# Supplementary material for: Genetic dissection of main and epistatic effects of QTL based on augmented triple test cross design
Source: PLoS One. 2017 Dec 14;12(12):e0189054. doi: 10.1371/journal.pone.0189054 (PMC5730204; doi:10.1371/journal.pone.0189054)
Supplement: S8 Supporting Information — (ZIP) [file pone.0189054.s008.zip › z4_2000_0.2_10.csv]

108.23	101.28	106.23	109.02	101.22	106.4	107.53	112.94	105.57	107.33	106.86	106.31	98.432	107.55	110.52	104.99	106.2	107.44	104.81	101.7	99.037	102.68	106.85	107.35	114.21	109.45	104.5	110.58	104.89	106.76	103.82	105.82	106.26	104.54	105.76	109.64	103.67	103.54	111.95	100.95	102.97	110.2	99.484	106.02	104.53	101.87	115.27	105.28	106.69	108.54
104.52	109.14	101.75	105.77	98.43	100.12	109.94	103.64	107.65	100.56	110.85	102.42	102.08	99.467	103.65	104.6	105.72	106.28	99.001	104.59	104.54	96.229	107.54	104.92	108.51	108.39	101.09	107.67	105.6	103.29	103.21	98.525	106.57	97.225	106.05	97.802	110.91	105.35	102.21	102.78	105.86	104.82	103.08	105.41	103.87	108.23	105.54	103.17	104.57	103.43
102.1	107.04	104.93	104.77	108.56	102.69	107.84	111.11	104.34	104.1	104.02	105.99	108.07	106.9	112.3	105.62	99.462	105.6	104.59	110.42	105.79	102.31	103.44	101.71	102.82	110.14	110.62	104.19	112.88	106.98	102.59	103.93	103.51	106.13	105.58	112.33	108.83	104.08	103.94	104.94	108.01	105.63	107.58	108.16	101.32	105.58	109.41	101.29	100.2	108.02
109.19	105.76	110.12	98.706	107.33	108.52	106.81	105.65	109.6	107.36	104.85	104.74	105.29	106.91	99.334	112.89	109.1	107.98	102.1	111.3	108.92	104.83	104.9	105.41	115.77	109.32	109.31	106.9	107	111.98	105.77	101.56	107.44	106.64	106.67	101.17	107.21	102.91	102.11	110.21	100.08	111.75	100.03	110.77	106.06	108.79	108.69	112.13	107.1	106.05
101.67	106.43	107.86	109.23	102.6	106.38	103.55	101.28	104.69	106.71	103.24	105.32	107.07	104.6	99.124	110.8	109.6	102.01	106.14	112.59	103.26	97.64	104.02	107.15	101.48	104.51	105.8	108.08	104.9	99.019	107.97	95.198	103.8	111.68	107.73	101.12	108.64	104.1	102.12	111.31	102.75	104.81	105.41	105.58	100.6	105.51	104.36	103.53	103.82	105.37
109.69	109.57	109.82	115.33	109.92	106.64	108.19	105.21	108.98	107.92	109.66	112.79	109.13	106.74	114.59	112.47	112.05	112.47	101.12	110.55	107.62	104.8	109.77	104.86	114.2	104.81	110.07	106.01	107.6	107.75	112.8	112.19	112.42	109.5	103.82	106.57	110.08	103.72	115.86	112.72	108.45	109.2	125.18	109.75	106.91	112.88	106.09	116.52	109.21	111.92
105.2	108.08	106.9	105.29	104.77	106.43	112.92	110.62	104.79	102.99	104.61	106.48	107.27	103.26	104.31	101.68	101.72	110.72	106.65	103.09	105.49	106.99	100.72	106.76	105.63	104.76	106.44	102.24	105.41	104.09	103.68	106.08	103.06	112.35	103.36	103.13	106.34	103.64	101.67	101.45	103.9	98.946	102.65	110.35	103.15	102.66	106.46	104.69	109.31	102.8
101.86	95.301	98.266	96.398	101.18	103.49	102.45	103.29	108.55	99.487	103.51	98.578	96.118	100.81	95.714	97.677	98.431	98.452	96.223	101.43	101.49	99.387	105.28	100.01	100.35	95.055	96.171	106.73	96.677	96.223	102.3	108.26	101.16	96.378	99.423	95.639	102.65	101.14	98.919	97.979	95.979	98.968	97.039	96.41	102.21	94.239	105.38	99.62	102.28	94.819
121.4	122.18	118.88	120.34	112.57	115.81	110.28	117.58	114.75	117.32	113.45	114.14	122.11	120.5	117.26	118.67	121.72	119.35	116.58	119.99	114.49	117.32	117.64	124.37	113.79	112.44	119.8	120.33	113.63	109.69	121.88	114.84	115.23	116.01	117.69	121.37	123.58	119.88	119.06	119.11	115.47	114.19	115.53	117.82	116.89	115.59	111.91	119.7	118.18	115.55
115.43	111.71	107.48	112.31	112.18	112.19	103.73	114.4	115.83	111.87	109.65	112.97	111.21	108	110.64	109.22	108.39	115.8	111.09	112.09	114.79	109.29	110.54	117.37	107.38	108.69	116.07	108.27	112.64	116.76	111.78	111.91	109.52	113.56	110.89	110.33	113.32	112.85	106.79	115.32	116.82	112.83	116.32	108.35	113.71	111.8	110.59	114.54	111.38	112.19
109.27	106.57	104.34	104.53	106.92	105.03	107.22	99.949	108.72	104.88	113.67	101.74	102.14	109.9	103.17	103.29	100.02	107.12	104.59	103.8	103.66	108.5	114.19	104.65	101.13	107.84	99.506	106.58	102.64	112.98	105.97	110.49	108.07	109.31	110.25	105.14	104.22	108.88	107.18	105.1	107.35	110.47	103.51	113.03	105.41	103.88	106.82	100.22	105.72	107.91
110.59	108.59	110.67	108.07	112.91	108.97	108.23	108.4	109.01	118.21	112	108.7	102.19	109.73	111.7	116.55	105.65	107.82	112.42	105.22	114.56	115.62	107.6	108.43	110.5	107.47	111.98	111.76	109.37	114.33	105.59	108.5	110.05	111.83	109.44	115.09	104.12	105.92	113.85	106.45	106.52	110.68	105.83	107.74	111.06	106.67	111.44	113.46	114.26	106.44
102.97	109.61	102.29	103.73	103.41	101	107.6	104.33	107.39	106.64	101.89	104.43	102.58	107.85	105.85	104.08	98.377	104.44	107.92	109.61	102.58	109.31	108.28	104.95	103.22	96.777	104.68	107.81	103.38	107.04	108.12	100.49	108.99	107.98	107.88	103.4	102.69	102.45	111.84	103.79	106	102.71	108.16	107.32	107.73	107.79	107.09	106.6	103.31	108.04
100.57	103.18	101.76	100.66	107.11	104.68	103.94	107.66	108.49	103.38	103.88	102.12	104.43	102.03	99.565	108.92	106.53	106.82	104.56	105.79	106.87	97.974	101.31	109.51	103.22	108.26	111	106.21	102.8	103.02	110.95	102.95	113.79	110.53	103.11	106.79	104.75	104.34	104.33	109.51	103.8	107.39	103.29	103.3	100.24	105.5	97.23	110.22	107.97	109.3
117.71	111.02	112.51	114.87	107.3	108.88	116.18	113.81	111.43	114.64	107.05	108.72	117.89	114.56	106.87	116.39	115.57	108.17	106.96	111.36	107.06	112.69	110	108.9	110.37	115.85	113.65	107.08	114.45	112.74	106.28	112.64	112.06	113.16	106.17	112.38	108.78	109.82	117.95	113.92	107.55	114.35	113.5	107.98	110.14	114.98	107.41	111.28	109.7	114.71
104.74	96.656	102.3	97.899	99.42	101.03	102.66	100.89	101.76	101.62	103.4	99.191	100.67	98.408	102.1	106.51	97.961	102.03	103.6	106.38	107.78	96.551	103.99	96.469	98.032	97.149	97.396	101.53	100.35	102.79	99.213	104.31	97.52	98.8	104.09	98.369	101.39	97.425	99.565	101.96	102.04	102.58	97.184	98.011	99.805	96.522	97.521	101.93	97.482	95.336
107.63	99.364	99.908	100.29	99.135	97.771	99.228	97.135	102.24	97.17	105.73	102.38	102.92	103.95	105.99	99.848	98.858	98.998	94.508	101.89	97.518	105.58	105.2	106.39	95.766	100.05	97.112	100.99	104.07	101.05	104.04	100.87	96.251	99.476	102.56	98.47	95.881	95.087	95.615	102.72	98.902	93.72	96.488	95.695	103.73	91.606	106.2	101.19	107.13	101.15
99.256	103.67	108.62	106.55	106.79	109.36	109.36	106.9	108.32	104.61	104.69	102.52	109.02	100.46	103.05	105.48	106.59	111.63	104.62	112.94	108.29	106.31	106.99	103.5	103.5	108.41	109.73	107.61	101.37	108.56	109.21	106.36	104.96	105.56	100.6	104.23	98.733	107.11	97.36	110.3	105.35	105.44	102.89	111.59	106.82	98.559	100.21	97.91	101.92	105.29
102.38	103.78	103.61	102.74	96.942	108.92	103.55	105.39	104.57	107.01	108.71	101.2	106.5	99.848	101.74	108.64	103.11	100.48	103.71	103.65	102.03	103.79	105.47	101.62	103.71	107.44	107.72	104.45	105.83	99.474	100.6	100.96	110.4	102.76	104.69	101.79	108	103.98	105.97	105.47	104.32	106.55	96.453	106.25	108.31	97.643	101.18	110.54	106.77	106.09
104.13	95.176	99.553	97.188	104.9	98.091	98.784	99.91	100.8	98.18	100.53	98.984	95.06	108.47	97.98	105.67	102.35	100.11	98.795	104.95	93.69	102.4	102.42	102.03	104	100.44	102.03	102.97	97.62	94.189	100.27	95.26	102.41	92.999	97.201	98.738	104.08	91.85	100.93	103.78	95.518	103.71	102.39	102.04	101.69	99.744	105.16	99.29	96.027	98.353
110.88	111.52	112.06	109.72	111.29	114.31	111.76	112.22	111.82	114.1	107.64	114.01	113.65	114.71	113.51	109.47	115.1	115.49	108.74	115.21	112.63	120.34	109.64	112.01	108.72	107.6	114.71	112.04	112.82	115.87	113.28	108.2	112.22	114.19	107.78	109.55	103.78	113.19	111.51	110.02	110.04	112.53	109.12	115.25	109.44	106.96	111.26	108.76	110.25	106.68
107.45	103.23	103.38	107.68	105.25	105.88	114.46	104.76	100.68	104.87	108.28	108.13	110.58	103.9	108.4	107.53	104.24	108.11	109.23	108.06	100.6	104.45	107.08	103.14	105.41	100.21	109	103.36	108.49	105.51	101.79	111.08	111.46	100.26	100.92	108.2	102.03	105.39	105.34	108.84	102.95	103.87	101.5	111.08	108.51	102.47	105.91	99.191	101.42	99.956
101.79	105.43	107.29	107.85	107.73	106.25	109.11	103.57	102.9	100.99	110.53	107.06	103.88	103.19	107.93	107.21	110.23	105.3	104.08	106.25	103.17	100.33	102.32	110.79	106.85	105	111.57	106.3	116.44	102.8	106.88	103.82	108.79	107.8	108.97	105.93	105.12	103.29	102.88	104.13	108.21	103.91	113.3	109.39	105.23	108.78	103.11	103.59	110.93	107.75
101.89	97.927	99.726	102.99	97.302	99.022	92.594	99.34	105.24	104.04	98.343	100.11	102.15	97.283	106.75	101.77	105.26	105.81	97.092	96.621	94.174	98.399	93.893	94.381	98.054	101.57	102.49	96.786	95.964	103.23	96.369	100.01	101.34	97.789	101.27	99.527	98.981	97.066	103.27	94.808	97.536	96.412	106.51	101.07	103.02	93.667	102.85	105.29	101.2	101.66
102.21	98.893	104.08	102.17	104.98	104.92	93.836	95.897	102.98	97.811	95.154	106.6	95.732	92.816	101.72	101.39	99.332	100.66	104.74	101.22	103.69	108.39	101.18	99.469	97.153	99.147	103.62	100.21	102.19	94.298	107.48	103.07	98.945	96.785	98.637	102.47	102.39	97.998	103.7	104.24	99.313	98.558	106.76	101.24	103.88	94.635	98.284	97.159	98.5	100.93
102.78	103.58	109.16	107.88	104.22	104.53	110.38	101.39	107.55	103.66	109.39	105.24	100.56	104.43	106.24	100.27	100.79	104.27	106.2	107	107.75	107.42	103.5	116.32	106.6	108.26	103.85	102.87	101.5	104.12	106.64	103.21	105.89	98.909	104.02	108.38	103.27	101.52	104.16	102.31	104.99	105.32	106.65	102.04	108.88	104.71	107.57	103.27	103.67	104.78
105.91	105.75	105.2	102.51	98.949	105.87	104.7	99.049	99.428	105.13	101.86	104.47	102.05	111.9	107.97	103.75	103.35	103.7	108.27	111.52	105.17	107.78	105.2	109.62	99.247	109.32	104.23	107.75	108.31	105.41	105.57	105.4	110.24	107.43	107.32	104.36	105.78	96.437	107.21	104.83	106.2	97.346	103.7	101.67	104.03	106.63	106.71	106.94	107.14	103.06
114.2	114.65	115.76	108.49	118.4	116.43	119.01	122.04	119.02	121.29	117.15	118.53	120.61	118.02	120.42	115.46	114.05	115.78	122.06	117.68	111.82	117.39	119.78	125.92	118.05	114	113.37	112.5	118.08	119.82	123.3	118.68	117.29	122.06	114.63	116.31	116.16	118.52	112.92	110.96	110.26	123.4	119.74	116.88	121.22	129.56	123.21	123.55	123.8	115.64
103.82	101.6	100.94	102.35	107.05	104.98	109.28	100.33	103.89	106.59	107.18	99.095	100.96	106.73	106.5	105.79	109.74	111.27	96.402	105.6	106.26	103.67	110.33	108.79	105.61	103.43	102.72	102.95	107	106.52	106.13	104.6	108.95	107.46	101.13	107.85	107.71	106.71	100.37	98.905	107.9	100.74	106.77	108.97	101.12	102.2	110.12	115.05	101.52	105.56
100.12	106.75	112.45	112.93	107.91	104.26	107.67	105.39	105.29	110.42	105.2	100.99	105.81	103.14	101.44	109.94	101.76	104.98	104.83	106.35	109.15	104.64	112.61	107.22	114.93	104.39	109.89	108.29	107.43	102.94	109.08	105.96	102.93	112.23	104.09	107.47	108.19	110.55	105.91	102.13	102.01	100.07	109.87	113.67	103.57	103.44	101.79	104.54	105.35	100.98
107.28	108.12	110.05	111.44	106.32	107.34	111.65	109.39	110.64	107.29	112.68	114.66	111.78	112.01	105.78	108.69	111.66	114.15	107.84	111.81	112.41	113.61	112.69	109.18	118.56	110.4	106.47	110.78	109.76	108.55	113.37	110.65	120.36	111.74	108.75	111.71	114.93	112.34	113.16	106.16	112.33	110.79	115.1	107.88	110.54	112.28	116.61	102.93	116.56	110.89
104.92	106.72	93.522	103.5	101.2	93.627	102.12	99.773	101.75	101.01	100.1	97.826	97.424	102.23	96.786	101.3	105.29	98.592	97.831	96.811	100.1	101.03	94.738	100.8	98.597	105.31	103.94	98.109	97.832	105.66	98.653	99.806	96.519	99.704	100.81	100.07	96.139	103.67	104.93	100.33	98.959	100.51	102.74	95.321	100.04	104.16	100.57	109.55	100.39	105.27
104.32	101.91	103.85	106.6	107.99	99.116	108.63	102.98	106.07	109.09	107.35	108.66	101.02	103.13	113.2	100.94	102.92	113.24	99.933	109.23	103.17	110.69	105.03	97.58	101.56	99.77	106.24	102.7	109.95	104.99	106.2	106.08	104.33	100.49	105.93	106.79	101.53	99.524	106.42	104.17	104.58	107.08	108.68	108.5	106.45	106.73	106.26	108.3	108.81	103.13
113.52	114.36	110.74	113.97	111.85	110.82	115.81	116.31	109.46	113.34	107.5	111.44	108.86	109.33	114.81	106.24	116.21	115.12	111.47	112.73	111.82	110.39	114.95	105.67	107.44	113.72	107.94	113.49	107.4	107.34	108.31	113.44	109.49	107.94	101.41	113.78	113.53	116.04	109.79	110.12	116.33	114.73	105.61	118.1	115	108.54	113.07	108.21	113.4	106.71
111.63	107.74	113.99	103.5	106.23	107.2	112.87	111.79	112.26	105.68	108.75	118.22	113.22	117.03	117.24	106.41	105.7	107.52	111.63	110.33	110.58	110.36	110.94	106.08	108.99	115.14	110.9	112.71	117.12	115.56	110.1	108.65	118.64	108	104.7	105.87	115.84	115.5	115.28	114.45	111.95	109.99	108.4	116.11	111.37	109.57	109.18	111.07	112.96	111.6
105.56	113.64	108.07	111.21	112.55	115.68	113.5	108.42	112.89	110.39	115.37	108.89	112.73	111.29	113.31	118.51	117.01	110.69	113.72	112.32	108.06	110.72	110.31	111.16	112.38	113.07	105.87	114.82	116.74	117.17	115.09	113.14	113.07	114.9	108.26	108.06	116.69	104.73	112.49	112.28	108.11	112.75	112.74	117.23	103.4	111.5	107.2	117.09	107.66	112.03
106.44	102.36	104.26	108.69	105.13	105.39	104.29	104.13	107.58	102.86	112.28	103.47	104.32	103.33	111.77	106.29	105.4	105.45	103	107.82	103.14	104.59	100.33	106.34	102.93	106.21	115.78	106.03	106.94	103.35	112.9	111.31	104.67	103.25	109.25	107.35	109.79	100.82	102.11	99.641	107.19	108.57	107.99	115.96	106.58	102.2	110.36	111.73	104.28	104.12
104.25	105.33	90.306	104.04	99.595	101.9	98.868	101.6	97.366	100.97	99.346	98.63	99.276	98.701	96.343	102.04	103.97	96.378	102.35	100.99	93.219	103.29	95.952	102.97	99.936	101.71	101.27	99.725	101.16	102.55	97.625	103.17	106.39	96.404	100.49	107.03	98.945	96.187	97.486	93.849	95.914	98.403	102.87	102	96.29	102.61	95.687	109.52	99.338	101.44
110.8	103.35	105.37	105.62	105.75	104.04	107.34	107.11	97.93	102.78	106.36	104.44	107.41	99.363	99.616	105.95	102.36	107.56	100.8	105.23	110.43	106.45	105.7	107.17	104.51	105.87	99.37	101.48	105	106.62	102.41	105.81	107.44	110.66	109.32	106.53	104.19	101.31	109.79	109.84	103.15	100.08	106.72	108.22	108.06	106.03	106.67	107.54	109.14	110.09
116.21	108.91	116.38	109.45	109.91	116.63	113.63	112.3	110.97	112.41	115.37	115.79	108.34	113.78	109.11	111.75	109.75	119.29	112.2	112.5	119.87	105.63	112.23	104.5	107.61	111.43	120.91	109.54	108.6	113.65	109.3	117.35	112.4	113.33	113.54	111.18	110.63	107.53	108.07	116.37	112.82	115.69	113.34	112.72	110.79	114.47	104.97	107.81	119.12	112.22
103.59	115.86	100.38	110.09	107.81	103.4	107.38	103.93	100.19	104.75	103.87	111.35	102.13	104.77	103.2	99.657	105.58	108.08	103.66	110.09	110.18	101.1	104.61	105.73	105.15	98.299	108.28	103.87	97.981	96.759	103.28	100.3	109.76	102.45	99.406	101.74	108.78	106.21	101.65	104.49	107.25	100.93	108.39	102.8	100.21	101.44	104.49	98.224	99.993	107.14
102.78	106.78	105.79	97.845	97.346	97.408	98.332	100.49	105.53	105.01	98.441	103.51	104.42	104.75	106.88	96.667	100.37	96.013	104.07	97.893	99.693	102.44	106.2	105.78	105.49	99.188	110.06	98.775	107.34	99.745	102.06	103.86	102.16	102.54	102.82	93.752	99.243	101.56	110.22	105.43	99.814	100.61	101.8	97.655	95.96	98.883	98.679	96.532	98.672	102.76
102.68	100.51	97.366	103.02	97.928	96.802	100.31	103.11	105.39	99.189	98.596	106.39	103.4	106.1	97.797	101.68	95.79	98.779	95.545	100.29	99.809	98.531	94.725	95.346	102.37	97.581	96.327	102.13	104.85	102.02	99.147	102.96	94.962	103.04	100.93	104.47	106.29	103.26	101.85	96.839	96.64	99.248	96.819	100.84	98.454	104.42	101.67	96.245	95.925	95.932
114.53	98.867	108.84	99.745	102.48	109.41	107.22	103.55	105.55	111.18	106.58	108.52	108.86	101.69	109.15	102.56	103.76	101.66	105.36	100.07	108.21	101.35	106.43	109.04	107.57	103.89	109.45	111.66	104.55	106.49	110.52	101.01	110.15	100.19	107.17	105.64	103.19	109.4	112.74	110.63	113.79	111.01	103.02	101.78	106.91	106.72	110.07	116.11	105.59	101.08
105.68	103.76	94.225	104.4	99.192	100.63	106.96	104.07	98.857	96.552	104.93	98.819	103.99	106.24	99.231	104.24	107.86	104.43	106.99	104.44	103.26	105.51	108.27	107.85	105.98	98.771	105.41	112.32	100.36	109.08	108.85	103.78	105.72	103.79	105.55	108.35	98.576	102.64	105.89	95.822	107.89	99.355	98.208	99.424	102.08	103.65	101.96	105.39	108.12	112.14
116.37	119.11	115.61	120.52	117.09	118.24	113.32	119.57	121.32	116.58	108.93	122.13	114.62	120.09	112.56	120.04	116.56	119.4	113.94	124.85	120.72	120.79	117.41	111.24	115.38	118.16	114.55	120.17	115.61	121.39	117.58	125.54	118.76	118.85	114.67	121.69	121.87	110.91	119.54	116.12	115.54	115.7	110.77	117.63	118.4	121.24	114.14	119.26	120.57	118.27
98.235	103.6	114.82	106.71	103.27	107.87	106.51	100.22	111.9	105.6	106.61	116.92	100.65	108.33	106.6	101.86	97.347	101.02	102.47	107.25	102.1	110.1	107.79	108.36	110.37	111.56	108.68	105.18	106.07	107.08	106.27	103.24	108.32	103.54	105.63	102.31	110.3	104.14	110.62	102.32	102.84	110.08	103.83	99.602	102.07	101.02	98.31	110.67	107.26	107.5
111.9	113.18	116.04	109.34	113.33	105.78	114.3	107.61	112.58	116.47	114.63	110.52	114.07	110.61	110.94	106.97	110.8	112.18	116.08	105.65	109.34	115.88	111.35	109.95	111.65	114.01	110.73	113.22	108.94	111.09	107.12	117.21	116.73	117.56	114.36	113.77	110.84	114.08	113.73	108.51	109.81	113.65	121.42	108.48	116.15	108.45	107.69	111.06	116.23	109.12
112.7	112.31	110.25	106.85	105.2	111.87	105.49	108.03	114.89	116.2	111.15	109.4	104.51	106.25	113.99	108.04	117.91	115.98	109.76	109.39	109.77	107.73	113.2	110.04	112.96	109.59	107.2	113.94	113.16	109.7	112.1	114.62	114.01	102.61	117.29	105.8	112.22	110.73	112.75	113.59	107.06	114.72	115.77	107.58	110.34	111.58	101.43	109.53	106.68	114.1
110.09	109.68	110.23	102.91	103.57	110.12	96.132	106.69	104.41	110.1	105.38	110.85	106.7	108.3	102.89	105.26	107.3	108.93	102.94	112.72	106.72	101.9	110.49	99.342	103.54	102.43	106.41	109.17	106	103.1	105.94	100.7	104.5	107.52	105.66	102.05	108.46	105.84	109.61	102.49	108.51	109.63	107.75	109.77	102.34	108.52	99.011	110.16	102.92	108.56
108.31	100.86	102.41	102.72	107.88	103.85	109.15	104.26	109.85	98.657	102.53	109.15	110.52	109.8	102.17	101.26	104.78	107.3	108.84	103.88	108.09	103.07	108.6	110.33	101.45	104.94	104.44	109.02	98.053	108.42	106.19	102.35	101.64	105.75	102.7	108.79	105.07	105.72	107.54	104.64	105.7	105.61	102.34	106.89	104.32	104.56	105.55	107.49	108.93	102.84
109.75	106.57	114.53	107.69	111	106.78	106.89	104.94	110.16	108.15	106.7	111.02	107.9	104.12	106.49	105.65	107.48	105.13	108.12	113.59	102.76	108.55	107.34	106.09	106.13	102.56	108.6	110.22	110.64	107.27	103.72	104.82	102.71	100.27	104.69	111.66	108.03	107.16	102.89	105.76	103.47	106.64	106.17	110.15	103.94	101.31	103	114.29	101.14	114.15
105.01	103.88	105.06	99.173	107.82	112.42	107.46	102.42	110.49	106.01	102.28	94.742	112.15	103.69	99.988	101.09	99.959	104.72	103.29	109.04	103.41	105.16	100.64	107.29	101.51	107.07	106.91	103.05	106.7	103.78	108.79	100.6	101.37	108.41	105.74	104.54	103.79	103.78	108.48	105.05	104.49	103.51	104.06	105.72	98.842	105.95	106.88	105.27	105.74	103.16
103.63	105.43	107.88	102.36	106.55	103.62	103.79	97.586	110.16	101.88	108.42	106.88	106.53	108.44	105.55	108.4	108.81	105.16	111.77	99.881	109.35	107.74	105.08	100.62	104.12	102.78	104.8	105.58	107.92	101.75	101.79	107.91	107.3	109.19	108.64	104.03	111.14	103.72	107.2	115.47	107.64	106.32	113.65	110.61	112.51	104.56	102.96	109.34	106.33	102.44
113.99	110.69	113.13	106.35	114.41	109.18	109.74	112.66	112.97	108.84	116.04	102.97	106.12	110.63	111.66	116.54	105.44	107.15	108.7	109.48	109.65	107.32	109.64	107.2	110.4	110.43	111.27	109.66	114.25	113.97	109.65	106.7	115.32	110.66	109.78	111.69	106.18	107.3	110.07	115.63	105.72	108.86	114.88	116.28	113.79	116.04	109.92	110.98	112.62	111.36
113.55	112.8	117.57	111.24	111.15	109.47	112.7	108.62	114.47	104.89	111.19	120.32	113.97	111.73	115.21	113.36	114.71	108.13	108.69	118.37	108.59	110.83	114.14	108.09	115.52	111.02	108.16	118.24	109.69	110.42	106.84	116.07	104.25	104.07	108.67	116.12	114.31	115.12	112.93	115.5	113.65	120.89	111.58	111.99	115.68	110.7	111.37	115.77	114.14	115.77
113.06	113.24	111.9	101.21	103.88	106.27	103.67	106.45	108.22	107.68	111.41	109.95	107.99	104.5	104.54	110.08	110.26	105.36	108.1	108.17	111.45	102.18	113.05	102.11	105.95	107.02	107.92	107.1	111.07	107.59	105.98	106.88	104.81	106.93	104.68	101.92	109.84	108.13	105.3	104.47	102.86	107.03	104.08	112.07	109.19	106.3	99.731	109.13	105.92	107.45
114.65	103.36	111.17	114.22	109.12	114.53	111.86	102.25	107.29	107.22	110.89	110.22	110.87	116.02	109.15	115.36	111.08	110.44	112.08	109.84	111.38	119.83	106.79	111.03	111.85	103.56	110.04	108.19	107.01	108.54	108.59	112.24	113.82	108.87	113.12	120.27	105.97	113.61	113.96	110.43	106.2	114.32	113.89	110.16	110.79	109.83	116.26	108.91	112.08	115.93
109.4	107.04	98.757	98.611	104.8	104.13	109.29	106.07	107.45	113.13	105.55	100.76	107.13	104.93	106.24	101.47	113.64	105.5	106.43	102.19	106.11	105.16	107.08	105.66	108.18	109.55	106.38	103.91	104.21	105.6	108.96	107.17	107.36	105.38	109.41	106.21	105.01	104.21	107.64	114.6	101.02	104.43	102.06	100.45	103.86	109.35	106.11	106.93	105.61	106.89
106.54	115.43	110.43	117.66	110.13	116.83	109.5	106.42	103.62	108.56	106.42	108.28	113.38	106.96	107.37	107.23	107.87	109.89	106.84	112.01	113.09	113.89	110.67	114.02	105.12	110.85	105.96	111.15	115.61	105.61	109.69	106.34	111.92	112.17	108.87	112.23	112.91	115.42	106.27	114.56	109.24	111.86	109.87	108.93	107.73	116.27	111.31	107.88	108.64	113.89
101.49	98.581	100.7	103.94	99.67	105.79	91.52	102.41	95.75	100.99	101.98	104.9	98.972	96.361	97.795	93.997	93.667	98.404	103.12	104.58	105.12	102.64	105.14	99.179	102	103.82	100.48	103.37	102.46	100.2	98.486	99.53	96.816	100.47	94.259	97.53	99.129	98.954	101.5	98.568	104.29	104.13	100.57	100.14	105.51	103.87	96.192	96.242	109.2	97.255
108.96	101.57	107.69	102.13	105.57	102.51	99.418	104.23	104.8	106.28	102.66	108.98	107.35	103.15	103.23	101.3	113.03	102.24	103	101.93	99.728	106.53	107.26	105.52	100.77	98.593	100.91	97.581	102.86	103.94	108.56	100.09	105.81	104.26	107.82	104.9	104.45	99.358	107.06	100.15	99.005	104.94	107.82	106.4	104.28	102.29	99.889	111.07	101.8	101.2
117.04	110.38	111.09	114.36	108.3	110.99	109.44	110.35	114.22	108.71	110.96	112.25	106.29	108.34	104.87	114.39	115.65	107.95	116.7	109.62	109.98	112.02	117.73	111.44	109.19	116.79	114.96	111.38	112.34	114.01	111.91	114.8	112.76	110.03	113.81	109.22	115.46	108.91	110.28	109.74	110.86	110.14	108.15	112.75	113.64	113.48	111.97	113.3	107.72	112.6
108.51	104.67	102.44	103.82	102.67	104.35	104.19	107.78	105.72	106.18	104.57	102.81	111.4	107.47	104.4	108.39	98.886	108.23	103.55	118.09	101.87	102.72	102.53	110.32	104.24	106.49	110.13	108.28	108.08	101.79	108.28	113.05	106.95	111.08	107.28	107.48	109.9	102.74	108.05	100.37	105.18	109.78	108.26	104.87	105.05	99.564	110.33	104.47	102.25	111.87
106.68	104.57	103.67	104.94	105.03	102.51	102.44	107.93	100.68	103.42	103.99	110.82	101.19	99.557	107	108.01	106.72	107.25	107.87	108.42	102.99	108.17	107.62	103.75	103.81	106.17	102.6	101.93	105.73	111.54	111.85	106.22	103.51	102.65	111.01	101.9	103.76	104.94	111.04	105.48	102.05	106.12	107.04	107.97	106.17	103.27	110.2	105.56	102.39	108.19
106.29	106.47	102.82	109.19	105.18	104.65	99.707	107.76	101.34	99.822	104.9	95.273	105.03	103.81	96.486	102.68	101.96	100.41	101.21	103.02	109.06	99.521	105.52	94.38	99.454	103.7	101.1	103.67	111.03	111.15	100.39	106.95	106.78	101.74	103.64	107.7	104.96	104.87	110.02	112.91	101.64	108.75	100.98	108.75	107.22	111.52	107.79	100.24	109.98	105.54
107.02	103.58	111.33	100.5	106.89	106.62	109	107.74	104.45	103.69	110.2	102.67	104.12	105.85	111.42	105.17	102.21	108.24	107.53	96.173	106.19	108.57	108.81	111.58	102.59	106.3	108.25	102.5	110.65	103.47	106.43	107.9	102.49	108.6	104.96	103.44	108.01	110.18	100.45	106.41	101.5	100.29	101.55	104.34	107.91	110.92	99.591	105.2	102.13	108.77
108.07	112.74	113.81	111.73	113.16	111.88	114.39	118.19	114	117.32	118.01	110.36	108.05	112.81	109.88	111.55	111.44	113.08	114.29	114.88	110.45	111.71	107.57	107.25	112.23	111.25	110.54	114.97	109.18	108.06	111.47	112.14	116.4	119.54	115.57	117.22	116.57	112.3	116.97	122.55	111.29	111.66	112.56	114.76	112.65	111.31	111.29	114.01	114.45	114.9
103.45	106.57	104.31	105.58	108	104.82	110.11	105.68	103.15	96.334	107.65	105.26	105.57	112.25	102.16	102.68	102.67	101.56	102.96	104.66	110.47	100.34	107.03	102.3	106.21	100.93	104.44	101.59	111.27	101.26	106.93	108.55	110.09	112.68	101.31	106.46	101.99	108.4	109.11	104.22	111.53	107.64	109.74	111.01	97.654	105.53	108.62	108.78	105.34	100.14
115.67	112.45	111.75	109.53	108.41	117.31	117.43	114.25	111.84	110.75	110.31	109.36	115.09	108.45	118.24	111.4	110.54	112.07	110.36	116.9	111.11	110.37	106.7	110.05	112.8	115.51	115.76	114.16	107.12	105.83	109.51	117.35	114.35	112.88	113.98	102.12	106.29	113.66	106.92	116.27	107.33	106.8	107.75	113.26	114.43	110.27	111.17	113.86	115.08	116.19
105.95	109.76	114.63	109.97	112.43	107.09	106.29	113.05	105.34	114.28	108.94	108.23	110.35	109.35	115.43	105.87	110.26	114.37	103.79	111.33	108.62	105.04	108.86	108.3	107.79	106.27	107.24	107.23	114.07	104.38	113.77	106.65	114.1	112.63	115.16	116	111.51	117.69	114.75	110.74	108.24	113.71	110.18	105.73	108.36	110.19	108.25	103.82	108.38	118.46
103.96	107.52	102.84	102.94	101.38	99.382	108.39	107.15	103.94	104.39	103.13	99.704	107.72	107.46	101	105.47	104.68	105.05	111.35	105.51	109.01	105.49	106.42	109.07	105	101.46	101.85	104.56	105.78	105.8	106.65	105.56	106.12	110.75	108.28	100.17	110.52	103.87	110.65	105.09	104.73	108.38	101.08	106.02	100.78	100.88	106.11	106.6	103.9	106.04
116.51	114.67	118.11	117.87	118.12	116.66	116.91	115.12	116.08	110.14	114.68	123.49	115.24	118.73	122.85	117.54	122.48	121.5	113.48	117.19	120.03	111.12	115.39	121.67	114.81	118.09	122.55	113.82	114.81	111.58	114.15	117.47	118.18	122.08	117.57	120.1	121.65	114.37	119.9	119.81	117.83	111.06	119.82	114.54	118.82	111.29	124.04	117.55	120.76	121.32
112.28	115.29	106.1	107.97	116.01	115.04	107.6	110.58	107.04	109.1	112.61	105.57	106.05	109.39	112.04	114.69	116.11	109.24	108.78	109.68	112.07	104.88	112.54	113.21	113.74	109.88	109.79	102.56	115.61	114.26	110.15	110.73	113.52	110.18	112.83	112.12	113.8	111.94	113.82	113.88	110.59	117.39	107.93	108.1	116.12	113.02	107.32	111.96	105.15	108.42
97.697	106.52	107.32	106.19	99.559	114.52	102.12	107.81	109.17	106.01	108.51	104.23	110.29	102.2	102.85	108.27	110.21	106.25	105.29	111.84	104.29	110.05	108.29	103.68	109.29	103.97	102.08	104.47	102.7	107.01	108.15	109.73	96.011	110.71	109.26	103.22	110.09	108.14	106.73	100.31	106.17	108.1	103.65	108.56	108.37	105.72	105.7	108.25	104.87	101.98
97.443	100.73	105.5	109.15	101.34	107.32	110.84	104.77	109.83	112.59	104.96	111.88	111.68	106.09	112.04	106.7	110.59	101.7	105.08	103.47	106.84	110.56	105.12	101.51	102.54	106.67	109.69	109.26	100.85	108.49	103.8	111.34	105	106.54	114.86	117.05	107.85	99.167	102.49	108.05	104.52	98.173	102.17	106.75	106.81	112.89	101.94	103.81	99.511	106.88
108.79	112.59	110.73	111.74	110.16	113.19	113.56	108.63	109.21	112.2	114.31	113.21	115.9	108.93	115.96	109.78	108.77	112.54	113.73	109.23	110.05	110.06	107.99	110.67	112.5	109.23	107.76	108.48	104.16	115.05	109.48	108.68	106.09	110.67	113.89	110.44	111.38	108.51	110.33	111.03	108.19	113.11	108.78	113.82	112.25	113.64	110.31	113.19	109.39	116.54
110.84	118.98	115.57	120.6	120.52	119.51	118.57	120.9	115.97	117.98	113.78	120.9	122.11	118.35	123.82	115.83	117.52	118.41	115.54	118.24	119.84	120	112.7	120.84	122.63	121.34	123.78	118.37	120.64	119.31	126.56	117.59	114.73	116.46	125.48	114.88	122.92	118.64	116.92	119.72	121.96	122.71	112.1	127.5	114.69	113.34	111.94	118.51	120.15	121.81
99.161	94.313	108.33	99.95	96.98	98.112	101.87	98.906	97.883	106.07	98.443	101.2	99.571	97.417	99.368	99.11	102.88	97.65	91.999	98.059	90.509	96.261	101.67	95.939	99.019	92.58	101.37	97.152	100.47	99.533	99.625	104.74	98.75	99.096	100.32	99.885	102.75	99.839	100.65	99.639	104.13	93.38	108.47	97.699	97.474	91.745	97.053	103.84	99.102	98.589
111.36	103.83	100.5	105.64	103.7	110.3	107.79	107.26	103.62	103.82	109.46	102.28	110.31	105.1	105.46	103.43	105.5	104.52	110.97	112.34	103.7	105.53	108.11	98.659	106.39	104.89	108.62	106.66	109.34	107.93	103.46	108.46	101.11	109.49	104.83	98.669	97.478	97.471	108	112.22	101.57	109.07	105.36	109.4	108.04	108.68	103.97	109.39	103.95	100.96
105.27	105.93	101.9	107.93	106.96	108.93	111.56	105.28	100.82	113.91	109.37	108.55	114.44	106.87	100.61	102.07	109.73	106.93	104.62	101.6	104.43	105.14	115.43	115.05	113.16	107.47	105.75	108.72	111.99	104.12	110.22	109.85	102.26	103.77	104.35	104.14	109.4	104.41	108.41	107.6	108.68	99.918	109.44	109.22	104.99	107.63	103.72	106.62	103.68	109.53
115.31	107.87	115.84	109.75	114.92	115.1	115.39	110.52	114.59	106.37	112.81	112.28	106.14	106.27	116.75	116.61	113.89	111.18	114.66	113.91	109.92	109.83	109.95	118.42	112.24	115.03	110.91	111.61	110.9	110.32	115.86	114.48	114.79	115.02	110.95	108.77	108.25	107.94	114.78	119.8	111.83	109.68	110.93	111.32	109.87	112.11	114.6	107.56	111.11	116.15
106	103.75	108.27	109.15	100.18	106.88	111.56	107.66	99.938	100.37	103.26	106.95	106.49	105.29	105.62	104.38	104.03	105.57	108.06	97.869	105.07	107.04	103.12	106.21	108.58	104.99	101.47	109.66	102.53	113.79	104.36	110.86	102.61	99.04	105.9	98.914	110.23	113.7	103.18	105.49	108.04	100.32	100.84	106.17	105.11	103.62	104.13	106.96	107.96	109.09
103.33	109.97	102.3	107.89	108.96	104.14	100.6	107.17	108.75	107.87	112.06	104.55	104.75	103.7	98.484	110.45	107.06	109.93	107.29	104.25	103.04	108.22	109.29	105.25	104.06	108.47	104.16	115.68	109.9	109.27	107.77	108.2	105.73	105.04	106.3	106.45	109.53	102.8	110.5	111.47	103.29	108.76	104.7	107.16	106.57	105.5	111.4	111.15	107.41	112.23
113.25	105.67	113.02	116.42	113.19	102.46	107.83	106	111.5	114.38	115.16	112.87	112.03	117.21	108.29	112	105.91	104.9	111.4	111.87	105.61	119.12	110.91	114.97	108.24	109.89	106.52	111.52	109.5	108.29	111.25	110.24	114.48	112.81	107.26	107.46	108.12	106.79	108.62	106.87	117.54	114.92	108.66	110.64	115.8	112.43	106.74	112.83	107.82	107.53
102.52	109.77	109.29	104.98	105.31	106.81	106.77	108.53	109.65	110.07	105.76	107.9	111.52	106.3	105.48	108.6	107.08	104.69	111.75	114.38	112.7	98.195	102.94	104.82	104.72	104.12	100.38	104.33	108.37	104.61	105.03	112.03	105.14	112.29	107.69	106.01	105.02	109	111.36	106.66	108.88	103.76	102.24	105.97	112.39	100.24	109.68	105.04	100.32	108.23
114.66	110.49	110.52	113.51	113.79	110.64	110.28	108.92	112.04	115.27	107.76	117.64	114.67	113.32	111.44	115.53	113.48	108.61	110.4	112.2	107.3	115.79	113.7	110.01	112.69	106.19	112.49	107.87	108.32	108.71	116.89	106.41	111.74	116.19	109.5	107.17	108.37	105.37	112.49	103.35	114.21	117.77	110.23	107.51	112.82	113.62	109.3	111	110.08	104.15
107.43	100.97	106.99	107.86	107.91	104.4	103.4	103.23	104.12	112.38	102.99	109.01	98.787	110.2	101.31	102.77	103.99	104.76	101.35	103	101.12	104.76	102.22	105.58	102.07	105.76	105.67	99.42	102.69	105.65	109.43	104.87	101.19	105.77	103.04	110.28	101.97	103.15	103.07	99.472	106.8	105.06	108.13	102.38	104.36	107.32	101.84	99.401	107.93	108.75
112.64	113.78	116.46	119.08	106.64	115.02	113.06	106.42	116.09	116.17	114.33	115.19	112.21	111.97	114.09	113.62	112.35	109.53	106.28	112.93	115.77	104.96	115.49	109.66	110.47	106.17	111.79	114.91	113.43	110.49	110.13	110.48	109.25	111.59	112.15	106.71	108.94	110.35	109.78	114.56	110.52	115.53	111.44	112.76	113.46	112.42	119.65	110.49	115.85	118.76
110.21	106.5	111.21	106.44	102.05	106.07	108.43	104.57	105.09	107.87	107.03	107.52	104.65	105.33	110.37	102.31	101.13	108.08	105.58	106.27	112.3	106.17	110.49	104.03	106.57	105.57	108.98	108.95	106.68	102.52	106.45	104.04	109.63	102.36	110.6	106.5	106.48	104.11	105.32	103.37	102.01	110.42	102.13	104.32	103.43	105.5	109.57	104.4	107.6	103.24
112.37	104.7	109.56	103.91	111.09	113.4	105.57	105.98	104.07	109.37	109.32	108.04	107.12	110.06	99.567	101.96	103.41	112.96	108.55	104.51	106.11	101.61	105.2	103.42	101.83	100.38	102.2	104.81	107.12	109.37	108.04	111.42	104.84	102.05	106.8	111.08	99.464	109.83	104.54	105.65	106.41	100.69	105.92	104.7	108.59	104.88	105.1	110.37	109.37	107.83
101.21	97.95	100.7	100.88	102.4	101.52	105.02	101.03	101.25	107.43	102.7	101.18	99.984	104	99.675	106.17	98.765	97.506	100.96	98.485	99.577	103.95	103.34	106.12	99.176	99.605	99.075	101.16	93.8	95.437	95.147	94.813	98.23	98.489	101.84	94.277	97.246	99.681	97.723	98.041	100.48	100.98	100.22	106.7	96.59	104.36	99.185	96.643	96.494	99.866
112.21	109.7	116.79	113.86	109.53	112.74	119.84	116.7	115.16	114.55	120.65	109	108.2	119.09	114.81	116.11	113.94	109.13	107.87	117.05	112.1	112.06	107.33	112.59	113.41	114.29	112.44	110.16	107.84	120.31	115.49	115.77	116.81	108.07	113.55	106.53	116.68	114.26	113.86	116.82	116.12	110.69	110.94	112.29	121.81	111.99	112.33	114.52	110.22	114.48
110.32	106.3	107.89	110.77	112.04	106.34	105.14	108.73	112.19	112.49	107.59	108.76	112.35	105.55	108.38	108.33	113.62	109.2	113	106.95	105.97	115.36	106.16	113.74	109.48	108.64	104.19	104.57	108.55	110.16	111.41	108.7	105.56	106.46	111.19	113.76	113.13	112.57	109.69	113.54	104.88	117.62	112.39	109.48	110.63	114.17	115.95	111.53	105.55	113.67
100.9	106.55	108.89	106.54	113.55	107.13	106.92	102.59	108.58	100.91	110.06	101.86	113.91	107.71	104.42	106.73	101.51	104.87	111.19	100.8	109.24	104.33	106.05	105.72	103.92	107.21	107.58	104.77	111.26	103.64	105.33	107.27	105.66	107.14	102.49	105.62	107.91	107.97	103.81	102.43	102.11	105.21	108.39	108.46	104.54	99.008	107.22	107.58	103.17	100.11
105.87	102.73	104.86	107.93	110.24	113.32	104.01	102.05	103.26	101.34	108.4	105.59	107.85	102.07	107.33	103.98	111.05	101.41	104.95	105.83	103.36	105.13	105.43	111.69	107.79	98.702	101.5	107.47	101.85	102.91	111.44	102.59	102.51	102.97	107.42	108.88	101.71	106.07	100.78	101.49	107.57	114.54	107.52	111	106.34	103.7	106.16	110.93	102.71	107.14
113.11	108.38	109.62	109.81	112.26	113.33	112.2	108.73	106.99	112.2	113.8	106.05	107.96	112.87	113.75	113.56	116.56	116.1	104.8	111.18	107.58	111.54	109.22	108.67	112.83	105.59	111.68	117.06	110.23	111.72	109.79	116.13	116.46	109.01	110.65	118.81	112.85	103.02	110.44	110.81	107.15	113.84	104.2	108.33	104.98	112.39	110.92	108.22	110.15	109.24
101.4	107.68	108.99	107.5	103.83	101.89	109.49	105.99	109	107	104.5	104.53	100.96	105.88	109.4	104.64	103.82	105.64	105.99	101.65	97.533	109.49	101.16	104.16	103.36	105.42	106.12	106.38	108.27	108.96	104.84	109.18	107.83	111.96	100.05	105.38	107.98	108.72	107.33	104.49	101.66	106.93	108.82	104.77	103.27	109.63	103.39	103.24	113.99	109.64
101.29	106.14	100.09	107.52	109.36	102.43	110.24	107.37	100.37	112.05	101.59	98.484	107.25	107.07	102.97	105.8	99.987	103.1	106.7	106.66	102.61	103.08	111.81	105.07	113.5	106.95	107.58	107.18	105.14	106.72	100.37	110.32	104.26	108.19	108.41	104.91	99.421	105.64	104.98	105.46	104.34	103.92	101.22	107.3	103.47	107.61	104.18	103.92	101.27	106.59
105.01	105.24	99.864	100.17	102.17	103.03	101.74	95.064	106.1	101.07	103.66	108.22	105.32	101.17	102.61	97.722	95.056	101.78	104.6	95.024	103.85	101.21	103.45	106.91	99.533	99.371	98.511	102.18	105.33	103.22	93.565	102.17	109.14	99.247	102.07	95.441	104.75	100.46	102.72	97.804	99.233	102.6	103.97	99.441	96.668	101.27	101.19	103.33	101.74	106.06
100.76	102.34	100.64	92.052	97.135	102.16	101.52	97.409	97.399	103.99	90.673	101.55	102.03	99.033	103.12	100.79	98.194	102.37	99.878	106.68	100.38	102.63	99.811	99.992	99.282	98.362	98.525	98.573	94.239	104.15	102.16	107.12	100.72	99.491	99.999	103.52	92.856	101.61	107.23	100.18	103.06	97.195	100.08	95.794	102.34	95.398	103.83	101.91	99.813	99.251
104.2	105.19	96.508	106.71	102.4	109.77	108.41	99.278	105	107.02	104.41	105.55	105.42	110.24	106.94	109.33	110.53	103.25	104.43	108.77	102.36	102.9	106.02	102.26	102.78	104.5	100.37	102.69	102.12	106.53	101.64	103.55	107.29	103.89	107.68	106.77	99.915	103.45	107.71	103.88	105.67	106.95	103.58	108.95	99.902	101.3	105.76	108.33	105.28	102.8
105.84	105.13	106.35	113.31	101.12	104.92	102.71	107.69	99.515	103.54	106.39	101.46	109.04	108.22	106.47	105.43	109.49	106.59	105.34	105.2	108.5	102.91	105.64	108.14	107.02	103.37	101.86	103.86	106.11	106.83	108.66	101.9	108.2	104.73	103.42	107.13	103.53	102.2	106.14	105.15	106.82	109.84	107.43	106.85	107.75	103.93	106.66	106.85	108.05	98.053
101.06	102.32	105.74	107.14	105.87	104.28	111.19	108.72	107.51	104.89	105.23	107.5	108.54	103.44	104.44	109.62	104.08	107.94	108.07	107.56	109.92	103.96	101.89	106.31	106.41	104.06	108.82	105.95	102.32	106.87	104.62	101.3	102.74	105.58	109.33	102.04	106.32	107.49	107.49	102.78	106.14	104.34	108.77	108.34	109.18	101.77	107.79	104.17	108.32	101.39
108.43	106.38	105.32	103.83	106.51	106.58	102.17	113.45	106.61	106.69	103.77	104.18	105.18	107.66	99.256	102.11	109.97	106.18	112.89	105	106.33	102.54	102.54	102.18	100.94	103.64	99.374	110.46	102.41	101.78	109.02	104.19	107.86	105.28	102.91	104.12	103.13	103.24	104.74	104.2	103.71	104.23	107.56	106.54	106.9	101.3	105.18	101.94	98.693	105.41
97.035	100.42	103.15	103.95	102.27	100.53	95.048	94.612	99.926	98.057	103.63	101.22	101.86	96.905	102.46	98.469	99.511	93.297	98.003	97.449	98.784	99.097	99.917	99.954	106.03	102.48	102.39	99.267	100.68	99.24	101.92	98.654	99.886	104.6	102.86	107.46	98.918	103.34	103.52	99.132	101.47	98.189	103.99	99.428	91.88	97.395	100.86	99.119	102.79	100.09
105.95	112.1	114.17	116.1	108.82	117.65	120.78	106.59	112.52	109.72	115.59	118.98	112.44	109.5	108.03	109.81	109.37	118.79	107.22	116.52	107.53	113.17	119.34	108.87	114.97	110.29	108.56	107.61	104.63	113.16	111.12	114.26	114.29	111.08	115.13	109.07	106.9	115.15	104.47	115.51	103.74	109.03	120.12	110.83	114.59	105.07	104.04	112.31	107.47	105.81
96.024	107.92	104.12	102.37	101.14	107.46	105.39	106.36	103.81	106.65	111.58	105.14	103.6	105.03	102.19	105.02	104.55	104.04	104.25	109.74	108.46	103.46	103.58	105.32	105.36	103.26	109.22	105.42	108.85	107.5	106.59	104.94	107.23	107.07	108.58	102.41	112.34	113.09	103.16	116.04	105.72	109.07	107.4	109.88	105.69	101.89	104.5	99.019	101.79	105.31
93.759	102.46	108.29	102.27	103.66	100.85	102.6	97.209	102.38	99.338	102.69	97.363	100.33	101.72	97.908	102.55	103.72	105.87	103.24	104.63	100.38	101.25	97.924	105.07	102.26	101.06	98.938	101.77	108.95	108.71	98.008	94.601	98.685	101.78	97.163	100.69	102.36	103.72	104.13	105.49	96.906	107.04	101.62	98.952	99.266	110.4	99.451	97.448	108.53	94.576
113.9	118.54	120.29	117.19	123.82	121.61	116.37	110.02	119.58	120.47	117.54	115.99	120.21	121.96	118.49	118.18	115.43	119.91	117.46	114.93	120.99	119.46	121.73	125.2	115.88	120.72	115.52	117.74	111.01	126.62	116.89	116.19	116.42	111.41	118.68	116.68	117	120.1	119.81	118.36	122.94	118.24	114.24	118.55	116.96	120.87	119.24	118.75	112.95	116.43
108.62	108.62	101.84	110.76	104.12	111.94	102.63	104.46	103.38	107.43	110.67	105.61	109.28	104.23	106.11	101.98	100.68	103.11	106.57	107.16	101.87	103.29	108.69	102.68	104.43	110.09	108.51	102.12	101.72	101.51	107.22	106.85	100.95	104.99	105.38	104.77	101.48	103.57	108.46	103.45	104.39	111.14	110.02	106.51	101.25	109.26	105.36	108.09	108.2	106.13
111.42	107.96	109.93	101.32	107.31	105.44	103.77	110.27	105.08	104.78	108.04	106.28	101.65	106.81	106.47	107.63	110.97	101.17	103.15	108.12	101.24	108.38	105.92	110.94	106.47	103.01	108.2	103.16	106.07	102.49	108.39	113.59	102.78	105.1	104.51	103.74	105.81	103.7	109.28	102.1	104.27	101.35	101.99	101.05	101.5	100.63	109.13	111.13	110.05	105.18
100.31	106.44	105.08	108.38	113.28	103.49	102.92	108.59	101.21	101.19	110.53	111.17	105.05	107.14	105.93	108.42	103.29	103.97	107.11	110.71	106.78	107.72	106.32	106.35	100.08	105.48	107.42	101.84	106.53	104.5	102.53	104.29	106.16	103.3	106.92	107.75	103.01	104.83	109.75	106.82	111	103.78	108.89	103.82	99.123	109	105.46	100.27	103	106.84
106.69	106.05	102.4	98.314	102.84	104.57	101.06	108.04	107	100.34	105.7	106.58	108.67	106.94	111.33	104.81	103.86	107.16	110.19	106.12	108.77	105.24	105.98	97.159	106.95	100.96	107.55	103.3	98.43	100.55	101.94	101.71	106.7	101.64	107.33	101.58	106.62	103.29	107.9	104.32	103.5	106.54	102.2	104.47	106.53	110.46	102.06	105.28	102.6	99.4
113.95	117.27	117	116.37	111.46	105.78	107.81	111.92	112.69	112.09	111.03	111.42	109.91	106.39	119	107.83	110.17	114.19	110.79	107.65	114.68	109.44	106.42	106.61	108.88	116.88	114.27	116.02	107.43	110.79	114.25	112.71	112.02	111.14	117.33	108.06	102.87	112.53	109.06	108.59	112.14	119.02	111.25	114.16	111.01	112.71	113.56	113.75	104.79	109.26
108.71	108.47	106.61	109.54	105.61	104.46	108.06	99.576	104.97	101.87	103.21	106.45	110.52	104.2	103.64	107.51	106.78	110.97	105.38	107.2	105.43	98.335	99.525	103.84	104.16	100.57	106.25	107.21	105.24	102.72	106.98	98.227	103.93	104.11	106.98	113.17	111.2	106.75	109.63	98.685	101.9	101.58	106.23	98.243	108.72	101.7	99.219	110.6	111.2	104.08
115.76	111.32	111.01	108.73	109.47	113.66	110.07	109.64	108.96	113.95	111.48	118.23	123.42	114.22	115.38	108.38	118.62	112.16	108.06	113.71	109.24	109.33	113.74	113.17	115.57	110.4	117.08	108.17	112.66	119.59	106.81	114.7	116.07	112.06	108.33	115.35	109.82	115.95	111.68	105.88	110.63	116.79	117.95	116.79	111.75	109.15	117.69	107.82	107.61	109.16
106	109.09	105.38	109.05	104.38	111.18	111.6	108.3	103.21	110.09	109.25	105.07	110.19	106.11	111.53	112.14	109.69	113.62	112.67	114.54	110.2	111.23	114.02	110.23	115.68	110.56	105.28	109.04	109.28	113.65	114.69	112.36	108.63	112.4	112.02	109.61	114.56	110.25	105.72	107.49	107.18	111.11	111.56	108.92	109.66	108.02	108.21	111.26	109.64	115.81
105.19	103.52	97.659	109.48	108.14	111.23	109.18	101.95	105.72	105.37	107.8	103.13	104.51	104.73	105.9	108.37	106.11	108.85	108.54	110.09	108.11	104.53	109.45	107.1	103.1	103.39	105.13	109.85	110.91	100.55	108.88	110.5	109.37	107.79	105.38	104.13	103.6	112.16	103.68	106.65	103.83	110.26	108.19	110.12	109.85	102.87	109.2	105.74	115.69	107.53
108.67	115.58	107.02	111.29	114.72	112.29	108.22	109.68	106.97	115.75	113.7	112.09	112.64	114.32	113.24	116.37	113.56	110.78	115.51	107.84	112.62	107.75	116.16	116.11	114.12	112.79	111.13	109.67	114.41	111.79	112.05	113	106.47	116.74	115.15	110.46	115.05	110.22	110	112.97	107.76	113.39	112.46	109.06	110.48	112.57	109.63	107.35	110.7	112.71
104.17	101.09	105.03	107.41	108.36	110.69	105	99.406	110.81	108.58	106.84	100.72	99.827	109.02	111.9	105.02	108.68	100.06	105.79	107.97	107.84	105.81	103.01	107.37	109.42	108.75	98.842	107.73	111.87	112.69	106.9	107.39	105.59	109.91	110.88	108.94	104.32	103.94	110.2	104.3	113.63	98.089	107.21	105.96	102.63	110.33	110.61	109.16	106.06	105.13
114.37	115.14	115.71	114.48	115.76	110.52	111.68	110.55	109.21	110.89	108.33	112.44	105.42	113.18	115.58	111.21	115.65	114.99	112.77	114.07	118.99	107.97	107.64	116.75	114.11	111.86	113.41	106.98	111.8	111.08	110.45	113.65	108.75	114.44	112.72	115.81	112.74	113.61	108.45	110.22	107.38	106.07	119.04	108.54	115.57	118.41	113.15	108.41	113.48	114.42
104.77	106.61	109.34	110.3	110.28	111.03	106.97	111.14	108	103.23	101.35	108.59	108.38	104.42	102.01	104.86	110.84	97.907	107.89	106.14	111.3	99.901	106.54	100.52	107.78	107.09	105.62	105.29	103.59	101.66	104.01	110.36	99.499	104.51	103.78	108.24	105.18	99.871	111.17	105.07	108.86	105.85	99.166	109.24	109.53	105.01	108.7	103.63	108.35	109.78
107.64	100.23	107.48	106.36	99.207	102.7	106.26	102.06	108.96	104.98	102.23	102.8	103.39	111.85	107.09	112.43	111.08	108.04	101.53	104.62	101.2	113.95	106.63	102.45	106.94	108.7	103.41	103.91	106.37	110.79	101.41	99.888	110.23	104.7	109.04	102.14	104.22	106.84	102.79	102.98	108.98	106.57	110.94	110.43	99.802	104.92	105.25	109.84	105.81	107.19
96.533	95.964	101.45	101.17	102	98.664	99.14	100.32	106.35	100.38	92.431	102.09	110.49	95.773	104.95	102.73	104.06	95.771	101.48	105.07	102.3	94.708	102	99.504	96.287	102.06	104.27	103.73	98.549	101.11	99.08	91.855	104	100.74	100.3	100.99	100.88	99.253	108.36	103.19	98.99	101.66	103.38	96.31	99.428	99.838	104.63	103.08	97.359	101.91
102.26	107.54	93.474	99.01	103.22	102.05	102.19	98.396	101.97	96.973	98.638	101.44	102.77	103.18	105	101.88	94.703	102.66	102.29	101.9	99.765	100.5	96.959	98.844	98.342	99.847	98.748	100.37	99.914	98.085	98.559	97.859	96.838	101.89	94.583	96.988	102.73	99.09	102.21	95.818	104.22	101.16	104.13	93.999	102.19	99.852	106.45	107.42	101.67	100.18
107.93	104.39	109.04	107.13	105.86	108.94	100.09	110.73	109.7	107.65	107.12	109.17	99.243	107.77	113.07	108.34	110.17	104.39	96.714	102.15	104.67	110.55	107.36	110.97	106.4	99.176	111.43	106.77	107.6	108.61	109.92	102.36	104.13	95.854	114.08	104.39	105.52	104.86	107.5	112.76	102.18	105.89	107.87	103.99	104.31	105.31	105.45	110.63	105.8	104.81
118.27	106.97	110.29	110.42	106.3	110.07	117.56	105.28	115.64	109.86	112.46	113.28	110.34	108.06	113.4	111.28	113.53	109.25	114.73	113.89	101.19	108.49	107.68	107.58	114.78	114.37	116.69	109.47	108.7	112.17	106.36	110.07	106.25	112.24	107.63	119.29	102.51	104.36	113.68	107.77	105.7	108.3	112.77	109.08	112.22	111.31	110.66	109.46	108.71	106.67
113.57	110.85	110.62	105.74	107.98	114.55	107.59	113.82	108.58	111.29	117.76	113.89	111.5	119.02	111.82	111.46	106.54	110.63	107.14	114.49	112.06	111.46	111.14	113.49	110.52	110.31	107.33	103.49	102.5	109.78	111.34	110.52	110.99	110.75	105.89	105.42	112.68	117.14	111.23	111.45	111.68	116.71	115.14	109.97	113.92	108.83	111.14	113.17	115.61	112.16
112.15	117.64	110.73	112.04	115.36	112.45	106.25	114.14	116.5	113.27	110.11	107.7	110.74	117.36	114.72	111.39	113	110.48	114.49	111.6	112.65	118.16	109.7	113.95	113.83	112.87	106.75	110.67	114.2	113.96	109.85	108.18	111.5	116.98	111.49	110.26	108.75	108.64	113.81	112.9	108.26	114.11	109.74	112.37	107.67	109.52	107.04	111.14	112.28	107.68
99.993	103.17	102.68	99.326	90.629	102.13	103.98	104.11	99.772	103.47	97.075	96.565	101.06	101.49	98.961	98.492	93.816	99.097	98.97	96.912	97.915	100.94	100.81	97.126	92.349	103.46	101.49	105.17	100.61	95.367	94.64	96.418	102.42	104.67	102.78	104.69	102.48	98.954	95.123	96.811	103.64	100.47	103.46	103.53	103.23	102.44	101.78	98.655	99.907	99.564
104.98	100.81	101.5	107.73	103.18	105.08	110.63	108.8	106.15	98.702	102.46	102.49	103.4	109.51	102.81	105.5	109.52	107.63	113.73	105.15	109.16	105.49	113.97	97.919	101.16	107.67	107	109.76	102.96	107.19	111.55	113.75	107.69	104.97	108.66	102.89	107.31	104.84	104.93	109.33	104.58	103.23	109.31	107.15	110.83	104.11	101.08	100.77	102.93	103.03
114.05	112.77	112.38	107.09	106.08	105.53	119.04	109.74	107.05	105.14	120.16	110.09	112.39	116.27	107.41	110	115.15	108.4	113.2	107.38	114.58	111.24	108.13	113.12	117.93	106.53	111.81	104.4	110.54	117.47	109.74	111.47	109.18	111.01	110.57	109.93	114.48	109.65	111.74	117.19	112.37	116.49	109.12	112.52	118.12	113.33	110.26	114.41	112.44	111.59
115.02	106.92	105.71	107.59	107.87	102.53	108.1	100.36	104.47	107.95	99.367	112.11	98.08	104.52	105.95	103.17	103.82	110.32	101.03	101.16	103.67	100.84	109.41	106.75	104.52	109.22	106.33	104.91	108.73	112.77	100.21	104.5	108.49	110.75	105.64	107.81	103.6	99.539	102.07	106.63	108.16	101.76	106.82	98.649	104.27	102.51	105.81	104.15	107.05	108.71
99.826	94.559	88.445	103.64	100.63	96.942	101.79	101.38	102.38	99.595	97.355	98.737	106.14	105.37	101.27	99.923	107.56	98.614	100.51	97.68	102.38	98.174	103.65	97.357	100.92	97.122	101.94	105.31	97.88	99.79	99.739	101.08	94.75	97.579	100.26	100.45	94.51	102.97	101.15	101.46	99.848	99.514	100.62	97.921	100.96	95.186	103.42	102.31	101.16	100.06
116.42	117.11	109.99	109.79	109.33	111.01	116.5	112.1	113.89	106.17	111.55	108.89	113.76	111.76	110.29	108.65	113.28	109.28	110.07	103.72	108.1	113.51	114.27	111.44	114.37	103.27	107.12	109.57	106.84	105.95	112.49	113.79	109.46	109.98	110.99	112.95	112.16	114.21	108.11	108.57	113.77	108.55	116.64	117.67	112.27	116.44	109.06	109.26	110.57	109.98
106.95	109.93	107.24	105.54	107.05	103.85	106.2	103.22	102.84	103.91	102.25	109.15	101.1	106.86	102.68	107.73	97.767	101.18	106.5	108.07	108.14	110.66	106.74	104.6	107.11	107.58	96.873	114.82	104.14	102.21	111.67	103.29	102.8	104.55	108.55	102.21	107.29	107.91	104.51	107.55	106.68	107.92	103.48	103.05	107.91	103.51	102.09	108.13	107.48	108.62
112.66	106.1	108.05	119.87	110.73	113.69	109.05	106.58	115.67	112.55	106.1	110.48	112.56	112.94	108.44	110.44	111.82	113.35	117.47	109.54	110.21	114.2	108.34	108.95	110.97	109.51	112.59	112.33	114.27	113.51	116.79	116.31	106.22	109.18	110.97	113.32	114.39	113.82	113.69	110.08	113.11	109.57	108.2	111.48	102.84	113.44	109.43	107.1	109.79	114.22
106.17	98.485	100.24	99.164	101.99	101.96	98.72	103.12	99.184	101	97.275	104.82	104.07	94.286	97.517	105.58	108.83	108.76	99.001	102.04	102.51	104.4	93.537	107.12	98.354	99.82	104.66	99.981	96.413	107.91	104.99	101.15	102.92	101.97	101.48	98.705	102.23	98.58	102.64	94.374	100.17	98.203	94.821	105.33	101.75	103.56	102.81	99.737	96.508	100.41
106.13	100.89	100.95	93.6	90.996	108.29	97.321	97.283	92.661	99.265	97.278	101.45	103.45	100.66	99.974	104.84	98.135	93.684	102.84	99.921	100.44	101.35	99.526	99.435	97.902	101.44	95.963	108.52	93.347	100.16	100.94	99.237	98.011	103.55	96.808	101.17	97.491	94.828	100.23	98.678	98.068	98.723	102.65	100.5	98.581	98.227	100.32	101.16	99.873	102.73
116.09	109.92	105.45	113.78	109.01	115.58	114.15	114.34	110.83	111.26	110.43	110.22	105.95	113.98	113.61	114.19	108.46	111.83	108.1	114.67	108.9	107.6	109.41	114.78	112.08	116.38	114.28	109.45	108.36	110.55	109.22	108.43	103.86	117.28	111.46	108.15	108.78	106.82	117.94	110.51	109	105.65	103.88	116.48	118.82	115.92	110.99	115.42	106.37	116.47
112.59	101.73	100.86	107.24	102.19	116.05	107.46	102.99	110.05	105.91	108.04	105.38	102.44	105.87	105.95	108.34	105.29	102.36	109.8	103.7	105.93	111.81	104.58	112.56	107.89	105.68	109.46	104.2	106.11	104	106.58	106.22	104.65	103.69	107.64	108.66	103.42	110.78	106.4	108.9	106.44	113.13	101.49	108	104.59	106.45	108.26	107.16	106.54	101.47
104.73	109.1	105.25	108.69	105.52	108.77	104.4	105.39	103.88	112.33	106.74	106.18	106.29	105.89	106.83	107.38	104.92	103.12	104.19	101.8	101.95	105.04	106.61	103.57	111.52	109.54	103.86	106.87	106.04	105.27	103.2	109.33	108.6	105.1	109.94	107.18	103.27	107.52	108.39	107.96	106	103.32	103.61	106.26	103.38	110.78	104.87	114.64	105.45	109.7
101.28	105.58	103.17	106.8	108.09	102.34	102.08	107.58	100.49	102.27	107.2	102.26	104	106.83	107.6	105.69	106.08	102.06	108.29	102.49	107.63	103.41	103.96	105.29	104.21	102.49	102.39	102.53	102.8	101.1	102.84	104.77	111.73	106.18	105.93	105.86	101.13	109.58	98.995	104.79	102.86	101.12	105.83	105.01	106.46	105.43	101.6	103.3	111.54	112.34
106.08	104.6	96.317	95.388	95.828	93.994	104.91	101.61	104.01	107.78	95.799	99.548	101.47	95.021	99.543	101.5	101.61	103.24	104.92	107.72	103.74	105.32	109.22	101.16	102.54	97.519	95.612	102.1	101.52	101.74	104.12	109.68	95.193	101.46	101.77	100.51	97.837	99.421	97.929	103.42	96.633	95.091	102.27	99.007	103.85	103.13	99.761	100.97	98.807	103.53
106.33	107.42	106.08	117.12	109.65	105.5	108.98	113.57	105.81	112.66	105.17	107.56	112	112.85	107.06	110.12	115.23	107.92	107.37	112.16	101.18	105.99	108.73	106.89	106.72	106.1	108.01	105.71	108.44	102.85	109.33	111.98	102.41	103.07	109.93	112.5	114.68	113.26	110.88	109.77	115.09	112.3	106.75	107.41	107.73	114.46	116.29	112.75	105.92	107.9
104.63	111.14	106.31	105.36	107.84	107.11	105.65	106.54	108.46	110.22	106.93	106.06	109.6	97.268	99.957	105.49	112.11	106.44	103.53	108.23	109.26	107.19	102.35	108.74	107.67	104.94	103.7	102.85	105.56	101.49	100.84	108.35	104.94	104.98	108.96	101.01	110.27	101.1	101.19	102.9	109.91	102.74	97.194	106.48	107.7	111.85	107.09	112.03	107.88	105
102.38	107	101.59	99.57	106.36	108.42	106.15	106.52	110.17	109.97	103.42	101.4	101.79	101.41	102.17	101.62	108	101.4	103.09	103.2	101.57	109.83	108.08	106.59	104.87	100.47	106.1	104	104	102.57	103.53	112.37	110.09	102.46	103.19	105.79	103.63	107.75	97.62	106.56	104.1	103.5	108.96	103.37	110.79	107.58	102.69	105.55	105.54	105.04
111.25	107.8	114.12	111.46	110.27	107.79	108.74	111.58	114.71	109.3	115.04	113.45	116.05	103.74	110.4	112.41	116.76	112.2	111.17	108.58	111.77	111.38	107.08	110.06	111.37	109.96	117.14	109.3	112.1	112.57	111.31	113.59	113.02	115.81	107.15	105.94	114.2	106.66	113.27	116.22	111.99	110.16	107.24	105.5	110.72	110.59	111.56	108.53	106.64	110.08
91.422	96.834	95.115	99.208	99.767	104.71	100.72	100.62	98.808	103.63	106.71	95.036	100.56	103.73	101.55	98.459	103.21	96.339	98.575	98.517	96.214	99.673	99.013	106.26	99.694	98.351	95.319	107.57	96.084	102.89	94.345	98.387	97.088	99.231	103.61	102.09	93.682	97.386	101.31	99.054	102.26	106.71	100.39	101.89	106.42	99.557	97.939	103.71	101.62	99.442
102.94	107.36	105.91	102.78	107.35	105.68	106.69	104.16	106.16	109.48	103.34	105.76	105.1	105.78	104.6	107.27	103.48	105.79	108.74	106.58	107.94	105.7	105.83	109.48	107.7	107.99	101.22	108.6	104.6	103.4	105.06	101.58	104.68	102.57	97.971	109.56	100.41	110.01	104.85	106.58	101.36	108.79	104.67	106.29	110.6	99.402	104.22	112.09	99.828	105.17
116.72	116.99	119.44	112.03	112.41	114.01	108.92	114.45	114.33	111.6	110.67	110.79	110.89	116.08	111.6	113.69	110.78	113.62	111.76	108.82	111.52	109	111.91	106.74	109.03	112.23	110.75	111.45	101.98	113.44	118.44	111.18	107.99	110.31	110.54	109.72	112.57	109.71	116.1	112.3	112.61	110.2	117.43	109.8	114.25	117.87	109.23	107.7	105.56	113.03
102.61	94.996	107.02	109.52	107.47	108.2	104.12	104.88	110.52	107.4	103.6	110.65	107.27	113.02	107.63	104.15	106.66	109.21	104.95	105.89	102.04	109.16	105.78	103.02	106.79	108.07	104.87	112.47	104.02	101.82	102.74	104.02	100.58	104.3	110.55	104.53	100.57	105.72	98.703	103.59	103.85	111.45	107.61	109.98	107.32	107.42	103.98	106.21	104.5	114.31
111.36	109.96	114.98	103.51	112.19	114.47	110.89	106.09	113.91	111.25	113.21	114.52	117.88	113.66	112.49	108.09	110.12	113.5	104.61	111.56	109.62	110.03	114.07	109.18	113.53	107.76	112.4	112.22	104.64	110.66	107.2	111.8	111.74	113.71	114.46	108.79	109.35	106.94	108.78	113.53	112.73	108.58	113.72	111.71	110.68	112.83	110.6	114.28	116.62	114.13
107.27	101.44	103.35	103.49	105.77	106.09	108.31	108.01	103.77	106.82	108.31	106.07	105.94	102.37	97.71	100.46	102.74	100.48	103.02	104.83	110.75	106.12	100.28	109.46	109.34	105.45	107.05	106.92	102.2	110.68	101.66	105.72	103.24	105.17	111.57	109.06	102.74	105.49	107.25	104.16	108.75	106.2	103.53	107.59	105.63	104.51	110.82	109.75	108.73	100.83
107.4	109.74	106.56	99.862	102.13	101.75	106.77	110.21	106.48	103.89	105.87	101.55	101.08	107.77	105.9	105.07	109.8	110.36	112.79	98.261	109.34	100.63	112.67	102.65	112.8	105.85	106.88	109.27	110.82	102.89	106.04	102.51	108.78	107.26	106.06	109.11	102.34	107.82	111.22	103.87	100.76	110.64	107.46	111.48	105	106.03	105.79	111.56	101.8	106.42
112.99	113.4	107.56	110.81	112.03	114.06	112.6	110.54	110.37	115.55	115.51	113.51	112.55	112.37	113.35	111.65	116.99	110.78	113.37	110.24	112.47	116.5	113.14	111.05	116.59	112.93	115.92	111.01	114.18	111.25	111.94	108.73	114.72	105.12	113.84	108.54	113.4	112	112.97	111.27	107.59	103.37	108.01	106.93	112.96	111.28	107.14	108.88	112.73	109.16
110.6	110.54	97.579	107.53	107.6	105.15	105.38	105.16	103.95	107.5	104.59	104.97	105.35	106.3	102.24	105	102.77	106.61	107.76	104.55	104.43	106.86	112.32	104.8	102.28	106.68	100.13	105.27	104.22	112.49	101.93	105.04	104.36	101.4	109.15	100.7	106.81	113.75	104.23	107.97	109	103.88	104.3	107.13	108.45	108.19	105.59	107.2	105.75	107.52
109.57	110.81	104.89	102.3	108.94	108.31	106.06	105.16	117.56	109.17	111.06	106.26	118.59	108.99	116.79	114.04	105.7	113.52	112.71	110.12	116.39	106.85	107.73	117.98	106.59	113.85	109.11	112.2	111.74	108.66	108.81	115.28	115.13	113.29	112.05	114.3	110.38	105.72	108.5	113.6	111.13	110.46	108.35	107.39	109.68	111.18	109.68	108.33	108.56	119.72
100.81	102.46	106.44	107.35	108.25	106.79	103.75	105.19	107.07	102.61	113.38	102.59	99.758	104.26	105.72	99.294	109.41	116.38	105.54	111.67	104.09	110.94	103.06	109.37	106.1	109.67	105.56	106.41	103.19	102.6	102.54	104.47	107.07	104.79	100.72	107.07	106.66	104.04	104.11	105.35	101.81	108.22	106.48	106.21	102.75	111.92	99.35	98.828	104.67	104.81
97.543	99.78	104.01	99.713	100.43	97.307	96.149	94.769	101.47	96.755	93.603	98.677	93.203	103.35	97.506	99.487	97.599	94.884	105.4	102.23	96.402	96.606	102.35	103.51	97.319	101.51	95.785	94.218	103.16	100.21	97.412	101.23	101.53	94.003	98.794	97.9	98.666	103.15	97.7	93.666	102.03	100.89	99.393	97.304	102.88	101.14	96.891	101.52	106	96.392
109.91	109.06	115.77	108.8	113.31	112.11	114.47	110.82	109.01	115.43	109.7	110.14	111.79	110.23	112.84	115.43	108.99	108.33	109.92	108.65	120.5	111.34	108.2	115.66	110.25	111.64	114.25	110.38	112.7	111.67	113.68	108.12	115.57	115.56	108.13	120.16	112.08	115.99	110.83	113.27	108.58	110.1	111.03	116.62	112.83	109	114.87	114.76	108.33	110.05
101.69	104.19	105.92	114.64	103.08	101.49	98.675	111.28	106.74	103.72	105.76	107.66	111.42	107.02	98.685	108.64	105.28	105.51	109.72	109.76	101.64	105.16	104.78	109.05	102.08	110.1	98.94	104.07	106.43	101.71	111.67	108.88	107.29	106.81	105.4	104.26	108.17	113.87	107.82	106.01	105.22	110.17	107.27	112.22	106.38	109.79	102.03	101.89	102.24	111.16
106.18	106.81	105.45	106.18	99.07	106	107.3	106.02	100.74	109.75	105.53	101.46	108.34	99.327	101.51	102.45	103.28	108.47	103.18	107.49	101.31	104.64	108.75	101.87	102.62	108.1	110.37	108.62	106.44	100.66	107.4	104.07	102.39	102.49	102.26	107.87	108.02	108.81	102.83	106.05	110.07	108.47	107.74	103.13	107.62	104.23	103.27	104.14	103.55	108.85
114.18	106.75	113.46	110.51	109.94	107.76	115.74	113.1	108.34	108.32	111.35	108.82	102.41	110.89	111.59	111.39	115.69	105.9	111.12	106.05	111.16	114.61	110.05	111.51	110.74	111.8	109.42	110.25	108.64	114.17	116.38	112.64	114.32	107.34	107.89	112.19	111.21	111.52	107.73	112.16	105.88	105.47	112.22	113.05	112.05	106.14	114.02	111.13	112.48	110.97
115.36	116.84	110.71	112.48	110.79	117.29	110.33	106.87	108.76	108.9	111.88	113.73	114.03	100.41	110.12	108.93	112.44	115.01	113.13	110.84	113.54	107.54	116.76	120.06	108.14	114.55	112.49	111.49	117.97	112.39	113.87	109.09	114.55	110.81	113.58	112.9	115.13	112.25	111.04	110.51	115.2	117.84	109.89	109	112.76	110.53	112.8	105.09	110.63	115.75
111.13	113.28	109.81	113.74	112.03	114.2	107.78	117.07	113.15	116.43	113.62	115.78	116.63	115.66	110.28	111.21	113.52	116.82	107.55	109.38	111.26	110.41	112.9	112.66	112.31	113.81	111.71	113.24	115.88	114.65	112.54	115.33	114.46	111.13	113.87	114.54	110.91	111.03	109.9	109.27	111.46	113.26	115.46	118.83	118.92	115.37	109.41	107.32	117.41	114.11
109.06	104.53	114.66	104.2	109.14	107.54	113.62	96.972	103.32	107.05	110.33	109.08	113.53	107.14	105.19	100.83	103.91	99.532	105.08	112.63	107.71	109.65	107.04	108.64	107.68	105.95	103.34	109.11	111.19	107.26	110.45	105.96	108.3	110.24	107.4	108.13	98.343	101.32	108.31	110.29	108.02	103.05	106.48	106.04	100.83	108.11	105.21	105.14	98.589	108.13
109.25	103.13	104.8	106.31	106.69	104.73	105.01	105.61	100.77	106.11	103.34	108.01	108.63	104.39	108.24	100.92	109.09	109.82	105.88	110.8	104.08	107.87	104.8	105.92	107.78	105.04	108.22	103.5	104.41	100.79	108.62	103.68	109.1	111.63	106.29	105.05	110.98	105.75	105.04	105.03	106.6	102.33	106.5	102.6	107.2	99.893	102.32	108.36	108.8	104.17
113.59	112.67	112.75	113.91	112.2	111.54	111.81	109.74	118.3	110.45	111.06	116.16	115.46	116.15	114.45	116.41	114.16	120.51	104.65	107.93	113.75	109.15	110.69	116.1	112.4	111.49	115.23	110.63	107.82	106.27	114.78	116.26	112.75	113.01	113.55	115.73	115.61	111.61	116.07	111.36	111.36	112.15	115.06	113.15	107.8	107.93	119.45	118.72	114.23	115.33
107	114.64	107.49	111.24	110.17	112.17	112.41	114.26	110.17	104.31	109.25	110.81	109.29	101.41	107.57	107.77	105.8	112.25	110.61	109.02	109.69	107.88	110.03	112.21	112.37	114.21	107.88	110.49	112.03	111.69	108.04	103.37	107.43	110.16	110.82	115.78	104.19	111.76	111.24	115.54	112.87	111.66	115.36	116.88	108.62	112.44	107.17	110.63	110.46	110.67
99.127	109.38	108.91	104.69	110.07	106.52	101.97	100.81	104.33	109.45	110.01	103.27	110.15	109.11	108.53	107.35	106.08	111.27	105.91	106.89	107.6	99.115	104.86	110.07	109.34	107.19	101.58	105.56	103.69	108.83	108.45	109.32	110.76	107.04	102.85	113.06	104.15	104.26	102.77	97.172	108.44	102.26	104.24	107.49	107.26	102.07	107.4	108.83	104.09	103.32
102.57	98.028	101.19	93.969	96.123	103.93	107.5	97.342	95.021	98.633	102.14	95.939	92.316	104.47	101.23	94.544	101.05	96.549	97.55	98.731	100.8	96.1	97.134	99.772	100.8	100.13	102.7	98.868	93.119	98.63	105.13	101.93	104.54	98.38	102.73	96.941	97.065	98.63	102.92	104.09	98.17	103.58	96.785	100.24	104.53	103.42	95.919	100.24	100.03	103.19
113.34	101.78	103.51	108.16	110.71	100.73	104.18	101.32	105.82	108.02	105.21	105.15	104.51	101.7	105.11	98.902	103.04	113.32	104.24	107.48	105.6	113.34	108.42	106.69	104.74	111.49	107.81	104.39	110.64	108.45	101.25	102.86	112.02	110.4	106.81	103.02	101.69	105.35	100.95	105.38	105.55	109.32	105.47	104.67	105.3	108.97	105.19	104.38	109.05	108.78
102.76	104.65	101.87	106.21	106.29	99.321	110.94	109.14	108.26	104.97	102.1	102.51	102.11	101.11	94.629	100.66	102.77	110.49	96.526	105.39	100.18	106.7	103.1	115.48	99.205	108.7	100.91	101.12	107.64	107.9	101.96	105.01	106.71	102.2	108.77	109.7	103.04	104.84	104.31	101.46	103.84	101.23	98.966	102.8	99.038	101.53	106.42	98.216	109.29	103.82
104.59	98.7	107.01	101.24	98.711	100.99	100.68	98.662	102.08	103.92	101.31	96.993	100.84	100.23	102.48	101.24	101.3	107.06	105.87	93.716	101.97	100.39	104.98	97.801	93.988	101.31	101.82	98.204	97.149	101.65	101.05	100.02	101.87	104.21	103.09	100.07	94.305	106.36	95.861	97.719	103.31	98.249	105.1	99.908	101.83	97.261	102.64	99.602	100.23	102.2
110.08	109.63	110.98	116.05	105.9	111.24	114.64	110.09	105.12	105.79	111.49	102.27	111.11	113.03	107.32	113.67	113.66	108.83	106.83	114.97	115.31	109.74	109.75	115.66	119.52	106.45	114.52	111.94	113.29	108.68	113.54	108.95	111.89	105.62	107.37	110.15	115.26	110.75	108.62	111.35	110.59	106.48	105.58	111.43	111.21	114.31	111.66	106.03	110.35	112.68
106.71	104.36	97.849	99.115	103.47	112.34	108.53	110.41	109.11	103.33	102.96	106.3	106.37	106.48	108.45	103.07	105.96	103.54	99.867	103.12	108.55	106.54	103.27	101.5	102.84	107.27	102.87	106.57	109.49	101.06	104.82	106.29	108.54	114.91	108.07	109.03	100.84	107.03	102.77	106.22	106.15	102.24	101.67	110.95	107.65	107.24	104.55	98.657	104.8	103.76
107.89	94.491	108.2	102.82	95.805	101.9	95.682	98.371	102.9	103.16	101.19	98.792	97.773	98.35	104.39	97.648	102.44	98.301	99.006	101.88	100.03	101.14	99.414	98.561	99.111	100.2	99.413	104.43	102.7	99.971	99.467	98.623	101.9	102.36	98.421	92.965	105.63	98.572	96.262	100.83	100.98	102.66	102.15	106.84	102.99	94.438	104.38	103.11	104.42	99.801
119.12	114.05	112.4	111.58	115.94	111	118.19	118.86	119.84	117.6	112.93	124.73	123.43	122.45	119.73	121.25	117.97	115.73	113.24	119.08	120.35	112.89	116.16	118.09	115.57	116.91	115.24	117.98	115.22	118.79	117.5	114.98	113.82	113.96	114.91	112.44	111.62	119.93	118.3	112.13	120.02	116.87	116.09	115.07	119.44	111.84	118.09	111.99	108.49	123.79
105.63	101.96	104.89	101.83	102.02	105.82	103.49	99.592	107.15	99.906	99.532	108.11	106.02	101.1	102.27	96.489	102.74	106.33	108.41	98.622	104.46	105.82	100.26	103.67	108.83	100.04	103.6	97.436	103.17	104.62	101.93	98.807	105.9	98.041	109.28	108.46	106.37	98.066	104.62	103.66	108.68	97.461	102.53	101.59	103.76	105.32	104.59	108.01	106.07	105.39
102.51	105.23	106.38	102.82	110.94	110.06	105.47	108.02	112.5	104.58	103.64	103.25	103.64	101.3	111.14	107.76	110.83	105.81	105.65	107.19	104.86	108.36	110.75	107.77	107.18	113.52	101.8	106.22	102.3	103.68	103.7	102.62	106.4	101.02	104.51	102.4	98.047	100.94	106.85	104.93	107.22	106.19	103.72	109.59	101.85	104.36	105.26	105.53	106.43	105.31
111.96	116.29	119.88	118.8	120.34	115.23	117.93	115.52	117.32	122.66	114.41	118.72	116.6	115.45	113.47	114.96	112.48	118.01	118.2	118.61	118.74	117.16	121.59	111.94	120.65	119.38	116.74	120.12	121.29	116.47	112.76	123.88	115.76	115.22	117.14	114.62	120.08	119.43	114.42	114.4	116.53	123.86	123.22	120.99	114.56	123.09	118.78	124.27	117.42	117.78
91.797	105.92	97.263	96.813	108.82	101.59	106.16	101.57	101.83	102.27	104.06	105.15	110.03	94.367	99.845	100.62	100.11	98.093	98.914	101.19	97.787	103.63	106.45	96.399	100.39	101.44	100.39	101.25	100.02	102.21	104.31	106.8	104.28	103.71	95.476	104.01	98.996	94.524	100.49	99.475	102.31	99.924	100.79	98.765	101.55	99.372	97.708	104.41	108.48	103.42
106.63	105.54	107.68	106.92	100.97	102.8	101.93	104.65	107.38	104.04	105.58	101.92	99.981	102.83	109.66	105.44	108.31	103.92	101.62	102.66	107.65	111.1	108.99	103.16	100.37	102.08	109.08	105.88	97.936	112.1	103.47	104.83	101.56	105.3	104.3	100.94	111.16	106.02	108.54	108.2	102.28	106.64	107.57	109.95	108.66	110.94	106.61	104.47	105.68	111.36
105.33	105.01	108.93	98.01	107.62	100.93	99.994	103.72	108.65	107.61	99.341	106.48	106.08	106.61	105.42	111.25	106.47	99.922	104.24	110.17	97.954	109.45	103.63	100.07	102.15	108.78	106.66	102.94	98.99	105.36	102.76	102.73	104.95	115.52	106.51	105.48	106.95	105.07	102.41	100.59	102.84	103.74	116.26	106.97	106.63	108.18	107.45	105.41	102.28	104.41
110.78	106.58	107.42	110.8	103.05	108.67	105.43	110.14	107.44	104.31	102.01	105.7	107.75	104.13	104.92	109.15	104.17	108.52	108.1	113.09	104.3	103.95	107.01	99.644	104.49	103.92	107.02	103.75	108.65	111.3	106.63	99.719	107.62	104.61	99.385	105.79	103.63	105.73	101.99	109.8	104.58	104.03	104.32	108.57	100.08	109.08	110.19	106.04	105.67	105.5
116.67	115.28	120.51	118.19	118.86	113.68	113.8	121.1	116.11	118.15	116.59	115.59	117.34	118.45	119.93	114.61	119.61	114.82	117.67	119.27	120.82	115.52	113.06	110.73	117.63	118.56	114.8	115.73	119.72	113.97	124.8	122.15	119.5	114.77	117.06	113.71	125.52	123.64	121.95	111.57	117.81	116.89	120.87	113.29	115.35	117.16	114.6	112.42	119.32	117.79
109.66	115.06	108.62	113.6	112.63	115.87	111.07	112.6	110.55	117.41	112.12	112.61	114.19	114.88	113.09	111.97	108.52	106.48	106.54	105.61	112.68	112.1	110.16	111.44	108.97	112.32	111.74	111.39	110.1	113.9	111.91	114.44	112.08	108.34	110.63	112.14	115.08	108.85	110.14	112.69	109.67	111.83	106.71	118.1	113.05	121.27	116.41	110.18	115.59	107.48
100.38	107.56	105.86	107.86	106.06	108.97	107.41	108.18	107.56	106.4	109.19	106.64	106.77	109.39	106.49	104.14	100.28	105.87	110.03	110.27	100.89	109.37	98.709	108.69	107.55	109.14	105.55	107.84	106.46	101.73	107.84	101.4	108.9	110.45	106.73	108.31	113.34	103.5	101.99	99.354	106.26	104.39	103.21	100.27	102.7	105.43	106.81	105.16	103.98	106.35
114.33	119.87	112.51	119.65	114.01	120.8	118.64	120.66	121.22	119.94	116.12	116.23	116.52	118.42	111.76	123.21	116.7	116.47	120.46	121.19	123.96	116	126.11	113.68	124.07	111.78	119.28	116.03	118.11	116.14	126.51	117.62	116.09	118.46	120.47	120.72	116.05	112.38	121.4	113.42	120.77	117.97	117.9	115	115.2	122.17	117.39	115.34	114.07	116.31
115.53	106.02	100.47	109.62	112.9	106.83	111.83	111.49	115.24	112.65	111.44	112.39	107.08	110.04	114.24	115.19	115.7	118.11	114.18	112.17	108.19	111.49	113.54	111.98	108.62	111.67	115.74	110.83	110.81	113.21	116.81	109.07	112.45	108.95	111.06	117.81	111.78	115.26	109.47	110.99	112.63	105.77	109.6	111.45	107.47	105.5	107.66	113.62	113.79	107.37
102.43	104.23	99.342	101.86	95.454	98.35	102.56	100.71	100.89	103.55	101.91	95.874	99.699	98.767	100.13	100.03	97.624	98.341	107.95	100.66	100.05	98.242	100.6	94.438	104.58	105.46	104.41	94.024	101.35	103.72	101.79	103.17	105.33	98.935	103.66	105.5	96.939	102.8	99.875	103.37	101.84	104.94	101.18	99.902	98.968	99.616	100.73	103.83	100.67	98.294
112.02	117.65	120.84	117.27	122.36	117	119.98	120.22	109.45	118.51	116.28	118.43	114.24	122.74	126.89	116.52	117.94	117.63	122.66	119.94	117.95	120.88	121.88	119.16	117.35	121.21	121.8	121.62	120.46	113.38	116.7	111.65	119.85	119.01	119.95	117.07	111.95	116.84	120.01	118.23	120.1	119.29	119.14	122.41	115.04	118.89	122.69	124.41	119.9	121.84
104.27	114.4	112.54	105.51	110.01	117.34	112.54	114.05	110.18	113.05	114.6	111.78	107.06	113.01	111	112.84	111.14	111.04	110.39	106.04	106.35	112.83	108.75	115.28	114.67	116.48	116.35	107.4	116.06	108.31	110.39	109.51	112.6	112.65	113.1	106.84	109.66	114.11	109.6	112.35	105.34	106.42	115.47	111.82	110.92	110.24	110.22	117.71	116.9	118.8
111.68	106.79	108.88	108.86	116.64	106.59	109.99	105.5	108.3	105.21	109.52	110.78	109.49	107.92	112.77	111.25	112.42	112.32	110.52	114.75	113.67	110.24	115.52	108.25	110.89	115.2	110.17	114.96	111.5	110.32	110.21	118.21	111.91	117.02	111.69	110.04	108.38	113.34	104.55	114.39	115.48	118.88	113.58	111.38	109.56	105.81	106.91	111.46	108.76	109.25
103.61	104.78	107.12	101.92	102.18	107.81	100.12	109.71	107.95	109.76	107.03	106.3	109.72	108.45	104.68	110.15	104.02	107.03	102.09	107.83	104.5	107.45	107.16	102.33	109.09	104.68	111.91	104.82	105.95	98.711	102.17	106.79	105.4	107.79	112.61	113.32	108.98	99.5	108.95	108.08	107.91	108.15	102.32	114.8	109.3	113.51	108.77	107.81	99.247	102.91
98.255	105.39	105.62	106.95	106.44	105.01	107.88	106.91	105.89	107.49	108.56	100.42	109.62	101.36	105.24	101.56	107.57	105.37	107.94	101.56	103.59	107.59	111.22	108.25	105.73	105.52	113.57	109.29	101.91	99.267	111.66	108.53	104.49	106.16	106.93	108.5	103.6	105.52	108.18	106.62	108.85	108.82	106.25	101.27	103.37	113.57	107.58	111.24	104.04	110.63
115.61	106.4	105.94	110.28	111.64	108.43	113.21	111.74	107.71	113.35	107.81	114.48	114.83	108.07	105.7	111.98	112.93	119.07	103.59	116.34	108.59	117.95	112.9	110.84	115.86	114.57	114.03	115.17	109.4	114.41	113.37	113.23	110.14	113.16	113.05	109.92	108.7	113.24	107.26	111.58	106.98	110.61	112.19	114.15	114.66	118.81	106.82	110.83	112.33	117.46
104.8	104.09	107.12	114.57	106.43	100.91	103.5	105.29	105.29	103.99	102.73	107.18	104.41	112.71	100.76	107.11	106.25	100.05	101.71	103.53	106.07	112.33	103.18	107.65	103.5	109.1	104.69	100.47	102.62	107.42	107.89	104.93	105.47	107.71	108.48	105.35	100.91	107.32	104.21	100.84	107.34	101.68	111.47	103.45	101.86	101.12	107.79	105.02	114.02	108.22
108.52	111.02	102.04	102.59	104.03	106.26	104.31	104.94	99.996	98.105	107.23	105.8	107.19	105.43	108.19	105.63	109.24	105.7	109.8	111.99	104.37	96.732	106.15	104.99	106.96	102.18	110.42	102.06	109.12	104.55	105.63	106.75	108.45	106.54	107.39	112.32	107.62	105.63	104.92	107.66	104.17	104.22	104.96	107.36	108.78	95.87	103.3	98.598	100.63	104.38
98.352	90.6	98.422	103.93	103.66	103.4	107.01	96.464	103.24	97.229	98.296	99.794	94.428	99.659	98.521	93.869	103.65	99.774	108.46	98.519	97.054	96.536	99.755	102	100.35	98.518	96.596	97.845	100.12	105.29	102.37	97.277	97.07	99.808	101.95	99.029	97.821	100.42	95.241	100.46	103.33	105.17	101.91	100.76	96.269	100.33	97.396	100.34	101.26	98.072
104.93	102.18	103.47	95.752	103.13	100.03	101.74	104.67	102.46	104.18	106.06	105.99	105.32	111.75	110.12	102.45	102.23	107.51	102.53	103.61	105.27	110.12	101.57	105.2	105.91	110.95	104.9	100.84	103.85	104.93	104.04	102.69	104.63	104.89	103.48	106.75	104.45	99.871	104.99	102.69	104.59	104.14	110.77	109.67	102.89	104.32	100.87	97.616	101.86	102.15
104.82	107.55	106.08	102.47	106.55	97.689	99.575	99.857	101.22	101.12	101.5	103.09	103.94	104.87	100.31	99.796	104.23	106.21	101.56	106.19	103.79	100.81	101.24	103.03	96.093	99.851	98.388	103.06	102.25	99.17	102.33	93.039	103.41	99.638	103.11	107.84	100.1	97.156	104.05	105.72	101.97	106.16	100	96.894	96.475	99.354	98.487	100.6	99.1	105.1
96.337	103.5	102.74	102	97.039	101.11	103.11	107.94	107.52	104.11	104.8	103.69	105.73	97.145	109.75	101.36	101.96	99.995	103.03	104.67	106.51	104.8	107.65	101.6	105.07	104.46	109.58	108.79	107.79	98.348	102.89	102.47	103.07	103.48	111.61	104.87	112.96	104.88	98.683	103.3	109.92	107.17	106.02	100.16	100.44	107.92	106.16	102.66	98.056	106.25
106.14	108.31	113.8	111.23	114.89	106.77	108.54	114.48	112.83	108.9	107.54	113.48	110.89	115.06	107.63	110.34	112.04	113.23	108.6	115.83	112.62	103.48	111.92	109.29	112.96	111.8	115.43	110.89	122.4	108.67	111.55	111.53	109.16	111.82	113.54	114.76	114.52	110.13	116.99	115.96	109.42	107.26	111.75	111.23	112.94	116.16	112.93	114.7	109.08	112.12
105.41	113.38	109.93	102.97	107.1	104.83	110.74	105.53	102.82	105.9	107.88	110.02	107.22	104.77	105.51	105.82	108.12	105.97	109.23	104.3	103.32	109.14	108.41	98.739	104.39	111.08	107.28	106.74	109.45	111.69	111.74	105.2	108.08	109.71	104.59	107.66	111.99	110.09	104.56	100.33	102.17	100.91	108.28	102.87	103.17	104.31	106.78	111.17	106.21	108.04
103.48	101.22	99.23	102.21	103.78	112.22	102.79	98.271	103.99	109.84	101.73	101.67	107.39	102.79	101.11	108.32	101.94	110.74	108.59	113.43	103.95	103.75	104.31	102.2	101.81	103.1	97.831	96.032	104.21	105.32	101.77	104.59	100.73	98.378	100.34	107.11	106.77	99.643	109.45	110.64	108.75	106.93	103.61	109.03	108.3	100.6	104.93	104.36	104.53	105.28
110.01	109.58	115.22	114.96	109.16	111.45	110.8	107.67	113.31	110.02	112.29	114.76	108.56	114.18	113.61	119.87	105.8	112.01	110.77	114.49	109.46	110.55	108.92	112.25	112.5	112.69	110.46	115.52	112.35	109.1	104.93	110.08	110.73	113.55	117.53	113.33	110.32	106.02	114.12	110.57	114.05	110.93	107.94	107.06	110.35	111.19	104.1	110.38	109.11	111.38
98.497	108.21	106.96	106.85	110.69	101.13	109.34	107.06	110.37	108.69	107.86	108.41	109.19	103.45	104.74	108.24	102.94	108.19	103.61	111.96	109.15	106.14	95.592	108.17	106.89	106.35	101.03	113.37	108.17	108.81	103.29	108.25	104.5	101.78	97.443	105.48	102.62	102.05	103.93	110.06	107.99	111.57	107.75	100.28	114.78	103.41	102.43	107.88	100.12	109.25
107.69	113.79	105.82	112.97	110.05	115.28	110.23	112.1	112.49	108.85	105.11	108.89	109.83	112.07	107.73	112.15	111.78	110.48	114.62	106.29	112.38	114.31	113.11	113.4	105.92	108.95	105.04	115.4	109.9	104.34	108.84	107.52	108.57	107.33	108.12	113.14	117.05	108.91	105.01	111.61	106.48	107.79	110.52	106.01	109.54	109.83	109.85	110.63	113.26	109.46
92.677	99.904	102.49	102.2	100.75	96.192	96.955	98.001	97.14	102.58	104.96	102.99	99.216	93.802	96.64	99.868	96.148	102.41	101.54	103.82	93.732	101.13	97.63	97.533	103.17	102.53	96.947	102.42	100.59	101.59	96.759	98.627	98.183	97.536	105.84	103.75	93.68	100.14	98.563	103.35	99.345	93.29	107.64	98.826	102.72	95.825	101.2	106.19	97.976	102.16
109.84	99.038	103.62	105.03	106.56	112.21	108.98	109.91	109.72	105.26	107.73	109.1	107.23	107.38	102.85	105.46	110.83	99.462	110.3	109.14	102.09	107.77	109.62	102.61	109.03	105.67	109.58	108.26	107.67	100.64	99.717	104.45	107.69	108.02	107.6	101.21	106	108.8	107.23	101.89	105.04	105.25	110.89	109.67	109.79	104.27	112.33	100.72	116.08	107.07
98.946	105.69	104.36	99.924	106.79	105.92	105.63	100.61	104.09	110.27	103.71	102.04	109.94	104.48	113.43	105.27	97.63	112.03	112.37	106.49	101.23	107.22	102.96	114.58	109.23	107.36	102.75	106.23	108.77	103.82	106.58	110.92	101.02	104.4	105.15	104.38	101.87	110.05	103.32	111.95	104.09	106.5	105.79	98.915	103.45	106.02	102.43	101.92	102.01	98.964
103.01	96.2	95.579	98.551	96.109	104.32	99.676	96.476	104.94	103.3	102.36	95.403	99.184	101.79	101.53	101.08	99.871	98.966	91.902	100.12	97.169	103.95	96.32	100.87	102.77	101.2	93.78	98.65	98.785	100.71	99.754	97.098	96.202	103.14	96.526	100.09	99.452	99.088	99.227	100.06	98.963	100.5	102.08	103.27	100.26	102.44	99.891	94.054	98.585	101.57
109.56	99.613	101.9	106.2	112.33	101.44	111.96	108.41	111.62	114.43	110.11	104.36	103.86	101.92	107.31	104.46	109.74	102.36	107.1	100.64	110.72	107.39	113.23	108.87	110.4	110.61	103.74	108.96	106.96	110.43	110.89	105.88	108.7	101.63	109.54	106.1	108.36	110.07	106.68	108.33	105.02	104.98	106.96	108.62	101.41	103.66	108.76	106.59	101.82	111.75
104.16	104.42	104.93	101.72	111.33	105.67	105.37	104.07	106.69	109.98	110.76	100.89	101.06	105.31	105.3	104.01	99.797	104.05	101.52	99.752	101.01	106.14	108.07	107.12	108.18	107.65	106.78	108.1	106.85	102.67	113.09	101.16	106.74	102.6	101.66	104.52	107.81	104.79	103.01	108.59	108.09	102.56	99.979	103.29	99.249	108.26	104.6	108.96	105.86	107.72
111.31	115.46	111.96	114.51	113.58	104.38	111.51	108.89	108.01	111.6	108.05	110.14	110.69	111.78	110.4	116.11	111.67	110.8	112.63	117.08	109.42	114.91	109.65	109.14	113.33	111.2	116.02	115.04	113.18	114.99	109.54	116.01	114.3	109.7	112.32	116.23	109.36	117.49	109.93	115.58	111.02	110.45	115.32	110.61	118.7	108.6	111.62	112.83	112.37	101.86
100.74	105.81	100.7	106.17	101.86	104.45	98.624	98.409	99.007	99.113	101.56	100.5	102.79	104.76	92.564	96.809	98.528	101.08	103.15	97.069	93.052	96.419	98.353	95.579	97.933	96.934	107.81	109.35	101.76	107.42	102.89	96.124	104.54	101.12	91.508	102.1	94.174	93.402	98.435	95.78	99.782	94.946	97.787	99.217	104.95	98.795	101.97	104.19	97.447	95.406
112.2	116.61	117.69	124.5	119.17	118.04	118.06	116.71	114.14	116.19	117.38	115.08	117.79	114.62	112.06	119.45	115.28	120.08	114.56	114.73	116.24	114.99	113.66	115.14	114.96	120.46	116.65	118.76	116.11	120.4	113.66	121.22	110.91	118.03	111.8	116.27	116.16	112.74	115.21	122.73	113.34	114.94	116.85	115.73	117.5	114.23	104.8	121.19	116.94	119.5
108.9	107.15	112.12	106.58	105.91	108.06	103.39	106.51	103.01	109.62	102.19	107.14	108.76	110.91	104.11	109.67	109.19	110.39	105.17	108.29	105.43	106.61	103.07	108.73	101.85	103.14	108.02	111.9	104.99	102.26	101.91	103.99	105.8	110.29	106.46	117.23	107.33	109.18	103.48	99.53	106.47	102.68	108.12	110.91	106.83	111.45	106.23	101.58	108.34	108.04
108.65	109.17	107.77	114.75	109.19	119.17	112.24	107.12	118.86	108.22	117.21	115	111.59	107.34	106.94	104.77	112.34	111.92	114.43	109.04	117.48	111	110.48	115.4	109.09	110.44	113.52	111.6	111.96	113.43	103.19	116.01	105.86	115.75	113.45	109.37	113.87	106.45	105.39	113.17	110.1	111.34	106.22	111.75	111.15	111.62	109.05	111.17	111.97	108.09
106.38	107.33	98.621	108.89	103	106.56	104.03	101.7	107.35	104.65	103.96	104.81	102.75	104.65	113.26	106.77	107.16	106.6	103.84	101.55	103.24	108.26	108.66	104.44	103.12	106.72	105.48	106.62	91.54	102.68	106.6	107.15	104.25	102.44	103.78	108.87	102.69	103.64	105.76	101.71	99.583	104.56	108.88	103.64	110.48	105.51	107.18	105.23	102.57	110.93
108.77	100.56	102.71	104.85	107.78	105.35	104.3	112.44	105.73	109.21	103.46	105.39	107.78	101.59	111.89	103.18	101.63	106.22	111.36	112.05	100.28	105.6	106.2	107.91	106.42	104.25	106.29	100.33	106.06	105.63	101.44	107.8	106.73	99.224	108.46	104.37	108.53	108.52	106.01	106.4	102.97	102.42	99.572	110.18	111.4	102.57	106.93	108.06	106.53	100.16
105.94	101.97	102.66	107.46	105.12	104.42	104.77	107.2	106.32	102.98	104.56	106.33	108.91	105.91	111.39	103.28	103.18	96.343	100.26	105.03	105.33	99.914	108.96	102.14	105.95	105.15	107.97	111.83	109.92	103.58	110.19	102.31	105.98	103.86	102.09	104.67	110.43	101.63	110.21	104.77	103.97	107.73	101.46	105.35	107.25	108.66	103.36	102.79	103.46	108.48
99.586	97.015	105.1	100.49	101.45	101.39	105.56	101.89	102.83	96.229	97.566	108.45	100.15	100.46	105.03	99.33	99.992	97.334	100.2	96.138	96.434	93.986	99.707	96.377	102.06	99.245	101.75	102.88	104.41	102.05	98.091	94.318	97.556	104.61	102.88	97.875	98.281	103.1	97.824	98.888	98.879	99.928	98.626	100.15	102.82	105.21	99.129	104.18	100.54	97.153
105.31	109.19	102.01	106.82	103.4	108.83	100.38	103.26	103.39	104.62	97.599	108.34	102.08	96.712	101.01	103.82	110.26	103.65	104.64	109.06	107.55	104.18	107.61	101.67	102.55	101.65	106.65	107.17	106.27	108.46	105.22	105.68	106.43	101.42	106.12	106.58	109.81	102.84	104.67	103.34	103.14	107.27	104.45	107.09	103.68	107.67	107.79	104.3	100.89	106.24
108.61	110.43	105.79	100.22	103.68	105.21	106.16	106.93	103.98	107.47	105.9	106.45	109.05	106.65	99.025	106.95	101.54	108.38	110.52	108.03	109.53	105.45	101.71	103.36	108.39	104.43	104.16	104.34	108.7	103.58	115.62	104.22	105.09	108.24	101.16	103.1	100.67	109	106.04	105.09	107.4	103.74	111.88	100.7	105.63	109.97	111.59	109.46	110.98	104.88
101.18	112.46	107.67	109.95	102.96	102.04	107.93	105.22	109.14	105.93	104.83	112.71	111.76	105.66	108.2	102.23	105.47	99.33	109.84	106.3	106.37	112.11	106.84	100.39	106.54	107	109.87	112.25	103.3	111.94	108.6	106.91	107.02	107.12	108.78	103.44	105.21	109.84	113.7	105.52	109.79	108.46	105.87	113.93	111.78	108.51	110.77	107.34	109.35	106.63
104.78	111.44	114.11	110.77	111.48	115.77	111.85	111.11	105.51	109.51	116.71	111.9	110.63	120.94	113.17	115.79	110.04	114.06	113.23	108.11	114.53	113.32	112.59	112.78	109.35	109.71	112.31	112.39	106.82	113.74	115.43	110.07	116.06	112.38	113.41	116.19	114.7	106.8	106.18	113.31	111.19	119.33	106.48	108.28	108.2	109.63	112.1	110.83	100.73	111.56
107.8	112.65	111.18	115.69	109.14	115.55	109.72	112.64	112.87	112.55	114.9	110.15	107.86	111.67	118.05	112.55	117.44	110.79	113.02	113.99	109.79	105.62	107.77	112.71	110.03	114.01	110.85	109.71	110.13	112.5	114.13	105.74	112.73	111.74	110.43	112.31	112.05	112.44	112.06	108.76	116.53	112.68	110.86	105.28	107.26	119.19	113.39	109.9	109.3	113.13
98.336	98.146	102.85	98.998	99.218	95.484	100.08	96.816	101.4	100.51	104.96	94.581	97.022	98.358	95.927	99.041	97.762	94.494	99.19	95.71	98.479	97.155	99.786	99.281	96.5	100.82	100.87	98.694	103.89	102.15	97.076	95.825	96.296	95.746	90.724	97.031	101.41	95.776	96.01	100.33	94.202	99.025	101.62	98.838	99.63	108.74	105.16	101.5	95.797	97.304
106.9	104.3	103.22	106.81	105.06	108.58	103.37	109.49	101.14	99.134	106.21	104.77	100.55	99.785	101.57	98.821	98.166	109.7	106.15	109.53	100.87	105.47	104.3	108.74	106.39	105.34	99.609	103.96	108.13	111.74	107.83	110.71	111.14	106.14	104.53	102.91	100.49	110.14	98.874	105.13	103.63	103.85	106.34	96.865	104.07	107.44	100.74	104.61	103.22	107.21
106.89	107.62	103.98	104.97	102.68	105.66	106.36	103.26	106.22	104.65	106.63	105	100.14	107.86	105.13	106.57	102.14	104.9	108.82	101.61	108.56	101.63	101.22	108.62	107.49	107.17	98.525	104.75	108.37	102.75	102.8	100.18	98.635	115.38	101.18	106.29	109	104.14	98.512	104.03	98.889	98.632	105.98	104.1	107.15	97.577	112.77	105.02	105.01	105.1
107.35	105.41	108.89	107.25	105.74	101.71	103.64	109.57	103.46	101.69	102.27	111.7	111.94	112.43	112.4	112.81	111.39	112.06	103.71	105.38	105.42	109.75	106.69	104.56	104.41	105.65	102.21	108.82	100.96	109.92	101.38	102.61	100.15	106.74	104.67	108.65	104.61	107.31	100.39	106.14	104.36	104.71	104.52	105.7	105.85	108.95	107.87	103.09	107.32	98.382
104.25	109.5	102.45	106.69	101.47	104.09	108.01	106.75	107.46	107.15	102.2	107.85	106.78	109.46	104.21	103.19	101.14	100.93	101.53	108.82	108.44	107.79	99.03	102.09	101.01	108.39	105.15	104.32	110.03	105.87	108.01	106.01	99.049	110.23	101.64	109.08	97.895	103.97	102.46	109.21	104.8	103.1	105.49	104.73	103.11	105.88	103.48	105.82	102.69	105.43
116.26	107.68	108.82	109.46	110.37	111.2	106.43	107.89	108.43	107.35	105.67	111.8	108.46	112.04	109.47	114.12	106.15	110.81	114.11	105.97	115.38	114.3	114.69	104.4	105.86	108.87	110.91	104.21	112.81	118.25	116.58	112.18	112.29	110.53	108.64	108.41	108.61	106.08	115.39	109.44	111.78	112.52	108.55	114.31	112.07	116.96	115.19	107.98	113.35	114.9
105.55	108.2	103.24	104.16	107.71	111.11	110.38	101.03	103.96	101.27	100.84	103.2	105.07	103.09	103.87	104.73	107.06	102.76	109.45	106.28	109.55	101.79	109.12	104.59	104.53	104.64	104.23	107.38	106.81	106.67	109.09	102.94	104.92	101.24	101.66	102.8	104.48	107.22	109.73	113.6	104.91	109.39	109.81	108.47	114.83	104.87	103.49	106.38	103	101.12
101.89	106.94	101.06	108.26	109.43	108.07	110.77	104.89	107.2	103.06	103.55	107.22	107.35	108.11	103.01	108.7	101.95	106.58	102.59	103.75	106.19	106.79	105.42	103.01	105.82	104.96	101.58	106.19	103.36	105.72	105.5	108.46	108.46	108.81	106.2	104.16	110	111.81	107.53	102.77	104.33	101.59	102.94	100.14	108.74	107.64	103.2	109.02	106.29	104.58
105.85	103.77	108.86	102.38	105.86	96.132	109.24	108.74	104.92	112.19	104.78	109.89	110.77	102.89	106.65	100.62	105.2	106.71	107.02	107.34	102.21	108.71	107.41	107.74	108.23	102.47	106.04	106.54	104.42	104.66	106.86	100.82	105.17	102.74	107.03	110.99	109.31	109.15	107.12	105	109.89	105.48	104.35	99.712	109.13	107.37	102.66	104.63	109.75	103.26
106.4	96.863	106.01	101.4	106.66	113.15	104.72	106.35	105.32	109.5	104.54	107.07	105.37	104	104.83	109.96	106.03	102.64	109.75	106.37	101.04	105.49	110.77	107.54	109.48	105.76	106.33	103.2	106.48	104.2	107.52	109.2	100.23	106.66	101.06	101.66	103.23	107.89	105.71	106.25	109.96	107.25	108.56	110.19	107.88	107.38	103.98	102.54	107.19	106.93
112.19	114.23	110.38	119.12	118.61	118.13	114.12	115.68	117.4	123.51	113.12	113.65	113.63	117.74	115.99	112.09	111.32	119.8	121.08	114.94	121.12	119.92	115.81	119.6	118.19	119.53	121.19	114.64	113.15	117.61	115.37	117.27	113.38	115.22	117.48	118.79	117.49	115.64	108.96	122.93	116.64	114.44	114.02	116.88	113.59	114.48	111.87	120.84	108.22	117.06
104.03	104.59	106.99	107.75	107.75	105.96	104.76	102.75	106.13	101.09	105.93	104.12	103.73	104.78	107.58	107.63	108.78	105.6	102.99	103.68	102.29	106.21	108.79	104.4	107.03	105.32	101.85	104.82	107.77	104.41	105.86	102.97	102.88	104.49	106.95	115.78	101.16	100.25	106.59	103.68	106.77	104.06	106.05	102.21	111.58	110.01	107.17	107.19	103.7	99.496
109.85	106.06	107.72	100.08	104.67	102.09	99.636	108.97	103.56	103.62	103.15	104.68	100.06	99.729	106.22	102.89	103.82	105.81	110.37	109.93	106.76	102.68	112.32	97.817	105.65	109.5	105.64	101.6	109.6	103.4	100.76	104.27	103.42	99.374	105.93	96.844	102.62	105.03	103.34	101.93	105.53	105.27	94.84	109.44	106.44	101.85	106.33	106.81	101.55	105.4
107.99	109.71	116.38	99.609	103.47	101.29	102.43	106.7	107.08	110.86	110.16	108.28	103.74	97.262	107.65	109.74	107.71	109.62	109.23	103.55	110.14	110.77	101.94	104.27	105.91	110.53	103.78	106.84	102.36	108.75	108.19	105.95	106.47	108.84	112.64	97.122	108.33	111.5	113.21	108.34	103.52	102.41	105.03	103.04	106.18	108.46	109.99	113.44	104.12	109.05
102.36	101.51	103.14	100.74	104.54	107.46	106.88	110.97	109.19	98.994	103.32	105.82	106.76	109.25	105.69	107.38	109.36	104.16	103.04	102.99	108.61	107.67	100.76	106.6	105.65	103.12	106.54	107.86	112.38	109.18	106.2	107.41	102.23	108.21	113.44	111.92	104.69	107.35	99.11	105.44	108.29	103.71	106.72	101.62	106.32	106.78	96.643	104.21	102.95	106.57
105.27	107.62	103.65	102.43	111.14	110.08	108.43	103.84	97.471	106.8	102.41	106.15	110.91	107.56	110.07	103.09	106.8	112.5	107.55	102.2	103.31	105.69	102.06	111.01	109.69	101.84	105.03	106.44	109.99	105.61	106.01	114.47	105.3	101.09	102.76	105.45	101.85	109.02	108.99	108.1	114.46	106.75	110.9	104.97	107.7	102.96	104.11	107.3	113.22	102.31
105.39	110.55	107.59	107.34	106.96	104.6	110.19	108.84	105.74	104.98	107.88	104.73	99.908	104.76	97.273	101.69	106.18	106.38	100.76	101.62	102.42	102.89	100.17	103.56	100.64	106.12	101.45	109.65	104.71	110.17	101.91	100.82	108.69	95.142	105.26	100.67	107.65	108.66	102.03	102.64	106.84	101.43	102.84	103.71	106.35	104.32	103.11	103.26	100.25	108.35
108.87	111.95	105.79	106.73	104.02	101.64	94.962	102.11	101.53	109.09	106.74	107.38	107.72	107.28	107.36	104.68	107.98	100.86	105.02	108.14	99.321	105.63	103.9	102.34	103.71	105.03	100.8	103.26	109.83	108.3	110.42	103.66	100.47	110.63	99.083	106.47	104.38	98.656	104.98	106.09	109.7	109.29	111.33	105.48	101.05	109.21	104.65	100.89	109.57	110.53
110.63	103.28	100.34	103.65	106.56	101.84	100.1	104.39	101.38	107.92	103.66	102.75	108.76	101.21	103.08	108.26	106.08	102.61	105.17	106.65	101.67	103.65	110.28	101.53	110.32	106.68	111.48	105.97	106.29	104.96	105.02	104.05	108.92	104.86	102.96	107.32	108.62	108.46	107.38	105.22	108.11	104.71	110.17	105.63	108.49	105.47	106.69	103.38	107.47	106.96
102.28	104.29	109.78	112.5	106.96	110.64	106.09	109.5	105.6	109.54	104.58	111.08	108.93	106.61	105	102.32	108.39	109.92	102.8	104.7	103.23	100.24	99.455	106.17	108.4	105.84	112.16	102.72	109.33	110.4	108.98	105.39	104.36	113.72	107.96	111.61	107.65	103.22	98.722	109.17	105.09	104.95	113.78	103.93	101.26	107.11	102.35	102.7	109.3	114.29
101.9	104.99	109.65	108.08	97.416	104.46	104.55	106.29	107.31	103.3	103.04	103.77	103.47	100.96	101.81	110.44	113.03	107.83	101.35	106.06	102.59	110.89	107.33	103.61	103.83	105.19	108.12	97.147	110.57	107.54	106.06	103.49	105.59	106.82	104.02	99.279	102.85	104.69	112.24	105.9	103.51	104.42	101.19	103.47	108.85	100.08	103.2	105.39	96.106	106
102.24	100.22	107.25	103.37	103.48	110.65	109.74	108.29	104.75	101.07	114.15	103.88	102.84	103.93	106.28	102.25	111.5	105.51	107.74	109.02	107.2	99.343	104.81	107.35	106.3	105.44	103.73	105.48	101.61	104.86	99.373	105.38	103.48	108.24	101.09	108.41	105.05	100.32	100.25	101.09	104.33	114.42	106.62	106.43	106.45	107.31	110.86	107.65	103.48	108.43
103.37	103.51	109.1	105.9	104.54	103.71	99.388	108.31	103.54	97.931	106	99.857	104.61	101.73	111.67	105.16	103.01	111.36	105.02	107.97	100.26	108.44	107.13	103.93	104.63	106.95	107.27	103.69	107.01	100.23	107.78	106.86	108.92	110.21	106.58	107.7	104.59	104.74	108.75	100.67	109.38	106.25	102.73	105.61	108.09	103.63	102.29	107.45	111.04	103.25
110.01	99.249	108.6	104.91	103.16	110.69	103.87	108.38	104.54	102.08	106.82	110.85	111.54	98.416	102	107.44	109.62	102.98	97.161	104.72	109.93	106.2	104.33	104.83	106	108.97	102.45	102.24	101.03	99.497	104.8	96.392	109.72	102.98	107.38	105.58	95.789	108.14	105.37	100.77	105.69	105.04	104.21	107	102.34	111.2	106.07	104.42	106.32	107.69
116.52	115.6	109.69	115.79	117.09	120.93	111.87	113.17	111.64	110.83	110.98	106.31	111.79	114.21	115.52	105.93	113.23	108.57	114.79	109.34	111.98	115.28	118.03	113.66	111.75	110.07	113.47	109.29	114.79	119.09	106.3	110.15	117.84	110.54	114.5	112.88	114.88	108.81	113.96	105.82	114.86	114.37	115.09	112.23	114.21	110.46	112.43	116.13	113.98	116.02
108.21	106.05	106.08	107.66	103.08	104.68	102.83	99.548	107.47	101.77	104.79	102.16	100.8	103.38	109.43	100.44	105.93	101.72	100.62	106.52	108.42	104.92	105.03	105.14	105.54	102.5	109.5	107.64	105.74	99.732	107.93	102.01	109.48	98.489	108.27	107.67	112.34	99.678	99.44	101.97	111.73	101.62	106.19	108.02	106.41	102.11	105.44	109.73	102.6	106.8
97.528	102.98	94.261	102.62	108.9	102.17	94.661	99.533	99.39	108.66	99.085	104.63	101.4	94.009	96.951	101.51	101.73	101.08	101.49	103.94	100.98	97.502	102.13	97.165	102.51	98.674	95.961	100.16	103.96	95.467	95.922	95.384	98.971	102.26	96.763	105.02	93.265	99.677	99.852	93.919	98.702	100.47	96.572	99.096	99.713	104.83	100.75	101.32	96.103	99.808
96.539	95.935	103.53	97.123	102.91	95.939	97.288	98.731	97.207	103.89	103.03	99.955	105.37	95.571	94.483	94.202	101.21	102.17	100.91	103.04	101.82	94.899	99.391	104.29	95.929	106.01	89.957	101.93	93.511	100.02	101.87	105.4	101.96	101.74	100.41	104.77	102.5	98.913	97.247	97.333	97.1	105.86	101.89	106.05	96.919	95.108	101.68	94.233	94.748	93.108
107.43	110.54	106.6	103.96	100.44	107.81	102.07	108.27	106.04	100.82	106.65	106.31	101.69	101.51	105.52	107.71	102.87	108.57	103.57	108.02	106.02	108.32	106.92	106.15	110.44	103.86	102.2	100.14	105.75	104.57	105.69	104.58	111.13	108.02	109.74	106.06	106.86	105.93	105.72	104.22	106.76	105.31	106.41	109.86	107.94	102.67	105.1	104.67	110.76	108.8
115.22	111.39	109.2	107.97	113.16	119.01	113.52	111.08	114.01	114.11	117.21	109.2	109.27	117.26	108.58	110.9	113.45	107.46	111.05	116.85	107.02	116.18	106.72	117.11	112.82	106.43	116.08	113.15	111.49	112.21	113.43	111.46	118.58	113.43	110.81	113.69	115.87	114.92	105.6	112.45	107.25	113.42	112.2	110.39	115.8	115.87	114.34	115.89	113.98	108.15
99.895	105.48	103.54	101.48	106.5	102.26	103.65	104.12	97.922	111.18	109.93	107.73	104.47	102.67	106.13	103.72	109.44	112.77	103.43	105.93	107.57	107.09	95.843	105.9	104.55	102.62	105.14	105.25	103.74	107.52	101.18	102.78	105.77	108.01	100.94	102.77	109.56	108.18	108.89	98.212	102.82	103.54	109.15	96.897	107.5	107.63	103.81	100.34	104.84	104.67
102.61	112.76	107.79	104.2	110.89	109.67	103.44	104.58	104.09	107.14	104.74	106.76	106.55	106.04	104.64	107.05	102.78	108.99	104.72	102.2	112.71	111.14	106.66	113.43	107.09	102.83	109.57	104.72	107.93	111.72	103.94	103.77	107.9	107.29	108.32	111.26	108.16	105.26	106.06	102.82	107.27	102.97	109.09	108.94	111.62	107.18	101	108.66	104.83	102.96
108.99	109.86	106.09	113.04	112.22	104.25	114.22	111.18	116.68	116.7	110.3	113.35	106.95	114.99	117.5	110.7	112.12	110.26	105.93	112.17	109.74	110.03	112.97	117.14	119.99	113.59	112.86	114.77	118.37	107.3	106.45	108.94	108.47	114.2	110.65	108.18	113.99	120.38	108.76	109.96	114.93	105.34	106.73	109.99	118.41	116.59	119.03	107.53	109.39	115.65
119.04	113.59	109.1	119.97	116.94	111.26	115.63	113.39	110.39	110.61	120.38	118.92	115.31	109.33	113.62	110.42	112.1	110.52	108.94	115.69	112.37	120.71	112.15	116.44	113.38	107.82	115.79	114.94	108.56	110.72	112.46	112.29	111.33	108.16	119.34	111.99	110.76	108.52	112.56	114.58	118.35	115.46	108.27	111.48	112.2	109.43	113.71	115.63	107.3	113.6
107.45	109.01	106.63	100.93	107.89	106.64	109.16	106.8	101.94	102.34	98.794	107.83	105.38	107.76	102.6	104.1	108.11	102.79	109.56	109.43	105.36	106.36	105.52	106.45	103.19	110.16	102.61	106.63	101.83	101.2	100.62	103.82	99.373	101.36	102.46	103.18	108.43	100.94	103.4	106.99	100.03	105.26	107.79	107.06	109.38	102.12	109.24	109.08	101.64	108.89
115	108.37	109.35	117.34	105.39	112.36	111.16	111.94	110.73	109.23	111.68	107.99	114.38	114.38	108.94	109.33	108.32	112.57	108.72	109.98	111.35	111.67	115.59	109.32	112.76	113	107.01	109.26	108.72	109.16	111.01	106.8	111.35	108.4	111.76	106.5	112.67	112.15	109.94	113.74	109.38	106.23	113.5	110.4	106.9	108.98	110.78	111.37	110.84	106.68
113.54	112.16	111.92	113.54	111.06	113.55	103.95	104.09	111.55	113.64	114.64	113.31	112.5	114.53	110.54	113.59	113.99	112.18	111.12	104.22	111.87	112.54	110.42	108.98	117.05	104.93	112.63	110.99	115.83	116.9	107.74	112.73	117.6	108.86	117.53	106.58	108.64	116.09	109.69	110.02	114.07	110.72	111.58	110.52	120.38	108.92	109.57	112.7	110.24	114.45
110.41	111.33	112.15	107.73	106.91	104.38	107.64	111.53	109.77	108.69	112.43	113.47	117.05	108.48	108.8	107.88	107.22	112.25	109.22	105.87	113.88	108.1	110.88	109.21	108.34	112.39	113.13	108.76	105.7	112.76	113.98	110.18	107.32	111.29	111.21	111.22	111.71	112.54	109.03	110.24	113.73	107.54	108.62	113.28	109.53	111.44	114.79	109.85	108.56	108.49
106.88	102.44	101.12	105.13	104.5	106.95	107.45	107.04	102.49	101.02	106.72	107.39	114.29	107.09	104.72	103.49	108.82	104.13	104.51	108.1	105.79	104.86	108.17	106.61	107.33	99.957	111.09	105.55	108.16	102.28	106.38	106.63	102.97	106.67	104.36	100.33	104.45	105.1	105.93	104.19	106.33	110.93	109.98	106.62	108.19	106.37	107.46	105.29	108.88	109.82
103.1	111.97	109.42	114.16	114.14	112.65	107.01	110.92	107.84	113.42	114.95	107.27	114.54	106.84	114.43	111.57	120.05	110.64	108.56	108.01	104.48	118.14	116.46	108.64	112.84	111.56	111.94	104.36	104.79	107.43	108.04	114.34	108.03	111.31	113.12	112.06	115.18	113.67	118.07	109.58	117.56	109.69	111.21	113.44	111.14	108.48	104.4	116.65	109.67	112.09
105.11	98.766	101.38	97.538	98.927	100.22	102.9	102.84	104.2	102.03	101.01	103.9	100.54	101.79	100.77	103.45	103.18	103.32	92.836	93.301	100.04	106.97	103.82	93.473	96.98	102.99	100.43	105.51	100.39	97.86	99.751	103.42	107.62	99.87	102.41	100.97	103.81	97.128	102.3	104.83	104.14	98.241	102.52	99.95	101.74	100.14	102.92	102.4	103.56	102.23
104.28	107.56	106.38	102.39	106.67	97.649	103.71	108.05	105.12	106	103.32	101.44	103.31	100.57	103.28	108.58	105.07	104.71	104.4	109.05	110.39	104.86	108.77	107.57	108.07	101.27	102.33	107.77	100.64	101.9	97.53	100.36	103.36	103.48	107.18	102.54	93.143	99.794	104.98	101.73	102.27	110.06	107.29	106.94	101.45	104.61	98.402	101.87	110.25	107.16
109.19	98.356	109.58	104.5	101.44	98.49	102.96	107.32	105.53	105.69	114.3	97.476	101.77	106.58	104.57	109.14	112.7	105.8	104.16	102.99	111.25	110.39	102.02	106.08	105.9	109.32	112.95	108.12	105.13	108.51	106	105.17	110.6	107.12	101.52	107.81	109.17	101.18	102.55	104.38	100.29	105.1	109.75	111.05	105.87	103.56	107.31	102.29	107.75	101.19
114.83	115.93	112.36	112.04	109.14	106.02	112.73	102.33	113.05	107.76	116.79	108.96	110.15	110.95	114.09	112.7	110.24	111.84	108.61	113.12	109.84	112.38	112.59	115.27	110.27	112.86	119.96	111.3	115.4	108.16	114.85	113.23	109.73	104.47	105.53	114.06	110.22	107.77	106.17	110.89	107.38	114.56	109.73	105.64	111.5	112.73	107.45	115.42	107.89	112.67
119.28	116.91	123.25	118.44	116.11	118.53	117.15	112.23	115.75	122.38	123.96	116.87	113.41	120.34	117.14	115.48	116.24	117.34	122.74	115.58	120.78	118.97	118.41	110.55	121.81	120.51	117.54	119.73	117.97	119.92	117.62	118.22	121.12	114.81	117.74	119.77	117.27	114.45	123.8	120.79	108.25	118.27	121.44	117.92	121.31	115.95	114.68	112.89	112.95	120.71
105.09	109.1	105.84	101.4	107.92	102.92	107.99	111.1	107.72	114.28	103.42	109.82	104.71	106.08	106.94	107.32	112.19	98.69	101.79	107.52	110.85	106.92	106.88	105.64	110.29	107.03	106.78	108.2	103.17	107.79	111.52	108.14	96.421	106.97	98.917	105.62	101.12	105.27	109.18	108.17	105.45	114.83	107.81	110.23	109.21	114.59	108.83	105.58	108.35	107.26
116.79	126.02	112.29	112.43	120.95	122.87	115.62	112.47	110.04	116.72	110.98	116.24	118.06	111.68	116.14	120.07	115.26	122.2	111.06	117.08	112.15	112.64	117.44	119.13	112.18	112.73	113.54	111.64	112.02	117.48	117.91	110.88	118.81	118.01	113.3	117.01	115.71	121.42	115.44	120.83	116.18	110.4	115.85	113.09	117.07	111.52	118.46	115.07	116.75	114.44
105.04	103.31	107.2	108.18	106.16	105.24	107.84	107.41	105.8	106.57	104.78	100.75	107.4	107.34	99.99	103.78	107.76	106.11	114.78	100.96	106.8	108.25	114.02	108.31	109.02	100.63	107.78	112.38	106.9	105.82	104.49	105.82	103.53	103.34	104.03	102.68	109.26	108.35	105.85	107.74	104.1	108.94	105.21	107.4	109.12	104.43	105.94	110.04	109.18	102.19
112	111.99	106.2	106.51	104.31	112.44	105.57	113.8	111.46	110.87	109.42	110.04	112.93	109.54	108.51	108.05	110.2	108.74	110.76	111.18	116.2	109.85	105.98	110.09	106.16	110.21	107.37	108.81	114.12	109.4	109.19	113.88	108.78	107.34	105.32	111.54	113.58	110.77	116.85	106.52	109.84	102.23	109.87	108.9	113.63	106.84	115.96	109.44	102.88	109.96
107.54	108.48	109.26	98.032	108.73	107.25	105.68	109.31	104.21	110.43	109.32	108.32	107.71	103.39	102.16	109.31	108.18	101.47	105.89	105.74	108.6	101.84	110.07	101.95	106.26	111.88	104.18	105.82	99.439	107.08	105.81	104.91	100.85	111.08	110.84	104.31	109.57	110.6	106.6	107.88	104.29	111.91	98.904	107.2	104.2	103.11	102.49	105.33	108.93	101.34
95.766	97.533	100.21	98.724	107.48	100.86	102.51	95.699	95.429	99.182	95.024	97.367	95.155	102.46	95.105	98.467	95.319	100.79	102.02	101.95	100.55	102.43	96.277	103.31	105.75	100.36	96.971	100.95	94.642	98.645	98.854	98.02	102.73	99.048	97.051	97.032	98.767	103.79	97.907	99.493	101.03	100.53	93.429	99.688	104.6	96.787	99.489	94.403	100.94	96.672
98.441	103.09	106.6	103.83	108.21	108.14	101.24	104.18	106.99	105.54	108.06	112.31	107.14	106.36	107.87	102.74	104.8	100.1	103.21	99.987	101.81	104.77	104.14	103.63	109.56	97.899	105.6	100.67	107.02	107.27	106.21	106.95	107.17	102.14	105.97	104.41	112.52	99.484	107.89	100.05	101.89	105.49	107.12	104.96	107.15	106.06	103.07	107.61	109.91	99.395
103.9	101.75	102.37	104.82	110.33	106.69	106.31	100.31	101.98	111.31	105.1	103.61	101.26	107.85	106.05	105.67	107.1	102.84	100.65	103.3	105.48	109.64	106.29	109.15	102.11	100.24	103.73	107.27	107.22	104.96	101.25	103.19	105.71	102.11	106	105.9	109.99	108.05	106.16	106.97	108.22	102.15	102.17	101.01	107.04	111.67	103.82	106.94	103.66	102.72
107.45	99.276	100.74	107.57	103.69	104.55	104.91	105.16	111.5	104.26	108.73	104.3	106.54	107.45	105.27	106.82	106.25	110.64	105.09	105.88	109.66	104.69	102.43	105.92	105.46	105.9	104.3	103.18	107.83	106.8	104.24	110.83	110.03	106.39	110.2	100.64	99.135	113.39	104.15	100.18	106.29	106.75	108.44	111.46	105.19	104.19	96.474	106.2	107.16	104.45
103.52	103.86	105.33	103.29	106.83	113.51	104.32	106.05	109.11	107.73	111.37	112.44	103.84	106.95	102.39	102.49	109.83	105.78	108.58	109.2	105.22	105.11	97.442	107.48	106.69	102.4	103.4	106.14	99.523	104.74	107.79	104.87	109.87	101.7	109.52	109.14	108.12	106.63	111.63	106.9	107.44	109.67	104.68	106.81	105.35	101.69	106.74	104.96	97.956	106.75
110.44	107.05	107.98	112.43	112.62	111.97	112.22	118.31	110.52	109.51	110.44	117.34	110.58	112.33	116.93	111.01	107.35	110.13	104.82	112.21	118.17	115.3	119.77	110.19	113.37	110.82	109.73	114.25	109.05	111.38	110.89	110.8	111.76	109.12	113.18	111.45	110.09	113.09	114.56	117.04	107.2	108.81	111.93	111.03	113.13	111.98	117.74	115.77	105.05	111.27
111.86	107.3	116	110.87	113.47	113.21	115.03	114.47	105.42	114.77	110.43	110.79	111.22	111.36	116.06	116.48	113.63	112.56	109	114.76	111.78	117.74	117.11	120.91	115.23	112.35	111.09	115.86	112.21	106.19	113.23	109.42	106.73	114.41	111.57	107.8	112.68	108.81	117.11	115.93	115.39	112.69	116.13	109.65	112.36	112.03	113.22	111.93	110.5	111
116.82	120.45	119.45	117.49	117.98	116.42	118.3	123.22	117.1	120.21	115	121.51	118.41	114.84	117.82	121.37	110.06	114.7	117.47	114.98	119.08	117.07	121.74	123.74	115.1	115.21	120.4	120.78	115.8	117.8	123.36	110.65	113.44	115.23	114.71	111.44	125.6	120.84	112.13	115.48	116.14	120.05	120.17	116.98	118.15	124.21	118.06	120.14	122.3	124.21
106.72	97.626	96.881	96.036	105.08	102.56	104.23	101.31	101.99	97.143	97.548	103.46	100.76	98.329	104.75	96.94	97.127	106.78	100.11	96.882	99.422	98.336	97.693	97.114	98.726	98.419	99.372	99.532	94.742	96.431	99.712	97.926	97.992	102.69	99.661	101.4	102.47	96.321	101.52	101.28	100.59	102.21	95.647	99.86	101.08	97.065	97.759	95.548	98.418	98.339
107.11	108.92	100.36	103.55	104.72	101.27	109.95	109.52	101.25	102.23	103.1	100.94	109.08	105.53	109.26	108.56	98.635	104.64	107.54	105.33	112.49	104.17	106.33	102.44	104.93	106.33	110.74	107.56	107.27	104.83	102.55	101.7	107.43	109.61	107.52	108.39	97.545	106.55	108.79	102.87	103.07	103.72	106.11	110.05	109.98	107.75	101.78	104.04	103.5	104.72
109.02	111.42	106.18	105.6	107.84	107.48	109.56	105.52	105.36	103.75	106.1	106.75	108.55	111.28	111.66	104.37	106.92	108.73	107.95	105.56	105.93	108.69	106.37	105.91	105.73	104.54	107.29	103.38	103.54	112.43	100.47	110.92	106.47	108.14	105.4	107.91	111.48	100.21	107.86	101.64	108.91	107.93	98.471	102.28	105.12	99.449	104.81	107.01	109.56	103.46
99.202	105.16	107.82	105.91	101.2	107.39	104.49	103	109.93	104.44	106.41	107.32	106.87	106.68	108.37	107.58	103.75	102.63	98.727	108.04	104.25	106.35	106.92	108.96	105.63	103.08	98.97	105.98	99.597	104.18	102.1	98.975	110.91	100.91	104.55	97.557	102.8	110.25	104.51	104.7	108.84	101.57	101.06	96.415	103.09	100.64	109.64	107.28	114.18	106.89
107.08	109.41	112.47	108.23	102.78	103.48	102.96	107.83	107.72	109.84	104.82	110.42	106.3	104.93	105.12	101.92	105.9	106	109.34	108.23	104.15	103.94	104.87	101.44	103.63	105.32	98.137	105.34	100.99	101.33	102.72	105.66	107.96	109.41	104.98	105.44	106.72	105.81	108.04	102.07	111.31	110.83	109.85	108.83	107.58	107.82	104.21	102.82	107.38	101.45
108.51	109.67	112	112.07	106.52	109.65	106.23	112.35	112.18	105.73	110.96	108.4	103.31	106.86	103.5	106.27	114.69	109.65	102.58	109.8	114.02	109.31	110.43	113.3	104.14	108.82	103.99	103.66	112.38	106.72	104.02	109.49	110.28	105.85	112.13	106.82	112.52	108.83	109.56	106.83	107.17	102.88	111.19	113.47	110.4	116.19	109.01	113.74	111.65	109.84
116.43	112.03	109.99	112.48	110.32	108.93	112.4	101.97	110.23	110.46	112.63	106.11	111.17	108.07	107.03	117.87	108.96	112.9	108.38	107.57	116.98	109.42	112.44	112.93	106.84	110.96	116.78	112.13	112.42	107.18	106.22	110.28	114.6	114.69	113.24	110.81	116.32	119.21	110.23	118.18	112.31	112.83	111.36	112.66	108.14	116.81	110.34	109.57	114.83	112.84
108.76	98.635	102.67	103.51	100.92	99.529	96.581	95.909	99.948	103.86	96.95	95.314	106.96	102.48	94.681	95.834	102.73	100.14	98.645	100.9	106.34	96.652	95.051	96	98.166	100.06	96.45	101.88	102.38	101.47	105.12	97.776	98.873	96.916	93.986	101.82	103.29	99.22	97.537	91.373	100.7	97.832	95.167	98.316	98.351	102.04	101.99	102.76	102.52	94.572
112.31	101.68	109.9	105.75	104.48	108.72	97.77	104.78	101.29	103.53	109.53	111.6	108.78	106.66	109.28	106.28	110.54	110.76	107.81	105.74	106.53	99.262	106.37	103.99	104.54	107.97	103.15	107.72	104.06	109.94	107.55	105.91	102.77	105.11	103.97	112.53	104.74	100.24	103.93	106.63	102.94	101.68	113.12	105.31	112.73	105.54	106.45	108.43	104.3	103.85
114.89	117.24	114.59	116.31	116.08	109.86	114.3	117.79	114.67	109.29	114.42	119.02	116.35	113.65	111.16	112.07	112.69	110.5	109.96	113.56	113.19	110.19	109.73	110.55	108.74	112.05	109.26	110.75	113.23	116.28	108.19	111.86	112.86	109.93	115.09	115.89	113.52	111.64	107.18	108.19	104.99	112.13	110.6	113.57	109.75	114.63	115.04	113.69	116.52	106.7
102.22	99.413	100.59	101.36	96.905	97.075	105.44	100.24	108.3	95.15	102.63	104.21	98.262	99.752	102.97	102.5	100.08	96.539	100.26	103.96	106.75	104.07	100.8	96.976	102.17	104.43	103.28	97.815	103.19	99.151	96.047	100.88	103.09	104.02	96.871	96.714	102.86	102.96	100.4	100.97	105.18	100.42	102.2	100.85	98.03	103.82	102.71	99.26	98.62	98.91
116.15	105.83	114.04	118	110.12	114.94	112.94	113.57	108.43	109.82	116.03	108.57	102.27	105.91	113.8	105.88	107.85	109.73	107.2	108.39	112.15	108.28	111.48	108.12	107.74	118.55	110.17	111.06	109.65	110.6	111.42	110.76	113.2	111.09	111.94	115.04	106.73	106.69	108.3	113.85	106.4	107.62	109.09	115.82	110.52	112.43	113.64	105.34	115.17	108.76
105.91	102.35	114.62	108.76	105.15	107.89	104.84	106.44	103.53	98.415	103.21	102.87	107.48	97.181	102.78	111.79	109.36	104.03	102.77	111.41	102.58	104.87	105.81	104.84	109.52	112.02	103.64	104.5	102.42	105.69	110.91	105.59	99.899	108.61	104.92	102.31	101.74	105.16	105.61	105.69	104.54	106.72	100.38	105.42	101.95	107.16	102.48	109.27	108.04	106.5
107.02	105.77	108.13	103.55	109.56	112.14	111.45	109.5	104.66	106.03	103.92	108.81	108.62	105.67	107.25	106.29	109.55	103	108.54	103.76	107.89	104.84	111.6	108.18	105.15	113.57	105.84	114.99	105.24	106.58	108.23	108.43	107.69	111.92	103.48	110.66	106.38	110.49	105.28	106.25	114.02	108.57	109.18	105.22	103.7	106.17	103.04	108.3	104.88	108.14
106.79	107.21	100.47	105.49	104.37	101.92	108.43	99.191	107.55	103.02	93.14	108.13	107.68	97.393	103.38	105.87	107.06	100.25	105.52	103.94	102.27	104.99	97.191	102.94	107.91	105.33	101.15	101.1	103.47	107.41	103.46	106.94	106.14	105.34	103.41	105.7	99.521	98.606	102.48	95.678	113.54	106.4	104.7	107.44	104.07	102.35	108.18	102.61	106.49	102.86
108.92	108.65	102.53	110.13	107.72	109.54	106.44	105.02	101.24	106.69	107.68	102.56	111.2	112.99	105.81	108.1	106.98	108.16	101.11	102.9	110.1	107.29	102.01	108.45	104.86	100.08	107.52	103.12	101.86	106.37	104.79	104.73	102.04	107.13	103.84	108.33	103.07	108.58	105.05	102.43	107.77	109.74	110.96	103.58	106.39	100.22	105.97	108.79	105.02	105.02
106.87	107.97	104.12	107.87	114.66	106.99	111.27	107.25	113.63	104.76	103.89	109.64	104.07	107	103.03	103.55	107.06	106.68	101.09	104.66	101.8	103.74	107.87	108.6	105.28	112.24	99.673	105.13	111.33	105.43	108.07	108.28	103.93	110.71	103.21	110.71	108.98	105	108.88	109.96	110.82	103.77	105.73	112	106.35	106.9	108.72	108.28	109.54	96.596
111.22	114.53	112.53	114.54	112.51	108.35	105.15	115.7	108.87	105.62	111.8	114.1	109.79	112.86	111.63	114.34	108.49	110.43	109.03	117.46	108.84	115.1	115.82	111.25	112.97	109.85	115.73	113.61	108.17	105.67	112.45	106.37	112.82	110.68	107.95	106.51	109.78	109.65	113.25	109.61	113.04	111.47	118.5	102.17	115.79	115.45	111.38	109.89	116.2	110.11
110.52	103.19	104.41	108.56	101.03	109.49	110.74	105.73	105.52	112.85	107.08	110.01	110.53	117.84	102.58	110.64	103.99	105.66	111.37	111.16	106.67	108.9	108.9	104.79	107.9	104.08	104.7	103.81	109.45	109.51	116.39	107.27	100.17	111.68	104.5	108.63	108.18	106.02	105.67	108.51	105	110.75	105.83	104.97	104.13	109.92	113.26	107.88	101.39	107.8
102.91	106.58	104.25	110.67	110.71	101.66	110.91	108.41	105.44	100.67	103.72	103.35	107.46	102.48	105.04	105.49	103.37	112.51	109.08	106.09	102.62	100.22	105.17	107.31	104.41	101.96	105.94	109.07	105.38	103.84	107.46	103.51	106.76	102.96	109.6	105.2	106.35	100.74	104.81	107.78	99.526	110.41	106.29	106.29	110.03	108.9	101.27	106.34	104.45	104.01
101.95	103.35	102.06	98.184	105.31	98.93	108.03	102.28	102.65	107.87	102.06	105.56	102.41	101.63	105.61	95.591	104.76	102.62	103.45	104.61	104	106.2	107.11	101.85	105.61	101.37	103.48	98.651	99.896	101.65	105.13	115.87	102.72	101.15	106.64	103.17	101.34	99.134	102.38	106.96	100.06	107.64	104.91	101.06	101.03	105.06	106.94	100.81	103.93	106.19
111.25	112.56	110.9	118.51	111.92	112.07	108.69	109.35	106.06	111.64	110.14	120.24	114	110.69	118.41	113.4	113.8	114.71	112.17	109.53	113.15	112.82	115.35	109.54	117.06	106.06	116.16	113.6	116.19	113.15	109.34	113.16	108.54	110.96	111.47	109.14	117.76	120.9	108.63	112.35	113.71	108.87	112.6	111.29	108.52	112.27	108.51	107.96	112.64	109.07
98.922	102.98	99.837	109.05	99.205	99.199	108.48	100.33	98.218	95.635	97.922	106.44	97.023	95.036	97.24	100.04	105.38	101.28	102.55	104.46	102.59	104.3	98.201	101.48	93.015	101.15	97.717	102.07	105.7	101.37	99.97	94.803	106.07	101.81	105.57	106.19	106.33	102.17	100.47	99.498	99.252	102.06	102.5	106.26	103.65	103.09	97.991	100.35	101.89	98.121
98.105	99.071	101.47	99.546	100.31	94.655	100.79	103.12	100.9	99.207	99.716	97.748	99.377	99.579	102.44	102.26	100.12	96.167	101.17	99.95	101.44	91.12	98.972	95.952	101.57	95.747	102.01	102.6	97.403	98.985	104.54	101.48	98.507	100.87	100.61	104.43	98.225	99.18	96.257	100.91	94.355	96.721	95.98	102.02	98.287	101.72	98.442	107.68	97.632	101.39
103.2	107.02	103.04	105.98	107.17	107.44	105.56	105.47	100.71	101.32	100.37	112.34	102.71	105.23	100.93	109.52	106.18	107.66	109.51	109.04	107.33	100.31	104.21	109.64	100.24	105.31	106.14	107.36	108.41	115.8	98.259	112.39	109.11	106.25	107.84	103.87	105.58	103.62	103.25	102.34	106.65	108.97	106.93	107.55	106.45	111.19	103.12	103.19	101.66	108.57
101	103.33	103.15	108.11	108.68	102.8	105.35	106.39	102.55	104.71	109.6	97.313	106.09	105.99	107.32	100.26	108.55	106.95	107.5	104.12	106.24	103.61	106.94	103.82	99.522	107.94	107.33	101.77	109.23	105.26	105.51	104.11	99.4	101.32	100.95	111.38	99.896	109.73	106.75	104.76	110.45	103.91	101.94	103.08	106.54	103.34	106.36	106.79	104.28	103.42
111.87	109.54	115.62	106.38	120.59	112.02	106.25	106.37	112.66	106.59	112.28	109.85	111.35	113.35	112.89	109.96	102.19	107.42	108.69	106.14	113.13	110.54	107.7	113.89	103.4	106.78	105.65	116.5	115.22	106.42	110.21	109.37	113.94	111.21	114.94	109.48	111.62	107.43	113.24	118.53	107.02	105.38	106.47	115.22	105.8	111.72	112.32	109.22	112.94	106.2
99.562	95.356	101.68	100.27	98.334	101.3	98.455	98.596	99.391	96.74	97.079	96.669	97.083	96.103	96.604	103.03	98.2	100.87	89.915	100.76	98.605	102.85	97.47	105.19	100.85	104.42	105.45	104.04	98.019	95.589	98.532	96.349	96.596	100.62	99.1	97.757	99.653	92.828	107.98	97.658	99.341	98.999	98.825	101.62	103.8	98.021	103.52	97.69	102.62	98.95
116.7	106.94	115.15	112.12	111.18	113.01	109.95	106.7	112.08	111.4	106.98	108.85	106.35	112.33	103.31	107.55	110.28	111.49	107.04	110.27	111.62	113.18	112.27	109.71	112.85	113.19	110.46	110.91	109.88	110.39	113.65	122.81	112.28	111.87	107.96	111.48	113.15	116.78	109.21	111.2	112.98	114.92	113.52	115.16	112.74	104.15	114.08	112.34	107.59	107.68
109.67	102.89	105.67	103.28	108.07	109.48	106.34	109.69	100.48	108.93	106.95	106.12	106.83	105.11	109.36	107.21	106.42	105.41	110.54	108.65	107.28	108.12	108.33	107.67	110.71	108.63	107.64	107.8	103.59	99.352	105	100.9	104.09	105.41	102.77	107.23	103.16	103.39	111.59	108.11	103.82	108.02	103.6	101.07	108.07	100.64	97.937	111.1	106.37	108.78
109.41	115.75	109.62	114.15	113.14	108.25	112.19	109.2	110.2	113.59	112.53	110.94	113.97	106.6	113.49	106.96	116.35	113.63	108.42	110.48	121.78	105.14	104.81	110.18	110.17	108.95	113.22	109.97	110.17	109.68	111.72	105.38	112.28	117.05	114.35	107.8	106.97	111.75	107.09	113.06	110.23	118.72	113.85	110.02	107.77	112.46	109.3	109.52	108.02	115.58
114.52	113.52	110.88	114.81	115.08	115.28	112.87	109	112.36	119.96	115.17	106.95	104.47	112.68	104.83	103.07	114.89	116.34	114.58	114.44	113.01	115.94	114.46	114.37	117.99	111.19	116.36	109.99	113.85	111.16	109.32	114.45	113.86	115.37	110.02	109.64	110.45	102.55	105.13	108.4	110.72	108.04	111.83	108.41	106.88	114.19	109.58	111.65	112.15	113.07
105.46	102.85	110.07	108.66	99.616	109.15	105.48	105	104.52	103.28	106.18	105.38	109.58	107.39	105.39	101.38	104.47	111.18	107.36	100.49	103.3	107.38	106.72	110.93	106.24	111.64	102.8	100.73	99.151	102.26	106.23	101.52	104.3	105.79	105.51	99.58	107.44	102.84	108.3	108.27	104.53	107.43	107	104.74	104.01	105.65	103.72	103.99	114.24	104.63
111.18	100.64	103.15	107.42	102.14	101.63	103.85	103.37	104.85	106.95	108.58	102.25	108.29	101.3	107.13	112.58	105.61	113.9	102.29	110.39	100.26	103.89	106.5	104.23	106.05	110.83	102.44	107.91	112.24	99.272	108.61	100.71	102.1	104.23	105.26	101.3	103.52	106.56	102.88	105.98	105.54	101.8	105.18	105.04	106.5	109.38	106.06	105.27	106.15	105.42
108.97	102.5	103.93	103.13	106.35	103.82	100.06	112.95	108.09	105.88	104.2	102.59	106.11	104.7	109.8	100.92	103.61	109.1	105.56	99.097	104.06	105.95	111.75	101.65	109.83	108.3	101.84	104.06	112.15	113.81	112.42	108.55	103.35	107.78	99.036	105.77	107.83	103.53	111.61	108.67	102.19	93.713	106.18	108.15	102.58	108.58	106.09	102.89	108.04	113.01
108.36	109.61	104.51	104.58	106.52	102.38	110.2	111.59	109.5	108.15	108.94	100.23	104.69	110.39	110.75	102.68	100.78	105.22	103.21	111.81	100.26	104.2	104.76	105.97	111.75	104.03	111.87	100.36	104.17	104.74	102.5	98.367	107.43	104.72	101.46	105.1	106.85	110.16	105.53	107.04	103.55	103.87	101.22	99.612	106.64	100.57	101.67	107.66	102.76	102.24
113.23	105.04	106.09	104.18	103.16	107.54	105.69	106.71	103.73	105.77	111.42	106.13	107.79	109	107.1	104.79	108.49	111.23	104.45	102.18	116.99	113.51	103.87	106.04	110.63	108.37	108.7	101.73	106.45	106.41	106.25	109.71	106.14	112.25	100.89	110.99	105.16	102.81	109.33	107.18	104.12	104.8	108.98	111.21	105.15	108.05	114.02	103.23	107.33	104.76
115.03	112.45	114.83	113.81	108.81	110.66	115.84	110.1	114.71	107.65	110.21	107.61	109.33	114.9	112.84	114.41	109.86	115.67	113.64	109.39	116.59	114.41	114.74	118.5	112.38	109.29	107.67	117.69	110.22	109.84	109.64	111.42	113.21	112.63	112.17	109.02	111.29	116.23	114.85	111.92	112.01	111.46	107.98	108.97	112.35	109.21	114.12	107.93	108.16	108.59
103.75	102.01	99.751	104.75	102.35	106.99	110.34	102.98	102.16	106.69	101.68	107.26	104.44	104.76	103.22	101.85	99.059	104.42	105.27	102.42	104.36	103.38	104.69	107.09	105.17	100.73	108.61	101.83	106.87	101.49	108.72	105.3	109.53	102.72	106.92	107.4	99.53	106.18	103.84	110.64	110.2	103.21	107.41	105.89	104.64	96.502	104.04	103.83	102.61	104.25
108	110.54	105.06	115.43	104.63	103.16	108.12	102.77	104.11	111.4	99.26	108.17	103.89	104.77	106.58	106.82	107.94	108.67	107.26	102.95	111.41	109.06	113.8	104.72	104.88	102.82	103.91	104.29	101.83	110.61	101.68	108.51	114.26	104.1	106.13	104.89	110.61	111	118.15	100.66	113.39	108.05	113.98	106.53	109.31	99.351	108.18	109.02	108.67	107.73
110.89	114.06	109.56	112.14	108.97	104.48	109.94	110.01	107.14	110.44	109.09	111.8	107.68	105.82	112.05	110.73	111.29	114.05	115.02	114.65	107.74	109.83	106.35	106.19	107.47	111.13	108.2	114.77	109.9	111.31	107.96	108.6	108.13	110.78	110.14	114.57	111.9	109.09	115.67	112.68	110.49	109.17	107.12	109.52	109.94	112.03	109.59	110.1	108.43	109.87
105.71	101.49	109.02	110.73	105.01	103.6	106.03	101.99	104.81	99.748	101.86	112.41	102.85	105.99	100.96	101.02	105.21	108.19	111.18	108.61	101.75	111.28	107.58	102.19	101.14	113.35	100.09	113.27	103.72	105.84	109.27	101.91	107.19	108.31	109.17	102.45	102.77	106.29	107.46	109.6	99.203	105.02	105.05	107.51	107.14	104.91	107.49	102.5	100.05	105.26
102.41	102.07	105.76	100.27	109.46	106.34	99.564	104.71	110.15	105.43	104.01	102.8	102.55	104.27	106.38	101.67	103.17	106.32	102.12	113.27	97.9	105.85	105.41	99.798	108.03	103.85	110.27	104.55	103.02	108.01	104.51	107.17	108.22	107.88	100.44	105.02	102.66	100.83	109.09	102.58	108.79	110.94	105.7	111.26	106.82	110.37	110.54	106.96	107.08	105.97
106.93	110.55	106.5	106.02	101.77	107.76	105.74	104.76	108.94	108.23	105.64	106.36	106.09	104.45	101.25	108.67	103.74	107.45	106.22	103.63	101.16	105.84	105.44	99.692	105.36	109.99	100.4	107.59	104.56	112.88	111.44	104.04	105.95	110.7	108.89	107.87	106.33	106.11	104.99	101.7	104.14	102.85	112.74	111.36	107.18	109.04	108.56	114.57	108.1	110.18
116.73	108.35	114.73	109.74	111.08	107.35	114.53	113.12	111.82	117.14	114.09	108.91	110.55	106.72	109.19	114.12	110.3	114.4	108.69	110.23	111.07	110.78	110.62	113.08	112.8	111.65	107.26	114.06	109.06	109.46	104.61	105.91	109.74	114.4	117.04	112.97	109.45	106.26	115.44	118.12	114.4	107.24	112.71	115.65	108.85	115.35	109.43	116.09	111.58	113.39
107.2	115.11	119.21	113.57	108.37	109.81	111.27	108.92	113	105.75	115.48	113.79	116.35	112.84	111.52	106.25	109.38	110.64	108.21	112.55	115.54	111.31	115.2	114.41	111.27	114.12	111.32	108.19	108.45	108.89	108.2	110.44	108.96	109.33	111.87	109.19	110.65	114.68	110.77	104.1	114.74	109.38	112.28	113.61	113.94	109.14	116.44	117.9	113.43	107.68
104.65	102.01	102.76	104.72	106.81	107.12	107.96	107.62	97.188	104.17	106.83	104.18	103.63	101.34	105.14	111.64	99.924	108.14	105.5	104.48	102.91	111.32	112.37	104.99	101.39	103.3	107.77	97.144	106.03	106.31	106.19	106.33	105.22	101.53	108.76	106.24	106.4	100.92	101.69	100.98	104.15	101.45	106.98	104.51	105.61	104.9	99.723	97.771	99.752	104.8
115.4	106.17	109.91	112.84	117.52	109.53	113.43	110.75	112.64	112.84	110.81	111.19	113.32	109.11	113.29	106.46	107.32	106.26	110.35	110.71	113.93	104.61	114.62	113.53	113.94	111.44	109.44	116.71	106.16	105.9	117.74	112.22	107.65	109.13	112.85	110.25	109.73	107.35	107.72	104.79	107.3	108.84	106.13	119.93	109.51	108.43	116.29	107.04	107.47	114.68
110.47	106.59	112.23	101.85	107.97	105.75	103.48	97.5	109.06	106.89	109.41	107.54	99.469	103.77	112.97	112.92	105.72	103.53	111.88	109.21	108.28	103.8	111.49	102.11	107.88	110.28	105.25	104.3	108.63	100.37	104.23	103.94	107.82	104.81	105.66	107.79	99.578	108.2	103.46	102.04	112.14	105.28	110.99	108.59	109.08	109.99	104.76	107.98	107.65	102.21
102.56	108.41	96.987	102.06	103.03	105.31	104.48	105.08	99.381	101.31	93.928	106.13	104.79	103.42	101.04	99.896	109.19	100.29	99.315	97.553	100.41	101.81	103.01	102.06	105.99	94.559	100.01	101.28	98.209	98.581	97.489	100.38	104.75	112.18	100.63	102.23	105.24	100.09	103.87	100.06	100.54	101.47	97.586	95.756	104.97	97.902	108.41	100.97	98.211	101.98
119.01	118.59	116.71	112.71	119.54	111.15	116.55	112.52	121.22	114.7	119.75	115.83	120.82	115.15	117.24	121.6	115.4	115.15	119.61	117.87	117.14	121.59	114.63	119.53	112.04	116.29	120.1	119.27	120.19	113.26	117.77	118	114.24	115.39	122.98	119.12	115.73	115.69	117.49	119.62	115.6	122.1	116.8	117.61	121.34	118.49	113.76	119.23	120.38	118.85
97.935	104.45	102.72	98.848	93.127	103.26	99.385	93.408	98.516	102.63	101.55	107.41	97	96.82	101.88	102.71	96.172	103.52	98.413	103.31	104.37	100.44	96.514	94.343	100.85	100.3	97.17	101.93	98.907	100.71	100.91	93.454	102.25	96.643	99.405	101.27	99.756	99.18	108.2	106.27	100.71	99.611	101.26	107.62	93.138	104.42	105.7	101.47	98.152	101.2
109.32	113.53	110.68	104.53	102.81	101.97	108.11	103.58	108.39	105.92	108.66	115.36	112.25	103.3	103.54	106.52	99.843	106.81	101.89	106.75	111.52	105.86	105.46	106.71	104.05	109.56	105.49	102.62	109.66	102.52	108.06	103.06	109.68	101.3	99.707	106.49	110.07	102.01	104.52	98.628	106.98	105	108.36	104.79	103.82	105.66	105.2	107.32	107.2	106.28
98.159	106.9	109.39	103.61	108.86	107.97	105.01	105.34	110.01	105.76	108.63	96.744	105.1	104.23	106.08	100.6	104.63	112.44	107.12	104.9	108.97	106	109.35	105.36	106.3	104.22	101.27	105.31	98.426	102.6	101.17	105.1	106.59	112.81	104.16	105.18	102.54	102.15	107.11	107	105.27	108.52	102.78	106.59	110.37	106.41	107.26	105.05	114.12	106.44
107.91	108.56	100.97	108.85	103.25	104.44	113.11	99.469	106.27	102.05	107.2	106.51	102.5	99.187	108.92	99.829	104.18	108.62	103.98	105.5	108.12	102.18	99.902	108.94	108.33	105.63	105.12	102.13	105.58	103.59	104.27	111.77	106.08	107.61	104.69	104.35	112.08	107.49	104.91	111.33	105.16	109.19	111.01	104.63	100.18	106.59	104.79	109.23	102.61	102.88
101.73	110.19	103.85	109.71	106.24	102.64	101.35	104.51	100.36	107.61	109.53	102.48	101.75	101.59	101.86	106.47	104.88	102.01	98.757	107.8	101.63	103.01	101.65	104.86	103.56	105.2	102.47	109.12	106.01	110.39	104.36	106.29	109.65	102.92	104.2	98.485	104.08	107.24	105.49	105.8	108.75	109.26	102.92	99.534	102.7	107.97	103.96	110.07	105.03	110.89
106.78	109.75	104.75	108.39	107.49	101.79	112.56	108.71	105.91	110.96	111.39	103.78	108.68	102.65	101.06	105.19	108.19	104.23	99.525	102.02	104.92	106.14	108.13	106.21	99.327	101.52	101.55	101.03	106.56	111.94	102.27	105.97	104.92	107.09	110.87	102.54	102.7	109.05	100.48	102.42	103.94	104.29	104.85	110.59	104.15	102.3	112.55	101.28	108.13	108.62
101.98	104.34	104.87	104.57	107.44	102.1	101.89	107.16	109.78	101.08	109.73	110.23	105.5	105.97	101.53	105.84	105.41	109.4	104.44	102.49	101.45	108.12	104.73	105.98	105.66	103.37	108.25	104.99	106.16	108.18	106.1	106.13	104.16	105.72	103.06	105.71	102.47	104.75	102.81	104.29	101.38	107.46	97.754	104.1	105.05	106.15	99.871	109.38	105.16	107.47
97.166	97.518	102.94	100.09	100.48	104.88	99.14	96.533	106.9	103.45	99.001	102.5	104.98	102.23	102.04	96.902	97.079	101.83	103.14	101.41	105.28	97.603	94.447	105.43	99.343	96.687	104.91	107.07	104.87	98.66	102.59	102.65	96.467	102.84	100.86	96.46	105.31	101.85	102.26	102.34	108.57	100.98	105.28	101.79	106.57	98.321	103.46	97.476	98.387	102.36
103.84	105.34	101.01	104.89	101.56	114.39	107.6	108.45	106.95	107.97	115.51	106.22	101.78	100.98	103.73	111.03	106.39	111.38	104.66	102.8	104.85	109.11	107.47	105.77	106.93	106.64	113.6	103.07	108.13	102.44	105.51	113.87	103.02	103.96	105.17	106.16	111.12	109.1	104.28	108.34	107.87	101.36	108.73	106.41	115.52	109.34	106.18	101.92	112.01	110.52
104.61	104.66	104.14	104.53	111.12	103.58	104.15	102.69	105.68	106.14	104.37	108.94	108.85	112.08	95.66	108.1	104.01	108.06	106.04	106.96	97.122	109.07	110.5	111.01	99.88	111.55	105.16	110.44	106.84	107.27	107.9	101.7	108.77	107.11	109.85	106.42	111.53	105.84	106.58	114.08	103.79	110.96	108.72	107.11	108.14	101.86	102.6	111.84	107.05	100.89
95.561	101.6	102.41	99.423	103.06	97.087	94.645	97.673	95.275	97.183	101.18	98.894	97.88	100.67	98.064	101.82	100.14	96.895	97.337	98.707	94.845	102.42	96.949	95.972	100.56	101.68	104.16	98.632	97.449	97.639	95.294	97.479	104.31	98.857	95.635	96.444	101.04	109.18	99.318	102.69	102	103.25	101.12	95.286	94.846	103.18	101.14	101.71	101.1	101.58
99.927	105.82	109.82	106.82	103.23	112.6	97.011	107.92	99.697	104.66	100.53	106.2	108.15	103.91	102.96	101.84	103.64	102.73	102.1	102.84	107.8	107.63	103.95	105.2	105.5	100.09	109.05	104.93	102.14	104.95	106.34	103.88	104.45	110.56	109.85	108.54	106.55	105.78	101.76	103.25	100.93	99.771	106.66	104.51	104.54	110.16	107.85	102.14	101.96	105.3
95.027	101.4	99.163	101.14	100.07	100.09	100.53	96.063	99.433	98.153	101.48	96.135	101.9	100.05	97.489	102.27	96.743	103.95	101.04	99.579	106.89	101.23	98.388	104.95	103.67	102.47	107.88	94.735	103.44	105.3	100.58	96.979	94.85	100.79	100.13	101	94.096	96.487	95.367	98.523	101.53	99.974	97.801	96.63	97.905	109.05	100.9	97.205	92.561	99.239
99.428	92.041	106	109.79	102.78	95.267	100.33	88.075	102.02	97.407	98.222	98.26	102.38	97.501	106.14	104.01	97.185	103.54	90.139	104.06	96.838	103.9	104.46	98.609	94.499	98.865	100.29	88.746	101.49	95.613	98.272	101.64	103.71	102.5	98.314	93.208	95.831	99.055	92.286	102.22	104.46	101.16	97.432	96.631	98.183	100.36	106.38	97.489	101.75	97.192
110.69	112.08	101.57	114.21	112.85	112.63	110.39	114.28	110.46	107.95	116.46	108.59	117.46	110.64	112.89	109.05	109.03	110.01	119.12	111.33	111.82	110.28	104.79	115.32	113.26	107.96	111.68	111.79	109.78	111.93	116.01	109.42	106.09	117.57	119.87	112.19	112.31	112.02	114.06	116.99	117.48	108.52	104.19	109.78	113.42	111.28	107.72	108.98	114.96	108.85
112.38	108.59	104.35	113.71	103.72	111.32	107.58	108.25	110.37	111.5	115.21	109.43	109.64	112.54	109.5	111.85	110.41	112.17	110.51	110.53	109.98	103.84	111.81	115.11	108.32	116.18	111.38	114.33	121.26	117.39	115.67	108.37	111.48	115.42	112.98	104.73	116.89	110.04	112.11	115.64	115.52	111.75	111.66	104.53	112.28	109.53	112.33	110.06	112.93	111.22
106.91	110.83	98.233	104.85	102.81	101.26	105.58	108.32	101.79	110.24	104.63	106.39	102.19	104.45	101.37	105.48	103.93	105.4	105.03	99.941	102.19	99.379	107.56	106.55	101.52	106.39	103.48	101.55	101.6	102.24	99.506	99.525	106.94	100.78	102.06	101.31	101.48	107.72	105.28	104.3	100.43	105.12	105.12	102.87	105.24	106.75	109.08	103.72	107.85	110.04
103.57	105.43	108.92	107.8	106.41	103.9	106.32	106.35	102.46	112.6	105.96	110.78	115.32	102.23	106.2	103.37	104.66	106.14	103.42	106.4	106.01	97.718	102.56	109.29	101.02	106.59	101.63	102.09	106.36	104.56	101.51	108.64	102.68	104.44	102.07	98.963	106.08	101.73	102.9	105.59	100.52	108.32	103.24	103.37	103.79	106.15	107.15	104.61	102.09	107.95
107.39	114.66	111.26	107.64	108.33	116.37	112.6	113.64	112.26	104.95	114.69	110.47	104.35	114.85	116.2	111.04	113.03	113.55	113.89	118.13	110.74	114.7	109.1	117.36	114.18	109.68	112.96	115.41	106.59	114.37	109.82	111.02	110.6	112.19	113.3	114.71	107.51	106.83	114.45	113.84	110.61	104.67	111.63	113.34	113.48	119.16	113.3	110.63	103.25	111.88
111.19	106.54	102.55	104.37	109.52	105.3	100.2	106.17	110.48	102.16	112.75	113.53	105.18	116.92	106.05	105.82	103.6	102.62	102.74	110.45	107.35	101.66	102.03	109.32	103.58	105.29	106.58	108.64	105.55	106.59	101.28	103.96	107.6	107.47	104.54	105.9	113.19	106.61	102.1	106.88	106.26	112.79	103.32	105.21	113.64	105.47	104.19	107.16	108.86	111.47
107.46	108.88	108.14	100.1	111.35	104.67	105.12	107.92	107.63	102.37	108.48	112.28	112.52	99.654	105.57	103.52	110.38	103.52	107.82	108.97	108.43	106.09	108.03	113.52	107.66	105.01	107.58	109.11	106.08	110.82	108.01	112	105.73	106.19	110.45	107.74	109.17	111.83	99.512	104.45	109.81	105.28	102.99	104.08	106.58	108.34	108.89	108.25	105.97	104.8
100.9	103.87	93.69	95.001	96.318	98.64	106.96	106.07	102.98	98.609	98.596	99.29	99.151	100.2	99.873	101.09	104.72	101.22	102.22	99.487	103.85	98.58	98.379	103.57	91.981	101.31	96.256	98.72	103.91	100.26	97.542	94.981	100.71	98.206	105.56	106.65	101.84	94.016	101.33	106.94	105.2	95.147	100.13	99.452	102	102.59	99.482	108.67	100.11	99.762
111.3	107.33	108.6	108.52	117.26	112.51	110.31	104.08	113.76	114.75	111.47	106.28	109.49	104.14	107.77	109.06	105.84	109.25	111.86	116.82	104.75	114	115.42	112.22	111.26	107.44	112.2	105.45	111.96	108.67	114.12	108.75	106.78	104.52	105.11	110.29	112.78	100.01	106.99	109	107.4	109.09	106.59	109.01	111.7	106.2	105.14	109.34	111.36	111.84
100.73	106.13	102.88	102.14	107.59	102.4	105.81	103.99	108.4	107.19	100.93	103.32	103.9	108.24	99.943	106.7	106.44	105.29	108.03	104.14	101.19	108.36	104.02	99.091	106.65	105.26	104.11	104.67	106.35	110.45	110.1	109.51	95.652	103.54	103.99	103.09	112.41	109.22	101.86	106.12	108.4	109	105.79	100.92	105.49	103.68	105.52	105.7	107.59	102.83
106.91	104.43	96.576	105.27	103.93	94.407	105.51	100.97	107.98	105.19	98.399	98.592	97.937	99.969	100.27	97.45	100.78	97.68	104.49	103.47	99.613	97.135	99.708	103.77	98.362	98.859	96.778	99.166	96.677	100.19	97.05	100.35	101.36	101.89	93.212	97.742	97.199	99.213	104.99	102.55	96.95	99.279	101.42	98.89	96.042	106.51	106.9	96.723	98.723	100.5
110.24	107.62	114.15	111.87	113.84	114.36	112.28	111.03	113.05	112.65	109.92	117.21	111.44	115.42	115.22	111.17	111.47	118.06	114.25	107.05	110.44	114.83	113.54	110.04	113.53	111.17	108.03	106.12	110.46	110.77	118.52	112.9	108.9	110.4	113.68	108.71	121.95	120.17	109.22	113.85	110.06	115.57	116.42	112.26	108.36	124.42	111.46	113.14	110.76	113.59
105.63	103.5	110.38	108.89	107.85	102.51	105.2	101.08	109.54	106.49	104.77	104.52	104.66	104	104.9	106.95	103.82	103.06	105.71	105.91	105.96	107.7	101.81	109.68	103.72	104.13	101.5	105.17	103.15	103.91	109.12	110.16	107.67	109.57	104.9	106.69	114.96	101.02	104.94	94.604	100.32	106.2	104.01	104.23	103.55	104.36	110.97	103.66	101.33	101.06
111.3	107.72	111.11	109.29	119.18	115.62	111.11	117.22	116.75	108.86	111.84	111.54	107.77	114.72	114.36	110.71	112.66	110.14	108.33	115.84	109.83	115.23	112.75	117.56	115.85	114.55	108.83	111.73	114.86	114.5	110.78	115.44	111.49	114.4	112.95	110.58	112.5	101.95	114.81	113.25	107.93	113	107.94	114.71	113.36	111.83	112.64	112.87	111.62	111.91
98.033	97.336	95.942	98.614	99.82	95.666	102.86	98.228	103.31	102	98.906	105.38	96.955	101.2	103.01	97.772	101.96	98.724	100.08	96.411	102.04	93.511	95.86	110.06	93.134	101.75	102.7	105.75	96.997	93.155	96.292	102.8	99.884	100.05	99.811	100.44	101.19	101.23	99.528	104.72	96.341	97.159	101.28	91.866	100.77	103.17	101.82	101.47	93.046	101.71
107.57	110.43	110.61	104.45	105.72	105.49	102.98	107.98	103.13	106.13	104.58	105.48	102.62	104.24	100.53	102.1	111.6	106.2	101.48	109.13	104.89	114.39	110.43	110.38	100.75	100.5	103.8	103.71	103.73	100.51	107.02	105.2	109.23	108.16	110.7	99.198	107.69	104.67	111.85	103.82	104.2	102.77	104.44	105.82	106.97	112.91	109.12	106.81	107.48	100.23
102.52	106.69	100.37	109.21	108.95	107.64	104.18	104.4	99.412	102.84	103.98	101.08	103.47	103.9	103.1	107.06	105.51	105.32	107.23	106.18	103.67	97.6	102.45	108.33	102.69	102.07	105.71	108.48	106.6	107.31	103.48	103.16	108.99	104.25	105.44	100.91	100.54	102.06	102.19	110.25	104.86	108.62	104.06	107.16	104	106.55	109.28	102.44	104.95	101.18
119.45	119.32	121.64	115.76	119.69	118.3	114.74	117.36	119.6	115.87	121.23	109.36	120.55	114.48	126.38	116.58	112.38	108.75	113.12	114.94	117.09	118.2	118.64	120.06	114.92	111.79	111.16	111.83	115.23	118.95	115.04	118.82	118.73	112.45	115.97	117.4	119.34	111.2	121.02	118.55	115.33	116.52	116.4	119.01	119.05	115.86	115.4	123.2	120.33	118.81
99.926	100.89	88.616	102.55	98.423	100.19	94.013	102.03	97.997	102.89	96.233	92.535	102.45	98.063	104.95	103.68	96.218	96.358	99.726	99.515	98.21	96.732	99.637	102.93	100.1	102.42	103.64	95.431	96.209	101.93	106.26	98.739	99.249	98.643	95.093	100.01	96.713	107.58	95.992	93.005	93.09	96.937	105.08	95.125	92.999	105.45	102.11	97.815	101.55	98.969
116.97	117.46	109.43	111.1	111.22	105.23	110.93	115.77	113.61	111.03	114.77	104.6	111.22	110.04	109.95	116.72	112.52	109.51	112.21	116.61	111.45	110.11	110.84	113	108.18	115.78	114.15	109.15	118.56	109.5	111.93	109.6	111.93	110.17	105.57	109.9	108.82	109.07	112.81	111.88	112.25	114.36	108.51	110.09	113.13	108.47	111.19	110.51	109.96	116
103.31	104.21	101.86	113.11	106.57	104.03	110.74	103.26	107.43	105.47	102.29	98.408	107.37	101.98	99.427	104.8	108.74	106.9	109.63	101.05	106.57	107.8	104.23	103.65	105	105.86	102.58	102.49	105.86	104.15	101.94	103.32	110.36	104.76	107.83	103.74	102.45	102.09	107.4	103.69	105.2	108.13	108.46	103.59	99.847	96.826	107.59	110.21	107.05	108.47
103.94	104.23	103.35	104.45	101.42	102.52	104.32	102.28	104.68	104.19	101	106.38	110.52	106.64	102.27	108.13	104.7	102.73	108.75	99.401	103.42	108.51	104.37	102.28	106.56	104.46	101.78	105.77	103.43	103.56	100.58	110.42	101.85	96.13	97.29	105.46	104.32	107.81	111.05	99.345	99.446	105.3	106.62	98.534	105.42	106.1	103.97	104.9	104.65	101.65
105.61	107.73	101.91	105.73	110.88	111.33	104.95	103.15	100.45	95.694	105.09	110.84	100.27	104.44	110.31	108.71	102.77	102.24	103.79	100.02	107.93	103.73	102.33	101.11	104	105.2	106.72	98.876	101.77	107.17	102.59	106.88	103.77	106.11	111.49	103.55	105.29	97.6	110.11	101.31	106.75	105.46	108.66	107.04	96.172	106.64	103.49	103.11	111.19	105.26
104.17	104.09	107.79	100.85	107.48	104.94	104.99	107.18	101.48	103.89	105.99	103.12	102.58	101.55	107.55	103.07	105.75	104.99	105.69	106	105.65	101.12	102.74	105.45	104.08	105.66	104.54	103.71	108.26	109.02	109.97	103.27	102.57	108.6	91.665	101.52	108.17	103.1	102.39	106.59	100.71	104.89	107.94	100.31	106.07	104.46	106.66	107.51	99.873	105.1
104.17	110.32	109.83	100.16	103.18	103.56	103.63	102.16	106.83	107.46	108.92	106.42	109.47	105.81	106.1	104.3	101.97	102.09	102.71	103.49	109.42	107.16	105.88	107.04	101.74	108.15	106.99	99.445	100.88	109.87	106.47	101.54	109.99	96.115	106.98	102.79	103.34	107.24	101.65	111.44	100.8	109.68	103.28	93.755	101.38	103.81	108.96	100.34	107.64	104.91
104.16	109.8	105.7	102.05	102.8	100.82	107.85	110.27	103.06	110.98	108.12	109.26	108	106.77	103.76	110.76	106.15	105.69	105.62	105.04	103.51	107.7	105.85	100.36	103.58	107.55	105.3	104.67	107.69	107.14	109.67	103.96	111.36	113.43	97.273	107.48	106.19	103.64	106.27	110.69	108.79	111.65	100.23	106.8	107.17	107.57	103.71	108.25	107.19	97.357
103.25	104.6	104.84	101.75	111.07	101.69	98.999	104.04	105.58	110.48	107.33	111.27	103.24	106.42	105.73	108.48	105.51	103.01	108.32	105.3	110.81	105.21	103.24	103.78	106.43	102.19	108.83	99.268	103.49	106.4	106.91	107.25	105.71	105.58	102.53	107.04	102.18	103.05	103.34	103.7	106.43	105.52	112.77	108.13	110.48	104.73	103.94	108.03	105	112.29
109.13	106.76	104.96	105.62	103.85	105.96	103.61	109.39	103.73	106.03	109.29	103.49	105.98	110.4	104.77	105.36	105.62	109.18	103.56	99.216	105.17	107.58	100.47	104.65	112.38	113.26	103.11	103.98	104.62	109.93	105.52	107.4	105.74	107.32	93.168	101.35	107.64	95.695	110.62	107.76	106.92	100.85	104.84	107.91	103.32	105.85	105.06	107.51	106.62	102.38
93.602	103.82	94.045	95.782	98.059	95.501	101.58	98.177	106.12	105.15	108.01	100.27	99.893	101.06	95.63	96.179	99.247	97.438	100.22	96.441	100.04	98.252	95.087	100.52	104.61	105.44	102.09	102.79	97.804	104.42	96.736	99.276	98.396	99.167	99.637	105.47	99.938	95.955	105.48	98.888	106.22	96.238	102.18	102.92	100.79	98.134	98.612	99.215	100.53	101.37
110.54	109.07	112.57	112.92	110.66	107.71	108.56	109.76	109.37	113.72	112.27	105.23	117.56	111.48	111.86	112.4	108.57	111.8	114.1	113.44	117.3	111.67	104.39	112.28	112.3	110.35	106.73	116.14	115.1	111.04	108.42	104.37	112.71	108.29	109.36	110.25	111.62	103.33	115.25	105.33	110.17	113.71	106.87	113.87	110.25	107.11	109	116.24	112.34	112.67
110.39	107.91	110.2	117.02	113.15	116.45	117.17	109.52	110.13	111.62	112.15	114.68	104.63	110.68	112.95	104.49	109.96	114.46	117.15	111.62	109.83	109.64	111.77	109.48	111.4	106.88	116.08	112.5	107.9	113.66	109.89	112.79	108.05	111.71	113.31	111.72	119.51	113.83	115.69	108.03	109.52	106.93	109.85	110.6	111.56	112.67	115.5	114.41	110.81	112.67
112.46	114.17	110.76	112.15	109.85	107.48	111.05	113.26	110.6	113.38	109.9	118.29	105.54	112.21	104.02	110.92	113.5	112.84	110.7	102.76	116.19	111.13	111.61	111.66	113.33	115.84	112.69	112.78	114.52	115.38	107.42	112.33	120	111.63	114.24	102.84	107.14	111.42	109.39	112.3	111.12	116.72	118.9	114.48	117.64	120.19	112.8	111.35	112.01	116.35
107.3	103.02	104.88	107.07	106.52	107.63	104.15	102.61	98.819	108.35	104.08	101.45	103.31	106.24	100.55	99.973	113.74	102.62	104.36	102.73	99.572	107.52	100.78	97.671	106.02	104.11	109.11	105.8	99.858	104.34	95.956	105.74	102.91	104.22	109.21	101.99	103.9	103.83	109.89	103.93	103.01	101.31	100.96	102.19	103.63	103.49	108.66	102.85	106.49	109.01
110.43	104.69	113.68	113.4	107.01	115.65	108.59	109.59	117.04	111.84	110.37	111.03	111.87	112.34	107.84	107.77	118.64	114.29	113.51	107.49	115.1	107.38	113.61	104.67	112.03	116.89	113.47	111.76	117.07	111.58	119.72	113.14	111.71	115.14	104.27	111.68	111.37	114.11	114.7	115.18	109.6	117.71	109.42	113.44	112.47	116.59	113.53	113.78	113.72	116.61
111.25	110.67	112.29	112.49	108.04	109.04	109.34	113.09	112.13	106.6	113.57	109.51	109.85	116.05	113.46	118.26	107.1	111.78	115.05	109.24	113.39	111.43	108.87	111.46	110.7	115.66	111.37	110.53	107	109.29	106.03	117.54	115.47	116.38	113.92	104.92	116.97	112.94	111.96	112.55	113.28	111.05	114.28	108.21	112.3	115.09	107.41	110.51	112.79	117.51
107.77	109.07	97.395	103.93	102.86	106.91	104.14	102.14	103.73	106.88	96.467	102.6	104.6	104.25	102.42	103.51	102.73	100.34	100.63	108.13	105.78	100.66	103.33	112.55	102.43	100.87	111.83	106.74	101.49	106.35	101.41	104.74	108.67	102.68	108.01	99.829	105.02	104.65	105.27	105.13	104.94	112.88	106.35	102.31	105	104.18	108.45	107.56	106.64	98.723
106.55	114.13	108.24	103.73	107.67	102.11	106.26	106.56	94.873	105.62	108.96	112.37	102.26	101.85	106.81	103.22	109.59	104.41	102.93	102.2	105.73	112.05	101.33	105.83	104.18	103.92	103.31	100.02	109.94	109.25	104.9	105.81	106.44	106.74	104.98	100.13	109.21	102.2	109.37	104.57	104.9	106.43	103.04	103.99	103.54	97.256	112.56	104.76	103.51	110.7
96.664	98.023	99.397	100.37	97.214	98.325	104.55	106.19	99.827	100.81	100.24	98.29	98.397	99.954	101.56	101.46	94.734	100.55	97.156	100.03	103.41	107.72	100.51	95.94	99.81	103.95	101.44	96.512	96.273	102.04	101.29	103.61	95.621	99.501	108.85	102.97	102.54	97.449	97.489	97.304	104.15	102.72	94.304	94.067	101.73	91.983	100.62	99.536	102.05	100.91
108.37	107.8	114.17	106.21	105.38	106.23	104.48	107.67	105.56	107.04	109.86	106.75	106.16	105.28	108.59	105.67	109.01	104.6	109.34	107.62	108.03	109.2	101.47	104.81	107.09	103.7	104.66	107.63	110.55	108.29	106.6	109.87	107.08	105.57	109.91	111.82	105.58	107.26	103.44	105.43	111.98	105.71	106.83	103.81	114.18	105.68	104.02	102.74	105.1	113.23
108.39	96.561	101.84	100.18	98.326	98.615	105.83	107.71	109.75	103.13	104.39	102.95	107.48	101.31	106.08	104.95	102.6	107.32	105.23	104.61	109.33	101.27	103.63	104.54	103.1	103.31	103.07	106.27	103.43	108.32	105.33	105.88	97.917	101.55	108.24	101.91	104.94	101.46	101.02	103.19	106.62	108.39	104.69	102.43	102.43	104.06	107.18	103.19	101.6	102.7
109.78	99.941	105.67	105.4	105.59	99.42	103.43	109.22	111.81	106.85	104.22	106.46	104.96	106	103.38	107.66	106.22	102.99	107.53	111.36	108.64	108.78	107.67	110.18	105.77	107.99	112.62	103.69	113.01	102.44	101.73	100.13	104.37	99.837	97.227	107.26	108.37	103.58	105.01	103.01	105.43	102.92	104.72	108.1	103.16	108.08	107.19	106.68	107.86	103.28
106.5	97.429	98.007	102.61	106.08	108.32	111.44	103.15	102.06	101.18	111.03	96.663	104.6	103.92	106.79	101.95	109.52	102.5	99.802	103.13	107.71	106.21	103.34	108.49	106.09	103.99	99.073	105.26	105.07	109.38	104.64	102.36	101.69	105.64	107.59	106.85	96.53	106.1	105.1	107.64	96.582	102.85	109.65	101.95	102.51	101.88	111.89	103.87	104.26	108.47
104.35	110.96	112.8	111.76	108.11	113.35	103.38	122.12	108.77	109.75	111.65	110.36	112.55	108.99	106.77	117.14	108.6	116.8	110.7	108.64	109.69	116.64	111.2	107.38	111.14	112.4	113.97	112.88	110.94	106.63	115.84	107.7	108.08	108.6	107.27	111.84	112.37	113.8	113.84	110.59	113.24	104.39	104.14	108.36	109.47	107.51	106.94	111.52	113.42	113.84
105.36	104.44	107.26	99.466	103.15	108.43	108.1	108.86	106.59	101.64	101.41	104.41	97.959	105.06	103.31	109.15	113.52	104.57	112.86	102.52	102.79	102.74	104.31	109.23	105.9	110.18	110.94	104.23	106.42	107.25	103.18	105.5	109.29	101.06	108.49	101.39	104.54	113.28	103.06	105.2	104.98	105.4	106.81	103.34	104.47	106.57	107.59	94.285	107.1	104.91
103.52	103.81	104.51	100.93	103.65	102.9	103.51	101.38	105.85	100.18	108.15	109.06	107.12	104.12	106.36	101.2	111.42	109.63	105.76	110.13	114.1	100.99	105.1	110.57	108.29	105.2	115.53	111.3	101.78	109.27	112.9	106.16	106.4	108.64	105.61	109.04	98.123	101.58	108.94	107.55	108.97	104.75	104.92	111.49	105.91	104.56	112.54	105.79	113.57	108.37
106.48	106.28	108.65	112.31	114.56	113.25	116.1	109.05	107.81	108.55	106.97	105.45	112.84	110.99	108.47	110.87	114.6	111.08	116.65	113.27	105.55	110.77	112.91	116.15	107.97	113.91	112.68	115.08	112.89	117.21	109.3	109.72	106.44	112	113.78	106.67	108.81	111.17	111.61	113.46	114.34	113.43	106.77	111.3	116.46	107.55	111.95	110.97	109.45	105.07
97.77	101.49	101.02	96.7	97.815	101.33	103.27	98.764	103.22	98.468	100.92	92.727	102.01	97.832	97.552	98.525	104.19	97.266	103.75	99.638	98.677	104.54	102.05	98.937	95.641	97.834	95.471	94.612	97.933	101.42	97.347	102.42	99.6	103.93	100.87	99.283	96.01	98.458	101.58	102.23	102.85	99.961	97.228	101.62	96.025	102.53	102.01	94.872	96.439	93.924
105.24	106.22	109.1	104.64	106.43	105.19	106.05	103.5	106.32	111.37	110.97	102.74	103.53	106.78	100.75	101.39	109.15	104.58	100.58	112.69	104.3	112.27	111.28	105.53	105.07	100.43	100.83	103.48	106.63	104.1	105.58	105.51	99.553	104.73	107.42	107.88	109.31	103.9	113.96	99.116	103.39	109.77	104.96	102.21	104.41	103.12	106.1	102.69	104.14	110.09
117.36	110.23	110.52	114.69	109.39	112.77	113.08	111.63	116.42	111.88	111.51	121.78	113.61	116.66	112.12	105.79	108.37	104.93	110.96	108.81	114.26	107.08	106.61	109.91	112.83	112.47	114.36	108.7	113.11	109.56	115.16	110.55	113.17	113.04	113.03	112.44	112.43	108.26	114.67	109.96	108.52	112.21	113.71	110.63	112.98	111	112.05	111.71	116.6	112.03
105.35	105.23	107.03	104.73	107.85	113.04	103.42	105.44	102.71	107.54	110.27	105.18	107.8	106.2	107.85	108.27	102.64	110.58	101.78	108.28	106.58	104.29	102.83	109.06	113.45	109.17	103.74	100.34	107.94	103.95	107.18	108.36	106.05	106.65	109.03	101.77	113.47	104.79	109.9	106.3	105.83	111.22	106.44	104.46	106.8	106.48	106.48	111.84	104.68	109.79
105.19	92.33	100.33	100.51	98.828	99.445	98.165	103.07	97.636	98.185	101.26	102.04	97.429	103.12	101.07	98.72	100.13	102.46	100.08	99.694	97.267	100.11	99.601	101.96	93.641	99.846	97.325	102.56	100.21	101.3	94.044	101.93	102.42	99.302	95.343	106.29	104.41	98.432	100.69	99.203	105.13	98.711	101.13	98.963	100.72	95.37	103.07	108.99	107.16	96.027
105.27	101.16	99.188	112.18	111.58	103.13	106.95	108.13	101.44	102.66	108.34	105.42	101.24	107.53	103.11	107.08	108.5	108.71	105.58	100.62	95.18	103.04	104.95	104.13	103.75	109.71	99.066	100.63	108.55	103.57	109.92	103.62	103.38	104.64	108.54	110.49	106.87	104.34	106.29	100.42	104.76	104.98	106.93	101.2	111.49	101.35	103.43	105.33	100.01	99.609
99.604	103.31	101.53	102.92	105.37	98.353	99.409	101.74	96.506	98.166	102.85	95.696	105.68	99.997	99.841	103.76	103.26	104.44	103.49	102.33	101.54	105.5	100.59	107.9	105.04	95.171	103.45	97.399	99.832	95.071	95.453	107.63	99.389	104.96	101.98	95.334	98.945	97.264	103.86	98.921	105.91	101.99	107.18	98.914	99.996	93.813	99.558	95.976	103.76	102.3
103.55	105.68	106.88	109.24	114.82	104.54	109.23	105.83	109.92	98.731	109.2	104.04	102.43	105.29	106.85	104.95	110.32	105.96	104.96	105.39	103.82	104.57	98.124	103.15	105	105.48	100.49	107.01	107.42	99.913	105.82	104.27	114.44	114.34	109.25	112	104.06	101.26	107.71	107.49	110.26	109.3	109.83	100.67	109.43	109.71	111.48	101.59	105.35	103.27
112.8	101.92	109.88	105.45	109.59	104.7	105.9	107.2	108.23	103.75	100.11	109.6	105.5	106.77	107.19	111.09	108.52	109.86	106.68	110.06	105.48	108.85	108.48	101.89	107.72	106.92	108.16	102.18	107.66	106.24	103.43	108.67	106.05	106.92	109.9	105.56	103.89	109.19	103.39	108.63	103.28	107.24	107.25	106.49	101.52	109.36	108.46	103.26	110.27	103.73
107.18	98.048	106	103.21	107.09	104.32	102.06	109.01	103.58	99.854	101.06	99.267	100.89	104.21	110.41	106.06	109.01	111.71	99.942	106.34	101.15	103.59	108.08	105.17	100.29	103.67	106.43	101.76	106.79	105.81	106.51	103.69	110.4	101.19	108.23	106.12	106.82	103.77	105.89	104.5	106.29	108.24	108.49	107.15	106.57	106.66	104.6	99.092	100.45	111.01
108.66	101.69	110.34	103.29	109.52	102.93	110.56	105.75	105.41	105.54	109.62	104.98	109.25	104.25	104.04	99.352	109.47	99.859	100.5	105.2	112.87	104.94	104.88	105.39	103	108.73	104.88	101.96	109.65	104.19	105.9	101.16	105.65	105.17	101.72	109.81	110.7	99.96	112.86	107.46	105.37	107.78	108.35	104.45	107.61	104.84	109.55	108.72	107.41	104.23
107.93	104.13	104.22	102.3	101.16	107.96	112.77	109.03	106.69	101.67	102.09	107.1	105.76	102.63	103.54	103.85	105.81	105.33	102.39	110.63	100.46	107.33	102.28	108.77	102.85	103.78	106.67	103.23	104.54	109.03	101.34	105.61	102.34	102.49	106.66	102	109.97	101.75	104.06	108.87	114.99	101.73	99.237	101.98	103.69	108.37	101.01	107.84	106.07	108.06
99.861	100.64	97.045	102.7	100.54	98.103	96.875	101.64	106.06	105.14	101.66	102.86	97.916	99.572	100.65	99.045	99.123	94.251	101.13	101.51	100.43	101.76	96.631	106.99	106.88	100.15	105.8	103.09	102.56	98.045	106.37	98.97	101.19	98.969	101.57	103.66	100.71	100.56	102.72	100.27	96.628	105.42	103.56	102.16	102.94	103.96	101.82	99.336	97.777	99.388
115.15	108.77	109.64	112.35	107.28	112.56	107.39	105.42	117.37	109.31	111.68	112.52	110.57	106.65	118.29	108.03	107.6	117.99	110.41	112.23	102.69	108.69	110.88	120.45	111.2	110.34	108.79	103.06	110.05	113.42	110.39	107.02	107.36	114.13	110.68	109.45	114.68	112.69	109.05	108.02	103.64	109.78	112.47	110.98	115.97	107.29	113.15	108.76	109.03	107.54
123.61	114.92	117.97	121.2	116.58	122.08	117.32	120.83	114.61	116.44	113.27	118.62	111.34	116.69	116.72	116.98	120.4	110.23	112.71	115.04	112.26	115.15	121	116.95	120.17	123.59	117.79	115.95	119	121.35	117.18	114.35	113.89	117.37	117.53	118.85	120.47	125.04	117.2	111.74	115.86	116.71	126.76	116.98	113.7	120.11	114.87	113.56	121.06	117.68
90.982	99.813	99.32	101.41	98.08	95.293	99.279	101.69	104.49	101.98	104.22	102.09	107.87	104.63	102.4	101.68	100.31	96.504	96.68	94.669	99.542	100.7	92.69	99.864	103.17	98.018	105.93	107.29	97.813	99.566	98.383	99.381	104.68	102.2	102.05	102.02	99.171	97.784	104.26	98.229	102.61	104.78	102.16	101.79	103.93	93.805	102.99	99.644	98.238	101.3
115.93	103.56	110.02	113.36	114.11	114	113.74	111.93	110.14	117.48	115.99	109.49	118.57	111.54	110.5	116.67	113.9	111.07	106.45	111.78	108.51	109.57	118.38	116.68	108.03	108.48	105.31	110.02	114.78	116.26	115.74	104.62	113.86	109.33	109.67	106.99	116.28	112.21	115.18	112.78	117.57	110.97	112.3	115.92	114.25	118.37	103.79	107.12	110.77	111.71
103.07	113.87	106.06	106.22	108.41	106.09	108.35	101.61	101.56	106.31	104.96	111.73	99.455	105.11	108.04	101.54	105.3	108.92	107.77	108.74	102.78	102.97	105.45	110.96	101.69	102.39	110.74	108.73	102.03	106.21	110.56	106.22	106.61	109.01	104.28	112.95	103.63	105.66	98.659	107.78	108.77	108.42	102.56	108.59	107.3	103.23	106.55	102.85	106.46	111.23
105.25	101.97	100.87	103.07	102.54	103.42	104.73	102.99	100.15	109.17	103.24	104.63	108.66	103.44	103.84	98.647	99.186	104.59	113.57	106.88	111.23	108.83	109.99	108.23	111.01	106.84	104.33	106.23	102.71	107.43	114.84	101.81	109.18	103.36	105.05	107.83	103.22	102.08	104.02	102.24	101.74	107.42	104.65	102.78	108.13	109.52	108.54	105.17	111.33	102.86
99.607	100.27	97.718	98.359	104.79	97.155	101.59	99.87	97.626	90.679	94.851	97.819	96.538	100.49	102.21	95.788	101.95	100.51	100.37	98.3	99.05	103.19	97.295	102.56	101.88	98.047	97.382	102.27	104.64	97.704	101.06	103.66	101.04	98.209	101.96	103.58	99.876	100.97	95.984	96.105	99.152	98.162	103.08	93.403	100.47	94.259	101.59	100.75	100.97	104.96
107.61	110.31	108.35	107.16	109.78	105.58	107.5	111.4	104.22	109.93	100.91	105.98	112.33	104.23	102	102.82	110.42	100.76	104.05	110.35	109.15	109.12	111.75	104.19	107.09	104.39	103.93	112.89	115.28	113.09	104.92	111.9	104.22	110.9	106.75	107.19	109.09	109.53	105.96	105.7	109.38	109.46	108.96	101.29	108.08	111.7	107.59	106.65	107.31	102.62
117.99	113.68	112.63	111.35	107.29	113.39	112.04	120.67	108.02	111.77	112.35	115.52	110.6	105.42	118.24	118.09	115.7	110.17	120	114.61	114.88	110.02	116.31	111.09	115.56	114.81	120.42	106.81	116.58	108.33	107.05	108.53	115.52	116.5	105.56	104.77	114.85	108.41	115.92	111.45	111.44	110.91	111.59	117.23	114.21	114.42	110.72	115.47	113.33	107.57
99.441	109.26	111.35	102.97	102.88	104.99	105.88	109.89	104.55	110.77	106.5	96.676	102.54	100.97	99.146	106.06	107.38	104.62	106.51	109.56	106.57	113.99	102.45	98.308	104.06	107.06	101.26	112.12	104.36	111.7	105.54	97.892	104.9	107.88	103.75	102.91	101.9	106.2	101.67	106.87	108.71	104.72	103.54	107.81	102.61	105.25	104.42	110.48	106.2	103.36
105.36	109.01	98.88	104.76	103.72	97.072	103.49	106.8	109.64	103.27	99.278	102.59	104.34	105.52	106.27	107.3	102.41	106.63	107.06	105.11	105.47	103.93	106.59	101.25	106.52	104.34	100.76	104.52	109.11	108.84	105.16	103.64	103.25	99.54	104.94	104.02	108.95	100.35	104.2	103.24	99.611	102.66	105.44	109.52	106.08	108.06	100.65	103.23	104.27	104.65
107.24	107.41	104.07	106.79	111.94	111.7	107.31	111.47	115.97	109.8	113.16	111.73	109.27	108.41	106.57	116.18	112.25	109.61	116.56	109.76	108.24	109.7	112.03	111.72	113.97	111.75	108.2	106.78	110.27	115.13	107.44	113.23	110.07	114.52	108.5	112.35	112.76	107.76	111.2	114.72	119.22	111.34	112.67	108.81	110.29	109.76	111.59	108.53	113.62	111.59
110.24	111.55	104.87	108.58	113.79	107.21	107.83	109.91	112.43	113.17	107.28	108.24	106.34	106.12	115.18	110.78	110.63	108.26	114.66	106.45	109.52	112.4	107.73	113.57	102.05	112.73	107.13	112.85	111.38	106.05	110.55	112.81	107.37	113.55	109.42	109.18	107.64	115.12	107.99	111.61	113.4	110.09	107.02	114.87	107.63	109.63	114.3	114.98	107.98	105.57
108.36	103.79	107.28	101.51	103.95	107.16	108.56	96.695	107.63	103.72	110.79	101.46	97.381	108.64	104.9	109.83	105.99	105.85	109.87	105.44	102.72	104.24	106.52	104.12	103.72	107.82	110.7	103.41	102.53	108.65	108.48	106.52	102.74	109.54	101.26	103.47	103.4	98.563	112.45	102.75	106.8	102.19	107.04	102.88	106.6	104.16	106.83	103.21	105.86	103.4
110.46	112.18	112.94	109.67	108.03	113.32	119.94	111.85	105.3	114.21	115.27	113.66	113.09	112.39	109.78	114.01	110.78	118.17	111.36	111.97	107.61	111.76	105.47	111.49	113.75	111.63	114.36	114.7	114.69	112.7	112.28	109.24	108.46	115.31	116.04	112.92	115.14	112.5	111.69	110.7	112.81	110.29	113.56	111.13	112.17	109.08	106.84	108.84	115.34	109
108.9	104.25	101.84	103.71	101.72	113.16	109.6	108.85	108.65	103.3	104.88	103.51	109.79	107.14	110.31	111.28	105.21	104.08	109.42	101.96	107.1	109.39	120.35	107.02	109.52	102.98	104.43	105.51	114.14	100.97	107.17	108.08	104.62	107	106.76	101.02	103.96	111.14	105.24	106.54	115.8	105.6	103.9	103.54	108.79	112.16	111.55	112.13	105.81	105.21
110.29	111.16	104.9	105.78	108.3	110.18	110.39	103.38	109.57	112.36	109.98	111.84	107.87	112.39	115.17	112.63	116.81	115.06	112.36	109.53	109.76	112	109.78	105.74	106.84	110.41	116.94	109.86	110.24	107.79	108.32	105.67	110.96	109.08	109.57	107.82	112.17	108.05	112.35	109.35	112.88	113.09	114.74	113.45	108.11	113.88	111.38	106.27	107.71	112.59
103.94	104.21	105.59	109.42	103.61	107.85	106.25	105.49	111.96	100.63	105.08	104.71	109.23	99.93	102.98	108.35	101.46	111.66	112.11	103.05	105.32	102.87	103.28	113.88	110.66	103.66	116.08	108.97	107.64	107.36	104	102.04	107.95	107.98	107.52	106.39	102.33	106.83	108.14	100.77	102.45	104.13	106.42	108.56	99.974	110.21	105.95	107.19	103.04	108.21
108.1	116.36	116.4	107.09	106.89	112.45	106.72	109.5	115.47	117.99	107.63	107.06	116.42	116.91	113.74	114.47	108.79	107.62	109.38	107.56	115.91	112.09	112.41	107.92	109.25	116.95	116.5	113.25	107.2	109.93	108.72	109.95	111.02	115.08	113.57	113.17	108.93	116.44	113.18	110.46	118.15	108.17	110.19	107.54	112.55	112.29	112.76	110.94	109.25	101.37
105.05	106.04	100.99	98.897	105.73	104.18	104.94	103.33	101.4	105.06	105.98	106.01	100.84	106.64	101.95	107.52	100.44	103.82	102.42	99.854	101.91	109.12	103.5	107.31	102.46	106.15	105.91	98.922	103.09	108.43	103.35	107.53	105.28	99.18	103.79	101.65	105.98	105.29	108.05	103.48	107.53	107.68	100.5	98.313	114.54	102.8	103.7	105.33	103.89	107.14
115.78	110.45	114.14	113.62	110.82	112.81	114.03	113.14	116.43	112.74	118.56	115.71	118.93	114.08	112.62	116.58	112.22	112.21	111.42	113.74	113.82	110.16	114.01	112.94	105.54	111.55	113.62	115.28	107.96	116.25	117.56	114.08	118.16	116.53	109.68	109.64	119.22	111.97	111.78	110.92	112.2	115.19	113.22	113.57	113.16	116.34	115.44	107.46	108.66	115.23
107.86	110.28	104.77	99.73	109.71	102.75	102.83	102.66	108.47	105.58	109.96	102.54	109.24	106.99	109.92	114.19	97.285	112.48	110.93	106.22	104.03	104.78	104.2	104.08	109.26	103.83	106.69	106.64	105.06	102.18	105.22	109.9	99.417	105.68	106.86	109.84	99.152	103.95	107.58	104.29	104.38	106.94	97.585	100.81	102.4	107.02	115.95	100.65	108.18	106.05
104.44	107.68	107.54	108.48	108.09	101.48	106.39	112.83	106.93	107.32	104.43	102.2	109.11	103.82	100.73	109.84	106.59	113.56	112.75	102.88	111.49	102.42	105.08	103.55	95.154	109.22	105.74	111.93	116.01	104.87	104.95	101.12	110.43	106.31	109.1	104.78	112.18	105.36	110.35	109.49	110.09	107.59	104.05	104.88	99.659	106.54	109.72	107.65	103.93	105.99
103.71	109.29	108.76	105.16	101.27	110.59	105.23	100.82	98.832	109.56	102.58	107.76	103.7	108.3	108.61	113.53	106.12	106.22	106.43	109.76	107.08	100.58	106.31	104.3	100.34	113.18	102.75	107.1	105.55	105.9	104.19	104.8	106.04	103.95	104.21	106.86	105.76	112.85	107.18	112.89	106.43	105	104.85	103.56	111.73	107.53	100.7	108.52	105.65	102.75
107.29	111.57	106.15	114.09	109.3	105.62	105.3	104.19	111.19	106.69	105.08	105.28	101.02	110.54	105.03	106.97	104.64	103.34	106.95	107.07	106.53	102.96	105.86	102.7	104.24	106.49	105.25	103.08	107.89	112.08	104.92	102.6	107.59	104.85	102.7	103.35	104.66	102.24	105.86	106.79	108.8	111.84	111.42	102.3	110.45	105.08	96.321	109.22	106.68	106.49
102.03	106.9	99.044	93.748	101.17	100.83	94.478	97.322	102.86	104.68	101.6	99.32	96.336	99.216	99.933	99.721	94.018	98.375	97.233	98.878	104.44	99.11	96.998	96.548	101.6	101.57	101.86	104.64	99.142	105.61	103.11	102.34	104.8	97.562	99.625	105.17	97.971	96.301	95.976	99.841	96.577	99.908	100.73	96.018	96.021	97.913	96.806	100.95	101.03	102.9
108.88	108.1	107.44	105.15	104.59	109.74	109.24	102.75	110.32	96.892	103.9	103.77	107.98	103.01	106.56	106.02	103.31	109.06	105.49	102.29	105.49	107.07	108.33	105.5	103.65	105.02	104.4	99.875	110.65	106.81	107.04	107.5	107.28	104.14	108.55	105.17	106.77	109.69	100.71	102.99	106.41	109.29	103.63	111.56	104.41	108.31	108.66	110.76	108.69	106.17
105.85	106.72	109.98	107.7	101.51	104.85	110	106.53	112.83	106.94	103.2	105.46	103.9	106.41	103.06	108.72	109.09	103.93	99.96	104.8	111.94	110.73	101.96	103.33	101.25	107.97	102.92	104.13	106.09	104.49	108.02	101.68	106.72	100.85	111.3	106.57	104.89	104.11	105.14	100.67	103.11	104.89	102.81	103.99	99.425	102.93	101.12	108.96	113.18	102.45
105.22	103.9	107.96	101.59	105.61	107.55	104.76	102.84	108.58	105.38	108.92	108.56	106.16	105.17	107.4	107.7	104.27	107.7	108.41	107.7	106.37	100.05	100.43	105.48	107.39	101.35	104.08	102.48	104.24	101.04	100.76	105.93	111.31	106.5	105.29	106.52	104.22	96.47	103.38	110.92	106.3	108.54	101.1	112.27	106.06	108.63	106.43	109.84	103.25	102.47
105.25	96.961	109.74	109.74	102.71	97.742	112.66	106.27	110.05	106.9	102.64	103.04	98.953	110.64	105.23	105.12	104.29	104.95	99.069	108.56	102.46	102.08	105.45	104.59	99.287	107.94	103.27	103.21	98.906	104.18	100.18	104.23	107.16	110.29	99.726	102.4	108.09	100.5	109.41	100.91	101.36	110.07	105.94	109.51	112.38	103.73	102.25	103.05	108.98	103.65
102.36	106.28	99.843	104.56	100.81	110.58	109.2	105.34	110.28	101.67	102.76	107.65	107.52	112.69	110.83	108.45	107.67	99.446	107.22	106.68	101.09	101.93	103.67	111.27	106.17	108.83	107.24	104.21	106.71	109.98	101.34	104.23	113.76	105.85	108.54	110.47	103.4	105.02	111.55	104.96	102.22	101.34	104.23	102.05	109.91	104.98	107.27	103.61	103.47	104.3
104.93	107.51	109.67	107.62	97.425	101.26	106.08	107.29	103.96	109.43	104.99	104.66	100.94	106.76	105.56	104.49	100.2	107.39	102.54	101.25	105.91	110.96	108.99	106.54	110.13	105.39	109.4	101.61	109.27	105.41	105.88	101.6	107.29	102.7	104.58	102.47	110.86	107.49	111.21	104.76	106.93	103.84	101.97	102.4	106.85	105.3	106.1	106.44	104.06	105.22
104.63	110.24	109.04	106.05	105.77	110.46	111.42	109.42	104.89	107.42	98.836	104.65	101.93	109.9	106.3	107.82	105.73	106.49	107.45	104.51	100.44	103.21	104.23	109.26	98.186	108.86	108.26	102.19	104.88	105.11	102.2	105.63	116.23	105.62	109.3	103.81	103.16	105.71	103.44	103.51	106.87	104.64	105.95	105.55	108.62	110.2	104.76	109.86	107.29	109.29
105.35	107.52	104	103.49	102.13	106.87	98.191	105.55	109.79	106.76	99.692	104.1	108.28	102.34	106.88	105.96	101.83	101.13	106.32	104.31	103.17	95.96	103.98	106.2	108.46	106.6	105.86	105.58	99.645	101.35	100.79	109.04	98.341	105.81	104.63	99.946	106.73	98.479	110.58	104.41	108.12	111.09	101.91	109.94	106.14	104.59	102.49	110.58	102.56	101.44
112.98	105.91	107.02	101.31	109.21	118.38	117.7	112.11	109.71	108.84	104.66	108.65	101.38	108.37	107.26	111.22	110.61	108.28	104.83	112.58	110.04	109.24	107.66	109.28	111.58	110.58	110.9	107.52	113.09	110.77	107.07	111.73	117.15	109.3	111.31	109.86	107.39	107.55	110.73	112.72	110.93	106.48	112.7	108.31	107.53	105.99	103.2	108.98	98.097	112.96
109.08	110.86	103.44	108.08	104.68	113.92	112.1	102.15	100.38	102.52	110.71	106.36	105.86	106.55	108.93	108.58	108.17	105.52	101.98	105.23	105.29	110.17	113.21	108.85	113.73	108.02	109.18	105.17	109.15	101.82	110.91	107.12	106.82	110.24	108.89	108.74	108.61	108.65	104.24	110.22	112.01	110.61	104.77	107.26	110.79	105.42	110.81	103.65	109.12	109.82
108.75	106.54	98.087	107.04	106	101.58	106.04	106.94	106.61	107.62	110.71	105.42	106.43	111.92	99.812	105.3	104.71	104.47	107.65	107.95	104.42	110.69	105.07	106.05	110.29	103.73	102.42	108.9	108.48	109.89	103.3	109.72	108.43	104.87	108.82	107.85	110.83	104.41	109.04	116.55	110.38	110.14	106.99	109.53	110.11	108.82	111.35	103.81	98.988	103.05
115.9	111.12	113.72	112.48	117.34	115.83	119.37	110.19	113.93	112.3	113.67	112.44	115.05	108.17	112.31	111.17	107.53	115.34	116.55	114.89	111.09	109.69	104.21	117.04	109.9	107.89	110.03	114.57	112.67	117.98	118.29	109.37	111.72	110.81	110.2	111.06	111	111.33	114.94	114.33	106.38	108.08	109.62	114.85	112.66	114.16	110.36	115.53	109.19	115.31
102.63	106.73	106.6	108.85	106.51	104.53	104.16	107.72	100.77	103.03	104.12	104.41	107.8	103.46	106.84	108.18	107	104.99	105.12	105.71	106.51	103.32	106.74	103.61	107.36	106.33	106.18	103.4	101.26	111.25	106.79	106.2	107.88	105.28	111.74	108.76	102.53	104.66	104	99.791	103.01	104.89	108.7	106.12	107.11	107.03	100.56	98.407	110.92	108.5
114.74	114.17	113.29	113.64	108.07	107.53	110.36	112.68	120.49	106.75	108.33	110.29	116.34	112.36	105.35	108.77	112.37	104.75	111.81	112.7	112.93	111.05	111.67	110.53	110.66	110.08	109.5	114.12	106.21	115.98	110.16	113.57	116.88	110.55	108.32	110.34	115.99	114.79	109.59	116.82	112.08	106.85	112.85	110.19	113.33	112.1	104.88	107.93	113.77	108.02
103.48	104.21	105.75	103.4	104.51	94.768	105.17	102.93	106.79	100.28	107.71	109.54	105.07	98.485	103.31	101.36	106.19	107.3	104.76	106.25	101.64	102.93	100.38	104.67	105.2	102.1	107.71	105.67	102.83	110.47	104.67	108.35	100.86	101.46	106.05	110.07	108.49	101.15	98.775	104.98	102.17	105.57	105.29	104.69	106.93	107.6	99.057	100.55	104.46	103.57
117.37	116.23	116.56	115.91	112.26	116.42	113.5	118.06	115.02	116.58	124.53	116.76	114.67	119.32	121.56	108.73	115.53	112.68	122.02	117.13	114.8	121.19	119.29	118.38	117.89	116.33	123.4	122.25	117.61	114.9	120.47	123.35	112.7	117.57	115.76	114.8	120.25	120.22	114.9	112.37	117.62	117.91	121.83	111.35	116.66	118.13	122.92	114.96	110.69	118.53
106.86	105.03	106.46	107.24	102.51	108.52	106.46	99.888	109.9	102.6	102.28	112.46	98.931	100.63	108.08	102.84	104.02	104.93	104.78	107.16	101.41	103.81	108.51	107.22	109.34	96.676	111.99	104.83	100.88	103.62	108.73	108.47	106.3	108.09	103.35	101.41	107.11	110.25	103.04	102.89	100.61	105.28	104.85	106.23	105.54	101.57	109.09	107.17	106.69	102.42
105.34	110.14	105.31	102.34	112.51	99.576	101.95	104.69	101.92	105.58	105.81	109.57	105.39	103.2	106.11	104.92	106.29	106.81	103.5	106.15	110.48	100.81	104.53	108.14	106.53	114.99	105.13	105.18	98.25	100.16	103.63	105.87	101.74	103.89	106.69	107.1	102.31	108.74	103.42	102.54	110.03	103.02	98.341	102.05	98.294	104.79	112.48	102.45	107.76	100.56
104.14	108.83	99.591	105.08	101.26	96.616	107.42	103.43	108.17	99.622	100.2	100.14	105.52	98.169	102.69	101.13	96.358	104.53	107.24	100.45	106.9	104.58	110.7	110.62	103.35	101.21	99.063	98.06	99.875	108.17	103.65	106.02	107.09	105.7	100.03	102.88	101.37	98.173	101.41	104.94	99.692	101.88	102.28	102.86	106.21	102.77	110.18	103.89	107.13	103.32
105.88	107.39	109.63	108.44	105.49	108.01	103.62	103.68	112.27	108.37	108.74	108.26	102.93	98.24	102.75	104.5	107.99	110.33	111.55	102.87	106.27	107.33	101.67	110.3	107.48	107.17	104.03	105.83	102.93	103.68	106	110.16	99.858	100.73	107.06	107.67	111.53	102.74	107.52	104.79	108.88	109.99	104.03	110.53	105.4	104.67	107.89	110.28	107.08	108.76
105.26	105.84	106.14	106.27	105.64	98.818	103.51	101.31	102.92	103.27	102.47	104.61	101.23	107.4	108.68	106.48	110.78	104.39	105.21	108.15	105.84	107.17	102.55	103.65	105.08	104.26	101.84	109.24	113.52	103.31	107.77	104.27	102.78	105.53	102.85	102.09	105.87	109.54	104.8	101.26	102.75	108.56	99.603	104.63	100.26	110.83	102.16	106.96	100.14	106.23
107.97	108.87	108.36	104.8	108.76	105.3	104.64	95.371	106.86	106.25	110.77	104.44	114.41	104.79	109.45	102.82	111.9	105.37	106.27	99.137	100.7	114.18	107.49	106.15	106.29	104.35	104.75	103.39	107.5	97.728	107.51	105.71	109.85	102.56	102.82	112.92	110.09	114.31	107.88	113.59	104.67	104.19	107.08	108.86	101.61	103.2	108.14	105.97	108.81	103.26
105.44	101.01	113.26	102.54	103.31	104.06	112.05	104.61	112.23	105.65	95.109	113.02	103.26	113.29	109.03	102.12	105.75	106.2	108.7	113.11	100.52	104.54	110.1	101.5	108.78	110.6	103.65	109.3	111.72	107.1	105.04	104.18	105.03	102.82	103.4	111.07	103.75	102.24	106.11	100.69	104.88	98.715	105.37	106.72	104.32	101.42	106.65	103.16	101.19	107.12
114.23	110.75	105.67	99.886	108.03	111.41	107.78	110.16	103.68	110.27	109.9	108.12	105.86	106.21	111.24	107.77	112.81	109.44	103.18	108.9	111.47	103.53	102.84	109.1	108.33	100.13	108.78	102.41	105.13	109.27	108.68	103.28	103.53	106.06	108.11	105.18	108.21	108.2	106.43	107.42	102.16	101.54	111.4	104.18	106.29	105.1	106.47	110.39	110.52	105.37
110.83	95.319	100.99	108.27	105.31	105.54	102.71	106.52	105.24	105.42	104.66	106.36	98.167	101.45	102.64	102.02	105.87	107.54	99.259	105.35	106.75	106.04	98.172	107.93	112.16	104.24	105.38	95.968	100.66	103.17	106.88	106.87	106.43	112.27	108.14	102.62	99.93	110.14	105.35	99.738	103.01	100.82	105.64	113.17	104.62	106.63	99.38	108.01	102.4	115.41
111.8	113.28	100.76	101.09	110.61	103.55	115.06	106.96	110.2	98.694	105.03	112.64	103.11	113.47	106.22	106.97	113.97	101.25	114.32	103.66	102.82	106.72	109.79	102.68	109.7	103.94	98.741	103.62	108.7	106.07	107.02	108.59	101.13	105.96	105.13	108.57	107.73	107.31	104.21	105.56	99.585	105.68	103.61	106.34	107.56	111.62	103.78	107.57	104.63	101.64
105.58	114.1	113.58	109.44	117.13	114.32	110.32	106.74	112.78	118.03	105.49	103.97	111.91	111.01	114.02	107.83	113.69	111.2	110.13	109.25	110.92	111.73	109.92	114.6	108.69	114.76	109.42	113.1	107.98	109.31	113.78	115.92	113.54	116.15	113.4	111.51	109.03	111.6	113.63	115.04	110.24	109.96	112.32	110.11	109.03	110.29	111.56	104.62	114.49	113.86
110.7	111.09	113.7	114.14	111.88	105.49	99.963	118.67	113.9	110.59	103.68	107.19	111.67	117.51	106.16	104.12	113.19	109.17	112.39	112.62	111.49	114.62	108.49	112.91	108.12	115.66	104.88	110.75	115.4	109.99	111.17	109.9	113.12	109.28	115.16	110.5	107.16	108.08	112.95	109.98	112.57	108.92	106.52	115.36	111.23	112.46	118.24	110.56	114.67	109.06
107.04	101.09	114.14	104.39	105.86	102.86	105.47	107.88	105.86	98.521	103.83	106.43	106.12	111.77	112.39	105.38	97.907	104.05	106.43	108.79	100.6	103.06	107.95	107.71	107.91	101.11	105.91	105.75	109.72	107.4	105.8	108.01	100.65	107.49	101.61	110.07	103.5	107.24	106.43	107.98	114.89	107.23	111.91	105.45	107.32	107.11	107.11	102.21	104.75	105.27
104.59	109.41	100.4	102.13	105.05	99.697	101.72	104.21	99.797	101.08	107.95	104.7	103.59	100.16	98.34	104.28	108.4	106.14	106.18	103.52	107.62	102.08	108.04	108.85	102.11	106	110.47	108.06	108.28	108.68	107.46	102.02	97.195	101.43	103.56	107.6	100.94	107.2	99.45	110.49	100.21	107.71	103.36	104.43	107.08	104.78	109.49	103.14	106.14	110.93
116.56	107.49	109.76	110.92	110.91	113.97	109.99	110.75	109.44	115.4	110.21	109.01	113.89	114.21	113.2	109.13	108.02	115.74	114.72	106.54	109.68	115.82	116.24	111.25	112.7	111.48	112.09	112.11	103.8	113.54	108.69	110.52	116.66	114.11	112.73	108.27	111.88	122.15	111.12	108.28	116.94	110.65	112.43	112.43	119.43	117.64	105.9	116.17	108.75	105.97
118.88	112.11	107.68	110.59	112.67	106.02	114.27	108.18	114.28	107.15	109.55	113.66	115.98	110.83	110.62	115.71	109.84	117.08	110.11	111.42	111.38	114.76	117.08	111.12	112.4	115.45	118.92	106.44	107.31	111.07	111.86	112.66	112.77	112.58	114.04	111.81	114.21	108.16	106.13	112.81	110.78	110.32	109.51	115.88	117.78	116.09	111.21	119.32	118.26	107.92
111.95	111.7	111.35	109.38	111.64	113.73	110.99	109.05	114.32	112.79	108.44	114.02	113.47	108.94	106.66	114.63	111.53	113.19	109.99	110.76	109.31	109.19	113.59	111.18	115.89	117.45	111.97	112.07	112.79	118.32	115.41	114.97	107.28	113.97	106.81	109.43	113.48	118.81	112.88	110.82	115.04	109.42	113.01	111.59	119.26	110.86	100.74	114.86	111.34	114.5
109.71	103.33	110.78	102.32	107.99	111.26	104.82	108.99	101	104.65	111.51	102.65	103.41	111.23	106.04	105.17	105.54	102.81	109.87	112.68	116.89	112.31	109.2	109.59	106.71	110.32	104.11	98.666	103.29	110.85	105.32	105.94	108.66	106.53	99.113	104.54	112.43	106.61	107.88	108.98	103.91	105.21	109.52	107.31	104.8	112.7	109.09	107.23	106.86	103.67
111.63	104.75	109.33	108.81	101.2	101.95	106.58	106.69	109.28	107.88	109.19	107.78	104.86	107.83	108.03	102.91	104.53	106.21	103.99	105.75	106.32	103.69	105.44	111.11	104.77	104.45	104.92	106.87	103.19	100.08	105.96	110.18	101.34	107.99	111.45	102.72	107.52	105.99	105.89	101.21	109.52	106.81	109.03	108.63	109.06	101.63	111.1	103.66	105.35	106.83
99.231	104.66	105.83	111.63	109.31	108.74	104.38	106.41	106.07	99.639	99.998	105.85	108.53	107.45	103.5	100.55	101.83	108.88	105.58	106.75	105.57	100.2	107.21	105.41	108.29	108.57	110.96	107.8	109.7	104.2	111.05	103.19	105.4	103.47	111.79	102.75	106.13	101.41	104.8	105.14	110.23	98.032	102.66	106.31	101.22	105.48	103.46	109.49	102.7	107.24
107.3	108.99	103.56	108.55	99.684	106.69	97.231	112.3	109.14	105.77	112.34	105.48	115.19	105.75	106.89	110.24	112.15	106.89	101.99	105.05	106.13	107.97	108.86	101.54	102.02	107.28	103.62	108.56	103.84	103.52	104.8	104.86	103.88	108.07	113.12	108.47	113.03	107.43	103.16	104.68	108.41	101.88	105.51	98.725	112.66	108.33	108.3	106.08	106.76	110.35
103.58	100.32	102.53	97.527	101.53	104.71	99.474	103.12	100.64	101.75	101.5	102.22	100.81	95.96	102.23	96.675	99.366	99.657	107.6	102.63	104.38	100.29	95.713	98.984	97.567	98.459	101.36	97.105	97.845	108.4	99.728	100.1	102.66	100.46	98.652	99.258	103.42	101.96	105.24	103.83	100.28	98.244	104.69	98.083	102.85	105.36	99.296	100.73	95.077	98.602
106.2	106.43	111.14	110.5	101.28	115.12	103.61	111.84	106.69	107.24	108.25	102.47	99.409	101.61	107.88	111.62	102.89	103.68	103.28	108.46	108.79	101.38	109.55	103.74	98.467	112.08	110.33	106.05	102.74	102.57	100.21	107.94	104.7	107.43	107.53	105.92	109.03	104.02	98.88	103.85	102.43	107.77	109.51	100.8	100.84	100.63	111.21	105.02	104.47	106.53
111.32	108.72	107.99	108.01	106.34	112.34	106.53	111.05	112.13	106.67	110.88	111.18	108.5	106.61	106.16	111.87	113.08	109.52	112.3	108.92	109.64	104.15	110.46	111.16	112.29	111.8	111.37	106.53	106.15	111.41	105.08	109.66	110.78	108.08	110.16	109.06	119.79	113.32	108.84	111.74	110.56	111.22	100.45	109.94	110.8	111.74	109.48	112.63	111.47	110.32
104.83	103	104.62	105.09	111.68	100.67	108.46	103.57	102.08	106.65	99.642	110.98	108.72	105.26	108.66	102.42	110.27	105.35	106.71	104.12	105.43	107.18	98.445	102.68	106.97	103.44	106.72	106.99	99.533	110.85	106.27	110.75	110.39	100.33	106.16	107.53	107.85	108.09	103.9	105.5	104.85	109.85	103.49	106.25	111.32	107.16	105.63	109.07	108.77	102.66
107.65	108.21	105.24	108.26	99.867	111.69	108.62	108.36	111.93	100.25	103.46	110.36	108.35	101.68	100.32	101.74	104.91	105.13	106.42	110.65	101.6	112.07	104.6	106.37	108.76	107.76	103.25	105.41	104.99	110.22	110.96	107.43	109.14	105.85	104.86	106.45	111.48	109.43	102.89	102.88	110.18	111.91	108.82	108.37	111.67	106.25	106.75	104.11	108.93	101.87
109.92	106.11	117.91	111.95	115.68	110.4	112.88	106.35	112.2	114.57	111.88	105.26	109.51	113.98	106.5	110.46	110.66	112.73	113.36	116.86	114.84	111.52	111.4	114.37	116.01	111.96	113.56	111.56	115.86	106.03	114.49	109.58	113.56	119.72	107.64	117.11	110.32	106.81	115.25	110.8	110.41	112.54	110.85	110.07	107.22	109.17	113.86	107.17	109.58	118.58
114.22	115.6	119.89	120.75	114.72	117.09	116.45	118.74	118	120.31	120.68	118.77	123.08	120.31	111.78	118.46	120.02	117.71	124.65	119.49	119.2	115.17	118.14	116.24	119.7	116.43	119.29	117.06	119.2	113.39	121.1	109.33	117.83	116.43	125.3	121.78	118.67	117.02	120.4	117.55	120.97	126.08	119.25	123.39	116.29	116.27	116.19	115.17	114.34	115.38
108.46	111.61	111.45	111.14	104.54	101.71	106.46	109.92	105.09	100.65	108.09	107.38	98.798	109.44	103.84	111.32	100.04	105.99	106.53	107.15	104.62	114.54	104.66	107.39	101.3	101.19	107.02	97.283	109.84	113.61	109.12	106.52	98.009	107.17	106.57	113.14	109.58	104.36	102.34	107.52	114.17	102.22	107.3	105.81	107.5	109.71	106.16	101.38	110.6	110.47
111.16	109.41	108.21	111.52	110.35	117.09	110.87	115.04	116.78	112.06	109.02	106.47	114.07	113.45	113.32	114.78	117.27	115.69	107.17	112.5	116.78	112.28	107.81	114.01	116.58	112.86	117.15	109.76	114.16	111.39	114.51	115.51	109.05	115.31	105.45	111.33	113.35	107.53	109.59	117.59	116.22	113.78	111.54	113.2	109.13	115.1	110.04	106.75	121.13	112.46
91.549	107.93	104.8	101.58	98.842	94.958	98.646	98.62	106.83	105.8	101.29	104.82	96.895	97.95	99.634	97.121	98.624	105.17	103.81	105.33	95.788	109.22	98.797	100.5	99.428	98.745	102.17	97.819	93.161	94.237	95.743	109.4	100.31	104.02	95.389	98.849	101.23	99.167	104.55	100.09	96.593	103.65	103.65	100.53	102.08	102.66	100.13	100.96	97.82	98.778
113.32	102.58	108.49	105.39	114.83	113.36	110.97	112.06	110.34	109.01	108.8	108.22	106.63	107.72	111.98	112.53	112.61	111.75	111.7	108.21	105.4	105.38	108.56	102.6	109.85	109.84	102.98	105.2	109.04	106.09	115.27	113.47	109.43	109.22	111.24	107.41	111.31	107.41	111.81	111.31	105.64	111.54	112.9	105.43	105.61	107.85	108.84	108.12	106.11	114.36
110.62	115.61	107.92	109.91	110.78	102.96	105.84	117.49	113.75	109.09	112.51	117.25	116.5	105.91	117.81	107.74	107.47	110.35	117.59	115.35	114.01	114.08	112.28	114.69	112.65	117.21	116.95	113.41	112.44	114.72	108.88	110.06	112.29	115.8	114.97	108.56	117.58	110.59	119.22	106.32	116.15	111.89	111.01	117.08	107.53	110.8	117.97	110.87	121.01	111.89
97.687	107.86	98.819	99.258	98.292	103.66	110.39	104.43	102.92	99.78	103.99	105.85	103.17	100	104.47	101.66	98.378	97.911	103.12	99.256	108.61	101.35	106.52	97.261	105.02	106.59	98.332	97.825	103.3	102.65	100.22	101.57	98.983	105.5	103.87	97.029	101.82	106.11	101.54	105	104.19	96.006	99.074	104.36	94.154	98.72	99.452	104.07	95.41	97.43
109.41	108.61	108.91	115.18	105.81	110.27	102.63	107.83	117.55	107.67	111.19	110.27	111.83	114.1	116.37	105.97	114.49	110.17	106.39	110.48	109.37	108.75	110.25	109.34	107.35	105.48	106.91	114.9	109.81	112.39	107.04	108.88	105.7	111.2	107.96	111.43	110.41	111.54	115.66	111.27	111.84	107.88	112.11	107.4	107.31	114.07	113.63	116.18	112.42	119.09
94.808	98.026	102.48	100.1	91.991	100.23	98.773	99.183	96.696	100.63	97.831	100.46	98.159	97.546	101.7	95.213	92.592	101.81	93.232	103.2	96.648	102.85	99.782	103.53	103.06	102.03	92.499	105.7	98.908	97.207	99.54	98.92	96.783	102.33	102.69	101.76	92.893	101.15	98.252	100.49	99.687	101.12	106.47	98.375	102.41	104.11	101.19	100.5	103.36	104.87
113.03	107.85	99.725	104.9	108.02	104.06	102.92	109.59	105.55	107.36	102.59	104.58	103.19	108.6	103.17	102.87	110.79	103.28	112.79	102.89	106.84	109.96	107.23	106.39	100.98	101.77	108.29	104.76	97.025	106.16	108.88	107.54	107.17	108.79	103.49	104.01	108	107.2	112.35	111.21	109.78	113.94	107.68	105.45	105.55	110.58	106.99	105.01	103.72	108.65
104.08	112.96	110.58	116.43	114.71	106.25	111.29	108.34	109.3	108.55	116.35	112.55	112.33	114.48	114.68	111.61	112.4	118.29	114.56	105.15	109.47	115.65	110.29	112.78	116.56	111.08	117.48	108.39	105.73	113.73	115.15	109.53	117.26	109.34	112.28	114.49	108.4	109.25	116.88	113.53	114.65	104.9	110.6	115.38	115.66	109.57	114.04	106.56	108.13	109.33
111.72	112.67	118.63	110.49	105.84	115.09	110.45	114.81	113.68	109.49	110.25	113.79	113.91	108.5	110.5	106.96	107.73	112.69	111.27	113.17	110.1	111.37	112.2	112.94	111.16	110.82	108.44	109.11	106.41	112.56	112.23	111.3	107.02	109.31	114.09	116.24	116.01	112.38	116.33	110.4	114.5	109.38	106.6	109.69	112.94	115.92	109.84	109.75	112.7	120.6
105.78	107.97	102	104.62	110.66	105.49	110.18	107.26	104.88	107.06	105.89	106.35	104.68	107.34	105.05	106.13	113.94	105.37	103.2	103.07	103.25	108.81	108.46	109.75	108.72	108.39	109.27	109.54	109.95	106.7	108.27	102.85	102.49	108.66	102.4	98.755	108.96	101.74	109.18	106.33	112.08	105.36	107.13	107.04	103.27	110.22	98.418	115.43	110.31	110.31
108.05	109.4	106.58	99.198	107.36	104.44	102.48	106.39	105.51	106.5	111.64	105.48	108.7	106.73	104.54	103.37	105.55	107.33	106.62	102.14	103.85	110.38	106.11	108.29	108.55	104.75	107.66	106.24	108.36	108.45	110.28	109.8	103.66	104.87	108.81	108.48	111.16	110.41	104.89	110	105.04	107.06	104.05	109.35	107.48	104.25	110.31	108.06	107.77	101.82
104.47	111.62	105.38	109.04	112.13	118.93	107.47	106.48	113.24	113.02	113.97	108.05	110.52	106.14	112.55	109.57	113.74	112.49	111.53	108.32	107.22	110.25	106.01	108.46	112.34	112.51	109.94	110.1	114.14	105.6	114	110.23	110.1	115.42	118.12	112.6	112.59	112.89	110.62	112.31	110.57	109.11	112.41	107.97	113.98	109.59	106.87	109.4	115.28	112.69
106.03	99.955	104.03	104.22	102.07	110.75	105.51	104.29	107.06	102.13	104.72	111.71	100.37	106.01	106.7	111.29	108.94	109.36	103.25	106.98	104.79	106.61	106.57	104.31	106.32	103.93	107.73	101.44	105.79	104.94	104.1	107.13	109.65	103.25	99.005	102.09	103.58	99.304	105.19	109	106.54	108.41	101.38	115.74	103.29	114.66	106.41	99.74	105.56	104.62
107.71	112.1	112.24	111.87	112.81	106.75	116.15	109.03	106.81	113.4	104.96	110.71	114.67	116.78	116.28	110.5	109.4	106.18	112.05	116.97	109.48	113.68	109.07	119.29	111.87	108.71	112.6	113.82	108.48	108.75	111.22	111.89	107.91	111.08	117.02	110.06	115.83	116.43	116.54	112.97	113.12	117.95	116.3	114.8	110.36	112.18	110.38	115.53	113.85	113.06
108.02	109.82	106.12	105.07	107.06	112.05	102.13	102.97	111.56	103.19	108.5	105.01	104.63	111.15	104.02	108.61	102.47	105.77	105.91	115.81	106.82	105.67	109.07	107.43	103.2	103.29	103.7	107.04	103.32	103.42	104.34	108.11	107.99	112.84	109.02	105.38	105.21	108.44	100.25	108.89	108.2	103.43	102.09	104.01	96.294	103.03	109.5	109.54	108.98	108.04
113.39	112.17	111.76	116.16	108.9	109.03	111.27	112.96	111.83	117.7	114.71	113.21	119.06	105.63	113.49	109.67	114.26	109.49	114.77	112.51	108.93	111.6	113.53	112.22	112.85	113.89	115.44	115.7	118.04	111.8	114.8	113.87	117.13	109.6	113.08	113.82	112.66	115.95	105.29	114.06	104.71	117.73	110.7	114.31	110.04	112.64	115.14	108.11	110.37	109.68
101.82	95.975	95.712	99.579	95.831	105.27	99.418	97.668	99.471	93.433	91.401	100.37	100.22	96.959	98.786	92.468	98.64	100.31	102.75	100.34	98.422	99.644	103.67	104.21	96.317	100.32	103.71	102.53	103.33	97.121	102.33	93.505	98.97	94.812	99.507	100.74	101.91	103.03	94.143	96.42	98.312	98.055	104.51	106.16	98.43	100.87	102.77	98.54	103.5	103.12
105.69	107.51	100.35	104.57	107.28	103.25	102.31	106.14	101.19	107.14	107.06	105.2	108.99	102.87	100.03	106.72	108.7	105.87	99.34	104.67	105.23	112.65	100.03	106.58	103.61	109.12	96.576	107.81	104.64	104.09	105.87	107.45	106.78	102.7	103.82	110.5	109.69	105.62	109.62	100.23	108.96	108.8	104.3	102.75	106.64	100.96	105.48	98.842	104.76	106.04
107.04	110.13	112.47	100.04	104.54	106.54	110.77	106.47	107.2	108.63	101.16	107.57	111.91	111.66	100.4	109.67	101.49	108.63	108.44	99.825	107.74	101.09	102.91	108.78	100.5	105.88	105.87	106.95	110.73	107.69	109.23	103.55	103.66	100.14	109.11	106.76	105.87	109.09	106.32	100.68	110.51	107.46	112.37	101.4	106.08	103.39	103.49	103.95	105.15	108.15
114.95	117.51	111.57	109.96	110.6	107.01	109.58	111.72	110.63	112.21	109.51	109.2	112.44	113.53	119.36	114.94	108.93	108.72	115.41	113.65	112.24	115.77	110.38	113.84	113.17	109.33	110.73	108.03	118	111.43	113.61	112.13	119.54	114.04	114.43	115.81	115.36	114.67	114.66	117.24	112.59	110.28	114.56	117.42	113.22	112.21	111.01	117.46	113.52	111.09
115.42	113.13	109.3	109.62	110.96	112.72	110.88	114.66	114.6	115.8	114.05	110.29	114.24	106.65	112.36	115.12	116.4	113.18	109.81	118.82	116.86	116.7	108.89	116.13	108.66	116.13	110.95	115.97	106.89	108.47	113.28	115.76	103.33	114.13	114.3	110.78	113.06	110.39	109.01	108.87	114.84	107.11	113.94	107.49	112.66	113.69	110.38	116.46	110.14	108.88
115.81	106.27	114.24	109.78	101.83	115.24	115.85	116.55	114.21	107.82	113.91	117.04	118.72	115.73	112.52	109.55	110.92	106.24	112.77	110.6	111.07	108.91	107.47	103.71	109.38	108.29	102.4	115.07	108.7	110.62	113.89	113.55	112.8	109.87	108.8	112.28	114.23	108.58	114.26	118.12	112.87	111.08	109.21	110.03	103.77	112.61	114.24	108.94	112.69	114.58
111.54	106.5	106.6	110.2	114.27	104.06	116.07	111.67	107.2	113.03	108.9	107.69	112.6	112.77	104.83	111.72	118.29	107.47	107.44	116.63	108.82	112.21	113.66	104.05	112.92	111.79	104.98	106.86	112.84	106.29	105.14	108.11	106.92	111.21	106.96	111.5	105.82	110.67	109.95	105.57	114.04	109.48	110.19	112.69	101.97	105.04	103.62	106.6	113.63	119.64
112.03	103.14	109.51	106.72	102.99	105.71	110.99	101.47	99.499	101.57	110.19	112.23	107.29	107.69	107.64	106.02	112.07	108.98	107.58	107.12	113.79	106.19	106.51	103.43	107.31	104.39	101.27	102.19	105.34	106.49	100.99	99.605	110.46	106.36	110.51	107.04	104.56	103.14	105.99	104.88	109.88	102.59	104.71	106.48	103.73	103.26	107.03	99.752	113.63	103.53
112.73	120.51	114.93	117.11	120.88	122.83	120.29	111.45	124.35	116.59	118.51	119.55	117.08	119.78	112.56	113.66	118.95	123.95	115.16	117.78	119.73	119.22	111.3	112.6	113.52	115.73	128.29	116.06	116.52	112.1	120.24	113.59	109.76	117.35	122.71	121.19	118.69	118.22	120.86	118.34	115.01	117.45	113.56	109.17	116.22	114.55	119.14	121.24	117.39	116.58
108.66	116.83	116.42	109.86	111.76	113.1	109.29	108.53	114.12	114.13	112.52	106.5	106.75	110.32	107.49	110.65	106.63	108.04	113.9	119.62	108.87	107.39	113.64	111.97	111.68	108.13	113.16	104.26	113.25	117.45	107.06	116.52	110.12	117.12	108.65	109.83	111.66	109.4	110.88	112.78	112.45	109.33	105.69	108.3	115.24	115.77	114.73	113.87	106.29	112.72
107.3	113.68	111.66	110.04	112.91	109.15	118.97	109.13	114.3	115.87	109.38	115.22	112.18	105.6	110.62	113.19	109.26	117.88	119.56	113.89	111.54	108.71	112.53	113.44	116.32	115.23	114.23	106.47	113.36	108.48	110.21	108.01	112.19	115.79	113.48	110.46	115.03	107.63	116.81	119.72	110.66	105.48	110.91	115.94	111.38	117.25	110.12	110.11	110.27	104.22
105.4	105.46	107.48	104.58	109.67	108.75	110.01	108.46	106.64	105.74	108.47	111.02	105.76	105.81	107.57	102.2	101.77	100.02	106.32	104.73	107.21	107.59	105.54	103.04	104.01	105.37	106.71	108.15	100.55	104.12	106.29	106.33	105.29	110.72	110.19	101.59	107.63	104.98	101.38	100.3	108.66	104.08	108.79	109.94	109.93	107.68	108.45	114.49	102.86	107.31
106.99	106.26	104.24	108.33	104.45	110.63	109.19	103.64	110.08	114.24	103.34	110.78	106.43	103.74	115.16	108.83	104.67	103.44	106.3	101.41	103.78	106.83	105.57	103.42	112.78	110.39	105.03	111.71	103.86	102.92	108.08	113.33	105.06	101.66	113.83	113.55	106.93	108.86	104.47	106.35	109.54	102.96	117.89	106.85	107.57	104.96	111.66	101.18	108.7	104.16
109.12	106.58	103.73	110.1	107.94	105.96	106.28	110.81	101.4	105.97	96.765	102.65	105.67	107.8	110.88	99.032	102.42	100.38	98.014	107.47	111.11	106.15	103.9	100.92	102.27	105.23	110.07	110.29	103.53	104.07	108.82	105.26	100.06	102.36	103.43	106.83	102.01	110.29	102.79	106.85	102.05	104.54	102.2	105.17	111.72	101.45	112.3	105.98	106.86	103.56
109.34	110.96	107.44	104.73	112.02	108.62	108.01	112.92	108.07	114.12	108.01	115.65	110.72	111.87	108.47	113.61	117.28	106.88	115.82	106.12	106.57	110.75	111.21	104.55	112.22	111.58	105.57	110.99	109.91	113.53	106.57	104.13	103.94	113.31	112.63	110.09	112.18	111.73	104.92	108.44	107.84	113.51	112.58	110.2	111.78	107.35	106.05	108.41	110.55	106.63
105.23	104.57	105.16	97.506	100.31	98.704	103.05	106.45	109.8	105.31	108.22	106.63	100.73	104	103.95	104.26	105.72	109.23	107.04	106.71	102.51	103.81	106.77	101.74	102.32	107.21	106.69	101.7	98.802	106.21	102.55	107.09	100.28	101.33	106.65	104.76	96.947	104.73	100.68	105.99	108.39	99.236	105.36	104.99	106.69	109.09	106.19	100.22	105.19	107.82
99.541	106.8	104.42	108.51	105.98	107.8	106.79	99.663	108.88	106.39	115.05	110.68	110.65	113.27	103.58	106.21	101.87	111.64	105.1	111.18	111.48	110	102.53	98.682	105.13	107.93	105.13	107.74	102.24	115.33	103	103.02	105.49	108.22	111.51	109.18	108.68	113.07	113.52	102.35	104.75	107.56	103.33	108.07	110.55	108.02	107.9	103	112.28	106.31
104.4	100.22	101.41	101.05	99.674	97.857	102.38	98.633	95.394	95.514	101.16	98.734	105	99.444	100.33	99.407	100.7	107.89	102.35	100.76	102.43	104.02	105.72	105.39	98.001	105.92	99.267	106.92	103.92	96.659	96.589	98.61	98.852	98.453	100.67	96.598	93.045	99.644	98.87	97.447	97.116	104.82	103.7	102.67	100.29	98.198	99.559	101.06	95.958	102.22
97.499	97.704	99.125	97.707	97.132	99.941	100.7	92.741	101.18	101.83	98.117	95.592	95.155	97.79	98.586	104.89	97.083	101.48	103.45	97.457	101.14	98.306	99.342	101.22	103.1	101.75	99.286	105.56	98.11	94.052	99.441	94.749	105.28	107.53	98.917	102.1	99.489	100.51	108.1	96.819	103.76	93.359	102.28	97.295	96.76	103.11	104.03	106.06	98.134	96.929
111.27	117.96	112.99	110.68	106.26	107.65	108.96	110.67	110.81	111.5	108.17	107.76	110.65	103.48	113.44	113.1	110.96	111.82	112.37	110.73	117.75	110.19	107.49	116.14	114.2	104.6	114.62	107.56	104.71	112.01	114.33	113.23	105.54	108.37	111.82	108.5	110.74	103.77	110.97	119.21	109.88	114.15	106.97	110.21	118.51	112.86	109.8	108.97	112.17	113.24
111.04	105.67	113.76	110.78	116.72	107.06	102.43	109.46	109.92	103.45	115.05	108.19	111.95	113.37	110.33	111.85	110.08	108.45	110.14	114.68	109.66	110.35	104.64	102.58	110.43	108.35	109.98	108.58	112.02	109.96	103.8	111.33	113.05	112.4	109.21	116.36	111.8	106.93	113.52	117.11	109.55	111.2	106.56	112.8	106.38	116.59	109.83	113.55	112.35	114.21
93.895	101.32	101.55	100.27	104.27	98.989	103.77	101.96	101.46	106	103.8	99.334	101.4	101.16	100.05	97.844	93.503	98.385	96.003	101.3	103.1	102.31	100.14	101.23	99.681	95.59	97.357	103.98	99.522	100.92	96.674	98.943	106.08	97.61	105.33	91.116	99.35	94.785	103.17	100.92	101.93	98.214	100.07	99.908	99.709	102.93	106.27	101.39	99.276	100.19
107.4	104.71	108.9	104.54	101.15	101.56	106.68	108.05	104.29	96.999	101.4	97.747	103.36	111.52	108.46	102.81	109	104.69	113	107.78	108.41	107.14	99.81	101.61	109.38	110.19	107.52	99.199	99.91	113.71	111.81	108.13	99.396	108.96	105.95	104.67	107.75	99.544	103.79	99.365	96.815	102.97	104.94	107.03	106.59	106.02	100.64	106.59	109.22	109.66
115.54	118	105.39	111.01	113.71	105.74	108.93	111.04	108.27	109.3	112.33	113.48	107.08	110.91	114.38	105.29	110.89	116.26	108.83	108.72	109.75	111.39	110.66	108.86	110.39	110.86	113.38	102.93	111.13	108.84	112.16	114.14	113.51	113.74	105.58	115.48	110.86	112.66	117.48	111.06	109.64	110.45	114.65	110.42	114.75	111.74	111.46	112.86	110.02	114.14
109.12	112.49	109.12	104.99	113.4	109.11	112.67	114.35	115.4	111.5	117.53	104.9	116.15	114.39	110.15	115.73	115.22	105.61	112.19	114.02	113.81	117.02	117.31	113.05	112.42	108.79	114.07	114.67	107.44	110.07	115.64	109.65	113.58	111.32	111.36	111.57	111.26	117.65	107.84	110.14	112.31	108.92	110.1	104.58	109.41	109.83	114.61	111.72	112.86	115.66
98.939	109.32	108.69	111.27	107.67	104.16	115.15	106.05	108.53	107.37	106.07	109.4	109.05	104.19	108.63	110.77	109.7	103.42	103.41	107.41	102.76	105.88	104.36	101.98	105.63	109.64	106.48	103.6	101.63	108.7	108.09	109.64	105.1	106.97	105.85	107.7	105.47	103.87	109.25	109.93	106.25	106.4	106.96	104.32	106.3	113.48	105.93	105.65	106.23	106.48
110.64	109.55	113.87	113.26	113.56	110.08	111.36	113.1	114.4	107.7	110.5	117.3	111.92	109.02	117.46	114.41	112.36	107.77	115.81	119.72	112.6	110.18	107.23	109.78	106.04	117.01	112.76	110.3	116.1	117.35	115.46	108.2	110.96	115.66	117.54	111.23	105.01	110.03	102.65	116.69	116.21	107.7	116.32	115.58	114.69	111.61	112.22	109.53	111.29	115.71
100.45	101.81	103.69	104.1	112.08	108.33	104.35	106.29	100.06	103.28	105.64	110.44	107.81	98.968	103.99	103.78	100.19	102.65	101.03	111.28	104.44	107.47	102.68	108	106.37	105.35	110.15	98.787	108.32	107.39	103.97	108.52	111.48	98.522	101.65	107.57	101.16	102.17	107.77	106.84	101.51	106.17	106.61	112.06	109.56	100.99	100.2	109.16	107.84	105.61
104.69	109.31	111.82	104.61	104.2	105.49	112.1	108.19	112.49	104.54	106.28	109	107.96	115.07	103.68	108.1	109.13	109.18	100.86	107.35	105.06	103.68	116.25	107.19	106.87	113.11	108.17	109.32	112.45	112.59	108.56	108.97	103.08	112.93	108.11	107.18	108.03	107.76	106.26	104.42	107.11	111.99	104.43	100.44	105.09	105.29	104.28	102.41	107.23	106.68
100.23	101.66	96.552	103.8	107.27	102.12	103.23	106.63	100.49	100.42	99.606	104.13	102.54	98.054	98.091	95.744	99.099	96.058	97.895	99.134	104.4	101.91	97.872	105.78	97.186	94.6	101.1	95.624	104.86	92.943	104.72	98.099	108.64	95.458	97.652	100.11	98.781	99.563	103.36	101.5	102.83	93.221	101.61	104.87	102.45	101.33	101.97	100.16	94.219	103.1
108.64	111.81	116.33	111.43	108.27	109.49	113.18	104.68	114.3	104.38	111.14	114.46	117.97	111.83	109.34	112.37	115.75	114.99	106.24	117.12	116.5	114.5	108.17	119.59	106.75	112.99	99.826	113.69	106.42	106.08	102.69	108.83	112.36	110	108.09	108.57	114.91	109.35	111.7	114.25	114.03	107.67	107.61	106.92	113.82	106.09	109.06	109.29	111.06	113.24
100.97	107.06	106.7	107.62	100.78	106.47	102.98	102.14	104.79	99.874	104.84	103.85	107.93	100.9	102.26	107.02	103.1	100.87	108.98	100.35	112.8	105.22	104.73	104.97	111.04	106.33	106.61	102.12	114.35	105.23	103.94	108.65	109.55	103.48	103.53	100.48	109.58	108.13	109.34	108.37	99.793	110.86	109.1	104.22	104.31	106.28	101.6	105.21	104.59	103.94
121.16	110.46	107.46	114.11	113.28	109.22	109.21	107.3	111.92	112.39	110.69	110.22	108.07	112.75	110.8	109.98	117.58	113.66	109.12	113.67	109.87	105.83	112.36	113.28	110.05	110.19	118.68	111.71	112.18	115.74	112.18	106.18	112	110.97	109.04	106.54	106	116.46	112.61	110.36	112.78	111.54	113.19	107.89	114.72	111.75	112.03	112.53	109.44	114.01
104.47	103.48	105.04	102.63	103.58	104.71	108.78	103.63	105.23	104.42	100.56	103.17	108.41	105.19	108.21	107.13	100.85	107.4	106.46	96.577	104.57	101.45	109.42	97.57	102.22	102.01	103.35	102.59	101.44	102.79	106.48	114.37	106.06	103.47	111.18	100.98	102.68	108.85	107.59	109.24	101.1	109.37	107.13	100.77	107.53	105.79	108.36	106.92	110.4	102.33
111.06	106.83	111.43	107	107.66	110.93	103.86	113.2	104.43	103.79	109.29	101.67	108.28	104.77	98.98	108.31	108.72	108.02	114.67	107.46	100.66	107.1	105.67	108.14	101.98	101.86	108.37	104.27	103.13	104.4	105.43	105.33	107.27	113.63	99.048	103.88	108.13	110.89	104.95	112.63	99.565	103.95	103.77	106.34	104.86	99.149	108.09	100.9	108.9	102.89
102.33	106.9	104.29	107.65	100.33	105.27	103.13	111.94	102.31	114.71	108.23	108.1	103.22	102.66	112.16	111.51	108.99	107.33	104.11	102.46	107.48	106.55	109.15	107.11	101.44	108.21	107.64	106.33	104.99	106.68	105.61	106.25	102.31	108.15	107.25	104.86	114.45	106.22	105.56	107.12	101.39	110.21	116.56	108.64	110.19	106.58	106.22	111.67	105.4	109.02
112.98	115.51	112.15	116.11	120.44	111.25	113.61	106.17	108.53	105.64	107.72	115.36	108.79	112.42	105.96	111.02	120.31	110.66	112.73	110.68	109.81	115.17	108.15	109.83	104.42	107.7	109.23	109.06	111.12	106.88	108.24	114.28	113.55	110.48	106.78	106.63	111.8	108.79	104.65	103.69	108.65	112.94	113.25	112.17	112.72	110.19	108.58	103.73	109.35	111.22
106.69	103.94	111.84	103.75	106.43	102.97	107.54	110.92	106.75	106.86	110.55	108.1	105.71	106.7	106.86	110.19	113.58	107.32	105.18	102.12	107.63	108.3	107.8	107.06	104.51	107.53	104.4	109.9	109.07	105.34	108.37	106.88	103.44	107.84	106.4	110.4	102.94	101.85	100.6	114.62	107.23	108.01	105.9	103.35	106.15	100.48	105.47	102.72	103.95	106.05
114.74	116.9	117.85	121.82	113.77	118.39	119.12	118.41	120.04	115.68	116.29	110.31	118.2	112.21	114.43	119.22	119.54	119.65	117.77	114.63	110.09	112.25	119.98	119.01	112.74	122.49	115.92	113.52	117.01	113.09	112.9	117.79	120.63	115.89	112.69	112.6	118.88	118.95	115.98	115.25	117.2	119.07	120.4	110.81	123.51	113.33	115.57	119.03	115.88	117.55
104.49	110.47	107.82	104.9	104.72	103	105.28	106.54	102.05	105.12	99.427	104.27	112.68	104.11	110.17	110.17	108.55	107.71	100.89	106.82	105.63	103.86	105.69	106.41	106.45	102.79	106.6	107.34	105.09	109.41	107.42	104.16	110.63	104.58	105.57	106.44	102.3	108.62	105.25	102.35	108.18	105.12	107.67	107.62	105.72	103.51	108.22	109.77	107.42	106.82
106.96	105.47	104.45	100.58	103.54	108.95	104.29	105.53	107.2	108.45	104.49	110.1	105.75	98.862	103.62	109.74	102.38	100.01	100.22	104.33	97.528	102.56	100.32	102.46	103.31	103.63	107.94	106.15	108.22	107.25	105.71	98.556	104.56	102.56	100.4	110.07	110.75	110.28	104.77	102.56	113.21	98.663	97.602	106.82	110.15	109.84	107.73	110.01	101.83	105.81
89.887	103.28	99.283	95.322	103.08	101.72	95.624	104.32	100.64	103.46	98.113	95.703	99.899	97.18	101.36	102.91	102.59	102.18	100.95	106.16	102.64	104.79	98.651	99.805	100.53	99.147	100.96	99.655	103.48	101.61	95.807	105.75	104.72	94.989	101.56	103.13	97.99	95.572	103.94	101.13	106.62	97.134	109.02	97.567	97.701	106.94	96.537	98.715	100.34	99.119
99.674	104.5	108.88	105.39	112.03	111.07	107.27	103.99	103.06	102.93	107.89	102.68	106.01	107.91	105.46	102.07	110.29	109.5	99.054	104	109.34	102.47	107.55	103.03	105.48	112.7	109.65	103.48	105.99	103.23	104.77	103.9	105.28	107.59	107.06	102.13	102.2	106.65	108.56	111.32	102.39	102.26	106.22	118.16	112.56	105.09	106.61	105.88	111.32	103.31
109.02	105.31	101.85	105.84	105.87	102.79	103.2	112.42	105.42	106.74	106.75	106.32	100.36	104.41	106.85	105.2	106.74	104.78	107.64	104.91	109.92	109.27	100.58	101.95	100.41	105.87	97.462	99.841	107.69	113.54	100.42	106.28	98.563	106.72	108.16	106.21	102.56	103.97	109.05	106.6	105.8	110.4	110.15	102.44	103.39	109.76	105.74	103.99	102.94	101.82
107.37	109.48	104.49	104.96	102.39	105.54	108.05	101.5	101.49	102.64	100.89	108.02	111.6	100.34	100.11	107.53	105.11	103.74	110.05	106.25	100.8	94.58	100.06	106.24	103.12	102.73	104.39	97.537	105.86	117.09	107.05	110.14	104.87	106.47	107.39	105.97	106.21	98.842	108.7	108.2	106.99	107.5	106.18	105.54	110.1	105.54	108.69	102.17	107.38	104.13
109.1	102.96	102.29	103.85	102.75	109.68	109.59	107.46	105.4	107.89	102.72	107.59	104.29	105.51	107.93	107.15	110.87	108.8	106.36	106.66	105.25	109.26	106.71	107.67	108.17	110.77	100.59	111.66	107.7	106.47	107.03	103.88	108.22	105.48	105.91	106.78	106.93	106.54	101.68	106.54	108.29	106	104.74	102.73	107.11	104.98	103.58	98.521	105.65	110.23
102.41	112.01	106.07	103.14	111.69	105.81	101.94	111.95	99.371	108.96	105.55	104.49	105.9	111.36	108.5	114.86	112.31	104.65	108.4	106.26	105.03	106.96	110.73	94.025	105.66	106.6	105	107.35	104.23	108.75	110.07	107.76	110.1	105.49	107	103.58	108.54	106.64	106.55	107.48	109.08	110.6	103.75	106.83	102.37	113.67	107.83	110.71	111.7	111.62
112.94	109.9	108.13	108.15	111.29	111.98	116.57	112.58	103.61	113.7	113.81	108.14	111.2	107.83	118.08	112.38	112.92	113.43	114.77	113.39	107.42	109.92	108.73	107.6	109.9	108.42	111.13	107.55	112.53	112.44	113.34	107.05	111.87	106.62	105.05	113.42	112	114.48	115.12	116.3	116.85	117.38	113.07	108.36	117.44	114.74	115.43	111.82	114.63	116.33
110.89	110.65	111.41	110.13	109.41	111.31	112.47	113.03	108.2	113.65	112.04	114.97	107.32	112.16	112.2	111.74	105.09	110.59	110.66	108.48	111.95	114.38	106.18	113.32	112.56	110.87	113.54	114.88	110.42	115.04	114.75	111	111.6	113.46	109.93	113.64	110.73	108.56	107.76	108.37	115.39	110.86	112.56	112.28	109.47	114.06	115.53	112.15	110.24	112.6
104.06	102.44	101.9	99.246	108.19	107.64	101.61	101.97	99.76	100	103.79	110.98	100.77	100.8	104.62	102.92	105.47	99.884	105.76	111.63	108.04	105.59	107.64	101.39	101.73	106.29	105.24	110.32	114.3	104.73	110.32	96.641	106.89	106.54	106.38	108.85	104.55	108.45	109.5	103.89	103.95	112.15	101.29	102.39	108.13	108.16	108.06	106.17	104.31	106.51
109.5	104.47	103.01	108.97	104.41	107.62	102.42	103.91	100.41	101.94	106.07	103.35	103.15	111.99	107.46	107.92	111.82	104.85	112.22	103.87	105.22	98.073	109.62	107.62	106.24	101.59	101.72	106.02	103.47	106.02	106.14	107.27	101.69	112.43	104.51	108.29	107.5	108.64	104.58	102.03	106.39	111.92	112.53	103.68	108.75	106.42	106.7	105.6	109.11	107.03
110.07	107.81	111.99	108.09	108.88	111.7	114.28	108.17	110.38	116.17	111.81	114.39	117.86	112.07	113.82	106.29	105.49	112.18	112.08	105.53	109.33	106.69	112.41	114.47	111.11	115.23	113.56	115.22	111.49	112.1	105.43	111.07	111.36	113.37	113.56	112.84	111.12	114.82	109.74	112.76	113.55	112.15	114.73	115.2	110.64	103.58	113.67	111.09	113.81	114.46
102.31	108.5	106.28	104.53	105.97	103.56	110.96	98.613	109.91	112.48	101.88	102	107.29	105.35	109.86	107.12	106.95	102.08	106.37	108.04	102.16	103.17	107.52	110.71	105.65	105.25	101.84	111.14	108.23	107.13	100.46	107.78	107.62	105.54	111.31	105.02	108.78	104.98	108.16	107.67	106.86	105.97	107.27	109.93	109.16	104.41	105.62	99.377	100.68	102.34
111.23	110.14	109.5	116.27	111.32	112.17	113.84	113.53	111.74	115.48	110.25	115.3	109.61	105.02	118.58	118.27	114.65	113.36	112.38	112.67	116.93	122.01	113	112.2	117.7	109.92	115.58	111.6	111.54	113.52	120.75	108.84	112.32	112.5	114.2	109.73	112.56	113.8	113.02	117.7	109.24	108.02	114.78	116.68	111.28	111.33	112.85	111.91	106.12	112.07
104	106.24	103.75	101.6	103.44	103.82	108	109.88	102.97	103.97	102.15	104.19	100.42	103.84	103.61	102.15	104.58	102.3	105.07	106.01	102.93	112.22	107.32	107.55	107.79	112.03	105.37	105.46	101.55	109.03	107.68	112.83	104.52	105.76	106.94	104.57	103.21	100.68	106.33	106.1	106.8	109.33	106.21	106.53	112.89	104.81	107.59	111.41	104.81	103.57
99.91	108.05	101.21	100.24	104.2	100.54	98.335	99.884	103.72	101.17	93.97	101.9	98.862	95.158	99.826	97.979	99.122	96.879	100.54	95.527	101.58	102.55	99.086	100.64	103.28	98.785	98.37	100.45	97.587	101.85	102.47	101.31	101.64	95.805	101.6	101.82	102.42	96.856	100.79	99.451	102	99.854	101.36	99.823	98.91	103.46	93.037	98.899	103.8	105.84
101.43	105.07	102.56	101.41	104.39	103.65	111.01	100.95	106.3	104.91	106.61	104.75	107.05	107.08	101.72	111.85	100.88	103.04	97.983	110.08	101.49	105.23	103.05	101.01	105.04	99.604	102.08	104.6	105.8	107.97	105.98	103.39	105.55	108.05	103.73	110.24	105.46	97.378	102.13	105.12	109.29	108.2	100.23	100.27	107.14	101.92	109.21	106.37	106.69	109.63
108.97	104.52	111.85	99.37	105.23	105.69	106.06	112.86	104.8	107.54	103.97	102.99	104.46	110.05	108.66	102.37	108.32	102.61	105.69	109.28	102.69	102.77	100.93	104.71	103.32	108.67	102.95	102.37	102.92	107.35	115.08	101.33	108.98	108.86	104.78	102.22	107.41	106.6	106.55	105.93	104.68	102.48	100.47	111.64	98.468	104.03	107.95	100.74	100.19	105.93
111.93	107.63	107.89	104.26	107.36	102.11	99.76	100.6	109.09	110.83	107.81	100.66	107.18	105.8	111.63	109.25	107.3	111.38	101.23	107.44	106.51	107.12	116.13	102.2	107.28	102.89	104.13	109.46	104.53	113.65	106.29	104.82	107.9	105.55	111.97	103.09	106.07	105.53	103.41	107.95	104.45	107.6	109.03	111.96	101.15	106.11	105.01	109.18	108.59	105.48
97.355	101.78	97.699	100.94	97.992	102.33	100.9	102.68	102.61	94.215	98.034	101	103.84	101.93	90.783	100.14	104.56	101.89	99.106	102.63	95.838	103.46	103.18	95.243	99.695	100.18	103.71	98.382	97.887	100.81	102.87	97.997	101.26	99.25	97.01	98.194	95.19	103.68	94.98	98.61	99.588	101.31	98.614	100.41	100.78	100.88	98.59	96.675	100.5	96.599
104.74	105.16	102.68	109.9	103.97	105.31	104.9	106.41	107.64	105.31	110.36	106.24	108.75	103.69	110.5	102.01	110.19	111.16	108.57	111.13	102.85	111.99	106.15	111.01	105.16	109.98	103.18	109.49	112.54	109.69	106.37	106.18	105.36	110.01	105.75	105.7	103.16	106.53	112.44	104.35	101.2	107.55	104.08	108.94	104.66	105.73	111.82	111.46	104.72	106.47
116.17	119.12	113.7	112.04	109.2	113.55	111.11	112.43	115.21	107.04	111.7	113.07	115.47	113.21	103.67	114.56	113.9	117.12	111.66	108.02	115.58	116.12	105.87	120.59	113.37	106.45	116.06	115.21	113.47	117.22	115.23	113.98	113.17	117.61	118.24	114.5	111.03	114.8	114.67	112.36	105.75	113.09	111.36	112.78	115.67	112.77	113.18	116.02	121.64	106.27
112.47	106.56	107.71	118.63	113.34	114.66	110.08	110.75	117.15	110.21	114.93	110.37	107.61	113.15	113.47	107.58	111.52	112.11	111.94	109.6	104.76	114.36	107.97	110.46	113.57	109.29	108.82	107.56	112.34	110.78	111.19	111.42	110.82	113.77	111.57	113.17	111.58	116.54	106.16	115.15	109.66	112.4	114.2	112.21	113.88	119.39	109.44	110.7	112.26	113.07
104.08	104.39	103.87	100.05	97.853	102.29	107.61	105.06	104.25	102.83	96.322	97.479	102.4	100.85	103.53	97.316	103.24	94.71	96.761	101.46	101.18	111.82	101.59	101.17	103.67	100.38	98.087	102.04	93.137	101.22	99.038	94.499	100.4	98.898	96.842	100.33	100.07	98.535	101.26	97.782	97.56	99.134	105.46	92.328	93.306	105.9	105.28	97.849	110.35	98.003
100.73	103.25	106.19	102.78	101.81	103.45	101.78	109.82	101.91	108.64	107.23	110.09	111.67	102.15	107.91	103.9	107.03	104.65	105.51	105.3	110.75	104.55	103.73	101.61	107.79	101.88	102.17	103.9	108.96	104.56	107.39	105.35	106.47	108.9	112.22	107.21	101.35	109.1	107.8	98.429	104.38	108.82	104.36	102.39	107.34	107.91	103.99	101.97	105.83	109.65
110.08	105.77	114.36	112.78	106.5	114.2	112.47	115.56	112.71	116.65	105.11	114.83	117.19	118.61	107.2	111.24	112.68	114.55	104.95	103.8	115.93	116.15	110.41	109.41	115.45	113.2	110.25	114.24	115.83	110.47	116.36	108.69	116.4	115.98	108.87	111.95	115.59	108.79	111.61	113.53	110.89	115.48	112.96	106.94	111.73	106.42	115.61	112.37	113.94	112.59
106.7	107	101.49	105.62	101.71	106.11	102.15	106	108.42	105.16	101.44	106.19	102.78	110	112.3	105.83	106.84	106.15	106.06	107.79	110.56	103.56	104	106.32	108.63	99.423	106.99	106.27	103.63	105.33	104.61	108.67	106.37	111.48	104.68	104.72	108.1	107.33	107.07	111.65	105.47	105.91	103.04	107.71	100.89	105.52	98.687	104.25	109.94	109.78
107.14	113.83	102.69	102.31	106.69	111.08	109.93	114.77	112.86	109.48	114.63	114.94	113.24	119.54	110.42	104.77	112.3	113.2	112.33	103.14	109.38	112.71	109.75	110.23	117.92	114.44	111.84	113.39	107.39	111.71	109.52	112.73	106.55	115.18	108.69	109.59	108.56	110.56	113.58	108.46	109.55	113.38	109.36	117.29	111.31	111.82	108.43	108.68	118.84	109.59
112.22	104.58	112.78	111.42	113.13	112.72	108.95	110.65	111.03	113.75	111.65	108.33	109	109.34	109.79	107.12	110.79	107.47	116.41	105.55	114.2	108.69	104.02	110.32	109.89	107.14	106.84	109.32	107.57	104.54	106.19	112.39	112.72	107.89	107.8	115.4	108.7	111.47	116.19	110.99	106.9	110.58	111.91	116.59	103.82	109.05	109.95	115.59	107.03	104.6
104.28	98.17	105.79	98.793	105.48	103.14	97.337	98.948	97.189	101.86	95.43	102.94	106.99	101.88	97.445	103.12	101.9	102.34	105.43	104.55	100.03	108.02	102.32	96.037	97.39	101.66	95.538	96.499	98.754	101.64	99.148	95.504	100.01	97.031	106.37	99.279	104.25	101.14	94.226	98.045	102.98	99.7	100.29	106.74	106.26	99.955	102.47	102.4	98.759	101.35
103.18	108.84	106.85	108.77	103.99	108.67	105.84	103.9	108.39	105.53	107.61	99.317	106.89	105.51	106.16	109.32	105.4	116.46	107.89	108.22	105.69	104.15	108.09	111.31	105.7	111.75	106.85	102.19	107.18	108.82	109.48	109.78	105.05	111.96	110.13	104.79	104.09	105.19	105.95	102.49	108.2	106.99	111.93	109.68	108.79	112.14	108.41	101.91	112.12	107.94
108.54	104.34	108.62	108.59	100.17	100.13	114.79	103.74	108.5	106.68	103.28	103.15	102.43	101.82	106.58	109.98	106.31	99.223	102.84	107.06	105.69	106.6	104.93	103.61	107.5	106.34	102.99	104.66	106.09	103.66	105.49	104.02	104.97	108.58	103.46	104.02	107.97	105.81	106.33	106.01	107.67	108.83	106.9	102.6	92.983	108	104.01	110.08	103.15	112.08
110.55	112.22	109.79	106.52	110.46	113.35	115.31	111.86	112.65	110.47	112.06	113.76	110.46	114.12	109.46	116.37	104.35	109.66	108.69	112.63	111.56	111.64	112.82	110.71	112.6	107.25	107.73	117.32	115.88	116.54	115.76	110.82	118.93	107.42	120.68	116.78	115.62	116.52	113.23	112.26	108.49	111.46	111.77	114.57	117.49	108.64	117.21	119.47	116.62	117.11
107.13	107.12	109.89	107.85	105.27	111.63	109.48	110.84	109.99	103.73	100.96	101.79	104.95	106.09	105.64	108.3	108.92	114.71	107.49	108.18	103.14	106.5	115	101.33	108.31	106.8	107.3	103.19	105.16	105.89	106.33	104.21	107.15	107.32	108.15	103.43	111.56	104.7	103.72	106.29	106.87	110.49	106.1	100.16	105.62	105.47	114.82	102.7	109.81	103.52
101.72	112.38	101.82	101.06	98.211	94.792	101.51	105.19	108.17	107.54	100.72	111.48	105.06	103.16	106.7	101.71	107.29	107.55	109.01	100.82	109.59	105.74	103.83	106.39	101.55	102.12	102.38	110.42	103.96	103.87	105.12	99.609	106.13	101.98	107.53	104.91	106.65	103.71	109.63	113.41	106.78	103.72	109.15	104.58	102.17	111.04	101.06	101.99	100.85	99.845
99.795	107.32	105.74	113.34	104.96	105.63	111.09	112.21	107.53	104.41	113.59	100.02	107.04	106.95	97.125	106.71	105.1	104.02	107.37	106.67	107.26	111.42	113.04	113.58	107.36	107.19	104.97	106.56	102.15	106.29	105.67	106.53	108.8	110.78	105.05	103.19	105.46	104.57	102.29	109.39	102.46	110.09	105.83	109.8	108.79	107.09	100.96	104.31	104.66	111.05
100.57	97.653	97.637	104.1	104.28	104.67	98.591	98.346	102.28	100.18	99.15	102.83	97.16	100.35	102.04	100.25	101.38	105.13	105.91	104.58	103.18	100.17	93.493	100.84	98.579	101.67	104.64	101.92	98.859	104.55	96.914	105.66	97.92	97.526	99.717	101.2	101.27	100.68	101.68	101.65	107.7	102.38	116.34	94.788	103.29	99.16	97.33	99.684	106.31	95.55
111.94	109.92	106.91	105.82	111.47	109.46	105.51	110.2	107.03	107	108.95	111.07	102.5	108.92	108.28	102.5	113.14	106.68	111.35	102.59	112.02	112.12	113.41	107.34	115.33	112.09	105.85	107.79	106.58	108.94	107.69	107.58	108.09	112.07	111.71	106.93	112.06	113.91	107.28	108.93	111.84	111.86	107.03	110.6	113.87	104.55	100.28	113.95	107.9	106.07
106.59	104.15	102.71	104.72	102.58	107.47	107.35	110.61	102.7	99.262	105.6	104.68	104.56	98.845	104.65	104.88	107.72	98.076	101.78	104.07	107.53	108.89	102.46	108.63	105.49	105.85	106.81	108.22	107.71	113.13	112.12	103.35	104.62	96.15	107.86	106.56	102.02	101.73	106.68	108.18	103.22	105.61	108.76	110.94	105.42	108.13	99.49	109.14	102.54	100.8
105.4	109.79	120.98	113.11	113.1	115.01	109.21	110.16	108.65	115.46	107.56	114.02	110.98	109.62	110.41	114.15	110.86	113.73	108.98	116.55	111.99	112.21	114.36	109.57	110.41	113	111.02	109.5	108.05	114.34	105.91	118.76	108.34	114.07	120.62	118.1	111.54	102.72	109.17	115.76	110.14	104.24	110.11	114.46	111	109.6	106.8	109.26	117.28	111.11
104.62	109.81	106.64	105.35	107.54	105.43	106.94	111.36	107.55	103.39	106.78	108.81	109.96	112.55	99.275	108.86	106.07	106.15	108.79	110.09	101.12	106.59	107.42	106.71	104.05	108.07	106.74	105.11	106.25	100.73	105.18	107.98	105.79	112.41	112.42	105.89	103.58	109.22	107.09	112.68	108.64	101.49	109.16	107.85	105.46	111.04	106.04	105.31	107.49	107.96
117.08	111.96	106.99	106.12	104.12	111.34	111.82	117.14	108.62	111.62	115.16	110.24	108.53	113.8	110.28	110.29	107.07	109.42	109.03	111.11	107.88	115.2	114.37	111.62	114.52	111.76	115.87	107.57	110.02	107.8	108.13	110.9	114.37	114.81	118.24	112.38	112.33	111.24	114.46	109.14	110.92	110.2	114.82	114.02	116.2	111.03	109.15	112.71	116.48	108.95
105.83	105.89	103.73	101.94	109.59	104.36	106.78	106.84	112.3	102.66	107.5	106	110.33	111.31	106.06	105.86	110.28	105.37	107.24	103.05	100.74	101.77	106.12	104.04	110.17	103.59	105.04	106.9	112.48	106.22	109.29	107.7	105.83	111.61	108.25	101.16	106.31	102.98	109.47	111.45	112.87	110.02	107.28	103.64	110.68	106.91	102.25	104.79	111.35	108.96
102.38	104.52	106.2	102.08	102.87	113.06	99.745	100.8	106.05	104.24	107.66	102.86	108.92	107.56	112.76	107.3	103.06	107.52	112.56	107.4	103.28	105.16	104.76	99.707	108.95	104.24	102.81	108.14	101.55	108.28	103.24	108.39	107.11	107.07	111.35	101.99	108.33	108.46	101.07	109.02	106.01	107.27	111.61	108.31	106.9	106.22	108.87	108.33	114.86	103.68
104.8	103.99	105.64	111.88	104.76	104.25	107.39	106.71	110.51	105.97	103.84	101.23	107.61	107.38	104.53	104.27	108.82	107.51	105.08	109.49	101.75	105.27	106.32	108.99	108.62	107.43	107.07	104.69	110.78	103.4	107.88	107.5	107.91	107.93	103.19	98.382	109	98.025	102.97	104.71	99.775	103.81	98.269	99.375	98.498	113.5	103.7	105.22	113.76	104.56
108.01	99.245	104.59	102.23	103.06	105.55	112.73	103.18	109.12	101.65	103.33	111.1	104.43	106.83	106.92	105.17	106.97	103.49	106.81	106.05	101.52	101.75	104.96	104.22	107.9	102.13	106.61	104.57	97.774	110.37	105.39	105.44	108.94	104.92	110.84	101.39	104.18	108.08	109.3	107.18	104.44	114.89	109.65	110.03	98.438	109.9	103.43	105.31	107.73	108.73
114.03	113.24	116.95	112.06	109.73	111.53	113.33	108.15	110.32	106.22	114.88	113.07	106.71	106.48	106.95	109.08	111.83	105.01	107.52	112.92	106.33	105.58	104.14	109.77	108.59	105.02	112.2	113.52	115.59	115.71	113.53	109.94	109.95	110.61	113.9	115.39	114.03	112.66	117.96	112.69	113.89	115.61	111.98	112.97	116.42	111.03	110.78	109.48	115.04	115.5
107.7	105.51	104.03	110.14	106.66	107.4	106.66	107.1	108.47	102.95	109.35	102.28	106.66	103.09	103.87	110.72	101.04	108.36	100.95	109.89	108.97	104.75	111.9	108.77	106.14	107.61	107.32	97.858	106.1	111.73	103.65	108.38	106.5	106.81	108.73	108.02	108.28	112.76	101.73	98.791	102.47	106.94	98.455	111.11	108.26	106.85	107.41	104.05	100.19	111.47
105.17	104.37	105.56	103.83	103.38	108.98	105.03	105.16	105.76	108.84	111.74	107.89	104.61	102.3	111.71	109.01	101.42	107.48	105.86	102.57	111.2	105.65	106.21	106.12	99.237	106.9	104.46	110.25	106.93	113.05	96.339	110.31	105.8	102.75	107.91	109.68	106.39	103.94	105.4	103.09	100.16	107.01	103.66	107.04	101.11	101.22	104.21	107.61	98.056	104.14
109.9	110.99	104.33	96.087	109.04	110.99	108.76	108.29	104.22	104.18	102.09	107.96	102.37	106.64	107.75	102.67	108.86	102.62	102.12	106.62	109.73	104.74	108.33	102.01	111.17	101.18	103.75	107	106.06	100.1	107.19	112.68	105.53	97.871	108.56	109.5	102.98	108.75	108	102.74	106.63	102.24	109.68	108.06	104.46	105.47	106.35	101.69	104.38	102.5
102.72	99.5	105.46	109.24	107.05	106.59	107.35	106.88	104.22	105.58	104.69	113.1	103.5	107.34	105.79	99.822	106.81	111.93	106.91	108.02	100.53	107.41	106.74	106.08	101.19	104.36	104.55	100.93	97.508	108.57	107.82	100.62	103.19	103.21	106.82	107.97	107.63	101.31	103.11	109.1	107.44	101.85	103.81	106.57	107.14	111.44	104.4	101.11	107.68	102.5
110.85	110.56	112.1	114.68	114.12	114.43	110.05	110.68	107.37	110.35	109.1	111.95	107.77	114	115.44	107.2	115.83	109.9	105.47	108.87	107.45	104.74	110.42	105.57	112.18	107	113.86	107.11	113.15	107.34	106.18	109.82	108.55	107.99	108.94	101.56	116.14	111.25	107.78	109.18	106.78	108.39	111.66	112.12	106.51	106.53	110.66	113.43	106.03	103.61
104.41	104.23	100.61	100.26	101.81	102.8	106.39	103.52	107.07	111.7	108.9	103.57	103.16	105.08	105.33	108.51	103.48	108.64	106.55	100.88	106.76	111.37	102.49	104.07	103.72	103.11	102.84	109.18	107.53	107.69	105.17	110.35	105.6	103.94	105.1	107.39	98.342	107.96	102.55	98.079	106.43	106.49	106.24	101.95	103.53	108.73	104.97	106.07	107.09	99.992
110.39	106.54	106.16	106.88	107.55	105.56	103.58	109.84	105.37	100.9	104.38	106.35	103.25	104.66	105.28	109.24	110.36	104.5	109.22	109.3	108.5	105.57	107.8	107.7	108.24	103.7	108.96	105.83	106.77	108.51	111.98	107.43	112.56	98.966	103.8	107.71	104.94	105.62	103.21	104.9	106.05	113.43	111.95	107.59	101.5	109.81	107.37	106.65	104.3	106.84
113.8	112.87	113.01	111.16	109.98	114.55	108.24	114.67	108.83	116.6	106.1	112.8	108.7	104.55	115.63	114.26	110.49	107.61	109.7	112.46	111.57	105.6	116.49	108.93	109.78	115.98	112.22	116.52	117.71	110.16	114.07	107.51	109.86	117.57	102.81	109.38	112.55	108.2	106.46	112.36	112.78	114.81	117.15	115.75	114.92	110.62	109.2	111.81	113.23	109.62
100.17	101.58	99.004	97.836	97.239	105.5	104.35	89.784	97.074	99.233	96.606	99.58	102.18	94.576	95.955	95.825	102.9	99.451	103.98	101.43	101.67	104.79	98.388	95.87	102.45	101.28	92.083	102.12	103.52	102.62	98.396	101.24	108.84	98.227	102.73	99.873	99.572	96.601	100.29	96.858	95.335	104.21	105.92	98.603	101.38	103.76	100.97	102.25	103.21	104.51
104.8	115.17	110.95	112.22	110.73	107.06	101.95	113.11	109.87	118.83	111.52	107.61	113.89	111.61	109.02	112.53	115.22	111.55	108.63	105.68	118.02	109.01	117.12	114.87	114.72	114.08	110.24	115.55	113.99	111.08	104.66	109.91	108.39	114.09	113.18	114.26	111.57	111.58	111.33	107.33	112.95	104.65	114.83	112.22	108.27	111.1	116.01	103.82	114.56	118.52
100.23	101.83	99.941	94.369	97.148	100.01	101.54	102.28	105.37	102.86	101.44	101.97	102.55	93.417	100.4	100.24	98.62	96.786	98.696	100.79	95.493	101.6	100.38	101.13	96.931	101.51	97.203	103.89	98.423	105.46	103.2	102.07	100.25	102.49	105.3	94.8	98.879	99.017	107.65	101.71	93.53	96.876	97.079	101.83	98.713	98.643	98.448	97.617	98.621	107.04
103.08	100.71	101.76	100.14	108.22	105.76	113.45	104.88	104.07	114.22	102.3	102.81	107.36	109.38	110.63	114.39	100.71	114.34	104.2	109.64	107.9	102.66	104.12	110.65	105.65	107.51	106.26	104.92	103.42	104.37	110.8	108.89	100.2	105.72	98.432	109.83	102.24	108.58	104.34	114.7	108.29	103.29	103.34	110.17	106.36	108.47	109.9	104.87	100.63	107.7
108.97	108.38	106.16	110.59	107.29	104.87	112.86	111.44	107.18	110.77	112.88	112.02	111.33	107.99	113.27	110.62	108.67	109.9	104.06	107.63	115.19	106.84	111.31	106.86	108.77	106.63	115.91	107.13	113.22	110.98	114.44	110.88	113.87	118.59	104.86	109.29	110.63	107.5	112.09	110.95	111.67	107.57	110.55	110.33	109.92	110.68	107.4	112.02	112.1	107.78
105.57	102.55	108.48	103.47	104.25	103.7	108.65	111.25	104.94	108.23	106.84	101.94	107.29	99.038	103.48	108.3	107.33	105.95	108.08	103.92	108.67	108.65	105.81	103.91	101.94	106.32	107.17	106.21	106.69	103.99	106.74	105.57	107.48	107.77	109.23	103.7	104.25	105.33	101.6	109.83	104.32	106.07	103.34	109.57	108.58	103.98	102.75	104.41	104.7	105.19
111.56	110.34	109.48	113.86	116.43	110.02	110.62	111.42	114.05	112.48	105.31	106.52	110.55	114.28	108.84	112.06	106.63	112.06	109.06	109.56	108.73	111.71	110.64	109.13	110.52	115.07	111.32	111.21	117.39	113.5	112.98	116.81	111.48	109.8	109.48	111.63	113.6	115.72	116.47	110.67	117.93	108.46	105.8	102.93	111.18	106.89	110.72	114.2	119.69	114.01
104.05	105.17	106.61	106.14	108.71	103.56	102.28	107.35	105.99	100.89	105.14	111.13	102.55	101.52	108.31	102.45	104.06	105.16	102.82	106.91	108.81	96.493	101.06	107.2	107.58	108.54	114.91	108.05	110.55	102.42	97.006	95.433	109.1	107.99	108.92	109.68	105.71	106.58	99.826	109.84	107.84	108.39	108.41	106.61	111.32	104.45	104.24	105.23	106.12	106.31
110.37	113.96	113.04	110.9	109.17	113.35	109.77	110.68	109.2	112.71	112.56	111.28	105.01	119.13	107.7	111.13	106.24	110.49	104.72	108.72	113.3	113.28	111.78	117.47	113.63	111.1	112.52	111.76	110.31	111.93	112.75	102.77	112.91	105.99	112.63	112.81	106.4	107.65	104.13	104.49	106.5	113.39	111.55	105.19	110.07	112.61	108.5	111.4	106.78	106.97
104.37	101.69	98.556	100.91	98.171	98.925	106.92	98.949	100.47	101.21	99.026	101.9	95.004	101.33	99.9	100.64	103.73	98.488	97.302	97.294	102.43	102.44	95.665	97.338	98.025	105.95	96.898	93.316	104.48	99.124	104.95	99.843	97.95	98.72	99.585	101.58	96.376	97.923	104.59	102.72	99.962	101.02	99.693	96.66	97.139	96.497	99.081	103.29	99.201	95.509
100.17	106.44	106.64	107.4	107.53	108.18	106.35	105.74	100.1	108.11	107.35	109.87	108.6	113.4	107.04	103.5	103.46	101.84	105.9	109.13	108.39	110.09	108.1	101.53	105.24	101.71	105.25	103.1	111.3	109.78	104.5	101.94	106.84	103.26	107.08	107.29	102.52	106.27	102.69	103.38	104.4	103.38	110.55	104.56	95.868	108.65	108.44	111.48	105.47	102.89
105.79	101.92	108.29	100.77	104.32	102.78	109.78	108.83	112.35	100.5	107.69	104.06	103.82	106.95	106.7	109.07	111.6	103.18	108.03	103.97	107.23	101.82	99.645	109.68	108.18	107.45	103.66	110.01	110.07	108.97	106.72	102.73	107.81	107.11	104.24	106.21	110.28	110.91	109	108.19	105.62	110.11	103.83	112.57	101.5	110.83	103.73	108.32	107.71	108.65
103.03	96.251	102.26	103.5	98.812	99.234	99.452	99.67	100.46	106.62	102.62	99.333	96.591	95.29	98.623	101.07	94.803	99.368	95.193	97.911	103.88	104.69	99.526	103.55	100.18	102.08	104.68	109.04	102.14	101.7	94.421	102.99	102.75	100.82	104.81	103.28	108.32	96.935	100.53	99.629	100.39	105.72	100.92	105.16	95.372	99.059	98.498	95.209	96.1	96.607
104.45	97.652	106.23	108.66	106.16	97.561	105.74	105.88	101.12	105.64	109	107.42	105.14	109.64	112.99	102.42	98.06	103.56	103.49	103.22	104.3	106.48	102.14	104.95	103.85	103.7	105.55	102.69	101.84	104.35	100.9	107.38	105.74	102.71	102.42	106.65	103.15	99.192	107.51	107.75	104.39	101.96	106.1	107.28	106.75	107.41	112.14	101.47	106.91	101.8
96.428	101.43	100.82	100.65	97.942	97.814	103.7	100.1	99.256	103.12	97.997	104.91	101.08	100.23	102.13	106.85	98.121	102.5	99.055	96.014	100.21	100.15	102.68	100.09	98.989	101.3	101.73	101.15	104.8	105.1	100.63	101.3	103.46	99.182	97.364	100.9	98.789	101.55	103.49	107.38	105.63	94.606	104	104.71	106.46	98.085	96.432	103.4	99.846	93.736
106.87	115.14	112.85	114.35	114.1	108.12	108.86	113.61	112.65	110.25	111.33	110.96	112.99	116.84	119.7	112.58	115.2	116.6	107.34	113.98	108.5	112.83	115.66	112.3	114.63	108.94	111.06	107.31	110.68	115.37	116.96	111.25	113.44	114.19	113.32	110.44	116.25	112.66	117.66	109.75	111.78	111.45	108	112.36	113.13	118.39	112.86	116.88	107.96	113.58
91.217	103.25	104.19	99.451	105.25	105.45	94.961	100.26	91.685	97.239	100.76	101.24	91.539	104.59	103.13	100.71	103.9	98.125	99.822	106.27	97.548	97.835	100.66	102.03	101.9	94.95	102.13	100.45	99.911	100.81	102.51	100.83	101.38	96.378	98.772	97.659	94.389	104.81	102.35	101.39	96.029	101.35	102.95	95.565	100.3	103.64	96.974	90.431	95.125	106.63
103.66	109.47	105.54	102.3	108.1	106.63	104.1	105.64	114.96	107.78	105.48	101.94	105.96	112.93	103.86	105.43	109.02	107.66	106.75	107.37	111.18	107.55	106.73	109.34	106.98	104.55	108.09	104.16	107.04	107.04	106.48	110.54	108.05	103.77	106.08	105.55	111.16	106.52	109.65	103.08	107.66	108.57	108.84	106.33	109.31	106.9	109.78	111.35	112.44	110.23
112.44	110.63	112.54	114.13	114.31	107.19	114.28	110.45	111.79	115.56	117.33	106.55	123.72	118.13	113.02	110.03	116.94	110.18	112.59	113.9	113.31	106.1	107.27	112.53	106.22	110.6	118.46	110	110.16	111.18	118.92	111.83	110.26	114.87	115.6	109.16	111.62	115.31	118.13	116.58	111.33	111.01	112.25	108.4	114.64	110.46	113.18	111.87	113.47	113.85
107.78	104.98	100.72	106.01	100.8	108	107.79	101.16	104.09	101.68	105.1	99.88	106.29	105.19	111.24	98.37	107.46	108.48	112.3	104.7	107.08	108.18	103.21	108.45	101.3	101.04	98.15	106.3	105.9	107.92	97.158	109.66	111.19	102.69	100.44	101.17	99.879	101.88	100.34	104.09	102.58	106.83	103	98.742	106.15	103.86	102.55	112.44	104.56	103.28
111.75	113.3	118.35	107.65	108.59	116.68	110.33	109.45	108.8	111.62	116.54	108.22	115	111.41	108.3	106.73	118.37	112.22	110.04	113.39	115.31	112.55	109.07	110.16	104.97	110.67	114.88	112.82	112.41	113.17	108	112.93	112.83	123.65	109.13	112.66	112.08	115.62	110.09	111.71	113.81	112.74	108.37	112.09	108.01	114.64	107.78	116.61	112.16	118.98
105.31	106.99	106.89	103.84	106.73	102.95	104.46	113.98	99.811	103.97	106.36	104.93	106.13	101.51	100.46	102.32	109.43	100.79	110.75	105.59	97.547	101.45	105.49	104.75	102.07	102.88	102.87	100.75	100.41	100.06	106.59	105.32	105.66	109.65	108.52	99.81	101.41	103.97	106.08	101.1	107.14	102.87	104.35	102.69	102.39	110.86	100.91	111.29	103.61	100.73
107.33	105.59	108.46	103.12	100.94	102.93	106.79	109.27	102.36	107.62	102.91	107.66	108.34	104.3	109.5	106.94	102.41	106.98	104.89	104.99	109	108.28	104.09	96.513	102.5	103.21	103.51	106.58	114.5	104.1	103.82	109.16	106.36	107.03	107.53	103.63	112.17	103.17	104.78	102.7	98.922	103.73	110.16	100.32	108.66	118.87	106.41	104.38	106.63	104.23
102.31	97.42	97.38	100.62	110.61	94.088	101.93	100.72	95.951	104.49	103.67	106.19	98.592	100.98	98.703	95.572	103.35	102.81	97.82	101.18	97.801	96.726	102.35	97.97	100.83	99.026	98.304	99.027	92.792	104.38	103.57	105.27	102.48	101.49	98.932	100.49	93.711	103.79	97.175	98.594	96.283	104.12	100.86	98.934	103.98	94.221	100.83	99.074	104.24	101.31
99.813	93.089	99.199	96.417	95.179	95.864	101.01	93.823	100.06	102.81	107.02	98.652	98.566	98.914	94.424	97.372	98.093	103.92	108.94	101.36	103.05	96.996	101.62	96.674	99.532	101.43	100.61	93.617	99.147	101.48	97.783	99.681	98.205	104.77	102.19	98.626	97.799	99.033	103.06	100.03	106.05	102.69	93.071	104.12	95.281	97.842	101.2	97.485	102.38	99.442
112.9	108.64	108.88	108.77	111.6	109.4	108.18	110.85	114.21	113.17	112.37	115.1	112.2	118.61	114.03	113.21	109.11	106.5	116.8	106.39	111.48	107.08	101.59	110.52	111.53	113.52	106.84	113.81	111.35	112.68	114.35	111.39	114.02	118.65	113.83	114.72	115.69	111.65	115.56	112.49	115.49	109.25	116.85	118.96	109.83	113.9	116.86	111.49	108.96	106.29
109.03	101.64	107.72	106.66	105.37	105.11	105.48	111.63	101.09	107.31	103.71	105.91	108.37	103.48	106.3	106.06	108.06	112.16	108.07	110.62	108.81	108.44	98.899	105.98	105.24	103.13	105.19	103.52	103.79	108.12	108.68	103.51	105.81	107.07	106.76	99.609	107.14	104.35	105.08	104.11	109.23	107.84	113.66	110.07	100.14	107.78	105.34	106.46	106.58	107.91
107.54	102.03	102.39	102.56	104.71	102.94	103.1	103.99	99.927	109.24	105.09	106.92	109.66	102.27	107.55	106.19	105.01	107.71	113.51	108.44	109.01	104.49	106.16	107.83	103.5	108.42	106.61	114.94	111.31	104.07	103.91	110.96	102.02	101.01	101.98	101.08	104.13	103.52	108.3	109.9	100.28	104.11	107.41	103.31	100.4	110.27	107.81	100.46	105.49	105.66
110.02	106.92	108.7	114.77	114.42	118.09	110.23	118.35	113.42	107.65	103.21	113.17	110.47	111.54	112.97	118.79	108.28	112.36	106.3	111.19	113.3	118.55	112.41	118.36	114.91	111.52	107.02	113.3	113.53	110.52	110.22	114.92	112.51	111.65	114.12	118.67	111.31	113.52	111.74	110.01	112.73	110.31	115.95	109.55	110.55	113.38	111.21	109.24	113.41	112.53
106.26	97.91	106.93	102.28	102.28	106.96	102.49	102.32	102.58	103.35	107.69	113.66	109.12	106.97	104.01	106.4	101.74	108.49	102.73	106.8	102.55	113.37	104.75	105.39	108.98	113.38	98.794	109.07	113.79	105.49	107.46	99.648	111.19	104.04	105.17	110.25	102.44	106.99	104.82	108.05	106.24	102.9	108.6	104.08	108.12	108.67	99.463	104.34	107.45	106.62
105.53	105.23	104.99	106.05	105.24	106.75	101.96	106.23	103.48	108.08	100.43	110.34	102.94	101.47	100.98	107.11	102.89	107.82	101.54	106.01	103.69	99.94	114.23	103.2	112.21	102.88	101.32	105.55	104.3	109.47	109.83	108.69	105.85	104.88	106.7	106.06	102.66	104.19	104.11	103.1	105.91	102.36	104.29	107.62	102.96	109.66	107.09	96.933	108.57	104.68
104.27	100.05	100.82	103.12	99.427	98.506	93.147	102.66	105.26	100.23	103.98	92.639	105.59	96.383	99.272	98.915	98.022	104.74	94.355	99.074	99.015	100.09	97.782	95.595	99.673	102.74	102.07	98.971	97.185	104.42	97.308	113.75	98.7	108.29	103.41	104.44	98.006	96.188	101.59	102.17	104.07	106.8	100.11	95.372	103.41	97.753	97.604	103.85	98.086	100.95
106.69	105.2	108.15	103.04	105.13	108.59	108.42	106.2	98.996	108.32	104.6	108	101.38	104.65	109.05	105.77	105.03	103.2	102.53	105.1	106.41	102.31	98.986	107.88	103.56	109.23	107.14	99.406	106.77	108.45	109.43	102.28	103.9	104.21	103.63	101.83	106.47	102.08	106.07	110.1	105.36	103.31	106.22	105.16	104.99	104.73	104.99	106.94	102.64	110.78
117.75	108.78	120.95	116.14	118.42	113.93	114.08	123.66	110.52	116.96	116.36	121.12	116.31	118.13	116.87	116.08	115.82	129.07	116.02	116.91	116.96	123.43	117.23	113.51	123.13	118.51	118.85	116.6	119.27	113.05	114.58	112.58	114.12	111.5	117.33	118.98	125.66	117.16	116.58	119.99	114.31	116.92	110.32	120.31	119.55	119.7	117.65	112.14	118.54	120.02
106.32	105.54	108.11	113.88	108.53	105.45	108.9	101.36	107.95	100.81	107.21	107.39	102.21	106.31	108.01	105.79	110.47	107.5	104.56	108.65	99.799	104.05	105.99	108.12	103.45	116.43	105.73	101.66	106.26	106.43	110.46	109.13	105.2	97.251	107.91	113.38	103.73	100.7	106.04	109.58	99.583	106.16	106.73	105.25	103.96	109.27	104.09	106.9	101.75	102.12
108.4	108.46	111.55	114.82	106.52	107.53	114.46	109.09	107.99	115.25	113.43	112.6	106.43	107.78	110.67	113.42	111.72	112.31	107.96	114.5	112.44	114.24	112.71	115.55	108.98	109.92	113.09	105.43	106.26	113.09	106.76	113.38	109.92	109.99	109.11	111.35	111.79	113.18	109.65	105.96	108.28	113.57	107.47	114.86	109.67	115.71	108.54	108.74	106.73	108.9
107.52	103.29	112.13	105.16	102.9	113.29	108.44	106.18	106.66	105.82	99.479	102.05	104.55	105.36	108.91	102.52	118.33	100.99	105.48	104.85	99.41	111.97	113.5	104.92	105.44	106.63	109.83	104.63	95.938	99.737	104.15	101.31	109.22	106.03	106.75	102.56	103.69	105.87	104.85	98.348	102.88	107.62	108.53	110.79	98.018	99.841	106.93	112.72	102.68	103.17
111.59	105.05	113.85	105.66	106.81	106.52	103.08	105.55	113.62	108.63	111.12	111.71	109.72	104.63	106.85	104.52	109.81	108.27	104.01	106.09	111.07	105.81	104.02	104.21	105.19	108.25	106.49	104.24	104.23	104.67	106.71	101.67	108.67	105.97	108.37	106.25	102.27	109.71	104.02	111.89	102.08	111.59	101.91	102.56	107.97	106.66	100.9	109.55	105.07	107.43
111.86	107.2	110.28	111.64	112.21	105.65	106.03	117.32	107.18	113.59	112.34	105.95	108.29	108.95	115.48	110.75	119.79	109.84	111.64	112.51	105.21	113.56	109	117.9	105.7	108.42	105.6	114.45	109.79	116.68	112.78	111.32	109.17	109.03	112.48	114.97	112.44	113.73	108.1	116.69	108.19	108.09	112.35	110.57	111.25	109.77	114.41	112.47	111.67	107.94
116.59	108.79	112.56	111.49	121.18	118.8	113.73	114.72	119.67	112.16	114.09	118.18	113.43	116.24	116	118	118.25	116.74	109.68	116.45	117.3	110.23	118.71	114.67	116.15	117.54	115.14	121.53	117.67	114.95	120.74	121.74	121.87	116.16	116.52	117.5	117.54	113.69	119.89	117.74	115.62	115.46	117.45	116.87	112.65	117.64	121.95	114.71	110.06	114.07
104.66	99.479	100.73	102.04	108.84	102.45	104.79	110.49	102.32	112.22	106.48	102.04	103.23	110.55	102.98	104.23	105.59	110.18	96.629	100.93	103.76	111.39	106.13	101.23	108.74	104.55	109.65	110.55	101.67	105.57	105.54	109.18	108.34	101.6	106	102.22	94.213	107.2	103.45	99.085	109.21	102.99	107.83	104.43	107.84	109.84	108.15	100.98	105.21	95.851
101.26	99.096	101.06	102.31	100.94	102.58	99.639	102.23	99.23	97.188	100.29	94.111	93.892	101.36	97.752	100.21	98.154	105.2	100.82	101.73	100.21	96.483	102.81	99.497	99	92.914	103.51	94.039	101.49	103.34	101.69	98.846	102.81	97.909	103.76	104.9	93.512	99.28	97.84	92.247	92.006	99.778	107.03	98.968	98.092	101.34	100.95	97.3	96.951	94.791
102.63	112.09	114.59	115.97	115.73	117.17	112.03	111.18	109.51	109.95	110.03	114.59	110.32	111.06	115.14	116.73	106.27	112.82	108.4	110.06	110.29	107.26	116.01	111.79	111.03	103.44	103.8	106.18	111.7	108.98	110.54	109.15	108.22	105.83	108.11	101.2	108.94	117.25	107.74	117.58	108.35	108.04	117.8	113.83	109.58	113.24	114.9	109.65	104.81	105.92
106.52	106.12	106.64	108.75	104.11	103.9	102.86	103.56	100.53	101.99	102.86	108.8	108.2	108.18	99.786	107.47	97.201	98.299	100.34	102.69	98.181	105.43	106.24	103.32	103.78	103.6	100.1	112.22	102.27	102.57	105.67	97.973	111.07	107.34	99.123	105.58	103.8	100.96	105.42	104.96	102.04	105.44	99.875	98.531	106.54	107.86	95.61	103.75	109.99	104.9
104.73	109.13	105.68	106.74	112.3	113.25	103.44	110.67	109.15	107.05	112.46	109.95	108.9	107.99	110.83	109.04	110.21	110.77	107.83	102.91	110.7	107.9	105.49	113.02	104.42	112.33	107.09	112.43	113.94	105.36	117.15	114.87	116.75	114.14	108.46	114.12	109.72	113.57	105.28	105.22	109.76	106.6	110.9	113.54	105.35	111.43	106.75	111.57	106.6	105.81
108.32	116.34	106.99	115.89	108.99	109.07	108.49	112.82	107.76	107.96	108.59	103.33	110.36	107.92	106.27	108.47	110.99	111.16	119.87	108.19	100.66	112.38	115.77	111.29	109.22	113.36	111.32	109.8	113.56	111.56	112.73	115.4	109.27	108.22	110.29	111.22	106.45	109.82	111.45	109.33	105.58	104.98	110.4	110.95	106.52	111.55	109.47	108.52	107.78	108.53
108.43	108.38	107.7	110.51	105.78	105.26	110.03	108.82	108.41	106.22	104.25	100.63	100.75	108.45	110.69	111.7	110.74	106.14	103.64	101.07	113.57	102.03	106.68	104.78	107.97	100.83	108.82	106.35	103.53	106.79	108.76	108.21	106.56	110.57	110.62	106.61	103.58	108.19	106	105.09	99.641	103.36	108.38	102.88	103.08	105.55	107.21	106.15	105.47	97.199
113.78	111.41	111.9	103.31	108.99	106.32	112.22	110.53	112.74	109.12	110.25	109.48	109.28	112.41	108.29	105.96	105.92	110.05	107.81	111.48	115.87	114.24	104.19	116.58	107.82	109.75	107.12	108.96	108.89	111.38	115.01	114.15	117.69	111.84	115.06	110.63	112.18	114.48	111.9	111.64	111.74	109.43	112.7	109.42	112.22	108.46	108.86	106.91	105.04	115.46
116.33	102.81	105.06	112.82	113.49	113.48	111.09	107.72	113.45	109.4	115.53	112.98	112.86	116.97	111.11	113.22	107.96	111.25	111.81	107.35	108.12	110.1	108.92	114.08	117.23	112.79	110.91	106.99	102.88	113.17	111.34	111.65	108.86	110.98	110.32	104.82	114.22	110.2	111.17	111.91	109.9	112.21	113.9	112.65	106.45	105.17	108.88	112.92	107.79	113.39
112.3	108.55	107.31	110.17	113.63	105.99	113.11	110.67	112.48	109.74	117.63	107.4	115.54	110.46	111.21	108.98	109.28	118.1	113.82	111.22	112.31	109.28	113.15	106.73	110.36	107.6	109.39	112.3	117.59	111.47	112.96	114.24	107.09	114.89	115.96	108.71	108.03	105.3	109.23	107.42	106.04	117.58	108.84	122.37	114.3	104.9	109.04	105.39	104.66	107.22
106.42	110.61	108.36	106.2	112.08	114.96	107.6	109.01	106.66	117.58	112.62	107.37	109.82	106.4	115.29	113.63	111.41	108.42	114.59	110.93	107.21	115.29	111.98	111.81	110.81	111.35	110.64	109.39	107.53	107.72	115.09	112.54	112.96	115.97	116.37	108.24	102.21	115.45	112.42	110.49	105.9	113.56	108.61	111.64	113.19	114.98	109.88	110.76	114.47	115.2
109.58	102.41	106.81	104.46	112.28	105.21	98.18	113.25	105.22	109.14	106.71	105.04	104.75	100.64	106.16	99.872	105.16	103.02	104.5	107.51	101.89	104.23	108.53	109.17	106.32	105.43	109.87	100.85	105.7	105.95	111.39	101.86	105.04	103.83	98.219	106.08	106.1	106.86	107.1	105.17	106.02	108.25	108.16	111.04	98.063	105.74	104.16	111.63	105.37	99.517
92.52	100.87	98.738	102.61	105.89	103.19	102.42	100.34	99.15	101.49	103.79	98.884	104.61	102.96	95.476	99.6	108.48	101.61	103.54	97.412	107.1	101.39	102.87	98.252	97.811	98.886	101.84	100.21	107.06	101.69	104.56	100.58	104.98	106.14	101.97	100.3	103.83	102.11	99.182	99.081	97.952	97.402	102.4	98.945	99.264	101.06	108.17	99.019	106.08	105.08
111.7	105.88	112.1	112.85	115.2	112.18	104.62	116.83	111.26	122.32	117.46	106.6	114.62	108.55	113.72	109.9	111.97	110.46	107.78	110.38	107.91	112.02	110.33	112.64	112.42	109.75	102.57	113.98	107.66	110.8	112.98	116.94	114.25	115.55	111.71	107.18	109.26	113.83	113.58	110.03	117.37	114.87	108.26	109.39	108.33	108.45	120.13	110.71	109.44	111.14
106.58	106.19	113.93	108.58	105.48	108.07	115.11	114.08	115.52	115.92	115.46	106.64	111.97	113.8	111.26	111.86	112.6	107.08	113.53	109.32	112.94	104.96	111.51	105.86	110	117.36	104.8	108.22	107.25	105.76	103.03	109.12	110.36	111.83	111.33	111.31	114.13	107.65	108.2	108.79	109.21	100.59	112.88	107.33	114.05	112.75	111.2	109.45	115.48	113.6
115.54	107.43	111.25	113.96	113.65	113.38	113.38	113.06	107.95	116.57	115.39	111.85	119.27	114.42	110.12	111.62	114.17	111.36	116.51	111.14	109.68	114.75	104.78	118.89	110.79	110.34	108.45	109.15	107.07	108.43	109.17	112.44	108.19	113.02	111.06	114.16	109.19	112.43	115.68	116.97	115.83	111.59	109.62	105.78	104.59	108.34	112.57	112.93	108.98	107.89
106.24	105.26	100.27	107.12	99.709	105.62	107.62	108.42	109.66	104.13	107.61	104.44	104.49	101.34	104.55	107.68	104.46	109.69	106.26	110.85	102.02	106.18	108.34	107.31	101.94	104.86	108.73	106.65	106.16	105.61	108	105.49	109.55	113.89	104.59	100.48	107.72	95.852	105.49	101.7	107.75	105.18	107.43	102.75	107.4	102.58	107.62	111.75	104.16	104.03
115.68	120.62	113.9	111.88	116.06	108.73	108.58	105.58	115.05	114.65	114.27	111.73	112.34	114.13	114.57	114.84	115.52	115.21	115.53	111.44	109.39	116.06	108.5	110.55	105.68	108.41	113.95	111.32	110.7	112.41	113.47	111.23	115.62	111.44	111.18	109.88	115.24	111.99	114.05	111.32	106.52	114.03	111.74	111.51	109.39	118.87	110.81	115.3	111.13	119.52
101.94	106.62	100.93	107.64	106.54	100.86	105.32	104.91	108.64	109.53	109.22	103.62	101.86	108.25	109.64	106.02	103.79	105.16	100.16	101.13	109.96	100.51	113.22	104.31	102.09	102.33	108.05	100.75	106.72	106.1	102.63	106.18	101.58	104.52	106.6	103.23	107.3	104.92	100.89	108.68	106.16	108.83	104.64	112.99	103.73	100.02	100.02	111.07	100.64	110
113.32	116.95	111.72	117.39	115.05	117.69	116.65	113.4	118.11	116.87	114.76	118.16	111.34	107.62	105.09	108.37	107.41	112.14	115.24	117.67	109.11	111.22	116.02	114.35	115.75	108.63	112.92	114.39	110.87	117.01	110.99	113.16	112.87	113.74	108.87	112.51	116.04	113.57	114.72	111.87	113.21	115.71	118.12	114.34	109.49	112.54	113.47	105.25	110.06	116.99
120.9	116.24	108.42	110.83	109.05	108.59	107.87	107.92	107.98	110.17	113.85	108.06	105.94	113.42	115.32	113.3	106.58	108.38	104.56	113.66	111.45	109.72	110.13	111.93	107.58	115.98	108.42	103.61	118.65	111.73	114.16	111.93	112.5	107.63	111.59	113.61	118.61	115.66	113.61	106.91	105.64	114.93	110	119.31	110.37	114.15	115.11	108.83	110.9	112.94
97.307	100.98	97.696	94.791	104.02	104.12	103.57	99.015	99.546	99.179	93.27	101.51	95.132	90.828	103.76	96.017	101.4	107.03	97.208	97.929	99.12	99.43	99.982	103.41	103.8	97.544	97.031	102.53	98.121	97.143	97.227	100.28	101.81	102.05	107.47	98.516	95.682	100.61	96.821	98.183	96.2	94.657	95.768	99.3	103.91	94.053	94.48	104.03	101.74	101.72
114.11	114.79	106.69	111.8	107.84	111.5	111.62	110.69	112.97	117.04	114.04	110.77	104.6	114.46	115.15	109.16	108.48	117.53	113.68	111.65	105.78	110.75	115.36	112.91	110.84	110.36	108.57	115.8	119.61	113.42	111.49	108.6	109.82	112.2	106.24	107.12	115.78	113.16	108.54	114.56	110.03	118.46	113.39	110.7	112.53	111.84	111.34	115.01	107.98	108.84
111.25	111.46	99.135	104.34	106.9	108.11	106.66	113.61	108.66	102.77	108.79	100.99	110.89	108.98	99.774	102.99	109.8	103.19	110.12	107.22	108.9	105.79	104.8	107.5	109.96	110.18	112.23	109.5	109.21	103.68	105.3	105.92	102.14	111.95	104.85	111.32	107.17	109.36	98.86	106.18	114.55	106.38	109.15	106.34	109	107.44	104.98	107.13	113.24	102.95
102.76	101.18	106.54	105.34	107.31	98.328	111.59	107.74	98.819	105.23	101.2	106.06	102.68	104.93	110.23	105.06	103.4	104.7	101.49	105.41	103.78	109.13	113.91	105.24	108.96	105.88	103.19	104.03	108.93	105.46	100.95	103.82	106.47	107.28	101.9	113.29	103.66	104.7	103.6	101.05	99.919	108.59	99.312	110.84	107.12	106.5	105.08	105.32	105.81	102.42
110.73	105.05	104.77	106.01	106.54	104.49	95.69	105.65	100.13	104.63	104.75	104.37	106.24	106.7	103.29	104.97	111.38	110.84	113.03	105.41	106.65	107.95	109.44	104.81	102.36	105.13	105.49	105.51	106.18	109.85	105.73	104.77	110.83	105.7	103.99	106.28	110.24	105.14	106.24	103.27	107.65	98.969	103.8	108.2	109.36	102.59	108.53	103.59	104.55	105.58
110.74	114.53	114.12	111.05	111.15	114.89	105.62	117.26	110.29	116.41	113.91	110.27	111.38	115.07	108.98	109.7	111.44	110.89	110.25	107.89	111.97	109.31	109.87	108.59	111.94	110.14	107.62	105.14	107.75	107.28	112.23	109.95	114.8	113.25	105.61	110.2	104.54	116.07	112.62	103.54	111.97	109.67	106.03	102.41	108.62	110.63	110.71	111.03	110.4	114.46
104.77	109.92	104.41	108.54	107.85	104.84	103.73	107.39	106.53	117.91	103.27	110.15	101.76	109.05	104.66	103.72	105.32	104.95	106.19	102.84	108.32	105.77	107.82	102.97	105.48	104.94	106.05	104.79	106.08	106.6	105.31	102.18	108.32	109.22	107.99	109.55	99.341	98.716	110.76	101.56	105.88	104.02	108.11	104.74	112.24	104.96	101.84	108.17	108.08	108.64
116.45	112.53	115.7	114.4	110.92	115.38	113.65	112.36	108.19	111.27	119.76	111.33	108.39	110.77	115.53	118.25	121.35	109.1	113.07	115.06	107.49	112.76	105.74	110.91	115.31	111.2	116.7	111.55	112.62	105.27	104.87	116.71	106.01	110.81	113.35	114.9	109.92	116.37	112.52	102.63	110.32	112.07	109.59	112.83	112.36	115.37	117.29	109.02	114.8	112.13
105.94	106.22	102.58	105.33	104.87	109.52	102.23	104.39	104.08	106.91	103.7	111.97	111.12	98.093	105.67	107.19	111.55	107.41	101.87	106.14	106.17	105.18	103.84	110.68	101.86	109.15	111.11	107.68	101.85	110.69	106.04	104.2	110.39	104.94	106.66	108.19	110.88	101.5	105.43	108.23	109.16	106.45	108.98	103.52	101.14	100.36	107.1	105.83	105.86	104.89
112.46	117.22	114.83	102.76	114.19	115.56	110.28	107.28	109.04	109.36	116.73	114.72	117.31	114.53	112.23	107.27	109.54	117.2	114.54	113.91	111.05	110.09	116.16	113.53	114.85	109.58	108.24	106.71	112.18	108.39	108.26	106.36	111.9	108.17	115.28	105.48	108.5	113.75	105.1	105.4	108.87	109.99	110.38	111.18	104.9	107.54	114.83	110.51	114.6	119.22
109.26	104.87	111.96	109.15	112.66	111.59	111.51	110.03	104.56	117.05	101.46	112.41	109.06	109.55	115.05	109.06	112.31	110.18	102.42	108.49	106.86	103.8	110.24	103.48	116.79	110.44	112.73	110.35	106.96	113.36	115.41	104.67	108.76	110.83	118.07	106.78	113.06	105.3	107.06	111.84	109.26	111.36	110.84	112.85	116.09	113.61	106.6	111.68	102.3	112.72
100.64	106.72	95.843	98.126	98.131	98.598	102.36	105.99	97.189	99.671	100.96	100.08	95.607	101.62	103.87	107.42	105.72	101.39	100.82	110.2	101.22	95.357	105.53	105.84	99.301	101.3	100.21	101.37	96.936	96.928	100.58	97.946	100.55	103.89	96.344	98.241	98.639	103.6	99.171	102.44	101.26	99.481	101.81	107.63	96.672	98.476	110.42	101.6	103.18	100.2
109.42	101.84	104.29	99.021	97.099	96.203	98.584	101.82	100.77	96.529	97.099	98.911	99.784	101.82	97.339	105.27	93.084	96.797	102.9	95.518	93.937	95.025	96.519	99.135	104.14	102.85	100.74	99.078	99.792	95.869	105.41	101.13	95.954	101.74	101.25	100.23	100.75	95.992	99.671	101.04	98.264	99.392	97.84	100.67	102.63	105.3	104.63	96.263	98.757	97.392
112.53	111.52	111.4	110.59	112.28	116.09	108.5	111.01	115.12	119.91	119.87	112.62	109.98	111.66	112.71	116.1	112.76	115.49	113.41	118.5	111.27	109.67	110.21	115.6	111.17	110.41	112.31	112.1	114.3	114.43	113.46	120.95	117.63	118.53	115.56	112.58	113.91	118.32	108.66	113.24	111.62	112.54	116.22	117.37	113.93	104.32	112.94	111.56	110.87	112.22
114.66	110.44	104.46	108.47	115.01	108.91	113.51	111.93	107.83	115.69	111.47	111.95	115.21	111.29	110.71	109.46	104.35	110.14	108.36	113.99	108.45	107.59	116.12	105.2	113.26	116.66	111.17	116.64	115.71	109.82	110.93	105.71	108.15	112.63	107.67	109.68	111.9	108.22	113.39	107.71	113.75	109.86	113.44	111.11	107.15	114.15	110.9	109.92	110.98	113.47
100.01	102.48	96.847	106.58	99.667	94.388	100.31	100.48	102.27	96.229	95.462	96.778	98.174	102.43	95.163	95.567	96.507	97.105	96.295	94.67	102.01	100.98	101.84	102.85	96.821	101.62	100.68	104.18	98.73	91.245	105.55	100.52	98.83	99.746	97.881	104.76	96.946	98.663	95.75	100.94	88.696	100.68	98.576	102.05	102.34	93.508	97.9	95.879	98.5	107.97
98.626	108.92	102.63	101.37	103.72	111.4	108.14	105.11	102.1	110.71	111.29	98.778	108	103.22	101.76	104.84	111.11	106.45	106.82	101.86	100.23	104.19	107.43	107.05	107.93	105.01	103.15	105.86	107.36	100.73	101.54	103.93	109.41	103.2	109.16	100.57	108.23	104.46	104.63	101.72	101.45	102.21	102.7	95.462	105.84	100.97	104.47	104.14	105.62	106.64
102.15	107.81	103.22	102.28	105.86	104.45	109.73	104.84	102.09	103.78	101.05	98.502	106.16	103.78	104.55	109.03	112.54	109.28	102.95	105.03	106.57	99.09	101.02	106.67	100.17	108.18	104.59	105.93	107.53	102.03	104.49	103.18	114.99	102.75	105.43	102.97	103.55	102.89	99.957	101.73	104.25	101.56	100.47	100.69	98.18	105.67	105.07	103.8	107.4	107.91
103.21	107.69	106.95	105.94	100.88	110.92	105.41	101.14	107	103.77	104.61	105.05	107.1	107.02	103.82	107.29	107.8	99.473	107.05	104.76	108.64	105.91	111.31	102.72	98.921	109.57	114.42	100.36	112.08	103.74	104.26	102.4	105.93	109.64	109.83	101.39	103.58	112.83	112.08	106.83	104.59	107.59	106.62	105.83	107.17	104.43	112.35	105.77	110.05	103.33
109.09	106.92	106.02	104.68	94.694	106.89	103.38	99.391	98.548	108.82	109.08	104.67	98.566	105.62	104.31	100.34	107.11	105.6	103.68	102.99	109.17	103.01	97.964	102.19	104.24	104.94	112.73	103.06	104.15	98.46	103.9	103.76	102.58	106.36	106.33	109.93	107.93	101.25	102.51	99.28	98.152	102.09	101.64	101.3	102.52	103.17	112.22	108.81	106.9	104.03
114.28	109.07	109.37	109.95	112.44	112.61	109.77	107.01	113.55	105.56	113.5	114.95	110.75	115.57	114.21	109.12	108.05	106.56	116.06	104.23	115.28	106.81	110.29	110.8	108.61	112.6	112.59	115.93	107.19	107.14	117.72	115.05	108.66	115.82	111.3	109.7	118.47	110.67	112.44	108.63	117.89	115.45	111.17	112.58	112.3	110.02	114.1	116.69	114.02	110.71
97.501	99.291	105.45	102.01	104.2	98.184	102.03	103.37	94.649	97.172	103.54	104.43	104.06	99.083	90.274	102.13	95.796	95.571	101.26	96.601	97.174	97.024	99.281	101.35	103.54	102.42	103.36	94.248	98.339	99.877	99.95	97.753	97.233	104.61	101.76	95.377	101.4	100.21	104.18	94.873	101.4	105.48	99.366	105.08	96.001	102	103.77	102.14	98.576	96.795
103.44	95.915	101.93	99.743	102.56	100	91.882	94.355	104.31	107.43	97.46	99.062	103.88	95.206	98.827	103.86	107.83	97.07	95.094	98.583	100.09	92.502	93.683	101.56	97.048	94.011	103.04	95.226	97.027	97.823	100.46	89.769	99.798	101.37	106.67	106.85	98.678	96.708	100.83	105.01	104.27	96.045	104.2	94.583	96.057	98.91	101.65	101.5	94.958	98.834
103.05	112.53	104.53	111.55	101.29	110.36	103.82	105.51	107.78	103.8	105	106.03	102.36	107.33	104.26	107.05	104.24	102.91	105.51	105.53	104.27	107.98	107.08	102.35	107.2	105.42	105.37	103.36	107.69	104.54	107.08	104.91	111.69	105.64	111.67	105.36	101.93	106.47	102.97	109.19	107.4	103.53	109.19	110.79	102.47	108.79	106.68	101.91	105.69	106.66
100.25	96.868	101.63	101.43	101.8	103.26	102.64	99.616	98.35	101.33	94.252	106.79	101.03	101.22	102.9	95.583	99.069	102.23	93.708	95.167	100.48	98.035	102.57	102.4	99.109	98.97	103.32	101.1	102.86	95.382	93.227	103.72	102.72	104.04	99.198	102.24	100.03	98.394	100.99	98.85	102.75	95.2	102.52	93.432	94.464	93.275	101.45	95.699	101.94	95.98
110.49	106.46	105.66	110.27	110.88	104.88	106.25	110.51	106.21	108.33	110.07	109.72	111.18	108.84	106.44	102.16	105.84	102.17	97.426	108.55	108.34	105.62	110.58	105.23	110.75	105.62	108.28	107.41	111.08	106.93	107.64	110.36	104.38	105.54	107.81	103.89	100.74	107.74	104.65	100.32	108.32	109.19	103.97	106.05	107.88	112.16	113.71	106.73	104.84	103.94
107.28	112.52	119.81	109.1	114.84	108.47	107.36	113.22	107.27	113.38	112.97	110.75	109.27	116.91	111.29	118.43	115.69	114.3	111.36	112.55	111.56	111.78	110.25	110.04	115.82	109.92	114.41	110.94	112.23	108.03	106.73	111.54	116.21	109.76	116.59	103.71	112.2	114.82	113.49	115.04	112.71	107.42	113.78	109.66	109.37	113.61	108.12	113.7	113.83	109.2
96.572	97.671	99.962	106.62	95.521	97.859	104.02	103.69	106.97	94.353	95.566	92.498	103.9	98.403	99.331	100.89	99.558	103.9	97.899	104.13	98.033	98.393	95.3	102.49	99.429	97.442	104.56	93.996	94.837	96.854	102.05	100.26	99.706	104.21	97.5	94.065	100.45	101.11	99.507	98.641	104.05	105.53	101.31	96.025	105.27	108.75	98.909	104.08	99.786	94.97
110.89	110.77	110.66	112.74	108.4	105.14	115.87	112.59	111.32	110.34	111.38	110.1	111.84	110.94	111.36	112.4	105.4	111.25	112.35	109.03	113.02	113.38	111.44	112.44	116.57	109.63	107.98	112.25	112.21	111.8	119.43	107.52	112.72	112.14	115.78	106.43	112.28	114.39	113.83	107.35	114.3	119.25	110.6	114.15	111.7	116.42	107.54	113.81	116.35	106.95
109.05	110.97	105.15	106.49	105.61	99.69	105.71	103.47	102.22	101.61	110.85	107.21	110.58	109.28	101	103.45	102.87	111.15	102.67	108.23	110.06	115.38	102.63	101.94	107.03	103.65	111.68	108.49	101.41	108.58	105.25	101.74	109.47	101.67	104.94	98.92	105.99	106.54	103.91	110.84	110.79	106.01	111.43	104.67	106.12	110.55	103.64	107.66	94.931	109.67
98.199	97.255	97.881	99.473	102.14	98.253	99.477	105.1	100.9	99.95	108.26	94.679	95.62	101.57	99.78	95.155	105.91	99.974	96.827	96.519	99.343	102.72	98.718	104.25	101.33	96.501	97.142	96.392	102.13	97.43	101.82	101.02	92.672	94.225	96.121	103.5	93.351	97.311	94.902	100.54	97.362	100.87	97.367	102.25	97.616	101.36	98.065	98.039	100.08	100.78
101.84	102.82	96.853	92.022	99.409	95.455	99.179	95.752	105.29	100.81	104.1	102.86	97.266	100.91	102.03	99.164	98.95	103.78	97.078	103.47	104.57	96.651	103.7	99.725	97.149	99.37	102.88	97.226	101.95	91.836	102.84	101.74	99.651	99.585	101.36	101.35	103.89	94.785	97.372	103.46	100.88	96.679	96.479	100.51	105.56	102.52	95.812	100.3	97.351	94.888
107.52	107.09	113.53	112.32	111.88	111.23	117.12	106.29	110.78	111.53	114.33	112.51	111.08	108.08	111.49	108.5	107.67	113.67	115.56	106.18	110.98	111.37	113.17	109.88	112.55	113.66	111.19	117.41	116.58	110.89	104.83	106.59	108.62	116.99	106.93	111.53	110.54	110.59	107.23	112.92	109.55	104.82	112.17	110.73	113.67	113.66	105.81	110.43	111.12	116.23
112.78	117.99	112.43	109.11	116.05	108.24	105.51	107.72	106.92	113.15	115.49	114.39	114.72	110.31	112.32	115.81	106.82	108.59	111.39	101.7	117.46	114.9	114.91	108.15	113.43	114.42	108.52	112.19	108.73	116.31	112.61	114.8	109.37	109.39	107.22	109.37	111.43	113.35	110.05	114.08	108.55	112.4	111.72	108.87	115.26	110.03	106.94	111.6	112.22	113.85
105.82	113.04	112.03	117.5	111.79	109.67	109.15	104.01	110.32	107.91	110.64	114.51	119.74	110.94	114.17	111.01	117.63	114.03	112.03	120.94	109.57	113.55	111.16	117.58	115.7	111.39	114.03	113.59	111.31	116.87	101.42	106.14	114.42	106.57	115.39	113.46	120.5	107.81	107.31	112.88	109.06	110.71	114.65	108.47	117.72	114.81	112.32	121.58	107.86	109.61
102.59	104.19	103.45	109.53	104.19	113.37	107.92	109.25	108.64	99.659	104.86	102.76	106.26	109.74	108.76	105.77	104.5	108.4	105.4	108.66	103.39	104.33	105.34	105.36	111.05	103.25	110.31	112.81	105.83	100.15	112.49	107.61	101.1	101.34	102.58	110.68	106.08	107.08	107.18	108.36	109.88	108.37	108.02	106.56	109.19	107.7	107.6	104.17	102.03	109.69
106.72	99.12	101.23	100.73	105.5	100.17	104.5	104.41	105.18	101.94	106.38	100.38	111.26	102.77	112.02	99.978	106.84	103.27	110.23	105.85	107.09	104.81	107.35	108.66	104.29	104.24	106.11	102.73	103.29	110.24	108.43	108.9	101.76	109.57	104.83	106.03	104.25	103.23	106.6	101.39	106.2	106.99	108.71	104.11	102.24	106.19	109.65	109.59	97.153	104.79
106.91	106.93	99.892	105.11	100.74	106.84	116.11	107.38	108.04	103.97	113.19	107.58	107.81	104.47	109.79	107.34	99.989	105.36	104.91	101.77	102.84	108.89	101.05	104.76	109.31	106.69	108.21	105.2	106.46	105.95	108.61	98.205	104.68	108.63	111.43	101.18	104.2	106.01	105.4	107.21	105.78	109.56	100.87	110.71	108	104.49	101.56	106.91	108.66	99.868
108.75	107.8	106.88	103.06	105.91	105.39	103.73	108.77	103.35	107.27	98.784	107.38	97.125	107.9	101.93	100.02	101.24	98.607	108.02	110.72	101.03	108.47	101.52	105.92	102.03	105.46	103.85	108.58	100.82	101.55	111.98	102.4	106.34	101.47	105.52	104.95	103.55	99.984	101.29	102.15	105.02	102.23	102.78	109.71	106.61	99.574	107.95	99.203	108.36	109.71
106.17	113.92	108.58	115.56	113.12	110.16	110.13	111.56	112.47	107.2	114.19	107.77	113.69	107.13	112.22	106.62	113.52	110.25	110.96	109.81	115.25	113.13	111.2	114.39	111.78	111.22	116.46	108.52	117.94	106.68	107.75	107.95	114.85	116.67	109.99	109.21	110.15	110.46	112.71	111.46	118.57	112.24	106.28	108.47	105.56	112.42	113.1	108.49	112.1	114.03
103.46	95.97	109.17	110.32	105.72	98.475	104.32	111.21	101.34	101.92	104.76	104.15	109.03	108.38	104.53	109.42	104.92	104.09	103.32	100.23	102.93	104.76	101.34	101.64	106.13	100.62	108.33	109.87	106.06	104.95	99.287	102.69	108.69	107.99	104.98	104.84	107.9	106.66	111.3	108.45	104.89	103.85	106.34	100.35	106.92	113.6	100.5	99.467	106.61	108.38
108.35	105.75	103.16	107.24	107.85	111.76	113.46	100.74	104.24	99.004	109.72	112.76	104.6	101.13	100.64	104.59	107.15	105.21	104.97	106.8	108.16	101.21	107.05	102.84	107.65	107.94	104.16	109.37	102.92	108.15	100.89	105.63	105.8	111.43	108.47	103.9	104.63	96.587	116.33	105.31	105.04	105.94	112.58	107.15	106.08	108.24	106.91	105.1	105.15	110.66
106.92	104.7	98.323	108.41	102.41	107.69	108.08	104.37	107.94	103.92	101.41	110.47	111.16	107.41	106.12	109.03	106.2	102.23	99.113	106.45	112.56	104.12	104.39	103.78	112.66	100.59	107.56	109.29	100.47	103.53	106.21	103.83	104.98	103.8	105.19	106.22	97.407	106.37	101.91	103.95	110.14	112.03	113.2	108.35	97.363	103.66	110.39	104.12	102.2	104.75
100.85	107.93	106.65	106.89	106.2	102.24	104.95	102.05	105.55	105.31	103.68	104.53	106.05	103.84	108.04	106.1	99.017	105.34	102.66	111.32	108.78	102.84	104.87	113.14	97.234	102.96	108.12	105.65	103.85	102.1	101.51	102.55	101.71	103.15	108.37	108	105.54	105.36	103.1	105.98	104.15	100.79	99.789	102.11	106.23	102.4	104.62	107	102.7	105.21
109.51	101.51	108.6	105.11	108.63	106.98	106.59	99.779	105.34	105.03	101.73	103.35	106.44	101.87	107.91	110.91	102.08	101.92	109.29	106.27	104.19	110.16	109.63	105.44	108.06	99.489	105.87	105.35	106.66	106.62	104.57	108.16	105.03	109.6	105.01	109.56	100.86	106.67	103.14	105.4	106.49	101.31	103.38	113.86	109.28	108.58	104.5	106.33	104.48	105.47
98.092	103.33	103.08	106.86	106.42	107.65	109.14	103.42	104.8	107.06	106.28	103.01	105.02	106.73	102.71	109.48	99.743	97.76	105.84	100.77	100.96	115.35	106.71	103.33	109.85	107.82	102.26	105.89	118.89	104.38	110.24	108.5	102.08	108.88	107.02	107.26	105.54	108.33	98.459	108.26	101.57	103.01	104.3	107.77	104.57	102.45	109.56	100.09	105.36	103.08
97.728	105.39	104.22	105.53	101.59	103.32	103.18	102.66	103.93	104.48	103.89	104.94	106.13	99.745	105.12	109.2	104.61	104.15	96.894	101.22	101.04	106.2	101.34	107.38	101.18	99.718	100.72	108.85	109.47	107.83	103.05	106.66	99.974	107.71	105.85	104.17	105.31	102.55	104.05	103.85	106.66	109.63	106.86	106.42	105.03	106.72	101.23	111.61	105.67	101.13
99.561	103.06	103.47	111.46	106.35	104.1	110.42	104.39	104.13	107.23	103.74	98.075	105.76	107.75	105.67	106.27	108.49	107.78	100.97	103.24	98.959	106.89	100.67	111.35	103.93	105.25	103.44	101.52	97.77	103.11	107.17	106.12	105.16	107.96	105.86	105.28	105.93	108.03	106.76	100.76	102.43	110.61	108.64	110.83	105.73	101.34	101.74	99.81	107.88	107.37
101.4	101.93	103.17	101.91	98.418	108.96	96.68	104.9	100.44	107.36	107.36	105.76	108.44	108.34	109.82	97.177	99.943	103.11	115.47	108.27	107.02	106.04	103.9	106.82	108.49	109.41	103.55	107.55	107.8	108.8	109.84	109.59	112.32	105.7	107.41	102.09	105.89	106.93	104.85	100.41	105.13	107.62	111.06	106.58	109.28	105.7	110.22	107.41	104.85	104.03
103.91	99.762	104.99	103.21	108.33	102.83	107.17	107.42	107.14	106.49	102.52	107.12	104.5	108.54	107.78	107.1	103.6	109.29	103.91	103.88	104.97	107.68	107.72	104.82	103.46	101.48	96.58	106.57	104.68	106.08	108.13	105.62	104.43	106.97	101	104.13	106.38	101.36	105.2	112.15	104.78	98.085	103.82	101.75	106.3	104.38	98.964	98.635	105.78	109.86
110.1	101.57	104.95	105.74	101.39	103.85	104.51	110.9	103.26	107.21	98.49	105.71	104.59	104.44	106.82	102.5	106.47	107.42	102.07	103.23	102.81	108.33	99.143	101.65	107.23	107.15	100.31	112	108.14	103.99	110.14	107.05	109.17	105.74	111.77	112.3	103.5	100.74	104.68	112.87	106.06	103.17	105.2	106.16	101.41	107.39	107.38	98.782	98.158	108.29
98.83	105.06	101.08	104.37	102.56	111.14	100.51	111.38	99.624	109.19	107.82	110.4	105.12	104.7	104.6	102.67	102.59	108.9	108.96	109.39	105.16	109.75	104.86	108.21	102.31	102.38	101.54	92.406	109.88	101.61	96.873	100.94	107.17	105.32	106.54	101.51	105.83	104.39	106.05	102.26	102.67	109.91	102.06	99.498	103.07	103.24	102.86	105.36	99.064	103.62
109.66	112.66	109	113.41	104.29	103.37	105.19	113.66	109.07	109.06	104.78	109.17	110.46	106.11	105.35	107.33	113.63	108.96	107.42	108.59	104.12	112.07	109.93	112.46	107.31	104.82	110.96	105.02	109.85	109.9	104.86	103.81	109.02	107.86	107.41	108.21	108.98	111.59	114.61	115.88	108.39	111.64	111.37	107.77	114.23	110.07	106.43	110.86	115.64	104.64
108.49	103.67	103.33	107.38	104.87	107.15	106.19	99.786	108.65	102.88	106.11	102.9	107.74	110.63	100.85	105.98	107.6	106.2	112.66	106.32	109.59	106.55	107.8	110.88	109.92	104.17	105.68	101.44	99.602	110.79	103.23	98.101	99.071	104.65	108.49	100.57	99.975	104.93	113.8	111.46	105.16	107.03	104.28	103.55	103.09	103.67	106.47	106.8	105.02	104.47
112.95	123.13	120	119.34	118.09	118.58	116.19	114.55	117.75	119.93	117.35	121.59	117.85	123.8	117.43	116.07	121.01	119.53	110.62	114.12	119.26	121.6	112.51	116.79	116.36	119.86	115.81	120.03	122.13	118.13	110.77	117.83	115.06	117.9	125.41	117.36	112.01	119.18	116.01	113.89	122.31	111.87	113.77	118.18	111.47	111.73	117.72	118.8	120.55	118.39
107.71	104.56	111.5	104.09	102.08	107.67	100.62	105.81	104.13	107.9	104.11	107.27	101.92	111.69	98.429	106.39	105.89	104.2	108.26	106.41	103.61	101.23	105.38	105.03	106.6	103.42	112.76	110.29	101.7	110.96	107.52	107.24	106.05	105.14	106.87	107.7	104.49	108.69	106.38	97.155	108.43	107.29	102.04	103.74	101.82	104.84	108.27	103.25	113.24	109.74
115.71	114.01	118.56	113.52	112.13	112.89	115	111.9	114.49	117.35	116.78	105.22	98.739	111.44	107.95	117.42	118.91	107.91	111.93	107.92	113.22	113.13	115.71	112.54	107.32	110.88	116.78	110.02	113.81	111.21	112.27	111.49	111.04	116.97	112.7	117.39	111.38	113.89	113.95	122.67	114.05	114.03	113.53	111.48	119.35	113.78	113.39	115.34	114.6	115.79
108.69	107.44	108.65	116.15	113.31	109.68	114.97	112.89	115.62	111.42	113.17	104.29	112.77	110.11	116.73	114.46	113.97	113.54	112.7	106.38	118.72	109.36	114.67	115.55	107.64	111.74	107.94	106.43	112.13	106.91	114.12	112.42	110.24	112.22	108.33	113.69	115.37	108.83	114.2	114.13	116.78	112.01	115.33	111.04	112.47	106.08	116.45	110.61	112.4	117.9
103.78	106.26	107.18	107.12	101.42	108.38	106.79	106.19	109.56	96.915	106.16	108.4	101.06	107.11	109.44	108.01	109.52	105.27	105.53	104.37	111.95	108.8	105.7	107.38	101.39	96.817	102.31	110.04	105.73	105.59	101.12	111.13	104.43	105.02	106.53	101.66	106.78	110.62	105.81	98.79	107.55	103.57	103.67	98.858	105.97	101.9	110.46	111.05	103.92	102.64
114.26	112.6	105.24	113.25	109.1	107.99	114.34	111.32	104.78	115.82	108.63	104.22	108.66	106.54	108.04	112.57	111.23	113.1	109.67	106.97	112.28	108.89	113.88	116.03	111.61	110.78	111.78	115.45	110.49	112.74	108.22	109.37	115.82	112.03	111.37	112.16	114.01	107.62	106.92	116.87	115.31	107.63	111.32	109.34	109.27	110.8	110.79	112.08	106.31	109.89
98.12	97.249	102.01	100.67	94.203	98.416	100.51	101.57	101.82	95.382	102.84	103.32	98.445	101.65	107.11	102.7	93.455	95.47	94.969	94.973	101.73	101.22	99.443	94.482	98.722	96.489	96.575	97.325	102.1	98.172	101.19	97.837	97.839	100.76	97.821	100.28	103.4	98.112	97.898	103.67	103.99	101.61	98.458	101.39	99.411	106.65	108.4	100.37	101.35	101.03
102.75	102.64	102.08	101.7	101.26	108.03	107.23	103.3	102.44	101.72	105.27	106.15	107.33	107.09	105.26	98.704	103.68	109.28	106.17	104.83	110.15	107.53	106.04	106.95	103.69	108.46	96.054	101.61	101.09	104.1	99.654	103.38	105.53	109.94	105.08	105.75	102.81	111.54	110.38	110.9	103.52	112.2	109.17	100.34	102.35	97.011	105.85	111.18	114.32	109.38
121.17	112.33	112.89	112.36	112	106.95	111.78	115.83	108.66	107.84	116.03	124.73	113.45	111.4	111.03	113.71	106.27	108.95	106.01	107.6	111.05	113.06	112.01	107.39	111.86	115.26	114.68	112.06	112.49	111.07	113.67	110.41	115.56	116.37	113.8	108.1	113.55	111.5	107.22	113.64	110.07	111.26	120.8	111.85	108.41	106.17	112.78	109.11	111.64	110.17
110.18	105.3	108.57	102.18	106.03	107.7	106.05	107.19	102.74	103	109.13	106.44	99.751	108.56	105.49	103.49	104.28	104.45	106.59	106.84	109.18	114.43	104.89	105.18	106.38	107.68	105.82	107.36	104.07	104.58	103.43	107.7	102.47	99.757	106.6	103.14	102.88	106.61	105.16	98.948	106.35	101.01	105.43	103.76	105.04	104.52	105.06	102.8	108.83	109.37
112.92	108.82	106.41	108.3	112.01	110.25	115.7	113.36	106.42	110.84	110.04	105.11	109.79	105.52	113.79	111.36	109.96	113.27	106.14	106.22	105.14	111.19	110.74	111.67	114.45	108.56	106.61	109.09	113.08	113.47	106.88	114.11	107.38	108.18	110.58	110.49	105.93	109.85	112.67	108.4	114.6	114.09	114.8	108.22	110.44	107.63	103.19	111.39	108.88	110.9
103.17	96.845	96.358	104.81	101.88	96.831	99.033	95.656	104.9	101.36	95.012	98.068	106.16	96.679	94.011	101.91	96.808	94.735	93.896	101.28	104.89	95.175	103.39	96.401	104.78	97.368	94.578	96.922	100.35	97.304	103.14	100.5	104.5	103.7	101.14	99.224	95.393	101.39	100.96	97.806	105.41	102.78	99.998	95.162	99.671	95.901	98.42	104.2	98.832	99.748
108.12	111.33	111.08	118.12	106.28	111.92	110.18	110.35	111.66	108.75	107.29	116.45	110.52	110.45	109.26	111.75	113.87	108.66	110.71	117.71	105.52	111.18	109.52	105.95	106.38	111.02	111.41	111.27	106.82	106.87	109.49	112.82	109.32	113.4	111.09	113.36	110.04	107.7	112.19	112.01	113.7	116.27	111.99	110.45	105.05	110.82	115.25	104.63	118.42	107.69
109.35	110.01	111.05	108.88	110.67	107.91	103.58	111.02	112	110.82	108.51	112.99	107.74	105.22	104.92	110.61	114.3	106	111.47	105.42	114.98	104.01	112.36	113.44	116.32	106.42	108.22	115.98	107.58	109.39	112.88	109.54	112.46	107.9	116.39	112.95	114.99	116.58	115.93	110.66	108.33	108.33	105.49	114.21	110.74	107.64	108.96	109.85	116.6	111.98
108.56	107.2	105.76	115.24	112.12	114.99	109.69	108.59	113.52	115.14	115.37	104.54	111.24	114.56	108.28	115.91	117.39	115.88	114.77	116.83	109.34	109.07	114.01	113.93	111.43	117	110.82	113.46	113.73	109.69	109.25	105.86	102.71	108.72	116.68	112.43	111.41	105.4	114.49	110.25	107.3	113.68	122.33	113.32	106.61	116.42	111.57	107.04	109.01	121.07
113.85	113.47	110.87	115.33	111.13	113.03	118.63	111.04	115.16	111.27	108.92	112.58	105.79	114.84	115.66	109.57	118.88	115.95	110.68	109.08	114.57	114.37	111.51	116.74	112.95	112.27	113.75	111.32	114.3	112.13	107.39	106.37	113.46	112.9	113.44	110.06	111.16	111.36	114.52	108.94	115.18	101.38	116	113.89	110.5	113.63	111.88	113.33	114.45	118.53
110.71	109.59	114.33	112.55	108.6	115.53	112.88	108.17	110.55	110.46	113.47	105.73	112.92	113.89	111.99	108.84	110.7	113.6	115.94	114.03	118.94	108.39	115.12	120.83	113.71	115.33	107.17	115.34	112.49	113.57	115.06	109.87	112	110.31	108.88	114.3	117.13	114.91	105.73	110.36	110.41	108.94	113.98	108.07	111.55	116.9	117.92	113.77	111.9	109.55
108.51	108.5	106.52	106.58	101.98	104.94	98.578	115.12	112.9	109.41	104.26	105.96	106.44	107.38	102.76	105.37	107	108.69	102.43	107.85	105.52	114.22	109.81	110.05	110.82	99.857	103.79	106.26	111.15	105.23	112.03	107.21	108.54	110.56	107.94	107.53	102.93	106.81	102.56	105.26	111.51	109.32	111.83	108.53	103.84	103.99	108.41	111.24	102.19	108.1
103.57	106.27	107.28	109.59	107.75	113.37	105.83	112.88	98.471	108.77	107.29	107.04	114.62	113.21	110.19	107.13	113.32	108.08	108.21	110.44	109.82	106.84	100.88	102.57	106.21	113.2	108.68	101.13	109.98	103.88	109.94	107.14	102.24	107.23	112.72	108.12	107.28	98.707	104.16	101.99	103.06	106.05	108.25	108.27	108.58	101.97	102.33	107.48	111.26	99.248
107.26	113.62	111.6	114.12	110.08	114.39	104.35	112.69	105.02	109.26	113.55	112.71	113	105.1	114.72	109.06	114.26	108.12	107.49	110.31	109.35	114.17	108.1	116.31	110.27	109.39	105.49	112.87	116.81	108.8	110.64	110.53	114.71	110.17	108.46	110.55	111.15	109.78	121.35	107.75	117.69	109.79	107.41	108.73	108.65	113.09	113.04	115.01	104.32	106.87
117.44	114.19	106.29	110.82	110.65	109.46	120.9	110.01	111.38	117.23	108.01	108.33	112.39	113.1	112.96	111.23	112.92	116.67	111.27	115.85	108.84	111.16	111.69	112.45	112.01	116.49	112.63	115.29	109.25	107.46	117.99	111.72	114.93	110.11	111.36	108.08	109.28	113.38	110.59	112.16	114.37	114.39	110.35	111.4	109.47	115.09	114.9	106.78	110.2	113.81
104.35	110.17	101.93	102.24	103.87	111.63	106.01	99.252	114.59	100.39	101.83	107.72	101.64	108.31	111.17	102.89	103.72	104.98	102.23	101.48	106.91	106.16	102.7	100.64	96.896	107.09	106.13	100.63	102.75	105.41	104.54	104.79	106.03	111.4	104.11	108.77	101.67	107.86	108.12	106.58	105.63	105.56	102.67	104.65	101.2	109.48	100.39	106.78	106.74	105.56
118.32	119.11	112.76	117.92	119	115.67	116.44	117.71	117.25	121.48	116.94	119.2	117.49	118.58	121.27	116.23	118.42	119.85	120.38	110.78	117.33	120.55	113.62	122.22	116.57	114.42	118.12	117.32	120.2	118.3	116.16	117.1	120.43	118.73	116.73	120.86	119.06	117.64	117.8	116.82	119.97	115.03	127.24	125.11	113.09	115.83	118.63	114.73	113.65	118.87
114.63	113.09	116.76	115.59	109.14	111.73	113.09	113.83	110.22	113.8	111.7	117.21	111.52	110.96	111.68	112.58	114.6	113.27	107.99	113.25	111	108.97	112.86	111.35	111.66	111.65	110.63	107.32	112	116.93	109.48	109.67	111.52	104.53	119.36	109.75	110.01	119.07	112.72	112.07	105.69	110.22	113.26	111.44	111.67	112.2	119.09	110.49	113.77	111.07
110.18	98.77	106.34	100.66	107.09	107.98	95.645	109.41	106.89	107.21	102.91	104.51	101.21	106.51	106.33	105.14	104.89	101.15	101.03	106.93	109.99	102.14	110.36	101.17	106.17	97.187	102.85	104.47	107.11	100.21	102.27	109.06	106.96	105.8	100.24	107.88	112.71	107.84	104.25	103.4	108.57	106.82	106.42	103.82	109.17	101.63	105.36	103.26	105.07	114.88
106.81	102.59	108.04	105.75	111.4	111.48	107.17	112.09	108.06	105.59	109.65	106.42	100.53	102.3	109.78	109.68	109	105.26	111.74	103.75	106.41	104.42	101.23	106.78	103.42	103.27	113.15	109.57	110.05	102.74	103.47	108.91	103.48	100.5	109.97	106.08	108.33	110.53	107.9	109.72	108.93	104.27	103.75	101.28	103.91	108.26	102.04	103.89	105.48	106.04
104.23	113.14	109.69	105.52	107.65	108.95	108.89	108.83	103.34	104.14	105.46	106.56	104.62	104.33	104.47	100.72	102.41	105.45	101.67	106.09	105.87	107.87	104.91	105.99	112.83	110.22	108.78	106.41	102.8	110.95	105.6	104.39	98.264	100.94	106.17	105.95	105.36	110.41	109.44	108.49	109.91	109.05	102.72	101.47	108.07	106.44	100.99	103.27	110.13	102.51
106.22	105.03	106.91	105.22	105.88	107.17	103.33	101.69	101.14	108.32	107.84	106.47	102.99	107.79	104.99	108.96	107.92	105.23	102.98	108.77	109.98	104.22	101.06	106.48	105.23	109.16	110.18	110.34	107.78	106.34	113.25	107.54	103.9	110	104.2	114.27	112.97	108.2	103.9	104.58	105.36	110.01	108.19	105.69	105.03	105.81	109.09	112.18	103.76	105.35
103.78	103.05	110.48	101.6	104.05	103.55	114.92	113.55	99.461	107.39	107.57	108.28	103.09	110.28	105.76	110.05	110.58	100.88	98.145	99.726	107.42	101.17	105.11	111.57	109.18	102.41	103.73	100.86	106.58	110.39	105.16	101.7	101.58	109.65	107.65	105.06	105.12	112.08	106.71	107.06	103.93	103.91	105.53	101.01	109.62	108.11	112.02	103.1	108.91	102.76
114.61	111.34	108.07	109.77	110.96	112.32	110.97	111.67	98.184	111.35	110.12	108.76	111.16	111.84	103.88	105.87	106.67	115.57	115.67	110.31	118.01	107.48	113.71	112.29	112.01	115.48	115.25	118.01	112.03	111.89	112.4	115.53	110.52	110.78	109.4	108.31	111.44	109.63	114.81	113.26	113.67	112.84	103.61	107.08	114.54	110.24	109.62	113.42	114.2	115.68
98.654	106.4	97.536	101.03	101.84	101.76	102.84	110.44	95.427	101.61	95.141	97.71	97.658	97.576	92.835	95.77	99.565	102.98	98.659	94.104	97.273	102.44	91.295	102.21	101.21	100.63	105.41	98.524	102.33	103.56	106.4	99.639	104.15	101.91	102.69	99.719	99.658	101.86	102.7	102.39	103.22	102.99	106.61	108.95	95.57	103.2	98.257	95.379	97.165	102.07
111.55	111.38	111.3	114.18	108.69	116.25	115.77	113.16	106.06	114.79	114.34	110.03	109.49	110.51	113.12	114.42	112.81	109.1	110.57	112.53	111.27	102.58	116.83	109.53	108.36	109.33	112.16	109.47	114.03	110.47	112.78	114.1	111.71	120.17	115.77	114.02	115.19	112.94	107.42	115.65	113.45	111.84	112.79	109.89	112.29	109.7	112.01	114.32	108.48	116.27
109.65	112.8	109	113.44	108.94	106.93	110.93	111.69	116.02	116.04	113.16	113.95	110.69	108.75	109.09	109.87	104.36	113.56	117.35	109.81	113.12	118.49	108.4	115.93	114.13	110.3	111.94	118.75	108.35	105.25	110.72	109.67	111.99	114.51	112.18	116.2	111.35	110.81	110.18	110.82	112.18	105.16	109.44	110.49	107	111.07	108.52	105.15	110.03	109.2
109.29	103.54	107.12	110.87	118.19	116.48	112.85	108.22	113.48	108.63	114.67	109.54	114.98	118.64	109.94	112.02	112.87	109.3	116.57	111.3	104.88	116.05	109.36	109.19	108.87	106.26	117.84	108.61	112.71	118.57	113.97	105.98	112.32	112.13	114	111.53	114.71	110.45	109.17	108.56	109.35	113.21	115.07	116.31	111.86	111.02	110.3	120.31	113.54	109.75
111.77	119.66	112.54	112.81	115.74	120.5	114.14	115.71	120.82	121.66	118.4	120.45	114.8	115	113.99	114.99	119.48	113.3	110.5	119.08	116.32	109.02	113.57	117.2	115.73	115.11	116.76	107.06	120.36	113.81	114.26	114.06	116.41	114.61	119.58	114.24	111.26	115.4	115.65	117.98	122.62	109.74	118.85	121.41	116.61	111.73	119.94	115.29	119.1	120.18
106.58	105.48	106.72	103	102.93	105.85	99.633	107.42	104.83	106.68	107.22	99.15	108.02	105.22	104.08	102.54	95.682	108.07	99.893	106.88	99.77	106.27	102.56	105.69	110.11	104.45	106.01	105.57	104.88	109.21	99.527	106.16	108.68	104.05	102.49	103.74	106.63	101.59	107.16	104.58	108.04	105.98	105.6	103.2	108.36	103.76	107.03	107	109.79	102.67
98.599	104.89	95.258	104.54	103.45	103.44	101.69	96.906	103.93	99.385	101.7	104.31	97.909	105.87	102.63	94.533	105.98	103.77	93.8	94.643	97.443	103.72	100.45	103.09	109.46	100.36	94.999	100.11	103.81	101.67	102.04	96.861	94.404	102.69	101.79	98.899	98.401	98.718	97.764	102.3	104.71	97.816	98.906	103.73	103.1	101.06	98.081	97.54	101.62	97.563
107.13	103.13	105.71	96.65	107.72	106.22	102.44	107.5	107.41	102.77	105.82	107.25	109.3	105.51	106.72	104.24	109.57	111.53	107.51	106.33	116.1	100.91	106.75	104.91	113.11	100.93	102.74	103.8	114.25	104.71	106.66	101.96	106.3	106.15	104.67	103.41	108.48	103.56	104.49	108.2	103.06	111.33	101.84	106	103.38	106.1	110.54	109.28	107.25	107.53
102.69	106.39	106.3	111.38	106.76	111.25	107.09	109.59	106.16	103.6	104.24	107.42	109.55	103.1	109.33	107.59	105.14	102.85	103.68	109.35	102.48	106.7	107.55	104.15	106.12	104.21	109.43	102.71	105.08	109.3	106.55	104.63	110.42	106.48	99.44	105.65	111.3	108.11	111.74	109.59	108.38	104.59	102.67	107.34	102.76	105.42	107.73	103.56	108.1	113.65
96.056	98.662	95.472	101.03	94.229	93.906	104.81	93.578	104.39	97.997	99.636	97.467	102.89	102.15	97.515	91.814	100.68	95.25	99.527	97.436	99.351	102.01	99.644	99.047	99.57	96.406	93.884	100.12	99.249	96.146	100.3	97.988	104.41	90.724	98.891	103.3	96.332	101.12	99.101	95.89	96.922	101.81	102.15	96.823	98.947	105.17	104.77	102.32	100.31	98.979
103.95	104.08	111.97	106.07	105.77	105.51	106.38	110.18	109.34	103.54	110.28	106.01	113.32	112.15	100.46	106.32	105.46	102.09	104.62	105.74	105.3	109.45	105.32	103.93	105.63	109.55	100.98	102.9	106.04	102.18	99.807	103.85	103.68	107.79	103.92	103.18	109.71	104.57	105.46	110.01	107.43	108.25	99.175	101.46	109.24	105.13	106.86	101.96	104.12	111.73
109.21	106.71	111.2	109.72	107.81	110.5	110.39	108.52	110.98	114.74	105.37	113.67	111.32	106.9	111.82	106.01	119.87	107.11	109.64	113.72	110.11	119.66	106.31	108.99	116.14	101.27	114.03	111.56	108.06	107.29	110.16	103.68	109.54	109.05	109.92	112.04	109.34	113.06	110.98	105.96	114.55	106.96	111.97	113.75	111.23	112.38	107.95	113.69	110.27	113.4
104.3	105.3	100.4	100.64	101.12	113.74	109	106.44	101.07	97.956	109.78	108.81	109.72	109.18	109.25	105.08	103.18	99.637	108.83	106.08	109.36	106.09	103.82	108.94	107.61	111.3	103.95	112.64	105.35	101.03	107.1	103.74	105.16	111.41	107.96	109.12	106.87	110.12	99.414	107.41	106.83	108.7	108.55	108.84	106.32	101.07	97.727	105.92	110.43	101.12
108.86	112.22	107.19	111.3	114.55	117.28	111.01	111.1	116.91	116.96	108.85	114.32	120.53	107.87	110.13	110.72	118.91	107.45	111.98	113.06	111.4	114.42	110.81	114.53	115.87	108.94	118.08	115.3	111.31	109.35	115.52	110.88	115.07	117.28	106.13	116.65	116.81	115.75	116.1	114.33	115.5	118.39	108.59	109.24	114.39	109.89	117.62	111.85	113.98	110.87
108.86	119.6	113.22	109.42	113.78	115.06	113.95	111.25	115.19	107.65	111.82	111.93	111.76	113.36	118.57	109.48	120.85	110.9	115.71	110.56	111.62	105.05	111.82	108.75	107.31	115.54	114.48	111.53	108.32	112.57	112.91	105.74	113.71	116.19	113.82	113.89	110.29	108.24	110.58	107.07	108.43	115.95	113.54	113.31	115.7	110.21	110.85	112.88	109.78	113
107.77	110.21	104.28	103.36	109.65	106.92	114.68	108.85	106.4	109.81	107.55	104.22	103.62	106.16	102.65	111.2	107.32	106.92	111.63	104.14	112.51	113.29	110.23	108.02	102.75	105.67	104.23	100.69	105.62	107.87	104.08	104.03	106.28	108.21	97.964	107.79	108.43	106.44	108.48	103.45	107.94	105	101.46	107.6	109.81	103.92	104.42	108.37	109.74	110.49
104.26	108.82	105.4	108.51	105.78	103.58	110.24	112.82	102.38	107.76	109.28	104.47	103.97	105.23	108.08	106.69	102.16	108.04	109.18	105.2	103.02	110.61	106.83	103.01	106.99	105.11	105.65	108.98	108.1	98.925	105.76	105.05	113.92	109.31	104.68	99.463	114.14	109.7	104.92	106.37	104.54	111.78	99.319	102.05	107.72	100.38	106.58	104.92	107.07	103.36
112.09	106.38	113.02	107.27	105.08	111.32	110.31	112.11	106.43	109.7	113.08	110.93	107.06	113.87	104.85	112.83	111.6	107.6	109.51	109.85	106.97	108.3	112.15	108.97	108.45	112.92	107.22	110.82	110.34	111.36	109.35	111.4	114.07	113.42	108.79	115.43	114.63	109.66	107.38	105.59	107.33	107.69	109.69	109.69	114.04	108.9	107.75	114.04	113.53	109.22
97.757	99.335	95.55	101.27	102.33	100.12	95.547	106.5	104.35	98.121	100.2	95.206	97.863	102.74	86.934	97.746	102.67	95.522	102.18	103.48	96.372	94.598	102.2	102.2	104.85	104.84	101.87	102.64	104.77	96.522	100.12	100.71	101.46	101.59	99.993	95.407	99.309	104	102.19	103.22	90.751	103.37	100.73	101.91	99.046	95.573	98.928	94.198	103.15	94.43
107.58	106.14	103.47	110.79	106.87	102.26	105.52	107.76	104.58	106.67	102.77	108.13	105.68	104.63	103.9	101.41	106.92	106.69	101.86	100.96	101.68	107.76	104.56	106.24	97.917	98.686	106.73	100.69	102.84	101.28	113.8	106.87	108.8	107.95	97.755	109.72	103.27	107.13	101.64	99.683	105.84	99.94	107.6	104.29	100.07	104.76	103.05	105.13	99.491	108.24
101.86	111.41	105.27	107.11	102.22	109.8	101.63	112.21	104.95	111.23	99.211	112.18	107.69	102.14	102.97	105.29	107.83	107	103.58	109.96	103.39	101.18	102.83	100.85	103.46	104.72	102.16	107.07	102.43	108.66	102.57	108.53	111.58	103.74	98.749	105.41	105.11	108.66	103.9	108.43	100.63	104.96	99.407	104.16	101.67	111.51	105.22	105.47	104.44	103.92
112.07	112.54	111.54	111.66	107.87	111.16	108.92	111.75	112.67	112.49	105.02	114.27	108.31	114.19	114.43	109.57	119.66	112.02	110.75	114.44	121.4	115.18	117.85	113.73	104.3	112.83	116.41	109.53	114.38	111.89	110.81	113.52	115.73	114.2	112.94	114.2	110.48	111.77	114.84	114.61	109.88	110.7	111.65	115.61	110.15	107.33	112.75	105.44	108.33	109.37
101.76	109.61	105.06	108.95	102.9	102.06	107.28	101.85	103.78	109.54	107.86	107.5	110.53	100.7	103.78	102.11	104.61	106.2	108.07	103.12	103.47	102.54	110.05	106.7	109.83	106.4	104.46	107.1	102.32	109.61	106.2	105.54	106.03	107.29	104.23	110.04	103.78	106.72	104.39	109.28	102.34	98.986	105.49	101.9	115.99	111.68	104.09	102.46	104.32	109.34
103.06	102.16	106.17	106.8	105.9	102.28	107.23	101.31	106.19	109.17	105.55	110.92	110.5	104.36	102.26	103.29	106.86	103.24	108.23	104.51	108.97	106.13	106.35	110.63	101.95	109.76	102.57	109.88	112.25	102.65	103.82	102.7	103.52	107.94	109.68	105.76	108.65	106.03	104.73	106.13	101.07	104.8	111.92	114.26	102.8	107.43	103.61	114.55	106.73	111.85
104.14	104.6	106.89	104.19	108.93	108.72	101.64	101.47	99.855	103.61	105.35	103.25	103.02	110.66	113.59	105	105.38	102.22	107.7	102.51	103.46	102.35	105.15	102.71	108.89	110.72	99.992	104.27	102.65	112.34	105	113.63	113.12	105.13	106.92	107.16	107.09	105.72	102.23	107.16	103.34	105.18	108.88	108.16	104.18	107.92	108.75	113.02	102.3	107.47
107.15	109.05	106.86	110.45	113.54	111.43	111.43	106.94	111.47	112.09	107.44	112.58	113.6	101.59	110.35	106.52	119.74	113.81	111.68	110.52	113.2	97.671	112.77	109.73	110.16	108.55	111.59	107.42	111.59	101.57	102.18	110.48	113.43	109.46	107.55	113.44	109.54	106.31	107.62	107.78	104.18	111.25	112.56	116.53	103.95	112.36	109.5	112.18	107.53	114.41
107.6	106.87	110.63	103.68	108.43	111.93	106.94	105.64	109.86	104.93	106.91	98.365	107.9	102.92	100.11	107.11	106.82	105.43	107.86	104.5	104	102	109.06	110.73	106.24	106.56	104.47	105.08	105.52	110.47	103.29	105.48	112.16	112.4	111.01	103.89	109.47	106.29	112.25	106.78	107.21	107.37	109.7	103.59	110.54	105.98	102.54	105.54	107.15	104.6
104.6	98.759	105.14	99.856	104.74	106.31	106.79	105.45	98.704	103.07	107.96	106.46	108.66	101.85	100.04	107.99	103.96	108.24	99.993	110.71	106.81	105.96	107.2	102.49	104.19	104.56	103.23	106.39	103.76	105.37	107.45	109.41	105.52	107.82	99.228	111.25	109.57	110.44	98.026	106.67	105.05	104.53	106.25	105.45	103.75	114.37	101.72	104.63	105.14	102.17
107.52	109.08	111.87	100.4	111.85	105.43	104.71	105.95	102.08	108.72	107.7	110.69	102.31	106.43	112.72	106.91	105.37	108.59	112	108.05	108.89	109.34	113.21	110.5	109.14	106.09	110.44	102.9	111.42	109.06	105.9	106.08	98.535	110.89	109.42	103.47	111.33	111.18	105.17	97.475	98.504	106.81	110.3	100.78	96.977	110.76	105.66	105.31	105.42	110.57
106.39	112.58	107.61	112.7	104.68	103.46	110.69	107.28	105.25	106.03	111.24	103.4	108.3	105	104.04	106.29	105.61	104.09	113.09	109.95	104.19	108.14	104.69	112.95	105.47	106.46	107.84	106.79	104.95	103.37	107.07	105.5	105.22	103.18	110.67	109.49	113.4	104.55	110.54	103.32	112.49	111.33	105.93	104.83	112.66	104.04	106.09	102.06	110.18	111.06
110.1	102.28	109.79	106.45	107.68	106.31	107.57	106.91	99.571	106.79	97.627	103.96	108.95	104.94	108.34	104.43	104.61	110.73	112.09	105.21	109.96	104.54	103.66	108.78	106.96	100.3	111.25	100.06	110.24	104.61	106.38	107.98	99.82	100.4	108.13	103.6	107.32	104.45	99.92	105.92	106.27	107.37	103.88	103.1	109.51	99.086	101.76	99.044	103.14	105.11
103.07	108.1	104.55	104.16	102.86	100.52	99.666	104.44	100.65	105.4	100.12	103.66	103.13	107.88	102.85	101.74	103.33	108.02	100.79	101.81	102.79	98.788	99.151	98.165	109.72	105.62	104.76	104.74	100.29	101.2	110.24	102.25	101.5	100.53	102.4	100.06	101.08	106.14	109.26	100.93	101.99	106.24	105.62	106.8	103.53	102.41	103.54	102.21	99.628	105.75
106.24	100.97	104.78	104.37	103.51	102.89	97.825	102.74	105.95	109.42	109.96	100.02	109.38	102.3	103.16	100.08	102.38	107.03	106.82	109.07	103.3	112.37	103.06	103.14	103.12	109.21	104.81	106.37	106.09	101.96	105.54	103.85	102.69	100.19	102.31	91.608	101.04	102.16	102	102.65	105.83	102.39	99.953	103.16	112.37	104.09	107.01	97.075	100.88	98.651
102.39	103.97	109.45	102.16	105.93	105.61	105.43	106.99	102.04	106.13	103.56	102.25	100.02	107.67	109.27	101.98	104.56	104.1	105.03	101.33	103.46	106.42	105.32	103.72	108.95	108.56	105.89	105.81	100.18	107.93	105.85	107.5	103.04	101.71	101.79	98.93	106.52	111.65	98.7	105.71	107.61	108.66	115.49	102.87	102.09	115.03	102.4	107.87	105.31	104.12
111.45	108.64	112.42	108.8	107.27	115.77	109.99	110.81	110.39	113.83	110.75	100.84	109.82	111.02	109.75	112.12	106.6	110.71	107.67	109.81	115.07	107.27	114.03	109.12	106.31	107.31	109.54	109.93	115	113.18	118.61	116.93	111.12	108	108.11	107.45	112.74	109.41	111.55	106.53	107.91	115.62	114.84	107.46	111.31	108.88	108.8	115.44	115.86	103.89
105.56	101.96	102.91	108.57	107.44	101.53	100.24	105.99	105.5	106.78	102.94	102.68	104.37	104.8	98.561	100.24	102.08	103.77	104.31	100.91	97.885	104.31	103.24	106.18	101.27	108.67	104.68	99.38	101.57	103.16	106.16	111.58	103.32	104.43	103.32	105.27	105.89	101.52	103.81	101.57	107.9	104.41	102.82	102.55	106.37	106.59	107.5	111.25	107.4	105.65
101.6	99.267	100.44	100.68	99.272	97.63	101.5	100.78	104.29	101.93	104.12	98.681	102.12	98.936	101.99	106.09	98.863	98.373	98.824	99.413	100.28	96.2	97.728	102.36	97.619	102.2	100.07	103.44	94.81	96.47	101.05	101.34	96.762	97.814	98.652	104.88	100.32	102.39	100.63	107.81	98.441	97.851	103.09	99.757	101.41	106.07	100.23	102.28	98.812	101.52
102.13	106.55	104.22	107.22	104.89	107.34	108.67	110.82	103.76	107.43	107.26	104.65	107.12	109.04	107.88	108.36	111.68	105.42	104.77	101.92	106.04	102.68	109.71	109.02	108.48	116.02	105.07	113.86	112.87	103.09	101.31	108.36	105.67	111	109.76	110.35	100.89	107	109.76	106.71	111.43	105.17	111.97	106.69	102.3	113.92	106.51	105.09	110.01	104.06
103.28	104.67	103.49	108.05	102.56	105.39	97.076	106.81	101.81	107.78	106.2	102.71	110.24	109.77	110.89	104.59	105.2	110.42	102.79	110.01	99.154	102.08	106.48	103.53	101.14	108.89	109.78	102.67	99.931	106.55	106.12	106.21	104.03	105.41	106.09	101.48	106.28	104.9	103.1	105.83	108.2	113.51	105.59	107.33	100.83	104.57	102.83	102.96	106.47	109.55
116.71	119.16	111.98	108.1	112.25	113.76	110.31	112.22	112.62	115.82	116.67	108.47	117	118.63	111.07	116.8	101.25	112.54	115.55	110.69	112.3	106.19	106.73	108.31	109.54	112.78	110.41	113.06	108.46	114.12	111.71	108.06	114.11	109.54	115.91	113.91	115.66	114.24	110.39	104.1	107.31	113.19	107.98	114.13	104.41	107.86	113.54	113.89	114.07	111.05
100.42	99.493	113.34	101.26	104.79	106.08	104.87	106.22	107.38	105.67	103.16	106.98	108.58	113.19	105.48	105.75	104.79	106.61	110.96	106.63	106.88	108.72	104.38	114.16	106.81	108.25	110.78	100.83	102.93	104.05	110.31	104.08	111.27	105.53	110.68	101.11	108.53	115.88	106.18	106.74	111.36	109.47	107.94	111.31	100.88	106.7	109.06	110.3	109.58	107.35
105.27	107.84	107.06	105.76	104.02	104.63	104.14	103.78	108.99	103.26	99.888	104.4	100.15	107.05	108.91	109.81	107.88	109.39	106.02	104.68	110.03	100.81	108.76	106.76	107.42	101.84	106.08	107.06	103.78	101.36	108.53	100.18	98.435	100.76	110.8	111.88	109.05	102.47	102.98	105.79	107.43	103	110.7	103.43	115.67	97.902	103.89	100.41	105.54	103.07
98.779	105.36	108.14	108.2	104.58	107.07	101.06	105.1	112.81	106.29	112.95	103.95	99.987	104.91	102.72	106.3	103.37	104.59	107.25	105.96	102.41	107.73	106.33	100.58	109.48	106.35	108.08	102.73	101.63	103.16	100.04	100	107.67	103.95	103.64	107.14	106.09	108.87	105.88	108.22	103.68	102.54	107.63	105.79	105.97	103.37	102.66	104.34	108.53	108.03
97.025	103.72	108.56	105.81	105.31	109.12	99.278	104.69	102.42	111.39	101.64	101.33	102.14	102.21	102.95	104.37	96.945	99.417	101.68	104.75	107.56	107.17	105.75	104.62	106.34	99.152	100.95	107.88	112.92	106.57	105.43	107.71	106.36	99.494	105.91	100.9	101.85	100.55	102.23	109.6	106.01	105.2	105.49	107.97	99.83	104.9	107.69	107.95	109.99	105.87
100.49	99.963	107.65	102.78	100.7	109.81	100.2	103.75	108.09	105.15	106.06	111.93	107.35	103.19	107.22	106.22	102.59	106.64	103.6	109.29	108.89	104.64	109.59	106.42	105.14	107.25	109.05	100.95	103.38	108.26	108.79	106.97	111.33	108.58	106.03	110.62	102.75	109.49	104.84	99.563	108.05	105.89	106.44	106.62	104.2	108.76	105.48	107.68	111.34	102.22
103.59	104.63	107.71	102.32	107.03	107.48	101.53	106.25	109.44	100.42	109.71	111.12	105.47	109.89	109.42	104.2	105.43	101.22	106.4	103.28	101.2	110.09	106.51	105.12	103.17	101.82	104.57	113.36	99.022	116.48	101.82	110.43	107.09	103.16	108.81	105.49	100.88	101.78	105.77	104.97	106.69	113.31	110.18	109.21	108.13	106.03	105.28	101.5	102.75	105.27
121.06	116.29	120.57	120.06	111.28	118.32	124.09	114.55	112.72	114.35	120.16	115.5	122.31	119.29	122.32	121.41	122.05	120.94	112.89	118.22	115.35	115.09	117.3	111.88	120.5	112.88	119.65	118.34	114.51	120.52	117.99	121.91	117.15	111.96	112.82	120.31	117.35	118.29	121.15	118.38	117.57	119.9	120.73	116.48	113.21	119.52	117.29	114.09	116.75	118.17
102.74	110.23	102.82	99.124	106.89	103.91	103.75	107.18	106.33	102.18	98.259	110.63	101.83	110.31	101.02	108.08	105.04	102.58	109.01	106.28	107.35	109.12	107.42	106.5	100.83	103.97	109.92	104.67	112.09	103.4	106.58	107.34	105.57	110.31	106.24	109.37	104.31	98.517	101.77	105.57	102.15	112.81	103.77	109.75	109.02	104.78	103.65	101.48	109.22	103.5
107.28	111.13	109.75	111.07	111.55	110.56	113.96	108.36	115.64	112.31	109.54	117.58	110.03	109.49	109.43	116.51	113.37	110.54	107.25	110.5	109.97	109.09	106.41	113.11	113.15	113.14	109.54	110.85	109.11	117.66	109.24	115.16	106.01	112.52	109.09	112.8	113.64	107.91	118.39	111.19	116.77	102.52	118.66	112.57	113.32	111.81	110.49	109.98	110.61	106.68
98.183	105.66	104.43	106.17	103.37	106.96	105.71	110.36	107.7	103.21	98.283	101.87	100.49	98.747	105.54	105.92	106.45	109.03	107.77	108.52	99.659	103.94	102.43	105.91	99.095	109.26	109.42	105.18	99.087	101.93	106.7	101.95	107.4	101.54	110.12	100.01	106.48	102.29	102.57	101.58	104.08	105.89	103.1	106.2	105.29	112.23	105.45	105.78	106.39	108.38
102.73	106.84	99.012	102.58	104.73	108.72	106.49	104.85	102.58	113.73	103.2	106.71	108.96	105.18	105.69	105.38	105.81	108.76	110.76	104.07	108.03	106.28	105.4	109.14	107.23	104.31	110.49	108.52	107.25	105.17	111.69	109.61	104.35	106.87	111.35	106.94	109.11	109.34	109.72	108.53	105.66	116.21	106.42	117.1	100.97	104.99	106.13	106.49	104.58	111.93
105.99	105.47	103.33	104.41	100.86	107.02	106.18	102.92	108.83	101.6	104.33	112.32	115.49	108.47	108.78	103.66	106.16	108.46	108.9	110.59	100.88	106.16	101.56	107.93	111.03	110.11	103.44	102.39	102.68	106.22	108.88	104.36	106.71	102.02	113.87	113.57	104.32	104.44	103.5	107.59	108.77	104.39	104.18	99.267	108.12	106.18	113.01	111.08	107.95	109.43
101.52	98.704	99.461	99.772	103.09	100.31	104.81	102.02	99.816	104.21	100.3	102.19	94.921	93.412	98.886	100.33	98.529	100.3	102.58	97.649	101.85	98.279	91.688	95.341	104.22	99.397	96.525	98.455	97.115	97.219	98.316	94.179	95.299	96.877	102.69	96.985	96.168	95.727	95.672	100.53	96.526	99.324	95.907	100.53	99.842	95.27	102.82	101.47	99.318	103.12
108.07	108.04	112.41	107.58	117.74	110.32	113.56	107.85	106.27	112.11	108.01	111.85	113.84	105.39	113.68	107.44	112.93	112.69	110.29	111.18	111.8	106.12	113.31	110.63	110.22	112.94	111.56	109.56	117.75	116.96	115.56	115.05	109.53	110.84	109.62	112.81	112.01	110.83	114.3	111.36	111	109.78	121.23	114.39	111.67	106.24	112.83	110.41	106.96	107.43
98.259	95.594	100.5	103.65	104.49	104.05	109.81	102.46	110.62	105.32	107.07	98.208	102.05	99.954	102.18	97.918	102.11	105.74	104.96	110.75	102.41	104.1	103.96	102.69	102.02	104.76	107.66	106.48	109.49	104.34	103.18	100.37	100.52	103.26	103.45	104.43	100.31	102.7	106.63	101.4	105.72	100.63	106.56	107.65	107.26	104.98	100.87	99.33	97.841	106.37
101.77	100.36	98.683	99.786	104.31	90.529	103.38	99.429	98.231	98.703	96.864	97.123	100.85	96.739	104.1	104.84	99.703	97.56	102.64	99.686	99.588	102.37	95.313	96.533	107.97	101.1	110.03	102.38	99.375	96.646	104.83	105.38	101.9	99.761	101.4	99.439	102.62	99.225	103.78	98.015	100.53	96.199	93.77	102.34	99.459	100.78	100.24	92.65	105.05	99.227
112.52	102.32	105.22	99.858	103.44	101.57	98.301	108.03	107.58	105.72	99.198	100.7	105.52	104.04	107.14	102.99	101.78	106.89	106.56	106.87	104.56	105.39	103.88	104.57	109.11	102.49	100.58	102.56	107.28	104.94	105.44	109.74	103.03	107.45	99.513	103.88	107.22	102.33	103.01	107.42	101.38	107.55	106.68	103.35	101.84	101.58	106.12	103.8	101.92	103.03
102.23	106.6	110.63	105.89	108.46	104.08	111.98	106.44	106.64	109.97	110.7	106.27	108.18	104.41	111.63	103.62	104.3	111.19	107.19	105.32	101.75	108.82	106.42	106.45	107.4	109.4	104.24	107.57	107.23	107.29	111.79	109.52	102.2	105.89	108.42	103.59	107.95	106.67	106.48	106.26	107.2	109.01	102.81	109.02	110.24	112.84	105.44	109.59	114.37	106.02
106.67	110.95	106.98	110.79	111.22	111.58	109.25	110.4	109.68	108.74	118.03	106.4	111.24	110.85	105.1	109.98	107	107.64	110.2	108.93	107.4	117.62	108.26	103.75	103.89	112.46	110.89	111.33	109.07	104.54	110.38	104.09	102.52	111.07	109.33	116.55	111.31	110.84	109.51	113.95	109.57	111.71	104.1	112.6	109.19	113.13	109.04	106.43	106.65	104.97
109.15	103.8	101.12	110.1	101.24	105.68	103.48	104.55	111.33	108.05	101.12	109.92	99.399	104.34	107.3	103.61	100.24	105	102.18	102.72	99.962	98.943	102.27	107.58	106.84	103.49	105.65	104.06	100.91	104.93	104.52	102.03	103.56	102.01	102.07	104.11	102.75	103.77	109.26	99.525	106.58	101.5	101.45	109.23	102.2	104.37	108.57	99.968	105.48	110.09
101.31	108.29	105.26	107.48	99.686	100.49	103.88	102.34	104.42	103.59	102.55	101.28	102.98	102.33	103.31	102.39	107.08	106.49	104.09	101.4	108.62	101.75	108.19	96.668	103.12	100.83	102.38	112.68	109.71	105.34	100.97	105.49	109.73	102.37	100.24	103.94	100.09	105.31	103.91	102.78	102.63	98.457	100.69	98.675	103.7	106.37	105.22	106.12	100.73	109.36
110.76	104.1	112.98	100.76	103.18	109.46	104.63	115.51	100.97	106.26	104.14	104.68	105.87	104.63	107.99	106.19	105.13	107.4	106.98	108.25	107.12	110.25	105.84	105.47	104.6	109.65	104.45	105.71	103.81	111.36	104.61	108.64	104.36	105.49	102.5	110.52	103.18	103.16	100.2	100.1	101.86	107.57	109.88	109.19	109.9	106.04	105.42	104.55	107.31	102.45
97.233	98.874	99.708	101.43	104.6	97.439	102.78	105	100.49	97.826	97.411	102.83	103.62	95.171	98.209	99.691	102.01	104.21	99.875	103.44	104.7	100.1	102.95	100.72	103.7	100.68	105.46	103.54	97.827	93.484	101.77	97.329	106.54	94.405	98.775	96.246	101.38	97.897	99.866	100.93	99.825	100.8	98.722	99.22	99.125	106.54	98.78	100.88	100.32	103.01
111.43	104.35	107.35	113.23	108.13	103.65	107.01	103.33	105.97	103.53	102.56	107.57	101.89	110.32	102.13	109.68	105.31	104.64	109.04	110.85	108.91	102.47	109.02	108.69	99.733	101.52	107.46	101.81	104.89	110.27	107.19	103.01	97.337	111.95	105.62	111.47	108.98	102.27	102.98	102.55	109.64	100.62	104.9	104.64	104.4	107.28	105.18	101.93	106.45	100.72
110.04	106.56	106.56	106.4	106	109.49	106.71	109.72	102.64	100.91	107.82	108.13	107.19	101.37	109.95	109.99	110.24	99.729	107.47	108.86	102.5	113.25	113.39	105.26	107.11	102.82	110.51	104.07	110.05	107.16	104.09	107.53	109.51	114	104.15	107.42	107.71	101.71	103.33	102.02	106.11	103.84	102.32	105.64	100.48	105.89	106.37	100.8	108.01	107.21
105	117.32	116.49	119.85	111.21	107.51	117.86	110.67	113.88	116.03	110.88	113.37	104.91	102.83	114.78	114.29	114.27	116.55	109.33	111.76	115.03	111.58	105.96	116.96	113.12	115.51	111.88	114.08	114.71	111.55	110.98	112.81	116.64	113.29	112.64	114.1	113.9	116.47	111.39	114.44	108.16	112.66	109.35	107.64	117.24	115.93	116.5	115.63	113.14	106.69
102.06	98.172	99.061	97.385	101.7	96.937	97.588	104.59	102.13	104.6	98.18	95.964	103.5	102.65	100.27	102.58	97.815	104.04	100.87	104.64	98.09	100.47	100.35	104.29	97.472	104.3	99.604	94.712	105.4	99.123	104.73	95.25	93.094	98.298	96.619	92.508	107.05	97.192	95.048	101.19	98.324	100.81	102.65	103.56	95.54	99.518	99.891	97.973	104.34	100.62
112.31	107.68	106.16	106.6	107.43	106.47	104.22	104.66	107.03	104.48	103.67	105.62	104.39	108.9	103.11	106.81	102.48	102.55	104.75	107.49	102.13	104.93	109.59	108.89	105.53	102.08	102.31	112.67	103.1	107.81	109.75	110.05	102.6	110.6	100.06	104.42	101.9	105.17	108.84	103.39	104.69	102.91	99.616	104.47	109.75	106.43	119.3	105.28	107.07	102.73
105.71	109.3	103.65	111.68	102.38	110.85	106.99	105.08	105.49	102.67	98.146	106.97	101.45	104.97	100.81	102.89	103.96	102.37	107.27	106.17	111.04	106.85	103.4	102.26	103.37	106.19	105.5	103.17	103.04	102.74	108.95	106.11	107.52	103.01	100.33	99.813	101.94	103.66	108.3	105.18	106.31	108.35	104.16	105.17	104.46	100.17	104.22	104.22	104.07	105.75
109.92	116.64	113.19	114.08	114.28	113.99	115.69	111.59	115.9	113.58	116.64	109.85	112.29	107.69	110.95	115.89	113.51	112.69	109.97	115.99	107.39	111.68	113.43	116.33	114.42	111.55	120.29	113.99	112.3	115.51	116.14	108.35	111.05	113.99	105.82	115.73	111.58	114.3	110.03	111.49	112.31	114.67	110.61	106.19	107.17	111.69	112.58	113.47	121.42	106.73
105.63	100.4	106.14	104.64	111.1	103.46	100.77	109.46	105.3	105.61	100.66	103.04	100.47	98.508	110.05	105.56	102.14	106.65	107.19	107.02	105.07	105.74	101.83	110.42	107.35	99.048	104.15	102.88	102.85	106.23	108.46	100.76	101.62	108.09	109.75	109.6	105.73	110.86	110.68	107.65	104.54	105.22	104.86	108.05	104.81	107.87	114.77	102.78	102.03	108.18
118.43	116.67	112.38	112.9	110.2	110.06	112.98	114.07	111.19	112.97	110.01	114.07	106.71	115.77	113.67	114.46	103.39	108.23	115.04	117	114.58	110.32	113.58	109.61	110.78	112.32	114.28	111.33	108.53	112.33	109.78	107.38	121.07	115.52	118.56	109.22	114.8	109.92	105.75	109.64	112.34	111.72	111.57	113.7	114.25	113.32	117.12	110.75	103.98	114.2
105.67	104.02	98.507	102.62	93.925	97.826	97.641	100.69	102.84	98.181	104.06	94.219	98.451	103.5	106.8	97.088	96.137	105.86	95.566	97.239	102.97	103.93	96.006	104.52	99.446	94.28	98.088	107.63	100.8	91.49	99.648	99.227	101.34	100.89	95.087	99.111	98.026	101.04	100.37	104.14	106.9	103.62	92.94	105.66	105.75	104.45	105.41	102.75	99.566	103.9
107.3	107.58	105.37	118.67	114.9	113.19	108.58	113.65	113.51	106.02	110.15	107.96	112.31	110.26	110.7	112.33	109.58	110.79	107.81	110.66	111.93	114.37	108.71	112.79	112.31	111.89	109.85	111.73	119.02	110.73	106.13	114.35	110.12	113.76	112.4	115.88	107.56	108.03	104.26	115.58	111.37	115.89	106.74	112.22	113.24	117.83	109.43	108.39	112.95	113.67
110.22	108.64	102.15	101.08	102.08	113.28	100.48	112.73	110.48	105.56	107.45	104.2	102.17	109.61	109.35	106.48	106.24	100.24	108.32	103.84	104.28	102.92	110.12	104.43	105.72	106.79	105.32	108.55	107.29	104.41	99.198	107.85	103.7	102.25	107.47	105.06	105.33	103.88	104.64	108.51	103.38	103.78	107.29	106.95	109.57	102.16	109.85	106.8	101.13	100.35
104.82	101.82	106.03	107.91	106.05	102.35	111.1	105.57	109.98	104.35	104.64	107.72	107.47	104.74	107.17	111.14	100.63	108.57	107.52	108.93	101.83	105.8	101.14	101.64	104.6	109.68	104.97	108.36	101.07	118.02	107.96	106.4	106.58	107.15	107.32	106.65	100.01	105.82	109.42	104.33	107.15	103.91	109.55	101.18	105.51	101.04	103.88	105.25	100.65	109.06
111.71	112.41	114.01	113.12	112.5	110.54	110.03	109	114.32	109.43	111.03	114.39	109.3	110.81	107.79	107.34	112.49	109.96	118.13	114.83	111.32	111.04	110.81	107.27	108.13	117.2	114.78	111.79	116.31	109.16	111.65	115.35	114.42	108.71	115.36	112.96	108.02	112.27	106.35	107.99	108.96	108.13	108.7	114.79	121.08	104.05	110.23	107.91	113.45	109.48
109.7	112.59	110.63	111.39	107.42	105.34	109.51	106.9	108.55	109.97	106.24	107.71	109.89	109.2	109.71	103.59	103.63	105.93	106.4	107.6	107.2	106.98	104.32	102.95	110.99	104.32	104.44	104.01	108.02	101.23	100.65	107.81	108.2	104.56	103.17	102.34	105.47	108.06	108.28	105.44	109.21	100.71	110.11	105.39	107.01	109.55	113.94	108.62	107.35	104.8
107.43	102.39	95.752	98.648	105.27	99.857	99.212	101.71	95.014	99.264	108.48	95.045	96.61	102.36	99.687	98.596	96.793	101.42	108.41	97.547	95.817	100.07	107.89	101.53	99.362	99.475	101.54	108.34	100.49	98.102	106.54	102.13	100.54	106.01	103.94	101.51	101.25	101.09	105.07	106.92	103.13	101.91	108.59	101.3	101.24	99.765	100.45	103.61	103.76	93.51
102.22	102.31	109.53	102.71	102.86	107.98	98.007	109.43	105.94	110.77	104.86	106.01	106.35	105.8	107.13	105.56	106.74	103	105.29	102.71	108.12	111.05	110.41	104.83	102.1	102.82	105.93	101.03	107.4	110.9	99.385	105.51	102.17	108.17	110.65	108.7	104.29	103.04	104.41	104.91	109.47	101.97	111.74	101.27	109.46	104.83	102.76	110.74	106.73	107.16
108.63	107.64	117.83	107.19	102.22	113.05	113.22	116.41	117.64	113.65	116.37	112.52	111.1	114.46	118.67	108.59	113.09	111.94	108.39	113.17	114.57	108.48	116.26	105.26	107.38	113.42	107.27	109.88	109.03	112.46	111.84	112.79	101.25	113.08	113.12	108.92	110.97	110.16	107.36	119.72	111.06	112.07	114.05	111.57	111.65	115.98	114.3	115.06	116.56	111.06
110.37	113.67	109.83	110.4	114.25	114.5	114.63	113.53	109.6	116.7	107.58	119.21	112.08	115.27	114.04	108.05	113.68	115.88	110.5	111.3	112.35	113.79	112.4	112.85	110.69	110.54	108.04	107.95	109.72	109.12	108.89	122.39	113.88	112.05	119.57	118.8	117.72	113.47	113.72	114.72	111.86	108.27	107.11	108.11	119.39	111.86	110.44	111.91	113.21	113.52
110	105.05	104.79	106.38	101.6	111.24	104.96	108.67	104.74	108.61	104.56	109.97	111.73	105.42	111.63	110.47	108.31	108.63	108.39	106.05	109.39	109.34	108.55	107.75	107.8	105.79	107.58	110.35	114.33	109.88	110.9	107.27	108.75	106.55	105.08	102.59	115.34	106.37	107.87	106.44	102.04	107.14	108.59	101.77	112.35	107.12	100.72	111.24	111.45	102.2
101.49	102.24	98.291	106.12	101.23	104.53	93.105	98.787	102.45	99.83	103.72	96.949	95.226	97.263	98.907	97.015	99.529	98.399	107.98	93.959	105.49	104.64	98.414	99.603	100.8	98.617	104.79	100.49	98.254	99.711	107.35	97.213	102.88	98.964	102.13	98.074	105.24	97.222	100.1	100.98	102.34	104.32	102.38	104.02	96.045	101.08	98.443	101.67	95.035	103.64
109.79	97.937	100.47	102.15	104.35	107.44	101.97	101.85	97.137	105.49	103.39	102.69	104.19	106.94	109.03	104.22	102.83	105.67	104.01	96.049	104.59	103.55	106.39	100.04	103.86	104.98	100.86	103.14	105.9	103.86	102.12	111.06	105.08	105.05	105.75	105.2	107.42	98.982	103.81	108.17	102.53	110.37	110.67	102.15	98.573	107.79	108.87	103.49	102.74	105.47
105.89	100.06	106.5	100.92	103.77	102.81	105.74	99.933	96.558	97.179	92.506	106.09	102.77	104.51	97.423	104.51	102.57	102.47	104.79	98.737	102.99	105.95	99.45	97.898	96.834	100.18	97.885	98.917	101.94	103.18	102.81	101.53	93.559	95.346	100.04	102.24	104.84	96.186	105.26	96.832	104.02	105.33	103.03	96.751	98.368	101.25	107.64	94.429	100.33	110.58
106.53	108.47	111.77	103.18	106.98	106.12	104.37	107.3	101.06	101.24	101.96	96.301	103.56	101.67	100.35	110.88	105.64	106.52	108.9	107.92	105.3	111.96	107	106.63	107	102.6	107.67	106.91	102.47	98.483	104.44	102.2	105.3	103.67	104.47	105.41	108.69	103.96	104.48	106.08	99.817	111.63	107.73	105.81	94.955	108.23	107.45	105.24	108.76	101.54
102.13	107.58	110.15	105.87	105.17	104.82	105.17	104.32	107.22	109.03	106.07	107.91	110.96	103.94	107.83	103.95	102.15	106.49	115.14	108.77	103.21	105.79	107.32	106.55	112.66	105.44	105.22	103.58	113.08	101.9	103.81	110.86	108.06	101.5	108.03	112.36	103.52	104.99	106.58	107.69	107.36	105.7	107.55	102.11	104.65	106.63	99.805	106.35	110.25	106.41
117.15	112.95	109.85	110.55	118.72	106.41	118.21	111.79	112.21	118.82	112.44	119.13	108.38	116.01	120.44	123.1	114.52	118.12	113.57	114.29	116.95	110.73	117.96	115.36	108.96	112.15	116.07	116.1	109.51	116.87	111.27	111.13	113.36	117.72	115.97	113.15	116.9	112.5	113.59	109.78	107.97	113.35	114.66	115.94	119.79	108.46	117.33	107.24	112.11	119.91
111.38	112.83	117	110.48	115.09	109.74	113.02	117.26	113.04	114.35	114.27	112.84	107.97	116.48	109.04	109.45	110.89	108.44	109.2	111.36	112.73	115.08	112.52	113.85	116.82	107.28	107.8	114.29	114.86	109.21	115.3	111.84	110.18	106.79	110.84	118.06	113.54	106.36	110.55	112.15	108.49	112	113.44	106.98	111.97	105.2	110.44	111.19	117.22	109.21
106.93	99.163	103.92	103.02	101.23	103.31	104.79	106.56	111.79	105.06	106.53	108.07	108.37	103.54	101.07	108.15	104.69	103.92	104.05	100.56	110.8	100.01	98.551	99.978	109.44	104	103.43	109.1	103.84	100.4	103.61	103.28	102.78	106.71	100.95	103.53	103.2	105.67	110.47	100.39	108.42	98.202	104.58	104.6	101.13	106.54	108.02	100.43	98.944	102.19
102.99	101.28	101.61	98.218	101.41	99.357	98.624	96.466	91.04	95.183	97.659	96.231	105.16	96.604	95.812	97.574	94.243	101.1	98.718	101.52	96.061	93.312	99.402	103.31	98.283	103.22	100.69	99.558	102.98	98.06	95.209	101.66	101.87	104.63	102.04	100.74	94.532	94.319	98.695	97.44	107.75	101.21	97.616	97.752	99.999	96.944	101.39	97.342	95.388	100.99
104.99	104.57	101.85	107.76	105.89	101.73	107.37	111.49	108.21	105.22	106	108.31	107.61	108.84	104.08	116.84	102.2	103.79	111.3	102.96	107.95	106.45	108.37	108.62	108.78	107.55	108.27	105.64	109.03	103.45	105.41	104.73	101.88	109.14	105.6	102.95	107.07	108.48	102.6	105.72	112.6	111.75	104.68	105.97	106	106.26	106	106.92	108.9	102.73
106.66	102.8	105.56	107.53	105.94	106.05	103.91	105.5	111.24	107.24	103.42	106.53	106.32	103.6	103.41	101.13	101.03	105.79	107.74	104.56	103.02	100.78	106.63	108.03	103.53	104.55	104.93	105.02	105.71	106.97	107.15	108.49	110.99	99.42	103.87	100.75	110.79	100.79	103.39	107.93	101.17	110.46	107.67	101.84	100.46	110.02	99.985	105.97	103.92	98.013
106.3	105.07	109.14	103.46	104.27	111.67	101.47	109.8	109.2	103.12	103.28	111.59	107.01	106.12	108.81	108.17	105.11	105.4	103.25	110.15	109.12	106.06	101.16	103.23	106.25	107.73	102.63	106.64	99.165	107.1	106.72	107.85	100.4	110.71	107.59	108.73	107.45	104.81	106.95	107.61	104.23	99.697	105.89	104.75	108.66	113.55	111.47	104.57	106.66	105.33
111.85	110.91	109.82	113.14	112.34	105.59	109.83	111.69	108.72	105.79	109.44	110.43	103.32	114.59	103.86	107.41	105.79	110.89	105.72	110.97	105.7	107.68	112.13	108.82	115.31	107.16	104.71	105.77	116.62	109.34	107.62	104.94	105.82	109.3	112.48	108.35	102.19	110.76	109.57	109.92	109.97	102.18	104.93	111.81	112.83	114.35	104.78	114.41	112.03	105.71
107.4	104.28	110.18	104.23	115.83	113.13	107.51	110.74	105.28	105.55	104.09	102.74	99.884	108.73	101.45	104.56	104.4	99.209	105.72	104.81	107.3	108.49	108.6	106.71	103.48	106.12	103.89	108.13	110.66	104.15	105.7	104.38	105.88	101.41	106.53	102.61	106.67	104.86	106.44	103.24	110.41	105.02	108.33	107.25	103.97	106	105.13	105.74	110.96	102.94
105.72	104.79	109.05	103.07	108.73	105.81	99.51	102.26	102.09	103.77	99.862	102.83	107.14	104.53	110.07	108.86	104.49	108.02	107.42	105.67	102.05	101.53	109.09	103.99	112.16	108.21	97.822	106.26	108.08	104.66	112.1	109.58	105.58	103.21	103.86	106.17	100.56	104.24	105.44	104.13	105.03	103.11	107.35	105.91	107.91	100.32	101.61	111.96	105.27	103.11
109.45	101.74	107.88	101.7	106.94	104.18	106.76	107.13	101.94	103.56	101.51	105.5	107.92	103.85	107.52	103.94	100.77	104.99	101.31	107.54	104.06	105	99.462	105.44	111.31	102.07	106.29	102.58	104.41	104.84	102.2	102.67	100.75	103.59	104	105.38	109.49	105.94	100.29	103.8	104.57	111	106.12	107.76	110.7	95.713	104.18	103.2	99.971	100.31
101.85	95.625	98.502	110.76	105.68	100.72	104.59	107.61	109.67	111.4	113.66	101.54	99.77	98.122	106.18	100.89	108.68	105.84	103.38	103.06	103.92	105.26	103.42	99.139	109.52	112.09	102.28	105.71	102.04	108.52	110.28	102.23	102.92	100.07	105.28	107.67	105.32	108.54	108.23	104.87	110.18	112.22	106.93	103.64	107.16	108.49	105.07	109.6	105.24	104.65
101.86	99.513	105.72	108.99	99.975	106.05	104.79	104.61	100.95	108.26	103.44	98.852	102.09	102.39	107.09	110.77	103.8	104.49	108.44	102.19	99.885	103.49	111.51	103.33	110.94	99.119	99.452	101.86	105.62	110.04	96.464	107.03	108.74	106.99	106	105.18	104.27	107.46	98.515	112.95	109.69	109.54	101.03	103.04	104.94	98.159	104.38	101.03	103.07	107.75
104.21	98.353	102.65	101.08	95.779	104.25	100.19	95.822	95.569	100.15	97.904	98.591	97.341	96.069	98.273	98.351	99.657	99.666	100.81	99.231	100.23	102.12	98.819	99.347	103.18	99.137	97.482	99.165	98.312	98.735	105.29	105.8	94.331	101.05	101.31	101.1	104.44	101.72	98.378	104.13	99.601	99.254	97.826	101.63	97.73	102.05	100.53	103.88	94.83	104.59
114.86	111.5	103.87	105.91	102.98	106.81	107.53	108.56	109.05	112.65	115.43	108.98	108.19	113.71	108.49	113.85	108.73	106.89	109.12	112.08	109.84	110.01	113.78	118.71	107.99	117.11	112.27	109.87	113.82	114.3	108.66	109.74	104.54	111.09	112.48	110.54	109.69	114.23	124.92	111.84	110.42	108.37	112.86	110.4	110.51	110.51	112.17	105.58	106.8	118.19
103.19	104.87	102.03	108.24	105.44	103.19	102.1	103.61	106.41	105.92	101.65	108.38	103.05	108.12	102.91	102.37	106.3	100.99	108.44	104.78	100.47	106.74	105.55	101.99	99.133	103.82	97.865	102.57	106.61	106.56	108.67	103.3	103.88	103.61	103.49	107.42	104.82	106.97	104.29	101.76	106.82	106.61	103.43	110.85	108.06	102.11	109.42	102.79	110.05	109.39
114.2	107.47	121	114.52	119.87	119.4	113.35	113.81	114.52	110.34	113.58	113.45	111.44	108.46	117.63	108.4	113.48	115.47	112.65	111.98	116.01	113.16	114.41	115.24	112.66	111.18	117.08	106.02	115.66	113.83	112.04	114	112.17	116.03	115.95	110.41	119.87	110.71	109.42	112.25	112.19	113.85	112.46	113.29	110.62	106.87	110.06	103.57	110.53	114.12
112.28	110.52	111.25	112.75	104.57	111.16	110.78	103.55	115.48	110.82	116.08	118.15	110.26	113.09	110.18	111.25	109.82	108.94	112.67	119.21	111.4	117.61	112.56	115.24	111.29	111.71	106.82	112.78	115.08	108.22	112.71	112.93	108.55	111.03	117.85	117.03	112.55	111.21	112	114.13	120.97	108.35	115.36	113.91	113.45	113.8	115.37	117.65	117.05	110.67
97.378	99.319	101.05	102.2	104.09	101.1	96.003	96.96	101.9	102.16	99.416	102.44	102.99	101.11	102.28	98.156	93.822	105.27	100.35	100.41	97.815	92.611	97.937	98.15	94.984	95.107	96.343	94.519	102.8	94.963	103.72	100.81	95.004	94.584	99.282	102.87	95.078	100.15	97.434	100.27	103.37	100.81	103.42	100.54	95.084	98.866	92.728	96.477	99.594	101.87
103.74	106.36	110.33	109.56	105.14	105.53	112.94	99.408	104.24	98.12	102.94	104.64	103.53	98.513	103.92	108.14	110.14	106.48	100.88	101.62	102.17	98.324	101.14	108.31	104.17	110.25	94.476	106.78	104.76	107.8	108.55	106.33	105.94	106.82	100.26	107.49	106.72	110.23	99.254	104.18	110.09	111.89	107	107.68	99.251	101.87	106.8	99.327	106.36	109.6
104.19	96.994	100.52	92.401	99.296	104.34	98.455	95.933	105.09	102.09	103.74	102.3	98.656	103.9	98.738	104.19	104.74	99.31	96.191	102.03	102.05	104.57	104.06	101.62	97.04	104.83	100.87	99.307	97.428	102.65	96.233	105.66	105.81	100.4	97.275	108.96	103.57	102.27	93.45	101.01	99.689	99.352	96.951	98.86	101.89	97.67	97.983	100.76	96.702	102.99
120.27	115.09	116.29	112.43	118.72	111.48	123.41	114.93	118.78	120.77	117.81	113.43	115.97	120.51	108.58	116.98	115.89	113.55	115.69	114.5	114.2	116.31	117.37	118.62	120.47	113.08	117.96	114.62	126.96	113.8	112.24	116.63	119.68	118.6	117.48	121.96	113.03	121.42	115.09	111.73	115.66	118.53	117.71	115.87	117.26	119.1	117.47	117.83	112.72	115.71
110.44	107.18	104.6	102.29	107.93	107.29	107.46	106.62	103.78	106.7	107.81	111.58	107.19	110.65	107.63	109.14	108.99	105.52	109.69	109.18	106.48	98.744	106.24	109.18	104.87	100.32	103.66	103.84	100.49	108.46	107.04	109.64	109.12	105.05	112.31	109.14	109.86	109.4	106.91	110.11	106.35	109	106.69	98.216	107.76	101.39	106.16	107.5	110.91	106.1
96.737	101.39	103.72	99.285	100.7	100.55	100.51	103.67	104.07	101.3	95.946	99.411	89.568	102.14	95.666	99.749	96.013	104.99	104.73	97.796	101.46	101.79	102.63	101.82	101.54	95.622	98.117	100.6	107.87	98.684	97.512	101.3	98.444	104.64	97.239	101.35	101.43	95.921	98.209	105.48	95.84	98.853	99.909	99.076	102.26	96.966	98.548	100.73	101.98	96.904
100.28	101.29	104.37	100.37	102.64	110.7	107.25	104.75	109.13	109.16	110.11	102.63	102.44	101.29	104.72	102.03	109.61	107.18	105.97	100.98	104.57	109.47	113.24	109.26	108.03	110.28	106.99	102.13	99.399	107	114.59	107.42	110.31	108.94	109.13	105.98	103.28	103.14	114.08	105.92	107.82	109.71	106.52	107.32	111.71	110.1	106.1	102.9	103.94	107.45
105.89	100.94	101.04	97.552	96.367	100.76	100.21	100.16	105.01	103.89	100.26	96.849	111.68	94.73	97.695	101.74	95.945	97.937	101.66	95.161	106.58	98.435	105.79	103.7	100.8	95.097	102.49	97.412	106.02	100.57	97.495	102.34	101.55	101.64	97.37	99.292	108.15	97.975	99.121	97.096	100.56	102.39	98.817	101.31	104.69	96.741	99.795	105.22	101.35	96.545
108.57	107.67	109.5	108.98	106.98	111.33	106.97	105.73	110.44	109.8	109.09	112.64	110.1	108.68	113.36	104.09	109.2	104.3	109.18	111.53	110.5	108.31	113.09	108.76	112.5	106.25	111.2	107.2	108.72	114.72	109.5	109.48	110.79	107.65	113.45	110.93	109.55	106.2	111.05	115.58	110.2	117.19	108.03	116.45	107.46	106.82	108.82	113.26	102.04	107.86
109.52	113.76	105.91	115.72	108.44	115.24	111.44	110.63	111.56	113.21	108.91	105.97	112.23	109.79	118.51	115.16	113.76	112.49	111.05	112.13	117.24	111.09	109.34	113.11	116.01	114.02	106.37	116.54	108.65	112.09	105.3	110.73	113.05	114.24	112.09	115.08	108.13	113.95	111.59	114.8	110.89	111.47	112.9	113.66	116.86	110.49	111.64	118.79	104.26	112.46
109.71	109.57	106.62	108.46	106.29	108.53	112.11	107.92	113.28	105.18	110.1	110.11	103.47	106.09	111.76	110.38	121.89	107.66	107.86	114.7	109.15	108.57	117.88	111.01	112.82	111.71	108.61	117.05	111.67	111.56	117.07	111.38	109.13	109.34	107.36	117.28	107.33	115.84	113.83	108.1	107.08	111.46	106.84	111.72	110.03	122.4	113.09	108.17	110.88	112.58
94.044	99.517	98.018	97.148	98.011	104.49	99.751	96.801	93.994	97.684	93.803	99.381	104.87	97.728	99.813	99.534	104.28	99.051	98.719	102.77	97.782	104.75	102.61	100.86	104.79	103.76	98.119	97.892	102.09	99.781	100.4	103.9	99.203	103.08	101.86	98.506	98.288	97.535	97.658	95.138	99.329	99.682	97.278	100.74	99.101	94.888	101.39	98.008	100.83	103.04
110.37	115.33	111.62	110.25	111.22	114.2	118.71	108.46	112.02	111.29	113.86	117.51	117.17	112.5	105.29	116.93	108.96	113.69	116.11	114.65	115.43	103.87	108.92	110.53	113.34	105.7	114.56	111.46	110.45	110.25	115.08	116.59	114.21	121.92	112.93	114.44	114.04	111.73	119.13	113.21	105.12	110.85	107.34	112.4	115.49	107.29	115.04	106.86	108.52	120.58
105.6	99.185	107.58	100.46	100.14	103.53	99.626	103.02	103.06	108.91	103.55	95.459	102.4	99.228	108.84	107.23	103.49	105.53	99.763	105.55	106.34	103.61	107.4	103.65	97.006	108.17	107.32	103.37	103	104.5	103.79	114.13	108.19	107.37	105.38	106.76	97.993	102.02	100.75	105.18	99.651	107.15	100.4	107.73	103.78	101.42	105.65	104.15	95.253	100.73
105.89	99.166	104.26	101.47	104.95	105	99.696	102.39	109.22	97.557	107.79	103	104.81	100.52	110.64	102	103.45	109.29	102.81	103.79	106.81	102.98	105.94	105.63	109.99	105.53	107.45	112.73	103.78	108.12	96.006	104.98	107.28	99.681	99.748	109.74	105.32	103.21	103.95	104.31	98.982	109.65	109.49	107.02	109.54	103.49	105.24	109.48	102.96	102.48
102.54	98.516	99.728	97.379	102.47	89.751	95.213	99.877	103.76	98.634	95.283	97.883	102.04	98.5	99.301	100.33	103.88	101.36	100.36	103.19	96.87	99.352	98.851	99.791	97.108	103.39	97.156	93.134	97.859	106.26	100.47	96.939	101.18	101.01	96.499	101.05	99.929	102.45	97.633	103.07	103.34	96.199	109.98	102.4	105.19	97.191	99.352	101.76	96.629	99.142
108.57	102.48	104.61	106.2	106.97	105.77	112.16	101.05	107.39	106.9	101.65	99.967	109.69	103.67	107.24	110.2	110.99	106.71	102.65	107.21	104.98	106.56	109.97	109.46	106.03	101.01	111.32	109.67	109.34	107.95	106.64	103.92	108.29	98.167	109.51	103.15	105.74	108.49	112.82	100.58	104.55	100.33	105.67	106.97	108.59	105.28	103.54	104.63	108.04	111.52
111.73	109.11	105.06	108.61	104.73	103.76	110.63	104.57	108.43	105.46	105.19	101.97	104.91	105.65	109.22	102.23	108.13	108.25	108.11	104.41	107.38	110.26	99.819	106.05	109.22	105.53	102.12	107.47	105.14	104.79	109.72	110.67	104.62	103	106.74	108.59	112.37	102.63	105.09	102.29	105.65	102.71	100.14	106.97	114.24	101.45	103.5	109.87	110.97	107.79
109.67	107.76	118.94	111.89	114.99	117.87	108.32	112.58	120.16	106.79	112.47	106.03	109.69	108.32	107.65	111.08	105	115.08	112.32	118.51	109.01	114.06	110.57	113.36	115.63	117.15	114.3	114.6	108.51	110.62	112.2	110.27	113.15	113.52	108.75	112.47	114.89	118.98	113.03	108.86	107.05	122.56	115.44	111.66	115.86	112.26	113.91	113.61	109.19	115.6
102.29	99.794	103.86	95.6	95.733	109.46	97.86	100.4	103.35	102.1	100.88	100.46	98.368	98.123	102.32	103.16	102.9	105.18	100.15	101.01	95.683	99.157	96.338	102.74	103.2	100.82	100.32	100.93	103.96	98.028	99.965	98.844	99.372	103.97	105.02	103.36	98.227	101.89	104.24	95.764	95.615	100.08	97.736	99.05	102.97	103.1	96.149	98.588	99.849	96.739
107	104.67	110.21	107.77	103.75	100.97	108.23	101.52	104.58	107.65	106.77	105.65	107.98	106.22	111.16	104.79	100.5	110.66	109.57	106.75	107.67	103.6	105.28	106.56	99.656	109.72	109.25	110.08	105.65	102.36	102.91	104.17	110.56	105.52	105.7	105.22	106.7	106.29	105.9	103.64	104.82	103.35	102.94	104.75	108.6	107.17	103.98	111.02	108.61	103.75
112.63	112.75	110	113.34	106.83	112.61	111.36	106.81	113.53	112.06	107.47	117.57	110.63	110.57	116.84	107.6	116.96	108.05	108.11	112.82	103.01	115.65	114.4	115.07	111.43	102.32	107.67	107.14	110.65	113.14	103.62	113.3	106.66	114.17	111.67	111.89	105.08	111.2	109.26	106.31	112.98	105.95	114.58	113.92	108.03	106.82	111.98	115.05	108.22	101.86
113.66	109.92	109.89	113.27	109.02	108.74	106.34	109.35	111.46	111.64	112.77	113.1	118.48	117.15	113.37	110.46	108.38	111.24	111.31	113.6	111.82	111.21	113.87	111.89	114.39	110.43	111.62	103.16	113.38	110.53	121.2	107.24	110.75	105.36	112.5	113.18	114.19	110.86	108.15	115.76	108.8	116.13	114.66	114.92	109.91	116.98	115.19	113.35	111	111.42
122.61	115.89	113.44	112.05	117.51	119.72	116.29	113.55	113.83	116.7	115.11	121.22	117.2	119.99	115.24	121.24	110.51	119.67	112.87	119.68	109.38	114.12	113.89	116.27	121.41	112.97	114.26	116.17	115.1	115.22	113.22	116.17	117.78	113.97	115.76	117.55	122.23	122.15	111.28	118.37	112.96	114.6	113.25	121.85	117.81	118.83	114.12	114.92	117.04	114.67
114.15	114.26	115.95	120.63	118.04	121.59	121.21	118.58	124.73	118.57	117.5	122.05	115.46	120.67	114.71	113.57	117.34	115.75	116.95	119.7	113.43	119.28	116.19	111.36	117.57	121.37	111.1	118.59	118.93	118.48	120.26	121.86	119.39	115.63	116.65	118.54	115.79	114.21	113.5	125.59	115.37	116.92	121.54	113.22	114.83	113.08	115.19	117.41	119.84	114.99
105.24	109.93	111.81	118.73	116.6	108.88	116.23	105.92	109.53	110.46	122.89	115.38	113.09	112.2	114.21	109.22	115.53	108.43	110.82	109.11	111.6	111.79	109.02	106.41	116.23	112.53	112.06	118.33	111.71	116.16	105.6	112.56	114.49	118.29	111.57	115.02	109.37	111.6	119.73	111.55	116.98	109.96	110.89	115.01	117.41	107.74	110.95	116.56	115.82	112.8
111.49	115.46	111.75	113.15	106.13	112.64	111.92	111.84	113.26	111.43	107.25	110.96	113.61	113.56	112.07	111.26	113.95	112.09	108.01	105.84	109.93	120.46	112.34	110.21	107.64	109.07	115.88	112.29	111.11	109.08	112.38	115.32	109.64	113.06	116.24	109.96	109.3	113.8	110.73	113.5	113.93	112.31	109.05	108.94	110.17	108.2	110.57	120.36	108.03	105.68
115.63	111.25	112.26	103.15	114.03	118.6	108.47	106.7	108.78	109.75	115.06	107.79	109.83	111.45	114.94	112.83	110.25	113.48	116.23	109.58	111.51	111.91	108.35	103.36	106.83	108.93	109.05	112.85	104.26	109.99	114.01	112.6	111.43	116.6	109.33	111.85	110.29	115.03	114.88	115.37	111.31	109.61	109.37	105.12	109.86	100.6	117	110.39	113.43	107.62
109.76	108.24	112.69	111.42	110.63	109.14	111.06	107.77	105.09	108.43	111.73	110.56	111.14	106.73	110.7	114.32	105.47	109.35	110.69	111.59	112.39	111.93	104.6	112.58	112.74	109.74	107.02	111	106.73	108.27	115.64	105.45	113.75	107.94	111.37	114.03	106.86	105.17	109.96	112.62	110.82	106.93	111.95	113.67	102.3	105.8	111.18	112.85	116.05	114.33
114.04	110.25	107.88	105.66	102.22	101.31	112.41	112.34	110.63	115.8	111.69	106.49	112.06	108.81	108.78	107.27	108.49	109.85	109.65	111.73	110.57	116.33	109.18	112.08	115.43	107.04	104.95	104.24	112.7	108.1	116.69	112.4	110.44	114.39	111.59	112.36	105.59	115.7	108.61	113.55	104.85	103.2	109.94	109.18	106.5	114.4	109.04	110.78	112.18	106.4
109.43	107.87	110.3	106.25	104.43	107.4	103.91	108.25	110.82	106.38	107.09	108.72	100.22	107.55	99.397	105.96	106.35	103.78	104.83	109.29	110.75	104.81	110.28	109.68	111.32	105.12	110.65	95.714	113.78	99.952	105.05	110.39	109.62	108.94	105.82	108.44	106.66	106.87	107.22	109.21	107.27	108.49	112.19	108.62	102.58	108.75	102.5	104.89	102.91	102.91
112.85	100.72	104.21	105.67	106.63	107.84	104.29	105.81	102.68	102.16	103.68	111.37	103.98	102.93	102.69	114.74	104.17	103.96	109.25	108.54	105.95	110.54	107.96	110.05	100.65	107.35	105.82	107.08	113.5	101.91	113.73	109.45	110.84	106.92	105.64	112.71	110.33	104.34	105.93	104.09	108.13	109.08	102.89	106.75	108.17	105.04	106.59	114.33	109.33	101.44
104.96	109.08	102.94	105.07	100.89	99.043	106.88	108.45	95.516	100.51	106.14	103.23	102.12	99.674	108.45	101.62	106.23	109.51	102.34	105.05	100.2	103.97	103.48	107.3	101.03	109.7	106.35	105.38	107.96	101.29	105.2	98.276	103.22	106.44	103.5	97.896	111.68	107.01	109.24	100.35	113.19	103.61	104.59	110.97	108.96	98.476	93.903	109.21	102.22	104.28
113.25	116.38	119.79	117.04	116.37	123.32	117.19	114.5	112.76	112.48	118.97	112.43	112.6	117.38	115.97	120.61	116.17	115.81	117.51	114.59	114.8	110.44	119.64	113.34	118.15	109.37	124.03	111.79	115.64	113.17	116.73	111.57	114.75	118.05	112.74	118.23	122.31	109.7	118.5	115.68	118.22	112.29	116.07	115.09	114.92	116.18	116.1	128.77	111.92	118.46
104.68	108.62	108.85	114.8	109.29	112.4	116.93	112.51	113.45	111.33	112.83	108.37	111.32	111.44	110.76	111.34	109.46	112.45	108.43	107.45	110.19	110.48	114.91	113.85	102.4	115.43	106.96	108.7	109.23	106.36	112.42	109.45	107.67	112.17	114.87	110.46	107.1	109.54	116.67	111.72	112.14	114.94	112.8	108.27	108.4	113.11	111.47	113.3	107.04	111.64
101.93	97.956	105.94	97.585	109.28	102.97	103.59	101.1	105.32	102.71	109.52	105.34	107.17	98.435	107.17	105.26	107.87	102.11	110.31	107.12	100.64	106.78	106.5	105.71	100.7	105.45	104.85	108.72	108.38	103.07	109.42	99.398	107.86	102.27	101.98	110.01	103.63	100.49	107.35	101.6	107.07	102.11	104.81	102.04	98.731	101.61	99.115	99.87	108.18	104.53
113.96	110.53	112.35	111.78	117.83	110.64	106.53	108.77	112.47	112.78	112.03	115.16	101.73	112.29	109.66	116.66	118.09	115.35	114.2	112.95	108.83	112.61	107.99	111.42	116.75	108.38	118.13	113.51	106.44	111.98	118.88	117.73	110.91	102.78	108.8	108.33	111.77	111.24	111.48	110.11	109.17	114.62	111.78	109.65	105.32	113.19	107.11	112.33	114.35	114.03
105.46	102.58	108.83	107.41	102.22	103.25	104.9	105.26	109.39	105.45	107.22	105.33	105.18	108.54	98.217	104.36	105.93	110.82	110.44	104.01	103.24	103.54	104.63	105.88	104.15	99.082	104.38	104.08	105.92	105.66	110.17	108.66	107.86	100.84	101.07	104.58	107.32	102.08	107.89	103.89	105	105.77	108.3	103.78	108.07	103.32	108.41	105.75	106.36	106.57
110.62	104.15	102.37	108.76	104.13	111.89	106.17	106.94	115.78	102.27	103.2	102.99	103.54	109.21	109.29	104.81	110.79	105.1	104.16	99.585	104.64	105.21	107.44	109.25	103.83	103.7	106.55	107.08	108.12	100.87	107.81	112.12	103.03	101.6	111.35	103.88	107.02	106.62	102.89	110.47	110.31	108.8	109.29	106.66	106.53	103.97	105.83	104.98	105.95	108.12
102.58	102.23	102.66	96.425	109.62	97.26	102.26	98.047	99.355	97.634	104.61	99.687	98.206	105.31	99.439	98.984	96.678	100.26	102.16	97.159	101.85	94.963	103.82	97.34	101.05	98.669	90.819	100.23	98.434	93.687	101.5	103.39	105.42	96.268	104.92	98.147	99.102	98.555	103.9	103.79	101.7	107.76	104.32	97.456	103.41	105.88	103.45	101.86	100.35	99.783
108.03	110.49	107.29	105.21	104.77	110.56	108.1	108.89	105.69	109.7	106.63	106.58	99.697	109.68	107.69	108.41	105.22	112.21	105.61	105.36	106.64	108.24	107.33	108.25	107.68	107.71	104.66	104.31	109.34	105.94	103.78	99.057	102.36	102.3	104.24	107.55	105.67	109.26	106.93	103.63	105.49	103.9	105.33	108.49	111.06	103.62	102.81	109.19	104.36	103.62
100.21	99.922	100.62	104.47	96.403	99.756	95.953	100.47	105.05	100.66	97.419	100.75	102.27	101.81	105.02	102.77	101.51	98.147	101.12	103	102.51	104.31	98.154	103.83	104.03	100.56	103.83	96.665	96.111	97.882	94.43	92.783	103.25	100.19	103.43	98.007	99.046	101.66	104.47	100.83	97.754	100.39	98.278	95.553	99.194	93.462	104.95	108.42	97.748	99.191
103.31	111.23	102.9	107.31	108.14	105.57	104.24	113.24	110.11	108.25	106.31	112.51	109.69	103.38	100.73	108.22	109.94	110.55	108.77	107.43	98.404	104.82	103.74	107.25	106.4	107.34	110.89	105.42	104.19	101.87	105.54	107.03	107.98	110.28	103.5	107.02	103.29	108.78	104.96	101.47	103.25	108.55	105.32	107.77	101.06	102.27	106.63	111.06	111.35	107.21
116.95	115.84	109.7	115.05	117.91	112.16	115.35	124.67	115.73	118.49	114.87	112.46	113.93	118.37	123.01	117.78	123.23	112.17	114.62	114.4	118.45	117.17	117.63	120.92	115.55	120.81	114.39	117.63	124.2	119.98	110.46	114.01	119.55	116.14	119.29	118.47	118.15	117.92	121.47	114.08	119.76	113.32	118.77	109.66	114.83	118.92	112.83	119.65	119.63	115.1
100.56	104.46	101.06	98.628	102.12	110.06	108.2	103.56	105.38	107.64	98.78	100.13	106.09	101.24	110.42	104.75	102.09	108.03	106.78	102.87	108.16	105.13	106.01	103.96	100.85	103.72	106.51	105.63	106.17	105.25	98.667	102.16	108.01	108.94	107.57	103.37	102.74	104.82	106.19	105.91	108.93	108.06	105.5	97.433	106.18	110.28	104.93	108.48	103.2	96.226
105.69	105.98	100.02	98.796	98.405	103.07	98.402	105.97	102.13	104.18	101.24	109.04	105.68	98.195	96.156	100.34	108.07	101.7	104.51	101.39	108.51	94.429	101.13	103.13	98.609	103.35	93.871	99.481	99.874	96.235	102.45	100.07	99.92	105.41	100.32	96.394	95.042	99.219	101.81	101.88	104.31	100.28	99.03	96.776	104.16	87.349	97.653	101.24	108.22	100.41
124.03	114.49	118.67	114.09	113.83	120.19	112.04	121.94	117.02	118.49	123.34	115.49	119.03	116.74	117.86	123.67	122.61	113.31	119.23	113.82	119.57	115.86	115.84	124.94	117.67	118.89	119.43	114.85	119.31	116.1	115.82	117.77	110.58	112.59	117.71	116.09	119.02	117.6	109.26	113.27	115.94	120.73	119.19	114.12	115.06	116.32	119.92	118.15	120.74	112.4
116.04	118.52	105.91	117.85	109.37	107	106.31	111.01	115.08	107.49	110.44	120.53	112.81	109.27	115.01	109.98	110.17	114.85	106.73	113.44	112.89	117.05	106.28	108.56	113.28	110.51	112.43	113.71	110.49	118.3	115.56	113.4	112.05	111.1	111.95	112.96	110.09	110.39	113.55	110.16	109.63	113.14	116.93	111.74	119.36	114.71	118.41	108.39	103.7	115.02
99.338	102.52	102.75	98.278	103.13	102.69	96.084	95.696	103.87	104.77	102.74	98.834	101	98.461	101.99	94.853	95.402	103.3	101.35	102.74	92.916	106.62	105.62	102.81	99.505	94.03	96.835	102.2	99.302	97.059	102.62	98.884	99.639	103.17	96.308	104.01	98.321	98.988	104.92	106.57	96.334	103.17	102.71	97.646	99.883	100.19	97.103	102.22	92.357	99.722
102.3	102.93	108.01	102.42	99.895	101.64	99.233	101.05	99.773	96.477	103.38	96.62	95.519	91.303	101.11	103.73	100.65	94.284	99.322	102.08	101.42	102.5	95.855	103.13	99.328	99.573	99.342	99.715	101.54	93.694	95.989	101.73	98.044	102.25	97.875	98.13	99.398	99.391	105.09	95.397	98.918	99.881	103.47	99.614	102.46	93.584	97.359	102.87	96.647	96.53
118.1	112.83	116.11	119.81	121.42	123.91	114.81	119.91	113.53	114.21	111.62	118.21	117.36	115.43	118.48	115.74	113.05	115.72	115.54	115.24	117.73	116.48	119.5	114.06	117.01	110.68	118.13	113.51	118.96	116.21	111.71	110.78	121.47	113.5	114.97	117.83	117.72	108.76	116.19	121.34	109.75	122.62	120.71	110.63	116.94	116.22	115.26	116.33	113.53	117.14
104.9	101.58	105.91	106.54	106.77	107.31	106.96	109.64	105.74	106.72	101.12	109.61	111.12	108.56	103.08	102.9	106.27	105.93	101.45	103.21	99.982	107.42	103.16	97.117	99.425	105.1	105.15	108.08	107.41	103.85	105.59	105.28	108.7	105.05	111.45	111.51	108.9	103.11	102.01	112.32	111.59	107.05	103.65	104.63	113.21	102.39	109.26	102.6	107.14	109.52
117	111.55	108.51	110.88	104.04	110.36	110.65	115.49	110.54	119.26	114.91	109.78	116.72	100.96	115.18	111.62	110.72	114.45	115.57	117.06	111.05	111.37	112.37	111.62	109.1	115.4	114.94	119.97	114.19	112.5	114.57	118.68	109.35	106.61	116.04	113.81	116.62	118.15	110.07	115.45	112.94	113.73	112.44	112.35	113.33	109.77	113.97	109.66	118.46	110.79
92.651	97.778	103.31	101.38	102.22	95.209	101.13	103.61	99.559	102.59	94.195	95.313	103.46	102.13	93.927	99.499	102.88	103.98	104.08	101.75	91.823	101.03	102.97	104.16	101.69	99.481	95.9	106.19	103.04	102.8	106.14	99.786	101.66	96.984	102.75	102.21	104.79	100.37	104.26	104.9	101.78	96.426	108.01	102.87	101.37	97.095	101.9	98.199	104.11	103.24
111.35	117.12	112.32	116.28	109.2	107.44	116.61	109.19	101.03	108.47	104.36	111.1	109.89	110.67	112.9	110.99	113.21	105	111.42	113.44	113.69	118.17	113.55	112.3	114.51	114.74	109.63	107.86	108.11	114.89	110.37	109.84	113.98	109.88	108.07	107.67	106.27	114.28	111.48	107.26	119.1	106.36	114.94	112.44	111.53	109.22	111.98	111.18	113.44	111.15
102.19	104.77	102.54	98.489	102.98	101.33	95.495	101.64	98.666	99.697	99.338	107.27	101.2	98.379	94.574	105.27	98.893	103.57	106.47	100.33	102.23	96.406	101.06	100.03	95.641	103.25	98.746	92.416	103.09	95.602	100.02	101.62	96.731	101.96	104.22	99.823	107.33	101.63	101.91	99.426	102.47	99.796	99.483	102.11	99.861	102.52	102.53	103.17	103.16	102.29
116.64	115.45	119.5	113.67	113.87	107.89	114.54	113.59	116.04	107.45	120.41	111.48	108.34	109.3	110.76	106.31	109.8	112.15	112.58	112.38	112.72	112.22	108.69	112.38	114.95	110.69	110.39	114.57	110.89	112.37	109.78	110.88	116.12	118.34	108.9	113.51	113.92	112.06	110.74	114.22	111.29	112.82	117.41	120.24	115.09	109.05	110.64	110.9	113.34	108.78
111.95	112.68	117.73	110.49	111.76	108.05	109.55	117.31	114.98	112.54	111.45	114.24	114.83	106.16	118.65	115.74	112.52	112.2	104.99	112.62	113.92	105.7	108.16	113.56	115.33	112.89	106.88	111.49	109.64	111.41	111.35	110.49	113.57	114.9	116.68	112.16	114.39	114.01	111.32	114.28	112.47	107.62	109.04	106.49	109.97	120.21	105.94	105.78	114.95	114.04
107	107.87	105.72	104.39	109.55	108.75	103.42	104.48	100.83	108.56	98.76	99.022	103.89	103	102.51	103.57	102.62	102.75	101.49	100.48	107.46	104.85	111.13	98.973	103.57	104.84	106.12	108.48	103.03	108.53	103.67	106.9	104.3	103.88	107.05	107.51	100.62	106.99	101.62	102.78	99.953	111.09	103.78	106.24	107.36	105.57	110.42	108.79	99.854	107.13
105.98	105.38	105	110.05	109.74	104.77	100.72	105.12	104.55	103.44	106.18	108.24	109.35	104.47	112.15	105.05	108.76	107.93	102.35	98.657	103.62	105.69	107.3	101.51	107.39	106.9	101.93	105.36	104.92	105.55	109.93	101.67	109.25	103.82	103.93	104.15	111.42	111.06	106.72	104.36	112.36	103.79	106.42	106.46	106.31	104.28	108.94	107.27	106.71	99.163
101.57	103.55	104.7	111.69	110.48	104.21	108.56	106.79	107.22	103.45	101.79	101.01	103.88	108.82	105.78	107.88	111.83	107.27	107.12	102.89	109.93	110.28	104.14	101.81	106.88	101.17	107.28	108	104.7	99.636	99.452	113.08	111.47	104.15	108.46	112.31	101.45	104.06	106.09	105.69	102.01	110.44	100.28	105.66	97.009	103.38	100.67	107.87	112.31	108.75
102.15	105.07	111.29	103.96	109.89	108.2	108.76	108.68	113.62	108.02	107.3	112.11	105.19	110.35	104.18	110.37	108.18	105.66	107.41	108.97	111.58	111.78	102.87	111.14	107.65	111.17	104.98	101.7	106.13	102.52	108.67	106.63	105.78	105.7	109.94	104.2	100.47	109.91	101.23	105.9	112.96	100.74	108.51	108.44	103.61	112.04	100.24	103.71	104.85	104.36
105.05	105.76	104.07	112.52	105.34	106.23	106.59	102.76	104.08	106.31	110.07	111.28	106.83	108.71	104.5	98.414	107.85	108.33	106.89	105.61	115.04	107.23	110.66	105.95	112.07	106.63	114.88	105.87	105.67	103.85	108.1	106.55	105.38	105.32	106.06	110.32	107.19	105.61	106.95	108.52	104.34	99.194	111.03	102.61	107.4	103.54	113.66	112.7	108.7	113.57
108.25	101.01	99.959	101.39	105.43	104.58	107.6	107.46	109.38	104.58	103.78	109.62	99.128	110.47	105.97	107.62	95.728	104.85	97.816	108.65	105.13	106.58	104.16	107.12	104.38	103.89	109.17	101.71	99.436	111.43	106.56	95.991	110.32	100.87	104.82	106.52	110.13	107.17	105.82	103.97	104.32	104.75	103.2	101.16	106.67	104.45	102.46	108.26	107.3	102.3
104.31	98.169	106.13	106.26	108.87	109.34	108.81	111.9	102.3	106.57	108.03	107.21	104.58	103.76	108.68	105.15	103.36	96.623	109.67	105.23	104.88	102.24	105.4	107.51	113.07	105.73	101.63	105.7	103.95	103.12	103.37	101.73	98.013	104.64	102.07	107.11	101.08	104.7	113.03	106.59	101.51	107.57	108.7	106.88	113.48	104.95	107.99	98.062	105.2	110.3
111.01	116.09	112.61	111.02	112.74	114.48	113.3	105.58	113.96	110.05	114	109.45	106.56	110.52	109.07	110.47	119.6	110.01	113.28	113.75	110.96	108.91	108.41	117.65	119.72	116.49	113.41	110.27	107.56	115.4	113.13	113.69	109.75	112.44	112.48	116.19	111.46	112	112.42	116.91	110.48	108.33	116.79	107.65	112.19	111.9	108.33	112.96	113.34	108.51
118.78	120.03	113.4	111.77	112.71	106.62	109.95	119.88	110.71	106.14	106.64	111.7	108.42	108.17	108.18	106.93	115.28	117.72	110.87	107.63	110.58	117.93	114.02	109.54	111.05	110.03	113.13	118.47	105.6	106.08	109.27	109.34	107.82	109.7	110.07	108.02	109.16	113	114.67	113.22	114.36	112.33	105.77	109.76	117.55	114.47	114.82	109.46	115.48	112.19
110.68	101.63	102.79	100.84	101.35	109.34	107.01	101.65	106.9	106.45	106.31	102.5	106.64	107.2	106.4	100.28	110.28	102.5	113.78	106.37	101.11	107.78	101.21	105.61	105.01	106.09	102.84	104.73	101.28	105.72	103.68	105.68	104.41	110.06	102.98	107.56	105.38	105.81	108.7	101.76	112.58	108	114.02	96.305	107.82	101.56	104.07	103.1	98.648	101.52
99.232	103.4	104.08	103.07	101.71	104.7	98.634	103.03	103.87	106.64	101.28	103.1	100.68	106.69	101.14	108.52	109.86	101.95	104.97	106	101.74	101.89	106.24	108.37	99.834	103.97	108.47	101.83	100.46	102.52	98.982	99.485	101.72	99.739	101.83	102.53	105.18	106.41	109.91	101.39	105.93	100.23	105.94	100.63	101.22	109.36	97.808	105.55	101.87	107.95
102.94	105.13	107.09	102.75	104.78	103.55	97.536	102.33	105.94	100.78	103.75	99.4	103.95	107.62	103.59	103	106	101.85	104.68	101.07	98.694	101.77	104.18	104.32	104.81	108.38	107.37	109.62	106.88	104.75	99.748	107.39	107.74	104.54	101.72	108.55	103.57	101.88	103.22	108.52	109.9	105.59	104.9	106.13	107.23	109.02	107.61	108.17	108.17	107.44
99.1	102.51	105.44	102.96	104.56	101.81	104.69	99.323	107.08	100.78	106.46	103.46	105.53	106.06	106.9	111.35	98.762	109.36	103.96	103.16	109.24	111.67	104.94	107.47	105.25	106.77	107.01	107.04	104.73	106.61	103.33	110.19	98.87	104.52	104.78	102.64	103.69	114.07	105.21	107.62	106.74	100.61	113.23	106.38	107.09	97.848	111.94	102.25	100.9	100.93
104.94	118.84	110.97	111.08	114.69	101.31	108.64	109.67	109.58	119.11	109.82	113.57	111.68	115.32	104.92	113.84	119.46	110.81	110.57	106.52	107.43	107.06	113.3	112.19	110.51	117.75	105.5	113.59	115.1	110.75	109.63	113.16	111.93	114.74	108.99	110.98	110.36	110.78	115.51	107.87	118.57	116.54	105.7	110.72	107.77	110.88	117.71	118.42	108.28	107.63
104.05	102.29	105.27	111.2	106.35	110.86	98.951	107.65	103.82	107.72	110.36	109.33	104.25	96.718	101.61	105.55	107.63	107	108.55	113.79	109.97	109.95	109.46	107.31	104.06	101	100.91	103.91	103.68	108.66	103.7	104.33	110.51	103.21	105.56	108.2	99.601	107.96	103.49	103.68	103.73	105.97	105.05	113.05	110.25	113.88	103.28	103.83	110.69	104.94
97.373	106.71	106.58	107.37	104.26	106.94	104.7	107.54	99.777	102.05	107.67	100.61	103.45	94.282	106.75	110.64	103.86	107.14	105.19	101.75	97.098	103.65	107.17	103.64	111.07	108.82	106.57	108.82	100.98	110.85	105.85	111.11	105.52	111.5	107.09	102.84	101.42	99.688	106.59	100.1	100.68	105.3	99.304	99.464	104.82	108.09	106.54	105.91	107.71	107.31
106.87	110.46	107.83	107.22	105.41	106.76	103.24	108.19	109.41	103.33	105.41	101.43	105.42	101.45	109.64	104.33	103.14	99.741	108.15	107.76	113.03	104.08	101.6	107.83	100.85	105.45	102.86	105.67	107.98	110.59	102.91	101.9	107.48	103.65	106.82	104.1	101.56	96.812	104.29	103.64	109.2	107.11	102.1	100.02	101.42	107.27	108.46	108.07	109	111.09
105.3	106.34	103.42	104.69	110.89	107.16	110.64	102.01	103.21	102.45	105.36	101.03	114.91	100.79	102	105.58	109.65	107.28	105.4	107.7	105.27	106.58	106.84	104.31	112.58	99.55	114.46	104.76	108.76	102.95	112.17	101.45	111.61	108.65	108.22	103.83	102.48	105.47	105.82	111.63	116.58	114.81	115.75	105.92	108.33	107.07	104.57	107.5	108.63	105.94
102.76	107.7	106.61	104.1	100.39	106.81	99.184	104.54	104.25	108.41	106.32	100.84	100.93	107.41	107.25	96.788	108.46	108.81	109.27	103.83	106.04	105.51	98.305	108.99	103.3	105.43	105.45	105.55	103.07	101.39	105.2	101.82	107.72	107.47	110.9	106.93	104.53	104.15	105.26	99.872	103.43	105.04	105.75	109.47	103.3	108.72	104.6	107.52	107.83	107.39
107.8	108.01	114.77	107.19	114.6	112.75	109.38	108.52	107.76	109.79	109.95	112.52	109.21	109.78	105.82	112.38	106.33	107.52	108.45	107.34	107.54	110.04	104.59	106.64	115.01	109	113.92	107.31	103.12	114.92	112.98	116.93	104.92	107.69	105.56	106.73	106.04	112	106.77	114.96	111.52	111.98	111.71	110.59	101.44	110.38	115.43	105.33	103.36	113.25
107.44	104.68	104.84	109.37	112.18	106.87	109.29	110.21	112.29	108.09	105.51	107.22	106.44	108.2	106.11	104.01	102.97	104.81	106.37	100.61	100.53	101.01	105.31	107.57	98.804	105.5	106.4	100.98	101.85	109.47	103.68	104.62	100.79	108.5	104.25	105.32	105.88	103.11	104.22	104.78	108.08	112.1	104.4	105.03	105.2	105.37	105.85	107.85	103.57	107.46
97.801	109.68	102.94	101.86	106.07	99.422	104.32	102.15	99.104	106.1	99.739	103.95	98.665	95.751	102.03	106.59	101.85	103.3	111.34	99.228	104.95	101.97	106.08	101.95	99.921	100.48	103.7	106.64	105.74	109.98	109.98	104.65	96.505	108.37	104.38	102.62	113.54	104.16	101.77	102.48	100.12	104.69	103.35	104.11	103.97	100.46	106.49	101.13	106.48	103.69
107.93	106.31	100.33	105.5	107.21	103.95	102.94	105.19	107.32	101.34	99.98	108.72	110.94	103.69	109.36	104.89	111.45	106.31	104.84	105.26	102.83	101.52	108.85	108.58	102.24	106.33	105.61	109.4	106.52	104.14	110.96	98.388	106.44	111.89	105.99	108.41	106.42	112.37	101.82	103.31	106.01	113.41	103.79	104.97	111.35	111.04	103.53	115.75	107.99	105.2
112.38	105.99	108.62	103.93	101.71	105.21	106.85	109.11	107.01	107.66	111.52	104.55	106.37	110.47	107.85	109.56	104.94	107.72	108.91	104.73	106.74	99.468	104.79	107.88	108.71	107.8	103.86	105.63	106.76	99.703	109.66	106.54	107.86	103.46	104.91	100.97	103.76	105.19	101.2	109.49	109.66	102.97	99.957	104	105.44	112.94	113.99	101.62	104.88	103.77
105.46	101.44	106.71	102.24	107.86	106.97	107.66	105.73	106.7	104.02	99.255	112.3	101.89	98.162	101.48	97.569	107.63	101.99	109.38	104.16	104.74	102.41	101.34	105.05	105.14	102.47	107.44	107.22	105.98	105.79	101.3	100.87	103.74	103.59	103.53	103.41	100.8	105.33	103.32	103.18	107.11	107.43	105.23	101.98	104.16	103.6	107.38	104.38	101.08	101.37
104.44	106.12	106.16	106.8	104.67	100.65	110.49	103.82	106.79	106.19	102.66	108.14	106.21	99.841	107.19	102.42	108.36	105.37	108.85	109.63	104.13	102.89	109.25	105.75	102.7	105.15	102.94	106.83	100.59	107.59	101.36	107.55	108.73	106.56	104.61	105.29	106.4	107.37	114.17	107.45	101.7	102.57	105.79	107.15	106.01	104.78	101.04	105.16	94.988	106.6
112.77	115.61	109.39	113.21	109.34	112.91	117.08	114.96	106.72	107.43	112.57	114.92	107.66	107.54	112.68	111.77	112.07	106.89	109.12	110.57	110.23	108.32	110.83	111.4	115.46	106.34	111.82	112.38	106.27	112.78	107.95	107.83	111.53	111.16	112.34	110.76	104.58	112.03	112.24	103.64	111.33	108.83	109	113.86	110.28	113.14	118.18	110.54	107.26	110
105.9	108.22	107.73	109.75	108.87	106.84	104.62	97.731	109	104.06	108.5	108.02	109.72	102.74	103.2	106.81	105.11	106.09	106.43	110.89	105.28	104.91	107.39	104.24	102.57	97.327	103.9	105.3	108.2	106.29	101.42	112.82	109.06	105.7	109	104.36	102.84	109.75	107.39	107.79	105.49	104.63	106.04	103.39	105.94	108.22	107.07	98.765	103.76	104.53
116.36	109.26	107.59	111.51	113.22	114.46	110.51	106.23	105.38	101.65	109.67	106.99	113.71	112.47	109.23	108.82	110.73	102.55	111.95	105.7	114.72	110.39	111.87	109.87	117.41	111.42	108.82	110.78	115.22	111.71	112.68	105.25	112.33	107.63	115.64	114.29	108.53	116.79	108.52	108.36	108	113.44	113.35	108.3	111.31	114.2	110.46	114.81	108.89	106.88
101.93	102.32	104.71	98.424	95.007	93.431	99.855	103.62	100.32	101.53	95.208	94.869	99.552	97.188	101.67	103.78	97.511	92.518	96.4	103.65	99.742	99.647	103.11	104.52	103.05	98.118	101.85	98.163	105.92	98.07	100.53	99.852	102.07	99.788	98.997	105.11	104.87	98.397	105.12	101.92	100.36	102.6	99.013	103.73	99.726	96.725	95.603	101.99	102.66	100.79
122.74	114.06	114.4	113.03	113.9	119.82	120.54	103.88	116.92	116.01	116.62	122.81	120.02	116.19	123.72	121.32	116.25	122.05	113.44	120.1	115.33	117.15	117.88	116.93	114.07	122.64	116.63	116.69	115.95	123.37	118.28	116.06	112.4	115.19	119.91	117.43	112.64	117.63	120.13	116.45	120.1	120.25	116.67	118.55	116.56	114.73	118.45	116.91	115.85	120.18
112.14	104.22	105.95	102.58	104.86	109.93	109.11	106.97	108.62	105.89	102.81	108.83	107.2	111.58	102.49	101.41	109.16	110.77	108.3	109.07	101.85	98.362	104.16	102.63	106.98	107.45	107.81	109.72	104.23	109.38	105.31	107.77	100.71	99.916	101.03	104.9	103.8	104.11	108.83	106.82	107.77	102	103.89	105.31	102.32	111.28	102.12	100.76	108.91	103.44
106.88	113.75	112.06	113.21	114.5	115.07	113.9	110.38	114.36	116.66	107.89	114.75	116.63	107.17	111.21	110.16	116.26	106.01	115.36	105.83	111.17	112.46	112.51	108.52	110.48	108.46	117.27	114.55	110.56	113.71	115.7	118.73	116.21	108.89	111.98	104.92	113.51	112.38	115.87	117.51	106.59	110.74	112.63	114.67	107.17	111	113.11	115.13	112.15	102.71
109.04	103.97	101.77	112.23	106.02	105.05	108.89	109	104.24	104.54	99.283	107.53	110.07	105.08	107.33	105.14	109.48	100.85	103.75	105.57	102.98	109.64	111.14	98.034	102.26	100.69	103.46	103.48	101.97	115.89	105	110.4	108.99	111.57	102.78	108.52	103.87	102.82	102.7	109.02	105.71	109.12	102.15	102.11	103.17	107.89	107.66	100.79	109.9	104.27
107.33	113.47	106.49	114.08	113.08	116.27	115.69	109.87	114.47	113.32	109.36	112.39	122.82	111.7	110.14	118.97	108.7	115.26	113.53	114.45	116.27	106.38	116.13	117.76	107.7	115.09	109.33	114.58	116.95	121.24	108.61	114.53	108.94	115.37	112.6	108.3	111.8	112.91	117.34	109.94	111.72	117.38	110.61	102.78	115.73	110.66	111.35	110.38	112.63	101.73
116.33	115.82	117.99	115.43	111.99	117.48	117.11	117.92	117.07	115.05	118.28	117.2	120.2	120.63	113.23	111.12	116.82	124.18	120.06	113.46	112.91	118.98	122.46	113.77	119.07	115.73	118.5	122.85	122.96	117.7	113.47	117.21	117.93	116.42	111.42	117.02	122.16	118.99	118.61	115.63	111.32	116	122.15	121.29	120.2	118.9	113.71	109.12	115.58	116.27
114.52	105.19	112.46	110.4	112.02	111.21	114.16	108.67	110.53	109.47	113.43	107.2	112.72	108.11	108.05	114.43	114.03	111.39	111.08	116.02	113.02	112.59	112.65	108.21	115.7	111.94	118.69	120.63	113.14	116.03	116.61	112.48	113.62	109.79	114.09	109.6	111.55	105.56	111.28	112.55	117.6	113.97	115.47	110.65	108.5	113.66	111.79	111.27	112.45	108.13
107.77	112.39	104.98	112.98	110.55	105.36	110.5	112.43	108.84	109.84	114.46	110.35	113.21	111.61	114.44	108.95	109.14	116.13	107.06	106.49	110.68	108.75	105.86	105.27	109.87	113.4	109.93	117.16	106.88	107.69	104.2	109.03	109.69	113.32	105.55	106.78	113.31	113.17	104.66	111.51	112.27	111.02	110.28	114.21	116.2	112.81	112.32	108.23	102.7	106.24
111.21	111.28	109.8	110.18	102.74	111.36	108	104.02	101.32	108.81	111.5	104.11	101.36	107.62	102	100.49	105.97	101.14	97.116	104.69	103.39	101.95	105.14	109.93	110.73	104.82	105.18	102.51	102.94	109.67	103.83	108.16	107.14	110.57	102.12	102.81	101.81	102.81	109.76	106.37	100.77	103.67	101.82	105.15	110.12	106.64	109.4	109.23	105.04	106.5
111.98	101.47	100.8	99.389	106.67	101.99	103.23	115.41	99.994	104.73	110.13	102.08	104.52	99.743	103.59	105.94	100.09	102.63	103.47	108.44	102.47	104.46	100.11	109.11	104.38	105.25	99.726	100.14	101.42	105.51	111.5	96.476	105.91	102.28	106.12	107.16	99.22	105.95	105.1	100.56	98.168	101.5	111.37	102.76	99.001	104.22	107.72	105.18	100.33	100.31
103.82	109.15	107.43	108.6	107.78	98.286	102.86	105.7	101.41	98.765	107.81	105.58	103.45	101.21	97.606	113.09	103.62	100.63	105.84	108.02	107	102.17	104.47	103.49	104.37	98.015	106.67	102.23	102.59	106.62	107.62	107.84	96.602	104.98	109.13	103.05	113.17	111.42	109.43	109.04	108.61	106.43	109.32	112.63	110.17	110.38	103.83	107.84	104.23	106.6
107.97	106.8	100.28	105.39	105.13	108.27	105.84	102.86	104.22	101.66	105.45	110.28	100.13	110.4	106.27	110	98.27	101.6	110.74	106.46	99.853	106.58	107.78	103.13	104.7	108.14	100.36	100.87	107.85	99.992	100.66	102.15	103.08	100.36	103.97	100.91	105.94	104.19	109.69	106.44	106.24	104.73	107.8	100.64	108.43	98.629	108.4	103.67	107.01	107.15
112.67	106.74	108.89	107.65	117.42	108.51	112.64	112.46	106.1	105.65	109.4	110.49	112.5	109.69	108.21	113.12	104.48	106.08	112.85	108.72	109.46	104.97	102.47	107.37	115.19	103.43	106.99	111.47	111.23	112.6	104.96	108.61	110.67	109.68	104.73	101.92	114.18	107.25	108	104.88	101.79	114.54	117.82	108.67	117.14	107.28	102.92	113.78	105.36	113.72
112.4	110.09	116.18	113.53	112.3	118.53	113.43	112.97	111.09	112.44	117.31	103.38	111.79	117.13	118.72	113.18	106.87	113.55	109.25	114.57	112.34	110.48	117.63	115.46	108.82	112.89	113.98	107.67	109.94	111.72	110.46	114.06	115.01	109.9	116.4	112.92	111.6	108.53	112.96	113.75	111.32	107.97	112.25	111.28	115.54	106.29	111.89	114.31	118.34	116.19
109.58	107.81	103.58	110.21	108.52	102.63	108.72	102.98	114.96	108.1	105.71	113.77	106.52	105.1	110.11	105.01	105.46	104.75	111.64	104.66	99.779	106.81	100.13	102.08	104.41	104.78	103.61	102.26	104.89	109.26	103.8	104.49	105.51	104.76	103.65	102.7	101.21	103.64	106.4	106.49	102.84	105.37	106.47	112.94	109.74	112.6	107.5	104.52	102.37	99.05
111.84	116.71	113.84	112.18	109.56	115.59	111.68	114.37	115.82	107.34	110.39	114.83	109.83	116.75	110.22	108.77	112.83	107.48	120.84	108.09	116.36	114.58	115.39	111.48	114.85	112.54	112.82	110.92	116.83	117.24	108.1	102.56	113.73	109.64	112.29	108.33	115.71	109.84	110.31	113.94	116.4	117.33	114.43	104.03	112.01	103.21	118.14	116.21	107.02	115.69
107.73	105.36	108.45	103.87	109.52	112.2	103.18	109.08	100.25	106.26	104.99	101.83	110.11	108.68	104.55	104.49	105.6	108.85	100.51	101.31	105.55	112.66	106.62	102.33	105.08	104.79	105.34	103.27	100.93	105.49	109.03	105.44	112.27	108.08	103.86	104.46	110.18	104.36	105.05	103.91	108.62	112.45	101.41	107.19	106.28	108.09	112.89	108.37	105.02	106.54
106.09	104.98	112.16	109.18	106.31	109.06	107.58	104.48	106.12	110.51	105.55	102.84	106.3	103.51	108.16	105.16	103.96	102.2	108.38	102.1	115.74	104.36	104.22	110.24	109.46	108.16	106.69	109.36	102.65	105.42	104	108.94	102.05	105.29	107.82	105.88	107.48	111.47	102.41	106.9	110.87	109.68	104.85	106.61	109.47	106.65	109.12	102.97	102.73	100.97
103.22	104.91	103.06	99.669	103.24	103.4	101.24	103.92	112.19	105.56	98.405	101.89	103.21	108.27	105.24	102.61	100.5	105.3	112.59	102.24	102.52	108.19	101.21	105.49	109.93	108.35	111.27	105.65	101.42	105.85	107.43	105.84	113.63	103.47	99.396	102.99	110.91	99.929	106	110.12	106.02	107.28	106.12	110.74	105.13	106.77	106.12	107.99	106.6	100.92
108.89	108.08	102.84	110.87	113.47	109.18	116.4	107.76	108.86	117.88	110.74	109.43	107.15	111.8	109.01	108.17	107.63	105.76	117.11	116.06	110.75	110.98	111.88	114.41	113.09	113.46	108.95	112.62	111.51	117.96	109.07	104.09	108.34	109.07	110.31	109.19	113.09	113.82	110.98	112.38	112.49	115.08	106.86	114.1	109.2	109.75	108.7	114.13	110.52	110.97
105.23	105.12	107.04	103.29	100.63	107.09	106.29	106.54	103.16	106.83	105.84	104.76	102.06	102.19	103.41	105.17	103.3	107.62	108.72	106.2	98.852	105.69	108.64	108	99.236	105.85	109.42	104.83	100.12	100.73	107.42	107.84	104.49	105.88	104.06	103.5	100.09	104.02	110.01	108.59	104.49	106.99	106.99	106.3	101.4	106.14	99.936	108.14	106.63	104.79
111.78	110.5	97.454	99.282	105.66	106.41	106.1	110.38	111.08	103.02	103.24	104.61	105.53	106.89	99.437	107.11	102.35	99.142	100.21	100.25	103.8	101.1	104.27	105.6	101.37	106.92	106.58	100	103.08	107.57	98.635	107.59	101.81	101.96	102.53	107.78	107.63	104.33	104.17	109.02	100.35	103.03	98.745	100.82	107.92	97.667	100.28	106.81	100.29	102.76
96.959	100.13	100.2	99.272	107.39	102.41	106.67	104.58	98.277	100.19	105.38	98.118	101.96	108.25	99.56	101.76	102.84	98.76	98.518	104.42	94.732	94.733	97.019	100.99	100.72	102.49	97.983	96.9	101.88	93.938	96.914	100.2	96.505	99.978	100.1	105.94	102.83	99.335	105.32	100.38	98.797	101.14	107.09	99.817	104.67	104.84	104.65	103.68	97.048	100.11
106.31	106.09	104.05	107.78	109.05	103.46	107.54	110.45	110.83	106.69	110.03	99.409	109.13	109.57	104.53	104.61	107.34	107.23	111.59	110.97	106.1	107.34	105.06	101.96	108.34	104.66	105.64	114.5	108.26	107.38	104.5	103.05	99.731	105.19	106.68	101.99	109.87	107.95	102.76	105.7	103.84	109.03	103.09	105.41	107.16	108.74	102.86	106.62	111.4	107.68
112.78	117.84	125.63	117.7	121.14	121.11	115.69	116.25	114.62	121.33	129	121.54	116.36	113.61	116.79	112.45	117.64	121.98	118.27	116.55	114.03	115.96	124.01	117.46	118.21	116.13	112.8	113.99	125.5	116.05	116.65	114.21	123.57	109.96	112.44	117.81	119.79	115.92	116.95	115.8	118.02	110.56	117.54	114.98	119.75	116.03	117.77	113.13	115.94	123.39
106.96	104.92	101.65	109.68	103.9	106.14	105.37	102.56	105.47	109.08	103.7	107.89	102.46	106.95	104.24	110.12	109.76	103.56	107.7	107.94	104.75	108.27	102.98	107.14	109.36	106.46	104.01	106.12	108.01	106.5	103.09	108.12	104.65	104.34	111.76	106.8	104.12	110.62	109.37	105.11	102.47	109.89	107.28	104.65	104.3	109.12	106.69	106.23	106.36	101.23
109.32	107.42	100.39	99.987	113.99	106.78	108.77	104.09	107.06	102.12	101.29	105.82	104.51	104	105.32	107.24	104.11	99.024	106.67	108.06	103.18	103.72	106.17	102.15	110.02	111.47	106.7	107.51	101.63	100.86	103.61	104.69	106.62	105.77	105.06	102.99	105.18	99.419	105.33	104.33	103.87	105.24	112.1	100.17	98.986	101.37	103.34	106.63	111.38	106.93
109.2	113.17	107.65	102.68	104.85	104.11	108.25	105.68	109.87	102.81	106.96	104.99	110.42	119.94	100.77	105.12	106.81	111.6	101.2	107.05	105.86	106.65	104.6	106.03	106.54	107.32	106.09	103.99	100.88	101.45	102.7	106.11	102.93	105.96	101.73	107.29	110.3	106.61	105.54	102.89	107.52	110.37	105.56	108.95	108.47	106.71	107.13	110.15	112.4	102.8
102.77	97.995	98.6	105.69	102.7	99.631	97.894	99.506	97.767	98.128	98.918	104.02	104.87	97.875	103.16	104.15	96.692	102.56	101	99.873	99.091	100.3	102.77	108.71	99.583	105.65	102.05	101.45	98.667	98.299	102.44	109.41	100.47	104.22	100.57	101.5	101.64	103.07	99.267	102.59	97.834	107.59	98.859	99.779	102.65	104.45	94.377	96.777	99.186	102.17
100.08	102.29	105.25	102.06	107.49	107.79	105.83	104.85	107.15	108.44	102.85	109.44	103.62	110.85	103.46	105.91	109.69	100.93	107.55	101.68	110.74	103.6	105.08	110.92	110.02	96.481	100.18	108.7	106.44	110.47	104.95	103.9	113.5	108.61	107.7	106.64	105.63	101.76	103.97	102.1	101.64	103.48	109.37	104.45	102.37	106.62	104.6	110.28	111.46	110.18
114.39	113.63	108.92	114.16	116.03	111.89	113.73	112.69	118.26	118.89	112.65	115.2	108.22	110.34	114.75	107.69	110.65	114.87	110.42	115.28	114.22	117.22	115.83	112.12	108.55	111.83	111.72	117.62	112.22	119.14	115.41	110.09	112.29	110.24	110.75	114.2	114.64	119.55	113.94	109.89	115.58	114.76	109.03	107.91	112.84	110.17	110.43	112.12	109.61	116.54
110.76	113.24	116.49	109.1	112.47	115.35	115.09	110.93	108.4	106.32	115.64	108.72	115.24	115.04	111.44	121.17	112.24	111.23	113.18	115.87	111.8	107.74	115.61	110.07	114.84	110.06	113.1	115.06	108.51	111.6	114.01	114.18	113.94	107.81	108.15	117.39	114.77	112.1	120.08	112.26	109.85	104.92	110.35	102.35	107.37	115.35	108.42	115.03	111.39	111.59
103.51	103.33	105.59	103.4	102.91	106.26	100.4	107.7	98.684	111.17	102.74	101.37	106.16	101.32	113.45	100.66	107.24	105.76	105.22	106.64	102.09	109.63	109.36	109.83	104.14	100.98	106.88	104.52	109.45	111.33	101.54	110.21	103.78	104.02	107.48	107.78	104.16	99.676	112.58	98.471	107.77	99.412	104.86	106.46	113.01	102.75	101.9	109.03	105.44	100.03
116.83	108.89	108.74	104.39	118.11	113.88	108.54	105.26	110.81	110.29	109.28	113.04	108.74	103.33	106.77	109.65	110.16	113.52	107	109.95	108.27	115.04	114.21	108.98	107.64	104.69	110.95	113.12	114.96	108.99	114.38	103.83	111.23	108.76	112.83	104.84	105.11	105	109.41	106.19	113.55	108.91	106.29	107.18	111.11	112.13	108.4	110.2	107.8	108.63
111.99	109.82	111.49	110.85	106.98	102.27	109.84	102.19	104.28	107	103.67	102.89	100.61	101.35	98.819	101.8	107.18	103.44	105.94	104.36	98.992	105.05	108.81	105.85	110.15	100.15	105.92	105.72	99.76	107.75	115.45	106.85	108.41	101.62	101.5	108.11	106.06	109.36	110.39	103.5	107.23	114.74	109.93	104.8	110.73	108.71	108.57	105.68	111.36	103.97
109.97	104.49	109.87	109.68	102.89	112.65	108.14	104.96	109.64	109.03	104.68	108.73	107.58	105.56	104.36	109.22	105.15	108.81	110.71	108.79	110.14	109.42	105.15	110.22	104.68	103.92	105.01	112.28	108.62	112.67	110.48	111.24	108.85	107.42	106.36	105.49	108.86	101.04	103.91	109.83	114.47	109.37	109.69	105.49	108.1	109.46	105.54	103.84	104.28	108.55
113.19	112.06	106.79	105.42	103.06	110.9	114.79	112.51	112.34	114.77	108.85	112.72	112.46	115.53	108.55	110.13	110.29	109.37	116.34	105.22	108.5	108.62	106	112.31	110.61	113.4	115.68	114.32	115.92	110.68	114.83	117.05	106.36	108.2	109.95	112.8	115.67	112.27	107.47	111.39	101.35	112.08	106.56	113.66	117.72	106.49	110.93	107.06	109.66	110.62
112.82	116.23	112.89	116.02	105.04	114.14	111.11	116.99	109.72	119.49	114.38	108.11	113.04	111.03	113.36	115.22	110.16	111.71	117.48	110.72	109.61	108.76	111.81	109.18	114.86	117.46	111.06	111.63	112.66	117.7	108.94	111.03	109.84	108.76	108.15	111.86	111.36	103.4	109.91	115.98	108.96	112.93	114.35	108.29	112.54	109.52	110.6	117.71	106.25	111.84
98.358	94.665	101.01	97.83	105.06	93.647	97.502	101.57	100.8	104.95	95.654	101.58	102.72	101.54	102.05	97.733	97.494	101.58	99.997	96.247	102.5	106.82	101.26	101.35	99.166	94.643	103.69	99.327	93.593	97.974	101.35	102.97	95.751	102.51	94.957	95.915	104.97	95.877	102.39	98.751	103.16	97.789	99.358	106.47	104.79	99.926	99.967	97.241	109.96	104
101.6	104.38	97.927	102.58	95.595	107.64	97.644	102.91	97.301	101.64	100.1	92.138	105.23	106.41	99.428	102.81	98.307	97.236	98.593	99.856	108.44	96.467	94.402	98.582	102.26	92.092	95.009	101.72	105.21	98.323	93.682	101.36	97.857	104.43	94.276	96.835	103.52	99.918	102.79	103.77	105.4	93.973	99.724	101.39	98.931	101.12	95.777	98.848	100.7	94.219
102.03	100.97	108.29	103.99	100.44	104.85	107.1	110.56	102	115.24	103.37	111.24	103.26	106.09	108.36	103.93	102.68	105.85	105.12	110.2	99.12	103.03	102.33	106.01	105.56	103.79	109.02	102.84	100.79	111.3	111.85	103.74	111.24	103.49	114.28	108.16	109.57	113.02	102.94	105.4	105.5	104.68	111.35	104.06	105.93	111.62	104.94	104.63	108.82	107.82
111.29	110.22	102.21	103.15	102.56	101.44	100.82	103.41	109.36	109.91	109.36	105.7	103.53	104.83	105.43	106.35	105.42	104.86	106.29	98.209	104.6	106.31	99.086	101.89	99.681	103.96	101.77	98.495	101.34	104.05	102.51	100.95	103.8	105.61	104.96	105.92	102.92	106.03	101.87	109.33	107.56	102.84	103.64	105.81	101.21	111.26	104.28	100.54	103.6	105.66
110.37	112.34	111.84	114.55	117.57	112.98	110.98	112.33	117.49	109.62	106.87	102.53	111.64	113.55	107.05	111.77	109.02	119.26	115	115.4	115.02	113.4	113.43	111.59	119.42	115.39	109.78	106.47	111.95	109.68	112.72	102.66	109.63	110.26	117.04	105.39	113.35	107.33	107.95	108.45	115.1	116.48	109.67	112.42	112.22	106.39	111.26	112.41	113.47	111.1
103.2	103.72	102.04	103.22	97.058	105	105.49	97.67	102.06	94.449	103.8	102.35	102.66	98.489	97.68	96.226	100.15	98.326	104.81	102.68	100.14	96.409	98.262	105.48	104.75	99.785	102.2	101.94	104.05	100.5	97.088	102.49	96.485	95.237	103.73	99.441	99.583	98.381	97.881	103.1	98.406	102.47	102.14	100.45	95.198	100.93	104.95	101.18	104.88	96.875
104.08	104.83	107.57	105.52	105.39	107.05	103.27	99.426	107.81	110.3	105.64	100.76	106.36	108.86	100.13	106.04	110.79	108.13	108.68	104.74	101.49	99.003	106.19	103.32	105.17	100.69	112.57	102.6	101.88	104.89	106.89	105.46	104.54	111.03	105.02	110.78	108.72	102.8	108.37	112.29	104.48	111.93	105.07	108.78	106.14	112.89	102.09	101.48	109.5	107.22
107.72	113.7	113.29	117.46	116.65	107.31	111.33	110.52	112.12	115.01	114.11	114.48	114.55	116.59	108.7	108.2	108.71	108.9	112.14	104.11	112.14	115.18	109.03	108.18	108.37	116.49	107.56	116.89	109.6	111.23	111.03	115.02	114.62	111.21	112.45	109.82	113.56	108.43	112.06	110.75	109.64	115.16	115.22	110.02	106.07	110.78	108.41	111.21	109.11	110.89
107.21	109.04	108.78	100.44	102.42	100.18	105.85	106.23	110.83	103.5	100.18	104.49	104.85	104.18	105.92	105.97	102.56	106.74	104.72	109.6	104.17	106.53	109.12	108.1	104.32	112.55	107.83	109.98	109.83	105.82	105.86	101.92	105.59	105.05	108.56	107.97	107.32	110.46	111.39	107.6	109.55	108.65	105.69	107.3	102.66	103.58	104.93	107.44	111.3	105.58
100.53	106.64	107.16	103.48	103.43	105.03	99.547	107.41	106.2	104.98	109.16	97.895	102.86	102.19	108.76	106.96	102.94	108.25	99.52	110.11	99.079	104.64	103.24	110	110.47	97.789	104.43	110.24	103.99	105.76	109.88	108.98	103.59	98.435	104.14	103.88	106.68	108.83	106.51	102.17	103.12	108.93	108.48	105.51	107	100.51	102.18	102	104.24	102.86
106.87	96.916	97.657	98.677	101.35	99.202	97.801	105.49	96.675	95.696	100.2	101.63	112.01	101.93	101.84	107.75	98.252	101.78	104.92	100.05	99.521	103.74	102.32	102.77	101.76	99.978	102.04	99.111	101.47	99.116	105.34	96.662	97.391	108.24	96.744	102.24	100.01	104.21	100.02	96.914	96.29	98.743	96.607	99.633	99.63	108.4	100.84	102.34	102.05	107.26
100.65	103.58	104.11	103.63	100.45	109.79	109.38	108.63	103.96	104.27	103.45	104.07	109.33	107.66	104.29	110.22	103.61	107.44	106.29	108.42	108.71	107.16	101.4	109.97	106.5	103.14	109.98	109.03	104.52	105.83	109.84	98.431	108.28	106.2	99.711	100.94	106.93	107.34	111.08	98.922	105	113.4	104.98	110.55	106.14	103.78	108.81	106.06	106.12	107.68
102.56	106.47	104.35	110.09	105.59	104.24	113.09	106.03	107.51	101.76	105.59	106.68	110.57	105.68	108.9	104.83	103.59	102.74	111.41	106.43	103.3	103.15	104.7	107.53	115.26	103.56	109.3	107.43	108.53	110.72	107.61	107.66	100.3	108.36	109.92	109.75	103.47	100.02	104.95	104.49	107.09	102.79	101.96	103.42	108.32	106.35	104.58	100.24	107.43	102.04
117.76	116.76	118	117.61	116.49	116.91	116.26	117.65	117.36	118.3	114.22	123.29	116.14	118.86	121.58	117.89	116.41	118.41	117.99	113.19	116.23	117.2	124.37	123.19	119.2	122.12	115.44	121.6	122.08	115.95	119.17	111.81	118.05	119.19	122.22	113.68	118.57	116.87	115.04	119.72	110.02	117.34	116.1	120.32	121.57	118.6	114.74	116.99	119.04	117.26
105.67	109.07	106.68	105.86	105.63	107.91	108.37	100.88	107.47	108.55	110.38	110.46	109.78	107.52	108	111.54	106.92	105.86	112.82	104.44	108.14	101.31	110.87	104.14	101.94	108.54	105.84	107.32	112.29	113.55	106.26	104.19	107.55	104.75	110.63	109.59	105.54	104.54	102.1	104.62	108.69	97.715	106.8	110.36	102.92	104.17	110.96	109.04	110.2	107.19
110.12	107.75	113.33	110.03	111.91	110.32	113.32	109.3	114.5	104.32	116.97	116.67	107.64	107.91	115.39	117.18	110.67	112.02	108.08	111.25	114.14	108.79	108.25	110.72	106.71	111.57	118.96	108.2	115.52	114.17	113.3	109.85	119.75	111.84	109.72	112.41	111.34	113.81	107.4	111.2	114.14	109.82	112.65	115.68	117.2	110.69	113.63	112.39	116.47	113.02
108.53	105.84	105.22	107.69	103.08	98.908	104.64	102.71	109.57	108.18	105.42	111.49	105.58	102.05	105.78	108.38	104.38	112.31	104.86	97.292	109.14	105.27	104.5	107.77	103.34	107.36	102.67	109.35	101.55	113.05	103.8	111.87	107.06	108.87	110.16	107.23	101.49	107	105.26	103.12	103.83	103.68	102.66	105.24	104.87	114.78	110.14	104.91	102.11	110.28
113.42	112.51	109.17	111.51	110.26	114.45	112.8	111.91	117.32	112.42	112.56	109.56	115.25	116.05	115.69	110.98	111.57	106.72	111.17	109.96	109.18	112.22	114.14	108.48	107.07	109.94	109.47	115.29	115.3	113.95	107.65	112.65	110.64	110.92	107.3	111.65	106.45	108.81	108.2	109.4	110.12	107.19	110.33	111.43	111.37	111.44	110	109.06	115.8	108.17
115.07	114.88	113.51	109.86	110.3	107.84	108.72	108.45	113.93	115.06	115.52	114.81	119.02	116.24	121.84	107.89	112.73	110.55	115.26	112.6	111.32	113.26	109.28	112	118.96	110.58	114.38	117.81	114.64	108.38	113.65	114.17	110.34	111.84	113.44	117.2	111.96	113.83	113.62	109.74	112.59	109.88	112.19	109.63	119.65	112.17	120.96	110.83	108.81	116.75
108.15	107.19	109.83	112.66	105.34	107.48	114.68	114.78	117.56	109.63	107.48	111.63	115.21	111.92	110.29	110.58	103.44	111.95	104.87	112.51	114.35	106.98	111.52	107.56	109.11	103.8	115.36	106.1	114.74	115.44	105.71	111.1	112.63	112.69	112.29	104.7	108.96	113.94	109.91	109.4	108.7	110.58	109.98	108.33	116.01	113.66	108.95	109.57	109.83	118.71
100.08	99.976	101.45	103.87	101.86	103.26	102.96	105.1	105.4	104.51	109.34	103.81	102.98	100.77	102.89	101.34	108.43	109.09	105.98	104.84	108.33	105.42	108.68	105.77	102.94	110.29	100.82	95.279	100.97	103.97	103.46	103.92	102.51	98.673	97.89	101.54	101.02	101.03	101.81	106.35	99.764	101.32	101.79	101.06	101.48	111.05	103.42	102.03	110.95	104.69
107.48	97.72	105.51	100.94	100.21	97.708	103.34	100.92	102	99.776	94.665	101.57	103.28	97.484	99.824	101.6	95.199	99.959	101.8	101.59	97.669	95.582	99.27	100.62	99.834	100.5	101.61	101.79	102.07	101.78	97.525	101.12	97.616	103.49	101.57	102.57	98.774	102.61	98.264	102.82	99.901	94.768	97.448	104.94	99.086	100.92	97.153	98.052	102.21	102.82
109.65	106.18	107.01	105.44	102.17	102.04	109.44	110.53	102.86	114.65	99.941	102.12	103.54	109.42	113.36	109.4	103.8	106.86	101.43	106.15	104.51	103.84	99.694	106.83	103.27	100.04	100.58	102.91	108.12	105.69	110.02	107.94	103.01	103.69	101.89	103.31	103.29	103.29	101.64	110.03	95.979	105.71	109.5	107.52	106.97	99.447	97.179	99.487	105.27	100.79
108.37	104.28	101.12	106.76	103.39	105.44	99.925	105.22	102.3	107.36	105.14	102.62	104.25	101.33	99.197	107.06	103.23	109.04	112.33	103.57	108.06	103.78	100.86	103.92	106.49	101.3	103.13	106.39	108.84	109.55	110.05	102.33	104.4	109.96	109.65	100.5	108.65	111.05	107.46	102.64	102.92	101.62	103.77	108.96	107.83	108.04	106.57	108.5	99.952	111.51
98.735	101.51	101.07	104.93	100.29	103.77	109.5	102.47	105.51	111.53	105.98	112.01	102.72	106.68	108.11	105.75	107.26	106.55	103.89	108.65	109.71	105.23	105.37	111.18	107.64	112.49	108.1	105.66	113.81	105.42	101.83	115.64	112.16	106.69	104.83	103.68	103.4	108.97	105.89	108.8	110.14	111.07	100.16	102.18	104.13	108.21	106.87	106.03	104.35	107.57
102.25	106.36	103.24	107.32	103.14	109.71	111.07	106.33	106.64	109.91	106.29	100.3	106.67	108.33	104.56	105.61	98.822	104.46	104.1	110.49	103.74	104.31	101.05	100.62	101.6	107.47	103.98	104.6	104.85	102.6	108.09	110.59	103.66	101.48	107.41	98.635	104.45	104.79	110.21	103.76	102.21	105.7	107.88	104.32	104.67	104.05	106.8	110.52	109.6	104.58
114.48	115.9	108.45	116.53	114.6	109.58	120.3	114.22	109.74	112.15	115.35	112.65	108.08	108.24	107.66	113.99	110.72	111.1	107.72	109.01	114.83	109.26	113.49	109.78	114.58	108.36	110	110.43	115.08	114.74	114.32	116.25	112.7	115.61	109.2	110.18	113.32	110.05	114.43	108.51	114.41	113.06	109.33	110.03	111.25	114.06	110.24	108.27	109.83	106.77
117.67	114.14	112.85	112.9	126.11	107.53	113.53	110.5	109.99	108.76	108.66	117.14	108.32	111.05	114.31	112.34	112.16	110.41	106.87	116.06	114.81	109.38	110.36	116.57	110.95	109.5	115.55	110.64	116.6	116.07	110.18	110.86	117.57	115.25	108.88	113.66	116.14	109.61	110.62	123.12	118.65	113.46	107.8	115.87	109.41	109.71	113.75	113.78	112.96	109.48
99.75	104.45	98.373	101.15	97.059	102.74	100.4	103.02	97.917	96.707	96.791	97.241	101.59	99.159	102.74	99.654	93.519	102.46	98.457	99.63	98.653	105.89	102.65	100.21	94.776	94.907	101.66	101.9	98.747	97.552	102.45	98.142	99.598	96.61	103.31	103.42	101.95	103.51	102.53	104.13	104.31	100.4	101.38	93.342	100.85	95.435	108.19	99.105	97.624	97.002
109.05	105.97	105.13	102.7	104.7	97.798	107.28	101.68	105.19	100.66	105.04	104.87	108.13	108.53	109.33	102.64	107.01	98.908	103.59	106.17	105.49	104.43	99.1	98.75	108.11	103.38	104.25	104.95	105.52	104.33	105.7	106.2	102.04	104.32	105.8	103.42	107.8	106.58	107.81	101.95	100.73	103.74	107.31	104.9	108.53	112.63	110.31	108.95	105.83	101.27
98.699	94.486	99.635	101.36	97.092	100.98	100.49	98.245	98.695	97.894	100.83	96.971	101.36	103.21	102.03	100.75	98.894	102.69	103.17	97.878	102.12	102.89	99.526	103.42	99.87	102.8	100.32	100.97	101.99	95.95	95.248	98.97	98.91	100.09	98.964	108.53	99.702	104	99.599	105.5	105.11	98.8	104.26	101.03	94.474	94.507	92.811	99.105	99.409	103.46
112.1	101.06	103.01	105.58	105.65	106.53	106.42	113.73	107.35	106.02	115.38	110.38	104.6	105.79	99.415	105.41	108.43	98.709	111.51	103.77	107.41	109.69	108.37	100.49	113.18	105.38	106.04	98.075	104.15	111.8	111.08	100.72	105.46	105.99	106.98	101.69	100.27	108.67	108.3	107.2	105.67	100.89	104.23	106.21	105.62	106.34	103.94	105.24	107.15	107.82
107.51	108.69	110.21	107.31	102.01	102.15	98.872	104.23	110.66	103.58	105.48	110.97	109.1	101.91	104.28	107.57	105.44	102.62	109.04	98.722	103.3	103.79	103.54	107.67	104.67	101.57	102.05	103.24	97.509	104.62	107.86	104.04	105.03	112.32	114.05	104.12	105.22	100.37	106.08	105.37	110.36	103.7	103.65	105.95	107.89	105.85	105.56	108.72	102.97	103.93
101.95	107.79	101.95	110.18	106.86	102.7	102.87	103.72	114.4	111.67	103.7	110.82	109.24	105.06	104.7	108.81	103.53	105.58	101.58	114.01	107.76	103.07	104.04	110.25	103.59	103.03	104.33	105.69	100.18	108.62	107.48	98.481	104.55	107.82	111.87	103.05	103.36	109.12	109.68	108.14	111.85	106.72	100.93	102.59	105.34	105.7	113.89	107.09	109.48	105.37
107.77	110.23	112.73	108.65	109.9	114.23	105.02	121.03	108.66	112.56	111.3	106.11	110.77	114.43	103.81	108.15	118.24	113.93	110.41	110.44	107.16	109.18	114.06	107.24	110.15	116.73	112.39	111.89	112.27	110.81	109.08	109.98	113.61	110.5	110.85	112.38	110.44	113.84	108.34	111.3	114.8	114.69	113.01	111.95	108.42	117.24	115.88	111.26	107.56	109.19
98.208	97.581	102.94	100.35	101.01	97.312	97.971	100.85	99.967	105.48	98.689	105.18	99.934	104.23	94.372	102.57	98.902	100.83	90.703	98.696	101.31	97.886	98.163	100.15	96.67	97.368	97.635	100.62	102.71	93.132	97.735	100.53	92.091	97.143	91.379	102.27	97.811	96.749	101.01	107.31	103.25	104.36	94.412	100.02	95.311	99.839	100.21	102.24	97.359	105.03
96.617	98.213	99.457	103.84	105.63	104.53	106.34	106.6	100.22	108.32	104.85	102.64	101.17	104.39	108.92	102.81	102.03	108.79	108.97	103.13	111.9	103.74	108.38	106.56	106.22	99.355	108.38	106.39	104.96	101	108.84	106	102.81	105.8	107.56	95.557	104.27	108.35	106.26	103.41	107.07	105.41	109.04	109.03	107.03	107.42	104.93	98.95	103.35	105.21
102.15	107.16	104.66	97.31	108.47	104.83	109.67	101.53	105.34	107.59	109.8	104.44	104.4	107.2	104.45	104.03	107.05	103.69	103.27	108.37	106.72	110.19	108.95	113.82	105.98	107.58	107.83	106.91	108.28	111.88	108.48	103.81	103.26	105.31	107.1	101.06	102.64	105.11	99.781	108.64	105.99	104.03	107.46	103.13	102.87	102.96	103.51	104.13	102.15	105.93
102.94	103.16	103.66	100.01	107.06	107.83	104.42	102.06	96.405	96.435	103.05	103.85	107.97	105.58	104.43	101.43	99.891	101.96	105.23	108.06	105.81	106.19	103.67	104.68	105.3	99.203	102.26	105.56	94.856	96.016	94.514	104.59	106.04	105.49	105.81	100.59	101.8	102.3	102.81	106.09	101.57	112.2	100.27	104.67	102.9	111.09	101.72	101.61	102.59	99.434
120.45	120.82	117.76	112.88	119.71	119.86	118.41	116.52	117.15	127.39	117.86	112.48	113	114.11	117.24	113.93	118.24	118.39	116.08	117.01	115.75	118.92	123.96	117.55	120.66	116.62	117.86	119.82	114.65	113.36	116.29	116.71	109.87	116.25	116	116.88	114.85	117.43	119.45	123.21	124.02	120.99	114.75	120.32	119.59	117.98	114.3	120.99	114.95	115.71
98.858	100.58	103.81	100.71	100.59	96.623	100.6	97.596	100.05	96.456	102.2	98.088	101.46	98.957	93.419	103.98	93.432	100.06	99.291	101.47	101.07	96.371	101.28	105.12	104.03	101.57	98.572	97.111	98.776	98.746	100.8	102.39	102.8	93.944	99.511	103.95	97.728	101.53	103.08	103.92	102.41	99.078	96.906	99.734	97.101	101.09	98.038	97.99	93.229	98.278
102.29	98.438	104.94	105.41	102.31	104.2	108.67	104.36	100.41	105.82	110.52	106.67	97.206	102.67	104.45	102.19	106.13	102.76	108.51	104.23	101.91	102.35	98.468	102.43	103.09	106.46	101.45	109.06	101.41	104.68	106.21	98.944	103.67	106.11	101.48	103.38	104.27	103.03	107.1	106.75	107.63	107.92	102.57	101.49	104.65	113.54	105.06	99.909	95.651	100.69
103.87	106.2	106.21	105.14	114.78	100.78	98.169	105.03	102.53	104.72	110.65	107.15	108.22	108.33	106.43	106.73	102.77	105.74	105.54	102.89	100.85	105.74	104.75	105.92	103.56	102.55	102.89	104.31	99.949	100.24	100.47	107.35	101.55	103.95	107.36	102.6	114.13	104.41	101.69	105.65	100.95	105.82	98.304	103.03	108.11	107.1	104.5	104.23	107.63	112.55
107.23	112.26	116.7	107.88	109.73	113.64	112.03	118.19	115.81	110.03	112.38	108.55	117.36	111.12	112.74	112.02	115.72	113.69	117.62	111.59	112.12	106.86	111.61	112.53	112.66	113.08	111.33	115.99	108.59	109.66	110.27	116.52	114.26	115.92	109.81	116.79	108.13	108.22	114.44	111.58	117.96	110.81	109.16	116.1	110.82	110.72	109.45	110.16	115.75	119.66
108.21	97.159	105.34	104.75	103.81	108.76	105.54	105.89	108.99	100.97	110.56	110.11	104.76	110.95	106.37	108.48	103.67	104.37	111.35	103.73	108.99	104.03	105.29	106.89	107.2	102.99	109.83	102.17	107.66	100.56	105.1	110.17	104.35	110.95	104.55	105.39	105.01	105.89	104.65	107.91	104.26	104.57	107.12	107.15	108.57	110.86	104.64	105.61	105.97	101.91
105.65	107.6	104.37	112.69	104.4	106.9	104.23	104.31	101.19	99.216	100.57	108.4	102.65	103.34	102.06	101.68	98.425	105	105.99	102.79	107.36	99.919	105.76	109.25	104.79	98.79	105.9	107.33	101.08	107.95	103.09	103.41	95.032	98.403	104.56	105.17	108.46	100.97	103.26	103.17	103.86	100.02	104.55	104.45	102.63	102.73	106.6	101.08	105.92	104.36
109.72	107.68	110.24	109.93	108.98	110.39	109.79	108.03	104.25	108.12	106.76	106.15	112.56	117.69	114.45	114.51	104.38	106.59	109.4	110.39	106.69	115.75	109.24	104.41	114.7	111.71	109.59	111.96	107.21	106.65	103.8	110.84	109.22	108.19	107.8	109.97	108.88	110.35	110.31	114.83	105.85	110.09	108.52	109.6	109.42	110.91	113.13	113.72	105.48	103.01
101.88	99.856	115.09	106.17	98.707	96.001	106.98	103.8	103.26	109.41	112.27	107.77	106.61	106.3	113.8	110.15	103.15	105.27	100.37	101.13	103.22	100.79	103.83	104.62	98.224	105.16	103.79	104.59	110.12	102.88	108.93	106.1	104.81	102.47	108.15	102.53	104.75	102.62	111.81	105.15	109.26	108.14	98.45	113.72	107.28	105.2	103.09	98.938	110.06	101.12
99.572	100.68	98.898	97.832	102.89	99.671	99.671	94.532	96.762	96.838	97.697	94.752	105.33	101.71	96.759	104.29	106.72	98.615	102.69	98.006	99.02	106.49	94.952	101.93	96.434	102.26	98.771	98.973	98.693	98.296	106.08	98.52	104.99	101.66	94.137	101.32	98.539	98.388	103.23	98.239	92.658	98.182	95.542	100.35	99.324	93.793	100.36	107.68	103.82	107.73
109.18	108.99	107.63	108.98	108.16	106.85	107.66	102.74	109.96	105.81	111.52	114.47	113.92	111.66	110.56	108.99	109.53	108.29	110.7	111.53	112.75	108.96	107.2	113.73	109.75	113.93	114.65	106.33	116.07	104.38	106.39	106.7	110.67	106.7	112.15	113.31	106.07	115.33	113.47	109.9	110.76	111.95	112.04	111.24	107.85	114.59	111.12	109.67	109.39	116.51
110.3	103.22	101.83	106.29	105.75	109.1	101.87	102.66	104.88	102.65	107.94	98.336	103.74	100.2	112.41	103.87	103.82	99.692	102.55	103.58	110.69	97.641	105.38	106.46	107.5	100.61	103.63	103.66	105.13	98.694	111.17	110.7	106.05	100.24	103.37	103.99	97.144	107.94	103.17	102.33	106.49	101.71	102.76	111.32	107.05	102.25	106.38	105.64	106.34	104.43
109.32	110.4	104.29	101.33	101.4	112.58	104.63	107.27	106.65	104.05	106.07	100.97	102.72	104.61	110.96	106.53	104.62	99.636	105.91	109.61	103.81	105.6	104.41	111.54	103.3	110.57	104.8	109.52	108.98	106.26	106.55	105.37	111.1	109.03	108.22	103.48	109.31	105.23	106.31	105.66	107.39	106.86	103.12	113.98	110.65	111.95	102.67	106.62	103.24	107.89
110.56	109.97	109.75	100.54	107.53	99.566	108.96	112.39	103.19	111.41	104.24	106.07	101.01	108.82	105.53	108.79	110.36	112.1	110.8	102.9	99.885	101.56	109.85	101.28	104.6	97.762	106.55	112.97	109.61	99.587	104.26	101.07	108.55	103.72	104.3	100.89	102.4	97.395	106.03	103.18	108.58	103.94	100.66	107	109.11	106.44	105.96	103.63	103.18	110.15
114.57	116.59	110.89	116.51	119.33	108.64	109.54	115.72	118.13	108.75	110.6	114.79	111.94	110.65	108.03	108.35	115.32	114.22	106.86	111.33	115.37	105.33	113.82	111.38	114.44	110.56	114.83	113.12	114.02	112.16	112.37	110.98	116.57	111.31	110.11	112.47	106.73	115.63	106.44	114.14	114.74	113.39	112.43	113.08	119.02	111.05	117.52	113.02	114.79	116.49
110.53	115.02	117.78	112.03	106.3	113.02	110.07	104.42	113.62	113.64	105.85	112.32	111.61	115.49	113.61	105.8	114.87	105.52	112.45	111.66	102.76	112.34	111.05	109.24	113.71	107.15	100.38	110.63	109.32	107.78	116.95	113.35	109.19	114.98	110.37	112.41	114.11	108.84	114.7	112.49	107.2	108.59	108.03	113.42	109.08	113.68	106.16	108.6	114.1	108.28
106.3	120.18	113.36	103.11	108.46	111.19	106.8	108.04	115.93	107.77	114.55	109.47	107.67	105.55	114.72	113.53	110.74	109.9	115.81	117.22	111.2	109.36	112.82	114.11	106.81	116.31	118.58	110.7	110.72	115.44	113.4	107.45	117.69	109.45	112.36	112.56	118.61	112.58	106.28	114.15	106.69	114.66	113.4	110.42	113.37	111.54	109.89	112.34	106.89	111.29
102.72	109.14	101.8	105.07	112.01	105.28	108.3	109.67	104.34	108.3	105.53	104.42	107.14	106.1	102.76	107.68	105.86	109.71	100.04	101.54	100.03	103.06	105.66	109.24	100.98	105.54	101.18	105.59	104.68	108.5	105.08	108.57	101.02	105.38	108.11	112.04	100.35	107.26	101.02	114.68	110.12	103.33	107.41	111.36	103.23	104.7	106.34	105.94	112.64	104.27
108.31	105.76	104.85	109.08	111.95	107.27	112.94	118.38	108.2	107.24	107.72	104.65	107.76	121.98	108.16	105.02	110.31	110.65	109.89	106.36	106.63	108.59	115.68	112.24	113.99	109.43	106.32	113.52	110.74	104.07	115.37	114.75	111.77	104.27	108.21	117.27	107.91	109.2	120.24	109.1	114.94	114.9	111.62	114.89	109.71	114.97	109.09	111.01	113.21	107.23
103.68	98.306	100.42	102.09	103.4	103.36	108.48	109.41	99.563	105.37	95.896	103.56	102.17	109.4	105.71	99.372	100.29	105.36	102.33	111.5	104.39	111.19	100.94	110.85	112.51	105.83	99.826	99.004	106.86	101.68	104.12	108.64	105.14	98.097	101.16	106.81	101.61	105.47	110.02	99.942	104.52	104.82	104.82	105.33	99.331	101.35	103.71	100.72	102.88	103.78
103.99	102.88	107.95	104.99	107.77	103.87	102.55	105.72	104.39	105.48	101.31	101.78	107.97	103.03	103.12	98.801	108.71	110.25	111.64	110.31	104.65	103.51	102.09	106.86	108.92	98.5	107.83	97.671	105.25	104.33	108.83	109.68	106.22	105.31	102.71	106.87	105.15	105.01	101.65	107.72	108.6	103.07	105.53	103.41	99.626	112.04	106.91	109.68	102.27	106.1
114.53	114.17	114.59	114.84	110.96	106.25	119.11	112.6	114.93	111.07	108.85	107.07	113.19	111.4	109.1	109.37	105.39	110.3	112.97	107.45	112.1	111.77	107.61	107.14	117.07	115.23	111.07	116.33	110.92	111.45	114.54	117.22	105.99	112.48	110.21	112.28	109.04	116.54	116.78	107.83	116.99	108.91	115.11	115.32	114.65	111.2	114.65	110.19	108.15	106.47
114.61	113.92	118.87	116.6	115.77	114.65	116.7	118.63	119.74	119.64	118.3	115.64	118.41	121.23	115.27	114.46	116.51	114.93	119.96	117.2	115.72	107.92	114.24	118.46	114.08	110.58	111.04	113.69	114.96	118.22	117.09	123.68	115.95	115.41	119.73	119.03	122.49	116.83	112.49	114.97	118.37	115.04	120.73	113.21	120.55	113.35	120	116.44	112.74	113.53
112	107.73	109.06	112.72	113.46	109.49	117.06	120.32	113.49	108.11	110.81	113.97	110.96	109.14	114.99	109.62	116.31	115.11	113.86	113.85	115.7	108.58	111.36	115.18	114.59	115.08	105.81	106.96	109.89	109.57	115.84	103.56	111.84	113.45	111.5	110.96	115.53	117.41	114.06	110.73	111.46	113.79	110.25	107.36	109.62	104.51	110.39	110.87	111.48	113.67
113.34	111.71	114.32	112.64	118.58	112.54	117.72	115.08	117	104.32	118.94	118.85	111.44	114.71	110.24	115.28	114.16	114.04	112.17	111.66	108.4	106.9	112.74	115.4	120.48	111.05	111.97	112.36	111.86	118.2	112.97	110.19	115.46	114.93	114.82	110.72	110.98	111.36	109.68	111.73	116.82	112.21	116.94	107.1	114.83	110.55	110.82	114.7	113.43	113.94
108.44	103.03	101.91	102.59	104.19	102.04	112.04	101.99	102.95	107.92	108.68	105.5	109.74	100.57	108.97	110.02	101.19	102.77	104.07	105.78	108.59	102.04	107.81	105.3	108.02	102.35	103.61	107.41	107.29	104.49	104.03	105.47	105.06	111.45	111.88	98.872	110.59	109.87	111.07	113.92	103.48	105.21	106.1	106.44	106.29	103.31	103.27	103.97	106.58	104.59
112.31	105.15	116.48	104.37	109.8	107.06	106.94	105.68	111.96	106	108.25	110.08	116.89	112.7	110.28	111.96	111.23	106.73	111.2	110.79	106.53	111.57	106.69	104.21	104.16	111.94	108.32	108.28	108.02	115.37	108.06	109.54	107.54	112.58	106.61	118.78	114.38	118.09	110.74	103.45	112.51	109.84	109.26	109.59	113.89	109.56	105.85	108.34	111.74	111.67
109.91	110.8	114.98	106.87	112.35	111.65	110.4	110.96	114.06	114.49	114.81	110.42	110.7	108.86	112.37	114.2	109.75	109.32	114.41	113.91	112.5	110.68	116.67	112.84	109.44	115.76	109.24	107.45	115.22	109.07	111.65	116.67	119.17	113.77	113.87	112.66	114.24	112.97	114.76	112.32	112.47	109.84	111.51	112.59	112.15	108.4	113.95	111.35	107.28	111.02
117.87	112.94	111.7	109.46	112	110.22	119.49	108.42	109.21	114.78	110.23	109.36	114.63	114.27	110.41	109.45	110.66	112.41	109.27	107.29	115.46	110.34	113.89	112.22	109.93	110.75	114.34	107.11	112.29	113.06	108.96	109.01	112.28	106.62	110	106.84	113.18	117.89	115.64	109.88	107.37	109.37	106.39	112.37	114.98	110.01	106.64	107.99	117.2	111.95
110.82	104.31	106.41	109.21	107.55	100.25	102.76	102.18	106.84	112.15	104.34	106.18	107.47	101.58	105.87	107.06	106.35	106.2	103.49	104.17	103.3	110.66	106.22	97.54	99.436	104.64	106.57	105.92	100.84	105.01	100.95	105.7	109.74	105.49	107.37	104.22	106.35	108.21	106.15	113.04	108.78	103.31	106.28	106.18	102.43	104.22	104.72	105.37	105.15	100.05
105.77	99.099	103.62	107.35	104.86	110.01	99.361	106.69	103.84	107.11	94.362	100.83	101.59	110.51	112.85	97.284	102.25	102.41	102.43	101.94	105.2	106.09	101.58	107.93	100.31	109.64	105.5	97.963	103.02	100.86	105.25	99.785	101.16	110.49	104.89	106.16	104.88	105.37	106.3	105.45	106.59	102.76	104.26	105.61	109	104.04	102	101.38	110.66	100.77
112.86	106.29	107.95	101.27	108.6	104.73	106.43	100.73	105.51	107.62	110.54	109.44	103.46	106.28	103.86	103.63	105.75	105.33	103.85	111.44	104.05	111.79	103.68	103.76	104.24	108.89	109.31	105.16	105.06	105.93	108.68	98.137	108.88	108.65	109.63	95.456	103.76	104.22	107.09	107.91	109.16	103.9	108.92	106.6	105.87	106.08	105.41	103.47	100.09	105.13
114.48	105.67	108.31	99.094	107.77	106.18	110.35	106.65	110.94	104.92	104.86	104.98	111.18	103.89	110.54	115.4	105.34	113.13	103.63	110.03	102.67	106.05	107.1	103.27	111.89	107.4	105.36	109.25	107.66	101.24	107.52	100.43	108.1	110.8	98.669	108	106.17	109.22	107.67	111.8	104.26	100.78	110.79	102.3	104.47	107.26	110.64	109.52	105.7	105.52
106.23	104.88	106.76	106.77	109.32	109.02	108.09	99.99	109.62	106.71	99.72	106.75	109.92	104.75	101.89	108.77	106.36	104.93	104.32	104.89	108.44	107.15	105.19	107.79	109.52	109.62	105.95	104.65	110.42	107.85	112.4	111.48	112.84	108.12	105.92	100.94	109.43	104.6	101.32	108.28	105.45	106.92	101.2	109.86	105.62	105.51	105.3	110.57	105.31	106.49
104.23	108.65	113.49	108.03	108.1	100.32	112.14	108.22	109.69	109.2	111.02	110.18	106.12	105.89	113.88	110.63	107.74	117.67	111.35	107.77	109.52	109.26	108.92	107.32	111.95	104.66	115.99	108.14	108.84	110.11	111.15	108.42	110.72	111.06	113.79	107.99	115.18	111.03	108.82	119.69	107.48	115.08	104.86	109.22	112.8	112.02	107.6	111.39	112.85	104.74
104.91	119.32	114.05	113.3	107.95	112.54	108.24	110.64	108.38	109.96	105.98	109.95	112.94	115.6	109.55	109.63	112.75	107.63	113.5	106.7	107.28	106.27	118.01	105.64	117.56	110.39	108.12	111.31	106.44	110.77	108.58	109.78	115.63	110.93	111.8	110.69	107.43	110.11	109.73	106.6	112.17	110.45	105.23	110.16	113.23	108.4	112.2	107.13	109.99	112.78
103.52	103.42	104.02	111.13	102.55	105.6	104.74	100.7	99.005	109.31	109.17	105.6	112.55	100.95	101.8	101.73	101.32	106.5	104.3	103.04	105.1	114.74	107.63	99.422	102.15	100.44	105.93	102.05	103.23	101.12	110.31	97.135	101.41	108.6	102.07	104.97	95.971	102.12	107.82	109.31	100.93	105.68	107.19	109.41	101.83	100.93	106.62	103.89	102.52	101.42
116.55	112.51	118.95	116.2	117.91	110.31	112.08	115.65	107.75	110.46	107.91	104.28	111.83	116.49	106.23	118.86	111.24	113.73	119.51	110.23	116.82	103.95	111.24	112.02	110.69	114.31	110.54	113.32	108.34	109.38	119.65	109.76	109.74	115.23	117.96	110.1	116.72	110.33	114.11	114.19	113.24	104	112.37	113.98	115.34	108.19	107.54	109.39	110.24	106.87
95.783	105.09	97.309	101.45	98.243	97.702	98.929	97.701	96.461	106.63	103.26	101.31	98.989	99.614	98.273	100.44	98.231	101.63	102.54	99.471	99.89	95.631	104.06	100.39	98.214	101.6	100.42	97.47	99.544	102.8	98.998	99.138	103.26	98.642	97.365	101.41	101.21	101.89	98.017	101.37	103	100.18	100.14	97.592	97.491	99.494	99.557	92.222	105.19	104.4
116.34	109.28	118.76	112.59	110.88	106.17	116.15	109.5	112.76	108.34	111.08	107.75	112.74	108.84	105.38	110.53	108.86	110.18	108.27	109.49	115.37	111.2	112.43	111.56	107.03	115.41	110.64	112.86	108.11	116.08	119.03	112.28	108.96	106.84	106.15	112.94	111.98	115.43	110.88	114.25	110.88	107.61	113.55	115.77	107.65	110.13	109.24	111.48	115.28	115.37
117.2	108.46	119.62	115.96	108.67	109.74	112.59	113.92	112.67	111.19	111.29	115.67	114.09	111.48	114.15	114.89	109.75	111.83	115.52	118.83	118.4	109.42	112.51	109.06	113.12	108.75	112.99	117.89	118.16	112.92	107.68	114.22	111.09	114.63	115.92	116.88	114.66	115.16	114.51	115.32	112.07	113.6	110.03	113.45	111.38	110.85	110.5	109.12	110.19	112.13
103.13	108.53	109.22	103.88	107.43	109.74	97.641	103.09	106.44	108.28	109.9	111.12	104.06	106.81	108.4	98.527	101.97	109.98	112.26	105.27	109.08	107.85	103.97	101.06	102.3	102.07	105.62	103.6	100.85	104.46	109.9	107.9	107.12	109.25	105.28	103.42	112.01	114.03	100.86	111.32	108.88	105.46	102.92	111.31	98.216	110.64	102.88	107.92	109.46	103.73
112.67	107.13	118.39	108.36	110.58	108.7	108.32	111.1	107.61	104.1	113.65	115.11	112.15	112.36	113.78	111.5	112.34	115.75	109.26	113.2	113.29	113.17	116.1	109.51	113.67	115.87	103.27	118.04	109.86	109.36	111.72	109.98	112.32	104.26	117.59	117.22	115.93	112.83	112.16	107.86	111.6	110.68	108.02	118.85	109.28	114.95	115.73	116.44	110.97	109.11
110.55	109.89	113.59	118.15	112.01	115.38	108.33	114.16	112.9	115.75	109.94	117.12	111.22	120.57	111.04	118.64	110.54	109.92	106.89	108.19	108.38	113.06	111.88	119.22	111.62	113.89	113.99	103.82	110.72	117.17	104.11	110.47	113.47	113.97	113.45	117.67	113.43	118.36	117.93	113.14	113.87	104.28	113.03	111.4	112.04	113.69	113.28	112.21	101.88	117.92
102.83	106.49	103.39	107.63	109.03	100.96	107.09	99.477	105.91	102.22	101.49	104.19	106.99	102.4	106.45	105.37	102.83	102.06	104.48	98.922	98.637	106.68	100.85	110.06	111.27	101.68	107.74	97.975	99.243	105.14	104.36	108.28	103.27	101.69	103.19	100.15	105.61	101.07	100.54	104.06	110.47	109.24	108.83	106.48	102.07	100.85	106.22	112.21	106.17	103.37
110.78	102.81	110.77	104.07	106.3	106.21	97.125	100.65	111.8	106.4	107.96	105.99	108.6	104.88	106.76	108.21	106.69	104.02	102.61	102.69	105.95	95.883	103.2	114.82	106.61	106.22	111.65	101.08	103.24	107.07	105.69	96.869	101.37	105.32	110.83	104.9	103.86	100.33	113.12	102.14	110.12	110.72	109.99	107.83	102.46	103.01	99.742	106.03	107.34	107.95
105.62	110.25	113.16	118.42	111.54	104.09	109.74	113.75	104.44	107.17	107.71	107.49	106.61	116.13	105.63	107.16	110.8	109.7	113.49	109.07	114.4	114.4	111.32	101.4	106.8	112.65	111.99	109.43	114.91	109.22	106.34	112.88	106.35	111.21	119.44	109.28	109.34	114.86	108.42	114.81	111.49	108.37	111.33	121.03	113.44	115.15	113.65	113.48	110.79	112.81
103.16	103.37	105.12	103.01	112.75	111.79	105.93	100.05	103.83	99.063	103.18	107.11	103.26	109.43	107.44	102.13	100.7	108.12	102.83	101.54	101.18	101.57	103.77	105.04	103.9	105.71	103.34	102.38	97.524	104.13	105.1	107.15	105.97	105.49	108.24	105.96	102.04	99.528	109.95	102.22	105.67	101	99.678	109.23	108.09	105.97	101.44	106.93	103.03	104.98
104.44	105.33	106.11	105.63	103.55	104.21	104.52	104.53	99.009	97.861	101.5	105.69	103.67	108.58	103.13	98.15	107.02	105.55	107.11	108.4	105.09	107.37	110.89	100.95	100.41	106.41	101.79	103.5	104.54	105.25	111.42	109.22	101.59	105.42	104.76	106.44	105.9	103.81	107.46	108.43	106.76	103.86	105.04	106.17	109.7	98.831	103.39	102.79	103.47	111.01
94.428	98.788	101.44	105.38	100.46	104.32	98.46	100.82	97.248	99.445	103.74	96.769	97.598	99.77	102.22	100.26	102.21	103.6	100.45	95.269	101.29	99.804	100.73	103.83	105.72	96.83	101.44	102.08	96.376	99.961	96.627	99.337	96.663	100.13	107.16	97.732	94.997	97.602	99.279	101.23	99.335	98.917	100.71	93.235	97.653	98.943	102.46	97.362	103.82	100.4
101.05	101.18	103.06	96.644	97.43	104.06	97.437	100.13	103.23	100.49	96.374	103.05	101.78	103.03	95.676	98.468	105.94	105	104.5	99.059	99.799	96.098	100.42	96.093	98.754	94.324	93.537	99.855	100.37	100.85	101.62	90.344	98.835	93.027	98.628	101.56	105.16	98.023	102	101.54	99.483	102.95	94.192	97.912	99.394	99.666	99.815	103.26	93.947	101.34
108.74	112.72	113.44	113.74	112.32	110.65	114.92	108.14	108.19	114.15	119.18	114.66	109.83	114.76	111.11	109.81	114.27	109.88	111.26	113.32	115.17	107.73	113.82	111.16	114.56	112.69	109.43	111.96	108.16	107.31	105.36	104.72	113.6	107.62	110.2	114.96	111	111.03	110.68	110.56	117.44	113.46	110.3	105.68	115.12	115.82	121.62	107.99	112.73	109.5
106.57	103.73	106.84	101.1	104.48	106.24	103.78	115.47	103.21	107.68	106.76	108.29	104.37	105.64	105.97	108.68	108.15	107.82	105.37	109.69	108.83	106.02	102.37	109.94	103.06	107.63	109.27	100.45	109.91	105.37	101.54	107.09	104.33	103.48	106.44	107.13	107.99	103.5	109.72	102.73	101.87	108.73	111.63	103.05	107.58	104.12	105.81	103.64	107.1	109.46
111.62	106.49	103.01	110.17	106.97	105.76	114.2	108.86	108.59	112.3	108.41	109.51	111.81	110.39	111.46	114.7	111.92	108.28	111.19	105.58	106.21	108.13	107.33	113.04	120.24	107.75	109.93	111.31	112.33	112.3	112.87	109.59	109.08	112.92	120.06	110.96	112.67	109.79	108.59	111.1	113.75	112.92	115.02	113.18	107.98	110.81	106.13	114.62	107.23	109.99
104.16	107.39	113.71	100.52	101.55	105.39	105.25	104.01	102.53	106.37	109.17	101.82	99.781	104.78	102.52	107.55	101.5	109.7	103.28	111.04	104.09	101.94	106.68	106.63	99.628	102.38	111.53	105.23	107.34	110.51	111.51	102.29	106.11	109.78	109.1	110.47	105.72	102.66	105.96	105.48	102.53	101.23	102.17	102.45	99.733	116.35	99.067	103.98	104.43	104.25
97.588	97.319	99.379	100.83	103.82	102.07	97.561	105.07	98.365	100.28	98.932	97.759	99.64	100.21	98.662	97.694	101.87	104.57	102.44	102.08	100.9	95.283	98.37	96.797	102	102.02	97.348	97.782	95.908	101.68	98.953	99.061	95.664	104.94	106.36	99.544	98.891	107.72	99.353	101.02	96.293	95.963	101.16	103.29	98.407	102.1	102.67	99.265	101.09	97.518
100.59	107.75	104.67	103.47	103.57	106.2	108.47	112.85	98.346	105.36	105.25	115.87	112.97	104.91	102.98	110.04	106.23	104.28	97.707	107.3	113.49	105.39	104.09	105.43	99.229	106.34	103.58	107.41	101.16	109.32	106.42	107.83	106.66	111.36	107.22	107.85	105.37	102.72	108.6	104.65	106.78	103.66	109.95	106.92	107.47	111.41	100.57	97.913	108.09	108.25
114.22	115.84	109.62	109.04	109.03	110.32	115.4	108.58	117.38	113.85	108.87	110.6	117.79	111.45	111.16	108.42	115.88	111.01	113.06	114.83	110.41	107.71	117.89	113.9	105.21	114.83	107.24	114.75	117.55	113.42	113.67	109.87	110.02	111.65	112.45	114.99	111.73	109.31	105.92	114.79	115.23	107.53	112.37	111.47	113.7	115.07	112.94	111.04	119.99	112.46
99.978	101.94	102.53	100.86	105.73	107.77	105.2	104.19	102.01	100.19	107.54	107.62	108.16	108.11	107.39	103.47	104.2	103.81	110.99	108.46	106.07	110.2	103.22	105.08	116.15	101.58	103.63	103.73	107.16	97.793	103.92	98.087	110.38	107.27	99.473	107.12	108.23	102.89	104.67	104.59	104.39	111.18	108.3	107.65	106.99	105.82	102.78	100.81	108.09	102.19
102.96	106.45	104.47	103.4	102.97	110.95	106.84	107.96	102.87	107.65	109.89	104.69	111.47	106.23	106.3	106.48	106.31	106.1	107.23	103.42	102.11	106.5	103.29	108.06	98.816	103.88	108.91	103.21	107.77	102.08	103.88	100.11	102.52	102.82	103.59	109.11	104.97	110.12	96.976	109.42	106.43	106.91	107.13	102.65	105.87	109.93	112.03	101.78	103.55	103.5
100.94	101.92	100.44	95.831	100.25	97.267	93.776	100.03	100.99	102	100.13	101.45	100.89	102.9	97.539	102.02	104.01	100.16	97.513	103.38	92.644	101.52	103.48	102.28	102.53	101.92	101.88	98.665	101.57	101.21	101.65	100.86	97.319	98.72	103.55	100.49	101.22	102.94	106.17	99.201	95.908	105	96.073	100.3	94.428	97.726	104.76	99.868	99.69	94.073
100.85	102	107.49	105.18	103.9	107.5	106.48	98.841	102.87	95.997	102.04	100.81	102.84	103.82	109.25	106.13	106.58	99.015	107.4	111.52	97.556	106.02	107.39	106.45	103.63	105.24	102.51	97.674	100.43	106.76	104.63	108.16	103.61	103.54	100.92	101.64	106.01	105.63	103.22	103.87	104.3	105.29	106.92	106.34	105.25	99.961	104.94	102.59	105.59	103.56
107.63	107.91	110.87	106.35	106.65	102.93	98.053	105.43	106.59	111.57	107.46	107.59	108.13	106.18	107.48	102.15	103.75	106.27	109.77	106.76	111.73	105.79	108.15	106.5	107.23	104.26	104.92	100.9	103.49	103.68	107.71	109.56	105.33	105.46	107.37	108.63	109.2	103.98	102.47	110.08	103.77	111.38	107.06	104.72	106.67	106.47	106.44	103.96	103.89	105.01
104.11	93.837	102	101.96	96.623	105.29	102.31	100.89	95.53	99.708	101.84	100.34	98.84	94.425	101.79	99.238	100.59	102.58	97.587	103.39	95.614	97.018	99.731	103.72	101.99	101.42	101.96	102.93	103.98	96.509	97.947	103.58	89.183	102.39	95.476	103.24	98.393	97.224	95.885	106.99	97.323	102.11	103.35	104.41	100.13	94.844	101.6	102.76	99.409	101.14
108.57	101.82	103.78	101.92	108.27	108.66	106.28	106.82	110.54	104.17	102.23	100.96	104.9	104.27	107.04	103.62	107.37	105.18	112.58	107.25	105.86	94.824	106.45	103.59	107.86	105.14	106.82	105.02	102.63	106.42	96.503	105.62	102.65	109.13	106.88	97.284	107.49	105.74	103.91	106.85	105.5	100.77	106.58	108.04	107.28	111.96	107.9	103.29	103.19	103.87
106	94.633	106.29	110.86	101.41	98.084	102.83	106.02	103.53	106.31	103.62	107.04	99.784	100.23	102.25	100.55	103.94	102.79	101.11	101.38	106.98	102.33	101.78	105.08	105.77	108.97	108.48	100.51	101.73	108.84	101.25	104.81	105.54	105.39	107.76	100.6	111.72	107.61	107.62	100.73	111.37	105.1	103.94	107.87	103.58	100.9	99.721	108.74	102.2	103.76
111.9	107.86	104.76	104.36	105.62	105.95	109.45	105.8	106.96	106.76	112.73	112.49	109.24	99.375	103.66	107.9	106.43	104.25	101.9	108.69	104.61	93.804	110.52	105.79	109.64	101.67	104.91	101.8	108.26	105.97	103.79	105.48	107.33	102.07	107.73	115.12	105.66	105.56	108.55	106.39	99.911	103.48	101.1	108.81	103.62	107.49	109.03	108.32	100.66	102.96
103.56	104.25	107.24	98.927	107.95	106.32	98.585	107.65	104.5	110.6	103.13	108.53	103.84	98.198	103.56	105.1	111.6	99.365	110.44	105.55	106.47	107.66	106.93	104.51	104.07	109.24	111.11	104.33	110.28	104.22	106.22	100.76	108.53	108.64	102.75	101.16	107.93	95.673	103.56	102.75	97.871	102.66	105.37	100.32	106.41	97.679	96.177	100.92	108.99	103.41
96.91	108.47	105.35	101.69	100.22	104.02	104.5	98.116	105.74	99.461	105.89	97.024	99.765	96.758	102.58	103.13	102.46	100.62	104.74	101.81	98.909	104.15	97.897	100.56	97.558	99.381	101.27	98.006	102	102.65	98.459	98.439	103.77	101.72	100.5	102.61	97.746	103.16	98.923	97.654	104.37	100.81	94.475	101.51	97.578	102.54	103.93	106.54	99.872	103.2
105.79	107.85	107.45	107.79	103.34	104.78	98.18	99.331	107.44	104.58	106.48	105.45	100.07	108.62	102.9	108.63	100.78	103.19	105.8	95.286	113.7	97.48	106.07	111.21	108.33	107.86	110.19	112.74	105.1	101.11	104.14	107.07	105.87	109.51	100.7	110.65	107.43	107.57	99.923	110.52	100.53	107.2	103.46	102.51	103.56	103.1	98.122	104.63	112.62	110.59
106.7	103.36	106.17	107.41	104.71	109.09	102.49	103.41	106.95	106.09	104.51	105.74	109.14	108.47	103.27	98.498	104.05	104.25	108.04	112.67	108	96.489	103.15	99.278	103.36	107.3	105.9	98.507	101.15	113.74	109.72	107.01	105.04	108.56	106.5	101.98	108.6	108.86	104.29	109.62	102.91	111.98	104.66	109.45	104.94	108.24	109.85	107	102.11	109.17
102.37	105.6	105.74	109.89	110.21	106.13	112.72	113.96	109.21	109.99	104.37	105.35	103.03	100.54	102.93	103.61	107.49	107.4	105.47	104.54	108.01	103.82	109.25	112.81	105.89	104.8	110.08	106.58	107.11	104.6	108.33	107.47	105.73	108.81	103.27	106.13	105.08	107.47	98.096	101.86	104.35	104.43	110.49	105.2	102.63	111.1	112.13	103.73	101.96	107.99
111.61	109.87	111.97	114.03	114.45	105.82	106.62	111.94	109.34	111.96	116.75	112.12	105.09	117.65	110.55	111.63	110.64	112.64	113.34	111.98	113.13	108.27	110.52	118.07	106.99	110.56	110.2	106.88	106.36	107.7	112.02	113.44	110.65	109.88	119.38	118.28	113.11	116.29	115.52	111.93	112.52	107.73	112.16	112.13	111.06	112.92	114.14	110.33	106.81	109.78
109.28	111.89	113.04	116.69	107.1	115.89	111.88	116.85	113.59	113.37	110.94	112.85	114.28	112.83	107.85	114.52	111.06	108.63	107.51	114.94	113.78	116.99	109.48	110.56	110.42	106.45	107.13	108.18	110.35	114.12	102.92	115.96	111.47	117.16	111.37	110.93	108	109.02	112.56	114.08	107.03	108.41	114.45	116.49	110.41	109.81	114.25	112.21	116.12	108.87
104.86	110.51	105.5	104.65	102.72	107.65	102.84	104.49	105.51	105.3	103.33	102.31	107.02	105.8	98.543	105.35	102.34	105.68	110.27	111.38	105.57	105.43	109.09	108.87	97.056	101.86	97.19	105.76	106.83	107.23	104.31	102.53	104.72	105.11	103.44	106.31	111.28	108.81	104.35	108.8	100.48	110.32	107.71	104.99	103.47	103.8	106.42	108.39	108.7	100.71
98.333	105.56	99.213	98.675	94.671	104.01	97.399	100.29	102.11	100.9	95.76	103.42	104.16	96.844	93.313	105.05	102.6	100.7	98.371	103.88	95.156	101.23	107.61	97.105	103.56	103.36	98.819	98.757	101.75	106.27	95.416	99.935	101.66	95.609	101.52	96.013	97.998	96.948	100.21	100.59	97.655	93.697	99.989	98.719	96.219	99.594	97.944	99.627	98.624	97.942
110.99	111.69	107.28	110.53	109.47	111.59	109.81	110.7	114.33	112.89	110.28	110.4	110.39	103.41	107.65	113.11	107.49	115.42	115.54	108.17	113.62	114.73	114.02	112.63	109.36	115.27	111.65	109.28	114.81	110.18	106.79	106.45	115.6	110.06	107.19	109.95	110.51	109.37	110.45	108.77	108.21	109.28	110.61	110.69	112.57	112.2	108.96	109.85	106.48	111.84
109.12	112.29	119.76	110.31	108.75	105.01	106.65	114.81	118.75	108.02	113.76	108.69	112.56	106.9	107.69	109.15	107.12	109.48	110.32	110.59	112.85	105.47	115.35	108	112.97	111.05	111.84	112.08	109.32	113.26	110.02	105.81	105.21	111.11	112.97	114.73	114.83	108.92	112.01	109.15	114.75	106.99	117.47	110.09	110.5	114.05	108.74	114.62	104.85	111.51
113.22	104.34	104.97	110.28	117.26	111.56	112.24	111.89	111.74	112.59	109.99	107.14	109.65	112.34	103.75	115.88	111.65	110.85	106.11	113.22	110.92	111.7	112.39	115.6	109.33	109.79	105.28	107.78	112.11	114.65	109.32	112	112.36	109.21	105.28	112.51	114.51	116.55	109.97	110.74	116.21	116.76	109.78	110.26	113.57	113.18	113.27	110.34	109.67	110.4
107.36	117.54	109.64	107.08	114.71	107.44	108.6	106.04	109.17	114.08	110.15	114.38	107.78	111.85	112.62	116.23	114.65	108.82	109.7	111.32	121.95	109.47	111.42	115.1	113.99	118.98	117.2	109.44	114.41	108.4	105.6	117.35	112.13	107.95	112.71	115.43	112.55	119.98	113.3	107.19	110.92	114.91	107.77	113.36	113.82	114.29	105.63	115.54	109.7	113.49
103.89	95.929	95.892	97.112	101.83	96.366	103.14	92.552	103.36	100.87	101.22	100.17	93.238	101.28	104.33	102.59	99.164	101.49	98.59	99.644	94.458	93.594	107.1	100.57	98.354	102.57	99.126	102.19	105.11	96.118	98.16	93.466	102.65	92.109	97.6	101.72	102.99	103.18	97.732	106.36	95.68	101.13	95.452	105.36	101.12	104.36	101.06	104.75	96.852	102.57
108.99	109.91	112.65	103.2	103.05	109.64	99.701	100.38	108.54	103.27	110.67	107.2	103.18	109.13	103.32	105.16	106.59	103.24	105.03	110.28	106.13	108.36	106.86	104.69	107.68	109.44	102.61	106.44	105.4	101.33	98.836	103.91	100.1	100.24	109.7	109.11	99.568	108.93	101.01	104.72	98.772	106.86	100.57	103.74	101.72	110.51	105.65	107.55	106.87	106.22
109.81	109.07	112.82	121.21	105.37	109.59	111.29	109.25	111.21	107.23	106.88	112.39	112.72	116.07	110.85	114.97	110.47	105.89	114.63	103.94	112.13	112.21	116.11	115.02	114.53	112.37	107.34	111.07	115.46	114.91	114.14	107.69	113.49	117.94	108.13	116.01	116.4	112.94	115.39	111.93	111.04	108.02	113.72	104.06	113.03	122.49	112.17	109.43	113.87	110.68
103.93	111.28	117.13	105.28	111.38	111	106.21	114.85	106.7	113.87	116.81	111.36	112.83	119.23	108.75	111.98	114.28	105.15	105.95	113.84	108.22	105.65	111.78	111.76	109.62	113.31	110.67	110.76	108.45	117.03	106.58	113.63	110.68	111.82	107.73	115.3	115.57	108.16	113.24	111.24	111.51	102.5	109.51	106.4	102.36	108	105.04	111.34	109.27	108.7
105.01	106.11	107.41	105.77	105.41	107.78	111.82	105.99	105.9	104.9	106.53	111.12	108.58	98.406	104.47	104.18	105.89	105.95	105.57	102.46	108.1	109.48	104.48	107.57	107.49	103.32	104.56	109.03	108.02	102.86	107.65	101.32	109.04	103.18	104.27	112.4	103.02	109.12	110.15	107.46	105.18	106.63	107.83	105.8	109.32	102.65	99.766	105.41	99.593	106.82
117.22	109.97	113.37	110.78	116.33	111.81	102.1	108.37	112.77	109.65	108.12	110.29	110.84	109.52	115.71	109.99	105.71	114.35	111.64	111.78	103.37	108.43	109.75	113.54	106.7	114.84	113.29	110.67	113.09	118.44	108.64	109.47	117.21	110.47	111.04	111.43	107.89	116.08	111.59	104.76	111.3	107.85	107.12	111.02	110.58	102.14	113.18	110.78	106.7	105.65
112.51	111.57	108.48	104.79	105.86	114.42	105.71	110.27	103.12	108.17	110.19	110.57	119.47	109.43	111.52	108.12	106.58	105.34	109.17	111.17	110.95	105.58	109	112.31	111.05	112.71	109.07	107.39	104.05	111.99	116.74	106.2	112.51	104.75	108.95	107.7	109.55	109.55	105.9	110.58	111.54	112.17	109.84	108.55	109.02	103.12	109.21	107.59	103.48	108.61
100.15	100.19	106.31	110	111.11	108.41	101.67	108.79	101.61	109.01	109.07	105.76	104.39	105.46	108.5	107.61	103.85	108.14	108.97	106.46	107.48	109.3	103.15	107.64	109.67	110.86	101.83	101.53	104.95	104.52	108.41	109.94	109.72	103.91	105.43	105.67	108.24	106.22	108.5	105.87	105.48	108.59	105.01	101.22	104.87	103.21	108.73	102.93	101.56	111.72
116.45	113.74	120.69	111.89	115.71	115.36	117.11	118.5	117.67	113.62	115.62	117.28	114.09	113.24	116.65	114.47	120.31	115.93	110.71	125.64	115.71	114.13	117.69	119.99	113.55	119.61	124.97	122.54	118.13	116.79	118.46	118.13	109.28	115.5	117.14	116.91	115.46	113.92	116.76	115.2	117.64	115.14	111.68	115.83	116.37	111.66	121.54	117.14	112.79	112.47
104.02	97.854	103.59	108.46	101.71	104.55	108.55	112.84	102	102.35	102.41	105.11	104.65	107.44	109.57	110.4	107.52	104.58	103.02	103.09	106.63	101.07	100.46	106.25	104.46	109.72	102.91	104.09	110.84	105.95	101.68	98.734	107.29	101.01	105.33	101.8	104.5	106.97	108.9	104.47	102.76	106.38	99.192	108.92	105.16	103.33	101.98	111.14	105.58	105.47
110.86	101.44	101.44	102.59	102.01	105.98	105.02	106.13	100.44	110.58	105.41	101.59	103.72	102.81	103.19	98.281	102.2	101.99	104.65	98.798	105.19	106.23	103.15	107.02	106.79	108.8	99.425	100.89	111.08	109.2	101.67	110.19	100.83	107.19	107.49	106.73	104.43	106.02	101.83	93.902	103.92	109.5	104.33	105.81	100.9	102.27	95.659	106.12	108.47	108.11
114.26	109.84	111.63	112.54	115.16	117.85	113.61	109	115.67	112.54	118.86	110.63	113.96	105.59	106.95	109.23	113.31	108.83	115.82	107.63	114.43	112.63	109.84	117.96	109.97	101.83	110.14	112.29	116.76	113.4	111.66	114.39	109.89	113.21	110.03	118.76	116.03	120.95	116.07	111.75	110.42	120.36	105.68	112.5	116.25	112.49	110.51	113.12	115.12	110.45
107.05	107.47	105.87	106.23	105.83	106.17	104.3	105.83	107.53	108.49	108.8	106.65	108.34	105.12	103.11	101.8	106.1	110.1	110	104.72	105.6	102.83	108.76	99.923	105.48	108.13	108.4	102.19	111.22	101.26	102.25	103.6	109.34	109.46	104.04	106.03	112.34	102.22	113.68	109.87	108.5	109.46	103.64	105.88	103.95	100.43	108.8	108.03	108.06	105.67
107.03	111.38	102.14	103.59	106.91	112.37	101.65	108.77	105.13	100.52	101.63	99.675	106.67	103.42	103.76	99.412	103.04	100.48	104.75	107.06	101.77	109.72	99.993	103.97	104.86	105.18	102.02	101.02	102.77	109.5	100.08	107.06	105.81	100.97	97.961	104.46	101.06	105.69	101.73	97.148	108.02	105.81	103.21	111.09	105.44	111.96	102.79	105.12	104.86	99.761
105.16	104.82	104.79	99.719	105.76	102.8	103.84	109.26	107.2	107.92	102.56	107.52	103.53	102.36	107.13	100.73	98.027	104.84	106.74	109.83	106.48	110.7	106.05	106.15	108.2	110.92	105.52	101.38	105.93	102.04	107.88	111.14	104.48	107.66	111.18	104.11	102.46	102.01	111.7	106.57	106.94	103.95	106.54	104.18	104.52	107.52	106.72	104.36	110.36	114.52
113.23	114.68	113.74	107.42	111.58	109.91	115.95	111.97	107.92	111.2	112.26	121.53	112.06	112.61	113.28	110.4	115.47	112.32	111.8	111.21	112.85	116.4	115.61	106.61	114.57	108.69	104.62	112.17	107.95	112.34	108.36	111.19	112.2	114.59	111.6	114.63	104.95	113.91	110.1	115.69	108.65	112.01	109.6	108.65	108.03	114.85	109.58	111.39	114.47	110.08
102.26	101.94	104.68	106.95	104.71	106.16	100.52	106.47	106.36	102.19	103.64	105.02	106.94	113.42	108.79	112.18	105.12	104.95	108.63	97.565	111.52	104.77	107.02	102.14	103.64	103.06	102.33	104.47	102.8	102.19	110.37	101.76	107.63	112.59	111.07	106.61	104.25	101.07	107.72	104.02	106.31	109.16	114.41	107.05	105.35	105.77	102.91	104.31	106.86	107.41
104.7	104.51	106.39	105.33	115.16	110.42	102.58	109.91	112.53	106.63	109.95	105.33	107.08	108.53	106	110.8	101.59	101.42	101.09	102.86	106.1	107.52	114.24	103.37	109.51	111.79	102.86	107.4	105.73	103.38	108.21	99.907	107.1	105.14	105.32	104.21	105.23	105.27	103.8	106.66	106.48	106.16	106.46	111.86	103.78	110.51	108.65	106.4	105.78	109.36
99.53	101.8	96.446	97.53	100.94	101.63	95.58	106.13	99.917	101.48	101.06	103.8	97.77	100.75	103.43	102.62	97.322	99.482	103.18	96.275	101.3	102.42	102.09	94.366	100.88	99.663	99.283	100.47	99.882	103.59	102.9	98.915	96.798	97.53	98.891	101.28	103.68	104.35	95	100.4	104.77	101.43	100.03	99.769	97.619	103.99	95.383	100.51	101.61	96.581
112.83	104.09	107.77	107.7	105.85	102.72	112.05	104.48	106.65	109.65	105.06	107.08	101.05	107.29	103.6	107.49	105.34	109.01	102.08	107.11	104.32	108.85	109.66	108.46	101.31	106.8	104.24	103.72	104.12	106.55	105.21	110.72	105.95	106.32	99.195	104.66	106.22	107.63	101.37	99.398	105.4	114.92	111.02	104.45	99.16	104.66	102.38	111.4	110.71	103.64
99.664	96.778	100.98	99.896	101.82	98.629	101.14	97.19	105.29	102.65	102.81	96.296	101.36	100.1	98.814	106.26	90.658	98.545	98.744	103.04	95.761	101.61	98.425	98.786	103.15	93.741	99.998	101.56	102.98	104.15	105.84	100.71	95.004	101.11	93.52	96.996	99.167	97.495	101.7	102.23	101.76	99.99	104.95	104.42	99.596	99.928	102.74	99.803	101.78	95.6
96.371	96.966	98.229	97.302	97.908	107.14	91.857	95.96	97.294	99.217	98.264	96.696	105.44	107.35	99.014	96.796	102.32	104.59	98.629	101.39	98.135	100.19	97.59	104.07	94.783	101.44	102.71	99.198	97.176	103.26	98.854	101.64	102.42	99.495	100.34	100.06	92.634	99.377	105.28	100.84	97.778	103.64	101.18	101.74	99.743	98.21	97.026	97.467	105.54	103.86
107.99	105.52	109.54	107.36	103.61	108.72	106.68	107.34	111.34	101.99	105.78	109.85	109.97	105.46	110.5	107.47	105.73	103.57	108.22	106.82	103.03	103.2	108.78	100.76	105.86	101.98	104.82	100.97	107.11	99.706	100.18	97.375	102.81	103.95	101.77	100.52	106.65	104.59	105.38	106.24	103.91	105.68	102.17	108.07	107.1	104.88	103.18	102.55	106.21	105.66
101.68	102.24	100.82	92.724	93.587	99.327	99.758	97.265	97.989	91.558	95.39	101.62	101.27	102.53	94.595	108.16	99.717	97.675	99.021	97.944	98.949	102.59	102.48	104.45	99.453	98.297	99.379	101.56	105.02	95.203	102.59	103.7	107.21	94.724	97.93	99.098	96.675	97.588	98.29	98.959	106.99	97.893	99.345	103.71	102.17	97.747	98.009	102.77	104.33	103.5
100.19	94.906	98.414	96.906	105.36	98.082	99.259	96.112	101.73	100.12	98.76	103.57	98.984	94.504	104.94	102.64	104.14	101.03	101.37	92.857	100.7	98.833	98.383	97.713	103.63	108.56	100.97	100.72	98.871	100.87	93.98	97	100.81	98.194	102.07	98.815	104.81	98.419	97.252	100.59	101.11	98.023	105.04	106.23	101.41	102.2	102.65	103.75	111.1	100.84
99.724	104.71	103	106.4	106.29	102.3	103.28	110.16	106.09	108.2	106.49	110.99	105.63	106.4	103.52	108.18	105.48	103.4	107.59	105.53	104.66	107.84	102.67	114.02	104.59	108.6	111.27	106.62	111.67	103.86	102.19	108.85	109.23	100.8	107.65	107.23	106.26	111.27	103.75	107.6	111.09	103.72	107.28	104.11	103.78	110.04	102.21	108.03	105.08	109.18
108.52	108.59	103.13	109.32	111.02	106.38	101	102.74	106.18	99.121	105.94	106.94	102.66	104.02	105.16	102.39	106.67	96.166	106.05	103.76	106.31	110.51	104.6	107.7	103.13	109.47	106.07	103.82	101.61	102.98	100.96	108.75	107.78	107.09	112.3	99.061	104.36	107.68	112.66	106.42	106.28	99.157	106.27	106.22	96.334	102.34	110.01	102.14	108.28	105.76
109.33	116.03	114.87	112.83	111.5	111.94	107.68	114.89	111.86	109.98	109.99	110.5	104.87	111.98	115.14	110.53	110.77	109.98	111.56	109.67	105.99	110.67	110.95	115.39	112.89	108.85	108.65	111.64	109.97	111.34	115.06	114.45	109.28	119.08	114.64	119.2	117.52	113.66	112.43	111	111.3	114.56	110.3	103.8	108.82	109.59	107.55	114.03	110.49	113.79
105.71	114.66	110.54	108.01	106.36	110.64	110.45	116.8	111.16	112.09	113.6	108.18	111.98	110.11	104.75	103.82	109.37	104.99	112.26	109.38	106.98	107.65	113.39	112.09	108.58	103.24	105.67	112.9	109.57	107.78	117.06	108.56	103.25	107.95	117.45	107.32	114.96	109.61	108.7	110.11	105.86	112.09	110.68	114.16	108.46	108.74	111.81	103.69	108.62	104.55
100.46	101.03	102.32	105.34	100.52	89.745	100.43	94.431	93.444	100.23	101.79	98.505	103.96	105.03	98.167	100.8	104.49	101.22	98.876	95.722	95.627	99.969	105.42	101.26	100.22	100.43	97.654	99.617	97.749	100.86	104.07	102.41	101.92	102.44	91.289	104.2	103.04	99.652	96.538	99.116	94.004	105.39	97.963	99.751	106.32	100.91	102.31	102.93	106.16	97.701
98.303	106.24	107.33	106.05	104.74	104.96	108.37	102.66	108.22	99.884	103.74	103.51	107.41	103.09	108.27	103.27	105.49	107.73	106.08	106.06	101.81	104.25	104.65	107.07	106.66	106.67	103.7	110.32	107.59	107.04	103.47	112.26	108.17	106.84	106.62	103.55	101.74	109.63	107.98	107	106.27	109.72	102.17	106.63	104.46	108.84	106.4	99.216	105.8	99.948
109.01	103.03	113.9	108.84	105.15	105.41	104.86	111.46	110.15	107.16	106.12	98.506	104.11	99.591	102	116.5	107.28	108.54	105.7	103.2	104.56	107.53	104.03	108.44	103.89	102	107.8	108.4	109.2	107.39	102.45	107.93	103.44	110.25	101.3	111.13	112.81	104.26	106.04	106.65	105.1	106.83	102.94	108.12	107.6	102.32	109.47	110.71	108.32	108.16
104.93	105.6	108.81	108.13	106.13	102.02	104.59	103.38	107.86	116.61	101.84	100.67	110.76	110.88	106.12	102.67	105.02	101.07	107.22	108.66	100.99	98.092	108.79	109.96	110.16	116.55	108.74	106.36	104.64	100.52	109.75	104.08	107.2	107.75	104.48	106.33	106.19	104.52	104.89	104.79	108.87	106.95	109.74	107.49	108.25	111.69	106.07	106.04	105.66	105.38
105.87	95.573	105.32	107.77	100.71	101.89	106.64	106.69	104.48	103.32	106.87	101.19	102.32	96.306	106.33	105.4	109.42	102.97	97.652	101.28	110.71	101.38	109.03	104.04	100.76	102.13	100.49	105.69	108.29	103.41	102.09	101.48	102.16	100.33	105.06	107.98	106.46	106.95	99.304	99.296	103.89	108.22	106.39	104.62	106.16	100.97	108.28	107.76	108.49	99.727
106.36	113.39	114.39	103.99	118.2	108.94	111.04	105.34	109.87	116.42	112.78	112.69	116.67	114.21	113.5	112.31	111.57	108.94	114.43	114.77	119.6	115.47	112.82	111.14	110.32	112.13	110.25	115.72	118.89	109.1	112.25	107.56	116.49	112.34	109.21	115.52	114.18	111.27	112.51	112.1	108.88	105.33	116.21	115.14	107.65	108.37	112.96	114.79	115.19	113.81
116.66	107.87	112.12	110.53	115.64	113.13	110.02	113.04	112.67	110.03	110.2	106.92	116.71	110.5	117.29	113.31	116.26	111.08	112.58	110.1	109.15	110.52	105.92	110.25	112.04	112.05	114.12	116.84	113.91	109.33	111.59	112.3	114.64	116.2	109.67	109.34	117.68	116.3	119.17	114.97	112.92	109.59	107.78	113.06	111.85	114.19	113.86	107.75	111.26	111.07
103.93	97.819	103.52	100.36	106.48	101.83	107.8	109.13	102.87	100.91	110.51	101.11	105.17	100.48	104.1	109.95	98.707	105.47	107.45	100.3	99.515	105.43	107.26	102.98	108.32	101.21	105.25	104.61	108.35	100.85	104.13	101.98	101.48	104.23	105.41	101.04	100.83	108.15	96.605	111.14	102.66	107.1	102.99	109.12	103.3	105.57	107.26	109.82	104.76	107.02
103.86	103.92	104.24	106.22	101.32	112.85	106.17	105.59	102.12	103.91	102.95	105.04	103.25	106.73	103.9	105.29	112.61	104.16	99.888	102.83	113.01	101.52	102.28	108.13	100.47	101.8	105.08	112.09	100.79	112.25	105.25	105.97	108.31	107.17	102.95	103.39	101	99.412	106.89	98.829	104.72	104.94	103.35	106.42	110.27	104.18	107.85	103.66	102.4	107.48
108.91	103.39	96.154	110.64	103.79	105	104.92	107.83	108.44	102.7	102.52	109.97	109.84	103.26	104.43	103.36	100.21	106.8	104.73	104.91	104.86	106.36	103.6	104.16	112.59	107.26	105.56	105.52	103.92	113.69	101.25	113.88	105.3	105.12	106.34	110	104.76	104.92	105.7	106.4	102.79	109.54	110.74	105.73	103.95	113.35	110.79	106.35	101.95	112.67
107.2	102.45	103.53	105.08	104.69	106.08	104.67	106.75	106.35	107.37	109.59	105.93	108.54	109.27	105.1	105.98	106.13	102.98	108.19	103.79	107.34	104.37	103.24	103.75	102.36	106.21	99.44	100.71	105.26	103	106.89	109.53	106.61	101.28	101.99	104.75	99.548	103.2	103.01	103.79	103.48	105.92	99.138	105.09	107.49	103.06	100.4	106.91	99.328	101.53
98.399	109.87	106.04	107.56	105.99	104.72	101.01	105.73	107.97	108.66	107.35	104.52	110.34	107.75	101.71	107.95	105.38	104.87	108.74	110.54	100.04	104.58	107.5	108.88	105.6	100.28	109.33	101.82	104.61	103.68	101.95	109.22	105.31	103.56	104.85	104.25	109.34	108.83	101.61	108.51	109.81	106.33	101.36	102.31	107.65	108.13	109.21	101.42	97.701	102.75
113.3	97.372	109.05	110.16	103.54	104.17	104.96	106	104.04	107.92	106.9	107.11	104.51	108.95	104.95	106.79	105.88	105.13	107.6	105.44	109.99	109.07	103.61	104.4	105.59	107.97	107.86	106.66	107.76	102.65	98.276	106.17	107.15	106.12	109.97	107.66	108.92	105.37	102.92	114.3	100.28	112.29	106.9	108.78	101.21	107.25	112.74	104.98	110.38	106.67
111.11	113.24	109.58	109.94	110.46	108.02	110.73	110.12	112	116.8	108.65	114.46	111.26	113.02	117.78	109.6	115.11	112.86	112.35	111.19	120.34	107.67	111.05	114.95	109.17	113.21	117.24	113.21	109.45	114.86	112.97	112.04	113.77	118.5	114.93	111.55	108.89	110.78	112.21	114.94	108.47	112.89	112.61	111.91	110.18	109.69	112.25	112.71	111.19	110.87
108.02	105.72	108.96	109.63	109.44	107.82	106.3	105.8	107.57	102.81	108.43	109.24	104.3	106.66	108.83	108.63	105.88	114	111.37	99.464	104.55	104.19	103.21	107.65	105.2	113.01	98.093	106.27	106.77	108.42	104.49	106.37	109.32	105.92	105.27	101.95	107.89	104.41	103.24	109.97	107.09	105.65	101.91	101.97	98.626	109.38	107.83	107.46	106.15	103.59
113.43	107.03	112.15	108	109.98	111.74	112.19	105.18	113.46	122.13	112.2	110.69	112.37	115.05	106.25	110.51	110.59	110.28	116.53	117.53	106.61	108.62	113.21	110.76	110.57	113.51	108	112.81	111.21	109.05	108.88	109.17	112.75	110.05	111.02	111.61	116.09	109.83	115.08	113.81	111.74	109.05	101.73	108.03	111.83	109.32	107.12	114.81	110.51	112.39
104.92	102	106.09	111.08	103.6	106.12	102.87	106.73	105.24	102.62	103.96	101.56	106.23	101.17	112.58	111.66	107.28	105.51	110.09	110.93	103.45	104.86	103.9	108.08	105.85	109.21	104.01	107.48	105.47	100.53	104.65	113.31	102.56	104.17	104.38	105.25	107.9	102.97	109.87	107.44	105.67	111.64	101.51	105.84	101.15	106.62	107.75	112.4	103.75	110.17
108.69	109.06	96.96	111.05	98.019	102.99	104.97	104.88	103.13	97.806	108.43	106.43	107.41	104.97	101.32	105.52	108.35	104.71	102.79	105.14	108.82	99.662	104.24	103.61	102.26	104.79	104.18	102.21	108.01	110.76	101.07	100.81	102.1	103.49	107.36	100.89	101.6	103.6	105.49	104.95	100.56	108.48	91.471	97.046	103.37	103.32	100.64	97.588	100.52	101.39
101.3	100.03	100.57	98.849	99.001	100.6	106.41	100.67	98.649	105.52	97.472	96.885	104.12	99.359	90.907	100.73	96.142	93.711	101.32	105.53	98.887	95.41	99.249	99.711	100.55	102.05	100.32	94.584	106.88	100.44	102.01	99.084	97.894	100.56	102.96	98.763	101	102.56	98.219	102.25	105.93	102.8	100.87	97.263	100.03	99.357	97.788	96.186	105.75	100.92
104.95	104.1	102.22	104.46	111.26	101.38	105.6	107.66	102.01	105.18	106.81	110.4	102.62	107.75	107.85	107.12	108.67	110.19	107.52	99.687	106.61	101.49	105.94	101.34	98.818	107.91	110.21	104.76	107.09	107.36	103.42	105.98	108.03	106.79	103.34	102.44	103.38	105.44	105.94	106.03	109.03	101.9	110.62	112.6	104.1	105.27	104.18	105.12	103.23	101.52
107.89	105.56	103.46	103.31	97.911	100.81	111.05	103.1	106.29	105.84	109.74	107.94	104.22	104.13	108.74	107.92	103.82	108.08	102.82	104.74	104.49	109.05	109.64	107.51	108.7	105.3	99.867	105.93	105.64	104.57	105.17	107.1	112.39	99.938	107.12	105.08	104.18	103.81	106.4	104.77	104.66	104.5	105.76	109.25	100.67	98.029	104.46	96.698	109.23	104.05
103.93	105.63	111.11	114.88	109.03	115.91	115.07	109.39	110.6	112.3	110.11	110.19	112.31	112.1	110.28	108.86	106.77	112.16	112.24	111.04	107.55	110.31	118.72	111.34	106.71	113.68	103.64	109.4	110.05	112.78	112.97	105.55	113.68	117.09	119.96	113.51	114.62	115.79	107.17	118.7	115.03	115.26	116.76	111.01	119.6	111.77	109.61	112.01	113.17	110.45
107.51	117.88	110.24	114.1	108.87	111.69	112.16	111.57	108.93	112.91	105.54	109.17	106.63	110.06	114.43	99.549	110.64	113.05	114.26	110.83	117.4	112.13	114.63	110.07	113.56	109.15	109.47	106.86	113.13	104.07	110.49	110.75	108.32	109.22	109	108.95	116.88	110.32	110.66	115.3	112.91	110.85	109.84	106.41	119.05	110.9	111.48	110.79	114.01	114.79
108.39	106.36	104.63	105.02	110.6	111.44	102.35	108.17	102.51	107.82	99.381	99.842	107.11	101.38	107.9	106.46	106.89	102.09	107.07	101.97	108.81	107.93	106.87	110.7	105.02	106.68	110.5	102.91	110.43	105.08	105.18	112.84	102.21	109.25	103.68	108.66	113.07	110.75	103.48	107.99	104.35	99.625	105.87	103.64	104.98	110.3	102.25	108.3	100.93	104.2
114.1	118.59	114.84	115.79	110.89	120.37	120.18	117.82	114.67	127.64	114.36	121.02	112.91	114.35	115.49	118.85	118.37	117.35	116.78	113.04	114.34	115.86	114.24	118.88	115.34	116.1	112.65	112.59	113.43	115.67	118.27	108.48	124.54	109.94	116.96	117.13	112.15	122.38	117.12	121.45	117.31	122.1	110.76	116.78	113.21	114.84	120.08	116.89	114.38	117.43
112.95	115.45	112.27	117.34	113.32	110.13	108.96	112.02	106.88	108.27	109.83	115.69	115.13	114.52	114.66	110.26	109.69	112.44	110.21	112.57	115.35	108.68	109.12	108.9	109.2	108.41	110.81	111.08	107.46	110.14	105.88	110.88	106.36	117.53	111.66	107.18	115.89	108.62	111.99	112.37	111.73	113.43	103.43	112.04	112.82	116.09	105.59	115.84	107.62	104.39
102.88	98.369	102.91	95.933	101.1	101.68	103.31	101.17	104.53	105.33	92.89	105.37	102.17	98.565	94.947	107.37	99.458	106.52	99.891	104.23	99.794	100.39	99.769	99.304	96.476	99.502	94.305	96.376	99.602	94.629	99.695	94.388	100.97	99.792	96.107	103.7	103.33	97.443	101.19	98.891	99.833	94.092	97.011	103.3	99.595	96.223	103.59	97.228	100.69	105
119.36	113.29	117.07	112.33	110.07	110.24	116.58	101.79	109.4	112.28	112.73	114.65	112.41	119.74	122.08	110.02	116.11	109.17	108.6	111.88	108.39	115.73	113.81	111.85	109.72	112.94	108.77	115.17	116.08	112.81	113.57	109.44	111.45	117.09	114.48	108.23	114.57	112.28	117.52	114.57	111.41	114.11	121.55	120.7	111.95	109.06	117.28	115.38	110.1	112.49
112.26	108.49	104.15	111.14	109.39	105.44	112.82	108.46	111.91	110.27	103.87	109.64	108.23	110.99	109.38	112.52	102.95	104.77	105.87	106.85	108.92	106.21	103.39	114.64	108.13	108.32	108.65	113.85	109.34	112.93	106.23	113.74	113.03	108.24	108.24	111.94	103.15	113.47	110.79	109.56	108.44	105.45	115.62	114.41	114.73	113.28	106.45	107.63	114.09	112.96
[truncated: 850 more rows]
[truncated: 150 more columns]
