# Supplementary material for: Genetic dissection of main and epistatic effects of QTL based on augmented triple test cross design
Source: PLoS One. 2017 Dec 14;12(12):e0189054. doi: 10.1371/journal.pone.0189054 (PMC5730204; doi:10.1371/journal.pone.0189054)
Supplement: S8 Supporting Information — (ZIP) [file pone.0189054.s008.zip › z4_2000_0.2_5.csv]

118.07	102.85	98.46	102.62	106.38	101.35	114.32	104.93	105.9	95.978	93.253	102.22	98.107	104.75	110.99	95.248	111.98	108.99	113.08	113.84	106.81	107.09	100.09	115.51	108.1	95.312	103.71	107.25	100.62	98.937	105.38	104.04	101.64	111.13	111.81	105.34	106.24	95.441	99.665	106.12	112.7	111.1	101.84	109.32	102.18	116.2	100.84	107.15	107.89	100.93
107.04	104.85	117.7	106.8	107.27	103.74	101.03	99.609	109.68	101.8	110.52	102.83	104.65	106.07	112.25	100.19	105.25	107.75	114.25	103.07	112.58	113.05	107.13	103.18	98.096	107.9	107.37	113.16	99.478	109.69	106.71	111.05	108.96	115.31	101.77	111.38	105.45	94.312	100.35	111.03	95.942	108.34	99.644	106.28	104.77	108.32	107.95	109.27	106.94	111.82
113.21	101.88	113.71	109.63	109.5	104.38	108.28	106.95	121.15	108.03	118.31	108.75	110.4	105.31	103.12	102.78	104.63	104.53	111.21	102.22	103.03	105.44	98.49	114.61	97.396	104.41	104.65	102.96	103.62	93.762	113.62	99.797	104.59	104.7	103.39	103.72	98.639	95.05	109.58	109.11	105.41	109.27	105.02	93.472	104.28	101.94	114.88	114.89	108.61	98.624
104.19	107.66	108.28	100.05	98.362	99.937	116.18	112.68	108.13	102.9	113.7	98.806	92.284	109.72	98.833	98.904	100.51	90.995	105.11	104.04	107.78	97.527	108.77	102.47	105.63	104.49	110.52	105.81	104.01	98.681	109.75	105.56	111.12	101.34	109.56	108.04	95.166	102.35	107.44	105.71	106.85	104.58	110.21	108.34	106.17	103	111.05	107.14	107.6	104.8
97.427	107.04	106.51	111.23	109.19	102.95	113.85	96.764	110.87	105.49	116.35	110.3	102.12	108.85	104.86	106.27	108.45	100.78	114.53	100.19	109.83	103.09	111.8	109.47	104.91	107.82	104.13	110.95	106.05	108.29	102.06	98.607	109.64	102.7	109.27	102.33	99.647	99.779	109.52	106.07	107.96	107.34	103.98	99.043	113.23	107.86	105.45	106.01	109.97	102.73
111.8	106.39	115.15	111.37	120.37	106.74	108.17	118.96	110.27	114.39	104.55	119.62	113.23	107.37	118.61	112.75	110.2	118.92	107.14	117.08	108.02	111.68	112.29	115.67	104.83	112.19	112.15	117.61	114.25	114.24	108.45	117.16	109.11	118.18	116.78	107.81	108.07	113.03	110.26	120.86	109.51	103.02	119.65	117.07	115.76	105.78	111.26	114.96	108.14	112.45
98.726	101.27	91.259	100.31	105.31	109.57	100.37	101.63	95.911	100.92	98.503	109.44	110.81	104.19	108.62	111	107.23	105.11	112.46	116.56	107.8	112.6	104.21	106.01	105.36	106.89	105.71	106.5	105.08	106.76	101.06	97.546	101.22	109.02	100.48	108.05	110.41	105.72	95.537	108.91	105.3	112.53	101.63	106.55	98.573	110.87	101.52	103.29	106.94	107.59
101.25	96.032	101.43	104.31	92.217	102.71	98.564	104.36	105.61	91.672	100.44	104.29	101.02	101.07	108.25	96.968	98.254	108.39	99.984	99.247	99.039	97.841	106.27	103.49	103.54	102.77	98.491	102.96	98.577	90.684	95.924	98.886	110.98	104.68	98.855	102.77	108.9	96.553	98.957	105.45	100.1	100.42	98.819	106.67	97.603	99.602	100.22	99.873	98.589	101.89
110.96	116.67	116.01	107.66	112.72	115.43	112.74	102.98	112.75	106.93	112.07	103.36	107.37	112.35	113.14	103.58	110.81	113.99	115.06	105.12	113.29	114.11	111.61	111.52	110.12	108.1	112.37	113.15	105.86	110.87	108.52	103.08	109.52	105.27	110.85	108.29	110.69	104.95	117.87	102.96	104.42	104.17	109.66	115.1	116.53	112.9	115.04	113.63	104.24	116.41
114.36	106.09	109.31	113.91	113.3	106.73	107.85	105.22	117.09	114.94	111.94	104.08	108.34	110.37	115.52	109.78	108.28	106.98	97.872	108.48	112.4	116.41	101.88	108.04	113.42	105.86	111.15	115.03	115.36	110.32	111.37	111.58	105.46	106.47	115.78	97.966	117.81	112.26	108.48	113.79	111.27	114.79	111.77	112.46	114.2	110.53	114.83	110.64	106.42	101.91
99.153	107.94	99.727	99.351	100.27	101.46	91.331	85.33	93.963	103.72	107.21	104.47	98.883	96.288	97.755	99.339	100.07	97.377	102.23	109.59	96.503	101.04	104.85	103.56	101.31	97.702	93.587	95.396	102.86	99.021	96.841	94.712	109.51	108.28	96.247	99.501	97.993	100.29	109.59	93.478	100.98	93.145	96.818	98.005	102.7	91	102.77	105.67	99.746	90.95
105.28	94.656	107.95	114.93	102.72	105.2	108.57	106.25	104.31	108.18	102.29	105.03	107	104.84	106.99	112.85	106.89	110.91	106.39	103.64	108.29	99.973	104.39	115.66	104.98	104.66	103.88	111.31	105.7	101.86	110.25	104.04	98.462	101.61	101.69	108.45	101.24	110.76	104.17	97.324	106.06	113.13	112.82	102.05	107.69	105.44	97.165	100.95	108.23	101.79
104.11	102.09	99.237	99.699	115.53	104.94	100.52	106.96	95.401	112.19	109.37	99.747	107.6	96.774	104.6	108.28	101.94	100.99	103.44	106.65	107.42	105.18	112.14	104.37	106.4	109.16	107.1	109.13	99.622	100.99	110.99	113.52	99.629	95.671	108.43	106.85	105.93	109.07	101.37	103.93	113.14	108.36	111.67	100.84	114.37	108.36	110.68	104.77	107.69	99.817
93.525	100.06	101.34	89.971	99.331	102.84	91.858	99.798	95.01	98.53	97.122	94.927	101.31	96.776	100.68	98.347	103.95	101.06	102.11	98.664	103.18	98.805	111.18	99.537	97.875	101.44	96.974	94.812	88.095	99.749	103.03	99.006	97.725	104.63	100.78	105.1	94.403	107.82	100.31	93.041	105.46	104.42	102.24	99.304	102.79	103.44	96.865	100.38	98.581	100.66
103.27	97.437	103.52	105.85	107	110.83	111.62	100.56	101.42	114.93	104.31	101.05	105.91	108.71	97.807	105.96	106.61	102.86	113.48	103.98	110.2	108.2	100.53	95.65	97.304	106.93	110.15	102.14	98.622	101.21	107.21	110.61	106.4	109.95	108.54	109.65	98.55	99.985	111.54	105.9	109.18	109.24	104.1	89.253	111.91	99.294	104.97	104.48	104.04	99.677
109.46	95.432	95.657	105.91	100.66	100.46	90.968	100.27	109.57	101.98	98.644	99.474	107.02	107.23	105.78	103.11	100.47	106.6	90.379	104.86	102.84	97.501	102.7	102.09	97.837	106.4	95.947	98.59	101.61	100.51	98.885	98.899	106.43	100.77	98.596	105.34	98.587	97.916	93.817	108.62	93.62	103.38	94.7	102.3	103.85	101.17	104.43	97.208	93.845	108.63
99.077	104.48	107.43	109.69	107.96	119.42	105.48	109.35	107.63	107.51	113.5	103.16	112.75	101.19	103.69	104.35	104	92.713	107.69	102.2	103.47	102.51	108.77	102.47	93.895	109.28	109.4	99.584	104.43	98.636	107.73	104.56	108.01	106.45	100.83	101.84	114.76	108.54	111.33	105.4	102.46	100.83	106.98	104.9	105.97	106.04	113.87	103.17	111.52	103.43
119.37	113.46	108.39	118.47	117.94	113.44	108.06	114.48	112.36	102.51	114.58	105.92	115.62	109.7	114.87	113.75	114.25	114.72	115.56	112.12	120.63	117.26	112.66	111.66	107.29	115.84	110.74	105.33	114.41	106.84	114.19	112.85	109.56	108.29	109.69	107.96	100.84	119.7	115.48	105.37	118.65	113.38	103.34	108.33	111.43	104.91	116	113.88	115.28	125.07
105.52	106.82	108.88	111.75	100.2	106.41	112.91	105.22	107.57	107.83	99.676	112.96	103.5	108.36	96.566	104.15	99.313	103.38	106.94	97.533	106.23	96.842	109.27	102.35	101.76	103.46	100.17	102.67	108.98	102.09	109.95	106.31	107.08	106.85	100.82	109.07	97.644	109.01	101.58	106.05	112.65	101.94	100.63	112.92	113.2	107.66	107.55	112.28	107.04	109.29
107.96	98.146	111.83	105.82	112.13	113.98	101.32	110.7	105.89	102.81	100.53	112.22	106.67	102.77	117.02	105.77	106.37	103.64	119.09	105.09	104.09	94.446	104.73	110.91	102.75	111.63	105.45	104.98	101.42	105.91	105.39	110.46	106.33	103.33	111.71	106.63	109.24	106.98	102.67	105.82	111.28	101.57	101.86	102.1	105.65	106.73	100.73	113	113.94	105.63
91.822	101.38	110.89	109.34	105.19	105.41	107.82	113.23	107.79	109.14	107.11	103.33	112.78	100.51	100.78	102.48	109.01	110.68	108.72	106.53	102.21	98.812	105.97	104.8	103.23	108.9	114.69	111.75	101.67	105.58	105.78	105.82	98.474	102.97	109.95	99.714	113.21	99.125	103.63	106.48	100.6	103.21	105.18	113.25	105.6	103.66	102.39	103.65	103.68	96.459
102.86	100.09	104.36	102.81	103.56	96.372	109.6	95.911	101.87	89.062	109.97	102.46	103.14	107.67	104.72	102.9	99.052	93.764	96.967	104	95.357	103.15	99.3	96.803	97.347	94.598	102.14	91.021	100.53	96.657	109.45	104.21	103.36	107.75	93.8	110.71	91.842	97.471	97.638	106.28	98.348	98.317	100.04	98.54	112.32	99.18	105.39	100.26	100.64	110.37
97.673	95.618	107.46	111.59	105.64	107.94	112.11	113.72	100.81	100.34	100.84	102.47	105.12	96.848	112.33	99.471	103.91	111.2	93.406	108.86	106.01	110.49	112.34	103.94	102.94	101.59	110.62	106.4	105.23	111.85	105.41	112.02	103.68	106.88	103.87	99.824	105.16	100.97	102.55	105.17	103.6	109.51	100.85	107.67	104.55	107.38	105.32	106.03	115.74	108.88
115.43	115.27	114.97	107.46	116.62	105.01	105.68	104.35	111.76	116.47	112.72	113.13	105.1	116.63	104.35	114.61	113.17	115.02	104.42	110.47	107.74	107.61	97.539	120.7	113.42	110.02	102.76	110.16	119.4	115.78	107.54	117.23	115.07	109.66	111.72	109.52	115.7	105.7	107.97	115.36	112.06	107.92	102.83	119.95	118.85	102.08	116.91	108.06	110.31	106.83
110.7	106.05	106.53	106.4	113.04	111.39	107.26	110.34	107.17	110.54	104.18	93.103	110.28	104.5	101.76	106.79	107.5	103.57	108.08	100.31	104.41	112.95	113.05	105.87	101.27	105.06	105.51	107.78	105.37	101.99	110.32	111.76	111.75	106.52	111.98	111.56	108.89	108.9	105.22	107.53	103.98	102.13	100.86	107.5	113.3	105.92	108.88	105.21	116.75	110.95
100.85	108.33	117.86	105.38	108.58	115.19	104.54	111.92	104.4	104.98	108.77	104.94	106.85	109.63	99.082	104.55	111.07	98.955	116.45	102.79	104.67	102.3	103.4	103.06	104.81	97.946	112.34	99.019	104.98	113.71	109.58	107.9	113.43	115.86	115.29	105.35	111.18	110.85	107.59	111.85	97.528	105.08	108.63	103.57	106	96.262	98.024	103.86	113.04	104.14
104.22	111.88	114.69	109.13	100.99	109.3	115.64	112.22	108.57	103.07	120.85	106.3	120.75	115.42	107.08	109.06	107.29	107.55	114.91	121.21	103.8	116.8	112.99	111.51	109.9	116.52	112.68	103.27	112.7	110.93	107.09	108.71	101.25	112.2	113.28	115.03	117.85	110.11	110.08	112.56	105.72	112.47	101.82	105.74	97.642	111.07	108.42	109.54	118.71	111.59
98.25	97.606	101.83	119.77	111.57	101.08	107.5	104.71	104.28	99.408	109.59	104.64	103.74	103.22	104.7	117.08	99.653	101.35	94.462	108.8	106.49	107.21	108.22	98.673	109.36	107.62	94.598	103.11	97.133	103.5	99.588	103.17	109.08	100.54	100.36	120.83	106.17	102.62	107.98	104.9	103.49	106.83	96.625	96.975	102.73	107.63	98.467	104.56	105	108.09
114.71	112.21	123.7	112.93	109.33	106.29	115.37	113.17	116.7	121.06	118.37	117.55	115.32	116.27	116.98	116.18	111.41	115.38	116.5	117.54	121.57	121.69	115.43	117.92	108.66	117.34	112.47	119.97	118.43	118.38	118.55	118.83	113.46	112.67	112.44	122.9	115.25	113.64	124.44	117.08	119.31	118.62	126.56	117.37	123.15	118.5	109.13	117.22	114.18	110.11
117.03	113.67	117.37	111.87	109.81	116.7	114.95	110.57	117.49	109.3	116.47	113.59	109.91	121.9	111.87	108.3	111.36	114.79	121.2	108.52	117.69	112.94	120.99	112.11	108.21	106.18	111.68	115.83	120.2	98.693	105.57	108.26	109.76	117.7	114.04	116.65	121.06	114.01	117.95	106.01	114.79	112.7	113.16	115.34	111.08	115.56	109.82	108	111.53	111.74
100.85	102.46	104.52	107.23	96.653	106.81	100.85	108.66	107.34	110.89	103.71	111.87	103.41	110.59	98.294	108.15	102.33	109.77	108.23	113.66	117.98	102.96	103.69	112.89	101.63	104.86	104.79	107.36	106.3	100.11	107.26	105.37	106.29	110.94	102.31	98.1	113.31	101.45	104.29	100.28	107.93	100.48	116.18	114.03	102.55	101.71	105.5	107.77	109.61	99.491
102.56	103.16	107.54	111.36	100.78	102.99	102.78	102.11	103.19	99.968	106.74	100.2	103.37	103.62	107.61	107.14	102.94	102.12	94.929	96.445	98.766	105.05	102.6	107.68	99.997	107.5	117.92	102.64	99.444	106.97	111.22	102.78	107.79	97.528	111.8	114.22	92.829	96.724	103.72	109.78	102.87	102.36	111.23	94.563	104.95	118.04	100.66	97.543	108.16	97.615
106.56	112.58	112.8	119.7	113.79	103.17	102.69	111.56	109.53	109.97	103.06	107.59	99.472	97.354	105.17	102.64	100.02	104.74	97.825	107.65	99.495	101.57	105.46	111.35	96.404	103.99	104.66	114.54	112.07	101.76	101.62	108.48	100.91	102.34	101.72	103.59	109.6	112.84	102.09	108.1	98.344	106.65	102.01	114.62	110.09	101.11	110.89	107.13	109.46	107.4
104.11	107.48	105.11	109.36	111.8	106.5	104.88	112.07	105.54	104.96	109.32	105.96	116.14	110.87	101.8	105.86	111.71	114.12	109.46	107.39	106.31	107.1	103.34	110.67	102.64	112.62	104.8	104.82	104.4	101.11	108.79	101.71	104.17	105.84	103.4	110.44	113.62	102.29	113.65	107.2	103.22	106.82	108.45	101.83	110.55	106.37	101.41	101.6	97.511	109.26
111.88	104.67	101.8	104.55	105.84	98.921	113.09	99.261	112.48	104.49	98.919	107.25	111.82	103.94	111.97	109.84	103.69	104.81	100.05	101.8	102.46	110.94	107.79	107.23	104.99	106.08	110.22	106.59	107.47	102.82	104.93	107.55	102.47	100.95	108.93	104.84	97.885	103.88	109.29	102.12	103.86	105.49	109.87	100.7	104.25	104.13	109.52	99.806	110.47	104.52
99.09	100.68	103.7	97.237	105.54	101.02	98.255	93.431	106.37	111.3	106.25	100.83	105.61	95.908	107.35	99.738	100.16	92.952	98.66	102.97	104.13	101.67	93.702	95.594	97.723	91.533	112.21	108.62	104.26	95.954	97.356	100.23	97.702	102.78	107.13	97.426	102.94	98.119	107.94	105.44	108.51	106.53	116.13	102.6	96.232	101.15	100.66	93.926	106.46	94.854
101.55	102.54	105.06	111.46	103.27	102.53	102.51	100.8	95.862	101.69	106.37	108.14	100.82	96.5	102.05	111.97	100.76	103.24	105.42	100.28	101.76	105.82	104.93	106.99	106.09	108.52	107.46	109.02	96.479	117.1	102.63	105.88	96.339	112.47	105.46	104.11	99.573	106.59	105.09	98.75	103.4	104.24	96.203	105.08	99.17	100.71	103.82	104.67	109.47	103.91
116.25	102.48	111.87	110.92	104.45	107.67	109.18	104.23	106.28	107.91	104.88	114.25	96.101	108.11	99.585	109.57	101.55	103.37	106.83	106.03	109.13	115.16	109.42	109.09	109.01	108.75	100.02	103.82	100.03	107.3	108.09	105.79	103.35	112.12	100.08	97.235	102.84	100.76	119.18	98.967	101.39	105.19	117.13	101.81	102.1	104.89	107.79	107.78	102.93	107.8
108.91	95.881	113.25	107.87	105.58	110.23	113.92	95.288	95.973	106.66	101.05	107.46	109.4	106.74	104.61	119.46	109.56	107.65	113.49	101.33	100.84	102.25	106.19	109.15	104.45	99.584	96.284	98.357	111.34	108.2	109.91	100.45	92.908	110.11	98.373	101.16	116.86	116.52	106.87	108.16	101.43	106.58	110.91	109.52	106.68	98.756	102.81	102.97	100.95	92.151
104.79	105.29	106.24	108.86	99.978	105.76	104.29	106.32	109.67	103.42	102.68	109.99	98.963	104.39	101.29	105.65	104.36	103.58	110.79	102.71	102.58	104.56	102.61	108.52	106.12	107.65	102.25	99.999	108.11	105.15	108.89	105.37	111.08	102.85	112.31	110.01	105.6	107.75	102.36	95.452	105.37	104.39	105.41	103.77	107.49	108.28	106.7	113.18	101.36	98.809
111.04	119.28	102.32	114.87	113.92	107.63	107.04	114.51	108.89	110.64	120.09	114.15	107.32	119.89	107.14	115.56	113.27	106.96	120.92	110.68	115.14	118.21	112.42	111.11	106.56	119.96	113.81	107.67	117.22	111.25	115.15	118	121.5	115.13	110.54	107.87	113.43	118.18	105.68	110.49	111.59	107.63	109.62	113.78	107.24	108.04	111.63	101.84	116.63	113.05
108.5	106.6	108.21	111.26	112.76	112.35	110.97	116.65	112.88	111.39	106.65	105.68	113.06	114.2	105.45	109.84	117.62	109.66	107.65	104.6	108.87	113.61	107.64	101.81	106.92	111.42	114.59	110.68	114.07	122.08	107.45	111.98	107.56	110.03	107.7	114.62	117.29	113.04	108.91	116.54	120.21	109.05	112.4	107.55	108.78	115.35	108.29	112.77	120.36	117.27
94.176	95.511	100.49	104.81	100.46	98.322	100.83	100.92	94.694	98.169	105.9	101.22	89.262	104.31	90.046	105.2	101.12	100.64	92.784	93.716	104.13	109.51	108.39	106.39	106.78	97.153	104.21	97.089	91.086	106.67	111.88	95.431	98.204	93.221	93.178	97.223	95.631	98.603	98.367	95.793	99.885	100.2	97.792	99.432	102.18	92.771	97.663	111.16	96.063	95.547
105.87	115.03	107.88	107.3	102.25	100.79	104.86	112.55	107.81	103.9	103.2	103.22	113.96	106.27	101.84	110.83	104.83	104.94	110.44	102.06	115.68	105.17	98.409	101.81	100.15	108.99	101.26	108.4	103.65	108.78	98.923	109.55	100.73	107.26	99.447	103.78	116.09	103.58	105.56	110.87	104.8	98.479	107.37	100.27	110.96	104.09	111.06	110.99	101.39	99.238
99.748	104.72	102.86	115.16	112.35	126.84	103.73	113.59	104.42	117.48	111.02	112.87	115.61	103.28	100.57	118.71	114.1	107.25	110.6	113.26	105.69	111.3	104.77	106.57	105.15	106.78	119.63	112.3	114.54	103.05	107.48	109.77	106.63	111.89	104.96	114	109.04	114.15	111.44	111.42	118.05	114.58	111.86	109.7	109.93	108.06	115.42	106.95	118.7	111.52
113.68	107.13	112.29	109.2	99.981	110.2	114.13	104.54	102.31	109.72	113.4	108.18	108.83	104.38	107.6	114.97	103.68	112.18	113.79	110.78	106.74	125.64	111.01	118.63	114.11	106.86	104.81	112.78	106.44	110.81	111.34	112.2	115.28	117.02	116.89	123.4	113.61	106.98	121.79	112.88	117.75	108.53	114.73	107.74	110.9	117.32	108.87	108.77	107.32	116.22
110.34	108.19	107.31	110.74	108.57	99.967	105.65	111.16	108.56	113.12	113.21	99.383	105.64	114.06	110.98	99.173	105.74	102.21	102.19	102.44	112.01	96.879	108.41	117.43	94.306	107.33	102.4	104.52	108.09	102.95	97.967	99.958	104.47	113.97	102.5	111.34	107.68	105.56	104.14	110.26	107.54	116	110	103.82	110.88	109.15	108.8	102.09	102.62	105.93
104.84	112.53	105.43	100.52	104.67	106.3	110.52	110.59	103.73	114.69	98.41	105.76	101.26	103.76	103.19	102.32	101.69	99.379	95.778	102.03	103.25	95.93	101.88	102.37	99.258	108.05	102.26	112.58	113.27	105.91	96.516	109.05	110.48	108.63	108.5	109.39	110.72	109.16	102.53	103.03	108.54	107.76	112.53	97.807	97.751	111.94	112.32	106.07	109.45	112.54
99.384	110.45	97.864	112.51	103.05	105.58	109.69	98.004	106.36	103.75	102.63	105.2	101.79	102.76	105.87	104.81	99.852	111.16	109.18	119.24	99.489	104.93	102.78	109.95	97.111	108.27	108.57	108.81	107.4	105.66	111.86	113.26	110.46	108.35	102.78	94.145	108.55	105.59	104.65	118.86	105.26	112.27	110.17	113.06	105.7	104.14	104.02	105.73	104.53	104.77
108.91	104.71	97.12	103.75	112.02	105.41	107.33	110.89	99.128	106.75	100.16	111.86	104.39	106.89	105.75	100.52	109.68	104.2	115.9	106.11	98.23	104.39	104.12	112.97	100.45	101.93	115.44	109.06	107.26	102.38	107.1	99.093	102.04	107.67	91.787	110.45	108.92	104.68	108.24	100.92	102.97	113.54	106.83	103.36	115.29	100	107.45	108.51	106.55	113.36
113.73	114.53	114.11	112.48	103.58	116.46	106.48	127.8	109.96	104.79	116.29	114.89	113.96	118.41	109.47	116.41	113.24	113.67	113.91	116.5	106.92	116.15	117.7	108.71	115.88	117.7	110.54	117.04	104.9	109.29	114.4	113.34	120.25	109.51	115.17	107.85	116.76	109.68	105.75	105.76	118.21	109.98	108.1	120.59	115.69	105.87	115.29	109.63	110.98	102.71
106.54	102.32	100.83	95.082	98.17	97.763	92.837	100.98	93.062	91.702	109.06	104.41	101.31	104.14	92.875	100.08	102.9	105.39	101.62	97.242	98.24	97.98	108.38	95.944	104.05	109.88	98.578	92.805	102.95	105.11	94.131	100.79	98.728	94.403	108.02	96.434	103.22	91.569	94.816	91.04	97.985	91.377	101.1	96.361	99.281	104.61	101.2	92.409	94.445	104.71
102	111.93	103.1	100.19	115.39	112.49	115.69	109.24	117.7	105.3	118.68	112.45	110.94	114.8	115.04	115.04	111.99	119.84	105.85	104.59	105.7	111.47	106.24	109.83	108.01	115.23	115.29	119.26	106.76	111.86	125.66	118.13	114.86	101.57	106.71	107.67	103.87	103.15	115.89	107.65	114.65	106.86	110.59	122.09	110.72	104.37	109.43	117.15	115.7	108.64
113.7	109.88	108.72	107.2	112.55	122.31	115.38	118.46	111.85	118.08	109.8	115.2	110.51	112.31	108.54	107.04	114.38	102.37	114.93	102.66	117.19	114.65	124.69	110.17	114.06	108.54	117.67	105.34	108.14	110.87	116.09	100.18	110.97	111.53	106.92	106.99	110.75	112.78	116.64	116.58	117.39	111.64	106.6	110.98	107	105.93	105.49	103.93	115.21	106.39
114.69	118.94	107.52	110.58	115.22	110.49	108.77	116.24	103.76	106.19	113.42	104.32	117.46	107.87	109.48	114.38	104.03	121.26	109.49	111.53	114.69	115.7	106.78	108.73	116.44	116.5	109.05	112.05	110.3	102.2	114.79	109.91	113.2	110.87	110.21	116.25	109.91	113.47	109.72	113.81	107.83	115.32	125.08	108.36	109.93	105.69	113.12	115.96	108.34	110.01
110.46	102.11	103.33	105.27	109.18	99.847	109.44	110.6	94.907	100.39	102.34	104.43	98.984	104.9	103.23	109.64	109.29	103.33	99.966	111.17	109.75	98.999	106.24	98.896	99.289	108	98.22	106.91	107.67	93.034	120.78	106.38	101.04	100.94	98.909	116.79	109.88	97.389	107.3	115.69	101.56	107.78	97.655	98.081	104.32	104	104.11	105.67	100.44	104.6
110.12	116.08	109.01	114.55	117.03	115.18	104.63	108.41	114.65	110.27	114.87	110.27	113.55	116.17	111.73	116.47	110.8	115.79	110.18	113.93	113.24	115.3	115.3	117.95	115.47	112.07	111.75	117.7	117.45	111.08	114.13	113.9	111.06	114.09	122.25	104.75	118.59	109.73	110.8	114.42	113.32	111.98	110.92	117.73	104.56	116.14	114.62	116.74	114.61	112.65
85.55	105.99	108.75	99.052	101.91	98.621	101.53	99.419	102.78	97.005	98.201	105.66	99.004	97.487	105.51	97.012	95.026	98.764	96.709	99.812	96.605	103.04	107.97	103.12	99.438	100.9	106.65	96.858	102.73	99.63	110.12	97.191	105.02	106.47	104.86	103.85	106.08	96.246	96.997	103.1	102.17	102.71	95.802	96.136	104.4	105.49	102.1	104.72	91.823	104.95
114.73	106.1	109.74	98.594	114.68	107	117.67	99.186	114.69	110.51	105.24	103.72	109.32	103.55	116.82	107.33	108.34	105.74	105.51	110.7	109.24	108.58	111.43	118.46	105.81	112.62	111.74	114.29	103.84	104.34	98.969	107.86	107.09	105.64	102.52	114.9	116.32	110.82	110.9	117	109.11	111.99	101.71	107.91	116.5	102.1	109.14	105.35	118.24	111.08
106.13	113.85	107.12	97.955	114.99	103.87	108.06	109.35	106.19	102.36	105.22	107.45	97.466	110.53	103.47	104.9	113.85	106.43	108.24	104.33	109.65	116.43	109.05	113.35	105.19	103.31	111.19	102.95	111.41	110.49	99.904	105.71	97.894	99.936	100.24	102.6	101.68	103.36	110.51	102.47	96.044	114.39	111.77	98.526	104.51	94.01	115.36	99.49	99.962	105.36
99.259	99.539	103.57	109.18	101.14	109.09	105.68	98.664	105	97.062	100.92	101.62	107.95	107.27	92.43	100.94	109.5	100.14	100.85	108.8	103.52	98.031	97.743	104.49	104.03	109.04	114.24	102.98	106.36	100.94	104.46	99.868	103.09	106.51	112.13	107.78	103.55	104.42	102.08	106.31	107.9	102.62	98.409	106.61	111.87	100.99	100.04	101.99	116.52	119.57
105.81	111.15	103.82	103.86	108.84	116.89	107.78	110.56	101.5	113.28	109.21	106.2	102.33	103.29	107.38	106.4	109.65	104.21	111.31	107.48	111.38	103.75	105.32	103	113.31	107.49	104.21	106.63	105.6	108.24	102.28	107.2	107.81	104.33	97.071	101.32	98.502	109.5	114.32	104.69	107.27	101.5	105.57	98.198	103.16	103.41	106.51	98.56	106.1	108.35
101.24	96.617	106.25	95.757	95.478	88.718	102.13	104.38	99.121	96.505	94.236	101.79	110.97	100.21	97.956	103.34	102.97	106.76	97.133	100.36	103.74	107.18	99.841	99.822	105.2	103.56	96.613	103.7	106.85	104.01	101.64	92.444	98.197	105.17	97.854	99.755	106.83	100.22	105.86	97.064	99.855	108.61	98.106	100.49	102.6	109.04	107.88	92.076	101.45	105.41
115	104.65	104.92	109.58	93.56	108.4	104.43	108.04	103.63	103.76	109.3	101.81	109.15	110.77	98.516	111.58	108.74	108.65	116.9	110.48	109.08	111.95	110.75	107.75	107.62	98.614	110.38	107.17	115	103.04	112.38	112.42	110.25	94.322	98.64	106.63	102.68	108.92	102.63	106.14	98.765	113.64	106.62	114.27	106.3	109	103.61	109.51	112.6	98.96
107.41	116.13	107.94	112.84	117.49	99.224	104.46	108.35	102.97	111.92	107.92	104.2	106.51	93.563	111.3	99.941	96.728	105.55	107.96	105.23	108.7	105.76	100.68	100.63	111.89	102.62	106.72	110.77	106.67	108.8	108.51	105.93	106.52	111.78	111.05	104.58	103.37	108.35	102.63	104.9	110.4	108.32	117.48	105.75	113.63	110.53	93.724	107.59	98.023	99.299
118.49	118.36	119.08	118.24	121.6	122.43	120.5	120.31	121.85	109.5	122.15	119.52	119.51	123.24	115.23	112.81	117.81	115.21	115.93	122.07	112.28	112.54	109.62	111.55	123.56	120.25	127.05	114.54	114.82	120.61	113.77	121.02	115.32	124.76	107.25	129.19	120.15	121.47	123.28	122.17	123.32	117.35	113.57	119.18	119.15	110.21	120.47	109.05	117.22	118.24
107.48	102.34	104.54	99.662	95.769	109.92	97.971	96.963	97.863	101.2	101.83	105.08	98.49	93.102	96.39	96.366	103.33	107.42	113.74	90.251	100.8	103.86	98.941	102.77	105.53	93.566	102.85	94.288	100.12	99.414	95.61	103.62	96.73	101.11	103.86	101.74	105.21	92.242	99.787	106.88	106.66	103.9	104.09	94.624	92.872	103.65	95.539	92.307	101.29	107.43
105.38	100.96	110.49	105.55	109.22	112.58	99.881	109.47	115.03	109.09	102	109.55	121.61	103.34	104.85	108.42	108.66	106.5	104.74	99.911	99.618	110.22	102.79	106.19	117.02	108.47	103.53	104.69	104.68	109	108.99	108.74	110.61	100.8	98.739	115.99	98.151	107.57	109.55	104.13	106.12	107.71	106.18	101.93	110.57	97.26	102.58	104.28	100.91	99.567
112.39	110.28	115.93	119.25	117.84	112.96	111.31	107.09	115.86	106.78	118.03	112.71	117.41	100.46	108.84	109.8	110.75	114.36	107.3	112.92	107.18	114.71	110.19	111.31	115.36	118.17	117.99	102.21	106.97	113.78	115.39	128.31	110.86	114.71	105.39	114.87	108.91	101.17	95.975	111.21	109.27	115.5	110.91	110.53	108.62	110.23	112.5	107.86	112.71	114.53
102.04	99.732	101.31	100.7	104.56	107.52	98.559	104.48	98.682	98.69	103.36	106.19	108.39	100.92	103.78	99.806	99.099	110.19	101.23	106.72	108.15	107.39	107.88	106.31	103.9	102.54	105.77	105.06	107.1	101.42	107.58	111.31	110.77	105.48	107.56	112.18	105.63	111.28	113.09	98.981	107.7	108.07	110.15	103.73	108.33	108.39	110.23	101.43	111.47	109.72
95.625	104.57	97.817	106.09	109.95	102.51	98.54	106.52	110.98	107.16	101.04	105.4	108.72	99.625	100.75	110.97	94.4	106.43	99.041	104.86	104	98.745	107.91	105.19	110.26	103.4	102.1	107.95	109.8	108.76	101.67	99.62	99.768	116.5	102.07	112.62	103.76	101.38	106.4	112.9	104.46	104.87	103.39	103.13	94.607	104.77	106.65	103.99	100.33	104.62
104.54	97.946	95.829	98.437	96.403	99.585	100.39	109.01	104.65	100.05	103.61	105.35	100.61	105.2	97.138	105.12	100.74	119.78	98.416	91.871	104.34	105.77	101.6	100.36	99.432	96.243	99.501	97.491	99.172	97.223	99.464	105.11	109.83	101.96	106.34	98.776	101.4	99.318	105.44	113.89	98.394	94.865	96.853	96.283	101.48	100.6	99.7	99.895	96.322	100.83
109.12	108.15	114.16	112.05	107.88	115.93	113.05	107.59	105.99	113.64	121.47	123.56	113.98	101.84	102.03	113.99	112.23	100.95	116	121.79	111.13	122.9	110.54	120.61	109.69	114.39	105.59	109.35	102.52	108.73	109.5	112.8	116.37	108.65	114.5	109.18	104.79	115.12	114.66	111.43	110.44	105.07	113.98	108.05	121.78	116.62	111.58	108.38	112.39	112.03
111.42	117.7	121.11	108.87	116.25	116.59	112.38	113.84	112.96	112.31	116.65	107.38	108.75	113.27	121.36	105.62	112.33	109.6	109.81	109.25	118.75	107.56	111.34	107.23	110.86	120.14	119.05	107.14	104.26	110.46	117.63	116.5	116.38	112.59	104.43	110.94	108.27	110.81	111.31	121.98	111.67	124.54	107.72	105.54	111.64	112.01	118.98	96.413	112.58	107.22
118.68	100.19	108.09	112.68	114.08	111.77	119.28	112.65	107.55	121.39	111.49	109.8	104.6	112.94	114.54	101.39	120.33	113.31	112.86	113.51	104.94	111.16	108.86	113.74	118.81	112.65	114.39	109.99	116.69	114.73	111.29	108.71	116.29	105.05	109.19	113.63	110.79	116.52	115.23	104.44	108.85	110.19	107.1	115.23	107.94	113.92	111.91	104.49	115.14	120.89
111.23	108.52	107.4	96.959	110.92	100.31	116.68	110.42	110.25	103.33	109.37	115.64	109.27	112.04	110.38	105.56	114.78	118.37	102.39	120.72	117.03	114.9	111.14	119.45	108.85	107.53	105.97	118.18	106	119.83	107.95	108.24	117.81	116.65	98.442	108.44	107.19	111.92	123.16	122.71	111.55	107.87	114.6	119.81	112.17	109.08	115.24	123.43	103.21	116.88
107.44	109.32	101.34	109.16	96.338	96.192	109.68	106.32	107.72	102.83	99.72	112.46	112.21	101.36	106.71	97.427	105.73	106.23	106.92	104.17	104.88	108.32	109.66	115.05	109.19	105.14	109.44	101.47	98.543	111.53	111.07	112.85	105.28	104.65	105.1	105.9	102.22	100.37	104.69	108.38	107.09	108.94	108.57	104.64	105.27	104.6	112.66	103.67	105.71	111.2
112.09	104.82	115.16	113.62	107.97	109.83	111.59	105.15	116.86	110.44	101.94	113.29	104.36	113.41	116.25	110.62	111.09	113.28	103.94	104.55	105.74	111.4	117.2	103.38	107.39	111.43	104.29	111.15	120.36	109.04	106.22	105.54	107.71	109.24	110.44	111.09	95.093	103.32	109.69	111.86	113.37	104.57	101.18	108.18	103.78	108.42	113.89	105.43	115.47	101.72
100.38	103.46	115.28	105.06	106.63	107.16	98.09	103.32	104.32	111.14	108.98	107.51	104.52	112.1	109.79	110.72	111.89	100.66	109.4	108.66	112.77	117.36	107.02	104.93	109.23	113.19	99.575	104.33	105.94	108.31	100.34	113.98	104.98	102.57	101.58	110.15	96.827	104.57	108.53	116.9	98.982	104.49	106.67	107.75	113.98	106.45	114.9	98.254	109.76	109.89
108.6	108.06	111.6	122.44	106.49	114.11	109.1	112.91	110.69	109.21	109.89	103.47	112.21	113.98	111.84	110.32	112.65	108.35	108.16	116	109.48	109.21	109.34	108.46	114.02	104.49	111.91	106.49	111.82	107.17	108.31	108.4	104.71	103.4	118.77	108.73	105.47	104.85	114.57	109.7	109.38	110.35	102.17	109.26	118.18	113.02	111.52	110.31	102.41	105.64
105.98	106.7	111.35	109.22	109.8	113.63	108.05	113.65	112.18	106.64	105.01	110.3	112.61	110.04	110.45	105.08	107.88	106.09	112.86	108.7	112.76	112.49	107.69	108.91	104.25	116.32	102.84	105.73	113.41	110.34	106.58	104.57	106.02	105.97	102.61	115.89	96.723	114.8	109.91	103.05	109.17	108.05	101.4	115.32	109.48	113.63	107.11	98.658	109.45	111.57
112.55	112.27	109.38	112.26	102.12	104.99	111.91	118.9	107.91	102.4	106.14	99.288	105.99	113.84	103.2	104.17	110.71	112.15	105.41	111.94	107.15	104.16	107.58	100.63	110.5	105.23	108.17	114.97	106.41	113.44	106.76	107.8	118.7	110.71	105.28	106.85	121.17	107.21	104.64	106.53	110.31	111.52	112.72	114.69	112.81	104.34	110.48	108.19	106.72	105.18
97.427	107.11	98.254	109.26	104.77	102.72	109.34	110.12	86.824	97.03	102.01	97.137	95.894	92.326	100.19	97.06	100.08	103.67	95.488	98.88	110.5	104.17	108.29	104.66	101.78	96.98	106.4	104.03	106.08	99.366	105.54	104.85	100.85	100.92	102.18	105.52	99.205	99.338	99.333	111.71	94.629	107.49	101.67	92.42	102.31	101.42	92.593	95.574	104.11	94.082
95.042	104.93	101.94	108.78	107.68	109.68	105.05	98.893	102.69	104.61	103.17	106.22	111.69	97.703	115.51	107.69	106.41	111.36	97.777	117.62	98.479	102.48	106.75	104.83	97.757	107.17	108.99	100.5	104.08	102.29	109.62	102.71	103.2	104.32	100.19	114.93	98.798	109.61	112.22	99.006	98.206	102.41	107.54	112.17	107.9	100.57	105.06	103.94	108.57	105.1
116.57	110.2	114.67	109.49	98.938	114.72	116.67	105.4	114.97	111.43	111.06	118.54	116.03	113.29	118.84	106.13	113.48	100.23	104.93	110.06	113.56	113.06	115.86	118.67	109.75	116.72	117.44	106.03	108.65	113.48	108	123.46	115.24	107.42	106.83	109.21	113.43	111.07	104.57	110.09	123.53	108.14	105.37	99.446	120.81	110.25	109.79	108.12	111.36	116.79
93.869	93.388	96.731	104.47	105.08	102.19	109.17	94.509	104.16	90.623	99.588	110.11	101.33	98.802	99.101	102.79	108.41	98.723	107.05	94.913	98.72	100.37	100.79	107.14	102.67	104.45	103.1	110.42	107.29	106.46	96.917	105.02	99.935	101.36	95.207	104.95	98.777	98.923	99.722	100.25	101.27	95.742	93.903	96.605	106.9	101.59	101.52	105.23	98.135	104.8
102.98	108.76	104.93	107.71	109.74	101.95	114.83	109.89	107.86	102.97	103.52	105.62	98.933	105.38	116.23	109.25	97.145	99.469	106.36	113.47	98.287	103.44	105.79	109	110.2	100.51	107.64	111.56	104.87	101.01	113.15	106.73	113.74	104.91	103.62	98.668	106.65	110.19	110.46	100.87	106.61	101.76	108.47	101.19	107.73	110.37	111.6	110.5	98.074	99.253
112.49	112.22	112.61	114.72	106.15	112.01	110.01	110.47	108.88	111.01	118.48	110.12	114.4	114.67	103.59	113.69	109.12	111.66	113.06	106.57	114.66	112.82	108.7	112.53	112.1	113.69	119.19	117.97	111.9	114.13	108.18	110.74	113.28	106.35	112.64	119.46	110.18	113.16	112.34	109.97	110.25	100.43	103.21	104.49	115.31	109.55	113.05	113.47	106.11	106.94
109.3	113.37	108.11	101.2	111.91	116.77	106.39	113.44	102.93	108.38	117.58	111.46	104.72	109.44	110.14	121.17	107	106.73	106.86	114.07	110.29	105.58	107.38	108.56	108.39	119.39	119.17	111.81	112.75	113.45	113.31	108.11	114.04	111.57	110.73	113.56	113.87	115.74	114.58	106.48	113.02	119.4	107.35	117.33	102.92	109.99	107.68	115.61	108.48	113.83
102.53	98.723	97.956	93.722	96.856	97.902	97.665	102.06	105.58	91.963	109.31	102.51	106.85	95.583	113.63	101.47	110.52	97.453	108.41	96.441	96.243	103.89	100.71	91.403	105.16	94.748	93.55	99.731	104.51	99.492	102.37	103.15	96.975	100.57	103.97	104.4	104.2	100.17	96.921	103.17	94.756	101.52	94.288	95.657	110.56	102.27	94.348	94.478	98.035	96.329
95.091	105.72	102.37	101.99	111.62	106.12	97.447	109.82	101.38	112.16	106.46	101.78	108.23	101.04	104.75	100.8	107.06	108.48	111.18	99.548	106.15	104.11	108.36	101.81	110.7	106.37	101.87	103.81	105.21	112.04	108.36	112.23	105.4	108.02	109.62	106.64	98.331	105.12	101.19	102.93	104.81	106.62	108.4	109.81	93.048	108.9	111.06	106.02	103.1	103.03
114.28	112.16	104.16	105.84	100.1	101.46	108.9	106.3	97.983	109.7	105.45	102.93	107.4	96.14	110.96	100.69	101.52	102.14	107.23	104.05	99.192	108.73	106.88	99.426	103.27	101.38	102.57	100.57	102.29	95.179	107.68	109.03	106.79	106.38	104.69	117.61	101.96	109.46	110.21	108.41	108.26	107.12	99.114	106.59	104.83	98.398	110.89	108.84	99.487	110.45
104.77	101.37	100.67	103.6	103.68	109.63	107.75	102.92	107.37	104.19	117.72	107.98	112.5	103.81	104.94	105.07	97.331	116.85	105.35	113.11	105.28	114.09	106.86	100.47	103.85	103.96	109.41	100.21	106.45	101.81	106.5	99.714	101.97	108.47	108.89	111.05	102.32	106.94	110.91	118.13	110.82	113.29	104.63	107.63	104.01	100.68	106.11	97.787	104.53	103.68
120.04	126.02	124.11	126.85	123.24	120.88	126.68	123.81	107.61	115.98	122.96	111.43	115.49	121.82	115.63	114.51	113.66	119.37	110.39	121.19	116.05	109.3	107.26	119.22	123.23	118.9	120.7	107.92	114.45	110.39	122.01	104.84	114.46	114.81	116.77	118.51	117.61	125.28	113.51	115.32	125.24	123.78	121.33	119.03	109.81	122.48	114.7	113.67	111.89	106.74
103.36	119.11	105.57	107.98	105.6	102.11	105.99	109.06	109.13	105.63	108.92	106.8	103.5	100.49	105.77	97.865	98.582	107.14	102.78	96.196	105.85	101.94	109.87	103.41	109.13	103.46	115.42	113.23	110.33	106.03	103.52	99.74	101.6	104.54	100.71	104.32	106.29	109.29	104.97	99.833	104.47	100.44	108.56	105.48	95.826	106.95	103.83	100.39	103.46	108.86
110.67	108.63	115.75	104.04	106.58	106.1	103.43	109.42	102.69	106.06	112.83	107.98	111.24	102.6	112.15	104.19	108.15	106	106.6	110.98	103.46	108.91	99.791	106.34	110.64	115.78	106.15	100.86	113.19	101.26	110.57	115.1	104.79	108.98	104.83	103.58	104.11	109.58	106.01	108.16	103.47	104.59	100.25	116.26	103.12	107.91	108.29	100.09	108.64	105.02
115.83	107.48	107.92	118.91	113.12	112.58	116.11	105.2	111.47	104.58	105.62	115.74	112.67	105.97	108.73	114.26	105.9	111.83	108.69	113.67	113.32	114.86	102.96	113.52	114.13	98.374	113.38	110.43	108.2	113.09	114.5	115.44	108.5	110.68	109.11	106.79	117.81	123.72	119.63	109.6	108.64	115.78	114.67	95.497	112.97	116.91	112.93	118.47	110.71	111.32
113.42	101.94	113.44	113.99	112.25	112.4	109.82	108.04	112.5	107.52	108.21	117.13	116.91	110.41	99.887	110.26	118.33	107.91	108.9	106.31	112.36	115.93	110.13	111.39	117.5	119.22	113.8	119.24	109.56	110.7	113.54	113.68	104.58	108.28	115.44	119.79	116.07	112.21	109.4	106.39	114.4	120.57	108.25	106.18	120.24	110.13	108.15	109.7	107.17	113.76
112.1	106.83	106.97	110.43	107.78	105.56	107.54	111.12	112.35	111.77	102.11	112.28	106.16	103.63	107.41	115.84	106.52	108.3	106.38	103	109.93	104.87	107.49	110.85	119.58	112.92	113.17	117.32	106.09	110.94	111.86	105.49	101.87	112.07	110.53	111.72	112.59	112.6	114.56	111.09	115.05	108.21	108.98	106.43	115.03	120.58	109.72	110.62	110.03	114.11
104.81	110.46	105.6	102.63	99.805	108.64	106.61	108.84	100.51	119	107.17	106.14	106.1	104.19	101.31	110.32	99.601	109.33	106.34	99.944	112.31	108.19	101.71	110.02	111.75	106.88	110.73	115.13	106.96	104.51	107.67	110.52	104.74	96.335	105.01	106.08	100.49	110.53	109.08	106.78	104.72	106.58	100.84	109.97	107.44	110.97	111.27	107.49	100.48	108.51
113.96	113.47	107.57	109.18	107.58	113.28	110.87	112.04	110.33	104.7	106.64	112.07	104.15	110.35	115.46	113.04	111.98	108.34	106.03	120	114.07	118.15	112.31	109.59	109.56	106.89	104.21	112	112.73	106.68	105.07	112.57	116.49	111.76	122.14	106.6	114	104.37	107.26	110.9	116.44	101.44	111.39	106.11	107.5	111.01	104.33	114.69	110.82	117.17
102.97	109.19	119.28	107.43	111.59	106.87	113.26	105.9	106.62	111.41	104.62	102.2	106.57	111.37	118.63	116.21	112.4	108.63	105.39	120.09	105.1	111.99	111.21	110.94	108.61	115.22	114.88	113.54	99.84	114.19	102.13	104.96	115.39	112.59	113.01	118.44	109.26	105.71	110.58	110.06	111.05	108.38	109.69	112.67	111.28	101.08	115.2	111.82	110.36	114.27
99.267	104.98	111.98	106.33	96.587	105.87	111.57	107.64	115.75	106.21	100.36	104.17	111.82	108.94	107.92	105.72	100.18	114.86	99.978	108.14	110.33	108.5	109.78	101.96	113.78	108.7	95.733	105.5	105.24	108.66	102.21	111.91	104.68	110.18	109.24	108.13	103.12	104.06	97.965	105.51	117.82	103.74	103.95	114.28	110.17	107.32	109.67	104.46	102.84	107.02
116.66	101.51	101.72	100	104.64	106.18	97.416	108.34	100.16	102.1	102.99	111.46	108.77	111.83	105.98	100.81	107.31	104.97	99.502	97.792	100.15	108.25	105.43	107.28	107.3	106.44	98.843	101.73	101.9	109.12	100.91	109.7	107.02	105.23	107.71	107.18	102.94	110.76	107.22	106.64	105.94	112.16	102.13	104.68	110.71	99.055	94.088	106.8	102.36	100.13
100.57	98.23	94.548	102.77	98.975	100.65	102.72	95.992	98.44	102.31	109.37	105.64	91.064	97.568	100.74	98.158	98.671	99.008	98.024	91.76	95.769	89.351	106.28	93.67	96.8	96.386	94.721	96.784	97.221	99.726	108.15	98.604	100.92	101.13	97.265	97.306	96.003	101.29	96.433	96.079	102.61	104.18	96.593	101.38	101.72	102.81	102.53	101.08	101.03	101.27
102.56	110.56	108.75	106.34	104.52	107.65	114.79	109.97	111.04	104.49	99.019	105.87	108.46	106.53	106.69	105.11	99.845	101.59	103.96	104.42	106.13	105.84	104.44	107.65	107.67	104.79	107.54	105.04	102.49	97.113	100.59	103.29	102.89	102.81	106.3	105.93	98.818	97.671	102.07	108.37	105.05	98.652	107.97	102.23	111.56	102.24	102.54	106.4	105.68	107.02
104.83	112.44	107.87	103.46	109.52	93.204	108.54	101.46	108.33	106.34	103.19	106.92	103.67	93.162	108.02	108.38	103.88	105.29	108.54	109.85	114.69	107	103.7	103	102.03	98.6	103.76	106.72	113.34	106.61	103.67	109.76	101.91	105.85	107.85	94.624	101.75	111.87	107.95	106.49	101.08	103.87	107.29	104.6	101.21	108.62	106.23	98.743	106.53	108.21
108.24	105.13	98.351	111.04	94.09	112.31	102.16	114.73	97.525	108.52	102.44	96.595	109.43	97.961	98.702	103.51	109.63	105.98	103.03	103.17	110.82	108.44	99.434	102.16	109.6	102.72	108.13	118.42	107.15	100.54	108.71	103.23	113.18	104.55	103.03	105.55	104.18	108.02	105	108.28	97.444	105.81	96.381	108.87	110.53	105.23	103.09	108.1	104.3	97.251
114.43	111.77	102.43	105.09	117.7	114.32	113.22	108.07	110.85	119.39	108.05	117.9	111.9	113.4	114.49	122.63	114.99	110.51	111.93	106.93	109.45	107.72	110.83	113	113.15	109.72	104.28	111.93	110.39	113.85	112.64	107.84	117.67	109.24	111.31	118.38	99.201	111.76	109.92	106.25	110.83	107.14	103.26	108.61	113.19	114.87	110.01	114.72	109.82	104.16
93.917	100.38	95.828	99.126	103.99	97.388	103.58	102.7	98.455	104.55	85.575	102.01	95.182	97.46	94.755	103.61	96.261	96.605	96.397	99.736	101.23	99.978	102.58	103.33	92.953	101.63	99.086	102.68	100.25	105.67	97.527	97.018	96.519	106.68	94.771	94.849	88.485	99.149	100.47	99.144	96.286	100.69	101.89	93.38	98.826	99.125	107.88	107.15	98.303	103.85
123.39	110.42	112.21	114.23	114.36	108.19	110.87	112.16	120.12	107.7	115.23	111.47	109.96	114.14	115.06	113.6	113.68	115.68	115.37	113.47	115.36	111.27	102.76	113.71	114.58	106.12	113.83	112.38	113.58	104.62	108.63	115.39	112.28	117.45	108.02	115.61	119.73	113.02	104.91	104.54	113.5	103.49	108.93	104.2	118.36	112.63	105.89	113.04	111.42	111.32
107.7	102.77	105.02	112.98	102.1	102.73	109.75	105.14	98.118	106.25	106.18	105.42	108.83	108.33	97.796	100.43	100.15	110.07	109.14	110.36	102.76	113.11	100.03	99.912	106.09	105.54	98.032	110.82	105.38	106.52	107.4	103.26	104.29	109.05	104.15	92.481	112.85	98.389	111.12	98.512	102.53	101.87	96.453	106.82	106.13	100.78	108.56	103.75	100.07	100.81
114.32	109.98	117.85	125.46	116.17	110.95	123.36	115.29	117	114.83	122.1	107.58	114.22	120.18	114.75	108.3	118.88	110.14	126.81	120.5	119.35	116.51	112.58	122.58	108.87	110.1	119.59	120.61	120.82	119.34	112.73	117.88	116.58	112.14	109.56	121.41	124.75	124.86	117.59	116.85	121.43	105.63	119.77	116.01	119.96	116.09	120.97	114.38	116.67	112.26
103.74	114.27	106.88	112.31	117.91	105.43	115.63	115.08	113.79	105.75	112.3	114.51	109.31	112.99	112.71	117.45	112.85	113.29	114.97	112.2	114.63	106.14	112.85	114.29	117.17	111.37	113.45	107.53	113.66	114.42	112.61	116.38	109.45	116.41	106.75	118.87	104.63	102.26	106.41	108.23	115.1	115.49	107.58	114.68	110.1	116.45	124.93	114.22	110.48	111.5
107.9	116.18	109.18	107.14	108.23	110.31	104.52	108.99	110.54	116.6	101.96	113.59	100.84	117.59	112.52	115.55	116.26	107.22	115.89	125.12	105.28	126	111.45	105.4	102.35	113.88	110.32	109.94	110.66	112.49	106.19	120.83	113.27	112.53	108.06	110.84	109.75	115.49	123.35	112.76	114.6	112.9	113.02	104.32	114.51	108.37	110.44	106.75	107.98	100.76
108.79	106.82	105.42	103.06	112.69	112.71	103.92	106.45	108.17	108.38	99.127	108.43	107.7	98.18	110.97	103.91	117.36	108.59	110.91	100.05	110.4	105.96	101.83	111.26	102.17	104.22	98.307	95.89	116.19	106.47	113.38	101.65	115.76	105.88	106.15	114.97	97.903	98.883	103.71	106.23	110.31	103.91	102.62	110.55	106.17	104.62	110.4	112.59	111.6	112.9
112.71	109.92	117.55	120.4	120.78	121.89	118.26	123.89	118.53	114.74	126.21	116.4	121.09	109.73	121.15	103.11	114.22	119.82	113.72	118.38	122.41	112.26	105.37	122.75	120.32	111.77	116.51	118.26	120.58	124.67	122.66	115.48	119.84	111.8	120.74	119.2	120.41	119.87	118.59	121.29	118.93	123.47	107.2	117.32	119.54	117.62	112.3	116.07	120.09	113.88
103.54	113.38	106.7	109.06	99.5	101.94	107.77	106.19	110.97	109.34	105.36	104.18	104.82	105.23	118.3	105.5	107.12	108.25	104.62	107.54	104.98	114.44	103.23	107.93	109.41	109.16	108.65	107.43	107.45	110.57	112.58	107.27	102.53	106.2	107.98	105.85	105.02	115.09	115.17	114.88	114.66	105.79	103.19	111.14	103.62	101.35	109.03	104.63	108.09	97.713
101.91	97.588	98.817	96.261	108.08	109.87	103.25	104.72	103.5	107.83	104.36	110.22	109.65	105.71	106.07	107.85	107.8	109.54	109.89	112.69	104.9	109.64	98.198	112.51	107.92	109.42	104.72	105.66	104.28	116.97	110.43	117.61	102.87	97.548	110.16	99.047	108.67	114.69	107.05	98.533	108.98	100.47	113.18	104.06	106.59	103.4	94.362	104.44	97.202	97.996
106.11	103.08	103.56	110.25	100.01	104.51	104.9	105.13	113.23	106.46	106.47	115.66	106.11	96.093	111.79	108.14	100.51	107.1	95.82	106.63	110.38	110	102.05	104.84	113.78	109.42	110.49	108.06	104.37	111.65	102.81	104.59	106.32	108.21	97.235	114.78	107.93	109.04	112.58	94.187	111.15	110.69	100.65	106.24	106.96	110.49	94.989	100.13	107.63	110.71
108.39	102.74	114.88	107.27	111.55	103.93	102.01	96.533	104.97	96.144	107.27	100.79	101.09	106.86	116.41	108.46	104.57	103.17	111.85	98.854	108.81	106.84	101.35	107.77	98.83	114.18	109.94	107.02	101.33	102.68	104.96	111.47	106.25	100.25	111.59	96.581	103.71	104.51	114.67	103.33	106.15	104.9	109.51	104.46	110.06	104.35	101.6	103.66	101.15	114.75
108.54	103.98	110.58	99.009	113.01	111.65	114.75	98.013	101.52	112.63	107.68	105.12	99.794	107.55	107.46	104.92	103.52	108.76	106.23	108.29	108.93	106.77	110.57	113.3	113.77	100.02	100.24	104.69	99.986	104.8	103.7	109.81	110.31	104.26	104.46	100.17	100.25	111.37	110.07	103.18	98.518	105.32	110.02	109.23	103.78	102.65	108.53	104.79	97.813	102.56
100.99	105.53	100.03	111.26	108.36	113.29	103.19	100.4	100.25	102.65	105.35	102.68	103.43	104.29	106.14	105.61	104.34	102.43	95.596	104.58	110.82	103.93	107.04	99.297	104.5	98.72	108.18	105.75	99.549	101.73	114.73	99.149	108.76	101.62	114.77	98.54	111.28	112.49	102.26	100.73	113.42	109.58	103.6	104.32	104.52	102.69	110.77	104.01	105.44	106.05
104.54	115.42	105.96	112.3	101.56	103.96	104.55	102.76	103.78	108.34	101.29	107.19	114.1	102.26	105.99	104.69	107.84	98.112	102.34	105.8	101.61	108.15	110.69	105.2	103.04	103.93	107.22	105.87	99.383	104.31	105.59	107.7	107.05	110.48	102.05	105.8	100.87	106.93	111.24	107.39	109.4	102.78	113.22	98.194	108.03	98.152	96.109	114.19	111.54	114.7
87.833	101.09	98.884	99.184	101.89	108.13	97.567	100.49	107.14	105.05	105.63	98.331	103.38	100.49	95.952	98.284	89.656	101.91	104.38	108.8	101.75	102.8	105.88	104.6	106.97	106.2	99.653	104.03	101.16	99.973	105.79	102.02	103.97	96.713	96.343	102.09	99.846	95.986	94.978	109.88	103.41	99.139	101.45	103.26	103.29	103.18	102.12	103.13	96.819	94.508
109.69	110.96	110.4	101.61	113.27	108.09	102.98	110.9	104.85	108.24	108.03	110.33	104.5	112.76	106.73	108.9	108.55	106.36	107.6	109.5	108.66	109.63	103.18	105.46	110.92	105.55	110.93	109.52	99.512	102.64	106.04	101.27	99.852	106.27	113.04	97.844	95.272	95.519	102.43	101.56	102.41	96.195	106.05	99.467	108.82	106.17	107.27	101.77	104.78	92.922
112.5	107.02	113.78	122.07	111.8	119.36	110.69	112.88	104.43	116.02	113.56	116.47	108.39	112.66	114.65	113.41	103.73	109.24	116.62	119.32	113.48	104.49	111.57	115.81	105.15	109.81	106.46	112.61	107.19	119.36	110.41	108.49	106.23	112.96	122.9	113.98	105.54	115.07	107.84	115.33	110.81	115.32	108.05	115.85	113.35	110.22	115.16	115.65	106.46	114.27
113.98	111.27	113.26	105.08	117.14	101.62	111.33	110.97	105.42	115.55	111.88	123.34	122.48	109.1	112.88	111.09	112.94	116.36	117.93	100.14	113.58	116.23	116.2	111.61	110.23	113.59	107.67	119.02	113.38	107.92	111.56	113.9	114.56	109.51	111.17	115.52	113.89	104.38	108.27	105.22	109.14	118.65	118.13	106.87	115.21	116	108.41	104.1	118.09	103.98
123.49	111.38	115.77	123.09	120.02	105.75	116.73	111.66	123.4	107.76	110.08	113.74	120.23	105.36	108.01	119.18	107.28	101.3	119.56	116.65	115.91	108.93	116	107.2	118.19	113.17	109.23	113.53	114.46	107.52	117.63	118.78	116.41	115.79	111.63	115.5	110.28	120.56	108.35	119.45	115.9	106.17	125.66	107.68	109.28	108.27	122.56	115.54	110.96	108.03
105.67	106.68	102.47	112.58	107.93	108.27	106.55	103.34	103.76	108.83	104.27	103.02	102.73	95.309	100.09	102.41	100.9	111.07	111.3	100.23	112.27	111	109.86	106.77	117.74	111.15	110.8	110.64	108.64	105.68	106.5	115.88	108.83	105.59	104.21	105.98	107.67	105.67	96.75	98.719	103.35	108.82	100.33	106.34	101.87	107.13	109	102.64	109.2	108.47
98.931	108.14	110.84	104.28	103.36	112.92	104.14	97.556	108.74	110.05	97.244	109.45	108.1	110.41	108.7	102.11	108.04	112.31	108.67	99.314	115.8	102.26	114.02	109.07	101.06	114.47	106.93	102.68	103.43	107.61	106.49	106.51	106.88	100.59	99.393	111.16	107.06	106.2	106.79	109.36	111.73	106.87	100.02	110.26	98.158	107.99	105.69	101.7	107.19	113.73
123.47	123.81	122.16	115.32	115.88	119.74	104.68	117.22	110.39	114.27	115.65	110.24	101.86	124.52	112.8	117.48	122.68	107.88	112.05	106.28	116.83	114.83	123.52	116.03	117.94	115.58	112.87	122.03	119.93	119.09	114.37	112.71	110.56	110.66	116.23	119.2	125.99	125.13	118.41	121.74	119.9	116.07	116.45	120.51	118.66	115.81	117.13	109.53	116.39	109.86
107.58	114.43	107.85	108.04	110.43	115.48	117.95	112.6	111.63	123.54	117	113	108.48	121.5	104.33	108.07	115.31	108.94	110.84	100.77	106.66	100.22	112.06	113.6	112.74	113.39	112.72	116.76	112.56	109.6	108.78	108.47	118.04	107.32	102.44	110.97	115.23	105.75	103.41	109.24	108.57	111.15	119.43	107.04	108.67	110.4	110.01	111.79	115.37	104.59
95.803	108.75	98.304	111.43	108.25	109.77	106.74	114	112.3	105.32	105.98	111.66	99.176	102.29	108.14	107.02	109	105.21	101.94	109.35	106.25	110.68	116.01	111.03	109.78	110.65	102.63	104.98	111.7	108.35	97.587	110.54	104.1	102.32	105.9	101.83	111.44	110.75	108.68	105.15	110.66	100.18	98.218	117.8	104.97	104.67	111.67	107.28	105.55	105.92
108.75	108.09	110.28	98.778	107.54	101.04	104.5	104.7	111.05	105.9	103.73	101.62	101.93	110.65	104.04	96.154	101.76	107.32	105.35	96.467	102.09	101.29	99.508	101.96	104.84	98.304	108.15	101.45	104.01	89.571	114.67	102.05	93.833	96.256	99.95	110.07	105.49	100.89	97.224	104.69	116.42	109.11	104.1	101.55	104.22	110.48	105.28	107.4	109.08	108.21
109.15	116.96	103.61	110.63	106.71	116.45	110.09	116.23	116.12	112.81	111.14	103.62	111.93	112.36	107.48	115.48	109.87	116.62	114.41	115.25	112.11	115.34	109.31	117.22	115.1	107.22	102.28	108.32	110.53	110.09	122.65	108.18	111.84	109.9	115.19	109.57	119.18	120.28	110.66	105.96	112.47	113.45	115.72	113.31	113.07	112.79	107.07	98.87	116.77	118.58
108.11	119.65	122.08	119.88	111	117.98	111.32	107.13	111	120.8	110.3	107.04	114.28	119.88	113.83	114.9	116.48	108.52	108.21	112.03	108.46	114.29	102.84	102.46	112	104.12	111.22	111.19	113.59	112.03	114.29	118.55	109.36	107.14	120.11	109.91	105.75	110.88	111.94	111.15	108.5	115.87	116.28	118.51	122.4	108.76	112.57	114.95	116.79	112.73
94.693	108.56	101.68	107.91	110.09	111.62	105.22	95.838	98.07	100.95	103.04	107.57	95.953	105.8	98.852	103.77	109.99	101.65	106.38	114.13	101.56	96.233	103.4	104.19	99.729	100.55	105.06	109.46	103.88	103.33	103.14	101.25	104.3	105.19	106.34	109.82	100.33	108.55	99.416	103.22	99.597	91.81	107.08	112.47	109.31	108.14	107.58	100.67	103.63	115.9
118.49	124.41	114.37	118	113.22	114.61	121.72	118.44	117.21	123.09	118.32	129.08	118.22	110.39	113.78	115.8	114.9	112.57	114.39	122.1	113.83	117.91	108.82	116.47	123.24	115.63	124.41	114.65	121.58	97.854	122.86	113.73	117.73	111.43	107.16	119.55	118.88	112.71	116.68	112.32	120.84	117.24	113.14	117.74	106.79	116.47	111.38	117.79	112.59	114.39
95.279	95.461	98.279	104.3	104.7	93.539	105.15	100.19	107.47	106.46	93.589	99.66	92.657	106.25	101.63	113.7	106.75	97.199	102.14	101.07	105.06	99.826	102.16	105.67	102.36	104.92	108.06	93.666	103.34	103.78	101.98	100.56	96.153	100.74	97.225	92.242	93.844	105.98	96.312	99.509	101.47	93.362	100.88	96.989	100.1	94.792	103.82	102.12	101.79	96.292
112.74	122.41	113.99	120.75	105.24	113.06	108.4	109.4	121.28	108.12	114.33	110.63	108.36	111.3	115.73	111.48	114.45	109.58	104.75	113.21	110.35	115.72	111.56	113.79	111.99	114.7	107.97	103.67	114.36	119.58	105.01	116.11	115.18	119.09	123.08	107.24	112.51	106.09	118.8	110.94	109.89	116.93	111.42	104.14	111.11	110.57	103.26	112.28	107.57	111.42
116.4	107.77	116.72	114.53	110.22	104.13	113.89	108.89	106.24	109.13	109.59	110.52	109.41	110.29	105.2	115.68	109.66	110.7	101.95	111.61	111.43	107.43	109.68	116.04	117.11	109.09	110.36	108.84	115.17	107.21	112.17	115	107.88	105.62	114.39	108.06	108.91	104.14	107	112.89	98.847	112.06	104.82	110.67	108.44	115.01	100.82	113.4	110.56	107.51
127.72	118.77	109.64	116.09	113.51	117.38	112.57	107.08	115.2	108.46	107.73	107.8	110.65	105.26	104.33	106.94	114.63	116.05	108.57	115.62	115.84	106.91	108.05	108.08	114.96	105.35	106.56	106.58	104.8	102.76	110.85	114.83	110.54	108.07	98.885	99.313	120.53	107.92	105.61	104.76	113.51	108.54	102.08	119.34	117.61	106.83	108.85	115.1	108.53	105.5
115.16	123.06	111.61	123.85	124.31	117.95	114.91	117.82	128.07	116.09	115.52	117.61	121.81	124.9	119.9	110.22	109.92	125	122.25	120.36	117.67	109.19	115.22	121.62	116.83	122.29	112.24	110.74	119.77	119.27	122.21	110.24	128.3	116.06	118.17	115.76	113.79	116.02	112.88	127.43	106.28	108.86	116.6	123.72	123.3	116.7	117.58	110.85	118.22	127.27
111.98	117.37	122.93	116.5	116.1	118.59	113.38	114.71	118.3	112.16	115.85	116.62	119.38	112.23	111.73	98.221	118.71	120.24	111.28	107.21	111.22	109.48	114.63	102.67	115.21	115.1	113.8	120.12	117.53	115.76	109.97	122.49	114.28	117.68	114.96	109.48	115.91	115.55	116.93	118.18	111.94	114.4	109.49	119.06	115.63	101.85	112.26	111.92	111.72	112.69
115.64	113.58	105.46	99.931	101.61	105	98.838	116.16	104.86	110.48	105.72	107.22	106.09	108.8	112.05	104.65	109.37	114	105	106.27	109.51	112.9	104.11	104.03	105.66	106.27	110.72	96.772	101.67	113.15	117.9	109.55	112.3	92.441	103.87	103.2	101.4	109.02	100.5	109.38	109.29	102.35	106.73	104.33	108.29	103.19	112.01	104.32	110.82	104.67
104.76	111.49	106.1	102.95	102.42	103.79	106.67	105.13	98.4	109.19	110.37	112.52	103.03	106.5	102.12	98.396	106.05	114.9	103.8	108.37	104.52	106.8	107.63	105.68	95.155	109.15	108.18	106.36	98.964	101.69	103.75	99.196	107.43	104.88	113.34	101.71	107.98	104.62	111.78	108.2	101.88	106.48	103.08	102.55	106.61	109.5	114.15	103.51	92.796	109.59
124.9	117.2	117.75	114.03	116.26	106.75	121.94	117.08	111.48	114.77	118.4	112.3	125.25	118.31	118.3	117.71	108.83	113.76	114.65	118.09	114.2	114.27	118.72	117.73	121.74	111.55	114.54	119.74	117.56	108.54	129.14	113.31	116.9	106.19	110.17	123.06	132.21	120.23	122.41	113.65	108.67	116.83	118.81	121.14	118.88	112.49	105.33	125.3	124.82	123.28
101.81	108.57	105.69	104.15	106.56	109.07	101.92	100.42	107.67	107.56	105.76	114.2	107.1	109.93	111.27	105.84	112.98	107.26	115.67	106.33	111.15	102.91	111.97	113.68	104	102.22	113.95	95.615	116.19	106.99	113.16	98.223	115.33	111.04	108.75	110.77	100.43	94.084	113.59	109.1	97.5	107.68	95.546	107.2	108.54	113.59	101.91	106.03	104.12	108.61
111.8	104.84	103.75	102.24	105.28	102.14	106.48	103.02	91.977	103.4	108.33	97.294	100.27	103.07	106.81	107.47	103.96	104.6	111.03	101.28	102.96	112.92	104.56	107.4	98.263	105.9	101.59	99.24	105.73	104.87	110.75	104.54	104.25	112.48	99.832	99.826	104.86	108.69	104.56	102.31	102.05	107.42	92.613	97.713	97.366	103.29	107.41	106.9	103.73	103.79
97.343	102.35	95.303	94.424	108.9	109.04	105.4	102.72	107.53	94.987	89.472	102.25	97.703	105.03	99.782	107.52	95.461	105.52	88.979	95.499	98.087	103.43	96.774	101.02	91.324	101.84	95.892	96.565	103.78	99.511	107.59	104.42	95.731	92.526	107.87	93.196	95.05	96.388	103.92	103.74	98.507	91.637	103	97.106	94.146	99.593	100.07	99.624	104.36	104.38
115.13	118.34	112.77	117.75	111.87	111.04	106.26	107.03	113.36	110.68	99.141	111.14	109.57	111.05	116.82	111.96	109.18	113.41	117.23	108.68	111.56	112.57	117.5	117.36	107.68	111.91	116.78	114.2	107.36	116.97	115.84	103.79	112.55	114.55	110.06	112.52	116.59	103.27	111.73	116.31	107.85	109.27	121.89	121.08	107.63	114.45	120.14	109.07	105.08	113.26
110.42	112.82	110.52	104.21	108.56	110.92	117.87	115.16	121.7	113.63	110.71	119.77	105.25	108.05	110.45	114.47	114.78	117.54	114.09	117.71	107.19	115.76	122.01	119.76	116.34	107.99	111.14	110.5	101.52	120.99	116.74	109.6	110.5	111.51	117.04	104.84	114.3	110.76	120.05	110.95	117.16	112.66	115.29	111.95	108.52	115.38	110.59	113.76	112.31	111.29
109.16	117.13	110.43	107.88	99.582	107.72	112.29	103.96	104.43	103.59	107.95	101.9	102.05	107.51	96.425	104.57	102.02	103.7	101.78	102.76	105.56	119.98	104.45	99.359	106.65	104.9	95.909	114.73	105.74	109.62	106.48	109.45	109.91	110.76	107.38	105.48	105.73	108.27	116.99	112.62	111.72	109.5	103.51	109.59	103.8	94.158	111.97	103.88	105.21	109.32
107.87	96.559	101.73	99.378	106.77	106.63	101.14	99.579	105.14	111	106.5	99.28	95.473	100.61	103.11	103.05	104.39	115.19	102.86	113.83	102.78	100.37	99.253	108.24	114.15	94.213	110.72	105.29	100.57	102.69	97.247	105.65	106.23	104.54	116.6	105.82	97.249	108.65	102.28	102.62	99.006	104.66	93.503	104.52	97.096	105.09	96.692	100.88	102.2	106.02
116.61	108.2	113.16	111.52	121.13	112.63	121.53	122.45	105.06	122.01	119.08	110.62	108.17	117.55	118.21	117.81	112.93	121.65	121.9	120.01	120.61	118.24	109.59	113.16	117.07	111.17	116.69	122.54	116.49	121.79	108.2	122.14	127.8	124.14	114.54	115.12	112.52	116.11	118.65	113.33	120.68	111.05	116.12	123.24	119.2	111.22	121	115.98	113.03	116.69
111.57	115.11	103.11	103.27	102.18	117.97	99.888	104.06	103.41	107.01	107.99	111.31	103.27	119.65	95.917	96.766	104.95	100.66	110.21	109.08	98.059	104.54	97.124	108.61	107.97	105.69	105.66	103.31	110.73	105.33	98.635	110.57	109.01	97.364	107.78	95.617	114.71	106.08	104.91	104.07	108.33	107.7	105.93	114.08	97.552	104.02	102.78	108.48	103.74	119.61
105.02	103.13	95.358	108.36	108.15	99.847	108.56	104.33	105.53	100.89	108.18	108.34	111.48	108.06	106.84	108.91	106.67	101.05	107.62	110.82	110.32	104.89	107.57	107.72	106.89	100.28	105.97	106	94.483	101.9	108.91	104.05	104.52	113.89	110.97	104.68	114.09	103.18	107.48	104.83	110.25	104.9	110.2	105.22	110.83	102.78	109.45	102.5	108.66	97.494
106.47	113.35	104.82	99.435	98.425	100.45	114.04	101.65	108.08	102.53	103.74	98.516	106.76	104.46	101.63	99.887	119.78	102.77	114.91	99.811	96.55	107.06	107.77	107.8	95.062	103.03	102.1	105.3	103.92	100.68	110.94	106.54	112.7	108.73	104.3	106.19	111.31	108.31	105.47	107.38	113.66	103.62	105.83	109.54	100.64	101.66	100.56	103.39	105.56	99.971
110.68	112.09	101.74	100.54	107.18	108.82	109.74	108.91	110.25	107.27	105.07	104.73	104.35	109.03	110.25	106.73	105.89	99.715	113.11	103.58	97.99	100.87	115.85	107.35	109.73	106.99	105.61	98.376	106.34	97.153	106.04	102.8	114.79	110.51	106.08	105.05	109.75	101.09	106.37	93.122	111.72	100.79	111.37	111.61	108.47	99.924	101.78	95.117	106.31	100.6
99.49	104.76	103.32	110.21	109.37	107.59	105.71	100.99	106.16	100.22	98.052	102.55	108.62	97.517	107.11	104.89	108.44	103.99	104.79	97.736	103.1	101.5	102.7	93.441	101.93	109.49	111.64	102.31	109.11	100.28	90.949	101.7	103.82	113.08	97.06	104.14	108.66	104.64	108.12	108.52	104.24	97.148	99.749	102.9	114.38	101.19	112.25	108.42	103.53	108.55
106.24	111.95	107.44	102.52	89.189	108.78	106.15	101.86	106.67	103.85	104.76	108.1	116.2	106.36	104.06	106.74	104.57	114.14	109.71	109.82	104.33	108.29	104.13	105.4	106.92	109.87	93.437	109.15	113.14	104.86	100.39	102.57	114.31	104.13	110.66	107.21	107.35	113.13	105.83	97.963	112.52	107.81	115.07	101.24	106.89	106.11	111.7	109.58	103.26	101.69
114.32	115.38	110.1	115.17	115.94	113.8	105.65	111.78	113.33	113.78	119.96	115.27	113.07	111.93	113.31	111.8	110.84	119.02	123.21	114.84	122.62	114.22	113.85	113.38	118.94	122.81	110.95	120.22	102.91	109.88	107.56	107.02	106.22	114.34	119.13	120.49	113.84	116.16	123.5	108.88	113.9	120.24	122.73	113.91	112.27	107.86	117.54	119.31	116.12	120.45
99.235	94.851	93.114	101.47	97.2	96.367	96.166	90.225	103.09	103.4	95.127	87.816	95.245	98.633	99.235	104.66	103.18	96.826	97.08	96.491	101.43	95.948	95.79	82.818	102.13	101.4	94.678	97.348	97.336	98.636	96.762	104.53	102.74	105.74	98.923	103.5	104.38	102.03	101.61	93.862	93.496	102.24	98.077	105.22	95.512	103.62	94.219	95.282	90.2	102.77
102.34	105.4	105.64	105.82	106.01	100.15	105.87	97.77	94.298	103.11	101.5	105.7	115.62	106.57	98.457	95.865	94.847	107.53	108.87	109.71	104.28	114.61	106.91	105.28	110.05	99.937	101.29	97.101	105.85	104.59	108.9	109.41	97.777	103.88	105.39	101.33	106.52	107.62	104.41	103.87	103.32	105.97	104.21	107.62	104.55	108.72	106.71	99.191	111.86	98.632
117.31	114.35	101.55	108.97	113.32	98.979	107.2	108.73	119.43	104.5	119.29	102.15	109.88	110.11	117.54	102.01	115.57	104.67	114.79	115.19	108.65	104.34	112.74	107.6	104.7	95.341	110.08	108.99	108.92	118.53	113.5	113.81	109.69	107.58	119.41	115.34	113.08	108.44	110.97	111.08	110.01	112.02	108.45	110.56	114.51	117.3	113.7	114.28	106.71	114.69
102.02	99.629	105.41	100.4	112.18	116.42	99.471	109.78	112.63	106.75	105.86	105.59	107.7	100.72	104.64	108.02	103.96	106.46	112.2	110.32	103.33	100.61	97.162	108.79	106.41	93.938	108.06	106.93	100.95	106.89	101.18	108.67	106.52	109.55	104.18	95.336	109.44	100.62	108.85	105.49	113.17	111.51	108.29	108.78	103.97	118.72	105.53	105.32	117.84	101.06
115.76	106.92	105.53	111.62	108.05	109.03	107.05	109.25	117.7	102.95	105.5	110.31	103.92	104.09	103.65	102.7	108.85	108.14	103.72	100.27	97.413	97.492	102.08	103.87	118.61	103.42	109.34	103.01	115.97	99.308	107.38	105.34	110.74	104.46	101.75	110.11	109.43	101.3	111.32	104.61	103.54	107.54	101.39	103.32	109.1	105.97	101.1	100.71	111.77	102.65
105.78	103.28	99.125	101.7	112.23	109.83	104.71	108.48	98.754	108.04	100.93	106.63	101.17	103.26	108.64	99.854	115.72	99.154	102.35	101.46	102.98	100.11	107.1	117.78	108.34	109.2	103.22	106.66	102.24	111.12	110.2	99.736	106.24	100.94	110.98	108.6	91.664	98.01	102.23	104.2	121.45	107.12	99.536	100.97	100.27	110.03	106.55	103.44	106.61	110.24
109.06	103.25	107.51	106.95	107.29	101.87	106.73	106.54	94.424	99.386	106.94	108.08	94.276	95.618	99.108	101.9	107.91	99.693	109.59	105.47	104.83	102.31	110.41	100.58	102.63	98.384	100.36	105.68	100.2	101.62	105.86	103.31	103.45	105.38	105.41	105.99	110.79	105.77	101.44	98.744	99.149	101.24	105.65	104.32	104.73	100.2	100.43	107.82	106.51	104.22
116.51	106.76	113.16	108.19	107.94	104.83	110.38	113.34	114.04	119.52	117.22	116.57	110.85	114.88	105.16	115.22	109.18	110.28	106.15	112.23	104.91	120.48	123.94	114.93	107.04	117.69	105.09	111.25	110.98	115.87	109.86	105.55	114.65	108.95	106.97	114.12	121.23	111.66	111.78	111.35	114.87	110.77	112.13	103.42	110.8	112.53	105.42	111.81	101.52	110.16
110.83	107.8	104.29	116.56	104.26	103.09	106.05	115.14	111.56	107.64	106.21	104.69	109.56	101.37	109	116.23	108.8	105.3	110.05	100.88	102.59	99.646	109.14	111.27	107.17	109.63	102.75	115.66	102.49	103.37	111.55	92.545	99.08	116.33	106.73	107.26	120.28	108.79	105.47	102.01	111.31	105.38	104.59	101.97	107.13	108.12	107.16	120.63	104.04	107.98
111.94	109.73	111.52	109.84	105.78	109	107.98	108.07	105.54	121.99	111.71	114.91	117.69	111.38	115.66	102.7	109.9	112.99	119.14	105.03	109.74	109.98	114.68	112.98	115.27	107.03	113.41	113.67	118.2	114.16	116.17	110.12	112	116.52	101.5	111.19	110.92	109.03	111.28	105.02	109.36	110.03	106.47	114.21	108.66	111.31	119.13	116.12	108.95	108.07
113.42	117.03	105.85	113.06	114.57	108.62	115.66	110.44	105.51	108.54	115.77	113.7	111.19	117.16	111.1	111.26	118.56	106.59	111.9	115.58	115.53	115.05	113.17	113.6	111.02	112.16	107.77	107.77	110.26	112.82	121	107.03	109.67	113.04	99.972	109.76	110.29	104.5	104.29	103.72	110.43	111.69	111.33	107.87	110.37	112.66	107.71	115.57	115.6	111.31
113.67	97.977	108.53	113.47	120.01	105.2	108.52	113.61	111.24	108.16	114.3	108.26	110.29	104.05	120.7	109.55	115.7	109.06	110.36	117.79	110.85	111.36	110.17	111.31	108.34	107.52	109.31	107.82	108.37	110.98	106.39	108.8	105.26	114.82	118.72	106.63	112.54	112.66	113.25	116.76	107.58	102.84	114.71	108.41	112.53	103.45	113.73	106.65	121.14	112.02
106.18	111.09	106.04	114.52	106.39	110.07	110.39	112.95	116.39	108	104.95	114.88	113.36	109.21	110.89	114.18	111.51	118.47	113.92	113.07	111.79	114.75	109.73	111.34	111.79	102.09	104.87	119.1	108.99	115.91	119.93	114.52	110.59	107.89	106.99	104.36	109.19	111.61	107.02	112.21	110.25	102.22	114.68	107.43	111.64	108.03	107.74	113.29	115.44	108.87
98.554	104.26	103.23	93.358	104.32	99.324	95.421	95.835	94.332	96.664	93.784	91.562	101	98.07	106.24	106.07	101.71	95.452	96.262	107.18	99.656	90.577	105.6	100.83	105.71	97.13	108.12	95.599	100.42	103.84	103.6	96.23	103.47	107.24	103.85	103.26	96.856	92.902	98.781	88.426	110.03	100.91	95.372	98.455	97.814	93.059	94.306	95.41	107.49	103.72
117.91	112.13	120.51	116.27	109.68	113.66	114.46	113.33	118.22	116.69	110.78	111.89	112.81	106.79	113.11	120.63	112.93	117.09	116.42	116.98	117.35	114.48	113.32	102.15	116.73	108.37	108.38	119.28	106.08	107.03	116.49	107.25	115.68	111.48	121.95	114.88	119.59	106.86	105.29	108.71	120.17	115.39	102.81	110.27	114.94	98.653	120.74	118.55	113.99	105.6
92.694	94.035	106.66	97.847	97.854	100.72	100.37	99.279	102.02	99.85	95.842	92.915	104.67	100.74	105.51	93.914	106.85	97.409	100.01	98.565	100.98	106.39	107.52	97.631	107.64	101.12	98.257	102.82	93.558	101.81	96.175	100.38	103.09	107.5	103.19	109.02	104.94	97.466	103.55	106.91	96.731	105.65	98.775	101.7	97.544	98.457	108.96	93.618	100.33	106.75
102.69	110.07	115.77	106.19	107.06	113.65	110.83	100.63	103.47	106.77	100.24	108.96	100.79	102.54	106.73	109.44	106.02	96.574	102.91	108.97	106.46	102.85	106.59	98.813	104.08	109.81	101.3	99.071	109.43	104.28	99.655	93.075	103.5	110.93	110.92	108.66	105.18	113.69	110.16	107.9	116.4	98.335	103.73	101.16	110.14	102.61	101.61	100.51	99.188	109.42
114.76	113.27	119.41	112.7	106.51	110.84	103.06	111.12	110.85	117.02	107.4	102.3	126.61	116.8	106.82	105.66	114.63	113.66	104.82	117.31	109.83	114.78	106.45	110.29	108.64	108.57	116.96	105.43	117.74	105.72	97.898	107.2	111.74	104.57	113.7	100.45	109.97	116.15	108.28	107.18	107.32	122.05	118.94	112.8	108.36	110.74	109.03	109.35	114.37	119.39
107.84	105.36	105.2	110.98	110.07	98.091	103.64	117.2	99.609	97.567	107.7	111.62	96.398	105.15	99.308	106.99	97.382	110.19	107.88	103.78	99.736	105.08	93.347	96.381	105.55	109.63	106.79	107.67	107.72	99.483	97.754	100.72	111.14	119.44	105.45	107.03	106.2	101.93	104.46	99.041	102.53	107.3	109.71	116.26	109.65	103.21	98.145	99.988	103.44	108.19
96.725	100.7	102.3	102.7	99.918	102.81	105.03	96.998	106.49	105.73	95.436	102.58	100.8	104.88	109.4	98.313	103.48	99.651	99.869	103.35	98.216	106.24	96.547	97.073	99.225	97.443	103.84	102.29	101.91	100.5	95.457	97.249	108.68	105.1	105.94	96.8	101.18	98.433	108.67	107.69	104.82	98.84	102.64	100.33	101.39	102.71	96.253	94.973	90.12	103.35
115.35	102.55	112.3	105.68	104.97	100.93	119.29	118.19	119.31	116.33	117.43	113.16	117.47	110.76	105.58	115.1	108.75	113.09	115.34	114.6	110.94	103.6	109.11	111.5	108.7	104.9	118.25	113.56	112.3	120.26	115.71	107.02	104.19	107.21	101.68	109.36	108.42	117.65	108.4	106.12	108.59	102.26	106.75	114.61	104.82	107.07	108.28	108.77	114.29	115.35
100.98	106.02	102.23	100.43	107.44	112.25	96.768	98.321	112.16	100.69	105.88	109.75	106.84	110.78	104.38	98.625	106.54	106.11	107.61	106.63	102.92	106.35	108.32	106.79	107.19	109.41	109.7	102.88	104.26	106.63	107.36	105.25	103.6	115.14	103.11	107.87	102.64	103.38	102.77	103.82	110.2	101.74	104.88	100.09	102.1	112.28	109.35	108.3	104.07	103.59
102.15	103.4	97.289	107.97	103.32	113.06	108.22	104.49	101.2	103.36	111.89	109.81	97.089	109.49	110.33	113.58	104.77	104.97	102.64	102.01	107.64	108.92	105.18	104.33	105.67	101.56	110.71	104.95	106.46	103.43	117.18	109.65	102.98	102.33	103.04	109.31	104.98	97.878	102.78	105.02	104.13	113.06	115.93	112.3	106.34	109.49	113.6	110.92	113.6	104.85
104.74	96.078	103.28	101.74	104.56	90.706	103.46	92.04	103.69	99.36	107.42	111.05	100.52	103.49	104.61	96.793	102.62	95.747	97.296	98.908	90.349	104.03	91.513	100.86	95.636	99.98	97.115	103.21	96.853	98.664	107.14	98.628	91.494	96.697	93.052	98.078	96.109	96.069	99.744	100.39	103.26	100.69	100.2	100.15	98.049	99.642	101.09	102.52	95.147	95.606
101.41	99.932	109.89	103.61	112.61	107.83	92.291	100.18	108.55	102.33	107.92	104.71	105.94	100.78	104.57	100.21	97.558	107.04	110.65	99.771	111.53	102.34	104.42	109.7	101.5	108.1	99	111.14	107.92	99.781	102.86	106.21	113.21	106.12	101.03	99.486	102.56	106.74	99.824	101.88	98.863	97.376	106.4	103.07	105.95	108.82	97.399	101.77	99.111	100.01
105.41	109.95	109.45	103.28	99.869	98.022	110.37	98.386	107.18	114.23	112.99	105.21	106.51	103.18	104.28	104.33	102.15	101.95	101.21	105.74	104.48	102.21	108.68	108.2	104.01	96.456	100.51	97.133	98.322	107.16	98.922	110.13	108.65	102.3	105.97	105.73	108.9	102.56	108.14	109.52	111.4	115.15	110.36	102.28	107.35	95.548	109.06	110.66	103.07	96.589
105.7	102.84	109.42	109.78	96.599	98.779	112.15	115.19	113.7	110.58	102.16	101.02	110.44	104.52	98.179	106.96	102.05	111.55	102.66	100.45	106.32	110.4	105	112.34	102.24	104.99	100.97	102.02	104.13	111.03	102.41	104.89	109.87	111.14	98.92	106.28	105.75	99.809	106.56	101.25	109.22	103.56	108.66	110.63	108.08	105.83	108.33	112.26	115.36	107.86
108.5	112.11	117.84	124.78	107.68	116.03	111.34	121.41	123.03	117.72	118.05	110.13	105.91	123.59	111.63	117.93	116.64	110.18	117.05	118.35	115.56	105.3	112.27	118.68	120.58	119.75	112.11	120.14	117.43	114.66	113.36	116.65	116.64	114.64	112.88	119.59	112.26	111.96	117.26	105.27	114.09	107.21	116.39	119.49	121.2	112.3	118.8	125.8	110.1	118.13
115.63	113.61	119.4	115.51	113.59	110.21	122.03	121.47	115.03	119.65	119.81	120.23	120.42	105.27	99.157	115.91	120.87	117.72	126.78	123.68	118.24	112.7	114.06	112.58	119.23	112.8	117.66	115.85	119.79	118.78	111.5	112.83	117.75	118.05	112.42	110.41	122.86	112.7	116.34	115.81	111.9	115.32	117.63	124.12	121.27	117.62	116.23	116.21	113.43	110.98
103.29	99.328	105.21	97.983	107.79	103.03	103.1	101.14	100.54	111.7	108.29	112.55	105.48	107.17	96.314	106.3	115.27	102.2	113.09	111.21	97.39	103.64	104.24	108.39	99.435	108.6	99.726	100.43	105.76	114.14	104.94	111.93	113.03	102.15	98.585	95.742	100.19	106.38	114.24	110.78	106.32	105.59	93.832	107.45	100.91	111.65	101.13	106.91	103.09	109.39
112.84	108.44	106.78	107.75	107.14	111.22	110.82	108.62	119.88	102.9	110.32	109.85	110.79	118.86	115.81	109.95	119.36	107.3	116.42	107.88	106.76	114.96	123.23	108.22	108.62	113.14	112.65	106.8	125.73	105.51	100.75	105.03	116.42	111.45	107.14	114.97	107.9	118.13	110.53	112.67	116.77	116.2	109.14	114.23	112.26	114.88	112.59	112.66	116.5	115.61
110.59	114.58	91.644	102.35	103.16	107.3	101.11	101.54	101.18	91.728	110.8	103.78	105.23	103.39	104.27	102	108.83	101.48	113.66	97.701	98.575	112	103.03	106.64	98.956	115.34	102.5	108.12	103.98	108.42	106.69	108.79	103.53	103.85	104.11	95.479	105.88	103.25	109.77	101.47	93.943	106.35	104.85	101.37	110.51	103.52	96.017	103.54	99.486	111.2
115.16	116.7	110.06	109.44	109.68	108.85	104.09	109.6	112.8	107.22	107.96	105.86	112.25	120.53	108	117.28	110.94	110.86	119.26	111.46	109.74	109.59	107.78	116.08	112.14	114.31	112.94	107.88	108.79	111.32	114.34	122.54	113.54	112.24	116.04	98.935	113.87	109.01	99.594	106.82	116.83	113.77	104.89	118.79	111.72	104.46	110.74	110.74	111.72	107.84
97.807	99.608	109.49	107.12	110.29	109.72	109.32	108.73	112	104.31	106.79	106.41	105.97	114.51	106.89	116.89	102.31	102.28	108.86	110.04	101.35	97.519	109.7	109.1	102.59	103.4	99.461	110.97	107.33	104.49	102.79	104.81	101.65	105.42	113.24	104.02	113.2	100.18	110.38	103.04	105.61	112.54	107.03	100.84	104.45	108.9	113.01	95.267	103.24	110.6
113.85	110.97	109.25	114.41	113.14	105.64	112.32	105.27	115.43	113.88	106.36	102.59	110.42	105.38	108.32	109.02	109.07	104.33	99.503	108.95	114.77	112.02	110.92	116.42	103.2	108.46	109.93	115.41	103.67	110.53	117.72	118.16	109.09	115.44	112.38	113.16	114.33	115.62	112.43	110.65	116.56	113.05	110.24	114.65	113.99	119.67	103.34	125.45	104.67	110.41
100.81	103.54	111.01	103.85	103.23	107.33	104.33	98.861	113.73	103.65	99.195	104.67	104.44	110.24	107.44	98.899	109.27	107.22	100.03	111.56	101.37	104.8	95.236	105.76	104.79	104.39	103.96	104.04	98.991	101.28	99.355	102.82	106.6	108.33	105.63	100.92	106.29	104.58	110.31	112.66	92.934	112.17	99.393	110.53	107.29	114.12	107.18	102.76	101.29	95.163
106.84	112.56	110.02	100.59	112.39	109.29	109.5	116.46	108.17	110.24	114.66	113.76	110.25	107.27	109.41	113.59	98.349	107.46	115.15	112.11	112.31	113.07	106.26	110.55	116.17	111.52	103.27	117.27	109.85	119.91	111.5	109.51	113.45	115.21	106.66	107.75	110.29	110.85	110.78	119.54	113.38	107.17	101.5	112.1	119.35	101.57	104.48	112.05	111.94	117.48
109.66	108.48	118.28	107.13	106.72	112.28	116.28	115.44	111.1	104.81	110.06	110.18	117.33	120.01	108.02	108.81	117.4	115.41	107.97	109.5	115.13	104.49	110.71	107.5	109.27	110.22	107.43	112.77	120.89	106.37	114.32	108.2	98.749	109.79	113.4	105.42	112.77	109.16	116.32	114.32	110.41	101.15	114.6	113.17	115.73	110.77	113.15	113.31	112.02	109.1
115.15	114.19	111.76	117.84	110.96	114.16	112.7	120.31	113.43	118.34	120.12	110.61	116.69	101.6	111.45	112.27	116.77	108.38	113.43	119.62	101.91	111.91	109.46	109.64	95.387	105.53	113.28	121.1	118.62	117.96	109.19	113.02	114.47	108.99	119.89	112.51	104.79	108.06	112.47	113.4	111.11	118.47	121.57	112.72	120.12	115.37	115.12	105.09	117.51	116.75
102.95	116.49	108.76	108.01	113.26	99.53	94.718	108.44	114.42	102.72	104.83	102.13	112.87	104.16	107.35	110.05	100.08	112.4	108.18	97.33	105.74	101.89	112.71	103	111.03	104.67	106.25	105.09	107.73	107.4	101.12	109.8	109.69	109.62	101.25	112.71	102.88	104.8	108.31	102.86	98.661	103.91	104.7	99.47	113.77	103.26	109.65	102.58	117.36	106.34
110.71	95.686	100.93	103.37	103.76	110.08	101.56	105.97	105.26	113.36	100.89	103.76	118.4	94.825	113.98	99.109	109.38	109.31	112.24	105.43	103.42	108.07	95.861	103.04	104.76	105.8	107.03	105.17	106.89	112.81	101.11	105.28	107.07	104.79	107.52	118.78	109.53	95.249	117.57	103.4	114.56	106.5	104.83	116.9	109.65	110.78	93.755	114.2	110.6	105.39
105.09	100.42	114.34	105.9	107.87	108.07	99.323	105.37	110.3	112.17	103.12	102.33	107.93	107.76	100.81	98.836	103.38	96.811	105.91	100.51	98.394	104.64	98.572	104.95	104.89	110.24	108.55	102.08	102.57	111.05	100.15	104.06	93.63	103.11	103.33	107.63	102.92	105.17	104.59	103.08	107.89	104.55	106.68	106.72	103.61	102.24	105.91	106.29	106.68	103.94
113.27	101.73	109.1	109.68	117.06	105.18	113.12	113.71	109.96	108.54	110.32	110.85	106.18	102.03	103.18	103.06	110.2	106.61	108.78	108.22	102.92	100.72	102.19	105.19	100	108.76	114.71	99.052	110.16	112.78	104.17	111.56	110.78	101.77	107.58	102.83	111.04	103.56	97.99	107.31	109.99	99.93	112.08	112.43	106.55	99.688	118.04	108.75	105.99	106.87
100.41	99.822	101.62	107.48	111.48	101.27	103.95	112.99	96.151	115.84	99.694	103.2	107.02	102.99	101.3	103.28	110.08	106.04	109.13	103.08	105.09	102.22	98.348	103.1	107	103.36	111.46	95.809	105.34	104.27	106.96	105.76	108.43	111.43	111.19	111.69	99.383	106.73	108.3	110.21	104.38	95.481	106.69	105.52	106.68	112.29	102	110.8	94.151	109.51
107.13	110.29	102.01	103.47	103.2	107.6	111.11	105.88	107.35	117.21	106.6	106.35	104.74	104.05	112.84	103.05	109.79	94.641	101.15	102.61	111.05	101.31	103.78	112.7	107.33	105.95	102.71	112.93	104.65	101.67	98.684	104.85	106.74	104.71	98.176	101.49	101.76	106.13	104.01	88.747	101.57	108.98	102.16	111.24	112.58	106.56	106.62	104.61	105.18	104.3
95.729	101.8	109.22	95.637	103.5	98.435	103.06	107.13	99.281	101.43	97.968	106.12	106.09	100.2	101.03	103	97.838	112.72	103.3	104.36	100.72	106.7	93.666	89.688	105.1	98.549	105.19	103.97	100.07	99.416	99.223	89.969	90.115	103.73	94.156	101.19	92.793	90.137	95.565	90.993	99.365	95.174	96.908	94.679	98.103	95.433	105.21	99.377	108.86	109.3
102.52	102.96	107.73	98.518	110.16	106.74	106.95	105.06	97.864	109.02	103.25	113.71	114.65	104.2	103.71	114.71	103.57	113.53	106.69	111.69	98.177	110.88	113.41	107.69	98.474	108.7	105.29	107.9	103.57	99.582	102.64	108.65	104.91	109.41	107.95	109.02	109.76	106.47	100.18	105.05	108.87	104.89	101.67	102.27	109.82	103.47	103.25	100.45	104.99	108.13
107.82	107.53	100.76	103.27	103.27	106.41	95.73	92.326	95.721	100.24	102.76	96.718	101.41	94.362	108.67	100.26	98.023	102.23	89.177	102.88	90.769	106.85	106.96	104.24	99.234	91.211	97.411	103.32	97.237	103.17	102.07	100.32	97.494	103.33	100.7	105.9	111.27	98.856	89.734	99.252	95.887	90.836	101.87	91.595	103.69	106.04	101.74	91.479	100.24	98.006
112.18	112.51	108.95	99.596	100.41	106	102.39	96.457	113.52	112.03	103.88	110.12	107.14	105.79	105.22	100.43	102.04	111.72	104.15	113.78	96.87	111.18	103.28	105.35	97.302	104.17	97.495	103.41	116.35	104.48	98.504	108.5	108.33	99.356	112.91	108.12	104.95	106.25	100.9	105.99	102.26	101.45	115.3	104.49	99.384	95.553	110.84	102.03	111.93	103.89
107.07	105.89	107.68	109.54	109.2	95.227	108.15	104.52	105.41	108.35	112.03	108.94	96.576	112.07	104.45	103.99	101.43	104.2	107.46	109.68	100.53	110.69	99.06	102.86	96.378	102.16	107.48	105.39	100.44	103.03	105.56	108.33	104.18	104.96	102.44	110.7	96.011	98.893	105.7	105.81	107.95	108.65	114.2	95.726	106.21	106.67	105.69	97.865	108.72	112.05
112.07	110.49	108.32	113.63	119.43	117.53	112.78	109.35	117.01	101.13	116.44	108.78	113.11	109.27	106.29	110.3	114.17	115.66	117.7	109.5	113.13	115.97	117.95	111.42	119.34	108.73	105.77	112.49	103.34	111.77	114.87	109.92	110.72	123.2	114.35	106.59	112.02	110.15	105.98	108.74	116.37	116.86	115.83	112.66	106.97	108.1	108.7	115.22	121.94	117.75
104.77	104.88	102.59	104.68	109.97	103.28	105.07	94.965	105.23	108.33	105.23	109.74	104.19	108.57	99.487	109.77	103.36	110.26	109.79	106.87	100.33	101.9	95.881	104.68	101.74	100.16	107.05	104.68	112.44	113.41	101.63	102.83	98.927	99.826	98.966	118.35	95.862	110.76	110.61	101.94	106.34	109.94	98.66	102.41	107.54	111.53	101.71	118.17	104.13	105.57
115.62	108.68	111.38	100.32	105.76	112.65	112.78	116.86	111.42	103.35	105.91	108.57	117.77	119.01	118.35	98.434	114.68	103.93	104.09	106.17	107.13	110.15	113.89	106.73	102.74	104.76	103.89	112.17	106.61	104.02	110.62	118.64	113.69	113.85	112.26	109.18	126.57	110.04	105.56	107.82	109.11	121.87	114.68	107.58	114.27	112.58	114.25	105.78	114.7	123.5
99.854	107.23	100.55	107.89	107.33	107.86	112.37	111.68	104.78	108.58	100.65	99.153	102.59	100.91	105.89	109.97	105.22	103.54	105.51	93.766	108.8	106.91	100.85	106.61	107.4	108.39	108.39	107.56	110.25	97.943	95.046	111.12	98.777	101.83	95.279	97.015	107.8	104.9	105.1	108.9	108.26	101.54	102.9	107.55	103.15	104.53	102.72	104.98	104.1	97.808
101.31	106.73	111.35	110.84	105.96	112.68	111.81	111.26	104.16	111.86	110.76	104.28	109.66	106.82	113.84	109.19	120.67	105.5	109.02	110.24	104.98	113.28	109.53	110.02	110.56	105.89	108.44	119.82	120.12	110.35	112.49	116.99	123.34	115.19	111.58	108.73	111.28	111.77	110.63	109.21	102.72	112.65	109.59	109.44	116.98	105.35	107.96	113.26	120.17	110.9
102.51	94.499	106.46	105.13	102.52	98.462	98.738	104.34	98.989	97.465	107.89	97.32	105.93	96.605	94.275	101.1	94.498	94.143	92.39	90.741	97.485	99.415	102.96	101.05	96.847	91.832	103.38	105.33	97.673	105.06	96.784	104.7	106.47	97.458	107.02	99.295	98.924	91.018	91.359	99.463	102.19	95.687	92.83	105.75	101.77	100.9	99.633	101.01	94.991	97.093
108.1	117.6	109.4	114.35	102.7	116.67	118.24	111.65	108.15	112.1	109.34	109.92	104.3	110.05	105.4	111.91	120.78	115.15	110.21	117.65	116.66	111.22	110.66	116.96	111.61	110.59	104.76	111.39	116.94	103.29	117.33	107.96	115.5	106.03	114.1	114.42	116.58	111.19	107.38	111.88	109.81	105.69	114.05	97.581	108.61	102.83	111.88	115.38	114.5	114.52
104.07	105.81	102.81	104.95	98.661	111.5	99.892	105.9	110.55	106.05	109.58	101.16	112.42	107.8	103.64	103.85	96.454	105.54	111.88	102.4	100.11	109.88	118.47	110.49	111.35	104.69	103.16	100.64	108.27	98.766	105.93	116.78	96.21	115.39	103.67	96.143	101.78	96.949	104.19	95.496	99.725	110.7	105.6	105.95	113.59	105.5	105.26	105.25	107.19	107.23
107.29	96.309	103.89	98.807	102.62	99.041	106.56	104.72	101.15	104.39	99.934	102.94	101.54	104.14	101.84	102.49	104.31	104.17	93.8	98.354	90.097	98.034	94.833	104.68	100.53	106.72	106.9	97.47	103.23	91.74	88.373	102.65	105.94	102.62	104.37	101.38	105.78	100.02	96.548	103.77	100.56	96.775	94.368	97.457	97.521	105.94	101.93	97.108	97.741	103.32
113.05	107.15	114.07	107.79	114.36	112	112.33	109	103.57	102.18	106.62	106.3	111.52	113.27	111.5	108.81	107.94	110.59	115.44	104.1	108.32	110.88	114.16	119.15	115.84	105.97	116.32	111.79	117.51	115.72	116.28	107.94	108.11	110.78	108.19	113.44	105.55	105.53	105.6	112.93	111.33	104.48	108.54	110.83	101.48	119.48	108.19	118.52	121.8	119.07
112.13	106.32	100.21	102.63	104.29	116.87	106.65	112.67	107.89	97.007	98.78	117.07	110.26	110.99	111.05	115.98	105.39	96.092	101.79	108.02	97.029	101.37	107.95	108.15	98.364	110.81	102.5	105.65	110.2	108.54	103.66	104.56	106.53	97.234	109.79	113.67	108.42	103.19	102.39	105.2	101.28	109.58	108.22	106.16	102.47	106.77	111.51	100.56	103.73	113.79
110.71	110.73	101.56	108.96	108.12	101.82	100.07	111.4	107.74	108.05	100.17	110.3	103.65	110.18	109.6	107.4	116.89	103.96	107.83	100.08	107.76	108.11	112.36	107.43	115.46	109.42	103.01	101.18	105.03	103.89	98.211	95.137	105.65	108.6	101.69	98.279	103.33	112.45	113.56	105.23	110.78	103.65	106.26	97.697	113.44	102.18	106.03	106.43	114.08	104.19
103.68	114.13	101.89	114.44	106.97	113.54	113.36	114.38	116.67	106.25	108.72	104.74	107.5	117.33	99.237	114.6	110.41	117.8	105.71	110.31	110.68	115.92	113.01	104.93	107.44	118.58	109.87	109.66	111.66	103.99	115.28	119.08	111.4	116.91	107.53	113.74	105.08	113.67	118.27	104.81	114.02	107.06	109.63	106.52	98.337	112.91	103.27	112.25	109.73	105.97
109.14	110.24	110.8	106.44	114.46	108.55	105.37	114.24	109.41	110.32	117.15	109.48	103.41	113.81	118.46	118.69	112.71	116.24	109.67	114.68	100.48	105.96	107.2	117.94	113.94	117.01	107.66	108.95	109.67	108.61	112.18	119.59	119.43	116.23	105.33	109.6	114.52	107.63	109.27	112.23	116.26	110.63	107.8	113.6	112.3	112.7	114.43	114.49	102.95	105.82
111.45	108.21	104.72	109.42	109.46	102.4	98.294	102.41	106.53	106.34	112.13	103.86	97.114	110.68	98.865	105.5	101.54	111.37	107.11	110.39	109.45	97.962	107.4	100.22	105.24	99.147	108.31	104.14	102.64	103.27	102.52	111.8	110.33	117.82	103.76	109.31	110.86	101.56	112.48	110.55	105.16	110.54	110.13	115.93	111.79	103.82	107.4	107.62	98.305	110.94
100.8	102.79	104.04	104.11	112.5	103.57	106.98	103.13	103.62	109.69	105.37	109.81	111.39	107.03	101.83	99.301	104.33	104.99	101.6	108.98	99.873	105.42	106.16	104.33	106.16	99.339	100.01	103.21	98.864	100.53	98.392	106.32	100.23	109.66	100.83	108.22	105.36	96.127	108.96	101.94	105.44	103.01	102.8	109.49	106.11	96.139	106.57	106.06	108.62	104.43
104.69	104.94	107.1	100.48	95.196	103.77	101.41	96.779	103.1	111.52	109.09	106.26	113.15	107.02	106.16	94.37	105.4	108.28	106.72	106.43	96.101	111.74	103.84	112.34	107.12	107.43	102.86	98.732	104.09	108.17	106.28	111.45	96.695	108.5	104.96	104.38	104.62	106.52	107.37	104.86	101.66	108.51	106.13	102.07	110.02	107.65	105.79	110.1	107.18	110.21
102.44	108.52	105.23	101.46	105.43	114.38	103.4	110.75	100.73	111.92	114.43	114.83	107.31	111.11	104.05	111.28	97.034	94.953	104.49	98.913	94.557	107.72	106.91	106.16	98.797	100.8	109.52	108.32	112.85	107.81	110	104.81	116.86	105.81	109.21	110.88	108.29	109.41	101.91	108.35	109.65	103.77	111.97	106.23	94.731	103.57	106.37	110.13	102.01	108.83
104.59	106.6	106.66	107.17	104.62	107.11	113.18	106.79	105.25	111.42	100.18	109.03	111.74	104.14	105.05	109.76	105.24	97.676	100.97	115.58	110.99	102.34	109.91	99.263	106.84	107.95	116.07	105.43	103.08	104.27	113.82	107.9	101.72	102.58	106.68	110.47	115.56	113.16	99.052	103.55	105.7	113.83	99.871	104.49	106.12	103.87	105.26	103.43	103.18	114.1
101.39	113.67	113.83	111.42	115.82	106.99	112.59	108.52	119.08	116.74	115.89	105.88	109.62	105.19	115.38	102.48	106.51	109.34	113.79	119.37	110.33	108.61	112.39	108.27	117.35	103.54	113.71	109.69	111.02	117.93	109.31	117.95	108.93	115.87	110.64	107.85	120.2	117.42	104.91	107.24	119.54	113.43	112.37	112.25	111.37	119.58	117.3	107.45	103.83	103.86
105.7	108.73	94.627	105.51	95.961	116.32	102.09	94.519	101.6	97.94	96.503	93.585	98.709	98.821	95.421	109.37	98.928	96.468	94.639	100.06	100.26	99.205	99.863	97.249	92.828	104.09	109.07	105.48	103.93	103.47	97.373	95.996	103.84	97.892	101.55	114.01	110.75	91.053	105.51	97.985	100.33	93.914	98.958	102.4	99.266	116.63	101.81	101.11	97.618	101.55
114.13	113.21	114.14	108.77	108.42	114.63	112.71	111.43	111.36	108.97	118.78	109.06	111.78	117.37	118	117.51	114.48	109.33	112.2	114.04	105.58	111.53	109.05	106.9	109.09	102.8	110.11	117.84	113.48	113.87	122.46	105.79	117.25	113.26	116.83	111.95	107.51	119.78	117.14	115.82	110.07	109.52	113.49	111.85	106.63	101.95	118.2	112.21	111.69	113.55
101.63	96.246	107.97	101.58	99.497	101.72	106.61	98.379	103.89	99.926	97.026	102.69	100.44	96.181	99.29	101.01	105.83	106.85	92.042	97.294	97.211	111.94	99.834	95.644	105.02	92.907	96.696	97.793	91.921	99.228	101.25	102.48	105.61	99.587	96.732	89.725	97.28	102.1	100.36	98.605	98.44	98.589	96.852	97.82	97.806	107.34	99.425	94.633	103.97	105.67
110.83	101.9	112.41	109.79	104.97	106.92	113.93	114.68	104.86	112.89	116.34	111.59	107.43	120.35	113.93	117.65	107.27	120.65	111.41	107.6	118.6	103.25	101.91	108.28	106.97	109.76	112.1	108.61	115.36	107.13	121.72	116.23	119.93	113.9	112.62	105.06	114.93	115.06	115.6	105.71	112.38	117.96	109.61	122.77	106.07	111.66	105.44	118.72	105.97	107.93
100.58	103.93	107.56	91.934	105.64	103.47	96.296	107.74	94.725	104.1	104.16	106.17	96.373	101.74	98.872	100.14	104.61	106.6	98.792	98.564	114.56	102.7	107.82	107.18	92.536	113.89	97.206	105.47	101.38	100.39	106.63	101.76	105.12	92.586	99.106	108.64	100.38	105.7	101.49	104.99	98.773	101.01	101.65	103.07	99.436	100.91	100.51	93.99	106.15	105.94
107.23	101.93	99.657	102.17	103.87	112.66	106.42	98.859	96.431	102.96	106.14	101.51	101.13	106.09	101.08	110.95	105.19	108.55	101.4	104.73	103.58	106.16	104.99	101.03	106.66	103.67	111.18	98.334	101.61	91.299	107.76	117.93	99.151	108.97	107.49	108.77	108.75	99.975	102.09	103.87	100.12	100.45	106.56	104.36	110.1	107.01	106.11	106.85	99.865	98.891
118.13	117.28	106.73	114.93	107.32	109.81	113.37	105.03	105.88	108.85	117.87	113.46	110.4	108.49	112.04	104.89	107.69	106.25	105.38	109.53	115.47	113.5	104.08	112.45	110.58	110.19	108.87	111.25	105.4	116.56	104.91	116.57	102.76	112.4	116.65	111.02	104.33	110.09	106.86	110.4	108.78	112.99	104.93	112.91	106.42	108.34	111.72	113.38	117.4	116.77
105.06	103.26	107.6	106.16	111.02	101.32	110.24	109.11	109.45	101.63	108.04	110.82	107.22	102.69	111.87	101.82	111.56	112.04	101.94	112.81	107.7	104.01	109.77	115.11	108.28	104.15	112.91	105.78	98.396	115.21	117.62	110.49	102.73	102.09	114.62	106.19	105.86	100.76	107.02	111.74	103	111.27	109.99	106.98	103.45	107.94	101.29	109.52	102.69	112.16
109.37	105.42	107.07	110.41	106.18	100.34	105.02	100.86	107.03	106.04	108.16	110.14	92.005	107.68	104.17	97.886	105.85	106.99	104.85	111.03	106.41	107.16	112	105.72	106.38	110.11	104.8	98.753	103.63	109.74	110.09	102.5	103.74	103.7	100.45	100.56	109.87	112.73	105.91	117.25	99.795	106.26	108.19	110.96	109.04	109.28	111.22	121.62	105.49	98.687
103.13	100.5	98.43	107.36	108.12	107.48	97.392	103.83	113.85	98.752	111.14	103.76	101.9	107.04	113.3	110.13	105.79	97.596	106.18	103.31	108.21	105.01	107.37	101.94	104.15	105.5	112.17	104.96	104.1	110.87	98.28	106.93	102.55	110.46	103.45	112.66	109.64	106.74	108.18	114.13	105.13	102.97	107.4	102.63	112.13	111.78	101.74	103.47	100.41	103.31
122.26	111.66	118.47	124.08	112.15	118.23	115.57	111.13	126.29	112.18	105.25	110.56	106.91	122.66	117.04	113.37	117.47	111.35	127.72	116.9	108.22	108.93	112.42	124.08	121.08	112.72	121.27	117.61	119.3	119.58	106.81	118.19	111.18	114.69	123.01	117.28	121.18	107.06	117.37	123.95	123.73	106.22	118.25	110.95	120.68	115.08	122.27	126.05	110	121.65
92.437	104.68	102.32	100.83	106.78	90.756	105.14	101.25	102.53	113.08	96.319	94.882	99.359	105.16	108.33	99.485	102.76	102.84	103.48	92.87	99.479	95.416	102.84	92.721	100.4	96.09	96.058	101.71	94.574	100.05	100.65	100.87	102.91	92.869	101.37	99.308	106.57	102.33	99.64	89.992	95.698	92.106	92.72	102.3	104.68	105.54	99.081	102.25	91.461	103.71
111.27	113.17	101.03	102.85	108.25	107.34	100.77	110.58	107.65	114.26	107.86	106	106.13	106.43	103.35	102.03	107.14	98.253	101.37	115.65	106.24	110.55	107.14	111.39	108.03	105.64	99.595	103.55	107.16	107.28	112.78	104.5	99.339	103.16	113.02	104.81	112.38	110.56	97.714	102.77	97.372	103.93	90.897	122.14	109.28	104.52	113.89	109.64	101.24	103.92
107.5	98.129	103.06	90.027	103.08	104.95	103.96	104.65	99.487	91.332	102.75	111.95	97.863	95.202	103.38	106.7	101.22	112.92	119.14	107	103.06	102.6	104.13	102.16	102.87	105.74	100.59	104.96	104.03	110.61	105.74	109.01	110.28	100.16	112.44	105.62	107.27	108.1	104.27	104.69	105.71	103.92	111.94	101.71	107.5	106.85	103.57	105.53	105.88	100.17
116.97	95.969	105.31	105.05	112.79	107.07	104.06	103.09	108.99	95.735	114.75	94.739	97.794	115.53	110.81	108.32	115.57	108.1	100.64	104.7	115.78	109.13	102.96	106.88	108.19	106.89	102.98	104.01	110.14	109.49	114.11	104.72	116.69	97.841	105.89	102.21	108.41	111.34	112.28	103.76	107.08	103.85	114.17	101.72	100.97	112.11	106.54	110.2	100.08	117.75
113.96	108.97	114.54	110.33	105.94	104.33	104.44	91.313	105.97	95.417	100.35	107.15	111.03	101.88	103	110.75	105.57	102.24	99.569	102.13	114.2	99.171	101.75	98.365	107.6	111.65	100.88	105.94	100.18	107.92	114.52	107.36	104.66	102.58	99.578	101.09	106.45	100.41	108.27	111.8	105.88	111.01	111.37	102.3	104.36	103.49	104.82	107.73	104.36	106.3
108.12	109.55	100.85	107.57	107.68	103	108.72	103.88	115.2	106.06	105.6	104.87	102.34	113.08	112.21	112.08	99.474	106.62	99.056	111.44	100.61	95.649	104.09	110.94	107.23	109.6	115.49	108.8	106.08	109.54	103.48	109.99	102	109.43	105.29	101.59	106.05	97.199	105.69	95.32	105.01	100.8	104.5	106.14	103.95	111.15	102.54	103.72	103.84	109.15
101.26	107.43	111.86	103.81	109.64	111.57	108.23	107.9	120.71	115.81	117.83	106.13	105.02	107.77	105.52	111.97	109.62	116.87	115.66	115.87	118.79	107.48	120.32	106.35	116.05	116.39	124.8	119.24	104.27	111.85	103.57	111.85	117.15	111.54	112.44	104.58	109.38	111.16	117.08	121.9	110.44	119.56	112.26	112.16	101.38	106.72	116.99	113.13	108.37	109.1
112.36	112.59	114.32	113.93	113.08	113.85	108.25	103.8	110.48	111.59	114.42	111.99	117.27	106	105.29	111.11	109.88	108.83	111.95	107.84	119.22	110.4	106.74	103.17	112.11	109.33	113.14	107.78	110.07	110.17	109.99	119.14	112.02	116.09	101.76	109.54	106.91	107.25	107.77	110.2	111.81	114.63	107.37	105.65	113.7	105.99	118.71	104.31	103.27	115.77
108.52	105.96	98.701	105.35	108.66	107	106.22	102.8	109.4	112.88	111.24	102.05	100.71	116.89	107	108.38	109.49	106.07	112.42	115.85	99.757	107.55	108.36	102.71	111.74	111.52	103.83	107.11	115.15	99.274	114.51	107	109.23	110.24	106.21	111.23	107.56	107.16	110.73	116.72	115	108.4	107.97	108.19	113.74	112.42	109.38	118.96	107.09	108.13
105.59	114.26	94.278	102.06	101.99	102.81	103.15	108.01	107.84	102.93	102.85	88.739	107.71	111.12	101.66	107.03	110.2	100.74	108.17	103.98	99.294	103.04	103.07	104.83	109.56	109.76	99.217	105.79	111.24	91.176	99.228	98.803	106.89	99.678	98.311	110.02	109.81	100.98	100.95	111.22	111.12	112.23	104.89	102.26	110.84	105.84	104.06	119.33	107.82	104.48
102.16	98.173	101.73	104.88	98.321	113.89	108.07	100.52	105.54	106.19	113.23	110.45	94.78	105.55	97.158	110.43	109.64	103.68	106.16	104.77	106.69	103.75	105.38	102.12	100.33	103.23	100.67	105.52	105.28	104.91	111.97	102.9	107.82	103.94	113.96	100.51	107.1	111.17	99.529	116.19	104.14	107.37	100.29	107.19	106.35	97.41	98.721	108.21	106.86	115.75
105.12	104.91	107.18	104.34	101.69	96.189	96.631	108.32	105	101.25	102.32	100.78	102.03	109.94	107.7	105.11	108.49	102.54	99.514	110.9	112.49	105.22	104.52	102.08	103.02	107.21	96.191	99.698	108.39	100.47	104.8	113.02	97.745	110.1	107.3	113.48	101.58	100.24	113.21	110.1	101.92	101.31	110.17	109.86	93.602	106.17	102.66	104.01	109.93	102.73
112.04	108.65	101.49	102.37	111.69	110.71	107.19	100.81	101.23	99.632	102.24	106.64	103.03	103.28	101.86	112.13	104.21	112.17	109.75	107.3	105.46	110.49	104	105.96	102.88	108.42	102.91	103.05	97.468	103.36	109.22	105.21	111.33	111.27	106.47	109.64	101.71	100.64	106.54	111.16	105.64	104.42	98.278	114.06	107.09	105.56	104.08	108.78	105.26	100.93
116.99	105.92	109.82	107.22	110.66	116.81	102.65	102.2	104.97	105.53	100.57	103.21	109.82	111.07	106.96	104.95	111.5	118.38	102.95	90.615	104.87	102.74	109.51	121.4	108.19	95.233	107.17	108.97	111.36	98.394	99.603	103.49	112.62	111.9	101.47	105.67	107.92	110.91	95.853	108.71	105.57	111.78	102.86	111.99	105.99	107.28	98.446	108.03	109.47	108.48
97.336	92.241	104.53	101.71	98.29	100.46	106.63	98.786	96.014	106.21	91.577	89.513	99.557	93.991	103.08	93.379	91.405	97.563	92.81	104.78	106.76	106.71	96.831	105.25	98.679	96.296	98.916	108.92	101.52	96.441	113.07	108.77	97.454	106.28	102.93	101.9	105.66	102.18	93.579	103.05	98.948	95.664	98.41	97.973	100.64	96.876	92.538	100.24	101.88	94.71
105.11	107.92	104.29	121.95	108.28	109.12	117.56	116.67	110.21	112.51	119.81	117.85	102.3	115.91	110.49	113.03	115.99	114.07	111.37	118.4	118.93	112.73	113.63	103.14	110.64	111.15	114.92	108.3	121.49	107.17	120.45	110.36	109.41	110.38	106.84	114.23	107.61	116.94	116.07	111.59	113.36	108.66	103.56	112.9	107.04	110.13	105.07	115.78	100.9	121.06
108.21	115.95	116.31	115.97	114.27	103.28	110.13	111.28	110.7	113.81	122.75	111.06	112.19	109.86	114.01	122.3	112.88	108.02	105.31	103.57	104.81	109.22	107.45	107.72	112.2	104.35	109.79	107.9	114.98	107.67	109.21	109.54	121.41	111.9	99.953	117.5	116.33	103.25	111.44	117.52	108.31	115.71	106.03	107.26	114.69	115.27	107.31	109.34	106.21	104.71
122.98	96.894	114.21	113.4	114.03	109.54	109.84	111.52	111.93	113.84	109.84	114.16	111.4	114.35	113.63	120.36	117.73	104.9	104.51	108.78	111.39	110.04	109.57	108.66	106.14	103.78	106.77	110.04	109.34	115.37	116.58	114.62	117.82	113.64	122.09	124.36	111.23	107	116.74	113.09	107.34	108.14	109.4	115.69	111.11	115.01	120.53	109.82	112.38	108.79
101.28	111.99	105.26	103.27	110.95	110.5	104.35	104.85	111.86	116.91	102.22	104.74	104.23	107.02	101.79	112.29	102.09	98.973	108.97	106.14	109.64	111.64	91.849	102.44	100.22	105.89	97.513	110.44	109.48	99.192	121.44	104.7	104.98	103.73	111.71	113.98	111.08	107.46	101.9	108.34	102.12	108.61	104.84	105.69	109.04	103.15	101.13	109.88	102.33	115.48
105.11	98.635	103.7	105.48	103.51	98.826	99.432	107.76	110.67	109.55	108.17	111	105.43	108.81	109.25	112.44	100.89	106.22	109.42	108.83	100.68	101.11	96.063	100.95	104.75	106.98	109.68	103.93	103.77	112.97	108.03	110.83	103.24	101.62	97.928	107.17	103.7	108.48	113.21	108.41	105.68	105.49	98.885	103.39	100.36	102.04	107	96.062	109.85	107.23
106.66	99.232	112.82	110.53	101.94	115.97	101.36	107.24	104.9	106.71	101.14	106.89	103.86	100.85	97.429	106.95	102.28	103.59	106.04	104.84	117.59	99.997	111.88	106.4	111.03	94.17	107.89	109.02	102.51	108.08	107.76	107.38	105.77	114.87	108.8	99.533	100.95	100.14	106.98	103.86	116.08	102.43	107.94	93.475	96.78	104.69	104.63	106.98	96.511	96.609
127.61	123.89	121.42	121.75	118.35	121.59	108.42	121.27	120.13	115.5	114.59	117.76	114.45	119.45	120.5	128.96	119.5	115.96	118.74	124.02	114.92	112.19	116.56	104.25	115.25	116.19	111.19	119.32	111.79	116.01	116.41	121.04	114.82	118.88	113.9	116.33	126.62	115.55	114.36	116.85	109.55	109.76	124.78	115.25	116.71	115.68	110.26	113.5	124.89	117.11
106.05	103.33	102.91	121.37	97.867	106.14	102.05	108.74	104.51	97.723	100.31	113.45	106.38	101.95	104.71	107.57	109.27	113.81	105.54	104.03	106.46	113.58	101.5	99.182	108.73	113.2	107.96	115.94	108.07	111.98	104.36	108.65	117.3	107.7	95.006	104.26	112.56	110.93	115.24	103.03	105.2	110.4	107.94	105.8	108.93	108.15	103.33	109.11	113.22	110.83
106.06	106.27	103.07	103.4	102.48	105.89	106.75	102.19	113.97	113.05	114.17	106.77	113.72	101.97	110.04	103.8	104.82	100.65	110.76	112.66	103.99	103.05	105.33	108.14	106.39	111.15	91.559	103.72	110.69	102.14	112.8	99.979	111.84	108.97	107.98	100.43	110.32	110.11	108.39	99.29	105.38	107.51	107.92	102	101.01	105.02	106.95	99.738	101.87	98.877
110.13	112.77	107.35	103.56	98.006	103.25	102.72	105.01	103.01	99.171	105.36	103.34	99.226	108.78	93.907	106.58	109.2	101.96	111.24	100.95	102.17	105.84	106.98	107.51	106.74	100.66	106.93	98.229	103.98	103.34	103.74	100.89	107.97	107.47	100.47	101.65	90.824	108.71	103.19	108.17	106.03	116.15	107.58	107.59	111.95	113.36	106.86	111.74	93.17	106.68
116.5	116.06	119.56	101.14	103.42	107.87	120.43	107.01	115.24	114.96	113.67	114.16	109.74	117.42	107.62	108.86	110.81	110.71	109.28	111.18	112.74	104.41	109.5	113.88	102.19	116.23	108.99	104.3	103.16	108.32	110.78	103.6	109.2	114.88	109.56	105.1	109.91	106.35	117.04	117.56	103.58	108.01	111.79	113.66	115.3	112.5	122.36	113.54	117.39	109.24
99.953	101.84	114.85	99.259	105.45	100.75	111.92	102.44	105.01	111.06	103.86	98.521	99.961	104.12	104.95	106.06	105.73	104.42	99.474	105.4	105.47	108.96	105.85	102.22	109.52	106.26	104.67	110.46	113.56	100.05	99.107	112.01	111.96	109.72	98.775	96.842	97.524	105.39	107.48	104.69	98.868	105.78	103.85	110.94	95.271	105.63	107.06	95.401	106.67	97.091
103.35	101.48	113.55	99.924	108.46	98.663	110.18	106.3	107.54	104.61	109	96.545	105.06	107.26	106.39	104.23	118.47	100.08	100.46	105.41	111.96	112.77	111.35	107.2	105.12	108	111.09	103.69	99.065	100.58	105.56	108.58	105.19	103.57	107.98	103.59	105.82	110.08	104.56	100.97	110.51	105.24	99.047	105.43	114.38	110.31	105.5	104.63	104.36	109.52
107.06	101.36	110.28	106.71	103.65	100.81	104.13	110.53	107.35	105.34	114.03	104.19	110.36	107.99	119.93	103.91	108.63	107.88	101.81	108.24	103.81	105.32	105.75	104.34	104.25	107.31	104.95	105.03	100.72	106.69	109.5	100.36	100.85	100.09	102.46	103.41	105.65	102.68	96.53	98.779	106.88	105.12	110.16	102.36	96.459	101.57	108.88	99.842	117.04	88.926
104.89	106.99	114.29	102.13	107.27	106.76	102.99	99.448	100.39	108.31	104.08	101.28	111.72	104.73	106.18	107.89	114.68	106.52	103.64	109.8	96.587	107.11	108.01	101.64	102.77	107.43	108.8	109.12	97.135	106.77	108.28	108.19	112.92	102.51	104.06	100.19	107.71	101.56	102.53	98.916	107.18	107.71	108.95	100.37	100.86	106.18	106.3	96.911	103.88	115.78
106.21	108.12	107.36	105.96	95.792	100.64	104.69	113.67	107.36	99.087	100.29	108.34	99.362	100.75	110.11	99.99	104.58	112.38	98.258	100.44	110.1	99.943	110.51	95.584	107.48	111.43	106.66	99.763	97.679	109.74	112.16	108.92	103.02	111.48	109.68	97.97	98.691	95.772	108.93	95.39	100.24	110.29	104.35	93.706	105.31	113.35	108.99	105.3	112.16	101.57
105.96	109.43	109.6	97.083	103.24	99.51	117.61	113.94	99.523	101.04	108.61	101.14	106.08	108.56	99.458	102.5	111.24	100.51	110.73	109.04	107.43	105.63	112.4	91.63	107.95	103.99	111.2	107.71	109.47	101.65	105.83	98.155	108.77	105.72	107.79	111.43	106.17	106.48	104.85	98.201	103.2	106.25	108.81	101.12	108.41	107.94	113.24	97.002	104.38	99.682
89.113	101.16	100.04	90.376	94.778	98.481	109.06	102.42	95.589	104.08	96.298	102.15	117.31	98.414	98.169	103.79	95.855	98.986	105.94	100.1	102.48	95.902	99.865	103.48	97.14	95.97	92.984	100.23	108.08	97.983	104.4	107.35	103.53	98.128	102.52	103.29	99.807	104.88	100.69	91.536	100.89	95.161	103.35	102.92	92.779	99.132	107.04	95.797	100.08	102.18
109.92	103.61	102.15	104.45	102.83	107.7	102.66	102.54	102.49	102.04	106.59	102.85	102.61	104.52	108.63	111.37	104.4	106.96	106.58	96.849	111.2	106	106.25	102.78	103.16	98.106	102.94	103.15	103.41	106.74	106.91	101.99	110.97	102.61	108.14	107.87	94.211	109.88	95.859	101.01	112.12	102.8	103.03	114.19	106.11	111.74	113.66	103.73	90.468	118.02
103.2	111.81	102.52	108.01	105.18	106.69	109.5	105.43	101.33	105.23	105.38	98.043	105.44	108.6	107.16	105.27	110.47	102.34	105.11	104.49	100.48	103.66	100.36	106.58	103.03	110	101.64	108.22	104.83	110.88	100.8	100.47	111.38	112.16	104.39	106.36	99.765	101.11	105.23	101.01	100.42	101.44	111.06	97.747	116.06	109.14	100	99.401	109.84	105.28
98.982	106.44	108.08	105.66	113.31	105.64	101.96	107.63	97.478	113.78	102.81	106.66	102.91	103.41	105.59	105.83	112.37	113.91	109.72	101.77	106.61	98.633	105.03	104.15	103.35	111.39	104.11	104.56	106.18	105.34	110.53	108.18	113.79	113.91	104.34	105.9	97.857	107.14	107.95	120.95	108.66	99.352	98.625	108.97	111.65	106.97	104.27	103.98	118.28	108.85
112.77	102.75	110.56	107.49	120.85	110.77	113.72	114.82	109.37	107.13	94.981	97.894	109.43	105.93	109.28	114.27	118.11	106.17	102.88	107.67	111.44	119.51	108.52	107.18	105.1	112.17	104.12	106.87	113.85	109.6	111.72	109.95	103.69	108.43	122.24	119.34	118.35	107.98	108.76	103.58	107.73	108.71	110.11	112.57	113.36	98.336	105.97	111.47	115.44	107.29
99.754	103.14	102.36	103.73	102.88	99.339	102.64	98.919	106.86	113.09	98.75	103.94	101.02	108.42	105.82	104.47	107.84	104.32	105.43	93.85	106.77	102.05	107.85	96.493	106.17	106.95	102.72	103.29	104.37	96.226	102.74	110.41	108.67	102.77	98.713	90.953	106.36	104.88	99.958	103.67	98.56	107.86	95.792	107.95	104.65	104.89	114.68	108.21	96.458	101.82
101.8	103.25	96.306	102.42	95.157	97.098	94.474	103.04	98.227	87.923	102.85	98.226	94.315	99.642	95.982	93.179	99.808	97.961	103.85	91.739	95.688	100.66	105.52	105.32	105.23	91.887	102.45	93.654	99.943	100.55	100.39	98.413	101.11	96.144	89.166	96.614	96.002	99.879	111.26	97.599	99.991	100.27	100.98	92.016	99.396	96.186	107.56	98.173	111.38	98.787
105.71	106.04	106.87	112.68	103.87	100.06	103.37	101.7	109.71	97.166	102.66	100.11	108.24	97.326	101.04	106.16	98.57	104.57	93.117	91.429	99.678	107.07	102.69	101.5	98.552	103.22	113.37	108.01	108.16	107.09	107.37	110.26	107.19	103.43	106.56	101.15	112.78	111.3	110.39	101.02	105.56	111.82	105.47	101.07	110.08	94.777	103.74	107.26	112.37	105.17
105.33	109.99	111.35	114.1	109.08	105.07	109.66	115.57	110.01	107.65	110.17	115.99	106.34	106.13	114.96	115.76	112.68	115	115.22	114.07	113.56	115.37	107.07	120.52	111.93	117.84	110.37	121.18	120	106.44	110.76	114.67	106.27	109.53	107.87	111.52	110.57	111.84	120.2	113.06	115.98	110.1	118.78	103.32	115.35	106.03	111.6	115.21	110.19	119.16
103.09	99.843	101.84	103.8	108.72	106	103.94	102.3	94.725	92.815	110.39	103.87	100.56	116.93	100.32	113.22	102.46	105.15	101.21	100.66	106.65	102.62	100.33	95.859	96.339	96.77	96.927	112	99.07	100.48	113.3	103.08	101.66	107.58	91.206	105.17	107.18	98.571	107.54	105.78	98.637	100.58	107.06	100.01	104.71	103.72	99.667	96.011	104.07	101.67
118.73	106.37	119.11	118.03	117.67	109.45	119	113.66	110.09	115.41	120.72	109.02	118.23	121.89	120.29	120.26	121.66	118.15	110.89	114.41	114.49	117.14	122.37	120.49	121.94	113.95	118.01	119.89	122.13	115.39	117.56	116.7	111.84	119.05	115.02	117.97	124.68	113.22	109.64	114.32	117.92	117.31	117.07	114.35	110.42	118.65	118.08	120.44	116.54	112.76
108.9	107.43	104.81	108.4	121.01	117.15	108.63	109.28	103.85	111.62	109	107.74	111.79	116.47	107.19	100.59	110.94	124.1	113.69	107.39	104.36	105.75	105.78	123.74	110.23	116.15	109.15	108.99	107.53	104.12	108.87	109.01	106.82	115.76	107.89	113.17	109.72	108.32	112.74	108.67	108.49	112.6	110.73	113.96	108.45	117.4	98.226	104.4	114.55	109.44
106	116.63	112.53	103.3	99.315	105.21	106.51	106.15	97.374	106.63	107.49	110.95	104.57	103.73	114.64	108.75	112.35	102.92	98.397	105.38	106.9	104.66	107.23	96.959	110.81	111.61	99.632	109.32	107.61	105.93	107.53	105.94	108.29	100.85	109.32	113.65	105.84	112.04	103.7	97.974	106.67	98.692	94.31	106.72	101.84	103.15	104.2	109.49	104.61	100.85
107.29	109	102.23	106.46	106.28	100.76	110.06	110.27	113.84	98.152	114.4	101.68	114.04	114.89	112.24	95.453	106.68	109.38	115.68	112.78	105.13	101.42	98.092	103.61	104.34	107.26	101	115.42	103.1	105.49	106.81	100.37	104.74	112.52	105.4	103.56	101.63	113.97	110.38	101.37	107.11	107.61	104.16	92.872	103.11	107.09	107.79	102.95	112.54	106.27
115.01	110.64	113.49	107.6	110.41	102.15	109.3	107.57	108.87	111.16	115.27	113.64	108.81	93.826	109.99	107.28	111.25	102.76	106.94	109.99	101.91	113.12	109.62	117.31	107.38	104.92	107.4	103.48	114.76	110.66	111.4	117.38	113.23	115.73	112.81	105.77	115.88	109.52	115.3	110.05	108.7	108.38	112.95	109.89	112.77	107.51	110.39	108.18	106.1	111
112.65	117.97	116.7	112.53	114.45	110.05	104.95	111.09	107.28	119.15	112.96	109.01	117.34	123.32	117.68	112.89	109.29	109.81	107.58	111.95	111.45	119.3	109.3	112.04	103.14	107.56	112.82	109.16	101.65	113.04	113.69	116.82	114.12	111.07	105.7	110.94	106.61	115.71	107.03	111.07	109.01	116.06	111.99	112.16	116.73	109.26	111.75	117.31	108.28	107.5
115.38	123.69	114.37	119.17	116.65	126.99	115.83	113.08	114.49	105.79	110	121.01	112.08	123.02	119.36	113.74	117.6	123.96	121.2	127.69	117.97	117.58	119.7	114.91	115.27	120.24	112.58	122.52	106.28	114.19	119.18	122.43	116.87	118.09	106.88	110.12	119.14	120.64	120.51	116.4	113.88	116.85	109.95	110.35	115.79	106.85	116.86	110.16	119.24	119.4
104.91	99.353	108.38	107.37	99.098	102.5	101.43	103.96	117.77	112.68	105.08	105.76	105.7	119.95	109.75	109.19	104.91	104.17	103.4	109.47	109.52	116.06	110.78	110.73	108.91	110.77	103.61	109.78	109.17	111.98	103.19	110.28	104.02	111.78	100.96	110.03	112.16	105.33	111.14	104.28	106.97	109.27	105.11	112.53	106.54	99.742	105.46	105.19	107.98	107.05
107.23	106.5	96.583	106.12	102.32	105.96	99.732	110.57	104.33	111.74	100.92	95.995	106.66	104.82	103.4	110.15	111.01	104.8	101.64	100.59	110.71	108.94	103.2	96.906	107.28	105.23	103.74	102.3	106.64	110.33	105.6	101.74	109.74	102.37	99.677	97.131	105.81	103.18	105.89	99.022	100.28	105.74	99.543	102.85	103.37	102.36	107.4	107.54	107.7	104.08
110.54	102.2	101.52	110.91	108.03	108.21	98.801	111.13	102.07	112.01	100.14	104.28	106.69	107.62	112.15	99.613	104.36	104.54	102.72	103.99	95.743	105.4	97.262	115.73	101.03	104.01	109.57	99.568	106.96	113.84	102.47	98.115	109.07	105.59	113.14	110.07	106.09	103.13	101.72	110.36	100.55	103.66	103.99	102.93	105.88	98.041	93.699	107.59	104.39	102.42
115.81	114.38	120.18	111.37	111.98	115.53	121.41	131.52	115.12	112.82	114.18	119.34	111.15	124.47	113.41	106.92	118.11	125.24	107.3	111.53	118.04	117.91	111.43	117.41	113.79	113.31	121.07	120.97	124.38	119.97	122.48	120.57	115.42	121.63	130.15	115.41	119.48	117.27	115.9	114.31	123.06	109.86	122.74	117.14	120.18	116.63	119.43	119.58	121.24	115.23
113.38	108.74	105.9	118.87	112.86	108.93	114.64	116.37	114.13	113.91	109.59	115.39	111.3	117.85	118.3	108.02	116.63	112.09	106.76	122.43	104.16	114.29	110.82	115.04	121.39	116.33	117.74	111.81	110.5	106.33	108.62	106.93	110.67	112.94	116.5	110.61	120.88	111.21	115.06	114.15	109.22	114.75	108.83	102.5	105.39	117.26	119.63	112.1	121.15	103.24
102.6	108.88	100.09	105.72	100.44	109.07	102.31	102.8	107.52	98.43	93.849	101.89	108.89	98.065	100.41	102.94	100.24	99.052	104.75	102.8	101.88	103.63	107.91	103.8	109.38	106.98	106.41	111.24	92.783	104.38	103.18	99.761	103.65	104.33	105.46	115.78	103.65	97.483	108.28	103.86	110.58	113.32	105.44	95.235	108.06	100.28	89.832	104.57	107.99	106.78
109.69	103.13	102.02	117.48	103.85	104.41	101.13	95.913	119.17	93.674	99.743	100.5	105.19	106.19	110.98	97.514	99.165	114.94	102.48	99.665	104.35	99.56	107.76	116.24	114.25	110.61	108.29	105.51	112.32	99.495	99.944	107.45	100.83	100.44	109.39	108.11	111.19	106.1	106.66	108.97	101.17	101.89	93.727	101.63	100.47	104.61	105.17	90.593	102.09	109.93
114.73	107.18	114.81	119.12	103.16	124.36	113.84	110.28	106.62	108.15	121.79	106.27	120.51	111.92	117.68	108.02	113.47	111.93	116.35	115.49	108.69	112.22	109.39	104.05	118.04	114.21	119.58	105.08	113.74	120.7	102.4	113.41	116.04	112.82	115.38	117.91	111.69	111.18	108.51	107.4	110.87	118.87	111.13	124.04	104.71	112.04	108.5	107.47	118.75	108.43
105.36	94.405	108.51	100.47	106.22	103.03	101.75	105.28	104.51	101.85	97.818	104.5	108.66	105.3	108.27	112.39	94.784	105.87	106.49	108.81	112.07	109.89	117.05	92.114	97.781	109.38	98.221	103.75	101.92	102.01	93.807	110.54	106.88	103.36	112.57	106.06	102.78	100.54	101.52	103.8	109.61	103.6	107.82	104.51	101.3	100.56	105.98	112.8	100.55	103.12
111.74	119.75	118.38	122.3	109.3	118.04	116.94	123.27	127.53	113.88	116.73	112.35	111.95	120.05	107.72	115.17	112.85	115.08	115.77	107.05	119.05	127.45	114.92	116.09	118.65	113.53	120.11	110.54	112.45	123.53	119.65	110.28	118.17	114.46	115.62	117.34	123.05	122.16	117.2	127.17	122.42	119.55	108.69	124.84	114.6	118.88	126.65	122.2	116.37	120.74
107.76	108.06	102.08	105.67	104.05	107.26	97.742	95.109	100.66	113.84	106.39	102.02	93.524	100.75	105.72	102.18	111.36	96.872	94.473	105.88	100.27	105.91	106.03	106.17	108.94	94.705	110.2	107.28	102.85	103.72	109.28	100.33	106.99	107.13	96.26	108.3	102.46	104.75	104.41	100.36	118.36	97.058	100.99	99.127	103.81	110.49	99.332	89.928	106.27	101.1
113.54	114.21	103.57	110.13	113	121.77	112.09	118.93	113.25	113.68	111.58	113.73	106.43	107.29	108.91	110.4	107.12	107.08	112.42	121.11	119.39	106.17	115.15	115.02	111.28	113.24	116.8	116.88	112.19	116.27	110.91	110.81	114.08	112.15	104.42	112.5	101.7	113.24	114.09	112.78	113.34	117.37	118.55	109.82	107.35	108.39	113.43	108.98	114.37	110.78
117.78	114.67	127.55	106.59	113.38	107.38	120.04	118.21	112.07	117.37	118.76	121.31	116.97	109.21	126.72	114.37	113.44	122.87	116.48	130.15	112.89	118.9	119.6	116.93	115.44	114.03	101.4	111.22	116.12	115.26	116.4	122.86	120.93	114.82	115.37	116.4	104.62	113.17	117.95	114.31	119.74	122.52	123.45	119.28	116.81	120.84	122.94	118.81	113.8	106.42
109.3	102.72	107.91	100.25	109.42	96.767	101.12	107.94	112.51	101.61	107.34	104.67	105.08	115.51	102.43	116.25	100.33	106.79	102.44	104.06	112.61	114.99	111.67	101.78	106.57	105.39	104.15	99.174	98.417	107.37	104.74	102.86	103.75	109.84	108.06	102.39	105.19	109.07	104.96	98.843	111.02	109.25	104.1	105.09	104.95	111.64	104.69	104.69	113.69	98.175
114.12	115.83	109.39	114.19	107.73	114.9	112.21	121.16	111.82	103.31	114.2	110.88	113.94	100.57	105.74	114.41	110.6	111.36	101.44	115.53	115.7	113.55	107.77	101.04	109.05	115.43	110.37	112.26	105.76	112.21	106.02	108.09	118.17	123.87	104.58	119.04	110.46	100.91	108.54	112.96	115.08	107.11	118.63	115.28	114.73	116.95	116.55	112.32	111.95	108.16
101.02	108.6	105.81	112.85	110.79	102.16	99.682	110.65	103.81	105.07	97.915	103.87	107.78	101.68	107.99	102.11	98.783	104.87	103.29	97.099	102.39	105.86	114.63	101.21	102.94	116.84	108.09	103.41	112.25	100.37	101.15	102.95	101.7	113.76	96.706	105.14	111.58	110.89	106.23	108.33	110.63	99.197	101.17	109.39	102.89	106.88	104.47	101.79	97.762	101.04
106.74	113.02	102.86	114.47	112.09	113	109.73	117.39	116.36	116.47	117.77	114.47	110.98	105.53	121.56	110.8	111.71	105.41	112.96	118.31	105.29	112.3	102.26	103.63	98.438	111.33	114.79	108.25	103.26	107.04	108.77	113.39	111.56	113.39	103.37	108.61	111.9	108.44	113.62	102.76	104.92	113.19	118.09	108.07	108.8	111.03	119.62	112.79	118.29	112.77
97.77	110.42	104.85	104.54	106.93	110.64	107.07	104.61	107.87	99.409	109.69	104.83	112.68	110.1	108.8	108.2	106.94	101.34	104.85	106.55	111.98	105.92	99.492	97.343	115.99	96.414	104.18	104.08	115.11	109.95	105.86	107.1	99.963	108.8	113.02	104.38	111.69	108.48	106.24	100.24	110.37	108.38	101	102.04	100.87	95.176	106.26	108.55	101.54	101.86
103.4	124.37	112.6	110.17	105.1	115.15	111.58	110.06	113.93	114.08	104.4	103.89	113.63	111.93	110.97	113.79	113.97	113.51	110.47	112.4	109.91	104.77	109.54	103.98	110.95	113.64	121.95	120.81	113.6	114.37	117.82	114.14	116.38	109.18	100.05	112.43	110.41	113.55	115.2	117.5	112.54	113.81	111.64	108.48	104.06	110.11	99.487	107.39	107.67	117.3
106.65	107.49	115.51	109.98	111.04	117.66	101.43	113.21	100.77	104.63	102.28	104.69	102.21	101.12	107.86	107.45	105.61	106.6	101.71	101.4	100.7	109.38	110.28	112.15	104.9	103.72	99.299	103.62	107.05	102.53	100.07	107.75	106.68	106.15	100.25	101.4	109.53	110.15	98.08	104.36	102.29	109.04	104.44	107.45	100.21	106.73	102.23	113.64	105.03	110.7
106.41	105.58	115	101.53	109.73	105.45	98.322	105.13	96.546	106.22	108.87	99.888	109.61	103.18	105.22	108.47	111.72	109.23	105.64	104.74	97.02	103.34	106.35	108.55	100.89	109.37	102.31	98.445	113.72	108.69	108.97	114.59	114.41	106.38	101.69	109.45	102.53	105.71	107.39	105.09	110.44	100.65	94.646	98.193	109.09	107.13	101.12	94.146	110.92	103.9
112.44	111.59	98.247	110.43	124.11	111.79	110.15	107.9	115.97	111.62	107.56	109.57	117.32	122.02	104.86	107.51	102.72	106.84	105.27	107.19	102.45	114.33	112.71	103.27	108.51	102.19	117.51	117.83	96.374	115.56	115.61	109.6	100.99	109.44	108.1	112.39	107.23	107.16	95.295	105.79	113.8	112.72	113.73	115.11	110.84	115.68	104.2	106.27	103.04	110.94
110.3	113.07	106.06	100.42	98.754	102.25	108.93	107.05	101.48	107.78	104.43	97.213	113.55	104.38	99.102	113.5	113.93	106.12	107.31	108.83	104.47	109.43	108.56	104.04	108.21	109.97	106.89	100.99	115.01	104.49	107.05	112.29	111.88	104.94	112.9	115.81	101.35	109.12	105.77	102.45	105.36	96.244	109.42	105.36	106.49	101.97	106.72	103.1	102.47	109.41
102.86	99.426	92.288	104.89	92.464	107.85	106.69	106.09	98.701	105.43	99.166	111.27	109.91	100.96	93.963	107.46	99.495	104.65	109.8	103.55	100.51	94.102	96.506	95.634	94.454	104.99	94.187	100.62	98.133	104.79	101.86	100.39	99.417	94.65	103.83	102.06	101.34	96.962	96.337	105.81	98.474	103.48	103.15	90.441	96.298	99.018	102.53	88.421	99.678	101.68
103.67	96.396	103.2	104.9	108.46	101.41	103.6	106.39	112.42	102.83	105.44	103.2	97.299	105.34	107.75	110.13	111.09	99.394	101.27	101.96	107.08	101.63	104.33	108.61	104.11	102.96	108.31	115.19	107.61	116.18	110.68	103.55	100.7	103.53	110.26	105.38	121.3	108.95	102.82	103.64	109.87	108.98	99.455	94.192	104.05	108.19	108.88	108.71	101.53	110.54
102.6	110.67	115.01	102.08	93.959	103.01	103.56	102.59	101.3	115.97	105.43	99.641	98.514	95.889	104.69	100.79	105.78	112.96	103.94	109.56	103.27	117.27	105.74	105.28	108.58	116.54	104.04	113.53	112.4	103.37	105.84	101.95	109.55	103.33	102.63	109.37	93.619	105.2	107.05	103.46	101.14	104.84	113.21	104.36	109.05	109.26	105.53	113.55	113.33	107.74
120.21	101.83	115.37	115.18	110.37	112.85	110.01	120.82	106.33	110.42	109.16	123.26	117.9	108.38	113.04	113.24	105.52	104.65	112.73	110.43	114.98	116.08	107.33	119.86	104.67	115.73	106.22	106.11	113.12	109.91	112.55	121.17	114.22	115.14	105.27	107.73	99.178	103.61	103.64	109.07	121.17	110	116.85	106.71	111.15	103.28	108.18	106.68	113.6	102.64
97.818	109.95	98.62	111.14	95.826	105.6	99.232	108.21	98.818	101.46	105.86	95.595	108.85	109.59	104.67	101.96	106.81	112.46	101.31	105.82	98.929	109.61	99.007	87.11	92.102	111.03	109.75	111.57	104.96	99.911	102.23	98.834	106.02	106.5	114.24	105.02	101.03	109.54	101.83	113.02	102.05	103.58	114.81	100.26	109.85	106.46	106.65	104.51	125.83	98.173
105.04	109.45	111.75	110.69	114.22	104.46	108.07	113.07	103.03	108.69	109.8	108.56	112.89	107.34	110.38	114.96	107.74	109.8	110.29	114.2	107.46	113.17	116.67	108.27	116.31	111.72	105.39	114.1	100.87	118.19	101.68	119.32	112.58	106.94	116.73	105.62	107.47	112.36	105.25	109.09	110.88	102.7	116.53	112.84	109.33	108.62	118.28	118.72	103.31	111.08
112.92	119.38	108.63	109.98	107.41	115.54	116.67	109.45	106.29	116.15	111.89	112.67	111.42	116.09	108.16	107.78	109.83	107.84	108.15	107.01	112.95	110.89	109.47	114.15	113.38	112.72	116.67	111.83	122.65	108.46	118.76	106.52	110.9	106.94	108.8	113.48	107.64	114.83	107.5	114.41	104.1	111.65	111.59	110.95	109.91	106.19	119	107.42	114.33	109.57
98.79	109.05	105.6	108.49	101.23	97.389	103.48	102.41	110.06	105.67	103.75	93.181	95.479	100.89	106.53	97.531	105.71	104.86	108.94	97.908	118.7	102.49	106.68	110.55	116.37	108.81	108.01	111.82	105.84	100.46	104.67	99.428	107.63	103.22	112.57	103.2	104.38	104.02	97.025	106.25	105.57	106.67	109.23	104.95	111.42	110.35	100.27	102.98	100.37	105.52
103.09	110.84	107.23	105.42	110.95	107.57	95.95	98.813	103.67	95.982	113.47	102.25	110.11	109.46	103.86	99.499	105.88	100.91	100.37	113.78	101.27	107.83	100.81	106.86	102.36	101.2	102.62	107.28	104.32	104.61	108.96	100.4	99.246	110.3	106.46	102.05	104.81	101.33	114.01	99.114	99.56	107.85	102.57	108.32	108.1	106.1	104.97	109.34	112.56	108.73
105.66	107.44	103.16	104.87	112.81	108.07	105.6	110.49	106.3	100.44	100.08	109.07	111.87	112.01	102.91	106.77	104.28	108.27	99.688	101.19	94.627	101.92	101.13	100.32	110.09	108.6	111.31	101.1	100.13	100.49	102.04	101.92	102.7	109.51	102.23	109.75	102.69	104.85	97.232	97.464	105.22	106.25	100.89	105.16	102.83	102.87	104.96	103.49	107.76	105.39
108.76	110.63	114.48	108.8	102.97	106.6	111.56	111.99	106.36	113.62	106.83	122.37	104.01	102.88	104.61	102.35	99.25	114.76	105.68	107.26	108.75	105.85	109.84	102.24	114.86	104.48	106.79	115.07	114.03	113.34	116.8	107.28	110.62	106.52	114.97	105.54	98.617	110.88	99.343	101.58	112.34	114.13	103.25	109.51	115.11	101.5	108.16	102.97	106.44	105.08
120.91	97.332	106.08	109.44	110.76	108.24	106.89	113.17	113.44	114.81	111	115.59	105.97	108.2	105.3	112.71	108.6	109.4	112.27	113.03	110.63	112.44	113.23	110.85	114.51	112.88	110.97	110.16	106.56	101.73	112.58	110.55	117.43	115.82	109.93	105.45	103.25	121.35	112.22	103.23	98.817	123.4	109.77	112.65	109.58	111.57	115.73	102.54	106.08	117.53
99.965	97.192	92.561	89.316	98.562	101.01	92.627	92.559	108.22	101.31	106.24	102.85	98.493	109.74	100.89	109.35	96.321	99.601	110.06	94.771	90.56	107.91	106.39	98.436	99.982	100.84	98.047	93.546	98.823	106.25	96.638	98.399	104.18	105.9	105.25	96.651	98.345	97.135	96.579	100.81	104.73	98.225	101.07	99.452	85.378	99.288	99.027	107.47	103.18	90.601
110.67	100.35	103.71	103.19	116.52	103.45	102.67	105.25	111.28	105.63	105.03	111.47	101.12	114.98	102.45	110.49	116.3	102.46	95.53	108.43	107.5	106.67	105.16	109.71	97.163	97.994	105.85	109.24	110.04	111.85	108.03	107.23	106.72	98.255	108.52	107.58	109.69	99.304	97.95	102.07	104.72	106	106.18	109.74	109.24	103.41	112.38	115.32	110.03	114.95
111.45	112.37	119.57	107.71	112.76	113.22	110.03	109.77	112.19	116.5	105.8	110.88	104.17	111.12	106.23	118.88	117.02	113.97	118.53	105.52	111.59	101.19	121.91	103.82	109.43	111.1	115.29	110.74	116.42	113	108.85	110.03	124.46	117.4	115.39	110.06	103.8	114.44	110.94	116.58	112.94	111.72	117.34	112.04	118.68	108.54	103.07	116.13	115.17	116.61
109.55	104.97	104.31	118.76	104.78	114.71	108.69	102.23	97	106.67	102.18	98.878	102.03	98.949	115.87	107.97	118.05	102.91	108.84	103.16	101.49	102.95	105.55	110.97	106.53	111.85	113.22	105.2	97.937	108.4	105.27	108.12	104.2	114.57	104.78	108.24	106.51	107.83	105.35	109.99	113.98	104.05	98.762	110.23	110.76	109.86	104.24	110.23	111.12	102.02
105.74	109.12	104.47	107.06	103.81	101.9	105.82	111.52	113.11	121.73	110.71	107.71	112.17	104.12	115.44	103.96	103.87	112.76	115.66	109	112.48	108.63	113.37	103.8	102.54	103.2	117.26	107.73	115.4	108.54	106.26	105.81	102.77	106.85	107.96	120.43	106.27	115.67	106.1	112.86	110.84	107.48	99.509	106.53	111.01	117.17	100.19	113.52	113.65	103.83
115.61	116.72	107.17	105.2	106.12	123.08	109.71	107.36	108.27	112.36	113.11	122.49	109.84	117.54	108.02	105.09	110.29	110.17	113.69	110.06	108.78	116.91	118.17	107.93	114.25	112.71	115.59	118.04	106.46	107.61	118.9	110.57	107.56	110.35	101.93	106.05	114.62	108.59	111.85	110	119.47	115.61	122.44	106.48	109.37	112.05	114.43	115.76	107.18	114.15
104.95	98.842	109.44	110.49	98.753	113.16	101.36	97.671	102.54	111.75	107.47	108.25	109.3	106.54	101.64	111.08	102.44	103.56	108.15	102.1	104.06	105.52	108.96	103.51	110.7	102.65	114.89	103.93	115.74	117.09	110.05	103.16	102.27	100.5	115.72	102.76	104.52	113.73	110.46	107.11	104.14	99.598	111.23	101.29	98.918	110.54	104.7	100.77	112.97	102.42
108.18	107.14	107.56	109.75	102.55	107.43	111.02	107.37	109.7	96.248	108.84	97.738	106.46	109.68	104.86	110.55	113.26	102.95	102.43	105.77	113.02	102.84	108.22	99.118	106.76	111.79	95.64	111.09	98.114	104.26	114.74	103.24	104.8	105.74	96.095	110.08	102.02	97.573	101.74	102.44	100.84	96.01	104.27	102.77	106.01	101.01	105.46	104.5	101.45	113.73
110.32	109.09	106.79	103.31	102.63	104.73	105.84	106.8	105.02	111.75	99.179	105.92	105.84	109.97	109.51	108.14	102.92	104.41	107.29	105.7	109.29	110.24	109.9	109.05	109.31	105.47	112.3	96.925	106.84	103.1	105.91	114.94	107.07	111.15	115.09	111.89	92.858	109.87	104.94	108.33	108.87	102.23	94.419	108.24	109.47	102.1	111.46	102.85	114.53	109.39
103.89	102.99	106.93	102.95	98.907	100.68	101.51	117.42	101.73	107.93	98.769	111.33	109.31	111.79	100.15	106.78	97.862	107.8	106.01	104.62	98.479	98.239	99.87	114.1	111.87	102.12	101.49	111.22	98.816	105.52	109.98	104.49	97.108	106.79	113.88	109.04	99.573	109.39	99.45	101.72	100.23	108.45	98.111	103.31	112.12	108.71	113.05	98.69	105.43	100.83
106.73	104.32	101.06	96.971	106.31	102.21	106.41	102.56	111.24	100.02	110.42	106.28	100.36	95.643	104.74	112.7	103.98	107.04	99.354	107.11	106.48	107.92	107.44	103.37	105.39	103.75	102.02	102.47	113.09	89.121	99.175	106.21	106.31	110.55	102.77	115.76	104.87	105.84	97.68	102.51	93.132	107.44	104.81	105.87	103.8	100.59	102.86	108.03	110.13	97.74
116.77	109.83	114.29	106.19	105.45	108.43	111.17	104.87	105.41	103.86	111.33	98.707	108.13	98.911	110.64	99.232	106.37	109.12	107.27	106.13	111.36	110.9	110.73	96.856	104.2	102.78	106.71	112.62	106.33	102.17	105.67	104.71	113.34	100.4	100.2	103.28	105.15	90.797	105.18	103.27	95.281	100.43	115.04	104.75	105.09	101.13	107.23	102.36	108.15	99.907
105.41	103.02	101.34	100.09	108.11	100.66	99.911	102.02	102.22	103.59	99.338	100.16	95.518	101.2	98.516	95.349	96.849	98.325	99.833	97.315	102.31	90.008	107.29	102.28	98.745	91.966	103.67	95.82	101.54	100.64	96.533	105.02	101.43	93.177	91.324	94.636	99.484	99.302	94.566	99.458	101.25	100.84	105.48	94.69	103.48	97.25	100.62	100.76	110.38	101.66
102.89	107.78	98.393	102.56	108.9	95.461	100.31	107.29	108.46	101.3	108.6	103.52	107.99	95.475	105.5	109.45	95.44	102.99	96.501	106.36	116.18	93.782	111.61	101.75	114.25	106.25	109.51	104.7	115.11	101.12	107.86	111.21	101.4	96.805	114.46	109.49	102.81	108.78	110.65	101.91	104.08	104.51	106.45	100.38	107.47	103.23	115.13	110.1	102.23	107.77
113.87	109.37	117.13	104.98	111.66	108.45	106.63	116.73	116.81	113.41	99.985	113.47	119.01	116.28	104.72	112.61	112.92	115.19	111.26	106.34	99.779	109.92	113.06	119.09	114.14	104.5	110.14	115.69	118.39	105.7	107.53	118.94	113.84	111.92	118.65	112.4	122.09	109.74	115.09	114.3	110.46	111.3	114.67	115.62	115.05	115.93	108.26	117.51	116	113.65
124.98	113.4	119.96	126.61	115.9	115.79	113.23	117.58	127.6	115.31	122.57	118.5	114.96	119.68	122.7	119.13	116.38	114.06	109.58	121.07	112.79	114.91	129.39	116.6	118.12	111.18	111.9	115.11	115.37	109.67	118.95	111.42	117.55	122.39	114.86	113.58	111.25	111.08	123.26	116.76	112.99	119.41	123.43	115.28	126.4	123.46	120.29	125.09	114.45	119.5
102.29	105.3	109.77	99.243	107.74	113.6	105.8	111.75	112.69	103.32	106.92	104.97	104.29	102.54	105.82	118.25	102.59	111.63	105.7	104.51	105.42	108.55	97.355	100.56	103.77	109.56	107.91	105.21	103.27	108.49	106.24	98.945	110.95	102.93	105.16	105.26	110.19	100.67	111.03	106.05	106.71	111.28	109.23	105.45	100.11	103.41	104.19	111.74	103.8	108.16
106.7	102.53	111.55	105.48	107.02	106.26	115.73	104.26	113.07	105.27	115.9	109.72	113.54	113.13	116.9	119.74	108.2	113.4	103.21	106.48	111.23	107.85	107.63	111.16	126.35	114.1	109.93	115.5	109.76	112.33	109.88	110.79	117	114.98	112.76	106.99	108.13	115.33	116.88	101.08	115.14	107.69	107.25	102.12	106.9	95.673	109.73	113.77	97.37	108.51
115.17	118.36	116.96	102.76	106.97	110.54	104.08	109.66	108.64	111.37	116.73	114.5	104.55	109.37	117	111.6	118.66	107.13	101.92	108.87	111.65	118.06	107.69	106.96	111.97	109.9	116.66	108.82	118.96	113.96	117.87	109.56	114.35	120.13	113.41	113.84	106.47	117.79	104.91	109.85	109.52	109.51	111.1	117.47	109.67	101.63	114.58	118.04	109.77	103.29
112.6	115.17	118.46	112.77	116.48	115.06	110.16	113.91	119.02	113.2	111.64	120.27	115.29	108.81	114.13	114.42	114.87	118.45	113.47	113.77	118.53	116.52	117.91	103.56	116.51	113	114.51	112.68	117.74	124.35	115.61	113.87	115.03	110.84	113.31	107.65	126.28	117.74	119.33	117.72	113.94	112.46	110.35	113.79	114.14	118.29	110.68	118.53	119.38	108.5
107.37	113.32	112.92	117.88	101.75	113.51	108.15	107.44	113.71	109.48	112.9	120.44	115.95	113.99	112.4	111.84	113.72	103.89	113.3	111.21	101.97	106.47	98.775	101.03	109.26	115.59	112.12	110.67	115	101.07	110.57	109.03	107.87	109.82	106.55	111.77	108.66	103.97	112.52	101.78	112.46	106.69	109.16	100.23	113.19	117	108.73	118.43	110.34	110.19
105.66	90.013	94.856	100.36	93.735	99.447	108.09	96.747	100.16	96.111	106.88	88.734	86.423	97.394	102.6	97.329	112.33	96.614	98.312	99.425	103.11	102.33	95.965	109.81	105.81	97.43	104.45	95.444	104.59	94.085	97.403	101.35	97.007	95.853	101.91	101.7	94.415	104.9	101.64	98.89	100.14	98.267	95.344	105.08	100.96	102.38	101.9	99.302	104.47	100.91
104.47	106.46	110.58	105.63	103.58	109.33	110.11	110.98	117.28	101.35	107.79	97.345	106.68	93.394	105.6	98.356	105.4	108.04	102.97	104.35	112.05	105.31	106.59	105.04	106.78	99.534	109.78	103.58	94.621	97.394	101.2	103.75	101.77	106.99	101.01	102.97	112.03	107.67	102.86	100.96	97.489	102.66	99.798	105.12	93.395	104.96	98.434	110.47	99.287	104.16
113.24	107.96	117.59	107.44	105.35	114.93	108.72	107.15	119.68	110.97	111.93	108.99	111.98	106.56	114.8	112.61	115.36	103.07	117.01	117.28	102.39	111.74	107.93	111.27	113.12	111.22	107.48	112.91	108.29	113.98	113.26	110.6	96.481	108.16	115.08	122.79	106.86	105.84	109.41	102.72	104.18	101.36	100.07	110.38	106.66	109.71	110.52	115.06	109.74	121.63
111.39	110.19	106.1	106.5	109.86	103.1	106.39	102.56	100.82	112.13	102.69	111.21	113	101.19	103.01	100.29	100.8	109.48	93.8	102.34	103.69	109.28	110.11	102.74	109.04	104.04	103.33	101.73	102.94	103.99	99.52	103.87	110.05	107.15	103.32	97.337	106.29	108.35	106.61	112.46	114.18	106.4	116.1	106.31	107.14	101.55	107.84	106.35	102.03	102.5
103.66	104.88	96.534	108.01	101.86	103.09	108.37	111.84	93.224	102.62	105.12	110.5	109.06	97.665	105.83	110.83	104.86	106.84	107.83	102.31	107.34	93.851	100.69	111.77	114.09	96.918	112.27	95.07	97.919	103.43	109.9	103.42	105.31	101.93	106.34	98.765	105.47	106.03	111.91	110.82	109.29	110.88	106.63	114.15	105.56	103.13	107.04	97.527	103.85	100.06
100.17	101.4	90.936	105.58	102.12	95.608	101.06	102.55	99.939	103.41	113.63	101.66	102.94	99.468	94.485	101.27	105.89	104.28	97.195	107.46	105.23	90.527	101.45	103.32	99.886	101.03	92.391	109.11	99.073	91.22	104.81	103.8	103.57	103.4	101.69	104.89	103.1	109.46	99.27	98.243	102.1	97.816	100.07	109.43	94.504	102.3	95.259	101.6	102.25	99.803
111.89	101.44	109.87	110.25	112.05	107.45	104.72	103.3	108.97	103.41	105.03	111.91	103.82	106.85	109.62	104.18	103.03	109.47	104.81	104.76	101.89	107.89	114.36	110.28	108.44	110.26	105.42	108.42	97.526	110.58	102.64	99.522	100.07	111.39	102.99	106.33	102.83	116.85	101.3	104.84	105.96	116.09	102.44	103.02	100.11	110	109.9	107.83	99.592	105.46
108.03	102.91	109.66	101.07	100.17	102.5	113.87	100.73	114.46	108.29	108.14	102.74	113.61	108.8	101.07	104.9	106.85	99.772	107.38	100.42	101.04	104.71	100.01	96.36	116.59	102.35	104.8	109.36	110.34	114.31	109.11	97.097	105.88	95.98	103.09	107.93	111.55	105.24	107.66	109.31	102.35	105.8	96.955	101.41	107.02	104.67	104.48	104.02	112.85	108.88
97.866	98.326	96.13	95.514	100.35	99.173	98.901	107.45	100.83	95.687	94.606	99.577	97.591	95.56	96.645	105.07	99.76	99.815	101.04	94.202	88.79	104.94	109.23	103.56	96.46	100.99	100.52	98.726	101.22	92.042	103.32	93.222	96.991	108.85	98.464	103.17	97.339	96.107	103.82	102.68	102.01	98.608	97.789	102.72	96.618	103.77	105.08	94.547	94.742	102.47
107.3	94.017	103.96	108.08	110.56	111.27	91.158	109.42	101.88	108.72	111.95	107.46	104.3	114.5	102.05	109.93	108.27	103.92	108.19	105.15	108.57	108.89	101.69	118	105.75	106.49	106	105.53	109.05	96.86	104.29	122.38	104.38	106.05	112.08	113.09	107.65	106.26	103.03	106.57	115.02	104.12	103.39	96.666	109.39	110.24	108.54	101.97	100.61	106.28
110.2	108.71	110.16	108.01	112.53	111.72	101.12	106.59	112.58	107.12	106.91	106.26	109.53	109.57	108	108.21	104.64	107.69	102.29	108.49	114.59	103.86	97.936	104.32	111.3	111.11	106.24	104.44	111.32	105.23	108.36	105.91	102.15	108.61	101.2	103.58	107.05	110.54	104.62	107.13	106.38	108.91	107.67	109.57	114.12	104.47	98.557	102.33	102.6	110.2
111.71	113.28	109.59	108.4	102.37	105.15	108.62	108.75	104.76	108.56	101.23	106.3	103.79	106.35	111.73	103.74	101.37	107.86	98.324	115.74	111.62	107.3	109.41	100.8	111.4	102.07	109.61	115.63	113.1	110.28	103.24	100.9	105.6	107.82	105.08	112.03	110.85	106.91	104.25	98.101	101.53	103.11	99.457	109.03	103.72	100.19	107.21	102.93	100.82	105.88
104.97	102.56	107.65	103.31	100.69	110.44	109.38	106.92	99.155	105.41	109.12	101.34	107.81	105.61	104.62	109.24	106.23	109.57	105.59	105.3	104.1	104.86	100.2	97.609	107.34	112.3	113.93	106.82	116.62	101.35	98.067	111.88	108.39	100.33	108.44	99.453	97.885	110.42	108.5	111.15	101.8	106.28	105.45	106.23	107.13	108.17	103.23	105.24	104.68	102.39
112.86	116.43	112.9	110.53	116.56	107.35	114.45	100.35	107.86	110.09	107.77	107.02	118.94	109.41	115.14	111.55	105.76	110.59	107.95	113.16	109.19	111.1	118.07	114.46	110.67	116.18	100.84	110.43	108	109.3	101.28	109.74	112.89	117.38	110.82	106.63	118.4	108.76	104.48	110.26	106.87	119.69	116.56	109.34	103.95	107.22	110.24	112.03	117.2	110.93
104.16	116.45	111.11	120.07	108.39	118.11	111.98	111.48	112.24	123.88	111.87	113.76	115.85	112.1	121.82	111.39	110.58	102.8	108.5	107.78	111.24	115.28	113.5	111.61	110.72	109.08	109.96	108.67	111.34	111.51	120.52	104.4	113.65	115.56	119.76	108.54	103.32	116.98	124.05	106.58	107.92	108.58	116.11	106.74	111.63	109.94	104.16	114.03	103.34	116.93
110.13	106.33	103.86	110.57	109.53	108.71	106.34	110.27	106.33	113.61	109.81	114.23	107.57	108.62	102.57	113.79	104.08	105.49	108.48	108.91	107.43	111.99	110.87	110.57	94.192	109.17	98.58	109.51	112.35	109.97	102.46	108.69	96.408	102.94	106.52	107.98	109.07	115.06	110.56	106.43	112.75	96.271	107.32	105.39	116.47	115.51	116.98	107.71	103.14	103.69
105.56	111.96	100.83	110.22	114.81	108.23	106.32	114.28	102.7	103.99	106.1	104.41	102.52	99.817	103.65	110.34	105.46	108.74	103.93	102.77	106.78	101.87	108.98	108.7	106.68	111.86	113.88	105.15	102.51	115.18	109.75	106.53	105.41	111.85	107.15	104.06	103.27	107.59	115.49	108.34	114.16	101.01	106.65	107.44	107.53	102.25	108.43	98.291	108.36	102.75
121	117.83	109.99	110.05	112.74	116.74	104.4	107.5	116.07	117.57	117.28	110.52	105.63	116.24	120.81	115.38	110.2	101.98	108.91	111.05	106.47	112.17	110.1	112.03	109.59	110.77	121.72	113.03	116.44	110.95	121.95	110.3	104.37	117.85	102.16	113.16	111.55	108.79	114.85	106.33	116.11	116.54	104.72	116.35	119.55	120.59	112.03	110.32	114.54	114.8
102.24	94.045	110.33	100.43	98.683	97.993	100.35	105.48	99.952	107.34	110.89	104.53	104.57	93.917	101.77	103.85	92.925	102.38	99.905	96.773	96.811	97.713	105.95	93.309	102.29	104.05	105.45	104.79	96.115	94.013	106.25	92.946	99.421	89.074	101.89	99.323	96.656	97.442	89.034	104.45	105.56	97.909	108.49	103.38	101.8	90.408	103.6	103.77	98.787	103.76
115.53	104.73	110.16	97.653	105.38	110.93	108.29	107.01	103.69	101.63	109.6	99.059	99.902	95.959	108.22	103.34	106.6	106.09	95.779	106.43	108.3	101.68	106.37	104.49	103.88	104.21	106.93	99.395	100.91	101.43	101.46	95.89	110.08	113.34	108.55	100.75	100.86	104.85	106.14	105.08	112.17	111.41	105.77	98.154	103.59	109.21	109.36	115.42	102.51	105
117.79	107.83	110.99	125.09	116.96	112.1	107.09	110.69	108.34	107.03	118.17	111.48	107.75	108.62	112.94	105.8	116.4	110.78	110.59	113.61	109.99	109.12	109.5	118.81	105.94	113.89	115.46	102.97	115.02	117.75	116.42	105.11	112.37	114.36	112.81	117.24	112.6	104.31	112.88	112.14	103.34	113.62	115.71	117.23	120.74	114.86	111.36	114	102.89	104.58
100.95	96.614	107.31	110.4	110.2	104.32	102.39	103.49	112.14	108.31	113.24	104.46	105.01	104.16	103.49	101.18	112.07	109.82	109.43	102.6	110.9	108	108.67	98.05	103.58	104.37	97.972	108.94	99.133	113.4	96.841	110.01	111.39	106.95	117.94	106.54	108.83	102.95	106.11	111.16	95.507	109.34	101.73	98.133	111.53	95.536	101.4	102.19	100.07	108.45
110.59	102.7	103.07	102.42	99.124	113.44	120.11	106.46	107.66	105.55	96.48	103.07	107.59	115.53	105.97	95.824	104.38	106.13	103.94	107.7	103.44	105.49	105.9	98.657	101.28	114.42	116.65	100.28	105.93	110.05	107.64	99.771	101.9	107.59	115.08	102.38	110.03	101.05	101.34	106.56	110.06	110.96	116.48	99.268	100.75	103.65	107.55	107.64	109.57	112.19
103.35	109.04	115.17	100.1	101.81	109.99	109.91	105.61	109.5	109.15	108.77	107.28	108.46	102.11	106.4	104.52	112.43	106.15	98.176	108.99	101.62	116.52	106.9	98.591	102.85	98.668	94.463	107.41	113.58	109.81	110.3	104.16	96.563	104.31	106.32	106.97	100.72	99.502	109.22	113.09	104.17	113.24	102.12	103.46	102.25	109.35	108.39	100.09	96.086	116.43
106.85	101.24	99.364	94.31	92.778	101.68	93.82	103.51	99.531	94.425	90.411	97.001	91.284	100.45	107.4	108.6	101.85	109.45	101.59	105.91	104.19	97.579	93.103	101.23	98.36	98.3	98.637	103.6	99.188	105.43	95.408	98.177	97.544	106.55	102.19	99.55	99.222	99.691	104.38	98.572	100.59	104.81	105.44	98.344	98.054	101	101.04	99.432	99.489	98.838
104	97.052	106.96	99.64	109.53	93.976	93.324	97.866	94.261	98.852	94.553	97.756	100.44	103.43	99.929	103.51	102.34	102.96	100.72	93.355	106.53	101.79	94.368	99.474	102.33	106.82	108.71	98.92	103.36	110.24	97.654	98.906	95.3	105.3	99.591	96.605	97.672	108.76	107.37	101.35	100.68	97.267	101.5	99.977	99.94	107.8	98.045	97.028	111.87	106.22
110.65	121.1	106.13	119.75	109.49	105.13	112.37	113.4	110.33	105.54	105.63	115.85	112.33	111.25	115.71	104.72	108.63	120	103.88	113.65	110.32	110.41	111.47	116.45	108.77	114	102.89	102.51	110.25	118.39	109.66	105.47	107.21	104.73	114.69	111.63	108.55	109.55	114.24	114.16	113.71	111.37	109.91	104.32	107.39	100.44	107.53	112.31	112.38	117.27
105.06	110.16	97.522	103.98	111.35	108.42	105.03	107.79	103.71	99.666	111.14	106.35	114	111.84	101.81	109.89	105.93	111.37	106.52	101.5	107.76	110.24	99.663	97.547	105.29	112.65	108.84	100.7	114.28	106.24	104.98	105.79	107.15	101.21	107.3	116.72	105.77	103.99	110.87	103.43	104.96	111.64	98.283	103.12	101.4	105.44	99.547	102.08	112.32	102.02
108.11	118.3	115.77	114.74	106.78	113.74	96.894	114.87	112.1	114.56	111.5	114.43	109.12	112.25	98.568	119.45	106.31	116.3	111.14	104.17	109.13	109.38	105.55	112.98	111.39	111.17	109.81	111.7	116.02	107.93	121.36	116.87	110.32	122.22	108.87	115.77	113.41	102.98	111.17	108.79	107	120.44	109.54	108.03	115.5	101.45	113.97	114.67	114.33	109.37
117.68	105.03	106.37	114.42	106.91	116.66	118.08	113.83	109.56	109.78	111.68	107.8	111.78	105.19	107.83	114.32	106.21	118.27	107.85	121.19	112.03	113.47	116.18	115.35	111.75	108.23	115.1	108.35	108.39	117.8	102.98	103.73	113.88	113.22	109.4	112.64	110.76	117.36	106.07	113.05	112.72	112.13	117.54	112.54	119.73	122.08	118.75	109.27	115.51	109.95
90.526	105.04	97.056	103.9	100.58	102.5	93.259	107.58	95.184	99.841	96.339	101.7	94.981	103.3	100.95	96.446	96.523	101.74	91.865	95.057	106.2	101.31	92.426	99.464	103.27	95.135	98.948	94.891	87.692	99.108	104.39	102.27	104.13	104.99	107.12	98.617	103.2	110.06	97.12	104.46	101.52	102.95	94.376	111.26	97.762	103.91	94.689	102.56	101.49	97.637
97.557	110.83	122.33	112.24	114.72	118.64	108.71	109.16	103.5	111.58	113.86	108.27	106.36	114.46	106.73	123.36	113.66	119.43	112.43	101.16	108.94	112.82	117.85	117.52	106.23	104.4	107.82	109.65	115.15	112.86	107.96	110.41	107.93	110.67	108.61	105.92	109.49	113.38	121.36	108.19	105.18	102.28	114.23	115.09	111.56	118.48	102.55	119.7	117.08	122.65
102.86	99.37	111.2	97.123	90.069	93.281	100.1	100.64	95.204	101.14	105.96	94.22	93.977	107.11	111.15	100.31	101.29	102.27	103.27	102.4	99.622	91.508	106.78	112.98	98.891	102.09	110.36	103.56	103.63	105.17	105.15	109.28	106.06	107.46	98.033	93.973	97.311	99.377	97.207	101.99	99.127	99.468	106.62	98.484	90.752	105.2	92.383	92.322	98.417	97.613
112.61	110.81	113.15	115.24	111.1	107.07	114.2	106.41	103.31	104	110.18	122.7	106.3	110.86	125.01	106.34	107.09	112.01	103.56	117.22	104.82	111.98	112.05	110.36	106.08	102.5	109.9	114.37	117.76	112.45	121.92	114.96	112.23	117.35	108.69	119.56	111.28	110.93	113.46	108.14	107.84	115.21	107.5	117.61	99.443	113.35	110.87	105.92	112.52	105.59
112.08	104.45	106.94	107.48	112.36	101.21	105.13	110.43	112.66	113.42	107.99	110.74	101.48	106.29	105.25	102.04	109.39	111.23	111.98	102.9	103.38	103.74	104.79	103.11	103.49	107.83	108.11	111.8	102.3	109.53	94.526	97.64	104.81	105.89	108.54	102.71	114.56	109.02	100.68	107.95	109.27	114.06	109.01	106.99	105.52	109.56	99.949	104.14	103.28	101.99
102.13	97.952	100.07	101.76	109.02	102.1	104.21	112.07	109.94	101.83	103.6	109.89	105.1	112.18	103.8	102.45	103.93	100.69	102.19	107.63	111.48	104.81	112.73	99.717	101.57	108.11	109.87	104.21	95.237	101.14	112.41	101.36	104.55	97.205	112.38	104.96	107.22	108.56	105.72	109.86	109.54	113.97	112.23	105.56	106.46	102.56	98.521	106.19	108.51	104.92
100.31	105.13	104.77	108.72	96.527	100.84	96.464	106.27	106.25	103.32	102.29	104.96	114.2	113.66	100.83	104.19	109.09	107.06	117.06	94.819	97.665	114.84	106.38	102.94	105.18	109.07	106.78	95.828	102.31	104.4	108.25	100.94	101.91	103.25	104.45	95.5	107.96	99.532	103.45	107.49	107.92	100.26	102.26	107.08	105.02	113.68	107.91	99.506	105.16	99.367
102.85	98.405	99.254	104.47	98.922	99.694	100.58	97.64	100.45	107.69	102.85	92.549	103.71	100.62	101.53	104.98	100.96	97.717	101.64	97.66	99.253	104.46	97.89	106.16	96.385	85.802	96.257	99.02	97.885	103.64	98.032	96.496	96.757	101.47	93.557	91.912	105.53	93.159	95.581	94.882	99.846	104.24	101.03	95.013	90.742	98.596	94.765	103.49	97.419	94.762
101.65	97.356	92.616	108.1	101.07	96.659	98.167	101.93	103.75	99.72	96.232	94.232	97.983	107.33	103.24	103.53	98.695	96.555	106.27	107.58	98.016	95.548	105.27	98.339	96.801	103.19	92.547	103.57	107.24	99.234	96.696	90.797	96.879	107.23	112.75	97.231	101.2	111.85	108.71	106.05	91.896	98.015	102.81	96.649	99.965	104.54	101.04	101.18	104.54	94.324
110.58	103.78	111.04	102.8	110.88	104.39	105.02	115.37	103.88	109.71	112.97	109.11	112.09	115.48	114.46	107.59	117.71	106.67	108.46	108.29	119.22	105.27	105.17	109.32	118.35	108.98	113.98	104.84	111.87	111.62	118.8	118.07	118.22	110	107.85	114.67	118.82	117.68	103.04	109.85	113.43	116.2	115.6	115.86	103.04	108.77	118.82	107.43	106.18	124.31
113.81	113.88	115.98	105.39	109.9	116.89	111.75	110.42	111.01	110.16	114.47	98.698	113.65	109.38	114.42	110.64	112.63	108.95	101.83	106.1	101.24	119.82	104.3	104.56	121.36	111.85	113.37	107.44	106.8	113.06	110.01	109.79	101.32	107.77	113.2	119.62	116.5	125.11	116.2	104.46	117.08	117.11	105.38	111.67	110.95	114.96	121.87	111.79	120.21	107.16
111.32	112.18	100.29	116.37	119.64	100.28	106.31	111.96	119.58	122.23	111.73	116.74	107.69	114.32	108.95	105.44	106.21	112.13	110.72	108.52	119.92	119.13	106.52	104.85	120.01	121.69	110.38	105.6	114.2	119.51	112.2	111.68	112.97	116.09	115.13	110.87	108.11	113.85	113.27	115.65	105.33	117.02	109.19	114.03	113.72	115.84	106.3	112.16	104.6	113.04
105.82	100.03	101.73	98.758	100.81	97.444	97.019	97.565	98.249	92.873	103.27	102.87	97.302	95.046	103.99	96.334	104.47	97.204	96.899	99.206	111.91	101.4	104.05	108.6	101.71	93.093	103.86	109.65	103.32	106.19	92.39	98.987	98.471	96.436	100.87	102.83	90.492	99.327	107.87	91.494	103.9	106.81	103.44	105.22	105.22	112.2	96.585	104.55	102.54	108.94
112.83	106.88	107.6	105.97	103.1	104.5	110.95	102.13	112.36	108.52	106.46	107.95	93.771	106.78	108.82	108.13	100.96	95.638	114.4	108.32	95.697	107.41	106.95	104.62	107.89	111.73	108.37	102.22	104.49	106.09	103.49	107.64	103.48	111.18	105.69	112.59	108.17	106.75	107.52	104.7	104.66	92.842	113.76	104.27	101.67	111.27	104.34	113.15	113.48	105.36
105.62	101.63	106.53	99.836	111.42	104.69	99.414	101.63	104.99	104.46	101.27	103.48	98.281	106.5	104.56	107.04	102.91	104.22	110.24	116.46	113.04	105.83	99.055	97.981	95.475	112.08	104.78	104.98	93.494	104.48	107.88	97.506	108.21	104.87	103.04	111.2	100.19	110.58	101.1	104.07	103.68	102.65	110.65	97.032	100.14	105.71	112.99	95.398	101.44	100.25
105.76	123.05	115.86	111.21	111.12	116.11	109.76	110.78	115.88	113.2	114.27	109.28	108.46	118.19	114.59	114.06	109.72	109.57	120.4	112.6	115.01	110.88	111.95	123.37	106.67	116.6	105.29	112.05	111.66	110.96	112.51	108.44	117.8	108.3	113.12	114.74	112.11	126.78	102.99	110.53	111.6	111.01	112.58	101.54	112.82	114.53	120.7	118.73	104.47	106.82
102.61	97.876	96.863	106.5	109.49	106.99	105.41	102.52	103.76	104.01	100.05	98.277	101.31	97.293	108.24	97.284	104.42	106.35	95.422	106.45	103.88	97.818	112.31	108.26	103.69	103.1	102.23	111.81	104.74	96.438	104.81	99.743	98.367	96.883	99.752	108.57	106.42	99.128	109.06	111.3	100.55	110.35	112.54	108.99	102.86	102.5	100.45	102.83	94.709	104.4
103.73	99.788	103.04	105.46	96.034	106.17	101.87	108.48	100.03	95.028	104	104.47	108.23	101.72	102.44	104.92	109.5	101.72	108.66	113.27	105.43	106.11	107.44	109.4	106.56	103.2	103.01	106.84	105.41	108.28	103.95	106.98	100.28	109.9	109.16	101.88	100.36	101.51	101.48	98.691	108.13	113.7	110.39	110.58	100.43	103.49	102.28	113.74	108.38	109.61
108.42	107.33	105.95	109.94	104.2	94.668	105.03	110.09	100.98	107.34	111.63	112.39	101.78	108.69	113.59	95.454	113.48	112.18	109.53	104.07	97.528	97.345	103.46	104.48	100.87	111.05	108.75	108.61	96.383	110.7	101.56	104.81	114.9	104.07	97.497	112.03	103.31	106.13	106.49	96.947	109.97	99.021	112.36	102.04	93.118	109.1	96.982	109.82	96.289	111.22
116.16	117.52	105.65	120.39	116.4	112.12	114.47	111.14	111.14	106.07	117.73	119.32	112.25	118.23	108.46	117.2	112.66	111.41	114.46	105.96	110.07	108.88	102.06	103.91	123.94	117.82	111.63	105.89	110.78	117.42	113.78	107.82	114.32	100.77	119.53	111.37	111.72	112.43	111.12	115.01	110.26	112.85	119.79	112.53	116.28	112.23	123.69	120.93	114.29	113.02
101.71	104.2	97.766	90.522	102.6	105.79	111.32	104.39	112.68	98.341	101.8	104.97	99.801	104.78	98.394	117.4	109.25	103.37	106.38	100.76	100.76	104.48	109.3	101.1	104.71	108.59	109.73	101.61	101.86	99.397	95.734	103.38	98.403	99.024	103.7	99.287	101.44	110.12	104.9	104.55	111.35	108.36	110.09	113.23	103.75	113.49	107.01	109.34	105.43	103.36
107.92	102.62	111.06	105.82	107.4	110.45	102.91	103.55	105.32	105.45	102.73	98.388	102.42	107.32	97.247	108.59	101.61	110.04	98.278	107.98	104.75	107.8	98.438	109.28	111.83	110.28	107.49	101.8	117.69	102.37	113.45	105.37	103.63	113.74	108.25	103.05	108.85	98.758	100.23	110.71	105.55	99.025	103.36	111.49	117.83	100.49	108.85	96.243	107.35	114.92
106.04	116.02	111.36	124.23	109.85	104.12	102.42	116.21	109.26	112.18	111.41	111.67	117.21	101.87	104.53	107.91	111.41	113.61	110.06	111.98	112.36	106.99	106.21	103.23	102.06	119.16	114.98	113.03	110.5	109.27	105.96	121.67	109.99	104.08	105.97	111.8	117.01	113.21	115.07	108.29	116.77	116.58	120.36	103.51	114.47	99.287	111.11	110.38	110.05	109.78
98.764	90.861	97.69	92.005	98.783	95.904	103.58	99.427	110.08	104.53	101.72	97.249	105.24	100.59	99.863	103.08	101.39	99.678	101.85	106.14	92.882	101.68	94.186	107.25	104.59	98.643	101.62	105.72	103.58	106.16	99.975	105.92	96.527	94.048	94.668	95.698	92.516	97.578	105.61	92.265	97.48	97.499	98.164	100.35	104.96	101.49	93.762	107.96	95.743	104.24
109.79	118.47	110.17	110.19	113.92	112.29	113.64	114.9	111.92	112.31	116.52	117.18	114.03	109.11	114.6	115.39	116.7	123.51	117.56	123.91	123.27	118.04	111.17	115.64	119.36	111.64	115.76	110.05	117	115.06	115.85	124.85	112.98	120.2	117.44	124.62	106.19	109.41	110.83	120.54	114.91	112.44	107.89	108.91	120.71	113.04	119.34	117.74	114.9	111.77
110.55	112.03	107.59	111.05	113.99	106.15	106.25	105.38	105.91	111.54	105.84	115.75	107.25	107.6	109.5	108.19	116.46	114.99	100.15	120.53	110.86	117.01	106.06	117.28	110.66	117.59	114.26	117.24	115.05	106.64	104.79	111.44	106.93	113.07	112.73	106.91	107.45	106.22	110.46	104.29	109.25	109.83	105.76	113.57	110.69	108.74	114.14	106.98	111.99	115.92
113.31	111.07	106.9	105.78	119.49	112.61	111.71	114.8	112.9	118.28	111.54	112.5	109.66	109.29	114.79	114.24	116.75	114.7	117.04	114.07	108.1	101.44	109.1	105.59	103.04	110.7	110.96	110.97	109.63	113.53	115.53	109.24	107.36	109.93	106.49	111.12	102.75	116.04	106.2	115.55	111.59	110.73	105.54	116.37	113.09	108.22	112.53	118.27	107.03	106.12
118.74	124.41	110.71	106.88	116.03	111.74	120.1	115.38	110.84	118.07	114.45	120.98	115.29	125.43	113.98	114.68	115.24	117.9	116.59	112.04	121.95	118.01	112.32	119.45	116.8	118.7	113.31	119.47	119.35	122.27	115.18	117.32	107.47	113.42	114.19	115.88	121.35	116.44	119.75	114.05	122.83	119.31	113.01	117.1	107.61	110.58	112.92	115.09	119.51	116.01
102.52	101.31	113.44	93.969	108.99	103.72	103.42	110.05	99.269	107.89	102.72	99.559	104.54	112.62	117.01	107.49	101.65	108.4	91.729	106.34	101.53	103.6	110.94	106.11	107.38	94.776	98.22	104.71	103.24	108.38	101.25	105.19	111.23	111.73	101.83	105.54	107.84	104.39	103.26	114.46	100.6	94.653	112.52	102.73	109.25	104.21	102.92	103.44	103.54	108.11
113.06	114.41	119.78	101.36	101.14	117.47	112.5	110.72	104.79	112.95	118.45	113.3	114.37	110.29	102.25	105.91	115.05	111.2	113.16	112.55	108.6	116.24	120.58	117.05	115.08	112.42	114.67	117.73	109.16	113.77	105.39	112.27	113.93	114.58	108.91	112.29	122.81	111.72	114.84	115.16	107.15	118.08	109.82	109.44	111.86	110.84	108.98	114.87	116.01	117.41
101.43	98.125	97.726	96.734	104.42	114.17	100.82	99.238	108.36	111.06	111.67	108.9	104.62	100.63	105.45	109.66	105.33	106.98	102.31	108	108.28	106.98	105.48	105.49	107.98	100.54	103.33	112.2	109.27	106.64	95.021	101.54	106.88	105.24	103.09	102.41	106.65	103.76	111.3	112.37	109.12	114.39	105.9	106.27	102.43	101.53	106.58	107.52	109.69	107.91
107.91	113.88	114.72	113.95	111.85	103.38	113.79	116.7	116.07	106.26	114.61	106.74	116.13	116.48	122.25	107.92	120.39	108.88	117.15	100.77	106.74	109.25	112.1	103.36	109.6	116.26	106.26	109.15	109.63	111.59	104.41	108.18	107.73	114.77	110.42	114.68	116.38	118.77	109.86	112.93	109.54	112.53	98.318	115.04	110.06	112.11	125.46	126.02	113.94	111.38
106.67	109.31	108.08	105.14	117.58	107.44	104.33	103.37	105.11	97.69	114.4	106.35	113.83	106.8	106.05	109.31	105.2	95.088	100.98	100.7	108.05	92.359	105.12	106.31	105.26	100.28	112.16	110.94	106.92	110.84	110.75	105.41	107.56	107.29	105.43	105.96	103.54	102.87	98.17	101.03	100.27	114.65	102.23	107.45	114.76	110.51	99.484	105.68	103.35	104.02
96.89	100.71	105.03	111.13	106.12	99.502	112.33	108.39	97.457	104.63	103.71	98.409	102.7	112.94	107.19	104	113.05	107.72	100.35	103.42	106.14	98.546	111.11	117.54	111.46	100.77	111.94	108.53	104.32	109.83	101	100.15	94.946	102.39	112.28	110.55	103.42	99.158	102.59	99.223	107.45	111.26	102.49	109.18	110.37	103.76	107.83	103.69	105.18	117.54
112.76	105.73	101.88	96.49	102.66	107.12	102.08	110.65	111.32	111.21	100.79	103.82	105.59	105.07	107.52	113.78	119.98	101.33	105.46	104.78	114.17	109.64	108.81	116.86	107.35	99.803	108.94	103.87	109.19	106.35	102.75	105.96	106.91	112.37	112.87	104.09	108.15	111.42	106.66	107.81	104.48	101.31	105.01	109.25	112.24	101.73	102.65	105.78	96.218	104.9
115.32	108.82	102.26	100.4	103.16	101.98	106.03	97.133	106.16	93.402	106.19	109.42	108.78	114.96	105.8	109.94	106.25	106.87	100.64	105.5	104.33	109.77	105.78	101.32	108.16	107.79	104.34	105.26	97.375	102.44	100.3	102.33	110.39	99.301	102.31	100.92	107.56	91.453	102.62	96.137	105.95	106.4	106.94	103.55	102.84	101.01	103.18	113.67	110.22	106.45
111.88	97.704	113.18	108.1	104.18	108.81	111.77	110.76	111.22	100.28	113.67	103.94	96.501	105.85	107.56	109.21	104.67	109.97	104.83	110.1	105.97	105.66	104.35	114.34	106.79	105.3	106.4	111.54	101.14	109.14	102.43	105.01	112.63	108.33	104.4	102.64	107.07	110.14	110.57	112.07	112.93	107.17	107.98	95.874	112.49	102.26	102.01	110.26	111.09	114.39
102.11	100.25	113.91	118.9	105.47	101.01	109.41	105.97	114.3	108.3	108.44	108.15	99.348	107.3	113.87	110.81	107.65	113.89	97.821	106.44	105.46	107.67	109.03	105.67	94.95	112.63	108.13	101.48	101.11	96.58	102.64	99.263	104.1	104.46	110.86	109.89	113.38	104.16	100.72	100.13	109.42	100.33	100.43	100.74	101.08	104.19	109.52	102.83	97.348	100.54
101.88	106.24	104.6	108.07	95.295	107.33	108.38	102.43	106.29	103.29	107.69	109.34	103.53	103.5	100.84	100.88	109.61	109.12	103.51	108.48	111.03	110.63	107.16	107.3	103.04	98.642	99.502	111	101.65	106.08	103.79	109.18	110.78	103.76	100.45	105.88	105.63	109.68	107.08	109.5	103.23	97.227	102.41	102.03	98.668	107.71	100.39	97.158	107.85	99.151
97.874	101.46	95.998	101.15	96.814	108.85	107.29	93.832	101.47	97.567	96.881	99.428	85.681	102.71	108.34	107.15	112.73	99.252	106.62	96.811	107.56	96.03	104.06	105.73	99.63	99.98	102.66	98.288	109.36	101.48	89.998	114.41	98.918	102.74	93.108	96.354	99.76	105.43	100.07	96.878	98.28	95.178	110.03	97.991	97.796	113.19	107.76	99.552	99.385	103.4
109.4	117.73	109.69	110.88	115.4	106.45	105.39	108.94	115.72	119	121.2	119.24	116.63	109.07	102.94	109.07	117.16	109.98	104.93	115.65	117.58	112.1	114.31	112.32	113.86	107.11	113.38	112.21	116.66	109.75	117.33	103.5	108.71	109.54	116.8	103.96	116.97	112.61	109.37	108.2	111.99	106.92	110.5	114.45	116.96	115.22	105.11	112.53	110.67	101.22
102.49	112.91	111.06	99.641	111.99	101.74	106.45	97.235	106.43	102.81	101.36	107.37	101.3	97.222	105.06	106.92	98.555	110.3	104.72	109.09	104.2	108.48	99.987	103.77	103.13	96.105	101.02	102.61	102.75	107	96.086	101.24	109.44	100.84	104.58	94.212	107.8	97.815	92.033	97.208	103.01	105.39	109.11	101.58	116.15	107.31	106.87	103.36	95.157	107.01
105.27	105.27	106.23	100.15	110.04	102.32	104.14	98.788	107.9	105.93	106.71	100.23	105.55	106.24	108.89	106	110.48	112.31	109.34	102	100.45	104.83	110.14	114.08	106.7	106.6	110.83	104.01	112.35	102.1	105.19	113.94	95.233	102.69	106.82	92.622	112.61	107.79	110.59	108.88	106.97	99.597	108.78	97.788	106.7	103.66	105.88	108.16	108.48	107.29
107.79	100.68	104.85	110.79	108.69	114.09	110.47	104.65	100.03	107.17	106.98	99.08	114.12	109.18	106.54	114.92	96.051	102.43	96.492	106.05	101.89	101.67	103.61	113.36	102.58	105.77	108.12	101.45	101.52	101.58	97.103	106.49	108.95	103.81	106.89	106.59	104.45	99.703	109.92	101.07	103.66	98.563	105.19	110.86	110.95	106.35	109.14	107.34	107.36	111.34
98.009	115.47	111.41	102.29	98.65	110.09	101	105.79	109.99	106.24	108.36	109.96	102.53	108.91	104.63	97.592	100.8	109.37	101.49	98.734	119.58	99.886	104.31	101.23	97.882	105.82	100.55	101.35	102.48	114.18	94.395	104.27	112.92	100.92	109.24	102.53	114.84	114.05	100.55	112.92	110.89	95.534	106.87	108.67	99.488	107.39	103.24	94.555	112.16	102.66
113.69	109.67	109.55	111.34	113.21	113.93	107.05	111.85	108.66	105.87	113.89	117.14	114.71	126.8	120.35	114.2	107.33	107.77	117.97	114.32	115.43	116.84	120.07	109.07	111.65	118.19	114.64	115.4	107.35	110.09	115.84	106.58	105.93	113.86	105.06	104.22	112.38	111.6	110.23	111.15	108.47	118.98	114.82	114.24	113.36	104.64	109.56	118.28	113.17	109.95
104.67	101.8	109.55	107.94	108.97	111.62	116.57	105.2	112.86	105.1	104.27	108.91	93.64	108.23	97.147	111.84	112.07	110.46	114.34	115.17	96.627	113.05	113.92	104.45	101.21	102.31	116.83	106.55	100.53	109.15	110.15	105.5	107.38	107.51	108.77	101.56	112.29	111.86	101.56	100.99	110.27	108.14	99.078	106.07	100.18	106.41	101.16	102.09	101.75	110.78
105.55	91.173	104.24	108.17	100.96	109.69	102.75	112.86	113.92	104.17	101.38	107.34	103.71	107.81	115.07	106.87	106.73	107.27	106.68	105.9	107.41	107.07	106.35	99.319	109.94	104.51	109.23	98.494	107.26	105.15	99.218	105.3	105.33	101.65	104.66	109.47	101.5	100.26	101.28	102.08	105.11	109.76	111.57	105.6	107.72	101.53	107.31	102.2	102.06	100.15
104	103	103.46	96.495	108.95	108.99	105	96.726	104.41	101.39	96.582	96.913	101.27	93.719	96.111	94.937	106.81	108.66	107.21	92.474	110.56	104.58	91.408	99.089	101.29	104.02	111.3	105.94	102.7	106.36	104.39	99.448	105.46	109.49	100.56	96.876	96.775	105.28	100.69	101.5	95.848	98.926	113.52	106.99	101.67	111.92	91.788	100.88	102.8	106.65
108.9	116.06	116.68	100.45	112.52	119.99	113.58	103.95	109.22	102.32	119.1	106.68	109.83	111.65	98.992	105.75	112.88	104.7	109.24	115.99	109.66	113.84	104.04	107.9	117.15	103.79	116.48	111.24	114.89	110.46	108.52	108.31	110.37	113.51	104.08	109.96	110.77	120.92	114.63	104.04	113.66	106.17	108.58	107.43	111.72	117.11	97.957	108.04	113.17	107.2
91.414	94.328	103.59	100.2	98.051	97.968	105.34	92.968	100.16	100.93	105.01	94.8	100.27	100.84	100.73	104.56	103.87	102.75	102.42	101.73	108.38	106.48	106.12	90.612	91.551	104.64	95.405	97.159	104.02	101.34	100.31	97.817	98.501	98.705	106.64	90.777	108.05	100.19	108	99.183	105.03	106.76	102.12	99.069	99.545	91.397	97.874	94.681	99.133	96.479
116.52	107.17	122.26	99.528	106.87	116.19	107.43	99.161	113.27	106.18	113.55	106.5	106.33	117.67	113.77	113.64	112.15	113.75	113.84	106.66	111.24	112.6	116.62	110.44	108.06	118.09	113.54	114.5	118.56	111.11	116.31	106.77	112.95	113.59	108.88	111.21	113.35	105.77	108.24	115.2	109.22	112.25	105.57	110.44	111	105.89	110.68	111.63	108.79	113.37
97.973	98.677	104.69	107.76	111.93	97.123	100.61	107.93	100.69	105.46	108.07	109.82	105.58	91.782	100.93	103.76	103.22	99.359	99.622	95.127	101.25	104.03	98.906	109.91	105.19	101.92	107.41	107.92	104.92	103.66	97.333	106.24	101.81	100.18	104.85	101.07	98.704	110.02	102.8	111.88	100.15	110.72	110.95	98.915	102.71	103.61	99.845	100.46	99.017	102.4
108.97	118.49	107.07	109.9	108.26	116.59	110.97	113.95	115.26	105.17	109.9	115.38	103.21	113.39	108.69	117.4	113.31	118.66	108.52	111.56	113.29	105.49	108.82	106.22	116.51	114.62	107.88	117.56	120.21	108.6	106.95	113.24	121.91	109.48	111.17	112.39	113.21	103.06	109.97	108.5	110.49	115.7	108.4	112.03	111.88	105.22	119.97	113.76	109.07	113.97
104.01	103.3	112.51	101.68	104.76	107.22	106.01	108.14	107.72	105.06	106.96	103.87	103.93	101.51	101.45	99.523	100.6	91.58	102.45	102.21	107.18	100.01	103.99	103.01	106.26	114.42	105.61	106.57	100.9	113.37	102.18	105.9	106.09	108.8	101.51	101.56	103.84	102.67	109.76	112.56	103.06	100.25	109.32	109.02	105.51	100.49	105.28	112.94	114.54	104.06
101.73	109.52	101.69	112.64	102.06	100.05	111.67	109.4	101.91	109.96	106.4	108.88	98.455	100.4	105.41	100.05	109.19	101.66	112.34	98.646	105.16	100.04	93.288	110.61	99.67	106.22	104.46	110.49	104.94	98.596	108.33	108.22	103.8	107.95	114.95	105.05	114.08	101.7	99.68	106.79	104.84	103.81	120.88	104.23	113.23	108.77	107.77	107.92	110.85	98.719
99.095	110.51	102.09	107.11	111.8	104.13	100.6	106.32	110.53	106.94	102.83	100.96	112.94	105.56	109.2	109.35	101.12	107.06	100.74	105.98	100.52	104.56	96.724	91.642	106.7	106.09	101.02	111.29	103.82	107.15	105.31	117	115.59	93.474	106.49	108.41	111.57	109.19	105.58	113.5	106.99	102.91	106	113.05	99.64	100.92	103.02	99.109	103.83	110.8
114.88	123.43	112.75	109.99	119.66	122.59	119.8	114.75	127.58	113.69	119.79	121.27	120.59	112.39	117.73	123.14	123.5	122.83	114.56	118.95	111.6	113.93	116.58	123.89	113.98	118.52	121.69	118.23	122.06	114.61	121.48	116.4	127.87	120.83	113.14	118.35	116.89	121.11	111.29	115.43	109.16	120.97	110.63	122.8	117.83	118.8	119.27	117.74	122.36	121.75
116.47	112.43	116.79	110.7	112.86	111.64	112.1	113.93	112.7	115.78	107.42	113.2	97.327	113.52	107.24	114.35	112.28	103.26	113.08	107.9	108.8	110.25	113.36	94.392	124.12	119.24	119.22	113.05	120.25	102.62	114.44	109.33	108.79	115.84	110.64	93.11	107.59	116.04	117.69	110.95	104.57	110.92	115.31	121.18	109.41	110.36	115.29	113.6	113.16	107.26
112.3	117.42	106.33	108.06	115.54	115.71	108.59	114.47	111.85	124.11	115.4	122.16	117.11	108.09	118.9	111.69	112.7	119.86	106.69	118.39	122.63	112.54	116.5	111	108.3	114.06	107.86	108.73	115.47	106.99	114.45	100.27	115.16	108.24	110.83	123.21	118.97	109.29	110.06	109.18	116.43	124.89	105.33	120.61	113.62	119.27	105.84	114.62	112.23	111.28
108.09	98.673	111.43	95.921	117.98	104.06	104.54	100.03	103.79	104.86	105.42	107.96	97.921	109.54	111.7	104.98	103.98	112.26	103.25	108.15	107.54	107.05	100.35	101.14	104.21	111.6	108.87	95.909	103.13	111.32	100.53	100.81	113.22	105.76	109.72	100.61	112.42	111.01	106.99	94.362	110.04	106.11	104.73	112.11	109.14	104.48	105.71	106.55	103.63	101.22
107.27	111.4	110.64	106.06	99.142	99.867	99.103	105.76	107.35	112.57	105.24	111.4	101.41	115.6	110.79	106.81	103.32	101.39	106.87	110.17	111.04	108.4	110.99	113.48	112.67	110.41	105.7	113.03	97.185	100.47	101.24	106.4	103.06	106.13	105.52	106.56	105.32	109.06	107.42	102.16	107.69	108.9	108.09	99.78	93.829	113.98	108.78	107.35	95.931	104.84
101.07	99.884	94.677	98.871	105.22	97.892	89.843	101.14	94.128	97.547	102.01	94.612	100.44	100.11	104.59	99.732	95.706	104.39	104.98	103.92	97.065	95.983	103.43	92.345	103.97	93.895	105.4	92.24	102.66	101.69	93.827	106.39	95.809	93.052	102.73	103.96	100.01	97.555	99.839	97.771	94.061	100.25	101.4	98.336	105.6	102.19	100.71	96.815	98.186	90.202
111.94	96.673	111.89	109.64	112.41	112.15	120.13	101.24	110.89	116.06	114.41	116.21	113.21	109.55	108.89	109.5	124.31	112.04	117.98	113.71	107.07	108.78	121.21	117.92	122.97	118.17	111.41	110.24	117.65	109.92	104.21	109.09	116.74	110.95	114.09	99.704	118.44	114.34	126.57	115.21	110.59	116.61	116.87	116.7	117.75	107.69	114.49	122	106.66	104.27
100.31	105.88	110.16	110.71	94.616	106.06	104.54	106.82	107.58	105.46	107.67	105.67	105.77	104.32	96.489	105.72	106.07	105.96	97.858	99.604	116.99	106.36	97.805	112	98.979	106.54	109.71	102.3	104.94	111.08	98.092	103.53	102.2	99.871	104.47	97.396	109.97	98.593	104.68	102	102.17	111.82	113.45	108.6	103.23	98.394	101.89	105.98	97.969	106.86
104.66	97.409	110.04	111.93	94.876	113.28	102.92	104.9	103.77	103.06	104.59	93.194	103.34	106.7	104.56	103.9	109.67	106.83	104.24	96.554	101.68	106.62	109.82	100.97	101.26	98.38	105.51	104.59	99.388	103.36	111.91	106.63	101.18	107.5	104.87	103.65	101.52	99.473	100.09	99.185	107.09	114.65	101.11	107.43	102.37	98.727	104.71	109.69	100.56	111.35
104.39	126.13	103.64	107.11	106.1	107.94	103.43	114.41	106.7	120.09	103.18	110.73	117.75	121.95	117.04	111.3	114.21	115.71	117.15	104.91	103.94	113.33	104.79	118.56	108.89	117.7	112.33	114.14	112	114.86	109.04	123.06	112.69	116.66	114.53	101.78	108.11	101.51	120.81	105.28	105.85	111.29	115.94	117.42	109.59	118.57	114	107.55	122.61	112.08
116.59	117.33	101.66	121.65	113.48	108	109.17	113.04	114.94	113.73	113.24	112.59	105.01	112.79	110.82	112.4	115.89	112.16	113.23	107.99	109.3	103.34	108.75	115.41	108.24	118.91	111.15	114.93	106.29	115.02	110.78	112.6	118.46	124.1	115.67	117.29	114.76	116.81	112.02	116.07	108.65	111.48	104.92	115.63	117.45	103.89	104.44	116.8	103.61	108.86
94.951	95.543	103.42	115.62	102.52	96.264	99.519	95.19	94.446	104.01	94.216	95.415	96.545	106.15	104.95	96.638	97.401	94.632	101.48	101.53	90.718	106.44	106.23	107.18	100.91	103.91	102.31	100.24	92.921	104.08	105.23	97.09	97.695	101.88	96.876	98.551	99.345	93.052	108.06	92.706	102.31	101.86	118.26	99.328	106.54	107.12	94.584	94.237	93.28	99.764
107.55	117.41	100.69	100.53	94.723	102.26	112.17	99.857	103.98	103.54	108.35	102.33	104.9	99.661	104.51	108.25	100.93	116.23	103.28	103.08	91.415	102.83	108.93	105.97	102.89	112.36	107.63	105.47	118.1	107.26	111.78	108.95	104.56	107.82	108.96	102.46	108.81	111.38	109.9	99.725	106.12	112.6	101.79	107.69	101.05	111.17	112.73	105.9	101.06	109.62
101.72	95.401	105.83	102.28	97.832	102.26	97.386	98.188	103.95	97.569	98.569	95.634	90.694	91.316	101.35	97.802	102.26	92.471	94.857	96.84	99.089	103.31	108.82	102.19	103.55	92.66	90.199	105.35	102.37	104.58	105.05	101.96	97.686	100.95	103.11	98.001	104.29	100.52	107.54	96.789	99.238	100.46	95.293	91.036	97.012	101.11	92.902	92.234	99.367	102.34
101.73	103.02	111.79	102.47	100.51	104.4	99.272	106.27	108.98	108.08	99.912	104.08	107.28	106.82	100.45	120.03	106.57	111.5	109.97	109.34	103.76	102.26	106.34	102.83	115.3	107.09	108.09	104.59	100.29	105.17	109.07	112.53	111.01	111.75	104.59	101.54	106.34	88.525	103.74	107.59	103.44	102.52	98.885	103.47	105.33	98.378	106.56	103.98	106.7	110.51
118.91	107.65	121.46	106.95	120.77	114.84	103.36	115.23	110.29	119.06	114	116.87	122.12	109.08	100.42	116.08	108.88	112.61	114.03	111.64	108.51	103.08	110.02	109.41	107.52	115.18	114.84	109.25	107.66	112.46	107.94	109.84	112.44	106.86	107.18	113.08	119.99	110.01	111.13	113	109.32	119.25	115.51	110.24	106.93	113.05	115.21	117.14	108.29	115.98
112.1	108.33	107.5	116.46	95.393	111.12	103.13	99.752	107.28	103.95	113.63	117.39	105.59	106.07	105.2	106.85	113.46	103.69	105.57	117.95	98.289	102.84	109.42	107.4	96.694	116.66	109.94	97.844	106.76	106.95	109.32	103.26	104.93	103.27	109.39	110.44	95.32	114.4	113.35	107.45	107.99	104.87	104.66	104.02	106.56	114.33	111.88	103.71	103.92	98.611
107.62	108.77	104.7	107.14	105.02	105.9	109.21	114.04	111.55	121.36	101.58	111.15	111.19	109.19	112.03	108.79	107.95	110.87	105.96	107.71	101.46	108.59	109.53	113.18	113.08	110.1	113.14	96.686	111.28	108.05	107.44	110.01	107.48	118.68	114.72	112.49	116.85	114.85	105.36	110.46	95.292	106.59	103.57	116.94	106.54	123.85	112.61	102.19	105.24	101.26
110.07	110.1	112.88	112.1	120.55	114.78	110.75	113.56	101.63	115.17	109.01	119.8	108.73	117.69	108.18	102.79	112.91	110.64	109.34	109.61	105.59	111.11	114.26	102.75	112.65	110.21	112.32	101.11	106.46	102.74	115.82	115.19	110.77	109.72	116.24	111.68	123.77	108.2	111.2	106.52	114.13	116.37	116.61	110.33	102	115.67	113.83	115.43	113.98	111.63
114.31	128.37	119.69	117.9	121.07	118.75	112.91	133.32	117.25	119.13	118.44	117.81	117.51	114.79	119.79	122.5	110.2	121.68	115.73	107.18	116.85	122.22	120.36	116.59	115.04	116.77	124.29	115.67	122.26	115.76	119.95	124.61	116.29	114.62	114.61	115.78	124.93	118.92	118.62	108.21	116.57	110.2	115.26	111.97	113.63	123.6	123.94	112.88	117.31	110.35
95.435	107.33	97.603	102.68	98.357	93.497	95.322	101.84	104	99.819	98.968	99.58	100.21	94.288	102.41	96.69	94.046	105.93	100.63	104.1	99.639	102.44	91.575	103.14	108.47	97.73	94.13	100.68	102.36	102.53	106.76	93.526	104.05	98.857	90.216	109.4	96.362	93.123	104.96	95.66	104	92.438	100.2	98.171	103.63	110.23	97.266	97.524	103.34	97.416
110.7	105.38	98.323	109.01	115.42	103.96	102.36	105.55	106.61	107.45	92.967	107.76	106.82	106.87	106.97	106.13	106.62	101.12	111.52	104.25	106.42	98.92	101	94.714	108.39	102.49	100.15	120.55	104.09	98.316	111.3	105.56	100.78	107.22	101.28	98.247	97.103	104.81	103.71	105.64	101.37	105.98	111.91	99.157	111.61	110.87	111.76	119.24	107.39	95.115
102.42	106.43	99.65	112.72	109.28	108.51	113.3	105.02	107.21	104.65	108.77	105.82	102.5	100.06	96.918	109.31	104.43	105.83	105.63	92.489	112.07	105.18	101.58	96.807	108.84	101.34	103.69	113.66	98.402	104.91	109.07	106.29	115.45	108.29	103.89	113.72	101.57	105.55	105.45	105.36	111.38	107.86	107.25	101.9	111.89	106.95	112.44	108.72	112.8	102.28
106.79	117.58	104.12	107.51	107	107.25	107.51	110.55	103.71	111.93	117.49	107.71	108.66	107.62	115.24	120.35	109.77	111.83	110.41	116.21	114.4	108.05	105.74	110.32	111.5	101.28	110.67	111.27	102.39	112.04	116.12	108.01	114.51	111.9	113.22	108.36	109.65	119.89	104.05	114.5	112.25	106.38	111.21	108.59	107.07	106.04	110.79	115.2	107.74	109.41
111.3	117.48	115.95	120.92	110.33	106.69	112.34	113.94	105.2	114.54	115.5	109.86	108.94	107.89	114.16	108.87	112.59	105.55	113.95	118.14	113.36	108.08	110.13	113.89	112.56	106.88	109.86	117.04	111	121.64	112.68	112.16	110.1	117.11	108.88	112.22	116.5	108.29	121.27	115.06	110.85	124.96	102.78	107.03	113.28	114.57	112.55	111.3	105.6	112.06
102.15	113.7	114.66	119.15	115.48	118.61	122.9	105.4	113.36	113.61	104.27	110.52	114.34	106.19	109.26	113.89	114.73	104.18	110.33	111.4	97.554	115.09	116.84	114.89	109.98	113.75	113.63	111.17	117.79	118.7	108.57	113.59	108.7	117.14	107.92	120.69	119.99	111.68	114.4	111.67	111.7	104.59	115.89	112.34	114.31	110.47	106	116.33	119.93	109.24
109.77	101.37	106.58	102.92	115.22	107.53	113.3	114.64	119.83	114.52	110.68	112.41	114.35	111.18	110.39	113.45	113.52	104.32	108.54	108.96	105.17	108.54	119.89	108.51	116.14	108.52	111.95	114.53	121.57	109.98	105.05	110.1	107.6	112.66	117.03	114.85	110.69	111.17	110.22	111.01	112.63	116.94	114.51	109.55	110.78	116.48	110.2	101.98	112.53	104.63
102.29	97.361	105.89	100.57	107.51	97.828	101.43	99.954	102.27	102.74	97.515	109.05	99.707	107.96	102.85	108.26	102.05	104.74	106.83	114.37	101.17	100.7	107.62	103.01	105.84	95.251	104.18	111.93	106.35	102.86	104.22	103.45	110.1	110.55	105.41	108.32	97.636	100.32	106.65	103.93	102.63	105.89	101.1	106.95	95.571	98.992	109.9	101.34	105.35	108.14
104.82	100.66	108.75	97.888	109.15	107.02	101.63	95.083	99.471	103.83	105.29	107.89	104.54	112.59	108.4	105.84	99.934	100.79	108.38	94.668	106.14	108.61	107.54	110.39	110.8	99.052	102.72	105.75	109.76	112.86	105.81	107.35	101.31	105.64	107.89	100.42	111.62	102.69	93.675	98.659	110.33	106.87	105.21	110.19	104.71	100.72	104.67	107.9	98.86	101.85
120.07	107.38	113.99	99.288	108.64	103.62	112.84	98.915	99.695	109.25	110.71	99.042	107.42	107.43	99.878	111.52	109.94	100.8	106.51	105.21	104.38	105.91	109.35	105.18	103.58	110.94	109.52	103.35	100.61	111.81	101.71	104.94	106.26	103.74	103.15	102.03	108.29	109.1	110.19	110.82	107.34	114.45	101.93	100.16	109.29	108.23	104.85	108.77	107.49	106.53
116.42	104.98	105.54	121.02	116.78	112.23	114.53	106.54	122.08	111.31	116.44	110.33	115.45	102.19	112.8	111.58	109.39	109.38	104.71	115.36	111.14	111.5	118.12	107.38	107.64	102.82	114.37	106.69	120.16	121.9	114.93	107.9	111.93	106.16	113.28	103.17	115.17	111.4	111.25	105.53	113.97	108.46	120.9	116.44	111.69	109.12	111.29	107.03	118.21	107.22
97.43	104.85	109.31	103.45	100.02	102.22	102.41	108.2	101.3	92.367	103.96	108.65	108.53	103.84	104.09	104.74	110.06	97.736	100.53	106.49	117.69	107.53	108.99	104.02	99.266	106.03	102.27	111.54	114.8	111.29	105.52	107.01	112.8	106.91	98.754	104.12	94.474	108.55	108.69	98.424	111.5	106.22	111.2	116.4	109.69	100.04	104.24	115.87	95.308	101.9
119.8	109.8	120.33	108.28	111.84	108.43	112.56	117.32	118.81	111.16	109.47	111.47	116.37	109.36	108.82	103.42	119.24	112.27	107.85	108	107.5	115.69	119.76	105.52	119.83	120.22	114.86	115.53	121.35	119.69	104.17	114.18	105.2	112.68	117.26	107.91	107.58	113.95	104.6	112.02	115.17	112.56	110.85	111.98	118.96	113.35	113.21	115.22	109.53	102.67
116.58	111.56	107.69	108.47	108.68	114.31	103.63	108.02	108.66	108.01	109.28	113.26	112.29	110.5	114.33	110.41	109.36	121.39	107.83	111.98	123.03	106.24	105.2	113.96	105.77	112.37	107.49	107.42	108.53	101.81	112.42	107.03	116.46	105.59	103.71	106.5	116.48	106.27	118.47	111.09	112.06	111.6	111.11	106.24	114.15	109.58	113.65	110	112.52	108.43
109.66	115.12	111.74	116.12	117.41	109.37	112.05	111.58	112.41	117.09	114.36	113.47	113.51	107.42	107.34	120.3	104.52	105.03	106.63	110.39	111.68	114.42	110.37	115.99	109.12	110.62	113.94	120.58	113.91	119.05	111.62	119.95	119.57	115.02	114.57	108.85	110.6	111.12	114.8	105.58	106.64	103.11	111.71	112.87	112.97	106.28	113.03	105.48	118	119.61
105.18	100.8	93.192	92.482	103.59	111.85	104.08	96.549	97.22	94.061	102.75	99.99	95.434	106.56	102.3	100.21	107.34	101.17	101.83	100.33	92.675	99.866	104.71	102.91	102.97	93.886	96.777	104.18	102.78	97.01	101.21	97.188	101.19	100.78	103.25	103.53	108.21	104.5	100.18	105.28	102.45	104.51	115.3	97.062	103.6	105.79	95.463	102.64	94.398	97.378
107.3	118.24	102.44	109.33	104.66	103.62	104.71	100.11	103.45	104.34	109.37	106.61	107.69	107.16	112.2	118.22	111.15	100.46	112.47	107.6	100.6	110.56	106.05	109.59	103.53	104.35	112.31	106.57	109.77	103.61	99.113	109.04	103.34	112.24	102.32	117.16	100.93	100.94	99.195	107.03	102.06	103.07	108.02	109.92	103.53	100.92	102.57	108.4	99.963	108.77
107.49	100.98	112.3	104.75	108.26	115.16	96.239	108.8	99.065	109.79	116.79	110.48	104.48	108.14	104.98	103.71	109.75	112.65	103.31	102.17	97.045	104.77	100.11	99.326	113.33	109.34	106.24	103.1	101.19	111.54	109.43	103.74	100.67	96.112	101.82	107.27	107.8	104.83	106.83	110.16	103.11	103.33	109.66	92.84	98.277	117.59	106	111.52	108.88	104.18
108.83	109.7	104.06	109.49	106.03	103.52	112.83	102.11	108.35	112.37	106.62	96.643	113.27	107.86	104.85	109.59	108.27	100.49	105.49	106.88	111.45	103.3	106.28	116.56	104.43	107.68	97.366	104.94	109.67	103.27	104.47	108.14	104.23	110.46	106.39	103.52	105.99	110.62	99.092	100.85	107.25	97.129	93.575	112.5	114.05	108.21	109.9	105.46	104	101.52
101.66	111.47	105.3	100.79	111.27	104.45	101.47	106.05	106.83	109.67	102.99	110.92	109.37	96.716	106.05	105.29	100.91	113.44	104.75	106.1	105.63	103.12	102.15	110.77	111.19	110.41	107.6	97.006	96.016	110.43	104.11	108.73	114.62	110.89	105.1	102.88	109.94	108.41	103.09	98.548	104.19	109.06	100.3	103.43	108.28	108.86	110.93	106.88	110.57	110.52
105.93	113.22	108.17	111.32	99.971	96.756	113.44	107.5	107.25	110.43	113.42	107.38	106.11	98.213	106.85	113.4	99.467	105.15	98.774	99.02	111.93	103.33	110.79	108.91	115.66	110.78	111.72	99.644	108.41	108.11	96.169	101.08	99.664	99.963	103.42	112.52	105.5	104.27	107.46	109.71	114.34	103.22	110.75	104.31	109.33	103.47	107.63	102.89	109.74	109.77
110.38	102.18	101.46	115.31	99.409	106.75	104.63	108.26	106.94	102.53	109.09	106.96	114.18	103.56	105.87	101.97	103.82	104.65	102.07	102.49	105.97	98.166	109.39	101.56	101.57	100.3	99.428	109.32	103.14	106.82	103.1	107.49	102.47	104.71	104.11	115.1	108.13	105.11	107.08	113.24	109.15	110.21	98.431	101.01	102.69	105.3	96.713	107.23	106.27	106.94
103.22	93.635	107.21	101.77	107.93	111.39	114.87	104.93	105.95	105.58	107.8	109.92	103.63	114.97	106.82	101.13	100.96	108.85	107.46	99.053	102.42	101.82	106.83	104.9	109.18	105.13	101.54	99.748	112.61	101.76	107.6	101.01	110.81	105.97	116.41	101.8	96.192	106.59	104.55	103.42	101.34	108.67	109.44	101.99	108.45	105.76	106.01	101.83	103.17	104.82
100.34	109.06	96.832	97.237	99.17	103.91	101.49	99.096	95.378	94.567	99.455	97.018	110.03	97.474	103.51	100.24	107.48	98.288	107.4	100.75	109.06	107.56	96.428	110.71	113.25	93.921	96.956	97.537	104.24	101.4	93.526	105.27	105.22	96.652	102.56	106.41	100.98	99.923	95.962	107.29	104.15	103.98	108.22	89.385	97.118	100.72	106.07	94.207	99.27	92.489
108.33	108.45	106.57	107.14	111.32	111.25	108.59	96.181	105.98	113.35	100.72	99.459	107.92	102.16	108.51	102.7	107.66	101.67	111.67	115.87	99.52	108.19	113.96	103.14	115.82	103.85	109.39	108.83	110.03	112.14	106.16	108.94	103.38	108.25	106.97	106.58	105.8	103.06	102.52	114.65	96.832	105.18	115.65	104.65	102.38	110.09	104.21	101.02	98.378	106.36
107.76	101.6	104.86	99.541	113.59	104.4	121.92	113.37	115.17	107.37	104.32	102	100.77	108.52	105.94	116.52	102.17	101.58	102.87	102.11	99.177	100.34	101.61	110.62	103.6	101.8	103.59	110.5	115.02	105.07	104.67	112.99	107.23	109.24	107.17	97.653	98.907	106.69	94.737	111	100.87	113.99	114.25	107.11	109.21	103.51	112.1	104.63	116.92	109
109.44	112.09	108.82	117.21	109.51	104.3	111.61	107.38	111.2	103.6	109.53	102.62	109.07	113.43	112.17	114.31	105.23	110.82	108.84	111.83	108.75	107.45	103.63	104.08	116.73	113.02	125.32	104.44	114.18	116.92	112.93	113.63	116	99.059	115.56	114.96	106.91	115.09	100.54	115.01	117.5	109.44	114.58	109.25	113	101.27	111.46	110.33	106.44	110.14
98.651	108.12	111.84	112.71	99.376	108.06	107.01	106.25	103.04	94.789	107.99	104.89	110.68	102.4	106.32	102.61	98.571	105.51	111.71	98.639	101.68	98.779	107.89	110.73	115.93	105.36	107.98	98.546	111.49	119.47	109.49	107.45	102.76	109.24	109.96	104.65	107.9	112.22	114.73	109.64	110.15	110.37	112.78	114.34	113.26	107.69	104.07	111.42	113.15	111.71
102.99	106.89	99.007	102.34	100.98	99.275	103.97	98.164	103.18	96.771	102.1	108.55	95.475	104.52	98.442	101.02	103.04	95.243	99.761	92.201	100.59	104.23	92.912	83.934	100.58	99.267	103	102.89	97.215	99.921	97.54	98.252	104.07	90.625	102.85	93.721	109.35	99.724	97.89	101.3	104.91	100.1	110.38	90.539	95.017	93.809	98.22	97.625	104.53	100.19
107.39	104.74	102.93	101.34	103.71	106.82	99.198	103.06	100.42	97.266	106.63	101.79	109.74	106.21	114.7	104.05	98.834	105.02	108.74	102.69	110.75	101.93	108.95	97.312	106.7	89.907	101.81	107.43	114.72	108.4	107.74	106.51	115.24	107.9	103.82	105.45	105.03	111.56	102.93	105.64	105.05	103.52	104.73	103.29	101.87	105.55	108.66	112.39	98.985	108.76
100.5	103.47	102.11	101.88	104.55	110.44	95.481	113.47	106.38	103.79	102.56	99.837	112.76	107.1	103.59	106.49	101.38	100.24	109.64	103.47	99.618	111.56	104.15	98.253	106.56	109.84	105.91	103.14	108.94	107.26	109.57	116.33	114.91	114.4	100.07	94.763	100.41	105.51	106.31	109.37	93.968	110.33	112.84	108.3	105.41	110.33	108.31	110.98	104.29	106.29
110.37	92.844	97.35	106.07	96.648	100.22	101.74	99.405	88.636	109.5	95.587	92.876	102.59	105.33	98.645	108.39	94.546	94.924	99.107	100.26	108.58	97.645	101.75	94.299	107.52	113.78	104.27	90.488	94.142	107.22	101.68	100.49	98.002	92.184	103.05	95.758	103.31	98.996	108.24	91.997	102.96	94.279	101.59	100.28	96.131	94.55	105.86	98.374	99.226	105.65
104.97	103.6	106.25	107.3	107.89	101.58	109.3	107.65	103.67	101.94	99.765	108.83	102.27	96.772	103.57	104.49	109.55	103.16	101.05	116.79	99.641	103.12	102.39	102.53	96.418	119.86	109.02	101.38	102.95	101.32	106.8	105.79	102.31	101.91	106.84	103.92	101.86	105.02	110.59	94.263	95.23	105.75	102.72	107.74	97.996	101.97	104.51	108.2	104.44	108.83
114.8	113.86	111.43	119.81	110.58	114.97	113.61	108.72	107.02	114.89	111.22	103.37	114.19	115.8	118.78	110.24	111.03	114.8	112.95	109.18	108.22	114.16	107.16	112.12	111.58	99.321	107.47	120.13	108.46	114.55	106.17	109.71	118.46	110.15	121.05	103.87	104.7	105.65	122.85	119.52	102.74	115.76	120.79	112.01	107.5	109.84	107.18	108.18	112.49	114.25
108.64	106.43	103.88	120.2	112.61	107.1	119.02	103.59	120.55	111.66	112.24	115.11	115.25	108.11	106.88	100.49	110.59	109.94	109.61	109.55	109.57	112.94	111.7	105.25	108.56	118.67	113.95	106.21	110.84	112.02	102.45	111.36	107.72	119.85	98.887	114.28	108.77	113.59	122.68	115.64	113.73	116.82	111.34	108.74	122.83	106.4	115.12	114.18	110.01	103.34
104.51	115.19	103.95	105.13	109.49	111.51	102.79	102.21	96.394	106.19	106.02	100.87	93.374	98.014	106.2	99.125	109.25	99.632	97.725	112.83	109.09	101.51	103.33	104.18	107.51	116.54	102.79	109.21	123.93	111.76	109.24	110.5	105.96	108.24	109.92	98.669	110.65	100.79	110.69	98.69	111.37	103.16	98.317	101.74	101.61	104.27	122.1	107.61	103.13	103.39
116.12	112.13	107.17	114.96	113.2	99.948	110.37	121.68	107.79	115.88	101.02	101.37	110.59	117.22	110.67	116.39	110.86	114.62	115.41	110.64	110.31	110.25	115.46	106	103.06	114.07	108.54	107.65	106.85	114.39	113.32	112.84	114.84	108.35	106.54	118.27	107.95	117.08	106.33	109.23	109.66	106.62	114.32	112.02	110.51	113.67	113.76	119.89	109.8	105.62
112.08	113.67	110.4	109	98.081	96.05	103.49	103.7	113.55	104.04	108.11	106.82	105.02	107.63	104.17	96.24	102.53	102.33	105.36	110.85	109.76	110.99	97.649	106.45	107.46	98.646	106.85	105.72	107.44	105.32	102.19	105.05	96.806	102.12	101.49	106	112.2	111.19	112.2	101.69	101.95	101.59	95.682	104.91	102.31	105.31	99.437	100.84	111.77	111.73
114.22	112.39	108.7	107.63	114.45	115.53	116.79	115.56	113.13	105.61	114.67	113.81	115.13	108.16	126.07	113.12	104.74	108.49	120.01	111.12	110.54	116.03	113.66	106.73	103.38	107.39	118.81	104.08	106.59	122.94	107.95	108.7	109.3	109.79	110.37	116.08	109.51	117.98	103.33	106.62	108.52	106.38	107.97	107.39	116.79	110.73	111.03	118.7	100.16	111.92
116.69	105.26	105.42	103.74	118.04	113.16	112.92	104.96	106.28	112.13	110.38	106.2	97.246	110.34	110.83	104.73	110.17	109.97	113.69	111.76	104.66	104.52	117.16	113.2	108.87	110.02	106.85	120.8	108.74	109.66	107.38	112.07	113.64	112.38	112.63	107.57	108.06	115.7	102.77	107.28	106.54	103.76	112.59	106	110.32	112.29	101.07	104.29	107.78	110.27
118.41	113.24	119.68	115.9	107.31	110.43	114.73	104.81	105.27	115.88	112.01	109.97	105.34	110.77	106.22	112.82	116.09	103.89	117.77	127.16	110.83	106.01	115.53	109.69	106	111.56	105.04	111.79	108.1	115.17	114.42	114.28	107.75	108.29	124.04	105.23	110.3	115.21	101.82	104.76	114.12	119.37	112.57	99	120.12	111.41	108.51	111.24	96.41	112.18
114.89	119.29	109.63	114.41	109.35	114.99	111.59	112.01	111.63	119.27	116.61	113.2	120.76	112.03	115.35	115.04	115.61	100.65	117.9	107.13	107.72	110.95	115.03	114.57	107.31	115.32	102.58	111.28	105.06	120.31	100.63	111.22	108.15	108.41	110.21	118.5	114.28	106.11	107.8	111.72	108.53	106.2	115.3	116.51	116.27	114.85	104.48	118.59	114.95	102.24
113.86	99.846	114.04	112.58	102.35	107.12	111.65	118.49	112.18	107.37	116.95	98.483	112.24	120.08	117.16	109.66	113.19	114.87	107.96	116.74	113.44	108.62	109.76	106.79	104.17	115.5	104.43	104.32	109.21	117.17	106.98	95.985	104.06	110.16	108.24	114.48	101.67	105.36	104.53	101.7	117.31	101.77	109.35	106.7	113.9	111.28	102.91	111.12	105.83	109.53
103.97	108.33	98.868	108.1	106.44	108.88	109.8	99.759	106.45	92.932	105.12	109.69	104.29	107.91	111.14	102.22	108.39	95.417	99.32	111.63	112.88	101.99	103.89	102.34	111.74	102.41	99.917	104.16	96.118	104.26	113.47	108.4	114.35	108.78	111.38	116.39	107.32	111.49	106.33	100.29	102.24	102.51	100.66	97.78	100.38	105.73	112.85	89.331	112.91	104.19
106.76	99.295	111.1	105.06	111.89	113.82	113.47	115.02	108.34	98.617	115.84	115.8	114.42	112.12	103.27	113.16	106.9	112.31	104.22	116.28	114.24	112.7	111.93	102.74	113.57	113.64	108.73	109.88	111.2	120.45	115.08	117.37	112.01	113.83	109.86	120.54	109.33	111.64	114.38	120.96	111.39	113.6	103.99	108.84	110.01	107.94	112.08	112.54	105.09	106.47
113.08	112.04	106.53	105.17	106.06	108.75	104.16	112.2	105.56	106.84	101.83	112.7	108.73	107.82	98	103.67	106.84	112.26	106.76	107.7	110.57	110.7	107.42	106.18	109.89	106.95	104.7	113.04	110.97	114.33	111.37	108.23	110.11	105.87	101.65	109.19	104.25	106.07	111.55	100.3	111.34	105.08	103.92	106.94	109.3	106.83	105.33	101.82	110.96	105.51
112.48	109.01	111.17	103.92	108.03	110.33	109.76	111.25	107.75	112.64	108.12	110.68	107.19	112.38	105.9	112.18	110.57	119.1	111.04	104.21	102.54	112.02	111.08	114.96	103.61	101.56	107.55	119.27	113.4	107.58	112.4	115.13	114.4	114.94	116.22	113.75	107.7	118.38	117.94	108.07	105.34	103.04	107.21	110.32	120.57	109.36	122.11	111.49	109.41	113.22
98.63	100.15	94.772	102.15	97.177	98.275	99.414	110.52	101.14	107.76	102.25	98.635	105.41	109.96	93.128	93.027	92.119	100.46	102.48	103.15	102.49	94.054	103.68	99.603	101.22	100.81	96.056	101.91	102.65	90.973	99.282	98.008	96.9	103.02	100.79	95.911	106.25	100.49	103.1	91.648	113.89	100.94	94.223	102.61	99.906	95.539	95.848	99.668	94.787	99.873
121.02	114.65	107.77	112.28	107.24	113.43	102.83	99.12	108.12	118.94	112.24	116.01	122.56	116.51	113.13	103.07	110.07	112.63	114.07	108.4	117.68	112.91	104.66	111.1	101.62	113.02	106.87	110.25	108.03	103.49	120.77	109.6	109.58	110.19	114.76	114.17	114.47	114.38	98.387	108.33	115.3	111.67	100.53	105.09	107.08	117.82	107.18	105.94	100.19	105.87
101.23	111.54	99.898	109.61	107.74	106.02	102.86	106.36	105.8	99.326	106.93	108.85	101.49	106.41	105.88	109.23	105.94	111.22	111.05	109.7	104.76	106.33	109.17	112.73	99.054	105.57	100.98	113.41	100.32	98.475	101.5	104.04	102.11	102.16	96.419	98.682	101.26	112.06	103.41	101.08	101.22	108.4	115.5	111.71	100.76	108.74	110.13	111.67	113.93	111.66
98.182	106.1	99.682	108.01	108.56	99.152	108.35	98.268	106.57	99.031	113.89	108.48	104.89	103.74	105.72	101.93	107.87	107.71	98.182	105.11	101.53	103.18	106.42	100.31	106.41	110.19	103.88	100.06	109.54	104.77	97.64	102.34	101.22	112.36	105.06	99.42	109.13	106.84	104.92	100.84	111.22	102.8	112.65	106.86	90.086	124.32	104.21	109.94	108.88	103.78
100.11	118.69	109.39	119.41	113.53	107.7	109.58	115.3	105.97	107.15	97.328	115.33	110.75	99.173	109.81	111.44	113.19	112.56	102.76	111.96	105.93	107.12	99.732	104.91	112.64	105.05	107.39	94.377	110.12	99.817	101.09	114.81	110.65	101.76	111.19	104.1	93.72	105.13	110.03	106.44	105.98	96.92	103.51	108.58	110.2	106.21	96.781	115.23	104.64	97.057
123.02	113.38	102.57	106.55	120.28	103.54	112.8	109.05	113.93	115.89	114.5	118.41	106.5	114.44	107.59	116.27	107.7	102.08	107.32	105.96	112.38	112.81	115.43	114.76	103.6	115.53	110.94	113.87	112.58	103.65	115.05	107.09	114.67	115.76	103.3	104.42	113.68	103.79	106.53	109.01	113.04	107.87	118.62	109.52	103.5	102.54	111.09	103.71	102.26	119.79
100.7	101.49	108.61	108.21	113.14	105.78	111.35	105.21	103.25	101.94	108.05	104.95	106.01	107.16	104.31	103.42	106.73	112.74	117.19	98.938	111.86	102.54	108.97	107.95	98.074	112.75	105.1	108.14	107.66	105.72	102.72	107.99	107.55	100.91	107.27	115.14	110.83	102.5	102.92	105.41	108.36	105.72	97.036	105.5	107.09	116.29	102.82	102.09	106.2	107.15
103.3	102.13	118.07	101.14	106.87	99.428	98.037	107.95	105.59	104.89	94.89	100.64	101	106.01	100.88	92.483	110.84	106.53	101.47	105.47	104.5	111.42	112.48	107.89	98.229	103.89	109.94	109.82	99.955	109.65	110.85	99.697	97.158	106.08	112.18	96.532	104.32	95.9	109.68	113.49	113.49	103.22	104.86	100.05	101.52	100.74	104.23	101.61	105.52	107.72
103.28	106.94	107.15	102.28	103.9	109.48	102.49	108.56	103.31	111.98	108.62	97.142	105.65	110.36	110.54	116.71	106.66	106.3	115.2	108.25	115.73	98.86	102.6	100.01	99.516	110.01	110.05	107.27	103.34	111.73	113.44	108.2	98.575	107.59	107.09	106.58	106.4	102.61	110.2	110.63	108.07	102.72	101.08	108.95	102.45	112.41	104.22	116.12	113.26	97.402
103.41	96.729	100.31	90.909	94.816	101.37	96.534	99.38	99.815	104.25	95.525	101.6	100.37	108.84	97.864	98.908	103.07	101.41	106.26	92.328	107.41	105.03	102.42	101.89	98.916	104.48	104.91	102.64	92.395	99.245	100.58	104.97	91.774	105.61	100.01	98.537	97.2	111.21	104.47	102.14	100.93	102.21	101.65	93.649	99.721	100.33	95.625	101.38	98.19	101.09
102.96	100.63	112.5	111.02	115.25	104.23	100.36	103.97	109.39	106.15	102.56	106.62	103.51	100.78	105.62	106.89	101.65	104.27	99.762	109.93	103.82	105.46	114.86	104.76	98.843	110.28	100.31	115.03	108.31	100.29	107.27	99.8	108.03	104.35	102.69	105.51	109.2	110.44	99.253	104.8	110.16	100.65	104.44	106.96	110.08	111.9	109.5	109.03	111.41	105.99
106.8	103.9	96.911	97.975	103.87	97.385	98.003	98.686	97.591	97.97	100.53	101.48	95.133	102.76	106.16	101.58	93.968	90.961	96.855	102.89	94.395	96.399	98.746	103.34	106.14	104.23	96.925	99.916	103.08	94.857	103.54	103.85	99.812	103.05	90.798	99.378	93.786	94.589	99.121	99.968	99.384	97.958	97.867	103.17	95.839	106.36	87.472	94.628	100.9	94.248
98.302	106.97	108.29	102.29	114.57	113.42	110.41	109.88	101.44	98.923	112.27	107.04	109.56	104.39	107.31	107.43	102.21	108.98	102.84	111	100.76	101.9	103.63	102.03	114.72	94.514	104.35	106.04	108.92	116.68	101.76	117.28	99.343	111.7	104.6	106.43	106.8	102.01	110.39	109.43	107.89	105.98	106.27	106.4	121.09	110.59	106.75	103.3	106.32	105.87
105.77	97.588	97.229	106.44	97.407	91.614	102.53	99.958	100.38	101.16	93.389	100.46	103.68	106.02	107.01	95.28	92.768	95.946	101.83	94.778	93.279	97.71	99.372	96.112	103.44	92.94	104.92	100.58	106.79	100.44	103.4	95.379	105.72	89.493	107.92	98.7	89.141	99.34	98.746	95.426	103.59	103.8	93.685	99.998	97.004	100.74	96.928	104.79	99.659	100.3
110.92	115.25	113.12	116.75	114.78	109.6	107.38	102.26	117.19	117.47	118.77	107.16	111.45	117.76	120.07	111.77	108.73	113.5	108.78	109.92	108.08	111.14	114.41	110.89	112.21	108.43	113.63	111.14	109.15	114.96	115.53	114.4	109.92	111.14	117.98	112.84	104.7	114.51	120.02	112.83	109.94	114.23	115.37	109.54	111.78	112.46	116.45	104.71	103.73	107.17
110.81	117.42	117.71	110.72	106.03	116.78	114.64	112.94	106.9	106.23	122.51	120	108.71	114.08	113.7	100.81	108.46	115.3	114.89	110.97	108.66	113.28	112.96	115.38	101.78	110.65	111.38	106.95	102.29	118.19	117.04	111.6	112.43	106.41	113.23	106.16	104.46	107.38	118.68	109.91	116.3	111.5	109.11	121.86	107.8	128.31	105.02	114.48	116.49	105.73
115.63	108.16	113.06	112.51	115.58	114.59	109.58	105.04	110.3	111.66	104.43	116.89	113.44	108.68	110.33	109.6	108.66	115.23	116.34	113.93	111.77	114.56	117.43	107.47	111.43	118.53	112.48	114	107	112.44	108.47	109.37	113.34	106.15	105.61	109.84	111.26	110.85	100.38	116.34	115.07	108.97	116.84	114.84	107.69	112.82	112.83	109.05	114.34	110.4
106.64	113.82	112.26	111.71	107.54	109.13	109.91	110.02	108.61	106.89	113.95	107.26	117.17	108.38	106.5	102.6	107.95	116.02	102.96	117.54	106.23	109.73	119.63	102.67	105.81	99.416	112.72	103.22	107.45	110.87	115.85	117.99	109.24	113.8	112.09	119.82	112.31	117.3	116.51	112.82	106.94	116.66	108.46	119.21	112.65	111.65	109.29	111.41	103.61	120.04
100.8	100.71	113.77	98.666	100.72	102.77	97.227	108.67	106.3	97.55	107.61	108.12	102.58	103.33	112.05	109.9	97.308	103.51	107.16	101.11	106.18	105.16	105.79	106.98	103.05	109.95	104.69	110.01	99.282	97.195	109.71	104.62	107.19	104.59	110.64	97.51	98.932	107.67	108.73	101.42	98.798	95.964	101.21	105.81	110.54	97.72	102.06	89.469	102.74	105.84
110.25	111.78	113.07	110.59	106.74	108.98	108.66	112.88	111.3	112.69	105.02	112.07	101	114.81	109.58	116.29	113.23	111.3	107.63	109.74	101.68	112.8	109.24	105.98	108.15	108.48	102.21	104.38	104.95	103.04	113.95	115.22	113.57	103.26	118.27	117.7	115.26	106.57	110.69	112.92	104.99	118.81	105.86	117.39	112.41	108.66	112.72	120.92	105.9	112.7
107.14	104.84	111.84	109.37	110.84	110.55	100.76	111.77	118.97	104.95	108.84	111.15	107.41	105.81	105.38	108.62	105.64	102.83	102.04	108.29	101.79	106.08	107.17	111.49	111.7	101.51	104.74	104.93	109.12	103.45	105.19	107.92	113.84	99.25	107.69	107.94	102.46	108.1	105.61	105.31	96.551	106.01	111.27	108.34	105.11	114.86	101.15	100.87	108.69	104.23
97.53	86.831	104.84	103.41	110.63	100.71	92.99	102.94	93.315	99.625	102.81	103.73	96.649	102.23	98.96	94.253	102.67	105.36	104.59	103.5	99.629	102.76	101.14	99.496	94.129	94.809	90.947	105.41	100.44	96.137	97.184	100.59	99.978	103.04	102.79	110.38	108.96	98.955	98.238	96.988	104.16	99.557	100.75	95.614	100.75	104.53	96.764	103.87	97.459	103.82
107.76	109.08	98.188	105.22	110.51	116.17	111.74	112.02	109.73	106.53	106.74	104.17	102.88	104.34	105.43	114.98	107.85	109.02	109.71	98.625	103.64	104.34	105.42	108.4	119.1	101.55	101.71	107.72	112.7	107.56	106.96	105.55	109.4	107.66	103.37	110.79	112.79	98.853	102.49	109.76	108.72	109.83	105.41	105.12	100.02	119.24	108.58	110.87	101.91	112.01
107.93	110.61	106.25	102.01	106.91	98.45	100.7	114.43	105.85	103.06	110.81	103.77	104.1	102.21	114.5	105.36	106.25	106.7	114.81	96.253	111.54	97.736	105.77	113.58	107.63	110.58	104.18	109.57	110.5	108.76	110.7	106.28	111.9	112.11	104.97	103.06	103.48	110.64	106.28	113.24	108.43	104.2	109.28	107.45	103.49	109.13	109.18	108.11	109.97	108.49
105.78	107.04	105.06	102.09	93.245	109.68	100.25	100.89	104.12	112.36	99.401	103.84	109.75	110.1	106.34	105.42	107.59	103.24	106.65	103.67	101.87	97.038	103.48	113.7	102.51	112.08	112.73	101.88	104.72	102.44	109.16	97.102	109.82	95.864	105.98	108.98	100.69	101.38	104.58	108	109.58	106.12	105.52	102.67	107.55	109.57	106.14	100.12	113.46	105.75
108.42	114.51	103.83	111.62	109.47	111.33	115.47	108.4	114.76	110.74	104.96	105.97	105.97	114.2	103.49	104.35	102.46	111.04	117.09	103.47	108.59	106.69	104.8	111.68	106.57	113.43	102.04	109.55	112.44	109.57	105.33	109.56	112.17	107.13	115.71	105.63	103.86	113.9	107.24	95.936	120.12	116.08	107.42	105.76	118.73	107.71	101.14	103.37	101.74	106.77
94.752	103.81	95.135	100.44	99.612	99.541	98.659	90.057	102.53	94.432	103.39	96.801	99.398	102.14	100.05	109.67	98.762	95.348	104.79	105.55	101.53	113.89	101.64	102.17	96.118	96.632	100.91	103.79	98.019	95.615	99.185	101.38	107.78	93.347	100.04	100.3	100.34	92.984	103.3	101.79	88.267	100.75	103.14	108.29	98.021	103.6	103.56	94.615	98.994	98.731
111.3	111.04	106.36	109.69	101.64	109.22	109.65	105.83	114.22	103.4	118.45	115.04	100.73	104.3	108.96	97.18	116.19	116.84	106.96	110.43	109.95	104.81	113.85	106.46	110.11	107.11	119.43	112.26	111.75	106.33	109.02	107.21	108.06	109.31	108.81	110.62	103.58	114.85	111.39	118.16	111.39	116.76	106.76	105.3	106.39	109.18	115.52	120.38	117.97	113.25
115.02	103.67	104.16	102.98	101.29	97.083	101.2	100.73	100.41	101.49	105.22	107.63	111.19	99.95	104.55	104.6	103.91	109.5	112.08	103.11	103.2	105.05	105.16	103.87	110.11	103.9	107.01	104.78	101.73	99.409	97.414	102.78	100.09	99.052	110.99	110.33	105.82	107.71	98.139	111.04	106.82	104.88	97.549	114.05	109.59	110.61	99.565	105.49	114.44	101.01
109.74	112.88	108.39	112.41	116.05	115.91	119.07	108.15	116.84	115.11	113.37	115.42	102.14	116.23	108.38	115.33	110.49	111.48	113.05	116.97	107.85	112.14	114.26	112.49	105.2	111.3	108.08	117.28	112.56	107.19	107.99	112.5	105.56	103.72	106.11	114.29	108.39	107.4	114.91	109.11	112.05	108.98	108.83	117.98	114.99	101.24	104.58	111.21	115.57	115.31
106.56	94.764	109.8	101.2	104.45	103.87	104.59	107.27	106.26	111.66	103.21	109.6	107.28	103.99	99.668	113.06	102.79	104.23	104.11	103.42	110.72	106.39	115.47	115.47	110.08	98.988	102.35	102.97	104.45	106.04	104.32	113.29	103.29	113.85	100.19	110.08	113.62	103.64	102.92	103.49	108.11	104.09	103.31	104.96	101.02	105.2	114.96	106.95	109.03	104.4
98.792	102.61	107.24	100.33	102.23	102.7	96.746	103.78	97.541	100.69	103.01	107.97	105.22	108	103.01	91.976	100.58	96.336	99.614	106.5	97.897	112.8	100.98	103.24	106.54	97.944	96.769	100.84	97.76	92.869	100.56	102.97	99.01	108.19	101.18	103.77	104.45	96.647	99.53	108.97	100.36	93.277	106.77	99.842	99.021	98.066	103.34	99.802	99.594	102.93
105.12	106.18	99.864	101.53	100.7	105.24	100.68	96.967	106.77	105.7	111.72	99.324	110.95	107.35	102.44	93.379	107.47	93.517	109.5	108.25	109.96	109.39	112.47	112.85	99.363	104.47	99.209	98.424	101.91	107.57	103.11	106.39	107.09	102.68	108.07	102.97	99.969	106.01	105.53	106.02	100.91	102.01	105.97	101.53	99.658	101.98	106.28	101.93	109.44	109.07
100.79	114.67	109.34	102.06	103.5	95.05	105.1	114.2	120.91	118.99	108.44	111.51	103.07	107.8	109.37	106.24	93.421	111.36	114.36	101.99	101.39	104.13	112.95	111.18	110.22	103.5	104.85	110.52	99.991	106.47	104.88	106.84	110.16	109.21	107.22	105.74	105.12	107.58	107.97	109.85	91.229	110.38	110.73	109	105.8	105.07	100.48	105.55	102.63	119.14
106.34	120.17	110.84	115.8	114.84	112.19	115.48	113.09	112.53	107.63	116.69	113.28	119.77	114.63	121.67	106.99	112.53	112.97	119.74	119.9	118.39	107.51	120.98	112.91	113.32	110.72	112.59	108.4	114.58	116.57	110.48	107.46	117.34	114.35	112.59	115.55	109.92	119.65	109.28	114.96	104.81	101.65	109.62	100.64	109.76	113.66	104.42	111.48	112.86	114.32
111.41	106.28	115.84	107.34	107.57	111.2	110.31	124.34	110.18	109.88	100.84	116.66	112.2	111.71	99.368	110.41	114.43	106.98	104.87	113.42	116.77	110.57	108.32	114.61	104.38	107.98	101.75	109.42	114.46	105.61	111.99	98.332	112.89	105.77	106.44	118.94	109.78	105.38	100.87	102.89	105.53	106.12	102.87	113.04	110	116.98	108.63	116.77	108.1	109.48
100.92	96.894	107.53	111.86	106.22	102.48	112.53	97.729	105.06	111.54	104.92	104.06	104.8	104.95	103.16	109.88	105.12	113	104.65	108.92	103.59	105.84	101.11	105.52	105.77	108.01	105.7	103.56	104.85	105.23	107.12	105.59	106.58	105.31	104.34	107.12	106.4	97.754	107.77	108.05	108.15	104.51	108.25	103.23	109.28	101.71	105.89	101.56	113.77	109.77
109.59	97.604	105.23	107.63	108.08	104.68	101.02	104.42	112.69	110.83	100.99	103.93	104.76	99.193	108.91	100.34	102.72	105.53	97.795	102.31	110.2	109.78	102.69	98.609	104.53	102.67	107.91	100.17	102.73	109.88	116.41	117.28	113.76	109.73	101.75	104.93	109.28	109.32	106.03	112.61	104.38	103.9	109.95	109.45	101.39	108.44	113.55	100.62	104.49	111.34
96.153	96.613	97.011	102	106.71	103.61	102.38	103.11	97.829	98.34	103.72	97.425	103.17	101.41	101.26	99.514	102.17	108.04	96.212	109.09	97.888	104.44	97.667	96.443	97.278	103.47	97.405	100.12	98.416	102.25	98.536	100.17	97.27	101.93	107.02	104.67	91.936	99.697	100.38	104.01	97.722	100.25	110.81	99.077	104.19	105.04	91.167	98.729	108.79	107.4
111.2	113.4	110.45	109.19	106.52	100.15	105.48	110.55	114.95	112.08	116.57	114.19	112.7	99.103	112.31	107.09	110.26	108.11	115.7	105.98	107.55	113.97	115.71	107.18	112.68	109.79	101.44	110.99	114.75	114.23	109.06	113.22	105.12	103.45	113.2	116.4	108.32	108.09	112.62	109.09	106.37	109.11	113.91	102.76	108.1	116.04	116.99	103.88	108.04	101.36
106.63	102.7	114	109.19	103.59	95.146	110.62	101.73	104.35	107.49	102.82	109.14	104.15	111.15	109.17	107.95	97.248	110.5	107.78	104.4	100.74	106.95	100.5	103.13	112.94	105.75	103.18	106.14	110.73	109.47	110.5	105.97	113.66	107.26	103.3	109.52	109.65	111.61	104.79	101.86	107.41	110.68	109.98	102.51	111.08	110.18	102.7	102.66	107.49	107.3
111.62	104.9	104.95	105.5	112.82	112.4	108.09	113.78	103.59	122.33	115.88	112.66	117.24	115.32	114.7	118.55	107.6	114.51	105	108.68	115.64	120.45	109.2	121.2	116.26	109.15	112.9	109.18	107.91	113.25	117.01	111.85	113.08	121.39	119.79	114.18	114.23	112.27	111.24	106.15	116.75	116.48	106.91	101.11	107.33	118.52	114.95	103.31	113.96	107.57
108.29	110.23	122.15	112.88	110.27	108.28	110.88	117.4	121.92	115.81	122.52	110.96	112.03	115.36	121.24	105.62	107.5	110.96	108.47	112.27	108.95	106.9	104.64	113.76	118.36	115.54	106.01	114.27	116.83	106.75	116.77	108.05	114.16	105.36	114.28	109.53	108.05	119.46	114.86	114.22	111.09	117.37	104.3	120.05	104.53	109.67	107.22	115.1	111.95	116.29
109.61	107.42	104.9	106.4	113.53	105.81	102.56	108.59	99.027	105.14	107.95	112.11	103.1	110.84	106.35	98.321	108.86	111.17	109.34	102.23	105.66	107.02	108.04	114.11	111.33	106.49	105.43	102.21	105.22	101.42	103.02	107.1	104.44	100.27	113.12	106.62	106.8	104.23	109.17	104.69	105.57	106.85	105	104.81	103.2	108.3	101.06	105.72	112.61	108.12
98.836	105.35	95.555	95.052	92.352	103.22	97.416	105.29	104.06	97.094	99.352	103.69	106.37	97.159	106.22	95.181	92.43	101.58	100.96	95.94	98.752	92.473	94.246	104.2	102.82	106.81	104.29	95.2	96.786	101.8	100.07	103.65	94.437	94.362	99.912	103.79	101.18	101.38	95.62	99.104	95.242	100.19	94.747	102.61	105.74	103.79	101.84	99.632	97.088	104.23
108.22	110.28	112.61	102.82	113.06	116.12	114.79	108.84	119.97	105.52	118.85	114.15	118.86	112.94	102.01	116.14	124.01	107.47	111.4	106.44	120.01	111.42	113.83	100.87	118.06	115.21	104.56	115.98	106.6	108.9	106.31	117.75	117.92	110.46	113.17	112.83	107.95	115.25	112.1	105.83	111.73	109.1	113.02	110.38	102.54	110.66	115.14	111.77	114.68	111.67
103.13	104.86	115.42	108.79	113.92	117.27	120.21	120.07	113.36	112.05	118.02	106.78	119.64	116.57	114.72	108.87	107.91	105.11	116.27	114.82	106.77	108.37	113.99	109.13	118.5	116.17	106.89	104.1	112.84	105.31	113.12	116	106.12	114.53	106.8	106.74	104.76	112.86	106.56	109.75	115.64	99.043	113.57	114.68	121.67	109.77	106.68	113.36	114.38	116.49
109.03	103.86	108.83	107.78	109.33	104.1	113.02	107.76	102.18	107.04	95.486	96.281	88.786	104.15	102.26	105.56	108.39	112.45	110.38	110.94	98.156	115.87	104.77	108.43	103.63	94.192	108.57	106.64	96.42	113.41	101.95	103.94	109.97	100.42	98.755	103.02	108.97	105.19	109.73	109.27	106.71	110.97	103.08	109.67	106.22	100.55	111.8	109.86	113.37	106.43
101.89	106.06	110.65	107.03	107.25	104.55	104.05	108.96	110.26	105.2	99.033	109.22	96.783	102.52	109.55	107.51	110.76	107.16	114.95	106.59	105.66	118.23	109.49	101.7	102.66	110.79	109.22	121.17	109.25	105.36	110.22	104.69	99.128	115.62	102.73	99.119	107.53	107.13	100.35	106.32	110.69	106.46	104.54	112.96	99.013	104.8	102.16	99.217	97.602	113.56
110.68	120.32	106.87	103.75	112.95	107.06	103.2	113.29	109.13	109.82	104.72	108.34	108.41	109.6	114.05	102.3	105.24	108.28	106.02	98.856	99.729	104.44	102.23	117.01	105.17	108.34	101.99	115.62	108.96	111.64	111.28	100.25	118.25	101.26	109.18	106.72	113.28	105.71	111.6	99.758	107.03	101.86	113.25	107.26	95.667	98.424	101.85	113.76	106.91	101.89
94.268	108.05	103.15	100.55	106.76	98.97	110.41	103.91	105.97	112.48	109.3	99.226	104.61	103.05	107.69	112.5	111.68	105.37	102.11	110.6	112.28	104.01	104.72	108.79	109.69	113.42	103.83	100.82	109.92	111.46	107.62	106.33	107.77	104.42	107.21	113.1	110.24	111.45	97.045	109.39	110.5	105.24	103.57	103.13	105.25	108.56	107.19	102.34	99.482	108.78
106.46	103.73	97.612	106.75	110.47	103.83	114.26	105.28	106.33	99.777	105.09	97.924	94.369	105.79	104.7	101.01	105.48	107.1	116.55	103.17	113.21	108.29	100.24	115.91	105.68	111.7	101.92	115.15	108.33	111.19	106.29	107.3	105.62	107.46	112.02	100.15	98.074	103.6	101.95	113.33	104.61	108.11	110.99	112.89	109.1	109.33	109.53	105.16	110.05	113.12
96.316	99.208	99.827	108.82	93.237	101.71	112.79	97.091	97.029	103.76	111.28	103.27	100.03	91.046	104.6	108.25	103.49	105.38	100.32	98.337	102	106.15	89.703	98.558	102.14	96.607	119.22	103.2	95.112	105.39	94.128	105.29	95.418	97.716	102.41	102.19	104.33	101.36	96.277	103.26	104.59	103.02	98.567	100.4	104.91	100.8	97.159	106.48	103.73	104.91
104.57	101.86	94.051	97.808	99.777	101.34	99.873	100.98	105.25	102.7	100.83	101.83	93.141	103.98	93.545	97.571	97.651	101.59	96.971	99.167	93.861	106.84	106.45	98.923	107.4	91.655	92.314	109.34	95.284	94.241	105.72	99.767	98.967	96.415	90.591	97.834	103.34	90.119	90.475	104	97.579	98.391	104.15	95.448	100.73	100.76	107.89	98.558	100.5	102.92
116.31	113.35	108.27	111.69	113.4	113.38	112.68	106.97	112.94	115.58	103.91	117.48	120.32	111.02	116.16	109.06	108.8	113.47	106.05	106.03	107.96	113.37	111.97	105.42	116.4	118.33	107.45	118.17	108.1	105.67	110.2	114.72	107.06	107.86	115	119.63	111.34	117.65	113.93	120.98	108.95	112.72	107.31	111.04	122.11	117.48	110.45	116.3	114.47	100.57
94.961	108.6	112.38	105.64	111.87	110.57	109.67	105.36	103.41	99.128	105.23	109.13	102.06	99.751	99.402	108.16	106.49	103.84	103.79	110.5	105.72	111.53	106.4	106.2	108.86	97.386	103.18	105.29	104.55	98.346	111.52	104.18	118.92	105.32	98.982	110.08	110.25	113.16	117.51	105.36	103.34	109.85	120.46	108.79	107	108.09	108.05	93.657	98.085	103.39
93.268	106.75	108.27	106.81	101.38	105.81	113.52	110.9	99.277	106.11	95.722	108.64	97.218	95.787	111.88	111.71	106.51	99.18	112.82	107.01	99.461	98.371	112.7	99.982	102.5	105.16	95.3	108.48	101.98	105.07	114.3	105.14	114.79	105	111.94	101.43	106.1	100.36	110.46	105.05	94.031	106.43	104.54	103.49	103.88	106.47	105.47	108.11	100.6	109.94
117.65	118.42	112.33	116.5	118.06	111.29	109.87	100.27	116.61	109.25	110.35	109.12	99.293	115.57	109.95	113.79	117.26	105.52	116.65	110.73	117.47	100.59	114.53	111.34	113.41	113.66	118.75	107.86	109.16	112.74	112.89	109.15	117.69	113.56	109.43	107.12	120.62	114.38	110.38	115.67	109.38	114.85	112.69	112.12	105.42	111.31	105.38	106.65	111.43	117.66
96.093	99.059	86.666	99.39	105.83	101.26	103.09	101.81	105.77	102.38	101.2	103.23	96.961	99.184	99.514	98.385	107.98	102.71	92.617	94.248	97.829	95.301	115.73	98.671	92.38	101.72	100.86	98.294	103.01	101.37	95.407	107.31	102.01	100.06	103.6	109.61	100.72	102.34	103.34	99.874	100.85	93.125	100.38	94.428	92.462	104.15	101.48	96.794	94.103	97.498
108.34	100.55	108.28	101.97	103.5	114.11	112.45	117.89	107.85	112.43	102.26	112.01	116.98	109.55	109.44	116.09	106.71	110.48	120.36	106.84	115.2	111.77	109.54	113.35	119.2	109.84	106.62	110.46	113.6	113.88	103.42	112.22	101.29	101.91	103.97	113.17	107.47	106.44	115.89	114.47	103.94	118.89	101.24	111.36	113.51	108.44	102.52	101.37	105.39	111.68
108.92	103.06	100.45	99.653	98.337	103.54	111.76	100.84	109.55	111.21	104.1	109.82	107.78	111.86	104.71	104.99	109.24	108.99	100.38	104.53	113.41	104.13	102.67	95.915	109.55	102.08	99.892	106.13	106.12	103.26	100.59	108.18	102.18	111.94	111.4	117.61	104.95	102.01	103.5	111.89	103.09	113.19	104.74	109.9	104.61	105.74	102.17	100.11	99.692	116.09
110.25	114.86	117.95	118.84	122.65	122.23	116.11	109.33	120.4	118.7	116.92	106.87	112.84	105.76	119.54	114.45	121.83	113.82	117.71	117.22	109.66	121.36	120.68	116.05	116.65	119.99	114.17	120.56	113.37	120.17	116.5	124.62	118.94	114.99	117.7	115.4	130.55	112.07	122.51	115.1	127.56	124.62	123.32	127.35	121.71	129.77	116.18	114.36	106.02	111.02
115.6	109.35	110.56	111.61	97.81	107.77	109.06	99.783	110.28	105.86	112.27	103.92	102.1	104.44	105.83	110.85	112.06	111.17	108.23	99.324	108.84	111.42	100.15	107.48	96.029	106.59	100.14	106.32	107.74	103.15	110.55	101.6	108.73	105.6	104.24	110.64	104.43	103.33	104.51	101.82	108.12	107.69	115.01	105.79	111.46	106.37	96.999	96.013	114.84	114.09
96.097	100.88	96.195	90.039	100.64	101.22	100.7	103.91	94.792	98.202	106.12	107.45	96.649	98.319	104.89	108.59	98.672	101.24	112.08	106.34	95.672	107.52	96.682	98.855	105.15	97.918	98.788	96.008	104.51	97.168	102.61	97.767	98.524	104.69	86.867	98.418	90.313	95.365	96.993	101.28	104.61	96.984	106.58	100.42	93.045	96.812	103.31	93.511	117.03	98.737
109.57	99.965	102.21	108.04	106.65	97.657	101.17	105.92	100.14	105.24	97.654	97.375	113.25	104.47	112	118.95	114.41	110.49	110.16	105.15	105.24	100.35	109.8	116.72	98.915	110.37	109.03	110.72	113.99	108.93	108	99.685	110.22	104.99	101.16	108.79	113.31	109.31	109.94	113.16	106.54	106.64	117.14	110.68	116.94	102.38	107.14	108.41	110.92	106.29
99.167	104.6	100.06	106.75	105.2	97.417	110.66	106.31	108.11	110.39	100.55	100.98	102.79	107.3	108.03	111.95	103.02	103.85	112.25	102.26	108.07	109.98	109.87	103.94	96.787	105.86	113.55	120.51	100.11	116.64	96.403	93.611	100.13	108.11	102.53	105.06	102.15	109.83	101.08	105.78	113.13	103.13	106.73	104.56	101.29	101.39	109.68	105.01	101.01	100.66
102.28	112.58	104.98	104.68	110.15	112.49	109.27	105.77	104.03	104.38	103	103.12	108.38	104.3	112.87	97.676	105.84	111.29	115.22	99.328	106.58	104.99	100.49	105.27	105.61	107.2	110.55	113.51	110.82	108.78	99.91	108.35	110.04	102.27	95.735	100.19	105.86	105.41	109.7	101.4	105.64	98.206	106.05	112.19	107.84	102.32	108.94	103.47	112.57	109.91
114.39	114.86	120.03	111.42	113.92	118.18	115.08	119.73	110.23	115.06	117.62	111.22	106.99	118.69	111.97	114.68	109.6	113.19	102.85	111.65	114.42	114.91	109.67	106.31	113.39	114.7	109.63	112.37	107.4	113.99	114.37	112.9	126.23	115.2	110.65	112.05	110.57	117.48	113.4	107.43	102.63	111.45	111.83	108.58	106.86	114.27	113.96	114.73	105.28	121.81
95.902	106.29	105.5	102.38	103.11	92.859	101.73	97.756	105.14	105.71	105.48	109.47	98.362	93.289	108.39	104.75	96.196	101.11	98.246	102.69	107.92	95.39	93.674	95.427	96.562	98.222	100.37	94.621	98.093	106.32	91.054	100.6	90.012	98.19	98.463	95.618	93.052	104.7	99.93	101.78	99.886	101.94	91.299	101.34	97.55	97.654	94.52	106.49	104.88	103.34
109.87	115.62	101.66	104.26	110.46	104.85	98.731	113.02	101.37	118.95	109.1	108.36	105.65	108.19	105.28	104.47	109.2	101.35	108.43	110.26	105.21	99.902	101.43	118.3	97.744	111.66	110.56	114.31	115.37	104.62	109.09	105.77	103.31	113.27	116.61	109.64	85.745	104.8	95.217	98.785	111.14	102.47	105.5	94.958	107.5	112.98	106.5	112.62	102.84	111.15
101.58	112.4	114.93	109.37	111.62	96.523	114.54	106.73	97.276	114.41	103.69	107.84	102.77	103.45	106.25	105.33	107.29	105.83	113.68	105.58	105.32	101.83	115.02	103.63	102.04	113.65	102.81	97.726	104.86	110.24	104.18	104.46	103.76	107.22	112.85	109.12	108.83	105.35	104.15	107.85	104.98	109.08	103.57	105.74	115.34	109.45	101.95	113.45	102.1	97.871
113.76	103.09	109.83	99.916	111.28	112.96	104.49	104.3	113.7	104.87	106.59	114.08	110.24	111.98	112.71	113.3	107.89	104.75	111.86	110.86	110.32	115.89	117.54	115.45	110.3	115.01	119.88	107.84	111.84	115.31	115.65	119.42	119.93	105.64	120.03	114.39	106.43	110.2	114.59	113.54	110.76	102.37	112.06	102.15	103.33	105.61	109.09	105.49	107.03	111.48
94.762	107.3	92.151	101.44	101.2	103.39	93.914	98.788	100.75	92.029	97.193	106.62	94.204	104.44	106.67	99.459	105.63	99.669	101.6	105.59	94.944	100.06	99.482	94.43	97.437	103.03	108.33	97.864	99.26	91.473	103.24	86.037	95.953	96.028	99.115	90.919	95.815	97.893	102.17	110.05	99.33	95.23	99.952	101.05	97.242	103.07	99.427	105.15	96.529	103.95
112.5	107.47	116.03	102.95	106.91	113.17	103.82	112.12	114.21	106	117.75	116.17	106.36	111.59	109.79	114.53	109.35	108.92	109.52	108	113.33	112.23	120.7	120.67	104.76	117.21	118.58	118.19	109.99	106.12	110.53	110.01	115.95	102.56	110.34	115.17	117.76	103.47	103.96	111.03	117.64	109.2	110.83	108.17	107.71	109.73	119.21	108.65	117.97	105.74
108.63	104.26	103.21	110.39	112.2	105.98	108.69	109.3	105.04	106.17	107.26	111.45	112.27	111.84	114.18	106.99	109.29	114.9	113.49	106.57	114.48	104.99	106.76	114.41	108.13	104.96	109.08	104.31	115.26	107.62	112.57	113.31	107.32	109.07	108.01	113.19	105.5	110.24	113.05	112.88	112.88	103.97	105.26	114.18	114.61	115.21	105.29	114.79	110.36	104.94
105.1	103.84	110.72	100.81	106.58	109.44	113.73	107.65	102.88	100.94	101.08	109.03	108.05	107.16	95.848	112.67	110.14	101.04	107.33	101.08	106.33	102.81	113.74	119.54	94.284	111.54	103.71	110.3	103.98	102.57	101.12	103.61	94.383	106.35	108.66	112.17	118.79	100.9	99.07	110.09	105.97	102.17	115.45	108.51	107.9	107.49	98.415	93.709	96.941	104.05
122.21	116.96	124.23	114.59	110.84	110.29	112.8	110.07	123.54	122.75	108.45	113	114.37	117.06	113.36	126.02	113.71	106.28	127.42	118.95	113.88	119.25	113.27	112.79	121.04	115.63	114.18	115.53	113.77	118.37	115.77	117.05	117.08	119.86	115.19	118.96	116.83	126.03	121.73	102.93	117.29	121.64	120.8	119.68	117.23	132.53	119.52	113.92	108.56	120.4
108.1	112.46	110.16	106.48	119.98	117.41	111.29	112.72	111.8	113.38	111.23	119.29	107.25	98.005	104.09	111.92	110.61	115.4	109.98	109.71	105.88	107.48	104.98	117.48	118.63	108.48	115.09	108.47	120.83	113.04	115.72	104.8	102.37	110.57	116.12	113.38	109.44	115.96	112.53	114.18	123.57	117.9	101.12	106	110.3	110.54	121.92	110.01	109.67	109.14
100.57	108.18	105.59	113.88	110.17	100.16	104.05	107.85	101.13	106.97	113.02	104.81	104.69	106.74	108.15	106.97	100.93	102.48	109.08	104.67	105.28	105.9	95.354	114.45	106.11	98.449	109.75	108.63	112.55	106.53	115.58	111.33	107.47	99.368	103	111.62	110.37	108.91	99.537	106.96	105.21	107.59	110.22	106.34	110.15	104.79	115.86	103.96	106.23	104.49
98.043	101.16	103.15	101.82	98.744	106.91	104.56	114.39	107.54	108.03	101.71	104.62	109.94	103.4	102.26	105	102.39	110.46	103.04	104.45	101.87	105.05	101.82	105.54	109.89	100.73	100.74	103.94	109.89	94.85	112.4	105.67	107.31	105.61	107.53	105.83	107.05	116.12	104.12	106.14	110.58	102.86	108.48	106.15	101.97	105.74	104.16	120.71	108.99	100.86
112.03	111.03	108.7	111.82	104.87	115.67	113.91	109.16	121.11	113.01	114.52	115.41	114.51	113.8	118.95	105.47	112.66	113.89	112.64	110.69	109.6	113.15	113.96	116.29	109.9	116.86	110.15	112.01	110.17	114.22	104.53	114.91	116.39	108.14	122.24	112.32	108.92	109.27	113.34	109.92	110.83	111.27	112.19	116.47	113.15	114.42	117.26	118.99	115.33	109.43
98.706	101.82	107.37	101.84	101.26	106.48	100.87	106.76	102.03	105.21	107.63	104.19	103.06	101.13	108.54	106.01	106.49	109.87	101.68	117.55	110.09	113.61	114.3	108.24	105.74	111.21	105.9	101.65	106.1	97.332	120.88	113.73	102.89	104.48	106.01	102.72	110.79	117.49	111.51	106.69	104.12	116.29	110.14	109	109.13	103.17	113.65	114.44	105.78	101.67
114.82	110.33	110.42	107.22	112.13	109.77	115.69	117.2	115.27	111.29	112.74	117.49	117.48	112.24	115.11	113.07	120.91	110.04	109.92	118.75	107.36	111.64	103.89	115.43	111.38	116.44	108.42	113.64	113.09	114.13	106.12	116.18	112.59	108.86	117.19	109.23	113.71	112.37	115.4	116.35	100.94	109.98	110.57	113.99	114.22	118.76	114.47	109.91	119.46	120.54
103.88	111.82	103.84	99.705	101.97	108.52	108.93	106.31	108.73	109.09	100.63	109.62	103.87	98.341	100.26	104.4	103.16	102.84	104.42	102.46	102.01	109.1	103.77	109.01	101.42	103.24	100.16	107.47	109.49	97.949	105.18	108.57	94.231	106.51	98.915	107.07	95.552	112.1	98.669	112.68	96.004	101.2	113.07	105.86	105.64	121.76	95.111	113.87	105.45	103.18
99.219	107.04	107.54	106.24	102.43	100.59	102.88	108.34	107.96	106.57	111.46	97.9	105.64	105.44	107.44	111.53	107.38	108.39	111.18	100.62	103.64	100.17	113.57	110.04	102.59	105.52	105.95	105.18	112.72	105.9	112.11	95.161	109.89	100.74	106.33	103.8	109.67	104.54	102.16	107.84	120.59	107.44	109.42	101.92	98.578	106.1	108.16	105.56	98.088	105.53
115.84	110.64	108.25	104.32	105.1	105.55	99.402	110.73	116	110.64	109.07	111.41	111.6	111.79	103.51	104.02	106.68	108.01	101.58	113.03	113.38	118.48	116.3	115.23	103.53	108.68	109.65	103.16	107.83	109.21	109.97	120.78	105.08	116.54	107.47	122.35	113.2	114.01	111.75	109.97	115.66	108.57	118.81	112.27	109.29	113.94	112.49	113.95	112.9	106.02
105.75	98.666	96.166	107.79	107.68	98.366	102.38	114.9	119.38	101.17	109.65	108.04	104.28	114.44	100.41	105.57	102.13	108.71	114.49	107.7	101.71	101.38	107.06	104.43	102.98	99.554	106.79	99.39	101.7	108.16	104.07	109.42	106.08	115.74	108.57	106.97	107.3	111.74	107.72	109.85	104.55	105.64	100.31	99.25	102.37	113.86	110.64	108.03	114.88	114.85
123.27	117.68	121.43	114.02	108.85	117.93	118.32	120.23	120.99	122.06	120.73	118.13	114.78	122.37	120.47	113.05	120.92	125	123.06	102.35	109.96	118.29	119.79	113.99	117.64	117.46	126.83	110.59	121.53	115.59	119.09	129.56	116.08	119.41	116.38	129.18	119.88	118.99	121.5	106.55	123.38	123.76	119.66	114.16	115.99	103.62	124.83	117.13	110.21	112.76
123.17	115.36	111.64	114.32	121.1	112.01	118.86	116.07	115.89	108.78	114.95	111.72	103.92	106.56	117.69	112.85	108.69	115.97	108.14	111.4	106.95	113.72	110.46	113.09	118.54	109.55	115.56	112.35	109.86	116.58	114.81	108.91	113.84	116.78	111.65	108	114.32	119.17	110.49	114.34	113.28	115.2	107.82	116.11	102.27	111.48	112.96	114.2	108.58	112.21
93.749	94.752	104.12	97.852	94.749	101.1	101.33	111.78	97.764	93.951	102.93	100.77	101.21	101.2	101.02	100	103.17	108.43	100.83	112.31	95.227	98.851	106.2	105.97	101.16	97.029	101.73	96.315	99.831	104.08	98.447	97.809	107.71	96.587	105.57	104.25	109.68	101.63	106.21	94.055	108.81	102.6	101.98	97.031	99.466	102.15	102.62	87.464	103.18	99.743
112.66	109.5	118.34	99.611	111.5	111.99	104.45	115.31	112.59	117.74	115.61	118.06	106.38	107.34	104.5	118.78	111.74	110.41	108.12	112.35	112.74	119.26	113.86	116.55	111.23	105.1	113.55	114.66	113.78	110.31	106.43	113.76	108.3	114.47	99.248	119.78	102.45	128.57	112.11	115.81	102.3	117.14	124.69	113	116.1	109.35	103.03	111.73	109.2	120.28
115.94	105.38	120.47	108.18	109.31	113.82	112.16	117.97	114.93	115.78	100.92	107.73	111.58	129.09	116.64	109.37	116.45	109.67	115.56	113	116.03	115.44	104.98	115.45	107.7	108.01	114.68	120.07	122.96	107.86	116.57	102.4	112.46	120.91	114.96	118.77	112.45	115.4	112.38	105.13	107.48	111.67	111.6	121.37	114.45	112.81	113.39	113.35	112.22	118.41
116.62	108.35	108.87	109.17	119.44	114.12	111.83	124.59	105.39	107.79	106.84	107.88	110.08	108.99	106.65	110.47	113.32	114.18	117.71	112.46	110.43	112.42	110.23	112.23	107.79	110.86	115.13	104.74	101.53	125.08	104.66	106.26	115.4	113.99	117.86	116.25	103.85	111.06	108.05	114.01	108.83	113.91	107.62	110.77	106.29	109.09	103.27	112.37	118.56	105.22
104.89	103.1	104.8	116.4	116.88	112.81	106.55	111.28	109.26	105.81	114.43	105.54	105.38	118.16	101.05	102.79	105.27	117	115.49	114.51	101.82	109.88	110.09	103.85	114.9	114.94	103.75	111.54	106.94	113.74	107.74	112.65	102.74	108.44	99.23	105.79	113.67	114.84	103.66	110.79	98.856	107.67	104.7	114.29	107.66	117	109.97	108.71	111.62	98.52
110.25	104.26	109.31	107.37	109.28	110.19	105.53	102.59	108.5	106.08	111.46	99.574	96.889	104.54	112.29	107.1	103.08	107.89	113.37	107.94	109.85	110.9	100.44	107.73	104.85	95.145	106.53	105.31	108.5	104.36	103.4	105.89	107.32	103.41	97.967	105.04	106.06	109.96	96.202	104.65	102.89	106.23	111.87	106.31	101.64	102.94	111.94	106.79	104.16	108.96
105.9	120.3	106.62	99.691	117.96	119.74	119.92	110.14	108.92	110.2	113.4	108.43	114.81	104.08	113.21	106.83	113.8	107.94	110.58	109.17	108.48	104.33	112.96	114.24	111.77	118.52	112.84	102.33	110.31	116.7	106.12	110.83	106.17	115.66	109.34	100.25	105.94	103.28	116.65	114.27	105.58	116.27	108.36	113.88	106.35	109.15	108.09	117.59	118.86	111.9
98.886	101	117.81	108.27	113.57	110.34	111.04	114.36	108.8	108.26	106.67	106.13	106.37	113.81	105.48	118.83	100.22	103.06	105.08	107.96	99.424	107.87	104.84	106.25	108.65	103.76	110.37	109.07	110.92	107.24	103.84	104.12	102.96	100.5	105.84	112.13	99.762	107.87	107.8	100.43	103.33	104.63	108.79	111.4	108.7	99.237	112.88	112.24	98.178	110.59
105.5	120.96	113.55	109.88	103.22	116.91	111.7	112.73	109.91	114.03	113.91	106.9	113.39	106.35	116.94	113.86	110.4	115.42	114.62	117.45	114.1	108.87	112.07	113.2	114.58	117.95	108.74	106.21	122.67	110.1	112.69	115.71	108.55	115.25	115.46	109.24	119.25	114.44	122.23	114.14	112.9	118.93	116.28	102.68	115.74	114.31	109.14	112.72	118.59	112.59
118.3	113.94	109.96	116.58	113.93	110.49	106.19	108.96	109.18	103.82	117.76	113.64	104.26	107.33	113.84	106.22	118.14	106.29	106.65	110.63	102.8	114.79	111.21	103.69	112.19	113.15	115.98	107.64	116.43	112.12	101.18	113.83	108.58	107.45	113.61	108.46	111.41	112.75	112.11	117.47	118.03	116.84	106.57	113.51	109.68	107.93	108.73	111.59	109.69	109.27
104.79	108.7	105.24	97.41	108.89	105.24	103.79	104.15	104.16	106.45	101.77	97.958	98.319	103.77	117.56	96	109.78	98.827	99.833	104.86	106.9	113.2	108.18	106.4	106.99	114.15	104.56	104.47	116.1	101.8	106.37	103.62	109.46	105.76	111.74	112.4	95.258	101.54	104.47	104.53	99.556	101.91	100.95	107.78	101.64	104.11	104.62	96.951	102.12	99.724
103.23	107.43	107.79	113.63	107.8	104.5	106.03	103.22	97.956	106.61	108.69	116.41	106.21	106.96	102.29	105.76	107.11	115.73	102.02	105.16	106.96	103.28	108.01	99.67	109.08	108.3	110.89	106.37	106.5	108.16	103.01	103.13	107.89	100.28	97.663	108.5	107.04	107.47	113.98	103.96	100.37	103.95	100.5	105.24	105.22	104.12	117.42	106.07	111.47	95.444
111.78	103.63	96.44	112.8	104.39	111.13	98.433	104.51	109.53	105.08	110.14	101.37	102.7	104.44	107.26	104.68	98.686	101.94	100.91	105.37	107.64	102.23	119.99	100.75	109	106.46	101.65	112.64	99.189	108.52	101.56	104.99	110.23	114.69	109.42	107.16	106.83	105.31	97.376	106.61	108.24	109.45	108.11	108.38	101.27	101.53	102.1	103.43	105.3	110.53
104.26	99.082	104.66	99.859	104.1	99.835	105.86	96.34	114.63	107.51	102.82	101.86	111.34	98.643	101.53	109.99	104.48	105.54	102.97	102.8	105.5	104.58	115.15	100.42	101.46	99.864	111.6	99.121	101.74	107.64	98.953	108.35	103.81	108.59	102.16	110.35	96.505	102.47	104.95	108.56	108.31	111.54	104.36	105.18	103.76	105.29	104.3	91.859	103.11	104.59
122.11	118.5	97.54	108.86	122.19	111.99	114.61	112.72	115.4	107.29	118.92	105.9	112.87	118.41	108.57	116.39	111.8	100.28	110.02	105.16	107.22	112.83	110.92	106.06	121.95	105.36	107.01	117.33	102.26	119.76	110.58	115.07	113.5	111.96	114.26	102.18	102.1	118.32	102.55	116.5	113.11	106.22	110.91	106.8	124.76	117.46	111.96	109.51	117.92	118.22
96.038	102.57	112.86	106.02	105.97	108.43	94.074	109.96	101.65	104.35	98.779	107.84	104.48	102.05	104.9	109.85	107.81	101.56	106.22	110.38	103.04	104.5	111.4	104.87	99.221	106.76	101.07	109.08	99.279	103.08	103.49	104.27	102.52	100.17	101.6	97.925	91.722	98.268	103.83	107.64	94.351	109.12	103.35	104.33	101.04	99.917	112.92	102.06	110.79	104.86
110.08	106.36	106.35	113.16	101.51	99.037	111.45	104.4	106.95	102.33	100.3	111.97	100.34	103.9	108.7	105.31	102.07	103.25	110.77	97.337	98.033	96.446	117.94	100.81	100.63	109.11	109.93	99.089	102.25	102.69	93.529	103.64	97.169	104.75	106.59	112.05	112.5	101.46	112.37	114.84	105.24	112.18	108.99	113.42	110.57	108.84	100.26	106.94	105.09	105.16
113.95	114.17	115.78	107.8	113.37	111.9	111.12	113.77	112.37	112.63	110.82	110.45	106.24	116.81	112.46	123.79	112.26	104.62	114.23	118.55	113.49	113.67	111.38	120.44	118.23	108.06	116.81	110.5	116.88	115.16	116.95	116.53	113.85	102.01	104.15	113.21	109.08	114.11	112.6	108.87	117.59	105.43	113.87	119.14	113.86	109.46	107.3	119.63	111.54	112.86
102.18	109.75	105.01	109.85	105.88	102.32	108.81	111.17	105.5	106.55	99.378	114.47	106.32	109.37	111.76	108.87	106.43	111.76	114.48	111.09	99.234	103.19	112.36	106.03	93.28	107.83	108.72	104.3	105.69	108.25	99.487	110.43	102.54	110.13	97.639	101.87	107.27	102.84	91.923	106.61	112.93	109.96	109.5	103.92	111.3	100	110.12	109.55	108.05	111.93
103.62	103.37	117.32	109.21	110.5	105.11	103.99	105.69	98.087	120.22	101.44	100.47	102.08	105.32	108.53	107.8	105.04	96.355	101.38	101.09	105.42	107.27	103.64	104.8	109.86	107.18	102.82	113.08	101.45	106.88	107.66	111.55	111.57	109.54	109.9	112.77	104.52	108.97	113.58	98.45	104.71	107.21	119.73	106.29	107.49	108.61	109.38	108.44	104.53	101.47
109.01	103.13	113.27	114.23	117.91	117.96	116.69	111.64	116.76	113.78	108.09	112.31	110.37	121.79	112.05	103	116.05	111.43	111.31	112.14	107.88	110.09	116.98	118.89	109.57	116.61	117.16	105.92	105.02	117.42	111.25	117.12	113.13	103.13	106.73	110.01	115.84	115.81	115.45	112.15	112.35	118.44	109.96	109.13	113.33	107.38	112.96	115.99	111	107.54
116.18	123.48	111.84	117.97	118.53	122.76	119.09	117.74	121.15	121.87	107.25	115.9	119.05	121.39	118	114.76	112.38	112.2	126.9	117.58	115.75	111.25	106.23	115.86	115.93	118.36	120.62	111.23	112.18	114.57	118.55	123.86	119.9	115.76	124.33	115.45	120.61	111.39	117.51	118.22	116.64	120.65	123.77	112.9	124.19	132.07	114.54	116.2	115.14	125.74
103.67	106.28	105.68	110.72	103.16	110.94	113.76	110.01	105.7	104.17	97.398	107.82	107.48	115.33	104.11	116.89	108.59	107.41	101.02	105.22	98.574	101.45	97.97	102.93	106.8	104.33	115.03	110.92	103.44	103.25	101.1	101.36	108.32	109.85	113.02	100.89	114.23	112.62	102.86	107.46	111.45	102.88	95.943	109.19	103.45	103.04	103.07	96.817	107.08	112.35
102.59	113.34	111.16	106.46	111.02	112.29	108.7	106.45	110.22	111.82	106.59	106.9	107.32	106.34	98.738	103.86	103.06	100.81	103.17	98.76	106.44	109.56	96.098	104.76	102.31	97.787	104.81	112.07	109.81	110.31	106.25	117.43	103.88	104.13	102.77	99.883	116.19	104.59	106.16	108.3	113.19	108.98	104.41	99.887	109.05	99.813	108.42	111.17	112.14	111.35
95.986	103.7	109.54	114.47	102.29	108.89	119.67	98.702	103.92	115.59	104.4	107.51	108.9	108.04	103.13	105.71	110.9	100.68	111.02	111.54	99.462	103.27	100.86	112.66	107.05	97.418	110.33	111.32	103.95	101.96	103.17	110.66	109.69	112.48	111.18	106.46	100.41	108.56	100.96	113.16	106.08	103.39	104.23	108.11	104.48	97.915	97.215	105.48	108.75	101.82
104.97	102.84	105.73	99.787	104.48	102.1	107.19	101.24	102.88	99.114	102	103.49	95.644	106.71	110.51	103.86	87.806	110.23	103.78	104.4	100.84	111.6	111.57	94.352	105.54	108.11	101.13	116.12	104.99	102.08	104.71	100.73	110.72	101.92	101.53	107.37	100.85	104.71	110.93	106.57	107.5	107.74	106.53	105.49	109.19	114.19	107.54	101.11	101.94	100.62
104.84	117	110.62	113.57	106.84	112.67	109.27	115.78	115.99	111.9	126.11	110.35	109.32	112.92	114.91	113.33	112.79	108.08	115.59	109.64	108.22	113.08	111.87	114.05	115.9	115.36	107.69	107.06	109.47	107.55	118.61	113.37	113.93	115.39	108.96	106.36	112.84	105.95	113.13	118.93	107.06	112.84	108.09	116	108.76	112.92	112.9	103.27	111.34	110.66
95.297	102.01	105.26	88.379	101.39	111.07	103.89	96.343	106.93	114.66	108.29	105.62	108.9	96.705	97.41	97.883	99.819	103.74	104.02	109.96	110.61	102.62	93.435	103.32	105.41	93.669	109.59	94.175	95.489	107.3	102.61	112.34	102.92	105.55	106.99	99.605	105.62	107.97	109.46	101.51	100.61	103.63	103.48	91.79	100.23	108.96	105.71	103.69	104.5	110.76
93.151	107	96.838	103.24	100.36	91.574	107.48	97.466	102.78	110.03	102.5	101.42	97.272	99.567	105.94	96.833	104.93	109.57	103.4	93.911	101.82	100.48	97.667	103.18	104.27	98.469	98.302	110.28	96.606	110.71	102.58	99.89	96.073	96.908	104.52	99.303	91.506	108.54	107.15	97.968	97.241	109.79	103.26	99.191	88.711	100.11	101.6	101.16	90.078	104.58
100.65	103.39	103.49	101.65	100.82	105.15	99.952	105.29	96.881	100.69	103.99	99.943	103.57	99.205	98.087	99.476	100.34	109.48	90.766	109.46	96.254	106.98	106.97	104.19	107.21	99.28	104.33	97.874	101.28	106.8	101.06	104.64	101.33	96.31	91.938	105.86	104.99	102.59	90.53	98.795	95.995	100.43	110.53	98.198	94.622	101.38	102.62	98.969	99.413	95.475
102.98	105.4	101.16	100.2	113.36	105.61	100.29	98.776	97.909	108.33	105.52	108.87	104.67	105.89	113.37	99.755	100.97	103.26	109.84	106.2	108.49	108.5	100.81	107.04	93.623	95.66	112.79	102.91	106.95	108.1	96.606	106.37	101.03	109.18	105.18	104.03	95.881	101.47	105.69	103.67	102.78	104.4	103.31	101.46	101.92	111.02	99.84	96.051	99.787	96.64
105.25	108.59	113.87	102.41	106.56	107.06	100.38	110.6	104.51	102.3	100.16	97.099	94.303	101.42	99.464	110.49	101.59	105.5	102.89	117.31	101.71	109.16	98.833	114.71	98.85	109.51	114.11	97.461	107.16	112.52	101.49	106.53	105.96	99.849	114.61	107.56	110.24	106.46	114.91	106.57	115.64	99.828	104.68	104.95	99.621	100.13	97.783	103.07	103.69	109.93
108.77	99.04	109.94	109.49	113.4	98.935	110.7	113.6	107.42	106.94	110.46	105.23	118.04	99.967	108.44	105.48	105.81	113.33	108.49	98.69	105.8	108.57	103.63	106.62	104.44	103.53	111.49	101.23	110.11	96.92	116.64	102.22	113.32	101.52	106.24	101.46	97.504	109.27	101.28	102.99	114.39	102.78	113.42	101.25	107.67	105.12	108.79	110.58	114.04	111.39
111.96	114.11	106.2	108.14	111.2	111.47	107.77	123.08	116.02	116.09	117.92	110.85	115.82	109.04	110.24	112.45	106.93	113.79	117.33	111.52	111.9	116.74	114.99	103.08	112.01	119.04	114.47	108.44	109.37	110.81	108.15	102.36	117.29	119.18	110.85	109.08	112.12	107.28	114.55	117.27	116.19	109.8	107.92	116.06	105.9	112.21	108.77	108.9	107.4	113.54
112.27	118.83	119.34	114.61	114.53	115.36	117.22	107.34	111.38	115.64	107.7	120.78	120.16	127.04	112.83	118.81	110.96	114.21	119	114.45	113.18	120.84	123.4	112.63	122.11	122.52	110.61	117.7	113.42	115.17	112.55	112.68	114.41	110.15	114.24	113.99	120.22	116.42	108.53	113.84	117.29	119.95	117.95	111.13	111.77	109.66	114.59	115.75	113.8	109.65
105.21	110.79	103.61	112.81	111.73	101.94	105.13	102.19	102.64	112.16	108.67	105.9	108.03	97.849	103.61	97.317	102.38	97.854	96.325	101.38	115.56	114.49	107.13	104.25	94.861	112.41	116.16	100.21	112.49	97.875	103.37	105.3	105.71	106.84	112.18	102.58	107.37	102.19	103.45	115.58	110	96.483	103.67	108.84	106.8	108.32	107.79	98.722	107.86	103.6
109.34	112.69	111.38	111.53	111.11	103.09	103.8	118.11	116.13	114.96	108.91	107.15	106.74	116.84	106.2	112.11	109.98	108.52	116.3	111.07	107.87	116.58	105.36	110.79	109.64	108.05	102.93	111.55	117.71	110.32	104.06	100.48	109.97	112.53	111.66	109.54	106.88	109.3	109.36	107.72	110.02	109.25	108.99	111.54	103.68	108.4	109.41	107.77	113.18	113.85
105.08	100.8	106.69	105.56	108.39	95.87	109.44	111.18	108.51	105.95	108.36	109.27	104.33	103.66	110.21	111.33	106.97	97.804	97.747	104.8	97.829	108.56	97.469	118.16	106.91	106.69	106.84	104.28	113.1	104.88	103.41	107.25	103.23	104.48	102.1	109.08	104.49	104.1	103.4	110.94	103.67	101.24	115.17	103.42	96.87	103.64	112.87	102.5	97.224	107.61
96.318	114.24	105.49	101.01	100.13	95.718	108.23	106.86	111.64	102.14	103.76	100.54	98.72	109.28	110.05	95.914	103.59	107.02	99.836	97.29	98.511	103.52	107.56	113.61	103.54	103.61	107.93	95.091	111.28	97.9	101.84	104.04	113.62	110.07	109.31	122.26	110.3	106.54	116	105.39	101.19	99.556	105.99	108.34	104.03	102.07	107.27	106.9	113.8	103.61
109.34	104.48	101.51	98.833	108.36	107.02	118.19	115.65	100.06	102.07	109.74	112.13	106.66	110.45	105.14	112.57	115.15	107.33	108.65	115.76	108.01	108.14	111.1	105.14	117.27	109.54	113.44	109.44	103.76	107.18	110.68	110.31	116.67	104.69	111.52	118.53	111.47	111.25	106.19	121.21	110.78	112.11	110.93	109.14	120.45	109.59	105.08	109.24	109.38	112
99.878	119.58	100.94	106.65	99.318	101.77	103.96	103.7	109.55	106.6	101.36	108.78	111.35	104.68	101.01	100.3	109.65	107.59	100.04	109.67	109.55	108.16	103.46	113.37	112.63	108.55	100	106.27	108.66	110.56	117.52	107.29	101.71	106.07	106	114.66	111.21	105.36	102.83	101.74	110.5	106.21	106.43	109.39	105.4	99.436	107.12	103.88	106.13	104.7
110.85	111.05	102.05	96.984	109.94	106.63	90.356	107.1	103.7	105.43	105.96	109.24	103.25	107.38	107.39	100.83	103.24	110.16	106.84	98.85	97.358	102.91	107.63	97.618	104.32	95.796	98.944	100.68	100.46	95.085	110.99	103.88	99.436	98.967	99.304	98.793	100.11	109.06	108.06	102.16	103.64	103.56	105.25	101.48	110.99	110.97	105.65	106.46	109.63	103.74
110.01	118.52	111.48	107.66	91.678	111.1	102.81	105.42	101.04	108.11	111.25	114.78	107.61	101.11	103.29	112.19	103.29	99.347	113.09	115.51	101.77	109.29	112.74	110.48	99.154	116.58	105.5	95.741	98.774	110.14	117	108.55	102.71	108.51	96.589	119.83	110.58	116.81	109.39	103.58	107.5	104.94	107.68	101.1	106.74	105.85	103.43	101.9	94.388	110.49
107.19	106.14	112.87	115.69	115.88	101.01	115.79	107.43	114.86	122.4	104.61	101.57	115.52	104.5	102.37	107.06	106	103.25	96.423	113.66	111.66	102.64	109.25	103.33	98.369	102.44	112.79	105.78	108.37	104.52	113.29	109.31	108.15	103.2	110.44	101.17	100.13	111.26	107.53	98.349	111.37	97.507	104.28	101.45	107.92	98.04	104.1	101.57	106.93	102.22
115.21	100.05	99.189	105.37	109.27	107.55	111.53	106.44	113.25	103.65	97.343	101.75	107.25	112.38	107.56	101.7	110.01	107.76	105.78	107.99	91.737	106.84	99.553	110.47	108.19	111.98	104.31	106.38	101.66	103.98	102.09	104.01	111.1	98.787	101.77	113.09	96.51	103.31	106.02	105.95	114.02	105.58	95.572	107.25	103.43	105.28	97.119	114.37	104.22	99.551
104.72	117.03	120.89	116.56	110.24	116.65	125.25	108.49	122.05	117.16	115.47	125.01	123.18	119.7	120.95	117.57	119.12	123.55	126.71	121.69	113.16	122.28	120.05	113.73	110.61	107.57	119.73	118.39	120.74	134.26	124.68	116.46	125.25	118.32	115.08	119.01	120.85	116.27	112.18	117.73	113.49	114.18	115.53	122.15	109.29	119.37	115.74	124.08	130.37	115.87
107.39	115.38	107.92	112.65	117.02	106.03	105.3	119.52	113.73	121.98	113.52	101.51	106.83	109.11	109.42	108.65	103.93	107.66	103.65	111.9	107.61	115.15	104.27	103.63	116.79	109.96	113.72	103.59	120.78	110.45	127.47	111.84	116.11	116.28	113.97	116.98	113.91	119.21	111.96	120.93	107.81	109	105.54	104.79	118.64	113.85	113.01	105.91	108.93	112.75
109.31	99.737	109.33	115.93	113.39	113.55	109.87	109.33	110.53	108.21	116.14	109.94	104.3	104.74	113.58	119.27	113.65	115.84	108.74	114.19	119.81	115.87	112.74	107.54	113.34	111.95	110.87	116.51	110.25	110.74	100.26	114.69	106.81	110.36	113.83	114.51	112.45	114.62	114.59	110.52	108.11	117.27	110.06	108.29	112.4	111.46	113.35	113.88	114.01	106.6
101.3	98.279	101.47	100.93	94.013	99.17	106.45	106.77	100.41	93.628	102.94	102.81	97.327	105.41	96.105	96.687	107.25	98.952	105.16	94.465	99.306	99.254	96.315	97.359	104.54	95.254	84.126	99.645	93.054	94.363	99.911	101.97	93.512	94.179	100.84	96.192	103.36	103.41	110.96	100.72	97.987	101.39	100.26	101.5	100.04	101.07	98.752	105.93	104.65	99.334
118.35	108.66	114.34	118.4	107.98	110.37	111.21	103.12	107.88	117.17	111.5	105.02	105.47	111.98	108.11	104.32	109.95	116.95	110.11	105.19	120.1	110.1	104.94	115.7	106.98	118.06	110.38	110.65	112.95	103.94	119.56	112.77	108.35	105.63	109.37	110.77	104.61	111.32	113.72	116.62	106.62	115.67	110.38	116.23	116.73	103.31	109.37	123.68	119.03	109.26
118.51	111.07	109.92	110.46	113.7	119.8	107.33	109.36	113.82	102.15	113.93	104.25	105.31	109.5	115.65	103.86	107.79	116.05	108.04	105.81	111.76	111.11	112.02	105.86	109.4	108.27	114.15	112.69	106.84	111.7	103.26	108.86	109.91	113.29	110.12	109.49	112.96	111.76	106.93	113.39	114.04	116.68	115.41	110.62	115.99	114.17	110.35	111.97	101.31	108.5
98.98	105.52	106.8	106.69	111.92	100.43	111.09	101.24	114.5	106.05	100.05	103.73	97.537	102.04	106.8	105.38	107.11	111.66	104.11	112.05	111.85	108.88	102.08	104.61	101.61	108.42	108.2	105.17	112.22	103.5	105.78	99.656	114.23	111.24	108.85	109.46	101.93	107.1	107.82	109.77	107.03	106.09	106.01	103.72	108.59	98.022	100.17	103.37	91.228	101.27
109.02	112.51	117.58	107.24	110.11	102.58	109.94	106.6	98.005	110.8	104.19	114.71	116.11	107.03	110.78	110.83	112	108.43	111.79	112.24	116.52	110.41	116.26	110.38	116.39	105.72	96.038	114.13	106.11	101.36	109.5	107.83	110.73	106.98	109.35	109.59	119.06	109.48	107.08	103.89	107.69	114.28	104.98	111.12	102.1	113.79	117.21	115.51	108	121.73
109.45	111.71	107.77	112.02	103.22	100.01	111.62	108.73	101.67	111.63	109.67	109.58	95.107	105.16	107.24	97.789	109.64	114.77	104.28	105.14	109.46	111.49	113.67	103.57	104.67	104.42	112.89	104.74	104.79	108.32	97.489	107.3	107.44	113.93	103.15	101.66	101.7	114.69	111.82	106.06	106.22	105.8	103.07	94.462	103.62	104.45	101.72	109.85	107.12	108.02
110.78	115.03	114.09	115.98	106.61	116.81	105.72	112.27	106.41	106.85	118.33	115.72	113.15	118.09	110.49	109.18	111.18	105.8	106.15	113.67	113.23	108.68	113.25	102.96	113.81	110.07	114.33	118.53	111.19	111.6	113.61	119.6	115.02	112.12	109.93	115.11	108.8	116.04	108.17	114.39	107.12	109.72	111.63	102.64	103.85	115.75	124.28	108.73	113.88	101.47
105.97	107.63	105.27	98.284	111.47	107.67	116.21	101.36	107.79	98.733	111.62	116.76	110.04	110.5	114.74	102.75	108.67	101.48	103.09	103.3	100.4	110.46	103.22	98.225	107.08	101.64	108.5	110.89	106.02	111.72	104.91	105.22	96.988	107.27	107.95	108.63	115.34	104.53	102.35	103.28	107.07	104.28	108.65	102.27	100.29	106.81	103.23	108.49	95.611	104.38
118.35	115.72	117.81	103.75	121.07	110.05	110.91	115.34	116.79	109.24	109.59	118.77	110.99	109.62	119.94	114.32	116.04	115.84	106.9	110.81	106.93	107.77	109.55	115.73	108.79	108.86	108.05	115.74	110.65	105.05	121.23	103.61	112.15	118.85	114.53	106.72	114.51	116.42	116.41	111.86	108.71	113.71	108.97	114.55	103.2	109.58	114.4	116.94	113.86	107.67
109.8	109.61	118.13	104.58	105.17	105.27	100.83	108.95	105.49	110.91	101.77	98.386	112.81	111.02	105.59	102.34	107.54	107.92	108.04	111.74	114.71	104.77	111.88	102.31	109.08	108.52	114.42	99.159	106.58	97.991	107.51	95.014	107.96	96.768	106.02	105.9	105.4	110.34	101.92	110.08	108.89	117.06	110.6	96.176	102.41	108.2	100.56	101.41	101	112.98
108.77	103.66	107.07	106.93	104.39	103.47	111.81	100.78	104.18	104.55	101.02	100.04	96.926	109.18	97.745	107.56	104.49	113.95	113.95	110.5	95.744	113.6	106.68	99.333	109.48	99.042	107.77	106.94	106.16	108.7	106.85	106.2	103.74	109.29	109.68	105.18	105.47	104.84	104.74	107.33	113.43	105.69	104.57	99.621	99.982	90.124	102.97	95.285	102.97	96.96
105.93	111.62	104.6	105.24	103.66	101.03	99.335	101.29	103	98.796	100.28	106.15	108.59	103.23	108.28	109.02	109.75	101.49	107.4	108.77	103.05	101.19	104.41	98.87	100.5	105.51	104.63	116.46	97.377	111.47	103.24	108.94	98.334	111.47	101.87	101.65	101.1	100.14	104.52	104.95	105.29	112.76	107.17	109.03	108.25	110.64	115	101.96	98.185	103.39
102.4	111.73	106.25	106.93	99.562	103.62	98.84	92.755	106.85	103.68	93.4	111.41	108.4	101.09	103.33	104.43	103.9	106.55	100.7	97.094	105.62	105.16	112.65	98.092	104.02	109.25	97.261	110.5	99.334	104.35	102.03	101.2	102.43	103.93	103.17	100.32	101.52	103.4	102.53	109.68	101.06	103.17	110.42	113.27	110.87	100.59	105.01	103.58	100.5	106.29
105.06	113.88	104.28	105.93	105.78	111.61	115.5	108.85	108.21	114.99	113.82	110.22	114.45	110.86	105.04	114.44	119.35	115.83	114.79	104	114.44	109	106.46	113.39	116.37	114.88	101.6	107.31	112.65	118.2	107.3	111.93	107.58	105.91	112.12	106.32	113.26	106.08	106.5	110.75	119.16	110.94	115.54	112.64	110.24	117.69	99.824	114.18	103.01	110.63
102.53	107.15	116.6	101.07	104.83	113.14	98.552	105.41	109.91	100.88	102.18	113.65	107.71	99.354	102.21	104.69	103.66	111.1	113.02	99.229	98.917	105.81	99.713	104.16	107.48	108.15	107.96	104.42	103.75	112.16	104.53	110.51	109.07	105.77	101.8	98.881	93.735	108.55	107.34	106.33	103.16	108.56	101.28	100.85	107.24	112.12	110.81	100.9	103.02	102.42
107.2	108.56	101.19	108.3	101.46	100.2	112.98	99.272	94.873	109.39	108.05	107.52	104.2	105.42	103.3	101.26	106.3	106.38	110.28	110.16	109.71	108.41	97.77	98.381	105.81	114.78	94.046	100.65	99.916	97.389	108.43	109.09	100.76	100.19	102.65	102.22	96.168	113.85	101.87	102.67	116.84	93.746	106.18	109.12	115.19	99.037	98.134	108.39	101.23	106.53
106.1	104.99	101.04	101.94	103.28	108.27	97.555	102.18	99.865	107.14	102.33	112.41	107.62	100.11	104.52	108.38	107.42	98.007	103.63	102.68	101.96	99.795	116.73	107.7	108.05	107.1	112.28	113.57	97.222	105.64	104.81	108.16	99.31	103.43	113.85	106.69	110.94	106.86	100.69	103.15	109.69	109.26	101.51	112.19	107.82	99.209	111.86	101.61	103.1	111.08
108.35	114.74	100.25	110.35	106.7	106.89	106.2	106.17	99.967	103.23	120.39	123.37	110.73	105.52	110.09	117.91	114.18	110.23	114.65	117.55	111.21	111.88	111.84	115.29	111.69	101.28	106.43	114.73	106.28	114.23	113.77	110.09	118.3	106.34	108.48	112.67	107	115.71	119.61	111.42	107.89	111.54	110.9	107.54	110.69	111.06	107.38	122.7	110.55	117.42
114.87	120.69	117.15	119.38	121.67	107.87	122.83	121.8	110.81	122.66	113.88	127.74	117.33	123.85	116.99	114.26	119.77	119.4	114.84	106.27	110.64	117.32	121.95	113.64	111.67	118.03	117.49	117.26	107.74	128.86	118.84	117.23	112.38	117.9	116.49	118.1	114.14	110.2	114.09	118.45	114.46	113.27	112.63	117.52	111.06	114.23	119.96	116.53	121.34	110.98
101.01	101.21	99.357	107.34	97.252	100.33	114.46	105.27	110.86	108.01	97.512	104.45	102.17	101.44	105.47	105.45	105.33	110.18	104.54	103	106.59	106.2	104.86	105.82	100.17	102.75	111.67	112.27	93.256	103.83	111.95	106.94	99.848	96.49	101.81	103.19	101.65	106.78	109.18	102.02	103.32	103.29	107.08	100.47	101.19	108.56	108.55	107.99	109.15	107.12
105.31	108.19	109.98	111.9	107.65	118.23	94.983	103.76	108.06	95.813	119.32	107.36	106.54	110.98	103.39	101.79	107.02	103.85	110.5	107.65	106.56	106.42	95.291	96.207	99.388	100.83	102.39	110.97	109.36	90.955	103.71	106.65	118.57	107.04	102.13	102.48	109.89	105.58	101.38	107.23	114.42	108.63	102.81	101.2	99.295	104.29	98.016	103.63	108	103.68
107.01	100.99	98.223	109.63	103.07	94.237	99.339	102.11	102.26	101.59	95.694	96.697	101.71	98.101	106.38	109.04	94.943	104.34	98.829	93.872	98.343	97.905	98.182	99.087	101.54	100.47	110.81	103.08	98.074	104.74	92.414	111.27	96.451	105.25	109.8	104.35	95.906	97.456	90.967	112.05	108.38	97.377	95.809	98.085	100.54	98.631	88.428	98.428	96.622	95.986
118.28	117.17	113.74	113.89	106.21	108.35	114.35	115.21	108.85	111.03	113.77	110.24	117.86	110.99	110.21	112.19	114.64	108.84	113.26	111.36	108.4	116.72	116.98	115.19	115.2	111.42	101.77	112.09	115.12	116.92	101.24	100.15	120.87	115.1	104.97	113.34	110.36	99.66	103.23	111.33	115.76	119.39	111.07	104.9	117.15	124.22	114.9	115.27	99.835	114.98
108	106.12	92.767	101.33	109.47	107.25	102.51	105.42	106.58	106.53	101.23	110.3	108.56	94.576	100.73	97.786	99.509	102.13	101.24	109.95	108.55	106.58	107.32	101.69	105.96	103.16	100.49	116.11	108.6	107.35	104.28	108.17	110.92	93.865	104.92	113.02	103.75	116.08	99.883	96.612	101.04	100.39	117.72	105.62	111.69	107.9	100.38	113.15	112.33	95.282
99.376	119.49	111.98	114.63	100.76	101.61	108.63	114.93	106.14	105.87	97.068	114.33	112.11	107.15	109.18	103.82	104.02	113.32	109.59	104.09	96.053	107.53	110.99	102.77	105.66	104.94	105.55	106.59	100.67	109.57	114.39	111.41	103.01	104.01	108.31	111.57	101.98	107.7	109.94	106.18	103.96	104.78	115.86	107.81	116.17	99.773	98.065	113.75	112.79	115.86
115.95	105.8	107.43	118.5	105.19	111.78	107.27	110.8	108.45	106.91	109.37	113.98	112.68	103.66	112.98	112.8	110.64	111.4	108.69	110.61	103.53	117.85	114.34	112.94	108.74	109.45	118.17	115.54	112.8	113.33	107.74	111.76	111.39	113.77	114.78	108.92	110.25	115.07	112.49	104.11	120.43	106.25	110.83	108.66	113.99	117.73	107.65	112.15	109.57	103.17
98.201	113.66	114.82	102.6	110.69	109.65	116.59	110.38	110.7	108.43	113.36	113.11	113.42	110.32	108.43	115.57	106.1	107.88	116.34	122.39	113.54	111.01	111.41	120.76	123.37	118.94	112.39	113.49	110.45	110.35	113.11	103.34	106.52	119.59	110.61	111.04	123.05	107.36	121.99	112.8	110.8	122.81	107.1	107.53	119.25	123.66	113.89	113.83	105.15	110.52
101.32	108.87	104.17	102.04	98.588	103.39	106.21	112.34	106.23	114.26	108.77	102.55	104.59	96.606	110.9	100.36	102.94	104.11	102.79	107.89	103.77	103.02	109.2	99.031	102.31	109.46	99.093	102.81	107.71	103.36	115.73	110.55	95.911	103.01	103.7	112.95	100.53	109.57	108.39	106.32	98.238	118.76	117.93	101.37	105	109.04	102.44	111.89	105.17	103.34
106.48	111.61	99.256	111.01	106.52	111.84	104.66	104.62	98.841	106.94	106.37	106.56	104.18	110.95	104.11	97.883	108.26	111.07	104.43	99.526	98.791	100.58	108.77	112.02	102.95	107.97	98.596	107.91	103.37	109.25	104.71	106.4	97.628	108.13	108.07	102.6	107.51	106.79	103.49	114.04	105.59	109.8	105.29	110.38	98.931	105.05	108.51	106	96.278	103.83
107.9	97.816	113.57	110.86	101.88	101.78	115.91	107.81	106.72	109.12	111.41	106.08	101.18	103.93	106.44	98.791	108.44	107.6	110.47	105.25	108.33	111.01	108.84	108.18	113.52	107.8	106.2	104.55	110.87	100.91	105.3	97.241	114.8	105.62	98.817	105.91	105.94	110.15	98.736	111.43	103.69	100.35	109.44	106.88	109.99	105.72	110.9	108.75	102.61	106.19
109.38	113.93	102.51	110.05	106.28	117.86	109	112.1	105.12	111.36	113.13	107.34	117.62	110.93	112.83	111.41	116.68	105.98	108.21	116.19	116.56	111.02	116.03	116.5	113.02	107.65	114.87	110.45	120.97	109.74	110.74	110.08	110.79	110.54	107.54	103.15	121.3	121.69	107.27	113.72	108.25	110.34	111.01	115.88	117.45	112.29	116.5	111.69	106.57	112.66
96.375	97.006	102.97	103.14	105.78	100.05	98.223	101.03	100.5	96.494	89.434	98.861	103.73	97.314	109.05	107.61	102.02	103.93	91.654	97.679	90.002	107.04	104.39	98.522	104.5	103.06	106.56	93.84	95.082	99.748	100.37	100.14	97.104	103.16	105.25	105.63	91.734	105.77	97.14	92.496	87.427	96.514	97.998	100.65	108.98	95.421	94.739	101.03	94.749	90.733
111.5	123.67	120.49	109.44	108.86	108.14	113.33	115.61	115.69	120.19	108.51	113.58	113.58	111.35	115.91	107.4	120.57	118.17	107.7	108	103.44	117.41	109.28	110.31	105.41	105.99	121.4	112.68	115.03	103.11	105.6	110.1	111.96	110.1	114.06	127.74	111.96	113.02	119.48	114.89	112.77	109.51	108.88	110.77	104.73	98.721	113.73	118.7	113.95	118.76
105.88	105.87	100.97	103.41	111.14	107.24	97.675	100.84	99.153	111.04	103.45	104.86	107.61	96.462	113.89	104.92	106.23	107.74	104.01	107.33	110.26	109.59	98.104	109.38	106.27	107.6	120.81	115.08	100.63	110.75	111.94	103.06	108.19	110.74	102.02	102.64	102.96	114.22	100.6	118.8	106.2	106.93	109.16	116.27	102.61	103.16	100.8	111.51	109.89	114.95
100.75	99.296	100.21	94.397	92.822	96.78	92.889	94.533	101.16	98.327	88.415	90.357	103.86	102.57	95.505	96.284	95.123	101.22	93.864	98.023	103.56	103.49	95.234	95.585	99.972	111.11	108.98	97.915	96.405	94.495	103.77	107.36	109.58	102.53	91.759	92.981	98.187	104.49	100.78	93.167	109.63	101.04	101.27	103.08	107.93	102.8	99.573	93.862	104.67	99.86
92.275	103.75	102.93	107.77	100.49	107.72	99.107	97.499	88.906	105.95	111.05	110.36	103.9	102.29	100.66	100.41	102.07	100.67	97.097	94.567	98.393	98.516	104.6	109.03	107.68	90.392	108.38	97.122	106.44	104.02	102.27	104.01	97.799	107.51	103.87	98.628	100.08	99.075	95.902	104.35	102.39	94.599	95.589	99.431	104.97	97.178	103.74	93.446	103.02	96.045
96.648	101.36	102.51	100.53	108.56	99.918	109.02	107.61	111.43	110.37	107.94	102.9	102.95	113.87	104.56	103.02	107.65	103.43	106.94	115.23	100.26	104.25	108.73	95.668	104.26	107.61	106.21	111.69	98.762	107.42	95.617	99.589	116	102.48	102.56	100.93	106.84	99.236	103.25	108.63	105.45	103.17	108.7	108.18	108.67	110.18	108.58	104.91	105.76	107.23
111.81	116.92	107.46	108.49	109.15	109.27	114.56	116.32	115.52	109.24	110.17	112.33	112.41	115.16	110.19	118.78	117.79	118.27	110.49	113.53	119.51	108.8	113.27	116.17	111.46	114.89	111.03	109.46	111.19	111.21	114.31	109.91	106.21	116.45	109.29	117.67	99.937	109.53	108.31	115.54	110.36	117.91	111.7	107.68	110.98	108.36	112.55	111.91	119.57	105.6
112.31	107.98	97.261	98.569	105.87	106.72	106.91	103.63	113.19	112.26	112.43	108.79	109.26	100.25	106.05	105.48	111.75	109.67	104.23	115.35	100.72	100.59	103.18	106.31	104.6	101.24	108.45	105.84	112.93	106.93	108.07	107.17	93.859	113.41	105.09	105.32	110.03	98.254	104.94	98.696	100.2	100.27	99.665	110.03	101.99	93.45	109.59	103.4	110.54	114.53
114.82	121.59	106.12	119	111.49	115.87	114.66	112.73	113.3	113.53	117.96	121.25	119.6	117.84	123.01	118.26	110.9	122.07	120.64	119.68	124.75	99.958	111.97	119.12	111.43	117.81	108.21	121.68	119.02	115.75	114.36	112.84	118	120.33	119.09	109.67	121.37	124.08	117.52	114.22	114.17	118.48	108.07	116.52	104	115.55	117.19	118.69	110.55	121
118.29	114.52	107.67	107.66	112	112.14	120.78	123.06	104.18	103.46	119.25	105.79	113.83	113.31	117.81	118.26	111.91	110.84	116.59	117.97	119.03	116.89	110.22	116.86	113.73	117.33	114.28	103.86	112.31	113.53	115.46	102.29	110.94	115.73	108.27	112.81	114.23	113.77	106.19	109.03	119.26	101.94	103.09	103.2	111.96	110.2	114.96	112.23	109.81	109.79
119.54	107.94	110.18	107.74	107.34	107.57	104.41	108.71	112.53	109.76	105.07	104.45	102.66	112.57	108.52	109.4	109.03	104.6	112.07	114.8	107.81	121.87	101.31	113.55	108.62	106.95	113.41	109.29	111.14	110.94	105.51	105.14	115.19	107.24	106.12	101.99	104.27	111.79	116.98	110.71	107.61	109.47	112.57	105.26	103.18	101.8	113.03	114.02	112	111.33
119.8	111.31	119.77	118.13	111.71	114.83	111.34	111.62	115.51	111.73	117.12	104.72	117.4	114.92	115.14	118.31	117.02	105.13	110.95	114.81	103.15	116.06	107.41	109.76	113.1	110.83	128.38	104.83	112.58	114.35	107.03	116.96	111.47	113.72	116.24	111.37	123.2	112.81	113.11	113.28	115.93	107.09	118.15	111.05	124.5	113.97	117.81	112.46	111.17	112.77
100.25	103.63	97.595	107.08	107.59	87.411	93.612	99.042	100.11	101.5	97.909	100.38	95.139	102.44	99.767	104.42	98.602	107.13	93.453	97.265	93.166	106.49	108.74	104.29	103.12	95.324	110.41	107.12	97.563	105.09	108.48	103	100.95	102.21	95.442	107.91	90.85	97.852	97.952	97.136	99.391	112.15	98.806	95.234	99.415	113.81	93.235	94.071	98.076	100.62
110.3	96.849	107.35	104.9	115.67	112.35	107.78	100.86	110.7	104.59	102.6	108.44	110.28	102.14	107.79	111.16	105.02	113.28	111.8	103.02	107.94	112.87	104.95	110.33	111.59	104.36	103.09	108.06	107.39	95.828	106.26	103.7	101.19	104.28	109.89	112.11	106.82	108.67	98.364	105.69	111.57	98.603	109.35	101.97	107.99	108.06	118.26	103.71	106.79	102.35
110.49	103.06	105.23	105.57	106.59	107.41	105.79	104.56	105.94	100.32	107.71	116.14	105.89	105.65	108.66	103.13	99.755	110.86	101.48	107.03	114.34	103.74	99.797	108.69	99.957	97.81	103.97	97.273	109.18	99.108	104.88	103.46	106.85	113.2	115.05	107.33	113.55	100.73	103	94.043	104.48	109.93	106.39	110.03	103.69	101.43	107.71	101.16	98.584	110.72
113.03	109.44	119.74	104.02	110.91	109.08	116.91	113.76	109.74	112.59	107.92	107.49	115.23	111.03	105.18	112.9	117.67	110.27	105.7	108.19	110.72	110.97	111.19	117.53	109.66	111.27	102.22	119.42	110.19	116.14	108.54	107.66	110.23	108.94	109.43	113.34	117.74	111.76	117.5	115.26	123.58	109.08	102.14	119.98	114.08	106.98	101.63	116.44	101.48	114.1
105.35	99.187	103.89	102.44	103.47	95.663	99.127	104.33	106.59	98.523	98.121	104.19	103.16	104.09	101.44	100.84	107.02	111.93	103.04	105.65	112.55	110.97	118	103.33	102.86	108.14	111.08	99.157	108.78	106.6	106.31	102.28	112.42	104.67	103.28	111.87	107.87	111.65	102.18	111.29	102.02	105.27	110.89	106.12	104.09	106.23	107.33	105.21	114.29	113.11
101.32	99.458	105.8	101.96	108.45	107.42	104.04	96.619	101.02	100.21	101.86	109.18	106.46	101.42	109.02	108.63	109.84	106.55	110.26	95.828	103.48	107.82	114.53	108.55	109.36	104.95	108.51	101.24	94.597	97.693	102.73	107.59	104.13	99.978	101.67	98.119	97.698	103.37	110.25	98.47	102.13	102.69	110.95	105.86	103.98	103.79	105.91	106.91	101.79	109.3
105.25	109.81	104	99.235	104.51	102.79	108.55	102.15	100.42	100.49	107.05	108.13	109.99	104.52	101.58	102.37	110.65	103.31	99.395	102.8	101.5	107.15	114.66	95.21	102.86	98.576	98.701	111.74	113.39	105.73	111.47	104.48	107.82	103.81	106.43	108.79	98.926	114.85	105.33	105.05	104.51	101.11	104.91	99.689	95.889	105.8	104.38	102.59	100.81	102.78
107.3	114.16	108.63	116.38	109.61	105.21	111.27	111.26	111.74	119.64	124.95	105.85	104.92	109.71	112.55	109.22	110.41	117.33	114.81	112.35	108.33	107.25	117.33	104.62	112.99	120.46	112	114.13	115.48	115.66	115.61	116.13	112.5	115.3	109.74	109.58	104.92	115.9	116.79	113.14	111.05	114.93	105.2	113.06	123.21	117.71	119.4	111.98	107.73	118.95
92.342	106.56	91.832	104.8	94.818	100.66	97.369	101.86	107.33	82.636	102.46	99.895	95.72	106.66	106.14	103.31	100.2	97.124	103.07	98.197	100.52	97.926	103.46	103.57	101.94	105.68	97.307	108.85	102.02	96.788	109.19	100.3	105.39	103.29	101.12	102.71	96.595	105.91	111.81	99.763	100.89	103.37	96.009	99.782	107.32	93.932	99.129	107	106.03	100.36
108.31	110.42	102.94	109.8	117.21	114.93	120.49	115.96	111.77	100.79	102.86	107.32	109.25	114.32	99.856	106.92	112.47	115.05	113.12	110.49	107.59	106.92	109.31	123.05	106.85	113.21	112.75	115.48	102.42	103.84	108.38	105.31	103.7	119.81	113.59	112.5	116.78	108.41	112.45	110.19	101.29	110.7	118.53	111.76	115.35	116.63	107.83	106.25	112.6	111.66
106.25	102.84	108.51	112.63	105.65	98.207	109.89	110.39	95.725	107.13	109.64	111.55	107.75	105.35	101.91	98.504	100.21	99.095	103.13	104.83	106.17	100.51	106.16	113.83	107.23	107.19	107.76	108.74	111.67	105.67	102.52	101.97	98.122	111.22	99.961	110.89	108.65	106.01	107.65	110.65	106.25	99.202	115.69	103.21	107.55	105.77	106.01	101.45	104.38	103.43
102.38	109.3	101.75	111.88	104.5	110.2	109.12	105.15	108.48	95.875	111.96	95.266	108.29	105.9	111.72	113.23	109.95	106.63	105.19	108.85	119.39	108.97	103.44	100.19	106.39	101.55	100.46	111.19	102.68	107.79	111.47	108.67	112.12	101.03	102.47	101.31	111.08	100.09	110.39	107.89	98.647	108.96	108.11	104.31	108.98	102.47	100.47	95.084	108.6	108.82
107.41	106.21	100.68	103.85	102.34	103.96	106.16	110.19	97.89	104.58	103.25	105.12	106.53	106.99	115.23	104.87	98.038	102.97	107.09	104.38	109.08	110.25	107.71	103.03	95.218	105.36	102.54	106.67	104.55	109.37	95.714	99.092	102.88	103.92	108.01	110.31	110.75	102.54	111.2	110.34	106.57	107.86	112.52	105.17	108.82	110.65	105.08	108.71	111.16	111.47
108.47	109.99	110.32	108.59	102.13	117.21	109.31	112.89	108.2	120.81	110.8	116.8	109.66	107.68	103.24	111.68	108.74	111.33	102.55	111.64	103.91	110.78	117.6	102.65	106.51	112.88	107	106.65	105.71	105.55	109.73	108.47	105.34	110.48	110	111.46	111.09	111.23	110.71	108.26	115.03	108.47	111.79	117.62	115.53	122.27	112.69	114.52	108.89	109.96
112.83	112.5	108.55	107.43	113.49	116.66	116.75	107.51	109	113.06	106.79	118.28	106.69	106.27	110.77	106.06	108.07	116.01	105.69	111.57	103.06	113.57	118.76	116.7	116.04	99.881	110.97	120.79	110.92	114.74	109.44	119.26	110.37	100.12	106.45	105.7	110.35	108.27	106.49	109.57	106.54	103.1	105.97	111.77	116.42	105.34	105.03	109.14	113.07	109.99
104.73	92.862	97.423	101.16	99.905	105.6	97.361	106.83	106.54	98.468	96.839	94.2	101.68	105.35	96.014	94.726	107.24	99.409	103.32	106.32	101.35	106.46	98.185	106.55	97.187	103.86	103.52	102.87	92.122	98.357	103.14	100	93.194	92.919	97.92	105.05	106.4	92.883	97.666	90.57	105.5	94.54	96.278	106.48	103.82	104.47	101.38	95.347	110.9	96.219
109.39	107.94	103.79	107.29	98.061	108.65	112.16	110.8	97.19	105.5	117.26	109.83	105.36	104.83	115.71	105.97	106.94	116.23	112.97	101.31	110.38	95.263	109.88	100.88	96.646	107.04	103.31	101.92	100.01	108.33	107.2	97.619	105	101.39	106.54	107.16	110.74	106.23	106.39	101.15	110.45	102.47	113.52	104.85	104.38	107.51	104.77	111.97	110.3	96.74
107.97	109.11	108.97	111.48	118.8	117.04	111.16	118.89	108.55	106.46	113.37	109.28	114.93	106.31	114.72	107.92	110.9	113.42	104.05	113.75	106.9	106.83	100.62	106.26	102.63	108.75	115.46	116.6	103.66	118.97	114.86	115.13	104.37	104.57	102.67	111.22	101.89	114.09	112.8	109.4	110.47	109.61	112.33	111.19	119.6	106.51	107.09	102.8	110.49	113.05
101.2	107.13	104.59	99.394	111.88	109.28	99.325	108.13	104.28	105.85	102.04	99.987	109.54	107.09	100.8	113.27	105.31	99.986	111.19	106.03	112.54	106.14	106.78	107.37	112.44	97.023	100.14	101.16	108.99	105.58	107.82	99.793	103.52	102.23	106.76	103.33	104.21	100.48	110.73	118.64	106.15	107.69	102.8	103.24	102	96.851	107.32	100.47	103.13	113.73
106.57	106.52	112.17	100.58	101.44	109.86	95.631	109.58	101.8	109.38	101.42	101.85	112.9	96.087	104.82	101.33	106.17	111.13	103.69	107.98	108.81	103.53	112.46	113.59	106.73	119.78	99.061	106.22	107.53	104.18	107.39	103.22	105.33	101.21	99.299	110.58	109.3	110.01	102.6	108.02	109.06	104.47	100.75	109.79	109.26	101.57	112.49	103.07	106.28	107.84
96.154	107.56	98.587	103.2	111.51	104.57	109.51	109.3	115.19	91.755	102.01	107.12	99.584	110.06	106.15	107.56	105.26	100.89	110.47	106	100.77	113.4	104.07	109.6	105.66	100.53	113.06	107.44	98.654	105.72	102.69	106.98	108.46	111.14	105.04	104.25	108.89	104.77	103.94	106.97	117.79	110.3	110.5	99.755	111.33	124.41	100.7	110.27	104.93	106.94
104.72	98.263	95.939	109.42	104.88	113.51	110.91	108.31	108.4	101.12	109.69	98.943	114.2	107.06	95.608	114.42	103.01	109	104.03	102.41	109.95	108.18	105.99	113.27	111.4	113.32	104.27	104.52	107.41	106.11	110.25	107.64	105.08	102.28	104.04	103.3	103.4	105.33	105.47	103.38	108.25	102.67	101.49	107.36	101.68	105.88	111.96	106.94	109.91	108.42
116.63	119.92	110.21	115.2	122.91	108.62	117.18	106.32	110.08	114	114.91	106.85	105.97	110.31	113.72	119.6	111.32	110.65	120.43	107.04	117.51	116.85	109.78	121.96	113.05	114.26	107.32	110.62	117.63	107.37	108.73	110.66	118.73	119.18	114.34	110.74	112.82	113.74	109.28	117.67	107.32	110.8	110.04	110.87	110.32	117.49	114.21	112.4	116.52	112.74
95.981	104.1	100.3	102.4	102.52	98.424	96.343	99.596	93.577	98.322	96.902	88.932	102.82	99.411	100.91	103.69	95.439	108.34	102.66	97.91	110.88	103.58	103.89	98.333	101.47	97.136	101.87	106.4	106.36	103.15	98.985	98.384	95.484	93.411	96.037	104.14	103.26	109.87	104.26	94.257	108.53	89.485	101.59	103.34	97.444	101.51	96.593	93.91	94.362	91.248
121.72	115.48	123.44	113.09	116.35	114.26	120.71	115.37	120.52	116.68	100.19	111.74	109.65	112.59	121.51	114.58	118.04	105.27	121.94	104.08	116.05	118.85	118.15	114.61	116.14	105.48	115.44	112.88	118.99	117.07	117.35	117.73	114.51	113.09	121.94	114.62	114.44	106.28	119.73	112.08	117.96	123.57	115.99	114.12	112.39	111.46	112	117.73	116.05	115.17
106.85	116.83	98.854	102.11	99.981	99.63	104.8	106.34	102.75	102.28	104.3	95.285	107.57	112.38	105.53	108.1	107.79	105.63	105.96	96.84	97.351	99.817	104.4	107.4	113.33	96.986	105.15	108.21	98.813	101.6	111.43	106.37	105.57	104.57	107.46	103.04	106.74	113.08	92.475	102.08	114.24	103.03	98.349	98.117	101.47	109.03	107.04	102.95	109.63	105.89
108.2	107.56	107.04	106.92	114.77	112.93	105.1	109.31	106.71	118.75	116.81	115.33	122.05	118.64	127.36	107.59	109.57	112.39	118.74	114.94	109.54	116.59	108.24	115.93	114.75	111.9	109.62	108.91	115.21	110.8	120.81	98.478	110.4	114.45	114.65	110.8	123.27	113.77	116.97	110.91	117.44	99.108	107.77	122.52	113.62	115.75	107.79	110.82	108.9	109.22
106.78	103.55	102.61	103.53	111.99	99.331	114.25	100.43	119.35	112	105.42	106.31	109.31	102.75	101.7	102.34	100.75	99.161	98.251	106.65	104.16	102.13	111.46	113.63	105.99	106.2	104.77	101.71	105.5	107.86	102.08	92.648	111.99	100.68	111.44	101.72	110.24	110.84	95.643	109.34	100.78	100.71	117.01	104.85	101.23	109.25	108.03	103.38	103.19	113.21
110.01	109.2	113.25	121.96	107.54	107.86	111.53	107.84	107.01	112.73	116.21	106.63	106.45	108.72	107.75	123.97	112.94	111.57	101.01	111.4	106.51	118.19	106.38	105.78	117.75	113.61	104.74	103.04	110.1	111.96	106.14	107.36	119.94	110.36	108.59	104.36	103.54	108.47	99.889	110.48	120.67	107.56	115.73	115.44	111.2	115.9	100.4	117.89	108	111.36
107.83	99.644	110.12	104.74	109.18	104.08	103.56	101.75	108.46	111.41	102.37	109.97	101.52	104.23	104.31	111.6	98.309	107.43	98.402	107.72	120.01	102.69	103.67	111.6	106.72	103.81	102.74	105.84	102.34	107.91	98.81	95.914	106.9	106.45	100.53	105.47	97.671	106.37	95.562	104.6	100.69	100.41	101.22	108.32	97.725	103.81	106.72	93.739	101.4	109.01
103.58	107.04	108.8	109.57	100.57	94.773	103.81	98.792	96.191	111.86	102.88	96.991	105.93	108.07	115.49	101.51	106.93	95.446	103.97	105.85	104.4	112.52	112.21	109.03	112.61	112.34	102.91	105.57	108.54	105.77	105.27	100.1	113.23	114.69	108.81	100.34	114.24	108.28	113.96	110.19	102.87	102.61	113.75	104.74	100.24	102.49	100.32	109.75	105.56	104.16
112.71	99.18	108.96	111.14	101.93	102.22	107.14	104.17	99.836	96.944	99.174	106.55	106.12	102.86	108.8	104.02	113.15	104.5	112.15	105.28	102.31	102.41	93.355	112.43	106.75	105.75	99.072	102.63	109.15	101.45	107.98	105.03	103.3	107.22	107.81	106.77	110.52	105.01	100.96	102.51	98.832	105.08	109.37	98.883	106.62	110.39	109.05	96.456	102.17	111.5
126.02	119.72	123.37	123.08	112.6	120.87	117	127.96	113.44	125.06	111.88	125.88	121.71	117.28	115.5	113.06	123.93	114.86	118.19	116.07	115.01	117.76	109.22	120.54	118.96	127.86	119.12	117.11	115.9	113.75	113.71	122.61	110.3	117.34	117.01	121.5	113.01	116.14	110.56	113.25	119.57	122.44	114.58	114.87	111.27	111.33	121.5	111.89	122.42	111.66
104.18	104.26	106.96	108.5	98.031	108.15	99.411	112.68	102.5	114.56	105.17	115.86	101.91	109.05	110.86	109.1	101.97	102.36	109.16	108.97	108.61	97.424	100.04	106.97	105.15	116.47	102.45	107.54	103.24	107.36	100.76	103.35	101.18	106.58	104.86	101.83	109.51	96.762	109.81	109.4	98.723	101.87	106.37	101.15	106.4	101.81	105.75	117.31	100.3	101.36
95.168	93.789	93.243	97.702	109.45	98.571	100.38	105.2	97.986	103.37	103.55	94.164	103.81	98.343	103.1	105.92	86.926	103.24	100.73	107.41	99.597	97.471	114.89	98.274	88.973	90.839	107.96	104.52	106.61	103.78	106.5	104.27	98.568	92.391	104.38	95.834	94.641	94.374	110.4	95.844	94.318	101.83	109.45	98.87	85.959	98.205	92.929	93.358	105.88	112.68
107.56	110.67	118.95	110.84	119.36	120.36	115.16	104.18	114.83	110.54	103.12	110.5	114.24	109.64	111.3	115.67	105.5	117.42	112.36	114.03	101.7	114.95	110.51	108.46	106.33	115.3	111.04	118.68	101.27	98.077	108.13	118.89	109.65	117.01	109.67	111.8	107.55	113.71	109.13	106.95	121.45	113.98	119.81	114.35	108.25	110.41	108.54	119.81	116.74	115.01
109.46	113.79	113.11	113	113.66	116.7	116.2	116.21	113.23	114.01	119.37	124.94	111.61	123.72	114.66	110.56	111.6	110.36	115.5	110.65	117.22	107.86	114.26	116.67	111.99	116.9	117.13	105.94	106.15	117.33	106.24	113.31	115.23	106.98	110.95	117.93	108.93	112.29	111.6	107.99	114.77	116.16	114.71	111.95	116.68	118.29	115.26	108.34	113.78	114.08
109.88	109.39	115.96	109.58	118.26	120.26	115.82	113.07	115.88	109.83	113.29	117.98	107.38	107.9	108.79	112.21	111.19	117.34	109.77	109.18	114.95	113.91	111.31	109.54	105.21	109.12	108.99	111.26	104.24	106.96	107.31	116.52	116.96	115.68	98.014	113.34	113.58	116.29	108.5	110.24	103.92	117.8	124.93	108.44	116.4	109.23	114.06	111.13	106.58	112.7
101.93	101.19	104.63	105.64	96.85	103.62	102.89	109.61	104.46	104.17	108.34	106.98	107.93	105.13	105.62	98.039	102.02	108.76	102.75	104.94	104.86	112.8	113.28	101.3	103.29	112.43	105.43	112.2	109.08	110.03	105.86	112.01	110.22	104.37	106.99	104.69	103.16	104.01	102.56	111.88	100.91	108.77	105.02	111.36	112.55	101.61	102.66	108.76	103.51	105.11
104.38	115.33	118.47	108.2	106.43	111.89	110.29	109.36	115.11	116.61	111.57	111.93	103.44	108.83	108.64	117.93	106.12	109.96	111.09	108.04	111.06	109.08	109.27	109.48	110.14	111.63	115.51	109.16	110.3	115.57	109.79	112.62	114.42	112.66	112.95	112.58	110.27	106.9	108.55	114.9	114.84	110.48	105.48	107.57	112.95	118.08	105.88	114.46	112.75	109.07
104.45	104.39	104.05	116.83	102.42	103.11	105.74	97.337	103.35	112.39	95.287	95.652	109	101.2	107.09	104.95	107.29	111.08	104.41	103.58	107.09	102.45	106.13	113.16	100.56	104.13	108.28	111.18	100.68	111.36	112.61	111.92	114.58	109.95	103.1	101.16	103.85	108.43	116.37	106.68	107.22	113.01	103.02	114.11	108.99	106.95	106.71	111.09	111.48	103.71
101.6	112.64	112.05	106.85	105.61	115.45	116.31	109.44	110.78	107.25	114.74	117.65	108.07	108.92	128.02	107.19	111.42	114.99	102.74	105.09	108.49	119.53	103.62	111.38	108.01	116.86	103.54	106.13	112.97	103.18	108.77	112.06	113.32	104.07	102.57	107.27	104.57	120.08	109.95	109.98	108.8	110.8	116.89	112.19	105.05	104.35	108.85	105.96	115.76	111.12
99.816	97.846	102.57	100.3	97.053	102.93	103.82	100.37	108.96	110.41	106.56	111.85	106.12	93.819	98.392	108.71	100.05	96.91	105.26	104.71	101.71	105.67	101.36	106.32	105.58	103.58	100.26	111.45	101.65	104.32	89.535	103.05	105.22	109.22	113.11	113.3	99.137	102.95	109.84	114.13	103.21	108.67	103.09	109.97	100.94	96.165	97.286	109.19	112.74	100.74
109.49	104.6	107.88	120.09	112.81	112.33	106.88	104.84	122.05	105.68	103.4	110.35	110.9	113.13	106.36	114.45	109.34	109.02	131.55	113.56	116.25	109.56	110.91	105.21	111.76	113.22	113.32	117.84	106.89	121.73	112.91	110.08	109.61	117.64	96.139	106.1	109.64	111.33	115.19	123.44	105.66	115.04	105.66	117.2	116.52	110.18	111.23	113	114.95	112.39
103.31	94.037	100.9	98.293	97.356	99.885	100.86	102.83	105.02	95.425	105.13	97.418	100.1	102.6	112.87	100.11	108.32	99.973	99.528	93.031	99.697	97.982	95.912	94.124	101.68	104.49	98.523	100.06	96.135	103.76	96.181	92.195	100.37	102.22	104.1	89.156	104.61	97.755	106.34	97.279	105.4	101.18	101.87	96.73	102.92	97.791	102.26	104.39	103.53	94.82
101.36	96.181	94.382	93.103	105.35	92.616	92.634	106.08	99.209	95.941	101.71	96.978	98.908	95.433	104.83	104.71	104.03	95.143	105.65	100.1	96.868	96.008	95.112	96.402	97.577	99.161	104.05	107.38	100.15	102.11	100.65	97.23	97.682	97.665	104.79	102.9	97.006	95.247	101.14	96.265	97.468	105.59	102.96	93.179	103.27	95.953	98.204	105.08	92.396	102.22
113.12	102.12	118.41	105.72	111.21	103.33	112.81	110.8	105.28	104.15	102.38	105.91	106.64	116.46	115.32	111.84	109.31	117.22	120.18	111.2	105.96	115.34	112.44	110.08	114.81	112.31	108.92	109.8	116.33	109.2	103.4	107.41	118.75	102.41	112.61	107.9	109.11	111.63	118.88	113.32	121.38	106.11	108.62	112.89	110.5	110.79	107.43	109.19	108.2	112.85
113.43	108.93	107.26	109.26	107.73	107.4	112.72	110.49	109.74	119.76	108.19	118.05	111.12	116.26	102.41	104.37	115.64	114.98	107.06	114.58	112.65	105.22	113.72	108.23	116.26	120.74	105.66	114.05	110.84	109.57	111.01	109.6	104.28	107.88	118.92	114.44	123.55	118.51	106.79	104.15	111.33	121.83	114.43	116.34	112.81	112.3	115.46	108.17	109.1	104.94
112.1	103.76	104.6	102.86	107.81	106.14	102.89	102.14	102.12	101.58	103.87	111.84	108.89	108.18	104.8	103.38	110.51	100.23	109.1	111.94	104.13	110.38	113.63	108.69	94.784	109.49	103.31	104.95	106.17	104.95	94.836	99.762	104.54	101.72	104.9	97.572	112.11	102.37	102.22	104.12	105.85	105.69	111.74	99.354	110.28	105.89	107	104.2	104.45	103.56
91.881	97.687	110.2	116.06	101.37	98.183	107.17	95.835	99.837	112.85	102.54	107.38	103.83	107.6	99.556	103.37	99.75	98.13	109.8	107.19	112.16	100.11	100.38	103.27	111.67	101.4	106.48	104.29	106.34	113.96	106.53	110.09	109.3	105.26	104.02	108.45	103.26	104.74	100.38	103.92	104.19	106.97	101.08	101.66	107.55	100.58	102.75	102.81	104.11	100.4
108.94	110.65	103.88	111.72	104.26	104.67	102.94	108.03	113.73	109.8	103.16	101.37	112.21	106.86	99.824	110.87	102.88	103.16	107.39	105.86	107.74	109.45	108.48	109.69	117.66	106.73	111.05	99.309	109.96	107.39	110.58	107.37	119.06	110.71	109.08	108.96	95.171	107.6	99.295	102.27	103.22	112.6	100.82	111.06	111.46	107.57	104.91	110.15	114.83	108.99
102.47	105.89	111.74	104.19	104.21	106.8	102.4	108.1	100.06	98.201	105.42	110.43	102.24	97.026	104.18	103.01	104.41	105.99	106.61	105.96	99.901	109.19	106.78	106.11	110.49	107.07	106.86	108.21	108.07	108.71	108.49	115.5	107.89	107.5	107.08	107.2	102.77	99.3	120.38	102.89	102.87	107.58	115.52	110.48	111.2	114.36	100.49	100.47	107.91	104.5
109.46	101.69	99.458	104.69	101.47	97.09	106.63	106.24	105.89	114.76	112.85	102.34	107.85	101.94	110.26	103.28	98.642	94.985	111.71	101.34	102.39	101.93	105.4	113.94	99.257	106.97	103.38	113.08	101.78	111.93	105.64	104.4	98.62	100.45	110.3	107.74	100.26	107.68	103.15	112.89	97.672	98.279	104.73	113.59	107.47	110.68	101.22	114.4	112.69	110.7
106.03	107.58	106	111.56	112.54	97.954	110.78	113.95	104.89	104.23	105.88	107.69	115	106.06	100.4	114.8	101.05	111.47	105.24	108.09	107.94	100.83	106.53	110.03	101.69	110.23	108.46	100.19	107.3	100.16	105.58	104.29	111.39	109.65	113.13	93.944	109.63	97.406	100.83	106.83	110.49	109.46	107.56	102.58	110.03	109.6	112.2	107.17	101.65	111.64
114.35	110.42	114.15	113.11	110.26	110.15	106.46	117.72	97.266	110.06	111.18	112.14	110.88	110.85	114.32	106.19	108.89	110.29	116.15	109.67	107.79	106.91	113.92	108.88	120.16	112.46	111.72	108.38	107.57	109.62	115.07	114.73	117.68	114.95	111.35	105.93	111.54	108.58	107.96	109.12	114.13	106.62	102.52	113.33	107.61	107.55	108	106.68	114.01	106.75
105.15	105.74	113.5	107.41	108.02	114.86	100.35	104.29	115.75	114.99	101.71	104.13	103.67	99.044	115.05	105.1	111.68	104.67	104.86	102.83	100.36	106.68	110.22	98.732	103.72	118.2	103.38	110.43	103.63	98.905	99.763	109.62	98.973	109.19	102.53	103.71	108.71	99.195	107.9	104.18	110.72	98.689	104.31	109.96	102.33	106.62	101.05	107.62	94.043	104.62
103.63	103.81	103.42	106.76	92.969	98.488	93.058	97.333	105.81	92.469	97.935	103.36	101.19	92.944	99.699	102.14	93.167	100.99	91.502	99.075	100.33	98.688	99.34	103.17	97.734	110.7	105.85	97.746	102.58	93.653	107.16	98.233	100.32	93.813	100.74	98.439	104.4	97.685	88.93	102.72	94.93	94.721	91.213	112.75	103.93	106.02	91.112	94.063	102.19	99.183
101.15	100.78	100.14	99.076	103.49	106.3	98.859	117.51	108.76	104.52	108	102.47	106.57	103.95	107.89	105.33	101.9	115.02	97.019	108.75	103.2	104.04	110.74	110.29	105.2	105.46	107.47	91.887	105.94	95.314	111.84	113.85	109.48	111.99	110.33	103.71	107.98	104.31	105.69	102.13	108.11	94.475	105.55	101.55	95.847	107.37	107.91	103.32	102.58	100.84
94.184	100.2	106.7	103.86	98.05	111.04	109.76	106.9	103.55	95.399	87.69	96.746	104.76	99.373	99.487	111.24	99.728	99.484	93.997	95.542	106.67	100.63	101.91	113.1	100.53	111.14	100.9	113.21	101.64	103.16	98.151	94.398	97.327	95.589	107.6	101.56	103.36	100.09	104.66	97.48	102.28	105.88	94.531	96.537	108.98	103.34	104.86	100.95	101.46	99.616
97.847	104.88	104.41	101.14	110.87	105.75	113.57	98.439	100.93	108.35	111.45	109.01	100.89	102.75	99.95	104.81	96.144	103.24	103.53	101.03	97.57	101.87	102.08	109.33	102.11	105.62	102.78	105.05	102.57	104.38	102.85	111.87	94.479	114.28	104.93	107.31	102.51	110.55	104.35	96.15	105.09	110.62	108.07	102.59	103.18	97.674	113.96	102.03	102.67	108.44
108.06	118.03	109.38	116.51	114.93	118.44	106.39	97.021	104.11	113.69	108.86	110.67	105.97	114.18	113.09	109.13	110.24	114.13	101.29	111.44	109.78	111.41	99.889	111.63	110.87	103.32	106.66	107.13	101.82	103.29	113.45	109.3	102.59	111.62	114.03	102.63	114.87	102.02	113.78	105.57	106.51	104.51	110.75	114.88	113.02	110.49	113.3	107	110.04	113.43
108.85	101.55	104.78	102.21	109.16	103.9	107.23	104.64	106.83	104.81	108.02	105.27	105.44	111.67	117.44	103.44	102.99	106.13	106.46	108.25	97.523	99.325	106.06	101.04	109.1	100.49	108.66	105.5	101.02	106.3	110.82	110.4	100.42	109.91	107.21	105.57	103.55	113.75	116.02	102.03	111.85	109.28	116.5	105.42	104.4	108.19	104.3	104.44	108.09	110.8
112.84	103.13	105.32	106.77	93.366	107.65	105.85	107.9	112.61	98.229	99.576	104.47	103.49	105.76	100.01	107.85	106.66	102.6	102.48	106.1	105.67	105.31	104.39	101.39	111.37	106.61	105.35	116.14	103.91	103.68	97.752	111.22	104.18	105.71	104.85	105.6	94.974	98.517	98.307	104.62	107.77	109.17	98.205	99.457	100.37	105.92	104.61	103.01	104.66	105.28
113.26	109.3	106.41	114.01	107.52	105.31	100.46	98.928	99.796	112.51	100.45	113.14	102.55	106.72	97.992	104.26	111.96	113.32	116.23	102.86	104.63	111.76	101.2	103.49	106.89	103.49	111.33	96.132	102.36	104.42	92.297	106.87	108.34	103.69	95.412	98.702	106.95	104.61	113.57	113.49	105.59	103.68	114.55	98.858	110.87	102.73	102.92	104.61	108.09	103.62
92.848	107.83	106.98	108.74	105.34	108.01	102.08	110.82	110.19	108.55	100.59	100.83	114.67	106	106.65	110.32	102.62	114.35	107.27	115.43	106.28	103.47	119.31	98.226	104.57	104.77	112.1	109.04	109.82	111.58	102.67	108.72	107.4	106.09	113.68	109.12	107.55	107.44	95.273	104.49	114.1	105.78	103.51	108.71	117.63	105.08	105.58	100.43	113.68	104.34
105.14	111.96	112.05	108	108.13	100.49	99.053	102.87	105.59	103.47	108.18	111.23	94.643	108.9	114.36	105.24	107.04	104.57	117.67	91.749	102.2	106.34	111.01	102.69	112.88	95.099	106.15	105.48	115.3	107.19	109.79	109.08	102.23	101.8	111.82	102.79	104.65	103.95	107.16	105.74	104.43	106.22	93.097	100.26	113.54	96.091	109.52	110.48	100.56	103.2
109.28	111.98	106.85	106.3	114.64	108.27	104.03	101.91	106.78	105.66	100.91	114.37	103.98	99.288	99.764	102.06	111.65	101.72	113.01	103.78	101.55	100.92	107.14	102.49	105.63	113.49	115.73	110.43	104	111.06	116.74	98.447	101.3	108.36	110.36	108.88	111.34	106.79	111.23	110.43	99.968	107.9	101.83	117.24	105.83	106.31	113.35	118.94	110.94	112.13
103.3	111.78	103.89	100.12	110.41	108.07	112.47	111.53	108.58	104.4	103.32	104.71	109.93	108.08	102.2	102.12	108.07	110.22	94.153	105.82	107.25	108.72	114.25	105.13	99.303	103.81	104.41	108.86	107.57	101.23	105.18	106.45	92.805	107.09	108.71	111.83	104.87	112.59	108.73	111.25	114.17	103.12	104.58	109.87	103.72	105.59	110.14	96.056	98.801	105.92
107.57	97.304	99.089	110.48	96.688	95.421	112.32	94.18	100.62	112.54	98.29	111.05	104.35	104.79	101.45	105.69	103.45	96.002	105.71	109.08	96.496	105.07	110.71	110.8	108.86	99.672	111.59	100.66	103.5	108.84	109.48	101.09	108.38	109.35	111.72	107.64	105.5	106.34	107.32	104.59	101.54	101.93	113.93	99.941	100.97	98.435	105.91	109.29	102.45	105.36
100.72	102.21	111.44	111.98	106.15	115.3	105.19	104.91	108.04	106.14	100.95	104.49	101.05	113.46	103.5	106.23	106.2	102.59	98.728	98.966	100.61	116.78	95.5	107.47	98.647	107.99	106.77	111.25	105.26	104.11	102.64	99.351	105.53	108.03	110.11	106.05	106.34	109.04	107.29	108.43	104.21	100.12	106.21	101.38	97.862	101.98	102.27	109.8	114	108.22
101.44	110.73	104.84	97.878	109.67	103.03	105.72	100.63	107.78	106.8	116.56	103.64	95.524	93.831	103.48	108.82	98.581	100.04	107.38	110.46	97.113	109.84	97.78	102.92	112.41	110.98	102.62	94.395	110.57	97.273	116.5	106.21	114.16	102.06	105.67	94.027	108.6	107.65	103.14	101.57	106.5	114.4	109.67	103.45	117.9	115.63	99.767	114.6	97.029	104.29
99.226	108.73	104.9	100.63	104.99	100.46	109.75	108.78	101.26	105.45	100.57	101.13	92.701	96.553	101.36	106.13	108.32	100.46	108.6	101.93	96.82	100.09	102.87	101.57	99.578	104.73	108.69	94.007	102.22	102.15	102.66	99.941	113.75	92.921	100.09	103.79	104.86	102.37	98.495	97.097	109.72	105.24	100.72	102.83	103.14	106.97	111.66	110.25	106.96	94.58
113.14	113.77	104.85	109.69	97.629	102.84	103.17	113.56	104.67	96.058	102.67	102.92	101.55	100.12	103.76	108.82	114.48	104.52	108.22	107.78	103.91	99.959	98.173	102.01	102.38	101.94	108.58	106.8	112.47	108.89	95.487	112.9	102.7	111.62	91.436	102.15	100.38	99.448	113.8	108.58	104.67	107.72	103.79	102.68	104.78	110.83	99.382	102.62	101.52	105.05
103.73	105.87	113.95	110.3	114.7	105.84	111.73	109.1	109.94	104.33	102.5	102.08	109.47	109.12	111.87	105.21	112.58	102.61	105.99	105.65	100.86	110.41	100.34	107.33	99.293	109.12	107.62	103.88	113.68	102.18	115.52	109.31	93.394	110.74	115.93	104.5	106.99	107.11	102.68	101.12	107.59	106.93	113.65	105.92	103.79	106.09	104.69	102.58	112.46	104.6
100.3	111.77	100.77	97.852	100.49	105.91	98.912	106.81	108.63	107.62	109.17	112.18	94.177	112.6	102.07	100.08	105.6	99.507	97.275	99.23	100.41	106.7	94.722	92.041	103.78	107.04	104.84	106.37	96.156	104.33	97.713	92.513	104.16	99.706	106.91	100.98	106.17	101.25	103.38	98.05	105.63	98.469	102.11	94.889	98.545	97.502	98.462	97.976	93.221	100.19
110.08	110.38	110.4	115.26	112.23	104.2	109.73	106.83	114.2	108.05	112.02	121.29	101.72	112.1	109.9	115.65	106.26	107.23	99.285	109.3	104.24	106.87	113.95	112.55	113.09	113.58	108.41	104.89	115.43	107.33	113.34	110.52	111.2	119.72	116.09	114.89	112.14	108.19	119.87	110.43	116.37	109.66	116.24	111.54	110.86	108.24	120.98	107.96	115.58	116.81
105.68	112.98	99.562	93.551	106.94	105.81	114.36	109.25	99.715	102.22	109.82	99.845	102.36	106.32	103.48	102.88	105.97	108.85	104.69	113.64	108.77	106.88	106.95	106.44	110.24	111.31	102.15	105.38	103.66	98.617	109.62	111.18	95.832	103.82	106.05	100.86	105.11	102.85	100.55	105.74	109.09	108.15	101.77	105.93	102.49	100.77	106.15	108.51	104.9	103.06
101.46	99.589	109.5	101.58	93.467	104.82	112.08	109.55	96.332	103.65	109.7	105.47	109.73	99.686	108.08	105.64	98.48	101.2	107.54	104.66	94.08	105.99	101.85	104.66	108.95	109.41	108.73	97.101	106.28	111.74	108.81	107.59	103.22	114.95	99.143	116.1	103.66	109.77	107.91	102.65	100.88	104.26	100.68	104.57	99.636	109.52	109.2	98.782	99.439	113.31
109.04	108.21	121.34	120.34	111.63	115.28	116.61	118.77	111.66	111.53	120.69	106.08	106.17	114.12	113.01	112.8	108.16	115.46	109.11	105.6	108.3	112.03	113.32	113.73	110.99	113.32	119.88	110.33	107.47	109.22	115.56	108.44	109.95	110.61	116.89	114.17	117.39	117.89	108	107.32	114.13	111.43	107.66	109.34	110.99	114.54	123.4	108.25	110.64	108.85
100.66	102.09	110.38	119.73	110.33	112.83	111	115.31	121.45	108.85	114.75	112.5	105.96	106.66	109.84	113.29	112.3	108.17	105.55	108.13	118.24	108.33	115	116.61	108.89	116.52	115.36	109.26	105.9	109.74	117.14	113.05	113.45	116.29	111.58	113.77	113.47	108.39	105.07	112.35	108.45	110.26	113.07	114.94	99.496	110.06	119.26	116.3	107.81	126.73
107.73	95.936	106.89	100.59	99.973	95.041	98.633	102.59	105.69	104.48	97.917	103.27	101.87	100.49	99.595	96.106	102.28	95.906	107.44	103.43	110.41	101.14	101.25	104.1	107.61	97.777	93.885	97.738	103.14	96.366	105.65	99.523	97.719	95.629	98.555	102.88	105.38	82.18	103.46	87.911	94.608	102.6	96.879	102.63	103.44	99.419	108.4	103.96	91.364	100.38
94.569	107.83	104.44	92.26	112.29	101.77	105.16	95.277	101.45	102.72	101.63	103.59	100.36	109.57	107.05	92.346	101.42	106.67	101.68	100.12	108.85	106.8	101.06	102.19	98.565	99.598	99.323	107.43	98.239	98.305	94.36	103.78	95.729	98.68	94.851	94.303	109.54	97.068	95.722	99.303	100.22	106.07	100.29	103.73	101.26	97.772	103.72	96.85	100	99.409
100.94	100.47	106.64	96.236	99.101	97.945	96.269	95.66	97.538	100.79	97.76	102.97	96.682	89.83	105.25	101.18	100.62	96.979	107.55	98.66	105.77	105.58	91.731	101.53	96.466	101.8	101.32	100.32	105.79	105.1	106.66	95.482	104.03	103.44	92.787	104	102.99	97.992	111.13	109.08	95.256	103.56	96.96	99.579	89.917	97.848	95.034	108.76	93.434	95.895
119.72	119.76	113.55	112.66	114.58	116.8	115.89	121.35	119.9	111.99	120.96	123.72	119.59	114.14	117.17	118.1	111.94	116.33	116.95	117.35	121.46	111.16	117.16	114.47	125.56	107.01	123.24	119.17	113.57	110.81	122.69	117.68	117.09	119.99	123.17	115.31	112.61	111.78	120.38	111.84	120.03	120.62	119.36	116.99	117.96	109.46	123.56	108.18	117.01	120.88
103.63	108.05	104.12	113.21	102.34	103.24	108.69	110.3	107.24	103.45	102.04	102.87	109.3	103.29	108.36	105.12	107.08	113.18	100.25	100.89	104.52	107.8	106.79	106.93	108.99	105.64	106.58	110.25	92.258	101.44	102.55	109.61	109.71	109.11	95.647	102.94	94.418	109.99	106.04	108.92	104.59	113.45	109.56	102.26	108.64	109.82	101.52	113.37	106.43	105.39
120.47	116.19	118.22	110.87	110.39	119.21	125.4	120.88	121.75	118.99	113.88	119.16	115.64	122.44	124.41	108.46	119.94	112.66	124.2	115.36	120.18	115.59	111.57	109.61	112.57	106.28	115.82	121.15	117.39	109.13	114.54	113.59	122.1	117.89	118.7	113.37	117.83	113.87	115.12	115.86	113.93	114.7	117.8	117.06	119.94	126.39	118.87	116.04	115.52	120.47
99.825	97.8	106.28	98.23	107.02	103.94	97.383	107.94	122.81	111.09	100.64	114.25	99.888	107.5	111.13	109.18	104.03	104.61	98.059	111.98	108.67	106.16	107.76	112.7	107.98	104.43	97.388	106.04	105.71	101.75	96.222	109.26	105.68	109.89	102.01	105.59	112.17	100.06	112.46	109.43	100.29	107.56	107.43	104.6	107.32	111.1	116.7	103.39	95.446	102.64
109.93	109.29	108.21	101.11	104.94	102.08	112.14	99.348	103.18	100.91	103.72	104.78	100.51	105.66	95.973	108.29	98.758	107.25	101.1	101.14	108.6	110.7	107.15	104.04	103.15	104.72	110.46	111.19	102.25	106.83	113.55	112.75	99.339	105.08	103.93	102.71	98.77	100.41	100.13	98.103	109	103.75	104.33	105.38	112.58	104.42	118.97	104.96	108.15	100.66
102.19	105.2	115.01	108.59	114.01	101.66	104.41	103.9	113.74	108.74	98.199	105.27	103.09	115.12	106.37	106.89	107.9	108.04	110.16	105.77	108.6	101.32	96.79	102.04	114.78	107.16	104.87	104.58	97.944	111.72	110.42	103.33	104.36	96.056	106.26	96.543	106.47	102.75	104.75	102.28	109.72	108.45	112.02	99.194	98.432	111.26	116.65	104.19	110.28	91.016
111.64	92.046	109.03	113.94	95.615	101.2	104.02	111.14	103.81	99.204	107.43	108.69	113.18	116.34	113.36	105.97	108.61	103.39	89.087	104.78	101.95	110.82	101.49	98.242	114.15	111.24	106.36	106.55	116.85	115.87	110.82	98.999	104.29	108.69	104.64	97.496	105.63	112.39	100.12	108.88	106.51	113.95	106.98	106.4	112.74	105.08	113.79	101.29	99.873	100.66
101.35	99.149	110.07	109.87	104.9	106.02	102.64	100.94	103.08	110.93	113.19	100.16	107.86	100.56	112.28	103.34	102.87	102.72	111.09	102.22	108.64	105.68	108.6	104.32	101.72	108.66	109.81	108.08	103.8	103.51	105	106.63	102.1	100.93	107.87	109.75	108.33	101.39	111.05	115.95	104.31	103.68	107.35	110.61	99.604	113.04	102.15	99.874	109.44	116.6
114.66	111.65	110.92	115.11	111.12	113.57	121.58	113.91	112.18	111.83	104.16	119.57	108.65	118.62	120.28	108.45	119.92	114.03	118.17	108.82	109.79	116.38	108.98	117.7	106.42	110.69	114.16	121.03	112.72	104.27	114.73	110.67	116.07	112.36	102.58	109.2	108.76	116.14	100.95	114.15	105.29	113.22	113.21	114.55	112.65	104.72	101.96	112.5	112.75	98.682
113.07	109.55	116.65	109.75	107.61	104.68	117.7	109.99	108.92	113.55	120.94	108.24	113.66	114.07	110.29	105.74	107.83	111.13	117.92	111.54	111.76	108.91	108.58	124.1	115.48	121.16	114.16	113.31	112.33	117.91	113.84	107.62	109.64	110.85	116.47	106.29	104.13	110.6	107.32	113.04	112.5	112.08	105.19	116.48	114.28	110.65	113.91	121.1	110.98	113.76
101.96	105.37	105.71	108.73	107.94	108.88	112.15	107.15	103.47	111.36	100.84	95.666	105.59	105.18	102.97	101.68	98.53	101.01	106.94	104.29	97.683	110.81	102.95	116.19	106.34	108.89	108.2	113.28	102.88	107.24	110.1	107.5	106.8	113.19	103.47	98.995	112.8	102.9	106.71	91.695	95.46	100.65	115.45	108.31	101.2	107.1	106.03	101.54	108.86	113.52
106.64	113.45	105.05	111.02	107.74	116.58	112.66	110.37	108.65	109.99	117.66	111.85	114.69	112.56	111.12	113.15	113.33	114.02	117.87	112.82	117.09	112.23	116.25	115.29	108.76	106.65	106.01	115.28	106.31	114.31	113.53	105.87	115.09	110.07	116.46	118.7	110.72	113.23	122.14	110.82	113.63	103.25	108.85	115.87	109.69	119.39	114.23	112.79	110.01	110.18
108.24	110	106.09	97.272	102.9	110.87	107.12	104.62	107.63	110.04	103.77	101.7	106.15	107.02	104.1	103.5	101.37	110.22	109.35	109.41	101.81	103.79	97.998	110.99	105.59	104.39	101	109.87	112.42	94.952	105.69	108.78	120.27	110.87	97.037	107.04	104.43	102.68	106.84	113.8	106.68	103.85	106.02	98.419	106.86	113.37	108.45	107.09	99.627	109.67
105.64	113.7	113.28	113.31	110.45	116.58	117.49	117.49	108.5	110.33	108.9	117.32	112.9	105.73	113.46	99.651	112.7	101.97	120.01	107.57	119.85	107.02	111.77	109.91	109.3	106.15	110.82	105.39	113.28	116.34	115.47	114.44	113.55	115.04	107.2	111.36	105.47	111.72	120.84	107.41	108.77	122.17	102.33	111.27	100.57	121.35	112.29	112.14	110.89	113.47
122.05	104.86	108.27	106.46	116.44	108.78	105.79	107.65	104.68	112.93	110.52	110.84	107.47	108.47	112.86	113.07	111.57	107.58	110.43	113.21	120.42	114.09	107.65	119.11	110.15	116.11	110.48	112.2	111.37	106.7	100.72	114.71	109.67	114.16	112.79	118.51	117.43	114.36	116.15	116.53	116.33	110.96	112.28	107.54	114.83	105.39	113.75	106.28	116.37	113.32
107.57	110.09	109.08	120.71	114.6	113.18	113.71	112.36	108.59	108.93	114.98	110.01	116.05	102.85	104.94	105.89	106.65	109.12	108.44	112.36	110.66	106.78	106.17	107.86	112.02	118.19	120.59	110.8	114.77	114.12	116.34	116.53	113.16	106.37	107.22	110.34	114.11	109.47	110.07	114.99	115.54	108.26	107.84	109.75	110.17	106.11	110.94	119.01	114.35	113.48
109.72	111.13	118.71	120.16	114.86	113.96	106.96	112.66	115.18	112.94	116.14	113.17	115.12	103.72	110.71	110.16	106.13	105.7	108.22	113.61	103.21	116.79	115.49	106.86	105.63	118.96	107.82	115.45	107.93	116.39	113.12	123.25	105.91	106.65	106.74	116.89	111.05	114.19	112.75	114.68	117.6	116.82	114.08	105.75	121.78	107.16	110.63	115.81	115.94	112.62
95.087	99.187	101.03	86.745	93.828	98.361	97.688	102.42	99.48	90.828	101.1	86.379	98.157	96.691	99.639	98.9	102.78	96.258	94.319	106.45	100.68	104.78	101.58	92.258	96.741	98.531	100.11	98.841	103.6	96.287	93.376	92.771	95.497	95.977	93.682	105.8	97.49	105.87	94.448	100.74	98.386	91.111	106.41	101.88	103.2	101.35	96.439	98.208	99.203	103.7
103.94	99.493	102.72	94.603	91.181	102.38	102.2	98.418	102.46	100.71	96.911	97.391	101.1	95.735	90.257	92.141	102.45	98.459	102.35	104.78	102.39	108.19	102.95	100.24	105.35	99.695	96.796	100.86	101.23	104.62	97.839	103.81	96.886	99.118	96.498	100.32	99.096	104.34	109.32	100.61	97.9	97.835	99.22	96.14	94.792	97.172	101.48	104.68	100.68	87.644
116.64	104.54	109.64	111.83	116.57	114	115.99	107.71	105.34	112.23	115.98	116.18	117.99	113.88	109.98	108.32	111.18	114.57	105.96	107.85	109.67	109.75	104.23	110.11	114.85	108.99	116.28	117.85	109.22	111.19	111.83	113.99	111.4	116.09	113.22	121.24	121.15	107.17	118.99	114.91	115.9	119.3	108.27	110.14	113.36	114.12	106.71	101.58	117.94	111.2
102.38	107	111.28	109.63	102.26	105.37	107.8	109.37	112.94	109.59	108.14	101.76	107.57	106.28	112.73	103.16	107.84	105.79	101.53	107.57	99.098	104.19	104.04	99.414	103.27	100.31	105.64	106.21	108.34	106.61	100.83	103.52	104.91	103.86	116.7	109.79	100.41	104.53	105.24	110.12	112.23	102	106.31	105	106.9	102.95	102.8	112.1	106.2	116.75
111.69	100.79	106.29	97.828	117.95	107.75	106.93	99.232	111.17	108.32	103.63	105.7	109.51	106.21	106.56	105.79	110.26	118.6	110.65	98.013	101.31	110.95	105.14	103.31	100.71	106.38	110.72	104.05	110.27	107.01	104.4	113.12	109.09	107.58	107.53	108.07	109.43	110.19	99.789	114	107.11	104.47	108.91	107.44	99.449	106.92	117.84	102.49	103.49	108.98
99.74	96.802	105.15	100.74	92.295	108.91	98.885	102.23	104.26	103.65	98.561	105.67	109.03	110.16	97.109	106.25	106.06	104.78	105.29	99.669	95.824	101.49	100.98	111.11	109.24	97.235	104.3	103.95	103.73	104.22	102.35	112.24	108.49	116.26	97.739	102.73	107.43	104.49	108.09	98.854	106.42	98.025	100.31	99.178	112.01	107.03	101.47	104.97	111.52	92.71
111.03	106.67	105.06	105.09	115.89	115.04	117.23	103.36	117.29	112.79	109.44	116.19	109.46	109.74	113.28	111.59	114.62	110.86	117.05	110.58	115.02	107.33	110.43	117.58	117.48	108.35	109.76	121.44	111.16	113.39	111.86	114.35	112.58	115.08	119.11	117.36	107.75	112.57	116.28	101.97	111.96	110.44	111.15	116.48	103.35	112.67	108.99	124.25	105.08	110.6
102.61	107.45	108.26	105.43	104.94	95.247	104.18	106.62	101.24	102.05	108.72	103.17	98.439	105.56	102.14	107.1	105.59	103.56	100.16	106.88	101.71	103.07	108.54	112.25	101.31	111.07	112.55	101.86	106.17	89.227	107.04	110.07	100.06	106.83	108.49	113.68	94.867	114.38	113.32	103.97	105.69	95.373	107.52	108.65	97.839	108.43	102.47	97.705	102.46	105.62
99.869	102.38	112.03	104.76	101.28	106.76	108.99	108.72	110.31	105.63	112.45	94.916	106.16	96.863	105.68	108.7	101.47	107.43	105.73	99.602	103.73	102.67	101.32	107.27	108.77	103.67	111.01	99.903	108.64	110.95	112.22	107.34	101.89	112.49	109.56	102.25	104.13	101.84	97.672	103.63	98.477	99.975	100.71	110.59	103.92	99.856	104.38	103.82	108.53	102.39
101.57	102.87	94.76	105.81	101.56	91.459	98.029	98.202	98.678	105.81	90.893	96.784	101.33	94.842	93.147	96.121	111.02	97.449	99.931	96.16	102.86	98.926	100.82	98.212	98.499	94.549	105.44	101.76	93.981	93.466	96.95	88.58	103.38	97.248	102.62	90.836	106.04	96.784	99.444	101.46	97.681	106.91	98.179	94.186	91.756	112.3	96.221	101.54	100.05	105.94
115.1	108.39	111.8	102.23	114.52	123.76	114.18	112.2	119.48	102.88	116.31	113.07	110.44	110.92	118.35	103.15	115.9	114.79	109.42	118.96	110.25	109.72	110.92	119.24	119.22	108.99	101.69	117.37	112.44	103.85	110.38	108.86	118	113.17	118.12	116.44	106.21	105.32	107.55	113.77	108.5	108.22	115.99	111.66	114.52	110.65	127.92	115.07	113.48	104.66
97.182	100.74	105.6	97.785	105.4	101.14	95.287	109.37	102.6	102.13	92.235	94.028	97.136	96.676	102.19	103.84	100.37	103.82	103.16	92.172	102.49	101.39	107.85	94.1	108.26	99.234	106.16	95.642	101.6	104.75	92	108.87	97.612	88.853	98.513	100.26	92.753	101.68	99.659	99.087	101.04	105.59	98.312	105.32	98.484	105.82	100.33	94.036	99.074	106.7
114.56	115.5	115.78	110.99	114.88	116.95	117.31	119.88	107.78	105.24	112.42	113.55	115.58	119.69	120.81	119.44	113.28	111.16	118.27	108.73	123.69	110.32	112.48	115.74	112.23	115.18	111.71	119.26	107.31	114.56	111.17	121.37	109.94	119.57	119.83	111.67	115.16	115.71	122.29	114.29	110.85	115.68	111.61	123.42	112.92	120.66	127.64	115.49	121.07	126.3
108.31	111.28	101.06	115.29	117.36	108.01	112.54	111.45	113.18	112.19	105.78	109.44	116.46	110.94	112.65	113.29	120.56	115.9	117.21	118.95	110.09	116.5	116.11	113.49	110.21	112.01	115.49	116.94	112.56	116.57	115.71	112.41	107.62	113.82	117.97	114.38	119.13	116.39	104.26	111.69	105.52	110.34	105.85	117.72	112.32	113.68	115.98	110.42	104.13	111.8
113.1	100.32	113.67	110.24	118.28	117.14	108	106.29	113.93	107.89	109.36	103.89	110.45	113.69	113.92	108.29	116.11	105.72	116.74	104.06	117.26	120.4	108.22	102.53	115.49	118.42	104.31	105.97	116.03	108.46	110.32	114.68	112.11	114.07	111.08	116.69	103.22	118.89	116.65	107.83	110.74	111.63	112.44	106.19	117.59	118.15	112.08	118.31	114.01	112.88
101.25	100.33	101.56	95.11	92.866	97.374	104.66	103.57	108.53	99.813	99.45	108.57	104.98	101.48	100.72	102.3	103.53	101.15	97.079	101.45	105.31	99.401	95.675	95.728	101.3	103.67	102.64	89.578	89.16	108.88	92.429	99.687	112.9	96.893	106.1	97.437	90.43	102.75	94.867	95.962	91.186	108.42	96.135	107.12	93.205	102.53	101.59	100.19	89.463	100.51
111.54	111.63	111.01	108.65	101.45	87.537	110.74	110.05	102.15	103.98	109.07	96.635	110.88	106.68	104.74	107.06	95.109	109.34	111.46	109.15	105.69	109.66	105.96	110.92	104.56	105.93	104.39	101.26	102.98	96.033	110.28	110.29	109.55	99.515	110.04	113.4	101.15	110.09	112.65	112.97	108.51	98.482	100.19	101.87	109.84	101.6	116.8	101.73	112.05	101.86
120.45	114.15	115.34	104.56	110.86	117.46	100.48	110.19	100.35	112.65	114.77	106.81	116.6	116.75	114.78	120.29	104.23	102.36	114.1	112.84	123.16	103.13	109.54	115.84	111.17	105.3	114.78	114.37	114.57	112.49	109.72	118.83	109.14	110.32	106.55	114.79	111.68	112.31	112.09	109.81	118.66	107.17	112.91	120.46	98.854	109.91	107.34	109.42	112.84	112.76
110.8	110.51	107.45	105.2	107.1	117.73	104.08	108.99	104.76	107.59	102.37	112.66	121.99	99.8	112.53	106.14	114.98	118.44	110.94	113.4	111.82	114.06	118.85	108.88	110.3	115.55	113.73	106.04	113.09	113.49	112.93	109.14	113.63	106.3	112.76	103.2	110.5	114.46	114.66	105.26	115.85	110.48	116.62	112.76	103.59	111.32	105.46	118.2	120.14	113.81
99.369	106.05	111.97	106.68	99.906	106.71	100.49	105.9	101.02	110.9	112.24	107.3	113.58	108.11	100.45	103.36	105.84	103.09	108.57	115.53	100.49	107.69	109.57	115.8	108.54	112.04	109.83	99.549	104.75	106.81	111.01	104.02	114.53	102.89	106.79	104.5	105.83	101.5	103.84	100.66	108.68	110.41	107.68	112.31	109.09	99.11	106.04	110.65	103.11	106.68
111.73	118.39	104.99	118.62	115.49	108.63	112.13	114.46	110.11	115.17	105.97	106.58	114.66	112.26	109.72	111.88	111.92	108.78	113.66	104.55	110.62	112.85	106.24	110.47	115.71	112.81	104.55	110.11	107.88	108.17	112.65	109.65	112.98	111.52	107.21	119.08	112.34	114.8	111.47	115.26	108.78	113.8	110.76	116.72	111.1	117.2	112.6	107.23	114.86	104.15
94.355	95.111	91.077	100.78	97.963	104.24	99.131	97.652	96.11	100.64	94.758	97.132	103.15	101.18	88.119	99.868	97.125	94.909	101.74	94.988	103.36	93.498	104.34	91.497	99.089	110.43	104.45	108.75	98.606	99.209	106.71	101.16	90.128	100.22	96.101	106.14	103.7	103.64	104.38	100.67	100.43	93.257	94.224	110.11	109.5	98.418	103.61	98.9	99.363	101.93
99.723	102.87	100.76	94.107	102.76	100	96.309	100.9	102.56	100.28	94.116	97.76	97.793	99.361	88.028	104.98	104.46	108.65	97.325	99.413	100.85	101.34	93.264	91.174	104.74	93.282	94.604	103.52	95.227	104.64	92.972	106.02	93.468	97.005	95.14	98.987	100.46	86.589	110.07	104.54	99.85	102.7	93.682	95.914	93.508	93.576	100.99	95.078	100.21	96.613
109.28	110.32	102.17	107.36	114.33	108.15	105.48	111.92	111.06	102.88	101.06	104.99	112.1	113.06	110.94	107.58	113.28	114.03	105.74	112.03	108.93	112.83	116.06	110.04	106.5	121.95	105.46	113.2	106.93	110.92	110.79	111.29	100.87	114.22	108.17	117.42	111.44	106.31	117.69	104.43	104.81	113.96	106.62	118.18	108.68	115.87	116.9	115.6	113.81	109.08
106.58	105.97	110.59	107.72	113.85	108.72	114.56	108.6	113.67	108.32	119.51	107.05	110.29	105.13	105.05	106.37	101.74	120.14	102.69	113.72	115.83	111.18	113.71	103.92	107.75	112.67	116.15	111.49	111.5	115.63	109.35	117.37	118.74	110.72	96.269	108.59	118.43	110.44	105.52	114.76	113.89	122.49	112.66	107.7	109.88	105.47	110.43	112.6	107.26	118.31
115.34	112.26	117.28	119.1	125.32	120.86	113.49	121.09	113.78	114.76	121.53	115.21	117.94	113.87	119.12	129.69	117.59	112.4	121.49	117.94	114.3	114.63	124.26	122.29	119.23	126.43	124.23	120.93	110.26	125.38	115.31	126.86	119.26	118.17	114.01	119.26	122.37	117.16	121.44	119.65	111.55	114.64	123.83	119.6	120.08	119.67	112.08	121.93	115.49	120.09
117.6	115.6	114	108.84	116.96	116.25	118.86	104.37	110.05	116.7	107.09	103.51	113.98	107.09	112.45	111.13	104.79	108.6	111.46	106.66	114.93	104.99	110.36	108.55	103.14	113.54	116.89	110.25	119.65	115.84	113.81	108.24	113.5	105.19	114.28	107.49	119.47	113.15	109.46	110.51	112.42	107.52	111.32	119.33	106.72	111.02	103.51	109.75	114.68	104.5
111.5	110.16	103.1	112.41	108.63	114.39	116.2	106.25	108.32	108.89	105	118.39	118.29	113.2	115.77	120.94	111.62	109.79	110.45	114.51	116.29	116.83	108.9	114.93	113.59	112.23	114.88	109.33	102.53	104.32	105.73	102.78	110.48	100.55	113.7	102.75	107.02	107.31	114.32	109.02	112.4	111.61	117	111.55	120.48	108.12	104.94	104.9	111.89	110.56
119.54	110.92	110.81	114.2	105.52	115.29	111.74	111.22	104.11	115.79	116.22	109.03	107.56	119.16	114.09	111	108.95	107.32	115.11	109.27	108.13	115.05	115.59	100.32	116.43	107.17	117.29	116.2	114.52	108.24	112.47	109.87	108.73	109.45	114.51	113.23	114.57	117.21	111.04	103.61	110.32	110.1	104.24	118.44	116.84	125.09	117.44	107.07	105.13	116.58
108.47	105.76	107.15	110.41	112.02	114.8	110.46	110.3	112.78	111.86	111.72	101.89	103.64	113.09	106.37	110.05	120.85	115.57	112.79	101.63	114.48	111.27	113.45	115.33	116.4	112.21	116.02	116.75	112.01	119.12	113.29	119.42	112.81	110.02	117.07	124.79	116.72	107.26	107.36	118.84	104.86	108.2	107.94	120.51	111.36	115.26	104.54	107.99	110.3	114.97
109.45	99.274	108.22	104.77	97.538	103.72	112.81	101.46	105.74	97.52	96.468	109.26	102.89	99.289	105.01	103.26	99.517	100.03	103.78	115.76	98.119	102.12	105.26	103.66	109.11	99.978	112.61	103.51	104.29	108.42	100.4	98.323	100.8	101.27	107.06	106.66	107.09	105.55	108.67	105.2	101.7	101.12	98.16	111.96	114.96	102.68	101.96	100.5	109.82	102.5
110.5	110.92	109.26	113.98	101.4	110.9	114.09	109.36	118.65	117.13	115.44	102.14	109.92	110.98	117.43	112.92	112.11	106.79	107.8	113.59	113.08	116.42	104.52	111.56	110.29	112.54	113.63	112.91	107.79	109.78	114.85	107.63	111.57	103.02	118.06	120.89	98.572	106.86	103.38	108.31	117.8	94.722	101.82	117.22	112.4	113.9	109.38	121.32	108.72	106.02
112.62	108.73	107.09	113.6	104.7	115.46	110.73	112.94	110.06	107.28	112.2	117.81	111.2	110.98	106.91	105.62	110.86	107.97	117.36	104.4	115.03	119.36	115.45	117.37	106.62	106.22	111.95	108.03	105.53	113.24	112.59	111.53	111.32	106.25	117.64	109.99	109.88	109.29	116.22	111.67	100.16	105.46	117.65	113.84	114.63	113.73	110.81	112.08	110.39	106.57
103.24	110.32	97.168	100.81	108.52	100.41	96.437	104.8	104.68	103.46	100.41	101.89	103.3	111.7	105.83	104.12	111.53	108.77	102.92	104.54	98.988	101.32	100.93	102.51	101.69	102.56	106.82	110.54	101.73	92.364	109.57	102.68	106.54	98.553	110.11	100.09	107.79	96.35	99.815	101.44	102.18	105.94	97.183	107.07	95.681	104.58	119.31	108.19	108.04	105.09
101.74	110.84	102.65	106.82	102.42	107.38	107.39	110.38	104.2	102.92	104.29	115.24	106.21	107.21	105.49	101.04	109.52	112.04	108.01	112.55	98.744	98.295	96.453	110.93	108.03	120.23	104.73	92.293	101.47	106.15	106.47	105.73	109.57	100.63	113.94	95.335	104.26	108.34	98.627	109.42	105.67	113.67	109.51	102.04	98.249	107.62	110.04	119.31	99.232	110.65
110.38	96.117	109.78	109.26	107.71	111.22	103.17	103.27	106.75	102.04	108.44	108.18	108.51	99.896	110.17	107.19	111.05	105.26	105.77	107.98	107.17	113.58	108.28	106.27	101.95	107.4	104.31	100.08	109.69	104.18	104.74	101.55	111.33	107.3	117.85	96.548	103.69	113.36	100.25	102.36	105.65	117.41	97.479	99.086	96.889	102.68	101.03	104.05	103.39	100.44
104.33	96.978	93.256	102.87	103.41	98.208	102.81	106.47	105.95	99.182	104.19	106.62	105.1	103.37	114.65	111.2	112.33	104.34	113.77	100.16	104.35	106.76	109.56	102.31	99.955	110.07	109.89	105.34	103.24	101.2	111.07	114.72	105.66	103.08	105.88	104.96	105.32	108.8	116.87	107.61	107.84	112.7	112.23	105.11	104.4	106.47	97.774	112.79	99.865	105.65
106.43	105.87	101.73	110.9	110	105.37	101.19	113.58	109.16	107.4	110.14	107.5	100.07	105.89	106.48	106.6	107.89	117.75	108.9	104.68	100.85	116.17	115.38	109.99	110.53	105.88	104.98	105.38	102.13	110	106.72	101.88	119.77	109.15	107.18	111.5	105.09	108.72	106.35	109.7	107.61	101.17	110.52	107.45	103.24	108.17	110.48	106.9	119.48	109.09
116.62	102.46	111.83	114.46	104.44	119.1	115.05	112.83	106.9	96.016	109.41	116.28	104.27	111.73	114.46	114.25	104.2	112.04	108.99	109.93	108.01	108.45	115	109.75	113.12	109.25	116.15	110	120.03	116.09	113.05	107.71	99.902	111.31	112.65	110.35	116.01	104.46	113.26	109.03	114.23	101.97	112.11	112.55	111.47	101.15	112.4	122.57	103.75	103.05
109.13	103.69	106.71	114.28	107.82	109.5	110.87	106.05	103.84	107.43	105.75	109.67	97.188	112.75	106.17	104.97	96.279	107.24	104.79	108.35	108.7	114.23	108.82	96.181	109.26	106.45	111.3	106.07	108.38	104.87	116.18	93.309	103.33	109.37	101.88	96.882	100.19	102.93	106.66	103.11	106.5	110.4	106.58	106.02	101.07	112.98	99.759	110.73	109.68	112.47
104.59	96.153	113.04	111.23	106.16	104.35	109.63	114.22	95.781	111.42	111.36	109.73	100.05	105.44	103.15	109.23	94.018	107.54	109.58	110.58	104.97	98.572	105.44	102.75	116.58	109.01	107.49	108.88	102.06	101.71	103.75	105.7	114.01	115.2	97.613	103.75	114.26	107.94	107.15	99.834	106.28	104.28	108.89	102.03	105.58	104.65	104.23	100.14	105.81	105.67
117.17	116.08	109.91	114.35	113.36	116.38	106.23	108.63	112.86	109.63	104.85	114.23	106.96	113.2	110.27	111.27	112.68	118.31	116.19	118.8	110.06	104.79	120.01	108.61	114.81	112.02	113	112.05	110.37	109.51	119.56	119.69	115.74	120.41	112.7	109.58	110.92	106.13	115.58	107.25	115.13	116.15	115.79	105.94	108.53	110.46	113.71	104.43	118.69	118.77
95.074	108.05	97.961	103.85	101.63	103.22	105.71	98.427	107.75	110.88	108.95	96.643	111.16	112.05	96.031	100.76	103.76	106.42	102.57	97.901	97.091	97.126	118.82	99.917	97.912	101.7	112.92	111.66	114.53	107.13	104.82	97.933	109.84	112.05	103.25	105.02	107.61	113.86	114.07	101.9	110.67	108.83	99.088	108.74	98.221	111.18	104.91	98.535	96.514	100.84
99.925	110.45	104.61	97.617	107.88	98.311	107.4	99.582	93.704	96.3	111.65	109.33	106.46	104.53	103.39	105.02	110.68	97.146	99.401	110.27	106.79	93.413	113.92	104.82	98.486	97.991	104.01	106.05	103.65	99.533	106.21	110.82	107.47	103.04	100.4	99.025	114.12	104.47	97.805	108.15	98.258	101.39	107.94	101.53	111.96	100.6	102.65	100.91	103.44	118.88
99.627	99.193	104.28	107.6	107.36	107.57	110.46	105.03	103.14	102.04	105.69	98.501	107.02	105.77	110.45	102.33	104.98	105.22	101.95	102.58	94.987	102.91	113.71	110.97	100.78	108.94	101.7	104.8	104.17	102.69	103.91	102.28	109.34	97.417	102.4	98.524	104.14	103.43	104.33	102.84	111.83	102.96	112.46	106.89	109.37	101.02	104.99	99.267	103.34	104.33
121.08	107.8	109.7	107.34	115.4	97.452	106.12	109.03	115.37	106.32	105.73	107.19	114.22	104.35	111.02	115.25	109.86	104.38	104.46	111.43	113.64	105.19	104.31	111.27	103.4	102.26	95.336	95.849	102.67	108.45	104.74	98.652	107.77	107.33	102.98	104.24	103.85	113.4	103.33	108.78	107.97	108.07	110.05	108.42	104.15	104.76	105.42	116.07	109.21	109.19
113.83	89.032	97.245	96.804	108.67	100	107.6	108.88	113.38	103.29	110.18	101.24	98.408	104.87	100.91	105.82	108.33	107.63	109.23	102.98	106.26	110	106.04	113.71	111.65	100.02	109.62	107.2	102.02	110.05	102.88	114.54	112.44	107.1	101.83	101.61	109.22	108.19	104.12	105.26	107.79	106.18	105.7	105.26	104.78	103.72	103.14	104.77	108.78	108.22
108.55	99.759	104.93	103.1	113.71	108.35	109.21	105.52	110.96	108	108.02	108.94	112.62	104.55	115.26	111.34	104.34	101.84	106.91	105	108.53	107.66	108.87	108.27	105.62	100.85	109.37	105.96	108.49	103.95	99.196	112.43	109.48	108.33	107.43	110.47	106.47	115.17	104.74	105.89	113.77	109.01	110.95	102.89	107.43	106.2	106.68	114.02	110.51	114.82
120.98	113.5	99.835	106.39	98.223	104.88	105.21	107.38	108.32	109.2	96.316	109.18	105.51	109.27	101.35	109.34	106.63	104.78	99.398	112.84	106.35	95.866	107.44	109.38	110.68	104.41	104.67	109.8	103.79	111.17	99.423	105.28	108.59	100.82	101.82	105.62	103.83	110.77	104.25	117.15	107.93	102.88	103.26	108.91	108.6	103.19	108.57	109.14	101.65	112.8
106.51	105.01	108.41	110.98	104.88	104.94	104.2	102.98	102.28	109.38	108.98	102.64	105.18	102.93	100.6	113.87	106.6	100.83	103.51	99.2	98.886	108.2	104.78	102.63	107.94	105.97	102.41	107.32	107.8	104.35	103.01	104.35	105.63	104.83	105.37	111.72	100.44	99.961	103.67	108.99	104.05	113.34	103.23	102.48	109.91	119.26	108.4	104.47	97.932	108.02
105.72	106.15	105.35	112.44	104.56	112.2	102.89	98.688	110.11	110.27	102.02	108.3	109.5	109.45	101.17	110.76	106.71	109.44	103.36	104.51	103.29	105.04	101.06	102.06	110.57	109.7	105.76	107.71	98.404	106.44	104.54	102.76	108.4	106.85	100.91	103.33	102.34	99.933	105.53	101.29	98.891	90.383	96.177	105.65	102.24	95.973	108.18	112.32	118.05	101.26
102.6	108.88	106.53	104.4	100.62	102.45	100.28	106.11	102.15	107.04	105.25	100.13	99.472	103.23	102.46	104.67	97.213	106.6	104.51	107.76	100.45	110.28	109.28	113.98	107.97	101.66	99.845	105.69	102.52	99.809	101.49	104.25	106.37	106.85	105.14	101.44	109.64	102.24	99.407	109.89	115.61	113.93	99.063	96.492	98.731	95.277	106.71	108.76	97.844	105.3
100.47	105.37	103.48	101.6	101.73	100.11	100.98	101.86	103.51	91.419	115.4	108.34	102.89	104.72	104.35	102.85	100.77	103.29	109.16	110.24	100.98	101.68	107.25	104.86	112.36	105.76	98.979	104.66	103.23	106.26	105.94	112.92	102.19	108.58	98.474	99.602	103.16	108.2	101.85	108.48	106.52	99.697	103.8	102.93	104.86	103.81	101.82	111.25	109.94	102.76
113.58	115.03	112.7	113.05	106.5	115.84	119.44	116.56	106.64	110.62	109.88	115.33	104.15	118.18	115.41	108.14	107.72	102.04	108.96	117.83	114.16	119.27	113.38	121.49	116.98	114.78	114.85	105.03	110.58	110.58	114.37	107.06	118.21	107.82	109	115.51	112.74	116.97	109.18	107.26	117.25	112.43	111.64	114.88	113.17	112.66	105.49	113.75	110.02	106.91
105.99	110.47	108.61	102.28	111.84	101.24	110.92	96.632	105.63	106.63	97.55	104.51	97.283	106.93	99.813	104.01	102.71	107.21	104.68	114.77	101.86	101.69	110.54	104.68	98.031	99.716	104.23	106.82	103.04	104.03	96.833	103.62	101.53	96.483	100.44	113.52	111.64	106.72	103.69	106.3	108.49	103.91	102.29	102.06	112.49	105.22	98.291	98.706	107.43	101.03
102.84	98.771	111.11	102.82	105.49	106.47	107.72	97.901	107.76	110.15	103.68	100.87	108.1	110.58	111.26	100.75	105.09	102.59	103.56	96.531	105.16	104.68	109.36	104.9	101.56	109.35	104.35	98.489	105.28	103.15	105.59	94.751	105.32	97.354	114.07	109.61	104.71	110.67	108	108.38	103.12	103.1	104.55	101.13	103.04	100.74	103.44	108.9	98.388	106.53
104.32	113.03	116.63	116.98	113.23	121.44	107.51	115.23	111.9	112.87	122.76	112.78	105.23	116.14	104.79	117.94	114.04	110.04	121.95	110.08	116.5	113.3	112.72	106.22	115.58	108.71	111.05	99.97	105.91	110.84	107.07	112.48	106.65	109.96	106.72	115.78	113.7	103.42	114.71	107.69	102.05	113.67	111.39	109.97	113.69	108.03	107.43	112.33	103.03	113.96
102.29	98.454	108.84	106.61	107.23	112.68	112.61	100.62	112.46	100.02	102.23	101.48	109.42	100.62	100.23	100.67	102.91	106.85	103.02	103.67	100.9	103.19	103.8	109.2	106.73	108.61	101.98	107.23	105.96	111.77	106.62	114.9	100.83	108.55	104.22	107.85	105.41	107.7	101.85	107.06	112.12	113.49	114.95	104.2	109.58	113.05	110.51	97.168	109.09	106.92
98.058	115.68	116.93	120.89	114.07	107.05	118.37	115.65	111.93	109.76	105.94	114.48	109.68	113.89	119.62	105.39	106.62	112.61	113.92	109.28	110.84	121.7	112	119.15	106.95	110.83	110.87	117.95	110.27	107.41	113.67	114.48	117.16	100.08	110.48	107.45	101.38	116.34	106.43	113.49	109.3	102.4	104.32	110.55	112.7	111.36	119.9	109.81	116.37	116.39
108.94	102.55	103.55	109.63	103.41	100.8	101.95	111.04	99.728	104.49	93.364	105.53	105.69	104.98	110.47	112.67	116.1	109.88	99.026	101.85	97.005	103.99	103.51	110.49	113.62	119.19	105.92	101.28	104.33	105.11	109.5	108.36	102.15	103.1	111.57	110.87	104.7	107.68	101.7	99.282	108.95	110.52	103.1	107.29	106.87	100.62	103.24	109.88	109.57	101.19
97.567	104.39	109.78	106.22	106.35	103.77	110.34	113.82	108.66	111.16	105.75	105.71	107.65	103.53	111.4	108.03	102.68	104.86	103.62	109.31	108.49	93.372	105.97	105.58	107.97	105.51	109.93	110.24	98.375	104.74	106.74	106.69	101.06	98.848	109.24	119.05	108.08	103.79	105.53	99.554	105.76	120.38	98.307	95.725	106.19	104.48	108.12	111.55	105.78	120.85
118.14	111.91	115.71	113.85	112.35	109.65	114.39	105.74	117.6	109.91	116.85	110	120.62	109.08	109.58	108.27	109.03	108.61	110.62	111.35	123.3	117.8	105.31	128.52	113.93	106.52	111.55	112.27	108.59	110.66	108.78	114.02	108.59	112.31	108.08	115.41	123.36	114.96	106.77	115.82	117.92	110.94	114.32	110.86	104.34	104.06	105.57	109.88	109.47	111.1
108.51	92.574	93.096	114.39	105.7	109.46	106.21	102.31	105.43	110.49	106.22	105.51	105.99	107.03	108.85	103.44	95.351	100.22	108.03	101.41	105.46	94.667	104.05	107.96	105.58	100.85	106	104.99	106.95	104.07	111.08	97.922	108.78	101.43	113.84	115.21	111.62	97.608	111.11	108.52	99.618	105.49	105.26	104.43	114.14	102.06	104.39	105.62	114.18	104.97
100.29	102.02	99.481	104.93	96.016	112.4	99.153	104.92	96.51	105.37	99.822	101.86	102.2	99.204	108.36	98.612	103.49	99.256	105.7	110.01	106.48	99.871	103.99	110.77	104.16	107.08	108.76	105.44	99.109	107.09	105.96	103.6	108.63	105.09	108.17	95.921	99.432	105.72	107.68	96.707	102.76	100.27	96.934	112.97	113.89	102.68	99.584	89.096	105.9	106.04
109.98	112.34	117.14	104.94	116.4	119.03	116.78	108.6	114.7	114.91	123.23	106.25	118.09	103.5	111.29	106.08	105.69	111.6	109.13	107.52	110.2	106.87	118.81	107.46	104.41	117.71	113.49	105.87	112.06	109.42	114.4	113.67	104.71	111.5	111.48	108.8	119.37	108.17	105.59	112.68	114.2	108.95	111.29	102.2	105.34	104.31	113.18	117.39	111.26	115.02
116.41	113.68	123.08	111.15	110.63	116.03	111.94	106.51	109.93	109.91	108.09	113.52	106.99	110.67	105.11	117	112.47	105.77	110.89	118.62	115.22	106.35	98.915	110.94	104.19	117.09	113.14	114.76	117.8	117.63	106.38	112.19	111.35	108.65	109.89	111.52	106.72	108.42	117.67	107.84	113.87	108.28	117.47	109.45	111.04	113.76	104.65	111.45	110.08	109.32
94.497	102.75	101.06	109.6	105.45	101.97	104.91	99.205	106.48	102.49	108.35	99.386	112.13	107.29	112.1	113.51	105.86	108.42	102.19	97.882	105.51	99.717	108.05	103.92	98.915	109.52	109.78	95.129	107.33	101.35	103.08	108	101.61	113.35	105.19	104.32	100.12	92.971	111.93	110.17	111.41	101.77	102.76	109.6	104.21	99.321	105.06	103.91	101.92	99.556
108.35	119.91	121.01	112.72	110.02	116.7	113.89	106.04	113.24	113.42	107.72	103.16	112.1	113.57	115.3	108.5	116.13	111.33	108.27	109.64	109.95	108.76	112.17	112.72	109.06	116.42	111.78	113	111.79	111.93	110.97	104.19	123.81	111.59	112.79	108.16	109.32	119.59	111	119.43	109.07	112.35	102.5	108.29	115.65	110.95	108.65	111.46	110.8	108.08
97.636	105.95	108.88	108.04	115.54	110.06	111.1	106.25	117.51	113.55	117.5	106.34	107.66	107.24	115.39	102.17	104.39	109.9	105.73	123.33	113.66	115.87	112.72	112.67	116.26	112.47	107.26	109.43	112.6	104.84	110.12	105.51	111.27	107.7	109.85	114.19	101.32	112.96	110.27	114.82	120.56	113.1	115.24	106.77	107.9	115.78	115.92	114.06	115.36	113.96
110.96	110.2	104	104.4	101.37	106.13	96.422	105.05	114.45	103.61	103.02	107.53	102.12	111.83	90.678	108.86	100.96	97.816	105.56	100.24	97.237	120.14	102.88	105.6	104.09	109.12	105.13	108.73	95.579	114.67	107.56	117.7	105.25	108.47	98.856	107.81	105.78	99.455	114.2	111.42	103.17	101.24	99.939	100.85	102.45	107.63	104.84	95.584	106.62	105.71
108.04	117.34	107.81	108.9	108.79	107.03	108.07	104.71	100.67	100.64	105.51	96.879	112.83	107.28	100.41	114.13	103.27	105.44	101.58	102.42	108.46	104.77	111.88	108.67	112.39	103.52	105.09	107.19	101.18	107.92	102.84	115.74	110.81	111.45	105.85	116.7	108.57	104.06	97.354	103.25	104.37	106.35	101.95	108.11	95.495	115.34	110.01	105.79	102.97	107.37
103.22	105.33	101.75	110.33	104.68	104.92	116.82	107.33	107.21	108.58	106.19	101.44	98.924	113.69	112.27	111.83	104.77	108.84	105.31	104.46	110.13	115.06	107.06	105.25	109.45	102.99	105.04	113.75	108.86	108.14	114.38	102.6	110.94	92.446	105.77	107.57	104.85	107.88	107.76	104.74	99.527	108.03	96.107	96.432	114.26	104.84	110.27	106.45	103.69	111.83
103.28	101.19	103.34	90.238	105.78	95.295	99.593	95.047	103.28	111.62	98.893	101.92	102.94	94.003	92.065	99.369	105.24	102.37	98.152	97.416	100.98	93.783	105.44	97.564	99.223	100.31	100.46	97.401	102.02	101.48	98.812	107.59	101.91	99.884	104.87	100.23	97.928	100.13	105.26	100.74	97.176	100.04	102.79	102.25	100.84	93.201	101.87	96.153	109.87	96.877
106.25	109.7	112.17	117.22	114.51	106.13	111.05	108.28	115.69	117.68	114.75	117.04	115.25	114.81	99.255	113.41	111.43	113.48	115.46	117.7	110.37	110.83	109.96	101.72	112.61	103.27	111.67	111.24	113.01	114.56	117.12	111.59	99.675	108.3	119.28	115.16	109.21	110.49	108.68	116.14	105.36	110.97	110.07	110.77	116.63	110.22	112.06	111.89	120.53	117.81
104.63	103.72	102.69	110.83	107.31	98.833	100.27	100.67	102.58	103.55	101.37	96.195	99.72	99.092	93.667	109.74	102.67	98.805	105.16	101.3	114.54	101.47	104.1	108.53	106.66	103.02	108.44	99.696	104.07	96.258	116.12	102.33	110.52	105.53	102.63	101.87	99.539	97.479	106.22	98.989	104.15	101.47	100.98	102.72	114.77	111.53	107.39	111.54	112.42	105.11
109.36	103.43	105.09	100.07	107.99	105.46	109.19	110.63	109.26	109.8	99.217	108.8	110.63	112.72	104.69	94.397	108.77	105.98	110.24	104.84	104.33	108.98	108	103.1	112.32	112.88	107.19	96.082	99.716	94.949	102.78	109.68	109.62	101.62	107.82	101.04	102.75	95.815	109.25	102.97	108.23	104.22	107.25	101.13	104.97	107.06	109.28	107.48	102.04	111
108.91	96.584	97.192	107.57	92.365	106.15	95.898	91.389	102.54	97.207	102.19	100.08	93.708	107.88	102.58	102.32	90.55	99.838	99.443	104.48	108.16	95.794	95.138	106.51	92.312	108.4	94.584	104.64	101.53	103.43	98.197	105.16	101.2	94.158	100.49	102.64	103.9	101.75	104.59	98.088	105.17	108.14	103.76	94.112	101.57	110.43	96.371	99.883	104.76	105.67
97.996	100.7	86.564	109.89	104.68	101.26	98.408	107.45	107.7	99.794	98.001	108.67	99.109	91.083	106.73	96.59	102.54	101.78	101.38	99.163	110.55	95.812	103.33	100.8	110.83	101.14	99.775	101.96	100.9	100.14	98.707	95.184	96.333	100.03	105.64	98.487	98.36	98.406	109.59	105.11	97.315	98.077	98.21	93.695	104.82	96.04	82.671	101.16	101.24	104.65
107.51	103.45	102.11	104.31	105.39	107.3	99.951	99.498	104.84	96.71	101.37	99.905	103.48	106.94	104.91	117.03	107.54	98.863	105.67	104.74	108.02	99.58	106.76	98.755	110.44	115.07	109.64	101.63	113.73	104.27	108.54	109.25	101.09	108.9	109.96	97.542	105.99	104.13	104.03	108.5	111.42	104.08	107.47	102.7	105.61	109.03	108.39	111.79	100.31	101.02
108.84	106.15	108.33	106.97	113.55	103.89	107.64	107.78	108.93	105.64	100.21	101.87	107.17	107.69	107.04	109.2	102.23	101.97	104.02	106.46	112.47	110.22	106.7	111.28	104.91	108.3	111.24	100.33	106.87	110.28	105.32	118.88	108.12	108.62	106.78	107.82	99.843	110.21	101.6	94.444	98.909	106.4	108.87	109.46	109.09	107.61	106.25	104.36	109.93	109.04
114.2	109.9	118.67	104.85	107.43	114.71	119.11	119.28	120.15	105.66	115.7	109.95	114.28	106.22	103.97	110.32	113.75	120.23	116.99	113.21	115.32	125.03	105.49	111.92	104.32	110.65	106.83	115.76	110.9	113.05	115.27	123.31	116.23	126.56	119.2	125.54	114.7	106.93	117.24	113.72	107.57	114.91	111.2	116.84	120.07	105.69	120.53	105.86	110.73	108.58
109.31	110.12	117.74	124.17	110.47	120.87	118.66	114.47	110.79	108.5	113.37	111.25	122.4	108.88	114.17	108.67	117.32	111.91	112.82	113.96	110.6	114.42	114.5	108.8	106.9	118.29	116.7	106.98	115.75	105.37	104.97	108.47	111.97	103.25	120.24	114.12	110.74	113.34	97.359	108.68	110.69	107.13	118.42	109.45	107.99	114.92	110.31	118.46	111.74	113.57
112.42	105.25	114.49	101.24	99.66	102.2	100.48	103.72	112.31	108.58	96.602	101.5	105.97	107.84	104.14	101.6	105.01	106.92	116.96	101.57	108.11	100.52	106.31	102.13	106.19	106.03	109.59	107.82	102.66	108.73	103.19	113.37	112.49	113.4	102.86	101.54	97.266	111.09	117.42	105.07	109.28	110.79	100.04	106.27	112.45	87.727	103.56	114.83	103.23	107.63
110.08	102.15	100.48	103.25	99.425	99.557	109.75	104.73	107.68	113.35	106.59	107.74	103.15	98.896	112.74	110.65	108.75	100.82	107.59	105.94	110.33	106.19	106.31	113.07	100.46	105.95	106.27	106.27	100.9	109.73	111.32	107.18	108.83	109.07	106.88	102.96	104.82	105.91	110.82	107.63	109.5	113.4	114.4	99.794	105.47	97.87	105.65	113.1	102.97	106.66
103.52	91.245	111.36	103.37	111.44	102.6	101.64	106.57	106	109.54	105.98	99.6	110.01	107.81	98.278	101.24	102.93	111.98	104.63	109.95	104.84	108.74	105.32	109.33	116.02	99.803	105.38	105.7	111.5	110.45	99.771	107.44	97.038	107.55	106.92	108.44	100.57	110.6	103.5	117.91	108.18	105.18	108.12	102.42	102.43	108.71	94.444	103.42	110.81	107.47
99.8	92.018	105.12	98.762	92.921	92.372	95.854	96.578	102.21	107.07	97.568	96.889	102.24	108.07	99.117	100.35	103.64	97.934	93.947	97.731	104.24	102.82	92.313	100.95	96.851	97.23	98.055	99.489	96.63	99.895	95.478	96.54	95.477	93.9	91.383	99.276	105.32	93.448	104.48	104.31	101.03	101.83	105.53	95.273	105.59	104.79	98.623	92.333	103.08	88.564
107.38	105.01	94.841	103.1	102.62	119.59	105.01	103.83	104.97	109.59	105.72	97.111	101.63	109.06	100.79	98.277	101.44	99.278	109.19	108.37	107.5	110.33	111.99	103.45	105.57	106.25	107.24	105.61	95.601	102.82	103.22	108.94	94.929	110.15	105.12	100.68	107.44	106.92	94.895	111.12	109.05	110.07	102.21	110.06	107.47	101.11	112.25	109.4	107.92	108.03
103.84	93.513	91.976	102.07	93.847	100.52	101.76	105.72	97.321	101.6	104.91	95.54	93.607	105.35	100.89	102.1	94.622	106.98	103.39	96.31	99.009	92.266	99.08	103.3	101.65	98.052	94.295	95.746	104.01	103.77	102.59	100.1	103.81	99.695	91.818	108.01	98.424	97.147	103.88	97.282	105.5	100.06	100.12	97.386	100.97	96.947	95.76	108.38	100.97	93.458
113	114.37	117.8	118.22	112.58	121.49	119.87	127.57	119.82	118.16	117.3	120.98	112.1	114.78	120.05	124.8	120.65	115.66	112.28	114.29	129.12	114.92	126.81	120.26	119.07	113.22	115.17	118.16	119.89	112.76	122.35	111.68	121.58	116.98	123.55	113.69	122.04	126.8	112.78	120.29	121.48	123.01	116.61	118.1	116.79	111.33	118.7	123.37	120.27	125.14
109.33	117.41	111.94	112.98	106.71	110.8	108.33	114.79	111.22	114.54	106.72	108.62	120.01	113.43	107.88	112.42	118.04	114.92	104.67	116.15	110.19	117.17	103.56	109.96	109.87	116.43	109.32	117.86	114.7	111.66	114.43	108.13	112.97	115.19	113.21	112.4	110.99	117.49	111.67	108.52	114.52	124.82	115.5	105.67	114.66	115.88	122.33	112.88	105.91	118.73
112.75	98.304	109.18	100.61	89.241	107.07	106.83	104.2	110.26	106.52	107.25	107.19	97.297	104.23	101.55	105.13	104.35	107.66	99.177	102.45	108.55	105.9	109.66	102.29	102.98	105.51	97.026	103.57	109.32	109.03	102.95	116.16	102.7	102.04	105.16	99.001	103.85	109.29	108.7	97.854	104.08	113.14	105.93	95.484	106.8	100.29	106.81	105.29	102.78	106
111.73	114.85	113.11	115.2	110.96	110.65	111.07	111.37	103.12	108.9	104.55	109.78	100.82	115.08	113.93	117.8	109.81	121.92	110.26	106.79	111.28	103.21	109.08	111.74	110.91	114.91	114.08	111.04	116.24	108.32	106.21	115.81	114.76	114.32	113.95	105.06	117.68	110.86	107.87	103.49	118.16	117.07	100.03	112.42	109.28	105.26	118.41	114.48	106.81	109.64
107.88	103.36	104.18	112.39	107.28	106.14	100.8	102.65	105.4	110.84	109.1	96.765	101.56	106.3	107.16	103.59	101.39	92.542	105.64	103.66	104.89	99.722	111.61	104.82	105.07	108.95	111.73	106.28	109.37	103.16	101.8	109.17	112.16	106.13	103.05	99.398	97.521	103.77	106.22	103.51	116.22	99.591	96.318	96.526	108.74	103.09	98.44	102.84	100.95	103.2
109.57	116.32	106.44	112.31	104.82	115.09	114.15	98.483	97.871	114.49	109.97	108.17	112.36	112.25	113.74	117.37	106.16	109.97	114.75	110.6	109.67	112.69	111.88	112.53	110.5	115.06	105.87	106.74	112.75	116.43	109.39	103.53	110.38	111.7	107.99	109.25	119.92	103.99	106.82	113.76	104.27	110.82	101.87	100.16	105.33	114.56	117	99.914	111.29	111.07
119.81	103.07	105.52	107.01	107.21	107.71	110.26	110.66	110.19	110.18	111.53	113.41	113.39	114.39	112.61	109.12	117.88	109.46	116.24	108.27	110.55	106.31	108	107.1	118.14	117.65	108.76	115.06	119.77	110.14	98.87	112.87	110.96	111.29	120.91	112.62	97.081	123.16	106.87	108.81	101.31	114.45	103.84	114.81	107.99	112.94	104.6	113.75	113.65	106.07
101.64	108.26	105.35	99.508	106.57	95.128	97.739	104.72	111.43	106.29	105.87	97.192	112.05	104.42	101.78	110.01	100.55	112.21	108.48	104.65	95.896	107.91	112.01	106.58	100.63	108.88	96.002	99.094	110.59	102.88	98.402	102.75	106.28	99.247	105.42	105.1	100.48	108.16	97.77	114.06	102.27	112.46	94.906	102.74	102.15	106.25	103.41	108.1	105.19	105.39
124.04	113.74	107.87	109.32	110.61	108.77	112.29	112.4	106.12	108.13	111.34	111.25	110.92	106.72	116.59	114.93	110.75	115.94	101.44	107.05	102.46	110.16	106.61	109.48	106.74	103.59	111.24	106.83	114.31	101.83	118.82	110.95	108.14	108.03	106.26	112.68	107.91	113.69	104.93	111.77	101.41	101.88	108.27	115.63	108.93	107.5	104.33	119.11	104.28	112.53
104.41	102.25	105.65	115.34	103.14	109.63	118.58	99.547	101.71	113.54	114.7	107.76	109.04	105.43	107.53	102.04	102.8	97.776	115.89	107.1	100.25	104.36	102.63	118.02	105.52	108.16	112.22	102.15	107.74	113.8	106.62	105.88	103.5	107.53	104.85	113.1	111.54	99.347	113.89	112.34	106.91	100.72	108.89	105.96	106.62	107.86	103.54	95.932	101.39	100.64
118.28	119.55	109.74	120.38	118.41	117.73	117.7	115.89	118.97	123.75	112.79	112.74	115.48	116.44	118.99	113.8	112.35	122.22	123.88	120.44	109.94	125	115.93	119.52	122.1	114.73	118.22	127.97	120.4	121.81	122.45	112.2	114.92	112.53	116.59	117.7	115.87	125.08	118.66	111.72	122.64	115.97	126.39	118.42	106.97	114.37	126.25	116.47	127.96	109.31
102.8	111.92	104.97	103.18	106.92	104.29	102.16	106.48	110.09	111.9	110.58	110.61	110.69	101.7	102.24	109.45	109.14	107.31	103.87	107.61	110.63	113.77	105.56	105.39	100.36	104.44	97.112	114.44	102.4	101.77	111.21	110.28	110.53	95.791	98.278	99.441	99.05	109.4	109.83	104.58	107.16	108.37	108.97	98.781	104.39	100.01	106.3	97.399	90.839	111.08
108.03	116.43	113.17	104.51	106.63	118.53	116.7	107.83	115.31	116.09	106.52	123.02	106.46	108.17	112.38	112.25	109.65	116.82	102.75	109.93	114.39	102.01	109.42	114.03	103.87	100.69	112.06	105.65	110.23	113.64	109.08	112.23	109.08	119.24	101.23	112.87	113.2	122.86	117.02	103.49	114.17	116.11	116.31	107.31	106.48	117.18	110.97	107.24	107.11	112.5
110.13	107.75	109.36	102	105.63	103.71	107.09	108.81	102.87	106.57	104.53	107.46	104.17	109.64	110.96	107.49	112.3	99.828	104.23	100.12	108.49	107.5	106.19	106.79	103.53	97.376	107.49	110.77	98.378	113.56	114.76	92.246	114.17	103.88	105.02	112.67	92.937	111.3	98.148	101.35	105.92	112.81	105.56	103.7	112.02	101.24	112.76	105.4	107.5	99.185
107.8	107.22	108.18	101.94	110.62	107.89	103.3	101.82	97.879	111.09	105.37	99.633	105.67	104.62	101.28	101.3	107.28	104.29	102.86	103.08	97.163	105.91	107.39	103.26	112.32	102.11	111.47	108.97	105.36	100.36	104.11	105.52	101.64	107.26	103.38	113.07	103.14	111.03	101.23	98.32	97.502	104.72	103.73	93.821	106.93	106.23	98.779	115.01	113.2	113.41
106.6	104.96	106.91	109.16	99.347	108.41	114.7	113.86	111.93	109.84	112.97	115.91	107.95	109.73	106.23	119.25	114.54	105.8	116.67	109.55	100.74	114.61	109.95	103.7	117.71	117.25	104.43	115.41	118.26	112.89	106.3	115.62	109.92	102.32	118.24	108.14	120.28	114.44	93.462	113.47	108.95	120.01	118.21	112.21	114.33	107.43	118.82	112.49	115.12	104.06
104.71	103.78	102.04	104.63	108.98	109.65	98.286	110.8	102.98	103.64	99.735	104.75	102.37	101	105.9	106.51	105.04	103.52	101.78	111.94	108.37	108.11	105.43	109	104.36	108.68	104.33	99.199	109.21	103.06	108.08	112.96	98.488	103.24	107.47	108	103.06	107.9	109.96	100.41	111.3	101.83	111.8	108.49	101.05	104.94	107.96	107.48	107.82	103.32
117.43	106.41	101.76	111.66	102.66	104.88	106.53	113.9	105.17	116.38	101.97	92.488	110	116.07	103.33	104.21	97.512	109.18	112.68	99.954	107.68	112.06	106.83	101.04	97.623	106.93	104.7	99.035	109.2	109.88	100.57	116.53	113.35	103.09	104.48	105.88	102.59	107.36	106.29	100.1	109.72	100.91	100.99	109.86	107.16	112.64	99.506	109.07	109.86	106.14
114.66	106.82	113	114.81	105.29	108.16	105.9	112.61	112.08	113.37	111.94	109.43	108.11	116.36	104.09	114.79	110.76	114.93	109.38	112.46	117.91	106.94	118.03	107.26	111.95	111.99	120.98	114.23	104.5	104.9	122.27	108.85	109.96	115.32	124.23	115.5	108.26	113.8	112.32	110.85	108.95	105.34	108.04	107.49	107.06	113.5	110.37	114.71	109.96	108.2
96.94	104.99	105.23	100.49	97.961	107.47	104.04	111.02	112.57	99.741	108.56	107.14	110.57	105.38	101.89	107.45	107.18	104.78	110.62	104.92	96.346	101.64	99.414	99.641	107.76	109.68	103.02	111.34	100.5	92.192	109.58	99.74	98.776	109.57	102.94	114.82	114.92	106.55	106.78	110.17	103.31	113.47	100.85	106.2	109.1	106.81	118	101	96.266	121.25
100.13	93.828	94.564	96.181	95.64	96.466	98.603	108.3	99.254	93.239	97.412	91.756	104.12	94.395	101.18	101.31	98.312	103.91	95.741	96.296	104.49	90.92	100.13	107.07	91.367	102.1	108.44	104.6	101.48	101.2	96.332	111.95	95.591	91.729	102.02	102.62	101	94.907	92.782	99.697	99.378	99.978	94.218	99.602	101.37	98.314	103.87	103.21	106.56	103.46
105.21	107.12	102.58	108.25	103.88	111.63	107.94	111.35	102.52	101.67	100.05	101.54	99.742	109.82	105.64	107.47	102.95	112.51	107.6	99.25	113.26	112.63	106.71	108.04	106.78	97.586	105.43	100.27	106.15	111.59	100.85	105.57	102.81	109.89	100.51	118.48	111.98	107.05	106.71	104.92	115.93	106.13	106.91	101.14	107.06	103.14	102.43	107.01	100.88	98.462
108.89	113.54	111.54	108.98	117.77	114.27	123.95	107.58	116.1	115.57	121.99	105.54	110.31	107.53	114.41	116.67	107.52	102.49	105.46	112.52	107.16	102.56	106.37	111.9	110.08	115.96	117.13	111.27	106.03	110.5	114.23	113.18	126.16	117.53	108.37	107.95	113.76	109.89	107.39	117.74	110.32	105.06	121.04	112.1	114.85	109.13	109.99	113.47	111.71	106.16
107.5	110.46	109.56	115.33	110.66	94.64	101.66	106.06	102.63	115.82	101.71	120.08	109.94	105.96	110.03	106.88	107.08	106.04	105.51	109.96	99.462	113.15	109.41	101.92	105.36	108.27	107.74	93.641	98.277	105.01	97.072	113.94	104.55	120.25	108.03	106.15	104.9	106.45	99.193	99.049	107.37	106.9	100.99	105.63	109.98	107.41	100.12	112.74	104.34	106.69
104.34	112	99.071	109.43	108.38	109.38	108.38	104.2	101.86	99.822	107.79	108.32	105.09	102.88	109.01	98.683	99.89	104.55	108.81	113.25	106.97	100.12	105.09	108.49	106.31	105.05	104.74	110.06	106.81	110.2	95.924	102.52	99.853	103.34	102.57	91.734	99.745	113.58	104.23	111.14	102.89	101.46	103.04	100.81	105.31	103.84	110.21	101.16	116.32	106.38
108.08	100.71	109.83	107.92	106.96	107.02	112.04	100.27	110.08	108.16	103.8	106.16	104.72	100.41	106.29	102.35	108.39	103.53	114.93	115.79	110.84	100.09	113.75	113.69	105.02	108.51	110.5	100.04	100.58	95.467	108.8	108.04	102.25	97.349	112.09	107.36	107.01	109.77	106.88	112.54	104.54	111.67	101.21	112.26	104.84	104.93	108.49	106.45	106.75	112.68
115.35	102.33	115.53	109.49	105.96	114.41	112.64	107.34	106.55	105.07	118.14	111.13	111.82	114.24	113.88	116.23	112.07	105.77	119.43	110.06	115.7	118.52	112.79	109.98	112.62	111.95	112.35	114.32	105.47	108.64	115.05	103.67	114.56	102.54	117.59	111.71	113.42	111.11	111.08	114.76	113.71	117.51	114.43	106.75	119.39	112.18	105.36	104.44	115.33	118.17
107.53	108.95	105.16	104.03	112.43	99.555	103.49	100.02	99.944	101.94	119.17	92.16	108.07	102.56	110.39	110.35	93.963	102.89	101.39	103.6	115.62	103.62	108.99	112.4	105.39	97.089	116.66	109.35	110.8	100.47	107.29	105.21	109.01	108.05	100.73	106.33	102.96	109.43	109.32	104.71	108.72	95.482	103.01	103.23	114.41	111.11	114.14	116.44	103.53	94.088
112.94	113.24	109.82	100.01	113.38	119.46	103.04	116.89	111.35	114.39	106.92	104.51	105.18	107.41	104.14	111.75	116.41	104.7	113.46	102.09	114.42	111.21	114.04	111.64	104.59	115.15	110.93	112.69	110.1	110.87	119.37	118.66	120.76	102.99	112.08	107.02	108.3	118.37	111.36	112.7	112.85	110.71	110.51	105.31	104.68	113.47	117.15	113.16	109.38	111.99
102.4	105.86	103.75	104.34	99.732	103.76	105.89	95.033	111.29	109.84	100.88	109.35	102.74	108.7	108.02	112.75	107.54	106.16	101.72	108.36	108.23	104.79	109.1	114.15	108.43	103.61	106.55	104.52	99.234	102.5	107.62	101.07	107.65	100.65	101.87	105.77	107.1	111.88	108.44	107.14	98.519	104.8	101.77	102.75	104.46	111.2	91.451	95.16	105.77	110.22
96.946	90.028	100.07	101.7	95.239	97.949	98.619	108.27	101.32	96.518	93.484	101.47	102.6	94.29	85.182	95.782	96.719	104.79	99.774	104.79	95.04	98.082	92.394	97.508	103.98	93.898	107.29	96.964	91.618	101.28	100.12	105.09	98.419	102.23	96.603	99.251	94.255	96.629	102.16	94.543	107.86	90.908	110.21	93.678	104.79	103.17	97.363	91.122	101.9	102.79
117.9	104.7	109.34	111.48	113.69	106.15	118.16	108.65	110.27	108.82	119.55	104.67	112.76	103.99	120.68	112.35	116.34	110.45	111.33	110.86	111.15	110.17	104.18	107.03	105.31	102.23	106.17	102.7	107.83	114.45	109.36	115.82	118.91	104.05	113.48	106.32	111.04	106.06	111.39	108.93	102.4	104.83	114.19	116.76	107.03	119.68	119.42	118.14	108.54	113.51
119.65	114.6	116.11	118.67	107.25	117.31	117.3	123.54	112.71	117.2	105	110.52	115.41	123.42	107.15	113.19	113.35	116.69	113.82	111.83	120.64	114.11	115.34	117.16	110.45	118.49	115.63	118.89	118.56	113.02	121.33	120.73	106.38	118.36	112.64	114.66	106.58	114.9	110.96	114.92	113.19	112.51	117.97	117.16	113.71	118.67	123.31	119.56	115.57	113.71
104.19	101.85	100.75	101.27	98.848	91.44	88.585	98.395	104.16	94.585	103.13	101.59	101.46	94.444	96.752	96.167	88.764	106.09	104.84	103.27	91.302	103.95	100.2	98.212	101.45	98.995	100.25	91.487	91.101	108.49	102.17	107.51	97.13	102.05	97.584	97.435	100.54	94.242	105.42	102.7	102.71	98.874	96.401	105.46	97.841	98.961	106.28	95.639	97.755	92.905
106.2	106.03	109.88	114.49	108.1	107.11	113.86	107.69	107.8	109.91	113.45	117.62	110.08	115.65	102.99	111.29	113.96	109.41	116.97	110.06	118	110.35	107.08	106.73	107.7	102.37	109.16	115.24	118.27	112.21	115.04	111.06	109.32	113.84	122.45	114.33	111.7	114.27	116.34	120.09	111	115.28	114.75	117.8	114.3	115.2	112.35	107.62	113.38	106.7
110.84	111.05	104.19	105.22	107.95	98.947	103.93	89.666	110.99	104.11	103.43	102.82	105.27	106.51	100.73	106.52	98.806	107.71	105.69	108.95	112.04	108.92	104.78	106.59	106.65	106.86	115.87	107.29	108.88	106.27	106.62	108.59	99.94	106.54	106.28	107.62	107.93	111.77	112.2	113.57	105.42	100.73	112.51	97.756	102.6	110	108.2	106	110.64	100.21
119.34	117.17	116.77	120.55	121.25	114.74	118.4	109.82	112.7	121.07	126.66	116.11	111.86	128.28	122.88	110.32	119.25	117.65	130.02	123.6	121.7	118.64	107.13	115.34	107.95	115.84	123.21	121.76	116.14	109.77	122.32	111.88	118.49	105.54	109.55	120.33	116.31	107.47	113.68	123.56	114.79	122.04	117.36	118.54	120.26	123.67	121.49	116.15	115.52	116.78
112.21	117.72	112.89	108.44	113.24	114.47	110.23	113.27	112.83	107.42	106.5	101.98	115.97	109.86	106.62	118.51	108.1	119.85	116.24	120.66	112.12	109.62	111.77	116.64	112.75	114.58	106.56	104.95	113.66	105.96	104.77	106.44	103.27	103.9	113.5	105.2	113.66	104.6	114.05	106.28	99.132	115.16	114.22	111.39	105.43	110.94	111.93	113.35	102.23	112.46
98.329	99.872	105.91	101.81	94.257	101.59	96.847	98.237	100.93	102.15	94.53	98.98	101.18	103.34	100.98	106.25	104.06	93.555	97.544	97.452	92.52	102.03	101.08	101.75	99.542	101.09	97.706	101.65	99.226	102.98	100.25	95.728	91.673	99.07	95.692	97.107	103.68	104.89	108.74	99.01	103.05	104.21	95.98	99.644	98.888	95.941	96.771	93.89	97.758	114.36
107.76	107.07	112.77	108.06	115.08	97.321	105.32	109.35	102.7	104.54	109.63	107.47	112.04	104.09	97.581	109.6	100.84	105.35	106	108.5	102.51	106.94	99.704	111.21	105.25	114.76	105.59	101.76	102.97	107.85	102.28	104.85	100.93	103.68	99.571	100.03	104.08	102.33	108.3	105.55	106.06	97.054	113.33	114.96	99.907	105.09	109.33	98.343	106.78	108.1
106.28	102.25	99.786	109.3	112.6	105.77	108.27	110.19	108.13	106.74	109.29	107.54	104.87	102.44	108.84	109.32	101.71	116.16	98.748	109.8	113.6	117.57	107.49	107.38	115.34	104.57	105.1	115.01	105.91	106.5	105.52	111.02	107.07	110.2	108.09	108.01	104.2	108.29	108.18	103.94	106	105.81	115.71	104.83	117.47	102.29	104.91	108.42	107.22	107.84
107.38	104.59	110.81	113.25	113.51	105.65	101.03	104.76	106.51	108.96	102.81	111.34	99.977	112.88	107.42	101.05	104.61	107.87	109.6	98.453	106.09	114.6	98.881	116.74	111.49	104.59	108.82	113.36	96.001	102.57	103.26	108.07	106.52	103.68	102.76	97.65	111.15	109.32	105.03	110.26	111.05	99.784	99.127	109.86	103.74	114.28	100.65	100.28	116.65	109.32
106.39	97.375	96.987	105.7	101.82	102.74	103.15	104.21	101.21	101.89	96.705	104.49	87.796	93.029	101.02	101.18	105.3	111.27	99.315	109.81	108.83	105.85	99.031	98.961	96.604	92.431	111.04	97.031	104.58	90.118	99.489	106.68	109.11	101.81	100.22	99.029	105.13	106.18	103.19	103.15	102.64	97.413	95.766	92.105	99.962	100.22	101.02	91.358	100.34	101.35
89.529	109.85	101.27	95.92	110.24	101	104.95	110.48	105.44	102.82	101.42	108.13	99.809	104.03	101.46	107.83	106.15	106.09	100.62	93.205	113.05	103.46	104.47	108.76	104.52	100.65	102.57	107.15	110.05	108.05	104.98	103.23	101.04	104.18	113.28	108.64	106.85	99.362	106	96.634	105.36	106.7	101.38	108.83	107.11	109.4	102.47	103.75	100.15	105.19
112.26	102.84	107.77	103.26	99.157	98.23	101.84	104.11	105.31	96.07	112.05	101.66	106.77	109.71	102.65	98.62	112.54	105.7	104.69	103.15	101.03	106.59	109.49	103.7	101.7	106.6	101.67	102.18	106.75	108.46	108.11	110.21	108.87	101.65	111.35	106.91	106.54	105.12	111.88	112.94	102.91	102.48	101.68	106.58	96.877	107.1	94.061	103.37	107.36	107.49
105.39	101.79	102.12	108.68	94.055	101.77	93.528	102.06	95.155	98.998	105.75	102.12	101.52	102.26	102.57	91.249	98.283	106.3	95.167	99.493	91.029	107.44	102.42	105.49	106.29	98.019	102.93	99.82	100.76	106.57	105.67	97.429	105.54	100.24	100.13	101.1	103.88	96.749	102.29	106.91	90.07	90.698	101.24	96.497	100.97	102.38	101.25	99.424	96.061	104.6
109.02	105.27	110.22	100.65	103.76	103.87	101.85	102.51	100.1	107.29	107.94	107.66	111.05	119.37	101.59	94.557	109.84	113.26	104.93	104.37	104.32	109.74	110.69	97.024	98.016	109.95	112.22	105.19	98.479	106.97	99.909	101.86	100.1	109.64	103.27	100.31	104.7	106.46	100.47	109.91	111.27	101.84	105.18	103.87	105.08	107.01	104.09	108.9	100.18	106.79
119.81	106.14	107.28	110.18	112.37	114.69	112.66	106.15	114.9	106.18	110.98	113.35	105.64	112.46	110.69	112.24	120.94	120.03	120.13	115.08	113.7	119.04	110.43	111.89	117.54	114.47	111.04	111.3	111.69	112.08	104.59	122.39	118.39	112.86	117.44	114.08	105.51	111.83	111.51	110.6	109.92	112.58	110.35	111.9	109.79	106.78	121.23	111.76	113.71	113.7
101.73	103.17	107.23	112.08	112.3	94.642	102.98	107.7	108.67	104.69	105.17	107.54	103.12	105.73	103.6	98.294	104.01	103.38	110.29	102.78	108.89	106.46	101.37	92.983	104.87	107.37	106.2	105.57	107.01	109.9	107.31	105.93	103.03	112.2	114.41	101.19	108.1	96.153	106.32	103.73	107.8	98.22	101.4	104.11	109.95	98.093	99.171	110.58	109.41	107.81
104.63	106.69	113.43	109.74	106.15	104.26	103.87	113.7	104.92	104.92	100.17	108.57	106.85	108.19	108.54	107.89	108.81	112.4	108.99	107.83	109.21	113.51	107.91	112.58	108.12	99.743	99.98	111.18	112.38	102.45	108.55	105.69	101.81	101.25	105.52	112.45	110.1	106	102.31	102.52	114.98	102.35	111.36	115.28	105.8	97.949	104.77	104.23	112.85	99.843
99.793	109.2	101.02	111.36	105.77	110.94	105.79	110.02	108.49	107.11	101.56	102.41	105.88	99.566	115.52	110.85	102.18	112.09	113.26	112.36	106.63	104.12	100.92	98.585	109.52	120.78	110.6	104.71	110.73	99.085	107.37	107.12	110.4	105.74	95.713	103.66	105.4	104.34	104.79	106.19	105.71	101.75	103.8	104.09	105.27	94.923	102.46	103.9	110.36	104.77
104.38	115.59	102.38	107.11	104.68	101.7	106.82	108.02	101.5	102.48	105.15	103.71	105.49	95.393	101.14	103.22	105.99	100.38	105.72	104.09	107.62	110.39	109.28	115.93	107.14	105.11	97.781	108.89	100.97	107.45	107.93	99.723	102.34	103.34	109.78	107.68	103.01	109.33	108.75	110.06	112.42	105.15	104.74	106.46	103.27	108.74	105.82	100.17	107.93	104
106.42	110.47	109.84	110.39	111.01	100.37	107.98	110.06	109.58	107.47	111.35	105.38	108.65	119.73	102.53	111.97	106.23	115.95	110.66	110.68	115.79	118.7	116.78	106.4	109.76	114.91	113.84	107.42	104.81	110.83	99.39	112.09	106.99	111.64	112.36	111.67	115.33	107.77	118.72	112.51	97.955	109.48	123.86	111.38	123.9	110.67	115.25	104.56	102.25	106.46
103.61	100.49	107.64	101.92	103.21	109.71	102.92	108.26	108.96	109.88	109.55	100.26	101.88	101.73	101.28	95.608	99.362	106.24	104.88	99.269	106.66	109.77	101.7	101.05	103.12	106.09	112.2	105.26	102.85	101.81	108.35	104.33	111.2	94.796	101.83	103.54	101.43	103.55	98.524	100.05	112.92	107.83	108.83	102.67	105.73	116.92	106.33	103.94	105.31	108.2
119.21	116.17	120.83	117.91	120.8	114.03	117.59	119.96	117.52	105.29	117.98	115.72	120.33	118.95	110.74	121.29	117.46	121.77	117.1	116.01	109.26	115.61	117.47	117.42	115.19	113.38	119.98	124.15	115.88	116.53	120.49	113.96	117.04	128.69	126.87	116.19	119.55	117.6	118.59	120.61	119.19	109.04	110.26	130.44	118.28	122.87	117.6	118.65	113.32	119.87
113.06	107.47	109.1	100.98	111.3	106.33	111.86	111.39	102.1	103.91	103.2	106.78	105.76	102.49	102	113.81	103.96	104.21	110.59	109.87	103.99	106.28	109.15	104.34	112.34	111.43	107.79	100.14	112.68	113.43	103.4	108.58	105.81	103.02	107.81	96.154	101.61	108.25	105.32	112.92	113.77	112.15	111.14	102.23	106.78	104.62	111.59	94.762	114.45	100.76
106.21	117.28	114.52	118.36	110.55	126.1	109.99	113.99	117.73	104.26	107.48	112.66	100.82	104.21	109.31	105.8	109.44	110.8	107.68	106.35	110.35	110.59	106.6	111.83	109.23	111.89	102.7	111.04	111.85	115.65	104.6	101.53	113.11	115.45	109.23	104.57	110.53	119.4	110.14	114.1	115.25	102.67	109.55	108.22	119.73	110.91	107.25	102.75	107.87	107.08
116.45	111.25	106	111.35	106.49	107.48	115.51	116.43	121.98	117.16	112.7	122.18	111.66	119.01	109.55	108.85	118.84	105.62	108.49	115.97	112.2	116.18	105.14	112	111.89	115.32	115.27	110.07	113.27	108.26	106.32	116.52	110.35	108.96	116.93	119.59	114.72	105.39	111.76	113.27	113.88	105.54	111.28	121.97	106.67	114.08	114.49	104.37	106.31	113.97
105.28	105.19	96.169	100.27	101.32	105.86	100.26	110.33	108.63	106.73	104.83	102.34	111.64	103.29	99.275	103.12	104.68	104.83	104.71	97.803	99.533	107.13	99.951	109.52	108.59	106	116.06	105.46	106.77	109.12	107.39	103.35	98.717	105.42	100.27	95.549	110.86	94.877	101.39	103.24	105.25	111	93.122	104.71	107.88	103.59	98.859	106.91	114.83	105.13
113.3	112.53	108.93	100.79	109.22	108.43	109.28	114	111.92	95.487	119.42	105.1	99.647	104.82	110.01	106.15	102.36	111.61	106.44	103.62	112.47	101.66	107.42	109.17	110.86	109.81	110.71	119.18	112.15	100.98	103.03	108.68	110.41	111.28	102.17	110.5	99.764	119.19	111.91	107.66	109.41	108.79	113.59	108.1	118.86	107.7	116.3	114.27	102.94	114.37
101.35	92.367	105.38	115.3	108.81	113.84	105.59	102.96	109.69	107.01	106.87	100.87	100.3	99.528	105.36	110.87	96.251	111.72	105.76	102.96	104.21	102.86	108.55	99.715	106.44	114.7	104.02	109.24	107.1	107.27	101.37	110.5	107.36	108.19	100.8	101.64	105.53	106.47	111.83	111.84	98.305	98.537	107.73	117.36	110.89	107.4	102.26	106.47	111.15	104.24
106.77	106.53	107.8	99.24	102.56	105.74	106.77	109.81	102.95	97.667	106.87	99.649	116.57	109.08	98.263	113.87	110.06	94.655	106.58	105.66	111.59	106.01	100.75	104.06	102.78	104.86	99.757	104.28	102.38	110.55	111.19	109.85	110.2	103.19	102.5	107.16	109.72	107.46	100.57	99.804	106.8	114.6	104.98	99.515	104.67	104.6	101.55	105.97	96.204	103.46
108.53	102.98	107.78	103.31	109.23	112.65	105.34	113.26	102.5	102.85	106.57	106.64	110.73	101.27	101.11	101.68	108.18	104.82	105.98	104.44	98.513	102.15	111.13	104.77	110.81	105.08	105.61	102.34	102.69	110.33	108.05	104	103.59	94.863	106.99	111.38	103.22	102.3	103.93	105.98	108.38	108.83	102.21	99.003	108.19	112.13	109.54	94.799	102.39	108.2
111.97	110.11	106.64	107.83	101.69	100.23	102.33	114.2	101.33	109.51	108.81	95.338	109.56	104.6	103.96	96.378	111.58	101.5	109.65	107.18	108.16	101.99	97.721	112.89	110.23	108.99	105.29	112.49	108.12	110.56	108.67	104.77	107.65	113.18	108.86	100.28	100.93	106	106.81	104.64	113.42	111.86	109.32	108.75	106.45	99.824	106.19	113.44	102.4	104.23
102.23	107.75	95.615	101.44	96.545	106.46	112.21	105.28	103.39	98.305	106.75	103.78	108.23	99.042	106.44	103.75	110.04	100.98	108.28	107.73	100.67	109.89	104.78	101.56	113.32	98.812	107.26	101.72	106.11	100.61	105.24	109.58	96.383	112.03	114.21	106.29	110.46	105.78	106.36	106.12	108.67	98.69	102.42	102.16	112.87	111.96	108.43	104.78	108.8	110.63
111.29	109.41	102.18	109.78	112.01	104.21	109.97	110.14	108.59	109.4	110	112.47	110.24	107.91	101.11	112.24	124.31	108.69	115.45	106.32	115.96	112.98	111.08	107.86	110.84	119.09	111.71	112.51	104.49	115.09	102.65	110.38	117.93	106.27	109.82	109.9	116.72	115.43	111.21	106.92	105.57	107.46	106.77	112.13	107.87	116.6	118.42	108.17	111.42	107.77
103.36	122.41	106.99	119.96	102.93	110.09	110.83	110.8	102.04	119.81	111.46	114.6	114.55	111.7	117.55	111.07	111.57	107.9	104.34	111.88	113.52	108.26	111.38	105.36	108.94	119.36	113.3	112.41	104.59	111.74	110.67	98.361	102.44	105.77	102.86	110.25	104.67	106.46	116.19	119.74	114.09	113.72	104.06	101.84	107.25	107.29	109.79	101.24	107.67	120.24
120.57	107.92	108.38	111.28	112.05	103.59	105.32	109.37	109.49	108.34	101.94	97.312	103.4	108.32	113.37	103.35	107.56	112.64	102.93	104.9	96.732	110.75	105.97	122.54	108.85	103.74	110.74	112.31	97.579	107.49	107.6	103.1	101.19	108.95	113.76	108.49	108.41	109.08	105.08	106.03	103.23	106.22	113.28	105.1	108.3	108.04	108.4	109.09	99.861	113.38
105.93	108.66	109.58	103.99	100.66	109.97	111.88	107.38	117.26	103.22	104.06	98.626	105.1	106.68	112.07	108.42	101.19	107.55	112.11	100.21	108.94	101.11	108.04	108.65	108.02	105.38	108.89	114.85	100.56	99.846	108.18	106.9	103.1	104.89	102.98	105.61	111.06	102.23	111.61	105.33	111.83	103.96	113.11	111.29	103.59	101.91	104.4	105.07	109.27	100.55
113.18	97.632	103.22	107.2	114.01	99.382	106.84	109.61	113.9	101.56	111.69	107.81	105.63	96.408	105.61	107.3	106.15	103.92	101.49	105.38	105.42	101.65	95.823	105.71	110.43	109.85	99.516	104.52	117.32	106.13	109.4	107.49	106.65	104.18	111.07	103.29	109.71	106.54	101.14	98.953	111.69	108.61	107.91	114.43	107.01	104.34	101.93	101.36	98.724	101.45
118.64	124.03	115.95	115.53	104.57	111.65	112.19	108.35	112.8	114.03	119.96	120.1	109.22	109.35	113.04	110.56	108.63	112.94	108.22	106.76	109.67	109.31	111.99	107.66	115.83	111.34	114.42	108.4	112.12	114.59	107.93	114.54	120.37	108.49	111.5	112.55	109.34	116.31	111.84	116.54	104.1	104.78	114.56	119.11	113.89	110.99	111.35	116.44	118.18	112.3
110.35	99.946	112.94	103.12	106.88	115.79	105.45	103.27	96.763	109.73	104.18	102.02	105.71	102.18	107.64	107.57	107.9	102.91	106.09	103.56	112.97	108.93	111.49	105.33	105.78	109.58	107.03	102.25	108.81	104	101.68	105.9	101.01	102.1	102.88	100.06	105.05	110.78	105.85	91.806	113.33	116.21	103.59	93.978	110.11	96.833	108.36	112.95	112.87	109.82
105.4	99.827	97.738	104.94	101.28	104.7	101.8	92.306	102.98	100.78	98.524	95.211	97.328	97.908	102.63	101.56	101.73	101.52	91.448	103.3	95.161	98.899	96.978	103.52	97.031	103.93	102.81	97.2	103.56	99.464	109.57	93.198	98.093	98.938	99.808	97.618	108.29	102.99	102.1	115.05	95.149	102.06	104.83	95.422	93.621	107.69	109.55	88.915	102.22	103.46
109.27	110	106.76	93.992	117.75	109.29	101.17	103.71	111.65	102.5	101.57	99.813	109.46	105.5	102.06	105.97	105.18	117.32	105.51	104.91	95.926	94.688	104.67	105.69	102.94	115.51	107.61	105.38	99.026	102.23	107.77	100.36	104.1	110.44	110.25	112.27	108.87	107.63	108.67	105.12	110.17	102.99	110.3	110.41	111.62	111.48	105.01	95.185	110.09	107.09
103.69	113.39	102.43	114.84	112.24	109.9	118.42	113.36	110.4	110.47	107.19	104.95	111.49	114.15	114.67	109.64	108.77	112.25	114.97	111.76	103.12	101.91	112.87	105.55	109.15	106.48	103.65	102.03	109.36	100.3	122.02	101.53	98.485	112.13	101.09	105.76	109.57	107.7	109.81	113.35	104.14	112.65	105.1	117.67	113.96	110.3	117.74	108.87	103.59	111.11
113.06	114.82	117.66	110.14	112.71	115.67	104.7	111.74	120.84	112.32	108.87	106.06	120.56	110.87	117.82	112.84	114.68	105.54	109.87	114.44	110.38	118.49	107.69	109.14	109.27	102.88	113.7	112.58	106.96	114.85	111.74	114.44	100.27	118.59	120.8	112.68	102.88	111.03	116.14	125.45	109.49	113.97	107.94	111.07	112.11	114.45	111.2	109.91	117.22	107.24
102.49	110.11	100.56	107.11	102.68	100.66	98.289	104.16	105.74	106.33	104.38	105.89	100.87	111.75	100.55	102.57	107.99	103.66	98.092	98.143	106.98	111.04	103.02	101.37	103.42	102.59	106.35	103.45	97.792	109.65	103.32	116.88	99.003	100.58	105.25	95.292	100.69	97.871	110.6	101.24	107.52	100.9	105.96	104.43	112.87	100.44	105.82	107.2	107.23	109.77
113.81	114.65	105.46	106.34	105.32	123.1	115.92	108.61	106.2	116.09	117.72	102.5	113.04	117.9	109.53	101.56	107.8	108.05	115.64	110.13	113.17	107.06	118.73	117.51	102.88	114.48	110.93	104.21	110.8	115.57	111.89	114.99	104.85	111.63	102.43	109.7	109.39	108.35	107.81	108.66	115.37	117.64	109.65	117.63	115.9	111.57	110.3	109.95	116.63	103.49
95.522	103.99	104.39	102.42	105.66	96.688	104.95	108.39	104.14	111.46	104.76	99.908	98.68	108.9	103.28	104.44	104.32	105.88	103.71	106.16	111.96	101.98	101.97	108.26	102.83	101.65	112.75	105.83	105.99	100.06	106.44	108.42	101.98	108.93	103.74	103.83	108.16	105.62	106.27	104.66	106.71	100.28	109.31	112.82	97.299	110.84	107.58	105.28	105.04	106.78
107.89	104.08	106.24	110.1	113.21	97.298	99.242	108.49	104.99	103.24	103.86	98.682	113.92	103.12	95.91	100.99	103.81	101.1	100.55	106.34	101.28	107.7	106.16	109.91	108.05	107.1	112.12	106.16	112.62	97.6	108.16	109.82	103.98	105.56	102.37	105.98	104.8	101.79	109.94	106.15	102.64	103.68	109.7	96.05	100.98	103.68	110.13	98.079	101.29	97.393
101.93	104.53	109.51	107.01	106.72	107.68	98.883	101.49	104.18	108.14	103.04	108.39	108.3	109.76	102.5	105.03	101.33	105.14	103.75	102.52	108.25	106.58	104.67	106.97	106.2	104.46	115.59	97.897	97.837	109.16	99.609	109.42	117.79	113.03	104.24	104.22	105.57	108.19	111.88	107.88	106.58	97.237	110.93	106.41	104.84	105.7	106.75	98.751	103.7	103.19
111.74	106.14	112.34	115.49	112.81	117.72	107.2	106.73	109.86	104.32	103.26	110.92	106.67	104.72	99.699	111.68	111.66	106.9	105.45	106.74	110.29	107.43	103.89	116.65	101.8	108.14	111.24	114.06	105.04	114.37	98.511	102.69	117.04	110.84	112.86	113.54	109.79	113.46	101.31	107.29	111.83	114.47	110.77	118.15	112.96	108.76	109.31	111.7	106.55	117.6
102.95	105.24	102.53	95.662	100.48	99.66	114.49	96.99	109.29	103.52	108.55	112.7	101.15	112.65	107.8	100.73	102.48	108.8	102.04	104.25	101.9	94.186	111	95.923	99.357	109.58	106.24	109.63	108.23	104.13	103.58	111.55	109.37	102.19	106.04	108.99	107.17	111.81	105.15	96.418	107.61	99.034	103.81	105.38	104.64	105.13	102.81	101.42	100.28	103.51
110.77	96.773	103.37	103.27	95.942	111.92	110.51	108.48	102.76	103.32	106.69	104.73	101.5	112.63	107.1	111.86	99.593	106.2	118.13	100.7	108.41	102.93	101.96	107.45	104.41	104.48	102.13	107.79	95.142	114.41	108.33	109.32	100.9	104.59	100.99	104.52	98.913	106.25	103.49	105.79	111.74	100.79	109.84	116.51	100.91	104.45	103.58	108.61	110.67	106.28
99.756	104.99	103.21	103.42	106.39	100.5	108.92	100.95	108.5	98.244	99.822	108.7	103.43	100.48	101.52	106.35	100.78	110.03	102.31	106.92	107.98	100.79	103.4	102.65	105.71	101.93	96.246	121.51	101.18	108.61	101.47	104.39	106.68	121.78	108.65	111.76	109.08	105.79	107.13	99.597	105.34	99.076	99.305	103.94	105.98	113.39	111.93	102.88	102.88	110.45
109.57	102.75	110.26	97.18	107.62	104.39	101.66	104.09	97.42	108.03	102.72	100.91	106.11	117.81	99.467	115.7	107.19	104.31	103.62	95.315	106.49	110.18	106.34	107.51	113.62	117.55	104.44	94.41	120.31	115.88	108.92	103.29	107.57	106.22	110.83	112.15	109.22	108.92	110.3	104.61	102.85	103.6	97.465	107	107.65	110.45	114.03	110.08	102.99	109.31
105.2	102.07	110.68	100.64	102.88	111.99	105.83	108.49	106.9	103.11	110.46	99.395	107.61	102.21	113.26	106.04	104.05	102.97	100.7	103.76	111.47	104.17	109.3	93.664	103.05	102.52	96.822	99.1	98.641	106.87	113.77	112.38	115.97	117.39	107.17	109.37	106.27	103.99	100.79	104.06	105.12	102.29	104.54	112.06	106.77	98.627	107.91	104.97	110.31	107.83
100.84	106.77	104.87	102.29	104.83	111.01	107.36	104.09	101.83	92.375	105.95	111.22	104.67	101.69	106.59	108.71	105.14	98.583	98.831	101.72	114.62	101.63	105.8	108.21	102.36	108.24	104.19	107.32	109.8	106.09	102.86	109.76	113.02	108.03	112.11	100.11	103.95	93.484	109.49	108.48	95.121	105.8	109.28	111.24	105.48	98.599	110.01	103.41	103.63	106.58
106.8	111.89	104.02	116	105.85	109.38	101.96	98.947	97.779	105.81	102.49	116.22	115.89	101.08	101.12	115.22	105.66	108.12	103.34	98.573	104.22	105.18	105.39	104.16	102.29	102.3	106.46	98.061	101.56	110.85	103.61	104.89	108.72	103.69	108.16	116.29	101.81	113.4	106.3	104.17	110.02	105.43	108.08	104.8	110.88	101.46	112.73	108.52	118.55	105.42
106.22	115.13	116.11	111.91	106.7	123.35	105.27	111.06	110.3	103.51	114.29	111.78	111.96	113.51	108.21	115.83	116.16	110.1	114.41	106.56	120.03	113.89	113.49	111.1	109.6	108.41	117.87	108.77	105.11	118.39	106.51	108.75	111.24	121.97	113.68	106.4	114.07	110.92	107.46	111.01	117.78	109.52	109.52	104.94	113.52	113.53	114.39	111.03	119.42	113.16
109.76	109.09	101.87	114.21	108.26	109.82	111.25	121.83	110.7	116.36	103.56	112.48	124.05	117.75	110.3	118.28	119.19	118.68	113.74	114.47	113.99	109.76	122.1	109.24	113.53	119.33	114.34	115.56	116.82	108.01	106.51	103.39	116.47	108.61	124.34	113.08	114.63	111.02	109.77	113.08	102.48	109.05	114.46	111.18	107.35	118.4	110.18	112.28	112.74	108
107	113.19	103.24	116.71	102.71	103.95	106.4	104.82	107.39	104.11	115.59	98.878	105.08	102.29	101.09	111.12	109.96	98.388	102.28	109.36	102.23	107.78	105.65	109.24	105.36	100.61	110.41	103.8	107.59	99.148	107.28	108.83	113.03	100.17	113.82	107.77	105.74	106.19	112.74	103.31	102.73	105.39	104.73	105.55	98.996	97.278	107.38	108.77	102.25	108.2
114.18	116.18	114.87	118.01	120.73	116.56	119.05	113.77	113.03	115.96	117.65	125.65	121.3	122.75	118.81	125.19	110.49	115.74	121.4	113.89	120.07	123.85	112.46	120.55	111.19	115.37	121.81	116.48	122.79	119.62	118.16	112.47	114.74	119.92	121.69	115.21	117.24	113.2	127.11	105.23	123.17	124.03	117.98	121.83	120.3	115.55	120.99	114.63	110.37	121.5
112.62	107.14	113.36	106.3	109.56	111.97	102.96	111.21	102.89	113.7	115.38	114.45	102.65	117.32	97.53	108.3	115.55	115.1	112.73	113.13	106.33	103.58	119.38	115.5	103.81	107.5	108.34	119.81	111.41	108.48	109.69	107.22	117.65	106.9	102.9	111.35	109.91	114.02	116.97	112.8	115.36	102.82	109.2	113.56	118.35	113.53	111.87	119.44	105.93	110.14
107.04	110.87	118.88	108.72	114.76	106.61	111.08	109.6	104.47	114.38	112.69	114.27	105.01	115.94	109.62	107.08	111.42	112.76	112.28	107.49	114.4	112.85	106.06	118.48	110.83	111.56	110.27	112.61	107.45	115.21	113.17	110.71	106.45	104.56	121.42	108.6	117.39	108.28	107.79	105.08	115.5	112.91	113.47	108.08	111.87	101.14	107.12	111.73	112.54	111.06
101.6	101.43	106.57	105.85	101.7	114.43	106.03	109.1	106.75	103.26	111.77	101.21	99.337	108.61	97.16	107.27	109.04	100.7	104.24	99.866	107.16	104.05	103.98	105.7	99.066	103.61	108.18	94.096	101.13	100.24	110.14	104.15	106.99	105.04	102.73	109.24	100.47	109.2	107.03	103.66	112.29	102.47	106.02	110.78	110.04	114.87	102.27	108.11	103.41	113.91
108.98	108.13	108.18	108.32	115.08	118.14	118.4	101.99	115.73	116.71	118.28	104.76	116.78	108.46	116.67	108.11	118.43	101.39	114.48	106.34	108.63	111.51	124.25	103.72	109.34	114.83	108.93	105.17	116	107.44	118.08	116.87	118	110.18	103.29	98.604	114.93	106.05	105.74	104.33	109.59	107.71	112.59	102.92	108.01	109.3	107.3	101.88	106.39	113.03
107.48	108.45	99.04	110.88	104.21	109.01	109.66	108.67	100.22	98.18	106.03	106.95	112.34	107.15	114.29	105.83	110.28	110.47	102	105.95	108.31	105.3	105.81	108.03	98.231	103.65	108	109.09	108.63	103.98	99.405	104.83	98.131	105.47	111.2	113.53	102.1	107.71	103.17	101.46	98.097	102.69	109	108.95	110.62	102.27	97.73	107.4	105.4	106.7
103.65	105.04	112.91	114.87	104.02	113.76	109.74	106.26	106.35	102.74	105.41	98.996	109.2	106.23	98.51	103.57	110.62	103.09	106.99	109.01	107.59	103.81	105.54	103.44	109.3	101.81	108.62	103.94	109.94	114.84	98.823	111.54	99.713	108.79	118.21	101.35	104.92	100.67	106.54	105.7	115.89	112.42	103.68	107.34	112	109.24	104.75	108.32	98.644	103.65
109.84	115.93	110.17	105	106.46	95.127	99.953	101.94	103.76	107.3	100.85	104.2	101.9	105.1	99.334	102.98	103.85	99.571	99.987	98.925	106.46	107.58	110.29	102.11	104.48	99.284	100.96	111.58	109.79	110.71	99.521	109.54	100.63	110.03	105.34	99.257	112.23	106.71	103.84	105.88	99.169	104.3	110.65	98.68	106.13	106.88	103.62	101.57	100.07	102.46
105.75	105.88	104.92	95.858	107.67	111.7	121.09	110.05	108.46	108.23	102.05	102.76	104.21	109.62	99.074	115.65	103.65	103.76	111.18	90.245	106.04	109.03	110.57	107.25	109.89	107.97	112.49	109.51	112.16	104.9	113.87	109.12	99.835	108.08	112.91	106.32	98.88	101.5	111.71	107.69	112.44	106.64	109.43	103.5	107.39	106.35	96.218	110.57	107.73	110.38
96.062	97.425	110.58	96.775	94.783	99.352	103.34	100.84	103.8	100.71	95.735	97.152	102.12	105.27	99.338	100.34	100.38	98.425	97.657	99.358	93.622	90.362	96.792	98.511	108.25	96.282	93.96	108.67	106.06	114.96	103.81	93.261	103.27	94.545	102.32	106.46	105.39	95.313	93.361	109.8	98.053	102.81	104.09	100.68	97.043	100.4	99.022	94.261	99.04	97.46
100.51	102.16	96.215	98.524	99.548	107.92	92.669	107.59	93.392	96.457	104.36	107.81	102.1	97.382	115.84	102.25	101.21	103.52	103.71	100	99.532	98.43	90.236	95.926	101.12	104.03	101.78	98.425	92.084	100.03	103.58	95.527	99.062	107.9	103.96	98.862	106.42	101.32	101.25	110.76	97.905	101.87	102.68	101.87	100.49	99.802	99.889	100.12	102.07	111.48
109.14	108.24	120.61	122.12	113.21	97.219	107.24	112.63	111.83	114.34	106.55	108.6	112.95	115.53	105.74	114.6	111.78	117.45	108.12	117.21	109.84	110.56	112.56	113.23	105.19	119.51	115.06	110.51	115.33	107.85	117.24	111.12	110.68	110.33	114.68	108.83	108.1	117.64	106.87	114.51	107.41	122.84	110.25	110.8	120.95	109.97	110.02	112.26	107.01	119.08
110.8	106.65	111.56	110.86	116.92	110.42	109.1	112.26	109.37	111.74	115.02	111.48	113.66	119.14	105.35	109.09	115.41	115.35	117.76	113.97	105.73	116.55	116.26	111.07	112.8	114.79	111.39	116.36	119.48	115.76	109.72	112.75	107.04	109.45	110.25	115.3	120.81	112.59	112.81	111.93	114.71	109.27	107.42	122.52	110.34	114.65	103.82	111.27	108.33	109.38
117.02	118.66	104.23	102.93	117.44	114.92	103.69	107.88	104.98	102.78	106.38	111.3	107.44	101.32	103.93	117.91	114.48	102.99	101.71	107.65	108.29	104.98	101.83	104.3	108.25	111.91	102.78	107.03	100.85	102.76	109.4	107.08	104.8	99.151	102.73	100.88	98.345	90.827	106.41	104.97	109.7	97.728	108.55	104.7	102.86	109.65	107.17	100.38	101.03	103.28
101.72	110.9	101.4	106.99	105.34	105.44	107.41	103.85	102.9	100.81	103.44	97.971	104.87	104.44	104.13	107.42	103.5	103.39	108.9	100.31	96.602	109.27	108.12	110.38	111.43	104.22	101.47	100.43	103.7	109.29	111.54	106.84	92.502	96.839	103.8	102.8	113.4	102.36	102.94	97.049	103.54	107.29	98.596	95.272	100.61	103.84	105.85	109.84	110.64	105.37
100.35	107.71	98.94	102.78	102.01	97.342	103.77	114.01	108.25	106.24	101.85	104.92	109	96.471	104.83	104.79	94.543	103.56	100.55	102.1	107.49	110.9	107.71	106.32	98.187	111.08	100.6	110.81	105.52	108.2	99.009	100.28	96.361	103.91	101.05	87.945	103.35	104.77	105.76	102.86	102.11	101.35	107.39	112.03	106.44	107.95	107.77	105.3	105.98	116.44
110.57	105.48	106.81	107.23	114.29	101.57	109.16	100.9	107.68	102.45	114.65	108.49	104.73	110.07	107.03	114.54	101.4	103.89	108.95	107.17	101.79	107.06	107.91	113.17	104.63	112.77	97.408	105.96	101.43	101.31	105.52	98.087	106.98	114.71	113.46	106.73	105.3	110.01	109.39	106.62	109.33	110.17	107.98	106.47	111.68	104.91	110.17	111.7	117.11	109
112.52	105.2	116.71	117.55	107.57	111.44	117.93	113.6	103.13	115.94	107.59	104.53	107.45	106.37	112.26	107.37	109.47	109.39	117.86	110.29	105.01	122.75	110.51	120.53	114.87	124.59	109.98	109.62	115.47	116.22	113.84	112.6	119.52	119.59	118.1	107	102.81	116.38	116.45	113.35	112.89	109.01	117.77	108.78	121.63	106.29	111.84	114.43	114.64	123.47
107.5	115.93	114.22	111.34	113.28	111.21	112.87	105.72	113.9	113.09	102.57	110.64	114.88	113.76	123.29	118.27	108.36	115.09	114.67	122.21	117.27	114.97	116.96	105.08	110.64	111.11	101.04	113.73	109.61	119.98	121.13	102.15	109.04	111.49	109.72	106.55	108.49	117.59	117.14	103.82	112.6	118.71	113.84	110.38	111.95	117.84	112.96	109.29	102.33	110.23
110.65	109.71	101.89	94.768	110.65	107.9	101.49	99.896	106.24	101.63	105.8	103.8	105.59	109.23	103.62	104.73	100.79	104.72	100.35	107.88	104.64	105.78	107.4	110.56	104.86	103.04	104.04	110.4	102.03	109.55	109.25	98.825	104.15	116.62	107.17	97.809	107.72	113.94	110.35	96.046	107.15	101.8	120.33	106.4	111.41	104.42	106.98	95.797	109.65	103.91
114.9	101.52	99.045	107.79	103.43	110.38	107.14	100.93	99.139	102.92	109.1	110.44	113.6	97.828	97.169	99.322	96.718	104.86	102.84	107.36	106.01	95.845	102.11	107.49	102.05	102.35	110.85	108.14	106.26	102.24	95.755	104.89	109.75	105.37	104.67	115.33	102.81	91.772	100.95	101.92	107.92	102.26	89.331	112.06	109.2	94.411	105.22	99.307	101.7	115.34
104.73	103.41	104.81	96.785	106.83	109.41	102.7	111	106.05	102.25	99.118	111	116.05	100.4	103.14	109.68	108.13	111.06	105.53	103.55	110.43	108.35	101.03	111.92	104.58	96.732	105.54	107.25	99.047	98.09	107.71	97.238	107.63	98.11	112.85	113.3	99.36	100.13	110.83	107.99	105.82	102.1	100.78	99.862	105.77	94.661	107.3	108.05	107.11	111.14
113.46	115.86	121.59	122.79	118.16	116.88	123.7	110.11	123.1	118.02	109.07	121.92	108.94	109.59	115.58	110.48	118.88	112.37	118.14	112.64	111.54	120.05	117.51	122.33	111.97	123.28	115.41	118.53	111.77	117.39	113.17	119.68	127.58	111.27	123.26	114.04	114.8	114.97	116.4	123.98	123.78	120.86	114.6	123.02	111.65	120.77	117.96	107.24	116.97	114.57
106.88	104.03	107.03	101.17	96.941	104.47	113.62	104.63	98.627	112.33	105.07	101.75	103.67	98.733	102.93	109.13	102.47	103.26	94.286	107.66	105.93	114.47	102.55	102.11	93.608	92.428	103.55	97.224	102.53	99.995	109.3	109.41	98.763	105.69	102.14	108.3	100.51	110.28	103.61	105.33	109.35	108.54	108.1	109.65	97.236	98.523	102.49	109.01	109.52	113.36
103.53	108.53	103.89	111.17	100.1	107.09	102.53	104.04	104.09	104.51	108.75	100.07	97.873	109.32	106.14	102.98	104.5	110.45	111.41	105.84	102.43	98.141	100.91	105.66	107.48	109.26	108.8	104.7	110.51	104.32	114.86	107.37	104.94	102.54	106.95	101.75	110.51	104.21	104.71	109.84	106.62	98.216	98.217	98.025	102.96	116.97	97.16	103.65	100.62	103.29
105.6	110.16	116.18	107.65	104.34	111.46	113.43	106.02	106.52	103.69	103.19	105.23	109.21	111.96	103.31	108.86	109.21	110.08	110.23	109.89	102.65	96.331	114.93	109.45	104.63	108.95	102.83	104.36	100.71	100.92	108.8	109.93	102.15	106.69	108.85	107.55	111.92	109.11	107.03	103.27	106.54	100.89	106.51	99.053	106.61	113.63	112.42	101.9	106.74	109.6
96.36	104.57	99.857	93.773	101.15	106.68	100.38	87.861	103.67	102.11	103.17	103.69	98.74	98.575	103.91	100.21	102.5	96.284	98.967	104.85	95.461	110.13	106.61	95.048	106.96	94.665	99.174	94.041	110.04	99.37	103.05	95.993	97.492	97.172	102.93	105.4	90.979	101.83	101.07	91.333	101.31	101.64	102.65	103.46	98.377	98.821	112.06	100.34	96.336	103.12
101.78	106.71	103.72	108.59	100.26	105.17	109.1	92.849	106.49	99.401	109.18	107.51	108.75	99.109	109.95	98.195	99.2	103.83	108.49	109.69	107.63	111.12	114.86	97.883	104.04	105.69	105.13	104.88	115.05	105.99	108.51	107.86	106.46	106.45	109.86	104.36	99.621	105.72	106.39	104.23	102.84	92.272	104.5	106.62	98.029	111.68	113.52	106.36	95.59	106.08
114.45	110.32	103.44	108.44	109.32	114.17	109.2	110.01	110.13	104.52	99.889	104.47	107.73	108.28	108.71	117.28	107.25	104.02	103.09	104.56	98.777	109.33	106.69	115.43	97.85	114.65	108.04	102.27	105.29	113.18	104.2	108.96	107.58	102.74	100.33	106.14	103.39	103.79	103.32	101.02	107.29	119.62	108.55	104.33	98.864	105.6	99.148	106.06	105.5	104.09
110.38	99.193	106.1	98.64	104.7	102.37	106.25	111.58	112.3	106.07	103.55	105.71	108.85	105.19	114.71	105.28	103.81	102.22	107.36	108.46	104.51	95.037	106.71	110.18	105.51	103.39	111.16	104.44	113.21	113.33	102.35	101	108.26	108.72	107.05	103.81	105.9	99.386	98.113	105.79	103.53	111.55	95.819	98.838	106.58	102.01	109.89	105.23	105.5	115.07
119.68	118.48	119.34	115.36	112.39	112.54	122.55	112.1	120.99	117.46	115.45	126.46	116.33	124.84	117.13	113.07	120.34	122.32	121.64	108.48	121.41	113.12	116.08	125.4	123.15	105.09	117.14	114.56	118.95	113.8	118.43	118.92	122.01	116.54	115.03	119.34	119.07	112.44	113.57	115.84	105.93	115.42	128.53	114.07	117.81	111.88	110.26	110.92	119.84	117.73
97.98	98.863	102.59	99.918	99.84	104.19	106.5	99.478	99.039	99.315	96.213	101.41	102.19	94.417	99.022	105.83	99.976	105.92	89.067	103.3	95.065	97.52	101.57	105.69	103.76	94.708	105.58	105.71	97.357	107.24	91.271	100.29	98.236	91.405	107.28	92.144	96.424	93.859	90.509	93.471	103.81	98.517	98.696	101.01	104.91	96.69	98.388	104.32	98.08	94.537
102.94	102.32	96.417	98.649	105.88	113.72	103.98	102.43	97.496	106.36	100.74	110.86	102.61	111.75	104.07	109.74	101.25	100.23	104.25	104.22	106.15	104.21	101.96	104.25	103.01	111.82	110.42	103.04	99.829	114.42	102.37	100.05	108.47	108.48	102.6	110.92	109.96	104.21	99.516	101.1	100.71	110.94	114.14	96.313	105.2	105.8	109.21	106.25	111.79	100.89
95.16	110.82	106.84	102.9	95.994	106	108.53	101.4	115.66	105.84	108.55	102.64	100.47	111.03	99.845	109.1	99.241	98.829	99.133	114.38	101.85	104.14	110.88	105.9	103.85	104.09	99.532	109.1	99.994	97.71	98.078	102.04	94.059	104.19	95.265	101.62	102.36	104.6	104.93	110.01	111.22	115.4	106.95	114.55	102.76	117.76	107.49	109.09	100.87	111.67
111.81	102.65	112.02	100.71	110.88	115.97	106.32	108.32	97.863	107	105.29	108.26	110.45	108.55	92.277	107.04	104.54	101.35	102.64	104.37	96.083	105.82	101.16	102.13	96.924	109.73	106.7	97.998	108.76	107.98	108.84	98.787	108.79	106.87	112.6	103.61	109.61	97.516	108.07	98.148	113.74	104.61	108.19	104.76	106.37	103.86	104.23	100.11	105.74	97.192
104.66	107.09	98.891	107	110.93	106.44	120.41	111.25	115.61	110.73	111.72	113.84	114.76	111.39	108.45	107.79	107.13	110.3	108.69	102.09	118.05	99.635	111.16	110.53	107.53	114.9	114.4	123.16	103.89	106.78	114.75	119.49	113.72	108.25	101.75	105.36	116.28	119.63	114.32	116.01	112.02	106.75	118.34	107.15	110.35	117.28	107.47	106.89	109.38	105.94
109.05	107.68	107.3	107.3	97.972	112.65	110.88	106.44	114.79	107.19	101.89	108.65	111.24	117.11	115.79	105.19	105.94	112.78	113.17	111.7	116.26	110.55	117.05	110.5	107.43	115.31	117.54	110.28	110.25	115.45	120.7	98.754	112.25	111.16	113.57	110.87	117.39	105.13	121.69	111.7	113.97	109.32	111.92	108.61	108.59	113.62	107.28	104.11	119.02	108.92
103.03	113.65	105.2	113.25	96.447	105.98	110.73	101.32	107.75	105	112.62	97.988	103.28	105.74	104.77	118.05	108.72	104.93	109.04	99.946	103.23	98.92	110.1	114.74	106.74	111.28	103.18	105.57	95.979	102.37	105.35	109.85	110.4	112.69	103.1	103.46	100.35	119.79	108.59	108.37	102.52	105.11	108.72	108.96	106.55	108.2	107.51	102.32	112.04	100.4
105.26	107.53	105.83	106.87	107.78	102.69	104.05	111.2	105.2	107.3	103.79	104.52	96.664	103.47	106.2	105.06	110.16	102.35	96.033	101.11	104.32	95.919	106.09	107.41	96.672	115.56	97.275	107.99	111.33	102.22	104.68	105.46	113.39	102.48	105.72	111.41	91.637	100.28	101.24	107.15	103.3	106.17	102.38	112.18	106.14	106.1	104.12	108.24	109.67	107.6
114.41	113.56	113.71	115.36	116.07	117.63	112.03	114.32	118.29	111.07	107.93	117.16	109.97	113.29	113.77	108.7	109.95	120.77	108.19	116.27	105.01	106.53	113.76	102.96	110.23	109.64	107.33	105.93	104.01	105.42	109.16	120.57	107.68	107.74	110.09	118.83	114.94	115.61	110.73	117.4	110.57	108.76	109.7	106.94	111.32	105.86	108.74	103.54	114.62	108.41
108.13	109.61	112.25	112.04	118.83	106.82	113.21	105.14	110.72	108.5	107.41	115.49	108.54	116.6	112.73	113.07	107.09	109.01	118.72	103.17	113.25	104.81	116.46	109.04	113.6	116.21	113.5	111.39	113.25	113.9	117.5	106.11	121	107.66	108.6	109.57	106.22	114.87	107.76	114.93	111.32	107.7	109.45	114.51	113.49	112.94	107.84	121.8	117.2	101.37
107.09	108.92	121.38	108.53	104.9	107.96	115.01	106.04	110.84	113.17	109.78	111.76	105.9	99.459	106.36	112.36	113.9	106.95	104.23	110.92	106.31	105.2	102.72	109.65	99.655	101.06	99.847	110.97	115.43	100.59	110.71	102.7	112.45	113.82	112.71	102.42	103.55	98.594	109.81	110.74	107.32	103.23	104.18	103.64	105.13	106.22	108.48	111.08	110.45	100.42
103.12	99.299	100.82	104.64	103.53	102.97	101.09	112.72	98.988	102.48	111.08	105.27	100.93	106.06	106.16	112.73	110.63	101.68	97.846	114.59	101.41	98.669	113.71	98.957	103.79	112.62	102.5	102.47	106.73	99.836	110.43	108.54	104.1	113.79	97.616	102.72	111.94	89.786	108.34	101.25	96.647	106.12	107.55	98.345	108.92	105.52	105.28	108.95	113.08	103.15
94.281	97.992	99.016	105.6	94.11	100.65	101.24	110.47	102.09	99.628	104.99	106.88	90.362	100.82	101.96	106.68	89.244	102.49	100.48	91.778	97.412	94.579	101.62	103.57	103.5	90.659	105.84	95.408	100.08	98.334	100.01	98.961	102.67	107.75	104.42	102.72	106.03	105.33	97.269	99.945	94.109	98.702	101.44	95.984	103.5	96.716	103.84	94.037	87.691	106.23
107.32	95.755	105.3	107.9	103.33	108.71	102.91	106.5	105.22	114.84	103.03	104.76	104.12	108.12	99.505	105.17	103.77	108.92	108.76	94.95	108	109.76	101.31	109.5	104.13	100.45	104.1	97.03	103.13	114.48	109.83	112.89	100.89	93.32	105.93	109.5	109.93	99.414	102.54	100.33	103.91	110.92	109.34	112.24	103.93	101.02	105.19	104.99	102.51	106.6
102.19	111.68	103.6	106.86	110.01	104.53	106.56	100.49	111.07	105.02	107.59	107	107.81	101.27	113.74	109.69	108.34	97.345	115.01	103.2	115.84	108.56	107.19	111.58	105.56	109.09	105.29	105.82	102.39	112.25	101.77	110.26	114.3	103.11	105.25	107.89	104.63	105.67	98.724	112.19	111.46	105.51	104.45	107.05	106.16	102.66	100.52	109.17	98.86	111.62
115.52	110.16	115.05	115.23	110.07	113.41	102.93	116.53	117.93	114.53	116	108.07	107.6	116.35	112.15	106.59	113.11	113.72	106.1	115.29	109.1	113.93	109.42	112.71	114.94	114.63	106.87	113.56	108.35	110.31	114.22	113.33	112.21	120.43	110.19	110.89	110.57	101.99	116.24	117.95	110.95	114.61	113.55	114.88	109.55	121.87	111.45	108.05	115.88	100.09
109.28	114.49	105.56	101.49	115.31	104.88	110.61	105.69	104.76	104.72	108.84	104.91	100.16	104.85	100.37	107.41	99.575	114.82	102.11	108.46	94.001	106	115.45	104.78	108.77	104.18	106.48	105.04	108.75	114.04	96.726	101.42	109.58	107.86	112.58	106.65	106.73	96.505	100.17	109.11	105.64	114.2	108.96	104.17	105.01	109.26	102.98	103.17	109.01	105.76
111.53	104.2	110.42	111.57	110.55	102.97	103.97	111.66	106.76	105.56	108.64	108.64	104.91	106.7	107.92	105.79	98.985	97.672	104.58	110.07	100.57	110.53	99.345	108.33	108.9	106.38	104.86	93.011	102.33	100.67	98.255	111.21	109.91	99.317	106.18	106.59	107.12	109.26	104.12	110.92	107.27	106.78	99.203	104.35	99.153	96.06	100.89	101.3	103.42	102.83
94.214	99.822	110.14	99.577	107.87	100.82	102.67	98.55	99.309	102.96	108.89	104.79	108.91	108.64	107.02	110.96	102.3	108.55	107.39	101.61	112.67	106.16	104.82	118.56	94.62	108.3	105.98	104.6	105.02	104.41	109.18	112.05	101.29	100.53	103.26	112.97	111.88	107.42	114.23	100.34	111.61	102.16	110.88	111.77	103.34	103.79	99.766	105.91	106.54	96.203
102.48	114.31	110.74	113.19	120.71	110.81	102.22	111.76	115.95	116.38	113.64	113.51	114.05	123.16	112.08	109.66	115.2	114.88	112.28	113.17	105.32	117.31	113.63	102.83	121.28	100.11	101.15	114.71	112.67	115.24	110.32	109.37	113.46	104.81	109.95	108.88	116	112.59	111.95	101.53	117.96	112.29	114.65	116.43	110.73	104.48	116.47	110.1	117.84	102.48
107.47	107.14	119.24	117.33	108.19	109.86	122.28	115.62	116.94	109.12	109.32	104.71	117.96	107.24	119.59	107.34	127.82	111.57	107.63	102.7	110.72	114.71	113.43	109.88	114.58	102.59	118.83	115.91	111.7	116.6	102.09	122.13	114.02	111.1	109.37	109.07	106.2	111.52	122.54	113.25	109.36	115.61	114.71	113.1	120.67	117.19	112.66	120.61	107.66	112.01
114.82	110.24	107.67	111.03	104.86	106.47	108.61	100.96	110.53	107.59	108.17	102.97	93.978	102.61	100.32	101.36	105.41	101.81	94.032	112.39	111.01	111.5	103.98	109.51	105.37	100.96	106.71	111.74	99.813	103.92	107.46	100.79	102.87	105.64	104.47	99.483	106.85	104.64	108.13	111.07	113.88	97.133	104.6	103.42	106.59	106.32	97.615	104.95	104.41	106.68
116.56	104.95	119.65	108.81	113.1	106.24	110.78	111.72	115.67	115.54	113.73	110.42	106.87	108.53	108.22	107.12	106.39	109.25	114.83	112.77	114.45	103.64	117.28	103.67	113.71	107.36	112.3	109.35	109.38	114.05	117.74	97.204	109.48	116.08	102.37	115.48	101.64	108.17	112.65	112.49	108.8	116.34	113.81	108.31	110.99	114.37	104.34	115.52	111.83	107.88
111.75	108.65	117.25	112.45	109.24	110.35	107.14	111.92	103.26	105.73	123.36	114.83	106.48	120.92	107.54	113.55	109.72	112.06	118.49	106.99	110.12	112.36	113.46	106.64	110.08	111.49	109.14	113.14	99.478	117.34	109.2	116.13	107.2	115.3	116.04	110.81	115.83	120.08	107.43	112.8	104.89	117.42	107.96	103.85	103.75	106.73	119.67	110.04	112.82	102.6
104.21	105.67	97.865	102.8	103.62	110.41	105.99	102.53	110.32	114.18	105.9	104.69	110.24	113.44	113.03	107.85	99.845	105.87	101.14	101.4	101.74	104.39	107.07	100.23	107.74	101.3	105	108.37	119.46	108.06	112.03	103.54	104.8	102.52	99.806	107.73	112.99	115.27	104.54	106.79	103.27	119.26	107.69	103.7	100.04	98.756	109.48	108.88	109.16	101.26
97.397	98.185	106.49	99.151	110.4	97.889	95.548	101.14	108.95	115.84	114.84	103.66	104.7	95.57	107.98	102.9	93.816	104.07	104.65	112.04	114.25	101.89	106.71	109.19	112.12	97.304	120.03	111.73	101.55	109.54	112.35	101.67	116.31	109.11	107.13	102.15	104.59	102.08	113.4	99.863	106.08	104.92	101.05	112.53	107.81	97.347	102.55	106.35	104.04	104.6
113.52	106.38	111.31	106.11	102.5	107.24	112.48	111.46	107.75	112.27	101.52	108.17	111.79	116.36	121.34	116.75	121.07	110.59	110.4	105.56	111.04	118.59	105.48	112.16	110.69	114.05	113.19	105.2	107.23	110.96	112.31	118.33	107.45	108.65	107.27	115.89	109.68	109	108.69	102.15	109.74	109.71	116.09	108.13	116.61	108.37	109.99	113.38	111.7	103.52
109.73	113.66	111.62	106.14	112.23	112.9	110.29	113.65	107.45	113.77	120.7	112.11	111.88	109.95	113.99	119.74	121.02	118.88	112.31	117.18	118.9	109.28	111.4	113.03	107.39	102.19	113.25	118.58	108.9	106.59	115.1	111.76	120.89	111.43	113.6	113.77	114.99	121.46	112.42	115.84	117.44	112.19	105.62	102.67	120.61	116.94	114.86	112.87	109.11	105.59
106.86	96.638	93.056	95.521	86.476	92.735	100.43	98.981	100.38	103.58	94.73	97.786	97.48	108.13	106.14	100.06	109.64	100.67	101.88	96.916	99.888	105.04	105.21	104.07	97.183	95.888	103.43	99.586	98.604	104.37	97.72	105.69	103.07	99.186	107.27	98.031	106.73	97.758	104.9	101.15	98.124	98.02	105.29	95.777	106.8	103.22	97.079	104.21	100.84	106.15
116.65	117.88	104.28	106.4	103.53	114.02	111.45	109.39	116.55	116.49	116.01	111.08	104.58	106.83	113.38	117.43	108.35	116.38	105.59	113.9	110.64	108.13	118.66	103.13	110.32	113.8	118.79	110.8	113.01	121.18	112.68	123.34	107.23	117.97	108.71	116.83	122.76	109.26	104.79	116.57	113.66	107.61	114.47	112.95	109.39	102.1	110.67	116.16	108.42	116.47
108.83	110.65	103.26	102.41	101.43	107.37	101.39	107.62	106.68	104.88	111.51	104.09	107.07	97.412	103.64	100.07	107.4	101.34	110.95	107.55	108.54	101.5	107.64	95.023	106.67	103.71	105.42	107.85	101.65	113.03	101.64	110.1	108.37	107.83	104.73	98.748	109.16	105.85	99.155	100.77	102.68	109.15	104.24	111.22	109.81	103.7	118.49	109.83	107.87	111.07
109.38	111.39	98.798	103.37	105.97	92.449	103.87	107.58	103.81	113.6	104.25	110.58	98.683	102.88	109.85	107.52	116.27	108.33	108.9	118.4	103.93	111.08	102.75	111.46	108.96	116.74	112.48	106.58	103.69	99.037	109.55	115.08	103.06	115.32	104.69	108.03	107.87	114.21	109	109.9	106.48	104.17	109.5	103.05	108.23	106.54	102.78	111.48	104.6	106.2
103.07	96.392	97.51	94.355	95.305	107.62	93.75	100.53	94.157	108.71	92.797	97.608	103.87	96.022	101.75	93.357	103.56	97.563	93.087	100.92	102.94	104.7	101.68	99.032	98.229	96.912	91.018	105.63	95.428	98.95	104.21	97.843	95.719	104.19	98.968	106.64	100.21	96.36	103.71	98.147	98.568	100.18	95.842	101.04	96.91	101.01	100.91	112.12	97.858	97.396
109.21	105.01	103.39	106.55	104.83	106.99	104.38	107.95	101.84	96.793	102.37	101.86	112.17	114.66	103.42	112.98	101.18	106	107.43	107.32	110.11	96.525	97.247	99.951	101.01	111.32	105.71	110.48	115.89	102.26	113.01	102.27	106.07	112.47	102.73	98.719	103.92	110.22	102.19	109.4	104.17	102.66	105.93	101.92	110.6	101.24	108.65	103.14	104.67	100.41
103.06	101.51	105.73	104.52	103.32	96.783	100.63	95.79	105.42	91.286	97.953	94.274	99.458	101.68	97.205	98.214	102.12	90.689	90.937	104.58	103.64	98.475	98.671	104.14	94.491	95.251	96.189	91.844	93.622	92.793	105.93	105.31	105.43	102.04	100.1	92.662	104.47	103.31	99.485	94.755	106.33	98.653	95.735	88.898	102.87	105.69	100.88	97.305	98.634	103.9
105.23	109.09	117.04	108.24	99.291	113.61	109.47	120.31	104.78	108.43	110.25	109.98	110.2	108.25	106.97	106.57	108.42	103.69	108.65	112.36	108.85	111.67	111.43	112.04	108.25	115.23	116.91	114.53	110.24	109.29	111.44	115.03	108.95	114.65	109.66	111.6	107.79	105.6	104.84	113.34	114.12	106.79	112.12	100.07	119.65	110.78	109.5	115.09	108.03	107.55
106.15	105.3	104.06	103.56	101.6	107.51	108.16	98.712	101.12	102.86	100.18	95.299	100.39	101.19	104.22	101.86	101.59	97.447	100.99	95.989	95.797	93.279	99.465	98.197	98.245	99.794	97.284	99.209	108.91	99.187	103.22	101.63	91.376	94.759	99.439	101.72	104.13	100.18	105.81	99.479	106.88	88.987	111.36	95.158	100.98	100.19	103.72	96.314	92.674	107.61
114.03	109.1	111.74	110.13	110.94	119.03	117.85	108.7	114.52	109.01	114.03	108.1	116.2	103.58	110.72	114.07	111.74	110.94	119.55	112.62	112.91	109.7	118.34	118.45	111.39	111.11	114.85	113.5	118.07	103.83	103.67	108.3	113.61	120.48	104.24	107.99	116.67	109.06	102.85	107.06	103.15	110.82	112.8	104.2	116.79	107.63	109.73	117.65	118.4	107.33
95.533	99.893	96.889	106.45	103.01	98.615	93.477	99.762	102.94	91.228	97.639	97.992	93.058	104.47	108	108.75	105.08	94.24	101.4	98.964	108.19	96.611	102.05	107.03	102.35	95.854	96.261	106.83	104.3	104.72	101.16	106.55	98.536	105.35	100.51	97.229	92.785	97.833	93.928	98.948	98.985	92.054	100.1	104.81	102.61	107.81	95.348	113.39	107.22	99.553
108.16	114.71	113.18	114.24	111.59	120.57	111.45	109.75	118.18	115.06	120.71	118.64	111.03	121.64	116.09	118.54	121.08	116.06	114.11	107.54	110.18	118.75	120.29	122.07	116.39	111.48	110.94	110.89	115.2	113.47	110.98	115.45	104.01	111.4	122.29	114.21	108.1	106.26	120.43	116.92	119.59	117.77	118.15	117.95	116.79	113.71	116.55	111.47	113.54	117.09
128.84	122.71	108.11	114.75	116.98	120.12	116.99	109.77	119.78	117.15	111.27	107.18	123.01	130.57	129.99	115.23	125.32	115.66	117.8	123.14	109.94	120.49	119.43	105.51	118.19	122.32	114.93	107.5	123.83	111.2	120.56	116.44	112.73	117.79	116.5	114.82	111.58	117.51	115.31	121.9	124.39	110.45	117.84	115.23	122.36	119.01	115.36	122.38	123.25	118.98
108.24	110.46	114.05	104.32	106.07	111.25	105.9	110.44	112.48	107.1	101.91	103.53	105.52	105.38	111.92	105.71	111.89	107.8	108.03	107.95	105.71	110.12	111.27	107.12	103.69	116.05	104.56	111.67	111.72	114.65	102.18	107	101.29	110.71	102	99.559	103.79	100.61	126.32	104.71	103.12	109.46	101.79	105.29	110.16	109.25	112.01	111.06	105.08	103.75
97.611	107.61	114.02	104.04	102.67	100.97	107.19	111.93	107.89	102.39	112.37	107.72	99.991	103.44	98.16	108.96	108.52	105.09	105.97	107.2	112.01	100.69	108.86	105.78	120.29	108.57	111.98	111.18	109.75	110.84	107.26	108.12	104.21	110.95	113.54	105.84	92.692	109.88	107.12	110.05	98.117	103.71	109.45	108.3	103	99.101	113.98	96.842	101.65	104.08
109.14	103.29	106.43	105.36	115.6	114.45	113.36	114.95	110.19	103.2	108.48	109.15	117.14	122.01	107.64	103.54	119.75	110.54	117.43	112.6	110.26	109.9	114.73	112.47	112.02	105.11	105.9	119.44	101.97	113.72	110.37	116.06	113.02	105.53	111.24	112.97	106.94	111.28	110.1	116.08	111.41	106	110.37	110.95	110.15	112.64	106.8	109.03	114.69	110.66
97.023	102.5	101.04	98.156	102.21	100.24	101.58	93.163	94.205	104.46	101.08	98.558	102.35	99.055	103.48	105.94	104.41	101.57	94.803	105.42	102.28	109.17	102.28	97.444	98.983	104.24	97.375	110.42	101.56	98.149	102.8	105.61	92.597	101.63	93.794	100.19	110.19	83.904	105.51	99.059	103.17	101.07	92.157	105.32	101.11	103.07	103.02	88.467	101.69	97.125
104.33	107.15	105.64	113.99	107.7	101.88	107.95	113.42	98.917	99.363	100.23	108.67	112.82	107.54	107.96	106.38	105.27	104.49	102.13	108.07	101.3	105.09	111.75	109.89	105.42	110.17	103.69	99.422	109.07	101.19	106.04	99.779	108.38	98.65	103.65	105.55	97.182	113.87	103.63	96.663	103.81	99.471	113.16	112.05	99.357	106.19	112.45	106.4	106.3	108.54
103.16	111.56	110.7	106.51	109.67	103.9	103.3	110.71	117.94	118.29	107.27	116.27	106.28	118.93	109.91	108.68	111.98	109.74	108.62	117.38	106.78	110.4	113.03	114.39	104.53	114.82	117.78	105.41	108.57	108.38	105.53	109.88	110.52	115.1	112.7	102.52	106.03	111.23	114.65	110.67	103.27	109.47	109.74	114.41	99.902	110.89	106.15	116.63	105.46	110.6
98.318	104.62	99.144	104.51	99.569	99.898	103.27	98.729	107.58	96.453	102.15	93.776	90.754	103.74	111.61	104.38	100.68	102.88	98.224	103.15	106.45	100.54	98.566	103.85	93.627	99.217	103.56	102.97	104.47	88.869	100.06	98.002	102.57	92.156	103.09	96.749	103.91	98.343	93.622	100.95	105.77	94.193	101.27	85.943	98.701	94.735	97.44	99.459	94.273	99.328
114.99	105.54	113.94	103.71	114.19	100.57	100.96	110.11	100.16	113.88	117.94	108.54	105.98	103.07	107.55	103.61	103.17	115.29	107.09	109.31	111.01	100.04	105.78	108.2	95.617	105.33	98.314	108.83	99.245	100.34	105.96	108.65	107.92	111.88	104.67	97.048	106.09	109.22	109.33	98.122	103.81	111.61	108.9	118.67	106.11	103.4	104.87	111.55	98.521	107.36
107.13	103.01	105.79	119.35	114.14	115.87	111.55	117.69	116.79	96.737	115.49	115.11	110.14	115.93	98.896	103.07	104.02	105.71	107.7	119.61	112.82	114.57	104.42	104.92	115.51	112.2	116.72	113.09	120.54	107.62	116.67	114.74	109.88	114.7	113.29	115.06	110.47	118.62	120.95	108.47	110.29	113.29	110.1	118.35	109.14	106.38	111.25	102.86	107.04	114.59
100.55	99.732	98.581	97.44	103.89	100.16	104.75	106.83	94.479	100.25	91.949	99.961	103.55	104.11	104.66	101.77	97.753	100.44	102.84	103.91	104.16	104.42	96.476	95.507	101.25	95.341	95.823	101.95	89.116	107.79	99.6	110.98	98.618	99.979	100.47	98.15	95.925	90.899	105.91	95.776	102.83	95.671	105.59	103.49	102.27	102.91	109.55	98.009	101.62	96.089
110.15	104.98	99.527	95.966	101.61	101.48	100.89	102.12	99.038	104.31	101.2	105.71	103.27	118.61	100.91	105.73	107.22	109.69	103.47	95.208	92.157	105.35	97.731	109.53	100	106.95	102.69	99.697	107.28	96.3	103.67	105.24	107.07	104.87	108.93	100.38	101.12	104.06	95.088	99.1	102.77	103.41	106.11	105.81	107.4	105.5	109.42	113.81	101.56	106.03
104.27	103.63	109.64	99.051	104.33	110.72	112.81	111.33	101.66	111.27	107.21	109.63	102.76	101.77	105.35	98.123	103.51	104.47	103.04	110.19	101.16	105.54	107.84	104.46	110.95	104.16	109.59	104.11	99.494	103.54	115.26	104.85	97.028	110.52	100.91	99.829	108.82	104.32	104.2	107.81	107.07	106.45	104.12	109.86	102.91	104.86	98.235	107.84	112.77	108.53
105.16	115.25	107.33	97.664	111.51	107.87	94.834	110.56	107.68	99.172	105.73	108.11	101.66	105.17	97.834	105.12	108.5	104.61	102.36	102.51	99.768	116.95	107.48	105.03	105.17	95.024	110.45	103.06	113.39	108.5	104.59	106.69	109.75	104.87	104.68	107.8	105.99	110.65	101.85	105.83	103.85	99.636	106.36	100.05	116	111.75	104.74	102.21	107.49	110.91
114.01	104	101.74	115.32	102.57	113.16	109.1	115.81	99.281	97.87	108.37	107.75	104.68	109.72	103.78	107.69	98.401	97.386	96.764	109.11	108.4	103.4	95.392	108.51	107	112.29	105.13	107.13	105.27	110.86	111.51	107.21	110.05	100.39	103.3	103.94	96.769	101.6	108.82	105.46	105.2	103.88	102.07	106.45	105.5	108.31	99.387	107.62	104.68	108.98
112.84	108.24	120.75	102.44	115.88	106.72	112.86	117.43	113.74	108.02	111.12	114.26	114.38	107.22	108.81	100.56	120.1	116.22	117.54	107.75	110.28	110.34	118.81	107.26	114.15	107.57	108.29	102.34	114.08	108.29	100.43	108.46	119.22	107.66	116.75	114.89	109.12	107.48	114.66	110.23	118.95	105.73	108.88	112.95	111.15	112.34	116.82	114.13	120.88	109.81
102.55	111.17	107.93	106.52	107.16	103	98.953	106.46	104.12	96.819	100.55	104.8	112.38	104.47	116.68	107.31	103.98	103.46	100.62	116.64	102.7	111.73	103.61	101.35	111.66	104.59	95.229	104.1	100.92	109.42	98.915	98.189	105.51	101.3	110.64	110.33	107.57	105.59	110.74	99.334	100.96	100.31	108.95	105.61	106.12	104.82	115.95	101.8	102.95	108.73
112.13	104.4	113.07	110.71	110.73	107.66	107.2	123.88	115.27	109.8	109.66	110.44	115.2	108.79	101.86	107.55	99.847	107.77	108.67	111	109.39	122.02	104.65	114.84	118.51	117.61	106.13	111.75	120.46	113.71	108.45	110.91	109.81	105.23	108.69	112.35	109.66	126.46	117.48	107.89	104.1	106.62	112.06	110.61	122.08	118.85	120.71	118.23	110.78	103.11
97.782	105.02	96.002	106.68	108.09	106.39	99.552	104.64	96.279	98.734	98.768	90.306	99.674	89.626	101.06	94.146	102.49	96.442	105.75	97.945	97.959	103.31	102.66	94.984	106.19	94.383	99.872	109.67	103.77	100.35	100.87	103.85	100.99	99.309	89.462	87.049	96.329	97.536	89.657	97.76	94.695	92.215	96.718	104.08	97.556	102.03	102.86	102.31	108.37	102.47
104.63	104.09	108.59	110.44	105.29	107.67	101.37	109.11	115.56	101.47	103.51	111.27	115.48	117.16	104.93	101.69	107.37	100.39	104.09	103.84	106.88	100.42	101.62	106.32	103.61	114.61	103.76	106.52	106.86	108.5	112.59	105.04	99.086	108.21	107.23	104.42	106.75	107.94	100.54	99.461	105.74	105.56	102.18	103.57	107.24	110.84	99.504	93.621	101.66	107.2
117.02	107.86	105.75	111.57	109.93	109.2	107.84	115.03	109.91	112.06	112.31	105.27	104.26	110.65	112.24	105.08	114.55	110.57	108.94	105.9	115.95	115.42	103.85	117.24	106.11	122.38	104.87	107.81	111.21	111.18	108.28	104.01	108.18	103.74	106.3	112.63	109.74	109.39	105	111.75	117.29	99.454	113.86	109.2	111.77	113.29	111.55	113.77	113.95	98.281
117.83	109.69	109.58	106.37	107.67	110.02	116.8	113.22	109.98	105.14	107.31	114.44	111.15	102.7	106.79	111.17	110.32	108.69	114.14	122.2	104.7	115.93	114.36	116.72	108.37	117.38	115.87	112.78	114.15	104.28	114.51	112.5	106.58	111.65	110.9	112.55	108.66	111.32	116.61	108.52	104.16	111.61	116.88	108.2	108.35	114.67	108.46	120.37	104.51	117.04
99.401	94.288	106.76	97.938	94.831	100.34	105.03	95.631	101.43	94.955	97.141	94.66	102.09	94.223	101.74	96.99	101.82	101.62	99.511	101.26	103.2	98.707	110.73	95.281	97.801	96.179	104.71	96.665	100.48	91.094	96.526	104.23	95.098	100.7	109.68	94.388	98.883	97.102	96.693	103.22	99.843	98.123	104.55	93.394	102.92	96.773	106.27	110.06	97.667	102.49
111.19	105.95	108.46	109.31	103.53	117.03	117.4	110.14	108.08	115.78	112.66	114.4	113.01	110.24	107.74	109.38	105.81	115.86	110.86	106.18	112.9	104.18	105.89	117.26	105.3	118.88	112.61	113.47	105.02	109.6	120.81	115.34	109.74	107.92	115.15	115.3	112.67	126.81	118.03	110.49	111.79	116.16	114.78	111.63	102.11	112.41	116.53	113.47	110.58	114.33
97.579	109.44	99.031	101.63	96.942	107.89	112.88	109.45	100.88	99.311	101.06	105.46	105.44	101.12	104.11	115.15	108.88	99.89	117.63	104.09	103.46	106.32	106.44	108.08	101.34	101.01	88.625	106.66	106.74	102.15	105.43	110.95	103.75	102.48	105.08	109.81	100.73	106.11	106.24	112	106.56	105.57	109.44	102.46	105.43	111.72	101.12	102.46	107.75	107.42
104.28	102.3	100.68	101.37	104.15	98.188	102.79	100.23	109.45	110.17	104.68	104.5	108.79	98.446	111.88	109.1	101.91	102.62	112.77	108.54	108.95	102.24	105.56	110.3	102.71	113.12	108.42	104.84	106.15	97.903	91.777	114.24	103.48	108.41	102.05	101.09	95.523	100.95	115.66	105.72	101.5	106.4	101.75	106.81	99.948	102.35	106.83	90.019	108.11	106.27
109.27	104.27	104.19	94.907	100.88	112.07	104.95	99.887	99.003	109.21	98.76	108.72	104.26	105.77	107.99	101.64	106.77	106.12	108.32	100.46	109.97	102.25	104.77	106.4	106.57	103.14	102.69	106.04	112.51	106.34	99.649	106.35	106.3	102.24	105.22	112.45	109.55	105.33	101.23	104.88	106.46	106.4	100.49	105.88	104.15	112.19	106.69	111.36	102.18	100.58
104.84	94.708	91.106	103.26	101.23	100.34	101.43	103.04	100.84	99.774	101.42	95.414	93.373	100.41	95.428	104.04	104.22	101.22	111.42	108.28	95.662	101.52	95.078	90.794	98.427	112.09	102.15	97.775	102.52	94.01	94.989	101.64	100.57	99.264	103.24	102.01	96.679	106.14	97.729	99.02	107.37	102.45	108.66	100.92	103.19	97.386	106.77	101.21	100.37	86.378
104.87	103.06	97.769	107.84	106.33	103.67	106.76	103.6	103.85	104.8	106.92	101.99	109.25	102.24	115.63	103.27	110.8	94.426	103.56	104.97	108.12	117.29	100.24	100.61	104.33	103.48	110.22	106.54	109.7	109.95	105.58	102.12	101.93	93.458	103.15	109.09	108.58	103.74	110.21	103.43	107.38	105.57	101.89	112.85	105.57	99.873	109.6	98.95	103.25	104.21
96.315	104.7	109.22	93.96	107.87	104.48	118.96	99.109	98.35	110.63	107.09	112.68	99.612	98.54	102.8	104.68	106.76	98.517	107.63	108.29	103.59	114.49	108.3	103.01	104.39	112.33	105.94	104.17	104.43	101.67	103.83	101.96	99.749	96.781	103.11	97.705	117.29	105.7	110.89	109.13	106.46	102.79	104.61	102.48	105.75	108.37	101.09	107.34	106.09	109.06
113.06	110.18	103.6	96.471	93.07	107.81	97.192	96.488	110.99	98.865	101.83	103.75	104.62	104.98	100.44	98.974	110.82	101.82	98.942	105.63	104.45	105.86	99.662	101.17	111.23	101.44	100.33	114.89	97.343	105.62	109.03	104.78	107.8	99.498	102.61	101.81	110.81	101.79	101.65	106.5	98.443	111.37	106.85	101.76	106.55	106.19	101.4	105.64	102.07	97.087
105.08	108.18	99.268	103.67	102.63	110.75	102.3	111.83	103.97	103.67	111.25	104.02	94.225	102.22	100.63	113.59	109.51	105.55	99.543	107.99	106.71	98.486	104.51	104.21	101.21	108.11	102.79	94.128	102.34	104.93	106.6	98.313	115.29	106	113.41	97.059	106.1	107.74	114.39	94.374	102.92	108.19	101.64	97.504	102.92	102.21	113.38	108.49	110.38	110.54
100.19	96.454	97.981	103.31	108.1	102.58	95.49	102.52	109.62	94.779	103.83	100.84	99.172	103.32	103.16	103.49	103.2	98.352	98.695	105.49	105.4	93.354	96.065	108.32	98.799	99.864	98.471	100.97	95.808	97.157	97.223	110.76	91.821	97.431	111.75	99.711	97.739	101.5	94.352	95.213	94.072	92.418	99.41	102.82	104.31	104.49	96.314	99.561	106.15	109.28
107.22	110.14	103.28	103.03	111.64	97.036	107.69	96.758	103.44	107.77	102.54	108.16	107.8	100.03	103.96	100.21	99.576	112.74	105.91	111.06	102.51	108.46	104.1	102.45	104.83	103.58	96.722	104.38	112.35	111.6	106.58	114.26	108	100.86	101.58	94.174	104.28	115.24	100.56	97.985	111.02	105.9	112.01	105.54	102.88	103.31	100.25	103.15	102.78	103.34
106.82	97.372	117.11	99.85	109.85	104.36	118.68	107.96	111.01	113.81	105.28	107.88	110.99	111.99	105.04	107.76	109.78	112.03	108.69	103.71	105.96	109.68	116.33	108.82	115.96	104.65	109.03	111.25	122.57	104.18	115.01	104.19	117.18	94.575	110.19	116.32	104.25	109.92	110.76	108.42	110.6	102.28	109.33	110.21	108.15	105.7	114.29	117.75	108.32	110.75
110.5	108.27	106.33	107.06	114.23	106.45	105.76	107.58	106.83	107.84	109.52	109.9	108.61	114.4	111.7	105.8	117.14	111.13	107.37	112.18	98.876	106.54	104.43	113.28	103.58	115.1	112.78	115.28	108.99	109.22	106.8	107.56	109.42	115.99	118.1	111.94	108.64	110.86	114.21	110.16	102.54	110.62	113.94	116.94	110.8	114.67	112.86	111.52	109.52	106.6
103.75	107.67	101.97	96.454	106.58	96.517	93.747	99.929	100.66	103.55	101.41	99.592	103.62	108.13	104.99	97.772	104.35	100.38	97.37	94.039	99.866	97.24	110.33	102.36	93.64	91.819	99.867	104.55	97.4	108.09	107.84	101	99.783	102.98	96.944	96.409	94.246	104.24	95.258	102.95	100.67	93.229	98.672	91.971	109.72	106.89	99.193	103.7	104.9	100.37
109.75	105.22	115.7	106.45	108.7	110.77	113.68	114.64	106.9	106.43	121.73	103.97	100.84	105	96.869	94.431	102.46	99.072	109.48	115.58	108.83	101.79	98.6	108.04	107.24	107.17	100.49	113.41	104.6	112.69	102.63	103.99	102.29	105.38	100.49	102.89	99.82	110.61	107.02	109.55	111.59	114.84	109.91	104.2	104.42	102.16	105.24	103	108.11	99.536
119.61	116.24	108.18	124.83	107.07	107.61	113.49	108.37	107.72	122.67	110.03	110.14	113.55	108.07	121.19	110.45	103.15	114.07	110.05	115.78	119.93	107.68	114.55	112.59	118.36	99.658	120.48	112.79	110.17	109	113.42	100.36	112.67	114.87	114.77	112.58	103.15	108.05	111.54	112.57	109.32	112.68	109.93	115.04	112.61	103.96	107.82	119.89	115.14	106.31
116.34	114.78	123.14	103.06	109.2	111.72	113.03	108.22	117.73	113.23	116.44	110.27	111.81	114.5	108.23	115.08	120.33	107.62	106.04	108.97	115.15	108.33	114.61	119.23	112.83	99.74	119.98	105.11	109.98	120.85	113.69	105.41	114.99	107.32	116.08	119.48	118.85	109.6	115.92	104.38	107.58	109.49	104.82	119.9	106.49	110.58	118.97	110.63	111.17	108.08
110.32	99.711	100.25	99.124	103.04	95.911	104.03	100.43	102.95	102.03	104.39	98.06	94.533	103.74	96.735	99.974	92.153	102.14	99.63	98.634	103.47	99.92	108.61	99.619	98.354	96.451	101.61	99.899	99.053	92.751	96.81	109.44	99.949	101.64	94.967	95.502	101.34	108.19	100.76	95.962	106.54	112.35	99.962	97.871	95.007	94.409	100.75	105.39	100.49	108.31
101.22	111.52	102.85	109.16	105.94	112.37	112.32	106.47	101.74	116.04	112.28	107.57	107.56	118.67	110.46	108.43	111.1	109.07	119.07	105.95	112.48	104.22	112.18	112.07	105.91	109.7	110.76	118.24	110.78	115.19	108.04	106.34	118.74	111.77	113.65	109.59	111.87	111.42	120.75	108.7	111.95	104	109.65	109.58	110.02	124.96	116.92	115.07	113.72	107.28
103.56	119.08	117.68	112.02	106.23	113	106.79	103.41	114.06	104.65	113.58	103.59	112.67	113.25	105.55	106.42	107.85	115.54	103.32	114.15	109.98	104.92	110.44	100.48	105.76	103.38	104.42	105.35	98.605	108.44	101.72	111.57	112.94	108.03	106.64	104.38	110.91	105.7	105.46	107.09	105.59	102.29	103.47	114.08	104.72	101.82	104.63	109.23	104.5	100.43
113.15	106.4	117.97	120.12	114	119.88	114.2	112.85	109.21	115.47	101.53	104.74	115.88	114.4	104.96	114.67	112.93	113.82	114.61	114.64	114.17	109.02	112.61	110.68	116.38	116.85	114.53	114.91	113.1	117.91	101.74	113.82	111.63	107.27	112.05	112.94	113.19	114.99	108.01	115.87	114.07	109.53	101.03	115.05	108.59	111.09	105.74	103.17	110.07	107.44
104.99	107.27	111.24	99.178	109.83	108.8	107.28	111.09	111.49	106.81	108.81	91.693	110.55	112.04	108.19	106.22	108.54	111	105.19	105.67	110.29	112.96	107.28	110.04	99.487	105.7	104.52	114.95	107.82	114.06	102.12	94.524	107.08	107.54	102.92	103.96	114.5	106.29	105.94	109.5	100.53	113.05	102.45	108.18	108.72	106.55	92.753	111.01	102.13	101.73
112.97	110.71	107.61	98.428	98.235	107.66	106.84	103.67	114.7	111.41	118.04	113.41	108.99	102.18	102.74	102.94	108.4	104.49	102.88	104.91	111.81	110.96	109.42	106.38	99.303	106.01	106.44	110.27	98.19	105.92	105.25	103.06	103.75	100.97	106.37	103.68	101.39	105.95	104.62	96.805	112.75	101.88	102.19	102.84	113.68	105.23	106.21	103.54	108.49	101.36
113.22	108.22	116.65	106.22	110.38	107.03	104.52	104.59	110.59	104.66	103.99	103.99	96.543	105.41	105.24	103.23	106.59	104.69	119.65	95.672	108.74	101.87	104.33	106.53	102.73	104.33	104.45	96.131	106.42	105.55	106.46	108.9	110.49	118.56	106.24	99.033	102.92	102.61	100.02	107.09	110.38	107.99	93.458	115.06	100.92	114.63	106.59	101.06	100.56	109.65
110.84	105.84	101.32	109.71	104.62	100.66	107.97	115.48	108.85	102.97	103.09	102.31	100.69	105.33	105.08	113.39	103.45	108.29	105.94	108.55	102.67	103.99	108.55	104.84	108.78	100.69	106.91	99.587	110.35	94.531	110.12	95.371	102.08	113.33	111.53	99.503	107.28	104.95	107.28	101.56	98.466	109.97	107.8	107.36	99.64	103.86	112.61	105.87	103.35	106.66
107.65	105.35	95.584	102.62	107.96	118.07	98.177	107.69	97.595	113.54	105.55	101.66	110.51	107.32	109.87	100.94	107.52	110.58	110.33	98.595	109.89	114.41	102.42	103.57	102.24	102.43	96.066	99.866	110.31	99.614	115.35	109.66	106.68	113.22	111.51	110.77	109.9	104.97	104.04	102.26	102.83	115.18	107.31	108.77	113.28	109.48	103.74	110.42	111.32	105.93
101.46	102.08	120.42	108.96	103.2	105.16	99.22	102.01	107.56	108.68	102.73	110.96	100.14	104.4	118.59	109.85	105.05	109.18	104.78	114.46	101.2	108.5	111.53	105.55	98.508	105.41	105.07	110.14	105.35	103.73	96.529	113.26	98.4	113.74	103.9	110.34	107.54	108.16	110.47	99.113	108.52	97.326	118.2	106.31	109.24	109.25	106.06	114.58	106.61	107.8
103.3	89.978	95.465	93.177	97.542	100.37	98.369	105.56	92.658	96.835	97.855	101.33	94.789	91.298	97.506	90.196	94.583	94.85	101.32	103.06	98.205	97.222	102.62	99.499	96.745	105.99	99.135	94.723	113.99	96.411	96.899	103.64	97.562	95.935	98.397	102.28	101.1	98.813	113.99	104.63	92.604	95.801	101.8	93.774	102.49	98.14	93.585	108.5	96.793	93.685
107.09	104.36	100.98	99.47	107.39	106.12	111.01	101.47	108.36	97.872	103.46	105.17	106.81	103.59	107.41	113.08	105.08	99.888	107.17	109.9	101.68	111.94	105.7	101.15	111.06	103.68	101.95	106.97	111.52	105.07	106.05	111.12	114.56	101.28	121.15	109.19	101.87	104.88	107.42	106.69	102.14	100.96	113.65	103.17	107.68	102.76	104.26	108.97	103.87	95.093
95.641	100.4	105.95	104.55	109.56	109.02	98.986	110.21	101.61	104.12	99.255	109.34	96.023	103.18	105.78	105.91	108.38	102.75	105.88	97.491	104.07	104.44	96.965	96.059	103.14	107.98	102.61	103.83	107.5	98.501	107.22	103.43	95.918	111.03	96.91	108.26	100.1	101.89	102.1	105.71	106.54	100.43	109.57	101.84	102.73	105.01	107.81	103.19	109.31	110.66
111.18	109.1	113.68	109.93	116.84	111.14	110.97	111.33	120.78	108.81	106.74	115.05	102.03	110.58	111.09	114.77	112.67	113.27	96.77	110.54	105.08	109.86	108.26	109.14	110.65	104.1	118.73	99.042	106.72	108.71	113.86	111.19	102.79	110.46	110.47	108.96	114.12	107.11	103.71	104.14	103.01	104.02	107.81	104.15	114.48	114.7	116.03	114.81	118.64	103.78
107.43	110.9	107.86	129.65	116.95	109.34	113.39	109.21	107.59	119.28	104.1	116.55	112.36	118.09	105.31	109.87	105.14	117.06	109.86	111.46	114.84	106.13	114.08	111.4	102.91	99.617	112.06	112.09	106.24	111.11	116.4	112.4	114.37	109.62	110.12	103.15	114.05	118.81	107.68	115.46	110.62	112.37	108.83	108.51	116.22	116.87	109.57	114.33	106.27	102.35
99.959	91.247	90.395	99.464	96.764	105.56	96.335	92.47	95.802	102.74	101.79	103.25	102.35	100.98	99.027	94.268	97.03	93.055	96.137	98.514	99.993	93.646	96.72	101.49	97.659	99.29	91.059	100.12	100.11	90.394	104.71	98.585	100.25	99.395	100.6	94.376	104.32	112.12	98.04	100.65	97.993	103.5	98.415	102.55	103.27	99.452	96.884	101.71	100.41	100.96
106.31	100.24	106.99	100.32	108.55	100.01	96.475	90.846	102.69	100.76	96.551	96.504	102.9	98.875	101.79	100.35	105.33	104.22	106.75	98.723	99.109	95.963	104.05	111.14	98.444	96.497	102.25	96.874	95.457	102.12	104.01	93.346	101.34	96.046	102.76	106.31	94.293	92.147	98.965	99.386	99.052	104.68	99.465	97.817	98.745	98.18	96.831	98.896	98.521	98.022
110.25	112.14	125.18	108.21	116.16	104.83	119.15	108.17	107.13	112.06	113.12	106.47	118.63	107.17	108.23	114.6	105.82	116.09	113.49	112.12	106.8	110.17	114.72	99.63	102.01	117.72	117.04	113.9	126.75	114.62	110.42	116.35	112.61	110.94	115.2	111.51	105.95	110.08	107.76	113.85	106.79	106.88	106.55	109.39	114.88	112.28	115.58	108.36	111.59	114.34
112.34	101.26	106.39	123.35	117.35	110.37	113.79	108.33	108	113.54	106.53	109.12	110.73	108.9	122.43	106.93	114.3	112.35	105.04	110.9	120.93	112.93	105.46	121.19	106.03	105.52	112.31	115.98	113.62	105.29	111.82	114.64	105.69	119.86	105.27	107.58	107.35	108.88	111.83	109.13	112.99	120.2	104.18	109.39	109.79	105.03	106.64	110.86	106.96	108.8
105.06	105.44	112.63	101.45	107.27	114.87	111.69	110.88	110.76	118.5	108.37	124.07	111.36	110.84	111.39	112.21	104.34	115.55	116.5	104.65	112.88	105.14	110.23	117.14	104.4	117.13	119.33	111.21	115.32	115.52	114.88	110.91	116.16	113.78	116.72	114.69	112.46	115.27	108.06	117.78	110.39	111.76	108.33	106.93	107.07	108.77	116.29	111.93	124.95	113.35
111.19	103.79	104.06	111.36	113.28	110.05	96.658	106.54	109.39	98.021	107.84	100.78	103.5	105.53	103.84	116.43	98.679	99.236	104.97	105.52	104.75	102.55	100.14	108.38	106.77	91.44	101.24	105.2	99.984	99.357	109.53	103.69	108.72	108.82	104.77	107.72	96.889	104.24	109.26	103.2	103.63	111.79	102.29	105.88	106.15	101.99	100.8	108.62	107.8	109.25
113.03	107.63	121.09	117.81	117.39	119.92	114.92	115.22	119.08	111.57	117.21	109.6	114.65	112.03	119.53	110.19	115.34	120.93	119.38	109.25	111.73	111.98	130.17	123.91	122.97	116.62	116.05	118.72	122.67	110.29	116.98	110.04	122.25	116.64	121.61	120.41	118.12	113.67	124.99	108.19	110.4	123.58	121.14	114.79	122.11	114.28	122.49	105.68	120.77	119.35
108.01	98.578	109.53	101.54	99.959	104.01	100.02	101.59	101.12	100.67	106.12	107.5	105.51	98.374	104.27	107.85	101.81	110.42	107.36	106.94	99.246	106.86	99.591	98.42	103.75	101.33	119.22	112.34	104.43	103.22	113.33	97.678	106.78	102.98	110.86	109.42	99.68	103.71	104.11	101.25	101.4	111.44	106.93	102.71	109.03	106.04	111.5	104.15	105.93	114.19
121.76	118.66	107.76	106.18	105.28	117.66	107.99	115.42	105.23	100.67	110.55	108.64	113.67	118.09	114.76	104.09	109.41	112.1	109.1	107.51	105.28	105.36	110.32	111.84	111.28	112.3	109.66	110.55	109.86	114.55	111.18	112.65	111.78	119.17	117.15	108.26	116.42	105.11	113.23	104.27	110.57	110.25	110.7	109.73	110.13	121.48	109.99	112.94	116.56	116.59
107.98	108.95	107.42	105.25	109.36	107.72	106.83	104.19	107.3	104.73	108.15	111.11	108.07	105.35	111.33	107.78	115.71	110.19	102.93	102	108.36	107.32	120.99	104.55	99.445	100.73	112.01	99.638	104.32	100.3	105.31	106.04	101.86	102.52	106.68	113.06	110.76	104.5	106.1	102.67	106.45	99.044	110.74	109.39	100.97	97.098	105.23	115.91	100.41	107.8
109.56	102.69	109.79	111.35	100.68	110.18	104.21	121.78	108.49	97.437	105.33	112.76	109.59	114.82	109.61	111.67	103	104.15	101.45	104.17	107.77	108.45	112.2	103.26	116.98	100.42	99.694	104.8	106.9	102.82	100.95	102.85	98.109	101.24	106.72	109.19	101.01	104.84	109.08	110.73	109.43	106.7	103.38	108.21	96.875	111.16	107	109.2	108.14	110.06
106.65	104.72	99.655	101.59	106.83	119.99	105.25	106.33	102.57	107.6	100.95	97.544	101.13	112.57	99.3	107.45	108.61	103.25	97.847	108.28	103.84	104.69	103.52	95.798	106.36	98.591	102.22	100.78	102.15	112.3	112.97	100.78	105.33	104.6	105.91	106.58	91.503	102.43	111.61	105.6	101.28	97.591	113.71	96.616	96.395	104.5	102.92	100.75	106.93	103.32
106.48	110.25	117.24	109.92	105.96	102.34	114.37	110.36	110.72	115.21	103.74	106.55	109.36	107.91	113.66	113.19	110.55	107.54	112.31	110.55	104.68	118.03	113.38	114.68	103.52	103.92	104.52	112.71	116.48	111.43	107.84	103.57	105.62	114.12	113.83	107.03	114.88	115.2	105.95	114.56	110.28	110.9	104.74	110.23	113.34	103.6	116.15	106.56	113.51	117.42
116.7	97.753	102.36	111.11	107.1	102.48	105.2	105.42	100.3	107.39	105.21	105.01	94.444	102.16	113.67	99.806	108.51	112.11	98.759	109.9	99.037	116.7	101.79	109.75	99.37	109.6	105.78	100.44	95.236	112.28	108.65	106.93	108.97	111.2	104.93	99.996	101.61	97.529	99.448	102.07	102.6	107.64	116.44	103.78	110.09	103.08	113.3	99.664	105.13	99.586
107.67	110.67	105.55	112.83	112.45	110.64	104.15	96.491	98.175	110.82	100.36	106.78	114.77	94.122	107.66	110.56	111.94	105.29	105.81	100.76	103.28	112.05	106.91	111.83	109.58	103.14	102.22	106.25	108.25	106.23	108.12	107.41	94.984	105.63	103.86	102.85	106.2	114.59	102.98	114.09	99.982	104.21	103.97	103.44	108.38	106.44	106.91	114.45	122.94	105.23
116.54	112.16	105.89	102.87	107.83	113.3	112.93	99.632	106.01	99.335	113.34	103.75	105.99	100.87	101.68	101.17	106.2	108.07	107.12	104.02	104.47	102.33	106.8	106.53	97.17	108.37	104.91	109.47	114.38	95.965	107.34	109.44	99.3	109.16	106.92	105.96	100.13	106.72	102.16	106.96	107.9	103.86	106.25	110.61	101.27	108.47	116.14	101.61	104.06	114.63
102.6	101.9	103.07	102.3	97.223	93.211	95.997	93.138	99.351	106.2	88.628	102.72	99.53	96.339	104.89	104.16	93.304	92.847	100.79	92.516	101.76	99.587	93.123	97.313	105.98	106.17	89.797	97.213	98.512	101.12	102.29	104.01	98.881	103.52	98.406	102.97	104.16	109.77	116.73	89.238	99.074	101.14	93.952	94.494	93.501	98.516	95.338	106.08	99.277	100.61
103.76	107.23	112.01	107.3	107.52	109.53	114.9	114.34	110.86	108.19	100.57	117.1	99.965	118.71	107.38	110.98	103.73	109.62	108.97	112.91	115.65	118.09	109.96	111.55	101.5	106.23	106.42	116.45	109.96	113.62	115.17	107.51	110.7	110.32	107.69	115.81	105.94	106.3	110.05	110.37	114.37	108.1	116.76	109.74	110.85	107.69	113.87	107.72	104.52	101.53
106.58	108.63	105.27	109.25	111.43	104.72	120.76	106.19	108.63	112.39	103.07	109.91	117.26	105.68	101.58	115.69	104.8	115.56	110.47	102.1	108.84	115.75	110.44	110.37	104.64	114.06	102.52	107.46	105.66	107.93	109.46	109.09	111.21	114.88	111.09	115.49	105.91	107.52	106.85	110.56	110.39	112.65	106.49	108.63	106.03	107.64	104.29	107.63	107.1	112.71
108.13	105.41	107.23	101.11	108.86	115.51	98.044	98.503	108.48	114.6	103.48	107.17	105.05	107.53	106.27	102.88	104.74	94.431	104.87	109.66	96.957	112.19	92.01	104.04	100.12	103.81	108.24	109.04	103.22	115.45	104.82	106.37	102.02	111.97	105.47	110.89	120.19	108.96	108.16	111.83	107.34	112.33	111.52	103.37	108.48	109.9	97.931	106.55	101.4	101.35
112.6	113.8	108.53	121.42	114.83	110.17	106.13	114	122.45	106.87	116.2	116.2	105.71	115.9	110.5	112.84	109.25	110.64	113.64	108.34	111.63	109.1	114.45	115.42	107.61	116.68	114.91	113.91	119.98	112.41	108.05	110.31	109.25	110.69	113.57	108.61	115.06	111.71	110.04	114.22	116.2	116.69	113.57	110.25	112.97	115.9	117.29	116.3	112.64	111.05
95.806	108.98	107.92	103.07	110.54	99.891	104.34	109.57	104.91	98.329	95.26	101.13	113.76	105.79	108.04	106.98	102.45	106.29	95.504	113.02	103.34	106.16	103.02	103.95	112.35	112.55	101.58	106.86	111.08	104.65	105.89	104.09	109.74	99.783	103.58	99.027	99.475	103.5	112.26	100.58	98.943	101.94	98.854	100.19	102.28	103.4	103.95	108.58	100.52	115.21
110.56	108.82	98.738	97.181	102.03	104.36	103.47	100.61	107.11	103.78	111.42	107.54	99.673	105.11	109.64	109.67	105.13	105.2	103.99	103.19	104.97	99.378	105.57	99.071	103.33	101.71	104.69	108.22	107.18	98.597	101.65	96.157	112.46	110.29	113.65	99.229	102.95	104.77	101.93	110.52	112.78	104.68	98.837	100.32	103.11	107.61	110.04	105.85	112.19	107.97
114.23	115.56	115.1	108.92	104.99	112.38	109.04	115.7	113.62	106.62	112.07	115.71	117.74	113.42	113.72	106.52	109.1	98.037	118.26	106.76	110.22	106.54	103.64	111.63	109.67	123.54	108.87	117.53	116.07	106.84	112.76	105.61	120.37	115.37	101.48	107.84	102.53	109.69	106.41	120.69	109.13	115.44	102.81	109.98	110.49	109.34	105.74	107.33	107.62	108.04
118.73	116.84	104.94	115.14	118.45	111.36	102.81	107.07	115.67	109.92	112.05	112.71	115.3	116.04	113.59	117.99	118.88	115.08	108.62	108.29	108.99	119.86	112.09	113.18	121.09	123.98	116.34	115.22	110.49	110.22	111.22	112	104.94	112.6	113.7	117.9	112.8	116.92	108.89	100.27	115.19	115.38	113.79	107.08	119.17	122.37	106.23	113.59	117.97	111.65
107.47	115.23	112.18	107.9	101.8	108.38	108.49	102.72	109.75	113.53	109.01	115.14	110.5	107.66	106.31	109.61	115.01	109.62	105	111.55	104.06	102.86	107.39	111.44	109.68	110.46	107.49	106.97	109.62	108.18	108.97	107.7	118.87	106.74	110.74	110.05	106.47	109.73	109.95	110.76	108.44	112.46	101.97	107.62	108.53	111.32	106.76	120.41	110.31	114.36
101.59	111.28	104.81	105.13	103.99	108.73	107.25	104.92	102.03	103.47	102.58	94.725	104.25	101.76	101.01	105.54	102.92	104.89	107.58	101.16	104.74	103.39	105.05	102.34	103.37	102.93	106.6	102.33	109.47	111.05	105.05	99.091	98.254	104.84	101.47	104.94	108.1	110.05	112.5	103.23	109.73	113.94	98.604	98.659	121.18	100.93	103.46	110.1	99.527	101.59
110.03	101.25	116.04	103.26	99.633	106.51	108.28	90.901	98.488	113.18	96.502	107.34	100.09	105.39	108.68	97.901	112.63	95.712	107.04	111.25	99.707	106.03	100.86	96.587	110.02	108.11	108.77	104.63	115.5	99.86	109.32	104.32	109.82	104.7	108.41	109.8	98.849	92.774	109.9	98.252	108.68	106.27	111.59	104.05	108.71	104.74	108.17	103.24	109.33	107.23
101.85	105.25	103.43	98.012	107.12	101.64	111.26	105.7	89.664	100.58	113.65	107.5	102.37	112.22	101.14	105.43	99.384	101.2	99.043	103.92	97.343	94.501	111.16	112.12	97.48	99.987	89.778	97.785	109.88	105.96	106.56	106.48	106.23	101.93	103.54	104.85	115.81	104.85	106.12	104.17	101.23	107.82	98.406	106.08	105.6	112.93	106.28	112.03	93.752	101.76
110.53	102.32	99.402	102.89	103.27	107.02	108.18	97.713	104.55	100.96	111.07	108.17	104.96	105.6	116.63	114.75	106.55	113.43	102.79	114.44	99.223	106.95	113.62	104.34	100.49	107.95	106.32	111.89	119.74	107.52	109.13	100.39	100.6	109.69	105.91	104.24	105.61	104.71	101.92	105.97	106.59	96.653	95.711	115.27	107.98	109.14	115.08	111.95	99.409	104.37
113.46	114.05	116.54	112.41	107.84	115.17	112.21	116.01	114.84	116.41	110.36	112.18	115.35	113.88	120.12	109.89	107.12	113.7	105.28	118.17	111.85	110.93	103.19	111.81	120.23	118.95	116.52	109.23	112.41	114.59	117.72	116.16	112.47	120.34	104.94	112.84	112.59	114.38	109.52	113.34	112.57	101.48	115.65	120.6	116.68	117.13	114.74	112.32	107.69	118.42
111.79	102.08	112.18	114.47	111.07	112.68	112.48	113.34	102.85	103.5	110.49	114.72	107.17	106.05	118.47	114.95	109.59	110.52	118.09	112.32	117.57	107.51	108.83	111.72	110.35	116.87	112.28	114.71	117.47	107.56	108.74	103.59	109.14	108.53	111.36	112.51	115.37	112.09	106.76	121.07	108.8	111.56	109.53	111.39	105.78	123.4	105.18	106.52	111.99	110.41
101.71	104.53	104.64	98.102	101.29	110.82	103.19	104.89	106.49	103.27	103.8	106.6	98.931	105.03	108.12	107.59	99.504	108.87	102.33	104.79	110.62	104.89	107.32	105.82	103.53	107.54	106.53	99.476	106.85	106.86	107.47	104.79	110.61	99.685	109.92	103.98	98.187	109.83	109.54	117.97	97.033	108.63	105.83	106.19	105.03	108.86	104.85	107.69	109.39	102.48
102.91	105.3	100.09	102.15	114.87	104.63	108.4	102.63	107.91	111.24	100.93	107.43	105.45	111.46	97.985	103.84	108.25	106.85	100.8	109.93	94.653	99.092	106.8	109.6	98.294	102.78	109.3	102.47	102.6	103.55	109.64	109.96	109.31	103.12	110.35	104.05	103.86	101.73	112.72	106.71	109.59	96.896	110.37	106.39	96.022	101.98	97.73	101.91	102.89	98.999
103.44	101.47	107.7	110.91	106.63	107.12	107.2	106.19	99.81	103.12	107.82	113.98	107.16	104.74	99.661	105.17	102.14	107.96	107.69	109.53	117.57	105.41	107.16	110.32	103.39	103.6	110.47	113.14	102.09	109.68	99.876	102.12	106.3	112.3	110.38	105.58	111.77	98.154	106.59	108.03	104.21	109.46	101.59	106.86	103.43	109.56	110.3	114.14	99.207	110.17
113.12	101.08	112.28	107.48	107.62	104.19	105.71	95.992	102.62	104.35	112.14	102.13	99.906	107.74	104.17	104.68	111.28	96.723	98.749	107.35	103.02	104.6	101.86	100.37	94.454	101.04	92.733	109.07	109.16	106.15	98.682	107.85	98.5	105.26	109.26	95.246	106.15	107.75	100.26	111.47	100.37	102.46	110.84	100.52	103.27	104.01	106.55	111.13	102.53	96.959
101.4	95.631	102.11	95.44	93.882	102.32	93.981	103.09	96.593	100.65	97.644	98.969	109.78	104.55	105.44	99.587	106.94	98.558	106.68	98.133	99.221	96.903	96.177	95.51	103.19	94.063	97.572	98.164	96.233	95.422	100.51	93.85	110.94	111.22	99.476	106.77	104.19	102.31	95.436	103.89	96.721	102.14	101.77	99.131	103.48	99.733	100.48	107.26	103.94	105.6
101.35	99.811	110.8	100.99	117.37	113.85	105.8	115.52	116.58	110.98	115.78	108.98	108.68	107.87	114.17	125.22	113.32	102.42	119.69	115.07	109.3	109.42	116.54	108.03	113.78	105.15	112.65	108.07	110.75	118.29	117.35	103.98	109.49	117.15	108.37	103.67	107.7	112.37	107.34	110.42	106.07	110.55	110.41	107.45	114.61	107.91	108.71	107.48	115.67	102.89
119	114.43	113.35	124.21	111.13	114.87	121.98	125.29	114.02	116.37	125.32	124.49	109.98	117.77	122.58	112.61	120.96	118.43	118.3	120.34	109.35	109.91	113.16	120.61	120.25	114.98	121.29	113.83	116.03	107.39	115.52	114.91	117.44	109.16	119.16	121.18	109.96	116.59	112.23	113.94	110.66	112.96	111.55	105.74	114.19	115.97	117.12	118.14	120.61	114.61
111.34	110.13	103.28	114.26	98.894	108.66	104.73	99.198	108.29	105.23	99.563	107.62	104.87	103.93	98.206	118.74	108.73	94.395	101.13	103.29	101.65	100.18	110.94	100.67	111.37	108.18	99.673	97.072	93.759	106.39	110.01	105.18	102.74	107.35	99.806	107.16	103.54	100.33	102.23	109.77	106.12	106.52	107.38	96.967	103.03	98.784	110.8	99.326	108.66	101.35
111.17	112.86	114.75	103.99	122.51	112.74	116.15	103.14	105.07	116.26	106.04	111.65	111.62	119.81	107.4	103.52	116.32	111.68	106.13	119.93	110.8	113.14	110.53	113.47	118.47	113.46	109.22	112.56	110.66	115.23	111.82	105.91	113.24	115.93	103.88	118.16	116.02	107.93	111.06	115.54	106.44	112.3	122.39	115.52	106.23	110.4	116.36	115.82	120.72	113.87
92.209	94.527	96.566	103.63	90.851	99.891	97.513	100.17	92.591	95.419	101.75	96.832	98.144	92.857	98.394	103.25	96.38	106.6	100.71	102.2	106.26	96.91	108.57	101.16	97.966	100.2	98.937	106.94	96.53	99.927	98.153	109.17	105.28	100.76	102.51	86.861	97.053	102.41	94.095	101.81	106.17	108.92	100.31	105.77	97.732	96.862	96.115	98.787	103.02	103.21
105.86	112.3	99.145	111.35	108.06	108.78	103.02	108.21	108.98	110.96	110.97	93.808	108.53	106.61	101.37	103.8	104	106.44	105.21	111.16	100.7	104.43	101.16	112.2	107.57	101.47	115.04	101.8	100.98	110.83	109.23	109.86	110.36	106.65	106.74	109.9	107.44	106.44	114.57	104.53	106.43	103.71	103.95	115.23	103.17	111.94	105.27	98.545	101.57	104.03
112.92	104.23	114.46	101.38	109.35	105.96	96.711	106.6	110.59	107.39	105.73	106.91	111.84	109.52	107.14	114.73	106.1	111.19	104.87	106.35	103.62	107.77	104.09	104.71	108.67	111.39	109.33	111.16	109	102.91	104.46	102.86	113.54	117.9	108.33	107.26	106.02	108.31	106.94	93.055	102.86	100.58	107.1	108.91	108.66	97.049	107.13	107.4	114.02	108.84
109.39	107.23	108.77	102.08	116.68	103.09	106.6	107.93	113.41	107.88	97.08	105.66	107.64	104.74	99.097	114.33	109.59	105.08	112.94	103.56	106.05	105.8	101.76	106.61	105.23	108.91	104.07	107.98	102.13	109.45	100.47	113.31	105.43	104.63	95.827	112.55	103.39	115.91	103.15	103.86	117.69	110.11	103.58	113.4	105.97	108.04	97.685	110.2	106.45	110.68
114.31	110.7	112.42	103.92	98.902	113.39	97.224	105.56	104.5	101.42	108.11	110.47	106.48	106.95	105.09	103.57	104.15	102.69	113.64	107.38	100.86	104.58	100.77	107.45	102.97	109.05	104.31	94.992	95.837	100.47	105.72	104.75	114.73	105.85	100.37	106.96	105.51	98.419	108.33	100.76	106.51	104.54	105.38	105.56	110.22	105.24	101.38	107.05	103.82	111.66
93.559	109.29	102.66	111.56	109.98	113.47	105.25	104.04	102.53	95.541	111.41	107.64	107.06	99.394	104.25	109.08	113.99	104.02	107.31	107.22	106.33	99.958	101.22	99.88	101.49	113.44	99.847	96.114	107.41	101.98	102.51	114.06	111.72	109.14	104.93	101.13	110.35	107.36	116.41	106.25	99.158	108.46	109.18	105.29	108.48	111.4	99.037	106.05	111.33	112.59
112.23	101.77	115.48	109.03	106.23	107.84	116.85	105.2	118.92	122.12	109.72	116.76	112.56	122.5	102.43	108.6	107.47	106.56	108.87	116.5	111.22	112.06	111.14	117.39	102.97	107.55	112.67	117.06	103.27	108.61	106.5	113.82	103.92	119.91	113.23	113.85	111.89	108.86	115.81	111.18	111.43	107	111.1	102.41	103.03	113.6	106.55	106.1	102.58	104.82
101.76	113.16	109.28	103.71	102.75	100.84	107.68	108.61	104.32	101.98	106.32	108.58	102.33	102.75	114.09	98.368	109.65	116.02	98.096	107.04	104.07	102.89	102.45	98.674	113.53	106.41	102.94	107.78	109.59	107.43	105.66	106.96	106.62	113.57	108.56	103.78	106.51	105.3	102.63	99.268	115.29	96.091	101.93	99.382	104.26	99.686	106.32	106.95	105.55	104.59
101.48	113.32	109.88	110.23	113.56	108.05	115.84	105.65	109.85	113.75	114.45	111.47	117.2	110.41	111.6	105.11	113.67	113.87	107.02	108.82	106.02	115.68	113.15	112.39	108.21	109.23	111.04	108.75	105.16	108.68	107.2	114.4	113.05	102.55	106.86	114.91	105.65	116.88	109.91	115.77	111.63	111.71	106.66	112.23	110.82	110.43	112.84	113.63	117.93	100.47
107.01	99.968	101.33	99.67	108.66	99.37	111.61	106.15	101.26	102.8	107.31	102.03	106.16	106.34	111.92	112.15	105.28	99.162	108.3	99.091	110.53	99.72	105.45	95.132	105.04	103.49	108.62	108.96	103.01	104.87	101.63	97.801	103.29	101.32	100.6	104.46	99.66	101.48	103.37	107.08	100.56	103.68	111.07	96.338	102.99	104.95	108.83	97.608	109.64	113.41
109.43	108.2	109.18	108.5	100.76	112.1	108.46	105.13	112.14	107.97	103.62	103.97	103.68	111.1	114.11	117.42	108.73	105.11	113.85	110.29	104.02	109.15	109.6	103.69	100.44	121.36	105.09	108.84	101.8	112.94	102.72	103.27	106.24	106.76	110.75	108.15	107.83	109.53	102.91	105.58	106.02	103.57	107.6	102.11	114.1	111.97	111.09	111.17	104	105.97
97.255	104.54	114.67	105.03	98.671	103.6	105.08	99.887	111.5	105.74	115.65	108.06	96.967	109.12	111.38	96.282	96.524	97.904	93.614	99.905	101.71	106.51	114.07	108.95	109.78	111.78	105.76	109.81	104.85	102.66	98.843	106.61	98.51	102.36	102.8	99.798	108.29	113.87	103.07	109.86	109.25	101.4	107.07	100.54	108.98	114.64	109.76	99.006	97.008	101.03
101.9	101.93	106.46	113.34	103.52	103.67	99.321	110.21	106.51	99.254	107.1	106.36	106.14	103.57	110.07	102.84	118.44	109.68	116.95	108.44	102.89	109.36	103.04	110.16	103.85	95.508	111.35	101.44	102.08	103.63	99.562	103.65	102.62	98.938	112.57	102.08	108.17	103.55	100.09	109.18	110.62	114.07	107.42	116.43	107.81	115.3	101.72	111.49	102.38	104.96
104.24	110.39	112.69	121.7	112.98	115.46	117.14	112.07	109.33	113.33	107.7	104.74	106.42	108.06	118.86	115.24	115.87	108.31	110.2	101.26	120.31	106.86	110.44	110.15	119.62	113.68	115.02	109.8	114.08	116.35	110.93	107.84	105.11	105.67	126.15	109.06	117.21	117.62	112.62	107.57	119.44	118.54	106.91	111.97	110.67	106.87	120.55	119.31	122.18	111.16
96.778	100.73	94.934	99.918	98.784	100.4	102.59	96.412	103.43	91.542	100.51	103.02	99.133	90.439	83.717	102.81	103.53	98.09	103.8	94.085	104.6	106.25	96.177	101.05	96.863	102.66	96.029	104.21	97.377	101.72	99.085	93.568	107.33	97.993	97.407	96.71	105.89	100.42	91.748	107.75	100.7	88.484	100.48	100.84	101.52	103.25	104.04	102.02	103.78	95.527
111.23	114.17	104.12	113.47	106.9	102.66	109.71	103.58	102.92	110.01	109.62	97.818	104.13	106.62	110.81	112.4	109.22	103.9	101.39	106.27	102.45	103.86	100.94	106.01	100.04	101.59	111.36	102.94	99.256	107.83	108.04	102.42	113.5	102.21	105.7	98.811	105.87	109.32	107.23	107.35	103.69	99.495	103.65	104.91	100.01	103.3	102.94	104.31	103.04	113.6
107.18	102.59	105.7	105.59	98.994	104.78	98.012	115.91	96.655	112.07	105.63	114.95	103.96	104.72	97.329	110.8	110.41	112.2	92.827	96.299	107.67	103.91	113.13	107.62	103.36	99.991	106.2	103.82	102.68	101.52	98.978	110.95	95.836	105.34	113.01	111.85	95.675	97.563	99.323	99.306	103.61	103.45	105.39	103.27	107.21	106.15	105.95	100.94	98.705	97.974
102.08	103.79	107.68	104.67	103.53	93.329	104.73	96.34	111.97	107.79	105.14	105.38	102.15	103.36	99.279	108.21	114.08	105.45	112.51	106.87	99.743	106.95	107.49	108.65	109.13	97.621	105.99	109.99	104.31	99.654	104.55	101.92	99.028	106.36	107.67	98.234	109.3	103.42	116.67	109.21	108.41	102.4	101.72	109.47	99.792	109.11	99.748	113.38	100.64	105.04
107.93	96.804	105.06	111.07	97.939	103.5	105	104.5	100.02	113.68	102.23	105.2	97.276	115.75	107.6	113.41	97.201	100.95	100.9	114.49	110.63	95.302	101.85	97.779	103.61	106.09	110.8	118.44	105	101.83	104.35	102.8	103.49	107.64	109.3	113.13	101.87	102.58	97.44	98.101	103.22	101.24	105.26	105.23	102.71	98.426	100.29	99.816	103.33	101.84
116.27	110.46	114.25	115.54	111.18	111.45	116.11	108.82	120.3	108.3	113.18	113.26	119.76	116.58	119.31	114.08	109.5	105.65	108.44	119.1	119.47	114.23	115.94	111.36	114.91	110.69	113.47	119.41	115.28	111.39	122.37	117.08	108.64	109.84	119.62	108.53	115.49	118.63	108.66	100.27	114.29	115.76	112.39	118.21	115.54	106.09	112.1	110.02	107.69	102.83
[truncated: 850 more rows]
[truncated: 150 more columns]
