# Supplementary material for: Genetic dissection of main and epistatic effects of QTL based on augmented triple test cross design
Source: PLoS One. 2017 Dec 14;12(12):e0189054. doi: 10.1371/journal.pone.0189054 (PMC5730204; doi:10.1371/journal.pone.0189054)
Supplement: S8 Supporting Information — (ZIP) [file pone.0189054.s008.zip › z4_2000_0.5_10.csv]

111.73	110.46	108.95	112.72	110.96	106.57	109.83	109.11	115.79	111.1	112.17	112.4	111.47	110.12	112.41	109.74	111.98	109.63	110.12	115.01	111.53	110.3	112.4	112.24	109.32	110.32	108.29	110.02	111.88	112.75	109.72	115.16	110.66	113.81	107.35	111.66	114.19	111.61	111.52	111.03	111.23	112.39	112.82	116.01	112.86	112.33	110.27	110.31	115.21	109.92
106.17	106.02	108.1	108.45	101.59	107.16	104.5	106.77	105.54	105.95	103.35	105.51	105.54	105.62	106.06	108.12	109.2	106.18	102.79	109.36	104.83	105.13	105.4	102.27	105.75	103.68	108.79	109.26	107.31	105.77	107.45	108.37	106.03	105.35	108.73	105.89	109	105.93	107.96	105.1	105.91	108.87	106.85	108.47	106.31	104.2	107.66	104.3	105.69	105.31
113.09	113.02	110.48	109.44	111.45	112.56	109.16	113.24	108.57	115.37	111.18	111.21	111.63	112	107.85	111.22	112.73	111.14	112.5	113.02	111.87	113.77	112.39	111.29	111.86	112.37	112.24	113.54	111.71	112.59	112.61	113.25	110.13	115.33	111.88	113.5	111.4	112.39	111.87	110.99	113.07	109.79	112.31	109.75	114.82	112.76	112.23	110.3	115.74	111.17
110.41	112.56	110.26	111.73	113.02	113.65	111.21	110.04	110.56	108.94	111.2	111.95	114.14	109.23	113.58	112.83	108.48	112.52	111.98	111.02	111.52	114.05	110.78	111.37	110.42	111.17	109.78	111.26	110.89	110.71	110.21	110.36	109.27	112	115.15	115.94	111.54	115.51	112.51	111.79	110.34	113.37	113.67	113.28	111.29	111.26	112.78	110.02	113.11	111.77
109.01	107.75	111.26	106.71	106.63	109.21	109.74	108.87	107.88	108.86	111.27	108.16	109.6	110.4	104.25	110.29	109.42	107.76	108.75	108.93	109.6	110.54	109.93	106.87	108.64	111.82	110.99	108.47	107.4	110.51	106.17	109.32	112.46	112.7	111.66	108.82	112.3	109.82	109.24	109.09	110.91	108.37	108.76	108.37	109.62	113.43	107.5	108.64	109.57	109.49
104.11	104.93	104.98	106.19	103.75	108.52	109.32	108.81	106.48	106.11	108.12	107.58	105.62	105.15	104.49	104.51	104.47	106.55	105.52	105.63	108.21	103.25	108.48	106.17	106.64	107	107.2	105.07	106.84	108.79	107.89	104.21	106.36	105.93	105.62	105.95	105.52	102.77	107.74	107.32	108.17	106.55	106.73	109.45	106.33	104.73	104.08	108.23	107.26	105.15
104.72	107.39	104.56	106.38	106.42	107.35	106.07	109.8	106.62	103.96	107.56	104.3	106.48	105.92	106.07	106.57	104.56	106.17	104.96	107.36	107.24	106.7	105.75	106.92	107.22	106.05	104.69	103.35	107.83	103.07	106.75	103.33	103.27	104.52	106.75	106.93	106.38	106.16	103.89	103.15	104.59	103.44	105.06	104.35	106.26	104.81	105.12	107.45	107.42	104.11
104.58	100.05	102.87	100.25	97.601	100.71	101.96	100.03	96.066	102.09	98.008	99.944	98.939	101.7	101.42	101.12	99.683	100.51	102.25	101.82	101.94	101	100.23	98.921	101.09	100.75	99.7	99.356	99.891	97.848	100.45	101.55	99.803	101.16	98.383	96.939	100.06	101.45	98.213	100.99	99.579	98.839	100.28	98.807	99.536	97.284	98.307	99.999	101.31	99.008
109.06	102.37	104.15	100.77	106.83	106.58	104.38	104.95	106.37	106.73	105.05	110.13	106.85	105.51	103.47	107.09	105.18	103.4	107.36	104.9	104.43	105.46	106.9	106.07	104.57	106.17	106.88	105.51	104.47	107.38	107.79	105.77	103.59	107.63	105.5	106.77	107.25	104.93	105.2	103.38	105.7	105.26	109.52	103.66	105.22	105.95	105.43	103.21	106.17	107.67
112.9	113.15	111.4	114.38	112.33	111.37	112.45	112.66	112.72	114.84	112.32	109.74	111.44	111.98	112.18	111.84	110.76	115.03	111.39	109.39	112.02	112.11	112.6	111.19	110.81	112.46	113.16	110.67	111.87	115.31	109.83	114.11	109.99	112.82	111.44	113.19	109.97	110.5	109.79	113.95	108.5	115.79	112.48	114.26	113.12	114.28	109.36	112.1	113.21	112.66
102.41	106.08	104.89	103.44	103.44	105.1	104.32	102.42	104.63	101.12	104.92	103.25	104.57	108.94	105.01	106.37	105.96	102.94	104.72	107.11	106.14	103.24	106.88	104.35	103.94	103.46	106.35	105.52	107.12	103.53	102.23	106.59	104.3	107.01	104.51	108.28	102.24	105.29	106.21	106.96	103.29	107.44	105.98	103.68	104.06	105.35	103.12	105.66	103.47	101.9
104.37	104.94	103.51	105.8	104.19	101.45	106.93	107.52	103.06	107.28	105.68	105.7	106.61	103.21	108.17	107.16	108.55	104.14	103.07	105.94	108.81	105.59	106.97	108.28	108.47	111.5	105.02	105.74	104.19	109.33	104.21	105.64	104.8	103.96	105.33	102.8	103.41	102.84	107.24	104.73	106.79	107.79	105.97	107.96	107.06	104.95	104.91	107.77	102.79	106.01
106.91	105.91	107.35	109.54	106.71	109.49	108.38	108.71	104.09	105.23	105.72	106.78	109.55	103.15	105.17	107.53	109.93	104.9	110.25	105.18	105.48	105.34	108.14	103.74	106.28	106.62	108.92	106.48	105.1	104.28	107.12	107.61	108.15	104.67	108.58	106.72	105.67	104.95	105.66	105.65	105.19	103.58	104.68	105.03	103.66	104.45	105.36	107.32	102.77	105.69
108.55	110.44	108.59	114.1	113.21	111.97	112.88	114.79	109.98	110.78	113.46	111.87	111.07	109.84	110.61	113.1	111.62	111.19	112	113.21	109.22	111.27	110.72	111.56	109.85	109.8	109.95	111.68	109.03	111.36	111.28	108.28	109.32	111.48	110.05	110.8	110.16	109.96	110.23	110.59	112.74	111.62	113.74	110.53	111.44	109.6	107.55	114.54	114.53	112.84
105.3	101.36	104.79	105.74	106.04	108.41	107.78	104.29	105.75	104.26	106.46	106.64	104.83	104.22	104.82	104.91	105.33	106.67	107.65	106.02	106.99	107.3	105.46	107.77	105.96	106.25	107.56	102.3	99.491	107.22	109.43	103.93	106.38	105.12	106.26	106.71	109.89	107.11	107.06	105.95	104.37	104.71	105.15	108.64	106.12	107.78	106.96	104.63	104.05	105.18
99.972	100.72	101.72	102.77	100.42	99.129	100.08	100.65	102.71	100.09	100.95	100.59	99.043	98.638	99.484	99.766	102.89	98.937	99.863	101.21	98.522	99.131	101.81	102.14	98.293	98.432	100.28	98.304	99.383	99.262	97.505	102.19	101.81	100.59	98.76	100.69	101.61	101.57	101.95	98.246	103.91	101.82	102.42	98.236	97.508	100.66	98.058	101.77	98.249	98.96
106.71	106.08	105.27	108.28	108.48	103.11	107.49	103.12	106.13	106.27	107.78	104.62	103.08	107.7	108.96	101.95	103.31	106.58	104.1	107.66	104.65	103.66	105.63	105.9	106.23	104.59	105.67	106.42	102.9	104.08	102.99	104.26	103.55	102.62	105.44	105.52	106.38	103.61	107.04	108.31	107.98	107.35	103.9	104.53	110	106.38	103.57	106.85	104.16	104.76
112.29	113.88	114.39	109.07	113.87	110.39	110.55	111.61	112.25	109.69	115.1	113.53	112.34	113.57	112.35	113.69	112.16	114.84	113.83	111.22	111.58	113.74	112.75	112.52	112.32	113.91	109.54	110.5	110.36	110.12	109.13	110.56	113.35	111.63	111.46	111.66	106.46	112.81	112.22	114.04	111.18	112.9	109.36	108.68	113.46	108.55	110.68	109.88	112.52	108.6
113.27	114.41	112.14	112.88	112.95	112.25	111.05	115.51	111.38	115.5	110.38	113.92	109.29	109.13	113.63	112.88	115.65	111.74	112.8	115.38	111.47	113.25	111.69	110.24	113.82	113.8	110.82	109.96	113.45	111.65	114.74	111.64	110.98	112.81	114.41	113.08	110.67	114.66	113.65	110.38	114.57	113.55	112.99	112.5	110.8	114.26	116.09	107.85	110.67	113.42
98.194	102.76	99.783	100.78	101.43	101.26	100.21	101.23	98.326	101.76	101.63	97.772	101.95	101.35	99.747	101.61	99.307	99.906	101.32	100.18	96.672	98.625	97.991	101.89	101.24	101.69	99.073	98.442	98.935	99.667	101.2	100.44	99.839	98.826	99.937	100.44	98.228	95.917	97.332	99.653	98.416	95.979	101.84	98.317	97.499	99.919	99.525	97.751	99.223	99.096
101.33	101.63	100.75	102.55	101.28	99.907	100.51	98.417	100.12	99.944	102.24	97.418	95.98	102.8	101.55	100.75	102.3	101.51	100.37	101.64	101.5	101.27	99.322	97.12	99.313	98.469	98.4	99.589	96.287	98.645	99.995	100.24	99.924	102.54	100.59	101.74	99.778	98.93	98.449	101.03	97.153	96.825	101.5	101.08	100.58	100.28	98.876	100.1	100.27	98.383
108.3	107.68	107.45	113.97	109.88	111.35	114.02	103.85	111.56	110.08	106.82	111.66	111.9	109.87	111.2	108.22	110.03	110.72	113.88	112.03	112	111.43	112.37	111.28	109.23	113.23	112.36	110.38	106.94	109.47	111.48	109.01	107.69	110.37	110.47	111.34	109.42	110.42	108.39	108.05	109.47	111.82	108.76	110.05	111.43	112.23	108.29	110.05	110.67	109.41
107.17	105.73	103.91	106.3	106.43	104.62	104.81	109.73	108.07	111.62	105.69	108.71	109.97	103.14	105.9	104.01	107.5	109.63	107.08	108.48	107.6	104.17	106.61	107.17	108.73	108.14	105.15	101.69	106.44	107.83	106.01	107.24	105.01	106.44	105.13	106.68	105.91	104.23	103.3	107.07	101.56	106.13	107.07	108.31	108.97	104.91	105.92	105.22	103.8	107.68
105.84	106.92	103.27	108.21	106.63	106.41	105.4	105.53	104.21	105.87	109.35	104.38	105.39	103.95	102.36	106.27	108.87	107.69	103.74	108.77	105.7	103.88	107.34	109.08	106.32	108.19	105.68	104.96	106.89	107.71	106.55	106.93	105.11	101.76	106.51	105.25	107.3	104.27	106.27	108.18	107.04	105.01	104.07	105.13	107.28	108.76	106.68	111.33	105.32	105.52
114.9	113.25	112.26	114.34	112.56	114.72	116	116.76	113.89	115.8	113.32	111.69	109.46	115.1	115.45	111.88	111.15	110.91	112.17	113.5	113.07	116.35	116.94	113.31	111.82	114.53	113.62	109.25	111.27	114.78	109.45	112.38	114.3	114.35	114.71	110.6	110.32	108.91	114.16	112.63	114.66	111.9	111.94	111.74	113.45	117.46	112.52	110.77	113.68	110.99
101.01	105.06	99.537	103.47	103.32	100.95	102.06	100.73	100.89	97.559	98.954	100.67	103.04	102.18	98.004	102.83	102.23	101.17	102.78	102.91	100.25	99.759	100.93	100.65	102.89	98.088	99.841	101.7	101.43	103.47	100.62	100.86	101.1	99.651	103.8	101.54	102.78	98.724	100.4	101.3	100.29	103.43	103.05	102.96	100.6	99.608	101.81	100.01	101.29	101.33
105.15	106.28	105.42	106.46	103.52	106.58	105.95	105.89	103.63	102.84	106.63	103.71	104.66	105.5	106.94	107.48	105.01	105.25	105.33	107.15	106.85	106.62	107.67	108.96	105.89	102.82	105.28	103.56	108.5	106.34	106.68	102.64	104.67	105.86	106.93	104.16	104.09	107.31	105.07	105	107.09	103.61	106.22	105.02	107.61	104.71	105.42	104.4	105.75	106.7
107.31	103.2	105.97	104.72	106.36	107.18	106.82	105.96	103.9	103.5	106.94	107.3	108.06	104.59	105.99	102.49	104.9	105.14	104.99	105.34	102.49	105.32	103.53	104.84	103.04	103.84	104.9	104.12	105.58	101.93	101.48	107.88	103.88	104.46	104.99	106.11	104.19	104.12	102.28	107.13	102.33	103.89	103.22	105.78	106.54	105.15	106.71	105.61	105.91	104.24
106.29	102.89	107.45	108.79	107.42	105.38	105.82	109.03	106.39	107.14	108.51	107.6	105.06	108.68	107.79	107.43	105.17	103.68	107.77	104.05	108.93	107.7	106.32	107.13	109.33	105.51	103.94	103.8	107.66	106.73	109.68	105.17	107.14	105.01	105.95	108.11	109.16	106	105.6	105.07	106.27	108.88	107.28	104.65	108.52	104.59	104.79	106.06	107.15	107.4
100.58	100.62	100.22	102.2	100.89	100.21	100.36	98.566	100.6	99.825	100.82	97.383	99.419	100.25	100.08	102.75	100.44	100.32	100.3	97.145	98.276	97.396	103.41	102.67	102.98	98.422	98.321	98.097	98.271	100.21	96.813	98.957	102.77	97.25	99.388	99.273	99.169	99.193	100.95	95.193	100.24	98.989	100.18	98.077	102.15	102.56	100.64	99.416	97.103	100.16
110.96	113.84	115.02	112.11	112.35	111.91	111.25	110.8	109.16	112.14	113.89	110.73	111.84	112.04	114.84	109.73	112.97	112.21	112.31	111.41	111.87	107.99	115.26	108.26	113.42	112.8	108.64	111.45	112.42	115.52	112.52	112.26	110.83	111.22	111.26	110.17	115	110.38	112.19	109.29	112.13	114.25	112.69	110.81	111.57	110.11	111.9	111.67	114.28	113.36
114.34	107.66	114.87	109.09	111.65	112.17	110.6	110.15	113.76	112.81	110.49	113.04	110.25	114.22	114.42	111.34	112.93	113.3	111.54	113.1	110.56	115.05	114.1	112.19	111.88	115.69	113.3	114.12	111.77	109.82	110.13	110.78	114.51	111.36	107.35	110.87	113.99	111.27	114.35	114.51	111.55	113.43	112.15	114.83	111.79	112.9	112.1	114.84	112.71	110.27
98.098	96.95	99.276	97.497	97.204	98.627	98.7	100.34	99.902	99.14	98.744	99.724	101.72	98.082	100.89	97.454	97.317	98.382	99.524	99.633	98.15	99.578	99.2	100.44	99.325	98.813	101.69	97.993	97.438	98.5	99.174	99.279	99.748	99.103	98.336	98.116	100.73	103.46	99.622	99.446	96.284	100.97	97.021	97.416	101.57	97.923	99.278	100.73	97.748	101.55
111.02	112.14	113.88	111.07	111.16	111.54	115.07	110.53	111.58	112.44	111.49	111.37	110.58	110.77	111.03	110.93	110.43	113.14	110.91	111.53	110.28	112.52	111.45	111.26	113.6	110.16	111.33	109.87	109.94	112.54	111.48	111.99	112.13	108.51	109.57	107.98	110.66	113.24	111.45	110.27	110.67	111.21	111.29	111.08	111.79	112.07	114.04	111.57	110.53	111.75
102.94	104.69	102	104.32	104.79	104.46	101.48	105.42	105.62	102.91	107.55	104.88	108.29	104.82	105.31	105.53	104.74	108.08	106.34	102.13	107.38	104.81	107.12	106.35	103.47	100.53	107.11	107.23	106.44	104.94	104.1	103.76	104.95	106.69	102.57	106.75	105.45	103.7	104.47	107.03	107.42	106.44	103.4	109.18	106.21	103.86	106.85	106.42	104.89	104.15
99.715	97.087	101.79	104.03	98.496	105.03	100.4	99.06	100.06	102.42	102.28	101.12	98.825	101.77	102.04	99.043	102.1	102.09	101.59	98.783	99.2	100.42	103.88	99.479	102.74	101.76	100.96	99.413	100.8	103.08	100.34	102.81	102.39	98.138	103.58	101.58	100.37	103.38	102.72	99.434	98.485	99.938	101.45	101.35	102.66	102.32	101.01	102.03	100.89	101.51
108.15	104.75	108.98	107.69	108.58	105.75	108.37	107.14	105.1	104.83	104.79	104.25	107.44	107.21	108.31	104.52	106.79	109.79	106.33	105.28	103.64	109.48	103.74	107.21	108.67	107.24	108.34	106.91	106.19	108.39	102.82	105.32	107.36	107.92	104.92	105.09	108.42	107.01	104.41	104.2	109.21	104.78	106.27	105.11	106.63	107.68	106.82	106.74	105.37	109.46
112.4	112.95	112.58	114.84	115.44	113.03	111.81	112.38	112.25	113.98	112.6	114.66	115.03	108.07	114.68	112.77	111.46	114.34	116.08	113.14	112.14	112.17	112.77	113.39	110.72	109.38	111.44	113.49	113.66	113.77	111.02	109.34	112.29	107.87	113.7	110.36	113.31	111.37	111.03	112.06	111.41	114.36	112.42	112.4	115.34	113.97	113.99	112.86	112.92	113.48
99.992	101.04	99.053	97.249	101.69	102.99	100.61	101.14	94.581	100.87	101.74	98.474	100.42	100.57	101.41	100.38	96.318	98.526	101.87	100.44	99.14	97.884	101.92	100.17	99.686	95.128	98.645	98.523	102.71	96.33	98.378	101.64	100.54	98.482	100.16	98.342	101.35	100.12	100.43	97.462	99.553	100.56	98.663	99.635	99.597	99.832	99.378	100.41	102.65	99.361
103.89	102.66	102.37	97.366	104.93	107.31	105.21	105.55	102.73	104.9	106.5	103.32	103.51	101.38	102.73	107.2	103.9	104.45	102.84	103.22	104.02	98.86	101.98	107.66	105.32	101.41	105.78	104.55	105.55	107.82	104.16	104.66	104.73	104.37	105.37	105.02	107.61	106.81	104	104.98	104.86	104.75	102.01	99.671	104.33	103.34	101.03	103.76	102.59	103.31
108.1	106.32	105.65	106.18	106.17	105.75	112.65	108.93	105.97	104.08	104.85	106.52	110.29	105.88	108.97	108.55	106.18	104.31	107.25	105.27	105.38	106.49	108.54	106	106.96	108.21	109.39	108.23	105.56	107.6	105.61	105	107.98	104.94	105.47	105.06	109.01	105.82	107.55	104.33	107.62	107.18	107.48	104.6	107.75	111.33	106.78	104.73	104.24	107.38
110.49	106.48	111.99	108.93	111.51	107.38	104.92	109.75	110.73	109.67	108.64	110.23	108.21	109.74	109.93	109.49	108.23	109.92	109.25	107.78	108.34	107.27	108.83	109.17	107.83	110.72	108.44	108.97	110.96	107.97	112	109.72	108.91	108.23	110.91	110.28	112.77	108.07	110.07	111.84	110.13	108.67	113.18	111.4	111.27	111.98	108.99	109.88	109.48	110.02
106.3	104.27	104.83	104.24	102.64	103.21	105.88	107.04	102.84	104.59	103.4	103.75	103.3	101.67	105.28	105.28	103.7	101.14	103.58	102.34	108.19	101.27	104.02	101.4	102.07	105.98	104.87	107.72	104.06	104.4	105.44	103.93	107.73	106.12	106.03	103.84	108.18	102.38	105.31	101.57	102.44	102.78	106.01	103.59	102.62	106.28	107.73	104.74	106.3	102.21
106.11	105.5	107.32	105.86	103.24	107.45	101.13	106.51	105.39	106.09	109.42	102.06	104.33	106.62	108.09	103.4	107.54	105.15	102.15	104.85	106.61	102.17	103.72	105.86	104.64	106.58	107.36	101.87	104.46	107.38	104	104.61	107.68	106.59	104.91	106.91	107.65	106.47	105.24	105.62	108.43	105.4	105.64	105.56	105.49	108.92	107.26	109.11	106.5	103.94
110.49	110.73	112	115.42	113.15	112.44	112.13	112.9	112.28	110.4	112.31	110.43	112.26	111.71	114.09	112.48	110.4	112.96	112.26	110.91	113.13	113.35	113.8	107.74	111.62	112	109.21	111.8	113.74	114.73	113.69	114.8	111.37	112.63	107.86	111.06	114.35	108.23	109.62	110.46	112.74	113.2	113.71	111.23	112.56	110.78	112.7	112.45	109.99	113.43
96.702	99.217	95.606	99.36	102.49	98.957	95.073	102.53	100.39	102.18	98.819	98.112	95.709	101.02	99.191	96.043	101.05	100.29	100.67	100.68	97.31	102.03	100.27	102.84	101.72	99.008	99.04	99.376	100.69	99.603	96.304	98.945	98.532	98.677	100.36	100.37	100.65	99.239	98.787	100.44	99.744	96.333	100.56	98.213	97.852	99.845	101.34	103.83	99.133	96.993
115.4	114.75	110.74	111.04	109.87	113.45	111.8	110.89	110.44	110.31	113.78	110.77	111.49	114.16	110.52	110.33	112.99	112.12	113	113.45	111.22	108.79	111.18	112.21	109.13	109.32	109.88	114.08	111.7	110.43	110.12	115.63	108.8	110.02	109.95	110.38	112.6	113.84	113.13	110.37	110.14	111.19	111.22	108.15	110.8	110.14	112.62	111	110.74	113.54
110.71	107.54	106.19	112.95	112.53	109.94	110.14	109.19	108.86	111.5	111.99	110.73	110.78	108.17	111.04	115.02	110.99	111.83	111.55	106.64	110.57	111.46	107.37	109.74	111.73	110.64	110.29	112.91	112.2	110.33	109.77	110.83	107.72	111.43	108.23	113.28	109.89	110.86	109.34	110.38	109.56	111.57	111.23	109.84	111.54	110.37	111.02	111.68	111.6	115.11
112.06	113.04	111.79	111.02	113.01	114.2	110.54	112.79	110.14	112.45	111.85	113.14	111.25	109.62	110.4	114.07	113.68	113.13	111.67	108.36	110.97	113.15	110.6	111.88	112.24	114.13	112.09	110.21	110.84	115.16	117.06	111.15	111.85	114.2	114.48	111.87	112.23	112.97	112.91	111.27	110.04	113.82	115.19	111.13	113.45	115.31	114.13	112.49	114.15	116.12
110.07	110.73	112.15	110.81	111.52	108.28	112.97	111.83	110.75	110.37	111.73	110.07	108.96	109.05	110.92	109.76	110.85	107.95	108.78	112.2	109.55	113.48	110.28	110.18	111.13	112.93	109.45	111.69	110.99	110.19	112.44	107.24	113.32	111.84	112.43	107.96	111.79	109.97	114.72	111.79	109.33	113.53	109.16	110.47	107.47	109.86	112.67	110.28	110.4	110.22
107.34	109.43	108.17	108.52	111.88	109.39	113.9	111.61	109.85	108.12	110.65	109.69	110.32	111.2	113.1	108.05	110.5	108.45	110.65	111.05	113.39	109.9	109.69	109.11	110.56	111.83	109.78	115.36	109.47	112.08	111.15	110.91	110.23	109.48	109.04	112.97	109.57	105.85	109.19	113.8	109.75	108.89	109.86	110.49	110.76	111.3	108.8	114.77	109.01	109.81
104.99	104.48	104.42	102.35	106.3	102.92	105.85	104.56	107.82	108.63	106.97	102.22	107.12	103.95	105.73	109.73	103.54	106.54	103.05	104.64	103.68	106.98	104.34	104.91	104.1	105.47	104.73	103.96	107.09	106.02	104.81	107.38	106.57	105.53	103.14	106.85	106.03	103.62	104.82	105.93	101.85	103.86	101.91	104.43	105.28	107.14	103.78	106.45	108.03	106.86
100.02	100.41	104.74	100.07	103.41	97.698	102.13	103.07	100.18	102.09	101.65	101.62	97.74	99.874	100.3	102.73	102.42	103.42	102.76	101.34	100.71	103.94	101.04	98.78	101.81	100.32	101.55	97.577	99.499	103.02	100.42	100.41	100.21	101.41	103.69	101.6	101.22	100.08	99.419	99.818	100.74	99.649	96.889	101.69	97.19	98.777	98.772	101.36	99.148	100.46
103.99	103.44	102.72	106.43	107.24	105.49	105.95	106.75	107.92	105.42	106.35	108.04	106.96	103.89	105.75	104.31	106.12	105.13	104.15	105.68	106.89	103.97	104.4	104.77	107.89	106.5	108.16	108.91	106.74	104.11	106.79	103.67	104.93	107.12	106.29	105.69	106.99	106.99	104.59	105.83	106.68	109.12	109.37	106.11	104.18	107.78	106.06	105.29	107.15	104.27
99.581	99.792	99.879	98.702	98.797	100.68	100.04	99.808	101.26	96.525	100.74	101.73	98.338	101	99.436	100.89	99.762	98.961	99.14	97.005	100.22	100.37	98.665	99.922	101.72	99.11	101.6	99.927	102.57	101.27	101.15	99.35	101.15	97.529	96.49	99.951	98.827	97.892	100.22	101.97	101.42	99.429	98.515	100.24	100.49	101.29	98.268	96.312	101.02	100.08
107.06	106.06	105.72	107.32	107.57	104.82	103.36	105.82	104.35	105.21	105.22	107.46	106.1	108.21	104.94	105.54	107.32	104.14	109.92	107.08	108.75	106.59	107.23	106.98	107.82	110.01	106.91	102.81	109.25	107.19	106.43	106.23	106.73	108.31	105.86	107.98	104.67	106.87	105.29	107.98	106.15	105.46	103.12	109.58	106.86	102.54	107.8	107.28	107.18	109.45
107.35	104.61	103.97	108.44	105.85	106.35	105.32	103.39	104.77	107.05	102.98	110.27	106.91	102.71	104.21	105.5	105.96	106.47	103.5	105.67	106.65	103.84	101.87	104.73	104.9	105.26	102.15	104.43	106.78	105.37	108.06	106.9	104.09	103.55	105.95	106.06	106.51	102.29	105.78	107.2	105.39	103.65	104.91	108.06	106.45	107.07	106.76	103.46	107	103.36
103	104.25	103.18	106.28	104	107.28	103.79	107.33	105.61	105.81	105.69	106.29	108.36	106.05	104.51	107.21	105.44	107.05	103.53	109.06	104.8	102.48	105.87	104.99	104.8	106.3	107.63	107.73	103.8	105.03	101.35	104.91	105.78	106.79	103.23	107.17	106.47	109.44	106.19	103.73	102.34	105.04	103.32	102.74	107.65	104.55	107.27	103.16	103.7	105.4
111.52	111.57	111.7	113.09	111.35	112.35	113.32	111.15	111.66	113.14	111.68	112.06	111.91	112.55	112.44	112.39	115.16	112.47	113.09	112.71	112.42	111.41	113.2	112.39	112.3	112.71	110.52	114.41	110.07	113.54	110.42	112.11	112.32	111.06	112.08	111.99	111.44	110.8	113.64	108.49	113.05	111.79	112.36	112.47	115.42	113.52	111.79	109.09	112.61	111.68
100.75	96.272	99.787	97.688	101	99.325	98.018	99.821	99.529	99.031	100.06	101.08	98.275	96.885	99.993	99.693	97.824	97.827	98.8	104.59	100.9	101.91	99.312	98.088	101.28	97.613	99.304	100.6	102.88	98.764	100.28	98.464	96.476	101.9	101.01	96.977	99.728	98.251	100.34	98.468	98.717	99.089	98.724	99.116	101.24	101.67	99.814	104.21	103.03	97.487
108.6	112.14	111.65	109.93	109.67	110.83	109.26	111.82	112.83	107.92	110.07	110.38	112.42	108.55	110.52	110.27	111.64	109.5	110.17	111.77	113.12	110.37	109.19	111.77	113.19	110.8	115.25	107.81	112.97	109.47	111.17	106.44	112.37	111.8	108.87	110.97	112.03	112.74	108.41	111.09	110.21	110.18	112.12	111.79	110.17	110.98	108.3	109.79	110.47	111.55
116.08	116.42	117.49	116.71	116.63	117.03	114.67	118.68	117.49	119.31	115.62	115.53	120.58	116.74	114.91	119.05	118.55	118.02	119.03	118.69	117.41	118.4	118.4	119.12	116.27	121.08	115.96	116.16	118.48	117.72	116.49	117.85	115.61	119.29	116.32	118.56	118.07	119.97	116.73	119.2	114.98	118.18	119.51	118.22	117.54	114.51	117.48	117.61	116.89	117.97
105.63	105.53	107.42	108.4	106.51	103.52	105.67	106.43	101.37	101.63	105.78	101.6	109.01	105.52	105.46	106.55	106.77	106.36	103.72	106.15	103.63	104.73	109.06	106.1	105.96	104.02	108.61	103.42	101.97	105.16	103.66	106.59	108.12	104.84	103.54	103.15	106.86	102.16	101.48	109.19	106.32	104.17	104.22	105.53	106.24	105.59	105.56	105.43	103.4	106.12
110.73	111.76	111.31	114.24	110.33	108.78	112.54	113.12	108.21	110.5	112.11	115.58	109.41	111.22	111.35	110.65	112.69	113.67	110.53	112.9	110.45	110.4	111.97	112.41	110.87	109.63	113.4	110.05	113.56	110.29	114.29	110.89	112.78	114.33	109.32	112.26	108.3	108.82	111.97	110.96	110.79	110.28	112.24	114.34	109.71	111.9	107.92	110.76	111.95	115.89
97.39	98.375	99.656	100.72	100.82	103.49	97.263	102.24	97.543	103.83	100.62	98.838	99.888	101.74	101.58	102.13	103.48	99.013	102.18	102.4	100.64	101.6	100.73	100.15	99.419	101.77	99.252	102.05	100.39	102.23	99.529	102.67	101.94	100.79	101.01	99.659	101.17	101.73	100.07	101.62	102.4	99.482	100.37	103.92	103.31	100.8	97.403	101.61	102.17	102.32
113.36	110.75	112.73	115.23	110.72	112.82	108.67	110.98	111.32	111.02	112.34	111.78	112.56	113.74	108.51	112.26	111.9	113.15	111.8	108.32	111.49	113.21	109.71	110.75	110.15	109.5	112.51	111.25	112.77	111.68	111.49	111.59	113.03	108.61	108.86	109.1	112.86	108.24	111.97	112.53	109.33	109.54	114.01	109.22	109.73	108.17	109.31	111.59	110.38	109.84
100.53	99.557	101.74	98.48	99.444	98.366	100.7	100.49	98.756	101.39	100.67	96.097	101.93	100.21	96.38	100.67	101.63	100.79	99.216	99.434	101.68	97.952	100.24	99.068	97.197	100.12	97.695	100.45	103.02	101.3	98.177	97.268	98.324	98.975	100.02	98.383	100.74	97.958	98.071	99.186	101.72	100.76	101.2	101.25	103.16	94.968	102.32	101.49	101.75	100.43
107.47	107.72	107.85	104.74	108.17	103.91	106.17	104.53	106.77	103.13	104.73	107.8	106.47	105.71	104.92	105.08	103.18	105.75	104.19	106.85	103.22	105.23	106.16	108.42	108.97	107.99	105.96	107.96	105.94	105.03	105.48	105.61	106.76	103.75	107.07	103.12	104.61	103.32	106.42	104.16	106.08	106.86	105.19	107.75	104.46	105.22	106.22	104.06	105.01	106.58
104.98	109.95	105.89	105.59	103.94	103.69	103.03	103.77	104.89	107.73	103.17	105.2	109.99	106.22	107.3	105.65	105.79	103.54	106.9	106.8	102.26	106.23	103.46	102.49	103.38	106.06	104.04	105.19	104.69	107.58	104.01	105.74	105.76	105	103.5	103.16	103.22	103.56	106.16	106.73	102.45	105.1	108.38	106.53	105.53	102.6	106.16	104.57	105.49	106.75
105.05	100.53	98.011	99.659	99.787	98.524	100.05	103.49	97.135	100.3	98.437	100.82	99.778	100.33	99.704	102.42	99.824	94.447	103.3	101.13	101.33	99.835	97.995	102.44	98.418	98.967	102.91	101.17	100.3	101.16	102.88	100.72	102.4	102.42	97.065	99.183	96.614	104.12	100.45	99.118	98.462	102.31	100.29	101	101.1	102.11	102.66	100.18	99.188	100.69
112.73	109.35	112.27	111.24	111.21	110.34	110.39	111.39	114.78	110.32	111.75	111.52	113.36	111.19	106.93	107.94	109.37	109.98	110.06	112.75	106.28	108.81	110.1	114.47	112.47	111.26	113.82	110.4	109.03	111.95	112.55	111.73	112.57	109.04	113.59	109.01	110.48	110.49	111.11	112.55	111.29	111.37	110.4	107.83	112.14	109.44	112.1	109.04	110.96	111.25
100.8	102.15	98.072	100.24	101.48	100.24	100.76	100.88	100.76	97.937	102.35	101.62	98.774	100.15	101.14	100.23	99.286	101.48	101.01	97.745	98.697	102.98	101.61	103.04	99.561	100.75	98.373	100.32	100.73	100.72	100.48	102.07	101.38	101.25	100.92	98.012	98.071	102.28	100.5	102.25	96.233	102.85	102.85	99.145	101.58	99.917	100.92	101.4	98.485	100.67
107.66	104.47	105.77	108.2	104.17	107.49	107.25	104.83	106.89	107.9	101.82	107.39	107.56	103.19	105.89	108.23	107.1	105.2	105.66	107.54	103.55	107.91	103.85	104.41	105.53	107.31	105.82	106.18	105.72	106.91	104.32	104.02	108.06	108.15	102.62	102.85	108.01	106.06	106.47	104.65	104.69	102.78	109.87	104.54	107.73	106.91	110.05	106.37	103.7	105.24
101.5	102.4	100.64	101.23	102.39	101.01	102.13	101.18	102.66	101.36	100.6	102.02	99.051	97.913	99.573	103.71	101.93	102.56	101.56	101.12	100.89	100.75	99.801	100.23	100.62	101.68	100.81	104.86	100.63	99.575	98.925	101.59	98.526	100.07	101.31	101.37	100.54	98.101	98.773	100.41	99.634	103.59	100.88	101.67	104.59	104.19	100.77	102.09	100.38	102.32
113.52	108.16	110.09	111.15	109.04	110.51	109.16	105.38	108.1	110.13	108.57	110.72	111.37	109.75	110.7	110.21	111.44	109.29	109.07	111.2	111.18	112.07	108.8	110.63	107.23	108.43	112.62	110.12	109.42	110.75	112.2	108.92	112.73	107.98	111.23	111.69	107.91	109.42	111.55	108.71	114.09	108.64	112.54	111.8	109.82	108.39	111.96	111.12	109.42	110.69
106.34	105.89	104.3	101.68	107.79	104.38	102.48	106.66	104.05	106.74	100.48	104.99	105.28	104.11	104.78	104.55	104.74	104.95	106.78	105.22	104.69	104.62	103.13	106.45	104.91	104.93	108.34	104.71	107.44	110.28	106.72	103.36	108.16	103.63	100.7	104.19	106.53	106.4	104.44	106.05	105.86	103.76	103.83	103.13	105.4	106.48	107.74	106.1	108.06	107.86
100.2	102.02	102.06	101.15	104.52	101.63	99.407	101.58	99.56	100.26	100.81	100.23	98.875	102.34	98.68	99.005	102.39	98.787	99.984	98.7	102.6	98.556	101.1	98.034	100.8	98.949	101.6	95.534	99.514	99.551	101.61	102.29	100.99	102.36	101.1	100.47	103.83	99.072	99.006	99.288	99.613	98.354	100.25	99.138	104.71	97.001	99.799	98.358	101.06	99.341
105.16	106.19	104.38	104.41	103.28	104.34	105.73	106.91	107.13	107.96	106.41	106.15	106.92	105.06	105.69	103.9	107.15	106.75	105.51	105.07	103.42	104.45	102.71	105	103.52	107.69	101.77	104.27	103.47	102.44	102.8	106.96	105.45	105.43	105.43	106.92	104.25	103.69	102.71	102.47	100.94	107.29	104.77	103.33	106.69	102.36	106.55	102.58	103.14	103.76
106.08	105.67	105.76	104.55	108	106.09	102.39	108.58	108.07	106.35	106.2	103.82	104.64	106.98	101.98	104.89	105.23	104.45	107.39	109.15	108.96	107.26	109.19	106.58	106.66	105.88	107.79	105.71	105.01	106.2	105.25	107.54	104.1	109.21	104.19	105.5	104.04	102.83	108.36	104.8	107.86	105.31	107.36	107.81	104.07	105.29	102.98	106.68	105.22	106.63
108.26	103.41	104.95	102.19	103.3	106.03	104.94	101.39	105.04	103.9	104.73	105.92	105.41	103.87	103.73	105.47	105.96	103.93	106.34	105.67	104.27	101.98	106.19	105.07	105.11	103.97	102.09	103.93	103.89	104.81	103.23	104.69	103.11	105.29	104.83	103.57	103.65	104.46	105.2	102.27	104.83	106.1	105.41	105.13	107.82	103.55	102.8	103.4	105.41	104.38
103.17	105.04	102.19	104.54	103.15	102.53	108.18	108.21	108.17	107.52	105.04	104.79	106.67	106.58	104.39	107.31	111.88	100.21	104.89	105.45	104.93	106.27	105.94	106.96	104.73	103.66	102.29	106	108.74	105.09	104.42	105.49	105.66	102.16	104.39	106.64	106	105.17	106.3	103.38	103.32	105.78	103.22	105	105.49	102.51	106.92	103.78	102.9	104.86
99.197	99.919	101.23	99.928	99.862	100.13	97.155	99.607	100.95	98.368	98.652	97.419	100.27	97.02	100.49	99.161	100.13	101.84	99.972	100.03	99.329	100.62	101.07	101.41	100.78	99.634	99.894	97.934	99.028	103.37	99.521	98.351	98.866	96.771	98.167	101.84	99.651	98.151	99.083	98.14	100.05	100.13	97.365	101.52	99.015	100.31	101.07	102.01	98.582	101.68
113.82	109.79	113.78	111.88	111.24	112.22	111.85	109.61	112.71	111.12	112.81	110.97	110.47	112.79	113.04	112.64	113.28	110.3	113.01	111.64	112.68	109.09	113.83	106.68	111.34	113.02	110.5	111.24	112.76	112.68	109.71	113.19	112.62	109.67	111.56	108.56	114.09	113.7	112.7	112.14	112.32	111.86	113.54	111.55	115.62	112.91	113.08	111.34	113.27	113.02
112.04	110.59	111.23	110.67	111.71	110.97	111.98	112.21	114.43	112.53	111.02	112.59	112.26	111.19	110.35	111.46	112.16	111.51	110.95	109.93	111.01	111.23	111.44	112.33	110.09	113.68	115.33	111.88	108.91	114.09	113.51	112.68	115.76	111.66	108.4	111.78	109.91	111.25	111.8	113.18	111.69	109.7	107.37	113.76	112.33	111.95	112.47	112.07	112	113.42
110.36	105.95	106.07	108.46	105.84	107.24	111.83	107.34	110.28	107.5	106.04	108.49	108.39	106.26	101.91	107.66	109.58	106.69	106.34	105.59	104.61	106.27	108.76	106.63	107.66	106.5	109.51	104.31	107.1	106.77	108.91	105.12	106.03	105.59	108.77	103.85	105.47	106.11	105.66	105.64	107.17	107.18	104.57	106.6	104.47	109.39	107.16	101.9	106.23	108.02
109.64	110.11	110.6	113.59	111.6	110.93	110.3	111.19	110.53	114.42	112.37	110.48	109.52	108.37	111	110.35	108.22	109.89	113.38	111.81	109.68	114.03	111.27	109.57	109.97	109.78	110.78	111.45	112.04	110.97	112.07	112.55	112.93	112.36	109.74	113.56	114.02	110.47	110.6	111.53	112.77	113.7	110.51	111.07	111.59	114.89	112.91	109.84	110.89	110.38
105.28	105.16	105.9	105.06	105.14	104.14	104.65	106.15	106.59	106.24	105.72	104.7	108.87	104.15	105.44	103.76	105.04	102.7	103.53	107.49	102.41	106.19	104.45	104.78	106.74	104.17	104.54	103.41	104.59	105.63	104.6	102.67	110.41	103.96	106.19	104.21	104.94	105.6	104.53	102.89	107.1	109.37	103.71	104.88	104.72	106.25	107.01	106.22	103.05	104.06
108.04	104.28	105.32	107.06	104.44	105.93	105.14	107.7	104.25	105.49	106.12	107.82	105.97	104.42	104.83	105.56	105.06	103.88	104.74	107.14	106.52	105.28	103.6	106.25	108.5	107.86	105.96	106.67	104.14	105.24	101.85	103.09	102.7	104.74	105.16	105.87	103.74	104.43	105.72	107.12	105.8	102.66	106.3	105.53	105.04	102.9	102.29	104.35	104.77	108.19
117.15	114.65	117.17	116.58	116.29	118.5	116.15	118.99	118.54	116.79	116.26	120.78	114.42	116.99	118.87	119.67	120.41	119.04	116.21	113.22	117.44	117.83	114.07	117.95	113.49	118.89	116.19	118.35	116.59	116.79	116.56	114.89	116.36	115.36	118.98	113.22	116.33	117.94	119.87	117.75	114.47	116.4	116.84	112.21	115.5	119.3	115.17	116.67	117.68	117.08
105.99	105.75	104.36	105.55	108.42	104.5	105.82	106.42	105.78	103.75	104.37	107.14	105.6	104.63	102.35	105.99	104.41	104.76	102.17	102.51	106.3	104.57	107.68	103.96	102.76	106.62	103.99	106.55	105.74	102.66	104.37	103.04	103.78	105.65	104.49	104.37	103.74	103.17	105.2	105.65	106.98	102.81	107.15	103.48	106.46	105.71	103.98	103.15	103.17	102.11
103.78	105.35	106.2	106.7	103.96	108.26	102.9	103.45	104.68	106.17	108.66	105.83	102.12	108.44	104.3	107.85	105.8	104.25	106.3	107.08	105.28	106.2	103.73	105.97	106.58	108.02	105.19	105.25	104.84	104.54	103.18	108.17	103.95	107.1	110.35	104.17	103.96	109.33	105.65	106	105.73	107.78	104.09	105.37	104.87	109.01	106.63	100.85	103.54	107.76
104.59	106.6	106.92	106.16	104.67	107.1	107.85	107.59	105.09	107.52	108.48	102.99	108.16	105.91	106.06	104.19	105.75	98.036	104.86	106.08	104.48	105.21	104.67	109.07	106.88	107.95	106.97	108.65	110.43	105.46	106.52	103.74	104.46	106.24	107.11	104.09	105.27	107.81	107.92	105.93	106.13	108.58	106.99	106.26	105.56	103.43	106.37	104.88	103	103.73
109.2	111.37	112.08	111.14	109.88	113.3	112.98	109.79	113.07	112.53	114.54	114.36	110.82	112.74	108.4	112.57	112.15	113.37	109.84	110.47	112.59	114.92	111.82	110.49	113.42	111.36	111.44	110.67	112.04	112.56	112.08	110.19	111.9	108.95	113.99	110.63	110.09	110.63	113.34	113.79	112.21	111.32	111.73	110.11	111.9	111.24	112.68	111.26	112.78	113.54
106.26	105.57	105.33	104.98	107.3	105.25	107.44	102.69	108.14	105.22	103.92	105.11	106.01	106.15	106.68	107.34	107.31	108.17	103.23	105.42	106.39	104.47	104.88	107.71	106.93	105.17	104.55	104.69	105.12	104.29	104.34	106.94	105.92	104.73	110.75	104.78	108.76	105.83	106.12	108.97	103.98	107.49	105.78	108.91	104.8	102.37	105.62	104.15	105.33	104.78
103.24	104.27	104.4	108.88	102.04	104.32	103.07	106.96	106.11	103.24	105.3	102.46	105.83	105.28	104.09	105.85	105.27	104.65	106.47	103.87	106.71	103.85	105.4	108.63	104.3	104.28	103.7	105.54	103.21	106.1	106.5	103.71	102.61	102.2	105.57	103.93	105.71	105.83	105.13	104.98	101.97	105.67	104.57	104.39	105.54	106.25	102.19	103.19	106.98	106.12
105.12	103.73	103.61	104.49	103.5	104.18	100.19	104.94	106.77	104.79	100.85	105.57	101.34	102.69	106.58	105.85	105.91	103.19	101.18	103.79	102.34	102.15	105.46	100.7	106.25	102.98	105.11	101.7	104.01	103.76	103.68	104.36	102.98	108.06	100.5	104.8	104.08	103.72	107.32	104.53	105.5	101.12	106.54	104.19	103.8	106.06	106.07	100.77	106.34	101.27
105.5	105.16	106.22	108.88	103	106.69	106.76	107.4	104.41	103.32	106	104.91	103.18	106.8	104.84	105.49	109.7	105.41	103.79	107.2	103.81	107.25	105.2	105.3	104.93	105.47	103.77	104.17	108.32	105.05	105.32	109.67	107.56	102.84	108.06	108.22	105.64	104.39	104.81	104.05	106.15	108.93	104.85	107.89	106.42	105.46	105.81	105.08	104.83	107.14
102.92	104.35	107.74	105.23	104.16	104.21	103.62	102.52	105.7	101.95	106.21	104.83	103.37	102.45	105.08	104.97	105.96	105.93	106.38	105.82	103.75	103.83	104.36	106.19	102.99	105.51	106.14	107.68	108.28	103.88	108.37	105.58	102.12	102.67	105.62	104.66	102.28	103.71	104.15	104.66	102.37	101.66	101.5	103.84	101.98	100.38	105.78	107.07	103.53	105.02
105.58	106.65	107.06	104.39	106.07	103.34	102.72	105.25	106.68	102.87	108.85	105.77	106.09	104.93	104.22	104.33	105.18	103.17	109.1	104	103.78	104.95	105.96	104.29	105.65	104.96	106.08	105.61	102.31	105.11	107.02	102.72	106.95	104.71	105.32	105.58	104.68	102.76	108.06	106.97	110.34	105.15	104.56	105.82	104.3	106.71	103.69	106.94	105.26	105.98
107.73	107.08	107.49	103.48	109.91	106.59	106.2	105.92	106.22	109.75	107.66	105.87	107.76	104.76	107.52	107.77	105.9	106.65	108.43	109.31	105.98	106.83	108.1	107.18	106.11	105.75	109.11	105.02	108.04	108.54	105.13	109.62	109.97	109.02	107.67	107.44	107.83	109.17	106.81	107.12	109.42	105.84	107.52	105.71	107.66	107.64	109.49	105.23	104.41	110.75
110.57	111.8	113.13	111.37	112.08	112.62	109.85	110.23	110.51	111.03	110.85	109.21	110.79	114.48	109.39	112.31	110.32	111.32	113.14	114.99	108.56	113.64	116.32	111.44	110.96	109.42	109.84	110.81	111.34	111.17	112.74	112.84	111.21	111.34	111.05	109.09	107.86	109.88	112.57	113.29	110.13	111.65	111.79	110.59	109.74	108.82	111.92	111.83	110.28	111.47
111.38	112.87	110.03	109.83	111.16	113.33	109.87	112.63	110.51	111.94	109.05	109.78	112.88	111.47	110.15	111.92	116.43	106.6	115.39	110.59	111.61	112.69	112.63	113.57	111.49	110.57	110.52	110.33	109.95	112.44	110.54	110.73	109.79	112.12	112.49	110.94	114.15	111.93	108.4	111.87	112.65	112.09	113.39	109.33	110.43	112.45	110.2	109.43	112.66	109.31
107.24	106.52	105.99	109.08	107.5	103.77	105.92	108.75	105.03	103.7	107.14	102.77	105.49	107.87	106	108.32	105.36	105.37	104.78	105.79	105.55	109.62	105.1	106.57	102.94	107.2	105.49	110.61	107.46	106.15	109.33	104.08	107.4	104.59	104.92	104.22	106.31	108.93	106.84	109.72	109.48	105.72	106.56	105.19	104.25	106.84	105.05	106.42	108.08	105.28
106.28	102.8	108.27	108.76	107.01	103.54	107.66	107.03	103.27	105.24	105.7	103.14	106.21	106.85	102.67	108.56	103.61	106.85	104.61	105.9	103.93	107.89	106.7	110.53	103.06	104.96	104.99	105.58	105.83	106.19	103.84	103.37	107.76	107.18	109.49	102.13	108.17	107.03	111.21	107.71	104.65	103.14	106.91	107.21	108.32	102.84	101.27	107	105.51	104.06
111.98	110.39	112.59	109.79	112.35	109.82	110.31	113.72	108.13	109.46	114.58	110.8	111.49	113.48	114.2	112.76	109.66	110.06	108.33	112.01	109.21	108.92	111.59	109.29	110.17	109.97	107.52	108.16	110.81	111.8	109.54	108.44	114.17	113.83	112.66	112.25	112.96	108.29	113.55	110.12	113.67	110	113.74	110.11	112.23	110.05	109.38	110.05	112.94	109.27
112.09	110.96	108.55	109.9	109.26	110.77	108.57	111.79	112.8	112.45	113.93	110.15	108.73	112.36	111.1	111.49	112.25	108.57	112.66	110.34	110.41	114.2	108.09	111.53	109.37	111.67	111.55	110.72	111.96	113.56	110.94	111.35	107.82	107.77	111.48	114.58	110.89	107.71	113.38	105.78	108.37	112.88	110.62	109.36	111.26	109.6	108.98	108.95	111.28	111.29
112.03	107.14	112.11	109.95	112.56	112.81	109.47	111.09	112.68	108.09	113.68	111.6	112.04	110.11	110.22	110.31	109.01	111.03	111.4	113.01	110.65	110.35	109.05	114.38	111.46	109.48	112.62	110.24	110.76	111.31	111.43	113.71	107.58	114.63	112.01	109.99	110.28	110.94	113.03	113.94	112.08	108.76	109.36	108.29	109.75	109.43	111.18	107.88	112.13	110.95
98.478	103	99.195	98.703	99.75	100.78	106.21	97.795	103.11	103.99	98.49	100.83	100.4	102.32	98.068	96.383	96.614	98.817	98.976	100.33	101.54	101.07	101.14	98.524	101.16	101.13	98.325	96.903	99.197	101.7	97.767	100.92	98.441	102.02	97.162	100.16	100.21	97.291	97.813	100.49	100.81	98.533	98.177	98.499	98.965	97.925	103.13	101.37	100.31	100.4
101.88	95.563	98.862	96.133	100.62	104.15	100.45	102.27	103.18	101.23	99.559	96.397	99.511	99.928	100.81	99.052	99.438	98.107	102.79	96.816	99.602	101.66	99.993	100.91	100.68	97.101	100.24	99.189	100.27	98.297	103.67	101.94	98.639	103.74	99.953	101.33	101.24	98.338	99.34	98.714	101.9	96.934	99.764	99.557	102.39	100.11	98.205	98.625	97.978	97.263
97.688	100.31	104.54	101.08	101.02	99.648	100.15	101.3	102.31	99.867	99.552	95.2	100.6	100.02	98.457	101.66	98.985	100.83	99.704	100.23	101.84	99.099	99.67	102.21	101.5	100.71	99.197	101.06	100.22	103.97	101.64	98.861	96.617	101.17	100.64	98.772	105.8	100.92	101.76	100.25	98.963	100.72	101.49	100.29	99.3	98.427	98.726	98.833	101.4	100.23
117.66	112.07	116.34	116	116.61	116.88	115.91	120.3	113.65	116.89	116.92	115.21	117.12	114.22	117.35	116.84	114.76	118.74	116.51	115.65	114.55	115.12	118.21	114.74	115.5	114.23	115.6	119.37	112.45	116.57	116.42	113.44	117.86	115.25	116.74	119.02	113.02	115.26	113.1	116.41	116.52	114.04	114.42	118.75	111.98	116.22	118.49	118.29	118.43	120.65
105.95	102.41	103.94	104.06	105.29	102.23	100.84	104.31	105.52	104.19	104.57	105.08	104.73	107.58	103.84	104.3	104.78	104.3	103.57	107.46	106.2	105.74	108.29	103.58	106.88	102.05	104.73	106.94	102.02	105.59	105.38	102.17	103.72	102.6	106.4	103.26	106.37	106.11	104.52	104.6	105.77	104.55	104.34	105.69	104.84	103.43	105.54	104.89	104.45	104.14
106.02	106.67	104.88	108.8	106.41	102.18	105.31	103.98	105.59	106.08	107.72	102.89	107.32	105.43	105.37	102.6	105.95	104.21	107.48	107	105.51	106.11	105.27	106.54	107.68	110.05	104.64	105.4	104.92	105.99	107.17	106.44	105.56	107.51	105.54	102.16	104.76	102.43	104.91	106.54	106.28	105.32	105.21	108.18	103.48	105.89	107.75	104.64	105.32	107.64
104.44	107.75	108.75	104.45	105.82	108.72	106.11	106.6	106.56	104.01	106.16	103.36	106.24	105.88	107.71	106.09	104.13	104.14	106.44	104.34	107.78	104.81	105	102.54	106.82	102.26	108.43	106.98	101.89	104.69	106.19	107.59	105.16	104.34	104.54	106.96	104.37	105.87	106.21	107.02	102.72	104.43	104.15	105.18	105.52	106.24	107.42	106.58	104.72	107.07
109.33	106.19	109.47	110.68	108.32	110.38	108.8	112.41	108.8	109.94	111.8	111.57	105.62	110.44	112.3	110.34	111.57	110	107.8	110.39	109.68	110.51	111.15	109.88	108.79	109.74	107.64	111.9	107.22	109.58	108.62	113.1	111.84	108.58	109.68	110.65	105.26	111.79	110.02	108.43	107.9	109.71	113.46	109.93	108.5	110.49	106.37	107.7	110.38	110.86
104.61	106.34	108.53	106.82	100.53	103.64	106.26	108.23	108.14	106.07	104.78	108.42	102.67	104.94	105.73	105.13	106.87	107.51	107.27	105.56	105.83	107.37	105.31	108.22	106.45	103.32	106.82	106.92	106.44	106.27	108.65	105.77	105.29	103.54	105.83	107.06	106.2	106.25	105.4	105.39	105.46	107.07	106.65	104.21	102.91	102.55	106	102.54	105.95	109.75
105.45	106.35	105.53	104.62	103.06	102.77	105.83	106.9	103.47	107.34	103.97	105.76	104.44	106.08	103.23	105.04	106.39	107.57	104.1	105.07	103.44	105.09	103.82	105.98	107.21	105.8	105.15	103.84	101.55	107.05	103.06	103.85	105.68	103.76	106.5	106.96	107.34	104.32	105.35	102.38	107.1	104.52	105.82	107.86	103.78	104.03	103.05	105.49	107.09	106.34
107.55	108.24	104.44	105.46	105.74	106.21	107.03	101.68	105.17	107.22	106.52	106.89	105.41	104.44	108.74	104.85	104.32	104.36	110.76	105.89	113.05	104.95	109.16	109.24	107.64	106.87	109.24	103.68	103.59	105.03	108.5	109.47	105.88	104.71	108.69	107.07	104.34	107.49	105.2	104.56	107.89	106.72	105.04	105.35	101.64	109.57	105.48	106.19	105.04	108.45
106.37	108.21	103.64	104.88	104.82	107.13	105.62	107.48	107.11	107.35	105.31	106.99	105.45	106.21	107.89	103.59	103.14	104.15	109.05	103.5	105.05	105.45	108.82	103.98	104.29	107.02	107.21	107.5	106.03	106.36	106.33	104.79	110.1	107.12	107.22	106.84	106.46	107.07	107.76	103.54	109.37	105.02	108.3	106.9	106.47	107.35	102.65	103.76	103.19	106.5
106.84	104.33	103.08	103.27	105.83	101.82	104.05	104.03	103.82	105.32	104.15	104.02	103.83	103.82	104.27	102.19	104.75	102.92	104.22	103.62	103.22	104.94	101.32	105.91	102.6	103.78	102.72	106.84	101.62	105.75	104.81	105.13	104.63	101.92	103.04	101	104.31	102.95	104.32	102.77	102.07	104.89	106.11	106.5	105.41	106.49	104.42	103.03	105.22	103.37
108.82	105.46	103.98	107.36	104.47	103.99	107.35	104.01	107.57	103.99	106.82	106.18	102.52	107.45	106.92	103.67	105.76	105.02	102.81	103.71	103.82	108	105.62	105.69	105.85	101.95	106.21	106.24	105.87	106.21	107.2	104.47	106.75	104.64	104.79	104.11	104.78	105.2	104.34	103.39	107.16	104.07	104.92	104.09	104.81	105.29	105.82	103.07	102	104.38
110.57	112.15	107.75	111.64	111.53	111.47	108.32	111.17	110.99	110.08	110.73	108.88	112.59	108.43	115.82	112.94	109.57	110.3	112.95	109.05	108.23	110.8	113.7	109.23	110.42	112.86	106.62	110.69	106.92	114.05	110.03	109.1	108.06	109.63	109.92	111.54	111.36	110.12	106.12	112.24	109.51	109.69	109.29	114.23	110.65	111.41	112.57	110.07	111.86	110.45
101.72	98.213	100.29	100.62	98.007	97.625	97.564	97.227	101.18	100.93	96.138	98.236	97.427	98.672	97.798	100.11	100.29	98.466	103.55	95.993	102.01	98.492	100.71	99.136	97.882	98.059	99.258	98.864	101.21	100.37	100.23	98.316	97.073	97.417	101.36	99.224	99.726	102.29	100.05	103.44	101.4	98.446	98.941	99.273	97.686	95.119	98.592	96.756	100.1	98.747
106.26	105.78	105.78	104.27	103.92	103.68	106.25	105.75	106.23	105.15	105.38	106.7	105.24	105.72	103.01	104.28	107.28	106.43	104.24	105.91	106.66	105.6	105.11	107.14	106.55	103.99	105.4	106.98	108.31	102.7	105.91	106.72	103.36	104.32	106.41	104.65	107.13	105.65	103.84	107.76	105.39	106.14	106.26	104.21	105.39	105.18	104.72	105.19	104.44	103.83
104.24	106.06	103.26	106.03	104.67	104.78	104.23	104.76	103.16	101.9	105.72	102.06	105.11	103.64	101.57	106.29	103	106.97	101.9	102.16	105.97	103.41	104.38	104.84	107.8	103.88	101.84	100.8	105.14	104.15	103.61	104.09	104.03	105.63	108.66	103.33	106.55	106.03	104.3	104.78	105.05	103.71	100.85	105.83	105.14	100.12	103.42	105.8	102.96	104.32
99.963	105.13	104.75	104.63	103.14	105.5	106.6	106.57	108.26	104.89	106.68	104.84	106.26	103.96	102.76	104	108.99	103.92	106.52	107.45	106.38	106.68	103.97	105.29	106.86	105.2	106.87	105.07	105.39	106.23	107.72	107.6	104.85	106.77	107.83	107.21	104.34	101.91	106.56	104.12	106.81	100.71	106.53	106.9	105.5	104.56	103.83	102.52	105.18	101.53
105.07	103.47	107.76	107.92	107.31	103.21	103.45	104.16	103.94	104.53	102.83	109.48	107.02	106.26	106.73	110.96	106.77	105.74	104.24	106.66	104.06	105.29	105.39	105.02	103.17	105.26	106.52	103.71	103.83	105.16	107.31	106.03	105.65	105.09	106.93	104.14	105.1	103.64	105.41	106.13	105.97	102.79	104.94	103.73	106.11	104.1	106.73	108.68	103.36	109.85
104.33	104.42	100.45	106.35	102.73	107.57	109.1	107.09	106.84	105.73	106.28	104.27	104.04	106.36	106.8	105.14	103.63	102.88	106.44	104.64	104.99	104.07	103.48	105.62	106.96	107.42	108.67	103.34	107.69	102.6	104.62	107.36	104.48	106.34	103.71	106.63	104.81	103.99	103.11	104.36	106.87	104.09	100.29	105.56	105.1	104.49	106.4	107.1	108.48	104.43
109.34	110.88	112.13	110.87	110.71	111.97	108.14	110.28	110.53	112.26	110.07	112.1	109.45	113.55	110.28	110.29	109.91	108.79	113.35	109.43	113.18	109.84	108.75	112.75	111.33	114.07	112.83	112.4	112.12	108.88	110.47	110.02	109.8	111.61	114.76	110.53	107.99	109.93	109.69	110.81	111.71	115.27	108.3	109.81	109.89	109.64	108.19	107.78	112.32	112.57
104.01	106.36	105.25	103.44	105.46	102.07	106.32	108.54	103.19	106.25	104.78	108.54	105.77	104.77	105.74	104.39	108.5	103.51	105.4	107.1	107.29	106.22	102.51	106.49	106.47	106.89	105.09	104.6	105.55	102.19	106.05	108	104.55	100.09	108.33	104.61	105.49	103.35	103.73	107.34	104.43	103.91	105.13	106.3	103.32	104.69	106.16	103.79	104.88	104.62
103.67	105.36	103.62	106.49	100.78	103.51	105.34	103.97	103.67	105.29	103.08	106.54	107.46	104.5	103.01	107.53	101.51	102.9	102.23	103.31	100.21	105.26	103.19	105.58	104.29	103.01	102.85	103.56	103.39	105.67	106.15	107.06	103.29	106.11	105.92	106.57	104.25	105.6	105.49	103.22	105.68	105.27	108.28	105.93	102.6	108.6	103.49	105.62	103.31	101.61
100.26	102.84	100.4	99.038	99.467	101.57	98.091	100.79	99.121	98.59	100	98.83	101.89	97.741	102.61	99.971	99.134	102.01	96.739	101.28	100.15	98.111	101.28	101.3	100.05	100.71	101.91	100.16	102.57	98.95	103.16	100.32	96.79	99.565	98.737	101.91	97.358	99.4	99.227	97.194	101.65	97.97	98.931	99.601	95.013	99.749	97.188	102.49	99.004	100.39
104.91	106.24	106.73	104.64	107.36	105.94	106.65	107.09	107.47	109.05	107.26	106.3	104.95	109.61	107.82	106.87	106.98	105.74	105.48	106.16	104.7	110.29	108.14	105.43	103.5	108.25	103.06	106.22	105.2	106.5	108.25	107.14	107.81	105.06	106.05	107.5	105.01	106.57	110	107.2	101.14	108.07	107.81	106.84	106.65	104.35	104.83	104.4	106.3	105.66
100.83	104.19	97.414	102.31	100.03	96.939	101.15	100.7	99.094	101.1	99.955	101.5	98.205	100.7	99.97	102.45	100.1	101.17	97.592	100.12	101.4	100.28	100.07	102.51	102.33	99.67	100.26	101.76	102.47	100	99.379	100.69	101.75	100.95	103.2	101.37	102.03	98.276	100.15	99.749	103.28	102.32	100.78	102.6	99.714	100.53	101.18	102.21	105.67	100.96
108.89	111.52	111.64	107.61	112.27	111.75	110.01	109.76	111.53	109.61	112.89	112.48	106.54	109.97	111.38	109.34	110.06	107.14	111.7	110.76	110.68	110.65	110.7	111.94	109.77	109.77	111.47	110.66	108.97	110.09	112.64	108.72	109.76	112.24	112.12	108.27	111.55	110.32	109.51	106.86	111.1	111.16	109.6	112.05	111.01	111.55	111.17	109.13	110.2	110.13
105.81	105.82	105.27	103.82	107.23	105.25	105.73	103.76	104.24	106.5	101.67	104.88	103.72	104.34	109.91	107.87	106.47	106.58	101.95	108.37	107.38	104.77	107.53	103.85	108.47	104	105.57	103.47	106.2	106.05	104.61	101.5	104.93	105.36	104.15	104.05	106.53	104.92	104.47	103.99	106.82	106.64	104.21	105.54	105.79	103.21	103.15	106.07	103.75	105.85
113.17	110.58	109.73	112.93	109.05	111.97	110.57	112.14	109.77	109.42	110.24	109.43	113.29	108.66	109.53	114.09	111.43	112.78	113.39	110.9	109.36	110.59	108.98	116.16	111.1	111.84	109.84	112.59	111.37	111.11	109.06	111.39	110.65	111.79	110.68	111.23	112.37	109.78	110.82	111.41	107.84	111.55	115.06	111.81	109.77	111.55	110.18	111.91	110.61	111.99
105.61	106.56	105.05	106.95	107.06	105.08	107.99	104.3	105.02	103.17	106.5	107.35	104.58	106.55	105.47	108.32	106.9	105.22	105.57	107.92	108.2	107.43	106.09	104.25	105.1	107.44	106.83	106.47	105.66	108.33	108.22	108.1	106.22	106.49	104.24	102.92	105.74	109.05	108.75	106.44	108.79	108.63	104.02	110.41	107.6	105.4	104.91	103.11	106.34	107.21
105.2	102.65	103.22	106.59	103.67	106.23	107.57	103.94	103.29	105.98	105.29	107.42	107.64	104.89	104.91	101.8	104.34	104.51	107.68	105.18	106.55	104.14	101.18	104.42	105.6	106.42	105.97	103.92	99.883	107.5	104.75	102.7	105.7	107.73	104.11	106.59	104.94	106.81	106.96	104.66	106.72	106.89	105.17	105.11	103.39	105.76	106.79	107.23	103.25	103.92
109.11	109.9	108.59	110.89	108.8	111.78	109.89	109.18	111.02	108.97	113.17	110.07	109.2	112.48	110.88	112.25	110.19	109.44	111.22	110.74	114.87	113.26	112.75	110.02	108.9	110.78	110.24	112.47	109.4	110.49	111.36	111.63	111.47	113.32	109.58	110.41	109.81	110.87	114.01	110.76	114.68	115.54	108.39	109.03	111.82	110.73	109.97	110.8	112.46	106.2
110.9	111.46	108.29	108.47	108.95	112.7	111.83	112.83	107.12	114.98	110.95	108.3	110.96	110.95	109.11	111.09	110.12	107.43	110.77	107.92	107.96	108.75	113.1	113.55	114.42	109.05	112.14	113.2	111.42	112.97	110.89	108.01	110.71	112.67	111.2	112.75	111.12	109.16	111.56	110.6	109.96	109.91	110.13	109.64	113.41	110.63	112.7	110.88	111.24	112.17
107.5	110.21	110.96	110.85	111.99	110.91	109.06	109.71	114	111.76	112.16	110.88	111.81	109.46	109.69	113.34	107.93	111.14	110.12	110.88	111.38	111.49	111.67	113.75	112.72	113.04	113.01	114.03	113.29	112.89	112.01	111.43	110.72	112.12	111.79	108.93	115.27	112.96	112.69	113.42	113.09	108.98	114.41	112.46	110.86	109.1	108.26	114.04	108.03	111.49
110.5	109.15	113.11	112.71	113.49	113.9	115.36	112.39	110.25	112.65	112.93	112.77	112.69	114.27	111.53	112.23	112.96	109.66	110.96	111.1	110.61	110.31	108.84	111.45	112.52	112.47	110.97	113.15	113.14	109.9	112.7	111.29	110.58	109.68	109.74	112.41	112.17	114.24	112.4	109.03	110.26	111.3	112.3	113.02	112.58	112.02	109.59	114.61	112.64	112.84
103.23	105.03	107.03	106.46	108.13	104.38	109.17	106.11	107.01	104.55	107.59	107.74	104.52	105.04	105.36	107.71	108.24	107.75	105.37	105.19	108.28	103.71	103.32	106.42	102.61	103.45	105.89	108.06	107.25	104.43	101.53	103.12	105.82	103.84	107.41	106.61	104.71	105.26	102.84	107.11	104.29	106.62	106.78	107.16	107.63	103.09	105.17	105.12	104.56	110.38
103.51	103.01	103.53	104.1	102.94	102.54	105.14	110.33	104.59	106.27	105.04	102.95	103.18	105.9	103.38	103.73	107.11	100.76	105.84	103.12	104.87	103.02	103.53	103.57	105.28	102.82	103.26	103.09	104.85	102.05	100.77	106.89	105.03	103.88	107.21	103.51	104.16	106.48	103.79	104.85	103.14	105.36	103.68	107.06	107.21	103.01	105.52	107.13	107.4	106.42
110.76	110.66	112.22	109.31	111.34	113.35	112.5	110.41	109.99	108.59	106.97	106.28	110.38	108.77	108.54	108.35	110.32	108.52	110.96	109.55	110.6	112.65	109.88	113.93	106.56	108.97	108.56	113.17	109.65	113.89	110.22	110.51	109.97	109.67	114.01	107.58	109.48	109.68	110.96	111.66	109.95	108.67	108.99	111.73	111.15	113.84	110.82	108.94	109.74	110.33
106.21	102.14	104.79	100.13	103.59	104.61	105.2	105.33	103.28	104.05	103.77	104.44	105.82	103.65	102.43	103.37	106.03	105.72	105.77	104.18	103.14	103.04	104.31	102.34	103.95	104.74	104.6	101.44	103.26	102.6	104.49	98.568	106.24	103.57	104.13	104.99	104.95	103.83	104.03	104.82	103.52	104.01	102.62	108.26	102.09	104.38	105.06	106.11	101.2	102.67
118.03	118.26	119.68	117.03	116.23	117.56	118.58	117.9	117.88	114.66	117.75	118.03	116.84	115.39	119.54	118.53	117.48	117.05	114.16	122.69	120.19	117.92	117.26	118.66	114.36	118.21	118.73	115	114.91	117.22	116.03	117.7	116.59	116.21	118.84	116.51	114.46	115.55	115.99	118.63	115.13	117.28	121.07	117.06	117.29	117.11	116.26	117.95	121.8	114.36
104.93	99.99	101.79	100.35	100.85	99.872	102.35	100.56	99.293	102.18	97.913	98.134	99.508	104.34	100.31	100.67	98.9	101.99	99.314	98.832	103.3	99.788	100.79	102.66	99.389	98.288	96.124	100.98	99.47	101.41	102.97	100.58	98.805	102.97	100.3	104.38	99.414	98.486	100.73	102.71	102.13	101.32	99.304	101.79	100.1	99.825	99.336	99.185	102.33	102.07
105.49	104.32	102.43	105.77	106.41	103.1	101.82	103.07	102.85	103.23	104.1	105.31	107.47	102.43	105.46	104.22	107.67	101.57	105.01	106.64	101.39	104.47	104.28	107.16	106.06	106.42	105.63	104.4	106.06	107.68	104.03	104.91	103.35	104.62	105.92	105.31	103.07	105.12	102.81	102.28	103.67	105.16	103.32	106.74	103.26	106.17	102.66	102.76	103.8	104.96
97.673	99.861	100.77	98.718	99.417	98.6	98.81	98.142	101.71	99.574	100.74	100.39	101.38	101.35	101.41	100.85	101.36	102.92	100.79	103.53	97.973	99.582	100.49	97.992	101.45	97.197	100.87	104.12	99.274	97.599	99.952	100.54	99.984	97.467	98.302	99.83	97.828	103.19	99.107	100.22	101.29	102.91	99.426	101.04	98.129	99.977	99.862	99.128	104.95	99.393
107.41	104.86	103.76	106.24	106.25	108.67	105.04	106.26	107.13	108.01	108	105.76	106.89	102.88	104.77	107.91	106.56	105.77	103.66	104.03	103.48	104.21	104.76	104.91	107.23	103.9	109.14	105.75	105.54	108.36	107.84	104.88	107.29	105.87	105.72	102.93	105.52	104.68	101.44	103.91	105.66	102.47	106.63	104.56	108.75	107.26	106.33	106.02	106.24	105.5
106.32	106.09	106.38	108.85	104.29	104.38	106.71	105.21	105.84	108.22	104.62	108.32	106.81	105.22	105.23	108.05	107.56	104.93	105.41	105.61	106.07	105.52	107.32	104.74	103.99	106.04	106.44	108.52	106.23	104.54	106.08	105.44	106.42	104.33	104.85	104.81	103.97	103.72	103.03	108.98	105.41	104.16	104.75	105.26	104.57	105.21	106.46	106.65	106.7	107.68
111.41	112.78	110.83	115.28	109.88	108.43	112.25	112.6	112.34	111.76	113.41	114.68	113.77	113.34	114.32	113.19	106.72	112.32	113.15	111.38	109.94	110.57	110.38	111.73	112.34	109.58	112.25	110.86	112.37	113.61	112.02	112.14	112.23	111.34	111.28	113.94	111.33	113.29	114.7	109.82	113.65	112.16	112.79	113.07	112.32	109.97	112.12	111	111.38	110.14
110.07	107.77	108.81	110.97	107.85	112.72	111.36	113.32	112.77	112.55	109.02	109.46	110.47	111.32	111.63	109.78	111.04	112.55	110.77	110.67	111.59	108.88	112.43	110.48	112.03	109.83	110.21	108.89	112.28	111.35	111.41	109.16	111.3	111.68	111.18	111.24	110.45	108.85	109.42	110.64	109.1	110.92	107.51	112.02	110.59	111.31	115.19	111.67	110.85	112.76
112.93	116.33	111.07	113.19	110.69	107.17	109.91	111.46	113.91	107.04	110.56	111.91	110.51	108.2	110.69	111.59	112.87	112.23	113.71	114.02	111.66	112.32	110.54	110.03	111.42	109.12	112.78	113.05	112	113.68	111.12	113.03	108.66	109.75	112.5	111.88	112.93	111.12	110.23	108.53	110.69	111.89	111.27	108.49	110.75	113.05	112.21	112.8	110.72	112.4
106.42	102.23	104.13	105.97	108.51	107.08	103.63	104.63	107.95	102.98	108.33	108.97	103.25	106.63	103.84	109.12	108.56	105.8	106.36	105.42	107.15	105.26	109.72	107.73	104.17	104.89	103.69	104.92	110.66	108.11	105.56	104.4	103.93	102.32	107.98	104.65	102.85	102.42	106.81	106.56	104.97	107.07	103.62	102.96	103.44	105.11	105.96	107.58	106.11	108.47
105.9	108.48	103.7	103.88	105.73	103.38	108.32	105.31	106.84	104.84	105.85	104.92	109.1	104.46	105.95	104	103.85	104.71	105.86	103.95	105.72	106.45	102.32	105.71	102.53	107.46	105.69	106.14	105.57	105.17	107.39	105.12	105.18	104.44	102.17	104.63	105.8	102.65	105.34	105.09	104.52	104.84	103.9	107	105.86	106.38	107.37	104.33	103.58	106.13
106.41	106.61	106.27	110.29	106.32	103.14	107.58	106.41	106.89	106.32	107.51	107.19	105.11	111.39	108.02	105.2	106.41	105.69	103.55	106.76	107.79	107.23	107.61	106.04	106.32	104.42	106.23	106.57	105	104.14	104.39	102.92	104.66	105.91	106.9	104.82	107.07	109.03	104.33	103.87	106.05	106.05	104.39	103.13	104.61	107.2	107.94	106.93	106.61	109.42
102.61	104.63	106.67	105.75	104.48	108.77	106.89	105.73	105.95	108.54	105.03	108.9	104.02	105.49	109.02	108.68	104.53	106.43	101.74	108.24	109.76	104.95	105.82	107.13	108.92	102.71	106.87	106.08	106.81	105.25	105.28	104.57	107.46	104.79	108.65	106.83	106.59	107.06	105.07	105.4	106.05	101.7	107.19	104.82	105.59	104.05	108.81	106.8	105.87	109.84
113.56	111.31	109.62	109.69	112.24	112.48	108.91	113.55	112.09	113.03	112.01	110.58	111.27	110.56	107.74	112.3	111.64	108.92	115.95	112	112.81	112.59	112.26	113.16	109.89	112.58	111.49	110.96	114.57	110.7	112.68	114.48	110.8	109.92	112.34	111.93	111.73	110.66	111.73	113.12	108.79	111.47	115.93	115.32	112.88	113.84	110.46	113.45	116.02	112.13
106.14	103.3	104.39	108.02	106.85	104.11	104.39	102	104.86	105.24	105.36	104.39	103.22	104.39	103.56	105	106.99	105.85	106.6	109.17	103.3	109.03	107.46	106.2	107.31	105.83	103.07	109.81	104.63	108.4	108.22	107.65	105.21	105.23	106.85	103.4	105.32	104.78	107.92	103.3	106.57	105.86	106.1	105.99	103.05	103.78	103.83	105.48	105.37	103.75
102.95	105.41	103.91	106.24	102.05	103.62	105.65	101.99	106.79	106.59	107.29	104.52	104.4	103.4	105.21	103.79	105.67	101.3	104.79	102.73	104.96	105.4	104.72	105.04	105.9	106.83	105.5	105.79	104.44	106.91	104.01	103.21	105.89	100.93	104.49	106.13	103.58	104.98	102.96	103.91	100.99	105.02	105.92	103.67	103.56	103.41	103.11	103.82	103.15	105.74
109.5	112.97	110.09	111.9	109.38	109.87	110.04	111.42	111.18	108.98	109.36	113.26	109.51	111.89	115.36	111.29	114.13	114.87	109.32	111.9	115.99	112.33	113.07	109.72	109.99	111.04	113.21	111.39	111.79	108.95	110.74	115.08	112.55	110.24	110.9	112.59	108.29	114.14	114.69	113.95	112.2	107.62	114.16	112.59	111.13	112.43	113.18	112.17	109.09	111.39
104.11	104.23	104.61	103.95	104.25	105.32	106.17	104.21	104.66	105.06	103.41	102.86	103.39	104	104.19	106.15	107.4	102.09	104.73	104.59	105.4	106.07	105.73	106.69	104.35	104.48	104.75	107.7	105.14	104.87	104.6	104.58	106.88	106.58	103.12	103.81	103.89	102.04	105.03	102.46	103.49	105.07	105.06	102.3	103.28	106.98	100.72	103.78	103.93	104.52
104.67	109.6	104.31	106.52	108.17	107.28	109.03	103.59	104.98	107.94	102.95	103.27	102.64	106.9	104.52	103.89	102.48	109.37	103.95	103.38	107.97	108.52	107.68	107.46	106	108.57	107.7	106.75	105.69	104.32	105.63	107.96	104.9	106.69	105.56	106.42	107.1	106.06	106.3	109.61	103.49	105.26	107.9	105.9	105.68	104.85	105.74	103.83	105.78	108.6
111.06	108.42	110.76	112.84	111.75	111.99	109.82	107.85	110.27	111.93	111.84	110.75	110.97	109.99	110.94	112.76	114.27	109.72	112.96	110.07	112.59	111.13	108.76	110.85	111.04	109.11	111.33	109.33	108.81	109.47	111.35	109.82	112.79	111.67	114.16	111.69	113.38	111.33	109.47	113.32	110.23	108.86	112.39	114.37	111.59	112.85	108.58	111.06	113.76	109.91
101.92	101.91	104.92	104.51	106.83	101.31	103.51	103.57	106.07	104.23	104.57	103.13	106.84	102.4	105.16	104.5	106.7	105.98	105.55	102.98	100.12	103.59	101.46	104.99	107.4	106.07	99.772	101.8	104.64	100.52	106.58	103.12	104.13	106.26	104.09	100.3	106.3	102.2	103.4	103.58	106.53	105.25	104.16	102.73	105.48	105.75	104.24	104.49	102.87	104.06
106.43	106.01	104.85	100.55	105.33	101.08	102.5	101.75	107.88	107.19	105.46	106.52	103.11	105.14	105.32	104.63	105.85	104.06	108.66	106.53	106.26	103.77	105.08	104.43	104.95	106.82	103.15	103.69	106.11	107.9	103.57	104.32	106.6	105.46	103.56	105.83	105.45	104.73	105.18	105.28	107.26	107.07	106.17	108.29	101.64	104.64	108.01	102.8	103.94	102.97
109.56	111.42	112.65	109.32	110.36	113.13	111.72	110.96	112.46	109.44	111.15	111.73	111.72	110.83	107.96	109.7	109.71	111.18	110.99	108.3	108.31	109.1	109.25	109.29	110.2	107.18	108.94	107.17	108.86	114.04	111.12	111.2	108.51	110.18	108.93	107.5	111.77	108.38	112.84	109.43	108.86	110.27	109.87	110.64	111.37	111.68	108.94	111.62	109.19	110.59
100.98	98.861	101.66	101.26	99.406	99.846	103.36	98.044	99.48	98.625	101.86	98.646	97.684	101.42	100.55	102.2	97.667	97.639	101.06	99.698	98.541	102.38	96.258	100.33	98.018	101.5	98.956	100.1	98.875	98.131	98.488	100.19	99.567	101.28	98.605	99.133	97.956	98.934	99.838	100.43	99.525	100.43	99.244	97.842	100.5	103.22	98.05	101.86	99.913	103.07
109.47	107.89	107.3	108.66	111.12	109.9	112.09	112.02	111.62	113.17	112.01	110.63	111.52	109.32	110.39	108.6	112.68	107.16	107.94	114.8	110.94	110.76	110.53	113.65	110.72	111.76	111.02	110.32	110.15	112.48	113.53	111.35	114.13	111.92	111.78	112.13	111.7	113.43	112.06	110.7	110.7	110.12	111.12	113.14	113.88	108.95	111.67	111.8	113.19	111.15
110.74	109.32	112.35	109.82	114.7	110.01	111.72	112.15	110.34	111.99	113.23	109.36	108.99	108.15	112.03	113.16	111.62	112.33	111.73	108.75	108.44	110.61	112.96	112.3	112.06	108.77	111.99	111.71	110.53	112.2	110.74	109.98	110.89	109.3	110.35	113.51	112.16	108.84	110.22	113.51	109.07	108.69	114.6	112.02	112.17	107.64	110.93	115.51	109.37	111.64
105.75	106.75	105.72	104.15	104.77	102.88	104.97	107.42	104.78	105.37	102.6	103.86	102.54	105.57	104.65	109.95	106.54	106.83	104.13	106.87	106.07	107.14	103.01	105.74	106.51	108.54	104.24	109.5	104.34	104.44	105.88	105.19	106.39	108.59	106.52	107.66	104.75	107.02	106.06	106.19	102.98	102.66	107.04	104.21	104.76	108.21	104.83	103.94	104.61	106.78
111.47	112.98	112.98	110.5	110.31	110.01	109.34	107.68	111.75	108.92	111.99	112.05	113.72	112.04	112.57	112.09	109.72	113.45	112.15	107.37	115.44	112.37	112.68	112.84	109.52	115.7	113.87	108.24	112.6	110.16	113.71	114.39	107.83	113.35	110.27	113.32	110.22	109.36	111.02	110.5	110.4	108.32	108.27	111.2	110.85	110.24	110.73	111.77	110.94	109.13
104.47	106.49	105.28	104.81	104.93	108.48	106.66	105.05	106.3	109.1	105.39	107.52	107.66	106.85	103.65	105.9	104.67	106.59	103.83	102	105.27	101.57	104.48	104.7	106.52	104.05	108.05	105.08	107.09	106.53	104.65	106.22	106.89	104.14	106.38	104.39	106.48	105.81	105.92	103.77	101.52	109.41	107.37	103.21	107.16	103.04	106.14	107.53	107.78	106.45
117.5	118.95	116.67	116.26	116.55	116.14	117.26	116.17	117.3	113.26	116.15	114.27	115.58	117.87	115.31	116.35	115.58	112.06	118.46	117.91	115.95	115.56	116.33	115.85	113.98	113.99	119.35	116.72	113.36	116.18	116.04	117.54	118.87	118.45	116.76	118.46	114.97	117.76	118.19	117.18	116.43	118.72	115.42	114.62	112.9	116.18	116.6	114.66	117.02	115.43
108.37	105.08	105.36	104.45	106.83	100.93	106.16	105.53	106.21	107.14	104.95	102.95	106.57	107.21	106.53	104.68	105.8	105.32	105.06	104.27	105.26	104.57	103.24	106.94	106.99	107.35	105.19	103.18	106.94	106.6	105.89	105.3	106.93	104.08	103.13	103.77	106.55	105.13	105.37	103.91	106.64	102.95	103.97	109.79	105.61	106.89	104.45	105.6	106.05	105.15
100.63	100.97	101.45	103.33	100.88	101.74	98.812	100.55	102.56	101.76	102.07	99.162	98.738	102.97	99.434	102.46	101.18	102.01	97.795	99.442	101.47	99.668	102.52	100.19	101.93	102.51	102.87	103.74	99.983	104.75	103.21	99.002	100.26	102.98	101.74	100.7	101.75	101.3	96.657	100.66	99.988	99.633	98.291	98.803	97.076	98.967	100.85	99.925	101.03	102.14
104.59	101	99.271	102.1	98.853	100.24	99.368	101.35	96.747	99.151	99.869	103.18	96.089	100.33	99.842	99.236	102.53	100.42	101.1	103.1	102.18	101.26	102.97	102.44	102.37	104.84	102.67	102.89	102.08	99.428	102.05	98.484	99.778	96.955	97.953	103.27	101.7	101.93	99.607	101.22	99.868	102.14	100.5	100.51	100.52	101.94	100.85	102.59	97.964	100.18
114.18	115.42	112.39	114.43	114.5	115.71	109.53	114.59	109.87	112.13	111.94	108.71	114.73	110.99	111.89	114.33	110.89	107.81	112.37	108.58	110.17	109.75	112.98	115.27	112.44	112.38	111.42	111.46	108.91	111.46	113.14	113.14	114.15	111.55	111.72	110.55	110.81	113.79	109.01	111.88	109.73	115.65	109.78	115.2	111.11	113.99	109.96	113.03	111.88	112.31
111.02	112.18	117.67	112.11	112.29	113.75	112.17	115.33	108.89	112.22	113.4	113.52	116.84	109.65	110.29	108.18	114.06	114.94	114.81	114.05	114.34	115.13	110.75	108.22	112.03	111.13	114.38	111.39	115.19	113.1	112.33	113.67	111.41	111.29	113.74	111.71	113.47	111.29	112.56	115.11	113.57	114.19	115.11	110.94	109.82	109.55	115.39	114.2	112.36	111.89
104.42	108.16	106.41	107.45	102.92	107.6	106.89	106.73	106.89	107.07	105.12	104.64	106.78	102.91	105.63	106.1	106.2	107.86	106.62	106.37	104.84	104.82	108.06	106.56	104.2	106.36	107.46	104.03	110.6	104.57	105.43	103.9	105.02	105.86	109.47	108.2	107.96	106.71	107.2	106.89	105.45	106.5	107.02	107.25	105.12	107.95	106.96	107.59	104.69	107.05
110.83	110.41	108.35	111.49	109.64	110.46	108.29	111.24	109.83	110.89	109.05	112.89	110.49	113.46	112.37	109.47	110.4	111.33	112.46	111.14	109.63	112.24	111.42	110.12	110.55	111.79	113.12	109.21	105.49	109.58	110.71	110.28	112.65	110.77	107.44	111.6	108.1	111.24	113.15	111	110.37	110.21	109.24	110.1	109.77	109.4	110.18	111.33	111.55	110.37
107.41	106.98	108.01	107	103.36	106.38	109.07	106.69	108.06	105.25	107.17	105.11	104.53	108.63	107.16	104.35	107.74	106	106.82	105.64	108.73	107.01	104.06	106.98	108.91	106.26	102.16	105.98	107.51	104.37	106.48	107.97	103.98	108.3	104.64	105.5	107.42	103.65	104.3	104.62	105.06	107.46	102	104.99	105.93	109.37	105.55	103.49	107.29	106.08
112.49	110.9	112.71	112.91	113.14	109.73	108.82	113.71	113.2	113.46	110.4	110.85	108.08	110.55	113.69	113.24	111.53	110.29	109.64	110.22	110.41	112.95	113.41	113.83	114.62	113.13	113.66	113.66	113.29	113.33	111.54	112.08	114.23	109.72	111.39	113.19	112.03	111.75	114.4	112.77	113.77	111.79	112.33	113.7	110.31	113.24	110.99	113.37	113.09	113.14
103.96	108.68	102.34	105.64	104.28	104.41	102.95	106.34	105.63	106.12	106.38	105.07	106.36	105.16	106.22	105.86	104.39	103.49	105.2	108.27	108.45	101.41	105.29	104.61	105.83	103.93	104.11	104.09	107.99	107.56	105.72	105.18	107.36	105.14	107.68	102.31	105.01	108.15	107.76	106.75	102.93	108.42	104.28	104.77	102.83	103.55	105.14	106.71	105.05	104.36
114.32	114.17	109.49	110.34	111.73	114.88	113.59	113.63	113.83	114.14	114.22	115.5	112.56	111.3	112.59	112.49	110.07	112.12	110.6	112.72	112.5	111.94	114.7	110.57	115	115.41	113.06	117.68	112.69	114.25	112.97	112.06	111.48	109.76	115.45	114.77	111.61	110.79	108.66	110.18	112.27	112.66	114.74	111.23	116.22	111.61	113.95	113.51	113.25	110.69
116.34	119.89	116.17	116.26	122.33	115.45	120.52	116.98	116.46	120.02	117.74	121.6	119.28	117.86	112.9	118.48	114.95	119.35	117.7	117.66	118.02	116.97	119.74	117.76	115.96	118.15	116.67	117.33	118.63	116.9	118.13	118.81	119.83	121.07	118.1	115.93	117.53	117.9	115.86	117.72	118.57	117.03	113.93	120.19	118.51	116.48	117.55	117.33	118.95	119.7
108.7	110.02	106.52	111.28	109.68	109.6	108.12	111.68	108.54	109.33	110.27	112.2	112.49	113.8	108.51	107.81	109.41	110.28	108.45	112.57	108.61	111.88	108.21	109.85	108.1	113.42	112.05	108.21	107.65	108.67	111.58	109.95	111.96	113.43	109.46	110.39	106.57	111.68	110.3	110.43	108.38	106.85	110.36	112.35	107.52	111.07	111.68	107.46	110.17	109.96
109.45	111.99	109.4	112.01	109.04	107.98	111.52	111.94	106.4	108.13	110.05	110.37	111.87	109.81	107.55	110.95	107.58	107.33	110.05	108.25	107.95	108.14	110.94	107.93	110.18	111.8	111.92	108.5	111.68	109.89	112.27	110.32	109.82	110.58	109.3	111.97	110.06	110.99	114.4	112.02	110.68	110.53	109.96	109.62	114.03	111.62	108.97	108.06	109.33	106.32
103.03	106.59	106.6	108.6	104.13	108.18	106.26	102.35	106.01	108.68	107.22	107.96	103.82	106.45	106.85	106.5	107.66	108.19	109.75	108.17	107.76	104.81	103.41	105.09	104.43	106.81	102.83	106.5	105.79	105.92	104.08	103.45	105.88	106.51	106.37	103.76	101.92	104.21	105.99	105.3	105.1	104.09	106.05	109.39	105.79	106.05	106.77	101.9	106.6	103.49
103.65	106.56	107.71	107.75	106.25	110.4	107.54	109.59	106.97	106.29	107.01	107.89	108.24	105.28	109.49	107.67	109.39	108.3	105.77	105.85	105.38	108.37	104.48	108	107.79	108.49	105.18	108.84	106.26	107.63	106.25	109.23	105.81	103.07	105.73	108.57	108.12	105.32	107.98	106.91	109.37	106.08	107.51	108.68	107.93	110.55	107.96	106.35	106.88	109.85
105.4	108.56	103.36	105.75	109.99	105.73	107.61	107.76	107.33	105.28	107.18	109	105.43	109.4	103.69	105.86	110.81	107.01	109.85	105.14	108.8	106.42	106.27	107.59	110.08	109.03	108.31	107.48	106.94	109.23	108.18	107.4	108.79	105.29	108.29	107.61	107.46	104.29	108.75	107.3	106.07	107.13	110.83	105.16	108.7	107.45	110.43	105.64	109.67	109.31
113.48	112.53	110.77	115.88	111.39	112.53	111.38	107.15	108.89	111.3	112.32	113.94	112.53	110.56	111.82	111.48	113.75	111.05	113.17	109.34	110.3	112.31	108.74	114.31	111.25	110.37	112.15	113.69	110.68	111.03	109.57	113.05	111.79	113.52	111.62	108.3	111.53	110.22	110.24	111.84	111	116.23	110.55	112.51	111.55	110.46	109.79	112.36	111.89	110.91
116.28	117.11	119.95	118.2	116.16	116.81	118.65	115.13	117.48	120.97	113.38	115.64	113.97	115.3	114.08	116.32	115.62	113.07	116.77	114.07	117.58	118.9	117.59	117.92	116.31	115.82	117.6	117.79	117.67	115.84	116.13	115.57	115.8	116.9	119.94	116.34	115.69	118.2	115.5	112.41	115.29	114.42	119.31	116.93	118.3	112.78	113.44	117.05	116.07	115.87
106.92	101.21	104.44	105.71	106.57	102.37	100.69	106.75	104.11	105.44	105.07	104.95	103.45	105.1	104.1	106.83	104.72	104.31	103.72	105.88	107.14	103.32	102.32	101.93	104.61	100.95	104.1	105.1	105.17	107.78	104.88	106.31	105.93	107.93	104.36	104.35	104.95	100.45	106.22	105.91	103.47	107.91	104.01	106.42	103.47	105.51	106.46	105.9	108.48	106.77
108.7	114.35	106.19	109.52	110.54	111.53	112.93	111.13	115.24	112.6	112.62	107.75	110.31	111.51	114.39	110.32	113.17	109.75	111.95	109.58	113.5	111.1	110.44	110.25	112.74	114.91	110.52	108.02	112.51	114.44	110.54	111.68	113.75	112.9	112.32	111.49	110.87	109.16	109.84	112.39	111.18	110.47	108.72	112.88	109.38	108.54	108.76	112.54	113.55	108.98
112.06	112.57	111.07	114.91	111.94	111.46	112.07	111.43	107.71	112.23	109.36	113.36	106.26	110.52	113.38	110.46	114.16	113.02	111.96	112.15	108.47	113.74	108.13	112.67	110.47	114.23	112.41	110.08	113.76	112.87	112.97	108.99	110.57	114.56	113.22	108.2	113.44	112.07	109.52	112.61	111.76	111.32	111.05	113.27	110.48	112.87	116.02	111.1	114.14	107.31
103.37	105.79	106.82	105.07	105.76	104.74	102.69	104.49	107.32	102.14	104.77	103.31	103.83	104.06	107.91	104.74	105.43	105.14	102.17	106.76	104.28	104.95	102.43	103.88	107.67	102.23	107.76	105.57	100.42	105.71	105.71	106.61	105.83	103.4	103.38	105.43	101.35	107.21	106.88	105.21	102.49	102.36	106.37	107.69	101.59	103.19	103.15	104.65	103.14	101.85
113.25	112.45	111.9	114.61	112.79	110.05	110.95	108.92	113.66	111.92	112.43	114.59	113.26	108.87	112.58	113.97	111.05	111.38	110.18	111.45	111.12	110.64	113.52	111.91	112.43	113.06	110.54	110.15	114.04	112.23	111.58	112.94	112.17	110.8	113.1	114.2	113.62	112.44	113.68	112.07	112.86	112.23	113.14	113.84	111.86	112.21	109.95	113.62	116.13	114.73
114.05	115.9	112.16	114.74	113.81	110.74	111.82	111.65	113.5	110.76	107.67	110.34	114.29	112.77	111.41	114.57	113.69	110.55	114.04	111.36	109.61	110.5	112.04	113.28	112.01	112.11	110.39	108.34	114.78	111.79	115.84	111.94	107.26	111.35	110.76	113.1	110.88	109.44	113.46	107.34	112.74	114.29	109.89	110.49	110.47	111.93	111.43	111.53	114.6	114.64
100.48	103.77	105.03	104.95	102.73	105.25	103	101.23	104.22	101.88	103.49	100.35	101.85	101.57	107.07	105.62	103.25	105.86	104.09	103.78	103.52	102.91	102.39	100.93	104.08	103.54	104.57	104.43	101.69	103.26	105.06	104.72	104.32	103.23	101.63	106.36	107.07	102.51	104.27	102.12	104.96	106.88	102.76	103.31	102.76	103.85	103.19	104.94	104.42	106.88
107.34	110.34	108.51	109.08	113.82	110.98	110.6	109.62	109.09	109.19	110.96	113.56	114.98	108.03	110.47	107.83	111.12	114.59	108.19	110.74	110.59	109.67	113.03	107.12	109.84	110.31	111.88	109.54	107.72	109.16	110.89	110.69	111.08	107.86	110.23	108.6	109.24	110.93	108.47	108.62	108.91	107.9	110.47	112.33	108.36	112.02	110.71	108.93	109.98	111.17
100.09	100.94	98.83	99.559	99.587	101.55	100.07	96.127	99.678	99.171	98.638	96.866	100.62	97.73	99.795	97.829	102.42	102.31	102.27	96.97	100.53	104.08	99.436	99.759	98.559	99.592	98.964	100.52	100.4	102.66	100.63	98.593	100.94	98.682	99.796	98.778	100.49	104.32	102.18	98.515	100.41	98.614	99.51	95.15	96.95	99.071	99.391	102.61	98.409	98.711
102.63	106.67	105.2	105.41	105.56	107.24	111.77	106.34	107.3	107.34	106.72	103.76	104.83	104.8	103.75	106.58	106.34	105.99	106.76	106.04	104.91	105.1	105.82	103.57	104.96	105.86	108.18	104.43	104.37	104.49	107.73	108.28	105.07	103.97	107.3	103.31	106.74	107.77	105.23	105.94	102.3	106.76	103.81	103.2	105.26	105.83	102.68	104.98	107.44	104.86
105.43	104.87	106.71	107.06	101.92	104.12	104.95	107.39	101.33	101.79	105.68	103.6	102.9	103.63	101.37	104.33	103.21	101.96	105.18	103.96	103.3	104.79	103.64	104.43	100.8	105.74	105.06	103.07	101.16	104.84	107.48	105.66	104.74	104.25	105.02	102	102.45	101.45	105.33	105.47	106.36	105.13	105.19	101.8	108.2	105.09	105.85	104.64	102.2	109.28
111.72	111	114.17	111.19	109.98	112.41	111.12	110.26	109.15	114.38	112	111.88	112.21	109.79	110.47	113.49	111.87	111.32	110.3	111.66	112.68	109.69	114.28	114.3	110.2	110.08	112.19	107.76	111.66	110.95	109.76	112.12	111.11	109.69	111.15	113.13	110.93	110.84	111.16	109.38	114.27	113.5	110.45	110.33	111.65	113	114.42	111.12	112.05	110.28
107.06	108.41	109.41	108.38	107.32	109.48	109.76	106.43	105.77	104.2	104.57	101.86	106.64	107.06	105.12	107.48	108.2	109.88	106.91	107.8	105.59	107.42	105.49	108.75	107.29	108.01	104.59	111.16	107.66	106.38	106.85	106.12	107.02	104.71	105.91	108.34	108.07	104.6	106.15	105.28	106.61	104.52	106.04	106.08	105.79	105.19	103.54	107.07	103.5	108.54
111.68	112.29	110.67	111.35	112.85	109.36	113.62	114.52	110.31	107.72	112.8	113.88	110.96	111.49	114.18	114.58	112.71	110.38	112.42	110.68	112.66	111.8	114.33	112.07	110.88	111.67	114.22	110.58	110.24	108.52	110.77	113.41	113.18	111.41	113.85	112.58	111.5	111.93	112.53	111.47	115.16	111.36	112.26	114.8	113.23	110.27	108.32	112.68	111.12	111.8
112.21	112.42	111.97	112.91	113.13	116.06	111.07	115.43	114.72	111.61	110.19	113.92	111.14	112.22	111.57	114.81	111.19	110.91	109.1	113.35	108.9	109.46	110.87	112.89	111.42	112.42	108.99	114.64	111.31	110.9	111.39	111.04	113.76	112.31	110.09	111.66	110.84	110.45	111.92	112.04	112.39	112.09	110.23	113.38	114.62	113.91	111.6	111.91	111.8	109.63
108.01	102.18	103.64	104.47	105.27	106.53	105.56	105.63	104.56	106.89	102.87	99.895	106.04	105.7	105.95	105.85	106.17	105.34	107.77	105.82	104.83	106.04	107.67	102.58	107.16	104.27	105.5	106.06	106.13	107.77	102.36	105.03	105.76	104.72	106.28	105.07	105.65	102.78	106.85	107.35	105.6	105.73	104.43	103.49	106.28	105.22	103.68	103.28	99.794	103.25
105.65	103.19	103.47	106.85	102.84	107.2	104.04	102.83	103.98	101	103.84	105.02	104.37	103.54	106.8	104.3	103.54	105.57	103.94	102	107.93	103.84	106.27	102.82	102.41	102.58	104.7	105.19	105.97	103.33	105.06	105.89	103.06	100.88	104.12	102.72	105.27	106.83	106.08	105.07	104.86	102.47	103.75	103.92	104.87	105.69	104.28	102.78	102.62	108.51
107.14	107.02	107.68	107.38	106.48	107.41	103.57	105.04	106.14	106.79	105.25	102.44	103.64	104.09	104.96	103.59	104.02	106.75	106.52	104.22	105.5	105.84	101.71	103.85	100.43	102.91	104.42	106.06	107.33	101.56	103.78	102.89	104.91	104.34	101.12	101.84	105.48	103.98	102.69	102.27	104.56	104.63	105.95	106.75	104.47	103.74	105.15	107.14	107.5	107.9
105.08	107.73	106.37	107.39	107.23	103.98	104.35	109.42	107.1	105.16	107.14	108.89	107.49	106.95	108.92	108.53	103.53	106.8	104.02	107.97	108.93	100.68	107.79	105.62	108.31	107.86	107.38	107.26	104.8	107.55	105.08	105.14	107.95	105.15	104.45	104.64	106.48	109.39	109.36	107.05	107.04	102.32	106.76	105.54	107.58	106.04	104.26	107.83	105.43	105.74
102.41	104.21	102.65	105.42	101.09	102.61	105.02	105.84	103.71	104.08	103.69	101.62	104.83	103.18	102.07	102.83	104.93	104.43	104.46	105.97	106.09	106.53	106.16	106.1	104.88	102.58	103.53	107.8	105.82	102.86	103.72	104.59	104.48	105.94	104.81	105.21	106.71	101.47	103.5	104.19	104.95	100.62	103.6	104.29	100.89	105.27	104.42	102.78	107.86	103.57
115.88	117.25	117.64	116.71	118.34	116.92	115.3	116.78	116	117.6	114.34	119.21	118.72	118.34	118.99	119.91	117.48	117.09	120.24	117.11	115.75	117.76	117.25	120.93	116.74	118.31	116.93	118.6	113.47	117.23	116.21	116.78	116.66	116.73	118.84	117.49	115.99	117.55	116.64	117.89	117.37	119.57	111.62	117.95	111.83	117.76	119.35	115.59	116.8	119.11
107.8	106.96	109.26	106.78	106.3	105.04	104.22	105.13	106.02	105.98	105.18	107.11	107.49	108.32	104.87	107.51	107.36	105.43	107.42	107.07	104.71	105.2	107.03	106.98	110.69	106.14	104.96	106.08	105.03	109.11	107.91	108.54	108.33	109.45	106.97	105.82	106.54	105.35	106.84	105.36	107.8	105.95	101.16	106	106.86	108.41	106.4	108.46	102.64	110
107.94	106.46	104.61	103.89	103.37	109.64	107.28	106.5	106.24	111.59	108.07	104.93	107.71	107	106.99	107.23	107.89	105.68	100.59	104.3	108.33	104.48	103.58	105.36	109.55	105.47	104.66	105.6	105.41	107.42	108.72	105.27	108.88	108.98	106.48	105.61	106.37	103.54	105.89	104.69	107.33	106.56	104.84	105.05	103.84	107.47	108.37	105.7	109.85	106.72
106.25	107.37	104	105.76	105.7	106.83	104.53	103.2	106.65	106.55	104.64	103.79	106.75	102.72	104.12	105.84	108.35	103.94	107.37	107.71	104.26	103.79	106.09	109.06	105.46	106.45	107.19	108.92	104.25	106.96	104.57	106.74	106.38	105.23	103.66	106.1	109.19	105.41	107.34	102.07	106.44	107.67	102.85	106.19	104.81	107.95	107.67	105.32	104.12	105.07
105.53	107.19	105.28	105.26	104.98	105.22	106.13	106.48	105.47	108.14	108.93	108.1	105.58	101.81	108.6	105.28	106.96	104.16	105.9	102.98	104.14	107.7	104.42	108.04	106.57	100.82	106.94	105.56	106.39	108.36	105.08	103.56	107.28	106.22	107.06	105.56	106.98	110.02	106.56	103.54	106.85	106.76	102.33	107.46	103.71	106.8	107.29	106.1	107.69	103.78
104.76	102.89	107.84	106.3	100.68	106.51	104.9	105.46	106.56	107.48	109.01	107.73	108.12	103.37	106.29	106.39	104.84	106.85	102.14	108.55	105.5	109.18	105.41	107	104.29	104.05	109.15	106.99	105.15	106.12	103.51	106.84	106.54	103.19	104.61	105.07	102.31	106.13	106.67	103.4	103.12	104.28	107.34	107.42	106.22	105.54	107.72	101.63	106.23	104.28
106.99	105.55	106.13	107.38	102.85	106.02	107.54	105.86	102.82	105.66	105.79	102.69	106.53	103.53	103.63	106.2	105.9	106.33	105.16	106.91	104.8	107.97	109.81	104.03	104.67	103.42	105.07	103.24	103.05	107.1	104.63	104.43	104.51	105.35	107.81	105.35	106.59	105.29	107.17	105.95	106.61	105.37	105.57	103.07	103.94	104.99	105.61	105.12	107.21	106.13
111.5	112.8	113.61	110.48	110.15	110.89	114.49	109.16	109.53	109.94	112.8	112.08	111.88	111.41	114.17	112.82	110.36	115.64	109.83	110.54	112.56	110.24	111.29	112.38	112.5	113.51	110.45	112.33	111.63	110.97	112.02	110.07	106.99	107.4	113.18	111.48	115.31	112.42	110.31	110.89	110.81	109.71	114.67	110.93	110.82	108.88	110.49	112.33	114.31	108.44
109.36	108.07	112.51	113.16	109.79	110.22	110.65	110.79	111.88	111.54	110.1	112.84	111.25	112.03	108.5	110.09	113.12	111.56	113.27	110.31	109.8	109.45	107.07	112.88	112.23	111.95	109.69	111.57	113.35	110.18	112.74	108.23	110.64	114.05	108.92	108.63	113.51	110.93	109.85	109.84	111.65	112.73	109.01	111.53	109.27	111.64	111.48	109.61	112.76	112.47
107.94	108.95	104.38	104.63	106.78	107.58	106.5	104.92	106.56	104.99	108.92	105.96	105.87	106.25	105.5	107.87	110.11	105.81	103.26	108.13	106.36	105.75	107.08	105.71	102.84	106.76	105.4	108.08	107.05	110.54	108.23	105.29	104.33	104.76	109.79	107.26	106.05	106.42	106.1	108.18	106.69	104.89	110.65	109.91	104.97	106.64	107	103.36	109.62	106.11
104.58	104.15	106.94	107.01	106.11	105.54	106.25	107.13	107.86	104.83	105.6	102.21	107.22	106.47	108.29	105.75	104.69	105.04	106.55	103.27	106.75	107.12	104.94	105.99	105.09	103.03	106.37	109	104.88	103.75	104.91	104.21	106.97	103.88	104.28	104.17	104.7	104.84	102.15	104.43	104.74	104.97	107.2	105.72	108.58	107.02	105.25	105.16	105.73	105.57
105.93	104.29	106.94	105.35	105.36	103.8	101.83	103.63	103.47	103.23	105.16	103.98	103.08	102.85	104.5	101.37	102.47	105.69	103.15	105.7	105.79	101.51	101.83	106.33	104.33	101.38	104.3	105.24	104.65	104.91	104.66	105.82	105.73	102.61	106.11	104.34	105.34	103.7	104.59	102.82	105.8	104.69	103.5	107.6	103.09	107.41	106.02	105.17	100.52	103.19
101.17	103.89	103.66	104.63	104.66	107.76	106.42	106.15	105.3	104.86	108.41	105.78	107.49	102.25	103.83	106.17	105.67	106.52	104.12	104.96	108.05	107.1	107.84	103.74	103.78	107.42	107.35	106.1	103.28	108.73	105.74	109.59	105.2	105.59	105.14	102	103.9	109.14	105.91	106.25	108.27	106.48	104.06	106.04	106.62	107.25	105.97	107.49	108.57	106.03
111.7	108.22	110.78	110.99	108.67	111.05	111.08	109.83	112.18	109.13	105.48	108.86	110.74	109.85	111.1	106.23	110.23	108.36	111.16	108.21	110.56	110.6	106.26	111.88	112.86	109.92	109.29	109.09	109.85	109.77	109.42	107.15	110.37	106.13	107.97	108.77	111.88	106.72	109.64	110.87	114.65	110.72	111.2	111.64	111.13	111.07	107.48	110.11	111.04	109.24
106.62	107.08	106.77	103.8	104.66	106.45	105.65	107.08	106.56	107.21	108.12	106.28	103.95	106.42	105.73	105.08	107.55	109.37	107.78	108.8	106.03	105.38	107.9	108.73	104.63	110.37	107.1	106.08	105.06	104.82	107.32	103.62	102.95	107.51	106.94	108.76	108.07	106.25	109.05	107.31	106.6	105.12	107.29	108.14	106.2	106.21	107.94	110.74	107.17	107.38
103.84	105.04	105.71	104.44	105.82	105.51	104.91	108.07	105.04	105.18	105.28	102.99	102.79	103.64	106.85	106.6	107.27	103.56	105.47	104.86	104.25	106.82	105.94	106.92	107.71	104.57	105.23	101.92	106.77	106.37	106.81	105.27	104.86	103.71	104.88	105.98	100.33	107.65	105.1	101.96	105.02	103.85	104.1	107.2	105.23	106.36	104.74	106.12	103.16	106.86
101.48	100.52	103.03	101.46	100.47	96.661	99.401	100.89	100.42	102.2	100.18	102.15	101.51	100.57	100.52	101.7	98.711	100.44	99.263	99.875	100.5	103.52	101.79	99.922	102.38	102.59	101.91	97.253	103.53	102.53	100.6	98.49	98.701	102.74	99.66	97.912	100.81	101.34	104.39	99.873	100.2	102.29	100.97	101.22	101.99	105.49	98.729	98.89	97.916	102.34
113.69	110.36	111.39	111.77	110.56	113.27	110.36	110.02	111.3	111.9	114.85	108.43	114.06	113.3	112.6	111.87	114.02	109.82	112.04	109.19	109.81	115.89	113.43	109.7	112.09	109.05	113.22	109.96	113.11	112.96	111.95	111.46	115.26	111.21	111.12	114.57	109.36	113.67	110.6	113.29	110.52	110.7	111.31	112.45	113.69	114.29	113.11	109.98	111.6	111.34
106.64	103.87	106.45	102.93	103.17	105.34	107.21	104.39	104.24	104.15	105.81	104.71	102.75	108.63	105.93	106.93	106.21	103.94	106.37	106.94	105.61	108.77	105.84	104.47	108.07	103.18	106.44	104.43	101.59	108.08	104.9	104.49	108.49	109.42	107.17	104.9	103.51	103.63	105.17	105.2	108.17	105.87	105.06	103.68	104.76	103.84	103.55	104.59	107.94	105.86
118.44	118.14	115.81	119.95	116.17	116.08	122.14	117.8	117.18	119.14	116.09	118.81	119.16	118.11	115.4	116.37	119.63	115.78	118.52	115.84	119.82	117.76	118.55	115.79	118.93	114.69	117.42	118.83	116.54	119.46	113.53	115.33	116.37	120.77	121.09	119.81	116.39	116.71	115.97	116.69	120.47	118.49	117.92	117.03	120.26	114.53	117.28	117.48	117.23	117.35
105.41	104.37	105.79	102.19	105.96	106.26	108.61	104.16	106.39	103.39	104.22	107.25	106.4	105.68	106.58	106.31	107.23	107.8	104.41	106.46	104.11	102.5	108.06	108.36	104.25	107.69	103.71	103.15	104.12	102.91	105.57	104.54	102.76	102.57	107.28	102.58	106.41	105.66	106.48	104.08	106.19	105.95	106.89	107.66	104.23	103.59	104.63	105.4	105.62	103.82
110.7	114.7	110.76	113.96	111.77	109.98	113.05	110.47	114.61	112.03	108.34	112.42	113.26	111.6	116.06	112.05	110.76	111.5	110.45	107.93	110.45	111.61	110.49	113.26	106.31	109.78	110.76	109.09	110.76	110.84	112.03	111.19	111.82	111.81	111.37	110.21	113.61	111.34	109.25	112.11	105.19	111.7	112.48	114.74	111.46	113.52	110.79	114.08	113.11	108.85
104.38	107.29	106.21	106.01	103.8	106.9	106.06	108.29	107.33	106.17	109.01	108.86	105.12	109.35	106.97	109.39	104.64	105.28	107.49	107.8	109.16	105.38	106.14	107.5	108	110.96	104.86	107.65	105.8	107.86	106.14	107.25	104.59	105.54	105.35	104.85	106.84	102.81	109.06	107.61	104.74	105.99	106.95	108.26	107.73	106.78	108.16	105.51	105.92	107.04
106.21	105	105.98	104.56	107.35	108.1	106.59	105.26	105.08	106.07	106.37	106.11	105.08	106.94	106.13	105.51	105.34	104.89	105.38	104.15	106.55	104.56	105.05	103.43	106.88	107.55	106.71	107	102.45	104.66	107.23	101.48	104	106.12	108.76	103.34	103.84	108.26	106.81	105	105.99	104.18	107.93	104.55	104.33	107.17	106.09	103.69	106.84	107.47
103.02	104.19	107.56	103.63	105.01	104.22	106.18	105.13	104.39	108.87	108.98	102.89	105.64	106.71	103.45	104.9	104.26	109.45	107.05	104.99	107.91	101.38	105.53	105.13	104.57	106.02	108.24	112.14	105.8	104.67	108.05	104.93	108.96	105.65	106.42	105.54	105.76	102.99	107.7	108.7	104.75	103.65	106.14	107.4	105.25	103.52	105.27	103.53	108.32	107.12
104.74	100.63	102.12	99.287	101.34	100.91	101.99	101.12	100.5	97.061	97.068	97.128	100.79	99.92	97.424	102.19	102.61	98.285	101.26	99.183	101.81	96.841	100.4	100.85	102.56	101.12	101.01	100.62	100.08	97.578	98.961	100.23	100.4	99.766	99.001	97.436	100.74	101.75	100.81	100.09	99.206	100.02	103.27	99.97	100.63	100.11	102.19	102.01	99.034	101.49
104.81	104.29	103.82	105.87	102.76	103.44	107.72	104.8	107.58	107.58	109.43	107.47	104.7	105.93	109.05	107.32	107.97	104.96	103.9	103.81	105.11	108.76	105.55	106.45	104.71	105.31	106.2	107.35	105.35	102.58	106.87	107.49	104.28	102.9	105.48	104.45	106.53	108.47	108.59	106.28	105.31	106.93	106.46	109.39	103.61	107.77	104.2	105.61	108.51	104.39
105.48	104.88	107.67	110.37	106.88	107.6	107.02	107.91	106	106.5	103.34	104.06	104.01	106.28	104.27	107.25	104.37	102.68	101.38	102.59	103.32	105.03	104.54	102.69	106.1	105.28	103.82	104.75	109.23	105.43	103.2	102.73	105.51	104.82	104.76	103.05	107.14	106.57	103.25	103.47	100.94	106.25	107.26	108.46	102.33	106.6	105.07	107.33	105.33	103.57
102.31	108.36	104.31	107.65	108.09	104.56	107.41	105.84	110.59	105.41	105.53	105.92	104.02	107.15	105.23	106	107.36	104.99	106.54	108.65	107.72	105.68	107.08	103.08	105.76	105.56	108.3	105.08	106.38	103.4	102.13	108.69	106.1	107.03	103.71	105.14	107.23	107.99	106.45	104.04	105.09	107.84	107.99	105.63	104.15	109.5	105.25	106.94	108.88	107.93
106.96	106.25	104.85	106.25	106.64	108.58	105.52	106.14	104.44	107.47	105.13	105.94	109.05	110.08	106.75	104.14	104.64	103.86	108.86	105.25	105.22	105.13	107.11	104.71	106.72	106.8	105.02	102.58	107.04	108.32	105.98	104.5	106.25	106.83	106.73	106.94	106.1	104.1	104.58	107.35	108.58	103.98	104.74	103.58	105.55	105.26	106.88	103.53	102.79	104.04
113.57	111.35	113.53	110.11	110.79	111.51	113.04	110.76	111.65	109.71	112.53	113.21	113.5	113.27	111.88	112.51	111.88	112.71	113.76	107.51	111.15	111.96	115.78	111.69	112.67	109.18	111.86	109.15	111.06	111.67	112.86	110.38	109.48	111.4	108.36	112.14	108.23	113.03	109.44	111.19	111.06	111.45	109.65	107.81	113.29	109.48	110.92	109.15	111.27	105.65
107.14	105.96	103.56	107.01	104.92	105.04	104.67	105.52	108.35	110.78	109.67	108.58	105.6	106.52	108.75	104.6	105.34	107.35	108.4	107.33	107.28	107.83	105.64	104.14	106.7	106.21	105.89	108.64	107.74	107.22	106.91	108.22	106.91	105.48	107.23	108.03	105.61	104.54	107.84	105.45	106.07	107.26	105.32	106.54	107.68	106.41	104.8	104.93	107.43	105.33
110.87	107.88	111.84	111.7	111.47	112.29	109.66	111.04	114.96	109.22	112.35	113.77	111.96	112.88	112.08	112.14	112.93	113.8	110.52	111.19	109.71	109.69	112.11	117.73	110.3	111.14	114.25	113.48	112.67	112.98	110.8	110.39	112.36	110.33	110.21	110.18	110.19	111.76	112.03	110.83	114.42	108.6	110.01	112.96	111.47	113.67	111.92	112.16	113.77	114.66
105.25	104.08	108.87	106.63	106.14	102.63	102.62	104.06	104.74	108.22	106.17	104.28	105.87	104.98	104.98	102.99	105.39	106.37	104.53	102.91	106.63	106.21	107.99	104.4	105.68	105.07	105.4	109.36	105.86	106.52	105.27	106.62	107.74	103.45	104.86	108.72	105.92	107.87	108.93	99.87	108.08	107.17	105.91	107.95	104.69	108.01	109.86	109.5	104.64	105.35
105.62	107.5	106.71	107.22	106.46	107.53	108.02	105.38	104.64	106.01	106.57	104.07	107.92	108.64	108.01	106.71	107.97	104.7	107.11	105	105.03	106.17	106.21	107.03	106.77	109.99	106.06	103.63	104.95	102.71	108.79	107.59	104.22	105.91	105.73	104.51	107.67	106.85	104.08	105.7	107.85	103.77	105.71	105.17	107.84	106.52	108.44	107.17	107.35	104.05
104.88	103.18	105.75	105.83	103.97	104.47	106.48	105.74	104.8	103.33	106.67	107.21	105.91	106.68	106.81	104.49	105.08	105.71	106.2	104.63	107.02	101.05	106.5	107.54	106.24	105.95	105.67	104.52	105.52	109.24	105.88	106.57	101.71	106.06	104.79	103.83	103.39	106.19	103.93	104.56	104.03	104.53	104.01	106.65	106.3	103.13	104.71	102.25	105.91	105.16
105.36	104.43	103.59	105.34	103.08	107.12	104.34	104.37	103.08	105.91	107.22	104.89	106.81	105.34	104.04	104.32	105.01	102.64	102.65	105.34	102.21	102.87	100.99	102.92	105.92	104.96	104.64	106.16	102.64	105.11	106.82	101.11	104.34	104.32	106.85	102.23	104.38	103.47	102.68	104.37	105.03	102.66	100.65	106.37	103.25	104.23	105.97	106.1	102.78	106.86
107.78	110.19	106.43	107.59	106.05	105.22	105.58	109.97	108.49	109.95	107.75	106.35	102.85	106.73	104.36	107.27	103.84	105.29	104.43	102.75	107.73	104.05	105.58	105.93	104.3	106.6	108.51	108.42	105.46	106.27	106.68	103.31	104.32	106.75	106.23	104.04	104.75	103.97	108.11	104.95	104.46	106.45	108.52	105.91	106.92	105.93	105.76	105.49	106.69	107.53
108.48	109.93	112.56	108.84	108.8	111.3	110.02	113.75	111.7	109.23	112.33	112	113.02	111.81	112.23	113.08	113.14	107.62	112.01	114.71	111.76	107.97	110.81	112.12	111.46	111.86	109.37	111.46	112.64	109.7	112.34	108.15	109.69	109.37	113.9	107.45	108.47	112.52	107.36	109.33	111.97	109.84	114.52	111.83	109.64	110.4	109.42	107.18	111.33	114.18
111.43	107.7	110.45	111.07	108.88	109.98	110.56	107.64	108.32	111.2	108.32	107.95	112.12	110.65	109.19	108.57	111.32	106.8	109.09	110.79	108.87	112.85	108.62	108.2	107.21	106.92	107.41	108.61	108.37	109.63	109.03	111.3	110.95	109.39	107.08	109.71	108.97	109.54	109.75	110.32	109.43	111.59	110.03	110.65	110.74	109.61	110.4	110.51	104.71	108.29
103.79	107.13	107.63	107.18	108.25	105.02	105.71	109.5	107.17	106.87	107.48	104.88	107.04	105.48	107.87	107.04	105.41	104.89	108.23	106.88	102.5	106.45	106.82	109	107.99	104.21	103.45	106.77	109.52	106.38	108.2	107.68	108.44	107.48	107.83	107.53	106.22	105.69	104.7	105.41	105.97	109.67	106.1	103.94	108.76	106.43	105.41	108.85	106.3	107.83
113.05	111.55	113.25	111.92	111.29	109.94	110.14	110.44	106.75	109.93	110.9	110.7	112.98	107.3	109.33	109.71	114.38	116.74	112.62	110.64	108.9	109.14	110.9	111.48	111.54	110.56	113.52	111.08	108.11	110.98	107.96	110.03	112.93	107.86	111.74	112.47	110.75	111.09	110.69	108.45	106.74	109.79	111.81	107.5	112.2	111.18	113.34	108.39	111.02	113.16
102.11	101.31	96.003	96.499	97.932	97.531	101.07	102.78	98.624	102.68	103.08	100.53	101.45	98.346	98.773	102.41	97.72	98.65	99.083	98.378	101.38	96.062	102.28	98.582	95.753	99.879	93.588	100.94	96.911	99.766	100.99	102.57	98.305	99.166	97.026	98.636	102.33	101.12	98.585	99.533	99.866	101.86	103.14	99.083	98.335	102.56	99.783	100.53	100.92	104.01
106.61	102.62	106.11	107.34	106.86	107.21	104.1	105.93	106.65	104.52	107.97	105.28	106.7	105.1	104.76	105.36	106.59	105.47	100.64	104.57	105.51	107.32	103.87	106.42	106.44	102.96	102.59	106.09	107	108.3	105.11	107.86	103.89	106.92	106.17	107.92	105.76	107.01	105.49	105.64	105.17	106.66	105.76	106.53	105.59	104.5	102.66	108.06	105.07	104.35
105.42	102.55	103.65	104.33	105.96	100.33	105.21	104.7	103.71	103.49	102.74	103.67	103.57	104.22	105.81	102.35	104.24	102.56	104.81	101.61	102.14	107	105.12	107.4	103.39	106.1	104.96	99.082	102.94	104.47	102.28	105.12	103.71	105.42	104.32	106.03	102.86	103.74	104.2	107.7	104.44	102.76	103.57	106.43	106.41	103.19	103	102.19	105.71	106.39
110.5	116.3	110.73	111.3	112.21	115.9	114.62	112.18	112.51	110.55	112.51	111.27	112.45	113.12	111.49	113.68	110	111.38	110.43	112.78	110.19	110.85	110.44	110.36	112.29	113.8	114.42	110.73	113.03	110.13	111.33	111.68	112.09	113.53	112.11	112.01	110.63	112.03	112.79	112.72	113.32	109.81	112.5	113.05	112.07	111.95	110.04	111.57	113.67	110.66
104.84	104.98	105.27	106.08	107.92	102.55	104.16	106.79	103.08	104.5	105.32	106.75	108.35	106.45	105.95	103.71	105.01	104.77	104.46	107.09	106.6	104.07	110.08	102.35	104.43	105.16	105.72	105.3	104.5	106.65	105.89	108.68	104.5	104.05	104.08	107.56	101.45	107.05	106.78	103.75	103.51	106.97	104.66	104.37	107.65	105.36	105.69	104.68	106.77	106.52
106.4	105.19	106.79	105.75	107.05	108.7	105.27	105.09	110.45	108.64	102.32	104.95	104.01	104.13	105.15	105.58	106.53	104.79	109.88	107.18	105.17	107.8	109.17	107.47	107.11	108.6	106.31	108.08	109.69	106.41	103.89	103.45	106.19	107.69	105.32	107.67	106.89	106.86	107.23	107.95	107.68	103.48	105.7	105.16	103.6	106.47	104.51	106.83	105.88	107.18
99.341	99.33	98.348	99.872	100.66	97.609	96.842	102.02	97.931	100.73	100.63	98.51	104.97	97.649	99.556	100.42	98.969	95.991	103.54	101.67	99.84	100.14	99.628	96.853	100.04	101.75	98.898	100.37	98.774	99.942	96.055	100.95	100.19	98.865	103.29	102.21	98.595	102.27	103.86	99.101	102.34	101.92	103.09	102.08	99.609	101.32	100.14	100.18	100.22	102.86
97.805	97.041	100.4	101.83	101.6	100.33	101.88	101.46	101.78	98.197	101.59	102.9	99.83	101.34	100.42	101.64	97.884	97.716	98.706	97.82	101.13	103.02	103.51	101.93	96.063	99.675	99.973	99.813	101	101.73	99.634	103.06	98.487	103.11	101.91	101.57	102.42	98.662	100.57	96.785	99.391	100.49	97.766	100.36	100.02	100.94	102.22	99.941	100.21	98.318
105.93	108.17	106.9	108.51	108.44	104.28	107.45	107.93	103.36	105.59	107.95	107.41	104.32	103.78	102.05	104.69	105.69	108.36	105.71	106.08	107.8	102.75	105.79	108.9	108.03	106.53	106.85	103.37	105.96	108.23	107.11	103.27	104.44	107.85	106.7	110.03	106.98	106.26	104.25	106.71	107.48	107.03	104.94	103.65	105.98	104.32	105.1	104.88	104.1	104.28
105.62	109.57	106.12	106.55	107.69	104.2	108.24	106.91	103.52	105.1	106.46	106.74	104.39	102.32	105.94	103.66	105.55	101.17	105.64	106.15	105.69	105.13	106.5	105.04	104.96	108.11	102.4	107.97	105.27	102.87	101.98	105.35	105.87	103.76	108.27	103.32	104.01	103.74	107.44	105.91	108.65	104.81	102.87	105.83	106.92	104.61	106.78	106.89	106.8	105.25
111.9	107.67	108.46	107.89	109.07	106.65	111.73	111.28	109.18	108.57	107.91	109.88	110.19	109.92	110.73	108.2	111.55	109.12	109.75	109.75	112.79	106.28	109.22	110.61	110.74	110.81	111.15	110.56	108.62	111.33	109.36	112.4	109.96	111.47	109.36	110.73	106.28	109.14	110.75	112.53	111.33	112.71	108.69	112.81	109.72	109.14	108.95	110.39	108.55	110.66
106.21	108.28	107.15	107.01	105.68	107.43	107.92	108.23	105.9	108.16	103.69	105.33	108.29	103.07	105.32	105.26	102.74	107.02	107.83	105.12	107.82	107.04	107.46	107.52	104.41	104.45	103.87	105.81	107.17	103.4	106.07	108.62	105.6	105.31	108.31	105.49	107.55	106.57	108.24	105.18	106.24	106.32	108.79	104.01	105.53	105.4	106.69	104.37	105.61	105.13
112.22	112.44	109.58	109.2	109.87	111.86	112.4	110.37	116.68	110.28	110.73	114.5	107.96	108.94	111.98	111.3	111.98	114.29	114.69	110.71	112.07	109.57	109.73	108.93	111.61	110.87	111.04	110.97	114.13	112.61	108.31	108.72	112.75	109.36	112.14	112.98	112.7	111.96	113.68	112.64	112.04	110.72	112.17	113.26	114.16	112.12	112.31	112.14	112.57	111.6
108.96	112.66	111.05	111.25	113.22	108.51	114.11	111.04	112.47	110.02	111.56	111.51	110.59	111.33	112	110.05	107.22	111.05	112.35	109	114.1	109.81	112.31	112.07	112.38	110.7	112.98	110.54	110.17	109.61	112.17	112.47	108.57	110.84	111.04	111.36	114.58	109.17	112.42	108.95	111.28	110.64	111.35	109.63	109.85	112.35	111.21	111.28	109.4	107.04
110.58	112.08	112.89	109.29	112.86	109.96	112.33	111.85	111.4	112.84	112.45	114.81	110.83	113.45	111.98	113.36	112.66	110.79	111.7	111.94	110.98	112.27	111.66	112.52	111.88	107.62	114.28	111.96	112.38	111.16	110.58	112.6	113.17	111.09	110.09	110.26	111.97	111.32	111.8	114.12	112.13	110.1	110.23	112.4	108.76	110.92	113.21	110.02	111.66	111.3
111.14	108.12	109.23	111.26	109.41	108.93	109.51	111.29	110.38	113.25	108.91	112.85	108.68	106.56	108.77	107.25	108.67	113.28	111.15	108.26	111.02	111.28	109.69	109.22	111.92	110.73	114.51	112.59	109.07	108.3	113.47	107.91	109.66	111.73	108.73	104.36	108.79	111.81	107.47	109.32	112.76	108.17	108.92	108.79	114.28	106.93	111.05	109.9	106.96	109.46
102.07	105.22	105.52	105.31	105.6	105.95	107.04	104.94	105.78	104.35	106.2	105.19	102.54	104.36	107.21	104.45	107.3	102.21	107.31	104.5	108.34	102.73	99.437	103.75	107.31	106.8	105.67	105.82	104.17	105.56	103.39	105.9	106.13	105.02	105.92	107.52	109.69	105.88	108.14	105.93	103.85	104.49	101.9	103.27	106.8	102.43	108.33	103.85	105.55	102.7
108.18	104.49	104.55	108.46	107.73	105.11	107.99	107.38	105.41	106.99	107.78	106.61	108.87	107.08	106.71	107.37	107.14	107.95	107.49	106.33	107.58	103.76	104.03	108.05	105.11	105.05	106.62	105.74	104.18	107.07	107.58	109.21	108.83	109.81	109.51	108.05	107.89	106.22	108.21	107.31	104.45	104.33	106.39	106.16	108.67	104.85	106.11	104.63	106.56	108.42
103.24	105.82	103.02	106.16	109.89	103.45	103.5	105.23	105.51	105.74	104.58	105.17	104.25	101.43	106.45	107.1	105.48	106.83	102.35	101.52	103.52	101.13	107.41	103.56	104.95	103.49	103.16	106.32	105.2	105.51	107.15	102.23	104.71	102.27	101.03	105.55	106.51	104.67	104.35	102.2	106.29	104.28	102.42	103.23	104.08	101.97	104.48	105.37	106.04	105.8
109.59	106.07	108.51	106.83	104.82	108.58	110.09	107.01	108.3	105.8	109.31	106.84	111.75	107.18	104.36	107.36	110.08	109.12	106.83	107.88	108.43	106.82	108.37	106.5	107.04	106.15	107.53	104.84	110.55	106.94	106.02	109.4	107.15	108.88	106.69	109.49	103.96	107.92	108.57	108.31	107.38	107.08	109.15	108.35	106.63	104.2	105.91	108.89	108.68	107.95
107.27	104.26	106.72	107.29	108.33	106.44	101.53	106.49	103.53	106.66	106.6	107.34	107.88	108.21	103.68	105.54	103.29	105.77	106.68	105.15	104.5	101.42	105.07	107.58	104.29	104.38	105.47	104.38	107.38	106.73	105.87	105.59	105.85	104.97	106.99	106.87	107.13	105.22	104.16	107.44	104.65	104.31	106.05	108.28	103.97	104.26	105.14	107.46	101.76	106.5
109.02	110.25	110.51	111.17	108.84	109.9	110.73	111.25	112.55	111.35	108.08	110.79	109.21	108.24	112.52	115.05	106.77	109.59	108.54	110.91	108.81	111.2	111.23	108.58	110.65	110.04	109.3	107.29	112.78	107.99	110.71	108.85	109.62	109.11	109.72	108.26	108.13	109.18	106.76	106.24	110.21	109.49	110.14	107.99	109.14	106.18	109.16	114.02	110.89	110.63
108.72	112.52	111.32	111.41	113.31	113.93	110.23	109.92	111.71	112.57	114.67	110.5	113.82	110.39	112.57	112.18	110.78	108.36	114.47	110.59	112.16	109	109.25	113.39	111.75	113.8	111.78	113.39	115.51	111.73	111.33	111.81	111.37	111.73	111.85	110.82	113.01	110.92	111.09	113.32	110.41	111.12	110.37	115.45	112.76	112.52	113.07	111.53	117.65	115.31
108.26	105.44	107.39	106.95	109.02	105.44	105.02	105.96	105.48	107.1	107.46	107.12	108	108.72	108.86	109.19	109.25	105.79	105.54	106.8	105.85	106.47	104.69	106.48	107.09	106.13	107.02	107.22	110.66	105.69	106.04	108.65	102.96	104.3	106.62	106.93	105.96	108.71	106.82	105.93	106.69	107.03	106.31	108.29	109.67	105.25	108.49	107.87	107.5	109.22
105.18	107.76	107.33	104.87	107.17	107.18	107.4	105.34	105.53	107.54	105.73	107.33	108.8	108.32	104.86	108.29	103.72	106.56	104.47	105.75	104.33	105.68	106.63	106.76	104.91	107.91	108.56	103.36	107.02	102.81	102.51	107.79	108.32	103.51	109	105.96	106.22	107.82	105.84	106.93	103.5	106.94	108.86	109.43	104.16	111.58	105.63	105.14	109.5	104.27
109.28	108.9	110.21	111.21	108.75	117.49	115.41	111.12	111.5	108.66	111.06	107.58	112.84	109.44	113.2	112.41	115.1	114.4	109.64	114.57	110.8	110.4	115.96	110.95	109.65	115.01	110.94	113.67	112.52	114.06	110.89	112.4	111.99	113.11	110.54	112.37	113.37	109.43	109.7	110.08	108.99	111.63	109.91	112.28	109.73	111.29	112.26	111.18	112.5	110.66
111.45	111.35	109.56	111.72	110.91	109.23	114.17	112.13	109.85	113.01	115.11	114.58	111.6	111.19	116.91	114.33	113.11	110.96	113.38	112.72	114.77	113.12	111.17	110	112.74	113.51	109.78	110.7	112.5	114.92	112.64	114.37	111.4	114	113.61	112.09	112.13	109.55	110.58	114.4	111.07	113.81	113.19	112.16	111.48	111.56	113.85	114.2	111.43	114.54
112.03	110.78	109.88	109.79	109.99	112.99	114.4	112.03	113.27	114	109.75	110.17	112.98	112.97	112.57	110.5	113.79	110.81	112.88	115.05	113.96	115.02	111.96	108.5	113.33	108.52	115.55	113.65	115.7	111.99	110.71	109.2	113.48	109.65	112.7	108.77	110.2	111.64	111.65	113.96	112.28	112.42	113.35	112.06	115.55	108.67	112.03	108.72	112.4	109.21
105.82	104.46	107.71	104.97	107.58	107.63	101.78	107.68	106.6	107.69	104.33	103.53	105.08	103.92	104.55	108.39	101.66	106.39	102.44	105.87	105.29	102.55	104.84	105.79	105.76	106.99	107.94	104.27	105.62	107.67	107.58	101.95	103.44	107.81	106.28	107.17	104.04	103.65	101.99	106.42	106.36	106.82	107.56	106.06	103.81	103.36	103.86	107.08	105.96	106.4
107.46	110.49	110.92	108.74	107.48	108.93	107.45	108.46	111.34	108.12	113.68	110.82	113.65	111.08	112.21	109.6	111.76	108.85	111.13	109.79	113.16	108.85	108.64	110.41	111.53	107.78	108.03	112.03	111.91	111.46	111.71	107.83	115.41	111.29	111.85	110.66	111.71	115.17	110.59	110.72	111.74	110.29	111.63	111.42	109.05	111.37	109.79	107.41	110.92	110.1
106.97	105.87	105.69	106.42	105.66	105.49	105.66	101.81	106.46	108	105.41	107.96	103.59	107.31	102.82	105.83	107.97	106.41	108.03	103	105.78	105.54	106.33	106.3	106.47	106.2	106.79	106.06	105.5	107.82	107.53	108.15	105.6	107.01	105.56	105.83	108.01	103.89	107.73	103.93	106.86	106.22	103.35	105.63	105.87	102.67	106.69	105.64	103.71	105.8
107.74	106.24	104.86	105.1	108.68	104.17	104.17	103.94	104.83	102.84	105.2	103.46	107.19	106.31	107.83	105.79	104.02	107.87	106.4	103.29	105.93	106.74	103.61	105.46	108.71	102.82	107.01	103.71	105.21	105.99	103.85	103.35	106.1	102.24	103.63	105.65	105.91	104.71	107.33	102.9	102.03	105.6	107.39	104.9	107.54	105.97	105.44	103.09	104.84	107.2
114.47	112.36	112.54	110.82	114.87	113.28	112.08	112.31	116.2	111.22	115.11	110.47	111.22	112.35	113.14	110.67	115.06	115	118.21	113.65	109.27	114.87	114.13	112.14	111.81	113.57	111.1	116.2	114.56	113.89	115.43	115.42	112.44	112.36	114.63	113.55	114.64	113.99	114.57	111.58	114.35	115.43	114.73	113.09	112.22	113.9	113.48	115.02	112.53	111.65
110.31	113.27	111.07	111.64	113.93	115.2	113.37	112.59	111.32	111.02	110.6	114.89	110.54	111.74	108.91	112.02	115.05	114.2	111.54	113.24	114.26	110.75	112.16	111.79	112.35	115.98	112.15	113.13	111.82	113.65	110.14	110.75	110.58	111.58	112.05	112.1	111.98	112.38	112.46	114.13	111.16	110.23	110.28	111	108.61	107.93	110.8	112.63	110.52	111.94
101.48	101.17	99.772	97.994	102.44	96.982	99.446	96.589	100.15	101.64	98.006	100.45	102.12	99.859	99.598	99.063	99.631	102.13	103.11	102.4	98.179	98.974	97.878	97.099	98.984	101.21	100.34	100.09	99.731	101.37	103.45	98.904	101.04	100.35	98.654	99.719	98.721	102.54	103.05	101.37	98.717	103.1	101.05	100.16	100.63	100.18	99.566	101.35	98.808	98.372
112.23	113.81	115.98	112.82	113.46	111.31	109.52	113.58	111.37	113.28	114.69	114.15	112.29	113.82	116.38	115.31	111.83	113.28	109.77	112.77	114.17	111.79	111.62	112.29	111.77	114.77	112.49	112.16	111.87	113.95	110.31	110.17	115.93	113.79	112.87	113.01	112.54	112.97	112.11	115.53	110.54	110.71	112.89	109.55	110.83	112.37	113.3	113.33	111.39	114.05
108.42	112.4	109.55	111.41	108.66	114.29	109.54	111.82	110.77	111.22	107.72	113.72	110.06	112.83	110.87	109.81	112.85	112.75	108.49	113.56	110.73	112.93	108.85	111.89	115.1	111.13	114.68	113.44	113.55	112.51	109.33	110.48	113.35	109.15	113.06	112.31	111.17	110.7	114.08	113.28	112.03	111.34	110.35	113.45	111.44	112.99	110.25	110.94	111.39	115.54
110.46	109.28	110.63	114.69	109.44	111.72	111.14	110.05	112.71	109.66	112.95	109.27	113.54	113.26	111.05	110.58	113.13	112.07	111.53	112.33	112.07	111.65	109.46	109.45	108.98	109.37	110.77	112.56	112.05	109.39	110.3	114.53	110.57	113.13	110.55	108.57	110.47	109.47	112.53	113.07	106.42	110.45	111.03	112.67	112.74	113.81	111.37	109.9	110.79	110.13
107.98	110.18	109.06	108.31	109.26	109.2	112.12	111.25	110.31	112.96	109.7	112.89	111.6	108.52	108.16	110.42	107.86	110.6	112.66	110.58	108.12	111.26	111.5	110.16	110.89	109.17	113.14	109.48	107.18	110.09	113.28	113.69	110.78	109.35	111.54	109.94	109.27	112.48	113.13	111.73	110.93	111.16	112.97	109.22	110.64	111.15	109.64	111	111.55	111.43
102	105.29	106.05	105.21	102.5	104.42	105.82	106.93	101.32	105.27	102.97	104.68	104.17	106	107.59	102.95	105.81	102.07	103.08	104.49	102.78	108.49	103.89	105.56	105.03	105.25	99.368	104.7	104.33	107.3	104.85	101.78	104.65	103.18	106.56	104.75	104.42	105.11	103.99	105.53	105.75	103.45	103.54	104.35	105.13	102.59	103.36	101.99	101.12	106.08
105.02	105.75	107.18	104.85	111.89	106.97	109.47	106.04	104.41	105.89	103.71	104.06	105.15	108.47	106.65	104.84	106.84	105.94	108.25	106.18	107.89	105.02	104.6	104.2	107.95	106.19	107.13	107.99	109.98	107.29	104.39	107.52	106.9	107.25	105.89	108.63	109.9	108.42	103.25	106.84	104.01	106.87	110.08	105.44	106.13	105	104.3	107.77	104.3	108.67
101.81	100.02	101.27	101.62	101.24	100.64	98.056	99.013	103.38	96.109	100.93	102.93	100.23	100.03	99.836	100.59	102.28	99.501	100.8	99.35	99.883	98.845	97.909	98.107	104.33	100.68	101.17	101.89	99.146	100.38	99.873	100.09	100.16	101.89	101.02	101.89	101.94	99.043	99.281	100.33	99.905	101.15	100.98	100.49	101.38	103.05	100.67	101.37	99.628	99.04
105.04	108.34	107.99	105.59	105.55	104.94	105.45	107.28	105.92	102.71	107.09	106.85	104.19	109.39	105.06	106.13	106.19	106.9	107.49	101.75	104.56	103.86	105.49	107.34	106.66	106	105.09	110	107.42	104.96	104.09	105.19	106.61	108.92	104.2	106.09	107.66	102.96	104.62	106.79	106.05	105.42	106.55	104.99	107.2	103.62	106.63	109	103.33	106.78
114.03	110.84	113.56	112.84	115.22	114.81	113.93	112.93	110.94	115.38	112.63	111.23	112.61	110.13	112.34	112.42	112.17	111.47	111.28	109.39	111.9	112.82	112.43	111.32	113.72	114.72	110.05	113.05	111.16	110.49	115.62	111.46	112.08	111.4	112.69	115.01	112.14	115.96	115.51	111.7	109.91	113.93	110.31	109.84	111.64	109.41	112.1	113.34	114.24	113.94
120.53	119.75	118.04	116.86	118.48	118.09	119.19	119.3	118.78	118.24	116.89	118.54	118.16	121.01	113.9	118.91	119.45	117.33	118.81	116.4	117.86	116.07	116.75	117.37	116.92	119.03	118.81	120.7	121.39	120.69	118.53	122.12	118.82	117.67	117.48	119.46	115.31	117.84	118.81	120.12	116.61	118.56	114.85	116.41	120.8	117.33	119.11	116.7	119.13	117.45
97.918	99.012	101.36	101.78	99.344	95.992	98.206	96.907	100.16	100.19	99.589	101.42	102.38	101.75	99.493	99.287	99.483	100.64	97.529	100.3	100.24	101.75	103.71	99.512	100.1	102.8	99.141	99.445	99.977	102.01	98.794	99.636	102.3	99.712	100.28	99.631	98.355	101.85	102.07	99.685	102.22	101.27	99.126	102.39	99.56	100.34	100.48	99.781	97.333	95.828
100.7	102.05	99.259	99.699	101.89	104.62	99.664	102.87	97.117	98.17	98.376	98.121	98.353	100.21	98.806	98.814	97.814	100.14	96.035	101.91	100.09	103.03	99.481	100.46	100.84	98.892	100.83	100.73	101.11	101.68	99.858	100.88	98.111	99.242	99.667	101.1	99.802	102.16	99.015	101.81	100.69	98.193	100.88	99.173	98.681	101.69	102.5	99.602	102.34	101.02
107.44	109.42	109.05	104.07	109.02	105.01	106.82	103.87	104.78	104.95	105.68	107.7	106.46	108.39	103.11	105.46	103.96	105.71	105.45	106.25	103.74	104.26	102.39	108.69	106.4	109.57	104.34	104.07	103.67	103.31	106.03	104.58	106.33	106.85	109.66	108.86	106.73	107.79	108.01	105.4	103.66	103.3	107.58	105.9	106.95	106.13	104.02	108.29	105.95	106.32
110.16	113.18	109.85	111.89	111.37	109.96	112.58	111.11	112.18	109.16	113.42	112.25	111.85	113.25	112.19	108.36	106.56	109.87	114.08	110.87	112.49	113.18	111.27	113.15	110.78	112.75	111.13	110.71	114.69	108.96	107.77	111.3	110.22	110.87	113.39	113.01	109.22	113.53	115.08	109.01	110.57	112.48	111.84	110.96	108.27	109.79	112.25	115.92	110.04	114.44
108.76	114.51	112.33	112.58	113.12	115.89	111.71	112.32	113.44	113.33	115.03	110.56	113.39	114.46	111.33	115.55	111.91	110.37	113.6	110.15	113.09	112.74	111.54	113.94	115.57	114.6	112.61	114.19	112.28	116.02	113.31	110.86	112.4	111.45	112.69	111.48	112.67	110.46	116.38	110.5	109.97	109.75	112.37	114.51	113.35	114.81	112.68	113.13	115.08	111.55
102.78	101.64	101.63	97.512	100.92	99.951	101.81	98.86	100.3	100.12	96.82	100.49	98.412	99.822	100.45	98.019	98.807	97.938	103.36	101.35	103.76	96.966	100.53	104.9	99.375	98.991	100.39	95.294	99.411	100.17	98.525	96.684	100.89	100.51	101.02	99.063	100.93	103.78	99.76	100.27	96.286	98.263	98.506	100.1	97.751	99.678	102.49	98.337	99.615	100.18
105.59	103.47	106.35	108.6	105.88	109.2	107.27	107.56	103	109.67	104.71	108.57	101.81	107.86	106.25	107.43	107.58	104.31	99.326	106.9	106.84	105.5	109.26	103.75	103.9	106.41	105.78	105.59	103.52	105.94	105.64	103.45	105.24	105.21	103.23	104.72	107.5	104.4	106.21	108.64	103.23	103.43	102.41	102.03	105.55	107.2	103.74	106.52	107.42	102.95
105.11	106.18	105.05	105.11	104.75	101.64	105.86	103.84	99.692	105.62	103.17	105.47	106.82	106.81	107.88	103.68	105.48	104.22	106.87	106.05	105.69	107.92	103.79	107.59	109.31	106.4	104.28	104.17	105.71	105.37	108.43	105.31	104.14	104.42	104.84	106.79	103.63	108.35	104.57	104.57	106.17	109.09	105.67	100.31	104.42	105.71	105.93	104.29	104.15	107.65
114.73	108.92	111.28	111.03	108.67	111.79	108.49	113.76	114.94	112.05	109.77	112.03	110.94	111.14	112.56	111.96	115.94	113.34	106.57	111.3	112.09	108.27	110.62	111.32	110.02	110.73	109.66	110.22	111.22	108.88	109.31	111.61	111.31	110.06	110.49	108	113.98	108.3	107.6	112.78	110.2	110.33	110.76	113.21	113.35	109.98	110.95	109.71	112.84	110.81
106.58	105.22	105.58	107.32	107.37	109.08	110.05	105.72	103.73	106.68	106.24	109.53	106.33	107.2	108.75	110.16	107.51	105.98	105.78	107.66	108.86	108.58	108.18	108.42	108.93	104.79	108.92	107.95	106.13	106.21	104.78	104.43	106.04	107.18	106.05	108.12	106.5	106.52	104.49	108.43	107.83	107.29	108.59	109.32	106.4	105.43	107.18	107.48	106.16	104.63
98.982	100.63	98.771	100.3	102.77	101.37	101.62	101.03	102.01	98.234	102.08	99.59	99.634	100.77	97.756	100.43	101.96	102.37	100.07	97.04	101.31	99.846	100.09	99.729	98.515	98.066	102.19	99.982	98.44	99.056	101.45	97.701	98.779	99.498	98.998	102.38	99.476	100.37	100.04	100.9	101.75	96.353	98.086	101.56	102.08	96.465	100.03	98.368	99.387	99.85
105.66	105.33	104.85	105.89	106.85	107.61	107.47	109.33	104.04	107.73	105.98	106.1	105.18	104.66	106.86	107.25	106.48	104.77	106.42	107.9	105.61	108.57	105.89	109.63	105	107.45	104.21	105.89	106.38	108.92	104.2	100.99	102.09	105.85	109.5	107.04	105.72	102.61	103.27	104.58	103.76	105.07	106.14	106.48	104.32	106.3	105.75	103.97	104.49	107.81
103.39	106.58	107.5	103.92	103.68	106.42	107.49	107.97	106.07	106.12	107.06	108.01	105.62	107.06	107.12	107.32	105.36	105.42	104.16	104.92	104.72	105.89	103.59	106.84	105.73	104.11	107.81	106.27	109.37	106.8	105.91	108.05	107.28	105.34	106.03	105.82	109.16	108	102.67	109.21	106.96	105.67	105.74	107.02	105.62	104.18	107.27	106.98	106.78	106.84
106.96	106.35	105.84	104.9	109.73	106.74	104.36	106.72	108.83	105.3	105.8	105.95	106.29	107.8	106.1	103.95	105.5	105.25	107.28	105.38	109.06	105.6	105.43	108.55	104.87	107.51	103.25	105.77	106.6	105.5	106.18	104.94	104.48	105.35	104	103.01	106.31	108.41	103.28	103.97	105.77	106.84	108.5	101.6	102.02	109.86	105.91	105.39	106.26	106.51
104.59	104.35	106.15	105.31	105.74	103.49	106.61	103.25	107.58	103.88	106.27	106.25	103.97	103.55	105.28	105.99	106.8	107.12	107.77	106.54	105.67	103.01	103.14	106.28	104.24	104.45	104.47	105.91	107.89	108.49	105.73	105.5	107.51	99.6	107.27	107.3	102.58	104.54	103.47	104.36	107.01	104.09	105.43	105.75	104.94	106.56	104.08	103.13	103.86	104.67
107.34	114.36	111.41	109.72	111.79	112.72	110.81	112.16	111.66	108.28	108.9	111.34	109.27	110.99	109.84	109.74	107.77	108.02	112.49	110.84	109	111.18	113.08	112.81	111.8	109.68	110.26	108.69	109.08	109.39	110.99	113.42	107.34	109	109.07	110.6	110.81	109.63	108.79	108.03	106.52	111.97	115.42	110.2	111.41	110.21	112.12	108.62	108.69	112.67
108.21	107.02	106.13	108.87	103.58	105.33	103.3	106.48	103.69	109.33	107.5	102.64	107.02	106.46	103.46	104.19	109.83	103.48	105.21	108.31	107.45	105.73	107.88	107	104.02	104.82	102.38	105.42	105.91	106.39	105.41	111.72	106.08	106.24	105.78	107.09	105.51	105.38	107.31	104.67	107.41	108.67	105.82	106.94	105.28	106.07	106.37	107.26	104.4	105.44
111.79	113.36	112.33	110.44	111.48	110.95	111.25	109.59	110.05	112.57	108.75	112.3	113.28	109.49	109.23	111.49	111.36	114.52	111.73	111.86	111.51	112.33	112.05	108.67	112.42	113.49	109.61	110.52	108.14	109.91	113.4	112.61	108.78	109.92	113.53	112.5	110.5	113.24	112.78	113.12	110.16	109.77	112.26	111.58	112.15	110.74	113.22	110.39	111.67	110.03
98.677	99.136	99.311	101.52	99.803	96.634	97.737	101.22	103.49	98.418	99.183	100.06	102.42	102.18	99.787	101.54	102.23	100.06	99.911	99.546	101.78	100.53	102.53	101.94	103.2	96.68	99.091	100.75	97.685	98.433	96.057	99.212	99.601	97.993	98.765	96.681	100.04	99.772	99.165	98.897	99.568	101.16	103.56	100.6	99.756	99.534	100.14	100.08	98.039	94.715
105.31	105.56	103.8	108.07	109.25	103.35	106.81	108.41	102.68	108	103.49	105.21	105.62	101.44	106.73	108.2	106.93	109.27	108.53	107.51	103.66	107.24	107.93	104.68	104.99	105.83	106.87	107.43	104.91	108.12	106.95	108.73	106.23	104.52	106.42	106.07	105.91	104	108.3	104.54	108.88	106.08	104	107.64	104.96	105.28	108.66	105.9	107.23	105.29
102.72	101.41	104.01	103.55	101.22	104.02	101.52	105.51	105.91	103.91	101.79	104.43	105.64	107.59	104.66	104.12	105.77	104.43	103.82	104.55	104.05	104.03	104.24	102.98	104.32	105.35	107.46	103.74	103.12	104	109.79	101.16	106.44	101.87	106.96	101.07	102.28	103.39	104.92	102.3	105.49	103.27	104.19	107	105.19	107.3	108.79	107.28	104.99	103.45
108.52	103.73	107.97	105.91	103.15	106.97	104.66	107.93	105.49	106.42	103.35	108.7	102.98	107.73	108.15	106.59	104.61	107.3	106.42	104.54	106.71	105.96	108.56	104.55	107.45	103.86	105.86	106.04	104.81	108.84	104.67	109.67	104.76	104.45	108.38	106.88	106.17	108.53	106.68	101.81	108.95	107.02	105.31	105.98	109.1	108.1	105.62	103.09	108.19	106.83
111.96	109.27	110.53	109.7	112.17	112.4	113.57	111.55	111.62	109.16	108.8	110.04	111.65	109.03	108.88	112.82	111.87	108.1	112.97	110.42	109.59	113.28	110.94	109.57	112.74	108.91	108.04	111.69	108.32	113.61	109.45	108.99	110.7	108.87	111.87	107.59	112.93	112.23	112.81	110.35	111.12	109.25	108.91	110.88	109.79	109.68	112.99	107.54	109.25	111.88
106.03	106.88	106.83	105.97	111.34	107.95	110	108.63	107.92	111.16	105.79	103.98	108.08	104.99	105.88	109.37	107.48	106.19	107.49	106.23	103.92	102.82	106.77	105.6	102.73	106.81	105.01	106.28	107.18	106.42	107.07	106.59	108.29	106.33	108.08	112.08	106.56	105.32	105.32	107.17	108.32	109.53	104.81	101.98	104.93	103.65	103.64	105.78	105.57	106
100.05	101.46	101.14	99.16	98.757	100.4	99.044	97.836	98.456	99.214	103.29	98.911	99.754	103.48	104.57	98.525	96.992	97.569	99.456	98.969	99.69	99.811	99.783	99.485	98.449	99.584	99.851	99.929	99.224	98.587	100.82	99.813	101.72	98.107	100.95	98.068	97.332	98.182	99.271	100.7	101.03	98.06	98.989	99.825	98.235	100.36	100.61	100.06	102.57	100.64
104.1	104.8	105.49	106.31	103.55	108.37	106.21	109.19	105.47	105.6	106.21	108.69	106.62	105.77	106.37	104.79	102.7	104.6	106.23	106.53	107.01	105.21	104.27	105.5	105.5	104.37	106.36	104.29	105.45	106.8	104.21	106.93	107.57	105.11	107.27	107.46	105.17	107.67	107.85	104.96	103.75	104.95	104.46	104.37	106.9	107.38	102.86	103.52	105.51	106.87
111.22	113.29	111.23	114.96	113.17	114.72	116.24	111.69	109.46	113.96	109.64	112.5	111.33	112.86	109.85	114.73	113.5	115.67	112.43	109.85	112.48	111.14	110.3	109.86	110.97	111.16	112.24	110.96	110.54	111.6	111.7	115.43	111.96	109.27	111.33	110.33	114.37	110.2	113.53	112.36	110.21	110.4	114.62	109.67	111.76	109.52	111.77	111.1	112.34	112.37
106.13	105.2	104.97	105.4	110.99	102.88	107.3	108.5	110.1	107.41	103.52	103.78	109.46	108.58	106.4	104.05	106.66	108.07	108.07	109.35	107.83	106.73	107.98	105.28	106.79	105.65	104.15	107.22	106.03	108.5	106.88	106.22	104.72	105.7	106.83	104.17	107.07	106.72	106.01	108.17	105.91	108	107.05	108.67	106.86	103.65	108.15	108.01	107.03	109.32
117.49	115.19	116.61	113.5	114.46	116.07	118.03	115.97	117.76	115.41	115.97	115.24	115.97	119.1	114.76	117.43	116.77	114.24	115.63	121.03	117.23	115.34	118.26	117.51	115.67	117.13	116.94	115.78	118.27	115.74	117.27	116.93	114.17	114.86	117.12	114.32	115.81	114.84	114.55	114.61	113.82	118.15	115.04	116.47	115.96	115.61	118.18	118.13	114.56	115.4
106.27	103.9	105.1	104.94	104.66	105.98	108.43	102.6	103.92	104.61	104.41	107.34	105.66	108.58	103.7	106.67	104.45	106.99	105.74	104.49	107.35	107.27	103.64	103.15	106.1	108.79	106.38	102.61	104.95	105.06	108.16	107.22	106.16	106.71	105.01	105.45	104.13	106.31	107.03	100.44	106.91	106.41	105.28	107.9	105.61	103.63	103.79	107.05	105.04	103.56
104.73	103.76	105.22	107.53	106.17	107.54	104.97	106.6	104	106.59	107.55	105.83	103.56	105.45	106.96	103.62	105.49	103.52	106.51	105.03	105.25	103.4	107.76	106.75	101.47	108.39	104.41	107.41	103.99	103.53	107.09	105.47	103.04	109.66	106.43	105.12	106.7	108.82	104.95	103.96	108.04	101.55	104.29	107.27	104.06	103.16	105.8	104.79	106.5	105.62
97.835	101.38	101.11	99.773	100.21	100.9	103.2	100.2	101.18	101.4	99.722	99.492	98.851	97.69	97.978	100.99	100.8	101.26	97.701	101.25	99.525	99.436	96.749	96.321	101.42	97.853	99.119	98.352	100.96	99.525	100.23	99.941	99.487	99.141	100.06	98.861	102.22	101.78	99.626	100.07	102.44	100.55	95.82	97.444	101.26	101.07	99.457	97.317	100.82	98.135
102.16	104.05	104.62	101.25	103.16	106.35	102.77	107.82	105.66	101.84	106.13	104.31	107.33	103.81	103	103.06	102.95	106.51	105.34	105.65	100.98	103.69	105.54	103.9	102.31	105.45	106.78	106.54	105.23	104.6	101.92	106.35	107.73	103.99	103.24	103.77	103.19	104.45	106.15	102.14	103.49	104.09	104.01	106.56	106.49	106.06	103.76	106.03	104.96	106.49
112.52	110.84	113.61	108.91	109.36	108.69	111.27	108.89	108.96	106.83	112.06	109.46	105.18	111.26	109.64	111.31	112.05	109.52	108.75	111.48	108.25	107.64	107.63	113.2	110.68	108.18	110.52	110.41	106.7	110.12	109.87	110.63	112.07	108.09	106.71	109.85	109.87	109.38	109.05	109.8	108.65	106.79	109.62	110.85	114.15	113.73	108.73	112.44	112.07	107
104.02	103.41	100.88	101.71	105.24	107.43	104.87	101.94	106.51	100.68	102.07	103.01	103.88	103.23	105.46	104.17	106.72	101.25	105.26	107.17	103.01	102.11	103.1	104.67	102.97	102.21	103.65	100.58	102.59	104.26	105.96	102.51	104.91	104.69	102.52	104.12	103.96	104.46	101.99	106.12	105.57	104.01	102.95	103.66	104.39	101.07	101.56	104.95	101.96	105.23
106.15	100.6	102.99	105.88	104.64	106.79	105.24	102.02	107.05	107.97	106.14	107.28	103.21	105.95	104.52	105.07	107.08	105.39	108.6	106.9	109.8	106.45	106.51	110.56	110.26	109.76	106.21	106.53	107.49	104.93	105.93	106.71	106.34	107.55	105.55	108.82	105.61	106.45	105.41	107.06	103.87	104.63	104.56	108.07	104.06	105.1	105.62	104.97	104.75	105.66
106.62	106.42	102.69	108.08	106.13	110.07	105.41	106.22	103.51	106.58	105.08	109.14	106.59	107.24	108.18	106.67	105.18	105.46	109.4	105.72	108.48	105.56	105.7	104.87	110.26	108.29	107.94	104.88	110.08	107.32	105.79	103.11	105.3	106.03	107.67	110.24	107.81	107.76	108.51	108.08	104.55	108.18	107.79	106.01	107.41	106.72	108.28	108.11	110.45	105.53
104.81	107.19	103.26	104	105.37	101.93	107.69	104.97	105.43	105.5	105.24	104.57	102.85	106.64	105.82	105	105.87	103.92	105.26	103.44	106.9	103.25	105.77	104.23	102.17	104.87	107.12	106.41	107.32	106.25	106.05	105.92	104.79	109.02	105.76	108.76	104.33	106.84	107.13	103.43	103.75	106.97	104.23	106.57	104.52	101.64	104.75	107.39	101.71	106.51
110.16	105.99	108.22	103.68	103.76	105.72	108.51	106.98	106.14	105.32	106.74	107.45	101.76	105.98	104.07	105.81	105.02	103.85	104.54	102.87	108.2	106.41	103.23	105.44	106.08	105.27	105.44	106.12	107.34	106.52	104.23	105.84	107.22	104.51	104.58	102.16	105.04	104.84	103.35	106.11	107.74	106.54	105.67	108.64	105.83	103.14	105.17	105.22	105.49	107.97
102.18	106.2	107.09	103.31	103.56	108.37	106.32	104.75	102.01	106.7	105.46	103.14	104.09	102.42	104.59	106.46	105.24	104.84	104.55	105	106.28	105.52	101.79	100.4	103.55	102.6	103.82	104.72	105.56	103.29	102.3	105.61	103.4	104.66	101.03	103.83	103.19	107.49	102.93	104.98	101.97	105.71	104.66	103.05	106.12	106.48	104.62	107.31	104.2	103.63
108.03	100.83	106.12	107.05	107.98	105.32	105.48	107.82	106.25	103.08	106.86	105.01	104.75	103.73	106.3	103.77	104.72	103.57	104.98	105.13	103.92	104.44	105.96	105.25	105.73	103.94	107.34	103.18	101.89	104.18	105.1	106.31	104.21	104.85	106.88	105.39	106.02	106.11	106.72	104.76	105.1	105.42	104.63	107.53	109.27	104.71	106.24	102.16	104.1	108.22
104.7	104.53	108.04	104.14	107.52	105.7	106.19	104.71	105.22	107.42	102.79	105.25	105.75	104.46	105.74	102.48	106.98	103.92	107.2	101.27	106.06	106.5	104.77	105.19	106.4	106.06	107.4	104.22	102.79	108.27	107.55	105.59	102.89	107.56	106.5	106.14	103.16	106.21	108.98	107.54	101.09	107.46	106.69	107.23	104.65	104.74	106.22	104.37	103.29	106.06
107.88	108.78	104.5	108.55	106.33	103.72	106.3	105.32	108.09	105.38	104.4	106.11	102.59	106.59	107.99	106.84	104.8	106.3	104.61	108.69	107.85	104.81	105.39	107.01	105.72	105.93	105.2	106.03	106.07	105.4	102.71	106.93	106.08	104.55	100.82	106.72	103.85	106.65	106.56	105.72	108.58	107.25	108.42	106.62	109.06	103.07	107.8	104.82	106.01	104.99
110.54	107.29	109.71	113.34	110.06	110.14	112.49	109.31	110.25	113.19	110.2	113.1	111.63	111.95	112.92	109.55	108.82	112.66	107.85	111.27	106.98	109.88	115.05	108.66	113.1	110.98	111.07	109.85	111.52	107.47	113.5	111.52	107.92	112.02	110.42	113.6	110.86	110.45	112.02	110.13	112.31	108.09	111.75	112.31	104.9	113.4	111.45	112.56	112.46	109.54
99.442	98.255	98.807	103.46	97.461	99.633	98.987	99.697	102.56	103.75	98.932	100.46	97.926	96.13	99.97	99.758	97.959	101.55	99.736	100.09	99.126	100.46	100.14	102.96	99.545	98.48	99.901	100.36	98.648	98.316	101.8	100.44	99.173	102.75	100.82	97.44	98.428	100.39	101.6	100.03	99.041	103.87	102.3	99.245	97.652	99.384	99.075	99.326	100.63	103.71
105.31	106.62	101.6	106.56	105.92	107.87	103.73	106.44	105.97	107.24	107.14	109.13	104.28	108.35	102.33	106.34	104.13	103.06	107.04	106.16	106.24	101.71	107.91	107.16	106.15	107.81	102.49	107.58	106.34	106.47	110.1	106.84	106.88	104.62	105.18	107.72	104.8	105.58	107.9	107.29	107.47	101.55	105.69	102.6	105.71	107.06	104.45	104.76	108.01	104.52
114.42	118.17	116.51	112.14	119.53	118.74	117.13	118.13	117.14	114.49	115.39	117.39	115.8	115.01	117.38	118.65	112.79	116.21	117.53	114.22	116.32	114.83	118.27	114.25	114.92	116.71	116.18	114.74	115.15	113.04	115.19	114.87	115.32	120.07	116.42	115.65	116.66	112.77	117.12	116.92	114.64	116.76	117.32	117.93	115.1	115.2	114.64	116.11	115.38	115.39
106.19	107.19	106.69	106.58	97.841	100.3	103.03	105.33	107.77	103.76	101.91	104.67	105.08	102.17	104.54	103.26	103.41	104.18	103.21	103.6	104.81	105.7	107.76	102.09	103.56	103.08	105.21	102.68	105.56	107.06	106.14	103.81	102.25	106.42	103.83	105.04	104.89	106.61	104.41	102.9	107.02	102.36	103.93	107.41	102.88	104.67	102.28	104.15	100.96	103.94
107.41	103	105.54	105.81	106.07	107.15	105.52	107.11	104.17	105.79	106.41	102.32	105.42	104.1	108.71	106.24	105.14	108.06	104.91	109.32	105.94	102.25	103.4	105.62	105.91	104.03	105.67	103.89	108.21	108.3	103.62	105.51	107.09	106.18	104.25	105.11	100.78	108.25	105.12	106.11	104.06	107.37	106.71	108.42	105.98	107.31	105.44	104.98	105.77	101.55
101.17	104.58	106.85	104.24	102.1	102.81	102.69	104.93	104.63	105.23	105.19	103.94	104.22	105.47	106.24	104.6	102.58	103.09	105.51	102.99	106.76	104.52	105.18	103.29	105.17	104.15	105.95	103.87	101.35	108.1	107.29	106.29	106.62	105.98	106.23	106.96	103.71	106.4	104.86	106.71	104.41	108.16	102.76	106.67	106.3	106.71	105.02	101.98	101.92	105.85
101.37	101.59	94.925	102.56	99.75	102.48	96.83	96.338	99.127	95.497	95.72	99.891	100.1	100.11	101.82	100.68	102.92	101.63	102.01	100.63	101.79	102.41	103.95	98.2	98.524	99.251	99.341	100.67	100.52	100.2	100.37	101.15	100.48	105.18	100.65	101.01	102.33	100.76	101.24	100.5	100.4	98.363	99.706	101.94	101.68	97.361	98.227	103.45	104.76	97.344
108.02	106.68	103.91	105.56	106.81	107.6	106.12	107.43	108.08	104.79	106.91	108.36	105.71	104.48	108.5	104.65	105.63	106.31	105.82	102.57	106.56	106.43	106.52	105.81	107.13	104.72	104.69	104.35	107.17	104.45	104.63	106.61	106.39	103.43	106.94	108.29	101.46	105.74	105.7	104.78	105.88	106.31	107.33	102.85	109.18	105.6	107.05	104.94	105.86	108.39
116.43	118.02	117.47	119.8	117.5	115.14	116.63	116.6	117.77	118.85	114.87	114.41	117.62	115.55	115.07	114.27	117.45	118.2	120.05	116.73	119.37	117.65	116.42	118.56	119.59	119.64	118.99	118.18	116.74	112.81	118.74	119.94	115.19	118.04	116.2	117.12	115.67	115.98	119.3	115.33	113.96	120.48	117.11	118.64	118.19	115.58	116.55	115.92	120.3	118.35
106.5	106.84	109.12	107.34	107.92	109.51	107.83	109.73	106.6	107.69	108.87	105.26	104.6	109.51	106.68	105.68	107.84	107.78	104.6	104.32	106.11	104.21	107.59	105.76	105.98	107.02	106.38	108.81	107.27	110.24	107.11	106.46	106.22	107.5	109.78	108.8	107.2	106.01	103.89	105.21	108.88	107.93	109.09	108.84	108.24	106.08	106.62	105.22	106.04	107.07
101.82	106.34	103.83	105.32	103.84	105.45	102.43	103.15	102.9	105.9	105.96	105.42	101.29	104.38	104.88	105.04	103.46	107.25	105.22	101.64	103.44	104.92	104.3	103.51	103.95	105.38	103.72	104.04	106.57	102.96	104.78	105.41	104.84	105.67	104.6	108.09	105.22	104.54	107.61	106.44	105.86	105.51	105.2	106.03	103.46	105.98	103.07	108.98	103.03	102.33
107.17	103.95	109.38	106.67	107.41	108.49	108.92	104.19	107.37	105.75	109.05	109.96	107.39	107.08	106.04	110.13	107.82	107.25	106.45	107.72	105.63	108.49	108.86	107.82	103.6	110.5	104.8	108.36	103.26	106.41	104.21	108.36	109.53	105.86	107.55	107.73	104.28	105.62	104.16	107.14	109.49	107.32	107.03	107.11	107.87	106.23	108.53	103.63	106.14	107.14
104.78	107.05	108.22	106.11	108.65	106.78	104.79	105.53	107.1	106.97	108.51	104.99	104.76	108.67	107.04	102.83	108.99	109.43	105.96	104.12	105.9	105.89	107.93	106.93	107.96	105.25	105.24	106.41	107.45	104.11	110.48	105.85	106.41	103.98	106.31	103.09	107.74	106.46	109.8	106.1	105.72	104.73	106.98	105.8	103.34	106.84	103.27	106.64	107.19	104.97
108.33	106.23	105.52	107.66	105.39	105.05	103.72	106.42	103.57	107.87	104.77	106.82	107.74	104.91	105.92	105.48	104.08	103.08	106.13	108.62	104.78	104.16	105.34	106.11	104.44	104.37	104.96	104.39	104.88	106.32	108.32	105.48	107.59	106.41	105.26	105.97	101.05	103.58	104.36	107.26	103.69	108.68	106.36	106.12	109.58	110.39	104.98	107	105.83	104.23
104.82	104.17	108.62	111.55	106.16	109.59	108.47	108.33	104.01	106.55	105.9	109.52	102.66	107.49	108.46	106.17	107.09	105.45	110.29	106.82	106.03	103.79	108.51	108.52	109.38	108.88	106.79	109.74	108.49	105.9	105.43	106.65	104.29	108.05	109.37	104.78	102.85	107.41	103.48	107.69	108.31	106.49	107.06	108.11	109.55	106.52	107.15	105.95	105.27	107.99
102.82	104.22	103.33	100.8	104.29	100.41	105.77	104.24	105.94	106.98	104.93	105.39	103.38	104.4	108.15	103.25	106.21	102.16	101.98	105.3	103.4	105.57	103.7	106.75	103.39	102.09	107.55	108.11	103.62	104.06	101.49	104.29	104.4	105.55	107.7	103.79	104.9	101.06	103.47	104.11	103.24	101.14	102.95	101.88	101.11	103.86	102.67	105.73	103.62	104.56
106.17	107.1	106.55	108.98	107.72	104.65	110.73	109.79	105.76	107.18	107.6	104.84	108.63	108.14	109	105.42	103.54	107.15	106.73	105.13	107.55	103.88	110.07	105.17	104.39	108.18	106.26	103.99	106.49	107.95	106.55	110.33	107.96	106.3	104.35	105.15	106.18	105.51	108.59	109.11	112.28	107.25	105.83	105.11	106.91	107.56	105.75	108.35	109.2	105.41
108.84	104.13	105.86	106.26	105.49	102.93	108.21	107.33	107.29	108.94	104.87	105.61	106.5	107.9	108.12	107.01	108.57	102.86	106.81	102.58	102.62	108.33	104.69	110	105.82	102.93	106.35	107.12	104.96	104.05	107.22	104.89	106.26	109.07	106.26	106.58	106.83	104.97	105.72	105.01	107.15	104.2	104.84	107.64	108.81	106.3	102.59	107.71	106.51	109.49
105.22	105.38	104.9	106.11	102.41	105.3	104.74	106.84	101.96	105.05	103.75	105.03	103.08	104.13	102.48	104.69	104.85	105.48	104.38	105.74	105.87	103.65	102.83	107.32	102.85	102.22	104.38	101.63	104.72	102.73	104.38	102.83	103.82	103.5	102.3	107.19	105.93	102.2	105.55	104.08	101.51	104.67	105.43	107.61	104.19	104.3	104.17	100.79	103.93	103.96
109.8	110.86	107.74	108.93	110.82	110.13	110.39	108.71	109.36	111.04	115.15	116.1	112.22	112.73	112.83	112.38	111.18	109.53	111.39	109.82	108.19	112.98	113.39	110.99	111.85	111.95	111	108.02	111.12	111.25	112.33	112.59	110.46	111.14	114.44	112.04	110.69	109.98	111.46	114.25	111.66	113.41	110.88	111.29	110.84	112.03	108.46	111.59	111.31	110.94
111.17	111.33	108.31	113.54	111.07	111.07	112.06	111.89	113.39	111.21	111.06	111.25	111.55	111.62	110.62	113.12	111.39	110.88	110.35	113.3	114.11	110.27	112.1	107.79	112.17	109.18	112.46	109.29	109.06	110.09	109.42	110.39	112.96	109.45	111.65	110.17	110.36	112.78	109.51	112.01	113.53	113.65	109.76	110.64	110.91	112.27	110.57	111.63	110.13	112.81
109.81	110.67	111.73	112.2	112.68	115.33	113.35	110.67	108.4	110.63	110.49	111.58	112.5	111.86	112.18	108.51	111.5	110	114.26	111.53	111.36	114.3	112.29	112.89	110.88	114.53	114.15	112.99	112.91	112.06	111.42	111.37	110.63	111.39	110.03	113	112.38	113.54	113.1	107.97	112.08	112.62	110.13	113.16	110.63	109.51	110.21	108.62	111.98	108.27
105.87	102.77	107.01	104.08	107.96	105.82	106.49	101.17	103.42	105.92	104.12	102.48	106.83	102.85	105.03	105.35	105.11	106.66	103.02	103.94	102.22	103.6	105.05	104.11	106.25	104.84	105.87	102.69	102.2	105.7	103.65	104.33	104.68	104.5	105.01	103.95	102.89	104.36	106.38	101.63	104.12	106.13	103.95	104.64	104.95	103.47	102.03	103.68	105.48	104.94
105.84	106.83	107.89	104.09	105.41	104.63	101.75	104.12	105.74	102.58	108.96	102.48	104.53	103.95	106.26	105.77	107.54	101.69	101.81	102.31	100.67	104.9	104.22	101.42	103.38	105.33	101.48	103.07	102.37	105.17	105.17	104.15	101.71	104.86	102.54	105.48	109.05	103.35	102.51	103.1	105.52	104.5	100.43	103.46	103.98	102.88	106.09	103.94	101.44	105.22
100.84	107.21	105.33	108.24	105.95	105.2	106.22	105.64	103.92	105.51	106	106.76	106.78	107.4	105.87	106.39	106.56	105.68	108.74	105.53	104.15	108.19	107.1	103.05	105.88	106.72	110.94	106.04	104.72	107.48	107.84	106.58	104.85	109.96	107.25	106.35	108.02	105.25	110.59	107.06	102.76	106.23	105.08	105.78	105.86	105.33	106.27	104.78	105.85	106.67
109.38	111.91	108.28	111.52	111.3	111.38	106.17	109.53	110.04	110.23	108.42	111.02	111.72	111.99	109.88	114.73	113.71	112.74	110.04	110.29	110.31	109.78	108.52	108.01	112.34	113.15	111.57	109.87	108.38	108.87	109.17	110.81	109.98	109.04	107.56	110.74	109.8	109.87	107.92	108.24	109.06	112.07	108.94	109.97	111.45	110.57	109.44	110.14	106	111.17
111.07	110.5	112.38	108.8	112	111.11	109.54	110.15	109.49	108.82	110.87	113.72	113.96	111.54	111.64	111.41	112.45	110.27	111.46	110.86	112.02	112.53	111.55	113.74	113.82	112.01	112.33	110.54	110.49	111.09	111.32	110.53	108.7	112.73	109.22	113.52	110.45	110.38	108.89	112.42	110.71	110.46	112.09	109.05	114.18	109.59	111.48	111.42	111.68	111.63
107.77	107.17	104	106.8	110.56	105.64	109.21	107.23	109.43	106.83	108.18	107.35	110.22	107.47	107.02	107.33	106.92	106.32	106.39	106.3	107.71	109.11	105.11	108.23	104.86	106.75	105.39	108.23	106.93	108.8	110.78	108.81	106.86	106.59	106.94	106.95	107.19	103.41	108.89	107.21	107.51	106.89	104.99	104.16	108.11	107.67	105.31	105.7	106.82	107.84
111.15	111.97	111.92	115.39	112.28	106.99	109.58	113.52	114.16	111.73	109.74	113.13	109.82	105.27	109.51	113.81	111.82	109.25	113.1	112.25	112.62	111.67	112.26	114.51	115.19	113.48	108.3	111.36	111.55	110.38	107.01	111.59	113.73	110.17	110.52	112.58	113.3	112.93	112.9	112.1	110.88	111.01	113.79	114.78	114.77	112.85	115.01	111.61	110.77	113.38
101.76	102.54	104.68	106.59	105.89	107.37	107.98	107.17	105.73	105.25	108.81	105.62	106.02	104.06	105.88	105.95	103.42	106.35	106.92	104.47	106.14	104.71	103.95	104.7	107.45	103.18	106.11	107.63	106.78	104.1	105.42	102.88	103.02	103.19	105.68	107.21	105.79	104.49	105.08	107.33	106.19	103.46	107.12	102.76	106.47	104.67	103.89	106.44	106.25	104.14
115.24	112.22	113.07	110.91	114.06	114.13	110.22	111.54	111.2	112.1	112.19	115.78	111.6	112.53	111.26	110.46	112.1	111.6	111.9	111.93	112.28	111.6	116.14	108.61	112.71	113.23	113.08	112.12	112.3	110.7	114.34	110.04	108.79	107.54	109.86	110.93	113.23	112.42	110.24	111.99	111.74	116.66	112.07	112.91	111.2	112.38	114.26	110.3	110.09	109.69
104.16	107.3	106.65	103.6	103.85	107.16	105.33	105.98	107	108.72	106.03	105.34	107.15	103.97	105.11	104.34	106.21	106.31	104.69	108.16	108.22	106.28	107.89	106	104.85	107.05	108.01	106.05	103.94	105.09	106.02	106.97	107.47	105.6	106.35	104.82	108.71	104.73	105.72	107.5	108.98	105.97	105.21	107.6	104.84	103.89	108.38	104.62	105.05	103.32
105	102.33	105.97	105.62	102.61	106.25	100.38	104.15	102.02	102.35	108.17	103.22	105.1	103.23	100.78	102.81	108.97	104.97	105.02	103.11	102.68	105.07	103.66	102.74	103.79	105.32	103.26	105.26	103.06	104.92	105.34	104.65	101.92	103.2	106.2	102.01	103.2	106.52	104.93	101.3	106.18	104.29	103.06	105.88	104.08	104.94	103.84	102.99	103.08	102
105.93	106.8	104.37	106.55	106.52	104.56	105.39	106.88	106.39	107.16	104.38	106.07	106.07	103.28	108.69	104.5	101.7	104.68	105.39	105.75	105.89	106.76	104.87	104.93	105.17	103.27	102.55	106.17	109.5	105.06	104.46	105.97	106.71	104.79	106.27	108.15	104.87	106.47	105.66	106.15	106.82	106.02	103.87	106.64	106.69	109.67	108.27	104.1	106.06	104.18
97.333	102.52	101.08	103.11	98.863	98.552	100.68	101.88	100.38	102.21	100.05	97.027	98.065	98.734	100.83	100.2	99.389	100.38	98.45	99.11	103.57	100.09	100.31	102.52	100.85	99.48	98.287	96.391	102.96	100.21	101.02	99.199	100.74	100.18	98.516	98.437	101.6	99.352	97.011	99.78	100.55	101.65	98.822	100.99	97.86	100.33	99.125	100.88	97.162	97.958
112.95	112.55	108.02	112.11	110.52	110.13	114.52	113.73	111.74	111.31	113.31	111.25	113.12	112.09	110.01	110.25	112.48	108.83	111.05	110.69	109.54	111.6	110.56	111.59	110.44	113.68	111.38	108.4	112.81	111.74	111.69	112.97	113.56	112.83	114.12	111.23	115.97	109.03	112.19	111.44	110.48	113.18	114	110.85	113.94	109.42	111.92	110.28	111.55	108.73
111.93	110.85	109.74	108.3	110.53	112.54	108.96	111.98	112.82	111.67	109.35	109.04	112.96	110.39	112.04	108	113.17	111.02	109.31	110.77	113.21	110.88	111.66	108.61	108.07	113.51	115.34	114.22	112.73	113.76	111.92	109.96	109.56	110.28	110.9	113.62	115.39	113.96	113.58	110.11	111.23	114.06	109.4	111.66	112.87	111.81	112.08	113.33	113.84	114.88
102.94	104.41	102.6	107.31	105.3	105.7	102.09	102.86	104.9	105.54	106.82	103.36	103.11	104.62	102.17	102.37	101.99	107.7	105.43	102.45	106	107	103.18	100.92	104.42	105.84	106.5	105.02	103.09	102.8	108.15	105.5	107.05	101.7	101.92	101.39	103.55	101.7	101.44	103.02	102.89	102.75	101.77	103.25	103.97	104.53	103.13	102.51	105.24	105.81
104.25	105.67	105.01	105.78	105.55	106.45	105.48	104.3	104.43	103.13	103.91	106.17	102.83	104.86	103.65	100.86	105.3	103.36	104.15	104.08	102.75	107.56	107.84	105.38	102.59	105.62	104.36	102.27	101.59	104.86	103.43	101.81	104.91	102.73	108.38	101.66	105.27	104.74	105.31	101.33	104.88	105.74	106.28	104.18	102.84	105	103.89	105.65	102.63	104.9
111.89	111.44	115.18	112.34	111.59	114.5	113.49	111.23	114.03	113.71	114.6	112.37	114.03	109.66	114.22	116.39	112.27	113.75	114.24	113.2	110.3	111.03	112.16	112.86	111.36	114.32	115.31	112.19	109.8	110.36	113.18	113.35	110.99	110.9	110.13	115.09	118.05	109.7	114.7	113.53	114.6	114.31	112.34	115.65	114.35	113.74	114.61	113.95	112.18	112.72
105.79	106.05	103.91	106.7	103.1	106.6	105.64	107.5	104.3	107.84	104.04	106.55	104.69	106.11	106.75	106.46	102.03	103.81	104.26	101.96	106.01	107.3	103.03	108.38	106.3	105.09	107.05	103.12	105.75	106.74	105.06	102.47	105.59	106.9	105.55	104.67	103.09	105.46	103.34	104.33	105.16	105.17	108.07	106.69	108.08	103.1	105.9	104.62	105.58	106.92
104.11	106.71	110.09	108.04	104.89	105.92	110.74	106.75	105.06	104.6	105.96	106.06	103.5	106.2	105.04	105.27	105.45	107.12	104.66	106.9	104.25	104.68	106.98	104.98	107.33	106.11	108.63	105.31	105.71	105.52	105.46	104.19	107.12	109.2	104.82	105.33	107.53	105.15	104.22	103.99	107.13	104.77	109.5	105.25	104.94	102.97	105.49	107.49	105.57	105.27
110.71	112.7	108.97	109.04	108.87	109.18	108.44	107.68	109.86	110.57	108.32	111.84	110.72	110.9	109.12	110.04	114.15	110.5	109.65	111.13	105.51	109.22	105.16	107.6	109.62	110.74	111.82	110.41	107.14	109.59	110.91	108.21	111.03	108.89	107.07	109.97	112.68	107.36	106.56	109.11	108.6	113.05	108.82	107.98	112.32	109.74	107.79	111.11	109.57	107.78
100.99	100.93	100.63	101.44	99.561	102.37	100.38	102.23	102.48	99.863	95.717	99.365	103.99	99.995	100.02	97.811	101.03	102.58	94.803	100.1	100.17	100.74	97.146	100.16	101.25	101.38	98.439	102.32	104.12	99.911	102.23	98.162	98.719	99.07	97.358	99.903	100.43	101.5	100.66	102.02	98.829	100.17	100.93	98.748	99.778	101.31	104.08	100.18	100.08	98.613
112.5	110.85	113.51	111.93	111.62	111.7	110.36	109.59	110.79	110.75	110.41	108.42	110.27	113.26	112.22	111.21	111.76	114.17	111	112.61	109.75	110.8	111.69	109.5	111.73	111.2	110.71	114.45	112.43	110.83	110.7	111	110.2	113.83	109.24	110.7	109.23	112.06	115.71	111.64	112.69	112.55	109.32	111.32	111.41	109.56	112.23	113.75	116.28	110.84
105.36	105.6	104.57	105.96	103.21	104.55	105.54	107.46	104.46	107.25	108.99	107.29	103.7	104.64	105.32	108.01	103.91	108.62	107.68	105.02	108.5	104.56	105.83	106.38	106.34	106.83	105.39	105.91	107.27	105.71	107.12	106.67	103.51	105.85	105.19	106.05	108.35	106.36	106.29	104.19	103.08	104.94	110.74	108.26	104.82	107.64	105.89	104.7	103.46	101.69
101.72	103.02	99.011	99.904	96.829	97.622	99.516	98.044	99.925	103.39	100.24	102.93	100.94	96.95	96.79	101.21	100.11	102.84	102.75	102	97.94	97.235	97.926	102.95	102.29	99.828	98.835	97.326	99.079	101.15	95.953	99.885	100.15	100.93	98.946	97.804	100.29	100.05	103.24	100.77	98.652	101.49	101.3	97.722	103.66	98.492	102.86	103.66	103.23	98.585
110.36	107.95	111.87	110.66	111.89	116.16	107.17	112.01	111.89	110.56	110.82	111.2	107.73	110.29	109.64	108.69	110.49	108.76	110.61	113.13	107.41	113.08	110.7	113.02	109.47	112.06	112.04	110.45	108.66	107.33	108.92	111.31	112.02	112.7	108.3	110.38	112.94	111.97	108.4	111.9	109.83	112.24	111.08	111.78	114.29	109.61	112.8	112.03	110.73	108.21
102.48	103.19	106.66	100.8	106.51	104.55	104.18	104.68	103.55	100.89	101.85	103.78	104.4	103.17	104.33	106.11	103.37	102.71	100.53	103.97	106.4	107.82	105.21	108.51	104.23	104.56	102.88	107.07	103.22	106.19	105.09	106.78	104.25	102.78	104.67	102.5	102.9	104.46	103.47	105.55	100.86	103.54	104.27	109.46	105.44	104.32	105.75	105.3	104.73	103.51
99.393	99.58	101.71	101.65	101.91	98.234	99.248	98.044	99.632	100.55	97.32	98.13	98.106	99.659	96.657	102.71	100.37	98.245	97.702	99.05	99.202	97.923	99.174	96.772	99.349	99.33	100.4	100.14	100.44	100.08	99.2	97.474	101.51	99.148	100.33	101.88	99.664	99.475	99.786	98.853	98.989	100.11	99.041	101.53	99.15	100.08	100.64	99.921	102.25	99.122
119.27	113.56	119.34	117.67	118.42	116.39	119.39	121.6	118.19	121.98	119.8	116.14	115.64	116.67	117.2	116.6	115.66	117.89	119.13	118.55	117.63	119.64	115.94	117.55	115.38	115.88	120.89	114.83	117.11	123.97	119.28	116.25	119.59	115.47	114.88	116.89	117.33	118.79	116.67	119.99	117.45	116.75	120.04	115.47	118.16	115.9	117.58	117.7	116.31	118.1
109.5	112.22	108.36	109.88	111.84	111.3	107.62	108.86	109.43	107.71	109.89	108.37	108.94	108.77	108.67	114.79	106.69	108.74	111.13	110.79	109.56	111.77	109.59	110.36	110.85	110.69	109.67	110.64	109.15	110.46	110.62	108.19	110.18	110.76	112.62	108.49	109.25	108.22	108.59	109.96	111.38	108.49	113.93	109.65	108.82	111.71	111.92	110.57	109.62	112.55
106.04	102.98	103.88	106.72	107.93	103.62	107.49	103.84	107.92	107.2	104.87	104.12	106.5	104.09	105.75	107.15	106.35	105.1	105.26	103.73	103.96	104.52	105.83	104.05	102.94	108.96	103.44	106.87	105.81	106.45	103.74	103.58	105.81	103.1	104.31	105.42	102.34	103.29	104.91	103.59	106.09	102.67	106.64	103.73	107.18	105.87	105.82	103.49	104.23	105.63
103.77	101.54	103.29	106.98	104.56	106.81	104.52	104.01	102.56	104.26	106.27	106.77	107.19	104.11	107.57	105.8	104.43	103.48	104.88	101.84	106.88	105.83	104.98	104.68	103.29	106.94	108.19	106.04	105.6	104.4	105.03	102.97	101.55	103.19	106.47	101.96	104.25	103.06	106.4	103.29	102.79	103.98	103.76	99.895	106.43	104.3	104.1	103.82	104.55	106.82
109.26	111.51	109.68	110.25	111.82	108.98	110	112.61	108.15	107.2	109.14	109.95	109.63	113.88	112.54	108.88	109.05	111.78	110.4	111.54	110.81	109.73	110.89	110.21	109.48	112	108.37	112.38	109.47	113.35	108.04	109.71	109.64	111	110.47	110.48	108.35	110.65	108.03	107.94	113.77	111.65	111.07	109.73	109.48	108.61	107.98	111.59	108.74	112.77
108.32	99.922	106.21	103.21	104.62	102.66	105.91	103.37	105.4	107.54	104.52	104.58	108.57	103.89	104.74	106.24	105.01	104.41	102.47	105.1	109.27	105.33	101.56	103.4	106.3	103.69	105.27	102.88	103.95	107.13	105.92	106.26	106.14	108.23	106.48	107.41	102.2	105.32	108.33	106.03	106.43	107.12	106.71	103.17	105.03	105.43	104.49	105.08	106.94	104.94
104.24	108.35	104.66	107.53	106.36	107.88	106.2	107.82	105.22	106.66	105.13	106.96	108.45	106.25	107.33	104.98	108.73	104.13	106.87	106.81	111	105.45	105.76	108.34	103.78	107.36	109.87	108.01	104.23	108.86	106.33	107.31	105.36	105.75	108.46	107.5	107.24	106.01	104.88	107.98	108.68	107.63	107.24	104.99	109.93	107.45	107.77	107.34	106.89	109.82
113.61	109.75	114.68	112.56	110.21	111.86	110.05	113.65	112.55	114.18	111.84	114.61	113.24	110.89	108.95	114.83	115.98	110.21	110.18	110.98	111.42	113.92	110.92	111.5	111.41	110.94	110.86	110.95	108.02	110.01	112.36	109.2	110.72	113.9	111.33	109.33	113.84	109.3	112.34	114.74	114.49	112.43	112.27	114.21	114.68	110.74	109.79	111.79	111.44	110.71
110.37	112.02	107.15	111.45	109.72	109.51	107.74	108.16	107.69	112.61	108.2	109.1	110.3	111.76	110.97	108.13	112.29	109.35	111.47	110.54	107.06	111.28	106.93	109.77	109.51	109.84	107.55	110.18	112.56	110.75	109.92	111.08	111.35	109.9	110.51	105.34	108.31	107.46	114.35	108.32	110.77	109	111.74	108.99	111.1	109.93	109.67	108.64	108.48	109.89
112.55	111.4	115.22	113.67	110.88	116.3	109.6	110.75	113.99	115.65	113.84	113.04	112.01	113.62	115.84	113.75	112.77	110.18	110.86	111.86	116.16	115.28	111.53	111.9	110.47	114.75	113.8	113.17	111.79	113.67	116.63	110.48	112.23	111.36	112.14	114.24	112.51	113.36	109.78	109.69	112.31	112.1	112.61	111.82	113.7	113.9	111.73	113.47	114.24	112.55
112.19	113.02	108.35	110	111.14	109.04	111.45	111.4	110.19	110.1	114.22	112.93	116.51	111.24	111.29	110.53	111.43	114.56	113.69	108.06	108.14	110.78	107.17	110.46	113.02	108.76	109.74	113.91	111.71	110.93	111.5	115.87	111.91	111.83	111.89	110.23	109.3	113.34	109.16	111.66	113.09	111.86	111.9	112.96	112.29	112.61	114.08	108.57	112.98	112.18
99.995	99.477	100.45	98.451	102.13	97.608	98.417	98.118	100.41	100.63	103.6	101.18	102.52	98.843	99.529	100.14	100.35	99.662	100.61	101	97.372	98.56	98.607	95.7	100.81	98.334	97.282	104.77	100.57	102.61	100.62	100.19	98.402	104.68	96.034	98.053	101.46	100.36	98.358	96.807	98.143	101.77	96.493	98.999	100	99.047	102.48	100.35	102.01	98.473
110.22	112.1	110.83	111.36	112.07	113.18	115.16	114.76	111.46	109.41	108.32	113.69	110.06	112.94	111.96	110.33	111.32	109.82	114	110.98	114.14	113.67	111.28	114.09	110.19	112.55	113.13	111.01	109.99	111.84	111.3	112.39	113.67	110.31	110.29	113.73	110.42	110.15	113.31	109.56	114.38	113.12	109.93	113.6	112.7	111.28	114.15	113.56	110.72	112.78
106.1	107.03	106.24	106.17	107.69	103.16	106.91	103.79	108.36	105.69	107.5	109.41	106.07	103.85	105.36	107.25	107.76	105.47	107.28	105.25	103.14	107.17	106.9	105.62	107.19	104.4	105.05	105.03	108.95	105.27	105.67	105.69	104.25	103.15	106.38	107.69	106.65	107.72	106.3	105.62	106.85	105.63	106.81	110.29	105.39	108.53	106.75	108.25	111.2	104.23
99.422	98.071	99.927	98.812	101.93	100.94	101.51	97.083	100.2	97.061	103.34	98.07	99.835	99.283	99.884	101.48	101.94	99.506	98.512	98.07	97.59	99.433	99.646	101.69	97.846	97.449	99.631	99.319	101.07	98.695	102.29	99.538	103.74	100.08	102.09	99.64	101.5	98.652	100.07	98.287	99.235	101.59	101.81	102.65	100.08	101.28	98.083	99.793	100.22	98.803
105.28	103.69	106.73	103.54	102.86	106.27	104.64	106.16	104.16	105.2	105.29	105.06	107.35	107.95	105.56	104.63	104.92	103.46	106.9	104.22	107.81	108.47	105.31	104.61	104.6	107.02	105.84	106.55	103.46	103.63	102.8	107.18	106.58	106.38	101.58	103.14	106.75	106.9	102.38	107.48	109.5	106.02	104.86	105.58	105.92	106.64	107.18	103.48	106.12	105.92
108.93	108.71	108.67	111.06	109.8	110.19	114.21	112.99	109.91	110.95	108.51	110.65	112.67	111.59	108.56	108.12	110.99	106.82	107.47	108.28	107.86	109.73	109.72	109.02	109.38	109.25	109.39	108.13	110.61	111.23	109.15	108.33	110.99	108.94	108.65	110.68	105.92	107.91	111.41	108.43	108.51	108.2	110.54	111.66	112.42	110.8	108.18	109.1	106.6	110.11
107.46	106.61	106.78	107.52	105.35	104.54	107.54	106.41	107.39	107.14	108.51	105.5	103.63	102.82	105.7	104.88	107.26	103.54	107.04	107.13	105.83	106.56	108.65	107.07	105.5	102.71	108.31	104.63	110.44	104.67	106.86	106.73	105.51	105.95	107.92	102.79	100.47	107.64	107.69	107.49	104.57	105.21	106.55	108.7	104.92	103.25	103.09	103.72	107.82	103.47
110.11	110.71	109.17	104.61	105.6	109.07	105.48	104.69	107.02	109.26	106.61	105.76	106.73	107.87	107.43	110.06	106.51	105.69	102.43	104.25	104.73	104.14	106.33	106.59	108.13	105.76	105.88	105.72	105.32	106.76	106.69	108.99	105.91	106.09	108.52	106.25	106.94	103.43	105.61	107.45	109.35	102.91	104.4	105.87	105.05	106.65	106.97	105.45	105.86	109.04
103.33	102.89	106.62	105.68	103.96	104.28	106.28	106.22	105.43	104.84	106.41	102.52	104.61	106.3	104.28	107.33	105.19	103.41	104.91	104.87	105	104.33	101.3	107.76	106.27	103.46	103.32	101.71	106.74	103.1	101.28	104.18	104.09	103.37	104.81	103.67	102.93	105.79	101.91	103.38	105.35	104.78	101.71	104.07	101.06	106.26	103.6	106.82	102.77	105.56
102.62	108.33	104.82	105.71	105.51	103.33	102.78	107.86	106.23	105.69	105.38	108.01	106.91	107.39	107.29	104.11	108.75	106.54	106.93	104.68	107.21	105.13	106	105.43	102.74	106.65	101.89	104.81	102.8	103.6	106.94	102.51	103.66	105.97	102.71	107.15	104.65	108.2	105.7	107.41	106.15	104.71	109.26	104.78	103.57	103.61	105.12	106.87	105.16	103.15
101.39	101.06	99.606	101.15	100.26	99.339	101.12	102.18	101.98	102.07	102.04	99.714	102.05	96.608	101.05	99.838	100.07	100.58	98.951	102.14	103.83	101.27	97.106	99.372	99.917	98.672	98.743	102.52	98.729	101.12	100.52	98.831	102.54	97.2	101.74	96.616	97.603	102.76	101.66	105.27	99.759	99.251	101.17	99.571	101.71	101.3	99.664	101.3	101.5	101.69
108.88	106.46	104.81	100.37	103.34	106.92	103.4	105.25	105.94	107.86	107.67	107.65	104.14	105.64	108.4	106.08	104.14	106.5	105.95	103.19	104.56	107.09	106.23	104.94	101.92	106.6	106.91	108.7	106.71	103.04	105.89	102.82	103.61	107.78	105	107.59	108.02	104.52	105.37	105.73	106.91	103.56	106.55	106.45	102.82	104.76	106.49	106.47	102.76	106.21
103.77	105.41	107.03	106.45	104.79	103.13	107.03	104.9	102.89	105.83	105.68	103.96	106.74	103.39	107.44	102.89	107	106.41	110.84	106.13	106.88	108.77	105.16	105.5	105.15	105.93	104.74	105.11	105.61	102.88	103.79	104.42	106.83	109.24	105.43	104.29	100.7	104.06	106.75	106.49	106.86	105.16	104.66	106.53	105.45	106.31	109.69	107.59	104.62	108.28
107.64	110.48	112.16	109.61	111.33	109.16	106.99	109.86	112.6	111.66	109.94	110.1	111.52	111.73	115.3	110.7	111.38	108.81	109.95	113.19	111.59	110.12	109.43	107.47	111.71	108.91	110.82	110.45	111.99	109.16	106.65	113.13	107.85	109.89	112.77	113.75	108	110.86	111.64	108.02	111.62	108.23	111.93	114.17	111.23	109.89	112.1	111.35	110.25	111.97
105.97	105.07	102.33	105.68	106.74	104.96	106.28	104.7	108.85	106.57	105.08	107.54	104.33	104.75	107.54	105.15	105.99	105.44	103.47	104.69	105.23	100.88	104.89	107.32	104.81	106.68	103.92	106.77	108.1	104.34	102.4	106.82	106.56	103.32	105.9	109.09	105.32	104.28	109.17	106.5	107.17	102.05	105.53	105.2	105.96	104.78	106.62	103.71	104.82	106.55
113.12	113.31	110.6	109.92	112.62	113.66	110.75	111.54	110.96	112.15	109.09	109.65	110.1	109.98	112.25	110.62	112.2	113.39	113.96	112.49	111.27	111.03	107.71	110.44	112.23	110.08	113.19	114.96	112.46	109.27	114.33	114.38	113.59	111.16	113.38	112.69	113.82	112.61	113.84	110.95	112.54	111.11	113.53	112.21	108.24	112.44	111.89	110.41	110.78	114.38
104.25	104.99	105.64	108.69	104.23	105.95	108.26	103.52	104.59	101.82	105.73	103.97	104.86	107.05	105.99	104.5	105.79	103.26	105.5	106.03	104.04	105.11	103.85	105.72	107.04	104.88	104.53	103.18	104.66	104.29	106.56	104.32	103.45	105.18	102.45	105.56	105.79	102.09	105.24	105.1	104.59	102.72	106.26	104.07	101.26	106	105.31	103.65	104.95	107.42
112.84	113.41	112.05	110.6	109.51	112.83	110.67	111.67	109.02	114.1	111.96	114.65	113.28	110.41	114.42	111.77	113.38	114.06	114.52	111.69	110.73	113.27	111.93	112.51	112.27	107.62	111.64	112.5	111.61	109.19	113.13	110.9	112.45	110.48	109.5	110.23	111.71	111.49	111.98	110.69	113.2	109.58	110.28	113.35	111.83	111.34	111.22	113.33	111.74	112.3
110.58	109.36	112.27	109.67	111.06	113.26	109.54	109.1	110.95	110.95	111.45	109.73	110.2	111.59	111.59	109.76	109.89	110.78	110.14	110.69	107.62	113.72	110.16	111.29	112.58	112.88	111.56	111.98	110.98	111.04	107.84	110.43	109.37	112.3	110.62	108.23	114.21	109.79	113.41	109.19	107.8	110.73	109.56	114.08	110.68	113.6	107.69	111.68	108.98	113.19
106.01	105.69	106.31	106.94	104.53	104.66	107.32	104.61	108.31	106.12	105.35	107.97	104.13	106.14	104.53	107.19	106.79	106.66	106.85	104.2	103.21	106.65	105.43	106.12	105.94	107.4	105.63	106.28	111.25	105.44	105.28	105.3	105.54	108.68	104.19	103.96	106.17	108.88	104.16	105.71	110.22	104.5	105.92	107.23	105.99	105.19	105.7	104.61	106.32	107.24
121.37	117.3	119.61	116.46	112.28	118.36	119.63	116.76	116.02	118.48	118.44	118.16	117.33	115.62	119.71	118.94	112.04	117.38	116.12	117.18	118.01	115.28	117.05	119.38	119.07	115.93	115.06	113.92	117.59	118.04	118.01	117.1	117.34	118.31	120.47	114.2	119.83	116.61	114.93	115.4	117.05	117.89	117.84	116.97	118.2	115.03	116.57	119.07	119.21	116.27
119.71	116.7	118	118.02	119.66	116.08	113.49	115.36	114.61	117.92	116.55	116.71	116.7	117.1	116.37	116.89	119.75	120.24	118.31	116.07	118.95	118.1	117.39	117.27	117.12	119.46	116.42	119.54	117.23	117.43	118.1	116.05	117.39	115.39	116.53	115.64	115.04	118.08	118.24	117.51	114.8	118.41	118.54	114.18	118.1	119.33	117.11	116.02	118.25	119.25
102.69	100.55	96.801	100.4	103.57	99.572	99.692	99.174	97.978	100.66	101.76	99.181	102.11	99.515	100.94	98.097	100.16	99.646	99.38	100.6	102.39	100.68	100.58	100.96	98.226	100.16	102.51	99.622	96.576	101.4	97.913	99.103	100.08	100.37	99.174	102.52	103.2	100.18	101.12	102.03	95.451	99.213	103.2	99.03	98.637	99.593	100.63	99.54	99.214	97.347
100.47	100.66	100.83	98.125	97.81	102.53	100.78	104.29	103.13	99.212	98.457	99.615	101.56	98.702	99.994	100.9	99.52	99.666	101.96	100.33	99.084	98.382	98.988	100.48	98.363	99.389	97.465	98.979	99.716	100.44	102.39	99.231	104.12	101.92	102.69	97.94	100.11	101.35	100.14	101.39	98.139	100.11	104.18	100.83	101.1	100.84	99.55	99.783	100.74	97.248
106.85	107.08	102.89	106.93	106.5	106.41	106.08	106.15	106.69	102.09	103.35	103.56	104.84	103.74	104.93	104.81	104.78	103.95	103.4	106.64	105.43	104.39	105.64	103.28	104.77	104.04	105.17	105.79	106.08	103.47	105.34	105.03	106.15	105.13	104.6	106.29	103.66	109.23	106.26	102.57	107.2	105.59	106.09	105.42	101.87	103.15	107.87	106.05	105.38	107.12
99.432	103	100.09	100.94	100.08	102.82	101.85	98.391	99.221	103.89	100.57	97.8	99.388	102.74	100.16	99.61	100.19	99.372	98.395	98.212	101.65	100.28	99.464	99.388	96.658	101.35	98.313	97.36	98.66	100.13	101.14	100.35	97.014	99.154	101.5	96.217	101.88	99.265	99.493	100.36	102.87	103.11	99.303	99.928	99.903	99.499	98.702	99.371	97.717	101.46
109.52	105.42	105.16	103.14	105.79	107.23	106.01	104.47	111.88	105.72	107.52	106.44	106.26	105.26	104.94	106.84	107.7	103.91	103.51	106.98	105.08	106.4	109.13	106.56	107.1	107.06	107.09	107	102.96	106.05	108.33	111.25	107.85	104.83	105.92	109.92	107.84	105.93	106.02	106.6	106.95	107.35	110.23	107.9	106.98	108.97	106.08	107.37	103.84	106.06
99.635	97.992	98.866	100.42	97.524	104.13	98.565	101.03	101.17	102.28	101.51	99.221	100.75	100.47	100.01	100.76	97.124	104.91	101.02	98.204	101.88	97.353	101.51	99.406	102.1	103.84	99.161	99.168	100.49	100.87	97.802	102.71	101.5	102.08	102.89	101.16	99.388	101.38	101.69	101.3	101.8	98.509	103.68	98.234	103.52	101.38	100.96	100.42	101.41	99.067
103.05	104.66	100.69	103	103.6	104.98	99.585	105.16	102.84	100.2	103.8	104.68	105.31	103.38	103.69	102.15	103.25	105.43	102.96	106.69	106.13	100.75	106.19	105.88	104.94	105.81	108.09	103.52	106.2	107.17	102.83	104.88	103.66	104.85	108.4	104.07	107.28	104.43	102.32	104.82	107.16	101.97	104.37	105.71	104.56	104.08	109.62	107.87	99.824	104.01
108.64	104.58	107.8	106.52	107.04	102.88	103.81	105.14	105.58	104.93	103.02	106.65	106.08	103.46	105.02	104.16	103.9	106.39	108.26	103.73	104.53	107.63	108.04	105.72	103.28	106.57	107.51	104.75	102.98	103.04	105.46	102.83	107.42	104.34	104.44	103.49	106.05	109.32	107.09	105.11	104.38	105.59	106.83	106.02	105.24	104.58	104.2	106.93	108.02	101.86
105.06	101.35	104.42	103.61	101.19	99.945	100.94	101.23	98.958	102.89	103.21	99.765	103.67	98.811	100.75	103.75	101.83	103.23	102.66	100.65	101.49	102.56	98.837	99.286	102.68	98.669	101.23	102.47	100.44	98.145	103.05	97.702	99.905	99.982	101.45	102.07	98.494	98.914	102.1	103.23	101.11	103.54	101.7	101.87	101.35	99.565	100.42	102.69	100.64	99.071
112.93	113.75	114.33	113.12	107.79	109.61	111.9	113.96	114.35	108.94	114.91	112.62	111.41	114.33	115.5	109.74	110.98	110.04	111.48	112.53	110.51	110.46	113.58	112.81	112.26	110.41	113.64	113.78	111.39	112.12	112.23	112.26	111.55	110.09	111.48	111.79	111.64	110.32	111.69	114.87	114.21	114.6	112.48	112.92	109.58	113.22	111.4	110.9	110.71	112.75
113.74	110.51	113.74	111.26	113.24	109.18	108.44	112.25	110.99	113.12	112.52	111.23	110.23	112.31	108.34	110.59	109.38	112.11	110.58	111.78	111.52	111.01	112.57	114.24	110.74	111.86	115.86	111.96	109.05	115.82	110.26	109.67	112.87	110.71	111.93	112.89	108.18	113.52	112.33	112.48	112.5	110.54	111.71	112.59	111.5	113.02	112.62	109.97	113.8	110.06
107.78	103.2	106.37	103.28	105.38	107.91	101.79	105.54	105.8	104.49	107.41	105.99	102.57	103.87	107.57	103.26	106.09	106.34	104.53	106.85	104.87	102.13	104.75	102.94	107.99	104.76	100.16	104.33	105.17	104.09	103.77	108.51	104.4	102.76	101.25	107.05	105.04	101.74	110.24	103.71	103.44	104.91	107.84	105.75	105.95	105.87	105.56	105.21	107.26	105.77
105.8	103.98	102.86	105.6	107.7	103.37	105.03	103.6	101.57	105.61	105.78	105.94	104.9	101.03	105.09	103.2	103.36	104.05	104.77	106.84	104.25	103.7	104.04	102.57	107.06	101.53	101.95	106.85	106.39	100.93	106.28	103.58	105.32	101.72	102.3	102.75	103.7	100.8	105.99	102.24	105.25	103.26	103.27	105.79	105.92	103.33	105.89	101.66	106.61	104.85
100.13	102.17	100.85	101.03	101.09	99.587	97.337	99.474	97.052	100.72	100.79	98.675	103.03	102.34	98.873	99.197	104.32	99.645	99.471	100.17	102.46	102.97	97.987	99.915	101.72	100.29	98.339	100.71	99.195	99.756	100.98	99.368	96.327	100.03	97.972	98.438	97.076	99.035	99.045	99.229	99.961	101.44	102.43	98.834	100.59	99.625	100.6	102.7	98.387	94.569
107.26	105.29	107.44	104.22	103.88	102.76	101.16	106.71	106.46	106.09	106.49	107.1	106.46	107.28	103.55	102.12	108.46	104.16	105.03	102.68	104.14	104.31	107.45	106.63	101.8	104.87	110.07	101.89	103.48	100.22	108.59	106.88	105.16	106.56	105.29	102.83	102.12	104.57	106.07	104.66	108.15	102.63	106.77	106.25	104.48	104.9	100.75	106.48	106.56	106.12
104.78	108.28	105.35	104.56	103.22	103.84	105.04	102.62	101.33	104.07	103.74	100.08	102.96	106	104.41	104.45	104.83	105.17	100.49	104.78	105.95	104.05	105.65	104.82	103.93	103.57	103.09	103.64	103.72	101.99	103.69	102.8	104.4	103.5	102.29	104.17	101.98	101.07	110.7	105.16	109.11	103.57	105.95	102.79	105.16	104.82	103.05	103.35	104.16	106.84
111.5	113.21	112.82	114.01	111.33	114.2	114.96	114.4	114.97	111.28	112.54	115.11	112.21	113.6	112.02	113.29	115.91	112.25	111.8	111.38	110.16	111.71	111.61	112.59	115.29	112.47	114.46	112.71	113.76	111.11	112.62	111.47	114.92	113.75	110.21	110.62	112	109.47	111.15	114.08	110.67	113.73	110.93	113.72	109.91	110.94	115.07	115.28	114.07	112.2
100.94	103.64	100.03	97.807	101.12	98.549	102.4	98.246	98.008	100.47	101.61	99.802	101.88	100.59	105	101.5	99.173	98.945	100.93	98.855	99.342	97.059	98.411	101.78	98.285	97.765	96.531	98.335	98.083	100.62	99.476	101.45	101.4	99.948	99.201	100.54	102.08	98.963	98.978	98.603	99.489	99.809	98.967	99.732	95.563	97.237	98.8	99.131	100.76	100.07
104.2	106.26	105.62	106.34	108.82	106.77	102.54	103.15	105.11	102.88	105.32	108	105.39	106.05	106.85	106.53	105.57	105.26	102.87	105.65	100.88	105.16	104.63	107.25	105.69	105.18	103.54	108.92	105.86	109.36	107.12	104.99	103.32	101.86	103.46	104.82	101.99	102.64	103.25	104.84	105.16	107.51	105.93	105.17	104.51	104.02	104.45	107.59	104.9	105.13
106.92	107.35	107.63	109.14	106.42	104.62	104.58	102.93	107.22	104.58	105.6	105.49	104.22	105.1	106.57	106.48	102.18	107.85	102.87	106.99	104.43	104.46	104.59	108.94	105.81	105.94	104.69	108.49	107.34	108.31	106.61	106.58	101.66	107.23	105.62	106.62	104.43	106.17	106.47	106.61	103.31	106.61	105.96	103.82	104.82	107.39	105.75	108.24	108.85	108.25
104.59	103.85	103.48	104.75	103.48	104.88	102.82	108.05	102.84	107.59	104.57	102.49	104.51	103.59	106.81	103.39	103.18	105.67	103.39	103.87	104.15	108.29	103.86	103.87	104.48	102.74	102.43	104.98	102	107.74	105.98	106.27	105.27	102.51	107.46	104.99	106.66	104.37	106.54	106.57	104.8	101.04	103.05	102.6	105.58	105.87	103.68	103.84	103.27	107.39
105.24	105.92	107.33	102.73	106.97	104.48	107.08	107.01	104.88	104.38	105.77	106.91	105.59	109.3	107.73	108.18	107.41	105.32	108.59	102.37	109.02	103.19	106.42	105.43	106.58	102.66	103.06	105.4	107.38	108.46	105.02	104.09	105.06	105.97	104.49	106.59	105.54	107.71	106.69	103.9	107.24	105.15	108.33	106.84	104.15	110.72	106.59	101.57	105.49	104.07
117.92	122.63	117.48	116.74	116.66	116.99	114.98	120.23	117.43	113.67	117.56	119.12	117.09	117.75	114.92	116.49	117.95	116.4	120.82	116.44	116.43	114.38	117.06	117.58	114.49	117.43	115.03	117.11	117.3	118.78	116.36	117.91	119.63	116.39	117.22	116.52	121.42	119.4	114.18	117.38	117.01	115.71	117.36	119.9	116.87	118.2	115.72	118.97	118.06	117.44
108.84	107.19	106.74	105.71	106.61	104.83	104.56	105.91	107.59	104.92	108.51	104.81	110.51	105.21	102.98	105.44	104.33	103.23	106.81	106.06	107.92	108.37	107.05	104.72	107.1	105.32	105.77	104.9	105.04	104.52	106.43	104.61	106.75	107	107.75	110.26	107.82	107.23	104.92	107.68	104.19	107.07	104.69	104.66	106.27	103.73	106.16	108.44	102.76	102.83
105.02	107.15	105.33	104.28	106.82	104.9	106.62	106.11	107.03	105.98	106.08	108.25	104.16	105.4	102.88	107.66	104.85	104.78	104.92	105.38	104.83	105.16	102.84	103.83	103.9	104.36	106.39	101.02	105.84	104.46	104.8	109.83	105.99	104.47	103.85	105.95	105.02	106.9	105.12	100.59	104.14	101.8	109.43	102.19	108.61	104.2	101.5	107.05	105.17	105.39
101.77	100.59	99.454	100.64	101.98	99.774	98.394	100.61	99.272	97.369	102.36	98.744	100.27	96.255	97.327	98.4	98.776	100.07	96.378	99.045	101.31	100.25	97.025	101.81	102.53	98.743	100.5	100.16	99.652	100.85	102.38	100.52	101.23	104.34	99.116	100.02	100.2	96.838	100.14	99.687	101.93	98.567	104.05	99.427	98.216	98.204	101.23	99.247	98.971	100.51
108.88	112.13	111.11	108.55	113.9	111.21	112.53	107.97	109.85	105.83	111.9	112.69	111.39	110.85	107.65	111.52	114.31	109.68	111.72	109.19	113.6	110.54	113.28	111.6	110.26	110	111.46	108.73	112.97	109.88	112.5	110.53	110.49	110.94	111.84	110.76	108.46	108.13	110.93	110.96	109.97	108.37	111.36	112.03	108.13	112.01	112.01	111.1	110.23	111.65
106.75	106.1	104.63	106.54	107.13	106.08	105.14	107.06	100.26	109.31	104.12	103.87	101.53	108.95	101.76	108.97	104.22	107.39	106.13	104.61	104.93	105.61	103.93	106.16	106.94	103.96	104.36	104.39	104.39	108.57	105.34	103.78	108.05	106.53	105.06	108.07	104.13	105.26	104.3	106.55	105.51	106.28	104.52	107.97	105.46	106.07	104.89	106.28	107.5	104.09
103.01	109.13	101.56	105.66	102.48	103.24	103.04	108.81	104.01	104.98	106.21	106.7	104.76	105.2	105.66	103.38	107.05	109.56	104.63	106.38	106.33	104.12	102.75	107.42	102.55	104.83	106.98	108.77	104.65	103.55	104.99	103.27	103.09	102.11	108.31	102.88	106.57	102.2	102.97	105.81	104.67	102.96	107.39	100.23	106.37	105.57	103.35	105.32	104.33	106.37
111.03	107.23	111.05	117.49	112.19	114.55	113.22	109.24	110.06	109.7	110.38	113.39	111.54	111.9	113.69	112.5	112.84	113.08	110.29	112.86	111.88	112.09	115.01	113.76	114.54	111.7	114.7	112.23	114.81	112.93	111.22	112.37	114.42	109.89	109.68	111.75	115.04	113.22	112.24	112.53	110.08	112.61	111.07	109.1	113.65	112.53	108.3	113.73	112.29	113.34
107.63	105.25	104.83	106.57	106.24	107.8	106.81	104.31	106.81	105.89	109.54	106.07	105.49	106.08	108.63	108.34	106.37	109.64	107.4	104.72	105.91	106.9	106.23	103	107.31	106.8	104.34	106.4	105.61	105.76	107.35	106.72	108.95	105.98	110.64	105	106.73	107.45	105.88	105.19	106.25	103.75	106.89	107.14	107.42	105.22	106.21	106.37	107.46	108.38
100.38	100.79	103.92	98.354	99.899	101.04	103.56	98.579	102.79	101.59	101.04	99.018	102.67	101.29	99.922	102.88	101.14	101.56	98	101.49	100.55	104.09	102.89	102.13	99.063	100.69	99.771	101.78	101.08	107.99	97.959	97.569	103.06	98.439	101.28	98.432	100.39	104.58	105.13	98.73	99.661	102.33	104.23	101.3	100.98	100.61	101.7	95.783	101.21	100.21
112.89	111.33	112.43	112.23	111.13	112.56	113.59	111.33	110.03	108.59	110.66	112.33	112.57	109.74	110.33	111.63	111.46	111.02	111.45	113.68	109.81	116.7	110.11	112.26	112.49	113.28	110.16	111.48	109.98	112.46	114.4	109.37	111.47	112.22	110.73	111.38	112.09	113.19	111.48	110.62	107.84	111.09	109.63	110.51	111.56	110.79	110.09	109.9	113.64	114.28
105.9	106.36	105.74	105.42	107.66	106.28	104.09	105.51	107.06	105.96	105.14	106.64	106.8	106.59	106.29	103.89	107.37	104.44	105.58	103.61	102.88	103.29	103.92	105.06	104.67	105.82	103.77	103.98	107.3	103.91	104.85	106.86	106.29	105.75	105.75	104.84	106.61	105.4	104.42	105.09	102.34	103.5	106.33	106.23	107.97	104.14	102.81	102.3	107.38	104.28
109.23	113.1	114.26	111.42	113.7	113.8	111.74	111.31	111.23	112.97	115.68	113.07	110.14	108.91	109.66	112.69	112.06	111.93	113.5	111.88	111.24	110.73	111.28	109.65	114.69	109.88	114.36	110.13	113.02	111.82	111.08	114.88	113.24	113.2	108.88	111.24	112.93	114.7	110.78	110.78	114.83	109.02	113.04	109.92	111.24	109.5	110.32	111.98	109.71	112.2
111.44	112.85	108.21	111.7	112.3	112.63	112.19	111.65	109.45	113.02	110.33	111.5	112.83	112.93	111.74	110.7	110.83	110.39	112.68	109.1	108.01	111.65	111.73	109.22	111.61	113.71	114.36	111.36	115.74	111.42	112.54	113.45	108.04	111.71	112.72	113.15	109.74	111.77	111.84	110.48	110.89	111.68	112.68	111.6	110.31	111.7	111.51	112.2	111.33	109.36
111.23	107.68	110.14	111.71	112.86	113.93	111.76	110.33	110.38	110.78	116.07	107.92	112.48	110.76	107.92	112.87	111.12	110.19	107.52	110.22	113.21	110.07	109.93	109.13	109.34	111.82	109.68	110.07	110.08	110.71	110.6	111.12	111.56	109.79	111.64	110.36	109.76	116.05	111.37	111.45	109.68	111.11	111.97	106.19	112.55	106.9	110.08	109.19	109.91	108.72
110.24	114.14	111.96	109.69	113.18	107.98	112.36	113.1	113.84	111.86	111.14	112.46	112.16	110.2	112.04	112.2	113.25	112.3	110.72	114.08	113.9	113.42	111.07	115.04	113.12	113.23	114.8	112.27	112.48	111.52	116.48	113.97	112.48	114.6	114.72	113.63	116.27	110.67	111.9	112.2	107.79	114.74	114.39	112.58	108.62	108.98	113.32	109.98	113.59	113.53
106.63	109.11	108.79	106.96	105.61	104.98	102.83	105.59	105.96	109.32	105.69	109.08	107.32	104.83	104.94	107.76	104.17	110.35	105.7	105.16	104.97	102.59	108.76	105.47	104.9	104.88	106.49	107.89	102.57	106.12	103.8	108.09	102.35	106	105.35	104.98	106.13	109.01	104.41	107.99	104.93	107.18	105.17	106.98	105.72	106.52	103.84	104.03	105.95	105.74
110.15	115.38	111.48	110.78	113.09	111.99	108.89	111.14	113.52	113.55	111.87	110.8	112.83	112.06	110.44	111.83	111.44	109.51	111.96	113.16	108.03	113.98	114.38	111.57	112.17	113	115.4	113.6	114.74	110.85	114.03	110.42	115.14	110.99	115.57	109.99	110.13	112.58	115.24	109.34	111.51	110.58	109.32	113.22	114.21	110.9	111.22	110.78	113.59	110.41
112.27	111.35	113.2	112.23	107.65	112.86	111.53	107.34	110.02	112.3	109.32	113.75	112.79	110.91	113.89	110.15	113.6	113.7	112.41	107.11	112.01	111.88	114.86	113.01	112.25	112.28	110.7	113.2	109.65	111.23	112.75	113.77	110.56	112.01	110.39	113.33	111.11	112.25	111.72	107.83	109.32	110.65	112.47	112.37	115.47	112.8	113.68	111.27	110.32	110.63
111.48	111.69	110.1	111.77	112.73	110.46	110.63	110.96	110.21	108.11	109.31	111.76	112.07	110.32	109.88	108.84	112.44	109.77	109.92	112.32	111.08	112.38	109.49	111.3	112.12	108.86	114.37	111.73	108.68	112.94	110.4	112.2	109.46	111.39	109.4	110.06	112.97	112.8	111.2	113.52	110.28	112.56	111.42	110.67	112.32	112.03	112.33	111.37	112.4	109.73
102.58	105.43	101.08	104.21	105.09	106.5	103.47	105.33	103.78	104.51	104.3	102.5	106.88	100.86	102.26	106.86	106.24	104.36	105.61	105.14	105.43	101.98	107.09	106.88	103.25	105.69	99.096	102.7	101.96	104.79	105.55	105.52	103.8	102.22	104.09	104.02	104.9	102.78	104.02	105.47	106.04	105.35	103.34	105.6	103.94	105.24	106.5	103.31	103.29	106.16
104.19	100.37	101.58	97.661	99.039	98.432	97.878	96.884	105.76	101.07	98.605	101.95	96.666	100.54	98.526	101.34	97.953	100.46	98.013	101.17	95.567	97.677	99.472	102.72	101.47	100.87	102.78	101.65	100.54	102.62	97.115	100.41	100.72	99.246	97.171	99.951	98.357	99.84	99.864	99.969	99.192	99.522	102.26	97.964	98.53	97.385	101.94	99.532	101.44	99.47
105.87	104.13	105.43	105.69	106.12	105.05	105.35	101.74	105.46	105.92	106.78	108.22	103.33	106.72	106.33	106.41	104	107.74	104.9	104.58	106.75	108.54	105.15	105.8	107.14	106.18	105.24	105.48	107.97	105.83	106.46	107.22	104.48	104.27	106.91	106.92	107.26	104.7	107.49	106.75	107.95	105.64	105.7	105.6	107.62	106.65	106.35	105.5	102.83	104.14
114.9	113.86	113.62	110.1	111.15	112.47	109.82	110.46	113.55	112.41	113.9	113.66	114.88	112.53	112.04	113.42	113.3	111.15	109.37	109.56	113.3	113.9	111.73	113.53	113.01	110.52	111.05	111.89	113.11	113.83	115.58	112.26	114.21	113.21	109.22	110.54	111.37	112.92	113.04	112.65	113.29	114.01	115.13	112.87	111.65	111.88	111	113.15	114.59	109.78
104.36	108.57	105.86	104.99	108.32	107.27	104.84	106.23	107.72	103.87	105.53	107.39	101.1	105.76	102.99	107.47	104.22	106.3	105.79	105.07	107.28	105.07	106.26	105.91	109.12	105.95	105.42	104.88	103.9	105.79	106.38	103.56	106.89	104.98	104.26	105.94	107.41	105.09	105.93	107.18	105.61	108.66	109.09	105.42	106.31	104.55	104.8	110.13	106.85	102.15
108.85	109.8	107.89	108.49	111.7	111.38	110.63	112.72	107.49	110.34	111.81	112.4	108.45	113.04	111.81	112.26	108.99	107.8	107.54	107.97	108.52	113.95	112.99	113.94	112.39	109.59	111.59	110.95	110.16	109.47	109.67	109.08	110.96	111.67	107.53	109.69	110.84	110.16	109.93	108.09	110.88	111.59	113	111.75	112.14	110.78	112.52	105.53	109.88	110.76
108.25	108.97	109.83	109.26	108.47	113.26	112.22	106.5	109.93	112.63	108.62	108.95	112.08	109.72	110.38	110.7	109.56	108.86	107.52	110.71	110.32	109.34	110.86	109.95	108.67	111.38	108.77	110.25	108.67	111.46	108.06	112.39	107.51	106.52	111.25	109.56	108.43	107.55	108.48	106.14	108.81	110.92	107.72	109.76	109.87	110.49	111.61	106.87	109.2	107.94
103.72	104.76	104.98	101.81	102.47	102.03	104.42	105.39	105.67	100.87	105.38	105.17	104.33	101.22	101.34	102.61	103.89	101.94	102.97	106.07	102.54	104.99	105.58	105.12	103.47	102.84	104.62	105.61	101.99	104.64	101.56	109.21	103	106.42	103.41	101.32	101.8	103.69	106.51	107.48	104.21	104.13	102.21	105.5	106.48	102.95	105.24	106.7	102.85	104.43
105.9	104.85	105.36	104.49	106.05	103.11	103.54	106.45	104.6	104.08	101.45	103.86	107.25	104.95	106.07	103.64	104.42	101.36	105.86	102.11	102.91	104.32	106.15	104.88	106.67	102.51	102.87	104.49	103.15	102.96	106.05	108.08	103.71	104.04	107.66	107.18	104.86	105.92	105.71	104.06	104.65	104.25	104.48	103.39	103.14	105.53	105.28	102.67	103.18	108.95
112.96	109.97	113.96	109.89	113.12	109.65	114.69	109.2	113.13	113.13	114.55	110.88	112.65	109.67	113.37	112.84	112.43	110.69	110.58	111.57	111.15	114.37	112.17	111.22	111.91	110.06	112.7	111.36	111.07	112.54	112.85	107.8	113.08	109.65	111.37	112.57	113.24	111.23	112.52	109.41	109.39	113.58	112.08	111.59	112.94	109.26	108.66	109.42	111.74	111.19
115.38	116.04	115.73	116.16	117.34	114.41	118.3	115.05	114.69	110.78	120.4	115.61	118.17	116.03	120.02	118.01	115.78	116.94	119.04	118.14	118.47	118.73	117.35	118.14	117.61	119.52	117.83	116.14	118.18	119.1	115.8	115.54	114.69	115.55	121.74	118.47	116.1	118.14	117.04	114.39	116.97	115.53	118.57	118.04	115.63	122.68	115	118.89	117.47	118.88
113.15	107.98	112.96	110.4	108.7	109.32	114.47	111.77	110.09	114.69	107.72	112.09	108.97	109.5	110.71	108.44	110.07	111.67	113.21	111.71	111.74	111.03	108.71	110.2	111.1	109.29	109.15	110.13	113.41	107.55	112.41	112.91	110.27	110.74	110.18	108.97	107.06	108.7	111.03	109.86	111.63	111.67	107.65	110.07	109.27	110.36	108.77	112.47	111.56	106.08
102.75	108.48	105.25	108.43	104.77	104.47	103.74	105.71	103.11	107.38	106.21	103.02	106.9	103.8	105.52	106.4	106.47	103.46	103.01	105.06	104.45	104.24	107.3	106.18	106.96	103.84	106.11	103.74	102.25	102.43	103.88	107.03	105.01	105.1	101.66	106.25	104.36	106.96	103.93	105.61	103.64	107.02	107.72	105.49	107.99	106.97	104.09	107.22	104.15	107.62
107.64	104.09	107.18	106.38	106.62	105.7	108.71	108.8	106.33	103.15	102.1	107.14	105.46	107.2	107.39	107.58	108.2	106.58	109.02	106.53	106.3	107.13	104.65	107	107.7	107.52	103.71	104.27	109.47	102.25	106.49	105.76	108.17	106.32	105.36	106.51	105.94	103.64	105.95	110.85	109.11	105.67	108.1	103.77	106.86	106.57	104.1	106.24	103.32	106.52
104.59	104.58	100.53	104.26	103.03	104.39	102.79	106.69	102.51	101.51	105.56	101.98	108.04	103.55	104.02	106.36	104.77	105.18	103.69	107.03	102.55	104.77	105.92	105.67	104	108.4	104.65	105.94	103.91	105	104.93	104.49	101.43	101.9	105.71	103.52	103.47	104.96	99.775	101.06	102.78	105.25	102.54	102.92	104.78	101.9	107.27	103.3	106.11	103.6
112.61	112.42	114.19	113.72	112.2	112.26	114.32	113.01	112.58	111.43	113.61	107.88	115.9	109.67	112.81	107.39	113.83	111.31	112.44	116.77	110.31	112.88	112.56	109.46	114.52	109.29	109.43	114.61	113.43	111.55	111.59	111.7	114.58	110.57	112.26	110.73	113.74	111.8	112.6	113.25	112.66	110.7	109.86	112.38	109.85	112.56	113.16	111.78	110.29	109.08
108.01	106.11	107.56	106.43	102.88	105.18	101.11	104.62	103.58	106.69	105.48	105.75	100.85	103.56	106.25	106.64	106.16	105.63	105.71	106.47	104.68	104.21	103.59	104.36	106.64	106.8	105.06	105.98	105.65	104.3	103.84	108.39	105.03	105.77	107.41	106.92	108.7	101.15	107.55	102.78	104.91	104.93	102.69	104.29	108.49	104.67	107.7	105.83	106.29	104.62
111.54	113.54	112.23	113.97	112.22	111.69	111.98	112.7	114.17	113.23	108.22	112.89	112.46	111.31	113.82	111.52	106.67	112.06	111.91	110.27	114.24	110.43	108.96	107.2	112.58	110.5	111.93	113.44	111.49	112.84	110.55	112.55	115.77	112.7	110.85	113.33	112.79	112.3	111.97	113.31	111.06	112.47	111.63	113.17	108.37	112.28	111.99	113.1	112.42	111.97
108.99	103.46	104.07	107.06	105.46	104.93	107.33	108.12	110.28	106.76	108.25	102.64	104.51	107.38	106.04	108.78	104.46	103.96	107.8	108.28	103.92	108.25	106.48	105.47	105.73	105.37	104.46	108.18	106.59	109.45	105.85	104.33	106.77	106.45	105.51	101.48	108.83	103.86	108.72	105.19	109.51	105.54	103	105.86	104.39	106.61	104.45	104.8	104.58	106.14
112.29	108.39	108.04	110.91	107.42	107.54	112.7	109.66	109.49	111.73	110.13	108.44	110.21	110.29	108.01	110.73	109.16	104.39	106.04	110.65	109.77	110.6	110.66	108.02	109.72	108.68	107.89	109.33	109.14	113.85	111.38	111.82	111.7	111.65	111.69	109.82	112.42	110.24	111.2	111.32	110.57	110.39	112.15	108.6	113.34	111.44	108.95	110.94	108.23	113.39
111.9	110.26	110.74	111.38	107.42	108.02	111.25	110.26	110.5	109.33	110.22	110.75	108.29	113.91	107.74	109.14	110.98	108.97	111.23	109.24	115.11	111.83	107.76	110.42	109.96	108.52	110.77	109.89	109.78	108.95	110.91	110.38	108.58	108.59	107.06	110.63	109.09	113.23	112.97	111.89	110.91	110.55	111.82	112.9	110.93	106.98	113.93	110.81	110.47	110.98
112.49	114.59	111.79	110.85	106.77	111.83	113.89	112.85	114.01	114.34	112.39	114.3	112.73	108.73	115.94	112.93	111.74	116.19	113.15	113.81	110	112.15	111.86	111.01	111.35	117.18	113.17	114.33	113.21	114.65	109.5	114.13	111.19	112.59	115.23	113.82	111.91	111.41	113.99	116.07	113.24	110.93	114.87	115.13	114.51	112.97	113.28	109.57	114.49	109.61
105.99	106.01	103.67	101.61	104.19	103.37	104.54	106.89	104.93	107.45	105.29	103.47	108.92	105.13	103.38	103.43	107.57	100.97	107.74	106.38	102.85	102.87	106.54	105.3	103.46	103.71	109.38	104.53	109.23	106.67	104.02	106.45	103.95	105.25	102.73	104.02	102.76	104.46	103.89	107.71	104.1	104.95	103.3	103.84	103.82	105.13	102.99	110.21	103.43	105.7
99.388	99.409	100.37	97.504	102.68	98.825	100.32	101.44	101	99.828	100.38	97.09	102.62	99.521	101.9	101.42	99.555	99.082	100.92	100	99.718	99.307	100.73	103.88	102.05	100.4	97.104	97.998	99.161	99.928	99.499	98.98	97.518	97.302	100.69	100.41	98.262	102.9	99.679	101.3	99.771	102.58	99.249	102.06	98.455	101.64	100.14	104.28	102.29	98.295
104.41	105.65	107.71	108.57	104.17	106.14	103.62	107.35	104.67	105.46	108	106.83	107.23	103.73	100.9	101.78	103.51	103.21	103.54	105.6	107.75	107.25	105.5	108.17	104.74	109.58	102.53	106.67	107.11	106.7	106.16	106.1	102.55	108.07	102.49	104.96	108.68	107.36	105.68	101.14	104.63	103.51	105.62	102.22	106.07	107.18	104.97	102.56	105.14	106.31
100.96	98.596	101.24	98.519	99.787	100.34	98.527	99.284	100.76	97.646	98.567	99.808	97.928	101.65	102.66	97.352	100.63	102.5	98.232	100.65	98.105	101.54	100.42	98.204	99.06	97.952	99.393	101.01	99.536	102.78	102.37	100.42	104.12	98.346	101.83	101.3	100.4	100.61	101.33	99.496	97.693	99.836	103.67	101.35	100.86	100.42	96.223	101.43	100.34	101.31
115.53	114.42	113.08	114.28	114.79	114.8	114.13	115.98	115.28	117.9	114.81	116.05	113.96	117.23	116.92	116.29	119.78	116.37	114.92	116.31	116.06	114.21	116.3	116.61	117.58	118.7	115.95	115.32	116.58	116.64	117.08	114.88	118.02	112.88	115.3	117.91	114.28	117.34	114.16	117.55	116.51	114.75	115.32	118.24	115.73	117.6	120.42	116.07	113.21	118.09
105.4	106.55	109.83	108.34	103.95	105.25	102.89	108.48	103.5	108.34	106.7	106.17	103.63	106.07	104.66	107.23	105.3	104.94	105.87	105.83	105.86	105.24	106.21	104.15	105.1	106.39	108.29	105.91	105.45	102.88	103.18	106.36	101.88	104.29	107.24	107.6	107.28	101.97	106.58	105.95	104.85	107.64	107.2	105.57	104.31	106.07	105.43	102.81	104.19	103.29
100.96	103.6	103.06	103.1	99.045	98.84	100.73	100.95	98.159	100.28	103.5	100.89	99.745	97.973	99.156	100.28	97.514	97.793	102.21	102.45	98.257	102.1	100.47	102.76	102.25	101.94	98.213	99.585	97.56	99.833	99.059	102.15	99.27	101.64	101.43	103.43	98.886	100.84	100.04	101.27	97.643	98.246	99.022	104.5	101	99.73	98.642	99.093	97.94	96.775
102.02	105.12	101.97	104.91	102.59	102.73	107.29	103.64	105.39	105.95	106.43	108.38	105.59	105.44	104.23	103.74	106.89	105.21	104.59	103.28	104.58	106.92	109.98	105.07	103.62	104.71	101.17	105.19	104.01	104.02	104.91	102.63	102.6	107.6	102.56	103.85	103.36	105.11	101.13	104.71	106.36	106.41	101.55	104.67	106.1	101.01	102.93	102.75	106.89	103.48
108.29	108.08	110.29	107.86	111.46	110.15	110	106.84	111.18	112.02	110.19	107.91	107.05	109.66	108.89	108.6	110.36	111.02	110.29	111.01	109.55	108.85	111.68	109.82	112.03	109.39	109.7	110.3	109.6	108.07	110.15	107.97	108.97	109.75	110.75	109.16	109.54	110.56	108.72	110.19	108.88	110.22	107.56	109.68	110.8	109.52	109.74	109.22	110.94	111.08
111.63	112.61	111.43	113.82	110.36	110.12	111.08	114.32	112.66	109.99	109.66	114.59	110.7	110.38	112.55	112.06	109.16	113.44	112.01	112.95	110.13	112.55	113.22	110.92	110.16	113.1	113.64	109.26	111.93	111.04	111.06	113.59	109.23	114.36	110.57	111.25	108.2	109.8	109.4	112.06	112.63	108.42	108.5	112.35	108.27	109.1	112.24	111.41	114.53	110.85
112.46	116.19	113.33	108.52	112.53	110.64	111.03	111.86	112.65	109.99	110.01	111.09	110.25	109.59	109.63	110.97	110	110.39	109.57	111.76	111.89	110.26	114.12	111.68	111.93	113.71	112.56	112.77	108.25	113.55	112.26	114.21	110.86	114.77	115.37	109.51	110.81	111.57	110.49	111.26	111.37	111.55	112.09	110.29	110.01	110.48	112.12	110.81	112.28	113.36
105.25	105.32	100.4	106.73	104.77	101.4	106.36	107.42	101.05	105.21	106.93	105.29	102.78	103.9	105.72	103.43	106.28	101	102.32	103.93	102.88	101.96	102.7	102.88	103.98	106.37	103.53	103.6	103.1	105.4	104.91	103.12	106.75	104.81	104.16	104.41	106.24	104.12	103.5	105.76	106.44	103.74	105.52	107.13	105.05	105.44	104.59	103.57	104.95	103.71
106.94	106.45	105.67	106.91	108.92	106.45	104.98	107.5	103.18	106.98	104.08	104.19	110.07	104.83	104.62	105.63	107.95	105.71	105.54	109.02	106.22	106.33	105.61	104.3	106.28	106.78	109.34	105.5	102.73	107.33	109.1	105.67	107.31	107.97	106.94	110.95	107.71	108.04	105.52	105.33	105.26	103.49	106.16	104.92	107.09	108.76	107.7	106.29	106.06	105.22
107.31	107.32	106.41	103.71	105.55	104.45	107.33	107.61	107.3	105.81	106.98	105.37	106.88	103.8	103.57	107.23	104.7	107.23	104.03	104.3	108.82	103.46	107.73	103.83	108.44	107.94	110.25	102.94	103.36	104.74	107.2	104.16	106.04	104.64	105.34	105.01	106.47	105.41	107.08	107.73	105.18	102.58	104.72	108.61	106.01	107.31	105.54	106.37	104.07	106.87
105.78	103.06	106.67	105.2	107.56	105.86	106.21	106.32	105.4	104.52	106.22	106.61	107.11	106.15	106.15	101.22	100.95	101.84	107.22	105.2	106.67	107.56	105.36	103.62	107.68	105.3	105.96	107.07	106.75	106.73	106.44	104.64	104.04	104.05	106.62	106.71	108.49	103.6	102.89	103.35	102.94	99.74	104.74	107.09	109.14	106.83	108.06	106.88	105.03	107.83
110.6	107.97	110.26	110.62	111.34	110.79	109.52	109.1	110.63	109.33	110.11	112.14	107.06	109.07	108.98	110.07	109.24	111.05	106.99	109.31	110	112.19	109.33	109.61	112.22	110.6	111.61	107.99	108.77	110.45	108.95	110.17	109.53	112.2	107.87	107.67	111.23	108.17	113.04	111.96	110.35	112.82	109.51	111.63	107.22	110.63	108.58	112.2	108.02	111.78
103.77	102.73	104.45	106.24	100.64	106.15	105.22	106.94	105.11	105.96	102.66	102.91	104.36	105.96	106.14	101.36	103.14	103.27	105.89	103.58	105.7	105.47	104.53	104.79	102.84	103.61	105.64	104.65	105.33	102.64	105.02	105.27	106.63	107.5	102.24	105.75	102.72	102.8	104.1	105.6	103.99	102.95	102.62	105.89	104.16	105.87	104.04	105.61	104.42	103.02
98.245	100.68	100.65	101.26	99.361	98.204	99.476	100.1	100.96	101.35	102.32	101.55	99.437	101.9	102.31	97.836	101.26	98.527	101.01	99.791	98.993	98.951	101.39	100.38	101.54	98.918	96.514	97.137	100.29	102.16	100.95	98.959	99.321	99.533	100.59	99.902	101.03	100.07	98.835	101.47	99.866	103.29	99.856	97.424	100.15	97.268	101.36	102.15	100.36	99.04
105.31	108.06	110.3	105.12	106.28	105.57	104.38	106.87	106.31	105.37	104.47	105.28	107.2	106.29	105.24	106.18	105.74	104.94	105.14	108.54	106.28	105.26	104.68	104.11	104.53	105.19	104.7	107.25	104.52	106.37	106.98	106.28	106.02	106.67	105.07	106.13	102.31	105.25	100.07	106.83	105.76	104.73	104.35	105.61	106.73	104.73	103.76	105	105.64	102.8
104.03	101.19	103.47	103.54	103.36	101.94	104.91	106	102.01	104.46	104.55	103.3	101.11	103.12	102.51	103.64	104.2	107.33	105.09	103.43	106.64	103.7	102.73	103.66	102.47	102.86	106.75	105.37	104.05	102.38	103.36	105.46	104.87	104.09	107.03	105.74	109.21	105.61	105.91	102.49	105.08	106.06	104.25	104.93	103.56	103.3	101.64	106.08	107.87	102.44
110.52	108.98	107.3	111.31	111.69	113.95	110.72	111.83	113.06	109.58	111.85	113.24	107.95	112.99	114.86	111.73	114.36	111.74	110.41	112.86	111.5	112.84	110.45	111.6	112.81	116.27	111.91	117.26	109.67	113.78	110.29	108.37	111.11	110.96	113.95	112.21	111.03	111.15	109.99	112.72	111.49	112.4	112.17	111.15	110.31	110.42	110.38	112.2	110.66	113.44
111.56	108.64	112.16	110.15	112.82	109.49	111.82	110.75	113.46	110.35	109.22	111.23	108.33	111.96	111.14	110.4	106.5	110.51	107.06	112.85	111.23	111.67	111.32	114.12	112.42	107.98	111.08	109.65	110.5	108.48	110.89	108.38	111.94	110.48	107.66	109.04	111.29	109.68	112.84	112.45	109.74	110.76	109.75	110.38	111.33	111.4	106.54	110.95	108.03	108.94
107.17	105.68	105.92	106.6	108.35	106.53	106.46	104.48	107.72	107.62	105.49	106.27	106.68	108.53	106.57	106.17	105.96	109.7	107.95	105.3	107.02	104.71	104.48	107.39	105.99	107.69	106.27	106.67	107.09	107.37	108.31	105.92	109.66	106.79	107.69	106.48	106.3	106.37	108.05	107.63	102.24	104.6	105.56	106.51	106.13	105.29	105.74	106.28	108.21	107.33
107.51	105.69	106.28	107.46	108.08	105.82	104	110.02	106.36	105.03	106.68	107.25	108.51	109.36	105.49	107.16	108.25	105.48	107.6	105.98	104.33	106.65	108.35	109.71	105.97	109.74	106.04	108.09	106.6	106.83	104.12	103.87	106.14	108.19	104.76	106.01	107.65	104.15	109.73	104.8	102.78	107.67	108.14	105.77	106.12	107.62	110.2	106.8	108.13	106.83
111.5	109.36	108.8	109.21	108.72	109.55	111.24	112.58	108.67	109.03	111.63	108.78	112.07	109.86	112.46	109.27	112.32	112.7	108.98	108.34	109.36	112.16	112.62	109.92	111.88	112.65	111.1	114.08	109.13	110.62	111.82	110.32	109.75	110.38	109.24	113.43	109.81	109.8	108.8	110.15	110.05	109.31	107.22	111.27	109.72	107.72	109.31	108.66	110.33	109.28
118.34	113.42	119.84	117.12	118.77	120.59	116.02	117.27	115.81	116.07	117.31	116.76	114.43	116.92	117.73	117.31	117.31	116.08	115.81	120.71	113.82	117.58	118.28	117.85	117.97	117.9	117.73	116.7	115.21	117.58	117.47	119.99	120.16	117.88	117.64	117.19	117.59	117.69	115.53	116.25	116.5	114.45	120.91	116.57	116.18	118.63	118.65	116.92	116.51	118.48
110.13	111.94	114.17	112.52	113.09	113.14	110.84	108.63	111.01	112.18	111.04	110.52	110.32	113.23	110.55	109.76	112.02	110.82	113.15	110.95	111.07	108.49	111.27	107.44	109.84	108.4	108.37	111.79	112.78	109.48	110.7	112.15	112.36	112.78	113.08	110.73	109.81	110.97	108.15	111.08	114.49	111.49	111.48	113.04	109.47	113.88	111.29	110.8	111.68	108.17
106.1	110.56	110.04	111.56	110.93	109.62	110.49	110.14	111.12	108.9	111.09	111.76	112.58	107.79	105.5	110.12	110.63	109.99	110.63	110.58	106.55	108.66	109.84	110.07	109.1	110.82	110.63	111.76	109.94	111.2	112.07	111.79	111.7	112.04	111.28	113.32	113.08	107.93	111.45	112.85	111.14	114.01	111.63	112.3	110.97	113.23	107.6	110.68	112.32	112.68
105.72	105.18	102.44	106.11	104.61	104.35	104.23	105.69	100.99	107.1	102.76	103.71	104.08	100.89	103.28	106.42	103.77	106.31	105.45	101.7	103.7	102.81	101.73	104.3	104.87	103.37	106.2	107.81	102.93	104.23	104.34	102.5	100.65	103.9	106.68	105.76	105	106.24	105.29	104.74	105.27	103.58	104.62	103.68	100.97	106.04	104.93	108.6	101.27	108.1
104.36	104.45	108.5	108.02	104.43	106.42	106.23	102.5	105.11	104.14	103.2	101.69	105.07	105.42	104.86	103.24	106.12	104.59	104.72	104.97	104.69	107.89	102.44	105.36	105.45	106.16	107.29	103.1	107.58	106.27	107.42	103.05	103.85	108.08	103.94	104.85	106.59	104.9	106.03	104.43	105.39	108.19	106.07	105.76	103.85	104.24	107.08	107.06	103.99	108.91
108.44	103.57	107.38	102.4	103.14	106.1	101.49	104.21	104	105.22	105.9	100.8	107.1	107.95	108.82	102.96	105.05	105.99	106.19	104.14	102.68	104.85	104.38	105.9	110.44	105.36	103.97	103.88	101.71	105.44	102.72	106.23	104.43	107.3	106.22	102.68	101.61	102.58	105.96	104.25	108.42	101.75	105.29	103.76	106.53	105.39	107.38	101.65	104.09	106.87
105.51	103.86	102.66	103.53	103.21	104.31	105.53	106.08	104.23	103.76	105.03	107.97	104.02	104.8	103.81	105.86	102.54	104.34	106.93	106.91	104.26	103.7	105.01	101.64	104.21	102.85	104.2	103.66	108.4	106.35	107.79	103.89	103.36	104.94	107.21	103.8	106.56	102.19	104.56	108.5	104.64	102.51	106.12	102.08	106.21	104.77	105.42	105.21	103.03	103.94
104.53	104.13	103.88	109.47	104.34	107.01	104.09	104.39	104.07	108.66	101.94	103.54	102.08	103.98	106.01	104.64	103.76	102.25	103.69	106.59	105.56	106.83	102.07	106.89	105.02	107.57	107.15	103.26	105.65	104.2	100.55	104.16	104.84	106.7	104.21	102.45	104.3	102.59	108.2	102.89	105.61	107.53	104.74	103.62	104.72	103.62	105.73	106.92	104.39	105.99
113.8	110.41	113.98	111.76	111.72	112.61	112.94	112.91	113.24	113.29	116.94	112.14	109.93	110.15	113.83	113.66	112.28	112.22	112.01	113.98	112.46	110.97	115.15	112.01	111.03	112.46	110.1	111.02	112.3	109.43	115.04	109.26	113.55	111.21	111.53	111.2	113.48	110.85	112.75	108.49	114.12	113.63	113.48	111.76	114.21	110.64	112.48	108.69	113.92	112.69
99.779	101.04	98.481	101.64	100.43	102.66	102.1	102.94	101.63	100.53	96.107	98.276	100.34	100.99	100.27	101.23	101.1	99.656	99.54	98.092	99.026	98.377	102.17	102.72	98.576	99.169	98.871	99.755	98.903	103.4	96.832	97.559	99.619	100.11	102.07	98.576	101.56	98.866	99.584	99.733	102.14	101.13	101.56	100.33	100.89	97.702	102.44	100	100.42	97.66
104.54	105.96	104.93	104.4	105.61	104.78	106.69	105.09	103.77	104.73	103.83	107.17	107.44	105.35	103.23	104.65	106.21	105.75	104.59	104.36	104.98	107.99	104.93	106.81	109.43	105.12	103.65	105.69	103.83	106.24	106.89	107.83	110.52	104.65	102.35	102.82	104.27	103.67	108.17	106.81	106.67	102.48	106.14	105.35	106.95	104.61	105.25	104.46	103.25	102.59
107.95	108.54	106.22	105.65	108.46	103.79	107.84	109.45	106.25	104.19	106.92	106	105.05	105.03	101.25	104.97	108.12	104.82	104.75	106.09	111.58	105.15	106.39	108.05	105.98	107.84	109.46	107.76	105.57	108.35	107.37	109.22	108.11	107.62	106.73	106.01	108.5	105.9	107.58	107.62	104.81	107.47	102.14	108.99	106.04	106.91	105.66	107.15	105.68	107.62
116.83	116.5	117.76	118.41	117.58	116.35	115.67	116.23	117.08	114.54	116.4	116.23	118.81	117.35	115.03	116.5	116.43	117.67	119.97	112.68	117.34	112.79	118.98	118.94	116.53	117.82	116.42	113.37	115.4	117.4	116.81	118.98	114.82	116.87	115.72	116.57	117.57	116.14	116.62	115.16	117.95	116.17	115.68	114	113.6	114.27	116.63	118.72	117.69	112.7
103.31	105.87	106.44	105.92	103.78	106.61	102.73	103.96	106.99	105.18	106.75	100	102.69	103.89	101	105.49	105.08	106.35	103.81	102.24	104.67	103.83	104.92	102.25	104.05	104.64	103.84	102.72	103.77	103.65	102.36	103.41	102.28	105.37	105.42	105.03	104.55	104.89	104.17	104.03	106.28	105.01	102.57	106.25	106.72	103.95	107.61	106.3	103.32	105.23
100.6	102.63	98.826	99.374	99.267	99.291	99.614	101.22	101.68	101.63	100.79	101.68	101.23	101.86	101.17	101.31	101.38	98.256	99.975	98.636	99.699	101.06	101	99.79	100.52	102.37	100.27	101.15	96.034	100.41	100.59	97.56	100.11	99.987	98.747	96.987	100.22	104.21	99.194	100.5	102.55	101.13	104.79	99.46	102.08	102.25	100.62	102.9	98.785	98.765
102.94	105.22	105.28	105.52	106.01	105.72	106.33	106	105.55	105.83	105.52	104.5	106.87	104.17	106.96	104.15	105.99	108.54	103.22	105.75	106.68	103.57	106.44	107.14	104.97	104.5	106.17	105.05	105.5	104.54	105.69	105.01	101.41	106.02	107.07	103.44	108.56	108.41	103.6	107.36	102.34	105.4	103.5	104.62	107.01	102.54	104.25	105.19	104.94	106.15
103.38	108.37	106.42	104.5	105.19	107.52	106.16	106.09	108.59	103.46	104.8	108.8	104.78	104.64	109.34	108.22	105.65	104.23	107.22	106.5	106.64	106.62	106.3	106.38	105.86	103.71	104.23	104.78	105.25	104.82	108.69	106.63	108.95	106.5	109.55	104.95	107.18	108.47	106.59	107.1	107.27	104.65	106.58	104.82	105.78	104.45	105.44	107.41	103.03	110.47
111.58	111.52	110.26	110.95	116.08	113.99	112.87	109.13	110.04	107.88	112.55	110.7	113.35	108.1	109.58	111.16	113.21	113.28	114.58	113.34	110.01	107.51	111.15	112.57	113.22	113.12	111.72	112.34	111.37	112.64	109.8	112.21	110.98	111.67	112.3	113.99	112.99	113.32	110.99	112.76	110.05	115.2	113.05	112.61	109.16	111.12	108.7	108.74	110.87	109.27
103.61	102.69	104.61	105.5	100.57	104.65	106.14	103.16	102.76	104.36	104.15	101.7	104.74	101.99	107.17	104.27	102.32	103.58	106.26	104.56	102.52	104.04	103.71	103.88	102.04	104.09	107.33	104.41	102.3	107.86	102.99	107.83	105.15	106.76	102.76	106.64	106.27	105.88	103.08	106.89	104.94	104.63	99.298	103.95	104.79	103.52	103.76	104.33	102.25	105.54
112.4	113.19	111.76	112.83	115.08	110.99	111.03	113.71	110.25	112.98	112.7	114.93	114.43	112.09	112.58	109.72	111.61	110.39	110.46	113.46	112.02	110.49	109.91	112.14	112.95	109.97	110.34	109.76	111.03	113.33	114.39	108.58	111.89	108.55	112.97	114.44	111.72	115.59	114.59	110.31	112.16	110.83	111.31	113.08	113.87	109.73	110.49	112.39	113.21	113.67
106.47	105.88	107.17	106.98	102.84	106.42	105.99	106.41	107.55	109.46	106.57	105.33	105.77	108.24	105.53	108.65	107.93	108.39	104.85	106	107.42	108.67	104.61	104.33	106.24	106.32	103.85	105.55	103.11	106.71	105.99	105.61	104.59	106.28	103.49	106.59	107.07	104.96	107.2	107.91	108.76	106.75	105.01	107.08	106.43	106.8	107.73	106.34	106.99	103.96
104.86	105.28	102.1	102.77	107.23	106.85	105.97	105.07	105.65	102.64	104.62	102.78	105.32	104.94	102.8	103.05	104.93	105.21	107.28	100.65	104.27	105.93	103.5	100.21	103.96	103.55	107.36	101.54	107.47	104.89	105.27	105.58	104.38	108.47	105.47	105.6	106.14	104.09	106.27	104.58	104.08	107.21	106.36	104.75	103.79	105.18	104.21	101.79	104.91	103.75
115.66	116.41	113.99	110.55	111.25	111.69	116.32	112.58	110.38	113.78	114.6	114.73	115.87	112.65	113.3	113.02	114.07	115.48	112.24	113.37	112.9	116.46	112.66	112.98	115.84	113.82	115.26	110.44	115.99	109.79	110.05	112.51	115.3	112.74	113.91	112.44	114.71	113.21	111.57	115.03	114.03	116.46	112.2	114.33	111.18	114.76	111.12	113.31	112.95	110.21
106	106.22	108.29	104.18	104.14	105.79	107.36	105.58	104.51	104.51	105.78	104.06	106.09	105.96	104.34	104.89	105.56	107.69	108.96	105.73	103.99	105.86	105.88	107.04	104.37	104.7	104.86	105.17	107.91	103.3	106.8	106.96	102.14	105.22	104.64	102.92	105.56	107.66	106.3	104.43	109.72	105.87	105.18	107.27	105.6	105.54	105.08	105.67	105.01	103.17
113.03	112.97	112.83	113.14	110.47	113.56	113.17	113.99	111.1	112.13	113.62	107.51	111.49	113.36	109.49	110.78	113.85	111.44	110.62	113.2	111	111.82	111.1	111.75	110.96	112.41	113.06	110.35	111.27	107.05	107.9	111.25	112.03	110.74	108.46	111.67	111.46	108.73	112.42	110.79	110.24	112.36	111.7	111.39	111.83	110.07	110.79	107.05	107.13	111.85
112.05	106.69	111.84	111.88	110.52	113.55	112.45	109.17	111.28	112.65	110.15	108.86	109.52	111.42	110.83	110.94	111.04	109.41	112.86	111.3	111.26	109.9	112.17	109.23	110.51	113.53	109.55	111.28	110.33	110.97	110.75	110.13	111.29	109.02	111.95	112.43	108.43	111.72	110.63	111.8	109.42	115.53	109.6	111.06	112.29	108.31	112.46	112.21	112.21	106.14
110.08	109.32	109.37	111.18	111.31	115.51	111.92	113.56	108.54	113.25	113.04	110.48	113.69	111.71	111.29	113.65	108.68	112.48	114.25	113.98	112.68	112.4	110.33	111.43	114	113.11	112.29	111.03	111.97	111.98	110.86	109.91	112.82	113.57	112.37	113.86	113.12	110.34	109.94	111.53	113.31	113.17	111.51	110.48	112.3	113.79	111.86	111.87	107.21	111.98
108.5	112.19	110.78	116.2	112.53	109.27	112.97	108.04	109.07	112.63	111.34	112.94	111.28	114.78	110.17	113.77	109.46	111.67	110.4	110.05	111.24	110.58	111.09	112.27	112.18	110.51	111.71	113.04	112.12	110.04	110.61	110.63	112.31	112.4	109.75	113.87	109.47	108.09	113.66	110.99	113.16	114.83	112.72	111.7	112.72	108.67	110.31	109.6	110.35	112.54
114.22	111.56	109.22	110.61	107.82	109.22	112.06	110.83	110.63	110.21	112.24	110.97	110.83	111.82	112.25	111.52	112.34	111.75	114.21	113.97	110.02	112.83	108.8	111.75	110.67	111.99	111.95	110.21	110.34	111.36	110.68	111.56	114.21	112.05	110.33	110.17	108.75	113.13	109.2	108.99	113.68	112.75	111.2	115.47	113	112.69	114.3	109.14	110.54	111.92
106.18	105.59	102.41	107.26	105.12	105.48	107.15	100.95	106.47	104.11	105.71	105.42	106	110.42	107.63	105.65	105.43	105.7	104.63	107.38	106.16	105.44	103.42	104.7	109.19	107.82	106.87	108.9	101.48	105.55	106.44	102.71	107.53	104.89	108.1	105.1	104.66	104.85	102.13	104.4	104.41	107.03	105.72	106.55	103.52	105.69	105.89	106.2	104.74	102.65
109.48	108.93	110.53	110.85	109.65	110.5	112.31	111.6	108.39	109.96	111.88	111.15	109.93	110.24	113.55	108.94	109.92	107.59	113	108.41	111.59	111.74	111.22	107.86	108.56	107.6	111.44	110.49	110.85	108.25	109.89	108.84	112.94	109.64	110.23	112.88	112.37	111.45	108.99	111.7	107.1	108.04	110.49	110.3	113.51	109.28	111.56	109.02	110.93	109.58
107.89	106.22	108.82	105.49	106.48	106.03	105.83	106.82	103.79	103.34	105.62	104.25	102.69	103.16	105.42	107.72	106.67	109.06	103.69	102.21	107.4	105.42	104.54	104.88	103.19	105.66	108.64	106.48	103.07	102.5	107.77	105.36	105.95	102.95	106.47	102.7	103.26	106.96	101.97	104.69	103.36	103.45	103.98	103.76	105.73	103.22	104.86	104.91	105.68	105.41
98.6	100.27	100.27	100.88	100.16	100.82	97.64	98.653	101.03	97.826	96.074	100.19	99.438	99.679	98.22	98.539	99.446	100.07	99.412	97.045	102.26	100.71	100.22	101.71	98.785	99.364	103.23	98.76	99.363	99.786	100.51	99.288	99.59	98.73	99.428	100.85	100.68	99.082	96.519	100.91	101.35	99.165	100.86	98.961	103.86	99.952	97.721	100.47	96.648	101.31
105.23	110.2	105.84	106.78	104.91	105.9	105.91	106.94	102.8	104.59	106.89	106.97	105.72	102.17	107.26	106.31	103.11	105.36	106.51	107.48	107.89	108.48	104.13	105.63	109.23	107.54	102.99	108.37	107.68	105.72	104.58	103.77	102.17	104.15	104.93	107.44	102.31	108.71	108.22	104.03	106.78	105.56	105.42	108.34	106.06	105.36	107.79	107.03	102.2	106.14
115.76	120.63	117.96	119.59	114.31	119.81	115.22	117.46	117.73	114.34	114.91	116.16	114.09	116.33	119.04	116.23	118.84	117.75	118.44	117.39	115.92	119.53	115.82	120.04	115.31	116.86	116.86	115.8	116.36	117.29	117.5	118.19	123	117.31	116.41	120.43	116.39	116.38	119.09	119.8	117.65	116.33	121.18	119.79	117.7	116.15	118.09	119.48	116.24	118.74
103.45	105.14	106.27	103.37	103.91	109.88	104.26	107.69	103.28	108.14	105.31	107.25	107.5	108.65	106.74	104.96	106.44	103.16	104.61	107.64	108	108.77	107.24	105.09	104.49	103.17	103.15	104.17	103.9	104.06	107.68	104.59	103.52	107.1	107.59	103.98	106.14	105.06	107.32	106.3	103.88	108.34	107.76	104.57	108.88	107.39	105.48	108.87	104.64	104.27
111.71	113.2	110.82	112.24	112.12	109.43	109.8	111.3	111.27	113.28	109.73	112.6	109.41	110.09	112.66	114.7	109.89	113.3	113.69	113.31	113.83	111.69	111.16	109.12	108.76	111.37	111.2	111.09	113.06	109.53	113.99	111.39	111.79	111.05	110.51	109.87	112.39	110.16	108.27	112.75	110.26	112.08	112.17	110.51	110.48	111.4	112.66	111.58	111.63	111.13
104.57	106.2	105.1	106.1	104.08	107.79	102.67	104.76	103.06	104.4	103.59	103.37	105.39	101.05	103.76	103.43	101.17	100.61	101.47	104.48	105.97	105.93	104.67	104.21	102.79	102.9	103.05	104.97	104.1	103.7	103.11	108.44	103.03	102.68	104.37	106.39	105.22	104.27	104.12	106.36	103.96	101.45	103.68	104.73	103.65	105.96	105.75	105.79	107.55	101.66
103.15	108.36	107.51	106.96	104.29	103.02	102.65	103.1	105.59	103.52	104.76	107.23	104.64	101.59	104.21	106	106.58	106.21	105.47	107.88	104.11	105.06	106.58	106.5	104.45	104.5	103.8	104.58	107.47	106.75	104.22	99.623	102.24	105.37	103.31	101.63	104.78	104.36	107.48	104.71	102.18	106.68	106.04	103.53	107.35	103.03	107.27	98.99	107.11	105.34
109.4	112.81	111.59	110.53	109.51	109.77	113.23	109.22	111.01	110.33	106.34	107	109.48	107.89	110.51	110.09	114.64	111.94	108.03	111.04	106.79	112.65	110.41	110.08	109.08	111.24	110.88	109.64	109.24	108.81	111.69	109.72	115.47	111.19	111.12	112.04	107.41	112.47	112.75	111.81	110.67	112.76	107.97	110.1	108.41	111.59	110.33	108	109.53	111.04
104.96	106.48	102.75	107.13	103.36	104.42	104.46	103.97	104.98	105.12	105.29	106.72	103.5	100.28	101.99	104.25	102.78	103.99	104.41	104.37	105.78	103.43	107.01	104.27	103.24	102.99	105.51	105.49	103.6	103.76	105.2	105.21	104.31	101.96	106.04	103.69	105	102.08	103.61	106.78	106.28	102.24	105.83	106.87	105.27	102.51	103.89	104.26	104.06	102.83
103.37	98.331	101.85	99.765	98.787	98.17	95.315	100.63	99.926	102.09	100.11	98.996	98.197	100.4	100.18	101.78	101.45	103.53	101.98	101.89	95.887	96.482	101.02	98.65	95.521	101.48	98.522	96.306	101.44	98.599	100.15	99.609	99.096	100.36	99.53	101.23	98.46	103.03	100.94	97.959	101.34	98.136	100.02	96.491	101.38	100.82	100.5	103.2	99.989	100.68
104.37	108.52	105.62	104.29	104.09	110.8	101.88	106.37	105.5	106.27	102.37	106.59	104.69	107.16	106.22	105.12	106.76	105.83	107.36	107.96	106.43	103.41	104.5	109.13	106.33	103.15	106.06	106.21	103.65	107.21	107.19	108.2	103.12	105.71	108.11	105.09	104.78	103.13	107.98	105.52	103.68	107.32	105.73	108.67	108.02	103.48	103.22	101.94	107.3	107.81
105.07	103.63	101.91	102.39	107.19	105.28	106.92	107.51	103.67	106.79	105.72	107.08	105.54	108.23	105.26	103.75	107.47	107.21	102.01	106.82	106.36	106.86	107.85	101.95	103.91	104.84	106.14	106.9	102.74	104.06	106	106.92	107.19	105.12	103.84	105.95	105.28	103.13	101.64	105.35	105.43	107.81	108.43	103.96	107.87	106.07	106.93	103.91	105.52	105.66
98.304	95.999	101.17	99.406	99.43	102.12	100.08	101.01	103.33	98.984	97.561	97.427	100.88	97.808	101.8	99.506	101.64	97.189	102.22	99.769	99.065	99.032	98.891	102.49	98.458	98.38	98.54	100.33	100.47	99.683	103.27	101.17	98.87	100.6	98.787	99.993	101.51	100.37	102.86	101.7	101.4	99.012	102.83	98.388	98.499	96.945	102.09	100.01	98.439	98.374
102.45	103.21	104.59	106.83	102.39	103.59	101.46	104.58	104.72	101.38	102.12	103.06	105.12	104.41	103.7	103.6	102.93	107.72	103.14	102.95	106.52	103.54	104.34	107.3	106.72	108.14	101.69	106.26	101.71	102.8	103.16	102.9	104.07	104.29	103.57	102.76	103.67	106.82	103.15	104.85	103.36	102.4	101.08	103.97	105.93	106.53	102.71	102.94	101.46	104.42
100.57	101.91	101.69	103.28	106.79	104.63	103.58	105.23	101.33	102.35	105.23	103.83	103.34	102.06	103.83	105.41	102.38	104.34	103.44	103.33	102.66	104.09	104.81	102.39	105.88	104.66	99.989	102.76	102.05	104.19	103.07	102.94	104.1	106.14	105.81	105.59	102.36	101.35	104.73	103.03	104.73	104.87	102.73	104.54	105.79	104.17	101.89	105.83	106.11	104.66
107.52	106.2	107.93	106.27	105.07	103.65	106.17	101.04	107.07	105.33	107.25	106.19	106.97	101.93	104.57	106.71	106.56	105.32	102.93	110.43	105.51	106.18	103.66	105.92	106.3	107.39	108.09	104.85	103.34	105.76	103.46	100.46	102.3	109.97	105.32	108.23	104.82	103.26	103.99	106.68	102.68	107.05	104.45	105.3	106.26	106.44	104.35	105.83	104.12	107.41
106.82	106.03	105.85	104.97	106.15	105.36	105.74	105.59	104.25	105.01	104.7	102.43	106.74	104.43	104.29	104.96	102.63	105.27	105.26	105.34	106.15	108.63	103.51	102.17	109.94	103.76	104.81	106.76	106.24	105.45	100.84	104.81	101.48	102.2	106.3	105.29	105.12	108.29	103.77	107.78	105.8	101.98	105.49	103.23	105.55	103.92	103.11	105.17	102.93	106.32
103.42	105.38	105.14	104.95	105.44	103.29	104.17	102.01	107.25	106.31	105.05	102.72	104.99	104.21	103.16	105.78	105.28	105.17	103.04	106.79	104.81	105.26	103.75	106.32	103.22	105.9	104.91	101.85	104.12	102.15	104.99	103.77	105.48	105.38	104.43	105.24	106.68	102.31	102.22	104.87	104.35	105.47	102.69	105.14	104.32	106.4	110.94	101.46	103.6	108.67
109.78	113.92	113.26	115.19	108.32	107.44	110.75	114.2	112.01	110.46	109.62	114.94	112.6	112.11	110.33	111.27	111.86	109.13	113.67	110.95	109.88	112.36	112.14	111.38	114	109.75	112.18	113.42	113.93	111.67	111.34	113.08	111.55	112.23	111.88	114.69	110.42	113.52	112.19	111.94	113.9	112.15	113.08	110.97	110.96	111.54	109.83	111.1	112.24	110.72
113.91	112.22	110.65	114.57	112.96	112.08	113.41	114.27	112.21	112.97	114.73	112.49	113.9	113.49	112.73	110.84	114.26	113.37	111.3	111.29	114.84	111.72	114.13	112.96	111.28	113.85	111.16	110.93	108.46	110.83	112.28	111.55	112.4	112.1	114.8	110.47	111.53	108.84	110.06	111.58	112.58	112.33	112.99	115.36	110.22	114.62	111.45	114.16	116.51	110.4
103.43	107.39	108.34	102.83	105.88	109.05	103.94	103.11	107.5	104.4	108.01	104.61	103.82	105.47	107.11	108.27	105	105.6	106.23	108.21	106.78	105.88	105.07	106.71	105.7	106.61	108.01	105.11	106.86	106.91	104.85	105.8	108.92	107.8	105.18	106.73	106.91	107.31	105.59	107.01	107.29	108.47	106.96	104.01	104.01	104.91	110.86	106.79	106.85	106.43
100.07	100.54	99.303	102.44	99.217	99.218	100.4	99.138	101.9	100.5	101.14	99.225	99.52	101.86	99.621	100.35	101.27	103.01	97.291	100.57	100.63	99.79	100.91	100.35	102.48	99.821	98.222	102.57	101.47	100.36	101.67	99.651	99.9	99.248	97.962	100.11	101.23	96.851	99.021	102.37	100.36	98.771	100.79	100.29	96.774	98.656	99.781	99.63	96.015	98.031
104.26	105.41	108.6	106.19	103.98	107.64	107.42	101.08	105.44	105.55	106.27	105.8	105.01	106.16	101.68	106.14	106.36	104.46	108.02	102.3	105.03	106.03	108.06	104.92	108.51	103.85	107.41	102.96	105.88	103.91	108.08	108.01	106.97	106.8	108.44	102.42	104.81	106.77	106.47	105.91	102.33	105.09	105.91	108.5	107.11	108.44	101.01	104.11	106.42	106.4
105.88	107.32	108.27	109.09	107.38	105.39	106.24	108.48	104.53	106.28	107.13	105.23	107.42	104.89	104.4	107.28	109.97	106.39	107.48	105.79	107.73	106.66	102.44	104.61	106.85	107.16	105.91	102.34	107.74	103.73	106.95	106.13	105.15	105.9	105.84	107.99	108.53	106.43	107.73	105.96	106.93	105.74	105.35	104.48	105.99	106.15	104.17	103.39	104.78	105.26
105.39	106.4	106.87	105.24	102.49	104.53	110.31	109.41	103.85	105.82	106.02	104.05	104.43	106.03	105.01	105.29	108.65	107.76	105.47	104.14	105.05	105.07	111.59	108.46	105.2	102.08	107.55	105.28	104.31	104.4	109.65	105.31	104.24	105.63	103.85	106.31	105.93	102.68	105.11	105.6	105.77	107.45	103.99	104.35	104.14	103.12	103	106.78	105.23	107.08
104.5	107.59	104.6	106.92	108.12	107.44	103.35	105.27	104.81	103.16	105.02	105.25	106.21	103.38	105.52	105.31	103.01	102.33	105.68	104.62	107.3	106.39	103.68	104.74	104.93	105.46	107.19	105.32	105.03	105.33	104.44	106.28	104.98	104.82	103.88	105.02	108.25	104.07	109.32	105.98	107.05	103.66	102.73	108.56	106.77	105.98	106.85	105.14	106.7	105.34
107.92	105.76	108.99	107	106.85	107.31	104.46	105.09	108.42	106.43	107.23	106.29	104.82	104.12	106.35	104.76	106.49	108.17	109.09	107	108.54	102.92	106.39	109.28	107.28	104.11	105.07	107.05	104.99	104.37	106.26	107.28	107.57	104.06	107.25	108.51	106.86	107.64	105.08	106.89	103.52	105.17	103.41	106.5	106.09	106.06	108.38	104.6	107.98	106.77
112.94	112.45	113.23	109.15	109.83	112.55	112.55	112.71	116.72	114.58	109.23	114.08	111.73	112.17	109.96	114.6	113.89	108.83	110.61	113.31	111.96	111.93	110.83	111.3	112.55	112.26	111.26	113.5	112.4	113.05	112.68	112.47	112.75	112.06	112.18	113.17	112.94	111.72	110.75	109.59	110.62	111.24	114.15	112.39	113.93	111.16	116.09	110.65	112.64	112.95
105.3	107.73	101.65	108.66	106.65	107.42	106.16	107.19	103.59	106.66	107.77	104.21	107.47	109.37	101.31	104.62	106.47	105.79	102.25	108.89	104.33	106.59	105.95	108.02	105.99	105.13	105.74	107.71	104.69	108.02	107.77	108.78	108.5	105.31	107.41	104.41	107.55	107.89	106.07	107.11	106.52	103.79	106.56	104.21	105.51	106.48	107.93	105.71	103.98	103.44
103.62	104.92	105.61	108.35	105.48	104.69	102.99	103.37	105.16	105.29	103.62	104.79	105.07	105.32	105.56	104.86	105.83	106.47	103.42	103.16	106.67	105.33	107.39	103.34	102.63	102.35	104.19	103.55	104.83	104.37	106.95	102.81	102.04	103.52	99.054	108.49	102.91	105.6	105.08	102.79	109.08	105.43	103.57	104.55	103.41	105.61	104.58	102.11	106.5	106.38
103.67	106.33	105.36	105.99	105.7	107.74	106.29	106.56	107.32	103.81	106.34	105.59	106.47	104.74	104.7	107.73	108.15	104.86	105.96	108.58	105.52	107.5	106.13	107.04	104.77	104.8	109.05	105.88	109.4	105.16	105.89	106.61	105.37	105.19	103.46	106.77	104.33	104.08	103.61	104.56	106.77	105.07	107.68	104.34	106.88	109.04	104.03	105.54	103.43	107.05
112.76	113.11	108.45	110.59	110.2	109.06	106.09	104.97	109.69	110.53	111.07	109.23	109.65	108.2	109.65	109.64	110.85	106.59	109.33	107.48	109.94	111.08	112.11	108.23	111.02	107.88	112.38	108.77	112.39	111.62	107.38	108.85	107.59	106.25	109.33	109.33	111.09	109.19	105.35	105.64	111.36	107.6	109.79	112.33	110.73	110.27	108.59	107.12	107.8	109.15
103.78	108.77	106.13	104.48	104.35	105.65	107.7	102.97	107.63	105.34	104.13	104.5	105.51	105.59	109	105.5	104.35	103.45	104.68	104.37	107.65	102.38	105.14	105.97	104.78	103.84	104.51	102.36	108.84	107.25	101.83	105.2	106.19	102.11	103.82	108.2	104.29	107.94	106.2	104.19	105.02	100.31	103.88	105.7	105.32	104.58	104.5	109.37	105.95	105.38
105.76	102.54	104.65	107.34	103.69	104.86	103.01	105.29	105.53	103.61	104.57	105.3	101.95	106.71	107.5	104.12	105.87	103.89	103.09	106.58	103.92	103.32	106.5	106.33	104.4	104.27	106.37	105	103.58	105.04	102.33	104.41	104.01	102.73	106.87	105.09	105.61	101.68	102.66	105.26	108.88	103.02	103.57	106.77	104.46	107.95	101.31	104.18	104.26	104.07
110.74	111.91	112.28	104.87	113.84	113.91	112.03	111.96	114.94	111.05	111.1	113.21	111.71	111.83	114.17	112.72	113.48	111.38	107.44	113.4	114.79	109.22	110.71	109.84	109.71	110.64	110.92	111.71	110.91	111.81	114.55	111.78	110.04	114.59	113.02	110.83	112.29	110.63	109.5	110.17	110.63	111.08	112.84	110.69	112.05	110.73	113.45	110.39	112.85	113.47
107.81	108.35	104.6	109.32	107.05	108.77	109.49	104.82	101.86	103.94	103.25	107.19	105.53	103.25	107.69	107.36	104.88	108.05	105.23	106.32	108.51	104.29	109.19	109.74	106.76	103.63	104.29	107.81	107.81	106.67	106.96	109.12	105.71	105.66	106.37	105.02	102.43	106.89	105.22	106.92	106.71	105.43	104.22	106.79	104.52	106.28	106.85	105.26	105.24	103.61
102.94	96.472	99.461	98.612	101.74	103.81	98.192	98.125	100.82	98.16	101.06	104.31	102.53	99.763	99.362	100.5	100.68	99.531	104.78	101.68	101.41	100.01	100.02	103.94	100.73	99.193	97.841	100.9	100.57	100.27	100.39	99.476	101.56	99.151	98.263	103.85	100.32	100.93	98.643	97.357	101.12	99.806	100.31	99.55	100.83	101.43	98.473	101.72	98.999	100.79
110.27	110.69	112.69	113.18	110.49	112.21	112.83	111.52	113.04	111.82	116.2	110.17	109.24	109.62	111.27	109.62	113.74	114.87	111.66	111.98	111.58	115.88	112.33	111.89	111.91	111.6	112.4	111.7	115.88	111.05	110.97	111.1	108.77	110.86	113.27	113.56	111.11	110.59	112.04	111.98	113.51	111.5	110.15	111.05	113.79	112.45	111.89	112.08	111.94	112.3
98.269	99.856	101.59	100.62	99.669	100.43	100.78	101.92	100.45	99.083	100.6	99.47	101.98	99.588	99.004	103.06	100.24	98.624	100.43	102.38	101.06	101.64	100.5	103.21	101.25	99.642	101.3	98.99	103.07	103.77	103.65	100.52	102.4	101.92	101.46	101.03	104.62	102.06	98.832	100.48	101.79	98.66	100.62	102.21	99.267	98.948	100.13	97.414	101.94	99.497
108.93	101.68	104.87	105.21	108.21	105.34	108.19	105.15	107.37	105	105.52	108.61	108.58	106.56	104.36	104.69	106.06	109.07	103.43	107.93	108.33	106.99	108.36	105.58	107.06	104.21	107.84	102.5	106.02	107.39	107.79	105.75	108.76	105.25	107.1	107.27	108.95	106.4	109.94	104.59	106.54	105.82	107.54	103.46	105.66	102.86	105.18	105.27	108.92	105.31
108.4	110.25	115.15	109.15	108.7	107.4	110.75	109.18	108.94	110.95	111.32	108.31	110.16	108.98	109.13	111.56	111.19	109.38	111.55	109.45	110.14	111.28	108.71	109	109.7	108.92	110.23	109.8	109.55	109.81	109.27	112.33	109.5	109.96	110.1	109.82	109.46	113.2	110.78	111.34	108.94	110.49	115.83	112.71	113.1	109.91	111.47	111.99	107.84	110.55
107.52	103.27	105.5	108.65	102.96	105.4	109.62	103.37	107.55	107.05	107.56	102.82	105.95	105.43	105.04	104.57	105.8	103.92	105.3	105.69	105.71	104.89	108.84	104.38	105.94	106.42	108.38	106.98	105.48	108.18	104.1	107.16	102.89	106.74	105.77	106.51	104.11	105.98	103.07	104.44	102.45	102.27	105.84	105.25	106.95	105.96	105.25	104.14	101.66	106.52
109.01	107.02	106.42	103.93	106.34	104.88	108.15	108.61	108.82	106.45	112.5	105.63	110.93	107.15	107.82	106.46	104.75	105.2	108.98	106.22	106.75	108.22	103.35	106.81	106.34	102.8	107.93	108.54	105.35	105.41	105.41	107.62	104.57	104.95	104.54	107.34	105.72	106.78	109.51	107.97	107.3	108.94	105.08	108.56	108.93	101.92	111.51	107.63	105.74	108.16
110.89	109.29	111.15	110.5	112.23	108.26	109.13	110.35	113.33	107.29	108.3	108.5	109.35	111.82	109.15	109.18	109.13	109.87	108.63	110.65	110.59	108.62	110.08	109.03	108.7	111.2	113.01	108.9	109.18	105.82	107.21	108.31	110.2	110.88	111.47	110.8	109.53	108.34	108.05	110.7	109.78	109.16	107.66	111.23	108.59	111.29	110.68	107.31	108.4	110.7
110.56	115.14	111.66	114.27	111.89	110.14	113.11	110.45	112.89	115.85	110.32	110.56	112.75	110.97	113.67	113.9	113.76	112.92	110.32	114.46	109.94	113.11	110.62	109.37	111.98	110.67	114.83	111.98	109.28	113.17	111.67	111.51	110.76	113.79	113.39	113.8	109.25	107.72	113.32	109.3	110.68	116.29	111.31	111.06	110.06	108.78	110.57	112.89	112.83	115.79
113.5	109.56	111.23	112.67	109.64	110.63	112.85	111.85	109.24	111.06	109.59	112.53	108.88	111.24	108.83	110.59	111.99	110.07	113.6	112.47	111.19	111.12	109.09	112.18	110.45	108.16	111.65	111.01	110.34	113.22	111.92	111.53	109.2	114.67	112.69	111.71	112.79	110.72	109.72	111.93	111.19	111.64	110.87	113.67	112.04	111.36	109.59	113.85	113.87	114.97
107.25	106.99	104.6	107.67	106.29	105.5	103.97	100.32	105.67	106.34	106.86	105.17	104.64	109.9	109.19	105.79	106.62	109.17	106.83	104.7	107.67	104.11	105.96	102.71	106.89	106.33	104.04	104.13	103.27	106.14	107.78	103.8	104.71	106.64	106.83	105.57	105.89	104.41	108.77	106.2	108.45	108.36	105.77	105.97	109.07	108.14	106.92	108.64	107.3	106.29
113.04	111.14	109.88	111.53	115.04	110.22	112.84	112.79	111.21	107.82	112.7	113.93	109.22	110.84	110.84	108.88	108.81	111.39	106.88	113.43	112.08	113.09	112.63	110.63	113.83	110.55	113.78	114.03	112.99	110.54	109.67	115.04	114.39	112.84	113.88	112.75	110.02	108.84	109.87	114.06	111.96	110.77	115.33	110.51	111.31	109.98	112.86	110.34	112.12	111.94
104.67	107.16	107.46	109.77	107.57	108.23	104.28	103.87	104.11	105.74	107.26	107.11	107.46	106.23	106.35	107.72	103.3	103.33	106.76	105.56	106.72	108.09	109.2	107.26	107.34	106.94	105.99	104.17	104.76	109.89	107.37	107.91	107.05	105.87	102.61	104.5	103.74	104.9	105.95	106.14	102.04	104.03	106.96	106.44	106.59	106.73	107.56	106.61	103.24	105.7
111.18	113.13	111.47	112.77	113.18	114.22	113.22	113.7	111.5	111.52	112.4	110.34	111.9	110.33	114.64	110.63	111.35	113.75	112.77	116.95	114.69	114.01	112.52	110.68	113.55	111.65	112.22	111.15	112.79	112.89	110.27	111.84	116.16	111.04	110.27	113.49	113.52	113.56	111.66	109.67	111.51	110.86	111.58	111.34	111.04	107.1	111.39	112.52	110.73	110.62
105.94	105.58	103.42	105.81	106.06	107.23	105.89	104.7	107.64	105.83	109.79	107.49	103.46	105.11	107.31	99.671	103.18	104.64	103.59	103.64	107.85	104.48	107.77	105.55	105.29	108.52	108.83	109.77	105.62	104.93	105.99	107.86	107.52	104.35	103.61	105.88	106.94	104.8	107.04	105.88	105.89	104.89	103.11	103.3	104.53	106.26	105.84	108.12	106.26	102.95
112.76	111.64	108.48	113.11	112.55	108.98	110.46	110.13	112.37	113.84	112.03	110.93	111.93	107.71	109.7	113.18	112.66	110.64	109.31	112.69	110.93	109.49	109.86	112.32	108.39	110.03	109.78	113.57	112.01	110.86	110.82	111.65	111	107.25	112.51	113.58	107.33	110.32	107.85	111.36	110.83	109.12	109.91	112.44	109.55	109.86	111.79	110.3	116.11	113.73
103.34	105.66	104.75	105.61	103.1	106.49	107.79	106.27	107.48	104.73	103.24	103.43	108.68	103.22	104.06	109.16	102.84	104.24	106.06	111.87	105.81	107.51	105.69	105.74	106.79	106.48	107.68	107.66	104.32	104.25	104.1	105.52	102.83	108.91	107.47	103.33	105.42	108.09	102.51	102.2	103.43	104.47	105.42	104.32	104.7	107.86	108.28	106.71	107.29	108.15
113.28	113.87	115.49	114.92	112.9	109.8	112.71	109.1	113.64	108.22	108.99	113.37	112.24	109.68	108.29	114.23	113.37	111.71	112.52	112.44	113.3	110.79	109.23	110.18	113.75	109.49	111.65	111.96	112.33	112.56	112.05	110.81	114.52	110.62	111.8	110.6	111.94	111.72	113.13	113.92	113.93	112.45	111.43	114.04	112.67	109.46	112.89	111.08	112.65	111.64
101.71	104.37	105.76	100.75	106.33	108.77	105.25	105.1	101.23	102.57	101.65	106.2	105.37	103.62	107	104.22	105.54	105.25	106.09	105.49	105.29	105.33	104.92	105.12	106.45	105.01	106.18	105.53	102.97	102.85	105.22	104.7	107.3	103.65	102.05	104.74	104.77	102.5	109.27	102.68	104.53	104.13	103.9	103.51	107.92	103.15	105.74	98.883	105.62	101.71
112.11	108.88	116.04	111.4	112.64	116.08	114.52	110.5	110.28	113.3	108.05	116.54	112.99	114.72	111.05	116.51	114.22	114.88	110.12	111.57	112.54	111.45	113.43	115.6	112.57	110.87	113.05	112.52	111.28	112	113.34	113.59	110.71	115.71	113.02	109.26	110.74	110.02	110.18	107.95	110.75	111.19	111.14	113.3	112.36	112.87	113.17	111.28	108.25	115.06
106.4	105.27	106.83	104.66	107.56	104	105.01	108.4	109.8	105.52	106.19	106.22	106.71	107.22	107.43	103.56	104.32	104.49	109.32	104	102.29	108.1	106.7	104.61	106.21	103.29	108.52	108.84	105.77	104.25	107	105.38	108.89	104.04	103.71	105.64	104.6	103.97	103.69	104.05	104.5	107.22	105.63	105.12	104.94	102.69	104.63	103.91	106.73	106.76
112.32	110.64	115.24	110.13	111.32	113.72	115.11	113.31	113.73	110.55	109.47	115.49	111.03	112.77	112.17	110.14	115.22	113.25	114.72	110.48	111.53	111.94	115.85	112.06	110.65	109.98	113.43	112	112.12	112.86	111.77	114.36	113.47	115.9	110.29	114.79	110.73	111.68	114.17	112.58	113.44	110.86	112.42	112.84	113.8	109.89	114.98	115.19	112.36	111.15
109.55	109.96	109.75	108.12	111.71	112.33	110.71	112.22	111.88	110.97	110.78	110.97	110.63	116.24	112.68	112.1	112.49	113.23	109.17	109.77	109.72	111.93	111.22	112.82	112.28	116.06	113.51	111.11	113.16	110.28	111.98	111.18	113.88	112.17	111.9	112.99	110.15	111.11	109.91	110.34	110.81	108.4	109.79	110.34	113.24	108.06	109.3	110.2	111.15	110.19
111.42	109.07	112.25	110.14	107.95	110.46	111.23	110.01	110.09	108.53	116.47	109.9	109.99	111.18	110.01	111.52	110.98	108.88	108.33	112.79	110.28	109.38	109.76	110.19	112.36	110.82	109.66	110.55	111.42	109.84	108.49	111.91	110.24	108	109.3	109.55	111.4	111.16	111.82	108.17	108.55	109.11	112.23	111.24	112.22	111.57	107.61	109.99	114.68	112.68
105.85	106.38	102.22	101.14	107.73	106.32	104.17	105.13	108.34	104.32	103.94	105.26	102.36	106.2	106.43	103.29	102.18	106.74	105.07	102.39	107.62	107.11	104.31	104.2	105.15	104.15	104.5	106.12	102.91	103.53	101.51	103.22	106.39	107.06	105.09	105.93	107.37	103.11	110.43	106.7	104.6	102.39	102.35	104.76	104.5	104.47	106.37	104.84	105.63	107.63
100.81	96.265	99.054	98.931	97.886	105	97.014	99.448	101.8	101.47	102.29	99.466	99.362	100.79	97.55	101.28	101.55	98.959	101.68	100.56	100.18	96.911	100.33	101.92	100.62	100.28	99.648	97.228	99.425	98.254	98.962	101.09	101.95	100.02	98.796	100.08	97.875	97.831	99.084	100.32	99.13	95.132	101.38	98.61	100.11	97.507	97.193	100.11	101.24	97.803
110.15	106.62	105.97	106.94	107.57	106.45	106.56	107.81	107.57	107.58	108.07	106.67	107.38	108.13	107.04	104.48	104.74	107.29	104.5	106.29	106.41	106.2	104.52	110.15	105.13	106.73	109.94	104.53	105.13	107.48	107.43	104.81	106.63	105.99	105.91	104.72	107.42	109.68	106.16	108.21	106.49	106	105.94	111.3	106.31	107.61	108.35	107.47	107	106.33
99.87	101.99	100.35	99.936	99.57	95.605	100.77	99.408	102.64	101.46	101.03	101.84	101.59	103.41	99.442	99.505	99.381	101.57	102.03	101.73	99.244	96.717	97.529	102.31	101.34	102.19	102.25	100.36	99.871	99.928	99.868	97.514	103.21	101.52	97.331	104.38	97.894	103.44	99.074	102.65	102.16	101.37	98.436	98.979	100.53	101.1	97.446	100.21	100.78	99.642
105.66	105.84	104.04	108.43	105.33	108.74	108.08	105.71	102.5	103.69	109.65	103.15	105.43	103.47	104.17	106.12	104.39	108.03	106.37	107.14	105.59	104.62	106.03	105.48	104.63	106.79	105.29	105.06	104.55	105.74	108.73	104.66	107.22	105.93	106.32	104.44	106.34	105.31	104.99	105	107.77	106.85	104.45	105.09	107.43	105.39	105.49	105.46	106.83	107.31
115.54	113.29	117.6	109.59	112.58	113.71	114.87	111.01	113.45	114.41	111.17	115.92	114.41	114.03	112.24	113.03	111.94	108.1	116.05	109.73	112.66	113.68	112.23	114.8	112.74	113.48	115.96	111.17	111.82	111.62	112.6	113.04	116.58	110.3	114.27	116.58	113.88	113.48	113.25	111.82	113.7	111.49	115.07	113.09	111.8	111.14	114.98	112.47	110.08	113.67
102.81	99.792	100.41	102.42	96.346	99.786	97.931	101.51	97.945	99.897	100.91	98.717	99.738	102.18	97.154	99.404	96.941	96.313	97.741	98.915	98.941	98.501	101.24	96.46	102.12	99.648	96.179	102.09	101.67	97.865	100.71	98.321	100.83	99.626	102.93	100.72	98.562	101.1	100.75	98.477	99.795	99.448	95.27	97.903	98.036	100.89	100.7	103.08	100.8	99.297
100.28	99.372	102.01	101.16	98.408	100.2	99.023	100.61	99.033	102.43	102.38	102.11	100.81	96.186	94.747	101.73	100.14	98.615	98.404	99.634	97.206	101.21	98.83	101.98	99.969	97.394	100.92	98.893	101.8	100.18	101.72	99.977	98.496	101	102.15	102.56	100.16	100.09	98.813	99.761	102.16	99.86	99.583	100.04	95.522	101.51	94.761	99.953	99.706	104.9
106.01	106.02	104.02	108.14	102.78	104.4	105.06	104.94	103.54	109.27	105.46	106.06	106.94	108.19	108.84	105.44	107.6	105	109.27	108.2	109.65	110.46	106.91	103.94	103.91	106.38	106.01	104.46	106.98	102.38	102.27	105.17	102.91	103.09	106.74	106.82	103.69	107.63	108.38	104.98	108.57	105.09	105.09	105.32	104.8	107.58	102.82	106.75	107	103.53
105.56	105.91	104.64	104.85	106.37	107.65	104.16	109.21	111.08	106.1	106.27	106.7	102.82	103.28	104.92	104.61	103.98	109.16	106.07	106.07	105.17	105.6	104.87	104.99	107.6	109.17	107.72	105.81	107.16	105.55	102.55	105.14	105.8	105.9	105.48	104.46	104.46	103.55	107.58	102.66	105.35	104.13	106.81	109.31	106.68	104.04	105.49	103.88	102.75	104.56
98.343	103.24	98.555	101.76	99.86	103.38	100.83	98.836	99.563	103.1	99.86	100.66	102.16	100	98.814	101.18	101.32	98.103	102.44	100.32	99.523	101.75	101.73	100.02	98.575	97.205	101.33	102.09	102.54	104.74	98.78	99.809	99.837	102.3	103.72	102.01	102.01	99.38	95.928	99.608	102.66	99.556	102.86	105.11	102.76	101.07	98.967	100.61	99.99	98.651
105.21	104.72	106.34	106.35	107.49	105.63	104.06	105.71	107.8	109.89	107.33	103.42	105.83	106.31	105.66	104.25	110.2	105.86	104.89	107.23	106.02	102.89	104.27	107.65	107.05	108.94	106.37	103.91	108.53	107.77	108.76	108.63	105.62	106.8	103.13	108.77	107.12	109.83	107.39	103.42	106.25	106.06	107.35	105.75	110.04	105.35	105.58	105.37	108.23	107.74
103.33	106.11	109.41	107.29	105.12	107.53	107.12	104.73	108.13	106.87	107.32	103.66	105.26	106.58	107.78	106.28	104.69	105.2	108.39	109.39	102.8	106.7	105.51	106.79	105.98	108.06	104.36	108.44	107.61	107.64	102.69	104.44	109.21	102.53	105.31	105.22	106.49	106.29	103.6	103.86	104.83	108.34	105.21	108.99	106.14	108.79	107.6	104.62	106.66	108.66
111.99	113.24	111.67	112.5	109.44	110.89	115.03	115.4	107.1	110.99	114.08	111.16	112.42	112.58	109.91	112.12	113.36	110.46	110.76	112.34	109.17	110.21	110.91	112.99	113.82	111.14	112	111.31	110.16	113	111.23	113.53	110.15	113.04	111.68	111.94	108.04	111.28	111.92	110.97	111.33	111.4	114.34	112.11	110.37	111.17	113.49	111.25	112.27	113.23
111.12	111.26	109.16	113.91	111.59	110.7	114.67	111.15	111.34	110.36	111.85	112.31	112.29	112.44	111.32	111.71	111.36	109.88	112.65	112.48	111.62	112.63	113.44	114.77	110.92	110.52	111.92	112.63	112.98	110.32	111.62	115.54	111.76	115.23	111.25	109.52	111.15	111.24	110.92	116.47	112.02	108.27	109.57	110.72	114.83	111.57	111.73	111.18	114.38	115.71
103.7	103.52	107.4	103.23	108.7	105.33	105.89	107.62	105.57	106.93	107.42	104.03	108.23	107.8	109.33	105.51	105.83	106.69	107.39	106.42	106.48	109.21	106.88	105.4	102.93	106.48	107.41	105.77	107.78	103.71	109.03	103.92	107.11	106.47	109.35	105.66	106.8	106.99	109.9	106.09	104.64	102.81	107.37	108.44	103.98	107.93	110.48	108.69	104.78	108.78
100.45	101.49	102.83	99.338	102.31	99.254	101.48	101.32	101.92	102.41	99.197	98.114	100.83	97.558	101.22	102.62	100.87	99.604	99.296	97.795	101.12	102.01	97.473	100.2	102.81	101.09	101.69	102.88	102.37	96.786	100.5	98.657	98.056	101.47	103.25	101.59	102.8	102.37	100.54	99.202	100.46	99.854	101.61	100.43	100.81	99.328	102.17	100.16	99.043	99.86
106.08	110	113.74	110.75	109.51	108.35	109.62	110.75	110	110.71	107.79	110.91	108.11	112.69	110.59	110.78	112.01	110.79	108.27	110.74	110.31	111.37	107.34	108.26	106.96	114.57	110.3	109.47	109.68	110.46	109.58	107.27	109.31	110.28	111.52	110.47	114.1	109.87	110.67	109.13	106.41	108.96	110.99	109.18	111.29	107.08	108.9	110.94	110.96	111.21
106.08	101.62	108.83	103.38	106.9	109.32	103.97	104.83	106.27	108.27	107.59	105.37	109.75	109.02	105.3	106.55	104.01	105.23	105.2	102.26	103.4	105.15	105.01	107.01	109.93	106.03	106.9	105.95	105.79	107.22	106.29	107.53	109.8	103.31	105.28	106.35	105.21	104.45	105.68	102.39	100.9	106.3	107.31	104.81	106.81	105.93	105.1	104.83	101.92	107.09
117.75	114.49	116.83	117.93	117.05	114.19	116.11	113.71	113.81	115.91	117.01	116	118.14	111.76	115.5	118.48	115.84	115.95	115.92	113.32	114.54	114.17	115.91	116.55	113.7	119.11	116.72	113.13	116.39	116.74	115.72	117.26	115.75	115.63	115.69	118.05	114.44	113.15	116.13	115.66	114.64	113.48	116.03	116.58	113.63	112.98	114.37	115.64	117.04	115.72
107.92	111.71	108.72	106.59	110.18	107.79	110.91	111.84	109.82	109.29	109.57	109.36	112.48	113.07	110.7	110.66	109.39	112.6	110.15	110.32	109.93	112.58	109.39	108.49	109.39	109.96	108.45	108.87	111.7	110.19	111.6	110.64	111.37	109.14	105.52	108.41	109.72	109.68	111.65	107.04	111.75	109.76	109.14	109.45	112.02	109.92	112.2	108.56	110.01	111.11
108.7	104.35	107.17	105.33	107.31	106.32	106.29	108.2	107.65	107.81	106.32	106.07	104.52	107.22	104.93	105.71	105.76	108.63	107.68	105.22	106.7	105.98	105.33	104.62	106.87	105.88	106.01	108.17	105.09	106.98	102.9	107.52	103.95	105.87	105.98	105.64	105.85	107.58	106.35	105.62	106.13	104.18	105.93	103.78	104.27	108.52	105.19	107.22	103.97	106.81
102.96	106.65	108.94	106.13	104.42	106.36	106.79	106.56	105.25	105.76	106.03	107.86	105.26	102.88	107.45	110.35	104.32	106.11	109.26	103.43	105.87	104.76	106.83	104.74	107.16	104.41	104.26	103.44	105.38	107.97	108.45	108.23	105.84	105.79	107.5	105.77	108.36	106.71	109.44	106.65	107.23	103.07	103.77	107.15	106.5	105.16	107.52	105.86	105.24	105.99
106.36	104.2	102.27	102.89	106.21	103.41	102.52	104.78	103.41	102.61	103.08	101.8	105.92	103.67	104.82	106.82	104.69	104.11	105.38	101.63	106.97	102.22	105.72	103.07	99.558	107.73	105.72	106.02	105.89	100.43	104.68	99.326	106.81	105.12	107.7	105.9	102.89	104.66	101.55	103.05	103.12	104.05	105.27	103.94	104.14	102.43	104.75	107.62	105.22	104.62
108.34	110.73	110.13	108.41	109.69	108.76	108.29	110.72	110.88	109.87	110.9	109.73	112.96	107.97	108.67	111.35	110.93	107.89	107.97	110.48	112.74	110.23	108.07	113.34	109.14	110.02	108	112.46	107.03	111.25	111.69	111.6	107.74	111.17	110.56	108.06	110.07	110.33	109.74	109.74	106.56	110.59	108.58	107.98	108.1	111.66	107.13	108.56	108.83	111.67
113.59	113.98	112.03	113.95	112.59	110.83	113.14	115.39	115.59	113.68	110.44	112.46	111.12	114.73	109.9	111.73	111.62	108.54	113.55	114.3	113.4	111.75	114.48	113.5	111.86	110.68	112.75	113.71	113.05	111.01	111.45	114.37	111.79	113.55	113.61	115.11	112.55	112.19	111	112.24	112.12	112.74	115.33	111.07	114.6	114.58	115.47	111.62	113.2	115.31
104.74	107.82	108.11	107.43	106.73	107.14	105.71	107.19	108.62	105.67	106.25	110.87	106.83	103.63	107.84	105.92	109.02	109.13	106.72	109.25	106.26	105.42	105.72	109.59	108.52	107.13	110.78	109.43	104.82	105.95	107.02	106.65	105.04	108.37	105.2	101.66	111.49	105.44	105.07	104.06	105.35	107.42	105.76	104.92	108.21	105.65	106.22	106.1	107.07	111.03
105.81	103.15	102.87	104.27	107.98	106.14	107.62	106.79	104.42	104.85	104.23	103.03	107.22	105.72	105.28	103.78	103.68	105.44	106.59	105.27	106.42	104.3	107.7	105.83	107.16	103.64	106.5	107	104.76	105.15	105.62	106.46	105.85	102.43	106.32	106.54	106.6	106.29	104.38	104.41	107.04	104.81	107.49	106.85	105.87	107.26	105.5	105.7	106.74	105.09
110.75	112.86	114.6	112.37	113.79	108.39	109.55	111.75	114.29	113.45	113.45	111.74	114.23	114.65	112.36	110.96	111.49	111.87	113.23	110.5	114.94	111.97	112.95	113.49	114.03	111.76	113.87	114.38	113.39	114.02	113.54	113.32	114.81	112.68	109.96	112.47	112.01	114.3	110.94	110.81	112.54	114.47	111.33	112.71	114.88	114.15	109.77	112.53	115.27	111.81
102.35	104.43	104.75	104.17	103.55	104.92	102.18	107.43	104.84	103.91	105.15	103.15	102.38	104.66	103.94	102.71	104.81	106.19	101.8	106.02	104.52	107.14	105.34	104.45	105.17	103.77	102.49	105.08	102.26	109.67	103.38	105.99	102.94	105.86	103.08	101.16	100.25	102.9	100	105.03	106.91	107.33	103.03	105.17	104.96	103.49	102.77	105.17	101.3	104.12
104.11	103.86	105.64	104.43	107.86	104.34	105.87	105.72	108.9	106.93	105.17	105.86	106.74	104.94	108.22	103.6	107.37	106.55	108.16	107.98	105.94	105.53	108.03	105.28	107.11	104.65	103.41	105.98	103.3	107.33	105.58	107.17	108.26	103.01	102.5	106.55	105.91	106.56	102.45	106.3	105.66	106.48	103.65	108.38	103.67	106.27	109.95	106.27	104.92	103
114.64	117	113.21	116.52	114.19	117.55	116.25	119.92	116.72	119.48	115.97	118.97	114.15	117.53	115.19	116.25	113.16	118.07	110.19	120.18	114.11	115.57	117.24	114.78	116.95	114.05	114.39	115.54	112.79	115.34	115	114.6	112.65	115.68	116.82	115.55	118.45	119.26	114.67	117.15	114.51	119.99	119.56	116.99	116.88	113.68	114.43	115.06	116.33	113.94
114.21	109.22	108.31	110.29	113.78	111.52	112.55	113.41	113	113.12	107.55	113.31	111.4	110.52	111.25	111.91	111.65	112.11	112.45	111.75	110.21	111.51	110.56	113.73	109.13	113.03	115.79	111.32	113.32	114.56	112.75	111.12	111.49	114.4	111.65	113.72	112.39	110.72	113.31	109.42	110.33	109.65	112.81	112.44	109.22	116.17	109.88	110.28	112.28	111.85
106.51	105.03	102.72	104.74	100.29	106.6	108.28	107.62	106.97	105.79	108.85	105.99	106.66	106.98	104.77	104.53	105.3	103.86	105.16	107.83	105.61	107.28	106.27	103.63	109.2	103.84	103.69	106.62	105.98	100.96	103.3	108.93	105.85	107.66	104.89	103.1	105.47	104.27	105.76	106.79	103.16	104.2	104.46	106.36	104.55	104.48	102.65	104.85	107.92	107.4
113.46	111.78	112.75	113.53	111.6	112.94	109.75	111.7	109.83	113.44	114.14	116.35	113.43	112.36	112.65	110.69	113.21	111.86	114.69	112.73	114.85	112.36	114.52	111.78	114.18	114.68	112.98	110.04	113.94	112.6	116.91	110.68	110.45	109.26	114.55	111.93	115.57	115.48	112.07	111.28	111.76	110.95	112.79	111.35	112.79	111.66	113.49	114	111.54	111.49
105.3	109.5	105.17	106.02	108.77	105.51	104.24	108.88	104.95	111.09	110.5	102.37	107.55	106.92	106.37	109.85	106.62	106.56	108.31	106.89	107.33	107.52	110.3	109.8	107.11	106.94	108.79	107.21	104.54	104.94	105.88	105.42	106.83	104.51	105.95	105.09	101.52	103.92	108.61	108.67	104.89	108.03	104.69	108.38	104.96	105.51	104.04	107.41	107.42	107.85
106.01	110.98	107.97	106.07	108.91	105.99	109.05	107.49	106.05	106.49	105.6	104.39	106.8	106.85	104.59	106.17	106.16	102.87	105.97	107.41	104.57	107.19	102.54	105.89	105.55	105.56	104.93	109.81	104.21	103.88	107.61	106.79	110.22	111.64	104.02	107.19	105.12	107.12	104.51	106.08	106.98	105.42	106.15	108.87	105.96	108.39	108.23	104.12	106.7	106.39
102.34	109.22	106.27	104.44	103.91	105.27	103.96	104.53	104.45	104.99	106.28	104.43	106.81	102.28	101.58	108.13	102.42	104.56	104.01	105.08	106.05	107.32	101.99	105.01	103.4	105.42	103.22	105.12	101.45	102.68	106.37	107.12	105.92	104.63	105.42	108.05	102.68	102	103.85	106.91	105.83	106.96	104.87	106.39	100.2	106.42	104.84	109.31	106.74	106
106.03	104.66	109.02	106.79	107.25	105.77	106.97	107.09	107.63	105.92	104.04	105.39	104.94	106.85	110.6	102.01	106.68	106.97	108.4	105.51	106.38	106.43	107.69	107.14	103.05	103.3	108.36	106.48	105.36	107.48	107.98	104.79	105.61	103.64	105.19	106.67	105.78	103.51	104.67	108.81	106.65	103.17	106.15	105.54	111.51	108.45	103.82	105.11	104.78	104.6
112.04	111.77	108.25	107.95	113.94	112.08	110.96	110.31	112.84	113.24	113.56	109.78	109.46	110.47	108.92	112.66	112.3	113.31	113.78	110.79	116.43	109.85	112.12	113.92	111.45	112.85	111.29	110.04	111.62	108.63	109.12	111.46	111.65	110.22	112.59	113	110.28	109.59	110.04	109.36	109.89	111.68	109.97	108.57	111.22	109.69	112.69	111.2	113.29	110.54
106.23	104.34	107.86	108.25	105.21	106.07	107.28	105.96	106.87	104.09	107.73	105.25	104.61	105.16	105.06	104.87	108.39	106.68	103.1	101.64	104.89	107.19	106.29	106.67	104.56	102.71	102.84	106.69	107.69	107.02	107.45	105.99	107.06	106.49	102.19	107.07	107.61	103.86	108.63	104.83	106.91	107.08	106.24	107.24	104.91	103.19	104.62	107.96	106.44	103.72
109.31	109.72	111.4	107.55	113.15	109.56	110.79	113.23	109.75	113.64	109.57	112.71	111.81	113.88	110.62	109.38	109.4	110.4	110.81	110.11	113.91	112.82	111.83	114.59	109.93	111.73	113.47	110.62	113.3	110.55	109.53	110.91	110.28	111.48	112.81	110.34	113.1	111.11	109.53	107.66	110.82	110.59	106.28	108.95	112.57	110.04	110.66	114.01	108.98	109.88
103.17	104.97	105.78	106.89	103.03	103.41	106.4	106.58	102.83	104.99	105.69	104.92	107.16	106.32	111.06	110.15	108.12	106.32	106.54	107.4	105.58	104.9	104.34	106.86	107.37	107.07	104.83	106.28	105.23	104.31	102.94	105.49	105.7	109.74	104.42	107.66	102.18	106.72	105.28	104.34	103.79	106.89	108.45	107.37	104.3	104.15	105.19	106.73	106.23	108.09
105.07	103.39	104.64	105.28	104.68	102.42	103.76	103.47	104.92	103.63	103.7	108.61	106.49	102.44	104.42	106.18	105.08	106.44	104.24	103.45	105.59	106.15	102.79	101.37	107.15	104.82	103.96	103.81	106	104.08	106.36	103.54	104.34	102.82	102.29	101.71	104.01	108.06	100.5	106.42	102.58	104.08	101.65	106.36	102.17	105.45	101.69	102.95	104.95	106.13
109.2	112.77	114.86	109.8	112.05	109.25	110.05	108.45	109.94	113.05	115.95	111.57	110.51	112.03	110.83	108.09	113.73	111.82	114.35	112.67	109.96	113.22	109.01	110.06	111.86	111.12	110.92	114.92	111.5	108.99	113.26	110.04	108.87	111.27	112.77	107.7	108.97	113.82	110.05	110.64	112.84	112.17	111.93	112.18	114.29	113.95	111.68	109.93	110.61	109.3
103.22	107.38	102.33	107.72	104.73	103.92	101.86	107.94	106.33	109.29	104.81	108.15	101.82	108.59	104.51	106.87	102.19	108.62	108.58	107.49	106.46	107.27	106.3	107.12	104.34	106.78	106.1	105.3	102.72	106.88	106.87	109.28	106.74	106.84	104.68	105.04	106.55	109.36	106.21	105.36	101.84	105.68	108.34	103.37	105.51	102.75	109.42	108.51	102.75	107.19
108.42	105.66	104.14	108.11	108.2	107.56	103.82	108.11	108.37	109.93	105.24	105.36	105.98	105.63	105.69	105.09	107.28	109.4	106.53	108.8	106.09	108.07	107.33	109.82	108.48	107.83	109.32	107.66	107.1	105.72	105.43	104.46	106.58	107.12	107.2	105.53	106.94	105.83	105.89	105.87	107.54	107.03	107.99	107.24	107.85	107.34	107.97	108.93	108.4	106.85
112.03	111.86	113.6	112.68	111.22	115.58	112.68	115.18	113.1	112.05	115.88	111.73	114.65	114.57	114.82	112.77	111.76	109.83	111.95	111.29	111.28	111.66	111.19	112.47	113.2	114.85	111.29	109.08	112.54	116.25	112.33	113.62	111.12	109.91	112.83	110.72	115.16	111.46	114.03	112.79	109.44	113.47	112.61	113.65	114.23	111.77	111.12	114.66	111.75	112.11
111.8	110.41	111.99	110.13	110.72	109.26	112.03	110.29	112.8	109.83	114.22	113.63	112.61	113.39	113.48	112.62	112.17	108.98	112.25	107.61	110.04	113.85	112.96	111.58	109.81	108.9	110.77	111.26	111.41	107.62	110.58	108.47	111.71	112	111.48	110.34	112.71	109.69	112.08	112.98	107.8	113.14	109.44	109.51	116.53	112.86	108.26	113.06	108.24	111.41
107.91	104.37	107.28	106.47	104.82	104.91	107.35	108.59	107.38	108.1	104.21	108.4	109.27	108.39	106.43	107.27	109.22	102.72	104.98	107.85	107.53	106.82	103.86	107.2	109.29	104.15	108.76	109.29	110.54	105.93	106.62	105.49	104.18	111.14	107.18	109.79	106.76	104.66	109.02	109.61	105.3	106.55	106.86	106.53	106.55	108.41	107.51	109.39	106.22	106.05
104.19	106.46	104.09	105.23	105.85	107.02	106.52	106.32	105.34	105.41	108.29	106.31	103.12	105.4	107.12	103.43	106.79	104.64	102.5	107.01	105.38	105.89	105.5	107.19	105.03	102.94	106.09	106.36	106.49	107.37	104.06	103.79	105.65	107.6	105.86	104.05	104.28	104.85	107.19	103.93	106.49	107.22	103.44	106.67	105.37	105.08	104.88	104.34	106.4	106.77
107.02	103.08	105.95	106.54	105.87	105.42	106.04	106.68	102.15	103.27	105.49	104.55	100.54	104.8	105.36	102.8	102.77	103.6	107.7	104.06	103.31	107.31	104.47	105.09	106.99	102.02	104.59	103.89	103.59	103.62	103.07	104.78	103.53	103.08	100.79	106.03	102.74	102.69	107.37	102.71	104.29	102.82	102.52	103.29	103.98	105.34	103.54	105.01	103.55	106.08
100.26	101.95	102.28	99.587	102.79	103.31	98.922	99.231	100.14	101.26	98.627	99.695	99.901	98.864	101.75	98.207	99.782	101.24	96.892	99.258	99.427	99.862	103.79	100.77	100.1	100.38	102.78	99.011	100.06	99.915	101.87	99.591	100.84	97.147	99.331	102.8	95.606	99.102	100.09	98.325	100.76	102.76	102.94	100.21	99.235	98.341	96.699	98.825	98.023	100.98
106.02	108.29	106.88	105.22	108.92	104.39	104.08	107.85	107.19	108.05	104.74	103.51	105.6	105.72	103.56	105.78	110.22	102.23	104.79	106.76	104.54	104.54	109.26	107.17	105.34	104.07	105.8	107.73	102.49	107.91	105.43	104.3	106.32	105.26	107.58	103.42	106.94	107.38	104.42	105.19	108.47	106.19	103.09	108.14	104.11	105.64	104.97	106.62	104.66	104.24
99.176	95.94	99.887	99.982	97.417	99.042	100.14	98.973	99.807	98.728	101.13	101.23	99.807	97.645	101.98	96.059	99.904	98.58	99.345	99.911	98.285	97.989	98.933	98.503	99.713	101.26	98.843	96.905	100.93	98.047	101.47	100.53	101.15	98.378	100.07	99.52	99.665	98.872	102.7	97.335	101.73	100.93	100.4	99.061	99.303	100.67	95.807	99.465	101.27	98.478
118.55	118.41	117.55	115.42	115.56	118.41	114.58	121.98	116.51	118.68	119.56	116.16	116.92	118.41	116.84	115.47	116.32	116.31	115.59	114.3	119.22	117.84	118.02	115.73	116.86	115.13	116.28	116.22	119.93	116.95	114.84	120.57	116.8	119.63	117.36	119.65	115.73	119.94	119.96	116.89	114.98	116.51	114.42	119.85	116.87	116.88	117.6	116.42	120.37	116.72
105.21	103.97	105.3	103.17	105.46	103.02	107.59	105.43	106.74	107.46	107.11	107.65	105.24	108.44	103.1	104.1	103.7	102.96	104.52	105.06	105.04	110.35	105.73	103.25	104.4	104.26	104.06	103.82	106.45	103.52	107.62	102.48	108	105.18	105.61	108.52	103.18	108.45	105.79	104.78	104.89	106.51	103.94	106.1	106.07	108.6	104.44	105.99	102.31	101.83
98.774	96.158	100.29	99.671	98.909	99.345	102.16	98.525	100.75	96.36	101.01	97.127	101.91	100.83	98.411	101.26	98.71	100.88	98.599	102.73	98.757	98.862	97.827	100.66	99.467	101.28	99.992	97.712	98.684	100.78	101.58	97.781	99.876	105.5	95.499	99.409	102.94	100.55	100.68	101.25	102.67	100.83	100.36	97.179	102.06	99.404	97.618	99.58	101	97.138
105.57	106.36	107.72	107.73	104.44	106.04	107.87	105.07	107.03	105.11	103.79	108.67	105.28	108.4	104.75	104.79	106.04	104.38	106.17	102.89	107.63	104.42	103.66	108.71	106.25	104.1	108.96	106.72	107.1	106.26	104.98	108.85	103.88	104.78	105.31	107.7	104.35	107.4	106.86	107.27	106.55	105.65	107.64	104.26	104.77	105.54	104.08	109.64	104.34	106.53
111.38	114.61	111.06	111.3	111.16	111.07	110.73	111.51	114.03	111.31	109.52	109.29	111.27	108.5	110.43	112.95	111.83	110.83	112.27	111.6	113.61	115.21	114.15	111.65	111.31	108.96	111.26	110.74	110.42	114.05	110.03	112.71	110.88	112.26	112.95	110.1	115.19	114.56	115.13	112.52	112.55	113.02	113.41	114.25	111.55	110.96	108.74	111.45	113.36	111.97
110.32	109.7	106.24	111.42	108.92	112.41	108.93	111.59	111.75	110.92	110.46	113.15	109.49	110.45	112.18	109.96	109.33	111.78	111.97	110.74	110.5	109.04	111.29	109.09	112.35	109.21	107.78	111.01	111.13	109.48	111.35	109.09	112.47	112.96	111.82	111.1	109.1	111.07	107.89	109.86	109.11	112.32	108.42	109.89	110.59	111.5	110.14	111.66	109.69	111.07
106.77	103.99	106.26	108.5	108.88	106.39	105.46	104.87	105.8	104.52	107.14	108.72	108.15	103.49	104.92	107.96	107.9	107.19	106.62	107.99	103.34	107.6	105.5	104.16	104.33	105.75	106.09	109.55	105.84	103.27	106.49	104.91	106.31	103.79	107.21	106.28	106.88	106.87	103.95	105.71	107.23	105.76	106.44	108.05	102.43	104.32	105.32	106.94	106.34	109.22
108.54	113.39	110.28	108.38	107.1	110.18	110.97	110.11	111.1	111.91	114.28	111.63	108.87	110.56	113.25	111.32	110	109.9	111.17	111.18	107.95	110.79	112.39	114.2	111.65	111.11	111.23	112.69	111.78	110.16	111.03	108.66	110.52	113.93	111.28	110.82	110.06	111.19	110.83	109.59	110.42	114.25	109.88	111.46	110.1	111.27	109.61	111.05	109.97	113.35
108.05	106.31	104.33	110.62	108.21	105.22	107.71	111.23	103.35	106.42	109.27	107.55	107.38	109.57	107.14	107.35	107.64	109.47	106.16	109.79	108.43	106.85	107.74	108.85	105.3	104.87	110.1	106.01	107.13	107.07	105.95	107.13	104.24	108.79	105.74	108.14	106.12	103.79	108.45	108.75	104.48	105.11	106.57	106.37	109.19	104.06	108.09	107.23	109.48	106.53
102.92	104.99	102.32	104.1	104.94	107.35	104.94	107.89	109.57	106.71	106.33	107.61	104.96	104.6	103.22	103.07	106.79	106.35	106.64	104.76	102.74	104.68	106.28	106.76	105.08	103.85	103.67	105.36	103.64	107.42	103.91	108.87	105.4	102.24	107.43	105.25	105.58	101.92	103.01	103.23	103.66	108.97	105.43	101.21	103.03	104.21	103.78	102.74	106.12	104.46
116.29	118.55	118.24	119.21	116.02	116.89	118.81	121.23	119.76	117.04	116.61	117.22	116.27	120.96	116.45	114.28	117.86	117.67	119.46	116.47	120.43	119.76	117.51	119.01	117.89	112.76	116	118.16	118.26	119.2	117.92	117.15	116.49	117.98	121.06	119.32	117.42	118.42	116.44	116.59	117.42	116.03	116.08	116.89	119.19	117.77	116.64	118.24	117.25	115.55
98.229	98.207	99.679	100.19	101.43	98.045	97.376	98.893	100.96	100.8	96.651	98.711	99.011	100.98	99.627	99.382	102.78	104.01	98.544	103.58	101.72	98.253	98.113	100.44	101.08	100.84	99.998	101.25	99.48	98.306	98.516	100.31	99.104	99.371	103.96	102.16	100.61	100.58	98.932	100.57	99.166	98.744	98.72	102.15	102.41	97.374	96.164	95.571	100.33	95.163
116.85	115.52	119.52	115.81	118.82	119.88	115.93	114.92	116.16	115.19	119.13	116.34	112.94	115.38	115.38	113.14	116.93	119	118.83	114.93	116.73	119.49	114.46	114.68	116.95	114.58	117.01	117.41	117.39	112.09	119.08	113.39	118.08	115.78	117.19	116.22	115.24	116.29	113.01	115.67	114.94	114.71	111.23	113.79	118.31	115.31	119.03	116.51	113.14	114.87
104.42	102.4	104.87	104.11	102.25	107.1	103.63	104.9	104.4	103.21	106.61	103.61	103.55	103.15	101.06	103.62	107.44	104.54	103.66	103.02	101.77	102.69	103.53	100.57	104.29	101.94	102.31	104.72	104.53	106.64	105.4	106.58	107.67	101.94	104.54	103.27	105.16	102.95	105.78	102.99	105.77	102.04	104.83	107.16	106.58	106.46	105.61	104.36	101.49	105.25
108.28	112.98	114.59	110.67	109.03	108.97	110.19	112.28	108.41	113.47	110.52	109.52	112.15	110.82	114.01	113.01	115.2	112.27	111.19	114.91	107.97	109.05	113.94	112.95	110.57	111.73	112.67	114.22	112.34	108.61	112.78	111.18	112.38	112.77	111.46	112.21	112.42	115.45	109.31	111.6	112.97	112.8	114.4	111.22	113.52	114.5	111.22	109.69	109.78	111.34
113.6	109.34	111.77	108.75	113.25	112.49	109.83	111.29	111.12	113.11	110.52	108.43	111.41	109.68	109.45	110.2	114.5	112.41	112.68	108.42	111.73	113.17	108.78	113.6	112.82	109.31	110.78	112.99	109.39	110.2	113.15	109.36	112.33	113.56	112.23	110.99	110.2	109.62	110.92	113.55	108.48	110.93	109.51	112.53	108.03	112.09	114.27	110.51	112.86	111.15
105.34	105.76	108.58	104.51	104.32	105.27	107.75	108.06	107.68	105.95	104.7	106.51	107	104.68	100.86	108.91	104.77	107.03	108.19	108.6	103.73	105.02	106.16	105.58	102.44	103.68	107.36	105.74	101.23	111.82	105.46	106.16	107.7	104.75	105.1	106.54	105.54	104.66	106.82	104.78	103.96	105.3	103.5	106.89	105.94	107.39	104.38	106.18	106.15	104.92
99.62	100.28	98.358	102.09	98.799	102.79	100.44	100.33	101.39	102.65	101.89	101.71	100.54	100.63	102.08	99.4	100.66	103.08	104.66	99.65	101.94	99.48	97.009	100.73	100.29	104.11	97.25	103.42	101.23	104.46	102.44	100.32	102.67	101.83	99.378	100.23	101.95	101.54	100.66	101.24	99	99.995	102.29	103.92	99.417	100.62	99.046	101.58	99.826	100.22
107.78	111.21	113.99	111.49	111.42	111.69	115.95	113.33	113.68	110.32	111.83	111.9	111.55	115.26	113.97	111.06	111.7	110.04	110.69	109.44	114.57	110.09	108.18	112.46	110.77	110.25	111.55	111.92	108.28	113.31	111.73	112.39	114.35	110.36	112.56	111.43	112.09	112.38	112.58	111.93	110.44	111.5	110.73	111.82	116.36	106.11	114.46	112.56	114.14	113.84
104.09	108.53	106.45	105.56	106.22	106.4	104.95	103.76	105.43	105.44	105.11	105.07	106.36	102.39	104.49	107.13	107.04	106.32	105.51	106.77	110.82	107	103.99	105.44	102.12	107.51	104.82	106.87	105.96	102.9	106.26	104.58	105.56	106.55	105.63	104.33	108.17	107.44	100.15	106.68	107.96	105	105.75	104.97	106.88	104.74	103.82	106.87	106.96	104.49
105.98	102.81	105.22	107.47	104.69	108.35	100.31	107	107.18	103.94	105.42	103.24	105.3	104.03	108.47	106.67	102.86	105.21	105.69	103.33	103.01	103.9	105.9	107.74	103.02	105.05	105.46	103.72	106.42	105.59	104.23	104.76	107.7	104.03	106.91	103.32	107.83	105.03	105.39	107.12	105.76	105.54	103.86	103.15	107.3	109.39	107.56	105.57	106.23	106.83
101.07	105.36	105.73	104.74	106.4	102.06	102.26	103.67	102.78	106.59	109.3	105.95	105.61	99.969	105.28	108.3	102.56	105.57	105.37	107.15	104.69	107.34	103.49	101.98	102.71	105.93	106.79	103.61	104.36	106.02	108.46	105.06	103	102.92	105.88	104.84	104.2	102.68	102.81	108.55	105.21	107.31	104.61	105.25	100.05	106.08	103.24	105.9	107.92	102.26
108.86	110.99	113.27	110.27	107.21	112.84	114.49	113.21	111.67	110.93	109.09	108.71	111.25	111.17	114.37	114.24	110.57	111.96	112.66	109.2	108.82	112.69	111.78	110	111.27	109.21	111.13	107.46	111.74	112.12	109.76	107.9	112.33	112.96	110.92	109.26	111.17	110.13	113.43	112.92	113.05	111.36	112.29	114.02	107.32	113.08	111.6	114.54	111.26	109.52
105.73	108.54	104.76	105.18	106.2	103.27	105.36	104.97	105.6	105.05	107.51	105.17	106.98	106.74	107.38	108.63	104.95	103.25	105.73	107.79	108.78	104.73	108.06	109.49	105.83	104.68	109.23	106.53	103.65	108.72	106.37	104.57	103.05	103.78	106.13	106.13	108.1	102.19	105.59	106.53	104.42	104.68	104.43	105.15	105.78	109.25	102.83	108.17	105.43	106.49
104.01	104.88	103.44	104.17	106.01	107.06	105.27	107.11	102.96	106.84	106.92	106.98	101.27	106.37	107.5	105.82	107.04	104.85	107.49	103.1	102.29	107.97	103.53	105.26	106.3	105.7	104.48	102.67	104.42	107.32	107.06	105.1	104.77	108.63	108.73	103.09	104.24	104.53	106.15	104.23	104.25	106.33	109.08	103.06	108.84	105.86	107.02	109.23	105.53	104.36
103.7	107	107.84	106.36	105.04	105.76	107.49	103.58	104.7	104.32	106.28	102.18	107.02	105.81	106.05	106.36	106.62	106.16	102.11	104.71	105.52	103.52	107.36	108.41	107.61	105.94	106.1	107.03	104.55	106.21	105.8	106.95	107.08	106.53	104.99	108.93	104.64	104.88	109.33	108.05	105.71	105.6	105.39	108.77	108.26	102.64	105.78	105.82	107.62	105.44
100.68	103.56	100.8	100.86	99.644	96.88	98.504	99.373	103.57	101.46	100.41	99.01	100.59	99.402	100.77	99.175	98.136	101.48	100.21	100.59	100.32	100.21	99.703	100.88	100.12	103.45	99.968	100.89	97.804	101.9	100.52	103.62	99.092	101.9	99.894	98.37	99.425	101.18	99.826	100.96	102.88	98.965	100.06	101.5	100.19	100.68	97.666	102.1	100.49	100.95
113.13	112.82	113.51	109.19	110.79	107.2	111.68	109.76	108.34	108.78	112.35	111.32	108.56	107.58	110.31	109.09	112.84	112.31	107.34	111.87	109.6	110.7	111.42	110.85	111.03	112.64	110.15	110.75	108.95	108.88	113.2	111.26	112.13	112.17	112.51	110.26	110.67	111.26	111.4	111.28	112.36	107.8	110.63	108.51	106.41	109.79	110.89	111.83	111.78	110.33
113.85	109.05	108.44	112.78	111.05	110.99	109.09	110.66	106.99	107.87	112.16	110.56	110.45	112.68	110.63	111.55	111.22	109.6	109.75	109.08	113.52	111.67	110.66	111.7	108.75	108.68	109.44	109.11	110.83	106.73	112.12	109.65	111.48	109.21	110.08	110.48	110.95	108.85	111.4	108.59	110.52	110.34	113.31	112.19	109.52	113.03	111.97	108.57	110.96	110.93
106.71	107.56	103.46	105.51	105.63	106.24	105.05	105.87	101.42	103.24	103.35	104.59	108.84	110.47	107.77	105.88	103.5	105.89	103.97	107.22	105.38	104.12	107.42	102.71	105.68	104.66	109.53	105.2	106.43	107.87	105.48	105.91	106.94	105.13	105.56	105.62	101.89	106.96	105.17	105.5	106.11	104.59	105.8	106.9	106.43	106.2	105.01	103.14	101.2	103.25
102.82	107.75	106.19	106.05	104.89	104.85	108.06	102.94	107.4	104.79	103.93	106.93	106.89	108.04	105.99	106.03	107.03	106.3	105.63	107.86	105.97	106.59	108.27	103.29	105.22	105.14	106.13	103.9	108.27	103.64	105.95	102.52	101.12	104.11	103.94	106.16	105.14	105.65	105.98	107.45	107.25	106.2	104	106.63	105.12	106.14	105.35	106.15	101.89	108.78
103.1	106.77	104.63	107.2	107.28	106.89	103.62	106.3	106.22	109.06	105.69	106.13	104.95	107.23	107.96	105.19	105.66	106.5	108.5	105.71	106.88	102.91	104.73	106.37	106.37	105.54	103.21	105.61	107.07	107.31	105.65	102.59	108.47	106.93	105.95	108.21	111.38	106.62	108.18	103.09	106.46	105.73	105.94	106.92	106.67	106.59	105.14	103.73	105.96	103.56
104.38	106.27	107.71	105.96	104.99	104.79	106.01	106.45	106.88	109.05	109.36	101.49	103	103.47	104.32	108.64	104.4	104.72	105.76	103.73	100.34	107.27	103.8	111.53	105.75	106.76	107.53	106.96	106.48	104.22	103.39	105.41	107.39	108.93	106.3	104.64	103.89	107.63	105.28	105.91	107.01	105.71	105.05	105.46	105.57	107.76	104.66	103.79	105.59	106.2
108.65	104.82	105.13	103.23	103.54	104.99	104.57	107.26	105.7	103.29	104.92	105.71	102.18	103.88	107.17	104.77	104.47	107.22	106.34	106.1	104.53	105.38	107.27	107.42	102.13	108.7	106.51	104.26	107.47	105.9	105.37	105.72	104.9	106.27	105.55	106.84	107.29	104.47	104.93	106.77	105.35	105.81	104.78	106.26	104.3	108.83	109.36	107.5	105.86	100.36
111.62	115.3	110.06	109.88	115.72	114.67	112.34	113.98	113.79	114.78	109.07	115.51	116.25	113.7	113.53	114.37	111.87	112.13	111.62	114.2	110.72	111.4	114.15	111.74	111.88	114.81	113.87	108.79	112.24	116.35	113.95	113.96	115.56	112.81	113.97	113.12	110.28	111.7	111.63	114.77	114.6	112.66	112.89	113.16	109.99	115.08	111.94	112.48	111.22	112.77
115.42	113.8	115.63	115.84	112.27	115.02	114.48	115.83	117.61	113.46	118.44	116.63	115.74	115.87	119.98	115.15	116.3	117.34	118.07	113.87	114.34	113.96	113.62	116.04	116.79	118.42	117.69	116.17	118.58	116.44	116.02	116.32	112.89	117.52	116.61	119	117.87	116.41	120.86	115.11	112.62	116.88	115.08	119.4	117.07	119.37	114.87	114.96	117.17	118.82
106.04	102.23	105.14	102.26	103.46	105.1	102.57	102.88	102.35	105.58	100.66	103.44	103.6	103.62	103.18	104.34	107.24	103.2	101.43	104.97	104.72	105.4	103.71	104.47	106.81	101.23	106.8	105.24	102.52	101.82	105.22	104.42	105.69	103.43	104.86	105.29	103.64	101.45	103.41	107.82	105.84	103.95	104.21	108.78	101.64	108.15	106.65	105.49	106.23	102.43
110.69	112.56	114.73	107.99	114.19	113.92	115.36	111.13	111.61	109.96	114.62	109.85	111.63	113.22	110.7	111.4	113.03	111.34	108.75	114.53	111.76	109.73	114.46	112.22	111.44	115.03	110.79	111.78	113.26	112.65	115.29	115.87	110.18	112.02	114.49	111.5	108.68	113.64	113.52	113.13	111.51	114.8	112.76	114.21	110.07	112.35	111.6	110.42	112.67	112.15
116.24	111.59	114.1	111.18	109.56	114.09	112.96	111.29	109.74	113.13	109.07	111.79	113.33	114.47	110.95	110.9	112.63	111.41	108.72	112.51	109.02	111.58	114.63	108.73	111.44	112.07	111.74	108.34	111.23	110.55	114.85	109.19	110.93	112.97	111.76	113.06	112.39	112.51	112.12	111.54	115.26	113.41	113.83	110.55	112.94	111.39	112.22	111.07	110.25	113.52
108.03	110.1	108.78	109.11	110.44	110.04	111.27	107.76	108.23	109.62	109.44	111.1	109.58	109.76	108.46	111.31	111.46	112.2	110.62	109.73	109.1	114.08	109.64	110.25	110.4	109.37	110.05	105.6	109.41	105.75	109.47	108.45	109.25	107.69	109.14	111.1	108.55	110.67	111.24	111.01	112.65	112.43	108.41	108.66	107.57	110.31	108.28	112.69	112.51	112.37
101.64	98.563	101.25	101.01	98.946	98.787	99.418	102.65	99.083	97.316	100.68	97.583	102.2	99.418	97.896	101.17	100.18	101.13	101	102.04	99.501	101.28	99.04	96.271	98.955	100.07	98.591	100.71	102.62	98.388	99.8	100	100.39	103.11	97.557	101.26	98.867	103.2	95.459	103.38	102.74	101.51	101.82	99.782	98.067	97.575	101.69	97.409	98.739	100.33
103.14	105.27	105.63	105.5	104.42	105.31	105.89	103.97	104.9	103.99	103.69	103.59	109.25	105.07	106.05	104.25	102.43	102.52	106.27	106.64	103.71	104.7	104.52	105.41	105.17	106.79	104.59	106.18	104.33	104.34	105.97	105.06	104.68	102.85	108.45	100.51	106.42	102.65	104.79	103.12	104.44	104.58	103.96	105.04	105.92	104.15	106.91	105.16	104.78	104.59
114.64	114.07	116.16	119.3	119.16	116.88	119.26	116.89	118.11	119.15	118.04	118.26	117.72	118.15	115.47	119.37	118.14	116.21	116.2	118.51	116.42	117.97	115.5	116.45	118.64	117.25	114.58	119.31	119.47	116.62	117.84	120.23	117.85	120.47	120.22	118.52	118.07	115.62	118.03	118.33	118.51	118.76	119.04	116.64	118.55	119.62	117.5	116.63	117.98	118.08
108.29	111.36	109.05	110.3	109.34	109.53	111.3	110.36	108.74	109.6	113.65	108.15	106.45	112.86	107.89	108.75	109.51	107.33	109.17	110.21	109.52	115.21	108.94	109.33	106.04	108.95	108.35	107.77	109.54	111.27	105.26	107.18	109.75	112.21	108.87	110.91	110.47	114.24	109.55	107.14	108.85	109.46	110.45	110.89	113.04	109.55	106.78	112.78	107.63	108.99
103.72	101.92	103.78	103.03	99.983	103.54	103.49	104.16	102.04	103.52	103.84	103.36	102.09	100.47	106.45	104.06	103.23	103.13	108.28	105.04	108.01	105.08	103.07	103.51	104.25	102.37	103.32	104.38	105.27	103.56	106.07	105.65	105.44	105.08	102.76	100.67	103.49	101.91	105.09	105.9	105.77	106.37	104.85	102.19	103.76	108.31	100.26	101.18	103.42	103.13
104.36	106.61	105.36	105.72	106.27	111.17	106.49	108.06	108.54	104.87	107.88	105.76	106.32	107.82	107.19	106.71	108.28	103.29	106.74	106.92	106.56	106.17	108.11	107.95	108.96	107.17	108.93	107.06	109.25	106.91	107.73	105.73	107.81	109.87	108.75	103.68	106.52	108.32	104.9	109	107.67	108.96	108.16	107.32	107.62	106.19	105.78	106.39	105.32	106.69
106.51	106.08	108.67	106.16	103.95	105.85	105.38	102.75	104.8	106.66	102.64	106.91	105.85	106.3	106.5	110.47	104.77	105.84	105.51	108.71	105.67	106.36	103.36	107.07	105.93	106.19	104.82	106.04	106.81	106.09	106.64	108.72	104.01	104.04	102.39	106.62	108.32	108.44	108.53	106.24	106.26	106.29	104.12	106.64	106.14	107.66	106.37	107.29	102.49	108.33
102.32	105.26	107.67	103.64	107.1	105.61	105.43	106.43	104.3	107.43	105.83	106.2	106.61	103.8	106.11	105.19	102.95	105.46	103.89	104.41	105.39	106.04	103.94	106.34	104.99	107.47	103.59	102.89	102.42	105.02	106.41	105.78	106.89	105.21	101.88	105.64	105.52	109.09	107.33	105.16	106.7	104.96	104.45	108.1	106.29	107.89	104.2	101.96	105.46	104.61
102.62	106.3	108.18	103.18	104.94	102.29	103.69	109.46	105.26	105.84	106.31	105.73	109.09	105.37	104.5	106.39	104.25	108.15	108.3	106.7	105.73	106.3	105.32	107.17	107.09	106.43	105.03	106.63	105.68	109.17	105.44	107.14	106.94	107.59	104.45	105.09	104.35	109.11	103.75	105.35	105.36	103.68	107.49	106.75	109.1	105.36	104.82	106.92	105.42	107.56
110.21	109.86	112.83	108.56	109.95	116.9	111.62	112.33	109.1	109.87	113.12	110.85	115.64	115.23	110.24	109.47	113.67	112.24	112.47	111.27	112.97	110.22	109.35	109.94	109.95	112.55	110.09	112.58	111.24	110.21	110.14	113.09	114.54	109.86	111.1	110.44	109.8	110.58	113.74	111.71	112.99	112.52	111.68	112.55	113.99	112.82	111.34	111.79	110.65	108.85
103.76	105.15	108.55	104.46	108.09	105.3	103.93	103	107.49	105.7	105.02	104.86	103.47	109.02	102.6	100.89	108.58	103.89	105.65	109.31	105.13	105.88	103.35	103.55	104.59	109.29	105.46	104.97	104.14	105.21	106.25	107.12	104.03	106.07	103.53	106.29	105.43	110.38	103.52	105.26	105.73	104.61	103.88	106.15	107.9	107.35	107.24	102.85	105.38	105.7
98.591	100.95	98.846	101.59	96.232	97.545	98.62	99.316	98.159	102.22	99.034	101.91	100.21	101.57	97.794	100.58	99.983	102.67	100.63	101.14	100.41	100.28	98.033	99.396	102.41	98.538	101.95	103.16	99.327	96.367	98.784	101.96	100.11	100.24	99.922	100.64	103.72	100.96	98.938	102.2	98.858	99.885	97.212	99.449	101.36	97.74	100.33	99.24	98.136	99.139
107.46	102.34	103.48	105.68	100.12	100	104.35	103.64	105.36	104.54	103.5	103.52	106.89	104.09	104.66	101.29	104.79	100.43	105.26	105.64	106.05	106.82	104.38	106.42	103.4	104.32	106	106.79	101.72	106.4	104.38	103.53	103.38	103.85	104.12	104.82	102.99	106.31	102.68	105.05	104.64	105.77	106.53	104.78	102.05	106.05	106.17	103.74	104.49	105.9
103.92	107.14	105.47	107	105.22	108.23	105.27	104.64	109.91	104.48	106.32	105.27	106.85	107.95	105.29	104.05	104.92	103.64	103.04	106.73	108.91	105.62	103.6	102.22	103.21	106.58	103.68	106.19	106.37	107.08	107.8	106.2	106.21	102.22	103.92	106.02	104.31	109.12	105.33	106.03	106.46	107.92	102.19	104.26	105.28	108.82	106.42	110.46	106.41	107.53
109.93	103.38	106.36	106.1	103.66	107.58	107.85	105.91	104.69	104.74	107.11	104.69	104.49	105.63	104.32	106.78	103.8	111.25	107.06	104.25	107.14	106.44	106.29	101.57	107.72	105.02	106.27	106.77	107.92	106.87	107.66	108.83	106.29	105.64	103.57	104.48	106.5	104.23	105.66	105.91	107.76	106.85	105.57	108.29	106.97	106.1	105.38	108.18	107.67	104.66
112.43	112.82	111.32	111.59	113.22	108.53	111.88	113.97	113.33	113.39	110.86	108.45	112.83	113.08	111.03	110.1	112.36	112.96	109.64	110.53	109.08	110	113.23	111.22	116.35	108.43	111.19	112.47	111.1	110.25	107.83	110.56	111.25	112.99	111.13	111	112.94	111.67	112.52	111.35	111.31	110.47	110.92	113.38	112.74	113.13	116.64	109.89	111.14	109.33
106.57	103.81	105.92	105.34	106.41	101.64	106.54	109.64	106.34	105.3	106.97	106.32	106.53	103.76	104.99	106.41	105.77	105.45	102.99	103.83	107.5	105.69	103.82	103.25	106.16	104.57	102.92	104.67	105.02	104.37	104.27	103.4	105.64	104.66	106.78	105.94	102.32	104.13	103.9	105.66	105.15	108.2	105.49	105.86	103.18	103.75	104.93	107.5	106.82	105.93
117.14	114.28	113.94	114.48	116.57	120.52	114.02	116.99	116.61	114.92	118.28	120.1	114.86	113.48	115.4	117.19	114.42	115.98	116.26	116.12	115.04	115.1	112.95	115.15	116.92	114.84	118.35	119.21	114.91	117.78	113.89	114.18	117.88	118.21	112.35	114.89	117.7	115.01	110.94	117.89	117.6	116.8	118.85	118.63	116.06	112.58	117.58	114.94	112.58	118.51
100.03	96.535	101.67	99.642	96.755	103.78	101.96	101.5	99.06	99.999	98.393	100.12	98.808	101.38	99.92	101.52	101.12	98.718	98.709	100.29	98.631	101.11	99.887	97.331	101.24	99.351	95.105	100.3	99.7	100.69	101.61	100.5	95.664	98.904	99.897	98.973	100.99	99.968	100.22	96.483	101.69	100.13	98.631	98.144	99.26	102.07	97.529	104.68	98.065	101.89
97.583	98.554	101.64	99.478	99.308	99.623	102.11	99.976	99.48	101.68	99.415	100.81	98.266	99.95	98.389	97.526	97.663	99.584	100.24	98.567	98.08	100.69	95.174	102.25	101.14	98.382	104.27	102.41	101.36	98.927	96.03	102.15	99.516	100.87	98.465	96.909	95.799	101.22	101.01	100.82	98.678	95.822	102.4	102.15	97.403	99.831	100.18	101.34	99.469	102.25
103.32	106.19	105.63	105.34	107.7	108.96	107.37	104.75	107.31	111.32	105.65	107.04	106.52	106.16	110.8	105.51	109.32	105.8	106.78	106.98	106.1	107.27	103.67	107.9	108.06	108.95	103.69	105.58	107.21	107.26	102.83	105.35	107.05	106.18	107.89	103.62	107.84	103.92	108.46	106.9	104.52	104.78	108.71	111.24	107.26	105.64	108.8	106.01	109.07	108.77
106.05	102.72	104.91	102.18	100.59	105.1	105.24	103.81	103.44	102.94	105.21	104.49	102.82	103.08	103.57	104.1	106.67	101.04	105.33	103.29	102.82	105.35	104.61	103.22	107.15	105.91	104.26	103.98	103.44	106.72	105.87	108.42	106.18	106.39	102.89	104.1	101.93	107.22	102.9	101.19	103.74	105.05	103.11	105.09	105.56	105.89	103.54	106.09	103.28	104.27
102.84	104.81	102.85	103.22	100.08	106.98	101.1	102.29	103.94	105.94	106.85	104.05	105.11	103.44	105.04	106.21	105.78	104.59	103.97	104.67	104.36	107.76	105.09	105.11	103.46	103.43	104.87	103.58	102.96	102.94	104.51	103.93	106.49	104.34	104.41	103.65	106.62	107.07	101.87	104.45	102.76	102.75	101.75	106.14	102.19	105.76	103.33	109.05	106.06	105.06
102.82	103.55	104.58	105.67	105.09	104.77	102.05	106.68	106.68	101.67	106.96	102.92	104.64	104.17	104.78	104.66	103.11	103.78	103.78	103.94	102.41	102.5	103.47	106.58	106.9	103.93	106.92	105.6	102.07	104.24	101.91	104.05	102.83	105.32	105.68	107.8	104.73	104.22	103.83	105.37	102.38	105.44	104.07	106.72	105.14	102.01	101.86	105.46	103.24	102.65
110.62	110.53	110.64	112.69	110.97	109.23	111.41	111.91	110.34	110.67	113.37	107.73	107.37	112.18	109.63	109.56	112.46	112.46	111.8	109.33	109.13	108.64	109.69	111.87	109.64	110.18	114.24	110.63	110.32	109.51	109.94	111.38	110.27	110.68	110.72	111.69	112.96	111.8	111.01	109	112.62	109.42	107.93	112.37	110.12	109.01	111	111.46	108.2	108.36
106.83	105.19	101.73	103.62	105.48	105.19	108.32	106.63	105.76	103.12	106.15	104	106.48	109.1	104.43	102.91	104.11	105.24	105.5	105.06	103.32	109.76	101.46	105.48	102.82	103.46	105.05	107.53	105.2	103.41	107.12	104.76	105.25	106.84	105.96	103	105.77	107.96	103.47	106.59	108.42	105.5	104.64	103.93	106.9	102.57	103.04	107.77	108.79	104.86
109.53	109.75	112.86	108.85	110.62	109.46	110.48	110.1	109.34	107.52	113.3	111.05	109.84	111.44	112.2	112.16	108.53	111.81	110.64	113.4	112.58	112.66	109.72	112.18	109.05	110.17	110.58	109.73	110.86	108.91	111.19	116.09	106.78	110.08	116.21	111.19	113.15	106.82	109.51	111.52	112.14	115.99	111.63	110.12	106.77	110.48	109.83	110.3	112.19	113.17
106.68	105.47	106.28	105.16	109.39	104.81	105.58	106.55	106.32	106.19	106.69	104.74	104.2	106.23	103.32	107.02	104.85	109.09	106.26	106.22	104.2	105.85	106.27	103.09	104.6	103.8	108.78	104.98	102.96	102.31	102.84	107.42	105.72	106.26	104.93	102.57	103.01	107.42	103.06	106.33	106.72	104.02	103.64	101.84	105.04	103.95	107.52	107.72	106.47	106.35
103.71	106.9	105.39	108.53	103.27	108.05	105.77	102.23	105.76	102.81	106.97	108.02	107.88	105.07	104.13	102.55	107.15	104.69	103.5	105.02	107.21	103.62	105.51	105.48	106.71	108.12	105.36	106.98	104.57	104.22	106.63	104.34	103.8	105.74	104.59	103.64	106.28	101.52	103.65	103.49	105.54	101.12	107.91	108.95	102.28	106.05	104.29	103.42	107.67	103.05
101.46	100.79	97.725	102.79	102.62	98.903	101.64	101.68	102.13	100.96	101.31	99.595	97.928	98.551	98.606	100.59	101.39	99.661	100.21	98.545	100.31	97.433	101.63	96.538	100.43	99.602	95.936	98.825	95.798	97.813	99.396	101.56	99.329	102.13	102.02	100.18	99.834	101.55	97.902	99.11	100.03	98.577	100.59	102.43	97.405	100.03	103.47	102.19	99.149	102.49
109.78	111.47	111.46	109.68	113.81	112.16	114.88	110.71	109.65	109.21	111.56	112.97	112.77	113.65	110.77	110.95	109.78	112.95	109.62	110.23	112.07	113.42	110.99	111.06	112.47	112.24	113.99	112.02	111.78	111.34	110.28	110.9	113.13	111.16	114.23	111.82	113.45	111.38	113.21	111.58	111.07	111.66	110.02	110.59	110.78	109.59	109.98	112.31	109.77	113.33
102.61	104.35	106.95	108.52	106.5	105.22	101.43	104.38	106.52	106.13	105.81	105.77	103.61	105.39	104.89	104.97	105.17	105.85	107.29	102.44	104	106.76	103.75	105.33	104.08	104.76	105.25	102.31	106.6	107.61	107.31	103.91	106.18	107.83	105.76	105.12	103.1	106.5	105.27	106.84	107.77	105.96	105.95	106.1	104.43	109.01	105.83	107.94	107.19	106.74
104.22	108.69	106.93	104.06	108.66	107.26	105.57	106.06	109.55	107.58	107.68	105.68	108.6	108.19	107.99	106.01	110.07	106.75	106.24	105.58	106.72	105.75	104.25	103.61	107.52	107.66	109.29	108.22	107.34	107.12	105.56	107.92	105.66	105.57	108.45	111.33	107.64	107.96	106.06	105.1	106.21	107.36	106.9	109.64	108.97	107.79	110.58	106.71	103.73	106.12
105.07	109.5	105.91	106.35	104.77	106.44	106.48	106.03	106.23	105.75	105.57	102.73	106.49	109.39	109.72	106.77	101.35	105.69	105.06	102.24	106.5	108.71	105.54	103.61	106.46	106.42	106.17	106.56	105.64	108.95	105.62	107.2	106.77	107.9	106.46	108.58	104.72	103.44	105.26	107.81	107.34	109.06	108.07	106.9	107.62	106.35	106.78	104.64	105.73	106.89
107.1	109.52	111.74	110.05	107.79	105.63	107.65	107.99	103.39	105.66	105.28	106.87	104.89	104.49	107.5	105.45	106.78	104.07	105.19	107.25	110.84	105.16	104.99	103.57	104.06	104.91	104.95	103.42	107.31	105.69	109.39	107.95	105.3	106.27	106.06	107.3	108.09	106.5	105.87	105.37	106.44	106.81	106.5	106.41	107.16	105.26	106.99	105.48	102.86	105.25
99.311	97.855	100.69	99.223	100.31	102.86	100.96	98.601	100.02	100.77	100.02	101.25	101.7	97.874	96.741	99.514	97.055	102.22	98.822	100.9	103.4	100.63	101.41	98.506	97.916	97.774	97.872	100.21	97.213	100.17	101.5	99.981	100.35	98.92	98.819	99.987	98.713	100.04	100.86	99.401	98.244	99.92	101.73	99.371	100.04	99.725	99.927	103.31	100.31	96.821
101.93	101.94	99.671	100.34	98.45	101	99.245	104.95	104.02	102.62	100.82	100.83	101.15	100.65	100.25	98.444	100.17	97.545	101.14	97.481	100.38	103.26	98.323	101	100.94	97.041	99.299	103.24	99.98	101.91	101.67	99.128	99.762	101.61	99.296	102	94.517	99.085	100.86	101.76	98.272	101.23	101.24	96.651	100.12	99.539	103.58	98.422	100.47	97.527
103.74	107.05	106.81	105.28	105.46	101.71	107.89	107.37	105.21	107.03	100.45	106.41	104.75	103.72	104.77	103.2	105.03	105.16	104.6	107.21	103.76	105.54	105.62	104.53	108.11	109.34	106.63	105.65	106.72	107.39	101.22	106.38	103.16	104.29	105.92	106.96	108.1	105.02	107.71	105.56	103.44	106.67	105.08	104.39	104.58	105.67	107.24	106.77	104.73	105.4
108.23	103.03	108.86	108.07	108.36	108.17	107.06	107.37	106.18	106.35	105.61	103.84	106.56	107.61	104.79	109.07	108.04	103.25	109.57	108.51	107.42	106.43	106.1	107.92	105.37	105.32	103.16	107.34	106.85	106.95	106.95	106.82	103.56	106.84	108.26	106.83	108.41	105.99	104.37	105.82	106.05	105.18	107.64	107	107.01	108.8	107.43	104.93	109.82	106.47
108.07	106.54	104.45	104.45	104	105.82	104.59	106.04	101.95	104.35	104.67	106.74	107.38	106.81	105.02	105.22	107.6	103.37	100.11	104.38	106.01	102.8	104.28	106.44	105.09	105.33	103.29	106.74	106.09	103.49	105.15	105.79	108.17	105.18	102.71	107.32	105.42	107.3	106.68	104.71	106.46	107.21	105.72	106.58	107.13	107.27	107.34	104.51	100.02	104.78
104.34	102.97	105	108.35	104.96	106.52	109.05	106.74	109.26	105.24	103.69	105.41	106.42	102.84	103.15	104.99	104.62	108.54	103.56	105.86	101.79	106.55	106.72	104.49	104.62	104.57	104.25	104.53	104.77	107.02	109.32	106.84	106.42	105.34	108.89	103.81	103.65	103.36	107.12	103.15	107.01	107.7	108.17	107.84	105.44	106.39	107.15	103.36	101.34	107.36
103.55	107.33	108.78	108.16	107.51	107.89	105.17	107.77	106.87	104.85	106.63	103.22	108.15	103.63	104.06	107	105.13	106.5	107.71	104.93	106.5	105.77	107.3	104.53	108.47	109.15	105.07	104.15	104.17	106.64	105.69	107.53	107.5	102.21	104.65	105	107.73	105.14	105.4	106.56	103.45	107.87	104.02	106.69	106.35	106.66	107.01	107.57	109.58	105.88
111.35	112.69	112.25	113.99	114.13	114.1	111.55	114.51	112.54	113.63	113.24	117.01	112.92	112.03	109.13	113.54	111.08	110.03	114.84	113.03	113.14	113.48	112.63	116.09	110.68	110.41	113.91	111.84	115.99	114.3	112.63	112.59	116.41	111.92	113.35	113.43	116.13	111.5	110.1	113.02	112.15	111.42	113.89	111.72	111.93	109.94	111.1	113.2	114.04	110.9
114.22	113.3	110.04	113.56	113.71	111.23	113.21	111.81	111.19	109.9	115.29	111.48	117.03	113.66	110.32	115.87	116.18	114.85	111.32	113.9	109.88	112.85	115.42	111.59	113.08	112.54	111.24	110.8	111.31	110.83	111.2	110.87	111.58	110.08	109.26	109.52	112.13	111.89	114.51	114.7	111.19	111.87	110.13	112.07	114.02	112.92	111.78	115.36	113.45	109.02
105.86	107.63	108.2	107.14	102.01	105.03	110.7	106.01	104.63	105.22	104.25	106.25	105.81	104.67	106.24	104.85	107.75	105.87	107.1	104.21	106.99	104.89	107.52	107.57	107.65	109.2	105.62	106.36	106.52	107.99	104.85	105.02	106.34	102.79	106.07	105.42	106.81	109.37	107.3	104.59	108.08	102.04	104.24	107.07	106.35	103.5	105.77	108.08	107.98	102.42
113.93	114.78	115.36	114.15	116.69	117.54	116.11	116.84	118.73	112.87	116.34	118.43	114.07	115.59	114.99	118.52	116.04	119.04	115.19	116.75	115.49	116.49	117.55	112.77	115.44	116.5	114.91	119.05	118.54	117.83	116.64	117.57	116.6	114.59	115.6	115.59	116.45	117.24	118.38	116.69	116.48	117.59	115.37	117.9	114.78	116.86	115.28	115.2	119.44	115.13
119.09	114.98	118.8	119.23	118.61	121.17	117.23	117.51	116.97	116.98	120.56	117.79	117.11	114.87	116.4	118.45	115.78	114.74	115.44	115.95	117.29	116.43	114.7	118.6	117.48	118.43	117.29	115.37	115.45	119.23	116.48	115.32	117.28	118.36	118.44	115.34	120.02	121.89	117.53	121.19	116.13	116.79	116.73	118.19	118.75	114.96	116.35	118.23	119.05	117.78
108.23	105.42	104.53	106.4	105.53	104.61	104.75	104.41	104.16	106.34	103.52	105.88	105.14	102.65	107.01	106.06	105.7	107.6	104.76	107.26	106.75	103.95	108.14	105.73	105.42	104.96	107.76	105.87	105.52	105.48	109.29	107.93	106.52	102.75	105.75	105.52	104.39	105.43	107.33	104.26	104.81	106.98	106.8	102.44	106.28	105.75	106.09	105.2	105.6	105.66
105.39	102.78	103.61	105.43	107.27	106.74	108.73	105.55	109.59	105.86	106.44	107.03	103.69	105.87	106.03	104.34	106.77	103.59	105.63	105.29	106.59	109.12	105.71	107.57	108.84	107.31	106.73	105.93	108.06	104.78	105.34	102.23	107.01	106.45	104.08	105.82	106.45	106.51	103.4	108.68	105.32	108.51	105.71	106.4	103.07	109.5	105.98	109.93	102.21	108.45
106.09	105.87	104.1	107.13	106.36	105.98	106.27	106.78	107.9	105.48	105.51	104.8	107.01	104.92	106.31	110.96	106.91	106.01	106.24	110.48	107.86	107.54	106.94	108.78	107.8	105.52	105.92	103.99	104.14	104.64	109.26	106.96	106.83	106.29	108.86	107.77	110.69	103.76	104.08	107.55	105.59	105.66	107.32	107.71	108.67	106.86	107.88	108.78	105.74	107.19
109.13	109.42	112.73	109.1	113.07	110.71	110.52	110.12	113.8	112.03	112.42	115.45	110.93	111.89	108.36	108.1	110.17	112.69	110.74	111.99	108.09	113.28	111.6	111.91	111.99	105.95	112.84	110.75	110.8	111.89	114.31	108.77	111.52	111.4	111.4	108.26	109.84	114	110.44	111.43	113.7	108.85	111.36	110.57	108.95	110.57	112.72	110.58	115.87	109.48
119.29	116.14	117.6	117.06	118.9	118.96	118.57	117.38	117.91	116.03	114.87	118.25	115.93	115.31	119.96	118.03	120.19	117.73	118.93	116.25	120.02	116.92	120.31	118.09	116.93	118.53	121.22	118.96	115.06	116.44	119.16	115.94	118.7	116.99	118.12	114.95	118.42	117.51	116.73	119.85	119.18	119.42	115.47	117.97	120.66	116.8	120.08	119.86	119.22	121.55
103.87	107	109.6	107.12	106.73	106.49	112.58	104.66	105.71	106.78	106.77	103.86	104.48	105.03	109.64	106.66	105.47	106.37	107.91	104.42	110.17	104.43	110.17	103.38	104.3	102.7	103.74	107	105.06	104.21	105.16	111.39	107.09	107.82	107.13	106.25	105.01	107.52	106.11	108.75	106.99	107.07	107.09	106.22	111.61	105.94	104.81	104.34	106.63	108.16
110.92	110.55	114.81	113.05	110.77	111.03	111.73	109.05	112.1	112.61	113.25	107.64	112.14	110.23	111.21	109.52	110.15	110.42	111.82	109.29	111.42	109.75	111.1	112.55	113.06	107.1	109.69	110.98	112.18	113.82	114.21	110.04	110.45	111.76	109.37	113.03	110.23	114.46	110.53	110.83	110.84	112.87	111.39	109.25	110.9	110.72	110.23	109.3	111.03	112.17
110.58	111.4	111.1	114.17	111.68	113.83	111.86	112.15	112.45	113.66	117.52	111.66	110.52	112.47	109.99	112.06	113.87	111.16	111.8	110.02	110.66	112.84	112.77	112.44	111.51	109.69	115.35	109.12	112.7	110.27	116.16	112.55	114.87	115.34	112.09	113.81	112.82	115.16	110.07	113.84	109.38	112.9	114.05	114.8	113.43	111.47	111.8	109.1	109.6	111.34
103.72	102.06	98.98	102.97	98.605	100.41	101.84	98.399	102.69	101.05	98.073	98.451	101.24	102.25	101.81	100.58	98.735	100.07	99.481	100.87	101.85	98.234	101.73	100.31	101.22	99.26	101.26	99.466	101.95	100.45	101.45	100.23	99.403	100.46	103.45	101.96	98.346	100.42	97.672	100.18	97.677	99.688	103.1	97.868	101.02	97.764	100.91	101.38	100.36	99.665
110.35	109.36	108.29	110.12	113.36	110.11	109.75	112.58	114.06	109.27	111.26	110.06	112.27	111.64	110.82	113.33	108.26	113.8	110.58	111.2	112.18	113.58	111.53	109.76	110.68	109.4	111.56	110.17	109.22	115.01	111.69	111.73	111.79	112.15	114.72	111.66	107.25	110.93	112.85	110.63	109.23	111.93	112.41	110.4	106.44	109.89	111.27	112.52	110.52	106.08
107.47	108.25	113.93	114.23	107.92	113.13	111.75	109.41	111.98	111.13	110.96	112.04	107.77	109.44	109.89	109.24	110.31	110.87	109.73	110.81	111.12	109.05	109.68	109.15	111.09	108.86	109.19	108.36	111.49	112.15	109.1	112.3	111.46	110.8	110.84	109.49	108.38	110.48	111.95	111.85	109.2	111.7	113.54	111.12	110.34	108.31	110.38	111.74	113.75	108.1
101.13	100.55	98.781	100.08	100.84	98.73	97.87	99.106	101.46	98.521	99.556	100.6	100.03	99.506	103.23	96.9	99.265	98.884	95.517	99.517	99.32	101.04	97.111	101.4	102.99	99.225	101.72	99.299	101.97	100.38	101.02	99.232	101.36	96.485	100.79	97.493	99.454	98.194	98.279	101.69	99.442	98.931	102.04	97.42	99.407	103.03	99.477	99.407	98.14	101.38
101.79	101.35	103.18	101.2	100.45	97.788	101.62	100.62	102.28	100.83	103.48	97.485	102.42	101.15	101.44	99.4	101.09	101.96	101.96	103.21	98.564	98.429	102.42	101.19	99.048	98.088	101.04	103.93	101.95	98.879	100.44	101.82	102.16	101.21	101.26	99.717	100.36	101.91	100.38	102.07	99.553	100.27	98.624	102.03	98.689	99.89	97.475	99.412	103.41	102.05
115.16	113.75	118.47	115.75	116.71	115.93	117.35	117.92	116.06	116.38	117.96	117.33	116.61	117.36	116.55	117.34	118.04	115.16	115.52	117.13	115.08	114.82	114.55	116.91	117.2	114.75	117.55	119.54	116.51	115.8	115.1	117.05	116.38	116.2	117.95	114.11	116.88	117.8	114.03	115.34	114.45	116.57	115.54	114.99	113.54	116.68	117.76	114.34	114.6	115.8
119.56	119.39	118.33	115.82	118.87	118.76	119.11	118.32	116.56	115.67	117.3	116.55	118	116.23	119.77	118.23	117.88	118.99	117.05	118.45	118.69	119.94	117.22	120.51	117.56	118.58	119.24	116.18	117.32	121.17	118.01	118.97	115.72	116.93	118.14	118.85	116.85	117.51	116.92	118.85	117.45	115.33	117.91	117.4	122.97	119.3	115.52	117.37	119.51	114.15
107.91	107.48	107.13	107.6	108.14	107	108.53	104.65	108.14	108.29	107.95	106.21	105.57	105.76	108.13	107.1	106.66	106.12	107.49	104.62	110.06	108.04	106.47	107.46	106.85	105.8	106.87	104.74	108.24	104.16	104.68	104.69	107.39	106.25	106	105.69	101.85	107.73	109.25	107.15	108.18	107.43	105.82	108.16	103.9	104.93	110.8	107.75	105.09	105.17
112.53	110.24	110.24	110.36	111.31	110.19	112.08	111.33	108.07	111.83	110.66	110.7	110.12	116.26	115.67	109.85	110.39	110.35	114.95	109.51	109.58	109.79	111.89	110.75	110.76	111.32	113.67	112.39	110.9	110.43	111.48	111.11	112.7	112.34	113.34	109.09	112.94	110.07	113.26	109.21	112.26	112.25	111.65	110.92	111.71	110.38	113.9	110.52	110.67	111.94
108.67	114.65	109.92	111.86	111.86	109.58	111.86	111.83	109.84	114.13	110.86	109.52	109.08	112.59	109.79	112.28	109.24	109.97	108.71	108.72	111.01	108.55	110.82	112.25	110.04	113.49	109.8	109.8	110.34	110.87	112.19	109.05	113.56	113.69	110.46	109.9	109.58	110	111	112.17	110.62	115.14	113.21	112.6	110.64	113.56	108.26	108.66	108.69	113.55
113.56	115.19	114.93	120.25	117.15	112.65	117.21	117.69	115.98	115.27	118.84	119.84	118.65	119.6	116.06	116.74	112.17	115.74	114.58	118.89	117.49	115.57	117	118.65	115.36	115.89	117.44	116.7	115.92	115.66	117.04	114.64	116.49	116.59	114.1	114.14	116.81	115.67	117.87	119.35	117.79	118.57	115.89	113.7	117.53	115.88	114.43	116.34	115.32	115.19
108.65	103.78	106.74	108.57	106.69	105.72	104.84	102.74	106.14	105.34	105.03	104.32	110.7	105.76	104.06	107.14	107.63	109.05	106.06	105.07	104.01	106	105.72	108.2	107.48	105.86	102.69	107.03	107.36	106.12	106.89	106.43	106.54	104.1	104.52	105.18	106.91	104.72	107.96	109.45	106.26	104.5	108.73	106.53	108	107.46	111.63	105.73	104.91	109.28
105.32	103.63	104.14	102.22	102.35	105.26	103.55	104.73	100.71	106.37	103.33	104.38	103.95	102.72	104.27	103.91	105.05	107.38	101.88	103.78	103.02	105.05	102.05	104.22	106.09	101.16	106	105.07	106.08	105.17	106.13	104.6	104.94	105.17	103.92	104.44	105.28	104.01	102.02	105.47	103.81	105.53	105.37	103.13	104.19	105.59	105.43	103.62	104.84	106.36
105.38	105.77	106.8	103.81	107.14	106.09	105.89	107.73	104.27	106.84	109.27	106.94	106.07	105.32	106.82	108.92	105.79	106.56	108.01	105.11	106.52	107.41	104.67	106.13	106.1	103.65	103.81	107.48	106.99	105.88	108.05	105.56	108.41	107.3	103.74	104.54	107.38	105.99	104.72	103.82	108.81	103.66	104.93	103.82	105.25	106.36	104.46	106.74	105.16	104.68
103.57	103.69	104.79	107.55	103.16	108.2	105.46	104.48	107.16	102.88	103.5	104.2	106.62	103.57	105.81	107.96	104.69	101.04	103.45	107.89	103.85	104.84	105.94	100.89	101.98	104.77	107.15	104.97	104.91	103.76	104.13	103.87	102.11	103.02	108.67	106.45	106.75	106.4	106.73	103.89	106.46	107.74	103.23	106.88	101.12	102.27	107.75	107.87	105.47	106.9
106.97	106.97	109.7	109.52	104.22	109.31	108	107.53	106.33	105.92	105.39	109.62	107.59	111.22	108.27	107.73	107.5	107.37	108.37	106.23	106.14	108.78	103.79	104.8	107.5	107.29	109.86	103.63	104.73	107.37	108.54	107.94	107.51	108.57	105.69	104.16	105.55	105.46	106.45	107.77	107.04	104.9	107.91	108.04	106.95	103.64	106.66	107.21	106.46	107.79
107.71	107.29	105.78	110.17	106.48	103.03	108.35	108.25	105.29	104.94	108.06	104.95	104.95	108.69	106.36	105.2	108.56	105.35	107.86	106.9	104.8	106.87	105.06	107.83	107.23	104.13	106.44	103	107	106.94	106.28	105.72	102.63	105.05	106.47	105.1	106.04	106.44	104.33	102.62	104.31	102.1	106.95	107.04	107.85	109.59	102.96	108.19	107.58	102.82
106.55	105.61	107.98	103.27	103.03	104.51	104.05	102.31	105.34	105.68	106.59	101.96	103.71	105.25	107.48	107.86	106.21	104.54	107.58	107.45	104.94	105.17	104.64	104.17	108.66	106.65	108.48	104.8	103.69	103.15	104.36	104.7	104.82	105.34	109.92	104.56	106.19	105.45	103.18	106.83	102.76	105.78	104.75	104.32	105.36	103.99	106.51	106.03	106.67	105.52
105.86	107.57	105.1	108.14	106.17	107.23	106.02	108.8	107.19	107.24	104.91	104.77	106.52	107.15	108.39	106.22	107.73	105.16	108.75	108.99	106.51	104.49	109.48	103.52	103.03	107.05	107.16	105.1	104.89	110.03	105.78	105.76	106.11	104.66	107.94	106.15	105.28	103.89	103.69	107.41	104.77	107.01	105.89	101.25	107	102.91	104.59	107.19	106.1	107.29
100.44	104.19	107.8	107.37	102.27	106.85	108.34	107.15	106.2	104.23	102.97	105.08	106.73	108.82	106.87	104.15	106.24	104.72	105.75	102.88	103.8	106.65	104.61	104.78	102.82	105.59	105.17	108.82	108.06	109.59	104.37	105.5	105.67	103.83	104.77	106.73	107.97	106.08	104.96	107.83	106.54	105.03	105.18	105.81	104.52	104.83	104.72	105.01	108.16	103.13
109.11	110.19	111.58	108.95	110.18	110.48	107.42	110.47	110.15	108.88	110.32	107.72	109.81	109.95	110.05	112.96	111.5	109.42	111.65	108.81	108.56	109.63	110.35	112.03	110.17	106.97	110.86	109.41	111.32	112.19	111.5	108.4	110.59	110.49	110.87	108.95	109.09	105.95	105.71	112.56	109.2	110.93	108.62	109.82	109.22	108.49	107.05	108.41	109.33	112.24
111.08	112.13	112.43	110.85	110.47	115.56	112.89	110.97	114.33	118.97	111.45	114.3	111.39	108.98	109.63	114.33	110.42	114.25	112.9	112.82	111.23	113.33	113.03	113.08	115.17	113.1	115.35	113.39	110.67	112.93	112.86	110.82	114.87	111.93	110.8	112.39	110.14	112.04	111.81	116.97	110.03	113	111.53	113.15	112.88	110.14	109.97	113.94	111.37	112.85
118.01	117.37	119.59	113.47	117.09	116.76	117.88	117.25	118.21	121.45	116.84	116.18	120.3	117.39	119.67	116.79	116.93	118.6	116.98	114.25	120.15	119.58	120.3	117.43	118.95	116.84	118.93	119.54	121.3	119.1	119.25	115.45	115.07	114.84	119.8	114.26	114.71	122.83	118.55	117.43	115.85	117.16	117.54	117.29	112.18	118.62	119.86	114.4	118.6	116.25
105.84	107.16	103.03	105.28	104.84	106.6	104.48	107.16	105.26	105.82	108.11	106.03	103.56	106.47	105.78	105.12	106.89	106.61	106.36	105.45	108.06	106.96	104.95	106.99	107.08	102.2	105.32	107.02	103.36	107.67	104.55	106.99	105.01	106.24	107.92	106.8	105.02	107.46	109.53	105.92	101.98	104.46	104.14	105.68	106.07	109.97	105.26	109.13	103.92	104.99
99.478	101.38	98.473	102.39	101.25	97.34	100.44	99.046	98.293	98.021	100.66	101.07	99.155	99.508	101.75	99.859	101.42	99.868	97.918	98.93	98.776	97.153	99.915	99.662	98.731	101.69	96.367	100.93	97.534	101.54	102.79	99.098	100.71	98.676	98.872	100.86	101.43	100.38	99.728	100.44	102.64	100.9	99.803	101.58	99.673	99.995	100.93	98.944	101.89	99.915
114.72	112.46	115.33	117.37	112.49	114.01	114.89	111.87	112.2	108.97	112.14	113.16	110.94	111.77	113.08	112.93	108.78	113.04	112.33	112.19	111.98	113.41	109.44	111.9	111.72	113.56	112.16	115.08	116.12	108.84	110.98	113.69	111.65	113.28	111.2	111.55	112.07	113.38	110.2	113	112.54	114.33	110.26	113.68	109.22	111.43	115.41	112.38	108.65	111.04
102.95	105.04	108.69	107.27	105.47	106.95	104.79	105.25	107.69	110.51	106	104.98	103.32	106.08	107.74	107.55	105.78	110.15	105.93	104.84	106.82	107.99	103.05	101.94	106.92	104.26	106.43	105.48	104.85	105.4	107.75	105.65	102.83	105.47	104.67	103.81	107.46	105.24	104.33	103.81	105.53	104.07	103.44	104.14	103.92	105.88	105.63	108.01	105.11	102.89
103.39	105.32	105.7	106.52	105.5	107.39	103.39	108.15	106.09	106.76	103.94	103.86	107.6	107.62	105.04	105.48	105.32	102.84	103.59	104.02	105.02	104.38	104.95	106.55	105.65	107.32	103.48	104.29	107.21	103.85	107.51	106.45	104.41	104.22	100.99	104.81	103.28	106.15	104.97	104.11	106.25	107.37	104.83	106.61	107.11	105	104.61	104.72	103.15	104.04
98.585	99.222	99.63	98.308	102.07	101.88	96.185	100.44	100.8	98.171	99.509	99.441	99.207	103.12	100.85	98.431	96.117	98.73	101.97	98.912	98.654	101.56	101.56	102.63	101.92	103.42	100.03	100.22	97.476	100.64	102.38	100.25	99.361	97.534	99.334	101.57	99.194	97.941	101.39	100.18	99.244	101.09	100.53	97.608	99.206	99.588	99.907	99.879	98.741	100.62
103.15	99.723	102.35	104.43	104.62	105.78	106.64	103.17	105.3	104.67	106.83	105.46	104.69	103.64	105.6	104.99	104.03	103.09	103.7	104.66	105.64	103.52	104.05	105.89	105.05	102.82	109.78	106.63	104.88	103.48	104.87	100.84	103.33	104.54	102.18	106.19	107.75	106.52	105.59	102.3	101.87	104.74	105.68	103.45	100.72	104.28	105.2	104.83	105.19	102.38
101.76	102.79	102.19	108.73	103.21	105.54	106.83	103.67	106.63	104.99	104.78	102.84	105.57	105.75	103.36	103.49	104.03	107.39	102.37	106.64	107.02	104.21	103.53	105.22	107.21	103.97	105.21	105.11	105.03	106.85	106.52	104.36	103.52	105.22	102.17	104.56	109.14	104.07	104.82	105.89	102.95	105.44	102.12	104.11	104.7	104.9	103.25	106.95	105.24	107.34
108.63	110.76	110.71	109.05	112.06	108.27	109.5	112.47	111.52	110.25	110.33	108.7	114.03	113.39	109.7	107.77	110.49	111.11	111.31	109.86	110.27	109.91	112.15	110.95	110.87	111.4	111.62	110.24	113.23	114.6	112.41	112.7	112.29	111.84	109.54	109.83	110.66	113.11	112.13	109.49	110.94	112.13	109.12	111.33	109.06	110.9	112.68	114.87	107.79	111.96
102.88	97.388	96.562	99.517	100.9	100.77	97.574	100.1	99.658	98.3	99.13	100.05	98.885	99.711	98.67	100.45	99.5	99.659	99.594	96.312	99.946	97.927	99.343	96.58	100.17	97.851	99.118	102.23	101.11	99.927	97.755	98.728	103.55	99.028	100.39	100.07	99.827	100.9	98.495	98.55	101.11	100.74	101.83	99.76	99.635	101.76	100.56	101.07	96.579	101.4
107.17	108.73	107.81	106.97	109	105.25	105.93	106.19	108.51	104.76	103.01	104.51	106.59	107.76	108.91	108.01	104.81	106.87	107.67	107.96	109.24	109.01	106.93	107.55	104.11	104.68	108.81	111.74	106.77	108.67	104.08	104.54	105.81	107.33	108.04	106.68	109.12	108.01	108.25	106.07	110.05	103.47	106.74	107.86	104.72	105.03	107.1	108.5	105.07	109.01
103.4	103.17	104.93	106.57	105.41	106.48	104.66	104.82	105.3	107.94	107.29	108.91	102.07	107.05	100.44	104.9	104.26	102.46	102	108.03	104.61	106.99	108.15	105.67	106.44	104.64	106.45	104.99	107.16	106.55	104.82	105.07	102.86	104.48	105.89	106.35	109.6	103.86	107.73	108.2	104.6	103.34	101.97	104.12	105.24	106.7	106.73	103.94	104.86	101.35
104.26	106.36	105.47	107.08	108.03	103.74	106.08	105.18	105.4	103.16	105.37	106.01	104.53	104.81	109.38	107.94	105.83	107.05	100.86	107.31	107.25	100.38	105.46	105.94	103.1	103.51	107.49	104.89	105.93	105.3	103.41	105.19	105.91	105.18	104.67	106.34	103.02	108.63	105.32	105.71	104.41	106.33	103.52	106.32	106.03	108.07	103.15	107.88	105.68	104.87
109.59	111.61	111.56	112.84	111.65	111.66	110.83	111.58	113.27	112.59	113.6	111.52	114.56	112.89	109.83	110.39	111.35	110.97	113.77	110.01	112.88	107.5	109.2	109.91	109.6	110.65	111.38	109.04	110.63	110.44	110.17	108.98	112.89	108.52	109.73	110.94	111.8	109.29	111.47	114.96	111.92	109.86	109.46	111.82	110.08	114.41	113.55	112.66	112.34	110.43
104.84	105.1	107.73	104.04	105.86	105.06	105.43	103.74	100.76	104.84	105.98	102.63	103.09	103.2	105.4	109.22	105.43	102.39	108.49	102.83	106.56	103.78	103.79	103.02	104.47	104.77	101.89	104.33	106.1	107.09	103.13	107.46	106.93	106.63	103.32	106.34	105.24	106.46	104.45	104.1	108.42	104.17	101.98	104.77	102.83	103.9	103.58	103.42	107.52	106.62
102.47	103.29	100.98	98.953	101.41	100.01	96.729	99.767	102.25	100.12	97.907	102.58	100.86	98.781	101.54	96.609	103.48	100.08	98.886	100.51	99.825	98.607	104.02	101.11	102.15	100.34	101.7	102.13	98.462	96.128	99.253	105.71	99.127	101.63	100.05	101.72	105.75	101.56	99.374	102.25	101.13	101.4	100.33	98.202	102.1	102.69	98.6	103.53	101.89	99.65
105.23	103.13	107.83	105.79	105.56	104.28	107.32	105.11	106.29	107.39	108.37	108.2	105.96	102.03	109.66	106.73	108.08	102.49	103.42	106.79	105.65	105.36	105.67	102.83	105.58	107.29	108.83	104.09	107.77	106.61	105.98	103.84	105.65	107.53	104.85	107.41	107.55	107.31	105.01	104.86	104.18	107.86	108.13	106.47	104.41	108.75	106.76	102.4	105.88	108.06
113.1	110.85	113.22	114.32	111.11	113.96	115.41	113.55	113.72	109.96	114.49	111.38	112.24	112.38	109.65	112.5	111.84	111.59	110.8	112.56	110.61	111.82	108.98	113.54	112.63	111.6	113.92	117.73	114.32	110.88	111.47	115.03	112.34	111.68	112.17	112.55	113.12	111.9	114.25	115.61	114.84	110	111.67	110.93	109.68	117.21	115.31	114.44	114.71	108.97
101.99	98.137	104.77	101.41	99.207	101.58	103.68	99.878	100.99	101.52	100.02	100.03	101.12	100.05	96.796	99.178	99.094	99.68	98.253	102.46	100.52	100.85	103.07	99.691	100.29	98.397	100.52	101.4	98.77	98.514	100.43	98.98	101.7	101.04	98.763	100.76	101.39	101.22	97.58	99.92	99.187	101.87	101.04	103.63	101.99	101.71	102.63	99.836	102.49	102.1
113.45	110.41	113.14	110.6	113.98	110.59	111.47	111.58	109.96	108.3	113.01	111.15	108.12	112.65	114.13	113.71	111.55	112.87	110.46	114.01	111.76	112.94	113.25	111.96	114.22	108.92	111.19	111.13	111.77	112.5	108.71	113.25	110.98	111.22	112.39	114.56	109.86	113.92	113.92	111.68	111.22	112.33	113.39	111.66	107.95	113.52	111.19	113.29	113.13	109.68
110.19	106.2	108.39	108.46	111.46	107.9	108.72	110.55	109.85	112.67	112.54	108.96	109.14	108.58	112.01	111.33	107.57	108.75	112.25	109.62	108.9	113.2	107.99	108.94	107.46	108.14	111.75	110.26	110.64	111.86	109.34	109.1	106.49	111.56	110.38	108.83	109.78	112.31	111.11	113.44	110.34	108.47	111.1	110.3	110.79	106.93	110.28	109.86	108.4	107.81
110.78	113.33	110.47	112.26	109.31	112.51	110.73	111.44	111.1	113.75	113.86	111.07	111.65	113.22	111.14	109.82	108.95	114.19	110.5	112.38	112.98	111.98	109	113.9	109.34	111.61	113.95	111.45	113.13	106.31	110.42	110.29	109.77	111.46	106.26	109.58	111.57	109.83	112.22	110.33	111.35	108.76	111.48	111.22	109.25	112.86	111.53	109.54	111.11	112.53
103.74	104.1	106.06	104.83	103.39	103.49	105.54	105.99	106.21	103.16	102.96	105.36	102.22	101.21	105.22	105.15	104.08	106.29	107.44	103.35	104.11	106.47	102.7	104.8	100.89	107.43	104.01	103.62	105.19	105.62	105.66	102.88	103.26	102.87	103.26	106.45	105.29	106.36	101.84	103.63	106.84	106.19	105.84	104.54	102.85	105.39	105.86	101.47	101.75	103.14
103.78	102.19	99.079	102.42	100.04	100.1	101.58	102.45	101.31	103.13	102.57	105.28	101.99	102.35	103.44	97.564	99.659	100.28	101.96	99.109	101.5	100.47	103.52	101.26	100.22	98.508	97.906	101.21	101.68	102.46	99.036	101.63	100.97	100.09	97.021	99.505	101.78	98.916	104.17	98.732	98.544	97.328	104.63	101.82	100.94	101.18	101.13	99.781	100.15	98.431
101.51	103.13	98.238	101.49	102.23	101.63	102.47	102.19	102.45	100.17	99.019	104.34	97.704	104.34	98.422	101.5	101.79	101.81	97.665	101.63	102.56	100.86	102.64	99.312	101.42	101.95	100.28	99.698	102.96	101.03	103.26	102.93	99.97	102.08	102.12	99.281	104.08	100.75	100.75	102.39	99.977	100.02	100.79	99.278	99.045	100.73	98.342	101.07	101.13	101.23
112.87	110.99	111.39	113	109.52	111.33	109.15	112.07	111.15	109.59	113.18	110.75	111.7	113.29	111.3	110.94	111.97	113.09	109.11	111.3	109.62	112.41	113.02	113.69	112.87	110.87	110.33	108.59	109.87	108.36	110.89	112.97	112.17	109.91	112.54	113.08	111.41	109.69	111.28	109.79	112.43	111.71	113.98	111.29	111.62	110.94	112.46	110.52	111.04	111.85
108.28	108.77	110.84	112.38	110.4	107.27	110.02	111.65	111.64	114.81	110.61	108.85	110.69	110.38	109.56	108.59	110.51	109.45	110.3	114.8	110.75	111.15	110.5	110.19	108.26	110.38	109.86	108.34	112.15	111.08	111.84	109.83	110.94	108.52	114.56	111.55	108.27	109.22	107.34	108.79	111.69	109.35	110.5	110.52	111.64	112.97	114.36	112.01	106.95	111.23
104.54	109.71	108.08	106.66	104.1	103.54	105.89	102.73	107.69	105.05	106.5	101.65	105.14	105.05	103.54	106.16	106.25	100.89	105.9	102.35	98.383	103.98	104.26	104.16	105.5	107.17	106.56	105.69	108.22	103.56	103.4	106.18	105.8	108.12	107.69	105.62	108.08	106.52	106.8	104.8	106.46	106.77	104.38	106.04	105.14	99.661	102.23	107.77	102.37	108.01
110.96	108.6	112.57	110.97	106.98	113.45	113.64	112.14	110.53	110.21	108.64	112.62	111.38	112.51	108.5	111.44	110.47	111.24	108.66	111.66	112.5	108.98	110.12	113.12	108.29	109.77	112.98	112.79	114.19	110.96	111.87	113.94	111.63	111.96	112.16	111.02	110.27	109.12	111.31	113.42	116.22	112.08	110.36	110.39	112.05	108.26	107.83	106.3	111.94	110.47
103.51	105.94	104.23	105.68	104.48	104.48	106.96	110.5	105.92	109.2	107.22	101.49	109.52	105.98	104.41	104.3	107.29	105.81	104.6	106.73	108.33	104.61	106.74	109.1	106.73	107.1	108.6	105.75	105.25	105.24	106.42	105.37	105.83	106.27	103.85	107.2	104.11	101.67	104.54	105.81	103.78	101.96	105.19	105.34	105.39	105.66	105.36	108.84	105.34	106.6
106.54	108.28	105.95	105.52	104.62	103.73	107.57	103.5	107.59	106.21	108.32	109.2	103.57	104.2	104.09	104.71	105.46	105.93	106.29	105.28	104.72	109.14	102.48	104.52	105.48	106.39	108.91	106.31	103.8	107.57	106	106.72	106.1	105.63	102.45	105.23	104.96	105.31	107.87	105.55	105.44	105.77	105.03	106.22	103.65	106.81	105.48	103.39	106.75	105.28
112.33	108.14	108.73	110.42	110.88	108.05	109.71	110.97	110.08	110.22	109.91	110.06	109.57	108.67	111.04	113.97	110.06	108.57	110.83	110.06	108.63	108.84	111.09	107.11	112.29	110.75	113.04	112.51	110.01	109.6	111.89	110.71	109.14	110.61	107.75	111.32	109.61	109.21	112.72	109.13	112.36	110.01	110.01	111.5	110.66	112.76	112.03	110.32	112.15	109.21
106.16	106.82	104.87	106.6	105.96	108.28	106.16	107.66	105.5	105.9	105.93	106.12	104.17	103.81	109.13	105.89	105.73	105.13	104.29	107.33	109.96	105.93	106.74	104.34	108.63	107.21	110.69	106.73	106.06	107.66	105.71	107.59	104.84	104.04	105.61	106.73	106.3	106.52	106.85	106.92	105.83	105.53	108.14	104.69	107.05	101.45	106.62	109.03	104.94	108.67
100.06	100.77	100.29	104.36	103.24	98.89	100.35	100.99	99.884	103.1	99.702	100.92	102.48	98.38	100.82	102.88	101.63	99.748	103.24	98.304	99.775	101.16	101.51	98.454	101.57	101.58	99.538	100.42	98.375	99.373	99.6	99.69	100.22	99.191	99.72	99.749	99.855	99.824	99.016	97.76	99.057	101.94	101.94	99.062	99.652	100.94	101.44	100.78	98.031	102.04
107.19	105.27	101.38	103.8	102.87	105.06	105.67	104.83	108.39	104.11	103.14	101.65	105.41	105.3	105.38	103.47	105.04	105.25	107.6	107.25	104.92	103.72	101.75	103.27	104.08	107.84	103.26	108.42	100.73	105.16	105.37	105.42	100.24	106.72	104.51	101.13	105.27	104.01	106.93	101.6	102.78	104.88	102.7	105.22	102.92	102.51	100.53	103.77	104.2	103.64
113.38	112.86	114.72	114.36	108.96	109.99	113.09	112.52	115.18	110.91	110.37	113.06	113.21	110.99	112.4	114.27	111.78	111.72	115.39	113.23	111.16	113.78	113.71	112.01	111.3	112.22	114.63	111.46	112.06	113.95	110.21	112.44	114.34	114.58	113.55	109.05	112.04	111.1	110.97	109.73	111.01	112.73	114.02	112.78	112.09	110.86	114.71	111.93	109.77	111.16
107.18	105.25	105.68	108.33	106.43	106.58	107.22	102.23	105.67	104.04	105.46	103.99	104.9	106.02	107.84	104.73	106.88	106.11	107.05	104.13	106.99	103.49	108.29	104.12	109.32	103.4	107.39	106.22	106.2	105.98	103.52	103.57	107.98	109.06	108.12	106.56	107.17	108.58	107.45	105.33	103.21	103.85	103.62	105.58	107.54	105.77	105.35	103.51	107.51	105.71
103.79	105.46	106.64	103.81	106.35	104.15	105.01	105.19	104.23	105.27	103.02	101.36	104.63	106.15	110.88	107.68	107.63	108.17	106.39	108.19	103.33	104.98	108.38	104.62	108.45	104.43	104.09	107.29	103.4	104.76	108.04	104.5	105.88	103.1	107.29	105.95	105.99	109.43	106.86	104.84	103.01	103.44	105.33	106.59	105.51	104.65	105.81	108.25	102.61	100.44
117.65	117.82	116.4	115.94	116.64	117.58	115.66	118.74	116.81	115.6	115.05	117.37	115.76	119.7	120.07	113.78	115.72	117.91	118.99	118.73	119.13	117.78	118.08	120.82	116.85	117.35	117.61	116.2	115.28	116.75	118.15	120.99	115.9	118.44	115.86	117.75	116.34	117.35	117.79	120.32	120.06	120.25	118.57	116.47	118.4	111.77	116.04	116.31	117.81	117.33
112.33	106.84	108.48	110.62	107.87	111.63	109.18	109.28	111.98	110.16	106.59	113.32	107.24	112.69	108.88	111.66	110.17	110.43	110.58	112.92	107.31	108.93	109.51	111.87	110.99	107.27	109.04	107.84	109.86	113.54	108.97	110.14	107.62	108.28	110.83	108.54	112.31	112.7	106.59	111.18	111.35	113.84	107.51	112.29	111.64	109.74	113.84	108.25	110.15	109.13
103.1	104.89	101.33	101.37	105.26	106.22	106.39	104.14	106.73	104.61	105.92	102.39	102.48	108.19	107.52	103.73	106.44	109.04	108.16	104.35	104.55	104.49	104.91	105.55	104.83	105.33	101.41	105.58	105.32	106.82	105.45	107.43	101.32	105.55	107.42	104.12	105.47	105.25	106.81	104.12	106.26	105.24	103.84	103.91	105.78	102.42	108.75	102.8	105.44	106.14
101.18	104.02	107.35	107.5	104.96	104.37	105.09	104.84	104.24	110.37	105.88	107.09	104.03	108.75	103.86	103.91	105.06	105.36	106.25	106.45	105.68	105.1	104.31	103.65	104.39	105.45	105.79	107.12	107.74	110.55	109.33	104.39	104.4	105.9	107.55	104.2	103.19	105.91	102.03	106.11	106.57	106.87	106.22	103.33	106.48	105.69	103.9	107.07	106.81	103.83
110.39	107.68	109.79	109.77	113.12	112.51	112.11	108.71	111.21	107.31	109.52	110.03	106.22	107.27	109	110.75	114	104.02	112.38	112.89	109.82	110.23	110.15	111.36	108.99	110.65	108.05	110.61	109.41	109.82	112.47	110.12	109.56	108.97	110.58	116.06	106.8	110.27	108.92	106.53	109.72	108.22	110.01	110.6	108.74	107.77	113.53	110.76	111.49	111.91
105.87	102.94	108.16	106.05	105.05	103.46	103.96	105.5	104.16	103.88	103.62	104.36	103.09	105.97	104.9	105.27	102.09	104.94	104.96	103.22	103.56	102.84	104.12	100.68	102.86	107.38	102.22	103.31	101.76	104.5	102.2	105.31	104.63	104.13	103.67	105.85	103.67	105.97	101.32	105.54	105.49	108.96	102.94	105.02	101.8	102.85	102.13	105.36	104.09	102.46
119.52	116.76	114.8	118.1	115.71	119.51	114.55	120.45	115.71	119.17	118.48	118.84	113.32	116.12	116.55	115.38	114.04	119.03	118.04	118.95	117.43	116.7	116.72	116.43	115.17	119.64	118.77	118.93	113.43	121.4	117.86	119.13	118.71	116.12	118.09	117.94	119.04	118.42	116.73	117.59	117.58	115.67	118.57	112.56	114.94	118.55	120.28	118.53	117.33	118.38
111.9	110.38	108.88	113.88	110.22	112.63	109.8	111.38	108.54	112.84	111.27	110.08	113.95	107.86	112.49	112.83	108.9	108.03	113.05	112.25	110.09	111.77	110.06	111.32	112.3	111.77	112.48	111.89	116.8	111.65	111.58	111.07	113.99	113.78	109.63	108.5	111.75	111.2	110.62	111.27	111.42	112.71	111.41	108.67	111.65	110.53	109.24	109.57	109.09	115.05
100.74	103.43	100.8	103.85	99.426	103.67	99.347	101.17	100.03	102.1	101.62	101.05	100.82	102.81	100.2	99.775	98.009	102.4	99.387	99.615	103.49	102.63	100.68	103.46	101.8	101.2	97.862	102.79	100.87	100.03	100.8	99.89	100.78	104.21	100.49	101.88	100.64	99.855	102.02	99.064	103.16	100.7	102.34	101.55	98.888	101.08	103.07	101.07	101.54	103.64
110.1	112.85	109.68	111.93	111.5	111.73	110.14	111.58	113.19	114.27	112.85	110.94	114.75	110.33	114.43	112.47	112.06	110.51	113.19	113.03	108.96	113.22	110.47	111.03	111.04	113.48	108.55	113.88	110.79	115.33	111.14	112.19	110.49	110.63	109.88	111.08	110.05	112.34	110.6	114.82	114.85	112.12	109.75	112.18	111.34	111.83	108.51	114.34	114.54	110.64
110.17	109.5	111.34	111.65	113.63	115.56	112	112.71	109.41	112.65	113.63	111.92	109.52	112.88	113.16	111.4	111.56	110.67	110.42	111.4	111.94	109.89	112.69	111.3	109.84	111.4	111.08	110.88	110.59	111.65	111.89	110.37	112.96	112.97	108.04	113.59	110.81	111.66	112.65	112.19	115.4	111.81	110.01	106.57	108.54	108.88	109.11	111.94	113.91	112.85
116.72	115.53	115.73	116.27	121.54	115.03	113.58	116.12	114.36	115.84	118.95	119.35	118.81	117.36	116.9	119.25	116.03	119.66	117.65	116.58	116.11	119.18	119.34	117.37	116.27	116.26	113.15	116.41	116.88	119.25	118.47	115.81	117.31	118.95	119.26	119.05	118.13	120.48	120.14	119.02	115.4	115.08	117.9	119.89	120.19	114.82	115.18	115.75	122.32	117.97
102.86	103.74	106.05	105.04	104.11	104.5	101.02	103.81	104.78	102.14	102.62	101.12	105.31	107.7	101.53	107.61	107.3	102.84	105.41	101.74	105.67	106.56	104.47	103.36	105.4	104.72	106.78	105.38	103.8	101.55	108.33	101.24	101.84	104.93	103.84	104.86	101.19	106.88	106.49	103.24	102.93	105.73	103.78	101.65	106.36	104.91	107.92	102.3	104.02	104.06
105.7	106.44	103.3	106.94	105.39	106.47	106.07	106.22	104.28	106.57	105.05	103.96	102.93	105.05	104.36	106.22	106.72	107.45	109.51	105.65	104.46	107.05	106.45	106.84	104.15	99.632	105.67	103.42	107.95	105.61	104.82	106.74	104.24	104.98	102.74	104.42	104.47	109.47	102.42	101.52	105.5	107.09	105.93	107.61	103.24	106.04	107.18	105.8	102.71	107.27
100.13	103.71	103.18	104.1	97.42	100.17	99.954	102.64	97.612	99.853	98.786	101.7	100.23	98.672	100.21	99.863	101.86	103.81	100.13	103.32	99.03	98.926	99.349	99.052	105.52	98.756	100.4	99.178	101.38	100.76	99.842	98.681	100.31	99.543	102.23	101.62	102.42	101.39	100.26	102.07	104.31	99.901	99.247	102.96	99.231	100.41	101.23	102.77	101.28	99.99
111.48	111.67	112.91	112.27	113.99	109.75	113.24	114.32	110.04	113.43	109.69	108.93	111.77	112.73	108.2	108.87	108.68	110.55	113.08	110.38	108.94	115.62	111.51	111.26	112.05	110.7	110.38	113.62	111	111.52	110.84	111.24	111.07	112.56	111.49	110.55	113.22	111.17	111.77	113.41	110.19	110.52	112.88	111.69	111.03	110.35	111.19	113.03	114.69	111.83
104.91	105.38	104.74	105.72	106.22	106.95	106.52	108.31	107.85	105.48	106.42	105.67	104.41	104.79	103.88	105.78	106.32	104.15	108.45	105.02	106.38	104.35	104.95	104.04	104.7	105.17	105.48	106.26	105.2	107.22	105.42	107.54	102.48	106.35	107	104.73	105.22	106.45	107.07	105.66	109.53	104.64	104.7	104.6	107.05	106.93	105.12	102.93	107.74	103.26
115.13	116.5	117.21	115.31	117.22	117.85	114.42	116.28	114.78	114.92	113.65	113.81	120.28	116.66	116.71	113.69	114.5	119.22	114.6	113.43	116.29	116.56	117.45	118.17	118.01	114.82	119.05	119.03	117.29	119.51	115.15	117.58	116.91	116.76	116.37	118.89	117.23	116.32	117.16	118.96	119.68	115.14	116.59	117.19	116.7	116.55	118.19	114.66	114.06	116.84
106.42	104.64	107.06	106.7	107.47	106.34	106.06	105.93	106.66	104.43	106.3	102.39	107.8	105.55	107.47	106.88	108.38	106.6	106.32	106.43	106.93	105.19	103.67	105.68	104.7	104.4	104.66	108.76	106.3	106.06	108.09	105.6	106.01	104.47	104.82	105.66	104.47	105.78	108.26	106.15	103.77	104.86	105.07	106	107.49	107.68	105.81	107.92	106.54	104.17
105.76	105.01	104.9	109.06	106.11	106.99	104.47	103.53	105.1	108.32	109.21	107.83	107.24	106.77	108.05	107.94	105.25	102.81	105.49	107.3	109.48	108.43	108.24	104.3	107.74	108.63	104.69	106.91	107.51	105.61	107.76	107.38	106.7	107.7	108.58	106.59	106.53	106.05	103.83	105.49	106.13	109.9	104.61	107.27	107.04	108.2	104.96	103.63	106.79	107.68
105.05	104.69	107.52	107.88	104.02	106.27	108.32	108.74	106.99	105.46	108.68	107.9	107.7	106.15	107.48	107.82	107.81	106.26	104.07	109.68	106.47	108.98	105.47	108.13	106.93	105.35	105.26	106.27	104.74	105.29	105.74	108.54	108.11	104.96	105.34	104.63	108.85	103.2	108.76	107.6	107.9	109.97	107.12	107.33	106.23	103.66	104.46	108.62	106.64	110.8
104.05	103.81	104.99	101.16	104.64	105.98	102.26	102.72	105.65	104.16	104.69	104.99	100.43	104.67	104.23	104.71	103.75	105.14	106.04	102.46	107.07	103.96	105.42	107.96	103.64	104.02	103.3	103.51	100.34	102.07	102.76	105.3	102.94	102.54	107.83	106.62	103.31	105.24	104.07	104.21	103.99	103.02	100.47	100.88	100.42	102.33	103.64	108.3	101.4	103.43
97.528	99.767	98.433	100.01	102.18	99.666	100.67	100.12	101.64	100.18	98.892	101.37	101.65	97.307	98.466	97.478	103.74	102.3	98.023	103.41	98.074	99.319	101.26	100.27	100.47	99.898	96.037	97.134	98.199	97.698	98.105	99.064	99.392	100.58	96.351	98.255	96.379	99.648	97.208	102.33	100.91	100.98	103.22	99.412	99.72	98.769	98.088	100.57	100.82	96.598
100.71	101.96	98.074	100.61	99.691	100.88	100.05	100.79	99.009	100.38	101.47	100.31	100.28	99.519	100.99	101.69	99.08	99.672	102.34	103.53	98.329	98.502	102.24	102.01	99.677	101.4	101.68	100.86	100.58	101.17	99.341	101.4	101.18	97.751	96.212	103.6	100.56	99.544	98.02	101.28	99.754	99.304	101.23	99.628	99.583	101.44	99.081	101.74	103.32	103.09
103.33	101.17	103.17	106.18	103.51	104.71	104.15	104.48	104.08	102.44	105.34	105.61	104.04	104.32	105.85	103.93	104.85	103.38	102.61	103.82	102.07	103.65	105.88	104.06	105.94	105.03	104.84	103.15	102.65	103.09	104.95	102.43	104.74	103.52	104.51	103.72	106.72	105.26	106.97	105	103.61	106.63	103.5	100.34	105.84	104.05	104.77	103.97	105.26	106.3
104.29	104.79	106.36	103.96	105.75	104.28	103.12	105.45	108.81	104.32	104.48	103.82	106.89	107.34	108.5	107.68	105.51	104.69	103.31	106.09	101.95	104.9	106.87	108.18	105.16	103.46	104.25	103.63	100.87	100.38	104.57	102.43	104.79	103.93	106.64	105.61	105.62	103.64	104.98	106.45	108.1	100.39	105.51	103.64	105.86	104.38	101.88	104.16	103.8	106.32
115.51	115.8	116.75	117.87	117.89	116.61	116.59	115.58	116.35	115.29	116.31	117.42	115.28	118.3	115.99	117.74	117.53	119.41	115.61	116.07	117.39	120.09	116.57	118.22	121.19	118.38	116.98	120.26	114.85	119.67	116.27	116.09	120.12	114.68	118.9	117.08	116.48	120.71	115.97	118.33	116.26	120.59	116.64	117.83	117.31	117.6	117.41	117.44	116.36	118.99
106.93	101.59	105.13	104.87	106.87	102.63	102.75	104.8	102.58	103.6	105.75	104.84	105.94	105.14	103.34	104.45	103.33	104.26	106.73	106.94	109.62	105.56	103.93	105.35	108.2	106.29	103.1	102.07	105.06	103.22	103.22	104.74	108.51	106.76	104.77	104.61	101.82	104.36	103.88	104.42	104.58	102.03	105.83	103.67	100.95	107.07	106.15	102.65	104.87	104.48
106.41	109.35	105.73	104.79	104.85	107.02	103.68	103.18	106.16	100.95	102.86	104.01	104.64	103.74	107.42	106.76	107.83	100.95	104.38	105.94	106.93	101.58	105.22	105.91	103.03	104.02	104.75	103.2	108.03	103.54	105.75	104.66	107.61	105.08	104.54	106.26	103.09	106	104.89	104.04	103.33	107.6	105.71	103.39	103.84	102.73	107.28	100.7	109.11	107.43
105.9	110.47	108.23	111.09	109.37	110.17	109.47	111	106.84	109.29	109.97	111.86	110.84	109.52	110.41	111.98	109.18	107.97	110.52	110.39	111.1	109.91	111.25	111.78	112.01	109.96	108.66	111.39	107.95	108.86	108.35	108.49	111.49	109.06	108.07	109.37	108.36	110.26	111.25	111.83	110.15	112.5	108.47	108.99	106.6	106.79	112.44	110.13	108.33	108.39
97.604	99.744	101.16	102.22	102.11	98.238	101.88	100.75	100.14	100.8	103	98.838	100.79	98.547	96.999	98.972	99.438	100.81	96.947	99.489	98.902	100.57	98.524	95.96	102.56	101.87	98.138	102.41	99.962	98.385	100.67	97.87	101	99.271	98.812	97.903	100.16	99.074	103.69	100.21	100.29	100.99	100.01	102.38	96.994	101.18	99.408	99.95	99.552	99.925
110.03	110.09	112.78	113.01	110.68	110.9	109.5	108.73	109.9	106.49	110.6	107.05	106.9	107.43	111.07	111.18	110.02	112.03	110.08	114.51	110.3	110.38	110.65	114.67	110.4	111.62	109.48	108.31	109.43	108.91	111.39	106.85	109.69	107.49	110.89	110.12	109.1	106.41	109.11	110.49	109.85	109.48	111.68	109.45	109.1	112.25	110.07	111.19	110.26	112.36
99.736	99.461	101.85	100.42	98.955	101.23	99.636	100.39	100.49	99.314	98.317	101.46	99.832	101.08	99.359	99.973	100.13	100.23	97.53	100.57	98.84	97.986	95.397	100.44	99.154	99.667	101.37	101.48	97.978	96.164	99.191	99.241	100.79	100.51	102.41	98.148	99.24	100.36	103.7	97.484	101.26	99.48	100.13	99.836	102.16	96.385	98.854	100.23	98.519	100.39
107.52	107.84	104.87	106.55	103.55	104.97	107.8	107.96	104.78	106.09	107.33	104.26	107.95	105.11	106.29	106.62	107.79	106.8	102.69	109.21	109.91	105.67	105.18	105.06	106.65	105.43	107.99	105.33	107.41	108.19	111.28	103	106.58	106.9	107.89	107.84	107.65	110.21	107.6	106.82	105.34	106.21	105.8	105.79	104.24	104.21	104.15	107.26	105.57	104.53
111.24	106.1	109.1	110.93	111.91	114.63	113.73	112.84	110.74	112.65	109.8	112.88	107.98	112.55	109.5	109.97	113.91	111.9	113.53	116.54	110.97	110.33	111.29	110.02	112.76	110.42	113.38	108.12	112.95	112.47	111.56	111.67	112.39	112.85	111.64	108.93	113.04	109.24	113.04	112.79	115.4	111.71	109.93	113.61	108.73	108.05	114.1	112.56	109.87	112.55
109.94	104.74	105.84	106.64	105.74	106.45	104.6	104.71	103.07	102	107.5	105.52	106.2	105.31	105.88	103.56	108.75	106.99	103.81	108.01	105.05	109.17	106.27	107.34	105.99	105.92	109.73	107.21	103.64	106.18	107.09	110.38	106.04	106.83	105.01	104.56	105.43	107.54	109	105.39	109.36	104.35	104.8	108.87	103.58	102.86	107.56	106.23	107.73	104.74
103.01	104.75	104.02	105.75	106.47	106.9	107.52	103.05	104.69	106.59	102.62	107.19	103.56	104.36	105.72	106.99	106.1	106.33	105.96	107.26	101.99	106.66	106.47	104.4	105.99	106.65	105.78	107.11	105.29	105.58	106.35	102.7	103.88	103.32	105.61	105.74	104.99	105.81	107.13	105.02	106.44	103.03	108.1	106.51	103.15	104.29	106.08	105.15	108.31	104.61
107.25	106.7	104.3	104.87	103.47	104.16	106.28	105.38	103.97	101.14	103.01	105.02	104.17	104.83	105.64	105.29	101.81	105.34	105.41	106.2	105.86	106.01	105.38	108.69	107.62	104.97	103.79	102.95	105.12	105.01	104.65	106.78	104.14	104.81	104.02	104.64	106.28	107.29	105.3	105.64	105.27	106.43	104.98	103.2	103.82	104.24	103.35	108.05	102.98	106.16
110.98	108.6	108.55	106.12	107.48	109.16	106.75	104.46	108.2	108.28	110.08	106.01	108.48	106.18	105.06	106.45	110.14	106.58	107.85	106.33	106.07	107.1	102.85	107.18	103.78	106.7	109.9	108.35	108.8	106	108.95	105.45	109.51	107.68	108.43	107.41	110.36	110.1	105.9	105.39	108.53	109.22	106.21	109.13	107.48	107.53	106.89	103.61	107.56	105.89
107.17	104.36	104.51	105.42	107.08	103.55	105.02	106.47	104.05	105.15	108.4	106.55	106.18	107.35	106.71	106.85	106.33	109.89	109.64	104	104.34	107.27	108.37	106.09	105.79	103.44	106.92	107.39	106.69	106.3	107.11	104.57	104.99	102.12	106.41	109.21	107.48	109.18	105.44	108.08	105.87	107.53	103.7	105.72	106.44	107.78	105.44	107.9	107.78	107.23
112.52	114.71	109.33	111.46	111.67	112.08	112.76	112.17	111.32	111.59	112.1	114.67	112.44	113.65	111.71	111.4	110.49	110.41	112.01	114.8	112.21	111.95	113.99	112.74	111.9	113.87	113.69	109.49	112.87	111.56	113.39	112.09	108.24	109.83	112.33	111.5	111.22	113.85	114.46	112.15	111.87	113.91	111.34	112.3	112.17	111.24	110.46	110.72	110.63	110.46
103.72	106.45	109.92	106.41	107.19	106.98	104.42	105.27	105.33	107.01	104.2	107.68	107.43	106.09	105.64	108	105.75	103.34	105.26	106.1	105.02	106.11	107.02	103.58	104.98	106.84	104.04	106.44	107.49	106.75	105.57	107.99	106.57	105.6	105.03	106.38	106.57	105.57	107.42	105.7	108.08	103.73	105.35	103.99	108.08	108.73	105.01	107.18	107.06	103.35
111.61	110.41	107.89	110.35	108.81	112.68	110.2	114.87	111.83	109.51	112.46	114.02	109.75	112.85	112.94	114.58	110.89	112.81	110.75	106.09	108.67	109.47	113.24	107.87	111.76	111.5	112.49	112.01	113.48	109.61	109.32	110.92	107.54	110.55	111.91	114.21	111.35	110.81	114.54	112.51	108.2	110.7	110.07	110.11	114.13	111.29	109.32	115.32	112.89	110.52
106.25	105.64	105.46	105.65	105.94	103.43	105.1	105.04	104.6	104.88	107.18	108.99	106.97	106.81	103.45	107.04	102.67	108.72	106.96	103.91	106.05	105.86	106.86	106.34	107.22	102.34	107.41	105.45	107.06	106.22	104.82	103.94	106.94	105.81	103.08	103.67	105.32	107.61	107.52	103.85	102.9	107.11	108.53	105.86	105.02	106.26	106.62	103.64	103.77	106.29
111.83	111.49	110.37	113.21	112.83	112.8	110.97	110.56	108.81	110.96	114.26	113.24	110.43	107.73	111.16	113.37	110.1	113.56	110.46	110.84	111.87	115.56	111.49	113.02	112.67	109.21	110.17	108.25	111.98	108.14	114.38	110.76	110.59	112.34	111.01	115.48	112.35	108.73	112.66	112.3	110.51	108.25	107.2	111.35	109.96	108.78	113.37	113.31	111.26	113
100.6	105.07	100.28	100.63	100.94	99.22	100.61	101.06	97.524	100.21	100.11	101.57	100.7	98.398	98.239	103.24	101.71	100.6	99.863	101.02	97.699	101.86	100.84	99.385	100.64	102.67	101.91	97.739	101.03	99.455	101.69	100.22	101.82	99.018	100.99	100.02	100.71	100.8	100.14	99.764	100.55	102.99	102.71	99.043	102.47	101.49	100.85	97.043	101.13	100.54
111.84	112.5	113.37	111.48	109.88	113.1	112.72	113.05	113.01	113.09	112.79	112.93	110	112.9	111.52	111.56	112.24	111.75	112.18	114.16	111.62	111.11	111.69	110.86	108.71	110.03	111.6	110.83	111.19	111.55	113.05	111.35	114.55	110.71	109.89	110.7	111.44	111.06	107.01	108.67	110.44	114.34	111.68	109.48	112.35	109.65	110.75	110.7	107.94	116.05
112.35	111.6	113.44	109.82	109.73	110.87	111.52	113.33	110.67	111.52	108.59	110.26	110.04	111.8	113.15	114.41	110.83	109.35	111.67	109.1	110.84	111.17	106.97	113.98	112.83	112.58	111.9	111.65	111.88	112.28	112.72	112.81	111.88	113.56	110.75	111.97	110.14	112.18	111.8	109.71	109.35	112.34	111.54	109.69	113.59	113.21	109.51	114.53	111.72	114.82
108.06	105.9	106.21	106.45	100.91	107.72	106.95	105.68	103.94	104.97	103.81	104.85	106.55	103.34	106.88	107.07	106.82	102.74	103.57	105.08	105.02	103.59	106.48	105.17	105.1	104.29	102.99	105.3	105.74	110.5	103.72	107.15	106.69	106.85	107.89	105.82	106.25	108.8	104.81	108.65	105.85	104.8	100.75	106.41	104.15	104.58	104.77	106.85	105.94	106.51
112.82	107.68	110.99	110.14	111.67	110.84	112.6	111.23	114.18	110.82	111.36	109.8	109.22	111.24	108.71	113.65	110.93	111.18	108.65	112.13	110.78	112.16	110.36	109.93	108.7	111.24	109.98	110.43	113.86	107.75	112.86	111.47	114.06	112.59	113.73	111.26	114.32	110.25	110.98	110.37	113.34	111.95	113.23	110.87	111.64	107.07	112.22	110.96	114.86	111.91
107.82	107.88	106.4	104.07	106.82	104.59	107.07	108.77	108.76	107.27	104.77	104.54	108.46	104.8	107.4	107.95	103.19	104.22	101.59	105.93	107.28	105.14	104.27	107.72	109.4	107.68	107.02	103.55	105.62	108.91	105.29	103.06	105.24	103.45	106.03	104.55	105.62	107.74	102.81	105.91	105.21	104.66	107.58	104.91	104.02	105.29	105.53	105.01	107.23	103.58
96.492	99.242	100.13	102.4	99.246	101.89	98.054	98.935	100.11	96.96	101.21	100.77	101.32	100.04	99.157	97.076	97.996	96.581	100.69	98.987	101.05	99.386	97.755	99.685	102.7	97.848	97.545	99.131	99.972	99.622	100.82	100.73	99.42	99.525	99.519	103.35	96.755	99.962	101.92	99.133	100.35	98.863	101.45	100.54	101.51	99.372	102.9	100.53	101.56	101.67
100.55	97.783	98.874	103.38	99.783	99.652	100.05	102.01	102.76	99.545	100.39	100.33	102.11	101.91	99.314	98.285	102.5	100.01	99.13	100.54	100.35	98.978	101.49	100.59	102.65	103.18	100.51	99.708	98.736	101.62	102.26	102.43	99.947	96.537	98.55	101.26	99.73	100.27	100.95	97.875	102.36	97.982	99.484	106.62	103.62	101.36	103.66	101.71	95.684	102.04
106.9	108.49	106.35	106.54	104.9	106.66	109.27	103.6	106.55	104.1	108.28	104.65	107.13	106.27	103.88	104.82	108.25	106.62	104.69	108.78	107.23	107.61	108.28	107.67	106.95	103.94	108.16	103.96	108.69	109.52	109	107.75	108.78	108.23	104.07	105.41	106.77	108.88	106.36	105.59	105.97	109.25	109.46	107.45	110.09	107.79	107.05	106.41	106.36	104.21
101.12	101.21	102.7	98.273	100.5	99.043	99.559	102.03	100.73	101.97	99.523	102.52	101.36	97.738	101.54	101.81	99.578	98.933	101.28	97.954	100.56	100.34	99.098	101.19	100.29	101.16	100.91	101.23	102.94	99.134	103.16	102.49	100.4	99.866	102.19	101.97	101.54	101.82	99.443	101.34	100.72	100.3	99.286	101.15	102.05	102.41	99.963	98.589	102	99.494
111.5	110.8	111.81	110.24	109.55	111.7	111.9	109.67	106.39	109.63	112.02	109.91	110.51	108.41	111.99	110.65	111.73	112.75	114.31	110.95	109.12	110.14	111.44	110.67	110.62	112.17	108.79	109.4	112.07	106.96	110.35	113.2	109.21	111.15	114.88	107.83	113.43	112.52	112.1	110.83	117.5	111.59	112.73	110.91	111.35	117.07	111.01	111.14	115.09	107
103.1	107.09	103.12	106.21	105.72	105.98	106.49	105.47	104.98	103.62	105.07	107.39	107.85	106.55	105.94	102.42	104.64	108.94	104.86	107.01	105.77	105.3	104.95	105.82	103.37	106.69	105.17	107.96	106.48	103.61	105.8	106.76	106.56	107.4	106.35	107.18	107.09	104.96	107.16	105.77	105.68	104.54	107.4	103.93	106.97	104.58	107.24	105.87	105.37	108.54
114.41	109.79	109.04	108.36	110.98	111.39	113.82	113.92	108.29	109.17	109.99	112.15	108.28	110.99	111.28	110.45	111.92	107.33	115.15	111.37	111.04	109.91	108.28	109.84	109.31	113.03	111.18	112.05	111.05	111.9	108.44	110.23	109.41	109.64	111.76	111.03	114.87	114.72	113.84	110.54	111.42	109.12	107.7	108.44	108.33	111	110.66	110.73	110.41	107.64
110.74	113.8	111.57	112.51	113.35	110.86	110.18	110.82	112.17	111.7	112.68	113.76	113.62	111.32	111	110.93	112.78	112.81	108.38	112.22	112.1	111.74	111.41	111.67	113.16	113.04	110.52	114.48	111.72	114.49	111.85	114.43	111.58	113.38	110.71	112.08	112.41	110.25	112.75	111.42	108.39	109.21	113.37	114.73	112.98	112.48	112.87	111.37	111.48	112.26
104.52	103.28	106.18	109.06	105.51	104.47	104.02	105.78	103.55	106.01	104.51	108.94	104.15	105.49	105.55	107.86	106.8	104.46	103.09	103.85	106.36	102.64	106.32	106.12	101.2	102.84	108.48	102.54	105.49	103.44	106.6	102.21	104.96	101.64	106.87	106.69	107.57	104.98	103.15	103.73	108.73	104.48	107.2	103.34	104.65	105.48	106.82	107.32	105.02	102.53
111.11	112.12	108.67	111.91	108.91	113.58	113.22	111.6	110.83	112	110.98	110.9	111.59	114.32	115.71	113.28	114.76	112.41	109.31	108.81	113.67	113.84	112.57	111	112.43	108.74	110.45	112.15	108.29	113.13	109.98	111.74	109.22	111.12	113.63	111.57	112.66	110.19	114.16	111.54	114.7	111.78	112.25	111.53	113.7	111.07	108.45	115.09	112.56	112.02
106.74	105.38	104.4	104.95	104.63	108.15	105.29	103.39	108.36	106.9	103.4	106.35	107.3	108.15	106.65	106.73	104.66	104.74	107.7	106.95	103.37	102.93	105.59	102.92	103.53	108.83	108.34	105.66	104.58	104.22	106.98	105.55	109.32	110.19	106.42	102.76	100.85	104.47	106.04	106.65	106.65	106.79	103.8	105.03	104.56	108.04	106.3	103.27	110.24	103.25
108.18	110.31	111.3	107.52	113.51	109.28	110.14	111.16	110.04	105.81	110.62	112.33	109.91	109.95	111.46	112.1	112.38	109.67	114.38	110.44	107.75	107.23	113.06	111.63	108.14	107.15	111.5	112.49	108.33	110.45	107.93	110.69	113.56	112.41	111.1	105.26	107.77	109.53	110.52	110.26	108.52	113.54	110	108.88	107.64	109.87	109.6	109.88	110.66	111.79
106.49	106.33	106.37	106.48	107.75	109.76	107.09	105.93	107.15	105.04	105.47	107.19	106.58	109.3	106.81	105.33	107.57	106.74	106.33	102.95	105.39	108.67	103.88	109.01	106.29	108.72	109.9	108.18	107.29	105.04	107.69	105.23	108.89	109.8	105.88	108.46	106.8	108.26	107.06	107.72	107.52	107.27	103.29	104.8	105.32	103.29	107.48	109.17	104.45	110.61
113.98	112.8	117.37	114.56	115.86	115.72	116.21	115.38	119.85	113.57	118.05	116.64	116.47	111.63	114.58	115.9	114.77	116.05	113.91	116.32	117.07	115.84	116.5	116.11	116.03	117.65	114.23	116.33	112.94	115.59	113.99	118.89	117.96	115.99	117.1	117.01	118.93	115.19	119.57	114.09	117.46	115.86	118.01	113.83	113.87	114.87	115.2	117.51	118.17	113.39
98.79	99.482	101.46	101.3	99.789	100.85	100.04	98.452	102.09	100.03	100.58	99.339	99.511	100.31	101.71	101.24	100.55	100.29	97.878	98.692	102.63	102.33	101.7	99.757	98.907	99.143	100.22	102.82	101.14	98.588	100.1	101.04	100.43	102.38	100.33	98.39	98.511	102.08	102.22	100.88	99.312	100.63	99.061	102.07	103.22	97.608	101.15	103.46	101.79	95.788
107.63	106.7	106.98	105.5	105.3	106.45	108.6	106.09	109.22	103.98	104.73	104.59	105.43	104.78	105.59	109.95	105.71	106.28	105.8	106.73	105.67	108.52	105.35	105.15	104.95	103.07	103.43	105.65	104.9	107.59	108.44	107.57	104.73	104.35	108.41	102.37	106.13	105.41	102.45	103.62	102.59	105.88	107.58	107.76	103.76	105.11	104.72	102.65	105.25	104.83
100.56	102.07	100.11	99.182	99.775	100.79	96.672	102.77	103.83	99.345	104.54	99.918	100.97	100.55	101.26	101.09	98.271	100.53	101.64	103.3	101.38	100.71	101.93	102.08	101.06	98.055	99.582	103.68	101.14	101.51	101.29	100.82	101.62	100.03	99.152	98.145	98.186	101.49	100.54	100.73	102.97	99.114	100.69	101.51	100.78	103.35	105.4	101.15	101.32	102.9
102	108.37	105.02	104.24	104.46	105.81	105.31	108.6	109.57	107.03	102.63	106.38	106.99	102.75	102.99	106	106.44	105.47	101.88	104.74	108.98	106.41	105.26	104.36	105.94	108.26	101.37	106.08	104.81	107.37	108.94	102.76	105.41	107.79	103.89	107.87	107.57	105.79	106.55	105.11	98.622	107.88	105.07	105.55	107	104.46	102.78	104.45	105.2	104.39
103.23	106.14	108.58	106.25	104.66	107.62	106.65	101.76	105.52	102.43	105.08	108.97	108.2	107.69	106.92	104.76	103.79	105.94	105.61	106.41	106.42	102.97	106.59	105.87	104.18	105.25	106.11	106.22	104.23	101.75	105.41	104.83	107.73	106.37	108.18	106.21	105.7	105.14	107.68	110.06	104.31	105.12	107.17	106.74	103.63	105.7	106.65	106.33	109.25	106.03
106.48	106.89	106.56	104.24	104.06	105.97	102.03	107.03	107.45	103.6	104.2	104.49	110.02	107.13	106.18	109.87	104.1	106.37	109.19	106.99	109.1	105.74	109.29	108.15	105.62	107.05	106.33	104.59	107.8	105.26	104.18	105.69	102.75	107.59	104.37	105.18	103.06	102.53	104.9	108.78	107.43	108.09	104.3	107.48	106.78	105.63	108.24	105.25	104.53	105.94
112.8	115.23	110.17	111.25	112.66	113.7	113.51	113.4	111.64	113.37	114.11	111.01	109.95	111.67	112.34	109.11	113.78	112.17	113.92	113.44	115.2	112.25	109.65	113.29	111.7	115.84	113.82	114.46	113.25	114.98	109.87	111.14	111.55	109.8	113.31	113.03	111.26	110	113.45	109.99	114.71	110.02	111.14	114.42	111.84	113.87	114.99	112.6	111.84	116.51
106.24	104.32	105	104.38	106.02	106.93	104.86	104.4	104.05	104.83	108.04	104.74	106.56	107.9	106.46	108.37	106.89	106.34	104	107.74	103.03	103.48	107.99	106.31	106.51	105.55	108.17	106.53	108.36	108.79	107.3	107	104.78	103.49	104.54	104.76	103.98	104.95	101.75	103.24	103.33	104.55	104.43	108.53	105.93	105.1	105.31	102.49	108.27	104.67
109.5	110.61	112.63	111.48	113.6	111.97	110.63	114.33	110.39	110.66	114.18	110.11	110.9	110.29	110.04	111.45	110.93	111.73	109.76	110.04	111.18	108.38	111.06	110.5	113.28	111.62	108.98	113.22	112.6	110.75	113.78	112.73	108.54	111.97	108.52	110.25	109.29	112.97	109.49	110.69	110.01	110.67	110.2	112.22	112.8	111.76	111.82	113.24	109.61	111.85
109.26	109.83	104.51	107.07	105.45	106.81	104.16	105.21	106.37	105.81	106.6	104.69	107.33	106.4	105.99	101.06	105.01	107.03	105.29	107.82	107.02	102.91	105.53	104.28	108.7	108.39	104.95	110.35	107.37	104.89	106.68	106.21	105.44	108.23	108.2	104.77	107.8	106.07	103.56	103.92	107.32	108.28	103.51	106.31	105.73	107.51	106.32	107.15	103.91	104.7
109.57	106.85	109.12	106.56	104.52	106.77	108.82	100.97	105.26	104.72	103.65	102.87	107.99	106.25	101.4	109.4	105.12	106.67	105.27	103.63	102.61	106.45	105.15	104.99	103.57	105.68	106.8	107.52	104.25	106.54	107.3	106.46	103.5	106.93	107.68	108.95	110.34	105.11	107.69	106.8	105.64	105.52	104.4	104.78	103.67	104.48	105.8	106.41	107.06	103.73
113.1	109.98	111.2	112.23	110.74	109.77	109.63	110.76	110.39	112.55	111.71	112.66	112.76	110.5	113.23	110.29	111.71	112.81	108.52	113.54	111.68	112	110.64	111.32	111.72	112.9	113.3	112.95	110.16	110.27	111.24	113.7	109.69	114.29	110.4	112.42	114.25	110.44	114.22	112.07	111.41	112.01	110	114.41	110.98	113.01	109.88	108.93	111.09	112.86
110.38	110.6	108.29	109.29	112.63	112.26	111.77	108.47	110.79	109.13	110.22	108.61	106.59	110.55	109.97	108.71	110.99	106.23	109.46	109.9	109.03	109.03	113.22	110.77	107.9	110.8	111.46	109.52	111.17	109.94	107.79	107.45	110.74	110.99	108.22	106.33	110.36	109.89	108.62	107.72	110.39	110.55	112	112.81	112.53	111.65	110.67	108.18	110.14	108.59
115.87	115.89	116.88	117.81	112.87	119.83	115.79	117.78	118.99	116.51	119.81	119.08	118.74	115.89	117.07	116.08	116.41	115.97	119.14	117.05	118.74	118.54	116.01	119.08	118.82	119.73	118.85	116.9	114.84	119.6	118.13	121.96	115.26	116.94	117.81	116.68	116.1	120.6	119.69	121.29	118.61	118.11	117.39	118.9	115.35	114.82	116.6	113.35	116	119.52
108.4	109	109.38	106.95	103.06	107.03	107.2	106.16	105.56	106.74	103.49	107.82	104.56	107.54	105.03	108.6	106.14	104.59	105.25	105.14	105.43	105.43	105.54	107.93	107.53	108.1	107.4	105.1	107.68	104.74	106.82	106.53	107.45	104.85	106.43	106.44	106.81	109.62	107.29	105.59	107.46	105.16	105.16	108.45	109.17	103.53	104.85	107.71	106.31	106.48
104.02	104.36	103.68	102.09	104.79	105.95	104.96	103.43	103.24	104.16	104.1	104.2	103.15	105.8	105.17	106.85	106.96	102.99	104.67	101.39	103.14	105.87	102.48	103.69	98.476	102.45	104.7	103.51	102.71	101.82	104.78	101.61	105.31	105.34	105.24	103.84	102.47	102.39	104.3	103.96	102.61	107.62	101.98	102.06	102.56	102.72	103.02	105.51	106.28	103.47
106.83	105.95	104.25	104.94	108.27	104.61	105.31	105.99	104.57	105.57	101.56	103.86	105.71	100.82	109.33	103.03	107.06	106.85	106.68	106.41	103.02	104.64	106.77	105.59	106.35	104.52	102.4	106.95	105.32	105.25	102.72	106.1	103.03	106.84	101.58	106.74	106.91	105.77	104.89	104.99	105.35	106.52	106.11	102.64	102.49	104.76	102.4	102.51	105.72	106.6
110.76	111.94	111.24	113.88	112.98	108.81	112.27	114.53	112.81	109.54	112.81	112.49	113.29	109.05	110.2	111.02	111.72	110.51	112.51	111.58	115.23	113.4	112.47	112.39	111.9	114.03	112.7	111.41	111.23	114.24	112.82	113.96	115.22	116.61	112.54	110.75	111.59	109.98	109.69	110.61	110	111.28	110.81	109.24	112.35	114.95	111.64	114.03	111.57	111.24
111.33	112.66	110.42	109.57	110.74	111.33	111.45	111.97	110.69	113.07	109.54	109.76	112.12	105.84	110.56	109.35	109.91	110.44	111.55	110.01	108.97	110.99	108.62	108.93	110.03	105.59	109.74	107.29	111.31	109.7	107.22	111.38	111.67	108.64	109.03	111.65	109.23	108.64	108.81	110.25	109.58	109.01	107.24	109.39	108.96	111.37	109.29	103.23	107.89	111.13
107.09	105.95	107.11	109.3	104.27	103	105.8	105.04	106.8	105.44	107.89	108.3	107.92	107.6	107.89	106.86	105.23	103.45	108.33	106.22	107.48	105.14	105.02	105.5	106.28	105.98	108.47	103.18	105.57	109.06	105.57	108.64	105.91	105.66	104.77	105.22	104.55	104.5	107.1	104.52	108.85	108.22	104.96	103.85	104.52	106.91	106.77	105.51	104.92	105.52
105.09	105.72	108.34	106.21	108.24	103.88	105.67	104.79	108.51	106.52	106.45	105.63	104.76	102.5	104.75	106.39	103.04	107.07	106.68	104	103.04	105.24	106.82	107.27	100.23	106.93	108.02	105.75	106.3	101.94	104.05	106.67	105.88	105.87	103.72	106.02	106.92	105.59	106.81	105.25	105.33	108.42	105.15	105.31	103.3	106.3	106.09	106.75	108.34	105.54
109.28	110.5	111.54	109.24	113.02	113.7	115.76	114	115.29	113.31	111.15	111.4	112.67	111.49	115.31	111.66	110.73	113.23	111.61	114.06	111.88	111.63	112.79	112.5	109.2	113.29	114.73	114.22	113.86	116.59	116.45	114.44	111.86	112.32	113.42	112.48	112.62	113.5	112.53	113.27	113.93	115.21	114.21	116.39	111.56	116.23	113.81	111.58	114.83	109.95
105.69	107.1	102.94	106.37	105.87	103.74	106.63	108.16	104.41	107.71	106.84	105.3	108.66	105.89	106.82	105.35	105.12	105.49	107.71	106.63	105.52	105.27	105.63	106.24	104.14	101.3	106.11	108.33	104.97	108.18	103.79	105.77	106.2	105.98	109.61	106.76	105.33	108.03	106.25	100.58	106.03	105.53	106.74	107.13	104.06	107.3	106.25	105.26	104.44	108.07
106.91	104.62	107.43	105.75	104.54	105.55	106.55	106.27	107.34	105.12	103.74	106.24	104.59	105.15	101.82	106.84	105.78	107.73	103	106.04	105.17	107.21	103.35	103.49	107.12	107.15	103.64	104.22	104.75	106.13	106.72	105.23	106.1	106.09	103.02	107.26	103.87	106.31	108.9	108.06	107.84	107.41	102.1	107.37	108.49	105.15	107.73	108.75	110.76	109.24
111.31	110.61	108.48	111.37	111.56	110.31	109.98	109.78	110.59	108.53	110.2	109.98	108.86	107.05	110.94	108.86	109.39	109.3	108.97	107.69	109.02	109.51	108.31	109.74	111.83	107.93	109.22	110.72	110.46	109.18	111.36	107	110.41	108.04	111.03	107.84	109.79	110.57	111.52	111.12	108.05	108.33	106.24	108.74	111.98	112.22	108.64	107.82	112.64	108.92
112.17	113.4	115.34	113.14	112.08	114.13	114.44	112.41	110.72	111.17	113.37	111.97	109.43	113.82	111.56	112.07	112.52	110.71	113.47	113.17	109.48	112.63	114.68	113.92	108.44	108.26	110.36	111.29	109.96	114.79	111.72	114.57	113.35	109.71	111.66	111.05	113.92	114.69	110.69	111.59	111.57	112.01	110.89	112.51	110.71	114.64	112.43	109.61	112.09	116.64
102.24	97.754	99.894	98.182	98.161	100.82	96.958	96.397	101.77	100.77	99.114	99.042	101.11	102.95	99.66	98.87	100.69	99.045	99.705	101.26	97.642	100.56	99.906	102.23	99.669	94.355	99.417	97.905	101.1	101.2	99.649	99.802	95.79	101.64	98.996	99.97	103.07	96.48	104.25	102.34	98.041	98.606	102.55	99.151	99.226	96.698	99.044	100.21	98.197	99.536
106.6	107.81	101.42	106.04	107.09	104.44	101.36	105.23	104.71	104.71	103.69	103.73	103.72	106.93	104	104.96	106.49	104.15	104.55	101.42	106.63	106.76	104.18	104.42	101.83	102.81	103.17	102.45	103.66	106.36	103.86	107.79	100.19	106.55	104.81	105.33	105.6	105.9	105.56	104.84	104.88	105.6	107.36	100.96	104.29	102.85	106.01	104.14	102.7	104.36
109.85	104.72	106.88	107.11	106.55	106.87	107.91	103.71	107.4	110.62	109.31	107.68	108.09	104.68	109.5	104.37	104.84	106.62	106.73	105.2	107.01	107.31	106.57	104.26	105.42	106.49	102.77	103.06	109.07	107.61	105.1	105.11	108.59	104.06	105.94	109.05	103.2	103.42	106.63	108.23	107.36	105.28	108.18	109.48	106.94	110.1	108.15	104.15	109.37	106.41
109.47	102.77	102.59	106.28	106.05	106.36	109.24	105.68	108.23	107.18	106.68	105.7	107.79	107.13	106.24	107.14	104.36	106.41	106.31	106.78	103.73	106.07	106.74	104.99	103.89	107.83	103.54	107.07	101.21	105.49	104.08	105.92	106.18	104.99	108.69	109.17	108.3	107.68	107.49	105.41	106.84	107.87	105.26	107.13	104.48	104.87	107.35	108.55	105.55	108.36
110.42	116.47	112.42	110.86	113.84	113.41	113.08	112.63	108.98	112.39	108.91	114.76	111.97	111.53	113.03	110.13	110.06	112.95	114.6	112.56	109.56	114.49	112.66	109.52	114.13	114.58	109.11	111.43	110.51	111.55	116.53	111.39	111.46	109.89	112.55	113.75	113.88	110.89	111.7	112.14	109.72	116.57	110.29	116.11	110.18	111.47	112.4	113.72	111.36	113.05
106.39	109.06	103.43	109.03	107.55	106.54	104.86	107.83	106.49	106.05	106.93	104.71	107.18	106.47	107.55	109.41	110.16	105.7	107.48	105.95	105.52	105.55	106.04	105.15	106.06	109.02	107.19	105.55	109.25	108.76	110.07	105.15	103.74	107.03	104.53	107.71	107.7	108.39	106.16	106.23	111.68	107.82	106.68	103.43	102.15	108.87	107.12	107.59	107.79	108.09
106.21	104.99	105.31	105.89	104.88	107.64	106.57	103.74	106.32	108.32	105.65	106.17	107.2	104.84	104.28	105.29	106.52	103.47	106.19	103.21	106.11	107.67	107.49	107.44	102.84	106.02	106.25	100.54	106.35	104.32	105.52	104.37	106.47	104.74	107.66	103.63	105.86	107.44	106.64	105.31	104.35	104.49	105.31	104.38	104.65	105.07	104.42	107.16	109.97	109.76
98.566	102.66	100.5	100.54	100.09	100.99	101.82	99.969	99.82	102.91	97.68	101.92	99.355	103.7	100.64	100.02	100.33	100.16	100.86	101.03	100.19	101.7	103.75	98.117	100.64	101.43	102.75	99.427	94.483	100.08	99.394	101.09	99.308	97.728	99.692	99.422	99.639	99.594	99.579	101.34	100	101.64	98.918	98.647	98.193	100.21	98.344	101.7	100.56	102.05
109.39	103.11	104.55	103	102.56	104.95	104.72	105.93	103.45	103.69	107.08	108.97	107	101.36	104.55	106.05	109.1	105.14	103.68	106.15	107.75	107.73	102.99	104.38	105.51	103.77	107.09	103.66	105.79	105.01	106.31	104.8	104.14	105.95	104.04	104.55	105.54	106.37	107.89	103.72	107	107.66	106.37	102.08	105.89	106.42	105.8	102.22	107.44	106.81
111.05	108.5	106.25	106.06	110.54	109.85	110.76	111.07	109.76	115.01	110.26	107.31	113.59	110.37	111.07	112.25	113.68	112.04	111.95	110.33	110.94	110.79	108.78	110.05	110.2	113.13	111.94	110.09	112.4	111.85	109.66	109.36	111.61	110.59	111.09	113.08	113.48	114.05	110.66	109.7	110.65	109.05	113.27	111.95	111.03	112.08	109.06	112.6	113.04	113.34
105.19	105.89	105.76	105.5	107.38	104.54	106.22	105.7	105.49	103.83	103.68	105.44	104.86	106.35	104.46	105.13	107.84	104.58	107.28	104.42	104.45	108.63	102.49	106.96	105.17	104.67	106.86	105.5	104.46	104.09	104.83	106.82	108.21	107.83	106.6	104.76	105.84	104.29	104.29	105.13	105.07	110.16	108.68	102.42	108.25	104.33	103.27	107.3	109.05	106.12
107.76	104.62	106.94	107.02	105.95	106.25	104.47	104.26	105.78	103.75	106.15	107.83	103.98	101.4	104.93	105.64	105.6	104.56	104.85	104.38	104.95	101.53	104.49	106.82	105.18	103.56	102.09	103.25	108.05	105.61	104.85	103.97	107.61	105.87	103.58	110.09	105.61	106.29	105.45	107.66	107.38	102.74	106.53	104.76	106.15	104.84	105.95	103.49	105.77	105.27
106.93	106.28	106.48	106.95	107.62	107.02	104.41	107.09	106.6	105.76	107.44	109.05	104.77	110.21	108.1	105.69	107.89	110.83	107.02	102.45	106.08	106.29	107.21	107.74	106.24	104.06	103.99	103.53	108.21	106.08	105.74	104.79	108.64	107.43	105.99	105.15	105.62	104.47	104.89	106.72	104.41	105.91	106.14	108.15	103.9	106.59	106.28	106.42	102.4	106.93
111.29	112.05	108.95	109.47	104.45	110.62	110.36	109.15	115.63	109.66	105.07	110.55	109.32	109.6	108.18	109.5	107.11	112.22	108.67	113.77	108.14	110.96	108.66	110.13	108.03	110.48	110.04	109.4	110.01	107.87	109.58	112.21	110.6	108.12	110.33	110	108.27	108.17	111.04	107.1	107.19	112.16	112.55	111.31	107.48	111.59	108.51	109.22	108.57	111.44
108.98	107.52	106.62	102.6	107.32	102.34	107.14	108	108.12	106.96	104.96	103.49	103.79	104.06	103.75	103.59	105.55	103.03	107.43	105.12	104.24	104.83	103.42	105.27	106.47	105.66	102.1	105.39	103.86	108.08	104.81	109.95	105.17	107.51	105.9	103.89	103.56	103.59	105.81	108.27	103.53	103.19	105.69	105.58	105.49	100.91	106.4	106.86	102.35	107.12
112.19	110.86	111.89	109.44	112.96	108.52	110.85	110.87	110.62	111.8	114.48	110.54	109.61	111.85	112.02	110.9	111.06	112.13	111.54	110.42	109.92	109.95	115.52	114.55	111.62	112.18	108.69	110.62	111.72	110.82	109.31	109.32	108.82	110.95	111.86	107.76	108.61	112.49	113.13	114.88	110.28	111.25	109.42	112.52	108.9	110.94	112.09	110.99	112.63	111.02
104.89	109.07	106.32	105.94	100.88	105.52	108	103.97	105.1	104.51	104.32	102.8	105.06	104.66	104.09	101.34	104.8	108.72	103.52	106.56	107.63	104.93	105.86	107.9	105.53	100.73	105.46	105.54	104.79	104.04	105.97	104.26	105.91	107.09	106.81	104.17	104.15	105.79	105.12	105.06	105.63	104.29	109.52	102.77	107.93	107.55	107.17	104.04	106.93	106.31
108.34	108.45	106.84	107.52	104.87	108.05	106.17	103.8	106.95	106.37	105	104.81	103.32	104.79	104.87	106.76	107.1	108.37	106.01	107.22	106.77	105.45	106.19	106.86	110.11	108.7	106.27	106.94	108.18	105.32	105.12	106.65	108.07	107.88	106.8	104.82	108.22	105.35	103.56	108.21	108.12	108.03	104.82	105.14	108.5	105.22	107.51	107	106.51	108.45
117.26	114.37	117.64	119.53	119.88	117.79	117.02	117.51	117.26	113.74	119.42	119.5	117.33	115.51	116.77	117.06	118.82	115.68	119.42	119.34	120.12	116.62	113.15	116.52	117.69	114.47	116.2	116.21	118.03	114.06	117.4	119.15	116.23	120.42	117.86	117.77	118.58	116.11	116.8	116.82	115.58	121.15	114.82	117.58	119.23	118.48	115.23	118.9	118.08	118.58
108.07	111.52	115.23	110.44	108.04	109.71	109.56	112.2	110.77	110.75	110.62	112.65	113.28	112.54	112.98	110.23	112.85	106.97	110.8	113.07	114.25	105.71	112.57	109.95	110.88	110.91	111.48	112.11	113.5	107.52	109.91	109.58	114.53	112.91	111.04	109.33	112.73	113.08	109.66	112.06	110.07	109.31	116.33	110.13	111.09	114.08	110.04	111.96	110.17	111.55
100.57	98.917	101.63	101.65	100.88	99.163	101.13	102.17	100.64	102.55	98.736	100.32	101.59	99.367	99.664	98.986	98.088	100.6	98.694	100.63	98.79	99.223	102.84	102.84	100.86	98.531	99.397	101.82	99.291	102.58	100.29	100.29	101.03	97.442	103.23	97.053	101.34	99.096	101.2	98.302	101.09	96.152	99.479	100.72	97.67	100.21	99.244	100.85	98.322	100.12
110.59	108.59	111.51	107.34	113.24	111.9	109.63	108.26	111.03	107.87	110.32	112.46	112.83	111.63	112.98	109.11	111.58	109.19	110.29	112.16	109.05	110.47	111	109.43	112.59	109.4	108.77	110.38	110.73	108.93	108.06	110.15	109.78	110.1	111.2	109.04	110.75	110.31	107.74	112.17	110.93	107.56	113.68	108.41	112.6	109.06	112.08	110.7	109.26	113.96
102.15	99.475	100.05	102.53	101.07	104.31	104.94	100.09	104.67	99.518	103.02	102.12	100.37	102.26	99.764	103	101.53	103.02	103.3	99.18	104.13	102.26	98.804	101.67	100.24	101.48	102.3	103.35	99.927	103.22	103.15	98.697	101.4	104.68	97.077	99.06	102.83	97.696	102.78	105.08	101.11	99.132	100.84	100.56	99.915	103.18	103.09	98.553	102.15	103.55
116.33	117.96	116.26	112.9	111.06	116.16	117.62	116.89	112.21	118.51	113.11	117.17	114.28	115.09	115.07	114.55	114.74	117.99	112.78	117.62	111.67	117.58	115.3	115.3	117.75	115.75	114.08	114.72	116.04	117.63	117.98	112.25	112.76	115.44	120.51	113.63	113.74	114.34	112.81	115.7	115.75	113.54	114.48	115.3	114.37	115.19	117.14	115.46	115.19	117.56
99.937	97.973	102.16	98.215	104.45	99.446	99.046	101.69	101	97.32	96.658	98.738	100.76	102.44	100.83	102.23	101.16	101.1	98.84	100.63	101.15	103.22	100.09	100.58	102.09	99.117	99.312	102.36	102.48	98.772	100.08	101.02	97.087	98.834	100.8	98.904	103.54	98.654	99.779	96.875	99.901	99.125	99.398	98.991	100.09	99.541	97.145	102.57	101.9	99.723
112.1	112.74	109.76	110.33	108.31	109.64	115.08	112.71	110.07	113.25	110.8	110.82	109.33	110.63	109.39	112.47	112.55	113.03	110.08	112.79	113.58	108.35	112.77	110.04	108.47	112.95	111.78	112.7	113.1	114.4	112.38	112.1	109.96	113.39	110.84	113.76	111.78	112.12	114.78	110.18	112.02	113.7	111.44	108.82	110.52	110.11	112.1	112.53	111.05	114.22
107.71	108.28	113.73	108.9	111.73	109.55	113.92	109.17	109.49	113.2	111.03	111.82	108.86	109.81	110.55	111.42	109.23	111.62	114.86	114.11	109.06	108.86	112.31	110.67	113.41	110	110.56	111.21	113.28	110.8	108.96	110.62	110.43	111.62	111.37	111.83	107.99	110.01	110.89	109.77	110.88	109.43	111.79	111.69	108.73	112.48	109.56	110.9	111.56	112.9
110.85	110.72	114.38	112.97	113	114.31	113.48	110.92	112.38	113.67	112.16	109.32	115.69	115.43	113.31	113.78	111.48	113.39	112.89	114.34	111.34	111.66	113.6	113.73	114.43	112.07	113.92	115.48	113.63	113.41	114.28	112.31	113.13	112.81	109.97	114.31	113.78	114.81	111.56	115.79	113.53	111.15	116.9	112.82	111.07	116.34	114.02	113.01	114.56	110.45
112.22	109.24	112.12	110.29	108.56	110.63	109.27	108.85	108.06	108.59	108.66	109.58	107.62	112.05	111.86	108.81	109.8	108.92	110.81	108.91	109.37	108.68	110.02	112.91	105.68	109.1	114.77	110.35	110.9	108.58	111.2	109.62	108.37	112.79	110.03	111.48	107.64	109.68	109.13	108.46	112.35	109.07	110.11	111.32	108.85	109.46	110.49	109.56	110.21	110.6
105.56	106.11	103.55	106.46	105.51	107.31	104.31	105.61	105	103.84	106.7	106.47	105.33	104.75	104.12	101.92	107.5	107.36	107.96	104	106	106.83	104.33	107.26	103.43	104.76	105.93	104.81	104.88	106.6	106.71	103.19	106.11	106.11	104.22	107.31	104.55	108.61	103.83	103.88	104.18	108	107.04	105.91	105.39	106.38	108.02	105.97	106.32	106.99
112.28	113.52	110.91	109.52	112.21	112.13	109.8	111.65	109.94	114.01	113.72	112.55	112.5	108.75	114.24	112.89	111.36	112.95	113.82	111.82	109.45	112.18	113.41	110.77	113.69	111.46	111.43	109	113.97	114.85	108.51	111.98	111.67	113.78	111.12	111.28	111.09	112.44	111.59	114.72	112.37	110.21	114.54	112.89	109.86	114.82	113.88	113.05	107.45	110.45
97.564	101.17	100.37	98.362	97.291	98.915	100.28	98.853	97.057	102.72	101.38	101.01	97.121	97.978	96.856	98.039	100.25	103.89	97.842	100.02	99.442	99.9	98.439	99.568	101.15	100.57	97.908	98.299	100.49	103.91	101.24	100.87	101.89	98.495	99.19	102.24	100.48	99.867	98.86	97.317	100.52	101.23	100.34	100.69	101.16	99.628	100.05	101.86	101.7	97.355
104.69	103.84	106.59	103.87	106.58	105.87	104.32	104.17	105.59	104.46	103.01	104.89	103.63	104.23	103.77	107.8	103.56	107.83	103.47	105.4	109.2	103.75	105.09	103.71	105.27	106.98	103.49	105.55	103.78	102.83	104.85	103.2	104.19	106.06	103.9	104.8	101.76	105.55	105.89	102.14	103.02	105.95	102.25	105.04	105.28	107.63	103.58	102.98	103.22	105.35
111.12	112.99	111.63	108.6	110.94	115.48	111.44	109.27	110.53	115.57	108.89	108.63	112.19	114.87	111.6	112.24	109.48	108.89	111.47	113.29	114.68	110.28	112.54	111.51	110.72	110.13	111.65	111.03	110.36	112.72	109.05	110.62	112.42	112.24	112.23	109.33	110.52	106.79	113.43	109.94	108.19	112.63	116.41	115.06	112.25	112.54	110.89	110.31	109.64	111.61
117.62	118.04	116.69	117.28	120.19	116.25	116.27	117.43	115.49	118.13	114.2	116.28	116.63	116.88	116.28	116.76	117.64	114.58	119.33	117.71	117.93	116.39	117.5	120.41	115.21	117.26	116.26	116.86	115.21	114.98	117.98	118.26	120.24	117.12	119.34	119.74	117.04	117.02	118.96	117.01	118.27	116.67	117.2	119.18	117.86	117.47	114.27	117.64	116.51	119.08
107.48	107.46	106.44	109.04	110.01	108.96	104.22	107.75	107.07	104.2	106.5	107.31	105.66	105.87	104.71	108.55	106.91	105.69	106.38	106.51	107.42	103.14	108.8	106.42	106.46	105.27	105.14	105.78	105.9	103.01	107.88	107.13	106.45	104.14	105.93	105.94	103.95	108.86	107.31	107.21	108.19	107.54	105.83	106.26	105.74	106.32	111.33	103.72	108.28	106.98
106.8	103.85	105.06	106.07	106.32	104.97	105.81	104.36	103	105.93	107.21	102.74	103.26	105.32	102.57	102.34	103.88	105.07	104.98	104.87	101.93	107.15	105.11	106.26	106.72	106.06	105.15	106.88	105.49	102.34	105.95	103.71	104.73	105.52	105.47	104.28	103.96	103.11	102.89	102.99	105.57	104.46	106.44	106.18	105.15	106.68	103.5	106.37	105.16	105.95
109.56	110.73	109.24	110.99	111.98	108.76	110.75	107.82	111.17	110.94	105.85	111.89	108.26	113.37	109.69	109.5	107.67	112.99	109.87	109.65	108.54	111.79	110.5	108.28	108.6	108.98	110.47	108.3	111.71	108.38	110.87	112.7	109.84	110.1	105.34	110.2	107.43	108.39	110.3	115.98	106.08	108.07	112.9	113.11	109.66	111.55	112.52	107.83	110.31	110.86
106.67	106.67	107.77	107.12	106.9	104.33	105.2	107.8	106.15	105.09	104.24	102.64	106.22	105.96	104.56	105.98	106.97	105.52	107.45	105.78	107.64	103.85	103.35	106.39	105.09	106.71	107.89	108.94	104.68	107.82	105.03	104.6	100.21	106.62	104.69	105.24	104.92	107.08	106.61	106.97	111.9	107.43	104.91	107.57	108.78	105.28	105.76	104.02	108.26	105.22
105.02	107.68	110.75	109.56	109.34	112.07	112.53	112.69	110.77	109.3	106.57	109.08	108.38	112.39	110.36	108.14	114.8	109.81	108.43	108.87	108.52	109.05	107.46	112.41	109.17	109.11	110.87	110.27	112.04	112.79	107.42	109.11	109.31	107.6	111.36	109.33	108.67	111.86	106.9	110.19	107.38	108.4	110.34	107.98	107.37	107.38	108.32	107.58	110.17	108.67
103.55	106.58	107.23	105.29	106.88	108.21	106.13	106.06	103.95	104.57	106.79	104.34	107.17	109.22	106.07	106.87	104.7	106.29	107.01	107.79	107.37	105.29	105.47	108.09	104.32	103.04	105.17	107.59	104.69	104.97	102.78	105.51	107.38	108.07	106.07	106.68	102.61	106.1	105.45	110.09	107.04	105.33	105.17	103.77	106.43	103.85	106.47	105.48	107.06	103.68
105.34	105.45	107.76	104.92	106.08	107.72	108.67	108.37	105.17	106.45	109.03	105	105.35	107.15	105.77	104.49	108.66	107.09	104.33	105.26	104.57	107.46	108.5	105.14	106.74	108.62	104.85	104.18	107.77	105.67	108.03	108.4	104.15	105.5	101.92	103.4	106.07	106.94	104.13	106.05	104.7	108.18	107.1	107.33	105.52	106.07	104.42	104.04	108.26	103.15
105.22	105.32	104.33	105.73	106.38	108.28	105.53	105.96	108.72	108.56	107.51	107.26	108.69	107.89	105.07	104.86	105.01	106.94	105.01	107.65	106.01	105.88	108.66	107.83	105.49	106.17	107.36	105.86	102.36	107.9	110.16	104.3	108.26	109.01	104.41	106.04	108.6	107.96	108.39	110.08	106.42	106.55	104.09	106.63	104.39	107.96	107.08	103.47	107.97	106.09
112.69	112.9	112.63	111.62	110.46	114.02	112.33	112.07	110.66	110.92	113.01	116.41	115.78	111	109.98	112.35	112.47	109.29	111.5	111.9	110.48	112.3	114.23	113.05	108.54	112.04	111.25	113.39	109.4	111.28	113.23	115.09	108.87	113.29	113.7	113.05	113.56	115.96	111.17	111.69	112.25	114.14	112.41	112.06	111.66	112.96	111.91	111.43	108.41	111.59
106.98	105.2	103.25	104.6	104.32	101.73	105.9	109.72	104.72	102.67	104.49	102.82	105.34	103.7	105.85	101.76	107.97	105.8	104.23	106.85	106.32	106.13	103.34	106.17	106.18	108.03	105.31	106.23	105.13	105.57	104.72	107.68	105.32	103.35	103.18	105.22	107.17	104.41	107.07	107.22	104.23	105.32	108.46	100.91	106.32	107.3	107.58	104.33	104.6	105.29
102.69	104.26	104.38	105.74	104.76	104.24	106.12	102.35	100.92	106.53	102.35	106.35	105.1	106	103.87	104.1	101.96	102.37	104.55	104.46	106.38	107.13	103.39	106.38	104.2	102.97	107.49	104.95	102.46	106.35	103.84	102.82	104.1	103.9	102.21	106.35	102.8	106.08	106.87	105.18	106.55	103.9	104.15	105.78	100.58	104.06	103.67	104.2	102.61	107.29
112.41	113.35	114.79	109.58	112.42	112.46	107.27	110.72	112.86	110.22	110.52	107.94	112.05	108.29	112.94	109.46	111.37	111.63	111.22	111.36	113.84	108.86	110.41	110.64	112.36	113.69	112.09	112.56	112.14	111.85	110.19	111.08	107.63	110.82	110.62	110.09	110.06	113.44	111.14	109.63	112.26	112.33	111.82	112.88	110	110.52	109.29	113.32	109.43	111.18
112.22	110.34	109.8	111.69	111.22	109.6	111.96	113.11	109.07	110.76	110.36	111.82	110.03	112.41	111.3	113.99	110.62	109.03	110.29	111.96	111.63	107.85	107.07	109.08	111.04	110.46	108.82	111.99	112.39	112.64	113.72	110.8	113.54	109.04	114.53	109.43	107.02	112.21	111.5	111.26	111.06	111.19	112.61	112.23	107.98	110.51	109.86	113.22	110.24	111.95
108.97	107.48	106.8	107.11	106.62	104.51	105.52	106.88	104.96	108.76	106.45	108.61	105.47	105.95	107.19	105.37	107.37	105.59	104.14	108.57	108.53	105.5	106.82	106.42	104.3	106.05	107.85	105.48	104.24	108.23	106.85	104.05	104.14	105.12	103.8	108.17	105.67	107.75	106.68	107.97	106.61	105.3	108.61	105.41	107.62	104.67	107.11	108.31	106.76	106.83
112.96	111.5	114.54	110.91	112.4	112.19	112.04	107.01	110.57	113.81	107.79	110.77	109.76	111.55	109.88	110.67	114.86	109.37	109.47	109.82	113.22	109.36	112.06	110.49	110.44	110.2	112.91	111.41	111.08	113.79	110.47	110.4	110.56	113.96	107.96	110.29	111.06	109.22	111.67	108.76	110.66	109.49	111.81	112.93	111.53	111.14	111.56	111.68	112.13	110.32
106.63	104.1	106.03	105.03	108.15	106.41	106.77	106.09	107.73	105.94	107.5	104.28	102.55	105.87	106.2	106.71	107.51	106.02	107.31	107.81	106.75	107.42	107.51	104.84	107.52	108.64	105.71	108.38	107.37	103.41	107.18	105.09	105.18	109.49	105.38	107.05	107.19	106.96	106.22	108.88	107.1	105.93	108.04	110.62	107.54	107.16	108.33	103.08	104.82	105.79
116.55	114.42	113.21	113.8	116.97	115.4	116.55	114.66	115.53	114.75	115.47	116.49	115.84	116.89	115.53	116.82	118.01	115.13	115.47	119.54	117	114.68	115.76	114.03	116.13	116.99	113.61	115.1	115.63	113.8	118.73	117.86	114.7	118.13	113.08	116.15	117.28	116.06	116.47	116.23	114.15	116.35	114.77	115.83	115.96	115.75	117.03	116.47	116.58	117.82
107.13	110.2	111.07	106.09	105.47	104.62	108.89	106.21	104.72	108.31	107.19	106.24	107.52	106.87	104.93	105.26	103.31	104.71	106.61	106.86	105.78	106.83	105.34	104.86	105.81	107.7	107.83	106.7	109.34	107.82	107.2	104.42	106.04	106.2	105.91	108.49	107.69	104.35	103.49	105.27	105.56	106.63	105.06	104.35	106.57	105.12	106.16	107.76	106.97	107.24
105.67	107.77	107.28	109.97	104.89	106.32	105	106.71	105.85	106.09	108.08	103.52	107.01	105.73	103.64	106.74	107.51	104.59	105.84	106.32	108.42	105.45	106.82	106.25	107	103.12	106.08	103.97	105.29	107.14	106.11	108.77	106.66	104.65	107.16	104.16	104.37	108.34	108.23	105.22	106.4	108.56	108.71	108.17	106.71	104.01	106.12	101.32	107.88	105.82
103.61	104.67	108.62	102.08	105.47	107.47	105.76	105.17	105.36	108.79	106.98	105.58	105.28	106.44	105.2	101.89	108.04	106.26	105	105.34	106.97	107.48	104.56	104.79	109.6	105.93	104.79	107.14	104.5	105.13	106.92	104.69	108.08	105.12	104.47	105.52	105	107.08	104.23	105.72	105.52	106.32	103.88	107.41	106.4	105.46	106.25	104.91	108.73	106.63
109.17	106.94	109.85	111.21	109.42	109.78	107.59	107.33	112.36	109.75	110.93	112.43	107.96	113.13	109.55	112.77	110.48	108.25	111.3	109.87	113.22	109.76	110.05	107.2	107.37	112.95	110.05	113	109.51	107.63	110.5	108.91	109.74	108.77	111.36	109.91	111.45	109.68	107.18	106.39	108.81	111.53	107.06	111.26	109.44	110.38	110.87	109.11	110.99	108.02
103.08	105.87	103.94	102.85	103.64	105.42	101.85	103.71	103.85	101.58	104.41	104.78	107.65	103.21	105.6	101.91	102.27	99.905	105.6	102.95	104.88	102.06	106.23	102.86	102.93	103.01	104.93	103.67	102.37	102.05	108.04	103.81	106.93	103.9	103.02	105.46	107.58	103.6	103.56	104.18	103.19	104.07	104.69	101.23	102.59	102.45	105.74	106.63	104.6	100.72
99.308	98.977	99.278	102.4	95.814	98.359	99.162	101.58	99.866	97.422	100.18	99.705	99.587	101.09	99.266	100.47	97.745	98.185	103.83	99.282	97.519	102.01	100.16	101.52	99.317	101.98	98.075	102.23	99.482	101.25	98.584	101.8	101.28	100	100.61	98.901	102.15	99.474	97.012	94.532	100.04	101.8	100.64	95.714	98.611	101.8	97.725	99.986	103.11	99.119
107.98	103.32	105.77	107.19	105.94	107.07	104.86	105.65	106.08	105.19	106.52	105.18	105.99	109.01	106.25	107.89	104.16	109.03	105.76	105.99	103.79	106.34	105.8	107.45	105.06	109.45	102.99	106.03	106.69	109.26	104.8	106.87	106.81	106.9	104.87	106.65	107.58	107.5	107.16	106.64	106.36	107.17	107.67	108.16	104.11	106.77	109.37	106.32	106.46	105.05
102.25	99.405	100.6	99.893	96.804	98.941	98.641	98.912	102.4	99.598	97.389	99.275	102.62	100.52	100.01	101.95	100.32	99.031	98.38	99.275	101.01	100.29	101.27	95.75	100.98	100.71	101.8	97.162	101.25	101.27	95.295	101.9	101.53	98.598	99.203	96.853	99.106	98.075	102.02	98.984	98.532	101.12	99.574	99.499	98.65	98.555	101.14	100.26	98.422	98.901
106.19	106.86	104.18	106.29	101.21	105.71	107.1	106.61	106.31	105.7	103.83	105.36	102.34	106.05	107.32	104.18	105.07	108.71	104.64	102.3	105.26	104.4	108.91	104.81	104.51	104.46	107.17	103.74	103.18	105.95	105.92	106.54	105.78	103.76	104.77	107.03	105.3	107.13	104.92	105.61	103.35	105.05	101.68	108.63	104.44	108.72	104.57	105.21	104.9	104.7
108.06	107.07	105.22	107.1	105.3	108.33	107.23	107.33	106.48	106.45	106.83	105.94	107.34	105.56	107.08	106.25	106.69	105.62	105.74	106.75	105.51	107.67	107.24	108.47	107.56	104.17	106.12	107.02	109.2	104.4	106.03	106.06	105.15	105.13	105.75	107.37	106.08	105.41	111.78	106.87	104.23	108.17	109.7	107.17	105.67	103.16	105.39	101.54	106.91	105.68
113.54	116.94	118.45	115.9	116.56	112.61	115.27	116.32	117.38	121.5	114.26	116.54	112.92	116.9	117.22	114.51	116.09	117.37	116.09	116.23	118.76	116.86	118.37	119.67	118.46	117.59	118.61	115.78	116	111.93	116.93	114.02	113.15	118.7	117	115.19	114.26	114.97	115.29	116.58	114.47	113.69	116.99	113.65	113.74	117.25	113.87	116.62	117.96	116.71
110.43	106.3	111.06	105.87	109.13	105.46	105.61	108.99	108.47	105.26	106.39	107.85	107.75	106.53	104.01	103.79	104.91	107.53	105.33	107.24	109.73	105.29	108.93	109.53	103.97	104.24	106.14	109.42	104.67	109.03	106.51	105.66	107.77	108.63	106.29	107.74	107.05	109.21	107.62	105.84	108.11	107.46	108.23	109.26	111.58	103.57	106.8	105.47	105.74	106.18
113.93	110.48	112.22	111.1	107.67	112.4	112.31	111.62	111.95	115.23	110.57	111.6	108.05	112.49	111.93	111.39	110.23	113.85	110	108.38	111.73	112.5	112.8	109.79	108.21	112.27	109.94	111.53	113.54	110.97	112.52	114.87	111.1	109.24	110.53	107.33	110.69	114.1	110.85	110.77	110.93	108.79	111.37	110.35	114.73	110.16	111.14	113.89	106.54	113.5
115.18	113.65	111.82	111.19	110.89	114.03	114.07	110.05	111.58	110.91	111.57	113.34	109.74	109.82	111.87	112.35	113.3	112.25	113.17	109.69	115.49	112.47	112.08	113.85	110.65	114.97	113.44	115.78	110.17	114.32	114.68	112.41	110.05	111.51	110.14	109.83	115.46	113.37	114.13	115.31	114.21	112.39	110.69	113.43	114.44	115.17	114.93	113.37	111.18	111.85
112.9	111.23	112.94	114.01	108.76	111.51	109.75	109.57	114.68	114.12	113.08	110.97	114.67	109.9	110.38	110.32	110.7	110.07	109.66	109.37	111.95	112.78	112.83	114.19	111.77	112.28	110.83	109.94	112.64	111.53	109.73	108.5	114.78	111.47	109.39	110.94	110.9	110.8	109.16	108.93	110.14	112.15	113.24	108.99	111.89	112.5	110.76	116.34	113.23	110.16
102.33	106.62	105.46	104.39	103.04	104.83	106.34	109.96	102.86	103.92	103.72	103.95	107.87	105.34	103.55	106.98	105.06	104.52	107.6	104.63	105.34	103.68	106	103.34	104.18	103.7	105.08	109.65	108.07	104.35	107.05	105.16	102.35	106.35	106.85	105.84	106.01	105.02	105.97	104.88	104.51	107.26	105.81	104.25	106.31	102.8	107.53	106.81	102.67	105.94
106.14	106.33	108.35	103.08	104.13	103.36	106.14	105.58	109.12	107.98	106.11	103.73	105.5	109.9	104.78	108.05	109.39	105.77	108.3	103.54	106.41	102.64	106.86	105.8	108.04	106.23	107.29	103.27	106.16	106.12	107.17	103.92	110.26	105.72	105.3	105.81	105.48	107.41	106.36	106.86	107.67	109.18	107.72	108.03	107.18	105.41	104.74	105.04	104.53	106.53
103.86	103.71	103.62	102.59	106.6	106.27	105.37	98.695	104.59	105.42	107.8	108.78	104.05	104.23	104.91	100.21	103.35	103.07	106	101.38	104.13	106.18	106.39	104.83	105.38	101.99	105.8	104.6	103.96	105.73	106.19	101.45	103.23	102.21	105.35	105.85	103.02	102.57	105.7	106.74	104.81	105.32	104.5	101.34	102.77	103.17	107.08	105.49	103.9	106.04
105.28	104.83	108.14	108.39	105.83	107.69	110.08	105.44	105.39	109.85	109.33	105.45	105.1	105.08	107.61	107.84	107.63	106.02	108.33	103.09	106.18	105.81	103.31	107.62	104.83	105.89	107.87	106.59	107.13	106.11	108.67	105.03	104.4	109.58	105.77	108.17	104.41	108.54	104.77	108.18	108.16	109.45	108.55	109.27	108.56	104.99	106.53	106.65	104.11	109.04
101.44	98.899	99.735	100	99.539	99.449	101.89	101.06	102.3	102.61	99.54	101.21	97.828	96.502	100.7	104.08	102.48	100.47	98.64	101.9	100.7	98.693	102.98	100.06	96.819	101.85	101.79	98.345	100.93	100.79	98.204	99.02	97.044	98.987	97.865	99.194	98.542	101.7	100.23	97.921	102.76	100.01	98.104	100.71	101.33	99.677	102.86	99.912	99.682	100.19
99.376	100.25	100.07	101.49	100.86	95.3	100.55	98.661	103.29	98.289	100.53	97.288	98.152	99.568	98.376	100.72	100.71	100.86	102.46	97.673	99.656	98.961	100.14	99.028	101.5	94.281	101.99	100.86	103.57	101.05	101.2	96.807	99.548	97.192	99.802	99.429	99.788	96.452	103.68	100.51	97.746	102.21	98.722	99.564	99.329	98.183	100.17	101.97	102.3	99.874
99.579	103.02	105.94	105.09	103.13	103.22	106.39	101.73	103.26	103.07	101.32	104.48	104.87	102.08	103.47	102.61	105.25	104.09	103.41	102.5	106.05	103.85	104.75	102.8	103.65	102.94	103.52	102.57	106.1	103.54	105.36	104.9	104.74	103.48	105.16	104.34	103.3	103.15	103.13	102.19	102.63	105.61	105.03	105.2	104.5	102.09	105.29	105.03	105.37	102.86
106.83	106.08	107.74	110.71	106.04	105.01	109.64	105.18	105.18	106.06	104.24	107.24	104.06	105.5	105	107.76	103.42	105.76	107.7	103.73	103.93	109.62	105.76	105.3	105.94	107.94	108.25	103.4	106.19	106.85	108.32	108.2	106.16	104.58	105.87	106.33	103.97	106.66	108.43	106.52	104.88	106.9	106.84	104.06	106.99	107.49	106.03	107.44	110.13	105.27
106.34	107.12	108.35	107.15	109.33	105.12	107.64	110.15	105.99	107.41	106.28	102.14	106.34	108.45	106.75	103.73	108.9	104.12	108.99	103.64	103.98	106.32	105.99	107.38	107.68	106.37	108.13	106.93	104.61	105.05	108.66	104.61	107.47	106.06	109.53	108.73	110.29	106.12	104.91	105.87	106.65	107.75	103.32	108.06	107	107.82	107.8	104.68	104.46	106.07
115.22	111.93	116.08	114.62	114.38	114.62	112.47	110.29	113.34	112.9	113.66	113.66	112	112.49	111.46	111.1	115.12	112.27	116.45	112.13	116.24	112.55	108.19	112.33	114.52	111.08	109.14	112.16	114.06	110.91	112.58	112.73	111.39	112.52	112.75	111.52	114.67	112.76	113.73	111.83	114.03	113.58	112.86	112.66	112.36	114.26	111.52	112.51	114.36	110.59
118.56	117.89	116.94	112.85	117.9	116.82	120.66	120.9	118.98	115.96	118.3	114.47	115.63	118.37	115.26	122.25	118.04	114.11	118.56	118.31	115.08	116.41	114.99	115.03	117	117.94	116.79	115.39	120.55	114.77	118.77	116.33	121.15	115.61	118.87	116.37	115.39	116.89	117.67	114.87	117.39	113.07	115.54	116.23	115.49	118.94	120.6	118.91	114.7	116.71
113.04	112.47	111.29	111.12	112.89	111.24	111.65	113.29	112.34	111.88	107.4	111.44	111.28	111.07	111.89	110.64	113.84	109.16	107.2	111.53	111.14	109.5	106.52	112.87	113.51	110.69	113.32	113.11	110.99	110.97	112.63	111.66	109.84	110.77	113.32	110.99	110.54	110.51	110.04	112.85	109.15	110.11	112.63	108.28	110.34	113.83	110.83	108.09	109.62	110.84
105.93	103.75	107.31	105.23	108.47	104.54	107.17	108.76	103.53	106.79	104.78	107.08	104.24	107.64	106.63	107.79	106.71	104.3	103.52	107.28	103.34	107.71	104.89	104.2	106.03	101.96	105.24	104.88	102.91	105.05	107.98	107.56	104.81	106.97	106.25	104.29	106.57	106.39	101.79	104.72	107.93	104.81	106.51	106.17	105.48	107.97	106.63	105.03	105.65	105.46
103.63	104.15	105.55	106.32	104.13	106.59	106.16	104.57	110.58	107.47	107.38	104.41	105.12	103.51	104.5	104.71	104.74	102.36	105.81	104.71	105.95	105.55	105.44	105.36	107.25	109.65	104.87	105.79	104.69	107.96	105.12	103.36	104.42	105.46	105	106.61	103.63	105.71	104.11	102.65	106.71	105.86	104.29	104.8	105.84	107.37	109.23	106.5	105.95	104.99
111.91	113.08	109.23	111.26	111.64	109.52	110.63	111.16	112.09	113.08	111.01	112.09	108.78	107.92	109.1	110.17	110.8	112.09	110.89	114.81	109.77	108.01	110.28	108.81	108.08	111.54	112.23	112.31	110.97	108.83	111.51	108.17	110.75	110.7	111.1	108.32	110.54	110.61	114.35	109.93	112.82	109.47	109.66	112.2	112.9	111.47	112.74	108.25	109.84	115.76
101.82	103.99	104.01	107.95	103.34	106.22	102.09	106.88	105.7	105.85	103.63	107.72	105.2	105.12	107.32	103.26	105.07	104.95	107.22	101.19	104.28	104.58	102.48	106.53	105.47	103.94	105.04	106.53	107.48	105.46	102.45	104.52	104.22	105.95	108.27	103.32	105.67	106.27	103.77	106.5	105.79	102.1	104.06	103.85	105.17	104.37	108.74	107.22	105.51	105.34
114.76	116.61	116.82	116.88	116.11	116.59	116.42	115.94	115.05	116.06	116.47	116.08	118.26	115.99	112.54	111.95	119.22	114.59	116.92	111.36	116.56	112.64	114.59	114.17	117.15	116.76	115.74	118.33	116.95	114.1	114.18	115.73	114.13	117.41	113.59	117.45	116.36	119.93	116.98	114.83	116.45	116.96	116.29	115.76	119.53	117.24	114.65	115.91	116.96	118.51
105.62	105.37	108.02	104.99	104.6	103.85	107	106.89	106.38	107.9	104.05	107.87	108.23	107.42	105.87	104.38	103.53	108.41	107.62	106.36	104.46	104.75	102.25	105.9	107.49	106.74	104.65	109.28	107.39	104.8	105.96	107.31	106.92	104.47	109.02	107.68	109.07	104.79	107.67	108	103.14	104.58	107.4	104.96	105.6	104.99	106.09	108.5	104.97	109.35
101.55	99.003	101.29	98.783	96.968	100.97	100.98	102.28	102.29	99.466	98.813	98.699	99.24	100.24	99.741	98.355	101.37	98.088	102.1	99.64	105.53	100.31	99.289	96.783	100.83	102.48	97.812	103	100.67	100.28	100.46	97.003	100.1	99.177	99.736	100.86	103.94	104.54	100.65	97.317	101.2	99.006	101.5	98.455	98.517	101.87	102.37	100.48	102.07	99.711
108.29	103.9	104.81	106.64	105.98	105.59	106.13	105.82	107.97	105.59	104.33	106.45	106.85	108.54	106.52	102.93	107	105.78	102.51	110.67	106.97	107.68	108.57	105.84	106.52	109.37	108.81	109.55	104.32	104.04	103.58	107.72	107.89	106.22	107.68	107.43	106.16	104.22	104.49	104.93	103.03	106.17	107.28	107.75	106.42	105.71	106.09	105.46	105.64	106.27
104.18	102.25	102.95	102.09	104.14	103.36	105.99	104.07	106.18	104.16	105.24	106.03	106.19	101.93	105.37	106.31	105.66	102.71	102.47	103.11	106.88	104.97	105.04	102.82	103.76	105.92	102.16	101.62	104.3	103.19	104.24	102.07	107.15	104.95	106.69	106.86	104.18	106.43	103.8	103.43	102.96	108.59	102.87	103.66	105.37	104.28	102.77	104.91	105.66	109.15
110.73	104.96	104.65	106.18	106.9	107.01	107.3	107.05	109.21	105.39	106.41	108.79	103.97	104.3	103.03	109.03	107.34	107.06	105.8	104.93	108.71	108.03	106.19	105.8	105.83	103.39	105.14	103.42	104.98	104.18	105.71	104.62	104.74	105.26	106.36	101.55	106.9	104.97	100.37	107.53	103.66	102.48	106.71	106.11	105.7	101.08	103.74	101.57	108.95	108.07
111.56	113.54	110.5	109.54	109.11	110.17	109.9	111.35	109.49	109.33	111.74	112.53	108.53	111	109.19	110.04	116.53	113.56	110.97	105.77	111.55	112.5	109.26	111.23	107.61	110.85	110.86	108.98	110.33	107.89	109.99	111.92	109.55	113.09	111.26	110.25	112.69	112.18	109.99	110.56	113.26	109.63	108.13	111.05	109.51	111.79	108.45	111.1	112.07	112.71
98.57	98.109	101.33	98.096	101.1	99.835	97.401	100.67	100.49	99.723	102.75	97.368	99.859	97.107	98.978	97.034	100.99	99.656	101.03	101.6	101.22	101.84	102.42	99.492	99.75	101.31	99.487	102.11	103.59	102.06	101.91	100.17	102.48	96.69	103.51	103.61	99.818	102	98.282	103.1	99.788	97.164	101.62	100.13	100.6	100.99	97.781	99.743	99.073	103.68
102.29	102.56	107.32	103.3	103.52	104.82	99.973	103.21	107.19	105.77	106.2	102.05	108.39	104.46	103.41	101.71	107.17	104.06	102.62	105.7	101.41	99.898	107.06	103.61	105.21	106.24	104.6	102.05	106.43	105.21	104.96	102.97	106.12	107.74	100.85	103.22	101.24	101.78	102.8	105.33	102.9	101.79	103.69	107.17	106.01	100.99	102.69	106.49	102.97	108.48
101.08	97.621	101.91	101.19	101.44	100.67	100.12	99.032	98.354	102	99.332	101.34	100.25	101.48	101.02	97.925	102.54	98.048	98.171	97.398	102.58	98.115	101.45	100.65	100.97	99.157	95.079	100.57	100.95	98.278	98.44	102.37	103.33	101.33	100.15	100.69	100.97	102.43	99.323	98.285	100.99	99.454	99.169	102.11	99.964	100.2	104.26	100.4	99.502	100.42
111.6	111.17	112.39	111.13	110.84	109.93	112.01	113.05	112.17	110.91	113.42	109.39	110.08	111.88	107.08	114.32	109.16	111.73	113.02	109.97	113.14	110.09	110.82	110.21	113.57	110.8	110.38	113.26	111.99	112.19	108.9	112.23	110.36	110.82	115.21	111	113.29	112.27	115.19	110.74	110.92	112.19	110.36	109.64	111.23	110.6	111.54	112.62	110.8	110.73
109.27	112.81	110.85	113.67	110.41	111.71	110.05	109.07	109.18	114.51	111.2	112	109	111.77	111.56	107.8	112.22	114.38	112.12	111.56	113.78	111.07	109.85	110.73	112.62	116.29	115.69	112.1	110.84	109.56	111.72	111.16	109.64	112.97	111.59	110.82	110.34	108.41	110.49	109.75	115.62	112.26	116.03	113.44	109.49	109.07	111.41	111.56	110.29	112.76
104.23	102.51	105.92	109.18	104.51	104.73	106.95	104.92	105.11	102.75	106.71	105.46	105.75	107.63	105.21	99.886	108.22	104.63	103.12	105.2	105.68	101.9	105.76	105.98	111.15	106.94	104.93	104.23	105.36	107.96	105.46	108.67	103.99	104.2	107.54	107.97	107.14	106.81	105.66	108.24	104.99	106.8	108.26	109.5	106.85	108.7	107.32	106.88	106.36	106.96
111.52	109.13	112.4	111.13	112.95	110.44	115.24	106.81	112.11	110.49	111.26	111.73	113.03	109.24	109.96	111.8	113.53	108.7	111.92	112.42	111.14	114.56	111.27	112.23	116.15	110.58	112.85	110.1	112.22	107.59	108.67	109.59	110.35	112.49	110.33	109.95	111.96	110.83	111.28	111.48	110.35	113.34	107.76	109.66	111.12	114.97	109.89	115.31	109.85	108.2
101.22	98.28	101.71	99.542	100.85	96.827	95.332	100.86	100.82	102.19	102.32	102.73	100.05	104.85	102.14	102.54	102.5	101.71	103.47	102.4	101.34	99.994	103.08	100.05	99.129	99.038	100.65	100.44	99.117	99.712	101.86	100.64	100.03	101.5	101.16	100.41	98.419	101.34	98.923	101.93	96.845	101.07	99.533	100.72	99.924	100.11	100.8	99.374	99.96	99.797
106.98	107.18	106.15	104.94	111.44	107.29	104.58	104.96	105.65	110.07	106.33	105.59	105.1	108.33	106.51	106.75	100.86	106.07	106.65	107.28	104.93	102.95	107.3	109.19	104.32	109.27	104.03	105.72	107.79	103.19	104.86	108.42	105.38	105.41	103.88	104.89	102.89	107.74	105.28	107.45	103.12	107.36	105.84	106.21	104.88	107.03	104.38	103.98	104.22	105.79
112.32	110.72	109.24	108.89	110.06	113.17	112.86	113.33	113.34	110.08	109.87	111.35	111.11	110.59	108.92	113.01	111.48	110.61	111.16	109.04	113.22	112.67	111.53	113.66	110	113.68	112.8	114.19	112.2	111.05	108.32	112.03	112.93	110.91	112	109.21	112.03	111.01	110.5	111.77	113.22	112.73	106.81	112.94	107.16	114.16	111.19	112.41	114.98	111.85
103.99	106.59	102.94	107.79	105.26	103.53	104.56	106.96	107.2	105.12	105.64	107.73	106.83	103.56	105.63	108.98	105.99	102.39	105.42	105.75	106.12	103.67	106.32	107.2	108.09	104.14	107.5	107.14	102.85	105.51	108.09	104.58	105.08	106.01	105.49	107.43	104.64	109.86	102.6	106.58	104.28	106.84	102.32	106.48	102.91	107	104.23	107.27	107.29	103.96
99.226	98.051	98.486	101.38	97.057	100.63	98.574	97.235	99.73	99.53	99.483	97.323	101.91	99.625	97.14	99.691	101.14	100.4	103.19	96.747	97.581	100.64	99.073	97.813	99.542	99.868	101.54	99.098	101.4	96.795	97.045	98.695	99.341	98.959	101.01	100.9	102.11	100.13	99.424	99.409	97.48	97.243	100.8	100.61	104.49	98.876	98.809	100.47	102.25	100.41
110.6	111.94	109.78	112.47	108.47	110.68	112.3	109.34	109.5	111.49	113.37	109.43	110.16	108.5	109.58	110.54	110.45	109.43	110.3	111.38	111.96	111.74	109.32	109.95	109.69	112.54	113.7	110.01	111.01	108.46	108.51	112.37	106.15	110.47	111.08	108.41	110.82	111.5	110.94	109.87	108.75	109.96	111.54	112.55	110.17	110.77	109.87	111.3	108.35	109.82
105.07	102.38	105.24	106.28	105.42	104.57	104.37	103.72	101.5	104.94	104.48	108.3	103.14	104.37	104.85	102.98	108.39	104.92	105.47	106.9	101.94	105.66	106.19	102.86	102.61	103.09	103.94	101.95	106.03	106.87	102.9	103.44	106.39	106.13	104.11	102.8	101.04	105.01	106.88	103.92	107.02	106.77	103.11	105.17	106.45	104.91	105.59	104.78	101.45	103.24
99.679	100.96	99.621	97.646	100.09	99.575	97.586	101.78	99.838	98.575	98.432	99.63	98.813	96.164	101.07	97.742	98.45	99.873	99.897	100.4	97.901	101.41	101.16	100.36	99.315	100.47	101.08	97.697	101.88	100.56	102.54	97.892	100.56	101.8	100.48	99.242	99.152	99.608	100.95	100.24	100.13	101.27	100.09	103.22	100.85	100.24	98.452	101.91	99.229	102.94
110.45	110.33	108.91	109.38	112.12	109.3	110.54	111.13	110.22	108.31	109.35	110.15	108.23	106.97	112.48	108.93	111.74	110.62	107.55	108.41	106.4	109.83	110.87	110.73	111.06	109.96	108.08	108.71	109.55	110.47	110.79	110.69	109.41	110.91	112.07	108.42	112.51	110.07	108.66	113.4	106.92	111.15	110.94	109.1	109	110.95	106.67	110.78	113.53	109.09
109.24	111.23	113.11	112.56	111.27	109.59	111.93	110.49	113.29	109.96	113.5	107.62	111.62	108.87	111.53	111.44	107.77	108.81	111.93	108.77	109.96	108.57	111.44	111.97	108.78	110.37	111.45	113.82	109.42	109.78	109.37	110.19	108.7	112.44	107.08	113.99	112.47	112.2	109.26	113.04	110.65	108.72	109.8	114.21	112.51	109.29	111.77	110.6	109.08	112.59
111.12	112.41	108.66	112.33	112.78	111.69	112.82	111.1	110.36	112.23	108.75	114.3	111.13	109.11	107.92	112.36	111.56	110.9	114.01	106.61	112.48	112.41	110.95	111.01	110.1	111.02	110.57	112.53	111.6	110.95	108.84	110.79	111.48	109.84	110.42	109.22	112.1	109.97	116.06	113.6	112.32	109.98	109.29	113.97	111.62	108.92	110.06	111.22	108.76	110.69
103.85	104.67	105.63	103.62	106.47	101.79	104.66	103.9	103.48	103.29	106.14	103.46	108.46	105.19	104.84	102.48	103.12	106.06	103.26	106.05	104.61	103.4	103.99	102.97	107.7	103.18	104.95	102.42	105.29	104.57	102.82	103.14	103.93	104.64	103.55	104.53	102.81	106.29	104.93	102.57	103	105.2	102.22	107.63	107.44	102.68	103.36	103.32	107.15	105.46
106.55	105.29	103.63	104.4	109.37	108.45	105.54	104.97	104.28	105.03	105.89	105.27	105.71	104.97	104.92	107.78	106.2	105.63	105.29	106.45	106.12	105.62	103.18	104.97	105.95	106.21	105.84	104.49	104.5	100.64	103.81	106.76	105.07	103.12	107.89	108.19	105.34	107.27	101.53	106.66	103.44	106.31	105.59	105.6	102.14	105.38	106.67	106.15	107.77	104.09
100.87	100.51	101.48	101.53	99.547	98.892	100.04	98.261	103.85	101.65	99.807	100.21	100.14	100.34	103.11	95.801	99.352	100.5	97.22	99.575	99.067	97.452	99.834	97.667	101.11	99.185	100.45	98.627	98.142	98.944	97.889	100.28	99.385	99.126	103.46	99.115	94.421	99.559	100.86	100.11	97.532	98.961	102.08	100.42	101.55	98.141	99.546	97.534	99.672	99.182
110.66	113.2	112.38	113.66	113.88	112.09	113.35	110.96	113.57	113.49	114.06	113.67	113.47	112.99	114.13	113.34	114.9	112.3	111.11	113.65	112.05	109.66	114.09	112.42	114.35	111.88	113.58	112.93	111	112.86	109.38	112.08	113.96	111.5	110.74	115.12	113.63	114.28	111.25	110.94	111.3	111.48	110.96	112.67	114.69	113.47	115.06	115.46	111.42	108.13
106.3	105.09	104.89	103.35	108.09	106.41	110.51	101.92	104.32	106.11	103.47	102.43	104.16	105.4	103.98	103.12	107.49	104.51	106.38	102.98	108.33	107.19	102.46	104.99	107.13	106.05	104.88	107.48	104.26	106.81	106.07	107.11	104.49	103.54	103.04	105.03	105.1	104.13	107.1	105.34	107.57	105	104.63	102.82	105.66	105.81	106.43	107.04	102.2	108.85
109.32	106.86	106.76	109.36	105.3	104.04	108.6	105.47	106.95	106.17	103.22	108.75	105.93	104.61	103.95	107.96	103.07	106.14	105.17	104.02	102.09	105.35	107.67	105.38	105.98	105.53	104.13	104.86	109.48	102.08	108.21	108.78	108.11	106.45	103.21	107.02	104.55	105.98	105.71	101.42	106.87	107.52	106.65	107.22	104.43	106.52	107.73	107.35	108.05	109.93
104.52	106.2	101.97	106.27	105.11	104.46	106.44	102.89	106.4	105.56	104.01	104.24	102.51	106.65	106.61	102.45	104.58	103.81	107.25	104.05	104.1	103.69	105.97	102.07	102.62	105.03	105.97	106.55	104.04	104.37	101.52	102.37	104.74	105.86	102.15	104.71	106.17	106.22	107.99	105.86	103.05	104.61	106.18	105.8	104.6	105.96	102	102.29	102	106.3
109.21	104.6	107.15	105.23	105.62	106.81	105.57	108.14	112.49	106.44	106.19	104.25	106.49	103.21	105.14	103.76	103.65	103.6	105.46	106.47	106.71	106.24	101.77	106.91	103.48	106.45	106.01	107.73	102.92	107.93	105.7	106.31	106.83	102.46	107.05	106.75	104.07	109.37	104.85	104.2	110.25	101.53	106.02	102.86	105.85	106.31	105.8	105.69	102.84	103.65
107.41	108.21	111.62	109.54	113.33	108.79	111.83	111.83	110.68	106.26	112.71	107.51	109.81	111.4	111.36	111.31	106.6	106.84	108.45	109.25	108.54	108.58	110.76	110.08	112.7	111.98	106.91	108.93	109.64	109.98	109.63	112.18	108.65	109.51	107.12	108.72	111.93	109.65	111.94	108.69	109.11	113.4	108.29	114.96	112.27	105.29	108.95	109.69	109.82	114.4
105.37	104.25	104.02	104.94	105.91	105.46	106.46	107.34	102.54	102.05	105.97	108.95	105.89	105.13	105.82	107.21	104.68	104.57	104.91	105.1	106	105.53	105.81	106.67	104.65	103.85	105.88	103.64	105.22	106.7	107.93	107.89	103.32	108.6	108.78	106.5	105.06	105.23	109.15	107.23	106.81	103.61	107.78	107.13	105.55	105.15	106.25	103.85	102.38	107.79
106.51	106.18	101.55	107.04	106.49	104.74	106.48	105.95	109.18	103.37	104.02	105.31	105.8	104.46	106.45	106.59	106.13	107.53	103.82	105.3	102.2	107.63	110.93	104.39	108.34	107.93	106.19	104.09	104.39	108.37	103.7	103.51	106.24	105.87	106.06	100.23	110.31	107.82	107.65	105.97	107.72	103.66	108.56	106.35	103.63	105.16	107	106.23	104.07	103.62
105.36	107.63	104.12	103.41	104.3	105.17	106.33	103.97	104.46	105.45	105.97	103.55	105.82	104.56	105.6	104.31	110.98	105.68	104.67	105.17	106.66	103.15	105.62	104.92	107.07	104.81	109.44	110.11	105.88	106.16	104.57	103.62	104.39	103.99	108.12	106.97	109.16	103.68	107.51	106.28	103.49	106.1	103.41	106.16	106.77	107.74	101.58	104.7	109.55	104
106.36	106.21	107.59	105.92	105.84	102.45	104.69	106.91	108.35	107.29	102.86	106.21	109.21	104.99	108.43	106.76	106.04	106.2	107.43	107.08	106.69	108.11	106.24	105.94	105.36	101.93	105.25	108.71	107.41	103.12	108.43	103.05	107.8	103.75	107.29	104.95	107.41	106.49	108.01	105.51	106.33	106.04	107.3	103.23	107.9	104.55	105.19	104.03	106.47	104.88
103.68	108.96	107.49	106.19	107.76	104.29	105.82	106.63	105.03	104.87	100.83	109.51	105.53	107.32	106.92	108.82	108.12	106.95	103.35	108.21	108.34	105.87	107.33	104.04	108.65	109.76	109.41	105.41	102.29	103.57	109.37	106.25	106.74	106.03	104.64	106.84	108.74	107.47	106.73	107.1	105.51	108.54	104.29	106.87	106.26	108.17	106.65	106.55	105.34	109.72
99.145	99.985	96.051	98.148	99.508	98.325	101.67	98.14	99.704	98.247	99.72	96.636	99.15	99.413	96.758	101.63	96.464	98.478	102.75	100.24	99.31	96.936	100.56	99.595	99.832	100.77	101.73	99.341	101.05	98.615	101.16	99.111	97.775	98.375	94.313	102.11	97.731	101.98	99.497	98.592	99.371	102.65	99.243	101.48	102.53	100.24	99.745	101.27	96.618	98.191
113.92	111.38	111.24	112.62	112.25	110.63	109.68	116.47	111.3	111.77	111.05	112.18	108.64	111.91	110.5	113.65	108.54	114.33	111.41	112.98	110.89	114.19	110.92	110.75	112.92	112.65	115.12	108.83	110.54	115.26	111.38	110.5	110.56	108.81	113.96	115.77	111.58	111.38	110.93	113.34	114.32	114.7	110.98	115.32	112.03	113.65	112.4	110.01	112.32	113.43
105.49	108.58	105.05	104.7	103.87	103.06	106.56	106.41	108.26	104.85	105.66	105.92	105.35	106.87	107.81	106.66	106.5	106.75	104.43	105.08	101.61	105.25	109	107.09	106.57	105.11	103.17	108.28	107.15	104.96	104.88	103.33	105.05	109.08	104.8	108.09	104.86	106.84	103.72	103.95	103.21	103.08	104.31	103.85	108.24	107.11	106.29	102.82	106.99	103.03
104.55	106.59	101.95	102.99	106.45	101.52	101.76	103.37	104.53	103.28	101.99	102.37	104.99	105.31	105.63	107.21	102.23	103.58	101.8	102.74	105.16	106.32	100.8	105.15	105.51	102.44	103.73	103.49	105.88	103.86	103.34	102.95	106.24	105.85	104.01	106.69	102.06	100.05	104.11	106.31	106.67	107.03	102.42	101.23	105.96	107.34	105.12	105.61	102.55	101.76
112.22	113.35	111.69	115.4	115.19	112.06	111.94	112.07	117.13	115.93	110.68	112.56	110.62	110.41	113.52	109.85	112.77	109.72	108.82	111.04	109.53	112.82	111.07	113.1	108.61	112.04	108.85	110.28	112.1	108.7	112.31	113.2	115.16	113.94	109.32	114.73	109.26	112.41	113.91	111.42	110.26	111.17	112.03	110.16	113.06	112.12	113.79	109.43	108.67	110.48
105.81	107.72	107.2	104.71	106.08	107.11	104.29	108.08	107.86	105.13	108.5	105.29	107.02	104.3	102.55	103.76	104.88	105.39	109.76	104.25	99.974	103.15	101.36	110.66	107.38	105.91	105.37	105.44	104.21	105.51	105.86	105.25	106.11	103.86	108.17	104.21	105.64	103.28	105.91	107.08	104.24	110.03	105.16	104.24	104.51	108.96	107.69	106.32	104.06	106.94
111.66	111.94	112.06	115.2	113.98	111.58	112.93	113.07	113.15	108.5	112.05	113.36	114.14	112.44	112.12	109.24	111.35	110.94	113.32	110.6	114.46	114.67	115.31	114.17	110.5	113.83	112.36	113.77	112.02	110.74	111.7	112.59	113.75	115.02	111.5	110.59	111.77	110.9	110.74	113.66	110.72	113.85	111.8	113.4	111.28	109.98	110.23	111.42	108.28	110.32
105.27	104.1	104.88	105.45	106.82	104.44	105.3	107.07	106.38	103.98	106.71	104.68	106.91	107.3	105.54	105.54	106.39	103.5	107.04	107.28	107.02	107.69	109.89	106.87	108.15	109.1	108.96	104.78	106.65	105.87	104.29	107.41	103.08	109.33	105.56	106.87	108.05	109.57	106.76	107.67	104.65	103.36	108.26	107.2	107.03	104.98	106.3	105.63	106.85	106.49
97.743	101.06	101.82	102.13	99.975	95.655	102.29	98.547	102.85	98.209	99.848	100.55	99.624	99.371	98.667	99.712	99.341	99.546	101.21	98.846	102.07	99.364	98.852	100.96	96.053	99.485	101.34	99.765	99.26	98.557	96.06	101.96	99.378	100.94	98.022	101	101.5	101.55	101.99	97.135	98.077	98.16	100.1	97.237	101.78	100.34	99.28	102.5	101.4	98.24
110.51	111.91	112.01	111.88	109.39	112.8	113.09	115.46	109.95	112.44	112.71	111.47	115.79	110.57	113.17	112.49	112.1	112.02	113.09	112.32	107.31	114.26	113.08	113.54	113.77	111.4	112.4	110.62	111.73	110.35	112.41	112.87	110.49	114.9	112.11	113.72	112.14	115.3	115	110.88	114.15	113.4	110.55	113.14	114.42	114.12	111.62	114.08	113.47	112.46
106.55	104.54	105.28	103.58	101.93	106.57	104.02	104.35	108.36	107.28	102.7	104.41	105.85	103.69	104.2	104.95	107.56	108.75	105.91	104.93	103.97	106.15	104.67	106.09	105.17	105.76	106.07	104.55	105.73	102.69	104.27	103.67	105.9	105.82	104.97	104.19	106.36	105.3	102.78	108.4	104.86	108.8	105.35	104.59	107.11	107.37	105.9	105.33	108.71	105.13
107.58	105.7	106.39	108.79	107.17	109.04	106.05	104.88	103.29	103.96	107.9	102.78	105.79	105.01	105.45	105.03	105.28	105.89	104.48	105.72	105.78	105.03	102.46	105.37	108.66	102.87	106.82	104.22	103.89	102.81	106.11	104.87	105.35	102.97	109.33	104.95	105.67	106.97	104.62	107.81	103.07	101.88	103.63	104.55	107.25	103.01	103.8	106.75	104.11	108.05
116.61	114.45	111.68	113.06	112.86	108.58	110.42	109.33	112.49	112.93	113.35	112.5	108.99	110.3	112.96	112.4	107.59	112.46	111.03	112.06	111.4	113.04	115.1	110.26	112.27	111.22	113.91	112.67	108.5	111.3	109.04	109.56	113.63	110.28	112.1	112.23	110.46	111.03	112.45	112.41	111.3	110.97	107.62	107.85	111.66	111.41	110.18	108.26	111.61	109.63
103.64	106.01	108.41	105.2	104.19	107.68	107.44	105.91	104.06	108.02	107.52	107.71	108.02	105.4	105.13	106.68	104.84	108.72	104.26	101.55	105.17	106.21	103.87	107.37	105.06	106.22	108.83	104.83	103.07	104.25	104.07	104.04	109.09	107.63	108.11	106.68	107.27	103.6	103.57	104.21	109.91	107.32	106.8	107.54	107.5	105.38	102.24	107.17	104.18	106.33
109.29	110.11	111.82	109.49	111.9	111.65	112.58	111.66	113.01	112.46	109.62	112.08	112.39	109.56	115.02	112.34	112.34	110.89	111.48	110.68	110.57	110.32	110.83	110.43	111.32	110.07	110.63	112.25	112.86	111.97	112.14	113.71	113.19	110.88	114.52	109.33	114.56	112.44	113.92	110.96	112.02	115.49	112.44	112.04	110.2	112.02	109.92	109.41	108.71	109.96
113.53	109.63	113.07	112.72	112.42	108.99	111.91	114.1	112.29	112.53	115.66	113.66	114.04	110.88	113.2	112.1	111.88	115.19	113.1	112.01	107.9	113.79	112.01	110.15	113.64	112.23	111.04	112.59	111.15	115.76	110.91	114.91	111.12	113.61	112.3	111.55	112.57	113.28	110.09	111.31	112.86	112.18	115.17	109.53	109.22	113.18	107.63	112.18	109.31	112.18
105.01	105.35	105.56	105.36	108.58	105.14	108.52	105.33	104.39	105.02	104.06	106.36	106.17	104.74	103.11	105.68	105.43	105.2	102.23	105.14	105.63	108.19	107.79	104.03	107.75	106.12	104.58	104.74	102.53	107.54	104.16	106.51	103.09	106.46	105.22	104.83	107.4	104.39	106.92	105.86	108.89	105.98	105.01	106.93	105.2	106.67	108.09	106.38	105.08	108.5
100.35	105.5	98.385	97.984	99.237	101.44	100.7	98.349	97.681	101.73	101.03	99.941	102.27	103.22	102.1	102.1	98.409	101.48	99.149	99.274	99.287	101.97	99.916	101.13	100.77	98.699	100.9	98.657	99.812	96.664	101.03	100.65	98.472	98.757	99.568	99.607	102.15	99.694	98.205	96.345	99.728	102.17	102.56	100.29	100.03	99.833	100.36	103.44	100.6	101.07
108.44	110.97	111.19	107.79	110.36	110.31	108.91	105.48	107.83	108.04	109.75	106.65	110.84	108.12	109.05	108.39	108.75	109.54	111.22	109.5	111.02	109.57	109.13	109.42	110.96	105.98	106.04	111.25	107.56	107.44	112.68	110.15	109.41	110.56	110	107.34	104.77	108.17	109.48	109.5	110.14	113.27	109.97	108.9	114.2	110.74	110.72	109.23	112.76	110.04
109.96	112.9	110.52	110.19	110.47	110.34	111.99	109.75	110.68	108.82	111.03	114.28	113.45	110.18	115.56	111.01	112.5	110.38	114.5	111.52	116	111.13	112.48	112.48	111.85	111.96	110.87	107.94	111.4	112.79	111.47	107.64	109.76	111.62	110.61	111.81	112.35	110.98	112.05	112.89	114.84	112.41	111.45	110.48	112.68	115.97	109.9	112.96	110.88	112.76
102.85	105.98	105	105.5	104.2	104.11	104.07	99.966	104.46	107.7	107.28	102.78	102.98	106.17	102.97	105.38	102.45	105.43	104.49	103.34	104.89	104.45	101.12	103.8	102.7	103.71	105.06	105.86	103.88	106.25	107.75	107.99	105.13	102.48	103.54	102.19	100	107.25	101.08	103.05	101.75	102.08	101.68	104.64	105.71	102.1	104.34	105.05	104.74	103.21
103.1	99.123	98.04	100.05	101.75	100.75	101.42	98.866	98.21	96.139	100.2	100.25	97.833	96.878	98.649	99.06	98.812	103.27	100.23	99.009	101.83	99.796	97.853	98.183	99.02	96.491	101	102.42	101.75	99.619	101.67	98.446	99.813	98.195	103.9	100.15	101.27	104.16	99.477	98.852	100.05	102.45	100.45	98.776	99.626	96.659	101.4	96.458	101.02	97.948
101.55	100.28	98.349	98.876	100.53	100.57	96.669	98.882	99.556	100.21	96.363	98.831	100.14	98.243	95.052	101.71	98.043	101.9	96.835	98.352	101.78	100.74	100.73	98.768	98.367	102.46	100.25	95.934	101.72	96.296	99.995	98.982	98.545	99.091	99.615	103.34	98.712	95.358	101.17	99.517	99.344	102.56	97.697	98.307	97.249	98.922	99.394	97.857	98.35	99.861
112.36	110.51	109.99	116.74	107.66	109.07	112.06	112.68	114.39	108.49	112.25	111.12	110.15	113.53	112.35	110.96	109.35	112.12	111.56	112.22	113.74	111.51	113.96	110.34	109.75	110.97	111.99	114.2	108.28	111.8	110.14	110.29	112.88	109.51	114.43	108.14	111.76	110.02	111.2	110.55	109.88	110.78	111.17	111.26	109.41	114.27	109.25	110.5	112.45	110.36
104.96	101.55	102.08	103.88	102.52	102.08	101.3	104.23	103.35	104.74	102.01	104.49	107.2	106.74	103.52	103.17	104.63	103.24	106.14	103.31	107.91	104.24	102.54	107.03	103.65	98.459	104.82	105.68	104.63	103.93	99.764	104.48	106.45	105.52	104.74	105.41	103.52	105.55	101.99	103.62	103.18	104.51	103.87	103.83	102.19	108.55	104.04	107.55	105.29	101.33
108.89	107.9	104.72	103.11	105.78	105.98	107.03	104.91	105.37	103.31	104.12	105.98	108.57	105.31	104.29	104.93	105.67	106.52	104.9	104.37	107.16	106.97	109.28	105.6	103.2	104.46	104.85	103.41	104.92	108.06	103.77	104.92	103.66	108.42	108.46	107.88	107.83	109.5	102.09	106.64	105.57	107.25	105.03	105.39	104.33	108.8	105.76	106.38	106.04	104.36
101.47	103.34	98.605	102.08	100.84	100.86	99.468	98.475	99.737	100.33	99.162	102.07	101.64	101.9	100.38	97.065	98.161	100.3	101.56	98.277	101.27	99.426	100.25	98.953	101.46	97.737	103.07	99.42	104.8	99.852	103.6	101.17	99.287	100.51	101.31	99.022	103.72	101.52	100.08	98.017	101.28	98.156	99.845	97.841	98.009	99.554	100.74	100.3	100.93	101.66
111.7	108.05	113.91	108.28	109.23	112.3	108.74	107.18	108.98	111.51	109.62	110.94	108.81	109.82	109.66	112.87	109.56	107.94	111.45	111.95	108.51	112.04	113.27	107.7	111.49	111.19	113.37	108.18	106.61	109.93	112.98	110.61	109.99	112.95	110.74	107.64	111.61	109.03	109.02	112.52	109.35	109.25	113.57	108.86	108.17	111.17	107.79	109.44	110.78	111.95
120.12	119.33	118.27	117.49	116.14	120.87	117.07	120.73	117.23	116.75	118.37	118.56	120.42	113.87	115.4	118.09	118.09	118.74	118.76	121.87	114.98	119.79	118.57	119.5	117.53	119.41	120.28	120.13	116.4	122.94	117.44	119.05	116.36	118.41	118.04	114.11	117.62	115.87	118.65	118.03	116.94	116.85	114.41	115.25	117.94	115.5	118.17	117.32	114.18	118.25
110.28	112.62	113.9	107.09	114.25	111.09	108.61	110.38	109.87	110.16	110.92	110.1	113.94	111.6	112.36	111.52	108.17	109.08	110.48	113.62	112.73	116.42	108.47	112.79	111.4	111.34	109.8	109.85	111.93	110.71	111.74	112.68	112.66	114.31	110.72	113.06	110.41	115.94	111.49	115.2	111.32	108.62	108.84	113.03	111.73	113.54	114.17	111.96	107.58	110.19
108.23	111.99	106.41	106.93	111.62	110.24	112.94	110.11	110.04	112.76	109.38	107.77	110.03	110.76	109.04	112.13	110.36	110.35	111.81	112.15	109.48	110.02	108.27	108.01	109.13	107.89	107.26	111.09	107.97	111.64	109.82	108.51	113.23	109.8	109.77	108.05	109.91	108.67	115.23	109.61	107.08	108.67	108.32	110.66	110.25	112.32	109	109.82	112.88	111.6
107.23	111.03	108.66	109.66	113.72	112.25	110.74	110.61	112.08	108.9	110.14	112.62	111.24	108.85	112.49	110.83	110.37	112.69	108.71	109.03	109.61	108.14	109.91	106.76	111.93	112.2	109.49	109.49	112.5	109.43	106.58	114.25	108.03	112.72	108.85	111.42	110.64	113.91	111.75	112.83	110.25	111.29	109.53	109.71	112.14	109.5	110	112.24	110.52	110.36
105.39	102.58	103.62	106.69	103.57	105.69	104.48	108.02	109.66	103.44	105.87	106.96	105.73	104.39	105.07	102.6	106.83	105.4	105.24	105.68	103.68	104.81	105.82	107.71	107.09	107.33	104.8	106.54	106.91	104.59	104.77	106.77	103.86	104.79	104.85	107.82	105.98	105.74	106.29	105.7	107.59	99.823	106.48	105.95	107.24	102.89	107.26	100.16	107.38	104.37
100.69	103.86	102.68	101.05	102.25	104.42	101.12	99.533	99.149	99.736	102.18	99.855	99.648	97.488	103.27	101.57	101.93	104.26	98.295	98.669	102.42	102.53	102.51	98.715	98.424	97.006	99.223	101.28	101.43	101.88	103.35	98.978	102.59	101.93	103.45	100.44	102.1	101.21	98.468	99.677	102.14	99.959	102.46	97.669	100.55	99.807	100.64	102.33	101.1	99.368
105.57	104.64	105.79	106.17	106.16	104.49	105.77	109.53	104.72	103.81	106.22	104.83	103.4	109.36	106.78	106.66	109.34	106.31	103.47	109.38	109.23	107.6	107.07	107.51	106.39	103.67	103.6	105.95	107.25	108.34	103.46	108.11	104.13	106.84	106.76	106.43	105.09	107.5	105.45	102.15	107.61	106.09	107.33	104.58	107.68	105.97	105.69	106.07	107.23	103.7
106.19	104.93	103.39	102.2	103.8	103.79	107.25	107.47	110.07	105.88	107.12	104.22	109.21	104.7	105.52	106.32	106.03	103.84	106.41	103.62	106.69	100.95	106.95	105.58	106.97	106.94	107.04	106.54	106.57	102.13	104.27	103.58	107.64	105.96	104.93	104.48	106.2	104.38	102.47	108.15	105.5	107.87	107.16	104.54	107.14	105.19	107.52	105.81	101.53	103.52
110.75	110.96	110.06	110.39	113.81	111.07	113.58	109.76	112.82	109.45	108.81	108.29	111.57	109.77	111.84	113.45	112.8	113.13	111	110.87	110.09	110.4	113.11	110.56	110.12	111.69	110.8	111.72	111.61	107.48	109.54	111.17	108.71	108.71	110.61	109.82	108.38	112.49	108.9	107.83	110.01	110.88	110.08	112.56	111.56	111.67	111.88	111.54	109.27	111.3
110.39	109.8	109.07	109.73	110.3	110.41	111.25	109.54	112.04	111.06	109.52	109.63	107.23	110.6	112.42	109.3	108.37	112.9	110.52	108.35	110.33	108.84	109.47	106.23	111.4	108.73	110.99	107.32	112.47	112.1	105.58	109.9	109.47	107.8	112.74	111.72	108.46	108.57	108.77	109.02	110.18	107.78	109.48	110.46	110.01	111.12	109.02	110.02	107.78	115.7
106.66	105.72	109.11	106.31	104.35	105.91	105.38	105.94	107.31	107.39	104.55	105.74	105.46	106.22	103.92	107.35	103.4	107.97	105.16	103.84	107.45	107.63	103.89	105.08	103.43	103.05	107.29	105.21	107.12	106.7	106.38	107.59	105.51	104.05	107.27	105.94	108.84	104.82	108.35	105.15	105.29	106.78	103.07	105.32	105.94	106.73	104.18	107.94	104.08	105.34
104.92	107.7	107.44	105.39	106.54	105.37	106.46	105.53	104.31	104.05	107.24	105.18	103.91	106.46	105.53	106.36	109.01	106.56	106.7	104.85	105.16	103.88	105.76	105.38	107.05	107.43	103.67	106.08	105.14	107.82	105.46	105.17	103.52	108.03	105.62	107.12	109.29	108.92	104.22	106.8	103.59	104.07	106.29	106.55	109.73	107.75	106.89	105.48	104.62	107.97
102.59	101.03	101.37	97.976	101.14	102.28	99.776	103.77	98.745	102.22	103.87	100.08	98.04	101.01	99.713	99.225	100.87	99.568	100.91	102.62	99.396	98.595	101.06	100.31	99.066	101.23	103.69	100.77	98.008	98.237	101.11	99.179	100.91	99.522	99.531	101.26	102.73	101.79	99.488	100.64	102.98	98.955	100.42	99.351	100.37	100.85	99.652	98.366	101.09	101.11
108.21	105.46	105.95	104.11	100.23	107.22	108.3	102.32	105.14	104.69	106.38	102.9	106.21	106.53	104.22	98.956	103.49	104.56	105.58	105.07	106.96	104.35	108.49	105.89	103.98	105.63	102.22	105.68	107.07	102.09	105.66	103.65	101.95	105.52	103.37	107.29	106.42	104.59	105.68	107.09	102.8	103.07	100.46	102.3	104.49	102.64	102.67	103.92	102.83	103.73
99.144	101.74	97.523	102.61	98.629	100.03	103.87	102.54	96.36	97.474	97.572	100.79	103.92	101.52	99.9	100.36	98.886	102.56	96.376	101.39	97.458	101.25	98.159	100.2	105.18	99.121	98.854	100.28	100.58	102.1	99.554	101.37	98.751	99.688	101.04	98.224	101.56	99.305	101.86	99.685	98.753	100.45	98.603	100.77	99.073	97.656	102.29	98.323	101.08	98.527
105.61	109.61	103.59	108.31	108.03	107.72	107.77	104.05	107.1	106.54	106.13	108.27	107.77	105.52	106.25	109.75	105.41	107.15	104.56	108.36	108.59	106.37	107.13	105.37	106.57	106.29	105.27	107.22	105.83	104.14	107.29	106.66	106.02	108.28	109.29	106.45	107.62	106.67	109.31	107.93	108.82	110.75	107.77	104.56	107.3	106.58	108.78	107.39	106.61	108.32
103.7	106	105.11	107.01	108.38	107.75	105.52	107.41	105.22	108.15	106.45	109.27	107.08	106.87	105.47	107.73	105.79	107.76	109.74	108.97	106.09	103.81	104.91	107.85	108.31	105.81	104.84	107.61	108.24	107.64	106.67	105.48	103.18	103.32	107.15	104.19	108.63	109.56	108.31	101.52	104.35	108.66	106.11	103.78	108.84	103.8	105.69	104.72	106.48	105.43
104.49	106.04	107.19	105.75	105.22	105.81	105.81	104.96	103.46	106.13	107.9	105.44	105.52	105.95	106.45	104.5	103.45	105.18	103.57	103.35	106.15	106.01	103.67	107.57	104.6	107.58	104.67	105.8	106.33	105.37	104.31	106.73	109.65	105.5	102.75	103.82	107.89	103.31	102.76	106.9	105.1	107.91	107.29	105.78	106.68	105.64	107.41	106.46	104.34	103.53
111.93	109.42	106.79	108.63	113.02	108.29	109.25	110.77	110.93	110.17	110.21	112.66	111.78	112.5	109.04	109.61	112.61	112.31	109.67	111.16	111.22	109.05	110.77	110.85	111.52	110.94	111.18	115.8	113.72	109.48	108.07	110.75	109.21	109.36	111.08	110.66	113.21	110.63	108.4	109.8	108.66	110.43	108.84	110.71	112.81	109.39	111.52	109.69	111.05	111.73
104.76	104.56	104.62	106.51	106.73	107.16	107.08	105.98	111.42	103.96	105.77	103.15	106.74	105.37	104.27	103.99	103.44	104.44	108.97	108.24	103.52	104.16	102.61	104.88	107.76	105.29	103.49	103.96	107.36	105.1	104.3	106.98	104.38	100.97	108.34	108.39	109.67	104.55	102.06	105.93	103.68	106.65	104.76	107.41	107.84	104.93	107.98	106.42	103.46	107.56
115.3	115.96	115.74	114.81	116.58	116.02	112.69	115.09	117.89	117.35	114.83	117.1	117.82	117.06	114.67	115.87	116.66	118.14	117.61	114.07	114.18	119.43	116.02	118.27	116.18	116.32	117.93	118.22	119.39	117.18	117.76	120.51	116.32	117.64	116.06	119.17	116.15	115.22	114.43	113.29	119.28	114.94	115.89	114.97	112.41	115.87	117.1	114.99	114.48	119.82
103.46	104.2	107.07	103.75	105.01	107.79	105.54	103.2	100.86	103.64	106.87	104.5	106.5	107.24	104.84	102.19	101.84	105.48	104.14	105.85	105.05	105.79	104.51	105.46	105.79	104.43	105.82	104.96	105.35	102.59	105.48	106.68	104.77	102.67	101.12	104.15	104.8	105.94	104.6	104.24	104.89	103.14	106.2	102.3	104.67	105.81	104.48	105.73	104.37	101.94
106.24	102.72	103.06	106.06	104.18	101.48	103.81	106.12	102.93	101.79	107.01	101.29	102.3	105.35	99.671	104.52	102.97	101.75	104.87	101.22	106.71	105.18	103.07	106.27	107.33	102.63	103.18	106.42	101.72	106.57	105.8	103.34	106.57	105.56	98.982	102.24	104.17	104.95	104.79	103.59	101.47	106.28	102.58	102.93	104.59	102.24	108.53	105.69	105.48	106.19
111.81	109.65	108.18	109.64	115.29	112.41	113.51	110.76	109.98	111.15	112.3	107.46	110.53	112.64	112.13	113.18	111.41	112.36	109.91	107.3	112.96	109.5	109.81	111.52	111.25	112.23	110.16	106.32	112.8	108.62	110.15	110.59	111.08	109	109.29	113.88	112.8	106.77	108.48	107.37	106.47	112.32	112.8	109.41	111.61	111.68	111.47	113.37	114.23	110.33
104.25	102.92	105.29	103.01	103.73	105.47	102.79	104.91	102.98	104.29	104.2	103.95	104.01	103.75	102.42	107.79	103.21	106.8	104.49	102.2	105.97	99.982	104.34	105.48	101.73	102.79	104	107.45	104.73	104.19	106.94	102.55	104.3	103.34	106.03	103.47	103.65	104.21	104.65	101.54	104.26	101.55	105.89	101.38	101.93	104.69	104.77	103.93	104.45	104.17
110.38	108.54	111.97	109.38	108.97	110.4	111.65	110.2	112.05	111.47	111.3	111.38	107.46	112.9	109.19	109.01	108.93	109.03	108.27	110.96	109.23	110.85	110.09	110.93	111.08	107.39	111.48	111.74	109.18	112.3	109.75	107.91	108.76	103.91	106.18	105.04	111.27	110.59	109.3	110.11	109.17	113.08	110.94	110.69	110.4	108.01	112.76	111.6	105.23	107.27
106.3	109.06	105.75	107.71	106.14	106.81	104.46	108.33	102.55	108.94	110.9	104.75	109.34	106.65	104.8	109.01	103.63	107.63	107.25	105.21	105.88	106.02	105.96	106.96	108.9	107.92	105.84	105.82	108.08	105.01	107.16	104.77	105.69	106.7	106.48	109.57	107.83	107.05	105.5	106.8	106.14	108.19	105.62	104.94	105.76	108.33	109.22	106.11	106.53	108.15
104.02	105.66	108.1	106.13	107.99	101.59	104.72	107.75	104.43	106.9	105.97	109.15	106.11	106.55	105.46	104.68	107.57	105.86	108.34	105.5	107.87	108.51	107.02	109.62	103.73	105.93	105.88	106.41	107.32	103.26	104.43	108.12	103.75	106.47	107.43	106.42	109.26	107.16	103.72	106.98	105.55	107.85	105.06	106.94	103.81	107.68	103.22	103.22	99.653	104.46
102.16	99.146	105.04	102.86	102.51	106.41	102.22	105.14	102.58	105.09	101.43	104.79	104.73	106.08	103.18	103.97	106.14	101.5	102.51	104.92	104.74	104.58	101.97	104.98	106.04	105.85	104.01	102.6	105.17	103.56	105.98	103.39	102.92	106.21	102.39	101.6	104.81	103.13	103.49	104.31	105.1	106.43	106.04	104.29	103.59	103.8	104.34	104.8	104.57	105.09
109.73	112.25	111.09	111.74	111.18	113.89	112.51	114.04	108.89	108.52	111.56	109.09	112.95	111.66	110.26	110.81	111.99	115.12	115.77	112.35	111.48	113.66	112.48	109.87	113.59	111.66	107.88	110.77	112.83	111.58	111.97	111.93	109.07	111.23	111.46	114.13	111.45	114.83	109.01	113.83	111.27	111.03	109.95	113.55	110.8	111.67	112.82	110.42	112.79	112.16
108.26	109.44	109.99	112.28	113	112.47	113.06	112.1	114.94	112.91	108.69	112.9	111.03	111.86	111.32	112.08	109.92	111.08	114.5	112	109.92	110.35	114.45	114.05	112.17	109.92	114.19	113.19	111.31	113.78	109.24	113.02	111.63	115.69	111.86	111.83	111.79	113.46	111.57	111.08	108.61	112.16	112.02	112.44	115.37	110.9	116.9	112.49	110.41	115.68
103.45	103.41	104.67	104.55	107.37	105.56	103.78	103.92	103.58	105.32	105.22	102.4	106.35	102.88	102.9	100.26	103.81	104.38	103.3	103.96	103.04	105.4	102.37	104.45	102.23	103.47	102.81	103.81	107.13	103.57	103.85	102.3	104.06	105.66	103.98	105.59	106.38	102.06	104.32	101.7	105.57	102.64	107.62	106.77	103.52	102.44	104.5	100.74	105.73	104.81
106.69	104.5	105.95	104.96	106.71	104.19	108.43	105.46	104.85	104.92	105.42	106.77	108.73	109.17	104.42	107.3	105.4	108.65	102.12	108.08	106.98	106.84	106.42	103.89	109.01	107.16	104.46	110.66	107.29	110.77	105.65	106.93	107.28	105.73	104.08	108.35	106.19	105.76	108.57	107.1	103.13	109.45	104.6	106.65	104.78	107.37	106	102.99	109.77	106.55
106.19	106.51	106.61	103.5	102.16	107.56	105.81	102.62	104.46	102.71	105.01	104.29	107.72	106.16	106.81	104.61	105.78	104.15	104.48	105.95	105.52	105.49	105.88	105.86	104.5	106.64	104.78	103.53	103.76	105.07	105.16	105.88	104.81	106.91	105.1	105.7	105.64	103.99	103.08	106.12	103.45	106.81	107.5	104.2	107.9	107.92	104.19	107.45	105.54	106.81
106.38	103	108.85	109.71	105.83	105.41	106.9	107.44	103.34	103.96	104.3	102.68	103.7	107.43	104.4	104.12	104.9	110.03	105.08	104.05	105.37	105.55	106.74	104.19	101.75	105.31	103.57	106.67	101.74	103.72	102.91	105.03	103.72	106.18	108.75	104.01	104.55	105.15	107.34	105.92	103.81	108.21	103.03	105.6	106.99	105.07	104.87	107.13	103.35	104.55
104.42	104.47	105.15	102.98	105.28	102.82	104.7	104.46	104.69	106.09	102.43	103.77	104.34	104.11	103.96	105.36	105.16	105.67	103.75	106.31	105.62	103.39	103.31	102.85	106.84	103.68	102.14	104.18	102.91	104.67	103.51	105.02	103.68	104.71	100.63	105.32	104.53	106.72	106.48	101.3	102.93	102.46	103.76	104.73	104.72	103.54	103.01	103.19	103.82	105.52
106.5	106.03	106.13	108.32	107.01	103.99	105.07	104.25	105.44	105.22	105.74	108.26	109.52	105.86	105.13	108.88	108.27	103.49	105.74	105.66	104.46	109.13	106.87	106.95	103.69	104.72	103.05	106.82	105.79	107.12	108.17	104.76	107.41	107.59	105.59	104.94	107	107.64	105.3	106.93	104.72	108.65	105.08	103.78	108.57	105.54	102.43	103.39	106.11	106.47
106.15	106.25	106.9	107.08	104.86	105.76	103.82	104.99	106.31	103.84	107.85	106.02	108.39	107.67	105.32	107.13	104.5	105.42	103.94	101.9	105.86	106.7	106.34	104.24	106.4	108.71	106.14	106.57	107.26	106.26	107.19	108.9	110.15	109.05	105.86	105.39	108	108.35	107.29	107.14	106.16	105	109.27	104.61	107.75	105.19	108.53	108.15	107.69	104.06
111.15	112.51	113.32	108.34	110.43	113.6	112.02	110.39	108.24	111	111.53	115.8	108.96	115.04	112.06	110.65	113.97	111.2	112.2	114.06	113.88	111.55	110.86	108.76	112.24	111.09	111.54	112.77	113.77	107.42	113.48	111.8	110.5	111.9	107.23	113.21	109.69	112.81	112.7	113.9	114.58	111.71	110.85	110.99	112.55	110.93	114.39	117.43	112.61	109.77
98.156	99.986	102.16	101.52	100.86	102.88	99.01	101.11	97.497	98.115	100.15	100.33	99.574	99.792	99.631	99.601	100.56	101.38	99.786	99.075	99.289	102	98.467	96.582	98.911	98.129	99.274	103.65	97.575	100.39	99.62	98.307	102.78	99.032	102.07	100.14	104.89	101.44	100.33	98.019	98.948	97.427	98.98	103.21	102.46	97.927	100.48	97.402	98.321	101.58
96.274	98.829	102.13	101.19	99.686	101.5	99.459	101.97	101.35	101.96	98.341	101.72	101.15	99.706	101.32	101.83	102.13	100.42	100.37	99.558	103.53	100.4	100.63	99.211	100.21	102.05	100.94	100.16	97.687	98.521	100.28	98.295	101.58	99.389	101.86	103.56	102.06	99.848	99.635	99.84	98.612	95.932	103.56	99.662	104.54	101.31	100.46	101.07	101.15	97.603
108.96	104.79	105.64	105.36	105.19	110.87	106.28	108.42	108.16	107.36	109.08	103.36	105.1	104.74	107.53	109.14	109.2	108.43	107.65	104.41	107.69	107.44	106.54	108.1	104.88	106.96	107.06	106.53	107.2	105.77	103.54	104.05	102.63	104.21	105.26	105.28	108.8	103.85	106.47	105.14	109.9	106.98	106.15	103.69	106.53	105.89	107.89	106.93	105.04	106.86
104.51	106.69	105.28	107.67	102.67	106.2	103.88	104.13	102.39	104.99	104.21	106.53	105.09	101.7	102.69	106.16	106.19	104.07	104.57	101.48	106.72	103.72	103.29	105.23	102.25	102.55	104.45	104.07	105.01	102.26	104.6	105.14	104.05	110.97	101.78	102.15	109.83	101.76	106.56	103.37	106.18	106.59	103.64	106.17	103.46	103.49	104.21	102.8	104.84	104.85
106.3	106.06	105.93	107.5	109.94	106.13	103.85	107.08	109.01	111.6	107.05	109.13	108.46	104.97	104.26	103.03	104.96	106.23	107.27	106.54	106.54	104.53	104.67	107.01	106.57	105.29	108.89	104.04	108.5	106.41	103.37	104.06	106.98	106.16	107.8	105.34	105.92	103.72	103.56	106.72	104.96	107.52	103.55	107	104.24	107.16	104.65	107.26	107.93	104.82
112.18	113.26	112.9	111.05	112.24	113.06	113.11	112.63	113.94	112.33	113.33	112.46	113.26	112.77	112.97	110.21	118.16	111.62	110.46	113.94	113.98	108.75	112.95	116.16	113.21	114.26	115.33	113.39	112.73	112.24	113.08	115.29	111.84	112.54	113.34	110.86	111.28	112.83	111.14	110.9	110.69	112.03	111.85	112.88	113.56	115.71	112.71	112.43	111.76	109.31
106.03	107.48	104.28	108.35	104.01	107.03	105.68	104.07	104.47	104.04	104.54	104.98	104.53	106.17	104.66	104.47	101.58	107.03	107.04	105.8	104.56	105.61	104.66	106.28	105.84	102.77	104.59	102.55	105.67	104.56	105.69	108.04	104.01	107.46	105.91	105.17	103.42	105.02	106.82	106.18	104.19	106.56	105.58	103.27	107.46	102.87	106.51	103.74	104.93	106.35
99.149	101.06	97.582	97.821	98.241	99.785	98.713	103.58	99.489	97.036	102.01	94.632	99.182	99.079	99.199	96.669	99.226	102.52	99.661	100.64	97.018	99.093	98.218	100.01	97.732	98.673	98.339	99.924	95.673	100.85	96.952	104.41	98.941	98.939	97.716	99.939	100.47	97.99	98.614	100.23	101.96	100.26	102.85	100.58	99.228	98.294	96.277	101.75	99.132	101.77
102.43	103.42	105.83	104.2	103.83	107.57	104.12	103.31	106.41	103.79	105.66	104.1	102.34	105.77	105.83	106	105.71	103.73	103.37	106.08	105.54	104.82	105.4	103.58	105.12	102.1	106.67	105.01	103.47	100.74	103.7	103.07	105.92	104.04	105.82	104.48	104.88	102.42	104.23	102.9	104.51	102.15	106.93	105.66	102.3	102.09	103.63	100.41	100.72	104.27
97.491	102.07	96.737	98.415	100.2	99.381	100.04	101.28	100.88	102.75	99.259	102.42	99.306	97.474	100.11	98.725	99.156	99.201	100.53	98.668	98.324	103.11	100.98	98.43	101.29	100.32	102.76	100.85	100.32	102.26	102.6	100.77	97.601	100.2	100.46	100.44	99.68	98.117	101.85	101.38	99.874	99.644	103.47	102.36	97.473	100.25	99.72	97.359	99.104	101.58
108.97	108.84	109.56	112.82	111.7	117.92	111.66	110.08	113.95	111.86	111.14	112.51	111.17	115.97	114.49	113.13	112.88	112.66	111.6	112.72	113.35	112.81	113.61	114.36	112.41	110.93	113.13	107.53	112.79	113.82	112.58	109.45	112.27	106.88	114.96	110.71	108.69	110.97	110.2	108.15	113.95	109.93	112.97	109.57	113.24	115.07	113.46	114.6	112.78	114.48
106.25	108.96	106.45	108.17	102.57	108.21	109.68	106.3	109.18	106.11	107.71	105.64	105.57	109.61	110.13	102.44	108.18	103.65	109.72	106.84	109.42	104.15	104.67	107.91	108.37	108.2	108.22	108.45	106.14	109.58	104.54	105.38	102.22	110.03	105.61	107.39	108.51	102.33	110.23	108.17	107.08	109.8	107.03	108.81	105.01	107.39	109.95	104.02	107.5	109.86
111.21	109.08	106.42	108.58	109.43	110.78	111.98	112.24	109.03	110.28	113.2	107.68	109.89	110.14	113.35	114.41	106.93	110.54	109.18	110.68	109.54	109.84	110.47	108.71	110.04	110.16	112.22	110.05	110.16	108.75	113.27	112.45	113.96	110.61	109.46	114.89	108.76	107.41	110.41	107.64	108.68	109.41	108.67	106.98	109.49	108.78	109.65	111.82	109.37	109.69
107.78	110.45	110.6	110.34	110.57	110.5	110.1	110.63	110.52	113.79	112.22	115.47	111.63	111.14	114.86	112.89	110.58	111.24	108.78	112.55	113.78	114.48	110.25	110.88	113.9	109.04	107.05	109.8	109.94	105.65	109.4	113.13	107.65	109.82	114.54	109.88	112.12	109.65	112.75	110.11	110.85	111.21	110.88	111.01	113.21	111.58	111.84	109.16	115.24	114.29
106.86	103.19	109.22	108.76	102.83	109.2	105.88	106.5	106.73	106.39	104.43	107.01	105.09	105.94	105.73	103.16	104.76	104.17	105.73	105.71	107.5	107.98	106.62	106.55	105.43	104.54	104.35	106.57	105.99	107.98	104.81	103.47	105.86	106.59	108.74	101.66	105.73	105.72	104.74	105.89	106.43	106.25	103.57	103.34	108.24	105.62	106.23	106.42	103.34	106.2
104.57	106.16	108.09	106.79	104.67	108.93	104.45	107.12	108.44	106.5	104.03	107.52	106.14	105.21	108.47	104.67	104.79	105.94	105.13	106.13	106.49	109.71	102.67	106.57	107.09	106.55	107.62	105.86	104.92	107.89	107.72	108.31	106.2	105.26	105.39	103.92	107.85	107.63	108.36	107.35	103.02	108.86	109.15	105.45	105.91	105.32	104.2	106.61	107.21	106.98
105.48	105.12	105.16	106.01	104.63	107.15	106.82	106.42	102.92	103.95	104.92	103.08	104.09	105.79	103.21	102.03	103.37	103.42	105.2	102.97	105.08	105.98	107.16	106.54	106.37	104.97	106.96	106.79	105.41	102.78	105.64	106.13	107.05	104.02	106.31	104.9	103.7	104.66	105.87	107.38	105.95	107.47	103.86	106.53	105.38	104.48	105	103.13	104.46	107.95
106.81	107.15	103.53	106.99	104.81	101.61	107.76	106.71	102.55	106.58	108.07	106.72	106.32	105.14	106.3	104.24	99.963	102.25	102.15	102.01	105.32	104.41	100.19	105.69	103.74	104.63	105.02	104.65	107.46	103.14	102.8	102.81	103.99	106.15	105.71	102.31	104.69	102.69	104.81	107.33	100.46	102.27	107.12	104.85	105.02	104.21	103.65	106.58	105.82	105.47
112.78	112.07	107.94	108.97	112.29	108.96	109.31	109.55	108.08	110.54	110.55	111.94	111.74	110.66	108.55	110.25	108.96	112.21	111.67	112.83	108.94	111.34	104.88	109.19	109.23	109.97	110.49	108.59	110.45	110.68	111.86	110.47	107.81	113.09	110.54	111.38	107.84	107.9	112.02	111.05	110.07	109.57	107.85	108.95	109.86	109.44	111.22	111.19	111.52	109.07
101.24	100.87	99.459	99.382	96.499	100.07	100.7	100.35	104.05	98.47	101.14	98.054	99.85	102.63	102.38	103.51	98.953	101.49	101.73	101.41	99.508	101.49	101.44	96.808	99.432	99.056	103.78	102.89	103.81	100.46	102.93	101.26	101.78	100.59	100.76	102.5	99.535	99.595	102.87	103.89	99.431	101.56	101.74	100.91	98.471	96.131	99.787	98.076	103.62	102.6
106.04	109.51	106.51	109.38	108.96	104.19	105.33	104.54	107.9	105.81	105.82	107.15	106.59	105.58	104.11	106.46	104.36	103.53	104.09	105.91	106.79	106.75	107.38	102.64	106.78	105.33	108.45	104.4	107.06	104.97	102.36	107.7	104.47	106.59	107.02	105.5	101.97	102.95	104.64	107.23	107.29	108.05	106.79	104.56	103.86	101.08	107.26	107.38	110.28	105.67
106.51	104.29	102.62	104.39	106.32	106.03	106.74	104.08	105.58	103.82	106.05	104.31	106.51	107	103.99	105.7	106.17	105.08	104.22	105.77	104.94	108	106.65	105.46	105.76	105.02	106.03	106.29	106.06	105.21	106.03	107.89	107.88	105.39	104.49	106.04	105.24	106.52	105.51	104.19	106.43	106.89	105.01	108.54	103.42	105.86	105.34	104.76	102.26	104.79
103.58	104.4	104.83	105.71	102.61	105.65	102.48	103.64	104.46	105.89	106.36	102.88	100.92	104.84	105.11	103.57	102.11	104.28	105.61	103.54	103.53	99.806	107.01	105.91	105.56	105.42	107.65	102.27	106.09	102.76	103.94	104.43	104.85	101.24	103.55	105.9	105.58	103.55	103.23	103.34	105.68	103.08	104.33	106.42	103.91	103.17	107.43	107.44	103.84	101.94
99.69	100.03	98.974	101.58	99.949	99.753	102.1	99.822	102.51	97.828	99.746	99.7	101.34	99.773	101.99	102.12	101.56	101.3	101.75	100.1	98.636	103.34	95.271	101.09	102.62	100.64	97.946	100.92	99.556	101.53	102.97	101.96	98.877	98.151	104.53	99.561	98.981	101.79	98.989	103.91	101.1	98.865	98.13	103.64	97.004	100.62	98.627	99.662	99.837	99.427
106.01	105.59	107.01	104.2	103.69	105.21	105.79	106.61	106.91	105.11	104.99	105.88	109.5	106.73	104.59	105.41	106.79	108.78	107.53	102.29	104.86	110.24	106.41	104.94	107.02	107.8	103.75	106.42	105.25	105.78	108.83	106.2	106.75	108.38	105.24	104.93	107.96	104.84	105.41	106.55	107.07	105.72	103.74	107.02	101.24	103.65	104.55	105.09	107.05	107.06
113.69	114.2	106.97	106.56	109.65	110.78	111.02	110.16	109.75	110.94	112.4	110.65	108.22	109.31	110.25	110.14	111.01	109.39	107.42	110.45	112.31	110.84	111.34	110.83	111.38	110.86	107.1	111.65	104.41	111.92	110.61	111.08	111.65	109.57	111.92	109.57	112.89	111.23	112.64	110.87	109.34	112.83	110.01	109.07	109.41	109.31	108.91	109.21	113.38	110.15
107.37	108.23	107.05	106.05	107.84	107.24	106.72	107.48	110.41	108.27	106.07	105.69	106.8	105.1	109.03	106.77	105.34	107.43	105.86	106.35	109.54	106.23	103.44	103.99	106.53	105.54	107.75	106.22	105.91	103.47	102.57	103.23	105.42	107.06	106.93	104.38	107.35	106.15	106.98	105.57	104.48	104.93	102.55	104.11	108.05	105.38	103.44	106.94	107.17	103.27
112.57	109.4	110.52	109.44	110.95	113.25	112.64	109.83	112.17	110.52	112.03	111.57	111.55	112.17	108.81	114.11	113.2	113.15	113.07	114.87	111.4	109.93	108.27	110.99	111.3	110.97	110.82	110.48	109.42	113.71	107.56	111.28	112.58	110.39	109.21	111.18	108.51	110.56	111.48	111.95	107.71	111.11	112.49	112.24	110.14	111.27	113.15	111.27	112.29	112.79
111.99	107.88	108.97	113.04	109.75	108.86	111.44	110.34	109.97	110.39	109.85	111.49	110.26	110.51	112.81	111.08	110.3	111.11	111.19	108.57	112.27	110.34	112.28	111.93	108.76	112.07	108.34	109.68	109.27	109.43	107.59	111.69	108.38	112.32	110.51	108.2	112.55	107.53	111.07	111.14	111.27	111.91	110.95	108.79	111.77	113.22	113.36	113.29	110.47	111.11
106.44	105.2	102.73	108.28	102.78	108.71	107.47	103.42	105.94	107.48	107.52	106.59	106.13	107.98	107.98	106.19	105.72	106.25	104.91	104.7	107.5	102.85	101.15	107.27	107.37	106.64	104.1	106.11	105.55	109.5	105.71	106.36	102.18	105.26	102.85	105.8	105.42	106.44	109.6	102.87	108.74	106.63	107.53	105	103.37	107.21	106.05	108.91	105.55	103.22
103.99	108.65	108.56	109.76	106.21	107.49	107.35	106.37	107.37	107.58	108.19	112.1	105.59	103.92	105.18	105.6	108.23	106.04	108.24	106.61	106.43	108.37	105.01	108.14	107.35	104.94	104.46	108.87	109.77	109.79	107.82	112.04	104.46	108.3	105.61	105.99	105.69	108.85	107.6	107.92	108.66	107.05	103.92	106.34	106.56	109.01	103.89	106.25	107.85	106.93
108.4	104.91	107	106.53	107.42	108.52	107.31	106.75	105.29	104.91	104.95	108.22	105.82	107.21	107.87	106.4	106.09	106.86	105.38	108.51	104.7	106.79	110.09	104.49	107.88	106.86	106.3	105.68	108.88	105.13	106.25	102.15	105.46	108.44	106.89	103.33	106.76	106.85	104.38	108.81	108.2	105.02	106.36	107.33	106.92	107.02	108.86	102.97	109.1	105.18
118.49	119.38	116.21	117.38	119.89	115.03	120.79	119.53	116.77	117.68	116.99	121.14	117.54	119.68	119.03	119.66	117.36	116.41	116.42	120.54	117.4	116.68	116.59	117.19	119.85	116.73	117.56	115.56	119.66	117.75	118.35	122.1	116.78	113.77	117.51	116.66	120.18	118.31	116.82	120.61	116.15	117.64	117.21	115.6	114.69	120.86	118.24	118.29	117.6	117.82
109.22	106.83	106.62	105.91	107.53	106.16	103.32	105.73	109.31	110.49	109.06	107.82	106.52	104.31	108.08	107.04	104.94	107.28	107.28	103.38	104.34	104.93	104.58	106.66	104.87	108.92	106.57	105.32	106.75	108.04	107.65	110.58	109.49	109.63	110.03	106.59	104.43	110.76	107.24	105.08	109.88	107.14	104.96	104.19	106.59	105.61	106.81	107.41	103.09	106.75
103.08	102.19	106.12	105.45	103.07	104.01	107.55	105.31	105.12	104.52	105.16	100.68	103.61	106.37	100.85	103.25	103.79	102.27	102.86	106	102.13	103.71	104.42	103.98	104.61	102.6	106.08	102.01	104.09	103.45	102.74	103.3	102.73	102.96	106.19	104.61	104.05	101.56	104.68	102.55	105.53	103.19	103.6	105.82	105.5	101.05	104.92	105.93	106.99	103.85
115.32	110.51	114.66	115.36	111.87	111.99	108.23	113.48	110.27	115.08	113.37	114.21	113.74	111.4	113.88	116.34	112.35	114.64	113.66	111.5	114.93	116.42	114.25	112.6	114.42	112.9	113	113.62	115.17	112.18	112.56	111.3	109.56	113.97	111.05	115.22	111.72	113.61	111.18	111.66	113.81	115.72	111.12	108.94	113.54	111.03	111.67	113.67	109.76	114.31
115.87	116.25	117.01	114.93	117.78	117.13	117.84	115.87	117.71	117.99	115.04	119.33	116.87	116.46	118.07	118.66	118.72	118.03	116.69	119.64	115.88	121.83	116.42	118.08	116.98	118.9	117.48	115.74	119.76	117.2	119.34	116.5	119.14	116.36	113.87	116.25	115.57	119.54	118.68	117.17	115.55	115.29	116.63	121.52	118.22	115.12	114.4	114.59	119.37	116.87
106.87	106.69	106.28	106.08	103.26	106.06	108.53	107.72	109.84	105.8	108.08	107.31	103.29	109.51	107.92	103.59	106.52	105.63	107.96	103.6	105.74	108.38	108.46	106.73	106.08	105.09	106.8	104.45	106.22	104.63	103.43	104.02	105.14	104.65	106.33	105.42	105.78	106.07	104.65	106.74	107.16	105.44	107.7	103.52	109.13	106.28	107.79	106.21	107.43	109.09
113.87	110.45	109.63	109.25	109.65	110.08	112.27	109.18	109.9	108.45	109.54	110.84	108.67	111.79	113.93	112.75	107.92	113.72	111.35	110.28	111.56	107.58	114.7	108.92	110.24	113.5	108.27	112.94	109.06	110.24	110.76	109.57	108	111.32	110.68	112.03	111.15	109.5	105.48	108.21	109.31	111.62	109.43	111.77	107.47	107.78	108.67	110.24	113.67	106.95
102.52	103.46	106.94	102.92	104.61	107.13	106.61	104.78	104.05	107.62	107.07	103.77	106	107.19	104.13	102.34	107.26	105.58	106.21	107.52	106.15	108.87	107.62	106.18	105.62	105.01	106.28	104.55	108.59	105.44	104.02	104.96	105.83	103.53	107.81	103.21	101.73	106.42	106.83	101.95	107.03	106.37	102.94	103.2	107.27	106.93	103.1	105.45	107.13	106.39
107.03	105.92	104.38	107.18	103.08	107.3	101.92	105.97	107.21	104.61	101.19	105.86	105.28	103.3	103.37	106.27	109.24	105.07	104.57	106.71	105.25	109.22	103.93	102.74	107.62	101.84	109.41	107.23	105.59	106.04	104.86	105.21	106.12	101.92	104.96	108.27	103.07	101.19	107.71	104.82	107.96	107.2	107.51	104.35	106.54	105.16	107.07	104.82	106.5	108.42
108.7	106.72	104.52	108.78	106.41	103.91	104.92	104.04	105.88	103.93	108.46	104.06	104.3	105.56	104.49	106.46	106.47	105.85	106.12	103.58	106.44	106.21	104.53	104.35	107.08	103.88	107.34	107.2	108.07	107.46	103.73	105.75	107.9	104.57	105.76	108.19	101.49	107.74	105.3	104.84	108.02	103.59	106.26	106.09	104.85	105.63	106.31	105.36	108.41	107.52
106.68	103.43	105.06	107.3	106.19	103.86	105.14	104.16	103.57	107.52	104.81	107.27	103.53	101.11	106.17	106.64	101.23	103.64	108.23	104.11	101.95	103.51	105.55	105.38	104.77	108.77	104.48	103.48	104.48	106.63	104.45	106.05	104.59	104.08	101.15	104.15	108.01	106.35	108.64	105.33	104.91	102.42	107.27	102.81	106.79	106.62	102.08	101.39	103.45	104.29
104.09	104.15	104.89	106.78	107.71	110.13	107.21	110.53	108.23	107.27	112.78	104.45	105.24	106.26	105.13	106.56	107.65	106.39	108.25	108.87	106.92	107.83	108	108.99	106.92	105.72	110.77	107.35	105.95	106.36	102.99	109.1	106.57	104.82	103.34	106.42	104.51	106.76	108.9	106.6	106.22	109.71	109.03	107.03	107.52	105.63	106.41	106.19	107.74	109.15
115.31	118.14	117.66	115.98	119.72	119.12	117.84	119.82	112.8	115.64	115.85	115.66	114.07	116.89	115.35	117.8	115.96	113.96	116.01	116.23	111.22	115.72	117.31	116.82	118.06	115.15	117.78	114.98	113.72	114.95	114.64	116.05	115.1	115.12	118.87	116.89	116.6	112.35	116.09	116.78	117.98	114.91	115.59	117.42	117.38	115.61	118.35	116.07	116.32	117.24
99.684	100.17	98.702	97.86	100.27	101.79	96.93	99.778	99.049	99.813	100.38	96.644	101.45	98.811	95.815	98.075	97.962	98.937	101.32	100.51	99.887	100.07	102.81	101.24	99.236	101.41	97.175	102.7	101.45	99.994	100.51	99.86	95.867	97.214	99.811	102.44	98.436	101.09	101.02	99.586	97.086	98.352	100.34	100.17	103.85	99.208	98.265	100.72	99.735	98.961
108.5	105.72	104.87	108.46	105.28	103.62	105	105.12	106.73	103.59	103.31	107.85	106.33	106.16	110.99	106.07	104.91	103.87	108.46	104.57	104.67	103.2	106.28	104.12	104.83	107.93	104.66	103.42	105.88	105.21	107.02	103.62	107.05	102.98	99.684	103.16	105.53	105.31	106.91	107.54	104.12	106.42	103.98	104.52	106.1	104.74	106.12	106.6	102.83	103.62
101.93	99.849	99.508	100.47	100.03	100.4	99.862	103.14	99.254	100.52	100.04	101	100.89	98.788	99.943	99.568	101.76	98.046	100.87	103.03	100.52	99.997	101.89	99.804	103.08	97.797	102.62	101.84	95.806	100.89	99.248	101.36	99.805	98.047	99.258	101.84	100.65	103.57	99.39	103.24	102.92	103.53	99.551	101.08	100.02	101.38	98.616	99.725	98.147	103.57
[truncated: 850 more rows]
[truncated: 150 more columns]
