# Supplementary material for: Genetic dissection of main and epistatic effects of QTL based on augmented triple test cross design
Source: PLoS One. 2017 Dec 14;12(12):e0189054. doi: 10.1371/journal.pone.0189054 (PMC5730204; doi:10.1371/journal.pone.0189054)
Supplement: S8 Supporting Information — (ZIP) [file pone.0189054.s008.zip › z4_2000_0.5_5.csv]

103.55	105.31	107.85	100.69	99.991	102.38	104.44	105.09	106.34	104.66	105.78	106.15	103.15	105.78	103.97	105.41	101.2	106.18	106.53	103.38	105.16	100.85	109.07	106.3	106.08	109.18	106.95	105.26	108.08	106.52	108.22	105.16	104.74	101.34	106.33	102.76	109.76	103.15	106.57	105.34	107.44	104.84	109.8	105.94	106.51	104.33	110.49	107.39	107.88	102.93
107.91	108.26	107.32	104.94	105.57	103.77	108.17	105.53	110.21	108.87	104.34	110.74	110.15	107.03	103.39	106.81	112.17	110.86	108.44	102.55	110.22	107.93	108.49	105.84	105.16	106.25	107.08	110.84	107.89	104.26	109.02	104.65	106.31	108.65	106.93	105.9	110.24	109.89	108.79	108.28	104.01	106.23	105.1	110.13	104.87	106.83	105.81	102.92	102.88	109.46
101.94	101.35	97.639	105.87	101.04	98.421	103.68	98.34	100.69	100.56	95.43	100.67	103.51	95.942	98.113	100.99	95.818	97.686	99.692	96.878	97.514	101.14	99.831	101.69	100.88	100.53	105.53	99.477	102.31	97.77	100.17	107.79	101.74	98.854	100.64	98.975	100.75	98.1	95.529	96.51	101.63	100.13	98.648	102.66	102.96	103.46	98.858	101.69	97.956	101.24
98.628	98.957	99.495	97.332	99.293	97.435	98.77	100.11	102.81	98.589	102.68	103.27	98.528	96.292	102.57	99.798	100.07	101.43	98.751	98.124	99.578	96.272	98.527	98.07	103.77	103.82	98.215	104.34	100.86	103.17	99.621	98.55	99.28	102.8	101.79	99.934	101.96	103.69	100.68	97.349	100.29	101.47	103.12	97.774	101.68	102.02	101.07	104.22	100.88	99.787
108.05	109.31	106.89	106.62	107.52	109.61	105.04	106.76	107.45	113.2	104.54	102.7	107.26	107.62	104.21	110.08	108.04	109.2	108.3	108.16	108.63	102.21	107.96	111.72	107.21	109.97	103.47	106.18	104.96	107.66	107.67	102.84	104.19	105.81	110.38	110.35	106.25	103.92	108	102.88	105.07	107.14	105.73	106.47	107.49	104.23	104.93	103.34	105.35	104.86
112.42	109.9	109.57	109.94	107.8	114.12	111.02	106.63	113.04	109.95	111.71	110.39	108.82	108.44	106.85	112.6	110.86	114.33	107	113.86	107.97	109.18	112.97	109.46	111.25	106.05	112.85	109.52	109.81	114.88	115.47	108.2	114.36	113.07	108.12	109.77	115.59	111.79	111.22	112.35	113.88	113.65	109.88	110.52	113.98	110.25	109.71	106.82	113.81	108.57
103.42	103.28	101.23	96.981	101.91	108.28	107.36	105.29	103.8	105.4	104.14	107.72	103.53	103.81	103.21	104.81	104.43	106.82	107.96	106.08	102.37	104.51	102.5	103.34	107.09	104.92	104.31	105.01	104.6	106.2	100.24	101.49	101.84	103.08	105.92	104.78	108.43	105.86	100.65	103.03	105.32	103.3	107.86	99.669	108.18	108.26	103.56	103.2	99.628	105.99
106.89	109.55	109.05	102.64	102.23	109.7	113.68	109.61	107.17	106.31	103.66	109.09	108.34	110.28	104.65	106.63	108.31	103.12	105.91	109.3	107.66	100.19	111.41	104.17	111.33	112.95	104.39	108.47	107.35	104.66	105.9	105.58	107.93	107.38	111.08	104.76	103.8	106.02	104.72	104.57	106.79	107.62	105.45	108.44	106	108.79	104.35	102.74	101.11	107.7
105.39	106.23	108.07	108.25	103.08	105.76	103.23	104.13	104.2	107.25	107.26	105.49	104.85	106.91	104.92	111.12	102.89	101.07	104.69	106.23	104.21	104.83	107.74	104.05	106.03	101.35	101.97	101.82	103.58	105.66	103.69	104.67	106.99	104.73	105.51	106.97	105.42	103.81	104.16	101.15	102.99	106.06	108.24	106.04	111.98	101.31	107.9	106.05	107.09	108.12
108.41	112.13	116.58	107.48	110.11	112.04	113.03	110.17	111.74	115.26	113.38	109.66	106.15	112.2	112.73	109.02	110.51	109.42	106.61	111.73	111.81	108.81	110.31	108.87	108.24	113.53	112.64	113.02	113.63	113.67	110.26	113.25	111.49	110.05	111.7	112.5	114	115.31	112.47	110.71	112.33	110.46	118.69	113.17	114.53	108.14	112.57	115.02	109.61	108.83
105.39	103.84	106.65	100.04	109.57	104.66	102.21	104.07	108.23	107.52	106.73	102.89	106.4	106.02	106.6	106.05	108.11	106.02	103.4	109.69	106.18	106.87	105.54	108.58	103.75	106.76	102.54	106.19	105.89	105.44	108.31	105.64	105.65	101.3	104.09	106.54	107.67	103.47	107.74	107.45	105.33	102.5	105.41	108.67	103.29	101.91	106.18	104.78	103.7	106
94.552	96.672	102.16	96.336	99.29	99.187	104.31	97.413	98.645	97.565	101.41	99.5	100.32	103.12	101.69	101.26	98.986	99.884	98.924	95.82	101.44	102.12	99.857	103.11	99.85	99.637	99.325	99.71	99.416	102.75	99.884	101.13	103.72	98.031	101.21	98.349	100.03	95.663	103.46	95.13	100.69	100.93	100.25	98.395	104.13	101.4	96.269	98.016	103.41	95.825
102.85	103.34	107.84	105.58	102.95	101.79	104.14	104.06	102.1	98.445	105.51	105.22	103.77	102.57	101.3	102.23	103.59	105.39	104.23	100.82	101.61	98.24	108.52	105.77	107.96	100.33	102.2	105.52	105.96	104.83	102.38	104.94	101.89	105.35	104.58	108.02	101.54	101.68	106.04	102.17	107.46	105.48	104.04	101.33	108.81	103.23	104.28	105	99.654	102.06
95.158	100.65	99.155	94.141	97.641	96.383	99.763	97.242	101.41	97.409	93.744	97.427	98.919	98.001	95.687	101.08	104.48	103.64	100.78	100.65	107.27	98.067	95.038	101.36	101.96	101.48	96.7	99.582	96.11	99.239	98.715	98.694	97.875	103.42	99.687	102.5	97.567	101.1	104.49	102.08	101.28	100.64	101.96	101.76	100.11	97.152	94.961	98.677	97.906	101.75
103.89	110.33	107.42	106.55	105.23	106.85	109.12	104.08	104.93	101.76	106.85	108.92	105.03	104.03	105.28	104.53	103.69	104.6	108.26	107.62	103.37	105.36	106.77	112.95	102.65	107.73	105.39	105.47	105.82	105.66	110.5	102.46	103.5	106.23	103.16	102.63	105.24	99.403	106.25	104.62	104.88	105.47	106.87	106.05	107.91	103.53	100.56	101.43	101.56	105.91
102.76	104.57	100.03	102.9	107.63	100.07	102.57	101.19	105.79	105.07	107.98	105.01	103.01	102.77	105.21	107.69	105.74	102.55	103.49	106	103.17	101.28	98.565	102.65	102.34	102.6	101.75	102	105.77	102.46	106.05	103.66	100.15	105.42	103.81	104.97	103.45	105.29	106.96	104.15	105.33	103.66	101.66	105.32	106.53	103.69	103.52	108.02	107.98	103.64
108.4	103.89	108.07	107.13	104.12	112.11	107.45	105.65	103.96	108.58	102.66	107.89	110.22	111.26	105.24	102.58	108.53	104.1	104.33	108.47	104.47	107.19	106.48	107.84	106.07	109.32	107.51	105.31	106.44	107.73	103.21	107.87	105.22	106.67	108.85	107.25	110.4	109.23	107.64	110.42	107.99	107.16	108.19	107.06	106.17	105.37	107.6	103.85	107.47	105.72
107.75	107.32	105.83	104.09	107.78	107.93	108.91	106.85	103.97	102.29	103.99	105.16	104.99	108.64	104.91	103.72	105	106.56	103.03	103.59	104.14	106.69	103.52	102.14	109.09	105.87	106.25	102.11	105.37	105.94	108.74	107.69	105.22	108.68	105.71	105.49	103.99	110.63	106.41	107.68	104.95	108.13	105.55	101.75	106.44	107.13	105.84	106.4	106.81	106.47
110.29	107.26	110.07	112.52	113.46	116.84	111.42	111.43	112.46	108.94	116.16	113.15	114.47	108.65	114.23	110.04	110.41	109.9	111.4	107.94	112.05	113.88	108.71	110.02	111.29	111.8	110.99	112.58	112.9	109.58	114.83	111.4	114.8	113.61	109.05	114.6	110.53	116.91	107.39	110.28	113.07	113.73	108.98	113	113.76	107.46	114.58	108.37	109.69	116.06
117.99	116.26	119.65	116.31	117.63	116.09	122.09	113.64	116.22	118.2	114.19	120.01	117.07	115.84	113.39	119.2	115.93	118.03	118.71	120.94	121.61	115.5	119.76	116.19	116.72	119.87	119.42	112.89	115.74	112.01	115.56	114.43	123.26	117.37	119.36	117.19	119.32	116.41	116.74	117.57	119.3	113.69	116.16	118.68	118.42	115.98	120.34	119.21	117.44	120.52
112.28	109.02	107.73	112.82	109.2	117.96	106.67	108.62	116.19	112.71	110.51	112.77	112.1	111.26	113.48	114.89	108.75	110.53	115.5	111.84	115.49	112.39	110.6	110.05	112.66	111.41	107.22	112.74	116.96	109.98	107.41	112.89	109.48	106.35	108.84	113.56	109.59	110.03	112.48	109.97	111.61	111.06	117.03	115.24	109.83	110.78	113.17	108.38	110.69	107.56
97.245	97.6	99.342	93.841	99.061	102.47	103.09	95.319	98.493	97.428	104.81	102.11	98.86	98.718	100.69	97.647	102.22	100.49	104.11	98.1	95.335	102.94	100.82	98.571	98.753	102.92	102.13	98.734	99.08	99.865	96.234	106.05	101.05	102.75	100.77	99.847	100.41	98.658	101.42	98.747	98.164	99.481	97.509	98.284	102.12	99.593	99.684	103.7	98.183	101.58
108.96	103.4	111.73	105.72	105.6	103.73	104.56	107.67	99.975	103.62	107.32	105.18	103.22	110.64	106.17	103.99	106.49	103.47	105.7	104.23	105.52	107.38	108	104.18	106.22	108.15	103.04	105.51	111.28	107.27	105.07	111.45	109.19	108.69	107.91	107.38	110.06	105.16	109.64	105.62	108.74	111.97	105.95	105.71	105.21	102.59	106.3	109.37	104.9	105.25
110.76	110.07	109.83	111.84	105.08	110.02	109.89	110.23	111.94	109.57	112.49	111.61	111.92	107.25	110.32	111.76	109.87	110.12	107.9	107.31	110.01	111.24	103.27	107	110.49	110.26	107.56	110.12	109.11	113.02	107.47	110.9	110.89	107.44	114.09	109.9	107.35	111.34	108.4	108.87	108.14	112.79	109.79	107.79	111.69	110.01	107.67	112.17	108.99	110.32
94.959	99.69	100.22	99.029	91.828	96.344	97.387	99.967	100.75	97.3	98.761	100.49	100.57	100.22	100.85	110.13	98.488	94.707	100.08	95.528	99.662	103.52	102.39	100.92	101.52	99.097	97.872	102.71	103.94	106.83	100.2	101.76	105.55	102.35	101.9	95.312	97.818	103.48	98.34	100.94	102.32	94.714	98.497	101.75	102.91	104.02	103.27	105.47	99.32	99.091
102.87	99.185	100.9	102.39	97.882	100.26	97.362	98.74	100.02	102.76	100.13	98.956	99.503	102.31	97.164	98.873	95.135	101.75	101.88	95.57	102.24	105.55	103.75	95.335	98.506	102.64	101.84	99.839	102.06	102.86	100.27	97.129	98.87	102.29	100.67	101.48	99.326	99.583	101.81	100.74	94.812	98.001	100.74	100.68	98.594	99.35	96.796	99.473	102.16	101.84
106.07	105.87	104.25	105.84	105.33	101.42	103.68	105.55	101.49	103.03	103.88	101.95	104.73	102.35	96.722	104.19	104.71	105.9	105.99	104.62	100.21	107.69	103.39	111.11	106.63	105.89	102.6	100.88	102.25	105.63	107.36	104.97	106.63	103.33	106.32	104.97	103.1	101.93	100.48	103.36	100.22	97.296	104.88	107.69	105.15	107.4	101.32	100.49	100.88	102.4
107.11	110.58	103.03	105.91	110.35	105.23	106.3	103.56	104.04	105.72	107.69	105.69	105.93	106.84	106.45	105.05	108.12	103.5	107.42	106.81	106.12	105.3	107.05	102.79	106.51	104.78	108.97	102.21	99.81	107.83	105.44	103.95	109.52	105.44	107.94	108.21	103.72	107.62	98.584	109.34	109.38	104.99	105.04	103.26	104.81	104.47	105.66	107.69	106.59	102.7
105.48	105.94	107.64	106.9	106.1	107.55	100.49	104.11	107.96	103.49	102.01	105.74	101.5	105.47	100.18	99.823	105.94	105.49	100.55	108.85	103.55	103.64	105.32	107.41	106.31	100.26	103.71	98.998	104.3	102.88	107.72	102.57	104.81	106.41	107.11	102.61	105.2	105.78	104.92	102.15	100.74	101.65	105.28	103.05	103.25	103.52	102.58	103.97	108.48	104
106.06	104.38	107.66	106.99	103.42	108.59	108.49	103.66	104.47	107.85	102.64	106.74	107.55	108.66	103.34	103.97	106.67	108.05	101.89	107.31	107.84	105.85	108.57	109.76	105.3	107.94	108.51	105.31	102.88	112.53	103.45	103.47	105.02	105.74	108.02	108.12	109.5	104.21	103.9	105.87	107.63	107.13	108.83	105.02	107.17	107.93	110.52	105.05	106.83	107.02
113.32	112.93	112.24	114	115.13	116.17	109.41	111.55	112.71	110.97	111.29	112.04	111.55	109.49	110.6	110.73	111.45	115.07	113.4	113.82	112.63	114.14	110.47	111.83	112.84	113.87	109.16	111.46	111.72	116.01	114.05	110.52	110.36	109.18	113.12	113.42	111.48	110.57	114.88	111.18	111.66	112.19	111.26	109.69	112.04	108.87	110.23	112.82	111.8	109.51
107.59	102.57	111.06	107.81	105.64	107.98	107.8	106.98	108.33	100.05	106.86	104.69	107.06	111.55	107.24	107.99	104.37	103.63	107.39	110.11	106.27	107.23	104.16	108.41	108.27	102.91	102.76	103.71	105.31	105.14	106	107.59	106.8	105.22	110.27	107.58	107.06	107.56	104.16	108.93	107.75	105.41	103.74	104.22	106.71	108.5	108.87	104.09	106.19	109.63
103.71	104.92	102.09	103.12	105.68	103.16	100.86	103.15	108.48	99.496	107.51	105.06	103.54	98.482	106.28	104.04	107.48	111.6	104.14	105.57	102.26	100.67	105.71	108.75	103.3	102.2	103.67	104.76	103.61	108	106.92	106.66	103.77	101.94	105.26	100.55	103.85	104.7	105.4	107.04	105.56	108.32	106.78	102.36	103.93	101.24	106.75	103.75	107.05	98.351
104.73	105.2	107.1	102.45	106.55	109.14	109.61	105.32	105.39	105	106.67	103.99	103.4	107.69	102.56	102.7	105.63	103.21	106.17	108.37	108.86	108.36	105.8	108.67	107.39	102.02	108.15	106.06	104.1	109.61	105.33	102.07	107.55	103.23	102.22	107.33	105.51	109.65	107.37	104.57	105	104.27	107.41	105.34	109.02	102.79	103.71	110.35	101.07	104.18
104.9	103.65	103.75	103.76	104.49	100.48	106.64	106.28	104.05	105.73	107.95	102.74	107.01	102.88	107.92	101.9	104.68	105.3	108.05	107.26	112.55	106.1	106.1	103.61	103.44	107.31	104.26	104.71	104.7	107.53	107.43	101.38	109.54	107.42	105.1	103.73	106.81	101.65	110.22	105.81	106.03	102.12	106.43	103.63	103.49	106.04	105.15	106.08	106.16	104.17
107.62	110.3	111.77	107.44	109.71	109.57	109.59	106.76	110.07	107.37	110.27	111.74	108.34	112.01	107.23	108.46	110.01	111.36	105.3	110.6	108.43	106.91	109.88	115.43	109.98	106.42	114.74	105.67	108.06	112.69	109.13	108.95	109.99	109.39	110.99	110.64	113.1	105.45	112.02	110.9	107.37	112.88	107.49	109.37	100.78	107.54	107.26	111.65	111.37	107.11
111.4	110.58	114.94	111.55	111.76	115.36	113.57	111.69	115.12	114.66	112.11	109.65	114.01	111.07	115.34	113	113.62	111.13	111.67	111.95	110.09	116.96	110.61	110.82	112.61	111.42	113.44	115.43	113.97	117.11	111.07	109.44	112.37	112.39	112.31	113.18	109.72	112.62	113.05	114.16	116.27	114.37	109.06	113.98	113.63	109.55	115.93	112.52	111.72	109.88
102.89	104.32	100.48	98.726	100.14	98.813	101.72	95.259	103.73	101.15	109	100.61	97.525	106.53	99.597	104.69	101.02	102.27	98.061	102.42	99.421	99.118	102.37	97.61	100.46	103.09	99.053	97.304	100.54	101.3	102.03	100.85	100.55	102.05	104.31	104.52	98.437	100.88	101.01	102.94	98.797	103.7	101.86	102.38	100.38	106.36	101.59	94.321	99.039	100.6
97.797	94.739	102.12	100.77	97.565	99.516	99.847	98.645	99.249	102.23	98.337	98.254	107.06	100.66	101.09	103.41	97.636	99.884	97.693	95.835	102.53	103.41	98.226	100.53	105.72	101.05	98.222	102.55	101.26	98.731	101.98	97.569	96.331	101.31	100.64	99.332	105.9	101.66	96.562	97.692	97.499	104.84	101.28	100.29	100.27	103.55	100.69	97.987	103.66	99.286
107.77	105.1	109.94	110.01	108.95	102.61	106.54	107.99	110.72	104.42	104.87	106.12	103.07	109.34	105.28	104.22	102.07	111.33	105.69	106.32	109.38	108.24	108.87	106.22	107.88	106.46	108.42	102.67	106.36	105.53	102.64	103.33	105.06	105.51	105.33	105.93	107.97	103.3	106.77	105.92	99.535	101.47	106.46	107.37	108.69	104.08	108.37	108.77	107.46	106.83
108.73	105.18	105.66	98.509	107	104.89	102.88	109.09	106.37	106.86	105.56	103.72	105.5	107.35	106.82	106.4	107.65	106.02	109.08	110.3	103.65	106.94	108.1	105.52	109.86	109.35	107.75	107.81	106.42	107.55	107.47	103.88	111.99	106.3	111.12	107.15	104.3	104	108.31	104.25	106.08	105.93	104.94	104.77	106.29	106.06	105.74	105.8	105.03	113.67
106.61	108.82	108.58	104.35	103.59	104.91	109.88	105.46	110.45	102.93	102.98	107.31	109.01	102.02	108.36	106	101.1	111.48	108.55	103.02	105.57	102.73	105.31	108.53	104.74	104.43	103.04	105.98	106.76	104.44	107.84	109.34	106.43	104.06	105.29	104.83	111.87	109.43	101.75	108.97	103.93	104.63	109	111.82	109.28	101.78	107.96	110.78	104.06	111.2
109.71	107.73	108.3	108.22	105.4	100.83	109.24	105.75	102.74	103.39	102.72	106.03	104.52	107.39	105.29	101.91	102.31	105.53	105.67	102.3	99.428	103.65	107.92	100.33	106.07	106.46	105.65	104.09	103.9	105.17	100.1	106.45	106.19	104.26	99.841	104.13	101.87	103.25	108.48	98.467	105.61	100.83	107.18	102.89	108.31	107.96	105.1	101.54	104.29	103.28
107.32	103.79	104.58	106.83	107.62	106.01	108.25	106.58	106.47	100.7	102.4	105.56	109.68	108.98	109.54	103.44	104.88	103.56	107.9	103.32	107.13	104.96	110.93	108.1	107.91	107.86	109.86	106.71	103.53	107.36	105.93	103.22	106.98	106.2	99.989	106.04	107.36	106.56	106.5	107.17	107.31	104.17	104.27	108.01	108.31	105.72	102.33	106.11	108.87	106.29
108.85	104.64	104.36	105.44	105.93	105.53	105.54	104.85	106.99	106.41	107.11	105.63	105.38	111.8	107.75	103.53	105.62	111.28	106.56	107.66	107.12	101.59	106.69	105.29	109.12	109.57	105.88	110	103.72	101.87	100.42	109.11	105.91	103.91	105.01	106.93	104.79	107.36	102.59	107.7	103.58	102.47	108.45	105.56	104.05	106.53	105.23	110.76	109.53	105.16
118.26	117.04	121.14	115.63	116.06	120.12	124.29	117.83	119.97	122.52	118.17	117.73	118.46	116.28	123.18	121.41	116.06	114.2	114.14	116.67	114.77	119.53	118.09	116.19	119.99	112.95	118.12	118.2	119.52	117.31	119.59	119.67	115.58	116.22	116.35	123.06	116.75	115.11	118.61	118.68	112.86	120.75	120.55	117.76	119.02	119.04	118.63	116.5	122.2	116.29
112.46	106.7	110.16	104.54	107.64	101.84	106.22	105.23	105.05	108.78	103.89	104.44	103.71	109.23	109.39	104.6	103.53	108.21	105.11	106.43	105.46	106.93	106.79	108.67	102.04	105.85	111.53	105.07	99.647	110.41	107.78	103.5	106.21	108.73	109.56	107.1	106.23	108.81	105.13	105.99	105.55	103.81	105.98	108.26	105.59	104.24	105.15	108.15	100.8	106.99
101.19	109.08	105.2	100.63	106.72	104.87	106.55	101.58	108.55	102.79	105.68	104.04	104.41	109.16	104.64	105.11	107.51	104.79	104.18	104.91	103.91	106.35	104.57	103.11	104.95	105.42	101.77	107.25	99.071	104.02	101.21	100.21	100.13	104.11	107.26	106.44	103.35	104.82	103.44	101.83	105.88	106.86	100.33	103.38	105.46	99.146	103.58	105.42	106.2	102.11
103.54	107.35	103.74	104.8	105.25	109.64	107.04	109.2	105.58	105.16	101.32	105.59	105.66	110.97	106.86	108.54	101.75	102.1	105.71	106.21	107.14	105.59	106.12	106.19	107.62	106.13	109.8	108.26	105.78	103.99	102.55	104.02	107.64	106.85	106.91	104.86	105.29	107.66	106.03	105.19	107.85	107.3	103.92	105.81	108.29	105.42	106.53	107.07	106.71	105.65
98.68	100.11	99.472	98.808	103.04	103.27	101.76	98.355	98.497	102.19	98.552	99.054	103.65	97.988	98.526	99.581	102.83	102.55	98.018	97.664	104.43	98.757	95.753	99.494	97.698	101.75	96.926	102.11	100.83	97.119	99.627	99.767	99.69	101.44	98.537	98.222	98.972	102.8	103.96	95.532	99.288	103.95	94.902	104.07	95.533	97.934	102.99	100.06	100.9	97.354
100.85	102.48	99.511	105.58	98.254	103.46	101.28	98.598	103.49	103.34	105.84	100.45	102.19	97.059	101.38	101.59	100.26	97.362	102.06	103.9	98.311	101.27	98.894	101.01	104.99	103.79	100.42	104.48	96.92	102.55	99.846	97.996	104.49	101.11	99.553	99.671	100.94	105.34	102.01	98.895	102.42	100.39	100.19	101.33	103.86	103.12	102.91	97.326	101.34	100.61
110.52	111.22	112.45	112.05	107.32	108.59	112.93	111.66	114.02	108.89	115.94	112.41	111.41	111.36	113.15	106.57	111.27	110.78	111.73	112.23	106.58	111.17	112.57	109.72	109.58	111.52	112.54	109.17	107.2	110.83	111.56	109.52	113.47	113.23	115.24	112.04	114.28	112.51	112.3	113.66	112.06	113.87	110.63	113.02	110.21	114.97	113.58	106.41	110.12	108.95
103.25	105.99	110.5	106.51	108	107.89	107.88	107.48	104.36	108.03	110.59	102.48	105.86	107.17	107.85	103.61	105.12	106.18	105.5	109.41	109.97	101.96	105.87	104.32	106.21	106.31	106.56	109.38	108.58	105.5	104.14	109.4	106.86	102.48	106.44	107.73	106.61	104.45	104.82	104.81	106.98	108.28	106.45	109.78	110.11	105.21	104.58	108.44	105.13	108.67
110.53	116.24	113.5	109.84	114.18	110.89	111.97	111.32	111.16	112.59	110.73	113.32	114.25	110.19	108.76	112.29	110.01	111.56	112.21	116.1	109.84	109.44	111.79	114.11	112.13	112.01	112.98	108.72	107.93	108.62	111.88	113.5	107.6	112.26	110.15	114.19	112.6	113.23	111.97	109.83	111.03	108.74	114.07	109.25	115.13	114.14	117.56	111	113.43	107.57
104.33	104.86	106	108.35	103.71	105.15	105.65	110.1	104.81	106.56	102.63	108.84	107.02	110.18	103.32	109.78	107.97	103.02	103.32	101.14	106.03	109.32	109.54	106.65	108.32	104.36	105.47	101.44	110.6	105.67	108.66	103.98	106.58	104.69	103.78	110.19	104.92	108.43	104.73	106.16	107.87	102.73	108.61	105.89	104.92	106.15	106.49	105.92	106.15	107.1
97.903	98.004	103.22	99.945	99.961	105.61	97.427	98.013	97.597	102.56	102.8	102.37	98.616	98.808	99.889	100.43	102.2	100.62	99.816	104.58	99.949	101.28	96.291	101.1	96.226	98.286	98.422	98.43	101.27	106.06	97.758	99.012	97.782	103.25	99.833	100.49	98.274	102.78	100.34	104.71	99.039	97.114	101.82	103.71	93.996	102.96	98.509	101.25	102.05	99.617
100.22	102.75	102.35	103.99	103.01	105.7	99.663	99.519	104.55	101.37	106.78	105.48	101.29	99.984	104.66	102.03	105.3	102.43	104.63	101.41	101.46	105.42	108.87	105.62	102.71	102.66	105.52	102.38	102.29	101.36	99.658	105.15	105.13	102.43	101.76	108.39	101.63	102.67	101.63	104.15	101.87	103.87	99.006	106.64	103.38	105.11	104.73	109.01	106.69	105.75
110.41	109.43	114.7	110.94	115.3	111.91	106.61	112.51	111.07	109.75	113.35	111.57	106.59	109.44	110.51	109.52	109.71	112.06	111.45	108.46	112.37	109.64	109.88	109.27	113.4	109.56	110.18	112.1	108.45	113.58	112.42	105.38	111.54	114.74	110.85	110.02	115.74	115.3	108.64	111.55	110.87	110.08	112.44	111.77	108.04	108.49	107.64	111.17	112.06	113.87
108.04	104.07	104.64	103.68	104.5	110.66	106.31	108.09	106.24	105.09	104.03	106.36	109.12	111.36	109.11	109.4	104.03	110.42	102.78	110.74	105.18	103.87	104.21	105.62	105.23	106.07	106.85	105.36	109.06	105.65	103.8	106.08	105.08	104.93	103.66	107.35	105.74	108.58	108.86	111.5	102.51	102.53	106.2	107.52	99.277	105.36	107.17	103.71	109.97	114.17
109.18	112.75	117.59	109.46	113.41	106.74	113.13	118.08	113.61	108.59	112.42	113.15	115.01	112.6	107.46	110.98	113.77	107.32	108.99	113.5	115.53	116.19	111.45	114.44	111.67	113.77	110.53	114.74	109	113.5	112.33	109.69	108.53	111.45	111.84	117.37	113.13	105.32	111.12	109.62	113.28	106.18	108.85	108.75	113.31	112.53	111.73	113.89	112.57	111.7
112.98	115.21	114.95	116.14	110.53	117.36	110.56	111.44	114.15	114.87	114.52	112.39	112.02	108.69	108.03	119.24	117.01	113.74	114.35	113.68	112.89	110.2	113.77	114.3	112.16	109.56	113.85	113.46	111.27	115.41	113.78	118.01	114.24	115.14	107.7	114.21	114.54	115.8	110.6	111.3	112.83	111.78	113.18	115.66	108.65	113.72	112.56	112.49	115.45	112.86
109.42	106.89	104.96	101.57	103.77	105.03	102.53	103.81	103.64	104.88	105.44	105.96	103.54	109.72	108.78	102.17	103.16	101.25	102.16	102.69	105.04	106.54	104.55	101.75	104.32	108.27	107.93	103.29	105.66	105.28	101.88	104.1	105.46	103.53	97.482	99.536	105	105.8	95.273	104.3	106.26	105.02	105.75	108.31	102.12	99.792	104.4	103.02	106.9	109.31
108.46	104.08	106.42	105.47	102.92	102.87	107.26	104.19	107.89	107.18	103.96	107.17	105.54	109.06	108.01	105.35	105.64	105.5	108.04	108.52	105.26	111.87	107.35	107.79	103.38	104.94	106.63	103.56	106.98	104.33	109.28	110.15	107.7	108.43	107.2	104.61	105.3	102.9	104.64	109.9	108.42	110.03	107.81	107.59	101.6	111.71	108.66	108.64	104.03	105.55
104.88	103.84	106.9	101.45	106.62	105.62	108.94	104.33	109.03	104.25	107.69	106.68	103.41	107.61	108.28	108.18	108.32	106.72	104.77	109.39	102.49	108.66	106.32	104.82	107.46	107.37	105.35	109.86	104.93	106.5	112.15	107.87	110.38	103.71	107.55	106.85	107.72	104.44	106.87	108.04	106.66	106.89	104.55	106.2	111.8	102.94	106.9	104.9	110.88	111.65
106.21	104.45	109.33	107.69	105.15	99.608	98.945	105.61	103.01	104.21	104.1	103.16	112.08	101.48	102.61	105.1	106.8	105.11	102.93	109.1	103.73	104.31	106.94	106.01	110.59	109.9	102.8	104.97	104.59	102.26	102.2	104.83	106.07	104.61	104.79	109.33	106.94	102.98	103.3	103.67	99.815	106.72	103.23	105.29	101.64	105.17	103.4	104.25	107.03	104.93
111.07	113.06	107.04	112.11	107.18	109.53	114.39	110.93	113.47	109.93	114.14	109.75	112.87	109.11	109.47	115.24	112.47	107.14	107.88	109.63	114.15	112.57	108.35	109.71	106.39	112.2	111.65	105.78	110.16	113.26	118.25	108.52	111.59	113.87	111.82	110.56	107.53	110.6	109.65	110.06	110.85	110.29	108.09	113.2	108.21	111.68	118.57	111.01	109.65	111.46
111.92	110.22	108.91	108.82	110.41	115.11	112.79	109.36	111.72	108.26	109.61	107.46	115.78	106.06	111.58	111.73	109.12	115.16	106.97	108.26	113.08	111.45	113.51	117.67	113.73	111.34	112.7	110.21	116.94	110.28	109.73	110.17	105.04	111.25	110.36	112.14	110.02	116.15	109.71	111.41	111.47	112.75	111.88	109.62	108.35	112.36	107.15	107.41	115.31	111.39
104.31	105.74	107.27	108.07	107.17	101.86	107.01	102.35	102.79	109.34	103.94	99.196	105.04	105.67	103.91	106.92	103.6	108.58	106.12	103.31	110.24	102.23	104.56	105.1	103.31	107.74	103.94	103.71	105.76	104.79	107.94	102.51	103.65	104.88	102.13	103.97	105.67	103.11	105.02	103.97	107.37	106.79	111.87	104.55	104.13	103.94	103.65	107.67	104.84	104.05
109.3	110.32	111.42	114.56	110.45	109.03	113.41	112.58	110.75	109.81	105.81	113.51	110.98	113.32	111.95	111.47	113.27	107.82	109.08	111.42	107.31	114.48	104.68	108.21	109.38	111.65	111.33	112.66	111.7	110.98	112.98	111.01	112.91	111.02	108.86	110.83	108.5	107.19	112.42	112.13	114.81	107.65	110.45	113.01	110.04	113.96	108.57	110.45	113.1	105.92
105.65	105.68	104.93	102.18	105.66	100.23	101.43	107	104.23	108.68	106.95	103.43	105.14	105.61	103.44	102.2	102.77	102.74	107.88	105.99	110.28	104.26	106.37	103.8	105.82	108.5	103.72	101.7	103.25	108.66	107.39	104.97	105.76	105.32	104.97	102.23	105.87	105.42	105.14	107.55	101.89	107.91	102.54	108.39	105.73	109.09	107.13	105.71	101.47	101.61
122.12	117.03	115.22	117	119.67	119.01	126.69	118.85	113.13	118.34	118.45	115.2	116.23	119.79	118.74	115.57	120.45	116.86	115.5	118.29	118.11	114.54	115.27	116.82	120.23	118.06	121.81	121.3	116.33	117.26	116.72	114.73	115.95	119.43	113.63	121.34	120.88	121.93	115.11	117.99	114.53	110.3	118.28	117.79	116.82	116.23	117.91	115.06	119.67	120.62
102.53	107.28	104.45	104.28	105.29	104.55	107.49	105.33	106.57	108.12	106.17	106.17	108.28	107.38	108.49	110.32	107.23	100.57	105.06	105.81	106.55	107.35	108.78	110.03	109.13	104.11	106.25	107.78	105.9	107.07	109.54	107.23	105.88	104.15	107.66	105.2	104.77	106.9	106.43	106.66	107.92	103.62	104.2	104.31	107.97	102.84	104.02	106.23	110.45	107.1
104.22	103.47	100.81	106.41	104.95	104.67	107.24	111.5	107.45	102.88	103.02	103.51	104.88	104.06	105.29	105.13	113.42	107.47	103.56	104.17	106.99	104.95	105.85	100.83	108.83	104.11	103.79	102.76	103.18	109.22	106.85	108.28	104.05	108.93	105.43	102.75	111.16	106.23	105.46	105.05	104.51	106.39	101.94	103.91	108.27	107.73	102.96	106.37	107.61	101.83
103.87	105.76	104.91	106.41	102.63	103.19	104.56	105.15	103.03	102.14	101.63	106.89	107.64	102.55	104.08	102.28	102.96	99.62	102.41	105.4	104.53	103.02	100.73	104.02	103.91	106.58	103.53	107.21	105.15	108.44	101.94	105.28	105.32	105.93	104.24	104.21	101.25	103.16	103.82	108.95	103.13	103.34	105.3	100.3	106.01	104.42	100.5	106.26	103.49	105.56
105.33	104.99	103.59	108.51	105.47	104.04	108.18	109.23	102.9	104.1	106.22	101.62	102.52	107.07	105.38	109.64	108.39	103.32	108.67	104.69	109.1	112.09	107.98	104.57	106.41	107.5	105.62	109.27	107.86	106.35	102.28	106.13	105.22	104.1	103.39	106.32	105.47	101.53	100.15	105.3	102.34	101.32	105.33	108.73	105.08	107.42	106.79	109.15	108.95	104.62
106.42	111.05	109.16	106.49	106.51	103.94	106.64	103.22	108.33	105.31	104.35	106.49	105.37	102.56	107.06	107.71	105.62	112.19	106	103.05	104.6	105.87	104.91	108.35	107.87	112.04	111.06	105.77	108.09	105.63	106.48	110.13	108.22	110.6	105.91	103.3	107.29	107.5	107.44	107.84	107.52	106.5	105.28	105.6	106.52	108.07	105.25	106.59	110.04	108.33
110.21	115.48	106.24	112.78	110.58	107.7	110.99	107.12	109.1	109.84	112.23	111.23	110.05	109.33	113	113.33	111.7	110.81	113.92	109.2	109.43	109.67	109.05	109.57	112.63	114.38	115.08	108.16	112.26	114.58	113.97	108.13	109.54	111.83	107	116.57	110.83	114.88	112.45	112.89	114.17	115.22	115.65	111.61	112.14	117.27	116.2	114.71	111.26	113.67
112.91	113.24	113.09	112.44	110.33	113.27	115.17	115.13	116.31	109.26	113.05	110.27	113.53	112.89	114.13	111.75	112.38	116.98	112.51	109.79	114.47	109.19	117.71	115.47	112.62	115.47	111.3	114.27	112.51	114.62	113.85	110.41	115.02	114.29	116.14	116.62	115.35	118.22	109.12	111.15	111.96	113.54	112.51	114.59	116.63	111.48	110.86	117.5	112.88	114.45
105.43	108.65	105.57	107.12	103.07	107.92	105.08	106.26	106.8	106.09	107.78	107.5	106.18	100.24	104.58	104.67	105.4	102.97	101.84	107.72	105.73	106.32	106.45	103.57	105.21	104.22	110.42	105.29	105.77	109.16	104.87	105.83	104.53	105.37	108.26	108.93	100.34	102.45	109.67	104.44	103.16	104.68	105.91	106.47	103.65	104.09	107.87	105.57	105.64	107.66
117.21	120.55	121.67	116.67	117.73	117.15	118.05	116.48	116.11	116.8	116.49	117.81	114.5	114.51	118.7	118.08	114.35	115.8	120.89	118.76	120.55	119.46	120.17	118.05	119.27	113.91	118.64	115.73	118.41	120.73	119.76	117.73	120.73	115.54	120.82	119.52	114.6	120.3	117.39	118.42	120.24	119.63	113.06	121.83	123.75	116.02	113.1	118.89	116.67	115.53
104.01	106.83	104.8	106.33	102.33	106.15	111.78	107.61	106.88	103.36	107.29	106.03	104.04	107.53	110.09	108.09	107.51	108.58	101.62	103.15	108.87	109.36	103.35	103.45	102.25	104.94	108.06	110.05	108.01	105.64	105.16	101.22	104.47	107.21	106.73	110.31	109.12	106.74	104.78	103.27	103.79	105.57	103.7	112.05	104.9	109.07	108.12	102.52	105.79	107.78
114.99	110.26	106.95	108.81	109.03	113.19	115.03	110.52	110.43	110.16	111.91	111.53	111.68	112.41	115.55	110.76	113.84	109.23	112.58	105.25	114.23	112.78	112.34	114.13	112.85	115.32	114.55	110.82	112.05	108.26	115.4	113.94	110.09	111.08	107.98	107.85	113.04	113.14	109.96	113.64	111.77	110.86	106.76	115.39	111.51	108.89	113.05	110.55	112.64	114.12
106.48	104.48	104.24	101.63	106.56	100.33	104.14	108.35	102.53	107.39	107.57	102.79	102.61	103.87	105.97	104.85	101.73	106.3	105.78	107.9	100.88	106.1	101.58	104.98	108.47	101.03	104.92	103.87	107.14	103.9	103.02	104.72	103.33	99.566	104.32	104.41	103.73	105.66	108.32	105.68	105.34	104.46	99.8	103.39	104.63	102.58	103.85	103.55	105.61	101.35
104.84	104.92	102.09	103.76	107.02	104.57	100.79	107.69	107.03	105.77	103.84	105.44	104.64	104.15	107.06	108.79	102.75	103.45	105.37	111.48	104.73	105.05	109.48	107.56	104.36	104.45	105.72	102.45	104.38	112.14	108.13	100.28	107.97	108.57	104.53	103.02	107.21	107.34	105.8	105.77	100.4	105.43	103.58	108.86	103.92	102.36	106.96	101.82	102.82	103.49
102.93	109.53	108.6	103.27	106.15	108.59	103.7	107.03	106.95	102.08	103.29	103.26	107.99	107.32	107.41	104.7	104.11	102.05	105.03	105.04	104.9	103.26	104.15	110.3	106.7	107.76	105.75	105.25	108.69	110.76	110.42	103.82	109.14	107.25	105.13	107.68	106.85	108.23	104.52	104.92	97.251	107.51	108.51	103.57	103.93	107.66	103.54	108.63	105.19	103.47
98.885	95.365	95.332	98.969	102.77	100.72	100.31	99.507	100.79	100.7	98.618	104.71	99.109	104.16	101.59	101.26	100.02	98.36	99.463	102.67	96.785	98.392	100.93	101.9	102.63	99.928	97.827	98.67	96.636	98.445	96.24	96.402	99.174	100.73	95.651	100.88	97.286	103.08	101.19	100.37	99.892	104	101.5	98.943	97.548	99.241	103.51	103.24	99.035	95.484
100.44	104.36	106.12	103.01	100.81	106.67	101.01	103.12	105.45	107.57	104.26	101.96	105.93	99.948	101.09	105.68	100.47	108.14	105.66	103.56	101.09	106.14	104.93	104.91	106.74	106.81	109.6	105.2	105.83	103.61	101.6	104.95	100.7	108.92	104.56	101.21	102.71	106.18	103.04	105.01	106.34	104.73	103.24	108.49	107.12	106.93	105.61	104.12	107.96	105.76
108.61	104.41	102.62	99.438	105.07	104.13	102.23	109.56	107.88	106.57	107.43	102.22	99.795	105	107.73	105.74	104.92	104.01	102.13	107.47	103.92	100.2	107.35	102.95	103.68	100.29	102.29	101.37	101.73	107.71	105.56	104.47	108.18	105.57	101.61	107.72	103.66	103.63	103.06	104.29	102.7	99.7	100.48	106.62	103.36	106.1	105.17	110.5	103.89	102.9
104.95	107.82	106.24	100.93	107.19	103.98	103.83	105.62	103.61	105.36	108.06	106.41	106.78	110.38	108.32	106.04	106.52	103.26	110.96	98.607	107.53	108.73	105.6	106.24	105.28	106.37	101.06	103.67	108.33	108.69	103.67	108.96	108.82	105.4	105.98	104.42	103.63	108.56	104.43	103.04	110.17	104.03	110.1	105	105.12	105.51	107.67	102.47	107.36	107.82
108.26	107.04	104.93	107.49	105.64	104.67	105.68	110.26	101.69	110.17	109.37	103.1	106.14	106.52	110.54	106.81	106.11	106.37	102.59	106.48	108.59	105.73	107.74	102.19	105.09	112.47	107.52	107.23	108.75	105.56	107.63	107.53	101.7	110.36	107.5	105.58	107.1	109.25	107.59	110.18	102.61	106.13	106.59	103.91	104.73	107.11	107.93	101.82	100.35	107.35
104.29	101.9	108.94	105.4	99.016	107.78	103.4	101.37	106.55	107.31	104.38	102.8	105.31	105.64	106.13	102.58	101.57	108	103.71	107.2	107.32	108.96	107.72	104.21	109.04	101.46	105.39	103.57	104.24	106.4	107.48	105.38	101.72	104.89	101.31	102.65	108.58	109.16	107.28	101.58	103.16	104.77	105.57	109.98	106.26	105.19	105.48	104.6	103.53	106.51
115.84	113.87	114.57	114.86	114.88	115.7	113.22	112.28	113.43	114.99	114.32	112.54	113.27	116.32	113.16	110.93	115.57	113.08	110.3	112.37	111.97	113.96	109.73	112.19	112.57	113.81	115.44	111.5	110.29	112.35	114.71	110.58	112.39	109.16	116.14	112.85	114.86	116.44	107.86	114.09	112.74	111.9	117.44	115.15	117.57	117.25	116.66	110.42	114.63	113.42
108.07	109.15	111.6	111.44	109.69	113.26	111.4	105.9	110.13	106.6	109.14	108.56	106.33	109.65	109.86	110.93	108.73	114.15	114.12	110.38	107.33	110.18	107.85	111.63	108.47	115.7	114.45	110.98	110.84	113.23	105.61	110.94	108.79	107.34	110.91	107.82	113.77	113.99	106.42	108.83	111.46	109	107.9	111.85	105.66	109.31	112.05	115.3	109.52	110.64
110.84	112.14	110.93	108.2	111.71	111.51	116.85	109.54	111.7	111.85	109.63	108.37	109.73	113.91	110.57	107.88	110.27	109.69	113.18	109.19	112.76	110.46	107.06	110.26	110.93	110.98	115.54	111.25	112.52	109.8	109.12	104.28	106.68	109.84	112.11	110.04	112.29	109.43	110.56	113.35	111.63	111.73	111.69	113.78	114.77	106.19	110.17	109.92	109.73	111.09
104.82	104.16	107.14	106.22	108.25	104.51	104.55	106.22	105.85	102.78	107.56	108.02	106.48	104.58	107.25	104.83	102.44	112.37	103.86	106.48	105.16	105.42	106.18	107.6	104	104.12	104.09	105.08	102.33	103.65	108.1	102.39	104.2	107.72	105.61	107.07	103.02	107.16	105.08	107.02	106.37	111.53	105.91	103.28	104.87	104.54	102.98	109.58	100.95	108.95
100.29	105.04	102.98	108.04	102.38	104.12	109.23	101.06	106	104.12	107.31	104.23	109.13	105.55	100.74	106.02	107.81	108.08	107.58	106.23	107.34	106.93	106.53	106.23	110.54	110.01	105.64	108.07	105.01	107.68	103.3	107.39	104.7	103.79	100.44	104.16	105.43	108.88	105.38	102.57	107.39	105.9	106.31	106.79	103.77	101.6	109.21	103.11	107.03	106.18
113.49	114.36	115.74	116.77	118.51	114.67	116.37	117.33	117.25	109.45	115.31	113.09	113.55	115.12	115.03	114.64	116.09	119.89	113.84	116.59	117.29	114.7	114.98	116.23	117.72	118.84	114.8	115.31	115.18	116.49	120.68	113.11	120.16	115.75	114.42	113.47	118.14	115.96	115.28	117.58	115.66	113.02	114.26	116.89	112.46	115.15	119.09	112.76	115.92	117.71
100.46	102.32	100.51	100.92	96.109	103.38	99.968	103.36	100.31	96.9	96.416	104.61	103.07	104.39	97.032	95.692	103.08	100.98	96.876	98.209	101.27	100.98	103.21	102.24	99.821	101.62	100.53	102.06	104.27	100.64	102.08	96.562	101.85	101.67	99.099	98.403	101.74	104.01	102.17	101.11	102.51	102.69	95.082	98.861	99.403	103.33	101.68	104.46	102.73	97.145
112.96	109.8	109.8	112.2	109.65	108.68	113.38	112.08	111.56	111.69	110.9	111.08	110.77	111.46	107.52	109.41	106.59	109.31	115.8	111.12	114.05	112.6	107.01	112.44	112.11	114.08	111.53	117.93	114.44	112.33	113.08	113.07	109.04	115.33	110.44	113	108.79	107.71	110.02	108.84	113.68	111.22	113.66	108.55	112.22	113.44	109.01	116.42	113.36	113.32
106.94	108.88	107.07	106.5	105.9	107.9	106.77	105.06	108.66	104.82	110.43	104.65	103.05	110.33	102.67	105.14	110.02	105.16	103.76	105.9	106.54	105.03	106.78	107.61	108.73	104.78	105.95	105.8	101.72	105.15	111.13	106.74	107.17	103.81	107.13	104.71	101.88	101.54	105.8	103.74	105.11	109.42	104.69	101.53	105.35	107.37	109.03	104.32	106.86	105.21
113.1	108.48	109.37	109.99	113.49	111.22	115.24	109.79	110.54	110.11	106.41	114.93	114.95	106.65	113.42	112.45	115.06	111.83	108.45	108.35	107.91	113.27	112.35	114.09	114.75	108.16	113.92	115.03	110.43	110.59	114.33	110.47	108.59	113.34	111.8	112.22	110.94	112.47	108.36	111.89	111.32	109.97	112.65	112.47	110.06	108.48	110.43	113.12	112.21	112.54
108.89	101.79	104.18	111.86	107.95	105.97	108.58	107.8	104.66	109.45	104.31	106.89	109.2	103.66	108.93	106.98	106.78	103.91	109.06	104.76	102.5	103.76	110.41	106.91	108.86	102.97	105.16	106.57	107.7	108.34	103.45	109.05	105.84	105.63	109.11	109.25	104.18	104.44	105.3	105.31	109.25	105.48	106.01	103.17	106.58	104.45	108.34	108.38	104.57	107.16
108.01	102.38	107.93	101.48	106.08	104.29	105.52	105.18	100.9	105.12	104.61	103.47	101.82	110.45	105.64	104.41	103.01	104.78	107.5	105.08	112.55	105.48	109.83	105.96	106.05	104.61	105.27	104.59	106.18	105.63	104.15	106.73	105.67	103.54	107.48	110.52	103.65	106.06	101.31	105.67	104.21	106.57	107.27	109.9	108.27	106.65	101.35	106.28	101.11	106.89
116.17	116.45	111.65	116.62	117.27	116.05	118.13	115.83	117.56	117.54	112.21	117.76	117.14	118.21	117.6	113.62	117.31	118.35	116.75	117.75	118.09	115.73	115.03	114.81	116.28	118.43	115.06	114.5	115.61	117.2	116.22	114.56	115.72	113.47	115.27	114.04	114.02	115.08	117.4	115.18	119.45	119.72	115.71	117.61	117.84	118.22	119.87	118.92	119.74	116.29
104.44	106.61	108.04	109.86	108.74	107.77	106.71	110.33	106.26	107.89	107.13	106.44	104.3	103.72	105.73	108.54	104.49	101.11	108.28	111.72	105.39	104.53	107.86	107.77	102.87	108.72	101.9	108.12	107.69	107.89	106.16	107.77	103.28	107.04	104.09	107.57	108.59	104.47	103.57	111.61	107.44	106.53	107.88	108.01	103.28	107.93	111.72	108.26	108.82	108.85
114.75	109.75	109.06	113.29	113.31	110.5	109.56	110.83	109.58	109.08	109.1	112.05	109.65	113.1	111.94	111.37	110.96	114.58	109.94	115.44	114.6	110.37	112.04	112.12	108.93	108.58	110.23	111.13	111.29	111.21	108.97	113.27	110.09	114.98	107.36	113.27	109.62	106.46	110.34	106.42	105.49	111.78	110.61	110.45	113.43	112.87	111.1	113.89	112	112.93
97.248	98.679	99.126	100.75	100.38	99.587	103.04	97.208	99.871	100.08	100.94	102.48	100.31	99.513	99.835	98.3	98.83	100.86	97.133	101.88	97.789	99.479	98.917	103.3	104.36	101.92	99.674	97.003	100.18	99.804	97.834	101.47	100.45	102.98	102.29	102.58	101.97	101.39	104.22	104.73	98.051	96.656	98.615	99.958	98.615	100.1	101.02	102.84	103.72	101.26
96.799	99.42	99.856	102.78	101.14	98.462	100.18	101.51	102.03	98.969	100.26	102.91	101.28	101.53	105.59	101.68	100.06	99.509	103.27	100.88	97.99	99.546	100.32	98.544	99.795	105.96	101.95	99.384	95.546	99.066	103.53	100.68	100.53	100.04	101.32	102.55	100.31	108.01	99.154	97.853	102.06	102.47	95.408	96.389	104.44	100.11	101.05	103.94	100.88	101.66
114.49	115.92	110.28	112.12	107.85	108.16	110.24	114.06	112.11	108.79	114.39	111.77	116.22	111.15	110.73	105.82	111.4	112.36	112.95	109.75	108.15	110.7	112.53	110.49	107.51	111.33	110.43	111.67	115.63	110.85	112.43	112.65	109.53	110.59	111.06	112.17	109.75	112.78	114.68	106.95	108.43	103.89	112.75	111.78	110.24	108.82	111.16	111.2	113.07	110.71
100.22	107.96	105.1	105.79	103.8	101.52	104.86	107.74	107.6	105.87	104.63	106.22	109.84	106.64	103.59	103.08	104.47	103.57	103.32	108.98	106.93	106.14	105.04	104.51	109.26	105.55	104.53	105.34	105.56	107.74	101.43	105.14	105.35	108.17	107.49	106.8	107.02	105.76	106.38	104.58	106.27	105.11	104.85	109.84	99.945	110.34	108.72	104.42	107.49	104.86
106.78	109.49	106.05	106.7	103.39	106.31	103.14	102	107.34	106.17	107.4	103.88	107.37	104.1	106.02	105.44	104.49	100.41	106.31	106.17	106.85	103.47	103.26	104.54	101.64	105.39	103.82	101.94	105.86	106.1	103.63	105.65	104.44	105.72	104.91	105.75	103.06	102.06	106.5	102.33	101.84	106.9	103.65	109	103.15	102.56	100.69	107.05	107.63	106.23
99.705	107.06	107.31	107.08	101.98	106.47	105.19	107.54	111.27	103.91	104.63	104.94	101.91	104.98	104.74	104	107.56	104.74	100.86	103.39	107.12	104.88	103.35	102.92	101.66	103.41	101.74	104.5	106.1	107.61	101.59	103.74	106.3	107.38	105.76	105.47	102.71	109.15	105.51	104.29	104.89	106.62	101.63	104.24	106.35	106.51	103.11	103.34	103.01	104.74
103.92	100.98	97.817	102.35	103.89	101.48	100.87	97.41	103.43	100.11	97.055	99.716	96.343	100.46	98.553	97.879	101.02	100.5	104.23	103.29	103.65	102.67	99.523	102.15	100.28	103.02	100.61	101.69	99.997	102.05	98.619	103.25	105.44	98.241	100.96	96.667	100.74	100.83	100.47	102.63	100.01	102.16	98.127	98.504	100.29	101.62	99.566	105.38	106.58	97.992
114.88	107.94	110.28	112.99	110.9	110.17	109.11	109.71	108.27	111.15	112.3	113.59	109.04	113.34	107.94	106.42	107.89	109.1	113.49	114.91	110.29	109.92	109.55	111.57	109.04	111.41	111.81	103.62	110.51	111.04	110.71	111.6	106.42	105.22	107.46	109.73	107.98	111.03	114.26	109.03	105.71	114.01	106.22	113.15	115.96	112.95	107.44	110.05	110.11	106.87
99.974	101.28	97.087	99.196	99.82	96.784	98.814	99.403	100.51	102.68	97.071	98.405	99.091	104.83	99.778	101.85	102.41	101.47	101.86	99.247	104.05	100.39	96.098	98.026	99.876	102.7	100.32	99.063	99.488	99.085	103.26	99.499	95.299	101.3	102.64	96.904	101.22	97.727	99.533	98.872	99.823	100.44	100.23	103.02	102.77	101.55	100.31	101.73	101.74	103.81
112.11	110.02	111	112.61	109.97	110.73	112.2	115.7	116.25	113.99	111.85	114.74	117.65	110.68	115.71	108.4	106.69	110.36	114.29	114.48	109.86	113.47	114.22	109.6	108.57	111.05	110.37	118.64	109.59	110.21	114.01	112.02	111.46	115.87	117.6	110.32	110.15	111.05	112.97	110.79	112.8	110.72	110.06	120.55	111.87	114.7	112.63	110.12	109.93	110.91
96.406	100.43	97.302	102.5	100.07	98.819	95.589	103.9	96.426	99.987	99.501	99.657	99.116	97.786	99.617	99.877	101.99	96.482	98.107	98.643	98.445	101.15	105.47	96.156	99.353	103.39	99.236	101.49	98.959	102.22	102.56	106.81	102.12	95.272	95.861	99.38	100.16	105.39	96.843	97.277	98.358	97.189	97.209	99.977	100.62	100.54	98.958	98.658	102.24	94.116
107.21	108.72	106.5	102.54	102.45	106.45	113.02	109.39	109.5	105.88	105.29	106.83	103.08	106.49	106.06	104.05	110.19	105.04	108.14	103.06	106.44	105.46	105.06	104.87	108.16	106.66	104.33	106.96	109.56	108.6	109.02	103.16	104.37	108.53	103.15	105.08	102.92	107.21	104.7	107.75	106.27	112.44	104.03	104.03	104.9	107.66	111.78	106.03	110.35	108.27
108.72	106.28	106.88	108	104.62	105.02	110.91	105.43	106.56	103.55	105.04	105.55	103.46	108.79	111.18	106.98	106.79	105.71	104.29	105.94	109.4	108.67	108.27	100.94	105.4	106.75	105.58	107.57	105.61	105.67	104.87	106.43	104.5	109.75	105.64	107.44	106.07	106.23	107.02	103.84	100.94	108.18	102.02	103.48	107.29	107.82	99.92	108.41	106.88	103.28
102.89	102.78	108.23	104.93	103.24	108.76	106.88	107.46	105.35	102.17	109.24	108.66	106.2	104.36	105.63	107.83	105.85	107.34	104.79	106.17	107.82	101.76	105.09	107.49	102.53	104.8	105.85	104.58	106.45	100.31	105.83	101.26	108.69	109.61	105.35	107.65	105.39	103.79	108.21	105.11	108.76	109.63	103.01	106.79	107.14	107.9	106.99	108.33	109.48	108.04
102.06	102.93	104.47	104.06	102.4	104.11	100.23	105	101.91	106.9	105.29	105.79	105.55	105.66	107.42	104.77	104.72	106.81	102.42	101.56	103.46	108.46	101.94	109.8	106.27	103.46	100.24	105.08	101.05	105.35	106.03	104.1	100.2	99.444	105.3	110.29	103.1	105.97	104.3	106.51	106.85	102.67	107.72	102.04	103.91	99.931	108.99	103.49	105.43	99.49
111.82	109.35	113.13	110.93	108.46	110.4	113.68	114.12	116.82	114	112.89	108.92	114.83	111.97	110.02	110.37	113.17	109.38	114.21	110.03	104.71	115.69	108.71	113.05	111.18	110.51	114.47	110.47	108.39	111.94	109.01	111.75	113.35	109.13	112.71	110.5	112.86	107.35	111.97	112.04	112.71	113.57	114.68	111.58	108.38	109.82	112.24	110.42	111.54	110.18
110.67	115.81	110.79	115.19	110.34	113.44	106.49	111.35	110.3	112.11	110.55	112.02	110.35	113.66	112.59	109	112.32	111.74	112.26	114.32	109.2	111.83	110.37	110.61	109.19	110.76	108.55	109.8	112.5	110.22	111.31	112.93	113.55	112.36	112.7	108.52	110.41	109.99	113.49	111.05	106.42	114.21	110.35	112.25	108.56	107.85	110.63	115.81	110.59	115.61
107.7	103.9	105.26	100.12	99.815	106.13	107.28	107.43	105.21	104.92	104.59	104.25	108.3	108.13	103.78	106.58	104.12	106.51	104.76	99.996	105.03	104.01	105.69	107.03	107.44	109.65	107.41	102.07	101.59	102.16	103.35	108.47	103.55	107.89	107.65	104.72	107.2	113.15	107.84	103.91	106.59	103.8	104.46	108.21	102.47	102.46	104.22	103.62	110.4	106.21
103.43	106.88	106.3	105.22	105.95	105.46	107.26	102.16	107.26	104.95	108.11	103.23	101.36	103.73	104.72	100.59	104.23	105.7	103.68	104.74	114.33	111.17	110.81	106.58	107.69	104.64	107.16	105.98	106.71	107.19	104.57	108.54	108.08	107.05	105.68	105.44	105.6	103.33	107.57	101.12	101.97	105.87	104.34	102.63	103.13	103.32	100.68	105.84	104.69	103.09
106.24	103.66	102.82	103.52	103.42	107.62	105.27	106.99	108.49	106.75	110.81	107.22	104.91	105.32	105.65	105.85	107.53	105.09	102.89	101.81	104.95	102.25	101.8	105.52	105.99	105.55	104.08	104.76	106.35	106.28	100.89	102.13	106.61	104.86	104.47	110.13	109.23	108.39	109.47	107.1	108.39	107.52	107.76	108.51	109.41	101.93	107.94	103.97	106.4	105.97
110.32	111.88	114.06	113.66	115.09	108.11	110.43	113.22	111.49	111.23	111.75	108.88	111.47	110.43	113.32	112.73	110.47	114.28	111.03	109.64	115.14	112.49	116.08	112.05	110.88	110.54	107.48	115.81	118.94	110.41	110.6	110.42	114.45	110.15	114.53	112.11	112.49	111.07	114.51	111.91	112.94	116.46	109.49	111.8	111.74	108.27	114.14	113.4	109.25	110.36
112.3	111.1	113.95	111.38	110.54	111.46	110.2	110.84	110.88	111.01	109.59	106.09	109.86	110.97	112.02	108.14	110.79	109.18	106.11	105.27	109.94	109.53	111.02	107.61	106.15	110.16	110.54	112.1	108.08	113.28	112.75	108.18	107.52	107.27	105.98	115.72	109.48	113.99	108.76	109.35	107.25	107.67	111.54	115.93	115.42	106.91	107.84	111.32	112.94	112.93
118.98	117.19	118.88	120.66	118.1	116.91	117.8	117.64	116.74	118.87	118.22	119.58	119.1	116.18	112.25	116.11	115.62	116.84	118.74	116.31	120.03	119.22	122.14	115.33	117.47	116.69	114.08	117.32	118.82	116.67	119.21	117.37	112.4	115.91	123.59	113.62	119.12	121.85	115.83	119.63	114.63	119.38	119.69	118.38	115.3	114.23	117.29	116.92	119.85	114.76
107.12	107.32	108.47	104.44	109.01	105.41	107.98	111.31	105.74	109.24	106.87	102.22	105.97	104.93	109.4	105.27	108.14	103.74	102.64	107.36	102.12	103.95	108.79	107.81	107.17	105.2	103.3	107.51	103.78	108.87	103.76	107.76	105.86	104.4	105.65	109.3	109.53	107.35	106.19	104.45	103.9	102.29	103.65	103.74	101.54	108.54	102.52	108.5	104.68	102.66
112.71	115.11	112.15	113.38	111.1	117.48	113.38	115.63	108.14	111.92	110.17	109.7	112.75	109.87	109.22	109.86	113.13	109.29	111.94	110.38	112.4	110.13	112.41	115.51	114.02	112.06	112.85	108.78	111.46	109.69	111.71	111.69	111.76	112.3	109.39	118.2	106.16	116	112.49	106.78	112.25	109.83	113.14	107.65	112.04	110.14	108.96	114.05	107.48	114.26
116.74	109.42	113.95	114.57	113.37	111.02	116.06	111.19	109.67	116.48	112.89	107.87	116.01	109.69	114.47	109.3	111.77	112.75	119.17	111.03	112	113.77	109.97	111.33	109.08	111.63	112.21	107.94	111.76	111.23	116.75	112.09	111.41	113.39	116.12	109.23	112.49	113.86	110.04	109.98	112.73	109.74	107.2	113.93	108.27	112.19	108.99	111.4	110.8	113.78
107.58	105.79	107.29	103.58	104.14	105.05	103.62	102.1	100.11	100.92	106.58	101.03	109.36	107.03	108.95	103.43	106.96	106.68	103.67	103.26	102.78	104.47	110.62	108.02	105.02	107.23	103.35	106.92	103.68	101.71	106.12	101.76	106.46	106.12	106.86	105.65	101.93	104.47	103.54	107.36	103.18	102.85	110.82	107.87	103.45	103.73	105.36	112.87	109.6	103.04
106.39	111.06	103.63	106.45	108.15	103.68	106.08	105.2	106.75	107.73	104.9	107.88	108.13	108.89	107.19	102.7	104.22	105.39	106.95	100.43	110.45	106.7	101.93	103.9	106.03	110.58	106.65	104.91	108.59	107.6	107.96	104.07	109.18	104.75	100.27	103.89	107.11	106.88	106.75	107.11	106.3	109.31	103.1	108.72	107.2	106.06	109.48	106.66	108.33	105.12
104.48	103.01	106.27	102.93	107.13	105.39	107.83	104.2	105.76	100.87	105.27	107.27	103.4	104.34	103.36	106.8	101.35	106.15	107.81	106.71	103.75	107.58	101.64	106.5	102.18	105.5	106.1	108.33	109.8	107.74	106.51	112.54	107.73	103.58	107.41	107.97	105.25	105.65	103.9	106.42	109.37	106.76	107.06	104.41	102.57	112.05	101.18	104.99	107.12	106.49
108.16	111.04	104.55	105.19	105.28	106.65	103.67	109.39	104.46	104.79	105.15	107.94	101.32	104.06	105.93	104.34	106.39	103.96	106.19	105.2	109.48	103.62	104.62	109.94	104.1	104.33	102.44	103.87	107.7	103.56	108.88	110.06	107.79	104.07	103.34	106.88	102.23	96.64	104.1	108.28	98.045	104.45	109.69	106.23	105.27	105.16	106.83	103.47	105.35	107.11
103.25	99.707	108.3	102.65	105.78	100.67	102.84	105.17	105.56	102.47	108.1	110.37	106.1	107.3	109.22	107.66	105.05	108.01	109.79	106.56	108.05	105.24	107.72	112.9	104.52	101.99	108.3	103.69	105.04	106.2	106.88	104.77	105.99	107.32	108.83	110.05	110.51	106.25	105.18	104.72	106.3	105.62	108.76	103.89	108.91	106.64	110.33	110.41	107.18	104.21
113.16	109.23	109.91	108.93	116.16	110.2	111.4	111.73	108.31	112.6	106.36	112.36	110.67	111.17	114.27	110.63	108.75	110.46	113.24	111.96	109.44	111.89	111.8	112.2	108.32	110.73	112.69	110.06	114.69	112.68	108.38	109.94	115.47	112.07	112.62	110.85	108.73	112.94	112.53	113.72	113.68	110.83	109.77	114.95	111.66	112.67	110.63	108.52	114.25	106.83
110.57	107.47	108.84	114.27	112.7	109.72	113.83	115.65	107.47	113.17	108.06	110.4	110.96	110.63	110.43	112.5	113.94	106.09	114.56	111.3	109.91	113.97	110.76	114.53	112.9	115.86	112.86	113.08	111.49	111.02	113.65	112.36	111.09	113.03	111.54	114.04	113	111.04	113.43	109.01	108.91	109.48	108.49	112.2	112.56	111.54	110.65	112.75	108.78	112.58
101.96	105.39	104.18	103.7	104.69	109.85	102.39	104.13	108.57	107.16	111.38	102.56	106.4	108.3	106.67	107.25	108.01	106.33	109.66	106.22	104.29	106.71	107.44	107.33	106.04	113.69	110.89	106.25	105.18	107.35	102.87	105.41	107.28	109.95	105.4	111.14	103.33	104.61	112.39	111.07	106.35	112.16	105.5	105.43	108.84	110.13	101.29	105.77	106.94	102.46
102.28	101.49	98.86	100.29	100.27	101.98	96.354	98.59	102.27	101.44	100.54	94.911	98.978	96.438	96.674	99.309	100.97	97.662	101.03	102.36	100.31	101.75	100.23	101.97	99.169	99.739	97.524	102.06	100.77	100.56	99.028	94.862	97.094	100.15	100.75	99.756	103.4	101.32	101.61	104.72	97.92	99.165	99.537	100.81	95.937	100.64	102.33	99.466	99.312	100.48
114.62	113.19	110.33	105.47	110.34	116.07	114.04	108.34	107.37	109.22	110.81	111.66	110.23	109.93	117.49	109.24	103.69	111.06	111.58	114.25	116.99	112.2	114.04	110.9	113.99	113.63	109.94	112.17	111.01	114.24	114.33	111.78	112.79	114.29	112.12	115.39	114.04	112.55	113.79	108.88	113.83	113.19	108.96	112.86	108.64	109.84	103.66	108.27	104.7	113.99
102.7	103.51	102.7	102.99	101.27	104.2	104.79	106.58	108.52	106.98	108.84	104.16	108.9	104	109.05	99.676	103.97	106.56	106.06	101.38	105.17	103.21	105.5	104.4	108.75	107.66	108.71	108.14	109.48	106.66	106.99	103.69	105.74	105.6	105.66	106.5	104.05	107.03	106.64	102.55	106.46	105.55	106.73	101.59	105.25	102.51	104.9	108.61	104.76	101.93
112.03	108.98	110.37	108.54	103.18	111.28	110.22	107.33	111.04	110.81	110.41	114.9	111.4	114.45	107.41	110.68	107.97	108.22	113.91	107.22	114.73	113.04	107.51	112.49	108.78	114.98	113.19	115.41	117.81	110.79	110.2	109.19	111.43	109.63	112.02	107.04	114.97	107.24	109.48	113.57	106.73	107.9	113.58	111.99	112.11	109.58	113.65	107.78	113.8	109.37
103.24	105.72	101.03	106.23	105.43	105.91	105.02	103.38	105.53	107.42	103.69	106.26	103.54	101.97	103.5	104.77	107.35	104.39	101.49	107.57	102.36	96.277	104.32	101.98	101.67	102.85	102.46	100.6	105.68	105.23	104.44	104.8	104.52	103.67	105.06	104.36	99.023	104.24	104.9	106.3	102.23	101.75	101.61	106.82	104.16	106.96	103.82	108.11	103.21	105.43
104.38	105.13	103.45	99.761	104.32	104.77	103.75	103.84	105.3	104.61	102.3	102.56	106.03	105.28	103.52	104.14	108.09	105.93	101.58	99.361	108.25	102.41	106.37	106.33	110.71	104.59	106.7	106.18	105.62	105.25	109.36	101.07	103.56	103.34	104.32	102.21	105.91	107.3	105.65	106.3	105.89	103.85	103.87	103.64	107.27	106.52	103.47	102.85	104.86	102.39
116.45	104.42	113.5	110.19	108.75	115.32	114.42	111.28	116.35	116.03	110.13	111.94	112.56	111.15	115.24	115.98	110.98	114.36	113.04	112.66	109.04	113.15	110.55	114.84	114.53	117.18	112.11	113.06	111.58	112.94	114.48	113.65	112.45	115.48	113.1	113.45	108.86	110.15	111.1	110.28	114.1	115.37	110.51	114.23	111.97	106.54	110.34	107.6	114.84	110.03
106.46	108.6	108.28	108.89	105.16	108.9	107.67	106.1	104.7	103.03	107.25	112.79	108.45	104.72	100.56	106.53	104.47	105.44	109.79	105.09	109.13	109.39	105.64	108.53	105.33	108.3	106.82	105.61	107.24	106.92	102.49	108.27	102.76	107.3	106.48	108.7	106.53	104.41	102.36	102.32	104.32	105.16	108.93	104.63	106.86	106.05	104.39	109.66	103.25	106.75
98.608	94.545	101.36	99.573	98.788	99.009	101.13	102.68	102.34	97.668	95.252	103.26	100.14	101.5	99.554	100.21	103.51	95.207	104.61	101.1	102.52	100.7	98.109	102.62	102.72	100.48	98.122	98.314	102.79	99.421	98.859	101.97	103.6	105.12	101.2	100.35	103.66	99.457	98.667	100.75	100.9	100.61	100.08	101.47	100.78	101.36	97.069	100.92	98.741	97.34
110.42	110.02	113.81	108.75	113.31	112.04	114.18	107.65	112.8	110.02	115.44	111.65	110.72	112.66	113.6	108.13	115.33	112.62	109.23	112.48	107.98	112.97	108.43	111.63	106.94	112.15	111.87	112.2	114.66	113.84	111.99	115.62	112.37	111.99	109.19	114.45	112.25	116.46	110.69	111.95	115.27	111.56	113.06	113.53	112.46	111.73	110.9	111.54	109.19	110.87
107.51	103.96	103.13	104.35	108.83	106.18	100.42	107.06	110.96	104.28	103.64	106.26	106.97	107.87	109.61	103.84	106.11	106.65	111.44	104.12	111.85	107.15	106.19	112.08	104.24	105.27	106.96	106.53	101.22	107.73	107.49	109.49	107.71	105.04	105.7	110.19	107.23	104.1	105.6	107.6	109.14	106.76	103.31	104.33	108.8	107.28	108.84	106.08	106.36	110.56
107.92	113.39	112.03	115.12	111.11	113.56	112.19	110.26	111.73	110.18	112.03	110.93	110.79	112.99	114.32	107.39	113.74	109.28	111.74	109.27	111.18	114.06	112.23	113.22	109.84	107.58	114.9	114.28	110.93	112.78	116.32	111.29	116.44	109.25	111.86	109.56	114.82	111.09	114.42	112.18	109.8	109.27	108.99	112.55	116.97	115.59	105.87	113.68	107.77	114.02
113.72	113.81	111.76	117.94	114.78	116.68	119.87	111.85	118.72	118.53	112.62	116.45	113.37	112.22	115.33	118.05	115.52	113.43	111.82	116.41	116.97	115.68	117.6	115.47	112.9	117.28	110.15	113.29	119.54	113.55	119.88	113.39	116.64	112.81	116.75	117.35	116.14	119.06	119.21	115.74	113.56	114.86	112.22	113.23	114.56	116.1	115.34	117.37	115.99	116.85
105.24	108.74	100.43	104.3	100.74	106.79	104.31	104.69	104.61	105.35	101.34	106.96	105.51	104.48	104.58	98.051	106.77	106.71	108.52	109.52	110.35	103.4	107.59	105.65	102.74	103.38	103.02	107.1	107.14	106.71	107.55	109.83	104.2	101.59	104.63	105.66	105.97	105.66	103.68	108.46	103.77	106.76	105.18	100.99	106.56	104.13	105.67	109.98	106.82	105.75
111.25	112.68	110.35	112.94	111.64	111.35	115.25	110.99	108.6	109.66	109.58	112.26	107.54	108.62	104.92	110.28	113.15	106.77	113.67	106.14	112.96	112.94	105.63	106.98	110.11	110.18	112.77	112.07	109.57	107.03	112.16	108.17	110.53	107.81	109.63	106.74	105.84	108.89	107.69	104.94	110.95	112.99	109.76	113.34	109.33	107.03	114.41	111.04	106.73	113.48
100.82	102.32	98.982	100.25	103.98	102.53	96.59	100.94	99.881	100.09	98.695	100.62	101.05	101.24	103.71	96.883	103.76	107.01	99.645	97.992	101.13	97.9	98.647	96.942	100.84	102.74	104.83	100.29	102.34	102.8	103.08	98.126	95.592	98.294	98.032	104.36	99.248	103.81	95.885	97.397	95.601	98.58	97.978	103.78	100.21	101.37	102.35	103.88	99.796	105.34
110.3	108.98	107.74	106.55	103.46	100.83	106.64	111.33	107.51	116.24	107.33	104.99	105.81	106.24	107.29	105.61	105.31	107.11	105.37	105.95	106.66	111.68	106.57	105.56	103.2	107.74	105.99	100.69	106.34	109.43	105.88	107.32	109.29	105.47	112.35	104.28	107.88	104.82	108.96	101.22	105.76	104.93	101.3	106.46	106.17	108.1	108.15	106.88	105.58	107.69
108.7	104.55	104.94	107.74	104.29	106.37	109.31	107.02	105.88	107.56	102.57	103.19	107.28	105.9	105.42	111.09	106.75	107.3	104.64	103.18	104.16	107.56	107.47	101.43	105.51	107.78	106.33	104.27	110.23	104.97	103.79	103.81	107.51	107.51	104.18	103.65	102.09	105.8	106.97	107.55	104.13	104.03	106.74	106.58	110.81	109.96	106.34	103.08	107.65	104.7
108.45	104.97	107.73	105.11	108.84	103.25	107.5	109.72	108.15	110.64	108.08	108.86	104.02	108.04	106.48	105.87	105.27	105.83	106.79	107.58	102.94	107.24	111.4	102.37	104.86	109.5	108.95	109.58	108.8	100.26	104.84	104.08	106.08	101.4	102.94	110.26	101.91	101.67	108.6	106.17	104.6	104.44	104.2	104.92	106.67	104.99	106.83	105.98	104.09	105.75
106.97	109.73	108.84	110.38	111.08	112.37	114.67	113.91	112.62	115.06	110.63	112.91	110.88	112.2	110.79	106.78	109.71	110.31	107.66	114.66	112.17	110.42	110.88	111.07	110.7	113.19	111.54	111.63	110.31	111.15	111.29	111.87	111.65	108.22	112.23	113.65	108.83	111.88	111.06	109.15	114.1	108.3	108.95	109.97	107.75	111.43	113.95	110.69	111.95	111.37
101.81	105.68	106.38	108.08	102.56	105.42	109.05	109.17	101.13	110.54	104.2	105.05	103.97	103.62	109.72	101.88	106.35	105.27	105.22	107.56	107.2	106.87	106.55	107.69	101.46	108.5	105.16	109.51	109.63	103.43	105.39	100.18	107.55	103.82	104.02	109.83	102.01	106.22	101.83	107.42	103.99	98.477	106.62	108.99	103.89	103.86	111.1	102.37	105.4	108.24
106.61	105.92	104.38	106.74	100.94	102.95	107.31	99.926	108.92	104.44	109.81	101.79	108.17	108.62	106.68	106.61	103.38	104.65	108.7	108.53	102.63	106.69	103.3	105.34	107.86	107.56	105.28	105.12	109.11	105.84	104.71	107.58	101.86	107.11	102.76	107	104.5	106.91	105.59	101.65	104.9	100.93	104.8	109.15	102.87	105.93	103.73	107.99	104.41	105.49
107.94	107.65	109.44	105.51	106.2	110.86	107.38	107.71	105.74	105.82	109.7	104.5	108.56	108.18	105.59	108.34	108.61	104.52	110.53	107.12	107.25	107.06	108.97	110.2	106.72	108.93	105.5	109.37	107.93	111.6	106.25	103.75	110.56	109.29	103.56	102.49	106.38	104.07	104.64	108.85	104.51	107.77	109.89	106.29	108.01	105.4	106.79	107.09	104.8	105.09
112.53	117.36	111.83	109.39	109.81	108.87	108.7	108.63	111.84	113.84	107.91	110.9	115.41	112.94	112.71	110.46	114.72	108.5	109.61	111.48	114.54	117.54	110.71	110.2	111.19	110.15	113.48	115.18	113.13	113.65	110.09	113.46	109.34	108.71	110.1	111.96	111.48	113.41	113.98	112.31	114.76	111.68	113.5	114.05	105.95	114.66	111.43	112.39	112.97	113.47
106.75	108.16	107.56	106.55	106.47	106.05	111.14	102.17	106.44	108.35	106.13	109.68	107.33	106.57	103.05	104.5	107.84	109.84	102.55	107	107.45	106.34	106.03	104.76	104.64	109.55	103.9	105.64	100.74	107.01	107.53	108.2	100.79	107.92	104.12	103.85	105.66	104.96	103.82	105.95	103.05	106.74	101.06	105.96	105.33	112.31	108.33	107.31	106.62	107.12
104.35	105.02	106.77	109.63	108.29	110.8	102.3	106.49	109.06	101.98	107.55	109.1	104.82	103.73	103.93	105.35	103.34	105.55	105.77	104.86	106.04	110.23	106.19	106.2	107.82	107.09	105.72	106.61	107.74	109.57	104.21	105.9	104.23	109.15	110.31	104.5	104.2	108.51	103.76	108.62	108.83	107.83	107.52	112.6	108.66	104.16	108.31	101.97	107.35	107.67
111.72	113.2	112.75	106.9	108.93	111.72	112.34	111.75	113.59	114.76	107.75	117.45	109.84	110.59	113.87	113.27	119.33	112.76	114.31	111.59	112.81	114.56	115.07	115.16	112.82	111.27	111.19	109.64	112.94	111.33	108	109.52	114.3	111.43	110.3	106.84	112.52	112.23	115.35	115.43	111.5	113.26	105.1	115.08	112.25	107.21	115.81	111.61	108.05	112.42
105.73	104.06	110.24	108.17	104.85	108.97	108.32	108.44	103.33	104.77	102.64	104.74	103.73	107.42	102.66	108.71	107.84	103.98	103.97	103.44	103.88	104.9	107.39	109.46	108.65	105.34	105.43	101.38	105.88	105.99	104.89	109.39	109.12	101.27	105.38	105.18	103.77	103.32	105.79	103.9	101.87	103.21	103.18	107.7	106.69	100.83	106.18	102.11	100.31	104.54
113.28	113.8	112.97	111.88	110.8	109.21	115.4	117.05	109.81	110.87	110.39	108.45	108.27	113.66	114.44	111.29	112.76	109.89	113.76	109.64	114.92	112.68	114.97	115.4	110.63	112.76	114.41	112.7	109.79	113.52	114.3	109.68	109.57	111.34	112.01	112.11	107.8	112.78	109.43	108.78	107.44	113.49	115.73	112.22	113.97	109.89	110.93	109.04	115.26	109.55
108.84	107.12	107.85	103.98	106.63	106.69	108.27	102.82	104.53	103.77	103.38	104.87	104.56	104.99	105.02	105.38	104.11	104.16	104.96	100.3	104.14	106.97	100.22	105.64	106.57	101.02	104.57	106.91	102.98	106.17	104	107.13	105.79	107.08	105.98	108.82	104.62	102.29	105.23	103.31	104.06	102.13	109.52	106.28	104.62	103.71	103.06	107.16	112.52	104.9
112.78	110.13	110.41	111.91	112.51	112.45	108.38	110.05	110.49	111.72	108.93	109.84	109.78	113.3	115.91	106.82	108.99	112.73	108.47	112.1	117.74	113.38	111.85	105.98	113.49	109.2	111.69	111.78	111.31	105.49	106.91	109.63	111.03	111.82	107.93	109.49	113.74	110.2	113.14	105.96	113.41	104.34	111.39	108.49	113.03	111.41	108.57	112.3	111.37	108.42
109.09	104.37	105.03	107.16	108.45	108.75	105.16	105.74	106.64	107.7	110.8	106.27	109.51	104.64	109.28	107.63	108.22	102.11	110.25	106.07	108.93	110.15	108.77	105.6	112.72	104.26	108.75	110.82	105.01	104.55	108.79	106.33	113.16	102.91	106.36	109	107.96	105.3	107.07	103.96	107.22	105.68	111.49	113.41	106.2	110.01	110.61	106.98	107.65	107.67
108.06	108.12	100.94	107.38	109.39	106.52	111.51	103.82	104.21	103.74	104.67	106.31	104.41	103.9	105.42	108.11	104.69	106.98	108.82	107.35	105.72	104.03	106.07	109.41	103.7	110.69	108.98	104.48	105.35	102.85	107.62	107.33	106.24	108.52	107.83	111.6	104.93	106.27	106.34	106.32	106.23	108.94	108.45	104.44	103.51	104.99	105.27	105.68	105.35	105.46
98.464	98.146	103.22	100.61	100.23	100.68	103.05	104.93	103.46	100.81	99.87	102.35	107.87	95.766	98.089	97.409	102.77	96.695	96.184	99.641	98.418	98.44	100.04	103.45	100.94	97.36	96.195	99.196	100.17	100.26	101.62	100.36	102.04	98.298	99.66	102.6	97.529	100.95	97.015	103.22	99.216	97.966	99.74	102.54	99.412	96.095	99.237	104.24	96.124	98.981
112.96	112.2	109.69	111.05	112.44	117.15	109.44	109.79	106.31	110.72	110.72	116.57	114.14	111.74	113.46	114.52	113.37	112.61	110.11	114.04	115.07	110.84	117.28	111.49	110.05	109.97	113.47	112.31	114.22	111.91	110.97	110.26	110.6	110.74	110.56	110.3	113.65	110.46	111.11	113.16	114.77	111.82	111.8	112.01	113.3	111.9	115.91	114.05	108.93	107.25
104.27	106.25	104.41	102.68	104.69	103.12	100.71	101.04	104.56	109.15	101.36	99.133	108.9	104.62	104.18	102.07	108.02	108.4	106.36	108.7	105.15	104.07	109.37	105.44	103.66	107.33	106.15	105.81	102.26	109.07	103.56	105.94	105.66	106.32	100.78	105.8	103.04	103.56	104.79	103.56	105.22	103.79	112.29	101.79	104.63	108.51	102.3	106.98	101.72	103.09
99.051	106.99	106.06	110.18	107.66	105.25	107.8	103.74	106.91	107.27	103.65	105.64	104.35	105.99	110.24	107.79	108.57	105.18	104.6	112.8	107.33	100.37	105.82	102.95	107.82	108.84	105.78	106.68	105.03	108.47	111.38	104.68	105.69	105.15	108.93	101.23	106.65	105.05	110.54	102.61	110.42	110.49	106.51	105.52	109.02	102.48	103.05	111.67	106.71	108.2
101.14	106.14	103.52	107.72	103.99	105.14	110.56	111.52	103.95	103.72	102.48	109.29	107	101.19	101.86	103.9	102.47	105.88	105.76	103.26	106.95	107.31	109.87	105.98	105.45	108.09	100.16	106.4	102.02	107.46	101.08	108	101.99	104.71	99.955	107.19	104.58	105.06	105.28	108.21	104.3	109.03	107.39	105.64	103.25	106.92	107.82	106.03	104.33	102.48
103.86	108.12	109.07	106.46	108.79	109.74	107.12	111.95	102.79	104.03	105.32	108.42	100.24	110.83	103.62	105.79	108.14	108.97	103.93	106.44	105.51	106.75	107.15	101.4	105.42	109.8	103.97	110.66	109.79	101.33	103.24	110.63	105.8	106.15	107.36	102.01	105.58	103.05	105.71	111.14	104.39	102.04	102.83	110.48	107.26	107.47	100.95	108.6	110.67	105.92
110.72	111.22	109.29	112	111.39	108.88	111.76	109.98	109.06	109.13	109.24	108.28	107.54	113.21	109.81	106.44	109.73	112.21	107.69	107.73	109.71	106.78	110.25	108.63	105.61	106.72	113.02	111.36	110.23	108	109.38	108.71	108.71	110.32	110.06	107.5	112.76	107.43	112.11	110.47	107.36	110.88	107.12	109.17	107.22	105.14	105.83	106.98	110.23	111.42
109.45	109.66	116.56	110.64	111.88	110.64	113.45	111.95	111.52	110.27	114.8	114.41	109.05	114	113.83	112.28	112.14	110.17	109.45	110.8	112.9	114.14	109.31	112.25	109.23	109.88	110.06	112.37	105.4	111.33	111.19	110.86	109.94	111.9	108.58	111.39	109.57	110.3	112.6	110.26	111.17	110.22	113.43	113.47	109.61	108.57	111.37	114.65	111.7	111.83
116.32	118.44	115.4	114.92	117.78	113.58	117.75	116.25	119.14	115.51	116.53	108.86	111.42	115.58	116.53	114.41	113.91	116.04	116.53	116.36	113.26	116.33	115.04	114.77	115.89	115.48	115.44	116.2	114.5	115.96	116.87	114.44	117.41	118.47	114.86	116.63	119.17	113.98	114.95	112.64	114.33	116.96	113.41	116.69	119.55	112.81	117.17	115.65	113.61	120.6
102.57	105.03	104.05	101.51	105.1	105.41	104.08	104.63	103.94	103.99	104.44	102.67	106.49	102.7	102.77	103.44	104.46	109.25	108.5	105.32	106.94	102.03	105.34	106.36	101.5	104.44	106.33	107.22	107.41	102.84	104.2	109.33	107.5	101.61	104.24	108.22	104.74	101.5	107.73	103.77	101.92	109.6	103.49	103.1	103.7	102.7	105.31	102.77	104.29	105.73
97.44	103.39	103.14	100.45	99.032	99.744	98.958	101.38	98.156	96.819	102.62	103.6	100.64	98.754	103.31	100.65	103.43	101.42	97.614	98.923	103.49	101.21	99.942	100.57	99.897	102.44	100.84	100.87	97.986	98.484	97.709	95.008	99.83	107.34	98.182	102.16	97.276	100.49	100.75	103.1	98.778	97.519	101.93	98.047	97.102	100.6	100.76	99.416	98.103	103.04
103.17	105.79	107.91	105.63	106.87	102.78	105.33	103.12	107.47	108.25	105.97	102.18	105.92	107.26	111.29	104.05	103.18	107.09	107.11	109.86	102.99	109.06	104.97	109.88	109.43	105.34	103.94	105.23	102.2	108.59	105.44	109.63	107.97	107.17	107.4	103.17	104.42	107.45	108.4	107.33	107.46	101.3	103.66	106.67	108.58	107.67	104.79	107.18	110.73	105.97
106.38	106.91	105.27	103.11	102.92	100.27	102.69	102.72	105.02	103.39	105.57	104.35	102.41	105.51	102.97	101.25	99.322	101.28	103.98	104.73	106.37	108.6	103.15	102.26	107.2	107.3	103.05	100.57	110.1	101.86	105.15	100.74	104.72	104.27	106.21	102.79	103.02	104.01	102.25	102.44	104.82	103.01	103.73	107.43	102.27	99.378	104.62	106.78	107.22	103.97
104.12	106.7	104.02	106.82	107.74	102.94	105.48	106.38	108.96	105.76	103.37	106.69	104.35	104.87	104.22	106.89	103.36	106.2	105.09	109.46	104.04	106.15	104.11	107.31	103.91	101.97	109.45	106.67	106.23	103.1	106.45	106.46	104.48	102.13	108.55	107.29	102.67	102.51	106.99	105.33	105.62	108.9	108.22	106.76	104.95	108.18	106.76	108.33	104.79	107.76
114.5	108.84	106.58	109.66	110.99	106.96	111.78	107.18	111.89	113.79	108.38	109.76	111.22	109.91	108.26	110.67	111.17	112.9	107.86	107.18	110.78	107.43	110.31	108.68	112.67	113.98	112.4	110.38	105.56	111.95	106.91	111.28	106.04	113.01	108.69	112.42	106.3	106.8	108.29	112.07	110.9	111.14	108.26	107.82	106.95	105.63	108.4	111.35	111.48	107.98
112	108.57	112.67	113.02	109.09	107.44	107.75	111.17	109.54	110.73	113.29	111.88	109.82	109.05	107.31	108.54	109.79	110.48	108.14	112.21	108.47	114.34	112.52	113.47	107.8	112.43	110.26	111.66	111.09	105.99	106.28	117	111.33	111.87	110.51	108.55	109.87	109.14	115.33	109.3	109.09	107.61	110.8	108.13	105.27	110.31	112.98	109.41	113.9	112
111.48	108.03	107.81	104.67	108.64	109.88	106.13	108.29	105.26	107.45	109.66	105.32	107.29	108.04	105.19	105.73	101.66	107.47	107.75	106.97	101.8	103.97	106.24	106.98	105.55	105	105	105.96	107.68	108.27	103.35	101.59	110.97	101.58	104.01	105.88	106.91	108.03	107.8	104.46	108.14	106.31	110.27	112.83	110.81	107.57	106.37	106.74	107.01	110.39
102.45	109.22	108.69	101.75	104.99	108.78	105.42	111.04	107.34	107.05	106.21	104.95	107.59	106.42	107.68	101	106.73	107.73	105.92	107.26	102.34	102.51	107.25	105.68	105.3	104.75	105.13	100.45	106.92	105.52	100.55	109.64	108.54	106.6	111.65	105.9	103.95	109.18	99.591	102.92	104.23	103.4	107.54	103.09	102.64	103.85	102.35	102.82	102.77	106.54
107.99	102.38	110.24	108.19	106.95	105.29	105.35	104.72	104.81	109.42	107.06	103.33	110.13	106.66	103.79	107.38	101.05	106.04	109.23	105.88	109.82	104.77	109.24	107.17	104.32	111.02	107.69	102.22	109.25	104.28	103.85	103.74	109.61	106.53	100.53	104.82	102.8	103.86	102.78	106.96	109.94	110.5	103.33	112.5	107.89	102.67	105.02	105.98	106.01	107.13
105.11	103.67	107.07	108.71	105.51	108.9	105.94	103.85	106.02	105.4	103.54	106.34	103.12	103.09	100.64	101.16	102.15	106.82	102.81	102.9	108.62	101.42	107.99	100.92	102.82	107	107.38	102.48	103.05	104.17	104.53	101.85	105.74	103.6	104.5	104.94	103.93	107.35	103.74	102.59	103.88	104.61	105.01	104.68	103.61	104.05	102.59	104.73	106.6	105.35
106.59	97.452	104.51	101.93	105.95	108.92	105.88	105.56	102.91	104.39	107.64	100.67	104.43	105.28	100.41	106.5	104.35	107.86	109.12	106.29	102.32	108.37	102.12	102.54	105.5	103.89	106.23	106.52	105.57	101.22	100.3	107	105.77	101.56	108.21	102.88	104.81	104.04	102.82	103.64	106.59	105.98	107.33	102.43	105.73	106.51	103.68	103.19	103.99	104.47
97.93	98.44	99.503	100.21	95.643	96.542	97.991	101.46	98.528	97.317	101.03	100.31	96.444	98.174	100.93	100.01	100.15	108.71	100.71	102.17	99.849	101.64	97.537	99.901	96.263	98.512	98.995	99.711	98.781	102.63	99.341	98.62	101.53	101.4	101.97	103.25	101.32	98.765	99.216	99.847	97.827	96.154	101.43	99.069	103.21	102.4	97.118	99.225	97.872	98.96
103.99	110.2	103.67	105.67	100.87	103.67	103.34	102.71	109.79	102.7	103.08	103.89	105.51	104.69	105.75	100.85	103.03	110.56	104.11	105	108.45	108.58	107.2	105.31	104.36	107.55	100.29	106.53	102.7	106.09	107.43	106.57	107.62	99.806	101.21	112.35	103.98	102.8	104.09	103.21	109.74	112.5	103.02	106.45	106.61	107.14	102.54	102.8	102.47	100.4
110.19	102.97	108.24	105.5	104.21	107.67	105.52	110.52	105.63	108.44	103.26	105.77	107.51	107.76	110.2	103.78	106.98	104.14	104.67	105.97	106.86	105.13	103.88	107.02	104.21	107.41	102.42	105.77	103.81	105.97	106.77	104.59	107.73	107.13	109.39	106.16	104.07	104.64	105.71	110.91	107.99	103.19	112.02	101.01	105.19	109.79	103.52	103.88	107.27	104.98
107.33	101.33	106.4	103.41	106.64	106.49	104.4	108.28	107.95	104.73	105.87	101.08	105.05	106.17	107.76	108.74	100.72	108.2	100.77	106.28	102.19	105.12	101.83	101.9	105.7	101.94	108.63	106.13	107.67	105.7	103.86	101.84	105.76	101.22	107.29	106.27	106.42	102.47	104.45	107.96	102.41	101.77	109.85	103.22	104.28	109.09	107.07	105.89	109.78	105.33
109.6	109.26	100.67	106.08	104.21	103	105.19	107.71	102.13	102.76	107.43	105.3	105.7	110.38	98.783	108.82	102.33	103.47	105.22	107.34	104.55	107.35	104.71	103.34	106.79	104.33	105.05	107.71	102.26	99.265	107.5	106.55	106.23	107.53	103.45	110.16	104.99	109.05	105.16	102.7	105.27	109.16	104.47	105.09	101.85	103.83	100.78	108.82	103.39	108.93
113.5	107.97	108.3	111.67	110.09	108.95	109.51	109.56	109.21	106.73	109.12	105.89	113.17	111.85	109.79	110.53	110.86	111.85	112.35	112.09	114.39	112.02	109.88	116.43	106.67	110.9	115.01	113.59	112.09	111.2	115.09	109.1	112.35	112.1	110.96	107.17	112.47	111.25	108.11	112.87	109.32	111.27	108.05	108.78	113.11	113.21	109.7	109.68	112.69	115.18
101.48	108.57	101.35	106.08	104.66	108.14	103.46	106.02	103.92	102.97	104.84	102.69	106.27	110.01	102.92	105.13	103.45	109.36	105.23	104.27	104.64	104.34	107.72	102.43	102.17	106.68	104.05	102.87	102.77	102.87	101.95	104.36	102.81	105.89	105	104.36	103.08	103.7	105.9	107.72	103.05	101.65	102.36	105.57	102.77	105.68	108.13	105.94	100.51	102.03
109.78	113.39	113.95	113.18	108.22	113.41	111.85	112.78	111.24	112.3	115.87	113.91	116.16	112.2	111.08	115.64	113.44	116.11	111.59	112.14	113.78	112.92	115.19	107.61	109.06	118.79	110.76	115.87	115.51	112.75	115.92	113.97	114.02	114.24	111.51	108.92	115.6	110.33	113.41	111.78	113.62	114.42	110.71	114.36	114.54	115.92	113.97	113.59	113.47	108.32
102.35	101.21	106.9	105.12	101.29	103.5	103.18	102.23	102.31	105.99	106.29	106.36	103.14	104.74	103.8	106.74	105.91	102.17	104.48	104.62	103.36	105.41	105.32	104.78	104.73	102.21	103.01	106.23	104.64	108.45	107.24	103.8	104.73	106.12	103.23	102.99	99.972	104.66	102.64	100.01	105.77	103.28	107.45	109.35	108.82	105.27	104.1	103.71	103.83	107.11
113.69	118.8	110.61	118.19	111.52	106.27	113.19	112.78	114.96	112.81	107.47	111.76	112	113.12	112.44	112.31	112.16	113.13	115.38	111.41	113.2	113.26	116.67	111	115.59	113.51	113.11	115.19	114.64	110.2	113.05	110.53	113.9	114.32	115.32	110.32	116.56	115.08	115.36	112.49	113.68	116.97	114.51	112.87	113.78	115.36	116.41	115.05	112.67	111.23
106.87	107.6	109.28	105.83	106.46	99.469	107.51	104.72	102.28	107.87	107.07	105.01	103.74	103.54	101.95	105.89	102.89	102.76	102.73	104.94	105.64	106.19	105.78	104.97	108.31	106.04	107.4	107.57	107.91	105.28	106.97	104.46	103.78	106.54	104.66	103.84	106.17	109.69	106.74	105.1	107.02	106.4	105.33	105.14	103.88	104.04	103.87	106.23	99.909	105.47
100.13	98.675	103.41	103.77	103.15	101.56	104.36	101.39	103.96	104.21	102.72	107.91	101.1	98.94	104.34	105.39	105.39	101.21	104.4	103.94	100.6	105.91	106.65	102.81	103.98	102.32	101.34	107.65	105.14	103.41	105.41	100.56	102.94	108.49	100.71	107.18	110.71	103.06	102.14	104.64	107.55	109.69	106.59	99.299	100.34	102.55	104.21	106.21	104.14	106.31
104.96	102.12	105.54	106.34	104.23	104.53	103.59	105.74	103.16	104.36	107.94	107.18	111.5	107.33	103.83	102.86	103.74	108.9	110.52	110.17	109.02	107.37	108.73	105.12	105.92	108.18	105.42	107.74	104.99	104.23	109.2	107.41	107.24	107.09	105.03	107.34	109.5	105.37	105.85	106.2	106.42	107.01	107.35	106.62	103.88	107.07	108.6	102.66	106.58	105.17
106.67	106.86	109.27	106.01	106.69	103.8	107.74	103.48	104.74	102.13	103.49	106.42	106.28	106.2	105.93	107.54	105.41	108.46	107.17	111.44	106.95	107.42	106.12	109.53	106.87	109.84	104.6	108.27	103.75	103.86	106.82	102.9	104.4	109	104.66	101.09	106.4	110.31	111.4	110.04	106.61	104.07	109.08	109.12	106.93	105.23	110.82	105.19	104.7	106.57
101.78	101.7	98.019	98.284	99.428	100.39	100.16	97.93	100.66	98.001	100.3	102.25	100.37	98.843	101.03	98.082	101.29	99.091	100.95	103.84	103.14	101.7	101	100.96	100.05	101.32	99.906	99.664	102	102.67	101.31	98.165	99.01	99.135	99.993	97.847	103.8	103.1	101.75	102.47	97.92	102.69	98.813	98.367	100.4	99.869	100.96	98.651	101.1	100.26
97.004	102.03	101.65	99.053	97.443	100.34	99.586	99.904	100.16	99.06	101.54	101.06	95.822	100.43	98.411	103.89	99.127	102.3	100.23	99.822	99.287	102.17	99.013	105.17	99.902	103.81	97.488	102.49	101.08	97.07	102.02	101.19	101.1	101.05	94.864	96.031	100.56	101.35	102.41	96.88	96.978	98.781	101.79	99.454	96.821	96.043	93.623	99.496	100.96	102.21
106.02	106.79	106.69	108.65	103.4	107.98	107.23	105.36	106.62	104.64	103.19	110.73	107.62	108.83	104.95	108.19	105.48	109.72	106.59	105.06	109.96	102.85	109.2	105.12	101.37	104.11	102.6	108.44	104.01	103.63	101.82	106.37	106.6	102.68	106.55	105.59	104.46	103	103.78	104.48	111.75	105.33	107.92	107.95	105.25	109.25	106.14	104.98	106.49	101.79
98.134	98.411	104.54	99.724	98.543	98.841	97.738	103.02	99.105	102.32	95.969	101.83	100.22	98.678	97.678	94.801	104.83	97.553	101.95	98.82	96.555	102.49	97.627	100.37	100.96	99.171	97.514	99.528	98.108	99.496	99.81	100.31	99.593	95.042	100.47	98.084	99.584	95.379	95.864	96.025	102.24	99.935	98.093	101.08	95.91	98.709	103.38	98.971	103.87	101.83
107.59	113.35	107.35	111.49	111.73	117.23	113.08	112.43	112.57	111.14	109.22	107.08	108.48	118.62	104.82	107.5	111.3	106.01	110.11	112.49	110.61	108.51	110.86	113.44	113.69	114.95	114.2	115.9	113.5	113.17	110.92	110.49	105.55	117.36	112.56	110.62	111.99	108.91	110.31	108.23	116.67	110.72	112.36	111.14	113.11	110.52	111.77	114.44	113.72	111.41
101.11	99.53	104.17	98.348	98.962	101.98	98.289	98.463	98.464	102.74	97.698	99.545	100.01	102.91	101.04	98.108	99.666	106.42	101.39	101.08	98.612	101.24	103.43	102.16	102.31	100.67	102.01	97.817	100.82	97.068	99.584	100.78	98.609	104.59	97.698	102.54	105.29	102.24	103.28	99.023	95.266	99.319	100.21	95.718	98.32	99.648	104.71	101.28	101.34	101.72
111.68	109.92	113.28	111.96	114.59	107.97	113.12	113.55	110.99	116.45	108.92	108.33	112.4	111.21	113.35	111.72	108.92	113.71	110.16	115.34	111.06	110.54	109.68	108.41	107.9	111.79	110.1	113.42	114.73	109.65	116.14	110.14	109.31	115.55	112.72	118.09	107.59	109.8	110.92	108.94	113.13	111.28	111.39	111.39	108.06	105.93	112.75	112.75	112.92	114.66
102.79	102.23	105.01	101.58	102.54	105.26	103.41	106.6	103.15	101.5	101.6	105.85	108.07	111.49	108.48	102.88	107.56	105.57	98.894	103.19	102.43	103.2	106.32	109.9	104.88	104.4	104.32	106.39	108.8	104.44	102.13	104.01	106.36	104.04	109.24	103.77	103.08	106.17	110.51	101.74	107.04	106.56	102.84	105.31	104.52	105.6	105.51	107.12	105.46	105.79
111.76	109.94	114.77	112.05	111.45	110.73	110.23	109.71	108.92	107.67	112.69	106.74	106.38	111.76	111.73	110.65	108.74	112.23	109.25	109.48	110.66	111.25	113.88	110.18	109.18	110.15	106.88	109.79	109.7	109.69	114.49	107.15	109.15	112.39	109.6	112.05	109.9	110.16	110.2	108.92	110.9	109.27	112.32	114.34	109.48	110.96	115.68	109.34	111.12	107.45
105.19	104.81	108.17	108.98	104.22	106	106.42	106.48	104.99	106.93	107	105.13	105.84	106.65	107.71	103.52	107.02	106.63	108.56	101.39	112.14	107.65	104.51	110.52	109.06	99.699	109.82	108.58	104.6	105.57	107.75	106.39	104	108.56	108.52	106.64	107.41	111.59	108.41	106.29	104.59	108.39	104.84	107.6	109.01	105.78	105.17	104.7	103.91	107.14
98.358	99.628	98.179	100.16	101.41	101.16	100.09	103.21	99.824	99.45	102.13	99.192	102.25	105.26	96.451	104.07	106	97.82	103.64	95.761	99.436	98.86	102.03	101.93	97.662	101.12	102.78	101.98	99.476	98.88	99.612	106.23	101.35	97.584	104.3	97.588	98.078	102.97	104.2	100.58	99.343	98.712	99.089	100.4	100.37	100.16	99.332	96.475	99.868	99.267
110.28	116.39	109.66	107.2	113.93	108.44	111	108.59	113.38	112.09	114.41	109.51	112.88	110.14	111.49	108.09	117.94	112.72	116.43	109.23	109.98	112.87	113.01	112.07	109.39	105.96	109.82	108.98	111.38	111.57	115.82	113.18	116.85	114.04	105.71	105.06	110.75	111.87	112.96	113.38	112.11	110.2	114.98	112.46	111.87	111.67	113.22	109.7	115.8	111.7
111.31	111.06	108.18	112.56	112.83	111.65	108.7	114.1	111.98	114.82	113.56	114.31	111.09	111.96	111.95	112.54	110.46	113.56	111.19	111.42	105.15	113.51	110.02	112.52	112.85	114	112.17	115.37	115.87	111.32	112.39	112.11	111.21	114.05	109.68	107.83	111.94	108.65	115.2	113.26	110.66	112.59	113.79	113.04	111.74	113.95	108.81	112.67	110.3	111.78
108.08	108.22	100.51	106.88	106.48	105.33	107.36	106.72	106.09	111.25	106.87	106.02	109	106.95	104.23	107.46	104.56	106.73	102.84	106.11	104.54	104.65	107.2	106	105.79	107.02	109.51	105.95	107.42	109.28	108.27	105.53	109.56	106.34	106.49	105.25	108.82	102.02	100.91	105.99	104.1	106.3	107.33	103.67	104.05	106.8	104.88	104.61	110.59	110.47
101.81	102.96	104.8	102.8	106.9	113.49	107.81	107.83	103.57	108.35	109.8	105.59	107.08	103.56	105.88	105.83	103.85	107.09	103.73	103.37	109.93	106.34	108.18	106.56	107.11	109.17	107.18	103.68	110.41	108.62	106.9	106.56	106.77	104.83	102.57	100.04	112	106.98	106.45	99.492	107.53	106.74	105.51	105.69	107.92	106.67	106.47	105.21	112.38	111.47
105.45	103.05	107.69	105.19	101.75	106.83	105.96	108.48	104.94	111.42	106.37	108.83	112.27	101.7	107.58	105.12	111.2	104.26	106.67	104.02	105.33	103.13	107.04	106.87	102.88	104.27	107.52	106.18	104.97	103.52	107.77	100.93	105.1	103.94	102.43	105.43	103.64	105.62	102.98	102.79	106.16	108.62	105.07	105.33	101.64	108.61	100.29	103.33	108.53	106.98
115.57	110.95	112.41	110.66	110.8	113.04	113.51	109.01	113.49	112.87	111.88	112.89	108.27	110.82	113.33	112.8	114.36	108.82	110.59	111.11	111.42	109.85	115.52	110.56	110.73	112.51	116.42	111.98	115.11	114.06	111.93	114.4	113.71	113.7	113.15	113.71	110.94	110.26	109.61	110.2	112.45	111.17	114.33	109.21	114.37	116.95	112.08	112.59	112.25	111.89
108.24	109.57	111.04	103.21	105.62	104.25	110.95	108.86	109.87	101.12	105.56	105.43	102.52	108.81	110.93	104.76	107.49	107.07	111.96	106.06	109.22	108.63	108.12	107.11	108.57	109.01	103.59	109.21	108.62	110.62	107.31	107.54	102.39	102.79	108.86	104.18	105.19	103.58	108.96	105.45	107.53	108.06	107.66	107.57	107.99	106.16	103.94	105.3	106.97	103.9
106.17	113.18	108.91	111.5	110.51	108.27	109.23	114.03	106.91	110.56	111.38	109.65	112.07	109.52	111.21	112.82	110.41	114.89	111.8	109.71	110.26	111.31	109.64	115.27	107.52	111.34	110.1	116.63	114.41	109.45	107.58	110.81	110.76	107.35	109.34	112.27	108.41	111.1	112.54	114.25	109.67	112.2	107.08	112.34	113.28	108.57	108.11	114.66	112.7	115.5
106.97	110.45	111.21	113.06	112.02	109.01	110.3	113.57	109.58	104.91	116.02	111.71	112.48	114.85	109.71	111.14	111.16	113.62	110.89	109.42	110.66	111.53	113.17	110.05	112.83	114.8	111.82	112.7	113.27	109.89	110.9	112.6	112.73	112.2	115.37	112.92	113.2	110.08	109.78	110.92	109.11	111.83	114.19	112.24	110.07	112.65	112.37	114.27	112.3	115.45
99.93	99.873	99.408	97.312	99.345	98.632	107.7	99.621	102.58	96.465	93.084	102.22	99.07	99.332	100.28	98.581	101.37	102.07	100.17	98.271	99.406	98.112	97.932	100.18	101.8	97.533	100.68	99.727	100.69	99.284	97.363	96.207	99.982	99.074	102.33	98.834	103.17	95.103	102.04	99.664	100.81	94.721	98.69	102.79	103.92	98.225	101.24	100.44	96.229	97.189
112.85	111.43	109.94	110.1	110.9	112.62	118.42	109.65	118.05	111.45	110.68	112.62	112.43	116.05	110.01	109.44	114.17	109.72	109.93	113	108.24	116.11	112.89	108.4	112.6	111.27	110.51	107.58	109.88	110.94	111.7	111.02	110.72	109.11	115.44	114.72	111.78	113.83	112.13	113.47	112.97	113.05	107.17	112.93	107.15	110.44	112.23	113.9	109.92	109.83
110.57	108.31	109.94	112.3	112.03	111.57	111.09	114.04	110.18	108.7	111.51	114.56	112.47	110.27	108.12	114.36	108.66	112.11	110.39	112.12	116.77	109.37	109.74	117.29	116.73	109.47	114.53	111.35	112.64	115.73	107.14	109.16	110.83	109.75	110.63	113.95	114.22	110.36	112.18	111.34	116.06	111.39	109.36	109.93	112.29	107.74	108.29	110.59	114.18	114.73
105.74	103.72	103.77	105.61	103.37	108.26	95.597	104.67	99.452	100.54	101.48	103.27	101.4	108.64	102.16	106.09	104.42	105.98	99.049	102.35	107.42	106.06	103.04	103.72	108.34	107.48	107.3	101.5	105.93	105.57	103.14	103.49	101.38	102.61	102.31	99.922	103.59	103.45	107.7	102.01	108.32	105.41	107.17	105.63	104.53	101.31	104.65	101.37	109.78	108.54
100.59	98.758	101.75	98.084	100.99	103.25	100.21	98.699	99.118	98.347	102.49	103.83	97.307	98.303	98.538	103.09	100.52	101.82	97.934	100.91	98.049	101.86	100.39	99.292	105.21	102.71	104.18	99.798	100.96	104.44	103.41	100.44	99.552	98.196	99.427	102.46	101.73	106.24	100.64	97.36	95.272	101.78	100.17	101.03	101.44	97.316	104.47	101.04	101.75	95.366
113.06	107.71	109.84	105.42	114.52	111.25	105.56	112.18	104.13	109.86	111.65	109.6	109.98	107.06	109.33	116.01	108.23	109.04	107.83	110.77	108.73	104.96	109.32	113.7	107.71	112	105.41	114.2	112.56	109.42	110.84	112.52	112.9	111.79	114.47	108.92	110.66	106.43	111.93	105.01	109.89	108.43	109.52	107.54	106.31	109.21	107.25	108.4	113.02	113.49
105.96	105.01	106.29	111.53	106.1	109.26	103.74	108.69	109.16	102.95	105.67	103.14	104.27	103.08	104.95	109	105.98	111.67	102.95	106.3	107.86	107.7	107.68	108.98	103.61	103.71	105.43	105.51	109.24	109.91	104.86	108	107.29	103.81	101.39	105.71	102.91	110.69	99.582	105.24	105.56	104.85	107.39	104.02	102.21	104.05	110.84	108.17	104.82	100.02
105.15	103.47	104.18	106.19	105.38	105.01	104.59	97.733	103.88	101.93	101.58	104.43	106.66	106.08	107.77	105.58	106.86	106.18	104.69	103.52	104.05	102.67	107.13	107.93	105.92	107.86	105.06	110.57	109.57	110.84	106.08	105.85	104.2	106.9	108.81	104.31	107	106.27	105.99	107.95	104.55	103.34	105.25	108.75	104.1	101.7	104.06	107.14	105.74	106.58
115.63	112.11	114.52	111.61	112.55	107.63	111.3	113.64	107.92	108.26	112.19	109.06	110.66	111.26	111.48	112.51	109.84	109.99	110.05	108.99	111.11	110.42	112.33	114.77	112.21	112.26	113.37	112.87	108.39	112.29	108.5	111.52	113.51	111.96	111.36	108.46	117.32	109.28	116.4	114.68	110.92	106.67	109	112.97	111.64	112.08	111.74	115.03	111.97	111.06
111.92	113.45	116.99	111.52	111.9	109.17	107.75	111.29	116.73	112.09	109.77	110.43	112.53	112.26	112.63	113.91	109.25	109.93	108.21	111.9	110.74	114.65	109.81	112.04	114.9	110.29	112.95	105.31	116.3	113.32	107.29	112.93	112.1	109.97	115.55	112.71	111.16	113.31	113.57	106.77	110.13	110.3	113.12	111.67	111.25	109.67	115.93	114.16	109.95	112.75
113.97	109.76	110.19	110.96	111.78	109.32	114.11	114.3	112.55	113.95	112.58	112.2	111.59	111.58	113.71	107.68	112.84	106.54	110.3	112.58	116.01	112.01	114.26	112.32	111.42	111.18	113.21	112.19	108.06	110.09	113.75	115.21	110.85	112.97	110.63	109.98	113.25	112.04	109.24	109.79	109.63	108.01	111.05	115.8	107.47	115.57	109.21	112.7	109.92	109.61
100.97	99.415	98.598	103.45	95.909	100.79	99.466	100.48	103.2	94.941	102.23	96.971	106.46	103.33	103.21	99.798	100.31	101.47	100.32	100.73	99.931	107.47	103.27	103.43	96.677	98.325	103.68	104.14	102.49	101.04	101.65	103.65	97.627	98.334	99.525	103.72	98.176	96.139	102.48	99.574	101.9	105.81	102.85	104.63	100.72	97.78	102.14	103.4	97.49	103.25
100.27	102.53	98.594	105.1	102.18	99.756	97.541	99.443	99.735	97.539	100.41	98.207	98.238	101.33	99.767	98.103	103.07	97.476	98.985	99.748	106.29	100.59	95.484	104.74	102.55	102.81	96.092	100.23	99.296	98.879	100.52	99.952	95.152	100.31	101.85	100.29	100.28	98.94	103.26	100.58	102.4	98.88	97.406	97.889	99.989	94.158	101.06	98.65	97.921	98.309
103.72	101.26	95.018	102.08	99.169	102.08	98.222	102.97	102.18	97.692	99.728	100.17	102.03	96.64	101.4	98.219	100.15	101.38	96.579	100.65	96.6	101.38	101.95	94.584	99.789	100.71	98.366	98.769	97.817	100.39	97.216	101.12	102.09	99.124	99.87	98.641	100.58	95.603	102.35	99.713	97.908	99.907	97.669	98.004	101.72	103.32	96.724	97.45	99.784	101.36
116.91	114.7	116.27	111.31	113.56	113.44	110.57	109.31	108.24	117.26	113.96	112.39	116.03	114.68	113.04	112.36	112.59	115.37	111.23	111.97	110.72	116.86	114.93	116.64	111.07	109.64	112.61	113.54	112.86	112.73	112.13	113.64	113.17	114	110.61	112.94	116.46	110.95	112.9	113.15	112.6	118.78	110.65	114.8	113.65	110.5	108.62	109.68	114.24	110.52
109.04	108.62	102.94	110.05	107.22	101.5	103.68	107.24	107.75	102.81	105.27	99.426	104.86	104.98	108.51	103.51	104.31	102.79	100.73	109.53	104.44	110.36	103.11	106.18	106.59	102.88	100.93	107.38	108.37	103.64	104.12	105.26	109.36	101.87	106.12	104.02	109.54	106.79	105.37	106.88	108.17	104.08	106.5	109.69	110.34	105.19	106.5	105.2	103.68	105.43
112.95	114.42	113.15	111.03	111.22	108.97	114.05	114.88	111.23	112.45	108.84	109.2	117.7	107.9	109.9	112.6	113.59	112.66	113.16	111.52	111.23	110.32	112.26	113.52	110.83	116.46	114.56	114.92	114.95	111.15	114.54	108.11	111.87	112.57	114.73	113.21	113.55	112.76	117.62	117.28	113.72	110.58	115.78	107.58	116.01	113.13	109.45	111.98	109.57	113.93
108.55	101.7	107.46	103.49	105.43	105.87	106.52	103.62	104.09	112.29	106.52	105.59	105.81	108.25	102.25	108.9	105.83	106.61	101.65	104.62	106.39	103.84	106.44	106.57	101.37	105.35	105.71	102.55	107.47	105.31	106.48	106.71	107.11	105.42	109.39	106.96	112.07	102.84	102.08	101.69	106.37	108.04	103.16	108.6	101.04	105.79	104.5	102.82	102.74	103.71
97.138	98.43	102.34	103.66	99.893	102.5	101.29	102.38	104.72	101.38	102.09	104.27	103.01	100.7	97.689	103.08	100.67	106.92	101.94	102.28	100.85	103.49	101	102.62	105.52	100.74	101.46	100.9	98.12	103.21	97.864	98.255	101.38	99.82	100.22	102.07	102.03	97.234	100.62	99.444	104.76	102.93	100.49	101.81	104.91	96.602	100.01	102.76	100.54	100.83
114.51	108.86	111.52	105.74	111.69	109.88	110.71	112.63	112.27	109.37	110.31	112.84	107.31	108.41	108.55	109.63	113.67	105.72	111.62	111.11	115.08	106.72	106.07	108.09	114	107.59	111.77	110.76	109.66	109.88	111.75	109.45	107.85	109.93	108.25	108.01	112.93	104.25	114.05	110.99	113.97	111.97	110	108.21	112.98	114.55	113.34	108.94	111.26	110.47
111.16	114.9	110.97	113.56	112.97	109.07	116	110.13	111.63	110.74	112.39	109.1	107.32	110.83	111.18	112.28	109.67	110.17	111.28	109.55	113.91	113.32	107.55	109.47	110.45	112.31	110.98	115.87	113.06	110.14	111.75	109.72	108.62	115.15	112.32	109.63	111.41	114.44	108.94	113.43	115.91	112.43	114.61	105.05	113.91	116.64	107.88	110.91	112.89	109.64
114.31	113.32	112.02	108.72	112.71	108.56	110.19	110.62	109.34	112.94	110.41	111.55	112.73	109.48	114.12	112.56	110.55	114.02	108.28	114.84	111.62	113.46	109.14	113.19	109.55	115.2	113.73	115.76	115.02	114.69	109.86	111.81	109.21	107.4	111.21	114.84	114.2	114.16	113.92	110.76	114.43	111.61	113.06	115.22	110.04	111.19	110.55	112.01	110.76	116.25
103.25	108.06	106.53	106.35	107.13	112.25	109.13	110.93	105.74	102.91	104.45	107.48	104.48	106	105.02	104.05	108.07	108.8	105.76	105.24	109.52	110.94	105.8	106.05	103.77	104.6	105.83	105.9	108.65	108.35	107.58	110.49	106.09	109.07	109.39	107.95	108.72	109.55	106.74	105.63	102.09	110.62	107.81	108.07	105.92	109.25	101.94	109.16	108.75	107.08
101.53	102.3	105.59	109.66	109.24	108.87	105.6	107.08	108.52	106.86	107.89	102.53	106.73	106.9	108	108.36	105.2	108.88	108.33	105.63	105.91	106.74	105.88	103.74	109.98	111.44	107.53	107.48	103.98	105.2	102.74	109.05	107.94	106.38	104.69	109.06	105.25	107.04	107.89	108.81	102.58	104.92	103.03	104.73	102.3	112.39	103.54	100.55	106.53	109.06
108.61	105.15	104.32	106.57	108.79	104.57	104.95	103.34	105.24	103.51	103.88	109.53	106.32	107.96	102.87	106.07	104.47	108.75	108.45	107.57	105.41	109.68	102.87	105.66	106.08	105.06	108.59	105.32	100.25	108.2	104.57	105.02	104.08	103.44	102.1	109.36	103.88	104.8	101.01	105.37	108.52	105.52	106.34	102.43	105.99	105.58	102.5	103.41	103.93	106.24
106.46	110.82	110.35	110.46	110.51	101.76	108.07	113.2	111.45	108.65	108.74	108.82	111.38	111.82	115.91	110.88	110.51	105.53	111.42	114.21	107.9	111.42	112.2	107.04	109.43	112.23	110.24	110.37	107.25	108.31	110.52	110.6	110.16	110.11	107.39	114.94	112.33	110.01	111.36	114.17	110.5	112.68	110.54	111.69	111.91	105.56	109.09	111.8	107.73	109.35
109.27	109.62	104.57	107.92	107.48	104.68	105.66	102.48	103.26	106.96	105.45	101.04	108.78	110.15	109.2	109.15	106.65	106.83	111.31	113.31	109.2	104.91	104.09	107.75	98.587	109.28	107.83	106.8	106.59	104.85	103.38	110.48	106.46	105.8	106.38	106.94	111.55	111.54	105.87	110.53	106.95	110.29	104.01	107.08	111.1	107.7	106.13	104.38	105.58	110.1
101.9	108.25	104.57	101.37	104.59	106.08	102.72	106.07	106.57	104.03	104.2	105.72	103.64	101.91	100.39	102	104.03	105.84	104.6	105.63	103.8	104.06	103.73	105.99	105.28	103.35	97.737	103.72	100.56	101.05	102.32	103.81	104.1	108.96	104.12	99.694	105.58	105.05	103.87	104.53	100.01	106.43	109.67	106.84	104.63	102.39	108.34	106.66	104.31	101.53
101.8	98.535	96.741	98.89	98.357	97.944	100.59	99.807	99.828	103.4	102.5	101.5	101.39	101.03	101.85	101.44	101.43	98.3	102.44	101.75	98.056	100.79	97.27	101.77	100.06	103.15	103.17	102.97	97.128	100.1	102.62	105.17	100.64	105.82	99.849	100.53	96.273	107.04	95.427	99.422	103.92	103.41	99.093	102.2	96.811	106.65	95.32	100.29	98.228	95.948
104.85	104.02	104.83	107.1	109.98	108.45	103.86	104.28	106.79	103.58	103.64	107.29	106.26	108.87	105	106.96	112.84	104.68	106.42	106.49	110.02	104.52	109.92	108.76	106.13	108.14	107.34	107.07	107.72	112	105.02	105.85	103.78	106.65	107.33	107.38	106.61	105.54	109.9	109.67	105.39	106.54	110.5	108.53	108.49	108.21	105.95	103.88	100.71	105.91
108.45	104.6	106.92	104.49	106.75	105.09	107.09	104.29	103.36	103.53	107.97	109.33	107.46	103.33	104.48	108.05	108.19	105.15	105.6	106.68	105.77	106.69	106.11	106	105.54	107.23	105.91	102.18	103.51	108.36	106.82	103.1	104.72	103.35	104.05	108.41	112.19	106.82	108.43	108.48	105.04	109.71	105.49	103.76	107.38	106.52	106.16	108.22	106.09	110.33
105.59	105.84	104.72	107.78	107.34	107.13	108	99.973	107.95	103.45	104.8	103.11	106.54	108.11	108.84	104.9	105.68	107.03	104.54	104.47	107.67	106.27	103.33	106.5	108.06	107.94	103.23	104.14	106.73	104.59	104.95	105.54	107.23	105.81	103.09	106.25	107.15	104.19	104.13	109.72	105.13	105.42	105.76	104.32	107.32	102.77	103.7	107.56	111.43	106.16
107.47	102.61	100.84	103.92	105.65	105.75	106.16	102.48	105.16	110	102.57	108.19	108.35	106.38	101.11	109.17	104.18	102.59	106.11	106.13	110.05	106.63	99.336	110.5	103.67	106.87	105.3	106.23	105.46	112.84	104.94	107.83	101.88	106.19	106.13	104.56	104.68	105.23	102.68	98.862	104.9	111.52	106.61	101.77	104.07	108.25	102.6	102.41	103.65	103.32
109.46	119.16	113.56	111.33	114.59	111.84	111.09	110.38	110.16	112.94	114.55	110.34	112.11	113.15	112.53	110.23	111.43	116.56	110.21	107.35	109.82	109.69	112.06	110.41	113.86	112.59	111.86	109.27	107.37	111.35	113.88	111.43	113.79	110.26	114.4	111.99	108.23	109.14	113.05	114.27	111.05	109.67	111.97	109.58	105.62	107.68	112.93	111.87	111.14	112.19
106.98	108	108.34	109.5	104.3	106.44	108.19	108.57	103.62	109.72	104.14	108.87	104.09	106.74	108.34	106.06	108.55	108.93	100.59	108.6	107.02	107.99	102.76	106.05	109.98	109.82	105.81	103.12	109.41	105.61	103.5	111.05	105.33	102.81	103.42	110.16	104.39	103.7	106.52	106.13	103.46	109.75	103.24	110.41	106.67	106.16	110.73	104.23	102.99	105.5
105.08	104.69	107.62	108.57	106.35	104.3	106.08	106.76	101.25	105.62	109.94	109.47	103.29	102.34	108	110.55	108.89	108.64	107.75	108.31	109.63	105.38	106.62	108.52	108.38	103.63	101.88	104.76	104.76	107.48	105.31	105.22	100.91	106.86	105.48	107.19	107.13	106.3	104.21	108.86	104.88	104.48	106.32	110.97	104.73	109.2	111.86	104.07	104.62	107.66
108.21	105.2	100.89	107.17	103.73	110.72	106.54	106.17	103.03	108.91	103.03	108.17	107.37	108.42	106.62	107.24	106.27	105.87	106.7	103.12	103.16	100.78	108.31	105.66	105.52	103.2	104.16	102.92	103.35	106.66	102.91	103.33	106.82	102.96	103.44	105.02	103.58	105.07	109.58	103.83	104.34	105.42	110.9	101.73	105.8	105.56	102.23	105.53	106.07	106.83
102.3	107.4	105.27	108.45	105.13	103.77	108.61	108.29	101.42	103.19	104.86	107.76	104.51	105.55	109.84	108.67	104.08	103.9	102.21	106.44	101.7	105.78	110.39	108.92	106.35	107.97	106.7	102.5	103.63	106.7	107.96	105.16	103.94	104.2	104.8	107.34	102.71	107.62	102.71	104.79	104.23	105.63	106.93	106.79	107.33	110.25	102.03	103.33	106.1	109.52
107.21	109.79	115.08	112.32	105.62	112.75	109.78	111.33	114.34	112.18	111.34	107.97	108.36	110.3	110.55	109.65	109.28	109.43	109.89	110.21	108.77	110.67	111.41	112.08	110.18	106.9	111.34	108.92	117.06	106.52	115.34	115.28	116.57	107.26	114.74	113.13	112.18	105.27	110.44	110.89	108.45	110.83	112.5	113.34	115.3	111.24	113.96	111.65	113.18	112
108.36	107.37	106.96	105.45	109.2	108.84	106.45	101.82	109.1	113.02	110.02	106.68	108.27	103.94	107.36	100.88	105	105.54	107.16	104.44	108.77	105.76	106.73	109	100.19	101.19	104.13	109.21	107.36	103.88	108.1	106.78	105.84	108.94	104.92	106.74	105.49	107.4	104.5	103.26	107.43	109.4	108.23	106.75	108.09	108.09	107.72	107.56	102.93	105.37
103.1	110.74	107.39	101.54	112.22	103.03	103.67	105.76	107.74	106.31	105.34	106.55	110.94	103.44	105.43	106.94	110.2	109.36	105.63	106.12	106.23	104.22	103.28	102.38	106.04	107.92	105.96	105.84	106.36	104.07	105.04	103.97	105.1	103.53	99.995	107.99	106.06	103.4	108.39	108.98	106.78	105.79	106.78	105.51	112.17	107.34	111.08	101.78	102.72	103.22
103.87	106.63	110.92	109.16	106.58	105.77	103.76	102.12	103.33	106.51	104.68	105.91	105.02	102.26	105.02	101.11	102.38	103.2	106.35	104.48	102.21	105.1	106.47	102.32	107.38	102.81	107.79	104.13	100.16	106.55	108.92	100.07	98.886	104.49	105.26	104.74	103.51	104.24	102.05	107.14	101.72	103.17	107.08	105.36	106.66	106.11	100.85	103.47	105.2	101.16
112.16	113.01	116.2	108.57	113.82	111.93	113.45	110.32	113.23	115.19	111.3	115.22	110.74	111.54	112.43	110.46	110.19	111.43	110.82	108.18	115.3	117.6	111.51	111.63	114.36	112.92	112.61	107.36	113.89	108.94	110.75	112.24	114.37	110.47	112.05	114.57	116.48	115.99	111.17	111.37	114.51	114.76	113.45	110.38	116	110.88	110.89	111.03	112.15	108.27
99.393	100.32	100.99	99.917	102.59	102.58	102.59	102.48	100.9	101.51	96.045	97.756	100.83	100.27	100.27	100.46	98.552	103.57	100.99	101.29	99.957	101.35	101.73	102.8	95.386	100.54	100.26	99.08	97.684	95.906	100.98	99.047	99.614	102.69	96.778	103.79	99.45	99.27	98.67	102.77	99.715	100.76	101.56	100.82	98.79	98.058	99.956	98.141	101.33	101.12
98.855	101.73	101.44	98.105	97.37	102.72	98.667	100.36	93.172	105.19	99.65	101.17	101.72	95.621	99.655	99.59	96.391	101.16	101.66	98.63	95.603	105.83	100.4	96.984	101.04	102.43	99.839	97.905	103.64	99.934	99.91	98.351	105.43	99.329	103.46	99.478	96.622	98.985	103.13	100.98	96.801	97.749	99.806	101.26	100.64	97.592	98.846	103.37	101.8	98.309
100.71	106.66	106.5	105.4	102.6	102.52	104.97	103.71	102.44	100.02	103.63	102.77	101.29	102.26	99.569	108.1	103.29	105.63	102.64	103.41	103.02	107.35	103.63	99.958	105.25	104.84	99.411	110.35	103.1	104.51	109.08	103.08	105.13	105.49	104.8	103.44	99.751	102.08	102.75	104.7	101.96	104.15	103.46	103.63	104.98	104.51	108.8	104.25	106.31	106.71
104.49	107.34	105.42	105.07	108.44	104.46	110.2	108.29	107.1	104.86	104.03	107.31	104.79	102.61	104.88	104.58	105.97	107.75	108.33	106.88	105.35	104.08	108.71	105.41	108.82	105.61	105.19	105.6	101.58	107.88	102.44	105.69	106.99	105.61	107.03	105.89	105.61	103.71	106.04	103.84	104.78	109.82	110.82	102.71	105.09	105.06	108.2	103.21	105.14	107.47
106.34	108.6	105.01	104.88	106.74	109.07	104.05	105.37	106.04	107.35	106.07	105.96	107.45	107.09	107.03	108.3	107.37	103.85	107.46	105.78	108.68	105.75	104.24	105.13	104.19	105.81	100.89	103.21	103.72	105.38	103.55	104.5	103.71	99.501	106.01	107.76	106.24	107.14	106.71	104.9	104.93	104.49	107.13	103.74	104.44	104.81	109.35	102.97	108.96	108.19
113.88	116.64	107.8	111.47	116.17	115.63	113.51	112.76	117.33	114.05	113.31	107.84	109.33	108.93	114.07	111.72	111.96	113.5	110.22	114.51	107.35	112.3	113.83	110.12	110.33	113.24	109.66	114.41	110.71	108.05	112.35	110.02	113.4	112.01	115.13	109.73	108.65	111.41	113.02	115.61	112.23	112.48	114.98	111.12	113.81	115.64	116.16	112.6	111.09	113.99
106.33	106.98	109.01	107.33	102.7	103.39	103.42	108.93	105.84	106.72	104.5	103.15	102.99	110.21	108.78	103.87	105.41	105.81	106.95	107.54	106.33	106.68	105.92	105.39	101.27	108.73	105.84	102.3	110.7	107.07	102.89	104.89	105.81	107.77	103.3	106.36	107	107.78	106.24	108.99	108.14	103.96	106.46	104.11	108.02	102.21	105.97	104.48	108.41	105.24
116.08	111.82	108.7	112.03	110.75	113.9	113.5	110.14	110.8	111.98	113.18	110.06	110.68	107.95	115.27	110.74	115.11	113	107.41	112.53	110.11	116.21	111.73	118.57	112.27	113.23	110.67	112.81	110.86	113.87	112.88	113.86	109.72	112.48	114.54	110.81	116.99	114.37	112.61	111.63	113.94	108.8	112.55	108.1	114.87	114.95	115.14	111.86	108.08	109.15
104.94	105.97	102.49	110.7	107.43	108.05	106.99	103.34	111.78	104.76	104.8	106.19	102.8	103.5	107.34	101.85	105.91	108.34	107.97	104.52	108.63	104.46	108.33	105.66	103.09	105.24	106.68	107.1	104.61	107.81	105.68	108.25	104.81	103.12	103.37	110.27	107.53	102.43	106.95	106.67	104.41	103.33	106.95	104.5	106.28	105.77	112.33	103.09	110.38	111.79
102.67	96.692	100.95	101.17	95.287	100.05	100.8	104.69	100.2	96.824	100.35	103.13	101.78	99.506	100.13	100.28	99.954	101.46	101.75	102.1	94.59	100.31	97.148	98.565	104.27	101.75	100.72	96.416	101.53	101.8	97.256	104.32	98.17	103.01	100.12	101.11	98.002	103.37	96.891	99.884	101.93	99.284	100.84	99.22	107.93	109.97	104.27	101.62	101.28	99.162
103.94	107.05	107.4	104.67	111.98	107.48	107	107.16	109.86	105.6	105.61	104.29	106.44	102.88	104.99	101.74	105.32	104.91	109.03	107.77	104.42	110.27	106.67	105.18	110.27	103.83	108.24	105.03	106.46	104.54	105.14	108.22	102.95	108.55	110.84	112.25	110.94	108.81	102.17	105.99	106.7	105.19	108.9	103.78	106.13	105.25	107.38	103.01	104.92	103.13
103.8	98.234	101.48	104.63	107.55	104.15	103.01	105.48	108.32	106.47	102.86	101.59	101.32	103.58	107.11	101.41	102.84	105.02	100.82	109.35	103.62	103.15	107.5	104.8	103.34	103.32	108.52	104.7	104.55	105.05	105.88	106.01	107.37	104.06	102.39	103.51	104.48	102.02	105.24	103.12	105.1	105	104.85	105.47	101.36	104.17	108.11	102.6	105.95	103.38
107.72	107.03	107.34	106.68	106.5	107.98	108.77	105.53	107.93	102.46	105.51	108.6	100.77	108.07	107.78	105.35	101.17	107.87	108.47	107.28	107.77	107.33	109.45	109.48	104.95	105.03	103.52	110.61	100.52	106.11	103.99	103.9	106	105.79	107.35	107.64	107.6	106.56	109.24	105.54	109.57	104.94	103.29	109.6	105.4	109.08	105.28	105.91	111.14	104.08
103.92	104.32	107.2	105.89	108.46	110.68	107.95	105.28	108.39	102.72	108.4	103.88	103.88	106.77	102.68	101.88	100.23	106.07	105.03	105.99	98.246	106.26	105.73	105.63	104.84	110.68	106.44	104.64	100.38	101.17	108.48	104.76	109.02	104.37	100.9	100.03	103.82	108.04	103.61	104.19	104.01	107.79	105.2	103.25	104.85	106.27	106.84	105.95	104.21	104.13
107.82	113.47	109.15	113	116.4	114.23	113.08	111.66	112.2	109.21	114.14	113.36	113.08	109.73	112.15	112.51	111.62	112.5	107.69	113.49	115.21	111.97	110.98	111.75	111.37	107.6	113.89	115.64	109.45	109.58	111.48	111.89	112.99	109.11	110.23	111.11	109.19	112.8	117.97	113.78	117.79	114.11	113.09	114.43	107.54	114.97	110.46	117.25	111.14	113.39
111.3	109.09	110.71	112.64	115.96	108.6	109.07	108.01	106.1	113.2	113.16	111.74	115.5	109.01	112.8	107.73	107.94	105.82	112.11	112.83	110.98	109.6	109.9	108.04	110.58	111	108.84	110.26	112.02	100.89	111.99	106.91	111.53	111.79	112.45	107.06	111.3	107.97	106.94	116.5	111.15	109.48	108.39	115.52	110.12	110.89	108.34	113.26	107.67	114.08
103.77	103.05	102.75	102.52	103.75	107.74	108.44	108.47	102.52	102.87	106.18	106.17	103.37	102.15	103.75	98.793	101.66	102.9	102.41	100.08	102.12	107.08	104.63	104.42	103.69	105.52	100.86	103.1	103.63	100.86	103.89	102.03	102.43	103.29	103.12	105.26	103.45	102.86	107	99.679	108.1	103.01	104.65	104.87	106.27	102.7	105.56	106.02	104.71	99.327
105.81	106.89	101.83	104.08	108.03	108.4	104.85	108.94	103.04	105.98	106.73	105.66	105.89	104.59	107.52	101.85	106.43	104.46	109.76	111.71	104.5	106.38	104.53	107.76	106.31	105.09	100.95	100.28	107.46	108.07	108.36	103.16	100.91	108.39	102.22	110.28	106.01	105.46	105.33	103.87	110.32	104.16	106.33	106.91	102.99	106.21	104.33	112.54	105.92	109.07
104.72	104.51	105.05	114.86	103.62	100.62	103.88	103.14	105.18	104.39	105.57	110.8	108.11	105	108.52	108.16	104.37	104.23	103.16	105.4	104.3	105.38	105.45	106.62	101.61	102.13	104.37	109.69	104.5	102.7	104.54	106.17	110.97	107.49	104.49	103.77	107.8	107.33	108.57	103.33	104.72	105.25	102.42	105.36	109.03	108	101.37	107.78	106.48	100.35
111.86	110.54	115.32	112.61	112.27	112.16	110.49	116.53	115.39	110.76	117.4	112.27	109.33	112.98	113.61	111.7	112.07	110.52	114.25	110.1	111.86	112.68	114.21	109.96	109.75	114.11	111.65	112.56	112.29	110.14	107.1	113.21	111.5	108.23	112.3	113.93	114.38	114.25	111.97	110.51	114.37	107.32	109.6	111.95	112.69	110.42	110.93	111.75	116.41	108.15
104.86	93.346	104.77	99.071	98.787	95.837	101.92	101.38	97.472	97.816	100.76	99.282	100.16	103.59	103.05	96.989	100.63	100.88	101.31	102.51	92.827	97.13	103.1	99.086	98.915	98.719	99.765	98.405	97.166	103.22	97.655	101.54	98.657	103.1	100.45	100.59	103.32	105.21	104.02	96.931	99.452	102.14	100.29	102.07	96.145	104.19	99.33	102.08	99.84	102.94
100.63	98.908	101.69	99.713	100.78	104.01	98.364	102	102.18	100.87	105.11	97.813	101.9	98.211	99.48	101.56	102.53	95.938	99.479	98.322	100.21	102.01	103.61	102.53	100.89	99.821	103.28	103.79	100.04	98.621	104.06	98.785	100.11	97.503	100.83	102.89	97.475	102.69	101.28	103.16	97.941	98.976	100.04	101.29	103.35	99.652	98.83	101.27	98.044	103.75
96.135	103.62	96.878	97.903	101.25	98.085	98.317	104.5	97.927	102.65	105.14	99.839	92.998	97.993	102.32	96.672	97.859	94.174	98.888	102.07	99.631	102.53	98.637	102.82	103.73	103	92.929	102.12	102.67	95.749	99.485	99.717	99.667	99.183	101.16	97.804	100.98	100.6	100.08	96.479	94.304	103.8	101.08	99.663	99.531	102.94	99.387	100.76	101.72	100.94
100.71	104.44	103.86	105.7	107.54	103.37	108.61	105.21	105.45	101.73	106.6	103.43	103.29	102.8	104.78	101.92	99.927	106.25	105.25	103.31	104.24	104.92	101.86	106.47	103.73	102.92	106.6	103.94	106.82	105.13	105.47	104.92	101.65	102.89	102.74	104.84	102.37	106.35	102.55	105.26	101.52	104.85	102.64	105.35	104.75	101.42	105.41	100.88	104.55	105.08
109.25	108.39	108.85	111.32	113.05	112.17	117.17	114.36	114	112.24	115.95	112.33	112.39	109.05	108.78	113.41	112.5	109.95	115.41	115.98	114.1	109.43	109.05	112.82	113.05	113.28	110.45	111.23	110.69	112.74	111.71	111.37	110.91	113.47	110.23	112.29	110.84	109.49	109.75	115.52	113.4	106.81	110.65	114.19	107.95	112.1	115.36	111.41	115.49	108.74
103.69	102.9	103.94	105.87	101.29	107.52	103.69	103.21	97.413	103.91	104.37	105.16	108.32	100.74	105.09	102.54	104.55	105.16	103.46	103.96	102.28	107.64	100.62	106.08	105.75	103.84	105.39	108.72	102.63	99.003	105.7	107.78	102.59	106.85	104.49	103.51	105.48	98.716	104.92	106.58	100.69	108.1	100.15	101.35	103.39	102.76	103.35	105.7	105.91	104.78
112.77	116.17	117.42	117.7	113.78	115.08	114.38	114.42	113.48	115.63	116.93	118.83	117.19	116.35	116.09	119.08	113.5	117.01	120.7	115.12	117.76	109.04	117.09	115.49	115.33	116.04	110.58	118.91	115.86	117.76	114.78	116.9	117.35	115.45	118.58	115.71	116.83	117.3	114.05	116.2	115.75	112.16	120.42	117.49	116.43	116.33	119.76	120.81	115.87	115.49
114.17	117.93	112.43	117.93	113.4	118.87	118.3	114.78	112.95	117.54	120.69	119.62	112.91	115.81	119.25	114.1	116	116.01	116.37	116.09	113.86	118.43	116.02	120.68	114.4	115.69	119.66	114.94	118.56	117.27	118.44	119.12	116.12	113.91	115.46	116.12	122.87	119.01	119.88	121.77	118.85	116.63	119.99	113.75	119.06	113.7	115.39	121.31	116.91	115.68
105.55	104.34	108.73	107.3	105.64	106.76	104.74	104.23	101.84	103.39	108.64	104.94	105.41	101.4	110.36	103.7	105.9	103.98	102.24	108.52	103.5	102.16	105.43	106.83	106.42	105.69	104.43	105.68	105.1	101.46	106.34	105.08	103.16	104.78	104.06	107.14	106.1	108.19	110	101.62	101.78	103.91	110.53	105.92	106.96	106.31	106.21	105.85	105.49	107.06
119.21	119.57	119.04	118.71	118.26	111.1	116.64	115.24	117.42	120.64	120.77	116.36	117.93	116.04	116.65	114.84	118.41	121.23	115.7	114.19	118.1	118.54	117.8	120.64	123.32	121.42	115.87	117.7	113.9	120.62	117.84	118.72	114.17	123.17	117.07	111.2	120.99	118.77	125.1	121.21	118.18	118.99	116.4	118.07	119.29	116.33	118.25	118.38	114.74	118.63
109.64	112.26	115.98	116.03	110	112.41	112.81	108.82	110.18	110	110.4	113.48	111.17	112.4	107.69	113.33	114.63	110.11	104.24	111.22	112.64	110.68	108.95	109.8	111.65	113.97	108.52	112.36	108.09	111.56	110.35	112.7	109.47	110.87	109.3	114.55	114.29	110.61	106.78	112.91	113.24	113.2	106.5	109.46	109.3	110.19	108.42	112.91	113.96	112.78
110.49	115.34	111.51	114.54	110.18	110.83	113.23	110.96	113.05	111.3	110.54	115.47	113.13	112.93	112.42	107.88	112.97	109.51	109.42	110.45	112.35	109.38	111.21	111.24	108.66	115.87	109.51	111.86	115.7	110.05	108.3	106.88	109.46	112.87	112.75	113.48	107.47	111.6	108.8	109.45	109.98	110.61	109.49	110.4	108.78	107.58	109.53	114.75	110.44	117.08
115.44	115.52	112.04	117.47	117.12	117.09	119.78	114.19	116.57	115.09	117.64	116.53	115.9	113.43	119.1	112.44	120.32	112.57	118.79	119.36	115.19	119.38	115.29	112.42	115.71	118.12	114.48	113.54	113.31	115.98	116.43	117.47	115.39	118.73	117.27	116.56	119.13	119.23	115.23	115.53	116.93	111.72	113.52	122.25	117.92	116.49	114.25	115.2	112.72	114.07
111.67	117.86	109.83	112.03	109.8	114.99	114.35	115.93	112.04	110.29	105.59	109.63	115.59	111.07	108.1	107.6	110.39	111.33	110	115.55	109.56	114.47	113.58	109.16	114.14	112.21	110.86	114.17	111.91	113.74	112.77	110.97	110.89	114.05	110.43	107.94	109.14	112.53	108.05	121.08	110.55	111.42	110.15	113.72	108.23	113.4	111.99	110.68	110.73	112.69
104.61	111.3	103.03	105.67	106.59	105.95	105.43	105.71	109.96	106.52	106.2	102.97	104.88	105.57	109.35	106.76	106.16	103.71	101.32	103.12	105.42	110.66	104.29	106.49	106.04	108.88	107.09	105.01	105.74	103.58	103.07	110.67	104.07	107.43	107.75	105.9	103.99	104.24	104.84	106.35	104.09	106.3	103.79	107.31	100.99	108.71	103.39	102.68	109.37	102.77
110.58	108.24	109.63	106.65	110.57	112	114.65	114.12	112.15	105.99	113.02	111.68	113.81	108.01	109.51	116.89	107.44	111.49	111.37	111.43	106.1	110.5	112.84	114.58	113.82	112.87	107.93	111.87	112.47	113.63	111.63	113.97	115.21	110.79	108.36	108.24	110.01	107.24	109.05	111.22	107.45	112.02	110.12	108.84	108.25	108.66	108.75	112.6	114.67	107.77
108.57	109.68	111.26	111.22	113	112.07	110.66	111.52	111.69	111	113.96	108.32	108.3	111.86	113.8	112.58	109.12	114.17	114.64	112.17	107.7	105.36	116.35	111.34	114.74	109.26	115.17	113.42	113.71	117.23	114.61	111.8	112.35	110.56	113.07	108.55	108.48	112.31	113.97	111.29	108.9	108.99	114.18	112.73	108.82	108.08	108.17	110.33	111.98	115.68
111.55	102.27	106.45	105.17	106.26	104.41	104.06	104.33	104.16	102.01	108.04	100.51	108.45	100.54	109.58	99.49	105.75	102.43	103.85	108.33	105.01	108.88	107.2	105.65	103.27	106.7	107.08	103.38	108.11	104.05	109.3	108.16	106.67	105.64	102.86	104.23	107.88	107.29	99.994	107.29	109.9	105.47	99.859	107.21	106.08	107.27	107.58	103.02	105.94	104.79
106.25	105.19	101.57	104.1	104.6	107.84	110.1	104.81	107.79	106.11	105.54	108.96	105.5	105.73	107.98	107.54	106.19	108.89	105.66	106.99	107.96	110.66	109.07	110.28	108.26	109.55	106.15	105.35	101.32	104.26	109.97	104.64	105.44	105.06	101.21	105.21	106.51	104.2	110.1	105.98	107.38	106.06	103	106.02	107.28	105.19	110.86	109.91	102.07	104.38
112.28	112.23	111.97	111.45	111.6	109.16	112.9	112.01	112.39	114.7	111.23	114.64	108.06	110.08	112.65	118.14	112.49	111.58	118.04	114.66	112.26	111.58	114.26	109.74	106.36	112.69	115.86	115.89	114.14	112.47	111.4	110.79	109.19	111.74	109.81	107.09	111.98	111.93	110.17	106.7	108.62	109.82	114.28	107.51	114.22	115.7	107.67	110.66	110.02	109.68
104.14	106.8	106.66	107.1	106.5	101.99	103.77	99.848	111.48	106.72	100.99	105.86	104.26	107.34	109.21	106.08	109.02	102.87	105.11	104.07	108.82	106.92	103.42	100.89	104.41	107.24	105.26	105.1	105.3	104.51	108.62	105.78	104.06	106.83	103.85	104.71	105.4	106.7	108.26	103	107.9	107.88	109.53	106.5	104	102.78	104.63	107.07	106.19	108.03
107.09	102.9	103.95	110.64	103.21	104.43	114.12	105.87	108.01	108.23	104.59	112.82	104.59	104.64	105.12	108.9	100.82	106.9	109.09	108.21	101.71	107.46	104.45	104.57	105.05	109.87	108.59	112.21	105.8	107.01	111.24	102.13	105.94	106.03	109.62	106.88	106.05	103.84	106.48	105.31	110.26	106.33	104.86	103.52	106.9	104.05	101.35	103.2	102.06	105.93
100.1	102.95	98.844	101.34	99.585	97.921	97.945	98.096	102.6	98.226	102.08	100.22	97.072	98.497	101.54	98.771	98.231	100.36	96.76	98.368	100.06	100.82	100.94	103.26	104.22	102.91	97.885	96.12	101.23	101.31	99.779	102.16	100.36	100.66	101.28	99.901	97.181	105.33	100.79	101.26	97.837	97.372	99.911	101.32	97.995	99.87	102.27	99.493	101.49	103.16
106.29	107.61	103.68	107.69	103.71	103.74	107.08	107.6	108.58	107.22	106.36	100.04	107.27	101.99	105.77	106.41	105.75	105.47	106.19	105.38	104.6	105.34	102.34	105.28	112.75	110.43	106.97	104.21	104.43	104.54	106.6	105.91	102.57	104.94	107.71	103.15	105.52	104.47	103.51	100.61	104.64	106.39	105.72	107.36	101.36	104.62	107.19	104.29	108.71	105.69
102.46	104.11	109.87	104.18	110.84	108.64	104.21	104.32	102.89	103.04	105.93	108.65	105.97	105.09	104.93	102.82	104.64	103.24	106.1	107.7	105.93	108.41	105.4	104.58	103.49	108.96	106.05	105.53	105.92	106.39	105.1	107.83	105.43	105.21	101.22	106.58	106.41	103.24	104.9	104.06	103.58	101.71	103.45	107.73	104.76	106.83	103.32	102.63	105.28	106.77
105.92	107.36	107.79	105.76	104.12	107.72	100.6	107.04	110.05	107.73	109.62	104.95	102.64	105.33	109.69	108.18	100.98	106.24	105.93	105.73	106.12	107.72	110.07	100.22	107.52	104.3	110.4	105.85	108.33	107.68	108.38	101.28	102.13	102.64	106.76	107.98	104.45	106.94	109.26	103.31	108.31	102.82	104.86	105.67	109.33	103.42	105.44	108.15	106.1	105.85
104.24	99.913	100.55	103.84	103.75	102.44	97.56	99.507	97.519	97.046	100.73	100.63	100.99	101.73	102.93	99.214	98.952	103.32	99.859	102.7	98.434	100.32	97.443	103.18	98.747	101.34	101.14	101	100.05	104.06	101.18	96.455	96.804	97.118	109.5	100.1	102.11	97.678	97.393	102.92	96.417	98.438	99.289	98.341	96.201	99.472	101.84	96.868	99.466	100.23
107.74	108.13	104.09	106.95	105.77	107.63	111.56	109.44	104.1	107	105.26	103.43	106.11	105.29	107.66	109.32	108.14	102.33	106.82	107.85	107.78	110.07	103.57	104.75	106.64	103.59	106.84	103.7	106.96	109.43	110.04	109.91	103.78	109.37	108.64	105.91	108.74	107.93	103.2	108.22	105.79	104.62	110.03	107.09	104.14	105.36	105.35	105.07	102.94	107.91
105.52	105.37	101.19	102.76	104.21	105.14	101.99	97.89	106.87	105.39	106.46	110.78	102.41	101.15	106.64	102.37	106.07	103.32	103.29	106.82	107.38	107.52	111.52	108.86	108.19	104.77	105.58	103.28	105.45	108.42	107.46	105.2	110.57	105.39	106.85	107.93	99.695	100.17	107.39	105.82	107.68	106.63	103.23	108.24	107.78	108.11	107.44	103.63	107.47	106.19
112.66	113.38	108.05	111.5	114.2	108.7	110.74	111.41	112.44	108.18	110.63	110.07	113.52	112.88	112.79	108.06	107.49	104.56	115.61	112.7	114.01	105.63	111.24	109.6	113.25	110.88	113.35	107.01	110.84	108.44	116.8	110.09	108.83	115.17	109.89	114.43	107.98	107.51	114.24	110.41	108.05	109.64	113.18	111.22	114.02	115.12	112.61	112.4	109.41	111.41
108.45	104.26	108.94	102.89	107.83	102.65	105.48	100.95	105.35	107.7	103.12	102.77	106.87	108.19	103.49	105.61	110.15	102.74	104.71	105.14	102.32	108.17	105.7	108.95	104.72	107.31	104.83	103.86	102.1	107.23	104.67	105.72	103.79	99.467	104.65	103.54	107.41	105.25	102.08	104.75	106.17	104.11	101.96	104.41	106.7	100.75	103.93	106.82	106.09	102.91
104.33	103.18	106.17	105.42	100.15	102.29	103.33	106.42	104.2	109.29	103.12	103.98	105.34	103	101.15	107.3	106.32	101.44	106.51	106.41	102.94	105.68	106.58	105.34	105.66	104.85	106.22	105.42	110.76	102.3	106.71	107.06	104.22	103.43	102.38	107.76	103.27	107.29	104.23	101.67	102.17	106.97	106.07	105.85	106.55	101.23	108.07	102.94	104.66	102.76
108.2	107.78	109.34	107.21	107.66	112.5	106.24	106	104.74	101.9	105.12	104.91	106.84	109.34	108.4	104.45	106.75	107.92	108.05	105.98	108.72	106.5	106.53	108.17	104.3	108.76	105.65	105.57	105.64	108.59	112.96	103.55	108.7	105.07	106.58	104.82	106.82	100.44	106.03	106.53	104.23	106.27	105.29	110.3	101.46	102.8	104.23	107.2	107.87	105.57
110.12	104.94	102.07	105.9	103.81	103.52	108.21	104.51	106.59	104.79	102.32	104.38	105.17	102.57	103.74	100.6	105.95	106.87	104.16	100.83	109.08	105.46	102.88	103.76	111.48	104.86	105.01	104.92	104.47	106.82	106.55	110.75	107.9	103.36	105.07	106.89	108.85	103.66	106.84	103.76	109.49	103.79	106.85	101.74	110.19	111.87	103.26	106.45	103.83	102.12
115.31	116.31	112.72	112.75	111.48	113.01	111.78	109.92	111.53	107.19	114.83	112.02	115.21	115.45	112.34	111.66	109.43	112.24	114.16	113.18	111.04	108.56	112.66	115.7	110.56	113.79	116.13	113.23	112.63	117.02	110.61	115.13	111.01	110.96	113.06	114.28	116.93	114.47	114.23	113.46	108.01	108.26	116.24	113.05	110.19	108.22	111.7	111.15	111.51	113.4
110.98	109.61	115.77	113.13	113.19	110.64	109.68	110.53	111.4	109.56	118.38	112.11	109.6	109.62	111.06	113.71	110.4	110.89	111.47	110.4	111.29	109.54	110.02	113.85	111.01	115.32	107.54	111.22	113.76	107.22	113.23	111.11	108.79	110.84	111.06	114.33	107.7	113.38	107.26	111.8	114	107.18	110.08	111.38	108.85	113.13	109.65	111.38	107.12	109.89
104.67	98.725	102.89	107.24	103.58	104.7	103.92	104.65	101.92	104.85	104.42	104.14	100.23	106.2	100.62	101.1	103.01	102.08	105.12	103.31	108.3	106.19	105.79	106.47	102.9	106.81	103.1	105.02	103.59	106.05	105.32	104.05	99.576	108.68	106.03	103.4	104.9	106.35	102.87	104.28	101.7	107.49	105.34	108.58	106.91	103.07	105.24	101.15	102.14	104.82
100.19	99.163	99.906	98.281	102.76	106.17	97.503	98.832	101.69	96.297	99.981	100.04	102.26	98.632	103.75	100.8	95.311	101.7	103.08	101.99	101.73	100.06	99.129	100.21	102.17	101.99	104.3	104.47	99.45	102.38	99.883	104.19	99.386	103.45	103.19	103.46	100.7	97.802	97.207	101.58	99.112	100.76	98.306	98.323	96.47	101.83	98.449	100.87	96.169	103.09
109.63	114.93	116.9	107.05	115.01	115.08	112.07	112.93	113.19	114.63	110.79	112.7	112.8	115.81	116.81	112.39	116.33	110.87	115.56	113.1	110.51	115.39	111.68	114.36	112.53	112.65	114.07	113.01	116.32	112.85	117.12	111.9	115.4	116.02	115.24	110.11	110.34	112.01	116.2	113.23	110.08	115.8	110.29	110.7	114.06	113.09	112.1	110.5	116.7	114.28
108.46	109.84	109.35	108.87	103.48	113.44	108.33	109.06	113.1	107.44	109.56	105.16	109.54	108.3	113.92	111.09	114.49	106.21	111.73	109.25	110.76	109.43	109.89	107.16	111.26	108.95	113.44	112.16	105.76	113.9	110.64	109.51	114.25	110.31	110.3	110.1	109.11	105.74	108.66	106.37	111.43	112.11	109.16	111.63	109.22	106.98	111.46	114.78	109.63	111.59
104.85	104.3	106.05	107.35	103.31	104.78	103.83	103.4	104.79	103.49	105.43	102.76	110.16	105.75	105.79	106.74	100.91	102.35	106.62	101.28	104.7	106.37	103.49	103.38	105.46	106.09	99.879	104.36	103.53	105.12	104.11	105.71	107.34	107.94	102.02	99.429	105.75	105.77	105.66	105.19	106.13	98.072	104.87	104.9	103.44	102.5	105.17	105.17	102.79	106.56
109.6	113.5	109.43	109.82	112.07	110.01	110.83	111.92	110.72	110.21	106.39	107.74	108.04	113.22	110.62	105.12	107.76	112.74	109.5	112.93	111.39	112.28	107.71	106.27	108.23	113.6	108.82	111.38	111.49	111.16	114	107.17	108.93	111.12	109.02	108.77	111.13	108.59	106.89	106.11	110.01	112.23	108.88	109.68	106.27	105.56	108.36	111.27	112.77	108.58
102.96	102.37	106.98	107.68	104.92	111.33	104.74	105.46	107.15	108.27	105.2	111.87	100.62	103.62	104.29	105.66	108.67	106.45	108.32	106	104.09	105.81	111.92	106.17	108.2	110.54	108.79	109.52	102.44	107.95	108.4	106.57	105.92	106.3	107.44	105.1	101.69	107.16	103.47	109.8	103.42	107.98	107	101.36	106.47	107.2	105.17	103.85	110.12	104.04
114	112.93	121.47	117.44	120.11	118.25	120	121.73	116.45	121.67	114.81	115.18	119.18	116.73	112.03	114.07	118.42	114.41	116.73	122.69	119.53	118.67	117.52	117.07	115.62	113.73	111.77	118.2	118.85	114.29	117.88	118.77	117.24	117.01	122.93	121.87	114.56	121.21	114.84	121.46	118.06	117.96	119.16	118.68	120.01	116.93	117.27	118.72	117.61	117.38
110.12	113.54	108.25	111	109.85	117.22	111.83	111.56	109.49	108	110.76	112.82	111.08	106.95	106.65	110.73	111.28	109.34	109.26	110.92	110.65	108.72	116.72	113.24	112.81	113.42	112.82	110.24	115.77	116.5	112.45	110.56	111.91	106.31	115.09	112.94	110.08	115.3	115.77	112.72	111.59	112.99	113.34	116.01	111.26	113.86	114.77	110.77	110.43	113.34
102.74	106.95	105.44	106.25	102.03	104.46	106.35	108.11	104.79	107.17	105.07	106.86	109.86	104.62	107.28	106.12	99.511	105.37	106.15	103.2	106.58	107.7	105.59	103.04	105.74	104.12	106.03	105.75	109.16	104.92	108.55	108.17	107.21	105.72	105.21	102.22	111.35	110.57	105.66	104.68	104.96	108.57	105.8	106.74	101.88	106.31	104.58	102.19	109.62	107.1
105.95	107.4	105.72	106.53	107.89	106.07	107.91	108.74	110	102.76	106.29	108.1	110.06	106.2	103.85	107.47	104.96	110.31	109.97	107.08	107.08	103.87	104.24	106.31	108.05	106.09	110.26	108.18	107.86	103.07	109.37	103.74	108.9	102.47	107.24	101.93	105.73	103.04	107.3	100.55	104.99	104.31	110.13	106.57	106.54	106.92	101.64	102.43	106.16	106.63
113.66	111.97	108.57	111.7	110.93	113.14	108.69	112.56	107.75	111.15	108.84	109.49	112.67	108.28	108.28	111.43	104.64	108.75	110.24	107.12	110.86	108.82	104.79	107.84	112.3	109.48	110.65	107.01	109.14	104.18	111.17	115.21	113.03	107.96	108.23	111.48	111.95	105.09	110.75	108.07	108.78	110.64	114.56	112.41	107.18	109.95	113.09	110.63	110.52	105.05
100.73	105.01	102.24	104.23	105.05	104.27	106.27	103.22	105.12	100.87	103.67	103.05	102.69	108.43	107.73	104.5	107.74	108.28	104.77	98.908	107.78	107.63	101.82	104.45	104.84	102.79	104.69	107.3	100.88	103.09	107.4	103.21	105.05	98.554	101.67	105.65	106.55	108.03	108.79	103.92	107.12	101.83	102.94	103.58	104.4	105.54	103.6	108.5	103.56	107.73
107.31	107.73	103.61	99.277	104.63	103.53	103.01	103.94	104.34	105.39	104.97	101.7	108.08	106.51	104.73	107.57	102.23	104.97	105.63	108.72	105.93	103.9	102.72	107.69	103.04	107.84	103.13	106.83	100.78	107.4	101.45	107.73	102.29	103.77	102.79	103.37	100.82	102.37	102.71	98.981	103.8	103.48	104.78	99.095	109.28	101.44	103.16	99.794	105.47	103.07
98.778	105.2	107.99	104.39	102.07	105.82	109	100.15	103.01	103.39	104.68	104.36	103.16	105.29	99.732	101.27	99.811	106.91	104.2	106.8	105.92	103.5	104.5	102.6	104.78	103.39	107.04	106.02	104.16	108.85	104.62	105.51	104.13	101.43	101.56	99.071	104.99	105.28	104.5	102.21	109.37	105.09	103.56	104.27	102.25	105.67	102.42	106.61	103.89	106.12
101.73	103.33	103.19	104.15	104.59	100.55	105.97	103.16	107.87	105.77	103.14	104.59	109.42	102.67	107.86	108.24	102.28	105.54	104.78	106.21	101.85	104.44	104.99	106.41	103.96	109.31	107.29	108.16	103.35	106.13	102.83	102.11	99.903	103.42	101.75	103.16	106.34	106.43	102.4	102.84	103.91	106.02	103.18	103.36	106.02	102.78	107.91	106.2	105.16	105.57
114.42	114.06	115.55	109.04	113.27	110.47	108.14	115.4	112.04	111.22	112.67	114.89	112.57	111.48	109.84	109.89	112.06	112.19	109.87	113.68	113.22	109.66	110.23	111.37	111.51	109.51	110.63	112.57	108.27	110.01	116.56	109.92	108.02	113.77	108.33	114.05	113.17	112.81	112.83	109.25	108.61	110.76	112.49	110.87	109.07	113.13	105.81	112.3	114.05	111.54
109.37	113.71	110.47	111.18	112.33	109.85	105.42	113.12	112.21	108.81	108.07	111.72	111.18	105.69	112.56	108.28	112.77	111.68	108.86	109.38	109.71	111.82	107.88	110.56	110.36	110.11	108.56	111.29	110.87	108.45	108.06	107.58	108.74	110.67	112.06	108.71	107.41	109.26	113.19	111.09	110.91	108.15	110.33	108.46	108.83	109.94	103.96	111.62	111.49	108.17
103.97	104.62	103.52	106.01	100.09	98.496	105.74	103.19	108.9	103.46	103.89	108.39	105.65	104.13	103.66	102.82	106.47	104.58	105.71	106.45	106.34	105.29	103.2	102.71	101.68	102.99	106.19	105.44	103.09	107.41	101.24	105.52	105.07	103.97	102.25	105.02	105.05	105.51	101.01	106.65	105.17	98.657	107.51	101.99	101.92	109.1	100.69	103.25	103.44	103.53
110.29	109.63	112.11	109.04	108.12	110.08	111.21	110.22	113.93	109.77	109.79	110.21	110.84	110.19	107.77	108.76	109.55	106.2	106.78	113.57	110.92	109.52	113.03	108.15	112.44	108.54	110.52	110.26	107.73	107.01	106.36	105.78	112.42	111.34	112.05	106.25	113.4	106.95	106.84	109.43	106.71	107.56	110.91	109.62	109.46	116.67	107.69	110.94	113.51	111.74
108.23	112.07	113.34	112.55	114.62	113.99	110.54	113.79	111.28	114.26	112.08	108.12	107.32	111.53	111.36	114.44	110.8	110.34	112.68	110.29	112.72	111.27	111.4	113.31	109.41	111.35	111.65	109.22	112.81	110.02	110.93	115.9	108.41	112.91	114.47	114.16	115.39	114.7	113.28	110.27	109.59	111.31	109.17	110.95	111.3	116.28	113.64	115.14	114.54	107.6
107.09	106.62	106.13	106.98	102.09	104.99	106.56	103.29	101.81	101.85	109.53	108.34	102.73	103.86	104.26	107.03	109.64	106.72	104.91	107.44	103.34	108.27	105.89	105.65	102.66	105.87	104.24	106.94	105.65	101.82	109.23	107.56	109.39	108.5	103.18	102.83	105.09	104.7	109.01	109.54	104.57	103.72	105.44	103.89	100.87	110.35	105.68	104.68	109.42	105.88
108.31	111.31	115.74	108.81	113.7	110.79	109.54	113.03	111.66	107.9	112.81	110.09	111.47	113.66	112.63	112.4	112.04	106.28	114.04	108.95	114.04	113.74	112.69	112.75	115.69	109.14	117	111.84	116.14	109.04	114.69	110.81	112.11	115.95	112.44	108.56	109.71	115.11	112.27	108.17	111.11	112	109.16	110.76	113.06	108.25	110.87	108.12	111.76	112.77
106.08	111.2	116.02	113.66	110.64	109.77	114.75	112.2	112.14	110.67	111.1	113.59	111.47	114.99	111.76	113.92	111.29	111.99	112.13	105.34	110.5	111.02	110.9	112.76	113.18	108.97	117.66	110.69	113.55	109.92	106.71	113.33	113.29	116.06	109.64	116.14	112.53	112.03	109.12	112.03	110.66	111.47	111.22	112.84	111.57	116.13	109.95	110.86	110.46	114.1
118.97	120.35	120.3	116.31	115.15	119.97	117.19	115.98	119.51	119.27	119.65	116.78	120.72	119.04	117.36	116.62	120.71	113.64	116.62	117.62	118.64	117.86	115.05	120.22	116.22	120.21	119.07	115.45	116.17	116.52	117.47	116.77	118.38	118.39	122.49	121.46	116.33	118.25	116.85	117.18	118.13	120.66	118.88	119.6	120.16	117.9	114.5	115.25	122.57	122.79
109.14	113.06	108.74	110.91	106.48	108.82	111.82	103.73	106.36	108.96	110.34	105.75	104.28	105.12	109.49	112.44	109.94	113.08	109.23	110.47	108	110.95	113.7	114.89	109.49	113.84	108.94	112.86	110.89	109.52	108.45	109.13	106.73	110.61	102.5	109.79	110.9	108.7	107.1	112.22	112.35	105.57	103.17	113.15	109.23	108.13	108.26	108.16	115.32	110.45
103.44	104.53	107.63	105.85	103.88	107.9	107.1	106.85	106.13	102.78	103.52	107.5	104.4	105.27	103.61	100.61	104.88	107	107.41	100.94	104.72	101.3	108.04	105.25	104.51	108.07	106.36	107.39	110.77	107.03	107.98	103.15	104.11	105.5	106.45	105.8	103.57	101.12	106.29	104.38	109.37	103.04	104.66	103.88	104.48	105.41	104.54	102.32	102.91	106.02
116.54	111.76	110.57	110.38	113.72	113.22	117.78	108.72	107.2	111.52	113	111.77	112.34	110.51	111.83	113.67	114.44	108.65	112.2	112.8	112.53	109.6	114.55	109.53	112.93	112.18	112.51	111.94	110.73	113.75	113.17	113.81	111.91	112.69	109.93	109.64	108.14	114.04	108.56	109.12	113.22	111.85	114.69	111.51	114.1	116.05	115.01	110.61	107.27	109.72
108.28	103.61	109.73	104.68	104.5	106.43	107.5	105.04	105.94	105.13	108.68	108.66	110.21	103.93	103.27	103.65	106.4	104.12	108.04	103.86	100.78	105.78	105.98	104.11	103.22	103.68	106.47	106.96	108.88	106.76	103.07	106.46	100.31	104.62	104.05	106.72	110.62	105.49	107.74	107.49	106.18	104.02	100.74	103.34	99.687	108.52	106.86	100.98	102.28	104.28
111.99	114.87	115.93	114.63	114.48	113.74	114.6	115.79	118.4	117.01	117.43	115.97	115.29	118.55	118.93	113.08	114.08	114.32	115.85	117.71	111.83	117.39	116.83	109.69	113.53	116.84	117.25	111.81	117.06	114.86	120.25	117.83	119.57	116.75	110.44	112.89	112.25	118.99	113.93	113.57	116.82	115.38	114.04	116.98	117.33	118.16	117.43	115.98	115.35	107.96
104.35	106.01	107.04	109.62	107.3	102.43	103.76	109.19	112.63	106.01	106.5	107.29	112.3	106.35	105.06	106.18	107.42	103.89	104.55	108.81	105.5	105.54	102.94	108.62	101.64	107.42	108.1	102.76	109.43	109.18	103.65	108.75	103.12	108.43	107	106.58	104.66	106	106.86	107.75	101.78	108.58	107.78	106.18	103.41	102.66	106.89	106.75	103.43	107.29
100.44	98.961	100.97	100.96	103.19	99.237	102.2	101.41	105.12	95.964	97.918	100.34	98.978	102.26	99.429	105.12	105.94	102.35	101.74	100.8	98.207	104.76	100.36	101.19	106.65	105.33	100.56	102.74	103.35	98.173	104.21	104.21	99.023	96.492	102.69	99.028	99.852	103.6	98.33	100.24	106.75	102.21	98.571	100.13	101.8	102.81	98.326	102.04	99.818	98.983
105.04	108.68	105.2	110.4	107.79	104.29	107.49	103.62	107.02	101.54	102.47	103.22	108.29	101.27	102.69	107.08	101.26	105.04	109.08	106.92	106.5	104.12	108.29	103.17	108.26	107.22	105.86	105.88	100.48	106.12	104.11	98.632	109.42	104.75	107.23	111.74	105.27	105.3	106.56	102.45	106.23	104.6	107.76	107.58	103.28	106.3	105.81	108.09	108.07	108.23
102.48	94.837	97.681	99.335	97.225	99.683	98.561	90.89	95.284	100.4	98.251	102.67	96.019	95.287	99.315	102.76	97.764	98.001	102.03	101.48	98.117	95.236	100.33	101.64	103.08	103.72	99.874	98.673	100.87	99.178	98.239	101.63	98.73	103.35	98.319	95.807	103.26	100.44	102.26	96.25	102.93	99.234	97.055	100.21	95.976	99.358	101.21	103.78	98.842	102.86
107.81	105.77	109.78	103.98	108.92	107	107.61	105.26	107.62	105.42	109.24	102.94	105.84	108.55	105.81	105.45	98.107	102.18	106.06	107.41	104.62	106.27	102.33	109.29	104.7	106.58	105.63	104.05	107.84	105.27	101.99	103.88	105.96	110.08	101.89	104.69	104.52	104.1	108.27	106.98	107.96	106.16	106.11	105.76	107.51	109.66	103.93	108.33	104.32	100.72
106.37	106.42	110.63	107.84	105.83	104.18	105.35	109.27	106.12	104.63	105.57	106.27	107.82	107.32	105.25	108.02	104.85	107.84	102.19	105.02	104.51	105.2	104.84	103.38	104.85	108.84	107.8	109.52	106.23	100.73	105.87	106.68	103.67	103.71	105.04	108.06	102.03	104.02	107.13	109.26	107.26	105.67	107.74	103.53	101.34	106.65	108.18	104.22	102.12	105.75
104.81	104.55	107.36	107.05	103.16	104.94	100.86	104.34	101.62	103.53	105.99	110.15	101.77	107.5	102.13	103.51	106.81	105.31	106.49	104.51	106.13	102.28	108.66	105.2	105.3	109.22	105.86	102.95	102.48	105.14	103.58	106.45	106.04	102.54	108.09	104.96	103.68	103.64	105.41	108.28	102.47	108.09	111.69	108.27	105.29	109.75	105.17	106.97	102.51	108.09
114.86	109.76	109.3	111.12	110.02	113.49	115.97	112.95	113.44	111.11	110.61	108.44	113.82	114.87	106.34	112.33	113.33	106.77	111.86	114.42	111.2	111.07	112.98	113.46	112.19	112.8	115.08	112.23	108.93	116.13	113.76	108.73	112.95	113.19	112.14	113.51	114.65	110.68	113.82	113.02	111.54	109.77	111.61	113.16	109.63	114.1	110.42	110.93	110.14	113.31
112.78	114.75	110.79	110.94	111.66	112.7	115.34	112.24	112.68	114.53	110.9	112.57	109	108.88	110.71	112.8	111.35	112.37	109.04	113.54	109.9	112.82	109.31	111.62	112.16	113.62	110.63	114.31	112.16	112.69	111.97	113.02	112.38	110.9	115.71	112.28	115.05	110.87	114.38	115.13	109.69	108.87	115.21	110.02	112.95	111.23	109.99	114.29	111.4	113.46
99.448	96.471	97.708	96.712	99.065	100.78	99.05	100.98	102.83	96.758	99.669	100.74	102.28	98.044	101.74	99.184	101.96	99.309	97.979	98.485	100.02	98.75	98.324	99.861	97.393	104.91	102.22	100.79	104.54	100.88	98.749	97.04	99.812	100.3	98.915	101.22	98.73	99.105	97.174	96.339	104.4	100	99.593	105.04	98.551	98.674	99.638	98.713	103.07	100.27
111.41	110.03	112.89	109.42	114.41	115.44	115.99	114.45	110.79	112.98	110.13	109.05	110.32	116.44	114.18	115.23	112.89	114.77	113.01	111.28	106.56	112.18	112.99	111.38	110.83	111.06	112.96	113.01	112.18	107.27	110.73	111.49	111.38	112.35	115.34	106.91	107.34	113.26	108.33	111.44	106.24	114.84	112.5	109.97	112.35	107.73	111.42	111.65	110.1	110.45
109.74	109.56	113.69	108.07	111	110.94	113.59	104.74	106.93	111.58	113.9	114.98	110.59	106.18	112.75	110.59	108.2	109.73	113.21	110.51	111.02	110.59	106.9	115.61	108.65	110.15	109.7	107.53	109.52	114.1	110.66	108.2	112.26	110.74	115.09	112.17	113.05	118.57	108.74	113.04	113.51	114.27	108.35	108.92	110.79	108.63	114.96	111.45	107.1	113.42
97.114	101.26	101.56	104.34	100.1	98.616	98.344	97.455	103.1	100.96	99.138	102.72	102.7	105.39	97.852	97.105	96.47	102.15	101.64	102.27	99.605	98.481	103.49	98.06	96.971	100.87	102.73	102.59	98.961	100.79	100.4	99.85	101.71	99.968	102.23	96.234	102.7	98.428	101.07	102.82	104.61	102.49	103.25	98.84	103.36	101.4	103.04	101.02	97.151	97.785
119.82	117.43	115.31	113.2	117.43	115.67	118.43	110.99	116.58	117.2	114.5	120.63	114.8	114.8	118.11	116.53	117.88	115.57	119.55	117.61	118.24	110.61	116.34	115.31	117.42	112.18	117.19	118.6	120.95	114.11	118.41	107.12	113.18	120.55	116.6	115.55	113.45	115.6	113.74	114.17	117.85	113.72	114.03	115.86	115.33	116.95	119.63	113.97	114.96	119.05
102.07	105.94	103.85	102.69	110.29	100.53	108.48	100.68	103.4	108.66	105.62	104.3	106.5	104	106.26	105.67	105.46	103.47	103.09	107.26	108.52	107.89	102.13	99.767	103	105.69	107.99	104.55	104.09	102.84	104.46	102.29	101.87	108.59	102.87	110.74	106.82	106.31	110.74	104.42	106.47	106.29	103.33	101.56	111.29	106.76	105.67	108	108.49	106.69
116.89	109.57	108.75	108.19	113.62	110.86	110.97	109.12	106.39	113.75	105.44	109.15	116.08	108.25	106.93	116.35	108.35	110.82	111.33	109.45	111.81	110.06	110.66	113.06	107.21	117.13	111.14	113.03	112.97	107.88	113.7	110.64	111.61	109.68	109.07	112.51	113.3	113.92	111.43	110.53	111.65	112.31	114.39	110.67	112	109.12	106.39	107.93	108.93	112.54
111	110.4	116.72	110.86	109.08	113.97	111.67	113.61	113.87	117.88	111.95	108.87	111.98	112.02	108.78	109.91	108.57	114.92	112.35	111.19	109.31	112.56	109.89	109.62	109.54	113.99	112.84	114.5	109.54	113.26	102.96	108.02	111.89	109.75	113.55	111.04	117.22	111.5	110.31	111.49	113.34	111.16	106.85	109.59	109.61	113	116.18	111.97	115.05	112.36
108.66	110.4	110.5	108.14	109.71	109.59	111.28	108.15	110.11	110.66	110.87	112.85	108.12	105.68	108	109.73	112.11	108.75	109.62	110.78	107.18	107.97	107.11	108.37	104.65	112.79	110.66	110.58	111.66	107.46	110.19	107.75	111.77	109.58	108.31	108.25	111.42	107.42	105.53	105.76	112.96	109.84	108.39	108.29	112.62	112.92	106.75	107.92	106.73	105.34
102.44	105.08	98.596	108.24	106.13	102.68	107.26	101.77	107.25	103.4	105.96	106.48	103.43	108.44	106.46	104.76	107.06	103.1	102.6	104.84	103.9	111.34	104.27	103.54	100.88	102.02	105.98	108.33	104.91	106.29	106.12	101.37	107.12	104.47	105.35	106.23	106.47	108.5	106.92	100.69	103.97	110.1	103.05	101.71	103.71	104.7	108.56	104.69	107.67	106.47
106.94	106.87	106.31	105.63	107.9	108.85	96.645	108.42	104.09	107.92	107.74	110.63	103.85	105.68	107.4	109.79	110.48	105.48	107.46	106.79	106.6	104.75	106.53	108.7	108.94	107.17	104.5	104.6	106.73	101.72	109.06	107.55	106.59	105.25	108.36	106.58	105.87	108.85	106.65	106.08	103.11	108.07	106.65	109.58	103.31	107.84	102.81	103.53	105.56	110.66
113.89	109.97	113.12	113.55	104.1	111.29	111.49	110	111.11	109.34	109.29	111.99	111.53	105.38	113.79	108.82	108.75	110.46	115.91	110.39	111.83	107.89	110.8	111.29	114.01	114.08	111.59	110.57	108.2	112.14	114.24	114.33	111.2	110.57	105.52	112.15	110.16	108.63	108.72	108.18	107.72	109.72	111.2	114.76	110.7	107.91	115.85	113.27	108.45	109.75
112.2	111.87	113.26	107.43	108.52	109.83	111.08	110.29	112.98	105.39	113.9	114.92	116.49	113.17	113.58	112.91	114.11	111.31	113.93	113.8	109.42	113.39	110.03	110.8	108.45	111	109.52	109.87	115.33	111.26	109.2	109.24	112.28	110.89	111.67	112.13	109.01	108.84	114.18	111.95	111.05	110.51	115.89	111.02	113.1	108.21	105.84	113.95	107.27	112.75
107.03	112.52	106.97	111.53	111.89	113.91	113.57	113.66	110.26	107.31	113.73	108.15	110.12	110.56	108.82	110.12	111.96	109.02	110.71	113.57	109.51	113.31	112.07	111.68	109.22	111.86	107.78	111.34	113.96	109.53	108.77	111.44	111	112.35	107.54	109.39	115.64	113.31	106.78	112.67	112.95	113.05	110.41	109.44	115.31	111.79	108.16	109.57	110.26	108.29
108.99	108.38	103.26	102.54	105.98	108.93	107.31	103.41	103.46	107.89	108.72	109.34	109.55	103.89	105.35	108.59	106.05	103.83	105.65	102.04	106.29	104.03	106.67	110.02	104.65	107.73	108.04	108.77	105.87	107.99	109.47	113.09	105.73	102.98	99.881	112.93	110.41	107.4	103.47	100.8	105.91	105.9	104.4	105.85	109.24	105.98	108.23	105.63	106.49	107.61
107.56	103.36	104.92	105.51	107.13	106.01	104.37	106.07	106.5	102.65	106.57	102.29	105.31	101.81	105.43	104.69	106.46	101.2	103.03	102.58	107.52	110.6	106.41	105.24	105.56	105.65	101.5	108.21	106.13	106.88	104.86	100.59	104.46	103.85	106.49	107.36	105.32	105.03	103.86	100.94	101.52	106.89	103.02	108.73	106.78	108.87	103.51	104.36	105.18	105.12
100.44	102.56	105.51	104.13	103.5	105.17	106.35	104.92	107.88	103.11	103.94	107.61	102.51	107.49	104.52	99.874	107.11	110.24	104.92	105.85	106.74	102.07	106.29	105.59	106.62	106.22	104.08	104.52	106.41	99.913	102.27	107.22	103.38	108.59	103.52	106.05	105.02	105.44	99.625	105.18	102.28	107.3	104.71	107.98	105.58	105.9	104.2	107.06	102.35	108.5
97.753	101.55	99.163	101.11	102.84	94.634	98.687	101.85	98.382	103.05	100.05	101.48	100.67	99.777	100.32	99.411	98.619	103.59	99.023	101.74	102.47	100.05	99.571	100.66	102.11	101.14	102.72	100.08	101.28	103.22	97.264	97.899	98.379	96.444	103.33	101.88	97.103	101.53	102.36	102.74	98.989	99.942	102.68	101.95	93.898	100.23	102.99	99.269	104.83	100.85
104.28	105.27	111.93	107.3	110.13	110.02	109.81	107.5	107.08	111.21	104.91	108.32	105.98	101.75	110.24	104.83	106.12	110.48	108.75	109.42	106.32	103.15	107.21	108.29	104.71	105.96	105.5	103.44	106.94	108.03	108.12	106.9	109.07	102.61	105.83	104.86	108.53	107.1	105.21	112	105.96	107.58	104.72	106.37	107.22	112.87	110.56	107.53	111.13	108.83
106.71	110.06	108.47	115.36	114.23	111.04	114.85	112.91	114.83	109.89	114.62	111.03	112.77	111.3	113.34	113.04	108.79	107.99	110.82	109.8	114.25	112.39	110.33	109.39	106.71	111.33	112.69	111.04	111.84	113.14	112.53	113.2	113.37	108.82	116.5	108.57	110.83	109.89	114.16	115.35	112.51	108.91	109.47	109.53	113.75	113.22	113.78	114.42	112.08	113.31
107.69	99.094	99.663	102.55	102.82	103.74	105.62	104.25	102.95	100.5	102.88	104.32	104.44	101.59	100.06	107.74	105.08	106.1	106.86	106.55	107.96	104.98	104.84	101.39	102.5	105.63	104.45	107.07	102.49	104.15	110.06	106.49	104.1	106.64	104.51	101.97	107.87	103.8	101.68	103.35	104.55	105.94	106.9	102.79	104.56	106.07	103.33	103.44	104.14	98.843
98.247	98.659	98.805	101.54	103.13	96.139	100.04	103.29	98.494	99.017	101.05	98.201	99.157	100.19	98.573	98.659	97.571	101.76	103.84	105.49	98.748	95.284	103.31	93.995	98.323	102.5	96.571	98.272	98.677	97.718	102.63	96.803	101.57	97.2	101.58	98.839	99.012	99.317	97.238	100.71	99.789	95.418	98.898	100.08	100.9	101.49	102.61	103.21	99.501	95.614
105.16	106.39	109.78	109	99.808	105.9	109.01	109.27	107.19	102.77	104.77	103.57	104.75	102.3	106.22	103.2	104.53	108.15	104.73	103.49	106.02	102.63	104.57	102.28	101.54	105.15	103.07	107.5	109.14	100.41	104.83	101.68	104.86	105.46	105.74	109.57	103.15	101.28	103.43	105.12	102.96	106.36	100.52	103.86	102.45	107.43	105.26	108.55	106.34	102.93
108.95	105.82	104.84	103.65	106.91	105.94	104.56	105.5	107.76	102.47	103.16	103.43	105.26	108.17	108.59	111.51	108.9	106.61	107.58	107.73	107.89	102.91	106.84	106.39	105.04	109.98	106.51	107.41	108.71	102.76	106.43	109.55	106.14	104.66	108.81	106.02	104.11	100.44	109.01	104.67	106.38	108.44	112.33	107.43	104.21	106.87	107.13	104.27	99.471	106.91
103.45	106.56	105.36	103.11	106.04	111.1	105.7	104.96	103.5	104.36	108.84	101.15	106.09	105.33	104	112.45	102.05	101.85	103.13	103.04	103.61	108.46	108.01	106.02	104.5	107.95	105.62	108.47	108.81	104.93	107.21	103.58	105.8	107.43	109.54	109	108.93	106.44	103.97	109.15	108.39	108.5	102.66	102.97	104.71	107.09	107.86	106.65	107.27	108.7
103.43	104.13	103.63	106.42	104.55	106.04	102.67	106.55	104.91	106.02	109.38	103.27	108.41	108.67	105.49	107.65	101.55	105.41	102.74	109.02	102.75	107.51	106.08	102.64	102.8	102.09	107	107.12	102.38	103.93	107.26	107.71	103.66	100.08	106.61	105.38	101.38	102.65	103.67	108.12	104.89	100.5	108.14	104.93	103.99	101.63	110.65	102.62	103.36	111.93
102.55	99.188	100.66	100.08	100.93	92.905	98.253	99.353	101.21	103.2	101.24	99.254	101.93	100.78	95.932	99.634	104	96.888	100.48	97.996	100.45	98.435	100.84	99.612	99.541	99.817	103.58	103.73	98.818	102.36	98.814	104.45	101.35	97.557	97.024	102.3	105.01	99.202	101.05	101.57	95.858	99.762	100.62	102.57	99.101	99.23	99.162	102.18	99.438	98.165
109.87	109.97	101.85	106.93	103.6	108.03	103.32	106.42	110.47	105.46	102.21	104.67	103.87	106.07	107.71	108.13	106.43	106.32	100.62	103.94	108.32	104.8	103.46	107.52	107.82	106.47	109.53	108.62	104.6	101.42	101.45	105.28	103.72	106.38	103.14	103.79	102.47	106.04	106.21	103.23	107.86	106.2	106.07	102.85	104	107.72	108.23	105.72	109.68	107.02
108.92	113.77	112.96	108.57	110.52	110.56	114.73	109.83	112.3	108.52	108.13	112.19	109.21	114.46	108.71	111.97	106.3	112.9	113.05	111.37	112.72	111.83	113.86	112.8	110.32	109.72	113.42	115.28	113.14	111.59	108.39	111.86	108.32	109.8	109.92	107.27	113.93	109.44	107.49	111.27	105.06	112.89	114.89	111.42	116.25	110.42	109.45	111.9	112.82	110.87
99.849	99.725	100.68	105.69	100.64	97.941	98.972	94.759	99.986	100.78	98.707	103.48	99.712	99.087	98.468	99.005	102.37	96.744	97.848	94.918	105.2	102.46	102.95	98.784	102.25	103.9	102.61	99.896	101.51	102.65	100.68	97.435	102.98	99.067	100.24	97.439	100.1	93.588	100.01	95.718	100.81	96.945	102.61	101.39	100.45	101.33	100.74	101.99	100.89	99.734
111.01	112.14	112.55	111.87	113.02	113.59	111.58	114.67	109.4	110.59	113.35	110.81	110.9	113.58	112.43	113.64	114.91	113.62	115.31	110.05	118.66	113.08	113.15	110.13	115.59	110.36	119.91	111.19	111.39	112.09	110.07	111	112.36	111.83	115.31	108.52	112.33	109.16	116.96	111.13	117.5	115.91	110.94	113.4	114.82	113.25	113.33	108.51	112.37	109.46
113.2	117.67	114.27	111.09	115.99	110.79	109.02	111.78	110.45	111.65	111.17	109.54	112.98	115.04	114.48	112.35	111.2	114.15	114.33	111.66	112.42	110.02	115.03	115.87	108.64	110.51	111.23	114.21	111.19	109.85	111.85	110.25	110.85	114.57	109.21	112.55	113.22	109.76	109.4	112.43	114.35	113.4	113.78	111.99	113.4	108.79	114.13	113.42	110.75	110.47
105.69	102.88	106.55	105.79	105.89	105.55	107.1	107.87	103.84	105.53	110.49	109.3	102.45	105.59	109.26	103.18	106.91	108.61	105.24	109	104.87	108.07	110.05	103.59	108.28	107.32	104.27	112.04	103.13	105.3	105.42	108.13	107.98	105.19	106.39	109.45	108.96	104.39	107.63	104.5	107.73	105.02	104.87	100.69	106.1	107.13	106.03	110.67	102.18	105.39
105.16	104.45	102.34	103.02	105.07	103.58	107.6	107.09	106.03	101.85	103.33	109.46	108.61	103.06	105.29	105.1	106.41	103.09	103.81	101.06	106.15	103.56	106.44	102.07	105.1	104.06	101.84	104.89	102.77	99.007	101.51	102.21	101.38	107.51	105.08	101.21	99.661	103.89	104.03	105.36	104.7	106.16	107.63	101.75	99.481	104.35	104.64	102.66	104.88	100.96
104.25	108.07	104.51	107.97	106.11	109.55	104.27	102.92	106.33	108.59	107.58	102.48	109.21	104.55	107.76	108.48	106	111.04	103.88	107.31	107.02	105.65	110.55	104.56	108.43	104.99	110.08	105.35	108.47	111.63	105.31	108.27	103.77	108.8	107.11	102.9	109.77	112.4	109.92	105.08	107.58	103.27	107.23	104.39	107.42	105.37	110.61	107.85	102.48	108.2
98.875	102.6	105.9	109.28	101.73	105.56	108.73	102.17	107.2	102.76	102.34	103.79	107.38	104.9	104.37	102.66	106.67	106.96	104.16	106.13	107.97	107.49	108.68	107.52	97.514	104.78	106.08	107.19	106.8	100.23	104.46	102	104.16	104.94	102.73	105.89	107.95	108.06	104.67	107.6	111.09	102.75	110.84	104.49	106.4	110.45	104.12	100.27	103.59	104.21
108.06	107.28	101.13	103.1	109.11	109.92	106.3	109.49	106.19	109.24	108.23	102.74	104.23	105.65	103.48	110.55	104.41	101.98	107.14	106.82	112.69	104.97	104.88	107.01	107.23	104.57	109.25	105.27	102.01	112.22	101.9	110.66	102.89	107.54	106.06	104.07	101.76	107.33	103.77	105.73	106.74	100.8	104.17	107.26	105.38	105.09	104.33	106.68	101.75	106.66
107.35	104.94	105.76	104.18	108.29	105.33	109.07	104.16	106.43	107.49	108.71	103.74	105.11	104.8	106.28	101.53	107.16	104.83	104.66	106.22	107.52	105.53	105.68	108.77	109.42	107.53	108.08	103.44	104.95	105.59	106.71	103.67	106.88	103.98	109.04	104.39	108.74	106.59	106.72	110.58	108.43	108.88	107.4	103.53	107.82	107.39	108.83	104.65	108.74	106.9
109.75	108.97	110.59	105.15	106.81	103.53	111.25	104.33	101.4	104.15	103.08	106.45	104.74	105.95	104.71	103.73	105.05	105.44	109.69	106.68	109.84	104.99	104.82	101.97	105.96	102.67	105.62	106	103.68	107.61	107.45	105.4	109.42	111.62	108.91	104.83	100.94	104.24	104.28	107.31	104.56	106.71	104.31	106.92	105.38	107.54	103.18	104.58	105.6	107.2
106.35	105.32	105.88	103.24	106.04	111.13	102.6	105.95	103.97	106.38	108.56	109.17	107.58	106.32	109.27	105.4	106.07	111.41	103.31	108.66	107.55	105.92	106.1	101.9	106.45	106.06	104.7	103.95	105.8	104.87	101.07	102.97	107.06	106.36	105.41	104.85	108.2	101.66	105.14	108.39	104.92	108.63	103.54	104.08	105.85	106.64	105.78	102.13	104.22	109.29
97.381	106.76	106.52	103.86	107.08	100.42	102.76	100.78	104.52	107.9	106.3	102.2	103.79	98.24	106.97	108.9	106.42	105.58	101.37	105.38	102.49	105.51	102.77	102.94	106.31	102.15	104.1	102.47	99.214	103.54	102.53	104.04	103.15	105.87	106.32	102.95	104.9	104.71	102.14	105.46	109.5	105.1	100.74	101.26	106.05	103.76	102.75	105.8	107.93	103.72
111.74	108.71	114.68	112.25	109.44	112.07	109.41	113.52	114.66	107.79	114.51	112.51	112.17	113.98	114.1	114.88	113.43	114.56	113.12	112.51	109.53	112.46	113.08	112.99	111.54	110.34	110.04	111.26	115.62	108.1	114.66	109.23	106.12	109.68	110.83	112.04	110.21	108.58	111.34	111.19	114.88	108.53	112.52	109.56	112.61	116.45	114.87	114.33	111.7	113.06
106.4	110.83	103.52	105.48	109.23	107.45	105.05	103.89	105.8	106.54	104.7	102.17	102.2	106.1	103.54	108.5	110.66	104.48	106.87	112.35	106.16	108.01	102.95	103.85	105.83	102.42	105.63	109.04	105.08	102.54	106.18	109.29	103.55	106.19	103.42	109.39	109.12	105.81	103.83	105.27	103.3	105.01	109.88	105.72	107.34	106.92	111.77	106.46	109.87	107.73
105.94	108.01	99.851	109.35	104.99	103.81	103.29	108.94	103.93	107.25	106.74	105.91	106.41	108.82	107.94	111.03	107.86	110.28	110.27	104.24	102.8	108.99	105.54	103.83	107.98	110.52	101.49	108.98	104.75	104.86	105.79	106.36	107.72	107.52	102.9	109.47	102.55	108.72	106.82	108.75	107.73	103.96	106.76	108.65	105.11	104.71	105.92	109.6	107.78	107.95
97.831	98.84	100.09	96.893	102.64	97.905	97.785	100.27	95.472	98.451	97.401	99.736	98.725	96.724	104.56	100.72	98.533	104.21	99.693	105.83	105.61	99.148	105.63	103.05	96.935	101.8	97.846	100.6	97.299	103.21	96.171	102.91	104.55	100.23	101.63	102.15	101.49	96.505	101.67	100.69	100.03	100.19	102.52	97.785	98.054	101.15	104.7	99.149	99.092	98.655
119.75	116.25	115.57	112.18	116.91	117.2	115.91	118.02	115.43	115.81	119.27	115.29	111.82	114.16	119	116.75	116.26	117.19	117.77	119.24	115.18	119.57	121.78	117.25	110.74	115.74	115.51	116.23	114.94	111.78	117.32	117.92	117.27	108.84	115.68	116.55	113.83	118.43	116.43	118.88	114.56	117.26	112.1	115.03	113.02	115.74	113.98	117.06	113.48	115.08
107.17	104.95	103.22	105.55	102.58	108.73	105.84	105.45	103.64	107.17	104.32	105.9	108.85	107.83	107.97	104.08	106.14	109.3	107.19	108.3	106.6	107.37	105.3	105.95	104.29	106.76	104.41	102.94	107.42	105.22	105.1	111.41	109.96	104.87	106.21	102.19	101.61	101.13	105.05	100.66	106.9	104.54	102.75	108.56	104.49	104.42	103.68	109.58	100.27	102.49
105.16	103.77	109.76	107.68	103.33	110.52	106.9	102.92	101.85	106.47	108.18	106.07	107.96	101.9	101.54	106.37	103.97	106.35	108.35	102.08	106.29	104.57	101.76	106.72	106.7	107.33	107.3	105.93	107.28	108.7	106.29	105.66	106.05	107.49	104.47	103.24	105.92	105.38	105.29	106.24	106.77	100.97	108.32	106.11	108.19	104.54	107.15	101.38	105	105.65
107.42	101.1	102.25	106.11	108.32	104.31	107.13	102.54	102.77	110.35	101.18	108.24	106.27	105.28	107.57	108.29	103.1	103.63	103	105.56	106.32	107.83	105.7	105.48	102.35	101.76	105.65	107.31	105.1	105.06	109.15	104.41	108.02	108.62	109.9	103.27	108.91	109.89	107.69	102.88	103.42	109.8	104.99	107.36	106.84	105.88	100.43	107.7	103.81	105.19
107.19	108.7	104.17	109.77	107.49	104.23	108.88	109.74	105.7	103.63	107.74	103.71	101.68	107.24	104.02	107.31	108.72	106.96	104.88	105.02	103.27	107.61	103.29	103.6	103.22	104.33	111.08	108.44	105.5	103.9	106.36	105.24	105.68	105.12	103.92	107.63	105.2	103.93	104.74	108.58	112.14	104.3	108.58	103.78	107.4	109.52	102.53	105.98	104.54	109.56
104.75	107.57	103.83	103.18	103.73	107.91	104.92	106.41	106.67	109.23	107	108.18	103.69	103.89	99.541	104.51	104.75	107.82	107.14	107.31	107.72	104.73	105.36	105.8	109.46	104.92	105.53	104.57	99.874	109.53	105.94	106.33	103.32	103.76	107.16	107.1	107.98	103.19	110	109.68	105.95	107.02	103.07	105.24	107.94	109.79	109.41	104.29	107.02	102.94
115.16	110.65	107.71	111.51	108.34	110.07	114.22	110.08	106.31	110.91	105.54	110.14	112.04	116.41	106.48	109.71	113.05	110.47	111.2	112.85	112.2	111.65	112.56	112.13	109.52	104.75	111.32	113.29	109.47	113.11	112.85	115.05	110.02	109.37	109.7	107.13	108.9	110.15	110.24	114.36	110.81	108.24	111.34	110.03	108.25	110.33	112.01	109.98	113.73	109.6
114.41	110.98	112.59	115.68	107.24	114.76	112.15	116.58	112.86	109.36	108.42	112.65	111.64	115.85	113.63	109.45	112.09	113.45	115.92	114.56	107.28	115.36	114.35	114.61	109.97	106.57	113.86	110.8	112.72	112.85	117.21	113.28	115.09	113.24	114.94	112.61	113.37	111.24	109.1	112.54	111.03	114.25	113.85	115.38	110.45	110.29	114.11	114.08	111.62	114.22
106.67	111.58	110.04	110.13	108.75	108.3	109.85	115.08	111.34	110.66	111.37	111.66	107.82	108.2	107.03	113.96	112.03	112.2	106.46	106.11	108.53	107.99	105.86	109.08	108.98	111.3	108.68	108.16	108.83	108.38	110.16	112.79	110.35	114.11	111.94	105.92	106.85	105.76	109.65	112.02	112.87	109.54	111.86	110.47	111.81	107.01	109.35	111.59	111.88	108.43
101.1	102.98	105.02	104.28	103.58	104.27	105.67	107.35	106.91	107.78	105.52	97.412	106.81	106.93	104.88	105.27	103.56	104.44	105.07	102.44	103.72	105	98.591	108.57	105.04	104.7	104.57	102.67	102.27	106.53	102.96	104.88	100.37	106.01	103.03	106.93	105.88	104.51	102.02	103.67	102.68	105.96	104.03	105.45	108.98	103.5	104.84	105.16	103.44	100.06
111.08	108.82	114.97	111.99	111.54	110.11	112.56	111.42	114.24	110.88	111.13	110.16	109.08	113.21	114.44	104.57	110.16	115.45	117.02	113.72	111.77	114.23	115.99	110.9	110.87	114.38	113.63	114.18	108.6	113.56	109.07	110.43	117.26	112.19	111.41	109.53	111.41	112.51	110.47	111.22	109.61	113.59	113.7	110.68	114.74	112.32	115.17	108.72	112.94	111.75
111.08	99.63	103.6	106.54	102.05	104.41	107.65	105.21	105.59	106.23	106.39	109.82	106.46	107.93	109.41	108.16	108.37	105.41	101.99	108.79	106.63	106.5	106.13	107.34	108.17	108.18	107.34	109.38	111.18	103.83	105.19	104.32	106.39	104.76	108.53	110.5	110.57	105.59	110.65	106.7	107.43	104.61	105.7	112.98	104.76	104.07	104.77	107.56	106.99	107.12
107.4	109.6	113.6	109.74	114.19	111.11	112.44	114.11	113.3	108.63	111.89	111.44	110.38	115.65	115.36	113.56	113.71	113.32	109.26	114.36	109.49	109.6	111.15	109.01	109.97	109	110.72	109.62	109.07	110.93	112.53	113.05	109.29	110.34	107.66	113.1	108.42	114.19	110.53	106.74	113.6	112.34	106.84	108.58	115.4	109.31	111.26	108.05	109.91	110.79
106.03	105.31	110.11	109.74	104.99	105.73	109.68	104.69	106.73	105.42	106.91	104.03	105.14	107.56	102.9	107.63	109.48	102.73	105.31	107.11	108.52	108.64	109.01	109.09	104.83	106.78	105.68	105.33	103.26	97.794	110.85	107.3	107.77	104.25	106.35	104.99	101.97	106.27	106.35	106.38	106.54	105.51	108.91	104.08	108.01	110.71	104.78	110.18	106.75	108.47
114.09	109.81	113.17	112.66	111.53	112.11	110.79	110.99	114.51	116.57	111.09	108.23	112.15	114.38	115.31	115.96	113.73	112.19	112.96	114.98	107.92	113.82	112.04	109.85	108.77	113.38	117.17	110.85	112.19	111.61	110.24	111.43	111.22	114.55	115	114.28	114.67	113.49	106.74	110.67	113.06	112.39	109.05	113.05	109.61	110.34	113.46	113.25	110.12	114.61
99.644	102.43	103.51	99.127	94.263	103.13	103.58	97.82	102.16	100.34	102.83	98.699	99.925	99.564	104.28	96.256	102.31	97.998	105.49	104.15	98.036	100.12	101.47	100.44	103.03	102.57	101.92	106.86	106.76	97.81	99.478	104.02	102.12	98.754	99.654	103.35	100.08	104.14	103.64	98.344	100.09	96.589	99.227	102.41	95.888	102.5	101.7	101.31	103.24	101.64
100.23	103.21	98.802	99.959	105.06	101.7	100.65	103.3	99.991	96.2	103.18	98.165	99.12	98.96	98.626	100.72	102.56	98.366	101.5	101	102.16	99.123	100.49	96.422	100.4	102.68	95.635	99.597	99.772	101.78	101.93	99.021	99.285	99.051	101.95	100.14	102.35	96.648	98.279	97.893	100.97	99.342	101.64	98.416	97.772	97.773	98.742	100.52	97.848	100.48
112.25	112.62	115.05	112.37	112.17	112.4	109	109.06	113.22	112.57	113	114.44	113.87	112.67	108.41	111.34	112.95	108.93	112.52	113.4	112.9	111.26	116.9	114.54	112.75	111.52	110.97	113.65	109.07	111.51	109.21	110.26	112.7	113.1	109.01	113.68	115.53	110.74	113.61	117.78	114.59	113.68	111.87	111.25	115.53	115.7	111.77	112.48	111.23	115.57
120.09	115.05	110.24	113.02	115.89	107.85	111.78	113	112.5	114.14	113.78	114.24	109.94	110.81	117.25	111.82	112.81	110.41	106.73	114.44	116.67	118.29	108.98	117.65	113.1	112.59	107.8	112.29	113.61	113.42	109.7	115.75	116.99	115.4	111.69	112.88	115.04	112.15	110.35	114.02	110.9	110.4	112.78	113.33	109.11	109.15	116.27	113.88	115.78	108.37
103.03	101.32	97.672	100.82	99.637	101.33	103.64	99.922	100.36	98.364	99.005	105.64	98.228	102.17	99.584	101.86	100.11	98.341	101.63	99.444	99.298	100.32	103.32	100.5	97.579	101.27	96.696	105.33	104.08	103.37	104.08	103.41	97.495	98.109	98.336	105.48	99.079	102.22	100.71	101.38	100.07	100.41	102.31	104.47	102.76	98.518	100.4	102.19	98.858	99.239
95.793	100.87	100.59	102.09	99.51	99.443	100.18	100.78	101.74	98.414	98.224	101.44	95.451	100.95	97.485	97.578	99.469	98.803	100.12	99.629	100.53	103.76	99.472	96.96	103.96	95.474	103.07	102.39	103.67	97.968	98.512	97.263	98.375	98.196	97.601	98.59	98.376	101.05	100.26	99.604	99.991	101.06	100.21	100.14	95.574	101.16	100.6	100.67	99.152	94.196
102.38	105.47	106.52	101.86	100.51	109.9	105.44	103.01	102.06	108.02	105.95	107.1	104.79	105.07	105.1	101.86	105.95	103.52	105.17	102.52	103.94	107.95	107.44	104.02	109.07	104.73	103.48	103.46	107.76	106.23	102.4	107.23	105.68	104.09	104.41	106.95	108.63	107.66	103.37	106.56	105.07	106.86	102.9	108.12	105.95	107.02	104.8	108.91	108.56	102.65
103.51	106.36	103.17	106.74	100.53	110.45	100.78	103.03	105.14	109.01	106.89	106.05	105.99	107.84	104.86	102.36	106.13	105.44	104.4	103.17	109.15	107.21	104.98	105.78	103.86	108.21	108.31	102.76	105.55	103.42	107.75	102.29	105.75	107.97	105.59	105.8	108.03	107.34	104.79	106.4	106.33	108.66	107.52	104.93	104.78	108.9	105.29	103.1	106.5	107.77
108.61	101.78	107.6	107	104.94	102.72	110	112.51	107.1	106.11	110.48	108.84	107.97	105.03	105.87	111.23	112.32	102.66	103.47	107.82	108.45	104.48	106.31	103.24	102.52	103.31	108.46	102.37	104.23	104.91	106.35	108.89	104.49	111.41	108.19	103.36	107.09	107.45	106.63	106.36	104.68	108.36	107.79	106.72	103.93	104.69	110.31	105.68	105.99	102.85
103.84	102.79	102.2	105.78	106.21	108.67	107.44	105.81	105.63	105.18	103.27	108.28	105.72	106.22	106.29	102.48	107.3	107.81	104.69	101.56	106.44	104.16	98.779	104.05	104.65	103.87	105.7	104.52	108.08	103.03	104.08	104.24	101.21	101.9	99.305	105.86	105.19	103.29	100.55	97.641	105.82	102.28	104.72	104.83	104.93	106.13	104.46	100.39	106.14	103.68
107.68	106.5	100.21	102.27	107.22	102.76	104.2	107.47	108.69	106.54	105.9	109.65	103.85	102.97	108.79	104.8	108.4	99.777	102.38	103.25	104.76	100.95	103.34	103.65	105.86	102.76	103.12	110.42	107.07	107.25	105.12	102.06	103.5	105.12	106.91	101.34	108.04	107.39	101.58	107.43	104.1	104.2	105.42	107.42	104.17	109.39	106.53	105.56	111.54	104.67
115.28	114.1	108.65	112.19	114.8	113.18	114.03	103.89	110.65	113.88	114.09	109.71	109.42	113.85	113.34	114.21	113.9	110.56	115.95	109.55	109.19	110.86	110.76	108.4	110.31	107.2	107.28	111.38	109.83	115.84	110.73	113.55	111.03	105.88	110.91	112.88	110.54	115.06	112.17	108.82	106.94	107.46	105.91	111.74	112.17	113.48	110.97	107.64	109.26	112.74
103.95	103.85	101.71	97.868	98.743	101.64	96.298	98.726	101.73	97.139	101.67	101.95	99.038	100.8	101.64	100.62	101.34	99.928	97.05	98.719	95.665	100.35	101.63	100.37	99.288	104.42	99.304	102.63	103.89	99.478	100.5	92.147	95.752	101.1	100.37	97.592	100.33	99.656	101.25	100.18	95.815	105.39	100.7	100.57	99.424	99.46	98.577	103.8	100.71	101.77
101.27	105.86	106.11	104.67	104.36	109.15	108.37	107.14	112.42	102.54	102	108.07	107.07	102.58	106.61	104.09	110.24	106.68	102.64	105.94	103.66	102.6	110	104.59	105.58	112.18	105.98	104.69	107.9	106.83	111.33	107.94	103.43	106.15	107.51	107.47	107.72	106.65	101.23	109.85	107.95	105.65	110.3	108.31	108.96	109.2	103.45	102.93	106.21	109.06
109.2	112.66	110.75	115.18	109.76	111.41	109.14	114.42	112.9	115.82	117.08	111.02	110.42	112.6	114.64	111.38	109.42	113.08	115.6	113.17	113.93	114.39	111.66	109.77	111.93	108.44	114.97	112.63	109.71	113.7	111.82	111.26	113.47	113.29	113.7	109.77	109.97	109.33	111.58	112.72	114.46	112.21	113.5	111.27	115.48	112.51	109.69	113.24	109.47	110.65
103.48	104.51	104.42	109.21	104.06	105.2	105.75	106.35	107.19	105.08	106.6	110.2	106.18	102.22	104.03	105.84	110.2	104.24	110.09	103.19	101.15	110.82	104.76	101.99	104.98	100.85	110.09	108.2	104.17	106.29	105.29	104.73	107.85	104.28	100.68	109.74	109.02	101.81	106.46	104.02	106.57	104.93	103.84	105.49	109.47	107.81	107.18	109.43	105.28	103.99
108.7	106.25	110.68	101.73	104.47	105.24	101.3	105.73	106.55	105.29	102.5	105.57	102.12	107.03	106.44	103.97	104.44	106.68	105.02	102.75	106.29	106.96	99.784	105.78	108.33	104.29	104.22	106.46	104.6	106.76	101.41	101.97	106.49	106.69	107.07	108.55	104.23	106.78	103.61	105.56	102.47	107.77	106.36	107.58	102.31	104.75	103.1	104.34	109	105.71
114.17	113.7	114.33	111.27	115.08	110.94	111.28	113.23	114.6	109.71	109.47	112.83	107.49	111.81	111.46	111.44	106.73	111.68	109.89	113.16	109.13	110.72	109.29	114.04	112.75	114.03	111.17	113.74	108.98	112.58	112.8	113.23	109.68	109.93	109.44	113.4	108.04	106.09	110.32	111.86	108.8	112.29	108.97	115.24	113.83	110.04	113.19	111.19	107.22	114.72
103.23	102.99	107.25	105.23	106.17	108.6	105.27	105.36	109.44	105.51	110.47	104.78	103.08	107.22	103.71	104.38	105.36	106.43	105.09	100.93	107.48	104.28	105.84	105.27	105.1	102.33	99.427	104.07	104.58	105.72	103.82	98.973	103.87	102.81	102.75	106.77	102.25	110.87	103.23	103.83	106.01	108.47	100.83	104.62	104.44	105	103.73	105.67	105.36	101.94
105.17	106.73	106.2	105.26	103.28	106.24	103.7	104.13	107.1	106.71	110.38	103.52	106.24	105.56	104.54	107.69	109.31	108	106.72	106.63	105.55	105.68	105.26	107.3	106.77	105.51	108.16	103.4	107.01	106.17	108.6	104.74	105.4	101.34	104.46	107.49	108.02	106.63	106.26	108.88	106.22	108.56	107.11	107.58	106.45	109.52	107.33	104.52	102.76	111.22
104.33	105.68	109.96	108.16	107.73	105.97	106.58	109.51	107.96	105.69	107.64	107.09	107.54	109.87	109.24	106.8	109.5	106.55	106.32	108.73	105.24	104.14	111.16	107.56	104.99	104.55	113.18	104.01	108.83	101.63	106.14	103.43	109.05	108.35	104.38	105.42	106.68	105.07	109.55	105.06	101.63	106.52	104.99	102.13	101.61	106.83	105.44	109.59	105.28	109.6
103.04	104.9	106.72	102.26	105.63	108.51	106.6	106.12	101.62	105.21	101.83	103.99	98.94	106.81	102.85	103.52	104.19	104.32	104.31	107.22	105.32	105.51	103.91	107.23	106.42	106.48	108.51	99.314	103.08	108.2	102.19	105.79	106.08	99.819	105.82	102.65	103.17	107.56	107.32	101.13	102.16	102.25	105.85	105	103.3	104.62	106.21	104.25	104.38	106.36
110.29	113.86	110.05	116.61	115.44	111.99	113.67	109.7	112.52	111.64	111.29	111.71	108.98	110.4	107.36	110.23	109.82	116.7	109.76	111.97	110.8	111.01	111.71	111.19	110.78	107.29	112.32	118.12	110.02	109.54	112.16	108.39	113.51	110.34	111.55	111.11	111.46	111.86	107.72	111.51	108.88	111.3	113.48	109.3	110.86	117.74	113.7	111.99	112.47	110.57
100.18	102.11	100.65	102.03	103	98.442	100.13	101.59	101.05	99.663	101.83	100.61	97.704	100.53	97.023	99.707	101.8	105.74	97.275	100.01	103.51	103.07	99.155	101.8	98.455	100.06	102.83	102.32	95.991	97.831	97.633	96.896	99.996	101.21	103.43	99.481	101.61	99.259	105.49	101.92	104.9	99.88	99.912	104.06	100.23	104.04	102.28	97.343	102	104.06
103.81	104.67	104.81	102.76	106.2	101.09	101.7	103.66	106.51	108.34	106.46	101.79	105.92	104.87	107.4	102.56	100.67	109.76	104.47	106.18	106.57	108.99	107.08	102.62	106.3	105.33	103.53	108.17	103.91	103.72	100.8	104.56	105.94	104.92	103.58	105.36	105.31	108.41	103.22	107.72	103.92	106.47	108.3	108.47	102.33	103.32	107.14	103.09	106.83	103.69
105.96	102.95	105.8	107.35	106.99	100.34	106.82	105.83	104.21	107.22	103.85	103.94	108.14	106.83	104.75	111.52	102.76	106.86	102.4	101.61	107	109.29	101.7	100.26	105.83	107.72	105.57	102.45	103.23	109.95	106.52	101.26	101.1	106.73	103.87	103.58	106.86	104.7	100.57	99.905	105.32	103.78	104.9	102.72	105.92	104.04	104.98	106.36	102.62	100.72
113.84	108.13	109.23	109.86	114.73	110.43	114.37	113.72	109.6	114.27	113.3	109.21	109.79	109.34	107.14	111.85	107.84	107.42	109.91	112.47	111.37	109.9	109	110.1	111.35	108.66	112.08	108.03	111.52	112.06	111.24	108.55	112.08	106.71	108.78	108.62	111.89	109.26	113.44	112.24	110.9	112.31	109.52	112.13	109.27	110.97	110.39	114	114.35	113.4
109.8	112.81	114.61	114.31	110.99	110.39	112.97	113.5	108.12	111.7	115.42	108.24	110.31	112.16	111.4	112.11	116.26	108.28	112.43	111.73	116.44	111.31	108.81	110.44	110.62	110.1	112.87	109.14	112.5	111.99	109.99	104.29	110.52	107.39	110.95	111.01	112.06	109.31	111.38	114.03	107.52	104.15	113.35	110.33	105.21	113.32	116.36	108.17	110.75	107.91
117.87	119.66	118.45	117.69	117.02	114.31	117.57	120.04	115.18	113.66	115.88	114.3	114.25	116.03	117.36	115.44	115.9	120.45	116.55	119.21	115.81	119.87	117.06	119.06	114.39	119.52	118.94	117.15	115.15	118.64	115.65	114.98	118.92	117.35	114.9	116.77	115.63	120.36	117.71	118.79	118.31	117.66	120.57	117.79	117.26	120.4	115.63	114.62	115.54	113.22
103.81	100.67	98.894	105.03	101.04	106.5	100.68	100.17	100.98	95.214	103.42	101.82	97.2	102.04	104	101.34	102.25	100.61	99.608	97.747	102.57	101.37	100.52	103.43	100.16	104.2	98.458	97.794	104.82	94.836	96.238	103.67	100.57	105.1	98.165	99.113	98.292	98.126	99.744	102.29	101.81	101.23	96.396	102.85	99.083	95.884	102.93	97.856	101.73	104.44
101.42	104.66	104.38	104.73	108.76	107.5	101.36	106.69	103.18	109.3	103.66	106.17	108.22	112.49	106.96	104.33	103.92	106.74	101.9	100.75	106.49	106.4	105.23	103.09	104.53	103.55	108.87	100.68	105.68	107.12	105.92	97.323	108.91	107.53	105.43	104.31	107.23	107.96	106.15	104.83	105.72	104.77	104.71	104.66	108.3	109.94	107.92	104.9	104.08	103.59
99.253	96.21	96.622	98.388	96.221	100.23	99.436	96.153	91.894	104.6	101.5	99.191	104.07	102.55	95.774	98.406	93.905	101.88	98.421	100.17	100.62	99.102	104.22	99.458	101.68	96.736	99.286	103.15	99.177	98.77	100.43	95.838	99.563	95.192	98.902	101.69	102.5	97.841	102.55	97.142	96.682	97.755	98.431	97.88	99.736	97.261	96.017	101.87	97.382	102.18
118.27	118.88	117.38	117.61	116.88	114.69	120.29	118.91	118.2	118.35	115.53	117.48	117.55	113.49	117.47	119.23	119.85	114.51	122.32	117.63	118.93	115.5	118.99	117.9	122.78	121.18	113.49	120.03	119.91	120.19	116.72	115.23	115.73	120.83	115.09	116.82	115.47	117.95	114.79	119.46	121.79	116.81	118.15	116.48	120.04	118.66	121.66	116.2	115.81	117.87
113.06	110.97	113.23	108.48	107.13	111.99	108.71	109.86	111.56	111.95	110.49	110.68	112.84	113.16	108.46	111.8	110.97	106.75	110.67	110.57	111.55	112.15	110.84	117.8	108.92	107.68	111.01	106.74	111.08	115.08	108.25	112.18	109.07	110.04	112.16	107.33	113.98	110.21	117.66	109.45	111.88	114.64	111.81	108.27	106.69	113.02	110.16	115.13	113.28	109.98
106.24	106.42	103.69	107.59	107.72	107.05	107.75	107.9	108.05	107.51	105.44	106.68	106.21	107.93	106.72	107.76	109.31	103.89	106.08	107.2	106.26	107.25	104.25	103.35	104.19	107.56	105.98	109.55	107.29	106.79	109.47	106.54	103.51	108.48	107.7	103.21	111.19	106.08	103.54	109.47	106.41	104.71	105.85	103.14	108.26	106.8	103.64	108.92	110.88	112.08
108.8	103.3	103.28	108.72	108.66	105.43	109.94	109.68	104.84	106.3	105.75	108.86	103.94	103.61	106.25	105.45	105.11	104.53	109.87	102.94	101.34	104.76	107.33	109.67	107.58	106.69	109.1	106.26	104.88	107.01	102.6	104.93	106.28	108.7	107.13	100.03	102.23	104.98	107.46	105.9	106.01	110.37	104.52	102.85	106.02	105.29	99.237	108.06	107.37	108.88
96.911	98.957	98.625	102.4	100.8	99.653	101.07	103.5	103.48	101.44	100.36	98.533	99.919	103.07	104.52	100.38	102.39	103.5	101.12	106.64	99.787	97.86	105.22	98.109	101.67	102.36	99.832	100.58	99.927	100.31	101.52	98.974	103.04	101.4	98.472	100.68	100.54	97.751	99.417	101.88	99.515	96.285	96.732	102.77	105.34	100.51	95.701	101.19	100.38	101.16
105.75	105.41	106.68	102.18	105.7	107.24	103.36	103.24	112.12	107.7	100.14	108.04	104.22	102.25	100.58	102.87	101.65	104.65	107.35	109.02	101.05	105.64	105.38	106.39	104.05	106.06	104.74	104.4	106.76	107.23	100.31	106.17	101.85	106.46	104.84	105	104.25	105.86	106.16	97.858	108.36	99.648	101.68	101.13	106.16	101.33	102.55	106.46	106.75	108.5
111.46	113.04	113.37	114.37	112.32	109.06	112.71	111.23	112.61	109.71	110.64	107.04	106.76	112.14	113.96	115.48	110.29	110.69	111.58	107.47	110.89	109.29	115.8	114.95	108.31	110.15	109.12	109.78	113.49	114.89	111.88	114.34	111.68	110.52	111.67	113.86	115.01	110.26	109.87	111.72	111.26	113.56	113.95	117.43	113.14	113.3	114.39	109.43	113.4	113.17
107.66	108.46	105.35	110.11	106.87	104.11	111.34	103.46	109.19	103.54	105.89	100.91	112.23	102.92	106.79	105.62	105.54	109.49	105.79	105.03	104.95	107.38	105.02	106.56	103.35	106.61	104.39	106.41	104.98	109.89	110.2	111.5	108.62	103.91	109.13	108.12	108.13	113.27	108.44	106.42	107.36	108.99	108.12	108.22	107.57	109.18	111.74	105.56	103.48	103.68
111.4	112.85	114.34	108.16	111.37	109.15	111.24	109.52	109.55	112.12	110.6	109.05	110.49	110.74	111.43	107.91	109.18	109.41	110.54	107.49	107.67	107.86	104.42	106.44	109.12	108.55	111.15	112.65	107.87	115.37	110.93	112.24	112.11	112.63	116.15	108.63	112.08	110.48	102.54	114.3	109.53	108.29	109.07	109.87	107.51	108.81	109.37	109.6	114.16	110.55
103.67	106.69	100.83	101.99	103.71	106.37	108.8	101.99	102.83	100.05	105.21	108.11	110.81	103.89	107.5	106.6	105.61	108.46	107.24	103.58	108.11	106.14	101.12	102.82	103.38	105.83	103.89	105.06	106.83	105.22	105.29	103.97	103.38	104.87	106.59	102.9	101.58	111.23	103.02	106.51	108.83	102.67	103.97	110.99	106.1	108.45	106.16	104.13	107.49	107.52
107.83	107.01	104.69	105.12	108.81	106.76	107.28	107.85	104.27	101.89	106.93	104.8	104.08	107.56	103.18	104.55	106.55	108.14	105.29	107.16	104.22	106.75	101.52	113.32	105.32	109.59	107.3	105.53	102.36	105.2	105.27	105.48	102.49	101.87	106.64	104.44	103.39	108.45	109.4	103.86	107.52	102.29	107.63	104.14	106.3	109.54	103.05	104.01	104.87	99.122
107.92	107.6	111.83	112.53	109.79	109.73	108.75	107.53	106.49	110.11	108.57	106.3	113.52	110.43	112.23	110.91	109.47	110.3	108.91	116.32	108.99	112.72	113.37	111.47	108.06	108.26	110.48	109.95	107.77	105.52	109.75	109.21	108.96	108.91	109.47	113.13	111.52	112.62	109.4	113.86	108.8	112.35	108.33	109.17	111.95	108.31	106.33	114.71	107.8	108.73
107.34	107.01	103.65	109.65	107.02	109.71	108.33	108.78	108.27	101.94	106.08	101.22	104.31	105.97	102.47	105.85	106.17	105.68	104.25	104.36	108.17	108.48	109.07	106.71	106.03	111.2	105.42	107.27	108.94	111.7	104.61	104.91	102.54	103.43	99.768	108.4	106.73	103.82	106.61	106.52	111.43	103	103.15	102.39	104.55	105.27	104.1	113.1	104.67	108.5
119.32	111.71	122.22	121.59	118.27	115.94	117.23	118.61	116.66	119.4	113.19	122.11	115.87	121.3	114.43	119.11	115.46	113.53	117.86	115.9	114.65	116.7	118.18	118.01	119.17	122.06	113.35	118.68	121.97	118.75	120.34	117.6	113.36	118.16	116.56	119.2	118.15	118.95	115.92	120.76	120.27	115.03	118.53	116.86	116.63	115.42	120.34	121.14	119.03	119.77
106.07	103.48	103.84	107.61	103.64	107.97	108.47	102.98	108.59	109.41	100.81	107.83	104.06	106.92	108.76	104.13	104.27	102.99	101	109.44	103.15	110.95	111.39	108.29	106.9	106.13	107.3	107.89	103.89	106	106.77	103.07	106.08	103.74	103.41	102.82	111.1	108.47	104.59	106.63	111.7	110.11	103.33	104.87	110.43	107.04	109.06	106.46	106.47	104.55
96.508	101.19	100.21	99.672	97.698	100.08	103.39	101.55	99.317	104.33	103.51	102.08	102.25	101.03	103.66	102.14	98.458	102.16	99.492	101	103.24	100.32	97.946	101.03	99.365	104.04	102.91	101.54	98.936	101.53	104.04	102.04	100.66	102.49	96.327	103.5	97.711	102.26	100.39	102.73	100.19	105.02	99.451	99.913	99.444	96.465	102.2	101.96	104.17	97.844
117.13	112.52	111.55	113.59	117.07	111.85	114.28	114.44	106.99	113.01	110.97	113.89	106.77	112.85	113.06	113.94	110.99	107.55	114.67	114.62	108.86	111.35	110.65	115.58	110.8	112.88	113.37	112.19	115.41	111.72	108.09	111.36	111.69	108.55	110.21	113.26	116.06	112.72	111.22	109.56	113.62	113.58	117.05	114.45	113.74	111.81	110.92	105.37	115.69	110.11
106.77	106.54	109.46	107.86	106.43	105.46	107.85	106.65	108.93	101.62	101.65	104.65	108.86	103.86	105.19	104.12	105.91	106.38	105	109.89	109.88	106.12	104.3	108.78	109.04	110.75	101.64	104.99	112.12	105.91	106.72	105.64	105.76	107.61	107.43	105.77	108.48	108.98	106.53	106.42	112.37	104.52	107.55	107.93	105.8	105.89	101.38	107.35	101.44	107.93
104.81	105.8	111.57	103.36	109.01	105.25	109.2	104.74	107.93	103.6	103.85	105.9	108.09	111.02	107.77	106.99	108.35	107.5	105.69	104.53	106.88	104.46	107.69	107.08	109.3	105.26	105.39	101.82	109.76	106.52	110	103.12	100.04	108.05	108.3	107.7	103.49	107	107.21	107.9	107.67	105.91	107.92	110.12	103.47	104.62	105.9	103.91	105.72	109.96
96.634	98.856	99	96.81	100.52	98.79	101.68	97.322	99.594	99.867	98.165	100.99	101.56	100.56	100.82	99.067	102.45	98.748	97.805	95.151	101.2	99.762	96.308	105.48	99.78	100.36	100.2	102.96	96.949	95.056	97.954	100.1	101.12	100.34	103.41	98.026	102.34	95.213	101.45	99.813	99.7	98.217	100.29	98.725	98.55	98.951	99.292	99.734	102.63	99.356
104.47	102.86	106.77	101.28	99.852	106.48	104.16	106.95	108.74	106.93	99.071	102.27	105.56	103.78	105.32	108.69	109.54	105.36	102.6	108.73	104.49	101.89	103.52	101.06	104.05	108.69	106.32	105.92	107.31	103.44	103.08	107.32	108.75	109.98	105.67	108.29	104.32	108.49	107.59	108.87	106.88	107.52	107.14	104.69	105.98	107.55	104.02	105.63	106.54	104.65
102.91	101.85	106.71	105.84	103.67	106.11	106.69	106.96	103.02	108.71	101.69	104.51	110.15	103.48	104.2	105.88	107.2	104.49	103.58	105.59	99.822	102	102.91	104.18	105.02	104.4	104.67	102.3	107.01	107.56	102.11	105.35	103.25	107.31	103.78	106.6	102.18	99.025	105.12	104.96	103.61	105.43	103.54	103.26	101.87	104.57	101.7	98.513	107.97	109.25
103.79	104.47	104.89	104.08	106.41	106.84	104.75	107.09	107.5	109.36	105.75	108.81	103.47	104.28	109.04	108.84	109.29	103.06	106.03	105.72	110.26	103.91	106.47	107.38	108.31	103.11	101.9	107.04	104.53	105.95	106.22	107.79	102.56	105	101.79	103.75	104.71	103.08	103.08	105.7	109.61	103.41	105.47	107.48	104.98	101.38	106.04	104.92	105.81	103.87
115.36	116.85	108.19	114.65	115.8	108.9	109.94	110.93	113.29	113.57	112.2	113.7	112.3	109.23	113.66	111.97	116.87	110.37	107.97	115.1	112.01	115.99	117.6	119.66	112.77	115.15	113.44	111.86	116.47	110.73	114.9	115.43	113.85	115.71	113.57	112.52	109.15	108.39	112.62	111.9	111.98	111.64	109.52	117.08	110.73	115.76	110.81	112.2	112.75	114.35
106.48	101.42	105.09	107.99	105.8	105.02	106.38	110.18	106.9	110.24	109.41	106.84	98.51	106.59	105.95	107.2	106.18	110.87	108.53	105.14	105.31	107.63	109.51	107.62	107.76	107.07	104.18	106.27	102.47	107.37	104.78	107.96	108.23	103.97	105.31	108.06	103.52	102.23	105.85	106.9	108.2	104.74	105.3	99.956	106.89	107.8	108.04	107.88	107.37	105.81
97.474	99.181	102.08	100.41	103.33	101.99	101.24	95.152	100.25	106.45	100.54	97.276	105.62	107.38	99.476	98.508	103.73	98.215	97.511	100.2	101.64	98.244	99.779	103.88	97.011	101.91	97.753	99.28	100.55	101.11	97.959	100.54	99.395	101.56	96.115	104.93	102.53	97.524	104.08	103.03	101.8	99.975	108.09	109.44	99.39	99.316	101.99	100.74	103.09	97.702
104.41	103.78	104.67	107.96	106.65	104.82	105.92	106.05	103.18	103.59	101.52	107.6	108.15	109.72	102.7	106.76	105.26	105.85	108.28	105.78	105.87	102.42	106.36	103.33	104.8	106.78	107.43	103.81	110.13	107.13	103.76	106.91	103.67	104.09	104.05	108.28	104.37	102.33	102.83	108.11	98.85	103.37	105.49	105.98	105.76	107.73	106.23	102.59	104.58	104.53
110.68	107.01	104.37	106.29	109.41	103.07	103.51	106.61	103.38	107.82	107.04	100.85	108.3	102.31	110.6	104.68	104.47	104.1	106.5	106.32	106.36	106.36	103.96	106.97	107.07	104.53	105.5	104.36	104.59	105.95	104.58	107.26	102.49	106.82	103.02	104.96	106.84	103.53	106.54	104.34	99.476	106.3	101.54	112.9	102.09	104.85	103.66	107.03	103.04	106
107	115.71	107.03	112.89	116.9	111.67	111.32	110.24	112.97	112.46	109.72	110.15	110.47	114.38	107.48	111.82	110.04	114.41	115.51	109.36	110.66	110.63	112.76	112.13	110.16	113.14	111.61	111.27	110.28	112.74	113.75	111.8	113.21	114.73	109.35	110.89	110.23	112.29	108.47	113.42	107.88	111.26	110.91	111.79	110.7	111.03	113.79	113.01	115.18	107.42
111.45	111.13	108.81	111.73	104.47	113.76	109.42	112.96	114.92	108.27	111.49	110.48	109.36	113.54	110.4	111.77	111.67	112.6	110.37	107.66	108.47	117.33	108.59	111.69	110.21	107.62	113.96	107.26	109.59	111.34	109.6	116.43	113.15	109.71	111.78	110.7	109.29	115.63	109.68	111.34	110.9	112.02	114.81	109.77	109.97	112.3	107.8	108.94	110.27	108.66
103.02	104.06	102.92	107.15	105.41	99.185	103.3	107.73	102.46	103.93	106.73	110.37	103.58	100.52	104.22	105.22	108.4	104.5	105.69	104.63	105.99	101.72	104.52	105.11	101.22	106.47	103.79	105.04	108.17	101.92	104.19	105.49	105.45	106.37	103.7	108.96	103.3	105.4	107.18	104.3	102.16	105.84	106.2	104.58	100.15	107.01	104.17	103.95	100.33	103.25
113.67	102.26	109.12	105.99	105.83	107.57	100.4	104.87	107	106.94	104.48	103.41	105.01	105.61	103.41	103.79	99.569	110.38	107.74	103.51	105.32	104.73	108.86	108.93	107.12	108.66	105.81	105.25	105.59	100.07	105.33	108.17	106.83	104.16	104.16	102.91	102.9	108.23	104.03	105.05	104.9	107.82	103.47	108.92	102.54	105.86	105	104.52	109.02	104.5
112.22	111.89	114.77	112.97	110.93	115.6	110.47	115.57	110.17	109.76	117.48	112.9	111.74	115.13	113.4	111.88	108.76	112.72	113.57	111.89	110.64	111.03	112.56	114.83	107.99	110.67	111.54	111.69	111.86	107.82	112.1	116.09	107.52	111.73	114.01	111.04	112.21	113.65	110.78	108.43	111.32	114.51	107.63	113.92	111.8	113.45	108.31	112.77	112.32	114.77
112.88	114.54	115.79	112.48	113.75	112.55	112.03	111.98	111.99	109.04	112.16	118.55	110.68	112.23	113.6	109.62	114.62	110.43	113.79	111.34	105.06	113.96	114.62	111.8	111.78	110.94	112.49	110.06	116.28	112.3	107.93	115.36	107.77	109.75	115.27	113.24	108.24	115.15	111.59	107.17	110.19	111.57	113.01	115.85	110.71	104.15	112.38	113.29	107.26	105.88
99.999	99.897	101.66	100.19	103.16	100.12	101.65	99.344	96.156	99.318	99.397	102.67	99.696	98.589	99.466	99.434	98.206	97.605	100.85	101.93	99.467	102.12	98.867	101.28	95.568	98.296	99.904	99.817	97.276	98.607	99.253	97.549	101.33	107.15	102.62	98.558	99.294	101.19	101.71	101.43	97.242	101.97	100.73	100.18	101.85	99.266	101.59	99.557	102.1	100.43
104.8	109.22	106.95	106.84	104.97	106.39	109.69	106.64	105.27	106.44	114.2	105.42	105.61	104.91	106.11	108.21	108.39	104.91	109.72	105.83	104.48	102	103.36	112.06	101.66	103.69	109.93	106.02	105.73	105.24	103.32	103.47	106.76	108.55	106.56	106.18	106.44	103.36	111.04	105.94	101.7	108.18	109.67	104.89	108.24	107.84	105.7	104.41	110.65	102.31
102.01	107.99	104.61	109.86	111.61	108.95	110.22	107.73	107.22	104.6	108.07	105.71	109.35	104.63	102.63	103.87	103.22	110.04	107.12	106.55	103.98	107.31	106.5	110.7	110.22	102.4	106.97	104.74	105.07	104.43	104.03	106.89	111.21	106.9	103.44	108.25	105.62	107.96	105.23	107.31	107.38	106.73	106	111.27	105.68	103.4	103.91	105.83	103.32	109.3
114.31	116.28	112.56	108.63	112.3	107.84	110.01	111.31	109.59	112.72	108.7	109.91	111.8	110.02	110.49	107.92	115.66	113.26	109.88	111.66	116.26	104.79	110.32	109.12	110.68	111.22	109.36	112.94	114.03	111.24	111.24	108.3	110.91	112.29	112.5	109.73	112.13	109.42	115.99	107.68	110.8	106.58	112.6	113.74	111.15	111.63	113.14	110.32	113.13	110.72
102.4	107.46	105.28	104.28	106.78	101.36	106.85	105.71	107.13	108.49	104.97	103.71	105.03	111.53	107.91	107.52	108.05	105.75	103.72	108.43	106.85	105.33	103.73	104.43	105.78	108.67	106.08	109.69	106.21	104.54	106.53	109.22	108.03	108.17	105.28	105.3	107.96	109.64	108.87	111.13	105.57	108.49	104.77	104.57	106.87	107.27	104.65	104.41	108.47	107.64
98.251	100.55	94.003	104.01	98.723	100.54	106.72	96.045	102.69	100.62	98.927	102.02	100.05	101.57	97.758	103.77	99.61	100.23	104.5	102.27	99.935	99.705	99.309	98.819	98.653	102.25	97.757	101.06	99.885	103.86	104.04	98.624	99.016	103.29	100.96	101.82	102.59	97.971	99.834	98.508	99.76	99.295	102.17	97.153	103.16	102.29	99.111	101.08	98.662	98.403
104.29	108.84	103.94	107.84	112.55	107.39	105.98	109.5	106.99	102.93	104.89	108.53	102.97	105.78	108.73	106.92	106.01	109.04	105.7	105.71	107.47	105.55	110.88	105.27	107.75	108.2	108.25	106.59	106.67	104.22	103.32	106.74	109.24	106.22	104.79	103.02	105.9	104.5	108.37	111.26	108.31	107.06	102.16	101.97	106.4	108.17	108.5	106.77	101.49	106.48
108.63	102.26	104.72	102.65	104.33	100.87	97.397	102.88	101.38	105.67	107.85	103.89	105.62	104.8	107.74	102.97	106.1	104.7	102.78	101.72	106.9	106.61	106.62	106.82	103.28	103.46	107.98	106.73	107.34	106.95	104.58	104.25	106.03	104.55	106.46	104.93	107.63	108.6	101.27	104.04	102.71	105.05	104.89	103.73	106.48	103.7	104.58	103.87	103.28	100.35
106.37	105.57	104.14	107.11	105.14	110	103.71	105.21	110.01	107.48	109.33	110.62	105.52	104.51	105.25	104.6	105.71	106.1	108.42	103.45	105.56	106.18	107.23	105.11	107.39	108.62	106.65	102.12	110.15	104.4	103.63	106.31	103.51	105.66	105.58	110.98	107.15	111.81	106.99	111.7	106.71	105.87	103.7	106.99	103.51	105.12	107.18	105.47	106.13	110.62
98.541	102.58	95.152	105.31	99.768	101.21	98.687	97.957	96.621	97.539	100.15	99.963	96.723	101.3	95.926	97.884	99.609	99.524	99.875	97.133	101.58	100.02	100.43	98.659	100.78	96.282	100.74	101.71	99.22	100.23	99.609	101.74	102.48	97.896	96.218	101.62	100.32	101.06	99.777	99.481	98.407	100.56	98.511	98.038	102.35	99.875	100.7	99.143	100.68	98.377
111.64	111.99	107.02	107.93	108.79	110.32	111.11	110.8	109.02	112.27	108.63	109.01	109.76	116.95	111.54	111.5	110.99	113.79	108.83	108.54	112.59	111.18	109.31	110.62	110.43	113.97	111.34	110.93	112.32	111.33	112.09	112.94	112.5	112.14	107.78	107.91	109.64	118.37	111.44	109.25	109.51	109.96	109.14	111.27	107.18	110.82	111.25	110.69	113.74	111.98
113.37	112.14	107.63	112.79	110.32	110.72	109.16	107.85	112.96	111.52	110.42	108.54	108.5	111.96	107.56	108.47	109.69	107.8	110.96	114.77	106.22	109.3	113.46	107.81	110.1	106.22	112.24	106.29	108.83	113.69	111.49	111.09	113.09	109.28	112.86	108.8	105.89	109.23	109.7	113.92	115.03	106.94	110.31	107.12	107.92	112.41	110.09	104.08	113.66	107.26
112.35	108.33	113.29	114.07	114.2	109.35	109.38	111.66	112.33	112.9	109.54	111.06	111.22	107.96	110.04	111.21	112.45	109.88	107.12	114.6	114.07	111.7	108.94	107.11	107.78	109.3	110.81	110.66	109.38	108.13	112.74	112.24	108.44	113.49	111.57	109.75	109.98	108.87	109.75	113.91	104	113	108.33	112.89	113.13	108.25	111.48	108.94	110.9	114.79
104.41	104.6	105.24	105.93	105.33	108.11	106.24	100.53	102.98	105.46	107.72	108.13	100.89	109.8	103.26	106.87	103.57	107.34	104.1	107.57	104.1	99.987	104.24	110.18	110.11	108.26	104.71	109.65	108.78	99.694	107	104.86	105.19	106.4	106.66	105.99	106.05	105.31	104.35	102.02	107.44	101.25	107.11	108.92	106.44	105.22	103	107.73	108.98	109.73
103.47	103.96	105.17	108.66	106.99	106.64	105.58	107.37	105.15	106.96	108.45	102.08	105.47	104.3	106.99	103.27	102.96	103.22	106.61	105.08	103.79	105.19	104.83	108.76	102.39	107.04	103.34	109.21	105.71	104.03	105.53	100.43	105.18	99.766	104.81	107.89	106.89	102.88	103.79	108.26	107.69	98.117	106.23	109.57	104.86	102.42	105.98	108.03	106.49	106.52
102.76	101.12	102.99	108.27	105.43	105.45	103.65	107.47	105.75	105.2	107.91	106.25	100.36	104.95	103.21	104.71	102.06	102.14	107.18	104.45	102.4	102.65	103.35	97.637	107.56	98.558	108.42	104.43	103.3	108.03	104.45	102.72	107.42	100.8	102.1	101.73	102.04	107.76	106.78	102.19	102.89	101.7	104.63	108.33	102.7	101.39	104.7	102.46	103.24	106.99
113.59	111.05	114.53	109.59	112.49	111.85	112.13	112.9	113.19	111.89	110.3	113.48	113.79	112.79	112.17	114.1	117.38	113.86	117.35	110.41	113.6	109.55	115.08	112.53	114.48	107.72	114.48	112.55	112.94	109.99	113.1	112.85	112.36	113.55	109.78	111.13	107.1	110.04	113.11	111.64	111.3	109.32	114.78	110.4	111.34	108.06	110.82	112.85	113.51	113.02
105.45	105.77	107.94	105.26	107.29	105.33	107.92	109.54	107.27	105.34	104.82	108.29	110.22	105.53	105.03	107.6	104.67	102.94	104.51	108.76	102.14	101.73	112.14	105.77	105.07	105.36	104.57	106.92	104.19	104.2	109.63	104.53	108.53	105.88	106.58	107.7	107.87	107.94	108.75	107.24	107.84	110.23	109.36	107.14	107.08	104.71	107.58	103.44	107.5	109.83
112.52	111.29	112.77	110.56	109.42	115.4	112.77	114.78	115.45	111.12	111.84	105.97	108	111.76	115.07	111.08	107.42	112.53	113.66	111.73	108.51	109.25	113.2	108.45	113.12	110.78	111.21	110.72	115.17	111.75	113.92	114.36	114.51	110.14	111.22	110.82	112.4	115.95	110.4	110.63	111.24	110.85	107.48	109.98	114.6	109.66	110.31	112.24	109.71	113.58
111.31	108.35	107.61	115.21	114.07	111.23	103.76	111.74	108.35	113.21	112.16	108.39	109.28	110.18	111.29	104.41	109.46	113.55	108.67	110.01	111.47	112.07	112.79	110.11	112.59	110.08	112.96	110	114.42	115.07	109.07	107.77	111.08	113.59	110.08	109.86	110.09	116.43	112.73	112.74	109.68	113.54	111.96	112.14	111.2	111.8	112.07	108.89	108.54	112.54
110.68	106.64	107.42	107.39	105.22	110.24	108.89	105.21	105.33	107.77	102.59	107.9	103.86	105.15	103.88	107.53	107.52	104.56	107.63	105.2	99.882	106.49	101.26	104.41	106.02	103.09	101.26	101.75	104.77	106.01	104.12	103.46	106.06	102.91	103.76	109.35	104.98	104.03	100.46	105.37	102.03	108.78	109.08	110.69	106.69	104.99	104.85	108.65	104.37	105.96
102.85	108.78	104.73	108.2	107.16	110.67	102.37	106.49	106.77	103.37	106.72	106.28	106.42	107.9	103.87	106.2	106.38	104.72	105.64	103.23	106.45	107.58	106.79	105.35	106.69	107.35	104.05	103.6	105.49	105.58	103.09	105.36	111.13	105.53	107.26	106.47	110.28	109.82	104.42	103.96	105.01	103.36	100.36	109.78	106.21	107.74	110.24	104.79	102.73	107.14
103.22	99.411	104.65	102.4	105.56	105.15	101.56	104.26	102.84	106.91	104.8	104.77	102.61	110.73	102.43	105.17	106.56	109.02	106.74	105.76	104.07	100.23	102.14	110.22	99.254	102.49	101.97	108.6	110.35	104.06	102.02	101.67	104	102.72	104.82	106.57	103.83	98.957	102.33	108.63	98.874	102.97	105.26	105.63	101.46	103.27	102.84	107.94	108.03	106.42
112.95	110.32	111.19	109.54	115.28	114.39	112.74	109.06	113.52	110.78	107.87	114.15	113.74	111.41	114.36	114.33	114.28	108.42	113.98	112.64	111.73	108.32	112.66	115.82	115.52	111.85	112.5	113.47	113.29	112.43	115.16	112.74	111.49	112.8	111.29	111.57	114.13	113.67	112.9	113.95	116.08	112.91	109.52	109.19	112.97	110.71	110.7	114.61	111.72	113.88
103.07	103.26	106.59	105.85	104.83	105.06	104.57	109.89	103.35	107.89	106.57	100.51	106.59	107.97	106.66	102.11	102.42	101.58	104.77	101.38	105.15	104.6	103.44	100.99	106.39	105.98	105.44	109.06	105.62	106.83	106.65	104.9	109.67	106.93	102.27	105.85	102.03	108.29	106.97	102.07	106.93	108.78	104.8	105.8	106.27	105.46	104.17	104.4	104.03	103.42
113.57	112.34	109.98	112.68	110.75	111.54	111.2	110.59	115.43	109.19	112.81	109.72	110.6	113.72	106.13	116.31	105.04	111.89	113.58	112.81	113.43	106.19	111.74	108.86	112.8	110.52	111.25	112.19	114.58	112.48	112.08	111.43	114.63	106.78	116.36	115.62	113.28	115.93	109.2	107.99	114.55	113.29	109.32	111.67	109.95	109.5	111.29	113.29	115.96	111.48
102.06	105.37	101.07	102.15	101.44	103.13	100.4	94.079	96.873	102.3	101.05	101.04	100.18	101.13	103.64	94.729	101.24	103.28	96.666	99.363	97.289	102.94	100.15	100.58	99.329	98.677	99.804	102	100.67	98.12	100.32	101.28	101.28	101.75	97.675	97.617	94.846	102.52	94.802	103.74	97.844	101.48	104.85	101.7	98.839	97.928	97.259	95.163	102.06	95.035
105.78	99.854	112.2	104.55	100.84	102.64	104.58	104.65	105.81	102.8	103.1	109.07	109.24	104	98.397	103.72	104.22	102.79	105.34	104.67	105.85	101.95	104.94	103.69	101.93	104.18	102.69	102.62	102.05	105.2	107.83	103.05	105.18	106.38	106.89	103.51	102.32	100.91	105.67	101.65	108.77	107.98	102.4	102.49	100.66	103.76	105.4	103.73	99.258	105.03
105.2	105.55	106.26	103.4	104.72	103.91	105.32	106.16	110.28	103.77	105.8	104.53	108.59	104.09	104.06	106.38	103.63	102.61	104.06	102.29	104.84	103.48	109.08	105.46	104.6	102.46	106.2	107.47	113.23	107.31	106.25	104.85	111.09	102.94	108.15	108.24	109.56	107.31	106.06	107.46	109.97	108.61	106	105.6	105.9	103.46	103.42	105.42	109.45	107.08
100.17	95.969	100.49	97.377	97.402	100.48	98.244	97.789	98.739	100.42	95.038	101.37	100.72	101.24	98.064	99.32	102.35	99.119	105.73	97.466	100.29	101.49	103.08	101.99	95.18	100.99	102.69	98.264	101.35	98.601	105.45	97.53	98.167	100.68	102.13	101.56	97.37	98.039	101.07	97.482	94.038	99.773	99.617	100.18	98.694	104.14	100.94	100.99	98.314	97.959
118.42	118.48	120.07	120.04	115.81	117.62	119.03	118.48	116.94	115.33	116.94	114.64	117.7	118.42	114.72	118.82	115.56	119.18	121.7	118.53	116.98	116.53	118.83	119.91	118.77	121.58	115.52	114.17	114.48	117.85	117.49	119.44	117.68	118.29	118.61	115.72	113.19	122.78	120.75	115.85	119.08	119.43	117.79	120.68	121.85	120.54	125.87	121.42	114.69	112.71
102.79	103.18	100.48	98.643	100.12	96.598	99.005	102.95	101.57	101.34	104.21	99.871	101.17	103.1	104.02	99.838	99.538	100.54	99.055	96.959	99.796	102.33	98.491	99.134	99.092	99.072	101.19	96.085	100.09	102.78	105.73	98.981	97.171	103.77	101.82	94.096	99.57	96.023	100.14	99.393	105.31	101.36	100.7	101.19	98.645	99.396	98.129	99.466	99.277	100.92
101.83	108.95	101.94	106.66	106.97	107.3	104.49	104.22	108.33	102.93	105.23	102.86	101.77	104.45	106.61	107.58	106.01	101.9	109.71	102.8	104.49	106.43	101.25	105.57	103.16	105.72	104.72	108.36	106.94	106.97	104.87	102.08	104.16	106.64	102.37	106.4	104.75	104.61	103.29	106.41	106.29	103.74	104.08	105.9	104.02	105.95	105.3	108.02	100.64	102.55
116.26	109.32	113.14	110.72	110.52	107.89	112.51	110.91	107.54	111.03	114.64	108.25	112.46	112.51	114.13	114.84	106.82	106.23	109.48	112.03	107.67	109.29	110.37	107.7	110.27	115.2	108.35	107	111.93	110.67	111.72	110.15	110.38	109.47	115.66	110.28	107.08	112.84	106.58	110.26	110.55	112.64	108.67	109.51	107.34	109.45	109.5	112.81	105.13	101.76
104.87	107.77	102.81	108.07	108.32	101.86	110.76	102.32	105.43	103.5	104.47	105.91	107.31	106.5	109.33	106.28	108.4	107.57	105.92	101.47	107.4	105.57	108.62	104.29	104.59	107.04	105.24	108.01	105.25	105.32	108.07	105.66	110.41	106.72	110.22	105.19	112.44	104.47	102.02	106.5	104.51	104.63	105.35	105.55	109.32	103.77	104.2	106.45	104.11	107.3
108.8	113.54	113.25	112.31	111.15	110.51	111.88	115.74	112.39	114.87	112.11	111.56	110.49	110.24	112.94	113.93	109.72	117.2	112.82	111.07	108.44	114.99	115.54	113.12	109.75	111.44	111.31	109.98	113.92	109.5	110.51	113.02	113.86	110.92	112.31	113.71	111.91	112.98	114.6	113.81	112.41	110.66	110.46	115.35	115.23	110.92	116.02	110.51	110.68	108.48
100.12	99.936	100.32	104.13	96.696	100.82	98.694	98.696	99.791	96.053	97.044	99.383	99.795	92.372	99.219	100.3	101.78	100.75	97.624	98.286	98.309	103.55	102.53	97.725	96.672	97.438	100.93	99.373	97.849	100.95	99.776	97.105	96.654	100.89	101.31	98.336	101.88	102.34	101.24	101.23	96.816	98.707	98.935	96.67	95.853	99.669	95.688	102.25	99.941	101.95
103.94	105.71	104.39	106.66	104.59	101.29	101.47	97.053	103.23	102.45	98.754	106.19	103.53	106.59	103.67	105.04	102.93	103.37	102.27	105.3	104.38	104.45	102.29	105.17	104.55	103.83	104.79	101.81	103.58	102.45	104.38	107.16	99.748	105.35	101.09	102.38	105.85	103.35	103.23	101.14	102.5	106.38	102.27	103.25	99.59	105.87	102.24	103.26	104.52	104
109.93	110.54	111.62	112.17	109.38	112.26	111.85	112.04	111.24	113.2	112.37	108.44	111.92	116.88	108.6	111.9	112.27	110.85	113.04	115.07	115.61	107.98	111.84	111.19	108.42	110.98	117.57	114.19	107.98	109.66	116.96	116.31	111.74	112.51	109.27	115.24	113.23	107.2	112.25	112.91	110.8	109.61	110.19	109.29	109.4	116.57	108.83	110.51	108.65	110.17
104.45	106.02	107.5	105.84	105.31	107.76	107.93	101.15	108.33	106.25	103.22	108.41	103.66	108.79	105.97	104.08	107.19	107.4	103.34	98.787	104.17	103.25	106.89	105.23	107.81	104.01	112.22	107.19	106.66	101.66	101.73	109.65	107.3	105.73	102.97	102.6	107.06	105.76	107.38	106.6	104.26	103.62	106.07	109.44	108.97	105.07	106.32	107.42	105.29	109.11
108.84	106.09	102.62	102.47	106.43	101.15	103.16	104.25	103.03	105.7	108.37	108.63	105.43	105.42	98.214	106.16	106.99	104.27	99.752	104.68	101.91	106.53	105.44	101.02	103.96	103.61	103.65	100.57	107.3	107.54	102.79	100.18	102.81	102.68	99.232	103.04	100.14	103.06	103	107.42	104.71	103.79	107.23	105.94	103.48	104.73	102.12	103.71	104.06	105.74
107.64	108.24	113.63	101.74	114.51	110.76	109.26	103.43	106.27	108.79	108.24	107.09	106.35	103.95	106.65	104.82	102.42	110.31	111.66	108.48	105.52	109.2	101.49	106.93	111.48	109.5	108.34	107.02	105.22	108.19	110.75	107.47	108.19	102.27	114.4	106.04	110.29	105.36	102.74	112.95	104.57	103.4	103.33	103.12	107.26	103.8	109.26	103.54	105.88	106.83
109.48	114.79	110.57	108.53	112.6	109.22	112.64	112.69	112.29	112.68	109.38	107.87	111.66	113.73	111.78	109.33	111.39	110.22	111	110.6	110.39	111.06	106.47	109.15	109.07	110.46	108.21	110.74	110.27	110.12	106.63	109.7	109.28	111.13	108	111.54	114.11	106.78	111.63	110.13	114.84	111.44	114.54	109.64	111.3	105.13	111.16	108.41	109.58	108.58
103.25	106.73	105.57	107.12	101.72	102.26	99.719	105.44	104.51	104.72	104.9	104.73	108.34	102.3	106.55	107.62	106.47	108.06	106.07	106.36	103.87	110.34	103.96	107	106.53	104.68	110.32	109.11	104.26	104.28	108.72	107.69	103.92	105.85	102.41	108.18	110.41	105.97	108.97	103.43	105.93	105.06	109.91	107.22	106.04	105.51	102.4	104.91	102.69	106.57
106.63	106.2	102.74	106.36	108.26	106.78	108.55	107.59	106.28	105.53	104.99	109.36	109.17	108.83	104.51	111.52	105.25	112.43	105.19	107.73	112.36	107.53	108.66	103.44	102.74	110.04	108.68	101.43	107.51	108.58	110.26	110.42	107.33	107.01	105.2	107.52	107.66	104.48	103.84	107.57	109.12	107.94	107.21	107.87	104.88	110.43	106.02	107.82	105.19	108.69
113.21	112.35	114.33	115.72	114.08	118.7	110.28	112.44	116.45	108.94	113.22	111.06	116.75	111.06	111.65	111.38	111.11	114.29	114.38	110.9	116.37	113.28	111.37	111.17	109.24	111.23	111.34	112.86	113.18	114.98	110.13	114.97	114.45	110.49	112.93	115.41	114.71	110.12	110.06	110.17	112.9	112.42	109.87	111.38	111.59	109.17	112.68	113.68	114.2	111.46
113.23	110.01	112.1	108.44	107.51	111.33	110.52	106.15	109.54	105.92	114.87	109.97	114.77	112.6	110.18	106.76	109.17	109.97	111.8	112.57	107.9	110.03	108.04	110.78	113.51	110.27	107.31	113.27	111.32	111.6	109.49	102.88	111.71	111.96	111.61	109.49	109.87	110.17	109.32	112.69	108.24	109.19	114.54	112.05	108.4	112.55	109.23	113.45	112.54	113.5
100.09	103.11	106.87	103.7	103.26	104.46	104.92	105.01	105.03	107.3	102.54	103.21	102.02	105.57	104.89	104.5	104.12	104.97	106.16	106.17	102.93	107.16	107.77	104.05	106.78	107.63	101.65	104.33	103.23	107.49	102.26	105.27	99.809	107.96	99.225	104.48	102.17	104.57	110.22	105.84	109.05	101.12	104.09	102.39	102.07	102.29	107.97	104.77	107.63	109.61
117.45	122.1	118.38	117.59	118.8	114.97	118.48	116.52	118.31	121.25	117.34	117.09	116.65	118.48	116.68	122.14	119.04	121.29	117.4	116.7	113.28	118.61	117.6	112.36	116	115.73	119.22	120.8	118.16	119.27	116.32	117.15	116.21	118.61	114.91	118.97	115.43	123.05	116.65	114.78	115.15	121.56	117.39	115.54	112.49	118.31	116.31	117.73	120.67	114.63
98.96	105.25	106.4	107.15	105.49	106.3	105.18	108.09	105.97	101.47	103.49	106.32	107.02	98.734	108.17	102.86	106.2	104.85	108.83	107.22	103.47	110.44	104.12	99.87	108.41	104.01	105.8	105.27	102.87	102.68	109.33	103.8	105.84	107.42	101.88	107.05	107.47	106.19	106.97	104.97	104.32	107.94	103.66	105.21	100.12	105.25	107.37	101.31	108.06	105.2
106.47	113	110.99	105.59	113.48	109.62	112.79	111.62	114.22	115.53	112.3	112.24	109.45	104.01	112.72	114.69	112.8	111.41	111.32	109.4	111.77	112.66	111.97	109.7	110.05	110.71	113.2	113.4	112.26	114.55	111.35	114.78	109.41	112.15	113.05	114.2	111.96	111.75	109.14	115.14	116.57	111.2	116.63	109.82	108.27	114.66	112.57	105.44	113.36	111.46
105.85	102.46	97.496	100	102.1	98.742	102.08	103.89	103.86	102.22	98.708	98.724	102.23	99.421	103.06	101.42	96.728	102.41	98.838	103.79	102.74	102.33	102.5	97.863	100.41	99.743	100.24	96.936	97.602	99.201	101.33	102.49	99.48	99.12	103.71	99.476	106.14	104.06	98.121	97.408	102.14	98.852	98.263	101.3	101.47	99.736	102.39	103.85	98.957	99.233
107.51	107.27	107.64	104.92	108.11	105.85	107.98	109.26	100.46	104.1	103.19	106.86	106.21	105.91	107.26	103.59	106.77	105.92	104.75	104.12	105.51	105.46	106.02	110.3	103.62	109.91	107.03	107.85	105.08	103.36	107.63	101.32	104.83	104.23	108.97	109.14	108.64	105.36	107.5	108.94	106.33	104.35	107.23	104.34	103.43	101.95	108.2	105.71	104.62	106.21
101.68	108.71	105.04	108.74	107	106.95	108.72	104.39	107.32	108.88	108.14	104.28	104.03	103.59	101.81	103.83	102.98	105.45	102.49	101.59	101.02	101.01	109.37	104.84	103.83	108.42	105.51	101.62	101.78	105.32	97.697	104.43	103.38	100.61	105.8	99.307	101.88	108.86	105.96	103.3	105.23	104.23	102.86	102.26	102.26	104.67	105.15	106.93	106.08	103.59
108.34	105.29	103.68	109.24	110.01	103.83	108.74	106.74	101.85	102.67	104.75	105.39	111.37	105.69	103.03	105.88	107.42	104.07	104.07	104.75	107.84	104.21	106.81	103.83	103.88	107.34	108.93	106.48	106.02	106.01	105.65	106.71	110.38	101.98	103.95	106.45	109.93	104.07	108.06	106.59	102.63	109.2	106.15	98.671	111.1	107.91	104.86	104.01	104.12	108.08
100.45	102.66	108.27	104.58	105.54	104.15	104.58	105.05	101.69	99.52	106.15	101.63	101.59	106.18	105.29	102.07	102.17	103.7	106.39	106.62	103.16	101.37	106.35	107.03	104.57	104.4	104.09	105.18	102.05	102.43	100.95	103.82	108.46	101.78	103.9	107.96	103.38	101.05	104.6	100.71	102.09	107.74	102.3	105.16	108.58	101.22	102.71	103.87	107.4	107.68
104.6	104.16	107.02	103.34	108.41	106.92	109.11	104.84	102.15	108.92	106.87	103.45	108.66	104.12	106.09	106.16	103.81	103.3	103.87	112.46	111.71	102.15	107.55	104.09	106.18	103.36	108.61	106.15	101.98	102.3	110.07	106.43	105.23	106.93	108.16	106.05	103.94	107.16	109.08	104.77	107.37	108.06	105.86	106.39	109.01	105	107.85	110.68	107.37	109.67
112.94	111.04	110.22	106.77	111.2	109.64	113.51	110.9	112.68	107.76	115.38	111.72	108.64	108.63	112.29	108.22	114.78	112.44	113.34	104.21	109.45	108.63	108.52	110.6	114.2	108.47	113.58	113.13	108.06	108.73	111.25	108.8	106.66	113.84	118.66	111.64	111.02	109.68	110.82	108.83	110.33	107.58	111.77	109.14	113.49	109.72	112.18	108.57	108.18	104.4
103.65	104.54	102.11	104.11	103.74	103.52	106.06	107.97	106.36	106.78	100.93	100.68	104.35	101.75	103.29	104.79	102.39	106.33	106.46	101.25	109.57	107.69	106.37	104.01	104.75	105.24	107.39	105.39	105.53	101.32	109.28	103.71	105.65	106.69	102.08	106.39	100.7	106.39	100.05	107.33	102.65	105.58	104.99	102.67	101.27	102.72	105.73	107.55	108.1	103.86
108.22	105.9	106.58	103.76	98.812	103.46	103.83	108.33	107.97	103.92	105.82	102.92	105.24	107.01	105.79	105.6	105.67	104.92	103.12	104.93	105.61	102.86	103.91	108.17	103.61	107.69	104.73	107.32	103.46	111.1	106.99	104.65	103.92	108.34	108.1	108.21	108.21	108.32	108.13	104.85	106.3	105.99	111.15	104.74	106.47	110.48	106.05	106.4	105.27	102.83
101.59	106.91	104.86	101.27	107.01	103.6	102.17	101.72	108.73	101.56	101.81	105.26	104.02	105.35	102	102.09	104.86	107.67	101.33	106.25	102.44	103.44	105.84	107.14	105.24	102.27	100.61	109.85	107.08	102.79	99.788	104.13	105.7	104.07	103.92	102	104.06	107.34	98.418	102.46	105.71	99.702	103.87	106.02	103.61	100.45	105.08	104.9	104.44	99.395
107.09	102.33	110.4	102.59	107.39	102.57	105.43	102.84	100.71	108.42	106.76	106.17	106.49	104.15	107.21	102.87	105.45	105.96	98.8	102.63	103.92	106.95	101.71	102.3	104.48	104.99	107.63	102.94	105.94	107.53	102.5	107.18	103.96	103.3	106.65	103.31	106.35	104.89	103.56	107.57	106.29	104.92	103.31	103.37	105.58	105.23	101.39	102.25	101.21	106.58
108.42	102.57	107.92	109.3	109.93	105.87	105.56	106.58	102.46	108.53	104.82	106.69	104.58	106.5	103.05	103.26	105.33	104.19	103.47	104.49	101.95	105.39	101.66	105.12	104.46	102.35	103.3	105.88	104.15	102.86	104.3	108.35	103.85	103.14	108.19	103.48	109.32	104.21	101.6	103.55	106.64	103.18	104.25	103.43	103.3	108.81	100.24	105.61	104.73	112.25
101.32	98.077	100.94	100.7	97.988	98.572	97.571	101.49	98.131	98.437	100.39	104.19	98.333	102.16	102.29	102.2	100.04	98.935	102.97	98.17	96.751	101.77	100.66	100.56	100.91	102.72	102.71	101.33	102.89	102.8	101.21	102.03	98.057	101.05	93.678	99.776	103.77	100.87	100.34	94.393	100.39	105.61	95.275	100.92	103.95	100.88	96.065	97.739	100.45	98.807
121.4	119.88	116.64	122.14	113.84	119.15	118.09	118.56	115.49	117.1	119.47	119.45	119.11	115.67	116.92	122.72	113.2	115.07	119.36	116.1	112.72	119.83	115.09	117.12	116.95	117.02	114.44	116.36	116.01	118.68	118.95	118.97	113.67	117.84	117.97	111.98	122.19	117.81	114.51	116.43	117.86	119.65	119.49	117.63	114.6	117.38	116.57	119.15	120.42	115.64
97.806	101.58	97.859	99.648	103.8	105.78	99.45	102.68	101.8	100.05	98.686	97.333	95.604	99.12	97.937	103.23	96.582	102.21	101.39	99.74	101.8	101.96	99.505	100.56	104.27	100	99.722	98.773	103.69	102.04	99.733	99.881	99.936	98.244	100.82	103.28	103.52	99.375	101.93	101.34	100.35	100.89	99.177	104.22	100.25	100.05	102.32	100.25	98.861	101.4
114.98	112.51	110.71	118.18	115.31	114.47	114.82	109.23	116.42	115.36	114.88	111.08	114.65	112.24	114.85	112.43	110.67	116.42	114.01	108.17	115.74	110.29	109.97	112.85	114.5	113.76	112.54	112.89	114.49	112.7	115.22	110.73	108.96	112.95	107.64	113.89	115.01	114.3	117.18	109.06	116.25	114.06	112.5	113.77	112.63	114.71	112.74	111.89	113.61	113.39
103.08	106.17	103.37	105.26	106.38	104.31	104.81	102.02	102.18	107.04	105.81	105.16	104.3	102.55	102.55	105.08	106.13	103.16	108.09	106.1	103.04	105.62	105.35	105.49	104.67	103.77	106.23	104.09	100.42	102.43	109.19	103.48	105.42	107.79	107.05	106.32	105.24	103.36	100.44	102.37	103.52	104.3	105.25	103.54	107.14	100.13	98.614	104.46	102.71	103.36
105.94	107.23	104.36	108.18	105.08	104.59	106.56	104.36	100.48	104.58	102.65	102.87	109.63	104.89	104.52	107.82	108.98	107.79	100.53	105.84	105.06	102.15	105.21	110.22	102.6	109.15	107.76	110.15	101.48	109.14	104.4	109.73	107.35	108.43	103.88	103.7	106.06	105.59	108.89	103.63	105.71	108.11	106.52	108.99	102.95	103.85	106.98	106.76	106.56	106.07
97.741	101.82	95.919	96.728	93.107	101.28	102.69	97.05	106.34	101.81	96.608	99.757	103.89	99.336	99.838	101.25	97.504	100.35	101.44	98.024	102.66	99.607	100.88	100.99	104.35	100.82	105.85	98.842	100.57	99.079	100.29	100.2	96.671	102.73	103.45	101.54	100.55	101	97.66	101.34	103.08	100.93	96.426	99.017	102.28	100.01	103.83	103.53	100.47	104.57
107.72	103.58	101.13	107.06	109.1	105.41	105.24	104.93	103.89	103.57	104.85	104.57	107.4	108.48	106.62	109.03	103.6	104.64	102.02	103.46	107.49	105.6	104.65	107.75	105.99	104.64	108.56	106.64	107.65	104.19	103.29	107.58	101.67	104.94	107.92	105.68	106.51	108.71	103.06	103.73	104.69	109.41	111.47	104.17	105.22	101.78	105.32	104.67	105.11	107.8
113.18	111.26	111.99	117.68	108.86	117.45	109.58	116.16	112.28	110.45	105.56	110.01	109.62	110.2	108.54	109.43	111.11	111.03	109.98	111.72	108.13	116.14	110.15	113.26	114.27	114.06	113.28	113.62	108.82	109.07	110.27	111.29	111.3	113.39	116.01	114.71	111.77	112.12	116.51	111.51	110.96	110.29	108.96	110	112.67	113.32	108.93	112.01	110.81	113.03
104.78	110.82	106.51	103.32	98.144	109	107.93	109.63	108.46	102.15	103.6	104.36	105.42	105.99	103.72	104.79	104.88	109.34	104.85	105.9	104.5	105.99	109.91	104.31	112.4	102.99	105.25	111.91	101.74	101.08	106.52	104.87	104.01	103.98	107.68	99.587	107.06	105.67	107.79	104.13	108.33	107.75	107.65	108.05	104.43	104.6	107.43	107.09	102.09	104.96
100.55	98.393	97.736	102.3	98.486	100.7	102.04	98.452	104.26	97.574	99.657	99.066	102.39	105.71	99.636	98.012	97.597	100.26	95.679	102.14	103.77	99.35	100.93	99.226	99.749	96.593	101.13	99.232	97.197	95.156	100.2	97.068	102.92	105.59	95.27	100.36	100.33	96.048	96.367	102.19	99.854	106.05	101	95.067	101.26	99.292	95.628	99.739	99.271	94.447
107.32	113.51	112.15	109.51	104.51	109.54	112.15	112.11	110.67	113.24	115.79	111.77	105.04	111.85	115.84	106.7	111.46	114.12	109.04	111.58	107.55	108.42	112.67	109.98	109.8	111.45	114.46	108.61	113.85	116.39	110.56	107.88	107.18	108.82	109.42	112.36	108.21	107.25	113.02	108.43	112.78	113.45	112.77	113.42	108.73	114.33	110.98	108.76	113.21	113.09
100.12	99.371	97.526	97.471	97.981	96.711	98.803	99.965	103.81	102.05	98.244	94.508	104.01	103.2	101.85	100.38	99.631	97.115	96.357	102.78	99.868	98.786	100.05	100.61	96.204	100.16	101.02	96.696	97.937	96.478	102.3	100.77	100.72	95.675	103.23	92.148	98.679	101.95	101.16	97.146	100.26	95.648	100.07	100.89	95.224	103.39	107	102.54	103.69	102.36
102.96	108.35	107.26	106	105.03	105.93	107.33	105.69	104.46	104.32	107.21	104.35	107.96	106.59	102.6	104.61	109.99	108.95	110.03	106.12	99.331	104.35	105.17	104.11	105.38	103.14	105.34	102.52	107.92	101.7	105.95	107.27	105.36	105.23	103.98	108.51	105.84	108.83	108.73	109.5	105.11	103.77	104.51	109.48	106.5	101.67	106.37	104.45	104.15	103.84
108.98	111.75	107.52	106.15	109.57	109.01	102.29	103.68	106.71	104.34	105.09	108.01	106.07	104.04	100.83	105.38	109.82	104.2	109.28	107.67	105.84	105.53	103.21	107.02	107.5	110.5	102.13	104.98	105.93	110.06	112.03	103.94	106.54	108.41	104.27	107.07	105.36	107.56	102.41	104.03	107.04	101.95	110.49	101.11	107.72	105.82	103.31	104.87	106.93	109.7
111.95	107.67	106.45	109.23	104.42	100.99	103.92	102.16	104.27	104.01	105.55	105.34	108.82	102.15	106.94	104.34	101.87	106.26	105.32	104.92	104.65	106.87	103.51	102.96	112.84	105.67	110.05	102.64	105.64	104.72	107.12	108.62	108.69	106.25	106.49	102.88	102.52	101.49	102.42	104.07	104.08	105.22	98.764	98.592	105.55	105.16	109.03	109.22	105.17	105.81
104.64	106.6	108.23	106.22	107.71	105.43	106.71	107.28	102.94	107.36	110.19	106.59	101.64	105.93	106.98	109.04	101.73	106.24	108.71	108.42	106.63	105.61	102.97	103.56	103.61	107.01	102.5	105.1	105.7	104.61	104.94	105.11	103.19	107.1	104.94	109.79	102.32	104.32	104	106.21	105.36	104.81	108.54	103.85	104.35	105.75	106.03	106.05	105.88	109.34
110.87	112.73	109.9	115.58	113.15	117.47	113.99	112.84	106.54	111.04	110.93	113.32	109.91	111.08	109.07	109.3	111.39	113.31	107.58	111.23	113.78	114.79	112.2	112.86	111.37	110.95	107.97	110.62	112.67	107.69	109.4	112.25	113.56	117.69	109.94	112.24	114.52	115.62	111.32	110.02	109.12	112.01	108.05	113.25	114.16	113.55	112.15	109.79	110.76	109.78
111.54	114.96	113.21	113.08	111.31	108	110	113.09	110.71	112.81	111.03	106.59	111.02	111.49	113.2	112.99	110.01	112.62	109.13	111.71	111.24	111.85	108.8	108.18	109.86	113.11	110.34	112.53	115.02	108.71	115.74	109.68	111.63	112.09	110.64	108.7	112.53	110.1	114.37	112.98	110.34	108.77	116.43	113.02	112.49	107.9	111.61	115.83	111.74	114.42
111.78	111.13	107.07	111.98	108.91	111.91	111.08	108.25	112.71	111.7	114.2	108.69	114.46	111.82	112.15	113.7	109.81	106.04	114.21	108.95	114.09	111.94	113.3	111.48	110.59	112.01	114.37	112.26	112.69	106.42	111	105.61	113.29	115.02	110.52	112.73	111.61	114.71	114.04	110.18	113.09	112.93	112.5	111.01	113.56	112.65	110.69	115.15	110.25	110.69
103.19	101.88	98.947	101.16	106.23	100	100.47	103.38	102.32	102.58	101.32	102.57	101.36	100.76	100.97	104.18	98.92	100.57	103.16	98.552	100.73	98.221	99.661	103.2	102.6	95.555	98.123	101.4	100.23	102.72	103.57	101.84	100.11	102.81	102.61	97.838	104.53	101.54	95.933	98.229	101.39	98.161	100.52	102.18	103.26	101.32	101.21	99.954	99.359	98.557
108.2	109.9	112.29	109.6	113.49	114	106.49	109.04	112.51	109.53	108.95	111.82	108.61	113.23	113.1	110.69	115.4	108.47	110.66	117.99	107.66	112.69	109.81	109.4	111.82	110.94	109.93	111.88	112.11	110.41	109.16	110.85	111.39	116.12	111.07	113.88	113.87	110.57	111.95	107.38	112.36	115.53	107.15	106.48	113.59	108.43	111.96	113.23	114.92	113.1
109.66	104.54	108.65	111.95	109.74	107.02	108.83	111.08	107.01	110.46	110.07	109.47	108.06	115.54	111.17	109.71	113.51	109.11	111.89	108.58	111.86	112.5	108.65	112.26	109.89	112.44	109.46	111.38	110.35	108.07	114.63	108.17	107.49	111.27	107.36	110.8	109.22	113.6	109.41	107.92	110.22	110.69	109.77	107.91	110.64	112.09	107.4	108.29	108.15	111.44
111.06	107.38	110.29	107.2	106.91	110.48	107.63	106.29	114.06	109.53	106	112.27	108.47	108.53	112.18	112.5	109.69	113.14	104.81	112.65	107.89	109.82	111.4	108	108.12	108.04	107.26	110.69	107.79	108.2	111.54	106.45	108.46	107.71	106.8	108.86	109.15	107.6	112.22	111.17	107.39	106.27	109.13	111.9	108.46	115.65	112.89	112.01	106.64	107.07
108.73	111.73	109.43	113.4	108.64	109.17	106.45	106.58	112.8	110.43	113.79	107.19	107.35	113.63	109.7	108.68	108.08	110.6	111.47	113.19	109.14	111.01	105.09	108.86	109.53	112.9	112.55	108.6	106.29	108.21	108.74	114.08	107.57	106.64	106.87	108.73	110.64	111.58	106.95	108.94	109.87	110.52	111.47	111.9	114.54	113.99	111.97	107.58	111.28	110.17
111.1	111.52	113.69	110.31	115.36	108.72	106.93	108.33	113.62	110.04	114.74	112.08	112.3	113.51	116.24	117.19	110.25	115.11	110.35	111.45	111.66	110.35	109.42	110.66	111.19	111.63	110.78	112.08	111.96	108.42	114.65	112.28	110.91	113.24	109.03	108.4	109.94	109.73	111.07	112.24	110.73	110.19	117.06	106.59	116.23	111.3	108.2	109.91	117.39	114.75
102.89	103.75	105.46	104.02	103.64	102.43	106.05	102	102.36	107.4	104.72	104.79	105.23	104.69	103.47	105.73	108.1	104.29	103.96	104.16	108.73	107.7	105.5	104.8	104.58	105.5	109.65	106.94	108.49	103.91	103.73	107.12	110.45	102.17	107	103.41	108.39	105.76	101.83	104.16	107.49	106.71	103.32	105.81	107.09	106.31	102.45	99.329	104.6	103.59
109.6	108.19	107.17	113.8	112.4	112.95	112.8	114.64	109.4	112.67	111.14	111.26	112.19	109.43	110.23	108.89	107.46	107.05	110.4	115.99	112.55	108.17	110.14	109.78	109.07	112.9	111.1	110.55	108.45	107.61	114.71	108.6	113.4	114.15	111.62	114.63	108.75	113.25	112.91	108.17	111.39	113.73	109.74	113.69	107.51	114.31	111.74	115.24	113.92	108.51
107.72	108.49	112.35	107.36	105.87	108.09	110.7	109.2	106.57	112.99	114.57	111.68	108.47	110.59	111.1	110.85	109.42	106.16	110.1	112.02	106.16	110.98	111.52	110.26	110.21	113.6	111	105.36	109.1	110.91	107.14	110.84	111.55	112.77	108.34	104.41	110.88	110.37	109.94	106.59	109.39	111.09	109.39	108.5	111.92	107.83	111.83	107.31	111.71	110.04
97.3	100.93	101.98	96.154	100.4	98.761	100.04	102.28	97.036	96.646	97.501	102.96	98.62	103.88	98.357	97.247	100.85	102.03	99.173	96.622	93.975	103.96	102.32	101.38	100.51	102.15	98.299	101.25	101.66	102.1	98.588	102.89	94.874	100.97	100.87	97.731	97.257	97.162	101.62	98.347	99.153	97.782	102.08	98.054	99.482	100.79	101.71	99.43	103.2	99.508
115.44	109.26	109.36	110.81	111.09	114.67	114.84	114.02	113.5	111.97	112.7	111.33	106.51	108.92	112.78	112.99	110.59	111.1	109.9	113.6	111	111.57	113.38	108.32	108.76	108.88	111.88	114.25	112.23	113.66	107.44	112.15	109.86	113.09	111.15	115.73	110.84	113.87	110.29	110.8	111.32	111.8	110.45	110.81	110.35	114.23	108.89	113.93	114.82	114.61
105.04	101.24	107.92	111.99	110.14	109.42	106.41	106.05	106.96	106.62	107.14	103.2	106.23	106.38	99.383	109.56	111.77	106.38	103.65	104.43	107.66	107.36	108.45	105.72	103.59	111.71	106.67	105.79	105.88	107.45	107.4	104.41	107.76	103.96	106.6	107.57	108.12	100.34	108.03	104.01	105.27	98.307	107.1	106.15	106.82	107.16	107.01	102.48	105.54	104.18
106	101.98	108.3	101.85	102.47	104.92	105.01	104.58	106.06	107.52	106.2	107.09	106.96	108.76	102.74	109.56	99.85	107.1	108.38	104.93	105.91	107.07	108.56	106.49	108.11	104.52	103.87	103.66	106.19	108.68	103.98	110.15	109.87	105.84	108.21	106.82	105.17	101.94	106.88	109.92	104.7	109.53	101.09	106.58	104.4	108.48	102.35	105.17	106.41	104.46
106.44	103.42	109.95	105.55	107.61	106.63	103.93	104.39	103.82	104.6	101.84	106.42	105.54	104.78	108.41	106.3	106.9	108.1	106.13	107.62	103.3	105.55	108.63	107.81	106.33	104.04	104.87	103.95	103.54	105.86	105.38	99.145	105.96	105.07	104.01	105.13	109.51	107.73	105.51	106.94	107.03	102.61	111.07	104.39	106.09	107.23	104.74	109.62	104.93	107.07
106.27	106.53	105.92	108.73	110.41	105.73	108.7	103.12	107.34	109.98	103.78	108.07	106.02	110.55	101.91	108.45	106.38	109.62	108.53	110.53	106.69	108.17	106.68	102.12	109.32	108.21	104.09	106.51	108.65	110.37	113.38	108.17	104.41	101.89	107.99	106.74	105.46	104.04	104.74	108.85	108.27	112.89	103.48	106.66	108.45	109.51	108.22	107.41	106.12	110.89
98.192	100.7	100.24	101.59	100.7	104.24	103.04	98.288	102.75	101.53	99.342	99.188	101.07	98.664	100.07	100.27	98.988	102.68	103.74	102.22	94.621	98.216	100.42	99.755	98.397	102.09	104.85	100.36	99.076	98.381	103.02	95.899	102.17	99.965	99.759	101.94	103.62	104.35	102.77	97.705	99.059	102.92	100.62	101.83	103.46	100.18	103.93	101.09	107.4	100.92
104.92	102.96	104.66	100.31	107.58	105.63	103.5	104.07	109.04	103.54	99.372	102.1	106.4	109.19	106.95	105.54	105.43	104.6	107.62	101.77	103.32	103.23	107.27	108.48	106.1	103.98	108.02	100.78	106.73	105.5	108.5	105.98	111.38	107.69	104.86	102.05	102.65	105.96	104.52	101.37	105.71	103.91	104.1	106.36	105.19	107.15	101.62	100.18	103.86	102.71
116.63	116.22	114.67	109.49	112.93	113.8	114.78	115.12	114.56	109.7	110.32	111.95	111.05	109.98	111.58	117.36	109.27	111.57	108.8	111.14	116	110.95	113.85	110.93	113.47	112.61	112.33	114.44	112.42	115.72	109.68	111.47	109.88	110.38	110.38	113.81	116.08	111.75	112.95	113.5	113.63	112.75	112.76	112.99	113.99	108.61	111.06	113.55	107.07	111.93
104.3	103.51	109.9	106.6	110.21	110.25	106.52	107.91	103.98	103.38	105.23	110.57	105.97	108.01	106.12	104.04	108.67	110.53	108.72	105.74	106.84	105.21	104.66	106.4	102.36	103.58	108.44	109.96	103.82	109.13	109.63	106.65	108.74	107.43	102.58	107.08	108.12	107.43	105.62	102.06	104.33	103.32	107.16	108.73	101.78	104.96	109.49	102.16	110.76	105.06
101.32	105.61	104.58	104.36	107.55	101.83	102.35	102.89	103.01	99.282	101.21	103.57	103.06	105.63	106.26	102.56	102.08	104.87	100.59	106.2	102.48	103.22	101.78	102.24	108.46	109.4	104.17	104.6	103.6	103.36	104.58	109.05	104.35	107.79	105.5	111.11	105.48	105.57	101.35	104.76	103.8	103.62	102.4	108.73	108.28	101.26	102.31	102.86	108.6	106.76
103.67	106.69	106.65	106.17	103.7	111.12	100.33	103.66	106.01	106.96	107.92	105.55	109.77	102.93	104.53	101.92	105.13	111.46	103.69	106.39	104.14	108.38	107.85	103.84	103.75	108.29	104.74	102.98	108.43	109.33	101.58	104.43	106.67	106.32	105.78	104.16	107.4	104.39	105.99	106.25	103.45	106.75	111.32	104.46	107.51	102.38	104.5	102.04	104.68	109.48
108.86	107.56	108.01	109.18	111.98	111.21	112.3	106.57	112.19	113.63	110.31	110.35	111.56	113.13	113.21	112.19	105.24	105.39	107.98	113.43	115.42	111.96	111.79	109.44	109.21	104.8	111.51	111.08	108.17	106.47	105.52	110.63	111.13	108.15	110.44	108.71	110.37	111.43	109.23	109.03	106.49	110.3	108.67	109.05	108.93	112.84	108.68	111.56	109.21	107.04
106.84	103.46	104.4	111.46	104.57	105.39	100.37	99.834	102.81	107.6	103.66	102.98	105.78	104.73	105.36	104.97	97.924	104.5	102.33	103.53	102.83	105.73	105.08	102.61	99.79	106.27	102.46	103.62	103.03	107.03	106.8	106.26	105.7	100.3	102.46	104.99	103.94	104.59	102.39	105.61	105.9	106.96	102.96	101.82	103.15	108.18	100.72	104.18	102.82	105.04
104.67	104.31	106.87	104.88	103.03	105.79	105.82	106.15	111.25	107.72	107.13	106.11	105.6	105.62	105.5	103.69	104.39	103.65	104.49	103.69	110.89	101.46	103.35	108.85	101.12	107.03	102.13	102.28	105.57	103.45	106.97	108.64	105.64	106.8	102.23	101.76	102.13	109.11	108.38	106.82	103.38	106.45	106.26	106.79	109.11	102.64	107.63	104.96	103.98	99.962
106.58	101.25	104.01	107.12	109.78	105.08	107.5	106.19	106.58	106.77	107.41	103	105.4	109.11	104.63	105.38	103.08	105.19	104.39	102.96	99.714	100.6	105.73	106.24	101.12	103.39	104.6	105.22	106.73	104.63	107.85	107.37	103.67	101.56	105.61	107	108.91	103.71	104.82	98.358	108.86	105.37	108.13	104.85	107.66	108.01	110.03	109.26	107.78	106.61
108.37	105.97	102.34	107.01	102.28	106.14	102.51	104.36	103.5	106.85	107.98	102.61	107.83	107.28	106.15	102.2	107.43	111.64	105.08	104.06	103.57	105.46	104.61	101.12	101.93	105.58	103.2	104.26	102.71	108.61	110.23	98.702	105.35	107.63	102.91	107.24	106.4	110.02	105.13	107.2	98.264	105.27	107.16	106.08	106.11	102.3	103.51	108.58	100.86	102.98
110.36	109.43	112.01	113.81	107.41	111.22	110.84	109.89	110.33	114.19	111.48	113.42	109.63	113.24	106.98	115.37	110.74	116.53	112.71	108.28	111.15	109.46	116.59	114.65	108.17	109.12	108.01	111.71	112.03	106.99	109.2	108.22	106.31	107.81	111.41	108.48	112.5	109.76	112.67	110.54	109.59	110.2	111.35	110.38	114.51	108.23	112.97	106.35	113.72	109.82
105.69	105.58	107.36	108.54	102.22	107.7	110.54	106.83	107.91	103.24	106.71	105.02	109.38	108.03	108.26	105.85	100.47	109.92	110.35	104.24	105.22	102.29	105.08	106.32	106.02	106.76	104.91	106.1	111.27	106.51	104.86	105.72	108.58	105.78	112.12	103.88	109.37	110.35	103.88	103.84	106.83	105.26	101.44	107.12	109.62	107.67	104.97	107.4	109.18	108.77
107.12	104.14	105.42	106.08	102.29	105.87	108.47	107.18	107.32	106.36	106.34	102.15	102.3	108.58	106.93	104.29	104.86	108.41	105.83	105.56	105.78	108.64	107.27	107.56	104.47	105.16	101.72	113.65	109.79	111.66	106.2	106.35	108.52	105.3	108.89	107.23	109.61	106.49	105.36	108.7	108.51	106.79	106.9	109.03	105.18	103.89	103.82	106.97	103.01	109.54
103.7	105.84	102.19	105.23	106.39	105.84	107.32	103.32	107.09	104.78	107.93	106.12	101.88	105.98	103.18	108.75	103.16	99.714	103	104.7	107.99	104.04	107.92	104.95	101.83	107.84	101.32	101.26	108.41	106.53	101.1	99.317	104.06	102.57	107.23	102.95	105.69	107.02	101.62	107.35	104.08	107.49	107.06	104.8	105.69	103.02	102.75	104.96	105.09	107.2
107.74	107.64	104.68	105.48	103.65	105.15	104.96	105.9	106.77	107.35	104.9	106.26	108.04	104.32	104.5	105.37	104.16	107.07	107.33	103.61	102.32	106.06	106.86	104.9	105.2	103.57	104.43	104.25	107.79	103.01	104.7	105.84	104.05	107.08	107.25	106.37	101.25	104.92	103.47	106.57	108.12	108.77	103.36	102.39	108.38	103.17	104.91	105.82	102.01	111.4
105.49	100.84	109.75	110.03	103.11	103.84	106.33	103.52	106.55	102.98	101.15	103.69	103.27	107.89	107.77	104.47	104.39	110.39	109.24	108.53	104.72	108.47	109.66	106.2	104.58	109.25	108.87	107.26	108.61	108.49	105.33	105.92	107.12	103	107.33	107.47	110.06	107.64	107.31	104.88	102.49	107.49	107.01	107.94	105.31	105.77	109.87	108.78	107.81	105.3
102.51	109.02	101.42	104.14	103.35	104.65	111.11	104.74	101.74	105.58	106.32	102.91	105.26	109.83	105.96	109.33	107.35	103.95	103.56	107.91	104.61	104.2	109.88	111.08	106.38	103.94	107.79	109.45	109.3	105.76	101.01	110.34	102.45	100.23	110.39	104.19	105.61	111.4	106.34	105.55	103.25	111.39	107.45	108.08	106.89	112.58	102.46	111.19	103.2	102.75
115.72	114.4	112.29	107.19	116.12	111.13	109.59	112.43	112.02	113.04	108.15	111.56	110.17	112.73	113.04	108.6	112.54	114.37	112.22	114.97	109.81	113.05	111.44	108.76	114.03	108.54	106.9	112.92	110.34	110.15	111.17	114.09	107.57	110.91	110.33	112.42	109.87	111.39	114.92	112.4	113.14	112.82	114.03	112.11	108.85	110.27	111.34	110.94	115.92	107.66
107.04	107.53	108.29	103.79	105.38	104.69	103.08	105.31	110.62	109.82	103.39	104.74	108.69	104.66	105.77	104.64	112.05	108.44	102.01	102.42	102.4	108.56	104.51	109.73	100.72	107.92	102.21	103.38	102.88	109.72	107.91	106.26	109.86	105.3	105.05	105.53	103.84	111.66	109.23	105.62	108.29	107.22	103.48	106.07	101.62	105.02	105.92	106.6	107.66	101.71
104.5	107.09	106.54	104.27	106.05	102.71	106.54	102.81	104.76	107.33	102.73	104.47	108.94	107.36	104.23	103.06	103.14	105.01	104.86	103.67	106.42	105.9	104.81	105.5	104.12	102.99	96.055	106.18	103.88	102.78	107.07	105.43	106.37	104.34	105.5	104.56	106.92	104.09	102.5	105.21	108.98	108.85	106.32	103.58	106.19	107.01	103.66	102.42	102.68	106.68
118.23	116.15	113.74	120.96	119.98	116.79	114.21	116.68	115.2	113.62	115	115.24	116.21	120.05	116.64	118.49	117.18	117.59	115.46	117.07	116.48	122.91	114.67	115.68	119.74	119.68	119.1	116.91	118.31	122.24	121.97	120.58	119.81	119.81	116.65	117.05	116.54	118.32	119.07	113.19	119.12	123.42	119.37	118.93	118.89	115.06	117.68	115.99	116.25	117.5
105.93	103.27	104.59	102.36	105.51	105.55	105.22	103.64	103.29	106.83	102.94	103.93	104.77	103.9	105.96	106.88	107.04	105.51	103.14	101.45	103.78	105.29	102.77	105.45	105.8	105.17	103.51	109.12	101.19	105.34	105.45	103.54	103.25	105.93	105.92	105.52	109.1	103.21	105.04	106.46	100.77	102.76	101.78	106.71	103.08	105.18	102.89	102.68	101.47	103.84
111.26	112.14	111.68	111.53	115.45	112.29	112.45	111.05	108.08	111.35	107.83	113.89	112.04	110.56	114.07	110.94	108.37	114.49	108.66	115.29	112.13	111.28	106.95	111.86	108.95	111.8	112.63	112.37	112.66	111.15	112.21	114.26	114.23	111.92	115.05	112.43	115.91	116.87	115.93	112.84	108.33	110.75	108.61	110.02	112.76	114.95	109.64	115.58	107.35	113.68
99.802	96.965	100.67	99.157	100.48	101.69	102.26	97.086	99.881	97.794	100.28	98.219	101.59	98.658	99.067	98.886	99.598	95.151	100.94	102.16	103.62	102.07	99.061	99.673	99.954	101.09	102.06	98.724	100.96	101.96	100.26	98.498	99.86	96.638	100.36	99.749	96.893	99.059	98.382	99.197	99.596	97.363	96.667	101.44	102.84	96.36	101.66	97.076	96.748	101.25
109.16	100.05	109.41	104.62	107.03	106.43	105.07	101.57	102.45	108.6	103.9	101.94	104.46	110.07	106.43	106.39	102.93	105.35	101.44	107.55	110.96	102.99	104.25	102.75	107.93	103.77	102.73	110.24	105.27	104.63	104.7	109.61	104.5	105.63	104.87	103.32	104.1	106.12	104.93	104.63	108.86	103.33	103.15	108	105.4	104.75	107.32	104.43	107.1	99.957
112.88	108.89	112.3	106.48	112.28	110.69	111.49	114.6	114.43	112.09	112.41	107.4	108.61	113.58	106.82	106.45	114.76	111.67	114.67	109.3	110.41	108.96	107.09	115.26	113.76	110.67	111.44	108.82	112.21	107.81	109.74	110.67	107.21	115.7	112.69	113.07	113.48	111.51	116.54	109.66	115.01	110.59	107.49	111.43	104.36	110.49	107.73	113.26	111.08	108.97
114.81	114.42	107.54	114.86	110.34	109.69	110	110.37	111.36	110.25	111.81	109.23	116.43	113.75	115.34	108.13	108.51	108.21	109.27	107.41	115.39	110.96	113.89	107.64	110.52	107.53	115.29	110.16	109.67	109.9	113.6	107.6	115.68	114.66	109.59	104.49	111.71	115.21	110.82	117.08	111.89	114.1	111.46	108.65	110.72	113.01	111.17	109.53	112.71	111.26
106.6	103.99	107.38	107.89	106	102.62	105.81	105.45	100.38	108.98	105.46	105.83	104.47	107.23	104.87	103.95	108.06	104.27	105.76	105.53	102.45	107.4	100.69	107.51	106.89	103.54	102.07	106.9	104.65	103.94	102.61	101.63	101.36	106.22	107.3	105.01	104.31	106.58	106.72	105.79	104.06	103.25	103.92	105.47	108.59	106.49	103.44	107.56	104.5	106.61
102.67	110.36	107.04	107.12	106.46	105.51	107.82	102.76	106.4	109.48	106.49	106.18	104.57	108.59	108.56	106.17	108.55	107.37	103.94	109.38	109.63	106.9	101.09	104.57	106.21	111.42	106.04	108.86	109.56	104.49	105.58	111.26	104.38	104.92	103.71	107.44	103.18	107.55	107.49	107.74	107.39	108.27	106.42	108.45	103.97	107.56	107.04	106.57	108.78	107.46
107.48	107.01	106.79	108.08	108.75	108.09	104.33	111.88	108.1	107.3	104.8	107.07	110.75	102.25	106.35	103.56	105.33	103.68	106.22	102.05	100.8	105.96	107.26	105.7	106.84	110.44	108.48	102.65	106.24	110.1	107.41	109.51	105.44	108.06	111.59	106.24	105.37	105.28	105.51	107.15	106.82	106.2	109.13	107	109.35	107.5	103.62	107.73	107.33	102.6
109.79	111.32	110.46	113.43	112.14	113.3	114.21	113.99	112.47	114.59	110.52	110.31	114	118.37	117.24	118.89	114.97	108.89	115.16	106.64	109.73	111.43	112.62	110.46	110.51	109.05	108.22	106.88	108.84	110.68	108.24	110.4	113.72	113.36	110.87	114.71	114	111.92	112.13	111.09	109.55	117.79	106.13	111.1	113.16	109.94	110.73	111.96	111.21	111.88
112.2	112.65	108.05	114.2	112.07	106.77	113.21	106.84	108.21	110.83	115.28	109.48	111.8	109.13	109.23	106.64	108.61	107.44	112.09	112.26	113.04	107.87	107.12	114.09	106.83	115.12	108.41	111.31	109.05	110.7	111.77	112.09	109.82	117.07	112.02	108.28	111.88	107.94	107.86	110.84	107.37	109.88	109.42	107.79	111.18	110.05	110.51	115.65	110.93	113.03
107.29	111.6	111.52	111.81	108.13	109.12	113.65	111.41	109.92	107.41	105.79	109.82	106.84	108.32	110.36	111.25	112	108.91	109.78	106.54	106.62	105.71	112.79	114.35	104.2	112.26	111.83	107.6	107.75	110.75	109.3	107.87	107.1	109.06	113.41	111.04	104.41	110.3	102.98	108.98	109.37	112.43	109.5	112.12	107.41	106.95	106.03	112.71	110.4	109.53
120.22	116.46	115.11	119.54	114.94	118.17	124.56	118.91	117.49	116.08	118.74	113.74	118.37	118.48	120.53	120.39	116.15	118.12	111.89	117.5	116.16	119.15	116.38	113.87	114.69	116.51	115.27	116.31	114.03	115.68	116.45	115.52	117.06	118.29	115.01	114.2	114.75	118.34	116.33	115.64	114.59	114.06	113.05	115.73	115.25	117.36	118.57	117.79	118.48	115.77
109.82	111.44	111.21	110.26	116.86	113.43	112.47	107.68	109.75	111.56	109.94	110.81	109.54	113.04	111.35	112.62	111.39	112.52	109.18	111.48	110.23	111.86	111.18	110.48	110.11	109.46	110.31	110.04	112.11	110.99	113.46	109.35	110.03	109.8	112.04	110.25	110.46	115.97	111.38	111.17	109.48	112.26	107.59	110.51	110.66	110.75	113.59	106.2	107.43	113.69
106.86	102.77	107.29	106.25	103.93	101.43	105.46	104.91	102.04	105.95	103.78	110.31	106.45	104.71	106.28	102.95	102.39	108.09	107	105.53	107.01	106.37	105.82	106.64	104.18	105.23	103.94	106.98	108.13	104.2	101.73	100.16	103.12	104.01	108.1	103.81	110.5	105.33	103.87	105.65	102.93	108.59	104.5	108.04	104.12	105.22	105.6	100.49	104.15	104.47
101.87	102.89	104.97	103.7	101.36	105.41	103.74	105.34	104.57	102.54	103.72	102.62	106.43	106.16	103.94	108.14	103.37	108.14	102.1	105.49	105.39	106.05	102.35	104.87	99.939	105.99	103.65	103.56	104.5	107.08	101.78	106.64	104.77	100.74	106.08	102.93	106.86	104.17	103.88	105.96	105.54	102.08	105.37	104.27	107.03	100.9	105.29	106.88	105.15	103.92
112.37	114.3	112.59	114.48	112.87	115.29	114.71	110.38	108.66	111.04	112.04	110.56	113.99	110.71	116.34	108.04	108.42	112.55	108.51	112.32	112.16	118.33	110.04	108.64	105.03	113.17	112.72	111.58	115.22	110.64	110.72	109.08	110.94	113.93	109.13	107.77	113.56	110.73	108.77	111.18	113.2	116.49	107.33	115.39	111.1	111.02	110.74	110.21	112.43	111.12
103.08	101.12	102.45	103.27	102.03	104.1	104.45	99.995	105.2	104.35	106.56	106.83	103.29	101	103.78	103.88	107.22	102.18	106.1	107.15	102.21	103.83	103.35	108.72	111.08	104.66	102.35	106.58	104.55	98.367	106.08	105.92	106.3	105.88	107.78	103.97	101.77	104.82	100.41	102.45	105.24	105.52	110.81	106.04	103.29	99.755	107.37	106.16	103.62	105.9
105.38	107.22	105.86	108.56	110.59	102.52	105.07	107.37	104.52	112	105.51	104.97	108.06	109.05	105.7	104.4	104.64	105.63	106.65	104.62	105.43	107.59	106.91	104.25	104.8	106.79	103.65	106.52	111.77	112.34	109.67	106.65	105.8	105.08	106.06	107.03	104.37	106.16	109.18	109.72	106.75	101.27	108.41	107.69	105.63	104.87	104.95	108.7	108.73	111.67
111.82	113.68	111.66	112.15	115.23	111.26	111.99	111.36	116.2	114.92	113.22	113.9	113.32	114.16	115.43	111.44	111.18	112.23	115.04	110.9	109.55	112.91	112.93	113.7	111.83	116.83	111.34	110.69	113.12	109.48	110.48	113.01	114.65	111.2	113.15	109.07	114.19	111.02	112.1	113.89	115.69	117.78	113.11	111.23	113.72	112.59	109.72	116.11	107.07	107.95
112.33	109.73	113.44	107.11	110.79	112.16	113.77	106.91	110.45	113.21	112.29	112.24	111.42	108.64	111.77	111.77	113.94	111.04	113.01	114.77	114.17	114.42	113.8	111.74	113.97	109.8	112.25	110.96	110.71	109.51	114.89	115.5	109.61	111.98	110.39	107.45	113.27	108.94	110.59	110.17	116.64	110.28	112.32	113.27	115.7	108.86	110.5	110.4	106.59	110.71
104.92	106.61	105.89	105.39	105.14	106.93	107.73	104.06	111.49	104.64	105.8	104.06	102.51	101.35	104.7	105	104.98	106.65	101.74	103.65	105.11	101.5	103.66	102.65	104.74	105.44	102.79	101.69	102.32	107.51	103.51	107.89	107.29	102.09	103.13	102.41	101.74	105.97	106.59	105.36	103.5	106.82	103.23	103.1	99.995	104.39	107.73	104.65	106.35	102.02
112.48	111.51	111.49	113.12	114.81	113.3	114.31	114.58	115.11	113.25	111.73	111.6	111.27	112.35	109.38	112.75	109.66	116.34	107.95	109.51	108.31	114.62	108.07	110.42	103.87	109.32	109.42	111.87	111.89	112.3	113.98	112.19	108.14	111.75	110.68	112.69	113.42	107.25	112.03	115.82	111.49	109.89	107.51	115.7	105.95	114.62	112.24	111.92	114.36	111.76
103.89	99.116	99.464	101.86	98.043	102.21	101.09	102.4	98.289	99.58	101.97	101.75	102.79	101.85	99.584	102.62	103.67	99.639	103.81	96.669	106.04	98.094	100.95	96.994	94.667	102.42	99.95	96.385	98.066	99.724	97.895	99.993	100.27	100.36	101.83	96.499	100.03	99.996	101.8	100.82	98.889	98.761	96.1	101.49	98.659	96.923	103.26	101.59	97.165	99.401
114.82	117.94	116.04	119.49	117.93	111.54	115.17	115.53	116.17	121.33	119.69	119.28	114.86	113.47	120.19	119.57	110.84	116.54	115.62	117.91	116.4	116.6	116.08	118.67	114.09	117.77	122.74	119.89	118	117.43	118.67	117.98	119.93	118.37	119.15	121	117.51	117.04	118.99	119.76	114.78	115.04	118.57	115.78	116.76	114.23	116.9	114.39	115.29	115.99
110.37	108.16	107.05	107.9	112.8	108.88	111.6	112.36	112.5	110.69	115.63	111.28	112.12	106.32	114.09	110.53	108.2	109.41	112.51	109.32	115.79	112.86	111.71	109.56	114.75	114.54	108.13	113.57	111.64	108.07	110	110.27	115.43	112.63	107.18	110.14	107.64	108.54	109.25	105.3	108.02	107.36	111.65	107.1	113.11	107.21	110.31	112.22	112.21	111.01
105.83	103.31	108.48	104.89	106.71	103.61	101.65	98.309	107.48	102.73	105.33	100.73	106.58	109.23	105.32	105.16	108.03	104.99	101.43	100.45	102.97	106.46	103.27	103.41	106.39	103.29	109.59	109.45	103.15	107.5	110.6	103.57	103.54	105.79	105.76	109.3	104.67	106.7	105.97	107.89	106.65	104.29	105.09	103.2	103.48	110.27	101.68	103.31	107.02	104.23
104.3	105.64	108.72	106.07	103.44	105.71	108.31	102.89	101.65	98.34	103.29	103.18	105.34	101.97	105.81	99.65	105.99	109.88	107.35	108.61	100.27	105.87	102.7	106.2	103.28	108.32	100.6	106.99	107.25	106.5	100.41	101.81	106.77	102.88	105.09	109.56	106.89	111.46	102.62	107.2	103.94	105.77	104.82	98.668	102.54	102.14	107	102.84	106.42	105.69
95.785	99.27	95.513	104.18	101.15	99.99	100.19	98.826	102.1	98.262	102.17	100.72	102.65	97.094	100.13	101.31	103.2	101.48	99.997	98.096	103.47	102.31	101.46	97.348	97.859	99.412	99.862	101.63	99.544	96.244	101.67	98.454	98.098	100.55	98.903	99.916	102.45	102.2	97.635	100.21	101.13	103.24	98.493	100.58	101.67	101.05	98.544	99.227	103.66	98.822
110.27	113.81	109.27	112.05	107.93	107.92	106.96	109.9	110.61	109.6	110.89	109.04	110.43	108.78	109.39	114.59	106.7	111.48	111.7	106.48	105.02	115	109.5	112.71	108.63	107.42	109.47	106.84	110.97	110.51	114.65	106.01	107.12	113.94	111.5	111.57	108.47	112.68	115.47	112.01	104.97	109.1	109.44	111.86	108.6	111.04	113.17	106.72	108.94	113.38
111.12	105.17	108.48	101.7	103.14	103.68	107.49	102.53	105.85	106.48	102.27	101.18	107.19	105.41	107.3	100.4	108.14	103.9	104.63	103.72	106.94	103.54	104.19	105.09	102.63	105.55	102.29	105.63	103.28	102.9	105.15	106.01	103.19	108.74	111.07	107.7	107.25	106.02	105.56	109.38	106.89	108.64	104.32	104.24	105.14	104.95	109.78	103.64	104.97	109.28
106.99	104.66	112.99	103.84	99.448	106.81	104.91	106.53	101.5	104.96	105.14	104.27	100.91	106.05	104.49	109.41	102.68	104.16	109.89	110.09	108.35	110.82	105.05	107.06	106.64	108.96	104.65	108.19	109.97	109.68	104.44	105.87	103.08	104.43	108.83	106.41	108.95	105.2	106.71	108.11	105.59	107.39	101.38	105.13	108.16	109.16	103.38	107.21	111.57	109.01
105.52	106.64	106.34	103.77	108.66	106.6	105.07	108.56	101.9	103.87	107.9	108.75	106.97	104.6	106	109.84	99.764	103.39	110.19	106.23	102.27	110.98	102.66	102.22	107.9	103.72	102.28	101.56	104.39	107.91	104.93	107.95	108.55	105.1	111.34	104.06	104.29	104.09	106.17	107.17	107.95	103.58	103.87	106.05	104.3	106.98	107.79	106.45	99.433	101.06
108.5	108.93	101.64	109.23	109.72	108.29	105.92	107.54	101.1	104.19	108.29	110.35	109.12	109.58	110.27	101.47	104.45	106.59	103.16	106.87	105.62	106.89	107.48	108.74	108.3	101.99	103.07	105.41	106.03	103.65	98.558	107.23	106.61	107.97	106.31	105.02	110.21	101.14	105.4	103.99	109.34	110.04	105.84	109.28	102.06	105.7	107.76	101.47	103.55	104.28
94.059	102.5	105.24	102.6	102.54	98.198	106.17	101.4	103.26	99.419	103.05	100.92	97.733	95.947	97.688	102.01	98.502	100.24	96.915	99.629	101.02	104.23	101.46	106.04	101.01	94.978	99.654	96.727	97.251	98.717	100.67	98.207	100.67	98.566	103.45	98.944	98.503	99.692	102.03	98.471	101.29	97.385	100.3	101.67	100.51	98.729	103.37	96.526	104.4	101.9
105.04	106.74	105.01	104.6	106.93	105.65	104.11	104.49	102.55	104.91	104.93	106.23	102.5	108.55	106.9	103.07	101.13	106.01	109.22	106.53	104.13	106.84	102.81	110.15	102.98	106.01	109.28	106.63	104.27	106.07	104.77	103.03	106.62	109.48	103.97	105.5	103.8	107.87	102.78	102.4	104.14	106.42	107.5	108.31	104.36	104.89	108.63	102.06	104.2	108.11
104.89	104.77	104.24	108.34	107.86	108.6	108.18	104.42	106.81	105.69	109.58	102.69	105.56	107.78	101.78	105.54	108.87	103.03	107.43	106.33	103.77	105.14	105.28	103.36	105.83	107.1	109.83	106.64	102.36	109.11	109.35	105.45	107.03	104.01	104.51	105.54	107.36	102.77	108.8	104.45	103.44	105.83	104.79	105.49	107.19	105.87	107.36	103.06	103.92	103.12
107.58	104.16	103.48	105.12	103.92	111.65	103.65	106.29	103.99	102	105.01	101.84	100.12	107.96	105.37	104.36	105.43	104.69	101.12	102.11	105.2	101.79	101.82	101.93	104.33	103.29	104.21	106.06	100.6	109.38	103.15	107.11	105.53	103.7	107.12	104.21	106.98	101.08	101.73	101.01	107.67	105.62	106.14	105.3	106.06	105.99	107.36	105.56	103.02	102.45
105.02	104.73	107.38	105.37	104.32	107.19	106.52	109.02	106.4	102.99	102	106.79	104.03	110.39	106.91	102.18	103.47	105.52	107.05	103.19	102.23	104.94	108.79	107.47	106.86	101.04	102.86	106.99	105.68	106.7	107.31	108.69	103.52	105.4	110.04	105.13	104.84	108.39	105.59	100.63	108.88	104.56	107.33	108.01	103.48	110.15	108.16	104.16	107.04	103.73
110.38	107.26	110.68	114.91	112.01	112.17	112.06	111.44	113.57	115.95	110.93	109.13	109.5	112.03	111.54	113.55	114.63	112.47	111.51	108.81	108.25	112.41	114.86	110.3	111.24	112.73	111.39	112.14	105.8	108.99	109.98	109.67	108.54	110.85	110.95	114.07	112.08	109.6	115.09	117.23	110.19	111.6	115.15	112.29	111.01	111.62	109.47	109.64	110.31	109.61
109.46	111.04	110.75	107.99	112.35	108.76	110.56	107.71	111.32	108.3	109.51	106.8	112.66	110.63	108.21	106.59	107.66	107.83	108.15	110.53	107.17	110.77	108.32	114.37	111.45	108.23	111.69	109.21	113.61	111.43	110.58	109.86	109.39	110.91	113.18	111.58	111.78	110.24	108.26	110.32	107.36	109.19	111.24	106.77	108.38	108.57	111.5	111	108.82	110.68
109.57	109.75	110.88	108.1	108	110.59	110.73	114.22	109.46	114.73	113.91	109.57	111.43	114.32	113.2	111.18	111.67	112.16	109.51	111.95	110.43	107.35	109.3	109.79	110.85	111.87	109.58	110.22	114.13	112.33	113.73	114.46	111.87	112.1	109.95	110.51	111.2	112.99	113.28	112.43	111.43	115.96	112.15	112.7	110.65	113.97	113.75	109.51	111.03	110.84
116.12	107.54	111.98	113.01	110.8	106.85	113.8	111.8	110.89	110.21	111.83	114.38	114.87	109.03	109.25	113.75	107.67	113.65	112.23	112.45	110.57	112.8	109.31	118.31	108.68	114	107.26	110.51	110.95	108.53	112.05	112.07	110.21	112.06	111.01	109.27	110.42	113.96	110.94	110.39	114.82	112.42	114.53	112.22	109.53	114.74	114.7	110.37	112.83	111.32
102.16	106.19	104.61	104.19	106.86	103.05	101.98	103.22	100.98	103.61	102.34	103.51	105.86	103.83	107.1	105.9	101.41	104.41	108.76	105.58	106.54	103.99	107.67	110.24	105.83	103.55	109.96	104.3	108.55	106.39	105.2	106.92	107.11	98.101	104.67	104.35	103.13	110.25	107.27	107.99	104.92	105	102.17	103.19	108.66	106.25	105.65	107.2	108.17	104.99
106.62	109.46	106.53	103.29	103.59	108.97	105.6	100	108.57	106.6	108.45	102.69	107.19	107.21	106.3	109.16	112.27	105.65	100.9	103.12	105.2	109.81	106.53	108.99	106.76	108.74	110.26	105.73	111.6	104.84	102.76	105.26	105.14	100.71	107.02	108.73	102.86	106.78	113.25	105.85	106.64	108.53	104.6	101.33	108.65	103.23	107.39	104.96	107.89	111.14
106.17	105.65	104.14	102.16	107.4	108.33	105.54	103	106.96	104.19	105.01	105.85	102.86	104.27	108.28	99.838	109.85	105.35	106.62	105.24	102.3	105.2	110.67	103.52	105.56	104.32	107.46	106.61	106.97	105.05	109.43	103.35	107.3	105.93	104.19	104.88	107.99	104.1	105.6	102.44	108.32	106.93	103.83	107.23	105.31	103.19	97.688	101.31	104.51	104.08
115.19	107.66	112.06	110.83	112.76	110.84	113.72	109.05	109.28	113.13	110.28	109.86	111.15	113.82	105.37	113.91	110.41	113.9	107.83	111.34	113.43	115.64	109.27	109.92	114.29	110.16	110.45	109.58	109.94	111.44	111.08	111.65	108.92	105.56	109.05	110.66	112.76	109.16	111.12	111.9	116.94	107.74	108.14	109.44	109.1	112.53	110.68	107.94	112.5	112.63
100	97.291	99.693	100.95	100.93	99.232	100.61	100.95	93.495	103	100.73	99.889	95.737	99.169	96.479	103.55	98.21	100.89	102.19	97.885	103.83	100.63	97.005	100.54	99.299	99.757	104.96	99.621	102.78	95.353	98.104	98.434	100.83	103.04	101.77	101.14	98.012	94.983	100.83	98.011	98.811	96.895	97.3	97.54	95.931	101.47	95.161	100.41	95.222	100.21
102.21	103.89	104.63	105.36	102.76	104.79	106.44	103.3	108.13	107.11	103.65	100.42	107.05	101.58	102.15	99.974	101.54	102.45	107.89	109.02	104.97	102.04	104.53	105.99	103.93	108.06	105.57	103.98	104.9	109.65	101.84	109.84	106.51	107.39	103.29	104.61	104.58	104.71	103.63	104.99	101.05	107.06	104.58	106.8	104.81	103.34	104.52	101.09	106.44	100.68
107.1	106.48	108.35	102.74	104.17	104.89	105.87	102.97	112.34	103.61	106.25	105.28	106.54	104.29	103.31	101.27	108.15	106.95	107.32	105.82	104.96	104.98	104.55	103.17	106.6	106.43	104.97	110.44	104.25	104.54	107.12	109.16	105.56	105.91	104.12	106.19	109.79	102.61	108.39	108.29	105.17	107.82	105.11	108.72	106.02	106.29	103.72	105.66	106.17	106.81
110.61	114.22	120.28	116.51	123.54	114.34	111.64	117.17	114.73	117.57	122.04	117.42	118.47	118.74	116.54	114.33	119.56	112.94	118.41	118.93	120.3	119.99	117.42	114.81	119.32	112.28	119.21	116.47	115.81	118.89	119.07	117.56	119.21	120.13	114.4	118.04	121.2	117.97	119.41	118.2	119.12	120.51	117.39	118.59	119.13	112.11	120.35	119.17	118.1	118.43
107.26	106.6	106.13	105.03	106.06	108.03	100.56	106.83	105.18	105.17	103.49	105.22	106.19	104.47	105.8	105.29	104.75	103.5	105.53	105.68	103.26	101.94	105.59	104.83	105.98	108.43	104.94	110.1	107.42	105.73	104.11	99.806	105.43	103.82	103.66	105.03	106.88	106.88	110.48	105.83	103.21	108.3	105.01	106.48	104.62	103.72	106.9	105.24	106.99	105.48
103.75	104.19	105.57	106.4	104.22	110.16	103.4	105.56	106.01	107.92	109.02	104.05	107.12	108.29	106.96	103.84	106.29	106.51	102.61	105.16	103.67	106.57	104.58	104.73	101.99	102.28	102.73	107.07	104.38	104.36	107.99	102.89	109.07	101.27	103.84	102.85	106.06	104.24	108.75	101.6	105.22	101.38	108.63	101.69	103.4	106.97	109	106.7	107.8	105.73
111.55	112.54	110.29	110.24	112.97	108.6	112.77	107.42	109.1	110.5	109.99	113.63	111.09	110.62	110.69	111.6	108.65	108.43	113.74	110.03	111.52	113.39	118.21	109.07	99.981	110.9	109.71	111.6	112.05	104.98	108.88	109.38	109.74	106.72	108.02	109.9	113.91	111.44	111.5	111.92	111.16	106.69	110.27	108.7	113.57	109.63	111.31	110.04	105.9	111.28
102.56	103.52	108.93	108.67	107.06	104.13	102.74	102.28	110.24	105.04	105.51	110.2	111.08	109.76	104.61	105.79	103.89	105.36	103.64	104.27	109.53	105.77	106.94	107.39	105.34	108.63	112.34	101.88	107.75	111.53	103.99	103	105.6	104.64	107.96	103.51	109.5	110.96	103.81	105.72	108.08	109	104.3	107.91	103.23	105.31	104.17	111.12	109.21	105.12
112.22	109.53	117.04	113.74	111.34	113.54	107.29	112.54	112.15	113.96	111.53	112.12	113.17	113.11	110.15	110.86	114.26	114.59	114.76	114.07	110.37	114.31	115.79	109.09	116.13	110.43	110.89	110.73	110.05	114.75	110.57	113.51	109.21	113.11	113.69	113.47	105.85	113.96	112.9	108.72	111.48	113.22	114.14	106.67	106.8	110.97	112.16	111.12	111.44	112.57
112.79	114.26	113.35	114.88	110.93	114.08	116.58	113.07	113.53	114.6	110.48	115.48	114.92	111.03	115.18	115.88	107.95	112.94	107.82	110.11	115.84	113.54	113.95	112	112.1	113.16	112.71	111.43	114.09	116.2	111.98	111.92	111.95	109.57	114.08	111.1	116.53	113.58	112.19	116.45	112.83	112.17	110.15	110.3	118.65	115.54	109.93	111.45	109.44	113.73
106.18	100.3	106.53	103.76	103.27	101.41	104.17	100.06	108.15	104.78	99.033	103.06	108.95	103.53	102.72	110.77	104.65	108.05	104.53	104.33	104.07	105.56	101.95	104.78	105.31	103.3	106.11	102.69	104.15	107	103.28	100.73	101.87	101.25	101.49	103.14	104.88	104.66	103.94	104.57	104.81	106.49	107.29	106.67	107.01	103.06	104.74	104.3	106.39	99.378
105.72	105	109.6	107.8	105.55	108.38	109.93	107.84	109.71	104.86	111.03	106.55	106.33	108.63	110.46	107.09	102.81	106.34	107.23	103.69	103.54	111.34	111.09	101.73	106.5	103.12	111.31	109.12	105.5	109.69	108	111.42	107.76	105.58	108.07	105.32	109.36	106.49	104.42	109.02	107.4	107.46	105.96	106.81	108.06	112.69	107.31	110.79	107.68	106.5
110.31	108.12	109.73	107.89	107.14	112.31	110.58	105.62	109.5	109.07	109.8	111.88	106.82	111.7	110.01	112.32	109.55	109.1	113.7	112.32	110.99	108.2	111.81	112.11	104.94	110.06	109.36	111.24	112.83	111.06	106.7	109.9	111.44	106.48	110	108.83	107.54	106.3	106.43	109.71	110.61	111.19	110.38	110.43	105.93	106.16	107.49	101.01	109.99	110.36
101.76	104.29	105.2	106.23	107.6	108.96	108.44	105.7	105.89	108.04	107.08	107.6	103.58	103.4	105.82	101.16	102.73	104.68	107.29	105.23	109.1	102.97	98.942	105.34	101.93	110.59	102.5	109.53	106.69	105.88	106.94	108.72	105.52	105.5	113.52	103.29	109.28	104.53	105.8	98.838	108.04	108.21	106.59	108.17	106.29	106.45	104	108.84	103.18	103.03
111.71	109.84	107.99	109.54	114.21	117.31	111.59	109.81	112.19	112.08	107.71	111.23	115.22	112.51	109.42	111.53	112.03	115.77	111.13	112.3	113.08	109.65	113.14	111.04	110.51	113.65	107.6	109.49	118.49	110.99	109.25	114.7	110.88	112.73	116.7	114.84	110.3	109.16	113.52	109.67	112.29	111.86	111.12	116.59	115.02	114.26	116.27	111.46	112.31	105.75
107.67	106.53	109.61	105.01	105.26	104.6	102.29	106.99	103.44	105.04	106.25	104.92	104.87	104.18	102.71	104.91	103.87	103.28	102.31	107.79	103.24	108.2	107.24	103.06	108.83	104.39	105.3	103.15	107.2	103.73	104.81	114.32	103.76	103.06	106.6	105.94	106.9	107.72	107.04	104.92	100.49	108.27	105.77	107.75	107.38	107.26	105.52	104.17	103.26	104.81
101.58	103.25	107.83	106.47	108.03	106.26	105.15	103.09	110.61	103.29	108.57	104.7	105.92	105.63	104.27	105.31	104.35	105.97	107.59	103.58	105.15	113.45	110.03	106.48	101.67	105.54	110.71	102.35	107.48	103.15	106.43	103.33	106.02	106.41	105.37	102.25	108.43	112.15	103.26	107.51	103.51	107.84	102.92	103.89	103.49	107.34	108.37	106.88	106.93	102.4
121.05	116.88	120.16	116.84	119.06	114.43	115.49	118.18	115.78	115.73	118.14	115.45	118.04	118.74	118.74	116.84	119.12	116.88	119.45	117.26	118.67	116.19	118.33	118.42	121.31	119.77	116.12	114.71	117.86	118.5	118.17	117.61	116.26	116.91	117.11	115.19	117.7	118.99	118.72	119.7	119.66	120.52	119.78	116.62	123.2	118.44	115.57	120.39	114.91	115.99
102.51	100.45	99.794	99.155	97.74	97.007	100.37	103.27	99.488	99.14	101.6	97.97	96.876	99.91	99.778	101.98	99.676	101.53	99.567	103.83	103.05	99.701	99.962	100.75	99.274	102.83	99.072	101.52	100.52	100.26	100.26	97.544	101.37	101	100.34	100.5	96.996	101.84	96.754	102.21	102.35	103.62	98.03	104.8	103.82	102.18	100.28	102.14	102.2	97.995
111.05	106.02	103.36	108	109.41	107.92	106.43	106.72	108.23	107.25	111.74	109.87	110	106.31	109.45	102.99	106.18	104.4	110.92	105.58	107.21	110.67	107.72	109.24	108.52	108.89	105.14	107.99	105	102.61	105.29	107.96	108.64	109.05	104.12	108.91	106.95	108.62	108.23	103.76	103.7	107.7	107.63	107.85	107.13	107.88	104.54	105.76	109.63	107.63
110.05	115.4	109.53	110.97	109.68	106.56	111.43	110.48	113.52	111.99	109.41	115.09	114.75	105.98	107.57	110.62	108.45	113.58	109.12	111.4	110.25	109.78	116.36	113.61	109.5	110.16	110.55	109	109.03	108.84	113.75	109.71	112.26	112.67	109.89	117.26	113.51	110.16	112.35	114.76	113.01	113.73	108.38	105.73	113.4	110.97	113.92	111.02	109.77	116.19
118.7	122.57	110.72	115.61	119.63	116.77	115.59	119.07	114.81	114.89	115.91	119.53	119.24	109.97	118.14	118.38	118.59	117.23	114.98	118.63	115.53	116.94	115.83	112.49	115.46	120.52	116.19	116.05	117.15	120.49	119.16	114.7	116.37	115.76	119.69	115.28	118.73	115.42	117.02	111.8	120.09	117.73	118.31	116.96	116.98	115.62	117.75	117.15	121.78	119.33
103.51	106.85	105.84	110.37	106.61	104.88	104.49	104.53	100.18	105.35	106.24	105.92	107.62	104.51	105.22	108.77	106.85	103.81	101.72	108.67	105.95	106.08	105.94	104.5	107.43	106.46	107.56	107.17	102.85	100.41	103.72	104.38	106.64	111.37	103.71	108.79	104.71	105.41	108.35	107.33	101.39	102.28	103.76	106.55	104.24	105.6	102.78	108.07	105.16	99.588
103.89	105.12	103.99	102.24	102.46	103.46	102.73	106.69	106.19	106.51	104.73	103.14	100.97	106.34	99.498	104.77	106.79	101.22	101.58	106.43	103.68	103.88	101.94	103.43	100.84	101.41	102.41	102.95	102.76	107.91	107.16	105.51	102.67	98.512	101.95	103.01	104.7	105.4	104	101	107.55	101.47	102.34	105.63	103.54	103.16	108.02	104.93	104.49	103.98
104.95	105.53	108.69	109.97	110.83	107.59	108.08	103.12	104.37	112.43	106.86	107.73	105.17	107.43	104.06	106.18	103.76	104.75	102.56	106.73	105.49	105.48	110.52	109.59	109.54	109.46	105.68	104.85	108.6	110.02	101.87	106.86	109.82	107.61	104.79	106.32	109.29	107.32	103.55	104.41	104.97	109.9	110.98	108.86	105.02	107.48	105.71	110.21	105.4	105.86
112.08	109	115.73	112.85	112.89	109.44	111	112.24	110.13	109.94	111.33	105.04	108.65	111.1	109.24	109.49	112.59	110.72	114.97	107.84	111.15	115.83	113.79	106.6	113.99	108.97	112.45	112.81	112.66	112.35	112.54	111.15	114.91	110	111.24	109.79	114.24	112.78	112.21	105.14	111.6	109.33	110.72	115.15	111.55	115.88	110.61	107.92	115.69	109.61
109.59	114.78	108.54	107.4	109.7	111.41	109.76	112.29	113.76	113.33	114.36	104.97	109.87	112.62	111.99	110.98	107.56	111.63	108.21	106.99	111.72	112.16	113.75	109.28	106.81	110.34	112.06	109.65	110.45	110.48	107.5	111.88	106.19	109.67	106.95	111.52	111.93	107.61	111.2	110.33	107.03	107.13	113.36	111.09	109.69	108.89	108.82	109.44	108.52	112.11
101.25	100.87	103.11	102.2	102.69	105.78	106.06	108.76	104.11	105.1	100.7	106.36	106.65	106.28	104.55	106.61	105.79	101.38	104.35	101.69	109.65	105.5	103.48	108.14	104.69	105.3	102.41	106.36	104.79	106.68	106.51	107.78	100.92	103.1	105.37	105.05	106.28	106.14	111.39	102.04	107.66	105.15	105.4	102.82	104.27	104.59	107.92	101.89	102.87	104.52
98.439	100.27	103.48	97.413	97.712	101.76	98.808	99.289	94.99	96.628	101.02	103.27	104.42	100.92	99.59	99.9	98.73	100.99	100.41	102.88	98.328	101.7	96.521	104.55	94.679	98.336	102.3	101.5	98.78	99.748	100.95	98.097	96.606	100.13	103.89	96.623	98.117	96.222	98.69	99.511	93.564	98.82	101.83	98.561	97.966	99.056	97.994	101.83	99.627	102.79
104.3	104.28	105.23	108.38	106.8	109.53	105.47	108.98	110.11	110.7	106.92	108.11	107.49	109.97	106.59	110.7	104.84	109.27	104.65	106.05	103.42	109.1	106.67	111.76	103.2	106.25	103.83	104.18	107.9	107.44	107.8	109.81	104.74	105.23	109.42	106.82	105.3	108.47	104.38	103.74	108.66	107.78	102.7	108.28	104.21	101.63	105.91	103.58	109.25	108.45
109.22	112.28	115.45	113.58	112.23	109.78	110.7	105.87	111.17	109.35	112.4	110.42	112.17	112.03	108.31	109.07	111.12	113.63	113.82	106.33	107.4	115.34	114.94	112.88	114.88	109.89	115.16	113.57	112.35	108.19	113.05	107.35	108.06	112.76	110.6	110.23	112.29	108.55	113.4	109.42	113.34	109.67	108.87	110.34	109.69	113.89	112.14	111.14	108.84	111.37
106.47	103.27	99.775	102.93	101.18	98.736	100.06	99.891	96.935	100.89	102.66	98.428	101.2	102.82	99.226	99.395	104.45	101.88	101.69	102.26	97.615	99.794	100.1	99.898	100.94	99.716	98.723	97.153	100.72	95.829	99.783	100.16	98.698	101.72	98.77	105.2	99.821	100.23	98.76	99.628	97.684	100.69	105.72	101.13	99.334	96.974	102.87	100.43	106.11	99.408
104.05	105.57	106.08	107.3	107.82	102.61	109.82	104.28	105.35	105	104.95	103.62	105.76	107.85	105.4	104.28	103.46	104.71	107.21	108.86	106.51	107.42	105.46	105.05	101.02	107.94	106.45	109.09	109.23	108.74	107.14	108.73	105.61	107.52	105.7	102.97	110.87	105.41	105.7	107.2	109.57	107.54	107.17	108.35	102.63	105.75	109.17	105.93	101.77	105.01
115.7	112.3	110.34	109.86	110.06	110.86	109.81	112.76	114.39	116.37	112.31	114.44	104.24	113.21	111.19	108.22	118.42	112.49	113.78	113.13	113.26	110.31	107.84	110.79	112.62	112.87	111.24	109.24	106.6	112.23	110.89	111.42	115.97	113.51	112.72	117.83	110.02	111.98	111.65	111.3	111.63	110.35	113.73	116.95	114.62	113.66	116.99	111.82	110.87	113.61
106.82	108.95	109.98	109.88	104.7	112.22	109.09	108.04	110.01	105.93	110.61	110.73	111.64	107.97	110.87	108.58	111.96	108.54	110.16	107.46	109.45	105.58	108.8	114.43	107.74	109.8	108.24	114.29	110.36	111.2	111.43	111	109.49	111.52	104.97	107.55	110.24	109.47	110.49	111.3	111.49	116.03	112.77	110.24	106.36	110.66	109.37	111.66	106.83	114.14
102.46	106.5	105.13	106.79	102.8	107.47	102.05	107.12	105.36	107.2	103.71	106.04	103.47	104.73	104.5	108.75	106.76	104.42	101.87	105.78	106.18	103.65	106.56	106.19	103.79	103.92	104.33	103.13	104.03	103.91	106.3	105.8	103.94	104.02	108.03	105.11	108.59	105.09	105.6	109.79	103.72	99.815	99.734	100.85	104.83	105.46	111	105.83	105.57	108.59
107.57	107.73	104.08	106.06	106.49	106.61	108.84	107.31	105.2	102.7	107.79	105.17	109.07	111.46	104.37	104.28	104.71	105.63	103.37	108.98	103.76	103.95	104.57	105.84	107.97	106.23	106.55	105.77	104.49	108.61	106.81	106.6	107.59	108.12	106.57	104.63	106.86	105.81	104.63	106.16	108.07	107.98	106.62	105.4	109	104.95	108.87	105.08	110.85	106.19
112.11	105.75	114.93	111.57	110.02	107.22	112.69	111.54	114.23	112.77	113.53	109.39	110.98	109.41	110.21	109.77	108.66	108.3	107.76	106.53	108.72	110.96	113.34	106.96	112.17	106.61	108.19	107.02	110.86	111.73	109.12	107.77	110.93	114.32	113.73	108.46	106.98	109.55	113.2	110.47	109.62	113.91	108.41	110.4	109.3	110.51	110.24	110.73	108.26	109.46
115	122.31	114.62	116.87	114.33	117.37	116.6	119.93	117.9	117.52	121.21	120.21	118.24	118.55	115.52	118.6	114.19	118.62	118.44	114.66	117.43	111.37	117.56	117.33	118.91	115.62	113.77	115.11	115.84	113.31	115.18	116.05	120.08	115.16	120.8	117.49	119.82	119.68	118.17	117.55	115.18	119.12	115.39	115.84	120.22	122.96	113.57	120.59	121.02	115.4
115.77	114.47	115.79	109.58	113.86	110.29	113.4	111.31	112.23	109.24	110.64	114.95	109.62	111.01	113.44	110.91	108.97	108.8	110.36	103.06	113.95	111.05	114.78	114.12	108.44	112.3	113.3	113.5	108.41	106.6	111.9	111.68	111.65	116.59	110.56	112.28	112.86	113.8	106.49	106.68	109.27	110.38	115.64	109.71	112.16	113.37	113.53	109.67	111.1	113.21
107.39	112.25	108.29	111.92	108.49	107.48	108.27	107.15	110.94	110.12	107.81	112.94	109.45	113.46	114.25	108.86	106.96	111.18	106.6	109.77	110.86	114.01	108.51	110.12	111.2	109.28	103.75	113.92	107.77	111.22	115.87	107.49	110.46	109.78	109.17	111.05	109.25	108.77	106.63	111.97	111.2	106.98	109.79	112.28	111.03	108.69	110.6	114.11	109.01	114.36
108.28	103.17	100.94	104.81	103.91	107.32	106.14	104.42	103.37	104.34	104.27	106.3	104.61	106.42	104.68	104.28	104.03	105.31	103.91	106.74	104.4	103.72	107.17	105.33	107.63	105.79	109.68	105.16	108.82	101.67	105.11	103.75	103.66	104.03	103.35	103.82	104.63	103.65	104.52	102.68	105.59	102.82	106.53	111.31	104.28	110.41	105.13	100.65	105.19	107.25
104.12	103.48	96.972	98.303	98.764	100.19	95.758	99.007	101.46	99.306	94.717	102.84	101.66	102.63	96.165	101.63	99.214	103.89	97.501	101.47	99.165	96.519	97.991	98.887	101.19	97.212	101.98	106.81	102	98.93	100.26	99.688	98.175	100.24	103.27	104.24	96.242	101.14	102.8	98.201	95.831	101.47	98.318	100.43	104	98.795	97.871	100.3	98.994	98.293
119.61	118.09	114.46	120.22	113.08	114.26	116.85	118.83	113.9	114.4	113.92	116.06	117.68	112.47	116.07	118.54	117.16	117.01	117.74	114.61	115.54	118.7	118.97	117.57	118.41	115.99	119.57	114.42	113.7	116.73	122.34	123.1	114.75	113.56	117.79	115.38	116.57	116.57	116.83	119.68	114.12	114.53	116.3	117.27	117.97	115.38	115.95	114.83	119.87	117.88
104.34	99.669	102.06	106.69	105.66	106.01	103.57	106.05	101.87	103.3	102.88	101.44	101.07	105.47	103.8	103.79	102.93	103.17	103.46	104.42	101.48	105.65	110.79	102.92	106.77	101.54	106	103.77	100.59	102.9	105.59	109.05	106.48	97.269	110.47	106.48	102.82	107.81	106.31	105.68	105.09	102.18	106.59	103.22	101.95	101.84	104.21	100.77	104.16	106.32
103.02	106.26	109.12	105.33	110.24	104.43	108.76	103.14	104.74	105.62	105.9	109.01	106.15	110.58	103.18	102.4	99.152	110.94	107.65	104.68	107.02	102.88	101	104.48	103.35	103.15	103.25	106.24	106.43	107.59	103.03	105.9	105.79	106.9	105.39	105.71	106.44	102.38	105.97	102.73	107.07	102.46	105.87	106.62	103.39	106.82	103.23	108.17	104.67	112.02
112.67	113.46	112.63	110.77	108.11	114.97	111.44	111.48	114.65	110.02	112.12	110.66	109.93	112.24	111.1	110	112.45	111.83	106.75	115.46	117.38	108.17	115.3	110.34	109.78	107.98	108.4	114.35	106.92	110.46	112.12	112.95	112.57	111.05	111.81	115.09	111.7	112.61	114.02	111.57	108.3	110.34	106.76	105.54	108.73	114.28	110.17	112.91	109.9	114.95
106.29	107.37	104.89	105.39	105.08	109.63	108.09	105.84	105.68	107.57	106.44	108.55	107.94	106.99	107.77	106.46	109.79	105.09	109.35	107.18	101.41	104.98	102.58	106.32	106.63	107	111.11	105.73	105.88	110.11	108.28	104.51	107.06	108.58	106.76	108.79	101.38	105.53	109.23	104.73	106.69	105.62	107.41	105	103.14	105.85	108.2	104.46	99.808	101.3
120.77	117.12	117.61	119.12	117.7	117.89	122.1	114.9	115.95	116.73	120.01	118.46	119	116.25	120.82	112.35	114.89	119.69	115.35	121.69	117.78	118.81	117.35	120.95	119.54	114.89	117.87	116.2	117.18	117.01	116.84	116.26	120.77	117.53	115.1	116.45	118.03	122.64	118.29	116.18	119.07	113.81	114.7	118.3	116.89	115.58	115.1	118.54	117.07	123.37
101.47	107.66	104.31	103.34	104.66	97.998	104.86	104.62	102.17	108.24	104.55	101.82	102.21	105.56	105.88	108.17	106.08	105.06	101.93	108.92	101.16	100.12	100.85	103.99	106.72	102.74	103.41	104.65	106.55	106.74	103.27	106.12	105.9	100.68	102.6	107.32	108.64	104.19	99.703	103.81	109.56	105.7	108.03	108.8	105.28	105.41	104.12	106.58	98.335	105.31
113.11	113.81	113.97	112.17	109.91	112.15	110.91	115.47	111.96	114.52	111.63	107.69	110.83	113.49	109.09	107	108.95	112.78	112.08	115.18	111.01	113.8	112.85	110.48	114.05	116.51	108.8	114.75	113.08	108.98	111.15	111.81	112.38	110.59	112.8	111.9	114.78	111.59	107.73	115.09	109.14	114.29	112.71	110.56	112.25	112.18	106.47	109.68	111.67	112.4
107.09	106.08	106.33	102.21	106.2	108.26	108.54	103.64	107.03	102.72	104.59	102.5	105.28	100.54	103.38	106.92	107.96	105.17	106.98	105.58	101.42	107.93	104.81	109.38	107.66	104.51	108.08	105.8	105.05	104.26	105.49	99.029	108.92	103.7	101.01	109.13	102.9	103.41	105.45	103.01	107.79	101.5	106.34	103.73	102.75	104.05	103.52	105.85	102.27	105.59
106.51	110.67	106.7	102.85	107.21	106.38	109.06	108.24	106.61	107.45	109.13	104.39	106.52	104.86	105.57	104.58	107.53	104.22	108.85	108.69	106.87	108.57	109.15	108.26	108.23	108.46	106.19	107.41	102.41	106.57	101.84	105.72	106.7	102.81	108.5	107.7	101.93	107.48	106.61	102.94	104.86	106.42	104.84	110.28	106.91	103.39	109.98	105.24	106.08	103.23
98.532	96.731	101.46	97.655	100.14	96.871	100.73	96.792	99.232	99.151	102.78	98.118	96.493	97.631	95.2	99.628	97.37	99.853	100.2	102.39	100.66	98.597	96.628	100.65	93.396	102.31	101.03	96.417	102.06	96.255	99.526	97.331	100.37	100.7	99.015	101.12	99.278	101.33	94.703	94.94	107.3	94.994	95.704	97.839	101.79	95.676	100.44	100.7	99.92	103.23
103.67	100.78	99.999	99.56	103.37	102.01	102.47	104.87	100.49	105.37	103.36	104.25	103.52	99.915	104.76	101.87	99.502	103.11	104.87	102.39	103.98	99.261	99.261	98.88	101.95	103.22	97.755	99.939	101.01	97.34	99.207	104.02	98.556	97.993	101.17	99.17	101.03	101.47	100.29	101	100.76	102.4	102.9	99.358	109.24	108.47	97.426	99.115	99.873	102.3
114.96	112.81	113	109.99	115.56	114.36	109.11	114.81	112.59	114.85	112.04	109.83	109.32	113.25	111.67	111.1	110.73	111.17	109.35	110.95	108.08	114	109.31	114.27	112.12	112.58	109.64	110.16	113.12	112.03	113.68	108.5	116.45	114.74	107.55	114.17	111.83	113.77	116.59	111.27	111.05	115.67	113.1	114.3	113.77	109.44	111.33	114.59	113.6	107.45
113.85	114.94	112.99	114.59	110.21	108.18	111.98	113.73	112.52	109.35	110.48	117.7	110.88	111.45	110.27	111.88	114.15	116.79	112.76	109.64	115.54	112.85	111.68	112.13	111.74	111.91	109.72	112.39	108.81	111.76	112.47	114.49	115.18	110.62	112.53	115.52	113.41	109.22	111.41	107.7	112.13	112.89	108.86	113.16	111.67	112.99	115.86	115.77	113.45	111.56
117.68	115.47	115.56	118.56	120.63	114.84	114.01	118.61	113.68	116.81	116.23	118.27	116.63	116.46	118.75	114.04	119.49	119.13	117.96	110.47	115.83	115.38	117.67	117.62	117.53	120.54	118.81	117.3	119.64	122.61	117.66	118.31	118.38	115.08	114.15	117.98	121.42	116.13	116.92	115.72	118.57	114.83	117.47	114.95	119.38	118.06	118.49	117.72	113.79	115.59
102.02	106.23	100.63	104.17	107.61	106.87	106.09	110.04	102.66	105.71	109.47	101.43	103.18	103.27	107.39	103.29	105.03	104.26	106.06	106.13	106.93	109.13	109.62	106.59	103.48	107.51	107.51	107.76	104.21	104.5	103.89	110.02	109.9	107.75	106.99	108.36	105.65	104.91	103.56	107.95	105.69	107.52	103.63	102.74	108.85	106.78	105.44	107.05	102.79	106.27
101.43	99.825	99.631	105.49	99.325	97.664	96.995	100.49	95.19	102.22	97.93	102.03	95.806	98.653	98.095	96.134	95.628	97.67	98.379	98.525	103.04	100.72	100.5	99.976	100.81	101.28	99.589	103.68	102.32	100.43	95.798	97.91	105.42	102.4	101.51	98.603	98.755	96.24	104.49	100.61	102.02	97.357	102.23	98.171	101.78	101.49	98.1	101.6	100.34	101.95
99.097	107.35	103.45	104.68	107.86	104.46	103.74	102.97	106.36	104.98	105.08	109.73	107.09	103.81	105.33	106.15	107.14	105.02	113.78	108.94	107.9	106.01	103.8	105.21	111.55	101.48	102	105.76	102.84	105.03	107.19	108.16	106.81	106.1	108.56	105.07	106.88	107.64	106.9	106.62	107.17	106.87	107.15	106.58	106.99	102.43	106.79	108.19	108.3	111.18
107.12	110.7	103.59	105.94	102.71	105.67	102.63	106.08	106.2	103.54	102.71	106.49	109.28	106.08	102.34	103.22	100.8	103.49	103	105.96	106.73	106.39	105.7	107.7	111.68	105.9	104.63	105.21	104.51	108.41	108.63	102.48	104.21	106.59	104.2	107.15	106.51	103.56	106.03	106.44	102.03	102.86	107.45	103.55	104.12	98.863	103.88	104.39	105.41	102.62
109.25	111.37	113.59	107.46	115.08	109.4	109.11	114.42	114.91	112.58	110.74	110.47	108.64	113.55	111.2	110.18	110.71	108.87	115.43	110.65	110.4	111.99	115.14	112.67	107.91	114.79	109.88	112.32	118.45	110.55	105.99	113.64	112.32	114.24	110.73	108.31	112.05	112.02	106.82	112.58	112.31	111.85	112.92	115.62	107.58	110.16	114.09	110.68	112.39	106.71
100.98	95.006	98.951	95.153	102.11	100.13	101.56	99.615	97.834	102.1	99.78	101.76	101.09	98.287	98.533	98.243	99.668	104.74	100.3	98.019	101.31	98.239	103.38	97.062	104.27	102.33	102.84	105.42	101.96	100.64	104.03	98.104	102.07	102.2	101.01	100.66	97.832	99.257	102.26	104.25	102.68	101.67	100.31	106.53	96.758	102.03	96.223	103.42	102.99	103.54
107.63	109.06	104.21	104.78	107.65	105.65	108.87	104.07	105.25	108.22	107.57	110.41	109.18	109.21	110.43	105.9	103.23	107.39	105.51	107.6	106.01	105.47	105.23	111.76	108.98	108.72	105.14	103.33	105.17	105.08	110.08	108.18	105.61	106.62	106.74	105.71	106.25	107.54	104.56	113.08	108.31	105.41	104.05	105.45	103.87	105.92	105.17	105.84	106.46	104.03
118.03	112.23	113.44	112.33	116.09	111.78	114.7	114.13	108.41	113.2	110.06	114.21	111.69	116.97	110.28	108.71	117.34	114.62	114.62	111.86	117.78	110.05	111.79	113.28	110.91	109.47	111.13	116.93	112.57	111.2	110.32	113.41	116.46	112.68	109.51	114.34	113.43	115.22	112.16	112.6	114.49	109.59	114.98	111.7	116.5	112.25	111.05	107.58	111	114.84
101.2	101.5	100.47	102.41	98.163	100.95	103.5	97.966	107.38	97.76	100.79	97.076	101.82	100.87	98.634	98.935	97.649	99.798	100.48	97.054	99.715	96.046	99.298	98.99	104.04	98.84	99.583	98.789	97.242	96.686	99.812	105.32	99.933	101.92	104.33	96.557	100.92	97.64	102.21	102.64	100.49	97.48	99.092	98.686	98.797	97.107	101.15	98.405	96.985	99.013
107.61	106.36	100.92	108.19	106.62	106.98	104.16	103.56	104.26	111.24	108.51	103.5	102.52	105.34	101.61	107	107.61	106.52	103.84	104.58	103.39	104.73	102.68	101.54	104.38	109.08	104.23	107.67	107.32	102.51	108.02	101.75	100.5	103.14	106.97	108.23	103.67	106.19	105.75	101.76	106.3	111.08	109.9	107.06	104.4	105.78	104.7	101.02	105.02	107.71
102.3	96.949	101.54	103.29	98.03	102.01	101.52	98.475	97.024	104.15	100.17	102.65	97.112	104.91	102	98.919	95.483	100.39	101.77	102.25	95.841	96.865	96.919	104.65	102.22	101.27	99.592	99.926	98.768	97.663	103.31	98.317	101.7	102.87	102.2	98.79	102.1	98.984	105.79	101.57	99.079	100.9	99.341	96.652	95.722	99.007	98.124	99.398	97.012	103.43
106.61	102.52	107.29	108.19	104.43	104.17	106.53	106.84	104.86	109.99	106.26	105.68	108.25	105.13	101.23	104.7	107.06	104.94	103.01	105.62	106.95	103.64	103.55	100.17	109.66	100.39	107.5	103.85	105.27	104.14	107.06	111.75	106.66	106.3	106.57	106.63	109.75	104.71	103.27	102.13	108.79	108.13	101.27	106.06	105.72	102.04	103.59	106.17	106.45	107.74
104.67	105.5	105.45	110.82	106.43	101.37	105.12	109.46	108.13	104.61	106.69	109.42	111.34	110.94	104.35	108.26	104.4	110.21	103.36	104.84	105.57	106.21	103.92	106.28	108.83	105.85	103.26	109.58	108.07	102.76	108.26	108.33	109.52	104.77	103.28	105.93	104.11	104.93	107.41	106.61	104.02	105.11	104.11	107.44	104.93	108.4	105.85	104.79	107.4	104.72
112.64	105.67	113.88	113.91	111.32	110.42	114.3	112.04	109.46	111.07	109.3	110.27	110.31	105.45	112.63	108.45	111.74	110.24	111.27	107.37	107.93	111.66	109.22	113.56	115.44	107.98	112.32	105.73	106.3	112.35	115.99	108.8	112.14	105.72	112.86	107.66	108.84	110.08	104.76	107.41	109.74	109.39	111.51	114.5	113.9	105.62	110.56	109.22	110.57	113.01
107.22	107.84	106.09	103.46	106.11	103.28	108.33	99.709	108.21	106.34	107.91	108.05	105.39	105.2	102.53	108.47	104.24	100.15	103.05	106.62	108.14	103.97	100.49	105.84	102.79	107.2	106.55	103.75	110.27	104.75	102.81	104.45	103	101.68	103.56	102.82	107.51	106.14	104.04	102.53	101.22	105.69	104.49	106.98	105.43	103.49	106.67	108.29	103.24	105.64
115.24	121.51	119.97	114.17	117.9	116.7	120.14	120.76	118.33	119.39	115.33	119.4	119.44	118.83	120.09	121.43	118.36	119.13	119.13	115.93	117.51	119.46	117.18	122.85	119.23	120.12	113.52	117.4	116.29	117.62	119.11	115.25	116.82	116.16	116.92	117.25	116.92	115.75	124.96	115.94	114.93	116.3	120.74	119.14	122.81	117.34	120.7	116.09	114.72	115.78
107.36	104.28	106.41	111.63	102.93	105.01	101.73	106.41	105.24	104.14	105.71	109.54	106.33	102.09	102.53	104.85	105.46	104.35	108.84	106.63	101.82	104.41	105.53	106.25	108.5	107.55	104.59	101.9	106.62	107.9	103.94	105.08	106.47	103.7	103.41	102.14	105.82	106.35	105.9	106.71	108.86	105.72	102.7	104.86	103.3	102.77	109.05	107.91	105.09	107.21
106.2	107.93	111.35	106.48	109.89	104.14	107.84	108	105.26	104.22	103.77	107.53	104.75	104.42	109.98	105.48	105.95	107.36	108.85	109.95	104.43	106.25	110.18	112.16	104.92	105.98	108.49	108.13	103.56	103.66	109.25	108.12	105.49	112.58	106.33	110.13	103.17	107.73	109.03	104.52	105.91	106.33	103.3	108.74	105.26	109.17	107.11	105.56	109.99	105.42
95.705	98.151	100.58	96.961	102.54	100.88	100.87	99.225	99.73	101.51	99.657	103.49	95.776	102.67	99.031	98.464	100.06	96.109	101.55	99.184	99.307	101.52	96.671	101.53	100.75	104.9	96.476	99.049	95.117	98.621	101.14	99.496	102.56	102.07	101.65	98.76	99.613	99.372	100.32	99.936	97.472	98.914	101.22	92.296	96.922	97.524	99.252	99.281	98.783	101.71
103.49	100.87	101.41	99.64	99.377	97.896	103.49	98.381	97.987	101.76	101.72	101.5	98.621	100.93	99.109	97.126	99.905	100.77	102.63	101.5	103.38	101.13	98.186	97.986	97.311	103.54	100.71	99.837	103.42	100.83	99.842	99.561	102.02	99.213	106.79	100.1	101.13	100.27	97.345	100.4	99.894	99.536	100.4	96.696	105.86	99.131	99.037	100.67	101.26	98.182
106.09	105.43	105.88	106.7	104.68	108.9	107.61	108.4	106.42	104.32	105.02	99.494	110.15	107.26	103.49	104.75	104.91	108.33	108.03	107.09	110.04	104.79	102.21	100.79	103.25	105.75	105.46	106.09	106.08	110.24	105.89	105.24	106.35	105.45	102.72	108.98	103.94	103.9	103.29	103.43	108.16	106.34	107.84	104.51	107.85	104.18	106.29	103.19	101.89	105.15
108.48	109.77	106.87	105.07	108.21	105.64	105.47	110.78	104.14	106.68	105.72	109.07	104.95	101.68	106.45	108.62	102.84	103.76	110	103.42	106.54	103.08	110.85	103.63	108.37	102.26	101.66	102.39	103.55	105.78	106.05	107.31	108.08	107.49	106.05	106.35	106.22	105	106.61	108.6	107.03	108.3	107.27	106.74	108.02	104.44	108.18	106	107.9	103.54
101.96	104.22	110.35	109.63	101.85	107.74	109.68	100.44	104.87	107.87	106.62	107.94	106.77	104.57	102.59	104.92	105.4	105.24	107.08	107.85	106.67	113.45	108.57	104.87	102.45	106.72	110.46	104.33	98.387	103.4	105.1	101.08	105.71	109.28	105.8	107.2	106.32	105.96	105.16	105.2	106.87	106.34	105.59	100.37	102.93	101.76	103.8	104.93	103.57	109.75
106.33	106.09	107.68	105.17	104.34	105.61	105.44	105.38	105.67	106.54	106.44	108.57	106.79	102.63	107.56	107.4	104.05	111.26	104.88	107.81	107.73	105.66	101.83	105.94	112.54	108.59	109.1	109	108.13	105.76	109.11	104.31	107.62	107.91	103.22	103.5	106.31	109.6	103.27	102.73	110.12	109.27	109.24	106.73	107.78	108.07	103.51	110.03	105.13	108.32
110.09	112.55	112.76	110.56	110.81	108.79	109.64	110.11	109.03	112.34	108.41	111.85	111.35	110.69	109.81	113.69	113.86	113.19	116.11	109.16	113.08	114.27	112.65	114.21	113.27	110.89	110.59	110.36	108.43	109.37	110.69	113.19	115.6	112.02	111.25	115.17	111.54	112.96	112.68	113.56	112.38	113.38	113.01	107.86	110.17	116.42	112.06	112.16	112.54	108.44
108.85	107.87	100.99	100.6	101.02	102.41	103.81	105.32	101.39	103.19	105.76	105.46	104.78	111.51	107.54	108.95	105.76	105.87	103.68	106.15	104.27	100.56	100.37	107.99	110.02	104.07	102.83	100.9	106.02	106.28	105.07	107.95	107.34	103.36	108.17	105.61	104.22	105.67	106.02	104.25	103.22	103.22	105.91	104.07	108.9	108.25	103.59	108.99	104.34	102.82
107.4	109.54	106.16	106.47	107.26	107.99	106.46	107.72	112.84	103.43	103.18	103.35	109.5	107.6	105.29	104.61	106.27	103.53	108.42	105.1	105.26	110.66	107.89	106.11	106.65	108.04	105.16	103.63	103.08	103.96	105.91	106.16	106.53	103.77	107.84	102.85	105.99	100.68	103.55	105.97	106.92	103.01	107.52	103.47	103.82	105.89	101.71	108.37	111.8	105.95
111.42	110.17	106.85	110.9	114.43	109.48	105.71	115.79	108.24	108.04	116.51	108.63	108.31	109.7	109.04	108.02	113.04	112.31	109.53	107.29	103.63	113.35	104.93	105.31	108.33	107.86	106.89	113.4	109.46	107.33	113.37	105.59	113.95	107.99	111.03	106.46	112.12	106.64	106.84	111.87	106.67	104.57	109.78	111.4	110.28	107.98	113.05	107.66	109.28	108.31
104.25	101.25	101.36	99.136	96.706	99.597	101.61	103.53	98.558	101.54	101.8	95.719	93.136	94.258	97.058	98.032	98.589	102.3	102.01	99.209	104.41	101.39	99.685	99.326	100.42	99.832	101.47	94.678	97.091	99.284	101.23	95.894	99.632	100.13	97.645	100.95	100.4	98.178	100.64	99.558	99.676	99.945	100.1	96.761	101.6	105.1	97.933	103.67	100.49	99.9
99.981	105.11	103.93	105.1	107.25	107.91	106.8	106.14	103.47	110.2	106.87	108.5	102.54	109.65	105.48	108.03	108.35	101.18	107.27	103.28	105.8	107.87	109.74	103.03	106.97	102.77	100.45	107.78	103.18	107.27	105.25	105.78	106.85	107.12	107.69	108.67	104.72	110.22	110.01	104.54	109.17	108.44	99.905	105.18	106.35	99.79	109.76	110.73	105.99	103.39
102.09	99.571	101.55	96.789	98.569	99.733	99.1	101.81	104.12	96.663	101.71	101.99	99.342	104.1	100.05	104.77	101.29	98.218	101.64	100.22	96.757	99.276	100.61	98.77	94.781	99.746	99.676	97.378	99.263	104.48	99.046	104.98	102.65	97.674	98.142	99.37	101.04	97.968	102.67	97.359	102.61	98.658	101.9	96.591	101.77	99.648	101.77	101.03	99.249	100.64
104.03	106.96	102.77	100.84	108.46	102.27	102.93	108.56	104.94	104.35	107.29	105.78	108.23	104.69	108.77	106.02	106.16	111.53	107.53	101.29	105.86	104.44	106.57	105.47	103.16	106.85	107.05	105.21	108.31	105.88	105.25	110.28	101.92	106.58	103.97	105.44	110.57	105.06	106.49	108.68	107.17	106.88	105.19	103.55	104.38	105.96	106.68	108.94	108.9	104.19
104.45	102.83	104.95	105.38	104.57	109.71	102.49	106.69	103.79	102.92	107.09	106.04	108.61	103.34	105.06	106.18	106.75	108.08	106.66	108.54	109.89	109.54	107.83	103.35	103.24	107.84	106.12	106.55	109.43	105.15	106.17	106.56	101.61	109.63	102.76	108.43	105.01	106.73	108.03	103.08	103.84	107.28	106.05	106.47	107.28	105.4	105.47	103.02	104.25	106.67
104.89	103.8	109.66	104.18	103.32	105.7	105.21	105.37	108.22	105.88	106.69	105	108.3	105.75	103.8	102.69	103.09	103.98	108.91	106.38	103.95	105.51	102.88	103	106.91	101.03	105.59	102.92	108.36	105.4	102.8	106.56	104.55	104.46	110.61	101.36	109.03	105.38	104.43	101.85	108.92	108.38	103.31	106.72	103.39	99.638	103.21	105.76	106.49	105.79
113.72	110.09	108.98	109.56	112.57	114.18	114.04	110.01	111.23	109.07	111.79	115.7	110.2	108.46	114.19	111.27	110.79	105.2	115.05	108.15	110.63	104.31	113.94	112.45	109.01	111.85	113.96	111.36	112.57	112.81	113.73	107.87	113.7	113.26	110.5	114.18	113.41	110.41	108.5	109.51	113.97	103.78	111.73	104.7	113.3	112.18	111.9	114.37	111.99	112.11
119.42	121.97	118.29	112.15	118.79	114.94	116.89	125.6	119.61	117.39	116.73	123.45	117.2	119.69	118.83	117.85	116.44	120.89	114.09	118.4	116.47	116.58	116.58	122.07	118.26	117.16	120.29	118.93	118.92	117.62	114.51	115.46	116.24	116.52	116.82	117.83	118.19	118.7	119.3	116.81	120.2	121.3	112.94	116.97	114.25	115.35	123.94	117.67	113.8	118.43
113.22	120.46	120.02	118.36	119.55	116.53	120.1	122.15	115.83	118.06	121.76	119.3	116.89	121.3	112.61	117.34	114.22	116.34	117.29	113.93	119.82	113.12	114.69	120.97	125.03	118.03	117.42	118.29	122.95	111.37	117.11	121.36	117.11	112.88	123.85	116.89	119.74	112.98	122.02	118.35	122.89	118.32	120.26	112.93	120.57	116.18	122	117.01	116.94	119.9
102.33	100.17	99.821	97.072	97.063	98.419	98.5	101.58	98.338	98.413	100.55	103.72	96.3	99.134	100.28	97.527	96.449	103.41	97.415	100.42	97.4	99.095	97.887	99.44	99.722	101.1	102.71	104.09	101.02	99.543	100.74	93.319	99.479	97.751	99.936	101.56	97.627	103.24	99.827	97.354	102.1	97.705	103.51	100.33	104.59	100.29	98.546	101.89	99.154	105.07
106.6	107.77	102.37	109.47	112.79	101.62	107.25	107.48	99.704	107.97	105.21	110.34	108.9	104.89	106.6	107.6	105.02	104.77	104.24	99.691	104.55	107.77	105.22	106.04	105.82	102.79	104.95	106.53	106.6	101.59	110.14	102.33	109.27	104.26	104.99	105.73	105.83	99.162	104.62	104	108.43	106.76	108.18	104.43	105.88	106.71	108.84	107.45	108.34	105.23
106.53	106.02	105.07	106.17	107.24	104.69	101.6	107.68	105.69	104.43	101.84	104.51	99.789	106.67	104.83	102.69	105.41	102.97	103.92	102.75	104.91	103.8	101.49	105.77	103.25	105.11	106.69	103.38	99.926	105.76	103.58	101.79	105.68	100.98	106.52	105.3	107.03	103.74	105.54	107.47	103.24	100.66	113.49	104.67	102.92	104.28	103.74	104.9	101.29	105.67
106.57	105.47	105.75	104.96	107.7	107.79	106.33	105.12	105.19	104.28	102.1	105.6	106.24	103.58	110.39	107.14	105.02	105.3	107.18	108.5	106.81	103.72	103.98	104.44	101.69	107.97	104.99	106.65	108.13	107.19	106.92	104.82	104.35	110.06	101.25	107.64	104.73	107.44	106.11	107.66	107.54	108.87	105.04	107.81	101.23	106.26	106.12	107.52	105.16	109.6
102.09	104.76	106.27	109.93	103.95	108.01	104.05	107.9	102.86	107.72	104.76	106.19	106.14	104.25	106.9	103.86	105.07	104.27	107.91	102.58	103.73	107.33	102.91	104.07	108.84	105.77	106.02	104.22	104.41	107.75	106.61	106.29	114	104.62	103.25	103.69	107.98	107.03	103.38	105.48	107.33	105.93	105.63	102.99	105.03	104.7	110.72	105.17	101.74	103.03
108.72	102.19	107.74	101	107.26	105.53	107.96	103.91	102.79	108.51	105.01	104.01	101.88	102.02	105.57	99.222	106.08	105.43	102.33	102.68	102.29	103.49	100.97	103.18	104.34	101.42	104.35	105.05	106.99	105.57	103.42	108.62	107.37	105.09	102.11	102.58	102.2	109.38	107.65	101.33	101.49	106.02	107.51	105.43	105.64	101.55	105.74	104.3	105.76	104.84
103.65	107.72	106.05	108.59	101.57	103.95	106.51	103.16	107.14	107.6	106.25	104.33	102.47	108.93	101.94	101.99	106.99	101.99	107.24	104.55	101.02	100.38	107.2	105.61	104.66	106.84	103.65	103.88	112.03	107.39	108.1	110.8	108.58	104.62	109.21	104.65	98.511	103.5	108.95	100.08	104.05	109.04	104.56	105.51	108.72	107.15	109.11	105.51	101.59	103.98
114.12	110.72	113.1	117.58	109.01	110.3	114.62	116.53	114.9	109.7	110.01	113.57	110.31	114.71	112.81	111.11	113.24	111.58	109.44	111.66	108.66	118.43	112.25	109.88	116.77	115.13	112.73	118.57	111.47	111.41	112.4	110.49	113.57	113.57	111.93	112.29	108.39	115.63	114.68	115.65	115.17	112.72	112.25	110.96	115.84	112.35	117.82	110.1	115.05	116.65
108.41	105.35	101.26	104.43	104.6	105.75	97.528	102.41	100.83	104.4	107.01	100.96	104.34	103.74	102.35	101.56	99.395	103.65	102.41	104.61	106.49	103.52	106.6	104.3	108.72	104.33	100.72	101.66	104.69	107.45	104.45	102.71	106.26	101.9	105.75	104.86	103.53	105.05	105.2	106.13	108.49	109.43	105.6	102.28	107.69	107.65	102.26	99.209	107.1	107.52
104	104.54	105.65	110.55	108.96	105.01	102.01	105.12	102.01	109.92	104.49	104.49	104.45	105.16	106.55	108.73	108.82	109.52	109.97	105.29	104.17	104.93	105.57	110.66	107.67	106.34	111.7	104.48	105.74	108.75	109.84	102.21	109.73	106.99	102.26	105.1	109.17	105.78	109.08	102.94	97.898	108.45	108.96	108.15	101.51	102.68	108.98	111.25	109.88	106.08
101.41	105.79	104.75	102.56	102.88	108.45	102.58	101.23	106.63	105.67	108.72	105.69	105.97	110.34	102.95	106.89	107.43	101.49	107.97	107.34	107.38	105.04	104.2	106.25	104.19	105.69	103.96	108.64	108.14	103.12	106.02	107.22	105.41	104.34	107.95	107.16	106.18	102.74	104.35	102.59	106.51	107.68	102.06	105.89	103.72	102.11	102.9	102.6	105.04	108.26
108.32	111.88	113.99	112.2	113.22	112.72	113.19	112.49	110.84	116.99	114.05	114.15	111.48	111.34	112.89	109.07	111.51	112.29	113.24	114.71	115.07	111.91	109.94	113.41	109.53	110.61	113.65	110.98	112.52	112.36	112.07	110.77	113.22	117.5	112.43	113.34	110.25	110.08	110.37	112.15	114.8	111.88	110.38	112.7	112.25	111.73	109.99	108.56	108.39	113.55
102.01	106.66	103.37	105.35	105.32	99.99	101.41	103.13	107.56	110	103.78	107.34	108.46	108.21	106.78	102.51	101.82	107.43	106.57	105.05	104.28	101.82	103.33	105.07	102.34	109.61	103.84	108.78	108.89	104.83	102.68	104.58	107.55	110.92	100.61	102.06	107.79	102.91	102.65	104.07	102.09	106.09	106.52	110.27	105.03	108.6	108.65	104.58	108.61	104.51
105.68	103.53	106.75	102.33	103.66	110.75	103.46	102.27	105.72	108.55	102.83	107.05	106.02	101.48	101.67	107.35	101.4	105.96	104.09	104.91	104.23	107.97	102.14	105.3	106	102.97	103.93	104.41	105.36	104	100.99	105.06	106.41	103.64	106.52	101.38	104.36	110.22	105.86	102.59	104.5	102.39	105.81	103.79	106.77	102.64	102.84	106.42	101.01	105.48
115.77	122.87	118.76	115.64	116.46	116.04	116.89	120.19	117.18	112.32	116.81	113.78	116.88	118.19	114.08	118.3	114.16	118.12	114.05	116.36	114.58	114.84	117.47	115.95	116.86	117.05	120.77	117.8	118.49	114.23	115.47	113.57	110.52	113.99	116.28	121.42	117.55	114.43	115.93	115.67	111.95	115.93	115.12	118.06	113.78	118.4	116.59	113.57	116.72	116.92
115.52	114.04	113.87	114.23	113.24	111.35	111.76	110.58	109.52	113.52	115.57	114.04	114.97	114.41	113.34	111.74	112.13	116.01	114.94	109.44	110.19	106.19	109.41	112.75	112.98	110.3	111.35	114.1	114.83	115.55	111.62	113.48	113.74	112.51	110.22	112.15	110.92	108.18	113.18	110.07	115.69	112.46	109.96	112.11	115.08	112.81	114.33	111.54	115.02	112.43
108.37	101.23	104.4	103.75	104.44	107.28	109.38	105.8	107.59	104.3	105.52	104.88	106.7	108.79	109.47	104.88	104.12	105.6	105.82	106.09	104.66	103.01	103.8	103.75	104.43	108.27	107.91	108.15	102.83	99.216	104.95	104.75	101.58	107.99	106.36	105.49	104.04	110.1	102.84	101.7	108.16	104.73	103.15	111.09	102.71	103.15	102.27	107.6	103.95	99.695
105.74	109.18	111.81	114.55	108.91	110.42	112.16	111.68	110.19	115.99	113.96	108.8	114.07	117.67	112.06	110.98	112.24	115	109.79	111.56	111.43	107.54	107.21	112.1	113.76	108.6	114.4	110.85	111.18	112.2	113.42	111	110.22	110.14	110.9	112.26	112.12	111.35	108.99	111.18	112.97	111.14	113.54	114.79	109.44	112.75	111.07	109.42	109.17	111.72
113.25	108.74	111.1	112.05	113.73	107.05	109.06	115.84	113.09	112.02	114.15	108.98	109.96	109.88	111.89	111.28	105.6	112.17	106.96	111.11	112.19	115.03	114.28	112.03	112.81	110.28	110.25	105.45	109.84	112.28	112.94	110.06	111.08	112.77	110.78	112.33	113.49	114.42	108.26	112.83	115.72	108.07	108.37	112.39	112.75	112.67	108.42	110.5	107.58	110.97
102.86	99.961	99.575	98.461	103.01	96.54	101.72	98.679	100.16	99.261	100.85	98.378	104.21	98.232	100.84	99.811	103.21	97.3	101.56	101.29	99.191	95.624	99.125	101.43	98.674	102.53	99.5	101.39	98.526	99.378	100.37	97.756	98.481	91.875	105.37	103.98	98.137	96.98	93.851	99.35	102.2	101.61	99.259	103.41	100.4	101.58	99.488	97.365	96.239	99.661
104.22	108	106.08	106.63	109.58	108.48	101.39	107.15	110.26	102.27	108.77	108.59	106.83	107.23	102.95	101.62	106.87	100.08	104.07	105.37	107.63	107.72	109.48	107.33	108.74	108.57	102.69	104.46	107.27	108.16	103.19	107.81	108.46	107.76	106.93	107.91	108.31	109.39	106.14	108.93	105.19	105.26	107.56	104.7	98.116	103.2	105.48	106.4	105.34	111.53
107.81	100.84	105.84	104.2	102.96	105.6	103.28	101.79	101.82	104.03	107.41	105.28	109.02	105.71	107.14	106.31	106.78	106.55	106.47	103.86	105.51	107.08	104.54	105.81	103.03	108.34	106.52	107.2	100.11	107.02	107.09	109.83	108.82	107.76	108.18	107.05	106.91	104.93	102.61	103.49	104.93	106.87	105.47	102.04	106.42	111.09	108.22	105.65	104.12	105.6
102.28	101.13	102.49	105.23	102.44	103.7	101.18	99.99	102.54	101.38	99.024	100.64	103.45	102.25	101.45	100.15	100.14	101.74	103.19	100.65	103.81	101.32	101.2	98.312	99.527	100.37	100.94	102.69	99.972	98.491	97.343	95.957	101.67	101.24	101.37	100.43	99.517	97.836	103.78	99.09	104.35	102.2	97.097	105.1	100.95	101.04	96.942	101.33	96.716	98.424
112.79	104.19	103.76	104.68	102.43	107.11	102.12	99.766	103.85	104.23	108.38	103.62	106.06	104.83	101.77	102.29	105.49	99.571	104.71	101.22	104.34	102.71	106.47	104.56	105.41	103.21	107.41	106	102.86	107.63	108.2	104.46	103.58	110.12	100.35	111.18	101.44	100.44	104.34	102.29	105.74	104.99	100.43	108.69	104.64	106.19	108	107.18	102.35	106.12
108.9	111.28	117.72	111.39	112.88	109.64	112.36	113.23	114.41	113.87	114.41	116.66	113.64	116.17	111.56	111.67	111.07	112.17	113.55	112.48	117.5	112.11	112.14	114.39	110.88	113.71	113.68	108.96	113.38	113.44	108.45	111.38	112.47	113.49	109.35	116.75	112.55	112.98	113.6	116.4	117.44	110.21	111.09	113.61	114	113.44	111.74	115	113.26	114.5
104.52	103.72	104.74	106.81	106.65	108.63	103.57	104.72	102.8	103.43	106.99	100.13	101.83	104.12	105.56	100.93	106.6	99.451	102.5	102.08	103.7	101.89	107.7	105.35	102.63	102.03	102.65	107.16	106.14	108.27	106.62	101.16	105.15	104.64	104.17	108.29	107.12	104.32	105.91	106.95	105.09	107.46	103.43	103.79	101.83	103.12	100.18	106.08	100.62	105.08
109.82	107.97	104.53	111.6	109.05	108.47	107.88	107.81	111.53	112.12	114.52	107.07	107.31	110.26	112.03	107.2	108.12	107.17	109.53	110.76	111.67	111.77	110.76	112.99	109.96	113.55	113.9	109.06	106.26	112.45	110.09	109.28	108.92	113.72	106.58	110.74	109.1	113.51	108.96	110.26	107.98	109.29	107.08	105.8	111.97	110.34	113.82	111.67	104.85	114.59
107.88	104.23	106.56	97.724	106.9	106.93	103.31	104.76	104.21	107.72	105.59	108.75	107.45	98.94	105.21	105.17	105.52	105.63	105.65	107.36	102.64	103.72	103.68	101.04	105.3	104.8	103.71	106.28	105.75	106.89	109.89	106.56	105.83	108.77	105.24	103.19	107.56	103.82	106.76	99.871	109.29	101.8	100.99	105.41	105.81	106.54	106.76	108	103.05	110.54
107.05	110.02	100.15	99.86	107.66	101.54	104.02	106.75	102.48	108.06	108.31	101.86	110.04	105.84	107.54	100.22	106.41	105.05	107.41	108.64	106.28	109.5	101.32	111.74	107.45	103.36	105.16	106.77	104.46	105.18	107.23	108.63	103.42	106.16	101.13	105.49	108.71	105.35	102.02	102.4	110	101.31	103.97	103.55	103.01	104.93	101.45	106.14	106.92	102.98
106.27	111.25	105.08	108.51	107.07	109	104.81	110.06	105.44	107.48	109.46	107.13	106.92	108.49	104.43	109.98	107.05	108.78	108.19	109.5	105.64	105.15	108.31	106.62	106.98	105.91	105.26	105.52	105.38	109.06	101.67	104.77	104.1	107.15	105.12	109.12	103.16	108.43	103.06	108.94	104.6	106.28	107.16	106.59	105.81	106.25	109.62	110.21	105.78	105.49
102.83	109.48	107.87	105.28	101.31	109.87	104.75	103.13	107.39	101.1	106.82	101.42	104.59	107.23	104.66	104.28	107.87	109.99	105.49	108.04	106.16	104.35	103.01	101.1	106.06	106.01	102.6	108.02	106.75	109.1	102.97	104.74	104.48	104.82	105.43	106.76	105.72	104.59	106.83	104.64	105.79	104.72	102.5	105.62	105.97	103.46	101.42	101.11	103.37	106.54
108.02	110.6	110.73	109.62	105.85	112.3	109.9	111.05	108.76	110.39	108.65	107.17	111.68	112.08	109.41	110.85	110	110.83	112.77	110.71	109.91	110.36	108.35	115.69	114.94	112.84	114.6	112.45	114.44	110.86	113.61	111.45	112.41	113.85	110.94	110.33	109.56	109.13	109.04	107.07	111.27	112.11	107.53	110.44	112.28	111.22	110.7	114.26	110.86	107.48
113.62	112.03	113.85	114.26	112.57	113.42	112.39	108.76	113.29	111.79	110.48	110.31	110.41	108.17	115.63	113.71	111.64	107.6	109.39	114.06	112.21	111.51	112.3	112.19	111.22	109.75	109.21	111.84	109.05	108.96	108.73	116.87	111.09	108.09	112.41	110.58	107.93	108.03	108.88	110.04	110.89	108.79	109.87	106.92	111.36	109.99	112.16	110.9	113.02	111.16
104.92	99.301	105.89	108.09	107.41	103.03	103.19	103.47	106.28	107.59	106.21	105.03	99.634	106.65	107.62	105.92	104.62	104.49	110.33	108.66	102.36	108.87	107.52	107.69	106.67	101.61	107.22	110.59	103.58	107.72	105.82	107.69	104.02	102.38	100.7	104.86	107.35	102.33	105.31	109.22	106.15	108.55	105.21	111.91	104.82	108.67	104.05	105.12	103.49	99.913
102.71	106.97	107.83	109.28	106.27	108.29	106.42	104.94	109.5	101.85	108.26	104.14	104.01	106.78	106.74	108.87	106.95	106.99	109.77	106.96	112.11	108.73	106.79	101.93	103.38	108.56	107.68	106.86	104.26	108.86	103.29	107.07	109.9	102.69	105.47	105.25	101.78	99.874	107.03	107.34	109.89	102.37	108.07	103.58	107.9	105.47	103.33	105.38	104.75	104.65
107.13	108.68	104.61	107.85	104.58	105.36	106.98	108.29	107.36	105.88	106.41	108.28	104.2	106.4	103.67	104.55	109.83	111.11	103.26	103.7	110.69	106.71	102.64	107.47	103.94	105.54	106.28	106.9	107.16	106.06	108.83	107.83	106.47	106.04	108.17	103.47	104.42	112.84	106.65	101.83	103.74	109.25	108.49	107.09	99.204	104.23	109.28	109.04	108.48	103.72
102.31	108.24	102.99	103.16	106.44	110.16	104.87	104.52	101.51	102.42	105.25	104.58	104.84	107.01	104.75	111.6	106.2	106.08	108.78	106.57	107.91	106.98	99.56	104.24	104.46	106.37	107.87	108.79	106.76	104.12	103.83	103.02	108.75	104.53	105.58	108.78	108.6	105.15	106.46	106.98	107.06	106.61	102.46	106.52	104.27	103.31	107.06	104.65	102.54	105.68
113.18	108.75	113.54	107.82	113.01	106.53	109.4	110.15	108.79	107.87	114.39	108.04	108.61	110.38	112.46	111.29	112.63	108.45	109.49	110.92	108.83	107.67	105.39	112.27	109.1	112.79	110.06	111.59	115.35	113.35	113.33	111.55	112.93	114.54	108.44	110.85	108.45	107.72	111.73	110.89	113.28	109.03	109.68	110.44	110.73	109.63	111.04	109.27	114.72	112.38
114.86	110.15	107.74	110.08	107.21	113.06	111.76	112.13	112	112.55	106.86	114.23	114.15	106.37	102.64	107.85	108.09	110.32	109.94	110.87	109.29	110.91	112.1	110.09	109.98	107.6	116.88	107.95	106.56	113.17	107.13	110.52	108.63	112.2	112.99	108.88	106.04	110.95	109.14	108.56	108.41	108.85	108.93	107.89	107.84	108.37	107.67	110.09	110.53	113.66
111.52	109.96	113.85	111.83	111.22	111.44	111.22	113.95	104.75	113.58	112.95	111.42	116.8	111.15	110.64	110.04	111.94	114.89	106.62	110.11	113.43	112.53	108.31	113.98	111.41	110.07	107.83	113.24	112.03	113.28	107.52	117.29	113.88	111.01	114.4	112.17	111.29	108.18	111.62	112.69	109.31	109.94	116.53	111.4	112.45	110.29	109.58	113.11	115.14	113.09
107.77	110.23	106.82	105.93	105.61	108.31	108.1	107.63	102.53	107.75	107.98	106.44	103.95	105.92	107.14	107.13	109.89	108.98	109.92	107.56	109.05	103.26	107.37	107.78	105.62	105.27	107.26	106.3	102.89	104.71	103.21	103.3	106.59	105	103.69	104.34	109.69	105.65	108.04	103.83	105.73	105.93	114.05	106.25	105.55	108.48	104.13	101.94	104.01	106.94
109.35	109	112.74	107.67	109.28	112.15	111.91	104.82	114.27	110.9	107.26	108.61	109.45	104.55	103.98	106.69	110.2	109.39	109.71	109.65	109.95	108.87	108.32	108.8	108.99	107.35	113.2	108.9	108.71	113.1	112.42	107.38	108.07	115.65	111.39	105.94	107.84	113.1	108.18	110.39	112.47	106.72	107.06	112.72	106.69	113.76	112.61	106.08	108.67	112.45
105.14	104.42	107.96	103.48	108.56	109.8	106.87	108.74	108	107.2	109.73	105.65	106.23	110.86	110.39	104.95	105.28	111.7	106.17	108.23	106.16	109.41	107.17	103.82	110.25	108.18	104.87	106.05	106.41	104.61	106.77	105.43	107.49	106.72	106.54	110.17	104.48	103.97	108.85	106.55	108.69	110.41	98.816	103.27	106.4	112.36	104.3	104.87	109.23	111.34
110.71	105.47	104.55	105.76	105.01	102.78	104.91	110.33	104.46	106.56	108.42	105.61	107.25	108.4	108.89	107.6	109.55	102.68	103.45	106.54	107.75	104.62	108.46	108.1	106.41	106.19	103.56	106.56	105.81	102.82	104.65	106.1	105.44	104.3	107.16	108.87	102.25	102.1	106.44	109.43	106.12	103.22	107.8	110.03	106.56	107.41	105.91	102.73	105.69	107.94
106.01	109.55	111.02	106.3	101.08	104.29	106.45	107.27	106.06	106.46	103.23	102.07	103.74	104.91	100.29	106.81	104.2	107.69	107.01	103.82	105.53	103.32	104.29	105.49	110.86	106.01	105.52	109.11	104.4	104.4	104.13	102.46	103.44	103.71	105.69	106.55	107.15	105.78	101.83	105.32	103.34	104.99	107.75	102.42	103.11	109.2	100.76	106.1	109.73	107.86
99.218	102.1	102.41	100.96	97.099	97.21	99.877	98.877	99.598	102.62	99.348	100.65	92.512	99.932	102.57	99.307	99.33	102.72	99.867	97.024	103.33	104.18	100.39	98.474	98.742	99.564	91.419	97.301	100.36	100.72	101.43	102.05	101.67	100.49	100.78	105.1	101.18	100.92	101.35	97.102	94.835	99.302	94.276	99.872	101.99	98.32	100.22	98.383	100.76	102.54
109.21	107.04	104.44	105.65	110.48	105.45	105.49	105.66	105.78	108.08	108.75	107.28	105.43	105.95	104.18	106.35	106.35	104.6	103.35	105.84	105.48	109.06	108.53	103.43	106.44	107.74	106.11	99.307	100.59	110.01	102.84	105.09	105.2	101.84	110.59	104.24	106.64	108.17	104.73	110.14	106.99	105.72	103.51	105.69	108.4	106.91	107.06	106.98	109.28	106.2
106.21	107.96	107.81	105.06	108.47	100.54	102.19	102.96	102.5	106.41	107.6	105.37	103.67	103.49	109.78	107.49	107.28	108.59	107.27	107.03	106.42	105.2	101.95	107.8	101.98	109.92	110.27	104.33	108.51	103.32	111.05	109.68	106.88	107.8	109.96	103.19	103.9	105.82	109.64	104.29	105.64	106.31	107.43	108.85	104.41	105.69	106.89	107.5	105.72	110.34
99.294	100.84	99.258	101.22	96.762	105.08	99.634	101.26	104.32	102.27	99.174	98.954	97.87	102.68	94.97	102.44	97.69	96.389	101.69	96.783	103.86	100.94	101.28	98.222	103.5	99.465	97.932	98.73	98.664	100.88	101.49	102.17	102.67	102.29	97.281	100.83	100.18	102.11	99.85	106.63	98.088	93.721	100.16	100.5	97.596	99.681	100.89	105.9	99.936	103.01
110.17	109.88	110.3	112.28	112.88	112.02	110.97	112.45	111.4	104.98	111.7	114.97	112.03	114.29	114.72	113.26	111.07	114.35	111.58	110.85	111.57	113.99	112.13	115.18	115.99	111.24	109.33	114.01	113.2	109.51	108.02	111.5	110.64	107.7	110.24	108.22	111.1	109.05	112.13	113.32	112.58	112.84	112.58	113.74	114.43	112.35	110.5	111.08	115.4	111.1
113.21	111.45	108.53	112.87	113.92	112.23	111.15	112.63	110.88	112.11	111.12	109.19	108.58	110.96	108.03	111.95	109.41	114.08	110.86	112.16	110.69	114.06	106.97	113.59	113.29	109.72	113.74	114.28	107.47	111.86	109.4	115.1	111.5	111.72	115.9	107.82	112.15	112.55	109.02	116.29	112.96	110.52	114.06	114.58	106.86	113.97	114.01	111.28	113.23	116.64
110.72	110.18	112.03	113.58	114.64	107.04	111.32	104.69	114.14	109	115.16	110.89	110.72	108.47	115.33	116.06	110.98	109.56	111.7	111.78	116.01	116.19	111.64	111.29	111.47	114.46	116.03	112.74	117.37	113.53	108.83	113.52	114.33	111.88	113.07	112.77	113.95	110.43	110.87	112.72	107.01	112.55	110.61	110.49	111.35	115.47	108.59	113.67	108.94	112.19
105.85	105.91	105.75	102.71	104.13	104.55	99.714	107.88	105.98	107.08	104.25	107.18	104.48	102.44	102.93	103.79	107.2	103.3	102.55	101.4	102.57	108.9	102.55	103.61	103.04	105.49	102.48	107.42	103.13	103.47	106.16	105.56	107.38	100.86	104.24	106.89	104.45	99.633	104.96	105.69	106.83	103.47	107.39	103.22	102.27	104.89	105.77	103.08	101.51	103.95
104.41	103.9	103.88	109.33	100.39	103.51	108.71	103.98	107.04	103.7	106.25	107.64	103.98	101.66	103.81	105.1	109.05	109.65	104.62	106.07	102.97	104.31	107.12	104.55	100.93	105.48	104.94	108.58	104.7	105.62	110.44	104.3	105.68	105.57	100.67	104.74	106.78	105.87	107.82	103.74	110.45	102.21	108.52	106.94	105.12	105.99	106.58	105.4	103.08	104.38
107.28	106.68	106.69	106.31	104.79	103.86	105.09	105.49	106.55	108.35	106.11	108.65	102.8	106.57	106.65	107.67	102.25	102.33	102.08	100.47	105.28	103.36	103.49	104.88	104.32	106.48	105.91	109.31	102.71	106.72	106.22	104.44	104.72	104.41	104.74	101.16	106.55	103.45	106.14	102.23	100.13	107.4	103.49	101.89	105.43	102.75	106.8	100.4	104.21	103.42
112.09	109.67	111.44	112.33	112.6	109.7	112.75	111.61	109.29	112.85	108.48	114.52	110.39	111.81	109.98	111.29	111.7	99.9	108.94	112.79	108.58	112.16	114.8	108.68	110.89	108.62	112.64	110.06	115.16	110.83	111.74	106.43	109.29	111.96	109.26	109.84	111.6	112.23	106.67	111.4	112.06	109.66	109.9	116.11	111.68	111.66	109.37	110.89	106.18	113.77
105.57	106.9	106.77	101.37	106.87	105.85	109.52	105.97	104.98	106.4	111.73	102.47	106.39	107.51	108.3	102.76	103.94	104.58	102.44	109.04	107.15	107.82	105.41	108.26	106.25	110.07	107.5	102.31	105.74	104.08	105.71	110.85	108.82	105.08	109.47	104.18	110.09	107.3	106.77	105.71	110.28	109.8	105.33	107.29	104.08	104.22	109.13	105.07	109.21	105.28
110.1	111.07	107.51	112.57	113.03	112.61	108.53	108.96	112.22	107.38	108.56	109.2	112.32	113.04	107.39	107.07	111.22	111.69	110.88	111.36	110.52	114	108.75	111.55	111.64	113.64	113.29	109.16	111.89	111.27	111.74	112.42	114.56	110.24	112.75	112.5	109.77	115.24	110.87	109.49	108.86	112.43	108.54	114.88	112.21	108.27	111.55	111.69	109.83	109.3
107.41	108.9	108.49	108.45	113.57	111.77	110.52	112.67	107.43	107.16	112.2	110.21	106.21	106.47	109.05	111.01	110.55	111.4	111.33	111.08	107	107.68	109.45	107.34	110.98	107.23	106.51	104.5	111.09	113.57	111.01	113.44	107.99	112.06	109.91	110.4	111.23	108.6	109.89	109.32	106.4	107.02	104.93	111.79	110.88	109.15	112.82	109.21	114.37	107.3
103.96	102.31	105.1	105.83	102.06	100.02	111.7	104.89	101.85	105.37	101.94	102.8	108.9	106.87	103.18	103.65	107.88	103.74	102.67	106.84	104.48	106.32	104.42	106.1	107.17	103.58	103.46	101.09	103.27	107.26	108.55	107.17	99.122	104.16	101.65	102.4	106.02	107.98	100.29	99.82	103.06	104.53	108.67	100.9	104.31	103.53	103.78	99.941	104.98	106.47
105.24	104.94	103.92	98.401	107.35	107.03	105.13	102.28	103.67	102.76	102.31	107.58	107.13	109.68	100.92	104.94	111.99	102.55	102.62	106.19	103.9	103.57	105.62	99.857	107.22	104.64	100.83	105.65	102.25	102.86	105.51	101.58	103.3	102.55	107.68	104.36	105.03	104.68	105.88	106.53	106.56	107.78	104.51	106.41	109.22	104.69	103.95	106.32	104.53	106.74
111.25	110.56	110.88	112.85	110.3	110.25	117.64	111.74	109.93	111.19	114.81	112.81	111.21	108.83	107.09	108.3	109.23	117.53	108.36	111.26	115.11	111.15	113.23	112.53	112.63	109.39	110.1	112.78	112.54	110.41	108.54	114.74	113.26	112.46	112.13	109.1	112.9	108.63	111.15	111.28	108.71	109.98	112.74	114.79	110.27	110.45	115.5	109.3	111.03	114.34
108.34	103.49	107.97	106.26	102.07	100.84	99.561	107.04	102.89	106.28	106.97	101.57	105.04	105.89	103.7	106.9	100.67	107.57	107.09	105.45	104.27	103.53	106.11	104.62	106.2	105.41	99.348	104.36	105.5	106.53	101.74	108.01	104.71	104.54	101.74	103.97	102.24	102.7	99.279	98.55	105.05	107.55	107.35	103.43	107.16	99.035	102.1	102.91	101.95	109.09
109.18	104.13	101.22	100.18	102.16	102.69	103.2	107.48	105.05	103.86	103.41	105.29	108.59	103.78	99.686	97.584	103.92	103.07	105.04	103.03	101.66	106.75	108.27	101.73	103.52	98.851	106.06	102.77	107.19	105.63	103.1	104.63	105.68	105.69	103.12	104.42	106.7	105.82	107.01	104.24	100.29	106.73	101.15	101.15	100.41	108.65	105.96	105.8	105.37	103.88
108.86	108.3	107.55	106.13	101.61	105.05	106.26	106.46	108.5	98.033	107.69	108.58	109.09	105.72	105.14	103.81	108.33	107.81	107.34	103.8	103.42	105.21	101.05	109.1	102.09	103.7	104.16	104.76	108.07	106.32	106.51	105.15	106.05	103.87	106.09	107.31	102.84	108.37	106.37	101.13	102.58	104.25	106.19	106.74	109.88	102.96	109.85	105.4	112.8	105.14
108.13	101.84	107.58	102.43	104.03	102.94	109.87	106.14	105.94	106.6	108.48	103.52	106.07	100.33	101.15	105.48	100.32	107.74	103.52	103.25	107.57	105.3	107.21	108.15	105.61	105.92	107.78	106.86	105.6	103.46	109.76	103.25	104.74	104.12	107.36	100.46	102.04	108.17	103.17	101.55	104.77	103.82	104.81	100.37	101.29	104.58	102.05	111.49	104.5	102.13
105.07	103.83	104.79	107.62	99.04	102.64	108.35	108.01	110.42	100.39	100.25	109.25	100.77	107.33	103.19	107.28	103.86	105.79	107.31	108.47	107.71	107.38	103.82	107.74	107.88	102.28	106.57	104.64	106.78	106.5	104.71	101.16	102.31	104	102.92	107.08	105.65	105.01	102.58	104.71	102.76	109.71	105.37	104.14	103.21	108.15	105.49	103.52	104.93	107.41
113.84	103.79	107.71	103.37	105.94	105.44	107.17	105.99	105.85	109.84	109.43	103.82	103.56	108.24	107.19	104.7	104.94	108.68	105.84	105.43	104.19	105.16	105.41	101.93	106.02	106.14	103.01	107.94	105.69	105.7	109.63	108.18	109.34	107.66	106.69	105.53	106.36	102.66	107.94	102.92	107.39	105.94	110.55	107.72	106.47	103.65	109.5	110.39	106.61	109.02
106.31	101.85	106.81	109.72	104.07	103.07	107.73	106.07	109.71	103.41	107.2	109.65	104.9	110.18	104.2	104.41	106.7	104.15	103.57	102.59	111.44	107.81	109.09	107.29	107.67	104.59	110.16	107.81	104.84	103.08	105.07	108.43	105.45	104.16	107.07	105.06	105.69	107.26	104.48	107.59	105.85	103.5	110.13	105.02	102.49	106.48	105.72	104.88	105.21	106.21
97.059	101.3	103.93	106.91	97.355	97.915	100.49	96.034	102.43	100.73	97.658	103.24	103.63	100.29	99.362	98.224	102.08	96.313	97.247	97.163	94.572	102.19	98.094	98.262	99.694	98.121	99.279	101.07	99.958	100.65	102.98	104.62	103.55	103.74	100.27	102.74	100.79	101.39	99.624	100.59	99.664	97.68	104.25	100.29	100.98	100.41	101.21	100.3	98.122	98.835
101.81	98.046	108.54	107.59	108.34	103.6	104.87	99.231	101.08	109.28	100.69	107.27	110.47	107.66	107.83	104.89	104.83	102.88	109.18	106.12	105.32	110.21	106.23	103.59	103.01	107.27	107.69	107.51	102.2	104	110.62	104.38	104.72	111.62	99.276	106.63	101.58	107.4	105.05	99.726	102.09	109.04	102.21	106.76	102.58	100.3	103.86	101.85	105.62	105.93
103.54	103.38	99.186	99.626	95.875	100.06	99.053	97.6	96.241	98.595	101.86	97.861	102.23	101.15	95.567	99.811	98.087	100.33	99.268	101.3	96.89	99.466	101.91	102.46	100.74	99.927	98.894	96.036	100.27	99.184	97.026	100.83	100.71	99.982	99.202	99.694	101.7	103.12	104.56	104.02	98.358	104.1	98.477	95.015	98.991	103.6	98.206	98.563	95.523	99.92
98.224	95.679	102.29	99.989	98.226	99.149	100.57	99.962	99.688	104.85	101.32	98.631	103.49	102.14	99.805	100.52	97.853	100.86	101.06	98.678	102.73	102.01	99.213	100.87	104.37	102.84	100.21	100.35	105.3	98.802	99.813	100.68	104.37	104.6	101.15	102.13	94.892	95.617	99.874	100.51	102.34	98.591	97.128	100.93	100.54	98.823	101.39	99.095	102.96	101.1
112.27	105.68	110.34	103.72	106.24	106.18	107.22	102.98	104.6	110.39	111.15	105.99	100.11	102.28	104.36	103.47	110.69	109.56	103.97	105.07	106.18	108.08	111.78	106.72	105.45	107.93	105.72	104.94	105.73	99.458	111.15	104.99	108.63	108.88	104.52	104.31	106.5	103.29	109.85	102.9	101.64	104.69	106.68	108.59	109.27	104.64	105.24	105.34	106.35	106.2
108.74	112.43	107.7	105.62	106.68	108.35	100.9	108.93	105.91	107.05	104.74	106.93	112.08	107.31	101.87	105.68	102.75	107.82	105.61	101.86	108.06	105.54	109.61	108.25	108.53	102.72	104.72	105.69	106.75	104.44	103.77	105.58	106.27	112.83	105.92	108.83	103.59	103.97	106.4	105.2	108.36	106.46	107.04	104.68	109.24	105.26	104.53	99.306	110.97	105.45
106.59	103.79	105.58	101.56	105.28	99.957	103.33	107.4	102.95	108.47	106.88	102.94	107.75	104.42	105.86	107.23	108.08	110.21	103.12	106.78	104.64	103.97	103.18	103.32	103.82	106.99	106.3	101.68	103.77	104.46	107.25	108.16	106.56	108.69	104.56	107.06	110.04	106.97	106.14	106.7	103.13	101.17	104.87	101.03	111.19	105.53	102.3	108.3	104.01	104.45
114.68	110.47	110.49	114.1	114.72	108.52	111.73	110.28	103.56	112.5	113.79	111.36	108.65	114.71	108.72	112.98	112.75	110.94	107.24	108.58	111.32	109.38	109.17	112.85	115.68	112.3	110.33	110.52	108.56	113.34	108.44	112.22	112.78	109.22	110.23	109.9	105.53	108.81	109.06	108.99	113.09	108.24	111.94	116.1	113.82	113.49	106.86	108.62	112.45	111.45
99.177	100.68	103.86	98.069	103.21	102.02	101.03	98.153	103	102.34	98.878	100.96	101.73	97.931	103.42	102.9	104.33	99.285	102.1	97.244	101.07	103.06	102.04	102.39	98.792	99.329	103.59	99.871	100.88	100.69	99.126	102.4	101.09	93.768	95.774	102.2	102.97	97.221	101.31	101.19	97.591	105.87	102	102.66	99.762	105.02	98.17	100.13	93.98	101.12
106.84	113.95	112.08	118.92	115.05	117.93	109.27	113.81	114.24	110.17	116.49	112.37	111.49	112.54	110.38	114.17	110.38	114.13	114.42	110.69	114.01	109.39	112.18	112.46	110.39	112.24	107.44	111.76	112.44	114.63	110.54	110.79	113.88	110.02	111	114.36	108.02	108.5	106.46	114.37	110.93	109.71	108.11	114.6	109.33	106.81	114.98	112.9	107.24	110.04
101.71	107.65	101.75	111.03	106.34	107.35	106.97	103.97	102.33	103.84	107.23	106.99	104.24	103.44	100.97	108.73	104.48	106.67	110.06	107.1	105.49	107.04	107.87	106.75	100.33	108.05	107.11	101.11	104.2	103.63	108.4	106.93	102.68	105.08	106.44	103.94	101.3	105.8	107.21	106.61	103.75	103.86	111.98	101.52	106.35	105.08	103.95	109.37	103.73	106.5
110.96	109.46	108.02	107.23	108.64	110.73	114.32	108.72	115.54	106.11	109.18	106.72	104.93	112.36	110.94	109.91	104.95	110.37	113.9	112.82	110.06	114.86	113.35	114.93	110.63	110.33	112.92	110.83	111.05	109.64	108.42	108.34	108.92	109.85	102.45	110.49	107.43	109.21	115.83	114.87	110.99	112.79	107.02	112.89	111.51	110.43	109.24	110.18	108.93	114.22
106.3	107.74	104.75	105.06	107.68	104.18	100.76	111.56	105.9	103.19	103.76	104.55	107.33	106.76	104.58	108.58	106.31	106.51	105.59	104.88	105.25	107.26	105.64	105.51	105.72	109.26	107.77	104.97	105.31	103.43	109.91	101.14	101.35	102.68	103.07	101.67	105.91	101.34	108.32	107.29	106.66	106.7	105.06	109.6	108.84	100.54	107.42	103.19	108.11	101.79
109.05	107.32	107.17	109.08	113.41	109.14	110.91	107.7	107.44	109.36	107.72	114.17	109.84	114.2	111.99	111.53	113.17	112.73	111.37	111.35	109	110.13	109.98	105.26	111.75	110.17	114.97	110.62	110.37	112.14	112.77	108.47	113.39	112.58	110.54	108.6	104.61	112.7	106.29	108.28	105.48	112.11	110.35	108.76	105.38	111.99	109.28	107.48	108.46	107.4
107.99	103.93	103.12	109.21	106.19	107.85	108.42	105.08	104.73	109.38	107.16	103.86	102.12	109.32	103.61	101.85	101.22	102.32	105.7	105.25	106.95	101.28	101.17	106.68	107.11	102.88	103.6	106.58	102.97	106.87	107.18	101.73	103.66	110.02	104.12	104.66	103.39	106.4	104.1	110.38	107.73	110.09	109.12	106.18	106.96	110.11	101.9	106.74	107.48	105.51
111.08	111.64	111.81	114.04	110.75	114.03	113.51	107.54	111.71	116.65	113.01	111.41	115.85	114.33	112.12	113.38	112.94	111.34	116.07	114.87	113.66	110.35	113.97	110.79	111.03	111.2	111.65	113.57	109.44	108.13	110.13	105.39	114.29	112.13	112.28	114.58	112.76	112.27	109.78	111.34	115.08	110.17	115.55	111.73	111.29	115.83	113.44	108.76	108.22	112.31
106.65	106.68	103.84	108.91	104.2	107.58	107.92	104.88	107.35	105.08	100.81	105.5	102.24	106.38	112.19	102.61	108.15	111.85	103.97	106.53	105.73	109.26	107.48	111.16	111.86	107.48	102.35	103.77	102.12	105.4	100.57	104.38	107.24	106.33	104.46	106.59	107.36	105.84	105.91	106.98	104.49	112.64	109.2	105.76	105.63	106.03	107.32	107.61	104.48	108.72
113.26	110.88	115.27	106.66	111.89	110.98	115.84	113.95	113.07	117.14	111.11	113.91	112.93	110.92	112.42	110.56	111	111.61	108.77	112.23	113.52	114.16	109.82	108.74	114.8	113.19	109.17	114.15	115.51	112.61	111.67	112.49	115.71	107.06	115.38	113.26	113.27	113.71	109.59	111.55	112.15	113.2	111.09	115.81	112.05	111.89	112.22	112.71	112.17	111.39
112.03	113.19	112.09	113.47	106.28	108.76	110.73	113.44	108.66	110.25	112.59	108.63	112.99	111.79	114.26	109.51	118.11	109.96	114.62	108.72	109.69	114.77	111.59	110.72	109.41	111.63	109.33	109.6	115.18	112.12	109.27	107.14	110.51	110.24	114.94	105.5	110.66	116.44	107.45	113.69	110.23	109.61	112.57	111.53	111.22	111.72	111.31	110.53	111.4	116.6
98.383	102.78	99.94	98.95	102.64	102.78	103.03	98.395	97.803	106.05	99.012	100.86	100.44	97.619	100.61	99.87	100.2	101.31	100.9	98.527	99.113	95.733	99.778	101.92	101.35	101.43	97.963	100.02	103.76	100.26	104.36	98.98	101.12	98.278	104.65	98.448	99.096	99.058	101.38	99.81	105.99	101.49	103.2	99.162	99.776	100.52	96.096	102.27	100.83	100.55
102.73	103.76	98.933	102.94	97.864	98.178	101.28	102.14	97.604	100.72	98.243	100.5	99.879	96.477	102.09	97.833	103.98	99.723	99.916	97.819	100.83	103.27	95.334	101.11	101.68	98.721	102.28	99.689	96.606	99.818	102.6	96.987	100.08	97.448	101.47	102.39	96.984	99.884	103.88	102.51	100.51	102.1	100.09	106.16	94.244	99.67	100.94	102.02	98.178	100.74
108.09	108.54	109.11	106.39	110.14	111.16	108.89	110.64	110.14	109.21	110.89	110.54	109.86	110.29	108.96	109.87	114.03	113.26	109.94	112.26	107.42	108.77	113.31	105.32	108.59	116.9	110.23	111.1	105.83	109.71	110.01	112.36	108.67	107.15	110.48	109.99	105.69	114.1	107.6	108.94	109.09	110.73	109.74	112.45	110.54	108.74	107.89	113.88	112.68	109.43
107.53	104.21	102.74	106.13	102.89	105.66	105.39	109.21	106.85	104.44	105.03	104.4	107.16	104.69	109.52	105.2	107.56	107.86	106.84	105.12	106.28	103.93	106.09	106.55	105.44	106.27	109.73	108.13	104.78	104.96	109.28	104.54	109.36	105.71	106.54	105.51	108.99	109.68	101.81	106.39	105.1	104.71	108.23	104.25	104.55	106.97	106.95	107.25	106.88	106.4
104.73	105.15	105.51	106.96	108.53	105.07	101.99	106.81	108.88	108.18	103.77	107.08	111.73	104.47	107.62	104.48	102.8	101.24	108.16	106.76	106.28	105.59	107.8	109.4	111.37	105.78	108	110.7	106.84	102.67	105.73	101.06	102.71	107.1	107.1	106.19	102.63	112.91	103.1	107.19	103.78	105.58	111.29	102.83	104.28	110	109.51	103.36	107.53	104.73
112.72	110.91	114.91	109.42	112.28	109.43	112.82	107.37	110.31	110.3	111.12	111.95	104.58	110.35	112.61	105.76	113.16	108.48	110.16	106.17	111.42	114.68	110.34	110.85	112.2	110.75	109.8	108.48	109.85	108.96	114.38	108.45	116	111.31	110.15	113.05	108.44	106.07	115.64	110.95	113.26	114.71	109.46	109.49	109.29	109.73	110.29	110.86	108.68	113.77
109.54	103.71	105.14	108.76	105.15	106.26	105.8	107.35	107.15	106.85	104.03	107.22	105.92	103.59	108.49	104.86	105.89	108.12	107.68	105.77	106.1	105.06	109.7	107.14	105.75	107.61	108.88	105.76	104.28	104.01	107.59	106.97	103.73	101.27	106.89	106.33	103.8	110.65	109.5	109.63	107.11	108.6	112.12	110.66	106.75	108.81	107.36	107.36	104.97	106.17
106.66	108.52	101.95	106.04	107.36	107.57	104.42	101.66	105.65	104.57	109.88	107.08	102.5	101.44	100.16	101.18	109.18	102.53	104.78	105.21	104.86	105.61	106.15	101.07	102.81	106.33	104.61	111.12	105.73	105.58	103.5	99.989	106.81	108.1	104.1	103.33	106.47	102.99	105.94	104.62	105.03	103.21	104.84	101.44	105.61	100.34	102.97	105.16	103.75	98.777
103.87	102.07	107.39	102.56	105.71	105.68	107.45	105.35	104.37	106.34	108.22	106.9	105.51	109.41	105.76	102.65	107.58	108.18	100.55	105.65	106.86	106.46	111.81	101.8	109.82	108.51	110.19	105.84	107.96	104.78	106.94	103.95	101.83	106.77	109.54	104.89	107.68	106.5	106.85	109.62	103.78	103.84	106.28	110.8	111.29	105.3	106.8	101.59	107.36	100.96
115.08	113.02	111.05	114.88	111.59	111.03	109.63	105.01	105.43	113.88	111.9	110.97	112.38	111.71	113.34	108.47	110.44	112.97	113.87	113.03	110.03	117.06	112.05	110.99	107.73	110.86	112.9	115.5	114.33	110.43	110.88	111.05	116.42	112.06	107.91	112.51	113.52	116.02	113.05	110.84	113.37	109.64	109.56	109.12	107.57	107.62	110.23	111.55	108.22	110.16
111.75	113.29	115.29	107.93	106.84	114.04	113.98	113.32	111.16	115.72	110.01	116.7	110.11	113.42	112.35	111.07	112.94	112.24	111.32	113.13	110.49	113.37	109.83	110.77	109.52	114.47	112.24	110.92	114.54	114.73	108.7	113.59	111.83	113.06	113.64	111.41	109.88	113.28	114.16	114.71	110.19	110.59	108.75	114.03	112.89	116.15	111.64	110.8	114.74	114.19
107.38	104.08	101.55	107.31	105.32	107.8	104.57	105.93	102.79	105.87	101.25	110.1	107.54	106.16	107.08	105.22	107.55	109.15	103.85	104.75	106.68	107.76	108.4	102.38	106.58	104.26	107.03	107.61	106.39	106.83	107.31	107.31	101.51	104.04	108.5	104.11	109.01	105.9	109.22	107.92	107.33	105.83	102.6	107.68	110.37	104.93	107.21	110.29	106.03	109.02
102.12	109.64	107.04	104.91	105.37	106.42	111.66	106.84	105.86	104.79	108.56	105.76	107.71	109.57	104.96	104.79	105.8	107.52	107.48	105.47	103.66	104.94	101.7	108.89	107.37	108.01	103.98	102.95	107.39	102.81	110.42	100.75	106.52	105.35	103.18	104.23	110.06	103.45	104.46	103.08	105.89	106.04	110.01	104.88	107.8	102.1	108.8	111.36	106.42	107.18
104.33	105.71	104.09	101.7	106.48	105.19	108.03	103.88	103.13	103.6	105.72	105.64	104.58	104.08	107.1	104.52	105.28	107.34	106.57	107.14	108.94	103.5	105.45	102.16	101.43	103	101.96	104.58	99.859	105.3	109.01	106.11	100.37	104.97	104.54	102.73	103.84	106.44	107.11	106.41	109.89	105.08	105	104.58	100.48	106.38	105.93	102.72	103.35	104.88
110.51	115.29	110.92	115.61	117.44	114.9	112.73	107.18	110.18	111.08	105.29	113.46	108.15	112.55	111.42	116.4	110.08	113.04	114.46	111.38	112.04	114.08	112.42	109.53	115.27	109.01	110.44	113.28	113.99	111.65	111.8	116.14	116.42	110.21	108.67	108.53	110.62	109.01	111.89	116.01	109.83	115.26	111.05	114	111.15	106.76	108.2	110.15	107.63	113.59
115.54	120.79	118.59	116.99	118.83	119.26	120.99	116	116.8	117.07	123.5	115.72	114.93	118.94	122.61	110.43	116.93	121.06	117.72	117.45	111.79	115.59	117.93	119.65	119.54	118.5	119.36	116.63	116.35	121.2	118.33	122.27	116.93	121.49	120.69	118.69	118.34	116.45	115.13	120.01	115.4	115.25	116.35	119.21	113.84	120.23	115.65	115.71	113.55	117.71
112.38	115.95	113.09	113.8	114.6	116.55	116.67	118.17	118.6	111.84	113.94	116.08	116.14	116.62	116.7	114.39	116.86	117.06	115.23	113.29	116.21	115.97	121.4	118.42	117.04	119.61	116.66	119.98	116.99	116.94	114.6	115.06	119.22	118.35	113.32	112.74	117.06	115.3	119.21	118.4	118.94	116.61	116.13	114.86	119.81	116.83	115.5	118.39	116.69	113.2
120.33	116.18	118.02	117.5	118.99	123.62	116.86	124.24	117.98	114.39	116.37	114.44	122.37	117.91	118.26	122.3	117.88	110.8	117.42	111.84	115.93	124.51	116.68	116.72	116.08	115.52	115.6	117.51	117.74	119.3	116.09	116.71	117.63	117.54	111.47	113.95	116.04	117.48	116.43	120.95	116.24	114.49	111.84	119.9	118.73	117.61	118.06	119.66	111.95	118.45
113.96	112.19	111.33	114.76	111.01	112.57	117.6	112.93	110.61	115.34	110.11	109.22	112.49	112.76	114.81	110.28	109.78	113.97	113.34	115.35	110.48	110.05	116.09	110.88	115.91	114.21	111.21	115.23	111.14	110.34	110.57	114.97	112.59	115.22	114.94	109.8	111.53	107.62	112.83	110.4	113.62	113.63	114.96	110.99	113.67	111.6	117.26	115.72	112.44	111.79
103.67	104.68	102.82	107.34	107.7	108.86	105.6	103.7	108.95	110.48	103.19	105.66	103.84	104.47	106.53	106.07	102.82	107.77	106.51	103.26	100.95	104.99	101.85	106.02	107.5	98.93	107.29	104.95	101.54	105.1	108.31	104.79	103.1	105.27	104.99	107.5	105.98	106.93	113.12	106.25	107.51	105.28	111.29	107.04	108.86	103.85	103.45	109.03	103.89	111.06
103.39	103.19	108.29	101.8	107.53	106.93	108.72	111.7	105.65	101.27	105.61	100.93	109.91	107.77	105.88	103.36	101.84	103.01	104.24	106.44	103.95	104.2	106.67	101.17	103.87	105.03	102.15	108.14	106.76	103.21	109.46	105.21	109.12	105.14	105.53	105.07	108.66	107.16	103.98	112.95	105.33	105	103.39	103.69	104.89	107.92	105.12	103.99	105.73	107.86
98.612	94.957	100.73	99.043	100.96	100.13	105.72	100.04	102.53	102.74	102.28	105.5	101.96	98.51	100.1	103.63	100.99	99.252	102.37	104.21	101.03	99.092	97.722	101.23	97.154	101.17	100.01	99.455	101.63	98.563	95.268	98.875	96.253	98.757	97.738	96.923	101.18	100.64	99.102	97.306	99.594	96.993	99.465	95.952	97.869	99.157	97.451	96.947	100.04	99.663
104.94	110.53	110.02	108.24	110.82	107.96	103.2	105.75	107.95	109.1	108.21	106.79	110.28	109.26	107.51	105.19	104.63	109.84	105.93	105.01	108.13	109.54	110.37	110.3	101.32	108.99	110.32	105.39	110.07	106.82	105.63	105.63	109.4	106.97	107.75	107.29	107.84	113.34	104.66	108.4	105.08	102.3	109.98	106.29	108.64	106.49	108.32	107.91	103.65	106.8
115.32	109.8	113.1	112.21	112.52	107.98	116.35	107.69	109.16	108.22	113.84	111.42	112.8	107.14	111.14	119.39	110.71	110.61	112.98	113.07	119.22	115.91	112.6	109.51	110.5	114.14	112.71	110.43	111.59	113.22	108.96	114.07	116.88	109.29	107.35	110.15	110.75	113.66	110.49	105.64	112.34	115.08	112.75	110.07	111.07	112.88	111.12	111.61	112.8	115.91
105.91	108.23	111.77	111.57	108.71	114.3	107.96	105.47	114.18	109.09	111.28	108.09	110.12	104.5	113.71	110.55	112.84	113.21	109.45	113.4	115.97	111.34	110.12	111.53	105.46	109.47	113	109.69	110.99	108.14	109.71	111.13	112.63	107.3	112	109.44	109.54	110.21	109.06	114.2	108.64	110.42	108.16	108.76	112.81	111.46	110.43	112.56	109.31	109.06
111.37	106.43	103.11	104.79	104.58	102.74	105.57	106.18	110.95	105.71	104.47	110.04	106.48	108.3	106.97	104.83	101.8	104.66	102.16	107.6	104.78	106.66	106.33	108.64	104.66	107.22	107.15	104.47	101.84	107.3	102.99	103.83	103.15	103.74	106.1	105.45	104.69	106.08	104.35	102.61	107.33	106.29	102.87	105.09	104.11	107.24	106.1	102.89	106.77	105.95
110.39	112.72	109.64	110.46	102.78	110.46	112.99	114.05	116.92	111.87	109.21	108.94	114.32	114.07	109.63	111.5	111.05	112.3	104.94	111.7	110.33	113.51	108.94	114.13	112.3	108.55	110.06	109.57	116.52	114.71	106.13	108.24	110.95	107.95	108.62	116.43	110.9	111.42	113.16	110.79	108.56	112.1	112.28	113.9	108.38	112.93	111.26	111.25	108.67	108.69
110.98	107.05	110.58	105.96	108.1	107.45	104.47	105.98	103.07	104.02	107	105.1	107.27	107.4	110.73	106.31	103.39	109.11	109.65	109.42	105.76	105.2	104.23	106.69	108.57	106.81	108.89	110.81	104.43	102.19	112.71	108.15	104.1	103.09	107.82	104.57	108.86	108.17	109.56	104	110.85	104.86	103.17	105.33	107.05	107.34	107.44	105.19	106.55	107.36
106.81	106.18	106.78	102.81	105.14	103.84	105.55	106.03	105.22	105.74	108.71	106.81	105.17	106.5	106.31	103.59	109.21	108.89	108.6	103.49	102.84	104.12	104.86	108.99	108.03	107.94	106.09	98.383	101.7	109.55	101.72	107.44	110.07	105.53	110.03	112.41	103	99.346	108.62	102.01	109.01	105.57	107.44	107.72	108.61	109.93	108.17	104.03	102.72	109.85
110.13	105.39	108.2	99.433	103.7	107.21	105.6	102.45	100.59	102.91	112.83	106.75	106.97	104.92	104.41	108.88	107.11	103.78	108.52	106.56	105.1	104.09	105.85	103.65	102.96	101.52	109.95	102.9	101.96	105.27	103.88	103.18	105.37	102.06	100.92	102.28	103.69	102.93	109.14	108.55	106.07	105.16	109.51	110.63	106.89	104.19	100.82	105.37	102.38	106.15
104.33	101.05	105.54	107.6	105.33	110.21	106.76	105.47	106.21	103.82	102.61	103.98	103.95	103.52	107.57	109.18	110.81	106.56	102.11	107.52	105.47	105.18	105.69	105.72	102.9	103.13	106.18	105.69	104.88	108.36	102.68	105.17	105.57	108.36	105.52	108.91	104.21	99.706	109.41	104.37	105.09	105.51	110.61	109.58	99.929	105.42	104.03	110.83	105.74	110.37
114.42	112.58	108.85	112.17	115.76	106.89	115.65	111.86	111.61	111.35	114.65	109.66	111.94	111.31	112.54	111.78	115.46	111.43	109.55	114.79	114.05	112.7	109.65	115.86	116.73	113.72	115.15	112.43	112.81	115.87	112.5	115.17	112.55	115.62	113.04	112.26	108.16	113.24	109.32	112.5	116.12	112.94	109.27	115.86	109.07	108.91	112.58	112.03	112.3	117.54
106.89	114.02	111.01	110.15	112.55	114.6	105.65	107.7	112.47	116.72	116.43	110.23	114.54	114.07	113.77	111.61	110.09	115.45	110.83	115.13	115.86	118.83	107.15	115.62	110.94	106.79	113.51	111.5	114.04	110.96	113.53	114.39	112.14	113.51	111.06	118.49	109.46	113.55	110.39	109.16	116.14	110.08	115.83	114.18	109.19	114.65	112.93	109.15	112.21	109.16
104.59	103	103.52	109.69	103.6	103.11	104.77	108.54	97.906	100.65	102.28	108.47	101.14	104.06	104.5	104.67	106.82	103.27	106.29	107.28	103.92	108.53	105.07	105.65	102.62	103.91	103.63	106.11	102.6	103.57	106.74	102.59	105.17	104.39	99.681	103.41	103.8	103.28	104.52	105.22	104.71	107.95	104.95	99.017	108.89	106.5	103.7	107.27	105.93	103.93
104.53	103.89	111.62	105.53	106.98	107.04	102.56	107.69	105.85	104.24	107.34	105.15	104.97	104.41	106.6	108.55	104.74	100.27	101.91	104.22	108.42	104.02	107.19	101.66	109	104.01	103.45	105.96	103.77	104.29	103.35	102.78	105.74	104.09	105.96	102.79	104.89	104.68	108.06	107.3	103.22	104.8	102.86	102.38	106.1	105.71	103.26	103.74	102.22	98.243
118.46	118.83	118.55	119.12	122.32	118.22	116.23	118.42	116.79	117.63	118.2	120.88	118.12	118.05	114.28	119.03	117.46	117.41	118.54	118.67	114.52	115.51	120.56	121.63	116.14	120.29	116.56	115.8	112.69	120.63	118.03	119.03	119.59	117.68	119.79	117.22	118.22	118	117.8	117.49	120.31	115.91	118.61	118.53	122.27	115.91	118.52	116.56	123.74	116.28
115.05	117.84	120.99	120.28	119.63	116.35	116.84	116.56	114.75	120.53	119.96	117.06	119.27	118.43	115.78	112.93	117.44	117.14	118.39	117.72	120.16	119.2	119.63	117.5	114.01	122.4	123.54	115.73	116.5	115.62	117.9	121.34	118.22	116.71	119.12	115.29	118.64	115.3	114.63	113.24	120.67	115.27	117.67	118.59	119.92	118.66	119.13	120.7	121.49	119.12
97.01	97.064	97.762	94.305	99.219	103.69	102.57	97.034	93.756	98.665	101.64	102.34	101.65	98.874	102.63	103.27	100.02	97.204	103.06	102.62	95.03	101.44	97.65	103.8	95.61	102.87	99.127	100.24	104.05	103.29	104.76	100.8	100.79	102.5	101.27	99.156	99.854	100.52	97.428	96.642	97.933	96.296	98.725	95.358	98.256	98.433	98.921	95.516	100.21	98.703
108.16	105.79	106.9	101.96	101.83	105.24	102.69	103.74	106.15	107.27	101.93	103.93	105.84	103.01	106.69	102.54	109.11	106.02	105.67	101.92	101.24	107.03	98.529	106.59	101.26	101.19	107.21	105.01	104.41	103.36	98.827	106.56	105.37	103.56	107.28	98.831	108.03	104.78	101.8	106.27	103.55	105.37	106.79	101.07	109.55	108.28	105.95	103.57	108.09	101.95
109.79	113.33	109.81	109.2	106.05	108.92	112.15	111.43	110.86	108.88	111.29	109.8	105.41	105.24	113.13	109.35	113.89	108.26	112.94	108.47	109.14	111.9	110.33	106.68	108.99	108.09	109.35	105.16	109.32	107.18	108.9	109.58	112.05	110.2	107.47	107.68	108.26	113.78	109.84	113.04	108.37	110.75	109.54	113.51	107.3	109.07	108.37	113.82	109.8	110.95
109.62	109.46	116.47	111.32	110.65	111.42	112.11	112.56	107.48	109.44	113.35	110.58	108.25	110.24	109.36	106.63	106.96	111.2	107.74	116.04	115	107.04	112.09	110.6	107.26	108.67	110.68	106.9	110.06	110.68	111.76	108.29	112.39	109.61	111.85	112.71	109.18	109.63	113.29	108.84	110.55	112.4	105.93	110.5	106.28	112.77	112.18	110.52	112.42	109.62
103.44	102.47	102.24	102.04	105.18	106.54	105.94	107.56	102.6	105.06	103.98	103.87	98.65	104.26	105.65	97.959	105.45	102.22	103.47	105.69	104.07	102.94	103.43	103.14	107.15	104.17	106.27	103.16	101.09	102.33	104	104.52	102.73	102.86	105.41	105.62	107.58	102.56	105.17	102.95	102.17	106.24	104.35	102.92	105.06	109.08	105.73	101.34	106.21	105.01
102.08	103.44	97.128	97.422	98.922	98.629	97.208	102.19	102.37	102.93	101.68	102.76	102.26	99.001	99.681	101.95	100.16	99.395	100.54	104.14	102.12	99.515	97.824	102.19	99.654	100.11	99.971	101.69	97.149	101.01	98.215	101.09	104.1	100.4	104.69	99.97	102.35	103.41	98.819	103.07	95.053	101.43	98.447	102.05	104.36	99.796	97.985	99.349	100.8	102.14
97.854	99.062	102.49	96.316	101.26	99.29	98.662	101.07	100.88	95.881	106.74	100.81	99.949	93.628	101.21	98.583	104.86	101.57	97.451	97.951	99.981	100.3	98.419	100.52	99.514	102.23	98.765	99.01	102.11	99.23	101.1	99.92	101.32	99.085	100.46	102.3	103.01	100.04	99.738	98.667	95.99	99.422	99.852	105.84	100.48	97.244	103.2	99.236	102.65	99.114
106.14	105.33	104.85	103.82	106.03	107.21	104.23	106.52	105.89	109.46	107.19	108.21	105.29	106.63	103.77	107.06	103.59	109.14	105.4	106.57	101.56	100.1	103.49	107.02	104.12	101	106.79	100.41	103.56	111.39	102.51	109.95	102.35	102.8	103.1	107.87	105.47	107.29	106.08	103.18	102.88	105.39	103.09	109.89	107.28	101.92	102.17	99.744	103.33	102.78
109.13	111.96	111.87	113.99	111.39	112.2	111.3	110.38	111.88	112.61	109.98	112.99	113.53	110.21	112.42	109.68	108.16	112.44	110.01	111	112.67	109.26	117.15	112.73	108.15	111.98	114.61	113.29	110.13	109.51	109	108.97	114.16	107.52	112.14	111	113.84	108.09	114.03	113.42	110.39	111.66	108.19	112.37	111.13	111.06	109.98	109.43	113.4	112.65
105.72	108.31	106.02	109.96	105.2	104.05	107.63	106.41	105.68	105.41	107.1	102.27	107.28	105.02	104.87	110.15	107.08	111.78	104.14	105.87	102.49	111.32	109.76	107.57	110.21	106.08	106.03	105.7	104.95	101.47	105.3	106.84	109.81	109.84	108.22	108.93	108.01	102.65	108.65	102.48	109.67	105.15	106.51	105.05	109.64	108.68	104.41	110.62	104.13	102.58
101.11	94.731	95.53	100.33	100.89	99.935	98.054	97.835	94.181	100.02	101.34	96.904	102.52	98.822	97.44	95.878	102.96	96.121	102.41	97.117	101.28	103.42	97.489	102.68	99.344	95.502	99.043	97.533	103.94	98.373	100.8	95.589	97.75	95.773	105.45	107.12	102.16	99.72	95.835	95.927	104.85	93.441	96.212	102.43	104.46	103.68	98.961	95.903	99.967	104.29
104.75	106.17	103.16	104.27	108.19	109.82	108.35	104.03	107.41	105.92	105.27	104.68	104.91	108.17	104.92	106.28	104.49	106.77	108.79	109.38	105.52	105.49	110.17	106.92	105.52	111.77	106.86	109.51	102.43	101.83	108.94	103.38	108.29	106.37	110.58	104.1	106.61	105.95	112.5	109.26	107.66	103.9	106.58	109.4	110.35	106.71	107.2	105.25	105.03	104.62
98.95	101.33	97.617	95.519	98.341	97.996	97.772	100.07	96.51	107.28	96.409	97.836	103.18	98.34	100.05	95.945	100.73	103.04	99.877	98.735	101.47	104.2	97.35	96.351	103.58	100.61	97.657	100.15	103.35	95.715	99.491	96.092	103	92.887	101.17	99.957	98.224	104.22	104.52	101.42	99.222	101.59	98.496	99.271	100.1	97.642	99.935	100.48	99.336	97.408
103.65	100.7	104.14	107.38	108.12	108	105.03	104.06	107.51	108.96	107.37	106.13	104.46	106.35	103.87	106.6	106.07	109.61	110.4	107.91	105.18	104.38	106.67	107.7	107.75	104.72	103.94	107.71	104.38	105.15	108.93	106.19	107.72	105.95	104.87	106.98	104.03	105.63	106.52	102.36	99.001	105.37	108.62	106.23	104.91	105.36	102.33	108.87	104.15	105.96
109.79	110.65	112.08	117.06	114.36	109.13	113.52	112.35	111.17	111.38	108.07	108.84	112.42	111.1	109.1	111.87	110.51	112.79	110.5	108.19	107.33	118.54	114.12	110.08	110.29	111.24	111.97	111.4	113.45	118.18	108.58	113	115.61	113.26	110.64	113.47	113.49	106.83	113.51	105.33	109.88	112.7	111.85	114.49	109.76	110.91	113.25	110.68	108.75	108.79
109.42	105.19	104.08	107.28	104.57	103.81	104.88	109.97	104.79	104.27	103.23	104.72	106.6	107.06	101.68	105.08	107.31	105.97	106.84	99.479	105.6	108.78	107.26	104.71	105.12	103.61	110.64	104.84	105.77	105.77	105	106.08	106.56	106.79	104.86	102.62	106.63	106.28	104.59	108.06	105	107.18	107.63	105.08	103.42	103.44	102.07	108.77	102.29	105.92
104.43	102.25	107.27	113.77	109.23	108.59	106.65	106.53	106.22	109.23	103.99	105.67	110.09	108.69	105.02	103.94	105.55	107.8	107.07	109.31	107.16	110	106.22	111.41	99.548	104.57	109.17	104.82	106.76	104.47	105.94	106.92	104.07	110.32	104	105.75	106.98	109.68	107.65	105.05	105.66	106.71	107.43	110.84	104.23	105.05	106.86	106.6	104.84	105.6
103.16	100.58	101.89	104.89	102.68	105.96	100.44	104.13	106.71	103.17	103.08	100.75	105.13	105.1	103.45	110.52	104.78	98.528	101.11	109.24	102.23	105.22	102.99	104.1	107.48	100.82	95.415	104.08	105.93	104.62	102.01	104.76	104.94	106.11	100.79	107.22	106.34	104.08	103.07	103.95	106.45	104.33	103.45	104.82	105.36	101.6	104.71	103.88	99.648	104.2
96.983	99.086	104.76	101.87	95.994	97.696	100.05	104.08	102.3	101.26	96.487	104.46	105.05	100.42	99.062	102.75	102.92	100.94	101.22	103.29	96.607	99.751	99.406	100	100.06	99.406	101.9	99.259	96.782	105.17	98.965	98.604	100.74	97.379	99.583	102.49	94.683	100.88	100.67	101.36	101.95	100.48	99.722	101.63	103.28	98.184	98.667	103.03	105.14	100.29
104.52	108.07	106.46	106.37	109.7	109.1	105.77	104.79	103.28	109.15	107.45	105.98	102.73	111.07	112.01	107.82	103.46	103.92	101.52	106.72	104.55	106.96	108.46	107.21	106.11	106.08	104.08	107.15	104.52	107.17	106.1	100.66	108.57	106.82	105.92	104.85	107.85	108.22	108.28	106.09	108.93	111.62	100.7	103.5	108.52	108.01	109.51	102.65	103.87	104.45
110.25	104.58	110.28	106.63	113.15	110.34	106.86	107.53	108.57	107.8	109.91	111.34	110.35	114.44	107.51	107.16	108.68	110.12	103.43	107.96	109.11	106.72	112.15	106.25	111.18	106.27	110.25	111.82	110.89	110.66	110.85	114.45	108.77	112.72	108.23	111.51	110.07	111.03	107.19	107.89	106.86	109.27	107.55	110.3	106.64	109.88	110.72	109.31	110.59	113.81
98.884	95.845	97.19	99.742	101.15	101.95	101.3	99.851	97.812	99.785	101.62	95.705	103.67	99.348	94.458	103.88	102.14	102.11	99.313	101.78	102.2	96.323	101.79	102.62	100.62	103.72	96.353	100.8	103.44	96.578	94.947	97.716	98.847	97.016	97.625	100.1	96.97	99.445	99.803	102.53	98.878	101.65	103.27	97.705	98.366	96.853	101.3	99.926	95.587	96.735
105.92	101.61	100.9	106.04	107.9	101.89	106.88	106.89	106.78	106.62	107.06	102.51	102.82	104.39	107.99	107.2	103.9	106.04	104.62	104.03	108.99	107.8	109.49	111.65	107.62	107.03	108.53	103.6	103.3	104.69	104.18	103.45	101.37	105.11	108.93	107.98	104.24	106.43	103.49	107.27	106.36	105.68	103.67	105.36	103.14	108.48	108.92	106.33	104.11	108.89
104.46	105.39	98.851	105.98	103.85	107.16	103.6	104.62	104.66	106.78	103.31	102.22	102.94	100.78	106.91	102.55	103.83	104.66	101.99	102.03	107.12	104.06	101.94	109.02	102.45	101.54	105.92	105.17	104.64	105.61	103.22	106.16	102.89	108.22	108.02	103.63	106.3	108.72	102.29	104.29	103.56	103.25	106.61	106.21	105.66	101.69	108.51	105.12	104.83	99.025
112.72	112.99	109.35	111.94	112.72	112.33	109.31	109.43	110.75	113.46	113.72	110.9	110.88	110.05	109.58	105.09	109.89	108.05	108.98	108.75	112.79	115.23	112.43	107.32	114.88	113.81	111.35	112.59	116.22	111.94	114.18	113.48	108.14	115.78	112.35	107.16	110.2	116.22	111.42	110.61	106.27	107.46	109.63	113.55	106.5	109.84	116.93	116.44	112.15	109.21
104.39	100.59	102.96	102.93	97.877	100.5	100.37	96.814	97.345	98.406	102.82	100.9	103.34	101.88	102.92	100.38	100.43	103.64	98.6	97.892	100.88	98.506	99.411	98.662	101.24	102.92	103.61	102.79	101.53	102.62	95.901	94.759	98.69	102.44	96.338	100.23	103.4	103.56	97.552	97.347	102.4	101.43	99.269	101.5	102.56	101.86	98.594	101.36	102.85	107.28
102.6	108	107.24	101.01	108.42	106.74	105.76	110.19	103.84	105.8	102.31	107.59	105.24	105.55	104.1	103.46	104.51	104.95	105.36	105.7	106.69	102.13	107.1	108.54	106.26	105.36	106.33	104.38	105.92	99.746	103.06	105.87	104.15	110.09	102.13	103.13	105.06	106.67	105.6	106.28	109.41	105.43	108.81	104.01	105.9	106.76	105.93	104.83	104.13	108.03
109.34	110.26	105.62	110.91	106.05	107.59	107.5	103.36	105.93	103.65	104.97	104.85	104.99	105.46	103.58	107.95	107.31	105.65	107.35	105.18	107.42	103.51	104.84	109.87	107.91	106.87	103.65	105.62	102.52	107.39	104.82	99.127	102.41	108.73	105.32	103.74	106.16	106.47	103.98	104.66	105.76	108.1	113.69	106.75	109.07	105.02	105.51	109.52	104.3	105.07
103.33	100.04	102.96	100.66	99.932	106.71	99.034	101.28	105.32	105.61	105.24	104.26	102.67	104.12	103.09	110	105.56	99.183	110.46	107.85	99.976	104.3	103.87	103.06	102.33	106.66	113.61	102.92	105.52	104.5	106.46	104.83	104.42	106	105.03	107.6	102.12	106.56	107.1	102.47	102.6	106.11	102.8	102.98	110.13	105.22	100.24	105.98	106.14	108.71
104.48	102.09	102.64	104.09	109.13	108.67	102.14	103.23	104.63	103.68	103.67	105.11	100.67	102.18	107.38	102.57	101.67	108.48	106.21	103.92	104.52	103.21	107.63	103.53	104.74	108.91	104.46	102.45	103.12	102.77	109.14	103.9	106.55	106.5	108.42	102.65	106.89	102.52	101.6	108.4	101.88	103.27	104.2	103.31	106.37	103.85	104.75	106.41	105.84	106.47
98.304	100.89	98.809	101.11	98.489	97.729	102.03	101.73	104.46	102.52	101.97	98.014	101.46	98.215	100.1	96.369	102.79	106.23	97.762	101.36	97.953	98.407	101.12	98.946	101.92	99.329	98.854	102.99	100.21	98.154	98.503	100.67	103.9	99.567	102.87	97.194	100.6	100.96	96.952	103.61	98.716	103.01	103.2	100.18	99.977	99.878	101.6	105.11	96.469	95.221
109.2	99.214	105.91	104.36	104.57	108.36	106.59	103.52	106.43	105.89	101.71	105.86	103.38	103.06	105.14	103.72	104.83	108.09	104.25	103.57	107.13	103.77	102.44	103.67	99.141	106.1	101.78	103.25	99.769	102.95	106.99	103.89	102.56	100.46	105.64	105.13	103.27	105.02	107.59	108.93	101.07	105.96	97.484	106.74	108.66	108.98	102.24	108.36	109.38	106.62
102.95	109.25	112.63	108.83	107.42	101.51	104.81	108.27	105.21	102.95	102.67	107.38	107.68	106.91	104.42	104.9	105.44	105.12	108.44	105.59	103.35	109.53	104.94	101.77	106.01	104.76	108.7	100.62	102.48	103.33	107	106.52	103.07	106.31	104.77	103.63	104.85	106.67	104.26	103.02	106.04	109.29	105.51	108.85	105.71	104.65	103.18	102.98	105.15	107.71
110.86	111.53	107.46	111.24	110.74	111.39	112.16	110.29	112.38	108.69	114.07	108.9	109.29	112.02	109.47	107.66	107.95	110.26	113.39	114.66	107.11	108.36	109.97	113.52	113.52	109.38	110.93	111.73	112.19	114.89	110.28	110.84	110.56	114.91	107.31	110.79	111.86	112.48	113.49	117.21	113.82	108.37	109.31	112.55	115.39	114.39	113.91	114.53	104.44	113.65
103.53	106.7	98.191	101.77	104.14	102.35	102.48	104.13	109.22	102.46	104	102.08	102.23	104.98	106.05	103.83	106.17	105.86	101.53	103.98	104.61	104.58	106.95	100.29	101.79	100.52	103.21	107.27	101.45	107.54	106.13	105.29	109.61	103.89	104.95	104.7	99.779	107.34	105.12	103.45	106.22	106.82	104.29	106.04	106.95	105.94	106.69	106.21	106.21	102.04
108.06	100.72	108.6	104.39	110.36	105.69	105.09	110.53	107.26	106.03	102.71	108.4	106.55	107.51	105.28	101.53	109.38	108.67	104.28	108.19	106.48	107.1	101.84	105.13	105.13	100.44	104.9	102.32	105.52	105.8	110.83	102.13	95.865	104.71	105.44	108.09	104.32	101.92	105.31	107.87	104.37	102.13	108.79	102.31	104.6	110.43	108.45	108.62	107.08	107.38
99.527	98.641	96.633	100.3	97.55	94.575	98.3	102.98	97.746	100.66	98.89	95.52	98.363	101.11	95.394	102.13	101.3	95.96	101.59	101.63	99.552	105.49	97.754	96.717	103.1	100.94	99.373	100.7	102	99.872	105.39	100.81	102.8	95.263	99.921	97.85	98.702	101.54	102.62	100.87	99.098	101.29	102.55	102.01	103.37	100.49	100.2	95.857	101.72	101.83
105.69	107.4	104.29	101.03	107.56	104.01	101.17	110.18	105.75	104.75	101.61	102.74	101.43	104.69	102.91	103	104.93	101.58	101.3	107.59	102.49	101.92	103.99	105.88	98.221	102.72	107.41	103.24	105.36	103.75	103.3	107.76	105.65	101.83	100.97	107.01	104.2	106.52	100.19	106.47	102.57	98.687	104.97	104.08	106.85	101.55	105.91	102.23	106.38	103.67
108.2	104.23	105.85	109.98	106.95	107.65	108.69	107.14	105.67	108.95	101.87	109.65	107.62	106.08	107.64	102.88	107.93	106.63	103.99	105.13	106.93	108.9	108.47	107.82	103.96	106.5	102.56	106.26	105.96	110.14	102.91	104.87	105.33	108.03	105.85	99.16	108	106.29	108.91	108.1	107.35	103.11	105.46	106.02	109.32	108.4	106.87	103.88	108.56	105.03
116.11	114.93	117.74	113.65	114.42	113.44	106.64	113.82	111.9	112.79	109.73	110.84	110.96	112.03	110.67	111.87	110.69	113.87	113.07	110.06	105.23	113.14	111.2	109.64	109.16	114.03	108.77	109.58	113.18	111.62	112.07	111.67	110.6	110.74	107.83	114.75	115.26	111.51	110.16	108.64	113.64	110.89	111.38	107.28	111.72	108.36	113.88	110.74	107.27	113.86
103.66	108.92	103.13	105.42	102.09	107.29	103.36	105.93	101.01	108.09	103.02	102.65	105.77	109.02	106.68	104.97	104.87	102.05	107.54	103.6	106.82	103.25	105.51	106.35	102.67	103.32	105.5	102.87	109.17	102.08	102.56	106.75	109.44	105.57	102.68	104.76	105.46	107.62	101.74	107.77	105.55	107.71	100.96	106.49	100.2	100.82	104.88	107.03	101.88	101.63
101.81	102.52	97.672	102.84	101.73	98.894	99.95	97.834	101.02	99.307	99.187	103.24	102.22	103.38	99.603	102.65	101.03	99.992	95.469	102.69	101.13	104.41	100.06	100.32	101.85	103.23	101.24	103.4	106.21	103.19	103.28	100.75	98.085	99.397	97.866	98.485	96.783	103.64	99.477	102.15	98.859	102.33	102.32	98.724	100.04	100.07	102.03	103.74	106.65	102.48
104.84	104.24	105.89	107.2	104.03	103.99	104.05	104.96	107.85	103.85	105.42	102.48	107.4	107.45	101.06	104.15	100.32	99.747	100.9	100.8	104.24	103.94	104.59	109.03	104.06	103.9	104.09	99.412	103.64	102.47	104.55	103.56	106.79	101.32	103.21	109.66	104.06	104.91	104.42	107.66	106.97	99.696	100.44	103.31	104.22	103.05	100.82	100.18	104.36	109.64
114.59	115.33	116.6	115	115.36	115.48	118.5	115.31	114.92	116.88	116.63	118.36	116.57	122.23	113.17	115.78	119.07	108.85	118.96	115.62	122.2	118.46	116.01	119.02	117.82	124.93	120.66	119.11	117.3	114.74	117.18	115.43	116.73	119.16	118.63	118.88	119.43	117.69	115.25	114.5	118.61	115.38	116.23	116.57	117.94	116.12	118.47	118.24	122.2	116.76
99.79	104.56	102.3	100.45	102.02	108.09	101.53	108.25	103.61	107.88	100.93	103.43	105.82	102.5	103.93	106.43	103.56	103.76	103.72	99.507	105.69	102.38	106.19	101.73	106.46	99.264	106.59	98.692	97.976	105.11	107.4	105.39	105.47	95.706	100.23	104.72	105.19	108.12	106.28	99.275	99.108	98.547	101.59	105.03	103.89	103.88	102.98	104.24	103.66	106.5
106.66	103.39	106.08	108.29	105.37	108.6	108.46	102.77	103.89	107	106.92	107.99	111.92	107.67	106.67	106.52	107.6	104.19	106.82	107.53	105.29	107.57	106.65	108.06	106.66	106.42	107.36	104.9	107.14	104.96	106.61	104.52	104.97	106.64	104.5	106.41	107.59	105.3	106.75	105.43	104.97	109.46	102.77	105.37	104.72	105.36	105.25	105.07	108.38	103.47
103.47	108.11	104.62	102.34	102.78	109.84	108.89	103.22	108.86	107.42	105.92	108.52	102.75	106.18	105.26	103.43	101.51	107.19	107.33	103.66	104.94	107.98	104.41	101.73	104.95	103.87	105.76	102.54	106.45	106.96	103.97	106.48	106.14	107.53	103.62	103.98	98.517	103.13	109.47	104.74	104.82	104.89	106.62	107.44	101.45	103.66	104.89	103.16	107.58	102.69
105.14	102.39	104.55	107.25	105.76	107.78	106.88	108.14	103.07	105.75	102.2	101.68	109.89	109.23	104.62	104.24	102.09	103.74	105.49	108.89	105.91	107.29	101.32	103.35	100.83	106.94	106.04	104.59	107.62	105.67	104.38	103.13	104.6	108.06	105.91	108.28	105.55	107.1	104.47	108.42	100.59	100.94	103.26	105.51	108.1	101.67	105.52	105.59	107.91	106.21
107.73	107.93	111.3	112.95	104.45	108.54	108.6	112.78	112.92	112.4	113.53	110.55	110.29	110.58	109.05	110.46	107.04	108.7	111.45	107.82	112.69	104.43	108.74	110.47	112.24	111	111.1	111.39	110.2	112.01	108.56	108.47	106.45	114.64	114.54	113.07	109.23	109.03	110.62	110.12	111.82	112.72	109.75	113.56	109.36	113.74	110.46	111.78	109.44	109.02
104.95	105.27	109.69	105.58	107.73	108.91	106.09	108.29	105.31	106.6	106.33	103.6	106.4	102.63	107.5	104.33	107.27	107.26	107.44	112.74	103.73	106.83	107.66	109.86	108.48	107.56	104.65	106.24	109.62	106.21	109.99	108.41	108.33	111.46	108.01	108.74	108.85	108.85	108.78	106.27	106.15	107.32	109.07	107.62	108.7	109.07	105.76	105.62	104.72	106.89
104.76	106.66	103.87	107.62	99.856	108.04	108.74	105.59	108.39	108.44	107.32	107.52	108.32	105.93	108.5	103.08	102.7	107.14	103.84	106.35	104.95	101.82	107.97	103.6	106.76	102.91	105.63	103.87	101.48	104.13	107.43	102.47	105.87	102.05	103.7	107.94	104.72	104.18	105.64	104.48	111.77	110.4	103.94	107.08	103.71	106.82	104.34	101.2	107.49	104.33
99.511	98.732	100.98	101.7	99.707	98.391	99.923	100.16	97.053	102.63	101.63	103.29	102.96	96.037	98.89	98.109	97.493	100.73	106.93	100.94	96.194	103.27	102.28	102.13	99.069	104	99.713	100.07	97.262	94.26	103.98	96.796	97.922	100.77	100.3	100.46	102.87	97.814	99.946	100.83	104.8	102.13	100.84	100.82	98.534	100.95	95.702	99.267	102.09	105.21
111.22	107.68	107.1	102.45	106.34	106.9	110.47	108.52	106.89	107.2	105.37	105.56	109.82	102.28	102.93	106.87	105.29	109.7	104.84	107.02	103.49	108.61	107.42	104.94	109.42	103.55	101.96	108.69	108.11	106.16	103.42	103.23	99.961	104.99	111.47	102.78	103.6	109.6	104.14	107.1	105.23	105.99	107.31	104.23	107.24	102.81	106.64	104.3	104.37	102
103.4	100.04	97.464	96.879	100.07	103.31	96.482	100.45	101.03	100.17	102.92	99.861	98.532	95.59	99.898	101.43	101.6	98.066	102.25	103.9	99.479	105.95	97.842	100.48	96.34	100.91	97.1	101.01	103.91	104.93	100.6	102.98	95.652	102.66	101.24	101.3	102.94	97.989	100.9	98.561	102.58	99.694	101.22	97.174	101.02	96.603	102.36	101.25	102.42	100.36
114.28	109.86	112.24	111.17	110.65	114.47	110.52	115.49	113.5	114.22	110.87	114.15	114.61	110.98	114.09	111.59	113.33	106.68	112.75	110.23	111.23	113.34	112.2	109.41	107.61	110.04	111.58	114.88	111.89	111.18	109.98	112.39	109.94	115.91	115.67	115.02	106.6	108.12	112.46	113.29	114.27	116.04	112.38	112.56	112.53	114.06	112.02	111.76	113.49	114.89
110.19	108.79	115.68	109.94	107.29	107.5	109.06	108.38	108.71	113.67	109.4	106.82	107.33	110.67	110.25	109.46	107.74	114.67	113.39	106.36	107.89	110.25	110.96	112.46	109.4	112.58	107.59	112.43	111.77	109.42	108.64	109.6	111.23	105.06	113.29	110.16	113.21	107.2	110.94	108.46	110.37	110.52	112.08	112.12	111	109.86	111.93	109.85	108.35	112.07
102.03	107.45	107.56	107.31	107.23	108.52	105.98	104.28	108.39	105.02	101.65	107.52	105.37	109.49	103.85	104.76	106.46	103.49	99.688	105.08	103.98	108.91	107.55	101.13	100.5	105.2	105.12	107.55	106.55	105.71	104.15	106.88	106.52	100.69	102.07	106.52	102.53	105.2	110.01	97.553	110.03	105.78	109.8	101.56	107.43	104.58	106.7	106.65	104.14	109.88
97.122	98.831	98.396	99.972	98.533	99.704	102.04	101.09	100.83	98.441	100.94	98.374	100.24	104.12	97.167	104.44	97.499	103.73	100.38	102.92	102.06	102.71	102.46	99.897	99.426	99.371	96.81	100.24	98.362	103.3	100.49	98.677	100.5	100.19	103.21	101.79	97.357	101.22	98.105	98.255	100	99.325	97.462	100.63	101.35	100.46	95.322	100.09	100.61	100.58
105.14	108.72	103.6	103.2	108.03	101.78	103.53	103.8	105.82	102.73	104.46	104.71	109.6	100.21	107.84	103.85	101.24	104.02	107.53	102.9	105.79	105.31	104.28	110.82	102.65	105.77	102.2	105.42	102.18	108.39	108.12	108.62	104.98	108.61	108.7	108.82	102.01	105.09	109.63	106.84	108.34	105.97	106.38	108.67	110.19	106.79	101.14	104.77	109.77	107.43
106.03	103.59	102.64	107.56	107.97	102.92	102.7	105.16	107.82	106.45	104.77	108.64	103.58	109.35	102.05	105.7	109.21	106.86	107.31	109.48	109.97	108.66	106.4	102.23	105.01	105.8	107.54	104.19	104.67	107.23	100.72	104.41	104.98	106.76	106.72	108.85	109.25	102.52	109.77	103.96	106.99	104.54	104.71	106.07	109.99	103.46	107.07	102.94	108.45	111
105.84	108.48	105.71	104.65	108.58	106.23	105.33	107.66	107.22	102.45	108.76	110.35	104.17	100.82	111.31	109.19	105.34	108.25	107.58	107.42	102.4	106.01	107.55	106.23	111.84	109.11	106.96	110.55	104.11	108.08	108.54	110.68	105.24	105.14	106.98	107.4	110.9	108.3	106.18	102.94	107.76	105.92	106.04	108.6	105.39	105.38	106.72	103.58	107.14	107.11
107.19	103.52	105.7	104.89	103.08	103.64	103.47	107.38	104.62	104.02	103.82	105.93	104.6	104.53	104.04	105.65	106.14	105.12	102.45	104.74	106.23	105.46	101.8	102.61	102.12	106.34	105.58	110.12	105.8	104.02	105.97	103.88	102.05	107.49	106.62	103.4	106.2	107.35	107.58	108.96	105.43	106.68	100.37	102.74	102.12	105.75	100.36	105.13	105.26	99.97
101.23	107.41	106.65	111.92	102.42	106.35	107.04	107.23	103.59	108.99	103.17	104.63	106.62	105.05	104.55	104.28	108.29	106.38	106.45	102.53	110.77	103.08	106.48	102.28	102.57	112.98	107.45	106.84	104.14	106.28	108.66	105.61	104.46	108.97	109.96	103.98	106.96	108.41	106.26	105.91	104.19	109.69	105.05	106.81	106.34	104.91	104.27	103.5	109.69	104.65
96.05	98.922	101.89	104.03	99.197	102.76	98.612	103.48	101.85	96.902	102.23	100.58	97.912	103.98	98.787	97.651	97.673	98.48	100.83	100.94	97.653	99.006	100.13	100.38	104.53	97.18	102.97	102.21	102.23	98.622	96.158	105.43	102.14	104.83	99.094	104.23	95.269	103.21	97.229	102.88	96.726	102.76	98.484	104.89	101.63	99.965	100.83	100.01	102	98.082
106.3	109.51	104.44	103.24	106.84	109.94	104.82	105.04	108.03	108.91	102.89	108.47	105.01	103.52	105.45	101.23	101.93	108.91	103.17	103.47	107.58	101.22	107.15	105.57	109.12	104.96	107.29	101.81	106.57	108.32	105.7	104.17	107.74	106.48	102.87	109.09	101.79	103.49	108.26	104.38	99.814	105.15	104.11	107.41	103.6	104.49	104.99	102.9	108.09	106.59
106.21	107.19	107.97	105.37	110.5	106.97	109.25	102.84	110.44	105.16	106.6	102.65	101.27	107.34	108.38	103.61	114.26	106.27	105.3	108.21	105.22	102.01	107.23	104.94	105.28	107.94	101.57	106.06	109.24	109.82	105.95	107.58	105.53	110.3	108.36	108.11	102.9	103.76	108.44	104.28	101.76	104.91	105.3	103.95	106.17	104.98	101.02	103.38	108.4	107.85
106.4	110.77	107.05	104.2	104.75	108.04	106.99	109.32	108.42	110.36	106.3	103.8	109.01	107.33	107.55	107.04	104.51	102.75	108.51	107.4	106.26	107.86	110.43	106.44	110.45	103.67	104.77	113.47	106.93	107.05	107.88	107.25	109.66	105.45	105.29	100.11	106.63	108.14	107.34	105.26	108.28	106.16	107.86	107.98	110.03	102.86	108.96	110.15	107.66	105.5
109.04	107.72	111.49	110.42	111.17	112.07	113.32	112.51	112.91	110.82	109.38	108.35	110.28	107.41	111.5	113.2	113.49	109.97	109.87	108.03	110.57	111.6	115.8	116.49	113.7	109.19	112.54	110.85	117.28	105.91	114.52	108.83	117.76	110.58	110.16	107.65	111.08	113.41	104.04	111.13	111.2	112.69	111.14	111.76	112.14	112.32	110.9	111.7	108.99	113.06
107.68	103.28	102.94	110.86	103.78	110.23	105.09	104.91	102.94	104.19	107.77	105.76	101.07	108.67	107.47	104.63	105.71	99.237	106.82	105.88	105.72	105.35	106.98	104.65	103.49	106.22	106.44	106.76	104.88	108.32	106.26	103.32	105.53	110.46	103.89	99.761	108.57	105.5	109.42	107.69	102	105.29	104.47	107	103.54	107.32	109.26	104.01	104.02	107.91
109.65	107.72	111.86	111.46	113.48	111.31	109.44	106.58	112.65	111.62	108.81	112.03	112.33	111.19	113.74	108.81	114.01	112.86	109.94	112.79	113.58	109.53	111.53	114.71	107.96	108.29	117.41	109.31	113.01	114.83	112.96	111.79	111.48	111.92	110.18	112.22	117.45	112.82	112.29	108.92	116.77	116.64	113.51	112.81	110.97	115.41	112.47	113.37	113.03	110.72
99.075	104.22	109.26	100.45	106.97	104.41	103.24	99.695	97.83	103.58	102.42	105.28	104.55	103.76	106.66	106.08	101.99	110.13	101.72	105.9	103.8	108.61	101.62	108.44	103.25	104.96	103.51	108.81	103.9	106.03	107.39	105.19	102.18	100.63	101.52	105	107.7	109.87	105.57	99.785	100.96	108.49	102.27	105.57	108.25	104.78	103.46	102.26	103.72	108.67
117.15	117.23	114.34	113.98	112.71	119.1	117.33	116.19	119.59	115.7	114.14	115.2	116.12	115.54	112.53	112.89	118.29	119.58	117.02	117.99	120.65	117.72	114.01	116.45	119.3	115.03	117.37	113.18	121.12	114.16	113.26	114.32	115.26	118.44	113.46	118.36	114.58	120.73	116.59	117.65	113.97	116.44	114.77	114.73	116.43	120.8	120.08	115.48	115.39	119.08
109.21	110.1	104.99	106.61	109.05	104.38	103.74	103.89	109.76	107.15	108.56	109.99	104.8	106.75	105.6	104.66	104.52	106.7	106.97	105.96	103.97	105.01	107.57	106.02	102.3	105.56	101	106.91	100.78	107.91	102.7	105.37	108.09	105.12	100.64	107.2	103.95	109.23	105.34	108.94	108.33	106.19	106.39	110.11	103.05	106.47	101.38	105.7	103.57	107.16
115.18	116.77	110	110.04	111.57	110.73	110.52	115.57	111.17	115.12	109.49	114.05	109.81	120.45	111.93	115.19	112.94	113.56	113.31	118	109.46	114.1	113.6	115.71	111.64	109.44	111.63	112.51	110.55	113.78	116.02	112.71	117.44	115.92	115.12	110.42	118.41	113.53	116.68	109.1	114.83	110.02	111.59	107.98	110.77	110.68	113.67	109.16	118.29	110.9
107.15	106.66	107.6	106.05	103.41	100.31	106.92	103.32	102.33	99.235	103.45	98.304	106.25	108.02	106.07	103.92	104.03	98.962	107.02	102.45	101.02	108.8	103.36	104.47	105.65	106.44	110.62	104.98	106.47	103.56	101.53	100.41	103.12	109.2	109.32	105.13	107.05	107.61	107.77	105.34	103.43	106.47	101.92	106.71	104.74	105.54	103.52	106.29	103.35	104.95
104.87	103.85	111.11	104.78	106.68	107.93	106.48	104.14	108.03	107.75	101.23	100.75	107.95	103.4	98.403	104.21	104.12	103.81	105.45	105.32	103.71	101.82	103.84	103.21	107.14	105.68	100.59	104.73	106.59	106.54	108.37	106.32	105.97	102.85	105.34	108.58	100.84	103.44	104.79	105.11	106.04	109.5	110.38	101.96	107.12	105.45	105.98	107.92	108.57	107.6
101.79	106.59	104.85	112.7	108.14	104.53	107.84	107.98	104.18	99.174	108.56	105.67	107.27	105.36	108.67	105.03	106.96	108.27	106.01	100.88	100.27	110.29	103.89	106.62	104.89	104.28	105.21	108.93	99.546	106.16	105.01	107.81	105.81	107	108.17	109.45	110.4	106.32	106.94	108.09	108.14	105.63	108.07	106	107.74	107.31	105.03	110.31	104.65	107.02
107.91	108.69	106.38	107.14	108.96	106.01	106.02	108.9	108.26	104.86	109.31	103.69	99.652	99.919	104.23	107.78	107.69	106.74	106.74	112.75	109.79	104.91	106.78	101.09	107.32	106.12	105.27	111.95	104.83	106.67	104.51	107.34	108.51	104.46	105.32	107.35	101.94	105.85	99.991	105.35	106.42	109.38	103.74	106.61	106.88	107.45	108.48	108.94	105.11	106.41
98.193	99.937	98.496	102.9	98.2	98.64	95.968	98.697	98.091	97.927	97.94	103.58	97.555	100.69	103.26	99.278	103.11	100.97	98.513	98.044	102.55	102.43	99.851	100.27	96.186	99.508	93.47	99.634	99.275	102.39	101.02	101.27	106.85	100.16	96.098	101.6	100.14	102.24	103.74	102.39	98.45	98.774	97.663	96.996	108.71	101.48	101.89	96.345	102.11	95.989
107.2	101.05	109.13	112.06	106.96	102.07	105.57	105.04	106	107.66	103.67	107.18	105.39	103.03	102.75	103.77	106.86	103.11	106.47	107.75	104.65	105.31	106.64	103.67	107.33	105.88	106.32	108.64	107.2	106.27	102.11	107.42	106.58	110.07	105.95	101.35	104.06	105.63	106.23	102.13	105.69	104.98	102.07	104.72	104.16	104.47	102.08	102.74	110.04	105.26
109.35	104.48	104.13	107.49	104.38	104.92	108.19	109.01	107.51	110.05	106.21	102.13	103.75	103.24	103.43	106.97	103.59	105.27	107.44	103.61	105.31	108.64	107.64	102.52	103.32	106.21	103.22	107.76	105.41	104.37	107.24	104.17	108.55	105.92	105.87	107.37	105.4	109.49	107.16	103.92	106.87	105.54	107.03	105.78	103.49	106.27	107.26	102.42	103.6	101.53
102.96	101.77	101.02	100.69	104.39	99.491	103.38	98.478	100.71	95.65	99.314	103.39	101	101.89	99.426	105.45	101.42	99.154	97.084	97.668	106.85	105.34	100.2	101.67	103.72	100.35	98.205	99.211	101.01	103.73	98.269	101.02	102.74	98.182	98.585	106.18	96.085	96.768	103.25	96.78	99.514	99.437	98.3	100.88	100.59	103.29	99.678	100.6	98.142	99.171
102.08	106.01	102.43	103.26	103.18	107.84	104.54	105.29	105.41	99.189	106.25	106.1	104.28	106.36	106.17	101.61	104.7	104.15	109.18	102.81	104.68	108.16	102.49	100.42	106.85	104.31	104.13	103.17	104.15	97.322	99.984	107.44	102.66	101.67	109.57	105.31	102.51	106.54	99.076	105.43	103.8	101.43	102.02	103.09	109.07	104.65	106.01	105.28	103.2	101.59
107.83	105.52	102.81	103.42	110.25	103.02	105.59	100.21	105.91	105.37	103.57	105.69	107.15	107.6	104.11	102.4	101.93	107.7	101.27	104.62	101.5	107.9	103.53	105.29	106.56	104.43	105.51	105.5	100.93	104.11	103.88	103.55	104.79	107.58	105.97	101.07	102.59	101.87	103.61	107.09	103.88	103	104.22	108.37	102.96	104.68	101.99	104.49	106.13	108.61
111.07	108.31	111.53	111.7	111.97	112.95	107.92	111.61	107.38	106.31	106.6	111.37	115.39	114.58	114.79	114.12	112.64	109.93	110.78	113.48	110.92	108.69	116.17	115.9	111.35	112.51	113.61	106.67	113.85	116.85	112.16	113.62	111.39	112.62	109.96	112.11	115.6	108.21	110.81	111.99	113.66	110.34	109.18	109.71	108.44	112.11	113.75	110.61	112.68	108.19
111.25	104.4	102.53	106.01	108.98	104.6	100.97	101.97	110.28	109.2	103.44	105.35	106.58	104.51	106.21	106.85	109.09	101.5	110.93	107.71	106.8	104.14	101.72	104.05	105.43	104.33	108.43	110.34	108.68	104.14	111.25	107.05	109.35	104.84	105.71	104.8	102.73	106.92	104.76	106.09	103.68	105.47	105.49	109.36	108.52	104.67	107.82	104.96	100.4	105.81
115.34	121.66	117.82	116.86	116.59	115.19	120.46	118.06	115.3	116.49	114.01	120.85	116.79	113.69	117.66	115.63	114.67	115.98	115.18	115.66	118.06	116.09	118.6	115.93	117.18	117.76	118.25	120.53	118.93	116.02	115.58	121.02	118.81	113.2	120.72	118.58	117.72	117.48	115.27	120.88	121.39	114.89	116.92	119.32	118.92	115.46	118.56	118.93	116.22	120.61
108.99	111.75	102.38	103.81	107.09	104.04	105.39	108.93	111.04	106.85	107.76	108.25	106.61	109.45	106.16	106.31	111.8	102.58	109.2	106.38	111.21	105.28	106.78	105.82	104.76	107.88	105.63	109.67	106.06	104.33	104.43	109.56	100.86	107.15	106.44	105.69	105.26	110.59	108.11	108.3	109.52	107.15	106.68	109.03	106.63	108.51	106.8	107.96	105.98	111.29
102.94	103.07	103.91	102.15	102.97	103.39	103.7	105.77	104.13	104.85	104.63	108.58	104.59	101.9	106.04	101.41	103.75	103.33	107.76	98.827	107.07	108.95	103.79	105.74	102.55	107.34	107.49	108.47	106.37	106.96	101.88	103.4	100.79	104.28	106.63	103.89	106.4	104.7	106.75	106.08	101.21	103.76	106.36	111.79	101.92	103.79	104.42	106.92	105.86	100.21
99.685	102.12	99.216	100.37	99.771	101.81	101.39	101.14	99.032	98.392	102.28	98.541	101.22	102.87	99.409	97.817	98.238	100.21	105.03	101.41	95.59	97.357	100.85	99.728	100.89	102.33	100.73	98.54	98.068	100.01	99.629	102.65	101.63	102.54	100.24	94.206	101.3	99.275	96.906	102.01	102.4	100.9	99.716	100.95	101.33	103.1	99.672	102.82	104.48	100.81
110.26	104.21	107.33	102.04	105.87	105.06	109.18	103.48	106.54	104.23	105.61	105.38	108.91	107.72	103.04	107.76	106.48	104.69	101.27	105.5	103.78	105.06	107.26	104.42	102.47	107.73	108.63	103.44	103.95	108.48	104.07	107.54	105.34	103.21	104.15	105.4	103.42	106.09	100.84	104.22	102.85	105.84	105.26	108.08	105.17	105.76	101.89	108.72	103.08	103.4
104.76	106.25	104.2	106.28	107.89	103.8	102.66	105.82	106.1	107.68	109.69	107.67	107.03	105.37	108.5	106.77	107.02	109.56	105.68	106.83	105.48	105.3	106.38	105.21	105.78	109.79	101.24	108.59	108.55	108.47	105.34	107.64	109.26	105.94	106.92	109.68	104.08	106.51	108.01	103.35	109.3	102.58	106.62	108.52	105.6	103.19	103.77	106	106.29	104.51
104.59	105.59	108.53	103.5	105.2	108.23	105.3	107.34	105.15	103.05	110.23	104.66	105.97	105.51	105.43	107.66	107.12	104.6	103.19	108.13	102.63	103.24	105.19	109.13	102.14	105.41	104.14	102.88	108.48	105.73	108.33	106.15	108.42	104.97	102.32	103.59	105.67	106.03	105.19	108.54	108.39	113.32	100.97	108.02	106.56	105.48	105.26	108.63	106.42	107.77
106.96	106.68	101.14	111.8	100.59	102.71	99.07	103.8	106.85	101.65	107.23	106.9	111.32	106.48	105.74	102.83	105.9	105.71	105.27	101.07	102.25	105.9	102.73	105.59	105.15	102.61	107.42	103.04	107.49	100.42	103.13	102.79	104.09	104.44	108.06	103.32	106.66	106.6	102.46	108.13	112.28	105.63	107.73	107.13	104.98	105.04	102.84	105.85	104.57	105.13
110.12	111.72	111.47	112.52	114.17	114.6	109.33	114.91	112.5	112.55	111.19	111.77	114.7	113.24	112.37	113.39	113.79	116.68	116.12	113.63	112.43	114.1	116.14	120.25	115.55	114.39	111.35	113.78	112	110.33	110.32	113.41	114.13	111.49	115.32	114.15	111.18	110.62	113.9	111.32	117.05	114.4	109.82	117.18	108.1	114.54	111.56	111.84	115.17	115.35
104.9	100.65	106.23	106	101.26	99.465	100.95	104.3	102.75	106.69	102.65	107.18	101.92	103.54	103.51	103.87	102.09	100.75	106.18	106.67	106.26	103.53	103.91	105.62	97.84	101.55	105.9	102.22	103.33	99.372	106.33	107.45	107.9	107.52	103.41	105.25	106.71	105.47	105.9	104.59	105.04	103.89	104.69	109.58	104.78	105.46	105.37	105.41	108.25	105.17
101.73	102.76	109.56	108.55	106.97	102.19	101.61	104.29	106.31	105.07	107.25	108.1	106.01	106.39	107.38	106.64	103.53	101.61	106.72	106.02	110.51	108.88	109.45	104.96	103.75	103.66	106.89	102.84	105.2	107.44	105.08	109.49	105.42	105.16	105.44	107.2	105.71	104.88	110.85	104.23	102.14	104.6	106.87	101.34	105.22	105.67	105.12	104.85	106.57	107.99
100.44	99.914	101.93	101.47	102.36	99.29	97.232	101.69	99.874	100.07	102.62	98.754	99.767	104.63	101.03	102.02	97.186	100.06	99.175	97.463	100.2	99.142	99.637	102.25	97.641	100.07	101.2	96.856	98.374	98.864	96.388	97.252	100.84	99.024	100.81	100.79	100.38	98.474	97.649	102.13	99.708	97.293	98.311	97.091	100.13	101.03	99.962	102.27	97.813	99.963
112.37	112.39	112.81	107.13	112.37	108.71	109.9	112.12	105.41	109.45	109.06	110.7	111.54	110.58	111.71	106.91	114.62	111.11	111.68	116.28	113.04	106.26	107.7	112.32	115.62	114.9	113.23	112	108.07	111.19	109.34	108.45	110.53	108.73	112.31	109.84	107.42	112.33	113.92	107.32	106.23	102.94	111.4	110.97	112.98	106.07	106.47	110.06	111.21	110.69
106.22	104.52	100.73	105.44	106.96	106.26	107.56	102.59	104.76	105.3	106.62	106.49	104.19	105.56	102.96	105.41	107.91	107.81	102.87	102.88	103.62	106.29	107.62	104.37	105.58	102.3	106.21	109.16	100.86	105.34	101.74	109.61	107.47	107.86	103.74	105.43	103.23	103	105.69	103.65	106.64	107.53	100.75	107.56	108.37	100.87	106.38	107.81	106.89	104.78
111.34	109.42	106.81	107.25	109.29	106.64	109.06	104.25	103.62	107.29	105.92	108.46	102.18	107.42	108.01	109.63	109.45	106.1	110.13	105.35	108.31	108.18	106.75	104.86	105.03	107.13	106.93	104.8	107.37	104.5	99.168	109.98	106.43	107.44	107.66	108.73	106.21	106.38	101.47	103.8	102.96	104.66	104.67	102.69	102.51	110.02	105.57	103.82	106.78	108.15
104.08	102.52	98.805	103.43	99.797	100.06	100.2	95.233	99.867	99.16	100.85	101.69	101.22	98.073	97.047	97.037	100.41	102.23	98.207	100.39	98.822	98.885	99.691	98.766	101.29	99.266	98.927	103.01	97.618	102.48	98.22	95.955	96.783	101.64	99.729	98.735	99.856	103.03	100.47	101.01	103.2	100.16	100.57	100.17	98.19	104.47	99.235	96.046	100.11	97.573
106.56	103.54	108.3	103.17	105.62	107.41	105.47	102.45	107.25	105.02	108.01	109.63	107.59	104.19	106.52	109.62	108.15	108.16	104.51	106.01	106	107.54	104.4	101.11	105.67	107.35	105.38	107.13	104.89	108.37	99.311	105.62	109.38	107.84	106.52	111.02	104.38	103.4	107.5	106.4	105.95	107.35	107.8	106.14	105.11	104.47	103.9	103.59	107.98	105.18
110.34	109.59	110.55	113.1	110.39	107.1	112.2	110.72	113.52	114.35	113.5	108.3	108.83	107.87	113.3	105.22	110.24	110.61	108.88	108.66	112.55	108.08	110.75	108.38	114.07	116.29	114.16	108.35	106.23	113.07	112.02	104.92	108.51	110.75	109.97	115.96	110.67	110.77	110.52	109.04	108.87	109.15	111.85	106.74	109.62	109.89	109.69	108.83	112.88	109.42
111.21	108.58	110.62	111.01	112.99	105.6	111.49	109.73	108.99	112.43	107.32	111.34	110.72	109.52	107.33	107.82	106.19	109.87	110.56	110.83	110.35	112.3	109.34	116.7	111.81	102.62	107.05	106.97	108.68	108.83	114.24	108.03	107.61	109.31	110.32	110.15	111.12	105.1	106.25	108.12	111.22	109.17	108.7	110.16	114.79	112.48	109.68	108.7	108.49	106.84
109.37	110.92	112.06	110.85	105.2	108.16	111.6	108.58	110.45	108.95	113.51	108.7	110.09	108.31	108.29	107.83	110.01	110.62	114.27	108.83	113.78	112.67	105.29	110.05	113	112.9	111.54	106.15	106.14	110.76	108	111.91	105.9	110.42	112.96	111.81	110.55	110.2	109.19	110.79	110.2	111.33	111.03	108.94	110.49	115.37	109.67	108.72	106.52	107.65
109.53	117.16	112.55	111.53	108.84	115.73	112.63	111.44	109.44	108.45	111.72	114.08	111.24	112.48	111.45	113.14	109.57	114.06	111.31	119.66	112.05	112.23	111.52	118.61	112.66	108.13	111.03	114.15	112.43	109.37	108.29	111.98	108.06	111.93	113.09	111.55	111.26	117.15	112.74	108.87	114.86	121.17	113.55	110.07	110.3	116.16	114.84	109.42	112.37	109.44
112.55	106.15	111.12	111.55	113.46	109.65	111.94	112.48	111.42	104.5	110.76	114.73	111.77	114.38	115.99	108.87	110.21	110.18	112.53	108.49	115.29	112.5	108.65	109.56	110.08	113.09	113.11	112.32	112.95	110.75	113.53	113.83	109.95	116.11	109.15	109.81	112.53	113.95	108.67	110.26	111.85	116.12	107.56	107.67	111.05	108.28	110.3	109.91	111.14	115.46
105.79	108.28	105.75	108.44	103.56	108.85	102.5	107.62	108.18	107.91	105.38	108.94	106.53	104.44	108.84	103.91	107.83	107.69	105.05	101.78	108.15	115.67	103.54	107.09	104.75	105.19	108.75	107.75	108.07	111.76	106.78	103.52	107.7	106.3	109.25	105.79	103.27	105.1	101.17	106.43	105.92	107.45	112.96	108.18	107.2	107.16	106.36	111.82	107.86	102.8
106.56	105.81	105.02	104.62	99.225	105.33	108.06	104.05	104.17	103.51	106.11	107.97	103.19	103.28	104.74	106.26	103.44	103.19	102.83	103.3	104.24	106.57	106.71	103.72	109.68	106.01	108.23	102.79	108.72	104.52	101.36	103.53	104.7	105.04	105.19	102.57	105.89	102.23	102	107.22	108.78	106.71	98.686	107.79	100.4	106.54	105.1	104.67	101.87	107.05
117.58	119.74	119.69	117.25	114.4	116.77	116.35	120.7	115.7	116	118.86	121.08	119.79	116.56	119.68	116.16	124.71	118.92	114.77	113.63	114.73	116.82	119.02	116.46	115.69	115.63	110.43	116.38	117.55	123.3	112.88	120.69	117.57	115.76	118.62	118.95	117.66	119.09	121.31	114.85	119.42	116.78	117.06	119.39	112.84	121.92	118.44	116.51	119.47	120.05
107.91	102.76	104.26	110.2	105.89	106.92	104.48	104.87	106.97	104.01	101.58	108.84	105.87	110.05	106	103.17	105.42	106.49	106.34	102.04	107.41	110.42	107.59	103.39	104.43	104.21	100.24	107.86	107.83	106.1	107.21	105.78	106.84	107.8	105.77	106.51	106.08	106.55	103.28	105.49	106.94	105.07	104.55	106.74	103.07	107.18	103.84	107.69	107.01	105.16
114.16	114.82	117.12	111.89	114.11	114.4	112.45	115.69	116.92	111.97	112.42	114.22	116.23	114.33	113.83	110.09	112.93	111.13	112.84	113.7	112.58	108.1	117.6	113.77	114.49	113.51	114.13	112.51	111.13	111.59	111.22	111.38	113.19	114.07	111.39	112	110.47	112.09	113.61	112.9	106.37	113.07	115.97	110.16	111.86	111.47	116.06	116.15	114.46	114.93
102.12	105.13	107.29	101.3	104.25	102.44	103.07	106.39	104.08	102.2	108.86	102.59	100.76	111.17	105.32	106.57	104.48	106.19	105.9	107.02	108.38	108.2	108.83	109.31	100.21	102.77	105.92	106.67	109.79	104.31	108.52	108.85	110.28	102.52	100.6	108.8	105.69	108.3	104.15	105.69	103.69	104.29	103.4	107.35	108.04	104.42	105.67	105.56	107.22	105.49
106.44	100.9	106.51	107.02	103.39	107.09	111.75	109.25	104.9	109.92	103.63	105.62	104.61	110.61	103.31	107.47	110.04	104.05	103.98	101.34	104.98	105.13	106.12	105.59	110.91	105.26	102.1	105.37	104.72	104.04	106.27	110.49	103.7	102.76	106.57	102.72	108.52	107.68	106.48	107.48	102.96	106.02	101.57	107.4	109.82	110.77	109.69	102.32	103.09	107.88
109.9	107.64	110.26	107.55	108.35	108.62	109.39	113.04	107.41	109.22	111	108.32	109.58	111.53	111.4	111.92	110.03	111.04	105.93	107.12	106.92	109.78	110.1	110.27	106.06	111.15	110.96	110.09	107.98	113.51	110.41	108.78	110.26	109.89	108.83	110.68	110.68	112.87	106.59	109.11	107.52	105.05	106.68	105.7	113.2	111.01	109.83	114.59	112.72	110.76
105.68	100.34	106.43	105.06	105.64	105.24	100.88	103.2	105.53	104.33	105.65	104.62	106.41	111.83	103.61	103.07	104.92	105.55	106.81	105.67	105.7	105.32	106.19	101.65	105.69	99.319	104.93	104.6	100.89	102.79	97.161	105.95	103.79	102.42	106.29	110.59	103.87	104.4	102.31	100.64	100.93	103.15	104.43	106.03	104.35	106.22	105.92	108.34	103.76	104.4
101.78	101.89	111.91	102.82	102.45	103.31	107.1	103.88	105.37	106.66	104.23	102.74	108.98	106.35	103.94	101.56	106.13	108.84	101.76	107.64	103.59	103.32	107.27	108.19	105.84	103.31	108.58	105.59	105.34	109.99	104.33	103.98	102.61	109.94	104.39	104.49	103.5	106.48	105.18	100.8	105.86	104.2	100.42	105.32	105.77	105.54	104.63	103.44	106.77	103.82
119.1	119.86	116.13	116.96	116.78	117.07	117.76	117.93	116.02	114.45	116.09	116.7	115.54	120.68	113.18	117.87	117.3	119.86	119.36	121.68	118.6	113.85	115.35	122.16	118.38	116.82	117.01	115.87	119.53	123.13	117.2	113.04	122.84	119.92	120.03	116.89	117.38	118.72	122.71	119.73	119.59	119.07	118.95	120.09	120.63	115.5	115.17	118.88	114.3	122.68
101.33	102.63	106.72	100.94	102.51	106.28	101.09	102.58	106.91	107.09	102.95	107.41	100.9	98.918	104.27	102.02	103.87	104.49	105.18	103.79	104.03	106.16	105.71	101.71	103.6	100.68	105.51	106.41	101.48	102.03	104.71	104.25	107.46	102.35	113.43	100.88	100.11	99.888	104.41	107.08	100.32	104.12	103.74	104.38	103.17	100.56	107.88	105.34	102.06	105.6
100.16	101.66	99.656	104.54	104.29	100.38	103.43	105.53	95.982	105.74	100.65	101.49	101.37	101.99	103.6	99.141	99.005	101.61	99.023	100.8	98.326	98.311	103.36	100.1	102.2	101.05	98.213	105.28	100.89	96.01	96.701	103.24	99.405	104.59	99.389	103.44	103.63	97.727	104.27	101.45	103.06	105.29	100.31	103.35	99.314	101.78	99.731	102.14	98.946	104.94
112.89	109.07	115.17	114.69	109.65	108.35	112.26	113.6	108.23	111.55	113.01	106.59	108.6	108.48	109.91	111.04	107.56	105.86	110.04	111.01	110.66	110.37	106.87	108.74	109.56	111.28	112.24	111.11	108.22	109.84	106.78	112.6	107.78	102.83	107.7	106.67	107.7	109.6	110.75	111.28	108.65	108.26	110.92	112.14	112.88	109.87	110.21	109.49	110.08	104.54
103.48	98.961	101.31	100.37	99.09	97.432	99.237	100.61	93.7	98.914	99.358	104.19	97.552	99.703	103.74	96.199	102.31	99.497	105.9	99.482	103.02	101.68	100.56	98.657	102.18	101.92	98.639	98.05	99.031	102.86	101.18	102.97	99.922	97.048	98.248	100.35	104.26	98.681	101.34	101.09	103.3	103.86	100.45	100.86	102.08	97.864	104.14	95.324	98.658	95.906
101.77	102.49	103.91	107.44	104.39	104.02	104.08	104.78	103.66	105.72	104.52	101.93	105.98	105.81	106.28	107.1	106.35	107.22	105.38	107.3	102.3	107.32	102.87	104.22	106.16	105.12	107.01	99.825	108.04	107.42	103.57	107.83	102.23	107.26	105.85	108.38	103.89	108.4	103.31	108.61	108.43	104.76	108.33	103.96	109.37	102.95	106.96	106.59	103.08	103.75
98.891	101.79	98.999	102.15	96.858	103.72	106.46	97.523	104.48	98.933	99.693	102.59	99.962	101.21	101.48	101.85	99.414	99.061	94.327	104.94	100.36	103.85	100.17	95.964	99.466	101.08	101.74	98.137	100.79	102.16	100.34	97.969	100.01	100.3	97.714	94.614	100.55	98.681	100.92	99.408	99.296	101.53	98.187	100.32	97.757	100.26	106.7	102.74	103.96	102.08
106.68	108.77	107.35	105.54	99.006	109.25	109.15	108.65	101.71	105.51	106.02	108.42	103.78	103.71	106.14	111.73	98.251	109.38	108.38	105.23	107.88	110.05	103.63	108.44	104.06	108.74	104.23	109.22	102.41	100.43	104.73	103.57	104.24	106.06	106.29	102.48	110.98	105.4	104.49	104.49	106.29	103.56	107.74	109.43	99.739	105.11	107.52	108.99	104.62	109.58
105.68	107.98	106.56	107.01	98.932	107.38	104.35	106.67	104.22	104.56	106.37	107.49	106.24	103.91	101.13	106.98	104.84	104.96	103.52	107.07	108.33	107.06	103.15	105.31	104.11	106.67	106.55	101.87	109.97	102.57	102.45	107.59	109.78	106.2	107.3	104.76	102.23	103.97	102.51	103.05	109.51	103.39	100.73	106.21	108.36	102.85	104.34	105.13	102.29	107.49
106.69	113.44	111.88	107.53	109.93	117.01	112.78	115.04	108.98	114.48	116.96	115.16	111.55	111.01	111.53	110.68	109.87	105.82	110.69	112.2	110.26	113.39	112.26	113.53	110.69	111.36	107.72	110.25	111.31	113.79	114.14	109.11	112.53	108.19	116.89	113.34	108.77	113.71	111.8	111.38	113.79	114.66	113.76	109.94	116.31	114.25	110.72	109.25	114.38	111.7
117.62	113.33	115.34	118.79	113.96	118.44	111.56	118.1	118.07	118.13	113.44	113.39	116.47	118.65	117.48	116.86	117.15	115.3	118.12	112.37	118.23	120.11	116.02	114.95	119.05	117	112.44	117.99	112.98	117.21	117.92	116.27	114.69	117.06	114.85	111.93	115.24	116.84	118.93	111.16	119.44	114.22	119.81	112.76	111.26	119.79	116.08	112.89	115.93	116.2
112.29	110.76	108.76	112.06	111.99	111.46	108.51	109.84	108.81	111.37	115.33	114.31	112.34	112.96	110.87	114.66	113.54	109.63	114.96	113.61	113.29	115.93	106.61	107.75	111.89	114.49	107.28	111.9	110.98	114.3	105.91	114.19	109.3	111.45	117.21	115.02	111.84	110.14	116.57	111.88	115.53	112.29	110.68	106.54	117.33	112.18	108.01	111.89	107.52	113.14
116.07	115.51	118.38	118.5	113.14	115.19	117.01	116.17	120.21	115.15	118.9	115.65	118.68	122.46	115.13	114.43	114.82	117.55	118.25	115.73	118.28	118.41	116.73	116.24	116.81	114.67	118.32	118.99	114.35	116.95	114.22	119.18	115.51	115.39	116.35	118.46	115.79	114.8	121.46	116.5	116.43	117.47	118.09	115.27	118.93	120.95	115.76	122.79	114.19	118.52
103.84	105	106.09	102.35	104.55	104.19	104.25	108.7	104.54	105.1	105.18	107.95	108.67	108.85	104.39	102.04	101.55	105.36	102.41	108.83	104.16	101.55	105.82	103.66	104.46	105.53	104.12	106.48	102.52	104.9	102.07	102.75	101.53	106.94	105.98	103.88	102.19	103.96	105.29	98.928	100.33	103.13	102.02	103.07	104.45	106.85	102.85	101.97	102.93	104.38
110.8	108.67	108.32	112.54	109.89	112.64	110.51	107.3	111.72	112.32	109.91	105.61	114.6	108.96	113.18	110.68	110.14	111.44	108.76	108.36	114.13	113.81	111.03	109.59	112.81	111.66	113.88	110.6	112.78	108.03	108.14	108.64	110.03	112.32	110.47	108.06	104.85	114.59	107.92	111.41	110.29	109.91	111.74	114.44	112.73	106.53	110.28	111.03	108.74	108.9
104.13	101.46	105.42	100.17	106.93	102.74	102.63	102.51	101.29	103.79	100.38	102.57	104.43	104.62	105.26	102.65	109.17	105.56	100.02	105.31	109.26	103.25	106.08	103.9	104.4	102.16	105	110.11	100.92	106.97	105.77	104.96	108.64	107.25	108.85	103.77	109.1	105.86	102.6	105.38	105.61	107.26	107.74	102.46	107.56	105.78	103.26	102.59	100.58	102.29
109.53	112.45	114.94	114.39	114.6	112	114.83	115.52	113.67	116.05	112.45	116.06	110.12	116.79	111.52	114.76	114.19	109.49	112.84	112.99	108.9	108.39	113.57	118.93	109.58	110.12	118.19	112.59	113.49	106.78	109.51	116.68	114.6	111.83	114.39	111.02	111.34	108.2	110.61	107.44	106.1	110.81	112.39	112.98	118.67	111.37	109.45	110.35	113.51	109.77
109.04	108.67	107.93	108.69	108.06	107.33	104.42	107.03	104.05	103.99	108.15	105.53	106.16	107.96	106.19	106.59	103.82	101.25	103.3	104.94	109.93	107.82	107.03	105.33	105.77	109.17	105.95	108.84	104.64	102.65	107.45	104.83	106.38	101.61	101.14	104.7	103.07	102.55	106.33	105.4	109.43	107.61	107.17	102.63	104.73	104.08	106.78	99.497	107.62	103.91
110.11	108.99	111.46	111.52	113.98	110.98	113.38	111.51	114.81	112.08	109.06	107.07	115.2	110.05	108.72	109.45	115.36	110.18	109.23	109.6	113.33	111.52	110.64	106.13	109.11	114.19	105.17	111.58	111.66	105.94	112.1	105.85	114.36	116.77	110.4	111.65	111.77	113.09	112.01	108.15	112.42	110.75	108.64	112.86	108.05	112.23	109.88	113.05	114.01	114.12
102.33	101.43	108.22	103.01	106.34	103.31	100.11	105	102.5	105.66	106.98	108.81	106.04	104.07	103.33	100.01	104.49	105.34	101.55	107.79	104.81	106.88	105.78	105.59	104.08	104.4	103.2	102.43	109.37	102.66	103.04	107.85	102.99	105.58	104.92	108.25	105.2	105.34	101.49	104.28	106.33	102.29	104.54	104.11	104.54	103.22	106.36	103.36	103.11	102.9
107.68	116.33	111.16	113.19	106.55	113.58	111.83	110.82	112.05	110.62	112.53	111.46	106.17	111.92	111.45	110.9	114.77	109.91	110.94	106.41	112.3	109.91	112.14	109.52	111.15	109.08	113.03	112.29	114.07	108.04	113.05	117.28	113.68	110.09	109.12	106.2	111.31	110.38	106.03	110.66	109.02	111.85	108.52	110.23	115.17	108.12	112.33	108.68	111.19	112.82
95.88	97.112	99.835	99.543	100.66	102.76	100.5	102.85	96.699	99.703	99.144	99.199	98.895	97.669	96.139	96.768	98.555	100.93	101.91	96.573	95.255	102.08	100.85	102.83	100.89	98.435	98.825	98.935	98.997	101.27	102.74	102.68	97.822	95.627	102.73	100.72	101.94	102.33	100.31	99.518	100.74	96.831	97.182	101.66	99.762	99.183	101.39	102.53	94.728	97.001
107.36	104.81	108.79	110.71	105.03	106.79	106.85	106.2	110.83	105.66	109.9	102.58	102.34	110.98	108.97	108.8	102.32	105.05	104.73	106.14	106.56	107.12	106.92	103.84	102.26	106.25	108.54	104.03	102.57	104.37	107.34	104.07	110.46	108.53	109.77	103.24	106.3	109.38	105.49	99.901	106.94	103.41	107.63	107.54	105.16	107.84	107.34	107.13	105.35	107.78
101.42	103.23	105.01	105.26	107.28	108.95	105.63	102.19	102.28	104.96	104.9	104.9	105.4	106.08	104.48	102.35	103.65	99.822	101.62	102.13	102.25	100.21	103.85	102.98	106.39	105.51	107.94	107.66	101.3	101.64	105.96	106.87	107.38	104.17	102.08	103.68	101.41	104.58	105.72	103.08	103	101.95	103.1	99.495	105.52	103.48	108.99	104.76	104.59	104.64
106.15	108.45	112.5	106	105.26	104.08	108.14	102.63	106.49	106.74	105.25	109.64	108.15	104.24	107.81	104.19	101.37	110.82	105.51	111.87	108.03	104.53	105.58	100.53	103.01	105.62	103.02	108.62	105.84	108.63	108.13	106.92	105.06	106.51	101.29	100.5	103.92	104.46	104.94	107.69	106.44	102.46	103.61	106.32	104.45	106.42	103.34	104.68	111.23	99.947
104.99	111.71	109.16	113.49	107.18	112.37	112	112.57	109.04	115.31	110.28	111.9	112.42	111.12	112.71	109.06	115.2	109.44	106.46	107.7	110.22	112.89	111.08	110.15	107.24	115.64	110.32	109.41	104.92	111.92	113.1	112.22	112.24	112.24	110.44	109.22	109.32	105.26	111.28	109.36	111.03	109.9	107.88	112.46	111.59	111.35	112.13	108.74	104.61	106.41
99.926	102.73	102.07	103.29	101.82	98.73	103.11	98.924	100.17	100.2	101.12	96.128	96.272	97.238	100.62	100.23	101.65	98.411	98.055	98.401	100.44	96.607	98.28	97.944	93.829	98.706	102.67	99.655	103.47	100.66	94.804	97.905	97.077	101.06	97.38	99.008	96.524	95.935	97.621	96.636	94.042	100.1	100.95	94.744	103.17	98.547	98.897	99.948	101.56	100.6
104.72	104.86	106.09	105.97	104.2	102.89	107.14	112.95	107.17	106.73	106.36	106.78	104.02	106.05	105.92	104.94	102.2	104	103.19	101.53	102.95	102.31	109.91	103.82	108.84	107.74	104.66	109.76	103.7	100.8	107.58	104.89	107.55	106.09	107.51	106.78	104	102.03	104.64	105.47	105.4	106.16	109.07	103.83	103.41	103.63	103.11	105.3	104.04	103.72
113.37	111.62	111.55	110.42	114.14	112.03	112.81	112.58	109.94	109.52	111.88	111.69	109.53	108.76	113.75	114.49	109.48	104.79	111.89	111.73	112.44	115.63	107.27	108.64	110.08	111	110.42	110.48	106.89	115.22	112.73	111.97	112.15	112.86	115.26	114.45	113.68	109.23	113.57	113.06	108.82	112.07	111.12	109.24	114.5	110.46	114.32	109.88	109.87	111.52
99.383	96.483	99.941	98.349	97.776	96.014	102.14	95.795	99.787	104.82	98.653	104.52	101.93	103.79	101.86	99.51	100.9	100.65	99.981	103.9	97.288	99.67	96.038	99.722	98.656	104.42	95.325	98.474	93.775	101.41	100.02	102.09	102.61	102.17	101.13	98.959	95.951	99.744	101.58	97.164	100.03	97.515	103.47	98.532	101.58	97.056	101.71	99.241	98.955	104.15
108.36	107	108.48	103.71	105.74	106.44	109.9	102.86	105.87	106.76	103.98	106.74	100.88	101.24	106.53	112.44	108.23	109.45	107.47	104.52	110.66	99.741	109.97	103.16	109.26	107.44	107.23	103.54	109.54	107.32	104.2	105.4	107.13	103.86	107.11	104.45	102.45	104.89	105.65	102.71	107.29	108.92	110.79	107.28	108.77	108.93	107.21	103.65	107.76	105.62
106.07	106.98	109.93	105.21	106.58	106.58	104.69	109.61	106.83	101.51	104.36	102.61	106.83	106.15	104.92	105.05	104.03	110.85	106.24	106.94	106.05	107.07	108.95	112.62	107.32	110.06	105.01	103.9	110.96	109.3	107	106.93	108.99	106.11	105.11	105.86	104.59	107.35	101.74	105.38	104.04	105.87	100.48	104.9	102.82	106.05	110.71	106.41	106.77	108.7
112.84	108	112.15	113.66	111.14	115.62	110.91	112.43	107.96	110.27	116.23	111.1	110.61	110.41	109.23	112.48	109.34	109.92	110.95	111.18	108.99	108.72	112.67	113.45	114.06	117.07	109.66	115.12	110.58	115.45	113.99	110.97	112.28	112.35	112.76	115.81	111.26	112.82	114.63	112.57	116.74	114.71	111.9	111.33	112.68	110.13	109.58	109.84	112.29	113.31
102.22	103.52	108.18	104.05	105.65	107.22	102.93	111.12	103.63	106.76	106.01	106.29	101.08	105.52	104.63	106.9	107.89	106.94	104.85	105.66	111.36	109.23	105.83	102.2	105.36	106.46	107.81	109.14	106.15	103.78	104.58	106.26	107.27	104.68	104.86	106.56	105.61	103.74	102.15	107.05	105.66	110	109.6	106.58	103.5	104.36	101.82	100.04	103.92	107.96
99.833	100.63	102.82	97.724	100.43	100.72	99.747	97.753	102.85	99.543	99.256	106.5	100.65	103.54	102.15	101.95	95.738	100.67	97.07	99.231	102.87	101.43	101.37	103.13	97.85	104.24	107.88	102.94	101.74	97.154	101.22	100.31	100.64	99.043	104.13	97.606	100.85	102.67	100.4	104.77	97.892	98.105	100.08	101.69	96.764	102.6	101.67	101.61	95.956	100.83
101.41	109.73	107.38	105.48	103.32	100.22	114.43	107.63	108.48	101.31	105.36	98.251	105.87	105.68	101.75	107.18	102.37	109.79	102.92	103.93	107.99	104.48	103.45	107.92	104.56	104.98	103.96	108.01	104.63	106.7	106.49	102.48	100.25	102.56	104.77	99.497	110.26	105.09	106.5	105.41	106.73	103.74	104.55	105.59	105.82	106.33	101.43	103.78	105.26	106.71
106.14	101.8	108.34	101.87	104.34	107.94	107.61	100.23	105.88	105.53	106.44	107.51	104.33	108.46	103.99	108.41	106.01	106.18	102.97	109.3	111.7	106.62	105.99	106.13	106.14	105.35	107.74	104.6	101.11	105.83	107.46	100	105.34	107.52	108.13	105.59	102.97	112.79	105.12	103	107.44	101.9	106.69	103.98	104.75	107.63	108.1	105.92	102.78	110.02
109.24	105.7	102.09	104.48	107.19	106.92	108.68	106.04	103.32	106.92	103.41	105.36	106.92	102.56	104.13	103.25	106.35	104.68	106.75	104.91	105.96	111.11	107.13	105.76	106.26	100.76	109.56	105.79	104.78	103.52	108.31	106.59	111.73	110.37	106.71	108.09	103.77	107.6	105.23	107.51	103.63	103.39	107.58	105.22	105.91	106.3	102.56	102.73	105.65	104.74
106.32	108.28	109.85	101.5	105.63	105.69	104.56	107.37	113.42	105.48	108.73	104.57	104.4	110.88	102.98	109.43	101.92	102.77	107.97	106.32	106.04	100.78	103.37	104.23	107.87	107.03	107.39	102.91	105.15	107.32	109.84	110.19	107.39	103.59	102.17	107.09	104.28	110.61	103.72	104.86	107.98	106.03	100.77	106.59	106.37	106.21	108.09	105.11	109.09	105.03
104.22	104.01	104.74	107.96	106.87	107.81	108.78	110.39	102.01	105.75	107.53	104.39	108.46	106.08	108.09	105.37	105.69	107.94	105.6	112.47	107.34	107.14	104.98	107.9	108.26	108.87	105.57	108.09	105.13	105.71	106.21	105.91	103.28	106.62	106.93	109.06	108.38	103.68	110.95	109.27	103.45	106.84	104.5	102.92	104.79	100.08	106.01	108.03	104.43	107.12
111.09	108.48	111.18	109.03	108.95	109.75	110.53	108.05	108.8	108.78	107.23	106.1	114.7	111.51	107.95	112.45	103.17	112.35	112.32	110.94	113.07	107.79	108.53	108.48	110.93	111.67	111.31	109.79	109.2	110.31	110.77	112.44	107.61	109.56	110.98	109.17	108.99	110.27	112.94	110.52	106.86	109.16	108.09	111.18	107.21	113.77	110.5	105.83	111.32	107.1
124.39	115.67	119.49	117.27	120.18	117.63	119.27	116.54	117.47	112	121.38	115.32	117.35	123.69	116.94	119.26	118.86	116.89	117.83	118.22	113.83	117.24	118.69	115.72	115.95	121.2	117.85	122.16	117.38	123.19	113.54	118.98	119.54	116.1	117.91	122.27	119.24	119.7	117.71	117.74	118.03	117.88	119.72	115.27	118.33	117.88	115.88	115.21	120.35	120.74
100.8	99.313	102.19	99.097	103.38	105.33	101.97	102.4	100.84	97.619	101.44	100.04	101.02	101.5	97.824	103.87	103.55	102.67	102.38	103.03	101.18	100.89	101.81	104.31	97.557	101.47	100.74	105.53	100.57	99.239	100.31	102.53	97.365	98.179	97.552	103.3	98.687	99.56	98.456	98.726	100.9	101	98.868	99.171	102.94	103.6	102.11	102.15	102.54	100.06
103.57	99.319	97.703	99.417	100.94	101.69	100.05	103.24	96.621	102.27	95.399	99.578	99.109	97.451	99.876	102.11	100.34	97.371	95.943	100.2	99.949	100.44	98.306	99.908	98.99	97.53	103.74	100.62	97.463	98.588	101.97	101.14	101.88	98.9	97.28	98.319	98.527	99.592	98.465	102.02	96.324	101.93	105.62	100.49	98.56	100.19	102.71	95.529	105.56	101.62
103.96	108.14	109.87	108.79	108.07	106.38	102.77	108.78	108.98	108.32	108.01	102.96	107.08	100.28	103.79	106.57	108.38	109.52	108.59	105.01	109.11	103.39	106.58	105.99	105.98	107.41	110.12	107.83	102.23	108.18	103.08	109.1	102.86	102.74	109.93	106.85	103.58	105.38	106.94	107.08	105.48	108.82	106.95	100.58	107.95	106.73	106.49	105.96	102.65	106.34
106.94	100.7	106.72	108.4	110.03	102.73	105.42	101.51	111.48	108.41	107.67	106.27	107.55	105.27	108.62	108.46	106.17	110.19	105.63	106.08	108.02	107.64	105.86	105.28	107.28	104.88	107.43	103.65	106.07	105.05	107.8	102.65	102.63	109.23	107.57	106.76	106.06	108.33	105.86	103.43	106.89	112.49	111.52	108.42	100.4	108.09	107.21	107.13	107.58	105.76
99.438	98.138	98.957	97.587	97.913	100.16	97.946	98.555	105.15	104.47	100.92	99.087	99.364	94.57	92.147	98.916	102.47	96.283	99.677	99.494	102.16	100.7	99.076	97.454	100.63	98.034	100.99	99.387	103.11	96.381	96.981	101.79	101.48	100.97	100.65	105.34	102.91	100.43	100.71	100.94	103.03	102.77	98.398	97.162	102.09	100.38	101.28	102.17	100.5	98.287
104.71	107.57	104.58	107.39	108.29	107.05	112.81	101.21	102.97	108.65	108.36	101.25	106.32	102.98	103.6	102.28	107.48	107.42	103.91	107.79	102.83	107.21	104.86	107.28	103.28	106.26	104.43	106.47	105.1	106.24	110.03	106.8	108.18	105.61	109.17	102.05	107.74	105.12	105.66	104.77	103.66	106.81	101.64	104.63	104.75	105.04	104.23	105.42	110	106.16
102.28	105.4	102.76	108.77	105.22	100.99	101.22	100.9	109.36	105.85	102.79	106.51	106.43	104.84	104.44	104.63	107.98	105.55	106.75	107.42	111.09	103.37	107.67	109.18	107.38	103.64	107.6	104.58	106.12	103.34	102.61	103.18	108.72	106.28	110.2	105.65	105.45	104.12	104.06	109.66	108.3	106.5	114.23	104.89	105.48	104.09	100.93	105.92	105.67	102.47
100.41	100.4	101.9	100.31	97.503	96.38	96.163	103.1	98.192	100.26	102.61	98.457	100.14	101.68	102.22	98.281	97.054	103.2	100.03	97.622	99.486	101.9	94.293	103.18	104.81	104.1	102.97	105.11	102.59	101.31	97.262	98.11	99.443	94.528	93.84	97.988	101.25	97.384	100.11	97.04	99.884	99.006	98.205	98.459	98.787	106.46	98.705	96.338	101.04	100.83
100.93	104.5	107.02	106.71	102.15	108.23	107.33	103.16	105.43	107.97	106.87	103.18	100.86	107.43	107.97	103.57	104.75	104.28	103.3	106.95	113.16	103.69	105.45	106.74	105.5	105.82	103.41	108.02	107.84	104.43	102	105.76	111.51	104.04	105.88	106.22	103.78	104.72	106.68	105.64	103.65	102.95	105.47	105.43	107.04	107.92	101.08	105.33	108.03	107.69
106.34	105.31	105.73	109.35	107.53	104.5	110.18	106.82	108.17	105.34	106.37	109.55	105.76	106.23	103.09	106.85	105.09	103.42	109.8	107.46	107.37	107.76	108.75	109.68	108.54	104.46	105.98	109.76	110.09	106.2	107.36	104.27	108.9	106.19	105.9	107.28	104.41	104.53	105.89	105.99	106.47	106.86	104.76	108.37	104.19	103.91	106.85	107.74	101.32	106.66
118.23	118.88	115.57	116.14	115.68	112.14	117.12	119.55	117.7	117.61	115	120.26	117.94	121.45	118.94	113.61	114.78	120.75	114.84	116.52	120.69	119.25	121.23	118.93	117.05	114.56	117.37	118.53	118.43	114.76	118.36	118.16	123.42	116.55	119.23	117.33	117.02	113.39	117.11	116.57	117.78	118.55	120.15	119.45	117.74	120.54	122.48	120.33	121.36	115.63
101.66	107.27	107.35	105.32	108.78	106.12	111.46	105.49	108.46	100.71	108.33	105.05	101.66	106.21	104.77	104.78	104.17	106.57	103.99	102.84	107.48	107.44	100.14	104.07	111.68	107.51	108.15	105.52	104.66	104.9	109.26	100.16	108.22	105.2	101.04	108.03	105.18	102.64	106.16	109.7	105.57	101.73	106.05	103.02	107.99	102.55	106.6	106.68	102.32	108.56
105.27	98.919	103.29	106.72	106.01	101.11	102.11	106.24	103.16	101.76	102.89	103.7	106.14	107.35	106.48	107.53	105.99	107.75	101.71	104.28	106.58	108.43	104.65	102.13	104.41	105.43	96.333	102.34	105.17	108.66	103.67	104.08	106.45	99.484	99.944	101.18	104.5	105.41	103.84	106.16	106.06	101.08	106.54	104.21	104.5	109	104.95	99.92	106.91	106.37
106.84	104.15	105.76	104.74	105.34	106.94	109.16	107.47	109.76	104.12	106.08	108.07	109.23	107.24	113.25	108.61	103.59	108.3	103.89	109.53	108.87	103.28	106.85	108.73	107.24	109.5	110.55	108.58	109.2	113.01	101.16	110.04	107.77	108.49	109.61	107.21	106.34	106.4	107.76	108.11	109.28	103.79	104.83	109.34	104.66	101.91	106.09	108.99	106.8	107.09
111.2	110.87	109.88	108.04	110.85	111.58	111.64	112.85	107.54	111.12	111.15	109.91	111.78	110.55	112.94	110.26	107.7	110.96	109.67	107.08	119.28	109.16	111.64	108.82	113.82	107.05	112.88	109.44	109.72	107.68	113.29	108.96	110.63	112.01	110.34	108.92	106.61	112.38	110.88	105.62	110.72	111.08	111.46	107.25	112.54	115.64	109.59	111.01	112.08	112.1
105.12	107.5	104.89	105.6	105.7	105.57	105.88	108.77	111.56	103.27	107	107.15	104	103.6	106.78	100.27	106.12	107.94	107.29	104.77	106.24	105.69	108.63	102.95	106.71	107.04	110.11	106.87	106.15	107.64	105.95	107.77	107.07	109.25	107.06	109.15	104.62	102.86	107.4	103.87	106.47	106.4	103.66	106.36	103.89	105.18	109.16	103.06	104.49	103.46
110.27	103.66	109.67	107.88	109.65	111.36	105.71	114.41	109.26	110.11	106	112.15	110.96	109.19	109.11	111.14	110.6	113.24	106.56	109.4	108.45	114.02	114.27	106.6	107.15	112.71	110.58	109.42	111.82	108.6	110.34	114.63	113.41	109.36	111.34	111.95	110.91	111.67	107.61	111.75	112.43	112.65	109.89	109.67	111.51	114.65	111.58	107.53	109.63	107.31
107.39	112.43	107.6	107.27	107.52	106.04	109.76	109.42	110.89	109.31	108.15	104.2	104.35	106.9	103.71	107.85	107.68	105.91	107.18	108.1	105.91	105.68	107.92	104.43	107.54	107.58	107.74	109.43	108.85	109.54	107.55	106.41	107.09	109.11	111.6	107.38	103.38	108.54	108.76	105.17	105.37	109.25	104.82	108.41	106.61	105.31	106.68	109.07	104.64	107.44
106.4	102.66	110.37	103.83	103.28	105	104.87	100.05	108.3	100.68	104.58	102.22	108.65	104.95	99.629	106.88	101.87	102.3	107.12	108.38	105.48	101.41	103.34	103.17	106.23	104.13	100.66	108.87	106.48	104.93	100.4	99.75	108.85	105.14	110.81	107.71	104.62	108.2	99.745	109.57	107.72	103.14	105.93	108.81	104.36	104	106.84	107.73	104.7	107.47
112.08	107.53	105.12	109.73	110.57	112.09	110.5	110.89	107.48	113.34	110.66	108.06	108.25	107.36	111.93	108.04	111.5	110.43	106.62	111.15	112.21	113.62	110.45	112.56	113.37	109.87	105.89	107.35	110.03	104.72	111.43	106.27	113.15	109.99	106.81	104.99	107.84	105.82	110.11	109.8	109.88	105.23	112.77	108.94	108.47	112.24	108.87	111.17	110.52	111.45
106.39	106.57	105.47	103.34	108.72	101.44	103.59	106.77	109.53	104.71	105.64	106.77	101.11	105.28	106.78	106.93	103.79	105.29	102.9	102.99	104.46	110.7	106.27	107.92	108.01	105.98	110.8	109.5	108.74	106.62	103.87	106.88	106.05	109.15	104.44	103.42	108.62	105.68	106.74	106.68	108.77	109.56	106.34	106.28	106.19	104.51	107.37	105.48	112	104.43
112.4	112.85	114.63	109.39	114.33	105.91	114.29	112.86	112.18	110.41	110.25	112.31	117.13	112.91	112.5	112.75	113.44	111.57	113.35	112.1	113.29	115.16	113.77	113.84	108.22	104.58	113.93	110.06	113.34	112.05	107.14	113.52	115.43	109.7	115.39	111.51	109.52	112.11	107.83	108.6	114.2	111.29	110.41	111.07	114.52	109.48	109.76	110.25	110.34	112.77
107.44	110.36	108.19	108.48	110.32	114.55	107.37	109.39	108.7	110.31	112.7	110.39	111.65	108.55	113.56	109.28	110.14	108.36	110.35	111.87	108.1	110.02	110.46	109.08	107.31	108.18	112.44	113.97	105.88	106.08	110.5	112.87	111.66	105.28	107.51	110.61	112.64	109.25	105.15	108.21	111.45	111.14	113.04	110.43	110.06	104.85	109.59	107.47	105.27	108.37
107.59	111.52	112.49	115.42	112.46	111.82	113.19	109.23	108.07	108.79	111.6	111.15	109.06	110.36	112.01	111.04	111.34	110.46	112.59	111.83	111.34	110.62	108.22	111.11	110.71	113.4	118.09	112.79	112.32	111.63	109.97	108.31	110.06	110.88	113.2	108.22	115.02	108.25	109.09	111.11	107.98	112.08	106.98	112.1	110.89	113.44	110.4	111.23	112.44	113.73
100.78	102.91	99.238	101.63	99.903	98.999	100.82	95.703	97.697	101.67	100.81	99.229	98.715	100.42	98.633	97.287	99.791	102.42	101.74	100.4	102.35	98.641	96.54	92.552	101.66	98.856	100.56	99.367	100.45	97.284	94.324	99.342	101	99.307	99.734	101.12	100.05	98.197	96.783	96.225	103.14	98.294	96.798	97.653	100.76	94.261	103.82	99.629	97.818	98.014
108.05	110.18	111.28	111.96	111.52	115.93	112.3	110.49	109.46	107.92	109.52	110.73	110.16	109.18	108.5	109.25	114.81	115.34	109.89	112.37	109.14	108.37	113.3	116.26	113.85	110.91	115.78	111.72	111.85	113.48	113.59	116.09	108.75	109.53	111.52	115.12	114.08	112.04	109.12	108.33	109.76	110.73	113.92	113.14	109.22	114.58	112.12	111.09	108.1	110.7
106.06	110.09	107.71	107.59	108.01	110.58	109.12	105.51	105.39	103.66	108.94	111.25	103.54	108.34	106.49	109.59	108.23	106.38	103.29	107.93	110.86	111.8	104.41	103.56	107.81	108.12	107.39	106.4	112.9	104.85	103.52	108.36	104.97	104.33	108.55	107.13	106.5	108.17	108.66	114.21	108.08	111.06	105.52	109.68	106.74	103.31	107.33	106.22	104.99	107.27
116.25	119.1	114.53	113.6	118.06	118.54	121.49	116.37	120.02	114.73	118.5	118.98	116.85	114.68	118.53	121.68	118.6	117.61	116.62	115.22	112.7	118.82	122.64	117.95	116.48	121.14	116.32	110.48	115.45	120.53	113.06	117.84	121.03	115.85	120.59	117.7	115.2	118.57	120.24	115.9	117.1	121.84	117.1	117.3	122.26	115.19	117.95	117.16	121.08	115.61
105.72	101.78	105.13	113.06	106.6	102.37	106.68	105.44	106.47	106.18	104.07	108.41	104.52	101.79	109.04	108.51	106.52	112.64	108.05	107.72	106.61	109.33	106.69	108.93	108.53	110.6	105.96	104.62	108.02	106.1	104.48	107.51	105.95	104.05	103.94	108.58	102.26	101.89	106.25	102.95	102.48	102.43	106.41	106.59	106.47	104.77	107.78	109.08	104.02	107.48
101.38	97.49	99.781	99.606	102.15	99.853	101.22	99.162	98.576	95.596	97.184	96.908	98.59	105.53	99.124	99.368	98.703	95.968	98.982	103.66	100.43	104.06	99.127	102.39	102.37	96.69	100.98	105.54	99.569	98.059	101.1	102.18	103.56	96.545	97.447	101.13	98.595	98.568	101.01	97.832	101.31	99.167	97.519	103.22	100.31	99.175	99.148	98.42	100.28	100.54
106.82	104.24	109.18	108	107.97	108.49	108.02	104.74	109.14	105.84	108.83	102.84	104.35	113.03	106.86	106.23	108.13	108.57	102.54	107.64	109.58	112.27	104.24	105.83	109.89	104.76	107.84	107.26	107.09	108.92	108.72	109.12	108.53	109.28	105.48	108.22	107.4	105.63	106.31	109.67	107.72	106.39	109.12	107.85	107.03	106.88	107.8	107.05	105.59	106.9
106.83	101.35	107.26	104.19	102.46	106.84	107.22	98.573	107.11	101.3	108.5	102.29	104.86	104.05	108.16	107.39	105.99	106.41	106.87	104.83	104.91	106.46	109.7	105.83	99.538	104.94	105.95	106.32	103.01	103.77	105.52	108.36	102.89	104.23	104.8	102.69	98.636	105.43	107.02	104.12	106.02	101.29	108.33	109.59	108.95	103.29	108.38	100.67	106.66	103.46
106.69	113.89	112.36	111.69	108.9	107.73	108.64	104.7	111.99	108.3	107.75	110.46	110.22	112.09	111.34	112.65	109.94	108.99	112.37	108.58	105.15	109.89	112.29	109.32	108.67	108.91	109.96	107.08	109.76	110.02	110.29	110.93	112.6	113.44	106.82	108.21	113.16	113.61	114.31	107.26	112.29	110.28	114.5	108.51	110.07	110.4	111.04	111.1	112.25	109.89
106.71	107.36	103.82	104.3	104.04	105.44	108.15	103.18	104.16	108.83	107.63	111.69	104.49	108.13	105.76	107.34	103.18	108.64	105.44	105.94	109.71	110.57	103.52	106.78	107.75	107.31	108.45	109.53	107.9	104.97	108.68	107.41	108.22	102.99	109.28	106.75	110.93	108.2	106.21	106.39	108.71	108.64	107.55	106.5	100.74	102.6	106.27	102.99	102.67	108.37
105.28	105.61	104.81	106.99	107.28	102.16	104.83	100.83	108.3	105.82	100.86	102.88	104.82	111.9	106.7	108.37	105.46	107.74	104.66	104.69	103.12	104.9	101.92	101.73	103.57	106.03	105.75	101.76	110.27	104.6	104.1	104.1	106.53	104.25	106.38	107.66	103.47	108.57	104.33	106.55	106.03	103.32	105.5	105.4	106.4	105.69	107.22	103.53	107.59	109.05
107.9	102.75	107.79	106.83	111.15	103.4	105.72	109.48	107.9	109.46	104.43	108.62	106.81	109.84	107.64	106.41	103.97	105.83	111.37	108.21	106.42	105.96	106.46	107.1	108.82	105.28	105.73	104.14	107.5	112.02	109.58	103.93	103.14	109.56	105.79	105.29	105.84	107.89	108.53	106.13	110.73	103.55	106.47	105.93	108.88	105.58	108.3	100.89	102.83	105.54
96.792	92.993	103.69	102.68	101.72	100.57	96.523	99.098	101.43	97.629	97.368	97.126	99.709	101.84	101.83	95.252	96.832	102.39	105.31	99.992	99.983	98.545	102.69	101.66	101.34	96.543	99.291	99.624	102.79	103.7	102.73	97.658	98.886	100.26	98.745	102.89	103.46	99.176	98.574	103.47	101.38	98.852	95.93	100.56	96.675	97.27	102.68	101.75	97.322	97.377
106.37	107.58	110.17	108.7	109.58	107.43	110.31	109.58	112.84	108.26	109.32	113.58	109.89	110.53	107.93	110.45	112.14	110.61	108.58	111.08	108.18	110.16	111.36	110.33	113.22	106.16	109.11	103.84	105.63	108.71	111.64	111.1	110.02	111.18	115.69	110.12	111.67	108.63	108.33	109.69	108.55	110.29	106.88	107.8	110.12	112.58	108.53	111.41	113.07	107.93
99.306	98.611	103.29	100.65	100.06	100.76	103.8	92.37	103.69	100.46	100.06	100.75	100.07	100.02	105.03	102.51	102.48	97.366	99.586	98.759	99.217	100.85	103.13	97.391	103.29	99.607	101.82	97.013	102.55	101.99	96.82	96.447	99.937	104.08	97.6	98.294	99.839	98.099	101.94	100.05	99.609	97.804	100.56	101.9	95.91	101.82	100.55	102.7	102.35	99.365
114.29	112.38	114.19	111.2	109.85	112.31	107.99	110.39	108.53	111.07	108.88	111.84	119.13	112.13	116.02	110.82	111.87	111.41	112.82	108.34	113.64	107.93	111.09	115.05	113.06	117.7	107.55	111.93	111.39	111.11	113.9	115.3	117.02	113.33	114.55	111.14	114.55	112.86	111.51	110.44	115.46	108.04	109.73	110.7	111.41	112.01	113.82	114.17	110.3	108.45
102.73	103.66	107.23	102.63	105.46	101.92	110.04	104.78	107.08	107.96	103.44	106.57	104.68	106.65	108.33	106.27	107.39	102.72	109.57	105.26	105.76	101.58	103.88	105.71	108.64	109.37	106.76	107.97	110.76	106.58	106.59	105.53	107.49	108.15	107.22	107.22	106.76	105.12	105.9	109.62	106.1	106.9	105.6	107.24	111.16	106	106.48	104.48	106.83	106.1
102.4	100.95	98.884	97.45	102.6	99.424	98.695	98.71	100.01	98.241	100.27	97.934	101.96	100.07	104.49	99.83	101.06	100.7	97.269	99.687	98.231	98.521	100.27	98.954	101	93.198	100.27	97.578	103.79	98.123	100.77	103.57	102.05	98.39	105.95	99.816	100.28	98.996	102.75	96.401	98.929	103.4	103.54	102.9	96.523	101.4	98.212	106.04	101.17	101.21
105.18	99.653	108.97	102.23	102.55	100.55	101.05	99.316	105.85	102.97	102.55	102.42	104.3	106.7	103.88	106.5	107.22	105.38	108.24	104.37	104.13	107.12	107.26	99.065	100.4	103.36	103.21	100.78	107.89	106.35	101.86	102.66	105.14	107.3	102.45	99.902	106.48	103.06	105.75	104.36	106.89	103.45	103.89	101.43	100.65	106.96	108.97	103.13	102.97	104.94
105.79	103.86	107.7	106.82	108.87	104.05	111.03	103.48	105.69	108.14	108.34	106.97	107.35	105.82	104.72	108.38	106.89	108.67	109.35	107.3	108.23	107.76	111.25	108.79	110.11	107.37	109	106.96	108.04	108.25	106.52	108.76	108.51	106.63	104.76	105.5	102.96	105.09	104.76	104.95	108.1	101.94	106.2	104.74	105.85	104.85	104.1	108.92	108.37	105.31
107.97	112.79	110.38	110.68	114.88	107.97	110.62	110.52	108.88	114.08	108.96	108.05	113.95	108.18	107.88	110.59	114.2	112.66	109.94	107.69	110.59	109.29	110.92	112	111.38	108.58	109.26	113.2	110.98	114.7	111.13	114.42	114.32	114.79	108.71	111.25	112.37	113.35	113.41	107.15	110.61	109.23	112.7	113.25	113.68	109.68	116.17	107.24	113.05	112.54
104.67	107.98	101.82	107.78	105.13	107.31	106.56	102.14	106.88	102.08	104.63	104.96	103.77	101.17	103.07	105.84	101.89	101.58	100.82	104.84	103.23	108.01	101.35	107.94	102.14	105.05	100.2	104.15	100.52	103.24	105.42	107.4	104.03	104.82	102.47	99.908	101.7	108	103.78	109.87	101.5	110.56	103.2	108.18	108.03	101.93	102.71	102.62	104.18	104.41
102.43	105.11	111.59	107.04	104.69	104.06	103.56	105.38	98.574	107	104.84	110.42	104.14	105.43	105.3	108.8	106.71	99.44	107.04	102.37	103.01	108.29	105.99	109.4	106.98	104.73	103.04	103.39	104.08	103.97	104.59	106.45	108.13	109.99	107.43	109.02	105.66	108.05	109.51	106.25	105.86	105.03	104.89	107.81	106.01	107.76	105.87	106.27	101.3	104.4
113.37	114.1	111.3	114.41	117.4	110.94	112.27	110.63	110.94	109.36	110.48	108.6	112.49	113.63	111.59	110.09	113.05	109.08	114.08	110.46	116.11	113.58	107.89	113.89	110.55	115.44	109.97	106.74	112.78	112.9	109.61	112.8	106.74	113.61	112.89	108.51	109.68	113.1	113.32	113.03	109.56	114.59	105.36	109.79	113	109.22	109.51	111.07	108.86	112.78
107.97	108.72	103.97	106.61	105.92	106.19	103.26	103.37	101.85	102.47	101.35	105.02	106.38	105.13	106.54	104.34	105.07	105.32	104.35	104.47	104.24	101.25	108.27	103.29	99.26	107.29	105.19	105	103.29	105.55	104.05	106.32	100.84	102.09	106.56	102.54	100.55	99.135	101.49	108.61	103.37	107.77	107.78	104.86	103.02	101.29	110.83	103.25	106.02	101.63
103.95	102.7	111.75	103.1	104.66	103.77	105.9	102.78	109.76	106.79	104.45	107.79	107.97	108.18	105.89	103.63	101.62	103.97	108.09	107.46	110.66	102.91	104.54	105.79	102.03	107.01	110.66	103.53	109.25	106.37	107.19	106.09	105.37	103.35	110.93	107.06	105.68	103.67	106.88	109.98	107.23	110.56	103.83	106.64	107.58	104.06	104.35	110.32	108.59	105.49
106.05	101.21	105.48	106.77	104.06	104.05	105.59	102.62	100.68	101.16	102.21	102.83	104.86	103.81	102.07	104.41	103.98	102.2	105.63	99.811	107.55	105.89	106.05	105.1	102.94	109.68	107.75	101.88	102.82	103.23	104.58	102.15	107.19	103.06	108.59	106.56	103.69	100.67	104.48	102.05	105.56	101.44	104.78	102.99	100.94	106.36	104.97	100.59	106.38	108.06
111.56	117.34	111.54	110.18	111	114.5	115.66	112	109.61	111.96	112.07	107.79	111.77	113.48	108.47	110.1	109.02	113.24	115.41	106.53	111.67	115.68	113.48	109.29	110.09	113.6	113.93	114.79	109.59	114.42	113.04	110.11	107.33	108.45	112.54	111.01	112.17	113.89	114.38	111.37	114.05	112.6	111.48	111.77	106.25	112.57	114	111.77	112.89	110.44
108.01	106.15	110.3	113.44	107.51	106.38	109.13	109.82	110.16	110.83	111.16	110.82	112.14	110.88	107.36	111.19	105.24	109.26	105.37	106.29	104.52	106.49	109.92	110.77	114.65	107.64	113.17	109.93	109.36	111.65	109.04	109.18	111.17	108.93	109.88	112.26	111.76	112.4	111.51	111.27	109.53	109.87	109.19	111.46	109.8	112.4	114.42	104.3	111.66	105.96
108.19	106.93	108.91	103.98	105.92	106.86	111.73	106.57	106.74	107.75	107.26	106	106.3	107.08	112.14	107.37	107.37	106.74	105.5	108.26	105.58	102.58	106.36	105.51	108.7	101.33	105.4	105.85	99.416	103.12	101.96	109.25	104.77	103.74	105.92	105.28	104.22	104.64	109.79	105.3	107.84	104.49	104.18	104.42	102.57	103.2	101.59	103.95	104.37	107.97
98.955	100.27	98.913	102.95	101.03	101.05	98.742	99.911	100.01	97.725	100.97	97.392	98.021	98.301	101.63	100.13	98.394	100.31	98.861	102.24	103.7	100.35	98.561	96.731	99.939	103.48	99.043	103.11	100.74	96.702	103.49	103.04	101.98	97.256	95.446	97.466	96.864	100.54	98.852	100.68	103.43	97.679	97.771	98.271	98.857	99.604	97.508	100.47	98.026	102.75
99.507	102.85	97.818	102.08	99.982	96.467	99.577	102.84	99.204	102.37	102.12	100.89	100.89	106.19	100.34	99.535	104.68	103.86	99.885	99.335	98.616	100.64	94.039	101.79	95.267	101.47	99.405	101.92	102.89	100.78	104.39	98.952	101.27	99.155	97.609	98.378	106.12	100.1	104.85	103.54	100.74	98.649	98.222	101.56	98.531	106.01	99.076	101.26	97.504	98.323
105.35	101.85	108	109.63	102.94	109.84	107.49	107.25	107.29	112.88	103.45	107.99	103.59	106.99	104.64	109.87	112.53	103.25	102.78	107.62	105.6	107.84	105.87	106.68	106.07	108.28	107.41	104.47	104.77	110.92	108.31	105.38	107.52	108	104.03	105.06	104.91	105.52	104.81	109.24	102.79	104.04	108.68	105.12	106.9	106.89	105.43	104.27	108.61	104.43
101.87	107.93	108.73	100.42	104.21	104.37	101.16	99.351	106.07	103.42	105.65	107.53	106.71	102.55	106.26	100.44	106.24	108.03	106.23	104.73	104.54	107.77	104.86	104.07	106.02	103.38	105.89	104.36	110.61	105.55	109.67	105.27	103.6	105.47	107.24	100.98	105.13	102.62	105.24	104.96	104.3	100.71	104.09	100.95	106.4	105.22	102.64	106.42	104.65	102.04
122.03	117.34	116.17	116.75	116.29	121.77	120.24	115.28	115.63	122.7	115.56	119.48	116.46	121.16	121.01	118.04	118.03	116.45	120.46	117.97	115.32	114.82	115.54	116.67	117.73	117.08	116.99	114.07	119.11	118.78	116.21	118.76	117.71	120.24	117.23	118.98	115.36	119.98	110.61	118.37	117.9	116.94	120.28	120.1	117.29	118.72	116.79	117.08	115.57	116.15
110.13	106.84	104.92	108.59	106.99	107.73	100.5	106.06	107.14	103.45	103.14	103.78	105.32	104.1	108.67	109.49	102.82	105.11	105.81	109.32	103.06	105.94	106.7	101.3	105.75	107.94	107.13	105.9	102.6	104.48	103.72	107.34	103.98	107.27	107.26	107.19	106.24	102.88	104.99	106.83	106.95	106.53	109.03	104.44	105.02	107.46	102.69	102.58	106.92	107.49
109.16	110.33	107.82	111.95	108.35	110.4	111.18	110.33	111.22	109.99	112.03	109.73	105.64	106.88	106.62	111.46	108.25	105.25	111.85	112.13	110.18	113.53	110.43	112.29	107.77	111.73	111.66	108.31	110.41	105.77	110.64	110.18	113.93	107.87	111.96	110.02	109.81	113.2	112.91	113.4	106.53	114.07	111.28	109.63	110.13	110.79	111.41	111.55	111.39	106.28
103.46	109.47	106.56	100.62	100.58	99.689	103.17	107.63	106.49	102.43	99.814	106.33	102.49	105.29	104.36	101.37	104.06	100.52	104.04	107.75	105.99	106.12	111.18	105.41	104.57	105.33	103.52	104.66	101.33	100.53	101.08	103.89	102.38	106.78	99.737	102.14	102.63	103.73	106.98	106.55	103.86	110.8	103.93	108.84	102.59	102.04	103.49	102.86	103.13	101.46
104.41	103.53	102.97	107.25	108.32	100.72	106.89	103.41	104.53	107.07	107.16	105.04	106.96	107.21	109.75	103.13	106.13	104.01	103.22	105.29	103.55	109.53	103.47	107.12	106.88	108.05	106.31	108.28	107.46	105.1	108.17	107.6	106.49	108.16	100.64	104.14	106.69	103.72	107.69	106.2	104.68	108.93	100.75	101.59	107.57	104.27	106.25	108.63	104.14	105.47
104.48	109.04	108.22	107.05	109.25	103.95	104.94	104.18	106.82	103.91	104.21	108.7	107.47	106.54	109.06	105.87	101.82	111.25	102.49	107.9	110.28	104.73	103.17	105.05	103.5	107.76	107.31	107.19	106.4	104.18	102.7	103.11	107.63	100.06	108.53	108.39	106.53	107.5	104.75	104.5	102.15	102.79	106.98	109.75	109.95	104.62	110	108.56	109.55	103.01
109.95	109.76	110.85	112.64	113.5	111.7	113.04	114.32	116.3	111.3	112.44	111.49	108.79	109.37	115.45	109.97	113.45	110.09	112.64	114.33	115.02	107.28	110.5	111.01	110.85	115.59	113.06	109	111.04	108.78	114.3	113.35	110.03	111.76	115.48	109.4	114.88	114.22	110.43	108.3	110.5	115.91	113.3	111.73	114.56	113.51	109.11	109.89	108.91	113.65
103.99	107.01	105.13	110.25	104.28	107.1	103.59	105.56	110.47	110.26	105.33	108.27	108.47	105.48	107.46	106.71	107.89	106.49	109.83	104.22	103.57	110.25	105.14	107.54	103.24	102.06	105.85	108.06	102.7	109.82	103.97	108.42	106.83	106.29	102.25	110.66	105.44	106.66	104.74	106.75	101.32	103.21	103.4	108.1	105.41	105.74	106.08	104.12	105.24	109.75
109.82	106.03	98.862	105.26	99.804	107.56	107.53	106.29	107.28	105.15	105.79	106.21	103.51	107.9	108.07	104.33	106.59	102.57	106.74	107.24	103.94	110.26	102.73	103.75	108.98	106.67	100.57	104.17	100.53	107.49	106.49	106.94	104.77	106.13	107.03	106.59	104.92	104.62	104.61	106.11	107.75	106.77	104.47	106.64	106.16	105.38	104.2	109.75	103.71	104.77
108.9	108.86	110.47	112.91	107.72	107.96	109.86	112.55	111.43	114.76	109.82	113.68	111.63	112.19	115.4	114.43	114.93	116.26	111.64	111.25	110.72	108.4	112.5	108.65	108.1	107.82	109.92	114.24	111.73	112.97	113.18	111.93	109.14	111.06	111.21	113.98	111.6	114.6	114.69	111.87	111.3	110.27	113.33	112.66	117.06	113.32	110.22	110.88	108.84	118.13
104.59	108.2	104.93	101.52	107.63	106.2	107.21	108.44	104.29	103.06	104.51	104.56	109.93	104.93	101.4	105.66	105.43	104.17	107.25	99.253	103.19	100.51	104.55	104.12	105.35	105.06	105.42	109.97	104.42	105.22	106.59	102.32	103.24	103.26	106.58	100.17	106.31	107.27	104.03	107.05	104.76	100.52	108.48	103.42	100.4	104.49	105.42	106.91	104.46	106.54
118.95	115.01	115.67	115.47	117.62	115.33	117.72	116.07	115.35	119.15	116.11	117.5	114.56	119.71	120.38	114.86	115.87	117.39	114.33	114.13	119.54	114.47	113.46	121.71	119.27	113.51	115.32	115.02	116.57	116.34	115.61	116.93	112.76	117.02	117.04	115.87	113.41	118.69	118.64	116.73	118.35	113.18	119.05	115.6	120.3	118.76	117.84	116.5	118.71	112.41
104.37	107.21	105.2	104.55	105.84	106.68	106.27	102.42	107.46	104.96	112.5	104.06	105.94	107.78	105.7	108.31	105.57	103.61	103.1	103.14	105.84	104.46	104.26	110.92	104.15	107.97	108.44	103.26	107.69	101.48	104.78	107.89	103.11	103.72	102.24	103.7	105.63	103.93	111.58	108.63	104.89	108.03	108.06	106.07	104.68	104.11	108.24	108.59	105.97	107.46
104.34	106.9	104.41	100.59	106.14	101.52	97.51	105.26	106.91	106.19	108.48	103.15	103.45	102.49	106	104.73	104.32	100.58	104.85	100.63	102.72	101	105.76	101.48	105.01	104.65	103.93	104.11	103.58	109.21	104.44	107.23	105.74	101.93	102.34	102.06	104.99	103.68	106.51	108.17	103.99	103	104.26	105.6	104.8	105.69	105.58	101.72	104.85	106.78
106.92	109.29	107.54	111.28	109.91	107.51	105.66	108.18	109.86	106.41	103.96	101.28	111.53	108.69	103.08	102.4	105.37	107.66	105.12	107.59	105.39	104.46	110.33	109.11	106.71	112.81	106.16	109	104.99	105.47	104.17	102.49	108.58	109.89	108.34	106.96	110.21	109.69	107.04	111.58	102.93	102.54	104.64	108.66	108.81	103.46	108.13	103.05	103.83	107.31
106.96	104.43	105.19	99.356	103.05	107.83	105.09	104.37	104.58	108.04	107.25	106.46	105.81	105.46	106.63	104	104.37	106.45	105.49	102.48	101.59	108.31	107.49	106.48	105.22	105.53	104.25	104.35	107.08	112.48	102.3	113.7	103.34	101.75	104.76	107.9	110.21	107.27	105.8	106.52	104.5	107.64	104.74	108.82	103.17	108.84	106.48	108.89	106.78	103.51
103.62	99.6	104.07	99.364	103.18	98.814	100.56	101.86	100.78	99.723	96.677	101.15	100.7	99.435	101	105.06	103.43	101.74	103.81	99.741	101.26	96.852	96.285	97.564	97.804	102.33	100.73	104.41	99.575	103.07	100.63	94.795	94.885	104.24	103.22	101.86	100.34	101.65	97.637	98.827	98.586	97.508	101.8	103.12	98.76	102.27	100.52	103.18	98.951	97.235
112.41	112.33	113.47	106.69	108.98	113.54	112.39	110.86	114.33	108.85	112.72	114.45	113.23	110.07	109.29	115.33	112.39	113.49	115.13	109.49	114.92	109.97	109.88	111.89	111.95	112.97	113.8	113.3	112.07	109.75	114.19	112.43	108.54	111.56	112.2	109.51	110.08	114.25	110.32	112.33	110.44	106.6	118.4	111.81	113.46	112.66	115.34	107.1	114.03	109.22
102.33	98.498	102.49	96.651	101.97	96.19	99.562	100.83	102.73	99.811	99.864	103.02	100.43	100.89	102.15	98.531	103.85	102.44	97.845	99.002	101.48	92.451	99.257	98.741	96.242	104.1	100.8	100.23	101.12	101.21	101.66	100.69	102.18	102.18	100.4	97.419	96.715	99.527	104.44	99.752	100.5	102.02	98.614	105.59	95.837	102.03	101.61	98.255	98.647	99.827
104.91	109.67	109.66	102.47	103.59	103.96	105.54	107.22	107.14	106.85	109.15	105.13	105.16	104.91	109.49	100.31	110.37	106.75	111.39	106.49	104.95	109.52	106.6	107.43	104.09	109.38	103.84	108.39	102.07	104.61	108.73	103.2	109.16	103.26	105.66	112.14	104.38	105.09	110.33	106.24	108.53	104.14	105.35	108.67	104.4	104.46	105.78	103.77	107.52	101.32
103.57	106.46	105.39	106.53	106.4	105.11	108.27	100.31	102.23	104.97	101.44	105.77	108.6	106.41	107.23	109.92	107.39	100.63	105.03	104.11	106.19	105.16	106.05	103.54	102.52	107.23	107.5	107.33	106.88	105.89	104.04	104.25	108.41	105.62	102.78	105.8	107.47	104.56	107.04	102.63	104.36	104.21	101.75	106.4	104.44	105.24	103.34	105.52	102.17	103.07
106.52	108.01	106	106.3	107.98	108.92	104.17	100.05	107.69	110.19	107.51	106.01	109.3	107.16	109.03	106.93	108.21	106.09	109.96	111.35	103.93	109.66	108.71	106.64	107.8	110.06	107.63	101.65	101.82	106.69	105.22	107.64	109.49	102.97	104.42	104.35	104.61	109.54	103.28	106.43	104.39	109.39	106.44	104.35	109.05	102.11	108.53	106.19	108.19	106.45
105.82	107.56	107.51	105.66	107.51	108.6	108.1	104.6	102.48	110.34	103.43	106.76	102.29	98.27	105.26	105.61	101.87	104.16	105.56	102.97	105.14	104.03	103.06	109.73	104.42	106.15	105.3	106.04	106.36	105.79	107.2	101.74	104.33	103.67	102.1	102.68	100.85	109.73	103.11	107.85	105.19	108.92	98.716	103.67	104.69	104.85	101.36	102.59	106.75	101.17
107.1	104.68	107.78	104.35	105.14	104.9	107.09	102.64	107.72	106.76	104.99	101.39	103.44	105.61	100.78	102.77	105.06	100.04	104.71	106.68	99.978	105.55	106.35	108.6	101.32	103.99	99.855	104.8	103.47	104.09	104.36	102.94	102.82	104.93	106.18	105.67	105.53	97.917	101.74	108.38	104.26	107.07	102.18	102.91	99.906	101.99	103.07	103.11	107.75	103.77
105.92	101.86	107.02	108.4	101.38	100.76	105.21	105.72	104.97	102.74	103.78	108.38	103.02	103.42	110.21	103.59	106.85	102.25	101.96	106.7	98.351	103.81	101.47	106.84	104.22	104.61	107.26	107.35	104.53	103.35	102.79	107.53	105.77	103.39	104.98	102.58	105.71	98.018	102.01	102.63	107.47	105.32	104.7	107.92	102.8	107.94	104.78	105.01	107.37	104.73
103.01	99.882	102.87	97.79	99.217	99.388	98.462	99.981	100.58	102.12	101.35	98.669	100.46	98.258	97.286	100.44	97.146	101.26	99.015	101.99	98.019	95.677	103.69	100.53	101.82	100.54	96.047	96.368	103.6	100.59	98.246	95.963	95.82	99.122	106.38	98.145	95.042	103.71	103.07	104.18	103.33	99.615	96.718	100.81	96.5	100.76	101.78	103.91	99.407	96.564
106.78	104.67	105.64	104.1	105.27	101.78	103.35	102.04	106.65	103.93	101.97	107.2	106.74	103.47	106.09	103.79	103.66	100.43	103.98	103.03	100.01	103.79	108.59	103.09	106.07	103.95	101.27	103.15	101.57	106.19	102.78	105.79	103.06	105.5	99.395	101.05	107.88	104.09	102.06	106.13	104.88	102.82	101.2	105.96	102.55	106.3	101.07	109.87	104.48	107.45
112.16	114.17	114.34	115.65	111.81	108.54	111.73	106.12	111.82	112.11	109.69	109.28	115.84	111.09	110.56	110.37	110.62	111.6	109.03	108.53	113.73	113.51	115.9	107.76	111.76	108.84	108.14	109.3	114.58	114.06	113.7	114.15	110.84	111.44	111.33	113.87	113.61	107.19	108.73	110.3	114.11	111.8	110.38	108.17	111.84	115.69	108.79	113.38	110.95	106.27
111.17	114.54	114.27	115.07	114.2	111.52	112.37	114.25	110.42	105.87	110.63	109.29	111.34	110.69	112.26	111.52	114.64	111.94	110.11	111.53	107.92	114.42	118.5	112.34	111.36	109.82	107.2	113.26	114.07	111.23	108.27	109.01	113.83	109.98	109.69	110.24	110.56	111.59	109.41	114.04	115.25	108.81	109.31	105.17	113.96	110.58	114.52	111.85	111.87	108.25
107.74	107.43	107.35	109.15	108.6	106.22	106.35	104.67	107.35	104.82	107.44	103.5	109.58	108.15	107.58	107.08	101.97	105.15	103.71	105.56	109.46	107.16	104.24	106.15	105.79	106.13	104.62	106.37	104.78	105.01	104.5	108.28	106.94	105.74	104.56	105.75	106.84	106.71	109.91	107.36	106.06	106.62	103.4	104.21	107.11	108.03	106.84	100.53	108.53	103.05
110.28	110.42	113.4	113.96	114.37	108.88	105.57	109.68	113.13	113.07	113.34	119.49	111.02	110.98	113.27	109.89	111.22	112.49	109.64	113.62	113	116.42	110.85	107.13	110.22	109.07	116.64	111.33	114.23	116.02	112.5	110.75	105.64	113.94	114.87	110.39	105.6	113.4	109.07	114.31	112.14	110.84	111.3	113.63	108.86	109.75	109.3	115.75	112.37	117.32
104.75	118.13	111.97	106.83	116.34	112.18	111.77	112.55	109.19	111.3	110.69	113.01	111.96	112.38	111.99	116.46	106.78	113.76	111.54	112.66	109.77	108.78	111.19	112.2	114.38	110.65	111.07	109.58	111.59	111.43	112.18	113.28	112.93	111.62	111.76	109.73	112.06	111.28	110.91	111.78	110.72	109.03	112.14	107.47	109.22	114.93	114.36	107.07	112.36	108.62
98.279	102.25	102.88	95.788	98.133	99.017	100.69	103.02	99.714	102.81	100.1	95.155	100.89	97.97	95.928	98.91	98.169	99.69	96.702	99.395	100.95	102.12	100.69	100.66	98.29	102.8	104.73	100.69	98.556	101.92	102.83	97.077	97.906	100.02	98.235	94.884	100.33	101.89	100.77	102.88	106.03	95.511	96.649	102.54	98.514	98.199	96.066	99.119	100.79	97.224
112.02	104.43	104.43	107.28	109	108.35	106.64	103.62	107.08	108.67	102.06	108.37	104.66	109.16	110.45	108.72	107.75	104.63	105.32	113.22	109.96	107.81	110.35	108.02	104.13	104.24	106.46	104.61	104.84	99.478	107.77	111.44	105.44	107.64	107.98	104.21	110.26	103.19	107.17	105.34	104.02	104.58	105.6	103.27	100.59	103.02	106.78	105	111.33	107.26
101.19	100.41	100.69	103.26	100.9	101.59	100.12	97.146	100.21	96.903	102.39	104.4	102.32	94.762	97.041	103.31	101.22	97.011	102.54	102.79	101.71	99.171	101.37	103.33	101.79	102.35	101.59	102.45	102.61	97.289	103.75	103.09	103.47	99.703	100.6	98.52	97.53	99.198	99.795	99.646	103.71	101.16	95.851	100.44	103.29	100.18	98.645	97.637	99.203	103.66
111.58	109.37	112.8	108.67	111.57	109.99	109.49	109.73	110.27	113.3	111.16	108.63	114.61	111.58	113.57	113.07	109.13	109.79	111.91	118.18	110.2	111.27	108.56	107.77	110.36	109.68	105.4	111.04	110.3	107.11	112.84	109.32	113.33	113.02	111.21	112.95	113.65	107.55	115.97	110.7	112.1	114.33	109.04	109.48	112.2	108.87	112.35	111.24	113.4	109.01
102.63	98.013	97.869	101.91	103.72	96.532	98.197	102.12	98.184	101.1	100.43	94.322	104.86	99.191	100.33	102.69	102.77	98.534	101.75	102.03	101.36	100.43	99.833	104.8	98.848	104.35	102.18	97.146	100.74	103.42	102.49	100.84	102.37	99.774	100.77	99.446	98.638	104.72	101.57	101.51	98.169	101.22	99.383	101.65	99.592	102.32	99.797	100.25	102.16	100.89
111.07	109.55	112.23	112.68	114.5	111.39	112.76	112.29	110.7	113.13	108.56	106.73	106.24	107.33	115.05	109.53	108.94	105.41	107.63	110.01	113.83	112.48	113.38	101.95	111.91	110.28	106.75	108.33	108.33	111.72	109.99	106.3	111.71	109.26	108.55	106.31	110.9	110.37	108.57	108.73	108.46	111.06	107.37	109.13	109.3	107.13	111.9	114.11	111.63	114.94
108.9	105.96	107.76	105.55	102.5	99.352	103.47	105.87	107.88	104.98	103.93	107.91	103.75	103.29	104.4	105.83	106.1	104.72	102.7	105.22	106.35	107.17	105.24	104.81	107.71	104.95	101.22	102.96	105.94	102.2	100.59	103.63	105.59	106.02	105.84	103.93	104.78	105.48	103.45	105.48	102.32	104.2	104.86	105.61	103.7	102.73	109.21	103.65	112.5	100.35
108.02	110.15	105.88	104.36	105.13	108.19	108.32	101.56	104.26	106.51	104.29	108.86	105.21	106.61	102.97	113.04	103.23	104.63	105.98	102.12	107.24	105.08	110.6	110.9	101.33	104.78	107.48	106.72	106.16	102.79	104.97	107.57	104.31	107.16	103.64	101.03	110.44	108.53	108.4	103.65	104.7	106.33	107.02	100.57	103.49	105.77	104.05	108.52	105.06	111.56
114.5	114.82	115.94	113.72	119.22	120.05	118.87	122.17	112.1	121.73	118.24	119.58	119.65	121.71	115.82	119.81	120.03	116.53	118.05	114.47	114.43	115.78	114.57	116.08	118.6	118.64	117.29	119.8	120.27	120.12	119.89	115.69	116.87	117.48	124.81	120.21	117.74	118.8	118.27	115.82	120.31	115.42	118.33	119.41	120.23	119.67	118.55	115.16	117.37	118.49
100.44	100.58	97.528	98.108	98.931	103.16	99.621	98.371	93.955	101.7	96.874	101.37	100.55	100.24	97.693	99.523	98.974	99.98	103.21	95.915	100.44	99.213	101.59	102.89	99.587	98.166	100.08	98.652	100.86	99.158	100.72	97.092	96.987	96.495	103.64	97.618	96.056	94.652	97.843	93.734	99.366	101.45	98.271	97.458	99.471	95.326	100.49	103.05	98.246	96.313
106.88	107.94	108.41	103.42	108.47	102.31	107.73	108.27	101.97	107.19	106.79	105.2	104.82	112.46	106.68	101.92	110.45	103.46	107.84	107.34	106.05	106.72	110.07	107.43	109.84	106.28	106.85	111.99	109.27	108.95	101.77	111.63	108.58	106.12	109.46	107.23	106.35	106.08	106.91	106.27	106	105.79	108.14	108.44	109.76	105.12	103.21	107.02	106.68	108.72
102.57	105.31	106.39	107.49	107.7	108.36	107.79	102.49	105.83	109.03	102.26	106.19	107.62	100.56	102.67	108.64	105.82	106.65	106.92	104.65	102.63	102.35	103.56	107.06	110.06	101.66	105.23	103.31	104.87	102.94	104.1	102.67	107.6	102.11	108.84	107.09	105.57	106.54	105.8	103.61	105.5	107.09	104.44	105.22	103.11	106.98	106.49	109.92	102.65	113.31
113.23	110.08	106.13	105.92	110.2	114.79	108.18	109.92	107.01	113.35	105.18	111.36	107.79	109.81	108.95	108.89	111.5	112.78	113.25	111.1	108.45	111.4	106.23	111.23	108.05	106.33	109.26	109.25	105.72	108.95	106.24	113.05	105.8	110.57	112.28	109.5	109.81	108.7	109.99	104.56	113.58	107.96	107.73	108.99	111.06	113.11	112.32	109.56	108.81	110.45
105.26	98.935	106.85	109.59	103.03	109.46	106.07	107.97	103.6	106.75	104.77	111.39	103.92	101.5	105.74	107.47	102.95	104.63	104.1	104.37	106.57	107.53	110.5	108.02	105.51	104.93	108.62	102.77	103.68	108.4	105.15	110.67	108.85	106.72	106.97	104.69	104.82	104.74	106.12	103.27	101.4	105.72	105.64	107.12	102.24	107.04	105.16	106.88	106.35	107.41
111.21	113.17	110.27	111.81	109.61	109.2	110.9	112.37	106.03	110.74	109.41	110.27	110.71	113.05	113.87	113.24	110	115.36	109.22	111.87	110.8	114.74	108.33	109.35	105.29	112.24	111.3	112.37	112.36	108.74	110.49	111.8	110	111.22	113.27	107.81	115	109.18	108.81	111.28	113.06	107.01	111.15	108.17	110.54	111.76	111.51	110.79	109.39	110.41
110.44	102.52	106.53	102.8	106.35	106.57	106.22	107.2	100.68	105.77	103.12	102.3	108.05	104.45	107.94	105.57	108.46	110.89	105.98	101.01	106.65	104.45	107.03	103.49	107.83	103.6	103.79	106.36	100.94	108.86	106.74	111	105.85	108.26	109.39	102.89	105.48	104.8	108.19	99.399	99.23	106.88	102.76	108.72	107.72	101.12	104.29	104.76	105.49	105.25
107.73	107.79	109.84	107.31	109.26	105.04	108.75	104.74	107.45	102.49	106.88	110.96	107.99	104.21	106.73	107.5	107.59	106.21	108.69	105.61	102.43	105.83	103.43	106.86	104.05	104.63	104.96	105.91	106.26	104.45	106.19	108.34	111.39	104.21	107	105.24	108.68	104.43	108.9	106.55	108.31	105.87	107.39	106.28	105.07	107.7	103.9	105.54	106.27	106.26
105.78	105.54	106.06	107.1	108.52	105.72	104.85	106.67	103.49	107.68	112.18	111.79	107.99	107.25	101.62	101.11	106.01	104.37	109.43	107.07	106.56	106.5	104.19	106.82	106.55	103.75	105.16	101.91	105.35	107.75	103.83	105.85	103.09	105.37	106.23	103.39	107.23	102.26	103.7	106.28	101.75	105.54	106.18	103.19	107.54	105.88	103.58	106.88	103.98	105.54
103.59	108.98	109.93	110.49	105.98	109.11	108.1	105.73	107.62	105.96	105.15	104.33	109.24	108.93	103.96	106.12	105.56	106.3	106.53	105.25	110.06	109.56	106.99	103.85	102.78	109.49	108.33	104.72	109.03	105.47	105.38	105.53	105.47	105.96	105.81	106.67	106.7	106.51	106.77	109.17	109.02	108.7	103.91	104.92	101.36	102.74	106.78	106.6	106.56	106.68
111	115.82	108.83	109.17	109.91	111.03	106.78	111.81	105.55	113.19	109.72	105.88	111.63	111.95	110.51	113.5	112.9	108.71	109.71	108.96	107.43	111.84	110.56	105.4	111.27	104.81	108.41	106.93	109.5	111.82	112.86	111.88	111.6	110.26	110.37	107.51	113.4	109.42	110.52	108.26	109.99	110.06	110.09	108.39	110.28	110.33	108.31	108.52	110.15	113.39
97.054	103.52	96.836	99.228	98.374	96.495	101.86	98.434	98.083	99.747	97.638	102.36	100.97	100.71	99.761	103.28	100.9	99.931	100.49	99.274	98.787	97.203	97.658	96.313	102.07	99.408	93.904	96.847	102.22	100.89	96.18	95.23	96.353	100.5	102.12	98.648	98.721	97.142	96.831	100.52	99.81	100.28	101.94	96.712	98.67	96.625	100.58	103.87	97.158	97.828
[truncated: 850 more rows]
[truncated: 150 more columns]
