# Supplementary material for: Genetic dissection of main and epistatic effects of QTL based on augmented triple test cross design
Source: PLoS One. 2017 Dec 14;12(12):e0189054. doi: 10.1371/journal.pone.0189054 (PMC5730204; doi:10.1371/journal.pone.0189054)
Supplement: S8 Supporting Information — (ZIP) [file pone.0189054.s008.zip › z4_2000_0.8_10.csv]

109.85	111.34	111.45	110.11	110.2	109.52	110.1	109.41	111.21	109.92	110	112.67	110.06	110.22	111.26	109.84	110.44	110.67	110.74	111.33	111.43	111.07	110.62	109.19	109.33	110.12	110.04	108.58	111.02	109.51	108.5	109.66	109.79	109.51	109.28	110.79	111.06	111.11	110.11	109.58	110.46	109.55	109.75	109.18	109.77	110.1	110.19	109.9	109.77	110.9
106.05	106.81	106.45	106.84	109.12	106.96	108.02	106.19	106.63	108.85	104.98	107.41	107.14	107.25	107.65	106.16	107.24	106.85	105.9	105.2	107.22	107.59	108.65	105.93	106.32	106.23	106.82	106.75	106.53	106.43	107.91	106.83	105.93	105.62	106	106.36	106.13	106.09	106.4	106.77	107.57	107.62	107.11	109.18	107.01	107.33	105.46	106.15	104.97	108.19
105.67	105.77	106	103.29	105.3	105.47	104.49	105.21	106.27	105.83	106.67	104.12	105.43	105.02	106.49	104.56	105.7	105.89	105.67	105.86	106.22	105.53	104.3	105.37	106.53	105.47	105.82	103.99	106.19	103.77	104.84	104.61	105.4	104.57	106.04	105.41	103.89	105.63	105.26	105.81	105.95	105.15	104.6	106.83	105.11	104.19	104.52	105.66	105.73	104.94
104.19	104.93	104.84	106.31	106.12	103.95	105.84	104.8	104.52	105.75	103.99	106.06	104.56	106.88	105.73	102.81	105	104.43	103.95	104.09	104.62	104.61	104.27	104.39	104.09	106.18	105.2	105.18	104.88	103.59	104.8	104.65	104.18	105.46	103.39	105.42	104.17	105.34	103.86	104.78	103.1	103.8	103.64	103.57	104.48	103.98	104.73	103.46	104.73	106.1
100.3	100.35	100.69	99.722	98.462	99.332	99.211	99.492	98.509	98.233	99.681	99.838	99.659	98.063	97.954	100.5	98.5	100.25	98.484	100.9	100.29	101.03	99.266	100.93	98.782	98.706	100.56	100.19	98.336	99.789	101.24	98.436	99.833	98.759	100.36	100.82	99.335	99.29	99.897	99.695	99.539	100.6	99.548	99.166	98.777	99.959	99.802	99.825	98.676	99.444
108.76	109.18	108.87	109.74	109.23	111.14	108.93	110.83	109.85	108.35	110.7	109.45	110.15	110.26	111.54	110.11	107.21	109.37	107.63	109.17	109.74	109.77	110.26	111.16	108.45	109.79	109.79	110.47	109.48	109	110.1	110.49	109.24	109.33	108.01	110.49	109.65	110.02	110.46	109.15	110.05	107.98	111.15	110.87	109.6	110.54	109.57	109.25	109.23	110
107.4	106.22	107.55	106.87	105.6	107.83	105.7	107.17	107.07	106.98	106.91	108.35	108.42	106.42	108.11	107.14	108.8	106.67	107.89	108.75	107.92	107.02	107.19	107.54	107.08	107.47	106.7	106.61	106.82	106.88	106.28	105.56	106.68	106	107.67	108.21	108.06	106.46	107.59	106.89	106.75	107.76	107.61	105.94	107.56	107.61	106.03	108.22	106.74	108.92
113.29	113.05	110.9	111.22	112.36	110.67	110.39	111	110.53	111.82	113.35	113.06	112.63	110.84	113.21	111.19	112.45	111.99	113.02	112.11	111.47	110.63	111.03	113.06	109.52	112.56	112.2	110.97	110.81	112.02	110.99	112.66	111.28	111.56	111.32	112.2	110.94	111.06	110.52	110.27	112.13	111.64	112.5	112.82	112.38	112.25	110.48	109.65	110.95	113.62
104.86	104.77	103.5	103.85	102.77	104.59	104.84	103.4	103.02	103.41	104.79	105.45	103.01	103.87	102.63	103.53	104.77	101.97	104.13	102.76	103.66	102.99	103.84	105.48	105.28	105.59	103.36	103.56	103.32	103.06	103.84	102.78	104.01	103.28	105.52	104.06	104.62	103.33	104.25	104.15	105.58	104.97	105.7	103.32	103.14	103.86	104.09	103.43	104.86	103.01
110.13	110.22	110.35	108.23	110.76	111.11	109.81	108.34	109.72	110.46	109.56	111.21	110.28	110.3	109.84	111.71	111.37	109.45	110.75	109.62	111.7	110.15	109.89	110.37	110.94	110.38	109.88	110.08	109.77	110.42	109.71	111.41	110.03	110.4	109.73	109.9	111.07	110.95	109.16	109.51	110.18	110.99	110.73	109.14	110.62	109.47	110.09	110.2	110.27	110.41
106.17	108.43	106.65	106.56	105.69	107.19	107.38	106.98	107.38	107.13	106.83	106.65	108.36	106.31	107.81	107.55	104.77	107.77	106.78	107.44	106.81	106.79	108.67	107.13	105.02	106.8	108.03	107.41	106.07	106.29	107.33	107.5	105.43	106.43	107.76	107.43	107.31	107.46	108.03	108.33	107.22	106.74	107.6	106.17	108.73	106.57	105.94	107.96	107.03	108.54
111.69	111.41	110.97	111.35	112.22	111.45	110.77	111.44	111.92	111.86	111.96	109.34	111.42	111.68	112.14	110.09	110.87	113.01	110.94	112.11	110.64	110.58	111.29	113.24	111.41	111.33	112.33	111.73	111.9	111.59	112.28	110.6	110.48	112.28	112.56	111.02	111.25	110.28	110.69	110.73	110.72	110.85	112.24	111.68	111.77	111.84	112.17	110.92	111.55	111.32
105.08	104.49	103.51	103.3	103.09	104.04	104.83	103.17	103.85	104.76	103.94	103.7	104.56	103.56	104.19	103.99	104.8	104.09	102.75	103.89	102.95	104.56	103.94	105.82	100.81	102.39	104.26	105.93	104.06	103.42	105.17	106.27	105.22	103.2	105.99	103.05	104.35	103.28	103.21	104.48	104.6	103	103.44	104.85	105.05	103.61	103.85	105.16	102.65	103.64
118.5	118.45	117.47	118.4	117.72	116.69	118.15	118.26	116.61	118.49	116.69	116.3	116.55	117.82	119.08	118.91	117.99	117.52	118.66	115.25	116.53	116.75	119.01	115.83	116.83	117.55	118.63	117.34	116.56	117.01	117.66	117.46	117.38	119.35	118.68	118.01	116.15	116.97	118.83	117.31	119.01	117.83	116.88	118.36	116.41	117.12	118.31	118.25	118.09	116.7
105.45	105.02	104.59	104.8	104.91	105.61	104.35	105.33	105.49	104.32	103.79	103.43	104.64	103.97	104.32	104.88	106.14	105.86	105.22	104.95	104.78	104.86	104.69	105.15	105.23	105.4	105.57	104.91	105.31	103.82	103.27	106.62	104.86	105.61	104.33	105.68	103.79	105.11	105.75	104.52	105.46	104.09	103.22	104.68	105.52	104.48	104.01	105.56	104.39	105.63
104.8	105.72	104.49	104.81	105.83	105.4	105.4	105.54	103.48	104.55	104.68	104.3	103.94	105.53	104.45	105.96	105.68	107.08	105.74	106.66	105.84	105.84	106.54	104.82	105.99	106.81	104.12	106.97	104.61	104.16	105.35	107.33	103.78	104.73	104.71	105.18	106.65	103.7	103.81	105.96	104.92	104.07	105.13	106.4	104.33	104.75	106.06	105.86	105.26	105.33
107.87	106.99	107.18	106.38	107.03	106.76	106.43	106.02	107.94	105.67	107.44	107.49	107.58	108.41	107.76	106.65	105.21	106.87	106.89	107.84	105.87	106.13	105.99	106.35	107.06	104.67	106.05	108.67	107.92	108.83	108.59	106.91	107.37	106.56	106.76	108.28	108.1	106.87	106.66	106.16	107.25	106.86	106.89	107.59	106.56	107.16	107.37	106.72	104.8	106.15
104.45	104.87	105.99	106.05	103.46	105.05	104.53	104.67	105.16	104.98	104.93	106.66	104.41	106.18	104.86	104.55	105.05	102.16	104.91	104.36	105.08	104.55	105.78	105.8	104.26	106.07	105.68	106.93	106.3	106.41	106.3	105.55	104.35	104.33	104.6	105.07	105.21	104.52	104.72	106.49	102.87	105.07	103.61	103.81	105.56	104.73	105.14	104.46	103.88	104.63
105.47	106.86	105.54	105.95	105.86	108.6	105.2	106.79	105.48	108.24	106.77	105.81	105.08	106.49	107.82	106.56	106.21	105.75	105.82	107.56	107.34	108.04	106.83	106.38	106.56	106.46	106.22	106.76	105.22	106.75	106.26	106.09	106.87	105.4	106.09	106.87	107.55	106.7	107.45	106.58	107.15	105.69	106.71	105.69	107.47	107.9	105.9	107.08	106.8	107.76
103.74	106.31	105.01	105.88	105.44	104.88	105.72	104.63	105.23	106.11	104.42	105.77	103.33	104.63	105.07	103.61	105.4	104.71	106.02	105.24	106.5	104.64	106.9	106.46	105.47	104.33	105.48	105.44	104.88	106.55	105.44	105.95	104.72	105.34	106.35	107.47	106.51	106.71	106.57	104.76	105.23	105.5	105.98	105.73	104.63	105.34	106.23	106.1	105.14	104.5
100.74	100.69	100.3	100.14	101.49	99.581	99.188	100.88	100.27	100.82	101.29	101.23	99.773	101.17	99.856	100.68	99.897	102.09	100.48	100.27	101.92	100.42	100.05	101.11	101.76	100.41	100.49	101.39	100.18	100.64	99.086	101.14	102.12	101.05	101.12	101.11	99.519	100.72	100.14	100.59	99.918	99.629	101.9	101.1	100.74	100.33	99.542	100.41	100.88	100.71
106.8	106.87	107.73	106.72	106.02	106.06	106.79	106.41	106.25	106.49	107.55	106.89	106.5	105.94	107.32	105.99	106.8	106.72	106.17	107.64	106.24	105.87	106.58	106.53	107.67	106.99	106.73	106.12	106.08	106.99	106.61	105.48	107.72	106.4	105.55	105.85	106.21	106.62	106.28	107.35	106.21	107.08	106.48	107.18	104.45	105.57	105.94	104.83	108.62	106.33
107.18	106.66	107.09	105.3	107.27	106.45	105.69	107.61	107.36	107.2	105.92	104.14	107.01	105.28	107.48	106.92	105.88	107.53	106.86	106.96	106.46	106.58	106.04	107.77	107.01	106.65	106.84	106.99	107.39	106.58	107.28	107.1	105.79	108.74	106.63	105.85	105.85	102.91	106.1	105.07	105.56	103.56	105.42	105.14	107.31	105.28	105.2	106.66	106.35	105.04
112.13	111.55	112.33	111.77	111.58	111.82	112.29	113.15	113.97	112.32	114.15	111.94	113.52	111.75	112.26	112.04	111.01	111.82	112.59	112.28	111.23	112.65	112.89	110.68	111.57	110.36	111.7	111.95	111.84	113.49	112.9	110.73	113.42	112.34	114.65	112.25	110.22	111.48	112.35	111.83	111.93	112.22	112.95	112.34	112.79	111.81	113.3	111.05	111.76	111.62
106.27	106.59	104.8	106.8	105.81	105.68	105.78	104.94	106.24	106.23	105.42	105.78	106.87	105.54	105.2	107.28	106.67	106.51	106.74	106.36	104.59	106.83	107.21	106	105.41	107.22	105.81	107.14	105.99	106.46	105.7	105.59	105.67	106.03	104.24	105.72	106.46	105.73	105.85	106.23	103.82	106.11	106.14	105.11	105.35	106.17	106.5	106.29	105.27	106.22
111.42	112.4	111.67	111.21	110.61	112.15	110.43	109.92	111.88	111.31	110.91	111.89	113.08	110.65	112.03	112.25	110.79	112.53	113.19	110.57	113.43	111.88	111.88	112.04	112.81	111.25	110.33	110.88	112.91	111.51	111.62	112.14	112.4	111.46	110.61	111.5	110.54	108.78	110.58	109.27	112.34	110.37	111.99	111.27	112.93	110.97	110.16	110.37	111.34	112.53
108.23	105.7	107.13	105.83	107.84	106.34	103.66	105.76	106.44	107.8	108.37	106.02	104.81	106.6	107.21	105.82	106.63	105.99	107.57	105.42	106.21	105.36	106.67	106.74	106.43	106.3	105.46	105.99	105.3	106.44	105.82	105.74	107.17	106.46	105.93	106.27	105.6	105.46	105.4	106	104.84	106.55	107.24	107.61	105.59	108.43	108.19	106.15	107.22	107.29
109.61	109	108.89	111.31	109.84	110.6	109.36	110.38	110.08	109.33	110.81	110.23	109.71	110.02	110.93	109.63	108.3	110.29	108.81	109.69	109.43	110.25	110.5	110.16	109.76	110.41	109.41	109.24	110.09	110.61	109.76	109.9	109.26	108.65	109.89	109.6	111.57	109.82	111.24	108.35	109.3	109.25	110.16	111.99	110.3	110	110	111.63	108.89	110.24
104.16	104.35	106	104.74	106.44	103.83	104.2	104.06	105.6	106.59	105.48	104.38	104.52	102.77	105.65	103.64	104.26	103.57	105.86	105.37	106.06	105.2	103.87	105.17	104.65	104.81	103.74	106.23	105.36	105	105.33	105.2	104.48	104.62	103.94	104.8	105.06	106.11	104.17	105.56	103.66	105.16	103.56	104.47	106.21	105.6	104.94	104.56	105.18	105.17
103.45	104.21	104.28	102.67	103.41	105.01	104.23	103.81	102.43	103.52	104.37	104	105.35	104.21	104.03	105.44	102.68	104.19	103.91	104.58	105.16	103.46	104.49	104.92	103.75	102.72	104.23	103.34	104.25	104.71	103.8	104.15	104.64	104.83	105.31	105.32	105.38	104.74	103.1	105.15	104.47	104.81	105.27	104.45	104.4	104.17	103.5	103.94	103.32	102.75
109.48	109.89	110.4	110.62	109.83	108.76	109.11	107.17	109.93	109.16	108.61	109.25	108.83	109.32	109.45	110.16	111.03	109.85	109.97	108.02	109.27	108.8	109.7	108.62	110.2	109.32	110.69	111.49	109.77	109.53	109.4	111.39	109.39	108.91	109.88	110.33	111.02	108.71	108.77	109.89	110.79	108.41	108.54	107.54	110.67	110.73	110.05	110.39	110.24	109.17
106.63	106.86	106.06	106.9	106.96	105.9	105.38	107.66	106.73	106.3	106.08	106.42	106.19	107.11	106.86	105.79	105.72	106.75	106.12	106.07	106.09	107.24	106.34	106.92	105.67	107.47	105.75	105.37	107.8	106.67	106.46	107.73	107.88	105.37	106.06	107.56	106.92	106.08	107.65	105.66	106.9	107.92	106.57	107.09	105.94	105.14	106.1	105.14	106.25	106
108.04	107.35	107.63	108.49	105.25	106.67	106.84	108.67	107	105.73	106.02	106.51	108.03	106.41	108.74	106.34	107.94	106.12	107.64	106.16	106.97	106.15	107.16	106.49	106.73	107.16	107.58	108.41	105.85	107.21	106.96	107.27	105.23	108.22	106.47	107.24	105.98	106.22	106.73	106.52	106.96	106.07	106.58	106.92	108.09	107.88	105.76	107.6	108.76	107.39
103.32	103.32	104.65	103.61	103.49	105.63	104.42	103.94	106.15	103.65	103.19	103.83	104.82	104.46	105.27	104.79	103.15	103.89	102.45	104.71	104.31	104.64	104.4	104.22	103.5	105.21	105.84	102.67	103.68	103.91	103.84	103.82	103.29	104.49	103.21	102.65	104.03	103.79	104	104.58	102.99	104.08	105.59	103.7	105.04	103.29	103.94	103.71	104.62	102.41
107.51	106	104.33	106.54	105.54	105.12	104.32	104.57	104.77	105.47	104.1	104.16	105.32	105.22	104.21	106.68	106.58	105.02	107.83	105.72	105.99	105.1	106.09	106.68	106.51	105.16	106.4	106.08	105.57	106.91	105.19	105.04	107.3	106.54	106.6	105.98	106.09	105.24	103.9	105.83	104.72	104.28	106.09	105.95	106.79	105.05	105.35	103.44	106.8	105.57
104.84	106.12	104.53	104.87	106.53	105.76	105.7	105.17	104.6	105.31	105.3	105.73	106.43	103.97	105.73	106.66	105.81	104.11	105.01	105.34	105.97	105.06	104.65	105.94	103.66	104.32	104.64	106.19	104.2	106.22	106.03	105.55	105.58	106.69	107.16	105.81	105.6	104.14	107.12	106.41	105.17	105.27	106.01	106.2	106.8	106.04	104.46	105.09	105.51	105.57
100.51	100.49	101.03	100.55	100.34	99.728	99.374	100.12	100.15	98.619	100.25	100.12	99.38	99.71	98.402	99.987	99.515	101.08	101.94	99.757	100.86	101.1	100.93	98.805	98.744	99.679	99.854	100.07	99.073	99.888	99.444	99.039	100.2	101.12	101.19	98.627	99.222	101.19	101.11	98.91	99.18	100.17	101.25	102.25	101.36	100.49	100.17	100.44	103.08	99.251
112.14	111.8	112.39	111.84	110.51	111.07	111.82	112.33	112.38	111.83	111.6	111.89	111.88	111.12	112.94	113.08	111.11	112.26	111.36	111.38	112.1	113.16	112.88	112.06	110.35	112.19	111.45	112.72	112.48	111.27	111.23	112.98	113.09	111.39	113.59	111.58	111.62	110.9	111.9	112.42	111.52	112.85	112.65	112.71	112.34	112.81	112.26	112.33	110.99	113.13
107.34	107.27	106.29	107.44	106.15	107.39	105.97	105.78	106.84	105.31	106.29	108.73	105.19	104.57	106.52	106.73	105.57	106.2	105.97	106.69	106.45	106.3	104.83	106.1	106.93	105.89	105.7	106.14	106.09	107.02	104.34	106.02	105.43	105.55	105.22	106.11	105.61	105.77	105.76	107.07	104.76	106.64	105.71	105.59	105.29	107.42	106.86	104.83	105.96	104.91
105.65	105.73	105.62	106.03	106.1	106.47	108	105.32	106.75	106.04	106.19	105.61	105.84	106.9	105.67	105.43	107.25	105.57	104.82	106.96	106.84	105.47	106.49	106.49	105.03	107.04	106.54	106.31	105.21	106.35	105.96	105.42	105.34	106.27	105.52	104.95	107.46	106.78	107.15	106.2	106.5	105.93	106.55	104.9	105.59	105.56	106.06	106.13	105.96	105.69
107.87	105.86	106.61	107.53	107.02	106.12	105.06	107.49	105.6	105.13	105.46	105.96	105.34	105.99	107.08	105.79	106.27	105.12	104.34	104.23	106.2	105.36	105.52	106.23	104.58	105.35	104.68	106.3	105.91	104.53	106.58	104.64	105.71	104.21	105.99	107.87	106.85	106.07	106.24	105.81	106.19	107.88	105.11	105.34	107.46	105.82	106.14	105.31	105.99	106.96
105.44	105.64	104.22	105.47	104.7	105.52	106.3	106.79	105.69	104.09	106.72	105.47	104.77	105.41	105.07	105.33	103.55	104.54	106.15	106.01	105.82	106.36	104.83	107.32	104.52	104.48	105.18	105.16	106.36	104.63	104.76	105.59	105.33	103.95	106.73	105.87	103.82	104.46	106.02	103.79	105.38	105.6	106.29	105.96	104.36	105.73	104.72	106	105.54	104.97
106.17	104.81	105.03	105.63	104.01	104.12	105.21	107.13	104.82	105.51	105.46	105.59	104.68	106.15	104.96	106.66	107.83	107.46	106.28	106.3	105.78	107.92	106.61	106.38	105.43	104.8	105.56	106.84	105.17	105.84	105.86	106.47	106.06	104.23	106.36	104.27	105.3	105.19	106.33	105.92	106.84	105.84	105.21	105.24	106.34	105.34	106.2	105.83	106.35	104.57
112.32	112.32	113.03	111.44	112.17	112.04	110.12	111.91	113.03	110.01	112.05	112.62	112.65	111.86	111.82	111.7	111.24	112.88	112.7	113.84	112.9	110.98	111.23	111.82	110.69	111.16	110.79	111.58	112.93	110.73	111.07	112.64	112.05	111.06	113.54	111.68	113.28	111.27	112.6	111.07	111.06	111.36	112.05	111.33	110.74	110.54	112.43	111	112.08	110.54
104	104.34	103.86	106.6	103.38	104.65	103.8	104.1	103.23	102.92	103.05	104.57	105.2	104.48	103.2	105.63	104.47	104.47	105.23	103.36	103.23	104.69	104.51	104	105.27	102.68	103.54	104.48	104.56	104.77	104.66	105.22	104.02	103.39	105.72	105.36	103.21	105.09	103.99	102.84	105.33	104.59	105.82	104.13	103.21	105.19	103.11	104.86	102.08	104.15
109.72	111.03	110.44	111.43	110.78	111.41	110.51	112.66	110.83	110.88	112.03	109.72	111.4	111.79	110.42	109.95	111.46	111.76	111.95	110.86	111.39	111.03	111.9	111.71	111.74	109.53	111.09	110.73	111.65	109.97	110.23	110.35	111.77	111.2	112.47	112.14	113.02	110.89	108.56	112.23	111.41	111.55	111.68	111.27	112.28	112.48	112.58	112.74	110.18	111.93
105.3	106.56	107.47	104.98	105.92	105.24	106.84	107.01	105.25	105.78	108.22	107.43	105.3	106.67	106.71	106.84	104.46	106.91	106.95	106.96	107.33	105.89	106.69	105.83	105.16	105.48	106.77	107.04	105.69	107.04	104.62	106.96	107.1	106.17	107.44	107.78	108.05	106.09	105.65	108.29	106.36	107.61	105.72	106.8	106.69	106.79	107.11	106.77	105.74	106.67
100.91	99.757	99.806	100.32	99.559	99.863	101.15	99.052	101.46	101.31	101.05	101.61	100.59	98.811	100.1	99.704	100.51	99.78	100.82	99.829	98.973	99.054	100.98	100.33	100.16	100.71	99.434	98.765	99.853	98.477	100.71	100.65	99.271	100.15	100.23	99.955	98.764	101.49	99.645	99.291	98.701	98.347	99.363	99.69	100.02	100.11	99.557	100.16	99.347	100.37
111.87	111.59	110.6	113.2	111.18	111.71	110.94	111.51	111.96	112.19	112.07	111.04	113.52	112.86	110.87	108.93	112.58	113.03	111.45	112.95	111.55	110.25	113.23	111.64	112.66	111.57	111.85	112.45	113.31	110.01	113	111.4	112.04	112.03	111.93	111.97	114.59	112.08	112.15	112.97	111.82	111.22	111.23	110.42	111.59	111.55	112.57	111.31	111.57	110.5
106.28	104.39	107.45	106.66	108.63	105.52	107.15	104.82	106.29	108.19	105.3	106.55	106.47	105.91	106.08	106.32	106.23	104.96	106.32	107.61	108.48	107.98	106.1	106.58	107.12	107.74	107.24	105.59	108.14	108.38	107.89	107.4	107.68	107.16	105.47	107.14	107.07	107.37	106.14	106.78	107.41	105.62	107.09	105.35	107.59	107	108	105.93	107.34	107.99
104.31	103.99	106.73	104.44	105.31	105.41	104.84	102.75	106.17	105.56	106.41	104.57	105.68	105.94	105.67	106.24	106.12	104.4	105.53	106.28	104.96	105.64	104.9	105.84	104.06	104.66	105.45	105.82	105.56	106.05	105.7	104.96	105.47	104.82	103.68	105.07	105.97	105.59	105.95	106.68	105.75	105.74	105.42	103.82	105	106.26	106.83	105.98	105.96	105.36
111.55	112.47	111.32	113.33	110.7	113.28	112.38	111	113.41	111.83	113.95	111.5	110.48	110	112.54	113.32	111.51	110.47	112.18	113.34	113.04	112.62	110.77	111.76	112.19	111.89	112.4	111.31	111.99	111.54	110.06	111.35	111.74	110.1	112.97	110.71	112.12	112.63	113.36	111.69	111.36	111.25	111.53	111.34	111.98	111.56	111.05	112.4	113.16	111.92
106.07	106.38	106.12	106.2	106.7	106.29	106.81	105.33	104.82	104.97	105.73	106.42	106.24	104.42	105.49	105.03	106.44	104.88	106.52	106.46	106.14	106.4	105.09	105.94	106.48	105.88	107.76	105	106.53	106.37	105.36	105.73	107.29	107.01	107.84	106.65	105.61	105.04	106.87	106.19	106.61	105.5	105.98	105.34	105.73	104.95	103.7	106.4	103.63	103.65
104.38	104.65	104.58	105.57	103.96	105.4	105.61	103.4	105.63	103.73	103.81	103.55	103.99	104.19	103.88	104.39	105.11	103.53	102.86	103.2	104.1	106.56	103.38	104.77	104.76	104.76	102.99	104.92	103.4	104.02	103.19	104.4	104.58	104.54	102.66	104.22	103.96	103.49	103.95	102.77	105.2	103.32	103.63	104.47	104.13	103.65	103.73	103.15	104.03	101.61
110.77	111.45	111.39	112.82	112.65	112.06	111.47	110.62	113.62	112.57	112.72	112.11	113.19	112.22	113.19	110.6	111.52	111.08	113.07	110.75	110.59	112.04	111.74	111.65	111.32	112.96	111.59	110.92	112.46	113.34	111.49	111.66	112.67	112.83	112.1	111.03	112.19	113.69	113.12	111.65	112.73	111.7	112.11	112.1	113.36	112.79	113.69	113.39	112.09	111.71
111.35	110.22	111.36	112.55	112.31	113.94	113	112.16	113.25	112.39	111.96	112.48	111.78	111.65	111.46	111.43	111.5	113.07	110.83	110.49	111.79	111.56	113.37	111.81	110.92	112.11	112.14	112.37	112.9	111.36	113.01	112.22	110.74	111.07	111.31	113.69	111.8	112.41	112.74	112.45	112.04	112.71	111.62	112.93	112.58	111.74	111.37	110.13	110.85	112.03
112.19	111.52	111.86	111.15	113.4	113.12	112.56	111.91	112.88	112.13	111.38	111.85	113.55	112.06	111.01	111.66	111.32	112.23	110.67	112.43	110.65	112.73	111.58	111.69	111.59	110.94	112.02	112.59	111.34	112.37	110.78	111.97	111.39	112.79	113.14	110.85	112	112.3	111.49	113.52	111.91	112.56	112.47	113.59	112.37	113.24	114.04	112.86	111.61	112.08
112.9	113.23	113.58	113.1	112.48	114.2	113.02	112.78	112.73	113.25	112.57	113.36	113.99	114.24	113.81	112.03	113.74	111.37	112.84	114.12	113.28	110.96	114.59	111.25	111.89	114.36	111.91	110.63	112.48	113.21	111.65	112.65	113.43	112.8	112.09	111.69	112.33	115.42	112.14	112.52	112.74	113.32	111.74	112.23	112.7	113.33	113.13	112.31	113.49	112.36
110.34	110.75	109.9	111.27	110.72	110.39	109.98	109.77	108.96	111.46	111.96	109.95	109.49	110.29	110.29	109.57	111.18	109.54	108.55	111.09	110.48	109.32	109.88	110.59	110.17	110.91	109.17	110.65	111.64	111.49	110.8	111.06	112.14	110.77	108.93	110.62	108.72	109.41	111.23	110.26	109.61	111.77	111.19	111.12	111.65	109.8	109.73	110.61	109.76	111.95
106.62	106.41	104.63	105.8	104.91	106.28	107.17	108.59	105.86	107.13	106.73	105.87	105.52	107.81	106.87	107.36	105.61	107.29	106.42	106.72	105.63	106.08	105.62	105.79	105.6	107.21	107.04	105.91	106.77	106.58	106.71	107.38	104.94	105.53	107.29	105.48	107.11	107.16	106.12	105.41	106.52	105.71	105.4	106.86	106.41	104.91	107.28	106.55	106.75	107.28
103.08	104.35	104.65	105.6	104.28	103.12	103.91	104.81	102.77	102.58	103.81	103.67	104.23	104.52	106.11	103.24	104.74	103.11	103.61	105.58	103.33	102.52	104.65	104.97	102.33	104.09	104	105.11	104.46	104.94	105.49	103.67	107.07	104.79	103.5	104.05	106.26	104.58	104.3	104.74	103.45	103.22	104.3	104.4	105.73	104.15	105.04	105.03	103.42	103.95
113.64	111.94	112.64	113.25	112.3	111.97	113.31	112.13	112.47	110.92	112.78	111.91	111.73	110.64	111.33	111.88	112.95	111.93	111.34	110.61	110.05	111.64	112.72	111.14	111.05	112.71	110.72	111.14	112.14	111.27	113.14	112.36	111.26	111.13	113.08	112.51	111.08	111.78	111.52	113.53	112.06	112.04	113.12	113.45	112.68	111.04	111.89	111.53	111.15	112.2
105.79	106.33	105.79	107.54	106.75	107.26	108.39	107.23	106.83	105.41	106.99	108.86	104.61	106.97	106.63	107.99	106.33	107.59	107.87	107.08	106.92	106.7	107.42	106.46	108.13	108.36	107.19	107.11	106.94	106.25	106.25	106.57	107.02	106.72	107.51	107.57	107.4	106.55	106.71	107.19	107.72	105.52	106.16	106.35	106.44	106	107.47	107.84	105.58	106.97
112.08	113.38	112.91	111.49	113.96	111.91	112.84	110.37	112.02	112.19	111.84	112.11	112.5	113.35	112.74	111.65	112.07	111.22	111.73	112.61	110.78	111.52	112.44	112.56	111.17	113.18	112.3	112.86	111.93	111.66	111.75	112.03	113.85	113.12	112.19	112.11	111.57	112.31	111.43	113.35	111.94	111.17	111.42	111.29	112.64	113.15	111.77	110.56	111.65	110.78
103.45	104.34	104.04	104.47	103.92	103.11	101.87	103.81	104.39	103.99	105.74	103.09	104.27	103.15	103.79	104.82	104.53	103.32	103.63	102.82	103.91	104.64	104.33	105.15	102.15	104.88	104.67	104.44	102.9	104.19	102.56	103.18	104.61	104.76	103.62	105.21	105.26	106.43	103.66	105.58	103.98	104.48	104.75	103.24	105.8	105.01	103.37	103.93	104.72	105.31
111.44	110.95	110.16	111.15	111.23	110.19	111.03	112	111.2	110.18	111.28	111.5	110.15	110.14	109.45	109.5	111.24	111.86	110.67	111.06	110.71	109.4	111.75	110.62	110.08	111.45	110.08	110.22	111.3	110.7	108.74	109.94	110.13	109.78	110.51	109.68	109.8	110.04	109.96	109.4	110.85	109.17	112.08	109.58	110.53	110.18	110.63	109.41	111.67	110.09
106.53	105.12	105.72	104.78	104.84	106.45	105.95	106.67	105.91	105.62	104.8	106.28	106.16	106.72	106.02	105.35	106.3	106.11	105.18	105.22	106.09	103.9	104.96	106.56	105.05	108.18	105.56	106.1	106.46	104.88	104.38	105.37	104.25	105.35	106.34	105.9	106.51	106.22	105.48	106.7	104.23	104.63	106.55	106.01	106.61	106.15	106.28	107.27	105.96	106.47
109.97	108.25	110.05	110.05	109.79	110.31	109.34	109.82	108.84	110.39	111.59	109.26	111.14	110.95	110.75	109.32	110.24	109.34	110.02	109.16	111.04	109.66	111.28	110.12	111.86	110.73	110.89	110.24	110.11	111.87	108.26	109.46	111.54	108.82	110.22	111.24	111.4	110.83	110.2	110.53	111.04	110.62	109.06	110.27	110.5	110.82	111.96	110.76	108.15	111.61
107.51	105.55	106.53	107.6	106.96	106.25	106.74	106.88	107	106.49	108.16	108.67	106.94	107.5	107.84	106.43	107.37	106.62	106.72	104.96	108.25	106.76	104.78	106.58	106.12	106.5	107.4	106.03	106.92	107.36	106.04	106.24	105.68	107.1	106.31	106.62	107.37	107.04	106.2	106.82	107.86	107.04	105.94	109.12	107.19	106.33	107.54	106.12	107.36	106.84
116.46	116.59	116.33	114.93	116.54	116.76	115.8	115.62	116.78	116.22	116.08	116.97	116.37	116.18	116.4	116.55	116.81	115.31	117.04	115.87	116.19	116.84	116.56	116.85	114.65	115.89	118.01	117.72	116.66	115.64	116.58	116.83	114.95	115.75	115.1	117.87	115.9	116.38	116.99	116.65	116.77	114.78	117.82	115.64	116.92	117.29	115.89	114.55	116.38	117.55
106.03	106.19	106.6	106.19	105.94	106.96	107.49	106.3	105.67	105.53	106.19	105.94	107.86	105.02	107.4	106.66	108.12	106	106.78	106.58	106	106.46	106.83	107.13	103.62	105.37	106.75	106.25	107.01	105.39	107.49	105.86	106.03	104.83	106.41	107.13	104.49	106.89	107.7	106.81	107.7	106.69	107.34	105.29	107.73	106.66	105.66	106.49	106.7	107.17
100.71	99.854	99.659	98.698	99.82	100.03	100.07	100.34	100.65	100.85	100.47	99.065	100.93	98.973	100	99.994	100.89	99.358	99.42	98.577	98.624	99.188	99.223	99.975	99.591	100.56	100.23	99.697	98.961	98.834	99.974	101.16	99.464	100.81	98.842	97.964	99.495	98.801	99.259	99.542	99.674	100.03	101.68	99.11	101.04	100.31	100.7	96.943	100.25	99.661
105.45	104.13	104.28	104.18	104.15	104.78	104.34	103.51	103.93	104.62	104.22	104.57	104.22	103.91	104.55	104.96	105	103.98	104.97	102.97	103.62	105.63	105.41	104.47	104.38	104.72	105.34	105.09	104.18	103.58	103.57	101.75	104.93	104.92	106.17	103.45	105.04	103.82	103.27	104.97	105.77	104.3	104.79	104.66	104.73	104.34	104.48	104.22	106.23	103.99
105.65	104.76	105.93	107.27	106.06	106.75	104.65	105.69	105.57	106.99	105.75	104.14	106.84	107.23	105.64	105.98	105.91	106.06	104.87	105.32	105.35	105.46	106.29	105.05	105.31	106.14	106.59	105.92	106.54	105.85	105.69	106.54	106.01	105.34	106.42	106.5	106.93	105.88	105.04	104.69	106.93	105.16	107.22	106.7	106.06	106.45	105.05	106.37	105.68	105.85
110.68	109.69	110.89	109.75	110.7	109.39	111.2	110.27	110.27	111.16	111	112.73	110.9	109.65	109.67	113.29	110.32	110.78	110.53	110.67	110.62	109.58	110.21	109.41	110.71	110.8	109.96	111.44	111.34	109.47	110.55	108.91	110.64	109.4	108.52	110.26	109.21	110.25	111.59	111.73	111.82	109.81	112.05	110.41	109.09	112.33	110.53	111.08	110.88	109.55
104.09	103.95	103.99	103.08	105.38	105.76	103.8	105.43	105.08	104.4	103.49	104.76	103.66	103.39	103.54	103.84	105.08	104.7	105.17	103.57	104.81	103.45	104.61	105.68	104.31	104.83	104.71	104.49	103.55	105.04	104.87	104.65	104.61	105.35	104.68	103.46	104.53	104.14	103	102.7	103.93	104.79	104.43	104.14	102.37	104.17	103.98	104.27	104.64	103.99
100.49	99.843	101.3	97.685	99.917	101.73	98.887	100.14	99.47	100.39	99.673	100.55	98.826	100.99	98.843	100.89	100.2	98.962	99.201	99.429	100.01	100.59	99.825	99.649	98.115	100.42	100.24	100.21	100.03	99.051	100.12	101.08	99.516	99.827	99.57	100.65	99.676	99.724	100.85	100.07	101.14	100.25	98.9	100.37	101.06	100.13	101.75	99.816	99.967	100.28
104.52	103.45	105.26	104.73	102.13	104.33	103.38	105.92	103.66	104.32	103.93	105.23	102.9	103.89	105.73	105.83	104.9	103.71	102.98	102.64	105.36	103.67	105.54	104.38	104.58	102.8	103.1	103.87	105.12	105.1	104.65	103.29	103.7	105.53	103.73	105.73	104.98	104.45	104.42	103.95	104.62	104.93	104.45	103.33	103.77	106	105.32	104.21	104.48	104.17
107.15	108.8	106.88	106.73	107.51	106.64	106.24	107.45	105.92	107.13	107.13	107.46	106.59	107.37	105.8	106.27	106.81	108.43	106.69	105.7	106.79	106.73	106.66	105.87	105.93	107.29	105.59	107.32	106.33	108.72	106.79	109.12	108.11	108.27	107.38	108.42	105.86	107.78	105.7	106.89	106.94	105.5	106.46	108.7	106.43	106.35	108.02	108.39	106.61	107.86
111.82	112.93	112.49	113.77	111.93	112.46	113.16	110.68	112.74	111.05	112.41	111.49	109.77	112.12	111.1	112.71	111.57	112.02	112.47	111.47	113.38	111.63	112.04	113.52	112.33	112.58	112.28	111.54	111.71	113.15	111.13	112.4	112.53	112.31	111.99	111.9	111.2	113.21	111.4	111.34	112.66	112.24	111.83	111.99	111.79	111.16	111.47	112.48	111.42	112.42
105.84	107.6	108.17	106.12	107.21	106.13	108.25	106.97	107.61	107.37	107.54	106.59	107.85	106.45	106.59	104.67	106.95	106.88	106.58	107.22	107.6	106.4	107.69	107.87	108.36	107.74	106.54	108.3	108.28	108.32	106.04	107.25	107.04	106.48	106.51	107.12	104.98	108.26	107.79	106.17	109.19	107.35	108.05	106.44	107.14	106.54	106.23	106.24	108.85	107.71
105.32	104.95	104.87	105.38	106.37	106.04	104.59	105.61	106.14	104.69	105.77	105.26	105.72	105.47	105.37	106.86	104.49	105.63	103.88	105	106.05	105.05	104.2	105.69	105.43	105.6	105.72	105.59	104.94	105.3	103.95	103.78	106.57	104.7	106.22	103.76	105.1	105.49	103.47	105.5	104.43	106.21	105.62	105.17	104.6	105.33	103.48	106.64	106.34	104.81
109.77	110.1	109.11	109.78	108.79	110.9	109.04	110.8	108.53	108.53	110.25	109.52	110.19	109.35	109.36	108.65	108.91	109.46	110.06	110.04	110.54	109.61	109.75	112.68	108.68	109.74	110.99	111.36	109.46	108.52	108.71	110.22	109.52	110.23	110.43	110.08	109.13	109.02	108.79	108.08	109.39	108.69	110.53	110.08	109.76	109.93	108.9	107.75	108.4	110.23
107	105.99	107.18	106.38	107.15	106.4	106.26	104.79	106.78	106.31	106.37	106.25	107.48	106.15	105.98	106.37	105.32	106.71	107.92	106.38	107.46	105.84	107.06	107.94	105.51	107.7	105.46	107.04	106.76	107.43	104.71	106.4	105.69	105.05	107.45	106.28	106.46	106.86	104.48	106.4	105.38	107.85	105.26	107.49	107.74	106.46	106.3	106.75	105.24	106.95
106.21	105.3	106.76	106.74	105.53	104.79	105.23	105.97	106.45	105.38	105.6	105.83	105.79	106.48	104.75	104.8	106.44	106.51	106.27	105.98	106.65	105.5	105.84	106.65	105.47	105.82	106.78	106.65	104.45	106.77	105.58	105	106.7	105.79	106.22	106.25	106.67	104.86	104.21	105.61	107.52	105.67	107.21	105.76	105.82	106.38	106.08	107.04	105.4	105.55
100.28	100.36	99.773	100.29	99.523	99.24	99.58	99.763	98.078	100.48	100.65	99.802	98.83	100.89	100.71	98.768	99.205	98.839	99.733	99.857	97.959	99.177	99.535	99.945	98.005	99.291	100.79	100.3	98.682	99.697	100.53	100.49	97.415	98.451	99.22	100.53	99.534	98.722	100.42	101.72	99.428	99.451	99.975	98.677	99.332	99.744	102.01	96.888	99.77	99.657
104.62	104.18	105.4	106.89	106.17	105.3	104.89	105.28	104.62	106.21	106.34	104.63	104.99	105.81	104.23	104.13	105.97	104.01	104.59	104.73	105.76	105.76	104.54	105.11	105.26	105.36	103.5	104.4	105.22	104.64	106.31	105.39	106.4	104.92	105.82	105.57	104.79	105.28	106.34	106.16	104.67	103.3	106.24	107.08	106.72	105.84	105.39	104.96	104.1	103.89
110.9	112.54	110.95	111.83	110.32	112.74	112.57	111.65	113.3	111.37	111.07	113.17	109.87	110.64	111.22	110.93	112.54	112.38	112.13	113.22	112.32	112.72	111.18	112.15	110.79	111.89	111.11	111.05	110.78	111.37	111.39	110.93	112.93	110.62	112.14	113.15	111.07	110.13	111.97	111.66	111.25	111.2	110.45	111	110.29	111.79	112.54	110.54	111.47	112.4
111.67	111.15	111.27	113.5	112.59	111.5	111.24	111.43	111.23	112.61	111.54	113.11	111.6	111.32	111.06	112.58	114.38	112.68	112.47	110.73	112.25	112.35	111.68	110.27	112.14	112.63	111.98	112.13	111.09	109.99	111.41	112.67	111.34	111.86	112.09	111.85	112.9	112.05	111.47	112.6	110.5	111.73	111.96	114.78	113.38	111.61	113.99	114.41	110.92	112.04
103.54	105.71	103.76	104.47	105.36	104.87	105.79	105.04	103.75	103.2	105.96	104.76	104.58	105.33	104.29	106.1	104.05	104.53	104.61	103.34	104.81	105.44	106.38	104.84	105.12	106.23	104.83	105.01	105.15	104.35	104.68	104.55	105.35	104.6	105.99	104.03	105.9	104.98	104.35	104.96	106.51	105.22	106.64	105.45	105.13	104.12	104.97	103.37	105.03	104.89
107.53	105.15	106.03	105.97	105.16	104.31	107.33	105.04	105.22	105.65	105.85	106.88	106.87	104.71	104.93	103.89	105.6	107.73	105.51	103.89	106.43	106.96	104.5	105.57	105.84	105.95	105.46	105.58	104.45	106.61	106.13	105.76	105	105.46	105.59	105.98	105.81	105.39	104.52	105.09	104.79	106.3	105.78	107.28	105.78	106.5	107.08	105.14	105.79	103.78
111.15	113.16	110.88	111.98	113.03	111.79	111.05	110.99	112.6	111.77	112.26	112.04	113.47	111.53	112.06	111.7	113.38	111.89	112.32	111.18	111.88	111.48	111.5	111.9	112.35	112.16	113	111.81	113.09	111.79	112.89	111.95	111.2	112.31	112.3	111.81	111.45	112.13	111.99	111.71	113.66	112.82	112.58	113.71	112.5	111.56	110.92	111.9	112.13	110.38
112.61	112.12	109.85	111.96	111.63	111.41	111.26	110.76	111.05	110.85	110.4	109.68	110.87	109.6	111.81	110.99	111.49	112.34	111.4	111.2	111.01	112.58	110.43	111.81	112.27	110.71	112.21	110.24	110.87	111.22	109.89	112.4	111.38	110.7	111.9	110.7	111.54	110.18	111.05	110.54	111.42	111	110.27	111.37	110.73	112	113.16	111.69	111.99	110.57
100.21	98.163	100.07	98.594	98.357	100.24	98.897	99.199	99.379	100.39	99.625	100.02	98.847	99.974	99.172	98.709	100.52	99.576	101.09	100	99.689	99.594	98.129	99.21	100.45	98.921	100.32	98.986	99.858	98.957	100.33	100.95	99.723	98.592	99.023	99.776	100.61	99.725	100.03	98.802	100.37	100.07	98.296	99.913	99.866	98.941	99.322	97.76	100.91	100.74
105.26	103.31	105.11	104.69	103.34	103.7	104.7	104.59	104.58	105.22	104.42	103.79	104.24	103.3	103.56	105.22	104.59	104.34	103.72	105.01	103.53	102.87	103.31	103.33	104.82	104.64	103	104.66	103.49	104.3	103.2	105.41	103.8	104.9	103.7	103.66	104.1	105.96	103.94	101.2	104.34	103.85	104.24	104.92	105.96	105.42	104.13	103.33	103.74	104.04
106.35	107.24	105.92	107.79	106.08	105.83	108.28	107.26	107.39	107.23	105.92	106.23	106.58	106.19	107.1	107.23	107.25	107.37	108.9	105.9	105.71	105.59	105.6	107.97	106.7	108.7	105.82	107.42	106.05	107.43	106.72	105.53	106.82	107.8	107.76	107.11	107.12	107.14	106.91	106.07	106.63	105.47	107.96	104.88	106.15	107.13	106.61	106.48	105.36	104.6
105.93	106.05	104.79	105.48	105.2	105.94	104.39	105.14	105.82	108.19	106.7	104.96	105.57	106.66	105.56	106.09	105.56	106.52	104.74	106.24	107.48	105.2	108.33	105.7	106.62	104.78	105.51	107.83	106.21	106.9	103	106.22	107.17	106.9	106.25	104.7	105.67	107.08	106.06	107.52	107.06	107.53	106.2	107.24	107.04	105.68	106.75	106.69	107.06	105.97
105.74	104.84	106.18	106.35	106.51	107.57	105.68	105.18	105.53	106.41	105.89	105.35	104.76	103.75	104.4	104.67	105.7	106.21	105.03	105.89	106.71	106.61	105.72	107.44	106.74	106.44	107.35	106.13	104.81	106.04	105.79	106.11	105.43	106.02	106.25	105.1	106.75	105.89	106.93	107.38	108.18	107.9	104.96	106.11	103.96	105.19	105.79	106.4	104.46	107.37
111.59	109.7	111.16	109.57	109	109.59	110	109.29	109.96	110.81	110.43	110.32	109.19	110.74	109.06	111.74	110.04	109.62	109.13	109.88	109.88	109.97	110.32	109.75	110.79	110.04	108.79	108.75	111.03	108.86	111.67	109.74	109.6	110.33	110.89	110.12	109.65	108.6	110.57	109.83	110.62	110.45	110.99	108.95	110.36	110.73	110.68	109.48	110.63	109.92
108.03	105.89	106.46	105.15	106.74	106.87	105.34	104.97	107.17	107.65	106.47	107.42	105.96	105.63	106.81	106.53	106.57	105.83	107.32	108.38	105.74	105.52	107.67	105.8	106.08	106.58	106.36	106.43	105.27	107.02	108.89	107.56	106.61	107.2	106.09	107.92	108.58	106.9	106.25	107.9	106.61	107.62	105.29	105.28	105.99	105.59	106.75	107.27	108.48	105.24
105.87	106.65	105.8	104.29	105.49	105.24	106.65	106.27	105.79	105.47	105.68	104.92	104.83	106.33	106.68	105.59	105.35	105.87	106.29	107.17	106.07	107.32	104.23	105.35	104.02	104.84	105.8	105.85	104.09	105.13	106.01	106.35	107.04	105.81	105.72	104.76	105.35	105.89	105.4	103.83	106.68	105.97	105.59	106.44	104.69	104.66	105.16	106.35	105.79	104.89
115.13	111.13	111.84	112.66	110.7	111.25	110.62	112.87	112.97	114.52	112	112.22	109.84	112.16	112.95	113.7	111.4	112.65	111.09	113.16	110.96	112.21	111.61	111.47	113.53	111.87	112.37	112.37	112.37	113.1	112.25	113.47	111.55	112.49	111.27	113.39	111.58	112.49	112.01	112.74	111.02	112.2	112.82	111.98	112.43	111.77	112.86	113.45	113.59	111.87
106.45	106.05	106.15	106.03	107.25	107.35	105.53	106.39	107.59	106.21	105.81	106.44	106.98	107.53	106.13	105.56	105.47	106.2	106.82	106.54	107.09	106.02	104.96	106.16	107.47	106.97	106.25	106.4	107.92	106.56	105.06	106.77	106.36	105.27	105.28	105.06	107.55	106.16	105.24	107.84	106.65	105.75	106.27	106.2	107.5	105.74	106.36	106.44	106.61	106.47
99.83	100.03	99.292	101.41	99.692	98.743	99.24	99.752	99.747	98.813	99.939	100.04	98.625	99.4	99.952	101.49	101.12	100.29	99.286	100.3	98.937	99.027	99.511	101.02	98.528	100.29	99.181	99.631	99.998	98.953	99.101	99.858	100.42	100.62	99.521	100.01	99.492	99.434	99.9	99.549	98.84	99.028	100.41	99.989	99.08	98.994	100.52	99.496	100.51	100.52
112.52	111.34	111.25	111.57	113.27	110.1	111.37	111.4	111.24	111.87	111.79	110.45	109.29	111.54	111.15	111.72	110.2	112.42	110.22	111.77	111.47	111.59	111.52	112.35	112.21	109.71	110.56	111.19	113.06	111.47	109.68	112.78	111.79	112.42	111.33	111.38	111.61	110.9	111.82	110.44	111.53	111.19	112.05	111.14	112.64	111.7	110.97	111.96	110.62	112.61
100.68	99.966	100.13	99.785	100.88	99.153	101.93	101.42	98.678	100.83	99.689	99.686	101.15	100.87	99.567	99.463	100.77	100.21	99.526	101.55	99.943	100.61	101.69	101.2	101.19	99.698	100.12	100.72	100.83	99.662	103.12	100.06	99.184	101.47	100.57	100.92	99.898	100.73	99.898	99.602	99.289	99.507	100	99.381	100.32	99.314	100.74	101.31	100.16	99.8
104.42	107.18	106.08	106.14	105.59	104.53	105.43	105.87	105.74	106.01	106.65	103.86	106.81	104.83	104.48	105.36	106.46	104.84	104.94	105.05	104.23	105.53	104.45	105.18	106.08	105.8	103.94	105.99	106.53	104.12	106.61	105.72	106.71	105.23	105.27	106.35	104.67	105.96	105.18	106.26	104.21	105.76	104.43	106.32	105.34	103.62	106.4	105.36	105.52	105.08
111.66	111.68	112.66	111.57	112.76	112.25	112.71	111.65	109.15	111.37	111.68	111.86	110.8	112.37	112.97	112.31	111.64	109.84	112.57	111.24	110.88	111.85	112.68	110.79	111.83	110.8	111.34	113.11	111.38	112.11	112.37	112.25	111.75	110.78	112.83	112.41	111.54	111.31	111.04	110.13	111.96	112.51	111.42	112.79	111.5	112.02	111.51	112.62	111.17	109.83
111.35	110.45	110.76	112.05	109.76	110.46	111.03	110.75	111.29	111.78	111.03	111.17	111.05	110.43	111.2	110.32	112.75	110.8	111.23	112.02	111.16	110.89	110.83	112.96	111.7	113.05	109.96	110.76	109.75	110.08	111.16	111.21	113.35	111.36	112.26	111.71	112.31	111.06	111.96	111.75	111.48	110.34	110.09	110.29	109.72	112.46	111.42	111.18	110.24	110.55
113.68	112.37	111.29	112.13	111.81	113.26	112.06	112.31	111.92	111.63	113.37	113.52	113.8	112.89	111.69	112.58	111.06	111.61	112.37	112.63	112.7	113.23	112.63	112.51	113.32	113.62	111.8	114.38	114	112.46	112.53	113.17	113.2	111.9	113.08	112.53	114.15	113.18	111.66	112.88	112.64	111.58	112.95	111.32	112.06	111.94	112.81	112.23	112.75	112.11
117.09	116.59	116.07	117.11	117.54	117.48	118.68	116.7	116.05	115.92	117.5	118.68	116.42	116.5	117.48	115.64	117.32	115.42	117.64	117.57	117.77	117.59	117.59	119.37	118.29	116.17	116.52	117.45	116.35	118.21	119.42	116.39	115.85	117.93	118.38	118.59	118	116.96	117.14	117.81	118.06	116.61	118.6	117.61	116.94	116.68	117.86	118.02	117.53	116.67
112.31	111.7	112.67	113.33	113.65	111.74	113.77	112.83	112.79	113.1	110.21	112.82	112.59	113.11	112.09	111.97	110.97	112.32	112.25	111.68	110.02	111.29	110.86	111.62	111.21	110.75	113.24	113.37	112.81	111.48	112.18	110.73	112.86	112.65	112.06	111.75	112.14	112.3	109.27	112.15	111.63	112.12	112.58	111.02	110.91	111.95	113.62	112.16	112.32	113.91
103.45	105.14	102.33	104.31	105.38	105.33	104.58	103.56	104.09	104.05	103.9	105.17	104.86	104.86	104.9	104.01	104.23	104.56	105.15	105.88	105.53	106.19	104.05	103.75	104.35	103.16	104.24	105.38	104.75	103.51	104.34	102.23	104.12	104.02	103.58	105.09	105.81	104.81	105.24	103.87	103.18	105.25	104.9	104.35	103.41	105.1	105.71	105.01	102.98	103.82
113.9	111.17	112.51	112.1	112.62	112.33	111.55	110.95	113.03	110.13	110.75	113.1	110.93	112.33	113.01	111.39	111.67	112.11	113.57	111.66	113.37	111.14	110.94	111	114.17	113.78	112.07	112.2	111.74	112.04	112.68	111.25	110.91	112.06	111.57	111.63	111.1	112.43	111.6	112.02	111.95	111.43	112.3	112.74	111.81	112.5	112.29	113.35	111.19	112.37
100.11	100.98	97.714	98.995	99.679	99.521	101.77	98.848	100.1	100.52	100.43	101.28	99.597	99.971	98.634	99.411	100.5	99.77	99.925	99.775	100.94	99.919	101.46	99.997	99.211	99.048	99.512	100.32	100.59	99.737	99.526	98.84	99.243	100.52	100.76	99.295	100.36	99.223	99.757	98.897	100.21	100.28	101.54	97.97	99.479	100.54	99.448	100.17	101.76	99.974
98.957	99.299	100.02	100.14	99.038	99.709	99.354	101.2	101.22	99.541	100.41	100.25	100.17	100.28	100.73	100.93	99.872	99.865	101.23	98.434	99.148	98.809	99.932	98.811	101.12	99.395	98.196	98.869	100.71	98.603	100.9	99.553	100.03	100.07	99.13	98.948	98.105	99.161	99.982	99.69	98.328	99.673	99.494	99.286	100.15	99.338	100.86	99.288	100.02	100.48
106.9	106.09	105.7	104.7	105.9	106.39	106.08	105.56	106.57	105.5	106.64	106.47	105.67	105.64	105.91	106.95	105.14	105.26	106.15	106.78	106.14	106.63	105.49	106.1	105.51	106.51	104.78	105.81	105.05	105.5	104.95	107.72	104.44	105.85	107.56	105.08	106.71	107.64	106.1	105.29	106.94	105.97	105.32	104.1	106.37	106.93	106.38	105	105.53	104.5
106.59	106.4	106.23	105.92	106.68	105.56	106.92	105.56	107.39	106.9	106.47	107	106.9	105.52	107.54	105.3	105.04	105.61	106.49	106.37	104.29	106.58	106.31	106.92	104.5	107.24	105.5	104.63	108.15	107.02	107.13	105.67	106.92	107.13	106.91	106.55	105.89	107.82	108.88	107.2	106.73	108.41	106.1	106.75	106.23	108.08	106.1	106.28	105.39	108
105	105.26	103.47	106.71	106.62	106.05	104.87	104.39	105.59	105.69	106.1	104.94	105.09	105.12	105.1	105.68	105.5	104.94	105.26	105.23	104.52	105.11	105.37	107.31	104.84	106.24	105.84	104.29	105.55	105.98	104.34	106.89	106.13	106.02	107.11	105.52	105.27	106	104.67	105.52	106.74	105.37	104.9	106.55	105.09	106.45	104.59	105.8	104.77	106.13
100.55	101.29	100.77	99.361	100.49	101.14	100.03	101.2	100.98	99.527	100.17	99.963	99.82	99.946	101.06	99.629	99.379	100.1	100.77	99.799	101.16	100.36	101.3	99.119	101.74	100.85	100.6	99.661	100.54	99.958	99.891	99.684	99.337	97.703	99.564	100.09	100.78	100.96	101.76	101.55	100.16	99.38	100.14	98.959	101.91	99.747	99.01	99.816	99.798	101.23
112.71	113.64	110.72	113.26	114.38	112.66	112.65	112.7	111.65	110.85	111.6	111.13	112.46	112.02	112.43	112.44	112.37	111.54	112.59	111.62	111.42	113.93	112.57	111.63	111.02	113.34	113.95	112.94	112.15	112.27	111.97	110.97	111.88	110.17	110.38	111.57	112.56	112	112.81	111.3	113.8	111.41	112.51	111.79	111.36	112.3	111.08	113.18	111	112.68
111.07	111.95	111.63	110.75	112.68	111.76	110.22	110.39	111.75	110.83	110.68	111.95	111.17	110.85	111.97	110.21	112.63	112.13	113.14	110.7	109.85	110.37	111.06	109.78	110.47	110.9	110.77	109.99	111.38	113.12	111.02	110.58	112.18	111.35	112.63	112.55	110.97	110.32	111.27	112.02	110.93	111.39	111.58	110.69	110.7	111.7	109.61	112.21	111.72	111.12
105.65	104.69	105.84	105.18	106.32	105.53	107.05	104.37	104.71	106.24	104.68	106.97	105.09	105.41	105.24	104.06	105.96	106.64	105.52	105.41	105.61	105.38	105.15	106.53	104.74	105.58	104.73	106.74	106.33	104.29	106.04	104.98	106.43	106.2	105.51	104.61	106.13	105.49	106.69	105.81	104.74	104.54	104.99	106.11	106.11	105.73	105.02	105.2	105.07	105.96
104.82	103.94	105.37	105.08	105.4	106.36	106.8	104.42	104.6	106.71	104.66	105.93	105.99	104.81	105.8	105.67	106.45	105.42	105.3	104.75	104.42	104.44	105.4	107.17	106.51	107.08	106.73	105.68	106.73	105.62	104.92	106.67	105.26	105.96	105.93	107.27	106.22	106.08	106.01	106.14	104.56	104.81	104.06	105.42	105.15	106.54	105	106.19	106.12	105.98
104.87	104.03	105.57	104.05	105.4	106.26	106.72	106.99	108.02	106.39	103.38	106.21	105.59	105.08	104.3	105.23	106.12	104.48	105.51	105.27	105.55	106.2	106.88	105.02	105.88	105.24	106.16	104.97	105.89	105.19	106.85	105.6	105.53	105.66	104.61	105.91	106.67	106.81	104.77	106.27	106.99	107.07	104.6	105.05	105.23	105.81	105.8	105.73	106.43	105.59
112.32	113.23	112.73	111.92	113.01	111.01	112.34	111.34	110.78	112.68	112.24	111.69	112.38	112.27	111.96	112.04	110.62	112.12	111.47	112.85	112.58	112.21	111.3	109.83	111.27	111.01	111.46	111.44	111.38	112.9	110.99	111.61	111.73	111.71	111.49	112.42	110.76	112.21	112.43	113.09	112.44	111.94	113.22	110.9	109.12	112.05	111.69	113.26	111.05	110.62
104.66	105.58	104.89	105.05	104.98	106.1	105.24	105.37	105.1	103.22	103.64	105.64	104.58	104.75	103.56	104.71	103.86	104.27	105.54	104.91	103.99	103.64	104.03	103.67	104.43	105.91	105.96	104.67	103.87	106.12	104.98	103.8	104.06	105.43	105.34	103.37	104.4	105.65	104.43	102.96	102.83	104.02	105.7	104.93	104.38	105.53	103.65	105.03	104.55	105.14
111.3	110.94	111.33	109.22	110.87	111.56	111.9	110.52	110.06	112.14	111.14	108.97	112.8	111.5	111.12	110.27	111.68	112.42	108.72	112.26	111.19	111.31	111.01	110.63	111.85	111.66	108.85	110.55	111.54	110.08	111.33	110.71	110.74	111.02	110.05	111.33	111.95	110.49	112	111.16	110.16	110.85	110.65	111.01	111.79	111.37	109.68	111.77	111.71	111.84
113.11	113.3	114.06	111.96	112.98	113.27	111.96	112.22	112.76	111.74	113	113.1	113.2	112.91	110.94	112.64	112.93	112.93	113.88	111.94	110.92	112.69	113.09	110.58	114.17	112.1	113.37	112.2	111.25	111.81	113.06	113.6	113.42	111.22	113.38	111.31	113.04	112.46	113.07	112.82	113.12	112.86	112.19	114.24	112.55	113.41	111.91	113.37	113.2	112.66
105.71	105.48	106.33	105.8	103.8	104.76	106.03	103.58	104.73	106.12	104.19	104.8	103.89	104.24	104.69	105.04	105.43	104.98	104.77	104.08	103.46	106.42	103.82	104.98	105.65	104.75	104.15	105.44	105.52	104.8	106.08	104.17	105.44	104.6	103.68	106.77	104.92	106.19	104.49	103.87	105.78	104.2	104.58	105.47	105.29	105.23	106.04	105.22	105.04	104.31
105.18	104.9	104.39	104.27	103	105	105.15	105.42	104.09	105.6	104.66	104.01	102.69	105.15	105.34	103.49	104.81	104.72	104.52	104.61	103.5	103.57	104	103.55	104.21	105.26	105.51	103.13	103.5	103.27	105.19	102.91	105.13	104.66	103.87	103.16	103.97	105.01	103.11	104.92	103.55	103.17	104.39	103.51	103.69	104.14	102.2	105.05	104.01	105.07
105.72	106.1	106.46	107.43	106.39	105.64	105.45	105.54	106.86	107.12	106.84	105.17	107.38	108.12	104.9	106.42	107.44	104.69	106.57	107.95	106.3	106.98	106.93	105.68	106.01	107.4	105.84	107.04	105.52	106.07	107.53	105.81	104.55	107.26	106.55	108.32	106.27	106.99	106.06	105.51	106.46	106.6	106.48	106.55	106.52	107.18	106.46	104.86	107.39	106.77
106.24	107.49	106.5	106.71	105.82	105.32	105.53	106.89	106.18	105.94	106.47	105.32	106.71	105.01	106.4	108.07	106.36	104.98	103.8	106.42	105.67	105.69	106.8	107.03	106.66	106.33	107.55	106.65	105.46	104.51	107.16	106.86	105.87	106.44	107.5	107.46	105.3	107.55	106.47	106.52	107.05	106.74	107.03	105.43	107.81	106.77	107.42	104.71	106.97	107.08
106.28	104.25	106.01	103.89	105.65	105.28	105.32	105.39	105.86	105.49	104.39	106.97	106.14	104.87	105.37	106.18	105.24	104.77	104.25	105.13	106.41	107.08	104.1	105.76	105.87	105.34	105.59	105.44	106.09	103.11	105.43	107.33	104.55	105.89	104.8	105.57	105.55	105.6	105.5	105.83	106.22	105.02	105.96	105.23	105.36	106.7	105.55	104.42	102.99	105.5
115.68	114.91	116.93	115.83	117.35	114.8	117.44	115.8	116.57	117.05	116	115.54	116.3	117.38	115.55	115.69	116.24	115.71	116.09	116.16	116.57	114.24	117.62	116.44	116	117.72	115.73	116.07	115.7	116.6	116.1	116.44	115.73	116.27	115.81	116.27	117.11	116.29	115.43	116.22	115.28	114.99	115.18	115.84	116.58	116.61	117.43	115.26	115.97	115.95
101.09	99.368	99.646	97.689	100.86	99.736	99.505	100.52	99.411	99.387	98.339	98.911	99.782	98.089	98.827	98.837	99.227	99.265	100.95	98.74	99.913	100.39	99.392	99.798	99.875	99.867	98.118	98.633	99.286	100.25	99.832	98.384	100.41	99.379	99.332	99.094	98.467	98.865	99.839	99.803	99.42	100.1	99.346	98.738	99.585	97.764	99.727	99.685	100.19	99.486
103.95	105	107.35	106.58	106.09	104.82	106.84	104.32	105.92	106.4	106.21	105.49	107.12	107.88	105.99	106.08	105.93	106.14	106.58	105.86	106.2	106.04	105.88	105.84	106.29	105.9	104.05	106.33	106.07	106.07	106.84	105.17	106.27	106.35	105.24	106.75	104.49	105.82	106.24	105.52	104.89	105.95	107.46	105.87	105.4	104.99	107.05	105.38	105.32	105.35
111.4	111.51	112.52	110.47	111.21	111.63	110.68	110.48	110.91	111.98	111.66	112.07	110.86	110.49	110.43	110.26	109.84	112.87	111.93	112.46	110.42	111.68	111.76	111.24	112.02	112.03	110.32	112.34	110.99	112.87	111.95	111.69	111.6	111.01	111.57	110.54	111.29	110.58	111.65	110.51	111.26	112.23	110.71	111.9	111.16	111.04	110.77	111.28	110.55	110.81
112.4	111.64	111.26	112	112.96	112.05	112.51	111.74	112.52	111.49	112.48	112.68	112.58	111.55	112.4	113.17	112.24	111.79	111.68	110.74	112.96	110.61	112.86	111.58	111.91	112.88	111.19	111.4	113.28	112.29	112.62	113.04	112.56	111.24	112.19	112.6	111.01	111.96	112.67	112.19	110.69	110.75	111.77	110.97	112.03	113.3	112.16	111.79	112.85	112.75
111.52	111.59	110.33	111.23	109.93	110.35	110.08	111.23	111.8	110.14	111.36	110.99	111.02	110.73	110.07	110.7	111.65	111.39	112.66	111.66	110.65	112.13	111.15	111.18	109.56	111.59	111.86	111.09	112.15	112.09	112.45	112.03	110.64	110.13	111.51	111.56	110.97	110.74	109.95	109.44	108.67	111.85	113.25	110.79	110.48	110.23	110.91	111.73	110.45	111.18
106.78	106.91	107.92	108.35	107.13	107.66	105.39	108.12	107.5	107.14	106.69	107	107.16	107.12	106.49	107	108.59	106.93	107.92	105.82	107.35	106.9	107.61	107.15	107.57	107.55	105.32	107.04	107.34	107.76	107.03	106.99	107.52	107.72	105.1	108.06	107.92	106.67	105.82	107.19	105.26	107	107.61	107.66	107.27	107.2	108.22	106.53	106.16	106.74
104.05	105.08	104.67	104.91	104.87	103.6	104.97	105.14	105.02	103.44	104.82	105.7	105.43	105.35	105.21	104.16	105.42	105.31	104.86	104.49	104.59	104.04	104.94	103.81	104.61	105.57	104.52	104.78	104.34	104.86	106.17	104.03	103.6	104.56	105.42	105.38	105.07	103.94	104.31	104.65	104.96	106.47	104.99	105.71	105.08	104.33	104.97	104.63	103.85	105.43
112.06	111.89	111.1	113.14	111.82	111.45	111.38	112.95	111.76	112.1	111.76	109.26	112.29	112.22	110.84	111.34	110.68	111.15	111.82	110.37	109.64	112.52	110.74	112.08	110.65	112.02	112	110.98	111.16	111.87	110.68	111.15	111.41	111.16	112.36	111.66	111.08	109.15	110.63	110.45	110.81	110.85	112.63	112.32	110.6	110.25	109.61	110.93	111.93	111.45
110.78	112.44	110.71	110.74	111.3	111.56	109.43	111.84	109.7	111.01	113.98	112.04	111.04	109.88	110.81	112.79	112.58	111.96	111.85	111.24	111.04	110.34	110.76	109.12	110.95	112.15	111.16	111.25	111.03	112.42	112.09	110.09	111.86	110.92	111.07	111.49	111.59	111.64	110.71	110.15	109.86	112.38	111.01	111.45	110.37	110.36	112.47	110.79	109.89	111.02
105.16	105.26	104.31	104.89	103.56	104.56	104.47	104.72	104.29	105.69	104.29	104.44	105.56	104.67	104.15	105.46	103.86	103.31	104.66	104.6	105.07	104.76	104.81	104.72	104.42	103.48	104.97	104.34	105.94	104.62	103.72	105.2	103.99	104.2	104.31	105.09	105.03	105.2	104.12	105.2	105.71	104.42	104.07	103.98	105.62	105.79	103.74	106.81	103.55	105.44
99.55	99.279	98.567	97.272	99.349	99.074	100.22	99.266	100.96	99.798	99.197	98.595	99.637	99.725	102.98	100.79	97.305	99.747	98.629	99.712	99.816	100.04	98.542	98.84	100.85	101.22	99.293	98.504	100.33	97.566	99.839	100.52	100.02	100.66	99.662	100.47	99.351	100.29	99.842	100.09	98.433	98.806	99.199	98.881	98.708	99.51	98.016	99.176	99.169	99.147
112.21	112.99	112.88	112.23	112.66	112.3	110.92	112.26	111.85	112.86	111.93	111.06	111.97	112.52	112.57	110.64	111.66	113.31	111.49	112.24	112.51	110.02	112.57	112.53	113.64	111.39	110.81	112.15	110.88	112.15	110.98	111.1	113.5	111.07	114.07	111.86	112.13	112.07	111.74	113.45	111.52	112.18	111.98	112.95	111.69	112.15	111.95	111.47	112.13	110.84
106.4	107.64	107.42	107.85	106.76	106	105.74	106.99	106.75	106.01	106.78	106.93	105.38	107.28	105.82	106.19	105.07	106.73	105.44	106.61	104.41	108.27	105.1	106.37	105.08	104.62	106.24	105.43	106.79	105.28	107.24	105.55	105.06	107.37	105.59	105.61	105.27	106.86	106.13	106.67	107.04	107.25	104.43	106.84	107.68	104.56	106.53	104.89	106.81	108.06
113.22	112.13	113.01	112.01	112.67	110.78	112.08	111.22	112.84	111.09	110.84	111.37	111.13	112.62	111.62	111.87	110.36	113.01	112.87	111.33	112.86	111.35	112.49	113.33	112.3	113.44	111.39	110.35	113.23	112.1	111.62	112.55	110.59	109.8	111.73	111.45	110.8	110.53	111.68	112.97	112.25	110.14	112.14	112.16	113.09	112.18	111.83	113.04	112.38	110.91
105.62	107.52	107.12	106.74	103.97	106.26	105.88	104.95	105.25	105.08	106.42	107.38	106.29	105.53	106.22	105.48	105.99	105.15	105.71	104.81	103.73	105.58	106.35	103.83	106.49	106.34	104.17	104.1	105.92	103.95	107.08	104.65	105.09	106.13	106.33	107.81	104.49	106.79	107.51	105.89	105.58	105.85	105.64	105.57	105.34	106.33	106.37	105.9	106.68	106.37
106.14	105.63	105.04	106.08	104.88	106.95	103.69	104.97	106.17	104.55	105.04	106.5	104.5	106.44	107.02	105.96	105.53	106.65	105.78	104.81	107.25	106.53	104.53	106.3	105.94	104.6	105.97	105.19	106.62	106.05	106.23	106.67	106.81	107.13	105.72	104.35	105.95	105.71	105.89	107.15	105.65	105.25	105.54	104.47	104.41	104.74	105.08	105.46	105.8	106.24
107	105.63	105.12	105.58	105.45	104.97	104.71	104.79	104.9	106.15	106.2	107.28	104.65	104.85	105.2	104.42	105.32	105.71	105.12	106.27	106.22	104.67	105.96	105.27	103.88	106.13	105.58	105.68	106.17	105.34	106.03	106.51	106.04	105.76	106.28	102.92	104.17	105.51	105.25	106.26	106.48	105.51	105.35	104.15	106.22	106.61	105.84	104.43	105	105.36
113.63	110.89	112.75	112.57	112.76	112.52	112.58	111.71	110.84	113.4	112.17	111.42	112.5	113.65	114.48	112.77	113.18	112.62	114.03	112.15	112.39	112.66	112.35	114.19	113.86	113.56	114.07	113.67	112.99	112.19	112.63	113.6	112.18	114.02	113.2	113.2	113.63	111.96	113.12	115.17	112.99	113.05	111.91	111.95	112.4	112.95	113.5	113.78	112.73	112.74
105.72	104.9	105.06	105.45	105.44	105.17	105.57	104.71	106.99	104.52	104.48	106.09	104.96	105.42	103.03	106.41	105.73	106.44	103.67	104.34	105.43	106.22	104.49	104.84	105.71	105.6	105.31	104.15	106.28	105.49	105.03	106.19	106.86	105.16	105.66	104.52	104.29	105.93	104.55	105.16	104.51	104.67	105.81	105.41	104.94	104.81	104.36	103.98	105.63	104.41
104.95	106.21	106.08	105.7	105.08	105.09	105.57	105.66	107.58	104.58	105.79	105.87	106.39	106.91	106.46	107.05	107.07	105.02	105.13	105.49	106.69	105.95	105.76	106.15	105.16	106.9	107.16	106.13	106.19	106.28	105.64	105.37	106.86	107.23	106.76	104.81	106.01	105.58	105.01	104.72	105.56	106.57	104.81	107.07	105.18	105.38	106.2	106.41	106.16	105.64
102.3	101.48	100.49	100.84	98.968	103.03	99.583	101.05	101.08	101.16	102.57	101.24	102.27	101.96	101.61	100.36	101.43	99.939	99.35	101.04	102.76	102.17	100.34	100.5	100.29	101.54	101.66	101.63	101.23	101.35	100.9	99.228	102.18	101.89	101.33	102.11	101.02	100.42	101.22	100.56	101.89	101.85	100.14	99.043	99.822	100.93	101.92	99.513	100.97	101.64
105.24	104.08	106.02	106.85	105.62	104.27	106.22	105.44	105.21	106	106.71	105.59	105.94	106.39	106.39	106.33	104.98	105.95	106.03	106.94	105.31	105.56	103.4	106.4	105.62	105.56	105.34	108.63	106.1	106.69	105.88	105.28	106.89	106.19	106.44	105.35	105.42	105.9	105.43	104.95	105.58	106.98	105.69	106.21	106.58	104.72	106.55	106.19	106.49	106.33
112.58	113.4	112.73	111.74	111.72	112.78	113.13	113.18	111.94	112.51	113.65	113.15	111.99	112.84	114.13	110.95	112.2	113.16	113.65	112.38	112.58	112.33	112.96	113.76	113.18	113.78	110.46	113.11	112.94	112.83	112.01	114.06	111.54	113.63	114.26	112.66	111.71	112.45	113.17	112.45	112.49	113.01	113.29	112.48	113.04	111.82	112.88	113.85	111.64	111.69
106.09	105.1	106.09	105.1	105.65	104.71	106.61	106.57	105.68	106.94	104.56	106.23	104.88	104.04	105.05	106.25	105.73	103.95	105.37	105.03	105.33	105.8	105.86	105.55	105.87	106.85	106.29	105.7	106.14	106.77	106.24	106.75	104.36	107.11	104.93	106.07	104.15	107.22	106.28	106.83	106.57	105.61	105.74	106.61	105.42	106.51	105.48	105.27	105.97	106.18
112.79	112.82	110.77	114.24	113.3	111.29	112.38	114.16	112.81	114.01	112.91	113.06	112.98	113.68	114.11	112.73	113.32	112.53	112.38	112.94	112.6	111.14	112.89	111.68	113.35	112.96	113.22	112.33	113.01	112.98	112.13	112.56	112.44	112.12	114.05	113.77	113.3	113.09	112.97	112.56	112.82	112.42	111.41	115.81	114.35	113.06	113.19	113.55	112.81	112.83
106.08	106.05	107.67	107.09	107.14	105.91	105.82	104.65	104.6	107.17	106.46	106.89	105.5	107.14	105.54	106.33	107.05	106.39	106.04	104.31	105.65	105.87	108.27	105.89	106.03	106.86	106.01	106.28	106.29	106.15	106.03	106.88	106.66	106.86	106.23	106.44	106.41	104.33	105.11	104.93	106.64	107.23	104.67	106.8	106.18	106.48	106.87	107.25	104.62	105.72
112.4	114.12	113.35	112.18	113.41	113.18	112.39	112.4	113.11	114.04	113.29	110.96	114.55	112.5	112.01	111.95	110.7	113.08	113.99	113.18	113.84	113.89	111.84	112.21	112.82	113.22	114.03	114.45	112.68	113.1	110.63	111.68	113.15	112.63	113.89	113.3	112.04	113.43	112.27	111.47	114.01	112.51	112.45	112.54	112.66	112.39	111.64	113.19	113.01	114.21
103.92	105.16	102.87	104.21	102.87	105.42	103.35	104.28	104.69	104.31	103.36	103.27	103.91	103.87	104.87	105.14	103.19	106.1	104.68	104.89	104.3	103.78	104.71	103.41	104.26	103.64	105.13	105.33	103.45	104.49	104.58	104.27	104.37	101.7	103.16	104.08	103.83	101.93	104.32	105.28	104.77	103.76	103.91	104.3	103.76	102.59	103.97	103.96	103.56	103.83
106.16	106.5	105.93	104.7	106.33	105.25	106.21	108.17	105.83	106.09	105.73	106.72	105.72	105.94	106.21	107.55	106.5	106.62	106.86	106.57	105.84	105.32	106.82	107.1	107.43	105.32	104.98	105.98	105.9	106.27	105.43	105.66	107.25	105.98	105.95	105.82	105.03	105.61	105.89	107.52	107.46	106.2	105.81	104.74	105.36	105.76	107.01	105.3	106.08	106.13
105.02	105.36	104.32	107.26	105.81	105.39	105.09	104.5	104.93	103.79	104.96	103.87	103.89	106.41	105.54	104.79	105.39	105.41	103.87	105.41	104.06	105.56	105.87	105.77	103.76	106.98	106.54	105.71	105.81	106.72	105.48	104.07	106.38	104.62	106.38	106.25	105.98	105.36	105.46	104.72	105.46	105.64	105.97	105.16	106.29	105.13	106.99	103.92	105.63	105.77
113.03	113.92	111.79	112.92	111.4	112.27	111.18	113.23	110.93	113.85	112.35	112.34	113.37	111.72	113.29	112.3	112.67	113.08	112.57	112.17	113.61	111.57	112.55	113.16	112.35	111.55	111.45	112.66	112.72	113.52	112.63	111.21	112.38	113.64	111.93	113.69	111.77	112.62	112.14	113.1	113.3	114.11	112.98	112.39	111.65	113.07	112.45	113.15	112.62	112.66
107.2	105.71	106.64	105.25	108.35	106.73	106.98	106.09	104.89	106.64	105.86	105.82	106.65	107.14	105.81	105.74	106.16	106.67	106.91	106.32	108.25	106.05	105.63	105.68	105.69	106.67	105.74	105.83	106.1	106.32	105.07	106.54	108.9	107.13	105.38	106.37	106.24	104.72	104.96	105.87	106.82	106.64	106.11	105.39	106.66	105.33	105.49	106.66	106.54	105.23
104.28	104.03	103.44	102.94	104.17	103.95	104.72	104.53	104.24	102.97	104.46	104.11	103.78	104.77	103.54	104.23	103.33	103.29	104.67	105.65	103.57	104.95	105.02	103.11	105.03	104.18	102.99	104.13	104.41	106.61	104.13	103.04	104.89	104.26	105.81	104.94	103.63	104.63	104.35	104.6	104.55	103.86	104.5	103.51	104.51	104.73	104.99	104.76	103.82	104.08
106.31	104.55	105.44	104.82	105.79	103.96	105.74	107.18	105.42	105.41	105.89	105.21	105.67	106.96	105.83	106.48	105.76	107.14	105.75	104.72	105.91	104.53	105.57	106.05	106.28	105.88	105	107.91	105.8	105.78	105.19	105.22	106.86	104.88	107.18	106.62	104.02	105.83	106.72	105.4	105.59	105.13	106.5	105.45	104.91	105.68	106.13	105.31	105.27	106.1
112.12	112.15	111.46	111.27	110.93	112.05	110.59	111.92	111.63	112.07	111.25	111	112.61	113.15	112.38	110.77	112.13	111.37	113.23	111.03	112.18	111.16	112.2	111.56	110.07	111.43	111.42	111.73	111.95	111.45	112.12	111.67	110.9	111.82	111.7	109.88	110.9	111.41	111.72	113.04	110.73	110.95	110.54	113.2	111.39	111.88	111.47	112.62	111.78	111.93
113.33	111.8	113.45	111.52	112.91	112.09	112.73	112.45	112.43	112.87	112.53	112.09	113.18	113	112.45	113.02	112.92	111.63	114.06	112.85	112.28	112.88	113.57	112.67	112.72	112.81	112.95	113.32	113.69	113	112.23	112.09	111.41	112.79	113.29	113.55	112.93	113.04	112.2	111.11	110.98	111.31	114.12	113	113.11	111.67	113.36	113.68	112.81	114.19
107.37	105.26	104.22	106.41	106.42	104.61	106.78	106.68	105.74	105.01	105.51	103.83	106.1	105.39	104.59	104.51	104.83	104.44	104.9	106.73	106.13	104.34	105.76	106.78	104.96	106.42	105.93	105.52	106.06	104.87	106.19	104.62	105.47	105.65	105.13	107.02	105.27	105.74	105.06	106.51	106.52	105.04	105.97	103.24	106.87	106.72	105.91	106.15	104.59	107.12
105.51	107.35	106.6	107.76	107.04	106.13	107.4	105.97	106.28	106.21	106.45	107.03	107.02	106.71	107.44	106.46	107.72	106.51	104.45	105.97	107.48	107.19	105.89	107.89	106.2	106.6	107.83	105.29	105.49	108.02	106.37	106.88	107.18	105.26	106.32	107.9	108.25	107.98	106.22	105.31	106.45	107.09	107.44	107.35	107.29	106.28	105	107.72	107.49	108.09
106.16	105.76	106.32	104.7	105.46	105.62	104.97	105.46	105.93	105.75	107.4	106.75	108.5	105.28	104.92	105.37	106.35	105.62	105.45	105.13	106.31	105.69	105.06	104.8	104.92	105.14	106.43	104.75	106.61	107.37	103.83	104.34	105.94	106.51	105.01	106.32	105.48	105.24	106.17	105.93	104.86	105.45	105.04	104.91	107.5	104.96	105.03	105.78	105.8	105.05
107.53	105.65	104.4	106.48	107.8	105.87	106.85	105.18	107.05	105.43	105.5	107.12	105.7	105.02	105.16	106.76	105.58	107.14	106.88	106.21	106.42	105.49	106.75	107.31	105.71	106.87	106.54	106.56	105.17	106.92	107.54	106.18	107.55	108.29	105.25	107.24	105.86	107.08	106.44	106.75	104.93	108.12	104.99	105.91	106.33	105.31	105.67	107.28	106.5	106.8
106.79	105.69	107.19	104.79	105.94	106.12	105.7	106.55	105.79	107.75	105.54	107.35	105.56	106.6	104.97	106.52	107.57	107.11	105.26	106.11	106.42	105.64	106.25	105.85	106.21	107.72	106.36	107.09	107.46	106.56	105.92	107.1	107.06	104.65	105.87	107.4	106.53	106.58	107.21	104.04	106.66	107.42	108.68	105.98	106.58	106.85	107.34	106.05	107.84	107.09
104.22	106.65	105.91	106.52	104.74	106.31	105.3	105.84	107.53	106.17	106.04	106.3	106.07	105.65	105.74	106.53	106.07	106.22	105.73	107.87	106.97	105.46	106.23	107.62	105.29	106.8	106.51	106.57	107.72	106.29	106.06	106.62	106.54	106	105.37	106.32	106.93	106.28	105.67	107.71	107.04	105.61	106.05	107.37	105.69	105.61	108.23	106.97	106.82	106.04
106.67	107.21	105.46	108.49	107.03	105.59	107.55	105.4	107.21	106.6	107.72	106.19	106.49	106.87	107.67	106.34	105.37	107.83	107.69	107.03	105.99	104.9	108	105.07	108.36	107.53	105.44	107.28	107.86	104.88	106.65	106.85	107.4	106.75	105.52	106.48	104.97	106.7	105.56	107.58	106.38	106.75	106.28	106.98	107.74	106.64	105.34	108.54	106.65	106.55
113.42	113.69	112.76	111.68	113.85	113.83	112.66	112.08	111.51	113.1	112.7	113.19	113.35	112.95	111.67	113.43	110.8	112.25	110.87	112.93	112.06	113.05	113.27	111.92	113.43	113.64	112.82	112.73	113.72	112.05	113.49	112.62	112.06	112.67	111.77	112.86	113.57	113.87	112.64	113.02	112.77	112.53	112.78	113.05	112.13	112.12	111.81	111.98	111.87	110.9
111.31	111.45	112.78	112.75	111.3	110.95	111.28	111.3	110.67	112.54	112.8	110.91	110.59	112.41	111.74	112.31	111.21	112.13	110	111.17	111.57	111.58	111.64	111.28	111.09	112.76	110.02	111.9	109.84	112.53	111.24	111.11	111.32	111.15	112.18	112.21	114.18	112.52	113.4	111.13	111.77	112.38	110.47	109.59	111.37	113.5	111.89	112.58	112.52	111.57
111.02	108.57	109.92	109.35	109.98	108.3	109.95	110.92	109.5	110.75	110.57	108.55	109.5	110.35	110.73	108.56	110.57	111.09	111.13	109.99	110.27	110.8	110.73	110.63	109.61	109.46	110.41	108.8	111.02	110.8	112.13	110.45	109.82	110.92	110.91	110.73	110.82	110.25	110.5	110.29	107.86	108.41	112.71	110.06	111.12	111.28	111.27	110.08	109.51	111.4
103.19	103.6	105.39	105.09	104.61	104.46	103.82	105.88	104.64	104.6	105.34	103.5	105.45	103.88	104.5	103.36	104.36	103.35	103.94	105.69	104.78	104.3	105.66	105.57	107.61	105.07	103.55	105.67	103.69	106	104.54	105.15	105.16	104.08	104.35	103.61	105.63	104.37	104.37	103.85	104.12	104.67	103.29	104.26	104.65	104.97	106.1	103.97	102.97	104.61
99.098	101	101.48	101.02	98.484	100.76	99.819	100.65	99.259	98.798	99.341	99.159	101.46	100.26	100.4	100.52	100.95	98.285	100.57	98.908	99.728	100.68	99.359	102.14	101.23	98.784	100.23	100.54	99.895	98.294	98.904	100.59	101.24	101.14	99.341	98.505	100.58	100.43	100.44	99.641	99.2	98.463	99.531	98.048	100.49	100.2	98.424	98.604	99.45	99.373
111.02	111.51	111.23	112.1	111.43	111.7	111.71	111.79	111.71	111.89	110.63	111.36	113.19	111.39	113.02	112.85	111.54	111.91	111.66	112.65	110.75	111.13	112.57	110.62	111.32	111.4	111.3	111.96	112.74	110.56	111.31	110.58	112.77	111.76	112.15	113.27	112.11	112.63	111.37	113.62	111.51	113.32	112.63	112.23	110.71	112.6	111.48	112.76	111.96	112.33
106.44	107.53	106.64	106.01	107.31	107.68	105.47	106.42	107	106.18	107.53	108.4	106.93	106.14	105.68	107.86	107.03	107.03	108.43	107.31	106.78	108.72	107.22	107.22	107	106.99	107.75	107.15	106.5	104.87	105.99	108.63	108.09	107.86	106.37	107.08	106.96	106.73	106.1	106.68	106.76	106.61	107.4	106.6	105.63	107.05	106.12	106.85	107.26	106.29
112.34	112.19	110.15	110.4	109.84	110.96	112.83	111.54	111.61	111.53	112.08	113.52	109.98	110.4	111.64	112.94	108.98	110.72	111.85	111.08	111.27	111.78	112.68	112.95	111.46	112.25	110.85	112.64	113.02	111.58	112.33	112.77	111.03	111.68	111.48	110.21	109.77	110.94	112.8	109.89	111.23	110.47	111.79	110.6	111.05	111.22	110.28	110.22	111.87	111.4
107.04	107.42	107.38	106.09	107.03	104.61	107.91	105.22	107.06	106.61	105.48	106.77	107.84	107.49	107.49	104.31	106.64	106.85	107.41	105.8	105.95	106.26	104.79	107.56	107.85	105.75	105.74	105.95	105.94	106.45	105.9	106.8	106.49	107.56	105.29	106.97	107.8	107.42	106.08	107.02	105.98	105.07	106.46	105.62	107.58	106.45	106.9	106.7	107.36	106.68
105.29	105.3	105.47	105.74	105.28	106.4	107.54	106.81	106.4	105.32	104.8	106.24	106.69	105.33	105.7	106.87	103.49	104.94	104.7	105.76	105.4	106.42	104.46	105.91	104.32	105.05	105.7	105.7	105.62	104.94	105.89	104.44	105.8	103.45	105.03	106.35	105.1	105.33	107.76	105.32	105.5	104.96	105.75	105.47	105.32	105	106.31	104.65	104.81	106.43
110.62	112.2	109.27	110.83	111.11	111.84	111.22	109.34	112.22	110.08	108.92	111.9	110.29	110.85	110.26	109.05	110.52	109.93	109.69	111.01	111.85	110.6	108.41	111.61	111.4	111.4	110.69	111.76	110.59	110.98	109.43	112.12	110.19	109.67	111.92	109.96	112.47	110.63	110.39	111.76	111.69	110.29	111.06	111.44	110.88	109.95	110.32	110.32	109.77	109.77
108.25	107.01	106.93	106.77	107.01	103.87	105.9	105.92	105.7	106.65	105.08	105.3	106.28	105.94	104.99	106.12	104.38	106	105.13	105.39	106.7	106.42	106.04	106.59	105.35	105.97	106.16	105.78	104.09	106.53	106.12	106.4	106.41	106.3	105.61	105.34	104.71	106.19	106.22	104.45	106.71	106.02	105.96	106	104.97	104.83	105.53	104.76	106.67	103.46
100.78	100.37	100.17	100.12	98.738	100.8	97.694	100.67	100.89	99.063	98.963	99.788	99.408	99.705	100.53	98.887	99.448	97.492	100.18	99.36	100.14	100.05	99.559	99.8	98.363	99.3	100.24	100.26	101.05	99.215	101.24	98.445	99.009	101.27	98.712	99.052	98.377	99.471	99.999	99.151	98.885	99.731	98.405	98.653	99.149	99.246	99.366	99.5	100.7	100.97
110.69	109.15	109.79	111.18	109.9	110.2	111.61	111.71	113.3	109.16	109.81	111.38	111.73	110.67	110.08	110.5	110.4	109.85	111.08	111.69	111.84	110.52	110.6	111.01	111.2	112.98	111.18	111.96	112.59	110.38	111.65	111.83	110.57	111.05	109.25	111.62	110.02	112.06	110.06	111.68	110.5	110.9	109.72	110.3	109.99	110.67	110.31	110.13	110.42	109.17
109.63	108.85	109.78	107.97	109.26	110.27	110.97	108.79	109.97	111.49	111.4	109.32	108.42	110.46	109.19	110.12	108.91	109.33	109.86	109.5	108.77	110.48	110.44	110.6	109.39	110.24	110.52	109.47	109.33	108.27	109.63	110.24	109.87	108.21	111.41	109.25	109.89	110.25	108.78	110.47	109.99	109.74	108.8	109.82	108.61	109.27	109.72	108.38	109.36	111.18
106.09	105.41	105.55	104.91	105.28	105.24	106.23	104.6	107.19	104.66	105.73	105.56	106.38	105.33	106.12	104.76	106.21	106.27	104.79	106.83	104.77	104.14	105.79	107.22	106.37	104.82	104.56	105.75	107.56	104.76	104.9	104.74	106.75	105.26	105.07	104.04	104.49	104.05	105.63	104.62	105.86	106.94	106.2	106.07	105.88	105.14	106.06	106.29	105.09	105.84
116.3	117.37	116.42	116.06	115.22	116.3	116.26	116.24	114.45	115.47	117.01	115.9	116.65	115.33	115.77	114.78	116.84	118.3	116.51	116.23	116.62	115.46	117.01	116.78	115.61	115.97	115.89	115.48	115.23	116.29	116.16	116.66	115.78	116.18	114.89	116.69	116.43	117.29	115.32	116.92	116.02	115.67	116.12	115.73	116.76	116.19	116.65	115.23	117.13	116.52
106.9	107.42	106.56	106.21	107.43	107.18	108.57	107.64	108.46	107.68	106.66	107.71	105.65	108.78	105.44	105.95	105.31	108.03	106.72	106.93	106.29	105.36	107.26	107.94	107.25	106.68	106.94	106.18	105.62	106.84	106.41	107.34	108.44	106.48	107.25	105.49	107.04	107.15	108.21	107.78	107.38	107.39	106.41	105.83	105.42	106.72	107.04	107.05	107.3	107.22
104.8	104.96	104.48	106.08	106.77	106.48	105.92	104.93	104.24	106.63	107.36	104.2	106.04	107.05	105.69	105.61	105.63	106.77	106	104.61	104.91	106.14	105.93	105.59	106.28	105.71	106	106.06	105.08	105.83	106.29	104.51	104.04	107.07	107.29	104.46	106.27	105.77	105.04	104.21	105.1	105.53	106.66	104.87	105.56	105.02	105.06	104.74	104.59	105.76
103.66	104.32	104.14	104.08	105.23	104.96	105.94	104.03	104	105.1	104.28	105.89	102.96	104.57	103.95	104.02	104.82	105.67	104.17	101.75	104.53	103.95	103.06	103.98	103.32	105.42	103.36	105.23	104.01	105.7	106.03	105.85	105.84	103.01	104.54	102.96	102.95	103.7	102.65	105.76	106.06	104.37	105.64	103.44	104.63	103.61	102.3	104.75	103.5	102.29
106.08	107.61	106.55	106.41	105.89	106.71	105.87	108.04	106.47	106.76	107.55	105.26	105.49	107.13	106.84	108.14	105.9	107.4	107.52	104.94	105.93	105.43	106.09	106.52	105.87	108.69	105.2	105.99	107.04	105.28	105.55	107.23	105.97	105.04	106.64	106.92	107.69	105.89	105.22	106.39	105.55	107.37	108.11	107.65	106.31	106.56	105.63	106.66	105.55	105.79
104.61	105.13	106.74	103.9	105.43	105.1	105.26	105.46	105.5	106.72	105.43	105.38	106.39	105.4	105.7	106.65	104.83	106.74	106.35	105.65	105.47	105.23	106.31	105.46	103.02	105.35	105.33	104.03	105.78	104.94	107.62	106.06	105.15	105.46	105	104.95	104.19	103.99	104.19	105.05	105.33	104.87	107.83	105.01	105.42	103.82	104.68	105.01	104.54	104.44
106.07	106.01	105.68	105.93	106.75	104.68	106.54	107.3	107.15	106.2	106.05	106.54	107.53	105.58	105.78	108.35	105.73	105.21	106.77	107.56	105.71	105.43	105.83	107.39	105.4	105.6	107.66	106.01	106.89	105.65	106.24	107.24	104	105.74	106.47	104.95	106.64	107.82	107.6	105.97	105.31	106.11	105.33	106.54	105.71	107.57	107.28	105.47	106.15	107
104.33	105.61	104.54	106.25	104.51	106.99	106.08	107.05	105.18	105.8	105.85	106.21	104.66	106.26	104.53	107.03	105.32	106.96	105.4	106.53	107.76	105.37	105.28	105.06	106.28	106.91	105.85	106.17	105.01	105.74	106.5	106.27	105.99	107.14	105.37	105.81	106.46	106.7	105.68	106.46	104.53	105.47	107.13	108	106.64	106.5	106.45	106.34	106.78	106.06
110.24	109.52	109.54	109.36	109.99	109.8	109.37	109.62	108.89	110.43	110.5	109.73	108.66	108.7	108.88	109.44	108.46	108.25	110.27	109.72	110.92	108.64	110.85	109.6	108.84	109.42	108.12	108.9	109.92	108.5	108.73	109.43	108.84	110.22	109.28	110.06	111.04	110.84	109.71	110.02	110.42	110.98	110.78	110.61	109.89	111.28	108.05	109.78	109.81	109.62
113.62	111.66	111.14	111.58	110.71	111.81	110.83	111.48	112.27	112.24	111.87	112.29	112.31	110.55	111.59	112.75	112.69	112.21	113	110.17	112.25	113.52	113.37	111.3	113.04	113.83	113.02	110.3	111.1	110.95	111.9	112.05	111.36	112.61	112.2	111.57	111.24	111.5	112.14	112.25	111.87	112.63	110.6	111.21	112.61	110.64	111.93	110.69	112.03	113.33
109.8	109.85	109.59	110.31	110.48	109.56	108.25	109.6	109.72	110.48	108.4	109.53	110.06	111.08	111.33	109.41	108.25	110.3	108.81	109.75	108.76	110.31	110.53	108.35	109.36	110.92	110.65	109.53	109.67	108.04	109.56	109.61	109.81	109.52	109.69	111	109.35	109.18	111.27	108.73	110.35	109.95	110.29	109.76	109.56	109.43	109.58	109.08	109.74	110.35
110.28	110.65	110.87	110.1	112.02	110.36	111.96	112	110.55	111.95	111.13	112.15	111.19	111.57	111.82	111.09	111.83	110.61	111.23	111.59	109.75	111.91	109.82	110.86	111.09	112.98	111.5	111.86	110.51	111.71	112.49	112.09	110.8	111.07	111	109.17	111.48	110.94	110.09	112.83	111.64	110.95	110.66	109.5	111.61	113.31	108.97	111.4	112.09	111.45
112.06	111.4	112.42	112.39	111.89	113.27	110.42	111.1	111.67	111.91	111.66	112.5	113.23	112.84	112.9	113.34	111.92	113.18	111.65	111.95	112.02	110.92	111.95	111.93	112.11	111.52	112.34	111.83	112.45	111.73	111.61	111.29	110.93	111.14	112.7	112.09	112.37	111.22	112.09	111.77	110.5	110.21	111.67	112.54	113.65	113.05	111.24	111.44	110.93	111.51
112.79	110.37	110.97	110.34	111.17	110.95	110.98	110.92	110.34	110.52	112.04	110.9	110.7	112.36	109.96	111.2	109.55	111.45	111.83	111.73	110.25	110.41	110.33	110.63	110.52	111.61	112.86	110.9	111.59	110.68	111.92	110.24	112.63	111.64	110.74	112.75	110.42	112.38	108.6	111.13	111.83	112.69	112.06	111.74	110.53	111.41	110.33	110.56	110.64	110.42
102.75	102.01	100.61	101.7	101.04	99.678	100	98.539	100.45	100.53	100.06	101.17	100.86	101.66	99.67	101.74	101.51	101.95	101.03	100.9	100.83	99.765	98.435	100.11	102.53	100.75	100.31	100.19	102.41	100.87	100.94	100.98	98.284	101.92	101.88	100.41	101.4	100.32	102.03	100.74	101.37	102	101.11	101.79	101.36	101.7	101.08	101.34	100.55	98.876
106.46	105.81	107.91	105.13	105.65	107.05	107.33	105.16	106.54	106.56	105.72	106.34	107.03	106.43	105.86	104.03	106.04	105.54	106.23	106.05	106.68	107.31	104.86	106.02	105.51	104.79	105.36	104.55	106.09	106.27	105.7	105.81	105.23	106.42	106.16	105.05	106.58	105.02	105.49	105.99	105.9	107.2	105.12	104.32	106.54	105.89	105.67	104.94	106.65	106.9
105.76	105.93	106.29	105.44	107.09	106	105.38	106.4	106.1	105.75	105.76	106.28	104.83	105.47	106.69	104.94	106.87	105.24	106.52	104.64	105.37	107.7	106.84	105.8	105.04	106.4	105.53	106.51	105.56	104.78	105.1	105.02	105.08	102.92	105.88	106.61	105.83	106.39	106.68	104.75	106.11	105.14	107.04	104.66	105.9	104.95	106.18	106.08	105.98	105.68
98.896	98.19	99.503	100.64	101.1	100.71	97.806	100.19	99.378	101.29	99.608	100.39	99.948	100.64	101.78	100.63	99.094	100.28	100.03	99.617	100.4	98.837	98.836	97.95	98.78	99.09	99.651	100.29	99.51	99.734	99.515	100.35	99.169	100.22	99.38	100.07	99.729	100.55	100.49	100.02	100.27	99.24	101.71	99.753	100.98	100	99.888	99.941	100.73	100.95
103.41	103.46	103.75	102.82	104.99	104.36	102.98	104.15	104.53	104.91	103.23	104.32	104.42	104.76	104.52	104.87	104.3	104.88	103.87	105.16	104.83	102.84	104.52	104.34	104.2	103.99	105.46	104.63	105.15	104.91	105.23	104.58	103.18	103.01	103.32	103.9	104.23	102.1	103.41	104.11	104.49	106.22	104.25	104.1	103.06	103.63	105.3	103.92	104.62	104.84
112.08	111.01	109.72	111	111.4	111.68	110.42	111.21	111.26	111.63	110.99	111.26	111.36	113.33	111.54	111	109.77	111.1	109.3	112.46	110.97	112.01	111.92	112.14	110.82	111.39	111.57	112.75	113.04	110.34	112.88	110.79	110.3	110.82	111.76	111.25	110.55	110.82	111.05	110.91	111.06	111.89	111.29	111.5	109.65	111.31	112.9	110.62	110.52	112.31
105.3	106.39	105.03	105.11	106.95	106.64	104.4	105.46	104.29	105.35	104.83	106.09	105.9	103.81	105.49	106.07	103.75	105.28	106.25	104.19	104.46	104.75	105.92	104.48	104	104.56	104	104.33	106.83	104.59	105.03	104.89	103.86	105.82	105.18	105.93	104.87	105.27	105.95	105.29	106.65	105.63	104.36	106.23	105.89	105.27	104.29	106.48	105.54	106.18
106.4	106.27	106.16	106.59	105.59	103.6	103.77	104.94	105.97	106.8	106.64	106.6	106.92	105.37	106.06	107.26	105.27	106.1	105.67	105.38	105.62	107	107.73	106.72	106.48	105.12	105.2	106.87	105.75	107.42	105.19	106.26	105.49	105.31	105.99	106.8	106.06	107.17	106.25	105.46	105.35	107.71	105.96	105.28	105.51	106.42	107.51	106.06	106.46	106.55
111.96	112.33	110.93	112.36	111.46	111.12	111.7	112.52	111.96	110.18	112.1	112.35	109.84	111.86	111.43	109.93	111.56	109.98	111.33	111.51	113.07	111.3	112.3	111.43	111.82	111.58	111.64	110.52	112.42	113.06	110.95	111.21	111.32	111.49	111.83	110.79	112.45	111.71	110.5	110.89	112.38	111.74	112.93	112.73	111.22	111.55	112.25	112.66	110.35	111.34
106.08	106.05	106.02	107.62	104.72	106.41	107.48	106.94	105.59	105.77	105.04	106.5	104.82	105.32	105.05	105.81	106.48	105.4	105.65	104.4	104.86	105.78	104.72	105.68	105.04	105.67	103.73	103.99	105.54	105.17	107.07	106.09	104.73	104.65	105.36	107	104.17	106.13	104.14	107.34	106.03	102.93	105.9	105.65	106.15	105.72	105.83	105.21	106.47	105.53
105.23	105.2	105.66	104.42	106.47	104.76	106.48	106.87	104.02	104.37	107.18	105.99	105.97	104.21	105.07	105.17	105.18	106.37	104.78	104.53	105.17	103.87	104.97	105.34	105.19	107.11	107.83	105.93	105.93	106.94	105.48	106.45	103.58	103.95	106.65	105.57	107.45	105.43	104.65	106.33	105.49	105.39	104.8	104.07	105.11	106.34	106.5	105.08	105.73	105.96
106.71	107	105.16	105.01	105.16	106.66	105.89	106.17	106.6	103.5	105.76	105.2	104.1	106.77	106.04	105.78	105.97	105.7	103.46	106.22	106.44	106.11	105.87	105.34	106.52	106.44	106.1	106.34	106.64	105.35	105.38	105.52	105.97	106.25	104.96	107.06	104.7	104.94	106.12	106.61	103.91	106.56	105.72	106.74	105.82	106.14	105.38	105.44	106.59	104.44
106.96	106.34	108.31	106.81	105.72	107.39	106.71	105.84	106.61	105.24	106.9	105.21	107.31	106.6	105.98	105.96	107.11	106.48	107.69	107.6	106.6	105.92	106.58	105.56	105.26	106.25	106.97	106.82	107.19	106.35	106.68	107.14	107.16	105.51	105.5	106.45	105.6	106.93	106.44	105.93	105.96	107.33	106.78	105.68	106.6	105.76	106.91	105.85	106.08	105.52
105.98	105.67	105.23	106.9	106.49	107.07	107.63	105.06	107.1	105.77	106.37	106.72	106.72	105.74	105.35	104.82	104.41	106.77	107.11	106.88	105.88	105.77	105.81	104.66	107.39	106.61	105.5	107.81	106.08	107.91	105.56	106.28	106.56	104.84	106.63	106.57	107.28	107.13	105.57	105.06	106.84	105.94	106	107.11	104.63	108.6	106.58	107.19	105.91	107.09
107.29	106.89	105.05	106.71	106.87	106.13	105.28	105.76	107.74	106.19	106.61	105.81	107.02	105.59	106.27	106.9	105.86	106.14	106.02	105.79	106.45	106.54	107.03	106.62	105.43	106.03	105.25	106.57	106.35	106.88	106.68	105.69	106.38	105.2	105.6	104.8	104.89	107.34	106.02	106.96	104.21	106.19	105.5	107.02	106.46	105.12	106.96	105.54	105.38	104.81
101.26	100.38	100.78	98.987	100.22	100.12	99.753	101.12	101.3	99.85	100.39	99.749	101.19	101.86	101.31	102.63	101.16	99.535	100.13	99.39	101.67	101.95	101.89	101.32	100.92	100.38	98.469	99.604	99.945	100.07	100.11	101.09	100.82	101.87	101.51	101.74	100.04	99.483	100.66	101.16	102.2	99.235	99.904	101.15	102.17	101.64	99.536	99.94	100.74	100.45
111.68	111.02	112.83	111.45	111.74	111.29	112.98	109.96	110.72	112.09	111.11	111.04	110.38	112.16	108.25	110.52	110.41	111.12	109.72	110.58	111.87	111.48	112.26	111.49	110.28	111.03	112.81	111.14	110.88	110.45	111.94	109.52	111.46	109.6	110.93	109.91	109.48	110.08	111.17	109.45	111.3	110.67	111.2	110.59	111.11	111.74	111.73	111.95	111.08	110.17
117.05	117.51	117.18	117.6	117.13	118.47	117.67	115.82	116.64	118.74	118.36	116.58	117.69	115.6	119.71	116.68	118.33	116.18	117.83	117.02	117.99	118.03	118.17	117.29	117.38	118.67	117.79	116.92	117.18	119.08	117.61	117.79	114.91	117.6	118.16	116.6	118.16	116.52	117.42	117.02	118.47	116.71	117.45	117.97	116.81	118.18	118.16	116.61	118.21	117.9
105.53	106.48	105.47	106.85	107.2	106.29	106.36	104.94	104.48	105.45	104.22	106.94	107.31	105.77	105.43	105.77	105.74	106.69	105.14	106.85	105.18	104.62	106.5	105.65	106.46	106.02	106.9	105.89	105.63	105.04	105.6	106.72	106.45	106.51	105.89	105.47	106.88	105.78	105.63	105.99	104.16	105.92	104.77	105.69	107.24	104.97	104.45	105.44	105.56	106.7
105.59	104.93	104.82	104.46	106.16	105.71	104.83	106.03	104.59	105.85	105	105.46	104.24	105.92	105.7	105.62	106.57	104.68	105.1	104.86	106.09	106.11	105.96	105.61	105.42	106.21	105	104.47	103.14	106.94	105.18	106.31	105.92	106.03	106.23	105.06	104.74	106.86	105.4	105.64	105.79	105.5	104.02	105.4	105.96	105.56	106.12	106.82	105.23	104.65
109.53	109.3	109.18	110.68	108.21	110.57	109.57	109.92	109.48	111.71	111.09	110.66	111.15	111.37	109.95	109.12	111.21	110.78	109.55	109.68	110.68	110.77	110.48	109.28	110.95	109.2	111.04	109.54	110.81	111.3	109.82	112.16	109.1	109.03	108.45	111.66	108.93	109.89	110.13	108.77	110.15	111.08	111.12	109.63	110.27	110.08	109.33	110.59	109.93	110.11
99.326	100.12	101.24	100.66	100.73	99.386	100.26	100.7	99.154	100.14	99.735	99.59	100.4	99.796	99.771	100.27	99.371	100.75	100.64	100.38	99.437	99.423	100.88	99.411	100.16	99.824	99.654	100.19	100.45	99.922	98.876	100.39	98.384	98.346	99.89	101.04	100.21	101.17	100.4	100.9	101.52	99.21	99.188	99.889	99.421	100.3	99.719	101.04	99.751	100.41
108.09	106.75	106.77	107.25	107.44	107.55	107.16	106.7	107.85	107.54	107.51	107.17	108.46	106.23	107.01	106.31	105.75	105.19	105.92	106.61	106.57	105.7	106.46	107.75	107.33	105.99	106.6	106.51	108.16	106.93	106.72	108.94	107.92	106.63	106.46	106.81	106.69	108.47	107.72	105.83	107.41	105.32	106.27	106.89	106.27	106.41	106.23	106.67	106.88	108.22
101.1	100.29	100.32	99.172	99.349	100.58	100.83	99.306	101.43	99.178	101.13	100.16	99.388	100.5	101.14	100.32	99.154	99.38	99.547	100.99	100.14	102.58	99.015	100.74	99.947	99.933	98.531	99.384	100.08	100.24	99.792	98.351	100.17	98.615	99.487	100.81	101.45	101.62	101.76	101.62	100.81	100.77	99.95	100.45	100.35	99.664	100.35	100.44	99.905	99.179
99.34	98.882	99.525	98.497	100.81	102.01	100.76	100.92	99.911	100.4	99.008	100.48	100.78	99.733	99.603	99.05	99.148	98.875	99.999	100.02	99.712	98.745	99.213	101.78	99.888	99.371	99.017	99.086	98.376	100.39	101.39	100.08	100.51	99.393	100.21	100.08	97.949	100.26	98.991	98.377	101.34	98.295	100.29	100.45	101.05	99.031	98.913	99.628	99.686	99.956
107.3	106.29	106.26	105.32	105.35	106.34	106.98	108.31	107.79	103.84	104.8	106.49	106.28	106	106.82	106.58	106.04	107.1	107.32	105	106.17	104.53	106.22	104.82	106.45	107.28	106.86	107.92	107.49	106.21	107.74	106.28	105.94	104.11	107.06	105.48	105.62	105.51	107.63	106.62	105.56	107	106.89	108.03	107.55	106.85	105.73	107.53	105.85	105.48
111.96	111.69	111.37	110.24	110.24	109.92	111.13	111.02	111.15	111.39	109.79	110.34	108.59	111.09	111.01	110.79	111.49	110.26	110.83	110.58	109.86	110.67	110.45	109.45	109.63	110.92	112.01	109.54	112.65	111.71	109.66	110.16	110.35	109.31	110.48	110.51	109.91	112.41	111.55	111.31	111.51	109.28	109.92	110.63	111.96	110.29	109	112.24	112.87	110.77
111.85	112.29	111.52	111.03	109.57	111.03	110.84	110.27	110.17	112.59	111.28	112.35	113.92	111.15	112.95	111.52	111.67	110.67	111.46	110.57	109.99	111.1	110.52	112.9	110.99	110.94	112.53	112.66	110.83	109.79	112.35	110.26	111.45	110.34	109.73	109.63	113.2	111.77	110.52	113.39	109.64	111.05	111.71	110.71	110.92	111.48	110.98	112.51	111.97	110.34
104.86	105.02	105.04	105.58	105.43	103.92	105.09	105.33	105.27	105.84	105.46	105.46	104.51	105.19	105.86	106.74	106.28	104.57	105.22	107.33	105.14	105.44	107.29	105.64	103.25	106.27	108.45	105.18	105	105.03	104.58	107.08	104.88	105.3	105.58	105.47	105.27	105.61	106.11	105.59	106.68	105.06	104.61	106.45	105.78	104.9	105.98	105.76	106.17	107.06
101.68	100.57	100.54	100.98	98.901	99.742	101.64	100.11	99.333	99.434	100.99	99.723	98.798	100.43	99.489	99.613	99.468	99.262	100.64	100.33	100.35	100.81	99.501	99.621	99.291	99.371	99.865	100.44	100.56	101.4	100.57	100.64	99.293	98.861	100.83	100.16	101.35	99.456	101.04	99.348	99.958	101.45	100.72	100.14	99.468	100.01	102.02	101.4	100.05	101.22
106.88	104.39	106.9	108.09	105.55	104.87	106.74	103.71	106.4	105.63	107.74	107.32	105.6	105.46	106.9	105.36	106.6	105.86	107.3	106.1	104.96	105.06	105.87	105.41	105.33	106.93	106.85	107.31	106.34	106.64	108.33	106.06	106.64	105.04	105.34	106.95	106.23	107.52	105.73	106.44	104.54	105.8	105.93	107.53	108.22	104.66	104.83	107.04	106.64	107.17
105.14	105.22	104.01	105.28	107.2	104.71	105.88	105.91	103.98	105.06	104.9	105.26	103.77	105.76	106.46	105.97	105.03	106.55	105.47	104.41	104.38	104.93	104.3	105.76	106.27	103.99	106.55	105.99	105.47	105.82	105.75	105.34	105.43	106.15	104.15	104.64	105.01	106.01	105.58	105.05	107.38	105.26	103.31	105.31	106.21	106.42	104.89	106.04	104.83	106.27
108.61	110.38	110.71	111.34	109.17	108.9	110.49	109.97	110.19	109.64	110.23	110.15	110.42	109.9	109.23	109.56	110.68	108.02	111.36	110.36	110.06	110.06	109.15	111.68	110.43	109.85	110.69	110.17	108.34	109.54	110.25	110.16	110.46	108.75	110.3	111.16	109.46	110.42	112.17	108.21	109.62	109.02	109.88	109.56	108.94	110.29	108.02	108.4	109.07	109.26
109.64	109.6	109.86	110.3	109.08	109.41	109.28	109.95	109.78	108.91	108.94	111.08	110.2	109.17	108.7	110.08	108.23	109.48	110.55	110.76	110.21	110.3	109.49	110.86	109.72	108.52	108.31	109.62	109.89	110.49	109.57	107.28	108.69	109.77	111.36	110.11	109.79	109.84	108.58	108.75	107.78	111.87	110.45	109.87	109.52	109.08	112.16	110.26	110.48	110.86
106.02	106.74	106.71	107.05	106.83	105.14	108.36	105.96	106.33	106.73	106.57	106.45	105.23	106.52	105.37	107.72	105.21	107.04	106.84	107.7	107.48	106.89	106.53	107.2	106.79	106.43	106.96	107.19	106.2	106.55	106.54	106.88	105.98	107.17	106.38	106.62	104.82	106.97	106.7	107.15	104.85	106.9	107.02	106.38	105.72	108.15	107.61	106.64	106.4	106.81
104.8	103.81	107.02	104.21	105.33	104.66	106.41	105.31	104.71	103.45	106.14	105.75	104.16	106.2	105.03	104.68	106.16	106.28	105.84	106.2	106.33	105.68	107.4	105.9	104.89	104.52	104.49	105.15	105.78	104.92	106.29	103.19	103.63	105.48	105.69	106.69	105.18	104.86	106.4	104.79	104.23	104.85	103.22	104.22	105.1	105.12	105.31	105.15	104.83	104.75
101.88	99.364	101.26	101.76	102.2	100.76	102.36	101.58	100.62	100.45	100.97	99.923	101.03	100.88	102.86	100.77	102.42	99.665	99.614	100.98	101.22	102.1	100.87	100.79	102.09	100.09	97.945	101.01	101.87	100.13	101.17	99.964	100.5	100.66	99.767	100.98	102.3	101.77	100.62	101.83	101.29	101.44	100.19	101.74	101.02	101.59	101.65	101.09	100.77	99.457
98.977	100.83	98.44	100.25	98.381	101.23	99.809	99.139	98.906	99.457	99.556	100.03	99.852	99.496	100.58	97.805	99.742	99.433	100.61	100.9	100.41	98.005	101.44	100.36	100.96	98.81	99.94	99.776	98.613	98.845	100.21	99.263	100.84	100.34	97.676	99.97	100.59	99.882	100.76	100.53	100.52	100.19	97.698	98.74	101.42	100.83	99.533	98.217	100.17	99.481
111.74	111.19	111.68	111.9	112.01	109.18	110.94	110.24	109.61	109.79	109.97	111.1	112.56	110.11	108.23	111.87	111.33	110.1	110.05	109.8	110.58	111.48	109.88	111.38	109.4	110.02	111.17	109.6	108.6	111.27	110.91	110.98	111.34	111.02	110.54	110.34	110.36	109.06	110.85	111.31	109.92	110.56	108.55	111.31	111.72	110.94	111.8	109.83	109.92	112.49
111.5	113.17	111.65	112.94	112.72	112.12	112.53	112.41	111.93	112.07	110.87	112.84	111.55	111.95	111.19	112.65	112.42	111.72	112.11	110.72	112.59	111.45	112.72	111.64	110.68	112.67	110.92	110.48	111.25	112.22	110.84	110.67	112.78	111.6	112.74	111.97	111.15	112.67	112.13	110.99	112.84	113.08	110.15	112.67	112.46	112.33	112.01	112.23	111.94	111.71
105.89	107.45	107.04	106.31	103.93	105.96	106.26	104.78	106.27	104.77	107.58	107.02	105.81	105.43	108.14	106.07	107.27	106.17	107.53	106.72	105.91	107.04	105.49	105.55	104.77	106.6	106.53	107.12	105.86	105.56	104.53	105.84	104.78	105.12	106.85	107.67	106.15	105.59	106.86	105	106.54	105.93	104.81	105.19	107.22	106.28	106.51	105.1	105.78	104.97
114.45	111.86	112.36	113.04	112.17	111.45	113.04	111.27	114.5	113.72	112.76	113.76	112.05	113.44	112.53	111.57	112.09	113.66	112.63	114.18	112.78	112.81	113.18	111.76	112.53	111.29	110.9	111.7	111.03	111.97	113.23	112.79	112.1	112.31	111.86	112.35	112.8	112.85	113.7	111.95	112.63	112.26	111.94	112.79	113.55	112.98	113.09	113.03	113.49	113.06
100.77	100.36	100.68	101.33	100.01	102.48	98.481	99.895	101.05	99.927	101.14	100.72	100.25	100.36	100.06	101.42	101.79	100.26	101.74	101.44	100.89	100.1	101.67	102.29	99.467	99.743	100.24	101.5	100.19	100.28	101.08	100.09	100.02	100.15	98.875	100.44	101.14	101.05	101.83	99.485	100.98	101.16	101.89	100.65	100.45	100.12	99.555	101.83	101.04	101.7
103.66	106.54	104.66	106.83	104.98	104.8	105.13	105.89	106.01	104.35	104.24	105.81	104.52	105.68	104.75	106.15	105.93	104.57	104.98	105.61	103.44	106.1	105.82	103.99	105.76	104.58	105.07	105.37	105.86	105.26	105.19	105.18	105.06	104.23	105.11	103.93	105.68	104.42	106.48	106.67	105.78	102.91	105.48	105.41	104.98	104.83	105.54	103.77	103.72	104.63
104.29	105.33	104.95	105.69	106.22	101.81	105.42	104.2	105.83	106.12	105.08	105.19	105.18	105.31	104.64	104.17	103.5	103.71	105.91	103.43	105.12	104	104.08	103.54	104.53	104.03	105.55	104.36	105.27	106.06	104.78	104.39	103.35	106.38	105.77	104.33	105.84	105.04	104.37	105.01	104.46	105.17	106.16	104.52	103.26	104.01	106.69	104.61	104.75	104.72
99.657	101.84	98.84	99.457	100.85	100.37	101.31	98.616	101.26	100.08	99.049	99.137	99.698	100.56	102.13	100.17	98.906	101.43	98.697	100.34	99.533	100.05	100.98	101.04	99.622	101.05	102.18	100.85	100.71	100.69	100.48	100.74	98.994	100.82	100.84	99.029	99.362	100.17	100.55	98.276	99.383	99.596	100.56	99.949	98.095	100.23	100.53	98.92	100.8	101.51
100.99	99.765	99.879	101.52	101.13	100.18	100.2	99.533	100.11	100.58	99.577	100.67	101.02	100.38	99.492	100.74	100.34	101.18	101.37	101.66	101.52	102.17	100.98	101.14	99.862	101.53	100.33	99.903	102.26	100.25	101.43	101.37	101.21	101.99	100.42	101.09	102.78	100.26	99.815	100.82	99.695	101.03	101.52	100.71	101.87	101.52	101.16	100.66	102.17	99.59
116.74	115.51	116.78	115.55	115.4	116.88	116.55	114.47	114.58	115.87	116.29	116.65	116.05	114.6	116.12	115.73	116.73	115.87	116.72	116.39	117.27	118.07	115.86	115.97	116.31	116.26	115.81	116.24	116.13	115.71	115.71	116.26	116.97	114.72	116.37	114.55	118.04	116.39	115.28	115.73	117.11	117.61	116.17	114.97	116.65	115.23	116.33	116.1	115.77	117.01
115.52	113.87	115.39	117.38	116.09	117.41	118.52	115.72	116.35	116.92	115.31	116.3	115.14	114.41	115.22	116.12	115.9	116.75	115.97	116.18	115.17	116.66	116.87	115.12	116.11	118.04	116.75	116.7	114.91	115.53	117.48	115.15	116.91	114.45	115.98	114.99	116.46	116.85	115.77	117.47	116.03	114.75	117.21	115.25	116.72	114.77	117.16	117.01	116.65	116.6
114.9	112.67	112.65	113.43	111.23	112.62	112.49	114.34	113.43	113.08	112.74	113.82	114.59	112.55	113.18	111.79	111.69	112.52	112.12	113.07	112.13	111.36	114.53	112.24	112.88	112.43	114.22	112.65	112.54	112.91	112.88	111.36	113.67	113.03	110.96	111.99	114.37	112.13	113.03	112.47	111.35	111.67	112.24	112.58	112.02	114.19	112.85	112.13	112.35	110.94
104.79	105.42	104.98	105.65	106.1	106.49	105.47	106.47	104.87	106.58	106.82	104.6	104.99	105.4	107.01	106.35	106.62	106.09	107.38	107.33	106.16	107.62	105.55	104.9	104.01	106.87	106.52	105.41	106.36	106.66	105.59	105.78	106.79	106.85	106.13	105.01	107.04	107.68	106.24	106.48	107.55	105.91	106.22	106.26	105.75	106.7	106.11	105.45	105.16	106.36
112.57	112.97	111.3	113.06	113.11	112.1	112.21	113.43	111.39	111.39	112.71	112.39	111.44	111.62	110.08	113.73	108.82	111.13	112.11	112.24	110.67	111.21	112.45	111.36	111	113.39	112.41	113	112.42	112.06	112	112.3	111.48	110.96	111.55	112.72	110.13	112.49	114.27	110.5	112.16	112.39	111.33	113.24	111.66	110.69	112.5	113.09	110.67	112.37
104.84	105.17	105.4	104.59	106.29	106.14	104.77	106.02	104.04	104.24	105.29	106.8	105.54	104.53	104.25	104.45	105.08	105.4	104.85	105.09	106.6	107.17	106.79	108.09	106.41	106.16	105.13	104.91	104.04	105.17	103.98	105.57	103.5	105.47	107.23	104.8	106.24	104.98	105.05	104	104.99	105.23	105.78	106.1	103.57	104.95	103.78	106.11	106.42	106.4
115.93	116.66	119	119.35	117.31	117.33	117.72	116.31	117.87	117.98	118.56	117.65	117.22	118.12	117.55	118.49	116.12	117.41	117.49	117.67	116.26	118.56	117.52	119.29	117.18	117.28	116.31	117.89	117.44	116.58	119.42	117.47	118.81	116.05	119.17	116.21	117.32	117.64	116.89	117.14	117.01	117.81	118.27	117.55	117.83	118.3	117.18	118.34	117.74	117.96
104.16	104.81	104.6	106.14	104.66	105.46	105.76	105.54	103.81	103.69	104.34	105.23	104.75	103.41	104.02	105.34	104.26	103.91	103.55	103.98	102.93	103.58	105.7	104.28	103.95	103.89	104.22	104.49	104.12	104.45	103.34	103.84	103.85	103.23	105.03	104.92	104.53	106.52	103.91	102.74	102.65	104.13	104.29	103.29	103.66	104.47	103.43	103.05	104.74	104.97
107.6	107.8	106.99	108.34	106.81	106.01	106.91	105.41	106.59	106.1	107.69	106.77	106.23	106.04	105.15	106.89	107.59	106.55	106.97	107.4	105.62	106.88	107.23	108.09	105.82	107.33	106.94	106.89	107.09	107.21	106.65	108.37	107.14	107.81	106.44	107.35	107.66	106.47	104.72	107.29	105.43	107.05	106.64	106.95	105.6	108.06	107.83	106.22	106.63	106.35
111.11	112.33	110.65	110.42	108.97	111.12	111.29	109.99	111.59	112.81	109.76	109.78	110.77	109.12	112.86	112.54	109.2	110.35	111.02	111.78	110.42	110.3	109.21	112.6	112.35	111.7	111.07	109.92	111.38	111.67	110.07	112.46	111.49	110.33	110.71	111.5	109.17	111.13	111.37	110.59	111.17	111.34	111.07	109.89	110.68	111.45	111.49	111.98	112.08	111.4
104.31	104.65	105.07	105.03	105.49	105.64	106.86	104.81	107.06	107.54	105.06	105.49	105.42	106.12	105.54	103.8	104.48	106.81	107.48	104.91	104.58	106.14	106.57	105.07	104.5	104.57	105.76	104.88	105.19	104.57	105.25	106.01	106.14	106	104.58	107.02	105.09	104.87	104.63	104.67	104.66	104.28	104.2	106.73	105.09	107.62	103.84	105.26	106.44	105.06
107.2	105.55	108.07	106.88	107.44	107.52	107.3	105.67	106.88	106.75	106.86	106.01	106.93	107.72	106.16	107.16	106.49	107.62	107.02	106.89	105.51	107.01	106.87	106.77	107.44	106.34	105.93	108.74	106.33	108.47	107.52	109.19	108.05	108.69	106.53	105.42	107.82	105.09	107.52	106.21	105.72	106.38	108.02	107.26	106.67	106.87	105.85	107.73	106.41	106.98
100.8	99.242	100.6	98.988	101.68	98.04	100.79	99.675	101.74	100.4	101.04	99.393	101.19	99.402	100.2	100.81	100.46	99.619	101.48	100.82	100.44	98.052	100.15	100.18	99.869	101.37	100.23	98.472	98.41	101.47	99.358	99.7	100.61	101.55	99.675	99.25	100.15	101.77	101.32	100.95	99.804	101.31	101.7	98.906	99.907	100.68	100.2	99.716	99.802	100
110.78	112.66	111.81	113.98	111.96	112.15	112.07	113.07	111.35	111.42	113.13	111.87	112.22	113	111.31	113.75	114.15	111.66	113.69	112.7	110.51	112.48	112.63	112.88	111.95	112.69	111.67	111.36	112.26	112.61	113.43	112.62	112.52	111.68	112.09	112.54	112.03	111.08	113.5	111.16	111.73	112.46	112.3	111.94	112.17	112.83	110.25	112.32	111.43	111.84
104.39	107.67	106.23	106.54	105.1	104.29	106.7	107.28	107.04	107.94	107.65	106.61	107.16	106.38	105.91	106.22	107.54	105.98	106.22	107.5	106.16	107.52	108.03	106.1	106.89	106.76	105.7	107.23	107.29	105.91	105.52	105.48	104.09	105.11	108.05	106.5	107.75	105.84	106.97	104.87	106.58	105.9	106.26	106.04	105.19	107.09	106.47	105.16	107.16	107.34
111.74	112.22	112.37	112.44	111.83	110.49	110.3	112.87	112.36	110.38	112.34	109.94	111.29	112.42	111.8	111.23	110.81	110.87	111.11	110.15	111.1	111.51	112.78	111.6	111.23	110.89	109.39	110.04	110.02	109.8	111.92	110.12	110.7	110.9	111.48	110.48	112.45	111.73	110.28	111	112.09	111.47	112.02	109.17	110.12	110.03	112.15	110.45	111.16	110.82
104.66	104.71	106.03	107.36	105.61	106.6	106.22	106.64	106.77	107.15	106.95	106.72	106.4	105.23	105.38	107.62	105.3	105.11	105.33	105.8	105.37	107.05	105.22	107.39	106.67	105.7	106.62	104.6	104.57	105.67	106.38	106.92	105.97	106.51	107.56	106.87	106.3	105.82	108.12	105.73	105.52	105.94	105.63	106.59	105.99	105.86	106.69	107.23	106.37	105.29
107.1	105.77	106.36	107.34	105.51	105.84	105.35	106.37	107.7	106.47	108.43	106.79	107.37	108.56	105.61	107.28	106.44	107.55	106.43	106.43	106.18	106.55	106.37	107.83	106.03	106.66	106.49	107.57	108	107.32	108.29	106.35	105.88	105.55	107.35	107.89	107.76	106.46	105.73	106.52	106.82	107.6	107.17	106.32	107.02	107.42	106.02	107.4	106.49	107.28
105.9	106.98	106.57	105.93	108.77	106.29	106.48	106.76	105.66	107.27	105.79	107.01	107.49	104.24	106.89	106.99	106.32	105.46	104.8	105.89	106.23	106.93	106.7	106.75	107.93	106.92	106.41	107.34	105.09	106.45	106.65	107.25	106.54	106.16	105.59	105.07	108.12	106.45	107.41	107.22	107.63	106.1	104.09	106.13	107.57	105.6	106.45	105.08	105.29	106.6
107.17	104.85	104.6	104.87	105.37	103.99	106.26	107	106.98	105.7	104.13	105.54	103.89	106.16	105.59	105.71	105.18	105.35	105.91	105.54	105.51	107.04	106.87	106.28	105.39	104.45	104.27	106.73	103.81	104.95	105.92	104.6	105.91	104.19	105.63	106.22	105.4	105.75	104.27	104.03	106.05	103.7	107.5	106.2	105.25	105.06	105.06	105.02	105.44	106.08
113.78	112.39	111.95	110.85	112.78	112.33	112.03	112.84	111.53	112.46	111.4	111.28	112.96	112.38	112.2	111.29	112.12	112.87	112.25	112.16	111.44	112.01	111.54	112.02	112.72	112.86	113.36	112.44	111.27	112.92	111.28	111.26	112.71	112.03	111.36	111.12	111.2	111.54	111.28	113.28	110.6	110.95	113.63	111.74	111.84	111.97	112.35	111.55	111.94	111.73
106.46	106.19	105.62	106.1	105.51	106.02	104.81	108.24	105.13	103.94	105.3	106.36	107.07	105.4	106.16	106.54	106.76	106.64	104.8	105.61	104.87	106.08	104.11	107.1	106.46	105	107.45	105.23	105.92	105.81	105.03	105.55	105.51	106.01	106.96	106.65	106.64	107.29	105.83	105.3	106.35	105.76	106.34	107.03	106.31	108.37	105.22	104.57	106.7	105.67
106.96	109.44	108.36	105.49	106.84	106.99	108.33	108.69	105.79	108.66	106.54	109.26	106.99	107.36	106.63	106.34	106.79	106.3	107.6	107	108.53	107.6	107.72	109.31	107.89	107.42	108.03	106.92	106.98	106.15	107.1	107.57	108.04	107.82	106.36	108.82	107.48	107.4	107.54	106.52	106.92	107.23	107.13	109.78	109.14	107.36	106.67	108	105.7	108.11
117.65	117.65	116.9	117.59	119.29	119.12	117.82	117.13	119.28	120.2	116.31	117.93	117.21	115.85	117.73	116.68	116.22	117.75	118.63	117.82	117.29	116.14	116.99	117.98	117.17	117.62	117.09	118.08	117.27	118.71	118.14	117.45	116.02	116.77	118.91	118.62	116.92	116.95	117.48	117.62	118.35	117.07	118.1	118.71	119.25	118.26	117.69	118.21	116.7	117.12
109.65	110.94	109.93	110.03	110.98	111.01	109.35	111.22	111.09	112.15	109.5	109.47	110.3	109.7	110.23	110.16	110.74	109.24	110.89	109.64	111.81	109.64	108.46	109.65	109.48	109.1	110.89	110.94	111.84	110.88	109.11	108.71	110.02	109.8	110.3	110.15	110.4	111.14	110.54	112.02	110.22	111.8	110.27	110.68	109.77	110.77	110.05	108.94	110.85	111.32
106.09	106.11	106.81	106.68	105.4	106.8	106.54	107.11	105.84	105.56	106.74	106.97	107.22	105.59	107.55	108.58	105.18	106.9	106.44	107.15	107.82	105.85	105.26	105.69	107.82	107.43	104.99	105.3	104.98	108.66	104.58	105.88	106.2	107.97	105.35	105.81	107.34	106.41	105.46	105.83	106.35	107.07	107.38	107.33	106.41	108.23	107.21	105.1	106.93	105.6
105.94	107.04	104.67	104.52	106.81	107.29	104.71	106.12	105.14	104.39	105.1	105.15	105.41	106.52	105.84	108.26	104.57	105.67	106.89	105.71	105.42	105.91	105.93	105.61	106.01	106.21	106.11	104.67	103.86	105.17	105.55	105.69	106.02	105.99	106.55	106.69	106.34	105.48	105.76	105.42	104.01	106.38	105.16	105.28	107.22	107.08	104.72	105.62	104.67	104.91
111.35	110.31	110.13	109.73	110.94	108.56	111.32	110.78	112.93	111.71	111.14	110.41	109.89	111.24	109.24	110.97	110.04	111.57	110.78	109.54	111.64	109.66	110.7	110.19	111.1	109.23	110.96	110.94	110.42	111.04	111.37	110.82	110.45	112.52	111.4	112.42	109.43	111.54	110.35	108.87	109.08	111.6	109.89	110.68	110.74	110.23	111.42	110.38	109.95	110.72
109.26	108.91	109.45	109.96	110.62	113.31	110.29	109.9	109.66	110.52	110.05	110.15	111.23	111.91	110.82	109.68	110.33	111.46	109.38	109.97	109.79	110.51	110.97	109.49	109.95	109.43	111.11	110.54	110.05	109.93	110.84	111.71	110.27	110.42	110.97	109.75	109.02	109.17	109.36	110.47	110.84	110.95	109.56	108.61	111.88	109.53	112.1	110.63	111.21	109.28
106.15	104.63	105.25	105.86	104.62	106.84	107.21	107.04	105.56	105.31	106.58	106.29	107.37	106.26	107.45	105.97	105.6	107.17	106.84	107.82	105.66	106.16	106.01	106.53	104.72	106.64	107.32	106.5	104.34	104.85	106.66	107.26	105.86	106.69	105.92	105.33	105.59	106.92	106.4	104.77	105.83	106.71	105.93	106.44	106.34	107	106.99	105.08	107.74	107.25
110.86	111.34	111.55	110.15	111.9	110.98	110.76	110.59	111.07	111.17	110.92	112.08	110.45	111.65	110.42	111.55	110.56	111.42	111.05	111.77	112.01	111.48	111.91	111.53	110.36	110.98	112.72	111.85	110.81	113.49	111.56	110.53	111.17	110.47	112.75	109.63	111.72	110.52	111.79	112.08	111.13	111.24	111.38	112.01	111.81	110.5	112.15	110.5	110.69	110.71
99.493	98.348	100.34	100.06	99.31	100.31	99.476	99.033	101.07	100.11	101.56	99.973	99.7	99.403	99.675	98.869	100.44	99.153	101.01	98.576	98.173	99.411	99.452	99.135	100.15	98.916	100.03	101.67	101.01	98.713	99.643	98.11	99.239	100.47	99.364	100.28	99.233	99.241	100.78	99.313	101.92	101.05	101.27	99.764	99.031	100.5	99.855	100.28	100.25	99.473
111.63	112.26	112.83	113.92	112.3	112.58	111.96	112.74	113.56	113.23	113.29	115.19	112.81	111.95	113.36	114.71	112.06	115.06	113.53	112.28	112.6	112.16	111.49	113.34	114.5	113.41	114.7	112.94	113.29	112.58	112.28	113.43	113.06	113.14	113.63	113	113.23	111.04	113.01	113.65	110.92	111.04	111.58	111.7	113.34	115.6	112.34	111.46	113.33	113.38
105.92	105.28	105.69	105.31	106.4	103.07	106.3	105.22	106.14	104.78	104.75	105.93	106.62	105.49	105.7	104.59	106.2	106.39	105.37	104.6	106.15	105.95	105.79	104.39	105.08	106.93	106	106.8	104.34	105.56	105.09	105.46	105.13	105.45	107.39	104.85	106.59	107.47	105.54	105.35	106.9	104.68	104.49	105.02	106.05	105.24	105.44	104.55	106.22	104.68
105.55	106.48	106.84	105.87	106.8	106.75	105.82	106.25	106.93	104.94	105.61	104.88	106.07	105.41	106.65	104.22	104.68	104.89	105.54	106.22	105.73	105.63	107.46	105.71	105.03	105.99	105.96	106.64	106.97	104.81	108.18	107.02	106.64	105.99	106.74	105.78	108.38	105.95	106.07	106	104.54	105.25	106.12	105.62	105.79	105.01	106.26	105.44	107.42	105.52
107.02	105.71	106.09	107.71	105.8	106.36	106.92	106.82	104.89	106.73	106.26	106.67	104.63	104.84	106.37	106.83	106.59	106.3	108.08	106.47	105.98	106.05	108.36	106.68	105.95	106.71	104.85	105.97	106.87	107.25	106.21	106.65	104.51	107.5	106.8	106.74	106.42	105.17	106.84	107.18	106	107.76	107.48	106.06	108.28	106.64	107.04	106.88	106.93	106.24
105.83	104.82	106.01	105.52	106.13	105.49	105.21	105.54	105	107.26	107.01	107.72	105.32	105.38	104.97	105.8	105.98	106.13	106	104.96	106.48	104.61	106.46	106.32	105.16	105.74	104.79	106.32	105.54	102.98	104.1	105.16	105.9	105.75	105.9	105.64	106.54	103.18	105.25	103.96	104.89	106.34	106.99	108.08	105.94	106.25	106.27	105.15	104.41	104.72
112.04	111.18	111.92	111.67	111.98	111.73	111.16	112.4	110.28	111.63	111.44	111.87	111.22	111.14	111.81	111.35	111.77	112.3	112.07	112.31	113.34	111.96	111.07	110.91	112.05	112.28	111.52	112.18	112.04	110.69	112.12	111.59	111.01	112.57	112.51	110.73	112.14	110.9	111.78	111.67	110.47	112.03	110.7	110.95	111.5	110.57	111.43	112.15	112.74	112.18
107.12	105.04	104	106.57	104.51	106.32	106.87	105.61	104.16	104.63	103.9	104.58	106.11	106.08	106.89	104.26	107.7	105.49	105.1	105.44	103.54	104.68	105.63	104.35	105.93	104.9	106.28	105.32	104.65	103.93	106.55	107.1	105.76	105.79	105.1	105.11	105.94	105.91	106.39	104.61	104.97	105.52	105.34	104.59	104.66	106.17	106.21	104.81	105.59	105.58
107.09	105.21	106.59	104.48	106.45	106.92	106.51	107.78	106.56	106.03	106.33	108.72	106.72	106.99	107.17	106.44	106.18	105.65	106.69	106.17	106.86	106.27	107.35	108.21	107.23	107.58	107.58	106.02	107.66	107.28	106.76	105.42	104.68	106.81	105.84	107	106.27	105.95	105.47	107.94	108.22	106.29	107.09	107.07	108.14	106.24	105.56	106.88	105.26	107.05
105.25	104.4	104.83	104.33	104.57	103.62	105.74	105.28	104.81	104.1	103.76	104.3	104.19	103.97	105.31	103.96	105.13	105.22	104.3	104.4	104.17	104.2	105.7	103.57	104.85	105.38	104.3	104.76	105.11	106.01	104.22	104.55	104.78	104.44	103.79	103.63	104.05	104.07	104.27	103.53	104.05	105.57	104.82	105.96	104.61	104.98	106.31	105.39	104.1	105.21
113.76	111.08	112.39	111.79	112.41	112.26	112.36	113.65	108.79	111.37	112.78	111.07	112.91	112.24	112.38	112.25	111.86	110.37	112.34	111.54	111.88	112.22	110.97	112.25	111.46	111.9	111.45	111.98	111.19	112.51	112.57	112.49	113.4	111.31	112.73	112.03	112.33	111.48	112.03	111.1	112.01	112.5	111.11	111.38	112.26	111.84	111.42	112.04	113.37	112.59
105.01	106.22	105.56	105.22	105	104.35	105.11	105.1	104.82	104.37	105.43	106.29	105.36	104.57	105.42	104	105.01	104.63	106.32	105.21	105.77	105	105.19	104.35	103.48	105.02	105.98	106.56	103.77	106.75	103.27	105.19	105.56	105.45	104.8	103.53	106.03	103.41	106.2	105.52	105.34	104.49	105.29	104.29	105.44	106.7	105.41	104.93	105.74	105.23
105.74	105.92	105.65	105.54	105.64	105.04	104.92	105.9	106.97	106.37	106.67	105.12	104.79	106.04	107.35	105.63	104.85	104.94	106.38	105.64	105.66	106.58	105.52	105.87	105.83	105.58	107.68	105.93	106.77	106.47	106.38	105.23	107.21	105.49	106.76	106.75	105.89	105.74	105.27	104.8	107.68	104.07	105.01	104.9	104.76	106.13	105.13	104.95	105.53	107.04
104.98	106.47	106.87	105.36	104.8	105.03	105.07	106.35	107.82	106.99	106.41	105.76	104.76	105.87	105.11	105.82	104.76	105.85	104.66	105.86	104.76	105.89	106.21	105.15	106.66	107.44	105.57	105.28	105.5	105.79	106.06	105.21	105.86	104.06	106.79	104.27	105.19	106.71	106.07	104.07	104.69	105.45	103.85	106.84	107.02	105.1	103.84	104.98	105.92	105.9
100.14	101.46	100.57	98.52	99.725	100.74	100.61	100.55	100.69	100.19	100.02	99.658	102	99.678	99.295	100.6	101.2	99.512	101.14	99.084	100.82	100.5	100.15	99.203	99.465	99.162	100.43	99.674	100.34	100.47	100.7	99.004	100.97	100.03	100.87	99.312	100.89	100.93	100.64	101.28	101.74	101.09	101.3	101.44	100.16	99.974	100.39	101.57	99.877	99.481
106.11	105.23	107.7	104.96	107.08	104.98	107.3	105.35	106.62	106.48	107.92	105.57	106.93	108.3	106.53	105.22	104.23	107.22	106.73	107.2	104.19	106.63	107.79	107.67	106.4	105.25	106.47	106.89	106.81	106.84	107.14	104.84	106.25	106.17	106.83	106.19	106.59	106.67	105.93	106.79	107.01	108.65	107.11	106.04	106.07	106.89	107.27	105.94	104.68	106
105.4	104.18	104.15	104.22	104.6	106.21	103.4	104.82	103.53	104.69	104.07	104.01	104.56	103.62	104.14	103.28	105.26	104.48	103.8	104.98	103.07	106.04	103.98	103.58	104.69	104.38	103.75	103.97	101.98	102.94	104.6	104.02	104.6	103.84	103.66	103.97	102.8	103.72	103.35	104.68	102.43	102.96	102.82	104.24	103.8	105.08	104.13	105.35	104.98	104.22
118.79	117.69	120.25	116.71	117.48	118.34	116.15	117.61	118.02	117.6	119.27	118.32	118.06	116.95	118.66	117.5	117.78	119.47	117.48	117.33	117.91	117.84	117.8	117.22	117.88	115.8	116.96	118.63	118.29	117.38	118.21	117.2	116.93	116.26	118.15	117.27	117.73	117.21	118.85	118.16	118.17	116.92	115.92	115.28	117.24	116.22	117.14	117.23	117.31	117.95
107.69	106.86	105.63	107.5	106.1	106.28	107.25	107.69	106.06	107.32	105.57	107.22	105.15	107.1	106.16	106.32	104.99	106.64	106.82	106.21	107.26	107.78	106.41	105.27	105.93	107.4	106.8	106.63	106.61	106.4	106.33	107.83	105.28	108.06	107.75	107.13	106.44	108.12	105.58	108.63	107.94	106.5	106.29	105.52	105.67	107.88	107.06	107.04	106.83	106.93
105.77	104.39	105.69	105.42	105.16	105.22	105.41	105.71	107.77	106.54	106.9	106.44	104.89	107.65	105.31	105.93	107.27	105.73	106.29	104.95	105.03	105.4	104.31	107.91	106.01	105.05	104.62	104.7	107.05	106.21	106.77	105.27	104.89	105.41	105.41	105.17	105.28	103.55	106.91	104.5	104.83	105.39	105.31	105.97	106.26	106.02	106.35	106.16	103.59	105.93
104.69	107.37	106.18	107.81	106.38	105.82	104.49	105.35	105.36	106.4	105.2	107.08	105.67	106.15	107.38	105.74	107.09	104.94	108.04	104.91	106.04	107.02	106.64	106.35	106.87	106.63	104.63	105.71	105.95	105.96	106.1	104.9	105.45	105	104.2	106.15	105	104.94	103.83	104.92	106.14	105.96	104.63	105.08	105.29	105.08	106.44	105.99	104.64	105.68
106.53	107.21	107.66	107.32	107.55	107.15	106.15	105.96	106.14	106.32	107.67	105.4	108.36	107.5	105.75	106.61	107.14	107.29	107.7	106.16	107.55	107.1	106.9	105.17	106.89	106.23	106.08	104.65	106.5	106.27	107.81	106.49	107.17	106.83	105.74	106.06	105.86	107.33	106.65	105.78	105.01	106.33	107.73	105.94	106.55	106.67	106.4	108.47	106.13	105.5
105.02	104.58	104.93	105.78	102.82	104.39	105.01	103.99	105.5	103.98	103.23	105.07	105.28	101.62	102.72	105.76	104.51	105.1	104.11	105.4	103.98	103.57	103.05	105.02	104.22	105.16	103.69	103.71	103.59	104.2	102.21	104.24	103.6	105.15	104.13	104.52	102.39	103.39	103.88	104.6	103.99	104.69	104.69	103.38	103.47	105.17	103.07	104.18	104.44	104.59
101.6	100.14	100.29	100.63	100.02	101.11	100.65	99.865	100.44	100.63	101.43	100.66	100.87	100.07	99.241	100.3	99.171	99.781	99.945	101.41	100.34	99.614	100.43	100.7	100.21	100.53	99.967	100.67	101.64	100.17	100.53	99.932	99.24	100.48	100.31	100.82	99.985	99.464	101.48	100.41	101.11	98.64	100.18	100.68	99.896	99.552	99.532	99.332	100.66	100.52
107.28	106.41	105.97	105.13	106.66	107.17	104.79	107.11	105.27	104.45	106.52	105.63	104.07	105.73	106.21	106.37	106.87	105.56	105.94	107.03	106.89	105.65	107.5	104.77	107.27	105.11	107.26	106.47	105.79	107	105.64	107.91	105.71	106.49	106.13	107.73	107.15	106.55	104.05	106.11	106.3	105.54	105.88	106.42	106.28	105.36	105.4	106.53	105.55	105.9
104.72	106.72	104.99	105.34	105.65	108.04	105.98	104.82	104.72	106.55	106.17	105.87	107.43	105.06	104.77	106.22	105.5	105.74	105.39	105.75	106.04	106.59	104.78	106.12	105.4	106.86	104.99	104.7	105.48	104.97	106.19	105.45	105.71	105.09	106.67	106.35	105.74	104.6	105.96	105.78	104.33	105.2	106.53	104.98	106.14	105.99	105.58	105.88	104.72	106.95
105.7	107	106.71	106.31	107.38	106.16	107.1	106.33	105.21	105.93	104.88	105.69	106.9	104.85	105.7	105.31	107.4	103.92	105.98	105.98	105.81	105.42	105.43	106.22	106.29	107.14	105.81	106.85	105.19	105.21	104.93	107.4	106.57	106.22	107.66	108.05	107.01	106.97	106.9	106.07	106.99	106.76	106.81	105.14	106.75	104.67	106.22	106.07	107.3	105.06
110.71	111.08	110.4	110.26	109.24	110.54	110.09	110.07	110.45	109.55	110.97	110.7	109.94	108.38	110.18	109.42	110.39	112.26	109.59	109.69	109.63	109.34	108.42	109.9	110.44	109.07	109.52	109.64	110.1	109.78	110.71	110.07	110.03	109.53	109.88	108.92	109.08	110.61	109.62	110.55	108.92	110.23	109.88	108.16	108.89	110.29	108.84	110.95	111.39	109.62
99.071	100.52	100.85	99.827	101.19	102.17	100.33	99.284	98.838	99.95	100.52	100.7	99.117	100.34	100.66	101.1	99.847	100.47	100.65	100.5	100.43	100.15	101	100.12	100.46	101.5	100.51	99.578	101.94	99.813	100.55	102.65	100.22	100.86	100.28	100.25	100.65	98.814	99.861	98.371	98.516	98.192	100.55	99.659	100.54	100.2	100.14	98.589	99.064	100.31
112.03	111.09	109.5	111.86	112.92	110.05	111.47	108.8	111.27	110.92	111	110.89	113.58	109.37	110.57	111.77	112.22	112.22	111.44	110.83	109.73	112.31	110.22	112.79	111.28	110.91	111.7	112.78	111.85	110.99	110.16	111.21	110.01	110.82	111.8	109.96	110.87	109.61	110.51	111.25	111.72	111.7	111.98	112.99	112.1	110.77	111.19	110.27	110.54	111.1
115.26	117.57	116.2	115.82	117.76	117.38	115.42	117.17	115.68	116.34	118.02	115.19	117.37	118.11	115.59	113.85	115.56	116.6	115	115.76	116.98	116.76	117.15	117.03	116.37	116.33	115.71	116.84	115.95	115.69	116.71	116.1	115.85	117	117.22	115.01	116.7	115.85	116.74	117.31	116.28	116.37	115.23	114.85	115.75	116.34	115.81	117.33	117.75	115.22
105.86	105.05	105.64	106.7	106.43	105.07	105.72	104.94	106.59	105.75	107	107.38	106.56	105.7	105.99	106.22	107.68	107.81	107.19	105.2	106.16	106.74	105.88	106.21	105.97	106.19	106.62	106.02	106.84	106.39	104.16	107.17	105.45	105.49	105.08	106.43	105.76	106.14	103.55	106.46	106.17	107.14	106.86	107.51	108.4	106.64	102.98	105.46	106.93	105.43
104.28	105.51	103.39	104.84	104.63	103.4	104.33	104.38	104.41	103.68	104.87	105.26	104.36	104.2	105.65	104.27	104.16	104.26	104.95	104.44	103.87	104.9	104.41	106.55	105.58	104.86	105.19	104.35	104.93	104.43	106.58	103.3	106.4	104.43	104.82	104.83	104.75	104.18	105.66	104.48	103.22	106.37	104.97	104.92	104.74	104.4	104.5	103.21	103.25	105.48
106.64	104.66	105.87	105.54	106.4	105.83	105.45	104.8	106.5	107.03	106.67	105.33	105.38	105.58	103.4	106.93	106.25	106.23	106.68	107.26	106.78	104.92	107.36	106.71	107.13	107.67	106.64	106.69	105.6	104.99	105.62	105.45	104.6	105.55	106.84	106.88	104.66	106.22	105.42	105.52	105.86	105.66	106.82	105.59	105.73	106.15	106.5	105.55	105.22	105.42
106.04	107	106.33	107.85	106.27	106.81	107.03	107.18	104.81	106.96	104.09	107.48	106.21	107.94	105.27	107.29	105.91	105.38	105.52	106.55	105.89	104.06	107.15	105.86	105.89	107.52	106.85	105.64	107.32	106.32	106.91	106.16	106.6	105.41	106.37	105.41	105.6	107.89	107.11	107.44	105.57	107.05	106.67	106.65	106.71	106.45	105.78	105.16	106.65	106.27
106.16	106.04	104.23	105.03	105.52	104.09	104.07	103.33	105.01	104.38	104.51	106.06	104.09	104.03	103.69	103.58	104.97	104.65	104.39	103.39	104.22	104.52	103.23	103.74	104.73	105.4	103.5	106.16	106.43	104.74	105.53	104.26	104.06	105.28	104.45	103.9	104.63	105.54	105.92	104.34	105.5	103.38	105.62	105.16	103.75	104.52	102.76	106.42	103.32	104.96
106.87	107.11	105.05	106.67	105.51	107.44	104.57	106.35	107.17	106.8	105.6	107.32	107.29	107.39	105.71	106.72	106.06	107.05	106.49	107.01	107.54	106.18	106.89	106.56	106.01	106.34	106.75	105.6	106.88	106.76	104.16	106.45	105.25	105.42	106.49	106.51	106.59	106.31	106.46	106.15	107.1	105.07	105.06	106.84	107.67	106.77	104.12	106.03	106.1	106.15
106.69	105.97	106.57	105.95	106.43	105.87	105.1	106.09	105.95	105.81	105.6	107.07	107.37	106.3	105.41	105.86	107.63	105.59	106.36	104.64	105.68	106.05	105.86	106.17	104.59	107.54	107.79	105.33	105.41	106.98	105.27	107.45	106.76	105.97	105.6	104.69	103.71	104.79	105.64	105.61	106.57	106.84	106.48	106.92	106.11	105.37	105.31	107.14	105.77	106.56
109.62	109.7	112.07	111.34	112.07	111.39	109.98	112.6	111.05	109.35	110.55	110.32	109.71	112.55	109.8	111.65	109.18	109.18	111.75	112.16	110.88	111.32	111.5	111.08	110.73	109.1	111.45	110.25	110.65	110.98	110.21	112.08	111.19	111.14	111.31	112.15	112.6	111.91	113.52	111.15	111.86	111.96	110.06	110.83	110.74	110.65	111.83	111.3	110.61	110.84
103.58	102.52	103.49	102.63	104.35	104.18	104.82	104.2	105.67	104.24	103.4	103.2	104.63	103.97	104.37	104.46	104.52	104.48	103.91	104.24	102.97	103.14	103.57	103.91	103.12	105.15	104.59	102.85	105	105.1	104.7	104.1	104.6	103.64	103.95	103.66	104.01	104.03	105.48	103.44	103.79	104.39	103.69	103.26	104.4	104.51	104.48	103.64	104.69	103.81
98.316	99.634	98.01	102.52	98.872	99.496	99.653	100.04	99.094	100.96	101.67	100.31	98.935	99.586	101.7	100.04	98.805	98.333	98.703	99.971	99.708	100.01	99.079	99.865	100.07	100.93	99.982	99.447	100.06	99.401	98.95	99.178	100.54	98.911	101.49	100.37	100.96	99.705	100.43	100.5	99.656	101.24	100.1	99.463	99.558	102.11	98.686	99.063	101.05	99.554
105.28	104.3	103.4	104.89	105.43	103.85	103.03	103.87	104.39	102.81	104.74	104.37	102.41	106.09	105.03	103.96	105.14	104.8	104.08	104.22	103.81	104.36	103.05	105.12	103.93	103.92	105.62	103.52	104.23	103.44	103.55	104.42	103.86	103.43	105.87	104.17	104.65	103.96	104.21	105.26	104.09	103.66	102.67	103.82	102.74	103.17	103	104.41	104.28	103.96
107.4	105.27	106.31	105.78	105.95	107.2	107.76	104.2	105.01	105.41	105.71	105.82	105.46	105.85	107.47	103.42	105.97	106.19	104.47	105.15	103.96	106.25	106.28	104.09	106.11	105.01	106.81	105.38	105.55	105.28	107.89	105.6	107.2	105.08	106.87	104.76	104.64	104.72	106.51	105.68	105.34	104.98	106.69	105.95	105.71	104.2	104.85	104.82	104.78	105.62
106.77	103.66	103.58	105.64	105.9	105.79	105.66	104.62	106.04	105.55	103.58	105.63	104.19	106.48	105.52	107.02	106.47	104.42	106.32	105.11	104.66	105.68	106.15	104.82	106.95	104.59	104.17	106	107.37	104.73	106.01	105.38	104.85	103.87	107.23	106.22	105.09	106.23	105.67	104.25	107.11	105.64	105.51	105.96	106.7	106.25	105.35	105.08	105.27	106.65
105.78	106.89	104.91	104.48	105.13	104.28	104.53	104.81	104.32	106.04	104.54	105.39	105.9	105.25	106.5	105.14	105.39	105.56	107.12	107.29	105.51	105.56	105.44	104.49	105.22	104.9	105.2	105.18	106.19	105.8	106.34	105.3	104.87	105.76	105.74	106.57	105.71	104.49	106.9	105.42	105.17	104.89	103.66	105.96	105.85	104.53	104.48	106.46	106.24	104.95
108.06	106.11	105.78	108.05	107.89	107.17	106.64	106.77	107.06	105.88	108.2	108.64	106.71	106.76	105.74	107.05	105.81	107.19	107.48	106.6	106.89	106.59	107.32	108.04	107.29	105.98	107.22	107.19	106.21	108.05	107.14	107.75	105.55	107.5	108.62	106.52	108.78	105.83	107.98	106.34	106.84	106.76	107.55	105.32	107.7	106.4	106.59	104.24	105.18	106.92
98.64	100.68	99.277	100.7	98.125	98.919	99.419	99.979	97.804	100.3	99.253	99.683	100.59	99.286	98.266	99.134	100.33	99.917	99.088	100.3	99.557	98.796	98.737	99.781	100	99.187	101.33	98.849	99.619	99.393	101.2	100.88	99.572	100.11	100.57	98.909	100.66	99.422	99.57	99.43	100.09	101.32	98.866	99.806	100.29	99.654	100.78	100.41	100.1	99.689
106.27	105.43	104.98	106.1	106.56	104.9	105.91	105.56	104.51	106.17	105.24	107.27	104.94	104.97	104.24	104.99	106.07	104.68	105.52	106.33	106.82	104.54	106.92	105.39	106.1	107.25	106.08	103.9	104.73	105.22	104.62	104.45	105.29	105.56	105.32	105.58	106.17	105.24	106.05	106.24	104.53	105.89	105.49	105.05	105.25	106.78	106.43	105.13	105.76	106.28
115.21	115.76	116.49	115.26	116.51	116.65	117.47	113.95	117	115.76	117.16	115.83	114.51	115.08	115.34	116.77	115.97	116.33	116.26	115.71	116.04	118.1	115.69	116.3	117.98	115.49	115.76	115.84	116.29	116.29	114.88	116.97	115.76	113.1	116.1	114.76	115.11	115.56	114.53	116.81	115.07	115.32	115.3	116.42	114.75	117.22	116.79	116.54	116.11	116.43
99.71	100.57	101.98	99.733	99.263	99.982	99.652	101.08	100.75	99.481	98.563	99.678	100.2	99.134	99.709	101.44	97.697	99.77	99.779	101.96	99.126	101.85	99.868	99.685	99.195	100.04	99.375	100.27	99.835	99.687	99.544	99.819	99.842	99.309	100.22	98.601	100.89	100.6	99.167	97.048	100.77	100.44	99.058	100.42	100.21	99.914	98.889	99.488	100.81	99.292
104.66	104.27	103	104.77	102.93	104.08	105.31	103.44	105.37	104.91	107.94	103.79	104.54	104.22	106.32	104.92	105.49	105	104.69	106.09	106.52	107.02	105.66	105.22	105.39	105.26	105.44	104.56	104.33	105.71	104.22	104.55	103.84	104.01	104.2	104.61	103.85	106.42	103.24	104.88	106.14	105.09	104.56	102.75	104.79	104.27	105.49	105.03	104.81	104.96
112.55	111.59	111.28	109.36	110.96	110.39	111.64	110.13	111.08	109.95	111.68	111.3	111.61	110.87	111.25	109.87	110.18	110.25	112.43	111.04	111.26	111.66	111.89	111.34	111.86	111.69	110.73	112.03	111.14	109.11	111.97	111.62	110.43	110.96	111.79	110.29	112.08	110.04	111.17	112.35	110.47	110.2	110.43	110.66	110.31	109.94	110.81	110.75	110.23	112.79
105.99	105.38	106.23	105.59	105.66	105.34	105.4	106.17	105.37	105.06	106.81	107.14	106.61	106.85	105.95	105.52	105.41	105.72	104.61	105.11	107.07	106.98	107.51	105.51	107.11	106.28	107.46	106.8	104.87	105.16	104.88	106.66	106.53	106.36	107.45	105.81	106.6	106.7	107.08	106.85	105.27	107.43	108.03	105.79	106.08	105.73	106.74	105.74	105.16	107.17
106.49	105.89	106.34	107.4	107.92	107.91	106.19	105.53	106.4	104.88	107.92	107.13	105.49	107.18	105.81	107.36	108.2	106.85	107.22	106.62	107.7	108.05	108.28	106.31	106.79	106.74	107.02	108.17	106.46	107.38	107.06	106.48	106.2	107.39	107.19	108.6	106.67	106.38	108.62	105.38	106.68	107.28	107.2	107.04	107.97	107.35	105.52	108.21	107.36	107.37
105.71	105.91	104.62	106.4	105.77	104.5	106.26	104.3	104.38	104.4	105.8	105.69	105.57	104.66	105.47	104.74	104.67	106.4	105.34	104.28	105.32	106.13	105.5	105.73	104.76	106.41	105.93	105.6	105.38	104.3	105.89	105.77	106.65	105.24	106.24	105.73	105.1	105.85	105.09	104.22	104.73	105.52	104.22	106.21	107.12	106.44	105.63	106.34	104.56	103.8
112.82	112.84	111.76	111.89	111.07	112.88	113.16	111.48	110.8	112.28	111.97	109.67	113.78	112.44	111.66	111.77	112.63	110.44	111.37	112.25	113.12	110.81	113.58	112.2	110.93	109.64	112.24	111.57	112.6	112.1	112.56	112.11	109.65	111.61	112.52	110.78	111.87	113.44	113.3	112.14	111.84	113.15	113.43	112.69	111.25	113.5	112.69	111.92	111.11	113.65
107.43	105.67	105.8	107.06	106.12	107.41	106.86	106.34	106.43	106.62	106.87	106.05	106.21	106.35	106.84	105.72	107.44	106.61	106.43	106.66	107.28	107.3	105.96	105.46	106.5	106.12	105.61	106.34	106.37	104.71	106.02	107.03	106.27	106.78	106.59	105.36	105.93	107.14	106.91	105.79	105.65	106	106.47	105.66	106.45	106.57	107.04	106.97	106.79	106.17
113.97	113.46	115.11	112.37	113.91	112.22	114.39	114.18	112.7	113.46	112.5	110.14	111.14	113.17	114.07	112.22	111.84	112.28	113.32	113.74	112.54	113.26	114.33	112.76	112.74	113.28	112.18	111.85	113.76	111.26	112.85	112.11	113.4	112.56	113.18	112.77	112.46	112.9	112.04	111.01	111.67	111.64	112.79	113.16	113.62	111.32	113.01	112.04	112.63	112.11
102.86	104.45	104.69	104.13	105.29	104.13	103.96	104.37	103.11	103.46	103.8	104.41	104.73	104.12	102.87	104.06	104.41	104.2	105.48	104.34	106.72	105.31	104.34	103.66	103.57	103.3	104.2	103.07	103.06	102.87	105.31	104.46	104.27	104.11	103.5	104.13	103.91	102.95	105.49	105.24	104.35	104.98	104.68	105.53	104.61	104.51	104.23	104.54	103.45	105.72
105.82	106.51	106.31	106.1	105.85	105.45	106.21	105.07	104.77	106.9	105.16	107.4	104.75	106.25	104.68	106.41	106.52	106.3	104.93	105.16	104.86	105.11	105.44	105.33	104.43	105.25	105.87	106.51	104.91	104.29	106.17	106.64	105.63	105.55	105.47	106.67	105.4	106.5	107.03	106.46	104.75	104.79	105.52	105.56	104.19	105.46	104.24	104.6	105.38	104.9
114.07	113.89	114.45	112.92	113.14	113.64	113.14	112.08	112.53	115.21	111.34	112.63	112.09	111.92	113.53	110.64	113.66	112.77	113.08	113.27	111.85	112.81	113.13	114.84	113.95	112.4	111.61	113.76	112.07	111.73	112.76	112.15	113.4	113.07	112.89	114.21	113.62	112.28	111.11	113.96	110.98	111.49	111.79	113.18	111.56	112.55	113.6	112.04	111.98	111.6
103.69	104.36	104.02	105.75	105.86	104.35	106.73	104.54	104.44	106.09	104.55	104.22	104.94	105.04	104.93	105.1	105.86	105.79	105.45	103.95	105.75	105.35	107.13	106.15	105.53	105.1	105.93	104.39	106.11	105.81	105.23	104.94	105.93	104.33	104.78	103.41	104.43	105.61	104.68	105.57	105.6	105.67	104.71	104.47	105.66	106.52	104.93	105.19	104.71	104.87
100.03	101.38	102.39	99.928	100.96	99.453	101.45	101.08	99.598	100.3	100.08	101.2	101.38	99.461	101.86	100.24	101.26	99.981	100.16	99.62	99.878	100.72	100.72	101.09	101.38	100.41	100.33	101.15	100.79	99.996	100.38	100.85	101.31	101.46	101.09	98.505	99.132	100.97	100.64	99.82	99.434	101.11	100.88	102.12	98.594	101.72	101.8	100.78	102.75	100.7
104.11	104.31	104.67	103.95	103.85	104.91	104.32	103.92	102.65	103.07	104.2	103.71	103.42	103.31	104.33	103.87	103.95	103.93	105.09	104.37	104.71	103.94	102.96	106.57	105.77	103.65	103.44	104.52	102.8	103.14	104.18	103.73	105.25	104.81	104.85	104.86	102.87	105.66	104.07	104.01	103.08	103.11	104.67	105.3	105.11	105.22	104.12	103.88	104.56	102.45
104.35	104.42	104.63	103.95	105.44	102.88	105.76	104.4	103.25	104.23	103.12	105.03	105.09	104.52	104.41	105.06	104.66	104.89	104	104.3	104.89	103.82	104.75	104.26	103.07	105.21	104.52	103.96	104.65	103.43	104.92	105.61	104.6	105.25	103.62	104.32	105.13	105.68	104.2	102.95	104.61	105.66	103.78	103.45	105.75	104.03	104.28	103.52	104.02	105.59
104.23	106.54	105.67	104.87	106.1	106.53	105.48	107.22	104.97	105.4	103.79	106.5	105.99	106.02	105.76	106.34	106.25	105.68	105.53	105.96	107.75	105.19	105.69	107.22	105.46	106.73	105.82	105.21	106.39	105.48	104.2	104.82	106.6	105.76	104.78	104.11	105.8	105.57	106.26	106.89	106.33	104.25	106.65	106.96	106.07	106.99	106.26	106.15	105.29	106.61
104.56	102.63	104.87	103.36	103.98	105.97	103.43	104.5	103.56	103.53	102.95	104.79	104.54	102.3	104.46	104.76	103.89	103.7	101.57	104.57	103.13	103.81	103.71	103.83	103.47	105.52	105.13	103.03	104.46	104.25	103.73	105.18	105.72	104.2	105.39	105.9	104.45	104	103.79	103.87	104.07	104.5	103.68	102.95	103	105.45	105.23	102.17	105.33	103.4
105.2	105.45	105.68	105.42	105.4	105.53	105.82	104.6	106.33	106.65	105.98	105.17	106.18	105.98	104.98	106.38	105.51	106.01	105.12	105.45	105.09	105.67	105.42	103.51	105.81	105.16	105.55	106.03	104.94	104.35	107.29	105.15	104.99	105.15	105.89	105.01	104.83	105.9	104.57	106	106.16	105.3	105.6	105.2	104.88	104.84	106.74	104.16	106.34	105.19
113.32	111.31	110.72	111.31	110.05	110.59	111.8	110.59	111.89	111.64	110.78	110.76	111.82	110	109.23	109.73	112.07	109.88	109.43	110.57	109.54	110.51	109.62	111.99	110.56	112.85	110.09	111.98	111.94	110.88	110.93	111.49	110.37	110.65	110.27	110.09	110.88	113.27	111.53	111.89	109.37	109.74	110.59	111.6	111.16	109.97	111.51	111.24	110.27	112.16
106.31	107.05	103.66	106.57	106.31	106.17	106.14	106.69	105.55	105.65	104.61	104.62	105.22	106.53	105.72	106.37	105.82	105.6	104.5	107.24	105.4	105.67	107.47	103.57	106.09	105.62	105.47	104.49	106.45	105.74	106.94	105.57	105.08	106.84	106.89	107.58	104.3	106.06	107.15	106.9	105.57	106.32	106.01	105.23	107.15	105.62	105.34	104.64	106.31	105.83
110.16	109.27	107.54	109.47	109.68	110.19	111.11	109.47	109.59	109.03	111.03	110.07	110.38	110.51	109.36	109.66	109.76	110.41	110.12	110.5	108.09	110.46	110.33	111.13	109.84	109.34	109.33	109.74	110.39	110.83	109.25	110.38	108.16	110.18	109.79	109.48	110.27	110.9	109.87	109.45	109.98	109.27	109.06	110.56	108.93	110.79	110.1	109.6	109.14	109.14
104.93	105.24	104.87	106.85	105.95	105.15	105.64	106.86	105.26	103.63	105.67	104.91	106.19	106.39	106	106.96	106.4	106.87	106.71	105.59	106.35	105.26	104.84	105.48	105.8	104.07	105.98	105.64	105.03	104.75	106.44	107.83	106.37	105.5	105.25	104.68	105.74	106.81	106.61	106.27	105.1	105.62	105.18	104.81	105	105.84	105.5	105.98	105.66	106.11
112.17	111.94	110.95	111.17	110.52	110.21	111.73	111.72	111.25	110.96	112.17	110.73	113.24	110.76	110.52	110.82	111.66	111.83	111.46	111.69	112.06	110.13	110.12	111.73	110.25	111.74	112.88	111.68	111.32	112.2	111.51	110.75	111.78	110.17	111.38	111.3	112.91	110.31	110.64	109.22	112.09	111.31	111.52	110.66	109.37	110.98	113.18	112.06	111.21	109.72
108.29	105.64	104.43	105.33	106.48	105.55	104.23	107.66	104.86	106.74	105.93	106.27	106.7	106.29	106.62	104.9	105.22	104.81	104.95	107.21	105.02	106.44	105.34	107.28	106.36	106.03	106.21	104.69	105.38	104.58	105.12	104.96	106.11	105.96	106.46	105.9	106.59	105.79	107.02	105.53	106.7	105.5	106.55	106.52	106.86	106.63	105.56	105.55	104.91	105.25
111.91	112.81	111.85	111.23	110.45	111.88	111.21	110.71	112.11	111.82	111.67	111.46	111.68	111.6	112.53	111.16	110.69	112.19	109.39	110.39	110.92	111.46	111.18	111.95	110.54	112.38	111.54	111.06	110.42	111.67	111.47	110.09	110.99	111.05	110.13	110.75	111.6	109.37	112.26	111.97	110.33	110.44	111.83	113.19	113.91	111.39	110.65	112.33	110.26	111.14
106.22	104.5	108.52	105.97	105.62	106.45	106.36	104.99	106.17	105.64	105.64	106.72	105.74	106.27	105.97	106.7	106.3	106.34	105.42	105.1	106.08	107.07	105.94	107.22	106.93	106.39	105.99	105.59	105.52	105.63	106.87	104.56	106.29	106.78	104.88	107.29	106.92	105.17	105.74	104.58	107.07	107.74	105.49	107.46	106.55	105.94	105.88	106.38	107.14	106.55
110.56	110.5	112.75	112.5	112.38	111.83	112.68	112.43	112.05	111.61	112.51	111.86	111.84	111.51	110.93	113.23	112.17	112.32	112.23	112.19	112.27	112.24	111.09	112.26	112.14	111.81	112.65	111.8	112.56	112.73	111.23	113.27	112.66	112.34	111.9	111.34	110.61	112.48	112.07	112.15	111.15	111.49	111.89	110.88	111.72	112.06	111.18	111.87	112.97	112.01
101.05	100.8	99.891	99.696	98.3	100.49	98.896	99.013	97.949	101.23	99.541	99.17	98.841	99.555	98.116	100.4	98.24	99.557	100.42	98.509	99.484	99.606	99.95	99.539	98.962	98.165	101.25	99.903	100.77	101.56	99.157	100.4	100.3	98.313	99.826	100.47	97.869	100.79	100.34	98.773	100.8	100.5	99.738	100.56	97.632	101.31	100.58	98.629	97.97	100.05
104.97	104.36	104.04	104.81	103.57	104.73	105.29	105.11	105.2	104.55	105.48	104.96	106.87	106.63	105.67	104.49	107.17	106.03	105.22	104.93	103.67	104.43	104.97	105.67	104.12	104.73	107.03	105.04	104.47	105.57	105.52	107.52	105.57	105.77	104.64	104.75	106.89	106.39	105.91	105.91	105.15	106.45	105.51	106.54	106.09	105.52	105.62	105.73	105.76	104.9
112.84	112.01	111.21	111.81	111.94	111.8	111.65	111.62	111.48	110.44	111.5	112.24	111.9	110.57	110.73	111.37	112.53	111.78	111.93	110.7	111.26	113.56	112.49	111.61	111.96	111.15	111.52	112.73	111.7	112.43	110.7	112.25	110.99	111.98	112.98	112.26	112.36	111.14	111.3	112.53	112.28	112.2	112.48	113.4	113.05	113.57	113.14	112.26	112.91	111.51
106.67	105.22	103.89	106.14	106.66	105.92	107.3	103.51	105.73	105.83	105.11	105.86	105.75	103.67	107.51	103.68	106.35	105.02	106.78	106.24	104.79	106.29	105.44	104.48	105.4	105.46	104.55	106.27	105.74	105.33	105.48	105.97	105.24	106.43	106.14	106.37	106.56	105.12	104.66	104.06	106.56	106.88	105.84	106.87	105.48	106.53	106.37	104.28	105.51	104.61
105.58	105.58	104.13	103.73	104.92	102.33	106.51	103.99	105.48	104.04	103.63	104.89	104.17	105.02	104.68	103.94	103.84	104.12	104.78	104.3	103.76	105.32	103.24	104.51	104.54	103.29	104.78	103.51	105.4	104.02	103.79	104.77	104.22	105.64	104.11	104.92	104.9	104.98	104.7	104.51	104.13	106.59	103.62	105.17	104.88	103.56	104.58	104.41	103.93	103.63
110.66	112.09	109.83	111.35	111.38	112.6	110.86	112.24	110.75	111.72	112.17	111.6	113.1	112.07	111.19	112.13	111.77	112.65	113.01	109.51	110.56	113.78	111.1	114.04	113.24	112.01	112.66	110.97	111.05	112.4	111.46	111.99	112.72	112.04	111.49	111.74	111.33	113.25	113.86	113.04	111.37	113.24	111.86	111.44	113.17	112.78	111.78	111.77	110.85	110.83
111.96	109.93	111.7	112.77	112.45	111.13	113.15	111.63	111.87	112.54	112.59	112.63	111.69	109.86	111.48	111.53	111.55	111.91	111.99	110.64	111.64	111.5	111.8	112.01	112.16	113.1	110.84	110.96	112.55	112.19	111.33	112.33	111.82	112.33	110.71	111.8	110.1	112.14	112.27	112.23	111.16	112.1	111.95	113.06	113.66	112.14	111.81	112.01	111.23	110.73
104.78	104.8	103.87	104.79	105.56	106	106.43	105.37	105.79	106.77	105.78	106.34	106.02	106.13	105.36	105.48	105.29	106.54	105.79	104.78	104.35	104.67	104.93	106.85	103.95	105.14	105.7	106.54	104.43	104.94	104.37	106.11	105.04	105.24	107.36	105.53	105.06	107.08	106.38	106.24	106.58	104.44	106.07	104.95	106.99	105.07	106.1	104.78	105.53	107.75
103.76	106.64	104.68	106.11	106.53	106.51	105.27	105.08	107.25	105.27	106.95	106.17	104.47	105.95	104.24	105.3	105.16	105.96	105.08	107	104.33	104.3	106.97	105.52	104.11	104.4	106.05	105.66	107.01	106.1	106.08	106.49	104.63	104.95	105.61	105.23	107.08	106.52	105.25	105.67	104.56	106.27	105.59	108.09	105.76	106	105.69	106.55	105.83	105.41
112.83	110.96	111.79	111.39	112.02	112.21	112.54	112.68	111.86	113.24	111.37	113.47	112.01	112.23	112.31	110.98	112.63	111.25	111.8	111.5	112.2	110.78	112.54	112.91	110.2	113.02	112.54	113.43	111.14	111.08	112.61	112.6	112.62	111.26	111.15	112.51	111.58	112.5	114.04	111.29	112.29	110.94	112.06	113.85	112.11	112.51	112.21	112.32	110.35	112.29
110.58	111.54	110.38	111.28	112.77	111.04	111.32	111.04	110.53	111.43	111.31	112.64	109.95	110.78	112.21	111.07	113.65	110.21	111.62	112	112	112.57	111.54	112.12	110.68	111.99	110.58	110.77	110.39	112.11	112.26	111.35	111.37	111.86	111.38	111.7	110.52	112.97	110.61	110.98	112.84	112.01	110.32	112.04	112.48	113.63	110.62	112.01	111.47	110
112.11	111.56	112.23	112.73	112.74	111.14	113.07	111.27	111.75	111.94	111.87	112.73	112.54	111.43	111.67	112.83	111.12	111.51	111.8	111.97	110.94	111.74	112.53	110.15	111.21	112.73	113.04	113.68	112.11	111.19	112.88	111.39	111.71	112.38	111.04	112.74	110.38	111.88	112.41	113.12	110.4	112.44	110.86	113.72	113.12	112.24	112.34	112.07	112.84	111.51
105.12	106.12	106.35	104.75	106.05	106.85	103.84	105.92	105.25	106.11	105.73	105.15	103.58	105.57	105.38	104.19	104.85	105.78	106.38	106.39	104.5	105.32	104.82	104.79	106.57	105.58	103.19	106.95	104.39	105.47	105.86	105.51	104.68	105.75	106.54	105.1	103.76	105	104.97	106.41	105.83	104.62	105.44	105.64	106.52	106.16	105.49	106.79	105.46	105.76
111.54	112.17	111.18	110.5	111.46	113.32	112.67	111.65	110.91	110.77	110.49	112.02	112.21	112.62	113.13	109.31	112.26	111.08	112.81	111.02	111.5	111.96	113.01	112.11	110.45	112.13	111.22	110.7	111.7	110.06	111.05	110.93	111.09	111.63	111.6	113.17	111.06	113.31	112.62	111.14	112.84	111.75	112.55	109.38	110.86	111.56	111.37	112.21	111.57	111.66
113.28	113.51	113.04	112.87	113.82	111.48	110.94	113.45	112.24	113.14	112.02	114.44	112.56	113.8	113.21	112.03	113.29	112.81	112.91	114.4	112.67	111.8	114.05	112.88	112.71	112.63	112.88	112.59	112.85	112.58	112.62	113.34	113.08	112.73	113.97	114.7	113.85	111.68	112.77	113.47	113.53	112.53	113.55	112.98	114.27	112.86	112.01	114.62	111.39	113.28
99.953	99.854	99.328	100.68	100.93	100.18	100.36	98.992	100.19	97.572	98.695	98.494	101.02	98.85	98.687	100.05	100.53	101.64	100.12	100.51	100.58	99.919	99.235	100.37	100.62	99.764	98.352	99.781	100.73	99.091	99.084	100.84	98.285	101.55	100.67	100.27	100.18	99.41	100.32	99.894	98.41	101.06	99.742	100.6	99.782	100.64	98.894	98.533	99.12	99.539
103.93	104.79	107.53	106.36	105.26	106.21	105.19	105.78	105.57	106.62	106.71	103.79	105.89	105.19	105.73	104.46	105.98	106.79	105.55	106.53	105.69	105.68	106.43	105.8	107.7	106.64	105.46	105.48	104.67	104.88	105.3	105.43	104.11	106.88	105.87	105.52	105.86	107.16	106.54	105.19	105	106.84	106.14	105.38	105.23	105.02	104.3	105.78	105.61	105.45
103.19	104.93	103.85	103.78	105.25	103.99	104.88	104.7	104.29	105.44	104.88	104.35	103.23	102.86	104.47	104.39	102.94	104.12	103.75	104.53	103.78	103.81	103.42	103.3	104.62	104.3	104.22	103.96	103.21	103.53	105.85	103.24	103.45	103.58	104.67	102.81	101.77	104.21	104.76	100.38	102.06	103.16	104.61	104.28	105.61	105.12	103.82	106.86	103.24	103.29
117.29	116.23	118.61	118.02	115.55	117.78	117.37	118.59	117.66	117.64	115.86	117.92	116.34	119.01	117.11	116.37	117.88	117.03	117.68	117.36	116.54	117.58	120.12	117.79	116.32	115.72	116.67	116.84	116.33	116.72	117.94	118.31	116.93	118.58	118.39	118.13	115.98	118.77	117.04	118.27	117.71	117.68	118.35	118.92	116.4	118.2	116.79	115.14	118.29	117.82
105.24	105.89	104.8	105.96	104.64	104.11	103.56	105.88	105.04	103.59	105.48	104.42	103.38	104.31	104.08	103.85	103.97	105.99	103.89	105.46	104.94	105.8	104.29	105.76	104.39	105.14	104.75	107.31	104.48	106.43	105.33	103.4	105.04	105.24	106.71	105.9	105.37	104.85	106.06	105.45	106.61	105.62	103.84	105.26	105.79	106.07	104.68	104.73	103.94	105.56
104.12	105.58	104.99	105.24	105.51	105.39	106.78	106	105.52	103.16	106.85	105.67	105.04	104.34	104.34	106.21	105.9	103.45	105.83	105.52	105.47	105.09	104.94	103.16	105.05	103.8	105.93	106.14	106.5	104.46	105.28	105.88	104.51	105.24	105.65	104.98	103.27	105.21	104.99	105.32	105.57	105.22	105.26	105.42	105.1	107.15	105.76	104.88	106.75	105.91
105.65	106.4	104.85	103.06	104.56	105.88	104.47	103.85	104.22	102.14	103.36	105.97	104	104.46	106.68	104.46	104.08	106.21	104.17	104.17	105.96	104.06	104.72	104.39	106.15	103.73	105.65	104.09	103.52	104.83	103.62	106.12	104.98	104.83	105.16	104.95	103.79	103.58	104.21	105.72	103.46	105.26	103.13	104.76	103.69	102.68	103.7	106.55	104.86	103.88
106.06	106.75	106.38	107.12	105.45	105.88	106.11	105.55	106.54	106.45	105.35	106.2	105.99	105.84	105.61	105.23	105.29	106.04	104.77	106.41	106.27	106.79	105.24	106.66	104.91	105.62	107.99	104.45	105.62	105.29	104.9	105.72	104.39	105.49	104.92	106.06	106.09	106.43	107.9	105.16	105.36	105.71	104.32	105.53	106.32	105.64	104.97	106.17	105.42	103.98
100.81	98.602	100.49	99.807	99.497	98.684	98.228	98.478	99.151	100.14	101.09	99.691	100.6	99.64	100.04	98.739	99.986	99.303	99.091	98.807	100.79	101.01	100.14	98.69	98.093	100.07	100.48	100.44	99.63	99.556	99.587	100.04	99.324	99.634	99.342	100.75	98.961	99.9	99.37	99.571	99.267	100.62	100.59	99.904	100.94	99.87	101.41	98.03	98.656	99.267
111.04	109.42	109	110.88	109.63	109.63	109.92	110	110.18	107.93	110.39	111.88	107.67	107.98	109.66	108.35	109.5	109.06	110.76	109.61	110	110	110.64	108.85	108.69	110.58	108.91	110.06	110.23	110.93	110.14	110.06	110	110.17	110.66	108.77	110.29	109.45	109.65	108.21	108.65	109.31	108.35	109.64	108.13	109.33	108.07	109.9	110.66	108.81
112.98	111.48	110.65	112.56	112.72	111.12	112.16	110.47	112.36	110.76	112.3	111.11	111.72	113.54	111.26	112.87	111.37	112.09	112.87	111.9	111.71	113.27	112.02	110.72	113.78	111.88	113.16	111.48	111.41	111.07	111.6	111.21	111.64	111.3	111.23	111.35	112.65	111.56	111.72	110.06	111.38	111.47	111.45	111.25	112.32	110.72	111.6	111.86	110.84	111.59
105.91	105.94	104.64	104.14	104.7	105.07	104.43	106.5	105.66	105.2	105.08	104.78	104.88	105.67	105.51	105.69	104.95	104.96	105.5	106.39	106.92	105.73	105.38	106.31	103.67	106.45	103.74	108.18	105.76	106.26	105.83	106.1	105.4	105.39	105.53	106.06	105.91	105.94	105.73	106.75	105.49	104.8	105.9	107.26	104.48	107.31	106.03	107.23	104.53	105.73
111.87	111.28	111.64	109.41	111.14	111.72	112.01	110.73	111.25	112.76	111.55	111.82	109.79	112.61	110.93	111.42	111.72	110.73	112.94	111.47	112.8	110.89	111.29	111.32	112.24	112.35	112.36	111.72	110.74	111.34	114	112.58	110.74	112.39	110.43	111.2	112.1	112.24	111.99	111.62	110.44	113.06	112.18	111.07	110.77	112.96	111.48	108.94	111.36	111.95
106.75	107.46	106.31	105.91	104.55	106.17	105.17	104.84	106.07	105.48	104.5	106.7	105.57	106.51	106.12	107	107.44	105.44	106.13	106.44	107.15	105.43	105.92	104.02	107.24	106.2	107.26	108.3	105.88	106.4	106.08	107.13	107.42	105.42	106.71	105.36	106.65	104.46	106.08	106.32	105.05	106.51	105.5	105.79	105.46	105.61	106.31	106.21	106.75	105.76
112.1	112.78	112.74	110.39	111.11	112.36	112.82	112.26	112.55	112.06	112.1	112.19	112.79	111.8	113.27	112.13	112.43	111.24	113.51	112.09	111.69	114.4	110.25	114.06	112.02	109.75	112.3	110.77	110.55	112.6	111.13	111.46	110.97	111.62	113.07	111.85	112.11	112.37	111.08	110.58	111.33	111.96	112.22	111.41	112.16	112.32	111.38	111.36	112.76	112.43
104.44	105.1	104.21	104.14	103.52	104.51	106.13	103.89	104.33	103.59	104.63	103.88	104.98	104.34	103.53	105.47	104.58	104.7	105.61	103.95	104.34	104.32	104.25	106.19	103.88	104.67	103.79	105.27	104.64	104.78	103.23	104.16	103.34	106.11	104.09	103.88	104.45	103.94	105.16	104.88	104.69	104.32	104.88	103.22	103.52	103.8	104.25	104.16	105.68	105.55
104.93	105.1	107.22	103.92	105.62	105.92	104.37	105.81	105.06	105.29	106.7	106.03	106.98	105.75	104.12	103.69	106.52	105.51	107.03	105.14	106.38	105.96	105.63	104.93	104.33	106.43	105.6	106.59	104.6	105.72	105.14	105.14	106.49	106.34	104.42	105.31	104.96	104.95	106.84	105.63	105.48	106.23	106.13	105.86	104.58	106.07	104.78	104.84	106.21	105.88
105.15	105.42	104.34	104.8	104.26	104.54	102.66	104.13	105.05	103.47	106.06	104.75	105.27	104.04	104.49	103.75	105.1	105.87	103.49	104.68	103.57	104.12	103.42	104.1	104.77	103.82	103.97	102.93	104.77	104.26	104.05	104.82	106.7	103.79	104	104.47	104.16	103.77	105.11	105.71	105.67	103.69	104.52	103.58	103.93	105.29	105.02	104.11	101.96	104.26
105.76	106.75	105.88	106.61	106.38	105.37	104.73	104.47	104.53	106.04	106.98	106.81	105.58	105.73	106.79	105.49	107.68	105.71	105.04	105.93	105.2	104.32	104.98	105.52	105.63	106.26	105.77	106.31	106.46	104.89	106.14	106.35	107.25	105.18	104.79	107.19	105.7	105.21	105.7	104.79	105.29	106.17	104.33	104.9	108.34	105.38	105.39	105.05	106.15	106
115.05	115.49	116.22	115.12	115.37	117.39	114.97	115.33	117.06	116.16	115.58	115.65	117.8	117.1	117.06	115.44	115.44	115.83	116.15	115.65	117.08	115.82	116.15	116.9	115.88	116.28	116.61	115.59	115.96	116.78	115.76	114.77	115.86	116.88	115.32	115.04	116.15	116.89	117.53	115.84	116.63	115.79	116.7	117.77	116.25	115.8	116.33	116.85	115.35	115.09
105.8	106.34	105.16	107.56	106.62	107.1	106.99	106.09	106.17	106.01	105.6	105.54	105.27	103.62	106.16	104.99	106.04	106.24	104.89	107.12	105.44	105.23	105.64	105.59	105.02	104.57	106.12	104.21	107.02	107.55	105.46	107.55	105.42	106.51	105.2	105.61	105.89	106.37	105.47	106.19	105.98	105.39	106.4	105.48	105.91	105.32	106.63	107.56	105.89	104.63
104.7	105.22	105.66	105.74	105.36	104.15	102.74	105.95	105.15	104.43	106.19	106.32	105.99	103.63	104.89	105.55	105.45	104.98	105.84	105.6	104.62	104.35	103.31	104.4	105.47	105.94	104.47	104.92	106.09	105.05	105.77	104.55	106.13	105.57	103.81	103.02	104.54	104.26	106.01	104.85	102.83	105.94	106.1	104.39	104.46	104.16	105.88	104.02	105.12	104.17
106.68	105.6	105.37	106.82	105.85	106.16	105.57	104.01	106.99	104.05	106.46	107.43	104.22	105.6	105.64	104.71	106.16	106.28	106.83	106.07	106.27	106.52	104.23	107.93	106.83	105.55	106	105.49	104.25	105.23	105.93	106.9	105.9	106.12	106.3	106.16	105.11	104.93	103.9	106.76	107.85	108.63	105.13	106.81	106.37	104.76	105.39	107.12	107.03	104.01
112.75	111.34	113.24	112	112.21	112.14	113.25	112	111.73	110.73	112.84	113.07	112.66	112.95	112.63	112.75	112.33	111.25	112.18	113.46	111.26	112.17	111.52	111.12	113.02	112.55	111.8	111.27	111.55	111.91	111.46	113.25	112.53	112.55	112.41	111.51	111.52	111.79	111.57	110.94	110.58	111.65	111.72	114.32	111.91	111.67	112.48	110.58	112.1	112.85
116.29	116.6	116.83	115.43	116.17	115.69	116.37	115.91	115.28	115.31	115.84	116.37	116.24	115.25	116.52	116.66	116.54	115.29	116.18	116.88	116.27	114.76	116.64	115.42	115.95	115.33	117.41	115.09	116.98	114.85	117.68	115.86	114.72	116.64	117.06	117.3	116.27	116.17	115.97	115.61	115.34	116.46	116.15	114.21	115.24	116.53	116.63	116.63	116.48	116.69
106.21	106.74	107.28	107.3	106.86	107.23	106.82	106.97	107.38	106.91	106.87	106.35	107.21	107.31	105.23	107.58	107.02	107.71	106.11	107.74	107.61	108.07	108.15	106.44	106.59	105.29	105.65	105.69	104.67	105.12	107.29	106.42	105.65	106.41	107.14	106.35	107.24	104.45	106.77	106.91	106.16	107.38	106.3	107.91	107.3	107.06	107.32	105.84	106.25	107.48
100.07	99.089	100.19	100.87	100.5	100.13	100.56	102.91	101.12	100.95	100.8	100.97	101	100.08	99.619	99.342	100.54	100.29	97.806	100.12	100.33	100.87	100.47	101.29	100.08	101.62	98.96	99.892	101.14	101.22	100.51	99.34	100.45	98.741	98.707	101.55	100.2	99.128	100.93	99.609	101.59	102.14	100.16	100.81	99.937	100.82	100.7	100.23	100.25	100.38
106.95	107.88	107.03	105.84	106.27	107.71	107.13	108.61	106.22	105.24	107.94	107.32	105.8	108.05	107.78	106.01	109.37	107.28	106.52	108.18	104.79	105.26	107.78	107.52	105.82	107.36	106.22	105.92	107.71	106	106.04	106.32	107.47	107.63	107.78	107.32	107.01	106.72	106.95	108.01	106.91	107.82	106.52	106.82	105.71	106.66	107.96	105.59	107.38	107.51
111.58	111.1	110.67	108.2	109.64	111.09	110.71	111.39	110.97	110.82	112.19	110.46	110.29	110.88	110.41	109.43	111.04	109.11	109.75	109.9	111.73	109.9	111.56	110.23	109.25	111.17	110.01	109.37	109.91	111.09	110.06	112.03	111.58	110.28	111.65	111.51	110.27	111.61	111.22	110.15	110.25	108.97	112.33	110.08	111.67	110.95	111.4	108.05	110.59	110.71
102.64	101.22	100.85	100.66	100.65	101.83	100.64	102.4	101.54	100.28	102.28	100.08	101.16	100.43	101.25	101.37	102.54	101.5	101.35	100.96	101.12	101.64	100.58	100.4	101.34	102.13	100.52	102.3	100.89	101.74	101.2	100.19	100.75	100.67	100.68	102.77	100.05	100.11	100.85	101.32	101.1	102.95	101.47	99.386	99.789	102.28	100.22	100.82	102.92	102.84
106.12	106.35	105.18	106.75	105	106.45	107.75	107.48	107.65	105.81	105.99	106.18	106.75	106.59	107.62	105.96	107.46	106.47	107.24	107.59	104.56	106.24	106.39	105.59	106.09	107.45	106.65	106.85	107.2	105.11	107.78	107.16	106.35	106.81	105.15	105.01	107.4	106.14	105.93	107.34	106.38	107.23	106.44	106.43	106.16	107.08	106.76	107.11	106.72	104.82
102.06	100.43	99.343	100.25	99.397	100.35	101.19	98.653	99.413	99.562	100.16	98.663	100.66	99.859	100.5	99.154	100.39	101.87	99.462	101.9	99.785	99.188	100.52	100.88	99.823	98.625	99.576	100.12	99.298	98.713	99.426	101.01	100.6	98.677	100.4	99.575	99.053	100.21	100.14	98.434	100.11	100.07	101.17	98.75	100.69	99.246	99.482	99.123	101.48	100.72
110.34	110	110.76	109.03	109.58	111.09	110.24	109.77	109.85	109.77	111.98	109.47	110.37	109.16	109.45	110.64	110.29	109.71	110.09	109.86	111.18	109.19	110.24	110.23	109.07	110.42	111.12	110.04	111.06	108.71	110.61	109.78	110.37	109.1	110.65	111.57	110.29	109.27	109.43	110.71	108.79	110.15	109.11	111.19	109.45	110.19	109.06	109.68	108.92	109.66
107.92	107	107.67	105.47	107.44	105.86	107	107.6	107.56	105.42	106.89	107.22	106.17	107.9	107.42	105.84	106.4	107.73	108.7	108.24	105.48	109.12	107.43	107.49	105.5	105.72	106.22	106.3	105.71	105.36	108.73	107.18	107.03	105.81	106.51	107.29	105.85	106.21	110.43	105.84	105.08	106.73	104.66	107.06	106.78	106.02	108.35	106.24	106.22	108.92
112.47	110.56	110.69	111.73	111.79	111.19	110.87	111.66	111.68	112.06	111.64	109.62	109.07	111.16	109.96	110.77	110.31	111.76	110.28	111.07	110.51	111.41	111.22	110.58	110.86	112.42	111.81	111.58	110.4	109.51	110.2	111.63	110.97	110.1	110.74	111.91	110.14	112.22	111.17	111.52	111.11	112.51	110.92	111.37	111.46	111.79	110.89	110.9	110.27	112.7
104.59	106.38	106.14	104.56	106.89	105.86	105.71	106.43	104.99	105.24	106.87	105.63	105.96	104.59	104.4	105.6	105.17	106.77	108.13	104.7	105.58	105.46	105.88	107.26	105.1	105.06	108.45	105.66	105.47	105.92	107.29	107.45	104.86	106.27	107.02	107.06	106.01	105.36	104.62	105.15	105.65	104.79	104.03	105.93	104.99	104.38	107.34	106.59	107.58	105.03
102.83	103.62	104.04	106.05	105.03	104.01	103.46	103.3	103.13	103.44	102.94	103.63	103.31	103.79	103.48	104.16	103.86	104.11	103.39	104.37	104.59	103.88	103.94	102.46	104.31	103.9	103.87	103.45	104.17	104.75	104.13	103.74	104.93	102.77	105	105.02	104.17	103.61	104.96	105.66	103.02	104.96	103.83	104.19	103.11	104.06	105.41	102.77	105.36	104.28
99.858	98.111	99.583	100.45	98.59	100.17	98.926	99.055	100.3	100.38	100.72	102.07	100.19	100.62	100.24	98.931	98.833	100.56	99.435	100.47	100.8	99.259	100.63	98.458	99.881	101.56	99.238	100.44	99.835	99.482	98.203	98.94	99.915	100.39	100.53	99.02	98.508	99.726	98.932	100.51	99.11	99.911	99.431	100.42	99.721	100.34	100.49	100.15	99.402	99.306
107.37	106.38	106.32	105.16	104.67	105.91	105.64	104.67	106.93	106.53	106.56	106.74	104.46	104.89	105.46	104.23	104.3	105.73	104.47	107.73	106.4	107.14	106.9	107.29	107.34	105.7	106.54	107.15	107.43	106.28	106.71	105.25	105.64	107.85	108.06	106.44	105.94	107.85	106.94	105.78	107.18	105.37	105.48	105.86	106.09	106.47	105.55	105.41	105.22	106.06
99.818	99.085	101.04	99.968	98.962	100.3	98.546	99.513	100.35	99.697	99.188	99.292	99.426	99.606	98.272	99.31	99.232	100.61	101.12	101.1	96.997	100.66	100.18	99.129	99.285	99.79	99.423	100.02	99.585	101.09	99.823	99.564	98.461	101.02	99.9	98.66	98.668	99.536	98.557	100.86	100.28	99.573	98.458	99.658	100.03	101.01	100.08	99.107	98.844	98.868
106.58	106.17	105.42	104.45	106.97	105.36	105.42	105.9	106.08	106.53	105.16	106.92	108.03	106.46	106.97	105.23	105.91	105.86	106.27	105.49	104.98	107.42	106.89	105.94	105.81	107.22	107	105.82	104.93	106.63	106.37	105.97	104.37	107.33	105.62	106.29	106.32	104.23	105.81	107.43	104.94	106.65	106.69	105.02	107.13	105.4	105.5	106.19	106.3	107.37
107.13	105.52	106.01	106.97	106.09	104.84	105	104.82	104.95	107.28	106.68	106.43	106.53	106.86	106.19	106.07	106.5	106.93	106.34	107.49	106.54	106.76	106.78	105.93	107.12	105.65	105.76	105.92	107.55	107.89	107.04	106.68	104.52	105.81	105.7	107.39	105.63	107.73	105.16	106.19	106.06	105.28	105.54	106.61	107.08	106.32	107.11	107.94	105.88	106.71
106.42	106.62	104.41	105.85	106.13	107.78	105.81	106.86	107.2	105.47	106.76	105.36	106.65	106.54	106.23	105.36	107.75	105.64	106.06	105.7	105.45	106.4	106.07	105.3	107.92	104.85	106.31	105.58	106.25	105.5	105.7	107.39	105.7	106.83	106.32	106.64	105.07	106.61	106.65	106.68	104.57	107.56	105.04	105.93	106.35	105.95	106.57	106.78	107.44	106.72
106.18	107.08	106.39	106.53	106.56	105.87	106.67	105.53	107.77	105.6	107.72	106.83	107.05	106.62	106.15	106.3	104.26	105.93	104.37	107.84	105.83	107.84	106	107.9	105.6	106.78	106.62	107.12	106.52	106.42	106.44	106.32	105.88	106.63	104.65	105.7	104.96	107.18	106.6	104.92	107.71	106.53	106.25	105.58	106.09	106.63	106.79	105.48	106.16	107.33
107.64	107.1	107.29	103.77	106.09	105	104.86	107.64	106.17	105.61	106.26	105.98	107.05	106.19	105.31	105.65	107.15	105.03	105.91	105.57	104.84	105.62	106.29	105.23	105.5	106.77	104.52	106.96	106.07	105.46	106.25	106.04	106.32	105.51	104.63	106.45	104.91	106.82	104.05	105.05	107.25	106.24	107.45	106.64	106.25	105.86	104.94	107.13	107.75	105.65
109.82	111.59	111.15	111.25	110.17	109.6	110.75	110.37	110.74	112.73	109.89	109.66	111.05	110.54	111.82	113.53	110.77	110.72	110.45	109.05	110.16	112.85	110.95	109.48	110.17	109.98	111.03	110.77	111.18	110.63	109.16	109.89	110.12	109.82	110.93	109.11	110.83	109.83	110.12	108.18	109.9	111.23	110.82	109.37	111.44	112.31	109.7	111.02	110.31	111.44
107.05	106.76	108.25	105.67	106.84	106.27	107.74	103.94	106.59	106.34	107.23	108.12	106.68	106.35	108.48	106.36	105.65	106.43	106.59	108.4	108.3	106.28	106.69	106.44	107.22	106.49	107.74	106.23	106.22	106.43	106.53	107.15	107.93	106.63	106.65	106.57	106.36	107.5	107.99	106.93	105.38	107.03	108.53	106.63	105.56	105.87	106.07	106.04	105.64	105.73
105.03	106.34	105.95	104.99	105.59	103.69	104.48	105.72	106.26	104.75	106.15	105.04	104.18	105.5	105.5	105.48	105.69	105.81	106.21	105.41	105.64	105.24	105.17	104.9	105.32	107.08	106.53	105.64	105.19	105.55	105.85	104.79	104.06	104.98	106.1	106	104.67	104.68	104.47	103.97	105.81	105.7	104.61	106.81	106.16	104.72	105.15	104.24	105.74	104.81
105.1	107.13	107.77	106.25	107	106.83	107.26	105.15	109.38	107.95	106.46	106.52	107.5	108.28	106.17	107.24	105.64	106.41	106.22	106.88	106.59	106.9	106.79	106.54	107.29	104.94	106.64	107.81	107.33	107.22	105.93	106.6	108.21	107.09	107.08	106.7	106.18	108.14	107.14	105.06	106.14	106.76	106.74	106.92	105.32	107.56	107.67	105.64	106.45	106.85
111.58	110.86	112.77	111.28	110.48	110.48	110.79	112.09	109.75	109.59	110.71	110.85	111.49	110.97	111.31	112.11	111.35	111.32	110.24	111.31	110.77	110.05	111.88	110.84	109.76	112.61	110.37	112.52	110.66	110.19	111.7	110.32	111.35	111.21	110.92	110.88	110.69	111.7	112.09	112.88	112.03	111.31	111.33	112.24	110.13	110.3	112.3	111.28	110.51	111.77
115.51	115.2	115.59	115.62	114.46	116.81	116.47	116.07	116.15	117.37	116.11	116.38	114.7	117.55	115.6	116.96	115.68	115.89	117.13	116.95	118.57	116.57	116.44	115.19	115.2	115.49	117.35	116.82	115.83	116.82	116.63	116.76	117.28	115.06	115.51	114.58	115.36	115.97	116.16	117.04	117.32	117.39	114.85	115.59	116.08	115.32	114.96	114.71	117.4	114.96
114.41	113.33	112.39	111.29	112.29	113.13	112.8	112.42	112.86	111.06	111	111.77	112.31	110.94	110.8	112.65	111.45	113.28	111.45	112.7	111.93	112.16	111.48	112.1	112.3	113.38	112.48	111.97	112.91	112.12	113.34	112.25	110.05	110.46	113.11	111.86	112.98	112.6	111.82	110.78	111.25	112.25	111.66	112.05	113.09	110.58	112.62	110.67	110.71	110.96
111.64	111.74	110.54	110.73	110.86	111.08	111.09	111.13	112.37	111.62	111.79	110.43	111.44	110.15	111.27	111.25	111.27	110.6	111.34	110.39	109.45	111.28	109.54	111.97	112.51	112.02	112.15	111.53	111.36	111.62	111.72	110.69	111.79	110.1	110.6	110.03	111.99	111.29	111.36	110.93	111.88	112.82	110.67	111.14	110.46	110.85	110.45	112.54	112.19	111.78
112.59	109.99	112.09	109.84	112.99	112.39	111.62	111.7	112.43	111.87	112.68	111.66	112.6	112.26	112.65	112.16	111.41	112.65	111.72	110.82	111.8	112.12	112.56	111.1	111.77	112.18	112.84	111.76	110.93	112.28	113.29	110.93	111.21	113.24	110.65	111.89	111.89	111.42	112.29	114.52	111.93	112.98	112.35	111.58	112.08	112.56	111.22	111.41	112.45	111.2
104.94	104.92	106.48	104.7	105.19	103.9	105.62	105.79	106.79	105.4	104.92	104.55	104.14	106.95	107.41	106.35	105.39	105.26	105.75	107.42	104.2	105.15	104.85	105.31	105.83	105.46	105.37	105.14	105.42	106.94	104.29	106.34	107.16	105.49	105.05	105.92	106.45	107.93	104.11	106.75	105.36	105.34	105.55	104.65	104.5	103.05	104.75	105.47	106.23	106.07
110.07	107.86	110.06	110.96	110.76	109.6	109.88	110.5	110.29	110.7	112.28	110.83	111.19	110.51	110.72	111.33	109.79	109.57	109.77	109.84	110.81	110.22	111.44	110.52	111.3	108.97	108.56	108.97	110.88	110.2	109.77	111.22	109.48	109.74	109.39	108.7	108.9	110.94	110.15	110.57	109.38	109.11	110.21	110.59	109.22	113.28	110.35	109.59	108.76	109.02
101.1	98.858	100.05	98.897	99.199	100.75	99.888	101.29	99.541	99.007	99.425	99.298	100.99	100.21	99.32	100.2	100.24	100.87	99.581	99.973	98.63	99.706	99.01	97.329	99.322	99.771	100.39	100.48	98.812	100.4	100.55	99.869	100.26	99.91	100.06	99.536	100.56	99.457	100.36	100.09	99.43	101.51	98.463	97.396	100.2	98.489	100.36	100.87	100.47	99.757
104.77	103.65	105.28	103.64	102.74	103.93	104.68	103.8	105.63	104.89	105.12	104.31	103.53	105.16	103.52	104.13	103.43	103.19	104.4	103.8	103.21	104.35	106.55	103.83	102.14	103.53	104.47	103.36	102.98	103.62	104.21	104.86	104.9	104.41	102.91	103.03	103.4	103.57	102.72	104.48	103.65	104.36	104.26	104.09	102.8	102.95	103.76	102.07	105.17	104.48
118.94	116.71	117.36	118.28	117.83	116.78	115.95	117.07	116.75	116.93	119.09	118.33	116.62	119.13	118.11	118.78	118.32	117.31	117.66	116.66	116.9	116.68	119.18	117.67	117.88	115.35	118.96	117.23	117.18	117.72	118.06	116.01	118.07	117.52	116.67	118.87	117.35	117.74	117.24	117.33	116.66	117	117.87	116.33	118.47	117.3	117.43	118.11	117.96	117.12
105.28	105.79	105.87	106.64	106.48	105.15	105.3	106.72	104.28	105.32	108.12	104.64	106.41	105.88	104.26	106.2	104.69	106.38	106.54	106.21	105.47	104.76	104.55	106.63	105.09	106	105.11	105.75	104.82	105.91	106.61	106.15	104.44	105.18	106.79	104.59	105.6	107.29	105.15	104.97	104.46	106.25	106.49	106.45	104.69	104.51	105.37	105.83	106.1	104.94
110.89	112.17	111.93	110.98	112.52	110.72	113.05	113.26	111.46	112.8	112.92	112.69	111.76	113.8	111.23	112.37	112.64	111.87	111.2	112.71	112.51	112.9	112.77	112.14	113.01	113.3	111.95	113.55	110.82	111.24	113.09	113.36	111.54	112.92	113.97	111.69	111.17	111.3	112.33	112.44	110.92	111.65	110.99	112.44	113.24	112.08	112.96	111.69	111.61	111.91
106.53	106.31	106	105.24	108.57	105.22	107.01	107.55	106.48	105.86	106.28	106	106.92	105.95	105.37	106.04	105.54	107.21	106.15	106.44	105.6	106.09	105.93	106.82	104.8	105.76	106.25	105.45	106.6	108.04	106.67	106.72	106.06	107.57	104.36	105.86	106.45	106.34	105.4	106.59	104.73	107.31	105.59	106.6	105.88	106.69	106.69	107.28	105.65	106.54
104.89	105.99	106.7	106.21	105.84	105	106.75	106.37	106.72	107.92	106.94	106.05	105.1	103.68	106.25	106.55	106.38	105.23	106.84	105.25	104.19	105.04	104.9	106.14	105.24	104.66	104.33	106.33	105.34	105.6	107.48	106.1	105.17	106.15	105.4	105.28	105.55	106.06	106.35	104.67	106.3	104.98	105.01	106.02	107.67	105.53	106.94	105.04	106.07	106.25
107.71	106.66	105.78	105	105.3	105.67	106.13	104.76	104.36	105.57	103.99	105.56	106.47	104.91	105.05	106.02	105.74	106.17	106.2	106.13	105.47	105.75	106.09	105.3	105.59	104.84	104.83	106.16	105.85	103.95	105.6	103.88	103.81	105.41	104.86	105.48	105.62	106.83	104.75	106.04	106.13	107.13	106.3	104.76	105.74	106.34	105.95	104.42	106.36	105.87
106.73	106.75	108.46	105.39	107.36	105.53	107.22	108.04	105.94	106.57	105.66	107.28	105.33	106.73	105.7	105.86	105.51	107.02	106.63	105.44	106.91	105.77	105.57	106.01	106.59	107.44	106.29	107.15	105.76	106.5	105.41	106.77	107.1	106.12	105.92	104.8	106.47	106.69	106.06	107.25	106.59	107.44	107.64	104.74	106.34	106.5	105.89	106.08	106.5	105.78
111.68	112.47	111.59	111.03	111.65	111.4	108.93	111.11	110.64	111.95	112.9	111.7	112.09	111.72	111.51	111.78	111.57	110.43	110.97	110.44	110.44	111.56	110.79	110.67	111.33	112.34	110.46	110.83	111.31	110.69	112.04	108.84	112.43	112.51	112.89	111	110.5	110.71	111.52	110.46	111.49	111.26	109.68	111.68	110.85	112.07	109.87	110.89	112.45	111.61
104.43	105.79	105.23	106.32	103.48	103.86	103.66	104.14	102.94	102.23	104.91	104.24	103.39	105.57	103.67	104.29	103.96	104.12	103.79	104.42	103.74	104.75	103.65	104.65	103.26	105.2	104.37	103.98	105.78	103.4	103.49	103.88	104.74	103.82	104.39	104.22	104.89	102.88	104.64	103.94	105.09	105.18	104.63	105.12	104.18	105.97	104.35	103.5	106.08	104
114.01	112.98	112.7	111.7	113.15	113.49	113.25	113.8	113.39	113.23	111.43	112.37	112.08	113.11	112.38	114.05	114.43	112.2	111.45	113.12	112.69	112.28	111.72	112.39	112.64	112.99	113.31	113.01	112.85	113.79	113.23	111.42	113.91	110.95	112.17	112.72	112.09	111.15	113.14	112.09	113.58	113.65	111.55	110.08	113.16	112.94	112.35	114.41	111.43	111.77
109.11	108.73	110.3	110.93	110.58	109.32	109.84	109.72	108.27	109.26	113.48	110.61	108.98	110.5	108.26	110.58	108.99	108.62	109.82	111.49	111.32	110.18	110.06	109.31	109.1	109.44	108.95	108.86	110.29	110.06	111.15	109.33	110.77	110.3	109.9	108.53	111.33	109.7	109.58	110.48	109.83	109.12	109.98	111.14	110.44	109.2	107.89	109.94	111.05	110.21
100.31	101.2	99.768	100.59	101.31	101.86	101.01	100.85	99.703	99.882	99.995	97.768	99.794	100.5	100.32	101.87	100.33	99.64	100.21	100.11	100.16	97.873	98.266	100.78	99.463	100.27	99.898	99.848	100.86	98.489	101.13	100.1	99.187	99.941	99.728	99.894	100.62	100.7	99.733	98.638	99.971	101	99.387	99.666	99.936	100.8	99.635	100.16	100.53	99.995
105.5	106.3	106.69	105.04	106.11	107.17	106.14	106.87	106.19	105.33	103.91	107	106.63	104.5	106.52	106.23	107.15	106.93	104.19	104.24	105.71	105.18	105	106.89	105.59	107.1	107.21	104.52	105.87	104.52	105.98	104.89	105.18	105.52	105.41	105.19	105.84	105.64	106.14	106.42	106.4	106.86	106.67	105.72	106.36	105.64	105.34	105.42	105.11	106.09
110.62	111.6	109.31	111.33	108.76	110.67	110.19	109.41	112.42	111.42	111.8	109.68	110.27	111.68	110.02	109.77	110.24	110.94	110.56	111.17	111	111.56	111.35	110.82	110.44	111.15	112.55	108.62	109.34	110.48	111.18	110.21	108.23	111.02	110.57	110.46	110.29	110.99	110.47	109.88	110.62	110.07	111.34	109.75	110.16	108.89	111.16	110.8	110.49	110.48
107.06	104.23	105.53	106.21	105.95	105.95	106.94	107.01	105.72	104.77	106.37	105.33	106.06	106.94	105.36	106.57	105.72	107.95	105.92	105.19	106.22	106.18	105.73	107.19	106.01	106.23	107.62	106.65	105.12	106.24	106.14	106.24	107.34	106.32	105.99	106.56	105.55	106.07	107.45	106.21	107.32	105.12	105.65	105.12	105.11	107.12	107.09	105.2	105.85	106.96
99.34	99.714	98.928	99.387	99.314	98.511	99.896	99.502	98.899	98.321	100.08	99.785	99.694	98.623	101.07	100.72	99.364	98.692	99.399	100.89	99.552	99.166	99.392	99.829	99.358	99.94	100.42	99.533	99.316	99.388	99.367	101.61	100.35	100.03	100.2	99.202	99.517	100.94	98.113	99.565	100.18	100.73	98.959	99.26	100.51	100.73	99.969	99.424	99.499	98.919
107.75	106.38	106.28	105.61	106.48	105.89	104.97	104.79	106.8	105.74	106.69	108.34	107.16	105.21	106.97	106.09	105.86	106.77	107.77	107.36	107.75	107.55	107.51	106.22	106.69	105.16	106.17	105.02	106.49	106.98	106.6	105.3	107.5	107.55	106.7	106.79	107.12	105.99	106.89	106.25	106.18	108.9	107.7	106.72	104.57	107.87	107.56	108	108.31	106.59
104.12	105.22	103.97	104.4	105.03	106.11	104.73	105.17	105.58	104.79	106.21	103.83	104.44	103.77	106.2	104.56	104.89	105.47	105.4	107.07	105.93	105.45	105.32	104.36	106.11	105.45	106.73	106.48	105.32	105.4	105.25	105.29	105.19	104.75	104.83	105.65	104.79	105.76	105.97	106	106.24	103.85	104.92	105.85	106.68	106.31	104.28	105.64	106.42	105.64
104.07	105.19	106.67	104.15	106.25	105.65	105.96	105.39	104.72	106.1	105.16	105.24	103.62	106.61	106.03	105.54	106.69	105.36	105.47	105.8	104.1	105.23	105.62	105.39	104.92	106.16	107.04	106.65	104.48	104.45	106.21	105.47	106.9	103.57	103.52	106.27	103.67	105.13	104.67	106.51	106.24	105.73	104.36	103.63	105.63	105.81	104.04	106.63	105.57	105.14
107.49	105.31	106.12	105.67	106.67	105.82	106.59	106.07	106	107.25	106.62	106.66	106.46	105.48	105.7	106.22	106.29	105.69	105.73	106.11	104.85	107.48	107.11	106.1	105.7	106.65	105.98	107.09	107.48	105.93	105.85	107.32	106.09	106.54	106.77	106.86	108.72	107.18	106.34	105.24	106.3	108	106.39	106.76	106.29	106.65	105.92	105.92	105.07	106.76
98.792	99.692	98.472	101.04	100.25	100.88	100.5	101.95	99.285	99.076	100.16	98.196	99.15	99.642	100.5	100.76	100.03	99.634	99.684	101.69	99.629	99.114	102.69	98.59	100.16	98.448	99.813	100.48	99.461	100.04	99.039	98.384	99.135	99.629	100.19	99.195	100.5	98.903	99.95	100.91	100.03	98.807	100.13	100.91	96.795	99.513	100.58	100.06	98.914	99.718
105.81	104.64	104.98	104.91	103.21	106.32	103.38	105.19	105.39	105.04	103.92	104.38	105.11	104.69	104.43	103.81	102.68	105.9	105.1	104.87	103.91	105.02	104.95	106.57	104.01	104.78	104.12	104.45	104.08	103.65	104.2	104.57	104.56	105.7	104.17	103.38	104.2	103.77	105.17	105.1	106.16	105.73	106.05	105.41	104.47	103.57	103.88	105.4	102.62	104.14
105.15	105.75	106.68	106.06	105.55	104.5	106.15	107.32	107.59	105.73	106.87	104.79	106.11	106.42	106.24	105.84	103.95	107.03	107.69	106.75	105.98	105.8	105.83	106.94	107.16	104.88	106.92	104.56	106.46	107.26	107.37	105.4	105.76	105.8	104.86	105.33	105.89	106.21	106.8	105.88	105.12	105.8	106.44	106.43	106.33	105.93	105.42	105.51	105.01	105.58
103.01	100.46	101.84	101.57	99.284	100.86	100.5	100.29	99.024	101.12	99.864	98.819	103	101.5	99.814	99.152	99.366	100.5	101.02	101.13	101.35	101.14	100.26	99.511	100.39	99.374	101.48	99.284	100.06	99.694	101.17	98.434	100.01	98.955	102.14	100.26	98.706	101.65	98.486	99.795	100.47	100.52	99.443	101.16	100.44	101.1	102.17	99.812	101.06	100.03
101.4	100.47	101.33	101.66	99.704	100.04	98.79	99.427	102.14	98.916	101.46	99.329	99.758	101.02	101.05	100.22	99.954	101.73	100.69	100.21	101.83	99.404	100.58	99.996	102.8	101.8	102.18	100.12	100.93	101.02	99.514	100.25	101.81	100.14	101.38	101.51	101.13	99.93	103.25	100.09	100.62	100.41	101.25	99.161	100.99	101.46	100.97	100.3	100.74	102.11
104.78	104.47	105.8	107.1	105.72	106.11	104.71	105.62	103.94	105.16	104.42	106.88	105.45	105.28	104.92	106.46	104.19	104.15	104.85	106.4	106.42	103.71	107.35	105.1	106.42	103.81	106.04	107.51	104.78	105.58	104.81	104.73	104.77	104.06	104.77	104.82	103.77	106.31	104.81	104.11	105.13	104.19	105.27	103.89	103.86	106.5	105.31	107.38	105.56	105.81
110.45	110.17	112.52	111.77	109.94	110.67	111.78	110.64	110.43	109.93	112.97	110.12	111.32	111.7	111.19	110.6	111.5	109.75	109.89	112.55	112.88	111.21	111.16	110.69	111.71	112.1	110.61	112.15	110.87	111.59	110.4	113.09	110.42	110.58	112.58	111.79	111	111.8	110.99	111.14	110.89	110.34	111.65	112.48	111.54	109.9	111.67	112.36	110.35	112.62
106	106.1	104.55	105.77	105.15	105.48	105.93	104.49	106.89	107.2	105.97	105.05	105.44	106.76	105.48	106.11	106.88	105.47	105.58	104.37	104.98	105.87	105.47	104.92	105.43	105.66	106.79	105.56	104.92	105.34	105.47	104.72	106.03	105.97	105.98	106.95	104.82	106.63	106.85	106.62	106.69	105.34	106.8	107.82	106.56	106.69	106.7	106.16	105.41	104.95
119.47	118.28	119.39	117.02	116.37	118.38	118.81	116.42	117.32	116.54	118.45	117.99	117.46	116.64	118.25	117.04	117.26	117.02	116.59	116.44	117.51	118.49	117.94	117.5	116.74	117.07	118.15	116.92	116.76	118.38	118.24	117.84	118.34	118.57	117.56	116.93	117.35	115.97	117.88	116.93	118.66	118.58	118.16	117.3	115.84	117.65	118.38	118.97	118.07	117.29
102.98	104.65	103.06	104.81	104.83	105.7	104.25	103.91	104	104.42	104.48	106	103.79	105.02	105.35	104.01	104.04	104.09	105.5	105.41	103.59	103.03	106	103.72	104.15	105.21	105.64	103.63	103.27	104.25	102.86	105.46	103.91	103.64	104.21	104.03	103.86	104.13	104.92	105.17	104.19	104.26	104.34	103.96	104.19	105.16	104.39	105.57	103.33	105.01
119.81	117.32	117.9	117.19	119.01	117.62	118	117.03	117.59	118.18	116.87	117.84	119.04	118.29	116.92	115.65	117.96	117.09	118.78	117.52	119.07	117.5	117.82	117.07	118.61	117.47	117.26	117.72	117.49	117.17	117.93	118.02	118.15	119.89	117.73	117.97	116.53	118.44	115.69	117.73	116.67	116.33	116.91	119.34	117.11	116.85	118.98	118.33	118.61	117.63
110.81	110.6	110.63	110.7	111.48	110.28	110.68	111.34	112.85	111.29	111.43	114.14	112.07	110.82	112.39	112.27	110.86	110.48	112.54	110.55	110.45	110.32	110.47	110.62	111.58	112.69	111.4	111.21	110.8	111.66	113.25	111.55	111.55	111.67	112	110.61	112.24	112.5	111.16	111.41	109.97	113.52	111.06	112.97	111.62	111.16	113.02	111.3	110.74	111.1
100.87	100.32	99.33	100.18	100.5	100.4	99.415	101.2	99.338	99.299	99.655	100.85	100.12	98.672	100.01	102.1	100.86	100.61	99.762	102.19	99.296	98.919	99.792	100.5	100.18	98.985	100.08	100.96	99.632	98.715	100.31	99.251	99.315	100.58	100.01	100.84	99.651	97.578	99.182	101.04	100.61	100.81	100.37	101.44	98.952	99.093	99.693	100.02	100.45	99.799
111.09	111.51	111.84	111.81	111.74	112.58	111.37	112.41	112.82	112.39	111.35	110.4	112.37	110.25	113.16	111.88	111.09	112.01	112.17	111.93	110.35	112.97	111.9	112.5	112.75	112.94	112.51	110.1	113.04	114.04	112.43	111.49	113.07	111.03	112.46	112.07	113.31	110.51	111.76	112.89	111.4	111.5	112.24	110.82	111.93	111.98	112.95	112.9	111.78	112.14
105.11	104.98	103.73	106.02	105.06	105.4	106.98	106.26	104.84	104.1	104.21	103.8	106.28	104.93	105.48	105.69	104.64	102.64	106	106.41	104.81	105.27	104.59	106.52	104.98	106.17	104.85	104.65	107.08	106.19	104.45	104.08	106.03	104.6	107.03	105.31	104.32	105.68	104.75	105.54	106.59	105.09	105.64	106.66	104.72	105.12	105.24	105.08	104.91	105.46
109.33	110.14	109.21	109.36	111.13	110.53	110.78	109.98	108.58	110.04	109.83	109.74	109.33	111.04	110.57	110.76	109.81	109.57	111.12	108.18	112.09	110	109.98	108.69	110.09	109.91	109.32	107.7	109.58	111.2	109.67	109.98	110.03	109.68	109.44	110.48	110.02	110.25	109.81	108.51	109.46	109.58	108.61	109.69	110.06	110.8	109.76	108.93	108.35	110.74
104.76	102.99	103.96	105.39	102.85	105.77	104.95	104.59	105.16	104.02	103.04	104.6	104.3	103.59	102.57	105.2	105.09	103.78	104.75	103.11	103.91	104.95	105.15	104.44	102.77	102.94	103.49	105.91	104.85	103.22	104.14	104.73	104.25	104.83	102.83	103.24	105.06	103.76	104.85	104.94	104.5	104.04	103.46	103.8	103.72	103.62	104.85	105.5	104.19	103.65
117.07	117.71	117.19	117.6	119.95	116.96	117.87	118.68	116.71	116.16	117.46	116.41	117.32	117.61	116.74	118.31	116.85	117.16	115.59	116.42	118.82	117.34	117.91	117.55	118.59	117.49	117.6	118.02	117.52	117.94	118.32	117.48	117.21	118.13	116.55	117.56	118.5	118	115.58	116.06	118.57	118.2	117.21	118.13	116.8	117.7	118.12	117.68	117.98	119.03
104.85	105.84	105.88	106.22	106.12	104.1	106.13	106.13	105.26	106.39	107	105.88	107.04	106.06	105.46	104.21	105.8	108.29	104.73	106.64	104.84	105.21	106.11	105.94	105.71	104.34	104.27	104.53	104.59	106.28	105.65	106.51	107.49	105.64	105.56	104.24	105.02	104.51	105.95	106.13	105.46	104.81	106.02	105.1	106.76	104.71	106.07	106.01	107.24	105.47
117.53	118.02	117.42	117.64	118.37	117.54	118.03	117.93	116.44	116.45	117.57	118.17	118.46	117.14	119.1	115.61	117.96	117.67	117.58	117.74	118.4	117.59	117.92	117.32	117.51	118.68	118.33	117.73	118.01	115.79	118.2	118.72	116.31	119.55	116.86	117.86	117.81	118.21	116.7	118.4	118.13	119.29	118.92	117.34	117.59	116.87	117.27	118.07	118.71	118.68
101.77	100.23	100.06	98.874	99.251	101.54	99.317	99.665	100.24	99.543	99.931	99.713	98.64	100.28	98.808	98.687	103.05	98.884	100.77	98.203	99.591	100.28	101.1	101.06	100.91	100.34	98.26	99.075	99.537	98.866	99.938	99.887	100.57	100.39	100.82	99.561	99.841	99.665	100.41	100.01	99.721	99.871	100.48	99.972	101.13	99.719	100.18	99.536	99.882	98.956
111.18	109.14	110.67	109.09	108	111.25	110.41	110.8	110.71	110.17	109.63	107.58	110.47	109.51	110.54	110.46	109.62	109.85	110.19	110.56	109.79	110.89	110.94	111.73	109.13	109.32	109.58	110.39	108.79	109.77	109.68	110.18	110.22	109.74	109.32	109.93	109.84	110.1	110.68	110.2	108.18	110.05	109.59	108.55	110.99	111.33	110.53	109.95	110.36	110.16
102.77	102.85	103.49	104.35	102.82	103.7	103.8	104.4	104.12	105.78	105.13	104.69	103.62	103.15	103.25	105.3	103.48	104.37	104.35	103.12	103.68	104.17	104.76	105.13	104.32	104.64	104.18	103.76	106.85	105.1	104.13	103.46	103.62	104.11	105.11	105.65	104.39	103.64	104.52	104.29	103.49	105.04	104.56	103.76	104.2	104.5	104.64	104.16	103.14	104.37
106.55	105.9	106.3	106.06	107.11	106.24	107.32	103.69	105.77	106.13	106.23	106.13	106.29	106.15	104.69	106.49	104.55	105.81	106.65	106.76	106.77	105.18	105.33	107.38	106.07	106.05	105.85	106.92	105.96	106.8	105.7	106.61	104.16	105.61	105.89	105.55	105.04	107.42	105.15	106.96	105.2	107.35	105.56	106.55	107.18	106.95	106.01	104.43	105.94	106.69
107.43	105.77	107.19	105.9	106.25	106.19	107.85	106.82	105.8	106.23	105.03	107.44	106.86	105.8	106.85	106.29	106.66	104.37	104.81	107.19	106.59	107.21	106.48	107.3	107.42	106.56	105.83	106.95	106.48	105.15	107.28	105.55	106.66	106.19	106.54	106.61	106.09	106.56	105.69	107.9	106.32	106.04	106.7	105.32	106.04	106.7	105.2	105.67	106.32	105.66
105.89	105.18	105.63	105.96	105.38	106.18	107.64	105.46	104.97	105.85	105	105.97	106.2	105.61	105.94	107.19	105.26	104.39	105.45	106.81	105.63	105.93	105.92	105.91	105.91	106.03	106.43	105.6	105.54	106.09	106.28	106.87	106.06	108.39	106.26	105.57	106.3	106.35	106.31	105.01	105.81	105.67	105.94	105.69	106.34	105.85	104.18	106.48	106.52	104.57
105.06	106.43	104.3	105.76	104.49	106.75	104.93	107.22	107.87	105.91	104.63	106.96	105.09	105.11	105.16	106.21	103.88	105.48	106.56	105.5	104.91	105.46	105.5	105.66	104.81	106.33	106.24	104.98	105.89	106.13	105.85	106.96	106.46	105.13	106.92	105.57	106.08	104.87	105.92	105	104.65	104.69	107.08	105.46	105.72	104.93	105.89	106.41	105.46	106.3
106.44	107.21	106.76	106.05	107.76	106.51	107.66	106.57	106.53	107.23	106.33	105.73	106.7	106.85	106.47	108.28	105.92	107.37	107.87	107.55	106.36	106.58	107.46	107.17	105.2	106.93	106.39	106.71	106.67	106.42	108.43	105.12	106.05	107.4	107.39	107.96	106.82	107.59	107.5	107.53	107.59	106.69	107.36	105.91	107.55	106.26	107.62	106.99	106.43	107.12
119.33	117.08	118.46	118.92	117.31	117.27	117.1	118.11	117.16	119.92	116.53	118.44	117.49	117.18	118.55	117.85	117.42	118.72	116.39	117.17	118.27	116.32	119.01	117.33	117.67	117.36	117.38	116.69	117.96	117.01	117.48	116.71	116.08	118.21	117.49	119.02	117.49	117.41	116.64	117.27	117.21	118.2	118.31	118.02	117.3	117.55	118.83	118.31	117.46	118.75
111.88	109.31	110.35	111.31	110.13	110.32	109.93	109.91	109.47	111.17	110.83	109.22	111.72	110.8	111.06	112.96	110.4	111.41	110.82	112.06	111.72	112.15	112.71	112.15	111.94	109.6	110.87	110.94	111.96	112.01	110.1	111.02	112.05	109.86	112.2	110.77	111.61	110.03	112.04	111.83	111.11	112.02	112.26	111.41	111.68	114.11	110.48	111.27	111.21	111.14
110.13	113.21	112.38	111.02	112.15	111.24	113.29	111.93	113.14	112.27	112.42	110.76	112.84	113.33	113.32	110.58	110.84	112.5	112.84	112.66	111.35	112.59	112.5	112.96	111.62	113.02	112.65	111.21	111.97	109.65	112.37	112.25	112.76	113.67	111.15	111.12	111.63	111.46	112.45	113.63	111.09	111.75	110.87	111.04	113.13	112.69	111.7	111.56	113.4	112.52
106.21	108.36	107.64	106.74	105.01	106.52	108.81	106.47	106.95	107.21	106.57	107.68	106.19	107.23	106.32	106.13	107.33	107.35	105.58	106.02	107.37	106.92	106.75	105.41	107.54	106.51	106.84	106.32	107.02	105	107.4	106.27	106.74	106.1	107.38	109.32	106.31	106.87	108.24	105.51	107.27	106.6	105.46	106.65	107.36	106.91	108.99	106.39	107.49	106.06
112.71	110.43	109.24	111.74	111.8	110.66	110.64	111.04	109.85	111.36	110.89	111.48	110.38	111.08	111.3	110.38	110.77	111.16	110.03	110.18	111.61	111.53	111.34	112.41	112.09	111.17	111.4	110.06	109.43	111.13	110.22	111.98	110.41	111.89	108.98	109.66	109.49	112	111.66	110.7	109.42	110.11	109.04	111.8	111.25	110.93	110.62	110.17	112.54	111.28
112.98	112.84	113.25	112.7	110.78	112.94	110.27	112.53	111.62	110.66	112.93	112.97	112.75	112.87	111.72	111.41	110.3	110.73	113.31	111.23	110.48	111.46	111.06	112.13	112.47	111.41	110.74	111.68	111.65	109.72	112.5	110.78	111.99	112.37	111.62	110.81	112.15	112.88	113.49	111.69	112.46	112.72	113.1	111.44	111.57	112.18	113.41	111.62	111.65	113.72
111.47	110.81	112.24	111.66	111.79	112.09	111.42	111.82	112.01	111.24	112.24	112.82	112.74	112.45	113.22	113.13	113.14	111.96	111.21	110.84	112.97	111.69	112.26	111.64	111.34	110.63	112.16	111.49	113.69	111.07	111.94	113.75	112.26	111.3	111.95	112.74	110.86	111.65	112.78	111.73	112.48	111.82	111.72	111.72	112.92	112.28	112.12	111.65	111.38	112.39
105.22	107.2	105.18	105.81	106.59	105.65	105.86	106.49	105.73	107.35	106.3	106.35	106.17	106.88	106.94	106.18	106.73	105.55	105.22	106.79	106.57	106.25	105.88	106.48	105.57	106.46	105.56	105.52	104.78	105.62	107.06	106.31	106.66	105.67	107.46	106.37	104.52	105.99	107.02	106.01	106.52	106.68	106.22	105.44	106.07	105.89	105.65	105.97	106.98	105.72
112.11	110.43	110.62	111.83	111.05	112.83	112.79	111.67	111.95	112.99	112.73	112.69	112.51	111.06	111.92	112.22	114.07	110.49	112.15	111.69	111.46	111.79	111.5	112.18	110.68	112.79	110.93	112.1	110.75	113.24	113.62	112.07	111.22	111.23	112.09	111.66	112.22	112.89	112.76	111.92	111.4	112.28	112.3	110.43	111.94	111.45	112.06	112.9	110.6	112.16
103.84	106.76	106.07	104.55	106.7	107.02	105.5	106.23	104.17	104.91	105.96	106.13	105.83	105.73	104.78	104.86	103.85	105.26	107.84	106.38	106.63	103.61	106.82	104.93	105.37	105.89	105.49	104.89	105.21	105.63	106.59	105.28	105.55	105.78	105.32	104.56	106.56	105.31	106.51	106.07	105.29	105.93	104.79	105.46	105.37	104.58	105.45	104.97	105.5	105.26
98.539	98.302	98.092	99.42	99.886	101.17	98.803	99.491	100.44	99.169	99.736	99.138	99.415	99.588	101.17	100.51	100.08	99.776	99.838	98.893	98.822	100.02	99.476	98.173	99.93	101.45	99.664	100.79	100.67	99.532	99.639	100.57	100.81	97.218	100.16	101.08	99.589	99.619	99.176	100.94	99.915	102.01	99.518	100.11	99.205	100.05	101.47	97.608	100.65	99.969
106.63	104.43	104.42	105.26	105.02	104.8	104.99	104.42	106.28	106.5	106.89	105.47	105.85	104.77	105.27	104.9	106.17	106.52	105.16	105.31	106.4	106.39	105.95	105.02	106.53	106.25	106.53	104.97	105.88	105.12	104.79	105.7	104.8	105.39	104.12	104.27	105.38	104.61	105.6	107.74	106.7	106.67	106.08	104.76	104.1	104.96	105.41	107.11	104.85	106.39
105.04	105.63	105.68	105.35	106.54	105.47	106.12	105.04	106.21	106.3	105.8	106.7	106.5	106.85	107.13	105.93	106.14	105.96	106.27	105.71	105.78	105.74	105.84	106.39	106.53	106.54	105.2	105.36	106.79	104.68	105.47	104.98	105.55	106.7	106.03	106.21	105.23	104.75	105.03	106.12	106.25	105.72	106.39	106.51	106.7	105.58	105.83	104.32	105.27	106.52
106.15	105.99	105.18	106.43	107.62	105.91	106.46	106.49	105.62	105.59	105.55	105.67	105.96	105.17	105.17	106.26	106.59	105.32	105.12	106.38	107.34	105.66	105.34	107.44	107.06	107.39	106.92	106.06	105.9	107.18	105.03	105.57	104.27	106.05	106.78	106.59	106.47	105.37	106.38	106.46	107	106.84	108.4	106.81	106.2	105.17	108.16	105.01	106.02	106.46
104.83	104.91	103.95	103.26	103.03	101.7	103.65	104.49	103.25	104.76	104.7	104.07	103.86	103.74	106.02	103.33	102.98	104.4	103.07	103.99	103.1	105.61	102.66	105.31	103.79	104.48	103.92	104.49	103.77	103.85	104.9	104.9	104.87	104.41	105.68	103.49	103.98	105.68	104.19	104.14	104.42	104.75	104.88	103.39	103.52	102.92	104.03	103.93	103.4	104.7
105.63	105.65	106.51	107.29	106	105.61	106.71	106.47	106.77	104.8	105.29	106.51	105.75	106.35	104.83	105.86	106.85	105.49	106.31	105.51	106.67	105.49	105.62	106.88	106.37	107.75	106.43	106.53	107.52	107.21	105.72	106.25	102.95	105.88	105.33	105.91	105.18	106.01	106.54	105.54	104.57	106.04	105.81	106.82	106.64	104.78	105.13	104.93	106.33	105.02
116.1	117.72	116.02	116.12	115.26	115.76	117.67	114.91	117.71	115.16	115.58	115.34	115.24	116.69	117.02	116.68	118.87	117.11	115.18	116.23	116.42	115.37	118.2	115.55	115.52	115.44	113.93	116.7	116.79	115.49	116.82	116.09	117.26	113.66	116.92	116.9	115.47	116.71	115.72	115.54	115.4	117.47	116.98	115.7	114.96	117.15	115.86	115.72	117.92	118.72
105.21	104.88	104.79	105.41	105.49	105.47	103.55	103.69	104.25	104.38	103.69	102.59	104.23	105.95	105.9	104.96	104.03	103.96	106.81	103.69	103.38	104.11	103.41	106.56	104.01	106.14	104.52	103.36	104.62	103.91	105.4	106.13	104.15	103.77	104.42	104.86	102.68	104.06	105.45	104.31	104.51	105.09	105.33	103.9	105.8	105.63	102.59	104.83	104.37	104.09
111.19	112.18	112.21	113.78	111.59	112.33	110.86	113.08	110.96	111.44	111.92	111.83	109.86	112.91	110.8	110.35	112.26	110.61	110.87	111.31	111.36	112.44	111.69	112.63	111.78	111.2	111.27	110.91	113.1	113.51	111.63	111.18	111.07	111.09	110.97	111.18	112.46	111.8	111.94	111.12	111.44	111.66	111.15	113.17	112.19	112.05	111.31	111.29	111.91	112.57
105.12	104.63	106.02	106.43	106.39	105.76	107.19	104.65	104.65	106.04	105.33	107.07	106.48	105.8	106.82	106.86	106.22	105.84	105.27	106.95	104.93	106.98	105.53	105.84	106.1	106.96	106.11	107.6	105.59	106.02	104.83	106.49	107.77	106.76	105.13	106.46	105.57	104.07	106.05	106.43	106.97	106.61	105.92	105.97	105.36	106.4	105.73	105.11	105.15	105.25
104.32	104.67	104.84	104.45	104.92	103.8	104.54	105.64	105.37	104.25	104.82	104.3	102.75	105.02	103.72	105.62	104.86	103.57	104.55	104.9	105.38	104.11	103.77	105.53	105.13	105.65	104.65	104.71	106.03	106.1	107.06	105.04	106.14	104.92	104.94	105.16	106.03	105.03	106.4	104.94	105.01	105.02	105.72	105.34	104.87	105.47	106.37	105.17	104.85	104.12
111.35	108.89	109.93	109.62	109.55	109.99	111.03	109.78	110.57	111.35	110.45	110.08	109.16	110.19	109.3	111.14	110.48	108.89	110.34	110.17	109.68	110.2	110.1	110.72	110.16	110.46	109.46	109.45	108.45	110.67	110.87	109.48	107.69	110.03	108.32	110.07	110.14	110.58	110.42	108.99	109.31	109.15	109.93	108.55	109.57	108.5	108.64	110.72	110.49	108.85
111	111.33	112.07	110.88	111.33	112.27	111.22	111.48	112.62	111.36	110.78	112.21	111.92	111.16	111.96	110.51	109.8	111.11	110.98	111.18	110.64	111.45	111.47	109.68	110.48	111.15	111.38	113.44	110.26	111.04	111.56	110.84	111.41	111.91	112.04	109.96	112.83	111.98	111.19	111.66	112.12	110.16	109.88	110.93	110.07	111.04	111.62	109.87	110.44	112.76
110.89	111.32	111.08	111.65	111.58	110.12	110.51	111.42	110.57	111.7	111.68	111.4	109.48	109.63	112.43	110.5	111.45	110.84	110.12	109.31	110.98	111.15	110.83	111.22	110.73	111.31	109.85	110.08	112.04	110.85	111	111.5	111.25	111.39	111.81	111.46	109.69	109.93	109.44	108.98	109.52	111.32	110.19	110.9	110.77	109.95	112.83	111.85	110.66	110
111.62	111.72	112.02	112.01	112.24	111.29	112.64	112.35	111.27	110.64	112.22	111.25	111.97	111.89	110.74	110.53	110.25	110.62	110.29	109.96	111	111.69	110.02	110.6	112.41	110.69	112.33	112.18	110.91	110.3	109.7	111.9	112.5	110.52	110.6	110.47	110.35	111.14	110.15	110.34	111.57	110.14	111.38	110.97	110.75	110.38	111.09	110.97	111.19	109.76
106.44	105.45	105.56	105.98	104.53	106.45	106.59	106.28	105.55	104.83	104.86	106.58	104.89	105.48	104.75	106.27	105.51	106.21	105.44	104.98	104.56	105.6	107.04	107.39	105.94	105.44	106.58	105.89	105.35	106.24	105.41	105.03	105.67	106.44	105.88	106.49	106.58	103.7	106.11	106.39	103.63	102.42	105.4	105.35	105.49	106.92	105.86	104.64	104.73	104.88
105.3	104.6	104.57	103.38	105.2	106.11	105.27	105.45	106.22	105.49	104.39	106.55	104.8	104.29	106.57	105.23	105.23	105.63	104.49	104.94	106.53	105.08	106.1	105.62	104.69	106.49	105.1	105.97	105.7	104.75	105.79	105.02	105.68	105.24	105.58	106.82	103.11	105.5	105.98	105.34	105.74	104.82	104.29	103.91	105.86	104.97	104.79	104.52	106.7	105.05
109.75	108.71	109.66	110.78	110.33	109.51	109.01	109.4	110.64	111.54	109.93	108.75	108.98	108.9	110.11	110.05	109.15	109.56	108.88	109.1	111.59	109.22	111.05	108.76	109.4	109.86	109.51	109.1	110.25	110.01	109.44	108.79	108.68	109.77	108.71	108.77	109.69	110.05	109.66	109.38	109.81	111.04	110.94	110.38	110.31	109.91	109.8	110.17	110.93	110.37
104.39	104.97	105.52	105.27	104.74	105.39	104.36	102.77	105.42	104.57	104.5	103.73	104.41	103.48	105.07	104.68	103.73	103.53	103.33	105.02	104.61	104.27	104.85	105.09	105.25	105.06	104.85	104.71	103.59	104.87	104.75	105.59	105.99	104.62	104.68	104.04	104.74	105.95	104.79	104.5	103.76	104.9	104.99	104.59	104.32	104.92	102.41	104.11	104.59	105.88
106.28	105.14	107.16	105.46	107.15	105.87	107.76	104.7	105.5	104.45	104.72	103.91	108.69	104.69	106.3	105.86	106.67	105.49	104.53	104.44	105.82	105.49	106.28	105.87	105.12	105.15	105.86	105.81	106.54	104.57	105.36	107.92	107.15	106.83	108.17	105.4	107.15	105.9	105.79	105.93	106.84	105.85	105.9	107.05	105.85	106.5	106.67	104.69	106.36	105.51
111.35	112.28	111.76	112.1	110.56	110.97	112.51	111.33	111.42	111.46	111.24	111.52	113.26	110.47	112.27	110.71	111.51	111.76	110.46	111.06	112.1	111.28	111.58	111.69	111.71	112.33	110.59	112.23	110.34	110.53	111.54	110.73	110.41	111.33	110.89	112.62	111.49	111.39	111.95	111.65	111.81	110.64	111.59	110.87	111.12	111.41	112.01	112.61	113.87	111.53
98.327	96.572	100.24	100.26	99.949	98.626	100.79	99.184	99.33	99.652	99.509	100.46	99.226	100.53	99.618	100.65	99.775	101.18	100.92	99.199	100.42	99.601	99.37	99.399	101.08	98.684	99.091	100.38	99.805	100.72	100.32	99.825	100.15	98.972	98.836	100.34	99.64	100.42	98.769	100.46	101.96	99.97	99.677	99.828	98.254	100.38	99.053	99.398	98.264	100.58
107.04	106.38	105.79	105.7	106.83	107.36	104.91	106.42	105.34	106.67	106.73	107.74	105.98	106.46	107.1	105.1	107.27	106.48	105.36	106.74	105.56	106.61	105.76	106.36	105.64	106.03	105.68	106.52	106.04	105.76	106.36	107.16	106.45	106.02	105.3	105.97	105.7	106.12	107.3	106.41	108.65	104.81	105.47	105.48	105.55	106.05	106.16	106.51	104.86	106.34
106.53	105.08	105.23	106.75	107.28	108.6	107.63	106.89	106.59	106.31	106.95	104.5	106.26	107.79	105.5	106.78	106.92	106.15	108.38	106.12	107.59	107.43	106.95	107.49	107.3	107.09	106.45	105.04	105.87	107.88	107.44	105.9	106.11	106.32	106.18	106.21	106.23	106.93	108.71	105.87	107.5	106.36	105.53	106.33	106.81	106.6	106.35	107.76	106.84	105.63
111.55	112.18	112.22	110.48	110.44	109.69	111.47	111.11	111.16	111.07	111.22	112.82	110.5	110.6	111.19	110.67	111.85	111.91	110.94	112.4	110.84	112.51	111.82	111.51	110.96	111.33	110.73	113.51	109.41	112.84	110.21	112.72	112.25	111.95	111.08	110.88	111.48	112.27	112.39	110.56	111.9	110.95	112.4	111.66	111.44	111.72	109.77	110.98	110.35	110.9
110.55	110.49	107.88	110.37	110.22	110.61	109.21	111.14	109.57	111.04	108.81	108.7	109.61	109.44	108.5	111.39	110.14	110.72	110.01	111.18	110.56	110.37	108.72	109.4	111.55	111.58	109.8	109.51	108.31	111.77	108.95	110.25	109.53	111.07	109.83	110.97	110.5	110.02	111.62	110.32	108.25	109.9	111.45	109.5	110.41	111.41	110.87	109.98	109.9	109.7
110.06	110.18	109.47	110.04	109.6	111.5	109.93	109.9	110.84	112.02	109.18	110.85	110.47	109.38	109.93	111.82	109.78	110.83	111.07	109.62	107.91	110.4	110.1	110.01	111.02	110.75	110.78	108.66	111.53	111.18	111.03	108.23	109.24	109.89	109.25	111.25	110.96	108.61	111.14	110.09	109.66	109.86	111.17	109.83	109.1	111.52	109.34	111.6	111.67	110
105.81	103.82	105.58	104.02	105.78	105.92	104.79	103.71	105.67	104.78	106.23	105.39	106	106.08	105.82	104.21	105.9	104.68	104.62	106.13	105.62	105.55	106.09	104.56	104.29	105.77	105.02	106.57	105.14	104.22	105.47	105.35	104.21	105.67	105.5	106.11	104.42	105.09	106.68	105.99	105.58	105.36	105.25	104.83	104.67	105.26	105.8	106.3	106.67	104.13
104.88	104.34	105.62	104.17	102.83	104.37	103.5	105.52	104.93	103.09	102.57	105.73	104.62	104.71	102.84	104.85	105.45	104.23	104.47	102.54	104.6	104.36	103.64	104.46	105.14	104.37	105.31	103.98	104.22	102.88	104.74	103.2	105.45	102.76	104.02	104.35	105.05	103.05	102.46	103.11	104.16	105.8	102.73	102.96	103.75	103.35	102.14	102.72	105	103.29
111.7	110.5	110.2	110.77	110.38	111.08	110.88	108.67	108.81	111.27	110.33	109.86	109.65	110.49	109.66	110.25	109.57	110.48	109.98	110.44	110.77	109.78	109.69	109.85	110.49	110.21	111.79	111.3	109.58	111.74	111.83	111.72	110.79	109.79	110.91	110.03	111.86	109.77	110.42	111.59	111.39	110.46	111.03	110.33	110.9	110.58	110.04	110.08	111.24	111.28
102.55	105.52	105.83	106.06	105.19	103.88	104.69	104.23	105.52	104.15	103.76	104.38	105.54	104.87	105.59	104.83	103.84	105.96	105.51	104.54	106.88	103.95	103.76	105.28	103.98	105.16	103.87	104.23	104.17	104.25	106	103.47	104.29	102.73	105.88	104.01	104.91	104.84	105.11	105.33	104.22	105.48	104.63	105.92	103.76	106.37	103.76	104.37	104.54	104.63
105.6	108.88	104.76	104.62	105.99	106.17	107.3	106.12	105.04	106.26	105.98	106.79	104.67	106.66	105.96	106.41	105.66	107.69	104.52	105.92	103.88	105.75	103.65	105.23	106.25	105.65	105.83	106.62	105.23	104.54	105.27	106.23	105.9	104.83	104.98	105.09	105.84	106.33	104.89	106.23	105.9	105.71	106.03	103.93	103.94	105.94	104.99	105.52	105.61	105.3
104.81	105.19	105.51	103.74	105.47	105.55	104.92	105.62	105.38	106.66	105.59	104.98	104.33	104.66	105.16	105.12	106.18	105.01	101.6	106.32	102.65	105.98	103.91	104.63	105.55	104.87	105.52	105.18	105.5	104.82	104.69	104.4	104.2	107.93	106.09	105.37	105.49	104.79	105.15	104.35	105.21	105.09	103.89	104.62	105.19	104.64	103.82	106.45	105.58	104.67
98.834	101.3	99.916	100.36	100.03	99.339	100.72	99.346	99.646	99.896	100.23	99.763	99.196	101.53	101.42	99.259	100.05	99.359	98.472	98.635	99.813	99.99	101.13	101.66	99.942	98.982	99.032	99.875	99.654	98.5	99.501	99.713	98.997	102.01	99.62	97.98	100.44	99.667	99.982	100.36	99.438	99.518	99.908	99.077	100.25	100.32	100.39	99.76	100.01	100.52
105.43	106.77	103.91	106.16	104.08	105.8	106.54	105.42	104.59	105.78	104.44	106.27	105.83	105.61	105.55	106.52	104.27	104.99	103.43	105.73	105.78	105.36	105.23	104.81	106.65	105.73	104.76	105.36	105.99	105.35	106.05	104.87	104.74	107.24	105.33	105.6	107.1	103.25	104.11	105.37	106.15	103.62	105.51	105.76	106.58	106.42	105.24	105.04	104.3	104.39
99.495	99.59	99.94	100.1	100.78	102.69	101.16	99.848	100.13	100.57	102.34	100.36	100.89	102.46	101.48	99.967	101.32	99.771	100.85	99.569	99.87	101.38	100.14	100.09	100.78	100.34	100.45	99.58	100.7	100.27	101.58	99.689	101.64	102.58	99.922	101.9	100.61	102.25	100.73	100.47	100.18	102.38	101.66	100.85	100.22	100.26	100.62	100.68	101.94	102.46
111.08	110.97	111.45	111.85	113.3	112.78	112.66	111.57	111.35	112.92	111.43	113.2	110.94	111.47	111.76	112.47	112.67	112.97	112.26	112.6	113.22	111.97	113.17	114.05	112.5	112.44	111.75	111.36	112.13	110.99	112	112.72	110.5	113.2	111.54	113.27	111.92	111.96	111.83	111.48	113.65	112.15	111.88	112.7	110.45	111.75	111.84	110.61	111.77	111.65
105.63	106.77	105.96	105.89	106.56	105.09	106.28	104.83	105.93	104.53	104.7	106.38	107.67	107.3	106.06	106.81	105.03	107.3	107.42	105.43	106.01	105.2	105.03	105.15	106.46	107.39	106.15	106.95	105.53	107.88	106.29	105.47	106.27	107.57	105.38	105.41	106.93	106.28	106.4	106.23	106.8	106.05	105.7	105.69	107.68	105.08	106.49	105.24	105.49	106.26
104.44	106.13	106.32	105.68	104.82	107.01	105.63	107.14	106.99	107.1	105.92	105.8	105.45	107.47	106.93	107.55	107.68	106.49	105.91	106.24	106.14	107.22	107.75	106.6	105.72	106.6	106.72	105.68	107.43	107.09	106.1	107.38	106.81	104.69	106.63	105.61	107.46	106.54	107.07	106.13	105.48	106.46	106.7	106.75	105.75	105.4	106.69	106.26	107.15	107.36
112.7	113.69	112.46	112.81	112.66	111.69	111.11	111.54	111.71	111.27	110.16	111.23	110.92	111.82	113.72	111.14	111.91	109.8	112.54	112.24	112.42	111.79	112.66	111.5	111.63	113.24	113.08	111.89	111.15	111.36	111.62	109.98	111.46	110.63	109.8	112.18	111.59	111.79	111.82	113.07	113.54	110.71	110.88	111.96	112.46	111.69	112.13	111.99	111.97	112.83
110.86	110.59	111.73	111.25	109.4	110.57	111.58	109.43	112.07	109.26	110.45	112.79	110.76	110.41	110.71	111.03	110.35	111.29	111.79	110.35	110.76	111.57	110.57	111.28	111.24	110.8	110.54	111.37	111.6	111.39	111.11	111.21	111.45	112.15	108	111.86	111.22	111.93	110.36	112.07	109.74	111.97	109.78	110.61	110.97	111.89	111.75	111.99	111.7	111.58
105.59	105.78	106.08	105.44	106.04	105.78	104.93	104.63	104.99	106.18	104.32	104.3	105.89	105.25	104.18	105.02	105.12	105.86	106.27	103.99	103.49	106.63	105.83	106	103.55	105.84	103.79	105.64	104.54	104.13	104.98	105.6	103.79	104.31	105.24	103.92	104.77	103.76	104.77	104.54	105.79	106.05	105.33	105.65	105.88	105.52	106.17	106.73	102.44	105.32
111.66	110.6	110.93	109.73	110.6	111.4	111.98	111.53	110.68	110.1	110.79	110.39	111	110.29	109.57	110.1	111.22	111.64	111.57	110.79	111.56	111.41	108.98	111.12	109.31	109.73	109.68	110.03	110.04	109.57	110.28	112.45	111.58	111.32	110.21	110.95	110.04	110.05	110.55	109.94	110.66	110.06	110.54	110.04	110.41	108.9	110.82	111.15	110.02	111.13
105.87	106.64	107.89	105.33	107.8	106.7	107.99	105.25	106.38	107.34	105.88	107.29	106.63	106.91	106.87	107.01	106.29	106.73	106.4	106.02	107.91	106.43	107.23	105.17	107.37	106.44	107.26	107.32	106.11	107.82	108.04	106.68	106.95	107.88	107.06	107.01	108.05	107.45	107.77	107.71	105.51	107.67	107.82	106.66	107.57	106.86	108.24	106.73	108.24	109.08
105.68	103.67	104.32	104.56	105.75	106.45	104.4	106.37	103.77	104.85	105.66	106.17	105.87	104.01	104.79	103.84	105.71	106.27	103.51	105.62	105.72	105.28	104.94	105.27	104.79	103.91	104.47	104.62	105.12	105.03	106.13	106	104.11	106.06	104.84	106.34	106.95	104.53	104.59	105.05	105.79	104.79	105.01	106.27	106.13	105.65	105.84	104.16	103.75	105.48
101.5	100.01	100.6	102.41	99.881	100.12	98.512	99.569	100.22	101.12	99.213	99.683	99.123	99.408	101.04	99.815	100.36	100.48	100.1	99.698	100.1	99.483	100.28	99.648	99.887	100.33	101.22	101.36	101	99.702	99.461	99.991	98.438	100.73	99.542	101.06	100.14	99.901	100.25	99.558	101.3	100.42	100.33	100	99.711	100.75	101.22	98.571	98.73	99.321
105.26	104.82	106.62	105.73	106.18	108.29	106.21	108.16	105.9	107.2	107.81	107.33	107.06	106.88	107.57	105.39	107.32	105.86	105.01	105.5	107.45	107.36	106.3	106.6	108.21	107.47	107.61	106.18	107.36	106.51	106.59	107.23	105.73	106.27	104.82	106.76	106.47	106.93	105.62	106.17	107.34	106.38	106.86	106.86	107.15	106.38	106.3	107.09	106.85	105.54
117.94	117.71	116.97	117.67	118.36	117.75	116.85	116.62	118.43	117.44	116.22	118.7	118.07	116.8	117.57	116.48	115.88	117.55	117.21	116.38	118.37	116.94	118.17	117.5	117.28	116.45	117.06	116.87	117.09	117.02	118.47	118	119.39	118.31	117.91	117.99	118.66	118.89	117.21	118.89	117.97	117.8	117.34	118.06	115.9	117.17	119.16	118.95	117.65	118.43
102.99	104.16	104.03	103.85	103.58	103.82	104.82	104.17	105.27	103.67	103.59	105.35	105.28	103.39	104.7	102.09	104.81	106.85	106.14	103.02	104.57	103.34	104.47	104.62	106.2	104.55	104.22	103.77	103.78	103.55	104.5	103.81	105.44	103.79	104.03	103.04	106.04	103.37	104.33	103.95	105.86	104.65	104.2	105.35	104.68	105.37	104.3	106.5	104.41	103.04
113.65	112.79	113.66	111.89	112.75	114	113.84	113.25	112.81	113.29	113.51	111.76	109.91	111.42	112.48	111.1	112.12	113.84	112.63	114.36	111.34	112.45	110.72	111.4	111.79	111.79	112.13	114.28	112.89	113.67	112.02	113.85	113.6	113.35	111.25	113.52	112.88	113.86	112.26	114.11	112.92	113.04	114.43	114.15	110.82	112.28	112.85	112.27	113.21	111.06
111.29	111.38	111.09	111.6	111.09	110.54	110.4	110.35	112.91	111.28	110.02	110.14	112.08	112.92	111.09	111.82	111.81	111.46	111.31	111.18	110.83	112.36	110.53	112.12	111.39	111.61	111.6	111.26	111.07	110.38	111.67	111.25	111.09	112.62	112.15	113.2	111.35	109.96	112.9	111.25	112.09	111.95	111.31	111.37	111.77	111.31	112.72	110.78	110.72	111.45
106.52	104.6	106.27	103.75	106.31	105.23	105.73	105.26	104.66	105.68	105.07	104.62	104.29	105.76	105.7	104.64	105.33	107.09	104.2	106.31	105.13	105.66	102.68	107.11	104.88	104.66	107.63	105.86	105.77	105.65	106.03	105.4	104.86	104.56	105.71	106.93	105.05	106.19	104.69	104.86	105.35	105.99	106.96	106.35	106.44	106.35	105.13	105.46	103.68	104.89
109.53	110.28	111.67	110.01	108.6	110.18	111.43	111.33	110.87	110.52	110.25	110.45	111.2	110.11	112.34	110.56	110.99	110.44	112.99	109.02	109.87	110.84	111.49	109.31	110.05	110.92	110.52	112	109.74	111.63	109.53	111.34	110.72	109.98	108.89	109.29	109.54	111.13	110.13	110.31	111.22	110.57	109.78	111.87	110.36	108.91	110.46	110.81	110.85	109.96
103.58	103.36	104.35	107.22	104.06	103.02	105.15	105.44	104.32	103.83	104.95	103.54	105.18	105.55	103.92	104.28	104.53	105.14	104.77	102.07	104.99	104.85	103.77	103.72	105.3	103.88	104.72	104.32	104.76	104.75	104.56	104.38	104.12	105.89	105.84	105.36	106.08	105.31	104	104.59	103.89	104.71	104.07	104.47	104.26	105.36	103.12	102.82	104.25	103.69
101.23	100.82	99.588	99.883	100.27	100.17	98.845	100.98	99.002	99.409	100.7	99.41	100.65	99.905	97.922	100.93	99.672	101.11	99.306	100.42	99.302	98.752	99.752	100.07	102.32	98.488	100.42	102.07	99.952	100.99	100.79	98.604	99.224	99.745	98.976	96.189	100.64	99.531	98.852	99.356	100.75	99.991	99.459	99.591	99.211	99.753	100.19	98.378	99.106	99.929
112.24	111.22	112.66	110.49	111.31	110.47	111.7	112.22	111.95	111.08	112.35	113.27	113.27	113.28	112.24	112.18	112.44	111.45	113.65	113.38	111.48	111.52	112.68	112.57	111.17	112.53	112.82	110.88	112.54	113.73	113.48	110.13	110.72	112.65	111.73	110.84	112.78	112.51	112.29	112.63	110.53	111.88	112.68	113	111.74	113.43	110.64	111.58	112.34	111.92
109.08	110.7	107.35	109.01	109.8	110.68	110.91	110.65	110.86	108.71	110.15	108.15	110.23	109.5	109.67	110.34	109.56	110.26	110.06	110.08	108.79	108.77	110.97	110.99	110.15	109.66	110.95	111.21	109.05	110.72	109.61	110.16	110.5	109.9	109.72	109.73	109.7	108.13	110.61	109.86	109.91	109.23	110.52	107.68	110.33	110.68	110.21	109.74	108.96	110.17
101.67	100.15	100.25	100.59	99.605	100.11	101.04	101.34	99.782	100.73	99.822	99.189	99.77	100.08	101.95	100.53	100.99	99.704	101.31	101.17	101.17	100.04	101.96	101.72	101.14	101.64	100.34	100.62	100.49	99.752	100.44	98.339	101.46	101.41	101.2	101.58	100.77	100.99	100.4	100.35	99.558	101.06	99.998	99.851	99.517	99.693	102.37	101.38	100.47	100.33
112.86	112.85	112.63	111.28	112.07	112.7	111.86	110.17	112.5	111.4	113.86	111.49	110.38	112.61	112.27	111.82	110.21	111.21	111.57	112.1	111.25	112.75	111.27	110.7	112.45	112.17	111.6	110.84	111.66	110.74	111.82	112.19	111.96	112.9	111.67	111.51	113.02	110.32	112.91	110.84	112.04	111.56	111.77	112.83	112.96	112.07	112.59	112.06	111.81	110.59
107.03	104.65	106.21	103.95	106.71	106.96	106.43	107.35	106.03	105.63	105.25	106.29	105.88	106.87	106.24	106.28	106.06	107.07	105.86	103.35	105.77	105.83	105.4	106.25	105.98	105.36	105.8	105.39	106.24	103.96	106.71	106.15	106.19	105.28	105.1	106.37	106.68	107.04	105.78	106.38	105.21	105.3	105.53	104.9	106.25	106.15	105.96	105.26	105.38	105.46
111.12	111.19	111.77	111.69	111.24	110.64	110.75	111.52	110.25	111.68	111.15	111.56	112.1	112.21	112.19	112.37	110.77	110.9	109.69	111.26	112.14	110.6	111.34	112.11	110.7	111.3	110.94	110.25	111.4	110.68	111.59	111.19	111.89	112.44	111.61	110.68	111.98	110.85	109.89	112.16	110.72	109.62	111.3	112.28	111.24	110.55	110.91	112.11	109.21	111.8
113.57	112.09	112.34	112.6	111.37	112.44	111.81	112.65	112.18	112.54	110.31	110.9	112.16	112.58	110.28	111.88	111.84	112.53	112.77	111.24	112.46	110.38	111.22	112.93	112.64	112.38	112.28	111.04	111.94	111.85	111.17	111.55	112.58	110.64	110.68	112.34	113.29	110.77	111.9	110.27	112.28	112.94	111.63	110.85	110.95	111.8	112.15	110.71	113.99	111.46
105.91	105.07	104.22	105.18	104.69	104.79	104.4	103.57	105	104.41	104.59	104.7	104.67	103.84	104.46	105.51	104.74	104.3	104.46	103.37	104.32	103.63	104.1	104.72	103.82	104.5	105.43	104.09	103.81	104.7	104.89	104.89	106.26	103.59	104.64	104.44	106.16	104.07	105.79	104.53	103.97	104.1	104.23	103.86	104.49	104.75	104.64	104.27	102.07	104.79
105.73	105.09	105.94	107.47	107.38	105.64	106.58	106.87	105.75	106.74	104.9	105.38	107.46	106.12	105.69	105.65	105.95	107.62	106.55	106.24	107.46	107.2	107.63	107.65	105.69	106.67	107.9	107.33	104.5	106.56	106.57	107.95	107.21	106.43	106.35	105.68	106.08	105.7	107.84	106.68	106.01	106.38	105.62	107.34	108	107.29	106.43	106.48	105.24	108.18
101.23	101.49	101.57	99.397	100.74	100.75	100.11	101.09	101.11	99.133	100.88	101.62	101.28	99.844	101.05	100.93	100.07	101.81	102.89	101.12	102.26	101.35	102.04	101.17	101.08	99.946	100.91	100.78	101.16	100.74	98.82	100.6	100.42	99.885	100.33	102.1	101.11	101.06	99.757	102.53	100.07	101.58	101.15	100.86	101.33	101.3	100.79	99.958	100.75	100.05
105.9	104.98	104.91	105.06	105.82	106.05	106.73	104.92	102.49	105.41	106	103.83	106.23	105.41	105.64	104.41	105.41	105.73	104.86	105.64	107.24	105.45	105.34	105.14	105.7	105.91	104.8	104.27	104.73	105.63	106.44	103.97	106.66	105.75	104.03	103.2	103.83	104.69	105.61	104.79	105.92	104.35	105.43	104.38	106.82	105.09	105.07	103.59	103.62	106.25
104.94	105.34	105.64	105.08	105.38	105.38	105.92	103.96	104.41	104.57	104.52	102.44	103.33	104.26	104.62	103.87	105.32	104.64	104.43	105.73	103.44	106.02	104.53	106.01	104.69	105.22	104.5	105.89	105.02	106.53	104.86	105.49	105.59	104.93	104.96	105.88	105.01	104.31	104.41	103.11	105	106.51	103.07	105.28	105.08	105.08	103.68	103.71	105.09	106.64
106.47	105.43	103.94	103.55	105.53	106.07	106.04	106.13	104.93	106.07	104.32	104.95	103.87	103.8	106.84	104.49	105.71	106.33	104.71	105.33	104.93	106.32	107.89	105.07	105.77	103.95	105.56	104.88	105.68	105.8	105.1	105.79	104.32	104.29	105.38	104.87	104.89	106.51	106.04	104.99	105.56	107.94	103.4	104.76	105.85	106.12	105.77	105.63	104.85	105.69
104.5	105.85	107.21	107.49	106.29	106.38	106.47	104.9	104.59	107.94	107.54	107.57	106.77	107.73	106.19	105.98	105.71	105.31	107.1	107.63	107.44	106.27	106.3	106.86	105.72	105.2	104.88	105.06	105.36	107.28	106.53	106.67	105.28	104.97	106.62	103.84	104.7	104.54	107.02	107.28	107.78	106.3	107.04	105.07	105.39	107.13	105.29	106.98	107	106.73
105.83	107.03	103.45	106.54	104.56	106.84	105.85	106.09	106.53	104.51	105.65	105.23	104.39	105.4	105.67	106.13	106.32	105.46	106.2	106.62	105.69	103.99	105.46	105.88	104.64	105.21	104.75	105.81	104.86	105.66	105.23	104.93	104.74	106.27	104.35	103.98	104.91	105.14	104.53	104.6	104.43	104.89	106.2	104.98	105.46	104.77	104.22	106.37	106.97	104.99
106.25	106.26	106.05	105.07	106.81	105.9	107.75	105.15	105.65	105.69	106.32	106.95	106.31	104.97	105.42	104.18	106.59	106.09	106.26	105.8	105.55	105.73	106.15	107.27	106.73	106.86	107.24	107.22	106.25	106.14	105.33	106.34	106.51	105.46	106.41	105.81	106.1	105.72	107.35	107.27	105.46	106.59	105.16	106.81	106.78	105.38	106.01	106.99	104.56	104.72
109.61	109.67	109.04	109.99	111.26	110.56	110.98	109.65	111.21	110.43	108.93	111.03	109.62	109.52	109.68	110.27	109.81	110.25	110.07	109.72	110.85	109.93	110.68	110.11	110.67	110.46	109.31	109.21	109.92	109.84	108.55	112.08	109.2	108.85	109.62	109.78	109.82	109.83	110.03	110.59	108.78	108.83	109.95	107.16	109.94	110.71	108.83	111.35	109.79	109.56
105.61	103.93	102.97	104.12	103.92	104.48	103.68	104.18	104.11	104.52	103.1	105.27	102.89	103.55	103.87	105.94	104.49	103.37	102.35	105.36	104.29	103.38	104.19	105.11	105.03	104.45	103.17	104.09	103.58	102.9	104.1	103.2	102.55	105.13	104.84	103.78	104.86	103.24	104.06	103.74	104.29	102.75	103.87	105.27	103	103.61	102.81	105.93	104.39	105.06
116.08	116.81	114.17	115.95	117.07	115.17	115.6	115.85	117.15	115.91	116.35	114.76	117.43	115.46	116.9	114.97	116.81	117.47	117.05	116.7	115.51	116.68	115.86	115.17	114.81	117.77	116.94	117.52	115.83	115.54	116.62	115.51	117.96	116.89	116.34	115.71	115.19	115.39	116.08	115.89	117.21	118.02	115.62	115.95	118.51	116	114.61	118.29	115.82	116.75
110.12	110.27	111.35	109.33	111.31	110.75	110.75	111.21	110.83	110.45	110.07	110.21	111.43	109.73	111.4	111.53	111.29	111.85	111.56	110.75	110.53	111.01	110.6	109.86	112.02	110.59	111.17	109.35	110	110.89	110.89	109.93	109.17	110.96	109.91	112.58	110.51	109.99	110.6	110.92	110.49	111.06	109.88	110.51	111.94	110.54	110.27	109.8	110.74	112.06
104.94	106.01	104.59	104.85	104.4	106.17	105.64	104.26	104.23	104.49	104.22	104.59	105.62	105.74	106.44	105.72	105.94	104.83	105.16	104.08	104.78	105.81	105.55	104.22	106.07	105.57	106.27	105.29	104.69	105.84	104.82	107.48	105.32	106.01	105.28	104.58	103.77	106.07	104.31	105.21	104.29	105.57	106.61	104.39	107.89	106.41	106.19	104.9	106.19	105.24
105.7	106.39	104.33	107.33	105.79	106.43	106.3	105.79	106.78	105.23	106.87	106.19	107.19	105.79	105.68	105.71	106.38	107.29	106.49	107.3	107.52	106.93	105.94	106.61	107.38	105.61	105.45	105.77	107.5	106.79	107.36	107.78	107.26	105.77	106.41	105.44	105.09	107.92	107.63	107	107.18	107.06	106.94	107.67	105.33	106.14	106.76	106.38	104.81	105.12
104.62	106.25	105.27	106.38	106.9	105.09	105.96	106.87	106.04	105.36	104.8	105.18	103.97	104.8	105.72	105.34	106.23	105.16	104.26	107.29	105.26	106.96	106.34	104.73	106.19	106.61	106.11	104.62	104.2	104.92	105.2	106.28	105.96	104.61	104.59	104.64	106.92	106.63	107.17	106.74	105.22	106.1	104.52	107.13	106.43	104.88	103.77	105.41	106.44	106.99
107.34	106.2	107.57	106.86	108.09	105.16	107.58	106.61	105.24	106.62	107.02	106.21	105.55	106.88	106.7	104.78	107.23	109.05	107.43	105.65	107.14	105.89	106.58	106.92	106.66	105.4	106.42	106.84	106.73	107.35	106.8	106.52	106.13	108.82	106.36	106.47	106.46	107.26	107.57	107.81	106.32	106.88	107.74	108.68	107.01	106.08	107.51	108.31	106.81	106.36
104.24	104.11	103.54	104.22	101.79	105.37	102.56	105	104.49	104	104.7	104.78	103.9	105.18	104.28	104.1	103.77	103.72	103.02	103.74	105.09	105.77	104.54	102.9	104.38	104.66	102.89	106.02	103.64	105.31	102.64	105.22	104.25	105.5	103.55	103.94	103.84	104.53	105.14	106.25	102.81	103.78	103.43	105.31	104.76	105.19	103.45	104.09	104.22	103.39
100.93	100.14	100.85	100.93	100.55	100.16	100.95	99.662	100.5	98.9	99.71	100.39	102.55	100.68	100.82	99.967	100.66	100.8	98.904	100.15	100.36	101.16	100.67	101.21	99.264	99.801	99.334	99.043	100.87	101.85	100.97	101.27	102.18	100.38	101.37	99.776	99.393	100.85	101.74	102.3	100.65	101.04	98.864	101.36	100.24	99.364	100.31	101.26	100.5	101.75
103.82	103.96	104.61	105.01	105.97	104.91	105.85	104.39	103.64	103.78	103.41	105.07	104.27	105.62	103.44	104.07	103.64	105.1	105.07	104.42	104.17	104.34	104.32	104.46	104.14	105.82	104.81	103.19	106.84	104.85	103.94	104.06	102.74	105.36	104.25	104.07	105.04	103.61	104.04	104.25	105.51	104.01	104.37	103.8	103.87	104.15	104.61	105.14	104.99	105.07
105.99	106.83	107.38	107.1	107.48	105.38	106.34	106.5	107.11	106.28	106.83	106.46	107.53	107.02	106.96	106.35	105.14	106.53	104.02	104.88	105.08	106.28	106.83	106.79	105.81	105.53	105.04	105.32	106.96	105.92	105.43	106.03	106.45	106.17	106.41	105.69	107.89	105.91	106.05	105.85	106.64	107.07	105.16	105.2	106.7	104.75	105.06	107.04	105.5	107.38
99.712	100.9	97.96	101.3	101.19	99.935	100.56	100.75	99.103	101.64	100.75	100.01	100.78	100.27	100.38	101.86	100.85	100.61	101.87	100.33	101.8	100.97	99.024	98.433	99.842	100.07	102.66	100.66	99.59	99.291	100.49	98.985	99.162	100.75	98.669	100.9	99.837	100.94	100.48	99.603	100.6	98.984	99.672	99.349	101.69	98.718	100.49	99.999	100.06	98.72
110.43	109.46	110.54	111.26	109.83	110.97	109.25	109.23	110.61	110.05	110.65	110.66	109.45	110.74	109.78	111.02	109.04	109.19	109.34	109.84	109.52	110.21	109.92	109.89	110.34	110.67	110.79	110.07	109.84	110.61	110.38	110.48	110.25	111.27	109.64	108.96	109.86	111.32	108.84	108.88	110.21	108.4	109.69	110.16	109.66	108.65	110.01	110.25	109.73	110.46
112.82	111.41	112.73	113.42	113.3	113.26	114	112.51	113.7	111.76	111.97	111.55	111.32	113.67	111.21	111.48	112.25	113.97	111.21	112.54	114.51	111.56	112.75	112.14	112.05	111.6	113.8	114.05	112.92	112.69	112.29	111.57	111.52	113.68	111.25	111.93	112.56	113.87	113.12	113.14	112.3	112.13	113.1	114.93	113.07	111.32	111.59	111.04	112.83	112.22
103.45	104.16	106	103.74	104.51	104.24	103.16	103.99	103.95	105.13	103.51	104.25	103.47	104.16	104.26	104.95	104.86	105.38	104.94	103.58	104.38	104.96	104.47	104.02	104.42	104.36	105.2	104.79	103.7	105.07	105.89	104.7	103.37	104.6	104.33	103.98	104.96	104.85	105.15	104.05	104.19	105.93	104.54	103.42	104.61	104.41	105.11	105.34	103.02	103.83
105.1	106.13	105.6	105.69	105.46	104.97	106.12	106.2	105.46	106.83	105.38	105.42	105.8	106.15	105.22	106.45	107.69	106.15	104.16	104.65	105.42	104.53	104.17	106.73	105.8	105.92	105.1	106.27	105.06	105.9	106.15	105.19	105.16	104.68	106.87	105.75	106.16	107.43	106.4	107.29	106.41	106.22	105.25	105.7	105.75	105.31	106.77	108.67	105.84	104.91
99.577	100.16	99.262	101.01	100.59	102.18	100.37	102.47	100.19	100.76	101.76	102.24	99.78	100.4	101.73	100.79	101.22	101.78	99.934	100.92	99.267	100.11	101.28	99.645	100.41	101.88	101.1	101.31	101.83	102.43	101.48	100.33	101.54	100.06	100.18	102.45	101.07	99.587	100.45	100.65	102.45	100.61	102.28	100.94	100.94	99.934	101.7	102.62	101.41	102.12
101.95	100.86	101.56	100.67	100.64	101.83	98.405	100.73	99.457	100.9	102.01	100.93	101.75	100.61	100.87	99.783	101.95	99.969	102.04	99.83	100.88	101.71	101.83	101.07	100.44	100.26	100.09	100.21	100	101.65	101.59	100.02	100.2	100.6	100.16	100.39	99.877	99.438	101.3	99.92	100.77	99.801	98.839	100.47	101.34	99.357	99.843	101.12	100.25	101.78
111.75	113.14	112.08	111.89	113.01	110.75	114.21	113.51	111.94	111.06	111.38	112.54	112.53	112.05	111.07	112.27	112.6	111.55	111.92	111.16	111.32	111.76	112.47	111.74	113.29	111.04	112.32	114.14	112.12	112.29	111.51	111.79	113.87	111.82	111.73	112.28	111.73	112.22	110.97	110.7	113.93	112.66	111.45	111.79	111.77	113.4	110.91	111.34	112.69	111.07
111.66	111.3	111.22	110.27	110.98	110.98	112.65	113.21	111.05	111.69	109.79	112.3	110.78	110.52	110.64	111.14	111.53	110.92	112.01	111.07	111.87	110.4	111.85	113.77	112.45	111.04	111.04	111.87	109.99	111.16	110.54	110.06	110.46	109.49	111.7	110.01	112.13	111.1	112.11	111.8	111.76	111.23	112.26	111.02	111.77	110.28	111.55	111.92	111.89	110.31
105.13	104.42	104.85	105.63	105.58	106.77	106.35	106.17	105.16	104.41	106.19	107.51	105.21	105.5	105.11	104.7	105.54	105.33	105.55	105.34	105.35	106.19	104.42	105.52	105.53	106.05	105.55	104.9	105.86	106.28	106.43	105.57	105.74	106.63	105.9	105.7	105.26	105.47	106.07	105.98	105.34	105.82	104.84	105.21	106.71	106.4	105.52	105.53	105.33	105.88
106.08	106.44	106.84	105.58	105.45	106.65	105.03	105.65	104.73	104.45	106.02	104.14	106.18	105.89	104.8	106.01	107.54	105.17	105.67	105.53	103.77	105.52	104.69	105.88	106.97	106.53	106.25	106.34	104.19	105.76	105.45	106.25	106.08	105.51	107.78	104.12	106.48	106.18	107.24	106.82	106.79	104.46	105.62	105.95	104.48	106.19	104.45	106.51	104.83	106.95
104.82	106.73	106.87	105.94	106.07	105.23	105.42	106.77	106.21	105.24	105.92	107.44	107.03	106.45	104.78	105.89	108.7	108.06	106.47	105.8	105.59	107.07	107.62	104.83	105.81	105.94	104.18	105.75	107.02	105.64	107.03	107.14	106.73	106.87	105.36	105.67	105.44	106.84	106.21	105.55	106.5	105.93	106.76	106.08	105.34	105.52	105.47	105.84	106.83	105.85
110.06	112.39	112.51	112.09	111.95	111.73	110.63	112.16	111.27	110.62	112.69	111.51	110.83	111.47	112.69	110.88	111.12	111.67	109.76	110.51	110.06	111.77	109.7	110.41	111.36	111.91	111.2	111.97	110.68	111.11	111.47	110.28	109.97	111.91	110.87	111.24	111.5	110.3	111.83	111.89	110.55	110.48	112.04	112.07	111.97	111.28	111.58	111.96	111.8	112.16
117.55	116.73	115.31	119.49	115.98	117.27	116.8	115.37	117.87	116.95	116.81	116.82	117.53	117.78	117.97	117.77	118.25	119.18	119.08	117.86	117.08	116.68	117.09	117.98	118.26	117.76	117.34	117.36	116.21	117.36	118.8	117.43	116.11	118.68	117.45	119.05	117.09	117.72	117.14	116.6	119.5	117.02	117.24	117.33	117.01	118.13	118.54	117.23	116.19	116.5
109.97	109.36	110.01	108.94	109.96	110.46	108.05	107.84	110.23	111.29	111.51	108.58	110.08	111.12	109.7	108.89	110.14	109.95	109.57	109.23	107.13	110.38	110.32	109.54	110.83	112.5	109.72	109.23	110.08	108.25	109.09	108.43	110.42	108.2	110.7	108.57	108.72	110.29	108.72	110.11	107.77	108.64	110.46	109.78	111.02	110.05	109.57	108.86	108.4	109.46
104.67	102.51	104.71	104.04	104.09	102.35	103.72	105.16	104.93	105.11	103.25	103.5	102.82	102.92	103.43	103.32	104.75	103.58	105.4	104.03	103.67	104.91	103.77	103.16	104.5	103.34	105.73	104.95	104.96	104.82	104.14	104.95	104.6	103.17	105.57	104.1	104.29	104.13	103.95	104.22	104.81	104.68	106.14	104.49	101.48	106.32	104.27	104.92	103.01	103.01
109.54	110.44	110	110.95	111.93	110.29	110.62	110.37	111.24	110.98	110.68	109.22	109.6	110.89	109.21	110.17	109.77	109.4	108.35	110.74	109.49	110.01	111.22	109.81	110.78	111.01	109.09	109.83	109.09	108.59	110.48	110.6	109.93	111.23	109.42	108.6	110.1	110.35	110.9	108.61	110.28	110.53	111.12	110.09	109.72	110.84	108.53	110.49	109.49	111.32
105.13	105.31	105.86	105.67	104.68	108.11	107.24	107.82	106.6	105.35	105.02	105.78	105.83	104.87	104.54	106.26	105.43	104.65	105.42	105.46	105.19	103.96	104.18	105.81	104.88	106.17	107.81	104.19	107.8	105.69	105.11	105.61	105.17	106.64	107.01	105.23	106.15	105.78	105.39	105.43	104.55	106.12	106.42	106.2	106.39	106.05	104.69	104.71	106.7	105.25
112.4	113.16	114.81	112.26	114.4	114.34	113.04	113.72	115.63	113.63	112.76	112.43	113.35	115.6	113.98	112.17	113.4	113.13	113.13	111.87	113.38	112.16	113.27	110.69	113.63	113.54	113.06	113.23	111.72	113.15	112.97	113.12	111.94	113.62	114.23	112.92	112.96	112.11	112.2	112.24	112.56	112.34	110.9	112.68	112.3	111.92	113.87	113.5	114.77	114.22
101	100.74	100.7	100.14	100.03	100.59	100.85	100.39	101.22	101.21	100.07	101.24	100.83	100.94	99.857	100.35	100.09	101.06	100.09	99.511	101.71	101.49	100.24	99.471	100.02	101.8	100.2	99.979	101.48	98.918	100.77	100.6	100.44	99.843	101.91	101.01	101.21	101.86	100.69	100.69	100.81	100.91	100.69	101.65	99.747	101.2	102.36	101.26	100.17	102.37
104.87	105.32	105.71	105.7	104.88	107.03	105.32	107.08	106.21	106.36	105.12	104.02	105.83	105.62	104.94	105.64	106.85	106.16	105.44	107.4	105.34	105.69	106.17	105.22	105.84	106.51	105.25	104.75	105.75	105.38	104.95	105.31	104.54	106.08	106.41	106.14	105.74	106.25	107.53	106.71	107.36	105.39	104.92	105.42	106.41	105.72	103.6	105.55	106.45	105.7
106.26	106.42	106.69	108.17	104.45	105.05	106.23	105.7	105.66	105.98	107.33	106.17	105.79	106	106.04	106.65	104.73	106.99	106.87	108.59	106	106.81	105.93	105.67	106.39	107.75	106.95	105.9	107.5	106.14	106.04	106.25	105.53	106.72	105.22	106.8	105.04	105.96	106.55	106.12	106.23	106.75	106.94	106.15	106.8	105.55	107.46	106.18	105.54	105.83
109.09	110.98	110.53	109.9	110.79	110.2	111.74	108.79	109.18	109.95	110.03	109.6	109.56	109.59	109.33	110.95	110.55	111.23	110.2	108.52	110.38	109.81	109.44	110.55	111.03	109.62	109.6	111.13	109.91	109.53	108.4	109.49	108.77	109.91	109.59	108.46	108.89	109.81	109.42	109.91	110.44	110.59	110.85	110.9	110.04	111.55	107.87	108.35	111.1	108.95
107.37	106.26	106.84	106.16	106.13	104.03	106.67	104.76	102.38	105.79	105.45	106.69	105.95	105.95	106.21	103.77	105.31	106.37	105.76	105.95	105.16	106.03	105.93	104.09	104.65	104.95	107.13	104.38	104.11	105.7	105.28	105.53	103.96	105.07	104.33	104.55	106.25	104.93	105.64	104.23	105.74	105.8	104.54	105.71	105.49	104.91	105.05	104.79	106.26	105.65
105.76	103.93	107.28	105.48	106.33	105.62	103.96	105.57	107.42	104.65	106.63	105.2	105.54	105.04	105.99	106.2	104.65	105.06	104.94	104.61	104.04	106.59	106.06	104.94	105.51	105.11	106.7	106.08	105.59	105.59	104.18	105.94	106.68	105.37	105.69	107.13	106.05	107.22	104.92	105.71	105.14	106.01	105.49	105.23	106.79	105.9	105.26	105.18	106.95	104.48
99.031	100.54	99.449	100.61	99.456	101.06	100.04	101.04	99.15	99.936	101.1	99.371	99.96	98.611	98.814	99.476	98.72	100.18	97.285	100.04	100.89	98.816	98.874	99.641	99.958	100.82	100.5	100.22	98.861	100.18	100.92	100.28	100.71	101.42	101.24	101.2	100.05	99.691	101.17	101.03	101.49	101.6	100.02	101.95	100.92	100.04	100.72	100.26	100.33	100.23
112.29	113.65	112.8	111.73	113.97	113.91	111.86	111.76	112.86	112.87	112.68	113.63	113.04	112.5	111.85	112.91	112.25	113.42	112.35	112.18	112.14	113.87	112.06	111.91	113.13	112.06	114.36	113.79	113.55	112.2	111.42	112.43	113.07	111.58	113.95	113.82	112.08	112.31	111.56	113.3	112.73	112.32	112	112.41	112.62	111.69	111.81	112.71	113.32	113.5
117.37	116.71	118.47	116.57	118.18	117.27	117.72	116.92	117.34	119.39	117.52	116.6	117.79	117.76	115.72	118.43	117.07	119.18	117.66	117.59	117.17	118.24	117.35	117.48	118.49	116.65	116.36	116.74	117.47	117.64	118.45	118.1	117.81	119.19	118.27	119.13	116.36	117.19	116.61	117.61	118.47	116.76	117.02	117.8	116.99	117.36	115.29	117.28	116.69	116.82
106.64	106	106.59	105.85	104.95	107.7	105.59	106.3	106.25	105.65	106.91	109.08	104.63	105.71	106.36	105.35	108.44	106.97	106.12	105.92	105.59	105.36	107.34	106.76	105.71	107.15	106.88	106.3	106.97	105.95	104.5	107.95	105.41	107.43	107.32	105.99	106.36	107.08	106.99	105.14	106.27	105.44	107.13	106.98	105.65	107.86	105.15	107.23	106.25	106.48
105.96	105.62	106.75	105.79	106.68	106.18	107.01	106.01	106.53	106.39	106.44	106.88	107.34	107.45	107.13	106.7	106.65	106.56	106.6	106.12	106.13	107.06	107.51	107.03	108.13	106.68	105.98	105.93	105.22	107.19	106.31	104.5	105.94	105.08	106.82	106.14	106.19	107.48	106.41	106.84	107.85	105	105.81	107.37	105.42	104.8	107.21	106.04	106.15	106.8
105.74	105.26	105.91	105.98	105.7	105.23	105.5	104.61	104.23	106.9	107.06	104.83	107.29	106.48	105.78	105.88	106.68	105.38	106.23	106.41	106.99	106.52	106.06	106.64	105.57	106.97	105.79	106.71	104.6	105.78	105.99	106.61	104.18	106.82	105.66	105.84	105.8	105.5	104.4	107.37	107.2	106.42	105.66	106.34	105.01	106.65	106.13	107.25	105	105.25
104.81	104.42	104.29	104.73	105.65	105.03	106.15	103.67	105.88	105.59	106.24	104.46	104	104.05	105.17	103.27	104.78	105.54	103.85	105.14	104.17	103.92	104.92	105.6	104.37	105.53	106	102.78	104.38	104.93	104.84	105.13	103.46	103.75	104.21	105.31	105.11	104.38	104.43	103.69	103.9	105.12	104.06	106.88	103.13	103.8	105.86	103.08	103.73	106.21
105.06	107.55	106.95	107.69	107.37	107.73	105.25	105.09	106.35	105.91	107.28	107.77	107.36	107.95	105.74	107.49	106.4	105.19	106.12	106.1	106.96	105.12	107.55	106.12	106.11	104.39	106.04	105.16	107.62	105.89	108.1	104.74	105.47	105.19	105.32	107.7	106.21	106.87	106.21	106.39	105.28	107.73	106.42	106.88	105.99	106.02	106.68	107.57	105.78	106.04
110.93	112.11	112.2	112.68	110.83	112.1	112.89	111.8	112.47	111.41	112.33	110.87	111.44	109.61	113.66	112.19	111.49	110.61	112.23	112.1	112.36	112.37	112.06	113.08	111.92	110.83	111.2	109.74	113	112.38	111.45	113.17	111.37	112.23	110.91	111.89	111.67	111.68	110.81	112.07	111.79	111.89	113.11	111.19	111	110.51	113.53	112.25	112.55	113.11
110.74	110.37	112.1	111.62	111.84	109.73	110.77	113.03	109.1	111.85	110.96	111.01	111.93	110	110.88	110.56	111.58	109.45	110.12	111.34	110.77	110.65	111.38	113.47	110.81	111.81	111.66	112.58	111.01	113.85	110.82	110.97	112.36	110.61	109.92	112.78	112.94	110.38	111.09	111.55	112.17	112.97	114.03	110.85	111.4	110.96	109.93	111.15	112.24	110.25
106.03	105.67	105.01	105.88	104.2	105.93	105.33	104.56	106.98	106.25	106.04	106.59	104.32	104.79	106.68	107.01	105.86	106.91	105.31	105.4	104.05	104.77	105.35	105.4	104.97	106	104.11	104.01	106.44	105.76	106.06	105.37	105.68	104.92	106.01	105.99	107.95	105.44	105.44	104.68	106.11	106.18	104.73	106.06	104.49	105.64	106.73	105.78	106.58	103.74
109.03	109.5	110.92	110.04	108.89	109.88	107.77	109.7	110.65	109.29	110.08	110.29	110.78	109.73	110.12	110.39	110.2	109.56	109.76	109.25	112.11	109.44	109.66	109.44	108.76	109.82	109.24	110.19	109.66	109.02	108.84	109.66	109.2	109.62	109.72	109.7	109.13	110.64	110.6	110.32	110.14	110.2	110.09	110.2	110.38	110.39	110.1	109.64	109.17	108.77
106.11	105.77	105.13	105.39	103.96	105.82	106.33	105.75	104.97	106.22	106.78	105.62	106.02	106.4	106.56	105.76	106.29	106.29	105.59	105.21	103.91	104.95	107.18	105.59	105.25	105.28	105.4	106.3	105.31	106.72	104.52	105.81	105	105.37	104.49	105.36	105.07	106.37	105.76	105.1	105.08	105.72	105.22	107.03	105.82	104.9	105.51	104.24	104.83	105.9
104.74	105.29	104.16	104.48	105.24	104.88	104.67	104.61	106.78	106.7	104.02	104.31	105	104.09	104.75	106.01	104.97	104.72	104.04	105.54	105.69	104.86	104.8	104.7	105.76	104.96	104.01	104.61	103.62	102.94	105.07	106.08	105.29	105.54	104.67	105.23	106.2	104.07	105.61	106.56	105.53	106.18	104.22	105.37	104.45	104.37	106.73	103.82	106.67	105.35
105.16	105.97	103.89	105.83	105.56	104.53	105.71	105.49	104.87	106.3	104.51	106.93	106.04	105.08	105.03	104.37	105.98	105.11	105.27	105.34	105.07	105.16	106.17	105	104.77	105.92	104.96	106.34	105.6	106.43	105.52	106.05	104.92	105.51	104.52	105.03	105.4	106.51	104.61	105.53	104.82	106.3	105.75	104.78	106.33	106.36	104.09	107.25	105.85	105
103.32	102.67	105.76	102.76	103.22	103.32	105.84	103.38	105.52	103.78	104.65	105.66	104.03	102.9	104.02	103.14	101.82	105.85	105.63	104.58	105.53	105.71	104.44	105.82	104.63	103.2	103.71	103.31	105.43	105.95	102.1	104.81	106.17	105.69	104.23	105.04	105.57	104.55	103.49	105.67	105.22	103.47	104.31	103.4	106.12	104.87	107.17	105.57	104.38	104.93
111.24	112.07	110.8	112.62	109.81	110.79	111.84	111.57	113.17	110	111.54	110.74	112.21	112.53	110.69	111.4	111.72	112.17	111.41	112.96	110.35	111.46	112.26	110.83	112.48	111.29	112.77	113.17	110.66	111.82	111.55	111.44	112.12	113.26	113.18	110.89	111.25	109.79	112.07	111.93	110.79	109.48	111.67	111.51	111.16	111.56	110.75	111.43	110.84	111.77
113.86	112.04	112.48	111.65	111.95	110.84	112.15	111.97	112.07	112.74	112.63	110.89	111.78	110.81	110.87	112.03	111.58	111.98	113.36	112.88	112.65	112.24	110.74	111.8	112.34	111.33	110.65	112.61	114.29	109	112.18	113.86	112.73	110.28	112.01	112.09	111.25	112.16	113.54	112.04	113.29	112.53	112.39	110.78	113.11	111.37	113	111.16	111.04	111.21
106.23	105.66	106.29	104.87	104.57	105.76	105.29	106.23	105.11	105.95	103.94	104.72	106.09	106.16	105.58	104.48	105.55	106.56	104.46	106.21	105.76	106.18	108.08	106.42	105.09	105.3	105.59	105.38	104.68	106.04	105.1	106.83	104.67	106.14	106.14	105.31	107.51	105.4	104.21	105.88	106.3	106.08	106.58	105.8	105.39	106.83	106.02	105.41	105.71	106.01
116.18	116.48	118.06	117.98	118.22	117.59	117.54	116.55	117.87	117.09	118.07	118.42	116.33	117.91	116.01	116.91	118.08	119.1	117.39	116.72	118.11	116.74	117.1	118.02	118.54	116.89	118.03	117.99	117.61	117.75	118.4	118.74	116.92	119.04	117.94	118.08	118.72	118.38	117.8	117.58	118.16	118.08	117.74	118.04	118.51	118.52	117.15	118.46	116.73	117.88
111.93	112.07	111.52	112.05	112.08	111.43	111.66	112.98	109.69	111.28	110.7	111.45	113.05	111.49	110.81	111.59	111.64	110.9	112.16	111.39	113.13	110.4	112.03	112.01	111.6	111	113.22	112.36	113.25	110.86	111.03	111.94	109.17	111.5	111.86	111.15	112.27	110.53	113.09	111.81	111.17	110.15	112.33	112.13	111.25	111.23	113.1	109.85	111.1	111.66
103.96	104.2	105.27	104.25	102.75	104.07	103.74	103.92	103.59	105.45	104.92	104.22	104.53	102.97	103.76	103.11	103.18	104.69	104.16	102.71	104.66	103	104.22	104.33	104.13	104.86	105.73	104.56	104.04	105.2	103.28	103.25	103.36	102.59	104.44	103.87	104.02	104.36	105.08	104.81	103.17	105.41	103.49	103.81	104.6	103.28	105.08	104.34	104.92	104.13
106.67	106.6	106.76	105.27	106.99	107.69	106.43	107	103.32	106.43	106.9	105.54	105.56	106.64	106.35	106.43	107.09	103.01	107.77	107.3	106.84	106.18	106.43	106.72	106.54	105.78	107.79	105.24	106.12	106.94	106.17	107.43	107.77	107.13	105.91	107.06	105.92	106.76	107.99	105.53	106.87	106.55	107.05	105.25	105.12	105.34	107.27	107.91	106.8	108.47
117.71	117.33	117.59	115.05	119.01	118.65	117.6	117.3	117.22	118.18	116.76	118.37	119.13	117.43	117.56	118.49	118.34	116.79	117.36	117.12	116.98	116.68	117.66	119.97	117.7	116.8	116.96	116.1	118.75	118.12	116.76	118.25	116.42	117.84	117.98	118.67	117.25	118.87	118.47	117.55	117.46	116.82	118.53	118.98	118.8	117.4	119.45	116.7	117.85	118.58
110.63	110.77	109.29	111.29	111.16	111.66	111.96	110.48	110.91	111.84	111.48	110	110.58	109.21	110.54	108.83	109.94	112.51	110.22	110.17	110.28	111.69	110.98	110.9	111.06	110.72	110.53	110.95	110.94	110.93	111.26	111.06	109.1	110.9	111.41	111.28	111.75	111.24	111.26	110.91	110.04	109.91	110.65	109.96	111.28	111.1	110.87	110.92	111.76	110.33
99.509	98.323	99.686	100.24	100.39	99.213	99.63	98.886	100.59	97.568	100.24	100.27	98.752	99.986	98.364	100.58	98.057	99.399	98.217	99.764	101.93	100.05	101.13	99.387	99.519	100.13	100.69	99.675	100.88	99.867	100.56	99.878	99.06	99.212	102.06	99.475	101.03	98.099	100.12	100.17	98.955	99.812	98.585	101.12	98.345	99.175	99.435	99.637	99.344	99.978
102.02	100.89	100.35	100.86	99.179	99.732	100.38	100.72	101.81	100.18	100.82	99.59	99.839	98.659	101	99.921	99.894	102.46	101.63	101.62	100.12	99.408	101.05	100.23	100.21	97.954	100.4	100.44	101.97	100.3	99.211	101.49	98.679	100.36	100.85	99.319	100.56	102.01	99.102	99.466	98.197	100.61	99.902	101.48	99.443	101.16	99.902	100.61	98.701	99.46
104.45	104.04	103.82	104.5	103.53	104.53	103.77	103.81	103.8	105.01	105.05	103.79	103.61	104.03	104.61	103.82	104.93	104.13	103.06	104.84	104.03	103.32	105.38	103.56	104.5	105.23	103.54	105.12	101.84	104.78	104.36	104.19	104.82	104.94	103.94	105.07	103.72	104.46	104.14	102.75	105.15	102.46	104.59	102.56	104.26	105.63	104.12	103.35	105.54	105.56
105.18	106.77	106.21	104.87	104.94	105.97	106.12	105.82	104.53	105.53	105.91	107.62	105.34	105.85	105.17	106.54	106.18	106.09	106.93	104.92	106.37	106.09	105.3	104.31	106.73	106.41	107.01	107.01	106.25	106.16	104.49	105.9	105.14	107.43	107.63	105.5	107.18	105.26	105.61	105.96	106.1	106.87	107	104.98	105.18	105.03	107.28	106.61	106.26	107.79
111.17	111.61	112.95	110.77	112.64	112.09	112.48	112.83	112.67	112.12	111.97	112.05	111.18	112.43	112.09	112.63	110.04	113.02	112.58	112.79	112.23	112.25	111.32	110.81	111.89	110.77	111.32	112.04	112.7	110.96	110.66	112.5	112.9	110.72	111.75	112.94	111.58	112.58	111.03	112.93	112.47	111.64	112.39	113	112.12	111.7	112.43	114.78	112.44	112.01
103.93	106.75	106.16	105.36	106.37	106.18	105.83	106.6	105.56	106.27	106.39	107.23	107.49	107.81	105.99	107.33	105.95	106.23	107.88	105.54	104.79	106.79	106.34	104.59	106.75	106.9	104.93	106.03	105.76	105.29	104.99	106.3	105.91	105.53	105.67	106.9	106.56	104.39	107.67	106.62	107.07	106.96	104.99	106.2	104.56	106.59	106.54	105.86	106.14	105.01
105.7	104.32	104.28	105.38	105.21	104.93	105.2	106.5	104.69	103.58	103.94	103.59	104.17	104.71	107.06	103.23	104.49	104.99	103.45	104.59	103.16	104.35	105.68	104.77	104.21	105.32	105.05	103.06	103.35	102.81	103.5	104.21	105.55	104.22	105.74	105.67	102.42	104.68	103.61	104.79	105.52	103.37	106.06	105.16	105.4	103.63	103.62	106.12	105.21	104.46
100.73	101.71	100.25	101.09	100.02	100.96	100.02	100.15	100.48	100.42	100.43	100.26	102.05	102.39	99.461	100.33	100.78	100.47	98.69	100.56	100.41	99.666	100.35	97.734	99.622	101.5	101.51	99.216	100.66	99.421	101.14	99.491	101.41	100.31	100.5	99.41	98.91	101.06	101.17	99.605	100.71	100.25	99.483	101.87	100.48	99.454	102.25	100.9	100.03	99.539
101.29	102.2	101.49	100.28	99.846	101.6	101.14	100.38	100.89	101.25	101.24	101.08	101.81	101.14	101.1	100.1	100.64	100.58	101.06	101.99	101.04	100.68	100.33	101.02	100.83	100.7	101.99	101.81	102.18	99.316	101.26	100.84	102.62	99.72	98.458	100.52	98.353	100.05	101.32	100.91	100.68	100.28	98.481	99.665	99.217	100.38	98.816	101.01	100.76	101.62
108.08	105.35	106.17	105.95	104.86	107.18	105.16	107.65	106.11	105.5	106.47	104.32	104.47	104.47	105.33	104.96	105.21	105.35	105.58	105.62	105.17	104.55	106.78	105.31	106.01	106.46	106.37	104.02	106.23	105.24	105.63	105.95	107.05	105.64	104.93	105.88	106.17	105.53	105.84	105.54	104.55	105.31	105.74	104.37	105.93	104.78	104.37	106.03	107.28	104.98
107.02	104.61	104.56	105.63	106.4	104.85	106.47	105.91	106	106.56	105.64	105.19	105.86	104.97	106.72	104.29	104.74	106.74	107.22	106.85	106.06	105.74	103.74	105.66	106.98	105.89	106.99	105.41	104.99	106.09	105.97	106.51	104.79	106.2	104.88	108.03	105.84	106.05	105.62	106.67	106.23	105.4	107.71	105.51	105.35	105.9	105.6	105.76	104.94	105.59
104.66	106.89	106.52	104.62	105	105.8	105.25	105.79	106.07	106.66	105.56	105.8	106.82	106.47	106.01	104.19	103.7	105.49	104.37	104.06	104.54	106.24	106.14	106.62	105.76	106.34	106.67	105.34	105.93	106.38	106.89	104.74	106.49	106.83	104.37	106.95	105.8	104.46	105.5	106.31	107.2	106.92	105.51	106.97	105.29	106.62	105.65	107.44	103.7	106.13
106.31	105.54	106.51	106.38	105.66	107.43	105.96	107.14	107.72	107.43	105.53	106.31	106.97	104.82	106.78	106.64	105.22	105.94	105.8	105.15	105.56	105.84	106.64	105.6	105.73	105.87	104.61	107.62	107.36	106.14	107.41	106.14	106.42	104.78	107.27	106.94	104.87	105.42	105.89	106.2	106.62	105.59	105.66	105.92	105.59	107.04	106.77	106.29	105.66	106.82
112.81	112.35	112.68	112.81	111.48	113.31	112.14	112	112.5	113.03	112.27	112.52	113.64	111.8	112.58	113.58	113.42	114.23	112.98	114.21	113.95	112.42	113.35	114.12	112.82	112.18	113.5	112.75	111.87	112.54	111.89	114.08	111.6	111.84	112.97	113.67	112.54	112.19	112.61	112.87	113.54	112.39	111.76	112.22	112.06	114.28	112.06	111.76	113.3	112.74
100.81	100.5	99.798	101.15	101.23	99.057	99.972	99.689	97.757	99.784	100.3	100.59	101.69	100.12	101	99.852	100.77	99.771	99.195	100.19	100.29	99.852	99.412	99.423	99.362	99.842	99.885	99.73	100.45	99.869	99.809	99.663	101.7	99.924	99.006	98.413	99.898	99.086	99.428	100.21	100.24	101.08	99.444	99.761	99.825	99.561	100.44	98.449	99.753	101.57
110.31	111.67	112.72	111.92	112.95	110.93	112.46	110.34	112.25	112.84	109.87	110.49	112.04	111.65	112.95	110.45	110.96	110.91	112.3	110.62	111.25	111.53	110.55	112.05	112.31	111.86	111.64	113.03	112.81	112.14	110.25	110.48	111.41	110.26	112.9	112.3	111.13	111.9	112.29	112.38	111.99	112.4	111.86	112.18	112.36	111.49	111.95	110.98	110.54	110.73
107.6	109.57	109.07	110.67	109.21	110.69	110	110.99	110.04	108.39	108.21	109.06	110.09	111.71	110.1	109.48	109	110.45	110.8	109.38	109.45	111.46	111.8	109.74	110.19	110.48	109.39	109.76	108.15	108.71	110.52	110.15	110.19	108.91	109.85	109.62	109.4	109.26	110.33	110.56	108.91	109.59	108.82	109.18	110.62	109.61	108.38	109.9	111.17	108.33
106.12	106.1	104.84	105.97	105.35	104.46	105.16	106.15	104.91	106.18	104.7	104.51	104.33	106.23	106.11	106.21	106.99	105.6	104.75	104.06	105.14	105.36	105.56	105.76	104.38	105.03	107.45	106.02	106.05	105.07	106.91	105.3	105.67	104.68	105.88	106.34	104.88	106.33	104.29	106.59	106.24	105.69	105.59	103.73	106.02	106.64	103.17	104.08	105.02	105.43
110.69	109.38	112	110.17	108.55	109.74	110.67	110.76	111.33	110.76	110.87	109.67	112.63	110.32	109.34	111.44	110.75	110.39	111.73	110.23	111.15	109.58	110.18	109.84	109.77	111.06	111.5	112.07	110.99	110.2	109.6	110.87	110.55	109.4	109.5	111.23	109.3	110.87	112.49	111.41	111.07	112.32	111.96	110.51	110.78	109.81	110.9	109.44	111.41	108.51
118.66	116.7	118.22	117.02	115.78	117.07	118.51	117.36	117.74	117.21	117.87	117.23	117.56	116.56	116.51	117.58	118.16	116.77	119.91	118.97	118.77	117.75	118.79	117.43	116.61	118.76	114.69	116.1	119.03	116.89	117.9	119.12	117.29	118.82	117.91	117.27	117.49	116.35	116.64	117.58	117.59	117.05	117.09	118.17	119.02	118.55	117.76	118.12	117.96	116.69
117.17	116.85	117.36	117.13	119.74	117.32	117.57	118.39	119.41	116.57	118.27	117.03	117.54	118.36	118.05	118.98	118.41	119.01	118.91	116.29	117.06	118.42	116.04	117.87	118.63	118.2	120.53	118.12	116.85	117.16	117.69	117.82	118.44	117.66	118.64	117.31	118.14	117.35	115.57	119.4	118.21	116.7	118.83	119.2	117.16	118.4	118.07	118.92	116.5	117.18
107.18	105.41	107.86	107.1	107.94	106.73	106.13	106.58	107.68	107.03	108.07	106.27	106.84	106.73	106.62	107.44	106.68	105.2	106.9	107.67	107.13	108.1	107.75	106.57	107.64	107.93	106.87	106.98	107.11	106.55	106.02	105.97	107.26	107.67	107.28	106.1	107.28	105.94	106.95	107.2	108.25	107.91	108.46	107.96	105.83	106.32	106.86	106.18	105.67	105.11
106.35	104.48	104.71	104.85	104.67	106.14	105.12	105.33	105.19	105.39	104.47	104.53	106.94	104.72	105.3	105.74	105.41	105.25	105.76	105.66	106.22	105.18	105.36	105.27	106.89	106.39	106.28	105.32	104.6	105.61	105.32	104.1	105.44	106.37	105.43	105.72	105.99	104.3	104.84	108.17	104.65	106.39	104.56	106.46	104.42	105.93	106.67	105.7	106.25	105.04
104.07	105.18	105.97	104.32	104.12	104.3	104.03	102.86	105.43	103.36	104.93	105.65	103.87	105.52	105.35	104.84	105.07	105.96	102.84	104.4	105.26	104.09	103.82	104.14	104.91	104.63	105.94	104.19	104.68	106.09	104.83	105.98	104.78	103.47	104.32	105.76	104.9	105.24	104.12	105.32	105.54	105.62	104.91	105.17	103.87	103.92	106.07	103.55	104.32	103.87
109.75	111.77	112.16	110.36	110.21	111.9	112.03	112.52	111.32	111.89	111.94	110.53	111.88	111.93	112.71	111.99	111.63	111.64	110.61	111.78	112.71	111.65	110.94	110.26	110.64	112.58	111.87	111.11	111.36	111.3	111.45	110.52	109.82	111.38	110.88	109.49	112.57	110.1	113.48	108.87	112.47	112.28	111.45	110.84	110.81	111.31	111.23	111.86	110.58	111.47
104.1	103.73	105.67	105.08	103.61	107.22	103.8	105.27	106.18	105.04	106.36	105.69	104.62	104.18	103.6	105.24	104.69	103.08	104.38	105.62	105.81	106	104.5	105.26	105.87	104.44	105.42	105.34	103.78	103.85	104.82	104.91	104.49	105.96	104.49	105.88	104.85	103.41	105.15	105.48	103.95	106.55	104.81	104.58	104.43	103.97	104.26	104.82	104.06	105.25
107.91	105.62	105.32	106.71	106.42	106.93	107.3	104.61	106.38	105.21	104.37	105.99	106.39	108.04	106.06	106.78	106.8	105.57	105.01	105.44	107.19	105.82	106.85	105.89	107.19	106.12	106.67	106.85	106.23	105.43	106.87	106.96	105.68	107.35	105.87	106.55	105.45	105.22	106.39	108.56	106.41	106.16	106.2	107.24	107.03	105.92	107.87	104.91	106.59	105.68
108.83	109.09	108.6	108.4	111.24	109.72	108.48	110.47	108.45	109.56	108.71	110.45	110.04	109.02	109.44	109.89	110.09	110.04	109.74	109.13	110.33	110.15	110.28	110.77	108.82	110.69	111.05	108.57	108.95	108.69	110.48	109.4	110.94	109.6	109.2	110.16	109.77	108.63	109.51	110.79	110.59	108.89	110.94	109.17	110.43	110.87	109.66	109.13	109.71	107.44
105.79	104.16	104.01	104.88	106.66	105.62	104.98	104.45	103.55	105.75	104.93	104.92	104.73	104.81	103.87	103.22	106.06	103.95	105.55	106	105.21	103.77	105.71	105.05	104.73	103.74	105.02	104.72	105.87	103.86	103.33	104.41	105.74	105.5	102.58	104.5	105.8	104.69	105.26	103.07	103.95	105.07	105.44	104.63	102.72	104.87	104.68	103.56	105.83	103.8
109.09	110.2	109.61	109.42	110.69	109.73	110.83	111.43	109.07	109.74	111.25	110.79	110.47	110.76	109.53	111.35	111.06	111.41	110.03	109.56	110.35	110.12	110.74	111.86	109.57	109.34	109.85	109.6	109.52	110.64	111.53	110.6	109.62	111.08	109.95	111.22	111.28	110.76	110.56	110.17	111.47	111.47	110.78	110.84	110.8	110.9	110.59	110.37	110.1	109.02
111.64	112.12	111.73	111.59	112.1	111.43	110.96	111.71	112.17	112.28	110.87	112.01	112.41	110.18	110.42	111.96	113.24	110.7	112.59	111.1	110.43	111.93	110.46	112.63	111.1	112.69	112.83	113.08	112.12	111.1	110.24	110.76	110.64	111.78	111.35	112.42	112.78	112.36	111.75	113.24	110.82	111.08	110.51	112.81	112.25	112.22	111.71	113.5	112.47	112.78
108.97	108.84	111.95	111.73	109.51	110.56	110.97	110.65	110.13	111.88	110.52	112.14	109.37	111.1	112.39	110.81	110.27	110.43	112.25	110.87	109.04	111.63	110.03	111.77	111.61	110.63	109.51	110.08	111.42	109.8	111.31	111.51	110.37	110.47	108.84	109.73	110.48	110.22	111.34	111.71	111.27	110.42	110.64	110.08	109.8	110.98	109.27	109.23	109.71	108.96
106.06	105.85	104.61	106.02	104.84	105.15	106.65	105.18	105.64	104.44	106.02	106.12	106.2	105.99	106.55	106.68	104.79	107.53	106.2	106.25	104.92	104.87	104.87	105.9	105.98	106.29	104.26	105.03	105.45	106.42	104.19	106.31	103.8	105.4	105.92	105.38	103.71	105.93	105.45	105.72	105.45	106.47	105.31	105.94	104.14	106.99	105.67	105.27	106.05	105.08
105.25	107.01	104.96	107.48	106.16	104.73	105.19	106.83	105.41	106.57	103.95	106.55	106	106.74	105.62	106.09	104.66	106.51	105.64	104.86	105.56	105.59	106.31	106.28	106.71	106.32	104.87	103.97	105.74	105.49	104.36	105	105.51	104.89	105.53	106.07	104.95	102.95	105.8	105.9	105.6	108.23	105.72	105.83	106.41	105.42	105.7	106.74	105.5	104.27
105.42	106.33	104.23	105.74	105.17	105.09	107.1	105.34	106.02	106.25	105.02	105.2	104.43	105.95	104.04	104.67	106.91	105.45	105.96	105.25	106.11	105.96	106.27	106.34	104.31	104.69	106.57	105.13	104.93	105.19	104.77	105.07	105.73	104.53	104.06	106.23	105.86	104.89	106.4	105.17	105.34	103.8	105.09	105.59	104.92	105.53	104.87	106.49	106	105.59
98.77	99.798	99.955	99.155	100.71	99.365	99.463	98.868	99.525	102.23	98.917	97.875	100.89	100.24	99.293	100.18	99.582	99.599	99.65	101.63	100.5	100.03	100.3	100.16	100.75	100.73	100.82	100.73	99.344	100.16	100.86	99.428	101.03	100.61	100.12	99.651	100.22	99.524	101.24	100.64	99.805	99.655	100.92	99.306	99.557	99.208	98.935	99.275	100.73	99.995
106.49	104.87	106.51	104.59	105.24	106.44	106.39	104.5	105.72	106.95	107.2	104.92	104.86	105.95	106.4	104.9	105.08	105.77	106.19	106.26	104.72	105.68	105.53	106.35	105.4	104.73	106.14	106.63	104.5	104.92	105.92	106.67	106.18	107.52	105.04	105.19	106.01	105.94	105.58	104.65	105.33	105.44	106.02	105.74	104.59	104.32	106.28	105.73	104.44	104.74
106.42	104.19	106.36	106.11	106.51	106.13	105.67	105.83	103.97	105.59	105.3	105.57	105.01	104.6	105.27	105.79	105	105.38	104.24	105.28	104.45	106.1	105.64	105.11	105.02	105.65	103.92	105.56	106.12	105.48	104.91	106.2	105.01	106.09	108.46	106.16	106.15	105.22	106.01	104.96	105.04	105.33	105.98	102.61	105.57	105.63	107.95	105.34	104.38	106.23
107.86	108.39	107.52	108.4	108.08	108.56	105.25	107.34	106.96	106.81	107.18	106.43	106.82	105.73	106.34	107.34	106.61	106.94	106.08	107.51	106.38	106.16	106.43	106.84	105.9	104.54	108.46	106.09	108.38	107.76	106.03	106.92	106.42	107.02	106.63	108.61	108.53	106.98	108.32	107.02	105.57	106.97	105.41	107.41	106.38	106.6	106.95	105.93	106.61	108.17
106.16	106.26	106.58	106.61	105.3	106.41	107.66	107.96	107.5	106.95	106.07	106.69	106.99	105.48	105.86	106.83	106.5	107.11	106.68	106.58	104.64	106.78	105.78	107.03	106.49	107.41	105.99	105.94	106.7	107.31	105.7	105.45	107.27	105.37	106.43	107.06	106.16	106.69	105.76	107.15	106.88	105.92	105.86	105.96	105.79	106.53	105.88	106.94	107.36	105.59
98.733	99.919	101.02	99.219	98.231	99.067	99.384	100.38	98.589	99.937	100.73	99.175	100.57	98.859	101.6	99.627	100.33	101.28	99.782	98.928	98.696	100.39	100.62	99.664	100.79	99.006	100.22	98.446	99.15	98.384	99.372	99.869	99.051	98.946	99.047	100.78	99.756	99.409	99.619	99.547	101.37	100.21	99.972	100.11	100.67	100.45	100.6	99.229	99.791	98.909
104.6	105.23	105.73	105.64	107.27	107.42	103.53	104.91	104.31	104.93	105.2	105.62	104.94	104.38	106.25	104.11	104.97	104.81	104.77	105.2	104.19	105.23	103.7	105.29	103.86	104.4	104.42	104.48	105.24	105.11	105.27	103.78	105.77	106.68	105.5	106.66	104.91	104.76	104.9	104.51	105.87	106.18	105.14	103.75	105.9	105.66	104.15	106	106.62	103.53
104.79	104.49	103.75	103.18	102.53	103.14	104.55	105.22	104.72	104.24	105.05	105.01	103.74	102.99	103.6	102.53	104.68	101.81	106.36	104.31	105.65	105.83	105.11	104.46	104.54	104.69	101.98	104.85	104.61	104.58	105.73	106.04	103.77	104.66	103.28	105.19	104.42	104.15	104.23	104.28	104.49	104.85	102.53	104.26	104.81	105.32	104.6	103.7	105.77	103.79
103.82	105.57	105.77	104.42	104.51	103.25	105.33	106.17	104.07	105.44	104.85	104.74	105.33	105.06	103.55	105.08	104.92	103.65	101.99	104.7	106.16	103.38	102.96	103.68	103.16	103.64	104.26	105.16	103.58	104.48	103.26	103.87	102.81	103.44	104.93	105.26	105.3	105.96	106.47	103.58	104.44	103.96	103.03	103.67	104.47	105.06	104.15	104.05	104.09	104.33
113.29	112.61	112.18	111.06	112.12	112.1	113.32	112.45	111.83	111.85	113.93	112.05	111.01	113.08	112.49	111.63	111.85	112.1	111.99	112.91	111.73	112.86	112.38	111.06	111.41	112.87	112.98	111.95	111.84	111.05	109.52	110.03	113.36	111.45	114.37	113.84	111.63	112.86	109.92	111.21	113.39	111.85	112.13	112.17	111.03	111.93	112.71	110.84	110.29	111.58
105.84	106.64	105.18	105.39	104.97	104.71	104.69	104.47	105.34	104.81	104.99	106.24	105.22	104.13	105.21	105.53	104.45	106.09	104.61	105.2	106.37	105.43	106.74	106.94	105.74	105.1	104.85	104.03	104.4	105.13	106.71	106.61	105.06	106.18	103.71	105.83	106.71	105.98	105.83	105.72	105.99	105.81	105.61	105.04	105.24	106.95	104.51	104.49	105.38	104.62
106.63	104.56	105.62	107.01	105.88	106.34	105.57	106.73	104.02	106.68	105.79	105.98	104.83	105.44	106.5	103.76	105.17	105.22	103.84	105.85	107.58	106.01	106.24	105.22	105.43	105.34	105.87	105.92	106.08	106.32	106.73	106.71	105.64	106.2	104.6	105.97	105.26	106.84	104.84	105.31	106.62	107.15	105.69	104.57	106.17	105.19	106.48	104.96	104.71	107.04
105.1	106	105.6	105.7	105.41	106.38	107.11	105.29	105.19	106.17	105.57	105.48	105.16	104.74	105.5	105.56	105.99	105.03	106.65	106.73	104.47	104.89	104.76	105.95	105.79	105.13	103.17	105.78	105.26	107.28	104.67	105.92	105.8	104.86	105.22	105.15	106.8	105.4	106.91	105.44	106.3	105.05	106.15	106.97	104.02	105.03	105.57	105.52	106.24	104.78
102.13	100.84	101.55	100.91	101.49	100.67	102.46	101.96	100.99	102.16	102.17	101.95	101.19	100.3	102.59	101.77	100.82	100.07	99.821	101.51	100.08	100.93	100.86	100.71	100.84	101.51	100.48	102.04	101.51	100.63	100.82	99.38	100.49	100.9	103.01	102.71	102.78	99.238	101.52	100.8	100.57	102.1	101.6	99.674	101.79	101.03	100.8	101.65	101.06	101.77
104.59	106.29	105.27	107.07	104.54	105.54	105.85	105.35	106.76	107.23	106.04	105.34	104.58	105.64	105.5	105.79	104.57	104.78	105.8	104.59	105.54	105.46	105.86	105.6	104.57	106.4	105.85	105.36	104.79	106.18	105.64	106.09	105.94	105.59	105.55	105.96	105.95	106.89	104.83	105.5	106.38	105.26	104.31	106.42	105.2	107.41	105.57	106.43	105.37	105.85
110.82	111.04	112.81	112.92	112.04	112.94	110.76	111.51	112	114.05	112.42	111.54	111.97	112.78	110.91	111.53	111.63	112.04	111.95	112.37	111.12	112.56	112.83	112.57	111.99	111.26	111.26	112.27	112.45	113.06	112.21	112.89	112.29	111.39	111.72	112.15	110.98	113.2	112.8	112.55	113.44	111.94	110.57	111.65	111.24	112.12	112.98	111.77	111.41	110.98
105.18	104.82	103.7	106.07	104.57	104.19	104.1	102.89	104.54	105.98	106.61	105.57	105.57	103.85	105.48	106.18	104.91	104.6	103.18	105.01	104.49	103	104.68	106.66	105.35	105.13	105.34	105.6	104.17	104.58	105.06	104.48	104.38	105.66	104.7	103.1	105.34	104.47	105.03	105.42	103.69	104.75	105.54	103.86	105.59	104.7	105.87	105.5	106.15	104.39
106.63	105.3	106.12	105.31	105.3	104.8	105.65	106.05	106.34	106.53	105.19	106.04	106.36	104.82	105.43	104.52	105.1	106.88	105.83	103.85	106.26	105.23	103.45	105.76	106.37	106.6	105.95	106.79	105.03	107.46	105.07	104.9	106.76	105.23	106.2	104.73	104.38	105.43	107.16	104.22	103.45	105.5	106.54	105.52	104.56	105.62	106.71	104.6	103.84	105.59
108.04	107.37	104.9	107.03	105.49	106.33	107.19	106.65	106.14	107.47	107.93	106.65	108.44	106.75	105.8	105.73	106.71	105.64	105.97	106.55	105.03	105.41	105.44	105.96	105.96	106.4	105.96	106.57	106.42	105.99	105.76	105.51	106.59	106.47	106.26	106.75	106.33	106.25	106.49	106.87	105.98	105.98	105.17	107.84	105.57	105.21	106.8	106.69	107.79	105.18
101.63	101.39	100.95	102.22	99.285	101.24	100.49	99.197	101.51	100.96	100.42	101.17	100.47	99.572	102.36	100.07	99.519	101.61	100.46	100.76	100.47	100.47	101.58	99.417	100.47	100.2	100.12	100.4	100.3	99.537	101.61	100.05	99.828	100.37	99.721	100.42	102.83	101.51	99.727	100.44	100.79	100.48	99.999	100.06	99.882	101.77	99.824	99.738	100.76	99.296
115.51	116.62	115.83	117.43	118.47	116.32	118.64	117.53	115.98	119.12	117.1	117.68	115.76	117	117.28	116.69	119	117.35	116.63	117.39	117.19	116.83	116.16	117.83	117.07	117.34	118.46	116.82	117.83	116.19	117.18	115.65	118.28	117.98	119.71	117.28	117.02	118.02	116.98	117.92	116.41	116.75	117.34	117.89	116.46	117.2	117.91	117.23	117.49	116.16
106.1	106.97	105.31	105.69	108.43	105.35	104.96	106.39	105.98	106.71	104.39	106.16	104.64	105.01	106.64	106.78	106.56	107.55	104.37	105.01	105.61	106.96	105.16	106.7	104.35	106.14	105.38	108.15	106.17	105.46	106.37	106.36	105.08	106.08	106.4	106.31	106.2	107.06	106.3	107.63	106.79	104.62	106.5	104.62	106.26	106.05	105.51	107.21	105.95	106.67
117.41	117.36	119.8	118.36	118.48	116.9	117.02	116.76	117.58	118.24	116.01	117.79	117.73	117.25	116.24	118.78	117.74	118.52	116.01	117.7	118.07	116.48	119.89	116.69	118.5	116.27	117.8	116.88	119.21	117.49	118.26	117.64	115.9	116.67	117.82	117.24	116.61	116.72	117.42	117.88	118.86	118.31	118.1	117.98	116.67	117.95	116.83	119.82	114.92	118.89
104.14	106.38	106.97	104.1	106.3	105.74	105.88	106.52	107.16	106.24	106.26	106.9	107.95	106.07	107.25	106.84	107.2	107.2	106.13	106.31	106.19	108.03	107.3	105.75	107.45	106.82	106.67	108.12	105.1	108.12	107.17	106.64	106.58	107.69	107.12	104.06	105.69	106.29	106.52	105.71	106.6	105.39	105.02	107.71	105.33	108.18	107.1	104.06	106.37	107.52
105.93	105.16	106.02	104.9	105.09	105.45	106.28	105.98	105.77	105.54	105.16	105.46	106.07	105.39	106.07	106.61	107.31	105	104.92	106.17	105.49	104.66	105.97	104.98	106.46	107.33	106.71	106.52	105.75	105.43	105.1	105.62	106.61	105.13	105.02	105.06	105.28	104.61	106.83	105.93	105.18	106.97	105.43	107.16	103.05	106.99	106.61	105.07	105.48	106.45
112.68	113.06	110.56	112.54	113.55	112.33	111.3	110.27	113.33	113.12	111.37	112.19	110.95	112.25	110.04	112.44	111.35	111.71	113.05	111.22	113.72	112.82	112.55	111.04	112.18	112.68	111.24	111.97	111.16	110.06	112.61	112.09	113.08	112.11	111.69	111.42	111.56	111.71	113.32	111.87	111.8	112.52	111.44	112.1	111.61	113.7	112.53	113.13	112.33	112.12
117.28	118.43	118.38	116.48	118.35	118.97	117.26	117	118.29	117.89	116.29	116.03	117.58	118.21	116.77	118.03	117.61	116.54	115.83	117.45	117.45	119.22	117.7	119.45	117.18	116.12	118.11	118.36	117.54	119.08	116.64	116.57	118.6	117.26	117.47	118.05	118.11	117.51	117.64	117.44	118.42	117.67	117.23	117.08	116.85	117.59	118.95	118.88	116.89	117.66
105.8	105.44	105.61	105.18	106.32	107.4	105.04	107.02	105.83	107.03	106.75	106.25	106.62	105.69	106.41	105.05	104.54	106.38	106.2	105.15	104.1	104.1	104.94	104.49	106.49	104.32	106.14	105.36	105.22	105.6	105.27	104.89	103.21	105.4	103.88	104.39	105.55	105.28	105.84	103.85	105.21	104.06	105.43	105.32	104.07	105.99	104.4	104.44	106.47	104.88
111.23	109.46	111.16	112.48	112.75	109.97	112.47	110.86	113.81	111.74	111.45	112.3	112.5	113.26	110.84	111.58	111.89	112.62	111.34	112.25	112.08	110.53	111.61	111.07	110.58	110.93	111.13	111.47	112.61	113.35	112.92	111.79	111.11	112.63	111.03	113.2	112.63	112.02	110.08	112.43	112.02	112.96	110.96	112.4	111.71	114.33	111.66	112.14	112.06	109.03
105.47	106.71	105.98	105.06	106.44	105.96	106.85	106.52	106.75	106.87	106.17	104.96	107.7	105.86	106.77	104.35	104.34	105.8	105.3	104.69	107	107.04	104.53	105.52	105.86	107.5	107.85	106.93	105.71	107.24	107.23	106.97	107.72	104.7	107.09	106.03	105.66	107.15	106.31	106.13	106.32	105.59	106.67	106.42	105.33	107.19	106.23	106.19	104.45	107.89
106.81	104.84	103.95	103.45	105.25	105.85	105.48	105.01	104.28	105.33	107.14	105	105.3	104.44	105.75	105.67	107.47	104.52	104.63	103.11	104.09	104.58	104.89	104.7	105.16	104.86	106.5	105.11	105.49	105.12	106.1	105.19	105.2	105.18	104.15	104.79	104.4	105.05	105.76	106.81	103.06	105.16	107.61	106.08	105.23	103.05	105.03	106.71	104.74	105.77
99.046	99.507	99.24	99.317	101.63	101.82	98.995	100.71	99.255	100.33	100.8	99.383	99.911	97.888	99.96	99.959	99.146	99.988	100.91	98.834	100.84	99.95	100.84	99.297	98.736	100.01	99.364	98.471	100.45	97.486	100.01	99.259	98.209	100.38	100.37	101.26	99.27	100.17	100.45	99.787	100.15	100.21	100.55	99.662	98.376	98.952	100.96	98.747	98.508	100.62
105.09	103.58	104.78	105.44	105.19	105.48	105.91	105.09	105.27	105.1	107.18	103.97	105.27	105.27	103.94	104.44	103.81	104.66	104.73	107.27	103.23	103.43	105.85	104.62	104.35	106.17	106.31	105.01	104.09	104.54	104.37	105.75	104.73	106.33	104.96	106.08	105.45	106.34	104.82	104.18	105.49	105.92	104.14	104.2	104.62	104.7	104.85	104.55	104.82	106.29
105.29	106.88	107.44	106.53	104.68	106.28	104.82	104.1	107.57	104.37	105.14	105.68	107.3	106.86	105.28	105.08	104.63	106.23	104.28	107.4	106.96	104.6	106.89	105.94	106.64	106.32	105.78	104.79	105.35	107.06	105.96	105.68	105.6	103.87	105.57	107.79	105.9	105.49	105.38	105	106.75	106.28	105.96	107.29	105.68	104.65	106.38	105.21	105.61	106.26
104.19	105.26	107.42	105.53	104.73	106.58	106.2	105.31	105.7	106.18	106.35	104.96	105.64	105.36	106.42	106.87	105.13	105.79	104.87	105.94	105.83	106.74	104.64	106.3	103.89	105.07	105.09	104.86	104.47	104.78	106.6	105.32	105.99	104.92	106.98	106.53	105.2	105.95	105.23	105.07	105.91	105.69	105.63	105.48	105.42	105.58	107.06	105.82	104.59	105.43
106.44	104.1	105.53	106.68	106.36	104.23	104.91	105.72	106.72	106.68	107.16	106.25	106.98	105.77	107.07	105.91	105.9	105.19	105.51	104.44	105.94	104.5	105.35	107.18	105.66	104.91	104.94	105.23	105.82	105.75	106.09	105.16	105.6	107.07	106.13	105.98	105.21	105.15	106.14	106.09	107.61	105.34	105.55	104.49	105.36	104.42	105.7	105.27	106.11	107.3
101.24	100.06	100.22	99.915	101.68	101	100.3	102.13	100.32	100.55	101.74	100.48	101.85	100.94	100.61	101.52	101.64	100.97	101.1	101.85	101.96	101.65	102.06	100.55	101.23	101.51	102.34	100.4	100.14	101.71	100.68	99.876	100.65	101.65	100.26	101.17	100.37	101.87	98.74	98.841	101.25	99.469	101.25	101.37	99.741	99.642	101	101.08	103.97	101.04
111.44	113.27	112.57	110.16	110.74	110.43	110.18	111.29	111.34	110.74	111.37	110.35	112.22	109.41	109.86	110.92	112.03	111.76	111.15	112.08	112.41	110	112.07	110.7	113.75	111.36	109.6	112.81	111.52	112.26	111.65	112.12	111.3	112.53	110.67	109.39	110.3	112.55	110.2	110.58	111.42	111.73	112.31	112.27	111.07	110.27	111.05	112.84	111.62	112.36
106.32	106.48	106.51	106.71	107.38	104.23	106.09	105.92	106.18	107.92	107.12	107.1	108.26	105.01	105.79	107.34	107.27	105.75	105.77	107.95	106.98	105.49	106.77	104.71	107.28	104.46	105.68	106.92	105.17	105.6	105.82	106.21	106.43	107.28	106.84	106.01	106.61	106.83	105.88	106.77	107.51	105.85	105.62	105.51	106.5	104.02	106.67	106.97	106.7	105.96
105.18	105.39	105.43	105.41	105.03	105.5	104.8	104.11	105.05	105.8	104.8	105.19	106.29	105.39	104.11	105.13	105.74	104.92	105.59	104.43	105.37	104.57	104.57	105.13	106.96	103.59	106.18	104.85	104.78	107.63	106.48	105.24	105.87	106.07	105.4	104.98	105.57	104.89	104.81	104	105.71	105.26	104.93	104.52	106.22	105.91	104.39	104.5	105.29	105.13
111.39	111.78	112.43	112.97	110.93	111.79	112.81	111.5	111.06	111.66	111.7	112.88	112.2	111.13	112.27	111.82	111.72	111.73	110.83	113.18	112.07	109.84	110.84	110.66	111.04	113.81	112.71	112.48	112.29	112.36	113.01	111.85	112.8	111.78	110.8	112.9	112.34	111.66	111.75	113.1	111.91	112.09	112.75	111.94	112.32	112.64	112.81	111.55	114.18	111.16
105.24	106.13	107.02	106.92	106.76	105.5	104.73	106.71	106.41	104.84	106.85	105.95	107.19	106.49	105.74	107.11	105.4	105.06	108.38	105.77	105.97	107.4	105.95	106.72	107.51	105.97	105.81	105.78	105.33	105.64	104.42	105.13	106.81	105.66	106.53	106.02	106.3	107.04	105.04	106.64	106.46	106.04	106.03	106.53	104.61	107.34	106.21	106.54	106.69	106.61
111.08	111.66	110.77	111.66	110.75	111.87	111.71	110.62	111.26	112.84	111.5	112.89	110.7	112.73	112.61	112.36	111.38	111.49	111.64	110.3	112.63	111.84	114.07	110.57	113.12	111.92	111.75	112.68	114.07	112.06	112.91	110.81	110.37	112.18	110.7	111.13	112.35	112	111.83	110.71	111.55	110.95	112.6	111.52	112.8	111.87	110.65	113.15	113.61	112.4
111.8	112.07	111.65	108.97	111.68	111.83	111.05	112.56	111.61	112.19	109.51	110.82	111.3	111.09	111.84	110.61	111.26	110.99	110.44	110.18	110.76	112.28	111.95	111.38	112.15	111.96	110.24	110.93	112.92	113.44	111.7	112.5	111.31	111.62	110.27	110.93	111.47	113.5	112.73	111.83	112.4	110.33	111.47	110.65	110.01	112.04	112.71	109.47	111.87	110.43
105.08	105.69	105.43	102.78	104.55	103.63	105.45	104.39	103.62	103.91	104.26	104.63	104.31	104.94	103.97	106.06	104.27	104.41	104.42	106.01	103.48	103.08	103.63	104.83	105.27	104.09	105.76	105.64	105.43	104.65	105.62	104.48	103.91	104.52	104.13	102.28	105.66	105.34	105.77	104.45	105.15	106.11	105.87	105.72	105.36	103.5	105.94	103.79	104.69	104.93
112.13	110.69	110.58	112.1	110.5	112.53	112.11	110.48	111.13	111.35	112.66	112.92	111.14	111.86	112.04	110.83	111.29	111.32	111.91	111.54	111.3	111.48	111.99	111.96	110.15	113.47	111.06	112.22	110.69	111.08	112.71	112.82	111.55	110.24	112.06	110.71	112.28	112.05	111.03	112.47	111.14	111.56	110.73	112.89	111.61	111.18	110.84	112.25	112.13	110.95
110.88	110.73	110.7	110.67	109.13	112.03	110.15	110.52	110.27	111.18	109.43	109.73	109.67	111.07	109.03	110.91	111.02	111.25	110.6	111.16	110.04	110.6	109.81	111.36	111.95	110.35	110.82	109.65	112.53	109.55	112.08	110.05	111.27	110.77	110.51	109.66	110.35	111.37	109.05	110.85	111.99	111.08	111.19	110.23	109.22	110.07	110.75	109.23	110.37	110.23
107.19	107.6	106.91	107.09	107.19	106.3	108.19	106.26	106.99	107.95	107.16	107.72	105.44	105.88	108.11	105.63	106.19	106.74	108.53	106.62	106.7	106.31	106.7	106.08	107	107.25	106.26	106.56	107.87	107.26	106.69	108.18	105.86	106.83	106.64	106.1	106.28	105.73	107.64	106.22	106.2	108.93	106.31	104.98	108.17	107.72	107.21	105.76	105.25	108.12
112.53	112.51	111.44	112.32	112.63	112.1	112.1	112.52	113.48	112.37	114.49	111.61	111.94	110.82	111.48	112.09	112.41	112.03	112.93	112.11	113.62	111.3	111.47	113.22	112.17	110.59	111.82	112.1	112.33	113.48	111.22	112.11	110.96	112.23	112.78	112.61	113.24	113.41	112.54	112.23	111.24	110.48	111.91	112.5	112.62	112.13	112.62	110.89	111.09	112.97
105.21	104.5	106.16	103.57	106.25	104.59	106.97	103.56	104.84	104.83	106.69	103.39	105.21	105.94	105.31	104.75	105.04	104.42	104.29	105.34	105.08	105.32	106.39	105.14	104.63	104.03	105.36	105.66	105.71	103.3	105.95	105.23	104.17	106.1	103.69	106.39	106.65	104.22	103.83	104.88	106.66	104.26	105.24	105.71	104.46	105.73	105.63	103.59	105.33	104.59
116.52	117.66	118.73	117.55	116.95	116.88	117.81	117.61	117.12	119.58	117.8	117.42	117.42	118.27	118.97	115.9	118.19	116.65	117.96	116.81	116.86	116.93	117.45	116.44	118.75	116.48	117.87	116.28	118.21	116.72	117.01	115.08	116.6	117.19	117.87	118.91	115.68	118.31	116.16	114.87	117.8	118.33	119.09	118.22	118.84	117.35	118.41	116.47	118.25	117
112.45	111.73	113.94	113.3	112.96	113.03	112.09	112.55	114.1	114.43	114.02	112.04	113.27	111.92	111.93	114.35	112.39	112.74	113.01	112.57	113.44	114.14	112.06	111.96	112.61	112.49	112.97	111.87	113.42	111.96	111.88	111.5	112.16	113.31	112.06	114.01	112.22	113.27	113.74	110.99	113.15	112.31	113.37	112.79	111.4	113.49	113.46	111.8	113.33	113.23
110.53	110.08	109.94	109.71	111.41	111.03	110.59	111.49	110.89	111.14	110.88	109.71	111.75	111.33	110.61	111.97	111.21	111.76	110.86	112.95	110.75	110.57	111.96	110.2	110.75	110.24	112.5	112.44	112.81	109.77	109.77	111.33	110.55	109.72	111.63	110.88	111.77	110.95	113.16	110.67	110.68	111.66	111.08	111.4	111.54	110.44	111.65	110.76	111.2	111.44
99.473	100.43	100.35	100.78	99.101	100.74	100.16	100.19	100.85	99.284	100.36	101.17	100.46	99.684	100.22	102.17	100.31	100.81	101.12	100.61	101.34	97.537	101.2	100.94	99.258	100.86	100.56	101.35	99.933	101.01	100.67	100.66	101.98	101	99.528	100.4	100.13	99.241	100.06	100.72	99.246	101.12	99.5	98.345	101.64	99.823	100.67	100.54	101.83	101.76
112.38	112.11	111.24	110.97	111.54	110.68	111.03	111.97	112.26	109.87	111.41	112.25	112.51	113.85	111.77	110.63	111.75	111.17	112.13	110.54	110.94	111.78	110.11	111.7	111.19	110.35	112.48	110.68	109.87	112.72	111.85	110.88	111.58	110.51	110.14	112.52	111.72	112.31	111.49	110.85	110.55	111.84	111.74	111.71	111.03	109.76	112.57	110.14	110.89	110.5
110.02	112.87	111.85	111.83	111.35	111.63	111.24	111.38	111.35	110.3	112.46	110.5	111.36	111.4	110.97	112.16	111.93	113.1	111.06	113.19	109.3	111.09	111.25	113.83	111.41	111.05	111.57	111.99	111.96	112.71	112.14	112.79	112.09	111.87	112.46	112.45	110.01	109.57	110.88	111.65	111.58	110.63	110.21	111.01	111.69	111.72	110.07	110.09	110.53	112.36
105.36	106.19	104.9	105.59	106.21	105.73	106.22	107.58	105.12	105.72	105.26	104.9	104.19	106.11	106.16	105.16	106.28	105.94	105.54	105.83	105.96	105.68	105.51	104.85	105.93	106.57	105.27	106.28	106.53	105.89	106.03	106.93	105.6	104.21	107.22	105.65	106.16	106.37	107.14	105.78	104.94	106.62	106.4	104.54	105.11	106.94	106.36	106.53	105.39	106.34
106.28	105.17	105.13	105.97	105.73	107.51	105.32	105.81	106.28	105.02	105.71	106.07	104.73	106.32	106.45	104.48	106.01	106.8	103.8	105.45	105.66	105.89	106.01	104.68	105.12	105.45	105.41	104.4	103.88	104.8	105.63	106.33	104.86	105.92	105.92	105.83	104.87	106.58	105.83	107.13	104.69	105.69	103.57	105.78	105.92	105.32	103.65	106.02	106.3	105.65
104.64	106.2	103.67	104.33	104.33	104.1	104.51	102.52	102.66	103.3	103.87	106.17	104.4	104.42	103.08	106.08	104.21	104.36	105.88	103.65	103.96	102.93	104.18	102.21	103.16	103.94	102.9	104.98	105.55	104.62	104.55	103.59	102.71	103.77	104.18	103.91	104.74	105.01	103.59	104.69	105.51	102.21	104.09	104.37	103.86	102.93	105.01	105.56	104.26	104.01
110.83	109.5	110.09	110.85	109.13	111.21	109.82	108.11	110.86	111.77	108.78	110.18	110.56	110.1	111.35	110.12	109.1	112.47	110.42	110.62	112.41	111.54	110.89	109.29	111.89	110.78	108.87	110.38	111.97	110.52	111.53	110.71	110.47	109.67	110.97	111.74	110.99	111.77	110.46	111.26	112.13	111.49	111.99	109.22	112.29	110.24	111.46	110.6	110.78	109.37
100.06	100.66	100.62	100.83	100.36	99.432	100.13	100.98	98.198	98.831	100.71	100.61	99.776	97.394	100.97	100.24	99.987	100.16	99.754	98.629	99.126	98.326	97.853	99.599	99.262	99.847	100.65	101.02	99.497	100.4	99.732	99.911	99.117	100.27	99.909	98.649	100.45	99.194	99.413	99.185	100.03	99.245	100.6	98.725	99.547	99.72	100.39	99.434	99.009	100.72
100.39	101.54	99.167	101.3	99.93	101.32	101.01	100.06	99.924	98.614	100.86	99.42	100.37	100.17	99.387	100.78	100.73	99.917	100.88	100.61	98.205	100.11	101.96	99.878	101.12	99.558	99.867	100.9	98.912	99.458	100.55	100.41	101.59	100.56	99.644	100.46	99.418	101.49	99.627	100.84	100.96	99.963	99.116	100.35	99.312	102.28	99.258	100.66	98.785	99.018
107.36	107.64	106.94	105.51	106.23	105.97	108.29	106.17	107.33	106.93	106.67	106.11	106.53	107.24	107.18	106.68	106.48	106.14	106.23	107.21	107.45	106.86	105.19	106.86	107.53	107.19	105.1	107.18	106.53	106.81	107.09	106.81	106.39	106.2	106.72	107.87	107.98	105	107.08	107.2	108.21	107.55	106.58	106.29	106.54	105.83	107.67	107.64	108.99	106.62
105.65	105.48	105.21	104.76	104.01	103.97	105.81	104.68	105.05	106.18	102.69	103.91	104.67	103.75	105.93	104.76	104.88	105.44	106.33	104.26	102.9	105.39	103.18	104.55	104.45	104.19	104.97	103.71	104.23	104.98	105.41	104.59	105.42	105.02	103.7	103.07	104.09	104.14	104.22	105.07	104.45	103.93	105.83	105.04	104.11	103.72	104.71	105.65	105.29	103.7
106.91	106.83	108.01	106.77	106.94	107.83	105.83	107.41	107.72	105.8	106.91	106.03	107.53	106.98	107.05	108.26	106.66	108.21	107.3	107.01	106.84	106.34	107.86	107.65	106.82	107.08	106.3	106.18	107.56	107.74	107.03	106.76	105.98	106.93	106.99	108.69	106.36	106.02	105.52	108.19	106.4	109.09	105.88	107.24	106.49	107.6	105.76	107.94	106.95	108.53
107.37	106.65	104.76	105.27	107.01	105.67	106.72	107.02	106.12	106.31	106.88	106.63	105.67	105.12	106.1	106.47	106.15	106.36	106.45	106.34	105.73	107.05	106.43	106.19	105.54	107.01	106.41	106.33	105.6	105.55	106.45	107.09	106.64	104	105.77	107.3	106.23	105.63	106.28	107.17	106.85	106.9	107.54	105.7	105.95	106.43	105.11	105.13	107.26	104.78
104.06	105.39	105.11	105.59	107.31	106.49	105.15	105.47	104.97	106.48	106.44	105.5	104.42	105.28	106.53	106.09	105.75	105.57	104.74	104.52	105.72	106.98	104.86	105.02	105.34	104	105.42	106.23	104.48	106.91	104.61	104.49	105.12	106.25	106.48	105.65	103.82	105.28	105.68	105.39	105.78	107.46	104.82	104.99	107	105.45	105.7	103.21	105.26	105.97
99.106	99.882	100.82	99.29	99.217	99.868	101.04	101.79	100.52	99.388	98.384	99.215	98.681	99.822	100.28	98.81	101.44	99.452	99.188	100.8	101.92	100.27	100.88	98.981	99.394	99.382	101.41	100.55	98.301	99.682	99.7	98.117	99.441	99.507	100.31	100.57	100.88	97.424	100.53	100.04	99.938	98.677	100.05	99.231	100.34	100.9	98.631	99.189	100.63	100.5
111.82	111.75	111.7	111.58	112.73	111.67	112.25	111.49	112.83	112.1	113.47	112.63	112.45	111.91	111.97	113.71	110.64	113.17	112.09	112.07	112.67	111.34	111.4	112.51	110.97	112.98	111.97	113.16	112.84	112.91	113.16	113.95	111.98	112.63	112.41	111.68	111.27	113.18	112.02	110.33	112.3	112.18	111.36	112.53	112.74	112.18	110.71	111.91	112.9	112.73
100.88	99.135	100.77	100.18	99.735	99.664	100.86	99.521	99.362	99.682	100.3	98.892	98.784	100.61	100.76	99.958	98.522	97.989	99.278	99.359	99.689	100.14	98.723	100.76	100.19	101.63	100.81	101.56	100.32	99.502	100.22	99.583	100.47	99.459	98.669	100.24	99.234	100.87	101.12	99.997	99.721	101.8	100.38	100.03	100.95	99.52	100.03	99.828	101.37	100.11
105.94	103.29	104.45	104.36	105.7	105.1	105.38	106.13	106.77	106.02	105.46	105.13	106.4	106.54	105.67	105.15	105.75	105.09	106.32	105.41	105.23	104.98	105.76	106.48	105.97	107.18	105.69	105.72	105.16	107.96	104.97	105.15	104.05	106.51	105.58	103.77	104.94	104.58	105.21	104.32	104.68	104.32	104.84	105.46	104.95	104.67	105.87	106.13	105.91	105.97
110.56	111.51	110.56	110.78	110.59	112.08	111.28	113.38	110.87	109.97	109.41	110.51	110.25	109.36	110.85	111.14	111.63	110.55	110.86	110.65	110.21	111.16	110.97	111.47	111.21	111.27	110.94	111.58	109.93	112.6	110.89	112.58	109.97	110.4	110.74	110.77	111.53	110.65	112.59	109.08	110.91	110.66	110.61	111.55	110.77	112.22	111.73	111.93	111.9	111.09
106.78	106.14	106.89	108.13	106.67	105.91	105.56	107.52	107.67	106.07	107.68	106.43	107.32	104.43	106.8	106.92	106.49	105.3	107.52	107.66	105.67	105.7	105.5	107.11	106.3	106.39	105.34	105.88	107.4	106.53	104.92	107.38	106.5	107.49	107.74	108.35	106.14	107.03	107.14	107.79	105.18	106.87	107.21	105.83	106.12	106.4	107.01	107.22	107.46	106.09
106.14	106.57	105.9	105.11	104.72	103.08	105.63	104.53	104.96	104	104.98	106.22	105.79	106.07	105.6	104.37	105.05	106.39	105.37	105.75	105.41	105.19	107.23	103.97	106.48	103.68	104.99	105.86	106.16	106.16	106.68	104.98	106.7	106.66	105.46	104.17	104.86	105.43	106.02	106.53	104.72	105.54	107.41	104.42	106.34	107.36	106.91	104.69	107.48	104.47
105.14	107.31	106.98	104.45	106.83	106.38	107.37	107.69	108.38	108.49	106.69	106.18	106.59	106.5	105.1	105.04	105.93	106.94	108.09	107.42	107.54	105.92	107.71	107.36	107.27	107.28	105.57	104.89	105.72	106.91	106.25	107.47	106.78	106.9	105.22	107.29	106.94	106.23	107.24	106.02	106.21	104.98	107.26	106.16	105.43	105.98	106.39	105.62	105.65	108.2
104.05	105.55	105.56	105.29	104.72	105.45	105.76	106.14	105.5	106.29	105.79	106.81	107.5	105.4	105.79	104.23	106.29	104.61	105.17	104.94	105.37	105.04	104.52	105.56	106.41	105.96	107.12	105.84	105.78	104.93	105.57	105.55	105.52	104.56	105.47	104.9	106.99	105.27	106.63	106.19	106.21	106.9	106.78	106.44	106.12	105.61	105.77	105.59	105.55	104.88
99.592	98.681	99.392	99.306	98.443	100.04	101.8	99.317	99.524	100.22	100.22	100.36	99.931	101.71	100.54	100.44	98.186	101.7	101.22	99.842	100.64	98.485	99.078	98.934	100.09	98.417	100.17	98.117	100.19	101.5	100.81	99.469	100.13	101.08	99.917	100.1	99.134	99.517	100.07	100.6	99.025	100.25	99.263	97.448	98.365	99.793	101.1	101.3	101.58	98.996
109.46	109.61	109.73	109.84	110.71	109.59	110.59	110.11	110.46	109.21	112.47	109.37	111.83	109.04	110.7	110.78	109.23	111.31	111.6	108.7	110.57	108.59	110.04	109.59	111.15	108.96	108.92	109.86	110.53	109.71	111.28	110.59	111.06	110.42	110.65	109.85	109.55	109.38	109.2	110.3	111.62	111.98	112.1	111.43	109.55	110.29	109.67	111.31	111.23	109.93
111.74	111.21	113.47	112.2	111.33	111.34	111.73	111.53	112.99	111.96	112.45	110.24	111.8	110.83	111.63	112.91	113.42	110.78	112.57	112.25	112.2	112.41	111.5	112.6	111.07	111.43	110.28	111.64	111.94	112.86	112.6	111.21	112.76	111.54	112.02	111.24	113.08	111.63	112.54	112.93	112.03	110.34	111.93	110.59	111.44	112.04	111.73	112.55	112.32	112.08
104.47	105.79	104.98	105.03	105.31	105.19	105.73	104.8	105.77	105.92	106.7	107.19	104.65	104.96	105.08	105.8	105.32	105.9	107.15	107.41	104.17	104.56	105.66	104.46	106.69	105.99	104.28	106.23	104.52	104.6	106.01	104.31	106.47	104.96	105.07	105.77	105.35	104.35	105.6	105.78	104.3	106.24	106.1	106.61	105.22	104.83	104.84	105.55	105.55	105.32
112.46	111.38	113.36	112.26	110.53	112.62	112.51	112.73	111.73	113.43	111.48	113.69	113.84	112.28	112.98	114.51	112.07	113.08	112.86	111.63	111.35	111.75	113.75	112.92	112.23	111.93	113.05	113.08	112.83	112.73	112.65	112.36	112.91	113.27	112.99	111.78	113.24	112.21	112.19	111.96	113.32	112.97	113.13	113.13	111.73	112.78	110.96	111.87	112.58	112.94
106.84	107.05	108.67	106.93	107.52	106.14	107.77	106.23	107.76	107.04	108.06	106.88	106.28	105.82	105.89	105.83	106.71	106.92	106.38	108.45	107.78	106.89	109.29	106.61	107.49	107.33	106.5	105.81	108.45	106.38	104.99	105.25	106.07	106.28	105.74	105.25	107.38	105.92	107.15	107.64	105.45	106.57	104.52	105.95	107.17	107.65	107.21	106.28	105.05	106.24
104.59	102.87	104.1	104.86	104.91	104.94	104.32	102.67	104.32	103.89	102.65	103.09	103.84	103.68	104.59	104.17	105.03	105	103.01	104.7	103.42	104.69	105.24	102.94	104.86	105.69	102.13	105.5	105.83	104.51	103.38	104.76	104.8	104.95	103.77	103.12	103.66	104.76	104.53	105.65	103.91	103.68	106.02	104.32	105.21	104.53	104.07	104.47	103.07	103.31
99.044	100.85	100.1	98.998	100.04	99.617	99.289	99.129	100.1	99.468	100.94	99.805	99.751	100.07	99.682	99.702	98.865	98.181	98.164	99.758	99.644	100.38	99.35	98.749	100.64	99.417	99.043	98.889	100.83	99.944	100.06	98.521	99.991	99.709	100.15	100.5	100.72	98.434	99.844	99.998	101.12	99.025	100.41	101.06	99.75	100.56	98.785	101.59	100.35	98.438
109.43	110.34	110.61	109.31	110.92	110.29	110.96	111.4	110.13	110.85	111.55	108.62	110.17	110.67	112.86	110	111.31	110.54	110.36	110.03	110.67	111.94	110.54	111.28	110.03	111.22	110.61	110.65	110.87	110.4	110.5	110.05	111.08	111.85	110.17	111.19	111.27	109.6	109.71	110.03	109.28	111.31	110.43	110.88	109.09	110.49	111.24	111.68	110.47	111.06
107.03	106.92	108.24	107.31	105.8	107.23	105.99	107.08	107.35	106.13	106.44	105.99	107.16	106.62	108.52	106.56	106.76	107.59	106.53	107.09	107.49	107.16	105.81	107.13	106.36	106.03	107.03	106.78	105.5	107.24	106.92	106.1	106.47	104.69	107.42	106.31	107.81	109.41	106.79	108.85	106.88	107.29	106.88	107.1	105.93	107.44	105.45	106.37	106.8	106.79
115.57	115.75	116.2	114.8	116.83	115	115.81	114.72	114.93	117.06	116.11	115.13	118.05	115.87	116.18	116.25	116.25	117.22	118.05	115.94	117.61	115.16	115.77	117.32	118.14	116.16	116.22	114.8	115.28	115.78	117.03	114.65	116.01	115.5	117.52	114.77	116.47	116.59	116.83	115.7	116.13	115.55	117.71	116.27	116.4	118.58	115.82	115.39	115.84	116.91
112.08	114.19	112.97	110.7	111.13	113.34	112.51	112.65	112.38	113.07	113.65	114.1	114.33	112.61	112.52	113.82	112.33	113.18	113.38	112.84	112.21	114.06	112.22	113.49	112.62	112.86	112.07	112.25	112.23	113.52	112.81	111.52	113.17	113.53	112.78	113.66	113.74	113.62	113.28	113.24	110.67	112.52	113.42	112.75	113.58	111.74	112.19	111.55	111.08	111.75
106.13	104.5	105.78	106.45	106.02	107.48	105.49	105.38	105.69	106.13	105.68	105.01	106.18	106.07	105.23	106.95	104.37	106.1	105.06	105.24	106.88	105.47	105.3	106.65	103.68	106.36	106.79	106.21	105.5	107.4	106.06	105.15	106.16	104.4	104.78	106.17	104.82	105.05	105.52	105.6	105.72	105.68	105.16	105.55	106.86	106.72	104.3	106.53	105.65	104.81
98.799	98.137	100.83	100.77	99.015	100.16	99.926	100.34	99.641	98.315	98.688	100.02	100.35	101.51	99.552	99.472	99.361	100.46	101.77	99.822	100.65	100.51	99.997	99.033	99.587	99.735	98.751	99.66	101.44	100.69	100.3	99.613	101.35	100.59	100.57	99.272	100.48	100.6	101.91	99.786	99.726	102.01	101.6	100.44	100.85	101.23	102.05	100.49	99.498	102.23
106.18	105.97	105.68	106.18	104.76	106.45	105.09	105.23	105.42	104.91	104.26	105.4	105.07	107.03	104.62	104.6	105.27	104.98	106.15	105.19	104.01	107.23	105.21	106.16	106.06	105.84	105.5	104.55	106.4	107.26	105.82	107.76	105.53	107.01	105.79	105.25	104.38	106.64	105.55	105.43	107.52	105.18	105.86	105.4	106.53	105.84	105.94	106.44	105.63	105.71
108.01	105.37	107.18	107.58	105.1	107.87	105.59	105.02	105.85	107.66	106.03	107.55	106.25	105.67	107.99	108.06	106.06	107.03	106.48	106.22	107.03	105.67	105.83	107.45	106.11	106.46	106.32	105.76	107.08	107.36	106.57	106.75	106.67	105.19	106.35	106.93	106.83	105.99	108.05	106.06	106.63	106.72	106.93	106.9	106.7	106.92	106.67	106.13	106.24	105.47
110.78	109.86	110.16	111.65	111.47	112.73	111.46	110.21	110.27	111.03	111.52	110.9	112.53	113.1	111.15	112.04	111.18	109.36	112.25	111.75	109.58	110.59	111.84	111.38	109.65	112.44	112.18	110.36	111.64	110.12	111.65	111.34	110.16	110.66	111.61	111.34	113.21	110.62	112.13	110.37	109.69	111.32	110.65	111.63	112.51	111.16	110.82	111.6	110.34	110.95
105.44	106.89	107.3	106.22	106.67	105.2	107.28	105.39	106.14	105.01	107.05	106.9	108.28	107.26	107.3	107.01	106.16	106.67	106.47	105.34	106.66	107.16	106.64	107.34	105.49	107.59	107.19	105.63	106.3	106.15	106.42	107.41	106.73	107.23	108.16	106.21	105.99	105.6	105.5	106.58	107.1	107.14	107.76	106.25	106.06	106.09	105.64	105.16	107.7	106.21
110.2	110.45	109.86	109.1	108.26	111.4	109.76	110.21	110.29	109.62	111.48	110.3	108.54	109.42	109.63	110.75	110.35	108.23	109.7	110.59	108.37	109.9	110.06	109.62	108.97	110.61	109.04	109.66	108.47	111.97	109.8	110.29	109.41	109.02	110.08	110.6	110.68	108.97	108.65	111.13	111.68	109.18	109.95	108.48	109.5	110.38	109.82	108.87	111.35	110.57
105.9	104.93	105.86	105.03	104.39	105.48	105.34	104.17	106.77	104.59	106.54	104.22	106.31	106.74	105.87	106.45	104.15	104.67	106.29	105.32	106.27	105.23	104.01	105.44	106.03	106.21	106.62	106.27	106.3	107.42	104.84	105.12	106.29	105.76	107.24	105.46	104.27	104.63	105.05	104.4	106.34	104.37	104.54	105.83	104.82	104.5	106.37	105.09	104.19	102.77
111.47	112.49	112.75	111.82	112.32	111.14	112.41	111.51	111.51	111.14	110.84	111.13	111.63	111.33	111.72	111.53	112.95	111.37	110.9	111.95	111	112.02	112.06	109.86	112.37	111.79	111.13	113.03	112.13	111.68	111.89	111.42	112.31	112.11	111.4	112.17	110.51	112.07	110.55	112.22	111.84	111.24	111.88	111.04	111.4	113.38	112.39	112.55	111.08	111.66
100.95	101	100.47	101.7	101.31	101.11	101.18	100.35	101.4	100.8	101.02	99.9	102.04	99.841	100.95	101.7	99.673	98.187	99.615	100.42	98.326	102.04	100.29	102.25	100.21	100.02	100.8	100.82	100.68	100.6	100.68	102.09	100.81	101.42	99.803	99.302	100.51	100	101.77	100.58	100.08	99.939	100.21	99.661	100.53	101.41	99.606	100.48	101.64	99.601
116.33	117.06	117.74	117.95	117.12	116.55	117.35	118.19	115.78	117.48	116.08	116.51	117.04	116.61	118.44	118.73	118.98	117	118.29	116.39	117.16	117.55	115.86	118.24	118.06	118.37	117.79	117.51	117.44	118.54	116.48	118.59	117.9	118.71	117.64	118.32	117.55	118.86	118.4	116.05	118.09	117.21	118.34	118.33	117.91	117.72	118.27	115.95	117	117.77
104.39	103.86	106.44	104.39	104.23	103.53	103.86	104.41	104.25	105.92	103.09	105.24	105.37	105.34	107.13	105	104.34	104.79	104.82	102.15	105.31	103.3	104.62	104.36	103.48	103.86	104.1	105.42	104.42	104.87	104.85	105.44	104.75	104.8	103.35	103.87	106.18	105.07	106.28	104.25	104.34	104.71	105.12	104.57	103.84	103.51	103.64	104.89	104.78	106.32
104.57	104.23	103.93	104.4	104.42	105.57	103.84	105.65	104.19	105.43	105.22	104.73	104.1	104.66	102.66	104.11	103.98	105	105.5	103.03	104.34	102.81	103.82	106.48	103.68	104.37	103.48	105.76	104.12	103.72	104.36	104.46	105.92	104.89	104.47	104.66	105.02	104.07	104.82	104.71	105.63	103.37	105.39	103.23	104.45	104.09	105.4	106.94	105.57	103.47
110.15	109.15	110.71	110.92	111.29	110.04	111.13	110.86	111.56	110.36	111.99	108.88	111.73	111.67	109.7	110.35	111.28	112.46	111.37	111.43	111.05	108.53	111.25	111.29	111.12	110.98	110.56	110.44	109.76	109.99	110.28	110.3	110.05	111.23	110.97	112.99	110.41	110.19	108.12	110.39	110.77	110.41	110.32	109.31	110.59	111.13	110.05	110.62	110.4	110.53
112.1	110.85	112.34	112.25	111.23	111.69	111.75	111.36	111.3	113.09	110.49	112.28	110.7	110.28	111.65	111.55	112.45	110.55	109.94	111.94	110.36	110.86	111.67	112.58	111.94	111.74	111.15	111.18	111.6	111.89	111.52	111.92	109.92	110.48	111.49	110.16	110.85	111.2	110.83	112.01	110.98	110.04	111.06	111.18	113.13	112.53	110.69	112.17	112.11	109.79
112.9	112.76	111.08	112.38	111.38	113.77	113.42	112.8	112.65	111.85	111.67	113.44	110.51	110.87	111.82	111.89	111.78	111.1	112.72	112.53	110.5	112.14	113.49	110.97	111.82	112.82	110.99	111.96	111.55	111.83	110.38	112.1	112.5	111.5	113.36	111.06	113.51	111.23	112.48	112.34	111.36	112.23	113.91	112.41	113.4	109.99	111.66	111.72	111.88	111.07
111.44	112.15	111.62	110.71	112.56	110.71	110.08	111.46	111.65	109.71	109.68	110.22	111.22	112.26	110.1	109.84	110.19	109.32	111.48	110.01	112.97	112.14	110.7	112.07	110.69	111.58	111.46	111.5	111.52	111.08	110.67	111.78	111.44	109.92	110.43	112.76	110.55	111.53	111.8	111.83	111.15	112.19	112.76	110.27	110.72	111.62	110.43	111.4	111.43	110.73
106.28	104.93	104.23	105.78	104.88	104.65	104.57	105.69	107.3	105.5	104.8	105.5	104.84	106.17	105.92	105.4	105.75	104.52	105.34	105.14	104.74	105.05	104.29	104.55	107.42	104.74	106.16	105.56	105.07	105.77	106.34	104.55	106.68	104.45	107.85	105.66	107.24	106.06	105.65	105.04	105.81	106.65	104.73	104.89	105.75	104.74	107	106.68	105.03	106.7
111.69	110.99	111.46	110.72	109.98	111.6	110.12	110.62	110.63	108.33	112.07	111.16	110.64	111.02	110.81	110.9	109.59	110.93	111.85	111.88	111.29	110.87	111.48	110.37	111.44	110.54	109.23	111.75	110.86	110.56	110.75	110.12	110.01	111.02	110.07	110.62	110.2	109.41	110.51	110.22	110.63	109.81	110.54	110.38	112.01	110.18	112.76	111.14	110.36	111.2
112.97	111.52	112.1	112.28	113.46	110.76	111.54	112.39	115.08	110.77	112.89	111.91	112.88	112.93	110.9	111.74	111.89	111.82	113.39	113.09	111.92	112.02	114.27	111.31	112.51	112.35	112.22	111.86	112.28	112.63	112.45	111.05	113.04	111.5	111	113.4	111.56	111.16	112.27	112.33	112.89	112.1	112.15	112.68	112.1	110.92	111.51	113.38	114.1	111.91
112.13	110.27	111.77	109.99	111.51	112.19	110.81	110.98	111.26	110.3	111.25	110.79	112.19	111.46	111.25	111.77	111.34	112.65	112.6	110.61	110.91	111.47	111.41	110.97	111.92	110.9	109.18	110.49	112.65	110.69	110.2	110.34	111.28	111.21	112.64	111.25	111.01	111.42	109.15	111.25	109.97	109.73	112	111.51	111.89	112.27	111.13	110.88	113.58	111.35
105.76	105.3	107.03	106.08	104.69	106.21	104.14	107.12	104.16	104.5	106.66	103.66	105.3	105.14	105.7	105.47	104.12	106.43	105.11	105.55	105.19	105.32	104.5	106.45	106.11	105.59	104.23	105.22	104.34	105.94	104.98	104.6	105.36	103.52	103.03	104.55	105.03	104.73	104.97	105.85	105.51	105.69	104.69	106.4	105.02	106.84	106.96	105.69	104.89	106.63
111.04	111.63	110.85	112.31	110.69	112.05	112.32	112.19	112.74	112.4	110.98	112.79	111.77	111.83	109.76	109.86	110.83	112.81	111.7	111.67	110.09	110.73	111.31	112.3	112.35	111.11	111.2	112.21	113.2	112.93	110.94	113.61	111.77	112.06	111.98	108.31	112.45	111.65	110.92	111.36	111.15	111.91	111.91	110.2	111.76	112.52	110.95	111.96	112.56	110.98
104.74	105.6	105.23	105.75	106.08	105.94	105.8	103.99	105.05	104	103.64	105.27	104.35	104.54	105.38	106.07	105.37	104.96	104.08	104.76	103.96	103.62	104.2	106.33	103.78	105.45	105.09	105.9	105.41	104.64	104.8	103.67	103.18	104.6	105.64	103.75	106.38	105.25	104.27	105.02	105.9	104.48	104.98	106.38	104.91	104.03	104.75	105.88	107.35	106.07
110.55	111.66	111.27	112.1	110.63	111.15	111.99	110.96	111.35	112.9	111.85	110.61	110.94	111.42	111.86	109.88	112.25	111.71	110.44	110.93	111.21	111.03	111.12	112.66	111.41	110.99	111.43	111.51	111.17	111.56	110.98	114.07	113.15	111.11	111.53	110.57	111.33	111.74	111.15	110.1	111.83	111.02	111.46	112.42	111.7	110.83	111.23	110.96	112.27	110.02
106.71	106	106.63	106.46	106.62	108.3	106.55	106.16	108	107.07	106.9	107.55	106.66	104.78	107.15	106.19	107.13	107.59	107.47	106.07	106.56	106.01	105.64	106.94	106.05	106.4	105.89	106.02	106.04	105.44	105.76	106.74	107.22	105.98	107.46	105.84	105.74	105.71	106.07	105.17	105.94	107.21	107.27	107.15	106.48	105.87	106.13	106.78	106.19	106.06
106.05	103.8	104.95	106.11	104.41	105.45	105.45	105.01	105.97	104.83	105.7	106.28	106.34	105.41	106.43	106.15	105.38	106.06	105.91	104.82	104.38	104.19	104.7	105.76	104.64	104.47	105.5	105.23	106.27	104.52	104.4	106.05	105.91	105.31	106.39	106.58	104.06	105.22	104.35	104.13	106.85	105.79	105.33	105.22	104	103.78	104.97	105.91	106.33	106.08
106.73	106.67	105.95	105.58	105.09	104.74	105.68	105.74	105.4	108.03	108.98	106.58	105.84	105.54	105.02	106.57	105.92	106.22	106.55	105.43	105.75	107.67	105.31	106.53	108.9	104.98	105.68	106.27	105.73	106.62	105.11	106.47	104.92	105.45	106.28	105.99	106.17	106.17	105.99	106.75	105.74	107.56	105.63	107.8	106.21	106.26	105.8	106.37	107.47	105.02
107.26	106.63	106.79	107.03	105.31	106.81	106.46	105.36	106.49	106.44	107.29	108.63	105.99	106.78	107.51	107.34	105.55	105.54	104.74	108.2	105.99	106.26	105.34	107.49	106.9	107.12	106.32	104.36	106.73	106.22	104.95	106.38	106.3	108.18	104.23	106.41	106.77	106.49	106.91	106.38	106.34	106.58	107.61	107.1	106.82	106.8	106.02	104.1	105.64	107.25
112.94	112.04	112.76	111.78	113.23	114.1	111.72	113.87	113.99	113.14	112.9	113.2	111.52	111.95	113.23	114.06	112.35	110.93	112.54	112.99	112.79	113.67	113.89	112.08	112.67	113.69	112.8	111.66	112.64	113.13	112.64	112.04	112.27	110.04	113.16	112.84	113.1	113.56	111.58	112.62	113.98	111.74	112.74	111.85	114.01	113.61	112.32	111.63	112.33	113.22
104.9	108.13	106.36	107.29	106.15	106.58	107.02	108.5	105.9	107.97	107.46	105.75	108.3	107.67	109.94	107.96	106.85	106.71	106.82	106.71	106.23	107.8	106.25	106.32	105.32	106.84	107.85	108.41	106.44	106.07	106.45	105.53	106.91	105.39	105.87	106.86	106.92	106.48	107.83	106.85	105.53	107.62	107.2	106.08	106.07	107.11	106.07	105.98	106.57	104.45
104.7	106.14	106.66	105.72	103.71	104.99	105.9	104.95	107.06	106.5	105.86	105.27	104.61	105.27	105.96	103.96	105.74	105.52	105.56	105.37	105.48	104.02	105.33	105.02	104.67	107.05	105.98	106.08	103.73	105.19	106.9	106.37	104.45	104.73	105.77	104.84	105.07	104.57	106.34	106.35	106.83	104.25	104.15	106.69	106.22	103.86	105	106.6	105.28	104.84
107.06	105.64	106.58	107.17	107.29	105.67	105.62	105.98	107.4	103.79	106.53	104.29	104.64	105.44	108.93	105.59	106.62	105.44	106.52	106.19	108.33	105.2	106.25	106.95	106.04	107.64	104.98	106.69	106.63	105.84	105.34	108.88	107.06	106.92	105.56	105.01	105.98	108.29	106.86	108.07	106.81	106.51	106.42	106.51	106.98	105.32	106.18	105.86	105.88	104.68
105.77	105.5	104.54	105.49	105.07	105.29	107.3	106.02	104.94	104.71	103.84	105.31	104.75	106.6	106.7	107.68	105.14	107.05	105.03	103.65	104.84	106.99	107.75	106.67	105.48	105.52	104.8	106.13	103.86	105.5	106.81	106.27	105.36	107.58	105.99	105.71	104.54	103.27	105.34	107.5	104.87	106.25	106.08	105.81	105.35	105.74	104.65	105.38	106.07	105.54
105.61	105.68	105.25	104.97	104.94	105.37	105.82	105.66	107	105.71	107.35	105.53	106.36	106.78	104.81	105.81	105.71	104.41	105.06	104.68	105.43	104.33	104.27	107.71	105.03	106.31	106.82	106.51	104.99	106.33	104.06	106.05	105.16	107.64	105.89	105.28	105.95	106.16	105.31	106.76	105.15	105.77	105.62	105.47	105.84	105.95	104.25	106.04	106.02	108
106.75	106.35	108.43	106.93	105.8	105.65	105.16	106.33	107.96	105.9	106.66	105.31	106.14	106.81	106.53	106.39	106.05	105.2	107.12	106.53	108.15	106.4	105.95	105.81	106.19	106.91	105.39	105.4	107.56	105.46	107.96	105.49	106.97	107.27	107.83	106.51	106.63	106.7	105.71	105.23	106.44	105.76	107.51	105.14	106.42	107.15	105.69	107.94	107.07	106.67
110.86	111.71	113.47	111.28	110.58	113.21	112.7	111.12	112.47	110.44	110.61	111.76	111.06	110.83	110.07	111.03	109.59	111.45	111.73	112	112.44	113.18	112.68	113.25	111.81	111	111.25	112.04	111.19	111.72	113.41	109.5	111.91	111.85	110.21	112.56	110.77	111.16	110.3	112.52	111.12	110.65	111.39	110.55	110.34	113.15	110.7	110.95	111.69	110.43
107.51	105.9	106.47	106.66	106.1	107.1	106.66	106.56	105.62	106.22	105.68	104.98	105.56	106.82	105.63	106.09	105.6	106.8	106.75	107.53	106.3	107.16	106.49	106.88	106.51	104.71	106.68	105.92	106.24	104.79	105.73	105.71	105.81	106.24	106.11	105.14	104.86	107.04	106.51	108.36	106.77	106.32	106.48	106.13	107.2	105.5	107.26	105.96	104.51	105.94
100.25	99.657	100.89	98.725	99.278	100.65	101.52	99.084	98.098	100.84	100.37	98.035	99.187	100.32	98.51	99.399	99.648	98.972	99.855	100.29	100.29	99.793	99.917	101.17	99.723	101.59	100.52	100.42	98.436	98.505	100.21	99.258	99.505	98.773	99.164	100.71	99.322	99.453	99.149	99.977	98.751	101.43	101.34	98.962	100.1	100.46	100.34	101.43	99.047	101.58
110.34	111.82	110.59	109.93	109.9	110.75	111.06	108.33	110.75	110.26	111.13	110.79	110.16	109.81	109.62	108.27	109.82	111.16	110.27	112.45	110.13	111.19	109.03	111.67	110.87	111	110.09	109.72	108.82	109.48	110.57	110.58	109.63	110.55	110.32	110.72	110.07	110.73	110.93	110.05	109.9	109.81	111.44	111.66	110.8	109.62	110.52	111.01	110.5	111.39
116.73	119.22	116.49	118.13	116.35	118.45	115.49	117.89	116.03	117.83	116.69	117.66	118.76	118.78	117.05	116.53	116.85	116.77	117.01	116.45	118.7	116.45	116.8	119.14	117.74	117.55	117.82	118.77	119.8	119.03	116.88	118.63	118.47	118.73	117.17	118.56	117.43	119.57	116.7	116.61	115.51	117.17	117.99	118.31	117.13	117.75	116.86	117.03	116.1	117.42
103.93	105.33	103.49	103.73	104.61	103.96	103.63	104.13	103.68	105.46	104.63	103.21	103.54	104.39	103.75	103.4	104.43	103.92	104.42	104.78	102.58	104.3	103.99	104.01	105.82	104.78	104.16	104.04	104.29	104.05	104.16	105.57	104.72	103.76	103.94	102.79	104.23	103.59	104.47	105.11	104.59	103.72	104.07	104.03	106.53	104.73	104.49	105.13	105.27	104.26
110.32	108.43	109	109.79	109.83	108.56	110.2	109.76	109.39	111.03	110.4	110.86	110.26	110.58	110.02	110.68	110.26	111.53	108.36	109.51	108.87	107.77	108.28	109.3	110.28	110.27	110.36	108.79	110.08	107.82	111.58	109.17	109.47	108.83	110.86	108.95	108.32	108.54	110.12	109.12	111.29	111.18	110.41	108.31	108.63	108.86	109.51	111.27	109.13	109.6
106.4	105.46	106.57	106.16	105.86	105.35	107.15	108.61	107.17	106.28	105.37	106.98	105.49	106.19	105.8	106.85	106.78	106.63	106.18	106.54	105.19	108.31	106.97	106.85	105.1	105.65	105.87	105.82	106.14	106.17	104.93	106.34	105.77	106.75	106.47	106.73	107.86	107.1	106.19	106.7	105.27	106.19	108.77	106.39	105.39	106.82	106.41	106.41	106.57	107.56
111.87	111.73	111.66	111.15	111.26	111.08	110.43	110.14	112.19	113.6	110.36	111.8	111.76	113.02	110.57	111.09	109.89	111.1	112.18	111.34	111.63	110.68	110.35	112.2	112.54	111.4	111.39	112.66	111.66	111.75	110.82	111.72	110.62	112.1	111.43	110.65	111.71	110.69	112.28	111.76	112.24	111.46	111.08	111.3	110.29	111.6	111	110.68	110.3	111.67
107.37	106.4	106.24	105.36	107.05	105.89	104.44	104.91	105.49	105.59	104.13	104.86	106.74	105.46	106.05	105.6	105.11	105.61	106.39	105.88	105.65	105.83	104.02	104.39	105.81	105.5	105.95	105.78	105.24	106.43	106.35	105.82	102.86	105.36	108.27	105.19	105.15	107.59	104.46	104.22	105	105.87	105.47	106.73	104.88	105.88	105.72	106.35	105.78	106.69
111.99	112.45	111.44	112.23	111.19	111.3	110.43	113.27	113.77	110.72	110.29	112.11	112.58	113.04	111.76	111.46	111.23	112.12	112.06	113.01	112.41	110.67	111.09	112.71	111.64	112.03	112.42	111.77	113.57	112.78	111.91	110.02	113.22	112.07	111.79	111.35	112.92	112.53	111.1	111.28	112.28	112.6	110.58	113.08	111.4	112.63	112.07	113.23	111.98	112.85
112.22	109.77	111.83	112.2	110.66	110.56	112.3	110.53	109.83	111.37	108.92	110.7	110.48	110.29	111.47	110.38	110.78	109.38	111.71	108.5	110.42	108.78	110.81	109.77	110.04	109.1	109.86	110.02	111.57	108.86	110.7	110.36	108.4	109.19	110.93	111.05	109.63	111.05	110.45	110.26	110.92	109.45	109.15	111.42	110.67	110.68	111.18	109.83	111.15	109.87
112.08	110.93	109.73	110.77	109.63	112.5	111.08	110.85	111.84	112.4	110.88	111.36	111.44	110.2	111.24	111.25	110.38	112.38	109.62	110.23	110.11	111.57	112.17	110.92	110.93	110.36	111.18	111.34	112.37	110.49	110.99	110.97	110.3	111.3	111.71	110.07	110.71	111.4	109.6	111.84	109.95	111	110.77	109.81	111.2	110.89	111.53	111.89	112.89	110.74
105.58	105.78	106.29	104.46	104.43	105.88	105.76	103.88	106.3	105.59	106.27	105.68	105.53	106.63	105.85	104.81	104.75	103.95	106.26	107.1	106.36	106.7	105.18	105.8	103.46	104.73	104.85	105.19	104.46	105.37	105.87	104.74	105.67	106.38	106.18	105.36	105.69	105.15	105.79	106.02	105.09	105.97	106.35	104.97	105.73	105.41	104.47	105.15	105.84	106.4
106.48	106.05	104.08	106.43	104.24	105.1	107.7	106.25	105.27	105.9	105.22	105.62	104.66	106.11	106.36	103.55	106.12	105.49	104.44	106.02	104.92	105.88	106.44	104.84	103.51	104.9	103.97	105.68	105.23	105.54	104.79	107.05	104.67	104.74	104.43	105.91	105.42	105.22	104.72	105.06	105.04	105.45	104.85	107.38	105.76	105.86	105.23	106.26	107.07	105.92
117.28	118.02	114.69	115.57	116.03	115.32	117.58	116.47	116.14	116.85	114.92	116.24	115.79	116.1	116.25	116.54	114.93	116.85	115.21	116.02	116.36	116.32	117.1	116.14	117.61	116.38	116.63	117.5	114.86	116.34	116.47	115.82	114.7	115.41	116.6	116.32	115.62	115.04	115.53	115.54	115.78	115.53	115.16	116.42	115.24	116.93	116.75	116.55	116.88	115.89
105.29	105.5	108.02	104.71	105.34	105.46	106.31	104.82	105.53	104.75	104.52	106.16	106.33	104.1	106.54	104.62	105.63	106.55	106.28	105.36	105.49	104.23	105.04	104.96	104.89	106.5	106.03	105.34	104.89	103.94	106.33	105.27	105.06	107.23	106.42	104.83	105.27	106.88	105.83	104.79	104.01	105.52	104.83	105.09	106.02	104.4	105.63	105.83	105.55	106.32
104.07	103.3	105.26	103.38	104.31	104.64	105.61	105.39	105.98	104.66	105.32	103.79	103.6	104.26	104.64	104.76	104.85	105.57	104.71	106.61	103.38	104.59	105.07	103.84	102.76	104.55	105.59	103.75	102.98	104.42	103.94	105.63	105.08	105.44	104.6	104.84	102.11	104.48	105.11	104.91	106.49	105.54	106.17	105.37	104.08	103.94	105.35	105.43	104.12	105.96
109.92	109.99	110.25	108.44	109.62	109.9	110.12	110.08	110.82	111.2	109.41	109.68	110.65	110.03	108.67	108.48	110.7	109.2	109.69	109.12	108.86	110.47	109.75	109.7	110.92	108.06	109.78	108.93	110.57	109.33	110.56	111.79	109.71	109.75	110.05	109.79	110.53	109.79	111.75	109.57	111.95	109.71	110.89	109.3	108.51	110.38	109.41	109.97	110.37	110.03
105.81	104.62	104.66	104.69	103.55	102.8	104.23	105.77	104.19	104.36	105.04	104.7	105.51	103.82	103.13	104.57	103.98	104.74	104.21	104.21	104.96	104.32	103.82	105.28	104.88	104.65	105.96	105.05	103.6	104.72	102.72	104.59	105.64	104	103.24	105.38	103.97	105.28	105.82	105.14	103.21	104.35	105.38	104.75	103.66	105.29	103.83	104.82	103.32	103.51
107.21	104.73	106.1	105.42	105.96	105.71	105.91	105.81	107.33	107	105.4	105.14	104.55	103.75	104.98	106.03	106.89	105.48	105.1	105	105.55	105.36	106.09	105.35	105.35	106.32	105.78	106.24	104.26	106.86	105.81	106.17	105.52	105.49	104.42	106.14	106.61	105.2	105.54	104.34	105.05	105.13	107.25	106.58	105.5	106.21	105.45	104.03	104.6	105.39
104.45	105.24	105.97	104.71	104.39	105.03	105.68	103.85	105.04	103.34	105.31	104.69	104.55	105.07	104.96	105.45	104.1	104.81	104.16	105.06	103.97	104.06	104.63	103.6	105.25	105.11	102.84	104.83	103.51	105.05	104.46	104.08	103.32	104.09	106.44	104.07	104.05	105.48	103.31	104.61	106.35	103.69	104.43	104.47	105.7	104.93	104.23	104.7	104.4	104.66
110.45	110.65	110.39	110.5	110.91	109.87	112.12	110.04	111.13	111.19	111.17	109.36	109.77	110.35	111.15	110.83	111.48	110.2	111.86	110.54	110.22	110.72	109.65	111.31	110.74	111.24	108.46	113.04	111.21	111.27	109.62	111.58	111.31	111.71	110.53	112.67	110.75	111.58	111.08	109.53	110.03	110.76	108.7	110.65	112.62	110.76	110.47	111.69	111.32	111.31
107.61	107	106.83	105.62	106.79	105.37	108.12	107.4	107.01	107.32	105.99	106.16	107.86	105.82	106.01	106.59	106.3	105.43	106.3	104.51	105.72	107.38	105.8	106.94	106.1	107.59	107.06	104.78	105.67	105.7	105.3	106.89	104.54	107.04	107.49	108.13	105.92	106.08	107.24	105.01	105.9	106.94	105.91	105.36	105.5	106.04	107.76	105.5	105.13	105.82
110.58	109.67	109.5	109.03	109.17	109.71	108.82	109.67	109.77	110	110.17	108.65	110.04	109.97	110.28	107.45	109.7	110.52	109.84	109.96	109.04	109.87	111.05	110.34	108.77	110.77	110.17	108.29	109.86	108.57	110.08	108.87	109.41	108.81	109.63	110.85	109.49	109.16	108.86	109.91	109.69	108.9	108.96	109.12	109.48	110.34	110.92	110.06	109.33	108.43
117.6	117.34	117.01	116.31	117.22	118.17	117.69	116.71	116.91	116.82	119.6	114.71	116.13	117.79	117.49	118.51	117.91	117.57	118.36	118.64	118.51	115.59	117.11	117.34	118.49	118.87	118.97	118.96	115.01	118.65	118.15	116.55	117.94	117.28	117.13	117.05	117.56	117.86	117.82	115.13	117.45	117.6	116.83	117.51	117.3	116.79	119.03	119.3	117.94	116.59
112.12	112.82	111.81	113.55	111.34	111.33	110.49	110.97	112.21	112.14	113.04	110.72	113.05	112.78	111.47	112.23	111.57	111.7	111.91	113.26	111.5	112.95	112.15	113.3	112.85	111.16	111.66	110.99	113.14	111.58	112.77	111.8	111.62	112.86	111.86	110.61	112.12	111.27	112.78	111.64	112.3	111.44	112.73	113.97	113	112.49	111.67	111.68	111.15	111.84
106.5	105.15	105.51	105.22	105.81	106.16	105.04	103.74	107.72	105.72	105.33	106.25	106.84	105.83	105.74	104.65	106.23	105.63	105.37	105.27	106.06	104.96	105.92	105.53	105.69	105.64	106.23	107.47	105.06	106.11	105.08	105.37	105.58	106.9	106.48	106.68	106.1	104.21	104.76	103.77	105.72	106.71	104.45	105.38	105.97	106.42	106.83	104.88	106.25	105.72
109.12	106.28	105.46	106.11	106.05	105.59	107	107.28	105.47	106.22	107.72	105.9	106.16	108.64	105.62	105.84	106.41	105.41	107.63	105.06	105.72	105.06	105.87	105.55	104.25	107.64	106.33	104.71	107.14	106.6	107.15	105.59	106.57	107.47	105.67	106.5	105.44	106.24	105.68	106.1	104.88	106.83	106.28	105.12	105.9	106.03	105.12	106.94	105.84	105.21
104.7	104.67	105.41	104.99	105.54	104.43	105.98	105.02	106.06	106.6	105.49	106.54	104.48	106.89	103.6	105.6	105.01	105.02	104.64	105.72	104.78	105.77	103.98	105.63	105.51	104.94	105.27	106.63	104.75	105.4	104.59	105.13	105.04	105.69	106.65	106.56	105.97	105.17	105.58	104.69	105.78	105.49	106.8	104.17	105.59	103.95	105.28	106.57	105.8	105.85
107.92	108.19	106	107.57	106.35	105.64	107.35	105.64	106.97	106.92	106.87	107.52	105.51	108.18	108.3	106.16	106.45	106.83	107.76	106.24	108.42	106.23	107.83	106.78	106.36	107.66	106.07	106.32	107.53	105.54	106.58	103.74	105.99	107.38	106.84	106.76	106.35	108.68	108.26	106.76	106.95	106.91	106.67	107.1	106.17	106.34	106.96	107.8	106.36	107.56
112.46	112.65	113.22	112.63	113.64	111.02	112.86	111.76	110.96	113.41	110.25	112.48	112.63	113.34	113.66	110.62	113.55	112.73	112.66	114.15	111.96	113	112.14	111.83	113.24	112.19	113.32	112.85	113.45	111.96	111.57	114.32	110.53	113.04	112.25	112.57	112.6	114.5	114.31	113.07	112.9	113.03	112.49	110.35	113.95	111.62	111.08	113.32	112.8	113.95
106.66	104.83	107.32	105.16	106.95	107.8	107.05	106.7	107.03	105.91	106.95	105.82	107.38	106.56	104.77	106.71	107.26	108.35	106.56	106.18	106.01	106.68	106.11	105.74	106.46	104.82	107.48	105.76	106.67	106.97	106.85	107.19	107.13	107.57	106.09	105.95	105.9	106.87	105.99	105.97	106.03	107.56	106.57	106.12	106.53	107.38	106.65	105.07	105.72	106.85
100.74	99.292	100.25	100.36	99.978	98.365	99.029	101.07	101.16	99.896	100.52	99.725	100.18	100.94	98.075	99.255	100.16	99.185	102.11	102.02	98.903	98.726	100.1	100.54	100.06	101.37	100.31	100.74	100.85	100.03	99.274	98.989	100.63	98.883	98.391	101.8	101.01	99.526	100.19	101.46	97.856	100.38	101.23	99.181	100.27	100.13	99.316	100.34	100.44	99.804
113.59	112.11	112.97	112.81	113.99	112.29	113.7	113.27	112.82	114.23	113.61	113.24	112.29	112.38	112.6	111.87	113.09	112.79	112.41	112.91	114	113.61	112.66	111.66	113.75	112.37	113.52	112.1	112.87	113.45	114.01	113.78	112.76	112.22	113.72	113.06	113.14	114.1	113.52	114.94	113.95	110.58	113.49	113.62	112.39	112.53	113.38	112.12	112.53	111.74
112.2	112.86	112.7	111.51	111.87	111.71	111.57	111.53	113.09	110.88	110.19	113.2	113.51	109.98	111.53	111.61	112.57	111.39	111.02	111.84	112.03	111.34	111.86	111.47	111.62	111.78	111.04	111.44	112.02	114	111.47	110.7	112.97	112.37	113.66	110.21	112.53	112.29	111.55	111.2	112.7	112.11	112.11	112.66	110.8	111.71	112.54	111.72	112.65	112.28
100.81	104.53	105.18	104	103.07	103.39	105.26	104.93	102.42	103.77	105.24	104.29	104.33	104.23	103.81	102.61	103.43	104.87	104.53	104.52	103.12	104.66	103.62	102.93	102.87	104.96	104.79	105.33	102.85	104.21	104.42	102.35	103.82	104.77	104.79	104.45	103.63	103.62	105.58	104.05	103.35	102.99	104.13	104.19	105.02	104.73	104.87	104.27	102.51	104.91
100.86	101.65	102.05	100.99	101.02	100.94	99.637	101.9	101.08	101.76	99.714	101.73	100.36	101.18	101.46	100.78	101.17	100.34	100.8	101.04	100.24	103.04	100.49	101.23	100.56	100.7	99.928	99.434	101.15	100.96	100.89	100.45	99.31	100.21	99.235	100.95	99.255	99.952	100.43	100.17	99.783	99.258	100.33	100.55	102.18	101.26	99.803	101.7	99.657	101.03
111.29	110.57	111.18	111.75	110.49	112.05	111.6	109.44	111.44	109.53	111.83	111.18	113.16	110.59	111.82	111.37	111.45	110.51	111.17	111.05	109.55	114.25	110.31	111.97	110.58	111.88	110.38	109.6	111.57	112.86	111.92	112.25	110.38	112.2	112.3	111.59	110.4	113.13	110.17	111.66	110.39	110.5	111.08	110.82	111.68	111.02	110.77	111.23	109.39	111.75
105.31	104.64	105.14	103.81	103.8	105.57	106.21	105.16	103.9	104.72	104.77	104.19	106.74	105.22	104.4	104.57	105.5	104.64	104.31	105.03	102.77	104.76	105.3	105.89	101.71	105.12	104.68	104.15	103.72	103.96	103.13	103.97	104.78	104.04	104.74	103.08	104.04	103.44	105.94	104.58	104.57	103.35	105.25	104.23	105.81	105.5	104.25	104.55	103.75	103.83
110.18	109.7	110.88	109.05	111.39	110.2	111.41	111.26	111.24	111.99	110.51	110.7	112.15	110.43	110.32	111.44	111.39	110.39	109.96	109.37	110.73	110.55	110.2	111.21	111.06	111.04	110.15	112.59	110.03	109.59	110.02	113.16	110.25	112.35	110.03	112.16	109.51	109.77	111.46	110.17	109.93	110.82	112.35	111.24	111.93	111.49	110.36	112.21	110.69	111.52
111.19	112.74	112.7	110.89	113.34	112.54	112.49	109.83	111.41	109.64	113.12	113.09	111.28	111.39	112.98	112.54	112.62	112.39	111.28	111.59	111.46	112.21	110.92	111.32	111.87	109.56	111.6	111.22	112.32	111.75	112.33	112.21	112.82	113.65	112.15	112.1	111.9	110.65	111.84	112.47	110.67	112.18	111.65	112.33	111.86	111.06	110.21	112.87	112.95	111.25
108.99	109.84	108.49	109.59	109.81	109.56	110.18	110.11	109.46	110.73	110.63	110.55	109.81	109.59	111.01	109.67	109.45	109.6	110.08	111.35	110.01	109.71	109.91	109.95	109.98	110.74	108.74	109.76	109.6	109.27	110.33	109.91	110.27	109.61	110.72	110.18	109.76	109.28	109.85	110.71	108.6	109.84	109.12	109.49	109.91	109.31	109.7	111.6	110.21	110.02
104.85	104.77	105.81	104.67	105.08	104.33	104.32	106.21	105.06	104.82	103.45	103.57	104.11	105.61	104.32	103.89	105.27	102.63	104.9	104.38	106.04	104.36	104.25	105.56	103.04	105.38	104.9	104.01	104.67	105.26	104.28	103.54	104.97	105.28	104.5	103.51	102.62	102.86	104.4	104.96	105.6	104.2	105.32	102.6	105.77	104.2	102.89	103.43	104.86	104.87
113.54	113.32	111.82	112.24	112.59	112.48	113.88	113.8	112.2	114.08	113.12	113.05	113.11	113.55	112.4	112.95	111.85	111.73	113.66	113.01	111.31	110.59	112.69	112.77	113.3	112.14	112.27	111.69	112.96	113.39	111.67	112.47	112.87	113.13	113.09	112.01	112.06	112.66	113	113.73	111.96	112.44	112.12	112.26	113.58	112.43	111.51	113.75	112.32	111.73
105.67	104.42	106.63	106.61	105.36	107.42	104.09	106.29	105.58	104.3	106.5	105.85	105.22	103.3	105.36	105.62	105.3	106.19	105.39	104.61	106.06	105.09	106.32	105.81	106.21	104.66	104.76	106.25	103.02	106.84	104.82	105.09	104.89	104.13	105.28	106.54	105.53	104.64	105.85	104.73	105.21	104.78	105.38	104.01	104.88	105.48	105.82	106.14	104.54	106.28
107.2	103.62	104.52	104.48	106.7	105.84	104.56	105.13	105.86	105.25	105.5	104.79	103.82	106.3	106.55	106.68	104.15	105.24	104.86	105.56	105.72	104.62	104.71	106.31	103.86	105.31	104.09	106.03	104.16	105.47	105.8	105.74	105.97	106.16	105.26	105.46	105.73	105.16	103.76	105.52	105.35	103.61	104.57	106.33	104.93	105.58	105.19	105.71	104.74	107.85
99.612	100.85	99.49	100.32	100.82	99.229	100.23	100.53	99.953	101.22	102.6	101.78	99.885	102.1	100.98	99.846	102.03	99.784	100.24	101.52	99.401	101.65	98.619	98.887	101.68	101.01	99.771	100.92	99.044	100.75	101.53	99.304	101.07	99.967	99.427	100.81	100.32	101.55	100.4	100.06	99.773	99.418	100.71	101.55	100.87	101.14	99.997	101.38	99.524	100.78
105.84	105.28	107.53	103.95	106.54	105.29	106.33	105.32	105.82	104.18	106.59	104.32	105.76	106.33	105.99	106.01	106.66	105.79	107.47	106.55	107.98	105.62	105.65	105.71	106.18	106.04	106.43	104.92	104.14	106.42	104.99	106.54	105.39	106.36	105.31	105.47	104.99	105.85	106.71	105.71	107.12	105.4	105.95	105.41	107.93	106.1	105.09	106.04	106.14	105.4
106.47	107.13	107.71	107.05	106.52	106.13	106.87	107.81	108.67	104.58	106.94	105.29	107.12	107.14	107.84	105.75	105.92	106.03	106.4	106.77	106.45	105.81	107.98	106.82	105.67	106.02	105.93	105.89	108.4	104.6	107.22	106.36	104.97	106.28	106.41	108.1	105.44	105.86	106.37	106.56	107.12	105.51	107.02	105.5	105.83	106.73	107.15	104.5	105.06	106.27
100.21	101.74	100.16	100.81	98.951	98.27	99.565	100.28	101.26	101.85	100.94	99.253	98.749	99.969	101.12	99.025	99.667	98.848	99.623	101.27	99.067	99.987	100.12	100.66	99.974	98.786	99.694	99.836	98.509	97.969	100.72	98.747	99.712	99.483	100.11	99.833	100.53	99.808	99.777	99.755	99.432	98.212	99.949	98.993	101.3	100.32	98.541	99.282	100.09	98.404
105.05	105.93	105.72	107.37	106.43	107.3	107.25	106.6	106.3	108.16	107.41	106.75	107.8	106.5	106.97	106.58	106.66	107.13	106.29	106.49	106.89	105.4	107.2	106.76	105.86	108.11	107.87	107.37	105.5	106.78	105.83	104.92	106.81	106.22	107.2	106.6	108.25	106.79	108.66	107.09	107.08	107	106.84	106.66	106.28	107.45	106.63	105.46	106.28	106.94
111.34	112.5	111.65	111.57	110.68	111.87	111.42	110.57	110.9	111.88	111.3	111.24	110	110.48	111.07	111.02	111.98	112.9	111.09	110.51	112.48	110.89	110.65	111.34	112.38	110.32	113.56	112.43	111.04	109.78	111.05	111.62	110.98	110.08	110.05	111.67	111.39	109.93	110.95	110.52	110.56	110.65	111.52	111.14	110.83	111.93	112.15	112.98	112.28	112.32
112.28	111.89	110.83	110.52	111.38	112.63	112.19	112.28	111.26	112.16	112.19	112.93	111.77	111.52	111.04	113.09	111.57	111.03	110.44	111.97	112.34	112.38	111.22	110.74	111.42	110.39	112.57	110.26	111.98	112.55	112.03	112.36	112.05	112.04	112.41	111.96	111.75	110.07	111.21	111.58	112.75	111.66	111.24	112.21	111.11	112.61	112.99	112.19	112.39	112.01
100.02	102.05	100.68	100.23	100.05	101.15	100.02	99.693	98.204	99.387	99.791	100.83	98.749	100.09	98.642	100.03	101.29	101.16	100.11	99.509	98.489	99.332	99.378	100.33	99.331	100.46	99.452	99.381	99.538	100.31	100.38	100.23	99.262	99.211	99.618	98.337	98.968	100.33	98.852	99.718	99.763	99.554	101.04	100.01	100.84	99.72	99.916	99.319	100.71	99.897
104.61	106.79	105.36	104.71	104.74	104.54	103.66	104.96	105.73	106.58	104.79	105.62	103.46	104.13	105.3	105.61	106.81	105.41	104.78	104.74	105.95	103.92	105.95	105.41	103.99	105.93	104.21	103.22	103.84	103.92	106.31	104.17	104.95	104.99	103.87	104.56	104.65	104.94	103.75	104.93	103.42	105.97	104.64	105.83	107.34	105.69	103.87	104.68	104.89	104.95
100.51	101.07	100.22	101.18	101.77	102.19	103	100.66	97.963	101.3	101.16	100.14	102.16	100.39	100.18	101.27	98.767	99.9	98.734	101.42	101.72	99.642	99.898	99.86	100.43	100.69	100.09	102.31	98.843	101.78	98.947	101.93	98.107	100.18	101.04	100.73	99.582	99.847	101.49	101.23	101.68	101.05	101.59	101.78	100.02	100.23	100.4	100.29	102.17	99.144
103.74	104.5	105.38	105.9	106.6	105.18	104.74	104.92	103.13	107.2	105.86	106.31	107.31	104.56	105.16	104.44	104.4	105.68	106.72	105.68	105.98	105.34	104.38	105.24	104.51	104.35	105.64	104.81	105.67	104.37	104.51	104.85	105.09	105.82	106.35	104.26	104.92	104.67	106.18	105.19	105.6	105.39	105.28	104.79	107.16	105.34	104.96	105.82	106.08	105.82
111.32	112.71	110.36	112.2	110.46	110.7	111.35	111.62	110.79	110.89	110.89	111.97	110.43	113.12	112.21	112.62	111.96	112.03	111.93	110.75	111.34	112.24	111.16	110.8	109.89	111.83	111.12	111.23	110.63	112.26	112	109.25	111.6	110.52	112.38	111.35	111.05	111.22	110.43	111.94	112.33	112.48	110.95	112.07	111.04	111.78	112.74	110.49	111.41	111.13
118.93	116.35	117.47	119.03	117.9	118.31	118.64	119.42	118.43	118.3	116.77	116.93	115.83	117.44	118.28	117.93	117.28	117.52	116.94	117.64	116.96	117.78	117.87	117.42	117.51	117.79	116.89	117.91	120.66	117.93	119.9	116.31	118.22	116.7	118.1	117.09	117.36	116.79	118.19	117.2	117.15	115.83	116.88	118.7	118.5	116.06	115.89	116.22	118.45	116.45
107.37	105.88	105.57	106.21	107.11	105.46	104.66	106.79	105.69	105.99	107.24	106.76	106.73	105.44	106.6	106.16	106.74	105.64	105.47	105.32	105.44	106.39	104.57	105.46	105.99	106.09	106.14	106.61	105.61	105.01	108.42	106.23	105.22	105.2	107.1	105.89	105.84	106.66	105.18	104.99	104.35	107.7	106.5	106.61	105.78	104.95	105.25	103.91	105.45	105.53
109.94	110.69	112.08	112.08	110.44	112.81	111.19	111.34	110.8	109.94	110.58	112.61	110.04	109.68	111.25	110.94	111.05	112.23	112.4	112.46	111.8	112.17	110.31	110.26	111.28	112.42	109.53	110.8	111.12	110.83	112.8	109.44	110.1	110.78	111.57	110.87	110.23	111.77	112.75	111.26	111.39	112.36	111.24	110.44	110.88	111.64	110.33	114.22	110.88	110.92
100.98	101.34	100.57	101.42	100.98	100.83	98.45	99.481	100.89	99.87	101.64	100.42	98.989	101.41	101.65	99.316	100.58	100.61	100.32	100.6	100.61	100.62	99.874	100.19	101.39	101.55	101.12	100.63	100.94	99.479	100.31	102.42	100.36	100.67	101.46	100.71	100.59	99.518	101.42	101.06	101.66	100.01	99.536	99.801	99.263	100.4	99.79	99.852	101.38	99.132
116.43	116.69	117.09	117.41	115.1	116.67	116.54	116.1	116.79	115.83	115.16	116.42	116.84	116.63	116.04	116.47	116.46	116.23	115.29	116.55	117.55	116.7	116.63	116.44	117.39	117.17	115.53	114.71	115.48	117.06	114.34	116.52	114.59	116.47	115.85	115.82	116.33	116.1	117.35	116.9	117.11	117.57	116.25	116.92	115.11	117.49	117.22	116.6	117.1	117.29
106.07	107.24	104.75	104.89	104.77	106.96	105.36	105.79	104.3	107.56	105.58	104.42	105.52	105.01	106.19	104.81	106.03	106.72	103.67	105.91	106.53	107.25	104.77	106.22	106.71	106.94	107.43	105.13	104.84	105.86	105.72	105.4	106.58	106.28	106.2	105.75	105.76	105.63	105.59	106.2	106.24	106.27	104.93	105.5	105.92	105.06	106.07	105.42	106.85	105.15
111.93	112.36	110.8	111.9	111.87	111.33	110.84	113.98	113.98	112.06	112.96	112.85	111.59	112.02	112.05	112.37	111.62	111.1	113	112.58	111.19	111.9	111.58	113.28	113.9	112.13	110.61	111.64	113.17	111.56	111.34	112.52	111.12	110.53	112.37	113.55	111.65	112.91	111.35	111.13	112.96	112.06	112.7	112.59	113.05	113.44	110.97	113.06	113.33	112.19
110.64	110.79	112.09	109.7	110.83	110.09	112	109.69	110.53	109.48	110.25	109.86	109.1	109.64	108.84	111.34	108.52	111.32	109.65	109.41	109.21	110.05	109.83	110.63	109.81	111	111.73	108.9	109.96	111.03	109.21	109.3	111.18	110.11	110.05	109.36	109.44	109.61	110.51	109.75	110.09	110.82	110.12	108.87	110.59	108.91	110.74	109.23	110.47	108.79
104.45	103.45	104.91	105.5	104.66	104.68	105.12	103.94	103.97	105.75	105.72	106.37	105.57	105.46	104.83	104.39	104.27	103.96	106.94	104.34	102.8	105.63	104.94	105.16	106.43	105.26	105.48	105.06	104.7	104.62	105.07	103.95	105.99	104.7	105.67	105.17	103.52	105.03	103.73	105	105.7	105.56	105.22	106.66	105.22	105.15	103.9	105.24	105.52	105.22
104.42	104.48	103.62	105.01	105.64	103.84	103.82	104.21	103.42	104.46	103.61	104.03	103.6	103.98	103.27	103.36	105.41	104.97	104.35	106.08	103.56	104.8	104.66	103.55	106.19	103.92	104.05	104.94	104.58	105.17	103.83	103.44	104.26	103.03	104.11	104.88	105.19	103.89	104.86	103.4	103.78	105.31	103.73	103.15	102.77	103.88	104.66	104.34	104.5	104.61
100.27	99.383	100.25	99.432	99.821	100.82	99.771	99.557	100.02	101.24	100.57	101.6	100.4	100.43	99.895	101.08	101.79	101.33	100.99	101.38	100.41	100.81	100.56	100.92	100.76	101.3	99.739	101.05	99.825	99.701	99.839	100.7	102.65	100.43	101.32	99.386	100.27	100.3	101.42	100.45	100.72	100.31	100.8	100.11	101.21	100.7	100.85	100.15	100.12	98.843
106.65	105.92	106.64	103.19	105.2	104.48	104.98	106.17	104.74	105.48	105.88	104.85	105.16	104.53	104.52	105.94	105.13	104.75	105.71	104.85	103.99	105.05	103.6	104.7	105.66	105.2	104.98	105.16	105.96	104.87	104.7	104.39	106.73	105.19	105.57	104.11	106.91	105.81	105.02	103.44	103.49	105.81	106.17	103.59	105.57	105.56	105.83	104.4	105.8	105.62
105.27	105.19	103.25	103.79	104.35	104.99	102.34	105.07	105.79	103.67	104.15	103.98	104.63	104.96	103.82	103.56	105.31	105.48	103.8	103.53	102.71	104.86	104.09	106.02	102.93	103.92	104.27	103.36	104.38	104.49	104.01	104.65	104.76	104.43	103.49	104.49	104.92	105.15	104.44	104.49	104.2	104.23	105.36	103.88	104.44	106.21	104.51	104.22	104.32	103.1
99.506	98.112	100.57	100.96	100.29	99.785	100.41	100.33	99.548	98.843	101.14	100.18	99.499	99.861	99.801	99.855	101.48	99.279	99.653	100.1	100.54	101.19	100.09	99.964	99.585	99.467	98.837	99.766	99.238	99.546	99.54	100.04	101.91	99.163	100.32	100.71	100.45	98.827	101.04	99.772	101.65	100.02	100.35	100.28	98.87	99.254	99.621	100.22	100.23	99.528
104.87	105.21	105.51	104.7	105.95	105.7	103.3	105.88	105.21	104.2	104.71	105.42	104.86	105.37	104.91	105.32	105.59	104.87	105.98	103.4	103.55	105.5	105.11	103.25	103.7	104.31	105.96	106.36	104.72	105.1	105.64	105.8	103.69	106.23	104.82	105.03	102.94	104.27	104.75	106.42	104.64	105.6	104.94	105.15	105.47	104.46	106.68	105.64	105.98	104.58
98.39	99.411	99.215	101.73	101.23	100.56	97.727	100.18	101.07	99.313	99.729	100.78	100.73	99.42	99.047	101.23	99.125	100.3	99.034	99.798	100.18	100.66	99.756	98.58	99.474	99.8	100.83	100.04	100.88	98.199	99.432	99.705	99.742	99.85	101.19	99.878	100.1	99.382	100.79	100.08	100.64	100.44	100.22	98.86	99.593	99.704	100.63	98.944	99.372	99.292
112.57	112.46	112.79	111.25	111.3	113.31	111.53	115.04	114.56	112.56	112.24	113.57	113.5	113.68	114.07	114.16	111.28	113.2	114.26	112.99	113.57	111.57	112.69	112.92	112.81	113.41	113.37	112.74	110.18	112.24	112.71	113.73	113.08	114.32	113.5	113.82	113.26	112.84	112.56	113.45	112.5	113.43	114.96	112.83	112.81	112.43	112.52	113.7	112.41	111.73
103.89	104.81	106.1	105.05	103.72	104.24	103.61	103.91	103.75	104.12	104.05	103.4	104.15	105.87	103.56	103.85	104.89	103.32	104.57	102.89	102.71	104.69	104.27	105.41	104.24	102.07	105.18	104.07	105.28	103.92	103.93	103.3	103.39	104.6	105.06	104.94	104.16	106.35	103.13	103.08	104.92	103.52	105.49	104.16	104.26	104.7	102.76	104.28	105.58	103.55
99.521	98.83	100.33	99.522	98.21	100.38	99.264	98.865	100.6	98.782	99.042	98.323	99.984	99.51	100.59	101.7	100.45	100.02	98.907	100.06	98.746	99.004	100.49	99.782	100.86	100.41	99.728	101.25	99.27	99.496	101.35	100.71	100.13	100.81	99.721	98.588	99.8	101.17	98.431	99.856	99.041	99.742	100.36	100.56	100.18	100.83	99.719	98.84	99.383	101.59
105.43	106.04	107.57	104.65	105.61	106.56	106.33	105.07	103.46	104.5	104.53	105.74	103.05	106.28	105.57	106.46	105.94	103.43	108.3	105.4	103.96	104.42	104.96	106.17	105.56	106.76	105.3	106.22	105.42	107.77	105.52	106.3	105.08	104.51	106.51	106.99	104.94	104.52	106.09	106.84	105.67	106.16	106.63	105.46	106.39	106.57	106.13	105.61	106.15	104.76
105.12	102.96	103.67	105.4	102.67	103.94	104.58	103.95	104.34	104.54	104.31	105.04	103.54	105.85	103.68	103.89	105.21	103.89	104.51	103.27	103.16	104.45	103.03	104.31	103.58	105.64	104.53	104.28	105.52	105.71	105	103.87	103.02	105.52	103.51	104.18	105.08	103.48	104.27	105.5	104.65	104.86	105.23	103.69	103.89	105.51	103.88	103.44	103.95	104.06
117.73	118.13	117.44	119.15	118.67	117.6	117.17	117.05	117.7	118.51	117.66	116.56	118.67	118.03	117.9	116.94	118.16	117.68	118.06	119.52	118.2	117.18	117.7	118.74	118.2	117.73	117.7	118.36	116.53	116.48	117.45	117	118.41	117.01	117.08	118.98	115.33	117.04	118.81	117.38	117.47	118.04	116.28	116.94	115.7	117.67	117.31	116.49	117.07	117.64
106.25	105.75	106.57	106.61	104.83	106.39	104.92	106.3	106.78	106.01	104.93	105.5	106.35	105.56	107.22	104.08	105.53	104.87	105.92	106.99	106.13	105.81	107.67	106.81	105.81	106.1	105.48	105.05	105.7	105.47	107.19	105.24	104.71	107.61	105.46	106.08	106.3	103.74	106.21	105.57	104.97	105.48	106.48	105.75	105.69	105.21	105.25	104.86	105.38	107.14
110.73	111.43	110.8	111.14	110.28	112.41	111.6	111.46	109.76	112.4	111.67	111.54	110.18	109.84	111.61	111.92	109.75	111.06	112.43	111.92	111.97	109.69	110.56	110.52	111.05	111.69	109.9	111.57	110.55	112.75	111.61	112.78	111.55	110.31	111.39	112.47	111.54	112.12	112.29	110.95	112.07	110.36	112.96	111.23	110.47	111.83	111.22	111.04	111.22	110.52
107.17	107.06	107.45	106.67	105.85	104.55	108.31	106.59	105.63	106.3	105.58	106.89	108.14	107.03	106.48	107.1	106.31	105.46	107.09	104.79	106.38	105.19	105.04	107.75	106.68	106.12	108.15	105.92	105.96	107.72	108	106.53	106.26	105.12	106.21	107.13	104.87	106.36	105.28	106.47	106.08	108	104.97	105.92	106.75	106.68	107.1	107.62	104.9	107.41
99.503	99.031	100.59	100.32	99.944	98.729	99.663	98.62	99.584	100.98	99.533	100.22	98.857	99.795	99.76	99.634	99.33	99.993	100.13	102.12	98.509	99.485	99.365	98.747	99.264	99.975	99.216	97.547	100.42	98.848	99.838	100.53	99.093	99.27	98.274	101.09	99.461	100.65	99.622	99.058	99.589	99.895	99.153	98.842	99.388	101.84	99.222	100.61	98.438	99.704
106.48	106.07	105.99	105.9	105.98	106.18	105.74	105.65	106.16	106.59	106.26	105.64	105.43	105.57	103.9	104.98	106.67	105.6	107.07	105.51	105.25	106.25	105.06	105.42	105.37	105.54	105.46	105.82	105.21	105.62	105.66	106.93	106.45	105.95	103.99	105.06	105.04	105.87	105.11	107.14	105.35	105.27	106.66	105.6	105.84	105.25	105.92	106.73	105.52	105.62
118.43	118.15	118.32	117.54	117.09	119.46	117.11	117.88	118.21	117.26	118.05	118.82	117.82	117.84	118.63	116.79	117.97	117.89	117.38	118.4	118.3	116.81	115.84	117.21	118.13	117.74	116.66	117.45	116.94	116.22	117.01	118.05	118.4	116.48	119.36	119.27	117.08	117.42	118.22	117.34	116.85	117.64	117.38	117.07	116.1	117.08	117.54	117.41	116.4	119.58
112.65	112.08	112.01	114.19	112.1	112	112.25	112.51	111.3	112.46	113.72	113.72	111.61	112.28	112.56	113.74	111.9	112.53	112.85	113.42	112.26	111.31	111.88	113.84	113.19	113.29	111.18	113.08	112.29	112.34	111.57	112.38	113.82	111.84	110.94	112.69	114.19	111.89	112.21	112.07	111.8	111.22	112.68	113.24	111.95	112.91	114.22	112.45	114.23	111.79
113.79	112.74	112.67	112.3	111.92	111.64	112.75	112.95	113.41	112.14	111.55	112.91	112.96	112.26	112.51	112.55	112.98	110.88	112.51	113.79	114.42	114.29	113.83	112.35	111.82	113.05	111.59	113.12	113.41	113.54	113.66	113.88	112.79	112.84	113.81	113.93	111.95	113.34	114.5	112.09	113.62	113.69	113.35	113.56	112.02	112.27	112.4	113.08	111.26	112.13
111.7	110.69	109.67	111.49	110.69	111.9	110.93	109.63	110.35	109.87	111.03	110.32	108.86	111.48	112.51	111.55	111.42	111.92	112.36	110.45	111.1	109.32	110.49	110.09	110.74	112.39	110.8	111.8	110.04	110.87	111.82	110.87	110.97	111.75	111.4	111.27	110.68	111.55	110.63	110.2	109.62	110.07	109.92	110.22	110.57	111.75	109.22	109.37	110.65	110.85
107.48	106.28	106.04	106.17	106.45	107.67	104.47	104.83	105.14	105.04	105.69	106.01	106.32	106.01	105.63	106.94	106.78	106.2	105.9	105.84	106.68	107.49	106.98	105.96	105.41	105.86	107.32	106.77	106.45	106.74	106.08	105.91	107.86	106.29	106.13	107.02	107.44	107.13	107.08	106.69	107.7	105.75	106.18	106.35	106.1	105.86	106.16	107.78	107.68	107.05
105.81	105.87	105.47	105.59	105.54	106.6	106.46	105.08	106.73	107.34	106.3	106.87	106.83	106.24	105.87	104.95	105.13	105.04	107.45	104.96	105.67	109.63	106.17	106.26	105.35	105.47	107.25	106.81	106.05	105.95	108.03	106.17	105.86	106.68	107.89	106.31	105.42	106.5	105.91	107.6	107.67	106.66	104.79	104.35	106.4	107.09	107.71	104.89	106.62	106.27
106.64	105.62	105.4	104.23	105.15	105.98	104.95	106.45	104.57	106.59	105.5	104.37	104.71	104.62	104.73	106.66	104.99	105.19	103.77	105.48	106.79	105.36	106.81	105.54	105.09	106.67	107.8	105.32	106.1	103.98	106.12	105.39	107.21	105.1	106.44	105.15	106.01	104.11	106.84	107.28	105.2	106.41	107.19	105.31	105.13	105.59	105.88	106.41	104.8	105.59
109.45	110.48	110.15	110.85	110.52	111.35	111.84	111.95	110.23	111.47	108.96	110.61	109.9	110.99	109.37	109.17	110.41	111.46	110.56	111.58	109.56	110.25	110.94	109.4	109.08	110.17	110.19	110.7	111.72	111.68	113.29	110.78	111.8	109.8	110.22	110.72	109.22	111.89	109.48	110.79	111.34	111.34	111.96	110.75	111.11	110.63	109.21	111.09	111.12	109.97
99.532	100.9	100.05	99.472	99.878	99.861	100.8	100.93	97.92	98.949	100.09	99.824	98.917	98.407	99.474	100.3	99.598	98.415	99.727	99.661	99.84	99.577	99.36	99.786	101.36	100.39	100.14	99.309	101.28	101.59	99.786	99.33	99.313	98.517	100.56	98.48	101.67	98.383	98.898	100.53	99.093	97.569	97.008	102.07	99.054	99.301	99.216	99.694	98.758	101.14
109.66	111.66	111.81	112.18	111.02	111.89	111.37	109.51	111.25	109.38	109.93	110.48	111.31	111.43	110.46	109.98	110.16	111.84	111.14	110.13	108.97	111.52	112.11	109.69	110.25	111.51	110.23	109.64	110.34	109.83	109.61	109.49	110.35	109.64	111.48	110.97	110.56	110.05	111.63	111.81	110.06	112.55	110.03	111.44	109.55	110.39	109.96	111.17	111.81	111.47
106.72	107.42	106.35	104.87	105.24	105.31	106.44	106.22	105.95	105.95	106.3	105.78	105.56	106.01	104.4	104.53	106.79	107.04	106.67	106.68	105.21	106.66	106.05	106.66	105.84	105.96	104.99	103.45	105.85	104.3	105.53	106.9	106.05	105.77	104.15	104.97	105.83	105.15	105.68	104.78	105.52	105.63	104.59	105.23	105.91	105.69	105.76	105.55	106.3	104.45
113.75	112.3	111.95	114.54	113.34	113.29	111.99	112.31	113.27	113.01	113.19	111.76	114.29	111.73	111.98	112.93	110.13	113.73	111.38	113.72	113.29	113.69	111.5	113.24	110.77	113.29	113.22	111.29	112.58	112.5	113.52	112.88	113.7	112.81	113.05	112.72	113.23	114.84	113.37	113.04	114.1	111.49	112.61	114.04	113.05	113.29	112.54	111.93	113.2	112.45
106.29	105.38	106.71	107.6	104.73	105.81	105.82	106.62	104.6	106.95	107.45	105.91	105.41	107.22	106.21	103.71	107.12	105.6	107.51	106.49	105.56	106.26	105.05	106.26	107.17	105.63	106.5	106.82	103.97	105.54	105.54	106.51	106.68	106.25	106.4	106.65	107.71	105.99	106.35	104.38	106.73	107.09	105.79	106.39	105.49	106.41	107.26	106.05	107.65	106
111.51	110.47	112.84	110.37	111.87	111.73	112.11	111.75	111.07	112.04	111.49	111.52	111.4	111.68	109.72	111.43	110.29	111.88	111.13	112.29	111.81	109.96	111.91	109.78	112.05	112.78	111.18	109.66	111.26	112.17	112.08	112.95	111.82	110.58	112.09	111.3	110.75	111.81	112.74	111.67	112.55	111.64	111.54	112.02	110.14	111.34	112.12	112.34	110.51	111.71
107.34	105.44	105.97	106.1	107.91	106.52	105.58	106.11	105.41	107.5	105.88	106.42	104.32	106.01	108.75	106.6	104.46	107.47	107.1	106.25	106.19	104.61	106.47	105.15	107.03	106.62	105.59	105.61	106.64	104.6	106.56	106.62	105.25	106.54	107.54	107.23	105.3	106.22	105.9	106.03	107.76	107.43	106.57	105.28	106.65	104.89	105.28	106.08	108.2	105.59
105.92	103.95	103.7	102.81	103.62	104.94	103.04	102.37	103.12	104.45	104.59	103.54	103.96	104.13	105.8	102.87	104.65	103.31	104.83	102.96	104.74	102.89	103.8	104.2	104.26	102.46	104.73	104.06	104.35	102.99	105.81	105.36	103.27	104.65	104.34	104.09	104.91	104.33	103.18	103.39	103.09	103.86	103.63	103.1	104.99	102.14	104.15	105.08	103.27	103.82
105.66	105.58	106.45	105.83	106.68	106.36	106.96	105.32	106.61	105.82	104.99	105.31	105.66	105.45	104.52	105.53	106.09	105.12	106.43	106.83	107.06	104.33	107.64	105.94	104.99	104.86	103.96	105.1	104.77	105.39	103.91	105.95	105.69	103.55	104.99	104.96	106.65	106.74	103.94	106.97	107	106.91	104.78	105.23	107.69	106.01	106.35	105.41	106.39	104.88
112.46	110.36	112.39	110.96	112.83	109.74	112.53	111.1	111.15	110.77	111.1	111.42	110.63	109.08	109.54	110.89	112.06	110.9	111.45	111.85	111.53	111.75	111.09	112.35	110.29	111.13	110.94	109.86	111.31	110.28	111.07	111.79	111.39	110.2	113.01	112.02	111.39	110.31	112.11	110.36	110.93	111.78	111.67	111.3	110.2	111.84	111.66	111.98	111.39	111.9
105.46	105.75	104.51	106.23	106.51	106.19	106.48	105.25	105	105.78	105.32	103.99	104.53	105.47	105.17	105.34	105.54	106.52	105.46	105.65	107.17	106.3	105.15	105.65	105.66	106.93	105.88	105.54	105.29	106.71	107.14	104.68	105.28	106.49	106.1	106.75	105.61	108.05	106.34	105.28	105.99	106.54	104.72	104.12	104.93	107.96	106.51	106.34	106.66	105.37
106.57	104.93	104.77	105.69	105.42	106.63	106.42	106.78	107.11	106.89	106.1	107.02	105.68	105.57	106.76	107.22	105.37	105.53	105.63	107.18	105.54	104.48	106	106.66	105.6	106	106.24	105.07	106.62	106.73	107.17	107.71	106.26	106.46	105.37	107.03	106.05	104.55	105.6	105.74	105.15	105.56	106.31	105.95	106.36	105.84	105.83	105.32	107.82	107.07
107.23	104.51	108.01	105.11	106.13	106.13	107.55	106.16	106.65	107.36	104.82	106.44	107.03	105.76	104.41	107.75	106.65	107.15	106.19	105.84	106.25	105.09	105.37	105.16	106.71	105.15	105.78	104.9	106.7	106.73	105.86	105.18	105.81	106.05	106.66	105.16	105.47	106.08	106.22	106.6	105.4	106.52	103.96	105.11	104.96	107.23	107.19	104.66	105.2	105.49
104.81	105.21	106.33	104.76	105.53	103.98	104.66	104.21	104.86	105.52	105.11	105.2	104.95	104.97	104.99	104.94	105.53	104.67	106.3	105.43	106.72	106.11	104.85	106.33	105.53	106.1	105.62	106.31	106.53	105.01	104.44	105.45	104.92	105.68	104.75	105.22	105.66	106.54	106.42	105.39	105.34	105.2	105.13	105.22	106.01	104.8	106.05	105.37	105.26	105.4
107.69	110.01	108.11	110.09	110.43	108.9	110.36	109.46	110.07	109.39	110.35	109.81	107.55	108.96	109.69	110.54	109.39	108.95	108.79	111.25	110.62	109.29	107.71	109.5	110.77	110.13	109.92	113.39	109.02	110.45	110.63	108.82	111.5	109.88	111.29	110.38	109.68	109.44	111.23	109.42	108.78	110.03	110.95	110.46	107.68	111.39	109.83	109.08	109.66	109.66
105.74	105.98	103.41	107.64	106.33	104.81	104.64	105.68	105.02	104.83	105.26	105.02	106.67	104.39	104.34	105.31	105.75	104.53	105.35	105.4	105.98	104.5	104.51	104.38	105.31	105.17	104.85	105.18	104.85	106.23	104.51	104.5	104.54	106.55	105.54	106.8	104.64	106.28	106.19	105.72	104.97	105.54	105.56	104.32	103.7	104.2	104.62	103.93	104.71	105.22
104.96	106.79	104.45	106.92	106.53	105.6	105.57	105.37	106.3	105.01	105.37	106.14	105.45	106.2	105.43	105.27	105.95	105.77	106.4	106.13	105.31	104.52	104.18	105.18	105.46	104.7	104.59	105.6	104.8	106.7	104.63	105.64	106.3	104.39	105.46	105.71	104.73	106.23	104.36	106.8	105.2	105.27	105.92	105.96	104.16	106.35	106.39	104.71	106.71	106.04
104.57	105.17	104.47	105.66	105.93	103.83	105.2	105.61	105.98	105.42	104.87	106.16	104.37	105.26	105.81	104.61	105.51	106.33	105.29	105.21	105.08	107.39	104.26	106.58	104.48	105.53	105.24	106.47	106.21	105.64	104.97	106.74	104.5	106.5	105.26	105.95	105.43	107.16	104.43	106.43	106.81	107.55	104.57	105.3	105.58	106.44	104.24	107.04	104.79	105.25
108.48	111.27	109.45	110.36	110.27	110.01	109.95	109.36	110.29	110.57	111.71	109.28	109.09	109.63	111.67	110.14	108.55	112.06	110.1	109.56	108.37	110.04	109.75	109.61	111.37	109.56	109.5	110.93	111.27	109.56	111	109.04	109.31	109.45	109.57	112.05	109.48	110.04	108.57	110.12	111.58	109.52	111.25	110.4	109.4	109.93	110.36	110.28	111.24	109.61
109.95	111.07	110.14	110.15	111.37	110.29	110.8	109.92	110.49	111.18	110	110.33	110.6	110	110.44	110.11	110.4	111.14	111.04	108.82	110.68	111.14	112.47	111.37	109.56	111.1	111.64	111.58	112.32	111.21	109.33	110.78	110.54	109.12	111.55	111.55	109.46	110.64	110.46	110.02	111.3	110.28	111.54	111.55	110.5	109.9	109.55	110.12	111.42	109.78
100.73	100.87	101.42	100.39	99.722	101.61	101.39	99.194	101.53	99.16	99.721	99.908	99.1	99.506	99.756	99.551	100.39	99.129	101.58	100.02	99.766	98.69	99.973	99.494	101.68	100.57	99.017	99.684	100.19	100.06	99.369	99.533	98.888	100.36	102.02	98.083	100.3	100.1	99.674	100.62	100.26	98.579	100.53	99.003	100.06	101.97	100.02	100.85	101.29	100.47
106.9	107.35	107.15	107.44	107.28	106.45	106.5	106.62	106.19	105.69	107.39	107.94	107.86	106.46	107.65	107.17	107.22	106.3	106.43	105.55	106.75	106.29	106.08	104.86	106.52	106.08	107.77	104.76	106.97	106.68	105.15	104.77	107.93	106.78	105.83	108.32	107.9	106.62	107.67	106.52	108.56	105.48	107.4	107.27	107.57	106.02	107.45	107.75	106.24	104.88
112.75	113.91	113.38	113.49	112.53	112.06	111.2	113.35	112.35	112.25	112.43	112.67	114.69	114.36	111.42	113.37	112.49	114.28	112.45	113.76	113.8	113.8	112.37	112.59	112.73	114.79	114.25	115.01	112.33	113.46	111.96	112.74	112.45	113.37	110.82	113.11	112.14	112.09	111.92	113.34	113.18	112.78	113.16	112.15	111.84	112.21	113.35	114.41	114.59	113.08
104.56	104.62	105.42	105.29	104.15	103.98	105.86	104.82	103.66	102.58	103.41	104.31	102.52	105.31	104.37	104.41	106.06	105.02	106.16	103.29	103.69	103.22	103.63	105.08	103.6	106.07	104.35	103.8	105.62	102.54	105.11	103.96	106.4	104.97	105.37	105.05	106.11	105.48	103.82	104.15	105.72	105.18	105.36	104.37	104.81	103.25	105.16	104.41	103.2	105.57
103.23	104.97	105.17	103.39	103.42	105.08	104.56	103.57	103.94	104.74	104.11	103.15	103.04	104.31	102.99	103.01	102.84	104.53	104.26	104.35	104.14	104.84	104.48	104.94	104.66	103.98	105.36	106.1	103.54	104.09	103.91	103.81	104.15	103.59	104.47	104.12	104.51	104.16	104.39	104.16	105.03	104.22	104.65	105.53	104.45	105.46	104.06	104.49	105.69	104.33
101.48	102.31	100.92	100.97	100.66	101.05	101.48	101.78	100.12	101.03	101.56	100.93	101.64	101.24	101.37	100.32	100.68	101.49	99.944	101.04	100.54	100.42	102.18	101.81	100.14	98.834	102.06	99.248	101.77	102.11	100.2	100.68	100.09	102.54	100.29	101.3	101.27	99.049	100.67	98.408	101.66	100.82	99.282	99.884	101.81	98.902	100.23	100.2	101	101.21
105.05	106.14	105.43	106.32	105.63	105.91	105.25	104.46	106.73	104.65	105.77	106.89	105.22	105.28	107.14	105.67	105.66	106.72	106.91	105.11	105.45	106.13	105.32	105.26	106.17	104.41	106.71	105.63	103.78	104.93	104.85	107.35	104.57	107.12	104.62	105.03	104.7	105.74	105.98	106.84	106.27	105.93	104.72	104.75	104.82	104.37	104.41	106.22	104.35	106.52
111.22	110.52	109.02	111.43	110.28	110.47	110.65	111.56	110	109.01	112.28	110.99	111.6	110.89	111.07	113.01	112.54	113.49	110.92	111.34	112.48	112.46	109.17	109.61	111.44	110.6	112.54	111.33	112.14	110.61	110.39	112.73	112.03	111.14	110.39	111.62	110.54	111.08	110.88	110.68	111.47	111.6	112.59	111.05	110.25	110.69	109.76	112.7	110.93	112.6
106.88	105.34	106.21	107.3	107.5	104.64	107.09	105.95	105.61	104.95	105.17	105.9	104.68	106.36	106.74	105.14	105.76	104.33	105.77	105.34	106.62	106.84	105.75	106.28	104.68	106.94	106.28	105.7	105.05	104.59	106.45	104.93	107.76	106.77	107.08	105.83	105.55	106.91	104.82	106.19	104.29	105.77	106.68	105.5	106.47	104.97	105.96	107.37	106.03	104.97
106.92	106.08	105.58	106.1	105.91	105.1	105.41	105.46	106.39	106.22	108.11	105.11	104.71	106.03	105.76	106.58	107.14	106.02	107.06	106.9	106.11	106.09	106.57	105.86	106.22	105.69	108.84	106.04	104.1	106.03	105.13	107.72	107.34	106.75	107.5	105.38	105.05	104.88	104.82	105.97	108.12	106.05	106.44	105.78	107.08	105.88	105.4	106.11	107.07	107.28
105.71	104.85	105.36	104.31	107.46	106.01	104.67	104.18	104.27	105.93	104.92	106.84	105.53	105.01	105.47	104.8	103.94	106.71	103.9	105.22	106.36	103.92	106.51	105.84	103.85	104.21	103.43	104.84	103.93	106.77	104.09	105.2	106.36	104.97	105.2	104.51	104.69	105.59	104.86	104.82	104.75	105.04	105.87	106.14	105.83	105.02	102.64	105.81	105.7	104.02
100.64	101.4	101.73	99.652	99.972	100.18	101.29	100.51	101.25	100.26	101.43	101.89	99.162	100.06	101.28	101.07	101.74	100.59	101.3	100.68	99.659	101.98	99.403	100.1	100.11	101.01	101.98	100.5	100.39	101.13	100.78	100.27	100.97	98.889	100.52	102	101.53	101.05	100.06	100.9	101.08	100.65	102.46	100.81	101.2	100.25	100.87	101.17	100.98	101.75
112.44	113.01	110.53	112.4	112.77	114.46	111.46	113.76	111.88	112.52	113.64	114.02	113.37	113.29	112.87	114.7	111.98	112.7	111.99	113.86	113.37	115.02	112.08	112.44	113.2	113	113.19	109.99	111.98	112.37	111.35	113.28	112.94	113.26	111.8	114.22	111.71	111.95	113.29	113.02	112.83	112.92	111.92	111.59	112.91	113.19	113.74	112.74	112.18	112.73
111.27	112.63	111.48	111.46	110.21	110.6	110.48	110.52	111.21	111.28	113.37	110.76	110.5	110.82	111.67	110.57	109.62	110.17	112.09	111.78	109.93	110.37	110.54	110.36	112.42	108.11	110.25	111.41	110.65	110.14	110.27	110.6	109.61	110.67	109.61	110.54	110.99	110.97	109.02	110.86	109.84	108.64	110.04	110.54	110.27	111.54	110.39	109.56	109.55	109.5
112.85	109.17	111.14	110.9	110.95	110.4	112.82	110.68	112	109.75	112.63	110.41	111.83	112.37	111.96	109.88	111.08	111.17	112.3	110.17	113	110.43	111.17	111.68	110.97	111.81	111.45	110.62	111.96	110.53	111.79	111.52	111.27	111.72	112.15	111.55	111.9	111.83	111.96	110.5	110.45	110.98	112.2	110.04	112.42	110.94	112.6	111.04	110.56	112.02
99.576	98.57	99.438	101.15	99.778	100.53	99.322	99.226	99.362	99.445	101.08	100.79	98.981	100.97	99.367	99.499	101.01	99.424	99.335	100.58	99.826	99.681	98.973	99.883	100.55	98.81	101.52	101.9	100.75	99.283	100.73	100	99.663	100.28	97.489	101.73	100.04	98.883	100.75	100.09	99.83	100.32	101	99.346	98.675	100.76	101.52	99.628	99.357	100.69
105.34	104.24	105.34	105.53	105.38	103.14	104.8	104.21	105.11	103.44	103.34	103.46	103.91	105.42	103.52	103.25	103.32	103.98	104.5	104.74	105.09	103.36	105.36	102.61	104.06	105.55	104.1	104.54	103.03	104.05	104.02	105.04	102.33	104.84	105.91	104.79	103.36	103.54	102.83	103.13	103.18	105.39	103.97	104.66	104.02	104	103.06	105.03	104.96	105.05
105.79	104.59	107.42	106.52	106.11	104.94	106.72	105.53	105.89	106.09	104.27	106.97	106.81	106.19	106.75	106.86	107.01	105.46	105.81	106.7	105.95	106.78	105.81	104.95	103.8	104.38	106.03	105.5	104.96	107.35	104.54	107.26	106.91	106.27	105.69	105.89	106.91	104.06	106.79	105.81	105.66	104.69	105.88	106.74	105.85	105.3	106.18	106.65	104.94	106.38
106.42	106.64	107.66	106.87	106.74	106.67	107.85	106.61	106.9	105.79	105.61	107.06	105.8	107.08	106.89	107.16	107.17	106.44	105.83	106.18	106.23	106.58	107.36	106.15	107.05	107.8	107.19	107.27	107.79	109.39	108.4	108.33	106.61	107.2	106.63	106.85	106.97	104.99	105.91	107.05	107.21	106.84	107.53	106.11	107.11	109.26	107.81	107.81	105.56	108.32
114.3	111.45	112.45	112.52	112.77	111.83	112.41	112.19	112.08	112.24	113.5	110.37	112.63	112.15	112.24	111.59	113.04	111.71	112.84	112.14	112.49	112.63	112.98	112.16	112.97	111.2	112.87	112.09	112.5	112.77	111.48	112.59	112.28	113.04	113.22	112.61	112.18	114.45	111.48	112.28	111.31	111.82	112.89	113.7	113.16	111.9	112.48	112.22	110.91	112.38
104.23	104.35	104.57	104.4	104.48	104.2	104.82	104.68	105.38	104.61	105.8	103.56	105.36	105.25	103	103.82	103.45	106.14	104.92	104.23	106.16	104.77	104.17	104.78	103.63	104.5	105.13	105.17	104.73	104.62	104.43	106.87	104.72	105.12	104.28	103.6	104.3	105.61	104.33	105.2	104.29	104.91	103.92	104.3	103.21	105.61	104.03	105.21	104.61	106.91
105.95	104.76	105.03	104.82	104.2	104.92	105.55	104.25	102.99	105.62	105.61	104.53	105.99	104.07	104.76	104.78	105.06	104.44	104.91	106.66	106.05	106.24	105.86	103.57	103.98	103.89	103.08	105.56	103.68	105.54	105.93	105.31	106.22	105.25	105.13	106.62	103.02	106.17	104.79	105.12	105.79	104.36	106.14	105.48	105.73	103.88	106.44	105.03	105.59	104.73
106.5	107.21	107.44	105.34	106.56	106.16	106.79	108.34	105.19	106.24	105.54	106.27	105.97	105.53	106.33	107.23	105.96	107.12	105.45	105.67	105.54	106.12	106.32	104.94	106.06	105.26	107.19	106.49	105.89	106.7	105.72	107.86	107.03	107.59	107.75	105.65	106.01	107.46	106.24	105.77	105.04	107.09	105.12	106.57	106.86	105.24	106.9	104.13	105.94	107.62
112.17	112.71	111.39	113.3	112.3	111.81	112.11	111.52	113.2	113.54	110.77	112.73	111.94	112.87	112.18	113.45	111.25	112.05	112.86	113.01	111.73	113.41	111.53	113.06	110.9	112.97	112.55	112.41	112.59	112.4	112.52	112.87	112.36	111.52	110.71	112.41	113.06	112.7	110.79	113.15	113.07	111.23	112.24	111.85	113.47	112.16	111.65	113.22	110.04	111.89
104.27	106.07	105.94	105.59	106.29	106.22	105.52	105.58	106.37	106.3	104.67	105.43	104.99	104.52	105.22	104.59	106.62	105.5	105.32	105.48	105.77	105.91	106.09	104.19	104.38	106.32	105.9	104.56	106.69	105.65	105.96	105.51	103.48	105.05	106.25	105.18	106.49	105.5	106.55	106.36	105.98	104.9	107.31	106.01	106.73	105.09	104.98	106.47	107.17	106.78
103.35	103.11	103.18	105.18	103.93	105.68	103.71	105.02	103.94	104.65	104.95	105.67	103.93	105.77	103.7	102.97	103.46	103.01	103.46	104.09	104.71	102.25	106.17	103.55	104.93	104.21	104.06	102.99	102.95	104.9	104.16	103.94	104.1	104.07	103.96	103.03	103.69	103.9	103.83	103.95	103	103.68	105.85	104.45	104.94	104.44	104.55	105.07	103.79	104.02
105.45	105.16	106.73	104.73	106.96	105.8	105.16	106.84	106.51	105.8	104.66	107.42	104.95	104.76	107.33	106.42	107	106.35	106.8	106.62	106.45	105	106.38	105.44	106.46	106.36	107.61	104.72	105.56	105.31	106.2	106.6	104.92	105.3	105.99	104.58	106.25	105.88	105.85	107.14	106.31	105.61	105.44	104.5	106.62	106.39	105.98	106.71	105.86	105.81
105.79	104.94	104.7	107.12	105.36	105.05	104.63	108.29	105.65	105.99	106.13	105.96	107.05	104.73	106.34	106.63	104.94	106.15	107.5	106.11	104.9	105.93	106.23	105.41	105.47	106.64	104.54	105.09	106.22	104.77	106.4	105.04	106.42	106.7	106.25	106.33	106.17	107.27	104.85	105.64	106.74	105.83	104.92	105.5	105.47	106.68	108.15	106.7	106.97	107.36
105.65	106.33	107.09	106.03	106.5	106.66	107.32	106.32	107.03	107.81	104.86	108.58	106.88	107.05	106.6	106.87	108.47	106.68	107	106.01	105.23	106.5	106.7	107.31	105.89	106.2	108.62	104.43	106.16	106.06	107.12	105.68	104.97	107.56	106.42	109.09	105.96	106	105.95	106.69	105.87	105.87	106.28	106.48	107.84	105.44	105	105.8	106.97	108.71
102.5	103.88	105.76	103.29	105.35	103.8	104.74	104.68	104.7	103.44	104.11	105.53	103.07	101.99	103.94	104.9	105.36	103.68	104.44	104.48	104.82	104.92	103.44	105.01	104.2	105.02	103.01	104.06	104.36	102.73	104.48	104.94	103.92	104.53	103.9	103.63	105.48	104.99	105.66	104.44	104.99	102.06	102.44	103.84	103.96	105.82	103.93	103.02	103.15	103.81
106.21	106.95	107.75	107.3	106.23	107.68	106.21	107.05	106.64	105.96	106.51	107.69	107.93	107.92	107.1	105.88	105.45	107.11	107.52	107.97	107.62	106.53	107.85	105.87	106.28	106.89	106.45	106.38	105.13	107.04	106.92	105.25	105.53	103.89	106.27	106.25	105.26	107.43	108.44	106.27	107.53	107.73	104.48	105.86	104.81	105.67	107.73	107.04	107.99	107
112.12	112.25	112.32	111.81	111.6	111.98	112.25	111.46	110.23	112.83	112.76	112.28	110.98	113.67	112.52	112.48	111.76	112.88	112.8	112.55	111.01	111.67	110.9	110.82	112.32	111.21	110.05	112.37	111.66	110.32	112.68	111.46	113.25	111.74	112.34	112.15	112.53	111.05	113.15	111.68	111.99	110.8	111.1	114.18	110.32	111.83	112.6	112.15	111.28	113.09
106.47	105.69	105.56	105.74	106.18	104.04	105.77	106.21	106.14	105.81	104.55	106.37	106.08	105.31	106.31	106.65	107.01	105.7	106.09	106.6	105.51	104.85	106.3	108.17	104.85	104.63	104.63	104.97	106.37	108.22	105.7	106.91	106.32	107.01	107.57	105.91	106.6	106.32	107.15	106.75	107.13	106.23	107.24	104.7	105.45	104.05	106.29	106.43	106.26	106.03
109.21	109.42	107.89	109.43	111.15	109.61	109.77	110.29	110.75	110.67	108.67	109.59	108.7	111.54	110.01	110.52	111.1	109.95	108.7	108.75	109.1	110.94	108.65	111.87	108.89	111.68	110.24	108.12	108.92	110.5	108.8	110.33	109.29	107.91	109.86	110.25	109.97	109.17	110.11	108.32	110.33	110.01	109.79	109.71	108.88	108.54	110.15	111.46	108.81	109.09
106.15	105.54	105.52	105.83	105.21	105.4	104.21	105.39	105.21	104.43	104.57	105.12	106.79	106.08	103.42	106.18	105.81	104.02	106.45	107.44	106.83	103.15	105.71	105.61	105.43	104.38	105.87	106.17	105.23	105.98	107.8	106.58	105.32	105.01	106.03	105.61	105.47	106.87	105.88	105.55	104.01	103.82	105.52	104.48	105.2	104.8	105.88	105.91	105.27	107.06
105.36	105.51	104.96	104.5	105.68	104.21	104.58	104.61	105.57	105.11	105.08	105.01	106.16	106.01	104.07	106.03	103.39	104.51	104.95	104.36	104.39	103.49	105.05	104.55	104.23	104.53	106.17	104.08	103.64	103.32	104.1	105.78	104.17	105.18	106.17	103.42	106.36	104.45	106.12	105.19	107.16	105.33	105.53	103.91	104	106.87	104.32	103.74	104.63	104.67
104.7	105.33	105.55	105.18	107.02	106.77	105.42	106.64	105.22	106.71	106.36	105.83	105.6	106.79	106.5	106.2	105.72	106.15	107.68	105.31	105.74	106.58	104.56	105.18	104.73	105.1	107.86	104.89	105.18	106.55	105.06	106.12	107.37	105.49	104.86	105.34	104.82	104.74	104.72	105.08	106.34	105.32	105.17	105.36	106.77	106.92	106.21	103.89	107.19	105.5
105.4	106.01	105.65	105.71	106.81	107.8	108.3	107.88	107.81	105.3	106.75	106.41	105.3	105.77	107.05	107.48	105.38	105.33	106.64	105.43	105.58	106.85	106.73	107.15	106.18	104.46	105.7	105.75	105.54	106.07	106	106.26	105.85	105.81	105.84	105.67	104.24	105	105.58	106.1	106.05	105.3	106.29	106.19	105.98	105.51	106.21	105.23	106.11	105.12
100.17	101	101.1	99.923	100.88	101.45	102.52	100.53	99.96	100.64	100.19	100.67	99.756	102.2	100.66	100.66	101.19	99.681	99.807	99.742	99.963	99.418	99.674	100.14	101.73	99.636	101.91	99.506	98.943	100.77	101.29	100.72	99.415	101.3	101.66	99.905	100.95	101.29	99.611	100.08	98.289	101.29	100.09	100.12	101.27	102.19	101.9	100.53	101.2	100.8
100.28	99.495	101.63	100.14	99.363	101.29	101.08	101.76	101.78	99.815	100.38	101.36	101.1	101.06	99.846	101.11	101.14	102.03	100.82	100.76	100.67	101.68	101.46	99.988	100.79	100.91	100.86	100.41	99.166	99.995	100.78	100.8	100.23	100.46	100.93	100.91	101.49	100.5	100.01	100.51	100.28	101.18	101.61	100.36	99.835	101.48	100.58	100.19	101.25	101.63
105.29	107.58	107.93	106.3	108.02	105.56	107.92	106.96	107.01	107.43	106.58	107.19	107.83	107.87	106.76	106.85	107.64	105.75	107.54	106.93	107.44	107.64	107.61	107.48	107.61	108.07	108.27	106.82	107.29	106.36	107.29	106.76	107.09	105.3	107.34	107.15	107.58	107.25	107.47	105.81	106.58	107.53	106.57	106.28	107.9	106.51	106.36	107.06	106.3	107.21
113.13	114.12	112.61	113.87	112.37	112.05	112.51	112.82	113.06	112.15	111.96	111.66	113.89	111.6	111.39	113.7	114.15	112.37	113.24	112.68	112.72	112.17	112.87	113.66	112.66	112.32	111.43	111.88	113.76	112.94	113.12	114.08	113.35	112.85	114.35	111.42	112.55	113.41	111.54	112.43	111.73	114.68	113.99	112.35	116.49	114.25	110.98	112.99	113.16	111.32
112.1	112.61	110.91	112.44	111.85	112.31	112.69	112.37	109.56	112.49	110.52	111.82	109.9	112.91	111.91	111.66	111.72	111.22	111.56	112.06	112.97	112.84	111.81	110.12	112.08	110.97	111.71	112.24	113.02	110.37	111.93	111.32	110.61	111.78	112.17	112.65	111.28	111.5	112.49	111.22	110.76	110.75	111.88	112.01	110.3	111.65	111.37	111.42	111.92	110.64
105.81	104.56	104.97	103.56	104.07	104.43	103.61	104.19	104.49	104.11	103.44	104.97	104.12	103.38	104.69	102.97	105.11	104.28	103.37	104.4	104.77	104.92	105.09	104.84	104.26	105.77	105.74	103.78	105.07	102.08	103.79	101.01	104.17	104.69	104.21	104.59	104.14	102.58	105.2	106.1	102.96	103.01	103.15	105.44	104.18	105.05	103.92	104.09	102.41	104.52
104.94	105.43	106.39	104.42	104.36	106.15	104.01	103.79	106.59	105.45	104.92	104.25	104.26	105.39	104.93	105.37	105.89	103.45	104.56	103.69	103.97	106.4	106.13	104.95	102.23	105.15	104.39	104.16	103.93	105.45	102.91	105.69	104.36	105.85	105.04	104.79	107.41	105.01	104.03	104.6	104.29	105.21	104.78	105.55	105.78	104.3	104.88	104.94	104.56	104.17
104.41	104.4	102.75	104.48	104.76	103.95	103.46	104.21	104.73	102.48	104.6	104.99	103.76	103.65	105.12	104.59	103.07	104.41	104.11	104.07	105.79	104.21	104.51	104.52	103.74	104.3	103.67	103.81	103.23	104.83	103.23	103.71	104.14	104.95	102.49	103.85	104.67	104.34	103.91	103.87	104.85	104.33	104.77	104.84	105.33	103.74	105	104.77	105.39	102.43
107.02	106.26	104.35	106.04	105.81	106.27	104.67	104.53	106.97	104.63	104.74	103.88	105.54	104.66	105.51	107.16	105.66	107.25	106.18	106.56	104.53	104.96	105.24	106.49	105.25	106.44	107.65	103.95	106.03	105.59	105.31	104.71	105.61	106.03	104.17	105.78	104.92	106.27	104.96	105.02	107.28	106.03	105.94	106.07	105.79	105.28	106.07	104.67	105.41	104.61
109.87	112.48	112.51	111.37	110.88	111.33	111.73	110.73	111.49	110.36	111.5	113.47	112.67	111.75	111.77	110.82	112.47	110.77	110.31	110.54	112.48	110.55	110.9	111.24	111.51	110.94	112.02	110.4	111.4	112.69	113.23	111.01	113.11	112.39	110.39	111.28	112.77	112.29	111.07	110.06	111.93	111.28	111.73	112.03	112.76	111.69	112.02	110.24	109	111.95
106.99	107.07	106.35	108.14	106.39	106.86	107.23	107.34	106.38	106.31	106.95	107.02	107.89	108.16	106.79	106.04	105.61	106.44	108.06	106.79	107.66	107.53	108.42	108.28	106.95	107.6	106.61	106.73	107.69	106.28	107.93	108.14	104.91	105.91	105.43	107.07	107.24	106.95	105.07	107.02	106.81	106.18	106.71	108.29	107.22	107.15	106.75	107	107.25	107.12
105.52	104	104.85	106.43	103.76	104.82	105.82	104.94	104.88	106.02	103.95	103.26	104.43	104.74	103.66	105.08	105.2	104.17	103.8	104.03	104.67	105.76	105.14	106.55	104.87	105.2	103.98	105.49	105.22	105.2	104.08	104.81	104.71	104.17	104.27	104.05	103.58	103.32	104.38	104.08	105.21	105.15	104.66	103.13	104.14	104.35	102.3	104.22	104.56	104.93
106.75	105.63	106.22	106.18	107.14	104.97	106.14	105.16	106.57	103.57	106.12	105.66	106.53	106.79	106.08	107.75	107	106.74	105.83	107.61	106.61	105.5	107.05	105.47	104.83	106.15	105.33	106.16	106.82	105.51	105.57	107.24	104.47	106.08	105.42	104.77	105	106.64	105.76	106.55	106.87	106.96	106.45	105.13	106.05	107.08	107.59	107.31	106.27	104.91
106.18	106.98	105.58	107.07	106.47	105.92	105.09	106.37	105.09	106.59	107.96	104.1	106.05	105.55	105.54	105.85	105.39	106.15	107.33	107.17	104.96	104.81	106.43	105.61	105.62	106.19	107.76	106.53	104.92	103.93	106.35	106.74	106.2	107.24	106.33	106.84	105.36	106.04	106.09	104.33	107.06	105.66	105.85	105.39	106.26	105.93	104.44	106.79	105.93	104.98
106.39	106.5	107.91	106.54	107.81	107.21	106.62	107.24	108.44	106.68	105.36	107.12	107.19	106.5	106.36	107.1	107.26	107.19	107.5	106.68	107.04	107.05	107.35	107.02	107.38	108.05	107.07	106.64	108.38	107.91	108.46	108.2	107.54	106.55	106.38	104.78	105.15	107.36	105.89	107.95	106.47	106.62	106.87	107.19	108.87	105.54	106.86	106.64	106.51	106.33
112.2	113.76	113.09	112.53	112.01	111.65	112.52	113.74	112.37	112.39	111.96	113.92	112.35	111.93	112.44	112.86	113.51	113.28	111.28	112.76	113.08	113.45	112.23	113.02	112.3	112.38	112.08	112.58	111.77	110.91	113.16	112.12	113.42	112.26	112.72	111.67	112.33	111.16	113.93	112.33	111.39	111.94	113	113.19	114.08	113.63	110.93	113.62	112.23	113.04
110.88	112.54	110.58	111.99	112.22	112.11	111.79	112.28	110.57	110.94	112.01	111.72	111.72	110	112.65	111.31	111.76	111.5	110.99	112.67	111.75	110.8	110.96	110.93	111.79	111.06	111.55	112.87	113.17	112.54	111.88	112.13	111.56	112.82	111.5	112.25	113.09	113.42	111.01	112.02	110.94	112.38	111.83	111.32	111.04	112.69	113.21	113.14	111.74	112.44
107.21	106.41	106.2	106.09	105.23	107.1	107.8	109.34	106.63	107.11	105.61	107.71	106.14	106.54	108.33	105.58	106.84	106.38	107.82	106.79	108.03	106.48	105.07	105.37	108.08	105.27	107.79	106.02	105.73	106.7	108.53	106.67	105.77	106.44	105.51	107.41	106.19	106.74	107.17	108.69	106.5	108.23	106.3	108.43	106.38	107.94	105.07	106.44	107.04	105.8
105.76	103.75	105.58	105.62	105.07	106.36	106.79	106.2	108.31	106.85	105.34	103.93	104.55	104.9	105.19	103.92	104.98	105.28	106.54	105.72	105.59	106	104.64	105.11	106.87	105.9	103.93	106.97	106.26	106.68	106.85	104.4	105.46	104.17	104.48	106.7	105.04	105.24	104.79	106.96	106.59	107.36	106.35	103.92	105.59	106.03	105.03	105.22	107.19	105.52
110.05	109.92	108.39	110.38	110.63	111.46	110.7	110.62	109.69	111.46	109.78	109.44	109.16	108.76	109.29	110.53	110.43	109.87	109.99	108.12	108.57	111.86	108.23	109.9	110.54	109.08	110.14	109.07	110.48	107.73	108.61	111.1	109.23	109.65	110.05	109.02	108.43	109.8	110.45	111.28	111.47	107.94	110.06	108.81	108.78	110.72	109.5	110.72	110.13	108.57
109.2	111	110.71	110.91	108.82	109.74	108.95	111.34	109.36	111	110.67	111.01	108.97	110.99	111.48	110.67	107.96	110.08	111.08	109.63	111.49	111.04	109.22	111.03	108.37	109.9	111.7	110.08	111.1	110.08	108.78	110.73	109.64	110.69	109.87	109.36	111.02	107.88	109.37	108.99	109.21	109.32	110.51	107.86	110.46	110.48	111.56	109.87	111.83	109.01
106.1	106.32	106.52	106.46	104.54	107.46	106.27	104.27	107.03	106.7	106.28	104.95	106.52	105.51	106.58	106.69	106.29	106.37	107.25	107.36	106.3	106.28	105.12	106.87	104.68	106.04	106.77	107.14	105.38	107.21	105.94	106.34	106.18	108.05	105.96	106.01	106.63	106.69	107.43	106.12	106.08	107.21	106.16	106.57	106.38	106.17	105.28	107.67	106.11	105.3
106.07	105.54	106.64	106.77	107.48	107.71	106.19	105.21	107.23	108.34	105.65	105.91	107.41	105.81	106.84	107.39	106.45	106.28	106.56	106.28	104.56	107.27	106.77	105.25	106.41	106.66	106.02	107.43	105.45	108.15	107.08	106.83	107.64	106.21	107.61	106.2	106.29	106.34	106.64	106.71	108.18	106.97	106.41	107.32	106.62	106.58	107.6	106.86	106.31	106.63
110.36	110.33	111.79	110.18	110.75	110.36	110.09	111.09	110.38	112.53	111.83	112.16	110.42	111.68	113.13	111.82	110.21	111.42	110.41	111.74	111.22	110.9	111.01	111.68	110.31	111.32	112.4	110.34	112.32	110.41	111.31	112.43	110.51	110.46	110.25	110.86	111.95	111.79	111.65	110.22	111.31	110.92	111.32	110.76	112.64	112.64	109.69	111.27	110.83	111.57
107.07	108.03	105.62	106.97	106.88	107.25	106.58	106.64	107.83	105.73	107.16	105.5	105.37	107.02	106.41	107.76	106.87	104.98	106.81	105.33	106.66	106.93	107.88	106.77	106.13	106.02	105.44	105.22	105.27	107.24	106.35	106.84	104.95	106.43	105.75	107.5	105.92	106.77	105.24	105.82	106.51	105.63	105.32	104.5	104.44	104.66	105.57	108.02	105.65	106.84
110.4	110.5	109.89	110.69	110.26	111.02	111.15	110.35	110.6	109.64	110.08	111.91	110.65	110.43	108.62	112.08	109.08	111.08	110.44	111.41	108.53	110.2	110.59	110.73	112.75	110.4	109.05	110.5	111.32	111.66	110.12	110.52	111.28	110.26	112.46	111.65	110.53	110.69	110.94	109.49	110.59	109.96	111.32	109.1	110.19	112.17	110.48	110.01	111.1	110.69
108.51	110.55	110.51	110.99	109.54	110.55	110.34	112.34	110.28	110.33	110.35	110.86	110.65	110.61	111.01	110.39	110.54	110.72	110.5	109.94	109.49	109.91	110.93	109.94	109.29	110.27	111.35	111.56	112.86	111.55	111.76	109.83	110.11	110.13	110.24	108.8	111.03	110.79	110.8	110.49	110.21	110.64	110.22	110.81	111.55	110.58	110.35	110.65	110.55	110.4
110.89	110.37	111.8	110.88	110.61	112.21	111.93	110.77	112.64	112.1	111.09	112.75	110.66	112.1	111.12	110.96	112.79	112.54	111.96	110.39	112.17	113.84	110.93	113.05	111	110.67	112.21	110.71	112.43	110.04	113.12	111.2	111.99	111.76	111.59	111.64	111.65	112.04	111.97	113.4	111.99	110.83	111.64	109.94	111.32	112.93	112.14	112.03	110.68	112.36
103.45	106.19	106.18	109.23	107.1	107.16	107.01	106.93	106.44	108.54	108.09	105.35	105.57	104.87	106.21	106.64	107.36	107.82	105.67	107.45	106.04	107.12	106.1	105.78	106.02	105.3	106.62	105.78	104.71	106.38	105.85	106.08	107.46	106.24	106.23	106.08	107.07	106.81	105.03	106.52	106.48	106.6	107.11	106.63	105.12	107.14	106.41	106.22	105.94	106.14
105.8	104.91	103.82	106.25	104.84	105.86	105.32	105.05	104.28	105.98	107.25	104.76	104.52	107	104.14	105.35	105.76	103.37	106.25	104.73	103.73	104.48	104.72	103.51	106.18	105.03	105.53	106.46	106.09	105.25	104.84	104.84	105.31	104.91	104.24	103.87	105.95	103.38	105.7	104.49	105.6	105.04	105.27	104.81	104.1	105.17	104.63	104.3	103.32	105.55
117.68	116.43	118.31	117.25	119.26	117.48	118.43	116.27	116.21	116.46	117.64	118.12	116.63	116.84	117.5	117.65	119.61	117.31	117.7	117.77	118.13	115.51	117.32	116.95	116.34	117.9	116.17	118.19	117.83	118.09	116.77	118.28	116.75	117.84	118.07	116.64	116.53	117.51	118.81	119.07	118.73	117.75	118.05	116.36	118.06	116.62	117.84	116.59	117.27	117.4
109.8	110.58	110.13	110.43	111.51	111.71	109.27	111.26	109.49	108.78	109.85	111.55	109.98	109.5	110.35	112.12	109.98	110.36	109.7	111.28	110.67	110.62	109.98	110.34	108.62	111.08	111.91	108.86	109.81	111.21	111.82	110.59	111.3	109.78	110.36	111.23	110.93	110.29	111.04	111.02	111.51	110.9	111.71	110.02	110.84	111.05	110	110.82	110.64	110.7
117.73	118.7	118.21	117.76	117.23	117.48	116.37	118.2	116.27	118.86	120.19	118.32	117.55	117.77	118	117.5	117.26	116.8	116.62	117.39	116.92	118.16	117.62	117.47	117.31	118.84	117.54	118.4	118.35	117.64	116.36	118.58	117.49	116.92	116.94	118.16	117.39	118.47	118.01	117.63	116.39	117.26	116.21	117.23	117.84	120.39	118.03	117.45	117.45	116.99
113.11	112.14	112.61	112.99	112.48	112.43	113.75	114.51	112.19	112.34	112.24	114.39	111.55	112.76	112.6	113.31	112.65	111.15	112.58	113.37	115.3	113.43	112.68	112.42	113.42	111.33	113.19	113.72	111.1	114.14	111.56	113.25	113.67	114.77	113.87	111.16	112.03	112.48	113.06	113.16	113.03	111.93	111.33	113.9	112.84	112.7	111.15	113.01	113.11	114.08
100.07	101.35	101.16	101.08	100.5	100.83	100.69	100.1	99.448	99.713	100.86	100.87	100.96	98.79	100.87	99.716	100.77	101.07	102.01	98.59	100.94	100.04	98.817	100.31	101.32	100.51	101.02	98.3	100.33	102	101.42	99.908	101.71	101.94	101.38	101.01	99.929	98.963	100.62	99.492	100.53	100.16	99.367	99.761	101.25	100.48	101.77	101.02	99.802	100.04
103.59	105.1	104.31	105.28	105.81	105.51	105.59	105.31	104.22	107.64	104.49	104.74	102.49	104.79	105.83	104.61	107.24	104.62	104.46	104.11	105.88	105.97	105.77	105.12	104.98	103.01	105.76	104.57	103.38	105.17	104.83	105.19	105.3	105.77	104.19	106.22	103.97	106.91	104.31	104.97	105.22	104.96	104.89	104.57	104.73	103.7	103.11	104.24	103.36	105.84
114.2	112.27	111.78	114.18	112.29	113.27	112.71	113.42	112.93	114.26	112.15	112.84	113.46	112.98	113.2	113.53	112.05	112.09	112.97	112.91	113.64	111.68	114.45	112.59	112.13	113.07	114.18	113.53	113.12	113.12	113.35	113.5	113.27	113.11	112.11	113.14	114.74	110.94	113.48	111.71	114.22	113.24	113.59	113.72	113.7	111.17	113.75	112.44	112.84	111.42
106.91	105.9	105.8	107.57	105.57	103.9	107.14	106	107.44	106.35	105.99	105.93	106.44	105.99	107.76	106.4	105.66	105.54	106.31	108.31	104.2	107.46	106.63	105.19	106.89	107.08	107.93	106.86	106.98	106.88	105.59	107.23	108.41	105.42	105.63	106.92	106.26	105.59	107.71	106.94	106.38	106.69	105.45	105.79	107.01	105.8	106.06	104.77	108.09	105.57
110.17	113.02	110.87	113.55	111.27	111.99	110.93	110.58	112	111.29	110.75	112.2	113	109.81	112.11	112.56	108.79	111.33	110.39	112.58	112.16	110.02	112.19	112.03	112.23	111.7	111.73	112.26	112.98	109.76	112.01	111.66	112.3	112.28	111.92	111.85	112.01	110.98	111.46	111.72	111.72	111.69	111.7	112.64	110.02	112.05	111.19	111.22	111.47	112.7
117.27	116.88	118.7	117.89	116.44	117.88	118.59	116.37	119.43	117.25	116.73	118.38	117.66	117.32	117.31	118.25	116.6	116.74	116.97	117.28	117.68	119.79	117.14	117.77	118.97	117.63	116.76	118.43	118.18	118.52	118.4	116.45	119.79	117.72	116.71	117.69	118.41	116.23	117.77	117.05	117.94	118.35	117.66	118.23	117.46	117.93	117.19	117.44	118.35	117.98
105.83	105.04	105.97	103.77	103.47	104.62	104.53	104.38	103.06	104.94	104.49	104.73	104.15	104.75	104.76	103.11	104.1	103.59	104.73	104.96	104.98	104.21	104.87	105.13	104.94	105.76	104.94	105.2	103.84	104.54	104.97	104.13	104.63	104.02	103.82	105.41	103.37	104.71	105.65	104.36	105.18	104.63	103.15	104.64	104.57	103.47	105	105.05	104.14	104.03
105.39	106.34	104.81	104.9	106.02	105.88	105.65	104.84	106.82	105.54	104.86	106.27	106.45	104.05	105.29	106.15	104.98	104.36	104.98	106.1	105.26	106.7	105.84	105.42	105.33	105.43	106.04	105	106.09	104.85	104.59	104.9	104.78	106.25	104.79	105.44	104.5	104.93	104.15	105.62	103.82	105.34	105.7	106.07	104.98	105.8	106.41	105.98	104.08	106.23
104.96	105.88	106.43	106.03	106.08	105.66	106.44	105.04	105.88	104.65	106.87	105.51	106.71	105.26	105.86	105.22	106.51	106.49	107.8	106.41	105.11	105.05	105.69	107.75	104.7	106.29	107.69	107.22	107.35	106.77	104.53	106.16	106.57	107.28	105.5	107.96	105.17	106.23	106.28	106.72	105.56	107.05	104.8	106.43	106.33	105.63	106.46	104.46	106.77	105.96
111.78	110.53	110.88	112.13	111.42	112	111.94	110.75	110.45	111.52	109.55	110.13	111.83	110.5	110.55	109.96	109.36	111.27	112.02	109.89	111.31	111.04	110.83	109.52	112.1	112.67	110.4	109.8	111.77	110.2	111.63	110.69	111.22	110.6	112.38	112.18	110.39	109.93	110.57	109.45	112.56	110.26	111.14	111.3	112.37	111.63	112.63	111.11	112.19	110.43
105.25	105.92	105.44	104.89	105.27	106.34	105.05	105.83	104.4	106.39	104.4	105.38	105.57	105.48	105.62	104.09	105.72	105.74	104.5	104.21	105.21	107.39	105.35	105.21	104.84	105.56	106.03	105.56	104.6	106.26	104.49	103.71	105.6	106.01	106.75	104.78	106.43	106.25	103.26	105.05	103.94	104.64	106.32	105.93	105.72	105.28	104.77	105.44	105.62	105.89
105.53	106.25	106.46	105.96	104.95	105.08	104.61	104.46	107.41	104.12	104.36	104.52	106.63	102.99	103.74	105.12	104.14	105.45	103.94	103.42	104.2	103.82	105.94	102.6	103.99	105.79	104.31	104.96	102.36	105.24	103.55	104.16	105.51	105.44	106.02	104.27	103.79	105.85	103.51	104.28	104.47	105.07	104.52	104.23	103.21	104.74	105.99	103.35	102.86	104.75
107.04	106.63	104.94	106.23	105.15	104.21	104.82	105.27	105.65	104.72	106.15	107.51	106.33	105.12	105.83	105.07	105.51	104.79	104.43	105.63	107.02	105.11	103.8	106.55	106.32	106.19	105.3	106.32	104.84	106.57	105.86	105.21	104.48	106.39	105.53	106.09	104.51	105.09	104.72	106.36	107.22	105.09	105.43	105.1	107.25	106.15	105.93	105.23	105.6	106
105.87	105.09	105.02	106.19	105.3	106.31	106.67	106.93	106.67	105.92	106.66	107.47	107.14	106.53	105.93	107.47	106.55	106.93	105.69	107.23	107.08	106.55	104.73	106.5	107.27	106.52	106.64	106.5	106.07	106.01	107.24	106.82	107.33	106.51	106.77	106.94	107.19	105.97	107.05	105.7	106.28	107.34	108.06	105.91	105.27	105.37	105.87	106.33	106.48	105.87
104.11	105.23	103.62	102.5	105.31	103.86	103.76	104.08	104.23	104.72	104.37	104.41	104.41	104.94	104.6	104.53	103.49	102.84	103.85	102.89	104.11	105.88	103.96	104.89	105.09	103.54	104.39	105.53	104.11	105	104.56	103.97	104.91	102.92	103.76	103.92	103.74	104.07	103.38	104.33	103.47	104.63	105.22	103.89	105.34	104.47	105.29	103.09	104.88	104.48
111.72	110.96	112.15	110.91	111.67	111.82	112.71	112.41	110.84	111.91	111.2	112.33	110	112.02	111.28	111.81	110.59	109.95	111.75	109.58	111.88	111.2	110.76	112.02	109.95	111.9	110.85	112.12	111.61	110.4	111.36	111.04	112.1	111.88	110.92	111.98	110.82	111.03	111.02	111.34	111.87	110.43	111.04	111.54	111.39	111.19	111.03	109.47	111.57	110.17
117.65	116.63	118.26	118.36	117.06	118.37	118.32	117.91	117.89	116.59	118.71	118.78	116.71	116.75	118.39	117.73	117.71	115.48	118.15	117.55	117.41	120.2	117.3	118.17	116.7	115.56	117.46	118.07	118.03	117.37	118.02	116.08	117.08	117.76	117.67	116.62	118.52	117.11	116.68	118.3	118.34	116.16	116.44	117.94	114.91	117.96	117.14	118.33	118.09	118.02
111.08	111.97	110.94	109.87	110.31	110.43	109.97	112.51	109.94	112.35	109.13	113.47	110.98	110.34	111.48	110.74	110.63	110.38	112.92	110.8	112.38	110.81	111.24	110.62	110.35	109.77	110.92	113.47	110.85	110.38	111.81	110.68	112.37	111.55	113.37	110.79	112.36	112	111.15	110.85	110.88	111.49	110.98	110.89	111.39	110.69	111.19	109.91	110.71	110.98
100.23	99.741	100.16	99.812	101.59	99.813	101.29	100.01	102.14	99.189	101.24	100	101.05	100.28	98.622	99.618	98.921	99.648	101.48	99.662	101.09	100.53	100.17	98.992	100.71	100.22	98.675	101.01	98.781	100.58	99.722	99.921	100.66	100.03	100.81	100.64	101.54	99.395	100.61	100.96	100.86	99.032	100.27	100.1	100.74	99.206	100.3	100.45	100.3	99.967
110.24	111.42	111.49	112.64	111.44	112.83	112.16	111.71	111.09	111.45	111.17	111.09	110.58	111.87	113.06	111.81	112.63	112.41	110.82	112.57	111.4	112.1	113.77	110.91	111.54	111.77	110.48	111.47	111.95	109.98	112.01	111.5	111.76	111.91	110.88	112.98	112.75	111.5	110.37	112.24	111.5	110.76	110.41	111.41	112.26	111.97	112.09	112.37	109.54	110.71
116.49	115.77	115.03	116.23	115.28	116.44	115.45	116.47	115.88	116.87	117.21	114.63	115.64	116.56	115.53	117.03	116.93	117.42	114.8	115.41	117.37	115.75	116.57	117.54	116.88	115.19	117.02	114.84	115.57	116.58	115.76	116.83	117.43	116.56	114.72	116.38	116.97	117.44	115.53	117.45	115.43	115.75	118.37	116.63	116.02	116.58	115.72	116.19	115.65	116.76
108.08	106.07	105.82	106.07	105.43	106.2	106.41	107.04	107.46	106.41	106.92	107.49	107.67	106.71	106.86	104.92	107.38	106.06	106.63	107.64	105.66	107.42	105.09	105.89	106.71	107.31	106.39	105.61	104.6	107.46	106.32	107.57	104.96	105.22	106.23	107.02	104.67	105.81	105.84	105.56	107.27	106.69	105.85	105.97	106.87	106.91	107.61	105.59	106.16	107.01
110.54	110.99	111.49	113.18	111.78	111.74	110.74	112.9	112.46	112.61	111.79	111.85	113.72	111.79	112.66	111.54	113.12	110.87	113.18	111.45	114.32	111.56	111.38	111.66	113.86	112.47	111.77	110.55	110.56	111.98	112.98	111.36	111.98	111.63	111.46	112.91	111.61	112.38	111.11	110.68	113.77	111.5	110.13	112.32	113.52	111.81	112.84	112.59	113.04	111.41
111.69	110.6	111.02	111.47	112.5	111.79	111.51	110.97	112.78	109.71	109.87	110.08	111.56	110.68	111	111.88	110.3	110.67	111.36	111.64	112.67	109.19	110.44	109.39	111.21	111	112.22	112.49	111.74	112.21	110.24	112.22	112.24	110.72	111.45	109.89	111.39	111.1	109.11	109.83	111.98	113.17	113.03	112.39	109.98	111.15	111.22	110.27	110.11	113.5
110.7	111.79	112.23	111.39	111.97	112.63	113.13	112.23	110.6	112.86	112.59	112.17	112.41	112.93	110.27	109.92	113.48	112.41	110.97	111.96	112.64	111.93	111.92	112.11	111.34	112.96	112.17	111.5	111.24	110.96	112.79	112.4	113	111.28	111.35	112.68	110.34	112.36	111.31	112.72	112.17	111.66	111.27	112.83	113.37	111.19	111.14	111.05	112.92	111.4
111.79	111.95	111.9	112.11	111.45	112.72	110.18	112.02	112.24	110.79	112.99	112.08	111.29	111.7	111.1	111.44	109.81	111.09	112.05	113.05	111.89	111.15	110.32	112.07	112.82	111.13	111.69	111.38	112.11	112.34	111.84	111.41	111.19	112.96	113.12	112.87	111.13	111.65	111.14	110	111.59	111.22	111.73	110.97	110.7	110.82	111.9	109.97	112.97	112.5
111.06	111.81	110.99	111.35	112.61	111.22	112.62	112.07	111.07	110.83	112.21	113.67	111.55	111.16	112.9	110.78	111.16	111.42	112.04	113.28	112.52	112.48	111.67	111.66	111.86	111.73	111.95	111.33	112.03	112.5	111.39	111.99	112.48	111.6	111.78	110.66	113.46	111.54	112.41	110.97	112.35	111.83	110.33	111.42	110.67	110.63	112.75	110.23	111.38	111.58
110.54	109.72	109.26	110.19	111.67	110	112.9	111.05	110.76	109.21	110.57	110.99	110.65	109.85	109.73	110.49	110.55	111.21	110.65	110.68	111.19	111.08	112.33	110.77	110.18	109.98	110.16	110.2	109.56	110.7	110.1	109.82	111.33	111.12	111.56	110.66	110.9	111.36	110.78	110.3	110.05	110.49	112.23	109.32	112.47	111.48	111.68	109.58	110.71	109.86
105.24	105.17	105.17	106.27	106.15	106.96	104.35	106.86	106.24	105.83	104.97	104.72	105.87	106.59	104.55	107.55	105.41	105.93	103.96	104.38	104.82	106.24	106.59	106.96	106.28	105.88	104.49	106.1	105.97	108.83	106.8	105.02	104.54	105.76	105.75	105.6	105.34	105.74	105.62	106.03	106.36	105.18	106.45	105.79	106.8	107.29	105.8	106.33	105.5	106.16
110.93	110.45	110.24	112.62	109.93	109.28	111.54	110.83	111.35	113.07	110.75	113.11	109.72	111.75	110.59	112.18	112.11	110.82	111.48	112.43	110.33	110.54	111.88	110.48	112.16	110.32	110.83	111.74	111.41	111.24	110.4	110.76	111.34	110.43	111.14	112.26	111.84	111.53	110.54	112.39	111.02	111.4	110.47	111.74	110.54	108.66	109.81	110.61	109.83	112.38
105.22	107.63	106.23	105.54	104.81	106.31	104.34	105.86	105.56	105.9	106.98	105.41	104.88	106.21	107.29	105.42	108.07	106.45	107.07	106.53	106.94	106.51	104.14	104.79	106.38	105.59	106.48	106.92	105.85	107	106.7	107.52	105.09	106.09	106.2	105.59	106.47	105.21	106.33	107.1	104.08	105.6	106.53	105.03	104.7	105.24	105.06	105.8	108.9	105.39
99.255	100.99	101.21	99.97	99.904	99.902	99.788	99.472	99.094	99.914	100.45	99.383	99.652	97.015	98.708	101.21	100.69	99.252	100.24	100.2	100.42	101.1	99.44	100.05	99.488	98.721	99.451	100.77	100.86	99.601	98.785	98.712	98.417	98.794	100.61	98.588	100.55	98.95	99.531	99.211	99.627	98.803	98.842	98.641	99.336	100.64	99.961	99.672	99.8	100.13
107.01	107.54	108.88	107.81	109.14	105.61	108.02	108.48	106.2	106.75	107.5	107.1	106.72	106.96	106.97	108.23	106.3	106.55	108.01	107.14	107.25	106.91	105.75	106.09	105.94	106	108.38	108.13	108.09	106.49	106.23	106.25	107.32	106.95	108.11	107.09	106.48	106.78	107.27	106.83	107.1	107.7	105.92	105.68	107.33	106.89	105.85	107.81	107.73	107.5
105.52	105.33	104.76	106.72	104.62	106.22	104.9	105.86	107.18	105.21	106.74	105.79	105.31	104.29	108.09	106.27	105.71	105.04	105.77	106.43	104.54	105.15	105.27	106.24	104.51	106.82	104.93	105.96	104.68	106.26	105.69	108.18	106.83	107	106.16	104.5	105.85	104.9	105.38	105.9	105.7	105.8	105.16	106.51	107.28	104.34	105.46	105.15	105.53	105.38
104.75	104.39	106.22	105.99	106.14	103.81	104.31	105.79	106.31	104.96	104.28	105.77	106.14	103.52	105.03	105.41	103.34	104.59	105.94	106.22	104.86	105.48	103.66	106.08	105.37	103.74	105.98	104.08	106.15	104.91	105.52	106.25	106.61	106.74	104.72	102.7	106.05	104.89	106.62	104.89	104.95	105.82	105.07	104.25	104.9	105.47	104.81	104.93	105.12	103.89
107.21	106.77	104.69	105.09	104.5	106.28	105.26	106.7	105.37	104.73	106.91	106.49	106.21	105.23	105.85	106.61	105.32	105.64	104.62	105.14	106.28	105.4	106.94	106.31	105.45	105.32	108.2	107.03	105.37	105.69	104.9	104.29	108.16	105.53	105.39	104.8	105.34	106.86	105.01	105.59	105.53	107.05	104.54	104.92	104.26	106.26	104.67	107.09	106.44	105.76
106.26	105.41	104.5	106.79	105.48	106.23	105.15	106.17	105.97	107.46	107.23	103.57	104.61	105.86	106.46	106.96	105.69	105.18	104.58	107.17	106.6	106.45	104.6	105.69	104.2	105.21	105.86	104.38	106.48	104.19	105.93	105.24	106.46	105.74	105.11	105.79	106.96	106.32	105	105.54	105.47	106.47	106.34	106.53	104.18	106.82	105.49	107.06	105.77	105.05
102.92	104.74	107.01	106.52	106.32	106.56	106.86	105.56	106.87	105.33	105.71	105.63	103.64	104.88	103.83	105.38	105.22	105.16	105.84	104.69	104.02	105.23	106.27	103.88	106.68	105.86	102.62	105.82	106.32	105.19	105.69	105.61	105.3	106.24	104.16	104.1	106.13	105.97	106.01	105.89	104.76	105.63	105.36	104.4	105	104.7	104.62	105.04	103.87	105.21
112.15	110.68	113.01	112.57	111.54	111.87	112.74	110.62	113.78	112.73	112.23	112.44	113.1	113.55	109.85	111.41	111.16	111.76	112.04	111.44	111.53	113.21	112.94	112.82	112.72	111.43	111.96	112.72	112.78	112.25	112.41	109.8	112.89	111.9	112.56	111.69	112.57	112.43	111.89	112.36	112.93	111.97	111.94	112.3	110.36	111.52	111.55	110.99	111.3	110.85
102.45	106.63	106.87	104.13	106.49	105.2	104.25	104.75	106.41	107.41	107.45	107.56	105.42	105.24	105.01	107.5	104.58	105.84	103.52	105.03	107.04	106.22	107.95	104.64	106.46	105.11	105.61	104.9	106.22	104.35	104.68	103.3	105.8	105.49	106.11	105.87	104.68	105.81	105.37	105.41	105.99	106.65	104.65	106.61	105.44	105.34	106.4	107.69	105.2	105.67
108.81	109.65	109.71	109.72	108.64	109.48	109.5	109.33	109.99	109.8	109.22	108.33	109.24	109.08	109.56	110.14	110.05	109.29	110.09	109.17	107.65	108.93	110.14	111.1	109.39	110	110.66	111.23	109.62	110.17	109.9	109.8	109.13	109.88	111.37	112.19	111.35	110.58	109.7	110.47	108.94	109.82	110.5	108.24	111.04	108.68	109.27	110.61	109.83	111.03
103.9	105.91	105.63	105.19	105.51	106.32	105.73	107.99	105.88	104.44	106.06	104.94	104.72	106.46	106.28	105.97	105.48	104.84	105.27	104.03	105.88	105.14	106.09	106.16	106.03	104.77	105.53	105.08	105.81	105.14	105.5	104.94	105.12	106.39	105.48	103.76	104.65	106.91	105.26	104.84	105.8	106.78	107.56	103.84	105.45	105.1	106.72	105.67	103.9	105.98
103.06	105.17	103.43	104.53	104.2	105.12	104.57	105.59	103.9	104.03	104.65	103.23	104.21	103.64	104.83	103.02	104.69	106.32	104.58	104.14	103.91	105.72	104.31	104.45	105.66	104.49	103.63	105.18	102.83	103.59	105.46	104.62	103.78	103.95	102.42	105.29	104.54	104.87	104.18	103.16	104.85	104.33	103.65	105.73	104.98	103.92	106.25	104.61	103.72	103.7
106.61	105.07	107.03	107.03	107.44	107.72	105.29	106.33	105.13	105.71	106.81	105.02	106.71	107.23	107.02	106.84	106.33	107.32	106.61	108.01	107.19	106.99	106.44	107.98	107.53	106.96	105.51	107.29	107.3	106.02	105.96	105.7	106.33	106.02	106	106.71	106.53	106.62	105.97	107.65	107.66	107.78	107.66	105.83	107.2	107.02	106.92	104.99	105.65	106.85
109.89	110.23	110.47	109.88	110.61	109.72	110.45	109.88	110.56	110.07	109.71	109.22	110.3	110.84	110.6	109.57	109.49	110.18	110.52	110.97	109.96	110.11	109.84	110.49	110.22	110.77	110.27	109.79	111.91	110.09	110.02	110.42	111.98	110	111	109.34	111.34	109.35	109.93	110.31	109.32	108.64	110.33	111.5	110.52	109.94	108.78	109.43	111.8	109.97
105.5	105.43	104.8	105.27	105.9	105.28	106.94	106.47	105.2	105.03	105.6	105	105.34	105.1	104.88	105.9	105.7	106.88	106.81	104.76	105.89	106.25	105.32	105.81	105	103.99	104.82	106.87	105.27	105.82	105.83	106.57	104.07	104.61	106.57	105.52	105.18	104.56	104.75	107.4	105.3	106.1	106.9	105.77	105.25	103.74	105.92	105.34	105.95	104.65
111.92	110.83	112.7	112.39	111.36	113.42	112.94	110.96	112.8	111.92	111.03	111.07	111.22	111.84	110.88	114.3	111.84	110.8	111.09	111.86	112.85	111.8	112.02	111.75	111.81	110.72	112.82	112.38	111.1	111.97	112.74	112.55	111.81	111.25	111.52	111.91	111.95	112.47	110.32	111.67	112.33	112.61	112.73	111.84	111.57	110.41	111.22	112.89	110.74	112.64
105.91	105.51	105.52	106.93	106.3	105.73	105.62	106.54	105.77	106.07	104.65	106.51	107.31	106.4	106.67	106.27	105.56	106.73	104.49	105.25	106.29	107.28	106.31	106.32	107.6	106.59	105.11	106.54	105.15	107.33	107.74	106.42	104.82	106.94	105.9	105.3	105.43	106.02	106.03	105.44	105.12	105.85	105.46	105	106.07	107.44	106.14	105.26	105.76	104.61
105.31	105.6	105.63	105.7	104.91	105.57	104.7	105.54	107.1	105.1	103.2	106.14	105.17	105.84	105.3	105.59	106.29	103.96	105.45	104.69	104.56	106.19	106.21	103.07	104.04	105.71	106.76	106.83	106	104.17	105.53	106.74	105.9	104.81	106.91	107.31	105.24	105.94	106.99	106.56	104.18	106.82	105.06	105.9	105.11	105.79	105.56	105.19	105.03	106.54
111.29	112.76	111.93	111.96	114.39	112.66	112.27	112.07	112.64	110.05	112.02	111.77	112.86	112.75	113.08	111.95	112.07	111.55	112.79	112.24	111.62	112.59	113.08	113.1	111.62	111.08	112.34	111.69	111.6	111.82	111.4	113.09	111.67	112.28	111.03	112.13	111.41	111.87	111.64	111.69	111.49	113.25	110.55	110.57	110.97	111.83	113.17	112.39	113.07	110
106.13	105.34	105.56	106.29	105.79	105.19	105.2	105.81	106.2	106.87	106.9	105.3	105.72	106.86	104.83	105.19	105.27	106.44	106.67	107.36	107.48	106.27	105.98	106.56	107.22	105.91	107.1	105.85	106.26	106.83	105.04	104.84	107.03	106.09	107.64	105.75	106.65	106.19	106.87	106.65	104.48	106.25	105.36	105.49	106.12	105.55	105.55	106.56	107.51	105.21
105.21	103.56	106.74	106.8	105.04	102.89	104.23	106.19	107.06	105.95	104.22	104.93	105.09	105.24	104.43	103.56	104.08	105.44	105.61	103.86	105.76	103.01	104.72	104.96	104.43	104.66	104.82	106.55	106.82	106.73	104.6	106.08	105.63	106.45	105.3	106.13	105.08	106.92	105.81	104.94	105.11	105.09	106.27	104.79	107.35	105.5	104.26	105.11	104.69	105.37
107.36	106.19	106.46	105.02	107.77	105.69	105.63	106.19	107.75	105.85	106.12	106.18	105.12	105.31	105.97	107.05	106.18	105.95	105.85	106.27	106.12	104.71	106.74	106.07	106.5	104.77	105.94	104.91	104.6	105.47	106.57	107.22	104.33	105.26	105.45	105.39	105.28	106.44	106.37	104.25	106.54	105.71	106.69	105.36	104.14	105.03	106.11	107.04	105.01	106.01
106.34	105.15	106.94	105.28	105.17	106.22	105.78	105.44	105.71	104.4	104.73	105.95	107.72	105.68	106.47	104.99	104.99	105.15	105.92	105.35	104.72	104.15	106.29	105.42	105.57	105.8	105.94	105.57	104.98	103.67	105.91	105.46	104.08	104	105.57	105.45	105.31	105.1	105.3	105.98	104.52	104.47	103.74	104.79	105.11	106.2	105.24	106.51	105.44	105.79
106.68	107.25	106.08	109.22	106.52	108.53	108.1	106.7	106.83	107.2	107.18	106.66	105.78	106.4	105.4	107.06	106.68	106.8	106.57	106.84	105.22	104.89	107.3	106.88	107.33	105.85	106.77	108.3	107.16	107.88	108.47	105.93	106.89	106.54	107.4	107.8	107.37	106.99	108.01	105.69	106.32	107.59	106.78	106.13	106.07	106.78	105.77	106.43	105.87	106.39
105.85	105.17	104.99	105.14	104.49	103.65	104.52	105.39	105.63	103.48	103.15	105.21	103.7	105.31	104.94	105.04	103.85	104.92	103.79	105.55	104.83	104.21	104.27	105.54	104.9	105.74	104.83	105.33	105.32	104.59	104.63	104.8	104.13	104.76	104.77	103.96	105.05	104.99	105.92	103.46	103.29	105.62	103.3	104.45	105.04	104.4	104.52	104.04	103.78	105.02
100.28	101.26	98.005	99.432	100.83	99.908	99.758	99.441	100.99	100.06	98.266	99.068	101.42	100.38	101.5	100.3	98.777	101.08	98.928	100.58	98.812	99.107	99.166	100.8	99.001	99.471	97.904	101.09	98.82	98.757	100.68	99.47	101.63	98.645	101.19	100.89	99.884	99.066	99.815	101.23	101.75	98.793	99.268	99.085	100.87	98.288	98.279	99.752	99.894	98.03
100.17	101.56	101.22	99.783	100.99	99.637	100.73	100.53	99.837	101.95	99.426	99.281	100.28	99.851	101.44	101.63	100.81	99.959	101.47	99.464	102.46	99.506	99.147	100.58	98.688	101.2	101.48	100.58	101.08	100.4	100.53	101.23	99.428	100.42	100.1	101.11	101.3	101.18	102.33	101.23	102.17	99.758	99.649	100.79	99.33	99.793	100.41	101.65	100.46	100.85
104.87	103.24	104.47	105.19	104.06	104.76	104.29	105.27	104.39	105.19	104.02	104.41	105.73	104.8	103.73	102.82	102.7	103.81	103.71	103.8	103.74	105.89	103.62	104.6	104.61	104.82	104.21	102.89	104.77	103.5	104.54	104.07	105.76	104.77	103.49	103.32	104.48	104.12	105.22	102.76	104.58	104.89	103.87	104.51	103.28	104.64	105	103.62	103.28	104.19
113.21	111.81	111.9	111.41	113.06	112.33	113.02	110.76	110.17	112.64	113.36	112.56	113.39	112.04	111.14	110.54	111.66	110.56	111.46	110.98	113.1	112.2	110.34	112.08	112.63	110.9	112.35	112.06	110.03	110.52	112.76	111.43	112.69	111.89	110.59	110.9	111.06	110.51	111.72	112.73	110.9	109.83	111.9	111.13	111.92	111.3	112.4	111.16	112.42	113.51
108.29	105.32	106.38	105.68	104.97	105.94	105.88	106.15	107.03	105.37	106.04	107.02	108.01	105.4	105.81	106.58	106.19	106.97	106.23	105.31	106.79	105.3	108.63	106.9	107.35	105.51	107.33	107.21	105.33	106.06	106.91	107.34	107.04	106.98	106.14	105.66	105.81	107.77	107.95	107.67	106.22	105.56	107.47	106.94	106.11	106.57	106.37	106.94	106.35	106.22
113.24	111.29	111.47	113.56	112.75	112.75	112.8	110.91	112.44	111.38	112.12	112.68	112.86	111.84	111.49	113.44	112.88	114.47	112.52	111.88	112.09	110.96	111.34	112.39	112.37	112.71	112.38	111.93	113.69	111.55	112.15	112.62	112.34	112.62	110.37	112.49	110.6	112.4	112.46	111.3	112.49	113.2	113.2	111.78	111.99	111.74	112.41	111.01	112.59	111.64
112.86	113.18	113.09	114.2	111.13	113.32	112.77	112.32	112.25	114.44	112.59	114.24	113.6	112.66	112.04	111.93	111.57	111.94	111.75	113.12	112.02	112.79	113.17	112.12	112.2	111.9	112.69	112.69	113.29	111.22	113.08	112.7	113.46	112.76	114.09	112.46	113.1	112.65	113.6	113.88	110.89	112.17	113.72	112.03	112.59	114.8	114.32	111.94	112.64	113.63
103.75	106.08	105.34	104.76	106.63	106.62	103.92	106.09	106.49	105.25	106.06	107.27	106.35	105.41	106.14	104.95	104.77	105.75	105.89	105.98	106.64	105.5	105.43	106.57	106.03	106.03	104.98	106.55	106.16	104.77	105.88	105.48	104.31	106	105.15	105.3	104.73	107.25	105.94	105.63	106.5	105.7	106.63	105.4	106.61	107.36	105.47	107.31	105.1	107.89
107.21	108.45	107.18	106.09	107.03	106.2	107.85	106.32	104.91	108.28	108.69	107.93	106.01	106.3	106.26	104.96	106.25	106.24	107.83	107.42	105.98	107.21	106.41	105.82	107.17	109.08	106.75	106.6	106.35	106.91	106.94	104.65	105.76	107.12	106.41	107.68	108.61	106.55	106.51	106.78	107.26	108.5	108.03	106.67	107.39	106.15	108.18	106.16	106.93	105.37
99.95	100.3	99.651	99.716	99.887	101.62	99.766	99.436	100.13	99.283	100.52	100.8	99.567	99.271	99.615	98.699	99.894	100.42	100.88	98.518	100.44	98.59	99.814	99.568	100.94	101.34	100.22	99.209	99.662	99.6	100.52	98.853	99.864	99.477	98.256	99.978	99.319	100.74	100.17	99.556	100.51	98.546	100.1	100.9	99.132	101.43	101.43	100.95	100.4	99.891
101.95	101.72	99.596	98.623	100.36	99.235	99.243	100.58	99.871	100.51	99.945	99.88	100.72	101.53	100.19	100.25	99.683	100.29	100.13	99.644	100.6	101.07	100.1	100.6	100.12	99.775	100.39	100.04	100.38	100.44	98.841	101.18	101.26	101.93	100.85	99.781	99.706	98.579	102	100.67	98.888	100.61	100.35	100.33	100.8	99.013	100.71	100.44	100.07	100.34
106.12	104.12	103.69	105.06	103.51	105.09	106.13	104.72	105.03	103.89	105.38	105.71	106.98	104.1	104.3	106.2	105.37	105.42	105.27	104.33	107.34	105.71	105.53	104.54	106.18	105.85	105.81	104.27	105.53	107.05	104.91	105.11	106.51	104.86	104.56	105.06	106.4	106.31	105.62	106.34	105.58	104.88	106.68	105.01	107.01	106.52	105.2	106.28	104.12	106.47
106.47	106.28	106.06	106.21	107.14	105.6	107.78	105.82	108.37	105.74	105.57	106.31	106.64	107.79	106.03	104.85	105.92	106.68	106.55	107.7	106.48	107.25	106.84	107.4	106.41	104.94	105.61	106.55	105.28	107.69	106.79	106.64	106.92	104.82	105.98	106.51	105.64	105.09	107.06	107.33	106.21	105.76	107.62	107.07	106.37	106.8	106.55	106.48	106.59	107.76
105.65	106.5	106.41	106.81	103.83	105.58	104.83	106.35	106.54	105.52	104.5	105.22	104.92	105.61	106.03	105.78	108.28	104.77	107.46	104.3	106.14	105.97	106.23	106.04	106.07	106.61	107.24	103.74	104.25	105.76	104.82	104.46	104.29	106.42	104.84	106.22	104.16	105.84	106.64	104.72	105.98	105.89	106.25	104.79	105.51	107.28	104.74	105.82	106.42	105.81
112.34	113.44	113.86	111.49	114.1	112.73	112.29	112.81	110.82	113.03	113.04	114.42	113.27	112.56	114.42	112.25	113.6	113.27	111	113.09	112.76	114.46	110.54	112.59	113.32	112.57	112.95	113.39	114.34	113.02	112.08	112.78	112.91	111.94	111.76	112.45	112.29	112.47	112.11	112.54	110.93	114.15	112.85	113.32	112.41	114.28	112.85	113.05	112.47	113.16
103.66	103.66	106.32	105.65	105.69	105.42	105.42	105.28	106	105.45	105.49	105.98	106.11	105.14	105.78	106.39	106.49	105.22	106.29	105.02	106.21	107.14	104.45	105.8	104.59	107.14	104.99	104.37	105.91	104.69	105.1	104.75	103.5	104.71	105.06	104.41	104.43	106	104.76	105.23	105.09	105.09	103.55	105.41	105.23	105.62	105.55	104.46	103.87	105.26
108.33	106.74	105.79	106.18	107.47	106.29	105.65	105.95	107.21	106.21	107.69	106.88	107.3	105.84	106.51	106.53	106.48	106.07	106.69	107.38	107.18	107.15	105.86	105.54	106.84	104.31	104.98	108.01	105.38	105.79	105.64	106.2	104.75	106.41	106.44	106.26	106.2	106.16	106.6	105.34	106.76	107.64	106.26	107.09	104.88	105.6	105.29	104.81	107.28	107.57
98.823	97.712	101.49	100.36	100.26	99.818	100.49	100.03	98.575	100.16	101.22	100.44	99.758	101.3	100.62	100.18	99.4	100.99	101.26	100.11	100.8	100.48	98.904	101.25	101.28	98.692	99.483	99.236	98.516	100.74	98.934	99.561	101.95	101.08	99.062	100.61	99.721	98.565	99.979	100.18	99.679	100.37	99.751	99.964	99.393	100.01	99.689	101.34	98.818	100.4
113	110.38	111.14	111.31	111.92	111.01	112.19	111.69	112.66	110.74	110.66	111.7	111.26	111.82	110.36	109.57	111.36	112.64	111.23	110.94	110.6	111.53	110.92	111.62	111.33	110.64	110.8	111.6	111.7	109.9	111.43	111.68	110.37	112.23	110.77	111.13	110.54	109.8	110.77	110.3	110.69	111.51	110.21	111.1	110.88	112.37	109.94	111.62	108.86	112.7
100.92	101.66	102.03	101.24	99.036	99.582	99.894	99.296	100.34	99.875	101.78	99.544	101.2	101.43	101.61	100.42	100.19	100.02	99.931	100.32	102.59	100.92	101.73	101.13	100.33	101.49	98.535	100.74	102.22	101.94	100.23	99.664	101.04	101.5	99.957	100.03	98.523	99.673	100.03	99.279	98.195	102.03	100.13	101.84	102.22	98.409	99.584	100.74	102.12	100.76
105.76	104.44	106.62	106.07	107.29	103.9	105	104.94	105.05	105.62	104.64	106.32	105.33	105.52	105.17	105.7	106.37	104.88	105.66	104.42	107.2	104.18	106.71	105.14	104.56	104.27	105.32	105.97	105.99	105.34	105.02	104.68	105.48	104.84	106.36	105.04	105.87	106.56	106.12	105.68	104.09	104.46	105.91	104.16	105.88	107.11	105.01	106.04	105.15	106.33
107.28	106.45	105.09	105.71	105.11	103.91	106.67	105.67	104.48	106.28	107.43	104.83	106.25	106.51	106.6	105.42	105.72	106.4	106.3	106.26	104.13	106.52	106.83	108.38	105.37	105.36	104.65	104.92	105.01	105.81	105.35	104.81	106.33	104.96	105.56	106.01	104.46	104.35	106.61	106.29	105.07	107.01	106.06	105.59	106.9	106.14	105.79	106.63	105.8	103.68
118.13	116.78	117.72	119.06	116.36	115.8	118.34	118.1	116.73	115.71	117.25	118.63	117.94	117.86	115.62	117.99	117.57	117.27	116.9	117.49	117.15	119.87	120.44	117.48	118.68	116.68	118.28	118.35	119.85	116.77	116.72	117.39	118.59	118.38	117.25	118.69	117.12	118.16	117.71	117.97	115.97	116.83	119.25	117.31	116.16	116.84	117.5	117.52	117.08	118.02
103.71	105.52	104.08	104.89	104.32	102.7	104.16	105.05	103.86	105.63	105.67	103.6	104.96	105.28	102.34	104.21	103.83	104.45	104.18	105.68	104.22	103.27	104.32	104.99	103.97	102.7	104.39	104.27	104.47	106.2	104.01	102.4	104.25	104.16	103.42	106.18	105.7	104.31	106.62	103.5	102.19	102.52	104.38	103.57	105.37	103.73	103.31	104.08	104.04	106.04
112.6	113.61	112.27	113.46	113.99	114.12	111.82	114.04	114.05	112.6	113.13	112.67	112.6	113.03	112.1	112.63	112.77	113.3	113.22	113.96	112.98	113.79	110.78	114.28	113.17	112.9	112.63	113.26	113.59	113.31	112.14	113.34	113.57	112.57	112	112.82	113.81	113.32	112.5	113.75	112.6	113	113.34	113.49	113.96	113.38	113.04	111.8	113.03	113.06
111.07	110.09	110.29	111.37	110.31	110.14	109.96	109.6	109.55	109.59	111.6	109.05	111.74	109.47	113.08	110.18	111.21	110.83	110.13	112.01	109.97	111.83	108.77	108.91	110.58	109.86	110.46	112.33	110.95	109.85	108.84	109.04	111.67	109.43	110.01	111.6	111.16	110.2	109.93	110.75	111.48	111.43	110.93	111.12	109.03	112.43	109.79	109.47	109.91	111.79
105.97	104.46	104.92	103.76	104.54	104	106.19	105.58	105.58	106.35	105.14	104.24	107.03	106.53	104.65	106.64	104.75	102.81	104.6	107.84	105.92	106.16	104.78	106.15	105.37	107.18	105.86	106.63	106.15	105.44	105.77	104.95	105.48	107.42	106.72	105.62	105.71	106.22	105.75	107.05	106.02	105.7	105.25	105.72	106.09	106.44	106.23	103.52	106.25	105.46
105.03	105.18	103.34	101.33	103.29	105.76	104.91	106.55	105.04	105.71	105.19	103.94	103.74	103.82	105.4	104.4	106.25	103.65	102.86	104.32	102.94	103.74	104.47	104.5	104.57	103.83	104.43	103.44	102.6	104.03	104.45	101.94	104.25	104.93	102.84	103.67	105.04	102.65	103.12	104.46	104.17	105.04	104.87	102.32	104.59	104.79	103.71	103.58	105.13	103.86
103.83	104.16	104.2	106.85	106.81	105.2	105.92	106.66	105.49	104.29	107.42	106.45	104.13	104.53	105.69	105.37	105.49	105.69	104.93	105.54	106.19	105.37	104.22	106.09	107.08	106.63	103.69	104.85	106.75	105.73	105.14	106.29	105.12	104.48	105.13	104.76	105.64	105.6	104.8	105.95	108.08	106.49	105.02	107.97	105.58	105.42	103.69	105.88	105.12	105.53
113.11	111.01	111.49	111.25	112.36	110.67	113.14	112.82	111.13	110.72	113.08	111.51	112.24	110.85	112.84	110.65	112.77	112.53	114.39	110.54	111.48	111.67	112.09	112.39	113.07	112.18	111.64	111.52	113.1	111.74	110.61	111.08	111.55	111.67	111.4	113.24	110.18	113.4	110.73	110.64	111.94	112.37	111.95	114.55	111.32	111.71	112.3	112.05	112.32	112.43
111.3	110.91	110.62	112.85	112.01	110.68	113.29	111.63	110.95	112.94	112.39	112.22	111.01	112.35	110.82	110.46	112.9	111.5	111.91	113.41	111.45	110.93	110.77	113.66	112	112.43	113.93	113.06	113.31	111.99	111.04	111.95	113.15	112.61	111.55	110.89	110.99	111.68	112.22	110.16	112.56	110.14	111.97	114.34	112.6	112.97	112.54	112.02	112.82	113.62
106.42	105.19	106.13	104.57	103.69	104.7	105.11	105.16	104.66	105.12	104.68	106.79	106.77	106.01	104.41	105.36	105.12	106.12	105.1	104.93	106.67	105.29	105.14	104.96	107.53	106.04	105.95	104.16	105.81	106.06	105.56	106.64	106.01	105.69	106.89	104.96	104.1	106.97	106.1	104.89	107.13	105.88	106.1	104.58	105.22	103.96	107.01	105.83	104.97	105.13
106.56	106.3	108.4	105.18	107.15	105.15	106.25	107.11	107.35	106.92	106.49	106.04	108.54	106.75	106.49	105.32	105.57	106.79	107.41	107.34	106.48	106.67	107.08	107.93	107.08	105.64	106.69	105.48	106.63	106.53	106.44	105.92	107.35	106.01	105.38	108.42	104.98	106.82	105.5	106.48	105.96	105.87	107.22	104.98	105.06	106.43	107.3	107.58	107.45	107.14
106.14	104.68	103.98	104.55	104.68	104.35	103.93	105.27	103.77	103.68	105.29	103.31	103.71	104.91	105.09	103.84	105.77	105.03	105.57	106.11	106.26	103.45	105.57	103.55	103.01	104.74	103.81	104.64	104.46	104.36	105.62	104.41	105.46	102.35	105.14	102.81	103.06	103.9	106.37	105.16	103.36	104.12	105.02	106.3	106.57	105.22	104.04	105.99	104.48	104.39
110.87	110.91	111.12	111	112.81	111.39	111.79	110.91	111.52	110.28	111.64	111.37	110.14	111.65	110.41	111.07	109.5	108.89	112.43	110.09	111.09	112.31	111.64	110.23	112.49	112.76	109.93	110.75	110.67	112.27	109.72	113.04	110.73	112.26	110.9	112.32	111.87	110.27	111.04	110.43	110.28	111.47	110.53	109.57	110.82	110.74	111.97	110.38	110.74	110.48
101.96	101.35	102.59	101.18	100.62	98.529	100.33	100.03	100.32	101.3	101.04	100.4	100.93	99.368	101.09	100.91	102.08	101.62	100.95	100.18	102.39	101.3	102.12	101.18	100.72	101.73	100.4	100.11	100.61	101	99.663	99.364	100.93	100.43	101.57	100.5	98.941	101.13	101.67	101.56	102.36	100.49	101.25	101.65	100.41	100.75	100.83	100.9	100.75	102.53
105.41	104.53	104.23	105.38	106.98	104.92	105.03	104.88	106.5	105.43	105.75	106.1	105.56	106.23	106.31	105.79	106.49	104.07	106.19	105.71	105.6	105.09	104.55	105.03	105.73	104.55	104.48	105.11	104.55	105.13	105.68	106.72	106.88	105.19	105	106.84	106.43	104.35	104.88	105.92	105.94	104.33	105.74	106.75	105.8	106.47	105.78	106.01	106.08	106.39
105.78	107.33	106.4	106.73	105.3	105.62	106.37	106.43	106.38	107.14	106.13	107.68	106.85	106.54	105.04	108.33	107.88	106.34	107.02	106.79	108.47	106.53	106.81	108.37	105.82	105.74	106.99	105.26	107.51	108.51	107.05	105.06	107.26	107.12	105.93	106.74	106.99	108.2	107.58	107.47	108.08	105.79	106	107.04	107.44	107.53	106.41	106.41	106.66	107.31
99.408	99.868	99.454	99.826	100.32	100.37	99.352	100.09	100.28	98.142	99.241	99.771	99.518	99.391	99.041	100.14	100.47	100.62	99.285	100.1	98.696	100.63	100.76	99.666	99.002	99.574	100.4	100.29	99.134	100.56	99.784	100.6	100.35	98.853	99.349	100.9	102.05	99.988	99.278	101.18	100.06	100.66	101.34	99.45	98.732	98.882	100.01	100.61	99.134	100.55
99.269	99.85	99.697	99.084	99.985	101.23	99.983	99.083	100.39	100.66	99.305	100.59	100.58	100.1	100.03	99.681	100.47	100.37	99.246	99.438	100.56	100.21	100.75	98.806	100.16	99.463	99.453	100.51	100.37	100.49	99.433	101.62	99.222	100.73	99.354	98.812	100.38	99.703	101.99	100.43	100.76	97.633	99.138	99.494	98.918	99.999	101.53	98.871	100.33	101.16
106.88	104.62	103.87	105.36	105.8	104.97	104.89	105.15	104.28	104.59	106.71	104.53	106.67	105.17	105.76	105.79	106.13	106.06	104.75	106.78	105.84	106.37	103.94	105	106.15	107.04	104.83	105.47	106.91	105.67	107.57	107.55	105.36	104.46	105.04	105.31	105.54	105.83	106.21	103.51	104.31	105.2	106.68	106.75	107.63	104.99	104.08	105.91	104.4	105.99
104.75	107.07	105.79	106.48	106.57	106.55	107.05	105.33	106.74	106.15	106.08	105.6	105.97	105.3	106.65	107.32	106	106.11	106.22	106.74	105.52	106.26	106.08	106.62	106.11	106.75	107.44	105.32	106.1	106.76	107.31	106.7	106.89	105.89	106.24	105.75	107.14	105.69	104.86	107.13	106.51	107.71	107.6	105.08	105.92	107.05	107.61	106.93	105.91	106.89
105.91	105.55	105.82	104.83	105.49	105.83	105.67	106.63	105.8	106.71	104.76	106.65	106.36	105.61	104.88	105.42	104.45	106.08	106.87	104.56	106.01	103.64	105.37	105.03	106.71	104.43	106.04	105.24	104.98	105	105.79	105.13	105.96	106.66	106.09	105.16	105.35	104.64	104.44	106.74	106.22	106.51	105.1	106.11	105.59	104.33	105.11	105.1	105.21	106.25
104.65	105.52	104.82	105.85	104.29	105.08	105.65	105.69	104.84	106.79	105.87	105.49	105.73	105.85	105.38	103.52	106.54	105.6	105.65	103.94	106.11	106.31	103.79	104.11	105.48	104.46	105.36	105.02	106.43	105.99	105.84	106.68	105.09	105.62	105.54	105.72	105.14	107.25	105.12	104.88	104.74	106.27	107.34	105.9	105.08	106.37	104.07	104.51	104.65	106.13
118.2	117.37	116.62	116.22	117.61	117.86	117.92	118.15	117.53	116.07	118.25	118.56	117.97	117.92	118.06	117.68	118.03	117.63	116.94	118.08	118.01	116.8	117.2	118.13	118.62	117.57	117.87	117.35	118.08	118.21	117.86	118.26	116.48	118.02	117.81	116.03	117.87	116.25	117.56	118.54	116.67	119.45	118.03	119.45	116.9	116.42	117.94	118.66	118.09	117.87
105.56	105.31	104.65	105.27	106.21	105	106.96	103.85	105.98	105.74	104.78	105.85	105.37	105.47	105.86	106.29	105.5	105.7	105.05	106.41	105.63	105.32	104.48	107.56	104.96	104.19	106.14	106.15	105.28	105.74	105.85	106.02	104.54	105.97	105.68	105.15	104.26	105.97	106.72	106.93	105.68	104.06	105.79	106.08	103.83	105.89	106.15	105.38	105.22	104.18
103.07	103.67	102.56	102.6	105.18	104.55	105.07	103.67	103.82	105.14	103.48	104.78	103.27	103.92	103.8	104.67	102.94	104.6	104.89	104.49	106.4	103.49	103.36	104.51	104.97	103.34	102.77	103.09	103.99	103.86	104.11	104.49	104.47	104.63	105.05	105.27	104.4	104.08	106.6	104.89	102.8	104.35	102.99	103.38	104.48	106.14	103.22	103.88	105.04	104.6
112.7	110.46	111.64	110.9	110.57	110.22	111.53	111.7	111.77	111.66	112.78	110.81	109.67	111.9	110.15	110.63	110.58	113.26	109.7	109.12	111.92	110.82	112.47	109.84	110.73	111.61	111.38	111.81	111.29	111.68	113.68	110.95	112.4	110.95	110.3	110.99	110.6	110.4	113.17	109.5	111.04	111.49	111.94	110.97	110.49	112.48	110.13	112.7	112.07	111.95
104.73	104.63	106.15	105.21	105.18	103.73	105.05	104.96	102.88	105.79	104.26	105.4	105.85	105.06	106.33	106.11	105.32	104.82	106.91	106.55	105.83	105.41	104.75	104.95	105.62	106.2	105.66	105.59	104.67	104.72	107.48	104.04	105.44	106.37	105.73	106.04	104.03	105.83	104.9	105.29	104.8	106.77	104.87	103.69	106.86	106.03	105.03	105.23	104.83	106.73
112.34	112.69	113.29	112.53	111.97	112.5	113.36	113.97	112.25	114.4	112.69	114.05	114.67	111.43	112.19	111.9	112.08	112.58	113.06	114.65	111.85	114.28	112.08	113.43	112.03	111.46	112.18	113.39	112.66	111.65	112.56	110.95	113.18	113.96	114.27	113.37	111.65	113.35	112.12	112.76	113.62	112.93	113.38	114.19	112.04	112.63	112.25	113.29	114.32	114.39
105.58	104.87	104.98	105.21	105.53	105.57	105.07	105.66	104.48	105.32	103.28	106.01	105.36	105.88	105.95	104.36	106.17	105.1	106.41	106.78	104.99	107.78	104.82	105.3	106.14	106.09	104.93	104.72	105.84	106.43	107.17	104.25	104.87	103.57	106.01	104.29	105.03	106.04	106.5	105.7	104.15	105.09	105.24	105.36	106.18	107.14	106.05	104.52	103.61	103.7
105.53	106.55	105.19	106.97	107.86	106.51	108.23	107.01	105.47	105.67	107.18	105.71	104.69	106.61	105.5	105.76	106.13	106.74	105.73	106.63	105.33	106.56	107.16	105.51	106.86	105.17	107.04	105.13	105.64	105.35	107.43	106.24	106.39	105.47	105.84	106.97	108.5	107.23	105.2	107.19	107	106.28	106.5	106.63	106.63	106.9	105.76	106.36	107.55	107.72
106.73	105.37	105.67	103.27	104.77	104.49	105.78	105.42	106.71	106.5	106.35	105.19	105.79	105.74	105.14	104.06	104.55	104.82	104.65	106.81	105.29	104.79	105.74	106.09	106.7	106.9	106.46	105.4	106.62	104.48	105.83	104.81	104.59	105.19	106.24	105.4	105.36	104.68	104.3	103.83	103.73	105.21	103.83	105.74	105.39	107.2	106.1	105.5	105.55	107.2
111.34	112.84	111.11	111.72	112.3	113.56	112.16	111.54	111.55	111.54	112.05	113.85	112.52	111.06	111.59	110.54	112.17	113.46	110.79	113.54	110.61	110.82	111.64	111.76	113.13	110.47	110.55	112.53	112.04	111.83	111.25	110.21	109.69	113.54	111.67	111.85	111.57	112.23	109.9	110.22	110.32	111.21	109.87	110.27	112.75	111.57	109.82	111.65	112.86	111.21
102.18	99.598	100.43	101.53	99.997	101.64	100.83	99.73	100.67	101.23	99.501	100.61	99.617	100.59	101.67	101.39	101.15	99.113	99.988	100.23	100.35	100.05	101.45	101.79	100.62	99.257	100.48	99.68	98.971	99.402	99.259	102.39	101.05	100.21	100.46	99.785	99.488	99.932	102.3	100.96	101.24	101.2	99.121	100.22	100.44	101.86	100.81	101.55	99.406	99.645
112.92	113.49	113.86	113.37	112.91	112.96	113.07	114.24	113.48	112.93	111.76	111.48	113.83	113.19	112.29	112.77	113.34	112.22	113.19	113.98	112.48	114.12	112.56	112.5	112.93	113.67	114.25	113.1	113.1	112.59	112.55	113.59	111.05	112.99	113.14	113.81	113.38	112.23	112.94	112.16	111.26	111.24	113.38	111.63	114.68	113.13	113.89	113.46	112.47	111.87
111.64	109.89	111.01	112.44	111.16	111.69	112.1	112.07	110.71	112.41	112.41	112.09	112.06	110.53	111.12	110.51	110.76	110.38	111.39	111.57	110.9	111.54	110.42	111.26	111.53	112.23	112.5	112.32	113.42	111.38	111.39	109.96	109.6	111.17	110.83	110.74	112.2	113.8	110.93	111.08	111.72	111.41	111.5	111.11	111.27	110.47	110.96	113.05	107.84	111.91
112.25	112.2	110.54	112.5	111.7	112.46	111.5	111.87	111.39	111.09	112.77	110.58	111.07	112.22	111.65	112.11	111	111.3	112.24	110.8	112.01	112.3	113.58	112.63	112.02	112.35	113.12	111.16	110.76	110.3	112.41	111.81	112.76	113.29	112.24	112.04	113.2	111.65	112.4	110.51	111.88	111.65	113.65	110.91	112.48	111.02	111.84	112.83	110.21	111.26
117.92	117.21	118.12	116.71	117.95	118.71	117.03	117.31	117.07	118.39	118.38	117.36	118.64	117.62	117.62	116.98	118.64	117.13	117.3	117.55	118.96	116.83	117.32	119.21	117.33	119.87	117.8	116.63	117.77	117.33	116.63	116.84	117.07	119.29	117.58	117.76	118.47	118.07	117.36	116.95	118.2	117.64	118.36	117.7	117.17	116.88	116.96	116.64	119.36	116.03
112.7	112.28	110.83	112.56	110.68	110.06	111.43	112.6	112.43	110.97	111.88	112.08	110.83	112.22	111.02	111.51	110.01	111.3	111.02	112.29	110.17	110.32	111.91	112.18	110.62	111.08	111.79	111.11	110.97	111.22	110.81	111.63	110.62	111.95	110.92	110.54	111.93	111.68	111.07	109.31	109.54	110.22	112.09	111.98	111.78	110.26	111.32	111.61	111.62	111.6
99.066	101.21	99.416	100.32	97.248	99.603	99.771	100.56	101.09	98.171	97.992	99.786	97.762	99.757	97.991	98.362	101.67	101.94	100.28	99.474	98.972	99.091	99.848	101.74	99.706	98.353	100.95	99.696	99.283	99.996	99.78	101.09	100.56	100.33	100.75	99.648	99.451	100.51	98.576	98.874	100.57	99.81	100.4	99.127	100.7	100.94	100.35	100.14	100.44	100.46
110.79	109.99	110.48	111.08	110.62	109.07	109.72	110.81	109.38	110.08	108.25	109.65	110.47	110.78	111.71	111.39	107.96	111.69	110.09	109.69	109.04	110.21	109.35	109.09	109.75	109.13	109.9	110.02	109.85	111.21	110.34	110.43	110.89	110.65	109.71	110.29	109.28	109.05	111.35	110.65	109.51	108.68	109.76	109.79	109.05	111.09	110.35	110.49	108.17	110.06
109.52	109.91	111.05	108.87	109.57	110.06	111.05	108.83	110.28	111.16	108.78	111.59	108.38	109.43	109.44	110.92	110.15	110.14	108.86	111.2	110.05	110.57	109.88	111.34	109.45	111.24	110.34	110.57	110.02	110.87	109.03	110.88	110.23	110.46	110.64	110.25	109.61	110.7	109.42	110.08	109.77	110.63	109.08	111.33	110.4	109.36	111.1	110.17	110.19	110.69
106.52	104.08	104.32	105.74	105.54	106.15	105.01	105.3	105.2	104.6	104.6	104.51	103.49	104.41	106.44	105.58	104.37	106.5	105.54	105.76	103.9	106.76	103.76	104.35	104.42	105.65	105.38	105.81	104.33	104.78	104.1	106.15	104.33	105.43	105.7	106.42	105	104.63	105.59	105.96	105.93	105.03	105.77	105.01	106.73	107.56	103.75	104.79	103.72	105.97
104.07	104.21	104.68	105.04	105.06	103.95	103.98	101.84	104.2	104.72	104.52	104.74	104.66	103.18	104.34	104.21	103.53	105.56	105.01	104.48	105.32	105.16	105.08	105.25	104.41	104.98	103.51	102.2	104.43	103.43	105.32	103.09	103.96	105.18	105.07	104.07	104.45	103.85	103.46	105.05	104.33	104.78	104.49	104.91	104.52	103.46	103.42	104.99	103.66	104.1
106.43	105.87	106.61	105.56	105.49	105.58	106.17	105.31	106.06	103.83	104.39	105.75	106.23	106.84	104.71	106.55	105	105.83	105.39	105.81	105.79	105.18	106.85	105.91	106.03	105.75	106.92	106	105.76	107.2	106.08	105.7	105.32	107.25	105.4	107.63	104.57	103.1	106.78	105.04	106.01	104.91	105.26	105.23	105.03	105.6	105.89	104.63	105.89	104.59
110.21	111.17	112.03	111.33	112	110.75	111.54	111.6	111.63	112.28	110.21	110.51	108.81	111.09	111.48	112.35	111.36	111.53	110.72	111.91	110.77	110.96	111.04	111.42	110.53	110.7	110.56	111.64	109.15	108.63	111.56	110.94	110.67	112.15	110.08	110.09	111.37	111.86	109.72	110.33	112.6	110.31	110.74	111.13	111.37	111.89	111.46	110.5	110.24	110.73
99.407	100.51	100.5	100.83	100.78	99.862	100.86	100.15	100.76	98.497	100.61	100.69	100.13	101.05	99.248	100.78	100.8	100.89	99.044	101.09	100.86	100.19	100.1	99.708	100.13	100.73	99.678	102.23	101.54	100.96	100.7	100.45	102.44	101.15	101.37	101.93	99.689	101.61	99.989	101.98	100.5	99.653	100.52	100.27	99.588	100.25	99.389	100.48	99.86	101.32
106.74	106.96	106.3	105.51	106.5	107.59	105.68	105.24	106.85	105.83	105.76	106.09	107.42	106.38	106.87	107.19	106.66	105.06	105.22	105.6	105.2	105.32	105.62	107.61	106.09	106.39	105.94	108.15	106.41	106.01	107.34	105.25	105.55	104.88	106	106.48	105.96	107	107.32	104.95	106.34	106.27	106.66	106.99	107.24	104.93	105.91	105.02	105.26	105.2
105.3	107.17	105.82	105.28	105.35	105.63	105.21	105.74	106.05	106.68	104.15	107.07	105.08	105.27	106.62	105.19	105.86	105.82	105.79	105.62	106.02	105.71	106.61	105.51	106.5	107.4	106.17	105.99	106.44	105.59	106.07	106.29	106.31	106.2	106.89	105.45	105.68	105	107.11	105.92	107.23	105.77	106.5	105.54	103.55	106.22	106.64	106.08	104.89	104.12
108.92	110.06	108.37	110.82	109.43	109.45	108.98	110.3	109.04	108.46	110.36	108.98	109.44	109.68	110.79	110.32	110.49	109.66	108.66	111.3	110.81	110.13	108.45	109.28	110	109	109.12	109.39	111.03	109.46	110.22	110.58	109.91	110.66	109.06	109.85	110.41	109.23	109.08	110.34	109.92	110.37	110.6	110.51	108.44	109.41	110.19	110.18	111.81	109.24
104.89	106.21	104.98	104.84	105.63	105.49	106.97	105.41	107.4	105.08	104.12	104.16	104.87	106.18	104.74	104	106.21	104.95	105	105.31	105.82	104.41	105.21	106.5	106.97	107.12	106.02	106.18	104.74	105.27	104.73	104.2	104.52	105.11	106.75	105.66	104.76	106.85	105.66	105.65	108.35	104.79	105.59	106.06	106.05	105.63	104.98	105.61	105.35	104.53
116.5	116.24	116.75	116.57	115.85	114.93	116.94	117.12	114.75	118.43	115.2	115.36	117.03	117.5	116.15	116.42	116.21	115.41	117.03	116.47	116.64	118.74	115.14	116.38	117.42	115.84	117.38	114.84	117.56	116.31	116.07	116.05	117.1	116.9	116.23	116.27	116.55	115.09	116.29	116.28	116.26	116.83	116.23	117.7	117.9	116.5	115.67	115.79	118.08	116.97
111.26	110.8	109.98	111.67	111.89	111.07	110.34	109.54	113.21	111.42	110.14	110.2	112.04	111.76	111.71	110.21	110.29	111.27	109.95	109.2	111.3	111.56	111.53	111.91	112.16	111	110.86	110.61	112.3	110.35	112.17	109.91	111.04	111.13	110.63	112.22	112.33	112.01	110.89	111.59	111.65	110.16	113.17	111.17	110.31	112.19	111.76	113.04	109.24	110.96
108.14	104.54	105.6	108.55	107.12	107.85	108.28	106.23	105.3	106.59	106.03	107.03	105.5	107.13	106.17	107.93	106.55	107.67	107.48	107.72	106.09	107.92	107.31	105.71	108.07	107.83	105.49	107.69	107.51	106.71	107.17	106.18	105.77	108.35	106.44	105.93	106.76	107.52	105.86	105.69	108.4	106.22	107.21	108.23	107.71	109.63	108.4	108.2	107	106.33
104.39	104.12	102.92	105.48	103.15	104.38	103.85	104.23	104.08	104.49	105.87	102.32	104.54	102.48	105.34	105.35	104.81	105.14	104.96	104.92	104.11	104.16	105.26	103.39	103.66	103.29	104.15	103.96	105.39	104.72	102.6	102.87	103.36	104.92	102.66	105.61	105.69	104.66	103.94	104.2	103.71	103.34	104.03	105.55	105.31	103.84	104.8	103.29	104.33	104.19
105.24	106.9	105.16	106.56	106.08	105.7	104.04	104.44	105.38	105.78	107.8	105.28	105.01	105.21	106.61	106.28	106.8	105.93	105.17	105.22	104.81	107.25	106.01	106.15	107.91	105.26	105.87	106.3	105.9	105.19	105.29	105.49	105.54	107.48	107.04	106.23	105.63	107.4	106.2	106.35	106.9	106.67	107.23	105.88	106.83	107.73	105.91	106.74	107.07	105.5
104.54	102.79	105.45	103.13	105.07	104.73	104.82	103.84	104.43	104.37	104.69	103.61	105	102.91	103.05	104.49	105.09	103.19	103.72	104.19	103.73	104.74	105.84	104.06	105.99	104.01	102.96	103.8	103.21	104.1	104.06	103.41	102.83	104.96	104.37	104.45	104.24	104.84	104	104.48	104.49	106.05	104.94	103.76	104.43	105.24	103.55	103.33	104.84	105.12
103.23	105.33	106.13	105.08	105.97	105.55	106.81	104.71	105.92	105.65	105.74	104.85	105.51	104.67	105.89	106.49	105.65	104.24	103.54	106.08	105.1	105.06	104.36	106.99	105.56	105.67	105.65	104.89	106.85	107.38	106.26	106.12	105.52	103.6	105.46	105.35	105.62	106.82	105.89	104.91	106.07	105.15	105.89	107.56	105.64	104.94	105.16	106.42	103.86	107.37
104.46	105.76	104.84	103.72	105.77	106.06	105.16	105.38	106.23	104.43	105.35	105.25	103.13	105.11	105.28	103.7	105.1	105.82	105.39	103.7	105.96	105.87	105.07	103.85	106.54	105.19	103.18	105.94	104.78	103.79	105.87	107.06	104.34	104.76	105.71	103.92	104.47	105.49	105.25	105.69	103.78	105.81	103.88	105.19	105.77	106.57	104.7	104.79	104.02	103.15
106.15	107.24	105.16	106.51	104.93	104.23	103.67	105.04	105.68	106.6	105.02	106.18	106.05	106.16	105.54	104.59	105.16	104.66	103.73	104.25	105.2	105.44	104.82	104.86	105.35	106.65	106.56	104.01	105.51	105.53	105.1	106.45	105.07	103.78	106.23	105.36	107.34	104.95	106.61	105.49	104.93	104.35	105.14	105.54	107.74	104.52	106.97	104.73	105.01	104.1
111.98	110.92	112.52	111.04	110.85	112.84	112.16	110.41	112.43	111.65	110.61	110.34	111.63	109.45	111.78	110.58	110.76	111.44	110.48	110.36	110.36	110.88	109.81	110.91	110.7	110.65	110.98	111.25	111.97	109.89	111.22	110.1	111.47	110.94	110.61	112.37	111.79	111.09	109.99	111.51	110.72	110.22	112.67	110.97	110.32	112.26	112.24	111.33	109.84	111.71
108.07	104.33	104.65	105.01	106.01	107.38	105.01	103.83	105.46	106.87	104.14	104.88	106.59	105.07	105.53	106.23	106.94	106.93	105.86	104.86	104.9	105.15	106.51	105.2	104.55	106.86	104.62	106.64	104.89	106.73	107.12	104.97	104.42	106.81	105.18	105.45	104.93	105.39	105.99	107.12	103.49	105.66	106.29	106.4	104.21	104.92	105.33	106.84	105.85	102.92
100.73	99.72	100.33	99.438	100.19	98.367	99.595	100.81	101.42	98.833	100.9	100.44	98.988	98.825	99.586	99.681	99.318	98.422	99.956	100.61	99.864	99.612	101.7	99.832	98.291	99.307	101.07	99.507	98.764	99.102	100.15	100.31	100.59	99.957	102.04	99.612	100.2	99.586	99.168	100.91	100.79	99.006	100.07	100.93	100.71	98.298	99.575	98.643	101.91	98.504
106.26	105.65	106.46	105.85	105.3	104.64	106	105.62	107.24	105.38	106.87	104.56	105.41	106.14	105.26	105.84	105.72	107.25	105.48	105.9	104.81	104.68	106.33	106.55	104.62	106.89	104.94	107.13	104.55	106.07	103.96	106.7	104.71	106.37	105.04	105.88	105.14	104.63	106.33	105.64	105.64	105.19	105.84	106.14	106.34	106.45	106.14	105.01	105.87	106.11
109.46	110.14	110.71	109.44	110.49	110.13	109.8	111.02	109.46	109.51	110.04	109.49	109.18	108.54	109.44	109.74	108.29	108.26	109.69	110.59	110.55	110.43	110.02	108.72	109.04	109.59	109.6	109.45	108.84	108.5	109.07	110.78	108.65	108.58	108.56	110.13	110.44	110.25	108.18	109.13	108.97	106.89	111.16	110.6	109.88	109.37	110.45	108.26	108.71	110.49
105.94	105.67	106.34	105.05	106.21	106.38	105.81	105.68	107.28	106.41	106.56	106.04	105.97	104.46	105.33	106.57	106.34	106.06	107.44	106.13	105.43	104.01	106.78	106.27	106.29	105.67	105.26	105.89	106.41	105.04	106.37	105.64	107.67	106.63	105.93	106.77	105.53	105.02	107.52	105.77	107.53	105.92	107.01	106.76	105.6	104.7	105.99	105.16	104.37	105.16
99.665	99.626	98.838	101.31	100.59	99.334	101.19	98.783	100.38	99.26	98.314	100.16	99.761	100.11	98.467	99.157	98.923	100.67	99.106	100.89	100.53	100.95	99.27	98.593	100.67	98.672	100.5	101.82	99.96	100.2	99.711	98.905	101.1	99.953	99.336	97.797	99.293	100.77	100.27	98.214	99.538	100.21	99.493	99.932	98.3	100.29	100.44	99.546	99.404	101.06
103.2	103.91	105.52	104.29	106.14	106.06	105.1	104.78	104.59	104.74	104.54	103.88	104.11	104.99	105.58	104.17	104.01	102.95	104.5	105.69	103.79	104.93	104.67	104.53	104.68	104.95	104.57	103.17	103.86	103.73	104.92	104.45	103.94	105.04	104.78	104.03	103.78	105.7	104.38	105.99	103.78	104.06	104.94	103.3	103.68	105.41	104.35	104.86	104.71	103.95
111.88	112.54	111.21	110.57	111.36	111.6	110.24	110.8	111.85	111.51	111.31	111.56	110.47	111.44	110.96	113.63	110.99	109.76	111.36	112.79	113.73	109.54	110.95	111.63	110.51	111.51	111.85	111.76	111.26	111.89	111.03	111.85	111.86	111.7	111.94	112.21	111.89	111.02	109.86	111.54	112.7	111.12	110.59	110.18	110.77	111.73	111.93	110.05	110.7	111.52
107.14	105.51	105.8	106.77	107.94	107.26	105.98	106.44	104.91	106.54	106.49	105.73	104.97	107.23	106.74	105.79	105.79	106.34	106.59	107.13	107.42	105.55	105.8	107.11	104.97	106.92	106.71	106.97	105.51	105.73	106.63	106.04	106.07	107.53	105.39	105.42	106.39	106.32	106.23	106.28	107.15	106.25	107.82	106.82	107.02	107.26	106.64	105.75	105.29	104.67
110.28	111.14	111.47	113.12	109.59	112.7	112.55	111.33	112.04	111.5	112.33	110.56	113.16	111.24	111.63	112.49	111.67	111.07	110.06	111.66	110.56	111.85	111.67	111.56	113.18	112.13	112.46	112.66	112.18	112.38	112.2	111.52	111.77	110.76	112.3	111.03	111.93	111.92	112.56	112.22	111.28	113.45	111.71	110.91	112.39	113.38	111.54	111.85	113.81	112.41
102.83	104.71	105.03	104.21	104.68	102.22	103.58	103.59	103.9	102	103	103.86	105.22	104.54	103.54	105.85	103.84	102.37	103.59	104.19	104.41	105.19	103.3	104.59	106.23	103.53	103.84	105.33	104.14	104.19	104.53	104.44	104.9	103.99	103.72	104.78	105.01	104.86	104.08	103.7	105.34	105.81	104.66	104.86	104.99	105.18	103.76	104.72	103.84	104.12
112.59	111.11	110.89	112.47	111.17	112.02	112.33	110.33	109.94	112.89	113.08	111.79	112.06	112.05	111.69	110.97	112.21	110.73	110.32	110.76	111.33	111.46	109.9	112.26	112.64	112.53	113.62	111.52	111.45	112.93	113.25	111.29	111.38	112.1	111.88	111.6	110.92	110.97	111.9	112.74	112.18	109.98	111.35	110.9	110.5	111.69	109.64	111.13	113.32	111.67
104.5	105.42	105.9	105.04	105.1	105.52	104.65	105.54	103.3	104.91	104.94	104.11	106	105.97	105.42	106.48	105.87	105.09	106.13	104.91	105.76	106.16	104.37	105.06	104.99	104.69	105.43	106.49	106.38	106.47	105.83	106.6	104.72	106.09	105.54	105.92	104.75	106.17	104.28	104.91	104.94	106.02	106.9	106.22	105.75	105.39	105.84	104.2	105.12	103.28
116.2	115.84	115.44	115.87	116.24	115.36	115.05	117.99	116.04	116.24	116.35	115.61	116.47	115.81	114.28	117.44	116.73	116.92	117.01	116.52	117.49	116.62	114.8	118	115.48	115.48	117.01	115.68	115.35	115.32	116.72	117.16	115.24	115.84	114.69	117.76	116.06	117.24	117.06	117.85	115.62	114.37	115	115.96	115.93	115.07	116.52	116.93	115.26	117.21
99.618	101.32	100.21	100.06	100.56	99.787	100.93	101.29	101.21	102.18	101.31	99.325	100.98	100.33	101.02	100.19	102.15	100.45	100.64	99.009	100.36	100.98	101.08	100.26	101.05	100.77	100.15	99.867	101.36	100.61	102.44	101.69	98.776	100.03	102.09	99.432	102.2	101.56	100.77	100.76	99.398	99.145	100.09	100.21	99.735	100.67	101.21	99.885	99.39	100.75
113.03	112.87	114.58	114.78	113.98	113.22	112.87	114.04	112.85	112.98	112.13	112.47	113.34	111.39	110.95	111.81	112.11	113.2	113.43	114.16	112.39	112.36	113.04	113.83	113.25	113.49	111.87	112.66	113.45	113.54	111.2	113.58	112.47	112.68	113.75	114.21	112.69	111.43	112.28	111.94	111.56	111.33	112.9	113.28	110.31	112.15	111.76	112.58	112.75	113.57
107.28	106.76	108.54	105.75	105.64	104.23	105.61	105.45	104.61	106.18	104.38	105.36	105.49	106.06	105.52	104.77	104.74	104.66	104.5	105.08	105.89	104.72	105.61	105.3	106.14	105.14	105.06	105.31	104.78	106.01	104.29	105.33	104.08	104.22	105.4	106.54	105.05	105.02	105.87	104.54	105.42	105.76	106.54	104.85	105.3	104.45	104.48	104.71	105.1	105.37
105.64	106.91	105.07	106.07	104.13	105.11	105.14	105.71	105.13	105.22	104.88	106.02	105.18	106.83	104.04	104.8	104.7	104.44	106.35	105.17	105.59	104.45	106.35	103.15	106.37	105.45	105.48	105.06	107.78	104.82	105.01	105.69	105.74	105	105.25	107.33	104.67	106.01	103.56	105.96	105.42	105.07	107.79	105.75	106.57	107.34	104.41	104.55	104.58	105.52
108.61	111.57	109.11	110.13	109.49	110.96	108.33	110.2	110.37	109.56	110.26	109.09	107.66	110.16	109.37	109.12	110.88	110.05	111.09	110.43	109.34	111.32	112.35	110.89	108.64	109.97	110.05	108.97	111.37	109.47	110.16	109.7	109.18	111.17	109.85	110.47	110.42	108.65	110.71	110.3	110.06	109.45	110.36	110.43	110.74	110.08	111.51	109.98	110.23	109.47
117.92	117.74	118.11	117.39	117.47	117.41	116.15	119.4	116.08	117.32	117.4	115.85	117.98	118.02	117.45	117.75	118.29	119.05	117.86	118.57	116.51	117.05	117.05	117.11	116.11	117.19	115.43	116.55	117.03	116.73	118.11	118.69	118.02	118.67	116.75	115.93	116.9	116.85	116.35	117.36	117.68	117.39	117.82	116.87	118.34	117.56	116.64	117.51	117.13	118.55
106.37	105.17	104.49	105.57	105.21	105.92	105.78	105.89	106.28	106.25	105.4	105.08	105	106.55	105.53	105.01	104.08	106.25	105.96	106.66	105.78	106.04	105.2	106.37	104.81	106.25	106.94	105.65	105.18	105.48	105.22	103.64	105.59	106.74	106.46	105.8	105.4	103.76	104.25	106.18	105.68	106.85	105.03	105.58	104.26	105.42	107	106.8	104.78	105.9
106.47	107.19	107.39	107.2	108.36	105.78	106.17	105.81	107.34	105.93	105.87	104.91	105.88	105.74	106.69	105.43	105.46	107.04	107.3	107.07	107.27	107.28	105.84	107.4	106.08	105.48	106.51	104.82	107.61	105.59	105.18	107.54	105.35	107.59	105.83	105.04	104.89	105.73	105.94	106.5	106.8	106.11	106.64	107.84	106.28	105.83	107.31	106.5	108.07	106
105.66	105.76	105.7	106.68	105.97	105.97	105.44	103.83	105.56	106.26	104.23	104.21	104.95	105.96	106.96	105.98	105.21	105.35	106.31	106.89	105.04	105.8	105.37	104.94	106.05	106.17	107.36	105.18	103.37	107.29	105.72	105.42	106.83	105.62	105.36	107.01	105.3	104.04	105.26	103.42	104.53	105.05	105.7	105.87	105.17	107.32	105.46	105.4	105.2	106.27
111.97	111.26	111.89	111.24	110.65	111.48	109.42	110.67	110.47	110.85	111.68	111.85	111.21	112	112.44	110.5	110.87	110.97	111.8	111.14	112.32	112.18	111.51	110.23	111.84	111.32	111.49	111.19	110.44	111.05	111.49	111.44	111.61	112.39	111.97	110.96	112.27	110.58	110.83	110.58	111.95	111.83	112.25	111.09	110.31	110.22	110.88	110.38	112.9	110.52
116.77	117.95	118.43	117.76	116.04	118.55	119.51	119.55	118.99	116.92	118.65	117.23	118.7	117.36	117.34	117.34	116.23	118.68	117.32	117.4	118.31	119.73	117.64	117.3	117.16	117.83	116.96	117.73	119.27	117.14	119.17	117.39	117.96	118.6	118.88	117.33	118.85	117.81	119.55	117.05	116.47	117.21	117.63	117.36	117.07	116.45	118.24	117.38	117.98	117.9
105.16	106.71	105.94	105.76	104.94	104.95	106.21	106.07	103.36	107.34	103.74	106.51	105.47	105.71	105.44	104.55	105.65	105.14	105.75	105.14	105.19	105.99	107.47	104.52	105.68	105.59	107.77	106.07	105.64	104.08	106.34	105.96	103.53	107.14	105.54	105.65	105.94	106.56	105.7	104.54	105.19	104.38	105	105.34	105.11	105.1	106.37	104.95	104.42	106.34
100.63	98.843	98.959	99.661	101.42	98.864	99.122	100.39	98.965	99.69	99.213	99.352	100.22	99.525	99.444	99.717	99.044	100	99.416	98.736	100.13	100.26	100.86	98.999	99.577	99.504	99.753	100.57	100.26	100.38	101.02	99.888	99.571	100.89	101.24	98.806	98.494	100.45	98.734	99.635	98.706	98.288	98.633	100.74	101.19	98.861	99.465	99.405	100.33	100.43
108.57	108.34	106.82	107.19	106.43	106.14	106.89	106.23	107.92	104.34	106.36	105.92	107.07	106.2	106.18	106.58	105.76	105.53	107.14	106.04	106.13	106.91	106.59	107.83	106.4	106.88	106.94	105.97	106.54	105.79	106.21	106.09	105.98	107.53	105.11	106.25	105.13	106.68	106.8	106.12	106.94	106.98	105.34	106.88	106.36	107.56	107.79	105.98	106.44	107.26
110.81	113.32	111.67	111.32	111.21	110.41	111.64	111.04	110.63	110.55	111.55	111.59	110.92	110.81	112.47	111.61	110.31	111.5	111.72	111.47	111.13	112.48	111.68	112.05	112.05	111.33	112.05	110.91	113.15	113.26	111.01	112.11	111.37	113.36	110.42	111.48	111.94	112.37	110.42	112.5	111.36	112.93	110.92	110.28	109.59	109.86	110.9	112.22	111.17	110.3
112.61	112.03	111.05	112.26	109.07	112	111.97	113.05	110.87	113.82	111.67	110.78	110.85	111.77	109.99	112.91	112.63	112.13	110.81	111.68	111.89	111.43	110.41	111.58	110.41	112.13	112.08	111.83	113.85	111.41	110.48	112.03	111.53	109.99	110.82	111.38	111.07	111.03	111.49	111.22	114.01	110.89	112.11	111.61	111.39	111.29	111.43	112.23	111.58	110.82
112.53	111.66	111.98	113.56	110.89	111.45	112.7	112.34	111.07	110.67	110.81	111.07	110.03	112.77	111.51	113.14	110.55	110.68	112.31	111.11	111.46	112.89	112.26	112.75	112.54	113.76	111.59	109.45	111.38	110.7	111.37	110.88	112.52	112.62	110.78	113.48	112.23	110.66	110.95	112.84	111.33	111.17	111.64	110.8	111.67	111.67	112.39	110.79	112.3	113.18
105.52	104.76	107.39	106.51	107.83	105.93	105.89	108.38	106.02	105.81	104.99	106.75	107.42	103.75	104.6	108.49	105.45	106.67	105.05	105.11	105.91	106.26	104.06	107.39	107.89	105.7	106.57	106.73	105.62	106.33	106.2	106.45	106.32	107.38	106.59	106.47	105.04	108.26	107.14	106.17	106.59	105.92	107	105.32	106.58	106.88	105.53	104.96	106.76	106.64
103.58	103.3	104.82	103.01	106.09	103.04	104.47	103.05	105.45	104.27	104.98	104.28	105.98	103.08	105.11	103.87	103.4	102.63	104.77	104.2	102.43	103.83	103.27	104.9	105.82	106.01	104.1	103.99	104.33	104.62	102.7	105.1	102.58	105.39	105.31	104.14	104.32	104.82	103.68	102.58	103.5	103.75	102.59	104.46	103.79	102.99	103.88	104.48	103.15	105.7
111.48	111.58	112.42	112.57	110.55	110.83	112.67	111.88	110.61	110.52	111.89	112.11	113.38	110.76	111.34	111.47	111.05	111.76	111.32	110.41	111.54	111.47	113.2	112.64	111.13	111.96	111.95	110.84	111.47	110.38	112.71	111.03	111.72	110.7	112.65	111.57	111.89	111.3	109.24	112.96	109.91	112.13	111.79	110.41	111.5	110.17	112.29	110.76	112.08	112.01
107.19	105.09	105.62	106.96	106.38	106.38	106.61	104.31	106.08	105.76	104.13	107.59	105.88	104.37	107.39	105.2	107.19	107.28	107.2	106.19	107.99	105.11	105.8	106.81	104.91	105.44	107.66	106.89	105.22	105.76	105.77	106.06	104.33	106.19	103.58	106.07	106.24	106.35	106.09	106.57	104.78	106.66	106.74	106.33	104.44	106.14	105.84	105.72	106.71	107.55
100.21	100.71	100.95	100.1	98.739	99.798	100.65	99.332	99.082	99.552	99.583	98.742	98.853	99.869	99.445	98.929	100.38	99.41	99.813	99.551	100.66	98.394	98.913	99.807	99.761	99.993	99.129	99.649	99.712	99.789	98.33	97.97	99.891	99.717	99.98	99.977	100.76	101.25	99.497	99.786	100.28	99.258	99.345	99.097	98.55	100.37	101.04	100.07	98.581	100.75
111.16	110.09	109.98	109.7	110.9	110.01	109.96	110.62	109.74	109.44	111.37	109.68	109.57	110.75	110.77	109.94	110.68	110.68	109.83	109.49	110.71	109.65	111.66	110.33	112.25	110.88	110.86	109.93	111.62	110.94	109.2	109.58	111.29	110.46	110.02	110.01	109.14	111.35	109.89	110.7	109.56	110.46	109.14	110.08	110	110.92	109.85	109.69	111.65	109.95
111.65	109.41	111.79	110.68	111.51	111.85	113.21	110.47	110.48	111.13	110.02	111.34	111.02	110.67	111.68	111.4	110.82	111.48	111.76	111.44	110.42	112.71	110.52	111.46	110.66	111.81	110.1	110.35	109.97	112.43	111.74	110.87	112.7	111.59	111.69	110.79	110.97	111.24	111.36	109.9	110.72	111.63	109.38	112.37	111.37	108.73	112.13	111.72	109.33	110.56
106.22	106.8	106.06	105.42	106.57	106.59	105.97	105.75	106.53	108.12	106.2	107.04	106.75	104.92	106.99	105.05	107.35	105.12	107.34	106.9	106.24	104.85	105.97	105.46	106.07	106.71	106.13	106.74	106.52	104.87	105.66	107.56	106.05	105.03	108.6	104.62	107.44	106.82	106.38	107.03	107.43	106.26	106.51	106.2	105.08	105.26	106.89	106.98	105.47	105.67
106.45	107.38	105.58	107.48	105.89	107.22	107.24	106.06	107.44	107.98	107.28	106.13	106.71	106.49	106.4	106.57	107.29	107.47	108.63	108.44	106.21	107.11	105.76	107.1	105.9	107.03	107.14	105.79	106.23	106.95	106.52	107.56	106.57	108.75	106.6	108.08	105.33	107.31	105.78	106.05	105.62	105.91	106.63	107.77	105.19	107.58	106.87	107.24	105.9	108.08
[truncated: 850 more rows]
[truncated: 150 more columns]
