# Supplementary material for: Genetic dissection of main and epistatic effects of QTL based on augmented triple test cross design
Source: PLoS One. 2017 Dec 14;12(12):e0189054. doi: 10.1371/journal.pone.0189054 (PMC5730204; doi:10.1371/journal.pone.0189054)
Supplement: S8 Supporting Information — (ZIP) [file pone.0189054.s008.zip › z4_2000_0.8_5.csv]

105.14	106.85	106.06	107.3	109.31	103.5	105.93	106.57	107.09	107.56	106.77	107.19	105.61	106.1	106.78	105.66	105.88	104.12	104.62	107.21	105.71	106.95	106.37	106.05	107.14	105.14	106.97	107.85	106.88	105.46	106.98	106.73	107.16	108.05	105.08	103.73	105.9	107.98	105.36	106.98	105.42	106.75	106.61	105.87	104.67	107.5	107.6	105.08	104.89	104.77
110.2	110.53	108.3	108.93	107.86	109.59	111.66	110.88	109.42	107.63	109.8	108.79	111.09	111.4	108.27	109.69	109.32	111.01	109.94	110.61	109.94	110.02	109.54	111.29	110.53	110.52	109.01	107.23	109.24	108.93	111.68	109.18	110.73	108.3	110.09	108.59	111.2	111.56	109.71	109.63	108.94	109.92	110.29	107.19	108.52	109.42	110.84	109.77	109.98	109.6
104.68	106.1	107.3	106.14	106.09	105.24	105.3	106.58	104.86	106.3	105.89	106.29	105.56	105.85	105.47	106.44	104.48	104.3	107.76	103.63	105.18	106.62	106.61	104.28	106.45	104.93	105.17	105.2	105.11	104.29	104.73	105.04	103.64	104.39	106.9	105.69	105.8	106.57	102.77	105.4	103.16	106.93	105.41	105.55	107.03	104.43	105.76	107.79	106.57	106.76
105.24	106.69	104.96	106.35	104.9	104.99	106.84	106.25	105.28	106.37	104.46	106	104.52	106.93	102.56	105.62	104.31	106.2	104.81	106.14	105.98	106.09	103.55	104.84	105.53	106.24	106.46	104.2	104.02	104.48	105.28	104.73	105.37	106.16	105.76	103.49	105.06	106.26	106.05	104.52	103.49	104.4	105.5	107.7	105.22	105.06	105.06	106.56	107.36	107.96
110.87	110.58	110.1	111.55	108.63	111.14	108.76	112.93	112.14	110.95	112.13	110.42	109.23	110.78	112.02	110.24	113.6	111.87	110.53	111.46	113.92	111.97	110.89	110.64	110.71	109.92	109.56	110.74	110.93	110.93	112.77	110.65	110.04	112.61	111.86	112.63	110.68	110.64	110.85	111.46	111.62	110.63	110.01	111.58	111.64	111.43	109.79	112.85	110.24	111.28
109.53	109.44	109.27	109.52	110.03	108.35	110.28	107.94	108.97	109.17	110.83	108.93	109.6	110.91	107.91	110.07	108.52	111.54	110.86	109.12	111.76	109.23	110.12	108.84	110.72	111.43	109.49	110.23	108.82	111.68	109.87	109.73	111.25	110.2	111.3	109.43	109.13	109.69	111.28	110.56	110.72	109.96	110.63	109.04	109.82	111.01	111.32	111.38	109.21	108.9
109.36	110.95	108.57	108.9	109.37	108.56	111.22	108.95	112.7	111.34	109.01	107.22	110.04	111.56	109.48	109.07	107.4	110.45	111.13	112.1	109.46	110.89	109.34	109.12	111.47	111.81	110.68	110.26	109.38	110.71	110.02	108.53	109.28	111.12	107.56	111.23	108.33	108.24	108.52	110.9	108.51	111.7	110.8	107.98	109.79	111.88	110.47	111.02	111.18	110.8
105.03	102.17	103.2	103.32	105.37	106.52	102.68	104.36	104.85	104.83	106.23	102.45	102.92	105	104.11	104.24	103.22	103.9	104.95	105.04	104.4	103.51	104.79	104.47	104.36	105.32	103.36	104.42	104.01	104.3	102.96	103.62	104.32	103.77	105.23	105.74	104.13	104.52	103.18	106.33	106.58	102.94	104.9	102.73	104.5	105.13	102.64	104.76	102.77	103.19
113.47	114	113.72	113.55	110.95	110.59	113.63	112.45	111.77	109.37	111.34	109.3	111.78	111.36	112.28	112.28	113	112.77	112.43	113.13	112.89	111.76	110.47	111.22	112.34	112.56	111.71	112.89	113.71	112.7	112.8	112.61	111.45	111.35	113.82	111.93	111.77	114.3	109.92	114.02	110.49	111.85	114.84	111.89	113.81	112.59	109.81	110.91	113.52	112.38
104.27	104.51	103.29	104.76	103.78	104.32	103.57	105.55	104.87	104.24	104.44	106.45	104.58	104.28	103.31	105.26	103.33	103.96	106.59	103.86	102.97	103.88	103.91	103.78	103.3	103.8	104.03	103.17	104.52	104.36	103.26	104.98	104.73	105.16	102.78	103.36	103.2	103.29	105.38	105.11	105.18	104.85	105.25	108.05	102.25	102.83	102.98	105.89	105.45	104.85
106.3	105.71	106.69	106.42	103.3	104.65	105	107.26	105.2	105.49	106.34	105.28	106.85	107.22	104.33	107.56	106.48	104.91	104.58	106.64	106.77	103.07	106.04	107.43	104.77	105.41	104.85	105.94	105.3	104.32	106.29	104.16	106.27	106.79	107.69	105.27	106.53	105.41	107.08	104.39	105.95	104.79	106.78	106.88	105.73	104.7	105.75	106.9	106.05	106.24
111.21	109.88	111.29	109.19	109.21	110.53	109.63	107.4	109.14	108.05	108.71	108.58	109.14	109.36	108.8	108.53	109.73	108.84	111.25	111.03	110.78	112.32	109.74	109.27	111.93	107.45	109.45	108.67	108.57	110.7	108.53	109.67	111.12	108.66	112.01	110.79	108.66	110.51	110.65	112.54	109.71	108.91	110.69	110.53	110.43	111.29	109.33	111.12	111.2	110.44
108.09	105.63	104.84	106.14	106.96	107.39	107.31	108.77	109.02	107	105.31	107.69	106.98	107.45	106.51	104.46	104.66	108.06	105.38	106.46	105.89	109.09	109.58	108.92	106.28	108.13	106.47	105.01	107.75	108.46	105.34	105.07	108.97	107.2	109.33	108.44	107.48	107.04	107.1	104.88	106.24	106.88	107.62	106.15	106.92	106.65	104.26	106.39	107.54	107.63
100.09	102.44	99.611	97.12	100.75	98.899	98.485	97.484	98.413	101.63	100.92	100.1	98.157	100.7	101.47	97.874	98.144	99.132	101.37	98.351	99.337	99.904	100.35	99.574	99.663	99.735	100.42	100.33	98.052	100.67	100.08	100.16	98.448	100.12	101.46	98.745	99.494	99.436	100.2	99.422	100.57	99.638	99.025	98.362	99.744	101.31	100.14	99.57	98.622	101.68
105.94	105.66	107.13	106.01	105.42	109.13	106.57	105.81	106.1	107.06	108.07	107.45	105.65	107.06	104.76	106.27	104.71	105.57	106.04	106.83	106.55	107.6	106.45	105.99	111.28	105.53	105.08	103.89	104.8	106.32	105.76	106.51	107.02	105.91	104.23	106.57	104.86	103.94	106.04	104.95	106.27	106.97	104.74	104.65	105.04	105.39	105.59	106.67	105.06	105.73
103.27	102.72	109.81	101.72	103.04	104.51	102.07	103.91	102.84	105.34	104.47	102.53	102.23	104.86	102.62	102.83	103.09	104.22	104.61	104.1	104.69	102.86	103.16	106.81	103.53	105.89	103.95	104.68	104.74	105.5	104.18	106.75	100.72	103.15	103.64	107.3	105.35	104.58	104.52	105.32	101.69	104.68	101.8	104.81	103.67	102.56	105.97	104.65	102.56	105.14
107.54	103.75	103.01	104.95	102.91	104.5	103.04	104.73	104.06	105.9	107.01	105.01	104.1	103.97	103.9	103.48	105.28	103.93	105.05	104.42	104.72	103.31	106.1	104.59	104.71	105.9	105.5	103.39	103.77	107.17	103.67	105.45	104.33	106	105.04	102.95	102.53	105.38	103.95	104.07	102.42	102.39	104.25	105.01	106.17	105.48	104.96	104.62	104.34	103.28
117.62	115.63	117.31	117.51	118.79	116.74	118.18	117.57	115.31	119.53	117.59	117.15	118.4	117.1	115.38	118.39	116	116.94	116.43	116.51	116.97	115.9	118.17	117.04	116.76	117.65	117.61	116.92	116.15	117.52	117.87	119.07	117.78	118.67	116.71	118.29	122.19	116.05	115.68	119.68	116.63	118.41	118.43	118.4	117.96	119.16	117.54	115.39	118.53	113.64
108.29	110.42	109.74	107.75	109.08	109.57	111.42	109.6	110.97	110.11	112.43	109.93	110.32	109.06	109.47	107.59	110.88	107.26	109.85	110.79	108.95	112.3	109.16	109.45	110.49	109.91	111.37	112.1	110.06	111.55	108.51	108.58	110.51	108.03	107.02	107.86	108.86	111.56	108.71	109.82	107.48	110.13	109.29	109.11	109.47	108.2	111.82	111.48	109.18	108.7
111.01	112.72	111.39	108.88	108.92	111.62	107.79	110.74	113.3	112.29	113.69	112.08	111.5	111.95	112.81	111.59	110.83	110.74	111.27	110.03	111.84	111.67	109.02	111.35	112.71	109.66	113.34	110.75	112.47	111.14	114.29	111.05	111.37	111.88	110.98	109.6	110.7	109.76	110.88	109.28	111.67	110.95	111.76	112	112.36	111.53	110.46	110.66	113.71	110.03
110.22	111.25	111	113.01	112.27	112.91	111.75	112.96	112.13	112.39	111.11	113.07	109.58	111.76	110.62	110.58	112.61	115.04	111.7	111.9	112.87	113.15	112.38	112.35	112.02	111.85	111.07	112.01	111.1	113.71	110.75	112.13	111.94	112.78	111.87	110.04	112.12	112.75	110.82	110.86	109.41	110.83	110.13	108.42	110.14	111.96	111.76	113.7	112.42	112.96
112.46	109.55	111.32	108.44	112.43	111.29	111.36	111.08	110.69	111.73	111.28	113.12	111.9	111.9	112.79	113.42	113.38	110.37	111.05	110.99	110.49	110.81	112.49	112.32	111.76	109.94	110.94	111.76	109.89	111.51	111.08	112.65	110.72	113.98	111.77	110.26	111.48	112.83	110.94	108.78	109.68	111.4	111.37	110.37	110.96	111.84	112.38	111.03	111.07	109.51
111.51	112.99	112.02	110.34	111.63	110.44	113.38	112.24	112.37	112.29	111.01	111.04	113.83	111.85	112.48	112.46	112.53	111.45	111.53	109.7	111.94	113.28	112.23	112.18	112.79	110.28	111.37	111.14	113.04	110.51	110.11	108.97	112.96	112.64	113.99	111.75	112.23	114.1	113.21	111.3	110.36	113.19	112.64	112.96	112.39	112.4	109.95	113.53	112.55	110.99
106.76	103.59	108.43	103.06	106.38	105.5	107.92	105.54	104.63	105.5	102.7	106.14	107.27	105.48	106.77	106.01	103.7	104.39	104.09	106.52	104.97	104.83	105.02	105.08	105.98	105.2	106.78	105.71	106.94	104.78	106.32	106.06	105.02	105.63	104.87	107.63	105.88	105.23	106.21	106.67	104.7	104.27	103.46	103.33	105.75	104.17	107.33	104.32	106.99	105.63
100.62	99.985	100.93	99.957	97.847	100.35	100.75	99.572	99.949	101.06	100.4	99.864	99.692	99.858	98.952	100.17	100.68	97.292	98.895	99.345	98.967	99.438	101.07	101.11	100.27	101.1	101.1	100.73	101.62	98.894	99.826	99.348	98.924	99.543	101.41	102.63	100.55	100.59	98.956	97.898	100.39	99.783	100.95	99.058	102.49	99.138	98.728	100.69	100.37	101.43
105.52	107.74	106.09	104.13	104	105.77	106.11	106.14	105.69	106.51	105.96	107.05	106.92	104.84	104.53	106.98	106.84	107.56	107.42	106.37	106.98	106.19	106.22	106.44	105.2	103.6	106.26	106.38	106.94	105.55	107.34	108.26	106.83	106.44	105.87	106.51	104.82	106.77	107.59	107.01	108.27	104.67	106.7	106.44	104.83	105.19	108.55	107.3	108.49	106.72
115.27	116.21	115.77	116.18	116.66	116.22	116.87	117.55	115.05	115.92	117.15	117.77	116.27	117.2	113.98	115.55	117.55	115.3	118.43	115.97	115.26	117.36	116.9	118.62	117.33	115	116.27	115.91	117.74	114.97	115.82	116.01	115.39	115.38	116.99	115.76	117.98	116.54	116.42	115.54	116.29	116.78	115.01	116.91	116.14	114.99	115.43	116.15	113.2	117.55
105.71	104.04	103.66	104.49	105.95	105.48	105.66	106.55	103.16	105.24	103.73	105.21	104.81	105.51	107.09	105.02	103.64	107.31	104.29	105.43	106.48	104.62	106.39	104.98	105.54	105.46	104.83	104.01	107.1	104.28	105.28	104	104.19	104.95	106.08	105.82	105.88	107.08	106.19	103.69	105.05	104.92	102.6	104.87	105.55	104.06	106.33	105.08	106.7	105.53
112.34	112.1	110.63	110.99	110.52	113.15	111.12	109.77	111.95	113.5	110.93	111.87	112.03	110.7	113.51	113.43	112.77	110.82	112.04	112.77	110.05	111.96	110.88	112.15	109.61	112.29	109.54	111.29	109.33	110.96	111.76	110.37	111.85	110.77	112.5	110.72	109.33	111.57	112.83	113.12	111.29	112.69	112.04	111.44	112.73	111.62	112.11	111.16	112.57	112.31
111.37	109.02	111.14	110.99	108.34	110.68	110.94	109.57	109.82	108.72	111.58	108.27	109.03	110.38	108.97	109.54	108.39	111.32	110.13	108.88	110.47	110.85	108.15	111.6	110.65	108.72	109.39	109.35	108.17	108.85	110.73	109.12	108.34	108.46	114.33	110.26	107.77	109.5	108.4	110.64	110.32	111.02	110.99	110.64	111.25	107.23	107.66	110.12	110.06	110.62
105.56	104.98	105.27	105.39	105.7	106.26	107.57	104.58	103.75	105.41	103.75	104.95	104.97	105.87	105.49	105.44	105.88	104.01	105.51	103.77	105.44	106.46	105.77	108.39	106.04	104.83	105.14	106.75	105.07	104.42	106.24	103.32	109.04	106.87	103.41	106.19	104.79	105.09	104.33	105.37	105.17	104.87	106.41	105.52	103.83	104.93	105.6	106.22	107.23	103.14
109.67	109.31	108.31	114.09	110.84	112.34	111.13	111.53	112.99	110.52	112.22	112.53	113.39	111.69	113.03	111.16	112.07	113.87	113.98	112.48	110.07	112.6	111.86	110.48	111.64	111.01	112.78	114.53	110.29	111.89	109.23	112.48	111.92	110.49	115.77	110.05	110.56	112.19	109.7	109.57	112.26	111.83	110.14	111.18	111.09	111.54	111.12	112.1	109.97	112.84
105.8	106.36	104.96	105.68	105.16	105.42	107.04	105.68	107.15	104.59	105.7	105.73	106.56	106.9	104.75	106.18	106.84	105.57	105.7	108.4	106.39	103.17	106.11	105.56	104.33	104.15	105.57	103.37	106.53	105.51	105.03	105.62	108.67	105.04	105.37	108.55	105.26	106.5	105.46	104.33	106.2	105.45	107.67	103.75	106.29	108.38	104.56	102.83	104.41	105.65
100.82	100.96	100.12	100.78	99.792	100.22	98.507	99.706	100.63	98.725	98.099	99.688	99.928	100.07	98.666	101.79	100.14	100.07	96.497	99.373	98.474	100.55	100.68	100.03	102.03	99.918	100.38	98.181	101.63	99.14	98.056	100.29	99.318	99.188	99.408	101.09	100.34	99.555	101.57	101.24	99.981	99.625	100.84	100.72	99.567	100.47	98.474	99.855	100.56	99.862
112.15	110.28	112.38	113.33	114.79	114.48	114.91	112.74	112.03	113.45	112	112.83	114.94	115.49	110.41	114.46	115.8	113.29	112.87	112.3	114.38	112.56	115.8	113.49	112.37	112.66	113.21	113.02	113.63	113.61	113.22	111.52	113.12	113.47	113.13	112.9	113.16	111.96	113.26	112.24	113.09	114.45	112.21	111.43	112.55	112.94	111.51	112.94	113.71	112.81
104.66	106.22	105.81	106.13	106.25	106.52	105.74	104.74	106.97	107.01	108.59	103.59	105.79	106.09	106.84	107.77	106.3	106.74	106.11	105.65	105.13	106.07	106.94	104.6	105.32	106.6	105.96	104.98	106.54	107.05	107.33	103.82	106.36	106.36	104.42	107.22	107.9	107.74	107.27	105.9	106.79	104.24	105.1	106.89	109.03	106.41	105.07	106.64	106.65	103.89
106.11	107.57	108.75	105.39	105.92	104.24	103.71	105.8	104.45	107.46	104.05	105.81	105.21	103.97	103.67	106.12	106.85	105.12	105.98	105.26	106.71	103.97	106.35	103.23	106.21	102.92	103.58	107.38	105.99	104.81	105.89	106.15	106.3	106.79	105.56	102.79	102.8	104.97	104.72	105.63	103.29	106.29	105.66	106.61	103.9	103.79	105.31	104.54	104.15	106.82
112.83	113.98	110.15	111.75	111.21	109.01	112.57	112.8	110.99	110.42	112.59	111.58	111.91	110.53	112.3	112.53	113.25	111.7	111.92	111.85	112.22	110.98	112.89	110.22	112.92	111.71	112.74	113.64	109.48	110.02	111.89	110.1	111.61	113.64	112.55	112.75	112.92	110.1	112.16	110.87	112.39	110.3	111.57	110.7	111.17	111.67	110.4	113.71	112.12	109.21
104.18	103.85	105.63	104.49	104.81	104.02	103.49	103.25	103.99	105.33	103.84	105.2	102.97	104.37	104.94	105.84	103.22	104.22	104.59	104.04	103.26	105.11	103.55	103.64	104.76	103.7	106.29	103.45	105.26	104.39	102.65	106.16	106.19	102.68	104.71	107.48	105.29	103.06	103.08	102.77	103.52	104.12	104.96	105.37	104.98	102.38	103.4	105.12	104.19	105.56
102.61	104.99	105.86	104.02	104.91	104.75	103.51	103.04	104.58	102.24	105.73	102.64	103.53	103.24	105.79	102.97	102.81	103	104.65	105.68	104.09	104.18	103.27	103.41	104.07	103.35	105.32	104.16	105.3	104.8	105.91	102.14	104.68	104.66	102.52	103.48	103.72	104.69	104.04	101.76	103.5	106.66	104.9	103.41	103.89	103.23	103.67	102.66	103.72	103.39
103.87	103.94	103.83	105.08	103.83	103.6	106.02	102.82	104.6	103.37	102.68	105.45	105.25	104.69	105.41	102.14	102.13	104.54	105.55	104.25	105.04	104.2	103.54	104.16	103.14	105.23	104.43	103.86	103.86	104.96	103.84	106.18	104.6	103.97	103.65	102.49	104.96	103.81	105.07	102.99	103.57	103.16	101.04	104.03	104.87	105.3	103.76	104.93	105.02	105.27
110.27	113	112.55	113.37	112.72	112.11	113.46	114.51	114.95	112.43	113.94	113.32	114.34	112.98	115.04	112.47	114.18	114.49	112.59	113.06	112.23	112.49	113.99	111.09	111.18	112.69	111.8	114.95	114.18	115.07	114.33	114.4	114.47	111.85	112.15	112.95	114.07	112.38	113.27	113.82	110.9	111.66	114.28	112.84	112.21	113.19	114.64	112.88	113.22	111.2
98.841	98.362	100.24	100.14	100.77	101.1	99.531	100.43	99.978	100.34	99.2	100.11	100.06	100.35	100.2	100.17	99.992	98.005	101.92	99.481	100.39	102.96	100.19	99.914	101.34	100.34	98.83	99.795	99.709	100.24	99.829	99.75	95.904	100.21	99.52	99.522	98.584	101.62	101.73	99.861	100.72	99.279	102.36	99.943	101.57	99.678	100.34	99.95	100.29	101.38
105.44	104.41	106.7	102.72	103.61	107.73	104.64	103.65	106.63	102.65	104.56	104.89	107.03	103.73	103.5	106.67	104.46	105.81	105.62	108.49	104.98	103.7	104.98	106.42	104.37	104.95	106.95	103.45	106.6	106.16	104.4	105.09	103.85	107.24	106.38	102.7	104.44	105.84	105.88	105.27	103.83	105.91	106.03	106.66	105.85	104.45	104.2	107.16	106.2	102.82
104.65	107.54	106.83	106.54	107.89	106.27	105.63	107.24	108.88	105.46	105.23	105.61	106.13	105.5	107.74	106.35	108.86	103.54	107.36	106.56	103.65	107.95	106.57	104.28	106.41	106.83	105.45	106.57	104.88	105.16	105.13	107.39	107.84	104.99	106.05	106.04	105.36	104.85	105.76	106.57	105.48	107.64	105.88	107.01	106.87	105.28	104.97	105.95	105.72	104.32
99.595	100.27	99.368	99.639	99.816	100.43	98.558	98.618	99.978	99.777	99.88	100.89	100.8	100.46	98.291	100.08	100.36	100.73	101.21	99.751	99.87	97.945	99.567	100.29	100.78	100.79	98.833	98.047	100.82	101.2	96.874	99.841	100.39	99.075	100.43	100.97	99.506	98.804	100.93	96.703	98.584	98.096	98.339	102.98	99.068	98.879	97.557	99.858	101.17	99.005
104.58	104.35	102.26	105.52	102.42	102.44	104.56	103.64	104.87	105.11	104.44	104.49	103.96	102.24	104.21	104.19	105.1	105.57	104.52	103.47	103.51	101.46	103.55	105.14	104.09	105.23	103.17	104.19	103.85	102.92	105.18	102.21	104.75	103.99	104.7	103.64	104.88	104.44	103.33	103.05	105.61	105.43	104.72	105.49	102.78	105.4	104	103.54	104.51	105.05
107.33	105.77	106.51	106.08	105.87	106.54	106.27	104.24	106.27	104.43	104.02	106.99	106.25	106.65	105.53	104.7	104.4	105.88	107.71	106.55	105.55	105.27	106.76	105.57	106.78	105.41	105.21	104.45	109.29	109.24	104.68	104.67	106.06	106.96	105.64	106.55	106.18	104.09	106.14	106.65	106.3	105.61	106.11	104.06	106.53	108.37	104.71	106.44	105.18	106.43
109.57	110.99	108.71	108.94	112.09	109.4	108.55	108.23	110.48	112.46	109.76	111.56	109.68	111.17	110.56	110.23	112.23	112.92	111.95	111.28	112.26	110.25	111.27	112.37	111.97	110.97	110.28	109.9	109.67	111.23	111.43	111.9	110.91	109.79	110.96	110.56	108.37	111.97	110.78	110.83	111.06	111.22	109.84	109.9	109.79	111.1	109.99	110.76	112.11	108.16
108.46	106.13	105.3	106.36	104.78	107.47	102.69	108.79	105.54	105.93	105.36	103.99	109.75	106.61	106.84	105.42	108.66	105.82	105.63	106.41	107.86	105.24	108.32	106.69	105.25	107.27	105.19	107.46	106.05	105.99	107.87	106.29	106.72	106.74	105.73	106.69	106.6	105.48	106.52	105.8	106.34	105.49	104.26	106.46	107.17	106.6	106.02	106.5	106.76	107.13
111.12	111.74	112.99	109.64	111.79	110.43	110.34	112.14	109.35	110.17	109.87	113.39	108.23	110.64	111.21	112.66	114.29	113.33	112.71	111.43	110.78	110.7	112.76	109.92	111.49	110.76	112.14	111.81	112.8	111.18	113.13	112.27	109.33	110.87	110.1	111.93	110.52	114.06	110.87	112.4	112.97	112.19	109.44	112.2	111.33	111.75	109.2	110.17	113.38	111.17
103.7	105.65	105.81	104.65	102.96	103.33	102.69	106.79	104.43	102.52	105.09	101.87	101.84	104.69	101.23	102.19	103.74	106.05	106.28	103.48	103.53	106.43	104.18	106.73	105.19	103.58	104.96	105.45	103.46	103.8	104.49	104.86	104.35	103.38	103.74	105.47	105.13	103.59	104.34	106.47	104.23	102.96	104.08	101.17	101.74	103.83	104.21	104.17	104.79	104.53
109.49	113.25	110.62	110.45	109.15	112.29	111.35	112.37	109.99	109.44	111.16	109.76	112.29	108.74	110.22	112.01	113.52	112.22	110.14	112.5	108.08	111.73	110.34	111.56	109.02	110.91	109.25	109.73	111.09	112.42	110.8	110.04	111.8	109.37	110.09	110.01	111.27	112.19	111.84	112.3	111.59	108.94	109.9	111.77	111.39	110.65	113.07	108.64	109.77	111.19
105.2	105.54	103.46	103.53	103.73	106.03	105.22	105.08	105.57	105.42	104.81	107.53	105.14	107.18	107.37	102	103.82	107.25	106.2	106	105.74	106.64	105.82	107.25	106.98	105.94	104.38	106.23	104.33	104.77	107.34	105.26	107.02	107.36	106.55	105.58	105.29	105.23	105.12	105.14	106.37	107.4	104.42	104.89	104.25	104.89	107.12	105.15	103.95	105.22
111.79	113	112.46	108.85	112.78	108.58	111.34	114.64	112.12	112.03	111.81	109.42	111.33	112.17	111.64	110.69	112.94	111.33	110.59	112.88	111.12	112.98	110.54	112.08	111.27	111.87	110.98	109.36	111.6	109.96	112.46	112.31	111.48	112.76	111.27	110.59	109.94	110.83	111.47	114.15	112.29	111.83	112.88	111.48	110.05	110.82	111.37	110.45	111.4	111.43
104.01	103.12	104.48	102.49	103.42	105.62	104.13	103.61	104.21	103.9	102.3	103.1	105.75	105.24	104.37	103.65	103.26	104.18	103.36	104.22	102.2	103.01	105.23	101.94	105.55	104.18	105.29	102.21	105.18	105.64	104.29	103.13	105.48	105.42	103.1	103.36	101	102.09	102.91	104.29	101.67	103.36	104.69	105.32	106	106.02	104.94	105.03	103.08	103.93
105.67	106.36	108.69	105.87	104.69	104.02	105.96	104.87	106.3	106.85	106.08	106.08	106.41	105.83	105.03	102.66	106.24	104.46	101.98	106.73	105.47	105.1	105.25	107.84	105.94	104.75	102.89	106.34	106.15	105.29	104.47	108.06	105.63	106.51	108.88	108.06	105.76	104.5	104.23	105.15	104.34	106.83	105.88	105.57	106.17	105.99	105.25	104.42	107.3	104.53
103.46	105.07	103.58	104.08	103.93	105.62	103.7	104.67	105.02	104.38	104.66	105.49	106.57	103.17	103.07	103.68	103.77	106.54	106.67	103.84	105.26	104.67	104.57	103.68	104.48	105.59	104.76	103.46	104.52	106.64	105.24	105.34	104.46	102.91	104.08	104.87	103.38	106.72	105.96	105.7	104.82	104.62	105.19	103.69	103.23	104.77	104.33	104.89	104.46	102.68
98.932	99.551	100.57	101.04	98.51	100.46	99.227	99.013	100.29	97.376	99.684	97.935	99.908	101.52	100.43	98.945	101.2	100.65	101	98.976	98.56	100.4	99.395	99.392	100.31	100.11	100.78	100.86	99.803	100.73	100.52	97.473	100.94	98.331	99.355	99.978	102.25	99.823	99.12	99.517	97.949	97.342	101.19	99.576	99.227	98.073	99.289	100.54	99.696	99.852
105.42	102.64	104.01	101.2	104.25	104.28	104.64	103.6	106.51	103.05	103.89	105.27	102.05	106.21	105.35	105.75	102.2	102.89	102.75	104.17	103.53	103.47	106.48	103.49	102.69	101.56	105.29	104.36	103.57	103.21	101.15	106.13	106.21	104.49	102.23	102.7	104.69	103.45	106.07	103.53	102.37	103.94	103.03	104.75	102.44	105.38	104.51	106.42	103.84	104.32
104.42	107.95	104.54	103.44	105.18	104.81	105.25	107.55	105.91	105.3	108.32	105.44	105.92	102.11	103.38	108.17	104.33	105.75	106.75	105.47	105.72	107.31	108.34	104.25	105.57	106.31	103.51	104.39	106.57	108.6	105.48	104.4	104.16	104.46	106.9	104.68	103.99	104.96	105.54	105.18	105.37	107.13	104.55	106.22	104.64	106.16	103.53	104.31	106.23	106.35
112.72	111.33	111.51	113.28	109.59	110.55	113.87	111.75	114.48	111.33	112.3	110.5	112.2	109.87	111.65	112.65	110.18	111.63	111.99	108.54	112.18	111.89	110.81	113.35	111.32	111.33	110.47	110.43	110.75	110.37	111.21	110.65	112.55	113.89	112.64	113.04	112.51	112.08	110.54	112.81	112.85	112.15	113.22	112.13	110.19	111.34	111.65	112.42	111.56	112.25
112.92	113.93	112.85	114.09	112.2	113.48	112.13	114.23	115.34	113.2	112.16	113.17	111.6	113.2	113.3	113.09	113.79	112.44	114.33	111.84	114.27	111.42	113.78	112.79	113.17	113.39	113.53	111.61	112.33	114.06	114.91	114.65	112.97	109.97	114.93	111.69	112.77	113.96	113.54	113.21	112.18	113.74	112.71	112.95	111.6	116.41	112.29	112.49	109.57	112.96
106.97	109.44	107.98	106.74	106.81	107.72	104.88	106.46	105.44	104.64	107.14	104.45	108.35	104.08	107.12	105.81	107.52	106.67	107.26	107.03	106.43	107.83	103.14	108.48	106.94	108.59	107.6	105.13	107.82	106.99	107.01	108.17	108.13	109.47	106.07	107.51	108.04	106.79	108.78	106.25	103.04	108.76	106.84	107.14	107.63	107.95	107.4	106.31	106.76	108.6
111.66	110.66	114.07	111.84	112.77	112.57	110.95	112.3	114.03	110.91	112.91	111.86	113.34	109.95	108.31	112.43	111.17	110.76	111.84	110.9	111.35	112.05	111.83	108.43	112.2	112.39	112.98	112.14	108.7	110.48	111.83	111.01	111.82	115.14	110.19	111.89	113.44	111.93	109.47	110.63	110.84	112.95	110.22	111.84	110.6	111.53	110.92	112.21	111.01	112.93
105.07	102.65	106.26	106.51	104.42	102.62	103.52	105.96	104.4	102.48	104.43	106.63	105.8	102.34	104.22	104.12	103.12	106.34	103.93	104	103.06	105.75	101.72	104.99	103.99	103.82	102.51	103.59	103.21	103.81	105.39	103.36	105.47	104.8	105.45	103.89	104.89	104.75	103.59	104.25	103.91	104.6	103.05	106.06	104.65	104.41	103.67	102.73	103.78	103.88
113.68	110.73	111.83	110.83	111.3	110.29	113.1	113.09	113.12	111.27	111.53	114.17	110.38	114.42	110.52	113.48	111.95	113.13	113.18	116.01	113.11	111.7	112.82	112.52	114.84	113.89	113.47	111.22	112.82	113.04	112.49	112.32	113.97	112.33	112.94	113.43	112.11	111.2	111.44	112.71	113.39	112.67	112.96	111.78	113.01	113.69	113.96	114.21	113.35	111.7
107.04	106.41	105.92	105.97	106.03	105.85	105.77	104.87	104.06	106.07	103.48	105.52	106.45	107.43	107.26	105.95	104.5	103.9	104.14	106.45	107.55	106.63	104.48	107.74	106.06	105.72	103.92	105.49	106.45	105.76	105.9	105.69	104.27	102.71	105.55	107.32	103.58	103.74	107.04	106.03	107.61	106.36	106.24	105.22	106.35	105.62	106.12	104.93	106.24	106.77
100.88	100.48	101.15	99.137	101.56	101.21	104.14	102.12	98.777	102.45	102.32	101.14	100.16	99.53	102.47	101.38	99.016	101.06	98.507	100.39	101.67	100.4	101.92	101.51	100.81	98.039	101.62	103.13	98.951	101.5	100.11	100.91	99.76	100.47	102.04	101.12	100.76	103.11	101.22	98.411	101.89	102.42	103.99	99.574	101.19	101.11	104.02	98.698	102.07	100.36
109.35	108.16	111.59	108.48	111.03	110.46	110.28	110.54	109.44	111.66	108.85	111.88	109.25	109.49	109.81	110.44	110.13	109.17	110.26	112.51	109.27	112.6	108.4	112.23	110.68	110.3	111.2	110.81	111.14	112.98	109.19	112.82	112.08	108.13	109.73	110.55	112.92	108.13	111.27	111.17	109.51	109.47	111.06	109.88	110.62	111.91	110.38	109.95	110.81	108.01
111.28	110.66	112.18	111.65	112.51	112.42	111.47	110.83	113.16	113.17	112.92	114.48	113.48	113.28	112.66	113.19	114.03	113.27	110.45	112.06	110.95	114.29	111.79	111.35	111.85	111.73	110.78	110.63	112.68	112.47	112.39	114.81	112.33	111.06	112.51	112.57	113.17	111.76	112.99	112.1	112.17	111.47	114.28	113.59	111.17	111.78	111.91	112.24	113.12	111.51
118.31	115.55	119.75	117.45	116.74	116.84	117.76	116.9	116.1	117.18	115.09	118.18	116.12	118.03	117.44	118.24	116.75	116.82	116.6	116.88	118.3	120	118.18	117.89	117.01	116.44	119.31	117.56	115.98	115.9	116.91	115.19	116.92	118.5	119.24	117.38	117.26	116.88	119.24	118.53	118.07	116.84	116.45	116	115.38	117.79	116.96	118.63	117.43	115.66
105.07	105.67	106.12	107.15	106.4	104.38	106.3	104.39	106.95	106.19	105.32	105.38	105.93	104.73	105.36	104.03	103.45	105.76	104.43	106.41	104.82	105.81	104.64	105.32	104.71	106.3	107.81	106.99	102.96	105.63	103.97	108.88	106.14	103.95	105.63	105.35	105.77	102.08	106.43	107.54	106.07	105.81	105.57	105.57	104.68	105.2	108.02	104.97	105.84	103.16
106.1	105.28	103.48	106.35	105.57	106.21	105.94	106.09	106.24	106.98	103.37	107.05	107.04	105.94	106.73	105.08	104.56	107.59	104.52	106.24	107.19	107.31	105.36	106.12	105.64	106.9	105.09	107.55	105.43	103.06	104.58	105.15	103.57	106.02	105.44	104.52	103.78	105.21	104.54	106	106.87	107.56	106.21	104.58	105.64	107.34	106.57	106.06	106.91	106.64
111.21	110.42	111.5	113.63	114.51	109.89	111.67	110.56	111.79	110.49	108.7	112.08	111.35	112.89	111.31	109.99	115.97	110.81	111.75	112.31	111.33	110.99	111.93	112.06	112.43	111.89	112.06	113.44	112.95	111.83	110.92	109.73	111.93	110.82	112.02	109.49	112.58	112.15	112.67	111.26	110.64	111.6	111.96	114.57	111.3	111.94	109.09	111.94	112.99	110.96
105.59	109.08	106.56	105.54	107.79	104.02	106.53	105.95	106.48	107.84	109.23	105.79	107.71	106.39	107.7	107.93	104.71	106.64	108.12	106.87	107.89	105.15	105.57	106.93	107.65	107.45	103.82	107.21	108.27	105.23	104.98	107.21	107.63	104.51	106.41	107.83	107.76	108.48	106.25	105.6	107.56	106.18	106.28	106.96	108.67	104.38	109.44	106.66	106.07	108.46
111.17	110.87	110.88	108.4	108.19	111.54	110.48	109.08	109.57	107.12	108.78	108.76	109.8	111.03	110.06	109.92	109.54	109.26	109.45	108.79	111.25	110.41	111.09	107.59	109.86	108.88	110.37	108.19	109	111.09	108.16	109.72	111.48	112.42	109.41	110.48	109.31	110.11	110.75	111.21	110.13	109.78	111.19	110.57	107.9	109.39	110.41	109.66	107.64	110.49
104.49	107.34	106.97	107.84	106.74	105.15	106.23	108.39	106.77	104.85	104.25	107.4	105.76	106.3	103.53	107.31	107.46	108.21	107.21	105.65	105.17	104.83	105.37	104.88	105.28	106.97	106.62	106.58	104.43	107.04	104.84	105.07	105.78	104.96	105.01	105.15	105.65	105.93	105.62	105.64	104.29	106.46	105.04	106.7	105.96	104.21	106.85	105.04	109.56	104.85
105.75	106.48	106.33	106.83	108.34	104.11	107.89	105.22	108.03	104.93	105.5	107.52	108.46	105.6	106.07	106.37	106.52	103.05	107.22	108.07	108.66	105.72	105.05	108.53	108.04	107.92	107.34	107.77	106.61	105.4	107.44	106.24	107.4	105.69	107.04	107.13	105.17	108.01	106.11	104.87	106.75	106.05	105	105.92	108.43	109.2	106.26	107.32	106.2	105.95
111.81	109.85	111.86	108.98	109.45	110.63	110.53	110.49	107.75	109.95	110.5	109.34	109.14	109.35	110.3	109.78	110.25	109.99	110.01	109.25	108.74	110.42	111.61	108.97	110.6	109.79	110.29	109.68	113.28	113.46	110.24	109.08	106.72	109.73	112.06	110.28	110.93	110.42	110.51	109.54	111	111.59	108.85	109.75	112.79	109.54	108.33	109.95	111.32	108.89
104.17	106.52	105.93	104.62	107.72	106.12	105.26	106.56	104.98	106.69	105.1	105.49	107.52	106.17	102.71	107.32	105.96	106.49	108.78	105.99	107.58	106.56	105.11	106.07	106.83	108.26	104.58	106.61	108.06	107.51	108.2	105.61	105.56	106.87	106.42	105.83	104.92	107.61	107	105.68	105.81	106.22	105.7	106.64	106.48	108.78	106.64	109.27	105.14	105.75
110.13	110.6	110.8	111.34	109.07	109.6	110.23	110.03	109.94	110.32	110.35	110.76	111.12	110	108.37	110.43	107.7	109.92	108.14	110.48	109.96	109.15	110.2	109.53	110.9	109.88	111.7	109.63	109.25	109.49	109.55	110.34	109.85	107.95	111.09	106.52	111.82	109.51	108.02	109.99	108.84	109.93	111.52	110.83	110.9	111.55	110.11	110.82	110.17	109.78
105.16	105.24	106.57	104.26	106.01	105.25	107.13	106.46	105.29	106.79	102.92	103.01	105.33	106.05	106.29	104.54	107.03	104.67	104.2	106.07	106.37	107.9	106.61	106.7	103.94	106.83	105.27	106.19	107.18	108.39	107.02	107.16	106.21	104.46	103.93	106.96	104.2	106.41	107.62	105.26	105.18	106.8	104.66	107.32	106.17	105.37	106.69	107.21	105.36	106.16
99.934	99.813	99.979	99.961	101	101.01	98.766	99.027	97.721	100.76	101.71	97.3	99.678	99.849	98.212	100.64	99.747	98.671	99.776	103.33	99.339	100.24	99.601	99.219	99.109	99.426	98.924	99.839	99.187	98.702	97.991	97.905	99.556	99.469	101.44	101.03	100.35	98.238	100.51	98.649	100.08	99.286	99.329	99.532	99.519	98.716	100.66	98.586	98.807	99.03
105.49	105.37	110.32	106.15	105.75	105.75	107.6	107.73	103.5	104.29	104.99	107.08	105.94	107.79	106.59	106.97	105.92	108.17	107.82	106.59	105.8	105.94	107	109.3	103.95	104.04	105.45	105.96	106.15	106.95	105.68	107.64	107.7	105.72	104.95	105.72	108.87	106.87	107.22	108.79	107.27	105.53	107.7	108.05	107.12	107.51	108.22	106.67	106.15	106.23
108.12	106.34	104.68	103.46	105.63	106.6	108.22	105.4	106.13	105.47	104.96	103.98	107.42	105.08	107.07	106.45	105.75	106.98	106.97	104.69	106.27	107.49	106.65	105.98	105.07	106.03	108.94	106.06	105	105.77	107.79	107.23	104.41	103.89	106.43	106.69	106.4	106.22	104.75	106.34	109.3	106.86	106	105.25	106.32	107.84	107.11	106.22	103.99	106.64
107.57	106.4	108.19	105.47	109.03	108.51	107.65	106.53	106.97	107.08	107.19	110.19	106.48	105.67	107.07	105.52	105.92	107.33	106.03	104.87	106.69	106.17	106.51	106.58	107.71	104.81	106.34	106.32	109.19	107.6	108.24	107.11	107.98	107.01	106.13	107.03	107.78	107.52	106.92	106.52	106.57	107.52	107.24	109.78	106.48	106.91	107.03	108.12	107.75	107.49
109.28	110.11	110.52	110.12	112.51	110.94	113.06	109.75	109.82	110.1	111.21	110.25	110.89	110.63	111.56	109.75	110.45	111.01	110.55	109.8	111.63	111.21	112.09	109.9	114.31	109.58	112.34	110.72	110.69	108.9	111.66	113.85	110.56	110.89	112.06	111.72	110.8	111.54	112.07	109.16	115.83	110.91	111.24	112.71	113.04	111.67	110.37	110.03	111.35	111.61
105.54	108.82	107.38	105.6	105.49	107.66	105.54	105.14	105.33	105.05	103.83	105.77	106.96	106.22	106.58	106.05	108.07	106.31	108.12	107.55	105.88	107.71	107.11	107.31	108.44	105.35	105.34	109.17	106.2	106.37	105.13	106.29	106.33	106.19	106.03	105.57	107.42	105.35	107.35	104.74	106.15	107.31	103.92	107.04	106.29	105.63	107.13	106.27	105.44	104.49
99.885	101.36	100.11	100.03	99.333	100.64	100.93	98.765	102.93	101.42	101.85	99.526	99.603	100.6	99.096	98.559	100.21	99.536	100.98	101.68	100.82	100.11	97.718	101.42	99.925	100.77	98.999	98.545	101.44	99.645	95.719	99.481	101.79	100.77	97.441	99.833	99.133	99.482	99.591	99.982	99.899	96.469	100.28	98.5	98.589	98.381	99.664	100.91	99.927	101
105.44	105.84	106.34	106.22	105.8	103.68	106.41	105.23	107.18	106.29	108.58	106.83	105.52	103.36	104.58	107.16	108.56	106.87	106.2	105.75	105.16	105.8	106.52	105.63	105.82	105.54	106.19	105.11	106.57	106.16	105.32	104.63	104.97	106.86	107.08	106.87	106.03	107.74	107.67	107.57	106.5	106.07	106.69	104.45	107.63	106.59	107.27	107.19	106.75	104.59
108.1	106.43	107.49	105.94	107.29	107.01	108.36	105.88	104.48	107.11	106.2	107.74	107.74	108.12	107.82	107.18	107.62	105.08	106.22	107.64	109.51	106.38	107.35	106.99	105.23	108	106.64	106.69	107.23	105.79	107.34	107.45	107.11	107.76	108.89	107.36	107.91	107.9	104.19	105.12	105.74	107.39	105.82	106.28	106.02	104.24	105.96	108.05	107.53	106.29
113.11	110.06	109.9	109.28	108.31	109.28	110.91	111.89	110.27	110.76	109.86	111.57	111.45	110.42	109.88	109.68	111.29	109.96	111.38	111.89	109.99	111.11	110.2	111.07	109.43	112.22	109.32	111.16	108.22	110.21	110.45	109.01	109.29	109.35	111.28	111.79	111.67	110.97	110.7	109.45	106.96	110.1	111.35	110.17	111.81	108.78	109.85	108.66	110.87	110.45
112.83	109.82	110.33	110.91	111.57	111.08	111.03	110.44	110.97	113.14	109.47	109.39	110.53	112.84	109.12	111.17	109.54	109.2	108.17	110.12	108.23	111	110.83	110.36	110.62	110.68	111.06	112.59	111.74	109.63	110.64	109.61	111.16	110.62	111.07	110.74	110.26	110.06	110.72	112	109.65	110.91	111.19	113.09	108.83	111.85	110.75	109.75	112.16	110.83
103.28	104.42	104.98	103.27	106.03	104.37	104.28	106.44	107.07	102.67	103.58	103.43	106.48	104.47	104.24	106.92	103.31	103.74	104.13	103.23	102.98	103.47	105.01	104.29	105.76	103.1	104.48	103.27	108.44	103.32	104.67	105.12	102.73	105.84	105.86	104.68	104.1	106.32	104.27	105.35	104.8	105.03	105.92	105.38	106.07	104.83	105.54	104.55	105.74	104.23
111.14	110.02	113.38	112.4	112.01	111.38	111.87	111.27	111.86	113.08	110.73	115.46	112.46	113.33	115.11	111.72	111.55	113	111.7	111.9	108.5	111.79	114.49	112.3	112.22	112.71	113.13	111.28	110.1	112.92	113.08	109.76	110.93	111.89	111.96	112.7	112.2	112.37	110.28	112.19	114.05	111.96	114.3	111.32	111.69	110.51	114.09	114.41	112.71	109.56
104.19	102.68	107.3	106.46	103.1	107.36	103.49	104.5	107.42	106.39	106.82	104.35	105.2	105.09	105.97	105.55	106.39	106.4	105.08	106.45	104.79	107.51	105.46	106.05	104.72	106.41	105.6	102.99	106.07	105.57	105.3	105.12	103.6	104.25	106.81	107.97	105.94	105.35	105.87	105.66	106.13	102.73	104.85	106.75	105.14	105.58	107.98	105.33	107.12	106.87
111.19	112.28	111.42	111.48	110.68	110.17	113.26	112.78	111.29	112.93	111.95	109.02	111.53	110.48	112.17	111.23	111.12	113.24	111.8	112.22	113.23	111.46	110.35	113.03	111.43	113.75	109.61	109.44	111.22	110.31	113.85	109.83	110.21	111.2	111.38	112.87	112.92	110.35	112.39	110.81	109.76	111.48	111.18	111.4	112.79	111.04	113.14	113.18	110.22	111.32
112.85	111.64	111.19	111.37	111.53	112.01	110.64	111.08	111.4	111.33	110.86	112.61	112.29	111.54	113.91	114.74	110.34	109.64	111.11	110.34	109.34	110.79	112.77	112.18	111.41	111.4	112.68	110.54	108.81	112.23	112.44	109.02	112.13	110.9	113.38	110.88	110.29	109.77	112.88	112.62	111.26	110.56	112.5	111.48	108.14	111.27	112.19	111.24	112.08	112.38
105.96	104.47	105	105.79	105	107.39	106.9	107.39	104.67	106.24	107.54	106.39	106.26	104.86	105.69	104.64	106.78	105.78	106.25	106.13	105.16	104.87	106.3	105.48	104.87	105.1	105.2	104.91	105.39	104.24	103.68	106.92	106.36	107.23	105.82	105.06	107.76	106.87	105.47	105.22	104.9	103.77	104.17	106.17	105.58	105.6	106.3	106.44	107.68	106.46
105.72	105.57	104.45	105.11	104.75	104.83	105.04	104.54	102.77	107.2	104.33	105.25	106.36	104.6	104.98	104.35	106.07	106.13	105.58	105.24	106.7	106.94	102.74	104.87	104.82	105.4	106.88	104.04	105.4	105.37	106.55	105.35	105.17	105.92	106.42	104.99	104.96	108.51	106.12	104.84	107.95	104.63	105.45	105.47	105.52	104.78	105.77	106.77	105.6	106.01
104.6	104.63	105.31	105.29	104.8	103.48	105.53	102.25	104.33	104.84	104.15	104.71	105.07	106.6	103.39	103.59	105.4	104.12	104.34	105.21	104.82	104.27	104.87	104.83	104.29	104.19	106.68	103.36	103.4	103.63	102.5	105.94	104.55	103.49	104.57	103.93	107.15	103.89	105.42	106.09	102.02	104.38	105.66	101.36	104.24	105.07	105.49	105.74	104.91	103.92
107.58	105.5	105.87	107.74	104.83	101.76	105.03	106.54	105.05	103.17	105.91	104.52	103.53	105.78	106.4	106.74	107.25	105.77	103.03	104.3	106.01	107.66	106.39	106.45	105.32	105.3	104.61	107.86	105.41	105.11	105.61	106.34	103.25	108.34	105.12	105.43	104.1	107.69	104.66	105.62	108.23	105.3	105.7	104.72	105.19	106.12	104.32	105.54	105.54	107.14
107.35	104.24	105.77	108.05	106.48	105.96	106.18	103.97	105.82	104.23	106.65	106.02	106.1	105.46	106.75	106.08	107.54	106.63	105.05	105.4	107.06	103.24	104.12	105.24	105.94	107.39	105.83	105.02	106.24	106.16	106.34	106.46	105.72	107.74	105.04	105.48	106.24	106.45	107.63	107.92	108.5	106.97	106.35	106.76	107.17	104.59	106	105.64	105.36	105.98
106.31	102.96	106.9	104.9	107.33	104.67	104.24	105.4	104.75	103.67	106.4	105.55	104.57	105.68	106.97	104.33	104.71	105.7	102.77	106.24	104.5	104.57	106.34	105.39	105.67	106.1	103.3	105.2	103.32	105.64	104.28	105.36	104.77	106.14	104.62	104.3	104.16	105.03	104.47	104.43	103.56	103.79	104.23	106.26	106.21	105.81	105.1	104.19	104.16	103.46
104.7	106.17	108.17	104.69	107.01	106.18	104.37	105.63	104.24	104.82	108.18	105.6	106.98	106.05	105.21	106.39	105.67	104.6	104.75	102.8	106.43	107.64	105.61	105.67	105.16	104.82	106.18	107	105.25	105.05	104.66	103.21	106.63	107.37	105.62	106.32	103.66	105.48	106.21	107.55	105.78	105.56	104.57	104.72	104.77	105.79	107.38	106.01	107.22	107.77
105.47	105.07	105.28	105.09	106.21	102.18	107.77	102.63	106.64	106.84	107.73	107.19	104.67	106.55	105.43	105.12	105.39	103.71	103.03	105.76	102.4	105.64	104.35	103.42	105.03	105.78	107.3	105.74	103.54	106.34	105.4	106.19	105.42	104.76	104.3	106.52	106.82	104.05	104.18	106.51	107.46	104.11	105.26	104.36	104.84	105.79	105.68	104.24	104.92	103.76
118.4	115.89	114.91	116	114.68	115.91	116.87	114.28	116.18	119.41	115.85	114.2	114.46	116.8	116.08	117.09	114.37	114.84	117.99	117.03	115.95	117.55	113.35	116.78	117.09	114.8	116.48	115.81	114.72	116.01	116.63	115.33	116.74	118.94	115.61	116.93	117.62	116.59	114.24	116.7	115.82	115.57	119.87	115.18	116.42	116.14	116.58	114.99	113.48	114.86
100.54	101.44	99.069	99.873	100.44	99.746	100.93	101.34	97.348	99.886	99.821	97.503	98.953	99.173	98.972	99.782	102.11	100.53	100.94	98.038	101.83	96.488	98.512	101.4	101.64	98.945	101.04	98.883	98.432	98.664	98.435	100.78	100.4	100.67	101.09	101.63	99.129	98.623	100.55	99.896	99.52	98.536	100.98	99.486	100.13	98.597	101.22	101.33	98.536	100.39
104.18	106.76	105.99	104.95	104.9	108.37	106.45	105.16	107.21	107.99	104.45	105.81	105.15	103.73	106.43	108	103.93	106.58	105.93	104.63	105.99	105.17	105.21	107.08	106.47	105.36	103.15	105.27	106.28	104.54	107.14	108.39	106.1	105.77	103.55	107.24	107.13	105.73	105.74	105.35	107.67	106.95	105.57	106.95	104.02	106.07	106.85	105.87	105.18	104.82
106.37	105.88	106.68	106.46	106.32	108.4	105.79	105.62	106.2	104.88	104.63	106.97	106.87	105.56	105.97	105.32	106.42	104.87	106.46	105.52	105.61	104.96	103.98	104.75	106.61	104.11	106.54	105.24	106.46	107.28	106.73	107.59	107.02	106	105.68	104.83	104.92	109.45	103.54	105.55	104.96	107.29	106.8	106.23	106.76	104.18	105.94	108.17	104.79	104.96
111.12	112.48	107.76	110.62	111.09	111.32	109.11	110.22	110.72	110.24	109.23	112.5	110.39	109.63	113.44	111.41	109.19	109.07	111.15	113.21	112.62	112.21	111.13	109.46	109.93	111.17	111.08	112.41	111.89	111.09	111.64	110.4	112.57	110.91	112.18	112.02	112.58	110.53	111.28	112.79	110.53	110.31	109.72	110.48	111.95	111.99	110.14	111.79	113.56	110.74
100.9	98.793	99.826	100.83	100.54	102.04	98.358	97.97	100.15	101.27	99.878	99.466	99.797	100.77	99.316	99.386	101.67	100.17	97.607	100.09	98.346	101.62	99.207	101.27	99.117	101.04	100.09	100.61	99.947	101.46	100.97	97.945	100.12	99.655	100.4	99.149	98.959	101.41	101.57	100.41	99.771	99.894	100.08	100.64	101.25	100.87	98.889	99.917	99.386	101.16
111.17	112.23	110.88	112.01	109.29	112.16	110.79	111.03	110.89	111.43	110.77	110.23	110.81	109.92	111.26	111.22	112.66	110.64	111.62	111.69	111.43	111.8	111.44	111.19	111.34	111.88	109.92	111.66	110.94	111.3	111.13	110.42	111.77	112.27	108.91	111.25	109.96	112.05	111.37	112.81	113.19	109.33	113.62	109.08	110.58	109.68	111.93	109.47	110.61	109.59
109.49	110.47	110.79	112.78	111.15	108.8	110.7	113.75	110.99	110.83	112.59	111.55	111.24	108.7	110.88	109.65	111.32	110.03	108.76	110.81	111.51	112.95	112.71	113.06	111.67	111.08	109.91	111.12	109.87	109.15	111.46	111.73	111.58	112.94	112.85	113	110.16	111.27	110.07	112.61	111.85	111.22	109.1	113.28	110.67	110.8	110.69	112.86	109.85	112.47
100.31	99.995	99.003	100.63	98.853	98.177	99.063	99.552	101.14	98.762	99.267	100.55	99.328	100.06	101.11	98.756	100.71	99.816	99.922	98.661	98.615	99.147	98.418	99.237	99.6	99.819	97.92	99.817	100.02	99.321	100.91	100.32	100.14	99.948	98.166	100.19	99.228	98.135	97.961	101.13	98.772	99.939	99.207	99.164	98.413	98.483	99.604	100.33	101.39	100.52
98.694	101.24	100.55	99.685	99.335	99.744	101.91	103.15	100.24	100.6	100.93	98.492	99.161	99.173	99.765	101.22	98.867	100.1	97.22	101.25	100	98.435	101.72	100.59	99.994	100.16	100.89	100.27	99.732	97.753	99.298	100.37	97.679	98.068	101.13	99.379	101.22	102.81	99.706	100.32	98.5	99.793	101.47	98.722	99.667	101	100.27	97.818	99.02	99.722
99.738	98.543	100.34	98.49	99.176	103.2	98.409	100.33	100.67	98.706	97.641	99.531	99.147	102.71	100.74	101.14	100.31	98.258	101.13	97.829	101.33	98.552	100.37	100.54	98.784	97.811	98.983	100.66	98.242	99.716	98.586	98.062	99.016	100.82	100.7	98.551	99.698	98.143	101.99	99.253	97.472	100.41	100.68	98.081	100.18	99.407	101.14	101.18	99.942	99.906
112.85	111.28	112.73	111.6	111.15	113.23	114.94	113.42	112.18	110.25	112.04	112.64	110.58	112.53	111.06	110.69	114.27	113.25	110.05	112.18	112.57	112.37	111.63	114.01	112.24	112.29	114.39	111.59	113.17	113.32	112.52	111.99	112.47	111.28	112.67	112.56	111.12	112.24	113.12	111.63	115.59	112.12	113.87	113.16	113.73	115.72	111.32	113.57	113.82	111.2
96.892	100.89	99.612	99.467	99.583	101.96	100.31	96.645	100.27	99.358	99.973	100.06	99.722	99.114	101.52	103.4	99.535	101.03	96.417	98.893	99.257	99.248	100.73	98.28	100.06	101.6	100.95	98.665	99.505	99.975	99.702	100.66	98.355	99.096	99.322	101.64	101.25	97.491	97.775	101.1	100.6	100.28	99.662	99.713	98.484	101.21	99.635	99.17	99.326	98.188
110.31	110.06	109.47	109.14	112.14	108.57	109.71	111.1	110.29	108.6	107.69	110.19	110.27	107.72	108.62	111.52	109.32	110.39	111.35	111.12	110.68	108.81	108.17	108.74	110.77	108.29	109.84	109.94	111.06	108.1	110.29	108.69	111.39	107.15	111.83	110.57	109.4	111.29	110.67	107.73	109.05	109.76	109.3	109	110.68	109.2	110.29	109.61	109.63	112.15
101.59	103.94	103.15	104.51	103.11	104.25	105.27	103.03	103.86	102.62	102.76	103.21	102.18	106.21	104.63	106.85	104.29	104.11	103.11	103.46	104.4	105.56	106.27	102.81	105.39	102.63	102.73	103.51	105.84	102.35	104.61	103.51	106.09	104.4	105.19	103.07	104.1	105.51	103.66	102.55	102.56	102.57	102.79	103.72	104.35	105.07	104.19	102.8	105.99	104.02
112.57	112.34	110	108.92	109.94	109.87	114.31	113.39	111.97	110.56	112.16	113.24	111.05	110.55	112.04	111.02	111.23	112.99	110.06	111.44	112.68	111.92	110.81	112.94	111.52	112.6	112.17	113.08	111.64	112.16	109.75	112.59	111.27	111.72	111.05	111.81	112.53	111.01	110.54	112.49	111.86	111.33	111.6	112.03	112.86	109.11	110.63	109.86	112.72	109.53
116.25	117.44	119.59	119.79	118.35	118.02	117.19	116.82	118.38	119.05	119.09	116.42	116.25	117.19	118.27	118.16	117.78	117.86	119.23	116.28	117.74	118.75	120.13	118.66	117.93	114.99	115.85	118.32	117.91	118.26	119.33	119.49	118.14	119.03	119.74	118.29	117.79	118.66	114.85	118.11	120.03	117.99	117.61	118.93	116.79	118.97	115.44	116.61	116.37	118.14
105.82	103.58	107.02	107.02	104.45	103.85	105.23	106.61	106.1	106.01	105.53	106.65	103.09	108.22	106.52	105.34	107	107.13	105.94	104.29	105.51	104.72	107.91	106.67	106.75	103.05	103.13	105.31	105.1	107.17	104.24	106.52	107.29	104.11	105.43	106.67	104.04	107.24	104.27	105.52	103.66	107.35	105.36	107.16	105.59	105.75	106.27	104.33	105.63	106.33
117.55	116.73	116.02	116.95	114.69	116.88	117.24	116.43	115.55	116.76	115.06	115.85	114	115.33	113.82	117.34	115.7	118.57	115.88	117.52	113.6	116.27	117.62	116.38	116.16	117.66	117.63	116.28	117.56	117.56	115.57	116.71	116.51	117.64	115.67	115.61	115.37	116.38	117.29	115.72	116.4	114.83	116.09	115.74	115.17	118.2	114.48	117.13	115.26	116.21
103.55	106.28	108.18	104.07	106.92	102.98	103	105.14	105.25	103.09	104.85	107.21	106.16	105.8	104.53	107.2	103.04	105.46	106.82	104.56	104.92	103.71	106.84	108.97	107.09	102.78	105.33	105.05	105.54	104.07	106.14	105.57	104.78	105.02	105.34	104.17	103.7	105.4	104.03	103.59	105.61	106.64	104.5	104.86	106.66	105.1	103.93	105.78	105.14	106.96
111.3	109.48	111.57	112.36	112.51	112.29	111.95	112.78	112.04	112.1	112.99	113.11	112.4	111.54	110.25	111.02	110.08	111.81	111.33	111.13	112.33	111.71	111.94	110.04	112.69	109.9	111.88	113.02	111.14	113.55	111.98	111.54	108.31	112.59	110.55	109.55	109.02	110.35	112.68	111.39	113.21	110.69	111.61	112.7	111.41	109.84	112.23	110.49	111.9	112.88
112.64	109.71	111.63	110.5	107.93	111.69	112.06	111.46	109.57	111.49	108.46	109.87	111.4	109.11	108.78	111.46	110.28	111.25	110.75	111.75	108.42	109.48	110.52	108.08	112.47	110.58	112.05	112.23	110.52	112.12	113.91	111	108.59	111.91	111.49	111.88	109.52	110.65	111.85	108.84	111.86	111.5	109.88	111.9	111.46	109.96	112.06	112.57	111.33	106.8
105.88	105.45	105.46	104.75	105.76	107.94	107.4	106.27	105.86	107.89	104.43	104.77	104.93	105.74	106.83	105.91	106.84	103.66	106.4	106.01	106.31	105.14	105.01	104.66	106.32	106.78	104.6	107.61	105.48	109.66	106.61	107.33	106.84	105.95	107.88	105.03	106.64	105.97	105.87	105.76	107.84	103.82	106.11	106.7	106.43	106.83	106.95	106.67	105.4	106.76
102.47	105.71	104.43	105.11	104.34	105.54	106.11	105.12	107.76	105.7	104.26	104.78	102.87	105.85	106.41	104.14	102.8	104.48	103.8	105.99	104.3	105.89	105.76	103.78	104.2	105.14	106.9	103.62	105.83	104.34	103.55	104.78	106.45	104.84	102.24	104.2	103.85	105.55	105.02	105.02	103.48	107.48	105.86	105.24	103.23	106.23	104.46	105.77	105.01	102.43
106.96	108.36	108.34	108.58	106.82	106.53	106.93	107.58	106.77	106.12	106.07	107.76	105.4	105.4	106.22	106.97	106.35	105.11	106.22	105.7	105.95	105.24	107.71	107.26	107.25	107.04	107.17	105.47	107.99	105.15	104.97	107.5	106.13	105.58	107.18	107.22	105.9	105.93	107.61	106.59	107.08	105	106.95	106.54	106.64	107.64	108.23	108.19	106.38	106.48
112.74	113.25	112.54	110.88	111	113.16	112.52	112.42	113.4	112.3	113.03	110.95	113.6	112.05	113.13	110.99	111.1	113.81	110.11	112.77	110.87	114.02	110.21	113.57	110.48	111.95	110.35	112.16	111	108.24	109.91	114.21	112.78	111.89	109.69	111.47	112.2	113.19	110.98	112.56	113.13	111.04	112	110.42	111.37	111.15	111.92	110.44	113.28	112.1
112.55	111.47	112.13	110.89	110.42	112.07	113.25	110.36	109.79	112.76	110.39	112.15	111.3	112.97	109.79	112.35	110.05	112.04	111.87	114.71	111.34	115.18	109.09	111.12	114.71	111.76	111.94	110.34	110.17	110.98	110.8	112.47	111.12	110.99	111.27	110.35	111.81	112.74	110.72	113.03	111.63	112.61	111.27	111.4	110.97	114.13	109.3	111.99	108.27	110.74
100.06	99.541	99.826	100.69	99.304	103.4	101.23	99.875	99.884	99.428	97.428	100.3	98.408	101.49	98.51	99.392	101.16	101.06	103.19	98.379	101.91	101.93	101.38	101.49	100.14	97.859	99.216	99.672	98.905	100.93	102.27	101.19	99.006	100.56	98.982	100.47	101.22	99.207	101	99.563	99.592	100.53	98.968	99.861	99.72	99.628	100.59	101.71	100.07	102.93
105.92	108.08	107.28	107.95	107.96	105.04	104.17	107.36	105.05	106.4	105.33	107.36	108.51	106.53	105.92	109.29	107.95	107.41	107.68	107.05	105.88	108.28	105.66	105.02	107.74	109.18	108.89	106.21	108.34	109.9	106.36	109.42	108.38	108.95	106.08	107.07	107.62	105.92	107.21	105.63	107.17	106.54	106.3	108.65	104.19	107.86	106.5	107.88	105.96	107.12
106.8	104.26	105.11	104.7	106.67	105.73	104.65	103.5	103.92	102.67	106.72	107.28	106.27	105.8	103.9	103.85	106.83	105.41	106.38	105.34	104.22	108.09	106.31	106.2	102.63	106.19	107.81	106.12	107.24	105.35	106.6	106.33	105.2	107.07	104.87	107.02	104.39	103.35	104.01	106.97	104.22	107.23	107.47	106.62	105.75	104.69	103.15	106.19	106.96	106.69
112.51	110.33	111.33	113.99	111.54	109.49	110.07	108.56	111.38	112	110.93	111.92	109.57	111.46	111.62	110.2	110.89	113.11	111.3	114.37	109.96	109.37	109.53	111.79	109.15	110.64	109.54	111.63	111.42	110.76	110	110.28	111.47	112.36	109.88	111.16	109.56	110.98	110.85	111.21	110.95	107.95	110.73	111.79	112.09	110.64	111.94	108.59	108.22	109.6
113.51	113.57	110.96	110.59	112.85	112.08	111.88	110.52	111.21	112.53	111.79	112.92	110.08	111.68	112.92	111.13	112.38	112.02	111.64	109.58	112.35	111.11	110.52	113.64	110.55	112.93	112.56	112.17	110.93	112.06	111.69	112.02	113.94	111.94	109.82	112.94	110.61	111.28	110.78	113.86	114.05	113.62	110.93	113.67	111.74	111.76	111.72	110.91	112.2	111.08
111.87	111	111.17	112	111.78	112.82	111.61	112.2	109.45	112.22	110.89	113.65	111.79	112.3	112.92	110.27	113.42	112.33	113.75	112.47	110.88	111.95	112.17	112.53	112.45	110.83	112.24	111.96	113.5	111.57	112.99	112.27	110.38	114.63	110.72	110.14	113.48	113.25	110.74	112.27	112.09	113.2	113.43	112.12	110.46	111.83	111.38	113.6	112.19	111.8
104.2	105.66	105.75	106.49	105.2	104.81	105.85	105.1	105.53	103.87	105.45	106.01	106.65	107.76	107.09	104.62	105.52	109.11	106.46	107.94	107.49	106.74	105.62	105.67	104.97	106.84	107.37	106	105.92	106.01	106.25	103.83	103.08	106.32	108.01	105.88	106.94	105.59	106.34	104.69	106.23	105.42	106.52	105.99	108.42	104.56	104.36	106.49	106.76	105.59
116.74	117.54	118.08	118.86	116.66	115.77	119.22	115.68	118.49	115.13	117.04	117.83	117.47	115.88	116.31	117.47	117.75	119.53	118.74	117.3	117.05	118.62	118.13	117.53	114.68	117.85	117.81	119.69	118.49	115.14	118.63	117.07	117.06	117.84	117.48	118.57	116.68	117.42	117	118.92	115.47	117.26	116.89	117.52	117.64	118.31	114.79	117.24	120.19	117.7
113.9	115.18	117.3	116.11	116.63	115.9	116.72	113.62	117	118.22	115.11	115.65	117.09	114.99	115.6	115.75	114.7	116.18	116.38	114.68	118.07	114.76	117.01	114.05	115.57	117.53	116.68	117.07	116.52	114.95	117.15	117.3	115.95	115.15	117.4	117.85	114.74	114.74	115.43	114.96	116.31	117.4	117.66	115.13	115.27	118.67	114.75	114.94	113.49	116.82
98.258	99.69	99.609	100.32	99.509	99.625	98.451	99.091	99.254	101.24	99.056	100.63	101.7	97.761	100.39	97.706	100.93	101.54	100.28	100.14	99.453	97.691	100.88	100.24	97.846	100.45	99.096	98.626	99.634	99.713	101.7	99.603	99.065	101.9	98.757	99.254	98.949	98.842	100.1	101.74	102.63	100.77	99.353	100.47	99.511	100.51	101.36	98.833	100.86	99.039
104.46	106.5	104.39	103.9	104.87	106.54	106.75	103.5	106.86	106.09	107.43	103.21	103.96	104.84	105.79	106.06	107.69	108.07	107.17	104.1	107.11	104.4	105.73	105.9	107.35	103.47	105.18	105.19	105.35	105.88	107.65	106.28	103.95	106.76	107.4	105.87	105.73	104.75	106.76	105.33	106.46	106.9	105.87	105.93	105.03	107.26	108.03	106.63	105.63	105.07
100.12	99.45	99.144	98.481	101.79	98.848	100.23	97.697	99.356	99.456	100.55	100.39	97.543	98.264	98.614	99.118	101	99.165	100.04	98.89	100.09	98.404	100.14	98.12	101.12	100.82	98.769	101.73	99.456	100.63	98.908	98.09	99.242	99.995	100.61	100.97	98.974	98.326	100.56	101.11	100.97	100.7	99.313	101.23	99.502	100.24	100.07	99.822	98.719	100.94
105.43	105.77	104.7	103.45	104.7	105.95	104.43	105.06	106.64	105.81	103.69	103.74	103.48	104.65	105.25	105.24	106.39	104.29	104.1	106.48	106.83	103.16	106.56	104.63	104.8	103.8	107.81	105.55	107.39	104.55	103.17	105.87	106.26	105.63	106.65	107.31	107.66	104.78	103.62	106.64	104.43	107.33	104.77	105.89	105.5	107.2	108.73	105.96	105.22	103.58
104.74	107.43	108.49	108.24	105.54	104.65	107.28	106.13	106.92	107	107.75	107.94	105.17	108.47	105.72	109.13	105.17	103.97	105.71	105.13	104.03	105.15	108.11	107.99	107.08	105.78	107.49	107.85	106.25	107.73	106.04	105.41	104.93	104.36	107.27	106.35	106.47	106.31	105.72	108.01	105.36	104.69	104.23	105.65	106.28	106.49	107.24	106.51	106.32	107.22
100.86	98.748	101.62	100.98	97.575	101.7	98.521	101.31	100.57	98.723	102.91	101.77	101.46	103.19	101.75	102.76	101.66	102.24	99.143	100.72	101.36	100.03	98.984	100.75	100.57	101.48	99.412	101.14	101.78	100.14	99.704	98.446	100.34	101.61	100.13	101.4	98.533	100.2	99.768	98.483	100.12	100.25	99.914	101.74	101.81	100.56	99.868	101.36	100	101.45
107.9	106.01	107.04	106.51	108.53	106.72	107.41	106.64	107.34	106.25	107.85	105.62	108.47	105.63	105.05	106.4	107.01	106.82	106.38	106.33	106.56	108.49	107.49	105.32	106.21	108.36	107.6	106.89	104.23	106.75	106.76	107.73	105.8	107.32	107.73	108.17	108.83	106.61	107.29	108.35	106.97	109.99	105.6	106.5	105.62	104.81	105.56	106.45	107.71	106.37
105.42	104.05	103.43	103.94	102.59	103.22	103.19	105.94	104.86	103.43	104.96	102.94	102.36	106.32	102.22	103.77	104.22	104.11	103.74	105.05	104.64	105.08	104.41	104.81	105.11	104.64	103.62	104.9	103.54	104.38	101.67	104.71	103.74	101.59	104.54	106.68	104.97	104.83	105.86	103.22	104.66	103.07	104.91	104.89	104.67	101.57	105.2	105.83	104.73	104.23
99.464	100.43	99.569	99.05	101.5	100.42	102.63	101.28	100.88	98.521	100.33	100.32	99.4	101.27	101.81	99.838	98.755	101.51	100.85	100.84	99.507	100.77	99.216	99.906	99.064	100.64	103.48	102.02	99.673	100.27	100.11	99.879	100.85	101.44	98.545	99.296	99.334	101.87	98.145	100.4	99.013	99.484	98.926	100.17	99.629	100.77	101.49	101.68	102.41	98.937
103.08	104.54	104.95	105.12	105.9	106.04	105.87	104.68	105.06	105.02	105.05	107.51	106.52	104.44	106.42	106.19	105.42	104.53	105.69	106.57	104.84	107.94	105.59	105.69	105.81	106.65	107.3	105.29	105.58	104.1	105.55	107.72	107.21	107.05	107.38	104.3	106.45	106.75	105.4	105.4	105.99	106.77	105.24	104.4	106.72	105.64	104.46	103.79	105.61	106.62
113.43	113.26	112.18	111.38	111.86	113.24	113.29	112.72	113.68	112.34	114.07	113.92	113.43	112.91	110.24	112.34	112.88	112.13	113.08	110.68	110.76	112.68	114.07	109.89	110.66	110.1	111.3	114.12	111.75	113.07	112.13	112.69	113.97	111.43	110.65	112.96	113.62	113.53	109.89	111.95	112.19	111.34	113.19	113.43	112.76	112.81	110.5	110.39	114.71	111.17
104.27	103.64	105.75	105.7	106.67	107.13	103.78	106.64	104.8	105.62	106.9	105.69	106.7	107.61	107.6	105.65	106.06	105.22	105.5	107.12	105.72	106.73	104.69	106.59	107.8	104.63	107.71	108.11	105.1	106.07	107.53	105.21	103.8	107.33	107.76	104.42	106.41	106.08	106.66	105.02	107.53	106.04	105.59	106.68	106.71	108.1	106.22	107.54	107.8	106.39
113.47	111.76	111.26	109.79	111.67	110.97	111.55	112.89	113.33	114.23	109.88	113.38	112.05	114.27	113.2	113.25	112.93	111.31	113.05	114.03	111.69	110.38	111.84	110.51	112.66	113.19	112.42	111.68	113.89	111.93	111.96	110.79	112.05	110.98	110.51	111.66	111.36	111.63	112.98	112.63	113.57	112.06	113.52	112.8	111.67	113.89	112.67	112.86	113.32	109.39
107.16	108.32	107.29	103.94	105.11	105.76	105.2	106.16	106.79	105.49	104.89	105.31	105.75	107.89	107.58	103.41	107.52	105.73	103.62	107.6	104.96	106.35	106.68	107.01	105.53	105.04	105.59	104.89	105.23	105.68	107.47	104.16	106.02	107.35	108.91	105.88	106.32	106.8	104.15	104.24	106.67	103.47	106.4	104.82	107.28	105.04	106.95	107.12	102.93	105.3
100.19	98.823	101.61	100.65	101.47	98.759	99.179	97.055	98.552	98.242	102.37	99.266	101.03	99.091	97.38	101.43	100.49	100.36	98.806	100.04	100.9	99.877	99.289	100.89	98.681	101.51	98.858	100.64	97.831	99.705	100.02	99.268	99.05	100.17	99.095	99.243	99.156	99.973	101	100.26	100.47	99.092	100.21	98.962	98.72	99.427	101.47	102.41	99.362	100.42
105.35	104	104.75	106.88	102.41	100.58	103.46	104.7	105.93	104.6	103.98	102.91	102.9	104.27	104.02	103.36	106.25	104.42	103.67	105.85	104.66	103.74	103.06	101.7	104.12	106.9	103.8	103.54	103.37	104.55	102.86	105.67	103.26	104.78	103.36	104.48	104.5	105.99	105.69	104.03	106.05	103.03	102.25	104.49	104.98	106.66	104.9	107.02	102.47	103.89
104.68	104.85	105.31	106.82	103.27	103.43	104.56	104.15	105.21	104.77	104.9	105.85	103.81	103.31	105.99	104.38	105.09	103.27	105.53	105.33	104.7	104.36	105.18	102.79	104.7	103.16	105.04	104.53	106.09	104.43	107.79	100.79	106.56	104.92	104.93	103.19	105.75	106.01	104.07	105.79	105.45	103.76	107.27	105.36	105.56	104.43	105.53	104.7	103.05	104.16
98.919	99.511	97.63	99.294	100.33	100.92	98.43	100.2	97.826	100.87	100.09	99.114	99.642	99.245	99.58	101.85	100.92	99.667	101.52	99.517	100.36	99.776	99.37	98.916	98.511	101.08	102.63	99.365	99.162	100.06	101.41	101.17	100.61	99.795	102.3	100.68	98.944	101.25	99.964	100.41	100.96	97.589	100.12	98.433	99.395	95.562	102.81	98.28	100.82	101.66
112.23	114.55	112.99	112.02	115.7	111.75	112.59	112.35	113.2	112.85	111.7	111.07	111.95	114	112.98	112.43	112.19	110.4	109.49	112.54	112.32	113.07	111.8	115.43	112.07	113.36	113.28	112.12	112.31	112.31	111.99	110.28	112.83	112.96	111.6	114.93	114.49	113.51	113.55	113.32	113.09	113.78	112.26	112.44	112.31	112.33	115.11	113.98	112.87	111.51
111.49	110.63	112.43	109.11	108.86	110.69	110.27	108.2	110.49	109.06	111.79	110.89	110.59	112.23	111.27	110.52	110.51	110.53	111.36	111.72	109.24	110.64	112.05	112.9	108.97	108.66	111.9	110.58	111.76	110.39	107.49	111.7	111.48	108.91	111.31	107.67	108.09	109.79	112.43	112.31	111.4	111.59	110.92	109.8	111.83	111.63	110.39	112.01	110.28	109.74
104.03	103.77	106.52	103.82	105.12	107.58	106.04	104.53	105.23	107.95	106.33	105.7	105.81	105.91	104.11	103.98	107.24	105.48	105.04	105.41	105.31	104.39	105.36	103.11	105.91	106.38	107.61	106.71	106.38	105.66	105.91	105.16	105.54	106.11	105.35	104.6	106.75	105.25	104.69	103.92	105.09	104.79	104.49	105.36	107.11	105.79	103.93	103.84	102.63	105.69
103.66	104.79	105.5	105.57	104.61	104.64	105.02	104.07	103.05	104.59	105.34	108.66	105.29	103.94	102.41	105.17	103.87	105.27	102.43	103.96	106.74	103.86	103.8	104.92	105.1	104.24	102.93	103.63	104.76	106.29	102.26	103.52	104.62	103.51	103.88	102.87	106.7	104.88	104.69	102.11	102.57	105.29	105.6	105.81	103.39	105.72	104.7	105.51	102.83	105.05
110.53	112.17	110.45	112.22	111.48	109.94	112.76	110.23	111.28	110.63	111.1	111.78	113.61	113.25	112.56	112	110.51	111.28	110.93	111.52	109.41	111.7	112.95	111.62	111.76	109.99	110.68	114.23	109.81	111.16	111.17	110.73	112.16	111.91	112.47	112.73	111.66	111.29	111.21	113.11	112.49	111.88	110.89	110.63	111.8	112.2	112.85	111.56	111.11	113.25
111.5	109.81	110.25	112.95	110.8	113.02	111.64	113.91	112.51	114.53	110	111.88	111.75	110.47	112.12	110.61	111.15	112.95	111.72	113.88	113.14	113.1	111.51	111.46	113.25	110.99	111.76	112.14	112.02	111.3	110.26	113.88	113.11	112.36	110.1	113.79	109.89	111.46	113.25	110.23	111.56	111.11	112.93	112.47	113.65	113.21	112.61	111.68	111.12	110.75
115.91	116.67	115.24	116.98	114.68	115.18	115.5	116.37	114.93	116.13	112.93	114.61	116.65	116.13	115.83	119.11	113.19	118.01	117.5	115.85	116.46	114.59	116.14	114.88	116.61	117.1	117.13	118.35	116.64	117.03	115.51	113.51	118.43	115.31	118.18	117.37	118.1	116.2	114.79	117.23	117.93	116.3	117.74	117.89	116.08	117.57	117.49	115.16	113.35	116.33
105.99	106.28	105	105.18	104.99	105.88	104.88	105.7	104.83	104.78	104.72	106.64	104.29	106.71	104.71	103.22	103.6	104.63	103.82	105.25	106.03	107.96	104.11	104.75	105.91	104.46	107.97	106.45	103.5	106.41	106.3	106.23	106.6	104.78	104.38	104.38	104.19	105.49	104.15	107.01	106.53	107.59	104.88	104.25	106.29	106.16	106.36	106.61	104.99	106.58
107.18	106.14	106.78	107.53	107.71	105.86	107.02	105.9	107.1	107.19	110.21	106.27	107.99	106.2	106.4	106.41	108.94	105.46	107.92	107.41	106.53	106.54	106.53	105.67	108.25	105.29	105.73	107.44	108.4	107.48	107.44	106.29	106.55	108.02	104.21	107.89	107.14	107.62	107.03	107.3	107.4	108.63	106.16	109.04	107.07	109.08	105.8	108.39	107.82	107.19
117.1	116.58	115.93	117.59	119.41	117.72	117.08	117.42	119.03	117.01	119.47	116.29	117.19	117.99	116.11	118.47	118.11	118.02	118.46	120.8	116.82	117.72	115.64	119.26	118.21	119.11	117.01	117.5	118.08	117.71	118.53	116.67	118.53	117.56	118.5	117.49	117.42	116.92	119.06	119.24	118.79	117.6	117.7	116.4	117.13	117.08	118.24	117.84	117.82	117.71
100.62	100.15	100.9	99.478	99.309	99.793	100.3	99.539	99.586	101.05	99.886	102.14	99.747	99.882	100.87	98.86	98.875	99.924	96.978	100.66	102.81	100.31	99.531	98.403	99.527	100.15	99.438	99.245	100.23	99.691	98.943	98.257	100.18	99.257	99.425	99.985	101.59	99.727	99.81	99.689	99.029	100.24	99.422	98.565	98.82	99.973	98.314	100.36	101.64	101.99
106.86	105.53	104.55	104.15	106.41	103.39	108.22	106.53	104.05	105.93	103.88	106.2	104.48	106.49	105.27	104.96	106.82	106.72	107.25	104.74	105.28	105.89	107.19	105.97	106.5	107.94	105.53	107.99	102.98	106.43	105.85	104.26	107.1	105.58	104.95	105.4	106.23	105.32	105.19	104.93	106.76	105.09	105.26	106.39	104.83	100.77	105.88	105.01	104.84	105.11
110.47	110.21	114.23	112.18	111.03	111.92	111.14	110.6	111.27	111.6	112.74	110.13	110.93	110.52	112.01	111.57	110.06	111.23	109.08	111.75	111.03	113.09	112.96	111.44	110.63	111.75	110.35	110.4	111.26	112.24	114.17	110.39	112.27	111.72	110.8	111.02	110.31	114.49	112.79	110.42	111.22	112.43	111.29	111.13	112.07	111.68	111.41	111.23	111.38	109.26
110.18	109.59	110.43	112.39	112.58	112.97	111.12	112.5	111.48	110.33	113.37	112.74	110.24	109.92	111.61	111.22	112.75	111.89	112.27	111.46	110.37	111.27	112.04	113.83	113.34	108.58	111.23	111.01	113.61	111.71	110.89	113.26	110.6	110.16	111.13	113.53	109.81	111.47	110.89	112.87	111.37	112.62	109.68	112.19	114.12	111.8	109.57	112.12	111.98	111.39
100.57	98.417	102.42	98.181	101.39	101.24	99.215	99.612	98.109	99.618	100.59	98.552	100.95	97.85	99.794	97.377	101.25	98.46	98.845	98.69	97.673	99.206	99.517	99.67	100.21	101.24	100.26	100.23	100.8	98.923	101.52	98.552	96.68	99.65	99.179	101.53	100.86	99.068	101.4	102.23	100.07	98.573	99.524	101.19	98.013	99.745	99.664	99.714	98.157	100.25
102.21	104.46	105.05	107.48	104.46	107.92	106.07	103.67	106.55	108.28	106.01	105.9	103.63	107.42	106.37	103.9	104.31	105.44	107.23	105.07	107.68	107.98	105.14	105.45	106.02	105.75	104.2	103.42	105.14	105.89	104.51	107.12	104.8	107.05	105.33	106.42	106.09	105.91	107.6	104.4	106.22	107.32	105.04	105.05	107.84	106.26	105.49	107.04	106.18	107.01
100.95	99.998	102.9	102.3	104.02	99.254	102.42	98.444	101.92	98.968	100.27	99.808	99.857	99.539	101.93	100.07	99.543	100.03	99.5	99.737	99.64	100.46	100.16	102.06	100.76	101.38	100.52	100.08	101.02	99.793	98.271	100.93	102.89	99.998	99.869	103.14	98.76	99.142	100.2	102.92	101.51	98.103	100.58	99.043	97.72	98.714	101.38	100.42	100.97	100.42
112.16	110.15	112.83	110.87	111.72	110.79	110.29	111.94	111.58	112.47	112.67	111.85	111.05	113.1	112.32	111.4	110.74	111.69	110.54	112.89	112.75	112.04	113.09	110.98	111.27	112.82	112	110.01	111.17	110.94	111.15	113.23	110.85	110.6	109.84	111.7	109.7	112.26	110.73	112.45	114.35	111.53	112.03	111.88	110.97	112.26	113.74	112.39	113.4	111.38
103.64	105.39	108.18	108.58	104.17	104.78	106.07	106.07	105.27	107.31	105.53	104.38	106	105.59	105.25	107.48	105.36	105.56	107.83	104.56	102.14	103.87	105.01	106.53	104.99	105.7	104.31	105.26	105.14	104.74	106.71	104.1	105.29	107.94	105.87	104.32	103.81	105.58	106.01	108.36	105.49	105.4	105.3	105.82	106.08	105.46	105.38	105.07	106.37	104.82
99.737	99.222	99.188	103.34	101.18	100.07	99.548	100.61	99.124	100.4	101.01	96.843	98.918	99.333	100.78	98.58	99.561	98.672	98.864	99.263	98.545	100.62	100.78	98.682	99.849	100.24	101.02	98.222	101.07	99.119	101.01	101.18	99.716	98.388	100.54	101.66	99.56	99.649	101.9	100.83	99.891	102.82	100.13	100.28	98.242	99.223	101.07	102.02	100.66	101.6
105.94	107.98	105.77	105.58	107.22	107.43	104.11	106.69	107.15	105.32	106.49	106.73	105.17	107.71	108.86	107.41	106.46	104.24	106.03	105.43	107.58	107.19	107.07	107.42	104.27	106.92	107.18	106.01	106.89	107.3	106.84	107.18	105.62	106.07	102.85	106.04	107.87	104.31	106.37	105.39	106.37	105.42	105.23	105.48	104.11	106.43	107.16	104.57	107.28	108.19
113.62	110.85	112.48	111.81	111.72	112.6	110.31	112.52	109.3	111.05	111.45	111.28	112.23	111.01	114.22	113.53	112.12	112.42	112.82	112.18	111.58	113.53	111.97	111.29	113.01	111.9	111.61	111.39	114.3	113.37	111.86	112.15	111.54	112.95	112.11	110.82	113.42	110.34	112.95	113.71	112.28	109.75	113.69	112.5	111.75	111.27	111.47	111.77	110.86	111.52
112.92	111.3	111.68	111.82	110.78	109.14	112.93	110.66	112.52	109.44	110.55	113.04	111.53	111.48	110.63	113.21	111.37	111	113.33	110.15	109.67	112.02	111.82	111.5	111.24	111.93	109.47	111.93	110.12	111.67	112.48	111.61	110.35	112.81	113.63	112	110.21	112.08	112.03	108.57	110.63	111.36	110.51	112.23	111.63	111.2	109.43	110.96	111.78	111.11
103.15	103.04	104.56	102.5	103.34	105.39	105.51	102.92	104.81	102.99	104.55	102.56	102.9	104.47	103.76	105.61	106.31	103.85	102.65	104.85	104.85	104.1	103.14	104.55	103.13	106.67	103.19	105.69	103.09	103.84	104.92	104.45	104	104.37	103.2	102.82	103.99	103.75	104.63	103.02	107.06	103.23	104.89	103.93	106.01	104.79	101.6	104.56	104.99	103.72
107.4	102.7	104.24	105.11	104.18	104.95	104.83	105.14	102.07	102.93	104.58	102.66	104.67	102.79	104.46	103.56	103.46	102.56	104.49	104.7	102.6	103.52	102.7	104.12	104.97	105.19	103.37	101.56	102.69	104.88	104.89	102.05	107.84	105.4	104.59	103.35	105.37	106.23	103.04	103.45	105.65	103.91	104.57	103.37	102.73	104.01	104.16	106.8	104.18	104.47
107.72	107.32	107.09	106.84	104.68	104.76	107.2	107.11	106.3	106.42	105.04	105.79	106.55	109.52	108.58	108.24	107.17	106.73	107.26	106.94	109.26	108.22	105.73	107.82	107.39	107.14	106.21	104.75	108.54	106.35	103.74	108.14	105.93	106.21	106.23	108.73	107.76	107.34	106.27	107.1	107.77	107.84	107.69	106.02	104.8	109.94	107.15	105.6	107.47	108.21
103.8	104.26	102.23	104.47	105.15	103.51	102.79	106.2	103.96	104.32	102.86	103	101.51	104.55	103.25	104.65	104.58	103.68	104.37	102.42	104.06	104.81	103.72	105.16	102.16	106.11	106.1	104.27	104.53	106.08	104.07	100.91	105.06	105.37	102.66	101.84	104.89	103.3	104.68	105.13	103.4	102.66	104.21	103.34	104.71	105.13	104.21	103.52	104.7	103.24
106.18	109.59	106.18	105.13	106.33	105.42	106.78	105.3	104.42	107.71	107.39	105.67	105.38	107.65	105.2	105.91	105.44	104.79	105.06	103.94	107.09	106.98	105.49	106.05	107.12	105.52	104.03	106.24	104.38	105.91	105.68	105.44	105.3	109.16	106.34	105.35	104.14	107.81	105.72	107.96	105.75	105.66	104.93	106.19	107.56	107.14	104.96	107.36	106.53	106.78
100.46	100.29	101.52	99.476	101.45	99.446	100.49	99.76	100.86	100.17	98.465	100.97	99.215	99.05	100.95	99.839	98.978	98.743	99.599	101.22	101.54	100.16	99.711	100.54	100.85	99.57	99.924	100.63	100.95	102.32	99.795	100.96	100.05	99.65	99.896	99.145	100.08	101.56	99.559	102.36	102.95	99.822	100.29	98.139	99.796	98.031	97.701	99.824	99.625	99.21
103.94	104.26	102.1	104.02	104.81	103.74	105.71	104.22	105.16	107.16	105.06	104.79	103.51	106.63	102.5	103.37	106.98	103.4	106.56	108.56	105.87	103.36	106.55	104.68	106.6	104.77	103.82	104.1	104.76	103.51	104.66	102.59	106.68	106.22	103.66	104.76	105.13	107.7	105.18	105.54	106.77	105.45	103.23	103.43	106.63	106.77	104.94	106.25	104.42	105.7
101.52	103.88	103.35	104.76	104.14	104.37	102.36	105.08	104.94	104.58	104.25	105.98	105.81	106.29	106.13	103.76	102.41	103.56	104	106.65	106.54	105.05	103.65	105.18	105.09	104.77	104.56	103.93	103.25	104.53	105.68	103.88	105.43	104.74	105.4	104.19	104.28	105.73	103.91	103.91	104.12	103.18	105.44	104.52	104.48	104.54	106.04	104.1	101.7	106.6
100.7	100.93	100.25	99.848	99.443	99.099	101.81	101.19	100.4	98.802	101.36	100.45	103.58	99.391	101.13	102.61	101.37	103.05	101.22	100.82	99.207	99.303	101.39	101.72	100.5	100.53	104.01	101.24	99.701	101.89	101.93	98.54	100.47	99.136	99.386	98.707	99.207	97.816	100.1	101.61	101.21	101.74	101.31	100.76	100.03	100.59	101.11	101.98	101.49	98.841
115.9	120.62	117.42	119.04	119.2	118.86	116.49	116.38	119.88	119.24	116.16	117.78	116.84	118.16	118.01	116.74	116.28	116.98	116.38	118.89	119.58	116.99	115.03	117.92	118.47	118.5	118.24	118.42	116.96	118.83	117.55	117.79	118.54	118.22	118.63	116.78	117.14	119.25	118.32	115.07	115.95	117.36	118.58	118.27	117.16	117.42	119.05	116.18	118.22	120.12
112.15	113.4	113.95	114.84	113.28	112.23	115.02	112.68	111.14	112.29	113.95	109.43	114.72	115.26	112.17	112.45	113.42	112.37	113.76	113.53	111.65	113.25	113.7	113.24	113.53	110.15	113.91	113.1	114.14	111.85	112.41	114.35	113.58	114.32	113.92	112.55	111.49	113.11	111.86	112.03	109.53	111.73	113.96	111.54	110.59	112.23	110.6	110.86	113.53	113.34
111.55	111.38	113.89	113.73	110.52	112.29	111.77	113.78	114.37	110.99	111.88	110.45	110.95	111.22	112.72	110.54	111.52	111.88	111.56	113.83	111.61	110.53	111.76	111.64	112.9	110.37	110.86	113.33	111.52	111.99	111.65	112.22	112.94	113.16	112.15	111.69	113	110.3	110.02	109.53	112.12	111.29	112.02	112.57	112.14	111.66	111.56	113.27	112.09	109.64
107.38	107.54	106.02	106.84	106.78	107.9	106.62	105.69	103.24	105.61	105.56	104.66	104.91	105.18	107.07	105.41	107.53	106.7	106.25	106.83	105.72	108.69	104.24	105.08	104.17	104.94	103.83	106.92	105.67	106.01	106.26	107.13	105.56	105.01	105.9	106.56	108.53	103.79	106.04	105.87	107.34	107.63	106.75	103.93	105.42	106.82	106.13	107.18	105.71	106.4
101.97	97.478	99.598	99.511	100.52	96.711	102.92	100.55	100.85	102.5	100.53	99.106	102.64	100.25	100.21	101.77	100.38	98.416	101.55	99.218	98.447	100.62	101.86	102.25	101.35	102.04	101.97	101.42	100.43	99.973	98.463	100.71	102.13	101.41	102.06	98.427	100.2	98.918	100.32	100.18	98.239	99.645	99.851	99.186	102.99	102.59	100.09	101.6	101.06	99.435
106.85	108.01	106.42	108.45	109.79	106.19	108.87	105.73	107.54	107.67	108.18	106.62	107.19	106.66	106.24	108.07	107.58	106.72	106.62	106.96	106.47	108.33	108.66	105.79	107.12	108.87	104.11	106.86	107	103.42	105.53	107.72	105.85	107.48	105.77	108.46	108.29	107.12	105.3	103.52	105.66	106.61	107.94	105.49	107.22	107.63	107.91	106.12	107.18	106.92
108.97	111.9	110.33	110.57	111.04	111.79	110.52	109.1	110.77	109.04	110.89	111.55	110.66	111.9	110.43	110.47	112.06	110.55	110.41	108.09	111.75	110.49	111.02	110.15	108.73	110.86	108.89	108.58	110.94	111.05	110.16	108.6	110.08	110.51	111.54	109.99	110.58	111.09	108.85	109	109.94	112	111.87	110.41	110.05	109.39	109.77	108.93	109.87	111.24
109.35	111.47	110.68	109.94	111.89	111.64	111.35	110.75	108.19	111.72	110.36	109.07	110.37	108.53	109.83	109.87	110.04	112.8	109.05	107.93	108.34	112.64	110.17	110.24	110.36	112.48	109.43	110.64	109.94	108.62	111.26	110.31	110.02	106.95	111.85	108.34	110.25	109	111.54	110.24	109.71	108.89	108.78	111.04	110.59	112.31	109.79	108.96	109.54	109.26
104.24	105.39	106.63	105.72	103.97	105.54	103.85	104.18	104.21	103.04	104.14	105.96	106.42	104.66	104.86	104.36	104.42	105.21	105.73	104.92	105.82	104.76	105.14	103.79	105.08	102.9	105.11	105.23	104.72	104.14	104.69	104.05	106.22	104.17	104.78	106.43	104.24	104.34	105.97	106.77	105.64	105.66	104.5	104.44	106.28	105.84	102.54	104.66	104.97	105.66
102.95	102.28	100.53	100.88	99.711	99.205	97.303	99.954	99.791	100.72	99.146	100.38	96.985	100.38	100.55	98.549	100.6	99.452	99.848	98.704	102.17	99.567	98.686	99.749	100.46	101.23	99.344	100.37	98.405	100.17	100.79	98.608	98.707	100.39	101.79	98.925	100.08	100.75	97.463	100.78	100.63	100.7	97.976	101.41	100.12	101.01	99.702	98.911	100.76	98.973
99.9	101.73	102.35	99.864	102.15	99.779	101.97	102.3	100.87	100.04	99.854	99.404	102.35	101.09	101.41	99.98	100.23	102.35	102.38	98.406	100.35	101.46	101.33	101.66	100.45	101.55	101.84	102.51	99.267	98.733	98.307	96.819	100.23	100.51	99.915	100.88	102.54	100.44	100.56	101.18	100.85	97.444	100.33	100.79	98.774	103.75	100.9	99.672	98.794	100.1
106.79	105.49	108.89	108.12	107.25	106.85	106.19	106.18	106.16	106.08	105.01	103.72	104.91	105.27	107.36	107.71	106.37	105.39	108.72	105.13	105.91	107.76	106.25	106.64	108.73	105.89	106.41	107.63	107.3	105.1	108.14	106.85	107.68	106.88	106.55	105.81	107.89	105.75	105.8	104.6	106.53	108.15	106.56	104.01	107.62	104.79	105.99	105.84	106.29	105.49
113.94	115.14	117.57	116.67	114.79	117.11	116.39	116.81	115.13	117.08	115.48	118.15	117.29	117.67	116.08	115.36	116.05	115.52	114.67	116.41	116.51	114.97	116.37	115.47	116.85	115.19	117.27	117.4	117.1	118.37	115.49	115.98	117.96	117.11	116.92	117.6	117.26	118.48	117.25	116.8	115.04	115.44	116.65	115.26	118.58	116.57	117.55	117.85	114.37	116.29
104.95	106.52	104.49	103.7	104.72	103.63	105.12	105.69	106.05	104.63	104.06	104.61	105.95	104.55	105.09	105.87	107.2	106.52	104.87	107.6	104.99	107.49	106.18	105.61	105.52	105.19	105.97	106.37	104.78	106.13	105.91	104.72	104.29	106.36	106.59	105.6	107.75	103.43	105.56	105.88	103.87	106.75	106.83	102.19	107.07	104.69	107.16	103.63	104.79	104.9
107.19	107.67	106.77	107.5	106.32	106.8	107.42	106.06	104.9	105.11	106.42	105.65	105.43	106.9	103.31	105.29	107.14	107.01	104.94	104.62	107.06	106.64	106.25	106.83	105.62	104.47	106.34	104.25	104.48	106.43	107.06	104.29	105.59	106.06	106.79	104.1	105.74	105.88	103.3	106.43	104.21	107	105.97	107.01	107.73	104.63	106.08	108.17	104.82	105.58
98.482	100.52	100.8	99.489	100.19	100.35	98.562	101.35	101.41	99.607	98.87	97.411	99.849	100.34	99.111	100.37	100.45	99.067	98.897	98.584	99.045	99.427	101.14	99.21	99.184	101.07	100.1	98.442	99.589	101.83	100.31	100.85	100.08	100.21	99.631	99.322	99.672	100.3	100.57	100.17	99.325	99.65	100.08	98.085	101.25	98.876	97.073	98.654	100.07	100.44
105.39	109.32	106.55	103.73	105.84	108.62	107.38	107.1	105.36	107	105.57	105.53	107.45	105.98	108.63	106.07	106.91	104.55	103.68	105.76	105.45	105.64	106.47	107.34	105.94	105.79	104.98	103.94	103.3	104.84	105.32	103.71	104.49	105.89	104.07	104.31	102.5	103.52	105.63	104.91	105.51	105.91	105.64	107.06	105	104.52	108.05	104.23	105.37	106.25
113.21	112.69	109.94	111.04	109.9	114.26	112.56	113.51	113.13	113.13	112.09	111.92	110.62	112.63	112.52	109.66	109.77	111.08	112.14	111.04	111.2	113.11	114.57	111.88	111.57	112.92	111.44	112.29	113.49	111.37	113.2	110.88	110.95	112.09	111.82	110.15	113.3	109.47	111.35	109.99	111.96	111.15	112.36	110.41	114.19	111.64	112.87	110.26	111.92	112.56
115.38	111.29	112.19	111.82	111.94	114.5	113.06	111.48	112.2	112.56	110.9	112	111.94	112.31	111.17	110.77	111.64	111.37	112.78	110.97	113.11	112.36	110.55	110.68	111.39	112.76	109.15	112.83	111.57	109.06	112.31	109.86	112.39	113.26	113.33	111.3	112.69	108.75	111.43	110.33	111.15	111.1	110.58	109.89	111.61	110.6	111.2	111.81	114	110.77
113.46	111.21	112.62	112.03	111.48	112.92	112.07	111.65	112.72	110.67	111.4	113.3	110.83	112.37	113.22	111.11	113.74	113.35	112.43	111.36	110.78	109.44	109.93	112.76	112.1	112.08	113.3	112.68	113.69	112.55	112.05	110.04	111.9	113.85	111.95	113.88	112.85	111.75	110.87	115.21	113.29	111.21	111.35	110.45	112.35	112.84	111.35	111.33	111.43	112.2
111.14	112.28	110.22	112.39	110.99	110.66	111.29	112.92	113.03	110.74	112.19	110.38	111.89	110.85	112.34	110.55	112.34	111.24	111.9	111.02	110.73	111.05	110.85	111.75	110.95	110.97	113.22	110.03	110.14	111.72	109.68	111.13	111.4	110.08	111.72	107.5	110.2	112.09	111.33	113.17	113.57	111.57	111.65	111.26	113.73	112.23	113.43	112.78	112.4	111.72
115.4	112.66	113.35	112.29	112.79	111.5	110.65	113.12	114	114.04	113.41	112.38	110.81	111.53	112.29	112.3	114.07	113.88	113.71	111.95	111.26	112.72	112.44	113.63	110.45	116.54	111.19	114.29	113.44	112.98	114.21	113.01	112.91	113.03	110.06	112.77	113.18	113.51	114.36	112.78	111.77	114.4	116.09	113.48	111.92	111.56	114.12	112.44	112.43	113.83
111.12	111.94	111.41	113.76	113.25	110.64	111.85	113.75	113.99	113.97	113.53	112.36	113.12	112.47	113.17	113.2	114.25	112.81	113.82	111.83	114.06	111.47	113.43	113.84	111.26	110.93	112.17	112.55	113.29	113.33	112.78	113.14	112.99	114.87	113.89	113.05	110.07	111.33	112.91	113.12	109.51	110.64	114.14	114.75	113.93	113.33	112.18	111.77	114.84	114.06
110.33	110.6	111.36	110.93	111.8	110.54	109.97	111.01	110.83	109.59	110.72	112.69	109.9	110.8	110.58	110.3	110.15	111.06	112.33	108.96	110.54	110.61	109.6	107.78	112.21	111.84	111.24	110.3	112.45	111.99	110.38	110.01	109.91	111.12	111.85	109.12	112.51	112.49	109.07	111.12	109.66	107.94	111.26	109	110.85	110.16	110.31	110.93	109.01	112.02
104.56	103.96	105.24	106.84	106.69	106.3	106.3	105.87	107.41	106.11	106.31	107.28	107.15	106.13	105.75	105.49	106.38	106.62	106.48	106.65	107.09	109.24	107.49	105.55	104.69	105.63	104.46	109.13	106.03	103.07	104.42	106.27	106.36	103.38	106.42	105.58	104.66	105.83	106.79	103.86	109.78	104.51	106.18	106.62	106.58	106	105.39	105.33	107.25	105.45
106.81	105.49	108.12	105.36	107.15	107.22	104.46	107.33	107.19	106.49	105.98	106.59	106.45	105.96	107.18	105.75	104.66	105.35	105.6	108.11	107.2	105.93	105.64	108.51	106.6	103.51	107.73	106.61	104.44	107.5	106.34	106.7	106.1	106.91	105.02	106.08	106.58	106.8	106.48	107.96	106.33	105.55	105.52	105.82	105.99	106.82	107.51	107.52	107.8	108.5
107.94	105.85	105.46	106.56	105.73	106.35	110.06	109.3	106.94	109.02	105.64	105.89	108.3	106.88	107.24	107.58	106.46	108.07	109.63	106.87	107.95	107.19	105.66	109.56	105.32	107.72	104.65	109.9	107.42	108.4	107.42	107.95	108.46	106.17	108.05	108.19	107.14	106.16	107.42	108.67	104.72	107.69	107.92	108.12	107.5	103.81	108.49	105.38	107.49	109.54
108.26	106.01	106.45	105.84	107.61	104.03	105.1	103.77	106.28	106.76	105.22	105.49	104.4	104.54	104.73	104.46	107.06	105.67	106.67	105.92	107.4	105.76	106.62	105.21	105.48	104.22	104.35	105.71	105.01	105.01	107.44	106.97	103.07	106.12	104.91	107.27	105.05	104.58	105.52	105.23	106.41	107.58	106.1	106.67	105.35	106.95	104.81	105.33	106.51	104.44
101.22	99.77	100.76	102.43	97.858	98.768	100.29	99.353	102.69	101.22	99.496	101.26	100.9	102.77	100.06	98.988	101.02	99.823	98.787	99.812	100.15	101.34	98.943	101.09	102.61	97.818	100.73	100.3	100.63	101.56	104.49	101.01	100.43	100.28	100.78	98.057	100.61	101.2	98.531	103.56	100.32	101.36	100.2	99.839	102.59	98.907	102.21	102.9	101.5	99.929
107.17	106.86	105.58	103.6	106.06	104.02	108.82	104.96	106.52	104.75	104.74	105.59	103.63	104.51	105.63	105.32	104.57	108.54	108.61	106.54	105.29	104.07	105.28	105.87	104.63	106.6	107.3	105.92	105.38	104.36	104.34	107.66	105.31	104.46	105.01	106.26	104.94	104.77	107.09	106.52	104.74	105.9	105.7	105.32	105.38	104.82	106.67	105.72	107.31	106.37
108.19	107.13	108.96	106.67	108.42	106.04	107.39	107.26	108.51	106.88	107.27	107.95	105.06	107.12	106.99	107.37	106.72	106.89	104.73	104.98	104.6	104.13	106.13	106.78	106.71	105.3	107.01	108.37	106.49	106.83	107.47	107.18	105.62	108.26	107.16	107.26	105.41	105.24	107.25	108.02	108.5	106.71	105.14	106.26	106.13	106.77	108.21	106.15	104.74	104.82
104.21	107.2	105.3	104.19	106.05	104.66	105.7	103.44	105.88	106	104.96	104.99	105.16	106.43	105.48	105.71	104.2	103.99	104.39	105.67	104.92	105.2	104.68	106.45	104.49	104.9	105.75	104.29	105.94	102.4	106.04	105.04	105.88	104.98	106.84	103.72	106.2	106.09	108.21	107.22	103.84	102.86	103.69	105.45	104.72	103.95	103.85	107	106.07	103.89
104.46	106.55	105.83	104.6	104.02	103.14	104.43	103.52	105.43	103.75	102	101.74	106.63	104.82	103.15	102.02	103.75	105.05	102.69	103.63	105.43	105.61	103.94	103.49	104.87	105.23	103.76	104.83	104.09	104.24	105.3	104.12	103.91	104.77	105.72	104.57	105.7	104.48	105.13	103.04	104.13	105.32	104.36	103.44	103.77	103.75	102.41	102.41	103.34	103.61
112.71	112.11	113.56	111.83	112.87	114.25	112.65	114.48	111.6	112.75	113.67	113.05	114.84	113.37	111.78	113.18	114.27	111.24	111.98	111.74	113.67	113.74	113.67	111.8	110.97	113.79	112.35	112.65	111.94	112.13	113.46	112	113.05	111.13	114.8	109.88	113.75	114.88	110.5	110.22	112.4	112.34	112.72	112.03	111.11	111.3	113.24	112.82	112.82	110.1
109.95	113.62	111.27	111.14	116.01	111	110.4	112.5	109.21	112.23	114.18	110.17	112.9	111.83	112.2	111.68	112.86	114.17	112.77	111.54	112.06	113.42	111.52	111.85	110.48	113.51	111.68	111.8	112.4	111.01	112.29	114	110.13	110.28	113.43	113.41	110.92	109.76	113.09	112.88	112.24	111.75	113.3	110.15	109.45	111.23	110.68	111.84	113.22	113.04
105.45	103.13	105.48	106.22	105.79	107.27	106.47	105.07	103.54	103.61	108.29	106.22	106.51	105.22	105.35	103.22	106.86	104.59	106.7	106.05	105.43	107.54	104.36	104.99	106.84	107.34	108.54	108.54	102.45	106.3	106.21	105.33	104.99	108.37	104.94	106.23	107	104.79	107.83	103.54	106.64	105.94	106.15	105.94	105.51	106.33	106.29	104.61	105.88	106.58
106.32	106.78	105.55	106.63	107.73	106.14	105.32	104.48	108.54	103.32	108.31	105.02	107.98	107.08	106.37	105.76	104.2	109.39	105.48	106.81	106.55	107.99	105.83	106.85	106.69	106.46	107.26	104.84	103.45	105.27	105.43	105.5	106.95	104.38	105.45	106.24	104.59	107.83	107.11	106.77	106.54	106.74	107.34	106.61	106.27	108.51	108.73	108.65	104.57	106.82
106.42	107.85	106.56	106.54	105.31	106.11	106.91	106.24	105.17	108.45	106.31	105.44	105.97	104.72	107.67	108	106.2	106.47	106.35	106.18	105.37	106.3	108.47	106.68	103.34	106.11	104.11	106.8	107.76	106.01	103.95	107.37	106.53	106.42	105.32	106.43	108.12	105.06	104.74	105.41	107.22	104.55	106.62	103.06	106.84	106.87	108.68	105.32	106.33	107.49
100.53	98.836	101.51	100.2	98.903	100.24	99.189	98.921	101.15	99.828	102.34	99.717	101.59	100.88	99.308	100.36	99.77	99.782	98.874	98.841	100.84	100.15	101.57	100.46	101.46	101.8	100.28	99.301	100.2	98.242	100.07	100.14	101.11	102	98.513	99.688	101.12	101.56	100.97	98.513	101.64	102.16	100.47	99.314	99.016	98.103	101.5	100.34	100.29	101.29
104.97	105.48	105.36	103.36	106.58	105.64	107.88	106.14	104.36	106.55	106.35	105.83	106.93	105.13	106.12	105.38	106.43	102.5	105.71	106.4	106.36	105.74	104.13	105.29	105.52	104.2	104.47	106.18	106.26	106.1	104.67	107.11	105.37	103.31	106.46	105.38	105.02	104.57	103.57	105	105.37	105.8	104.86	107.66	107.12	105.81	104.92	105.8	104.79	106.43
99.384	99.492	98.506	99.404	101.39	100.63	97.708	101.3	99.146	101.94	100.96	98.909	98.738	102.19	100.88	100.65	98.858	99.581	100.73	101.66	101.82	100.13	99.633	97.758	100.33	100.85	99.072	102.3	100.38	99.571	101.04	100.48	99.547	99.748	99.572	99.984	102.55	99.884	100.3	99.956	100.76	99.366	100.22	101.44	101.46	102.85	100.88	100.91	99.219	99.767
99.77	98.951	103.21	101.07	98.718	98.335	99.508	98.802	99.886	99.675	101.09	101.17	100.04	99.536	101.47	98.612	99.033	101.49	96.063	99.439	98.775	98.823	100.87	99.979	100.08	100.87	100.41	100.08	100.22	98.912	97.78	100.12	99.342	101.12	101.43	101.21	100.48	97.562	98.667	101.46	98.129	98.334	99.431	99.137	99.926	99.227	98.941	99.268	101.32	98.875
111.36	110.29	110.39	115.01	112.9	109.73	111.05	111.48	111.23	111.83	110.57	109.99	110.77	111.6	110.33	108.98	111.55	111.37	112.44	111.4	109.86	111.19	112.81	111.63	112.19	111.42	110.29	109.94	112	111.48	111.57	111.5	113.22	111.45	112.06	109.45	110.81	110.25	110.02	110.37	112.94	110.91	109.48	109.42	112.14	111.55	112.39	111.6	108.92	110.99
102.76	106.48	107.35	107.72	107.32	106.97	109.22	106.16	106.71	105.37	107.33	107.23	106.23	107.26	105.9	105.55	108.5	106.4	107.28	105.54	108.05	106.41	106.48	105.8	104.04	106.97	108.38	106.88	106.7	106.84	106.85	106.02	106.88	105.6	105.51	104.75	106.64	107.13	106.21	106.74	104.63	107.59	107.06	104.61	104.96	104.78	105.03	107.51	104.44	105.66
112.42	111.05	113.81	108.46	111.05	111.09	112.62	111.62	110.65	113.97	112.05	110.22	110.8	110.67	113.38	113.88	113.4	114.17	111.39	111.05	111.43	111.25	112.22	112.11	113.22	113.41	110.61	111.04	112.08	112.02	110.12	114.63	111.12	111.57	111.85	108.56	113.47	112.59	113.03	110.53	114.04	111.15	113.41	111.33	112.76	112.32	111.94	112.92	111.37	110.77
105.58	105.98	106.56	107.48	107.4	106.89	105.85	106.53	106.96	104.97	106.56	106.64	107.36	107.35	106.26	105.16	105.21	105.34	106.87	106.58	106.76	104.03	105.87	106.38	106.99	107.63	108.15	106.16	107.01	106.35	107.87	105.68	105.08	107.2	104.94	105.55	108.18	105.8	107.35	108.04	107.59	107.5	106.83	107.67	105.08	107.31	104.68	107.9	107.81	104.75
106.19	106.47	105.98	107.02	106.33	104.36	104.45	105.59	106.2	105.04	105.61	105.54	106.16	106.37	106.42	105.06	106.84	105.64	107.38	105.69	106.53	104.83	107.29	104.64	108.08	106.39	105.98	104.53	105.2	105.5	105.48	105.43	106.61	105.85	108.05	105.9	106.95	107.76	105.43	106.17	110.61	105.65	106.87	105.98	104.88	106.91	106.67	103.83	106.32	108.14
110.05	111.78	108.93	109.66	110.17	110.73	109.76	109.53	110.98	111.15	109.27	111.01	110.01	109.36	109.96	109.5	111.47	110.15	111.05	109.84	110.87	109.59	109.32	110.45	109.92	111.18	111.04	111.63	109.2	111.4	109.33	111.27	110.24	111.6	110.78	110.71	111.91	111.24	109.29	109.2	110.39	110.5	111.83	110.17	109.61	110.91	109.1	109.25	111.48	109.39
107.11	107.49	107.29	106.42	107.24	106.79	106.48	104.66	108.15	105.01	107.53	106.39	108.04	104.6	107.55	109.12	103.81	105.39	107.76	107.64	106.92	106.85	106.96	108.06	106.18	109.29	106.81	108.88	106.67	106.79	106.45	106.48	104.22	106.25	105.52	108.11	103.51	105.8	108.57	107.3	107.73	105.15	107.63	106.89	106.36	107.01	108.75	107.9	108.22	108.18
106.31	107.24	107.08	106.29	107.78	107.71	106.72	105.85	106.59	107.55	104.09	106.55	105.63	108.22	107.96	105.32	107.21	106.39	106.13	105.07	107.29	106.08	104.32	107.54	106.89	106.2	107.64	108.72	108.89	108.21	106.89	107.89	107.81	107.43	106.24	107.55	103.6	109.35	106.82	108.62	104.4	105.25	104.85	106.6	108.29	107.21	106.96	110.54	107.01	110.05
105.05	104.17	104.97	103.45	104.4	106.68	106.91	107.08	106.18	106.54	105.88	105.13	106.64	106.91	104.72	105.88	107.17	104.83	106.44	103.87	104.77	105.95	104.9	105.62	107.28	105.45	104.08	105.86	103.8	104.14	104.01	104.94	106.02	106.64	104.43	106.84	105.91	105.27	104.75	109.17	106.21	104.58	105.76	104.18	108.54	107.29	107.64	106.88	107.01	104.79
104.95	103.73	105.81	107.61	105.75	104.34	104.77	106.54	106.28	104.48	103.61	106.63	105.33	105.89	104.92	105.22	105.58	104.08	106.35	106.84	106.12	107.13	104.42	105.9	107.04	105.59	105.26	105.61	105.62	105.95	105.6	106.43	105.69	107.6	105.74	108.76	104.81	104.48	105.32	105.37	106.2	104.11	105.41	107.52	104.58	102.25	106.47	106.39	106.11	105.97
108	104.01	107.1	105.64	106.97	106.08	106.14	105.97	107.68	106.87	106.64	106.03	106.99	107.9	103.89	106.79	106.72	105.41	106.65	106.71	106.79	107.35	106.62	107.22	108.3	106.02	108.3	106.73	105.66	104.44	108.2	104.47	106.75	106.11	107.47	106.08	103.09	104.8	104.95	106.6	105.66	107.52	105.76	108.35	105.1	105.85	106.61	105.79	106.51	106.38
109.4	112.51	108.88	110.23	109.39	109.94	109.88	109.88	107.65	110.82	110.01	111.61	107.75	106.86	108.39	106.5	109.04	110.42	110.85	107.31	110.99	110.18	108.72	109.35	109.58	109.97	108.41	110.41	111.05	109.14	107.76	109.46	109.2	112.72	109.84	110.31	108.56	111.49	108.83	107.86	109.37	108.3	110.66	109.8	110.76	109.4	110.11	109.03	111.55	111.56
103.09	103.07	105.5	106.23	104.51	104.79	101.9	101.6	104.5	102.73	103.65	102.98	105.88	102.67	101.79	103.43	104.99	104.23	103.57	103.65	101.86	105.55	103.33	105.63	103.94	104.74	104.68	103.4	102.54	105.11	106.22	103.29	104.59	106.01	103.55	104.31	102.98	104.78	102.04	104.11	104.82	104.72	105.14	104.09	105.91	102.37	104.03	106.18	103.19	103.1
105.48	105.84	104.39	104.67	106.49	107.25	104.99	105.34	105.36	106.16	105.96	105.69	104.37	105.67	103.65	104.32	106.02	105.76	106.83	104.39	105.88	104.82	104.49	106.18	104.87	105.27	103.88	105.51	104.19	106.09	105.79	104.25	105.52	105.09	106.22	105.9	105.94	104.72	107.8	108.44	107.12	104.06	106.45	107.83	107.26	106.2	105.21	106.46	104.29	103.65
111.37	110.4	111.75	110.47	110.61	112.26	111.18	112.27	110.99	109.32	111.78	110.36	113.78	112.8	110.65	111.5	110.6	111.05	112.7	111.79	109.52	112.15	110.5	111.95	112.74	109.21	111.15	111.39	110.43	112.27	111.77	110.74	112.04	113.18	110.98	112.63	108.41	110.4	112.32	112.62	110.05	110.38	113.06	110.36	110.38	111.24	111.24	111.37	112.14	111.57
105.07	106.65	106.1	105.84	109.08	103.78	104.52	106.72	104.83	105.65	104.08	104.08	106.01	106.45	106	105.89	104.93	105.36	105.5	105.33	106.1	103.01	106.55	103.87	105.96	107.54	105.87	105.93	104.32	106.71	106.74	106.68	105.51	106.58	103.46	106.82	105.22	103.95	103.87	105.84	104.31	106.28	103.92	105.61	104.12	105.51	105.54	107.47	105.45	105.59
103.65	107.54	104.55	107.87	107.32	108.08	108.17	105.29	104.74	108.44	104.55	107.48	106.6	105.14	106.61	106.66	106.8	106.89	105.52	107.2	105.23	106.57	107.59	105.64	104.62	107.33	105.4	107.11	107.66	104.22	106.04	105.94	107.26	106.99	108.88	106.82	107.17	107.87	105.22	105.91	105.64	107.67	109.36	105.62	106.06	108.92	106.67	107.45	105.76	106.27
105.5	105.91	108.57	106.98	107.68	106.07	106.26	106.55	103.87	105.58	105.6	105.39	106.38	108.28	107.39	105.2	106.23	104.98	108.39	107.58	105.76	105.19	105.92	106.21	106.16	106.84	108.05	108.35	107.55	107.1	109.21	107.09	106.65	106.71	106.67	108.46	106.92	106.29	108.43	109.02	108.17	104.81	107.47	105.86	106.15	107.73	107.83	106.36	108.07	104.93
112.22	111.53	111.25	111.05	109.64	109.73	111.55	110.55	114.39	112.33	112.76	111.29	111.36	111.19	113.17	112.28	109.28	111.3	112.9	110.47	113.18	111.07	114.44	113.9	112.06	112.7	111.91	110.26	112.02	110.46	112.98	113.54	111.03	110.8	110.98	110.25	114.04	111.43	111.5	108.15	111.61	111.39	113.52	110.49	110.01	109.43	111.34	113.65	111.97	112.57
106.4	109.19	104.02	107.02	106.2	105.53	107.84	106.81	104.95	107.93	106.6	105.56	107.25	104.69	107.65	107.09	106.83	103.98	106.77	106.47	106.09	106.85	108.92	106.33	105.65	106.78	105.97	107.81	105.73	106.51	104.88	107.1	106.4	108.22	108.02	106.3	105.16	106.91	105.21	108.23	105.33	106.35	103.7	106.65	106.58	107.8	104.06	106.74	104.49	106.52
100.16	101.37	102.91	101.17	100.18	101.21	101.1	97.862	101.43	101.17	101.18	102.3	103.57	101.24	102.6	102.87	104.81	101.35	98.81	103.48	98.858	103.45	100.94	100.2	102.03	98.882	101.24	97.916	99.092	101.5	100.69	100.05	99.871	101.61	98.632	100.14	102.71	100.22	102.44	102.25	102.16	101.59	102.21	99.822	98.519	99.259	100.27	101.29	100.19	100.76
104.02	105.49	104.3	105.25	104.68	103.01	104.96	104.14	102.33	107.02	105.74	102.7	103.49	101.85	106.43	106.14	101.51	102.74	102.67	105.58	103.78	103.23	106	103.92	107.29	105.96	104.37	106.2	105.39	105.95	102.58	104.89	105.21	104.28	105.35	102.24	101.95	102.46	104.8	106.02	104.18	104.98	103.73	104.98	103.17	104.54	104.7	103.04	105.33	101.64
107.37	104.99	105.27	105.62	106.65	109.03	105.5	106.84	105.45	105.12	102.55	105.58	107.08	105.68	106.65	107.69	107.22	105.93	105.31	103.74	108.55	106.85	106.54	105.66	107.08	106.16	106.05	106.92	106.3	105.59	105.59	106.97	106.95	107.13	104.19	106.89	106.21	107.7	104.87	104.4	106.63	106.45	107.51	107.17	105.86	106.48	106.08	107.87	108.37	106.7
105.42	106.34	106.05	105.83	105.97	106.62	105.15	106.59	105.38	105.94	104.8	105.7	105.44	105.05	105.04	107.12	104.18	103.78	108.4	103.87	104.42	105.24	108.15	105.06	107.35	105.19	105.71	107.71	104.31	104.1	105.25	107.05	106.03	104.14	103.39	107.77	108.47	105.65	104.51	105.72	106.79	106.05	103.59	103.9	103.54	105.67	104.32	102.81	104.71	105.78
105.49	107.09	106.37	106.9	108.41	106.82	107.33	109.55	105.5	106.88	106.93	107.11	107.17	105.61	104.95	106.28	105.1	103.38	106.2	106	107.03	103.9	106.32	106.24	105.89	106.68	106.88	107.13	107.89	106.47	106.71	105.7	105.96	104.42	104.23	106.15	107.98	104.48	108.39	105.3	105.2	105.55	104.93	104.06	107.42	105.15	105.74	106.5	106.06	105.28
112.91	109.11	111.34	109.46	110.37	114.04	111.98	111.48	112.01	113.33	113.91	109.61	112.58	112.73	110.84	112.15	113.18	112.45	110.16	109.51	109.86	111.92	112.06	113.27	110.1	111.84	113.35	113.94	111.86	111.95	112.86	113.54	112.21	113.42	110.19	112.97	111.74	112.44	113.68	114.21	112.81	110.44	112.98	109.59	111.66	111.97	110.81	112.1	111.39	110.45
106.77	106.48	104.3	105.94	105.64	104.98	107.72	107.57	104.44	105.2	104.55	106.52	105.23	106.33	106.29	104.59	104.62	105.39	106.95	103.83	106.45	103.24	102.77	107.19	105.19	105.1	105.93	106.03	105.76	105.27	106.09	106.38	105.58	105.84	102.92	103.05	106.26	105.64	108.21	105.3	104.99	106.56	105.94	106.72	107.05	103.6	105.53	106.57	104.18	106.05
105.05	106.57	107.16	107.58	105.17	103.59	105.68	106.37	107.87	106.48	105.56	104.67	109.47	104.76	107.56	104.71	106.02	106.55	104.91	106.69	103.72	105.55	105.42	107.46	105.78	106.41	107.13	106.76	107.37	105.61	105.84	109.1	108.04	105.37	102.41	104.5	103.33	106.21	107.27	105.48	106.86	107.8	106.12	106.42	106.13	105.54	105.89	108.01	104.71	106.26
111.95	110.73	110.92	110.8	111.28	113.28	112.14	112.77	112.46	112.88	113.16	115.64	113.72	112.72	112.21	112.02	114.91	114.6	112.58	112.46	114.35	113.9	113.24	113.68	115.5	115.24	114.51	113.38	115.16	112.27	113.36	111.32	112.24	114.38	111.94	113.61	115.55	112.67	111.99	112.73	113.51	111.21	111.07	112.22	117.34	110.92	113.34	114.95	113.19	113.54
102.91	99.845	100.16	99.938	99.446	101.32	100.64	100.4	101.35	99.324	98.69	98.594	100.06	97.915	100.57	98.843	99.011	101.6	102.72	101.82	99.494	99.087	100	101.4	98.079	100.54	99.867	101.18	98.896	98.836	102.4	101.13	100.09	99.218	96.852	99.578	97.76	100.83	101.57	100.15	99.936	100.43	99.888	98.898	100.41	99.885	99.887	101.34	102.31	98.626
101.6	98.124	99.401	102.51	101.89	101.07	101.1	100.41	101.17	101.38	99.339	101.99	98.873	100.7	101.83	100.69	101.99	101.66	100.19	100.73	100.44	99.675	99.571	100.51	98.645	100.31	99.956	101.1	100.71	99.741	101.24	99.643	102.35	100.39	99.25	98.535	100.15	97.653	98.948	97.294	98.223	101.27	100.84	100.37	99.55	101.77	99.408	99.667	100.61	102.11
106.39	107.12	107.27	105.75	104.07	106.1	105.62	104.65	106.27	106.81	105.13	107.99	106.9	105.83	105.68	104.28	106.79	106.21	105.36	106.15	107.39	106.61	105.79	104.45	105	107.85	104.92	104.62	108.61	105.21	105.18	107.28	107.71	103.25	106.53	107.66	106.99	105.49	108.46	109.67	105.9	107.77	106.74	105.99	105.82	107.76	107.47	106	106.25	107.14
112.13	113.53	113.39	110.64	113.93	110	114.17	111.86	114.33	113.15	114.65	110.97	112.44	113.66	114.99	111.97	112.38	112.43	112.94	115.16	112.58	110.78	111.42	113.48	112.53	112.72	112.78	110.55	113.31	112.24	112.98	113.22	113.33	114.71	111.98	112.62	111.22	113.33	111.64	113.84	112.59	111.75	110.71	111.65	113.29	111.57	110.76	112.26	110.38	113.74
112.05	113.35	110.5	111.7	112.58	112.25	112.61	113.11	110.17	113.37	112.26	110.84	113.7	111.47	110.45	112.26	111.99	113.4	111.52	112.6	114.72	113.46	111.15	110.3	112.14	114.15	111.4	110.63	112.34	111.99	111.13	109.99	111.29	113.5	112.43	111.67	113.88	112.75	110.51	112.89	111.84	111.98	111.85	112.43	112.97	111.61	111.49	112.07	113.93	115.05
105.72	108.13	106.52	108.19	105.38	105.21	107.87	106.18	109.31	107.85	104.6	106.53	106.57	107.27	106.52	105.57	106.7	105.64	107.81	107.02	108.71	106.97	105.47	106.84	107.41	107.01	104.75	103.27	105.86	106.11	107.03	107.34	107.92	105.62	108.04	103.77	105.48	107.24	107.35	108.38	108.32	108.64	107.06	106.55	106.66	106.77	105.98	107.88	108.38	107.48
109.49	109.41	110.49	108.96	110.86	111.6	113.06	110.34	110.82	109.18	108.86	109.51	111.03	110.77	111.17	110.89	109.88	111.18	112.92	111.79	109.43	112.55	111.02	109.27	109.4	110.6	108.09	111.67	111.64	109.81	113.52	111.43	109.11	110.3	108.51	110.15	111.61	112.58	109.89	111.89	110.52	108.65	112.3	109.79	108	110.62	109.71	110.08	110.02	111.68
104.59	107.02	104.02	107.8	105.51	104.76	105.8	107.29	105.27	106.03	106.21	108.14	104.72	105.75	105.13	103.45	106.91	105.89	106.88	105.87	105.28	106.83	105.6	107.66	105.34	108.57	106.89	105.4	105.78	106.3	104.47	104.6	106.28	106.53	105.2	106.11	106.22	105.41	107.47	106.5	106.13	108.57	106.42	108.19	104.68	105.7	106.94	105.78	107.58	107.91
110.63	111.54	109.71	109.08	109.41	109.54	108.26	112.41	110.07	112.27	108.67	109.74	111.09	108	107.49	109.28	108.09	110.03	110.87	110.73	111.35	111.06	112.22	110.16	109.89	110.28	110.13	109.46	110.59	107.54	110.3	112.54	112.12	111.66	109.32	109.52	111.99	108.27	111.25	111.34	110.62	110.43	110.22	111.68	110.05	110.61	111.13	109.03	110.38	109.44
104.44	105.05	104.72	104.61	104.16	106.07	103.19	102.99	104.12	104.68	105.7	104.13	105.88	105.57	105.84	105.25	104.47	102.86	106.1	102.27	105.94	104.48	105.98	104.44	105.66	103.95	105.53	107.09	104.97	105.19	105.62	104.29	104.97	104.55	106.48	105.04	104.28	106.79	103.51	107.11	105.03	103.87	103.41	104.14	104.11	106.16	105.4	103.93	104.53	104.22
104.07	106.96	105.25	107.22	105.37	108.09	106.94	106.91	106.65	105.35	106.34	106.79	105.51	104.13	107.88	105.97	106.86	108.22	105	105.65	105.32	104.88	104.35	104.74	105.69	106.35	106.73	107.78	106.34	106.57	107.42	106.55	105.81	106.15	107.83	107.49	106.7	106.16	107.56	107.02	104.74	106.21	105.75	106.23	106.43	104.38	106.71	106.21	103.33	105.7
103.71	104.03	103.89	103.79	107.13	106.24	105.36	105.74	106.64	105.56	105.52	107.67	103.61	103.86	105.72	105.59	104.5	104.66	103.89	105.19	106.71	105.56	105.29	107.38	104.64	104.59	105.82	104.89	104.78	104.9	103.89	106.03	104.9	106.63	106.81	106.51	105.47	103.51	106.96	106.13	104.22	104.73	104.27	104.87	105.18	107.2	105.36	103.37	109.15	105.53
108.2	107.87	107.37	105.52	107.84	106.04	106.44	105.77	106.1	105.91	108.87	106.11	108.22	106.9	107.15	104.73	107.61	106.18	105.05	107.54	106.16	106.17	106.92	105.19	107.68	107.37	108.31	107.56	104.83	105.68	108.6	106.31	106.22	108.46	107.59	105.38	107.24	106.68	105.23	105.2	106.81	105.72	106.86	105.98	106.3	106.29	107.73	107.41	108.18	104.42
106.69	108.88	104.57	105.27	105.9	103.18	102.66	104.4	108.08	105.29	107.22	105.64	104.6	104.12	107.33	105.67	104.9	105.45	104.63	106.21	105.47	105.23	104.27	106.8	106.64	107.09	106.49	103.91	106.59	105.69	104.32	105.38	105.58	105.4	105.58	106.63	105.78	106.22	105.08	104.09	103.3	106.84	107.05	105.36	105.84	104.33	107.7	106.27	106.3	107.33
106.34	105.03	106.52	107.24	103.03	106.29	105.54	105.01	104.19	104.61	105.72	103.27	103.19	105.31	105.7	106.21	101.47	104.69	104.36	103.28	106.13	104.22	103.97	105.53	104.26	103.68	105.52	106.29	104.62	106.03	103.85	104.24	108.07	103.67	104.84	105.51	106.5	103.52	105.95	105.63	103.19	105.87	105.34	104.14	105.99	106.07	104.76	103.35	107.6	105.18
111.07	108.97	108.69	109.23	109.91	109.69	108.55	108.08	109.33	109.99	111.46	107.95	108.23	107.2	107.96	108.41	110.35	110.34	106.47	110.49	108.99	112.43	109.65	109.61	109.24	109.62	107.95	109.77	109.35	111.04	111.66	110.09	110.62	110.64	108.5	110.02	111.12	108.65	111.42	110.32	110.17	110.65	107.13	112.54	108.17	107.94	109.01	111.17	111.95	111.44
107.03	106.91	105.04	107.16	103.79	105.44	105.36	105.7	105.88	102	108.45	104.64	105.33	106.78	104.62	102.92	105.48	106.02	105.13	104.29	105.84	105.79	104.01	106.71	102.7	104.05	106.7	106.8	106.19	101.96	107.21	105.58	107.2	104.52	104.29	104.5	106.4	107.3	105.85	106.07	104.37	106.15	106.92	103.93	104.96	104.21	107.9	106.76	105.6	106.48
111.18	111.61	110.89	110.35	111.62	110.83	109.52	112.52	111.63	111.31	112.64	112.35	110.33	111.96	112.12	112.7	112.23	110.28	111.69	111.7	109.95	112.42	111.32	109.37	111.87	112.78	108.71	112.91	111.94	112.48	111.44	112.42	109.72	109.05	112.47	114.95	110.14	114.83	113.26	111.37	112.29	111.12	110.23	111.2	111.93	109.71	112.99	111.96	112.1	110.89
105.51	105.92	105.99	105.52	105.21	105.54	105.77	106.51	105.8	105.88	103.88	106.02	107.22	104.61	103.99	107.41	105.27	106.76	104.61	104.18	106.21	104.96	105.76	105.01	103.89	106.69	104.39	105.8	105.79	102.47	105.73	105.13	105.38	104.95	105.34	103.5	105.02	106.93	105.31	105.11	103.26	105.54	104.79	104.56	104.26	103.94	107.01	106.94	106.83	107.12
105.42	105.14	104.93	106.62	104	104.82	101.83	106.79	106.38	105.84	104.14	106.34	105.21	104.25	102.59	105.93	105.33	104.66	106.16	107.38	105.41	106.89	103.47	106.27	103.51	107.54	106.88	102.36	104	105.25	104.62	106.37	108.03	105.79	103.02	107.49	104.64	108.14	104.4	106.57	103.11	106.25	102.82	105.12	104.06	104.36	104.97	104.32	105.64	103.1
105.97	107.59	105.35	105.48	105.96	104.44	109.13	106.9	104.63	105.36	106.05	105.65	105.35	107.23	106.84	104.95	105.5	106.28	105.01	105.64	105.87	106.03	107.31	104.5	103.88	106.86	107.1	105.65	107.1	107.11	104.62	106.25	105.97	107.06	105.89	104.52	107.69	106.73	105.87	105.42	109.36	106.04	107.18	108.2	106.91	106.01	105.78	106.09	105.03	104.7
98.323	99.139	98.17	99.634	99.238	98.388	101.46	99.832	100.29	99.585	99.8	101.64	98.108	99.822	98.483	99.401	98.442	98.487	100.1	99.727	101.03	100.39	99.758	99.928	100.17	99.01	99.844	99.561	99.801	99.281	103.53	100.51	100.18	97.316	100.42	99.463	99.249	100.53	100.5	99.547	101.02	98.86	100.73	100.77	100.7	98.36	98.846	100.26	99.583	99.174
104.52	104.15	102.8	102.16	104.91	102.89	104.61	102.42	103.97	103.35	104.07	104.12	107.69	103.39	103.61	103.49	104.22	104.84	102.64	103.37	104.09	103.1	104.59	105.24	104.76	103.42	103.07	103.23	102.48	104.24	105.26	104.43	104.66	102.44	102.84	103.52	101.61	104.86	103.71	104.03	104.93	102.73	105.94	104.18	102.24	104.33	103.1	104.6	102.94	105.24
105	101.63	105.03	103.56	103.97	106.11	105.25	103.03	104.02	104.63	103	105.79	102.4	103.43	104.34	104.78	105.38	103.55	103.61	108.13	101.75	104.9	105.05	105.51	103.98	103.39	102.62	103.87	103.91	104.22	104.07	106.33	102.11	103.67	104.91	106.17	107.4	102.83	105.03	104.18	105.33	103.36	103.35	103.99	103.91	103.79	102.67	104.27	103.08	106.09
114.45	113.7	113.57	112.4	115.29	111.31	113.52	111.99	111.96	112.49	112.97	112.72	114.34	111.34	111.54	113.98	113.67	111.33	112.17	112.24	114.22	111.98	115.16	112.63	110.7	111	111.28	113.77	114.36	111.46	112.19	114.07	111.75	113.63	112.66	113.33	113.83	113.13	114.55	114.01	113.53	112.35	113.99	114.59	111.99	115.2	112.63	111.03	110.59	112.54
119.09	117.8	117.95	119.59	116.53	117.19	117.49	118.16	117.39	118.25	118.61	117.36	115.8	118.99	118.26	117.35	117.63	117.69	117.4	118.23	117.13	118.55	118.23	119.24	116.71	118.42	117.56	119.08	118.46	117.79	116.53	120.22	119.26	117.14	116.4	114.69	117.95	116.86	118.3	118.09	116.84	118.75	118.59	117.02	118.39	117.5	117.58	117.42	118.49	116.69
99.114	98.589	100.88	101.83	98.734	99.737	100.15	101.05	100.81	100.94	100.52	103.74	102.64	99.483	99.805	100.8	99.843	101.82	100.8	98.814	101.54	101.29	100.37	100.39	100.33	99.725	100.54	100.12	101.76	100.5	100.44	100.09	101.3	101.34	100.3	101.19	101.65	101.67	99.463	98.38	100.29	100.4	99.881	101.51	98.638	100.51	101.46	97.931	100.7	98.278
111.17	111.21	111.04	110.41	112.64	110.23	108.88	109.25	111.3	110.23	110.53	112.2	110.15	109.79	109.99	109.31	112.49	108.64	111.64	110.71	112.71	109.61	110.22	110.12	111.86	112.23	112.29	109.51	109.25	110.27	110.26	110.51	109.37	109.57	110.98	109.9	109.83	112.81	110.12	110.96	110.5	110.55	109.25	110.99	112.43	109.53	111.98	111.92	108.98	111.48
104.54	103.93	104.25	103.7	105	107.19	109.32	105.83	105.21	104.56	106.38	103.49	105.69	105	105.58	105.5	104.7	105.72	104.59	106.23	106.33	107.62	106.42	105.28	105.66	106.12	105.93	104.68	103.71	106.05	105.91	105.03	105.91	106.2	106.53	105.37	104.62	105.15	104.91	104.39	105.12	106.59	103.87	104.89	104.73	103.67	104.42	106.29	105.6	106.54
111.88	110.08	110.84	111.47	110.99	113.55	111.47	111.14	110.31	108.7	110.46	108.21	110.46	111.91	107.14	110.65	111.84	109.55	109.58	111.31	110.12	110.14	110.6	109.54	110.03	111.24	109.96	110.43	109.44	108.66	111.67	110.49	109.87	107.93	110.39	110.55	111.46	109.74	112.77	109.08	110.14	110.08	111.61	109.51	111.8	110.19	109.62	108.91	112.96	108.31
118.94	117.73	116.15	116.15	115.55	116.14	118.96	115.65	118.32	114.5	114.94	115.68	118.76	114.06	116.3	119.39	117.74	116.24	115.95	116.12	115.3	115.76	117.18	114.42	117.11	115.49	116.99	114.49	114.24	117.56	115.75	114.13	112.9	116.17	116.26	115.17	114.75	116.92	117.8	119.17	115.33	113.47	117.17	115.36	114.63	114.11	115.15	116.06	116.8	115.93
111.63	110.42	112.25	109.61	105.78	111.41	109.25	108.17	110.63	108.68	108.62	110.27	109.26	109.6	109.2	108.33	109.99	110.89	109.8	109.68	110.01	110.31	108.72	110.46	110.32	109.3	110.58	111.84	109.86	108.43	110.65	109.94	110.74	109.62	110.2	109.54	106.59	109.52	109.03	107.35	111.3	108.63	109.51	109.77	109.96	107.96	109.16	108.14	111.54	109.09
105.87	104.88	106.55	105.2	105.61	105.52	107.76	106.42	106.96	104.09	107.66	105.28	106.05	104.25	104.77	104.95	105.29	105.78	104.28	105.53	108.77	104.95	105.53	105.49	105.88	107.17	104.29	106.22	106.62	106.73	106.85	108.19	103.76	106.34	106.82	106.34	105.91	104.54	106.42	107.76	108.43	106.82	104.23	104.51	107.26	106.83	105.14	105.92	105.09	107.39
110.93	109.47	108.97	114.05	111.74	111.52	111.63	110.67	111.64	111.23	112.07	110.6	111.54	111.65	112.76	114.14	108.13	111.65	112.87	111.88	110.67	110.02	112.05	111.97	110.28	112.63	110.78	110.05	109.03	109.58	111.05	111.66	110.66	110.92	110.97	111.25	111.19	111.2	110.33	111.57	112.5	110.95	109.46	110.98	109.64	113.55	113.41	111.67	112.47	111.95
110.3	111.79	111.9	110.08	110.15	110.86	109.92	109.47	111.06	112.23	108.59	110.16	109.4	111.04	111	111.21	113.01	108.92	110.33	108.91	110.29	109.29	112.79	114.04	109.84	110.14	108.59	110.94	110.37	109.36	110.71	109.56	111.15	109.18	110.57	111.41	109.25	108.09	112.65	110.54	111.39	111.81	109.62	110.06	110.71	111.15	111.22	109.61	110.54	111.99
105.13	107.05	105.8	107.39	105.01	105.63	103.74	105.31	105.93	107.85	104.7	104.4	108.06	106.93	107.4	106.36	104.22	103.65	104.75	105.03	107.38	107.85	106.07	105.42	106.95	103.87	105.05	105.31	105.41	105.71	105.14	106.77	106.75	105.04	106.04	104.05	107.26	105.67	106.26	106.49	105.65	106.76	105.1	105.23	105.98	105.49	104.13	105.86	104.27	104.83
113.24	112.34	110.88	113.77	114.63	114.5	111.35	113.61	113.97	112.54	113.27	113.75	111.17	114.05	113.99	110.46	113.7	113.84	115.63	110.52	112.76	116.63	112.78	113.85	111.87	112.33	111.96	112.88	111.01	112.08	115.58	112.2	110.06	114.06	109.63	111.21	112.62	111.75	113.28	111.89	112.36	113.2	114.9	111.52	112.69	112.41	113.4	110.75	112.05	113.09
103.79	104.86	107.69	105.65	105.41	105.3	106.66	105.02	105.5	103.92	106.53	105.54	105.62	104.65	104.82	106.95	105.85	106.5	105.93	104.81	106.28	108.42	105.23	105.95	106.02	105.71	103.79	105.19	106.95	106.06	105.1	105.02	105.06	103.62	104.79	104.67	103.92	106.2	106.32	105.41	104.6	105.12	106.03	107.31	103.14	104.38	105.58	105.57	106.02	104.05
102.41	101.09	101.3	100.03	98.728	101.3	99.18	101.02	101.8	101.35	99.804	102.73	101.73	102.02	102.93	99.921	101.57	100.99	100.84	98.334	101.55	101.47	99.811	102.26	101.01	100.73	99.089	101.83	102.08	100.6	99.944	100.62	102.58	101.46	101.4	101.59	101.74	100.66	102.93	100.41	101.01	101.69	99.416	103.2	99.655	100.48	100.64	101.54	101.33	99.524
106.46	107.78	106.44	106.58	106.36	107.7	108.17	107.43	108.04	104.19	108.25	106.46	107.31	107.55	107.6	106.18	107.33	105.98	105.94	108.4	105.75	106.14	107.46	106.13	105.98	105.61	106.56	106.96	106.3	106.52	106.11	108.56	105.93	104.34	106.39	108.27	106.31	107.49	107.5	107.46	107.71	106.57	108.27	106.88	107.86	107.56	107.14	108.02	106.08	107.34
102.93	107.79	107.55	106.6	106.33	106.98	106.94	106.25	106.08	105.92	104.94	105.44	107.17	106	105.02	106.74	106.4	107.57	103.4	106.32	105.64	105.69	105.39	106.67	106.94	103.73	105.72	104.6	104.19	108.82	104.81	105.62	106.32	105.36	107.37	107.25	107.67	105.21	107.13	107.83	106.1	107.43	105.55	104.38	106.2	104.75	105.68	105.63	108.35	105.19
103.42	104.29	104.06	104.99	105.08	104.37	107.43	103.14	103.91	103.24	103.54	103.64	104.08	105.79	105.47	100.88	105.39	102.03	102.67	102.04	103.99	104.15	104.22	104.48	104.2	104.04	105.79	103.96	102.87	102.64	104.87	105.53	103.47	104.85	103.64	105.28	105.09	104.13	104.91	103.87	102.16	105.81	105.23	104.93	103.32	103.21	103.86	102.46	102.71	106.22
119.57	115.52	119.1	118.24	119.24	117.67	115.4	119.08	116.54	118.57	118.19	115.99	118.26	117.07	115	119.04	119.21	117.87	118.81	114.95	118.24	116.75	118.03	118.97	117.03	117.28	117.74	115.71	118.58	117.17	119.15	116.38	118	116.63	116.25	119.53	118.89	119.74	116.73	117.67	115.64	119.05	117.47	118.22	119.07	120.44	118.56	116.62	117.21	118.7
107.48	106.39	105.7	106.1	104.82	107.54	105.09	106.64	106.01	106.62	105.41	105.57	105.12	109.03	104.01	107.03	107.37	104.12	106.25	107.4	106.68	108.19	105.84	104.84	107.16	103.73	106.63	105.1	106.66	104.09	103.82	105.47	106.53	105.76	105.02	105.78	105.72	103.84	105.23	105.26	105.21	105.36	105.73	106.76	107.04	104.43	102.94	104.46	104.97	105.4
111.23	109.56	109.27	110.76	110.28	110.55	107.57	108.41	109.28	109.45	111.07	108.7	110.08	109.73	109.84	110.92	111.32	111.54	108.35	108.85	108.83	108.85	107.29	110.74	108.34	109.98	110.89	109.9	109.56	111.17	109.63	110.46	109.96	109.46	107.9	111.56	111.76	108.67	109.4	108.74	111.59	109.2	109.85	110.47	109.07	109.63	110.38	109.43	109.75	110.43
109.64	112.47	107.58	112.48	111.48	109.51	112.84	111.18	109.97	111.31	110.4	112.38	109.65	112.59	112.79	112.66	109.25	110.72	111.24	111.48	113.18	111.91	110.81	110.91	110.95	112.58	109.61	112.43	111.75	111.83	110.54	108.17	111.52	111.78	111.56	109.87	111.64	111.58	109.64	113.04	111.31	111.97	111.72	110.78	111.59	114.01	111.28	111.08	110.85	110.04
107.07	106.7	105.75	103.62	105.29	106.45	104.19	105.51	105.29	106.62	106.56	106.52	106.15	104.55	104.48	103.7	107.09	105.18	106.76	107.16	105.18	104.87	106.13	105.06	106.38	105.65	104.04	102.67	106.72	107.3	105.5	105.2	103.91	104.91	107.69	105.83	106.43	104.37	104.3	105.65	106.16	106.71	104.87	102.48	106.73	107.21	106.91	106.39	104.74	105.65
106.36	105.18	106.8	105.68	104.17	108.11	105.44	103.66	103.56	108.41	106.66	107.61	103.16	108	105.74	105.89	105.45	105.7	109.33	106.37	103.93	104.86	106.51	107	106.78	106.59	107.67	106.86	104.42	106.19	105.27	106.57	105.05	107.21	106.43	105.4	105.57	105.14	106.42	105.72	108.13	104.95	106.55	106.04	105.93	105.8	107.74	104.53	106.28	105.74
106.61	105.59	106.67	106.61	106.87	104.9	104.02	105.3	107.24	104.56	106.91	105.07	105.96	102.9	107.35	106.82	108.02	104.1	105.43	104.67	107.69	104.68	104.42	104.7	107.31	104.54	106.09	105.17	106.11	106.89	106.41	104.93	105.01	106.61	105.55	107.07	107.71	105.63	107.5	104.9	107.15	105.81	103.08	107.67	106.63	103.22	105.73	106.09	103.34	105.14
111.51	110.13	111.08	111.54	109.59	108.96	109.1	111.86	108.65	112.61	112.61	111.3	111.87	109.21	112.09	110.15	109.26	112.06	110.72	110.23	111.15	112.41	109.64	111.18	111.44	110.51	109.77	108.51	108.84	110.02	111.13	110.07	109.69	112.64	110.01	111.95	113.08	110.21	110.61	110.08	111.59	110.79	108.69	110.79	112.28	110.08	109.96	111.16	110.27	109.73
105.8	103.85	106.17	105.67	105.13	106.26	105.19	108.18	105.35	104.24	105.37	105.46	104.96	107.23	104.07	107.4	106.28	106.01	105.48	106.38	105	106.48	105.96	105.65	104.83	105.59	103.66	105.4	104.27	107.76	104.83	105.56	107.57	105.52	103.78	105.56	104.09	103.5	105.89	106.57	106.28	107.25	105.16	106.94	105.4	105.15	107.57	109.01	103.54	106
112.28	111.01	111.84	113.44	113.12	110.74	111.64	111.99	107.99	111.15	112.81	110.68	113.87	110.88	111.81	109.97	113.13	112.74	110.53	111.62	109.31	111.3	112.81	112.08	111.57	110.48	107.4	113.68	111.84	110.95	111.06	111.35	110.73	112.75	112.86	111.14	110.19	113.85	110.89	112.34	112.24	109.84	110.02	112.93	111.98	111.7	113.2	110.75	111.91	111.64
110.46	111.92	111.39	111.32	108.98	110.56	110.88	111.33	109.36	111.38	111.33	111.46	111.94	111.67	112.68	112.08	112.47	113.05	109.75	114.02	109.82	112.8	112.83	111.96	113.04	110.2	109.93	109.24	111.22	111.49	112.27	110.52	110.94	114.97	112.83	111.62	110.29	112.84	108.08	111.34	111.66	111.84	111.1	111.31	111.45	111.59	113.41	114.15	110.08	111.88
108.64	108.15	108.61	107.75	104.43	108.42	106.97	106.67	106.14	106.05	104.72	107.46	106.91	106.99	107.33	107.8	106.78	106.72	106.21	106.74	105.83	105.47	107.62	107.58	105.88	106.52	105.88	108.78	107.05	106.96	106.06	108.57	107.45	107.41	104.41	107.59	104.14	106.84	106.17	105.84	105.77	107.94	107.08	103.77	103.79	106.18	107.29	105	107.08	107.26
105.5	105.88	105.34	104.5	104.49	105.09	104.99	103.94	106.36	105.16	104.87	106.98	108.15	103.98	105.43	107.21	106.63	106.32	106.55	105.61	104.86	105.06	105.94	105.28	107.22	107.63	105.36	106.24	102.23	105.43	107.2	104.1	106.62	107.24	106.9	104.72	106.39	104.56	103.86	104.85	106.33	106.39	105.59	107.62	105.96	107.03	107.86	102.45	104.45	107.98
100.31	101.62	98.923	100.17	100.93	99.359	99.339	99.317	98.831	100.3	99.621	100.5	101.84	98.842	99.757	98.354	101.16	102.95	99.218	99.387	100.03	102.2	99.424	99.839	99.389	101.04	100.82	99.67	101.72	101.24	99.594	97.909	101.29	97.562	99.924	100.17	101.2	98.741	100.43	99.165	100.94	99.651	102.38	100.4	99.627	101.77	100.74	101.9	99.53	99.344
111.18	110.38	112.06	114.98	114.18	110.57	114.09	112.64	110.5	110.69	113.23	109.73	112.86	112.69	113.3	113.43	113.55	112.99	112.36	111.86	112.6	112.36	110.37	111.38	111.89	110.38	111.84	114.52	111.42	113.67	109.98	113.64	112.11	110.69	111.49	111.31	110.69	112.34	112.18	111.43	111.66	110.81	112.94	111.45	111.77	111.84	111.31	108.09	112.21	113.16
104.24	107.23	104.73	106.97	105.93	108.45	106.2	106.06	106.61	108.16	107.06	106.49	107.27	107.12	105.42	106.4	105.53	107.05	106.74	105.3	105.7	105.83	107.82	105.79	106.89	105.54	105.44	105.89	106.94	105.23	104.18	105.52	104.43	106.94	106.71	105.68	108.07	106.33	109.12	103.77	104.43	107	106.47	107.01	105.6	105.15	106.98	106.3	103.37	107.37
98.484	99.859	100.54	98.296	99.957	98.375	100.81	99.606	100.1	102.89	98.232	103.06	101.28	99.865	98.73	97.844	98.142	100.47	100.66	98.939	98.379	100.45	99.88	99.693	98.84	100.28	99.382	101.06	99.765	98.597	102.89	99.828	97.816	99.142	99.966	97.364	99.511	99.524	99.158	101.87	99.53	98.15	102.95	96.786	100.04	99.417	101.06	100.44	100.14	99.133
106.76	107.81	104.45	106.84	108.14	105.94	106.03	106.48	106.5	105.53	105.42	106.08	105.65	107.61	102.78	106.53	108.61	106.82	105.59	104.74	108.95	105.86	105.52	107.75	104.74	106.98	105.98	107.97	107.06	107.22	106.65	106.79	104.86	106.07	105.52	104.92	106.28	105.15	104.87	104.98	106.21	105.76	104.75	106.67	107.19	104.22	106.1	105.41	105.41	105.85
112.12	111.13	112.79	110.29	110.94	110.51	109.74	111.9	110.41	110.94	110.81	112.02	111.75	112.12	111.15	112.49	113	111.41	110.36	112.77	112.81	111.81	113.05	112.59	111.46	110.75	110.11	113.29	109.94	108.74	111.28	110.69	111.41	111.71	110.88	112.16	111.01	110.22	110.67	110.61	110.6	112.96	111.37	113.99	112.15	110.73	111.42	111.94	113.2	114.83
105.99	104.57	104.73	106.66	104.66	104.88	105	107.48	104.57	106.22	104.58	104.58	107.51	105.42	103.97	104.52	102.2	105.67	106.22	106.17	105.58	105.77	104.88	107.02	105.4	106.16	105.6	107.24	105.12	104.82	104.24	105.86	105.89	103.52	106.24	102.89	104.64	108.26	105.78	105.22	106.9	104.13	105.78	105.01	106.5	107.44	104.95	106.97	106.67	106.37
108.19	105.82	106.62	105.89	107.02	107.31	107.84	105.89	106.01	108.37	107.63	104.57	107.77	106.24	105.77	106.36	103.94	105.21	104.05	107.02	104.41	105.03	106.1	104.67	107.07	106.87	105.68	106.11	103.96	105.76	105.35	107.08	104.97	105.51	104.82	105.81	106.34	106.44	107.09	106.87	103.38	104.66	104.01	104.73	106.55	102.6	103.28	106.46	105.19	107.38
104.78	105.72	105.45	106.5	104.61	106.25	102.72	106.39	109.07	105.52	104.8	105.97	105.3	107.88	104.18	106.37	104.54	106.61	103.39	104.72	105.28	104.17	106.77	105.42	104.47	106.45	104.85	107.63	104.32	104.98	106.88	106.34	103.27	105.68	108.07	105.4	104.94	106.45	104.45	104.64	105.73	105.57	105.67	106.12	106.16	104.48	104.27	105.12	103.3	103.87
106.79	105.58	105.88	105.8	106.55	104.75	105.84	107.02	105.22	106.31	104.06	104.3	104.38	107.23	105.88	105.18	105.63	103.39	106.29	105.48	107.02	105.52	105.01	105.31	106.08	105.54	104.84	102.19	105.34	105.2	104.93	106.4	102.85	104.85	105.12	104.09	104.65	105.5	103.13	105.8	106.87	105.16	107.78	104.5	106.28	106.21	103.66	105.05	106.4	104.95
98.611	96.87	99.432	100.44	98.885	99.466	100.15	100.63	101.18	99.687	99.663	98.476	100.62	100.6	100.01	98.212	100.3	98.862	100.22	97.796	99.185	99.205	99.943	98.457	100.25	100.35	98.334	100.08	97.649	98.433	100.25	99.192	102.07	100.6	100.44	99.234	98.961	99.895	100.88	98.926	100.21	98.216	99.99	97.977	100.12	99.171	99.369	102.02	99.51	100.46
111.26	112.34	110.94	111.67	112.35	109.05	110.95	112.36	108.83	111.66	111.17	111.17	112.24	111.28	110.65	112.21	111.18	110.61	110.98	110.79	112.75	108.66	111.64	108.51	110.65	112.06	111.23	111.39	108.91	111.39	111.59	111.05	112.67	113.23	109.49	110.5	110.58	111.32	111.12	112.11	112.49	112.56	112.57	111.86	110.26	110.31	111.49	110.8	110.63	111.93
104.14	104.1	103.95	104.81	104.79	102.92	105.19	106.71	101.91	104	102.92	101.76	105.28	104.95	104.35	105.67	104.08	103.52	102.37	105.37	102.54	104.65	104.1	105.13	103.14	105.74	104.97	103.96	105.61	105.54	103.96	105.57	102.8	105.09	102.32	103.96	104.23	104.43	103.51	104.15	104.43	105.02	105.5	102.53	104.16	104.01	104.17	103.38	104.93	103.53
110.19	114.26	109.78	112	110.46	112.96	113.03	108.24	113.29	111.69	112.06	109.41	111.06	109.99	112.79	110.35	109.74	112.05	110.27	112.35	112.87	110.08	110.94	112.34	110.46	112.86	111.38	110.01	112.23	112.66	109.52	113.24	110.54	109.79	111.92	110.79	110.86	111.14	111.43	110.56	111.98	109.17	111.15	111.46	112.94	110.27	109.1	111	111.43	111.81
99.708	99.766	102.07	100.13	101.5	102.68	100.06	100.81	101.93	99.908	102.65	101.1	100.56	100.59	101.25	101.7	99.859	101.31	100.46	102.33	100.95	98.783	101.47	100.83	101.19	99.775	101.11	101.31	101.09	100.47	100.95	100.83	103.16	100.32	99.413	100.87	101.86	98.93	101.25	100.73	102.67	101.31	101.28	101.02	100.21	102.12	100.29	98.463	100.76	100.31
118.94	117.96	117.32	117.31	116.91	116.71	116.25	119.39	118.58	117.73	117.6	119.55	118.34	117	117.47	116.37	117.21	118.05	118.34	117.22	119.32	117.88	117.83	115.55	118.2	116.81	117.63	118.26	118.17	116.82	116.71	118.15	115.98	118.94	118.11	117.75	115.21	116.58	115.65	116.55	118.26	116.3	118.02	117.96	118.57	118.74	117.94	116.36	117.52	116.48
105.67	106.4	105.26	105.81	106.35	106.97	107.56	107.42	107.23	106.67	108.17	107.12	107.34	105.88	105.52	105.25	106.05	106.35	106.98	106	105.2	107.09	108.13	103.63	106.5	105.62	107.16	107.01	106.73	107.32	107.78	107.58	108.7	108.2	105.76	107.16	101.36	106.14	105.33	104.46	105.57	105.09	105.17	105.34	107.86	104.84	108.38	104.67	104.86	106.4
105.89	104.34	103.66	101.8	103.01	101.47	102.88	104.37	103.36	103.7	102.81	103.27	105.13	103.53	105.53	104.75	104.13	107.15	103.02	106.42	100.45	102.95	101.15	105.93	105.43	104.62	103.08	103.42	103.71	103.79	102.05	101.12	104.26	104.78	105.58	104.95	103.95	102.83	104.6	103.4	106.01	105.01	105.03	106.62	104.06	105.1	103.39	103.7	104.58	104.16
110.75	106.89	112.88	110.72	110.29	110	109.24	111.99	111.73	109.31	111.99	111.19	110.06	111.68	109.61	112.05	112.46	110.95	111.84	113.95	111.62	110.92	111.7	112.37	110.5	112.83	113.07	110.36	112.75	111.91	110.4	110.23	112.02	111.46	112.65	111.57	113.27	112.29	112.58	110.45	110.54	109.78	114.25	110.41	113.82	110.53	109.27	110.48	112.85	111.58
103.19	103.37	103.32	102.53	105.53	103.86	104.48	104.72	102.42	106.64	104.4	103.64	106.22	103.6	101.69	105.97	103.6	103.47	103.86	104.38	105.62	102.7	102.7	102.98	106.73	103.23	102.57	103.72	105.25	104.25	103.39	105.38	103.72	103.6	105.19	103.22	103.84	105.56	105.76	104.49	103.01	106.38	103.62	102.97	104.3	102.72	106.57	102.53	103.25	104.07
105.85	104.81	104.66	106.17	107.29	106.83	105.81	105.59	105.35	106.2	105.04	105.87	106.04	106.43	106.62	105.76	105	106.1	105.81	105.26	106.91	105.62	105.53	106.56	105.02	108.23	104.4	105.28	108.62	102.06	106.6	106.5	106.83	104.43	107	104.07	103.92	104.77	108.08	106.61	105.61	105.99	107.47	107.4	107.39	106.46	107.2	103.86	106.05	106.03
104.32	105.5	105.69	105.37	104.01	105.06	107	104.21	107.16	104.7	104.76	105.73	103.98	105.62	106.49	104.17	106.08	104.61	104.22	106.11	105.95	105.42	106.97	105.57	103.63	106.66	104.86	105	105	107.66	105.78	103.5	108.03	105.33	104.36	104.29	102.72	104.21	106.87	105.12	105.7	107.12	106.74	105.33	105.57	104.88	106.76	105.83	105.22	108.19
110.35	112.47	112.56	112.72	112.32	110.02	110.15	112.79	109.53	109.5	113.29	110.71	112.58	112.29	110.39	110.12	109.93	110.83	112.04	111.58	111.96	110.69	112.18	111.57	111.83	110.08	112.87	113.66	112.32	109.6	112.32	113.58	112.19	112.61	111.15	111.28	109.88	112.19	112.81	110.67	112.12	111.72	111.77	111.25	110.74	112.4	112.68	110.14	110.43	112.82
110.59	110.99	109.96	113.03	112.31	111.65	112.06	109.92	110.35	111.62	113.54	112.39	113.19	112.85	110.95	111.57	112.9	111.46	110.1	112.32	112.83	110.61	111.94	110.32	111.17	113.8	110.37	110.58	111.85	111.19	113.18	111.11	111.99	112.62	110.99	112.99	114.3	110.78	111.67	113.8	113.08	111.7	112.17	113.32	113.58	111.11	111.97	114.07	109.78	109.64
105.57	106.8	106.5	109.06	106.74	105.99	106.94	106.7	106.71	106.52	106.11	107.6	105.65	106.08	108.52	104.59	106.5	107.96	106.57	106.52	107.51	104.71	104.41	104.72	105.99	106.04	105.53	106.12	106.5	105.66	106.59	107.99	106.06	104.36	106.31	106.05	106.92	107.52	106.59	107.29	105.69	104.31	105.22	104.39	107.09	105.54	107.62	107.24	104.67	103.64
105.7	108.56	106.41	105.21	108.71	106.19	105.33	107.59	106.05	104.95	107.28	104.47	107.87	108.48	106.68	106.57	107.11	107.73	106.77	108.22	109.04	106.26	107.39	106.99	106.14	107.13	107.2	107.18	106.8	106.75	107.53	106.21	108.57	107.97	105.25	107.94	106.67	108.59	104.48	107.05	107.38	105.57	107.78	106.07	106.08	106.99	107.38	108.88	107.96	106.41
111.74	112.84	115.54	113.37	112.47	111.57	113.82	112.94	112.82	111.6	111.58	115.08	111.75	114.11	114.55	115.23	112.71	114.06	110.69	114.7	113.1	114.03	113.5	110.48	111.89	113.36	112.07	112.87	111.91	112.85	110.8	113.83	110.35	113.31	113.22	112.61	111.53	113.99	112.83	112.2	113.27	115.94	114.13	112.4	112.24	113.1	113.75	114.82	113.48	113.82
104.45	105.92	105.9	104.32	104.29	107.47	105.91	103.79	105.14	107.96	107.51	106.39	105.83	107.7	107.08	106.25	105.52	104.76	106.95	103.89	104.63	104.36	105.84	104.06	106.76	107.25	105.03	104.8	107.59	105.61	105.96	105.49	107.96	103.29	106.92	106.89	105.72	103.98	107.47	108.61	104.85	106.82	106.24	105.94	103.65	107.32	106.13	105.71	103.2	104.84
106.67	103.17	106.97	104.81	104.07	105.23	105.83	105.05	105.35	105.86	104.71	106.7	109.63	106.2	103.74	105.58	105.08	105.71	107.65	105.67	104.67	105.64	105.61	108.47	106.86	106.09	104.52	105.94	104.6	102.49	105.47	105.4	106.83	104.32	107.8	105.74	105.72	106.92	104.67	106.02	105.3	105.24	106.14	108.63	106.22	103.17	107.56	106.1	104.62	107.98
101.23	101.41	100.13	101.2	102.64	101.33	100.9	101.87	102.23	100.64	102.77	100.25	100.95	99.333	100.01	103.3	98.761	100.74	99.547	99.171	103.06	101.18	100.71	98.397	100.75	102.03	102.1	99.758	102.23	99.278	100.22	101.4	99.346	100.11	101.76	100.02	101.43	101.35	100.42	101.96	99.476	100.83	100.89	104.16	101.69	101.51	99.481	101.08	99.497	101.1
105.32	103.65	106.7	106.1	106.42	108.11	104.89	105.51	106.05	106.7	104.25	107.18	105.46	106.55	106.36	106.1	103.77	106.23	106.39	109.13	104.77	105.91	106.37	106.81	104.76	106.22	106.67	105.65	104.37	104.77	105.01	105.12	103.69	104.4	108.07	106.44	105.41	104.68	103.93	106.25	106.23	103.97	106.42	105.82	104.8	104.47	104.67	105.93	105.21	107.6
104.92	103.72	104.42	105.38	104.38	105.54	105	106.46	106.07	104.04	105.48	103.87	104.7	106.26	103.28	104.62	104.12	106.73	106.63	106.5	104.58	103.7	103.66	104.72	104.24	104.66	104.99	103.94	103.36	101.78	103.75	104.51	104.2	105.61	103.97	103.56	105.92	103.8	102.64	104.12	107.27	104.48	106.6	102.86	105.4	106.19	105.26	103.56	104.71	105.34
105.04	104.2	105.93	106.47	106.2	105.87	105.49	104.04	105.34	102.78	106.84	105.31	102.9	103.43	104.69	106.78	105.71	105.65	104.42	105.08	104.42	104.05	105.34	103.95	106.54	103.99	107.01	106.61	104.17	108.23	103.75	106.82	106.47	106.24	103.75	104.42	107.19	107.42	107.91	106.3	106.77	104.96	106.39	106.65	104.99	105.29	105.37	104.36	105.36	107.48
106.22	103.96	108.17	102.53	106.93	106.78	105.28	107.78	106.6	103.78	106.15	107.11	104.78	105.55	107.66	104.2	104.09	105.59	104.72	103.88	105.04	106.4	103.83	105.61	102.18	103.42	105.68	104.83	105.24	104.14	102.23	107.98	103.87	106.22	105.77	106.71	106.61	104.48	105.12	103.93	106.69	105.45	105.09	105.85	103.71	104	105.4	105.56	104.72	104.88
109.49	104.75	105.99	106.59	106.84	105.13	105.9	105.96	107.22	106.5	105.95	105.05	105.89	104.65	104.85	106.26	106.28	106.73	107.58	106.73	104.64	104.04	108.94	105.74	105.62	104.89	105.66	107.3	107.58	105.7	105.59	107.04	106.97	104.24	105.88	106.27	106.02	105.34	107.55	105.44	106.51	107	105.74	106.17	107.19	105.79	106.21	107.85	106.29	106.75
111.08	111.46	112.24	112.98	113.75	111.56	112.99	109.35	112.23	113.58	111.62	112.17	111.99	110.88	111.74	111.61	112.4	109.92	111.37	111.24	113.98	113.06	111.36	110.27	113.56	110.88	111.06	110.82	111.58	112.13	112.53	112.57	110.54	109.92	110.18	111.67	109.6	112.76	113.5	111.09	111.41	110.45	113.26	111.71	113.89	112.33	109.32	110.73	111.45	110.92
104.85	107.73	106.49	104.85	107.67	106.18	106.52	105.77	104.54	107.17	104.76	104.87	106.85	103.85	104.9	105.44	105.7	105.37	105.59	106.28	104.95	107.58	107.44	106.31	106.23	108.26	106.2	103.75	105.47	104.36	105.52	106.96	105.02	106.49	106.9	106.09	104.91	104.45	107.39	103.53	108.11	107.24	105.33	104.84	105.14	104.95	104.06	106.74	106.41	104.2
104.64	103.64	104.09	105.62	106.59	106.48	104.13	105.79	104.39	101.76	103.91	103.94	104.42	104.15	103.73	103.45	103.24	101.44	105.82	106.41	103.01	105.31	103.64	104.65	104.38	106.49	103.85	104.18	101.94	104.03	105.32	103.92	106.12	102.17	104.21	103.48	104.55	103.92	104.26	104.11	106.31	104.09	106.89	104.45	103.61	105.09	103.79	105.57	105.09	105.96
119.64	117.78	117.16	118.85	117.39	116.59	117.63	117.32	118.08	117.12	119.27	115.45	116.3	119.53	118.69	117.24	117.9	118.33	116.36	115.63	117.64	119.15	117.38	117.07	118.6	116.24	117.19	116.84	116.71	116.9	115.49	116.9	118.14	116.19	116.63	117.28	118.82	117.43	117.67	120.15	114.73	117.04	115.5	116.21	118.08	115.92	117.46	117.83	116.6	117.46
106.84	105.87	104.61	105.76	106	105.53	107.19	106.76	105.03	106.19	105.15	106.86	106.62	106.14	106.13	106.99	106.8	105.16	103.73	104.93	107.27	106.45	107.38	104.93	105.68	104.34	105.9	106.41	106.04	104.74	107.01	104.35	106.04	104.9	105.81	106.26	108.09	105.28	104.7	107.39	106.1	107.19	105.54	104.01	107.62	105.29	106.49	105.65	106.7	105.99
104.46	108.04	104.17	106.65	104.2	105.76	105.28	108.74	102.21	105.62	106.58	104.86	107.86	107.53	108.35	105.16	106.06	106.63	106.23	105.08	104.97	104.38	105.54	104.98	109.79	103.91	106.52	105.98	105.28	105.25	105.73	105.84	107.16	106.19	106.05	105.49	107.55	103.93	107.7	104.61	104.86	103.99	105.56	106.25	106.39	107	105.66	106.26	105.58	104.9
104.65	104.62	105.59	104.43	105.61	105.49	106.16	105.52	106.65	103.95	106.78	105.21	103.44	104.57	103.85	103.05	103.47	106	107.4	103.51	106.48	104.44	104.48	105.59	105.51	106.07	104.04	105.21	107.08	105.79	104.78	105.37	104.95	103.94	104.28	104.82	107.42	105.91	105.02	105.7	106.2	104.39	103.71	104.23	103.74	105.5	104.39	105.81	104.76	106.32
105.78	105.15	104.54	105.56	108.2	104.81	105.75	106.99	104.36	104.77	105.93	106.39	105.05	106.4	104.95	106.76	107.21	106.72	106.96	105.91	105.27	107.18	106.06	105.24	105.76	108.4	104.93	105.06	105.99	107.52	106.29	104.4	105.02	105.47	103.74	106.51	106.28	104.67	107.77	105.12	106.07	107.14	105.3	108.33	104.15	102.31	107.63	108.12	107.32	105.98
99.485	100.6	100.15	99.023	96.943	100.9	99.934	100.09	102.28	99.405	98.861	98.282	97.067	100.83	97.63	98.043	99.308	100.54	100.38	99.725	98.898	100.17	98.972	98.067	97.729	100.17	97.946	99.558	98.597	99.429	101.52	99.991	101.29	99.897	99.035	98.077	100.14	98.703	100.8	99.071	98.748	99.74	99.163	99.606	99.846	100.28	99.047	99.94	99.372	102.6
103.67	104.23	105.88	105.46	105.75	106.7	104.55	108.67	105.23	105.82	105.03	104.08	103.99	106.02	107.19	105.54	106.2	106.71	105.83	105.2	107.8	107.15	105.89	106.67	106.53	104.74	107.21	105.72	105.86	106.29	105.85	105.46	103.5	105.78	105.83	106.69	106.15	107.15	105.4	106.81	105.88	107.87	104.92	105.53	103.84	104.74	105.83	103.96	106.4	103.03
105.35	105.47	104.44	106.57	104.74	102.21	104.18	104.24	104.7	103.8	104.21	104.2	104.67	104.62	103.91	105.58	104.96	103.31	103.27	103.76	103.86	103.94	103.12	103.76	106.02	104.82	104.03	104.3	103.34	103.34	103.54	103.14	106.26	101.7	103.18	104.69	105.03	101.4	102.97	106.04	102.03	104.53	103.92	104.66	104.56	105.2	102.77	106.85	103.88	104.89
106.12	106.24	106.95	105.66	104.72	104.89	104.59	106.52	106.71	105.66	104.48	104.22	103.78	103.24	107.28	104.89	106.77	106.24	106.36	106.21	106.08	103.36	103.22	105.86	105.17	105.65	105.88	107.79	105.99	104.44	105.46	105.09	106.59	106.78	105.82	102.99	105.7	107.18	105.76	105.29	104.45	107.07	105.27	108.87	105.52	104.54	105.18	104.49	105.35	107.11
105.62	102.99	102.84	104.53	102.99	103.83	104.07	105.22	103.18	104.38	105.54	106.28	103.56	106.16	104.81	106.01	103.78	105.01	104.16	105.71	104.9	105.05	103.32	102.28	102.61	104.08	101.96	105.88	102.69	103.2	104.34	104.44	105.65	103.09	104.78	103.59	104.17	104.93	104.58	105.33	106.59	104.19	103.71	104.45	106.18	103.25	106.85	106.7	104.33	103.67
105.49	105.3	103.22	105.05	106.38	106.14	106.04	104.77	105.92	104.86	105.95	103.46	105.15	106.11	104.54	106.04	107.97	104.55	107.83	107.36	106.84	104.12	105.7	106.47	104.99	106.99	107.78	104.21	103.82	105.13	104.32	107.26	104.7	107.14	106.03	103.27	104.24	103.96	106.88	105.72	106.16	106.95	106.65	106.65	107.55	103.8	104.69	106.17	105.93	104.95
117.21	118.59	115.8	117.71	116.3	117.78	115.22	117.13	118.35	116.26	118.13	116.75	117.16	117.37	115.64	116.4	116.75	117.72	118.23	117.39	117.89	118.72	118.97	119.29	118.09	117.12	118.63	118.06	117.4	117.32	115.64	119.78	115.78	117.6	119.51	116.78	120.31	117.99	116.51	116.84	118.79	119.72	117.48	118.37	117.2	117.4	120.26	118.06	118.76	119.15
106.01	103.56	105.49	104.79	105.59	104.64	106.85	104.02	105.91	105.25	106.8	103.03	103.83	106.62	104.28	104.84	104.36	105.55	104.94	104.81	106.47	105.83	104.02	105.36	105.19	105.25	103.52	103.99	104.08	103.63	104.04	104.3	105.97	105.93	105.58	104.39	104.46	104.64	104.01	105.47	104.97	105.44	105.72	104.58	104.74	104.05	104.88	106.76	106.03	104.28
105.98	104.41	103.56	103.84	104.21	105.5	104.48	103	105.54	106.05	103.95	107.18	104.97	106.86	106.4	105.76	105.9	107.02	105.3	104.56	105.16	107.77	106.47	104.97	104.54	108.24	108.59	106.78	105.46	106.61	103.71	105.28	105.84	102.55	103.92	105.42	104.58	106.81	104.4	105.98	105.4	105.38	104.4	105.95	107.09	103.6	104.77	107.09	104.61	103.7
103.03	100.28	98.673	100.88	100.01	100.34	101.97	102.17	101.74	100.18	99.163	101.51	100.91	101.8	99.062	101.15	100.81	101.01	99.29	97.373	99.844	101.24	99.102	100.1	98.927	100.02	101.15	100.45	100.75	100.89	101.02	99.836	98.799	98.422	100.08	100.66	99.671	100.45	99.875	101.41	101.24	99.032	100.84	99.128	100.46	99.716	100.76	102.13	100.45	101.89
99.173	101.25	102.61	100.96	100.51	102.09	100.36	101.58	101.61	100.1	101.61	100.23	101.36	102.11	99.98	100.87	101.55	102.93	102.12	99.086	101.03	100.06	99.879	101.57	101.38	102.35	100.08	100.68	99.501	100.07	100.93	102.02	99.759	99.934	100.73	99.292	100.41	100.75	101.58	98.226	100.01	100.49	101.57	100.42	102.6	100.48	100.16	101.05	100.61	99.46
98.86	99.363	100.06	100.4	99.966	100.91	99.499	97.75	100.75	99.12	99.173	98.357	100.42	99.188	98.25	98.757	100.29	99.646	102.2	100.22	99.879	98.139	100.67	98.989	98.537	98.629	101.93	99.178	101.88	98.358	100.09	99.997	100.45	100.28	97.43	100.39	100.59	100.19	97.518	99.447	100.1	99.807	100.77	100.25	101.19	100.91	102.2	100.27	100.27	100.34
110.32	110.93	111.93	111.1	113.76	110.81	110.31	112.87	110.86	111.08	110.42	111.67	110.97	111.12	110.22	110.84	112.54	110.82	113.93	112.78	112.41	111.76	109.83	109.68	110.77	110.6	111.3	109.31	109.83	112.67	111.84	110.51	110.35	112.27	110.94	111.96	108.79	108.55	111.98	110.43	112.68	112.03	113.3	111.93	112.15	111.74	111.22	111.07	114.81	111.74
100.48	100.6	98.407	100.6	99.564	99.091	100.92	101.66	99.791	99.45	97.511	100.5	99.897	100.03	98.346	98.258	102.83	99.714	99.799	101.03	102.66	99.103	99.096	98.448	100.72	101.03	98.795	100.58	99.977	99.968	98.002	96.987	100.86	98.254	99.705	99.825	99.075	101.91	102.43	99.475	98.264	100.06	100.54	99.749	101.18	99.641	99.627	99.49	101.35	102.27
104.27	103.92	106.07	106.61	103.51	105.77	105.68	104.41	105.33	106.52	104.57	104.46	104.65	107.28	104.63	105.22	104.57	105.23	104.79	107.24	104.36	108.72	106.76	106.16	105.11	105.2	106.23	105.41	105.88	106.54	103.91	106.77	106.68	105.71	103.46	106.3	104.72	105.15	104.1	106.94	107.03	105.78	105.56	103.54	102.69	105.77	106.99	106.87	107.36	105.49
99.435	100.43	99.13	100.74	99.193	99.777	100.28	100.21	101.58	101.5	100.3	102.53	98.89	98.785	100.98	97.712	99.404	98.903	99.655	99.077	99.932	100.57	100.54	99.347	101.83	99.328	100.02	98.823	99.857	100.04	100.19	99.277	100.02	100.26	100.35	99.916	100.41	100.78	101.27	99.873	99.854	99.941	98.025	99.91	100.55	98.559	99.841	99.804	99.155	100.43
110.19	109.38	112.36	109.14	109.53	112.83	110.38	109.64	110.61	111.93	110.35	110.08	110.54	110	108.89	109.73	111.45	109.27	109.23	112.2	110.48	111.44	109.19	109.35	109.14	110.34	109.31	110	109.12	110.63	110.96	111.9	110.27	112.26	111.23	110.05	110.74	110.11	111.75	110.91	108.42	109.3	107.9	108.87	108.84	110.18	109.25	109.99	108.74	109.44
112.09	114.43	113.63	112.33	113.11	111.45	112.31	111.81	111.8	109.42	111.92	111.33	110.13	112.85	112.01	111.76	110.03	109.4	111.6	111.14	110.47	112.44	112.16	109.87	111.84	111.25	109.96	112.47	112.1	113.44	110.44	111.55	109.81	111	112.63	112.75	112.1	110.71	110.19	110.3	113.98	111	109.89	112.63	110.6	110.19	111.87	111.41	111.2	111.3
107.42	106.64	107.27	108.49	105.33	106.45	105.26	105.77	109.57	109.28	105.14	105.58	105.28	106.32	104.95	109.15	106.75	108.13	107.54	107.67	108.23	107.61	106.98	107.16	106.17	105.46	107.61	107.94	105.42	105.05	107.42	106.05	108.73	108.7	105.14	108.81	105.31	109.55	107.46	105.58	106.58	109.42	107.75	102.77	108.06	106.71	104.7	106.2	105.36	105.18
106.37	106.83	106.19	104.17	107.94	106.95	107.42	106.05	106.5	107.82	109.04	106.59	104.68	104.5	105.84	106.22	104.76	108.87	107.89	107.75	105.5	105.85	105.7	106.37	108.34	104.1	104.59	104.71	105.92	105.47	106.19	106.03	104.46	105.44	103.28	104.66	108.47	108.3	106.97	106.04	107.27	103.55	105.44	107.58	104.66	106.32	105.91	104.76	108.72	108.51
108.43	106.03	105.02	108.54	103.52	106.23	104.12	104.78	104	105.67	108.08	107.15	106.93	107.22	106.29	106.31	104	104.79	106.13	106.98	105.72	106.3	107.45	104.44	108.54	108.13	105.84	105.63	105.07	105.86	105.6	106.31	107.45	107.21	106.97	107.06	103.71	106.08	106.23	105.28	106.75	106.5	104.26	106.03	103.72	105.21	105.94	105.46	106.42	105.37
101.15	99.567	99.459	101.76	98.173	98.562	98.269	99.685	99.804	100.04	99.395	99.493	101.23	100.84	100.37	98.276	100.45	97.798	99.102	100.11	101.12	98.219	100.41	98.547	101.82	98.243	99.301	97.806	99.047	100.63	100.13	100.53	99.473	98.676	100.09	100.04	96.132	100.83	101.16	102.13	100.22	99.696	97.824	97.268	100	101.67	98.03	99.27	98.795	99.642
98.084	99.154	97.749	98.459	100.46	100.73	101.3	98.937	99.216	99.401	101.59	98.623	98.867	99.287	99.333	98.418	98.26	100.97	98.873	97.125	100.36	99.082	101.22	99.587	100.61	99.286	99.3	100.77	100.61	100.35	99.497	99.858	103.24	102.56	100.84	98.203	98.442	99.518	100.47	100.05	100.98	99.003	97.769	100.48	100.13	100.24	98.785	100.97	99.52	97.854
104.88	106.36	104.95	104.82	103.59	104.7	105.6	106.02	103.69	106.23	106.61	105.72	104.31	105.51	107.22	105.32	103.13	108.09	101.94	104.41	105.24	107.32	104.18	108.26	105.33	105.91	105.7	104.56	106.17	104.22	106.22	104.4	107.88	107.14	105.24	107	106.66	105.31	104.65	106.56	107.8	107.45	106.84	107.09	105.33	105.54	105.5	105.99	108.49	105.04
107.08	104.6	106.58	103.99	105.99	108.61	106.39	103.91	107.22	103.91	105.02	106.98	105.27	105.26	106.27	106.89	106.78	104.91	105.39	107.93	107.29	106.45	106.84	107.5	109.22	107.16	107.13	107.21	102.14	106.63	102.97	107.78	106.55	106.79	107.65	104.28	105.62	106.25	106.64	108.29	106.3	103.62	104.87	108.35	106.15	107.6	105.68	106.87	104.74	103.83
106.54	106.93	105.43	105.57	106.18	104.74	105.17	104.99	105.17	107.18	104.83	104.45	106.42	106.19	107.25	106.35	105.83	103.93	107.28	104.5	103.39	106.22	105.64	103.71	107.75	105.07	105.92	103.9	106.57	106.62	106.07	103.87	105.11	105.41	108.06	103.61	104.77	102.93	105.84	105.68	107.39	106.94	106.36	104.02	105.8	104.82	105.33	106.73	105.24	103.91
99.067	101.62	100.02	98.662	100.15	100.75	100.97	101.08	101.54	102.61	100.84	99.161	100.91	102.91	100.48	100.62	99.464	102.43	97.72	99.726	99.879	100.25	101.41	100.27	99.937	100.56	101.15	103.01	99.757	100.34	101.33	99.486	100.09	102.75	99.127	99.122	99.765	100.16	100.52	100.01	99.147	100.13	101.65	101.56	102.14	98.914	99.427	100.37	100.34	101.51
100.65	97.694	98.748	99.332	97.53	100.07	100.75	99.676	99.128	98.737	99.943	98.601	100.64	100.99	100.78	100.07	100.12	99.672	102.39	100.44	97.582	99.592	99.048	98.417	98.649	100.69	100.28	98.829	97.69	98.754	100.21	98.722	98.261	100.29	99.495	100.33	99.81	101.37	100.01	99.458	99.855	97.986	98.743	98.827	100.5	100.96	101.47	102.29	101.37	99.96
104.13	107.65	104.69	106.17	106.04	106.05	104.82	106.33	105.94	105	106.2	105.28	106.84	107.47	106.44	104.98	107.16	103.36	104.97	105.11	105.13	106.18	106.04	106.26	104.8	107.62	105.73	103.38	102.62	107.26	104.22	104.56	105.32	105.31	107.39	105.65	107.21	106.44	104.6	105.22	105.39	105.49	107.32	106.13	106.72	106.12	104.84	105.44	104.7	106.01
105.97	106.42	106.73	105.54	103.24	107.59	107.23	102.25	107.38	105.98	106.67	105.24	104.71	106.84	104.41	106.73	106.16	106.78	107.98	105.22	106.94	103.38	106.41	104.44	106.77	105.81	104.89	101.54	103.89	105.83	103.14	106.45	106.79	106.59	106.39	106.01	104.57	105.26	103.99	106.29	105.02	104.71	103.75	104.79	103.78	106.63	105.12	103.62	104.51	106.96
111.6	111.6	112.72	112.15	112.58	110.11	111.49	113.9	112.32	111.85	111.77	109.97	111.17	111.64	111.8	108.97	111.85	113.08	113.05	111.91	112.41	110.73	109.69	111.81	113.05	113.1	110.13	111.74	109.48	110.91	114.3	111.07	111.87	111.57	113.02	110.09	111.67	113.39	111.31	113.29	111.13	111.68	110.19	112.15	111.99	110.92	111.86	111.79	109.59	110.68
105.63	105.01	103.3	104.14	107.3	104.8	106.47	105.61	105.48	103.5	104.81	104.24	104.25	105.94	106.17	106.32	104.73	102.74	105.2	104.78	103.06	106.04	105.96	101.78	106.22	105.1	107.58	105.2	105.25	106	103.98	106.02	106.04	106.65	104.59	104.41	105.98	104.07	105.36	105.83	104.81	105.53	104.66	106.35	105.79	103.67	104.9	106.44	104.91	105.07
104.95	107.45	104.84	106.01	104.36	105.09	106.36	105.28	105.01	106.42	108.22	107.55	105.34	108.75	108.11	106.48	106.11	106.21	105.26	106.45	104.49	104.63	103.79	103.28	105.37	104.22	104.14	104.66	106.56	105.3	105.14	105.56	103.24	107.05	104.39	106.68	103.94	103.61	105.34	107.12	105.21	103.77	106.11	104.14	108	104.94	105.33	105.28	104.89	105.24
101.04	99.288	97.851	99.453	100.36	100.11	96.947	100.05	99.923	100.68	96.962	99.618	99.165	99.921	98.795	99.207	99.79	99.62	101.62	99.543	98.714	96.408	100.2	100.9	100.36	98.842	99.016	98.171	99.514	100.24	99.822	98.271	100.33	101.33	98.166	100.39	98.224	97.999	98.585	99.174	100.37	99.897	101.92	98.452	98.537	98.615	100.65	97.367	97.484	99.338
105.67	105.04	104.93	106.75	107.15	104.82	108	104.6	106.5	107.2	105.48	105.38	108.08	104.91	105.37	106.63	108	104.83	105.4	105.36	103.34	105.7	108.12	105.07	106.83	106.46	105.09	106.63	105.96	106.25	106.77	104.49	106.7	106.17	108.48	103.73	108	105.66	102.91	105.47	106.27	106.36	105.83	105.75	105.75	105.86	103.58	106.92	104.82	106.62
105.78	105.71	104.24	105.88	106.24	103.64	104.3	106.32	104.81	105.29	105.91	106.94	103.86	102.98	103.68	105.4	104.68	105.39	104.1	104.74	107.51	105.22	105.05	107.07	105.55	104.93	103.14	103.18	103.29	103.53	102.5	104.9	104.31	105.56	102.66	105.69	104.99	102.81	105.58	105.28	103.7	104.66	104.83	102.5	102.9	105.09	104.85	105.92	105.15	102.52
101.21	104.19	103.14	105.77	104.53	102.37	106.21	105.05	105.88	103.4	105.88	100.35	105.83	103.24	103.24	103.87	105.59	106.21	103.15	103.08	102.9	104.95	104.9	103.28	104.62	104.75	103.34	105.73	103.83	106.11	105.57	102.23	101.88	103.4	103.17	104.02	101.41	105.43	104.39	103.63	104.59	104.99	105.51	104.96	105.33	103.98	103.59	104.37	104.08	105.25
106.91	103.85	105.12	106.26	105.5	104.5	106.3	106.44	105.71	107.4	105.66	105.89	105.59	106.84	106.68	107.33	104.66	105.16	105.75	106.78	108	104.52	104.51	105.05	106.04	105.73	108.99	105.42	102.6	104.6	105.39	104.66	106.2	107.86	107.44	105.35	106.53	104.42	105.22	106.36	104.68	108.93	106.23	104.66	104.35	104.44	106.88	103.36	107.21	108.18
104.53	105.32	106.06	105.9	109.24	105.46	106.89	104.43	105.77	106.1	105.81	108.61	110.44	108.97	108.17	104.71	108.19	109.56	106.57	108.18	107.85	108.09	106.26	105.6	107.27	107.36	106.69	106.27	107.55	105.56	106.09	107.2	105.32	104.92	106.43	107.43	106.69	107.64	105.33	106.58	106.31	105.95	106.62	107.76	105.6	106.79	105.08	106.82	106.36	107.32
106.33	107.37	107.35	103.95	107.27	104.85	107.89	107.24	107.42	106.73	107.3	110.5	108.29	105.65	105.01	106.85	106.8	105.17	105.16	107.02	108.08	107.02	104.95	106.95	106.87	106.36	106.82	107.34	107.45	108.96	107.71	107.06	107.47	107.85	105.48	104.13	106.54	105.2	108.09	108.17	106.66	107.31	104.92	108.12	106.42	105.66	104.65	106.78	107.33	105.69
104.92	107.48	106.88	106.09	108.36	106.39	106.25	103.39	104.09	107.58	108.61	105.88	107.95	106.39	109.06	105.63	104.88	104.6	105.87	105.64	107.46	104.22	108.25	103.92	105.41	105.94	107.93	107.55	107.43	104.21	105.7	104.53	106.34	105.92	105.84	105.44	106.67	107.35	105.66	108.25	105.63	106.93	104.99	108.21	107.46	106.03	105.24	106.34	105.62	106.12
98.554	100.78	102.98	101.28	98.286	100.93	101.11	99.905	100.02	99.504	99.096	100.06	97.597	98.601	99.346	99.902	100.43	101.73	100.74	101.35	101.12	101.05	100.57	100.44	99.772	98.943	102.23	101.23	101.15	100.97	100.69	98.697	98.653	100.46	99.644	100.51	99.983	100.62	100.44	100.03	100.55	100.5	102.93	99.781	100.67	100.91	100.64	101.84	101.49	100.46
105.64	103.68	104.58	104.49	103.95	105.16	106.89	105.33	102.75	102.73	105.91	104.36	105.64	102.28	105.74	105.1	104.5	103.87	105.01	103.71	102.91	105.54	103.2	104.15	103.76	104.15	105.95	103.85	102.61	104.23	103.79	103.69	104.49	105.44	104.03	103.6	101.81	104.02	101.15	104.39	103.52	104.13	103.82	101.51	102.89	102.08	105.51	106.56	104.03	102.87
105.69	106.53	103.97	105.54	103.81	106.85	107.1	106.11	105.3	108.68	104.59	106.7	105	104.2	104.06	104.31	105.92	107.66	106.7	106.45	105.12	107.24	105.74	104.5	108.04	105.79	104.22	104.35	105.54	106.82	104.37	106.39	107.78	107.27	105.08	104.71	105.38	105.76	103.59	105.98	103.18	106.58	102.89	105.58	107.15	104.48	106.4	105.4	105.01	105.55
98.611	97.392	103.84	101.99	100.63	102.6	100.25	99.198	97.73	99.258	100.54	98.854	97.294	100.97	100.87	99.222	97.164	101.93	100.31	101.07	99.877	100.35	101.91	99.697	99.669	100.31	99.242	101.14	102.23	98.897	100.94	98.254	99.997	100.13	100.7	98.93	98.806	100.38	103.61	100.45	100.15	100.46	100.73	100.02	101.55	98.71	100.58	98.439	100.65	100.89
106.59	104.4	107.35	104.27	105.92	106.4	104.22	105.91	105.39	107.15	104.24	106.47	105.99	105.37	105.75	105.27	104.85	105.3	106.11	103.49	104.48	104.73	107.14	107.14	105.05	105.08	107.6	105.47	106.34	104.28	105.44	104.11	107.43	107.06	105.58	105.46	106.42	106.57	106.53	105.5	104.05	105.45	105.25	104.83	107.2	106.44	106.49	105.23	104.4	106.54
97.951	99.36	101.21	99.96	97.962	101.19	101.65	99.952	98.863	100.03	99.531	101.54	99.422	98.708	99.676	98.125	99.926	98.533	98.402	99.803	100.33	101.16	98.733	99.386	100.75	99.337	99.598	100.49	100.05	99.711	100.92	99.18	100.14	100.42	100.8	100.75	100.2	99.753	97.819	100.51	100.23	98.855	102.43	98.156	99.661	99.117	99.287	98.695	100.1	99.532
111.71	112.67	110.1	114.6	113.65	114.1	113.19	113.55	111.36	112.75	114.01	111.28	114.67	113.73	109.21	113.69	112.79	113.51	109.19	114.25	113.7	112.18	112.48	112.22	112.74	114.63	111.29	113.02	116.08	110.52	110.72	110.34	113.76	113.23	114.18	113.15	112.09	114.34	112.53	112.62	112.83	112.65	112.72	114.89	112.84	113.29	111.81	111.65	112.03	114.67
104.7	106.01	106.55	102.92	106.4	104.16	106.21	103.3	106.03	103.31	103.26	106.37	103.28	105.07	104.47	106.24	104.96	104.04	105.02	104.08	104	106.59	105.36	103.33	106.58	106.77	103.16	105.35	105.06	106.62	104.28	103.54	104.88	103.68	102.56	105.08	106.53	105.06	103.53	105.18	105.9	105.5	104.75	105.11	105.99	107.13	107.71	106.08	105.62	105.68
105.53	107.11	108.48	103.35	105.39	105.51	105.88	103.39	107.46	105.34	106.48	105.7	107.3	107.61	108.14	106.78	105.63	106.66	104.18	105.78	105.83	104.94	106.67	106.62	106.68	105.89	105.33	108.85	106.08	105.96	106.78	106.72	106.11	105.88	105.36	106.43	106.69	106.53	107.08	104.54	106.29	104.69	107.55	104.61	104.33	105.39	103.41	106.45	105.38	104.87
118.65	118.43	119.66	119.84	119.38	118.16	116.31	120.1	115.66	119.6	117.48	113.54	117.87	116.85	118.3	114.88	118.14	118.2	117.55	119.67	118.44	118.59	118.18	116.49	116.72	118.4	116.46	117.1	117.45	119.37	118.65	117.59	117.73	118.06	116.61	117.07	117.71	116.67	118.93	118.93	119.69	117.67	114.95	118.78	118.51	115.97	116.05	117.4	117.76	117.67
106.21	104.16	105.56	104.95	106.69	106.28	106.05	105.31	105.38	107.56	107.02	105.98	104.79	104.11	107.84	104.74	103.35	103.79	105.26	105.97	106.1	102.88	106.67	102.22	104.09	104.81	106.7	105.9	106.42	107.55	105.83	105.37	106.14	106.63	106.34	105.59	105.94	106.23	104.7	105.35	107.91	104.61	105.81	104.08	107.57	105.74	103.09	105.06	106.51	105.35
109.51	110.86	112.22	111.24	110.94	111.44	112.75	109.4	111.09	112.39	113.27	111.8	112.7	112.4	110.41	113.65	111.11	112.51	114.04	111.13	111.21	111.21	113.32	112.5	112.51	111.37	111.29	113.53	112.75	112.12	113.23	113.19	110.35	113.88	112.7	111.61	111.77	111	111.94	112.94	111.99	113.53	112.9	111.82	111.92	112.61	112.38	112.63	111.85	111.05
103.82	104.65	105.47	106.02	105.7	104.59	105.14	106.31	105.67	105.12	106.35	104.11	105.77	105.09	104.32	103.41	104.96	106.94	105.13	104.83	103.95	103.79	104.53	105.41	105.69	104.07	106.72	105.18	106.09	104.46	106.14	104.09	106.11	105.95	101.82	104.19	105.59	106.67	103.95	105.86	106.42	104.8	108.03	105.18	106.7	103.19	105.82	106.62	106.28	105.03
107.36	103.56	103.53	104.62	102.98	105.76	103.63	103.03	106.49	104.79	105.49	103.59	104.51	103.84	102.96	105.33	105.36	106.14	105.15	105.16	104.29	101.82	103.25	106.63	106.35	106.39	104.71	105.05	104.73	102.35	103.15	105.06	101.49	103.81	103.06	105.27	102.65	105.23	103.12	104.08	101.79	106.52	103.77	103.69	101.54	104.32	103.45	104.06	104.06	103.27
109.86	109.36	111.1	110.43	109.54	109.87	109.59	109.69	111.92	107.97	108.4	112.75	110.22	107.99	107.23	112.03	109.31	110.67	108.36	110.3	108.55	108.4	106.87	111.62	108.79	107.85	110.33	111.52	110.47	110.52	109.77	112.26	109.4	112.13	110.81	112.56	111.23	110.68	112.14	110.81	109.31	111.09	110.87	110.84	109.91	111.04	109.74	108.41	111.87	110.83
106.53	105.97	105.16	108.28	106.18	107.2	106.41	108.07	106.3	105.37	107.18	108.05	105.51	106.94	108.17	106.13	102.79	106.54	106.94	106.57	106.37	107.95	108.41	108.29	109.27	106.21	108.59	109.71	105.9	107.1	108.22	108.79	108.93	107.04	105.87	105.32	108.81	105.56	107.43	105.64	107.04	105.81	107.59	106.06	107.85	105.99	106.55	106.89	106.14	105.67
100.53	99.11	101.76	101.02	98.247	100.71	103.01	101.12	101	100.18	98.747	101.61	100.91	99.582	101.3	103.15	100.53	99.344	99.862	101.49	99.304	100.25	99.241	99.835	100.85	100.94	100.87	101.26	101.61	101.49	99.373	97.55	100.71	98.747	101.45	102.42	100.97	99.252	101.19	100.65	99.457	98.319	101.81	101.97	101.17	98.869	101.22	100.89	99.805	102.99
112.86	111.24	113.73	115.44	111.35	113	110.52	113.28	111.88	112.67	112.69	110.08	112.18	113.14	112.34	111.89	113.06	112.01	111.51	111.58	112.57	111.55	111.81	112.6	111.2	112.29	110.31	111.78	113.39	111.74	111.54	111.33	111.74	110.47	112.43	114.04	111.51	113.68	112.27	111.25	110.04	111.02	112.87	112.9	111.07	110.75	112.74	112.85	113.03	112.04
110.9	109.62	109.32	111.15	111.4	110.54	113.76	113.36	109.84	112.31	111.33	110.98	109.87	111.75	107.35	111.53	109.97	111.96	112.4	112.1	112.17	109.12	112.88	113.02	112.98	110.78	111.26	108.48	111.83	111.2	110.49	112.62	110.42	111.69	110.83	110.79	110.67	110.91	111.5	111.68	111.49	113.1	110.9	112.7	110.02	110.73	112.26	112.41	113.84	112.38
101.48	100.34	100.46	100.49	101.52	99.12	100.86	99.839	99.941	101.22	100.89	100.31	102.53	101.9	99.899	100.17	103.74	100.96	101.29	100.66	101.62	99.774	101.09	101.33	101.56	100.52	102.31	97.94	99.762	100.35	101.49	101.27	102.24	102.57	98.654	99.566	100.32	101.43	101.49	100.37	101.15	102.64	101.26	100.94	101.14	100.59	100.53	101.21	100.09	100.04
112.62	111.2	113.09	112.1	112.61	112.84	111.73	111.43	112.72	110.54	109.42	111.5	112.97	112.22	112.07	110.46	111.88	110.2	111.08	112.73	111.07	109.92	112.07	113.5	108.86	112.63	115.78	115.28	111.18	113.86	113.5	112.41	112.86	111.04	109.76	111.12	113.57	112.82	112.48	111.82	112.71	111.47	114.29	112	113.32	111.61	112.49	111.77	111.78	109.89
104.87	104.89	105.47	107.01	104.02	106.15	103.34	105.18	106.24	109.31	104.39	105.81	107.66	107.56	105.83	104.54	105.4	105.46	103.54	106.06	106.2	106.52	105.95	103.65	104.23	107.27	104.21	103.69	105.03	104.35	105.86	103.36	107.35	108.2	106.06	106.96	105.79	105.43	105.75	104.89	106.7	106.56	104.91	105.75	107.61	103.78	107.2	105.05	107.42	106.66
109.27	110.67	111.05	110.11	110.56	110.74	109.39	113.17	112.54	108.78	109.85	111.88	110.33	109.27	110.37	110.89	109.88	110.95	108.4	112.16	112.2	110.57	111.69	111.62	109.44	112.17	112.03	108.36	112.51	111.28	110.73	111.97	109.57	110.05	111.22	112.5	111.3	112.21	111.22	111.68	109.04	111.46	111.68	110.5	109.04	109.68	111.14	108.17	111.72	111.6
103.55	103.94	105.71	103.8	106.42	102.13	104.25	103.76	105.56	102.66	103.07	104.9	105.75	104.92	104.07	104.34	104.09	105.07	103.54	105.97	103.6	104.49	103.55	104	103.75	102.45	104.31	103.57	104.85	104.76	104.24	101.5	103.88	103.35	102.84	103.36	105.2	104.15	102.89	104.72	104.05	104.18	106.95	103.6	103.48	103.23	105.32	103.56	103.81	103.72
112.98	111.5	110.71	112.17	112.14	112.31	113.25	112.04	111.71	114.32	114.33	111.82	111.18	116.02	113.75	113.92	110.99	113.03	111.82	113.23	113.57	111.28	111.27	111.5	112.5	113.45	114.94	110.62	112.07	112.39	110.57	113.1	113.13	112.51	113.54	111.41	110.6	112.64	113.74	113.16	113.23	112.68	112.43	112.68	111.29	114.84	113.22	116.13	110.1	110.8
108.45	104.87	105.26	108.04	106.35	106.37	105.24	105.43	108.22	107.61	105.24	106.2	105.46	106.12	106.67	106.33	106.96	106.32	105.84	105.48	105.6	104.01	108.17	107.93	106.31	105.28	107.6	105.97	106.15	108.7	107.34	104.98	106.95	106.44	105.02	106.13	107.54	105.47	107.21	106.33	106.55	104.95	105.39	107.74	106.45	107.87	105.76	109.05	106.63	106.83
111.86	110.07	111.95	110.63	111.39	111.43	110.27	108.6	112.76	109.97	110.32	111.27	110.92	111.76	112.97	110.64	111.3	110.72	110.05	111.44	110.95	109.93	111.55	109.7	110.25	110.61	109.97	113.15	109.69	107.57	108.92	110.86	110.12	110.54	111.31	110.9	112.22	109.96	111.57	111.48	111.3	111.59	112.38	111.92	112.35	110.51	108.03	112.3	109.61	111.34
101.97	99.122	101.77	97.898	99.314	98.13	98.997	98.277	98.459	101.58	100.35	99.771	100.69	96.589	100.07	101.66	99.609	98.659	101.21	97.925	101.54	98.927	102.08	101.02	99.804	101.4	99.629	101.06	100.26	101.94	95.761	99.699	99.97	101.7	100.43	100.72	100.82	101.22	99.21	99.429	100.61	99.96	100.37	97.266	99.203	99.435	98.902	99.337	98.986	98.408
106.09	106.85	105.89	104.75	108.11	106.36	106.16	107.63	105.67	108.48	107.13	107.14	107.27	107.03	108.27	108.3	108.72	105.27	106.93	108.85	105.68	106.49	106.94	108	105.93	106.19	107.9	106.69	108.61	106.94	106.1	105.87	107.04	107.96	107.17	107.22	105.7	106.85	107.06	106.41	106.22	106.21	106.88	108.89	107.65	105.1	107.25	107.26	106.38	105.01
106.3	107.87	107.11	107.51	105.87	106.54	106.98	105.81	106.18	104.91	107.25	104.95	105.65	107.64	105.84	107.7	106.35	105.79	106.44	106.59	108.37	106.17	106.49	105.47	106.35	106.11	106.23	105.9	105.54	106.01	105.22	105.63	106.9	105.07	105.08	107.36	103.51	105.85	105.94	106.28	104.57	106.47	105.11	107.58	105.39	107.46	105.65	105.68	106.76	104.47
105.18	106.33	104.5	103.98	102.55	104.87	102.74	103.85	105.11	102.73	103.39	104.73	104.54	105.7	104.41	106.85	104.87	105.15	103.85	101.96	103.42	101.6	105.18	105.16	102.37	104.76	103.23	105.58	104.74	104.49	106.24	103.91	105.16	103.5	104.6	104.34	103.77	103.67	104.78	104.91	103.75	103.26	104.81	107.22	103.86	104.25	104	104.58	106.12	103.83
105.03	105.94	106.22	103.1	104.04	103.15	104.02	104.97	103.93	100.97	104.82	103.91	103.24	104.15	105.6	102.92	105.34	103.18	105.45	105.01	103.02	105.94	102.88	104.53	103.51	104.65	103.51	102.49	103.98	103.44	105.59	103.16	104.01	104.54	104.87	104.69	102.75	103.74	104.17	104.02	101.74	103.5	103.93	106.76	104.64	104.06	103.94	104.59	106.84	104.19
111.19	109.87	111.28	108.46	110.3	107.7	109.88	108.5	108.79	111.12	108.33	109.65	110.58	110.21	110.81	110.08	107.95	110.91	111.05	111.16	109.55	110.65	109.82	111	110.01	111.61	107.62	109.7	108.63	110.51	110	109.39	109.74	107.32	110.85	109.92	109.7	110.42	110.49	111.23	109.73	110.03	110.66	107.76	110.72	109.57	109.52	108.86	110.1	110.1
106.58	106.99	104.35	107.59	106.99	105.02	106.51	104.22	107.5	106.48	107.28	104.76	106.53	106.39	105	102.59	105.35	105.78	106.69	106.21	105.38	104.97	106.03	106.91	106.62	105.52	105.67	106.92	107.37	106.46	106.49	104.54	106.31	106.23	107.85	104.21	104.45	105.61	107.51	103.21	106.48	106.49	106.8	106.98	103.44	104.89	108.74	106.68	106.17	106.14
105.21	104.45	105.55	105.32	106.01	106.4	106.8	105.91	106.05	104.36	107.23	106.49	103.95	105.75	104.8	102.61	105.35	104.68	105.92	105.65	107.12	106.24	105.41	104.67	106.04	108.54	103.54	104.15	105.44	106.02	106.49	106.68	106.21	105.71	107.07	104.68	107.01	106.79	106.83	104.79	104.24	105.26	104.56	106.31	104.79	103.74	104.63	104.83	104.56	105.25
103.85	103.79	104.95	103.36	104.63	104.36	106.23	102.75	105.11	103.9	104.29	104.02	106.26	104.28	102.31	102.26	106.38	104.05	106.11	101.01	107.86	106.1	104.1	105.52	107.29	105.41	104.04	105.21	103.84	105.07	105.82	105.03	103.93	105.25	103.85	103.52	104.23	104.56	106.33	103.11	105.52	106.88	105.01	102.93	102.57	106.1	103.44	106.45	105.57	103.32
111.69	115.07	113.22	113.11	113.06	112.56	112.56	113.45	112.37	114.3	112.41	115.19	111.48	112.89	112.85	111.1	113.03	113.15	113.63	112.28	113.79	113.23	113.35	112.37	114.57	113.05	112	112.57	112.73	115.36	114.04	113.13	110.89	110.85	113.04	111.82	114.1	114.33	113.32	112.1	113.86	114.47	112.37	112.2	113.33	113.78	112.26	112.58	113.52	112.92
106.39	107.73	105.6	105.36	106.48	105.59	105.02	105.34	105.82	106.15	105.75	106.73	106.76	104.8	107.07	106.2	105.22	105.28	102.96	104.48	105.91	107.82	104.93	105.17	107.9	102.61	103.44	104.23	103.96	106.3	104.08	107.46	106.24	103.11	103.73	104.47	106.41	107.61	109.73	109.08	106.13	104.39	105.04	105.84	106.2	102.14	104.6	105.73	103.67	106.23
107.59	108.41	105.56	106.69	108.21	105.21	103.76	106.92	109.45	106.99	104.26	108.19	104.82	105.13	107.03	107.04	106.08	104.07	105.24	105.07	107.32	104.52	107.34	105.9	105.58	107.55	109.65	108.2	105.72	108.36	105.94	104.1	107.43	108.53	108.26	107.34	105.68	107.8	106.68	106.06	108.56	107.64	107.04	107.07	107.8	108.47	107.65	107.59	105.72	106.03
108.01	105.14	107.69	107.74	105.82	108.24	106.82	106.45	106.61	105.84	107	108.92	107.83	106.66	106.71	107.06	107.55	107.26	106.66	108.09	107.35	106.33	105	107.78	105.48	107.48	107.49	106.26	106.54	106.91	106.54	107.91	107.01	106.69	109.8	108.83	106.2	106.03	108.03	107.36	108.76	105.87	106.51	107.44	107.09	105.81	108.26	106.59	107.65	105.11
109.84	114.07	111.24	110.62	110.52	112.56	112.58	112.69	112.34	111.38	111.51	112.63	110.09	111	111.93	110.3	114.61	113.33	112.44	112.9	110.52	108.77	111.56	111.82	110.8	112.1	111.46	113.07	112.55	112.92	112.47	111.51	109.69	112.63	110.5	109.63	110.09	111.74	111.5	109.5	112.56	112.37	108.61	109.22	109.21	111.25	110.49	110.19	109.18	110.39
102.46	106.92	107.2	104.88	106.16	105.8	106.07	106.17	103.86	105.13	105.6	104.03	104.66	105.85	104.87	105.61	104.91	104.43	105.42	104.93	105.76	105.09	106.98	109.26	108.08	104.84	105.87	103.26	105.37	104.09	103.78	104.95	103.67	102.27	104.51	106.39	105.89	103.7	106.73	107.04	105.08	105.75	104.96	104.21	105.69	106.7	106.32	103.95	105.52	103.38
103.27	103.88	101.8	106.58	105.3	102.74	105.74	105.39	103.42	104.57	102.97	103.52	103.5	103.95	104.4	105.82	106.89	103.29	103.61	106.64	103.83	102.69	103.87	103.24	101.07	104.81	104.6	103.45	104.91	105.45	106.91	104.98	103.93	102.56	104.15	103.17	104.13	105.52	102.58	104.23	101.8	103.04	104.07	106.27	104.56	104.31	103.48	103.26	104.22	104.04
106.46	104.16	105.39	104.8	104.66	105.33	107.44	105.46	105.9	108.19	105.71	106.97	106.41	105.1	107.05	103.24	103.65	105.91	106.59	106.14	103.6	106.31	102.85	106.26	106.26	103.53	105.41	107.2	104.69	105.18	104.37	104.34	104.8	103.79	106.16	106.46	104.12	107.09	104.84	104.89	107.35	104.63	106.7	105.15	105.19	104.56	106.3	105.41	104.95	103.9
96.89	98.874	100.36	99.828	98.925	99.492	99.422	101.28	100.16	98.497	99.184	99.589	100.37	103.05	101.97	99.789	98.312	100.68	98.005	99.887	100.52	99.013	101.14	98.215	101.86	99.745	100.99	100.75	99.553	99.812	100.55	98.564	101.1	99.352	99.359	98.745	99.481	97.456	99.011	97.895	99.241	99.562	99.157	98.921	99.221	98.36	98.63	99.604	99.595	100.41
106.74	106.12	106.19	106.05	105.95	105.26	105.42	105.41	104.73	107.33	105.93	105.56	106.35	103.75	103.61	107.18	105.2	105.16	106.16	106.31	107.09	106	107.16	103.96	104.18	105.84	107.37	104.87	104.68	108.12	108.66	104.73	105.86	104.42	104.68	105.43	106.64	104.49	105.65	106.97	106.09	104.89	105.07	106.64	104.91	107.28	105.61	105.83	105.08	105.61
107.07	105.25	104.93	105.37	103.37	104.42	103.83	106.44	105.14	104.52	105.68	105.97	105.68	103.5	106.22	104.21	104.92	104.28	105.06	103.77	105.74	104.08	105.96	107.29	105.02	103.92	103.92	104.13	103.16	107.13	105.69	104.71	105.99	105.41	104.4	105.72	104.82	106.21	103.72	104.24	103.77	105	106.36	105.73	105.82	104	107.64	103.92	109.54	105.64
107.3	105.2	107.24	104.17	104.27	104.96	105.15	105.54	106.36	105.02	103.93	107.26	108.87	105.7	104.79	103.69	106.88	106.43	104.19	104.85	103.56	106.08	106.21	104.06	105.86	104.46	105.15	104.69	104.71	105.39	104.26	104.22	105.32	104.72	103.43	104.47	105.9	103.99	106.42	103.72	105.74	104.48	105.56	104.74	103.94	106.9	105.79	106.63	105.92	105.49
113.06	110.92	109.74	112.68	111.72	111.01	111.31	112.54	111.46	112.28	110.13	110.49	110.93	111.1	112.25	112.85	111.04	110.32	109.6	114.11	110.39	113.07	112.17	113.44	110.35	112.68	112.04	110.46	109.86	110.55	109.37	111.15	111.96	113.92	112.95	111.2	111.88	113.33	110.7	110.18	109.93	109.8	111.43	112.89	110.77	112.08	111.8	111.7	109.17	110.46
112	112.89	107.96	109.86	109.56	112.55	108.95	109.01	110.64	111.23	109.47	109.65	112.27	110.59	110.91	110.88	110	109.62	109.75	108.13	109.84	111.3	110.99	109.24	108.37	108.9	109.8	110.86	109.79	110.52	109.07	109.46	110.35	110.5	109.52	111.17	108.87	111.22	109.85	107.03	108.86	109.25	109.88	111.2	109.99	112.04	109.39	109.43	109.37	108.57
105.52	104.69	104.04	104.97	102.47	103.63	103.05	103.39	104.79	100.68	101.91	103.96	102.83	103.63	106.31	104.75	103.63	105.33	104.36	105.22	105.5	104.31	102.06	104.35	104.81	103.12	103.72	101.14	102.03	104.25	104.69	103.5	105.4	104.18	104.43	105.12	103.48	104.66	103.11	104.9	103.13	103.98	103.21	105.34	103.66	104.38	104.26	105.15	103.48	103.96
100.2	99.449	99.658	102.36	101.13	101.32	98.731	100.86	101.87	100.43	101.94	99.074	101.92	97.877	100.79	102.83	100.7	101.16	99.302	102.03	101.64	102.5	100.04	100.83	98.139	101.49	99.558	99.993	99.151	100.79	99.266	101.84	100.55	99.971	99.319	100.57	100.81	100.06	103.24	99.499	102.15	100.96	102.07	103.24	97.932	100.4	99.393	99.709	102.2	101.36
111.17	107.79	111.54	110	110.62	108.8	111.03	110.44	110.52	109.41	111.02	111.89	108.81	111.99	112.37	109.29	112.11	112.86	111.83	111.03	113.99	112.15	110.23	111.04	110.95	110.3	112.24	110.73	110.56	108.39	111.18	111.72	111.91	110.74	109.16	111.11	112.4	113.03	110.98	110.04	111.07	109.56	111.55	108.01	110.26	108.88	112.69	113.55	109.32	113.57
112.53	112.19	111.5	111.59	111.25	109.59	111.24	112.55	109.89	112.89	112.7	112.04	113.71	111.49	111.24	112.04	110.26	110.82	112.15	114.54	111.74	112.6	110.93	113.4	112.2	111.44	112.39	109.82	112.04	111.49	110.43	111	108.81	112.16	112.4	111.52	112.04	112.34	110.81	111.2	112.87	112.22	111.72	111.54	108.26	112.14	112.08	112.25	113.25	112.85
104.98	101.9	104.64	104.14	103.22	103.05	105.31	105.4	105.47	106.24	105.62	103.93	104.71	104.54	103.2	104.07	103.34	104.27	103.05	102.51	105.92	106.84	103.81	100.95	104.14	104.81	105.24	106.15	103.78	104.5	106.94	105.05	105.4	103.66	103.05	104.3	105.46	105.2	105.83	106.3	106.79	102.48	104.88	104.66	105.47	103.72	105.98	102.66	103.53	103.33
102.7	106.22	104.47	105.18	105.41	104.19	105.72	102.48	104.64	105.47	106.59	102.98	102.5	105.68	104.7	104.34	102.38	106.57	103.13	105.56	104.2	104.48	103.78	103.12	104.96	104.94	105.99	104.81	104.62	105.63	104.15	105.18	106.48	104.52	104.61	104.3	104.95	104.79	104.68	103.64	104.27	104.14	103.86	102.88	107.25	107.8	104.59	104.78	103.74	102.08
105.18	104.12	105.85	103.05	102.72	103.39	104.12	103.88	105.24	104.11	102.96	104.74	103.77	105.84	107.94	104.72	102.84	103.55	101.59	104.34	105.2	101.34	104.97	105.62	104.63	104.57	104.23	105.63	105.89	108.37	103.25	101.52	105.75	105.23	103.55	106.73	104.27	103.95	103.36	103.62	105.34	103.45	103.74	105.15	102.67	102.46	104.32	103.38	104.12	103.05
107.95	105.76	105.06	104.14	106.04	107.34	105.81	106.91	105.74	105.94	104.37	104.25	106.19	105.33	108.14	105.88	105.69	106.89	108.43	104.44	106.11	106.7	108.34	108.11	106.44	103.94	103.97	108.93	104.86	106.91	105.14	106.33	105.77	104.17	106.31	105.33	108.39	106.28	106.81	106.2	105.76	105.25	104.88	104.88	107.28	107.08	107.05	107.91	105.84	104.82
106.81	104.44	105.46	104.54	106.12	104.4	107.95	104.81	105.34	105.92	103.95	106.57	106.41	105.7	105.39	105.17	104.86	106.03	105.59	105.08	105.82	107.32	105.32	107.15	108.38	107.01	104.29	107.34	106.66	106.14	106.32	106.2	105.51	105.98	103.98	105.84	104.98	106.27	105.79	105.16	106.09	106.61	105.77	106.26	105.05	107.09	105.1	105.32	103.16	104.98
103.67	106.27	104.44	104.49	107.23	104.19	105.48	104.49	105.54	105.38	104.49	105.73	104.55	105.51	105.21	104.03	104.48	104.13	105.76	107.73	104.55	104.94	105.52	104.94	104.98	106.37	103.39	104.99	103.22	105.15	104.45	102.43	104.84	103.77	105.16	105.86	103.65	104.39	105.66	106.87	104.05	104.14	104.75	106.31	105.63	104.13	103.13	107.37	104.17	104.98
99.508	99.147	99.541	99.068	100.76	102.26	96.763	98.077	101.79	98.983	100.67	96.683	100.95	98.164	100.73	99.673	98.432	100.69	99.756	97.248	102.09	100.66	101.98	100.67	100.86	98.816	99.591	100.24	100.13	101.85	100.69	101.59	99.968	101.72	97.928	99.405	96.804	99.919	97.449	100.68	99.532	100.18	99.213	101.47	98.94	102.09	98.685	102.98	99.973	100.51
104.95	107.23	106	106.72	107.96	106.54	105.05	106.2	105.43	104.7	105.49	106.48	105.86	105.12	105.96	105.39	107.65	104.31	103.12	108.41	105.03	106.4	107.25	106.98	105.71	105.96	107.48	104.65	105.26	105.06	106.85	105.46	104.17	105.92	103.27	106.7	107.12	105.46	106.59	104.58	105.78	107.3	106.09	103.99	104.31	104.08	106.03	104.19	106.73	104.77
110.96	113.93	112.83	109.8	111.09	109.3	109.6	113.35	110.74	111.82	109.6	109.17	110.73	112.73	113.54	111.46	110.04	112.28	110.02	110.84	112.43	112.16	111.27	111.38	110.18	112.56	112.59	112.52	111.8	112.88	109.94	112.94	110.41	110.12	112.2	111.52	114.04	112.11	113.74	111.45	111.43	113.47	111.75	110.06	112.21	111.47	112.57	114.32	111.07	113.97
103.9	103.81	104.09	106.6	106.38	106.5	104.81	104.52	105.59	105.51	106.66	104.99	104.35	104.08	105.73	108.29	104.99	102.16	104.1	104.95	103.56	105.57	105.89	105.31	105.71	105.27	104.71	105.28	102.71	107.56	104.18	107.6	104.52	106.01	104.26	104.88	104.4	104.72	103.17	104.21	105.02	105.76	106.75	105.12	106.63	104.64	105.76	105.47	105.54	106.93
104.31	104.99	106.93	106.82	106.81	105.04	106.58	105.74	106.76	108.2	107.93	104.51	105.48	107.08	105.14	106.55	105.78	105.9	107.79	104.93	105.65	107.84	105.14	107.63	106.17	105.36	107.22	106.35	106.27	106.69	103.92	107.71	105.39	106.09	107.93	106.06	107.74	108.32	105.67	106.59	105.16	104.84	105.48	106.5	105.86	106.51	106.73	105.84	105.92	107.88
105.08	106.31	106.12	105.06	106.23	106.98	106.41	107.77	107.18	107.41	107.36	107.63	105.81	103.94	105.99	105.73	104.75	105.76	107.05	105.08	105.98	106.95	104.47	103.76	104.49	104.62	108.17	106.16	105.37	106.53	104.09	106.04	104.37	105.96	106.35	106.94	105.06	104.13	106.03	106.74	107.5	104.74	105.3	106.72	105.34	108.18	104.76	104.66	105.25	105.08
109.53	109.95	109.5	110.35	109.3	109.92	107.67	109.69	109.31	108.73	109.65	109.62	108.23	109.79	109.79	108.42	109.59	109.6	109.99	108.87	109.05	110.79	110.27	107.25	109.77	108.76	109.43	112.51	108.88	110.12	110.61	110.76	109.4	110.92	110.11	110.16	109.93	108.78	109.84	108.22	108.33	109.69	111.68	111.99	109.4	109.13	111.49	108.14	110.51	109.37
103.89	105.61	108.35	104.72	110.16	105.03	108.09	106.64	107.13	107.36	107.11	105.07	105.8	106.22	106.18	108.19	107.74	107.78	102.98	107.79	105.55	107.2	106.95	106.15	107.8	107.23	106.03	105.95	104.5	107.73	106.24	108.91	106.38	106.77	107.99	107.95	105.85	108.52	107.33	107.23	105.98	105.62	106.28	106.2	104.24	107.09	106.73	107.03	109.44	109.47
110.42	112.6	112.46	112.84	112.61	113.05	114.34	113.72	114.04	111.62	114.94	114.18	109.75	112.57	114.23	113.4	111.8	112.33	114.34	112.91	112.67	114.11	113.27	111.93	108.9	111.53	112.19	114.06	112.63	112.45	113.47	113.56	110.96	111.9	112.6	115.14	112.31	111.07	112.83	112.55	111.46	113.54	114.48	111.31	113.48	113.34	111.6	110.74	111.44	113.73
100.07	99.722	97.721	99.056	98.699	99.248	99.334	99.258	98.875	100.25	100.59	100.97	100.85	100.44	99.312	98.063	100.22	98.407	98.629	99.885	98.404	98.757	102.14	98.231	100.74	99.264	101.57	99.22	99.47	101.43	101.05	99.385	99.125	100.77	98.369	101.46	99.061	99.107	100.12	99.347	98.739	101.21	101.08	98.172	100.13	102.67	100.06	99.983	98.968	100.39
105.5	108.01	104.58	105.8	106.5	107.49	105.32	106.01	105.11	106.73	106.19	104.41	103.82	106.59	106.81	104.64	108.08	104.85	106.97	108.6	106.39	106.25	104.69	105.8	104.86	105.98	105.66	106.77	105.08	105.82	106.94	107.29	105.18	104.84	106.57	106.39	105.72	106.93	104.38	106.9	105.83	104.74	104.81	103.91	104.85	105.29	105.59	105.69	106.62	105.59
104.35	104.7	106.13	107.39	105.72	105.55	104.62	106.76	105.61	104.62	104.41	104.08	107.05	107.1	105.11	105.37	105.42	103.65	105.92	107.26	104.56	106.15	103.82	105.03	106.52	103.56	106.01	105.05	106.08	104.05	105.69	104.51	105.18	105.88	103.26	104.53	105.64	105.49	105.26	106.48	105.36	108.24	104.94	105.53	106.62	105.35	104.12	105.59	106.16	104.06
106.61	106.46	104.36	103.74	105.08	105.06	106.33	106.81	105.73	102.6	103.41	104.77	104.47	103.98	105.48	104.18	105.79	104.87	103.78	105.8	105.39	106.26	106.29	104.05	104.67	103.05	101.84	105.32	106.71	105.5	105.34	106.59	102.85	105.98	102.81	104.4	104.52	105.9	102.77	105.31	105.99	105.85	104.44	103.9	101.45	106.82	104.48	106.35	105.23	104.55
104.1	104.88	105.23	106.93	108.87	105.53	106.2	107.2	105.11	106.79	103.35	107.76	106.58	106.22	107.1	107.07	108.11	106.94	104.19	106.48	105.14	104.99	106.56	106.72	107.12	105.1	107.53	106.59	106.44	106.08	107.25	107.04	106.08	103.87	103.58	104.57	106.56	105.44	103.89	105.19	106.98	104.75	106.9	108.74	105.89	106.83	105.9	106.77	105.8	107.63
105.3	104.22	105.15	104.35	106.97	104.52	106.27	102.37	103.97	102.19	104.8	103.32	104.46	106.39	103.73	105.25	102.78	106.46	104.32	104.11	107.75	103.49	103.31	103.96	103.26	103.96	104.36	106.25	105.91	105.22	104.48	104.39	105.91	103.95	103.66	105.12	105.65	106.24	106.77	106.36	104.45	104.3	104.95	106.63	105.54	103.58	105.24	104.72	106.89	106.05
112.57	111.7	110.54	113.14	112.01	112.53	113.41	110.77	111.52	110.2	111.72	110.92	109.71	111.62	111.07	111.84	111.15	111.5	109.87	111.33	110.37	108.39	110.45	111.85	110.54	110.82	110.45	113.89	110.49	112.68	111.48	111.57	109.26	109.8	112.15	110.54	110.61	112.12	109.94	109.84	111.76	111.45	111.37	111.84	110.99	112.24	110.87	111.59	109.88	111.12
118.17	118.41	120	117.94	118.82	118.96	118.35	118.43	116.28	116.95	118.4	117.18	117.78	116.33	118.45	117.35	118.92	118.96	114.97	116.05	118.5	116.58	117.88	117.91	119.04	118.49	118.8	115.03	116.55	117.59	118.83	119.75	120.13	114.77	117.12	118.93	119.06	118.33	118.68	119.58	118.71	116.33	117.32	118.09	115.88	117.19	115.31	116.63	119.1	116.87
111.11	111.57	112.94	110.73	112.16	113.46	110.96	112.21	112.91	111.48	111.8	110.12	113.47	113.21	114.55	110.63	111.55	112.92	109.9	109.7	110.86	111.36	110.84	112.5	113.62	112.22	111.72	112.4	111.34	112.6	114.5	111.27	113.24	113.03	111.05	113.36	112.37	110.84	111.82	111.25	113.85	113.62	113.52	111.06	110.03	112.62	109.11	111.83	111.47	112.83
104.81	102.31	102.52	101.28	104.29	102.33	103.37	103.98	102.61	104.65	102.45	105.23	104.49	104.06	102.24	103.48	104.52	106.39	103.35	103.7	104.32	102.92	105.24	106.67	105.28	104.95	107.23	104.11	105.42	104.39	105.76	101.78	103.13	103.19	103.45	105.59	106.72	103.39	103.82	102.74	103.58	104.42	104.44	102.43	105.9	104.82	104.45	104.5	105.04	103.63
108.21	105.65	107.55	107.04	106.94	105.37	108.13	104.56	104.96	107.11	106.77	103.07	106.99	106.58	104.72	105.16	106.02	107.18	105.56	103.53	104.54	103.32	106.41	103.37	106.87	105.83	107.66	103.36	107.07	106.71	107.79	104.42	106.1	104.97	106.55	107.88	106	105.79	106.34	106	105.07	107.03	103.99	106.15	105.45	105.84	104.87	108	106.22	105.92
112.13	114.19	115.03	109.45	113.02	111.46	110.71	111.82	112.66	113.99	111.13	115.38	112.68	112.22	114.6	111.83	113.29	112.15	111.06	109.66	113.61	111.86	112.03	112.68	112.88	111.62	115.73	113.16	112.44	114.77	113.44	113.26	113.26	113.76	110.93	111.99	112.57	111.76	112.12	113.46	113.1	113.65	110.34	110.63	111.77	114.28	113.63	113.81	113.58	112.09
102.81	103.87	102.87	105.35	105.16	104.69	105.18	107	102.87	105.2	105.16	104.8	105.55	106.28	105.84	104.37	103.73	107.55	106.51	106.23	102.92	106.34	104.89	106.03	103.84	107.3	105.54	105.36	103.99	105	104.92	107.22	103.93	106.2	107.54	108.05	105.69	105.37	107.3	105.66	104.02	107.15	102.77	104.94	104.56	104.25	106.4	105.42	106.34	103.15
113.99	110.15	111.79	112.19	110.79	109.49	112.71	109.82	111.09	111.62	113.01	111.24	108.91	113.16	111.03	110.36	112.14	113.18	111.46	109.34	111.64	109.66	111.61	110.08	110.55	110.31	111.43	112.31	110.42	112.49	109.57	114.75	114.43	111.39	113.15	110.8	113.86	109.42	110.79	110.47	109.61	113.64	110.88	111.76	112.24	111.45	109.09	109.16	111.25	112.17
105.71	107.17	106.14	108.32	105.71	106.37	105.24	107.14	107.31	105.54	106.27	104.56	108.38	107.1	105.35	109.68	106.96	107.27	107.83	103.9	107.08	105.42	107.1	108.96	104.88	106.09	104.94	104.84	108.44	108.52	106.22	106.63	107.45	108.35	105.44	109.31	106.54	106.52	108.16	105.97	106.78	107.81	107.35	106.6	106.34	103.3	105.22	106.25	106.87	106.11
109.54	109.8	112.9	110.15	108.47	111.04	109.62	109.53	110.63	110.93	112.2	112.54	110.98	109.1	108.38	108.24	111.31	110.82	109.88	112.96	109.45	110	111.9	110.02	110.54	110.64	109.15	110.21	108.93	110.41	110.49	110.34	110.96	112.77	110.83	108.4	109.54	110.97	110.76	111.39	112.51	111.2	110.59	110.01	110.21	110.16	110.85	109.47	110.11	109.62
107.29	106.26	108.09	104.91	105.49	105.73	105.02	107.07	106.2	107.01	106.89	107.45	103.71	106.73	106.56	107.72	103.59	105.56	106.54	107.87	103.58	103.94	107.16	107.01	106.26	105.4	106.17	106.66	105.95	103.93	107.64	108.81	104.48	105.05	106.89	106.29	108.5	105.4	106.14	107.48	106.06	107.31	103.36	107.79	107.28	105.67	107.35	107.85	104.47	106
105.35	105.13	103.96	105.81	107.85	104.35	105	104.84	105.08	105.47	102.4	105.13	103.67	105.44	105.49	105.43	105.05	105.7	103.29	105.84	107.67	107.9	104.89	105.7	105.57	106.89	107.92	106.17	105.44	103.96	107.3	106.14	104.75	104.64	105.02	106.39	106.11	104.27	104.95	105.36	104.15	103.2	106.04	106.29	104.22	104.93	106.79	108.31	107.92	103
104.08	105.7	105.43	104.78	104.96	105.23	106.43	107.14	105.3	103.67	105.55	104.62	103.81	104.19	106.47	105.16	103.56	105.84	107.23	106.38	107.13	107.03	106.22	106.69	105.25	106.19	103.03	106.95	105.2	106.91	105.2	105.37	106.86	107.56	106.83	107.42	104.39	104.06	105.52	107.7	105.15	106.49	106.6	106.33	104.7	105.13	107.26	106.93	107.3	103.11
104.05	105.12	104.19	105.33	106.96	105.08	102.17	102.77	104.07	103.72	104.41	104.17	100.44	104.36	103.15	106.06	104.14	104.43	102.97	104.23	102.07	103.36	104.76	103.22	102.95	101.86	103	105.27	104.35	105.14	104.38	104.08	104.41	104.28	103.95	102.44	106.29	105.3	104.24	103.77	103.49	103.65	103.84	103.84	100.35	104.99	103.44	105.15	103.98	107.49
111.06	111.54	112.86	109.33	110.35	110.52	110.83	109.88	110.49	110.3	109.2	110.98	108.63	110.81	111.88	109.26	111.84	109.75	109.95	109.72	110.58	108.61	110.73	111.49	110.9	109.81	110	109.72	110.44	109.29	111.94	110.08	109.46	109.3	110.39	108.92	110.38	110.32	109.35	111.16	109.46	108.33	113.03	110.96	109.46	110.01	107.84	111.68	109.91	109.1
108.92	107.37	105.71	106.16	106.21	106.51	105.82	105.05	105.28	105.97	106.94	104.93	107.4	107.87	105.94	108.79	106.9	107.42	105.68	104.72	107.14	105.46	104.79	106.17	105.33	107.03	108.27	105.84	106.96	103.8	106.73	107.78	107.33	107.23	106.58	106.94	107.07	104.9	107.42	109.59	105.21	108.17	108.61	104.65	106.47	107.45	107.64	106.07	106.22	105.39
106.33	105.77	105.68	103.04	104.04	105.01	105.93	104.33	103.75	103.91	103.11	103.98	103.1	102.82	104.87	104.15	104.18	103.82	103.2	103.69	105.82	104.3	105.32	107.08	106.29	103.84	104.05	103.24	105.08	105.83	103.62	104.5	104.92	102.54	104.81	106.66	105.44	106.39	104.53	102.96	102.53	102.66	104.44	103.95	104.71	103.03	103.88	102.56	106.02	103.34
111.11	112.58	108.71	113.44	109.87	110.23	108.82	108.38	109.99	110.83	110.47	111.19	111.13	110.83	110.42	110.14	110.03	109.52	108.68	109.27	110.14	113.53	110.27	110.29	110.27	111.82	113.67	110.48	110.64	111.57	108.46	110.35	110.5	110.66	109.36	110.92	111.89	110.64	110.49	112.67	110.36	110.79	109.67	111.22	111	109.76	109.82	110.3	109.89	109.79
112.4	116.49	111.02	114.3	113.55	111.91	111.96	114.28	112.8	112.94	112.73	114.82	113.77	113.34	113.4	110.46	113.24	111.79	110.98	112.36	112.23	112.72	115.85	109.62	111.52	111.79	113.36	114.64	111.07	111.9	112.01	113.49	112.5	111.81	111.32	111.88	111.8	111.51	114.25	114.26	111.8	109.85	113.71	111.59	110.5	112.19	112.53	112.91	109.23	111.83
105.25	106.02	103.29	104.02	103.87	106.11	104.47	102.53	104.48	106.8	105.04	105.35	105.17	105.68	104.96	104.28	104.96	105.34	105.57	103.3	105.48	106.28	104.56	105.02	104.19	104.74	104.57	104.58	104.09	102.95	103.97	105.95	106.03	104.31	105.49	106.08	106.67	104.54	103.75	105.66	105.87	103.9	104	103.82	106.35	105.11	105.48	106.26	105.74	105.94
113.24	110.31	110.76	113.58	112.56	113.94	109.64	110.41	111.31	112.98	113.87	112.87	114.69	111.56	111.17	113.9	112.37	110.19	111.95	112.74	110.38	111.85	112.73	112.38	111.22	110.88	109.59	112.73	113.26	110.74	111.36	111.02	112.46	112.04	111.01	112.72	109.89	109.05	112.75	111.6	109.65	110.31	111.47	111.78	112.63	111.56	111.94	113.12	112.74	113.5
116.23	117.71	116.36	116.59	117.82	116.35	115.99	118.94	113.87	116.56	118.53	116.44	115.01	117.43	117.24	116.59	118.01	117.64	115.93	115.17	117.91	116.86	115.36	117.03	116.94	117.51	116.8	116.84	118.09	117.71	117.94	115.69	114.29	115.21	116.21	115.15	116.29	114.99	112.96	115.91	115.65	117.29	115.84	115.62	115.49	116.1	116.86	116.24	116.42	115
113.93	112.1	112.68	114.1	111.13	111.15	109.42	112.69	109.87	111.71	112.01	113.52	112.57	112.87	111.09	114.31	109.37	109.81	111.69	109.93	109.99	110.33	111.67	112.26	112.26	112.16	110.47	112.47	110.31	111.12	111.89	112.27	111.84	112.3	113.1	110.44	112.1	111.52	111.69	112.45	112.93	112.24	114.74	111.01	111.4	110.47	110.98	112.28	111.17	112.85
103.44	105.03	103.65	102.26	103.81	104.44	104.05	105.94	104.36	104.19	105.44	102.75	105.17	101.49	103.35	105.92	103.87	102.8	103.21	104.14	103.48	105.29	103.76	107.01	104.1	101.8	105.92	104.14	105.3	103.34	104.65	104.75	105.29	104.49	103.12	105.28	104.35	105.11	102.05	103.58	105.13	105.3	105.13	105.19	103.73	106.28	103.98	106.2	104.86	104.44
100.29	100.16	98.466	99.733	100.06	101.12	100.9	100.69	98.231	100.83	101.89	100.1	100.4	98.545	97.992	100.49	99.982	99.754	98.552	98.338	101.48	100.95	99.64	99.904	100.27	99.035	99.947	99.461	99.637	99.926	98.97	101.36	101.64	100.35	99.759	97.121	99.32	99.517	98.525	101.75	100.28	99.025	100.02	99.653	98.113	99.976	99.205	98.878	101.43	101.18
112.1	112.13	112.88	112.28	114.12	111.79	112.84	112.25	114.97	114.03	112.88	114.07	112.76	112.11	111.77	111.65	113.98	113.52	112.08	113.85	110.83	112.72	112.45	111.92	112.17	112.86	111.62	111.95	112.72	112.47	110.18	110.54	111.93	111.15	110.62	113.89	114.15	112.93	112.35	111.68	112.39	113.09	111.18	110.91	113.39	111.01	109.53	112.79	112.03	112.85
114.3	113.63	111.5	112.94	112.96	109.96	114.54	113.22	109.92	110.45	114.14	113.61	114.08	110.34	113.02	110.27	112.1	113.58	112.23	114.18	113.1	112.91	111.84	112.68	111.64	112.72	112.72	112.89	112.39	115.09	112.41	115.52	111.23	111.88	113.22	112.54	111.56	114.36	113.78	113.42	111.34	113.1	112	112.05	113.7	113.28	112.27	113.71	112.51	112.36
105.64	104.9	106.5	104.2	107.72	105.9	107.25	106.3	103.46	105.75	104.95	105.91	105.03	105.3	104.36	106.01	104.89	104.32	105.52	106.04	105.46	105.53	106.04	105.09	103.92	103.51	106.08	106.43	105.62	105.52	104.03	104.85	106.3	108.8	105.88	105.22	103.7	105.81	104.38	103.82	106.37	104.97	106.87	105.78	106.68	106.15	104.99	104.85	108.22	107.35
106.83	105.55	104.81	106.47	105.59	105.47	104.91	106.81	106.8	106.39	104.94	107.89	105.87	106.66	106.83	103.65	104.74	106.95	105.02	107.15	104.16	106.16	106.24	105.69	106.41	103	105.14	104.19	108.27	107.3	106.31	105.56	105.72	105.41	105.61	103.47	100.92	104.14	104.5	106.12	111.76	106.88	105.88	104.17	105.57	105.18	105.7	106.58	106.73	106.25
111.94	112.1	113.26	110.73	112.34	109.93	111.6	112.2	110.92	111	111.75	111.12	110.77	111.88	112.14	113.03	110.62	111.18	111.52	113.84	112.84	111.51	110.12	110.94	111.05	114.5	110.46	112.42	111.55	110.17	113.03	112.42	109.61	111.23	113.11	109.1	112.1	108.35	110.28	111.98	111.44	110.16	108.17	109.82	109.98	110.32	111.18	110.59	112.52	112.53
112.05	111.2	114.01	113.6	113.22	113.22	112.66	113.01	111.98	112.99	113.59	111.31	112.71	111.21	113.18	112.66	111.62	113.57	114.48	112.78	111.55	114.49	113.75	112.82	112.12	111.51	113.76	111.66	111.32	113.13	114.96	114.13	113.72	112.9	113.67	113.67	112.3	111.52	112.14	111.58	113.69	113.35	111.74	113.13	112.51	113.49	113.25	112.18	112.77	111.55
111.48	108.28	108.26	110.96	111.65	111.65	110.72	110.66	109.27	112.39	110.85	109.29	111.35	111.47	110.58	112.07	110.19	110.73	110.43	111.32	112.43	111.12	111.79	110.61	109.92	110.52	109.91	110.91	110.95	113.73	112.08	112.04	111.15	110.31	110.33	111.11	109.17	110.83	110.75	109.74	111.46	111.12	110.2	112.33	111.66	111.26	109.72	108.96	111.28	112.3
106.29	109.9	104.98	107.64	107.06	107.47	102.96	108.72	107.85	106.14	105.63	106.4	106	106.56	106.8	108.34	106.15	105.92	106.03	105.53	106.2	106.7	106.13	107.7	107.58	107.12	107.65	107.29	106.1	104	107.05	105.33	107.78	105.53	106.21	105.12	105.46	108.28	106.53	105.28	108.55	106.64	107.9	105.77	106.53	107.95	107.61	105.17	104.82	108.1
112.85	111.66	110.53	112.74	112.08	113.85	111.4	112.86	111.81	111.79	111.08	110.9	111.51	110.61	111.24	112.68	110.8	113.95	110	112.66	112.75	112.5	111.06	111.06	110.35	112.18	112.04	111.29	110.75	111	109.73	111.56	111.52	110.89	112.7	111.63	108.87	112.02	111.66	113.78	110.88	110.95	111.77	110.63	111.74	112.23	109.82	112.79	111.73	114.03
109.3	109.59	110.83	110.52	108.95	111.73	109.1	108.5	110.26	111.79	108.65	110.04	109.81	110.07	109.31	110.63	109.67	109.56	109.6	109.75	112.22	111.12	108.79	109.12	110.96	111.25	110.05	110.01	109.7	108.86	110.09	108.48	108.07	107.92	109.03	107.68	111.19	111.94	110.72	110.99	112.27	109.84	108.41	109.29	109.76	110.05	109.38	109.07	108.74	109.74
105.23	104.75	103.39	103.43	103.05	103.74	103.99	102.66	104.36	104.62	103.36	105.19	105.23	103.8	105.63	102.36	104.23	105.98	105.09	103.27	104.37	103.97	103.77	101.73	103.56	103.31	103.62	103.5	103.96	102.37	106.29	105.65	105.12	104.44	103.56	102.9	105.01	104.9	105.52	103.85	106.04	103.74	105.91	105.35	105.74	106.31	104.08	104.1	105.05	102.91
110.62	109.98	111.94	113.63	111.21	110.84	112.4	113.35	109.63	110.15	112.28	111.34	111.64	111.72	112.06	113.97	112.06	110.67	112.13	111.18	111.76	111.93	111.14	110.42	110.29	112.55	111.07	110.97	113.34	110.68	110.36	112.48	109.3	110.81	112.92	110.84	110.23	110.86	112.08	110.74	109.81	114.05	112.06	108.32	110.65	111.86	111.33	108.83	112.75	113.69
118.84	118.54	116.18	117.1	117.95	118.4	116.36	117.09	118.36	117.74	116.56	117.43	119.97	117.1	118.34	115.96	117.13	116.12	118.34	118.68	119.12	117.72	119.22	117.69	120.78	117.2	118.79	118.99	116.24	118.42	119.95	117.98	116.31	118.3	118.04	118.5	117.14	117.88	117.34	117.54	117.86	115.04	119.83	116.39	116.26	115.31	117.29	115.8	117.21	117.13
102.86	105.83	105.68	106.23	105.85	106.58	104.8	106.62	106.15	105.59	105.61	102.6	105.91	103.91	105.22	105.53	103.12	105.29	104.15	104.18	106.43	105.19	107.35	104.1	103.89	104.13	105.67	105.71	104.47	105.64	106.31	105.63	106.02	102.25	106.42	105.09	103.41	108.33	104.86	104.55	105.41	104.23	104.95	103.7	106.25	104.8	103.83	105.91	105.13	105.03
114.08	112.37	111.99	110.92	111.37	112.43	110.67	111.99	112.7	114.1	111.62	112.62	112.12	111.24	113.5	113.57	111.03	111.41	114.57	111.47	111.72	111.31	111.8	111.73	112.09	112.3	112.91	110.77	112.76	114.38	110.87	113.79	111.55	109.86	109.24	108.88	112.01	112.79	112.1	111.98	112.27	112.63	112.73	112.89	112.95	111.43	113.07	111.48	111.85	111.77
99.286	101.63	97.991	96.831	100.39	102.23	99.846	100.12	100.55	100.7	100.87	99.917	100.99	99.203	101.78	101.4	100.34	101.23	98.946	96.333	100.92	101.82	100.3	100.01	98.882	99.549	101.07	99.538	99.021	102.79	102	102.4	99.719	100.54	101.11	98.989	98.752	101.28	100.18	100.34	101.93	101.39	100.7	100.57	99.392	100.06	99.627	100.97	100.52	100.05
104.89	105.47	106.48	105.41	104.59	104.06	107.84	106.81	106.13	107.99	104.18	107.77	105.56	105.1	106.56	106.82	105.1	103.48	106.47	105.17	103.5	107.66	107.26	106.54	106.4	104.25	104.75	105.87	107.52	107.51	104.97	105.16	106.79	107.06	106.65	106.82	107.56	106.44	106.78	105.05	105.57	106.87	105.73	103.66	106.42	105.1	105.61	105.45	106.67	109.98
105.64	107.46	104.49	104.93	106.79	104.25	105.87	106.48	106.96	108.74	106.9	104.14	104.71	104.92	106.5	107.12	105.81	103.72	103.81	106.69	107.37	105.88	106.05	106.35	104.87	105.02	105.98	104.37	106.02	105.86	104.09	104.93	106.4	109.52	106.92	104.35	104.48	104.1	104.53	106.98	103.98	106.63	105.66	103.66	107.28	104.07	104.2	104.08	103.99	104.91
106.24	104.52	106.58	105.73	108.4	105.6	105.46	107.41	107.28	105.83	106.23	106.03	104.82	107.27	107.02	104.31	103.48	104.52	103.32	107.04	107.09	104.42	107.14	105.6	105.16	105.26	104.46	106.82	106.29	105.32	105.14	105.42	104.82	103.93	105.97	105.83	105.14	106.13	105.25	106.87	103.96	104.1	103.77	105.45	105.74	106.25	106.97	104.52	105.17	106.13
109.81	109.97	111.63	113.05	110.45	111.17	108.9	111.46	110.03	110.13	111.83	114.58	112.26	111.56	112.11	111.48	109.22	113.06	113.28	111.15	109.28	110.76	112.7	112.85	111.93	113.12	108.83	109.95	111.29	111.04	110.74	109.01	110.76	110.97	110.72	112.11	110.08	111.39	110.99	112.33	114.67	110.73	112.79	110.08	111.92	111.59	110.99	110.9	110.93	111.89
98.96	98.407	99.192	100.54	99.593	99.141	102.26	99.107	97.173	99.088	100.5	99.872	97.593	98.95	99.86	100.33	99.794	99.725	100.45	97.19	99.984	100.64	100.42	98.249	100.48	100.64	100.2	98.115	98.303	100.06	100.2	100.68	98.646	100.83	99.471	99.467	99.999	101.88	98.634	102.63	100.46	99.861	99.972	100.24	101.09	99.095	102.07	100.33	99.06	99.564
106.8	105.95	106.13	106.09	102.78	105.69	104.44	106.02	103.61	106.85	102.75	104.23	104.9	106.35	105.41	105.27	104	106.63	106.31	105.03	105.27	105.84	105.4	104.46	104.8	106.77	105.8	106.18	105.42	106.5	107.24	105.06	107.72	103.45	107	106	105.06	104.95	105.46	106.67	103.41	105.68	106.15	106.12	105.96	106.19	104.59	106.05	106.42	109.13
111.43	112.17	112.68	111.99	111.13	111.94	111.38	112.7	111.99	112.34	113.92	111.97	108.88	113.09	110.84	111.42	110.91	112.75	111.61	111.81	114	111.07	111.76	110.71	110.45	111.18	111.13	111.29	113.62	112.25	112.65	110.62	113.8	111.76	111.48	113.14	113.4	111.38	112.62	112.08	112.76	111.3	116.1	110.22	113.38	111.9	110.74	112.7	112	112.13
99.967	100.42	101.57	100.97	101.48	100.52	101.34	99.055	100.33	100.07	99.973	100.68	101.46	101.55	101.24	102.19	98.345	101.32	99.808	99.828	99.206	99.825	101.42	100.69	101.55	101.98	101.98	99.685	98.601	98.606	102	101.05	100.19	99.897	100.44	99.459	102.79	100.58	100.41	101.35	102.1	101.32	98.934	102.03	100.27	101.57	99.184	99.989	100.04	101.01
106.13	106.29	106.37	104.34	105.4	104.58	106.77	106.47	106.87	106.18	103.36	107.71	105.3	105.57	104.26	106.29	106.54	108.41	106.87	106.93	108.08	106.05	106.97	106.51	106.1	106.94	105.45	105.78	105.76	107.83	105.98	104.68	107.34	107.32	106.79	106.02	106.84	104.31	107.68	106.87	106.19	104.06	106.13	103.73	106.13	105.22	105.35	106.11	105.14	108.53
101.11	101.14	101.31	99.246	99.296	99.298	100.6	100.15	100.16	99.892	100.08	99.322	100.07	100.02	101.26	100.26	100.79	101.44	100.26	102.51	104.42	101.55	101.15	101.63	98.633	101.22	101.59	99.303	99.951	102.02	100.44	100.1	99.071	98.907	101.79	100.51	100.69	101.15	101.77	100.9	99.86	99.941	99.948	99.922	100.37	101.1	101.73	100.51	101.48	99.544
110.37	109.51	109.08	111.22	110.54	108.81	110.67	109.73	111.25	112.42	110.35	109.52	109.96	110.31	112.37	111.15	110.65	110.15	111.86	110.16	110.28	110.82	111.5	110.5	110.69	112.06	111.81	110.69	109.85	111.59	111.85	109.86	111.22	108.69	110.68	110.07	111.62	112.38	113.38	110.84	110.99	110.85	111.3	110.89	110.98	107.95	109.48	111.18	109.42	113.22
111.43	112.01	113.72	109.96	109.83	112.7	110.29	110.93	113.38	111.62	111.71	110.43	109.42	110.53	110.78	113.04	113.99	111.78	114.07	113.88	110.29	113.62	114.09	112.43	109.51	112.24	112.63	111.31	110.05	111.87	110.64	112.32	112.76	112.04	113.65	113.07	113.82	111.61	110.06	112.74	113.61	114.26	110.77	111.18	110.04	112.09	112.49	113.65	112	112.06
111.27	111.41	111.75	108.41	110.89	109.5	111.54	111.95	112.34	112.13	111.38	111.81	111.16	110.11	111.68	111.96	113.77	110.92	112.82	110	110.88	113.29	109.15	111.83	113.65	110.26	109.78	112.38	110.57	112.83	111.81	112.19	112.13	112.42	109.4	110.9	112.18	110.77	110.21	111.95	111.28	111.46	110.33	110.97	110.56	112.03	111.74	110.86	109.89	110.6
111.18	110.78	112.03	112.14	111.24	112.84	111.22	111.98	112.2	112.63	111.96	111.64	113.23	113.11	110.64	111.94	111.85	110.19	110.18	111.27	113.23	107.22	110.95	110.23	111.04	110.65	109.81	109.03	112.49	111.71	112.49	111.49	110.5	110.2	111.61	112.42	113	108.68	112.45	112.75	112.73	110.41	112.09	111.37	110.42	111.68	110.75	109.48	110.57	112.64
112.52	110.4	111.06	111.47	112.82	110.39	111.76	110.67	111.91	110.2	109.98	110.48	112.79	111.28	112.22	110.95	110.82	112.52	112.81	107.91	111.78	111.04	110.36	111.46	109.3	109.23	111.52	111.86	109.95	112.31	110.68	111.65	111.4	110.7	111.45	112.66	109.87	110.95	111.19	112.42	111	112.22	113.01	109.72	109.02	110.06	111.83	111.95	113.54	111.6
103.17	102.14	103.24	106.49	101.72	103.04	103.7	103.17	106.12	105.34	104.87	104.38	103.61	103.49	104.22	105.87	103.01	100.66	102.19	105.54	103.25	105.04	103.34	104.1	104.02	103.26	104.01	103.99	102.51	104.1	105.09	106.05	103.03	103.8	102.15	105.64	104.75	103.83	104.16	107.35	105.08	105.07	104.83	103.49	105	105.42	104.25	103.89	107.05	104.03
111.13	109.07	109.48	109.11	110.57	109.65	109.22	108.16	111.23	109.52	109.27	108.4	110.48	108.4	111.27	111.22	110.94	110.48	111.08	108.69	110.78	109.3	109.11	108.11	110.55	108.95	109.73	110.99	109.86	109.16	110.74	108.35	110.17	111.48	109.99	108.61	107.97	106.34	109.45	109.43	109.79	108.33	112.15	111.49	111.84	110.16	109.16	109.45	109.2	109.81
106.31	106.55	107.59	105.96	105.64	106.33	104.96	105.34	105.14	104.72	106.98	105.66	106.1	107.65	107.31	105.74	105.82	107.61	104.3	103.86	106.3	108.27	104.4	106.6	104.43	105.99	107.77	106.65	106.53	106.26	106.71	104.24	106.33	106.21	106.28	108.6	106.6	106.81	107.08	106.82	107.47	106.49	107.11	104.96	104.86	106.44	107.75	106.01	105.48	104.77
106.52	106.48	102.93	108.71	107.12	105.72	105.36	105.18	105.26	107.82	107.84	105.56	108.86	108.93	106.09	105.31	108.27	107.37	108.87	105.62	106.72	106.9	107.33	108.24	110.36	108.17	107.75	105.63	105.66	107.06	106.7	109.95	105.56	106.52	107.01	104.68	108.84	106.88	105.83	104.6	107.69	107.25	105.72	107.58	109.27	106.59	105.32	107.58	107.14	106.39
99.488	100.61	101.9	102.05	102.3	100.41	101.82	99.677	100.96	100.33	101.12	103.42	102.24	99.315	98.139	100.7	99.697	102.03	100.86	102.45	103.08	101.44	99.61	101.8	101.37	100.92	100.37	102.1	100.53	101.89	98.647	101.94	101.5	99.624	99.988	101.66	102.29	100.63	102.05	100.69	100.66	101.47	101.6	99.701	102.73	100.49	99.676	100.77	103.97	103.4
110.86	111.18	112.32	111.24	110.11	111.33	112.93	112.77	112.25	112.2	111.25	111.14	111.49	112.47	111.38	110.29	110.79	113.66	110.45	109.83	113.41	110.33	111.55	110.26	112.24	112.29	110.76	110.92	111.68	111.46	113.07	110.89	112.17	110.76	110.56	110.81	110.67	111.81	112.78	113	111.18	111.87	110.78	111.12	111.14	110.58	112.4	112.99	111.05	109.49
106.72	105.73	105.99	107.51	105.85	106.67	106.04	106.56	105.59	108.09	107.92	106.9	105.37	107.79	105.41	107.36	107.19	106.49	109.64	106.47	108.02	105.44	104.78	106.7	105.61	106.74	107.64	105.56	108.55	105.67	105.53	105.62	108.79	105.21	105.8	106.88	106.69	108.97	109.41	108.99	108.18	106.57	105.81	106.42	108.39	107.5	107.31	105.2	106.22	103.92
101.67	99.257	102.19	99.22	98.645	97.375	98.602	99.219	100.41	100.33	98.949	100.57	98.212	99.534	97.922	98.854	97.364	99.358	99.295	101.51	100.34	100.88	100.26	99.888	100.07	99.153	99.492	100.88	96.94	100	97.945	100.44	98.649	98.651	97.233	98.463	100.49	100.78	100.38	100.2	98.583	102.27	99.561	101.02	100.27	100.41	99.041	99.505	99.372	99.435
105.08	103.95	108.04	106.38	106.18	106.72	105.3	108.38	105.71	106.74	106.28	105.1	107.11	105.79	106.57	107.22	104.97	105.81	107.19	105.6	106.87	106.43	106.03	108.36	105.89	104.9	105.36	107.69	107.72	105.34	104.34	106.56	104.94	106.06	106.04	103.95	104.19	106.34	105.38	107.12	105.83	106.53	106.72	107.35	106.16	104.39	107.06	106.42	103.45	105.28
108.42	107.5	105.12	107.45	106.35	108.15	106.4	107.94	105.1	107.46	105.99	105.82	106.29	106.4	105.49	104.99	105.46	105.89	104.53	105.24	105.45	108.16	105.57	105.08	104.54	105.31	106.94	106.55	104.63	105.57	104.47	105.95	105.48	107.38	105.78	106.56	106	105.64	105.4	105.27	106.23	107.79	105.26	106.3	104.87	107.67	104.89	106.09	106.36	105.33
103.45	103.36	105.12	104.16	105.66	103.87	103.85	103.31	105.49	106.02	104.4	103.9	101.88	104.85	103.45	103.37	104.79	104.27	105.8	103.08	102.97	103.9	103.85	103.64	104.65	105.16	104.2	104.47	102.97	101.44	102.08	104.94	102.15	104.14	102.47	102.87	103.2	105.02	104.63	104.45	103.02	106.45	104.8	104.51	104.31	104.85	105.24	103.18	105.55	103.15
103.36	103.49	103.46	104.67	105.85	105.59	103.62	106.35	106.45	105.72	106.67	104.82	109.52	107.43	104.5	107.59	105.82	106.13	104.29	106.08	103.73	105.3	107.26	105.8	106.83	108.13	107.43	105.36	105.5	106.33	104.67	105.88	105.61	104.42	105.18	104.68	105.42	107.38	107.4	104.54	103.69	104.05	104.82	105.31	104.25	106	103.97	105.74	102.01	104.96
111.67	111.96	111.72	110.74	109.67	110.52	112.64	110.32	110.09	111.24	110.53	113.37	109.81	108.4	110.73	110.84	108.64	112.06	111.67	111.76	113.34	111.19	111.63	111.19	112.04	112.44	111.82	113.24	110.92	111.42	110.87	112.87	112.82	110.05	112.62	111.37	110.95	109.92	110.05	110.98	113.37	111.5	112.89	109.46	110.12	110.38	111.01	109.45	110.02	110.35
109.49	112.82	112.28	109.45	111.71	111.74	109.97	111.04	109.73	111.32	110.28	111.8	110.88	110.8	110.58	109.65	110.92	109.81	110.95	110.75	112.51	111.87	110.58	110.42	112.64	110.31	109.96	110.75	110.96	112.04	110.67	110.67	110.66	110.69	111.6	108.94	112.48	109.59	110.1	109.69	112.63	111.18	112.04	109	110.31	109.22	110.1	111.04	109.69	110.98
106.55	107.02	105.63	105.24	105.19	104.18	104.8	104.42	107.13	105.24	106.68	106.78	104.48	106.32	102.6	104.27	104.49	107.13	104.7	105.59	106.55	105.04	105.88	104.68	106.38	106.64	106.65	106.86	106.02	106.77	104.4	102.41	104.94	104.94	107.48	104.99	107.57	104.9	104.53	107.1	104.72	106.44	105.23	105.51	103.94	104.54	104.29	105.58	106.35	106.37
109.17	109.89	111.88	113.27	113.15	109.91	113.7	110.49	110.95	110	110.87	112.35	112.6	111.58	109.7	109.18	111.34	109.93	111.95	110.94	110.75	112.18	108.96	111.97	113.37	110.81	111.48	112	113.14	111.79	108.7	111.43	111.52	111.02	110.49	109.29	107.61	110.32	111.56	113.39	111.85	111.13	111.52	110.86	109.98	110.75	112.98	110.43	111.03	111.72
112.89	109.5	112.79	111.85	110.64	111.63	111.81	109.78	114.62	112.4	112.61	109.68	110.2	110.11	110.63	111.05	111.3	112.16	113	111.44	111.18	111.71	111.15	110.47	111.57	111.14	113.13	111.37	109.98	111.22	113.48	110.69	112.82	113.42	111.52	110.91	110.43	111.54	111.37	113.68	111.82	112.66	110.18	111.08	112.04	111.52	111.63	114.23	110.82	113.06
105.72	106.38	105.26	105.09	105.63	105.55	105.61	107.73	105.58	108.82	105.88	104.32	106.82	105.04	103.38	106.93	104.72	108.8	104.7	105.27	105.62	107.07	105.26	106.46	106.95	107.35	105.32	105.94	105.68	107.82	106.13	105.82	104.97	105.28	106.21	105.31	105.58	108.43	104.41	104.93	105.51	107.28	104.23	107.14	105.68	107.01	102.69	102.51	104.85	104.77
98.829	96.783	102.46	99.586	100.07	100.33	100.87	100.37	97.935	100.39	100.14	100.81	100.23	98.757	101.5	101.34	100.14	102.85	98.948	99.468	98.495	101.65	100.55	100.71	99.436	100.69	100.79	98.327	98.905	100.86	101.76	99.049	98.619	99.242	100.35	100.72	100.11	99.501	100.26	100.31	99.394	99.294	100.36	101.22	98.841	98.935	100.4	100.72	100.4	100.08
104.13	108.03	106.31	107.49	108.77	108.15	107.14	106.88	109.63	104.21	105.59	107.25	105.64	108.46	107.91	106.02	108.54	106.74	107.53	106.63	105.46	106.75	106.5	105.35	105.41	108.13	107.13	106.14	107.28	105.23	107	106.91	106.93	106.46	108.07	107.39	107.11	106.61	109.29	107.44	108.23	107.53	105.4	107.18	104.9	107.29	109.18	105.13	107.52	106.65
105.39	107.01	107.27	105.56	107.28	105.83	102.91	105.68	105.07	106.15	105.76	104.45	104.93	105.58	105.59	105.25	108.62	105.35	107.07	104.98	107.82	104.89	106.49	105.17	106.21	103.03	105.23	106.27	105.46	103.91	106.61	104.35	107.65	106.59	103.32	104.66	107.56	106.64	106.63	103.58	105.68	104.02	104.86	106.36	105.69	105.28	105.08	107.16	106.04	105.71
102.3	106.33	107.73	106.49	106.71	105.59	106.63	104.93	105.99	107.07	105.41	106.06	103.96	106.17	105.47	107.67	105.3	106.87	105.1	105.52	106.07	107.44	106.47	106.48	105.31	105.31	106.2	106.24	106.8	106.63	107.45	107.02	105.8	105.38	107.55	107.06	105.68	108.92	106.44	108.15	106.41	105.13	107.37	107.17	104.51	104.79	104.55	105.76	107.73	105.68
100.72	98.496	98.4	98.443	100.76	101.17	101.48	98.3	100.16	100.27	99.428	100.65	100.77	100.82	100.59	100.64	99.482	101.01	99.752	100.1	100.04	98.344	102.03	101.19	97.957	99.468	98.299	98.721	101.42	99.085	101.96	101.55	99.466	98.197	99.544	99.038	98.869	101.2	96.999	100.97	99.361	98.53	97.689	98.695	99.239	100.08	98.985	99.059	100.7	97.892
99.434	97.651	100.29	98.146	99.287	101.93	100.58	100.37	99.964	98.587	102.58	99.065	100.1	99.832	99.727	98.399	99.997	102.52	101.02	98.4	99.811	102.3	97.654	101.49	99.185	101.65	98.755	97.229	100.83	100.4	98.226	98.92	100.03	101.2	101.21	100.15	99.234	101.08	100.42	98.761	102.05	100.57	98.515	99.023	99.515	103.23	99.413	99.178	98.3	99.682
112.45	110.84	111.75	113.42	113.65	113.33	110.51	111.42	112.04	114.65	112.29	113.34	113.3	110.63	113.6	111.57	113.11	111.75	115.7	110.31	113.64	113.67	111.65	114	112.36	113.58	111.11	113.75	113.13	115.44	113.89	111.37	113.4	111.64	112.7	113.88	113.92	113.68	113.02	114.03	114.43	113.68	115.09	112.19	113.58	114.79	114.07	113.15	111.92	112.26
105.9	104.49	105.57	105.09	103.91	105.95	105.42	102.48	105.56	108.85	106.47	105.76	106.98	106.38	104.22	106.06	106.83	106.18	105.14	104.81	106.36	107.28	105.36	103.83	105.86	103.53	106.76	105.96	105.54	103.81	106.36	103.28	106.79	104.28	106.94	102.65	106.55	106.21	105.88	105.9	104.85	106.09	105.68	104.87	107.45	107.07	106.64	106.23	106.37	104.15
105.75	104.67	105.4	105.06	106.59	106.05	105.84	105.02	104.74	104.69	107.03	107.43	103.75	104.1	104.1	103.29	105.67	103.91	107.44	105.6	105.57	105.29	103.45	107.1	107.74	107.81	104.76	104.53	107.03	104.05	104.77	106.01	106.11	105.17	104.31	105	106.32	102.84	106.74	106.06	104.92	105.51	104.6	107.49	106.65	107.23	105.92	105.84	104.36	106.4
110.68	111.84	111.8	111.44	110.91	110.91	112.05	112.38	109.62	108.85	112.08	110.16	107.88	110.07	109.35	111.56	110.59	111.26	112.07	110.6	111.57	111.73	110.97	109.46	110.84	112.46	111.59	108.21	109.69	111.91	109.59	110.6	109.35	111.72	112.76	108.81	109.83	109.47	112.6	111.08	110.59	111.16	107.48	110.38	110.23	110.33	110.24	110.2	112.7	109.22
103.91	106.45	108.32	107.16	105.66	104.85	105.79	105.76	104.85	104.04	104.64	105.1	107.14	102.91	104.77	103.62	105.83	105.23	104.27	104.3	105.09	105.53	104.15	105.61	105.63	105.49	107	109.2	105.23	105.36	105.01	106.6	104.01	107.37	106.36	105.57	103.1	106.32	105.89	108.65	105.3	105.91	105.16	103.11	105.88	108.26	104.21	107.09	107.14	107.78
117.06	118.36	116.65	117.96	117.93	120.32	116.84	116.89	116.22	117.03	118.6	116.84	117.33	118.36	117.76	117.69	116.45	117.57	115.22	117.89	115.31	117.85	117.5	116.63	116.12	117.22	117.52	117.78	119.51	117.77	118.13	118.2	115.24	116.35	118.83	119.39	117.59	118.24	119.23	118.51	117.35	119.29	118.18	116.82	117.74	117.33	116.19	118.07	119.44	117.9
108.42	108.04	107.92	107.87	104.71	106.28	107.51	106.74	107.05	108.85	106.52	106.34	108.26	106.74	107.77	106.77	105.88	108.42	106.89	105.77	105.48	107.74	106.68	107.27	106.82	107.76	104.91	104.7	105.82	106.41	105.12	106.82	105.11	107.69	105.43	107.82	108.25	105.73	107.47	108.08	108.65	105.91	105.63	108.79	104.52	104.29	107.82	108.13	107.74	106.92
104.28	106.53	106.26	105.72	103.89	103.87	105.97	105.62	108.64	107.4	104.93	106.87	104.97	106.59	106.1	105.03	104.92	106.46	106.45	105.6	104.44	106.16	106.9	107.81	105.39	104.83	107.65	107.16	104.68	105.57	106.47	105.44	106.87	105	108.03	107.64	108.05	106.45	106.81	106.16	107.84	105.68	104.41	104.39	105.64	104.15	106.43	107.9	108.21	106.81
104.24	102.99	106.61	106.51	106.46	106.09	106.17	105.32	105.88	104.65	106.01	106.06	105.85	107.8	105.29	105.76	103.39	104.64	103.4	106.99	105.56	105.05	104.53	103.63	107.76	105.03	103.29	106.95	105.34	105.19	104.81	105.99	106.93	106.89	105.75	104.14	105.68	105.36	104.33	106.24	105.03	105.17	105.64	104.75	105.83	105.16	106.8	106.14	105.33	104.63
106.21	104.74	107.19	106.3	106.49	107.22	104.38	106.9	107.22	106.31	107.47	106.8	106.53	106.58	106.21	105.98	104.3	107.04	106.46	105.83	107.47	106.66	105.91	105.63	107.29	105.79	107.4	108.79	107.08	105.47	104.57	106.61	106.46	107.08	107.58	106.69	108	105.54	107.82	106.57	107.36	106.28	106.85	105.25	103.68	107.58	107.77	106.53	103.69	104.38
105.4	107.56	104.29	104.47	106.46	104.28	108.09	106.31	107.24	107.96	107.43	106.67	108.27	105.25	108.18	106.07	107.74	105.69	106.25	107.08	107.18	107.67	106.81	106.76	106.01	106.55	107.27	105.29	106.02	105.45	105.13	104.03	107.11	105.99	106.35	105.68	104.91	106.33	107.27	105.83	107.8	105.7	106.29	109.39	106.29	104.23	105.07	106.29	106.44	106.26
112.45	112.9	112.9	113.3	111.72	113.47	113.37	115.3	113.98	113.07	115.99	113	114.05	112.75	109.52	110.8	113.5	113.45	110.85	113.14	111.71	115.94	114.48	112.4	113.38	111.15	111.04	110.78	112.19	113.73	112.25	111.94	111.53	112.88	113.42	114.82	112.38	112.88	113.51	114.72	112.95	113.48	112.66	112.42	113.49	116.13	111.69	111.62	112.6	113.83
111.35	110.77	112.55	112.01	111.71	110.26	111.54	113.24	110.33	112.98	113.08	112	113.16	113.21	110.86	111.28	111.71	112.55	111	112.27	109.87	112.72	113.6	111.87	112.25	112	108.85	111.82	111.01	110.07	112.8	111.5	112.63	112.29	112.9	111.82	111.84	112.37	112.66	108.84	111.23	112.63	112.19	110.44	110.47	111.27	109.5	114.67	112.48	110.7
105.84	105.32	104.69	106.78	105.32	105.76	104.16	105.64	103.34	102.9	103.63	103.82	105.01	104.58	105.09	108.1	103.92	106.19	104.42	106.47	105.47	104.29	106.43	105.53	103.09	105.17	103.98	103.65	105.09	104.87	105.28	105.19	104.41	105.59	104.87	104.12	103.67	104.51	105.14	104.64	106.24	104.25	105.27	105.77	104.99	106.48	104.69	106.7	103.46	104.43
106.48	106.04	105.31	105.72	104.64	103.57	106.43	107.94	106.08	105.22	105.29	104.64	103.99	105.54	105.88	107.28	105.53	105.05	105.83	104.18	105.75	104.11	105.78	104.42	105.6	102.92	105.61	104.93	106.56	104.51	107.3	106.59	107.32	103.48	105.03	107.11	106.67	105.51	107.01	105.53	106.71	104.23	103.5	103.98	105.11	103.92	104.93	104.96	104.29	105.8
107.2	107.17	105.83	107.72	106.26	105.8	106.35	107.05	106.06	107.09	107.24	106.53	108.87	109.26	108.24	104.28	105.55	105.72	108.07	106.35	106.6	108.85	104.37	107.56	107.34	103.92	106.01	106.8	107.26	105.69	108.22	108.33	105.93	107.01	107.36	106.8	106.85	106.68	104.27	105.99	104.97	106.93	104.02	106.76	106.57	105.22	108.27	105.86	104.9	105.06
105.64	106.83	105.33	105.52	105	105.58	108.43	106.73	106.72	107.26	106.88	104.25	107.33	107.37	106.38	106.39	107.19	105.3	107.58	106.94	108	104.7	107.51	107.63	106.16	107.62	109.34	107.53	105.7	106.06	105.87	105.51	109.39	107.54	108.27	105.49	105.44	104.55	106.31	105.75	106.04	106.19	104.96	106.29	104.76	106.48	106.15	106.56	107.43	106.97
107.25	107.41	103.14	104.51	104.87	103.39	104.72	104.53	104.8	103.16	105.91	103.36	103.44	106.46	103.59	105.44	102.5	106.52	107.74	105.75	105.23	104.88	107.28	104.48	102.9	104.92	105.21	105.48	103.25	104.7	105.76	104.82	103.23	102.68	106.01	103.49	103.25	105.55	104.23	105.73	105.82	103.7	107.07	105.36	103.15	103.27	104.38	105.18	101.41	104.87
102.97	104.17	103.24	104.13	104.07	104.49	103	104.15	103.46	103.69	104.37	103.88	104.56	104.59	104.21	103.76	103.02	103.29	103.85	105.09	103.71	102.58	103.03	105.07	104.2	103.77	103.69	103.92	104.61	103.07	104.99	104.58	106.56	104.82	104.12	103.95	104.28	103.91	104.82	102.81	102.88	103.59	102.84	101.88	104.16	105.23	105.45	102.91	102.29	105.28
107.79	107.79	107.15	108.54	108.11	105.92	105.35	106.87	107.78	106.54	108.76	107.71	106.91	107.77	106.9	108.88	107.96	107.13	105.31	106.82	107.36	108.42	109.12	106.23	107.69	108.94	107.03	106.62	105.79	106.37	110.92	108.77	107.05	104.74	105.42	107.5	106.8	108.81	104.44	105.74	108.72	107.24	105.74	106.67	108.68	106.63	107.85	107.09	107.56	108.16
114	113.05	114.32	114.9	112.31	111.95	112.33	109.74	114.94	113.26	110.85	113.39	111.3	112.25	113.44	113.08	113.45	112.44	112.14	114.6	113.94	111.73	112.64	113.76	111.26	110.48	112.44	112.1	111.21	112.18	112.42	112.34	113.15	111.9	112.06	114.88	110.98	114.09	109.53	111.85	114.37	115.01	113.6	113.13	115.75	112.55	111.96	112.81	111.72	113.19
102.87	100.1	102.42	99.6	102.6	99.285	101.95	100.09	101.56	102.09	98.099	100.42	99.283	100.7	99.899	99.666	100.24	101.39	101.52	100.76	100.46	102.31	99.577	101.71	98.649	102.84	100.25	100.76	99.69	101.55	99.655	98.493	98.888	99.596	103.25	102.36	101.65	100	101.46	102.24	99.608	103.32	101.02	100.82	102.6	98.639	102.25	101.54	98.04	99.371
103.5	105.27	105.85	104.65	104.17	103.85	107.61	106.63	106.54	106.36	105.11	104.91	103.88	107.29	106.4	106.82	104.56	105.39	106.69	105.63	104.76	105.87	103.79	103.8	104.96	107.8	105.79	104.84	105.86	103.57	104.57	107.21	104.88	104.03	105.96	106.46	104.82	109.2	106.25	104.85	104.54	105.16	105.59	104.99	103.5	104.29	103.46	105.34	105.38	103.91
110.52	110.96	113.7	109.11	112.26	111.27	113.64	113.3	111.03	112.8	110.48	112.22	112.63	111.05	109.54	110.19	112.61	111.29	111.26	112.06	111.37	110.65	110.89	108.33	112.94	112.03	114.18	111.96	113	112.88	113.23	111.48	113.13	113.83	111.15	113.48	114.07	111.88	112.53	113.32	113.26	108.38	109.79	113.11	112.25	112.18	111.45	110.66	111.46	113.07
112.21	110.47	112.59	110.59	109.97	113.1	110.49	109.62	112.29	113.43	111.2	109.58	112.57	110.24	111.74	111.85	111.15	113.87	110.78	109.33	110.81	111.05	113	110.58	113	111.87	112.25	111.78	111.27	111.95	113.38	109.9	111.44	111.38	109.8	113.21	111.19	110.73	110.49	112.55	113.21	111.37	110.83	110.99	110.55	112.64	110.22	111.25	109.15	111
106.8	104.75	104.15	107.93	106.25	103.64	106.1	106.95	108.16	102.45	108.02	105.83	103.32	106.91	107.31	104.51	107.02	105.31	106.34	108.2	105.39	106.07	106.69	107.15	107.91	106.35	107.3	106.02	104.7	104.05	105.78	107.09	105.94	107.82	106.16	106.57	107.52	107.51	107.07	106.14	106.56	106.13	105.84	107.85	107.13	108.42	103.68	109.11	107.28	105.36
108.63	104.88	105	105.27	106.62	106.03	105.73	105.83	106.85	107.12	108.32	105.7	107.77	105.18	105.6	105.79	106.85	106.11	105.1	105.74	106.76	107.04	106.95	107.02	107.68	107.45	106.37	106.99	105.74	107.07	106.79	104.59	107.3	106.27	106.76	107.09	104.81	105.19	106.35	106.38	107.18	106.29	108.1	107.74	107.27	106.17	104.54	104.57	106.86	105.38
104.85	105.01	107.38	108.19	104.64	104.57	108.32	105.39	103.25	106.72	105	103.97	106.62	105.6	107.38	105.17	106.22	105.86	106.27	103.56	104.79	105.56	105.53	106.38	105.24	105.35	103.83	105.64	102.92	106.06	105.66	106.2	108.35	106.66	106.35	104.3	105.07	104.68	106.52	106.84	105.41	104.2	104.54	104.68	108.09	106.11	104.95	105.97	104.64	103.54
112.53	112.51	112.38	110.7	110	111.42	112.47	113.53	114.47	110.5	113.54	113.52	113.98	111.9	113.72	114.02	112.89	111.61	112.72	112.03	109.74	112.57	113.34	111.15	110.21	111.21	113.69	111.69	111.3	111.86	110.87	113.78	113.81	110.22	114.02	112.71	111.63	112.36	109.92	112.01	111.73	110.42	109.79	113.49	112.97	112.02	112.29	111.29	112.52	113.38
108.98	107.26	108.45	106.11	107.09	108.63	107.32	107.24	105.52	107.91	106.21	107.03	106.53	105.29	107.67	109.26	107.11	107.06	106.59	106.74	106.85	107.55	106.28	106.65	107	107.38	107.11	107.67	106.19	107.17	106.8	106.16	106.87	109.24	105.87	106.31	107.01	107.29	108.6	108.5	107.07	106.72	106.65	107.99	107.8	108.24	108.83	106.66	106.5	105.26
98.215	99.758	99.872	100.19	99.178	100.04	99.221	99.388	101.63	100.25	101.02	98.093	102.36	100.72	96.865	100.04	97.308	98.8	100.68	100.95	99.844	100.19	100.25	100.17	99.677	97.867	99.449	100.64	98.458	101.43	100.28	101.1	99.296	100.95	100.83	98.597	100.83	97.606	99.461	100.22	99.967	100.98	100.1	97.02	98.708	100.12	99.733	101.11	98.272	98.606
110.95	109.39	111.38	112.41	112.39	113.23	112	112.3	110.93	110.47	113.73	111.99	110.45	110.33	112.87	111.68	111.69	111.86	111.73	111.54	110.7	112.43	111.02	110.56	111.89	111.78	111.87	111.33	110.2	113.55	110.7	109.44	110.93	112.04	113.19	112.77	112	112.13	110.41	113.85	112.68	111.1	112.79	113.01	114.04	112.69	110.82	110.42	110.22	111.23
106.01	105.47	106.35	106.43	106.55	106.3	107.34	106.3	106.78	103.71	106.89	105.17	107.31	105.61	105.18	104.15	107.22	104.13	106.18	106.78	106.89	107.34	104.6	104.98	106.59	107.14	105.64	104.83	105.34	102.75	103.73	107.18	106.53	104.65	106.2	105.66	105.62	104.65	105.37	107.09	107.11	108.2	105.41	106.86	106.2	103.22	107.49	104.11	104.18	104.33
101.21	102.64	103.76	99.294	101.52	101.26	102.2	100.88	100.7	100.22	101.63	102.16	102.15	101.93	99.437	101.04	102.44	101.47	102.89	101.78	98.575	102.43	103.35	101.91	101.05	101.44	100.05	99.68	101.55	100.98	101.85	98.37	102.69	100.31	99.948	98.381	100.62	99.786	100.48	100.01	100.47	101.22	101.36	101.2	100.48	102.03	98.973	100.24	101.36	101.18
111.29	112.2	112.07	113.59	111.48	111.53	112.66	113.28	112.54	112.88	112.16	110.45	113.64	110.75	113.01	111.82	111.16	113.04	112.12	110.3	112.23	110.29	111.89	111.81	112.64	111.99	111.94	111.39	111.92	112.92	111.25	111.73	111.86	110.65	111.13	110.74	113.14	109.97	112.65	109.64	111.03	111.96	112.3	112.94	111.86	113.24	113.46	111.2	113.47	113.77
99.652	98.603	99.516	97.348	98.827	99.61	99.775	99.559	96.938	99.181	101.95	98.284	97.569	102.11	98.282	98.921	98.18	99.149	99.068	99.268	101	100.32	101.66	100.62	101.28	100.55	99.573	101.15	100.94	101.03	101.83	99.59	101.1	99.334	100.8	97.764	100.32	98.917	99.207	101.02	101.72	99.416	99.705	102.24	98.594	98.057	98.88	99.835	98.395	96.912
110.89	109.71	112.05	111.99	111.03	110.17	112.66	112.05	110.5	111.14	110.66	110.23	109.93	110.91	110.19	109.92	109.5	108.91	111.26	110.04	110.01	112.02	109.96	112.88	111.14	111.24	112.6	111.15	111.07	110.99	112.01	111.77	111.16	110.97	112.52	110.62	108.53	111.48	111.29	111.65	111.29	110.32	110.35	110.88	109.5	111.75	111.23	111.96	111.46	109.29
105.07	106.12	109.32	102.7	106.91	106.23	105.6	107.95	107.27	104.77	105.96	105.57	107.2	107.41	106.6	105.62	108.54	105.52	107.78	108.91	108.96	107.95	107.69	105.7	106.35	106.08	104.96	106.62	105.14	105.72	106.56	105.4	105.34	105.84	105.98	107.35	108.92	105.93	106.37	107.74	107.3	105.9	107.75	107.13	107.2	105.46	107.57	105.12	106.82	105.89
100.64	100.78	99.676	99.701	101.62	101.16	98.94	100.76	99.255	99.772	100.25	100.84	98.519	100.2	98.707	97.347	101.61	98.656	99.767	97.512	100.79	98.555	99.497	101.35	101.26	100.48	101.34	102.29	101.02	99.375	98.646	100.64	99.223	100.57	100.17	100.48	102.42	98.475	100.3	100.57	100	99.51	99.721	99.568	98.993	99.541	101.57	100.89	99.094	101.43
119.07	117.54	117.04	118.46	120.17	117.39	117.57	116.29	117.81	116.14	117.77	119.33	117.36	116.69	116.82	116.73	117.03	115.71	121.84	116.24	116.61	118.39	120.45	117.58	115.63	117.09	119.77	120.19	115.96	117.53	117.55	119.41	118.86	116.02	115.72	117.71	116.77	119.35	119.53	120	116.06	115.77	116.07	118.87	116.99	118.36	119.23	119.39	119.54	118.58
111.32	110.88	109.8	109.06	113.46	112.11	109.74	112.14	111.18	109.69	112.27	110.46	112.05	110.67	109.72	109.69	110.52	111.64	110.18	110.82	111.88	110.58	111.52	109.91	110.28	110.43	111.74	111.9	111.97	111.52	111.03	112.11	111.57	109.32	110.75	111.25	111.11	111.64	112.03	110.4	109.41	109.5	110.32	111.21	113.33	110.92	112.25	111.53	110.77	112.22
103.87	105.98	105.93	105.02	107.35	104.87	105.57	106.18	105.47	106.56	104.93	102.07	106.58	104.36	104.02	105.01	104.77	104.72	105.18	105.34	105.98	104.43	105.46	106.17	105.17	106.69	105.05	107.2	105.18	105.14	106.49	105.56	104.77	104.63	103.64	104.5	104.86	105.61	106.32	104.62	103.77	103.31	104.36	105.08	104.72	106.68	105.13	104.63	106.34	105.61
99.385	100.92	99.178	98.572	100.69	99.96	100.58	100.14	99.658	98.562	101.27	97.568	99.893	99.073	98.455	101.25	100.12	98.795	98.538	98.976	99.945	100.88	100.65	97.154	101.14	100.07	100.67	99.867	97.644	99.155	101.16	98.186	98.44	99.226	101.36	98.204	100.81	100.08	101.06	100.01	99.569	97.032	99.055	100.8	99.539	99.974	99.525	97.035	99.375	99.895
107.75	108.46	105.06	106.98	107.86	106.38	106.56	106.2	105.42	104.38	106.81	105.24	107.06	106.92	106.44	105.4	105.28	104.77	107.35	107.93	108.11	105.08	105.27	107.39	107.69	105.47	105.17	106.59	105.74	105.45	107.72	102.48	107.53	105.81	107.19	104.33	105.18	106.96	108.46	107.66	106.07	107.35	105.46	106.39	107.2	105.01	105.24	107.54	105.03	106.49
98.745	100.23	99.838	98.71	100.2	100.46	100.42	101.46	100.74	99.813	100.54	101.62	100.69	100.55	98.887	99.245	99.1	98.216	98.889	100.77	102.84	99.046	99.196	99.558	101.1	100.17	97.403	99.263	98.161	99.722	98.793	99.282	97.087	98.605	100.68	99.612	100.43	99.759	99.089	99.548	99.596	99.426	98.51	99.773	102.28	100.21	99.318	99.184	98.64	101.06
101.26	102.3	100.87	102.44	102.81	100.99	99.59	101.81	98.499	101.02	100.94	101.36	99.833	102.27	100.21	101.35	100.37	100.66	102.07	100.85	100.57	101.48	100.98	100.04	101.34	99.262	100.55	101.13	99.827	101.49	99.137	99.695	98.467	100.42	102.2	102.15	101.11	99.889	99.646	100.39	101.26	102.66	102.75	99.946	100.28	99.357	99.278	102.67	102.84	102.75
105.04	105.22	103.78	106.32	103.12	106.15	106.64	102.74	105.01	105.34	103.64	103.83	103.89	104.85	104.6	105.49	103.8	104.74	103.63	104.12	104.55	104.34	104.64	104.78	105.06	106.05	103.5	104.28	107.24	104.66	106.28	103.66	104.45	105.56	106.28	105.12	105.62	102.75	103.99	105.15	104.26	106.58	103.18	104.86	102.24	102.56	104.21	103.26	104.22	103.98
104.89	106.18	109.29	106.89	106.4	104.56	105.21	107.29	104.68	104.81	105.65	108.29	103.97	105.21	107.59	106.99	105.96	105.39	107.17	105.44	105.87	104.53	105.03	105.18	106.32	104.98	105.85	105.91	105.93	105.34	107.73	105.39	105.74	106.79	104.6	105.36	105.87	105.32	105.23	107.55	106.37	107.97	105.2	104.82	105.29	105.77	104.31	105.43	106.27	104.73
106.97	104.09	105.22	105.41	105.42	104.65	106.48	105.18	106.35	106.17	105.6	104.28	103.96	104.98	104.54	101.42	104.8	104.63	105.65	104.82	104.22	106.39	105.75	104.63	105.39	105.32	104.04	104.26	108.34	106.66	106.51	105.69	102.08	105.43	107.57	105.81	104.1	104.97	104.28	106.21	106.4	105.9	106.24	104.81	107.95	104.88	106.24	105.29	105.5	107.81
106.46	102.92	106.07	107.04	103.95	102.9	101.86	105.13	104.24	105.7	105.92	104.99	104.63	104.27	105.53	103.04	105.69	105.66	104.5	104.46	105.95	104.33	105.85	104.01	104.03	103.95	103.78	105.67	103.93	104.09	105.53	104.17	105.7	105.15	105.76	104.32	106.77	104.92	102.84	105.51	104.04	105.91	107.05	104.89	102.85	103.36	106.02	103.87	103.12	103.54
99.806	100.8	98.518	99.177	99.294	98.171	102.95	101.02	100.12	100.75	100.6	98.836	100.48	100.76	100.56	101.98	99.65	99.545	99.528	98.608	99.822	99.298	99.002	96.931	102.11	100.85	101.21	98.29	100.07	100.09	99.973	101.86	100.02	99.832	98.675	100.27	99.992	98.993	99.388	101.05	98.63	102.23	98.137	97.311	100.11	99.478	99.393	102.52	99.805	101.28
105.85	104.75	106.18	104.59	105.65	106.29	106.17	105.94	105.81	105.27	106.38	107.84	104.57	108.25	106.73	105.66	107.5	105.2	107.05	106.26	106.42	109.05	103.3	106.6	105.78	105.57	105.18	106.1	105.63	107.1	107.25	106.43	105.91	105.03	105.41	107.08	105.72	106.45	106.35	107.15	108.44	106.63	105.18	107.7	107.11	106.43	105.7	106.33	105.59	104
111.03	111.36	109.59	111.31	112.32	108.4	109.51	109.6	109.79	110.68	109.89	107.64	109.69	109.32	110.41	109.31	107.08	110.85	110.91	109.05	109.08	109.18	109.56	110.52	110.58	108.46	110.33	110.49	110.95	108.6	108.93	109.84	107.69	108.15	111.32	108.14	110.04	111.33	110.1	109.32	110.52	108.24	109.96	108.5	110.31	111.77	110.51	110.16	110.45	107.87
103.56	104.57	103.51	104.56	103.61	103.61	105.44	104.28	101.77	102.86	104.78	103.78	105.14	103.75	102.18	102.88	103.9	103.99	104.52	103.73	104	105.79	103.35	104.19	104.4	104.39	104.68	103.71	103.69	104.95	103.72	105.02	104.18	102.24	104.48	104.33	104.56	103.03	106.3	105.87	102.96	102.84	104.77	103.72	103.02	103.01	106.47	103.04	102.8	103.35
104.52	104.2	103.5	105.29	103.06	105.37	104.15	105.04	102.76	106.27	104.97	104.53	104.58	105.37	104.48	107.66	105.3	104.58	103.96	104.72	103.91	106.86	105.18	104.83	102.2	105.51	103.6	104.95	105.16	103.78	105.78	108.57	105.46	107.42	106.14	106.19	103.95	103.53	103.05	104.88	105.62	102.17	107.1	105.57	104.37	104.57	106.2	104.82	106.14	106.62
113	115.85	111.39	112.25	112.78	113.23	112.06	113.24	112.65	111.65	112.98	111.9	115.07	112.23	114.75	111.5	113.2	111.95	114.7	111.52	110.77	112.98	111.73	111.32	111.28	112.3	113.01	112.86	112.27	113.97	113.61	112.6	114.94	111.82	113.48	114.91	110.96	113.3	113.44	113.73	112.41	114.47	112.78	110.14	114.69	112.52	113.91	111.12	113.48	113.66
103.94	107.29	105.26	106.61	104.69	103.82	106.33	107.8	106.49	106.85	104.78	106.74	105.78	105.61	104.95	106.95	106.28	106.45	107.51	107.6	105.56	107.14	105.4	106.31	105.54	105.58	106.55	106.4	104.56	107.47	104.03	105.36	104	106.43	102.08	105.96	103.32	105.33	104.47	106.09	105.93	103.87	105.66	106.41	104.65	105.4	107.59	105.66	105.22	104.3
117.29	115.67	117.06	114.38	116.9	113.3	114.92	116.42	116.32	117.51	117.55	115.9	115.96	115.67	117.34	115.85	116.39	115.53	115.94	114.54	117.01	116.44	115.69	116.67	116.79	116.42	117.3	116.49	116.9	115.41	116.37	117.41	116.76	118.33	115.63	116.15	117.98	115.17	117.17	115.76	116.32	116.71	118.34	116.63	112.97	114.05	116.84	117.76	116.42	117.4
105.75	104.57	108.16	103.6	105.62	104.41	105.65	105.81	106.18	106.49	105.55	105.89	107.47	105.81	104.98	103.15	105.36	105.67	108.73	104.67	106.16	104.86	102.33	105.42	106.31	104.83	104.5	107.51	104.85	105.84	106.03	105.5	107.53	105.92	105.63	106.49	105.49	104.49	103.92	103.05	106.11	105.87	103.8	105.23	103.88	104.7	106.07	106.14	105.27	104.45
112.45	110.24	109.92	112.01	110.48	110.47	111.18	111.74	111.93	111.01	113.99	111.3	110.84	110.35	109.14	108.41	112.6	110.85	110.21	110.55	111.21	111.34	112.61	111.1	109.73	111.16	111.37	109.26	111.82	111.51	112.29	109.92	111.37	111.71	112.35	111	112.93	111.96	111.49	113.06	110.55	110.76	113.57	111.2	111.58	109.61	112.94	112.15	111.02	112.33
108.97	113.22	114.48	111.74	111.67	109.9	111.8	111.04	112.57	110.9	110.19	112.41	110.4	111.89	111.32	112.09	112.65	111	112.71	113.44	112.11	110.51	109.89	108.19	111.8	112.34	109.18	110.84	111.21	109.83	110.62	114.68	112.32	113.58	110.67	112.94	111.34	110.35	109.94	109.52	110.64	112.98	110.6	109.17	112.91	111.46	115.49	110.34	111.62	112.57
111.43	112.19	111.3	110.69	112.5	113.07	112.71	112.27	112.2	112.94	111.84	113.24	113.91	114.45	108.83	112.45	114.06	112.92	112.63	111.38	111.48	111.11	109.86	111.3	112.91	112.31	113.4	111.91	113.49	110.61	109.59	113.52	113.38	114.2	113.54	113.04	112.11	112.17	111.67	111.09	111.47	115.09	113.47	110.82	111.45	111.9	111.99	109.45	111.41	112.72
110.06	112.42	113.34	112.46	111.1	113.85	111.3	113.06	110.95	113.35	114.09	112.72	112.08	111.99	112.04	112.67	111.8	113.19	111.04	111.79	110.93	111.94	112.63	111.45	109.77	113.85	112.57	109.85	109.84	112.29	110.74	110.23	110.44	112.53	113.78	111.14	109.31	109.69	109.3	111.79	110.26	112.9	111.89	110.54	109.42	111.53	110.59	111.38	112.17	110.72
111.79	111.77	112.78	110.8	110.72	110.93	110.74	112.45	112.78	110.99	111.95	109.23	111.99	113.17	109.99	110.64	110.76	108.81	111.17	111.45	110.86	110.84	112.1	113.22	110.4	111.52	112.66	110.36	112.42	112.07	111.78	111.06	111.81	111.2	111.46	111.16	111.09	111.47	111.12	111.51	112.5	112.59	112.82	112.17	111.09	110.22	111.84	108.79	112.47	112.61
105.33	106.17	106.85	105.11	107.5	105.48	105.37	106.31	106.57	106.59	105.72	106.37	106.32	108.02	106.71	107.02	109.68	106.15	108.25	106.95	105.8	108.45	106.98	107.45	108.38	106.85	107.85	106.06	107.88	106.8	104.82	106.88	108.42	106.89	108.93	106.5	107.23	105.92	106.61	106.7	107.45	107.23	105.38	108.49	109.58	106.88	106.01	108.06	107.2	105.95
115.9	115.16	116.32	115.61	118.07	115.44	116.07	116.59	117.36	116.62	114.37	117.44	118.9	115.28	116.23	115.78	117.61	116.07	116.48	117.08	115.49	116.06	116.81	115.51	116.32	117.84	113.5	115.25	117.4	116.15	115.1	117.1	115.19	114	115.91	116.83	114.65	118.46	114.08	116.86	116.25	115.72	114.94	114.94	116.67	115.36	116.53	116.02	116.45	118.43
101.75	100.59	97.916	101.07	101.04	99.415	101.06	100.65	101.72	102.15	99.135	100.89	100.89	100.17	100.24	99.782	99.076	100.27	99.807	102.64	99.198	99.395	100.82	99.549	100.96	102.11	97.311	96.839	100.52	100.55	102.86	101.13	102.29	101.63	101.2	101.75	102.63	100.24	99.076	101.57	99.696	99.927	101.64	102.35	101.12	102.14	101.89	98.876	100.86	100.54
110.35	112.43	112.63	110.03	112.39	111.13	112.8	112.16	110.85	109.93	110.77	113.48	112.25	113.1	112.56	111.87	115.64	110.19	109.85	111.06	109.61	112.36	112.01	110.66	110.66	110.56	112.49	113.27	110.36	111.59	109.08	110.92	111.39	110.88	113.03	112.78	114.17	109.76	111.54	111.95	111.96	108.45	111.35	110.11	111.87	110.71	110.3	112.66	112.99	112.39
106.03	106.57	107.43	105.5	109.54	107.41	105.27	108.48	103.09	105.09	108.94	106.49	107.15	105.21	105.81	107.08	109.12	105.77	106.27	107.41	108.5	107.88	107.51	106.83	105.72	106.11	109	104.91	106.62	105.72	105.2	106.52	105.53	108.01	105.57	107.29	106.45	108.44	107.6	105.03	108.32	108.32	105.39	105.6	106.35	109.05	106.15	107.78	107.04	108.55
110.25	111.59	110.01	113.35	106.68	111.39	111.07	111.64	110.39	109.71	111.26	111.23	110.67	111.59	111.34	110.34	112.22	110.43	112.94	109.62	109.24	107.09	112.76	109.7	110.95	108.68	109	109.96	111.95	110.3	111.4	111.5	110.48	109.93	110.95	111.72	111.22	112.12	109.24	112.2	110.84	111.11	113.2	108.94	110.56	110.98	109.8	111.69	111.58	110.84
103.41	104.47	107.06	105.89	105.07	104.58	105.4	107.38	103.31	104.21	106.28	104.65	104.1	104.9	104.26	105.78	106.17	107.57	106.73	106.18	105.11	104.31	105.68	103.9	106.03	104.52	104.24	105.07	105.18	105.54	103.81	107.52	103.99	105.12	105.59	107.19	103.47	106.5	104.25	108.22	102.84	106.03	104.44	103.92	104.21	105.48	102.61	106.87	104.69	107.71
109.99	112.2	106.76	111.47	109.35	112.22	109.69	112.77	109.3	108.53	110.12	108.93	110.29	110.52	110.35	110.39	110.87	111.33	108.34	109.91	107.7	110.1	110.62	112.24	108.17	109.01	110.18	110.44	110.2	110.28	110.66	109.32	110.94	109.97	111.15	112.55	110.73	111.52	110.27	108.21	110.08	109.43	109.66	111.44	109.22	110.78	109.89	108.6	109.71	108.19
105.97	107.91	107	106.5	108.77	106.09	108.28	105.32	107.07	105.82	105.34	108.32	104.04	106.44	107.39	109.33	106.32	105.12	106.43	106.8	105.87	108.22	106.16	105.47	107.76	107.33	106.97	108.59	108.42	105.49	107.72	106.64	107.43	105.73	108.02	106.1	108.22	107.53	107.16	107.17	107.09	107.51	105.6	106.63	108.64	106.29	108.79	106.41	107.06	108.68
112.2	109.79	110.27	110.51	109.56	110.54	108.79	112.01	110.83	110.7	109.01	112.39	108.85	110.86	112.25	110.05	111.78	107.42	109.97	113.5	109.28	110.14	110.03	106.9	110.23	111.51	109.82	107.95	108.61	109.41	111.54	109.46	109.32	110.31	110.32	109.24	110.54	108.43	110.98	110.56	111.37	108.81	108.93	108.46	108.75	111.89	109.49	109.73	108.79	110.85
112.27	112.91	111.7	110.73	110.54	112.33	110.7	113.86	111.61	111.74	111.47	112.34	111.12	111.66	110.28	110.98	110.53	109.98	110.32	111.11	111.88	112.91	110.81	109.96	111.85	108.58	110.96	111.54	111.35	112.04	111.43	109.49	111.11	111.73	111.78	109.83	111.21	114.1	113.25	110.49	112.09	113.25	112.68	111.78	112.66	110.83	112.83	111.65	110.41	110.87
105.58	106.93	105.46	106.59	104.76	104.91	105.1	103.18	107.4	107	106.85	106.5	105.35	105.17	106.01	106.8	108.09	107.93	105.31	106.71	107.1	107	106.64	105.79	104.29	107.38	103.84	105.05	105.39	106.38	104.27	104.21	105.04	105.4	104.98	104.22	104.8	106.75	107.66	106.17	105.69	104.29	103.9	103.62	104.77	104.61	104.01	105.62	103.87	104.23
109.77	109.3	111.16	110.71	112.57	109.65	110.06	112.12	110.87	113.08	111.78	112.09	109.46	109.23	110.59	109.01	109.18	112.82	111.25	107.81	108.86	110.05	110.88	107.62	108.69	111.59	111.58	112.16	108.76	112.11	109.94	109.17	110.36	109.28	112.35	110.67	111.85	110.79	109.25	111.12	112.69	109.43	110.94	109.87	108.29	110.53	111.02	108.88	111.75	108.01
105.27	106.38	106.49	106.55	105.91	105.33	107.37	104.69	107.43	106.2	104.94	106.08	106.16	104.61	105.91	107.61	107.18	107.25	107.12	106.87	107.97	108.27	105.39	107.44	106.93	104.36	107.05	104.42	105.77	106.77	104.98	106.34	106.2	105.81	106.5	105.66	106.68	106.43	105.51	107.53	106.18	107.53	107.68	104.09	107.14	107.8	106.65	107.78	105.78	106.35
103.19	104.18	103.33	104.6	104.29	104.36	106.09	106.03	105.91	103.27	105.15	102.19	103.44	104.08	102.17	105.36	103.82	103.81	104.45	104.33	104.94	103.45	105.67	103.04	104.01	103.67	104.13	106.13	106.94	104.19	105.18	106.1	104.85	102.3	103.98	106.22	106.07	106.64	104.78	105.05	101.72	104.76	104.39	105.32	104.12	104.26	105	103.82	104.13	105.22
107.83	106.58	105.03	105.45	105.67	105.49	104.7	104.34	105.29	106.02	103.99	104.99	105.2	103.67	107.28	106.31	107.16	104.74	104.41	103.81	107.22	108.72	105.9	105.78	106.77	104.5	105.5	105.74	103.89	104.34	105.68	107.17	106.99	104.07	106.33	105.6	104.76	105.93	106.62	105.49	105.82	105.41	108.87	106.26	106.72	104.43	104.45	104.72	106.85	106.06
103.71	104.13	104.22	105.35	103.17	102.29	104.01	104.42	104.78	104.87	104.13	103.65	103.16	106.1	104.5	103.07	104.9	104.51	103.59	103.48	105.34	104.56	104.08	106.3	104.55	104.22	103.89	105.35	105.23	104.92	103.18	103.16	102.45	103.76	104.16	103.85	103.03	102.89	104.96	104.72	104.63	104.21	104.86	103.54	103.61	103.81	102.6	104.76	104.39	103.18
110.76	111.94	112.12	111.25	113.48	111.68	112.55	111.04	112.86	111.09	111.72	110.51	112.41	110.68	110.48	110.83	113.28	115.25	110.84	110.82	111.34	113.91	112.79	110.11	111.88	110.77	112.29	114.78	111.32	110.3	112.94	112.24	111.21	112.13	112.95	111.69	110.83	111.8	110	111.52	115.64	109.79	112.45	112.27	111.71	110.69	112.03	111.87	110.37	110.81
105.56	105.57	107.13	108.12	105.3	102.82	107.1	105.7	106.16	105.62	105.34	105.51	104.98	107.7	106.81	106.19	107.19	105.84	105.22	106.34	105.3	103.15	105.6	104.34	104.45	107.03	105.83	106.69	105.9	106.28	103.41	106.32	106.97	105.29	104.9	106.52	106.43	103.5	106.98	106.89	107.6	106.92	105.9	106.64	105.23	107.16	105.66	103.6	105.85	106.28
111.23	113.37	110.4	110.68	109.98	109.63	109.85	110.61	110.2	111.48	111.31	113.25	114.1	111.63	112.39	112.49	111.59	112.19	112.23	110.26	112.45	111.86	112.11	112.56	113.32	112.51	109.9	113.23	110.66	112.53	111.91	113.55	113.05	110.76	110.17	111.92	111.63	111.38	114.62	110.69	112.28	110.23	111.72	112.72	113.95	114.42	110.72	111.29	110.87	109.98
110.37	111.2	111.83	111.52	110.96	111.24	110.25	107.85	109.2	109.92	110.56	112.59	110.27	111.05	109.14	110.57	110.85	110.28	110.47	112.45	109.27	107.33	111.13	111.89	108.7	111.38	111.21	112.5	110.15	109.8	111.92	111.34	112.23	111.72	112.13	110.31	110.42	111.39	109.92	110.62	111.5	109.37	111.34	110.68	108.29	111.04	110.16	111.05	111.06	111.21
106.2	105.56	108.51	104.98	108.45	107.68	106.29	106.64	106.54	106.61	108.6	107.09	106	105.13	106.55	103.65	107.65	106.39	104.66	107.16	104.54	105.47	106.65	106.76	107.03	107.9	107.73	106.66	107.15	105.63	107.86	104.64	106.48	105.92	105.96	105.64	104.75	105.1	106.37	106.21	107.26	107.9	105.08	107.17	105.08	105.12	106.24	106.98	106.31	105.8
102.06	103.12	104.53	101.87	105.98	104.55	104.85	104.26	104.54	103.85	100.43	104.29	104.96	105.04	103.44	104.5	104.51	104.08	102.85	105.12	105.75	103.19	103.46	104.93	99.998	102.63	104.01	103.92	104.59	106.44	103.81	105.21	105.4	103.57	103.09	106.05	104.3	104.91	104.49	103.02	103.71	103.74	103.72	103.69	103.77	104.96	101.3	105.18	102.17	103.83
98.905	99.314	101.93	99.43	99.319	100.52	101	99.396	100.38	100.95	100.53	100.6	99.186	100.53	96.649	99.033	98.839	101.66	99.717	99.033	100.72	97.984	99.499	100.26	99.51	101.79	100.17	97.527	97.572	100.37	101.65	99.215	100.12	99.265	100.32	98.464	99.598	99.251	98.623	100.38	100.04	98.564	100.72	99.975	100.54	100.85	102.13	100.68	99.072	99.82
105	106.31	105.92	103.24	107.7	105	107.61	104.38	102.26	103.8	103.96	106.34	104.75	103.91	105.87	106.15	105	106.5	107.53	103.2	104.63	105.84	106.23	105.27	106.23	106.51	105.28	105.12	105.51	104.64	103	105.84	105.95	106.91	105.64	105.13	104.88	105.91	106.62	105.82	103	104.99	105.11	106.42	105.48	106.98	104.08	104.88	106.82	103.11
113.89	113.57	110.7	108.94	112.6	110.77	110.13	111.27	112.04	110.67	111.5	112.6	109.7	113.11	112.35	111.67	111.2	111.71	111.41	110.62	109.45	109.5	111.09	111.49	111.84	111.99	111.96	111.71	111.76	111.42	111.35	112.34	110.82	109.45	111.06	110.47	111.57	110.71	110.31	110.5	111.78	111.09	110.73	111	112.71	111.96	110.53	111.55	111.65	113.14
101.87	99.463	99.542	99.532	99.447	100.17	100.18	99.856	100.87	100.92	100.56	100.4	101.6	100.26	100.19	100.49	99.045	98.444	100.2	98.845	97.834	100.17	98.644	99.674	100.39	99.535	102.1	100.01	102.17	100.1	101.18	100.73	98.135	100.69	100.92	99.235	102.32	100.8	102.48	99.638	100.43	99.183	100.05	99.356	98.008	100.71	98.663	103.61	99.076	99.572
103.96	104.52	105.56	105.84	104.97	105.06	104.76	103.74	104.56	105.37	103.17	104.18	104.18	104.46	104.95	105.59	105.5	104.91	104.37	105.05	104.71	105.49	106.51	106.25	106.33	105.16	103.03	104.18	103.14	105.22	105.89	103.74	105.46	104.52	104.32	105.82	104.98	105.31	107.56	103.32	105.52	102.28	105.33	104.24	104.85	100.92	104.34	104.25	104.55	103.25
103.47	105.6	103.96	105.13	107.07	104.95	105.69	103.63	105.55	105.25	103.57	105.36	105.06	105.09	104.95	108.45	104.42	104.42	102.36	106.57	106.43	105.1	105.19	104.89	104.8	105.13	103.78	107	104.28	105.28	105.03	107	103.75	103.59	104.95	105.18	106.34	106.19	105.48	105.5	105.28	107.06	106.39	105.2	106.74	104.57	102.51	105.2	104.59	105.65
99.265	99.441	100.01	99.496	99.805	99.229	99.257	98.522	100.78	97.688	100.64	99.34	99.339	99.731	99.231	98.078	99.974	101.52	100.56	99.911	100.86	99.794	99.517	100.83	101.96	99.248	99.24	100.9	99.252	99.884	99.585	100.58	100.52	100.54	100.15	100.67	100.41	101.93	99.407	100.05	100.22	99.642	99.973	100.01	100.74	101.76	100.08	99.165	98.318	100.6
105.07	102.38	106.49	107.29	103.56	107.14	105.34	106.34	106.05	103.97	105.83	105.21	104.32	106.5	104.76	105.61	105.26	104.29	104.98	106.15	105.62	104.66	106.13	105.77	105.88	106.72	102.26	106.35	105.62	106.61	105.37	106.05	105.87	105.33	108.2	105.24	105.54	105.36	104.28	105.33	105.33	106.41	104.93	106.74	105.4	106.92	104.15	104.43	104.98	106.51
111.74	111.29	108.94	110.21	110.79	110.58	111.76	110.33	113.52	111.93	113.76	110.29	112.16	108.97	111.42	112.25	111.93	111.99	112.2	110.36	112.47	113.83	112.89	111.17	110.88	111.54	110.5	111.21	109.09	112.45	111.61	111.85	110.68	112.2	109.47	109.13	113.82	111.43	110.04	110.86	110.1	110.54	109.77	112.7	112.57	109.83	112.23	112.02	111.32	110.17
105.76	106.25	107.35	106.35	105.36	106.51	104.76	106.85	104.62	104.07	104.52	106.21	106.25	105.27	106.27	105.12	105.68	105.26	105.42	105.63	104.29	106.23	106.14	106.63	104.41	107.19	105.8	105.47	106.76	106.46	104.47	102.79	106.64	105.97	105.54	105.12	107.53	104.47	105.07	104.68	104.38	106.18	105.62	105.6	105.27	105.04	105.45	108.26	105.04	105.6
98.727	100.8	99.667	99.823	99.221	101.42	100.42	99.826	99.973	99.31	98.425	99.957	99.418	98.303	98.377	100.07	99.227	97.123	99.049	100.18	99.416	100.03	98.77	97.637	99.073	98.033	99.394	100.42	98.703	101.35	100.65	99.527	98.302	102.17	100.44	100.98	99.466	99.688	100.41	99.507	100.48	99.054	98.174	100.29	100.24	98.921	98.417	102.15	99.185	99.813
100.5	100.2	100.22	100.44	102.02	100.58	101.57	100.78	98.421	100.77	101.27	99.624	101.43	103	96.365	102.05	100.54	99.934	100.08	100.42	99.991	100.7	100.81	101.41	100.22	101.67	99.278	99.442	100.6	100.89	98.501	99.79	100.01	97.848	99.309	100.79	100.35	99.964	98.637	100.9	99.295	101.04	101.51	99.246	102.2	99.328	99.459	100.69	99.845	99.567
109.35	111.88	107.38	109.93	110.26	110.46	112.42	110.44	109.92	112.36	110.28	110.13	112.14	111.75	110.7	109.88	112.26	107.75	109.93	110.23	112.08	113.53	109.04	113.64	109.3	110.64	111.08	112.65	112.08	109.47	112.16	108.86	110.78	109.17	110.71	110.89	110.31	111.68	111.16	110.63	112.3	111.75	111.03	113.2	111.77	111.31	111.86	110.84	110.88	111.57
104.54	104.34	104.03	104.23	105.62	102.61	104.13	106.6	104.45	105.75	106.31	106.52	103.02	103.88	104.03	102.5	105.36	104.03	105.24	105.48	104.22	104.46	104.45	104.33	104.96	103.15	103.35	105.5	105	103.1	104.02	106.97	106	105.3	104.47	104.26	104.74	102.79	105.41	105.18	105.56	106.15	106.88	105.69	104.02	107.83	104.47	103.01	103.54	104.01
104.39	106.39	105.69	105.1	104.65	108.25	105.37	106.09	108.59	106.27	104.93	104.57	107.48	104.63	105.59	107.37	107.66	104.94	104.88	105.93	102.92	106.01	104.77	103.84	105.75	105.86	103.66	103.97	104.56	103.93	107.09	106.2	105	106.06	106.6	105.1	106.09	106.64	103.11	104.27	105.04	106.03	103.89	106.11	105.3	104.41	105.98	104.13	103.84	105.42
106.21	106.59	105.81	106.07	105.27	105.91	106.35	103.29	107.14	106.77	105.89	104.59	107.95	104.88	109.24	105.58	105.47	104.13	107.56	105.56	106.32	103.76	104.66	105.74	106.76	105.07	106.39	105.54	106.04	105.08	106.24	105.52	105.92	108.19	106.18	106.75	109.06	105.4	104	107.74	109.83	106.25	106.43	107.34	106.74	105.2	106.31	106.44	106.46	106.49
106.89	105.75	105.65	105.88	104.57	104.73	104.7	107.35	103.93	106.69	105.14	103.72	106.03	104.29	107.28	109.14	103.85	106.02	106.29	104.99	107.19	106.34	106.09	104.35	105.21	107.39	102.76	106	104.09	104.05	105.85	105.97	107.56	107.62	102.68	107.15	106.29	104.08	105.69	106.56	105.84	105.79	106.46	105.65	105.45	107.65	106.38	107.24	105.43	104.83
111.49	111.89	111.15	112.48	111.55	112.46	112.1	110.4	112.15	112.47	112.91	111.14	111.31	113.15	111.34	112.01	111.28	111.97	111.71	111.08	111.91	109.86	112.39	111.78	113.51	111.37	111.32	114.4	112.1	111.72	110.96	112.29	112.02	113.11	112.06	111.79	112.28	112.68	111.13	110.39	111.29	111.65	111.34	111.91	113.53	111.89	110.88	111.21	112.43	112.53
111.28	110.57	110.02	110.02	110.53	108.35	109.61	109.76	111.53	109.55	110.03	111.58	110.71	111.7	110.36	111.22	111.14	111.01	109.52	109.86	109.99	109.82	109.16	109.83	111.52	111.19	108.73	110.02	110.55	109.94	110.7	111.23	109.54	109.98	112.13	111.47	110.03	107.14	107.55	111.18	109.85	110.44	108.49	111.53	110.48	111.39	110.5	110.71	111.9	112.05
100.62	101.34	99.813	100.77	100.34	98.688	99.863	99.597	99.373	101.33	101.39	99.207	102.53	100.11	98.465	102.4	99.471	102.45	99.544	101.89	99.281	102.45	99.988	101.85	99.54	101.19	101.77	100.2	100.52	100.47	101.37	98.768	100.31	100.48	102.19	99.513	100.47	103.01	100.11	102.47	102.26	99.828	101.21	101.64	100.28	99.826	99.688	100.23	99.693	98.534
103.27	104.67	103.85	104.72	103.37	104.92	104.72	104.66	105.85	106.18	105.65	106.48	105.98	103.32	103.19	104.19	103.68	105.61	103.73	104.59	106.84	106.37	104.74	105.58	105.14	106.69	103.33	104.72	105.58	103.79	103.47	103.99	105.55	103.74	104.56	103.39	108.23	103.45	104.26	105.78	104.2	102.89	104.82	106.06	100.19	106.22	104.95	106.13	104.46	103.98
107.12	106.25	102.03	105.75	106.72	104.7	105.08	106.26	107.03	106	107.57	105.26	105.65	105.8	105.46	106.56	102.8	104.96	105.21	107.04	105.93	107.26	105.63	105.02	107.7	104.97	107.35	105.4	106.66	105	105.13	106.15	105.23	105.96	106.62	107.92	105.66	105.26	107.05	105.29	105.68	107.12	105.33	108.86	105.39	105.44	107.8	107.66	103.54	104.46
118.91	115.64	113.98	115.87	117.5	117.19	117.13	114.49	115.75	114.03	115.71	114.55	118.57	115.5	116.21	117.52	117.08	114.81	115.66	114.08	114.06	115.17	119.31	115.15	117.68	116.24	115.86	115.81	117.72	112.26	115.2	118.03	118.27	114.42	116.58	116.81	116.46	115.63	114.88	115.45	116.15	116.42	115.99	115.42	116.15	117.89	117.18	114.74	116.63	116.47
102.55	104.28	105.15	103.98	105.01	103.48	103.97	105.98	105.44	105.13	104.36	105.24	103.62	104.34	106.01	104.15	105.93	103.71	103.99	104.68	103.48	103.4	105.55	105.3	103.71	106.73	102.76	105.21	104.65	105.39	103.97	101.78	104.26	102.84	107.08	107.51	105.57	105.92	103.21	104.62	103.69	105.71	103.66	104.13	103.74	105.77	103.48	105.2	106.2	102.61
104.62	107.76	105.23	105.61	107.16	105.24	105.66	105.46	107.09	106.49	105.29	106.49	106.49	105.44	105.96	106.56	108.15	107.62	106.13	105.83	106.29	103.74	105.92	105.74	106.34	106.14	105	107.15	105.11	104.66	107.26	107.19	106.67	106.37	104.85	106.06	105.45	105.9	107.07	107.68	104.72	105.57	105.53	105.91	104.7	104.44	108	107.11	105.47	106.33
102.87	100.86	102.13	102.29	98.312	100.06	99.437	99.529	99.519	99.647	101.14	102.05	100.88	99.216	100.16	98.33	99.326	98.592	99.451	100.14	99.717	99.071	100.35	100.28	99.888	98.622	99.641	100.27	101.23	98.654	99.681	100.53	98.961	100.34	95.906	100.83	98.8	98.733	98.139	100.16	99.707	101.04	99.641	97.085	98.2	100.63	96.778	100.18	99.738	98.009
110.1	110.84	109.01	111.17	111.49	110.79	107.62	112.68	109.83	108.08	110.45	107.87	111.08	109.29	111.71	109.69	109.14	109.38	112.92	108.3	111.64	109.8	108.92	109.4	111.47	110.29	109.13	109.43	108.73	108.97	111.5	110.85	110.33	109.06	108.81	109.96	111.27	109.87	111.85	110.64	110.73	111.35	109.11	108.6	106.29	111.36	108.92	110.59	111.53	107.7
106.83	108.37	106.98	104.35	107.45	106.2	106.19	108.15	104.74	104.46	104.96	103.74	105.41	105.78	104.5	106.46	106.39	105.2	104.68	105.62	107.67	107.27	104.87	105.4	106.49	104.18	105.39	106.66	106.84	104.4	106.23	104.93	106.04	105.35	103.96	107.09	105.26	106.09	105.15	105.14	106.73	107.44	107.26	104.74	104.01	104.98	106.96	106.64	104.68	106.46
107.41	102.7	104.56	102.28	104.85	105.44	102.65	104.34	103.48	103.79	105.47	104.77	102.44	104.22	105.45	102.36	107.65	105.7	102.25	105.13	103.59	106.16	103.45	104.54	102.66	103.81	102.96	104.29	104.42	104.54	103.3	104.55	103.98	105.72	105.3	105.95	105.83	104.42	101.68	104.68	102.96	104.07	103.63	105.41	104.43	106.88	105.56	106.18	104.43	107.04
104.95	104.37	103.15	104.89	107.17	107.17	105.39	106.13	107.38	106.49	105.81	104.43	107.1	105.64	104.9	105.31	105.73	105	105.77	105.27	106.37	107.25	108.2	106.24	102.77	104.62	106.11	105.98	106.97	106.12	105.62	104.78	105.87	107.01	106.63	106.56	105.19	106.9	105.63	106.09	106.4	105.75	107.55	107.44	105.98	106.78	108.02	107.03	104.86	103.45
109.9	110.77	109.2	111.46	112.36	110.81	112.24	111.03	112.92	112.41	112.14	112.57	113.04	110.81	112.91	110.31	110.96	111.39	110.49	109.34	111.53	111.19	112.25	108.61	111.73	110.09	111.21	111.54	110.77	108.45	111.68	112.54	111.8	115.17	112.59	113.87	111	109.59	111.06	111.33	112.24	112.06	111.44	108.74	110.78	109.74	111.78	114.5	112.24	112.25
105.43	106.09	104.62	107.14	105.58	106.81	105.48	105.69	105.08	106.1	107.44	108.31	103.91	105.27	107.35	104.62	103.61	106.32	104.89	104.99	105.5	106.13	105.07	106.73	106.8	105.59	106.06	104.53	105.47	106.95	108.49	106.92	106.27	104.47	106.69	104.9	102.14	106.46	103.66	104.55	105.96	103.82	107.38	104.49	105.71	107.81	105.28	105.3	106.23	105.26
105.44	107.02	108.36	106.59	104.21	107.58	107.85	108.36	107.24	106.23	109.7	104.62	106.13	106.9	105.49	105.83	106.34	105.36	107.44	106.57	104.19	106.14	107.39	107.9	104.07	106.9	104.79	106.13	109.12	107.96	108.13	105.75	105.51	105.65	106.59	106.08	106.65	107.08	106.7	105.36	106.14	106.03	105.14	107.07	104.4	107.97	106.56	104.74	106.78	108.57
103.11	106.49	105.24	102.63	107	105.02	107.64	106.9	104.34	106.03	106.43	107.5	106.52	103.26	107.27	104	104.71	106.15	106.78	104.41	105.49	107.24	107.97	106.04	104.45	108.8	106.02	105.34	104.73	103	104.84	105.36	106.23	104.51	104.04	108.17	104.34	104.95	104.88	107.23	104.87	105.41	107.29	105.97	105.86	105.29	105.26	106.81	106.79	106.26
104.44	104.61	105.01	105.23	106.08	103.01	102.49	103.67	107.59	106.45	103.58	104.54	104.85	106.05	103.65	104.4	104.38	104.02	104.41	103.73	105.47	104.4	102.61	104.33	106.03	103.98	106.17	103.2	106.31	105.86	103.63	105.86	103.95	104.79	105.51	100.27	104.42	104.75	102.07	105.73	103.63	104.22	101.64	103.65	103.25	103.77	104.81	104.73	104.66	104.2
99.047	99.707	100.75	101.45	98.609	99.571	98.477	101.5	99.255	101.19	99.916	101.07	100.49	99.753	98.645	99.057	100.7	98.687	100.84	99.757	98.641	99.746	98.011	100.46	100.43	100.19	99.185	100.4	100.65	100.62	99.898	100.47	100.77	102.23	101.24	99.711	99.219	101.17	104.32	99.44	99.229	101.66	102.44	100.46	100.39	99.968	100.62	98.913	99.591	100.94
112.53	112.53	111.51	111.22	112.93	112.33	113.82	115.41	112.15	113.55	112.37	113.14	112.96	112.03	114.07	111.66	111.39	111.83	113.35	112.51	112.08	111.21	113.5	112.06	111.95	111.08	114.07	111.79	112.89	112.81	112.59	110.79	111.42	114.33	114.25	111.12	112.67	112.76	114.94	113.89	114.83	112.04	112.22	116.66	114.44	112.01	113.63	112.78	111.08	114.7
108.45	106.64	105.1	106.61	105.96	108.35	109	105.59	105.43	106.46	106.62	102.84	107.27	104.02	104.41	106	106.98	106.89	105.53	106.35	107	108.01	105.51	106.03	105.61	104.78	105.75	105.28	107.83	105.85	105.02	105.4	105.63	104.41	106.3	106.1	105.41	107.31	104.9	105.81	105.45	105.51	106.75	105.86	104.24	104.86	105.79	107.99	105.76	108.04
112.21	112.72	111.22	113.86	112.93	111.45	112.9	113.74	112.8	112.86	111.53	112.65	114.19	111.07	111.02	112.59	113.94	112.88	113.38	112.25	115.64	111.6	112.94	113.58	113.85	112.61	111.34	111.87	113.34	112.92	111.53	113.53	113.56	112.92	112.85	111.23	112.93	112.54	115.2	112.48	111.83	111.2	112.11	110.77	110.16	113	114	112.7	114.37	110.38
101.73	100.01	99.413	99.656	102.05	102.18	100.81	100.67	99.802	102.49	100.36	101.17	101.72	100.59	99.645	100.63	98.455	96.623	100.02	99.683	100.79	102.1	100.27	103.02	101.8	99.462	102.23	98.528	101	101.76	99.316	102.41	102.81	103.65	101.78	102.13	99.281	101.76	98.999	100.98	102.44	100.12	100.92	100.43	99.694	99.611	100.37	100.53	99.974	100.69
107.23	105.58	105.15	104.94	104.22	106.61	105.63	106.59	104.24	108.29	108.42	105.89	106.5	107.69	106.11	107.24	106.8	105.91	106.24	106.16	107.53	107.49	108.43	106.64	105.06	106.48	104.25	105.72	103.8	105.83	106.48	106.89	105.47	105.88	108.77	107.77	105.73	106.64	104.55	105.32	105.84	106.71	106.89	106.36	109.34	111.01	106.39	106.71	105.75	107.73
110.81	111.6	113.03	109.67	111.62	107.95	113.86	110.1	109.88	110.29	108.45	109.94	108.8	112.35	110.28	111.38	110.63	110.18	110.37	111.23	111.54	111.7	110.93	111.88	110.09	110.88	109.24	112.05	110.14	110.71	111.19	111.41	112.75	109.46	109.54	111.56	112.95	110.75	112.17	113.57	111.73	110.18	111.03	111.77	112.93	111.43	111	109.29	109.95	111.7
111.76	110.95	112.12	111.6	110.8	112.6	110.81	111.07	111.17	111.6	111.77	111.11	111.34	111.67	110.18	111.05	111.6	112.21	109.94	112.44	108.91	111.7	111.12	111.07	108.87	113.58	109.88	111.39	110.09	112.38	113.1	110.61	112.03	111.37	110.7	109.26	111.13	108.68	111.57	110.09	111.14	110.93	111.15	110.09	110.78	112.16	112.18	109.62	109.13	109.32
110.69	113.35	111.96	109.77	110.44	111.74	110.82	109.99	110.91	114.18	110.7	110.62	112.52	111.49	111.05	111.62	111.9	112.27	113.29	113	111.36	112.52	111.48	111.97	111.29	112.11	110.33	113.83	113.19	111.56	111.81	110.44	111.86	111.88	111.75	111.78	112.35	112.3	111.46	112.73	111.53	112.24	110.97	110.67	111.7	112.78	112.82	112.75	113.64	113.93
99.721	100.36	99.71	98.332	98.94	100.31	101.05	99.719	97.375	98.665	100.05	100.41	99.987	99.585	101.14	100.19	100.25	99.661	100.65	100.54	98.444	99.343	100.65	99.238	100.23	99.861	100.18	99.735	99.914	100.83	102.44	100.39	100.02	100.47	100.75	98.063	99.084	97.722	101.24	100.83	97.959	98.065	100.02	99.812	98.505	99.97	101.29	99.884	99.169	100.91
105.63	106.47	104.37	106.96	106.74	106.96	106.55	106.19	104.03	104.88	104.13	106.89	104.91	106	104.69	105.36	105.7	106.62	105.22	106.98	104.9	103.55	106.98	107.54	106.26	106.57	103.5	103.09	105.88	104.38	104.02	104.88	107.12	105.27	104.06	106.08	106.66	104.1	106.67	106.21	107.99	107.03	105.34	103.12	105.19	105.9	108.17	107.46	105.68	108.33
113.14	110.94	111	112.14	110.08	112.25	111.98	111.04	112.23	110.76	112.2	113.24	110.5	110.66	110.44	110.19	112.43	113.25	110.5	112.35	112.44	112.5	112.28	109.96	110.43	114.13	112.25	111.7	113.31	111.85	111.49	111.71	111.56	111.8	111.15	110.88	111.49	111.06	109.99	111.65	112.2	113.24	111.96	110.86	109.63	110.96	113.65	113.55	111.95	112.07
109.43	108.89	111.45	111.52	111.1	111.1	110.89	112.7	108.21	109.31	109.73	111.14	112.1	110.66	109.24	111.74	112.29	111.7	111.79	110.03	111.11	109.55	111.89	110.69	113.88	111.39	110.71	110.55	113.94	112.15	111.25	110.45	112.76	110.71	113.1	108.94	113.95	111.51	113.16	110.9	112.22	112.34	111.95	112.28	110.41	112.36	110.58	111.05	111.85	110.34
113.36	110.92	112.48	109.55	111.01	111.27	111.69	113.97	110.27	111.24	113.36	112.46	111.01	111.1	111.8	113.84	112.73	113.06	110.46	112.96	110.98	110.37	112.63	112.35	111.5	109.64	111.1	110.67	113.17	114.43	110.76	109.28	111.23	111.7	111.99	113.29	111.98	112.35	111.92	112.93	111.96	111.19	110.84	113.54	112.92	111.11	111	111.13	111.86	111.28
110.25	110.2	111.63	107.92	111.29	110.66	110.05	110.47	110.68	112.28	109.84	110.07	111.68	109.52	111.37	109.57	109.97	111.42	109.59	111.3	111.72	113.46	108.15	109.9	108.66	108.73	110.4	111.1	111.43	111.2	110.87	110.55	110.96	109.59	111.45	110.99	110.58	109.8	110.84	110.63	108.08	112.01	110.1	108.49	112.09	111.93	112.02	111.08	111.28	110.51
98.849	99.771	103.02	98.357	102.52	98.872	101.2	100.87	98.009	99.431	100.02	100.98	100.32	98.597	101.28	102.41	100.86	101.92	101.16	100.11	99.501	100.63	100.4	100.46	100.17	100.91	99.964	100.97	101.35	99.146	101.01	103.15	100.61	101.19	99.67	100.94	101.23	99.904	100.51	99.566	103.6	99.458	98.887	100.42	99.899	101.62	101.05	100.27	101.76	99.527
112.36	111.69	112.8	113.02	113.51	113.29	113.59	111.55	112.15	110.79	111.6	110.96	112.56	112.38	110.13	112.24	111.77	112.09	112.03	109.91	113.2	111.03	110.42	114.31	112.3	112.7	109.46	110.31	112.96	115.18	112.37	112.84	113.13	111.83	111.25	112.22	109.54	111.7	111.64	113.18	112.18	109.74	113.94	110.03	109.93	111.22	112.69	110.25	115.03	110.58
107.18	107.14	105.18	105.17	106.62	107.26	105.88	103.96	105.84	105.02	104.65	103.3	104.38	105.85	105.35	104.73	105.71	104.26	103.23	107.19	104.44	104.11	104.8	106.65	104.93	104.77	103.92	105	103.26	104.92	106.74	103.69	106.16	103.15	105.8	106.85	105.27	103.17	104.81	104.27	106.3	106.44	103.79	104.16	106.39	104.7	102.71	102.89	105.7	105.4
111.79	110.56	112.44	111.19	110.95	111.35	111.26	109.21	110.48	110.56	112.37	111.27	109.91	112.75	109.05	110.66	108.16	108.48	110.59	110.44	110.17	110.15	111.41	110.41	108.09	109.86	110.72	108.47	110.82	109.03	110.5	108.44	108.87	108.2	111.89	110.34	111.94	110.49	111.93	109.66	111.05	112.22	111.09	109.13	110.47	110.12	111.1	110.34	110.33	109.9
114.37	110.34	113.28	113.05	113.57	113.07	112.92	111.44	113.13	112.07	112.29	111.53	110.03	111.12	111.88	111.59	112.58	110.62	111.8	112.66	111.36	113.35	110.37	111.02	114.23	112.06	113.14	111.2	110.67	112.95	110.78	111.27	113.6	112.1	113.66	111.02	113.21	112.18	112.14	111.23	110.65	110.52	111.11	111.64	111.05	114.58	109.84	110.61	110.91	112.42
112.34	110.12	112.83	111.51	113.37	112.08	113.48	114.04	111.97	112.29	111.68	113.28	112.24	112.02	112.21	109.01	111.71	111.53	112.38	111.72	114.4	112.09	112.45	112.88	111.8	112.07	111.96	111.19	113.28	111.82	113.69	111.89	111.15	112.9	112.84	112.57	109.96	110.38	108.09	111.8	113.49	112.46	111.12	112.01	108.71	111.4	113.05	111.86	113.21	113.29
107.08	105.43	104.54	103.94	106.28	103.1	103.97	106.33	106.26	103.14	104.48	103.89	107.37	105.21	104.68	104.42	105.9	106.73	104.14	106.86	105.69	106.27	106.73	105.62	107.8	105.96	106.15	103.95	104.8	105.95	106.43	102.8	106.78	104.96	104.43	105.37	103.98	104.66	105.02	103.28	103.46	107.08	108.2	106.79	106.47	104.54	105.15	106.6	105.07	105.32
117.71	118.59	117.52	118.19	118.08	118.27	115.62	117.31	118.38	118.41	117.68	117.4	114.12	118.77	115.57	117.18	115.76	120.31	117.35	117.82	120.87	118.07	118.63	115.73	118.57	117.15	117.7	119.51	117.81	119.06	117.43	119.65	117.93	117.82	117.22	117.7	119.64	116.34	116.77	117.54	117.64	116.96	116.65	118.06	117.34	116.34	116.98	116.86	117.17	118.87
109.37	110.13	110.84	112.94	113.61	111.72	110.61	111.34	109.51	109.25	112.27	110.92	111.08	111.12	110.6	111.79	112.17	110.15	110.83	114.87	110.97	114.23	112.71	110.33	109.75	111.4	111.89	111.33	111.03	111.33	113.99	110.22	109.97	110.16	112.77	110.96	111.46	111.35	112.81	111.44	111.25	110.98	109.11	111.24	111.54	112.64	112.58	111.95	112	111.68
102.37	98.403	101.07	102.62	101.25	99.782	101.05	97.989	99.182	100.11	100.66	101.95	98.653	99.438	100.12	101.44	100.25	99.379	101.91	97.628	100.16	101.17	98.559	101.37	99.476	101.93	99.776	100.56	98.708	98.931	100.41	102.16	101.45	98.261	101.59	99.508	100.4	99.024	100.38	98.593	98.727	97.873	99.296	99.809	97.227	100.31	100.68	98.895	100.99	100.09
101.3	101.4	101.92	100.16	100	101.17	99.832	99.387	99.296	99.53	98.147	101.35	100.46	99.235	100.7	100.03	100.16	99.832	100.23	100.45	98.119	100.7	101.51	100.23	100.93	99.382	101.38	100.63	98.059	102.06	98.898	101.18	101.84	100.87	99.742	101.01	99.507	100.61	99.529	99.895	99.55	98.667	103.1	101.54	100.52	100.03	99.449	100.78	98.842	99.899
107.08	104.79	105.65	105.87	105.68	104.96	107.06	107.45	105.78	105.66	106.62	106.59	108.53	105.13	107.5	106.8	105.66	106.23	105.22	105.49	104.19	108.3	103.94	108.2	107.67	104.67	107.61	104.72	105.41	105.22	105.27	105.42	105.74	106.89	106.09	104.75	103.89	106.33	106.26	105.25	108.04	105.95	106.23	105.01	106.74	105.44	105.66	104.75	104.72	105.58
106.61	106.87	104.65	104.99	103.96	106.45	107.05	105.53	106.5	106	103.81	106.69	105.27	105.49	104.67	106.98	107.13	104.65	105.21	106.42	106.33	105.34	108.36	106.24	108.8	104.82	105.31	105.64	106.67	106.04	106.62	107.88	106.17	107.35	106.7	106.61	106.68	107.16	103.85	108.13	104.92	106.17	105.57	108.19	104.05	106.86	106.14	104.56	106.54	105.89
110.57	108.85	108.75	110.24	111.69	110.9	111.95	110.14	108.8	108.71	110.26	108.88	111.57	107.39	109.29	110.76	109.75	110.06	109.39	108.41	110.51	107.62	110.41	109.98	110.97	108.16	109.18	110.54	110.34	110.07	110.13	111.96	111.1	110.26	107.2	108.05	109.56	111.24	110.69	109.05	109.72	109.63	109.22	107.61	110.76	109.96	108.88	111.89	110.44	109.68
100.5	101.85	98.904	99.753	102.33	97.586	100.46	100.77	100.82	99.219	99.712	98.915	100.73	99.443	99.176	98.49	99.364	100.37	101.22	99.723	100.42	101.41	98.907	98.37	99.721	100.79	98.666	99.627	98.909	99.823	100.69	101.95	100.2	98.383	98.123	100.49	100.26	100.77	97.889	98.952	99.126	98.094	101.62	97.728	102.18	102.01	101.1	97.799	98.011	98.612
109.04	110.82	110.23	110.8	109.18	106.68	109.74	107.25	109.11	109.47	112.16	110.98	110.55	109.32	110.24	112.5	107.63	108.34	109.58	107.9	108.98	108.56	109.1	111.6	107.79	111.18	108.45	110.27	109.1	110.25	112.45	111.82	110.02	111.9	108.74	109.37	110.86	106.75	110.96	108.42	110.21	109.4	108.99	110.94	111.28	110.19	110.62	109.99	110.13	110.65
104.78	105.45	104.99	106.37	105.42	104.66	106.43	107.24	107.06	107.45	105.42	104.5	108.43	106.78	107.49	104.94	106.61	106.18	107.78	106.49	106.25	107.36	106.81	104.79	104.78	103.74	106.11	105.47	107.09	103.4	104.76	105.18	106.91	104.69	104.66	107.27	104.59	105.04	105.86	103.83	104.72	105.56	106.01	106.33	107.39	106.06	104.5	106.09	103.57	107.19
105.04	105.96	105.82	105.68	105.65	105.83	107.77	104.59	107.39	106.03	103.49	105.57	107.26	103.87	106.78	104.38	104.59	106.09	104.98	104.12	106.01	106.84	104.57	103.03	103.61	103.55	104.52	105.77	107.46	103.89	103.68	104.13	107.89	108.22	104.8	105.58	103.1	106.38	104.82	103.78	105.82	105.22	103.92	105.52	106.99	104.68	105.43	105.04	106.3	105.21
105.38	106.94	107.81	105.88	105.5	107.33	105.51	106.61	105.66	105.18	106.62	105.47	106.58	107.13	107.61	106.35	102.88	106.67	107.04	104.29	105.72	105.04	104.73	105.98	104.56	104.49	103.64	107.1	105.37	106.02	105.16	105.83	104.56	105.17	107.41	104.98	107.24	104	106.65	105.01	104.21	105.22	104.13	107.51	105.01	106.33	105.24	106.28	105.68	103.75
112.49	109.03	113.45	112.31	111.97	111.85	112.1	112.47	111.39	113.3	112.46	111.11	110.8	110.6	110.06	111.62	109.47	110.12	112.33	110.65	111.61	110.39	111.11	110.36	111.5	112.35	110.95	110.86	111.85	111.42	109.91	112.72	112.04	112.08	110.99	113	115.39	113	111.31	111.53	111.19	111.21	112.18	110.23	112.29	110.98	113.07	112.83	110.63	109.36
104.46	105.4	105.8	104.44	103.63	105.42	101.9	103.47	102.18	103.65	105.46	102.61	105.57	102.42	103.55	103.02	103.75	106.16	103.62	105.49	103.51	104.87	103.94	103.96	105.67	102.91	102.82	104.27	104.76	103.7	104.07	104.2	104.23	105.02	102.73	106.25	102.55	103.15	105.2	104.49	103.28	102.85	104.32	100.98	104.39	104.94	105.29	103.67	104.25	104.33
114.1	117.03	116.32	115.52	117.12	118.26	116.06	116.75	116.36	117.94	120.09	115.13	115.12	116.34	117.75	115.16	113.75	116.22	116.75	115.22	116.98	113.46	117.48	114.81	115.86	115.88	114.61	116.63	115.31	115.96	116.46	116.78	115.45	117.09	116.97	114.04	117.54	116.41	115.21	115.59	116.1	113.98	115.79	115.85	115.79	114.78	118.27	115.22	114.92	115.79
103.55	105.24	105.28	105.08	105.57	105.93	105.91	105.37	104.03	105.99	106.86	106.95	106.12	105.7	106.15	105.93	106.27	105.2	104.19	103.82	105.97	102.52	105.35	106.9	105.8	107.39	107.45	104.08	104.83	103.2	101.4	106.21	105.51	104.86	102.74	105.82	105.61	106.77	106.56	106.49	106.24	105.8	104.26	105.02	105.4	107.03	104.36	104.41	105.07	106.82
110.22	111.33	110.6	110.47	112.38	111.24	111.98	110.19	111.03	111.69	111.74	114.38	112.09	112.75	110.02	112.48	109.91	108.99	110.81	112.41	108.98	111.16	112.1	112.54	110.7	110.66	111.32	110.38	113.04	112.84	111.45	109.99	111.47	110.27	107.84	111.29	111.67	110.48	112.58	111.64	111.74	111.09	114.73	111.57	112.67	111.32	111.87	111.99	110.59	109.91
111.11	113.68	111.6	108.6	110.35	111.22	109.73	112.44	111.46	112.37	111.36	110.04	111.22	110.82	112.17	111.65	115.16	113.99	110.75	110.85	111.18	111.78	112.7	113.42	107.9	108.11	112.38	111.65	107.06	112.13	111.65	111.86	111.11	111.15	111.74	111.85	112.96	111.38	111.28	110.98	111.93	113.53	111.64	111.26	111.42	110.83	109.7	111.77	111.84	111.46
114.66	112	111.45	110.27	111.85	111.17	113.3	111.78	110.95	112.38	112.44	111.65	112.36	114.4	110.93	112.91	110.77	110.78	112.44	113.09	110.41	111	111.39	110.97	111.1	111.05	113.49	112.44	112.13	113.52	112.21	111.71	111.88	111.15	112.36	113.44	111.82	110.02	111.27	112.04	113.39	111.81	110.27	113.18	110.07	110.04	113.04	114.46	110.89	112.89
118.26	117.46	117.06	118.03	117.95	116.03	116.87	121.08	118.58	117	116.28	118.86	117.36	120.43	118.85	120.27	118.23	116.89	117.39	117.58	117.66	116.57	116.88	116.36	115.58	117.32	116.55	116.86	117.77	117.25	120.61	116.75	115.68	118.52	119.24	117.61	115.94	116.81	119.05	118.86	118.43	118.76	114.63	118.79	116.19	117.74	116.89	117.6	117.52	117.18
111.3	112.61	111.7	111.12	112.44	111.26	112.18	110.1	111.53	110.75	111.14	111.09	110.73	113.66	110.33	109.28	111.13	110.7	110.14	111.12	108.91	111.76	112.6	113.72	113.75	112.62	109.64	110.81	109.99	111.57	111.46	110.83	112.15	110.68	111.47	111.73	112.7	109.38	112	111.95	109.61	110.2	109.84	110.09	111.33	111.51	110.46	110.6	110.17	110.24
104.63	106.91	108.97	108.64	110.31	107.23	109.11	108.07	107.87	106.77	107.73	106.02	106.17	106.98	106.69	106.42	110.62	108.51	108.31	105.57	106.44	107.45	105.84	105.43	106.3	106.41	108.07	104.79	107.04	104.63	108.36	106.79	107.77	104.58	106.72	109.72	104.33	108.59	106.52	106.01	104.97	108.2	106.57	107.02	107.27	106.04	108.13	106.87	107.61	106.1
102.81	99.847	104.32	101.19	98.821	100.99	101.74	100.02	99.92	99.165	100.87	101.53	99.958	102.58	99.593	100.6	99.41	101.76	101.07	102.13	99.589	99.821	101.12	101.28	102.79	101.51	100.57	99.233	99.449	103.5	100.91	102.07	102.25	99.6	100.72	102.09	102.09	101.05	102.05	98.343	101.14	100.81	101.23	100.8	100.57	100.49	99.102	102.68	100.8	99.574
108.62	113.49	111.17	112.42	112.98	109.65	109.35	110.22	111.41	111.42	110.32	110.12	114.04	112.68	112.31	111.28	113.94	112.19	110.4	109.75	110.9	111.71	109.45	111.96	111.84	109.55	111.71	112.05	110.94	113.51	111.52	112.19	111.95	111.24	110.85	111.64	109.15	109.04	111.26	111.44	111.26	112.43	114.03	106.66	111.11	109.84	111.31	110.92	111.24	111.99
106.19	106.02	106.32	106.14	106.52	106.97	106.75	104.92	107.48	107.22	107.19	106.37	108.41	105.23	105.79	105.45	106.01	106.65	104.03	107.62	105.42	104.19	104.56	108.51	106.74	106.15	105.18	104.76	107.89	104.93	107.03	104.59	106.62	103.58	107.87	107.71	108.38	104.83	105.23	104.7	105.67	105.99	106.83	106.66	107.03	106.97	108.44	107.86	105.34	105.52
104.9	104.23	105.05	105.51	102.97	104.47	103.77	105.49	102.99	104.06	105.32	103.32	105.71	105.99	102.72	104.22	103.68	102.78	103.49	104.99	104.88	103.34	104.55	103.33	102.78	102.98	105.85	102.45	105.41	105.04	104.66	105.45	102.91	102.64	105.98	106.46	104.72	103.29	102.37	104	104.61	103.69	104.95	104.9	104.52	105.95	102.23	104.56	101.2	105.11
110.63	109.97	111.57	109.56	110.67	108.69	108.76	112.97	110.41	110.37	109.17	110.15	110.71	110.51	111.91	111.66	112.2	111.85	112.08	111.89	112.36	111.6	111.99	112.04	109.21	111.11	110.92	111.56	110.88	110.94	108.51	111.12	109.78	110.05	111.07	111.44	109.64	110.05	111.58	110.21	109	108.35	110.99	109.12	111.15	110.03	109	111.57	110.11	109.01
113.74	113.84	110.49	110.54	113.95	112.33	112.55	109.38	110.96	112.41	109.26	111.21	111.05	111.34	111.06	113.9	113.43	110.94	111.22	113.72	110.85	111.99	111.07	113.38	110.88	111.82	111.54	113.97	109.48	112.29	110.49	113.64	113.42	110.73	109.36	111.85	112.67	112.29	112.66	111.18	113.87	110.49	111.47	111.15	110.46	112.62	111.14	112.72	110.78	111.61
98.961	99.883	99.025	100.27	100.33	101.78	99.129	99.445	100.32	99.562	96.803	100.79	101.08	97.889	100.04	98.838	100.24	103.05	100.77	100.7	98.696	99.559	100.85	100.57	102.45	99.323	101.08	101.1	100.61	99.745	100.04	102.49	100.22	101.56	99.985	101.67	98.557	103.36	98.811	99.673	98.616	99.925	100.46	101.32	101.97	101.58	100.18	100.81	100.5	97.862
115.33	112.88	111.49	111.92	112.82	112.04	111.14	110.48	113.61	113.2	112.73	114.74	113.05	111.15	109.53	113.27	112.73	113.63	112.34	111.95	111.12	113.23	113.29	112.18	113.62	112	112.61	116.49	110.9	112.38	111.91	114.85	112.52	110.97	112.02	111.49	113.76	113.24	112.81	114.71	113.01	112.79	111.52	114.29	113.93	111.88	111.29	114.73	112.44	114.47
106.54	103.13	103.24	107.25	104.53	108.28	102.98	104.73	104.94	103.57	106.38	105.02	106.6	106	105.07	104.38	108.11	105.65	104.94	103.94	104.68	106.44	106.01	105.49	103.5	104.07	106.45	104.73	104.55	106.7	105.08	105.23	106.76	105.89	106.99	107.25	104.64	107.57	105.58	104.86	103.89	104.45	105.16	106.31	102.91	106.13	105.07	106.28	105.69	103.47
102.86	104.92	106.65	109.26	103.47	107.04	105.92	106.54	105.58	108.92	105.54	106.42	106.45	105.89	104.45	108.25	107.09	105.91	106.34	108.56	107.22	104.84	107.72	105.26	107.44	105.36	105.82	106	105.81	106.91	106.73	103.26	107.1	106.32	108.46	107.62	107.59	107.31	105.09	105.7	105.34	106.35	107.45	104.86	108.52	107.39	104.92	106.83	104.89	107.07
112.45	112.81	113.52	111.92	113.44	113.09	110.95	113.39	111.99	112.06	116.44	113.03	113.43	112.73	113.7	109.61	111.93	111.57	110.39	113.33	109.25	111.76	111.82	112.73	112.18	111.12	111.56	111.77	111.47	111.56	112.85	113.52	111.15	111.46	111	112.46	113.28	111.36	113.85	111.95	114.21	111.87	109.39	112.54	113.31	111.32	113.02	112.83	112.53	111.02
105.05	104.3	104.66	107.36	105.87	106.73	106.24	105.87	107.09	108.05	104.63	104.39	105.95	104.88	105.03	104.93	106.76	106.48	103.55	104.69	108.31	103.07	105.85	105.79	104.13	105.52	106.3	106.92	104.91	104.72	104.46	107.22	107.55	107.37	106.56	104.05	107.49	106.36	105.19	108.79	105.25	107.34	108.32	102.89	107.06	103.83	104.4	107.77	107.46	107.27
110.86	110.33	111.03	109.01	110.47	110.81	108.92	110.21	112.08	110.26	111.29	108.78	112.33	111.47	110.78	110.55	109.1	111.96	110.9	108.7	109.61	111.07	111.21	110.96	108.39	107.62	109.35	110.05	110.3	110.09	109.75	111.56	108.23	112.95	113.46	111.13	111.37	108.91	110.18	110.12	110.48	111.49	109.05	108.29	110.86	108.44	111.21	110.79	110.99	110.77
107.27	104.21	106.16	108.09	106.91	105.75	105.38	104.41	106.97	107.94	106.11	106.64	107.74	105.19	105.6	106.32	104.02	107.22	106.7	105.02	105.69	108.65	106.44	104.97	105.68	106.01	107.27	108.06	107.54	104.59	105.55	104.68	105.25	104.16	106.4	106.33	106.5	104.17	105.94	106.37	105.96	105.57	106.52	105.76	103.9	106.66	105.39	104.17	106.52	105.25
112.03	111.31	110.91	110.56	109.44	110.74	108.76	109.82	108.83	112.6	111.06	109.71	111.07	111.34	112.51	113.48	110.27	110.14	110.29	112.44	112.84	109.64	109.83	109.83	110.8	111.3	112.07	112.99	111.98	111.52	112.55	110.03	110.24	112.17	112.35	111.06	112.67	109.89	110.74	112.66	111.7	110.46	109.63	110.94	113.95	111.74	110.88	111.46	108.69	111.83
107.14	104.91	107.15	106.69	105.59	108.51	104.47	106.42	106.74	104.46	106.6	108.19	105.67	107.36	104.81	106.46	104.7	105.86	105.55	105.06	106.43	106.73	107.34	109.41	104.43	106.67	105.76	108.14	105.53	105.4	104.84	105.29	107.1	104.24	106.57	105.51	106.82	107.13	107.59	105.33	106.05	106.54	104.99	105.46	105.51	107.67	106.01	106.79	105.52	107.06
112.69	112.51	110.1	110.91	111.14	111.25	112.51	112.35	111.25	111.14	109.8	110.32	112.06	113.36	109.49	112.33	113.27	111.53	113.21	110.31	111.12	110.32	112	111.26	109.99	109.69	111.75	109.5	112.51	112.04	111.74	109.57	110.25	112.16	110.82	112.82	113	111.66	111.14	109.96	110.96	109.19	111.27	108.46	110.4	110.31	112.54	110.8	108.46	110.17
105.24	108.09	105.83	106.92	104.74	105.71	106.14	105.3	104.73	107.24	103.37	104.71	104.9	105.75	103.86	105.89	107.74	104.64	107.1	104.11	106.1	106.34	106.49	108.76	103.66	106.22	105.5	107.66	105.52	109.58	106.17	104.82	106.76	105.72	104.66	104.8	108.03	106.14	104.89	105.87	104.14	106.22	104.68	105.94	105.43	106.4	104.98	104.9	106.71	105.46
110.22	111.11	110.95	110.15	110.8	110.6	109.29	110.62	111.53	110.5	109.02	112.48	112.3	109.9	110.33	108.9	110.91	113.82	112.27	111.82	109.85	110.42	108.84	112.75	109.26	109.66	109.19	113.22	111.13	109.08	112.5	112.71	110.57	110.47	112.15	111.04	111.54	110.87	111.87	110.84	112.03	109.96	110.38	112.6	109.43	110.49	110.77	112.05	111.31	109.76
111.45	112.07	112.87	111.31	112.18	112.24	114.22	113.43	114.03	113.02	114.78	112.94	114.36	114.74	111.66	112.16	113.25	114.33	110.28	113.13	112.41	113.96	113.05	111.35	113.86	111.5	110.65	113	113.95	111.67	112.88	111.66	111.14	111.1	113.92	111.52	113.76	113.14	111.98	112.9	112.29	112.93	114.92	112.83	112.07	112.19	111.82	112.55	111.18	112.39
103.03	105.26	103.57	103.27	104.41	102.16	103.18	101.78	105.01	103.14	104.7	102.04	105.38	106.83	104.46	102.93	104.83	104.8	104.43	103.35	106.94	101.82	102.87	104.28	106.58	101.67	103.5	105.21	105.75	104.04	102.76	104.18	102.29	105.87	104.75	102.94	103.99	103.63	103.1	104.31	105.86	103.2	104.69	104.21	104.72	102.96	105.48	103.51	107.31	102.74
104.85	104.99	102.99	106.69	102.37	105.28	105.61	105.5	101.48	103.29	103.39	102.83	103.85	104.18	105.66	104.98	103.45	103.54	104.35	103.81	103.36	105.28	103.65	103.67	104.74	104.93	105.75	104.4	104.6	102.66	104.15	103.39	105.55	105.03	103.57	102.09	103.07	105.99	104.32	103.15	102.41	104.49	106.15	103.55	102.28	106.17	102.03	105.61	103.32	101.7
105.65	105.17	105.94	107.52	106.52	106.24	107.37	104.49	106.43	107.18	106.22	105.7	104.9	106.05	106.32	106.08	104	105.38	105.19	105.92	104.42	107.41	106.98	104.51	105.88	107.55	104.81	106.75	109.76	105.62	106.19	105.25	108.51	106.12	106.45	106.46	103.57	106.08	107.18	105.34	103.86	105.24	106.99	105.98	106.74	105.58	105.13	104.74	106.67	102.86
103.62	106.82	103.44	105.45	104.92	103.99	104.32	105.8	104.65	107.54	104.04	105.55	104.11	104.13	105.26	103.29	104.52	103.96	104.43	104.43	106.67	105.55	104.67	102.4	105.86	102.48	104.6	104.93	102.3	104.98	106.42	104.87	106.81	106.53	105.88	105.67	103.93	102.29	104.01	104.36	105.6	104.17	105.17	105.98	105.01	105.1	106.1	104.38	106.75	103.83
112.77	112.29	113.96	112.81	113.98	114.52	113.4	112.71	114.34	112.21	112.7	113.09	112.81	113.72	113.95	109.79	113.1	113.11	112.88	112.96	111.41	114.55	112.77	113.28	113.27	114.38	113.84	112.62	112.93	113.12	112.68	110.3	113.79	112.06	112.53	111.84	110.02	111.97	112.54	112.8	113.2	112.28	112.79	114.22	110.69	110.99	114.3	113.55	111.89	114.01
108.13	105.73	106.23	106.72	108	109.56	106.22	106.83	106.62	105.7	106.3	106.81	105.76	104.73	106.16	105.17	107.76	107.17	108.08	107.56	104.98	106.16	106.42	107.05	106.73	107.62	106.9	106.63	106.49	107.19	106.99	107.65	105.55	108.89	105.6	105.77	107.48	108.3	108.4	104.99	105.55	107.12	107	103.91	106.44	105.96	106.17	105.08	107.99	108.78
105.07	107.45	107.91	105.66	106.94	106.38	103.51	105.54	105.88	103.58	104.64	105.97	103.38	104.33	104.42	107.44	104.9	101.61	104.93	104.7	104.14	105.35	106.82	106.17	107	104.59	107.08	107.69	105.55	105.73	106.12	106.51	107.06	106.37	107.01	107.22	109.3	106.56	105.57	105.35	108.48	105.86	107.12	104.62	106.16	104.9	106.74	103.68	106.7	104.66
101.76	101.43	102.05	103.4	98.198	100.71	101.32	99.869	101.98	99.762	101.37	100.55	99.724	99.888	101.05	99.224	102.63	102.44	102.58	101.22	101.41	99.139	98.975	99.22	99.147	101.4	101.26	100.4	101.23	101.63	101.2	101.24	101.39	100.68	102.32	99.966	99.686	100.3	101.1	101.97	100.66	99.345	99.698	101.5	100.89	100.14	101.12	101.71	101.01	100.41
105.39	104.55	104.02	103.5	102.31	104.83	103.05	103.49	104.87	103.28	105.61	103.69	102.66	105.3	105.32	102.54	103.43	105.34	105.73	103.71	102.12	105.15	104.1	103.23	103.54	102.99	103.21	104.94	103.59	102.32	105.49	104.32	105.74	105.44	102.56	105.4	102.47	105.12	106.33	102.73	103.83	104.29	103.71	104.42	102.98	102.93	101.74	104.52	104.2	104.42
109.91	112.03	113.98	113.1	110.14	111.69	111.55	111.07	108.75	110.27	112.34	109.52	112.19	110.03	111.56	112.36	113.27	108.58	111.67	111.4	110.13	112.7	110.62	112.33	112.57	109.41	111.83	111.83	110.39	112.77	114	109.72	112.33	108.78	110.94	111.43	111.16	112	112.25	111.59	110.12	110.69	112	113.14	110.98	113.01	112.58	113.09	110.25	109.03
109.86	110.98	109.02	108.43	107.36	108.01	109.68	110.03	111.11	110.98	109.41	112.7	108.89	111.24	111.27	111.96	110.15	110.51	107.51	110.51	112	109.26	110.72	110.66	112.67	108.54	109.99	109.42	110.38	109.85	111.97	108.03	109.65	109.78	110.62	111.16	109.33	109.05	110.33	111.98	109.4	109.79	110.78	111.85	110.92	111.67	109.73	107.09	108.75	109.68
112.75	109.75	111.84	107.25	109.3	111.27	109.61	108	110.04	108.96	110.95	109.62	109.44	111.75	110.84	108.89	109.2	108.88	108.95	109.33	109.37	108.72	108.72	111.11	110.84	108.98	110.6	107.03	111.37	108.64	108.38	109.11	110.25	108.86	108.92	107.77	107.41	108.98	108.59	111.11	110.1	110.01	109.72	111.67	109.4	110.57	110	109.01	110.52	110.69
107.45	107.01	105.68	107.5	106.57	104.95	107.07	108.19	105.69	106.66	107.26	107.51	108.99	106.56	106.16	103.45	105.91	107.06	108.62	105.24	105.32	107.81	106.71	108.02	106.86	106.61	108.64	104.58	106.45	108.16	105.99	107	107.09	105.37	105.71	106.47	105.98	106.72	106.35	107.37	107.8	105.58	107.25	107.25	105.47	106.03	108.7	107.16	107.56	106.85
113.43	110.33	110.98	109.57	110.02	110.27	110.01	110.81	111.42	113.34	110.54	109.01	114.06	111.41	112.29	112.2	111.37	111.09	109.35	111.92	112.69	110.92	111.34	112.63	112.07	110.45	111.27	111.63	111.67	111.45	109.82	109.3	111.6	109.17	112.98	111.97	111.67	111.18	113.29	113.1	109.21	111.44	109.61	112.31	110.34	112.66	111.81	111.96	112.42	110.69
102.43	100.45	101.81	100.27	101.54	101.73	101.63	101.84	101.88	100.83	104.11	101.96	99.307	100.07	101.63	100.72	99.229	99.575	101.92	101.35	100.56	101.06	102.72	100.3	101.45	104.06	100.22	101.35	100.68	104.29	100.86	100.49	100.61	101.17	100.44	101.25	98.633	101.32	102.62	100.67	104.03	99.638	99.357	100.68	102.49	101.69	101.83	101.26	103.01	99.778
105.9	106.28	104.25	106.74	106.03	106.24	107.3	104.4	106.54	104.83	105.74	106.79	106.11	106.65	105.84	103.93	105.85	104.3	107.57	104.89	104.93	105.7	106.76	106.63	105.86	104.99	105.54	105.91	106.09	105.53	106.04	106.49	106.1	104.55	105.83	104.47	104.02	106.87	106.94	104.38	107.1	107.94	101.25	108.36	103.32	107.01	104.92	103.5	106.49	106.1
112.86	114.24	112.79	112.6	113.16	112.16	110.89	113.26	114.14	114.16	113.84	114.48	110.83	111.66	113.27	110.78	112.29	110.95	112.47	113.12	116.08	112.51	111.51	111.44	112.15	114.37	112.06	112.42	113.63	111.59	112.23	111.63	113.81	112.92	111.45	109.79	111.31	112.35	116.35	114.16	110.89	112.46	109.71	113.83	112.81	113.19	113.41	113.49	113.24	113.83
107.78	105.42	107.17	105.16	106.78	110.1	106.32	107.65	108	105.21	106.99	106.61	104	107.01	106.6	108.16	107.12	107.68	106.77	105.39	106.07	105.89	105.12	107.86	108.31	106.38	106.11	107.16	108.66	106.31	103.91	106.36	106.93	109.03	105.87	106.23	104.87	105.19	106.64	107.25	105.71	108.36	106.22	106.4	105.84	106.82	107.15	107.1	105.87	106.09
110.6	112.37	110.39	107.97	111.14	111.48	112.26	110.68	111.1	110.97	111.99	112.92	111.04	111.05	109.05	111.39	112.03	109.5	113.6	111.61	112.3	113.21	110.45	113.76	111.25	112.34	108.49	108.53	111.59	110.48	111.22	110.67	111.91	110.02	109.44	110.97	108.26	110.07	112.13	109.88	112.66	112.03	111.75	109.26	109.34	109.47	111.51	111.86	111.97	111.05
105.88	106.73	105.58	104.36	107.05	106.82	105.58	104.42	107	104.95	106.79	106.17	106.67	106.64	105.29	105.04	103.14	105.71	104.26	106.79	105.75	104.58	104.33	105	107.87	104.53	105.37	104.25	105.88	107.07	105.32	104.91	102.45	105.43	106.96	106.34	104.57	104.12	107.69	104.79	106.41	106.62	105.44	105.46	104.74	107.92	104.03	102.9	104.81	107.16
99.274	101.28	101.09	100.14	100.53	99.218	101.7	101.02	103	101.91	99.536	102.95	101.99	101.76	99.557	100.38	99.638	102.82	100.98	101.43	99.128	101.96	101.72	99.677	101.16	100.92	101.75	101.52	102.12	100.6	101.63	100.65	100.92	102.46	100.51	98.822	98.732	99.996	100.24	101.52	100.8	102.07	100.03	100.42	99.875	101.71	98.837	100.02	100.42	99.438
101.01	100.92	101.62	99.584	102.84	101.4	100.59	100.6	101.67	101.47	100.12	101.96	100.68	99.373	101.41	100.78	101	99.055	100.51	100.53	99.736	101.63	101.04	99.846	99.686	100.91	99.825	101.36	99.584	99.54	100.06	97.402	101.16	99.297	100.74	99.979	100.95	102.2	100.14	99.186	99.041	100.82	97.698	99.164	99.198	98.624	99.788	99.167	98.417	99.294
116.83	119.41	115.94	117.09	118.61	116.34	119.34	115.93	119.59	118.28	117.53	119.33	117.71	115.55	117.98	118.75	118.71	117.05	117.13	118.91	119.16	116.72	117.37	117.05	118.52	117.11	115.69	117.05	118.34	121.02	116.93	117.54	117.62	119.17	116.91	119.29	117.5	118.45	118.23	118.59	116.01	116.26	116.18	116.59	117.92	119.12	118.37	120.51	116.34	116.11
114	110.83	110.1	113.31	114.61	114.1	110.89	113.68	113.37	115.08	111.99	113.95	110.89	112.99	113.06	111.56	114.28	112.01	110.78	111.87	113.83	112.99	111.09	112.88	111.91	111.72	111.5	114.68	112.59	111.82	113.15	111.19	114.21	113.18	113.84	112.35	110.94	113.45	110.22	114.48	112.72	113.22	112.73	111.94	112.91	112.33	112.33	112.91	112.95	111.25
105.03	105.9	105.11	102.47	104.51	104.34	104.69	106.11	104.58	102.65	103.36	103.87	104.67	105.25	102.53	104.6	103.99	104.75	104.06	103.74	103.66	104.87	104.8	102.66	104.93	104.13	102.34	104.37	102.63	102.7	103.51	104.48	104.64	104.03	103.93	105.89	104.42	101.26	104.97	105.77	104.53	105	105.12	105.33	104.62	104.2	105.96	103.75	103.47	105.22
98.875	101.37	98.992	99.033	98.685	102.49	99.766	99.681	97.761	100.06	101.3	99.174	98.54	100.35	100.33	99.443	98.497	100.14	102.29	96.88	98.464	99.067	101.09	102.55	99.383	101.7	100.81	97.921	100.28	101.11	101.71	101.62	100.86	101.16	100.12	102.56	98.611	100.42	100.15	100.7	100.41	100.55	102.23	97.301	98.46	99.022	100.34	100.9	100.67	98.644
113.32	111.29	110.6	112.12	111.58	110.73	113.23	111.34	111.98	112.37	111.22	113.25	110.83	113.59	112.18	109.23	109.78	111.45	112.84	111.96	112.87	112.64	113.65	113.57	114.16	112.18	112.4	111.21	110.53	111.72	110.81	111.99	112.77	112.5	110.84	111.12	115.13	112.36	110.68	112.03	112.91	110.92	113.52	109.35	113.14	113.01	111.85	111.13	113.27	113.5
105.67	103.84	104.89	104.92	105.54	106.32	105.09	105.38	106.97	107.45	106.36	108.25	107.18	108.16	107.08	104.65	108.44	106.09	104.1	105.87	105.27	106.55	106.1	104.32	105.98	106.66	104.29	107.02	108.99	108.17	106.07	104.56	106.25	107.24	105.49	105.98	106.12	106.88	107.09	106.41	104.74	106.83	106.15	105.66	105.18	106.07	105.41	107.15	107.55	106.29
114.87	116.26	115.39	117.93	118.03	116.64	115.91	115.78	115.92	115.8	115.91	115.57	115.81	114.19	115.69	117.08	115.73	116.75	115.36	116.84	115.95	117.52	117.19	115.63	116.4	115.93	112.79	115.69	116.24	116.29	116.22	114.75	114.48	115.83	115.99	115.48	116.78	114.77	115.69	114	115.92	115.61	117.06	115.66	116.42	115.76	115.75	118.11	116.57	117.18
110.89	108.89	108.75	109.36	108.77	109.62	111.52	112.85	109.63	110.47	110.42	111.15	109.47	110.14	110.81	111.17	110.25	110.12	109.26	112.86	112.19	110.86	110.66	111.97	110.27	110.85	107.14	110.45	109.89	111.31	108.55	108.63	110.18	111.44	110.27	110.87	108.77	112.63	111.79	109.86	109.88	110.84	109.26	109.57	114.07	109.06	109.48	109.77	112.55	109.08
105.55	103.65	104.84	106.35	106.25	106.92	103.17	105.62	105.32	106.24	103.07	103.48	106.49	105.83	102.81	106.13	107.52	106.68	105.29	104.73	105.06	103.09	106.69	107.26	103.52	105.97	106.07	104.6	105.85	104.73	104.37	106.86	106.83	106.78	105.26	106.38	105.78	107.3	107.74	103.8	106.97	108.62	105.73	104.79	104.47	106.23	105.6	107.12	105.16	105.89
107.28	105.05	106.89	106.42	105.89	105.96	104.88	103.71	105.06	104.04	103.57	106.55	106.17	106.61	105.97	104.59	104.82	107.48	103.86	105.08	105.53	104.89	102.77	103.21	104.21	106.74	104.73	105.01	106	104.65	103.32	107.22	106.26	105.71	105.44	105.46	106.47	107.08	105.57	106.85	106.06	105.9	104.52	105.37	104.54	106.38	105.38	104	105.45	105.7
104.86	106.22	105.07	105.35	104.58	105.3	105.39	105.07	104.53	109.24	107.64	105.71	105.28	107.18	104.89	108.73	106.95	106.27	107.58	106.6	104.82	106.42	107.53	105.33	103.83	103.97	105.05	104.08	106.1	105.24	103.52	103.99	104.48	105.86	103.41	107.13	105.72	105.25	103.12	106.83	105.91	106.62	104.5	104.88	104.2	105.24	103.68	107.21	104.26	107.09
102.04	99.803	101.75	99.556	99.733	101.53	101.63	100.41	102.51	100.91	101.02	100.46	100.96	101.04	101.95	101.12	100.22	98.27	100.44	101.34	99.365	100.95	102.32	100.62	101.73	100.93	101.22	100.42	101.32	100.63	99.347	99.627	102.51	101.71	101.4	100.43	99.889	101.09	101.7	99.993	98.516	98.2	98.965	101.31	102.92	100.81	100.5	100.31	99.116	98.866
104.55	107.24	105.18	106.14	106.31	107.09	103.93	106.49	108.62	102.97	107.74	107.13	106.48	106.95	107.04	104.99	104.48	106.6	108.51	107.69	108.14	106.63	105.39	106.14	107.54	105.5	106.51	104.82	106.23	107.58	106.77	104.98	104.74	106.54	105.27	105.76	105.82	107.71	108.68	105.32	106.21	106.77	105.64	105.44	104.29	105.61	106.2	105.46	108.3	107.21
110.56	110.74	111.72	111.46	111.15	111.52	109.08	109.97	111.89	109.38	110.6	110.57	108.41	111.93	110.25	112.48	112.51	110.27	113	112.04	110.57	111.19	110.13	111.18	111.82	112.51	111.74	111.03	111.17	112.06	113.36	111.4	110.76	112.27	111.3	111.56	110.05	112.28	109.54	113.37	110.54	111.1	112.19	110.49	112.76	112.82	112.16	111.98	112.03	108.93
107.77	105.48	104.68	106.52	107.04	104.88	107.24	106.71	107.5	105.94	106.66	107.85	108.04	105.81	105.07	104.87	105.69	105.94	104.66	108.25	106.16	104.05	104.54	106.81	108.77	105.45	104.74	106.47	109.56	106.58	107.91	105.19	105.06	105.43	105.78	109.33	104.53	106	104.88	106.58	107.49	106.83	105.68	104.62	105.6	104.93	106.41	106.25	105.24	107.07
104.61	104.43	105.2	103.64	102.1	104.26	104.99	103.79	104.57	103.61	103.65	104	103.76	103.23	105.11	104.43	106.25	106.23	104.52	103.76	104.73	105.24	104.35	104.23	105.14	105.27	104.32	106.13	102.58	106.38	103.09	104.43	102.19	105.7	105.49	103.48	106.57	104.38	104.51	105.37	106.99	103.8	104.99	104.66	103.46	104.36	104.26	105.35	102.66	104.55
104.65	105.76	102.78	104.96	105.77	105.61	106.83	106.82	104.23	106.52	107.19	105.76	104.28	108.46	105.27	104.99	104.27	105.04	107.74	104.12	104.5	104.98	108.21	103.78	106.32	106.06	105.08	105.59	106.97	105.59	106.7	106.45	106.4	102.99	105.56	106.09	104.94	106.84	106.33	104.13	106.75	105.16	104.48	106.32	103.87	105.62	101.85	106.31	104.49	107.49
106.6	106.52	106.25	108.46	105.41	105.1	107.78	104.84	106.86	108.38	106.59	106.88	108.43	105.64	103.3	105.44	106.87	106.53	105.35	106.1	104.94	106.19	107.1	106.03	107.07	107.67	105.44	106.52	106.58	104.29	104.99	105.28	105.78	107.42	108.14	105.48	106.97	105.88	106.83	105.24	106.69	104.99	106.64	103.51	105.13	105.26	107.34	105.43	106.69	104.22
99.417	97.945	99.985	100.28	99.854	101.54	99.911	99.516	100.05	98.847	98.191	101.63	101.86	98.385	100.16	98.733	99.37	99.654	100.01	100.46	98.999	98.82	100.65	102.65	98.542	99.088	101.5	99.827	100.41	99.763	100.26	101.22	101.4	101.68	101.07	99.666	97.263	98.262	100.34	102.87	101.86	99.353	99.882	99.629	99.874	98.498	98.886	99.265	99.169	99.993
107.93	105.79	105.75	106.17	103.92	108.64	105.75	106.14	104.16	107.46	104.22	107.91	104.29	105.16	103.63	104.66	105.22	103.34	104.79	105.5	105.65	106.17	104.52	104.36	104.52	103.6	105.29	104.9	104.5	106.82	106.2	107.74	104.03	106.13	104.65	104.82	107.1	106.56	105.55	106.45	107.23	106.51	104.21	105.57	106.54	104.81	105.13	107.13	105.17	105.38
108.59	111.57	112.26	110.73	110.48	108.6	110.8	108.63	110.89	111.62	111.12	111.1	110.68	111.17	111.3	112.63	110.03	110.91	112.34	110.71	110.75	111.19	109.87	111.21	108.78	109.05	110.7	111.23	110.52	113.13	107.2	110.63	112.84	108.37	109.03	110.69	110.59	111.59	111.89	110.31	110.16	109.09	112.89	109.29	112.19	112.75	110.33	112.68	112.4	111.09
97.85	99.859	101.16	99.108	100.48	96.905	98.887	99.416	100.58	100.95	99.366	100.03	99.825	98.53	100.77	101.31	98.21	100.45	100.54	97.504	98.924	99.678	101.03	100.88	100.21	100.1	100.6	99.517	98.311	101.4	98.083	102.66	100.24	100.34	98.645	101.87	99.342	99.822	99.028	97.5	99.798	99.989	99.559	99.378	100.64	102.8	101.11	99.404	99.283	98.541
102.64	106.98	104.84	107.05	105.53	106.12	108.26	104.98	106.09	106.38	105.83	106.5	105.85	104.12	104.82	105.1	108.01	105.9	106.56	104.66	107.25	107.13	105.9	108	105.85	108.31	106.1	105.56	106.24	104.68	107.05	105.62	106.18	105.82	104.9	106.72	105.74	106.83	107.19	107.55	106.35	106.38	104.59	106.94	106.65	105.02	105.31	107.68	105.36	106.8
105.02	105.7	103.67	105.36	103.6	101.76	105.45	101.42	104.17	104.44	100.67	105.96	103.45	102.73	105.46	103.03	104.1	102.84	103.81	104.48	105.56	103.46	102.31	104.85	105.39	104.28	104.51	101.66	104.6	104.31	103.05	105.22	104.19	103.29	104.04	104.65	104.34	105.72	105.19	103.82	105.06	106.55	104.41	105.15	104.69	105.14	104.26	104.48	106.17	105.1
111.51	110.99	112.75	111.23	112.2	113.53	111.05	111.44	111.19	112.43	109.1	112.38	111.79	109.52	109.42	110.84	112.06	113.58	111.76	111.96	111.65	110.36	112.08	111.46	110.89	113.42	109.15	112.29	111.73	111.78	112.67	112.49	109.42	114.46	112.26	112.48	110.35	112.36	110.78	112.03	110.53	112.48	112.4	114.9	111.53	111.69	109.03	112.28	113.59	110.64
112.15	109.6	109.86	112.68	112.05	111.98	110.88	107.69	110.78	112.41	113.19	113.02	111.92	112.68	113.48	111.75	110.14	111.03	109.08	113.51	109.86	111.2	112.25	115.56	111.96	111.48	110.11	111.26	110.94	111.69	112.4	111.27	111.55	110.13	112.53	108.28	109.98	112.1	112.13	112.26	111.21	109.5	110.86	111.77	111.34	110.03	111.86	110.33	111.35	112.33
111.57	111.88	113.34	111.03	115.32	114.09	113.28	113.59	111.27	112.05	112.64	110.77	111.57	113.1	110.84	112.19	114.51	112.19	110.13	114.16	111.98	110.31	113.45	113.19	111.86	110.38	111.93	110.57	113.64	109.69	112.24	113.55	112.7	110.31	114.13	110	112.39	112.27	109.78	111.98	111.54	111.92	111.1	113.73	111.8	110.6	110.18	109.18	111.35	113.22
105.89	106.3	105.95	106.51	106.02	106.17	106.74	107.05	104.46	104.38	104.64	107.03	106.84	106.58	107.81	106.45	105.69	107.02	105.89	107.17	106.2	106.54	106.39	107.96	103.5	107.95	105.24	107.99	108	106.34	104.85	106.08	107.17	109.28	106.05	107.61	106.93	104.07	106.94	106.02	106.38	107.72	107.63	106.89	106.31	105.6	107.13	104.96	106.61	104.03
102.83	104.5	103.7	103.43	103.76	103.07	105.24	103.3	104.73	103.7	104.91	103.08	102.35	104.15	102.09	104.07	104.76	101.31	104.11	104	105.05	104.85	104.15	103.61	103.27	103.48	103.64	105.1	104.14	104.29	104.59	103.79	103.74	104.55	103.7	104.34	104.05	103.25	104.55	103.35	103.92	105.91	102.99	104.67	102.36	104.78	102.91	101.36	104.32	106.41
104.78	103.44	104.05	105.48	105.25	104.6	105.38	106.04	104.17	102.37	104.62	105.15	103.47	106.18	103.94	103.79	104.36	107.26	102.7	104.59	104.95	104.2	106.87	106.16	104.73	103.7	105.66	103.42	106.52	103.27	104.15	103.66	103.21	104	105.46	104.57	104.23	103.91	103.65	103.54	104.21	105.32	104.84	102.79	103.95	104.45	104.44	103.75	104.85	103.69
110.57	109.1	110.81	110.38	110.34	110.92	108.57	106.68	111.3	112.42	109.95	110.48	111.62	111.38	112.17	110.59	112.31	111.47	108.35	109.53	110.2	110.75	108.94	108.62	110.25	110.21	111.62	110.95	110.36	107.86	111.7	110.69	109.11	109.53	109.72	108.98	112.06	111.18	109.02	108.61	110.7	109.1	109.89	113.12	112.12	109.59	110.55	110.45	110.98	111.07
106.82	105.46	106.73	107.79	105.09	105.61	108.77	106.93	108.3	104.96	105.92	106.76	107.07	106.01	106.44	104.29	106.62	105.31	105.17	106.9	106.1	104.98	106.57	106.12	105.27	105.89	104.12	107.54	107.85	104.05	104.83	106.65	105.98	106.24	106.15	106.84	106.39	108.41	105.64	107.95	105.95	105.54	105.19	103.38	109.05	106.82	105.37	104.81	104.37	105.87
108.47	110.44	110.02	111.92	108.26	109.14	109.03	112.44	111.45	110.89	108.91	111.4	111.07	109.5	109.53	110.84	109.35	112.21	110.82	111.09	108.96	108.4	111.14	110.28	109.92	110.61	108.88	110.74	111.18	111.15	109.02	110.85	109.06	107.65	109.38	108.68	113.66	108.3	109.81	112.42	110.55	110.06	110.44	109.52	111.33	110.12	111.1	111.61	109.67	110.47
104.94	105.97	105.31	107.98	103.9	107.38	107.53	106.67	106.12	104.47	105.43	103.33	104	108.37	104.9	105.1	105.14	105.06	104.4	107.91	105.01	104.24	106.45	104.76	106.97	106.18	102.59	106.09	104.1	104.33	103.81	107.75	105.89	104.15	107.83	107.33	111.4	107.76	105.25	107.98	106.59	106.48	104.78	106.12	106.43	105.66	104.8	105.78	104.85	104.61
105.33	104.91	105.8	107.06	108.13	105.79	106.71	104.88	105.46	104.07	106.52	108.2	105.16	106.48	105.94	107.36	106.59	104.75	106.02	106.89	105.79	106.19	105.41	104.89	105.02	105.39	105.77	106.78	104.39	106.72	106.8	105.4	108.52	105.96	105.05	106.94	105.02	108.11	106.17	105.43	108.38	105.45	107.66	106.75	106.07	106.14	104.22	106.46	107.39	105.86
110.05	113.59	109.05	110.56	110.01	109.52	110.17	112.47	110.56	109.47	109.52	111.36	110.18	111.07	110.67	112.29	110.61	113.5	110.5	111.53	112.08	110.78	112.25	111.73	111.41	111.76	110.76	111.44	112.51	110.2	111.49	113.7	108.68	112.94	114.48	111.09	110.34	108.19	109.48	112.67	113.04	110.68	111.26	111.62	112.62	111.24	110.15	110.88	111.67	110.2
100.96	98.562	100.91	101.99	101.4	100.15	99.792	102.01	101.51	100.01	100.28	100.06	101.58	100.84	100.18	100.27	99.214	99.963	99.966	99.052	101.67	101.28	99.891	100.81	101.49	100.14	101.3	99.303	101.81	100.2	100.89	100.08	102.55	99.624	99.921	100.43	99.799	100.79	102.04	100.62	99.332	100.5	101.02	101.5	100.63	100.14	98.871	99.343	100.79	101.81
102.02	99.761	103.13	98.669	101.81	100.08	99.33	101.34	102.6	100.96	101.09	101.98	101.13	99.628	97.426	99.856	103.54	101.67	99.392	100.36	100.01	100.72	101.99	101.75	99.16	102.81	101.5	100.28	99.716	100.03	99.268	100.1	101.42	100.2	99.015	102.2	100.03	99.367	101.69	99.334	99.828	100.98	100.61	101	99.533	102.76	101.52	99.607	99.466	102.22
106.75	107.14	105.94	106.97	104.29	104.92	106.71	107.88	107.5	106.55	105.23	105.47	105.1	106.35	107.55	105.07	107.19	106.48	106.54	106.25	104.82	106.04	105.06	104.14	104.33	105.27	106.76	109.16	106.01	105.39	106.43	105.67	106.17	105.86	103.62	107.97	105.35	107.15	104.76	105.39	106.46	105.89	104.53	106.72	104.35	107.68	104.91	104.92	106.84	108.52
111.02	111.58	113.9	112.76	114.46	112.97	111.75	112.36	112.87	111.41	111.88	111.68	115.15	113.43	114.15	115.47	111.89	113.62	112.89	111.02	112.89	112.5	112.9	113.93	112.84	112.64	112.57	113.13	114.25	111.93	112.64	114.45	112.79	111.65	113.3	110.47	113.88	112.18	113.24	111.37	113.45	111.85	111.3	111.72	114.42	111.58	111.61	109.32	112.78	112.2
105.9	104.47	106.53	104.11	104.64	106.52	105.33	107.5	109.03	106.31	106.76	102.19	103.1	106.23	104.78	107.3	105.53	106.39	105.63	106.17	107.67	105.16	106.07	104.91	105.75	106.21	103.25	103.57	107	104.89	104.22	105.13	105.48	104.42	104.31	107.11	106.9	103.53	109.02	105.3	104.57	106.4	107.04	104.98	106.78	106.23	106.93	107.13	106.18	104.32
105.73	107.43	104.13	104.32	102.36	105.71	106.8	105.79	106.15	105.83	107.92	104.16	103.66	106.59	106.29	103.47	107	106.63	107.06	105.82	104.52	104.82	107.4	106.2	104.14	104.14	105.07	105.59	104.61	104.76	106.55	105.35	103.94	103.92	106.76	103.15	106.63	106.8	105.75	106.72	104.03	106.21	105.66	105.83	106.29	105.5	107.33	103.94	106.08	103.73
109.87	108.3	110.19	110.17	108.39	109.77	109.43	110.03	110.09	109.25	109.32	108.78	109.07	110.48	108.92	112.1	109.77	107.36	107.79	110.62	109.39	108.87	107.82	110.42	111.04	109.31	111.71	107.96	110.07	110.3	110.15	110.49	112.67	111.3	109.29	109.15	108.37	110.68	110.22	108.73	109.34	110.05	110.23	109.89	111.96	110.77	111.73	109.65	109.65	110.14
114.07	114.42	113.5	111.74	113.26	112	113.59	111.14	112.11	114.03	112.99	114.31	114.87	111.65	110.93	109.91	111.59	112.16	112.87	113.45	112.93	113.81	113.31	112.02	111.18	111.07	113.11	114.29	112.52	112.78	112.13	113.32	113.89	111.16	112.35	115.82	111.92	111.93	111.18	111.54	111.27	111.68	114.08	112.56	111.44	111.77	112.84	112.66	111.39	114.14
111.05	111.18	110.66	110.47	111.02	110.05	109.89	111.85	112.09	110.2	111.6	110.75	112.36	110.06	109.62	110.33	111.09	110.64	111.77	111.45	111.23	109.94	109.92	112.05	112.47	112.65	111.63	111.62	112.09	111.87	114.49	109.36	111.48	112.22	110.34	113.2	111.44	109.78	112.52	110.72	109.27	108.86	111.86	111.71	112.53	114.2	112.72	113.25	109.89	110.67
110.66	110.56	109.6	109.37	110.58	110.47	109.21	109.76	107.62	111.25	111.91	109.18	110.41	110.81	109.44	109.87	109.91	108.79	107.88	110.33	109.24	110.14	109.51	110.68	109.22	108.92	111.59	111.74	110.98	107.68	106.34	108.9	107.44	109.63	110.09	108.99	108.66	110.08	109.77	109.48	109.57	108.53	109.18	110.04	108.77	108.87	109.19	110.2	109.95	110.92
104.12	106.18	104.44	104.33	106.27	107.12	103.84	103.07	107.07	107.04	107.82	105.54	105.38	104.57	104.69	105.58	104.5	105.7	107.88	105.07	104.55	104	106.1	106.49	105.71	105.79	105.93	107.34	105.69	108.11	103.42	106.5	105.94	107.23	103.05	106.52	106.44	104.32	103.86	104.24	107.82	105.95	104.42	106.57	103.72	106.49	105.43	107.74	105.5	105.49
105.45	105.76	105.09	104.67	104.92	108.63	105.41	104.55	107.02	105.68	105	104.59	105.89	106.48	105.82	105.48	105.88	106.3	106.79	107.35	106.93	107.28	106.44	104.99	105.04	107.12	104.36	101.28	106.3	106.45	106.6	105.81	108.16	105.85	107.14	106.19	106.63	105.84	106.06	107.77	105.31	105.32	105.99	105.78	104.51	107.71	106.65	106.26	104.81	106.97
111.1	110.18	113.57	110.98	110.72	111.83	108.54	109.87	108.6	110.85	110.54	109.38	111.87	111.88	111.07	110.22	107.74	109.73	111.97	109.04	112.7	108.48	110.96	110.46	110.08	111.15	113.38	110.41	110.36	110.59	111.6	110.29	111.68	108.05	111	111.31	109.54	111.98	108.28	109.27	108.88	111.14	110.42	110.08	109.51	111.33	110.44	110.79	109.45	110.98
106.62	104.4	106.93	106.91	106.24	106.58	102.23	107.79	104.85	104.53	105.15	106.18	107.11	105.93	105.67	107.38	104.7	104.7	107.76	106.31	107.15	107.49	104.87	104.26	106.48	104.85	106.99	105.44	106.41	106.34	106.25	104.79	107.51	107.8	106.03	107.23	105.89	108.76	104.35	105.3	106.13	105.78	104.81	102.61	104.59	104.36	108.02	103.97	108.42	105.27
105.16	106.64	105.39	105.01	106.35	105.88	108.67	107.28	103.73	105.05	105.93	107.23	109.36	106.89	106.23	107.01	104.86	105.95	108.21	105.74	103.31	104.14	105.99	106.13	107.54	104.56	105.77	105.87	106.75	106.62	107.26	103.44	105.44	105.62	108.3	106.52	105.17	104.84	108.66	108.56	105.91	106.14	105.99	108.3	105.58	108.08	107.82	105.58	106.74	103.3
103.66	103.43	106.53	103.07	105.43	106.5	105.83	102.98	103.74	106.76	104.59	104.29	106.69	105.94	106.94	106.22	105.04	105.35	104.67	102.89	104.07	104.49	105.73	107.17	105.38	104.24	106.23	106.39	107.47	106.18	105.31	105.17	105.86	107.51	106.22	106.37	104.65	105.31	107.35	105.68	105.57	106.85	106.1	104.13	104.86	106.97	103.66	104.44	106.57	105.51
105.4	102.04	104.93	102.32	103.95	104.04	103.4	101.87	104.11	103.6	103.41	105.29	103.52	105.43	102.69	103.98	103.19	104.48	104.08	104.21	105.63	104.35	104.01	105.16	104.08	105.14	104.61	101.16	104.07	103.51	104.68	101	104.36	104.04	103.28	105.16	102.98	106.26	103.92	104.74	103.67	103.75	103.86	105.2	101.47	104.97	104.89	103.79	104.91	102.96
104.99	107.06	107.86	106.72	106.49	108.78	104.79	104.41	105.41	106.11	106.64	107.66	105.37	107.2	105.16	107.06	105.17	105.16	106.45	105.66	107.6	106.18	105.88	107.92	107.23	105.91	105.65	106.21	108.53	105.81	106.57	106.81	107.7	105.06	103.87	106.4	105.78	105.92	105.59	106.21	104.91	105.41	106.77	108.95	104.86	106.4	106.35	105.23	104.53	106.27
110.73	111.6	114.5	110.73	111.4	112.75	110.13	112.57	110.53	112.2	112.52	110.28	110.64	113.75	112.48	111.03	111.45	110.7	111.67	112.53	112.73	111.58	109.61	108.65	111.23	113.45	112.31	113.39	112.67	112.93	112.89	114.01	112.84	110.07	110.96	112.53	114.54	113.47	113.27	113.55	110.65	110.6	113.53	112.09	111.8	114.49	111.8	113.55	112.49	114.72
104.86	104.17	103.11	104.92	104.92	105.08	102.76	105.52	103.08	105.09	103.59	104.84	104.57	104.82	104.73	103.59	103.55	107.01	106.16	103.83	103.75	104.42	105.25	104.91	103.54	104.33	105.3	105.04	105.75	103.07	105.37	104.1	104.98	103.68	105.66	104.08	105.54	104.25	104.89	105.25	105.96	105.62	104.59	104.28	104.63	104.47	104.72	105.19	106.4	102.61
105.73	105.25	103.86	100.92	103.98	105.31	105.01	106.46	102.62	105.01	105.89	104.36	103.75	104.21	104.69	104.26	105.51	105.95	104.92	106.76	107.43	103.77	105.29	106.37	104.94	105.09	103.57	104.22	105.91	105.32	104.34	105.56	107.01	105.45	105.88	106.68	103.54	102.69	104.5	102.96	104.82	105.18	104.78	105.51	105.59	104.95	105.85	103.12	103.35	105.18
111.11	112.09	111.66	110.85	112.26	110.71	110.46	111.6	111.66	110.47	112.76	112.32	111.08	109.04	109.37	110.99	111.39	108.58	109.26	110.77	110.39	111.07	109.59	110.68	111.96	110.04	110.06	112.14	111.84	109.82	109.9	109.16	111.31	113.68	111.79	110.76	110.56	110.11	109.59	109.03	111.17	110.43	110.67	111.35	111.91	111.84	111.42	111.28	112	110.36
112.01	108.76	107.58	109.36	107.27	109.75	108.8	111.24	110.69	109.56	107.95	110.2	108.87	110.38	111.69	108.57	111.55	109.14	108.65	112.81	108.76	111.02	107.69	109.61	112.21	110.14	109.86	110.15	109.04	110.43	109.59	110.33	111.51	110.36	109.81	109.23	107.17	111.31	111.06	109.72	110.25	111.24	111	110.36	112.46	110.52	107.72	108.26	111.92	109.69
107.63	107.31	106.58	106.43	106.33	106.81	105.79	108.26	105.45	106.84	105.29	104.7	105.25	107.72	103.99	102.66	106.75	104.56	105.06	105.3	104.62	106.11	105.02	105.88	105.92	104.61	105.67	106.65	105.36	104.96	104.98	103.63	107.76	106.54	106.65	107.74	105	106.34	105.48	106.36	107.64	107.9	105.97	105.3	106.36	103.98	105.77	105.87	104.66	106.26
111.63	110.48	110.87	110.87	112.2	110.85	109.3	112.45	110.37	113.23	112.73	110.96	110.81	110.62	110.86	110.7	113.31	110.47	112.58	110.24	110.97	108.72	109.62	110.95	109.72	110.54	109.59	108.51	111.96	112.02	110.1	110.63	112.09	110.29	111.43	110.33	110.74	112.37	112.15	111.22	110.45	113.3	113.2	112.79	112.18	110.16	110.41	110.63	110.02	113.51
111.77	112.08	109.84	108.83	108.85	109.91	112.76	109.77	111.15	110.51	111.61	112.37	109.83	109.49	108.46	111.57	110.45	110.06	111.15	111.56	112.8	111.14	109.35	111.14	111.23	111.67	111	109	108.62	110.93	111.32	111.23	109.11	111.89	110.7	109.78	109.29	110.89	109.47	112.22	112.71	112	113.99	112.36	112.22	113.31	108.04	109.85	111.99	111.37
112.37	112.29	112.3	111.26	112.5	109.66	109.95	111.38	111.72	112.99	112.2	112.58	112.04	110.88	110.78	111.41	111.71	109.84	110.55	112.24	111.76	109.62	112.19	111.33	109.7	111.11	111.72	110.98	110.73	111.03	112.96	112.35	110.04	113.84	110.5	109.01	111.29	113.58	111.14	109.58	112.3	113.76	111.09	111.78	112.93	111.84	112.51	109.8	109.95	111.94
103.22	103.31	105.14	103.65	105.06	104.34	103.93	105.93	103.11	103.74	103.97	102.78	104.69	102.96	106.47	104.38	102.07	105.38	104.5	102.01	104.14	105.72	103.6	105.02	104.34	102.56	102.95	105.13	102.4	105.13	103.11	102.79	104.8	103.42	105.26	101.28	104.13	104.93	104.93	104.98	104.45	105.81	104.06	102.97	104.22	103.62	103.41	102.15	104.94	104.83
100.74	102.88	103.82	105.52	106.79	105.61	104.78	104.5	103.29	103.53	106.79	106.83	104.76	106.44	105.08	106.1	104.02	105.34	105.72	105.96	106.46	105.76	105.95	105.17	106.53	104.96	106.28	105.83	106.61	103.09	104.42	105.02	105.2	104.44	103.88	103.21	104.54	104.95	105.69	103.55	105.6	107.76	107.49	103.24	107.16	105.32	105.26	102.75	106.47	105.47
110.03	110.86	109.24	109.48	108.8	110.31	110.8	110.2	110.09	111.58	111.23	110.55	111.61	109.7	109.25	111.69	108.64	110.15	109.22	109.51	108.03	110.65	107.43	108.89	108.05	108.65	110.66	108.58	110.02	108.61	110	111.35	108.04	109.87	107.67	109.98	110.39	109.12	109.19	109.51	109.89	109.67	111.94	109.85	110.95	110.57	108.62	111.98	109.24	109.85
106.46	105.42	106.56	105.71	106.19	107.58	105.02	106.2	108.31	106.58	107.37	106.67	108.46	106.35	105.73	106.01	104.85	104.47	105.66	104.6	105.27	104.63	104.35	106.72	106.09	106.98	102.76	106.72	106.58	105.21	107.23	105.15	106.3	109.32	104.58	106.48	105.98	105.99	104.98	106.34	105.15	105.52	107.2	104.71	104.62	105.73	107.63	105.08	105.01	106.15
107.16	104.87	104.28	104.81	107.88	103.1	105.97	107.21	106.21	104.32	106.01	106.18	105.13	105.96	104.86	105.85	106.47	105.12	104.41	108.14	106.33	107.25	104.36	105.93	107.38	104.54	108.8	105.57	103.17	103.61	106.85	106.69	106.78	108.37	104.77	105.46	104.97	105.84	106.09	108.28	103.9	105.29	104.86	107.51	107.13	106.29	102.72	106.33	107.39	104.16
103.56	102.95	103.91	103.71	103.43	103.49	105.86	103.55	103.37	105.9	103.45	105.75	102.84	105.02	102.46	103.77	104.27	104.19	104.04	102.72	101.5	103.14	102.46	105.65	104.81	104.86	103.87	106.29	105.06	103.72	102.43	102.86	102.58	103.11	102.61	105.1	102.03	102.47	104.06	104.08	103.78	104.68	103.88	102.09	105.24	102.37	104.47	104.49	105.38	103.33
110.3	113.02	111.61	111.47	110.54	112.35	112.24	114.36	110.95	112.65	112.72	112.32	112.54	112.71	111.31	112.9	113.84	114.16	112.85	112.82	110.55	111.99	112.12	111.76	111.72	111.21	114.9	113.64	112.43	114.69	111.59	111.43	111.74	114.69	112.15	112.39	111.32	111.48	112.35	110.06	112.92	113.29	111.86	112.19	112.96	112.41	110.7	110.06	112.77	112.88
111.36	111.33	112.86	110.81	113.26	110.73	111.18	111.24	112.4	110.31	111.98	109.99	113.48	112.22	111	111.02	112.48	110.86	112.53	111.93	110.32	110.45	111.56	111.86	112.19	112.22	111.94	110.02	110.35	112.83	112.91	111.51	111.21	111.18	108.66	111.8	111.21	112.91	111.04	111.33	111.22	110.57	113.31	110.45	110.54	110.29	111.7	109.69	113.82	112.39
107.53	107.77	105.05	108.83	104.69	106.35	107.99	109.37	107.94	104.69	106.08	106.03	105.58	106.86	107.7	108.63	106.34	106.33	109.47	107.57	107.46	105.55	106.89	105.85	107.62	107.52	105.61	106.93	108.52	108.23	106.55	105.36	107.85	107.06	105.6	108.98	106.45	106.87	107.67	107	107.42	106.96	106.38	107.25	106.84	106.72	105.43	109.39	106.94	105.81
103.69	100.3	99.49	99.546	99.471	101.2	98.596	97.911	102.2	98.696	99.096	98.619	98.354	100.71	99.195	101.41	100.53	99.132	98.184	100.73	100.12	99.274	100.08	100.79	99.889	98.313	100.61	100.2	101.22	102.03	98.322	102.34	101.29	99.522	100.33	99.529	102.11	101.24	100.06	100.65	100.95	100.66	100.02	98.999	98.198	97.169	98.288	100.17	98.653	101.41
111.15	109.58	110.96	111.36	112.5	110.64	111.94	112.96	110.45	112.7	111.42	112.44	110.23	111.64	113.68	112.83	111.32	113.54	110.42	111.5	111.37	110.67	113.39	110.27	112.99	114.06	114.04	107.97	110.61	111.63	112.64	112.6	111.79	108.39	110.61	111.42	114.56	110.75	111.33	113.28	111.38	110.06	111.31	111.54	111.76	111.6	112.84	113.93	112.9	111.87
99.526	102.1	98.681	99.884	102.02	101.92	100.12	101.79	96.524	99.997	99.004	101.18	101.59	98.588	100.56	100.79	102.09	101.32	99.45	98.883	99.728	100.19	98.749	98.901	100.33	102.36	98.966	99.254	99.673	101.09	98.329	99.628	100.4	97.436	99.759	99.528	99.481	100.63	101.02	100.71	99.262	100.63	100.31	102.35	99.724	98.872	98.376	100.29	98.398	97.742
118.44	116.38	117.23	115.99	116.37	120.13	116.31	117.51	119.98	118.04	117.44	117.31	118.09	115.34	117.23	119.22	118.68	117.71	120.41	116.36	118.2	117.95	118.16	115.83	117.92	116	115.82	117.89	118.13	117.28	118.68	117.24	117.15	120.78	118.47	118.85	119.14	117.25	115.36	115.28	118.52	116.06	116.01	118	116.69	116.03	114.65	116.28	116.42	118.37
107.83	110.2	109.35	110.07	112.22	108.56	109.48	109.57	108.22	107.85	109.51	109.95	111.57	111.32	110.6	108.77	108.68	112.21	109.67	110.32	111.03	109.21	109.49	110.73	111.28	109.68	111.75	110.22	110.2	109.3	108.96	108.66	110.49	109.89	109.6	109.85	109.81	109.06	110.68	106.97	109.73	111.58	108.31	111.31	111.53	110.01	108.77	107.8	110.7	108.76
103.08	103.08	103.44	105.34	105.36	102.75	102.13	105.74	103.08	103.53	105.43	107.25	102.53	101.14	103.67	104.32	105.19	104.16	106.54	102	100.86	104.36	104.06	105.45	103.78	104.86	103.78	105.52	103.97	103.35	104	103.44	104.99	104.25	103.88	104.71	101.2	104.39	105.32	106.66	102.9	105.11	101.93	105.89	103.97	104.02	102.39	104.44	104.04	104.53
105.69	102.2	106.65	107.5	105.34	105.82	105.12	103.78	103.51	104.11	106.13	104.67	106.39	107.48	104.34	105.42	104.84	105.28	107.52	103.83	106.1	104.16	105.36	103.82	105.89	105.6	105.13	106.35	106.04	105.29	107.11	106.15	104.76	105.2	105.74	104.52	105.69	104.34	106.54	103.39	104.51	106.84	106.88	106.82	107.75	108.52	105.25	106.15	105.43	104.6
112.42	112.55	111.69	113.61	113.34	112.83	113.94	114.58	115.06	113.44	115.43	113.36	111.33	112.05	115.48	111.36	112.87	114.28	112.35	114.11	112.49	112.59	112.17	111.89	112.08	113.27	114.5	114	114.73	112.97	112.61	112.55	112.95	112.1	114.06	114.49	110.76	111.82	113.08	113.02	111.97	112.35	113.57	112.84	111.49	112.55	111.56	113.46	111.24	113.19
105.32	104.92	103.94	103.27	106.58	107.67	106.74	107.14	104.03	106.49	107.02	107.14	107.16	104.81	105.78	106.21	105.88	107.52	106.41	106.49	105.75	105.41	107.78	106.95	108.61	106.44	105.8	109.07	107.04	107.7	106.98	109.03	108.02	108.15	105.11	106.83	107.85	107.37	107.66	105.32	107.15	106.24	104.69	107.85	107.64	106.95	104.28	106.57	105.59	107.5
114.11	112.32	110.68	110.63	112.39	113.11	110.38	111.97	110.68	112.25	111.88	112.8	111.56	111.32	113.3	110.48	112.21	111.28	112.59	115.23	113.32	112.7	112.37	112.1	109.09	109.31	111.02	111.18	112.68	112.76	114.22	112.29	112.58	113.4	110.81	113.52	111.86	111.14	114.9	112.65	112.03	110.15	113.4	112.13	112.57	113.83	114.01	113.78	112.86	111.06
104.61	106.89	104.6	104.4	103.45	105.38	105.37	106.88	107.58	107.17	105.25	103.53	104.9	104.57	106.78	105.4	105.87	104.63	106.51	102.58	104.88	103.84	105.29	107.44	105.96	105.62	106.12	105.51	107.22	104.74	104.25	105.55	107.47	104.13	106.16	105.03	105.47	104.94	107.27	106.27	104.3	106.48	101.61	105.69	105.67	104.72	105.52	104.59	105.9	105.88
106.82	105	107.23	106.9	106.34	104.86	105.19	105.89	106.3	104.21	107.32	103.15	106.22	106.63	106.76	107.76	107.13	106.58	104.57	106.39	103.69	105.42	107.37	103.51	106.49	105.52	106.76	106.11	105.43	105.52	106.22	104.71	105.55	105.7	105.29	106.97	104.64	105.98	106.37	105.54	105.68	105.49	105.18	104.81	106.6	106.87	104.2	104.81	104.73	105.35
104.96	103.76	105.72	103.86	104.83	103.2	102.2	103.54	105.42	103.83	105.18	102.22	103.24	104.53	103.76	104.44	107.04	104.28	103.33	105.61	102.65	104.51	103.36	105.16	102.69	101.86	104.2	102.92	102.75	102.02	104.81	105.12	102.36	104.4	106.01	103.65	105.16	104.5	103.85	105.09	105.81	103.13	104.66	105.22	104.86	104.3	105.67	106.38	105.58	104.85
105.41	106.43	105.97	106.78	106.37	107.54	107.72	104.54	105.13	105.83	106.63	104.92	106.23	106.61	106.55	107.07	105.91	105.77	108.69	106.21	105.39	104.5	106.92	107.41	105.14	106.35	107.82	106.08	105.44	103.41	104.6	105.89	103.03	108.21	105.63	106.56	106.29	105.98	102.46	105.98	105.74	104.79	104.7	106.93	108.64	107.72	107.91	107.21	103.74	107.34
104.72	105.62	104.38	105.04	106.11	106.62	102.88	105.49	104.19	103.91	104.19	105.15	104.99	106.39	105	105.95	105.28	104.21	105.19	106.67	105.76	104.64	105.78	103.96	106.69	106.2	104.84	104.6	103.79	104.52	102.95	106.18	103.6	104.95	103.64	104.91	106	104.05	105.91	106.04	105.21	103.36	106.23	105.61	105.38	105.71	105.04	105.73	104.79	106.34
100.37	100.58	100.56	100.49	100.26	99.833	100.81	99.644	101.81	100.46	102.05	101.31	102.13	101.77	100.94	102.03	99.38	101.62	100.06	102.23	100.54	101.08	101.49	102.19	99.425	100.59	100.64	101.47	99.126	102.35	102.36	101.07	101.36	101.91	99.396	100.1	101.18	97.955	100.69	100.6	100.26	102.2	101.26	102.64	100.56	100.63	103.8	101.99	100.28	101.82
102.97	100.42	98.308	100.13	102.08	101.83	101.55	98.876	100.17	99.504	99.657	100.01	100.25	99.704	101.01	99.727	99.546	101.58	102.52	100.87	102.32	101.06	98.382	98.491	98.652	99.778	102.3	97.879	102.14	99.619	100.09	98.282	99.336	100.55	101.65	98.747	100.01	100.13	98.973	100.22	98.836	99.915	102.2	102.18	98.713	101.15	98.796	100.87	100.82	99.899
103.58	105.46	105.98	104.36	105.58	104.05	103.43	104.21	103.84	103.26	105.32	106.97	103.24	104.56	103.44	105.46	103.9	104.36	105.86	106.26	103.61	100.89	105.12	104.38	105.36	104.09	103.08	104.94	102.74	103.66	104.25	105.48	105.35	102.28	103.37	104.1	102.76	104.77	106.61	103.95	104.31	104.36	105.95	104.5	103.84	103.91	103.54	104.17	101.42	103.26
110.93	109.96	112.53	111.34	111.68	110.32	110.38	113.84	113.7	111.31	115.74	111.11	111.2	111.69	109.1	114.69	110.05	112.05	112.65	112.96	114.16	112.09	110.73	112.8	112.5	113.31	111.54	108.51	109.73	110.96	112.85	112.05	109.71	112.95	111.48	112.81	110.84	110.92	110.96	109.9	112.06	109.26	110.43	110.9	112.75	111.57	109.55	110.28	110.08	112.51
111.26	115.41	108.87	112.48	112.45	112.7	112.77	110.3	110.97	111.06	110.81	111.75	111.23	112.67	112.88	112.1	112.33	112.15	114.01	109.33	112.08	111.91	111.44	112.4	110.3	111.28	109.67	113.1	112.09	111.19	112.16	111.95	112.63	111.76	112.31	112.86	114.09	114.47	112.57	112.65	112.29	110.81	111.16	111.78	112.26	111.99	111.37	111.42	109.61	110.23
110.66	112.65	113.26	111.43	113.88	110.95	110.35	113.6	111	111.85	110.16	110.56	112.29	111.33	111.22	111.81	110.99	111.57	112.28	112.61	111.62	111.57	110.21	112.71	112.86	112.13	109.74	111.72	110.39	110.9	112.93	109.45	113	108.32	111.9	112.35	113.45	109.93	113.6	113.49	110	112.4	112.15	110.13	107.82	111.11	111.7	111.53	109.13	110.98
100.36	98.732	98.731	99.243	98.823	96.633	98.345	101.45	100.04	99.605	100.4	100.31	100.33	99.611	97.908	98.877	100.14	99.859	98.418	103.91	99.193	99.867	100.23	100.6	97.871	98.993	99.832	96.626	98.379	99.447	99.822	98.663	100.33	99.611	100.14	100.63	99.076	98.254	99.541	100.43	99.91	100.97	97.827	99.286	98.218	99.306	97.844	99.038	102.64	99.115
110.72	111.31	112.56	111.88	111.85	109.85	110.46	111.51	109.46	111.74	111.3	111.12	111.6	111.3	111.41	112.04	111.05	110.04	111.56	113.4	111.17	113.01	110.93	111.01	110.5	112.17	112.9	110.33	110.1	112.97	110.5	112.72	110.55	111.11	109.84	111.79	110.21	111.84	111.18	109.5	111.9	112.71	109.98	111.88	113.24	112.45	111.1	112.88	110.78	110.87
98.516	99.178	98.983	98.702	100.15	99.887	97.852	98.441	99.664	99.471	100.77	96.011	99.299	97.586	99.261	99.463	99.905	99.149	100.78	99.978	98.725	101.18	100.75	99.209	98.834	100.13	100.32	100.29	99.814	100.48	97.721	101.62	97.974	100.16	99.247	99.074	97.344	102.33	100.23	101.35	97.713	99.715	96.869	102.35	98.164	100.97	100.52	99.884	99.343	98.576
110.2	110.45	108.4	109.14	110.68	108.99	109.22	109.93	109.55	110.3	109.54	109.26	108.1	110.82	110.21	110.82	108.93	113.34	111.76	111.65	111.16	110	109.83	111.27	109.78	109.52	108.42	109.06	109.99	109.15	111.32	112.31	107.44	110.32	109.4	109.72	109.62	109.8	111.18	110.26	110.53	112.16	110.7	108.48	109.53	108.34	108.85	111.11	112.35	109.04
104.74	108.55	104.87	105.11	107.55	106.52	105.72	105.24	102.49	104.25	103.89	104.55	105.12	105.67	103.59	105.94	105.81	106.79	105.18	104.48	106.22	104.95	104.99	103.79	106.95	105.86	109.03	102.09	106.35	106.28	103.68	105.98	105.74	103.7	106.23	106.19	106.66	105.06	106	103.64	105.83	107.13	107.34	107.47	105.98	106.83	106.29	106.81	103.15	104.34
100.48	102.23	100.81	97.87	98.924	101.86	101.37	100.99	100.01	99.903	101.07	99.203	100.7	99.397	100.94	100.62	99.443	99.569	98.653	101.09	99.32	102.8	100.47	99.358	100.27	98.765	99.44	98.978	99.099	98.994	100.89	101.21	101.22	98.1	99.894	99.117	100.68	100.45	99.926	97.866	99.793	99.611	99.822	98.644	100.74	101.26	100.18	99.836	99.574	98.171
105.33	105.86	105.85	107.08	104.17	106	106.17	105.75	104.56	106.54	106.63	105.63	105.4	109.1	104.96	104.92	105.83	107.36	107.61	108.33	104.56	104.87	105.65	106.26	107.1	109.48	106.28	108.51	107.47	107.37	107.76	107.45	107.38	108.33	106.18	107.91	105.56	106.8	107.71	106.55	104.71	109.08	108.35	107.58	105.25	108.71	103.78	107.09	105.45	107.95
108.97	105.54	105.85	107.13	107.14	108.33	107.13	105.09	108.03	108.66	107.27	107.61	105.94	106.52	107.18	106.08	107.1	105.08	106.05	105.79	106.14	107.44	105.35	104.19	107.35	105.93	106.47	107.43	107.33	106.41	106.6	106.84	105.99	105.31	106.96	108.85	107.76	106.88	105.8	107.53	107.52	102.92	105.71	107.91	105.88	107.75	107.58	108.05	107.53	107.77
105.47	104.22	107.56	109.85	105.43	107.39	106.5	107.93	106.24	105.94	105.8	106.72	106.46	105.11	105.47	107.28	105.66	108.33	106.91	107.38	107.31	107.02	106.15	108.17	108.3	107.24	107.83	107.85	106.65	106.61	104.92	107.63	106.56	106.3	106.47	108.51	106.28	105.42	104.46	104.33	106.42	105.73	104.67	105.98	105.83	106.71	106.01	104.7	106.52	108.01
110.59	109.24	112.81	111.25	110.62	109.94	112	111.34	109.45	110.29	111.08	110.03	109.54	109.17	112.05	112.45	111.54	110.87	111.92	109.73	112.1	112.31	109.61	110.84	110.49	112.51	109.35	110.48	112.25	112.71	113.77	111.88	114.04	110.9	112.46	111.66	110.03	109.07	108.95	110.58	111.98	110.6	109.64	109.93	108.42	112.04	111.45	113.34	113	110.37
105.68	102.49	104.35	103.91	104.41	104.09	105.47	105.72	104.2	105.09	104.8	104	103.81	103.18	106.71	105.88	105.29	106.84	104.15	106.41	105.12	103.01	104.27	104.96	105.33	105.65	103.91	102.9	104.75	105.91	106.37	106.78	104.43	104.2	105.19	104.67	102.65	103.77	103.15	104.32	106.03	105.05	103.99	103.64	105.23	105.38	106.67	106.66	104.96	105.77
112.53	114	113.02	111.48	111.07	112.9	111.03	113.37	111.42	114.63	110.35	111.05	113.57	110.44	112.25	112.78	111.34	111.55	112.71	112.13	111.25	113.04	111.27	109.35	113.36	111.65	111.34	111.46	109.93	114.23	109.92	109.79	110.84	111.26	112.24	112.81	111.77	113.09	112.63	111.92	110.35	110.93	111.41	111.48	112.78	111.11	111.73	112.32	109.3	111.49
99.834	101.8	99.917	101.25	101.1	102.56	101.23	103.41	97.767	100.24	102.28	99.946	99.18	100.23	99.668	99.292	101.17	100.16	101.56	100.29	101.01	102.36	99.107	101.09	99.124	101.75	100.49	99.03	99.081	99.741	100.57	99.776	101.64	100.36	100.39	99.289	101.14	101.88	99.524	103.58	102.27	100.34	101.28	102.11	99.318	101.17	102.52	98.334	100.85	101.74
102.43	101.95	105.09	105.34	106.13	105.45	104.37	106.35	104.48	103.93	105.11	104.47	104.69	104.39	106.13	102.49	103.98	105.13	104.24	104.15	103.41	103.77	104.29	104.77	101.38	103.82	103.01	105.1	102.35	103.07	101.71	105.24	106.02	106.23	104.84	104.83	104.09	105.41	104.86	104.84	105.35	104.12	105.4	103.62	104.09	103.34	103.11	104.69	103.81	104.71
109.25	105.96	105.32	105.89	106	108.43	107.1	109.11	106.4	106.06	109.76	105.92	107.76	106.26	105.79	105.77	107.75	105.62	106.29	106.9	107.52	105.31	105.73	107.87	108.66	104.51	106.23	106.04	106.86	105.62	105.62	105.94	106.42	106.86	106.54	106.21	107.83	108.19	106.97	104.83	106.56	105.61	105.88	107.06	107.37	106.71	106.83	103.77	106.62	105.87
111.53	108.54	109.28	110.49	109.74	108.35	109.19	111.02	109.49	110.04	109.18	109.24	109.48	111.35	108.22	111.63	107.63	109.45	108.46	110.35	109.97	110.2	109.41	107.18	108.7	109.48	110.17	111.12	110.46	112.2	109.62	110.31	110.61	110.14	110.25	109.37	111.24	108.98	109.54	107.93	109.74	109.9	110.45	110.33	109.1	109.36	110.03	110.1	110.33	112.62
105.85	102.29	102.55	103.36	103.54	100.82	104.26	103.92	103.33	105.87	105.22	106.42	103.92	103.22	103.22	103.45	105.43	105.12	105.08	103.12	102.85	103.5	105.38	103.27	102.97	105.4	102.49	102.6	105.06	106.54	104.45	103.58	103.73	104.38	102.69	102.47	103.34	104.75	104.32	101.61	102.97	103.57	103.54	103.2	105.05	107.09	106.51	104.4	104.56	103.26
107.39	105.68	106.51	107.13	108.31	106.52	107.81	105.61	106.44	104.57	104.01	106.2	106.47	106.53	105.61	105.7	107.18	103.23	105.99	106.99	106.06	106.88	106.12	104.61	107.72	106.03	103.43	107.7	104.99	106.09	105.1	106.48	106.52	107.09	105.29	107.33	107.28	107.35	107.37	105.05	105.41	108.13	105.9	107.03	105.64	107.53	107.4	106.67	106.27	106.17
104.27	104.8	103.03	106.45	106.36	104.87	105.59	104.35	105.23	103.57	104.08	103.8	104.94	103.81	106.41	105.23	106.3	104.45	107.03	105.1	107.04	106.83	103.71	107.49	106.06	105.63	104.54	104.51	104.13	103.08	106.02	104.37	104.29	104.69	104.63	105.24	102.69	102.59	104.17	104.21	104.91	104.07	105.88	105.34	103.05	106.17	105.73	104.87	104.96	104.45
104.57	103.87	103.52	104.8	103.94	108.01	104.96	104.63	105.04	105.79	104.16	103.87	103.58	105.12	102.83	105.88	105.94	103.26	104.19	104.78	103.08	103.93	103.27	105.62	104.56	104.06	102.78	102.58	103.2	102.38	102.58	103.28	103.13	106.6	103.95	103.01	104.1	104.59	104.02	106.21	104.07	103.65	104.63	105.98	104.24	104.06	106.91	103.66	106.03	105.49
100.79	99.844	98.403	98.957	98.851	98.348	100.19	101.59	99.523	99.13	101.67	102.05	99.217	101.01	101.11	100.05	99.531	100.26	102.21	101.86	97.73	97.507	101.88	101.08	102.82	99.249	100.95	100.02	100.8	99.184	100.09	99.759	98.813	100.33	99.481	100.29	103.07	100.22	100.4	97.248	101.4	99.555	99.589	101.07	100.61	102.71	102.58	99.192	97.427	99.715
106.74	106.24	104.39	106.34	103.4	104.82	105.82	106.9	105.9	104.15	106.24	106.13	106.37	104.59	107.67	105.8	106.26	104.9	104.84	106	103.45	104.94	106.83	104.93	106.19	105.1	103.25	107.93	104.56	106.18	104.9	105.94	105.57	105.08	107.99	103.83	106.75	103.25	103.83	103.3	104.88	105.41	104.27	106.58	107.93	105.32	105.63	106.15	104.47	107.65
112.83	112.7	113.75	113.26	112.68	113.82	111.56	112.67	112.02	111.91	112.76	112.16	112.19	110.44	111.86	113.99	112.04	114.36	113.07	114.17	113.25	112.18	112.96	114.47	110.41	114.8	113.26	111.13	110.33	114.14	114.87	113.41	111.85	114.23	111.53	113.65	114.54	113.49	115.31	111.4	112.9	113.66	113.28	113.57	112.02	110.99	115.15	113.73	114.43	111.45
104.56	103.24	107.08	103.84	105.69	105.28	106.3	104.96	106.08	106.72	106.76	105.79	103.59	107.63	104.8	104.55	106	106.15	105.19	103.98	106.1	104.95	105.61	105.6	104.82	106.48	105.48	105.16	102.62	105.72	104.12	102.84	105.89	105.06	104.07	105.06	102.18	108.09	106.27	106.93	104.02	104.43	106.44	106.59	103.93	104.2	107.04	104.33	105.19	105.75
106.63	106.3	106.49	106.96	104.29	106.72	107.88	105.97	106.59	105.77	106.25	107.27	105.43	107.43	108.16	105.9	105.2	106.55	105.79	105.89	105.29	106.76	107.64	105.49	106.48	106.14	105.09	107.3	106.45	105.03	105.46	105.26	106.14	107.38	105.19	105.22	103.68	104.98	104.16	105.3	106.36	105.01	107.16	107.26	107.2	106.33	104.35	105.5	107.25	105.37
100.68	101.11	101.65	99.515	101.35	100.19	102.82	101.41	101.56	98.65	101.93	102.12	100.82	100.32	101.1	99.418	98.952	99.211	101.03	101.3	102.3	101.15	98.435	102.04	100.47	102.74	99.393	101.95	102.32	100.11	101.92	102.15	100.23	103.06	100.49	100.99	101.65	99.611	99.046	102.97	100.71	101.33	101.67	99.19	101.26	99.483	100.81	101.03	101.33	102.04
105.28	104.72	107.28	105.55	103.46	104.69	104.59	105.38	103.57	105.94	105.69	105.47	105.08	104.76	104.6	104.98	105.82	105.9	104.59	106.52	105.26	105.66	105.79	103.6	103.64	105.04	106.36	103.46	105.37	104.34	104.64	103.9	104.01	106.36	104.87	104.06	104.68	103.59	104.59	103.82	105.7	104.69	106.16	103.71	105.46	106.12	105.12	101.93	105.23	104.54
112.25	112.03	112.02	109.51	110.99	111.85	111.91	110.36	110.71	110.62	113.07	111.15	113.6	109.93	111.69	109.27	110.54	109.52	110.37	110.75	110.98	112.77	111.5	110.9	110.6	111.9	110.29	112.17	112.54	111.28	112.37	111.51	109.28	111.95	111.17	112.62	110.55	112.81	110.58	109.52	111.18	113.09	113.88	113.72	111.3	110.76	110.57	110.15	110.18	112.21
119.9	119.17	119.31	116.73	119.49	118.21	116.05	118.22	119.13	117.03	120.09	116.55	115.71	116.93	117.36	116.93	118.09	116.9	115.07	117.81	118.25	118.78	117.85	117.63	115.56	117.28	116.27	117.49	117.96	116.71	117.13	119.41	118.65	116.39	117.35	118.97	117.26	116.76	118.94	118.66	117.59	117.81	117.43	117.37	117.84	115.06	116.62	116.55	117.32	116.33
110.2	110.09	112.62	111.05	110.82	110.27	112.57	112.83	110.13	109.57	110.5	111.37	111.34	111.93	111.31	109.32	112.37	112.95	112.02	111.27	111.71	110.95	112.28	109.04	111.28	110.17	113.05	110.86	110.46	111.81	113.09	111.62	109.68	109.58	110.85	111.49	110.32	110.19	112.71	111.25	111.46	110.2	112.71	111.63	112.57	112.08	111.5	112.51	111.13	109.71
102.55	102.89	106.17	106.05	102.91	106.04	106.45	103.69	106.16	102.36	105.96	104.81	105.35	107.97	105.16	103.5	106.36	105.92	104.99	104.96	104.99	106.2	106.77	104.95	106.04	106.44	103.96	105.01	104.86	106.83	103.31	105.78	104.47	107.73	105.95	104.55	103.33	105.46	105.72	105.88	105.74	104.38	106.25	105.79	104.81	104.1	103.97	103.96	105.58	108.57
115.46	117.99	118.47	119.99	116.75	116.67	118.71	116.25	115.42	115.73	117.62	117.96	118.61	117.26	119.1	117.01	116.4	116.95	114.21	117.06	118.27	116.67	120.02	116.6	117.07	117.63	117.88	118.58	114.34	117.11	118.21	116.58	116.26	115.13	117.63	119.25	118.63	116.36	118.57	117.52	116.85	117.17	115.87	116.84	118.33	117.61	120.2	120.31	116.77	118.35
105.62	106.03	103.99	106.53	104.45	104.43	106.68	107.46	107.3	105.44	106.06	107.58	106.15	105.13	104.73	107.22	105.67	104.98	107.12	105.89	106.05	106.16	104.48	103.96	105.45	105.51	105.14	104.45	107.24	106.31	104.85	107.25	105.77	108.32	106.03	109.82	105.84	105.83	105.79	104.37	106.48	104.62	104.66	106.28	106.27	105.97	104.49	105.32	105.93	105.24
105.22	106.14	105.13	102.62	104.58	105.6	103.51	104.73	104.82	106.35	104.01	103.59	105.94	103.55	106.95	104.54	101.53	104.14	103.98	106.33	105.3	104.02	105.47	105.83	104.55	105.09	103.63	102.74	107.98	104.62	105.82	103.09	105.22	104.08	104.25	103.66	105.94	105.28	106.18	103.42	104.49	106.37	104.64	103.47	102.58	103.29	105.73	103.9	101.91	105.01
99.379	101.3	99.362	100.15	100.33	101.9	101.33	100.63	101.45	102.95	98.518	100.95	97.392	101.43	98.789	102.08	102.44	101.09	100.96	100.6	99.785	98.746	100.07	100.5	100.36	102.17	103.21	100.9	99.864	100.01	100.79	100.6	100.62	102.25	100.7	101.48	100.99	100.07	101.62	100.18	101.51	101.56	102.07	100.99	98.756	98.738	98.918	101.14	99.404	102.66
107.56	106.6	108.38	107.75	105.43	105.52	106.27	107.07	108.54	107.22	105.82	108.1	107.07	106.1	106.52	105.9	106.32	104.22	105.41	106.74	106.82	105.13	107.6	109.38	107.7	104.23	104.07	107.63	107.97	107.71	108.83	107	106.33	106.78	105.62	105.6	106.46	107.8	105.29	107.53	106.71	105.07	106.02	107.38	105.93	106.91	108.64	108.93	106.67	106.6
105.83	104.85	106.42	107.35	106.44	107.1	108.16	106.69	106.07	104.91	105.72	105.96	106.5	106.29	105.55	103.47	107.61	104.96	106.83	108.53	106.78	103.81	104.85	107.04	106.53	107.6	108.6	106.74	106.16	107.42	104.9	105.96	106.16	107.33	105.23	107.42	104.3	103.83	106.27	106.98	107.61	106.03	108.42	107.18	105.53	105.02	106.42	107.37	106.11	105.26
110.26	108.64	111.13	108.55	110.14	112.27	110.9	107.64	111.55	110.59	110.42	109.22	111.02	110.57	112.7	110.08	111.02	110.64	108.75	108.81	108.05	108.19	113.09	109.32	108.95	109.37	108.6	108.53	108.86	107.6	110.73	108.36	109.44	108.72	109.14	110.19	109.73	107.3	106.9	108.35	108.47	109.56	109.56	108.65	111.09	109.07	109.72	111.97	110.21	109.76
106.51	105.7	104.61	105.13	105.43	109.53	104.52	107.36	104.1	107.46	107.45	104.27	106.02	106.45	107.44	106.45	104.01	105.56	105.71	105.36	104.77	106.44	105.91	105.59	106.85	106.69	107.06	104.29	106.74	105.24	107.64	107.21	106.25	105.97	105.77	104.43	107.13	106.36	107.78	105.41	104.79	106.43	106.72	105.32	107.47	105.46	106.25	106.07	103.85	105.54
103.55	103.83	103.3	102.9	103.37	104.08	104.45	105.28	102.62	104.08	104.13	104.71	105.64	104.39	104.15	105.31	102.13	103.4	104.6	104.17	103.03	102.93	104.08	103.2	105.5	103.77	105.66	104.26	103.24	102.9	102.87	104.65	104.22	103.58	104.37	105.1	103.52	103.6	105.68	107.06	103.61	106.32	102.01	103.2	107.6	104.73	102.95	104.3	107.33	105.11
105.9	108.36	105.99	104.38	103.03	107.42	104.68	105.4	102.68	105.34	103.94	105.99	104.94	105.84	102.76	105.21	107.31	109.01	105.38	107.52	104.79	105.87	105.71	105.42	105.58	107.22	107.51	105.89	106.76	104.22	104.16	106.3	105.17	105.98	105.86	107.88	107.83	105.28	103.65	106.54	104.49	106.02	106.57	105.63	106.75	104.54	104.91	104.86	106.38	105.48
101.57	101.41	101.61	99.335	103.27	101.17	101.21	100.79	102.84	100.28	102.49	102.75	103.54	102.78	100.32	100.21	102.17	99.768	101.17	99.783	100.24	100.05	98.487	101.23	101.02	99.564	100.22	101.85	101.87	100.91	101.88	102.58	100.98	100.99	101.22	101.05	101.91	100.12	100.02	101.85	101.13	100.28	101.05	99.181	101.24	99.813	99.087	104.31	98.353	100.97
104.12	108.18	107.83	106.49	106.1	107.24	106.17	106.43	107.32	104.28	104.13	105.6	108.02	103.49	104.87	107.23	104.1	105.67	105.44	105.69	104.74	106.48	104.16	105.59	104.97	106.49	107.25	106.49	108.65	103.83	103.94	106.11	105.78	103.67	105.58	105.8	104.59	105.66	103.28	106.25	104.21	105.48	104.92	105.94	104.46	105.84	106.72	106.17	104.93	104.75
99.831	103.24	101.69	101.67	98.676	101.29	100.99	102.88	101.25	98.348	101.73	100.29	101.54	101.18	99.385	102.54	101.41	102.55	101.26	102.08	102.48	102.77	101.93	101.4	100.25	101.16	100.78	101.62	100.54	100.46	101.53	101.88	101.42	99.854	102.4	99.567	100.87	102.55	101.28	101.9	102.28	98.354	101.35	100.8	100.21	100.14	101.35	98.531	103.04	101.19
103.84	107.62	106.75	106.46	107.4	107.14	108.4	106.28	105.1	106.95	105.96	107.62	106.54	104.35	104.93	107.64	105.48	105.35	108.67	105.44	105.12	105.29	107.62	108.2	108.08	104.41	106.68	104.54	107.48	106.08	103.85	105.36	105.66	105.79	105.31	105.49	106.36	106.15	106.19	108.37	108.96	106.72	108.23	106.65	107.39	106.9	105.18	106.15	104.41	104.63
111.75	112.19	111.83	112.82	109.15	111.75	111.81	109.63	111.04	111.67	110.62	110.71	111.23	110.73	111.72	111.84	110.61	110.5	110.24	111.87	110.73	109.92	111.86	110.55	111.09	108.93	112.65	109.83	110.28	111.28	113.02	112.97	112.75	110.89	111.29	111.54	111.75	110.92	111.77	108.69	110.17	111.44	112.05	109.81	113.15	108.64	113.25	109.7	109.7	110.61
105.66	104.85	104.72	102.84	104.53	102.98	104.41	105.78	103.38	106.74	106.37	105.11	106.09	106.7	105.95	106.77	107.34	106.56	102.5	104.47	107.37	102.91	103.9	105.67	105.52	103.16	106.58	104.3	107.85	105.27	108.01	105.04	107.2	106.79	106.76	107.29	103.1	104.23	105.57	103.57	107.69	106.93	108.83	106.09	104.42	103.98	106.9	103.99	106.24	105.6
106.36	104.48	106.97	107.65	106.43	106.39	106.45	105.25	106.23	105.78	107.95	104.87	107.39	105.38	105.83	106.24	106.35	106.72	106.84	106.96	107.49	107.05	106.15	105.5	106.72	103.63	105.78	104.93	105.89	105.02	104.86	106.47	105.74	104.18	106.18	106.65	104.54	106.45	107.62	108.31	107.35	108.79	104.9	106.87	106.9	106.83	103.34	107.09	103.86	107.09
100.48	101.3	100.48	98.966	100.6	102.32	100.79	101.73	97.813	102.1	100.76	101.2	99.941	99.264	101.6	100.07	101.75	100.43	100.59	101.61	99.292	101.19	102.03	102.03	100.55	101.19	102.12	100.05	99.93	99.183	100.72	101.03	99.567	100.2	101.92	100.38	99.448	98.602	102.37	100.33	100.35	100.32	101.32	100.86	99.931	100.54	99.131	102.28	98.822	99.44
110.24	110.73	110.2	111.94	111.11	110.78	109.46	112.78	110.07	112	113.45	111.63	112.41	111.73	113.62	111.98	113.38	111.93	112.71	110.58	108.96	112.05	112.24	111.73	112.26	109.26	112.19	110.96	112.61	112.1	112.84	112.16	112.91	112.77	112.7	112.13	114.44	111.13	112.75	113.06	113.91	112.21	112.38	109.83	113.42	113.01	111.95	114.24	111.84	112.16
105.79	105.3	105.69	105.1	106.09	104.4	102.95	104.34	106.65	104.33	105.72	106.85	103.41	106.2	104.28	105.2	105.72	105.26	105.77	107.13	104.17	106.45	106.54	103.42	104.8	104.37	105.74	105.72	107.81	104.98	106.26	105.91	103.3	106.65	104.99	104.69	105.87	105.92	105.14	107.87	104.84	106.03	106.25	105.11	106.9	102.84	106.23	104.15	104.02	103.48
110.72	112.28	110.25	110.4	111.4	112.6	110.31	111.51	111.66	112.69	112.59	112.81	111.15	110.19	110	111.89	112.43	112.61	113.59	111.82	110.33	111.86	111.43	111.62	114.46	113.25	111.81	112.4	112.72	109.52	110.21	111.75	113.76	112.67	111.77	110.91	111.94	109.49	112.25	111.95	113.01	112.3	111.23	111.85	111.76	112.39	111.88	114.44	113.4	109.75
107.4	104.66	107.76	106.82	105.81	105.33	106.37	103.74	106.75	106.78	104.17	106	109.27	106.34	107.49	105.32	106.16	104.44	105.8	105.91	105.51	107.71	105.86	107.9	107.96	106.27	105.26	103.75	104.91	106.9	105.95	106.24	105.84	106.94	107.92	107.33	108.25	105.63	106.84	105.35	105.96	107.14	106.36	106.03	105.65	106.88	105.61	104.8	104.21	107.26
104.6	107.26	108.32	105.94	105.07	105.67	107.32	103.89	106.47	105.06	107.98	105.99	107.46	107.86	107.09	106.04	107.65	105.69	108.24	105.1	107.1	107.27	104.06	106.74	103.85	106.37	108.3	106.81	105.57	105.08	106.16	105.47	106.99	107.45	106.25	104.65	108.8	106.23	107.35	107.26	106.59	106.76	107.43	105.88	105.61	106.14	106.84	108.39	104.75	106.23
111.69	110.63	110.68	111.29	111.47	109.21	110.97	110.15	113.35	111.09	112.47	111.52	110.43	110.94	111.54	112.93	111.98	110	110.47	112.88	110.99	113.51	112.53	114.74	110.99	115.81	110.72	113.41	110.79	109.5	112.72	111.8	112.97	111.21	113.12	112.5	112.41	112.09	112.47	112.67	110.36	111.64	112.82	111.65	110.33	110.57	109.91	114.19	110.52	112.42
105.97	105.66	105.77	104.95	105.7	106.24	105.09	107	106.45	106.65	107.61	109.73	106.24	106.2	105.5	108.04	105.88	105.04	108.22	107.2	107.4	106.76	105.21	107.47	108.03	108.92	107.51	107.73	104.15	106.43	107.17	105.31	108.99	105.78	107.49	108.13	108.96	106.26	106.96	106.73	106.16	106.86	105.85	107.86	109.58	108.96	106.73	108.9	104.91	107.75
98.831	100.8	99.431	98.729	101.45	99.738	99.574	99.456	99.918	102.49	98.718	100.02	101.12	101.38	99.107	100.69	101.85	100.27	100.21	101.73	100.34	98.227	99.705	98.869	98.954	99.572	101.53	99.819	100.65	100.71	100.84	97.91	98.782	101.54	100.86	101.47	97.498	102.73	101.45	101.01	99.476	98.468	100.84	99.477	100.77	98.974	99.785	99.106	99.843	100.86
107.51	106.62	105.75	107.29	105.3	107.96	106.25	107.46	106.59	107.06	107.23	107.27	108.2	108.01	108.2	105.71	110.71	107.26	107.11	107.63	106.25	105.2	109.44	107.36	106.88	107.14	105.95	107.72	106.02	109.6	106.75	107.63	106.43	105.87	108.13	105	106.6	104.25	105.86	107.42	106.43	105.57	107.8	106.3	106.88	105.02	107.25	107.24	106.62	107.45
104.94	106.9	104.52	105.45	104.57	106.21	104.84	104.44	107.61	104.64	105.55	105.05	106.5	104.87	106.25	105.18	105.47	105.81	105.26	104.72	105.25	103.82	103.25	107.64	105.97	107.43	106.39	105.27	104.78	104.29	106.31	106.49	104.3	104.56	106.96	105.32	103.85	102.78	106.56	106.43	105.27	104.51	106.35	105.79	107.09	105.03	104.69	106.08	104.02	105.29
115.58	116.08	117.97	115.04	116.71	116.38	115.61	116.33	113.76	118.08	116.36	116.38	116.09	115.15	116.83	115.9	116.48	114.18	116.98	115.11	115.42	116.51	115.02	114.47	116.44	116.32	115.66	115.94	116.57	116.21	118.26	117.13	115.9	116.18	117.63	118.14	116.33	115.43	116.84	114.16	115.76	115.57	118.88	114.74	115.72	116.84	115.68	114.91	118.58	116.44
98.261	100.59	100.62	99.42	101.57	100.36	99.646	97.969	101.38	102.09	98.789	101.24	99.838	101.22	98.679	101.22	102.82	101.2	99.292	99.195	98.407	100.17	98.791	100.46	99.922	98.492	102.24	99.559	99.631	99.306	100.06	99.013	98.48	100.24	101.71	101	98.571	99.695	98.9	96.788	97.834	100.05	99.135	102.02	100.73	99.748	99.246	100.83	98.503	99.53
108.11	110.17	110.9	110.97	110.37	111.25	108.73	109.74	107.77	108.95	110.91	110.04	111.71	109.46	112.6	109.96	111.58	110.17	111.66	108.9	110.19	110.88	110.78	106.89	109.43	112.15	108.93	108.88	109.44	108.48	110.75	110.23	112.14	110.13	110.48	110.96	111.77	110.15	108.26	110.22	108.24	108.38	110.9	109.04	108.45	110.24	109.92	109.99	109.46	112.19
106.96	105.27	103.72	105.95	107.28	107.47	106.27	105.71	104.52	106.09	107.43	103.59	106.23	106.6	106.72	104.96	102.56	105.36	104.82	105.47	105.27	106.52	105.85	105.57	106.21	105.56	105.89	107.27	105.83	106.06	104.5	105.81	107.39	106.05	106.19	107.09	106.43	106.05	106.4	105.98	105.74	105.68	106.08	105.61	105.12	105.16	106.23	104.53	105.36	104.12
112.15	112.35	110.79	111.27	111.9	109.46	111.25	112.06	110.88	111.57	111.32	113.29	110.57	111.45	113.41	114.06	110.31	113.4	113	112.11	109.48	112.23	112.34	112.92	108.73	108.49	110.61	112.09	110.88	112.36	111.55	110.15	113.73	114.53	113.07	108.64	110.55	112.48	110.4	111.11	110.66	110.47	110.66	110.11	110.6	109.77	110.91	110.55	109.96	110.82
107.58	105.23	107.19	106.09	107.54	104.87	105.95	105.87	108	106.04	105.3	106.26	106.27	106.3	104.07	107.99	106.42	107.26	106.99	104.96	107.54	108.86	107.28	105.09	105.46	107.13	106.74	106.94	105.88	106.32	106.53	107.57	106.33	105.03	106.5	106.87	103.17	106.57	106.17	107.1	105.94	105.68	104.87	105.26	105.04	104.61	105.5	108.06	106.5	106.17
112.18	112.09	110.93	114.04	110.71	111.42	111.48	109.54	110.8	112.12	110.88	110.45	110.03	111.9	113.74	109.54	112.04	109.8	111.8	110.13	114.23	112.87	112.37	111.44	111.29	111	112.4	110.53	110.44	111.35	109.9	111.58	111.87	110.77	109.87	110.27	109	110.72	112.16	109.75	110.4	111.93	111.98	111.26	110.73	110.85	110.5	111.43	111.49	110.08
105.76	108.7	104.6	110.02	107.83	104.95	105.68	106.72	105.75	106.76	106.6	105.77	106.65	106.03	106.09	107.09	106.4	106.26	104.76	106.8	106.27	105.38	105.01	106	106.8	106.72	106.07	108.47	107.77	105.75	109.11	106.5	104.5	105.38	105.43	104.94	107.4	104.57	106.6	105.38	103.82	107.91	104.19	107.49	106.49	107.27	105.64	105.15	106.98	105.26
112.62	110.15	113.42	113.2	109.52	111.44	110.15	113.6	111.31	109.85	112.06	110.86	114.71	112.91	111.4	111.2	110.63	110.92	111.88	110.87	111.85	113.54	112.3	110.71	112.44	112.54	110.35	112.24	111.5	112.85	113.1	112.23	111.74	113.62	112.52	109.45	112.23	112.64	109.44	111.48	111.14	111.68	114.04	110.79	112.69	112.24	112.08	109.3	110.28	111.2
106.29	107.19	106.15	106.38	105.67	106.89	108.22	105.4	106.54	107.39	107.16	106.03	108.24	104.62	108.46	107.53	107.8	106.76	108	106.08	106.41	106.94	105.26	107.72	108.98	105.59	106.08	107.03	106.47	105.01	105.67	107.72	107.29	106.89	106.39	106.59	106.52	106.04	108.1	107.38	106.95	107.85	106.72	107.49	106.54	105.67	106.54	111.6	105.45	104.98
110.62	111.53	112.42	113.01	110.66	112.22	109.2	109.98	111.5	109.4	113.09	111.51	110.48	110.25	111.32	110.38	114.02	111.24	111.04	112.56	109.24	111.79	111.75	108.47	111.64	110.59	111.13	112.03	111.59	111.23	110.1	110.04	110.38	108.27	110.99	110.71	112.13	113.25	113.28	114.07	112.06	113	111.37	109.16	111.01	112.52	113.69	112.94	112.3	111.95
105.69	104.83	102.85	106.39	107.78	104.35	106.14	107.97	105.92	105.22	104.85	105.6	102.59	104.56	105.52	105.8	106.46	107.41	107.19	104.98	106.1	106.08	106.49	104.63	105.95	108.26	105.25	108.29	106.28	104.54	106.04	103.51	105.54	103.99	104.74	106.72	108.67	106.36	108.29	105.6	106.03	104.97	104.19	104.65	105.04	106.16	106.17	105.03	104.99	106.06
105.26	107.33	105.45	104.09	103.19	107.3	104.58	105.25	106.87	105.39	106.15	106.22	103.62	106.38	104.04	102.67	105.03	105.53	106.32	104.38	105.85	106.07	107.45	105.94	105.05	107.41	106.98	102.69	105.37	107.08	105.89	106.82	104.27	107.57	106.9	104.31	105.28	107.07	108.28	105.59	106.52	109.28	105.47	104.04	103.34	105.29	102.91	106.13	105.63	106.11
113.7	117.3	117.64	117.3	116.37	115.63	114.47	116.91	117.65	115.68	117.46	115.94	116.95	113	116.98	115.61	116.5	113.55	117.67	117.61	119.84	116.33	115.1	115.5	118.28	113.9	117.42	115.83	114.9	118.24	115.56	116.71	116.93	114.67	114.98	116.04	113.5	116.06	114.81	115.28	116.09	115.92	118.29	115.79	116.76	115.48	115.2	118.43	117.31	114.5
99.817	99.981	97.388	99.151	100.14	101.53	101.02	98.398	101.51	99.733	99.903	100.68	100.14	99.982	100.3	99.147	99.84	99.895	99.818	99.759	100.29	99.528	101.79	98.617	100.42	100.4	99.641	100.44	98.94	100.37	100.6	97.939	99.59	98.103	99.165	98.698	101.89	101.66	100.51	99.147	100.89	99.764	102.11	98.319	99.945	100.49	102.06	102.04	99.702	101.29
117.98	118.55	116.02	116.72	117.04	119.58	118.25	116.72	117.01	116.11	116.79	116.85	117.02	118.34	117.79	119.6	118.77	118.2	116.66	115.37	117.55	118.53	117.85	115.1	116.58	116.04	117.54	117.05	117.41	118.84	118.42	116.93	118.1	116.49	118.94	117.72	117.14	119.11	119.58	116.9	115.25	115.98	117.48	117.44	116.49	119.31	117.72	118.41	116.9	115.88
111.92	109.68	111.89	109.97	111.02	111.29	110	110.45	109.75	111.93	108.51	109.47	111.04	109.39	111.14	108.07	112.79	111.34	109.39	109.48	109.83	110.34	111.56	112.18	113.44	113.66	111.78	110.02	111.98	110.14	110.5	109.39	112.94	111.37	107.73	107.55	110.18	110.63	111.04	107.14	110.6	110.32	109.85	111.19	109.46	111.33	110.13	111.01	109.79	108.91
99.44	98.293	98.847	98.091	101.28	101.64	98.635	100.44	100.75	101.97	100.64	100.8	100.5	97.918	99.638	99.256	99.917	99.408	99.773	100.94	100.53	99.733	97.777	99.026	99.493	100.22	98.91	100.26	98.816	100.61	99.881	97.796	98.172	97.62	101.77	98.935	99.249	98.509	99.134	98.391	100.44	100.83	101.41	99.873	99.317	99.103	101.51	98.986	98.552	101.13
113.08	111.99	113.42	112.49	110.73	111.9	111.48	111.18	111.5	111.45	113.46	112.13	112.18	110.35	111.75	110.87	110.18	111.51	111.44	111.97	112.01	111.84	112.68	111.62	110.29	109.05	111.19	111.37	114.05	112.49	111.02	112.97	113.13	110.95	112.71	111.13	109.93	110.64	114.09	109.73	110.77	112.78	110.41	110.38	112.79	111.46	112.09	111.18	113.84	110.88
111.71	113.46	113.2	112.29	113.56	108.8	112.47	108.27	110.85	113.05	110.71	111.55	109.3	111.57	113.68	111.63	111.27	112.82	111.86	111.79	112.26	113.53	111.3	113.1	111.44	113.37	112.15	114.31	110.53	111.62	110.02	111.59	112.94	111.38	111.6	111.48	114.46	110	112.21	110.84	111.86	111.89	112.77	113.49	111.36	111.94	109.56	110.76	112.29	113.93
112.17	109	110.35	110.98	110.66	112.68	109.83	111.42	109.62	112.68	110.77	111.16	111.67	110.47	112.01	111.85	111.54	112.26	111.26	109.11	110.5	112.88	109.17	111.2	111.81	111.12	109.03	112.94	113.31	112.98	112.72	111	113.16	111.78	112.61	109.62	111.55	111.09	111.33	111.88	111.34	110.64	111.82	111.06	111.46	108.44	111.01	110.26	112.37	112.75
105.84	106.93	106.3	106.74	109.02	106.92	106.83	106.24	109.41	109.35	106.79	106.43	106.43	106.98	106.42	105.9	105.82	105.89	106.97	108.15	106.43	107.43	105.75	108.78	105.8	106.52	108.91	106.83	105.69	106.39	107.46	108.18	103.91	104.22	107.76	107.09	106.99	104.89	106.75	108.54	106.1	106.76	108.11	106.96	107.59	107.31	107.51	107.99	107.92	106.13
99.004	99.836	99.096	100.45	101.2	98.346	100.61	97.856	100.89	101.85	99.762	98.053	100.87	98.444	99.972	98.498	98.838	100.36	99.248	99.493	100.47	98.211	100.83	99.715	98.275	99.832	101.5	98.722	99.654	98.346	98.903	99.528	100.03	100.9	101.53	98.992	101.18	100.84	99.303	99.279	99.255	100.44	98.949	97.642	99.25	101.84	99.162	101.74	101.05	102.62
117.07	115.69	117.47	117.43	117.27	116.16	118.23	115.22	118.34	114.74	114.83	114.98	116.96	114.6	115.34	118.86	116.68	117.3	114.42	116.6	115.4	116.64	115.74	115.58	116.1	117.86	116	116.46	116.48	116.07	115.32	117.68	115.64	119.4	115.48	115.2	117.6	114.5	115.39	116.75	116.68	115.32	116.71	115.02	113.58	119.26	116.81	116.34	116.25	116.51
105.96	104.93	105.82	105.36	106.42	106.19	104.64	105.23	107.09	103.65	107.43	106.77	106.62	106.87	105.32	104.04	104.44	105.82	104.65	102.92	105.24	104.31	104.94	105.96	106.74	106.85	106.14	105.89	108.61	104.51	105.54	105.54	105.44	108.69	105.68	105.4	104.63	104.17	108.36	105.56	107.53	104.17	105.23	106.42	105.42	105.95	106.12	105.54	104.58	108.15
100.62	99.963	101.33	101.46	103.61	103.78	103.26	99.902	102.34	101.44	99.851	100.86	101.57	100.79	102.3	100.94	99.238	101.83	99.024	101.65	101.02	99.643	99.14	99.931	99.885	100.05	99.377	99.648	101.08	100.12	101.32	102.14	101.83	102.54	101.45	100.52	102.41	99.704	101.37	100.19	97.639	100.19	101.27	101.23	101.74	102.17	100.64	100.86	101.74	102.47
100.48	100.81	99.471	99.366	100.65	100.35	100.83	101.26	99.924	99.074	99.334	98.706	98.285	100.29	101.69	100.17	99.482	102.71	102.94	101.45	99.657	99.892	98.492	102.17	98.735	99.765	101.39	101.09	97.607	100.86	100.2	100.47	100.78	100.36	101.05	101.42	99.55	100.03	101.62	101.53	101.63	101.39	100.27	99.784	101.76	99.085	100.57	101.2	99.094	100.06
97.686	98.816	98.815	99.024	100.94	99.894	100.93	97.925	101.44	99.041	99.292	98.444	100.14	99.572	100.35	101.01	99.797	102.07	100.02	98.646	100.25	101.22	100.51	100.22	99.248	99.078	99.624	99.582	98.25	102.19	100.44	99.341	98.969	99.62	99.726	97.712	98.408	100.36	100.45	100.74	99.423	101.35	101.01	100.19	98.829	101.59	100.49	98.088	100.2	100.5
104.7	104.18	106.04	105.73	103.2	104.55	104.93	104.93	102.25	105.02	105.31	105.21	102.96	103.36	106.14	103.02	107.38	103.89	103.32	104	102.85	103.39	106.47	103.52	104.33	104.49	102.8	105.75	104.83	103.94	105.24	102.38	105.86	102.18	102.46	104.69	103.28	103.35	105.31	104.75	105.53	104.96	105.13	103.05	104.96	103.01	105.84	104.04	102.84	104.51
97.002	100.04	98.886	99.865	99.976	99.753	98.564	98.206	100.05	100.42	99.983	97.787	98.197	100.74	100.71	100.61	101.37	101.51	99.405	101.34	100.88	98.494	99.653	98.557	100.92	100.5	99.385	100.66	98.328	102.34	101.66	98.7	98.733	100.4	97.575	97.646	99.626	98.452	99.954	98.756	102.27	98.5	97.938	100.87	99.07	99.716	97.654	101.35	100.57	97.853
112.99	112.91	112.01	110.86	111.09	110.66	110.5	112.81	110.32	113.75	111.02	113.72	112.01	111.13	111.67	109.25	113.88	113.94	112.3	111.42	113.7	113.95	112.94	112.42	113.32	112.26	110.82	111.73	113.33	111.54	113.24	111.13	109.71	109.96	113.04	115.94	111.04	112.48	111.97	111.9	110.09	112.46	113.07	110.06	110.81	111.45	113.05	113.85	109.95	112.34
106.42	105.58	104.67	105.62	106.63	108.22	106.38	104.27	104.53	106.13	104.25	107.1	106.79	107.16	105.99	104.49	105.45	104.82	103.36	107.27	104.21	104.85	104	106.14	104.08	104.3	105.47	105.62	106.59	102.14	103.77	104.01	105.39	107.61	107.37	105.47	106.69	105.71	104.59	105.36	105.47	104.21	104.66	103.97	105.09	103.72	104.74	104.35	103.33	107.16
99.423	102.39	99.108	100.67	96.984	101.36	99.714	98.829	100.34	98.698	99.247	98.743	100.79	100.92	98.632	102.28	101.45	101.26	103.05	98.693	100.28	102.67	99.5	99.489	101.29	101.63	100.98	101.99	100.11	99.476	97.627	99.537	102.22	100.83	99.433	98.524	101.24	100.08	100.07	101.3	99.085	100.39	99.329	99.725	101.51	101.68	100.25	99.426	100.1	99.129
107.73	103.94	106.81	106.87	107.45	105.24	107.01	107.32	107.3	105.93	105.05	103.05	106.84	107.72	106.7	107.66	107.82	106.9	108.21	105.87	105.51	104.2	107.83	107.53	107.87	102.76	106.9	105.84	106.6	104.15	106.63	107.39	106.07	106.37	106.14	108.35	105.65	106.77	105.44	104.48	106.83	106.42	106.88	106.79	105.9	105.31	105.14	105.95	105.49	105.27
111.6	110.93	112.1	113.99	112.49	114.63	112.66	112.22	113.42	112.37	114.27	114.03	112.46	112.56	112.81	112.28	113.22	113.81	113.91	111.35	112.86	112.22	112.63	114.29	111.94	113.01	112.23	112.94	114.94	112.21	111.48	113.73	112.19	114.69	113.15	111.7	112.95	112.22	110.28	113.1	112.41	111.42	111.16	112.26	112.2	114.15	115	113.55	113.57	114.84
106.27	105.5	106.08	108.18	105.35	105.36	107.31	103.79	105.06	106.47	105.13	105.3	106.93	108.1	103.52	104.59	106.56	105.69	106.61	105.31	106.2	106.58	105.74	105	104.61	104.51	103.76	105.69	103.62	106.58	108	107.77	105.7	107.56	103.26	105.3	104.36	105.75	105.24	103.88	104.53	104.32	105.98	104.74	105.64	105.52	107.05	104.69	104.87	107.75
104.67	104.37	104.97	105.79	105.03	105.36	105.24	107.82	107.12	106.21	105.97	103.4	105.68	104.86	106.06	104.91	107.56	105.86	104.55	104.8	106	105.27	103.81	106.78	103.31	103.78	105.05	105.67	107.56	105.26	105.96	105.7	104.77	105.01	103.52	104.66	104.66	105.31	104.56	105.28	105.92	105.03	106.49	106.84	106.51	106.98	106.38	105.15	104.82	103.16
104.81	104.72	108.46	106.19	105.73	105.97	106.41	106.98	108.31	104.94	107.22	105.08	107.23	106.73	106.68	104.92	103.61	105.09	106.11	106.77	106.27	106.35	104.99	103.68	105.03	106.9	103.85	106.57	105.92	105.99	106.19	106.29	105.52	106.97	106.01	106.79	104.3	105.47	106.66	106.9	105.76	107.68	106.18	105.69	104.88	104.92	106.13	107.82	105.87	105.85
100.35	98.494	98.475	99.498	99.733	102.12	99.103	98.521	100.1	99.507	99.562	99.834	101.11	98.108	99.391	99.59	97.91	101.61	98.596	100.01	100.56	99.145	101.35	101.27	100.89	100.87	99.187	99.607	99.377	98.58	100.75	102.29	98.169	99.509	102.67	100.45	100.2	100.67	102.16	97.784	100.53	101.68	99.952	99.394	98.926	100.12	100.29	99.088	98.691	100.08
103.44	104.14	105.91	105	103.48	106.24	104.65	105.51	105.78	103.42	108.52	104.22	104.05	105.07	105.55	105.59	105.97	104.7	105.46	103.65	103.51	105.17	102.89	105.74	105.02	105.59	104.27	104.66	102.3	104.46	104.85	106.41	105.77	104.3	103.43	103.96	106.04	104.2	105.19	107.11	105.66	103.01	105.08	104.8	104.83	106.27	104.34	103.15	104.96	103.93
111.43	108.78	110.06	110.04	108.13	110.76	109.69	110.32	108.41	109.36	110.81	109.22	113.09	109.08	109.25	111.53	111.07	111.84	109.3	109.14	110.58	110.25	109.44	106.95	111.76	110.08	110.83	109.29	111.38	111.13	111.36	110.55	112.11	110.21	110.86	110.82	109.03	111.01	111.17	109.75	110.9	109.11	107.86	107.7	109.03	110.98	110.39	109.51	112.92	111.87
110.76	111.01	112.15	111.59	109.79	111.74	112.7	110.94	111.79	110.59	111.1	108.92	110.72	111.76	110.4	111.42	109.22	110.5	110.61	111.95	110.74	112.18	113	110.46	113.11	110.64	113.15	109.73	111.42	111.43	110.98	111.59	111.93	109.71	111.6	109.51	108.82	110.43	107.33	108.59	112.75	111.6	112.78	113.42	111.88	112.01	110.39	108.58	110.1	111.98
113	112.99	112.28	111.45	113.79	111.66	112.31	111.02	110.83	112.66	112.87	113.4	113.16	111.1	111.85	111.75	112.34	112.54	110.58	111.72	113.35	111.79	111.44	114.08	114.02	112.5	110.63	112.64	112.01	110.96	111.79	114.02	111.36	112.88	112.23	109.55	111.49	111.02	111.63	110.83	110.73	109.64	111.58	113.36	111.98	111.67	111.27	111.11	112.8	111.22
102.62	107.63	105.29	102.35	104.23	104.04	105.71	105.43	105.03	106.3	106.15	106.44	105.62	106.67	105.81	104.68	104.66	105.11	107.27	104.95	106.42	104.92	106.11	105.55	107.15	105.23	106.79	107.03	104.74	106.36	107.94	102.58	105.77	105.83	105.18	104.86	107.8	105.45	106.74	104.77	106.07	106.55	104.7	106.27	104.86	105.79	103.95	105.27	105.31	104.74
105.82	106.19	106.08	107.68	106.62	105.62	106.8	106.14	107.9	104.92	107.17	105.76	109.87	107.1	106.98	106.14	108.15	108.35	104.21	106.52	105.45	106.14	106.62	104.18	107.7	106.09	106.42	108.11	105.75	105.32	107.45	108.16	108.68	104.92	105.72	107.05	106.01	108.38	106.3	109.11	103.65	104.47	108.69	106.21	106.93	106.15	105.68	106.66	104.54	105.78
106.86	107.62	105.86	106.69	105.62	104.72	104.65	104.85	106.25	105.54	106.85	105.22	105.97	105.02	107.69	109.68	106.45	106.33	107	105.79	106.39	105.61	105.87	105.9	106.26	105.39	107.01	105.08	104.94	106.58	105.61	108.46	103.96	104.56	106.65	106.68	106.25	105.7	104.17	106.86	106.78	106.75	107.75	106.86	105.78	107.3	107.3	105.82	108.2	106.64
105.68	102.71	103.94	106.62	105.89	103.97	106.31	106.64	106.01	105.83	106.26	104.38	105.62	106.15	104.55	103.96	105.34	104.6	104.53	107.54	106.54	105.89	105.83	106.11	105.5	105.29	106.15	105.3	105.42	104.84	105.89	106.9	106.21	106.83	107.19	107.04	104.64	105.38	104.7	103.91	107	104.3	106.07	107.22	103.66	106.14	106.85	104.91	104.96	103.96
113.85	111.92	113.22	112.53	114	112.64	109.26	109.32	112.83	111.61	113.02	111.5	113.59	112.28	113.36	112.14	113.57	112.99	112.58	113.03	112.39	114.63	112.69	112.82	112.14	114.1	112.97	112.04	110.32	112.62	112.62	111.67	109.05	111.85	112.22	111.3	112.96	112.19	112.37	111.46	112.65	110.6	112.65	111.05	114.2	112.91	109.59	111.13	112.04	112.57
104.63	104.46	106.17	105.72	104.84	106.39	104.27	104.07	104.57	105.09	105.45	107.74	104.05	104.99	104.35	103.97	103.1	104.99	104.58	105.8	107.24	107.14	105.63	106.5	103.94	104.06	107.74	103.52	103.77	104.7	104.95	106.02	104.86	106.85	105.67	104.33	103.92	105.98	104.85	106.3	106.77	106.25	106.69	105.53	104.43	106.87	105.56	102.99	105.17	105.7
98.472	97.954	99.541	99.059	99.524	99.855	101.44	101.25	98.304	99.875	98.627	100.22	97.461	98.984	100.62	98.946	100.61	99.587	98.764	97.147	101.28	100.61	100.69	99.86	99.127	99.052	97.053	99.842	97.25	102.15	101	100.68	99.61	97.574	99.227	100.14	97.663	100.79	100.47	100.96	97.635	100.71	99.451	99.746	98.556	99.98	100.41	99.462	99.444	101.52
104.71	105.67	105.29	106.71	106.44	105.77	103.82	105.95	105.13	106.59	106.72	105.66	107.53	104.79	107.8	109.1	106.21	105.35	105.19	106.56	107.38	105.84	106.99	107.15	106.09	106.62	107.16	106.3	106.52	104.91	103.34	108.29	106.15	105.8	105.4	106.8	107.59	106.8	102.55	106.93	107.39	104.55	106.34	107.59	104.32	105.78	105.58	107.84	103.68	107.65
105.69	103.69	107.23	105.8	109.34	105.94	107.44	107.51	107.32	106.88	105.23	108.87	108.22	106.68	105.87	107.35	105.99	107.33	107.27	107.67	106.94	107.46	106.9	108.11	105.88	105.05	105.62	107.83	107.71	106.93	106.85	107.49	105.88	108.31	107.81	106.76	107.24	109.76	106.9	106.9	107.61	108.24	108.1	105.68	106.84	105.71	109.22	105.75	107.62	104.49
110.78	111.36	109.14	111.53	111.88	110.92	113.19	111.51	112.09	112.22	111.12	110.1	110.13	111.71	110.62	109.32	111.87	110.28	110.59	113.01	111.46	110.25	110.88	112.26	113.42	110.49	111.01	110.81	113.03	111.18	111.01	110.31	111.13	110.07	111.19	111.63	114.41	109.94	110.08	112.49	111.88	113.23	110.48	111.22	111.64	112.97	110.42	112.4	111.91	111.23
105.5	103.41	104.85	107.36	105.99	106.24	107	104.67	107.34	104.83	105.7	107.22	105.56	103.3	103.96	104.74	106.16	104.96	107.33	104.93	105.18	104.75	107.24	104.88	105.04	104.84	107.9	106.03	104.87	103.86	103.73	108.02	107.15	105.26	105.99	106.4	106.78	105.09	104.99	106.46	105.15	106.21	107.91	103.06	106.25	105.11	108.89	106.35	103.58	104.86
109.3	108.11	110.67	109.16	110.94	112.59	111.52	110.64	110.62	111.62	109.79	111.49	112.39	110.28	111.67	111.8	111.02	113.26	108.46	108.29	110.5	109.5	109.79	109.95	110.19	110.32	110.65	108.91	110.07	111.82	110.19	110.38	110.08	112.43	112.54	109.85	110.15	110.24	106.38	110	110.66	110.62	110.24	111.26	110.82	108.71	107.35	109.05	108.83	109.45
104.69	105.09	104.96	105.42	107.54	105.35	105.34	105.8	107.18	104.57	106.37	105.46	105.74	105.72	106.38	106.88	104.54	104.69	105.23	106.91	106.57	106.08	104.02	106.99	104.32	106.49	105.28	106.67	106.2	105.09	106.61	107.35	105.65	103.73	105.37	105.04	103.93	105.2	105.21	104.41	105.62	105.59	105.67	104.84	105.72	104.59	106.59	103.84	106.75	103.74
108.1	106.06	105.21	109.6	107	105.23	105.1	104.9	103.84	104.92	107.87	105.82	108.07	106.18	103.6	106.61	104.67	106.2	107.4	106.64	103.79	107.45	105.63	108.76	104.65	108.22	105.43	105.63	106.14	104.12	106.92	105.56	107.26	105.34	106.19	105.9	104.29	107.84	108.09	105.42	106.17	106.42	106.86	104.18	105.38	106.46	107.06	109.67	104.31	105.15
110.8	110.8	111.38	112.78	111.42	111.04	112.16	111.54	111.78	110.08	113.09	110.68	113.38	109.62	113.12	109	112.68	113.12	112.64	108.85	110.3	110.48	113.28	110.79	111.66	112.68	110.37	113.07	110.19	112.77	111.72	111.58	109.6	110.75	109.53	111.21	112.26	112.04	113.34	112.98	112.68	110.24	114.04	111.12	113.59	109.46	110.39	112.13	112.14	113.25
105.04	106.77	107.23	107.28	107.17	106.35	105.89	106.27	108.07	106.28	105.49	104.79	105.75	106.74	105.19	106.32	106.03	107.14	107.74	106.52	105.63	106.7	106.04	106.76	105.73	106.53	105.55	104.67	106.83	105.4	106.43	106.57	105.78	105.3	106.58	105.32	105.7	104.99	106.82	108.19	105.12	108.18	107.2	103.36	105.25	107.41	104.51	106.49	105.85	106.75
100.77	101.21	100.04	100.74	101.56	98.847	100.41	99.547	101.64	98.423	100.69	100.42	101.05	101.22	102.01	101.13	100.44	102.2	99.398	97.101	100.26	101.19	100.19	99.249	100.91	100.48	101.39	100.47	101.26	101.44	102.94	100.23	101.4	100.64	99.18	100.77	99.136	102.17	98.38	100.96	100.93	99.902	99.722	99.475	100.43	99.967	99.76	99.299	99.429	100.78
100.85	102.06	100.33	100.21	99.814	99.835	99.185	102.59	101.12	99.987	101.57	100.93	98.098	100.8	100.47	97.848	99.831	99.63	100.32	101.66	99.094	99.326	99.91	99.136	101.38	100.53	101.5	100.75	100.75	100.6	100.82	98.508	98.959	101.08	101.33	100.84	99.724	101.45	100.13	98.668	99.957	100.27	99.513	101.29	97.983	101.66	101.48	98.902	101.08	97.94
104.89	106.19	104.07	105.52	105.23	104.57	103.78	105.34	105.17	106.29	106.46	105.33	105.61	106.13	104.32	105.23	105.74	106.41	102.79	103.32	105.22	104.48	106.39	107.05	105.5	106.02	103.5	103.82	105.19	104.5	102.9	105.41	106.56	106.43	108.34	103.25	107.58	108.43	105.11	105.5	105.64	104.32	107.31	106.84	102.66	104.34	107.26	105.05	105.21	104.45
111.64	112.43	109.82	111.89	112.92	111.88	112.38	112.71	113.18	112.54	112.53	111.03	112.74	110.64	111.01	112.14	109.3	112.3	110.72	111.51	113.37	111.63	111.71	111.18	112.83	112.78	110.75	110.78	112.2	112.47	111.7	111.58	110.16	111.89	111.69	111.56	112.6	110.23	112.56	112.12	109.34	111.34	111.66	114.03	112.02	110.7	111.6	111.75	113.81	113.07
104.18	104.99	106.53	106.56	105.81	107.03	106.1	105.5	107.35	104.18	105.49	105.71	105.58	106.43	105	105.89	105.7	105.78	105.66	105.53	103.57	103.29	104.95	107.69	104.89	105.47	105.12	104.69	105.34	104.91	104.74	105.32	108.9	103.76	106.29	106.27	106.52	104.24	104.88	107.66	104.1	105.77	106.65	105.43	104.97	106.16	105.54	105.53	104.68	108.13
101.33	99.989	98.564	101.61	101.55	100.08	102.42	101.54	98.85	98.538	99.239	101.3	101.14	101	99.364	100.93	99.238	100.84	97.874	101.05	98.799	101.87	98.808	98.898	99.131	100.38	99.174	100.79	100.05	99.1	98.915	101.75	97.802	98.49	98.64	100.66	99.819	101.01	100.08	100.04	100.34	99.673	99.957	98.223	100.36	100.91	100.43	99.57	98.883	100.41
108.04	105.43	106.73	107.11	107.87	104.33	107.08	104.21	106.16	106.54	107.19	107.26	105.48	108.25	105.95	106.99	107.3	106.75	108.55	107.34	106.17	104.43	105.32	105.83	107.02	106.38	105.56	108.6	107.16	106.27	106.16	105.3	104.15	105.41	106.24	105.98	106.05	106.72	106.27	104.97	108.16	106.8	108.52	105.18	106.38	107.67	105.05	106.19	107.09	105.66
111.91	111.5	109.36	110.97	110.3	109.3	111.81	108.37	110.08	111.98	110.69	109.6	110.99	110.71	109.24	110.23	110.66	109.43	110.13	109.56	109.6	111.25	109.57	110.69	112.97	111.88	108.19	110.72	108.99	110.59	110.22	108.97	109.37	109.59	111.46	110.54	111.04	112.28	111	110.84	112.24	109.78	109.99	110.07	106.53	110.05	110.81	110.06	111.65	109.72
112.34	113.57	110.58	112.57	109.32	113.64	110.18	113.26	111.16	110.96	109.07	112.92	111.5	111.58	110.98	111.57	109.44	108.91	111.92	111.73	111.42	112.44	111.17	110.83	110.2	112.52	112.06	110.3	110.76	114.42	108.52	112.85	113.02	110.98	111.83	112.86	112.93	110.65	114	111.13	109.78	109.56	112.73	110.37	111.77	111.74	111.41	110.78	113.28	109.7
104.33	105.64	104.29	102.99	106.6	106.66	105.13	106.86	104.12	104.45	104.46	105.87	103.19	105.04	106.4	103.93	107.04	104.01	106.13	107.03	104.22	105.79	104.64	102.52	104.45	103.69	104.55	101.02	104.78	104.92	103.19	105.63	103.72	104.64	105.55	105.22	103.65	104.73	105.64	104.42	105.03	104.62	104.01	104.49	104.12	105.85	103.01	102.91	103.89	106.84
110.61	111.34	111.4	110.66	109.22	110.32	113.17	108.69	108.67	112.48	112.13	111.45	112.97	113.28	113.42	112.39	110.08	111.25	110.48	111.92	111.67	112.82	112.41	108.89	112.26	113.77	111.31	110.76	112.32	110.06	110.01	111.41	109.41	111.62	111.29	111.65	109.44	112.46	112.12	109.59	111.27	110.99	110.62	112.55	110.2	108.89	109.16	113.5	109.61	111.07
105.6	106.02	103.17	105.03	105.65	107.19	104.27	106.4	104.52	104.89	107.3	106.58	105.21	105.51	102.63	106.21	104.83	106.26	105.84	105.72	106.7	105.62	104.1	109.07	105.7	106.32	103.96	102.81	105.05	104.9	107.35	106.02	106.86	106.84	104.27	107.04	105.33	104.52	104.45	106.32	105.96	105.7	102.81	104.92	105.78	107.89	105.53	105.15	106.27	105.18
105.56	104.84	105.47	105.05	105.82	102.78	106.15	108.78	105.11	106.05	106.32	105.85	106.52	105.16	106.4	105.84	104.65	106.94	107.07	104.46	108.11	103.75	104.22	105.26	107.24	104.88	106.22	107.57	108.06	106.69	105.01	105.56	107.48	106.01	106.41	105.34	106.25	106.83	105.13	105.98	106.54	108.03	105.74	105.49	108.03	104.47	104.9	104.73	105.92	104.01
105.63	103.76	107.23	105.76	106.42	105.86	106.12	106.65	106.73	105.72	108.74	105.26	107.23	103.59	106.13	106.66	104.8	106.32	106.41	105.98	105.53	105.45	106.87	102.75	106.27	106.05	106.44	105.81	105.23	107.48	106.4	104.68	105.49	106.39	106.02	105.38	106.07	104.98	107.06	103.94	105.66	105.77	104.39	105.06	104	104.59	104.47	104.61	103.63	105.96
112.42	111.85	111.82	112.47	111.41	112.38	111.58	113.69	111.72	112.46	109.59	113.38	112.12	113.33	112.03	111.34	112.63	113.35	111.27	110.43	112.67	114.09	112.73	111.23	111.98	111.67	112.59	110.23	111.99	112.57	113.17	111.27	114.54	111.68	111.48	110.51	113.03	114.13	111.79	111.92	110.87	110.35	110.51	111.89	114.06	111.33	111.05	112.52	112.97	110.54
100.03	102.48	101.34	98.553	101.14	101.29	97.442	100.39	99.898	100.3	100.76	98.801	99.361	100.43	100.83	98.533	100.4	100.25	99.838	99.217	101.32	100.42	100.06	100.28	99.033	98.761	98.357	99.051	100.35	99.317	99.099	98.592	99.168	97.802	99.184	100.19	97.846	98.904	102.08	99.952	98.521	97.706	98.631	99.052	100.77	99.18	99.604	101.03	100.4	100.01
104.6	105.77	108.25	105.39	104.77	105.7	104.35	106.22	108.19	105.46	104.51	105.54	104.2	105.34	108	105.23	105.7	106.65	105.58	105.24	105.58	105.85	105	105.45	106.13	105.22	103	104.81	108	104.28	104.4	106.32	104.17	102.21	104.69	105.19	104.89	105.76	106.5	107.18	103.28	106.3	106.11	106.78	105.2	104.79	106.17	105.78	104.11	107.11
107.22	104.97	106.96	104.96	104.77	106.7	105.82	107.92	105.97	105.44	105.44	104.34	104.06	105.66	105.87	105.44	104.21	103.93	104.6	105.67	106.77	107.5	108.08	107.77	107.23	106.66	107.34	109.51	105.76	104.52	104.85	105.5	106.35	105.89	108.35	105.52	106.2	105.65	105.73	106.48	107.91	104.78	106.78	105.05	106.89	107.13	107.7	107.24	107.96	106.98
110.03	110	109.96	110.27	111.25	112.6	110.38	110.79	113.37	111.69	110.29	111.66	111.06	109.67	109.92	110.92	110.49	108.97	110.2	109.39	111.37	112.6	108.98	110.26	109.4	109.81	112.16	108.92	109.58	108.36	109.27	112.56	110.94	109.15	109.94	111.1	109.42	111.86	108.66	109.92	112.52	110.2	111.52	111.29	111.61	109.66	112.86	111.99	110.58	109.56
107.41	103.89	106.2	107.63	107.12	106.7	105.04	106.04	105.59	102.84	104.81	105.86	106.52	104.97	103.74	105.71	103.29	106.52	106.38	106.23	102.84	106.48	103.53	105.79	106.51	107.83	105.48	105.73	106.31	103.1	106.82	104.52	105.63	105.93	105.3	104.95	107.55	107.21	104.24	106.49	103.95	105.76	106.22	104.78	104.92	107.62	107.59	105.54	102.82	106.3
111.51	109.21	110.28	110.81	111.17	111.28	112.19	108.84	113.48	112.44	112.78	111.9	112.7	109.96	111.05	109.76	112.64	111.59	112.03	112.54	111.32	112.05	110.83	109.52	113.92	111.31	113.43	113.23	113.06	111.56	111.92	112.43	111.78	110.16	111.51	109.55	110.4	110.14	112.07	108.53	110.96	111.82	110.08	109.13	113.5	110.9	109.79	111.7	109.73	112.02
110.97	111.06	112.18	111.49	113.26	112.85	112.59	110.46	110.7	112.08	113.08	113.84	112.87	113.21	110.69	112.85	110.71	110.29	112.65	112.95	111.39	112.47	112.71	111.6	111.45	113.57	113.18	112.1	111.14	110.74	112.57	112.87	111.26	111.25	110.55	111.48	112.37	111.79	111.46	109.92	110.6	113.12	112.25	112.03	112.82	110.75	110.73	111.54	111.32	111.23
97.873	101.34	101.51	100.97	100.13	101.2	98.195	100.89	100.25	97.938	96.57	101.71	99.232	98.875	100.32	98.783	98.755	99.75	100.06	99.139	99.895	98.425	99.624	99.05	100.17	98.234	100.39	99.747	99.282	98.477	100.67	97.178	99.077	99.63	100.01	99.809	100.6	98.803	101.27	100.91	97.937	99.011	100.19	99.435	98.597	100.45	100.14	100.05	98.17	101.88
98.419	100.47	102.06	100.06	100.34	100.89	99.359	99.976	101.08	100.28	98.394	100.45	101.7	100.61	99.406	97.936	100.86	98.212	96.81	101.12	98.982	100.9	98.2	99.654	99.02	99.231	99.735	99.129	101.28	98.606	98.096	102.47	102.7	101.89	100.34	101.74	100.99	99.338	99.826	100.11	97.868	103.31	100.04	101.48	98.833	101.44	99.728	102.12	99.108	101.16
106.69	105.76	105.44	105.89	105.36	104.42	106.29	103.14	104.34	106.89	103.98	104.03	105.06	103.72	104.44	106.12	106.38	106.5	104.16	102.63	104.87	105.74	106.23	104.24	103.34	103.9	105.82	104.75	106.86	106	106.96	105.77	105.88	105.07	101.86	106.44	107.04	103.94	106.19	105.37	104.3	103.86	103.43	105.26	104.28	105.85	103.59	102.87	104.58	107.24
110.42	110.13	110.63	109.68	111.38	111.49	110.05	108.9	109.16	108.04	109.83	108.99	108.72	109.66	109.48	110.48	109.13	110.97	108.64	108.59	109.13	113.07	109.88	110.79	112.13	108.24	110.94	110.15	110.84	109.96	112.02	112.54	110.97	109.76	109	109.78	109.81	110.03	111.24	107.91	108.69	108.94	111.69	110.33	108.97	109.84	111.64	109.61	111.02	109.94
112.24	113.31	111.58	110.71	111.33	110.64	110.24	112.28	112.85	110.45	112.19	111.27	111.35	112.33	112.47	112.11	112.77	112.04	110.75	110.16	111.65	112.61	109.26	114.98	112.23	110.64	110.91	112.9	111.15	110.28	110.74	112.01	112.82	110.44	111.61	112.15	113.71	113.3	112.35	112.43	114.58	111.16	113.22	112.43	112.67	109.85	113.01	111.69	111.45	112.15
105.74	107.41	104.72	105.44	106.48	107.21	105.86	105.66	105.27	105.11	106.58	103.56	106.91	108.21	105.33	106.86	106.9	107.05	104.2	103.96	103.12	106.08	104.56	104.07	103.65	104.16	105.32	104.44	105.23	105.46	104.9	106.59	105.95	105.68	107.05	105.06	104.87	105.19	103.65	104.54	107.02	105.4	107.79	106.99	104.45	103.33	108.04	105.49	104.62	104.54
111.28	111.04	111.6	109.25	111.44	110.98	111.38	110.78	110.34	111.76	111.91	111.95	110.66	109.27	110.25	108.98	112.59	109.93	110.42	111.67	110.76	111.73	110.88	113.35	113.07	112.86	109.3	112.12	111.48	109.87	110.71	108.44	108.61	112.15	111.96	109.05	110.31	109.74	111.21	110.1	112.39	110.04	111.84	112.62	111.77	109.93	110.14	110.93	110.97	109.76
105.56	105.42	105.74	105.66	107.6	106.66	107.85	107.25	108.02	107.76	107.64	106.45	107.3	106.32	105.52	105.16	107	106.3	105.3	105.48	106.52	105.34	105.58	107.67	105.15	107.52	104.72	106.34	107.5	104.98	103.59	105.61	106.52	105.89	104.63	106.74	104.23	106.14	105.71	103.42	106.68	105.17	107.31	109.85	106.08	104.34	106.96	109.4	105.68	104.57
112.2	110.19	113.12	109.52	113.4	111.13	108.97	111.82	110.61	109.47	111.44	112.86	111.97	112.21	110.06	111.38	111.47	111.52	112.34	111.08	109.81	110.62	111.52	110.6	113.37	111.34	110.95	112.18	111.23	112.48	111.69	111.54	112.59	111.53	110.39	111.81	114.12	112.82	109.58	111.9	111.72	111.78	110.81	113.12	112.51	109.9	110.83	115.36	111.74	109.74
114.14	112.52	109.91	112.93	114.29	115.11	111.62	114.18	112.48	110.94	111.45	112.34	114.51	113.2	112.52	112.27	112.88	112.79	114.07	113.22	111.62	109.86	113.55	113.27	112.78	111.15	112.17	111.81	112.51	112.66	113.74	112.26	114.33	110.98	112.44	112.62	112.82	113.69	116.64	113.82	110.83	113.07	112.11	109.93	113.34	115.26	112.01	113.11	111.8	112.86
100.8	100.95	99.633	99.616	99.014	99.979	99.298	100.53	101.63	99.029	102.91	100.46	100.66	98.91	99.604	101.48	101.88	98.97	95.894	99.187	100.43	98.257	101.59	101.49	98.9	99.435	100.79	97.903	98.18	102	97.849	99.113	100.26	102.5	102.13	102.58	99.784	98.182	99.564	98.813	99.535	102.29	99.594	99.588	100.83	100.59	99.399	100.85	102.27	101.24
110.07	111.69	111.99	111.72	112.56	111.93	111.24	110.14	108.76	113.05	112.62	114.43	112.29	112.04	111.94	111.96	111.25	113.34	109.63	111.5	111.53	110.21	113.35	112.77	110.44	110.5	111.53	114.31	112.44	111.23	110.58	112.01	112.31	112.95	111.62	111.99	112.13	111.17	111.16	110.1	112.86	111.77	112.59	110.82	112.34	113.67	112.21	109.46	110.92	109.12
117.56	117.4	117.99	116.88	116.61	114.61	115.87	117.06	116.66	115.89	116.23	113.75	117.36	116.47	113.93	114.27	115.45	116.23	117.73	114.92	116.49	117.51	116.19	115.96	116.07	118.58	115.71	115.86	117.63	116.23	115.8	115.48	114.54	116.08	113.28	117.17	116.05	117.78	115.08	115	116.45	115.04	115.94	115.81	117.44	116.86	116.7	116.12	115.17	117.63
103.94	104.48	107.12	103.19	106.19	106.97	105.72	104.77	106.26	107.48	105.48	105.95	105.92	105.08	104.59	106.23	108.23	105.64	106.37	104.05	107.27	101.51	105.19	106.38	104.12	104.82	104.65	108.2	106.67	106.23	106.32	107.12	107.45	107.05	106.35	103.83	104.64	107.74	104.49	107.26	105.82	108.38	109.64	105.45	104.2	107.95	104.08	106.77	105.27	106.74
105.46	103.51	106.8	106.96	105.62	104.06	102.73	103.66	106.65	104.95	105.65	105.22	106.27	104.85	105.98	107.42	107.6	102.03	105.93	105.14	106.29	105.6	104.54	106.58	104.08	107.12	108.62	105.58	106.71	104.18	105.23	106.91	105.78	107.19	107.88	103.63	106.73	105.38	105.18	106.31	105.11	107.47	105.11	107.32	103.57	107.53	104.57	104.67	106.33	105.33
106.42	106.7	106.94	107.01	106.66	104.79	107.9	108.29	107.37	108.25	105.31	106.37	106.74	105.85	106.42	107.5	108.07	106.57	106.75	107.13	106.71	105.32	105.19	107.84	106.22	107.12	105.72	107.44	105.28	106.4	104.38	107.13	107.55	107.36	104.14	106.35	107.08	107.27	105.9	106.07	106.73	104.1	106.62	107.18	106.84	107.95	105.67	107.48	105.18	106.3
110.67	107.75	108.84	111.08	108.36	109.1	109.09	109.51	108.79	108.28	109.02	109.2	110.79	109.63	109.02	108.17	110.86	110.59	110.13	108.63	110.08	109.1	112.41	110.88	109.34	108.12	109.14	109.64	110.31	109.9	109.01	110.65	110.43	111.09	110.06	109.06	109.59	111.01	108.09	110.61	110.26	110.82	111.03	107.83	108.01	111.88	110.06	109.34	109.12	110.36
110.81	110.92	111.84	112.17	110.59	110.77	113.13	112.72	111.44	111.38	110.47	112.55	110.17	112.4	112.62	110.91	110.09	111.84	114.36	112.6	111.23	111.24	113.38	109.91	111.02	111	110.83	109.7	110.39	110.8	112.34	111.83	111	112.78	114.44	111	111.12	113.02	109.08	110.87	111.53	113.4	113.58	112	111.16	112.03	111.25	111.99	110.07	112.47
105.28	105.76	106.69	107.35	105.45	104.37	104.85	104.01	107.57	106.72	104.59	105.46	103.54	104.96	106.43	106.63	107.97	107.29	105	105.32	105.09	106.78	105.63	105.8	105.82	104.73	106.47	102.45	105.47	105.84	106	104.7	105.01	106.01	105.59	105.15	106.54	104.17	104.5	106.01	104.77	106.39	106.74	105.18	105.14	107.65	106.26	106.99	106.97	104.25
106.79	103.8	105.32	104.2	106.94	106.7	107.03	103.32	106.31	105.15	106.61	109.22	105.41	103.21	106.91	105.57	105.24	106.05	103.79	103.53	104.58	104.01	104.23	105.93	105.59	104.58	103.8	104.52	105.22	105.88	108.1	106.19	105.44	104.92	106.45	104.86	104.4	106.44	103.61	105.33	104.64	104.16	106.63	104.5	105.21	101.67	104.09	106.58	104.71	104.69
111.97	111.62	110.43	113.43	109.91	113.8	110.43	111.84	110.94	111.82	111.76	112.4	111.21	112.06	111.05	111.62	110.93	113.24	113.75	107.86	111.07	111.7	110.2	112.13	112.78	113.55	112.68	112.62	112.5	110.75	111.49	112.06	110.88	110.81	110.76	110.9	112.03	111.61	111.79	113.21	112.21	111.74	111.58	111.4	109.38	114.45	113.1	111.6	112.95	112.72
114.63	109.7	113.98	110.64	112.53	109.57	111.64	111.03	111.3	111.28	108.65	111.25	110.71	110.55	113.4	110.39	110.64	111.23	111.61	109.48	111.17	109.52	111.73	111.84	111.35	112.19	113.86	109.96	114.28	112.81	109.83	110.93	111.49	109.49	110.4	112.73	110.31	111.27	110.82	110.39	110.73	111.28	110.2	111.97	112.44	109.92	111.06	113.19	112.67	110.42
113.11	112.2	112.67	111.21	112.22	111.44	110.87	113.54	112.79	112.24	109.63	110.03	110.48	108.72	110.56	110.5	112.59	111.62	112.42	109.41	111.27	111.82	111.21	112.2	110.34	111.58	110.34	111.43	111.64	110.25	111.42	112.08	110.42	111.74	112.44	110.92	109.89	111.61	111.3	112.22	111.98	111.65	112.33	111.01	111.11	112.77	110.06	113.16	112.47	114.53
106.29	109.21	108.81	105.84	105.97	104.74	106.55	106.53	103.24	106.68	106.87	105.84	106.5	106.1	106.06	104.04	106.78	103.9	105.05	105.86	103.9	105.11	107.38	104.65	105.78	103.48	104.2	105.4	107.83	106.14	104.21	105.68	104.89	107.22	105.36	106.96	104.91	106.11	105.14	104.94	106.69	105.45	103.34	106.78	103.84	104.35	109.82	106.13	104.76	107.35
107.09	105.84	105.12	104.1	106.64	106.4	104.83	106.11	106.1	107.09	107.22	106.68	107.25	109.83	105.93	104.49	105.43	105.39	105.72	105.72	105.98	106.15	107.07	107.89	107.18	108.04	107.85	107.57	104.38	106.59	106.27	104.72	107.68	105.51	104.5	108.36	106.75	107.95	104.19	106.08	105.73	105.56	107.81	104.58	107.06	104.24	107.97	104.38	106.32	103.69
104.36	106.6	103.82	108.59	106.68	105.29	105.6	105.16	106.91	107.33	105.03	105.77	107.65	105.33	106.56	106.68	105.5	105.55	104.49	105.39	107.42	104.9	107.18	106.27	106.04	105.22	106.96	106.47	105.06	107.47	106.56	107.88	106.79	104.69	105.9	107.27	107.7	107.49	107.12	106.05	107.56	104.48	103.41	104.72	104.1	105.15	104.98	104.25	107.17	105.69
106.27	106.28	108.16	106.84	106.83	107.38	106.47	107.75	103.94	108.34	104.96	107.77	106.34	104.79	107.18	103.43	105.4	105.69	104.87	104.59	107.41	105.62	107.59	106.93	105.82	107.09	107.87	107.15	107.88	104.59	105.55	106.79	106.71	105.71	104.54	105.81	105.9	106.87	106.66	105.83	106.82	107.57	105.56	106.67	105.18	107.45	106.27	106.14	107.23	106.67
110.38	109.28	111.05	109.82	108.69	110.3	110.52	110.51	109.48	110.48	109.2	108.13	111.43	111.04	110.69	109.08	111.43	111.19	109.6	109.82	108.2	110.31	111.35	110.78	110.62	109.99	109.1	108.01	106.99	112.04	111.46	109.4	110.94	108.45	109.14	111.31	110.73	108.72	110.11	111.09	108.33	109.22	111.15	110.63	110.98	108.1	110.71	108.6	109.46	109.63
108.55	105.44	107.11	106.67	105.62	109.18	108.2	106.64	107.75	105.71	106.85	106.94	105.42	105.14	108.68	107.47	107.75	105.45	105.28	108.63	107.23	106.01	105.54	108.23	107.62	107.44	106.31	106.77	105.4	106.56	106.33	105.39	106.96	107.22	108.73	107.4	105.11	107	108.2	105.93	107.19	108.66	106.22	105.53	107.93	106.21	107.9	106.55	107.7	107.73
105.15	105.04	105.35	107.62	105.86	107.31	107.59	104.24	106.03	105.23	103.91	106.12	105.76	103.3	105.03	105.54	105.89	104.29	104.36	105.95	106.24	105.78	104.02	106.29	105	104.64	103.66	105.33	104.07	103.09	106.78	107.23	104.6	107	105.63	104.2	104.53	106.86	105.75	103.99	105.12	104.17	104.47	105.02	105.43	107.25	103.49	104.58	105.42	105.6
108.31	108.52	111.69	111.27	110.86	108.73	109.85	108.82	107.11	109.4	110.16	111.68	108.77	111.18	110.34	111.92	110.98	109.7	109.15	109.11	110.77	111.1	110.51	112.14	110.22	110.9	110.79	109.84	110.4	108.99	110.43	109.54	109.69	109.14	108.73	111.37	111.95	107.99	109.55	109.62	107.37	109.65	108.23	109.87	111.65	110.56	112.62	111.12	108.57	112.07
111.92	112.54	113.66	111.24	112.8	112.76	111.34	112.61	110.92	112.08	111.27	111.14	112.3	112.65	111.18	110.77	112.93	110.54	113.2	111	112.86	110.93	111.9	111.42	112.67	112.06	112.71	113.56	111.19	113.79	111.28	112.22	112.82	108.97	110.11	113.24	112.02	110.43	111.95	111.59	112.4	112.06	109.42	111.13	111.17	110.17	113.05	111.46	113.08	110.43
104.04	103.75	104.43	104.85	106	105.58	105.02	103.77	107.18	106.53	105.59	106.56	106.84	105.31	104.79	104.89	107.45	106.17	107.36	106.67	107.26	106.86	109.58	105.59	104.98	104.89	105.89	106.39	107.29	103.85	105.39	104.61	105.38	104.35	104.77	105.7	106.02	103.96	103.67	104.84	105.22	106.62	105.85	103.64	103.92	104.38	107.35	104.33	106.09	105.19
103.4	99.916	101.52	101.51	100.67	101.95	99.489	102.3	99.585	100.74	100.68	101.82	100.89	101.27	102.09	100.79	99.373	99.381	101.11	101.54	100.92	103.08	98.875	102.29	98.91	100.62	102.5	101.14	101.83	99.553	101.88	100.54	101.07	100.95	102.69	104.02	100.57	101	101.81	103.53	100.3	102.58	99.661	102.21	99.442	99.12	103.32	101.06	101.99	101.88
101.61	101.61	103.65	105.48	107.09	103.08	104.9	104.55	103.11	102.8	104.5	106.13	104.59	103.41	103.34	106.79	103.96	105.19	105.37	104.31	104.2	103.84	102.84	104.36	104.1	105.29	103.67	104.14	105.26	104.89	104.67	103.89	105.14	106.98	103.23	103.77	103.59	105.18	103.39	104.58	103.04	103.3	102.96	104.38	103.57	102.67	104.82	105.09	106.62	101.56
110.71	110.92	110.78	110.73	108.69	111.34	108.31	107.99	109.76	109.46	111.02	109.76	108.86	109.48	109.31	108.36	112.37	110.38	109.95	108.97	110.25	111.77	111.2	111.56	110.13	109.55	107.66	110.36	111.41	110.38	111.91	109.11	110.01	110.85	110.76	109.04	110.37	109.37	110.5	108.85	109.42	107.94	109.42	111.21	109.52	107.44	109.83	106.8	110.8	110.66
112.45	111.93	111.84	112.39	111.86	112.42	112.17	112.55	112.13	111.64	111.93	112.68	113.6	111.47	110.36	111.78	113.1	111.12	113.2	112.2	111.88	112.08	112.14	110.4	111.85	109.4	113.13	109.32	110.81	111.74	112.01	112.5	112.4	113.73	110.1	111.35	111.52	113.19	109.54	112.87	112.81	112.15	110.02	109.68	115.34	110.26	114.84	112.5	111.77	110.92
106.75	107.3	106.13	104.26	104.7	107.44	107.77	104.12	105.36	105.23	103.41	105.84	103.69	106.59	107.06	105.66	106.07	104.3	106.08	105.44	104.97	105.16	105.65	104.79	109.09	107.14	103.75	106.59	106.49	105.86	106.89	104.27	104.55	104.39	105.12	105.4	105.93	105.19	106	105.93	107.18	105.4	104.64	104.48	104.35	104.66	103.98	104.59	107.95	106.82
116.6	116.31	117.32	115.79	114.28	116.82	113.47	117.29	115.09	115.17	114.72	114.87	114.91	116.19	114.87	115.94	118.12	117.3	116.59	115.8	114.95	118.44	116.44	113.94	116.35	115.75	116.68	115.27	116.66	114.45	116.35	116.22	115.25	116.01	116.53	115.77	115.43	119.2	115.45	117.86	116.47	116.63	114.91	115	117.33	117.19	116.88	117.26	114.16	117.81
107.74	107.07	106.63	103.78	108.37	108.98	107.76	106.36	107.29	105.1	105.37	107.2	107.42	105.14	108	106.88	108.08	108.66	106.61	108.15	107.28	109.15	103.9	105.73	107.43	106.11	105.72	104.64	107.62	109.03	106.95	105.56	106.8	108.01	105.88	104.68	109.18	105.51	106.7	106.85	107.01	105.77	105.79	106	108.21	104.91	106.32	106.9	108.26	103.56
114.74	117.65	117.59	115.56	117.86	116.37	116.41	114.75	117	118.61	115.09	116.46	117.27	115.09	117.17	114.22	117.39	115.04	115.68	116.97	114.16	115.02	117.39	114.74	116.14	117.1	115.58	116.97	115.67	115.61	115.85	114.15	114.84	117.69	116.65	114.73	116.31	118.43	116.36	116.62	115.24	119.03	114.97	114.72	116.26	116.64	118.38	115.73	116.66	116.19
104.27	104.75	103.05	104.45	104.06	104.87	103.71	103.17	105.77	103.16	103.7	107.41	106.01	107.3	103.3	104.34	105.38	104.01	107.69	106.82	105.12	104.74	104.47	104.42	104.98	102.68	106.71	105.55	104.89	103.42	105.79	105.77	105.61	105.56	105.45	105.46	105.96	106.05	103	102.38	105.55	106.97	104.26	106.22	103.51	104.6	101.83	105.53	103.27	104.64
111.29	113.39	113.58	113.82	111.46	112.94	112.65	112.95	114.51	114.97	114.55	113.13	111.34	111.77	114.04	112.22	110.76	111.86	113.19	112.91	113.37	113.94	113.44	112.65	112.36	114.76	111.44	113.04	114.17	113.65	112.81	110.78	112.81	114.78	113.19	111.6	113.43	111.88	114.55	111.33	114.5	111.79	113.68	112.69	110.31	114.08	111.65	113.68	113.59	111.89
105.71	103.9	104.15	103.81	105.57	105.76	105	103.5	102.12	104.38	104.44	103.84	104.21	105.65	105.28	105.83	104.67	104.42	103.73	104.59	106.92	103.62	104.8	106.08	104.06	106.63	105.67	103.72	103.25	105.78	102.4	103.69	105.01	104.81	104.75	104.26	104.89	103.89	107.57	103.58	103.22	105.86	105.59	107.88	105.21	103.76	103.18	104.88	106.51	103.61
97.894	99.798	99.773	99.776	98.174	98.987	97.903	97.189	99.935	98.744	99.156	100.45	95.764	99.696	98.592	98.803	100.65	99.502	98.426	100.54	99.591	98.718	98.564	97.788	102.96	100.64	98.497	98.274	101.89	99.397	100.29	99.947	100.11	100.17	99.821	100.56	98.854	98.86	102.23	99.587	97.573	99.961	100.71	99.618	100.79	99.284	100.85	99.46	100.98	100.08
111.54	109.53	111.19	109.67	110.54	113.21	107.88	112.21	111.34	111.19	110.4	110.33	109.48	109.94	114.29	112.14	108.73	110.62	110.71	110.25	110.39	110.23	110.37	109.89	111.76	108.26	109.66	109.18	111.94	110.71	110.97	112.3	111.59	110.58	109.07	111.5	110.52	111.5	112.52	108.94	109.03	111.31	112.3	109.03	107.6	111.17	109.52	110.15	113.36	108.28
106.47	105.02	103.63	106.45	104.67	104.87	103.86	105.68	105.01	108.37	107.23	107.63	103.59	104.09	106.13	108.22	105.34	105.56	104.66	105.34	105.16	102.92	107.36	104.4	104.92	103.64	105.48	109.57	104.97	107.5	103.52	106.59	106.9	103.06	104.37	106.14	104.94	103.84	106.99	105.02	106.24	106.99	104.53	105.42	106.51	106.11	106.17	106.27	105.44	104.67
111.25	111.51	111.97	112.81	109.34	113.5	112.66	112.53	111.01	114.69	113.73	112.02	112.29	113.16	114.36	111.37	114.22	112.68	112.9	114.27	111.78	112.33	113.33	112.02	111.74	111.53	111.98	112.11	110.55	111.33	110.59	112.45	113.79	110.2	114.32	112.69	111.69	111.67	110.53	113.37	113.02	111.82	110.01	111.69	113.68	110.67	111.17	111.5	112.12	111.73
104.52	103.45	107.49	106.13	106.7	107.75	105.94	106.5	108.32	106.31	106.78	106.16	104.86	105.43	105.48	106.89	106.55	108.11	103.95	106.21	106.89	106.43	107.85	104.71	105.09	109.59	104.21	104.16	106.84	104.72	106.29	104.03	106.14	107.31	104.91	104.41	102.06	105.72	107.87	106.55	103.7	108.44	105.04	104.97	103.6	104.96	106.61	107.59	108.24	106.99
110.27	113.26	111.3	111.98	109.8	110.83	110.91	110.96	112.34	112.81	110.04	110.69	110.9	111.71	110.95	110.8	110.46	109.91	109.9	112.44	112.59	111.27	109.03	114	109.7	112.81	110.55	109.97	108.63	111.91	111.25	109.5	110.32	112.7	110.79	111.08	111.66	112.49	112.11	111.8	109.06	112.44	110.96	112.49	110.21	111.35	113.98	111.38	112.21	111.45
104.51	107.93	107.62	106.3	107.36	107.91	107.01	107.72	106.55	106.16	105.66	103.34	106.86	103.42	104.92	104.81	107.47	104.62	108.15	108.04	106.71	105.89	103.12	106.77	105.22	105.76	105.94	105.64	107.16	107.09	104.52	107.53	105.13	106.17	106.2	106.09	104.98	104.35	105.22	105.38	106.03	107.04	105.82	106.83	107.8	105.76	106.63	107.66	105.84	105.37
104.72	106.07	104.93	104.1	104.91	106.06	105.58	105.92	106.97	105.52	104.86	106.09	107.9	103.92	103.62	106.03	106.94	106.58	106.04	103.76	107.59	105.44	105.4	107.66	104.48	104.35	107.03	105.61	104.98	105.46	104.96	105.5	104.05	107.29	106.21	106.7	106.45	104.59	106.57	106.94	104.28	108.31	107.5	104.64	103.51	107.19	106.26	106.71	103.83	105.65
103.81	103.82	104.47	103.43	103.79	104.11	107.87	103.41	105.16	106.87	104.27	104.18	102.41	104.46	105.54	103.91	103.36	104.77	100.67	103.46	104.41	104.15	104.1	103.8	101.54	102.59	104.67	104.87	103.33	103.74	105.7	101.55	105.85	101.89	104.98	103.61	104.98	105.37	105.39	104.71	105.96	104.97	104.76	105.45	106.33	104.69	103.4	104.43	106.03	105.49
105.54	106.54	105.44	106.86	106.13	105.84	108.79	107.34	105.28	106.92	105.16	106.8	107.77	107.18	106.09	107.61	107.96	105.33	105.27	107.64	107.09	106.22	106.97	107.26	105.26	106.45	105.93	104.7	105.98	105.69	106.12	105.35	105.44	107.51	108.7	107.1	105.03	106.52	106.43	106.27	106.54	105.94	105.52	106.76	106.74	103.95	108.86	106.1	107.13	106.28
105.82	107.28	106.85	104.94	105.78	105.23	107.66	107.69	107.01	106.29	107.26	104.32	105.19	105.9	106.61	105.01	104.14	108.32	102.99	105.05	103.76	105.76	106.73	104.07	108.23	104.98	105.41	105.5	107.47	106.19	105.65	102.94	107.56	106.6	102.85	107.01	106.4	105.45	105.27	105.58	104.26	107.09	105.38	106.69	105.27	106.38	107.33	104.36	103.46	106.04
112.38	114.74	112.1	109.76	111.15	110.23	111.11	112.64	112.37	113.61	113.54	113.47	111.04	110.39	113.69	114.44	111.08	113.21	108.86	112.25	113.02	110.89	109.3	112.59	112.02	110.66	110.71	111.54	113.39	112.89	110.01	110.73	111.8	110.53	110.62	111.39	111.8	111.17	112.61	111.8	108.88	113.41	113.31	112.23	112.37	112.03	110.97	111.72	113.48	112.3
101.37	100.47	98.556	99.013	99.814	100.25	101.09	100.87	101.47	102.03	100.43	102.03	100.45	99.132	100.98	100.72	101.9	99.527	101.16	99.263	102.08	99.847	101.39	100.39	103.1	103.57	100.88	101.85	98.728	100.15	100.99	100.5	102.61	101.37	101.45	100.32	101.3	101.87	99.018	103.05	99.901	98.304	99.735	100.57	99.379	101.86	100.7	98.095	101.27	102.29
102.29	104.02	103.14	104.21	105.03	105.08	103.26	104.57	105.31	104.41	102.22	105.53	104.17	103.57	103.91	104.67	102.18	103.37	105.53	104.29	103.51	103.86	103.66	101.99	107.47	103.41	104.16	104.71	103.16	103.89	104.84	103.61	103.09	104.18	106.35	105.19	103.71	102.23	103.85	105.38	102.44	104.38	103.69	104.09	105.82	105.28	107.4	100.94	104.86	103.1
115.36	114.1	117.48	116.08	116.46	116.22	116.48	114.91	117.44	115.47	117.91	115.5	115.37	117.21	115.08	115.27	115.97	115.44	117.94	117.52	117.09	115.55	116.46	116.97	115.39	113.87	115.65	118.58	114.7	116.83	116.63	113.9	117.3	115.31	117.21	117.78	116.97	116.58	114.23	115.68	113.42	115.25	116.07	114.57	117.79	115.98	115.54	114.66	115	114.49
108.91	107.89	107.93	106.46	106.35	106.24	104.73	105.85	105.89	107.04	106.29	106.8	103.8	105.08	107.82	107.8	106.25	105.44	105.21	106.03	106.9	104.92	107.26	105.96	106.57	106.31	105.53	106.49	107.05	107.29	106.85	108.1	103.82	107.21	105.28	105.77	107.48	106.74	105.32	105.61	107.74	106.38	105.35	106.14	106.18	107.44	106.6	106.26	106.44	106.72
112.03	111.95	112.9	111.53	108.99	113.58	113.09	113.79	112.5	112.75	111.72	113.5	111.54	113.68	112.82	111.44	111.39	112.61	114.58	112.24	110.79	109.83	113.59	112.91	112.84	112.68	112.01	112.82	111.48	112.94	111.13	109.59	114.02	111.73	111.44	111.35	108.4	111.05	110.9	113.74	112.63	113.67	111.6	112.5	110.79	109.78	111.1	112.8	112.93	113.77
101.89	101.75	98.472	98.931	102.79	101.23	100.17	104.39	100.41	103.97	101.47	100.07	100.4	99.307	100.77	98.393	101.61	100.12	99.671	101.95	101.42	98.876	102.95	104.56	102.38	100.29	103.06	100.5	99.183	99.68	100.67	101.3	103.49	98.381	103.08	99.194	98.809	98.974	101.72	100.38	100.3	99.83	99.77	101.19	99.471	98.607	100.75	99.427	100.6	101.73
106.54	104.62	105.95	104.05	104.05	103.99	105.73	106.63	105.2	106.2	107.07	104.62	105.9	105.58	106.77	104.54	107.32	105.34	105.59	105.95	106.6	106.06	105.72	105.98	105.27	104.79	109.06	104.22	106.17	106.37	105	105.84	107.02	104.14	104.25	106.23	106.31	108.34	106.14	103.66	105.09	106.26	106.53	107.01	107.68	104.83	106.64	106.59	105.35	105.51
104.77	104.66	103.17	103.24	103.41	104.71	104.67	101.5	104.04	104.13	105.93	104.33	105.83	104.08	104.48	104.09	104.53	104.24	104.27	105.1	105.84	106.42	103.5	104.05	103.97	104.53	103.12	104.45	105.54	104.5	105.86	103.34	105	104.57	104.58	105.24	103.47	104.88	103.44	106.74	105.69	104.76	104.3	102.59	104.52	104.97	104.11	105.11	104.14	104.26
105.26	104.32	104.94	102.47	103.59	105.45	104.34	105.09	105.04	103.73	103.44	105.03	102.61	104.75	105.93	104.9	103.81	104.55	104.59	104.25	104.4	104.71	105.02	106.55	105.41	104.78	103.7	102.24	104.37	103.84	106.54	102.61	105.17	103.2	104.35	104.48	103.72	104.35	101.96	104.96	105.7	103.22	104.47	101.94	104.62	103.91	102.89	105.93	105.17	105.03
113.14	112.18	113.03	109.79	112.71	112.22	112.24	111.91	111.7	112.61	113	113.57	111.75	109.87	110.83	112.48	112.63	112.52	110.69	110.34	112.81	110.85	111.72	109.99	113.15	112.1	111.09	109.38	113.16	111.12	113.77	113.18	113.52	112.84	110.24	110.31	111.14	111.52	112.6	112.22	113.71	114.2	114.34	111.95	113.54	111.42	113.57	112.65	112.02	111.21
111.27	112.65	111.76	112.5	113.21	111.49	111.6	112.13	110.93	110.09	111.81	109.25	110.03	110.92	110.34	110.44	108.76	109.65	109.24	113.46	111.77	111.4	111.86	111.17	109.82	109.75	111.31	112.29	112.24	111.47	111.63	111.46	113.4	109.84	112.74	111.36	111.02	110.92	110.53	111.57	111.35	112.71	112.55	112.93	112.37	112.33	111.91	112.91	110.08	109.89
106.35	106.43	104.08	107.05	104.74	106.37	105.03	105.53	105.95	106.57	107.23	104.43	106.14	106.11	106.53	108.54	105.44	106.31	105.89	104.85	106.11	107.23	105.39	106.11	105.28	106.36	106.78	105.79	106.95	106.45	104.58	105.27	106.64	107.03	104.81	106.88	106.68	106.36	105.04	106.82	105.38	104.49	108.03	105.35	105.47	106.61	105.6	105.48	104.99	106.96
107.92	108.51	112.56	108.15	108.65	111.11	109.13	108.79	110.53	111.84	113.24	109.07	109.45	109.44	108.13	108.9	110.51	109.79	110.57	108.35	110.45	110.31	111.29	110.47	108.01	108.9	108.49	108.6	110.16	110.65	110.45	110.31	108.84	108.75	108.91	109.84	109.65	110.39	108.68	111.39	108.96	111.59	110.64	111.2	108.99	110.21	109.84	108.03	111.63	110.22
105.79	103.6	106.63	104.79	108.78	106.95	104.55	107.08	107.03	105.64	106.32	106.6	106.99	106.07	103.41	106.52	107.09	106.62	106.85	104.92	107.2	106.14	107.15	104.84	106.68	106.31	107.03	103.85	105.18	106.66	105.01	106.28	105.43	105.34	107.05	102.94	104.62	104.74	105.52	105.88	107.72	106.22	106.82	103.95	105.4	106.09	104.98	104.33	104.27	104.15
110.31	112.09	112.41	112.66	111.03	111.67	109.98	111.76	110.01	111.14	112.36	111.15	112.92	111.9	111.11	109.1	109.36	111.17	112.86	111.98	113.12	111.12	108.36	111.19	111.14	110.73	111.63	109.55	111.69	112.07	112.35	112.97	110.87	109.98	110.95	112.02	111	113.04	109.39	111.2	112.04	112.34	108.81	111.48	110.31	111.54	112.42	112.71	111.3	111.19
99.818	99.941	100.39	101.06	102.25	99.507	98.936	99.2	101.94	101.74	98.442	102.36	102.04	99.62	101.25	100.48	101.3	100.54	98.579	99.09	100.73	100.3	99.85	102.42	101.51	100.65	101.44	100.38	97.679	99.178	97.81	100.47	103.02	101.48	99.102	98.957	99.766	98.791	101.46	99.625	99.65	100.29	100.67	99.871	99.413	100.24	98.846	101.24	99.137	100.25
100.73	101.36	100.61	100.36	99.635	97.984	100.81	102.61	101.34	99.728	98.363	99.63	98.567	99.438	100.88	102.05	100.19	98.023	100.99	98.554	98.005	99.361	99.699	97.939	100.58	101.04	99.077	98.415	101.65	98.342	102.3	101.08	101.06	98.972	98.557	97.222	99.146	101.25	100.58	101.45	101.05	101.68	98.812	99.278	98.177	98.065	98.783	100.33	100.35	97.811
111.23	112.07	111.18	112.01	112.79	112.71	113.44	114.54	112	111.49	112.2	111.99	111.31	111.61	111.33	113.83	111.2	110.45	111.89	111.78	111.74	111.69	110.61	113.35	110.33	112.35	112.41	110.18	110.78	112.89	112.39	114.12	112.01	109.94	110.71	110.01	112.16	112.36	112.37	112.87	111.92	113.33	112.25	112.94	110.45	112.29	112.42	114.49	113.8	112.93
112.8	113.56	112.24	111.18	113.34	113.13	112.63	111.07	112.1	112.81	113.12	111.95	112.45	113.12	111.75	112.94	113.36	113.13	113.74	112.78	113.67	109.85	112.31	113.08	114.18	112.73	114.11	113.17	113.81	116.1	113.55	114.05	113.07	115.01	110.18	111.73	113.32	112.58	112.27	111.8	111.75	113.48	111.18	111.74	110.57	112.89	111.32	111.65	112.32	113.05
107.21	107.57	108.25	106.23	107.76	105.99	106.52	105.51	108.24	108.8	106.21	105.33	105.12	107.72	106.69	104.78	107.71	107.06	107.68	107.92	107.16	107.59	108.02	104.59	107.85	104.48	105.54	106.17	106.36	107.12	105.4	105.92	104.46	108.13	106.67	107.07	106.61	105.24	106.76	106.23	107.44	106.94	106.96	107.8	106.96	108.72	107.09	106.36	107.43	107.35
105.56	105.05	103.89	104.88	105.57	105.28	101.93	105.58	105.48	105.81	103.92	104.19	104.91	102.91	105.6	105.23	106.49	105.68	106.37	105.28	104.76	104.07	105.54	105.07	102.9	104.65	102.63	105.88	104.27	104.02	103.21	105.41	105.24	102.8	103.02	104.48	103.61	106.4	104.83	103.75	104.13	107.28	107.53	105.66	106.15	106.14	104.45	106.95	105.09	108.64
106.27	105.41	104.14	103.61	102.01	104.3	102.88	105.6	104.61	103.04	106.14	105.17	105.84	103.95	103.49	106.52	104.43	104.12	105.13	105.21	105.64	104.84	106.03	103.84	103.35	104.67	104.75	104.81	104.25	105.24	107.05	104.34	103.66	104.04	103.77	104.06	104.49	103.68	104.58	103.83	104.97	105.99	102.86	104.31	103.76	104.93	108.08	104.85	102.66	102.9
119.03	117.78	116.84	117.11	117.21	115.89	119.06	115.76	116.24	116.44	117.77	117.03	117.47	116.44	117.15	118.42	118.9	120.09	119.23	117.24	119.03	118.33	116.34	116.24	116.09	117.81	119.06	118.64	118	116.98	118.35	119.97	118.89	118.86	116	117.99	116.39	120.94	117.24	115.76	117.76	117.61	116.53	117.2	115.7	117.58	117.58	118.44	115.8	114.72
118.87	115.84	118.17	115.14	115.84	116.14	117.96	117.67	118.67	118.57	117.05	115.12	116.72	117.04	117.55	119.19	117.22	115.54	116.87	119.06	118.42	117.01	116.1	117.27	116.85	116.9	118.3	120.55	117.21	119.27	115.69	117.86	118.86	118.19	117.2	118.71	119.72	114.88	117.59	117.77	118.64	116.77	115.68	117.59	116.54	117.29	118.27	117.56	116.19	120.53
105.55	105.02	105.76	108.42	107.72	109.51	106.62	106.33	107.5	105.96	106.73	107.35	104.13	105.56	104.52	107.19	105.84	106.48	105.44	108.7	103.26	106.08	103.68	104.5	106.35	105.06	104.17	106.84	104.98	107.25	107.42	104.64	108.31	106.22	106.87	105.2	105.8	105.02	108.09	108	105.79	107.68	108.72	105.73	105.47	105.3	107.74	106.42	106.06	104.48
106.31	107.62	104.66	104	104.29	108.12	105.1	104.31	105.51	107.59	106.1	107.7	107.23	105.92	106.9	103.13	106.21	107.18	104.05	107.01	105.24	106.44	105.35	106.79	104.65	104.93	104.91	106.81	106.94	106	108.56	106.97	105.74	106.1	105.12	105.81	104.46	104.13	104.62	105.26	106.25	107.44	104.44	104.6	106.41	106.79	106.57	104.05	105.74	105.76
111.74	110.54	109.56	108.89	107.97	111.26	109.51	110.4	110.21	110.67	111.91	111.14	110.93	109.15	109.5	111.04	109.88	110.48	108.46	113.16	108.87	111.3	111.37	110.01	110.5	109.28	110.63	109.34	109.03	110.31	112.83	109.88	112.91	110.57	109.56	111.86	110.46	110.07	112.15	109.15	109.56	110.06	110.03	110.43	110.88	110.2	108.85	110.19	110.72	108.68
104.92	106.42	105.56	104.64	107.17	105.83	106.75	105.93	106.55	105.16	106.54	103.23	105.9	106.05	107.73	107.34	105.32	105.8	107.2	105.16	104.22	106.81	104.09	106.36	105.93	104.91	106.19	103.67	105.44	104.88	106.33	106.48	102.54	105.24	105.18	106.05	108.3	105.48	106.97	106.33	106.63	105.26	106.72	104.95	106.77	106.38	105.92	106.22	104.47	104.41
99.766	101.23	99.337	99.098	102.19	99.727	98.241	101.75	99.969	100.1	98.754	99.301	101.65	100.65	102.47	100.16	99.321	98.122	100.29	100.02	99.681	99.668	100.75	100.19	100.47	101.15	101.6	102.08	99.714	98.547	101.19	101.31	101.42	97.334	98.956	98.092	100.18	101.55	102.09	99.923	97.69	101.3	99.626	98.882	100.23	101.05	100.32	101.3	100.78	99.529
111.97	112.85	110.65	109.85	110.97	111.81	111.2	110.52	110.8	110.84	110.84	110.17	112.34	111.62	110.51	113.14	112.41	110.28	112.5	112.14	110.96	113.31	110.78	111.44	111.04	111.24	111.43	110.86	110.91	113.05	111.37	111.17	109.58	110.08	111.26	111.42	111.39	110.99	111.86	113.26	111.12	113.03	111.12	110.74	109.78	110.75	110.41	111.72	113.95	109.34
106.85	106.94	105.25	108.15	106.5	105.2	104.98	105.13	107.75	103.62	104.53	106.09	105.36	105.9	107.43	107.35	105.9	106.17	107.03	106.84	106.83	103.75	107.14	107.89	106.25	107.3	105.97	106.48	108.58	108.76	103.68	104.91	106.61	108.6	107.66	106.39	105.59	106.82	105.25	104.46	105.06	106.5	106.6	106.2	107.93	107.45	105.52	108.77	106.59	105.43
105.4	104.77	105.23	106.69	105.66	104.65	105.96	106.08	105.89	105.76	106.89	104.37	106.96	103.36	104.96	102.81	105.11	108.79	106.19	105.28	105.26	106.39	108.53	105.5	105.4	104.93	105.96	105	105.83	107.13	105.35	107.17	104.64	107.59	105.5	104.21	103.94	107.19	104.41	106.52	105.1	104.06	105.15	105.34	104.8	106	104.22	107.96	106.95	105.9
104.22	106.31	104.59	106.72	105.97	107.22	107.64	107	106.72	108.03	107.47	106.78	105.48	105.59	105.26	104.34	109.59	105.96	107.17	106.36	107.83	106.51	107.49	106.65	105.52	108.62	107.82	107.06	106.56	105.74	105.8	106.73	107.31	104.74	106.45	105.6	107.15	106.77	104.57	108.03	106.2	108.17	107.48	105.69	103.68	104.65	108.57	108.36	107.81	105.11
103.59	102.92	103.78	105.45	106.16	105.44	106.44	106.25	105.42	105.42	107.62	105.06	105.49	107.45	106.11	103.26	105.45	104.09	105.01	104.63	103.99	107.01	108.49	105.6	105.81	104.86	102.31	105.38	102.92	108.03	106.89	104.53	106.72	104.96	105.43	105.79	105.93	107.57	106.83	107.1	106.29	104.1	106.09	106.33	107.93	105.94	105.84	105.03	104.68	104.43
111.77	110.62	109.41	109.95	111.33	111.06	107.28	109.25	110.46	112.68	110.04	108.86	108.03	111.58	110.85	111.9	112.8	111.2	111.08	110.05	109.56	110.38	110.74	110.08	111.12	112.06	112.17	109.36	109.85	111.68	110.72	111.09	108.96	110.49	111.03	109.31	112.56	108.73	112.16	108.77	110.46	111.41	108.78	112.11	111.58	110.73	107.37	111.17	108.71	111.79
107.7	108.82	106.41	106.51	108.73	107.41	103.95	105.54	107.1	107.6	105.28	105.63	106.96	106.22	106.55	105.9	105.65	106.27	106.89	105.73	105.97	105.67	106.99	106.92	106.71	105.27	109.42	107.2	108.32	106.4	105.61	106.67	107.26	108.6	107.45	108.68	106.84	107.07	107.06	107.43	105.28	106.05	107.51	107.03	106.73	107.53	106.36	103.42	107.73	105.64
111.74	112.27	111.14	113.06	112.49	112.63	111.83	114.05	111.78	112.43	113.18	110.8	110.91	112.88	113.57	112.63	114.51	112.04	112.2	112.18	111.76	110.6	113.11	111.38	109.5	111.87	113.32	112.38	112.17	114.1	110.64	114.4	112.68	110.43	112.57	111.41	114.47	115.5	110.51	111.71	110.92	112.62	113.01	111.84	110.5	113.19	111.84	111.46	112.8	112.26
105.18	104.9	103.45	105.89	106.45	105.06	107.36	106.75	104.69	107.19	106.67	105.28	105.79	105.97	104.1	103.49	108.35	107.7	104.11	105.52	106.05	105.68	104.98	106	104.82	106.13	107.09	108.87	105.86	103.86	104.92	104.97	105.62	105.74	103.92	105.66	104.65	104.69	106.03	105.87	104.8	106.98	105.67	105.39	106.65	104.9	104.11	107.6	105.4	103.44
111.96	111.47	109.5	112.15	109.85	111.97	111.23	110.84	110.05	109.19	110.68	109.43	108.82	111.26	110.08	108.14	108.37	109.41	108.65	108.42	108.87	110.17	110.75	108.96	111.31	110.85	109.29	110.27	109.88	111.29	111.31	109.66	108.4	108.61	111.34	109.54	108.99	109.2	111.69	109.41	112.97	107.91	109.19	111.21	111.2	109.74	110.41	112.24	110.38	108.16
105	104.97	106.92	105.97	103.21	104.33	104.32	104.7	103.55	107.21	103.37	106.09	105.63	106.72	106.54	103.36	105.89	104.31	105.73	103.69	104.53	107.2	106.59	106.5	107.66	106.07	105.38	104.83	104.01	105.03	105.73	103.78	106.14	105.02	105.7	107.01	106.94	106.25	104.91	103.04	106.27	104.26	105.15	107.65	106.06	105.75	106.3	107.08	104.98	104.62
107.01	107.94	105.74	105.66	106.03	106.3	105.32	107.76	105.78	106.33	107.34	106.28	107.97	108.18	105.16	107.59	105.19	105.76	106.45	105.5	104.82	104.14	106.58	106.14	104.81	108.1	106.76	104.65	106.33	106.39	105.87	106.68	107.7	108	106.55	107.04	106.91	106.27	105.03	108.45	108.71	105.99	106.5	106.21	105.63	106.25	106.41	105.47	107.99	106.42
117.47	117.27	117.93	116.84	117.34	118.14	117.19	114.62	119.38	116.48	117.86	117.55	115.79	116.56	117.8	115.1	116.91	119.05	115.75	119.26	118.04	117.38	119.55	118.65	118.1	115.91	115.09	119.38	116.29	117.82	116.14	117.68	117.57	116.7	116.67	115.33	115.04	120.41	116.14	117.47	117.32	116.31	119.04	116.81	118.38	116.94	116.41	118.39	119.17	118.61
104.93	107.25	107.92	106.62	106.62	107.48	105.09	106.19	106.46	106.17	106.44	105.49	107.19	106.08	106.86	106.48	105.96	103.74	104.72	107.28	104.74	106.23	108.59	106.31	105.28	108.07	107.71	109.98	104.79	105.5	105.68	106.35	107.14	104.35	106.35	106.68	105.25	104.6	107.59	105.97	104.13	106.41	105.94	107.28	106.61	109.25	106.33	105.95	104.77	105.72
110.5	110.76	113.5	112.6	112.54	112.43	112.35	112.9	111.67	110.63	112.25	110.81	112.25	111.43	113.52	111.96	110.27	113.1	112.82	108.88	112.45	110.44	110.37	112.42	113.54	110.58	111.33	111.57	113.51	112.99	112.04	111.76	111.54	110.41	111.46	112.42	110.94	112.98	112.5	112.87	112.25	111.35	110.45	109.45	109.32	112.43	112.28	112.57	111.7	111.92
112.85	111.73	111.5	111.55	112.73	112.86	109.78	110.97	111.62	111.83	112.1	110.34	111.02	112.66	112.85	112.65	114.52	113.74	112.18	112.19	110.17	111.06	111.57	111.19	112.7	111.86	115.03	112.32	111.21	111.67	109.99	113.25	111.55	110.53	109.23	111.68	114.53	111.54	113.56	112.45	110.26	110.27	113.16	111.6	112.36	115.12	113.51	113.14	112.83	112.5
107.66	110.66	110.41	109.74	110.5	111.13	111.73	109.46	109.3	112.32	110.85	111.99	111.41	111.3	108.79	111.34	109	111.65	111.08	109.39	112.54	111.26	108.26	110.66	109.88	111.41	111.96	109.08	111.7	110.55	110.55	110.55	109.94	108.64	109.37	111.97	110.36	110.61	108.85	109.11	111.76	109.6	111.74	109.96	110.55	109.45	111.12	110.99	110.21	108.49
104.38	106.13	107.04	108.03	106.64	106.47	106.81	103.97	107.11	105.31	105.74	105.74	105.89	106.9	106.57	104.77	106.2	102.84	106.39	105.39	107.56	108.7	107.25	104.56	105.61	105.59	104.76	105.24	106.08	103.46	106.83	107.64	107.96	106.96	107.52	104.19	107.4	108.17	108.79	106.27	108.82	107.63	105.91	106.69	104.69	105.53	103.58	107.24	106.59	107.14
113.32	112.08	111.09	113.58	112.38	111.02	113.14	112.32	113.18	110.69	111.94	113.08	111.51	111.78	112.86	110.24	111.5	111.52	112.49	109.97	112.07	114.73	111.88	112.18	114.99	110.45	112.14	110.64	111.88	113.05	113.34	110.97	112.96	111.84	112.18	111.82	112.5	111.09	112.69	112.95	112.15	110.19	113.8	109.88	111.17	112.4	110.82	111.04	112.66	113.27
115.56	116.87	116.8	115.44	117.06	119.35	118.42	116.16	115.61	117.48	118.17	115.02	118.19	118.35	116.28	118.77	115.92	116.92	117.18	117.72	116.72	116.57	115.3	114.27	114.65	117.3	116.7	116.7	115.51	116.85	118.11	116.23	116.8	113.53	115.32	117.19	116.31	116.58	118.07	113.22	115.2	114.87	115.71	118.2	116.18	117.31	116.97	115.27	116.23	116.82
104.25	104.84	103.96	104.03	107.03	107.76	107.86	106.53	105.66	104.64	104.68	107	105.04	104.89	105.6	105.31	104.51	105.25	106.37	108.34	106.24	107.05	107.64	105.92	105.33	105.05	105.03	104.5	105.88	104.25	105.14	104.81	108.06	105.59	103.67	107.73	105.24	105.78	105.64	107.38	104.99	104.4	107.77	105.75	105.49	105.82	106.92	106.36	105.51	105.49
113.26	111.27	113.19	111.77	112.44	110.81	114.02	111.32	112.6	111.69	115.17	113.55	113.15	111.4	114.72	112.56	113.32	113.14	112.88	113.82	111.89	113.34	113.1	112.48	113.8	112.55	112.03	111.16	114.52	114.3	112.35	114.49	110.9	113.9	112.47	110.34	111.06	111.32	112.83	113.92	113.12	113.56	113.73	113.13	115.24	113.52	113.49	113.97	111.59	112.57
106.07	107.66	104.84	106.83	106.79	105.38	105.7	107.42	107.11	109.24	106.7	104.66	106.06	106.2	105.68	104.72	103.36	105.67	103.56	107.75	105.88	104.72	107.1	106.08	106.32	107.32	106.39	106.42	105.93	107.79	106.38	105.43	107.78	106.72	104.46	107.24	106.55	108.18	106.99	108.06	103.68	105.54	108.19	107.06	104.84	106.68	108.18	105.77	105.4	106.26
106.25	105.14	106.5	107.07	108.48	105.27	104.15	104.42	104.9	103.41	106.57	107.89	106.28	105.2	103.71	105.73	106.29	104.8	102.48	105.37	106.72	105.95	103.64	104.97	106.14	106.19	107.49	105.13	106.26	104.93	105.62	107.34	106.4	107.83	106.78	105.48	105.05	105.3	104.71	105.98	105.4	105.55	104.76	106.1	103.46	105.93	103.93	105.9	107.78	105.98
108.74	110.57	108.53	113.37	110.5	111.96	110.58	112.68	109.46	112.32	110.88	111.37	110.84	113.22	112.79	108.95	110.53	113.77	110.47	109.99	110.81	110.05	109.43	110.76	111.28	110.44	111.04	110.28	111.93	109.85	110.84	111.38	112.69	111.15	111.06	111.9	111.47	110.68	111.13	111.12	110.69	110.6	112.4	109.35	111.3	111.65	110.75	111.59	111.04	110.12
103.48	103.47	102.98	104.82	103.98	102.8	102.47	106.26	105.02	103.87	106.47	106.75	106.68	104.42	104.1	105	106.03	103.94	105.84	105.26	105.31	104.58	103.83	105.51	104.28	102.1	106.42	105.15	105.32	105.72	106.21	102.99	103.97	103.86	102.97	103.91	102.42	103.47	104.41	103.9	104.22	104.2	105.22	105.54	101.77	105.51	104.54	105.23	104.97	105.2
103.85	104.1	101.29	105.57	104.16	104.84	103.15	103.57	102.73	103.71	103.13	105.85	104.38	103.85	104.13	103.58	105.14	102.8	103.58	104.39	103.26	106.02	105.08	102.6	102.74	105.23	103.75	104.55	103.91	105.36	102.08	103.78	104.59	103.56	103.98	104.68	102.85	104.28	105.01	103.03	102.98	103.34	104.4	103.26	102.45	105.45	104.21	102.32	105.46	101.66
111.61	111.7	109.4	110.1	111.45	110.92	110.13	111.57	109.2	109.7	111.53	111.33	108.38	111.7	110.94	107.78	110.53	109.71	109.06	109.1	109.43	110.45	111.92	111.23	110.89	111.8	107.4	110.94	109.73	111.36	112.95	110.1	111.55	112.09	113.07	109.06	110.25	110.31	110.32	109.74	112.09	111.6	111.14	111.5	109.97	110.88	112.25	111.07	110.05	111.98
110.84	108.73	108.55	111.76	109.96	108.32	110.28	111.33	108.53	109.59	111.49	110.49	111.24	111.48	112.2	110.59	113.32	111.75	110.74	110.66	111.91	112.46	114.49	110.83	111.77	109.07	112.57	110.19	110.68	109.8	111.55	111.94	111.98	111.84	111.2	109.36	111.34	108.22	109.78	109.86	111.4	112.93	110.69	110.87	109.04	109.29	111.12	110.86	109.09	109.92
111.47	113.67	111.47	110.78	109.94	110.04	112.22	111.35	114.01	113.09	110.67	112.1	113.98	111.91	113.6	110.98	113.75	111.01	111.63	109.95	111.81	110.38	111.49	109.94	110.65	112.41	112.32	112.2	112.72	112.84	112.07	112.32	111.49	112.62	111.37	113.98	110.17	110.72	112.55	112.19	112.28	111.75	112.96	112.25	112.85	112.1	111.34	113.7	114.05	111.72
106.58	104.24	108.66	104.68	107.13	102.99	105.5	107	105.72	106.06	105.55	103.44	100.91	104.49	103.54	107.99	105.23	105.27	106.3	105.35	107.07	107.02	104.25	104.53	104.01	105.43	106.69	107.14	105.06	105.17	107.07	103.95	105.75	104.77	105.09	106.77	107.2	106.34	108.55	104.65	104.86	102.89	104.65	106.72	104.78	105.9	106.03	105.04	106.97	105.32
105.61	107.01	106.6	106.3	106.92	106.28	104.86	105.64	108.04	106.55	105.01	106.54	106.56	106.31	105.02	107.18	106.14	105.83	106.46	106.64	108.57	107.17	108.76	105.12	106.12	108.17	106.07	106.06	106.23	104.71	108.1	106.68	104.87	107.93	104.95	109.23	105.93	106.9	107.68	108.36	107.06	107.32	107.04	107.17	106.86	107.73	104.76	105.93	106.51	108.63
105.16	105.25	107.11	105.83	105.61	105.68	104.12	105.05	107.08	105.82	105.66	106.24	105.33	106.62	105.79	105.33	104.67	102.8	106.64	105.56	106.9	105.51	106.24	102.96	103.45	106.7	106.06	105.85	105.33	106.22	104.93	104.12	104.37	107.12	103.66	105.68	107.21	103.45	105.12	105.65	106.1	106.1	108.03	104.98	107.58	105.93	105.43	105.04	104.92	104.37
104.16	106.56	108.41	107.07	105.92	106.58	105.98	107.11	107.24	106.25	103.09	107.32	105.53	108.18	107.14	104.51	107.85	105.37	104.82	105.65	101.87	104.88	104.35	104.59	105.23	104.05	103.17	104.25	108.08	104.83	104.72	106.66	105.56	105.32	106.22	104.17	105.08	105.94	105.92	104.52	103.38	105.08	104.79	105.22	103.64	104.17	107.58	106.47	104.12	106.63
107.91	104.08	103.68	106.17	108.84	105.44	106.49	103.93	106.08	104.86	106.15	104.93	105.87	105.09	107.78	104.53	104.47	105.82	105.58	105.07	105.19	106.22	105.14	105.33	104.65	105.24	106	107.8	105.87	104.98	105.53	105.24	106.89	105.41	105.28	108.98	107.88	105.33	104.12	106.66	104.6	106.64	105.41	105.95	107.49	105.1	104.91	105.8	106.01	107.71
117.1	118.1	116.29	118.64	115.38	115.96	117.98	118.03	116.5	115.28	118.7	119.17	118.2	116.56	119.46	116.66	117.99	117.41	116.89	117.56	118.65	119.5	118.79	116.38	117.78	116.44	116.39	116.99	116.88	116.65	118.97	116.8	118.24	115.84	117.54	119.39	116.79	120.18	117.68	117.74	117.71	117.92	119.18	118.73	116.83	117.19	119.91	115.99	119.76	115.93
103.25	107.82	105.59	108.65	106.33	105.5	107.83	107.19	106.57	105	105.85	104.93	104.04	106.53	105.25	107.04	108.47	105.66	106.79	103.53	107.26	106.94	106.04	105.9	105.24	107.09	107.24	105.33	103.7	106.16	104.79	106.42	105.41	106.11	102.72	105.34	107.58	106.04	105.98	105.95	105.5	104.05	106.65	107.41	106.4	105.37	105.71	105.87	105.7	106.68
106.62	103.01	103.21	105.76	106.38	102.88	104.95	104.32	103.01	103.58	103.12	105.61	103.82	104.34	106.06	106.95	104.98	107	103.69	103.13	103.14	106.14	103.28	105.48	106.36	105.03	103.9	103.57	106.08	104.4	103.86	104.24	105.19	104.04	102.61	104.46	103.95	104.21	104.7	105.31	101.37	106.04	105.49	105.39	104.2	104.11	102.94	105.09	103.99	105.67
112.45	112.68	111.55	110.13	111.02	112.52	111.83	114.27	112.96	110.57	111.38	113.67	111.79	112.67	113.08	112.44	111.71	110.76	111.68	112.18	112.25	110.99	113.07	114.29	113.09	112.21	111.04	112.61	113.96	113.51	112.67	109.99	112.55	112.07	111.57	112.18	110.46	112.33	112.44	112.07	113.31	110.72	113.36	111.35	111.77	110.48	112.37	109.66	110.34	111.7
101.28	97.932	101.03	100.24	100.84	99.028	98.552	100.38	101.92	98.312	100.84	96.952	100.57	99.762	100.06	99.564	103.23	97.84	100.25	98.447	99.103	99.277	100.59	98.785	101.68	98.99	99.945	100.83	100.32	99.724	99.053	98.873	99.494	99.251	99.301	99.491	99.873	98.465	100.13	101.83	100.07	99.879	99.854	100.47	97.904	99.946	99.072	100.76	99.569	101.16
106.98	109.5	107.07	109.52	107.13	108.29	105.13	108.42	106.53	107.53	107.33	105.89	107.91	106.78	106.47	105.27	107.19	106.56	107.35	108.12	109.83	108.56	106.86	105.5	106.92	107.28	106.47	106.56	106.51	106.78	106.18	108.28	108.02	106.07	104.21	107.24	106.29	106.37	106.51	107.33	107.04	106.6	109.42	106.8	107.68	107.28	104.43	107.55	107.12	108.46
112.03	113.21	113.85	111.53	111.04	111.49	113.37	111.85	112.12	111.38	111.92	111.19	110.64	111.72	111.9	110.35	111.99	112.42	110.3	111.89	113.29	114.34	113.28	112.21	110.78	111.17	111.27	109.6	112.29	113.2	111.8	112.31	111.72	110.74	113.49	109.66	110.96	111.98	111.9	111.98	111.39	115.72	113.15	111.36	112.22	112.73	112.47	112.6	110.52	113.86
109.68	111.26	111.58	109.87	109.42	110.79	112.86	113.17	111.97	110.3	113.01	112.38	109.34	111.81	111.5	110.27	110.35	110.16	110.79	113.64	109.98	111.29	112.26	112.32	112.1	111.17	112.59	111.92	110.19	111.04	110.45	110.87	111.63	112.21	111.31	111.73	109.97	111.96	111.94	110.13	110.67	112.04	108.63	112.72	110.15	109.79	111.51	113.19	109.5	112.08
105.83	105.42	104.12	104.58	104.93	107.11	105.05	105.19	107.28	107.22	103.61	108.02	104.93	106	105.33	103.64	104.66	103.82	106.61	104.34	105.43	105.65	106.08	106.75	105.2	105.58	106.31	106.45	106.7	104.47	103.76	105.53	104.72	107.81	104.73	105.35	104.7	104.27	102.42	104.68	105.98	104.91	104.34	104.83	107.16	104.89	106.53	104.19	106.23	105.39
108.44	108.23	106.81	105.47	108.06	106.1	109.66	108.71	108.11	107.34	107.47	103.64	106.85	106.26	107.52	108.35	108.95	106.86	105.82	107.84	105.86	106.24	105.11	107.68	105.82	108.71	107.56	107.79	106.52	107.63	106.69	107.19	108.17	108.83	107.33	107.09	106.68	108.3	107.55	105.32	105.01	106.77	107.66	107.6	107.14	106.9	108.02	107.32	104.35	106.59
106.75	105.52	108.72	106.47	108.35	106.86	105.04	106.99	104.99	105.62	104.74	104.23	103.69	106.07	105.7	107.62	107.05	105.13	106.84	105.57	107.48	106.04	106.28	106.67	105.12	104.23	107.11	103.86	106.63	105.91	103.53	106.94	106.35	103.22	105.49	105.01	105.57	105.63	106.12	103.31	104.94	106.7	106.75	107.39	106.79	105.82	107.29	105.08	106.56	105.3
104.05	106.43	103.74	106.88	103.81	104.66	103.44	104.23	105.81	107.51	102.23	102.26	106.09	103.65	106.34	105.76	104.69	104.61	103.79	104.15	107.81	105.35	105.7	103.33	103.87	105.87	105.97	107.66	103.38	106.97	104.49	107.95	105.41	105.01	105.44	103.51	103.98	103.24	105.5	106.02	105.15	107.19	105.13	105.2	106.69	106.12	106.09	105.39	104.88	104
112.4	109.75	111.39	112.69	110.9	111.26	113.23	113.55	110.36	110.25	113.48	113.5	109.68	112.26	113.13	111.82	111.87	111.52	111.59	111.57	108.41	112.81	113.36	111.76	111.3	110.94	110.66	111	112.57	109.68	112.57	110.73	113.56	111.89	114.72	112.11	112.18	112.48	113.87	112.55	111.18	112.74	111.15	110.76	111.28	111.85	111.21	111.18	111.01	112.73
106.24	104.3	106.99	106.94	105.88	105.46	103.9	105.51	106.92	106.9	105.39	106.41	106.16	104.52	105.83	107	108.73	104.85	107.47	106.64	106.81	105.81	104.87	107.07	107.21	104.73	103.38	107.42	105.61	104.29	105.43	105.97	106.25	106.01	104.22	108.26	103.98	105.13	107.86	106.98	106.24	109.72	107.45	104.52	106.3	107.05	106.44	108.07	106.34	107.51
106.41	105.93	107.03	105.17	106.33	106.35	105.06	103.79	103.82	106.54	103.8	105.5	105.02	107.39	105.99	104.35	104.34	106.9	108.36	107.04	105.51	107.26	107.19	105.29	103.67	108.38	108.1	105.57	106.26	106.17	105.88	105	104.72	102.34	105.64	103.07	105.06	108.02	107.03	106.04	104.9	106.34	103.66	102.75	106.29	106.2	107.75	105.83	104.34	105.62
107.1	106.26	108.6	104.5	106.74	104.59	107.52	105.95	108.35	105.79	105.65	105.61	105.39	108.65	105.67	106.57	106.02	106.24	104.11	107.52	104.91	103.84	105.75	106.46	105.63	105.81	105.32	106.57	108.83	106.93	106.21	108.09	105.88	106.11	106.06	106.77	107.41	108.65	103.53	105.08	105.51	104.54	106.96	106.28	105.73	107.22	107.57	103.02	107.18	109.32
97.113	101.41	100.32	98.344	101.19	100.72	99.661	99.972	101.89	100.63	99.224	101.63	98.288	101.01	99.958	100.79	97.832	100.29	102.09	99.869	100.05	102.28	103.5	99.493	99.18	100.32	97.246	99.998	99.013	100.99	99.923	98.745	100.62	99.01	97.464	102.04	100.95	98.887	99.871	101.2	100.53	97.949	99.005	100.91	99.274	100.98	97.97	100.32	100.21	98.14
111.47	111.09	111.02	111.92	110.44	111.29	110.65	110.67	112.38	114.31	113.16	111.33	112.97	112.67	110.48	111.85	110.6	109.86	113.47	112.02	111.53	114.09	110.18	113.17	112.4	111.26	111.24	109.14	112.72	113.74	112.14	112.84	110.49	114.85	109.69	113.04	111.52	112.7	111.44	111.95	112.76	111.39	110.26	111.69	112.88	111.35	113.46	112.15	112.51	113.8
111.06	110.81	111.39	110.32	112.09	111.45	113.22	112.33	110.89	112.22	113.55	109.33	112.66	114.21	112.17	112.12	110.64	111.43	113.68	110.56	110.79	113.15	111.78	110.01	109.98	110.64	111.82	112.37	110.76	112.08	111.39	112.2	110.01	111.43	111.01	111.77	109.92	110.82	111.58	111.89	110.19	110.04	112.8	110.56	110.6	111.89	112.39	112.86	110.43	114.2
99.461	102.96	100.97	101.7	98.782	100.6	98.559	99.582	101.17	101.71	100.71	100.9	101.04	101.64	103.22	99.395	99.394	97.566	100.35	97.525	97.695	101.35	99.147	100.38	99.79	100.12	97.458	99.037	101.06	100.93	100.22	98.822	98.156	99.164	99.623	99.425	98.608	97.681	99.95	99.437	97.958	99.936	98.845	98.239	99.984	100.23	97.592	101.91	99.429	100.07
108.6	109.84	111.96	109.2	108.99	108.08	108.49	110.15	110.81	110.28	111.98	110.53	110.59	108.26	108.29	111.47	111.32	109.07	109.16	110.53	109.51	111.45	110.93	110.2	111.79	110.11	108.42	110.37	110.59	109.71	111.15	110.67	110.26	110.68	111.74	109.49	108.18	109.81	110.27	109.13	110.7	109.88	109.62	107.56	109.85	111.81	109.78	110.51	109.39	111.1
104.43	106.11	105.68	106.4	104.97	106.45	106.88	107.32	105.59	107.39	104.87	103.45	104.26	105.72	104.02	106.62	105.84	106.98	105.04	107.9	104.44	103.8	104.88	106.95	105.79	104.99	106.44	104.17	104.55	105.29	106.36	107.1	103.92	105.59	105.34	105.63	105.09	105.41	105.14	104.37	107.54	105.75	104.2	105.56	103.76	103.78	106.62	106.78	107.19	107.28
109.36	111.9	108.87	108.44	109.7	109.94	110.71	109.38	110.82	110.6	110.8	109.26	110.23	109.08	108.29	111.34	109.53	110.03	109.91	109.91	109.87	109.65	109.66	111.06	109.43	111.46	108.36	109.18	108.81	110.15	108.79	109.51	110.74	108.99	112.92	109.11	111.13	109.77	106.96	111.65	110.59	109.67	109.62	108.36	109.19	107.18	109.65	108.99	109.69	109.68
107.04	103.84	104.63	107.14	103.66	106.35	103.59	105.26	103.49	103.85	105.96	103.16	103.39	104.93	102.22	106.58	103.11	103.9	105.09	104.96	104.45	100.56	105.93	108.12	104.76	102.96	104.07	105.24	105.79	108.08	104.83	105.91	104.1	105.28	102.86	105.03	104.84	101.79	103.65	105.04	104.93	103.16	104.61	104.92	102.32	103.39	102.27	104.07	104.18	103.67
105.34	103.73	104.7	104.28	104.38	101.93	104.12	103.18	105.62	103.68	104.88	104.74	103.46	104.36	104.05	104.4	103.86	104.16	105.54	105.66	105.2	105.51	103.99	105.13	106.06	102.46	101.56	103.43	102.08	106.34	102.42	105.5	104.22	101.89	103.15	104.46	103	105.9	104.19	103.68	103.32	105.59	105.36	103.1	104.06	105.48	106.62	105.35	105.11	102.71
103.07	99.36	100.51	99.858	101.17	100.19	99.473	102.12	99.519	99.743	101.01	102.09	102.32	100.1	100.41	98.686	100.39	101.17	99.75	99.7	101.22	101.79	99.358	101.28	101.1	98.86	102.87	101.02	99.766	102.23	100.96	100.36	100.4	99.492	100.12	98.761	101.13	102.77	99.933	100.02	103.83	100.66	100.85	101.86	100.66	101.21	101.39	101.22	101.11	99.553
104.92	105.77	106	109.2	103.12	106.12	103.88	105.49	104.65	105.8	104.09	105.97	105.4	106.42	105.86	106.57	106.4	106.02	105.86	105.57	104.45	103.86	105.86	106.72	105.05	105.72	106.07	105.44	105.54	104.57	105.95	105.06	105.55	106.86	104.82	104.84	105.43	105.08	103.61	104.86	104.78	106.35	104.82	105.21	103.96	104.8	101.84	105.46	107.24	105.36
105.04	103.83	105.76	107.34	105.92	105.72	105.6	104.95	105.8	106.47	102.09	105.2	105.57	107.07	104.82	105.75	104.7	106.59	106.04	105.52	103.18	105.63	106.71	105.03	103.97	104.96	103.98	104.82	105.44	105.6	104.69	107.33	105.44	104.42	105.89	104.8	107.54	104.63	107.03	108.28	104.62	105.68	103.2	105.33	105.18	105.42	105.35	104.94	107.11	106.93
111.7	111.18	110.95	109.36	110.57	112.4	115.18	109.2	112.66	111.01	111.44	111.33	111.53	110.87	109.39	110.09	113.5	111.79	112.43	113.2	113.96	112.91	110.53	110.35	109.9	110.93	112.57	112.92	112.45	107.96	110.82	111.93	110.63	111.57	109.55	108.51	109.6	112.36	111.93	110.48	109.67	113.63	111.9	111.26	109.6	113.01	111.15	111.03	112.72	111.61
107.14	104.6	106.23	106.14	103.63	104.7	105.99	104.65	103.67	105.89	104.79	107.55	104.76	105.3	104.42	105.74	105.62	107.37	107.73	106.5	105.16	105.71	106.52	105.81	103.87	105.5	105.72	106.4	104.3	107.08	106.32	107.65	104.01	104.37	105.13	104.98	103.52	103.93	107.15	109.46	105.49	103.64	106.84	104.54	105.23	104.67	104.12	105.32	107.86	106.72
104.11	103.7	105.54	103.93	104.77	101.28	104.07	105.92	104.66	103.26	106.09	105.14	101.65	106.02	103.82	104.7	104.2	105.96	104.64	103.35	105.09	106.32	103.8	103.72	104.22	104.35	104.9	104.37	103.2	105.33	105.66	102.91	103.55	103.35	103.53	104.82	105.2	104.3	103.11	104.83	104	105.23	104.19	104.73	104.16	105.29	102.94	103.83	102.49	103.19
[truncated: 850 more rows]
[truncated: 150 more columns]
