# Supplementary material for: Genetic dissection of main and epistatic effects of QTL based on augmented triple test cross design
Source: PLoS One. 2017 Dec 14;12(12):e0189054. doi: 10.1371/journal.pone.0189054 (PMC5730204; doi:10.1371/journal.pone.0189054)
Supplement: S8 Supporting Information — (ZIP) [file pone.0189054.s008.zip › z4_200_0.2_10.csv]

93.669	97.442	96.548	101.23	100.47	101.69	101.43	94.862	98.625	100.79	93.524	96.134	100.45	102.03	100.56	92.693	103.03	102	100.28	110.37	102.48	98.725	99.204	97.682	99.919	93.863	98.969	100.56	98.212	101.56	100.63	99.694	105.34	103.37	105.25	98.467	96.685	94.694	97.179	96.874	100.64	97.848	103.01	104.46	100.32	99.12	95.68	100.75	105.65	103.76
109.37	110.01	108.17	105.9	108.71	98.231	101.16	114.05	107.06	103.16	112.12	99.258	96.741	104.59	111.49	104.13	101.02	107.72	110.22	104.24	110.55	104.76	102.69	105.94	100.45	109.34	103.89	108.45	109.96	113.35	102.02	107.68	102.86	107.49	107.48	105.78	106.6	105.3	107.09	103.12	109.42	108.68	112.06	105.26	109.59	103.68	108.23	111.17	106.69	111.7
115.64	110.9	114.43	117.18	111.17	109.06	109.34	111.9	112.4	114.07	111.18	115.35	112.25	107.96	114.73	113.85	107.96	111.15	113.58	111.29	112.26	116.9	111.63	116.2	113.56	112.15	111.1	109.19	115.63	107.76	112.66	117.72	111.23	112.36	115.37	114.04	107.29	107.48	117.59	108.57	114.79	111.61	112.77	115.67	107.53	113.5	112.94	112.78	114.52	113.14
110.1	105.99	107.23	105.49	104.1	106.74	105.58	107.58	96.717	106.35	101.4	106.28	106.23	106.89	108.5	107.24	100.76	105.01	101.16	101.87	103.06	107.81	106.61	102.91	102.84	105.44	99.977	107.22	107.01	107.16	110.87	102.14	104.33	101.63	107.02	103.95	103.55	108	108.04	101.51	105.49	98.162	100.21	111.46	102.6	106.17	103.76	111.95	102.84	106.96
112.16	116.97	108.96	110.94	108.93	115.77	116.44	111.88	108.69	110.14	108.61	113.66	108.14	107.33	112.26	105.83	105.89	114	104.58	109.29	112.36	108.89	110.84	113.03	107.44	112.15	107.94	106.59	108.53	111.19	111.81	118.71	110.97	104.67	102.69	114.14	109.16	111.03	108.36	113.58	104.97	115.59	106.53	107.2	111.46	109.34	104.05	114.82	111.5	103.76
103.3	105.7	107.89	108.42	101.75	110.38	102.94	111.91	111.09	109.99	109.59	106.43	106.98	104.28	108.55	110.05	108.34	112.57	105.85	104.55	106.86	109.88	105.02	116.22	99.642	111.29	105.59	102.05	107.71	103.75	101.2	107.25	111.5	105.7	102.28	102.21	110.52	113.36	110.94	102.87	106.66	109.38	104.91	107.39	106.69	102.38	110.35	108.29	102.5	107.73
115.7	113.21	109.95	116.31	107.33	117.04	121.43	116.68	118.84	121.71	108.76	122.95	124.34	113.29	117.5	121.7	116.01	117.97	120.29	121.12	115.58	127.8	116.86	115.82	117.89	115.53	111.6	115.29	110.61	121.46	112.26	114.21	121.27	116.98	120.66	124.76	121.53	117.96	122.05	120.18	110.74	120.23	117.33	115.79	119.43	113.45	116.42	116.35	124.41	118.15
112.75	116.88	118.13	121.64	116.35	119.4	112.38	114.16	120.42	115.52	116.34	119.32	116.94	120.61	115.56	121.34	118.74	120.5	114.61	111.71	108.98	115.91	115.86	119.72	113.8	116.08	121.13	113.98	120.9	114.63	112.36	109.79	117.34	121.34	113.7	117.27	119.44	115.83	113.47	113.39	113.09	117.67	110.04	120.07	115.68	113.5	112.93	115.91	120.05	122.16
110.25	107.64	113.96	106.88	111.83	119.53	115.99	110.72	116.37	106.63	112.15	114.19	108.32	113.46	108.26	111.58	108.77	111.59	117.13	106.34	107.18	110.22	102.81	109.88	102.88	111.38	111.18	113.42	115.79	113.34	109.1	110.67	106.13	115.1	112.31	114.22	108.88	112.93	110.19	109.11	105.95	118.03	113	111.03	113.05	117.27	108.32	109.04	108.23	111.73
102.97	103.79	110.21	106.03	104.47	108.49	117.19	103.43	106.65	109.59	107.9	114.08	107.51	106.13	104.03	105.65	95.895	100.93	104.18	107.04	107.52	101.09	114.56	108.8	97.45	108.36	107.72	114.42	109.78	105.89	110.65	101.99	103.9	109.39	107.84	104.7	104.21	107.08	102.8	104.82	111.24	109.23	109.27	107.83	102.79	107.1	108.54	107.29	105.66	106.75
106.27	114.71	112.57	112.38	108.97	108.14	114.59	102.57	117.68	111.89	111.62	107.3	109.84	109.17	117	112.61	112.92	103.94	109.68	114.93	108.23	110.04	114.94	108.39	110.66	112.52	106.28	110.38	113.45	111.01	107.79	104.93	105.46	112.82	110.8	104.93	114.18	114.58	107.33	108.25	106.97	105.59	106.98	114.62	116.04	107.88	108.16	119.04	112.24	108.75
103.03	113.81	106.71	101.78	112.32	105.21	105.26	104.01	103.32	110.66	102.06	104.5	104.72	108.82	104.13	109.87	110.39	105.05	107.92	111.29	111.04	106.85	110.77	101.93	103.56	110.92	106.14	103.33	106.36	103.05	104.58	116.02	101.24	108	103.25	106.82	107.78	110.86	107.65	103.24	110.17	102.7	101.94	106.61	110.75	106.81	107.05	104.28	110.84	110.87
109.07	106.61	99.489	102.41	104.45	105	103.82	103.13	104.96	104.12	101.24	106.9	108.07	107.56	103.57	103.58	103.3	102.45	100.57	94.544	111.71	104.15	105.29	100.49	108.57	104.48	107.48	107.5	106.7	100.44	100.04	98.058	100.34	105.56	102.98	105.59	110.53	101.03	110.64	106.13	98.988	97.506	101.36	107.72	101.13	105.92	102.49	101.78	104.28	103.54
111.76	110.46	105.46	106.25	110.32	111.81	109.5	113.01	113.05	108.32	109.19	103.74	112.07	118.19	117.17	107.34	111.38	110.45	112.12	108.38	109.33	113.75	102.17	114.05	114.47	110.82	110.38	112.01	111.57	111.81	113.99	108.39	112.51	112.93	113.29	116.06	110.47	110.76	113.33	116.07	111.81	108.52	106.39	113.63	116.98	108.68	108.06	114.08	108.3	108.72
102.36	110.36	112.57	116.7	109.29	105.06	115.14	108.11	106.26	113.66	115.11	113.32	114.55	107.21	109.24	102.32	109.49	113.16	112.5	113.68	106.48	111.8	112.63	109.7	112.04	106.54	107.73	110.23	112.69	100.25	101.38	116.82	112.37	111.7	109.57	107.84	109.45	110.82	108.89	114.69	108.44	111.87	105.27	104.37	111.71	101.43	105.26	109.09	113.36	115.82
105.76	98.24	103.54	107.78	101.17	104.92	110.6	102.02	107.85	105.35	98.596	105.44	115.46	104.36	103.17	100.84	102.3	108.47	104.22	105.54	100.37	100.24	106.15	108.3	106.77	99.163	102.27	102.82	102.87	101.49	109.25	104.82	104.09	100.16	105.5	107.83	105.71	107.72	103.19	106.27	108.54	105.14	105.79	111.6	105.97	102.59	102.69	106.29	107.2	104.6
105.72	108.24	101.22	111.77	104.82	101.32	106.78	105.39	104.66	109.42	106.28	101.32	103.45	102.34	106.14	108.58	107.3	106.82	109.52	101.72	104.8	104.5	103.19	102.6	103.61	108.19	101.29	109.43	105.16	107.33	104.89	100.33	104.64	108.92	105.11	103.69	102.69	106.79	112.25	106.71	102.09	106.99	109.99	105.21	104.06	105.15	103.88	106.45	101.32	107.87
119.04	115.78	111.98	112.28	115.57	115.55	109.94	106.56	109.1	110.92	111.53	103.56	116.76	115.56	113.3	111.06	111.87	105.18	110.9	112.97	107.9	111.52	112.08	110.73	113.13	113.31	110	110.52	116.73	112.19	110.27	114.71	109.75	110.49	107.42	116.21	117.4	112.31	112.28	110.16	108.31	109.7	109.74	111.45	102.34	106.83	111.4	114.31	111.6	114.34
108.04	100.61	99.817	107.14	103.77	104.74	102.58	103.36	103.11	110.17	105.64	104.71	104.47	107	98.301	107.5	102.84	103.53	104.34	106.47	108.41	103.79	104.94	101.55	103.02	100.43	109.41	107.49	96.642	106.38	104.5	101.66	105.87	113.03	103.48	109.34	106.22	104.19	103.87	104.42	105	103.4	102.12	112.03	103.79	105.13	108.49	105.38	103.63	100.5
106.88	108.53	105.09	105.53	108.27	104.63	105.68	97.58	107.19	104.58	98.506	110.07	102.77	102.36	103.47	100.13	105.64	108.06	104.85	109.84	102.28	100.47	105.51	105.08	106.16	108.26	100.29	112.3	105.11	102.27	107.95	102.42	106.8	104.76	101.84	109.36	102.2	107.64	103.71	104.85	107.52	107.83	102.34	108.02	104.08	107.69	104.64	102.33	106.43	109.13
100.55	104.71	110.78	112.25	102.36	108.95	103.71	101.03	101.77	106.13	101.59	105.71	108.98	107.91	104.67	101.07	108.53	109.49	104.52	102.04	106.5	103.58	106.99	105.88	108.93	110.88	110.45	102.17	105.33	108.38	102.98	110.34	107.26	101.81	108.66	108.24	104.01	112.23	112.05	105.95	98.892	107.61	103.16	103.1	105.67	106.51	103.88	99.591	103.47	107.66
107.82	110.97	110.43	112.15	112.45	105.72	112.86	113.41	111.71	108.66	113.14	115.2	118.49	107.44	112.27	112.13	108.5	112.94	114.85	109.49	104.88	115.38	105.4	114.92	107.63	110.04	104.9	111.15	112.35	107.45	107.92	114.29	109.64	110.03	110.01	108.68	115.78	114.57	108	113.95	114.11	105.63	107.24	103.83	111.36	108.64	114.54	114.5	110.79	109.32
110.62	107.09	111.16	109.06	107.36	110.46	111.44	107.61	111.09	114.54	112.32	110.6	109.79	111.9	113.94	113.22	110.76	113.26	111.32	113.29	110.58	99.29	109.27	111.09	105.49	104.35	114.19	107.44	113.56	107.55	118.9	110.05	109.25	118.86	115.16	110.86	119.95	112.1	107.1	105.04	113.43	109.43	111.94	112.15	114.82	111.25	112.52	113.66	111.51	106.68
103.61	102.59	101.72	110	106.05	107.41	105.45	102.88	101.83	103.41	108.97	100.3	103.09	105.33	112.34	101.94	105.64	108.25	98.688	101.82	102.61	99.548	102.19	105.31	101.83	97.342	104.44	105.45	105.16	106.38	110.64	108.97	101.33	106.83	108.81	105.78	110.93	101.61	105.81	108.9	105.55	99.575	103.94	98.233	104.37	108.2	102.99	98.847	106.45	95.823
116.85	113.3	112.68	110.21	114.23	118.78	113.92	109.96	108.22	116.13	107.65	113.19	113.86	105.88	118.31	105.75	114.03	108.64	119.71	110.03	116.31	115.8	111.44	109.99	111.87	116.57	107.93	112.55	107.51	108.53	113.35	112.44	117.23	104.02	114.13	113.27	112.91	110.29	114.52	112.87	111.55	115.18	112.23	110.36	116.03	113.96	113.71	108.46	112.13	114.54
108.91	107.45	106.98	112.64	109.17	111.85	110.77	109.38	112.75	115.45	110.87	103.3	110.33	111.74	106.42	106.57	115.95	113.06	107.42	106.97	113.9	102.4	104.06	111.7	113.99	118.49	114.91	115.05	113.03	109.89	104.43	108.6	108.72	107.55	107.7	108.96	106.61	110.08	115.01	114.24	112.32	108.22	116.48	109	108.73	109.66	110.7	105.88	111.13	105.63
98.994	104.74	97.33	102.12	104.69	100.94	100.56	96.271	102.3	98.338	97.549	99.876	104.66	101.23	97.718	105.62	95.915	102.11	105.36	101.59	97.266	95.177	96.601	91.664	97.27	102.5	98.4	104.93	105.72	108.24	99.221	98.425	101.92	96.612	101.26	99.49	99.451	99.131	99.241	100.27	106.68	102.18	108.26	99.314	99.787	99.814	99.22	97.543	100.79	106.13
107.21	106.7	100.92	107.79	106.37	100.97	101.91	104.96	103.94	106.06	105.58	109.35	110.28	101.27	103.32	110.92	110.24	109.6	100.95	106.69	99.74	108.08	110	102.96	108.67	104.64	105.64	104.12	99.034	104.27	108.83	103.31	103.32	105.32	104.38	102.07	110.63	110.79	106.31	92.794	102.02	100.34	108.62	104.77	105.28	104.98	109.95	107.51	100.63	110.13
111.82	111.26	109.96	112.78	117.44	111.69	111.52	119.55	110.07	105.67	111.88	110.51	110.21	112.38	112.04	112.25	113.35	108.89	109.9	105.44	107.33	111.91	109.71	114.04	108.81	111.29	113.81	111.48	112.15	111.21	113.9	109.12	110.63	114.82	116.88	109.1	107.9	108.79	108.68	109.44	107.45	121.66	107.61	110.88	113.12	105.33	113.56	110.98	107.73	107.71
108.67	109.87	100.75	107.49	106.27	98.023	107.21	109.68	107.66	100.94	106.85	100.05	107.52	100.22	109.13	107.66	105.83	101.16	99.788	102.65	111.75	103.69	101.48	110.55	103.35	106.34	105.89	106.09	109.69	102.29	103.68	106.14	101.32	107.96	101.33	101.9	105.98	107.63	111.71	101.94	110.2	104.49	113.59	105.8	109.28	110.22	101.99	106.69	109.18	102.48
104.83	106.17	101.22	97.715	106.98	97.218	98.82	105.31	108.94	104.03	107.14	103.55	104.01	102.5	104.26	112.45	98.733	105.4	106.99	101.8	96.513	102.91	104.79	103.73	107.9	97.868	106.92	103.38	107.47	101.56	104.42	105.63	99.808	107.53	108.65	103.36	105.33	101.87	99.985	105.39	103.41	103.42	104.88	98.855	104.68	104.58	108.41	104.2	106.73	107.46
110.01	104.69	107.41	118.95	108.53	111	106.86	110.87	117.81	110.87	112.32	115.41	113.84	112.9	113.42	115.2	111.68	105.4	107.29	111.37	116.4	115.43	113.54	114.03	113.13	112.31	108.33	116.12	103.72	109.72	114.58	111.52	114.49	110.71	110.3	117.08	109.26	108.01	108.45	108.69	108.48	103.42	111.76	105.72	105.26	111.52	112.61	114.23	109.6	102.02
101.97	108.35	109.33	102.19	107.04	108.58	102.56	101.27	104.64	103.02	103.31	104.68	107.62	110.17	113.51	103.2	112.34	103.69	101.9	99.9	108.89	103.13	102.81	99.711	103.68	106.22	109.35	106	102.31	106.63	106.92	112.07	104.91	106.4	111.72	100.6	105.72	106.82	110.63	100.71	104.03	108.06	102.43	104.92	104.69	109.29	102.54	101.21	105.78	107.95
99.918	100.51	112.21	109.85	108.02	106.15	106.83	106.8	106.85	106.64	105.78	111.15	108.11	104.07	110.84	106.99	104.63	105.94	100.93	102.66	99.343	110.32	108.94	107.71	106.55	110.31	100.62	105.99	102.13	108.7	107.22	107.51	107.12	108.32	103.65	106.45	107.1	106.06	109.68	101.53	100.76	99.917	106.98	106.78	109.62	110.86	104.67	103.04	102.87	103.93
107.35	109.96	106.07	107.66	107.07	106.91	107.22	102.52	98.814	109.54	111.68	108.37	104.74	101.02	98.887	106.19	105.52	108.83	107.94	109.03	103.84	109.12	107.4	106.72	109.6	100.26	102.44	108.64	102.17	108.54	104.86	110.71	102.61	105.27	108.11	105.18	110.64	105.24	109.98	107.23	105.68	107.81	105.59	109.05	105.81	108.78	105.92	109.48	107.62	100.74
101.19	111.46	101.55	102.08	104.42	105.08	101	110.89	109.57	109.44	103.75	107.38	102.45	110.9	108.55	111.27	107.13	105.57	104.47	105.04	99.355	108.55	102.04	108.06	107.78	107.69	104.77	103.74	109.41	104.31	111.77	105.19	105.55	107.4	105.24	100.74	103.82	104.03	105.71	110.08	110.83	109.95	102.67	100.59	105.7	109.73	107.75	102.7	105.95	102
99.623	96.615	96.745	102.03	102.79	96.898	104.73	102.17	93.171	100.8	101.75	101.31	100.67	106.84	104.18	99.441	106.24	104.33	104.37	98.599	101.48	101.68	98.327	99.641	103.58	96.104	105.34	100.04	92.221	94.416	99.23	105.59	93.925	102.06	98.632	102.34	98.373	101.65	103.07	94.452	104.94	99.889	98.642	98.446	96.085	94.269	100.01	100.88	98.112	98.455
100.45	108.33	106.49	110.47	100.2	103.27	104.72	110.16	104.44	101.82	104.87	106.91	99.549	104.71	111.19	102.6	102.29	105.13	101.5	105.23	109.12	99.939	102.16	98.731	106.25	95.736	109.2	104.4	104.9	110.62	109.71	104.85	104.86	98.101	103.74	105.64	105.89	103.24	103.16	108.77	102.93	104.62	98.432	98.386	110.85	101.52	107.01	106.89	107.84	101.02
96.64	105.32	96.601	100.2	96.794	104.47	97.744	105.45	98.364	99.791	101.78	105.04	106.66	98.597	96.149	98.107	109.43	95.873	100.72	102.49	103.49	98.48	103.76	104.38	103.68	97.136	96.864	95.691	102.6	101.51	98.498	98.569	93.923	106.27	99.074	105.69	100	97.78	102.32	100.4	103.02	103.93	98.532	95.573	102.96	100.39	97.749	103.09	97.832	101.56
114.52	115.4	111.73	111.78	115.87	106.29	110.66	109.1	107.68	108.02	110.14	108.18	110	109.59	110.9	111.42	103.16	104.98	108.18	109.69	110.9	108.2	109.77	109.22	110.94	115.27	106.25	108.76	108.45	106.33	107.75	115.19	110.13	110.48	115.09	108.5	114.67	102.1	114.33	110.9	103.98	110.25	111.72	109.19	115.63	111.63	108.74	106.57	112.39	109.61
114.48	106.75	107.1	111.98	107.84	111.83	111.06	108.32	120.52	114.38	116.36	107.99	108.73	105.76	106.94	109.87	111.16	109.8	110.68	116.82	110.36	113.47	113.58	109.19	110.26	107.09	115.65	109.09	116.24	111.7	113.72	109.34	107.21	110.73	111.56	113.15	110.9	111.03	118.55	114.26	113.5	113.68	112.25	109.77	112.96	110.77	109.72	114.3	113.49	116.84
93.436	102.97	105.75	105.02	99.721	104.03	103.21	112.51	108.54	103.62	100.01	105.29	106.83	105.74	102.18	107.42	109.06	104.27	104.49	110.58	104.98	103.94	107.22	110.55	105.05	102.21	101.46	105.16	105.01	105.58	108.61	102.53	107.67	103.96	105.81	109.99	106.59	107.3	104.01	112.63	106.49	105.65	102.43	104.83	98.183	104.37	102.7	103	102.2	105.68
116.85	120.5	114.94	118.65	116.51	125.07	124.01	122.46	116.32	110.09	119.49	114.92	112.49	116.33	126.32	111.06	119.17	120.62	121.59	118.33	117.35	115.35	114.74	112.7	115.58	113.52	112.66	117.78	121.6	120.6	115.69	120	121.33	117.13	118.82	117.77	117.71	118.93	114.6	117.39	117.82	125.69	119.73	120.7	115.1	111.83	119.1	111.49	110.07	117.91
104.25	98.21	97.623	100.95	99.324	94.651	102.85	103.04	103.36	99.874	95.603	94.674	99.998	95.542	100.52	105.61	103.32	96.362	89.535	103.39	105.56	104.2	99.811	99.661	104.92	101.46	98.618	97.116	92.661	106.95	101.88	100.47	101.92	100.08	101.14	103.47	105	101.27	102.98	99.694	101.1	95.348	96.311	105.4	101.73	101.46	102.39	99.407	101.86	97.544
103.69	108.52	108.84	111.24	119.3	110.44	110.05	109.78	105.23	110.85	116.45	116.11	112.08	112.41	119.76	109.15	118.17	114.31	111.56	109.12	110.59	111.22	118.37	103.88	112.49	110.72	118.08	112.93	106.36	111.33	118.26	114.81	108.32	111.18	111.92	108.2	111.42	110.4	108.36	111.57	111.02	109.52	108.84	109.27	111.53	115.61	112.65	108.49	113.22	117.8
103.79	102.91	105.99	98.205	98.538	103	99.222	96.471	101.75	97.301	97.739	94.294	98.23	104.09	100.38	100.39	105.07	99.858	99.922	102.92	95.887	98.675	95.454	103.72	102.64	99.334	98.614	101.9	103.96	104.82	102.17	97.479	99.725	103.61	101.01	100.76	102.78	103.42	101.74	106.28	106.64	104.55	100.17	102.82	101.52	102.72	95.235	98.762	104.36	99.723
101.34	106.51	104.58	106.68	106.96	104.22	105.2	119.49	101.94	106.6	100.37	104.85	97.156	101.04	110.46	96.636	99.586	104.71	105.01	105.36	103.45	101.55	98.333	108.66	103.42	103.95	101.43	106.66	104.75	100.05	101.63	97.143	109.55	100.49	105.49	106.21	107.43	105.38	103.34	102.51	97.631	101.19	105.2	109.19	108.03	100.43	105.27	99.667	106.06	100.76
101.23	113.67	103.14	107.17	104.76	101.92	101.06	103.62	101.71	109.23	107.39	107.97	106.14	103.91	111.23	103.25	108.13	107.34	102.02	113.52	105.64	104.72	108.84	112.7	100.71	105.07	108.67	102.52	104.67	105.45	107.08	108.82	101.76	105.13	105.49	109.21	107.73	104.45	106.96	107.08	101.53	102.07	112.16	105.83	107.15	105.77	108.13	103.09	109.13	109.58
109.64	96.525	97.013	106.32	102.41	101.05	99.673	105.25	101.6	104.04	106.02	104.54	105.12	102.16	110.44	107.56	105.35	107	101.31	105.73	105.4	105.11	103.38	102.57	112.55	103.81	101.17	105.06	104.09	112.82	100.6	105.95	113.71	103.27	101.15	101.17	109.51	105.79	106.25	107.8	101.57	99.706	101.52	99.217	104.21	107	108.13	100.41	105.51	106.27
112.46	106.44	106.69	108.74	104.95	106.27	111.03	102.41	111.35	105.37	105.53	102.56	100.39	112.02	106.61	107.74	107.05	107.29	101.26	105.65	107.91	109.65	109.19	109.77	104.58	110.99	109.13	110.49	109.33	110.41	105.35	111.27	108.14	110.41	105.94	106.17	109.06	101.93	112.1	105.25	105.12	111.25	100.66	105.86	102.07	102.88	102.43	103.23	108.08	105.85
97.179	90.907	104.51	100.71	104.78	106.83	104.06	103.75	96.306	99.168	110.66	98.357	98.692	97.769	100.98	94.922	104.1	102.51	98.45	102.3	103.05	93.941	93.24	99.018	98.66	98.456	90.992	97.57	97.1	102.45	102.07	100.92	98.6	96.345	98.624	100.04	98.895	96.643	96.155	98.928	98.877	99.163	96.782	97.564	97.32	104.59	97.906	103.62	100.52	101.9
116.35	117.89	121.96	113.48	120.78	114.12	120.01	116.26	124.64	120.78	117.51	122.2	117.02	117.94	115.73	114.68	115.27	115.39	116.88	118.01	115.33	120.77	118.07	118.86	114.87	113.99	116.51	115.98	123.26	118.45	115.29	116.64	112.93	107.02	113.95	109.99	112.2	111.95	117.33	116.12	114.71	122.41	114.67	118.19	123.26	116.56	118.69	113.9	115.02	120.47
111.33	105.08	107.19	117.02	115.78	109.9	109.76	120.71	110.69	113.47	112.48	107.48	112	107.11	112.11	107.18	108.03	106.28	112.44	117.87	109.01	111.99	107.88	109.68	112.66	115.91	101.68	110.89	103.32	111.55	107.6	103.92	109.12	107.47	101.54	113.38	108.13	114.22	109.05	106.74	112.91	103.92	113.09	106.33	116.67	107.34	110.44	106.38	104.51	111.95
108.86	102.43	102.99	110.02	107.73	102.38	98.465	104.45	106.92	102.22	104.54	106.85	108.8	100.79	107.69	111.66	110.04	104.98	99.788	102.25	111.94	103.82	104.97	108.27	102.04	106.21	101.81	106.59	108.02	111.06	110.34	98.632	105.9	100.25	102.79	104.91	105.48	105.81	104.84	106.65	111.81	110.72	102.86	106.49	103.19	106.42	107.49	106.04	104.06	110.89
98.96	101.48	94.831	98.054	104.99	101.78	100.17	97.919	104.23	106.48	99.466	104.35	97.788	97.728	99.965	98.237	104.52	98.426	102.1	93.563	96.531	103.38	96.041	102.38	92.982	93.649	96.142	99.09	99.999	95.563	105.17	103.15	102.32	94.562	95.722	102.75	102.74	103.14	99.985	102.77	98.744	101.34	102.57	104.38	102.3	102.38	99.71	98.959	96.442	96.08
105.74	120.52	112.16	112.72	109.78	113.49	108.97	112.38	112.52	109.09	106.81	106.11	108.4	107.52	112.65	114.76	112.89	109.3	109.05	120.29	113.12	114.54	112	111.28	112.53	109.04	104.89	108.19	103.52	107.06	116.26	113.57	113.85	108.21	117.05	113.19	110.55	115.76	112.09	107.47	116.36	115.43	113.32	112.52	106.34	111.26	111.51	113.32	110.85	113.76
121.79	112.97	114.21	114.58	115.82	118.1	112.26	116.9	114.42	108.29	113.15	105.9	114.15	106.76	118.72	109.05	111.89	115.21	110.38	110.13	111.07	110.4	107.01	108.84	106.38	107.29	114.44	107.82	108.31	108.73	113.33	113.67	109.17	112.97	110.47	111.46	113.4	113.21	121.53	110.35	108.32	117.12	111.83	112.91	114.09	113.78	107.68	105.69	113.78	115.75
109.97	108.81	115.85	112.04	112.1	105.05	111.01	111.24	103.28	116.3	116.47	115.22	108.67	106.72	114.34	109.88	111.18	113.78	107.86	108.98	108.76	107.75	112.61	108.98	115.12	112.69	106.95	114.98	108.34	114.97	111.61	110.16	111.53	117.99	104.14	111.86	110.74	108.02	110.9	110.74	110.05	114.65	117.15	120.66	111.62	109.09	113.59	104.25	112.52	108.99
114.33	115.1	119.7	121.78	118.17	115.92	123.37	113.78	118.11	118.2	112.14	119.6	116.36	118.48	118.24	119.02	118.7	117.29	119.09	123.26	115.03	121.8	117.05	113.43	119.73	117.78	116.03	123.36	119.56	114.16	120.61	118.44	114.85	118.78	113.93	116.91	118.42	113.71	117.19	115.84	117.96	118.38	117.68	115.48	122.81	118.16	118.2	121.37	114.29	122.27
116.48	114.46	111.3	117.15	108.07	116.35	119.53	121	109.52	115.1	116.67	119.08	119.4	114.99	112.77	115.75	119.97	113.26	117.24	118.36	113.68	109.39	116.38	122.67	114.38	117.55	114.21	116.8	114.38	120.35	114.43	119.36	118.83	110.46	112.22	119.37	120.34	111.16	121.18	117.32	120.29	117.05	112.74	120.34	116.14	112.29	116.21	112.57	119.87	112.12
110.86	114.57	104.85	108.56	113.84	107.69	116.01	114.18	106.64	108.87	113.48	104.26	115.72	114.59	117.28	108.98	111.84	108.04	115.12	114.6	110.71	109.1	112.56	115.57	116.73	112.75	109.08	110.31	109.61	109.08	116.92	114.44	106.85	112.24	111.25	110.05	109.52	117.05	109.54	110.7	112.87	110.84	111.31	118.65	112.82	103.46	114.64	117.42	112.47	111.94
109.16	105.12	110.27	106.15	113.35	108.89	113.75	113.68	110.5	108.44	104.5	105.75	110.34	110.64	108.09	110.61	110.71	111.65	113.45	110.55	110.09	107.15	112.84	109.77	109.84	109.32	121.87	115.63	112.98	114.06	107.43	115.84	108.38	110.17	110.96	110.62	109.31	105.81	112.2	109.57	110.22	106.65	112.84	111.39	108.87	113.92	105.89	113.18	109.32	109.75
97.25	102.16	102.51	99.163	102.18	99.988	100.8	94.648	100.92	102.6	99.976	99.605	97.71	99.205	102.98	101.24	96.64	103.92	102.99	104.28	94.906	101.73	100.3	104.09	100.46	103.72	102.87	98.379	101.76	98.506	99.685	100.34	99.593	112.24	100.34	99.825	102.76	98.631	102.77	99.835	98.32	99.114	97.797	104.76	99.884	97.386	97.637	96.354	99.245	102.64
104.61	104.58	115.62	106.07	106.45	108.05	110	110.51	104.45	110.35	107.3	111.54	107.7	105.06	108.67	111.1	102.94	105.42	109.08	107.79	108.9	107.55	101.24	103.99	104.73	108.06	106.2	98.983	104.12	105.42	102.65	105.84	101.21	104.94	105.69	110.14	103.99	107.07	103.64	105.56	104.38	109.77	106.72	108.77	105.88	105.28	105.12	106.82	105.2	106.66
109.54	98.617	99.209	97.054	97.541	106.18	100.05	104.66	94.153	100.89	102.47	102.86	97.223	107.16	95.91	100.33	100.56	98.567	94.073	100.5	104.86	102.61	103.97	103.23	100.8	102.46	94.183	107.1	99.509	101.1	101.31	96.95	102.48	101.15	101.86	105.14	99.964	98.714	100.6	103.27	96.677	103.22	100.21	102.05	104.5	99.016	99.409	101.5	99.89	107.2
111.99	115.15	112.03	111.95	113.99	106.97	113.13	113.3	113.88	115.5	114.24	116.44	113.8	107.23	112.28	109.67	111.3	110.29	112.15	116.85	106.41	111.16	105.63	105.4	107.38	112.51	113.63	113.3	113.57	106.06	112.39	110.09	116.68	113.88	111	110.24	115.68	110	104.76	105.09	116.26	111.51	112.9	112.46	111.33	115.13	114.89	114.38	109.01	108.35
99.581	102.57	97.914	98.402	96.281	101.89	102.59	97.439	95.637	92.165	94.462	103.01	94.879	98.706	97.749	102.91	101.99	101.81	97.393	99.873	95.64	100.39	97.879	103.27	104.2	100.76	95.942	98.72	94.995	103.15	107.18	98.981	104.32	95.897	99.374	101.74	97.498	102.68	109.14	102.54	102	97.317	106.62	93.905	99.644	95.876	102.97	100.99	91.29	99.539
104.68	103.17	106.17	103.39	106.68	104.86	100.01	111.74	114.88	105.98	105.79	107.14	99.131	107.27	103.83	106.2	103.44	108.85	105.79	105.15	101.09	101.87	105.87	107.3	101.98	97.74	108.82	108.4	107.58	101.85	106.65	105.88	98.731	105.29	100.77	102.87	100.04	103.51	106.02	103.08	105.75	105.23	104.61	109.44	105.74	107.32	104.21	112.15	107.51	105.91
108.71	101.5	105.27	102.5	104.38	110.2	103.93	112.91	98.237	104.45	105.65	105.62	111.18	105.67	108.46	113.53	113.98	104.06	116.53	100	105.23	106.69	108.01	106.57	107.49	106.92	107.5	109.4	103.28	105.56	106.7	110.39	95.111	103.87	100.27	105.5	102.19	106.73	107.03	108.58	107.68	109.18	106.22	109.27	107.4	104.09	106.13	111.65	109.07	103.48
108.92	103.04	102.53	99.865	103.02	106.79	106.05	110.92	103.88	112.37	105.17	104.12	111.11	98.643	105.48	108.17	105.89	107.71	102.16	105.51	100.77	110.23	99.217	110.21	109.96	107.29	107.01	102.18	104.49	104.98	100.29	110.47	103.8	102.8	103.33	105.81	102.55	111.05	104.37	111.31	102.01	102.21	106.43	101.99	104.27	103.31	116.27	108.6	103.79	101.88
107.66	112.19	105.05	114.84	108.65	107.87	113.34	108.54	114.31	108.73	109.8	108.29	116.75	109.18	113.41	102.99	114.63	111.84	109.93	111.33	109.01	110.95	110	121.63	113.22	112.93	111.54	111.89	107.83	114.42	109.05	114.3	113.74	117.47	109.46	111.95	104.81	111.86	110.69	110.22	114.7	109.49	107.32	110.47	111.02	108.82	114.28	112.68	111.19	107.85
112.84	111.07	111.8	115.27	112.23	108.52	113.43	115.77	105.97	107.32	110.58	115.07	113.02	106.63	102.56	107.27	111.54	112.98	113.07	111.91	110.76	110.2	107.68	109.88	111.59	110.71	104.08	116.74	118.56	111.19	110.68	107.65	109.21	114.96	114.48	114.16	112.57	112.11	115.33	111.07	108.58	112.4	104.66	108.54	110.33	110.12	109.72	114.23	107.22	112.34
110.21	110.79	110.18	112.72	112.27	109.65	105.44	112.19	110.76	110.16	111	112.05	114.63	112.26	116.71	117.64	104.09	116.41	106.5	110.92	103.58	114.19	104.83	109.1	107.01	109.97	109.85	113.39	116.17	114.82	111.85	114.56	111.34	112.62	111.5	110.58	104.33	104.61	115.57	109.4	112.99	105.75	112.43	109.29	104.95	111.55	119.7	112.78	108.65	105.51
111.65	103.96	110.72	107.63	107.04	111.39	112.32	116.01	109.34	109.08	108.99	104.77	111.23	115.05	107.47	113.11	109.41	111.29	113.9	109.74	111.02	113.31	113.83	111.55	109.96	111.24	114.05	113.85	111.57	110.56	112.04	108.92	113.01	114.91	111.71	115.03	114.16	113.04	118.01	109.17	117.01	114.87	108.04	111.07	107.91	117.07	115.85	113.29	103.78	111.62
111.17	111.69	115.56	115.78	113.09	106.27	111.08	115.66	109.06	108.78	106.45	111.24	108.99	113.96	111.08	116.16	103.82	111.39	113.6	116.33	110.05	116.25	111.98	113.42	112.92	108.58	114.27	113.68	112.35	117.03	110.76	113.67	107.56	107.1	115.8	114.36	114.47	117.06	107.82	115.69	104.44	116.12	110.98	111.58	118.21	109.99	110.25	113.54	112.75	112.4
100.34	98.407	100.71	102.1	104.19	106.36	99.207	102.33	103.03	98.581	104	95.383	96.815	100.18	99.082	97.678	100.95	99.335	97.676	98.224	102.92	99.764	99.522	99.77	96.847	98.129	95.465	107.83	103.81	107.02	106.09	101.45	100.8	101.16	97.923	102.51	100.1	100.23	103.28	105.35	97.205	95.919	102.35	101	96.783	106.78	101.21	99.787	99.131	100.82
107	103.14	111.6	106.05	104.73	107.17	103.41	105.05	104.56	107.36	101.83	105.34	113.14	103.27	109.6	100.54	103.53	109.83	110.65	97.401	109.42	114.43	110.8	107.49	110.69	103.14	104.26	104.87	109.02	111.33	109.47	108.91	107.23	104.61	107.07	103.02	105.58	106.19	104.25	105.03	111.34	110.3	102.74	103.73	105.31	106.54	97.978	114.41	108.41	109.55
110.89	106	107.07	106.24	103.38	106.02	106.78	104.65	105.47	107.59	105.72	98.826	106.14	106.62	107.17	107.32	107.36	105.77	103.23	104.03	105.72	109.68	102.06	100.2	110.65	104.11	105.49	105.09	105.66	108.07	105	104.98	110.53	99.649	106.17	101.14	105.52	106.71	113.63	110.26	103.17	107.83	103.26	111.58	108.75	106.9	107.69	109.69	107.96	105.11
107.95	104.47	108.21	111.3	110.01	111.14	105.61	109.69	99.783	100.76	110.29	108.89	107.75	104.43	110.65	106.78	104.97	108.83	104.47	102.36	111.59	107.64	95.951	108.62	103.32	102.9	108.99	101.57	110.22	105.7	106.8	111.59	112.28	106.97	109.41	100.57	108.48	109.16	106.83	106.57	108.67	102.42	108.81	112.11	108.96	104.14	109.2	106.79	103.86	106.01
112.9	111.49	107.47	109.6	115.87	110.66	111.88	116.83	109.19	115.65	112.22	106.88	106.05	106.94	118.53	115.49	108.32	106.48	112.9	108.97	108.41	113.1	111.36	109.43	107.68	108.05	110.83	107.84	115.65	103.31	113.01	115.15	116.12	115.37	103.22	117.6	104.33	114.52	115.84	109.75	117.21	112.31	116.9	113.37	113.66	114.92	114.37	112.44	115.03	114.54
113.88	109.68	107.55	104.3	112.21	113.03	115.66	111.39	110.77	107.02	107.12	117.44	118.67	113.72	112.28	110.4	110.11	108.85	113.09	112.1	119.12	117.44	111.61	112.18	113.46	115.29	114.43	114.02	108.92	111.08	116.96	115.83	111.67	115.56	114.86	110.96	114.57	114.81	113.04	112.26	112.74	109.91	105.91	109.93	115.2	109.04	111.67	113.79	118.72	111.39
115.31	108.06	101.97	102.53	102.66	106.79	105.51	106.89	108.31	101.79	103.2	104.08	108.37	101.97	108.18	109.99	105.19	106.26	107.19	112.97	108.14	104.48	113.33	112.31	106.1	104.77	104.21	101.55	104.5	107.22	103.76	108.61	109.55	105.81	105.96	107.69	107.46	105.2	106.5	100.7	106.53	102.7	101.13	104.28	100.25	107.79	102.45	105.35	107.31	99.151
104.42	108.29	109.71	107.78	109.02	108.12	106.98	110.26	115.06	109.28	108.57	108.72	114.3	107.7	109.55	108.37	113.3	109.12	112.12	113.58	114.23	111.1	114.22	109.69	111.98	111.68	108.19	101.74	113.74	102.43	109.61	111.75	112.28	109.74	104.54	110.87	113.08	111.8	105.47	111.15	112.76	108.31	110.91	112.86	104.13	109.15	112.59	113.45	111.24	113.52
111.99	108.81	111.13	107.43	109.51	111.55	110.11	108.39	114.36	108.13	104.46	113.75	116.86	106.48	113.35	110.97	111.93	106.6	116.55	113.55	109.48	110.04	113.27	112.06	110.68	110.74	105.64	114.86	105.78	107.53	115.3	110.5	116.65	106.68	110.78	105.78	110.67	109.06	108.74	105.68	111.6	113.62	114.24	108.22	107.14	116.64	105.84	110.85	112.29	112.26
106.43	100.8	98.028	99.63	98.278	102.57	108.07	95.142	101.75	103.15	102.49	90.16	96.282	93.727	101.11	102.24	106.24	97.893	101.25	98.004	101.89	105.27	97.655	95.806	107.34	101.53	103.73	103.92	97.094	97.353	99.703	96.035	96.95	106.74	106.62	97.814	104.42	104.18	96.702	103.74	99.471	94.375	100.48	98.258	101.26	102.41	98.788	98.674	95.485	99.899
112.99	105.75	105.31	108.25	105.54	100.68	108.94	106.36	106.17	104.23	107.94	110.05	105.65	100.31	103.45	112.49	105.48	105.38	100.9	104.33	103.14	107.22	103.36	103.17	109.67	106.25	107.97	107.52	102.78	109.6	110.25	110.64	107.25	104.69	100.8	103.18	109.68	101.98	107.81	107.44	98.748	107.67	102.04	102.21	105.57	104.23	107.89	111.14	112.05	107.39
105.59	107.75	104.23	103.23	111.92	109.51	108.18	102.47	103.79	106.51	105.5	105.72	106.41	105.6	100.35	103.19	104.69	104.37	111.12	106.91	109.64	106.65	107.53	111.67	109.87	102.88	111.64	105.32	108	113.89	108.53	102.67	98.072	106.6	104.99	106.08	107.79	112.79	113.63	105.48	114.37	105.77	102.93	109.17	115.2	103.33	108.07	113.97	98.597	102.49
120.24	115.33	109.55	114.38	110.11	113.97	109.48	115.41	115.08	108.74	105.91	114.52	107.69	111.71	116.1	109.86	115.99	114.72	110.33	108.53	111.62	111.93	110.57	111.61	109.56	107.18	114.33	109.43	111.18	110.67	115.01	111.51	111.44	113.33	112.75	113.42	111.89	116.52	107.97	111.42	109.44	110.73	111.91	113.47	110.12	111.48	112.76	110.26	108.71	114.24
106.65	110.93	105.68	103.96	110.46	103.59	103.35	107.38	110.07	99.79	101.69	109.89	109.35	108.15	105.82	106.62	104.42	103.51	109.91	110.98	108.87	107.75	107.74	108.92	104.46	102.55	103.95	110	106.61	108.18	109.39	101.02	105.16	110.52	104.04	106.01	107.36	111.17	110.69	108.81	107.11	104.54	112.24	102.37	104.12	100.91	105.39	107.54	111.94	107.58
110.32	104.98	107.71	106.39	107.36	96.828	99.318	105.05	105.71	105.1	107.83	105.52	99.203	101.56	107.54	102.47	109.89	107.56	100.77	103.31	109.7	100.08	97.743	102.86	102.52	96.966	104.85	101.22	104.69	100.74	102.81	106.45	108.4	103.49	107.74	106.72	111.54	107.84	107.56	104.85	104.9	97.338	106.8	107.84	99.66	103.52	99.528	104.45	103.11	109.72
112.25	112.32	115.98	110.6	108.12	117.64	110.78	105.13	108.14	115.72	115.05	114.38	109.09	108.65	112.05	114.67	111.44	115.25	114.04	114.81	110.99	110.68	111.45	114.65	107.98	114.41	119.5	109.68	104.42	111.96	111.99	113.32	107.02	112.95	107.76	113.37	106.66	110.59	116.72	114.79	116.25	109.54	108.93	113.57	111.3	114.52	118.6	105.14	109	110.6
103.27	99.072	103.13	97.677	96.912	96.255	95.345	93.423	99.736	100.56	100.37	104.32	88.586	101.32	103.01	97.495	94.809	101.59	100.85	95.343	103.4	100.67	100.8	102.24	107.27	102.43	97.634	99.337	103.93	97.875	100.85	99.513	97.688	103.88	96.758	107.92	96.531	98.815	95.849	102.15	96.78	105.64	92.202	102.18	100.58	99.866	93.58	101.83	102.44	99.84
97.969	102.11	97.99	100.76	99.188	101.28	102.08	102.9	100.13	98.41	100.93	100.13	106.45	99.672	104.28	100.79	95.271	106.68	98.719	98.613	104.79	97.743	99.221	104.18	94.885	110.6	101.71	94.367	96.758	98.297	99.959	97.916	102.57	100.47	98.064	99.572	96.174	99.804	95.482	99.419	100.77	99.273	98.076	97.734	104.13	108.64	101.35	97.964	95.958	96.011
105.01	99.67	95.321	104.41	100.45	101.95	99.346	95.264	100.29	97.562	98.514	104.11	102.37	101.14	95.809	94.22	95.884	101.39	101.48	99.086	101.85	107.98	93.591	92.993	100.89	102.28	97.638	99.415	95.293	99.497	99.534	100.81	100.84	100.04	98.888	95.507	96.358	100.7	100.71	96.91	99.964	104.83	92.284	106.7	94.19	92.805	104.22	101.47	99.895	97.623
120.25	115.8	120.73	109.84	119.83	112.63	125.06	117.36	116.06	114.92	117.84	119.77	117.65	109.74	121.73	119.72	117.7	119.82	115.72	124.17	117.04	114.44	116.41	117.68	112.53	117.87	114.18	117.07	118.15	114.14	121.43	117.31	121.93	116.61	116.03	112.52	115.35	117.62	117.42	114.25	112.72	119.72	115.23	111.89	118.27	120.08	115.37	117.25	121.8	126.41
102.36	97.267	101.26	95.496	104.39	101	99.303	103.69	97.936	102.55	113.22	103.85	103.56	100.79	97.832	95.883	107.25	104.29	102.88	100.76	101.15	94.047	102.87	98.162	103.41	97.999	103.48	102.95	100.23	101.67	103.42	100.99	97.86	103.99	103.61	104.87	97.377	103.4	102.52	98.23	101.7	99.693	99.445	99.439	100.58	99.9	99.808	100.04	96.279	96.508
99.429	104	101.49	99.86	93.983	105.19	104.81	104.55	108.42	101.43	102.8	93.075	100.11	99.253	99.923	97.735	104.37	100.51	96.365	99.394	102.02	98.646	103.09	103.97	96.477	100.81	101.51	99.976	98.573	92.234	99.494	98.524	100.08	99.36	105.67	95.864	103.04	102.82	96.623	99.856	99.895	104.1	102.6	95.806	97.248	105.43	99.722	101.66	102.26	98
111.98	110.03	108	116.73	111.37	116.11	107.61	112.59	112.78	107.53	108.74	108.31	109.73	110.21	111.38	115.07	115.92	113.71	112.18	102.38	109.11	111.56	111.24	111.05	109.19	108.94	108.34	103.3	108.07	110.18	107.58	110.76	116.05	108.95	116.37	111.86	109.53	107	110.89	109.85	107.85	111.48	112.84	112.57	100.5	111.38	112.74	102.52	105.06	107.87
109.75	106.27	110.17	103.2	108.69	108.32	116.17	107.62	109.22	113.77	110.57	111	106.76	113.16	119.52	110.13	110.71	112.45	113.91	110.38	111.39	112.6	108.19	105.51	110.81	113.03	111.19	108.85	109.86	114.34	110.8	104.31	110.92	110.08	111.08	105.98	108.38	115.63	113.79	106.54	111.84	112.19	111.99	113.04	108.86	108.2	105.81	110.77	107.72	110.36
102.91	105.7	103.63	108.45	105.23	106.74	107.91	104.83	105.38	105.89	99.927	104.8	104.52	102.53	103.36	101.35	106.42	106.39	108.66	110.03	109.67	105.15	104.99	106.6	108.54	100.19	103.68	107.19	100.52	106.42	105.02	109.78	99.63	105.51	98.496	111.12	102.66	107.04	106.88	102.25	100.84	104.99	111.03	105.7	104.52	104.34	105.41	113.19	105.67	103.33
109.18	109.34	104.7	105.5	103.3	105.26	105.45	102.85	101.89	106.48	110.76	104.42	114.16	106.06	104.58	105.61	111.65	104.72	103.28	109.45	107.03	107.88	109.29	107.94	103.33	108.53	103.39	108.18	108.42	107.52	105.63	103.37	104.24	106.06	103.54	104.48	112.34	108.13	110.11	113.07	106.08	102.97	111.31	110.7	104.39	103.89	102.85	106.22	100.8	105.67
106.14	109.56	109.88	111.01	112.71	107.67	103.61	112.05	103.9	110.49	105.52	109.34	105.84	105.68	108.81	103.74	109.56	111.98	107.67	102.8	113.07	107.29	107.47	116.13	107.13	110.35	111.14	107.09	107.37	115.72	112	110.14	108.6	108.68	115.18	105.46	113.68	118.86	115.64	106.87	109.97	106.98	113.3	114.29	103.05	112.51	107.17	110.04	114.83	116.8
97.958	95.951	101.09	103.84	108.05	102.96	95.285	97.904	106.46	100.27	101.74	99.668	101.42	103.88	99.72	98.71	102.49	104.12	100.34	99.028	97.624	97.878	97.158	95.643	104.66	105.45	97.357	103.69	103.38	98.532	102.27	95.982	108.21	98.589	97.749	98.673	95.378	103.43	99.388	101.62	102.72	97.468	105.12	100.96	98.946	97.052	99.964	102.5	101.31	102.77
102.8	104.03	110.57	105.79	105.33	98.462	108.31	103.04	108.32	100.25	109.61	107.99	99.708	108.75	101.64	100.89	109.29	106.8	101.97	102.95	107.52	109.73	98.682	106.99	98.59	101.93	109.2	103.21	94.97	107.54	105.82	106.92	99.452	99.419	104.97	101.81	107.38	96.182	101.57	105.58	104.02	110.69	103.03	110.82	104.78	102.58	105.14	98.239	104.77	105.55
111.26	111.23	111.41	106.13	110.03	108.89	108.63	111.72	110.37	110.77	117.07	110.67	105.99	110.94	110.69	110.76	112.02	111.26	119.05	118.92	110.89	116.11	108.79	117.41	107.51	116.9	109.51	109.65	107.78	103.01	110.83	109.65	109.54	109.6	118.74	115.78	113.86	106.15	106.02	112.78	108.09	109.52	111.82	113.93	112.99	112.03	105.21	110.73	109.21	111.26
101.79	101.13	106.65	105.3	108.24	111.26	106.2	104.26	102.8	102.44	107.22	106.48	107.77	105.89	110.06	107.8	100.06	96.533	103.02	101.83	106.57	111.5	106.67	108.47	110.13	101.82	106.22	109.58	106.28	102.28	111.45	105.49	107.44	106.34	106.14	101.63	100.54	100.15	106.13	104.27	102.88	109.64	101.29	104.99	99.637	103.48	104.58	106.14	101.07	104.74
105.52	112	108.2	106.17	109.95	106.85	115.29	114.33	111.21	113.22	110.74	113.99	106.3	105.53	113.64	108.24	113.33	109.86	109.25	112.28	103.79	110.19	115.2	112.35	108.03	104.92	110.4	110.81	103.63	110.95	111.42	108.34	107.83	112.34	107.45	111.77	108.78	112.78	114.91	105.1	112.97	109.3	105.42	102.39	117.16	111.58	105.63	111.76	112.9	111.95
115.41	113.38	112.48	113.36	108.62	109.24	115.87	116.84	107.48	107.37	113.15	112.18	105.64	117.11	116.71	116.08	112.32	104.94	112.36	109.98	116.52	111.18	106.8	108.77	109.55	111.26	114.45	110.03	105.09	108.88	113.36	109.94	114.49	110.7	107.37	111.02	101.71	118.78	116.13	114.48	113.48	113.22	112.5	113.8	103.14	106.87	113.91	111.39	115.24	115.59
111.25	102.43	110.75	115.99	107.62	114.6	106.95	112.82	112.26	117.42	107.08	115	113.35	111.96	115.15	112.85	114.93	109.12	114.32	112.98	108.85	108.22	113.01	114.57	112.45	115.83	111.67	110.31	113.19	116.34	108.42	113.6	112.41	110.76	116.95	115.29	113.57	115.06	110.26	113.54	114.69	110.71	120.31	114.26	116.64	111.97	115.87	117.82	106.98	110.84
104.59	108	98.267	102.37	100.17	108.94	98.217	101.64	96.336	99.934	108.21	101.67	106.34	107.03	102.03	101.32	99.514	109.47	95.797	110.81	106.04	106.73	106.65	96.756	102.7	109.06	104.59	109.07	105.46	96.947	103.25	99.728	105.89	101.46	100.97	103.04	109.92	103.26	105.35	107.89	104.68	98.479	109.82	104.36	102.94	101.2	106.45	106.32	105.98	105.12
116.89	122.7	114.75	110.89	118.28	114.34	121.81	115.49	120.71	117.6	119.05	118.98	120.39	120.75	114.52	121.91	122.59	121.33	114.19	122.72	121.76	116.07	118.1	118.69	112.65	123.97	117.34	110.34	112.83	115.65	117.22	113.26	110.79	118.29	112.58	112.79	111.66	118.5	115.03	112.61	114.52	119	112.85	113.6	117.58	122.98	123.5	119.77	111.61	123.17
118.8	114.49	109.71	108.51	108.18	106.74	113.06	114.48	106.39	112.63	103.38	111.75	110.45	111.88	105.56	113	114.09	105.28	109.43	109.86	115.24	110.34	113.23	108.59	109.44	115.62	110.87	112.71	107.39	108.55	114.4	108.37	115.51	109.75	107.11	109.15	110.32	111.78	110.84	107.92	111.47	110.26	108.12	112.85	112.64	111.16	113.42	107.14	112.17	108.24
117.21	115.33	112.45	112.14	107.64	104.23	114.81	111.03	110.15	113.99	113.97	109.86	109.6	112.64	114.03	109.67	115.11	104.38	115.46	112.5	114.56	112.61	109.18	108.76	112.67	106.92	111.05	105.99	115.99	112.5	106.4	109.52	105.55	101.22	121.5	108.79	113.94	118.85	112.22	112.13	109.61	120.96	108.13	114.59	113.09	103.06	111.84	108.87	109.48	107.14
107.32	104.67	112.27	103.44	101.68	103.23	104.03	104.96	111.04	102.27	107.16	100.94	101.81	108.79	107.71	110.85	100.43	109.86	101.91	104.71	101.2	101.84	109.27	101.22	104.25	103.16	103.4	104.04	106.71	105.79	103.95	109.71	110.69	107.66	101.76	107.21	105.72	104.45	107.02	106.28	106.72	108.49	105.12	103.94	99.164	106.33	112.31	109.44	105.67	105.31
105.43	103.41	107.67	105.04	105.97	107.31	103.45	106.13	104.73	107.52	110.42	105.63	104.16	105.6	109.26	108.47	105.65	107.24	112.61	108.86	106.66	106.89	107.85	106.31	101.86	107.14	102.34	107.33	108.55	102.72	108.25	97.881	99.207	101.85	110.67	99.146	100.1	110.61	102.66	107.51	102.8	108.27	103.99	105.23	101.16	101.66	110.48	102.47	104.54	116.62
110.76	99.62	109.52	110.38	105.31	109.11	108.27	105.5	109.16	106.07	109	104.5	105.08	103.76	104.38	108.95	107.51	108.45	109.48	100.26	101.9	105.65	106.27	104.12	105.88	107.92	98.33	103.35	110.66	106.98	105.83	108.2	104.81	109.08	102.67	101.48	105.6	106.15	100.33	105.5	108.4	104.31	100.86	109.64	103.25	107.06	109.4	108.16	104.11	103.43
113.43	121.52	115.17	118.62	117.41	112.54	114.44	120.25	115.64	117.86	117.82	114.63	118.54	113.59	114.1	116.3	118.13	121.89	122.4	121.24	120.86	118.95	122.37	121.06	116.09	124	115.71	118.14	115.38	123.53	114.83	121.61	113.54	123.79	118.6	113.85	119.42	117.87	116.87	118.01	118.3	122.1	118.92	113.83	119.39	118.68	119.5	116.8	124.35	116.47
106.01	107.29	108.92	102.08	95.107	103.58	108.22	107.07	114.13	100.58	103.65	108.53	103.23	106.48	101.66	102.23	107.15	109.57	100.8	102.48	101.62	105.97	102.86	108.7	104.09	102.1	98.85	103.19	103.95	100.84	102.18	98.262	105.37	104.69	105.17	108.24	101.91	105.49	105.66	107.61	111.09	109.29	106.57	104.59	105.01	106.8	96.484	107.08	104.76	109.55
107.36	104.05	109.62	110.84	108.36	108.1	115.95	116.49	110.6	117.6	109.81	106.23	108.94	113.2	110.1	113.19	111.26	111.27	106.19	108.77	108.67	111.83	106.01	114.18	116.46	111.31	110.56	97.86	111.76	108.7	113.2	104.1	108.75	108.89	117.77	111.07	114.6	111.93	114.16	107.83	108.92	112.47	111.06	112.68	108.01	111.96	111.66	112.8	117.11	113.28
115.09	112.98	112.91	112.19	109.63	116.94	112.69	112.66	120.21	108.42	109.09	108.53	113	116.9	108.17	109.38	113.8	105.98	110.18	114.97	117.28	111.54	114.81	113.13	104.96	115.62	111.39	108.56	108.37	112.03	111.54	112.71	114.43	109.96	105.88	107.22	111.9	110.67	119.09	115.24	115.5	104.83	115.97	115.02	109.3	114.84	114.19	105.67	111.65	113.25
112.76	108.48	111.08	113.54	105.62	105.92	109.45	112.78	109.27	115.55	114.82	109.34	116.47	112.88	114.18	114.43	110.43	106.86	111.61	96.556	116.22	116.82	113.24	111.18	116.4	109.28	107.82	113.25	111.97	113.18	111.06	113.73	113.43	108.78	122.88	108.89	109.69	110.15	108.33	112.22	114.46	111.38	107.33	113.19	107.48	109.78	110.05	104.07	108.65	119.88
105.28	96.878	103.73	107.32	102.82	110.06	106.71	103.55	116.89	102.62	103.79	107.63	104.29	101	111.26	105.94	107.67	108.2	106.23	105.23	102.71	108.97	103.36	107.5	112.57	109.3	103.53	104.34	101.65	106.73	105.36	104.96	108.15	106.78	100.61	105.57	102.92	102.69	110.73	103.3	105.24	103.6	100.96	108.36	106.85	106.21	105.96	107.18	105.97	106.23
102.43	104.07	110.06	107.79	115.47	109.22	104.71	108.84	108.78	100.48	107.69	103.19	106.92	97.137	109.22	106.33	103.07	109.12	112.33	103.8	101.03	105.28	103.19	104.55	99.282	109.21	104.89	104.78	104.88	103.15	97.91	104.76	108.94	107	104.62	104.61	107.22	102.15	102.35	107.3	106.62	104.74	107.46	107.23	103.03	106.22	100.34	106.04	106.88	110.58
99.925	93.69	96.231	99.323	93.274	96.217	102.36	100.57	97.945	97.615	105.35	100.13	98.513	95.782	106.55	99.863	98.007	93.284	93.436	101.11	103.92	102.78	102.28	106.52	101.16	99.611	95.045	100.24	105.98	100.93	98.838	101.41	106.05	97.92	95.72	103.43	102.14	102.79	95.846	99.363	95.332	99.975	101.76	99.124	104.89	92.673	98.936	99.529	102.19	95.513
103.56	107.88	102.29	103.21	103.75	101.12	97.876	104.26	102.55	101.47	110.68	98.709	109.63	109.07	104.6	100.36	103.06	100.22	108.64	106.13	105.41	110.29	102.11	102.65	109.6	106.54	107.17	108.75	103.04	107.56	107.67	107.19	96.04	102.43	105.12	101.3	99.794	105.93	106.88	103.8	104.47	100.61	101.44	106.63	103.09	106.49	108.02	100.55	108.68	99.795
97.411	97.979	101.02	103.39	99.156	104.95	100.28	100.84	98.21	92.738	97.12	101.86	102.75	104.95	98.318	97.201	99.602	106.14	97.325	98.004	98.335	97.005	93.63	97.699	101.3	99.753	94.446	98.423	103.86	105.43	98.816	102.4	101.81	97.826	102.1	99.973	101.69	97.661	97.896	99.495	100.23	99.66	101.64	100.46	97.3	99.314	97.945	100.41	92.837	100.25
107.72	115.4	108.84	109.7	112.06	107.85	110.42	112.05	112.46	109.35	112.02	107.52	109.9	113.5	106.73	115.55	110.59	115.57	110.84	118.1	113.38	108.46	110.62	112.02	109.25	110.07	108.58	114.72	108.5	106.37	108.83	114.95	108.34	114.21	109.14	115.04	108.88	107.58	105.51	108.16	113.59	109.29	112.79	112.52	110.43	107.89	114.18	104.23	108.15	112.33
98.394	106	107.55	105.92	106.54	99.832	110.05	102.42	104.19	108.27	106.7	103.21	111.3	111.73	111.85	105.42	105.68	110	103.06	107.8	106.76	105.1	102.6	107.87	105.41	108.02	103.22	99.104	104.27	108.91	97.48	109.39	110.55	108.78	103.74	99.599	99.633	110.69	106.37	111.3	112.18	107.34	107.67	101.85	102.58	101.83	105.62	109.65	104.22	106.51
109.07	105.24	105.86	104.46	106.28	106.77	109	104.45	108.14	106.1	106.43	106.88	99.483	106.46	112.84	105.51	109.84	109.5	107.57	109.05	104.92	105.78	106.25	98.839	107.83	104.22	103.82	102.99	100.96	105.26	106.49	108.86	104.34	104.54	107.64	104.98	107.45	101.54	107.98	108.35	108.11	99.256	99.784	108.12	106.6	107.81	101.96	100.86	106.68	108.01
112.77	110.46	110.81	105.49	119.34	112.08	108.2	110.13	111.27	107.35	111.39	105.15	106.5	107.17	116.74	114.19	111.27	119.17	110.51	107.75	114.36	114.25	113.14	110.28	112.81	108.37	117.4	110.8	115.33	110.74	118.98	117.76	111.18	112.95	123.1	114.47	114.59	112.13	112.69	118.98	108.52	109.36	110.96	116.43	112.03	111.55	115.36	110.17	111.89	105.96
104.9	109.33	107.85	110.04	100.87	105.49	109.03	111.65	108.52	112.54	109.72	106.05	109.79	108.16	108.69	98.388	102.67	110.99	103.75	110.27	108.52	108.69	107.63	104.03	109.09	107.55	106.39	111.21	107.49	107.26	101.17	110.17	106.09	105.96	106.08	110.71	103.8	97.239	105.41	102.73	109.27	104.54	105.61	102.82	105.88	106.02	95.363	107.77	102.29	104.23
116.6	117.88	120.32	116.37	111.21	111.26	120.89	124.83	120.75	118.12	116.21	116.82	119.19	118.5	113.79	117.48	115.94	112.46	113.49	120.94	115.6	120.03	115.02	117.05	118.22	116.73	117.81	117.31	109.53	119	122.5	113.29	117.93	112.55	119.06	110.92	115.7	119.73	113.01	115.75	116.7	116.34	118.39	113.89	114.71	113.61	114.72	112.16	116.04	113.41
101.14	91.564	103.61	98.207	108.63	106.14	100.81	101.32	100.64	97.618	98.115	95.818	106.06	96.766	95.943	96.309	101.35	102.87	103.82	97.962	93.748	99.274	100.97	99.76	104.14	92.649	101.18	99.595	95.324	99.795	100.14	97.521	105.16	99.324	107.18	102.33	91.211	103.4	97.802	96.768	96.635	100.18	102.15	96.746	101.42	105.47	106.59	98.676	101.32	94.494
106.06	106.1	104.12	106.46	103.29	106.54	111.77	104.71	107.57	103.52	108.62	103.81	102.73	107.82	110.2	95.906	105.2	102.14	99.575	108.24	115.06	98.39	107.64	114.14	100.88	102.41	101.06	103.23	109.56	113.44	108.01	111.03	104.17	107.21	109.82	104.57	106.09	100.52	103.79	110.5	98.216	105.94	95.389	101.13	109.81	105.3	99.948	105.84	105.31	106.97
106.91	106.18	107.32	109.09	115.19	105.26	112.88	110.34	108.73	113.06	109.22	105.72	111.06	112.85	113.39	112.3	108.38	113.13	113.1	117.2	113.57	116.25	106.8	106.25	112.51	111.5	106.54	112.31	112.85	116.15	111.72	109.98	114.46	102.23	110.33	118.76	108.22	111.61	110.65	111.34	112.99	107.75	110.02	111.15	111.36	111.85	106.57	108.48	111.99	114.89
107.71	105.61	109.82	107.53	111.82	107.37	105.81	114.74	106.7	105.84	112.97	111.64	103.06	110.6	105.25	106.17	111.1	105.99	110.95	105.42	110.77	101.48	101.7	103.61	102.75	104.67	100.87	101.59	102.67	104.54	108.35	106.66	108.17	106.37	104.14	111.43	105.18	102.01	100.36	101.33	103.37	107.08	107.04	111.19	111.05	105.56	112.64	106.75	102.4	108.12
109.59	100.97	107.4	106.54	107.54	114.72	105.74	108.04	110.13	106.13	111.28	107.5	102.89	109.92	107.95	107.34	111.23	113.01	100.08	104.53	102.33	106.22	100.4	111.29	107.96	110.14	100.89	107.86	105.79	110.8	103.09	103.26	110.56	109.89	101.18	102.35	104.24	103.02	114.32	105.43	105.78	112.07	106.65	107.8	103.65	108.07	103.27	101.86	110.67	104.47
108.16	100.83	105.65	108.05	104.28	107.07	105.25	99.257	111.04	109.69	109.62	106.8	110.27	102.09	106.77	106.16	108.24	100.24	102.69	108.97	102.66	110.04	109.98	108.08	101.92	105.69	104.53	106.98	110.51	103.22	107.25	100.77	107.25	105.83	105.31	103.61	107.44	109.53	113.23	108.49	113.9	110.5	105.1	108.86	107.51	107.55	100.09	104.41	107.62	105.25
93.368	98.55	96.89	102.15	105.94	101.77	99.096	95.392	96.314	95.857	97.397	98.847	98.071	103.77	94.159	96.894	100.2	96.707	99.862	97.835	102.86	95.974	99.607	98.003	99.074	100.61	97.611	100.14	92.689	96.132	94.549	99.372	102.56	102.33	97.05	103.33	101.95	104.61	99.001	98.063	112.09	96.861	101.65	102.05	103.76	97.022	101.12	97.897	96.884	96.297
108.41	105.02	104.11	105.15	110.35	109.15	109.82	104.78	105.9	105.19	110.45	98.694	108.49	105.04	104.99	101.34	102.04	110.58	103.18	103.84	104.36	109.06	107.82	106.94	106.96	100.03	112.12	108.55	100.13	103.35	101.75	101	102.44	104.6	105.41	98.467	101.1	110.26	104.82	103.58	104.8	100.41	109.93	105.34	109.41	102.84	103.1	114.24	107	111.6
110.57	107.74	103.95	105.59	98.898	110.75	105.07	115.73	110.27	108.59	102.09	105.35	105.5	101.67	108	111.2	105.73	107.88	104.63	105.5	103.61	99.255	101.41	109.47	106.15	106.39	100.74	108.03	107.64	106.61	106.52	109.29	108.17	110.01	106.11	107.55	107.7	106.32	113.22	105.52	104.62	109.39	107.24	108.29	105.7	107.76	111.28	109.69	107.36	105.58
102.77	112.23	108.31	102.06	104.28	108.94	108.21	109.29	103.78	98.422	100.39	109.24	106.69	102.47	108.58	107.67	106.41	102.75	102.9	103.65	100.72	107.55	107.48	104.48	111.49	102.35	114.39	106.34	106.69	101.01	103.39	114.93	108.04	108.73	105.45	107.2	104.77	100.41	111.83	98.937	100.11	102.88	107.49	107.06	108.78	104.79	110.02	103.87	110.66	101.96
100.85	94.951	95.607	98.664	100.92	100.8	100.84	102.56	100.91	98.233	98.743	97.623	98.392	96.915	102.06	99.833	102.09	100.34	101.22	100.77	99.685	96.921	103.48	106.96	96.827	99.833	102.77	95.233	90.789	109.3	100.61	98.727	98.145	99.117	100.37	97.469	95.927	97.613	98.006	95.752	102.57	100.58	99.212	97.444	97.708	94.091	96.994	99.794	91.946	105.33
110.98	103.63	101.63	102.09	112.3	108.29	102.87	105.55	104.72	107.51	102.62	109.51	105.82	103.88	108.61	105.73	111.82	104.74	104.08	115.91	108.62	101.95	97.055	104.85	105.73	109.25	103.99	99.395	106.63	106.21	101.05	106.21	107.64	104.2	107.99	106.08	102.42	107.11	110.4	105.01	106.51	107.99	107.57	109.37	107.06	107.84	106.89	104.48	104.36	110.53
106.44	108.41	108.2	100.81	104.44	103.13	105.02	108.17	101.3	106.95	103.18	103.62	102.71	105.31	106.56	99.159	103.73	111.3	106.44	103.3	105.9	103.7	105.18	100.98	105.77	106.11	100.96	105.17	107.52	98.034	104.69	106.17	102.33	101.35	109.16	104.16	106.17	102.22	108.3	106.46	104.43	104.26	108.07	106.72	106.63	104.39	101.35	104.85	101.76	105.43
101.33	108.84	101.6	103.94	105.11	106.33	110.4	107.78	98.326	104.8	106.2	107.72	103.47	104.03	100.95	97	104.78	106.13	107.17	108.53	103.52	104.39	102.77	104.34	101.65	109.3	103.36	111.1	95.431	106.43	103.49	107.85	106.71	108.23	102.91	102.23	101.96	107.77	110.9	107.7	101.06	104.19	100.17	111.55	106.57	105.47	105.28	102.71	106.73	103.06
111.58	100.58	108.45	106.8	103.07	110.19	102.47	111.36	106.12	102.53	109.78	105.99	107.45	107.26	111.92	106.65	103	108.42	102.34	104.9	111.21	102.15	103.57	101.73	108.88	106.01	116.33	105.11	111.9	108.97	102.91	106.44	103.14	105.03	104.79	100.36	106.76	107.25	106.69	104.38	104.24	102.62	112.04	105.02	101.65	109.46	104.79	107.92	105.94	98.744
100.61	108.16	108.68	103.89	104	110.03	107.95	106.48	103.78	101.11	104.03	102.6	102.3	104.71	104.05	101.9	100.29	104.93	102.43	106.17	103.03	108.28	114.53	108.12	102.75	105.43	97.886	106.57	104.81	96.948	108.07	107.38	109.46	102.91	99.915	101.99	103.75	98.028	106.69	108.46	106.6	101.83	108.36	97.57	107.67	99.792	106.21	107.28	105.21	105.38
114.01	115.66	112.63	117.88	111.75	111.98	117.32	108.75	106.89	122.76	104.67	116.54	109.17	113.14	104.99	114.3	116.76	112.36	116.39	111.04	111.48	110.17	121.37	113.03	108.77	115.12	110.72	115.12	110.92	112.87	111.31	109.45	117.72	110.98	113.28	110.72	107.74	112.51	113.92	116.3	111.07	106.99	110.05	116.22	111.47	112.04	105.81	112.54	115.19	110.47
112.96	110.61	115	108.93	110.04	116.19	110.19	106.01	104.4	115.07	113.17	108.75	110.56	102.95	110.29	102.56	114.19	114.16	108.62	109.5	107.51	109.37	104.48	113.19	108.87	112.25	109.57	108.41	106.24	110.01	109.27	111.8	111.29	104.75	115.8	116.03	100.54	117.41	106.75	117.85	107.83	110.29	102.48	99.107	112.51	114.57	106.33	104.56	113.03	106.36
115	111.12	105.42	118.58	112.92	110.09	111.98	118.12	114.26	110.15	114.59	112.74	110.71	114.15	109.69	112.67	113.59	112.62	117.32	116.76	109.57	113.24	111.07	114.12	111.44	113.9	106.42	113.82	110.34	112.62	110.08	107.95	114.2	113.8	111.46	108.54	107.73	117.98	115.53	112.44	120.04	111.09	113.58	114.71	116.86	109.36	114.87	110.6	116.65	115.82
111.02	110.89	108.97	108.48	113.85	116.63	109.87	115.57	112.34	112.41	106.84	110.55	120.21	112.1	109.98	113.55	110.23	112.89	111.62	107.45	107.56	110.53	113.27	113.39	112.44	108.68	116.73	114.08	115.56	113.34	113.34	112.93	116.17	106.89	112.84	114.42	112.34	112.09	118.48	108.17	111.27	109.01	113.49	109.46	114.24	116.48	106.73	115.95	111.27	112.92
102.27	93.378	102.84	101.11	104.03	106.73	97.036	108.79	104.68	102.08	104.37	103.48	104.41	101.34	103.15	94.771	95.468	105.33	98.677	97.573	92.857	98.422	99.155	98.498	96.327	95.996	92.869	94.448	100.96	93.994	105.22	103.14	99.993	97.004	98.783	98.457	104.52	100.42	102.24	99.83	99.417	100.1	99.9	97.969	98.359	95.408	97.919	98.415	104.58	102.49
104.86	101.43	110.77	102.81	109.48	103.51	104.49	102.04	110.4	103.13	106.87	106.12	96.018	101.84	106.32	111.63	106.66	106.05	110.69	99.403	108.25	106.04	105.37	110.84	105.77	97.484	105.51	111.27	108.14	105.73	104.88	108.16	102.55	103.03	107.2	112.35	102.74	106.66	106.9	99.948	110.95	108.54	107.46	102.89	102.42	98.361	109.48	108.29	104.48	103.75
99.7	98.276	103.94	103.43	98.974	106.03	99.478	104.82	94.999	100.12	105.14	99.381	101.57	101.44	97.865	101.34	102.53	98.433	95.962	95.828	93.725	99.544	99.984	98.345	104.5	98.128	98.874	102.84	98.107	105	98.485	95.733	105.75	98.199	100.42	100.3	104.36	101.11	108.91	103.95	105.25	98.323	99.116	96.358	94.412	96.558	104.15	99.315	99.962	104.5
101.26	111.46	107.18	105.04	103.1	106.11	102.57	103.79	106.27	100.39	98.726	109.15	100.5	108.29	98.53	104.03	108.04	100.68	101.94	109.8	105.73	106.98	104.29	105.15	104.52	106.02	105.54	99.267	97.315	106.05	104.29	99.896	102.97	106.2	101.61	102.53	103.68	108.71	105.47	98.983	101.16	97.596	105.2	102.22	105.29	106.81	106.87	100.82	106.29	106.87
100.76	109.08	103.28	97.714	102.7	102.83	98.03	105.51	101.7	101.81	106.39	102.36	105.66	102.94	101.02	102.84	106.35	103.12	105.87	110.28	106.76	95.194	107.1	96.646	110.01	105.02	109.04	96.855	104.54	103.37	106.68	105.73	102.52	103.62	104.62	105.94	107.27	104.9	106.44	99.219	101.28	102.4	98.667	108.35	109.25	100.55	101.65	112.03	107.84	105.57
98.975	97.515	101.94	108.88	105.31	103.4	104.2	104.57	105.57	106.2	105.61	101.28	100.21	103.54	113.21	103.19	103.02	100.96	97.937	104.35	110.75	100.43	112.03	105.65	112.46	107.93	109.21	106.91	103.18	105.85	109.96	109.38	105.95	104.84	102.19	109.52	104.19	102.9	101.95	112.46	106.02	111.02	109.21	108.81	101.19	110.43	105.84	105.59	114.16	104.37
106.94	111.64	106	113.2	108.42	110.69	108.73	108.2	106.14	110.01	98.878	111.14	109.4	104.96	106.11	104.02	101.89	113.16	102.6	106.3	103.27	102.61	106.32	108.36	108.3	108.93	108.85	105.44	100.76	104.5	104.97	104.3	106.78	106.79	104.74	104.64	108.6	104.13	103.19	107.12	103.44	102.29	103.03	114.9	107.54	100.91	108.52	106.9	104.17	108.64
99.397	112.26	106.26	111.08	102.86	104.65	104.1	107.37	110.6	102.49	105.99	103.64	104.16	104.38	111.62	98.189	107.49	102.14	110.59	101.63	106.03	103.07	105.45	102.34	108.07	106.79	112.44	107.97	103.01	99.373	104.68	111.39	100.82	107.81	105.17	108.17	109.8	100.95	107.89	102.61	108.78	110.47	105.11	109.75	107.32	108.82	105.49	107.3	104.39	105.69
103.23	110.9	106.1	112.1	103	107.84	101.24	103.28	103.3	100.33	106.8	100.43	104.48	106.47	109.76	102.14	106.7	104.58	104.29	107.15	100.74	103.56	107.42	104.52	103.76	102.43	103.24	108.76	104.8	103.2	99.604	105.09	112.39	105.11	107.25	107.62	105.29	110.09	111.65	103.05	103.64	98.881	106.72	106.42	108.43	105.86	102.35	105.21	111.51	107.11
109.46	104.34	115.13	113.87	103.82	110.99	118.68	106.35	111.28	110.86	106.98	114.7	113.31	111.41	106.38	115.04	110.77	110.89	115.05	109.11	108.05	104.76	111.82	110.66	116.8	112.59	109.62	108.6	114.87	109.82	116.3	107.48	110.26	106.36	117.03	115.47	114.62	112.77	107.85	112.09	111.68	109.28	113.13	112.58	114.74	110.06	105.4	117.16	107.82	108.65
116.48	121.47	113.37	123.82	119.45	107.44	109.52	109.62	115.95	114.97	119.46	116.24	112.28	117.39	128.07	125.79	114.83	116.86	115.83	121.4	116.18	116.71	122.88	120.32	115.66	115.42	120.35	118.75	121.89	116.21	114.9	122.43	113.08	112.41	116.98	122.04	119.19	114.02	110.69	112.96	121.66	114.59	117.27	118.12	122.1	118.51	116.53	111.66	119.5	114.49
108.01	109.68	106.56	102.6	112.3	111.4	108.03	107.54	101.72	102.8	107.72	103.7	100.18	104.62	103.98	103.14	104.57	109.81	108.75	102.97	102.15	102.7	98.947	105.65	103.75	104.35	108.5	107.09	106.22	108.59	104.56	105.24	106.87	102.8	102.52	100.45	104.02	104.98	103	107.98	108.19	104.46	108.87	107.87	98.587	105.96	106.64	106.13	105.56	109.43
107.4	112.3	109.95	104.48	109.44	110.24	103.91	106.1	109.85	107.87	101.03	108.73	105.72	104.28	105.31	107.16	105.1	106.73	103.03	102.04	104.77	104.03	103.52	101.99	107.7	107.79	99.543	98.251	107.63	111.82	107	103.85	111.19	112.15	108.11	109.62	109.65	110.79	102.82	110.16	103.05	103.69	105.05	105.02	109.35	110.08	110.06	111.4	107.64	106.74
104.18	103.09	101.04	101.08	100.87	103.04	102.29	101.21	103.82	97.991	103.86	103.5	90.311	99.155	96.748	104.29	98.347	98.69	96.257	97.942	98.95	102.9	99.996	99.877	97.457	100.38	102.29	96.206	104.34	104	92.697	101.89	102.67	101.05	100.36	102.89	99.554	100.35	100.18	104.41	101.61	101.33	99	105.46	106.83	93.218	95.672	96.072	99.931	95.822
105.59	110.85	103.99	108.45	110.4	110.2	108.49	101.31	116.07	108.93	102.31	101.75	105.17	108.83	106.73	109.35	106	109.85	110.57	107.35	102.49	104.98	104.52	104.69	102.56	110.34	98.964	107.88	109.16	104.14	110.2	102.88	107.98	110.61	106.9	111.45	104.48	111.16	110.08	111.45	110.65	105.99	102.28	108.31	113.98	103.62	108.95	106.15	103.97	104.75
101.74	110.52	106.44	100.3	99.937	102.79	106.58	99.995	103.54	103.08	106.03	108.11	102.59	102.48	99.732	109.16	105.33	108.7	101.19	106.68	105.28	101.55	100.76	100.05	112.22	108.53	98.615	104.98	102.71	104.59	100.7	104.34	100.44	103.78	108.2	111.47	103.78	100.87	100.66	105.16	107.95	110.12	97.491	100.63	99.748	101.45	97.879	108.94	99.444	103.21
108.97	110.25	111.96	110.66	116.62	105.68	114.72	116.05	111.46	110.72	111.77	111.56	109.77	106.39	108.25	110.51	108.64	104.62	106.99	113.24	113.78	112.21	111.32	118.78	115.02	108.04	104.41	103.06	108.45	116.51	113.31	109.11	104.94	113.32	115.56	113.08	110.06	110.46	113.81	113.32	106.06	108.33	112.08	111.72	113.36	109.44	114.39	115.74	112.06	111.13
104.25	99.239	106.64	103.47	97.838	94.743	102.29	96.765	99.844	99.431	100.13	103.79	94.994	96.349	102.85	100.72	101.3	99.1	107.32	104.06	100.15	101.69	103.89	102.64	107.49	102.75	103.01	102.8	106.89	100.37	104.14	95.839	96.744	93.518	95.35	96.023	103.46	103.62	101.83	101.2	98.714	93.626	99.544	98.829	107.1	105.55	101.83	103.36	107.58	105.54
104.74	109.23	104.46	103.4	105.38	108.79	105.23	106.3	104.94	111.5	104.54	104.32	105.6	101.32	102.39	103.88	110.48	104.79	110.14	111.36	101.87	103.2	99.058	105.78	101.73	105.61	107.27	101.61	100.84	103.09	104.18	109.59	108.96	94.517	102.41	102.42	99.777	107.99	105.3	107.46	107.4	111.21	113.45	107.29	104.85	108.82	102.92	101.57	103.72	105
108.31	102.39	108.39	103.44	105.65	97.91	104.28	104.58	103.06	104.05	109.17	109.57	105.58	107.92	106.93	105.79	109.18	104.37	109.05	105.8	108.32	106.6	102.56	102.37	105.89	110.16	106.26	111.92	107.7	98.126	104.01	102.65	107.45	106.15	107.51	108.09	107.23	105.7	107.26	107.32	109.06	107.38	107.99	103.83	106.83	105.66	102.44	104.11	107.21	106.53
105.39	111.55	100.52	108.76	103.44	109.7	107.91	107.55	98.804	107.97	105.25	103.39	107.26	102.13	106.6	100.3	110.06	106.57	103.08	104.27	105.33	98.203	107.01	100.2	102.88	104.43	104.71	109.74	107.02	107.27	108.8	110.53	112.88	104.4	105.14	106.95	100.84	102.98	109.66	105.46	106.46	108.15	103.21	101.61	106.38	100.86	105.98	106.03	105.99	110.85
102.44	89.889	102.08	105.58	103.2	97.781	100.05	102.84	99.475	100.16	99.949	99.276	106.32	97.645	101.28	99.728	100.5	102.24	100.55	99.344	103.96	105.41	91.144	98.257	98.906	97.429	102.39	95.611	92.8	99.14	102.77	102.84	100.76	96.679	98.364	99.761	99.053	108.41	95.835	105.01	94.531	99.733	101.37	97.274	104.75	102.78	96.793	101.86	105.15	103.69
116.82	119.01	118.99	119.25	118.17	121.61	118.44	116.87	113.61	119.8	122.1	112.92	122.88	114	121.73	114.48	114.53	120.48	118.24	118.3	122.52	111.81	114.14	116.5	115	114.77	116.6	119.28	118.53	118.04	117.68	119.5	118.17	115.5	122.81	115.38	110.56	116.38	123.75	124.96	123.03	121.52	121.39	113.66	114.44	116.49	115.4	119.35	117.42	116.91
100.51	101.61	97.905	99.999	98.531	98.407	97.445	101.04	97.121	99.643	99.112	99.692	100.35	98.1	104.42	99.467	102.23	100.73	99.706	96.263	101.83	97.349	99.61	97.117	96.99	99.492	94.624	105.39	101.91	101.91	105.04	96.418	102.21	96.88	94.18	103.63	106.79	102.85	95.928	100.79	100.11	102.61	100.8	98.928	96.089	102.23	100.87	100.6	103.06	96.974
111.13	110.8	106.65	108.32	113.89	107.47	114.83	113.81	111.84	117.47	113.42	109.05	107.28	105.27	104.69	113.55	109.23	108.24	110.88	108.83	112.17	104.21	106.28	111.37	103.49	108.11	113.06	106.51	109.85	102.28	109.74	108.28	113.57	103.66	110.62	112.37	109.97	110.05	111.68	109.1	114.39	107.33	117.4	110.3	113.55	109.5	118.49	106.77	109.4	110.65
99.126	103.3	95.179	97.643	102.69	107.72	105.01	103.35	102.45	98.932	100.9	95.683	98.906	103.85	102.03	102.82	98.22	96.839	103.95	104.38	96.697	101.03	103.26	97.796	100.88	95.536	97.745	90.893	102.78	97.088	101.29	107.31	104.54	95.598	98.581	101.3	101.25	100.95	102.08	106.36	94.299	105.99	100.81	104.75	101.05	97.51	95.618	98.883	104.18	92.726
105.2	107.26	106.3	113.21	103.72	104.52	108.27	108.53	100.1	106.74	107.3	109.79	104.02	101.71	105.99	106.75	107.95	105.21	107.25	101.63	104.01	105.82	103.57	106.36	98.921	105.23	103	103.95	119.68	109.41	103.23	105.28	108.59	108.87	105.11	100.98	101.65	106.52	107.91	108.67	108.15	105.24	105.89	106.33	103.39	103.02	113.41	107.66	107.73	107.27
111.9	111.73	112.09	108.08	113.57	112.17	100.9	108.44	104.08	106.24	118.5	114.95	110.9	112.52	110.91	110	109.25	115.17	110.45	109.53	108.52	111.87	110.93	112.59	109.4	108.7	107.35	114.91	110.63	114.19	115.95	113.78	117.4	114.61	106.84	109.71	111.23	114.7	109.24	118.92	112.07	108.8	113.87	112.05	117.08	110.55	116.38	111.43	116.45	106.66
105.15	100.42	104.47	111.16	105.82	107.84	112.94	108.71	103.84	103.99	105.71	100.2	100.12	107.78	101.72	101.94	105.02	104.19	110.55	101.85	104.95	105.46	103.03	109.56	104.02	105.54	108.49	103.95	106.27	100.64	102.71	111.14	100.81	107.98	107.13	105.9	97.565	102.03	112.58	113.92	106.34	108.44	103.86	103.87	111.06	109.21	95.583	106.2	98.254	107.23
105.72	108.42	111.09	115.58	110.25	108.17	114.06	114.57	114.09	119.99	111.8	107.11	108.05	107.05	113.84	106.62	115.26	112.25	106.12	104.95	106.81	117.27	108.6	106.86	114.83	103.08	105.89	107.38	112.18	109.57	108.17	111.08	109.84	111.26	106.98	105.58	114.55	108.05	114.02	109.64	106.23	106.37	103.93	106.54	105.21	103.59	112.11	102.8	108.31	111.42
104.5	97.935	103.11	103.76	101.34	103.07	107.07	104.46	106.72	105.41	100.43	104.1	100.56	107.82	96.774	105.02	109.04	104.52	99.86	112.5	111.98	103.77	103.1	97.766	107.46	105.3	104.1	100.76	105.11	107.44	101.66	102.64	105.7	104.35	106.43	100.15	108.14	104.05	99.019	104.41	106.24	107.83	105.18	109.18	104.4	95.791	103.49	104.33	107.02	103.97
111.09	113.03	113.79	112.36	109.98	110.86	113.74	109.91	104.13	107.42	106.77	107.8	115.05	107.47	102.88	115.13	109.54	109.52	108.18	105.92	121.95	113.17	115.56	109.11	111.93	111.09	111	109.73	105.74	112.62	110	107.88	111.42	109.4	111.85	115.67	111.13	105.76	105.53	111.04	108.34	111	111.44	110.23	108.38	112	117.07	107.39	109.74	110.41
103.47	99.634	98.623	109.81	89.672	97.731	105.29	98.973	102.99	102.21	105.55	97.668	106.63	100.86	98.698	101.51	100.22	98.498	102.53	103.07	103.82	100.54	103.03	105.07	97.812	99.771	106.46	107.13	100.71	99.098	102.68	103.07	101.06	101.75	97.383	101.59	105.74	101.79	103.59	94.089	104.22	103.42	98.829	97.069	102.08	103.29	97.911	102.32	97.089	102.12
105.81	103.93	103.47	105.49	108.15	112.59	107.87	107.08	102.36	105.93	102.23	106.11	105.39	102.77	109.86	110.64	108.82	105	109.57	104.93	105.57	105.35	99.399	108.11	104	105.81	114.67	107.46	105.94	109.08	99.697	98.856	104.89	103.24	105.39	109.12	104.31	107.05	108.37	110.22	107.32	109.03	107.85	105.73	104.84	104.26	107.58	102.26	101.68	108.23
105.35	94.194	102.62	89.727	103	104.15	98.957	95.622	104.36	101.03	106.54	106.05	95.576	101.11	100.5	95.54	97.373	98.894	99.536	104.68	94.596	98.697	96.29	98.354	95.334	105.21	99.919	104.5	99.018	96.378	104.99	99.669	98.382	98.739	92.412	97.165	102.75	98.57	94.759	92.863	104.65	101.45	99.788	97.063	99.167	96.857	97.338	100.75	102.98	92.767
107.24	103.47	107.34	103.71	98.878	106.02	110.53	112.14	103.93	110.98	108.12	112.09	106.26	105.77	110.87	100.32	110.79	103.73	110.61	111.61	105.01	108.28	107.2	106.4	108.01	110.99	105.42	106.19	106.12	105.06	99.859	111.77	108.18	101.07	108.56	103.44	106.57	106.28	104.39	109.93	106.31	99.963	108.75	108	108.04	110.24	105.32	104.32	105.35	106.75
115.47	113.03	111.64	116.92	111.11	106.54	119.62	109.52	108.22	107.68	111.27	117.1	111.32	117.62	116.14	112.63	105.1	112.66	111.74	110.29	108.01	112.01	106.36	109.34	107.54	104.19	110.48	106.23	110.61	109.51	110.81	118.66	111.25	109.21	105.72	108.42	114.5	108.76	113.07	117.61	114.16	111.51	116.83	115.44	110.24	110.83	113.54	116.49	114.52	103.59
110.34	120.5	118.9	114.99	115.77	122.1	116.79	112.15	113.18	124.75	107.16	117.17	117.13	111.02	114.57	117.26	121.91	116.29	118.98	115.07	123.65	113.57	115.85	113.85	121	115.84	120.94	115.04	123.13	119.61	116.99	119.25	118.81	116.43	119.21	112.71	116.44	117.38	117.49	115.63	115.12	115.56	116.81	115.98	115.66	117.28	115.71	114.74	119.15	116.12
101.34	107.19	108.11	102	108.17	105.62	106.86	102.31	95.776	106.66	100.63	107.01	109.04	104.94	101.43	112.75	108.12	105.88	110.44	100.84	102.61	102.86	107.55	107.18	101.06	101.14	107.38	107.24	109.99	107.69	110.34	107.5	101.81	105.73	104.47	103.21	111.35	101.49	106.35	103.52	111.05	109.44	106.73	109.27	99.838	106.55	107.81	100.93	103.76	106.26
109.58	110.39	105.36	106.83	114.17	103.9	106.65	111.67	105.31	103.53	108.56	105.07	101.81	106.45	107.07	103.98	114.91	99.768	106.28	99.667	111.28	108.59	113.66	100.96	107.95	111.99	105.06	110.6	106.22	107.23	109.62	113.29	109.56	104.68	108.25	111.07	105.14	111.38	97.731	106.4	103.06	107.13	103.82	111.61	102.57	107.64	106.66	102.63	106.97	104.74
112.72	116.29	109.51	112.45	118.08	109.78	111.19	113.53	117.27	109.04	111.12	110.79	112.06	114.08	114.69	112.13	111.52	113.49	114.17	110.02	117.44	113.4	105.61	116.36	111.47	113.78	113.96	117.68	108.4	107.44	106.32	118.09	110.08	110.68	117.03	113.26	112.26	109.05	115.99	113.31	114.29	109.11	114.92	111.64	111.07	117.13	105.42	109.43	110.09	113.52
105.58	107.9	109.59	99.486	107.76	99.904	104.27	109.94	107.78	106.69	108.27	101.62	103.9	99.688	98.356	105.86	108.92	104.6	106.93	102.82	100.9	102.17	110.04	106.2	107.81	107.32	108.11	107.1	103.44	104.14	105.2	106.58	104.33	105.23	103.14	107.17	102.17	106.65	108.42	105.82	105.37	110.05	114.34	109.84	102.85	103.78	102.44	104.68	101.82	110.56
99.059	103.78	101.21	107.95	107.61	100.97	105.2	99.727	109.45	104.97	100.8	107.92	103.37	110.7	105.11	111.6	104.28	103.55	103.21	104.47	104.8	106.34	108.13	96.072	109.07	107.9	102.37	109.61	103.17	102.76	105.14	99.549	110.17	112.38	100.7	108.8	101.37	100.33	109.44	104.45	104.33	104.31	103.98	115.52	102.07	106.64	111.35	109.85	108.85	109.19
108.03	112.02	111.6	114.08	112.27	107.28	114.08	105.64	111.25	107.61	112.7	108.85	111.63	105.8	116.03	110.7	117.34	106.84	108.27	110.34	112.35	110.72	114.09	120.88	108.55	113.38	103.97	113.63	112.37	115.51	107.84	111.45	114	110.24	111.46	114.1	115.84	111.43	109.67	111.89	115.65	113.39	112.29	111.34	110.02	111.4	113.71	110.31	111.07	106.15
121.12	108.68	115.48	116.35	115.2	109.4	104.54	116.52	110.4	116.15	107.74	110.26	113.38	115.33	116.47	115.76	105.07	115.23	112.77	111.96	114.08	110.2	115.67	118.36	117.23	118.16	106.82	114.98	119.15	109.12	111.37	114.13	107.92	110.73	111.2	105.06	117.02	114.97	108.71	114.36	112.08	111.88	112.8	111.69	110.3	115.27	111.95	117.91	111.49	119.47
106.99	109.59	114.57	110.53	106.3	106.34	109.93	106.52	102.31	107.61	107.91	108.17	106.26	110.14	106.01	102.85	102.92	102.5	107.27	108.83	105.03	107.04	106.14	111.1	111.85	109.7	106.02	114.27	105.73	111.09	111.25	107.05	112.85	108.67	102.56	111.74	107.38	102.79	102.76	114.87	111.85	104.09	105.28	109.6	104.74	103.54	109.71	108.46	103.78	109.36
106.57	104.43	107.95	107.59	110.36	106.6	110.97	103.2	101.07	107.98	106.77	110.77	103.96	104.93	103.48	105.19	102.28	105.88	105.03	106.48	104.62	104.49	98.678	103.68	109.4	109.15	102.82	108.1	109.32	108.56	100.27	101.34	105.63	111.51	109.31	106.39	105.17	108.14	109.95	103.18	114.01	105.29	108.67	102.94	103.92	102.95	105	103.45	103.41	109.65
102.69	105.1	102.82	98.586	101.75	100.8	97.635	97.43	102.13	103.55	95.544	102.18	99.927	104.75	98.003	104.78	99.364	97.878	99.127	93.172	100.24	100.94	100.45	101.62	96.932	97.001	100.49	94.32	100.29	101.42	100.93	102.12	95.18	101.22	105.52	99.15	103.45	103.08	96.758	103.41	102.21	100.01	100.11	105.82	97.147	100.03	104.49	98.566	94.623	100.67
[truncated: 150 more columns]
