# Supplementary material for: Genetic dissection of main and epistatic effects of QTL based on augmented triple test cross design
Source: PLoS One. 2017 Dec 14;12(12):e0189054. doi: 10.1371/journal.pone.0189054 (PMC5730204; doi:10.1371/journal.pone.0189054)
Supplement: S8 Supporting Information — (ZIP) [file pone.0189054.s008.zip › z4_200_0.2_5.csv]

110.07	103.76	109.93	113.02	105.24	115.35	108.11	98.477	110.59	102.11	113.86	103.62	107.35	107.39	100.84	94.879	99.548	120.14	108.68	105.93	101.56	112.79	115.76	105.8	105.78	107.58	106.05	108.55	102.9	101.35	107.89	120.98	110.7	110.3	112.27	105.38	103.96	102.44	103.28	107.88	100.89	97.332	110.8	102.15	113.69	101.51	103.65	104.71	106.6	108.27
113.28	102.74	118.18	112.77	107.09	110.22	102.44	108.14	107.21	119.09	115.01	112.91	115.8	112.5	106.07	109.38	105.73	106.42	110.84	111.66	111.05	115.16	102.22	114.99	111.83	109.46	112.61	109.5	109.34	111.89	112.91	104.24	118.55	116.9	111.97	118.19	109.57	107.27	113	102.08	118.77	106.17	108.78	108.89	109.34	116.95	104.4	105.84	118.61	109.97
107.94	111.86	97.123	107.88	113.51	100.8	92.229	98.188	108.1	101.89	101.08	105.67	99.488	100.44	100.62	110.48	101.86	107.23	100.11	100.19	107.36	104.83	105.27	103.97	107.03	93.884	99.163	100.73	98.98	98.946	104.62	115.03	112.21	109.11	114.99	107.79	110.62	116.13	114.4	111.45	99.128	103.16	105.62	100.25	101.4	103.89	108.38	114.12	103.16	116.27
97.479	105.36	107.14	109.5	98.263	110.36	100.69	109.57	102.7	104.51	107.68	111.36	99.919	107.63	109.61	105.26	114.25	110.62	106.57	108.46	104.98	111.2	104.36	110.76	107.09	104.88	119.28	104.57	107.13	106.58	113.38	108.25	105.75	98.605	106.45	106.32	104.94	102.34	110.02	101.45	99.18	99.405	102.23	100.95	109.83	102.72	102.29	104.15	107.92	101.85
104.75	99.057	109.18	109.04	101.24	109.33	101.54	105.52	103.28	105.93	108.34	103.75	105.92	110.41	114.96	111.46	109.04	98.139	97.158	102.39	103.54	103.89	110.57	104.72	110.46	113.44	110.05	114.01	96.483	103.07	111.92	97.69	108.92	113.76	101.64	102.14	106.08	103.51	114.96	100.94	103.02	105.15	112.53	105.25	102.64	107.09	100.56	101.34	107.32	115.51
99.269	102.87	115.64	101.56	107.57	107.11	106.82	107.27	94.165	108.99	101.32	113.5	103.28	105.46	99.556	112.21	99.741	104.11	108.68	100.12	108.24	99.181	108.78	108.39	114.01	106.02	107.05	103.79	103.49	107.24	100.19	101.05	109.11	105.64	100.16	100.92	105.63	103.5	107.51	104.83	115.34	112.35	101.87	112.36	97.715	103.87	103.45	108.44	100.81	107.56
104.71	93.192	95.768	105.5	90.516	103.31	114.92	102.57	107.19	107.7	99.626	105.99	102.18	108.31	105.26	108.57	109.09	112.09	104.68	100.45	102.86	107.21	111.9	100.82	111.25	106.03	106.11	102.7	106.46	109.33	105.06	93.887	110.36	109.14	103.1	101	104.83	107.08	104.64	107.03	97.259	106.01	110.98	111.96	107.72	104.78	106.65	106.18	101.99	118.2
112.53	108.65	112.89	108.72	120.15	122.84	107.36	113.75	113.33	114.9	112.64	108.18	111.37	110.99	109.71	112.11	111.65	109.02	112.29	117.38	115.6	104.96	118.13	117.22	117.75	109.33	108.72	111.28	119.37	111.78	104.32	108.41	105.7	110.34	110.59	117.4	111.56	106.9	121.09	103.72	118.75	111.7	109.65	107.6	104.88	114.82	113.75	115.76	118.11	121.57
102.81	113.68	108.39	115.43	110.38	106.7	111.56	110.92	119.19	103.69	102.49	112.81	118.79	107.5	100.38	103.35	110.78	101.66	104.46	104.21	107.48	107.89	116.43	106.58	107.71	124.3	109.01	104.96	121.71	104.66	101.5	100.44	108.18	103.72	110.65	114.84	107.09	116.46	111.74	109.21	102.38	106.74	115.12	108.88	110.16	113.55	114.54	113.2	109.25	112.73
113.49	106.39	98.312	99.011	105.29	104.82	99.433	105.42	103.35	106.01	106.51	101.7	105.02	96.116	100.29	109.15	101.42	97.804	100.73	102.77	104.04	102.8	102.1	99.865	98.155	110.32	97.42	107.23	108.05	99.087	107.6	103.21	99.04	106.42	103.94	97.693	97.722	104.82	101.88	98.661	102.08	99.513	106.6	98.778	99.883	102.21	100.85	111.45	102.27	112.67
111.79	108.84	114.24	106.57	116.57	115.85	114.43	107.79	108.78	117.16	110.18	116.75	105.67	119.14	103.72	108.04	113.76	114.89	108.04	113.71	109.37	104	112.18	125.67	114.15	110.84	116.2	114.33	108.61	115.42	111.33	111.13	114.84	115.27	108	119.5	119.01	108.73	105.02	114.55	120.47	118.59	116.88	107.07	111.9	109.77	113.65	128.38	110.2	106.12
105.58	97.503	103.16	93.925	102.9	87.707	95.776	99.419	101.85	101.86	110.01	92.699	96.615	103.71	102.05	96.703	105.41	91.575	100.47	100.56	95.269	99.685	104.38	100.42	99.949	105.96	97.481	96.916	97.974	94.932	99.154	97.489	101.69	92.158	95.82	100.59	104.55	86.323	98.897	98.216	100.74	93.019	97.793	96.432	99.596	100.38	97.757	96.904	101.54	92.223
103.71	100.31	104.68	99.443	108.04	99.819	98.914	100.06	100.41	115.21	103.88	100.09	105.92	95.777	111.29	106.54	106.46	102.47	101.06	111.86	100.54	100.9	107.01	103.27	106.18	105.37	104.67	104.41	106.1	105.28	99.437	99.029	108.27	102.03	104.86	100.12	103.95	98.168	106.35	94.737	108.79	105.24	102.54	111.15	105.59	110.47	110.25	98.583	101.64	104.75
98.152	104.05	101.77	115.21	112.57	111.85	105.82	105.34	109.07	106.96	107.71	105.55	100.26	104.58	114.88	109.87	103.99	99.034	100.67	97.062	109.88	101.93	108.69	111.25	104.03	115.89	108.65	107.85	109.34	102	114.23	108.17	116.23	108.41	114.96	101.17	101.05	109.39	101.22	107	106.66	104.16	108.12	109.63	105.43	112.67	110.48	105.75	103.65	105.83
114.79	107.79	102.97	109.79	107.78	113.32	112.1	120.59	109.06	103.1	115.59	113.86	120.13	112.97	103.67	114.76	107.89	119.92	106.75	108.75	114.04	108.9	115.01	108.92	107.86	116.23	118.21	105.54	110.87	113.21	111.4	100.84	114.33	111.05	108.33	107.41	108.43	107.11	113.28	108.08	110.41	108.31	110.78	114.49	110.32	105.77	112.69	119.99	108.06	108.81
112.13	113.05	112.41	101.8	101.52	105.97	104.17	101.62	102.83	104.89	104.9	110.27	108.25	104.35	116.5	104.4	112.49	104.86	97.754	104.72	106.02	105.09	100.44	106.51	104.92	106.48	118.67	113.13	107.07	106.85	108.88	113.44	99.952	119.29	112.04	112.78	109.12	105.49	109.05	105.49	108.93	110.42	111.31	97.172	108.37	112.73	104.34	94.476	103.04	117.98
104.15	103.94	107.7	106.85	107.69	108.84	104.72	107.2	108.99	115.88	109.11	113.19	107.36	104.37	106.48	95.994	103.02	104.58	102.63	106.55	108.01	103.84	102.73	111.04	110.35	101.47	107.86	103.63	102.44	105.93	100.17	103.1	112.2	99.793	98.475	97.314	100.17	105.69	96.172	98.264	95.422	103.71	108.8	106.7	98.236	96.276	104.29	103.98	103.23	104.41
113.13	101.76	103.57	109.6	101.45	106.57	109.88	101.29	93.788	107.57	102.81	104.79	106.85	106.97	106.16	101.73	106.11	106.93	110.69	101.71	113.66	107.26	103.24	94.559	103.97	111.86	104.87	108.51	100.73	102.34	103.13	98.375	104.7	108.43	99.22	109.06	109.51	106.48	96.903	100.06	105.5	102.6	103.9	100.66	106.12	111.67	100.27	106.08	102.52	102.34
104.47	112.02	109.49	114.27	104.99	109.97	105.02	115.99	112.31	110.43	109.26	108.46	98.428	114.57	107	117.74	112.37	109.5	119.02	109.13	113.64	112.17	122.31	106.22	111.42	112.34	107.93	109.81	114.52	113.33	115.17	112.61	103.45	106.23	116.23	102.12	108.17	110.83	112.01	105.05	109.66	102.21	110.41	110.23	105.8	114.1	111.47	116.53	106.09	112.67
106.64	112.75	105.47	112.6	104.5	99.651	108.29	111.59	112.77	111.73	107.17	104.13	108.23	108.21	98.3	110.45	112.85	117.69	110.86	103.73	108.96	101.99	107.19	102.92	107.52	100.89	103.43	110.92	96.146	100.75	105.67	97.66	114.05	102.75	107.62	111.91	106.7	110.97	110.57	117.3	107.53	110.59	104.98	106.56	106.06	100	107.42	109.38	111.88	98.689
106.21	107.54	98.052	109.2	100.93	101.98	103.91	114.56	107.07	107.23	108.17	102.36	107.45	104.67	106.36	108.64	95.971	107.77	101.3	100.79	102.53	102.95	106.36	102.52	106.67	105.08	103.13	105.28	109.77	103.24	104.03	105.59	94.384	112.81	96.636	107.34	105.81	104	105.12	102.78	109.56	101.22	111.58	107.32	102.21	110.15	106.51	109.93	93.13	91.976
116.41	109.34	108.92	113.27	112.27	106.45	103.36	114.99	112.3	105.13	104.82	115.98	113.63	104.74	108.14	106.59	113.38	99.936	109.94	102.58	114.52	117.81	104.98	112.17	116.19	107.22	102.62	105.21	113.46	107.12	111.26	112.5	110.62	101.99	102.67	109.02	112.68	116.84	107.53	123.01	114.06	116.55	107.43	117.46	103.75	107.1	118.59	113.85	108.49	111.79
108.12	106.07	106.09	106.72	103.04	106.85	97.863	99.617	110.62	98.395	105.45	98.622	109.84	97.943	98.964	93.245	110.07	109.38	94.661	110.85	97.116	104.17	106.99	110.74	99.418	96.307	102.02	96.051	95.869	109.87	97.036	102.7	99.633	94.56	97.248	101.75	96.802	103.65	99.893	99.731	96.939	100.19	101.09	100.19	101.49	96.34	94.421	98.797	94.678	101.49
97.602	105.76	106.68	96.649	104.99	105.79	106.14	97.268	100.65	103.09	102.55	109.83	117.85	106.56	101.76	105.01	101.52	106.32	106.55	111.8	111.27	98.256	102.03	103.15	112.99	103.34	108.49	103.13	105.53	111.6	97.515	106.41	94.449	106.22	100.19	111.71	110.74	107.44	110.07	107.06	113.67	104.55	109.72	99.671	108.44	106.57	113.42	106.66	95.417	102.6
118.23	108.03	107.51	117.14	113.34	106.01	112.74	111.16	109.42	113.87	101.01	113.05	109.24	104.45	106.71	105.13	103.91	111.15	108.27	111.7	106.47	113.74	110.86	103.97	109.25	117.29	111.15	116.95	112.2	106.16	107.05	107.19	98.929	106.54	105.39	107.84	114.54	112.92	109.38	104.6	107.57	118.08	106.58	114.45	114.45	119.79	113.35	112.46	109.41	113.55
110.05	110.98	111.25	105.53	98.649	109.46	102.63	104.26	103.47	91.565	109.23	100.39	100.82	102.18	106.51	107.23	107.69	106.19	102.38	93.156	100.81	107.15	105.2	94.046	108.3	99.448	110.37	102.28	106.38	96.349	107	108.66	105.08	103.88	103.36	103.58	111.7	109.6	104.87	107.94	111.19	112.25	108.17	103.77	114.87	109.7	98.648	108.4	98.322	109.37
104.01	110.62	107.12	112.21	111.53	108.59	103.36	102.28	110.77	106.6	105.7	104.22	105.5	107.02	104.08	105.91	101.22	95.477	109.41	105.32	107.42	105.74	112.75	99.335	108.81	102.06	98.45	101.06	100.6	111.11	104.78	102.6	101.4	95.771	105.64	106.88	101.93	111.06	106.35	106.19	102	107.73	91.032	104.85	108.71	96.165	113.12	106.65	104.1	95.943
104	107.38	106.04	109.65	122.52	107.19	99.888	109.58	103.03	107.54	101.37	106.11	111.75	101.63	100.43	97.404	107.2	103.03	107.96	102.32	103.53	100.65	107.2	114.15	105.35	99.516	101.97	108.14	105.24	102.82	99.193	103.62	106.31	94.995	104.33	108.69	101.65	106.41	103.78	101.48	101.96	94.795	104.31	103.89	95.46	107.09	120.39	109.33	106.34	106.71
99.577	100.13	105.21	104.75	107.71	101.5	110.16	105.95	104.16	97.976	99.182	103	103.71	102.84	108.56	113.1	104.66	103.95	104	107.93	95.166	105.54	102.07	108.96	108.12	107.32	105.71	107.84	107.89	98.882	102.76	110.38	108.81	100.06	92.888	100.04	104.79	104.33	104.31	106.04	102.64	100.04	103.78	103.5	104.74	104.47	93.954	113.43	101.39	103.52
101.97	92.016	109.27	104.3	110.03	103.72	109.24	103.13	118.23	98.884	105.18	106.86	109.42	105.21	101.71	97.82	101.46	114.6	98.081	102.65	105.55	101.38	110.36	106.9	112.18	101.29	102.78	95.757	105.44	104.27	103.65	104.75	107.89	110.47	113.55	102.04	102.61	107.94	108.54	112.33	108.33	107.63	109.34	102.1	101.51	97.24	111.47	96.077	109.14	107.89
103.22	111	105.17	111.86	104.74	100.63	103.28	116.66	96.42	107.88	102.9	107.19	101.97	107.46	105.19	109.07	104.37	107.26	110.96	101.83	95.783	98.792	97.832	108.96	106.66	93.619	105.57	97.629	100.69	101.06	96.873	102.73	105.81	105.38	96.991	104.39	106.28	105.88	107.69	98.839	109.75	105.74	109.23	110.22	103.37	107.87	108.54	107.7	101.58	105.92
101.42	100.36	105.69	100.68	103.11	110.04	105.57	110.55	108.66	105.77	106.3	105.25	99.65	113.31	95.767	101.04	111.81	100.95	105.02	107.26	107.34	110.12	115.8	117.71	107.58	108.8	105.2	114.42	109.32	107.51	107.84	110.87	109.42	100.27	104.88	100.52	101.04	105.99	92.764	105.87	104.99	108.67	112.59	109.43	102.64	106.21	112.97	101.22	97.532	107.39
111.46	113.62	115.76	105.15	110.31	117.34	112.33	108.22	110.77	116.14	108.64	107.91	122.51	99.071	108.51	106.84	113.03	105.61	106.75	107.58	110.56	112.78	109.43	118.08	109.72	118.82	109.68	105.66	104.25	114.72	112.95	103.98	108.58	106.06	111.59	113.29	113.89	111.55	103.68	110.94	117.9	109.5	106.6	121.42	111.63	114.13	112.21	112.98	119.54	108.73
100.8	113.61	105.05	103.52	115.62	119.94	106.97	111.86	104.77	118.79	115.35	99.207	114.84	115.15	115.3	115.85	114.1	114.71	109.86	103.99	109.86	110.41	103.13	111.02	119.92	108.96	110.55	113.73	118.9	116.2	110.74	112.41	108	113.84	110.09	111.56	105.87	106.66	113.14	96.775	119.39	102.39	98.383	121.29	112.99	105.16	104.24	109.21	112.37	109.3
99.254	99.064	94.902	91.236	93.667	100.43	106.33	96.754	101.04	100.73	96.162	106.93	95.722	95.118	95.638	95.251	97.341	93.126	96.134	99.069	93.517	94.745	99.676	94.766	94.072	103.58	93.345	100.36	80.669	109.71	93.691	99.339	107.12	94.602	98.855	105.66	97.777	97.103	102.83	98.524	98.665	101	98.745	99.277	99.987	102.28	107.05	100.5	92.246	97.505
108.26	111.46	111.09	114.11	122.65	101.77	109.8	110.84	109.33	112.19	108.09	117.34	113.71	107.82	115.55	112.92	113.02	120.17	108.59	120.1	102.16	111.25	111.98	105.93	119.67	114.29	111.92	107.7	110.62	106.55	104.75	109.84	109.85	121.31	116.24	106.25	108.9	106.44	119.28	113.41	111.99	107.82	112.4	112.21	118.56	110.39	122.1	113.42	112.92	110.67
116.53	110.31	110.78	109.28	100.96	114.19	111.2	108.76	115.14	115.25	112.36	118.9	113.86	108.26	105.82	104.42	110.92	108.97	112.37	105.47	110.65	107.25	115.8	114.24	117.22	117.46	103.22	102.52	107.04	109.85	113.09	110.76	123.96	97.645	113.91	111.74	117.13	118.04	105.71	113.86	109.84	115.5	115.47	108.07	117.89	110.91	108.68	104.58	109.73	109.06
113.09	103	98.327	99.464	107.97	111.09	105.96	100.3	104.45	110.27	100.68	101.84	104.17	97.451	107.82	107.03	101.86	97.064	107.68	97.582	102.09	106.55	96.272	101.52	109.1	105.83	101.79	105.87	95.876	102.92	104.77	107.74	100.84	107.88	103.23	90.727	97.179	106.02	108.87	113.44	106.45	93.346	100.25	105.6	104.54	97.873	105.39	113.42	109.59	96.311
110.99	102.27	103.35	101.21	106.4	106.64	99.011	105.05	108.6	95.727	117.01	98.746	98.156	114.63	100.76	106.37	108.13	111.72	108.86	105.66	101.46	103.89	110.6	111.49	107.62	106.68	102.53	107.1	102.19	108.5	107.24	106.17	105.32	92.688	100.83	102.11	104.12	109.74	102.29	103.81	110.26	111.29	111.27	103.84	97.494	106.43	107.37	110.43	98.584	107.3
107.94	105.52	112.72	102.3	101.91	105.91	109.42	114.41	101.37	109.89	108.01	94.965	113.99	104.6	99.551	102.41	107.7	107.51	103.37	111.21	108.2	100.1	106.49	108.36	108.41	107.06	102.45	102.79	99.004	103.17	103.48	103.63	99.948	104.68	107.46	96.147	101.68	103.12	108.37	110.6	108.99	100.02	105.67	104.72	96.697	106.41	97.067	110	104.88	100.48
108.55	114.82	108.52	121.01	111.95	111.39	112.42	110.86	115.8	108.49	118.44	112.27	107.63	120.48	119.32	106.12	110.8	109.44	106.47	116.74	105.99	110.05	115.01	112.66	110.94	120.44	121.91	109.64	107.85	110.73	123.53	106.08	106.33	117.52	109.63	111.81	111.55	110.03	114.55	118.36	110	120.45	114.32	109.48	106.69	110.79	109.93	107.08	113.88	107.12
110.49	100	113.29	111.98	108.55	107.21	106.03	107.76	111.21	112.17	119.79	117.02	107.59	107.74	114.18	107.14	99.359	112.23	107.58	106.67	101.24	108.87	99.477	107.25	108.41	110.45	110.78	115.17	116.58	104.57	102.18	111.32	108.16	112.72	110.83	102.92	106.9	109.46	99.391	105.47	101.66	102.61	104.8	109.73	115.54	103.27	104.72	107.28	102.3	112.9
110.27	110.08	110.14	111.33	108.57	109.91	107.11	106.21	103.95	105.57	104.63	105.66	99.956	97.298	107.16	94.336	109.15	114.01	114.83	100.97	107.67	107.75	98.749	101.66	104.65	107.27	110.88	100.77	93.759	105.43	106.47	110.91	101.58	105.26	97.956	104.9	99.974	110.28	110.07	108.78	104.93	101.49	103.53	113.99	110.81	99.563	109.02	106.44	109.03	110.79
104.1	102.11	114.54	107.25	117.04	107.02	101.06	107.7	99.421	104.85	106.76	104.37	107.52	99.527	104.05	114.11	106.97	100.06	105.78	106.14	102.4	106.05	100.39	108.48	112.56	104.79	108.94	106.58	104.84	104.54	108.36	98.203	99.833	115.45	108.72	110.74	103.12	106.78	106.01	106.56	101.25	98.038	94.42	108.89	104.16	99.155	100.85	106.12	108.49	100.38
105.36	114.28	108.78	112.29	103.04	111.9	97.271	99.061	98.385	105.83	96.773	106.26	102.69	97.863	104.23	110.31	110.69	101.48	107.61	116.48	106.67	100.76	100.54	109.19	97.189	108.52	103.78	101.19	106.64	112.27	105	104.52	107.79	104.85	110.4	107.63	90.142	102.11	108.41	96.234	108.39	98.406	104.41	100.99	108.35	102.22	98.513	105.75	114.15	104.63
105.61	95.61	109.54	106.32	108.25	94.88	99.957	108.44	98.642	105.76	111.05	103.89	97.567	106.75	100.12	106.98	99.612	104.57	110.29	105.19	111.04	107.28	96.638	105.48	105.98	110.51	102.42	111.57	105.7	97.075	109.58	101.2	110.96	109.79	108.67	96.677	102.82	103.07	107.33	104.99	109.31	97.685	101.21	100.02	113.4	100.61	106.07	104.65	105.38	114.12
106.86	103.03	111.08	102.09	100.51	106.62	98.864	108.65	102.93	100.47	94.278	106.04	95.273	95.796	93.382	105.8	104.26	100.09	100.21	103.97	100.51	99.956	114.07	99.837	107.3	98.645	102.49	96.432	100.42	103.9	97.807	92.802	103.86	104.13	110.55	100.83	104.66	108.37	106.56	99.338	105.62	94.083	98.154	106.18	93.474	94.269	110.13	101.37	100.64	95.173
112.14	123.25	110.79	118.75	111.84	114.95	114.3	121.39	110.99	111.92	118.69	111.58	118.23	115.4	110.71	111.06	115.13	115.09	111.97	120.65	119.46	118.77	110.28	116.66	102.48	124.97	106.54	123.37	113.55	119.46	119.12	118.41	113.77	118.88	114.96	120.22	116.51	110.68	118.53	112.6	116.9	116.55	114.06	125.1	113.16	109.13	113.48	111.23	113.08	124.73
112.85	101.41	112.59	108.43	105.19	112.64	116.48	105.1	106.5	109.24	105.59	116.76	101.53	120.04	113.36	112.78	104.01	109.39	117.83	109.48	109.3	110.51	110.52	112.44	105.64	102.43	106.69	105.36	106.22	112.74	106.95	107.52	118.71	114.11	109.58	106.12	106.88	117.17	105.13	120.49	104.97	111	101.86	110.54	118.45	103.7	117.78	109.73	107.31	108.95
107.98	115.21	110.82	107.96	103.81	115.4	110.47	106.83	105.23	104.43	103.75	96.428	113.1	104.73	111.25	107.72	113.3	103.76	104.99	103.54	110.94	115.56	115.09	111.23	102.62	96.683	108.58	109.13	112.33	115.74	99.988	104.96	107.26	102.24	99.546	100.05	102.09	106.15	101.35	104.72	104.3	110.02	107.02	106.5	103.56	107.55	111.01	108.61	100.61	109.93
112.28	108.45	108.38	115.35	110.29	115.13	111.3	117.8	113.89	111.24	119.25	118.43	110.33	117.38	105.58	109.43	117.06	113.19	115.22	119.39	119.59	110.26	109.02	124.26	113.48	116.32	116.3	113.42	113.25	110.7	113.91	111.7	118.89	106.44	108.04	107.6	111.41	113.8	111.34	114.58	116.02	113.16	116.64	110.13	115.74	113.48	109.28	118.67	104.23	117.1
103.25	112.01	112.05	97.813	104.15	102.46	96.608	103.86	109.07	112.7	104.4	98.878	102.17	101.11	107.4	107.9	110.68	105.52	108.05	103.71	112.54	113.96	102.48	100.88	100.18	105.67	103.26	109.35	112.74	107.19	110.57	110.14	101.29	110.67	104.01	104.82	103.47	108.07	103.7	106.5	109.31	103.13	107.13	107.22	96.112	113.12	103.38	100.26	87.803	103.15
103.63	114.27	114.73	97.291	97.707	111.51	99.273	107.09	104.86	103.63	113.27	103.67	98.543	111.05	104.46	104.73	106.27	101.5	113.8	107.04	106.22	101.04	109.34	98.484	113.38	109.2	99.828	111.68	100.21	102.57	97.647	112	97.358	95.751	105.42	101.55	103.41	111.27	110.22	106.88	100.87	107.38	108.5	107.49	95.463	111.44	110.48	116.18	112.6	105.09
101.79	113.88	93.374	112.25	105.89	109.49	110.15	108.19	104.22	110.54	106.45	111.53	108.61	113.44	112.99	106.94	104.77	107.56	106.07	105.37	107.41	105.8	103.67	107.75	109.67	106.75	108.06	95.541	111.62	95.772	98.633	107.39	97.307	111.39	110.13	101.49	96.775	105.27	102.35	113.88	110.2	106.73	98.758	97.28	107.57	100.87	101.47	103.86	105.83	106.49
101.03	105.4	113.77	103.06	102.02	101.52	107.99	109.48	100.17	99.336	105.52	103.12	107.76	105.01	103.18	107.18	113.13	107.8	104.44	104.06	101.32	104.18	111.67	95.695	95.564	100.55	112.18	102.09	99.182	105.57	111.08	105.11	102.6	103.06	96.806	99.409	107.2	112.06	98.744	107.65	106.56	105.79	112.01	105.73	111.22	111.84	104.48	109.69	105.9	106.51
120.64	117.88	132.32	122.42	113.63	117.47	111.72	115.81	106.51	118.85	119.72	116.81	116.69	114.88	111.25	114.8	124.92	116.36	116.25	118.68	115.44	114.36	126.52	117.01	113.17	117.62	112.8	118.95	113.32	123.33	112.37	121.97	123.55	114.74	117.37	119.94	120.41	125.42	125.52	110.56	120.91	118.1	117.94	121.68	116.63	120.26	121.66	127.83	114.66	127.43
107.94	106.1	110.5	105.35	107.86	107.29	104.05	110.82	103.24	117.25	110	101.45	105.75	95.173	99.503	107.08	99.172	105.87	104.61	105.56	99.215	105.85	95.073	114.47	105.87	100.9	105.88	103.71	98.056	108.8	106.59	104.55	95.38	104.43	117.57	110.48	101.1	106.18	110.11	109.93	94.099	99.585	105.17	106.16	99.542	110.41	108.23	107.61	106.56	100.25
96.386	97.246	103.67	108.63	108.15	110.91	107.71	100.56	109.08	113.39	101.85	104.03	115.38	113.41	103.93	119.93	98.87	99.812	107.68	107.52	103.99	104.88	105.5	104.89	111.47	103.43	114.3	99.261	98.638	109.14	111.6	103.25	108.23	107.94	99.236	103.09	99.326	104.24	102.29	113.94	107.72	98.239	109.29	105.36	105.09	103.99	111.8	102.84	110.92	96.204
117.89	113.43	104.31	111.12	106.44	107.9	119.08	117.49	110.13	107.66	113.64	108.18	116.39	108.77	109.11	110.27	105.22	109.91	103.28	113.69	108.05	114.07	113.33	113.41	111.67	122.46	113.53	116.07	117.22	113.66	110.3	105.98	112.19	107.94	111.56	112.32	102.52	110.33	114.74	118.93	108.24	107.22	107.72	119.15	109.98	107.32	119.12	120.51	113.66	118.39
107.23	107.06	104.92	101.21	105.23	110.84	112.33	108.28	106.08	105.86	104.03	106.2	110.9	115.12	112.8	111.16	107.13	97.183	112.31	111.26	101.23	98.643	108.03	98.96	113.38	105.16	108.85	117.37	101.8	110.92	102.36	105.01	104.73	105.07	97.819	101.85	109.46	114.47	105.02	107.39	114.52	99.854	104.89	102.35	97.276	103.3	109.97	102.14	105.27	97.334
107.64	116.87	108.09	114.82	105.15	114.86	108.18	108.51	122.51	113.94	114.99	118.45	108.87	114.31	115.83	111.56	110.13	106.63	115.74	112.77	116.23	107.74	102.58	107.37	109.81	112.03	112.72	109.4	106.71	110.49	109.39	119.13	114.86	112.64	113.94	110.91	112.91	108.58	115.95	114	116.83	107.71	110.17	109.68	105.82	109.15	105.12	122.19	111.56	115.32
100.14	104.88	101.93	107.79	99.753	95.232	99.892	102.38	94.872	103.57	95.17	99.432	94.819	110.6	100.28	101.52	95.973	103.55	93.392	103.97	100.93	100.16	92.897	104.39	97.717	97.982	93.891	95.008	96.518	92.415	95.774	105.96	92.997	104.45	98.99	85.604	95.363	108.27	100.72	101.97	104.04	98.506	101.51	96.789	109.39	100.64	98.648	100.03	100.7	98.784
110	106.08	117.22	120.47	121.56	116.87	114.95	105.7	119.05	112.14	122.36	123.91	121.68	118.22	126.58	109.56	120	118.72	112.99	118.62	124.51	115.96	115.99	116.4	114.13	115.51	119.06	121.14	115.54	114.83	119.62	117.36	116.1	124.43	122.34	117.54	110.83	113.15	115.85	113.12	116.86	118.44	119.55	123.47	117.14	116.41	118.27	118.18	120.46	125.31
116.22	107.79	102.31	101.52	106	104.25	112.06	105.85	100.8	97.804	105.76	107.6	108.18	101.06	114.83	102.07	105.37	108.07	107.32	102.76	102.49	105.78	102.41	103.94	109.59	106.42	106.36	102.63	103.65	111.38	101.43	108.78	102.73	97.068	100.27	101.74	107.05	99.19	106.08	94.89	115	106.18	104.17	100.9	99.361	111.56	100.71	102.15	104.58	112.43
115.34	112.75	106.52	106.36	109.57	108.15	113.48	110.35	109.01	113.94	110.32	108.46	113.41	111.24	109.3	111.8	114.48	112.51	113.91	117.88	113.67	111.44	117.67	110.35	102.68	109.8	113.82	109.6	116.48	101.26	106.75	112.39	111.06	115.99	109.8	121.13	111.89	112.64	109.33	107.64	116.72	109.34	117.14	110.68	110.36	124.7	103.67	113.22	112.16	106.5
115.67	98.894	111.72	108.29	107.29	114.74	113.65	106.82	102.02	103.93	105.18	98.404	107.07	114.02	107.19	108.83	107.2	120.53	112.49	110.87	117.69	108.64	107.43	111.24	114.41	104.4	104.85	108.81	112.94	117.09	107.59	117.39	114.3	116.16	107.94	115.44	104.78	110.39	109.08	110.27	105.13	107.4	110.74	113	121.15	112.65	117.28	105.94	110.84	115.04
111.2	98.801	105.79	105	110.03	109.02	111.61	113.44	105.82	107.55	103.99	104.95	107.22	102.37	109.56	107.48	108.11	102.31	108.63	102.61	112.15	106.22	102.89	107.72	100.28	108.92	106.21	100.64	106.96	110.18	99.668	110.43	112.73	111.38	105.24	109.42	98.047	104.56	108.96	110.04	104.54	105.45	116.97	108.99	106.77	95.372	101.31	114.79	103.25	107.72
103.85	113.74	108.01	111.23	115.93	114.72	108.6	109.73	114.12	106.8	114.82	104.63	113.89	113.31	106.84	103.93	109.51	117.17	105.17	100.36	114.84	117.96	111.96	110.81	114.38	107.31	108.97	108.41	106.04	110.54	108.46	116.97	104.04	100.98	107.65	107.8	111.27	105.53	109.88	113.24	107.49	110.96	105.68	107.83	109.61	114.5	111.45	100.74	108.29	105.15
103.73	103.1	103.44	94.358	105.52	98.426	100.65	94.128	96.884	96.339	98.569	100.59	103.64	104.23	111.45	93.58	104.73	113.59	100.25	98.39	105.9	96.094	104.63	106.55	95.13	107.35	104.09	103.94	104.16	110.82	103.81	99.342	112.3	101.68	108.63	103.44	111.75	96.681	97.518	100.74	96.852	95.969	103.95	96.801	104.55	122.52	102.84	100.53	105.08	113.65
96.127	105.66	119.95	107.22	109.96	108.91	101.33	112.43	106.24	111.2	108.95	110.24	115.46	112.88	114.73	109.92	112.79	112.23	112.57	107.95	107.13	111.26	107.93	105.92	118.41	100.01	109.61	109.61	106.28	104.12	107.21	105.63	99.39	104.38	110.05	109.46	112.62	108.78	107.42	112.85	111.07	114.45	104.02	104.88	103.75	112.11	105.74	121.58	109.55	110.41
121.29	107.11	115.23	106.5	118.63	107.46	120.83	116.55	105.6	111.83	103.98	114.51	107.92	114.12	111.47	108.46	109.9	112.65	105.73	107.58	118.26	104.37	112.96	106.07	99.764	105.96	112.78	107.17	107.99	113.93	113.48	110.22	107.84	101.77	99.899	107	119.77	117.11	110.36	108.2	120.21	108.24	115.59	113.63	110.17	109.27	108.53	107.91	118.93	112.72
105.96	98.194	111.54	102.63	112.56	109.69	101.21	97.59	102.18	96.032	109.63	105.89	107.55	115.09	103.71	106.31	104.49	105.58	111.31	116.13	114.75	99.773	99.382	98.102	105.05	111.27	104.82	105.4	112.32	114.41	109.53	109.65	100.16	109.58	105.92	104.11	104.49	96.025	103.12	113.78	101.58	101.53	108.07	107.21	102.55	112.57	105.83	109.4	117	101.9
112.52	109.41	111.94	113.93	111.8	110.98	107.86	109.64	110.68	113.92	111.45	113.33	112.63	106.05	113.26	122.35	110.76	116.65	115.24	112.23	116.87	118.1	113.78	117.53	108.49	109.72	112.29	108.96	106.95	108.88	105.45	108.15	114.34	115.25	120.02	116.3	115.37	118.08	114.25	114.91	111.2	112.24	108.61	112.41	110.21	105.72	115.56	109.41	108.91	114.12
115.43	115.81	116.4	110.35	115.65	115.18	118.36	120.15	109.02	111.85	125.31	114.14	117.1	116.67	114.94	112.97	115.79	113.9	111.16	117.42	109.67	117.54	107.47	116.87	120.9	121.11	115.2	113.31	116.95	119.59	114.19	122.2	117.48	120.23	120.47	117.16	126.03	109.26	122.69	123.06	118.23	110.43	120.4	117.07	109.59	119.82	120.09	107.67	114.22	113.07
111.94	105.21	115.25	110.35	102.64	109.1	105.51	106.81	101.17	105.92	106.09	107.71	107.93	101.79	101.46	104.77	102.57	102.63	114.9	107.96	100.64	105.65	106.59	110.11	107.45	119.61	96.947	103.93	107.88	106.65	107.51	101.98	109.75	99.889	104.99	102.66	105.52	103.79	109.31	108.34	100.6	106.63	104.35	107.45	103.42	103.97	100.78	108.24	110.89	108.88
108.19	97.297	104.96	98.212	98.98	101.55	104.13	106.49	102.53	99.454	100.54	100.82	100.26	92.079	105.21	106.4	95.82	96.694	96.863	100.91	103.69	106.43	101.95	99.869	102.97	110.75	107.54	94.777	98.683	106.03	94.251	97.775	99.894	101.87	98.413	99.861	109.25	99.733	102.53	99.961	99.717	107.42	98.984	95.767	97.912	99.607	93.295	94.645	109.64	98.88
112.09	120.58	108.54	105.75	119.7	111.59	114.54	99.866	113.05	118.19	116.21	102.77	114.28	115.67	123.71	115.11	115.76	110.63	117.78	115.21	112.59	109.04	111.29	106.65	116.62	107.8	100.93	117.68	111.05	110.21	112.99	113.56	112.18	104.42	112.82	118.66	121.71	107.38	117.51	106.63	109.74	105.76	111.75	113.32	107.71	103.3	106.91	114.62	109.06	102.25
104.03	107.44	100.16	103.85	106.03	103.52	114.98	105.59	102.57	111.72	104.38	115.6	109.3	102.37	100.14	100.35	102.03	107.3	102.71	104.33	107.65	108.67	101.57	102	114.25	103.32	108.21	106.94	108.02	102.31	107.56	115.4	102.48	108.56	107.25	105.22	103.98	104.82	100.49	107.53	103.3	107.28	113.01	105.36	111.34	105.57	107.66	106.11	97.229	110
111.02	111.61	118.03	112.14	106.97	107.43	111.53	100.59	115.83	114.56	109.44	106.66	109.96	115.22	104.84	111.18	106.67	114.11	116.13	116.75	113.5	112.25	106.31	108.69	110.34	111.69	108.83	122.7	119.02	106.56	115.7	110.21	116.95	114.4	117.24	106.17	112.8	109.76	114.72	114.26	114.25	113.07	113.33	118.73	112.58	116.23	120.13	116.59	118.03	113.82
115.56	105.64	108	120.49	119.47	108.44	111.77	112.35	106.19	111.63	118.07	99.86	110.59	107.16	113.26	113.41	112.46	108.95	108.49	113.35	108.07	114.84	109.55	111.17	110.76	125.99	107.82	113.6	115.38	106.09	109.41	106.12	109.85	117.27	111.26	117.06	104.98	123.83	100.68	113.2	110.18	108.52	117.53	112.25	104.17	114.46	108.73	107.3	108.07	105.16
109.65	106.91	110.48	118.8	104.43	109.64	116.09	103.07	101.77	107.24	108.27	118.15	114.21	108.59	111.81	113.82	112.71	109.45	107.64	112.08	111.22	108.28	115.05	108.71	108.04	115.6	108.21	114.77	113.43	120.12	108.4	110.77	107.16	107.06	104	112.36	120.68	106.27	96.04	117.65	118.27	105.53	121.93	111.41	103.97	103.89	110.6	112.45	108.97	108.59
106.73	103.79	100.28	109.84	105	109.49	108.69	111.44	108.76	99.325	103.28	108.1	108.5	101.49	103.79	103.89	101.63	98.197	105.51	102.83	107.1	109.48	87.789	101.79	97.121	109.23	106.05	99.072	110.79	108.14	102.67	107.03	105.19	107.36	103.8	101.43	97.773	101.61	100.9	105.34	105.58	111.73	102.12	104.27	100.32	108.92	94.26	111.15	103.83	104.89
94.491	108.73	107.97	95.848	110.62	97.751	103.77	101.66	107.18	96.954	103.64	96.87	101.36	102.76	100.7	99.159	108.35	97.153	95.147	100.24	107.1	106.44	105.16	106.63	122.97	107.79	101.98	101.4	96.216	100.41	104.42	102.1	106.35	104.89	102.52	113.74	109.18	104.65	91.552	109.59	100.34	110.54	112.89	106.21	103.93	104.28	109.47	107	110.26	104.08
96.875	93.446	97.537	108.95	106.47	97.332	95.898	94.132	97.395	104.43	95.677	98.118	116.92	103.39	103.74	96.761	100.11	102.64	98.803	95.396	100.44	99.419	103.09	94.298	99.018	103.94	100.92	104.66	98.19	100.85	101.11	100.37	92.463	101.24	102.87	96.833	97.653	97.375	93.465	88.639	107.45	99.771	101.88	97.421	96.055	101.46	96.48	102.94	101.87	106.78
122.81	118.34	117.01	114.77	127.13	123.35	116.78	124.65	114.28	112.54	109.95	122.49	113.3	115.71	125.79	113.71	116.66	124.33	123.07	117.41	117.28	114.57	117.43	117.02	119.16	124.67	125.45	115.09	118.82	116.77	119.28	123.23	116.68	120.35	120.65	126.15	111.1	120.89	123.22	115.8	122.67	112.22	117.02	112.69	117.74	118.54	122.08	119.32	122.92	121.21
116.29	114.46	110.25	120.59	116.37	109.65	111.77	113.7	113.11	117.12	110.74	115.07	119.39	113.27	117.14	119.29	108.07	113.47	116.71	110.19	114.65	109.97	118.87	111.93	106.05	115.27	99.869	102.31	104.96	107.26	104.88	112.13	107.07	116.15	104.62	107.5	109.52	107.2	111.17	114.58	116	116.88	109.52	115.13	120.64	109.95	105.36	112.53	109.97	113.29
109.02	107.87	107.11	99.272	112.63	108.72	102.05	109.23	99.652	105.02	105.16	107.33	100.13	116.13	106.11	109.96	98.465	108.92	110.67	108.45	118.34	109.8	107.22	115.03	109.97	107.4	100.03	105.67	105.77	106.12	100.81	102.61	116.96	103.49	96.501	100.17	108.42	101.86	101.21	108.14	102.86	101.98	107.18	102.31	107.16	104.91	104.28	109.01	107.06	102.02
119.06	121.15	122.04	117.96	109.84	127.31	120.71	124.48	112.78	114.86	114.37	119.93	114.75	120.11	112.96	119.3	110.15	120.97	126.45	117.99	115.2	109.56	114.72	118.68	117.45	126.56	115.15	119.05	124.35	114.97	124.42	108.52	119.13	114.63	116.8	116.41	120.01	119.35	108.89	113.59	116.26	123.8	111.2	126.43	125.2	110.73	117.53	126.54	115.65	120.75
103.17	111.95	110.21	105.61	100.02	101.25	102.04	106.71	102.11	100.62	100	102.31	111.03	96.259	108.68	113.45	107.18	107.3	110.11	110.48	111.38	110.88	99.042	107.76	104.28	107.02	105.07	98.533	105.28	107.16	104.97	109.83	99.708	102.05	109.63	99.367	104.31	106.47	102.98	98.965	107.39	106.64	108.77	107.06	106.94	107.2	103.56	101.54	110.09	104.61
103.94	107.46	97.742	105.15	111.87	109.29	98.057	103.87	104.34	108.13	113.6	100.43	103.69	101.26	100.84	98.351	103.37	96.976	111.72	111.12	111.16	103.84	106.54	105.34	113.08	104.26	104.42	108.54	110.19	116.4	108.08	110.45	100.23	106.29	102.02	110.04	112.37	105.35	105.39	98.418	102.3	104.21	98.635	111.03	99.858	102.3	107.38	106.28	104.33	93.617
96.827	110.91	102.61	98.538	108.17	102.18	103.93	112.3	107.85	95.89	107.21	111.92	103.91	111.25	104.45	93.221	105.45	105.3	104.58	100.77	105.02	103.38	111.83	104.59	112.21	96.892	109.26	106.94	110.66	107.33	98.327	110.48	101.56	100.17	101.79	111.05	108.92	100.82	103.87	107.54	101.84	108.02	98.915	95.792	107.82	108.53	110.6	100.9	101.63	109.55
112.76	118.07	121.56	124.5	110.56	119.61	124.68	119.07	127.72	119.78	119.09	110.91	116.97	119.78	117.66	122.97	118	110.7	117	113.69	124.13	117.11	115.89	123.9	123.74	116.33	117.07	111.09	122	121.4	114.49	110.57	114.43	118.35	112.53	111.57	118.4	124.23	118.06	114.5	120.05	119.03	121.79	111.7	117.23	120.61	122.08	121.52	107.37	109.22
108.39	107.18	105.75	101.49	100.64	100.88	107.08	105.09	106.58	104.86	91.456	115.41	109.19	102.39	101.65	111.81	95.638	99.212	112.96	115.5	100.05	103.5	96.061	108.34	113.87	107.29	106.9	113.6	107.27	114.57	105.86	107.43	101.92	97.919	101.78	110.25	104.85	108.9	106.33	110.66	100.85	104.35	105.54	107.71	106.18	108.26	110.85	102.54	108.88	95.55
113.11	107.07	114.49	111.36	114.15	112.64	110.8	117.63	110.57	110.54	106.81	113.24	110.07	112.9	110.56	116.15	114.7	121.85	109.82	113.82	112.41	114.18	112.66	121.14	107.91	113.78	116.17	114.67	101.66	110.9	113.09	110.73	111.81	112.8	106.9	113.02	111.59	110.77	116.78	112.24	115.02	108.94	113.6	116.03	106.36	104.38	107.36	112.77	107.21	111.17
118.58	113.43	111.51	114.06	114.29	122.72	110.13	109.22	112.79	106.01	111.78	108.61	118.58	107.78	114.97	111.69	109.99	109.91	109.59	108.74	105.27	111.77	121.03	106.62	110.25	113.84	108.42	112.32	112.51	105.24	111.51	108.73	105.71	98.938	107.96	111.79	118.92	119.78	109.72	112.1	109.73	113.88	101.78	110.75	109.82	110.88	101.38	98.355	101.2	105.35
114.66	113.3	104.79	104.47	106.34	112.14	104.11	104.52	101.21	105.6	114.27	105.73	115.93	120.24	115.46	107.38	108.95	110	108.56	108.67	120.82	113.04	105.58	108.68	105.2	115.67	106	111.05	112.18	122.39	115.3	106.17	112.27	115.27	111.23	107.36	109.11	111.46	108.66	110.29	111.6	109.41	114.94	110.01	107.3	110.52	117.83	110.8	108.63	115.39
106.79	116.07	105.6	108.47	104.8	101.9	108.4	107.18	100.5	101.49	108.6	102.41	98.248	104.55	99.515	110.3	100.94	108.51	104.86	97.709	99.237	105.47	109.09	106.6	104.15	100.21	102.76	111.56	102.59	106.99	103.97	110.26	102.86	99.338	107.75	100.25	106.9	106.24	105.78	105.82	99.389	101.63	104.53	103.82	101.48	120.49	104.41	106.48	106.58	100.74
107.83	114.49	103.94	104.84	113.21	116.92	105.98	108.65	109.81	102.95	103.92	117.41	103.54	109.3	115.19	119.24	112.53	107.16	115.82	106.89	108	110.58	113.41	119.95	112.03	106.34	112.7	109.08	115.47	103.98	115.55	114.14	106.03	121.89	110.33	112.44	111.62	114.74	97.372	113.06	100.79	122.69	118.34	118.63	118.39	110.32	110.53	111.6	113.74	103.57
110.56	97.041	114.7	100.72	107.41	107.74	107.91	108.04	111.8	106.34	113	108.46	107.02	106.23	104.47	106.26	99.81	100.3	101.01	114.05	105.31	110	102.54	109.14	115.53	108.22	110.84	101.93	97.159	103.77	105.5	115.12	106.77	109.54	101.69	109.31	111.77	98.806	105.01	104.87	115.4	107.75	104.89	116.7	103.47	100.37	108.98	107.76	111.87	107.87
107.9	108.77	113.51	98.056	102.06	103.72	111.43	104.62	100.64	100.82	104.66	110.77	112.82	112.43	105.01	104.83	98.053	106.35	107.59	105.53	99.922	100.59	103.79	100.7	109.2	104.55	98.096	113.16	111.23	103.03	104.52	100.85	103.99	109.66	106.87	106.01	108.17	96.431	106.76	97.803	100.98	106.57	104.35	97.654	104.22	105.72	99.537	100.55	106.11	108.05
109.36	104	107.81	101.25	101.21	103.11	104.19	106.77	102.28	111.56	105.07	112.81	101.97	103.9	97.493	101.96	98.643	105.1	104.83	104.55	107.06	104.78	106.01	102.67	99.419	112.63	108.48	99.89	104.01	102.72	109.36	106.69	109.33	107.12	111.34	91.461	100.86	109.6	102.34	114.05	100.99	98.62	107.04	95.403	101.09	111.01	104.77	97.215	106.65	104.65
104.71	104.97	94.207	107.21	98.501	106.85	96.313	100.61	95.049	96.739	105.88	103.52	97.253	102.37	104.43	106.87	91.686	98.214	94.587	100.39	100.07	106.63	104.34	100.76	104.24	107.99	95.275	109.92	99.736	97.225	94.717	92.627	91.69	105.02	99.346	101.66	105.05	104.01	96.111	99.477	99.3	108.93	101.19	82.307	107.22	99.096	110.81	92.543	102.09	97.62
107.27	103.39	109.47	108.48	100.86	102.88	106.33	101.43	105.91	113.53	104.97	108.27	104.07	105.12	112.04	102.12	106.93	102.56	102.14	104.15	104.22	108.3	100.9	102.37	94.833	110.02	101.84	108.41	107.19	103.28	104.63	95.378	111.49	99.056	108.03	107.46	104.43	115.45	99.715	102.17	109.87	98.865	110.07	103.5	103.45	100.68	113.53	107.95	111.39	108
96.041	91.009	102.84	93.293	98.615	93.411	112.28	92.233	98.824	101.39	100.94	93.76	100.25	101.02	94.967	108.25	101.4	97.213	94.615	98.928	88.758	99.334	110.8	107.41	99.377	95.192	103.39	100.73	103.47	101.51	102.98	103.29	96.073	97.06	100.33	92.724	95.481	102.84	100.87	110.28	99.025	99.43	97.944	109.24	97.905	100.41	96.39	109.41	101.68	95.905
116.6	106.74	99.938	107.7	114.89	103.18	104.57	114.5	103.27	111.92	106.59	109.87	113.26	107.45	108.81	104.98	108.35	112.71	116.11	115.53	106.26	112.04	110.72	108.12	103.52	116.48	114.07	109.32	115.96	110.54	117.62	117.35	117.83	116.42	120.4	107.52	112.43	112.79	105.7	114.55	116.75	114.83	110.7	111.36	107.36	116.97	99.702	110.87	113.96	109.85
109.51	104.32	107.67	101.96	97.498	103.33	98.799	98.622	110.68	112.6	105.12	94.719	106.49	101.89	103.7	113.54	102.45	103.15	115.06	104.5	106.54	103.08	101.88	116.95	108.22	105.98	104.94	107.69	112.97	113.31	104.64	104.39	101.95	101.55	112.28	111.22	103.32	96.841	87.051	101.35	106.91	112.42	109.01	111.1	113	105.03	108.95	106.87	103.68	102.1
107.71	104.93	112.8	109.71	109	109.22	107.94	117.55	106.43	103.42	114.35	99.674	94.859	108.78	106.21	107.5	112.31	106.4	106.14	107.9	102.49	107.39	100.24	110.67	110.77	98.121	111.25	105.83	111.35	113.04	101.18	109.25	103.19	100.93	108.54	112.35	103.66	104.36	107.01	108.2	111.13	97.518	110.51	108.93	109.52	107.05	99.77	102.52	105.1	105.62
106.75	112.98	104.6	105.49	108.36	108.98	110.94	100.89	107.23	98.479	113.37	107.8	108.14	95.849	108.52	107.26	103.06	104.91	110.32	107.3	108.3	106.71	100.77	109.27	116.02	106.77	110.49	105.4	108.4	105.03	113.07	103.43	107.97	102.63	112.26	106.02	111.47	100.65	110.62	106.04	107.31	110.63	102.88	108.74	108.56	110.29	105.36	102.64	97.706	108.67
96.289	114.96	105.05	110.9	100.42	103.45	103.51	107.11	106.79	104.71	108.67	108.18	104.49	112.83	107.58	105.71	96.504	101.02	93.667	101.38	102.12	107.49	107.02	102.86	98.05	109.64	101.51	113.9	108.17	97.874	94.706	112.19	102.51	106.94	100.18	94.275	104.53	104.2	100.71	101.38	108.32	102.52	112.71	101.29	111.54	101.8	103.94	110.21	95.698	100.33
104.33	93.337	100.48	102.02	95.025	106.59	101.35	100.48	95.424	103.5	99.442	99.319	98.411	90.277	88.154	106.34	96.375	100.63	106.16	93.33	95.164	98.182	102.04	103.86	92.121	96.615	105.03	93.078	88.337	97.454	99.673	103.72	100.76	106.28	102.26	96.898	105.84	90.509	102.78	96.825	96.009	105.62	96.149	94.715	102.75	96.679	95.656	104.59	99.496	101.59
101.16	108.83	102.57	113.37	106.69	104.98	105.47	108.33	110.66	102.59	98.886	100.03	106.89	111	110.68	102.85	97.802	106.76	102.36	105.13	100.67	97.272	108.24	108.43	100.63	114.59	104.64	100.65	103.25	101.45	101.7	109.98	101.41	105.08	104.96	112.46	109.92	107.52	105.36	112.24	105.33	94.028	109.56	108.76	108.32	102.59	108.12	110.94	107.16	102.49
104.28	103.24	104.07	105.78	104.58	105.87	109.17	107.94	94.777	103.51	103.49	100.84	102.65	100.03	110.64	103.9	99.454	93.668	108.01	101.78	107.5	106.95	104.32	114.85	95.066	108.89	112.59	107.64	110.09	110.2	100.62	112.09	103.1	110.3	102.2	106.05	109.53	109.08	109.87	108.26	113.08	108.61	105.81	112.1	114.97	106.41	116.75	105.68	105.77	107.29
109.91	106.63	104.55	113.21	113.59	110.13	118.61	111.45	109.61	112.75	106.73	118.76	111.22	102.16	104.97	116.03	111.22	111.63	108.6	110.86	113.25	111.49	114.33	111.43	112.04	109.6	112.38	110.19	110.68	113.1	110.96	114.65	107.25	108.68	110.16	113.07	110.66	107.39	114.78	114.72	99.452	113.27	103.81	114.4	104.29	113.07	103.79	113.59	104.98	112.87
111.98	119.5	110.25	112.79	111.1	106.1	111.98	110.74	115.69	120.99	110.69	111.08	112.56	112.33	120.5	103.57	114.84	117.94	103.73	110.12	104.85	108.88	115.09	118.8	112.26	109.96	109.63	113.27	114.32	111.99	103.52	104.42	106.57	119.79	115.78	111.67	104.2	116.64	113.69	113.48	118.82	111.65	107.57	110.31	113.57	114.9	103.59	106.34	109.17	114.71
108	106.86	102.91	99.211	102.98	110.61	107.65	100.2	108.59	100.94	106.79	103.24	114.62	99.014	103.68	111.97	100.13	102.94	97.115	112.39	102.25	107.73	101.6	111.64	101.36	104.71	100.21	103.5	108.01	101.21	102.04	103.61	105.99	111.76	109.91	100.76	95.577	108.1	107.86	112.6	110.57	101.97	92.672	109.26	105.08	104.65	108.84	109.14	116.56	104.53
110.71	107.73	116.61	107.39	114.7	115.33	116.61	111.15	113.63	118.47	109.16	107.11	114.41	116.72	113.78	113.82	111	114.37	115.67	112.19	107.56	107.49	104.18	107.28	111.83	116.07	108.9	105.57	108.63	112.68	118.22	109.96	113.15	116.84	112.7	104.44	106.3	106.79	109.03	113.22	112.27	110.14	110.53	109.49	111.39	111.34	109.89	123.06	109.35	110.05
99.036	111.97	93.836	94.963	102.51	108.87	99.351	104.69	99.01	101.08	91.7	109.47	111.11	116.05	103.48	107.63	108.49	100.23	103.16	101.37	98.842	105.85	101.39	98.419	101.48	111.49	106.43	107.23	106.37	103.68	104.08	105.76	114.88	102.67	109.24	106.93	106.57	105.83	99.493	104.92	97.303	106.3	104.26	101.06	110.27	108.51	108.36	106.49	110.85	113.37
103.08	100.51	107.3	120.63	106.5	104.3	110.91	103.56	108.68	111.36	107.92	109.83	109	107.87	103.16	99.405	106.52	106.89	114.83	108.55	108.6	109.52	112.27	115.62	114.23	112.88	108.31	102.98	107.47	110.97	107.49	98.551	112.69	113.37	109.96	107.29	107.35	99.12	114.63	112.05	107.41	105.01	103.54	106.63	103.84	110.82	102.96	103.31	105.72	108.17
115.55	118.22	124.47	114.76	117.02	118.98	121.33	116.09	116.42	119.57	121.82	112.53	110.71	117.52	108.78	122.91	112.76	115.05	116.85	121.45	114.77	112.69	126.9	112	123.26	115.92	121.52	114.77	115.49	114.16	118.09	121.29	105.27	111.8	114.36	121.47	117.77	115.81	119.16	114.56	112.88	123.78	117.97	114.61	117.62	111.13	113.03	123.61	115.82	126.76
104.88	108.85	108.44	103.09	104.22	100.29	105.4	112.88	101.87	101.26	107.72	98.966	102.82	108.1	102.28	103.17	103.59	106.35	104.56	114.1	98.609	104.93	106.99	109.63	108.79	110.9	106.31	104.75	110.48	108.44	107.69	95.597	104.26	111.03	108.98	104.58	107.09	104.4	101.6	104.29	105.26	104.75	109.79	99.41	102.87	108.57	91.63	107.8	119.29	111.01
106.49	92.099	99.698	93.619	94.18	105.51	109.72	99.304	101.57	97.351	102.32	104.51	95.555	100.57	103.85	97.017	100.36	92.378	100.09	108.01	94.161	102.96	97.069	99.156	101.56	92.425	94.329	98.772	99.44	96.593	103.67	99.846	99.919	96.568	100.05	101.93	92.583	107.32	102.32	104.23	101.11	94.278	99.876	109.91	92.024	98.112	100.09	100.14	103.57	98.654
119.98	112.17	116.09	115.72	113.47	112.94	117.96	121.9	120.75	116.33	125	120.73	115.61	117.48	113.68	117.46	123.05	112.58	124.45	120.79	116.58	119.06	117.74	107.38	120.89	117.69	115.7	108.01	123.83	112.45	108.29	119.19	109.5	115.21	117.92	124.43	116.98	123.55	118.69	112.47	116.67	118.28	119.93	113.06	119.13	116.81	113.61	115.31	119.18	122.74
105.57	103.65	108.5	104.09	98.29	100.63	95.448	103.78	101.11	104.12	105.3	100.83	102.69	109.45	107.27	104.55	106.81	102.53	98.683	112.94	103.57	108.2	106.57	110.28	97.021	108.15	104.53	101.3	101.46	105.19	98.432	104.63	104.82	106.7	103.22	108.16	105.69	103.75	98.079	99.192	99.981	99.332	97.646	112.74	89.725	105.17	111.28	108.55	104.42	107.14
105.37	103.63	111.42	101.9	102.2	108.37	103.1	107.24	109.48	95.709	106.82	111.44	119.04	99.89	102.14	106.65	108.36	105.49	113.52	102.07	98.507	107.79	104.7	106.57	107.41	112.52	105.47	108.03	101.33	109.62	109.56	107.4	104.98	106.54	110.05	114.08	104.64	112.78	116.36	107.12	108.17	113.25	106.27	108.99	105.3	104.81	107.01	97.197	107.34	103.52
124.99	118.82	122.76	118.24	116.06	109.25	110.63	119.41	108.31	122.71	113.67	124.02	111.24	109.78	117.14	108.43	114.14	118.84	108.61	119.22	111.76	119.97	111.56	125.94	106.1	120.66	120.21	110.77	107.3	120.31	114.63	118.71	111.96	117.65	123.38	114.61	107.85	118.92	120.21	107.67	115.84	122.12	112.59	111.48	110.93	119.27	115.86	120.89	119.24	112.54
105.76	100.63	112.07	110.77	115.48	110.34	104.51	104.82	110.45	110.41	103.97	106.58	110.15	109.94	108.04	113.92	116.11	115.64	105.22	118	110.89	113.05	105.19	108.79	108.45	107.02	108.82	115.06	115.17	108.03	110.37	109.95	110.82	105.12	106.48	108.09	109.71	115.55	111.84	118.14	109.85	106.7	103.37	106.35	109.15	113.43	110.33	114.55	108.82	112.75
102.55	104.56	97.817	101.27	103.34	114.36	98.616	115.05	106.94	108.29	109.83	103.33	110.67	108.07	113.72	110.68	95.03	109.44	115.63	110.79	104.57	110.31	98.933	113.08	104.58	105.4	106.29	110.83	107.7	109.31	106.58	103.49	105.99	102.36	106.36	101.67	105.95	95.212	108.8	108.15	101.99	107.9	114.08	105.08	111.61	116.48	107.85	107.61	112.22	105.02
111.99	114.89	107.7	116.57	108.16	106.29	106.9	111	114.92	110.63	107.64	109.96	106.73	108.02	112.03	110.45	112.36	115.33	98.777	104.56	102.26	118.98	103.11	110.14	109.54	106.83	111.72	104.55	112.35	115.25	106.46	116.62	111.94	103.69	107.42	114.79	108.53	117.16	112.27	115.73	110.71	117.31	105.64	111.33	109.05	109.61	105.55	108.19	107.44	115.07
107.98	104.42	100.84	103.45	108.9	103.26	107.48	103.53	109.75	111.22	111.49	106.87	104.97	103.87	103.9	101.66	114.69	107.03	101.78	114.36	99.812	114.97	102.13	111.22	99.832	105.49	98.949	109.36	108	100.72	105.11	101.66	104.65	101.54	109.06	98.087	100.55	97.637	123.2	108.45	103.69	103.29	114.62	99.562	93.607	103.55	105.86	103.66	104.69	99.22
106.23	107.32	97.606	100.09	100.93	104.06	112.19	98.834	101.78	100.46	105.52	105.89	96.253	107.79	103.77	106.02	108.92	102.13	110.67	103.83	101.15	101	116.86	96.159	109.54	103.99	107.18	99.466	108.87	102.13	110.18	109.28	112.17	107.03	95.761	112.08	102.43	102.5	104.03	107.79	106.16	101.31	103.36	100.07	104.1	112.38	108.91	102.11	102.03	104.36
95.736	108.42	102.13	104.79	112.14	110.36	105.49	104.24	100.38	106.71	106.33	110.09	100.79	108.33	107.38	108.5	103.51	108.91	111.16	107.49	113	110.24	110.65	102.08	102.58	104.41	108.54	113.23	105.89	104.09	111	101.43	104.59	102.36	104.62	104.09	107.54	102.51	97.236	107.81	109.12	106.55	107.21	109.07	105.08	99.868	108.94	109.24	112.13	101.75
104.25	103.77	99.618	100.63	107.95	94.455	99.376	103.23	107.34	108.46	117.63	103.42	108.23	109.31	100.15	107.09	104.73	108.85	107.18	103.93	107.43	98.443	120.98	109.08	109.31	110.26	101.78	96.108	100.32	110.23	102.23	102.53	107.85	110.88	104.74	98.803	112.67	104.5	103.27	106.88	104.28	108.48	112.96	103.31	107.28	101.68	104.37	100	103.96	102.51
112.32	101.57	108.59	103.37	108.7	105.42	102.52	109.36	111.58	109	100.8	112.16	108.99	108.42	103.34	115.64	111.68	112.97	109.6	111.32	101.13	113.05	115.22	106.61	120.3	108.88	110.82	108.64	102.27	119.21	105.94	106.92	114.59	115.54	111.88	113.49	108.83	115.1	104.48	114.86	109	119.94	101.07	103.57	110.57	107.62	107.23	113.25	106.16	111.19
108.38	98.357	99.776	103.48	104.7	109.16	116.33	112.33	110.6	105.32	103.38	109.09	106.15	109.01	102.26	109.65	103.56	107.16	104.92	102.27	105.71	104.48	99.914	105.6	97.495	106.87	108.49	108.66	105.35	106.15	106.02	109.39	113.18	103.62	105.56	103.76	110.4	103.35	98.92	101.54	98.573	110.7	107.84	110.13	110.99	110.21	102.81	107.01	95.118	104.76
97.514	103.19	101	99.528	109.26	102.02	116.32	104.43	99.272	103.47	107.94	104.45	102.86	108.82	100.78	102.07	103.53	108.46	105.97	103.81	109.03	98.885	96.882	99.557	95.08	101.78	100.96	103.81	107.87	102.72	108.86	105.6	105.36	100.48	98.19	111.81	103.56	115.36	94.61	103.36	101.13	103.77	101.87	104.36	102.29	105.93	99.112	102.14	107.9	105.89
103.56	102.87	100.48	96.842	102.97	106.67	103.71	99.878	98.76	93.19	104.44	100.27	98.727	101.69	100.34	102.99	102.58	100.82	101.63	99.859	97.031	99.867	103.74	108.18	102.4	100.22	96.822	99.037	95.279	103.48	107.13	99.743	94.977	101.94	96.543	102.66	108.98	105.38	101.45	100.31	95.817	95.275	95.691	95.467	100.13	97.176	96.399	99.59	96.643	105.53
116.61	110.4	112.75	116.28	115.11	113.9	111.39	106.55	120.55	105.61	104.99	113.59	114.16	98.099	110.46	116.21	101.11	111.69	101.88	113.66	117.1	111.77	115.87	118.53	110.61	114.32	114.16	120.18	113.27	120.57	119.22	112.09	110.72	110.94	113.27	113.24	117.39	110.64	112.94	109.72	103.67	110.73	107.09	107.52	116.73	111.79	107.14	111.42	111.88	108.9
108.64	107.02	93.721	103.49	109.36	101.87	110.11	105.61	105.36	97.11	104.35	105.23	98.321	101.9	102.45	103.3	107.54	103.51	104.06	97.538	111.06	109.69	98.704	96.099	104.9	111.1	104.6	103	113.17	104.75	96.784	94.15	99.184	110.06	110.23	108.02	111.71	112.64	99.52	108.98	103.61	97.243	100.05	99.448	114.11	106.2	96.819	99.143	103.18	111.05
99.018	109.49	103.62	111.58	108.94	102.91	103.27	111.93	107.58	110.3	103.99	105.21	119	100.98	109.23	104.43	109.89	114.08	113.92	109.83	117.3	114.41	113.14	112.1	107.55	106.44	109.24	105.75	109.6	109.89	115.84	108.27	108.7	100.66	102.96	119.48	111.27	113.42	115.74	109.69	121.94	105.47	116.39	105.93	109.07	108.16	120.47	107.44	109.61	114.5
99.343	104.12	95.165	96.933	100.57	98.4	95.972	103.7	96.854	108.82	105.77	106.78	99.864	103.2	106.45	95.113	96.937	106.1	101.61	97.376	97.064	98.941	96.621	101.05	97.626	101.93	104.46	102.78	100.42	108.7	100.01	95.869	97.218	94.754	99.664	100.72	103.55	98.495	105.94	102.12	91.931	94.595	101.72	100.42	95.198	101.04	98.535	99.468	101.54	109.95
103.27	104.72	94.107	105.39	110.36	102.77	101.09	105.57	107.25	96.044	98.325	105.63	101.1	108.17	108.4	106.75	97.745	101.48	95.672	107.72	103.72	100.02	106.7	103.22	106.48	108.6	116.19	112.11	112.54	106.52	104.27	110.82	97.195	106.13	103.55	105	106.38	115.04	101.26	108.21	105.51	115.5	102.38	100.71	111.55	109.67	101.23	114.79	92.574	118.15
114.5	105.51	101.16	110.34	104.07	101.92	109.13	104.72	105.49	101.86	106.21	107.8	108.19	100.49	107.34	111.42	108.27	108.2	102.48	101.3	103.13	121.89	107.67	107.11	102.22	104.35	95.11	113.11	104.34	102.53	105.28	97.904	109.98	100.37	109.8	112.24	109.88	114.95	97.343	103.48	108.01	105.6	109.37	96.917	104.7	112.58	98.435	107.44	101.08	102.27
108.56	116.19	119.61	109.93	117.05	102.74	105.94	116.38	105.59	112.31	111.78	107.72	112.33	117.56	110.72	111.2	113.08	120.77	103.91	101.7	104.64	108.65	104.91	108.47	107.79	112.57	107.74	120.86	109.55	110.13	107.45	110.27	116.63	112.08	116.62	114.32	109.19	113.81	109.88	110.6	100.62	116.32	113.78	110.79	119.61	105.55	118.05	110.74	103.2	109.91
110.81	106.95	111.25	121.03	114.13	108.92	105.07	110.27	110.33	111.54	109.18	116.36	107.39	108.01	113.06	103.7	115.58	114.75	111.94	116.33	115.01	118.12	108.33	107.47	112.18	106.07	110.82	111.52	112.73	113.24	107.6	111.71	104.82	103.67	114.75	119.39	114.39	116.81	112.22	111.81	118.73	108.28	108.79	108.61	104.56	116.52	115.49	110.07	113.45	110.17
115.73	115.3	119.11	106.18	107.02	113.03	123.45	112.94	124.65	108.88	118.5	106.85	114.29	117.49	106.53	115.23	98.627	115.15	113.68	110.45	108.48	120.34	110.47	113.41	122.14	111.13	113.25	113.71	108.74	112.26	115.14	101.38	114.54	114.02	112.36	109.77	114.59	110.56	111	113.86	112.41	115.08	104.43	109.24	109.88	110.51	118.51	114.03	112.26	116.11
114.07	110.1	109.36	106.19	103.43	122.36	97.091	115.14	105.05	120.21	102.03	124	107.31	106.2	107.73	104.49	112.7	100.99	107.24	108.22	120.25	105.49	115.96	113.03	112.49	110.21	117.77	117.25	107.64	111.59	114.04	112.98	117.06	111.49	112.02	111.39	108.75	110.43	115.78	108.78	117.4	107.8	117.73	117.12	111.44	114.62	118.8	105.16	110.27	103.36
104	112.96	116.29	121.18	110.22	109.48	101.55	113.02	117.43	109	110.53	115.66	115.12	113.65	110.87	117.66	100.73	103.89	109.68	113.49	115.46	109.66	117.3	112.23	113.75	110.17	118.35	116.1	104.55	105.82	102.72	102.03	113.7	104.94	119.27	108.45	112.84	103.05	111.94	105.86	110.52	106.56	105.33	104.99	113.3	115.32	105.94	113.9	106.37	121.69
110.11	114.07	101.19	117.88	105.82	114.04	105.51	107.19	112.87	110.72	107.71	107.25	107.67	104.36	104.69	116.42	112.68	105.16	109.94	116.08	104.72	107.84	113.24	105.34	112.2	111.58	110.96	112.76	108.63	118.35	110.65	113.41	110.74	106.33	102.01	114.18	101.37	112.58	114.96	104.85	118.22	113.28	103.68	106.4	113.48	107.68	115.36	107.91	105.6	110.88
112.88	101.85	97.272	105.03	95.339	108.58	98.553	105.68	106.2	103.5	101.87	110.33	99.065	102.25	107.3	96.024	104.96	96.389	106.23	103.4	100.17	102.88	103.36	97.677	103.77	107.51	113.23	100.71	111.11	111.67	108.54	107.34	103.25	114.29	114.83	107.21	108.75	103.04	115	111.98	109.47	101.43	100.78	98.626	104.24	108.25	107.18	101.29	107.88	106.88
98.381	110.22	97.564	98.966	102.32	88.677	100.25	94.03	91.811	100.69	111.36	91.444	98.606	101.99	98.307	101.11	98.694	98.069	100.35	103.36	100.47	110.7	102.82	99.661	102.75	96.358	95.385	100.22	107.55	93.132	95.622	101.2	101.33	94.285	91.592	101.29	101.57	97.763	91.875	98.266	108.14	102.06	106.46	97.854	98.544	97.342	102.61	106.58	97.722	109.96
103.12	102.29	107.41	102.49	105.4	109.96	110.04	112.64	109.77	99.696	102.24	111.08	106.94	103.56	109.03	114.49	113.31	100.66	108.91	99.086	104.26	107.11	103.89	105.36	99.727	103.31	109.32	106.7	112.89	111.35	105.58	116.54	106.19	108.17	108.61	105.64	110.67	109.69	109.73	103.34	108.83	108.22	105.55	100.94	103.07	108.62	109.58	103.53	106.45	99.891
113.19	116.21	121.46	110.36	108	120.94	117.84	130.57	114.23	113.86	112.97	114.85	121.43	111.9	115.35	124.03	117.36	113.63	117.09	114.87	116.38	116.94	120.54	131.02	119.5	121.91	110.13	119.68	114.34	118.02	116.52	117.29	122.33	112.92	112.94	107.69	118.86	113.81	123.53	117.41	113.5	118.2	108.72	119.64	120.63	118.26	114.58	115.54	109.33	115.26
114.43	116.3	113.18	113.31	104.74	108.37	105.74	105.76	106.91	112.35	115.94	118.6	110.95	113.52	108.81	109.53	104.53	115.2	107.88	107.4	106.09	108.42	109.31	111.02	110.24	116.5	105.51	117.9	108.84	109.99	109	99.296	109.61	102.92	105.11	105.39	118.95	120.81	117.45	112.04	112.16	103.13	108.71	112.12	115.84	106.77	107.99	105.95	109.73	101.37
104.57	98.133	108.55	97.623	107.63	87.14	90.771	100.14	91.549	103.29	101.92	97.03	100.17	105.56	107.03	101.08	100.82	92.837	113.98	95.694	101.81	102.88	97.231	89.785	104.34	102.37	104.65	97.535	109.82	109.4	93.781	92.186	102.04	96.342	102.17	102.84	102.92	104.96	99.786	99.886	103.18	98.22	98.762	93.728	103.13	96.769	102.02	99.616	97.415	108.24
107.99	118.63	104.72	111.12	111.68	105.77	111.87	118.23	105.42	121.18	113.73	114.9	115.47	113.18	117.02	113.93	109.41	109.89	108.89	106.47	113.59	114.08	104.73	112.06	113.87	117.05	113.15	113.82	118.39	118.91	112.55	109.52	112.58	119.92	109.45	106	112.08	115.42	106.29	107.83	103.31	99.675	106.65	107.29	101.66	114.71	116.63	105.74	111.36	103.08
110.51	111.67	98.879	104.14	104.03	106.55	112.36	116.11	106.27	99.059	108.95	104.13	110.67	102.86	97.268	103.44	106.99	112.14	111.5	99.117	107.21	104.5	104.74	99.978	101.87	105.77	96.234	111.4	101.05	103.63	105.68	96.033	99.734	99.239	100.08	109.45	99.294	101.08	105.28	104.92	97.046	103.28	102.28	108.77	111.11	109.37	110.47	102.55	105.42	115
109.46	112.89	104.84	106.47	102.42	112.28	108.12	102.36	113.93	113.56	118.05	109.92	116.23	113.92	109.54	111.93	111.4	112.89	104.4	112.74	105.54	114.26	113.82	109.93	111.21	107	119.49	111.88	109.2	106.53	100.92	104.76	111.12	106.18	121.76	119.66	113.32	107.3	116.73	117.12	115.92	106.99	110.85	112.37	113.59	117.38	112.53	116.89	108.7	108.42
107.62	103.78	99.684	110.71	101.62	100.64	102.32	104.16	104.01	106.5	101.73	104.45	103.84	105.27	103.05	104.14	104.81	106.26	98.509	93.7	99.699	114.35	100.72	104.45	106.52	108.75	105.58	106.5	110.17	109.09	108.26	106.29	102.89	102.48	104.02	103.56	105.18	106.66	104.47	108.09	106.38	104.97	104.21	99.982	104.32	103.17	106.42	112.2	109.5	107.75
112.2	104.2	114.9	114.85	104.8	109.81	102.49	108.27	102.31	110.37	103.8	108.1	108.48	112.69	102.18	96.647	109.11	108.28	109.8	106.34	111.71	106.09	108.4	102.71	100.77	105.61	113.02	107.82	113.87	108.02	108.58	101.42	113.76	106.07	109.52	108.5	104.9	104.49	109.93	103.72	112.39	103.73	107.94	109.42	101.55	107.53	114.96	103.19	106.9	109.26
115	103.29	110	101.38	97.371	95.951	99.742	96.751	109.74	104.39	96.258	107.92	98.498	109.67	97.73	98.886	112.11	111.3	100.56	106.45	99.155	100.01	99.438	92.89	98.98	99.009	100.03	109.71	103.86	100.61	102.08	92.373	104.92	108.19	98.384	103.28	102.31	91.75	99.531	103.09	99.739	104.38	103.04	99.3	99.362	101.85	99.665	98.324	103.75	104.88
102.37	107.08	98.865	116.42	92.646	102.71	110.12	103.1	105.55	100.39	111.76	105.73	120.16	108.55	103.92	99.181	100.79	106.81	97.546	105.87	104.45	102.22	107.69	104.21	107.62	101.76	108.14	103.67	101.01	99.658	109.08	110.24	108.08	105.77	108.85	110.5	106.33	113.43	106.72	110.2	102.79	107.52	109.77	99.697	102.12	104.01	107.18	108.43	106.72	106.23
98.452	103.29	111.14	114.65	106.43	105.96	106.59	103.87	112.63	107.66	102.15	112.69	105.99	109.61	111.17	102.4	107.37	113.07	93.99	101.3	106.51	107.57	110.09	101.88	106.71	101.77	107.68	98.537	99.367	110.6	109.15	103.5	101.12	102.95	112.95	97.412	98.205	112.67	103.99	99.518	113.81	102.05	101.47	109.31	111.82	111.27	102.59	105.84	98.787	106.53
102.72	103.64	104.96	107.02	102.05	111.54	110.21	113.31	100.27	104.04	109.54	112.19	106.59	112.46	109.51	110.28	97.398	111.31	99.376	93.859	105.58	99.046	106	105.1	109.37	104.37	104.5	109.8	108.1	103.82	99.149	107.96	101.86	104.36	102.58	108.82	100.68	104.08	110.13	105.03	104.44	105.88	103.1	110.45	93.581	113.85	103.16	108.81	104.87	119.08
93.646	97.347	97.563	101.98	108.25	92.396	93.385	97.745	101.01	102.72	92.441	102.73	98.916	105.21	97.109	100.91	100.1	96.12	103.83	109.44	98.875	110.72	100.33	103.48	94.564	99.735	100.02	94.677	101.41	104.96	102.38	108.81	100.79	91.647	111.92	101.14	95.364	93.516	97.132	92.08	101.67	96.053	101.95	105.54	100.45	99.713	96.488	96.554	93.191	102.69
126.73	119.57	120.18	115.16	125.25	116.42	118.2	115.02	119.09	118.68	124.78	120.62	120.72	110.25	112.94	116.57	121.31	125.58	122.88	112.62	114.95	124.37	108.91	120.21	120.05	117.91	115.9	120.49	120.27	115.44	111.27	113.19	121.22	121.53	114.54	112.67	113.19	114.12	117.06	118.08	118.93	118.97	119.23	119.21	116.89	118.08	117.69	118.59	118.52	118.77
109.46	104.53	108.38	106.07	106.08	110.34	99.354	102.52	115.2	109.21	107.4	108.55	111.3	104.12	107.53	107.96	107.37	111.75	113.49	107.17	107.59	105.43	111.82	107.41	108.37	105.1	110.63	106.34	102.86	106.24	111.83	108.94	111.06	113.21	108.06	103.04	107.19	101.5	114.79	115.31	107.81	100.91	101.78	109.92	111.28	111.73	114.89	107.09	99.433	109.44
110.38	105.7	106.1	103.11	114.45	107.06	111.32	110.73	108.11	111.22	104.05	111.3	104.31	110.92	111.14	107.58	114.35	122.34	109.49	113.32	104.68	105.83	113.74	114.64	101.49	115.75	117.07	118.64	104.05	101.12	113.71	103.48	116.47	112.87	111.44	107.66	114.88	102.84	115.09	113.01	107.55	107.92	112.2	109.95	107.23	113.03	108.42	108.55	105.24	114.71
107.9	110.39	106.01	110.11	113.54	98.927	109.2	110.17	102.97	113.58	99.624	104.77	106.92	107.21	111.62	104.45	104.64	115.11	103.13	106.55	102.46	107.85	111.35	107.44	106.78	113.84	109.27	102.72	104.98	113.27	108.27	106.2	108.86	100.73	100.33	108.89	109.01	104.75	97.702	108.44	113.01	98.962	106.6	111.84	103.61	120.54	118.84	105.7	109.44	104.1
117.19	106.13	114.99	102.68	105.62	100.69	102.48	109.64	111.57	113.66	102.25	102.13	107.95	110.71	108.63	109.42	110.03	106.12	99.586	109.28	109.45	107.97	109.66	111.17	99.511	108.99	107.46	106.68	102.25	101.18	105.65	106.58	107.39	109.79	108.53	104.15	105.04	114.49	114.39	101.71	104.3	101.76	110.66	105.09	103.66	96.307	105.82	117.36	104.77	114.18
109.67	100.57	109.38	111.18	113.33	111.4	112.06	123.47	103.78	106.91	116.25	104.89	119.64	119.73	108.81	102.93	111.71	109.21	103.49	106.71	115.05	119.12	111.57	119.27	114.72	110.55	109.02	121.19	113.65	107.68	112.75	116.24	106.4	104.2	118.42	118.64	106.55	110.33	116.22	114.75	113.72	112.36	116.39	115.29	119.17	112.01	114.52	106.74	105.22	112.5
107.92	113.49	104.37	116.69	98.02	108.1	107.7	115.32	110.01	113.45	93.86	108.45	107.78	100.9	110.44	110.74	107.88	113.48	108.49	101.13	108.59	112.73	98.019	107.21	108.39	110.35	111.55	109.35	103.6	106.54	105.15	110.57	114.86	104.32	102.09	106.08	106.41	118.33	112.91	112.24	108.62	103.86	114.69	105.43	104.69	108.38	110.81	103.83	112.2	97.645
113.36	116.32	117.53	111.38	113.34	117.85	116.78	115.6	115.78	115.21	122.46	113.97	114.91	122.96	112.75	111.37	117.9	123.09	115.21	111.43	111.83	115.48	119.29	120.43	120.79	109.53	117.94	120.9	121.69	114.56	119.05	109.51	113.28	122.12	116.31	116.12	122.85	124.02	114.8	118.43	116.3	111.6	124.69	120.34	118.78	118.21	114.2	122.79	126.55	103.94
103.12	110.49	109.53	108.87	105.76	102.76	96.716	106.93	98.256	101.57	96.406	105.87	103.3	104.37	99.745	112.04	106.49	110.69	111.1	107.17	108.04	109.92	102.93	105.79	106.11	104.75	102.89	102.1	112.11	108.11	100.81	99.669	109.67	105.26	102.1	105.16	99.562	120.77	97.064	101.27	108.05	96.832	107.15	107.87	103.45	100.09	108.9	113.4	109.21	109.14
104.82	95.625	101	109.84	94.681	102.28	103.64	99.774	103.5	95.63	105.27	94.641	91.482	99.878	106.41	105.48	100.49	101.08	104.79	97.189	97.805	100.98	102.69	102.06	89.321	103.74	109.85	98.656	99.495	111.06	99.862	101.49	110.73	105.52	104.56	100.13	99.374	100.52	96.527	99.193	103.7	103.92	102.11	99.417	95.403	99.768	88.83	90.261	90.806	101.73
108.62	116.28	114.48	103.85	114.68	110.26	108.69	112.79	107.71	113.3	111.06	109.46	107.23	111.51	111.42	112.08	115.96	113.7	110.68	106.3	121.81	111.53	113.73	104.89	112.31	117.9	105.91	118.36	114.9	111.77	105.12	112.54	112.05	121.43	115.17	107.41	119.51	106.79	115.04	110.69	102.76	102.53	112.34	120.1	113.26	115.85	113.4	111.61	124.98	115.02
117.89	120.47	104.57	107.74	112.69	109.04	107.38	115.96	103.37	116.14	113.42	107.8	121.76	114.59	107.44	116.27	113.84	111.05	108.99	113.93	110.53	99.249	101.14	109.97	112.85	106.4	112.77	114.76	109.79	110.17	102.58	118.78	121.62	111.49	113.08	108	106.11	104.53	123.88	104.89	113.57	116.24	111.85	111.88	110.28	111.56	108.39	110.55	109.56	110.09
103.46	94.636	102.25	98.727	109.69	101.51	107.99	106.83	104.04	96.739	107.48	102.78	110.99	100.98	100.24	108.43	109.44	110.15	103.54	107.92	106.52	107.13	109.95	100.93	111.39	110.39	102.94	107.1	101.15	101.29	112.18	109.26	103.84	102.62	110.67	103.67	103.7	105.19	106.24	95.678	109.69	107.29	101.14	106.74	106.54	107.71	95.926	99.18	102.59	101.74
111.94	117.49	117.82	117.49	113.38	112.02	114.44	117.7	123.9	114.93	118.33	112.93	108.97	111.97	117.72	111.18	116.75	119.13	118.03	117.13	124.61	119.51	121.55	122.68	107.56	119.9	113.68	109.56	116.55	116.54	121.21	128.2	119.91	121.26	118.13	115.54	124.51	116.32	127.4	124.89	113.58	120.06	122.98	116.6	125.09	122.38	124.55	117.52	119.61	117.16
98.257	105.51	111.55	94.475	107.28	106.36	110.04	98.543	114.1	104.69	97.949	102.07	102.8	97.23	104.01	105.06	102.86	114.25	108.16	100.63	114.89	102.41	109.45	96.928	91.852	106.65	107.62	103.79	107.86	108.64	102.62	99.736	104.12	107.7	105.61	101.79	98.908	112.15	106.9	105.06	109.52	108.65	109.81	106.76	105.93	96.459	109.5	104.04	104.32	116.34
104.64	100.51	101.32	104.04	99.302	98.663	95.267	96.981	109.41	95.609	98.378	96.293	97.777	99.385	104.74	109.8	92.654	100.63	95.382	107.18	99.57	101.17	101.67	98.92	101.44	103.45	99.987	94.135	94.367	96.712	99.403	103.82	104.61	93.256	96.677	106.44	98.345	95.951	101.24	99.79	98.118	96.055	95.308	101.2	99.878	99.555	103.83	108.4	102.36	105.02
117.35	113.22	109.15	111.09	106.43	104.97	120.42	112.12	110.33	112.6	104.55	112	111.46	114.22	114.89	113.81	106.17	105.38	109.56	114.44	119.71	107.61	108.73	107.5	102.26	110.23	107.24	113.51	113.42	110.67	105.28	114.09	111.56	122.34	110.96	115.75	105.68	106.82	111.32	106.69	111.61	108.08	111.01	108.72	106.64	125.89	113.98	114.78	108.86	111.07
101.09	103.83	110.51	102.63	107.75	108.88	100.49	107.38	104.79	96.871	101.74	105.87	114.25	97.388	113.21	110.19	105.56	113.45	111.59	110.87	102.2	104.04	108.03	107.38	109.19	104.06	109.34	103.51	105.51	110.37	98.768	111.16	109.15	103.54	114.67	107.4	106.54	100.43	105.43	118.16	100.47	105.4	107.95	106.58	104.11	103.17	109.32	103.37	109.89	97.191
112.35	111.81	112.39	102.13	111.85	113.12	102.36	118.69	109.66	110.77	108.35	111.51	112.56	117.4	114.02	109.78	116.76	99.319	111.08	114.24	117.51	116.24	106.98	114.1	112.79	112.39	112.78	114.32	117.41	113.14	105.45	100.37	109.71	108.26	114.53	116.62	106.05	112.52	109.39	110.48	109.13	115.17	109.48	109.48	111.14	114.91	105.06	108.98	113.3	119.66
96.13	101.74	94.911	108.44	90.755	102.98	96.496	102.3	101.18	109.17	96.709	100.61	108.61	95.297	95.548	97.589	101.14	92.286	96.052	91.929	108.83	89.823	97.685	94.323	95.882	104.57	108.19	98.534	96.866	105.51	95.181	105.54	97.952	89.422	95.875	102.82	99.883	106.43	99.038	104.8	93.741	104.51	100.78	101.89	92.861	93.905	100.25	90.671	87.744	94.221
99.624	105.96	100.24	107.05	102.8	102.26	102.28	114.53	98.997	111.07	106.94	101.36	99.549	102.04	112.43	108.31	101.91	104.27	103.22	102.46	102.76	106.28	102.07	109.62	107.06	107.9	102.13	101.35	105.43	97.163	116.12	102.22	104.71	92.317	106.22	103.31	100.68	104.58	100.88	103.81	96.844	104.83	106.93	98.986	104.54	107.3	113.3	101.47	112.35	91.676
101.46	102.4	101.18	107.89	101.15	109.31	105.83	114.01	100.29	100.82	98.812	111.08	98.197	103.68	103.49	104.91	94.833	104.4	96.078	103.52	104.85	98.444	104.29	104.48	103.74	103.28	104.94	111.37	100.37	99.992	97.168	111.92	114.48	107.72	107.37	104.73	111.04	107.15	108.65	105.58	112.54	104.51	105.24	108.9	102.26	102.06	102.1	108.61	107.16	105.08
104.65	103.72	108.46	115.53	113	113.37	104.69	107.96	111.92	116	107.12	115.24	110.57	125.57	108.89	116.32	113	114.28	115.82	110.73	118.68	98.649	111.6	112.93	121.1	114.71	102.93	111.75	106.41	105.27	104.56	104.79	114.9	112.78	100.28	102.62	102.78	101.62	111.4	110.04	109.04	108.03	109.88	108.77	110.68	104.4	111.68	113.1	113.24	108.01
96.123	102.29	99.474	106.06	104.69	108.69	102.68	103.11	105.4	96.522	99.341	109.92	106.28	115.49	100.7	99.404	104.28	100.47	105.81	103.31	101.46	104.98	102.63	98.857	100.55	108.55	105.35	108.06	109.71	104.94	100.1	100.67	107.38	108.76	112.87	112.03	92.844	111.59	105.76	105.4	104.75	111.26	111.46	107.53	97.454	114.4	104.36	107.57	97.596	102.52
111.14	116.59	112.5	111.18	107.56	103.18	105.93	105.34	108.1	111.62	114.39	107.87	104.8	111.2	113.66	120.06	118.64	113.04	107.22	106.22	106.34	116.81	115.42	100.97	113.76	114.9	109.01	112.58	99.472	109.02	106.22	103.87	108.2	105.23	110.37	106.46	111.92	107.4	111.13	117.97	115.04	120.68	102.17	101.78	110.42	111.59	115.92	110.97	115.7	106.96
105.05	114.06	109.03	116.23	110.61	110.65	114.61	109.51	108.06	108.72	114.3	115.85	113.64	109.78	106.19	111.69	117.23	109.06	115.28	109.48	107.79	108.31	108.03	105.49	104.95	116.85	108.34	105.89	108.04	108.51	119.59	115.46	108.54	107.47	111.76	110.08	113.05	105.18	109.8	114.55	109.22	105.89	108.64	112.52	112.3	106.38	108.64	113.68	109.23	117.87
106.37	110.71	108.54	104.32	95.622	91.338	100.18	104.46	105.61	116.76	107.28	99.358	109.09	100.85	100.11	107.62	107.93	100.96	101.96	107.62	105.9	114.07	105.31	100.43	100.61	98.891	107.98	96.383	106.92	107.78	108.36	99.552	111.02	97.779	95.37	103.06	102.33	103.36	104.06	98.97	105.22	104.42	106.22	101.62	101.01	111.53	104.98	115.03	105.01	110.31
97.863	105.81	101.15	107.52	99.65	98.691	103.58	110.31	107.47	100.28	106.56	95.959	94.529	108.14	105.3	102.04	99.771	106.91	109.4	104.99	102.4	107.11	97.682	103.06	96.365	104.92	92.64	106.24	108.65	100.66	99.399	104.48	103.01	103.27	97.991	108.54	110.99	106.73	100.26	115.32	110.43	106.38	111.5	105.9	104.12	102.14	108.49	106.27	107.79	102.39
103.36	98.68	105.34	110.5	116.68	105.23	105.66	102.25	104.54	113.21	107.48	116.4	105.67	106.3	107.2	102.86	108.95	112.82	107.19	105.79	106.85	107.81	100.26	102.02	97.582	99.195	105.35	105.84	101.3	105.4	100.32	110.08	104.91	104.71	101.63	116.39	108.69	109.4	104.56	111.48	102.32	105.76	100.82	106.65	98.909	99.359	107.99	114.58	106.85	104.18
119.77	115.04	105.78	114.07	113.6	108.46	107.79	111.24	110.07	114.95	117.46	110	114.68	108.39	117.52	106.18	118.65	114.08	113.61	112.23	112.22	106.77	110.48	105.33	109.74	116.38	104.42	112.67	100.95	112.17	104.88	119.96	112.3	113.09	104.16	111.27	111.9	113.71	119.98	113.24	116.04	105.28	118.74	112.18	115.97	116.36	114.73	104.1	106.34	118.1
108.23	108.31	114.16	117.94	116.31	113.51	108.06	115.8	107.83	117.15	109.31	111.97	106.62	111.97	104.54	103.17	108.28	104.93	110.88	99.469	113.18	107.95	110.58	103.78	106.44	107.71	111.07	120.8	106.15	106.88	111.98	111.51	108.69	113.47	109.28	107.21	112.48	123.31	113.98	107.81	106.76	110.64	116.25	100.15	114.91	122.29	107.38	107.81	104.14	112.51
102.38	105.77	98.086	99.803	108.38	99.157	104.74	107.95	114.68	114.03	108.6	100.69	106.49	99.231	99.282	110.94	97.854	99.158	104.69	110.78	111.59	99.303	103.74	111.12	103.55	97.215	105.64	107.63	106.25	107.09	111.93	106.13	105.41	109.5	107.09	112.97	102.26	99.801	103.74	100.76	116.7	103.08	101.44	104.38	103.92	93.517	110.77	104.12	102.85	109.05
98.935	100.03	95.606	99.324	95.133	103.49	105.62	94.974	98.428	101.46	95.635	108.97	96.246	99.236	97.182	100.29	101.16	105.34	101.63	96.789	101	106.64	102.22	95.032	102.14	97.165	96.627	104.85	104.66	93.706	104.52	95.829	98.238	101.21	94.976	100.18	95.929	93.093	97.449	98.062	106.98	98.228	104.56	101.38	86.669	98.186	95.516	100.54	96.263	97.771
105.42	107.53	108.53	106.9	102.19	103.34	95.679	114.29	104.39	104.75	100.35	95.819	96.011	102.16	98.352	98.464	107.52	108.02	105.7	96.29	108.62	103.18	113.38	102.85	97.923	104.9	98.872	109.08	109.69	95.959	107.55	107.51	104.33	102.5	105.84	104.49	98.135	105.36	104.31	116.86	104.2	98.29	107.93	100.06	108.36	106.8	95.74	108.13	101.51	107.87
101.5	109.91	102.03	101.14	110.23	102.92	104.62	100.77	106.41	95.78	99.634	107.93	98.453	102.64	99.946	100.6	102.7	109.1	107.59	101.69	91.775	108.26	104.1	102.09	95.119	108.42	98.682	100.58	101.9	101.75	102.58	109.49	102.27	111.49	99.93	104.3	107.51	101.26	98.257	105.64	100.3	97.375	104.96	101.88	105.53	100.35	106.64	102.86	100.75	101.09
104.8	97.469	107.48	112.91	104.09	100.27	95.117	100.34	107.05	103.64	107.6	110.93	103.84	106.15	103.31	103.9	107.69	112.97	104.28	101.55	112.6	103.39	102.09	104.4	104.14	114.08	116.4	104.61	114.22	107.81	107.29	113.82	98.719	105.32	112.82	113.1	109.15	99.404	103.45	110.94	102.06	104.7	114.71	102.19	116.91	102.64	105.13	105.93	111.94	101.61
[truncated: 150 more columns]
