# Supplementary material for: Genetic dissection of main and epistatic effects of QTL based on augmented triple test cross design
Source: PLoS One. 2017 Dec 14;12(12):e0189054. doi: 10.1371/journal.pone.0189054 (PMC5730204; doi:10.1371/journal.pone.0189054)
Supplement: S8 Supporting Information — (ZIP) [file pone.0189054.s008.zip › z4_200_0.5_10.csv]

106.13	106.21	106.98	108.03	106.39	107.79	106.92	103.74	102.43	107.46	106.01	105.32	108.43	107.25	104.81	101.74	103.75	106.45	107.41	106.05	103.26	108.45	105.61	108.24	105.55	107.96	106.67	109.34	108.16	106.65	107.85	105.84	103.13	102.81	105.15	109.11	106.35	107.79	107.17	107.04	106.71	106.49	105.2	104.75	107.23	105.28	106.13	105.72	106.16	108.69
116.94	116.05	115	115.99	116.36	115.8	114.61	116.83	116.58	118	116.3	118.12	118.43	114.53	115.6	114.72	111.22	115.3	117.64	119.07	116.88	118.52	117.93	115.84	116.2	113.23	113.69	113.03	116.02	116.51	116.65	115.67	116.93	117.46	118.21	117.67	116.26	112.75	118.67	113.75	117.73	117.7	113.42	114.26	116.24	119.81	117.54	117.51	117	117.06
96.093	99.018	104.92	102.34	104.61	100.11	102.26	97.631	98.184	99.682	99.077	101.43	100.2	100.68	100.66	100.4	102.25	97.469	98.855	100.24	100.93	101.68	100.88	100.03	101.87	104.06	96.246	99.023	103.09	103.35	100.39	103.28	100.42	99.933	100.95	97.627	98.273	101.43	99.881	99.693	98.616	102.6	101.15	101.31	100.49	105.29	100.95	100.26	99.69	100.2
105.55	105.2	105.31	108.21	108.23	103.14	103.46	105.6	105.2	104.93	105.45	108.33	107.21	108.94	105.32	105.72	107.28	103	107.18	107.03	108.47	105.12	108.49	106.45	105.2	105.92	106.36	106.77	107.41	103.87	103.6	105.44	105.56	106.03	104.45	107.3	106.11	108.07	107.16	107.17	109.26	107.31	108.36	105.72	103.25	106.09	107.51	108.13	104.5	102.43
105.34	104.41	105.12	104.61	103.9	104.95	108.26	101.64	103.84	106.87	105.82	105.91	109.12	109.68	106.35	107.44	106.68	103.98	105.1	107.88	107.41	105.4	106.13	103.29	105.16	107.53	103.53	110.22	107.91	105.83	110.01	109.94	107.06	104.94	107.09	104.85	108.32	105.73	106.55	103.63	104.65	107.88	108.48	106.12	106.05	103.88	103.99	106.6	102.96	106.51
104.76	100.37	102.81	105.81	100.88	103.25	105.84	106.55	105.01	104.03	105.7	103.23	103.89	104.11	107.87	104.06	103	102.83	102.72	105.78	105.12	102.79	104.09	106.19	103.97	101.27	103.89	105.07	103.89	101.69	105.85	105.47	103.78	105.16	103.27	105.16	104.1	104.67	104.3	105.04	106.55	106.75	103.44	102.55	102.25	104.06	103.05	103.55	102.34	105.35
117.71	116.2	118.76	119.71	118.4	116.5	118.62	119.79	116.45	118.25	120.04	115.35	116.04	117.58	117.45	118.47	118.68	118.2	116.35	118.29	120.04	117.37	118.02	119.13	118.74	117.36	120.64	119.43	116.47	113.93	116	119.47	115.87	118.8	114.52	118.26	116.86	116.95	118.66	117.89	115.62	117.57	117.85	114.81	116.8	117.34	114.41	117.87	115.22	117.9
103.84	109.66	104.17	103.98	110.37	107.71	104.83	104.33	102.01	103.13	105.92	103.4	103.15	106.6	107.9	102.22	106.17	108.43	106.11	105.81	107.47	107.74	104.47	104.45	106.84	106.14	107.1	106.17	108.2	105.51	105.56	105.69	103.75	105.22	105.09	103.67	105.17	105.59	104.64	105.35	103.04	104.06	106.34	108.28	108.55	105.77	106.98	107.63	107.61	106.06
100.27	100.25	101.25	101.87	99.197	101.13	99.085	101.33	99.696	98.911	98.965	100.26	103.12	101.46	103.77	100.31	101.72	101.3	100.29	100.9	101.17	99.418	105.45	100.97	101.58	99.801	97.768	98.916	96.932	100.1	100.76	98.222	101.58	98.695	102.73	99.971	102.7	102.43	103.22	99.826	100.36	101.25	99.199	94.118	101.61	98.626	99.934	99.303	103.25	102
110.3	108.5	112.1	111.11	105.66	110.73	106.3	110.9	110.9	110.17	110.3	110.54	109.96	110.65	113	109.76	110.37	111.84	112.57	109.87	112.02	109.87	111.3	112.68	109.22	110.88	110.84	115.01	108.68	113.02	109.13	111.01	110.66	109.79	109.37	112.15	109.47	110.91	112.24	111.8	107.69	107.63	108.55	112.96	109.5	112.94	112.96	110.52	111.24	113.08
112.84	110.65	109.47	111.83	112.82	112.94	111.3	113.4	111.46	113.79	110.8	113.5	114.97	111.59	110.18	110.15	114.79	114.64	111.06	111.86	113.02	113.48	113.8	111.07	111.16	109.58	113.78	112.37	110	113.25	111.43	114.16	111.88	112.97	113.62	110.93	111.48	116.3	110.68	112.36	115.6	112.56	115.08	109.77	112.25	115.21	110.44	114.21	110.2	112.26
98.842	101.79	98.74	98.737	95.997	101.9	100.27	99.449	100.94	98.77	99.377	101.25	99.355	99.565	101.54	101.54	98.689	98.633	100.33	99.088	97.667	99.042	99.441	101.34	103.35	99.486	98.8	100.41	99.006	99.56	101.04	97.902	100.83	102.1	101.11	102.12	98.584	100.3	98.703	100.71	100.17	97.631	101	98.319	102.28	100.54	102.17	102.39	99.369	101.08
105.02	103.21	104.83	105.55	103.3	110.08	106.02	107.42	103.73	107.24	102.25	104.85	104.93	106.52	106.79	106.56	109.02	106.93	106.63	104.89	110.11	105.96	107.03	105.29	105.28	106.07	105.88	104.5	103.24	102.33	107.3	107.23	104.88	104.61	105.22	105.59	104.92	106.96	105	106.04	106.88	102.77	106.5	107.1	103.88	104.88	107.88	108.73	105.4	106.96
102.61	102.1	102.24	97.346	102.22	104.91	99.926	101.21	99.486	99.117	100.5	101.52	101.98	100.6	100.5	101.56	99.014	97.554	103.73	103.04	101.93	102.47	100.22	99.881	101.29	97.704	101.82	101.62	103.66	102.14	103.78	100.36	102.78	99.531	101.67	101.32	103.65	102.37	102.29	100.25	99.011	99.116	102.17	100.51	101.42	102.81	102.62	104.1	98.631	103.71
106.28	106.16	103.77	109.75	108.21	104.82	106.96	105.63	106.22	105.57	106.74	106.07	104.17	108.35	105.41	103.86	107.81	105.22	103.55	107.12	104.06	106.45	105.3	107.56	104.19	107.37	106.96	103.32	105.29	103.71	105.98	109.36	105.34	104.64	104.98	106.02	101.99	107.76	108.49	105.16	107.4	106.05	108.68	106.67	105.34	107.58	104.36	106.25	108.24	105.27
109.6	111.82	108.66	109.75	110.14	110.26	112.01	111.9	111.95	113.33	111.81	110.32	107.96	108.04	109.83	111.48	109.54	113.18	109.46	104.72	109.69	111.08	110.21	111.7	110.24	107.76	107.26	113.36	107.67	109.78	109.86	109.31	109.19	112.56	107.21	110.77	108.77	110.34	107.97	106.3	109.68	111.24	111.32	111.65	107.76	108.27	110.15	108.33	110.44	110.38
105.2	104.09	108.47	105.33	105.29	105.23	105.08	106.03	107.12	105.56	105.11	105.59	106.81	107.08	105.1	106.81	104.74	104.07	105.26	103.91	104.47	106.62	104.85	108.61	105.26	105.57	104.64	104.94	105.28	105.83	107.47	106.09	103	101.74	105.48	105.93	106.52	107.01	105.93	103.06	107.46	106.84	107.4	105.28	106.47	107.11	105.12	104.2	108.53	101.36
106.95	102.53	107.56	106.31	104.5	106.05	105.39	103.82	109.31	105.09	104.24	101.17	102.84	105.56	103.55	102.63	106.14	108.41	107.2	105.52	103.45	107.41	107.03	103.2	107.12	106.46	110.09	102.08	103.05	104.35	107.85	104.14	107.59	104.81	105.52	102.89	105.82	105.25	106.51	107.19	106.78	105.97	105.13	108.27	101	107.31	105.24	107.38	102.81	103.8
105.92	104.97	105.28	104.89	105.06	105.39	104.07	105.47	106.34	105.61	105.71	106.54	103.75	105.7	107.66	105.84	107.48	103.79	105.12	106.95	104.44	103.94	104.15	104.47	103.59	107.73	105.73	106.18	104.9	105.34	108.92	104.56	104.48	105.15	108.19	104.89	108.22	102.53	106.25	104.33	105.41	106.09	106.51	105.37	104.75	106.73	104.18	103.26	103.55	105.76
106.32	103.07	105.77	102.95	103.41	105.33	104.85	102.26	106.49	107.48	105.22	102.09	103.07	105.67	104.22	107.34	105.7	102.72	107.12	105.25	103.98	106.92	104.17	101.21	106.85	108.01	107.4	103.73	103.38	106.57	106.53	104.23	101.28	106.21	104.54	105.68	104.08	104.26	105.88	104.05	103.63	103.79	106.25	105.49	106.52	104.78	99.931	106.2	103.17	108.78
100.33	99.739	102.7	99.884	98.15	97.125	99.374	100.03	99.349	102.02	99.374	100.93	102.09	102.07	99.752	102.61	100.32	99.56	99.244	100.51	100.48	104.54	102.48	101.58	100.46	104.01	102	103.96	101.8	101.77	100.24	101.9	99.181	104.23	100.49	101.71	98.12	98.436	102.65	101.03	101.35	98.357	97.175	99.088	99.129	98.793	101.26	100.9	100.93	101.63
104.41	103.67	101.67	106.11	106.58	105.78	108.78	103.87	105.02	104.91	102.11	107.01	105.2	107.86	105.42	105.69	105.04	106.42	106.73	104.89	104.66	106.13	106.3	108.57	107.09	101.04	106.35	103.88	102.69	108.19	107.45	102.62	105.45	104.46	107.58	105.28	106.52	108	104.28	107.23	103.26	101.85	102.58	102.64	106.56	106.85	105.87	105.34	105.32	102.43
106.79	106.33	107.25	105.03	106.65	105.03	107.25	106.36	105.37	107.95	106.86	106.14	107.27	104.56	107.2	108.15	107.76	105.63	106.11	104.02	107.59	107.93	104.32	106.28	105.47	109.32	106.7	105.56	103.39	108.11	107.97	108.88	102.4	106.34	106.19	106.12	105.59	108.28	108.64	106.31	109.75	108.67	107.75	104.77	105.97	109.06	105.05	107.8	107.72	104.69
102.96	98.1	101.36	101.09	98.937	98.974	100	99.754	99.604	101.45	96.546	95.756	98.219	98.634	98.439	100.06	98.241	100.85	98.034	103.16	96.803	98.868	99.824	97.451	98.873	103.67	101.47	99.857	100.46	99.023	103.71	98.221	100.24	105.32	97.094	99.186	98.022	100.43	98.272	102.03	102.3	101.23	104.86	100.38	99.079	104.28	100.72	99.488	99.531	99.074
107.67	106.35	104.12	108.44	108.61	107.56	108.05	101.9	104.52	106.99	108.78	104.42	103.93	105.35	106.61	108.91	108.68	107.88	103.75	107.62	106.25	105.96	105.43	106.06	106.22	107.07	105.93	106.93	105.02	105.54	103.17	107.75	104.7	105.3	105.58	105.98	110.88	104.64	102.89	108.96	108.6	104.91	102.26	102.71	106.66	107.31	106.48	106.47	107.65	108.06
98.684	99.922	96.133	101.17	100.3	98.182	100.44	95.965	100.44	99.267	98.42	101.06	99.679	99.67	102.46	98.098	99.932	101.14	100.02	99.259	98.453	97.497	100.3	102.72	97.25	100.77	99.146	98.837	100.88	100.94	100.55	100.18	100.04	101.75	97.248	104.73	100.19	97.215	100.57	96.03	99.902	98.731	101.28	100.32	99.707	98.345	101.61	100.02	98.929	97.171
103.36	104.93	104.25	108.02	107.12	106.99	105.15	104.24	107.6	105.5	106.94	107.19	107.4	106.54	105.74	102.08	105.21	105.84	103.85	104.63	104.6	106.56	104.97	107.59	106.62	107.56	107.66	104.32	108.75	107.62	107.12	105.84	106.22	105.1	106.82	106.14	104.32	108.53	104.62	106.18	106.17	104.93	105.57	103.65	104.18	106.99	106.39	105.76	104.38	105.7
110.53	110.04	108.48	111.88	109.11	108.73	114.5	112.04	111.8	111.27	116.2	109.49	109.31	108.73	111.51	109.31	115.52	109.6	112.83	112.92	111.35	109.89	111.62	110.87	112.37	110.1	109.09	110.42	108.47	107.65	114.88	109.9	106.24	110.23	110.86	108.02	113.04	111.69	110.51	110.42	111.1	109.81	111.37	113.77	111.19	111.89	111.16	110.59	108.86	109.81
104.4	104.67	105.43	105.92	104.69	105.35	105.26	104.07	104.39	105.67	103.24	102.36	105.16	105.05	104.56	107.4	104.83	101.37	104.5	104.04	105.04	105.56	105.62	102.51	105.12	104.34	105.99	99.933	103.48	109.66	105.09	102	102.87	100.8	102.67	102.83	103.91	102.92	108.33	105.05	105.19	104.32	107.21	106.19	105.11	106.1	106.39	103.16	104.47	105.4
99.645	100.54	98.933	102.61	98.297	100.93	102.45	103.03	98.584	100.46	99.101	103.52	97.895	99.008	100.23	95.464	98.653	99.573	97.654	99.64	101.42	103.26	99.384	103.77	102.63	99.525	101.89	100.8	100.83	100.32	98.904	100.48	100.13	101.63	98.441	101.57	97.706	100.52	98.571	98.733	101.25	104.3	98.559	99.072	102.88	100.53	98.814	102.44	98.698	98.828
104.78	105.85	104.89	107.53	104.04	106.19	106.87	105.27	104.47	104.59	104.77	105.99	106.45	104.82	108.76	104.32	102.53	104.44	105.43	106.36	105.16	105.36	102.59	106.64	106.68	109.22	102.27	105.75	106.69	108.16	102.41	102.04	106.51	108.6	104.81	103.91	108.31	107.86	106.39	103.54	106.96	106.1	107.53	106.58	104.76	106.68	105.73	107.16	105.29	105.39
108.31	106.79	109.35	106.43	103.91	105.76	107.18	105.27	103.77	104.12	105.53	106.82	107.37	106.21	108.23	107.52	105.53	107.13	108.66	103.7	107.01	107.36	106.12	105.76	108.44	108.53	107.09	106.08	110.89	106.12	105.81	106.78	107.73	108.01	108.98	105.63	108.11	107.11	108.44	107.58	109.85	104.82	107.22	106.47	109.05	108.72	106.95	107.73	103.19	108.41
96.433	99.669	99.219	101.76	96.902	100.75	98.462	101.57	100.29	101.51	99.196	99.928	98.931	98.15	98.285	101.57	102.51	100.46	96.511	98.452	103.07	98.625	97.768	101.4	98.699	101.4	98.799	100.92	101.84	101.23	102.25	99.382	99.813	97.483	99.469	98.867	96.063	101.88	100.82	97.817	96.755	101.87	99.552	100.62	98.412	101.05	101.21	98.228	102.7	102.12
105.96	104.95	105.4	106.37	104.55	107.22	103.16	107.35	106.95	103.08	105.56	104.82	103.38	107.25	105.72	107.12	103.02	104.43	106.73	102.61	107.05	107.11	106.45	105.54	103.06	108.14	104.48	106.77	105.61	106.57	107.43	104.34	108.08	103.44	109.17	106.91	106.34	106.54	109.52	105.36	105.68	105.97	105.36	106.12	105.05	107.26	103.54	109.41	104.31	106.04
105.94	104.97	107.68	104.6	102.49	104.02	105.24	106.67	104.79	105.14	106.53	106.82	105.7	102.1	107.27	108.27	106.34	105.69	100.4	106.93	107.37	103.91	106.39	106.23	105.23	106.7	110.2	108.6	103.7	106.03	104.17	104.96	104.66	105.07	103.86	102.27	105.26	106.39	107.83	104.14	107.11	105.37	107.63	106.84	104.22	105.17	105.43	104.7	105.99	106.5
109.62	110.11	111.15	111.77	109.13	110.23	113.77	110.96	113.24	110.79	111.32	108.57	113.66	111.4	110.42	113.74	114.26	112.82	111.05	112.84	111.34	111.85	113.2	109.64	111.55	112.55	113.85	112.06	111.09	110.26	114.09	112.38	110.12	110.41	110.94	115.66	113.68	112.82	110.71	113.71	111.01	111.39	113.44	110.58	115.01	113.01	111.73	111.31	110.43	114.95
109.91	105.73	106.52	103.34	106.35	107.2	106.72	105.27	106.56	108.17	110.12	105.3	109.13	105.69	106.65	107.61	111.79	108.01	107.27	105.72	103.76	105.39	105.89	107.61	104.84	104.58	107.51	103.01	107.31	107.32	105.86	108.83	105.84	106.65	104.11	108.92	105.84	108.54	107.93	107.1	106.99	105.03	103.32	105.67	108.07	105.06	101.39	102.93	107.11	107.18
103.13	104.82	102.99	105.85	105.14	105.38	106.31	108.83	108.2	104.19	105.25	105.41	103.9	103.65	105.49	102.77	109.95	102.75	106.8	104.8	108.34	106.69	108.87	104.76	102.92	106.25	106.44	104.99	107.98	110.57	108.56	105.16	106.62	109.24	106.2	106.02	106.95	110.02	108.3	104.78	107.98	107	104.66	104.91	106.1	106.01	104.56	106.97	105.7	107.51
102.62	99.121	98.926	98.178	100.89	101.06	99.435	96.399	97.189	97.191	100.98	98.444	100.66	98.896	99.773	97.548	98.321	102.13	100.12	96.135	100.41	98.519	103.1	99.669	99.925	102.85	100.96	98.94	95.626	99.955	100.29	96.772	99.565	101.39	102.21	95.881	98.955	99.447	103.69	97.551	101.86	99.123	98.423	100.37	100.28	99.519	96.876	98.55	94.913	101.12
103.89	106.46	105.67	104.22	108.25	103.92	109.45	108.62	104.7	104.76	103.64	108.44	104.44	107.43	105.84	107.44	103.55	104.07	106.83	106.55	103.52	106.17	104.73	103.44	105.41	106.54	105.13	103.23	104.74	103.84	105.63	106.15	107.03	107.24	109.71	104.83	101.9	106.21	109.04	105.54	104.08	104.87	105.97	105.21	104.36	104.01	104.09	104	104.5	105.6
106.96	102.98	109.29	108.53	109.02	108.28	107.46	105.07	106.61	103.95	105.98	105.67	101.53	106.53	106.67	102.32	104.77	108.89	107.65	106.39	105.88	105.82	106.67	104.85	107.25	105.33	103.74	108.6	105.62	107.7	108.96	106.32	102.92	108.11	107.01	108.5	107.51	104.03	102.87	106.44	104.03	103.25	103.4	105.63	104.8	106.66	101.85	105.55	108.82	104.79
106.73	105.03	106.42	105.34	101.5	103.9	104.85	107.29	102.82	106.17	102.53	103.97	104.93	104.36	104.16	106.61	103.88	104.38	104.83	105.24	108.49	106.86	101.88	106.01	104.23	103.77	100.96	105.26	105.17	107.87	106.2	104.01	102.32	103.62	106.4	105.71	103.09	106.03	103.24	105.92	107.38	104.88	105.83	104.45	104.91	107.97	107.6	106.17	103.98	103.34
103.19	100.47	100.59	98.672	101.21	101.22	98.78	99.617	103.26	101.55	99.604	99.937	100.25	100.65	99.938	100.84	104.45	102.3	99.343	101.33	101.4	99.945	102.13	99.38	100.06	103.75	101.73	99.268	100.31	100.59	100.28	103.36	101.1	102.34	100.29	100.69	103	101.75	101.6	103.58	99.982	97.516	98.296	102	102.98	100.95	102.97	103.08	101.52	103.01
103.85	108.57	106.39	105.19	102.45	106.46	109.51	104.8	102.34	106.41	106.53	105.79	105.98	105.4	106.24	106.11	110.44	106.61	106.09	109.23	105.37	103.96	106.61	105.88	107.57	106.11	106.52	107.34	109.88	109.03	107.28	109.64	105.68	109.09	106.75	107.35	105.73	104	107.38	110.76	103.84	106.49	106.48	108.58	105.49	107.54	106.7	109.97	108.22	108.3
107.09	105.33	109.38	105.48	104.51	107.16	106.75	105.09	106.22	107.83	108.08	106.11	108.96	105.37	106.34	106.59	105.73	105.8	105.86	103.28	107.16	104.81	104.91	106.09	108.05	105.3	106.8	109.83	103.72	106.38	108.23	106.19	106.1	104.49	104.01	104.55	104.8	105.8	104.17	106.88	105.89	106.6	104.68	105.99	107.87	106.09	106.06	107.78	106.56	106.57
101.25	101.94	99.844	98.818	100.3	97.445	102.5	99.697	99.836	101.37	100.34	99.498	103.37	98.747	98.498	98.972	100.25	99.83	100.03	100.53	97.72	100.39	99.156	101.29	97.183	98.572	99.683	99.882	100.59	101.1	97.088	100.63	99.402	98.07	104.92	97.201	96.385	100.87	100.1	99.233	99.318	104.45	99.791	101.13	99.535	99.682	99.532	103.37	101.77	97.903
109.93	109.3	108.97	110.06	109.74	108.78	108.66	110.59	109.87	111.1	106.46	110.18	113.86	106.88	108.91	111.6	108.1	110.41	112.13	113.42	110.02	106.82	111.5	108.85	109.91	112.33	111.36	109.38	108.31	108.62	106.82	110.15	106.31	110.7	109.13	111.85	109.7	111.26	108.28	109.58	107.76	108.46	110.53	110.1	108.64	107.83	109.7	109.92	110.54	109.48
107.94	102.84	105.33	106.01	107.04	106.61	106.02	107.72	103.91	106.75	106.66	104.76	108.06	104.38	104.7	102.61	106.23	106.72	104.75	102.34	108.02	105.32	106.01	105	107.09	104.84	103.32	105.48	105.66	103.92	109.48	107.18	105.33	108.05	105.09	103.69	105.69	106.7	107.5	107.24	106.56	101.93	105.21	105.98	105.29	105.27	106.65	109.12	106.23	106.33
112.37	113.71	110.25	111.19	112	113.17	114	113.45	111.39	112.42	110.23	109.45	111.84	112.24	114.63	114.37	113.24	111.3	111.33	111.43	114.75	109.81	114.93	111.09	113.93	106.6	111.75	112.36	108.38	113.02	113.69	111.78	113.63	111.4	110.47	109.86	111.27	109.27	111.68	113.6	113.67	111.03	111.02	111.72	114.44	110.17	107.6	110.39	111.33	112.29
104.9	106.14	105.22	107.11	103.91	104.19	104.88	105.65	105.78	105.34	105.13	107.6	106.93	104.85	103.68	108.76	108.81	106.9	103.94	106.55	106.86	105.4	105.04	103.72	107.62	104.52	103.4	106.14	103.99	107.55	106.34	107.6	108.28	105.03	105.72	107.56	108.17	106.26	106.74	108.3	106.86	111.33	106.22	108.16	106.25	106.46	103.6	106.24	107.17	107.07
107.14	105.64	106.47	102.56	103.63	106.54	106.59	104.56	103.94	105.66	106.15	104.27	102.09	107.3	105.95	104.34	105.76	107.63	103.31	104.68	104.21	105.31	105.44	106.23	108.85	106.01	105.26	105.22	107.93	103.8	108.89	105.69	106.04	105.11	104.58	103.53	108.14	105.61	106.26	107.08	106.4	107.17	104.06	104.34	102.56	101.15	106.11	103.45	106.03	106.15
104.19	105.32	109.43	108.01	105.95	100.82	106.29	105.28	107.91	105.56	104.44	107.19	106.49	105.74	106.14	105.55	103.39	104.76	107.72	106.22	106.45	108.71	105.16	107.61	107.35	107.15	106.72	109.12	105.53	106.45	105.83	108.73	105.88	106.46	106.94	108.52	108.11	103.55	106.01	107.36	105.25	110.71	106.47	104.15	105.41	108.99	106.09	106.69	108.5	106.79
104.47	104.93	103.7	98.962	103.65	108.04	105.93	105.84	105.3	105.52	107.16	107.06	106.91	104.68	107.4	107.26	108.95	105.59	104.81	101.93	109.43	105.09	106.81	109.57	108.43	107.31	104.8	105.27	108.48	103.3	100.63	104.85	108.08	104.58	105.98	105.86	108.15	105.05	103.55	107.25	104.56	104.96	105.99	105.55	108.05	105.07	103.52	106.71	104.83	106.63
104.01	107.41	108.29	104.38	106.2	106.19	107.86	101.8	109.95	109.8	110.96	103.26	107.11	108.66	105.31	106.42	107.05	104.47	106.16	106.81	103.05	105.68	105.83	106.14	103.5	107.92	106.45	105.18	110.98	103.19	104.78	104.79	107.41	108.94	109.38	108.09	107.58	106.53	107.13	109.32	102.96	107.17	108.12	106.61	106.62	106.26	105.71	107.62	105.86	107.16
109.04	114.21	109.77	111.63	110.13	111.68	114.56	112.88	110.39	109.12	112.35	110.08	109.85	113.09	109.82	108.6	113.75	112.07	114.05	113.08	109.82	112.11	107.55	109.4	113.3	107.45	110.35	111.97	111.14	108.33	113.04	110.29	112.22	109.47	114.44	110.78	113.24	113.7	110.99	111.13	110.03	111.78	108.62	112.48	115.31	110.21	113.52	111.26	110.19	109.33
105.62	105.98	108.34	107.49	104.63	105.56	107.39	103.42	107.94	107.04	109.54	106.07	104.53	105.93	106.74	107.57	107.4	108.24	104.92	103.79	106.15	103.86	104.72	105.76	105.89	105.45	103.14	106.89	103.77	105.27	105.6	106.39	105.18	107.85	102.13	106.77	103.27	105.46	104.42	105.66	104.96	107.19	104.5	106.18	107.24	105.24	106.63	104.44	106.63	105.43
109.68	114.01	111.02	112.93	111.53	112.26	112.76	110	113.65	112.45	111.09	111.51	109.97	113.53	112.51	113.19	115.82	109.47	114.22	111.67	111.99	110.65	114.62	110.83	115.22	110.01	108.94	108.99	109.52	110.89	111.36	112.56	112.83	111.34	108.94	112.02	111.24	111.94	112.71	113.42	113.66	112.4	112.44	109.34	114.59	113.05	112.23	111.16	109.97	110.62
103.1	104.06	99.663	101.94	97.503	101.86	101.89	100.35	102.5	99.48	101.07	99.08	98.599	100.97	97.516	103.91	101.78	102.07	98.408	101.49	100.42	100.82	100.51	100.92	99.864	100.41	99.287	100.23	103.35	99.445	97.144	102.33	102.12	101.56	98.661	100.04	101.27	100.99	100.29	102.87	98.85	100.1	99.584	103	101.1	99.445	98.469	101.24	100.43	100.06
111.03	108.72	113.81	112.54	115.17	111.65	110.39	111.75	111.56	111.52	107.96	113.11	110.2	111.74	111.19	109.62	114.97	113.23	111.03	110.06	108.86	111.87	110.3	112.88	112.24	110.63	112.77	110.58	112.56	109.68	111.99	109.87	113.47	113.61	114.41	113.6	112.05	112.92	111.06	110.41	111.23	106.97	114.09	110.9	113.39	111.73	111.38	110.69	110.81	110.87
100.66	98.836	100.74	101.62	101.92	98.583	100.37	97.927	100.78	101.35	99.588	97.382	101.14	99.511	102.74	98.336	97.381	103.9	97.592	96.63	96.379	100.97	97.83	100.91	99.291	98.876	100.58	95.373	100.39	101.25	101.52	99.595	101.11	101.76	97.288	100.72	102.38	102.85	98.652	100.67	98.117	101.71	97.139	96.868	100.7	104.36	100.63	101.05	104.11	101.46
111.56	112.07	115.33	110.34	110.92	107.21	107.56	112.38	109.77	111.48	110.48	109.45	111.23	109.09	109.06	111.84	113.52	110.75	111.93	109.53	111.31	111.47	110.41	111.18	110.25	110.72	109.48	110.54	110.78	110.29	109.78	111.24	113.94	110.86	108.71	108.63	112	111.2	110.47	112.59	106.99	110.5	108.23	111.58	110.44	108.38	113.5	110.63	111.86	111.95
110.84	112.88	113.26	109.06	114.66	111.38	109.71	112.54	111.79	111.69	111.07	111.13	107.72	115.14	111.84	111.24	112.25	111.77	108.69	109.56	111.81	110.63	114.44	110.31	112.69	112.76	106.82	113.53	110.76	109.51	112.43	111.68	110.02	109.77	111.58	113.05	111.43	107.66	114.36	108.39	111.98	113.93	109.11	113.73	111.54	110.34	113.29	112.85	108.39	110.64
106.78	108.55	107.58	105.15	105.68	108.15	105.49	107.29	106.73	109.44	108.06	104.03	104.95	103.04	107.49	107.27	107.37	103.83	107.42	106.7	106.54	106.78	108.13	108.36	104.54	106.76	106.42	106.88	106.81	103.27	108.47	107.33	105.83	107.74	107	108.06	102.75	106.87	105.12	108.52	107.6	106.29	106.37	108.28	105.21	107.14	105.33	108.02	108.01	104.81
100.01	100.96	100.17	99.734	101.35	103.65	99.896	101.06	99.84	103.59	99.872	101.65	98.857	99.571	101.47	98.907	101.47	97.241	102.19	101.24	100.4	101.5	102.44	99.421	100.93	100.52	102.95	100.35	101.72	100.95	100.59	101.29	103.41	101.46	98.065	99.737	99.374	99.194	98.858	101.53	100.94	99.117	103.14	101.44	100.86	99.044	102.31	100.46	102	97.627
99.634	99.509	97.542	101.03	101.65	97.937	101.42	96.484	98.373	98.089	102.5	96.789	101	99.824	99.657	97.388	99.04	98.765	98.381	98.844	100.3	102.05	99.251	100.2	98.184	101.42	98.142	98.657	100.15	100.25	97.694	98.263	102.38	98.325	99.366	102.73	101.42	100.54	97.991	96.466	101.12	97.571	101.07	101.19	103.22	99.651	98.617	98.168	100.37	100.28
107.73	103.77	106.8	102.26	106.36	103.4	104.41	105.01	104.99	103.57	106.16	102.11	106.35	104.61	104.61	104.38	103.94	103.99	103.02	102.74	102.35	105.47	102.36	105.5	104.38	103.24	106.53	106.97	104.2	106.14	104.9	107.56	99.691	104.19	108.21	103.85	104.44	102.37	103.3	102.93	105.12	101.71	104.57	104.42	106.63	109.12	106.05	105.38	103.41	101.82
109.03	104.21	106.27	105.43	107.35	107.08	106.34	105.3	103.25	104.14	109.82	107.04	105	104.91	106.34	106.79	103.24	105.87	105.41	103.87	104.41	106.51	105.05	107.97	102.1	102.71	103.39	103.89	103.88	106.19	109.47	104.74	104.08	106.16	107.12	107.75	105.35	104.54	106.01	106.5	103.48	107.75	105.27	105.77	107.85	104.51	104.47	108.19	105.99	107.89
110.97	106.84	115.08	110.51	110.5	112.43	109.61	111.6	109.66	109.99	108.91	108.51	110.23	112.19	108.42	106.9	105.08	111.03	110.24	108.23	113.02	108.06	109.72	111.18	108.69	104.59	108.47	110.43	112.73	109.62	112.58	109.48	108.81	112.12	110.25	110.21	110.46	110.38	112.39	107.06	108.89	110.84	110.06	115.16	111.55	109.33	110.95	112.28	111.51	110.51
105.17	105.67	108.91	103.38	105.41	104.04	103.69	106.58	102.24	103.34	102.17	105.42	102.55	104.46	102.8	102.11	107.99	105.31	105.08	104.71	105.11	105.68	100.76	103.6	104.34	105.54	105.63	108.07	104.66	106.44	102.87	101.89	102.4	105.14	106.44	106.75	103.91	102.4	105.16	106.08	108.09	103.05	107.62	107.97	106.97	103.33	105.23	106.72	104.31	104.82
106.1	107.34	103.16	104.77	107.48	108.68	104.66	107.22	106.54	104.4	105.63	104.54	105.38	104.21	106.37	105.3	105.2	105.93	106.63	105.45	104.33	103.12	106.05	102.55	106.93	106.12	105.77	108.02	107.24	110.5	102.6	106.53	107.84	107.68	106.43	106.28	106.69	103.7	104.1	107.08	108.63	106.69	105.62	104.98	99.721	106.71	106.47	107.5	103.71	104.28
106.72	107.99	108.2	104.79	105.16	109.05	104.66	104.68	107.32	103.02	106.42	103.03	104.74	109.68	104.41	105.98	104.19	106.4	110.42	107.49	103.27	104.41	103	105.14	107.9	108.58	105.95	108.31	105.32	104.83	106.09	106.73	105.55	105.26	107.23	106.41	102.35	105.98	104.81	104.34	105.87	108	105.22	103.85	103.71	106.77	103.34	103.85	106.75	106.38
112.16	110.74	110.57	111.45	110.79	112.33	108.6	111.85	107.37	110.19	110.95	108.94	111.03	110	109.44	108.87	108.73	111.33	110.84	112.47	109.22	110.7	111.82	112.19	112.09	110.25	111.15	112.67	113.68	111.24	110.29	109.97	111.71	113	110.67	109.54	112.11	111.06	112.76	108.81	111.43	109.35	112.36	112.51	112.57	109.38	114	112.35	110.16	110.1
106.15	104.86	102.68	107.22	104	106.9	108.45	105.9	109.39	102.95	105.04	104.95	105.68	105.9	109.64	106.69	104.71	106.98	109.47	104.47	107.97	101.18	103.53	108.15	105.17	105.9	106.44	109.61	105.1	104.98	105.58	108.07	106.54	106.49	105.51	107.52	105.54	104.63	103.51	108.34	104.63	108.02	108.52	100.94	104.6	103.52	106.14	104.92	106.43	108.42
106.01	102.26	104.05	107.14	105.94	108.22	105.7	106.91	108.37	106.15	102.7	104.81	105.52	105.24	107.32	107.3	106.03	106.54	104.72	106.74	106.88	105.43	108.56	108.71	105.77	109.26	104.95	108.06	107.29	106.2	105.92	110.24	109.02	107.46	105.96	108.04	105.02	104.32	106.65	103.81	107.59	106.74	106.99	105.39	105.24	106.97	107.11	103.94	103.53	104.37
111.54	113.04	109.68	111.53	115.54	110.94	113.03	112.43	112.62	115.19	112.18	111.52	112.35	115.62	115.15	112.31	111.75	109.13	114.02	113.73	109.58	113.13	111.29	113.21	111.12	115.48	111.93	112.89	112.21	111.16	112.34	113.06	113.73	110.38	111.99	112.05	109.28	113.22	112.54	111.45	109.78	111.69	114.78	114.28	114.51	111.11	112.93	111.78	111.93	112.95
107.26	103.16	106.85	104.43	106.99	107.19	104.91	108.23	106.35	106.26	105.63	105.18	103.4	106.11	102.74	105.73	108.35	104.93	106.48	104.79	106.13	103.58	106.75	104.59	102.27	107.08	105.25	106.23	106.19	105.7	108.15	104.37	105.66	107.93	108.61	110.26	107.06	107.11	105.96	106.6	108.09	105.33	107.29	104.53	105.55	103.79	109.86	105.3	102.47	105.4
104.85	105.24	102.8	103.78	105.11	103.01	103.9	103.52	103.11	103.73	103.64	101.9	104.69	103.3	102.54	102.04	105.78	102.53	102.81	105.47	105.47	103.12	106.12	107.21	103.87	105.19	104.03	101.51	106.22	103.58	106.69	104.83	103.11	106.68	106.79	105.28	104.82	103.89	104.43	104.32	107.18	100.98	103.4	103.44	103.28	103.87	109.48	106.53	104.49	104.44
112.3	111.52	108.84	111.49	108.05	107.84	109.74	112.24	111.13	112.93	110.4	107.76	111.31	106.07	109.86	109.9	112.93	109.26	107.39	107.6	112.88	109.88	111.87	111.03	112.49	112.12	108.82	107.45	110.77	112.19	109.55	111.14	110.69	110.42	111.71	107.75	110.46	110.31	112.8	108.06	113.7	111.5	107.39	111.94	112.06	108.98	107.54	112.63	110.98	110.36
101.97	104.9	103.51	100.77	104.21	102.25	104.71	103.18	101.19	104.91	106.59	102.76	105.47	105.56	105.09	103.55	105.3	104.98	105.31	104.28	105.37	105.58	102.09	103.55	101.04	105.81	103.71	105.76	103.79	104.28	100.86	104.3	104.03	106.43	104.27	102.22	102.86	99.951	102.79	101.27	104.34	102.76	104.95	103.43	105.03	101.69	102.37	102.18	102.4	101.89
112.95	113.39	110.69	113.22	110.07	113.09	111.92	110.15	112.01	110.79	110.39	108.27	109.96	108.13	109.64	111.55	110.74	111.7	110.11	113.01	109.36	109.73	109.56	108.82	111.56	111.03	111.62	112.51	110.58	106.54	110.22	112.66	109.46	111.27	111.88	110.99	111.55	111.68	109.12	110.33	111.98	113.06	110.53	111.25	112.94	114.04	111.08	110.16	108.45	113.25
105.01	107.79	106.73	107.31	107.23	101.44	104.56	107.3	105.18	105.57	105.06	104.69	104.58	100.23	103.45	104.41	104.88	105.04	102.55	105.15	102.8	100.11	104.77	103.54	105.59	101.3	108.66	105.7	103.94	103.11	107.72	102.61	104.51	104.53	104.91	102.42	104.35	105.24	102.12	106.71	105.6	104.32	102.73	100.64	100.17	102.91	104.6	103.97	104.13	102.72
112.6	110.57	112.38	113.98	112.26	111.89	112.92	110.32	107.64	116.35	111.41	111.01	110.72	109.41	113.57	107.78	111.05	111.05	115.34	110.24	115.59	114.06	110.41	112.33	111.61	111.24	113.38	108.7	110.11	111.27	111.64	109.95	113.2	112.53	112.78	112.16	109.52	109.53	111.87	112.77	110.21	112.68	113.82	111.75	112.02	112.92	105.14	108.55	111.87	110.52
109.45	114	113.45	110.08	111.1	109.07	111.42	113.27	112.06	111.69	107.86	114.43	110.99	112.67	113.09	106.06	110.75	111.88	110.78	112.45	108.44	112.58	111.78	111.25	108.09	112.49	110.98	114.61	113.76	110.7	112.72	112.89	109.09	110.33	112.17	111.71	110.75	113.16	110.63	113.71	110.03	107.77	115.96	111.65	111.65	109.94	111.88	111.63	111.8	113.05
108.97	104.28	105.98	110.37	105.61	105.26	107.67	107.67	107.98	107.92	104.28	107.92	104.45	105.45	104.93	106.23	107.66	102.43	103.35	106.27	104.94	111.06	106.95	105.83	108.07	107.55	105.74	108.71	105.41	109.33	108.33	107.2	104.9	106.76	105.5	106.93	105.75	108.64	105.19	103.19	107.31	104.06	106.56	106.25	107.42	108.39	110.14	107.03	108.85	106.11
102.85	103.02	106.85	103.9	102.72	103.44	104.7	104.53	105.7	107.96	106.85	107.34	103.55	102.31	101.83	103.94	106.04	105.22	104.93	101.33	105.86	106.08	104.58	103.73	101.46	107.62	104.5	104.91	102.7	103.89	104.46	103.33	103.9	101.75	105.38	104.31	104.73	103.72	105.76	107.38	106.08	106.81	105.48	102.83	101.94	103.54	107.19	106.2	102.65	104.99
105.64	108.31	104.07	105.9	106.63	103.79	104.72	107.92	107.62	107.37	107.67	104	106.11	105.81	107.7	105.54	105.93	109.55	107.15	102.7	105.14	108.13	105.73	104.1	107.61	106.48	106.95	106.83	105.9	107.02	105.52	106.44	109.09	106.7	108.98	106.94	106.93	107.99	110.05	106.18	107.94	108.57	108.28	103.01	106.25	106.29	105.26	103.38	103.72	107.05
112.33	107.89	110.29	110.54	112.87	107.69	109.99	111.18	106.89	108.47	110.87	110.93	109.28	107.79	109.56	107.25	109.78	107.97	111.03	110.66	109.84	105.27	107.66	109.59	108.9	111.19	107.79	109.81	111.29	109.74	107.7	108.55	111.11	106.84	111.29	108.77	108.54	108.66	105.78	110.31	110.76	109.76	108.73	107.91	109.03	110.44	111	109.04	108.06	108.7
106.94	103.91	102.95	104.88	106.29	107.13	104.87	106.04	106.59	107.83	106.22	105.77	105.56	104.12	103.64	107	106.23	106.65	104.53	104.83	103.99	104.97	105.03	105.4	104.06	105.69	104.28	102.07	106.64	106.34	105.65	104.75	104.87	107.46	104.24	107.89	107.01	107.25	108.45	108.28	104.24	107.95	104.1	105.85	107.66	103.75	106.48	103.53	104.44	106.67
104.56	101.12	99.342	99.032	99.047	99.103	100.3	100.34	99.895	97.199	101.28	99.144	100.1	100.27	100.32	102.45	97.698	100.88	102.01	98.34	99.385	101.55	98.994	99.139	103.02	100.71	102.4	96.42	102.16	100.29	102.08	98.191	96.602	100.02	101.09	99.834	98.347	100.12	99.943	97.556	101.6	98.374	100.55	98.545	101.31	101.24	100.2	102.68	100.32	99.39
110.65	107.68	111.08	113.03	113.58	111.86	114.07	114.66	108.38	112.63	113.86	106.14	113.44	110.11	114.12	109.18	112.21	114.43	115.06	110.58	112.41	112.25	110.48	110.75	113.26	111.35	112.21	108.4	111.97	111.49	110.3	108.67	114.37	113.37	116.01	108.75	110.35	109.62	111.47	111.27	111.14	110.67	111.09	110.35	111.2	111.99	112.46	110.53	112.81	111.1
113.57	111.88	112.9	110.59	114.23	111.15	113.47	111.79	110.42	112.25	111.42	113.46	112.18	112.96	111.7	111.63	114.36	111.93	109.16	116.65	111.86	111.47	112.55	108.78	113.55	110.28	111.55	112.19	110.07	112.79	109.6	114.76	112.38	110.7	115.11	112.54	112.55	111.16	111.31	112.72	112.23	109.96	114.51	109	114.53	108.36	112.7	110.63	112.85	111.87
110.65	107.54	112.16	107.98	110.95	110.05	111.4	107.97	107.41	110.75	112.57	112.06	112.8	109.58	109.01	110.43	107.92	109.57	109.83	111.56	107.62	110.48	110.72	109.93	109.23	110.06	108.31	111.58	111.51	114.78	107.75	111.14	110.28	108.78	111.21	109.62	113.52	113.41	110.33	115.48	106.14	109.37	108.43	111.53	114.06	108.69	110.84	108.19	112.61	113.54
104.24	104.11	102.29	102.85	102.41	104.31	102.81	105.39	106.17	102.31	105.45	102.13	103.7	104.66	104.92	101.76	103.81	104.66	106.08	106.04	104.28	104.18	103.44	104.21	103.29	104.15	103.27	104.71	104.45	103.87	105.61	102.6	103.16	108.72	104.41	103.46	103.55	102.41	103.2	108.05	105.54	103.55	105.62	101.6	103.87	102.69	106.68	103.86	102.65	106.6
109.94	110.05	111.3	111.91	109.39	112.76	115.06	112.37	114.36	111.12	112.7	113.39	110.41	114.26	113.27	110.39	110	112.95	110.47	112.11	112.85	111.98	113.52	111.23	113.11	112.18	109.54	113.57	109.18	108.17	110.17	112.64	112.68	113.57	114.53	113.28	112.58	116.33	113.02	108.2	111.32	112.92	108.45	111.73	109.65	111.26	113.75	105.45	111.99	111.1
103.43	107.15	108.11	106.74	108.2	103.26	107.2	104.91	106.72	105.18	109.1	105.67	106.11	106.58	104.65	107.73	103.96	103.45	105.79	102.82	105.3	105.57	102.35	103.54	106.44	108.61	104.65	106.47	103.68	107	104.82	104.46	108.64	106.31	109.13	108.92	107.38	106.86	106.13	103.88	107.5	107.86	105.1	109.49	107.42	105.28	107.93	104.39	104.37	107.12
110.73	110.56	114.19	112.93	108.84	109.59	114.73	109.38	109.74	112.01	111.78	109.55	108.43	110.26	112.87	110.01	111.91	113.63	106.97	108.15	112.7	113.02	109.29	115.23	114.39	109.1	112.76	110.35	110.39	116.59	113.46	109.03	111.38	113.32	111.03	111.38	110.25	112.69	110.71	115.86	111.65	107.22	112.46	113.28	109.38	112.54	108.55	112.28	113.82	110.89
111.94	111.77	114.72	110.59	109.49	114.41	113.66	112.15	111.6	109.31	111.15	108.44	112.96	110.69	111.07	109.47	109.84	108.75	111.27	112.4	108.41	110.35	112.56	109.75	111.47	109.13	112.78	111.56	113.66	111.66	112.7	110.46	111.88	110.87	113.4	111.55	114	110.68	111.82	108.45	109.11	108.93	113.22	112.07	110.5	108.57	106.62	109.22	114.06	112.84
104.45	105.59	100.17	103.99	106.71	105.42	104.33	105.02	103.09	107.78	107.46	105.58	106.03	106.69	103.47	106.02	108.53	104.68	105.06	105.31	106.89	101.61	103.71	102.94	103.35	108.72	101.33	104.6	106.52	104.16	105.21	102.92	106.94	106.58	106.36	109.33	103.98	104.91	105.35	108.17	102.4	107.39	102.79	105.21	106.26	102.8	104.1	107.88	106.02	106.93
110.66	114.75	113.44	110.83	110.84	113.17	111.68	112.75	112.57	110.66	112.92	114.36	112.42	112.92	113.51	113.43	114.69	111.68	111.64	115.15	111.02	113.3	113.52	115.23	116.48	111.9	113.2	112.94	112.82	113.61	112.62	110.13	110.57	113.22	110.56	113.76	110.2	110.84	113.27	115.21	111.85	115.41	112.32	113.87	111.83	113.37	111.29	112.39	111.39	108.8
106.96	103.3	107.74	106.58	107.84	105.09	106.55	107.91	104.95	106.17	108.03	106.78	106.67	102.42	106.51	105.21	107.06	110.1	108.76	107.5	106.83	107.53	104.99	104.32	107.9	108.26	109.45	105.79	105.02	106.95	108.43	106.59	108.17	105.71	105.39	105.29	106.6	106.52	106.91	104.33	105.93	108.52	102.62	107.2	108.9	109.94	107.74	108.49	105.62	106.72
106.44	103.85	107.12	104.56	106.26	105.16	106.75	108.7	106.42	105.61	105.05	105.06	107.88	105.8	105.67	103.96	105.88	108.62	105	105.01	109.71	107.85	106.64	106.42	107.78	105.32	108.05	107.45	107.17	106.73	103.67	106.06	107.71	103.93	104.98	106.36	107.93	105.41	107.31	105.65	109.15	106.6	103.93	107.26	106.06	105.92	107.27	104.89	108.65	105.58
114.13	110.91	108.45	111.96	111.42	113.16	113.06	106.87	110.55	110.26	106.78	112.42	111.21	109.67	109.74	112.01	112.12	112.94	108.97	112.94	114.37	112.93	110.96	108.29	111.72	110.8	111.42	110.39	109.44	111.02	112.9	114.32	107.63	108.07	112.28	112.27	108.46	110.07	114.57	111.16	109.44	112.19	108.06	107.19	108.59	109.6	110.14	110.81	111.65	111.31
107.46	104.42	104.58	108.31	103.85	105.83	104.41	108.57	106.58	107.57	107.02	105.45	106.45	105.57	105.95	106.33	105.41	104.63	108.93	106.91	105.25	106.57	103.86	104.87	104.46	103.94	107.57	106.3	104.78	106.1	104.98	102.23	107.5	104.34	104.66	106.25	107.25	106.34	105.5	104.58	106.06	107.62	104.4	106.64	106.34	107.58	104.84	108.18	102.71	103.13
108.37	102.69	106.67	101.61	105.24	104.55	106.86	107.03	104.79	105.25	105.57	104.92	104.18	104.84	104.68	104.07	104.47	105.2	105.69	103.79	105.91	103.41	102.28	105.52	104.32	104.51	105.14	105.04	106.63	105.5	104.82	106.56	104.61	107.21	107.64	102.57	105.64	105.79	107.46	103.72	106.34	102.8	102.55	104.77	103.25	106.61	105.77	106.4	106.27	104.45
99.205	95.733	100.23	98.641	100.87	99.35	100.33	102.45	96.86	99.025	98.655	97.912	99.571	101.75	102.01	97.908	98.72	99.76	104.65	97.803	101.61	98.783	100.99	100.21	98.082	101.73	99.605	101.06	99.466	102.19	103.02	100.94	94.719	101.44	96.811	101.11	97.375	103.51	100.81	103.63	98.514	96.906	98.636	101.1	99.033	101.92	100.78	98.717	103.42	99.066
102.43	101.33	101.91	100.39	97.61	102.01	100.61	98.014	100.34	103.18	98.118	100.71	100.19	99.687	96.98	100.58	101.16	101.07	99.772	101.27	100.02	102.55	97.567	98.591	103.08	100.83	98.243	97.944	98.952	100.4	99.373	101.84	101.3	99.406	101.99	99.334	100.51	102.25	103.76	101.73	99.976	98.448	100.11	97.275	100.56	97.051	102.35	97.815	98.66	100.75
108.17	107.52	109.11	106.59	106.84	107.9	107.37	104.99	108.8	109.62	105.4	104.79	106.79	106.72	108.44	107.06	109.28	108.97	105.88	108.69	109.41	107.09	106.34	105.57	109.05	104.89	107.73	105.57	106.38	102.06	109.79	105.01	105.86	107.33	105.27	108.25	109.03	109.14	106	109.6	109.04	107.45	107.88	108.32	108.49	106.74	108.5	108.19	107.9	107.87
108.81	111.06	112.41	111.74	111.87	111.79	112.7	109.46	111.82	113.76	109.32	110.14	111.24	112.83	111.15	108.38	110.29	114.22	111.37	109.2	112.47	111.46	111.73	108.94	112.9	113.21	113.71	114.03	112.64	113.3	112.79	108.53	111.83	114.4	111.23	111.36	109.14	109.16	110.35	110.45	111.38	112.59	113.49	112.61	110.78	112.65	107.93	110.85	112	116.23
108.18	109.64	107.93	105.59	106.56	107.6	107.01	103.86	106.4	105.54	107.15	100.79	107.71	106.11	107.88	104.27	106.02	104.16	105.93	108.52	106.37	105.32	105.93	104.56	102.32	103.58	106.37	103.54	105.21	106.93	107.43	103.9	107.45	103.59	103.35	103.89	106.66	102.88	105.64	106.09	103.09	104.09	104.2	105.25	105.52	106.77	106.51	108.12	105.65	107.44
111.66	109.43	110.38	110.97	114.4	111.56	111.22	114.61	113.59	111.03	111.86	110.3	109.04	108.67	109.28	110.9	113.88	110.22	107.28	110.93	110.26	110.1	109.89	110.27	110.47	112.28	112.6	111.03	111.64	107.78	107.58	108.75	110.28	111.67	108.75	109.1	109.8	111.84	109.63	110.25	109.06	112.63	108.51	114.08	108.63	107.61	110.51	110.01	110.02	112.43
104.44	104.29	103.43	104.63	105.81	103.21	107.83	108.07	107.73	106.69	105.77	104.38	105.66	104.64	107.4	105.34	105.47	104.86	103.22	105.69	104.61	104.15	108.23	104.06	107.17	107.36	103.15	104.3	109.91	103.81	102.23	106.76	105.51	107.82	108.66	103.44	103.69	104.64	103.52	104.31	105.41	104.64	101.73	105.32	105.5	106.45	106.66	103.78	104.59	107.84
113.38	110.59	114.7	111.71	112.42	112.19	112.4	109.34	109.05	111.52	113.29	112.48	108.83	111.7	112.21	111.63	114.5	110.24	109.27	109.58	112.55	111.29	113.25	112.89	115.29	110.24	111.66	113.68	112.17	109.87	112.12	113.01	110.54	114.51	112.74	111.35	110.91	111.48	110.75	111.49	110.86	110.43	111.5	113.03	111.15	111.33	110.87	113.92	111.62	115.66
105.11	104.08	105.13	103.06	106.65	105.41	103.73	103.99	106.44	104.17	104.32	105.75	102.63	102.14	105.85	102.96	104.84	102.39	103.41	102.44	101.87	102.93	105.12	106.52	105.12	102.83	105.39	105.96	105.81	106.42	105.23	103.66	104.84	104.59	105.46	105.15	103.9	108.57	104.1	106.8	107.08	103.82	104.66	106.45	103.91	103.18	104.52	102.43	102.31	107.67
117.05	119.62	116.74	120.78	115.56	120.67	118.81	118.22	119.02	121.64	117.26	117.54	119.63	116.04	121.18	112.82	117.48	118.35	114.5	117.84	117.02	119.4	116.99	116.12	121.86	118.77	114.69	114.86	117.88	114	117.28	119.45	115.41	117.23	118.88	113.83	118.32	118.11	117.9	115.63	118.07	115.64	119.02	120.04	116.27	116.86	118.43	119.77	115.32	118.91
105.17	108.15	104.12	105.13	106.45	105.7	107.99	105.44	105.84	109.58	103.69	107.31	106.3	107.08	108.62	107.95	108.12	108.63	106.37	109.28	108.83	107.13	106.89	107.31	104.17	107.77	106.23	103.43	105.56	107.98	106.55	104.78	106.75	106.05	107.47	105.8	109.93	108.59	107.55	105.28	107.27	105.39	107.91	104.75	104.93	107.41	107.48	105.59	108.48	107.92
101.24	101.91	104.98	101.83	105.06	103.17	106.15	105.77	105.03	106.93	103.63	105.73	104.02	107.04	105.61	107.14	105.01	106.29	104.39	107.15	106.11	105.89	103.53	102.85	104.94	104.53	105.35	101.5	104.84	103.38	103.79	102.45	105.91	99.431	100.15	103.14	102.28	104.85	103.21	104.21	104.49	105.76	106.02	104.49	102.28	104.32	106.12	100.78	105.67	100.91
104.84	106.99	103.51	105.34	105.07	103.06	104.82	106.09	105.11	106.45	106.3	101.85	103.56	104.16	105.12	109.34	104.67	106.2	103	103.71	105.43	102.94	109.31	105.71	108.56	102.15	107.36	104.91	103.73	105.75	104.99	107.23	103.65	103.61	107.1	101.8	106.99	105.99	104.98	106.1	105.75	107.76	100.87	99.697	106.59	104.81	109.56	106.74	105.13	105.46
106.04	107	108.32	108.46	104.69	109.24	106.56	112.47	108.25	106.41	105.82	108	109.54	109.86	108.1	103.59	107.27	107.89	107.81	106.47	104.4	105.63	105.16	104.43	109.04	108.28	105.87	109.01	105.95	104.3	108.12	107.17	107.8	106.68	108.64	104.68	106.34	107.15	108.03	106.92	103.84	106.62	106.04	111.12	106.12	103.48	106.74	100.96	106.23	108.05
108.57	108.95	108.24	109	108.17	110.39	110.83	112.21	111.34	114.77	114.55	112.1	112.79	113.39	109.31	112.49	110.33	111.39	108.66	111.61	108.86	110.37	111.59	108.16	113.53	114.03	115.78	113.07	108.92	113.86	111.8	113.29	111	110.67	111.16	110.89	112.74	112.1	112.4	111.13	112.47	109.78	113.05	110.05	111.56	112.69	112.14	111.71	111.8	112.26
114.16	109.69	113.14	109.43	112.78	110.56	114.66	112.13	113.66	111.47	115.77	108.66	113.22	115.29	110.42	113.37	108.94	110.36	113.59	111.9	112.75	110.72	111.77	111.89	111.08	110.74	113.63	113.54	114.82	113.76	112.79	113.42	108.57	111.65	112.04	111.21	110.9	115.5	109.91	111.03	114.3	112.36	111.21	112.4	108.2	109.68	110.35	105.62	107.28	108.38
111.78	106.4	110.31	113.63	113.98	112.86	115.01	111.77	108.34	113.34	110.66	111.63	109.62	114.36	111.67	109.1	110.51	110.47	111.43	110.92	112.03	111.22	112.93	110.9	109.04	109.33	113.63	111.79	111.58	113.88	112.93	108.5	112.17	113.53	110.29	112.98	110.28	111.44	109.77	113.25	115.76	113.77	110.01	112.69	111.97	110.28	109.83	111.32	109.24	110.52
110.12	111.78	114.27	112.38	110.41	110.93	113.28	109.09	114.12	111.67	111.13	111.1	107.73	109.82	112.05	110.7	111.49	109.85	112.07	112.16	109.32	109.79	113.4	113.95	112.89	111.29	110.79	112.25	112.97	109.41	111.21	107.32	110.9	112.97	111.97	114.14	112.64	113.65	108.08	110.61	112.97	113.26	108.73	112.75	110.55	110.96	109.1	109.74	110.77	111.24
104.77	107.82	106.21	109.83	105.46	105.04	106.81	106.92	107.1	107.99	104.52	101.68	106.69	105.1	106.42	105.92	107.67	105.61	105.03	104.94	106.66	110.69	104.52	107.72	105.87	108.04	106.36	108.63	104.97	104.54	107.37	104.02	108.96	104.37	106.45	102.41	106.09	103.88	107.99	107.34	105.1	105.34	105.7	105.75	106.16	103.07	109.32	109.09	105.42	105.27
119.24	116.85	116.85	115.91	119.69	117.01	117.24	120.94	114.12	117.54	114.13	118.35	117.97	118.38	114.82	115.82	117.63	117.04	116.24	117.33	119.64	116.67	119.68	115.47	117.17	119.21	117.47	116.73	117.2	116.95	116.46	116.5	119.15	121.2	115.72	121.13	116.53	117.14	119.03	119.76	117.83	117.15	119.21	116.75	118.06	119.18	120.76	116.92	115.85	119.07
109.34	107.38	108.23	105.95	108.99	101.83	104.05	104.76	106.29	105.79	104.05	103	104.47	104.96	104.28	107.69	103.33	105.69	103.89	101.73	106.47	106.56	105.45	107.76	106.33	103.7	103.64	102.09	108.33	106.21	104.78	107.62	105.13	103.43	103.61	106.26	103.68	105.89	102.1	101.09	106.12	104.23	106	104.25	104.81	105.65	106.74	101.99	106.52	105.93
103.54	99.206	100.92	98.99	98.328	99.069	99.919	98.676	95.592	102.62	99.501	99.22	100.01	98.602	99.64	101.09	98.717	99.55	97.938	98.339	100.66	100.81	100.15	100.39	101.22	98.851	101.22	98.393	101.74	101.37	100.5	100.74	100.88	100.33	101.6	98.257	101.89	99.054	98.464	101.3	97.392	98.739	97.979	97.882	99.907	101.13	100.57	100.32	101.31	97.01
100.55	102.21	100.49	100.73	99.899	98.792	101.18	100.02	96.539	102.3	101.35	102.2	101.89	100.51	96.914	98.856	95.91	102.64	98.499	98.736	99.358	98.758	102.37	99.149	98.238	101	99.55	101.49	99.245	98.868	98.05	99.949	99.054	99.467	102.31	102.83	101.82	101.76	100.09	101.65	100.05	100.49	104.34	99.677	99.52	99.627	99.112	102.49	98.806	99.84
111.81	109.32	112.34	109	113.66	110.68	112.79	107.69	110.38	110.96	109.95	112.59	108.22	109.54	107.6	113.82	111.72	109.28	108.93	110.26	112.16	111.17	113.56	111.13	110	115.83	112.81	112.09	112.76	109.3	108.66	108.91	112	105.98	110.59	113.55	112.02	114.51	110.72	112.9	111.4	111.43	111.68	109.6	112.67	114.15	110.92	109.11	114.67	111.9
102.98	105.73	105.33	103.78	103.2	102.08	106.16	103.05	104.27	106.93	105.08	104.59	98.301	104.34	106.28	104.3	106.3	108.57	102.86	105.92	107.63	102.55	105.03	104.68	108.21	103.92	106.76	105.43	105.66	107.26	106.79	101.43	108.38	105.17	102.9	104.7	106.58	105.49	106.22	102.28	103.28	104.63	104.79	107.3	104.97	107.51	107.86	106.85	103.47	104.93
111.84	110.57	109	112.36	109.66	109.56	112.54	109.35	109.47	109.5	109.28	112	112.48	109.42	109.05	110.61	110.27	110.43	110.74	109.58	109.89	111.42	113.23	115.52	109.62	106.81	112.38	112.74	106.74	108.95	108.26	106.13	111.99	111.01	107.15	107.82	109.9	110.49	111.76	110.05	107.69	108.84	106.25	112.41	109.91	113.37	110.69	109.09	111.76	110.47
99.961	102.18	101.56	101.15	97.683	100.69	103.16	101.36	101.31	101.3	100.82	104.03	100.06	98.645	102.86	99.25	98.934	101.81	100.43	100.25	96.603	100.17	100.98	105.88	100.51	99.632	101.26	102.12	101.52	99.531	104.54	102.1	102.41	100.31	99.802	99.075	99.559	98.216	100.38	103.28	102.3	101.9	100.06	100.5	100.69	103.84	103.19	101.36	104.15	96.999
104.45	109.1	106.94	107.02	105.56	108.89	104.44	101.95	104.64	106.5	102.9	106.95	104.9	106.56	104.34	105.67	103.34	104.3	101.95	103.64	108.85	104.21	106.78	102.96	105.03	105.98	105.31	105.3	108.12	103.44	103.77	105.69	103.93	105.72	108.45	104.67	107.28	107.46	106.48	106.63	106.28	106.17	105.85	105.5	107.52	104.15	107.08	102.72	105.07	106.29
105.67	106.58	106.42	105.4	108.46	106.16	105.66	108.96	102.43	104.82	105.22	106.13	104.67	103.92	103.5	104.24	104.61	103.94	106.75	106.6	103.54	105.57	104.86	102.85	107.78	106.49	106.92	105.97	104.3	106.49	106.6	106.38	102.66	103.72	105.72	104.79	105.48	107.13	104.87	108.63	106.49	103.4	105.84	105.74	101.76	108.04	105.27	108.31	107.23	105.25
106.72	105.93	105.74	105.25	108.38	107.31	107.68	105.63	107.34	108.03	106.6	104.93	107.5	107.94	109.27	106.21	106.66	107.67	104.45	109.05	103.53	107.14	108.54	109.43	105.06	105.01	108.41	104.4	106.81	106.26	107.11	105.43	105.93	104.19	110.8	104.02	106.3	105.53	109.02	107.86	110.21	106.93	102.58	106.73	105.46	108.92	105.15	107.81	106.13	107.65
112.63	110.77	112.37	112.04	107.38	109.41	114.37	108.81	110.35	110.33	110.5	112.48	110.94	107.8	113.71	111.89	111.83	106.69	109.03	114.22	110.44	112.27	111.75	111.37	107.79	112.43	110.47	113.9	106.94	110.97	113.58	114.23	109.85	111.91	116.06	112.03	113.61	111.29	113.67	108.78	110.99	112.68	112.31	109.46	111.82	110.6	110.93	112.1	109.07	113.62
105.98	102.86	105.42	104.07	106.37	104.07	104.8	102.81	104.65	101.85	102.84	103.17	100.67	105.55	106.98	104.86	103.26	102.53	103.28	100.49	106.17	104.83	103.02	104.67	102.75	101.93	106.29	98.952	104.41	101.6	99.879	108.13	102.7	101.56	106.37	105.3	104.02	102.84	103.07	105.5	104.59	105.34	104.64	104.02	104.63	103.93	104.74	105.16	105.33	103.7
105.16	105.8	105.89	106.07	105.67	105.03	105.76	104.16	105.1	106.98	103.71	108.85	103.67	106.86	103.81	107.57	105.36	103.04	104.93	107.31	104.84	104.76	105.49	103.13	108.23	104.87	106.21	104.48	109.6	105.51	103.74	104.95	102.98	104.76	107.78	105.87	106.37	105.03	104.43	103.93	104.46	102.67	107.31	102.13	104.17	101.54	103.97	107.98	108.05	105.63
106.64	104.49	106.75	108.16	106.12	107.47	106.33	104.2	106.51	105.22	105.84	105.64	103.74	105.12	107.92	107.1	105.12	102.68	106.06	105.67	107.15	105.87	106.52	105.59	106.21	105.26	108.65	107.99	104.43	109.41	106.25	103.01	107.31	108.01	106.56	101.59	106.41	107.5	106.87	106.94	106.66	103.98	106.15	106.23	106.13	104.18	106.87	104.42	103.47	106.95
105.21	107.59	105.07	103.68	105.29	101.16	104.68	104.72	105.93	103.88	103.42	104.77	102.37	106.8	105.62	104.6	105.97	107.03	103.28	107.73	104.4	105.68	106.72	105.01	105.22	107.42	105.76	107.87	104.99	103.7	103.05	104.67	104.96	104.89	104.28	106.28	104.52	103.82	106.63	106.01	105.72	104.01	104.38	104.19	105.2	104.05	103.46	107.71	104.75	104.75
106.14	107.11	104.92	109.69	102.99	108.41	110.01	106.01	107.52	107.58	107.26	107.61	104.31	106.85	108.46	104.94	107.74	105.99	102.95	105.66	103.47	108.05	105.89	104.71	104.72	106.99	105.03	103.88	107.89	107.36	105.92	105.59	103.94	108.99	108.32	108.69	106.85	110.26	109.75	102.31	107.11	106.29	107.61	109.77	108.38	109.49	106.8	107.22	107.46	107.7
106.38	100.03	105.33	106.12	106.69	103.81	105.15	102.75	103.37	103.45	107.37	105.85	103.39	105.19	106.46	105.12	104.71	105.43	106.36	105.01	104.39	103.94	106.1	108.35	104.91	105.25	103.78	104.95	102.61	104.39	105.44	103.29	105.64	104.08	106.18	103.91	104.72	107.33	101.42	103.79	105.63	104.96	102.3	103.06	104.61	102.28	106.45	105.96	103.7	108.4
107.68	108.59	104	105.17	105.58	106.24	106.68	105.87	104.88	106.99	104.95	103.98	108.86	109.63	108.03	106.19	109.16	106.26	108.09	107.82	110.75	106.35	107.01	105.34	107.2	109.3	102.37	104.57	108.53	104.51	108.41	104.73	105.66	108.37	107.54	104.45	106.37	106.14	105.8	102.69	106.25	107.67	105.32	107.12	108.78	108.34	105.79	105.52	108.33	106.62
110.67	111.22	114.03	110.68	109.51	114.87	112.23	112.76	110.77	111.2	112.66	112.9	109.3	112.39	110.88	111.34	114.68	111.63	109.3	113.22	111.7	113.4	111.69	111.46	115.52	112.11	112.53	108.46	109.44	116	111.87	111.71	112.54	112.47	111.1	112.35	112.9	112.92	110.07	108.01	110.38	111.81	113.02	107.79	112.97	113.81	114.84	111.34	112.72	115.8
101.7	103.67	104.53	102.68	103.2	103.43	108.57	103.17	106.25	106.3	102.29	102.87	106.58	104.01	102.01	106.44	103.87	104.92	106.75	105.09	106.61	103.61	103.36	105.1	104.64	105.03	105.51	106.81	104.01	102.99	104.97	104.83	104.19	103.01	106.15	104	105.35	102	102.28	100.77	105.04	104.3	104.99	103.08	105.56	104.21	103.75	104.23	103.56	103.73
107.5	106.9	108.27	106.4	102.21	105.7	106.18	107.42	108.05	106.88	105.44	107.85	106.53	107.53	105.81	103.05	103.16	107.89	103.01	105.49	105.95	106.5	107.87	109.08	102.64	104.72	107.76	106.04	104.31	103.98	105.53	107.12	105.22	104.15	107.66	110.5	106.28	108.45	106.26	103.45	105.45	108.56	106.43	108.49	105.46	105.03	102.89	106.55	107.38	107.86
112.13	114.46	112.18	110.81	111.1	111.33	110.99	112.03	110.74	112.54	112.71	112.02	113.02	112.83	111.67	107.67	109.63	111.43	111.05	111.47	109.35	107.41	111.23	109.7	110.67	111.56	110.25	109.66	109.35	107.85	112.34	110.97	111.93	112.09	109.34	109.21	110.37	110.59	110.03	111.44	108.84	113.43	107.23	110.47	107.21	113.25	110.36	111.5	111.07	113.55
111.39	111.23	108.46	114.38	115.85	112.12	112.01	113.61	113.12	111.75	110.28	112.52	111.78	112.61	109.78	112.23	113.31	116.93	109.64	109.22	112.74	111.62	110.82	114.4	114.38	110.22	112.53	110.48	115.31	113.25	116	113.47	114.68	111.04	112.13	112.3	112.01	109.16	111.86	114.47	113.19	113.02	111.96	112.92	110.74	112.67	110.33	115.93	112.49	108.27
104.47	105.12	105.03	104.38	103.41	105.89	104.82	104.27	105.44	108.14	105.89	105.96	105.23	109.43	104.18	105.82	105.79	107.48	105.91	104.78	105.98	105.84	105.71	104.86	106.03	108.07	104.11	107.24	104.92	105.13	109.36	104.19	104.88	104.03	103.46	105.43	108.56	107.07	105.92	106.74	107.27	105.05	105.57	107.51	105.78	106.7	103.21	107.96	104.91	101.89
99.991	100.81	98.888	96.843	100.53	99.871	98.572	99.88	101.1	100.46	96.405	98.075	98.347	103.61	98.42	99.492	100.53	100.78	101.69	99.787	97.614	98.228	96.397	100.92	96.799	97.556	102.09	99.257	100.46	98.286	100.31	99.208	104.37	101.26	100.11	100.51	96.728	98.224	98.611	100.06	96.801	103.24	99.999	100.82	98.815	100.47	97.817	98.958	99.486	98.789
112.1	110.01	108.12	110.24	110.79	115.31	109.4	112.13	111.23	110.36	111.84	110.83	112.67	112.74	108.47	112.12	114.55	114.17	113.25	113.16	111.52	110.44	111.3	111.65	108.89	107.02	110.38	112.22	111.62	112.65	109.77	115.07	112.11	114.76	110.74	113.92	109.67	108.58	110.39	111.09	111.94	110.55	108.33	112.62	108.66	110.55	114.27	111.48	112.78	109.2
111.05	109.22	113.79	106.14	109.08	109.18	109.71	111.93	115.31	112.85	109.17	114.03	114.67	113.35	113.73	115.05	110.71	114.71	108.51	113.69	109.15	111.39	111.4	112.46	115.08	113.34	113.51	114.23	110.24	111.96	112.05	111.83	111.51	113.2	110.66	110.93	114.5	111.85	111.96	115.07	110.18	114.2	116.7	110.32	112.84	112.82	112.13	111.43	110.78	113.89
102.49	101.19	104.34	101.98	105.89	105.85	107.11	105.83	102.95	106.31	99.287	104.16	103.6	101.6	104.2	105.48	107.24	101.9	105.46	101.71	105.92	107.09	104.03	103.45	104.45	103.92	105.96	104.28	102.56	104.05	102.61	102.71	102.12	105.23	106.11	104.11	104.96	100.66	102.77	105.81	107.06	102.14	107.42	105.54	103.93	106.13	105.13	106.78	102.36	106.51
106.36	104.45	107.24	109.57	104.88	104.48	103.41	101.28	107.28	106.89	105.31	105.44	107.19	102.59	107.4	103.32	104.87	105.83	104.1	106.6	106.57	104.3	105.96	106.35	103.34	106.35	105.73	103.3	105.69	103.67	105.76	102.36	105.84	102.48	104.58	105.6	109.95	107.43	104.69	106.76	106.93	106.73	107.09	106.27	105.27	103.45	104.24	105.28	107.26	104.79
108.07	112.33	110.94	109.17	110.84	110.2	111.5	111.68	112.46	110.3	109.72	112.25	112.65	110.41	107.12	111.08	111.96	111	111.73	109.43	111.48	109.34	107.18	107.32	109.32	111.31	105.34	111.94	111.99	109.11	111.39	110.12	113.47	109.56	111.75	109.54	109.18	108.95	108.15	109.02	109.6	113.9	108.57	110.61	106.64	110.69	109.01	110.55	108.89	110.25
104.11	101.7	100.68	99.454	98.689	102.26	102.57	100.41	100.63	102.93	99.641	101.16	101.7	103.15	98.368	97.159	102.02	99.399	98.16	99.737	100.61	101.18	103.25	102.9	99.231	100.86	101.46	97.627	103.4	99.65	103.18	100.21	102.76	96.315	100.82	100.65	98.482	101.82	101.91	99.39	100.42	101.97	101.26	101.3	98.678	99.731	99.555	96.388	97.867	100.61
107.15	106.69	103.42	107.49	102.52	106.22	105.38	105.8	105.22	104.66	105.61	106.23	107.35	106.44	106.08	106.16	106.21	106.18	104.41	105.05	103.33	103.23	105.82	107.34	104.33	105.37	106.78	106.28	103.42	103.46	107.44	104.21	104.59	103.37	103.38	107.28	107.16	104.26	106.56	109.32	104.12	108.72	106.95	102.49	104.04	106.62	108.79	107.69	105.05	103.7
105.94	105.39	103.78	106.26	104.84	102.49	106.53	104.41	102.36	105	103.7	109.12	101.41	100.59	104.36	106.5	104.03	105.47	105.1	103.89	103.69	102.3	103.84	101.98	106.39	104.78	104.84	104.52	104.04	105	102.72	108.88	104.15	106.64	101.16	104.88	106.47	105.66	104.93	103.92	101.15	106.84	103.48	104.95	104.42	100.84	107.26	104.3	107.74	108.15
107.01	108.66	101.43	108.56	107.65	105.08	104.99	105.79	105.49	107.7	106.7	107.27	105.91	104.18	107.06	110.47	108.44	106.2	105.45	110.11	109.2	108.69	107.67	107.11	104.54	105.53	107.48	107.46	108.87	106.36	105.19	106.85	107.51	106.35	111.17	109.06	107	108.49	106	105.06	106.84	106.2	108.74	103.92	103.26	105.23	107.61	107.79	110.17	108.53
105.55	104.62	105.84	104.45	109.45	104.71	105.86	103.68	111.81	105.19	101.85	105.85	101.84	104.52	105.12	106.77	107.33	105.37	102.77	104.26	107.82	105.95	101.47	108	102.17	105.19	105.61	107.24	105.37	105.95	105.32	104.94	104.54	106.22	103.84	105.62	106.36	106.5	101.61	103.68	106.26	101.89	106.84	104.89	107.8	100.23	103.15	106.5	104.25	106.32
113.69	113.15	111.67	111.54	113.47	111.44	112.68	110.65	112.8	111.67	112.34	113.69	112.12	109.75	116.17	110.03	109.6	109.19	109.36	110.54	112.44	112.24	113.14	109.03	111.58	108.32	113.26	108.61	108.06	114.4	113.55	112.52	108.98	113.43	111.44	111.76	113.97	112.14	111.38	116.17	110.05	110.52	114.44	114.16	112.48	109.06	109.31	111.34	111.73	113.3
114.29	111.05	113.32	110.06	113.11	111.36	113	110.79	110.25	111.16	114.72	112.02	112.43	113.05	109.74	112.79	110.02	110.29	113.95	113.12	110.93	111.73	113.54	113.65	113.32	111.23	111.63	111.83	112.35	113.13	112.87	111.22	112.99	110.54	110.28	111.51	110.08	112.14	109.01	110.32	109.57	113.53	113.89	113.45	113.9	113.45	111.22	110.53	115.01	112.55
105.8	106.02	103.43	109.29	106.97	107.42	106.66	108.09	106.99	108.98	105.32	104.89	104.52	108.16	105.37	103.17	105.57	107.13	105.7	109.41	106.45	106.83	107.5	108.55	106.51	108.64	107.16	105.81	108.87	102.75	111.32	107.51	105.86	104.98	106.35	107.87	105.92	106.49	103.3	106.51	101.87	106.48	104.86	105.09	105.64	105.65	108.45	106.64	107.92	107.34
116.66	115.35	116	118.16	116.04	115.54	120.42	115.62	118	116.4	116.79	113.5	116.92	115.14	115.11	119.47	118.73	116.45	117.34	113.67	119.43	119.76	118.4	117.92	118.29	120.87	117.76	116.07	119.81	116.21	115.51	118.89	120.98	119.03	119.39	118.52	118.73	117.76	117.47	118.25	116.95	118.88	116.66	115.51	117.86	117.14	116.68	117.36	118.68	119.29
103.81	102.32	105.14	105.2	106.16	105.76	107.28	106.01	108.23	104.13	106.48	103.17	103.72	105.66	105.77	102.85	106.79	103.37	105.07	107.19	107.66	104.36	105.07	105.83	104.22	103.4	102.36	106.42	105.59	107.7	104.91	104.73	106.88	105.47	103.55	105.04	106.47	105	102.39	106.22	106.99	107.25	105.16	102.89	104.9	106.24	104.87	105.63	108.27	108.01
105.93	104.18	104.67	103.78	105.87	106.08	102.01	109.66	105.81	103.42	104.01	105.53	103.49	105.68	103.77	105.97	102.3	106.29	105.49	104.45	105.96	104.29	104.93	107.98	105.95	106.34	104.16	104.72	105.89	105.17	105.7	106.81	105.78	107.62	103.12	101.99	104.29	107.74	105.87	107.91	107.41	104.65	105.39	105.25	103.73	104.43	105.83	107.95	103.69	103.53
113.12	110.55	111.93	111.03	112.21	110.91	115.76	112.41	111.76	110.38	110.8	113.29	113.69	108.2	112.52	110.97	110.97	112.71	111.16	112.85	110.24	112.32	111.38	110.76	112.15	113.72	111.27	109.18	112.51	111.77	111.07	110.38	112.13	112.78	111.31	109.68	114.09	113.97	109.78	111.67	110.33	110.4	114.14	110.22	111.98	113.13	110.86	112.02	111.08	111.76
106.63	105.82	105.18	105.99	107.44	106.32	107.47	105.77	104.56	104.99	108.2	108.26	107.14	102.2	103.68	107.85	105.45	105.41	108.85	105.65	106.74	107.39	105.93	104.72	105.2	104.69	104.74	105.1	106.84	103.91	106.9	108.39	107.8	108.35	101.25	107.26	100.32	105.99	105.14	102.55	104.7	106.97	104.87	107.77	102.79	104.66	104.39	104.98	104.86	108.68
104.43	105.53	103.58	104.95	102.26	107.18	103.38	106.54	106.1	103.88	106.09	103.61	104.4	104.3	104.67	106.45	102.01	102.04	106.35	103.45	107.05	106.91	106.53	107.42	108.76	103.04	105.88	107.67	107.75	107.13	106.64	104.33	101.73	103.72	104.47	106.06	104.45	104.47	104.69	107.1	104.79	105.12	105.3	107.21	106.18	104.92	105.16	102.96	107.18	104.7
107.13	103.89	106.66	106.83	103.21	107.13	108.81	105.61	105.95	106.87	108.9	107.05	106.34	109.72	105.24	109.63	106	107.12	109.75	106.11	108.39	104.77	103.6	104.25	105.28	106.5	103.7	109.77	104.26	107.19	106.93	105.5	105.82	105.26	108.46	107.07	105.95	104.53	107.43	106.12	106.56	105.55	107.51	105.14	108.63	107.53	105.97	108.5	106.46	103.67
105.28	103.21	103.39	105.3	103.84	103.16	101.13	103.5	106.98	104.38	103.66	102.29	104.96	103.69	103.93	104.38	107.66	103.66	102.91	104.47	103.35	104.44	105.58	102.84	100.97	104.34	105.8	104.2	103.54	105.66	102.73	106.55	103.48	104.92	104.25	104.43	101.56	102.84	106.07	103.74	100.85	103.11	105.71	100.19	105.48	104.8	103.44	104.45	104.17	103.95
99.636	95.95	102.67	98.282	99.831	99.78	100.5	98.455	101.55	100.33	101.08	103.88	100.2	101.08	99.186	105.18	101.56	100.16	101.9	99.969	101.03	98.026	99.382	102.35	96.125	101.26	99.39	101.51	101.37	99.973	101.65	101.89	101.14	103.68	100.8	103.73	98.255	100.38	103.5	102.17	98.287	97.535	102.92	102.95	101.3	99.361	97.063	99.071	96.187	97.025
107.96	108.58	106.57	105.09	110.38	107.89	107.24	106.07	108.67	105.72	101.76	108.05	106.64	103.73	106.88	109.48	106.11	105.88	104.67	104.52	107.95	104.4	106.54	106.22	108.22	104.75	106.65	106.87	111.6	106.52	106.32	108.65	107.32	106.33	107.04	101.22	105.49	110.35	108.25	107.24	109.34	107.32	108.83	108.44	104.46	108.01	105.2	104.72	104.7	107.3
106.42	106.35	105.44	107.07	107.69	107.17	107.69	107.19	105.17	106.94	106.37	107.72	107	106.35	107.98	110.18	108.76	102.62	107.31	110.32	106.45	109.36	106.69	107.2	106.36	103.32	104.94	107.14	107.9	106.53	106.04	103.69	109.02	104.77	106.93	104.62	103.65	106.78	106.94	104.83	105.8	104.21	106.04	105.46	109.5	106.22	105.32	104.27	103.22	106.2
103.91	106.2	109.95	105.16	104.68	105.8	106.04	106.15	102.85	105.86	104.18	106.65	105.18	105.53	106.27	107.07	106.38	106.39	104.26	107.72	103.77	104.68	106.01	105.22	104.68	104.92	104.18	107.08	105.79	101.94	106.85	105.82	104.7	105.68	104.14	106.68	109.54	108.28	104.74	109.74	108.06	107.99	106.37	105.28	109.11	104.39	103.49	103.72	106.15	109.7
105.13	105.72	106.93	105.98	106.8	102.87	108.11	109.63	106.58	104.98	106.68	105.19	104.81	103.03	104.58	107.92	105.91	105.08	106.33	106.52	107.38	104.23	105.49	102.45	107.29	105.93	103.43	106.4	105.48	106.44	106.37	103.2	106.73	105.73	107.03	105.04	106.92	103.85	106.48	105.6	106.27	106.5	106.33	108.46	106.05	105.36	103.14	104.96	104.61	106.58
102.28	104.82	105.78	103.03	105.05	103.82	105.01	103.17	106.79	103.32	104.48	102.88	103.86	106.85	105.75	104.07	108.03	106.04	102.81	102.79	105.69	103.27	104.17	107.58	104.32	103.88	106.78	103.97	102.66	102.68	104.46	104.08	104.57	107.5	104.55	103.09	102.7	106.55	109.01	103.58	102.63	105.97	104.81	102.46	103.86	104.05	99.992	104.02	100.39	102.9
112.54	113.63	111.68	111.78	111.22	111.45	111.2	115.01	111.96	109.9	111.42	113.42	110.79	113.86	112.34	113.01	112.21	106.75	111.48	110.84	114.34	108.49	109.98	113.2	109.19	109.69	112.28	112.06	113.86	112.39	114.03	115.68	111.99	111.24	112.91	114.28	112.66	111.5	110.7	110.07	111.49	110.2	109.39	109.75	113.64	110.85	113.46	110.09	108.83	112.62
105.21	107.57	108.57	102.75	104.63	106.2	106.29	106.8	106.16	105.96	104.52	103.83	103.17	102.69	105.54	106.59	104.18	107.37	108.36	105.86	109.15	103.94	101.1	104.35	104.11	103.62	105.9	108.31	105.61	106.15	104.46	106.19	105.51	106.74	104.86	107.32	103.87	103.87	109.17	106.34	109.18	107.54	102.96	102.83	105.76	105.28	105.32	104.6	105.77	105.94
98.877	101.56	97.997	102.71	101.54	99.586	100.93	105.26	102.54	102.67	99.223	101.32	97.637	100.79	102.23	102.06	101.33	100.49	101.48	104.67	99.596	97.838	101.83	101.01	99.517	96.735	99.51	102.08	97.804	101.81	102.64	101.4	100.54	99.981	98.161	98.362	99.542	99.564	100.48	99.071	101.41	100.53	100.89	100.39	101.88	100.79	98.761	103.6	100.84	100.93
107.46	106.36	102.26	106.14	107.73	107.03	108.09	104.65	104.19	104.58	106.9	106.37	103.46	103.19	105.05	104.66	106.77	106.38	101.95	104.17	107.22	105.48	104.48	104.49	106.71	104.44	105.44	104.54	103.79	104.68	104.76	105.64	101.98	107.41	104.14	102.96	105.57	109.19	109.7	105.23	105.93	105.07	105.14	108.04	103.5	106.09	103.29	103.23	106.24	102.95
111.44	113.37	112.32	112.37	111.81	110.62	108.79	112.33	110.73	112.84	113.94	110.15	110.03	110.63	110.32	108.52	111.32	110.01	112.05	110.13	110.65	111.36	110.42	109.94	110.49	110.75	109.74	113.42	110.65	110.18	107.06	110.28	112.05	113.23	109.78	109.74	108.33	110.02	107.42	112.47	110.99	110.68	107.69	109.9	112.16	113.18	111.72	109.15	110.53	110.36
111.55	113.64	112.13	112.66	111.51	111.8	110.31	109.01	114.29	111.77	112.36	111.31	113.84	110.89	112.53	112.94	114.97	109.97	112.72	115.21	113.14	111.54	109.88	109.27	111.48	113.09	110.6	112.32	109.81	113.51	111.47	109.41	115.35	110.57	114.61	112.17	109.24	111.46	112.2	107.9	114.39	113.86	112.97	112.46	114.47	113.74	112.39	113.13	110.63	111.03
114	112.15	112.44	113.56	116.89	109.82	111.02	114.87	109.37	109.65	114.35	116.61	109.67	110.23	110.12	110.95	112.46	112.43	112.38	113.68	111.73	113.8	113.2	113.14	112.74	110.09	114.34	114.22	112.07	110.83	110.72	113.31	110.53	112.45	110	110.65	110.97	110.31	112.08	110.78	109.79	112.54	111.08	111.23	110.96	112.77	114.75	111.63	109.91	108.97
109.45	104.8	105.63	108.98	104.3	105.9	103.08	109.09	106.78	104.4	106.56	107.31	107.98	106.38	107.03	106.34	106.99	104.92	107.78	107.33	109.84	106.58	107.27	107.1	105.46	107.46	104.47	107.19	108.46	106.06	106.78	108.11	108.53	107.77	106.23	104.74	105.2	105.27	105.07	103.93	105.83	107.08	108.05	106.09	106.08	106.03	106.83	104.42	109.59	105.51
110.75	113.23	110.16	113.31	112.12	109.57	112.41	110.6	110.45	113.42	112.03	112.94	112.1	111.41	110.79	112.85	113.42	111.63	109.57	112.27	110.63	114.07	110.04	110.9	108.01	110.26	113.61	108.39	111.25	111.88	113.58	109.06	113.55	110.05	111.41	109.22	112	113.89	109.72	113.85	111	108.27	111.41	114.3	112.1	110.51	112.99	109.81	109.09	108.74
112.95	112.3	111.88	111.85	110.91	111.87	109.25	111.22	109.1	111.52	116.21	110.57	113.87	109	108.65	110.76	114.21	110.58	111.69	110.29	107.22	109.28	110.39	112.47	110.02	110.97	110.77	109.62	115.83	112.6	110.23	108.97	110.25	110.89	110.73	110.14	110.68	110.86	107.54	110.07	109.17	109.23	111.51	109.69	111.91	111.3	110.84	116.52	114.56	111.63
116.15	117.17	118.53	114.91	117.51	116.46	120.64	115.99	115.45	121.59	117.28	118.16	119.03	119.28	115.94	119.66	119.13	114.59	120.16	118.96	115.78	115.86	119.9	116.31	117.58	118.62	119.99	117.72	115.13	114.98	116.88	117.51	123.31	118.91	117.9	114.45	119.17	116.71	116.96	117.21	119.53	117.53	117.27	114.26	116.72	117.73	119.45	118.06	115.61	114.12
106.59	106.91	104.28	104.02	101.71	103.9	102.36	105.95	100.3	105.96	102.27	104.03	104.93	103.8	102.21	103.15	105.52	106.55	106.37	106.01	107.3	102.52	103.95	103.46	105.63	104.04	104.85	105.46	106.85	103.37	101.99	103.43	103.06	109.87	104.56	103.91	104.81	103.56	104.68	105.36	104.19	103.53	103.21	106.66	106.25	101.49	103.25	106.1	106.07	103.23
106.32	106.49	105.65	105.63	106.32	101.99	105.93	107.61	107	105.38	105.27	106.88	107.78	105.84	106.18	105.16	109.82	106.6	106.24	104.5	103.95	108.78	107.86	107.47	106.11	105.11	106.9	107.87	106.85	106.37	105.36	107.07	105.95	104.25	105.11	106.95	104.79	106.22	108.4	105.7	107.29	103.04	109.66	106.84	106.86	103.8	104.95	103.03	108.15	103.41
108.51	104.78	104.28	106.37	105.26	103.23	108.22	105.72	104.59	106.69	106.91	103.99	104.71	106.59	108.5	108.73	106.81	103.59	103.84	107.05	108.57	104.92	105.89	108.35	107.99	108.17	108	108.25	106.9	106.54	104.88	107.26	106.1	109.86	106.21	102.75	104.25	104.69	108.91	108.31	106.4	108.21	107.17	103.95	107	107.89	107.13	106.34	106.52	108.14
109.8	107.09	109.39	111.89	109.92	110.83	110.15	111.16	109.07	108.54	109.47	113.47	110.93	112.06	113.47	110.62	112.12	113.37	110.83	113.17	111.63	111.07	114.65	112.68	113.06	108.96	111.52	112.5	109.67	112.5	112.44	112	111.15	109.46	111.68	109.6	115.24	112.47	111.53	111.59	108.44	112.37	110.94	113.07	110.83	111.8	109.06	108.88	111.66	113
99.433	101.61	103.2	98.411	98.023	102.47	101.68	99.524	98.157	96.057	99.04	100.79	100.94	101.93	100.2	101.87	103.02	100.01	98.347	103.14	100.36	99.843	97.343	100.97	104.71	100.12	99.889	98.891	102.47	101.01	102.81	99.231	101.23	101	97.228	101.83	103	101.97	101.87	99.4	100.64	103.01	101.33	101.64	103.42	104.42	97.639	99.073	102.17	101.93
105.87	102.54	106.69	104.68	109.52	104.04	105.21	104.43	106.53	106.51	108.79	105.07	103.63	102.77	107.69	106.46	104.5	105.35	106.91	100.86	102.91	106.83	105.61	106.36	108.14	104.07	106.63	103.42	107.18	105.77	105.61	109.18	106.48	104.57	104.81	103.16	107.26	105.22	107.74	106.92	104.2	107.44	102.49	104.24	105.86	106.74	106.55	106.18	106.08	110.47
112.81	113.08	112.6	108.34	113.99	108.75	109.67	109.71	112.01	109.98	115.56	111.82	111.92	112.29	112.64	109.58	111.97	114.98	111.14	113.07	111.03	112.76	112.38	113.33	114.49	110.91	112.96	111.38	110.73	110.56	114.26	109.64	110.89	109.71	111.28	111.77	112	111.53	110.43	109.71	114.28	112.05	110.76	109.62	108.46	115.14	112.59	112.53	111.1	110.65
107.18	107.38	108.74	103.64	108.86	105.84	105.83	104.64	105.77	104.36	107.67	105.87	104.9	105.99	107.33	105.77	106.24	105.69	109.41	107.49	104.86	104.84	107.72	103.12	104.69	105.83	106.98	105.98	104.55	105.34	107.96	106.72	107.3	106.03	104.72	108.63	103.97	105.43	108.56	104.6	109.27	105.22	105.85	103.38	106.14	106.17	104.22	110.22	108.96	106.58
100.09	99.628	102.85	103.13	103.26	100.24	97.887	98.741	99.202	100.17	97.715	97.952	102.14	100.11	99.01	101.41	102.73	102.35	101.59	98.645	99.656	97.131	98.994	99.788	98.794	99.994	101.83	101.72	102.99	99.999	98.565	99.875	99.299	101.13	97.61	98.694	101.77	99.814	100.95	102.55	99.075	100.1	97.938	100.58	102.18	101.56	101.18	102.29	101.93	98.239
103.72	104.25	104.9	106.38	105.9	105.26	103.39	108.07	104.98	104.94	105.06	105.14	107.27	104.34	108.22	105.07	103.8	104.47	102.73	103.34	104.49	106.88	107.32	106.58	105.56	103.94	104.79	103.35	105.35	101.55	108.01	107.33	108.85	108.21	106.74	104.17	105.97	104.02	108.65	105.52	106.32	103.16	105.14	107.53	105.81	104.04	112.63	105.54	107.69	105.62
108.37	109.95	109.04	111.96	110.99	107.37	109.66	111	113.71	106.1	109.24	108.96	107.97	107.61	109.39	110.97	111.87	112.06	109.33	110.16	110.66	107.67	111.33	106.61	108.66	108.76	109.37	109.44	112.12	111.73	106.85	108.72	113.18	108.06	108.36	107.54	105.58	110.25	109.75	113.07	114.52	110.41	114.16	105.05	110.26	109.48	109.69	109.43	109.67	109.99
105.27	106.5	105.92	104.47	104.5	102.09	105.64	105.45	104.2	104.05	108.75	104.11	107.46	103.27	104.79	103.11	108.23	105.25	103.47	108.64	106.02	109.31	105.82	106.37	104.58	107.19	105.08	104.69	104.76	104.47	104.65	108.84	105.72	106.4	105.12	108.05	104.95	107.15	108.33	105.95	104.28	101.79	107.72	107.51	106.45	108.97	108	104.4	106.34	108.51
105.19	105.5	107.49	105.64	105.04	107.71	106.86	105.2	106.4	108.3	107.96	107.16	107.55	103.64	103.82	108.53	104.88	105.82	106.36	108.82	104.08	104.06	104.91	107.96	105.55	106.11	110.15	107.75	105.79	107.95	109.48	107.97	105.77	101.7	109.3	107.22	104.49	105.58	105.1	105.15	109.33	107.62	107.04	107.72	106.06	104.94	107.21	106.98	104.39	106.8
[truncated: 150 more columns]
