# Supplementary material for: Genetic dissection of main and epistatic effects of QTL based on augmented triple test cross design
Source: PLoS One. 2017 Dec 14;12(12):e0189054. doi: 10.1371/journal.pone.0189054 (PMC5730204; doi:10.1371/journal.pone.0189054)
Supplement: S8 Supporting Information — (ZIP) [file pone.0189054.s008.zip › z4_200_0.5_5.csv]

102.52	100.82	104.83	94.817	98.369	102.44	96.528	97.432	96.792	99.161	99.91	96.795	102.58	96.795	99.546	103.06	95.966	99.83	101.11	98.995	95.383	99.62	99.716	99.181	101.1	103.28	99.892	102.55	105.86	101.34	99.247	101.85	102.56	99.473	101.53	104.48	100.23	97.099	105.04	99.648	99.55	101.3	101.01	99.635	95.034	98.932	102.57	103.14	99.126	97.948
105.14	107.77	106.91	105.64	105.09	107.39	108.63	108.77	103.37	105.09	107.14	101.76	106.93	106.53	103.05	104.28	107.75	107.61	104.8	105.95	106.15	107.7	107.26	108.81	105.79	109	104.93	99.745	104.57	107.32	109.33	108.02	104.95	108.18	102.4	109.7	111.42	106.58	107.49	105.18	107.49	106.08	109.04	104.03	105.24	108.65	104.31	105.15	106.55	108.54
97.483	101.07	99.274	102.65	101.62	99.232	94.985	101.55	102.35	100.23	99.146	103.87	99.651	99.98	98.282	101.69	102.92	94.714	99.195	97.953	101.23	104.17	94.841	98.785	98.142	96.783	104.25	103	95.652	98.918	98.679	101.75	101.44	100.35	101.71	97.928	100.63	100.31	96.127	101.36	101.59	103.07	98.181	102.16	102.51	101.92	100.59	98.257	101.68	93.925
103.6	99.465	102.57	99.335	100.29	96.214	97.058	99.487	103.67	96.219	100.59	103.67	103.65	102.2	102.7	99.237	101.44	100.68	96.482	97.924	100.43	97.905	96.352	95.568	98.209	99.317	102.47	95.347	99.694	104.93	101.7	98.697	95.226	103.29	99.044	98.149	96.012	99.157	103.72	99.812	100.7	97.956	104.36	99.566	95.551	95.956	102.35	98.89	98.13	98.264
109.34	104.28	107.19	106.61	109	101.69	102.27	106.27	108.54	102.82	102.65	103.41	105.03	102.67	109.63	104.58	102.43	108	106.43	105.34	103.72	101.65	103.94	104.44	105.4	106.72	100.65	108.6	102.32	103.66	100.37	104.87	107.36	103.94	103.02	107.41	103.35	105.58	104.69	99.546	104.24	101.73	102.5	109.8	103.13	104.55	107.01	103.13	108.48	103.13
112.64	110.58	112.18	115.24	113.54	111.33	109.18	112.74	114.11	111.72	113.79	113.81	108.14	114.48	106.74	112.85	112.45	111.99	111.35	111.15	110.62	109.9	113.5	109.98	110.09	114.63	114.15	108.08	112.23	112.34	113.94	111.96	108.12	112.39	111.6	116.92	114.29	111.71	112.93	110.63	108.66	115.23	109.83	108.25	109.29	112.53	109.65	111.42	106.76	112.04
103.04	104.34	102.38	103.75	102.27	104.25	104.91	105.58	105.15	108.48	104.38	106.9	103.52	104.9	107.7	106.65	102.88	103.71	107.06	105.39	103.12	104.33	105.53	107.98	108.24	101.6	102.31	110.21	104.84	105.4	103.74	102.28	102.6	106.76	105.45	105.43	106.84	106.5	104.1	104.55	106.46	102.57	114.7	105.32	106.55	105.38	109.77	108.71	102.34	104.36
98.625	101.46	98.444	101.15	98.977	103.48	98.152	100.83	100.91	97.725	99.836	100.22	97.853	99.682	97.633	101.65	104.28	100.02	99.504	98.836	97.977	101.39	100.2	102.67	96.561	99.616	102.59	101.21	97.576	102.3	98.466	100.85	98.205	96.76	100.55	100.08	103.48	103.21	99.85	97.102	99.398	98.556	99.926	95.679	99.395	97.25	105.23	101.67	97.617	100.34
101.94	104.83	105.5	105.78	102.99	100.75	99.805	104.63	106.12	100.27	102.17	104.92	107.45	107.75	104.93	104.84	103.99	104.02	106.33	104.8	105.78	104.68	103.4	108.72	109.54	103.14	110.29	102.78	105.21	100.55	100.37	106.51	102.85	101.57	100.69	105.84	109.21	103.89	104.81	105.68	104.1	105.9	104.99	106.55	106.88	107.08	105.5	103.38	100.14	100.92
107.35	106.5	105.74	100.15	103.23	109.92	107.85	102.8	108.25	100.26	103.86	111.37	107.61	111.82	106.63	109.98	103.58	104.93	110.35	107.08	100.79	107.14	102.98	105.93	101.01	104.39	109.34	101.98	103.81	105.25	106.27	106.72	108.45	105.31	101.22	107.18	104.14	106.82	107.43	107.57	104.86	104.64	102.73	108.4	111.7	108.82	106.45	106.44	104.74	104.23
106.06	104.77	103.35	102.49	104.36	106.42	104.65	108.63	104.4	109.86	108.91	109.7	102.32	107.07	107.89	104.05	101.1	103.67	102.41	104.92	100.77	107.64	107.37	101.22	102.2	104.66	107.86	98.826	105.02	107.04	105	101.26	105.61	102.14	102.87	103.53	100.48	100.48	103.73	108.12	104.42	104.87	106.97	103.2	101.46	105.42	105.95	102.1	105.7	100.67
102.6	104.55	99.793	105.36	105.27	104.11	105.62	104.81	103.43	107.6	104.92	106.25	103.68	102.04	103.04	108.28	102.1	105.14	102.96	101.86	104.85	103.41	107.01	110.97	102.88	103.12	100.92	106.69	105.42	99.615	100.26	106.6	101.27	104.32	102.92	107.15	103.78	104.94	100.78	101.24	99.891	106.8	107.9	106.93	103.89	105.71	102.17	107.91	105.46	102.98
102.74	103.77	102.75	102.51	107.79	107.56	102.5	109.11	105.68	105.69	107.71	101.44	106.35	103.45	105.8	103.43	109.28	108.25	107.2	104.49	110.25	107.71	108.11	104.69	102.32	103.02	102.93	108.07	103.46	105.21	105.68	102.89	106.03	102.78	103.64	108.3	102.1	104.82	108.35	107.97	105.49	106.29	104.21	107.09	108.51	106.14	105.12	100.78	102.81	103.67
104.57	101.94	109.33	108.42	109.79	99.998	103.19	103.34	104.86	105.12	106.24	111.58	104.23	106.51	107.84	103.41	110.55	105.5	103.51	107.83	107.04	102.84	106.89	106.5	106.07	106.63	105.81	105.77	106.43	105.1	105.42	106.19	111.48	107.1	105.89	104.78	104.01	105.31	105.65	105.64	105.61	104.09	105.33	108.59	106.21	105.03	113.29	103.45	102.54	103.67
105.56	110.46	106.32	106.72	109.56	108.23	104.14	103.48	103.46	104.11	104.13	107.03	101.92	109.09	110.97	108.31	106.6	103.56	104.55	104.78	102.76	103.59	102.37	105.82	102.78	106.18	106.84	106.56	107.92	102.31	107.47	104.84	106.05	103.13	105.07	109.92	106.57	108.29	105.46	109.58	110.81	104.53	106.19	110.18	105.38	103.49	109.53	106.82	103.4	108.48
115.03	113.25	110.21	117.21	115.14	109.3	109.9	114.98	111.88	109.98	114.17	121.23	113.72	107.85	113.75	115.1	113.93	118.28	111.73	113.35	115.26	110.14	113.47	111.71	115.36	114.67	112.52	110.82	111.53	112.74	112.53	117.46	110.82	112.92	108.78	112.66	115.44	112.75	112.56	111.07	110.64	114.83	110.77	115.8	112.6	114.83	115.96	107.67	111.69	117.11
107.52	104.06	102.89	107.98	103.8	104.6	108.96	104.04	104.54	108.81	108.4	104.56	106.98	110.08	109.65	102.92	106.45	109.89	104.69	106.29	103.49	103.14	108.21	104.64	104.28	100.33	105.93	103.98	105.83	105.34	107.47	105	102.45	98.391	101.71	103.2	102.21	107	106.67	105.76	103.52	102.37	108.65	109.14	107.8	106.09	99.99	108.74	104.94	106.22
111.81	106.15	107.3	102.19	102.12	104.6	106.13	106.59	106.84	107.01	105.92	106.12	106.47	103.42	107.58	106.49	107.88	108.79	107.61	103.67	104.65	104.34	103.44	106.29	106.96	108.65	106.35	104.24	106.19	107.67	105.96	105.86	103.33	107.96	110.09	108.89	108.84	106.03	105.78	104.64	106.1	106.26	110.16	109.41	107.58	103.44	105.36	105.32	106.38	105.04
108.34	106.83	104.6	104.91	106.9	109.64	110.5	104.67	107.37	106.19	107.76	104.49	107	110.94	107.51	105.51	104.55	110.17	106.96	107.14	106.24	104.31	109.06	105.74	109.08	108.22	107.78	106.42	107.94	107.59	105.69	104.33	103.8	103.87	106.53	108.14	104.9	101.77	101.86	110.69	104.14	112.33	103.22	107.59	105.67	105.45	108.41	106.01	104.56	106.42
108.45	107.91	110.55	112.41	114.12	108.48	116.37	114.47	113.33	110.37	112.48	110.51	107.42	113.17	111.89	115.13	113.1	111.07	113.52	107.69	109.75	116.77	114.36	109.61	112.07	111.07	114.03	109.94	107.57	111.68	106.16	108.61	110.68	114.62	109.76	112.7	117.5	115.09	108.74	114.13	110.17	111.11	113.11	113.96	105.95	108.72	113.42	111.56	112.71	109.05
118.46	118.38	108.77	118.81	118.14	117.35	112.46	117.97	118.02	114.66	115.08	117.42	114.83	117.05	119.95	118.14	117.41	116.97	115.6	111.2	113.75	115.98	119.41	118.51	121.58	118.86	113.5	120.82	114.45	118.75	116.28	113.61	117	117.57	117.8	119.02	116.39	113.25	118.64	121.39	122.19	117.77	115.53	116.76	116.5	118.09	116.77	116.21	118.74	114.93
108	108.26	108.59	109.64	104.55	108.07	103.84	106.04	106.35	106.28	108.56	107.36	105.04	106.72	107.99	111.29	107.12	108.81	108.91	103.14	105.93	104.36	108.75	98.015	102.89	104.44	104.89	106.02	104.06	110.93	106.82	110.49	107.4	109.32	105.4	108.64	106.88	108.81	102.32	108.58	103.88	105.45	105.99	107.21	106.06	106.39	104.81	105.11	105.76	105.63
97.123	100.39	100.32	101.59	103.82	98.621	102.79	98.848	101.37	104.84	105.77	97.204	98.546	97.138	96.168	101.11	96.25	101.98	93.917	98.5	107.16	100.27	105.54	97.2	101.51	97.757	100.42	96.904	104.4	97.067	93.603	101.11	98.967	104.2	100.47	99.712	100.6	102.1	97.741	99.758	98.367	94.535	102.39	101.59	95.871	98.535	98.961	102.72	95.623	97.834
107.87	110.65	111.13	119.69	108.43	112.6	111.25	108.18	114.02	107.93	112.45	109.86	109.91	113.43	107.47	107.75	115.82	112.25	111.74	112.18	111.11	116.39	106.62	111.61	108.6	112.72	118.92	110.33	111.75	109.43	114.69	116.1	113.91	115.6	114.15	108.55	111.26	115.51	115.06	115.55	113.11	108.88	115.11	111.96	112.9	108.74	113.88	115.86	117.83	109.42
105.02	103.41	109.67	108.69	106.64	106.55	109.94	105.3	104.82	106.98	105.61	108.69	103.86	103.32	109.16	106.52	108.68	106.61	104.75	110.92	105.09	105.05	109.91	107.23	101.37	110.63	110.64	103.86	101.66	106.94	109.82	109.93	99.089	109.38	108.71	101.9	108.88	109	108.11	108.15	106.57	106.83	108.76	103.91	105.75	104.78	105.9	107.34	104.5	105.23
102.87	100.73	104.28	97.482	103.8	99.443	100.18	100.65	101.3	97.365	95.291	99.357	104.95	101.32	100.14	103.02	100.07	99.643	99.692	103.11	96.951	105.42	100.62	99.136	99.397	99.226	93.829	102.73	98.699	100.97	98.336	98.543	99.314	99.896	99.887	98.536	96.049	99.263	96.566	101.63	105.72	98.352	100.73	104.36	103.56	102.4	103.46	98.333	99.103	100.63
106.03	114.01	112.34	113.22	106.87	108.1	112.72	111.17	110.21	112.33	108.44	112.43	112.28	115.15	109.63	106.94	111.2	109.6	115.09	107.05	109.07	113.96	109.43	110.47	108.68	107.19	107.81	107.83	112.91	114.46	109.01	111.66	108.99	109.68	111.15	105.74	108	111.71	111.93	109.5	111.85	109.94	108.05	109.47	110.95	114.94	110.49	107.69	111.61	114.69
113.38	110.78	117.68	114.73	113.43	114.23	113.76	114.74	115.08	111.13	113.76	114.54	117.93	116.48	109.45	113.66	105.54	118.24	109.52	111.95	109.43	116.51	111.49	113.09	113.46	109.34	110.39	111.17	116.52	117.3	115.04	111.17	109.14	109.61	110.98	109.78	119.29	113.66	114.58	114.89	112.61	113.16	111.29	114.84	116.9	114.44	114.55	112.89	109.97	108.93
111.11	107.39	110.09	107.7	113.69	111.6	111.48	107.46	112.41	110.96	110.23	110.92	108.49	116.16	112.65	113.82	110.64	109.97	111.66	113.88	113.19	115.01	113.2	108.08	108.92	108.89	111.62	109.66	109.92	108.69	106.71	106.42	111.32	111.35	113.14	113.59	113.1	118.64	109.62	109.79	110.17	105	111.33	111.07	116.7	113.37	109.8	108.48	110.95	108.08
111.64	111.09	109.81	115.52	111.14	110.95	112.35	114.51	112.44	118.09	113.03	108.45	111.28	111.8	109.36	109.56	111.12	106.33	111.47	111.03	108.93	111.78	109.48	113.38	109.71	111.17	112.91	109.46	112.95	111.22	105.95	107.63	112.51	112.96	113.28	109.05	112.83	112.59	106.48	113.48	110.1	108.95	111.91	116.44	111.97	110.1	110.91	109.75	109.02	112.46
107.83	106.89	104.35	105.64	106.26	104.21	109.46	107.27	109.42	111.99	108.27	104.69	110.74	106.83	103.57	105.73	105.44	107.58	105.16	102.19	104.03	109.55	107.48	111.11	105.27	109	108.5	106.46	104.96	103.92	106.1	107.64	108.82	101.44	104.1	109.74	107.56	108.44	108.46	102.73	106.86	110.49	103.09	105.72	103.75	102.96	109.88	106.4	103.16	106.06
102.22	95.933	100.43	97.254	102.52	105.49	101.63	100.4	99.217	100.58	97.345	99.579	96.443	102.87	98.875	99.488	99.436	98.22	100.69	102.05	99.857	104.79	106.21	101.37	101.54	99.276	101.35	102.14	99.686	105.65	102.51	99.571	102.06	99.579	104.88	100.79	101.06	98.595	98.122	95.418	99.51	106.22	100.53	101.38	106.18	96.812	100.67	96.61	98.675	102.02
104.39	107.58	99.634	101.88	105.54	104.38	100.19	103.26	104.76	102.3	107.06	106.23	101.61	104.1	110.74	103.5	107.04	104.66	99.748	104.6	103.2	104.95	104.49	107.69	104.26	103.08	103.5	103.48	105.92	100.61	109.1	103.84	102.18	108.16	110.15	106.84	107.42	103.66	101.5	100.62	105.58	104.16	105.67	104.66	102.82	108.29	103.25	105.74	104.82	101.78
107.86	110.33	111.56	110.1	112.33	106.68	110.31	109.23	110.1	109.28	113.39	110.15	111.03	111.61	112.07	109.02	109.75	113.96	114.4	111.51	116.13	110.04	108.19	112.43	113.82	112	112.89	108.54	113.2	109.69	109.34	107.44	110.35	110.34	111.83	107.53	111.78	108.33	114.09	109.33	111.08	113.01	115.42	115.61	107.73	109.2	110.19	113.67	108.62	111.31
111.38	119.08	111.59	113.66	113.55	111.9	113.62	109.53	113.43	108.09	113.06	109.95	113.2	117.39	109.65	109.15	112.31	110.48	108.8	112.7	111.79	113.54	108.27	114.38	110.84	114.26	113.04	113.47	113.63	110.24	112.53	113.97	112	111.65	111.08	108.59	112.31	112.52	116.41	114.8	111.79	115.54	111.33	113.79	116.2	108.92	114.53	108.65	113.94	111.72
103.71	101.95	105.87	103.79	105.77	103.63	101.95	108.21	108.77	107.79	100.64	105.22	108.06	103.85	109.75	107.57	109.57	105.23	105.34	109.85	105.79	101.05	106.32	101.97	104.46	105.99	104.52	104.48	103.14	107.49	106.81	110.99	100.15	106.96	105.41	107.95	102.21	107.83	106.08	107.61	103.72	106.26	106.22	99.69	101.68	102	104.81	102.95	106.98	101.21
98.185	97.869	93.276	103.72	96.688	101.77	107.31	100.58	98.093	98.487	101.82	101.36	103.99	103.78	98.126	104.3	98.9	102.59	97.075	98.536	106.16	99.078	99.244	105.64	98.74	97.957	102.9	99.71	100.54	101.64	99.046	100.11	102.19	103.12	99.404	104.56	101.85	106.94	99.864	103.03	104.72	100.24	101.54	101.44	97.921	96.199	98.136	97.941	99.368	103.13
99.209	97.857	102.25	95.401	96.433	101.49	101.11	99.588	93.864	100.65	96.927	100.1	101.47	102.12	102.39	104.34	96.419	101.78	99.733	102.02	97.199	96.881	96.915	100.89	100.86	100.65	105.86	104.29	98.632	99.64	103.22	98.15	100.47	98.47	100.75	98.208	102.47	102.29	102.81	99.73	97.822	96.895	104.01	99.536	104.95	102.47	94.903	97.408	100.21	100.78
106.4	104.49	102.96	104.22	103.15	101.88	106.09	113.84	107.84	104.22	99.691	102.59	101.71	105.49	107.22	104.11	105.84	106.58	103.42	107.15	103.66	102.06	105.52	107.91	107.11	106.64	107.43	104.61	109.83	99.663	103.26	104.4	110.5	105.4	103.69	102.9	104.04	105.84	108.54	102.68	101.3	99.52	104.67	100.77	105.59	106.24	107.28	108.74	105.96	106.02
100.95	103.29	100.47	98.236	95.862	97.658	104.5	97.223	99.359	100.82	102.75	106.46	96.73	101.73	99.707	96.847	102.46	100.79	97.347	100.84	97.305	101.63	97.346	102.72	99.873	102.01	103.79	100.01	98.921	105.52	100.6	100.89	100.11	100.4	99.922	99.251	99.971	97.976	100.45	96.764	104.14	100.91	102.84	99.261	97.266	97.657	102.05	99.673	102.62	101.15
105.78	111.15	104.95	104.04	107.41	107.79	101.06	103.95	103.97	102.94	107.67	104.03	108.85	104.73	102.91	106.07	103.33	100.78	109.27	106.11	107.56	104.94	110.11	107.12	103.86	110.54	108.65	106.93	107.4	107.28	105.41	98.455	102.31	103.08	106.23	108.46	102.69	104.37	107.22	101.24	106.46	109.99	106.61	103.17	105.44	104.86	107.56	105.56	107.78	108.69
101.33	98.541	102.4	101.87	98.603	102.66	99.715	101.9	93.932	103.24	103.16	105.97	103.9	97.51	96.093	93.072	100.86	103.09	99.182	100.94	104.35	101.84	101.45	102.62	101.51	101.3	98.329	102.11	99.997	99.557	100.38	103.94	99.209	103.88	102.63	100.03	97.992	97.718	96.826	99.86	104.84	97.906	100.54	104.17	95.02	101.89	101.71	99.531	101.01	102.59
101.12	96.971	90.538	101.18	100.02	101.54	100.6	98.788	94.989	99.055	101.51	98.968	103.78	98.987	96.832	103.7	102.48	93.305	99.26	101.03	99.509	101.64	101.28	102.68	99.981	99.961	103.54	99.156	98.064	102.15	101.26	100.62	99.534	99.526	99.423	103.08	100.35	101.3	98.302	90.922	98.401	102.28	103.47	99.042	97.313	95.173	98.982	97.028	99.999	94.68
99.238	96.517	102.11	94.746	100.59	101.3	103.5	99.867	101.27	102.79	101.4	102.41	97.491	93.882	98.7	101.85	102.85	101.17	101.16	99.186	97.353	102.15	97.9	99.623	100.47	95.703	99.637	95.278	100.04	99.625	100.67	92.505	101.21	101.93	99.842	102.61	98.469	96.837	96.771	101.25	98.837	99.357	104.61	98.113	101.65	97.998	94.509	98.83	98.249	101.77
109.6	112.91	110.63	112.85	111.47	113.93	110.96	110.96	111.82	117.02	110.11	110.07	109.67	112.75	109.32	113.91	111.4	107.64	104.68	112.58	107.61	111.22	112.08	112.32	112.42	112.01	111.79	110.56	113.69	109.83	114.32	113.1	113.31	107.31	108.01	111.75	112.68	111.63	112.28	110.7	114.44	109.05	109.44	113.97	112.31	111.34	111.73	112.57	118.15	113.37
98.477	96.722	104.25	97.63	101.59	98.73	99.351	103.76	104.43	102.33	102.83	100.2	98.187	97.87	99.043	104.58	96.954	101.01	98.894	96.969	99.834	99.413	99.789	97.06	97.531	95.941	97.56	99.904	95.316	96.965	99.128	108.07	100.54	100.65	99.192	97.332	100.11	101.54	103.07	98.366	102.77	100.4	103.73	96.336	100.19	97.595	97.751	99.582	93.685	101.56
103.08	103.75	106.21	105.29	107.26	105.11	105.39	101.98	104.16	103.34	102.22	106.43	105.52	105.15	108.12	102.69	103.65	105.33	107.13	104.93	100.9	105.64	105.8	98.436	109.04	100.61	104.69	106.27	102.87	104.29	105.65	105.15	105.52	104.76	104.97	107.21	102.69	102.29	104.17	105.8	108.59	103.19	102.72	105.62	111.29	105.16	104.89	103.53	103.59	102.62
106.74	105.79	104.75	105.44	103.55	109.67	105.19	105.11	105.12	106.05	101.34	103.34	105.93	109.77	105.62	103.88	109.51	109.51	104.51	100.98	107.34	104.55	105.86	101.7	105.52	104.97	106.13	104.12	106.05	101.66	103.37	108.42	103.74	106.73	110.69	103.72	106.63	105.39	106.74	104.39	107.43	102.78	103.32	102.5	108.8	103.84	104.38	100.73	109.55	105.7
110.29	109.72	111.39	111.18	110.95	110.23	110.32	115.32	109.08	113.77	111.36	113.25	114	116.67	110.74	111.31	111.21	108.94	106.87	108.97	112.94	110.99	114.65	113.07	111.62	110.87	114.27	112.96	110.56	107.96	108.92	108.81	109.07	114.02	111.36	110.93	114.87	110.87	115.11	113.64	107.43	111.82	108.84	111.77	117.02	111.04	112.58	113.52	110.84	110.54
108.89	105.7	108.6	101.83	103.78	109.75	104.8	108.02	107.34	112.22	106.83	108.16	109.12	107.62	108.07	108.8	106.07	102.75	112.36	103.68	108.75	108.49	106.68	109.09	108.78	108.36	107.6	108.12	109.23	110.54	107.88	109.17	108.32	106.67	104.37	107.44	106.03	109.68	107.93	107.65	106.32	104.42	106.88	104.88	107.48	106.44	103.48	103.49	108.76	107.81
113.38	114.16	104.89	104.7	111.5	108.64	112.95	115.6	108.06	114.71	113.72	110.54	111.46	106.95	115.29	113.48	106.96	112.42	111	108.53	112.18	111.19	110.39	110.5	112.85	109.2	110.05	109.05	112.77	109.44	110.37	109.68	110.22	113.68	112.47	113.43	110.77	110.44	105.28	107.84	111.55	112.69	110.49	107.66	112.25	111.94	108.87	110.85	114.18	108.14
101.24	97.626	102.99	97.21	97.581	96.918	99.207	101.38	99.552	98.595	101.65	99.603	100.21	98.483	101.35	96.743	99.276	96.758	98.98	101.26	100.58	97.939	106.09	103.42	95.417	96.726	97.151	98.448	98.465	97.028	99.514	95.185	99.584	97.936	103.95	97.201	98.937	100.44	97.37	100.01	99.46	99.374	103.3	103.48	100.99	100.54	97.492	99.972	103.54	97.12
104.69	107.13	109.31	105.13	107.89	106.04	106.6	103.29	105.52	101.87	110.73	106.45	105.65	107.21	106.19	108.75	106.79	105.75	107.77	103.04	106.37	112.94	103.65	107.27	103.8	104.08	102.12	104.77	105.08	106.65	109.16	108.65	102.31	103.25	104.01	106.61	103.39	104.92	109.8	108.41	108.54	106.63	108.51	107.66	98.025	106.78	109.59	105.31	103.94	103.43
107.37	107.07	107.5	107.08	106.09	106.32	108.11	106.05	107.41	105.43	107.31	109.16	103.55	107.54	107.08	104.12	107.8	109.41	110.2	102.92	102.59	105.7	108.54	103.79	104.98	107.65	108.78	104.74	106.91	104.91	108.38	108.19	107.48	105.33	110.06	108.38	103.67	105.75	107.66	105.5	104.57	108.3	106.49	106.43	109.14	109.08	107.68	107	107.12	109
105.48	101.2	105.37	105.56	106.89	102.37	104.29	106.77	107.24	107.89	102.13	105.41	109.65	106.97	106	103.22	99.491	105.91	103.25	108.8	106.62	107.99	103.07	100.86	106.31	99.805	106.83	103.28	106.5	105.54	105.88	100.69	103.37	100.66	105.83	107.2	107.61	111.45	107.23	103.8	103.64	104.26	103.53	103.41	100.37	107.29	106.61	103.37	102.55	106.06
112.22	112.86	122.52	117.16	114.24	121.51	117.19	116.21	114.12	119.14	119.74	121.35	114.11	116.36	119.15	120.77	117.47	119.78	118.16	122.35	118.19	116.4	116.65	114.31	121.34	119.29	117.46	116.88	116.24	120.13	114.84	115.49	120.25	119.89	119.09	116.7	119.39	115.47	116.49	116.81	119	119.18	117.76	119.46	118.11	114.52	116.74	117.72	117.21	115.42
106.45	105.3	109.72	112.08	104.1	106.9	110.39	102.76	105.65	109.15	102.92	106.71	105.47	101.84	105.66	104.4	101.82	109.16	105.25	105.97	104.37	106.94	106.53	103.65	104.48	105.83	104.06	107.59	109.47	105.28	104.55	107.6	108.02	106.32	104.43	108.68	101.57	101.51	103.69	109.53	104.14	111.01	102.95	105.71	112.94	106.46	107.07	102.29	106.38	107.09
105.77	104.84	106.56	107.7	105.2	109.69	109.87	101.01	105.06	104.63	106.24	106.61	104.69	103.05	105.43	106.79	103.2	104.86	103.32	102.21	105.5	106.39	103.82	107	107.73	106.03	106.83	103.62	104.7	101.96	110.22	109.82	103.68	107.58	104.85	107.91	104.13	105.21	105.88	108.7	108.86	105.37	106.01	107.33	105.22	103.54	103.04	102.71	106.14	109.14
99.076	99.616	98.05	99.539	102.04	104.06	98.685	101.74	100.96	104.43	104.93	99.509	102.06	95.248	96.015	100.69	96.813	100.71	99.329	99.397	99.529	99.816	105.24	103.71	105.94	102.93	100.88	102.48	95.74	93.329	101.71	102.08	106.37	105.8	101.09	102.14	105.08	102.12	100.86	104.57	103.68	100.43	101.25	104.92	101.61	100.73	102.08	102.91	101.34	99.168
116.18	111.6	112.35	112.9	112.47	111.7	107.47	112.82	114.99	109.99	111.6	108.9	113.75	113	112.56	113.3	108.23	109.26	110	111.61	109.31	114.44	112.88	109.68	113.99	109.73	111.39	109.16	109.22	109.76	107.72	112.26	116.8	116.44	110.67	106.56	112.72	110.94	110.07	109.13	115.25	115.86	113.37	113.52	109.46	111.17	110.21	114.19	109.2	111.55
108.16	103.1	104.18	110.66	105.43	108.33	104.97	104.58	103.8	110.77	103.36	109.74	106.88	106.96	103.96	107.73	103.78	108.92	107.66	106.83	105.14	104.59	104.45	103.77	100.58	105.58	107.55	111.49	107.64	104.22	105.22	104.24	104.87	107.95	104.62	108.54	107.4	104.69	108.44	105.07	107.4	106.74	107.51	106.27	108.51	108.79	105.17	101.76	108.38	106.25
102.04	104.16	109.79	104.65	107.09	103.09	104	104.99	102.92	105.83	105.23	110.33	109.99	107.99	100.7	108.63	106.03	103.78	107.5	109.26	104.34	104.42	107.03	103.65	102.85	106.67	107.51	103.09	108.01	108.14	104.83	106.06	104.47	107.3	107.49	102.8	104.3	107.49	108.02	109	106.34	109.27	104.79	102.4	106.1	102.34	105.88	106.65	109.41	106.23
105.43	109.84	106.94	103.37	107.68	103.64	107.93	107.3	106.69	107.33	106.59	106.11	105.99	105.4	107.23	106.59	104.4	107.73	104.23	108.32	106.46	109.81	104.77	105.24	105.2	107.58	104.47	105.01	109.18	103.78	103.48	108.68	103.65	107.86	108.22	109.52	102.85	111.82	106.52	103.21	106.68	107.9	104.04	109.51	103.03	102.54	105.67	103.6	111.05	105.38
106.35	106.31	107.06	109.12	101.9	108.8	106.05	106.06	109.5	108.34	107.13	108.8	103.21	108.34	110.95	104.07	105.41	104.32	107.32	110.94	109.75	104.87	106.85	105.86	106.95	106.38	105.94	100.34	103.65	108.21	108.01	105.52	105.59	112.86	102.43	105.2	109.94	109.28	103.77	105.22	108.87	107.56	107.75	107.45	108.41	102.43	108.29	107.96	107.05	106.79
101.27	101.63	107.88	105.23	107.29	107.3	105.87	103.43	106.51	109.31	105.2	104.56	105.5	103.32	104.2	110.36	104.64	107.9	108.7	104.66	105.21	102.63	111.49	106.99	106.81	104.01	103.35	109.03	107.15	107.76	110.26	107.59	109.76	103.38	102.45	104.86	106.47	107.73	102.34	108.6	106.83	107.88	109.79	107.1	107.5	108.35	108.88	109.75	106.39	105.19
107.46	110.31	108.56	108.96	106.46	108.78	106.1	107.66	102.09	107.65	105.43	109.88	106.87	103.75	102.89	106.31	104.27	109.44	106.59	108.94	110.5	102.77	104.94	107.31	106.22	104.79	105.42	101.5	106.74	101.85	108.85	103.29	109.81	101.99	104.6	104.73	105.64	104.59	108.58	108.81	103.97	111.09	102.17	106.13	107.8	109.07	110.69	107.84	106.6	106.6
104.24	107.98	104.53	106.91	108.91	108.15	107.72	111.51	106.11	105.03	107.79	107.17	105.81	104.92	106.65	106.14	106.9	103.41	104.77	102.3	107.7	100.16	105.32	106.74	108.93	103.21	108.15	103.43	106.57	103.02	107.51	109.36	107.05	110.32	103.03	103.25	105.8	105.38	107.62	104.66	105.28	104.29	108.13	106.32	103.51	106.98	104.47	105.81	103.02	104.19
117.16	112.57	112.16	112.13	106.6	114.35	109.91	106.66	115.13	112.92	109.65	113.68	111.48	111.49	109.11	109.66	110.64	110.77	110.05	110.11	113.72	107.2	111.64	112.69	112.67	111.54	112.33	110.04	113.57	110.6	105.76	113.13	109.4	110.19	115.97	113.15	110.21	114.49	116.35	109.91	112.27	109.94	108.98	111.17	108.19	110.85	111.76	109.53	111.12	112.95
103.1	105.8	106.92	105.72	103.13	106.58	106.1	107.34	102.57	102.03	107.08	106.74	108.08	103.77	103.83	107.06	101.96	110.06	107.15	104.39	102.64	104.29	107.57	99.032	103.56	106.91	104.62	111.58	103.75	105.82	104.12	104.84	103.47	104.61	105.5	104.55	103.55	105.35	107.8	103.9	105.79	106.7	104.86	107.15	110.49	105.05	105.32	103.57	99.295	103.92
104.02	100.71	100.96	99.577	100.88	102.56	97.294	100.43	99.062	101.75	101.24	101.64	97.866	102.02	99.949	102.2	101.24	98.687	99.897	97.748	100.15	100.85	101.06	99.733	99.407	94.942	99.882	100	101.06	101.05	101.44	104.27	98.653	96.353	96.708	98.015	99.212	101.52	94.625	105.62	96.818	101.99	97.546	99.631	102.58	103.66	100.27	100.57	98.599	103.23
107.73	114.99	115.77	110.6	107.01	107.65	113.44	111.09	107.03	114.21	111.35	109.61	112.71	108.39	111.78	112.27	108.25	107.77	110.35	112.01	110.33	113.09	118.21	114.67	114.07	107.98	108.27	116.18	113.51	112.87	110.43	111.67	107.91	110.37	110.2	116.01	112.03	107.67	107.46	116.35	112.2	110.32	110.65	110.14	111.53	110.99	111.68	108.25	110.41	107.49
112.81	108.08	109.68	109.8	107.16	112.37	110.11	110.08	109.15	111.5	113.63	109.59	107.32	112.73	112.33	110.1	113.84	115.65	112.26	111.13	107.9	112.95	108.31	114.61	112.7	108.9	111.03	111.88	112.92	111.03	114.89	110.91	113.71	111.36	119.16	110.74	110.69	112.72	116.95	111.61	108.98	117.2	108.37	113.06	110.19	111.75	110.09	113.74	108.26	107.06
108.8	108.74	101.83	103.54	102	104.71	105.13	102.57	102.87	106.51	105.13	104.96	105.67	106.46	104.8	104.84	109.49	104.17	105.91	104.94	101.71	107.71	107.21	104.87	104.64	106.4	104.55	104.38	106.7	100.83	102.62	98.827	104.97	106.84	105.67	109.59	102.96	104.29	105.34	106.54	102.68	103.99	104.07	105	105.92	108.82	106.81	103.36	106.88	100.36
107.33	103.33	107.44	103.77	105.39	109.56	109.64	105.07	108.24	107.47	108.33	104.88	109.42	106.83	104.11	108.46	105.56	103.73	102.16	103.48	105.19	103.84	106.34	109.97	106.52	109.9	108.95	103.72	106.78	110.1	108.58	105.3	108.03	109.53	102.55	104.74	103.37	104.6	103.3	103.72	110.49	107.08	104.84	108.52	103.86	108.52	102.48	107.49	103.7	107.82
104.83	104.68	107.44	103.18	107.28	102.83	105	104.66	104.25	108.05	103.02	106.12	107.07	101.04	101.7	104.88	104.57	106.28	107.8	108.17	103.54	106.95	102.11	103.45	105.88	106.83	106.85	103.68	107.33	105.89	103.96	107.83	110.25	102.31	103.58	104.46	104.56	106.46	108.36	105.56	107.11	105.17	97.915	103.77	109.82	103.13	106.56	107.05	107.64	105.18
109.41	107.57	106.56	100.49	107.41	107.93	103.62	106.64	106.12	107.82	107.97	106.45	111.62	103.76	111.17	106.16	106.06	108.81	106.01	103.66	106.55	106.02	103.85	107.81	110.63	103.22	105.83	106.66	105.26	104.98	107.15	101.12	109.34	105.17	106.18	106.3	107.02	104.65	107.4	105.55	107.3	109.72	107.19	108.36	102.41	105.9	102.89	105.97	105.38	102.9
110.83	111.58	112.94	109.4	103.98	112	110.37	112.29	111.94	107.56	109.87	110.76	112.18	108.72	112.57	112.08	111.64	106.54	117.01	109.96	111.94	109.43	111.42	109.25	113.67	110.45	109.91	111.12	109.92	111.76	111.35	113.01	111.87	110.12	114.36	107.43	112.7	109.18	110.11	111.15	110.28	112.18	107.8	112.62	111.83	115.84	112.96	114.22	115.29	115.76
106.99	101.67	107	107.93	108.4	103.44	98.641	108.32	109.84	105.73	104.83	107.89	106.47	107.39	107.94	103.69	104.65	102.63	103.53	103.23	103.55	106.43	107.51	104.49	104.67	106.85	108.65	105.72	108.78	106.8	104.89	104.28	106.62	110.36	101.21	106.88	107.47	106.05	107.42	104.12	104.88	102.98	106.31	102.31	108.3	106.51	108.84	106.91	102.01	108.35
110.42	106.17	114.05	113.76	112.82	114.6	110.73	111.56	108.38	113.7	107.11	107.78	109.14	109.16	109.52	108.83	112.11	109.1	109.4	110.71	114.29	105.54	110.34	109.56	110.6	111.69	110.56	111.46	108.97	110.98	109.22	114.25	109.14	109.48	107.92	109.13	109.48	108.78	112.93	109.05	110.9	111.08	109.51	110.27	106.36	107.56	107.91	105.4	109.78	112.21
107.26	115.83	108.34	108.7	111.12	110	108.66	111.67	113.57	109.56	111.59	112.48	105.1	109.77	107.45	108.95	110.27	114.07	113.36	108.29	111.35	110.64	113.89	115.31	112.31	108.86	111.7	108.26	110.25	107.71	112.44	114.48	108.22	112.92	108.63	106.87	112.34	110.24	109.4	108.71	112.97	109.52	111.59	110.48	108.1	113.33	111.42	109.76	114.12	112.6
95.369	97.106	98.731	103.67	100.16	103.53	96.569	98.481	98.724	101.2	94.716	98.201	100.06	95.146	108.96	96.814	99.473	96.778	100.92	99.256	100.5	98.662	101.75	103.61	97.311	98.898	96.823	102.36	101.07	99.211	101.14	101.6	101.17	101.66	100.34	99.128	104.96	104.07	101.99	97.559	101.92	101.6	99.837	97.337	97.831	100.69	99.651	101.14	96.507	100.44
101.38	106.13	102.54	106.08	108.43	106.64	109.13	105.6	104.55	104.68	107.83	103.01	106.95	101.09	107.68	106.69	106.46	107.22	101.16	107.48	105.83	103.77	105.15	107.62	105	106.93	106.69	108	100.9	104.51	101.01	104.34	103.59	101.74	101.6	106.91	106.98	103.13	108.78	101.45	108.18	106.83	107.18	108.57	98.008	105.93	103.76	103.54	108.53	107.49
102.93	104.21	100.82	108.85	105.85	105.25	100.24	101.43	101.51	111.78	107.67	107.51	106.67	104.1	101.6	103.29	104.51	107.51	104.77	107.49	103.68	105.5	105.11	108.59	103.85	106.48	106.09	106.91	107.56	103.61	105.09	105.56	108.62	107.41	107.9	103.6	102.24	110.32	104.28	104.51	109.59	104.24	103.18	102.55	104.46	104.2	103.42	106.03	105.06	111.64
105.45	104.2	106.37	107.59	102.34	107.24	103.28	103.69	103.26	98.587	100.8	107.06	104.05	105.64	104.77	105.88	103.9	104.71	106.19	106.39	100.65	102.53	107.82	105.89	104.74	106.12	104.92	103.35	101.8	105.44	108.21	107.61	101.65	106.1	105.32	108.79	108.3	106.03	108.63	106.66	106.74	105.23	108.67	108.46	105.65	108.61	104.42	107.05	104.76	107.31
105.39	101.57	104.45	102.26	99.819	98.658	95.159	94.936	103.1	100.71	95.527	103	97.788	101.83	98.151	105.7	99.588	106.99	100.61	104.23	102.22	104.65	101.67	95.399	97.553	101.24	101.62	101.5	99.732	101.89	98.245	99.932	100.32	102.42	106.55	98.987	98.64	103.21	101.49	98.507	100.87	95.443	102.58	102.3	101.24	96.894	102.3	99.336	101.55	104.63
105.39	101.11	108.58	106.09	106.13	107.04	109.67	104.15	109.73	104.41	106.82	104.22	104.27	103.55	108.81	104.43	105.95	108.74	103.21	108.56	107.5	102.73	107.44	111.03	102.47	109.37	102.95	109.54	103.7	107.27	107.51	105.19	108	103.46	108.47	107.94	105.83	107.66	104.52	108.56	103.88	105.97	108.5	106.74	101.6	103	106.12	104.5	106.8	104.28
102.68	103.25	102.14	103.38	103.7	99.936	104.85	103.81	107.92	102.76	104.77	104.51	104.17	105.32	103.67	107.13	99.275	107.83	105.24	105.09	105.14	104.86	104.77	102.77	99.681	100.28	105.27	101.04	106.26	103.56	104.24	103.29	104.67	106.45	103.85	104.17	109.05	101.63	105.06	105.01	101.77	107.97	105.86	100.51	102.64	101.19	104.48	103.37	108.35	103.07
108.83	110.53	113.3	110.86	112.34	114.94	110.98	114.63	113.41	114	110.11	112.13	110.66	114.96	111.97	115.57	111.21	108.22	105.04	112.37	113.7	113.21	113.64	109.07	112.95	114.05	107.04	109.59	116.77	112.29	112.1	116.24	109.21	112.44	109.22	114.37	111.36	108.13	112.29	109.76	113.13	115.03	116.48	112.11	112.06	111.49	114.09	113.66	112.13	112.18
108.06	116.34	109.82	108.45	111.73	111.33	112.27	107.7	112.46	112.47	114.16	113.08	112.05	109.14	114.92	112.19	112.04	115.62	112.18	113.62	107.19	108.67	107.08	113.2	116.04	110.73	114.42	113.43	112.01	112.02	113	113.54	109.03	110.06	114.8	113.04	112.46	110.38	111.54	111.04	113.36	110.55	106.76	113.21	113.54	113.52	110.74	110.41	111.48	109.58
105.73	100.47	111.64	108.3	104.48	107.27	104	102.85	102.83	105.89	105.78	107.83	106.94	105.45	101.22	108.45	105.32	99.591	102.92	100.09	109.39	109.93	102.6	106.48	106.26	107.24	101.05	105.53	106.98	102.84	104.2	105.1	106.38	103.1	102.25	107.16	105.71	105.65	102.82	103.72	106.41	105.25	108.55	109.55	110.89	105.93	110.96	104.86	106.99	106.94
102.48	108.29	109.25	103.76	110.65	106.73	108.74	103.66	109.11	107.1	106.82	107.45	104.41	108.58	107.63	106.96	112.56	108.75	108.87	109.94	106.17	104.3	105.59	108.62	103.54	104.73	105.55	106.27	108.18	106.97	104.64	102.95	102.53	106.83	106.17	108.44	109.11	109.67	111.71	104.7	104.97	104.75	109.41	103.87	103.76	105.97	109.78	105.9	109.16	111.28
103.41	102.4	103.28	105.39	105.41	103.13	105.03	101.99	104.25	97.869	100.17	101.75	104.27	106.79	100.72	105.88	106.08	104.14	103.71	104.89	104.71	103.1	105.58	106.16	103.53	105.81	103.32	104.7	108.55	107.8	100.44	105.11	103.75	102.36	105.02	107.35	104.98	106.56	106.64	102.22	105.42	109.75	103.16	100.27	101.3	105.64	105.46	105.99	105.64	107.95
114.64	119.58	120.14	116.65	120.96	117.33	115.22	114.77	116.92	117.36	118.15	113.18	114.92	115.05	118.9	122.04	119.98	113.77	114.83	112.2	115.02	119.9	114.92	119.7	115.33	116.14	121.94	115.41	115.21	116.05	120.76	117.18	119.89	120.03	120.09	116.05	120.84	120.34	114.09	116.73	118.03	114.17	117.31	118.17	118.13	115.22	109.37	115.85	115.54	114.3
105.55	105.46	107.67	105.11	104.43	105.93	103.29	106.19	106.35	101.19	101.95	99.654	105.07	105.93	102.68	103.15	105.78	104.91	106.26	104.08	103.7	104.56	106.5	105.52	104.15	104.53	105.61	104.39	103.84	106.24	102.73	104.89	109.81	104.99	104.91	108.7	107.87	109.28	108.09	106.66	103	107.59	105.85	104.68	102.13	108.74	102.51	107.07	102.7	106.57
100.5	99.657	102.09	100.58	92.669	101.44	104.3	99.898	101.76	100.34	101.18	102.71	96.109	103.29	105.12	102.84	99.508	99.748	97.889	98.993	99.741	99.764	101.73	99.203	97.235	95.92	104.14	105.54	100.75	105.93	101.5	102.81	103.45	100.87	102.94	103.13	102.32	94.743	102.06	102.57	100.12	102.95	98.787	100.99	98.891	101.81	102.42	101.23	100.74	105.47
116.5	121.45	118.32	115.96	117.99	115.63	114.94	119.14	116.18	110.6	111.64	118.45	118.52	119.09	117.94	118.84	118.04	116.66	120.11	117.23	116.9	118.22	114.96	114.49	118.37	120.61	116.77	119.99	114.27	118.97	118.81	116.41	118.56	119.28	116.81	123.26	119.26	114.91	117.05	123.39	118.44	116.5	115.51	118.68	115.63	117.19	113.47	118.07	120.48	117.88
100.49	98.763	99.204	99.298	100.48	97.937	101.58	101.47	98.929	103.38	98.011	99.064	99.107	100.13	99.098	101.21	102.07	98.044	99.012	100.56	98.772	100.76	100.2	97.753	100.53	99.907	98.864	102.48	100.37	102.53	99.12	102.87	101.21	97.084	94.522	96.133	96.682	101.24	96.74	99.718	100.76	98.457	103.96	95.5	104.83	95.112	100.21	98.938	100.14	98.086
107.98	112.9	114.77	113.91	112.47	111.7	110.02	107.63	107.02	110.51	112.19	105.93	106.69	112.58	109.51	110.92	110.68	111.37	112.55	109.94	113.33	111.26	109.56	116.77	111.44	114.73	116.02	111.3	112.77	111.18	111.17	112.19	108.79	110.81	113.34	114.83	109.48	110.72	112.85	106.81	108.17	105.45	109.85	107.52	112.88	109.19	112.94	111.32	109.3	112.22
109.47	115.98	115.39	111.25	113.41	108.66	114.21	112.84	109.25	115.74	112.16	110.22	113.86	109.89	112.17	113.83	113.73	112.06	118.91	112.85	111.02	113.21	109.49	113.49	113.47	111.07	110.58	109.81	111.86	112.94	112.67	111.68	117.39	111.3	116	110.17	107.73	112.82	112.22	111.92	116.33	110.14	110.17	112.36	111.45	109.97	109.87	113.33	110.58	111.26
107.94	103.19	106.98	105.46	104.95	102.24	108.9	105.12	103.64	102.87	103.94	106.37	104.28	113.76	102.55	101.95	106.5	107.84	103.44	106.67	107.11	107.74	103.06	110.29	103.81	104.68	105.46	106.94	102.77	110.71	104.19	103.9	107.85	105.37	110.78	106.92	110.53	104.76	108.73	102.75	104.45	106.01	101.68	104.74	106.23	106.42	105.89	104.97	103.39	102.4
114.04	113.54	109.06	108	111.08	113.1	112.29	114.94	113.44	111.63	110.85	111.95	116.5	110.9	114.68	114.57	113.22	112.15	110.19	111.35	111.81	113.16	108.66	108.93	108.47	111.79	115.28	107.4	111.77	108.72	108.68	111.46	112.02	105.37	114.01	105.93	109.67	112.74	106.04	111.14	108.25	107.39	114.01	109.48	113.47	108.06	111.52	114.46	109.41	110.57
107.94	104.67	102.04	106.95	106.05	107.7	105.64	105.37	100.92	103.71	103.58	109.32	109.76	104.3	106.59	107.9	102.38	107.06	104.47	105.38	103.11	107.92	106.71	107.23	107.22	106.38	108.21	112.99	108.95	102.23	108.5	112.72	107.37	106.82	100.44	104.19	110.83	104	106.84	107.18	104.88	106.07	100.72	105.18	104.88	103.55	105.07	100.35	105.94	107.18
100.46	96.479	100.61	101	100.04	96.44	101.92	103.87	100.43	101.82	98.575	106.77	104.05	98.068	101.56	100.57	99.616	102.09	102.64	105.17	99.258	102.75	102.76	97.466	99.763	101.23	102.56	99.311	98.754	99.558	100.27	94.518	96.223	103.65	102.14	97.427	101.73	101.99	96.976	102.39	99.759	99.826	101.65	96.996	103.68	98.762	101.59	99.328	100.92	102.49
97.774	104.83	100.99	97.244	99.657	101.06	100.72	97.146	97.734	93.895	104.96	94.793	97.624	97.717	98.655	99.722	94.108	100.03	102.14	95.572	97.722	99.172	102.78	99.456	100.14	103.39	92.454	101.19	101.07	104.78	99.119	99.246	99.18	102.56	100	106.05	99.074	95.435	93.571	100.86	103.74	103.06	100.08	99.25	99.975	100.61	96.439	100.46	97.624	102.91
112.96	109.38	107.6	112.66	107.4	109.7	111.94	107.26	111.21	114.52	108.18	105.16	112.08	107.66	110.67	107.55	110.98	112.13	108.65	107.43	112.44	109.11	111.2	111.54	109.18	109.96	111.23	111.99	106.69	107.94	108.32	109.71	112.26	108.29	110.93	110.77	109.79	111.63	112.38	110.57	113	111.15	106.64	110.77	109.74	116.34	109.87	112.9	104.29	110.51
104.86	103.17	105.3	108.02	105.99	105.69	104.5	112.34	104.84	102.97	106.27	100.65	107.29	103.97	107.89	106.25	104.42	105.07	107.65	107.39	103.39	105.88	102.09	105.47	106.68	106.23	105.91	103.55	109.68	103.34	102.98	107.77	107.14	103.91	101.62	104.42	110.14	107.67	105.02	106.76	103.91	107.4	103.1	101.38	105.62	106.18	110.07	105.04	109.76	104.51
107.24	111.33	108.8	110.83	113.27	107.46	106.94	110.98	107.8	107.43	113.11	108.47	112.52	109.23	108.09	108.52	107.52	111.41	108.51	114.68	112.23	107.55	113.78	110.57	107.05	108.46	112.7	111.28	109.88	108.14	109.81	107.67	114.46	112.03	108.26	110.16	109.49	111.05	114.37	107.46	108.98	114.33	109.06	114.63	108.83	113.77	111.39	108.03	113.66	110.32
112.33	110.74	113.97	111.61	114.12	110.51	114.06	110.69	108.94	108.61	114.92	116.79	117.69	109.31	110.06	111.92	107.93	113	110.55	114.67	107.26	112.56	113.6	114.3	110.27	112.66	107.72	111.76	109.05	111.24	112.83	111.03	111.76	109.3	116.2	113.68	112.4	113.82	107.56	109.89	113.41	114.25	108.65	114.4	110.17	112.61	110.17	109.88	112.03	114.24
109.04	107.53	112.18	106.25	103.61	107.55	104.81	102.75	109.11	111.9	105.1	104.04	111.33	110.45	106.52	106.17	108.35	108.56	109.14	107.95	104.49	109.38	101.95	107.5	106.99	107.17	108.69	111.54	107.47	108.07	107.22	101.77	102.98	106.17	110.13	107.74	106.64	105.79	102.79	105.18	100.3	108.73	106.41	107.24	104.48	110.65	108.07	105.29	107.81	106.36
110	109.49	112.82	108.66	114.03	108.41	111.13	116.19	115.42	115.74	109.02	115.17	114.68	112.74	106.77	116.54	117.14	111.38	108.19	108.77	110.56	108.76	108	115.88	110.94	104.66	109.74	110.19	115.16	106.3	116.07	112.74	111.71	112.12	115.81	111.43	113.03	112.38	107.56	111.42	111.11	113.58	110.23	111.5	116.24	108.76	112.08	112.74	112.89	113.2
102.7	104.42	106.7	109.13	103.61	104.86	102.38	106.96	105.67	106.97	106.32	105.62	104.33	107.44	104.54	105.71	104.35	108.64	106.02	105.09	104.13	107.24	104.22	108.52	106	107.45	106.55	102.48	103.58	106.77	106.69	106.86	104.38	107.72	104.87	105.43	107.57	103.61	106.58	109.72	107.04	103.62	109.61	105.23	102.18	111.01	103.7	104.45	107.33	105.28
99.365	104.76	100.85	99.591	102.44	97.398	103.17	102.44	95.45	99.365	98.657	100.68	101.91	99.963	104.66	100.59	100.38	98.919	101.9	96.913	99.551	106.53	101.05	98.696	101.48	100.71	97.993	97.806	98.815	99.862	101.35	98.762	101.48	100.53	103.38	100.25	96.804	105.59	96.874	99.416	101.21	100.57	101.43	102.68	101.93	96.93	103.13	96.61	102.45	98.723
107.27	106.99	110.99	109.4	111.96	107.63	108.28	110.5	106.15	113.66	109.96	111.46	111.76	115.87	103.66	112.32	113.61	109.07	108.71	111.34	115.08	110.38	111.26	110.09	106.2	110.57	111.56	111.96	108.1	107.79	116.44	111.16	110.46	111.06	112.67	109.41	112.74	109.82	110.32	110.27	106.69	109.4	105.57	106.51	116.22	109.54	108.74	110.56	109.42	106.46
102.66	101.97	105.79	103.41	101.11	103.21	106.78	103.46	106.02	100.56	102.28	104.49	109.71	106.29	102.62	103.05	102.88	106.4	102.05	102.36	109.21	104.18	103.98	106.46	108.29	104.01	107.12	104.72	104.93	102.78	103.17	100.17	104.35	104.92	106.41	109.65	102.6	103.31	102.56	105.97	107.4	103.35	104.24	106.34	107.71	105.3	106.05	103.65	104.85	101.83
105.96	106.28	105.56	107.91	103.19	103.02	101.13	105.2	108.06	108.82	103.71	101.2	109.37	103.15	100.15	107.37	107.71	103.29	103.17	108.71	95.566	104.85	104.97	104.26	106.02	102.67	103.42	104.41	104.59	106.2	104.64	99.397	104.5	106.04	108.32	107.88	105.35	98.545	103.94	104.09	104.33	101.36	108.32	103.39	104.05	101.65	106.15	104.8	101.95	103.56
109.27	104.8	103.18	106.18	102.29	103.49	108.93	108.73	105.49	105.88	104.53	103.65	102.56	107.6	103.53	103.64	105.93	114.28	105.48	104.87	105.49	108.15	105.9	106.82	107.37	105.54	108.38	102.59	108.74	106.13	102.2	105.33	107.01	105.83	107.85	106.75	100.53	105.98	107.49	108.95	102.78	110.3	106.49	105.8	107.57	109.08	103.96	109.91	109.12	106.38
108.69	105.37	104.37	107.85	110.62	105.43	106.26	104.91	106.37	103	104.42	104.46	107.26	107.27	109.26	105.83	102.63	104.27	109.69	105.98	109.37	105.74	104.83	106.53	105.89	107.22	107.54	105.44	104.27	105.62	104.88	105.86	104.8	110.36	103.22	104.21	105.9	104.36	110.71	105.14	107.2	109.19	105.54	102.5	106.56	105.07	109.69	104.83	103.78	109.09
104.95	106.2	106.42	109.63	106.02	110.23	107.2	109.14	108.21	104.2	102.6	106.89	103.45	108.5	104.01	105.33	103.72	107.98	107.16	105.81	107.05	108.4	105.11	105.1	108.26	108.47	103.24	103.98	107.78	103.79	103.57	103.28	104.23	101.95	103.76	103.7	106.52	108.7	111.56	106.57	108.15	106.82	105.41	103.85	107.14	110.38	109.63	104.03	102.98	106.12
108.32	105.82	107.89	105.41	107.82	101.06	104.04	105	104.19	109.13	100.34	106.29	102.82	110.17	106.58	106.3	105.81	102.96	106.65	106.89	108.23	105.35	103.06	109.66	109.13	108.06	106.03	107.76	105	105.78	103.34	108	107.73	105.2	103.43	106.64	106.49	101.44	105.54	103.69	104.02	108.31	107.73	104.62	109.16	104.3	105.75	102.07	106.13	100.17
113.61	110.42	111.53	105.45	116.16	110.24	108.65	113.41	112.8	114.69	109.84	111.23	112.18	112.03	108.14	110.15	110.99	110.06	109.53	111.97	115.26	106.88	106.65	110.85	108.9	107.77	108.05	110.08	108.03	114.84	110.18	111.98	113.81	112.01	114.42	110.26	113.61	112.88	110.54	112.89	116.75	108.23	114	114.17	114.46	115.78	110.92	111.47	110.51	109.02
110.51	112.28	111.57	112.13	114.99	110.56	110.39	116.99	109.97	115.19	113.09	113.75	111.28	108.8	105.82	109.11	112.38	112.57	117.69	111.84	108.49	106.98	110.72	116.06	112	111.22	116.5	110.41	102.24	109.43	107.53	108.65	107.83	111.31	110.67	110.71	108.01	109.66	113.95	107.84	109.9	111.28	111.71	113.16	112.78	114.15	110.66	112.43	108.18	109.47
104.47	107.55	110	101.43	102.85	100.95	102.9	103.62	104.33	104.23	103.52	107.91	101.72	107.06	106.77	103.03	107.31	104.21	103.43	105.48	104.46	106.67	108.87	104.27	103.2	107.95	107.86	110.87	107.8	102.04	102.37	107.52	106.13	104.92	104.98	101.71	108.88	103.55	108.52	105.94	105.89	97.03	104.81	109.28	103.1	104.05	106.64	101.94	100.49	109.35
105.11	104.34	105.31	107.78	107.13	105.4	109.56	108.6	102.3	109.52	109.4	106.13	107.37	111.73	106.88	105.8	105.24	100.39	107.31	103.38	107.78	109.86	105.58	105.06	107.26	105.83	110.18	104.17	107.03	103.28	106.89	107.18	107.82	106.67	107.89	106.3	102.59	106.13	109.2	108.3	111.8	110.06	104.87	107.09	104.49	107.52	103.52	101.08	102.18	102.84
111.28	112.03	109.1	113.39	110.64	112.8	116.86	112.05	116.82	117.14	118.01	113.71	114.57	110.08	110.41	107.68	107.44	113.48	109.61	111.27	114.56	114.78	107.74	113.68	111.22	108.8	108.95	111.92	113.29	113.42	114.6	110.37	114.38	111.64	114.01	116.41	114.32	109.87	113.32	115.1	112.29	113.66	115.72	110.01	112.43	115.79	108.96	114.03	112.36	115.82
111.53	105.56	102.22	103.91	106.4	104.04	100.9	105.06	105.72	106.2	107.93	102.64	101.06	106.95	107.18	102.37	102.48	106.4	105.86	105.41	106.44	102.95	106.46	103.95	99.922	102.4	104.72	107.54	100.92	103.95	107.07	107.19	105.18	101.7	109.63	105.2	101.61	102.38	108.21	104.65	104.01	104.32	107	103.52	105.25	102.17	104.96	106.24	103.36	101.79
97.946	103.07	105.39	104.77	99.955	95.59	101.21	98.76	95.466	98.863	102.88	100.06	100.94	102	102.01	96.031	99.977	97.101	94.924	99.639	102.39	99.58	94.848	103.01	103.25	100.14	96.437	103.56	103.35	97.963	100.7	103.28	97.089	97.927	97.993	106.16	102.82	100.65	100.47	96.714	99.962	101.87	97.337	96.507	104.33	100.68	102.57	97.398	101.23	94.721
98.818	94.487	98.63	102.01	102.48	98.481	100.18	98.367	96.974	97.087	100	100.33	99.364	102.74	100.31	99.592	103.85	94.64	97.689	98.682	100.97	99.724	99.918	103.85	98.544	103.38	102.84	100.04	103.39	98.129	101.95	101.74	101.56	96.148	97.483	101.71	100.85	103.27	95.026	97.51	99.341	99.383	102.69	101.43	102.32	103.21	98.582	102.82	103.1	97.716
108.97	114.51	109.37	110.02	112.12	112.16	109.43	109.23	111.23	112.38	109.72	113.75	110.62	114.04	111.31	111.72	112.61	111.73	108.12	109.86	108.77	108.41	109.58	109.43	108.43	116.6	112.62	111.05	110.05	110.02	103.99	110.42	113.57	109.23	110.5	111.74	110.2	107.81	107.54	110.58	110.58	109.79	110.85	114.32	109.9	107.63	115.87	104.34	111.73	107.58
101.7	100.48	99.99	101.19	100.94	100.02	102.49	100.84	106.41	101.47	97.101	99.392	99.811	103.17	101.84	99.85	99.464	100.25	104.26	97.349	93.735	103.53	101.96	99.884	101.58	99.265	100.93	102.46	101.2	97.529	105.64	99.95	100.37	96.533	98.427	96.256	101.29	95.127	101.8	102.11	100.04	101.76	102.89	105.87	95.925	101.89	101.61	101.04	97.892	95.326
112.88	112.56	107.79	109.08	112.66	110.85	105.26	111.67	110.85	106.25	110.92	110.25	111.67	111.09	111.68	107.72	111.98	110.52	109.77	111.12	114.28	108.81	112.08	109.4	112.07	106.83	110.3	114.4	110.42	111.04	107.29	112.13	109.7	108.71	105.98	112.07	109.43	110.7	108.48	102.62	103.24	108.7	106.55	106.53	111.87	108.45	109.42	108.45	109.31	104.82
120.89	119.81	119.54	121.21	116.34	113.63	115.56	114.95	116.18	118.88	113.88	117.4	113.56	120.04	121.07	113.73	118.21	112.73	116.06	115.57	114.34	121.16	114.9	119.62	117.36	114.58	115.37	116.67	117.33	116.56	118.05	115.88	113.46	116.05	118.68	116.81	121.48	119.47	114.12	119.96	116.37	118.29	114.05	117.56	120.88	117.7	120.44	119.51	116.61	121.39
102.08	101.01	103.85	96.06	102.31	100.4	101.9	106.85	100.93	99.529	99.67	98.574	100.36	95.479	101.12	96.919	102.21	96.963	101.48	104.39	104.69	103.14	98.719	97.277	101.56	98.683	101.2	97.915	106.1	103.86	102.9	100.1	102.95	99.437	101.21	97.72	106.01	106.15	95.911	98.219	100.06	106.5	108.01	102.92	99.304	106.09	99.401	104.16	100.98	101.69
105.46	103.93	108.2	105.67	105.38	104.48	104.09	109.26	108.63	108.2	106.38	106.7	106.04	108.6	111.83	108.41	107.99	103.53	110.6	111.58	104.68	108.97	104.88	102.97	107.03	103.71	104.22	109.44	107.95	106.39	103.13	106.74	105.01	103.9	104.07	106.61	107.22	107.9	108.16	106.23	106.82	109.68	102.82	112.34	108.74	106.25	106.17	105.21	104.97	108.45
112.46	108.35	109.98	113.21	110.23	106.29	113.79	113.31	112.97	111.4	113.46	111.46	105.98	113.46	111.55	106.33	110.25	113.27	112.53	114.83	111.58	113.75	114.07	115.45	115.63	114.05	112.4	109.81	112.58	112.01	109.99	109.36	113.31	116.27	112.19	110.43	110.9	115.66	111.98	113.81	109.55	116.54	106	113.25	109.77	111.13	111.96	112.18	111.44	112.76
117.24	115.96	117.96	116.11	119.73	116.84	120.57	116.89	118.22	119.63	120.63	115.13	120.04	117.43	117.58	121.06	115.32	118.35	116.4	114.28	120.06	115.57	118.57	117.24	116.82	119.1	114.84	118.55	120.81	119.36	118.98	116.45	114.29	121.84	116.31	116.61	115.09	113.73	115.91	114	120.35	113.68	118.8	117.7	117.26	117.37	120.11	120.55	120	116.98
106.67	108.03	107.31	108.12	106.64	107.68	102.82	104.33	105.83	106.3	104.12	105.32	108.18	106.59	105.37	108.22	105.7	108.33	107.55	102.35	107.33	110.92	100.32	105.9	103.93	104.75	104.58	107.31	104.84	103.81	102.3	105.16	104.24	109.81	102.79	104.62	109.38	110.77	109.65	104.52	102.59	101.16	105.39	105.35	106.21	108.91	110.16	110.69	103.41	97.16
108.79	109.77	110.22	110.99	109.12	109.34	112.5	108.56	106.91	109.39	110.93	110.8	110.03	109.89	110.32	106.84	108.39	109.88	108.8	111.85	115.16	113.07	108.86	112.77	105.41	110.92	109.47	109.64	111.94	108.74	106.9	111.15	110.9	110.19	109.7	109.8	107.5	114.72	108.72	111.35	112.17	111.38	109.91	113.94	105.31	106.57	110.07	106.93	110.16	114.1
118.72	118.52	114.74	115.11	118.89	116.51	117.11	118.69	118.09	117.55	120.07	121.54	120.18	120.94	117.78	115.18	120.55	118.09	116.97	113.75	116.32	116.5	116.99	118.67	119.54	121.28	119.57	118.58	118.28	122.47	119.01	116.83	116.84	122.52	115.4	120.44	121.34	118.2	117.91	118.5	121.18	119.81	116.76	120.21	115.31	116.6	120.3	117.15	115.17	113.44
108.13	106.42	106.09	109.56	101.18	103.71	109.81	104.91	103.04	111.11	107.36	106.49	108.34	102.33	105.83	109.22	107.22	104.42	107.19	110.52	103.06	108.06	101.91	111.16	104.19	101.77	103.02	109.78	106.69	104.94	106.77	110.46	106.94	107.63	107.59	104.51	104.71	104.04	108.75	107.84	106.05	105.12	111.32	105.08	109.44	101.46	103.35	105.14	102.51	105.35
108.22	101.99	105.88	104.75	105.24	102.19	106.89	106.96	108.26	103.18	105.58	103.88	107.32	107.28	101.81	106.98	108.55	105.07	106.89	104.47	100.94	102.37	107.27	106.5	106.21	103.3	102.39	110.63	106.27	102.87	105.63	105.68	103.68	106.93	103.2	105.75	106.08	102.42	104.91	104.35	106.66	99.806	106.36	107.44	106.21	104.64	101.71	104.34	104.41	107.8
104.15	104.48	100.92	108.11	105.66	104.73	105.8	107.63	104.84	103.34	107.09	103.41	106.08	107.2	106.42	100.13	104.78	105.6	107.48	104.72	108.05	105.17	104.9	104.86	104.48	102.23	105.01	107.05	106.35	104.02	105.02	102.04	105.48	103.77	101.17	102.47	103.37	100.75	100.1	104.73	101.21	102.49	105.38	107.07	101.34	102.1	97.059	106.4	102.08	105.66
115.63	113.28	107.64	112.93	109.8	112.93	109.85	117.34	113.58	113.11	108.98	110.98	116.03	107.93	109.36	111.16	116.14	111.26	114.6	114.08	111.07	112	116.48	109.61	108.51	110.53	112.75	109.51	109.21	110.64	113.88	112.52	114.85	111.24	109.85	112.44	114.84	109.96	111.27	114.52	109.95	112.25	110.25	114.59	113.86	114.02	115.33	114.67	111.33	113.35
115.14	107.36	109.68	114.13	112.19	112.18	114.03	111.94	109	110.58	108.05	110.82	112.25	112.88	109.89	110.41	111.83	114.58	112.79	110.28	112.06	109.63	116.99	112.36	107.88	108.66	107.21	113.37	106.21	112.59	114.58	108.35	110.23	115.26	110.11	111.97	116.82	111.26	110.95	111.9	109.69	108.59	109.88	110.15	112.8	111.89	111.02	115.06	107.66	110.19
112.86	112.26	111.57	115.08	110.52	109.37	110.94	110.69	112.82	111.06	109.95	113.6	109.21	111.45	115.13	111.13	111.56	108.84	112.75	109.39	108.15	111.32	109.01	112.82	113.53	114.99	112.12	111.58	114.55	110.01	113	110.54	108.76	110.55	111.62	113.2	111.6	110.67	108.58	106.22	111.74	109.81	106.5	111.27	113.37	112.77	114.04	112.44	110.32	110.56
116.47	110.39	111.98	113	112.32	114.48	112.26	108.48	114.33	110.81	112.92	113.76	113.85	114.81	113.72	110.23	108.78	113.62	111.21	110.25	108.45	111.63	112.15	116.6	113.74	110.65	109.85	113.59	113.12	116.04	111.92	112.19	109.68	112.7	109.46	110.45	113.95	111.66	113.94	110.9	111.09	112.28	110.78	108.33	115.09	114.52	109.33	111.34	113.43	116.98
108.47	105.02	107.15	107.27	105.86	107.75	108.24	100.93	105.69	106.85	106.96	104.43	104.07	105.83	102.91	102.7	107.45	107.27	106.24	114.53	108.15	104.98	109.5	111.82	108.78	108.26	103.62	107.47	108.03	103.59	111.57	107.43	104.99	107.82	105.71	109.23	107.29	106.36	108.64	110.42	105.09	106.36	108.98	105.83	106.98	110.14	110.02	109.21	107.03	110.15
98.347	100.54	101.11	101.46	100.87	97.299	103.44	98.43	99.145	104.6	100.18	90.397	104.6	102.31	99.549	100.66	98.504	100.56	96.903	98.453	101.98	94.979	103.02	94.948	101.6	99.878	98.521	98.65	99.009	99.948	97.214	99.935	101.12	99.737	99.779	96.552	104.57	99.788	102.57	102.6	100.31	102.58	101.97	101.24	101.06	102.06	95.234	98.488	103.3	98.498
107.26	105.46	99.358	103.08	107.16	106.72	104.73	103.91	107.43	105.72	105.94	100.36	106.3	105.23	106.99	103.21	109.55	104.08	106.25	103.14	108.22	99.863	108.86	105.33	107.19	110.26	104.57	107.54	104.96	108.95	104.73	104.85	104.89	101.86	102.32	100.62	102.97	103.89	103.16	104.78	102.4	103.4	111.2	102.78	104.22	107.27	101.93	104.53	99.972	102.98
111.22	110.64	111.87	111.45	110.54	110.37	112.81	108.8	111.98	109.26	111.04	107.37	113.25	113.16	108.9	110.36	105.48	103.22	118.04	109.58	113	109.35	115.98	112.81	110.69	117.07	107.4	111.69	117.45	112.48	109.08	114.1	109.79	109.78	113.94	110.8	109.25	112.74	110.46	111.66	109.47	109.81	113.9	111.49	108.17	108.12	109.41	112.35	108.42	115.99
101.47	105.92	96.07	97.708	98.832	100.76	96.548	99.08	95.938	100.4	97.153	96.197	100.91	100.62	96.937	97.224	101.94	101.31	98.328	99.093	96.595	94.832	97.043	99.185	96.653	97.34	100.64	103.56	103.84	97.763	101.02	101.93	97.508	101.06	99.065	98.948	97.583	100.2	98.23	100.95	96.189	96.548	99.071	100.58	96.627	100.44	100.89	101.56	101.51	100.55
102.9	105.23	107.85	99.599	106.07	105.62	105.78	104.51	102.49	103.68	105.59	105.19	96.373	107.9	104.98	104.57	105.57	102	107.05	102.24	108.36	101.07	104.56	99.856	110.27	99.241	104.5	103.74	108.05	105.38	103.29	106.92	106.32	103.58	103.17	105.39	106.76	107.26	108.63	103.85	103.36	102.61	104.7	108.43	103.72	102.79	102.56	104.66	104.86	104.33
109.93	117.34	114.22	111.13	111.35	109.59	110.25	114.88	114.19	110.13	112.04	114.22	112.01	114.81	109.37	109.97	109.09	112.03	109.94	107.76	111.41	105.86	110.6	113.28	117.65	107.59	107.56	110.77	112.04	108.84	110.09	113.56	114.68	111.03	111.8	110.69	108.31	110.28	108.31	113.38	115.71	115.59	109.54	111.86	110.54	106.76	115.69	108.17	115.4	110.89
100.51	104.91	99.977	103.76	96.831	98.418	97.642	96.005	97.64	97.426	102.47	101.16	101.72	96.386	102.86	98.564	101.07	98.628	100.25	103.46	100.36	99.386	97.165	97.666	98.41	99.65	99.3	97.056	97.684	102.17	97.171	99.133	97.241	96.528	98.6	100.66	97.315	97.599	101.6	97.159	97.341	103.66	100.85	98.575	102.16	99.346	99.693	100.63	97.921	103.92
103.81	104.23	106.24	104.85	105.16	106.19	104.84	104.42	105.41	104.17	106.86	107.01	107.23	106.38	108.9	104.81	107.25	107.65	106.73	104.95	104.16	102.82	106.77	100.44	109.45	102.13	103.99	102.02	105.16	108.49	101.06	110.57	105.6	102.66	106.76	107.43	109.16	103.13	100.3	106.96	108.8	103.55	103.86	105.93	110.28	104.57	104.07	106.49	105.99	108.33
108.63	111.58	115.85	113.26	109.56	117.64	112.38	108.78	114.1	108.63	111.6	116.02	109.54	111.89	112.45	113.72	113.42	112.86	111.94	111.29	112.6	114.25	109.78	109.15	111.45	114.66	108.1	107.26	112.3	111.51	109.38	111.67	113.95	106.12	115.06	107.46	111.74	111.67	106.72	113.31	112.71	113.91	108.23	105.16	119.57	113.58	116.59	114.72	112.77	112.51
108.05	108.33	103.29	109.1	104.57	105.98	114.44	102.24	109.04	101.54	99.649	104.18	109.94	102.24	108.1	103.51	105.28	108.32	106.09	105.92	103.19	106.69	107.21	106.91	104.41	102.49	104.26	107.52	104.29	109.03	110.77	104.75	103.08	108.64	101.36	100.7	102	107.76	108.68	104.98	106.83	104.4	108.12	105.86	105.39	104.11	104	108.74	106.49	103.65
108.61	109.63	108.19	106.99	111.02	113.56	113.85	109.76	112.92	112.53	110.9	112.29	110.66	107.78	109.36	111.27	107.93	107.79	111.65	115.05	108.05	110.65	109.63	109.64	114.99	107.29	109.54	111.01	107.35	111.2	108.97	112.69	113.09	114.36	111.8	110.79	112.25	110.42	113.75	109.89	107.16	106.21	113.07	113.38	111.63	113.18	111.23	115.13	109.68	113.99
102.29	105.85	107.37	104.22	101.62	100.89	104.49	100.87	102.11	105.74	108	108.34	105.25	104.46	109.74	108.34	110.1	104.93	103.9	104.53	110.05	107.54	105.64	106.42	105.61	102.46	106.41	108.74	100.76	105.72	107.98	106.74	102.85	104.93	99.077	104.9	110.23	103.44	100.61	102.27	105.8	103.89	102.98	101.18	104.66	107.12	99.759	106.83	108.39	102.43
107.21	107.34	103.11	103.09	104.31	103.57	106.9	104.13	105.29	108.69	105.88	102.47	105.89	109.67	108	108.88	103.83	103.05	102.96	105.78	105.93	105.97	106.49	106.53	107.25	105.65	104.78	107.26	103	105.68	101.49	104.13	109.99	106.86	101.8	110.33	101.56	103.07	102.89	104.79	107.4	103.97	105.63	103.46	111.67	112.26	110.07	101.01	108.53	108.56
105.92	108.44	106.92	103.77	108.12	106.78	108.87	107.71	105.96	105.38	105.15	106.87	104.9	104.98	104.68	105.67	109.93	108	99.402	105.69	103.12	106.91	105.35	108.51	103.01	105.05	105.97	103.81	107.55	102.35	105.93	106.49	103.77	106.57	108.09	103	107.91	105.73	103.88	104.26	106.22	106.76	103.68	105.96	106.39	104.73	104.73	104.19	105.7	106.13
101.32	101.21	105.29	98.047	97.095	104.76	98.316	99.509	103.4	101.82	104.74	98.61	94.968	103.73	101.58	98.805	98.087	105.06	98.72	104.78	102.79	96.306	99.81	103.66	100.61	100.64	102.27	98.26	103.17	98.106	98.449	102.97	98.666	101.61	102.94	99.091	97.364	99.192	100.1	99.937	100.92	104.77	99.474	99.375	97.978	99.566	99.322	103.65	98.58	97.473
110.1	109.38	109	107.32	104.79	106.67	107.35	110.13	106.45	102.89	109.46	109.16	109.99	101.86	105.04	103.95	107.76	109.91	106.07	106.26	102.67	102.05	99.825	106.74	107.75	111.44	100.31	104.84	103	108.25	108.1	106.91	104.8	105.96	102.82	105.84	104.66	107.92	111.86	106.29	107.07	103.58	102.76	105.58	106.01	105.81	105.93	106.43	110.06	102.03
103.52	108.48	104.08	105.62	107.96	103.78	106.42	103.05	106.18	105.21	101.57	104.18	105.62	106.13	104.4	100.81	103.87	105.57	103.17	106.65	102.24	101.67	101.65	104.11	101.13	103.89	103.71	99.957	103.62	108.13	105.97	105.06	104.51	106.37	103.25	103.72	99.796	99.08	105.14	101.54	101.76	104.2	104.09	105.66	105.4	102.64	107.13	102.85	105.44	106.85
112.17	112.55	113.03	113.54	114.09	110.61	109.63	111.49	114.41	112.95	113.81	117.83	115.06	112.53	112.64	109	121.72	112.55	112.94	113.42	109.97	114.66	115.34	113.54	109.41	118.69	115.96	106.18	113.07	111.41	113.83	114.05	113.55	110.31	107.93	112.88	110.68	108.48	112.27	108.31	115.89	116.2	109.53	114.88	111.14	115.29	107.81	113.8	112.13	111.21
109.15	107.71	110.58	106.53	110.27	110.47	107.91	114.1	109.08	112.51	108.97	112.37	108.02	110.93	110.1	110.39	105.94	107.74	113.75	112.48	111.17	110.19	108.01	115.31	111.7	113.24	114.1	108.2	109.89	110.21	108.97	110.33	111.25	115.4	113.01	111.97	111.8	111.05	109.2	112.49	109.67	110.66	110.34	113.79	110.52	113.51	110.27	113.27	109.59	110.34
104.79	105.2	103.55	108.26	110.08	106.88	103.29	108.02	102.03	105.89	106.95	106.27	108.06	104.83	104.12	106.39	108.65	104.35	109.38	101.56	104.37	107.37	108.73	105.39	105.27	101.91	105.29	104.89	104.07	103.63	107.7	106.41	107.22	108.72	111.06	105.48	105.45	104.96	109	107.77	104.96	106.77	107.48	105.73	103.2	106.95	103.12	103.17	107.21	106.01
110.28	113.63	110.05	111.56	109.93	106.12	112.9	107.29	112.6	114.77	106.75	112.82	110.34	108.98	115.89	111.84	107.42	109.97	109.26	111.8	110.52	109.55	108.92	110.55	107.68	114.37	114.67	109.33	112.22	109.85	107.8	112.54	107.61	113.05	113.89	111.08	111.96	109.83	108.55	109.05	109.81	108.72	110.11	114.24	112.92	108.43	113.83	111.52	111.64	112.39
107.18	106.88	105.89	108.18	108.23	109.54	103.91	106.09	107.43	105.69	102.79	109.51	107.13	104.88	104.94	107.99	102.27	107.64	109.72	104.03	104.41	106.87	105.67	103.96	106.5	108.22	107.4	104.36	107.28	103.49	105.41	106.12	104.71	106.15	108.92	107.92	107.13	108.55	104.53	103.15	106.49	105.83	108.84	100.04	105.74	101.38	105.64	105.87	107.9	104.11
116.78	119.52	112.95	108.17	116.52	116.38	116.58	109.85	111.93	115.82	109.95	111.23	118.18	111.92	112.73	108.47	115.54	112.97	116.46	114.74	112.15	113.17	114.05	113.66	112.68	112.33	114.51	115.37	112.92	113.16	109.68	113.24	109.89	112.09	110.24	108.3	108.47	118.77	116.06	112.53	109.9	111.47	113.81	110.22	113.43	110.22	109.27	113.58	113.67	112.11
116.55	111.62	111.36	115.88	113.82	112.2	116.29	108.11	111.69	114.16	110.58	114.79	108.84	106.55	112	112.13	108.61	112.15	111.46	110.21	112.85	113.03	112.11	113.93	111.32	111.72	111.03	110.58	110.19	116.89	109.12	112.03	115.25	112.34	108.52	112.22	113.93	113.94	110.97	111.86	113.71	109.63	113.42	106.74	114.6	110.92	113	113.35	109.06	106.63
106.35	98.831	104.87	105.73	104.95	108.15	102.65	109.93	109.73	101.18	109.8	108.72	107.4	101.64	106.26	109.91	104.8	100.72	103.46	106.98	109.4	106.29	104.63	108.49	102.29	103.99	110.48	105.62	105.77	112.28	104.57	106.14	106.53	107.44	105.58	103.17	107.67	105.28	107.48	107.87	105.67	109.72	107.23	105.95	108.56	107.72	104.39	104.12	105.53	103.16
104.96	109.06	107.11	104.55	105.88	105.07	103.13	104.75	102.61	105.46	106.27	109.04	111.18	104.9	105.07	108.48	105.71	103.59	101.1	105.66	108.25	105.55	104.96	109.77	106.03	107.1	103.13	100.42	105.69	104.64	106.41	102.97	100.92	106.17	104.01	104.32	109.27	106.95	111.8	102.54	108.97	103.28	105.66	109.25	106.57	102.88	105.79	107.57	107.04	103.44
99.321	98.312	98.173	100.86	97.544	98.704	103.8	101.34	96.014	100.47	101.54	102.55	97.615	101.57	98.095	98.797	97.767	98.962	98.808	99.023	102.71	96.571	100.25	100.27	99.762	98.266	99.083	104.19	98.717	98.776	106.91	98.269	99.834	97.15	95.199	98.026	101.31	96.935	100.63	99.701	99.111	97.756	98.515	99.355	97.421	101.64	97.744	101.15	99.655	100.65
107.62	107.77	108.1	106.59	102.12	103.06	107.31	102.04	105.61	105.15	107.82	106.59	103.65	104.82	104.84	102.86	105.72	103.85	103.94	107.08	105.15	106.47	103	106.74	107.2	107.84	106.97	106.29	111.1	115.01	105.26	105.7	111.66	105.39	102.74	101.29	108.98	110.87	106.29	103.11	107.71	105.56	107.88	109.07	104.92	104.92	105.62	105.2	109.73	110.31
103.02	106.61	105.12	106.8	106.48	111.95	106.75	106.05	105.86	105.99	107.75	103.49	105.31	104.98	107.45	102.65	104.2	106.26	102.9	106.98	110.04	110.92	103.47	107.12	104.57	107.72	108.1	104.57	107.82	108.61	108.01	110.35	109.08	103.87	103.27	105.05	108.42	105.56	103.74	106.28	108.52	105.76	106.74	107.69	105.25	105.96	104.99	108.2	107.21	110.04
110.32	107.84	107.95	105.36	105.89	102.91	103.94	105.42	106.68	103.5	107.58	106.12	106.21	104.84	108.17	108.59	109.45	102.28	106.93	106.87	105.81	102.88	106.7	104.27	109.21	106.81	101.72	103	109.77	109.48	104.85	110.01	105.06	105.11	110.52	109.28	106.98	107.27	102.68	102.29	101.75	108.46	103.07	106.63	106.72	107.14	110.42	104.46	104.75	106.23
105.76	101.17	107.2	102.75	105.19	102.12	105.01	99.031	101.6	104.4	102.17	103.5	109.57	109.27	105.36	103.64	105.2	102.75	108.54	103.75	106.92	101.71	106.17	103.64	102.88	105.16	108.71	110.62	109.48	105.43	104.07	106.83	101.68	102.11	105.28	103.58	105.5	102.61	103.82	104.56	105.94	103.63	106.16	104.31	107.33	107.91	110.5	107.15	107.58	103.04
105.32	109.92	105.57	107.78	105.17	104.87	105.12	108.88	106.66	103.68	108.23	104.41	105.18	107.29	106.15	108.5	104.89	108.95	107.23	106.98	105.5	108.83	104.11	107.32	110.26	102.99	105.91	100.59	101.81	106.87	106.7	104.29	102.72	107.89	110.14	104.49	108.1	108.07	101.83	107	107	104.88	109.32	103.67	105.62	106.74	110.26	103.41	104.54	106.96
102.71	105.65	101.87	102.81	104.84	107.3	105.34	101.94	101.1	101.71	104.18	100.63	105.16	104.15	101.81	106.46	103.33	101.69	104.55	106.19	100.83	101.01	103.88	107.04	105.63	101.58	102.77	107.41	103.47	106.63	104.73	102.84	102.55	106.86	101.86	103.4	103.7	102.08	101.9	102.97	104.31	102.53	108.64	106	105.53	108.36	105.26	104.81	100.79	99.737
101.7	106.61	104.15	107.97	105.94	101.2	105.69	104.76	105.93	109.05	106.65	104.89	105.94	104.03	102.93	103.25	107.41	106.73	108.37	102.43	110.91	103.32	108.87	107.97	109.86	109.03	104.07	107.36	109.64	110.34	110.09	104.62	107.62	108.84	107.43	110.31	109.27	108.79	111.98	104.93	109.85	107.62	108.69	109.01	106.36	105.22	109.93	110.91	107.66	109.02
108.48	110.35	117.54	113.1	112.65	107.9	113.99	108.84	113.83	110.17	110.81	112.94	114.87	109.57	107.87	109.9	114.2	114.17	109.56	111.44	114.16	111.79	110.35	112.43	109.59	111.92	112.16	113.22	112.49	108.71	111.59	112.4	112.39	114.76	117.7	116.29	110.49	114.22	112.01	112.66	111.29	114.85	108.41	112.35	117.39	113.66	112.32	111.63	112.8	113.36
102.89	102.87	104.86	102.28	101.18	103.7	105.34	101.88	103.45	100.45	108.44	102.73	102.48	101.86	106.49	100.56	102.67	108.79	106.82	109.59	107.11	104.58	102.99	101.5	107.65	101.22	102.29	102.99	108.59	105.94	100.76	104.62	108.33	106.91	102.95	105.3	104.42	104.9	101.77	100.47	101.95	105.96	104.52	108.09	107.16	106.56	108.03	101.75	96.769	107.07
107.28	107.17	110.07	105.61	108.2	107.92	105.45	105.41	106.53	108.3	108.78	105.36	109.24	103.46	106.78	107.53	107.39	110.61	106.89	105.36	106.57	103.96	104.7	106	108.34	110.37	104.47	107.73	106.09	111.74	104.07	104.11	107.84	103.25	103.54	106.57	109.41	108.18	108.31	104.4	100.51	107.14	108.37	104.72	107.26	102.9	103.27	106.43	103.54	105.83
104.4	107.82	106.6	105.99	103.48	104.32	107.68	108.77	104.65	104.96	107.82	107.49	107.91	101.88	105.88	98.967	105.55	105.94	108.24	106.06	110.11	103.46	106.16	108.28	105.31	104.9	106.64	108.03	102.81	105.1	108.45	104.46	106.1	110.77	107.53	105.67	108.12	103.22	109.37	107.24	104.41	107.49	109.58	109.24	112.78	108.39	107.02	105.05	105.38	106.38
117.86	118.33	117.27	118.61	117.48	115.97	116.92	121.28	116.27	115.96	113.25	120.07	116.07	112.85	115.36	113.93	117.91	116.89	119.05	118.19	115.73	116.36	114.8	116.42	112.13	118.89	116.33	117.05	114.91	118.82	114.59	116.4	115.89	120.14	118	117.61	114.03	119.1	114.24	118.68	119.22	119.29	117.93	118.1	122.3	113.78	115.74	114.93	120.12	112.84
111.54	109.22	111.61	111.43	113.6	109.36	112.92	111.99	111.55	113.45	111.87	109.19	112.1	111.7	114.49	111.08	105.82	113.69	109.77	110.55	111.97	109.74	108.56	114.07	116.51	113.49	111.35	109.81	107.44	108.04	110.44	107.85	109.99	110.64	110.77	111.47	107.14	110.07	109.37	112.69	112.57	110.19	113.37	113.38	111.4	111.5	108.95	108	110.45	111.9
112.64	109.31	110.63	111.07	111.92	109.71	112.3	114.09	113.83	111.25	110.76	106.94	108.26	109.66	112.8	109.6	113.43	114.4	109.07	110.65	111.32	112.82	112.25	109.99	109.87	111.33	117.56	106.85	111.66	112.01	108.27	112.02	113.08	112.48	111.64	115.67	111.01	109.34	110.65	115.71	115.23	114.44	110.77	112.18	112.51	113.56	115.08	107.71	114.15	114.59
103.62	104.2	106.12	104.81	103.61	106.53	103.95	109.41	108.74	103.3	104.11	105.94	105.33	104.85	106.53	108.21	105.37	106.94	109.39	101.91	106.14	102.41	110.89	105.94	108.19	101.91	104.83	106.43	103.68	105.9	108.77	104.54	108.13	111.38	103.64	104.71	102	108.88	103.03	106.35	104.23	104.02	107.11	108.53	101.02	101.34	101.69	107.82	101.62	105.75
107.63	101.87	106.19	101.28	105.05	104.28	103.64	103.71	101.49	103.48	103.03	107.68	104.5	102.83	99.892	99.26	104.75	104.66	107.43	106.2	107.11	106.24	100.26	104.76	106.41	105.7	101.06	106.34	107.21	106.56	108.67	101.81	99.367	109.06	106.94	106.41	104.91	108.4	104.31	104.81	105.72	103.68	104.25	103.67	102.1	105.59	101.92	110.05	102.94	107.74
115.11	118.42	113.53	111.88	119.75	117.7	117.61	118.05	118.62	118.46	115.54	118.58	123.27	116.37	117.19	114.56	116.91	115.2	117.77	117.54	119.88	117.36	118.94	116.57	121.45	117.04	122.82	120.47	118.31	111.14	119.85	114.59	119.28	117.01	118.57	117.1	117.75	116.36	120.02	118.45	118.64	111.9	112.83	120.22	120.12	117.11	113.52	117.6	118.01	117.57
106.29	104.92	108.29	102.38	109.36	102.2	103.16	106.99	107.61	103.42	106.45	103.34	104.55	107.31	102.25	100.72	102.47	104.42	104.53	107.72	105.93	106.54	105.35	105.23	104.51	103.46	110.08	106.28	105.61	108.03	108.89	108.68	101.88	104.86	105.07	98.602	104.76	106.23	101.8	103.41	103.13	105.07	102.41	105.97	105.52	102.32	107.61	103.46	109.51	103.25
104.21	101.63	101.35	105.41	105.5	107.11	108.71	107.06	101.48	101.83	103.48	103.27	102.7	104.42	104.25	108	103.48	105.1	105.31	104.29	104.61	105.1	107.47	105.37	108.39	102.52	104.26	109.83	100.93	102.02	106.22	105.16	100.28	103.37	101.91	105.78	101.82	104.15	101.86	106.6	105.32	103.44	98.289	103.02	105.87	105.54	97.879	102.71	104.42	100.53
104.08	104.54	107.39	104.5	105.42	109.88	104.02	101.53	106.83	107.29	106.01	105.09	100.2	110.37	105.57	104.69	105.42	106.84	105.18	104.11	104.41	103.85	107.15	106.08	103.63	106.43	107.22	109.17	107.6	102.79	106.84	104.66	99.976	105.51	108.31	107.87	108.96	106.41	106.87	106.54	104.01	106.17	105.91	107.6	103.64	103.62	103.44	108.82	107.79	110.73
106.58	102.64	103.44	102.33	102.78	101.77	104.3	103.46	104.18	104.87	102.49	108.03	105.86	105.19	100.11	106.23	111.57	100.79	105.84	108.75	103.27	101.91	105.77	102.42	106.39	104.71	104.39	105.43	103.72	108.13	101.5	108	103.55	104.31	104.5	104.07	105.86	103.23	103.48	102.53	102.93	111.76	100.94	103.58	102.19	108.74	107.51	102.82	108	103.25
105.26	112.04	108.2	104.39	107.1	107.47	105.07	103.31	104.34	108.25	105.79	104.9	101.75	105.7	108.05	107.15	101.28	103.75	105.43	109.21	104	101.65	108.76	105.74	104.08	106.19	104.73	107.84	103.03	108.8	107.12	106.37	104.1	106.25	106.74	108.08	108.47	110.03	104.91	108.69	113.28	104.44	106.06	107.69	103.32	103.71	105.2	107.87	108.96	104.91
104.67	103.73	103.8	108.97	100.56	110.68	107.56	103.23	105.61	101	102.99	104.68	106.88	103.62	104.81	108.59	104.09	101.42	106.13	104.37	102.62	106.14	107.07	106.78	100.27	105.03	105.06	101.32	102.3	106.37	109.48	100.28	105.68	104.24	104.07	105.07	106.28	107.1	105.04	108.71	104.22	105.64	106.1	106.46	105.61	110.57	106.98	108.77	106.61	105.7
113.06	110.92	108.93	109.22	115.28	112.17	108.85	105.97	111	114.24	111.16	111.8	109.07	110.89	113.1	109.32	110.38	112.01	108.61	110.76	110.03	110.19	112.93	114.18	109.42	110.64	108	110.14	109	111.62	109.24	109.28	111.63	112.98	107.09	106.69	111.69	113.04	112.38	109.48	109.86	109.38	109.59	116.86	113.15	113.86	108.58	106.73	111.34	112.99
105.83	114.49	111.09	111.95	111.37	111	116.63	113.69	112.92	109.93	108.73	114.48	116.12	112.2	109.94	114.83	112.49	109.09	112.81	110.75	115.02	108.28	115.18	111.28	114.27	107.56	113.1	115.59	115.5	111.05	115.99	114.29	112	108.61	112.32	107.94	111.23	112.31	113.16	114.95	111.6	110.7	107.63	112.11	110.44	110.99	110.86	110.5	108.58	110.86
104.51	107.39	106.22	104.5	105.28	105.38	106.79	105.05	105.78	104.1	105.99	108.86	105.29	102.43	103.94	102.58	105.03	108.3	106.48	106.42	104.62	107.96	103.98	101.97	102.72	105.35	107.87	107.98	109.6	104.27	101.72	101.71	108.66	101.45	105.13	109.57	103.04	106.1	105.15	104.79	107.75	104.78	107.57	108.74	107.76	104.89	103.68	105.32	102.3	105.28
113.79	110.96	109.97	110.25	110.91	114.43	112.22	110.4	111.55	113.37	108.86	114.33	113.01	107.94	111.81	109.16	114.39	109.82	115.03	113.11	111.47	118.33	111.55	111.3	112.53	110.32	109.09	114.14	114.15	115.93	115.97	112.54	115.29	113.47	109.83	114.45	112.99	115.22	109.91	110.09	112.68	107.86	110.25	112.31	110.43	110.08	110.52	115.73	114.55	108.01
[truncated: 150 more columns]
