# Supplementary material for: Genetic dissection of main and epistatic effects of QTL based on augmented triple test cross design
Source: PLoS One. 2017 Dec 14;12(12):e0189054. doi: 10.1371/journal.pone.0189054 (PMC5730204; doi:10.1371/journal.pone.0189054)
Supplement: S8 Supporting Information — (ZIP) [file pone.0189054.s008.zip › z4_200_0.8_10.csv]

106.27	107.12	106.43	106.38	107.34	107.8	106.43	106.84	105.63	105.43	106.58	106.42	106.82	105.76	106.47	107.39	105.83	107.17	106.14	107.58	105.81	106.69	107.06	105.7	105.63	106.17	105.74	106.11	106.91	106.21	106.64	107.45	106.27	106.15	106.77	104.66	107.59	108.08	106.41	105.76	105.82	104.1	105.25	106.03	106.39	105.92	107.64	107.25	105.58	106.67
104.94	105.59	105.41	105.83	106.13	106.78	105.43	107.23	107.22	106.19	105.19	105.48	107.37	105.05	106.26	106.46	106.01	104.37	105.45	104.9	107.48	106.33	105.33	106.89	106.91	105.9	105.75	108.03	106.3	105.08	106.81	107.26	107	105.81	106.11	106.48	106.5	107.23	104.28	106.33	105.92	107.57	107.05	106.69	106.05	106.68	107.11	106.68	106.44	106.96
115.02	115.49	116.39	117.64	117.07	114.51	116.06	118.12	115.68	117	116.47	117.29	116.73	116.83	115.89	114.24	116.34	115.99	114.76	118.61	117.13	116.95	114.25	113.87	115.97	115.33	117.24	116.6	116.22	115.31	117.19	116.2	117.35	117.49	117.37	117.76	115.27	117.48	116.42	115.54	115.22	115.61	115.84	115.65	115.52	114.91	115.18	117.49	116.72	116.72
109.88	112.35	113.49	109.22	112	109.75	112.08	111.2	109.71	112.74	110.55	113.09	108.56	110.73	111.35	111.7	111.38	109.95	109.19	108.58	111.14	111.49	111.65	111.88	110.77	111.55	109.06	111.63	109.44	110.58	110.46	111.69	110.89	112.38	109.66	110.84	112.01	110.84	111.72	112.87	111.15	110.98	110.37	111.4	110.94	111.32	111.3	112.78	111.91	110.58
111.86	111.19	111.93	112.21	111.62	110.96	110.7	112	111.99	111.03	111.65	113.31	111.06	111.78	111.05	113.58	111.62	113.7	112.68	113.28	113.33	111.81	111.8	113.58	114.36	111.31	111.36	112.51	113.25	113.59	110.12	112.69	112.22	111.82	111.89	111.38	112.58	111.36	112.58	111.89	111.04	112.37	110.9	111.5	112.65	112.71	109.97	111.7	112.06	110.94
100.44	100.24	99.998	100.24	100.19	99.995	100.6	101.3	99.707	101.07	102.61	100.38	101.75	99.124	99.669	99.027	99.67	100.33	100.93	100.12	99.114	99.536	101.94	100.42	99.597	100.08	100.74	101.86	100.25	100.05	101.66	101.36	100.75	101.97	100.58	100.44	99.462	99.879	101.05	99.935	100.66	100.66	100.52	101.33	99.899	100.81	102.21	102.34	100.73	101.84
106.6	106.64	106.47	106.1	107.81	106.79	106.84	107.03	106.31	107.35	106.58	107.76	107.37	107.35	107.38	107.26	106.48	107.31	107.75	106.09	105.79	105.9	106.84	108.19	108.26	107.49	107.72	107.34	104.55	107.2	105.92	107.16	106.06	107.29	106.25	107.63	105.53	107.07	106.07	107.56	107.31	106.65	106.31	107.58	107.55	105.89	108.25	106.98	106.18	105.95
99.963	100.73	101.24	100.14	99.694	98.736	98.632	98.858	97.44	100.09	100.27	100.74	99.52	99.362	100.19	100.22	99.596	100.86	100.02	99.464	99.092	101.09	100.38	99.611	100.14	100.94	98.796	100.37	100.66	98.546	99.462	99.691	99.103	100.39	100.43	99.29	99.524	100.58	101.53	100.07	98.583	100.58	100.3	98.584	100.45	101.77	100.33	99.056	100.28	100.58
103.59	105.01	104.03	106.31	106.21	106.54	107.93	105.76	106.04	108.32	104.8	105.5	105.21	106.7	107.78	104.59	107.37	104.4	104.82	106.26	105.18	104.88	105.7	104.52	107.78	104.96	103.89	106.69	107.04	105.35	105.48	105.6	105.06	106.54	105.39	103.78	105.05	106.77	106.3	104.43	106.01	105.39	106.79	105.86	105.24	107.13	105.1	104.48	106.1	106.45
106.47	104.6	106.62	105.26	105.62	105.94	106.68	106.31	104	105.28	105.1	105.05	104.86	106.11	104.32	105.62	106.21	105.85	106.95	105.93	106.7	105.34	104.91	105.14	104.65	106.05	106.95	104.79	105.15	104.49	104.82	108.09	104.69	107.2	105.28	104.91	107.93	106.27	106.08	105.01	106.28	106.8	106.13	105.23	107.21	105.73	106.28	105.32	105.65	104.95
106.53	105.66	105.7	103.95	107.17	104.99	105.99	105.71	106.17	105.15	107.19	105.7	105.18	104.15	106.31	105.93	105.43	104.28	104.18	104.57	105.27	103.94	106.37	104.7	105.99	106.06	106.88	105.79	104.84	103.57	104.71	105.42	105.25	104.82	107.62	105.95	104.85	105.28	106.37	106.11	106.05	105.78	106.34	105.3	107.52	106.38	105.62	104.53	107.17	105.41
111.32	112.56	113.45	112.8	115.68	113.78	112.25	112.62	113.48	112.74	112.7	112.94	112.02	111.81	112.34	111.18	112.12	113.28	112.05	110.57	114.12	111.79	113.43	113.33	112.17	111.74	111.5	112.94	111.76	112.56	113.85	112.54	112.43	113.42	112.63	112.29	112.11	111.07	112.73	111.46	112.77	113.04	112.71	111.46	112.97	114.28	112.47	114.31	112.33	111.8
111.84	111.26	113.89	110.61	113.31	110.51	111.5	110.45	112.63	112.98	110.28	110.26	109.81	110.43	111.86	110.79	111.32	111.38	112.28	110.3	113.04	109.85	110.29	111.07	111.3	111.49	109.69	111.36	110.97	111.77	111.65	112.22	111.72	109.19	112.18	113	110.31	110.84	111.54	112.03	112.2	111.27	112.99	112.51	111.4	112.68	111.67	110.93	110.76	110.54
105.31	105.35	105.31	104.09	105.69	105.92	106.08	105.87	105.66	106.6	106.49	104.67	106.03	105.97	105	104.61	103.99	104.06	105.28	105.34	106.18	104.83	105.54	106.15	105.88	105.44	106.74	106.18	106.7	104.8	105.32	104.95	106.42	105.61	105.61	105.87	107.25	104.53	105.36	104.89	105.18	102.74	105.4	104.7	105.95	105.19	105.39	104.86	105.77	105.28
109.98	109.78	110.36	110.09	108.87	110.28	110.42	110.23	108.66	111.09	110.9	111.4	110.37	109.11	108.63	109.58	109.44	109.39	110.91	110.29	109.56	109.41	110.83	109.26	111.55	110.45	109.75	108.87	111.36	109.26	112.11	110.79	110.74	109.18	109.48	110.88	109.04	109.03	109.23	108.98	111.12	109.23	108.97	109.46	110.62	109.46	110.38	108.07	110.53	109.84
105.08	103.43	104.21	105.68	104.97	104.51	104.53	103.07	105.77	105.56	103.79	105.68	103.09	105.4	105.3	105.55	103.94	104.64	105.22	105.09	106.34	106.26	103.6	104.61	102.17	105.4	103.93	105.15	104.78	106.88	104.96	104.17	104.27	104.72	103.83	104.39	103.43	104.26	104.34	104.17	104.51	106.35	104.54	105.27	104.09	104.57	105.2	104.86	105.12	104.45
112.12	111.36	110.67	110.9	111.98	111.6	111.87	110.63	111.81	110.62	111.42	111.19	111.99	112.28	109.83	112.95	110.71	112.4	111.15	110.51	111.09	110.47	111.65	111.54	111.72	111.7	111.23	112.34	111.34	110.68	113.46	109.89	112.09	112.9	110.31	111.77	112.3	111.84	112.92	110.96	111.5	112.81	110.71	112.64	110.57	111.02	111.68	111.31	111.68	111.65
103.13	104.2	104.38	105.39	104.34	105.65	103.15	103.04	106.51	104.25	105.12	105.49	104.87	103.12	104.33	104.62	102.43	106.1	103.98	103.39	104.07	103.52	103.92	104.32	106.39	105.2	105.24	102.58	103.89	105.95	102.35	103.23	105.78	105.02	104.67	104.62	104.32	103.84	103.22	102.43	103.05	103.14	103.76	105.79	102.37	104.21	104.7	105.42	103.83	103.46
105.28	106.43	104.94	104.57	103.87	106.81	104.3	104.67	105.02	104.17	106.24	107.01	105.23	104.88	104.09	104.78	105.16	105.72	105.83	105.95	106.16	106.6	105.11	106.9	104.95	104.5	106.5	105.42	106.84	104.45	105.09	105.56	106.12	105.38	105.23	104.55	105.42	106.41	106.53	106.65	105.47	105.23	105.32	104.98	105.72	104.93	107.5	106.52	103.62	106.85
112.13	111.64	112.45	111.31	112.3	113.72	111.71	112.74	113.89	112.3	112.05	112.98	111.13	111.4	112.14	110.81	113.45	113.53	111.75	112.67	111.3	110.27	111.88	112.31	111.41	112.02	112.84	110.53	110.43	111.26	110.18	112.17	112.34	110.7	113.15	112.11	110.93	111.38	112.22	110.91	112.13	112.08	111.67	112.33	112.39	109.39	111.96	111.23	112.12	111.43
112.32	111.58	112.26	111.36	111.54	111.7	112.7	110.97	111.56	113.94	113.37	112.06	111.28	111.78	112.39	113.3	111.74	112.7	113.64	111.47	112.73	110.25	111.25	111.88	112.57	112.31	110.61	111.15	112.89	110.93	112.39	111.42	111.89	112.14	111.36	111.34	112.25	111.94	112.41	111.98	112.72	111.96	112.04	111.93	111.65	112.3	111.06	111.12	113.37	113.41
109.79	110.39	111.59	112.53	110.62	109.8	110.82	108.78	110.08	110.36	110.91	112.13	109.34	110.28	109.67	107.86	110.38	109.78	110.86	111.85	110.71	110.02	110.66	110.73	110.3	110.76	108.49	110.24	111.88	108.13	109.76	109.85	110.25	108.34	111.3	110.67	110.1	110.86	109.36	109.97	111.79	108.95	110.6	110.28	110.35	111.5	110.22	108.01	110.56	111.53
105.03	105.44	106.35	105.98	107.56	105.45	106.31	106.83	105.94	105.15	106.05	105.35	104.6	105.39	105.92	104.39	107.04	106.54	105.51	106.41	105.44	107.21	105.78	106.34	104.47	106.5	106.14	106.48	105.59	105.34	105.44	104.96	106.6	105.76	105.8	104.16	105.15	105.97	105.41	105.19	104.99	106.17	107.57	105.15	106.26	104.51	104.54	105.74	106.88	107.06
97.954	98.937	100.48	99.579	99.897	99.814	99.837	100.86	99.682	99.977	99.009	100.36	100.06	99.181	99.942	99.035	98.878	99.15	99.978	100.81	100.74	100.47	99.351	99.504	100.38	98.456	98.959	99.448	99.352	100.14	100.12	99.664	98.892	99.152	98.553	99.258	99.569	98.669	98.634	102.23	101.15	99.419	100.44	98.261	98.606	98.891	99.237	99.084	100.22	101.34
105.87	106.27	106.21	105.3	106.82	103.91	103.11	105.33	104.83	103.29	104.99	106.25	105.24	105.71	104.42	105.93	106.37	106.88	104.68	104.43	106.22	105.36	106.04	106.56	106.28	105.15	106.35	105.66	106.06	105.65	105.42	105.57	106.76	105.7	105.13	103.87	105.85	105.33	105.4	105.05	107.02	107.01	106.03	107.02	105.07	106.42	107.3	104.18	104.12	106.38
104.99	105.8	107.21	106.52	105.95	104.96	105.97	106.74	106.49	105.87	106.26	106.24	104.58	106.88	106.78	104.73	105.36	106.7	105.81	106.19	106.17	106.33	108	106.49	106.66	106.85	105.01	105.72	105.06	105.94	105.73	106.56	106.42	107.53	105.39	103.62	105.96	104.71	106.29	104.74	104.68	105.86	106.79	105.2	104.73	106.2	106.36	104.59	105.3	104.77
103.76	104.31	103.53	104.35	104.46	103.28	103.88	102.64	103.65	106.35	105.58	103.69	105.25	104.25	103.54	103.47	104.2	104.38	105.46	105.36	104.15	104.79	104.54	103.91	104	103.65	105.48	104.06	105.54	106.38	104.92	104.89	103.6	102.92	103.48	104.75	104.04	106.14	103.09	104.51	104.95	103.07	104.29	104.53	104.08	103.21	105.13	105.14	104.16	103.9
110.24	109.1	109.88	111.41	111.32	110.09	109.98	109.9	110.7	109.69	109.99	109.44	110.23	110.59	109.38	110.26	109.93	111.89	109.8	110.01	110.55	110.35	109.52	108.88	111.08	110.88	110.7	107.72	109.64	108.31	109.42	109.39	110.08	109.4	109.22	109.16	109.7	111.12	110.21	110.3	109.35	110.7	110.7	108.31	110.04	109.6	109.96	110.38	110.22	110.92
110.46	109.34	110.44	110.3	109.94	110.9	111.75	110.69	111.56	109.69	112.21	110.5	111.17	108.9	110.73	109.77	111.5	109.5	110.91	113.04	109.91	109.4	111.55	111.57	108.7	109.28	110.25	111.14	108.3	111.67	110.19	111.05	109.52	111.45	110.6	110.61	111.06	110.73	110.56	110.97	108.89	111.07	110.02	113.5	111.71	111.55	109.68	109.48	110.19	110.91
110.35	112	110.64	110.47	110.76	110.1	110.53	111.47	111.8	109.08	110.07	110.2	111.04	111.51	111.69	111.01	110.86	111.92	108.43	112.55	113.1	111.12	111.55	110.35	109.63	109.78	110.55	109.34	109.39	109.81	109.28	110.8	110.93	108.73	110.28	110.52	110.53	111.28	110	111.44	111.97	111.82	110	110.21	111.43	109.13	111.46	110.25	109.3	109.79
106.29	106.45	106.1	104.99	105.14	105.18	104.08	103.79	106.7	106.25	106.43	104.84	106.47	105.86	105.99	107.66	105.91	103.31	105.9	105.2	105.4	105.17	105.79	105.44	105.71	105.35	104.85	105.08	105.81	104.81	105.72	104.29	105.85	106.15	106.07	106.84	105.79	105.79	103.15	105.87	106.44	105.74	104.8	106.85	105.2	104.75	104.61	104.32	105.78	104.54
104.83	104.46	104.51	103.05	104.04	102.52	105.47	105.15	105.24	104.6	104.13	104.45	102.85	104.22	105.04	102.28	105.18	104.68	104.1	103.93	104.98	104.44	104.32	104.09	104.52	102.87	104.42	105.43	104.22	104.93	103.71	104.02	105.61	104.6	102.68	102.55	106.44	105.85	104.84	104.53	104.78	103.1	103.33	103.22	104.66	104	104.28	103.71	106.03	103.82
104.51	103.98	105.45	103.48	105.84	103.28	104.67	104.87	105.72	102.54	105.89	105.17	104.23	103.83	103.03	105.13	105.34	104.55	105.84	104.19	105.06	103.27	105	103.69	103.98	104.7	104.52	104.9	103.56	105.12	102.88	105.61	103.52	104.02	105.47	104.84	103.31	105.48	105.02	103.79	104.83	104.41	103.17	104.29	103.68	104.36	106.24	104.68	105.55	101.91
105.53	104.77	105.39	104.93	103.68	103.49	104.49	104.68	105.23	104.23	104.14	106.26	105.64	104.99	105.04	104.71	104.09	104.49	104.74	102.61	104.59	103.35	104.4	104.33	105.28	105.83	104.51	104.23	104.68	104.25	105.58	105.06	104.93	104.52	104.35	105.24	104.41	105.63	105.85	103.45	105.17	103.51	104.57	106.3	105.55	106.19	104.28	104.23	104.42	104.16
106.93	105.97	105.39	105.34	104.56	105.38	105.38	104.18	104.32	106.24	105.2	107.66	105.5	104.56	105.72	105.52	104.9	106.66	106.05	104.47	105.96	105.36	105.03	104.67	105.91	104.5	105.3	103.48	105.25	105.38	104.91	105.84	105.93	104.41	105.12	105	106.16	106.05	104.4	105.38	105.56	106.27	105.02	105.87	106.36	105.47	105.86	105.35	103.99	106.64
106.54	105.06	105.72	106.61	108.26	105.5	106.67	105.06	107.24	107.01	106.08	106.45	105.79	105.4	106.08	106.87	105.98	106.44	106.11	105.3	106.14	106.18	106.85	106.81	105.66	106.43	106.25	106.16	105.55	105.81	106.69	105.59	106.74	106.58	107.53	105.93	106.71	104.99	107.84	105.97	104.63	106.9	106.09	107	106.9	104.98	106.68	106.52	106.28	105.22
105.58	106.86	103.63	105.04	104.32	104.99	104.1	104.76	105.02	104.83	105.61	103.44	106.46	106.67	106.63	105.3	103.73	104.23	106.27	105.75	103.92	105.16	105.65	104.76	105.8	105.95	105.1	105.84	106.72	105.16	107.27	105.76	105.35	104.18	107.06	105.64	105.09	105.85	105.54	105.12	105.77	104.93	105.46	106.48	105.66	105.51	105.03	105.59	105.45	105.62
105.61	106.21	104.38	105.23	102.74	104.91	103.44	105.74	106.43	105.73	104.41	105.13	104.23	104.23	104.61	104.77	104.49	106.9	105.88	105.56	104.62	104.36	105.85	104.75	105.01	104.88	104.68	106.5	104.4	104.56	104.55	105.46	105.53	103.88	105.84	105.69	104.79	104.79	105.42	105.04	104.85	105.55	105.65	105.89	104.26	106.76	103.56	105.03	106.17	104.44
111.91	111.3	111.91	111.72	111.72	111.15	109.87	110.6	110.5	109.77	111.03	112.08	110.59	112.16	110.92	110.54	112.77	110.38	109.5	112.03	110.59	110.66	110.9	110.81	112.4	113.47	112.12	110.61	111.58	112.17	111.03	112.45	112.38	109.77	110.65	111.89	111.5	108.42	112.34	111.75	109.47	111.58	111.28	111.41	112.27	110.59	112.65	109.12	110.02	112.56
111.14	110.26	111.15	110.3	110.16	113.23	109.91	109.96	110.56	111.82	112.09	111.29	110.93	111.95	111.71	109.65	112.58	111.42	112.66	110.46	111.58	110.43	110.44	111.33	110.54	110.58	110.37	111.91	111.13	111.14	109.88	110.62	110.31	111.17	110.13	111.65	111.31	110.63	111.28	110.12	110.96	112.29	112.57	113.01	110.36	111.35	110.39	112.2	111.45	111.71
101.94	100.76	100.23	101.64	100.86	99.894	100.7	99.751	101.03	100.59	101.15	99.655	101.15	99.995	99.495	100.6	99.901	100.69	98.528	101.57	100.17	100.9	100.09	101.14	99.59	99.765	102.08	101.49	100.55	99.094	100.38	101.42	101.33	101.13	101.32	99.169	99.217	99.607	99.826	100.85	100.03	101.42	100.38	100.54	99.097	99.754	100.82	98.804	100.04	99.565
110.23	111.17	109.63	110.79	111.79	109.55	110.24	111.2	112.69	110.01	110.2	112.23	110.18	111.5	112.31	109.94	110.1	111.71	112.14	111.78	111.13	109.46	110.4	109.13	110.82	112.41	109.39	112.21	111.02	109.28	112.12	109.21	111.11	111	108.97	111	109.2	111.19	109.92	110.58	109.81	111.31	108.83	111.14	111.94	110.04	111.02	110.28	109.67	109.3
111.97	111.32	112.75	113.58	111.62	109.84	113.04	110.99	111.59	113.36	110.75	112.95	111.23	110.69	111.8	110.53	112.43	110.2	111.31	111.62	112	112.49	112.75	112.46	111.53	113.45	112.24	112.78	109.7	110.75	112.95	111.42	110.53	111.77	112.95	113.69	112.32	112.67	110.87	111.61	113.31	111.47	114.32	112.34	110.81	111.93	112.33	112.37	113.52	110.93
106.48	106.34	106.18	106.31	105.9	104.98	106.31	106.4	107.01	105.34	104.69	107	103.91	107.81	106.58	106.87	107.96	106.59	105.56	107.99	106.64	106.3	107.98	107.12	107.03	106.67	106.27	105.95	106.59	105.99	107.81	104.82	104.39	104.87	106.46	105.93	106.45	105.93	105.76	105.55	106.72	105.86	106.28	106.46	106.11	105.8	106.8	106.51	105.89	104.71
103.97	104.95	105.35	105.13	105.73	103.71	105.23	105.8	106.15	105.18	106.52	106.85	105.96	105.09	106.57	104.67	105.94	106.66	105.5	105.94	104.97	104.8	106.32	107.56	105.92	104.52	106.13	106.5	105.93	106.33	104.76	104.98	104.89	106.3	107.67	105.69	105.3	104.8	105.49	105.3	104.82	107.94	104.68	106.52	106.5	106.18	104.5	104.97	106.88	105.33
111.13	114.86	112.23	109.47	111.56	112.47	111.67	111.04	111.39	111.94	111.06	110.21	111.18	112.26	111.99	110.06	110.91	111.3	110.56	111.18	111.17	112.82	110.78	110.28	110.85	111.2	111.92	112.32	111.54	111.16	111.79	112.06	111.13	112.16	110.63	110.96	111.98	111.63	110.51	111.25	110.45	111.45	112.02	111.32	109.82	111.03	111.31	112.3	111.01	110.2
103.92	103.41	104.86	103.91	102.45	102.66	105.32	105.63	104.32	105.03	103.16	104.48	103.53	104.23	103.08	104.42	104.96	104.87	105.74	105.18	104.73	104.93	104.04	104.93	105.72	104.28	105.04	104.27	105.97	104.55	104.45	104.34	104.65	104.69	104.06	104.71	103.5	103.65	103.55	103.92	104.85	104.49	103.81	104.11	103.81	104.38	104.04	104.85	104.14	105.3
107.02	105.55	107.98	106.65	106.49	105.92	106.67	105.87	108.04	106.95	105.78	105.83	107.1	104.71	105.93	107.05	105.3	104.65	105.95	105.14	107.39	106.89	106.51	104.76	105.73	107.13	105.85	107.11	105.41	107.4	106.03	105.13	107.47	105.74	105.97	105.07	106.19	104.78	107.29	106.29	105.39	106.91	104.72	106.33	104.89	106.22	105.43	105.14	106.44	106.8
106.41	105.77	105.94	107.36	106.47	104.91	105.64	105.91	106.48	108.35	106.87	105.98	106.42	105.84	106.89	104.48	106.03	107.14	106.41	106.67	104.5	106.18	106.67	107.91	105.33	106.58	104.62	104.93	106.8	105.65	105.45	105.28	106.31	106.62	106.05	104.37	106.48	108.31	104.65	107.37	106.29	105.76	106.1	105.68	106.54	105.72	107.27	105.71	107.16	105.74
110.9	111.18	109.68	110.98	111.35	111.4	112.15	110.38	111.57	111.53	112.29	112.2	111.25	110.93	111.02	111.95	112.39	111.8	111.08	112.55	111.82	111.92	111.4	111.19	111.24	110.68	112.9	112.25	113.03	112.93	112.49	112.69	111.59	112.29	111.27	110.76	111.7	111.87	112.09	111.77	112.24	109.86	110.62	111.56	112.1	111.04	112.76	111.21	110.41	112.05
111.22	112.39	113.14	112.36	111.96	111.19	111.62	111.38	111.27	112.75	111.19	110.73	112.26	110.83	113.57	110.91	112.21	113.02	113.8	113.17	111.18	112.15	111.45	112.97	112.65	111.57	110.37	112.36	112.68	110.16	111.96	111.2	109.78	112.54	112.46	111.06	111.45	113.38	111.7	113.36	110.54	112.65	110.87	113.67	112.07	112.97	111.34	111.94	110.43	112.76
100.6	99.489	101.04	99.819	99.79	99.833	101.23	99.782	99.334	100.85	99.091	98.946	100.01	101.63	100.58	100.3	100.13	98.822	101.84	99.58	99.869	99.201	100.05	99.754	99.371	101.21	99.928	97.118	99.862	98.521	100.14	99.572	100.88	99.519	100.03	99.177	99.261	98.337	99.127	99.901	100.72	99.588	99.32	99.742	100.64	100.42	100.12	100.28	99.32	100.36
110.23	109.68	111.15	110.18	111.07	110.14	109.96	110.63	110.86	112.22	111.63	110.27	110.77	111.13	111.42	110.6	111.71	111.34	109.74	111.7	111.76	110.63	110.37	110.14	110.97	109.63	112.04	112.21	111.74	112.51	109.42	110.55	109.99	110.71	109.42	111.11	110.62	111.4	111.69	109.18	111.08	110.06	109.08	109.27	110.05	110.14	111.3	110.14	110.8	110.12
106.45	106.69	105.08	105.95	104.89	106.4	107.1	107.53	105.94	107.03	106.1	104.83	106.31	105.86	107.35	105.97	107.17	108.12	107.02	106.69	105.27	106.25	105.32	106.18	105.85	106.15	107.23	105.16	106	106.18	105.82	105.45	108.5	107.46	105.3	105.77	106.68	104.28	106.8	106.94	106.44	104.76	105.56	105.63	105.22	106.82	105.91	106.18	104.87	105.02
112.06	111.78	112.26	110.55	110.65	111.82	112.81	110.7	113.07	112.34	111.09	111.41	112.14	110.11	111.98	114.37	113.6	113.72	111.85	110.91	112.21	112.03	112.31	111.64	112.3	110.75	112.39	114.3	110.19	112.21	111.91	110.96	113.15	112.12	112.36	112.18	111.36	111.24	111.18	111.52	113.26	113.24	111.86	111.68	111.67	112.34	113.05	112.23	112.28	113.22
112.09	110.77	111.89	111.89	112.39	113.22	111.02	112.29	111.32	111.43	113.42	112.54	113	111.56	113.35	112.79	111.8	111.09	111.61	112.44	112.58	111.82	112.75	112.04	113.82	113.87	111.9	113.6	111.78	113	111.73	111.3	112.38	110.67	112.25	112.61	112.02	113.83	112.53	110.94	110.93	112.27	112.29	111.33	113.21	111.17	112.1	114.28	112.44	112.14
106.28	104.27	106.62	106.76	107.27	104.9	106.28	108.14	107.59	106.24	105.78	106.66	107.66	106.82	106.41	106.13	105.74	105.93	106.9	106.58	104.58	105.42	105.86	106.43	106.35	105.44	104.45	105.86	107.88	105.37	105.66	106.55	106.45	105.23	105.9	107.37	105.32	105.71	106.5	107.95	105.89	106.52	108.6	106.32	105.58	104.36	107.36	105.83	106.75	105.19
99.612	101.53	99.786	98.068	100.64	100.5	99.846	101.11	99.785	100.92	99.335	101.86	100.52	100.92	100.72	99.903	98.395	99.391	101.63	100.2	100.55	101.91	101.03	100.93	101.61	100.08	99.38	99.821	100.86	101.27	100.9	101.22	100.8	100.49	100.5	100.31	98.594	99.269	99.462	100.84	99.196	100.25	99.616	100.19	101.59	98.852	98.933	99.847	101.73	98.802
98.765	101	99.157	98.98	99.931	100.12	99.948	99.441	99.483	101.46	99.972	101.5	100.22	101.17	99.767	99.221	98.865	101.1	99.721	100.54	99.552	100.04	100.16	99.01	100.68	99.603	100.49	100.48	99.461	98.719	100.17	100.21	100.8	99.651	100.62	100.8	100.05	98.819	100.39	100.08	100.45	100.78	99.697	100.66	98.092	98.718	100.1	100.21	99.333	99.598
106.6	105.43	104.39	105.12	105.46	106.66	106.93	104.66	105.12	106.08	105.35	104.41	106.65	105.95	105.97	105.34	106.07	105.28	103.8	103.16	105.12	105.83	106.63	105.13	106.03	105.84	104.14	105.48	105.47	106.32	104.65	103.99	105.85	105.88	105.97	108.07	105.95	104.58	105.15	105.59	104.97	106.48	104.91	106.92	106.48	105.94	105.58	106.51	104.9	106.01
98.904	98.547	99.015	98.472	99.866	99.641	99.249	99.197	100.12	100.15	100.76	98.43	100.11	99.713	101.62	100.3	99.583	98.596	97.885	99.095	99.17	100.15	98.674	100.69	101.32	98.869	98.554	97.982	100.87	98.496	99.219	98.995	100.15	98.506	98.169	98.061	100.84	100.84	98.717	101.45	98.288	100.78	99.126	97.946	99.31	101.07	99.49	100.5	100.08	99.691
106.17	104	105.25	106.28	105.13	105.78	105.05	104.93	105.58	105.39	104.42	104.85	105.88	106.41	106.04	104.68	104.62	105.98	105.48	107.24	106.26	106.39	107.11	107.12	104.28	104.64	107.05	103.6	106.61	105.68	105.63	104.26	106.49	106.43	105.73	104.5	107.1	104.54	104.75	105.8	106.78	106.33	105.7	105.18	107.28	106.69	105.82	105.56	106.78	104.95
105.32	105.01	106.41	105.13	105.12	104.8	105.45	105.7	105.21	106.21	104.96	105.1	105.19	105.68	104.78	104.82	106.74	105.88	106.82	106.41	103.48	105.47	103.57	105.53	106.66	107.19	105.1	104.51	104.32	107.08	104.68	106.21	104.86	104.44	105.5	104.89	104.73	105.04	106.27	103.91	105.25	105.66	104.6	104.96	107.18	105.56	106.7	104.91	105.7	104.82
99.934	100.29	99.211	98.81	99.222	99.464	101.71	101.41	100.33	101.13	100.5	99.948	99.132	100.64	100.78	100.21	99.769	99.665	98.963	98.502	99.474	99.934	99.464	100.8	99.629	100.17	97.751	99.286	100.81	100.3	100.65	99.664	101.3	99.539	102.33	99.645	98.588	99.157	98.576	100.11	98.067	99.57	99.342	100.44	101.14	99.568	99.226	99.044	100.58	97.542
106.64	105.25	105.97	104.18	105.86	106.11	104.98	104.2	104.76	105.91	105.53	105.34	105.17	104.57	105.75	105.26	105.34	105.26	104.44	104.23	105.78	104.95	105.07	104.8	105.91	105.44	105.41	104.66	105.26	105.48	104.96	104.85	106.25	105.26	106.11	105.01	105.39	106.2	103.83	105.34	103.92	105.78	105.91	103.77	104.67	107.56	105.1	104.04	104.23	106.65
105.04	105.21	104.29	106.1	106.57	108.6	106.76	105.27	106.84	104.47	105.41	104.88	105.35	106.86	106.06	106.34	107.25	106.89	107.38	105.63	106.39	107.49	107.12	105.84	107.8	106.55	106.35	105.65	107.06	106.31	107.03	106.69	107.45	107.15	106.85	106.41	106.34	107.78	105.99	106.72	108.18	105.53	105.46	107.66	106.12	107.95	106.81	105.88	106.04	105.54
103.84	106.28	104.43	106.1	105.04	106.38	104.8	106.02	104.48	103.67	104.84	104.2	104.56	105.17	103.37	103.55	105.78	103.78	105.32	103.49	104.79	104.25	103.32	104.99	105.5	105.88	104.71	103.6	105.04	103.6	105.12	103.96	105.04	104.97	102.62	105.73	103.69	104.54	105.51	102.78	103.03	104.25	104.85	105	104.83	102.5	103.54	102.61	104.21	104.54
106.28	106.73	105.61	107.62	105.55	106.49	106.27	104.65	106.4	107.96	105.41	106.76	105.19	106.08	104.76	105.33	105.5	106.01	106.86	104.63	108.03	106.63	107.65	106.18	106.11	105.7	106.1	105.88	106.07	106.03	106.03	105.49	104.92	104.48	105.19	105.75	105.97	107.01	106.43	105.64	104.84	106.67	105.94	106.78	106.17	105.94	105.98	106.09	105.18	107.61
110.2	109.49	108.04	109.43	108.7	108.65	109.8	109.94	110.53	108.97	108.81	109.85	110.55	109.45	110.3	110.48	107.13	109.13	108.65	109.89	108.86	109.4	109.17	110.87	110.77	109.99	110.06	110.35	110.44	108.88	110.43	109.44	109.36	110.68	110.78	109.8	108.61	111.14	109.99	108.88	109.08	110.53	109.19	108.5	110.02	109.62	109.24	110.6	109.42	108.69
104.93	103.31	103.92	104.01	103.84	104.67	103.06	104.08	104.91	103.73	103.58	102.95	103.68	103.92	104.49	103.83	104.13	104.74	102.87	104.17	104.73	104.71	104.43	102.61	104.91	104.46	104.21	105.14	105.09	104.22	105.3	103.06	104.18	103.54	105.26	103.32	104.66	104.61	104.56	104.3	102.7	107.73	104.4	103.7	102.92	104.91	104.47	103.13	103.93	105.3
106.67	106.82	106.47	105.54	105.61	105.79	104.07	105.9	106.47	106.84	106.45	105.36	105.28	105.29	105.61	105.52	106.38	104.07	105.17	106.87	107.02	104.69	106.88	105.05	105.26	105.29	105.81	106.84	106.25	105.39	105.78	103.91	104.48	105.29	106.8	106.03	105.16	105.58	106.28	106.59	106.11	107.31	106	106.23	106.52	105.56	105.37	104.92	106.36	105.22
105.48	105.64	105.39	105.23	106.97	105.17	105.14	105.76	104.97	108.21	105.73	106.73	106.56	105.07	103.2	104.57	106.71	106.24	106.99	104.9	105.06	106.58	105.35	106.36	105.51	106.09	103.76	105.43	105.2	104.48	105.44	105.09	103.68	106.14	105.09	105.48	105.2	104.83	105.65	104.89	106.27	107.32	106.46	106.1	103.88	104.91	107.5	103.46	106.12	105.2
106.23	105.48	104.65	104.13	106.32	105.76	106.16	104.98	105.64	106.31	106.82	104.76	105.49	104.38	104.64	105.5	105.12	105.54	105.81	106.44	105.02	105.23	107.22	106.99	107.11	103.68	105.59	106.66	107.67	105.88	103.37	104.49	105.97	106.98	105.68	106.56	105.14	103.6	106.14	107.84	106.49	104.55	104.51	105.88	105.19	105.31	106.32	106.2	107.42	105.06
111.68	112.64	112.09	111.23	112.36	112.15	111.64	110.4	110.95	109.4	112.77	111.76	112.94	112.11	113.12	112.4	113.67	111.33	113.09	112.45	112.02	111.14	112.07	113.76	112.05	112.57	111.87	113.49	111.31	111.24	111.92	111.4	112.52	111.26	112.82	110.42	110.64	110.8	113.67	110.93	112.39	111.07	111.47	112.87	112.03	111.43	112.22	112.33	111.6	111.78
97.986	101.08	101.28	99.332	100.38	98.709	101.36	99.358	100.57	100.26	100.59	100.18	100.07	100.09	99.281	99.009	101.22	100.36	99.819	100.1	100.25	99.719	102.53	100.39	98.972	100.2	98.312	100.17	100.83	99.991	100.42	98.3	99.701	100.35	102.12	99.824	101.43	101.03	98.753	100.3	99.214	100.18	98.681	98.123	99.086	101.16	99.116	101.71	100.56	100.62
103.92	104.73	105.02	105.1	103	101.53	104.78	106.11	103.7	104.55	103.36	104.69	105.65	104.36	104.53	104.45	103.76	103.56	104.04	103.72	104.55	103.25	104.97	103.57	105.29	103.57	105.13	105.61	106.43	105.77	103.77	105.35	103.49	103.03	103.93	105.71	106.17	105.05	104.24	104.93	105.17	103.15	103.84	105.04	103.02	105.69	103.7	104.39	104.13	105.45
98.741	99.818	98.956	99.027	99.362	99.901	100.96	101.48	99.955	100.29	98.396	99.18	97.784	98.755	100.36	96.953	98.837	99.693	98.95	100.46	100.2	99.314	100.56	99.851	98.88	99.616	99.802	98.651	99.606	100.09	98.918	100.27	100.26	99.799	99.269	99.629	101.84	98.947	100.57	98.911	100.39	99.373	100.45	99.898	101.38	99.801	99.037	100.03	100.01	98.898
110.45	110.09	109.32	109.96	110.06	107.93	110.37	108.55	109.32	109.89	110.17	111.54	108.62	107.47	110.67	109.71	108.91	108.91	108.31	110.41	107.25	110.11	109.03	110.32	109.82	110.74	111.64	109.96	111.09	109.29	109.43	108.95	108.83	110.21	108.1	108.67	111.34	109.52	110.01	109.4	108.98	109.69	111.72	110.36	107.91	109.13	109.84	111.18	107.77	109.98
107.23	105.15	104.73	105.92	105.74	106.02	104.8	103.26	103.91	106.4	107.33	105.77	106.71	104.62	105.66	105.31	105.11	105.81	103.79	105.21	104.56	105.21	105.17	105.34	105.99	105.22	106.06	104.17	104.33	103.97	105.96	105.27	105.9	104.09	106.03	104.83	105.55	104.82	105.64	105.14	106.1	105.09	106.27	104.59	106.94	106.73	105.24	104.67	105.23	105.77
113.32	113.53	112.4	114.41	113.36	112.63	113.06	112.26	115.25	113.17	113.24	111.54	113.67	112.39	112.76	112.41	113.8	113.31	114.43	112.59	112.6	111.96	113.08	112.05	112.62	113.06	112.86	113.54	114.38	112.56	113.58	112.66	110.47	113.07	112.15	111.48	112.7	112.81	111.98	113.57	111.25	113.08	114.51	115.46	113.47	112.28	112.37	113.41	112.48	112.25
107.2	106.96	106.1	105.26	106.81	106.24	107.28	108.42	104.83	107.76	104.73	107.11	104.91	106.1	104.38	106.04	106.25	105.95	105.34	106.83	106.39	106.32	105.47	104.84	106.75	106.64	107.8	105.95	105.39	105.5	105.92	106.65	106.72	106.01	105.51	105.11	105.76	107.11	107.16	107.4	106.97	108.1	107.06	106.45	106.03	105.56	106.62	105.85	105.42	106.25
104.67	107.48	107.38	107.41	106.66	105.58	106.42	105.93	106.98	108.27	108.27	105.52	107.32	105.95	105.89	106.6	106.34	106.33	105.71	108.02	106.81	106.13	107.41	104.64	105.87	106.07	106.32	106.25	106.99	106.52	105.35	106.41	106.08	107.06	107.08	106.83	104.51	106.11	106.42	106	106.03	105.14	108.39	105.98	106.57	107.12	105.17	107.22	106.14	106.53
100.11	99.058	100.97	98.388	98.016	101.09	99.149	97.46	98.905	99.249	101.68	99.062	98.555	101.31	99.636	100.25	99.736	97.993	100	99.774	98.235	100.99	100.04	99.567	98.658	99.749	101.3	99.884	98.883	99.205	99.892	101.5	100.47	98.558	98.862	99.286	99.604	99.836	98.337	99.377	98.41	99.858	99.109	98.02	100.94	99.105	100.76	100.41	99.689	101.21
100.26	99.615	100.04	100.73	100.94	101.39	101.77	101.24	102.66	100.68	100.93	102.91	99.861	101.72	101.11	101.5	100.97	101.23	100.77	103.29	99.627	101.45	101.49	99.763	101.92	101.8	101.2	100.69	101.71	99.821	101.65	100.88	100.91	103.39	101.21	101.51	102.28	101.63	102.23	100.12	99.466	100.78	102.43	100.37	101.5	101.24	101.96	101.02	102.07	99.147
109.49	111.18	108.97	112.06	109.61	110.35	109.89	109.51	110.46	110.68	108.33	110.77	110.32	111.2	109.55	111.31	110.41	107.41	110.29	108.92	108.71	109.97	109.93	111.08	108.83	109.88	109.29	110.17	110.06	108.47	112	109.66	109.61	110.71	110.53	110.78	109.86	110.96	109.08	110.24	110.8	109.8	109.46	110.3	110.32	111.62	110.19	111.77	107.85	110.53
105.63	104.35	105.28	107.57	103.37	105.53	105.09	104.27	104.41	105.01	104.91	105.11	104.1	105.6	105.08	106.39	107.19	105.86	105.48	104.79	104.45	107.16	104.09	105.74	105.9	106.43	107.11	106.05	106.8	104.66	105.1	106.38	105.75	104.12	104.52	105.81	105.35	107.41	105.47	106.65	107.2	104.61	107.19	105.49	104.3	105.03	104.14	106.43	103.92	105.64
104.97	104.98	105.78	106.33	105.14	105.77	106.24	106.13	104.83	106.88	106.12	105.28	105.06	105.76	108	104.73	105.08	105.96	104.5	106.72	103.79	105.57	104.43	105.98	105.91	106.06	106.51	105.82	104.12	106.3	106.89	105.82	106.6	105.21	106.91	105.73	106.83	105.56	106.08	105.02	106.79	106.09	105.59	106.43	105.15	105.84	106.65	106.07	106.25	105.45
99.961	100.38	99.411	100	99.478	100.91	99.329	101.81	101.02	100.18	101	99.169	97.789	99.199	101.3	98.563	99.992	100.1	99.254	99.279	100.26	102.27	100.09	100.76	100.55	99.111	101.12	100.6	100.21	99.623	99.245	99.952	100.27	99.086	100.98	99.225	99.676	101.31	99.748	99.654	100.04	99.47	98.323	99.88	99.077	99.077	99.425	100.53	99.513	99.63
105.41	105.26	106.14	106.49	105.87	105.66	105.86	104.03	106.76	105.54	104.93	105.4	104.77	105.43	105.41	104.14	105.85	105.51	106.45	105.61	105.04	105.75	106.22	106.6	106.17	104.27	107.24	103.47	104.97	105.25	104.93	103.75	105.81	105.72	104.77	106.03	105.33	104.34	104.37	104.41	104.3	105.19	105.3	105.95	107.63	106.16	104.97	107.11	106.02	104.71
117.11	117.19	117.11	117.71	116.88	116.3	115.8	118.05	118.98	117.36	118.45	118.5	116.09	117.22	118.39	118.14	116.75	119.07	116.64	119.89	118.66	116.58	116.67	117.25	117.75	118.7	116.49	117.31	119.57	117.79	117.72	117.98	116.95	117.16	117.51	116.1	116.82	117.57	119.61	118.2	117.55	119.67	117.62	116.36	117.3	117.99	117.41	117.41	119.48	117.15
104.45	101.92	104.53	104.5	103.38	103.56	104.09	105.28	103.03	104.06	104.69	103.53	103.78	104.21	103.53	104.42	103.72	102.84	105.1	104.76	102.97	103.83	104.95	103.19	104.23	104.26	104.37	103.85	103.96	105.79	102.54	104.36	104.5	104.08	103.41	102.85	105.34	104.13	104.48	102.17	103.13	102.28	104.54	102.33	105.09	105.84	104.01	104.67	103.97	103.96
106.52	106.15	105.14	104.63	106.65	105.4	106.02	106.31	107.37	106.58	105.86	106.02	106.5	106.79	106.47	104.62	107.22	106.82	107.68	106.68	106.11	106.8	107.51	106.5	106.85	107.05	106.88	106.61	106.64	107.97	105.2	106.63	107.13	107.4	106.21	107.16	106.25	106.72	106.79	106.94	106.31	107.41	106.24	106.1	107.63	106.53	107.49	106.84	105.36	107.93
109.95	109.14	109.47	111.31	108.98	109.1	109.92	107.94	109.94	108.9	111.34	108.36	108.39	110.02	109.8	107.48	110.52	110.62	110.43	109.84	109.9	110.63	110.61	109.33	109.24	109.14	108.77	110.75	109.87	110.35	109.85	110.24	110.36	111.27	110.58	109.45	109.72	108.96	109.26	109.87	110.71	111.08	108.77	108.1	110.16	109.83	108.91	110.87	110.58	109.91
109.87	109.82	110.4	110.3	110.16	111.47	109.51	109.46	110.73	108.44	110.54	108.73	109.1	109.62	109.98	109.37	109.87	111.84	110.3	109.97	108.97	111.15	111.25	108.65	108.95	108.54	108.99	110.18	109.61	109.75	110.8	110.39	108.12	108.13	108.02	109.71	110.84	109.45	109.71	109.68	109.99	109.01	108.81	110.26	110.25	110.87	109.41	109.34	110.14	111.98
103.19	105.27	104.24	106.2	103.06	103.45	103.03	104.28	103.31	103.96	104.51	104.85	105.06	104.62	103.77	103.71	105.29	106.73	103.48	103.64	103.69	102.73	105.02	104.28	103.56	106.5	104.14	104.91	104.74	103.41	105.36	105.48	104.56	105.14	102.94	103.14	106.86	103.86	104.04	104.49	105	104.54	104.3	104.92	104.61	104.02	104.73	105.2	101.4	103.66
119.17	117.26	116.34	117.43	117.15	118.2	117.66	117.61	118.29	117.34	119.59	117.78	117.32	118.41	117.38	117.42	116.76	119.54	117.45	116.24	116.65	117.65	117.48	118.34	117.24	117.53	117.32	118.03	118.01	116.83	117.92	117.31	118.69	117.24	118.24	118.26	118.93	115.69	118.32	115.94	117.24	116.66	116.96	118.78	115.92	118.03	119.08	118.54	118.89	118.58
104.19	105.98	107.03	105.6	103.11	105.53	103.99	107.08	104.08	106.04	104.28	104.81	104.95	105.2	106.51	105.33	105.36	104.65	105.69	105.61	103.87	104.11	105.75	105.45	106.03	105.34	106.43	105.99	105.8	106.67	105.65	104.2	105.01	107.82	105.16	106.25	106.52	105.93	104.23	104.97	105.18	105.01	106.21	105.83	106.04	104.68	105.46	106.44	105.46	106.55
112.99	112.31	112.59	113.24	113.58	111.77	111.95	112.68	111.87	111.58	112.64	113.21	112.17	114.68	112.97	113.07	112.9	112.75	112.9	112.81	113.29	111.28	112.31	111.94	112.37	112.43	112.35	111.23	113.37	113.01	112.9	112.68	113.89	113.7	115.23	111.99	112.41	112.65	113.48	112.58	109.92	112.71	113.03	111.1	114.7	113.92	111.57	113.64	111.93	111.02
102.52	100.89	100.09	99.753	99.679	99.983	99.194	100.3	100.47	99.615	100.45	99.738	99.144	100.06	98.942	101.53	99.747	99.881	98.398	99.204	99.122	100.34	101.23	100.83	98.993	99.584	99.719	100.13	99.655	100.69	99.25	98.418	99.551	99.594	99.526	98.661	99.081	99.581	100.42	100.78	98.96	99.978	100.17	99.308	99.676	99.075	99.932	101.84	100.09	98.042
107.89	106.14	105.38	107.72	105.59	104.75	106.24	104.96	105.49	104.52	106.12	106.52	106.97	107.33	104.81	106.04	106.9	106.72	106.17	105.94	107.44	106.33	105.43	106.14	105.58	106.74	105.01	106.44	105.96	104.8	106.13	106.42	108.42	105.4	106.08	106.51	106.11	106.62	105.07	106.93	106.35	106.59	105.58	108.06	104.04	106.43	105.91	106.9	104.54	105.68
106.45	105.33	105.88	104.7	103.9	105.99	105.72	105.6	105.81	104.89	104.96	105.89	104.87	105.53	106	105.53	106.37	105.93	105.73	106.36	104.52	106.79	104.75	104.89	106	106.15	106	104.47	105.39	104.86	104.8	106.35	106.88	106.14	106.42	105.19	105.01	105.73	107.48	107.17	106.62	105.89	106.47	105.51	107.32	106.15	106.67	104.83	104.78	107.02
105.27	105.67	105.15	104.56	106.22	104.6	104.73	105.3	105.53	103.88	105.29	105.65	106.85	104.14	106.89	106.46	106.94	104.64	104.89	104.97	104.75	105.17	105.44	105.37	106.12	104.75	105.5	105.35	106.3	103.86	105.77	105.49	105.33	104.83	104.32	103.44	105.74	104.31	105.65	104.72	106.35	107.26	105.68	105.27	106.44	106.87	106.99	106.49	105.93	104
105.38	107.32	106.42	104.22	105.02	105.51	107.9	108.68	106.65	105.17	106.26	105.8	106.32	106.7	106.37	106.56	105.99	106.64	106.21	106.22	105.26	107.25	107.17	106.08	107.12	105.46	105.44	106.76	106.82	106.19	106.16	105.77	105.9	105.16	105.53	104.94	107.47	105.43	105.41	105.9	102.61	106.8	106.24	104.95	104.49	107.01	105.6	106.28	105.78	106.28
101.63	100.42	98.844	100.22	102.52	99.537	100.48	102.21	100.49	101.42	98.367	100.05	101.32	100.08	101.73	99.1	100.23	101.25	100.86	101.36	100.49	101.96	100.88	102.04	99.123	100.74	100.97	99.949	102.56	102.1	100.92	101.49	101.06	99.025	99.91	99.981	101.45	99.601	100.97	100.91	99.13	101.81	99.85	99.627	101.44	99.697	99.479	100.66	99.368	102.57
105.07	106.6	105.96	105.95	105.23	105.55	104.12	103.71	106.06	104.17	106.16	105.78	104.11	105.32	106.09	104.61	106.92	105.85	106.08	105.92	105.36	104.59	106.47	106.68	104.3	106.1	106.91	105.97	105.86	105.88	106.12	105.86	105.59	105.47	104.26	106.67	104.23	106.97	103.81	104.65	104.87	107.89	105.08	106.08	107.12	107.38	105.5	106.92	105.43	106.33
112.17	111.26	113.53	112.18	113.46	113.8	114.47	114.44	112.04	113.6	113.7	112.65	113.29	110.82	113.35	113.18	111.1	111.46	111.61	114.09	113.37	112.18	111.81	112.37	113.34	113.13	113.48	112.98	113.25	112.97	112.27	112.5	113.58	112.84	113.4	112.64	113.73	113.27	112.37	113.71	113.65	112.41	114.01	111.63	112.35	113.45	112.62	113	113.15	113.81
111.5	111.8	113.77	111.06	110.87	111.74	111.18	110.93	112.36	112.97	111.23	112.63	112.33	111.5	110.17	110.66	108.56	111.31	111.27	111	113.02	110.88	110.83	111.76	111.08	110.03	111.58	111.25	112.08	112.77	112.44	110.72	111.38	112.15	111.07	111.43	112.98	112.22	109.99	110.82	110.89	111.1	111.49	110.88	112.94	111.32	111.62	113.26	112.49	110.79
118	116.3	116.52	116.63	117.77	118.12	117.24	117.32	116.18	116.93	116.29	118.81	119.33	116.56	116.06	118.49	118.76	118.8	116.99	117.15	118.41	118	118.16	117.46	118.63	116.58	119.22	119.18	119.3	118.17	118.37	117.3	118.47	118.24	118.23	119.04	116.58	115.75	117.74	117.84	116.99	118.42	117.97	119.13	115.13	118.65	117.16	117.11	116.28	118.31
115.99	117.4	117.67	118.28	117.47	118.11	117.3	117.37	117.92	117.39	116.78	117.5	117.55	118.85	116.75	117.81	117.57	116.46	118.42	119.54	116.17	118.38	118.1	117.89	116.66	117.22	117.45	116.3	117.47	118.72	117.09	118.4	116.62	115.75	118.23	116.96	115.79	116.97	118.63	115.27	117.31	117.06	116.88	117.6	118.04	116.71	117.06	116.71	116.98	117.6
105.71	104.27	103.23	102.97	104.35	103.21	104.78	103.77	103.56	104.04	105.24	105.74	102.81	104.07	104.99	103.52	102.91	106.39	104.96	105.05	105.39	105.03	102.57	104.31	104.09	103.29	103.95	102.94	104.11	103.76	103.89	104.66	103.43	102.66	104.95	104.55	104.51	104.86	103.52	105.69	105.35	103.93	103.72	104.06	104.72	103.1	104.3	103.8	104.85	103.32
104.82	103.29	105.67	105.3	105	104.52	102.86	105.24	104.33	103.51	104.06	104.68	104.84	104.38	105.71	105.18	104.24	105.77	104.53	105.57	102.05	105.89	105.07	104.25	105.18	104.53	104.63	103.32	102.95	104.73	104.14	102.9	103.45	103.48	103.81	105.16	103.73	104.5	104.03	104.99	102.5	103.72	102.34	104.56	105.64	104.31	103.03	103.84	105.07	102.62
109.23	112.63	109.24	110.13	112.28	111.6	111.4	111.21	110.89	110.81	111.9	111.22	112.07	111.53	111.81	111.68	109.03	110.83	109.55	110.66	111.09	112.11	112.89	110.7	111.12	111.74	112.99	111.59	112.33	110.73	112.01	110.11	109.91	110.43	110.78	110.28	110.64	109.66	111.5	112.14	111.54	112.04	112.59	111.41	110.51	113.59	110.58	111.25	110.84	111.64
103.91	104.85	102.34	104.32	104.3	103.95	103.39	102.67	103.15	102.88	103.72	104.8	105.42	104.45	104.76	103.74	103.68	104.6	102.54	103.31	103.94	104.23	104.32	104.73	105.37	104.52	103.69	102.75	104.3	104.77	103.72	103.38	105.99	105.39	106.15	104.49	103.89	104.11	103.03	102.54	100.85	104.39	103.89	103.77	104.8	104.93	102.77	104.37	105.85	104.15
117.59	118.02	115.41	118.03	117.19	117.66	116.24	118.19	117.87	117.97	117.22	119.76	117.56	119.14	116.54	116.88	116.71	116.66	118.28	118.74	115.8	117.37	117.58	118.6	116.42	117.57	118.37	116.63	118.17	117.53	117.58	117.27	118.72	117.75	118.23	118.02	116.88	117.83	117.44	119.69	117.42	118.29	118.33	116.99	117.85	116.13	116.94	116.81	117.14	116.82
117.32	116.93	115.94	117.88	117.82	115.54	116.19	116.82	114.48	115.31	116.62	117.73	116.87	115.31	115.56	115.74	116.43	114.76	116.48	117.59	117.98	117.32	117.01	115.9	116.76	116.82	113.74	114.2	115.8	116.58	117.49	116.44	117.44	114.96	115.19	116.82	115.2	116.65	114.83	116.69	117.76	117.19	116.59	117.45	115.9	114.54	116.92	114.55	115.64	115.24
105.28	104.7	104.85	105.58	106.09	105.74	104.46	106.46	105.41	106.09	105.02	104.98	106.21	104.81	103.74	106.12	106.89	105.24	106.05	106.16	104.1	105.98	105.23	106.12	104.87	105.13	104.57	106.45	106.09	105.09	105.13	106.42	105.33	104.28	105.55	106.16	104.45	107.81	104.66	103.35	104.38	105.8	103.93	106.87	104.87	105.26	105.2	105.73	105.94	105.45
106.89	105.83	106.11	105.11	104.2	104.8	106.19	104.11	107.47	104.72	104.92	104.36	104.76	105.8	105.79	105.5	106.85	106.6	105.19	104.36	106.36	105.57	105.96	105.86	106.33	106.34	105.48	104.91	105.63	106.17	106.77	105.59	105.4	105.78	106.39	103.43	105.47	105.93	107.31	104.64	105.02	104.69	105.04	104.28	104.67	105.75	104.43	105.68	104.8	107
104.7	104.24	105.09	105.59	103.78	102.58	106.19	104.25	104.38	104.59	105.99	105.71	103.96	105.84	106.6	106.07	105.01	105.73	103.99	104.9	103.98	103.28	104.51	102.33	105.79	104.88	106.1	103.93	103.97	103.63	105.16	103.94	105.23	104.29	104.57	106.42	106.11	104.19	104.12	104.59	103.73	104.43	103.84	104.61	105.86	104.36	104.36	104.16	105.14	104.75
105.77	104.68	106.85	105.49	106.29	106.5	105.38	106.31	104.42	106.09	105.87	106.22	104.83	105.58	105.22	105.99	105.27	106.58	105.45	105.49	106.64	105.69	104.67	105.77	106.85	106.67	106.71	105.03	106.96	103.75	107.21	105.33	107.03	105.75	104.76	105.35	105.74	105.5	106.01	106.96	107.1	105.34	105.13	104.49	107.47	105.88	106.17	105.79	105.96	107.11
106.06	105.89	107.11	105.76	106.08	105.2	105.73	105.16	104.62	105.81	106.97	106.29	103.69	105.25	104.75	104.59	105.87	106.82	106	106.92	105.66	106.25	105.51	107.33	104.84	104.07	105.53	105.47	105.19	105.68	105.63	104.95	105.55	107.59	106.43	105.52	106.56	105.42	106.37	105.38	105.34	107.54	105.79	104.96	106.03	104.73	105.58	106.74	105.9	106.54
112.1	112.1	113.33	111.34	112.85	114.27	113.59	114.16	112.46	115.05	113.21	112.97	114.01	113.33	112.93	112.32	113.49	112.65	113.01	113.74	112.51	113.86	113.56	112.8	113.68	112.57	112.89	112.61	113.63	113.26	112.6	112.33	113.51	115.85	112.62	113.7	112.13	112.01	112.4	113.26	110.73	111.72	111.92	112.32	113.03	113.74	113.04	112.21	113.12	111.66
109.45	112.22	108.19	110.44	109.6	110.22	111.45	110.06	110.19	110.64	111.06	108.69	110.09	110.64	109.37	109.3	109.29	111.49	112	109.71	108.55	110.39	107.9	109.97	110.27	110.08	110.6	108.94	108.45	109.21	110.44	109.76	111.88	111.62	108.74	110.19	111.67	108.56	109.52	110.25	110.15	109.21	108.56	109.2	109.73	110.86	108.52	109.05	110.38	109.97
107.09	106.28	105.81	105.7	106.97	106.38	106.39	104.87	106.06	105.8	106.43	106.18	106.5	105.61	106.83	106	105.4	105.69	107.16	106.18	106.55	105.78	108.53	106.87	106.4	105.29	106.22	104.76	105.4	106.77	105.81	106.01	105.7	105.15	106.21	106	106.56	105.41	107.44	105.58	106.24	106.49	106.1	106.3	104.95	106.06	106.31	106.05	106.73	104.79
111.07	111.08	109.86	110.05	110.8	110.54	111.05	111.59	110.97	110.33	110.57	112.62	111.13	109.94	110.3	111.12	113.23	111.55	111.03	110.56	110.96	108.65	112.08	112	110.34	112.96	114.11	110.33	112.07	110.14	110.71	111.97	111.72	111.38	111.83	112.42	111.25	111.48	111.85	111.23	111.15	112.25	109.2	112.1	110.3	111.72	109.08	110	112.35	111.39
104.15	105.34	102.94	103.54	104.28	101.93	103.29	103.9	104.35	104.7	103.25	102.92	103.55	104.71	103.58	105.38	103.25	102.91	103.96	105.22	102.75	106.03	104.1	104.88	103.2	102.88	103.62	104.26	104.46	105.02	101.12	104.9	103.47	104.31	104.05	105.15	102.94	102.56	103.76	104.11	104.92	103.95	103.63	103.28	103.55	104.53	103.5	105.47	103.55	103.48
99.767	100.31	97.632	99.709	100.43	101.11	101.83	99.265	100.83	100.01	99.872	100.77	101.52	99.217	100.63	98.802	100.64	99.989	99.671	99.526	101.45	100.01	100.61	99.013	100.13	101	100.7	98.739	101.09	98.089	100.07	99.856	100.35	101.62	101.19	99.808	100.86	99.228	101.82	100.96	100.85	98.972	101.91	100.85	99.806	97.626	99.29	100.7	100.32	100.13
118.74	117.99	116.95	118.99	117.77	117.45	118.77	117.14	117.8	117.75	118.73	118.24	116.78	117.92	116.74	117.44	118.1	117.57	116.52	116.39	117.37	117.67	116.14	117.8	117.43	119.52	115.73	118.46	117.66	119.59	117.02	118.34	116.67	116.68	116.5	117.6	117.7	116.09	119.49	118.68	117.48	117.35	119.22	117.29	117.89	116.79	119.35	118.02	119.02	117.01
112.45	113.37	112.29	111.36	111.86	111.2	111.35	111.76	112.27	112.32	110.89	111	111.48	112.81	111.4	111.32	112.75	112.33	112.2	112.99	110.13	110.74	112.32	113.02	112.39	110.8	111.37	111.75	112.02	114.16	112.33	112.54	112.95	111.31	112.26	112.42	113.1	111.96	111.54	112.16	111.68	112	111.8	111.76	111.62	111.13	111.91	111.21	112.47	112.89
106.69	105.62	104.51	104.8	104.9	104.87	105.13	105.45	104.09	106.28	105.83	107.2	106.2	105.78	105.03	105.34	103.63	105.5	105.3	104.54	106.58	106.56	105.91	104.07	105.56	105.09	104.99	104.5	105.46	106.57	106.41	107.34	105.08	104.69	107.17	104.32	105.39	105.21	105.79	104.62	104.69	104.61	103.51	107.55	105.1	105.2	106.89	106	105.62	105.72
99.95	99.627	100.75	99.615	99.679	100.09	99.72	99.281	100.49	101.06	101.42	100.43	99.069	100.51	99.983	100.59	100.16	99.384	100.49	100.44	98.757	99.695	99.172	99.807	99.587	98.631	100.57	99.419	98.514	100.26	98.847	101.15	98.934	100.99	99.436	99.15	100.51	99.651	99.742	99.941	99.59	97.99	99.71	99.857	100.6	99.894	100	100.38	99.421	99.4
106.75	107.23	106.1	106.71	105.65	105.56	106.47	106.17	104.92	106.64	103.98	105.97	104.51	107.23	105.45	106.42	104.87	105.21	105.92	105.85	105.12	107.95	106.2	105.52	105.91	104.06	107.23	106.07	105.61	104.89	106.13	106.02	105.35	106.01	105.08	106.78	104.12	104.74	105.85	107.3	104.87	104.19	104.84	105.42	106.3	105.98	106.73	105.63	105.54	105.97
107.84	106.26	105.52	105.36	106.11	106.72	105.93	107.24	107.18	106.03	104.97	106.8	105.65	104.68	105.05	105.78	107.07	107.73	108.11	105.74	105.34	107.41	106.58	109.43	105.57	105.72	106.4	107.41	106.43	106.12	105.95	106.95	108.29	107.9	105.37	107.24	108.97	107.5	105.71	107.32	106.02	108.19	106.45	105.98	106.53	107.51	106.93	106.69	104.46	105.3
112.93	110.52	112.07	111.12	110.53	112.84	113	112.05	111.38	111.2	109.96	110.84	112.67	111.61	112.44	111.9	111.65	110.18	110.58	111.11	109.83	111.79	111.59	110.82	111.2	111.55	111.9	111.86	109.78	111.67	111.16	111.98	112.87	112.35	110.55	110.99	111.27	110.75	111.61	111.64	112.64	111.49	110.41	111.18	112.34	110.94	110.21	112.77	113.19	110.31
111.18	110.91	110.32	111.91	110.98	109.68	110.94	111.41	111.81	109.61	109.78	111.72	111.54	109.9	111.19	111.91	110.97	109.75	109.94	109.5	109.57	111.34	110.75	110.23	111.73	111.3	112	111.21	108.79	111.34	110.2	109.81	110.45	112.19	111.56	110.11	109.9	110.04	111.88	110.57	108.87	111.65	110.33	112.89	109.46	109.33	111.86	111.36	109.7	111.14
107.42	108.07	108.91	108.96	110.17	109.62	110.63	110.2	109.39	109.94	110.01	108.24	109.88	109.57	108.05	108.8	109.31	109.5	108.69	110.6	110.02	110.85	110.96	109.55	109.32	110.4	110.72	110.42	111.33	110.43	109.5	111.11	110.38	109.44	110.52	110.48	111.16	109.73	110.41	108.64	109.72	110.66	108.68	108.62	109.68	109.04	110.98	110.7	110.27	111.51
105.52	106.86	105.66	105.47	106.31	106.39	106.69	105.56	106.29	105.65	104.21	106.13	106.63	105.45	105.24	104.2	105.54	106.69	105.41	104.75	107.12	106.83	104.92	106.05	105.29	105.23	105.17	106.74	106.53	105.9	106.23	106.11	105.7	105.57	104.76	107.17	106.52	105.65	105.36	106.38	105.8	108.38	105.62	106.51	106.66	105.76	107.38	105.99	105.08	105.15
105.32	106.16	105.07	105.44	104.6	105.16	105.49	106.42	104.26	105.22	104.07	105.11	103.75	104.87	103.85	104.45	104.37	104.47	106.74	104.18	105.26	105.86	103.22	104.29	105.47	103.91	104.41	104.54	105.04	106.85	102.05	103.79	104.12	105.07	103.03	105.22	104.28	105.97	102.57	104.18	103.69	104.03	104.32	102.96	104.43	104.76	104.69	104.6	104.78	103.65
110.85	111.53	111.56	111.8	111.96	112.69	113.1	111.38	111.02	110.61	111.24	110.82	110.66	111.73	111.71	111.12	112.57	112.76	112.22	112.97	111.62	112.16	113.34	110.65	112.44	112.15	112.95	111.11	110.15	111.63	111.91	110.78	111.77	110.94	111.52	113.25	111.17	113.06	112.22	112.12	112.61	112.4	111.99	112.36	112.43	111.72	112.7	110.7	110.68	113.24
102.13	99.866	98.561	99.997	100.06	99.976	102.49	100.69	99.116	99.526	97.809	99.432	99.783	98.711	100.65	99.346	97.904	100.03	99.427	98.796	99.415	99.8	100.34	99.899	98.686	97.688	101.62	98.795	101.08	100.15	102.13	101.19	100.18	100.08	99.828	99.434	98.723	100.92	100.75	100.65	100.63	100.41	99.532	100.07	100.97	100.39	100.54	100.04	100.2	100.55
106.11	104.52	106.61	104.84	105.9	105.48	103.79	106.53	104.58	106.39	106.5	104.09	105.35	107.54	106.83	104.48	105.5	104.38	106.41	105.65	107.4	106.67	104.87	104.54	105.13	107.13	103.73	105.36	106.26	104.31	105.62	106.43	106.91	106.78	106.41	104.66	106.33	105.88	106.95	105.64	104.53	106.32	106.37	105.09	105.55	104.75	106.17	106.53	107.06	105.63
99.91	98.872	99.449	100.8	101.73	99.466	99.865	99.094	98.827	100.28	100.95	100.45	98.502	99.87	99.492	97.809	98.493	99.83	100.13	100.41	98.506	100.07	100.78	98.701	100.61	99.627	99.963	98.577	100.58	99.965	99.766	99.145	99.702	99.41	101.04	99.777	99.729	100.45	101.06	99.5	99.129	99.591	100.24	100.69	99.555	100.21	99.881	99.667	97.891	99.174
107.35	104.33	105.34	107.64	107	106.75	107.02	108.39	108.7	108.41	107.4	107.3	107.89	109	109.06	106.5	107.35	107.02	106.63	108.19	105.9	108.35	106.11	107.65	105.81	107.67	107.8	105.7	106.55	106.42	107.44	105.82	106.69	107.63	109.02	106.81	107.74	106.46	105.73	106.55	107.35	108.17	107.49	107.32	105.1	106.64	108.18	107.39	106.24	107.36
109.62	111.7	110.68	109.55	111.78	109.21	110.27	110.09	109.63	109.66	108.76	109.33	109.74	109.43	109.85	110.83	108.69	109.85	111.09	110.58	110.09	110.53	109.29	110.52	109.87	109.87	110.68	108.59	109.33	111.75	110.82	109.01	111.38	111.27	109.75	111.4	110.79	109.96	110	111.03	109.92	109.5	108.52	108.9	110.81	111.49	110.54	111.35	109.92	109.93
113.74	112.61	111.33	112.05	110.22	110.73	110.93	111.07	112.11	113.26	112.21	111.82	111.43	111.84	112.99	110.53	112.39	111.52	110.89	113.3	112.28	111.36	113.03	112.36	111.38	111.43	112.24	113.59	111.79	113.37	111.81	112.52	112	112.11	112.02	112.24	110.62	112.06	112.56	110.96	110.33	112.28	111.66	112.42	112.45	110.86	111.92	109.86	111.43	112.63
111.84	113.34	110.87	110.76	113.19	111.07	111.75	111.31	110.26	112.36	111.73	112	111.07	110.59	108.96	110.85	111.58	112.72	111.94	111.53	109	111.45	112.64	113.01	110.05	110.73	110.36	111	111.92	109.47	109.96	110.7	111.66	112.25	111.75	112.2	112.22	112.18	111.2	111.01	111.08	109.91	110.4	112.14	111.61	110.9	110	111.14	112.18	110.01
112.38	111.55	112.95	115.16	113.53	112.73	112.66	111.35	111.99	112.3	114	112.3	113.21	113.22	113	111.69	110.75	113.52	113.71	114.03	112.7	113.44	112.13	113.36	111.81	114.16	112.12	113.14	112.5	113.83	111.89	114.71	112.09	111.32	111.68	113.14	111.59	111.93	112.18	112.1	113.46	113.04	112.42	112.04	114.39	112.99	112.77	112.71	111.26	112.96
106.26	105.86	108.08	106.55	105.98	107.39	106.82	106.3	107.17	106.11	107.03	105.61	106.13	105.98	106.52	107.18	107.24	106.09	106.68	107.35	107.24	105.51	107.17	106.5	107.43	106.54	106.58	106.86	107.99	106.79	106.29	106.91	106.71	107.09	106.67	106.33	106.27	106.65	107.24	106.06	106.51	105.55	104.65	107.31	106.54	108.11	105.89	106.05	106.3	107.44
101.26	100.02	100.22	99.933	100.24	101.44	100.49	100.07	98.89	99.9	99.454	99.723	100.08	99.577	97.924	99.517	98.998	100.08	100.44	98.985	100.93	99.971	100.05	98.73	99.838	100.49	99.505	99.884	99.993	99.926	100.33	98.174	99.569	99.925	96.206	99.441	99.282	99.8	100.16	100.54	99.269	100.52	99.964	99.929	99.704	99.653	99.705	99.912	99.174	99.591
105.69	105.52	104.65	105.65	106.05	105.81	106.18	105.32	104.62	104.59	103.33	104.57	105.55	105.66	104.66	104.42	105.65	104.45	104.67	105.49	103.97	105.83	105.37	105.66	105.57	105.2	106	105.18	104.22	103.76	106.39	104.9	105.39	103.92	103.99	104.95	106.38	106.34	105.34	105.3	106.35	104.63	105.49	104.03	103.38	104.22	105.91	104.56	103.98	104.65
115.8	116.93	118.17	115.97	116.61	116.31	116.79	115.98	114.75	116.73	116.43	116.9	113.97	116.73	116.88	115.7	115.83	116.36	114.46	115.87	116.66	116.26	117.72	116.24	115.85	116.09	116.77	115.77	116.21	115.65	117.73	116.92	115.8	114.54	116.49	115.54	115.64	117.31	114.48	115.7	117.76	115.48	115.3	117.58	116.51	116.43	117.69	115.64	116.28	116.57
110.33	111.42	112.25	109.29	109.87	112.31	112.7	111.16	111.49	112.28	111.32	110.8	111.19	111.36	113.94	112.88	111.2	110.56	110.33	109.82	113.14	110.72	112.27	111.57	112.7	110.19	110.24	109.76	109.72	111.26	111.45	110.77	111.02	109.9	110.23	111.06	113.51	111.45	112.91	108.88	110.66	110.37	111.02	110.83	112.43	109.38	109.52	111.17	112.95	111
99.89	100.35	100.97	99.299	101.92	100.19	101.11	99.185	99.034	101.09	98.476	100.16	100.05	99.465	99.934	99.14	98.903	99.06	98.875	100.08	99.625	100.27	99.457	99.704	101.09	98.929	99.234	100.79	99.427	99.714	99.925	99.671	98.205	99.113	100.93	99.391	98.84	99.064	98.116	98.92	99.711	99.543	98.66	100.17	100.85	99.3	99.882	97.921	98.018	99.609
105.34	105.98	104.09	104.03	107.05	105.24	107.27	103.94	103.86	106.04	106.85	106.38	106.25	107.4	107	103.47	104.6	103.95	105.37	105.53	106.88	105.69	104.93	105.07	106.06	105.18	107.3	105.45	104.03	105.7	104.89	107.4	104.6	106.06	104.93	104.86	106.19	105.26	106.44	105.91	105.83	105.54	104.81	106.45	106.31	105.77	106.36	105.14	105.61	104.96
111.2	111.88	109.09	109.39	112.26	110.32	108.56	112.25	110.93	111.45	111.73	111.01	110.33	112.7	111.7	112	110.52	112.22	111.33	110.54	109.85	111.05	111.01	111.55	111.67	109.35	110.28	110.6	112.42	110.53	110.28	110.25	110.77	110.95	109.88	111.79	111.31	111.02	111.38	110.58	110.28	111.44	110.94	110.33	110.1	110.04	110.07	112.4	108.7	110.62
113.29	112.28	112.84	111.75	113.05	113.47	114.08	112.72	113.41	111.72	111.08	113.44	111.65	111.13	111.16	111.19	110.09	112.67	111.24	111.78	111.71	111.19	111.58	110.48	111.85	112.04	111.63	112.09	111.81	113.53	112.12	111.23	111.3	112.75	110.53	113.01	112.83	111.73	111.51	112.2	111.65	111.02	111.66	111.77	111.45	112.67	112.6	112.24	113.01	112.1
111.28	110.94	111.04	110.54	113.24	111.07	110.66	110.9	110.33	109.75	112.72	110.16	110.39	109.94	110.42	110.96	111.1	112.65	110.55	109.96	110.49	111.59	110.48	111.03	110.98	111.36	109.45	111.1	111.78	111.2	109.06	109.63	111.2	110.39	110.37	112.5	110.04	110.22	110.22	110.88	110.51	110.86	111.96	110.09	111.11	110.76	111.02	110.38	110.99	110.7
106.17	103.29	103.18	103.39	104.05	103.24	104.2	103.03	103.66	104.02	104.92	105.02	103.63	104.35	105.15	104.46	103.41	104.83	104.19	102.85	104.6	105.53	103.34	104.63	103.83	106.04	105.42	104.26	102.25	104.36	105.04	103.73	104.43	104.91	104.22	103.58	105.28	103.74	102.98	102.42	104.25	105.27	104.55	103.94	105.36	104.71	105.46	105.33	105	103.19
112.5	111.7	109.83	113.26	111.96	111.5	111.83	109.55	110.29	109.92	109.64	110.7	110.19	110.12	110.02	110.37	112.76	112.13	111.16	112.27	113.18	111.77	110.85	112.04	108.39	111.06	111.49	112.15	111.36	111.6	111.87	110.84	111.7	113.05	109.66	110.64	111.97	112.08	112.61	112.02	111.93	113.14	111.26	112.12	111.53	112.36	110.22	111.04	112.12	110.8
116.99	118.24	117.45	117.53	117.26	119.21	116.5	116.07	117.17	117.42	117.54	117.53	115.76	117.32	117.46	117.24	116.8	117.17	117.32	117.85	119.63	118.15	117.19	117.92	117.42	117.84	117.52	116.31	116.34	116.09	118.7	117.97	117.47	117.19	116.88	117.4	118.44	116.93	118.71	117.79	118.06	117	116.86	117.49	117.65	119.54	119.24	117.97	117.74	116.62
111.45	111.64	111.75	111.96	111.53	112.01	112.19	112.23	110.77	111.97	110.64	110.85	111.91	111.39	111.33	111.52	111.25	110.94	111.6	112.36	110.94	110.87	113.14	111.34	112.08	111.08	112.75	111.95	112.56	113.07	112.33	109.72	112.53	111.25	111.24	113.24	111.48	112.33	110.86	112.71	111.86	112.51	110.53	111.29	111.71	111.58	112.38	112.43	110.87	112.02
105.35	106.04	105.59	106.19	104.98	106.42	105.09	106.6	104.3	106.37	104.97	106.62	105.4	105.28	106.26	105.24	106.08	105.13	106.41	104.92	104.41	106.66	104.14	106.5	103.86	105.41	105.74	104.79	105.49	105.74	106	106.61	106.98	105.59	104.31	105.93	105.72	106.98	104.63	106.8	105	105.17	104.83	107.22	104.51	103.54	104.99	107.21	104.57	105.53
111.23	109.51	111.95	110.34	111.63	109.35	110.5	111.04	110.03	111.11	110.7	110.17	111.9	109.32	111.48	112.77	109.12	110.61	110.06	110.9	110.49	110.95	110.95	110.53	110.71	111.46	111.04	111.04	111.8	110.95	110.56	109.92	111.65	110.33	112.47	110.88	109.5	109.64	109.74	109.95	110.96	110.75	111.35	110.31	110.24	109.62	109.18	109.98	109.41	110.45
103.45	104.56	104.27	102.89	103.71	104.56	104.75	105.28	104.52	105.33	105.72	104.12	103.16	104.44	103.96	104.03	105.83	104.12	103.18	104.71	103.8	103.97	104.32	103.79	103.98	105.27	103.2	102.65	105.37	104.01	104.22	105.01	102.65	103.36	102.54	105.95	104.33	101.74	104.9	103.03	102.48	102.96	103.2	105.37	105.12	104.04	103.52	104.64	102.8	103.66
111.44	110.9	109.69	108.41	111.6	107.36	109.98	109.76	110.77	110.82	109.12	110.14	109.52	109.63	110.01	110.34	110.87	111.76	110.14	110.39	109.92	109.81	110.58	110.73	108.49	109.9	111.32	110.77	111.77	110.2	109.62	108.62	111.67	109.16	109.14	109.26	109.12	111.2	110.05	109.52	111.34	109.41	111.8	108.07	109.54	110.34	112.17	109.72	110.39	110.12
110.41	110.13	109.71	109.64	108.88	109.53	110.39	109.82	109.58	110.42	110.8	111.22	110.47	109.65	109.65	108.87	110.99	108.66	110.12	112.11	111.58	110.52	110.55	108.24	110.59	110.45	109.03	109.57	110.66	110.4	109.82	110.7	109.97	110.23	109.45	111.45	110.06	110.68	108.88	109.63	108.89	109.91	110.34	109.09	110.09	109.36	110.91	109.64	108.66	110.07
103.11	104.46	104.07	104.09	105.42	104.4	104.22	104.37	104.39	105.25	104.58	104.36	104.22	105.21	103.2	105.14	102.92	103.1	104.32	105.12	103.87	104.49	103.66	104.33	104.41	106.08	103.86	105.2	105.08	104.59	106.16	105.59	104.09	103.73	104.99	105.52	103.65	103.6	103.27	106.48	104.8	104.81	105.11	104.9	104.09	104.36	102.59	105.64	103.66	104.31
105.42	105.76	106.41	106.3	106.2	106.06	105.18	105.45	106.85	104.43	104.05	106.35	106.67	105.67	105.13	106.24	104.76	105.45	106.35	105.77	105.87	104.51	105.56	102.79	105.62	105.29	103.93	105.32	105.19	105.65	106.05	105.38	105.28	105.87	106.32	103.58	105.83	105.95	104.17	107.05	105.31	107.15	105.13	104.73	105.76	105.31	105.4	106.01	104.95	105.67
103.48	105.75	104.73	103.34	103.13	103.25	103.17	104.65	103.71	104.21	104.7	104.65	103.77	103.78	103.92	104.47	105.64	103.57	103.12	104.26	104.52	105.74	104.5	102.61	104.79	103.98	105.22	103.61	104.33	103.95	105.39	102.31	104.09	103.9	105.47	103.95	105.4	103.52	105.8	105.08	104.16	103.8	104.1	105.02	105.41	105.18	104.07	103.72	105.11	105.56
109.67	109.7	109.8	109.65	110.43	111.27	111.53	110.22	109.66	110.23	110.1	110.31	110.62	109.03	109.85	112.44	109.74	110.58	110.76	110.11	110.03	110.65	109.86	109.79	111.74	109	110.72	108.72	108.86	109.92	109.44	110.42	109.95	110.15	109.93	108.56	111.64	110.62	109.73	110.16	111.37	109.29	109.14	110.54	110.69	108.82	110.23	109.2	109.03	109.08
100.45	97.882	100.11	99.785	98.726	99.219	100.29	99.692	101.66	98.979	98.844	98.974	99.671	99.762	100.3	99.174	100.15	100.88	102.39	100.08	100.05	98.151	99.419	99.602	99.136	101.22	99.525	99.769	100.8	100.65	100.35	101.43	98.809	100.48	98.78	98.697	99.188	99.938	99.109	99.941	99.785	100.05	99.503	98.244	99.62	100.65	100.12	101.27	99.461	98.504
106.24	106.68	105.62	106.16	104.44	104.28	105.85	105.27	106.02	106.26	105.41	105.74	108.32	104.53	103.39	108.31	106.99	105.97	106.37	106.14	106.08	106.03	106.25	106.72	106.11	106.59	106.82	105.09	105.39	105.96	104.61	105.61	105.44	105.57	106.21	106.83	106.28	104.71	103.42	107.56	104.63	108.07	106.43	105.82	105.55	104.38	106.19	106.02	104.29	105.19
101.09	100.21	102.29	100.59	102.6	99.643	100.61	101.13	100.23	101.92	101.42	101.19	101.51	99.255	101.62	100.31	101.18	99.827	99.931	100.81	101.96	100.3	101.99	99.15	100.89	100.7	99.937	101.35	99.623	99.116	100.07	101.48	100.67	99.695	100.16	100.21	100.01	100.96	99.782	100.8	99.109	100.48	100.38	99.758	101.65	101.04	101.63	102.06	99.213	101.8
106.57	103.37	105.08	104.09	105.48	104.98	104.43	104.77	104.68	105.35	105.06	103.76	104.36	106.06	104.71	104.9	105.22	104.33	105.84	103.64	105.66	104.22	104.68	104.19	102.44	105.42	105.01	105.09	106	105.15	103.37	103.99	104.24	105.42	104.27	105.13	103.76	105.74	106.34	104.63	104.93	104.89	104.05	102.84	104.47	104.65	103.98	105.68	105.27	103.92
106.94	106.85	107.05	106.73	106.73	106.21	106.08	106.73	105.59	107.02	107.22	106.16	105.03	107.57	105.68	107.21	106.72	108.52	106.7	106.71	107.03	105.37	106.62	106.62	106.57	106.36	104.72	107.49	106.1	104.67	106.47	106.15	104.73	105.7	106.52	107.5	105.94	106.17	104.93	108.18	106.13	106.95	106.68	105.36	105.04	106.72	107.06	105.43	105.51	106.41
106.3	104.56	106.12	105.47	105.2	106.41	105.12	106.38	106.69	105.4	105.5	106.86	104.86	105.68	105.4	107.65	104.99	106.07	102.65	105.84	107.3	105.46	105.47	108.01	105.91	106.28	105.64	105.41	105.87	107.99	105.67	106.72	105.86	105.09	107.01	105.45	105.43	105.86	105.49	105.88	106.12	106.02	105.96	105.82	105.12	105.17	107.38	106.87	106.76	106.39
112.75	112	111.33	111.87	112.36	112.29	112.28	112.21	111.08	111.61	112.31	111.49	112.15	111.67	112.54	111.76	112.54	111.9	111.96	112.03	111.36	111.3	112.65	112.04	113.08	110.35	112.18	111.25	112.83	112.67	112.87	113.3	110.85	113.71	111.14	111.43	112.72	110.72	111.97	112.41	111.22	112.48	111.32	112.67	112.95	113.01	112.03	112.35	111.86	111.07
110.05	107.48	106.63	105.77	106.31	107.27	106.46	107.87	106.92	107.03	107.29	106.26	107.39	106.92	108.67	108.51	105.82	105.19	107.61	108.85	106.79	105.93	107.38	107.31	105.92	106.74	107.74	105.84	107.13	106.65	107.07	108.1	106.34	107.16	105.7	105.94	108.06	107.52	106.54	107.72	108.06	106.58	107.31	106.27	106.6	106.78	106.98	106.52	107.07	109.65
110.55	110.97	111.61	112.46	110.4	111	111.38	111.74	111.48	111.33	111.76	110	111.84	112.43	111.36	110.94	111.62	111.22	111.46	111	111.32	112.21	111.09	110.09	112.17	109.02	111.74	111.41	110.58	113.37	111.74	110.81	112.38	112.72	112.56	112.58	109.3	113.73	109.02	110.48	111.91	111.96	112.64	112.64	111.17	110.32	110.76	111.91	113.05	110.59
106.35	107.23	106.15	107.27	105.66	106.82	107.71	107.42	105.57	106.98	106.06	107.63	106.23	106.13	106.66	106.01	106.14	106.47	105.92	106.45	107.25	104.41	105.57	106.01	104.82	107.2	105.62	105.57	106.26	105.58	106.83	104.55	106.49	107.1	107.14	108.1	107.79	106.65	105.82	105.64	106.05	104.81	106.72	105.25	106.11	106.64	107.13	109.08	105.78	105.95
106.34	107.58	105.79	105.53	106.02	107.04	104.46	105.93	104.26	106.39	104.42	105.78	105.99	104.56	106.45	103.84	105.41	105.83	105.62	106.17	105.82	103.03	104.94	104.84	106.79	107.02	106.72	105.86	106.46	105	104.07	105.65	106.08	106.5	106.02	106.22	106.89	106.39	104.96	105.67	106.4	106.2	107.77	105.63	105.46	104.92	104.29	103.8	105.31	105.51
111.38	111.21	110.07	111.97	109.84	111.57	110.97	111.26	109.34	110.86	108.67	111.79	112.42	111.68	112.16	111.45	111.86	111.31	110.7	111.36	112.15	108.32	111.22	111.02	112.2	110.96	109.95	112.17	113.11	111.13	111.85	113.24	112.31	109.87	112.18	112.43	110.15	110.92	112.73	111.08	112.44	110.83	110.83	110.77	111.43	112.86	112.14	111.59	109.99	111.69
110.81	112.13	110.95	110.35	111.36	109.76	110.55	110.53	110.61	110.85	111.41	112.22	111.57	111.87	111.27	110.03	110.97	108.98	110.42	110.92	109.34	109.37	110.2	109.3	109.55	110.79	109.75	112.58	111.73	110.08	110.35	111	111.76	111.85	110.57	112.2	110.43	110.74	111.03	110.18	110.65	111.48	111.62	110.64	110.7	109.76	111.45	111.8	110.31	111.01
105.37	104.99	104.51	103.57	104.11	104.63	104.35	105.21	105.37	104.94	103.96	103.43	104.68	105.06	104.64	103.65	105.54	102.75	105.07	104.55	102.76	104.69	105.31	104.96	104.58	104.12	105.65	105.54	104.2	104.38	104.4	104.64	102.62	103.38	102.82	105.24	104.43	103.87	105	101.78	106.17	103.24	104.85	104.12	105.81	105.09	103.23	105.21	103.26	103.89
106.5	107.33	104.44	106.2	106.73	107.15	106.55	105.61	106.08	108.4	107.4	107.53	108.22	107.33	107.34	106.22	108.14	107.85	107.88	107.48	105.56	107.78	106.31	107.85	106.29	105.72	105.61	108.08	107.33	106.15	106.8	106.33	105.98	107.13	106.52	105.45	106.25	107.22	107.5	106.59	108.05	106.97	107.56	106.41	106.81	105.33	106.78	108.54	106.04	106.67
115.44	113.74	112.45	112.92	113.95	111.63	112.28	112.22	111.63	112.07	111.48	114.09	112.25	112.92	113.07	112.18	113.02	111.92	113.97	112.23	112.99	112.07	111.67	113.9	112.18	111.14	113.86	113.81	112.12	112.71	112.7	114.35	111.37	114.09	113.19	113.31	112.88	112.34	112.39	113.26	112.21	112.05	113.47	113.19	112.93	112.74	111.32	112.35	111.47	112.06
104.83	105.69	103.48	104.91	106.2	105.91	105.16	105.36	104.52	105.67	105.18	106.31	105.91	105.35	103.64	106.05	104.83	106.87	103.96	106.87	104.42	106.13	103.86	106.11	104.19	105.14	106.49	104.56	104.97	106.17	106.91	106.33	106.14	106.35	105.79	104.05	106.1	103.38	104.97	106.09	106.4	103.99	105.99	104.93	104.17	105.04	105.86	106	105.78	105.8
105.79	105.82	109.13	106.03	106.42	107.58	109.21	108.38	107.71	108.25	107.58	105.65	107.32	106.29	105.56	107.35	108.07	107.23	107.95	106.86	107.27	104.79	108.35	107.48	106.8	106.12	107.45	105.39	106.29	107.67	107.57	106.68	106.85	108.82	107.57	106.52	106.9	108	108.02	108.08	108.57	106.5	107.33	106.15	107.71	107.6	107.01	106.82	107.58	105.7
108.07	106.51	106.39	107.67	105.87	105.02	106.6	108.37	106	107.83	105.2	105.45	107.12	105.26	107.24	106.19	106.61	107.62	106.12	106.7	105.35	105.5	106.83	108.7	107.06	105.12	105.38	105.4	106.35	105.93	106.53	104.79	105.89	107.41	104.82	106.1	106.46	105.4	107.27	105.59	105.53	106.37	105.85	105.44	107.96	107.37	107.46	105.24	105.78	106.09
103.05	103.73	104.65	103.64	103.27	103.75	104.91	103.98	104.15	106.15	104.29	104.04	104.28	104.57	103.94	103.99	104.57	104.57	102.96	102.32	103.69	104.67	105.71	104.39	103.67	101.88	104.19	105.03	103.5	105.16	103.27	103.88	103.44	103.12	104.26	103.44	105.08	105.14	104.64	104.66	102.41	104.34	104.86	104.13	103.79	104.09	104.04	103.89	102.84	103.54
105.65	105.62	106.5	104.46	107	104.07	106.61	105.2	107.8	105.08	106.15	107.56	104.81	105.54	107.21	107.33	104.71	105.94	107.21	107.1	106.27	106.76	106.44	105.12	107.36	107.17	106.95	104.85	105.42	106.18	107.93	105.63	105.63	106.55	105.39	106.98	106.55	105.42	107.94	105.87	105.35	106.29	105.7	106.67	105.43	107.95	106.28	106	106.68	107.8
110.2	112.52	110.98	111.27	112.24	112.47	110.49	109.98	113.21	109.19	111.07	111.42	110.25	110.53	110.57	108.27	112.14	110.62	111.12	110.61	110.57	112.91	112.89	112.34	110.48	112.24	111.85	111.97	111.36	110.56	112.46	112.43	113.39	112.38	113.11	110.73	112.15	111.21	111.4	111.71	112.05	109.68	110.86	113.44	110.84	110.36	110.32	111.42	110.51	114.62
105.39	104.99	106.42	104.1	104.86	105.39	104.25	105.96	106.08	105.36	103.42	104.97	103.08	104.69	105.27	105.31	102.6	105.63	105.42	106.34	105.34	104.4	104.95	103.55	105.68	105.31	106.48	105.02	104.46	104.4	104.36	104.47	104.12	104.94	105.02	106.08	105.29	103.9	105.52	104.11	105.02	105.82	103.73	107.22	102.71	105.47	103.97	104.1	105.15	103.78
104.89	104.29	104.58	103.62	105.92	105.38	103.96	106.37	104.43	107.61	106.41	105.63	105.29	104.74	105.64	105.49	104.08	103.97	106.63	105.57	106.09	106.57	106.1	105.68	106.24	106.8	104.35	106.45	106.97	105.04	106.65	105.43	105.85	105.66	105.62	104.08	106.37	106.26	105.21	104.54	106.14	106.22	104.36	106.71	105.43	104.78	106.79	104.03	105	106.3
104.74	105.62	104.7	104.99	105.03	103.8	104.93	105.56	105.73	106.87	104.42	105.55	104.51	105.97	105.57	105.59	105.84	106.78	105.1	105.56	104.61	104.95	106.92	105.93	104.14	107.13	106.26	105.24	105.35	104.15	105.39	106.72	106.31	106.68	106.94	105.89	104.69	105.49	104.46	105.46	104.19	103.19	104.91	105.32	105.93	104.12	104.95	106.25	104.59	107.27
103.23	101.43	104.34	103.39	103.51	102.48	104.99	104.04	104.37	105.13	105.48	104.92	103.63	103.95	103.81	103.57	105.06	104.37	103.56	104	104.88	104.12	105.03	103.38	105.62	103.35	104.26	105.34	105.16	104.66	103.08	102.71	105.4	103.74	103.31	103.98	103.77	103.87	105.15	103.68	105.07	104.11	104.77	104.07	104.83	102.74	103.79	103.33	103.87	104.67
111.66	111.15	110.52	109.95	110.77	109.89	110.55	111.43	111.22	112.25	111.33	110.4	111.6	110.69	111.87	112.17	111.76	110.37	111.82	111.8	111.21	110.12	110.87	110.65	111.45	111.42	110.89	111.03	110.2	111.22	110.34	113.35	110.99	111.59	111.01	111.36	111.46	110.28	110.75	110.58	111.48	110.74	111.8	111.14	111.92	110.87	112.28	111.46	111.18	110.98
104.11	104.81	105.17	104.66	105.94	104.65	104.46	104.15	104.65	105.56	105.48	104.87	104.81	106.31	104.18	104.56	105.47	104.75	104.92	103.96	104.79	103.3	106.85	104.89	105.63	104.32	104.35	103.31	104.16	105.04	104.5	106.58	103.75	104.79	104.48	104.12	103.71	105.76	103	104.34	103.36	104.5	104.66	104.48	105.73	103.82	106.01	104.65	104.78	105.15
100.88	101	99.634	101.15	99.459	100.12	100.29	101.41	99.417	100.58	99.474	99.485	101.49	100.35	100.6	99.915	100.56	102.17	100.06	101.95	100.39	99.436	100.91	102.09	99.364	99.28	101.45	101.33	101.28	102.39	99.936	100.15	99.19	100.7	99.705	101.05	101.18	100.24	101.51	99.16	100.59	101.22	101.65	99.098	100.46	99.747	101.24	99.795	101.74	101.51
99.729	99.928	100.37	98.825	101.55	99.402	100.62	101.21	98.292	101.09	100.26	99.112	98.601	100.56	100.79	100.6	99.462	100.01	98.53	102.37	98.735	99.572	100.01	100.07	99.011	100.48	99.111	98.907	100.97	100.64	99.63	101.91	99.191	100.47	97.424	99.542	100.88	100.74	99.361	100.19	100.54	100.83	100.26	99.629	101.26	100.17	98.665	99.373	99.436	99.275
109.57	110.08	108.19	108.84	110.08	109.88	109.84	109.55	110.61	111.04	110.6	109.96	108.34	110.31	108.6	109.54	109.59	110.35	111.16	108.42	109.86	110.84	110.56	110.9	109.17	108.1	109.43	109.69	109.59	109.4	110.76	110.08	108.3	109.64	109.59	107.93	110.04	110.81	108.73	109.72	110.76	110.61	110.52	111.27	110.42	109.27	110.55	109.51	110.45	110.42
[truncated: 150 more columns]
