# Supplementary material for: Genetic dissection of main and epistatic effects of QTL based on augmented triple test cross design
Source: PLoS One. 2017 Dec 14;12(12):e0189054. doi: 10.1371/journal.pone.0189054 (PMC5730204; doi:10.1371/journal.pone.0189054)
Supplement: S8 Supporting Information — (ZIP) [file pone.0189054.s008.zip › z4_200_0.8_5.csv]

105.7	105.9	105.6	106.93	103.88	104.56	106.81	104.32	104.56	108.57	105.53	104.04	105.16	107.29	106.82	103.38	104.18	105.19	106.58	107.45	106.78	104.95	105.59	106.58	108.95	104.92	108.03	105.97	107.16	105.97	105.97	106.44	106.1	104.4	106.84	106.62	106.43	106.95	107.76	108.07	105.35	106.05	106.56	107.12	103.33	104.77	107.51	106.05	102.87	107.56
110.89	111.85	112.83	109.94	112.25	110.61	111.83	113.71	111.91	111.9	111.44	107.89	110.39	112.97	112.74	113.7	111.97	111.92	111.44	113.34	114.04	113.49	114.03	113.79	115	111.62	111.54	112.78	111.65	112.5	111.15	110.79	112.59	110.3	113.44	112.01	109.7	113.46	110.49	113.17	113.66	112.13	112.58	112.25	110.53	111.81	113.29	110.18	112.81	112.31
101.7	101.66	106.01	103.59	104.32	103.89	102.07	104.71	102.22	105.46	102.05	103.6	106.63	102.92	103.06	102.95	104.62	104.15	102.93	104.9	106.12	104.94	105.45	103.89	104.67	105.12	106.52	103.97	104.61	104.48	105.13	103.4	105.06	103.98	104.84	105.92	105.48	105.04	102.48	103.47	103.25	104.84	104.13	103.15	105.84	103.16	105.88	102.82	104.96	104.15
99.62	101.28	99.664	101.48	99.146	102.69	100.65	100.3	100.67	102.22	100.52	98.74	99.762	99.006	101.06	98.639	101.72	98.383	100.04	100.8	101.87	100.05	99.758	99.12	104.54	100.3	100.62	102.05	99.649	101.14	102.47	101.5	99.967	100.88	100.89	100.01	100.11	101.52	100.12	101.67	100.04	101.12	99.992	102	100.31	101.27	100.32	99.658	99.844	100.98
106.27	108.32	105.5	105.86	104.93	105.54	105.19	103.53	106.43	106.76	105.2	104.81	105.97	106.02	105.3	105.22	103.85	106.44	107.23	105.65	106.03	106.17	106.55	105.06	106.54	104.85	103.69	104.54	106.34	106.11	104.73	104.09	104.89	104.92	107.18	105.29	105.22	105.68	107.32	103.55	107.99	107.83	107.57	106.25	105.17	103.37	105.67	105.72	101.77	105.23
104.94	106.38	105.83	106.95	107.95	106.09	106.84	104.97	105.27	105.2	106.17	104.94	106.76	106.38	106.47	105.64	105.01	105.67	106.22	105.23	104.77	103.69	106.39	105.98	105.58	106.37	104.55	103.93	105.85	106.45	106.05	106.26	105.1	104.02	102.51	106.16	107.31	106.3	105.95	106.48	106.91	106.52	106.09	103.65	104.1	105.05	106.98	108.05	106.3	105.08
107.08	105.21	106.58	104.45	105.22	105.55	107.07	105.7	106.59	105.66	105.1	105.98	106.13	103.61	107.57	105.98	106.71	106.05	106.38	106.32	104.87	105.65	106.24	105.66	105.21	105.81	105.98	106.17	104.15	104.88	106.97	104.91	104.93	104.47	105.91	107.3	106.97	104.58	104.41	104.29	103.89	103.77	105.89	105.82	105.95	105.54	106.46	105.55	103.69	107.44
105.63	106.39	107.32	109.66	107.96	106.6	104.91	106.99	108	106.9	107.85	106.07	107.93	105.99	105.87	107.67	106.02	106.53	104.82	106.8	105.21	106.73	109.6	104.76	106.45	107.7	106.69	106.88	106.69	105.48	106.63	106.47	109.56	105.16	104.16	104.95	106.24	106.95	105.08	106.54	106.3	105.52	107.66	106.09	106.25	106.95	106.48	103.55	104.53	106.16
109.99	111.53	110.85	111.8	109.95	109.91	110.13	111.99	110.48	109.33	111.35	112.01	110.27	111.14	111.75	110.43	109.51	111.03	110.2	112.12	110.75	109.65	111.23	112.91	112.31	112.9	110.77	111.14	110.48	110.41	111.12	107.99	110.83	110.26	111.81	110.56	110.95	109.09	111.57	112.29	109.72	114.41	110.77	110.46	109.49	111.11	110.98	109.99	110.23	108.93
105.85	106.83	106.03	106.81	105.74	105.69	106.89	104.83	104.77	106.73	105.65	104.82	107.62	106.18	104.21	107.98	108.05	106.49	106.66	106.87	105.89	103.43	107.94	104.25	106.78	107.02	106.14	105.43	105.49	106.19	106.73	105.04	104.25	106.26	108.52	104.42	104.91	107.58	105.47	106.41	107.55	104.76	104.82	106.84	106.72	105.37	107.67	106.23	107.84	106.46
112.22	110.88	111.66	113.4	110.43	110.11	114.14	113.26	112.94	109.8	112.15	114.29	112.7	111.3	110.94	111.63	112.82	112.54	110.88	111.27	113.26	112.99	111.76	111.76	111.93	111.62	112.4	112.74	113.22	113.19	109.81	111.41	111.68	111.51	112	112.51	110.49	111.32	114.53	109.97	111.11	111.08	113.93	112.05	113.84	112.03	112.67	108.94	113.2	111.5
104.7	105.05	106.24	106.48	105.99	106.04	106.88	107.02	105.06	107.12	105.78	105.34	106.76	104.63	104.74	105.94	105.37	105.51	107.34	106.48	107.15	104.6	106.22	105.51	105.35	104.79	106.26	104.41	105.97	105.62	105.94	106.78	106.93	106.85	105.35	106.89	106.24	106.04	104.47	105.98	104.17	105.09	105.07	104.78	106.04	105.69	107.18	106.17	106.73	106.53
120.25	116.65	117.82	116.31	118.35	116.49	116.91	117.96	118.29	116.52	118.34	117.9	117.29	117.76	118.16	117.58	116.32	118.39	117.46	117.31	118.15	117.17	116.95	117.68	118.09	116.48	118.11	118.56	117.94	117.41	118.02	119.23	116	121.17	117.96	118.47	117.4	119.82	117.11	118.44	118.52	117.1	118.69	119.3	116.85	115.36	117.75	116.85	117.04	120.41
119.54	118.61	116.02	116.4	116.37	116.54	117.37	117.98	118.3	118.03	117.09	117.08	118.2	118.67	119.05	117.83	117.44	119.26	117.53	116.64	118.61	118.5	117.07	115.79	116.62	119.07	117.89	117.4	114.71	117.76	117.35	117.42	117.19	119.06	117.48	115.85	117.35	118.9	115.34	115.13	118.09	117.41	117.02	119.13	117.97	116.64	119.78	118.94	119.24	118.85
105.99	106.81	105.19	106.17	106.18	107.13	106.38	105.96	104.6	105.17	105.03	105.29	105.18	105.05	101.71	104.77	105.18	105.52	106.15	104.86	106.41	102.97	106.88	108.41	104.57	104.2	106.23	103.44	105.22	104.67	103.89	102.64	104.14	106.99	105.18	106.2	105.46	106.46	104.83	105.97	104.11	105.44	105.56	105.17	106.82	105.46	104.91	108.39	106.06	104.45
111.9	113.01	111.98	113.01	114.41	112.27	112.62	112.62	113.82	114.16	110.97	113.38	111.7	112.53	114.02	112.73	113.03	113.31	111.94	112.33	114.72	113.09	112.4	111.45	114.14	112.6	111.91	113.01	113.33	114.81	114.18	113.62	113.31	113.87	111.28	114.6	113	112.47	113.29	112.04	111.92	112.21	114.26	112.06	112.97	111.5	112.92	115.13	110.48	112.89
105.15	108.81	105.59	105.6	107.45	106.3	105.1	105.72	105.12	107.29	104.88	104.31	104.38	107.45	103.61	105.58	105.81	107.42	105.67	105.34	102.57	104.96	103.03	104.86	105.65	107.23	106.42	106.75	105.59	105.66	106.79	104.56	103.96	106.36	106.15	103.35	105.99	105.3	105.17	104.39	106.52	105.22	105.64	106.17	104.77	106.71	105.96	104.36	105.62	107.04
105.41	106.75	108.95	107.33	104.99	106.49	107.09	105.08	106.09	105.71	108.68	105.85	106.37	103.57	105.11	104.89	105.34	106.1	104.06	107.72	104.52	106.16	106.89	105	106.63	104.98	105.9	104.64	106.03	105.96	104.08	106	106.14	106.79	106.86	107.96	106.1	104.73	107.69	103.71	105.69	104.94	103.07	106.86	107.97	107.32	106.95	104.68	106.69	104.58
101.49	101.31	103.49	99.383	102.54	99.972	103.07	101.97	99.054	98.912	100.76	101.59	99.273	99.896	101.06	101.98	102.08	99.145	100.89	101.28	99.655	100.51	102.31	100.55	98.351	101.13	97.74	101.76	101.23	100.64	100.95	101.25	100.56	102.03	99.86	100.72	101.1	99.323	99.812	98.238	99.938	100.03	103.11	100.78	99.992	103.82	100.16	98.441	102.22	99.509
104.73	104.1	104.5	106.59	105.07	105.16	104.26	107.16	106.11	107.09	104.79	106.41	103.53	105.02	105.71	105.74	105.44	103.89	104.87	106.58	104.61	106.14	105.13	105.33	104.17	106.04	106.59	104.67	105.57	103.63	105.5	105.5	103.92	106.31	103.92	105.64	104.87	105.31	103.64	108.26	107.15	104.55	106.09	102.82	103.98	103.96	105.88	105.31	109.1	106.67
108.68	110.41	108.7	108.91	110.21	113.1	110.47	110.09	110.39	109	109.16	111.56	108.59	111.59	110.16	108.67	107.91	107.51	109.93	109.13	110.67	109.18	111.05	111.68	110.26	110.89	107.92	111.66	109.41	108.76	110.05	109.42	108.75	109.65	109.91	111.38	110.68	110.88	110.04	111.31	112.24	111.58	109.85	110.5	109.81	109.3	108.34	109.5	111.7	110.92
103.69	105.79	106.8	104.45	105.14	106.28	104.71	104.36	104	105.61	108.39	105.76	107.44	105.17	106.91	105.4	105.48	104.81	104.13	106.24	104.66	107.86	106.32	104.51	107.99	105.27	105.62	106.99	106.85	105.95	106.92	103.84	105.31	105.65	105.33	106.84	108.56	103.71	103.96	105.43	106.31	106.05	104.72	107.61	106.24	105.44	106.44	103.01	104.29	106.49
110.08	112.47	111.46	110.9	110.23	111.61	111.19	109.99	111.33	112.03	109.96	110.56	112	109.89	112.28	112.79	112.01	109.63	110.6	109.23	112.6	111.93	110.32	110.25	112.71	112.28	111.89	111.16	112.78	109.79	112.5	111.94	113.04	110.41	111.21	114.41	110.17	111.13	110.85	111.25	109.07	109.34	111.72	112.35	112.54	114.59	110.56	111.57	107.22	112.23
104.48	107.27	106.94	107.43	103.31	105.83	105.62	105.79	105.83	106.14	107.94	105.07	105.83	108.63	105.89	107.01	106.61	106.64	107.29	106.15	106.49	106.45	106.77	106.45	105.84	108.23	105.39	106.88	107.1	107.69	105.21	105.87	105.99	106.15	105.29	106	105.91	105.26	108.14	106.9	103.03	106.76	106.9	108.2	107.63	106.96	104.96	105.85	106.84	105.83
106.05	107.08	106.12	103.21	103.5	104.89	105.29	104.72	107.83	105.64	106.69	105.52	105.78	106.93	105.77	106.04	104	105.16	106.91	107.41	106.84	103.79	104.46	104.22	104.47	104.16	104.66	104.36	106.69	105.9	104.14	105.7	105.17	106.28	104.85	104.1	105.33	105.89	104.5	106.62	106.09	107.5	105.57	105.94	106.85	105.7	106.08	105.06	104.51	105.86
104.56	103.01	105.68	104.07	103.48	105.12	104.19	106.25	103.93	104.05	105.88	105.24	103.31	105.8	103.79	103.67	102.08	101.48	103.94	104.44	103.26	105.27	103.75	102.44	104.82	103.15	105.97	104.69	102.07	102	103.59	102.9	103.09	103.79	104.17	104.47	107.37	105.07	106.11	103.21	103.58	102.76	103.44	105.59	103.36	104.4	103.07	104.93	106.67	104.03
111.03	112.11	108.67	111.87	110.48	110.38	111.01	109.73	111.55	112.02	113.36	111.31	110.07	110.04	109.79	111.47	110.12	111.71	109.99	111.14	110.14	112.84	112.53	111.3	111.19	112.9	110.52	111.4	112.82	110.88	111.09	109.69	112.12	110.58	111.01	111.11	110.14	111.05	111.46	112.25	110.68	111.47	110.87	112.12	112.99	111.51	110.44	111.85	112.23	108.18
110	110.16	111.95	110.98	111.73	111.21	110	112.42	110.22	111.72	112.75	112.74	110.52	110.19	112.08	109.04	109.57	110.22	108.99	111.21	109.25	112.19	110.98	111.04	110.44	112.84	108.44	110.4	111.83	110.63	111.19	109.23	110	112.82	111.77	111.56	109.98	112.87	110.99	109.29	109.07	110.15	109.74	110.54	112.92	111.13	109.29	110.8	111.38	109.56
108.58	110.65	110.01	111.6	108.34	111.81	111.7	112.12	110.98	108.03	111.76	111.76	113	111.21	111.19	112.02	110.86	111.33	112.27	111.02	111.49	112.25	111.6	110.5	112.98	112.84	112.43	111.72	111.72	110.51	113.05	111.54	111.49	110.22	113.37	112.46	109.37	111.19	112.93	110.07	111.63	111.84	110.21	109.17	112.55	109.45	111.94	113.41	109.63	111.14
106.23	106.86	104.42	107.44	106.29	104.55	107.99	105.63	107.19	103.97	107.2	104.74	107.01	104.5	106.13	106.1	107.2	105.91	107.67	105.59	104.52	105.73	105.81	106.74	105.43	103.98	106.33	106.8	105.19	104.96	105.88	105.27	107.03	107.71	104.46	106.86	105.77	106.56	106.01	105.82	106.35	106.4	102.52	107.05	104.52	105.59	105.45	107.19	107.99	107.42
109.89	110.85	112.69	112.21	110.45	109.62	110.13	111.96	112.6	113.33	112.88	110.2	112.79	109.13	113.35	109.07	110.88	113.15	111.33	113.01	112.47	113.35	110.75	110.86	111.58	109.19	112.62	112.58	112.69	112.79	111.54	110.82	112.07	110.72	112.58	114.91	111.4	111.45	110.55	111.18	111.68	110.3	112.82	109.37	111.37	111.32	111.55	111.01	112.56	112.13
112.37	109.85	112.71	110.61	109.94	108.22	108.98	110.7	110.06	109.69	111.05	110.99	110.73	111.18	111.26	108.5	111.32	110.08	110.35	111.58	110.52	110.61	110.27	111.81	110.86	111.53	109.96	109.47	108.33	110.95	111.92	109.88	109.73	109.53	109.66	111.46	109.95	110.81	110.63	110.69	111.3	110.65	109.82	110.06	108.53	109.8	110.51	111.22	111.87	109.54
116.63	115.62	118.41	115.77	117.47	119.22	118.05	117.92	117.25	118.49	118.32	118.78	119.36	116.33	116.6	115.87	117.56	116.24	116.85	119.14	118.71	114.69	119.03	119.01	119.28	118.16	117.92	117.55	117.98	117.42	117.88	117.82	118.07	117.65	116	117.98	116.6	117.46	119.76	119.43	117.5	118.54	116.62	118.18	116.96	118.67	118.76	119.18	117.79	117.85
107.86	104.84	107.96	105.96	106.55	105.88	105.15	104.72	106.76	106.66	106.38	105.63	106.66	106.54	106.82	106.15	106.75	104.86	106.33	106.17	107.61	106.02	107.75	106.95	105.67	106.18	106.97	106.74	107.17	103.56	106.92	106.63	106.12	106.48	107.31	104.7	106.7	105.98	104.13	104.56	107.33	104.21	105.38	105.43	105.84	104.9	107.45	106.58	106.52	108.22
106.1	108.27	108.97	107.71	105.84	107.11	105.18	105.24	108.46	107.16	104.64	104.72	105.41	107.05	106.38	105.15	105.94	107.12	104.05	106.73	103.54	106.54	107.76	108.72	103.98	106.88	105.46	106.08	106.66	107.09	104.3	106.33	106.35	105.83	107.24	106.89	106.45	106.25	108.03	107.51	106.31	105.32	103.74	105.89	106.68	107.66	107.51	104.62	105.97	107.1
110.95	112.09	112.15	110.24	110.63	110.64	113.78	112.5	113.15	112.04	112.83	112.41	110.71	113.78	112.22	109.94	112.68	111.93	113.45	112.53	112.42	111.45	112.72	112.02	112.93	113.24	109.54	112.91	111.86	111.82	111.84	110.93	113.38	112.5	113.88	109.8	111.86	111.35	112.01	111.86	109.33	113.09	113.63	110.5	110.96	111.78	109.98	114.13	112.21	113.82
111.65	111.62	111.33	110.61	111.1	111.59	112.39	110.4	111.75	113.14	110.13	112.06	112.63	112.32	112.64	110.92	110.12	111.05	109.99	110.84	110.56	111.74	113.06	111.84	111.27	111.11	108.88	111.15	112.43	112.15	110.85	110.68	113.95	113.7	110.53	111.44	112.12	110.74	111.52	110.58	112.03	113.85	112.45	112.89	115.13	109.53	110.99	110.59	111.35	112.05
111.45	111.9	110.71	109.93	110.44	110.56	110.94	109.35	112.39	110.92	109.96	111.4	111.04	109.79	109.94	109.34	110.48	112.01	110.67	110.11	109.98	112.82	112.23	109.91	110.56	110.44	112.5	110.67	110.9	113.1	111.69	112.56	108.04	112.47	110.32	111.9	111.46	111.38	114.61	111.28	112	110.51	110.63	112.09	111.39	111.66	111.48	109.45	108.69	111.47
105.59	108.12	106.94	106.05	103.66	104.96	105.64	106.53	103.98	107.08	104.74	105.87	106.3	104.58	105.88	106.71	106.23	106.91	106.33	106.16	105.1	105.98	105.69	105.08	107.49	105.16	104.66	104.59	105.96	106.76	108.38	105.93	105.17	105.9	105.3	107.7	103.88	105.48	105.39	107.16	107.76	106.74	107.06	104.73	104.85	107.23	107.79	106.37	107.09	106.23
107.46	105.28	104.43	105.35	107.96	105.35	103.32	106.57	107.42	104.92	105.62	105.15	105.36	103.11	106.23	107.15	107.24	106.15	106.63	105.15	106.29	106.72	103.96	106.19	104.66	104.54	108.21	108.36	106.02	104.82	105.82	105.4	105.95	105.82	103.22	106.97	105.79	105.61	103.83	106.08	106.65	103.3	106.17	107.03	106.22	105.5	108.22	107.2	106.1	107.93
107.15	106.83	106.02	107.69	105.62	106.44	106.49	106.38	107.46	105.86	109.18	106	105.6	108.14	106.28	105.41	105.86	105.34	106.26	107.56	105.57	104.82	105.94	105.5	103.78	106.71	106.61	106.6	108.14	103.95	107.27	104.61	107.02	104.81	107.19	106.1	106.89	106.51	105.2	107.1	108.64	107.2	106.46	107.61	106.75	107.28	107.73	105.76	105.93	105.51
118.05	118.49	118.65	118.17	117.15	116.51	118.52	117.4	116.98	116.55	117.81	117.06	120.94	117.42	114.89	118.28	117.41	118.25	118.57	118.79	117.18	118.64	120.49	117.09	117.39	119.29	118.84	118.12	115.35	118.78	117.85	117.77	118.45	115.79	119.11	116.85	116.55	117.75	117.18	120.03	117.5	120.17	117.3	116.11	117.56	115.28	117.02	116.93	116.62	118.19
112.42	112.37	110.91	110.69	111.12	112.31	111.94	111.84	110.86	110.07	110.89	113.71	112.01	111.47	111.6	111.21	111.57	109.53	112.3	111.89	111.23	109.72	112.82	111.63	109.85	109.47	112.03	113.73	112.85	112.31	113.88	111.86	112.44	110.47	110.26	111.56	109.24	112.68	111.61	110.32	112.18	110.58	112	112.43	112.4	113.46	109.66	110.7	111.6	112.05
110.02	113.29	112.86	114.52	112.63	113.5	111.86	111.01	111.5	111.7	109.26	112.34	111.93	113.01	114.65	112.61	111.61	111.52	113.96	111.25	112.84	110.98	112.23	111.31	111.56	112.72	110.5	113.09	111.09	111.69	112.54	113.04	111.51	111.42	110.81	112.74	113.4	112.47	112.14	110.75	110.65	111.71	111.15	112.89	113.09	112.42	109.41	112.7	113.83	111.3
103.36	103.71	105.61	107.86	105.4	106.93	105.32	107.28	107.83	104.54	104.06	106.04	105.24	108.01	108.74	106.11	105.39	103.99	107.32	106.9	105.89	104.58	104.57	105.7	105.47	103.21	105.64	106.34	107.29	105.01	106.93	103.45	105.51	102.38	104.73	105.52	104.18	105.6	106.66	108.15	105.82	107.4	105.46	107.36	104.11	105.75	104.85	104.52	105.29	106.29
101.1	100.96	102.02	102.09	101.97	101.32	101.71	100.84	99.656	101.29	101.05	99.938	99.45	99.063	99.622	98.995	102.82	99.728	101.63	101.02	98.636	99.241	101.33	98.667	101.92	99.008	99.308	100.95	100.53	102.4	100.78	99.319	98.8	100.11	99.479	101.71	102.62	101.55	100.94	101.08	100.94	101.69	103.29	101.38	102.5	102.95	100.67	100.85	101.96	99.656
105.7	105.43	106.01	104.32	107.01	106.49	105.62	105.69	107.09	106.11	105.03	104.82	104.61	105.41	106.02	107.57	107.89	106.17	106.52	104.86	107	106.21	107.39	105.83	108.57	107.59	106.76	106.53	106.47	105.58	104.13	107.53	108.02	105.61	105.98	106.26	107.29	106.23	108.76	106.13	107.96	107.17	107.75	106.8	106.07	104.29	106.69	106.86	107.94	108.47
109.82	112.35	110.63	110.51	111.18	112.73	107.03	110.83	111.69	111.62	112.51	110.47	110.22	113.94	110.71	110.69	112.93	112.04	109.56	110.83	110.07	112.34	112.73	110.25	111.39	109.3	113.94	110.49	112.65	111.94	113.04	110.22	111.56	111.81	111.53	113.5	110.85	110.03	110.76	108.37	112.16	110.93	108.08	110.29	110.54	111.94	111.45	109.22	113.47	109.55
110.34	112.32	109.82	108.6	110.14	112.05	109.83	110.97	112.83	112.11	108.89	112.44	112.14	108.81	111.63	112.25	107.95	111.06	110.64	110.85	111.59	110.85	110.3	110.06	111.81	111.27	109.65	112.17	110.89	111.9	110.96	110.12	109.46	110.77	110.8	111.1	110.68	111.32	113.15	111.4	110.85	109.98	109.8	110.23	111.46	110.79	113.11	111.11	111.02	110.88
99.919	101.37	102.65	100.26	99.012	99.444	102.72	99.987	96.422	101.31	99.016	100.72	99.898	101.13	98.002	101.84	99.721	97.74	99.842	97.912	99.658	99.961	99.012	98.423	100.81	101.47	99.758	100.74	98.607	98.955	99.786	99.267	100.7	99.351	100.38	100.29	99.044	99.886	99.836	99.295	100.3	100.68	100.16	98.308	97.157	101.2	100.41	100.05	101.81	100.98
100.37	100.27	99.552	100.04	101.8	99.95	98.658	101.54	99.059	99.868	102.32	100.32	101.41	101.12	101.17	100.33	101.12	100.62	98.791	100.28	100.25	100.43	100.02	101.46	100.14	100.29	98.778	101.26	99.437	100.68	99.112	101.81	99.789	101.61	101.15	99.577	101.9	99.469	100.73	100.07	100.46	101.09	100.44	100.95	100.94	100.09	100.65	100.73	98.981	101.83
110.52	112.02	111.34	111.67	113.3	110.75	112.01	110.71	110.18	110.49	112.23	111.95	111.22	109.92	112.02	110.93	110.8	113.3	111.41	111.24	111.01	109.98	110.86	112.46	111.8	111.54	110.86	112.01	113.42	111.08	111.51	109.97	110.99	109.88	111.6	111.7	109.41	111.84	113.06	111.21	111.81	112.52	111.46	112.29	114.19	110.3	108.83	110.39	111.92	110.72
106.16	106.25	109.22	107.26	106.64	105.61	106.81	107.61	105.87	105.76	107.7	108.16	107.44	106.68	105.6	105.77	106.23	107.45	107.99	104.6	105.72	106.02	106.57	105.5	106.11	106.78	107.25	107.49	107.34	105.44	106.62	105.98	107.12	105.96	106.79	106.36	107.12	105.87	106.97	105.21	106.71	108.14	104.44	104.89	108.01	106.58	108.2	104.62	105.46	108.22
111.5	111.26	107.93	110.33	112.6	109.82	112.17	112.16	111.86	113.1	113.96	113	111.82	111.22	109.96	111.06	110.95	111.92	110.37	112.95	112.18	110.08	111.28	111.4	110.01	110.64	111.81	110.8	113.09	111.86	111.52	109.07	111.49	111.04	110.43	111.6	112.26	112.76	111.56	110.58	114.14	110.98	110.49	112.07	109.51	112.66	112.18	113.16	113.16	112.68
106.33	106.13	107.48	105.35	105.27	105.64	105.62	106.24	104.85	108.15	106.41	106.17	105.67	107.81	106.8	104.46	107.93	106.17	104.07	104.99	106.45	104.8	104.13	105.8	105.36	106.29	105.79	106.18	104.5	104.91	108.13	105.75	106.88	106.71	109.11	104.06	103.25	105.7	104.27	106.67	105.36	108.28	107.69	106.88	107.7	106.36	104.46	106.23	105.19	103.98
109.94	110.46	113.37	110.91	110.79	110.29	112.96	113.79	109.35	111.35	110.91	110.12	109.39	110.51	112.33	112.2	114.01	111.03	107.85	111.01	111.97	111.72	111.43	111.28	110.96	109.8	112.29	109.95	110.64	109.46	111.66	111.25	113.01	111.76	110.62	112.48	111.54	112.8	110.52	110.93	112.7	109.38	112.64	111.71	112.35	110.6	111.62	112.04	111.1	110.1
111.34	111.4	111.8	113.31	111.17	112.26	110.48	109.58	112.11	109.57	112.48	110.66	110.83	110.14	109.77	111.03	110.19	113.22	109.49	111.15	109.95	112.54	112.45	110.35	110.2	109.35	110.66	112.23	110.4	111.26	112.84	110.55	112.03	113.71	111.34	111.59	112.18	110.11	109.47	110.6	109.74	109.39	112.07	111.06	110.69	108.59	112.47	111.06	110.43	112.88
101.66	102.85	100.32	99.867	99.595	100.48	101.19	99.975	100.97	101.53	99.409	100.64	102.84	100.31	97.781	98.883	99.49	103.35	102.7	100.15	102	102.05	102.94	100.3	101.11	101.26	98.3	100.11	99.379	100.43	100.87	102.28	102.46	101.13	100.13	102.83	99.936	100.98	97.641	98.848	98.269	102.02	101.95	101.57	100.59	100.36	99.615	100.8	100.32	99.697
110.75	111.03	111.17	111.59	110.7	111.25	112.21	111.6	108.32	111.99	110.2	113.2	114.15	111.29	109.23	111.05	112.66	114.87	113.74	111.04	110.15	111.74	111.65	112.41	110.83	111.81	111.07	111.16	110.56	112.02	111.43	110.5	108.67	112.84	111.93	112.17	112.77	112.09	110.36	111.79	111.63	112.83	111.41	112.14	111.13	110.95	112.53	112.66	112.09	112.01
106.97	104.49	104.16	106.22	105.25	106.84	104.56	106.46	103.51	104.58	104.84	105.62	105.67	106.62	104.68	105	104.69	105.95	104.87	106.15	105.47	105.95	104.63	103.31	105.85	106.52	105.43	106.72	105.14	104.25	108.21	106.24	103.76	103.64	106.66	105.89	107.14	106.01	105.06	106.61	105.13	107.57	106.61	103.39	104.97	105.65	104.01	106.14	105.71	105.08
98.993	98.515	100.87	99.116	98.012	100.83	100.59	99.383	98.527	100.03	102.36	97.761	98.514	100.37	99.559	99.161	97.619	99.068	100.97	99.49	97.605	99.592	101.7	100.98	100.03	101.43	100.09	97.536	97.353	97.707	100.27	99.159	97.095	100.69	101.15	99.883	99.052	100.25	99.556	99.007	100.7	99.698	100.38	101.24	98.971	97.975	99.295	100.28	99.959	95.889
106.46	106.49	105.69	107.5	104.94	105.1	104.83	105.03	105.37	107.97	104.95	107.95	105.21	106.58	105.43	104.3	105.25	104.27	105.15	105.06	106.05	104.69	106.07	105.67	107.14	104.84	104.92	102.95	108.33	105.01	106.11	105.54	104.76	105.09	104.85	106.01	105.68	105.51	102.87	104.33	105.36	102.43	104.31	104.3	107.08	105.11	105.22	104.41	106.83	106.34
104.84	106.37	104.76	104.5	104.14	106.37	106.33	104.97	106.22	104.75	103.38	107.94	106.36	109.03	107.21	104.96	106.28	105.36	106.17	107.08	105.04	105.17	104.84	106.46	106.51	107.71	105.39	105.98	104.73	104.34	103.11	107.05	105.51	103.94	106.13	105.11	103.39	105.08	106.33	103.66	106.19	105.95	105.73	106.08	105.33	105.12	108.39	106.19	104.39	104.43
110.23	111.87	110.74	109.77	111.41	108.71	112.65	109.71	109.92	108.66	109.86	110.02	112.19	109.63	111.82	111.42	109.28	109.33	111.3	109.57	111.01	110.78	110.25	112.42	109.14	110.18	110.93	112.69	111.94	108.14	109.79	110.7	110.84	114.14	109.86	111.53	111.37	110.49	108.56	111.36	113.13	109.27	112.49	111.8	107.95	111.16	111.64	111.56	111.84	112
98.221	99.01	98.117	100.74	98.377	100.87	99.149	98.201	99.457	102.56	101.08	101.53	100.25	100.89	99.877	99.439	100.47	100.79	99.339	101.12	98.281	100	98.874	100.13	99.052	97.395	100	100.3	98.059	99.363	101.22	99.094	100.16	97.976	97.699	100.59	100.37	99.227	100.71	100.31	100.93	99.5	98.641	99.553	100.72	101.24	99.82	100.08	100.57	100.06
99.001	100.51	101.41	102.88	100.32	100.6	101.32	100.7	99.812	100.38	100.8	99.59	100.74	97.224	99.81	101.21	100.37	99.165	100.66	99.905	99.706	99.481	97.537	98.752	100.66	100.13	100.07	99.058	99.326	100.11	99.731	101.24	96.905	99.161	100.82	98.584	98.013	101.26	99.707	96.892	100.27	99.499	99.998	101.58	100.25	96.368	100.5	100.03	99.243	100.89
110.84	112.17	109.53	110.88	109.05	109.65	111.2	110.98	110.56	111.02	107.73	107.68	110.77	110.89	111.95	110.93	110.91	111.62	112.32	112	111.66	110.8	110.06	108.12	109.73	109.64	109.85	111.15	111.73	110.53	110.06	112.16	110.07	110.27	110.28	109.58	111.75	111.87	109.45	109.57	112.82	110.87	113.36	109.73	109.93	113.22	110.84	111.99	110.29	110.91
102.09	99.106	100.15	100.29	101.55	100.2	101.07	100.08	98.524	100.9	99.648	100.66	98.433	97.759	99.9	103.51	101.3	100.39	100.38	100.25	102.23	100.78	99.737	101.14	99.34	96.248	98.659	100.16	102.25	99.456	100.22	100.5	100.8	102.37	100.44	100.25	96.46	100.54	101.59	101.06	100.1	101.46	100.5	99.897	99.678	98.817	99.107	101.06	100.27	99.68
111.75	112.49	109.93	112.6	113.84	110.34	112.77	111.45	113.45	112.5	111.36	110.22	110.67	109.57	110.74	111.22	112.09	110.99	111.59	112.2	111.71	110.22	111.43	112.62	111.73	112.09	111.91	112.43	111.18	110.78	111.99	111.44	112	109.69	110.87	109.92	113.25	109.77	110.8	113.54	109.57	112.52	109	111.05	109.38	109.85	111.77	111.96	111.76	111.15
104.3	105.3	104.35	101.85	104.24	103.92	105.84	103.45	103.7	104.65	103.21	104.04	103.78	104.96	104.33	104.25	103.47	104.61	104.59	103.19	101.82	103.42	101.85	103.52	104.23	102.72	105.54	103.55	104.34	102.84	103.64	103.22	104.49	102.98	104.47	104.95	103.21	105.28	103.42	104.38	103.71	103.75	106.54	105.27	104.65	103.62	102.33	103.94	106.78	104.72
106.5	103.41	105.21	103.36	104.05	102.68	104.82	103.15	104.3	105.44	103.44	105.35	101.49	102.62	104.94	103.91	103.98	105.31	105.21	103.39	104.02	103.69	105.31	103.85	103.44	104.97	104.2	107.32	103.65	104.56	106.01	104.18	104.17	102.25	106.6	103.77	101.82	105.08	103.26	102.36	103.97	104.69	104.79	106.33	103.58	104.04	105.4	104.63	104.91	102.79
112.1	113.27	110.21	110.67	111.9	112.48	111.95	112.06	113.52	113.54	111.96	112.15	113.15	110.93	111.52	112.67	110.89	111	112.76	111.25	111.74	114.3	112.67	111.26	111.27	112.13	112.53	110.45	110.29	109.95	113.15	110.55	112.14	109.87	112.89	112.04	112.69	109.78	110	111.32	111.65	113.33	110.86	111.85	113.77	112.21	111.9	115.23	112.59	114.61
102.4	100.66	99.618	101.04	101.82	101.38	100.5	103.62	101.55	102.49	98.878	99.806	102.04	100.44	99.21	97.52	100.09	101.31	101.06	101.64	102.56	102.32	103.23	101.36	99.236	99.329	101.45	100.07	100.45	100.26	99.542	99.591	100.92	102.12	101.51	98.512	101.51	101.2	101.48	101.16	99.354	101.73	100.78	100.8	102.02	102.81	100.59	100.34	103.34	99.267
104.73	106.53	105.03	107.59	107.03	107	105.07	105.77	106.28	105.8	105.88	106.28	105.76	106.16	105.78	106.01	105.25	104.38	107.65	105.68	106.5	107.41	107.37	107.75	108.05	104.77	104.19	106.01	106.04	106.85	106.89	104.14	105.75	107.94	103.26	105.57	106.92	106.06	104.78	104.19	105.11	105.8	108.09	108.9	105.29	105.62	104.23	105.27	103.32	103.59
105.77	105.41	107.68	103.83	105.03	107.51	106.88	105.06	105.96	104.91	106.56	106.31	105.13	105.97	104.9	104.95	104.58	105.22	107.27	105.73	103.04	103.57	107.44	103.05	105.16	105.63	107.74	105.62	106.43	106.36	102.42	103.97	102.12	104.95	103.66	103.71	104.93	105.03	104.88	105.97	105.18	101.98	105.47	104.85	105.43	106.49	104.37	104.51	106.61	103.94
99.315	98.876	100.45	99.758	99.378	99.958	100.02	99.629	103.1	100.05	100.52	99.671	101.2	99.772	103	101.48	101.35	103.75	101.52	98.009	99.064	101.28	99.919	102.27	99.362	98.473	98.837	102.28	100.42	102.66	100.64	101.21	99.647	101.82	103.02	100.98	100.86	98.324	99.406	100.6	99.924	101.86	101.7	99.056	99.622	100.31	101.1	99.107	100.44	100.81
98.468	98.831	99.838	97.942	101.31	100.09	99.254	101.58	98.697	98.194	99.381	97.406	98.591	98.125	98.433	98.962	99.605	101.44	99.32	100.13	99.403	100.13	99.085	97.198	99.709	101.86	100.86	102.49	100.27	97.51	96.567	99.007	98.126	99.573	99.821	98.877	99.159	98.736	100.03	99.526	98.75	100.13	97.407	98.735	98.712	100.45	100.72	96.308	100.34	100.05
105.93	105.56	103.29	106.68	107.36	106.79	104.32	106.25	107.59	107.5	107.53	106.69	104.05	109.1	105.54	106.31	104.54	105.21	106.65	108.22	103.04	106.21	104.68	106.25	104.13	107.23	104.08	103.78	104.28	106.06	106.13	104.88	106.65	108.67	103.85	107.49	102.77	105.63	105.48	108.14	104.05	106.79	107.02	107.36	104.93	104.43	106.29	105.29	101.72	107.48
111.23	108.01	112.91	108.95	111.23	111.35	111.71	109.97	109.23	110.37	110.7	110.36	109.68	109.22	111.54	108.76	109.65	111.12	109.87	110.15	110.22	110.93	109.61	109.63	108.32	110.87	112.06	109.22	109.62	110.37	111.68	110.48	109.12	112.19	110.44	107.61	110.32	109.69	111.05	109.83	112.93	111.59	110.15	110.58	110.19	112.17	111.8	109.71	109.53	108.9
108.05	105.92	107.41	105.89	105.24	105.26	105.77	107.27	101.41	103.55	107.26	106.16	106.36	107.64	107.49	106.44	108.09	105.62	106.46	107.32	104.94	106.78	106.46	107.04	107.25	105.13	107.05	105.69	105.35	105.73	107.94	106.84	107.49	105.81	106.25	105.35	108.8	106.37	107.36	105.41	106.17	107.48	105.03	108.03	106.33	106.19	107.28	107.23	106.79	106.34
103.55	103.49	104.44	103.72	104.72	105.78	106.15	105.25	105.68	104.79	103.5	105.59	104.13	104	104.14	101.6	105.12	106.94	103.54	104.34	103.58	103.33	105.56	102.46	105.86	105.4	104.02	103.72	103.47	103.55	102.63	105.29	105.1	106.6	105.17	105	106.06	106.64	102.04	105.49	104.13	103.68	105.29	105.61	105.83	105.03	105.11	104.87	104.5	103.18
106.32	103.77	106.12	105.03	107.33	106.67	105.69	108.35	103.71	105.9	105.35	105.1	106.04	106.76	107.1	107.27	107.34	106.5	103.94	105.18	107.94	108.18	105.42	106.86	106.32	103.5	105.76	105.96	105.56	106.87	107.98	106.22	106.92	106.65	107.24	106.76	106.89	105.69	105.43	106.71	107.95	104.38	106.05	106.74	107.03	107.23	106.35	107.66	104.78	105.55
107.23	106.65	105.56	105.25	107.53	106.16	106	105.62	106.13	106.48	106.19	105.68	106.19	107.15	105.49	104.38	107.38	104.3	104.17	104.37	104.68	107.51	105.18	104.79	106.38	104.9	106.12	104.98	104.88	106.75	106.8	105.23	107.3	103.44	105.33	106.88	106.27	106.31	106.07	106.53	107.68	106.29	105.24	106.8	103.93	107.4	103.93	104.98	105.81	106.09
109.08	109.34	105.9	105.65	105.01	104.47	105.55	104.2	105.12	106.17	106.49	106.13	107.13	104.69	104.42	105.24	108.28	106.56	104.94	105.5	104.66	107.38	105.5	105.39	104.67	106.23	106	106.1	105.37	105.23	108.07	106.79	105.13	105.06	105.88	106.2	105.67	105.62	104.81	107.1	104.95	106.29	106.25	108.09	106.1	105.75	105.62	104.24	106.38	107.63
100.72	99.758	100.54	101.79	98.848	100.53	99.455	101.41	101.73	99.378	99.722	100.34	101.31	100.65	98.785	101.65	100.18	99.239	101.04	100.26	100.73	100.47	100.08	99.679	99.669	101.04	101.84	99.515	100.65	99.894	99.841	99.825	102.37	100.12	102.49	101.3	100.21	101.4	100.8	99.847	99.955	101.07	101.12	102.78	100.12	99.306	101.82	98.421	99.929	101.28
112.86	109.76	111.68	109.46	111.18	111.09	109.08	110.66	110.87	110.25	112.79	110.86	111.9	111.74	111.44	111.03	111.8	109.51	109.86	109.61	109.76	108.45	109.84	111.07	108.52	108.82	110.58	111.46	110.95	111.73	110.92	111.39	108.9	111.23	112.31	110.65	112.24	109.86	111.08	110.43	109.12	111.41	110.1	108.56	110.94	110.81	108.29	107.09	111.35	108.28
114.15	112.49	114.32	112.54	111.75	113.27	113.37	113.98	111.79	113.44	112.79	113.62	114.29	112.36	113.95	114.35	115.46	113.42	113.95	114.89	112.37	112.93	112.69	112.87	111.71	113.51	114.41	111.75	111.2	111.65	112.23	111.16	113.76	113.44	111.5	112.15	111.43	114.3	113.42	113.72	110.66	114.71	111.22	112.58	113	114.06	113.54	113.36	114.52	113.28
101.06	101.33	102.39	100.21	97.572	99.314	101.83	100.16	100.51	101.12	100.28	98.872	99.732	102.32	100.65	101.85	102.74	99.482	102.81	99.976	99.364	103.26	101.31	100.1	101.21	102.32	100.28	101.24	98.946	101.65	101.35	102.49	99.567	101.05	98.52	101.75	98.803	99.347	99.538	101.73	98.181	101.4	100.89	101.76	99.493	99.995	99.737	98.746	101.74	100.79
105.69	103.31	105.93	105.43	107.6	105.96	105.84	104.74	105.99	106.04	106.65	108.99	107.36	106.06	106.71	106.57	104.7	108.17	106.15	108.48	107.16	106.79	107.53	107.53	107.7	103.65	107.54	107.41	105.56	108.09	105.51	106.5	107.56	107.57	106.14	107.45	105.81	106.53	105.54	107.25	105.92	105.58	106.85	105.9	105.32	106.43	105.39	108.09	107.59	105.32
112.59	108.27	112.19	111.24	110.01	112.41	110.39	110.26	109.62	112.22	112.15	113.37	110.28	111.22	111.89	114.03	111.05	111.75	111.57	112.94	111.33	110.14	111.55	111.21	111.5	114.55	110.95	111.07	111.99	111.25	110.76	112.75	109.94	113.09	109.83	110.78	110.79	111.76	113.96	111.51	110.86	109.55	109.91	112.53	112.08	111.95	109.88	111.59	113.92	110.29
105.34	103.67	106.41	105.42	106.67	105.27	103.75	104.95	103.58	102.21	105.18	104.3	104.66	104.87	106.31	104.48	107.32	104.73	105.12	104.84	106.67	106.68	106.05	104.33	105.15	102.9	106.14	104.95	104.35	105.92	104.81	107.13	105.24	107.4	106.17	104.14	103.12	106.8	105.13	103.21	106.42	106.34	102.76	106.62	103.7	102.88	103.93	106.84	107.88	105.56
106.42	105.53	106.92	107.98	105.1	104.63	107.21	107.07	107.02	108.07	106.19	106.69	107.72	106	106.79	106.19	106.77	108.88	106.08	106.89	108.12	109.6	104.45	106.2	103.99	107.32	106.65	106.4	107.28	107.76	108.21	108.86	107.42	106.79	107.79	108.83	106.58	107.17	110.04	106.33	109.48	108.44	106.11	106.98	107.69	107.12	106.34	109.06	106.05	107.76
107.21	106.77	107.7	107.91	107.35	107.5	107.92	105.26	107.32	108.57	108.24	107.09	107.39	106.2	107.39	109.82	106.2	105.42	106.44	106.41	106.92	106.04	107.51	106.93	106.06	104.44	106.28	106.46	106.47	108.09	105.1	106.94	105.69	107.93	105.81	107.38	109	106.98	107.65	107.1	106.13	105.54	107.7	105.75	107.74	106.13	109.42	107.85	106.58	104.8
111.42	111.21	112.03	111.19	109.33	110.82	108.83	110.65	109.79	112.4	109.56	107.16	110.17	110.51	111.45	111.86	111.62	110.72	111.12	108.58	109.85	109.88	111.21	111.3	109.79	110.17	111.65	111.64	108.03	112.86	110.99	109.74	110.1	112.12	111.25	109.66	107.55	111.06	112.59	111.09	111.49	112.82	112.56	109.32	110.3	112.09	111.42	110.35	109.83	110.01
109.16	108.34	111.26	109.52	109.97	109.25	109.11	108.78	109.75	109.05	110.1	111.31	109.81	107.59	109.94	109.12	107.64	107.5	111.33	110.1	109.03	111.02	108.78	110.17	108.41	111.2	111.36	109.94	109.99	108.64	110.1	111.41	107.89	110.26	109.17	111.2	109.95	110.12	108.22	110.42	111.02	111.16	111.72	111.97	110.12	107.84	106.32	107.94	109.64	108.94
106.45	107.43	109.14	105.91	105.32	106	107.61	106.41	106.32	104.73	104.24	107.29	107.29	103.04	106.74	106.91	106.25	105.54	107.09	106.79	107.09	105.17	105.46	107.66	106.75	107.91	103.32	106.54	105.61	105.18	105.5	106.85	106.08	104.65	108.56	105.21	107.22	105.48	105.27	106.04	106.02	106.54	104.57	105.43	106.77	104.54	103.95	107.63	105.86	107.5
112.82	110.36	112.13	111.36	111.97	110.7	112.64	110.19	112.15	109.49	110.62	111.31	111.12	111.91	114	111.53	109.73	112.67	111.73	110.49	111.83	111.42	109.39	112.41	112.5	112.9	110.48	110.47	110.17	109.89	111.6	110.23	111.96	111.93	109.91	111.15	112.36	110.02	110.96	109.27	111.15	109.66	112.33	111.74	111.8	110.96	111.4	111.68	112.49	110.39
111.62	110.98	111.25	111.92	108.28	112.09	110.7	109.27	110.81	109.93	111.93	109.6	110.36	110.86	111.57	112.03	108.82	110.18	112.03	112.83	110.34	114.12	111.79	109.55	111.5	113.7	110.8	112.66	111.34	110.54	109.53	110.27	109.13	110.58	110.35	110.07	112.27	111.58	111.34	109.74	112.11	110.57	111.7	110.08	112.57	111.37	111	111.11	111.5	108.05
106.32	105.01	106	104.66	104.53	106	107.38	106.04	108.75	106.14	105.03	105.1	104.9	106.63	103.75	103.99	106.3	103.32	103.46	106.2	106.65	102.78	104.62	105.67	106.82	105.84	105.27	104.72	104.23	106.33	103.11	107.51	105.99	105.56	103.67	107.37	103.27	106.01	105.41	105.05	106.76	105.79	106.75	107.61	106.7	105.29	105.45	104.9	105.22	105.17
105.41	106.86	105.72	104.72	104.71	107.98	108.86	104.96	106.03	104.81	107.17	105.98	105.09	105.94	105.64	106.77	106.94	107.76	106.32	106.97	106.4	105.06	103.22	107.44	103.4	107.18	108.32	105.5	105.38	104.38	105.05	106.69	106.67	106.4	104.38	106.22	107.62	106.39	105.12	104.74	107	105.89	105.58	105.35	106.63	105.31	105.13	105.95	105.23	108.14
109.24	108.7	106.25	106.99	106.97	107.09	107.34	104.62	105.07	107.15	106.94	105.49	106.25	108.34	105.2	106.77	107.52	103.71	106.86	106.06	107.3	105.06	107.07	107.24	106.63	105.88	106.97	106.17	107.04	107.57	106.08	107.82	106.5	105.17	107.88	108.32	104.51	107.94	106.35	104.47	106.64	105.68	108.01	107.92	107.46	106.76	104.55	105.86	105.5	108.79
103.37	104.77	105.43	102.95	104.51	103.63	104.1	105.55	104.14	105.02	102.6	104.8	103.49	104.14	102.62	106.04	104	105.77	104.31	104.14	104.65	105.29	107.87	104.15	106.76	104.31	106.4	105.75	104.2	104.85	104.78	103.64	105.94	102.48	103.21	107.16	106.18	104.63	103.55	105.31	102.41	103.66	106.1	105.88	104.03	107.59	104.68	105.1	104.36	105.48
99.885	99.569	100.44	102.14	99.274	100.71	101.4	99.316	100.52	97.722	102.91	100.45	99.447	100.36	100.63	102.7	101.49	100.4	103.36	99.397	101.29	100.44	100.55	103.01	103.87	100.72	103.17	101.88	99.712	100.78	100.27	99.978	101.29	99.523	101.72	100.08	102.74	99.94	104.12	101.41	102.04	102.51	100.29	102.06	100.38	100.57	102.37	100.58	100.55	98.767
110.34	108.87	109.48	109.24	108.82	108.54	110.65	109.37	110.73	109.75	110.08	110.11	108.6	108.67	108.75	107.82	112.75	111.36	109.88	108.71	108.84	110.49	107.75	110.41	111.27	110.82	108.81	112.02	110.89	110.47	106.06	109.4	109.38	108.47	106.96	109.45	109.31	110.28	111.78	108.55	109.85	109.87	109.23	108.63	110.02	111.16	109.72	108.36	111.63	110.58
110.6	112.28	111.79	112.47	111.38	110.76	110.3	113.36	110.54	112.61	111.53	109.93	113.66	111.4	111.84	112.31	109.93	111.7	110.58	111.96	110.76	111.21	112.86	111.07	110.79	112.57	112.98	113.28	113.84	112.94	110.86	113.05	112.22	113.84	114.46	112.61	112.81	112.34	111.42	113.36	113.26	111.24	111.06	113.4	111.39	110.81	111.75	111.75	115.2	112.2
106.95	103.67	104.07	105.89	105.25	104.4	106.11	106	106.56	105.47	105.06	105.08	104.95	104.73	103.75	106.53	105.84	103.36	104.06	105.97	104.36	104.71	104.38	105.57	103.23	103.74	104.37	105.91	104.9	104.67	104.14	104.61	105.76	105.31	105.29	105.7	106.19	103.07	107.21	104.19	106.17	103.45	105.93	105.71	104.23	104.75	107.23	104.81	105.03	105.74
110.54	112.18	111.18	110.06	112.54	112.32	111.84	110.53	112.4	111.83	109.97	110.58	113.42	110.65	112.74	110.83	110.14	112.05	112.46	111.01	112.21	113.05	109.88	111.79	110.34	111.1	109.67	112.92	109.46	111.99	110.83	111.11	110.98	109.93	110.59	110.22	110.41	109.66	110.5	110.28	112.48	112.19	113.11	112.14	113.58	110.27	112.24	111.23	111.21	111.74
111.61	109.41	109.71	111.44	110.31	112.26	111.32	108.69	111.72	109.29	110.51	109.72	110.16	111.05	110.54	110.31	109.57	109.37	109.93	109.94	110.73	111.21	111.04	109.36	112.3	108.04	113.69	110.65	108.74	110.15	108.62	110.19	110.95	110.27	110.21	110.39	108.47	111.26	111.45	110.11	112.47	109.6	111.21	109.92	110.84	112.47	111.74	111.36	109.42	111.13
101.69	100.69	99.442	100.79	101.7	99.687	102.53	102.62	97.043	99.867	97.924	100.61	100.34	100.26	100.02	100.17	100.21	101.22	100.15	101	103.28	100.23	99.135	103.72	100.56	101.61	101.88	99.996	98.037	101.33	101.51	100.07	101.93	101.89	101.3	101.58	99.378	100.18	99.483	99.296	100.62	98.969	99.71	101.54	101.7	102.27	102.85	100.41	99.984	100.79
111.05	111.08	110.34	112.79	111.48	110.39	111.54	111.89	109.81	112.11	111.82	111.45	112.24	111.12	109.16	112.3	111.16	111.19	112.05	113.62	112.48	114.25	111.27	111.59	111.99	109.52	112.7	111.55	111.67	110.75	112.01	111.51	109.99	112.3	111.58	112.6	108.73	114.42	110.43	113.78	112.79	110.66	111.98	109.36	113.33	112.09	112.92	109.99	111.34	109.81
103.32	101.82	106.25	104.1	104.35	107.63	103.55	103.22	103.93	102.54	102.98	104.68	105.21	103.47	102.68	104.47	102.67	103.93	103.69	106.06	102.37	105.14	103.51	103.89	105.84	102.51	105.02	103.99	104.89	105.06	106.08	103.89	104.69	103.56	104.76	104.86	103.43	103.36	104.77	103.57	104.27	102.53	105.2	102.78	104.27	103.91	104.71	104	101.55	105.31
108.45	106	106.52	106.97	106.61	106.83	107.29	108.58	108.06	106.17	106.94	103.96	108.58	106.11	107.33	107.35	106.17	103.64	103.58	108.34	104.11	108.64	105.64	105.73	108.85	108.2	103.84	106.1	103.33	108.85	106.43	106.4	108.34	106.01	105.77	105.69	105.45	107.35	107.27	106.5	106.28	105.02	106.26	106.71	106.6	109.91	105.46	107.72	108.33	106.22
110.39	109.93	109.87	111.41	111.26	110.68	112.33	111.7	109.08	112.19	112.14	109.3	111.68	110.34	110.76	111.51	109.12	113.62	112.32	111.52	110.71	113.44	109.25	109.85	111.8	112.74	110.75	109.73	110.49	111.63	112.8	111.21	110.53	110.24	110.68	110.11	110.93	114.37	110.61	111.69	111.71	109.27	109.94	112.94	110.35	112.1	110.74	112.41	112.38	109.57
100.95	99.146	99.878	101.67	99.853	99.811	101.22	102.29	98.436	102.48	102.73	99.839	102.72	101.11	99.149	102.72	98.284	101.02	100.22	101.03	101.7	103.22	100.74	99.734	101.05	101.41	102.26	101.9	100.11	101.12	102.9	98.857	100.7	99.71	98.537	101.13	100.13	98.584	100.35	98.61	102.27	98.245	100.84	98.757	102.19	99.999	101.34	100.42	102.54	97.591
110.75	108.89	111.9	109.45	111.05	113.39	112.85	109.42	111.08	112.25	108.95	110.3	110.11	110.89	109.76	109.14	111.44	111.28	109.02	110.99	111.69	110.32	112.62	109.69	111.09	110.48	108.53	112.99	109.73	110.22	111.41	111.76	110.65	108.74	114.57	110.31	110.15	110.61	110.8	110.53	110.56	108.67	109.34	112.45	110.85	109.23	110.93	110.21	111.39	111.26
106.77	105.12	105.35	106.73	107.63	105.37	105.53	106.35	105.32	107.22	106.42	107.81	106.87	107.42	107.44	107.76	105.8	105.7	106.36	105.53	106.72	106.63	106.61	109.31	106.55	103.31	105.05	107.42	104.47	105.08	104.85	106.43	107.83	108.09	108.43	107.35	107.45	105.94	108.13	104.52	106.84	105.95	105.73	106.47	106.59	105.37	105.49	105.78	104.83	106.27
104.71	107	107.97	106.1	106.16	107.47	108.23	106.53	105.02	107.68	104.54	106.23	108.06	104.66	106.17	108.28	104.54	107.38	107.47	107.85	105.54	104.78	105.85	106.12	107.78	107.63	105.88	106.26	107.02	108.06	106.86	106.08	107.09	108.1	107.48	105.46	106.28	108.86	106.39	105.33	103.6	107	107.1	104.32	105.78	106.62	106.68	107.49	106.79	107.1
100.74	100.38	100.89	101.21	99.365	100.68	98.125	101.76	102	101.12	100.79	100.77	101.17	98.767	102.12	101.79	101.12	100.2	101.09	99.377	103.01	100.48	100.1	100.88	102.19	100.45	100.18	99.372	101.45	98.169	97.457	99.933	100.4	100.6	99.25	101.63	100.5	100.41	101.38	102.1	99.817	101.02	102.32	102.84	100.43	98.943	100.3	100.77	100.44	100.69
105.36	105.47	105.84	107.31	107.23	105.12	106.8	105.45	108.3	104.47	104.55	104.95	105.99	105.94	107.12	104.54	108.01	106.55	106.76	104.5	105.94	106.2	108.37	106.27	106.63	106.63	105.7	107.99	107.6	106.51	106.59	106.13	103.37	107.69	104.42	106.79	108.07	104.58	105.4	104.57	104.15	105.8	104.71	103.4	105.68	102.82	105.52	105.02	105.63	107.08
105.51	105.41	103.86	107.97	106.57	106.05	105.67	107.1	107.51	106.11	107.85	104.06	106.36	106.68	105.16	103.32	108.13	105.69	103.77	107.2	104.81	105.31	107.9	106.36	104.21	107.42	106.43	106.96	104.96	104.72	106.61	106.55	106.37	106.04	104.15	106.47	108.01	106.67	106.98	105.28	103.85	106.44	105.22	105.34	105.41	104.45	105.26	104.3	106.01	106.72
111.93	112.76	111.81	112.56	112.12	111.4	113.07	114.18	113.66	112.79	109.66	114.39	113.08	114.72	114.36	115.89	114.07	112.65	111.92	113.3	114.34	112.57	115.25	113.36	113.73	113	113.01	111.13	111.32	112.89	113.93	111.73	109.79	112.17	114.33	111.39	113.01	111.16	113.48	110.26	112.58	111.77	110.83	112.53	113.33	114.25	114.38	113.8	112.81	112.79
99.423	99.973	100.97	102.32	101.41	99.494	101.33	101.13	100.58	102.16	99.414	99.65	100.55	100.42	99.325	103.15	101.66	102.97	103.6	101.07	101.52	100.73	101.56	101.58	100.68	99.522	102.43	102.76	101.16	100.73	98.942	102.45	101.78	102.09	102.75	101.78	101.47	101.58	101.28	98.355	101.68	98.452	100.45	102.48	100.27	100.39	102.44	101.33	102.51	101.57
110.23	110.52	111.7	110.82	110.3	110.7	112.02	113.68	114.56	110.76	112.45	109.2	113	109.27	110.23	111.13	111.42	111.54	110.82	113.24	111.58	110.2	113.01	110.5	111.68	112.42	113.86	112.15	111.38	112.77	112.38	111.5	111.37	113.27	111.36	114.44	110.67	112.85	111.96	112.49	110.57	110.06	112.64	112.3	110.95	113.26	112.94	110.84	113.19	111.75
103.24	104.28	107.12	104.74	103.03	106.93	106.37	105.81	106.1	106	107.66	106.14	105.04	106.19	104.14	107.66	106.76	104.48	104.99	106.38	107.56	106.08	103.93	105	105.32	104.44	106.45	104.65	105.8	106.61	106.02	107.51	106.9	106.97	105.13	105.51	108.25	107.17	105.29	107.14	105.41	106.82	106.02	106.07	105.14	106.07	105.53	103.72	105.16	105.55
112.59	112.95	111.66	113.77	113.65	110.99	113.74	111.15	112.76	112.19	111.26	115.21	112.18	111.9	112.61	114.39	111	111.63	112.32	112.96	113.07	111.75	112.62	111.97	112.51	110.48	110.55	110.67	114.92	112.64	112.27	111.56	112.6	113.17	111.04	107.83	113.65	112.12	112.29	112.4	112.07	112.2	112.32	110.73	112.52	115.21	112.41	111.73	112.17	112.85
101.92	99.307	100.51	103.39	99.496	101.05	100.13	100.35	102.21	101.76	100.88	99.915	100.12	99.842	99.182	100.73	99.503	99.075	99.897	99.262	101.08	101.58	101.25	102.29	102.5	99.751	101.39	97.647	102.43	102.76	99.724	100.13	100.09	98.593	100.68	101.1	100.52	102.04	99.865	100.67	101.97	99.182	102.32	101.05	99.944	98.968	99.946	103.07	100.86	101.39
106.6	104.13	104.47	104.27	104.7	105.58	105.17	103.92	102.75	105.62	106.8	105.62	106.81	103.64	104.67	103.73	105.54	105.73	104.84	103.26	102.87	104.3	103.42	106.08	105.39	103.66	104.79	104.96	103.09	104.47	104.92	105.15	104.35	103.57	104.84	107.15	102.08	106.05	104.93	104.54	105.35	104.04	105.5	104.15	104.53	102.9	104.62	104.99	105.27	104.78
99.336	97.978	100.54	99.552	100.63	99.68	101.69	100.42	101.2	99.886	98.162	99.892	99.414	99.241	101.48	101.11	100.39	99.973	98.958	99.943	99.695	99.723	98.038	99.679	99.183	101.31	99.678	98.476	100.31	98.682	97.715	100.74	100.13	98.695	102.2	100.82	99.318	97.047	99.112	100.86	100.87	99.443	96.974	101.11	100.24	100.26	99.903	100.92	96.058	100.35
112.24	112.8	112.66	113.1	112.12	109	113.02	110.26	110.07	112.55	112.04	111.93	113.92	110.51	110.54	111.24	112.46	109.6	109.6	115.9	114.09	111.87	112.33	110.92	109.86	110.52	113.32	112.32	110.76	112.5	113.08	110.58	111.11	111.84	111.4	112.88	114.38	113.98	110.83	110.49	112.91	109.77	110.88	111.08	113.98	112.07	112.57	112.51	112.52	112.99
112.29	111.06	111.29	111.98	111.18	114.62	111.83	115.21	111.6	111.81	114.08	113.14	109.99	112.09	113.76	112.15	113.99	112.93	113.23	114.08	114.14	111.35	113.77	112.7	114.57	112	115.55	112.24	112.66	112.73	111.44	113.22	113.58	113.55	111.55	112.73	114.66	113.84	112.71	113.07	111.97	112.58	113.47	114.3	115.26	112.12	114.62	114.9	113.45	113.35
110.59	110.45	113.78	114.2	110.51	110.54	109.59	110.18	112.56	111.54	112.51	113.57	114.57	112.39	113.33	112.69	112.69	112.42	113.45	113.61	111.71	111.1	111.63	112.94	111.53	110.1	110.4	113.72	113.3	110.48	109.85	111.87	110.49	112.76	109.84	114.13	112.2	110.79	111.38	110.44	113.18	111.81	111.57	111.23	110.13	110.4	112.65	112.69	110.59	113.65
112.12	111.8	112.93	111.87	111.21	112.36	111.4	110.24	113.71	112.77	112.75	112.19	114.25	112.27	113.84	111.94	112.43	111.48	111.59	114.04	113.76	111.24	111.25	109.36	111.91	113.04	112.15	110.88	113.15	116.51	112.87	110.38	114.53	112.26	111.62	111.75	113.38	112.04	111.59	112.12	111.34	109.62	110.64	108.93	112.78	113.55	113.04	109.53	112.48	112.24
104.84	105.8	104.33	105.54	107.11	105.58	105.1	105.34	103.39	107.27	102.2	105.24	105.69	106.58	105.16	102.9	104.6	104.22	106.38	105.98	102.38	106.94	105.07	106.56	107.61	105.5	104.95	104.86	103.77	103.19	104.41	105.93	106.52	104.29	104	107.64	105.5	104.86	104.55	103.4	106.35	105.42	105.8	106.27	105.59	105.97	105.01	101.68	104.96	106.21
110.45	109.47	111.07	110.01	110.43	110.02	109.91	109.97	108.36	110.23	108.93	109.63	109.71	111.78	111	111.21	110.78	112	109.56	111.01	111.17	108.96	107.96	111.2	109.64	110.33	111	109.37	110.7	111.6	111.03	111.22	111.85	108.82	110.18	108.67	110.14	111.69	110.25	111.52	108.94	110.12	107.5	110.27	111.27	111.34	109.14	110.87	108	110.85
109.71	111.63	109.87	109.84	108.94	111.37	109.66	109.76	111.8	110.1	109.56	109.18	107.29	109.61	106.12	109.31	112.79	110.58	110.29	111.13	109.31	107.86	109.7	111.42	106.34	110.33	109.47	108.46	106.64	110.42	108.45	108.54	110.69	110.6	110.91	109.07	109.6	107.76	111.07	108.82	109.75	108.97	109.69	111.14	109.53	111.01	111.14	108.27	109.64	109.73
105.02	104.75	106.25	105.52	104.99	105.78	107.06	107.58	107.18	104.59	106.93	108.18	107.54	107.07	105.36	103.87	107.25	107.91	105.79	105.91	107.56	105.27	106.19	108.2	107.22	105.74	104.97	106.66	106.79	107.39	105.96	106.49	107.2	105.35	106.4	107.25	103.19	106.21	105.12	105.92	105.37	105.83	106.66	105.57	105.12	107.62	106.27	108.03	106.9	103.39
105.49	106.62	106.47	106.07	106.89	108.33	105.7	108.39	107.43	105.99	105.31	103.4	104.39	105.72	105.83	104.96	104.67	105.89	105.97	107.24	107.17	106.54	106.24	106.57	107.89	106.2	107.48	107.24	107.26	108.05	107.75	106.09	104.56	106.23	104.45	106.48	107.24	105.93	104.77	106.9	107.36	105.82	106.41	105.37	105.54	106.85	107.23	104.21	107.34	107.3
111.16	108.66	109.11	109.86	109.5	109.93	106.96	112.17	105.61	111.04	110.18	109.98	110.09	111.65	109.41	108.95	108.37	110.96	111.2	110.12	108.3	110.01	108.61	107.95	111.64	108.5	109.7	110.86	111.42	110.43	111.16	111.87	107.57	110.02	109.36	108.89	111.3	110.83	108.98	108.93	109.74	108.95	108.54	109.92	108.37	110.69	109.53	111.05	108.2	110.8
111.26	110.08	113.53	111.04	109.41	111.65	111.46	112.59	110.7	109.91	110.53	110.11	109.69	110.36	110.82	108.23	110.55	111.8	109.27	111.02	111.28	109.59	113.14	111.17	110.54	110.53	107.88	109.28	113.38	111.32	112	112.31	110.38	109.95	108.44	109.08	109.41	111.01	110.41	109.05	111.67	112.28	109.74	112.05	110.53	110.49	112	111.51	112.13	110.36
102.57	106.21	103.47	105.88	103.48	102.1	104.97	105.21	103.08	104.78	105.75	104.04	103.8	103.87	105.38	107.29	104.11	102.65	104.2	104.89	105.6	104.82	104.45	103.99	103.21	102.82	103.86	102.74	105.41	103.34	105.7	105.58	103.8	102.12	103.88	106.38	104.66	104.97	103.8	102.89	105.35	103.87	102.2	104.78	102.78	104.8	105.56	104.18	105.15	102.16
111.19	112.05	110.97	111.88	111.39	110.08	113.86	111.38	108.33	108.77	110.82	111.22	111.93	111.75	109.75	111.94	110.76	110.37	110.6	111.79	110.17	110.52	112.47	111.23	112.28	112	112.05	111.04	111.09	111.61	110.88	111.8	109.2	110.51	112.49	113.16	112	110.25	111.08	110.25	112.12	110.2	110.64	111.51	110.51	109.26	113.08	109.08	111.16	111.27
111.76	114.48	113.28	110.38	112.3	109.74	112.77	111.98	113.07	114.98	114.93	113.78	112.97	111.22	111.52	111.51	114.78	111.27	109.28	111.4	112.26	112.27	114.67	111.66	111.79	112.71	111.6	111.54	108.26	111.74	111.1	111.08	111.45	112.32	110.62	111.06	113.84	113.41	112.72	114.19	111.21	112.04	110.22	111.05	112.83	111.49	111.68	112.47	112.59	112.83
104.35	105.87	105.92	104.26	104.99	103.68	106.25	104.36	106.1	107.34	105.13	106.25	107.23	105.59	104.8	106.42	106.45	104.12	107.26	105.59	107.12	104.49	106.1	107.13	105.96	107.12	106.21	103.95	105.65	104.51	104.6	106.2	105.92	105.65	105.87	105.12	103.84	104.82	103.71	105.83	106.95	106.1	105.35	105.88	105.91	106.26	105.69	106.71	103.97	107.29
99.874	98.026	99.556	99.196	99.613	97.834	99.113	98.914	101.44	100.03	99.932	98.688	98.16	100.02	99.094	99.234	102.51	99.966	99.218	99.806	99.546	101.21	100.2	99.227	99.104	100.22	101.74	99.279	98.795	98.609	102.17	98.155	97.822	101.56	102.04	98.814	100.12	98.93	98.666	98.71	98.4	97.597	100.67	102.41	100.38	99.705	101.28	98.164	98.014	99.504
100.68	98.622	98.336	100.01	101.83	99.186	98.517	100.29	98.682	97.371	100.57	99.35	99.548	100.61	98.716	102.74	101.17	99.897	101.07	100.81	100.65	100.71	98.549	101.31	99.917	100.33	100.27	99.026	99.669	101.51	101.32	100.24	99.941	100.76	100.27	101.66	100.74	98.637	100.58	100.4	98.165	98.312	97.08	99.497	101.91	97.764	100.88	98.298	100.46	97.218
104.06	105.37	106.67	106.89	106.78	105.48	104.61	105.46	105.65	106.38	105.87	105.13	104.08	107.47	107.1	108.76	106.92	105.24	104.83	104.37	106.35	105.19	106.28	102.46	104.6	104.58	106.23	107.64	104.36	105.57	106.15	106.35	105.61	103.76	105.56	106.02	106.34	106.93	105.78	106.99	107.98	105.76	105.04	106.6	105.37	105.73	105.02	103.13	104.88	108.2
109.5	110.38	111.37	109.91	110.42	110.97	110.27	109.5	110.02	109.12	110.14	107.19	108.84	111.17	108.27	110.65	110.84	108.77	108.91	109.23	110.79	111.71	109.67	108.6	109.23	108.24	109.97	111.26	109.91	110	110.01	111.33	110.35	109.79	109.46	108.96	110.46	107.6	109.9	109.76	109.62	110.33	110.48	111.8	109.62	109.4	107.91	109.03	110.12	109.15
105.62	104.56	107.09	105.82	105.44	105.1	103.27	105.8	104.99	104.01	105.77	105.8	104.86	104.32	105.34	107.47	104.26	105.19	106.45	103.5	105.51	106.14	106.45	103.64	104.84	105.82	105.13	105.71	105.23	107.07	106.48	103.91	104.75	104.58	104.95	108.77	104.9	106.64	103.79	106.25	102.49	105.4	104.75	103.77	107.28	104.07	104.73	108.57	103.92	105.25
101.08	101.65	104.25	105.57	103.57	103.36	102.01	104.03	104.67	104.98	104.85	106.52	105.83	106.07	104.37	103.25	107.03	103.84	103.24	104.07	104.98	104.05	102.84	104.73	104.15	106.62	103.33	105.21	103.71	103.52	102.74	104.71	104.96	103.47	102.93	103.06	103.21	101.65	104.23	104.19	103.02	102.76	103.71	103.63	105.35	104.07	103.45	103.9	104.07	104.37
119.44	118.9	118.67	117.64	119.44	115.61	117.05	115.33	119.01	116.89	117.91	118.44	118.4	118.61	116.95	118.13	117.91	118.28	116.57	117.7	120.25	117.45	115.33	115.74	120.82	116.85	119.57	116.78	117.19	118.87	118.94	118.28	115.79	116.69	118.9	117.28	117.26	118.17	117.72	115.91	116.8	116.08	113.45	118.21	117.83	119.2	117.75	115.16	119.71	117.48
111.85	109.8	110.56	109.31	111.75	109.27	108.57	111.75	110.64	110.19	110.99	109.64	111	110.76	110.63	111.74	110.44	111.43	111.43	112.73	109.29	111.83	111.2	111.16	111.6	111.29	109.11	110.89	109.71	108	110.66	109.66	111.44	112.44	108.97	109.77	109.49	109.31	110.03	109.72	112.23	109.32	109.72	111.7	109.27	111.65	110.5	108.83	111.11	109.9
111.18	112.59	112	112.2	110.03	112.97	112.94	108.18	112.69	111.39	114.61	110.76	111.38	111.83	113.28	112.47	113.69	113.44	110.51	112.15	110.37	110.4	109.56	110.74	110.16	111.96	109.77	111.9	111.86	109.45	113.82	112.66	112.45	112.64	111.37	110.96	114.11	115.17	112.7	111.88	112.99	113.19	112.16	111.83	111.14	110.29	110.08	113.41	113.19	111.48
113.43	112.36	109.65	111.06	111.49	113.61	113.11	112.91	111.55	111.05	113.13	110.77	110.28	110.59	111.28	112.74	110.08	110.02	112.48	110.79	112.54	111.06	110.44	113.19	111.48	113.14	113.77	111.52	112.62	115.45	114.14	112.2	111.82	111.58	110.7	112.32	112.5	112.68	111.41	112.45	110.4	111.84	110.58	113.78	110.18	113.04	110.67	111.82	113.32	112
100.88	105.63	103.95	104.33	105.25	105.23	103.87	107.36	104.52	106.96	104.98	103.43	107.9	105.71	102.56	106.03	105.15	103.4	105.34	103.28	106.13	104.54	104.69	104.41	104.96	103.63	102.17	103.67	105.24	105.66	104.75	104.57	104.9	102.28	105.03	103.37	104.88	104.72	105.5	104.66	105.82	104.54	106.27	104.46	104.24	106.65	103.86	104.56	104.53	104.69
97.656	99.444	99.189	99.104	98.608	99.746	97.915	102.38	100.16	100.57	100.89	100.06	100.59	99.323	99.06	100.73	98.69	99.915	99.736	102.37	99.815	100.4	99.599	100.72	99.648	100.3	100.74	99.919	101.16	98.999	97.251	101.21	98.563	99.055	99.141	99.54	100.27	98.65	100.73	98.8	99.499	101	100.38	98.398	98.354	100.42	100.2	99.749	99.175	100.54
103.52	104.77	105.39	104.14	105.13	104.45	104.58	102.27	103.77	103.94	103.92	101.46	103.9	104.91	102.97	102.99	105.63	101.19	103.59	103.48	103.55	105.55	105.6	103.92	105.67	106.93	104.36	102.55	103.21	105.19	103.18	105.27	102.96	103.41	102.48	105.5	105.25	102.14	104.49	102.45	103.03	103.79	103.2	104.75	104.38	104.57	103.63	106.16	103.77	105.74
100.37	101.15	99.634	100.02	100.28	99.58	100.79	100.33	100.29	101.55	98.783	99.326	99.507	100.52	99.773	100.25	101.98	99.077	98.031	100.25	101.34	99.73	99.542	101.89	97.226	98.289	101.8	100.67	101.56	99.255	101.52	97.336	103.82	99.407	99.077	101.16	98.923	99.29	100.56	98.95	99.896	99.481	102.81	99.536	98.879	98.711	98.143	100.1	98.733	99.557
100.93	97.807	98.665	98.72	99.637	100.75	101.62	99.73	98.812	100.88	99.857	99.455	100.5	101.36	100.82	100.49	98.981	98.109	100.93	99.622	99.362	99.422	97.778	101.17	101.71	101.38	100.53	99.966	98.486	100.68	99.935	99.18	101.23	101.31	99.91	99.492	99.849	100.1	98.482	99.136	102.25	101.01	101.93	101.5	98.838	101	99.834	100.21	98.761	98.633
103.85	104.28	107.42	104.35	104.48	103.26	106.78	104.71	104.22	103.66	104.07	101.48	105.92	102.45	104.78	104.14	106.23	104.86	104.77	105.47	105.25	105.43	105.23	104.66	104.91	105.38	105.8	103.4	104.94	103.93	103.6	104.88	105.67	104.15	101.64	105.14	104.75	103.3	103.6	105.34	105.41	103.31	103.05	105.54	103.51	104.89	106.02	102.21	107.45	103.7
98.924	100.78	99.765	99.86	98.569	101.85	101.03	99.806	100.11	100.35	100.87	100.2	101.58	101.47	100.58	100.47	100.99	99.755	97.154	99.362	98.974	98.597	97.502	100.56	99.154	99.477	97.519	100.42	97.101	99.475	99.952	100.38	102.1	99.713	101.24	99.19	99.676	101.3	104.11	101.42	97.638	101.33	98.788	98.888	98.572	99.326	99.127	99.91	99.478	99.524
107.57	108.22	107.99	107.08	104.22	106.11	105.71	107.51	107.64	106.8	108.6	105.86	103.39	105.99	107.23	107.14	108.79	109.05	108.24	105.41	106.53	106.34	108.21	105.51	106.04	108.2	107.16	108.7	105.98	106.6	107.88	105.94	107.59	108.4	109.4	105.89	105.2	106.01	105.74	106.25	106.79	105.86	109.68	109.21	109.09	106.51	106.14	107.04	108.2	108.14
100.59	98.491	100.28	99.332	103.4	99.525	99.454	98.35	99.784	101.12	99.178	99.227	99.23	98.225	100.96	102.02	100.16	99.618	100.28	99.278	99.96	99.229	99.492	100.85	98.046	99.596	99.808	98.684	99.698	99.083	97.451	100.07	100.88	98.816	102.11	98.194	99.835	104.3	101.17	100.43	100.79	100.83	100.49	98.5	99.019	99.973	99.488	98.182	99.509	99.181
105.55	104.79	104.88	107.42	107.89	105.12	105.09	103.75	106.6	106.84	106.76	105.5	105.91	106	106.8	108.56	105.39	107.04	103.95	104.41	107.2	105.84	105.28	105.6	106.04	104.08	105.3	103.54	106.12	105.22	105.94	105.06	107.9	106.13	105.12	104.09	106.01	103.79	106.03	107.16	106.64	106.38	105.1	105.65	104.83	106.85	105.93	103.51	105.79	107.52
104.49	105.88	106.45	107.47	104.38	107.15	106.44	107.42	104.53	106.36	106.05	105.97	104.18	105.8	106.83	106.85	107.11	107.08	102.55	104.63	105.07	104.65	106.38	105.46	106.79	107.25	107.23	103.35	103.43	105.23	107.96	105.54	106.59	104.37	104.22	106.75	105.76	104.86	104.64	103.77	107.68	106.93	105.51	103.36	104.95	106.15	106.69	107.22	106.19	105.12
110.22	111.95	110.57	110.58	111.82	109.94	114.41	111.17	110.51	111.88	112.48	110.8	111.16	111.28	112.45	109.71	110.14	111.74	110.51	110.74	110.15	113.8	112.64	111.37	109.2	112.46	110.74	110.69	111.54	112.12	112.18	112.2	109.65	111.18	111.5	110.49	108.59	115.8	110.42	112.07	109.48	112.67	111.23	111.02	110.3	113.2	112.34	109.84	110.71	110.8
113.65	112.65	113.61	113.82	110.39	111.18	112.66	111.48	111.74	111.12	113.78	111.95	110.33	112.53	113.73	113.42	110.55	111.82	113.92	109.92	112.5	111.76	114.09	112.41	112.83	111.51	110.77	109.79	112.67	112.06	111.87	108.96	112.11	112.36	112.39	112.16	110.64	111.12	111.84	110.72	112.5	110.93	111.22	112.6	112.13	113.04	111.31	112.04	113.79	112.49
104.69	106.91	106.24	108.08	105.55	103.28	106.45	107.39	105.4	107.1	107	106.16	107.06	107.5	105.52	108.18	107.14	104.92	107.78	106.94	104.52	107	106.27	105.95	107.45	107.87	107.31	105.59	108.95	106.62	108.24	106.75	104.84	105.63	104.6	106.78	107.21	106.79	106.61	106.25	107.98	107.62	108.78	107.68	107.2	106.88	105.94	105.17	104.76	108.56
105.52	104.75	107.12	105.55	103.51	107.06	107.22	108.45	107.03	103.97	105.82	106.89	105.82	105.52	106.22	107.44	106.46	106.21	106.58	107.16	103.25	105.73	106.43	107.06	107.2	103.78	107.57	105.09	104.7	106.93	104.79	106.34	109.17	106.07	107.14	107.61	107.59	106.94	104.71	106.42	105.19	103.71	106.43	106.61	105.15	106.51	103.28	104.9	102.82	105.95
105.01	105.37	103.79	106.07	105.04	107.61	105.87	106.74	107.56	105.58	104.6	103.42	106.05	105.32	104.57	104.26	103.96	105.35	104.96	105.48	105.69	106.84	106.77	107.33	105.18	104.16	102.71	106.4	104.78	109.01	105.63	105.86	105.81	105.83	106.33	105.8	102.91	105.14	104.94	107.1	107.28	104.44	104.76	105.03	107.13	105.91	107.98	105.38	103.44	106.73
111.35	111.35	113.77	112.52	111.39	110.08	110.71	110.41	110.29	110.96	110.06	112.95	112.78	112.45	113.35	111.77	106.92	113.99	110.66	112.83	113.16	111.16	110.92	111.47	111.42	111.07	113.17	112.1	113.01	113.68	113.17	111.27	113.21	109.74	110.67	111.35	112.12	111.11	110.17	110.37	111.72	111.22	109.88	109.32	111.86	110.65	111.53	113.96	111.82	111.68
111.89	113.26	111.43	113.37	112.59	112.92	111.85	110.46	111.33	113.3	111	114.8	111.5	109.66	112.09	114.04	112.88	111.8	113	113.12	111.67	111.01	113.31	114.23	114.77	111.17	112.03	113.28	114.02	113.09	111.94	110.8	113.31	111.89	113.9	111.9	111.83	111.26	113.43	114.53	111.32	110.87	112.48	114.19	110.47	111.4	111.02	113.47	113.84	111.13
108.44	113.42	110.95	112.24	111.88	111.76	110.83	112.39	112.18	111.86	109.21	111.92	111.69	111.04	111.16	111.15	110.38	113.9	109.93	111.08	110.92	114.12	113.42	113.02	110.4	109.85	109.7	111.18	111.64	111.17	111.62	110.5	113.44	112.93	111.36	110.37	112.52	112.52	112.65	112.68	110.43	110.17	111.66	112.72	108.46	110.62	111.29	113.59	111.89	111.44
103.89	104.75	107.93	104.85	107.44	105.19	107.31	104.76	103.25	107.62	103.26	105.82	105.28	106.4	105.74	104.94	108.91	106.04	107.7	104.54	106.41	106.6	105.27	105.7	106.15	106.05	103.29	107.87	104.92	105.49	105.19	108.56	106.31	107.23	108.36	105.62	105.7	107.04	106.77	106.65	107.01	106.51	104.8	104.77	106.29	105.12	104.51	107.74	107.37	105.25
109.62	110.14	111.84	111.91	110.77	111.41	112.57	110.77	109.9	109.15	111.49	112.22	111.1	113.94	111.8	111.3	110.89	111.78	112.26	110.75	109.99	110.64	110.92	110.94	110.57	111.11	111.02	109.87	111.46	108.99	112.89	112.36	111.95	110.97	111.87	110.23	111.11	111.58	111.23	110.08	108.78	111.5	110.84	113.12	110.1	112.78	112.91	112.21	112.21	111.85
106.03	105.5	105.18	105.74	106.99	104.54	106.89	106.42	106.88	104.88	105.76	105.99	105.41	107.03	106.25	106.32	106.1	108.47	107.55	106.94	104.85	106.52	105.16	107.26	106.4	106.57	107.05	104.5	104.85	107.05	104.52	105.16	105.92	105.5	105.86	105.88	104.89	103.54	104.07	104.62	105.39	105.47	104.24	105.87	103.96	106.25	106.18	107.19	106.59	103.97
105.43	103.68	105.69	104.21	107.31	106.58	105.1	105.03	105.36	103.57	106.82	105.47	106.09	105.85	102.59	106.2	104.45	105.89	104.93	104.01	106.28	107.84	107.19	106.65	106.06	105.81	105.43	105.2	105.57	104.62	104.06	107.11	107.12	106.74	105.47	105.73	107.12	104.85	107.03	106.42	106.64	107.17	105.05	103.6	105.63	106.3	104.35	106	104.43	106.16
100.14	101.59	100.39	102.47	101.25	100.92	101.96	101.33	101.58	97.887	99.129	100.05	100.64	102.51	99.685	99.55	101.16	101.26	99.734	99.484	103.11	103.15	102.34	101.17	102.1	98.927	100.92	101.98	99.954	100.39	100.07	102.2	98.853	99.665	101.36	101.44	99.635	101	100	100.01	100.18	100.2	100.15	100.33	99.112	102.29	101.65	101.79	101.46	99.503
106.71	104.37	106.99	105.47	104.29	105.48	104.34	106.22	105.38	106.07	108.2	104.59	104.93	104.88	105.78	107.63	104.1	104.59	107.13	105.79	105.51	106.89	106.69	106.12	105.74	105.82	105.12	105.86	104.02	106	107.29	104.5	107.46	105.46	105.65	106.59	106.17	105.59	107.29	104.82	106.39	104.41	105.31	106.14	107.43	106.86	104.53	105.39	106.08	105.7
112.42	113.2	112.54	111.36	113.55	111.91	113.2	110.46	112.91	113.54	109.94	111.7	112.45	111	111.48	112.66	112.49	110.68	111.17	111.93	110.95	111.69	113.97	111.14	111.45	113.4	111.12	112.65	109.9	111.35	110.64	109.74	111.47	112.78	112.72	110.58	112.17	113.12	113.87	110.39	112.26	111.85	110.68	112.45	112.29	111.63	111.72	109.84	111.88	113.78
118.07	117.28	118.73	117.37	116.54	116.7	115.12	118.59	118.63	119.3	116.66	117.55	118.61	117.66	118.89	118.82	117.93	117.16	117.17	117.59	116.03	116.52	119.37	117.87	117.21	116.84	116.39	118.17	118.76	116.15	120.69	117.7	117.87	115.6	116.84	119.65	117.78	118.48	116.61	118.04	118.3	118.19	117.73	119.49	117.35	118.29	119.27	118.17	117.01	119.81
105.91	107.03	104.09	104.84	106.38	107.63	104.48	103.69	104.58	103.78	104.38	106.58	104.92	105.14	103.78	106.35	106.55	105.4	106.92	106.22	105.74	105.55	103.84	103.49	105.04	104.3	108.34	103.92	106.44	106.75	102.53	107.15	108.26	105.71	103.73	105.73	104.54	105.78	105.75	101.56	107.04	107.26	103.44	105.84	105.07	105.18	106.53	105.53	103.95	104.94
102.78	104.1	106.06	105.61	103.59	105.2	103.3	103.19	102.74	104.82	104.5	102.92	103.22	105.03	104.47	104.92	104.53	103.29	103.05	101.35	104.55	105.38	105.08	104.45	103.53	103.26	103.45	103.35	104.62	103.16	103.58	103.45	105.7	103.18	105.08	102.16	103.18	104.06	102	103.73	104.39	105.17	102.16	105.81	100.49	102.39	101.77	103.32	106.84	104.39
100.92	100.14	100.85	101.35	100.93	99.225	99.706	99.546	100.03	101.33	98.079	102.46	99.096	100.64	97.726	101.04	99.624	99.946	100.39	101.11	97.892	101.13	100.51	102.95	100.13	98.761	98.851	100.96	98.667	100.08	99.085	99.325	100.02	102.18	99.99	101.38	98.548	100.2	101.55	101.93	99.524	100.86	99.859	102.01	101.92	100.19	98.267	100.76	101.33	101.44
117.66	117.04	116.75	116.86	117.61	117.01	117.88	118.88	116.96	117.04	119.41	118	118.85	119.35	118.28	118.3	117.18	115.9	117.31	115.97	117.54	119.21	116.26	118.15	117.05	116.8	114.92	118.7	117.7	118.06	118.31	117.32	118.36	117.43	118.09	116.22	116.9	118.62	116.96	117.86	117.13	117.35	117.74	118.4	116.77	119.08	118.87	117.84	117.74	120.66
111.43	111.65	112.49	108.36	111.78	110.02	108.62	109.65	111.05	110.5	109.98	108.9	110.52	110.96	109.07	111.61	111.42	107.65	110.1	112.71	108.83	110.15	109.66	112.36	109.85	112.22	110.17	110.76	109.96	109.84	111.03	110.52	110.56	109.5	106.67	110.16	110.59	112.63	110.81	108.71	109.44	111.27	109.38	108.86	111	109.83	109.69	110.95	111.22	110.59
105.74	103.12	103.14	106.21	107.27	105.54	104.41	104.76	105.68	105.01	106.82	105.24	104.7	103.64	105.18	106.18	103.65	104.84	104.98	104.23	104.01	102.66	105.42	102.74	103.34	106.26	106.1	107.33	102.92	105.97	106.3	107.16	105.65	104.31	105.42	104.92	104.91	106.52	104.49	107.55	107.6	104.38	106.36	105.79	104.4	103.03	107.78	103.61	105.64	104.08
108.7	108.27	109.01	109.66	109.26	109.45	110.83	111.17	109.43	111.34	112.51	109.4	107.29	111.06	109.31	107.4	110.19	108.19	107.32	110.45	109.96	110.1	109.5	108.52	109.83	109.98	109.09	108.75	108.56	109.89	108.8	110.46	108.92	107.65	113.48	107.72	110.05	111.41	109.96	109.51	109.34	111.02	107.6	110.43	111.49	109.06	110.8	108.57	109.06	108.51
106.3	108.39	107.29	105.48	107.56	107.42	108.49	106.36	108.15	104.62	107.49	106.62	107.29	107.17	108.12	107.47	106.91	106.7	106.8	107.64	108.94	108.03	106.26	107.03	105.71	106.59	106.33	108	108.2	107.73	107.57	108.11	107.72	108.31	105.18	106.03	107.13	106.41	108.51	105.68	105.18	105.5	106.39	105.43	107.54	107.58	106.16	107.9	109.01	105.49
103.81	106.43	102.43	105.21	104	104.34	106.16	105.39	105.08	105.08	103.99	106.13	105.27	105.88	106.65	104.58	103.17	104.86	105.01	107.12	105.71	104.55	106.09	105.63	107.43	106.41	104.79	104.35	105.14	104.38	105.66	107.24	105.39	106.81	107.19	106	105.32	106.13	106.72	106.41	107.5	103.03	105.88	105.57	107.56	105.47	104.76	106.01	104.83	104.7
98.632	98.893	101.45	98.895	101.82	100.44	99.952	99.696	97.62	99.578	101.12	98.739	100.54	99.779	99.737	100.79	100.22	100.19	99.987	99.389	98.835	100.29	102.02	99.543	100.74	102.16	102.03	98.386	99.209	101.18	101.11	99.002	97.755	97.994	100.3	100.58	101.6	99.633	99.385	97.93	99.054	99.495	99.518	98.724	99.096	100.33	99.589	100.72	100.62	101.42
108.62	106.46	104.16	105.96	106.35	106.86	106.35	105.73	106.56	108.11	106.73	107.59	105.56	103.59	105.24	106.63	106	105.78	106.66	106.29	104.41	107.04	105.96	105.72	106	105.23	106.26	106.58	106.04	105.75	103.83	105.07	105.24	104.2	105.98	108.65	108.33	106.79	105.71	104.84	106.6	103.75	105.48	105.44	106.11	104.04	104.99	106.89	106.11	105.47
100.23	99.894	98.742	100.89	100.54	98.727	98.216	99.847	99.575	100.49	101.13	102.55	98.945	100.49	100.3	101.72	101.51	100.74	98.517	99.69	98.669	102.21	99.049	100.7	98.807	98.377	99.715	99.6	100.38	99.863	97.945	98.57	100.58	100.72	99.411	100.34	99.088	101.17	100.96	99.546	101	100.1	99.814	100.42	99.998	97.315	101.92	98.806	100.36	98.706
104.01	107.33	103.33	106.07	108.29	105.01	107.76	103.72	105	107.59	107.48	104.91	104.63	105.05	106.27	104.71	105.1	102.34	105.44	107.15	103.93	105.35	105.77	106.67	104.81	106.07	105.16	104.84	107.1	108.75	107.01	106.16	104.67	105.39	105.93	106.52	105.5	107.51	104.46	106.43	104.6	106.29	106.98	106.11	106.35	104.13	103.1	106.99	105.67	104.71
98.227	100.64	99.517	99.478	100.86	98.01	99.74	100.95	98.244	99.288	99	100.24	99.944	101.12	99.848	99.894	98.151	99.307	101.3	99.018	99.482	99.367	101.06	101.51	97.792	101.21	98.365	99.818	99.081	98.723	100.21	100.41	100.42	100.61	98.075	100.53	98.61	100.06	100.34	100.33	100.34	99.706	99.567	99.069	100.64	100.3	99.85	100.72	102.06	98.998
101.58	101.73	101.39	101.8	99.4	101.63	100.91	99.95	101.31	102.81	101.49	101.53	99.315	99.175	100.05	101.31	98.404	100.41	101.77	99.558	100.68	103.09	100.53	100.96	99.237	100.34	102.77	98.975	101.22	99.191	99.928	99.056	100.43	102.32	100.8	101.34	99.924	100.52	100.21	98.02	101.12	102.63	98.359	98.524	100.83	102.41	99.689	100.37	103.97	102.15
102.8	107.15	106.8	107.3	106.1	105.89	106.29	104.93	105.74	106	106.77	106.84	105.31	105.81	105.77	107.38	106.16	104.86	107.37	107.48	106.68	105.7	106.81	103.59	105.57	106.06	104.29	106.59	106.89	105.63	108.32	107.4	105.03	106.47	106.18	105.05	106.51	107	108.16	107.82	107.51	105.82	106.7	105.6	106.86	106.66	105.16	107.29	105.05	104.62
112.04	113.31	112.74	112.23	111.24	110.9	111.73	112.29	110.25	110.94	111.58	112.43	111.52	112.85	111.37	115.07	112.95	110.82	110.88	111.75	113.78	111.07	110.7	110.18	110.63	111.1	111.67	110.62	110.2	112.41	111.02	111.26	111.92	112.4	111.98	112.21	111.19	110.27	113.6	111.78	110.61	110.15	115.11	110.22	111.08	112.99	110.75	111.28	111.37	111.98
112.34	111.84	111.16	111.82	111.45	111.77	113.59	109.68	111.55	109.91	111.62	113.88	112.13	112.52	110.97	111.71	110.09	110.9	110.68	112.57	109.76	113.35	112.37	113.21	112.02	111.67	111.54	110.36	113.51	111.73	112.27	111.62	109.49	109.34	112.43	112.77	109.67	111.17	111.87	111.86	114.23	109.24	110.4	111.09	111.32	113.59	113.7	108.94	111.75	113.25
104.1	105.54	105.72	103.4	106.53	105.75	105.7	104.09	103.45	106.2	107.62	106.07	106.29	108.06	103.49	106.43	104.24	106.06	104.43	107.14	102.61	105.55	105.51	105.01	105.22	104.01	105.19	104.54	105.31	104.53	103.89	104.29	106.74	105.22	107.32	105.28	103.46	104.95	104.59	104.2	106.52	105.62	105.13	104.5	104.2	105.57	105.55	105.72	104.05	105.76
104.93	105.91	107.47	105.95	106.83	106.82	106.33	107.06	104.2	108.08	103.59	105.98	104.35	104.59	104.75	106.84	106.08	107.38	104.59	105.17	105.14	106.37	105.63	106.68	108.59	105.09	107.72	104.48	105.73	106.1	106.28	106.67	105.79	105.58	105.36	108.91	106.95	107.16	107.45	106.19	107.38	105.09	104.66	105.45	106.22	107.05	106.61	104.94	106.28	107.38
[truncated: 150 more columns]
