# Supplementary material for: Genetic dissection of main and epistatic effects of QTL based on augmented triple test cross design
Source: PLoS One. 2017 Dec 14;12(12):e0189054. doi: 10.1371/journal.pone.0189054 (PMC5730204; doi:10.1371/journal.pone.0189054)
Supplement: S8 Supporting Information — (ZIP) [file pone.0189054.s008.zip › z4_250_0.2_10.csv]

102.96	109.26	101.84	106.86	108.15	106.36	102.23	109.47	110.31	102.18	104.02	106.4	101.14	104.7	104.88	110.01	103.67	107.92	104.16	104.96	103.08	100.93	102.99	111.77	109.53	104.11	110.45	100.16	102.95	103.78	105.02	109.33	110.38	105.01	108.69	104.24	103.82	112.65	107.92	109.06	107.32	100.09	103.16	109.93	105.9	108.35	102.14	104.83	115.01	106.02
101.18	106.98	110.8	108.89	103.71	106.74	103.63	102.84	103.65	108.02	106.97	105.91	108.42	106.71	107.09	117.2	104.79	101.92	105.22	104.22	105.88	100.3	107.25	103.54	111.23	106.64	104.7	104.79	103.38	107.05	104.61	105.9	103.48	101.31	106.65	108.22	109.88	102.8	112.36	109.51	108.92	98.768	103.6	101.7	106.83	110.67	106.71	108.17	103.91	107.02
113.34	113.33	111.59	110.7	111.35	113.2	110.64	112.57	109.27	111.94	107.67	116.81	107.12	115.73	107.72	111.73	107.73	111.28	117.89	114.71	113.48	113.41	110.47	107.8	119.61	116.47	119.93	113.25	114.63	114.02	109.02	108.69	115.55	114.81	117.47	106.98	119.98	116.34	106.43	106.43	108.3	115.07	112.83	113.03	114.23	111.74	112.26	110.85	115.16	104.44
108.63	100.26	111.05	112.67	115.08	113.1	115.81	116.64	116.83	110.13	105.4	118.06	113.86	107.37	105.88	108.38	110.35	115.58	110.61	111.8	107.13	115.89	115.86	112.81	107.94	114.34	111.12	106.16	111.46	112.2	111.53	113.91	107.88	114.3	110.84	116.06	115.79	117.03	108.71	115.93	103.19	113.11	110.07	111.31	111.75	111.4	112.54	113.81	107.58	110.3
101.09	102.46	99.642	104.29	101.36	101.93	103.63	101.24	99.614	103.22	98.048	102.61	99.942	95.501	112.69	102.73	99.016	91.768	106.42	97.04	99.296	102.49	97.735	98.056	101.33	105.62	109.08	102.17	99.769	98.238	99.315	103.18	102.11	100.29	99.357	102.87	97.227	105.56	107.13	100.25	94.258	97.396	101.1	103.89	101.71	105.5	108.62	99.356	103.15	102.53
117.89	117.33	111.16	113.42	106.56	111.89	108.27	111.22	111.28	102.54	115.4	112.23	107.12	113.32	114.09	105.69	116.14	108.53	113.72	109.95	119.26	120.03	107.99	107.79	108.11	114.93	109.22	117.55	112.45	113.36	110.07	110.7	108.58	117.64	118.44	107.21	109.88	113.05	107.16	111.93	109.03	106.98	117.55	105.12	107.31	113.8	113.04	112.89	109.06	112.83
112.57	105.55	103.41	109.13	100.41	109.96	106.33	102.49	105.49	106.03	109.48	104.75	104.5	102.95	102.55	110.43	102.68	96.166	103.06	108.63	109.22	111.47	107.5	108.83	106.62	109.61	108.38	106.83	104.11	104.58	106.09	103.64	108.86	102.14	99.303	110.72	107.98	105.23	106.16	107.46	109.58	108.05	105.34	109.92	112.16	102.89	107.18	103.69	108.15	102.05
109.4	105.56	108.63	107.44	109.02	108.66	105.09	109.49	103.27	99.958	104.27	107.62	98.406	98.693	109.61	108.2	100.93	106.84	104.88	104.42	108.94	103.66	109.21	103.92	112.14	105.38	105.74	109.69	104.78	105.13	103.5	108.6	107.75	106.99	101.63	103.86	111.42	113.27	104	107.42	104.37	109.96	102.87	103.68	108.23	102.95	111.88	106.73	103.6	106.12
100.6	109.89	105.82	103.55	107.68	102.18	109.97	109.73	108.29	101.21	100.44	106.3	104.82	98.886	104.5	106.71	99.8	110.51	100.59	111.77	101.03	104.42	104.58	111.43	101.74	102.98	106.4	102.81	112.47	107.77	102.83	99.041	105.54	100.95	102.67	105.92	107.32	111.76	111.34	110.98	105.83	107.97	99.638	104.56	105.26	107	105.33	107.32	100.99	100.7
101.67	102.15	103.74	106.02	93.728	102.68	97.739	102.55	101.52	101.96	101.34	97.132	108.5	95.098	106.39	103.05	98.544	94.188	95.158	102.51	98.33	108.25	103.82	99.237	92.299	100.4	106.83	98.259	102.36	96.156	101.44	98.261	98.461	102.13	99.804	101.24	97.217	104.25	96.232	104.56	102.55	99.685	100.29	95.406	100.82	99.522	101.09	105.52	98.829	96.878
107.4	109.7	102.21	104.71	105.86	102.21	109.62	108.88	111.31	103.4	109.01	107.01	104.21	108.31	104.78	110.47	103.52	108.29	105.46	109.86	102.1	109.44	100.4	104.62	107.84	109.66	105.9	110.37	106.11	107.46	101.42	109.8	102.39	104.32	104.25	109.96	112.73	110.88	101.89	102.37	113.66	104.67	104.45	105.07	111.95	107.24	101.83	105.66	105.8	108.4
101.53	104.98	102.42	107.31	104.39	110.39	110.09	109.01	104.5	104.85	104.82	106.66	103.94	103.43	102.95	102.23	106.15	103.48	100.48	102.75	104.67	114.06	101.59	108.41	104.26	103.78	103.64	105.86	104.45	111.81	110.53	107.09	105.13	107.29	106.61	106.18	101.78	106.67	104.17	100.82	100.65	102	109.33	98.637	103.09	105.16	106.99	107.99	108.02	92.509
103.14	105.31	100.96	102.53	111.89	111	103.36	102.24	103.94	99.621	103.33	104.77	110.72	102.71	108.26	102.2	108.59	108.17	106.25	112.12	106.78	101.65	107.87	107.93	98.442	110.55	107.91	109.92	106.89	102.87	102.43	108.18	110.57	108.43	96.75	103.02	102.83	104.82	113.47	101.32	108.21	106.75	102.98	101.25	110.08	109.51	103.8	106.45	107.26	103.66
116.93	112.52	113.19	111.41	110.11	113.18	106.91	109.74	113.59	111.05	108.7	109.17	110.99	113.6	114.76	107.36	115.19	113.05	116.46	109.59	107.91	112.63	113.9	113.66	109.58	116.66	111.75	118.12	104.46	112.92	111.36	106.2	110.74	100.2	112.91	109.6	108.77	103.22	108.41	108.43	107.27	109.8	111.42	118.43	112.31	109.49	108.89	112.49	109.41	117.14
102.99	97.77	100.22	97.225	98.723	103.33	99.61	97.691	98.369	100.8	100.36	101.17	95.537	92.996	100.72	101.45	102.65	95.969	97.925	103.31	102.12	101.44	94.304	98.374	104.11	100.62	101.65	102.62	101.58	95.249	97.069	97.709	100.16	99.227	106.43	101.33	96.329	104.93	100.32	95.293	103.44	95.093	100.51	101.23	97.419	96.344	94.852	101.83	104.69	103.96
110.13	107.85	100.86	103.74	102.92	105.16	104.85	103.61	105.49	103.03	109.29	103.82	102.88	101.98	106.22	108.67	103.59	101.2	100	103.65	102.73	102.24	105.14	105.31	111.15	109.54	96.431	106.33	102.71	108.78	106.89	107.91	108.72	105.78	115.16	109.07	111.8	104.67	102.4	98.748	107.78	105.97	109.84	106.58	106.13	104.59	109.81	107.61	99.003	107.9
106.99	107.05	106.36	109.09	106.42	105.38	103.01	103.44	108.15	104.07	105.85	106.44	105.68	113.48	108.01	105.01	103.98	112.12	109.39	108.55	106.75	97.629	97.99	103.63	110.45	108.27	103.94	103.97	107.06	101.6	106.93	109.63	105.69	104.52	111.08	106.68	105.89	103.61	106.83	106.36	107.39	104.76	104.95	98.249	105.19	106.24	101.24	103.36	105.68	105.34
112.02	102.9	97.406	105.8	102.78	107.38	104.48	102.3	101.22	106.06	107.57	110.48	104.5	106.88	111.63	107.94	109.21	102.79	107.26	101.88	101.92	106.94	100.01	107.96	106.61	107.62	97.326	115.47	109.84	106.77	106.67	116.86	103.77	107.59	107.16	105.32	102.89	103.7	110.94	109.01	104.81	96.974	112.13	107.26	101.19	103.25	107.04	115.82	101.8	105.76
105.31	98.749	92.777	102.81	95.537	98.081	109.53	104.79	101.2	99.094	100.24	101.69	100.65	94.66	101.78	98.807	99.152	107.05	98.696	97.443	99.526	96.343	99.985	99.703	108.77	100.23	101.53	100.3	96.975	102.49	100.91	99.028	105.37	101.26	97.115	98.137	96.732	100.99	100.27	97.235	99.853	106.3	98.086	99.689	98.525	101.44	95.893	96.879	100.7	95.331
117.89	112.6	122.54	106.93	110.51	111.08	113.42	114.46	117.4	112.52	111.77	119.1	110.69	112.83	113.35	108.54	113.53	110.28	115.22	107.91	115.11	111.77	107.94	107.53	118.03	110.67	108.73	107.94	106.7	107.84	113.87	105.22	116.44	111.64	109.86	107.73	119.97	113.71	110.99	114.61	106.29	110.08	107.22	113.5	116.72	106.99	112.76	111.34	108.96	115.31
104.49	107.7	110.49	100.8	98.516	106.44	108.13	112.21	102.29	111.8	104.04	104.55	105.04	110.62	105.59	106.81	102.96	106.35	105.5	104.63	112.32	103.19	106.75	109.14	104.85	104.53	108.42	97.763	117.51	101.13	107.21	102.94	103.06	102.98	110.89	109.13	104.72	97.702	113.46	103.13	108.58	107.85	101.33	105.27	106.94	105.3	104.21	105.24	103.26	108.57
113.28	117.35	110.96	106.39	106.6	108.26	111.53	111.34	117.22	110.15	115.98	109.6	112.78	112.09	113.43	110.02	110.56	113.08	112.29	117.28	112.53	116.62	110.93	112.38	116.31	110.52	116.2	114.22	117.83	108.06	112.66	112.64	107.72	117.03	115.93	109.38	116.28	117.81	107.85	112.13	104.13	111.29	113.25	113.07	111.69	108.4	112.21	115.1	113.22	117.62
104.41	101.6	105.46	101.82	108.38	107.62	100.05	102.65	104.96	102.79	112.9	103.96	104.54	103.47	105.54	105.09	105.83	105.82	108.8	104.82	99.917	97.319	109.2	108.23	104.61	107.43	106.76	108.39	103.09	103.33	109.06	107.36	105.57	107.04	108.06	111.1	106.31	96.075	96.865	102.98	107.72	103.54	104.05	106.18	103.55	109.66	103.3	104.62	107.1	106.28
107.36	109.45	115.22	108.36	113.41	110.78	107.05	112.97	109.36	115.34	114.56	109.28	114.89	112.68	106.95	109.6	116.36	116.39	103.98	112.83	110.73	116.03	107.74	113.63	111.6	113.4	109.59	113.69	112.96	111.48	113.89	112.56	111.29	109.9	109.88	115.09	104.41	112.46	116.33	114.18	112.74	112.91	115.24	109.1	113.68	110.6	108.43	118.36	108.2	111.49
107.47	102.45	110.79	105.64	105.08	117.56	103.81	108.07	104.46	108.16	104.97	103.04	108.34	102.84	98.624	112.23	110.25	109.08	100.89	107.44	100.66	107.28	110.26	98.516	107.58	101.58	103.05	108.2	107.08	101.91	104.6	106.23	109.06	109.59	105	105.92	109.02	108.2	111.66	102.74	109.33	106.8	107.76	99.112	101.81	108.86	106.3	103.19	103.54	102.27
110.61	106.46	110.35	108.3	114.57	112.52	107.89	107.97	113.8	115.11	113.19	104.45	109.42	110.37	113.29	110.61	107.45	110.9	117.84	107.05	113.76	116.34	109.78	114.28	110.37	109	115.88	111.96	109.66	110.57	104.25	110.69	109.05	112.21	111.64	114.42	104.59	115.52	112.57	116.16	111.19	111.4	116.15	117.14	113.17	112.2	114.12	105.49	107.3	112.25
105.15	102.22	102.17	102.15	102.41	101.06	102	104.46	106.38	100.77	103.52	100.88	102.88	105.3	100.35	101.77	102.64	99.324	96.55	101.58	101.33	96.133	99.631	94.684	98.562	91.753	101.61	101.29	99.439	91.922	101.61	104.35	92.75	101.17	105.56	91.522	98.221	100.34	103.31	100.16	92.483	100.27	99.749	95.163	94.784	100.81	97.58	102.67	103.92	100.11
106.59	107.3	99.576	102.43	113.48	109.79	108.51	104.77	102.24	105.07	104.81	113.59	101.97	104.26	101.91	102.91	108.88	107.97	106.59	109.66	103.83	93.45	100.95	110.23	105.75	106.69	96.772	109.71	107.68	100.65	107.82	105.82	106.81	103.25	103.61	103.15	102.89	108.02	105.8	104.53	105.3	106.14	109.38	103.42	105.36	102.71	101.24	112.93	98.038	103.83
105.9	106.82	105.86	105.22	103.22	112.01	109.86	108.36	100.5	107.06	104.23	107.45	101.01	106.82	109.85	109.98	108.09	103.25	111.82	104.24	101.75	103.97	109.07	99.778	102.94	111.25	107.71	103.09	113.94	103.06	105.7	98.658	98.682	102.87	100.28	100.84	102.15	100.46	108.27	108.43	107.51	104.15	104.09	108.22	102.43	112.62	103.43	105.02	107.11	102.3
111.78	101.78	100.78	106.73	103.76	108.94	107.07	105.51	101.1	105.58	103.32	100.86	103.54	109.14	101.49	98.383	104.85	107.36	105.99	106.34	107.57	108.58	106.57	104.84	101.11	101.2	101.81	106.04	97.638	101.9	109.07	107.39	109.18	105.68	109.61	102.83	105.96	104.11	101.98	105.65	97.202	111.57	109.42	108.72	106.78	108.19	110.25	105.23	97.156	106.26
93.113	101.84	108.2	101.1	106.34	106.05	93.851	99.055	98.617	96.34	106.28	98.091	97.346	96.417	101.76	92.553	103.93	102.4	91.536	98.978	100.4	97.764	101.51	99.268	103.52	96.97	101.04	101.38	92.797	102.65	95.855	100.39	99.301	103.77	97.178	106.07	101.39	101.28	102.09	103.46	100.48	102.63	97.576	95.421	103.49	97.534	96.722	103.81	99.649	105.17
118.7	109.82	116.47	116.31	113.5	110.05	114.38	109.69	114.16	111.63	112.44	116.77	119	109.42	111.36	114.99	113.08	113.4	108.52	106.36	112.9	112.32	116.55	107.83	111.34	117	105.81	108.16	112.38	113.65	116.34	112.47	111.45	107.78	113.96	111.37	105.52	116.59	106.66	113.58	115.21	109.35	113.83	113.45	111.24	113.48	107.62	117.05	116.52	105.95
113.79	117.49	115.19	118.08	113.01	112.4	111.53	116.74	107.23	108.94	114.44	112.02	112.16	110.34	109.74	111.68	110.35	110.85	111.36	111.57	111.94	110.11	111.73	108.56	105.17	107.49	117.52	112.27	109.27	113.44	109.19	105.85	113.47	121.89	107.9	113.57	113.17	114.3	106.82	110.61	111.53	107.88	114.91	110.03	112.78	111.51	107.79	109.7	112.67	109.39
108.3	110.98	112.42	109.7	109.94	118.64	110.85	110.86	110.82	109.77	113.44	109.69	114.17	110.56	106.3	117.86	107.89	111.44	113.8	113.93	108.55	112.48	108.69	107.46	107	109.02	107.84	110.08	108.89	111.13	111.01	106.4	106.75	109.68	106.64	104.97	115.01	108.69	112.49	109.73	109	108.42	109.76	111.51	106.59	109.13	116.65	107.6	113.21	108.21
104.63	108.98	98.386	106.15	107.94	103.85	103.96	114.06	105.68	104.72	104.16	104.31	102.22	106.17	110.88	106.13	105.11	106.42	98.117	106.74	107.31	107.18	102.25	105.04	107.07	99.645	106.98	110.77	109.81	100.88	100.81	101.72	100.59	103.2	109.04	104.61	105.12	106.17	107.39	108.76	110.21	104.64	105.95	104.24	102.69	102.72	103.06	104.62	113.56	110.51
117.56	117.12	105.77	109.16	111.34	115.29	110.28	116.05	109.1	106.87	105.13	111.29	110.57	107.76	112.1	109.75	107.26	112.17	112.72	110.3	112.26	114.38	108.83	111.36	107.15	107.37	109.57	109.63	108.17	108.8	113.16	114.75	110.71	109.21	116.91	111.76	109.88	106.58	104.09	111.87	112.05	110.02	107.89	101.1	105.61	110.6	106.13	114.02	108.5	111.37
106.07	101.91	113.49	111.89	112.13	109.98	97.409	104.94	112.94	106.62	108.82	116.76	105.89	109.64	109.77	112.41	110.95	109.3	113.36	110.01	105.7	115.23	111.89	111.34	110.51	105.33	108.53	109.66	108.85	112.58	107.81	114.57	109.51	110.03	105.04	107.09	115.24	110.86	113.11	111.7	110.86	114.52	109.59	104.17	114.87	109.81	114.63	116.74	109.99	113.99
115.31	108.9	113.28	107.56	111.29	113.01	114.74	115.66	109.37	108.86	112.27	114.51	110.23	107.94	110.02	107.16	111.06	104.69	114.9	115.67	114.1	113.93	110.98	110.24	112.88	107.82	115.09	116.39	118.87	105	117.07	113.47	120.15	114.5	110.33	111.54	112.29	107.63	110.45	112.47	112.79	114.82	108.58	107.23	110.26	112.04	107.78	114.39	117.93	112.93
117.55	114.87	110.2	108.59	117.56	110.39	109.23	107.91	110.37	105	110.22	115.83	111.24	106.28	118.54	114.18	114.76	118.88	110.18	113.3	113.58	115.83	113.26	116.82	116.12	115.5	115.83	115.96	117.04	109.59	111.91	112.53	115.43	115.99	106.24	111.81	116.92	107.39	117.83	110.89	115.5	109.17	119.41	111.4	113.15	109.59	116.98	114.53	118.55	113.51
116.91	106.35	117.14	108.13	116.63	108.91	118.52	110.04	110.95	111.14	115.24	115.22	114.51	104.75	112.87	110.43	120.86	110.79	111.07	103.65	115.96	116.28	108.71	112.93	109.4	109.84	107.35	107.56	120.22	111.58	117.06	116.66	113.27	109.19	117.29	115.33	115.36	112.46	107.02	112.74	111.6	115.19	114.46	112.34	115.08	113.46	113.83	111.26	112.38	112.55
109.59	118.13	105.13	116.34	112.04	114.83	113.44	107.76	109.09	105.15	111.19	112.82	108.85	107.06	116.54	107.32	114.02	108.77	110.46	118.33	115.85	109.78	110.86	111.86	109.85	107.83	110.29	113.27	116.3	115.88	112.51	115.55	114.55	116.64	109.32	106.42	110.14	116.96	117.68	108.75	113.41	109.42	108.45	113.47	111.45	118.99	112.23	108.46	115.18	111.15
100.81	102.43	95.011	108.58	102.83	107.58	96.354	103.89	105.4	109.67	109.41	105.87	103.44	112.77	107.74	97.377	106.64	100.34	99.801	108.53	112.49	100.62	107.56	104.67	108.4	97.731	103.14	108.97	117.72	102.06	102.34	112.7	100.54	101.67	105.07	102.02	117.1	98.319	103.8	104.75	103.07	99.846	106.8	106.05	109.19	108.94	102.3	111.61	111.6	107.38
100.04	99.985	102.41	98.718	102.03	99.106	104.7	96.088	103.65	98.844	101.91	99.275	94.27	103.41	106.98	94.652	101.68	103.62	100.85	103.54	104.59	102.81	101.08	97.314	102.32	100.96	108.99	103.68	100.98	99.35	104.13	105.19	99.286	105.24	100.39	97.196	102.73	102.99	106.91	102.92	101.57	97.665	98.265	102.18	102.98	101.1	99.311	95.926	98.177	98.82
101.65	102.27	107.62	95.61	99.827	101.27	101.43	107.28	100.92	104.18	96.958	103.98	98.669	94.077	100.98	99.371	95.695	98.276	97.882	98.575	98.84	109.32	101.03	93.427	104.06	90.003	97.195	98.797	98.125	96.467	98.956	103.49	93.326	99.502	104.57	98.678	95.465	96.227	102.92	104.52	97.721	102.1	100.81	94.997	103.45	95.19	92.802	103.28	99.997	93.452
95.736	106.65	107.73	101.51	98.621	106.87	95.622	95.699	97.925	103.05	96.348	103.97	101.39	97.737	95.431	98.248	98.209	105.85	99.506	100.48	103.3	97.695	97.474	101.16	98.174	107.6	96.219	99.933	102.05	98.353	97.518	103.64	95.041	104.75	104.25	101.24	99.116	95.085	102.67	104.01	102.68	98.991	100.41	96.777	100.63	92.521	99.868	99.763	103.28	106
105.35	96.151	109.99	104.18	104.81	101.47	104.96	107.91	107.27	99.691	110.22	100.34	101.79	103.03	103.65	115.25	105.66	106.33	105.56	105.11	105.13	104.14	102.11	105.35	108.61	94.937	100.81	112.29	107.43	107.28	106.2	108.73	103.3	111.19	106.2	105.02	104.25	113.76	101.03	108.39	103	99.355	95.549	103.48	105.44	106.86	104.04	108.87	100.51	103.61
108	104.02	111.88	108.29	109.24	110.15	104.33	110.31	111.17	110.35	98.917	98.62	105.61	104.62	102.19	101.19	107.86	101.03	104.31	108.36	105.24	106.08	103.01	103.74	105.32	100.32	108.68	101.82	103.08	109.45	106.95	109.53	107.81	108.77	104.95	106.16	104	106.2	108.61	110.86	103.57	107.33	108.96	106.48	104.88	102.81	107.52	103.37	103.75	108.2
107.48	105.28	99.802	112.28	109.06	106.66	110.72	105.99	106.69	102.56	106.4	108.92	105.38	109.1	110.59	111.96	107.45	100.92	109.86	102.51	103.68	104.25	104.99	101.92	107.57	103.4	112.9	101.4	111.13	105.19	100.99	108.95	95.549	105.98	114.15	105.31	102.57	107.35	107.61	114.47	106.22	109.69	114.36	105.94	114.88	98.891	107.2	107.81	107.21	105.56
111.98	110.34	106.35	103.79	106.41	104.82	101.53	106.78	104.63	102.06	101.1	102.38	104.06	103.57	103.94	106.19	104.16	107.89	106.12	107.85	104.56	103.52	105.33	107.38	110.47	99.587	110.02	112.13	101.97	108.58	102.5	111.76	104.31	104	109.92	110.26	106.27	103.39	98.453	112.51	107.56	103.35	109.42	103.01	104.7	106.28	110.14	108.3	104.43	103.51
102.9	104.99	105.47	101.64	104.22	104.77	105.83	107.89	102.93	110.07	100.02	104.51	102.37	101.73	113.55	104.9	107.27	104.72	111.89	104.98	107.75	103.52	111.84	111.87	108.7	107.33	105.99	102.84	104.39	99.634	101.21	109.21	114.51	103.73	105.14	101.85	103.28	108.38	105.05	110.27	103.25	106.19	107.09	102.71	111.35	105.84	95.263	107.34	109.38	108.25
102.77	105.87	108.15	108.44	103.79	100.52	110.08	106.83	104.2	107.41	101.14	104.11	102.99	105.3	104.77	102.26	103.81	100.37	109.43	108.71	101.91	105.97	106.68	106.88	113.54	108.39	106.6	108.88	101.94	95.301	107.06	111.41	110.25	103.87	109.41	102.53	105	109.63	106.34	104.09	100.6	104.94	104.94	105.74	107.39	106.3	104.49	105.16	103.81	105.56
101.32	104.2	101.58	112.25	103.27	106.6	106.65	109.4	104.93	105.29	100.66	112.33	101.69	104.54	104.28	100.45	97.427	103.51	103.93	103.23	97.244	101.32	106.52	104.92	105.5	106.2	103.87	105.93	105.51	109.88	110.25	111.45	108.61	112.79	110.57	111.07	107.14	100.27	114.09	107.66	104.91	101.5	113.21	106.88	102.43	102.6	106.27	109.38	99.976	114.66
99.457	102.28	99.407	100.44	101.97	107.16	101.38	102.77	100.1	105.64	104.94	101.21	99.404	96.848	96.722	97.987	104.92	96.92	99.158	102.72	96.582	94.772	98.298	100.57	99.563	98.447	101.63	102.03	90.938	95.979	103.8	94.34	97.897	102.68	102.05	97.89	98.789	97.505	91.246	94.737	100.38	93.895	105.9	101.28	104.89	100.48	105.25	100.9	108.74	101.07
117.82	104.78	111.04	110.32	113.17	112.91	110.03	108.9	114.08	116.45	112.76	110.57	101.96	111.18	113.9	114.15	113.56	108.6	108.48	110.02	112.25	106.08	109.13	117.67	110.51	106.37	114.48	106.72	108.33	113.65	112.85	110.9	111.36	116.03	112.35	118.57	109.08	112.28	106.7	110.42	115.46	115.87	112.16	112.96	110.8	107.69	112.52	111.84	106.36	112.08
109.46	105	108.17	110.28	106.17	104.91	114.65	119.38	114.71	111.23	112.16	113.51	113.63	111.93	112.25	111.34	108.23	117.74	112.77	114.72	110.55	115.88	105.04	108.13	110.51	115.61	114.32	112.58	108.71	108.16	111.76	114.66	116.56	111.26	114.53	110.31	108.74	118.62	112.92	116.32	115.32	105.2	114.28	110.48	111.37	110.29	115.14	114.65	114.38	112.81
114.42	113.85	116.09	117.55	115.57	111.6	108.28	117.48	110.88	112.31	110.53	114.18	112.45	112.2	112.19	117.08	104.43	110.24	114.26	118.97	114.17	110.42	107.71	111.34	117.76	114.95	119.32	113.19	114.56	110.42	109.64	110.11	114.02	117.06	120.47	116.08	118.36	106.51	104.37	113.65	113.83	111.31	108.47	116.31	119.03	112.39	112.68	114.67	108.27	118.46
106.7	107.89	104.85	107.35	106.32	113.17	102.32	110.74	109.14	97.175	105.34	105.56	107.15	109.29	101.46	113.81	108.94	106.12	112.23	104.83	105.6	108.11	101.77	104.21	111.32	108.47	107.52	100.18	97.605	105.82	104.16	111.92	101.87	104.33	107.91	108.83	99.198	98.679	100.48	112.72	108.6	110.25	108.44	111.23	104.66	112.97	104.16	105.38	106.05	99.626
101.94	99.182	92.856	104.91	97.864	99.348	104.43	107.45	100.92	93.958	102.46	96.223	95.489	102.25	93.165	99.284	96.56	95.993	97.28	107.4	101.82	94.622	100.02	103.47	101.51	102.79	102.96	99.307	105.47	99.477	98.929	97.468	95.775	103.33	105.59	100.22	98.367	104.01	103.25	98.408	99.221	105.78	102.46	97.238	97.661	103.32	105.02	98.16	103.09	102.74
103.43	108.02	112.74	103.65	102.28	108.03	114.1	103.31	103.85	102.81	103.08	107.52	101.56	104.28	100.1	107.08	104.82	99.268	105.62	107.37	103.38	103.78	103.53	105.67	109.36	107.24	107	102.54	114.43	103.42	107.91	104.65	105.84	98.754	107.7	104.68	106.13	107.56	109.51	102.19	101.59	104.48	102.19	108.05	105.53	103.79	108.76	107.42	107.89	104.41
104.06	104.79	104.22	109.96	105.85	99.148	101.47	102.23	104.4	104.83	107.07	101.83	103	100.16	107.76	107.12	108.86	104.02	104.29	102.06	103.16	110.12	107.93	108.6	106.99	107.28	104.12	104.38	101.34	99.152	104.94	106.88	112.14	107.41	110.04	105.71	99.28	102.54	108.05	101.78	106.54	104.47	104.12	108.04	111.42	103.84	99.361	104.24	110.25	113.26
107.24	104.86	94.754	106.87	103.74	101.99	100.49	102.94	104.64	107.6	100.78	108.86	108.82	104.15	104.65	108.34	102.84	107.44	101.85	106.78	100.54	104.61	109.66	101.33	106.64	110	104.95	103.62	103.3	103.79	108.96	102.12	108.64	114.05	99.328	103.4	103.63	106.22	99.984	109.37	99.582	103.92	103.04	104.35	109.23	100.62	100.98	106.21	102.72	106.81
108.62	104.73	109.57	108.23	102.76	106.1	109.17	103.57	101.37	104.75	106.44	97.2	110.4	103.96	106.45	104.92	105.59	106.23	108.88	104.8	106.07	104.71	107.47	107.18	106.55	108.55	106.73	108.2	104.02	106.63	109.13	111.16	101.95	99.493	104.72	105.42	103.89	100.47	106.75	107.87	107.61	107.51	106.63	109.25	96.849	105.07	101.81	105.59	107.09	105.77
101.36	103.15	105.93	104.68	106.79	101.75	102.85	101.69	107.08	99.015	105.12	105.44	102.6	106.14	104.41	110.45	104.6	101.81	101.73	106.02	102.12	100.2	105.12	103.03	109.64	105.33	105.07	104.75	107.62	100.47	104.94	111.65	103.87	105.72	99.424	101.48	106.56	97.459	105.88	108.57	103.38	110.87	106.52	108.19	104.47	107.12	108.1	104.87	101.88	107.13
113.47	118.74	113.84	109.74	110.87	109.95	108.14	109.8	120.96	108.08	110.26	113.96	112.96	115.11	103.56	113.76	115.19	113.97	111.21	114.51	113.43	111.41	114.2	114.06	106.68	108.12	107.29	113.75	116.86	114.11	106.96	109.51	109.05	111.99	115.43	115.4	113.22	117.42	116.3	112.89	115.42	111.58	115.53	106.18	107.31	117.69	112.03	114.52	111.35	118.85
113.84	110.92	107.22	106.17	100.7	102.26	102.23	107.83	112.84	111.13	110.7	101.84	107.63	111.66	98.409	103.33	110.07	111.66	109.98	105.62	109.23	108.17	114.01	108.83	109.68	115.65	109.44	113.2	106.35	102.2	106.09	105.63	111.05	105.95	105.82	107.09	108.66	110.06	114.7	110.85	111.04	111.79	111.07	109.55	102.32	110	101.32	112.55	106.22	108.48
108.66	107.27	115.34	105.91	100.9	104.55	105.14	107.72	93.615	108.42	109.86	112.01	116.4	104.43	106.87	105.47	104.38	108.93	102.17	110.73	102.83	112.83	104.28	112.95	112.44	104.32	111.6	108.54	109.67	107.12	106.14	105.31	108.56	102.14	109.02	98.778	107.15	104.39	107.02	112.24	105.95	110.07	107.14	110.47	106.45	105.87	111.47	108.86	107.28	105.36
111.66	107.88	117.2	110.47	115.08	110.69	114	111.08	112.21	113.5	109.79	104.93	118.26	114.92	112.49	114.35	114.08	121.82	118.58	117.51	109.92	106.76	113.48	108.3	114.78	112.02	115.37	118.62	113.01	106.32	117.2	105.51	107.63	117.63	110.37	112.87	110.93	109.64	117.68	113.89	109.67	110.87	113.46	119.33	112.99	112.72	109.69	111.48	112.29	109.09
106.7	96.706	104.38	101.54	107.57	104.42	112.12	105.04	103.94	100.67	101.52	104.81	103.27	107.18	96.474	101.27	103.07	102.84	103.74	98.374	105.07	100.1	105.82	101.44	107.68	103.56	108.13	102.04	102.44	103.19	100.94	98.671	106.91	104.8	103.83	106.1	106.96	100.48	102.65	110.52	103.3	102.95	100.28	100.17	108.3	101.52	101.94	104.34	101.9	99.749
106.5	103.67	106.58	114.03	110.49	109.05	113.3	106.16	111.13	102.03	106.93	109.25	109.75	106.68	111.88	109.51	100.88	105.41	102.52	99.592	108.43	109.4	107.81	109.24	107.41	107.51	106.35	106.35	106.92	101.88	103.32	108.98	114.05	103.81	111.07	103.45	111.02	106.57	100.52	99.267	108.48	102.91	104.15	111.19	108.9	103.83	112.47	100.03	105.89	102.15
98.1	111.06	109.76	102.52	104.87	103.25	108.33	105.37	114.71	103.17	106.96	111.69	105.32	110.77	109.11	106.17	112.25	107.31	106.57	106.06	103.36	107.92	105.31	109.2	100.81	104.75	109.23	102.26	103.82	104.74	104.74	104.87	109.11	106.21	104.26	114.7	104.42	107.52	103.18	104.78	102.33	112.2	112.63	107.42	105.87	110.45	100.4	110.23	107.97	109.08
106.03	105.88	104.43	109.21	103.54	112.72	107.47	109.09	108.12	109.83	109.4	105.1	108.54	103.92	102.17	105.18	94.242	108.88	103.72	104.82	105.01	109.25	105.86	106.75	113.57	108.26	105.23	110.08	110.19	109.54	107.11	108.83	106.41	109.49	105.7	107.46	100.24	104.23	110.29	110.75	106.06	109.14	106.07	103.5	103.63	102.28	105.57	104.02	104.33	107.05
106.05	109.03	107.39	105.03	107.32	109.74	106.05	111.26	96.772	107.91	114.55	110.08	108.61	107.14	110.17	107.48	109.19	106.32	110.24	104	104.48	107.69	105.28	106.99	107.17	105.09	106.64	104.07	103.24	106.95	107.26	105.25	104.45	108.51	109.89	104.94	108.41	102.2	100.8	106.41	104.79	108.74	110.8	103.75	110.49	112.15	104.91	115.37	108.44	109.59
105.81	106.09	106.54	99.706	102.47	112.74	107.17	107.29	100.59	104.62	108.22	104.76	106.97	107.12	101.41	103.73	96.269	107.94	106.98	105.06	106.33	100.19	106.19	104.07	109.21	107.43	101.25	105.09	108.83	103.5	108.98	107.24	107.17	104.65	110.2	102.33	107.25	109.66	106.71	108.8	112.38	103.56	105.77	106.45	103.71	100.66	107.89	96.088	104.46	99.606
116.29	115.4	118.91	116.78	112.75	120.04	113.25	110.45	113.18	115.91	113.97	120.17	111.67	116.05	120.21	120.28	115.55	116.06	116.18	111.51	108.95	110.64	120.91	108.46	123.55	118.9	114.75	119.24	114.34	117.23	114.86	118.13	114.34	115	110.7	114.65	116.82	112.87	123.73	122.72	117.25	113.6	115.62	113.51	109.76	116.81	114.91	115.66	115.1	114.61
100.3	96.992	106.48	106.46	102.38	108.24	100.09	98.217	97.567	101.24	106.79	103.05	101.01	98.77	103.67	100.91	94.841	98.038	99.837	100.05	102	106.01	105.89	94.826	100.32	99.848	100.99	107.95	102.04	98.122	99.498	101.09	97.352	98.266	98.182	98.002	103.26	99.982	103.72	100.59	105.41	105	94.948	92.3	102.14	101.69	102.37	105.26	97.98	101.26
105.32	108.37	101.32	103.36	106.55	111.05	105.35	110.19	103.65	107.92	96.159	107.41	102.44	111.23	108.91	110.72	103.41	113.65	99.536	102.29	111.37	105.86	107.53	107.03	109.23	106.21	102.88	100.97	103.19	106.79	108.72	102.8	101.4	107.44	104.97	105.63	103.7	105.1	105.82	107.13	110.63	112.62	105.98	98.861	105.95	108.55	111.77	109.69	111.35	104.93
107.6	105.86	105.2	109.72	105.34	102.51	102.94	103.88	102.8	102.16	107.38	100.65	101.9	101.86	102.72	111.25	100.73	109.03	108.44	105.17	100.61	106.47	106.5	98.296	100.46	108.66	105.5	102.84	106.68	98.804	96.626	111.14	97.945	103.18	113.34	105.41	104.42	103.18	101.18	103.82	106.28	107.81	102.18	107.29	101.1	102.43	106.53	98.638	108.03	111.58
95.018	94.791	106.07	97.013	94.356	102.95	100.82	95.628	98.573	98.772	101.57	98.842	99.149	98.902	95.956	107.76	99.597	96.47	100.29	101.63	101.12	93.649	102.7	103.35	101.59	94.995	100.32	96.491	101.58	100.42	98.213	101.81	95.706	99.718	95.401	94.365	92.946	101.23	97.296	100.38	102.39	99.329	99.979	99.589	101.31	104.4	108.62	100.17	105.06	102.13
103.89	106.37	98.543	104.77	105.33	100.71	99.635	102.97	95.832	101.8	98.748	94.88	95.48	100.29	100.6	102.68	102.57	97.354	100.21	101.15	98.375	100.28	99.276	98.909	99.382	104.91	91.101	96.974	105.32	99.077	97.78	102.22	99.823	96.626	99.723	98.821	101.31	101.3	99.99	97.071	95.671	101.51	95.717	95.831	97.958	99.4	97.808	99.727	105.39	98.975
107.21	111.81	107.93	112.71	113.14	107.92	114.35	113.6	107.43	114.77	107.78	108.99	105.44	109.05	107.08	106.26	108.25	103.41	108.6	107.35	109.96	112.1	111.8	110.13	117.2	112.6	109.23	111.87	107.09	111.99	108.07	111.3	109.45	108.99	109.19	111.83	109.39	109.02	113.34	110.32	112.81	106.34	108.01	108.86	110.52	101	112.15	99.553	110.66	115.13
105.92	103.88	102.81	104.41	108.32	108.55	111.94	101.65	113.77	112.16	107.67	106.26	100.79	108.09	106.32	111.54	105.06	106.91	106.53	110.35	111.12	103.72	104.01	100.3	100.04	106.45	107.57	112.19	112.64	108.11	100.93	108.08	103.76	107.15	114.15	100.58	106.01	102.41	101.64	102.24	105.28	109.58	107.8	94.779	107.08	106.8	107.32	109.65	102.09	107.81
117.55	115.57	114.56	111.09	105.14	109.53	118.44	117.78	118.86	114.61	108.64	112.66	113.39	112.09	110.88	107.85	114.91	111.96	120.43	112.67	111.24	108.46	114.78	116.13	107.33	113.32	109.45	112.9	111.32	110.04	119.92	113.81	109.77	112.59	105.39	119.9	116.59	114.52	113.75	114.92	115.54	112.3	105.48	107.7	112.15	116.46	118.61	110.98	108.96	115.63
100.99	101.5	99.356	98.687	102.62	96.951	98.558	104.79	97.226	97.81	93.678	94.589	100.44	96.095	99.995	100.16	96.473	100.75	100.91	97.554	102.63	90.426	102.38	103.89	101.8	96.091	101.94	105.32	98.245	107.56	104.01	105.61	95.676	99.431	103.86	99.012	108.25	95.911	88.757	92.963	91.466	101.08	104.49	101.14	100.72	97.737	105.55	99.889	101.65	97.686
106.14	102.77	107.2	106.01	114.26	108.15	102.27	102.58	99.539	103.82	107.95	109.53	103.58	99.028	106.98	108.43	117.64	109.62	103.1	98.778	107.44	98.614	104.08	100.11	108.27	101.37	105.93	102.95	99.845	106.26	102.34	106	100.78	102.55	106.47	108.41	106.03	105.64	105.61	99.598	108.78	98.562	112.33	97.862	105.26	105.55	106.97	106.06	102.08	100.83
110.97	111.7	116.48	106.06	116.97	112.23	110.58	109.67	107	115.87	116.38	108.97	108.01	115.88	110.29	109.76	109.99	109.38	110.18	110.97	112.15	110.2	111.95	109.04	107.94	111	115.74	107.51	116.32	113.5	110.75	115.47	111.18	111.9	108.76	114.53	114.09	114.02	108.89	108.23	108.53	104.26	105.26	109.16	111.19	111.3	107.03	109.93	110.47	107.83
108.01	114.91	108.03	108.19	96.517	106.18	114.69	95.646	111.77	108.1	104.86	107.83	107.31	103.57	103.63	109.08	111.38	98.151	106.17	108.93	106.45	107.9	105.64	107.59	104.92	107.01	109.96	108.25	107.66	106.15	115.65	104.75	98.348	99.956	99.809	104.42	106.1	107.88	108.95	106.84	104.97	106.13	109.7	103.16	103.64	105.89	109.82	107.06	108.7	105.61
109.67	114.46	113.43	115.62	106.62	107.22	112.2	108.54	120.37	107.83	112.12	111.95	107.99	109.42	112.37	116.03	105.07	116.29	108.84	110.72	111.07	109.81	110.3	107.86	112.26	109.58	115.12	110.86	110.29	111.78	113.48	105.1	106.41	116.47	110.86	113.41	113.65	107.81	106.28	111.84	114.31	112.98	100.7	110.21	111.78	111.52	110.53	117.35	114.07	111.49
100.47	100.07	100.3	102.4	98.347	108.16	102.13	102.85	107.76	112.05	99.286	100.97	100.91	99.346	100.92	103.55	104.57	106.02	105.45	101.55	105.78	101.07	105.91	113.1	98.955	112.4	110.65	98.942	102.82	109.28	101.18	102.18	102.23	107.27	104.48	99.335	106.89	103.13	102.9	107.83	100.67	107.97	102.76	108.89	105.02	103.97	105.55	106.96	110.48	106.2
111	110.57	105.72	101.13	107.95	107.49	105.08	102.17	108.61	105.7	109.26	110.42	106.54	103.54	106.15	109.18	107.96	107.09	104.53	102.28	108.24	106.21	107.44	103.22	109.05	105.91	103.48	105.84	103.01	111.28	104.15	108.04	106.13	110.64	107.67	107.26	111.89	109.75	103.77	103.57	102.55	104.24	112.33	108	102.81	102.1	110.19	108.19	113.32	99.114
102.72	105.63	100.2	105.31	108.16	110.65	105.32	110.97	109.82	103.64	107.16	105.22	101.91	103.65	106.45	100.93	99.334	104.05	112.95	105.45	103.1	104.69	106.66	111.46	108.42	105.47	102.81	103.9	101.53	102.87	106.72	99.625	104.83	101.85	105.14	113.17	102.76	105.02	103.41	106.54	105.16	101.09	105.15	103.68	107.57	106.34	102.21	104.32	103.18	99.662
107.04	108.65	111.45	115.79	112.05	110.39	112.39	118.29	115.57	112.43	106.21	108.05	117.9	111.72	111.07	109.8	119.51	114.85	108.56	112.43	105.46	112.59	115.08	119.92	113.51	115.51	108.67	113.83	119.47	112.77	112.75	111.07	112.89	113.97	110.12	115.72	111.29	110.29	112.51	110.74	110.8	110.7	113.37	111.64	110.87	112.11	110.41	109.64	108.81	117.43
103.06	104.87	104.05	110.06	111.23	104.53	105.53	101.71	111.7	102.33	102.58	107.36	105.63	103.35	105.33	100.21	102.93	102.22	101.48	103.18	103.69	100.52	101.08	113.1	102.74	103.99	101.27	103.45	102.01	105.89	107.64	98.91	112.91	103.91	105.89	97.984	104.84	108.94	111.85	110.53	105	95.632	110.3	106.6	111.03	102.21	103.63	107.63	106.25	104.46
115.63	111.31	117.89	120.78	118.59	118.87	115.78	118.52	115.31	119.57	116.17	123.86	117.02	116.51	118.51	109.16	112.25	116.91	113.28	117.19	118.49	114.79	112.61	114.58	114.98	124.5	116.49	120.44	120.99	117	109.25	113.54	116.9	114.06	115.68	118.63	115.09	117.18	119.18	115.57	114.63	117.77	114.42	119.27	118.06	117.29	117.79	114.2	119.92	116.85
104.45	105.45	106.79	108.95	108.08	104.99	110.71	102.54	105.25	112.12	105.12	109	108.4	101.77	108.79	106.81	100.67	102.86	107.28	104.63	108.32	109.96	105.59	103.63	102.68	109.88	115.03	98.862	106.62	109.96	108.22	105.79	116.15	109.23	113.33	107.99	106.32	102.44	97.646	102.59	108.25	107.9	112.11	101.17	103.58	106.12	103.49	107.49	106.92	101.23
115.88	110.71	109.19	114.63	112.2	115.37	115.58	112.23	106.97	117.86	112.69	114.39	109.12	113.68	110.78	113.44	109.42	108.92	117.79	116.54	113.33	112.66	113.91	112.04	108.46	109.09	106.81	109.73	108.47	113.87	104.13	113.1	106.02	116.41	114.01	109.21	103.74	110.88	113.39	113.95	117.5	118.33	112.47	112.48	117.62	117.25	109.82	110.53	117.28	114.25
95.455	101.12	102.73	93.618	89.315	102.18	93.273	100.71	102.31	99.843	101.08	102.42	101.94	100.28	100.79	101.32	93.276	97.546	101.05	101.99	98.264	99.515	100.72	94.891	95.165	99.858	98.031	98.343	98.89	98.534	96.642	101.69	96.778	100.73	94.051	96.441	101.77	104.38	100.02	100.9	103.99	94.03	98.829	97.337	99.628	97.844	106.33	96.526	99.182	102.38
120.61	114.58	114.79	109	111.7	107.65	119.39	108.88	111.65	107.44	110.88	112.56	108.25	119	109.35	115.52	119.57	107.83	113.79	108.4	109.77	107.62	113.02	116.52	115.71	112.55	117.38	115.48	115.82	114.97	108.3	111.6	113.58	120.74	114.16	113.7	113.2	107.53	114.64	114.95	112.76	115.29	114.58	111.63	110.78	110.35	110.02	113.07	115.63	110.76
123	114.78	113.1	118.99	119.6	122.68	119.34	115.57	115.98	113.57	121.84	120.31	121.27	117.4	119.55	121.44	119.34	118.28	119.29	118.08	125.45	115.08	114.98	121.39	120.55	112.46	119.78	113.8	117.24	116.28	108.83	119.3	118.54	116.48	113.53	121.35	111.66	121.39	116.68	120.04	120.81	113.69	110.46	114.67	113.2	114.21	121.47	118.42	116.59	117.63
116.33	107.76	116.67	107.79	107.71	109.58	112.44	111.17	113.64	110.96	110.43	113.12	105.16	111.31	112.1	107.63	105.75	107.47	103.47	115.99	107.96	107.25	115.41	110.85	111.88	112.68	107.59	111.25	112.64	108.01	108.16	108.49	113.87	106.43	111.35	120.39	109.72	113.86	107.5	110.29	111.54	113.52	109.74	107.57	112.57	112.33	103.1	110.96	103.82	111.77
101.84	112.96	103.73	98.786	106.75	110.2	102.02	109.03	105.18	108.14	113.97	106.93	111.75	101.64	105.6	101.21	106.12	112.27	111.53	107.63	103.63	106.1	107.42	101.5	103.19	105.68	106.44	108.05	107.8	106.11	106.58	111.65	105.51	107.43	100.71	106.93	106.46	101.87	96.514	100.42	103.25	103.36	106.5	108.3	103.68	104.13	113.36	103.25	107.35	107.19
105.4	101.7	95.494	94.351	98.349	101.74	94.915	94.14	94.68	98.735	99.272	101.7	100.51	106.33	103.63	101.15	99.685	100.98	94.921	100.45	99.268	100.31	97.202	99.485	106.3	103.69	98.461	98.692	102.25	96.148	105.62	101.88	102.95	105.86	98.348	93.017	101.12	92.597	98.585	98.366	105.13	105.88	100.03	102.18	102.58	97.073	104.18	97.546	103.88	104.17
111.69	110.24	105.66	97.111	101.56	108.37	108.01	102.18	103.72	103.03	106.91	110.16	107.14	106.1	104.92	106.2	113.51	106.71	100.69	106.56	103.18	112.36	108.15	109.8	105.79	104.3	103.2	109.31	105.37	104.55	104.34	105.95	105.37	109.28	98.875	108.42	106.13	107.17	107.81	107.22	106.99	105.42	104.75	106.66	103.23	99.33	102.12	109.07	108.99	107.97
109.32	119.57	111.99	110.45	112.45	111.37	112.52	108.55	113.61	108.19	111.72	113.26	110.82	106.54	114.35	106.76	107.36	112.43	110.15	114.01	107.85	103.94	113.96	112.55	111.91	110.83	113.73	111.66	108.9	113.26	104.48	114.63	115.22	107.65	104.88	103.03	109.9	112.41	118.84	105.26	113.82	104.69	107.83	111.34	112.16	110.02	104.73	113.71	114.16	107.17
103.97	103.34	108.24	104.61	107.02	103.53	101.35	110.61	100.86	110.16	100.87	109.62	102.88	109.34	107.23	106.49	104.33	105.36	107.36	105.16	110.83	107.9	108.45	106.4	108.96	103.44	105.7	104.81	98.105	107.58	104.83	110.86	97.186	98.233	108.54	102.19	105.43	97.808	101.98	102.31	103.41	113.99	107.08	106.03	100.71	99.329	99.51	111.34	111.05	99.429
103.81	102.77	102.37	105.31	99.288	107.73	110.84	103.84	108.77	104.07	113.18	105.42	112.17	102.49	103.91	106.81	106.94	105.97	107.99	104.9	108.27	105.64	103.61	109.85	105.91	112.79	111.03	100.25	107.29	101.4	107.05	100.27	108.75	106.34	107.13	106.4	106.48	107.36	107.79	101.23	113.47	108.12	113.05	107.15	95.451	113.41	106.89	107.84	104.3	103.95
105.17	100.66	96.742	103.48	102.72	100.16	97.659	100.77	92.144	99.371	100.6	98.024	97.634	103.5	97.264	103.82	96.046	96.307	99.275	99.871	98.809	96.225	102.17	102.61	104.8	95.536	104.36	93.837	94.489	99.19	99.822	101.96	102.97	105.74	103.47	104.08	100.92	96.885	109.35	99.795	104.39	100.5	105.02	99.24	97.799	103.76	104.21	95.817	99.16	98.691
114.46	104.71	107.37	113.41	113.21	112.72	108.51	110.15	110.43	108.96	107.29	106.62	109.95	112.95	107.22	110.64	115.7	113.8	102.51	109.39	106.54	113.98	108.6	108.27	106.72	113.17	111.28	116.67	107.94	105.89	110.13	105.72	111.84	109.58	110.86	108.92	110.19	110.5	112.72	119.95	115.01	109.47	110.43	112.04	109.92	108.84	112.79	116.95	105.94	111.23
102.9	111.14	106.6	105.55	107.32	104.83	101.68	104.34	107.46	108.34	112.98	109	114.41	106.98	103.04	110.38	111.31	103.84	101.99	104.62	103.66	109.11	106.87	103.55	106.33	99.205	102.74	111.66	109.7	98.892	103.53	111.58	114.41	101.67	103.34	100.58	107.99	107.1	99.806	103.4	106.2	108.15	110.64	102.72	105.09	104.4	100.47	104.28	105.14	102.51
94.716	109.32	112.77	104.63	110.12	108.65	104.5	107.85	103.65	99.277	100.24	106.1	113.7	105.02	109.57	101.47	108.35	112.62	109.69	100.4	104.96	106.77	103.88	111.16	102.64	103.5	106.24	104.68	102.79	106.99	103.7	106.67	105.39	108.27	102.36	113.74	108.48	109.95	105.18	110.45	98.604	111.18	108.19	107.22	101.98	102.43	108.19	108.12	111.31	95.828
93.887	102.83	110.11	96.697	102.29	102.81	102.03	100.24	97.625	97.05	92.84	97.081	93.569	102.52	97.214	106.34	98.346	98.061	98.507	97.496	98.87	106.95	100.05	99.133	99.841	104.32	101.52	100.25	102.3	98.446	106.17	96.22	103.57	104.19	98.635	99.054	108.17	100.77	97.67	98.821	108.88	98.17	97.803	98.905	99.162	93.913	96.115	101.91	107.21	106.66
106.69	111.82	111.13	111.4	111.73	114.9	118.24	116.58	115.58	118.32	113.09	112.56	110.45	112.03	116.18	107.84	109.86	113.2	114.28	109.37	113.54	109.83	112.75	117.81	111.4	107.68	110.83	114.91	116.99	110.48	111.14	111.05	114.91	110.46	113.01	115.63	113.67	114.68	105.04	104.65	107.91	116.45	112.17	109.71	109.97	111.97	111.52	115.13	111.09	106.01
104.56	104.18	103.3	103.91	105.91	101.6	106.79	103.44	103.89	110.31	101.6	99.064	100.79	106.25	106.72	103.37	103.14	103.85	101.85	98.814	105.83	108.64	101.59	102.51	93.645	102.56	96.725	101.18	102.02	98.368	106.41	102.34	103.88	104.16	104.57	100.03	103.32	106.17	100.41	105.25	107.64	104.92	108.94	101.52	106.58	105.23	99.883	101.32	104.38	102.43
111.22	117.28	106.93	105.7	109.31	111.72	110	114.72	106.93	104.01	108.77	109.45	106.49	114.37	111.77	110.03	105.96	107.56	106.61	115.2	104.4	106.38	109.71	114.93	109.46	109.56	118.35	108.68	110.49	104.55	111.81	109.32	105.57	112.77	111.09	107.14	110.77	106.62	108.27	116.98	106.92	108.22	108.2	118.31	105.24	114.43	116.3	113.58	110.25	108.6
98.425	100.4	98.083	101.11	101.33	101.08	96.832	105.02	100.11	92.713	98.479	102.3	103.25	105.21	94.502	105.73	94	99.894	105.64	96.838	98.619	102.4	104.06	101.77	95.71	101.77	98.362	97.654	98.568	95.837	104.12	102.97	97.54	103.56	99.643	102.15	97.941	103.17	94.038	96.986	96.999	101.07	100.8	101.38	100.19	103.29	105.25	97.454	94.2	96.694
109.26	115.15	111.32	108.87	114.84	108.9	110.43	117.82	111.28	110.88	110.63	110.01	108.47	109.1	108.42	108.11	110.21	111.15	110.98	117.53	111.14	102.49	107.31	108.82	112.25	108.06	111.65	111.58	116.21	109.95	115.85	113.41	118.28	105.45	115.28	112.91	116.43	113.92	116.13	116.19	113.41	113.01	113.09	115.79	114.8	115.09	110.82	124.13	107.54	108.01
124.54	116.13	114.3	117.35	103.5	110.05	112.03	110.61	108.23	113.61	110.23	109.29	107.25	118.66	119.26	113.08	110.75	106.55	109.35	106.76	114.98	113.94	116.78	112.53	105.88	118.69	109.37	114.93	113.92	109.04	115.99	115.69	110.82	108.89	111.85	110.05	114.67	115.11	111.29	114.65	113.37	113.21	115.92	108.57	114.01	111.74	112.62	111.82	115.81	110.75
102.34	106.21	110.6	105.07	108.32	112.54	104.19	103.11	102.88	104.72	106.55	109.84	108.68	101.52	110.83	107.87	112.24	106.16	108.85	99.865	105.64	102.84	100.04	100.25	105.57	104.49	109.25	104.93	102.03	104.62	99.739	108.7	98.842	103.91	103.45	102.01	104.49	109.47	99.881	101.43	109.81	108.18	101.18	109.17	111.01	99.205	103.49	98.382	104.12	107.79
109.75	98.035	106.49	107.11	109.01	102.72	107.47	107.06	104.93	100.31	107.25	108.9	104.14	107.02	105.8	109.93	100.59	96.445	108.32	111.69	107.74	105.59	99.629	111.39	102.69	105.06	102.63	106.44	108.1	102.94	103.73	106.76	106.18	103.96	108.08	101.09	109.62	107.24	102.98	106.28	100.84	103.95	104.76	109.57	101.91	108.89	108.93	106.98	108.54	105.75
115.65	111.31	115.75	113.67	111.73	112.57	112.32	109.52	120.22	107.69	108.2	113.64	113.78	114.94	114.15	111.93	113.14	109.63	111.51	105.5	111.63	107.17	110.32	111.11	112.31	111.38	115.36	112.08	112	111.77	111.02	107.59	106.72	107.55	115.35	102.62	111.45	112.21	109.95	109.5	111.16	107.81	110.33	108.63	111.21	113.58	108.38	106.16	110.39	113.57
101.68	99.027	100.06	104.2	97.68	106.42	109.27	102.01	100.77	110.11	102.56	105.2	103.62	106.7	100.79	107.8	101.75	103.35	103.11	103.45	103.56	101.69	109.66	110.38	104.42	105.98	98.999	100.06	106.88	104.63	107.16	106.01	108.4	106.72	107.62	106.64	100.83	100.23	107.53	105.17	103.41	107.19	98.363	112.28	111.4	104.47	107.28	101.75	100.43	95.777
110.63	116.12	108.36	114.93	109.63	113.21	113.39	107.67	116.44	108.59	110.56	115.47	109.06	110.64	104.65	109.18	114.41	109.81	110.01	104.71	114.38	112.92	108.39	104.71	111.47	113.06	115.17	114.31	116.06	109.85	112.05	106.2	115.76	112.28	109.52	112.12	108.96	108.69	106.06	107.76	111.46	109.07	109.55	109.65	107.06	114.24	115.1	122.58	104.76	115.73
102.04	101.45	100.57	103.08	91.992	98.44	100.39	101.68	102.12	98.532	102.02	98.212	109.7	100.68	93.67	102.15	98.036	104.47	95.132	99.56	102.4	103.55	99.944	102.22	97.441	93.959	98.765	103.09	96.991	101.16	98.937	103.58	101.01	104.27	95.142	102.35	99.758	102.93	97.162	99.199	103.16	91.373	91.995	93.815	99.789	99.253	98.861	98.86	98.258	95.623
109.56	101.75	112.16	109.83	105.77	108.04	104.28	103.81	106.12	106.51	100.56	104.14	106.53	110.04	107.07	105.28	105.57	102.3	104.93	108.06	102.55	105.06	104.7	101.46	107.04	101.12	101.96	109.12	103.55	105.6	105.29	102.72	99.406	110.56	98.331	104.41	107.8	107.08	100.92	105.95	102.34	108.28	110.82	108.27	102.8	112.44	105.32	106.27	102.62	105.95
110.19	105.93	110.61	103.39	112.03	106.56	110.3	114.3	100.73	107.3	105.55	110.19	111.36	112.82	114.64	114.75	112.12	113.28	109.17	106.77	112.09	108.63	117.41	110.93	113.24	113.57	115.88	112.9	108.63	108.18	102.04	107.17	113.79	112.25	110.85	109.42	111.87	111.63	113.87	114.54	111.54	111.89	107.48	114.72	107.26	105.23	111.75	108.88	109.08	110.23
111.16	110.98	106.46	114.01	112.56	105.7	113.08	109.07	109.27	115.97	110.8	110.45	106.26	119.25	116.08	111.14	111.22	116.23	113.01	115.99	109.48	109.21	117.25	109.47	112	113.97	110.01	116.29	108.23	114.93	111.91	105.23	111.56	113.13	111.26	114.03	113.11	115.22	106.94	105.4	111.79	108.5	110.56	114.37	114.5	108.48	112.39	112.89	111.43	107.75
108.3	115.66	110.21	112.45	114.81	113.38	110.04	111.83	115.45	109.62	110.85	115.45	116.99	107.74	107.46	110.94	104.71	110.33	117.95	106.3	111.43	105.42	113.89	115.7	114.96	107.56	107.5	105.76	115.69	107.76	115.98	107.4	117.72	115.22	109.26	111.32	110.39	107.42	111.24	118.55	114.39	118.05	107.1	108.99	112.78	106.35	109.64	112.96	103.05	113.34
102.48	96.891	96.965	95.552	93.858	97.1	98.861	104.66	100.72	101.39	94.589	95.584	108.06	99.888	105.35	101.22	93.088	102.07	94.819	95.716	109.64	99.702	97.399	100.04	105.92	103.77	99.489	97.328	105.92	107.78	100.02	100.2	100.78	98.995	106.53	103.09	108.12	94.937	99.612	98.75	96.659	89.902	108.42	102.8	98.617	96.601	105.53	98.92	99.62	88.767
114.7	111.32	109.82	108.94	107.79	116.02	116.58	106.57	110.08	110.8	113.64	109.73	106.07	115.81	109.63	108.99	109.42	105.36	111.69	108.48	109.62	111.85	110.78	110.47	108.98	115.48	109.84	106.96	111.53	115.41	111.36	112.77	109.54	107.83	109.23	109.81	110.67	109.19	112.41	112.65	112.25	108.26	110.9	114.28	113.2	105.79	119.63	110.21	118.84	114.75
97.99	100.56	97.82	95.086	98.077	99.965	102.05	94.893	102.51	101.84	101.28	97.017	96.394	102.65	99.747	101.99	107.72	105.75	92.266	102.09	98.421	102.37	99.38	102.5	103.81	102.95	103.74	96.718	100.3	103.22	101.63	101.9	110.46	105.15	101.52	99.742	100.98	99.664	98.44	92.948	101.51	102.78	100.97	101.03	105.05	97.118	97.703	93.465	102.74	102.73
103.42	100.73	103.94	103.52	98.702	101.43	96.101	97.333	105.54	98.048	98.491	98.085	101.86	96.38	99.143	100.57	98.084	98.87	98.844	104.46	104.57	101.28	96.46	97.428	107.63	92.137	102.18	96.975	107.14	97.852	100.45	98.67	99.581	107.5	96.251	97.868	101.93	93.137	100.55	101.27	103.07	103.05	99.27	100.24	91.748	97.065	93.547	100.67	97.001	108.14
109.53	108.05	111.3	113.62	114.42	112.45	112.02	111.01	116.95	112.05	116.92	110.26	109.76	116.48	115.59	106.39	116.25	107.3	112.76	108.43	105.75	113.55	115.27	112.33	112.35	110.18	113.91	114.65	109.68	115.57	112.16	110.96	119.07	111.69	109.75	110.23	105.69	111.43	108.13	119.8	117.34	113.33	114.72	112.01	110.75	116.58	114.21	107.75	108.44	114.9
101.25	104.99	105.16	107.68	105.61	110.75	108.61	107.51	103.63	108.5	108.14	106.92	105.79	106.98	110.75	102.05	109.82	102.41	91.382	111.65	102.73	111.79	101.41	108.61	109.24	108.02	103.8	107.34	109.59	100.34	104.42	105.32	100.55	107.85	96.122	107.73	104.1	101.51	109.86	112.83	108.94	108.41	103.2	106	106.28	110.33	107.18	111.51	103.65	106.88
103.19	109.72	109.47	113.79	103.86	110.92	110.83	112.07	105.26	117.1	112.03	110.53	117.83	107.43	107.77	106.71	112.04	106.96	116.76	107.07	113.15	108.35	108.49	106.95	103.51	103.9	106.59	113.4	109.3	105.02	102.74	108.4	111.31	103.89	113.16	109.12	108.77	117.78	109.29	110.25	99.164	104.32	108	114.12	104.56	108.15	107.49	116.38	113.65	110.93
105.41	103.94	104.21	106.33	108.76	103.95	105.42	105.83	98.052	114.12	105.11	100.72	102.57	109.18	103.9	107.7	112.47	107.09	104.83	102.38	108.96	107.81	105.4	104.78	113.03	107.01	102.76	106.27	104.25	107.33	109.34	103.64	106.8	105.03	102.43	100.81	101.78	101.8	105.84	103.54	99.997	102.46	100.83	110.13	98.13	94.347	106.04	106.09	107.55	109.56
99.999	99.162	96.253	100.27	99.627	91.992	96.519	98.746	101.01	97.404	99.597	99.148	104.91	98.973	103.82	100.42	102.88	98.796	100.68	100.82	97.16	102.21	104.92	93.453	103.21	107.53	100.82	99.805	101.58	98.185	102.33	102.02	96.741	100.15	97.998	99.943	102.81	97.988	93.657	102.56	102.27	108	102.76	104.79	99.433	109.3	103.53	96.101	101.41	99.599
107.11	105.01	104.32	104.27	97.005	104.56	110.66	110	109.71	103.29	105.43	109.12	111.5	111.04	108.66	97.987	112.15	108.19	112.43	113.26	106.33	103.27	100.09	114.2	104.96	106.17	105.85	110.32	102.88	106.78	103.2	102.14	110.7	101.69	102.74	109.12	101.09	106.94	104.79	101.82	104.01	104.57	104.9	105.19	110.68	104.86	103.39	101.98	111.92	111.5
103.4	110.63	103.8	102.46	105.67	105.65	111.89	102.72	105.12	107.88	104.29	105.94	105.27	105.47	102.93	109.42	109.69	116.84	104.38	106.93	107	106.86	109.47	103.78	108	106.51	97.005	108.76	108.58	109.83	103.53	111.25	108.13	101.04	102.56	105.59	100.97	106.05	107.68	108.36	98.847	107.28	104.28	105.85	112.57	107.87	106.77	106.02	109.14	107.39
108.73	112.23	118.41	112.03	109.57	108.36	113.84	111.17	113.89	111.36	119.21	114.94	113.04	113.34	106.46	114.14	104.95	112.14	117.67	113.39	112.15	112.39	111.95	109.13	112.34	107.82	108.73	110.7	114.74	114.4	110.87	110.24	114.18	103.86	114.52	116.53	109.27	115.28	107.23	105.85	109.04	115.55	110.08	108.4	111.26	112.01	114.56	112.86	114.11	122.03
113.1	116.9	117.92	121.65	119.78	112.56	120.91	118.49	115.43	113.98	118.88	110.66	112.94	119.99	112.95	117.6	116.95	106.15	115.63	109.68	125.47	112.26	117.28	115.39	117.25	119.39	112.59	115.9	117.26	119.26	113.06	111.79	112.58	117.22	110.73	116.8	117.62	117.29	121.74	113.83	118.32	114.59	120.69	119.37	119.32	115.03	109.98	120.31	113.42	117.51
100.26	100.28	101.91	104.61	107.46	106.85	108.86	113.65	100.51	106.25	104.03	101.89	103.35	103.58	108.3	111.74	106.17	101.35	103.84	104.36	104.54	102.96	110.24	106.84	105.91	104.32	106.52	107.41	108.46	108.29	105.36	100.64	103.78	105.92	100.75	101.95	99.998	100.28	102.15	100.79	103.99	106.21	103.14	104.35	105.15	99.099	96.642	101.38	109.91	102.62
113.32	109.46	119.5	114.87	114.23	108.32	110.46	114.36	109.59	107.28	117.12	107.52	110.59	117.55	107.86	117.2	116.61	115.82	111.39	115.01	120.68	110.57	109.98	117.14	107.23	118.44	111.8	112.17	108	112.07	111.69	109.3	106.63	114.4	119.93	113.75	113.74	112.58	112.37	112.53	108.65	111.85	118.64	108.4	112.22	118.09	117.39	106.71	116.26	117.45
115.86	110.89	113.46	110.04	107.49	111.14	109.66	107.17	113.45	109.12	111.73	118.34	109.22	113.6	108.6	112.25	113.18	110.62	114.93	102.63	108.76	99.094	119.26	110.67	108.93	111.5	109.59	112.15	114.97	112.45	112.07	113.19	112.83	110.43	117.21	112.83	109.69	114.28	113.17	110.12	111.87	118.29	109.9	114.71	114.19	112.28	111.37	107.65	111.25	111.76
107.96	105.73	107.86	105.33	101.48	104.88	104.51	105.99	109	105.54	107.16	103.25	109.95	98.153	103.14	113.14	109.13	106.18	106.18	102.51	102.86	99.484	107.61	100.54	108.38	110.09	101.59	105.62	109.11	104.99	109.1	102	109.25	106.76	105.36	106.81	110.9	96.183	106.52	104.84	109.02	109.17	110.24	95.136	107.17	105.28	110.19	110.45	107.13	103.93
107.77	111.56	104.92	109.17	107.21	109.7	109.2	111.25	103.46	101.45	109.52	104.99	108.06	106.66	104.62	105.06	104.86	100.3	103.45	104.85	104.12	106.07	101.36	106.5	105.09	95.6	103.24	105.02	104.48	98.97	103.89	112.66	104.62	103.27	103.13	101.38	111.45	106.54	102.42	107.19	101.21	107.36	101.03	109.85	104.14	101.27	104.28	110.1	110.26	106.94
109.96	109.79	107.41	113.48	104.17	103.99	101.58	102.83	107.92	108.33	114.68	112.69	104.5	105.39	107.67	107.72	111.23	100.89	105.17	106.86	106.63	112.13	104.65	106.05	105.94	105.32	102.66	103.16	105.45	106.64	102.29	111.87	108.94	103.49	109.54	103.4	108.02	109.38	107.62	109.18	108.5	112.83	107.98	95.646	101.13	112.65	110.29	106.63	110.18	105.98
120.04	115.14	106.09	110.31	112.39	113.57	120.59	114.65	115.12	113.94	108.03	113.8	113.46	109.78	114.63	112.18	107.6	118.81	112.97	118.36	110.89	113.24	118.04	112.93	106.64	113.96	111.51	116.86	110.8	110.39	112.4	110.94	109.43	113.83	110.29	111.31	108.99	110.04	113.11	112.46	114.42	107.93	109.96	116.16	108.73	114.77	104.77	116.49	112.45	114.63
100.51	93.682	101.18	106.04	103.46	100.44	96.017	96.851	102.82	94.131	99.988	96.376	100.25	99.062	94.653	100.68	99.808	95.244	101.65	96.37	96.602	96.268	104.84	106.72	94.905	106.03	102.13	102.3	102.33	97.781	100.4	93.481	105.25	97.578	105.56	102.57	98.915	102.32	101.74	99.453	100.34	101.41	98.918	98.826	100.68	98.501	103.67	92.625	99.071	102.58
111.25	114.2	110.79	111.68	108.13	119.24	119.63	114.27	109.87	107.88	110.72	107.16	110.85	110.14	112.36	107.82	110.76	109.29	111.31	109.38	113.02	103.78	113.47	108.34	107.17	114.17	112.38	115.84	111.3	110.54	107.34	111.26	112.52	117.17	106.75	115.78	100.87	110.89	116.87	113.37	116.25	109.74	113.34	109.26	114.65	107.01	118.95	111.8	111.27	108.12
109.22	111.09	116.45	109.77	109.52	110.38	105.19	111.88	117.81	109.97	111.84	107.42	111.06	111.21	106.52	111.72	108.21	117.04	124.06	113.34	108.75	110.9	109.35	108.31	109.62	107.36	112.44	108.39	113.05	114.82	114.42	116.67	106.38	114.26	114.71	116.35	120.85	109.14	110.54	120.44	109.46	112.98	111.92	110.24	112.36	116.96	113.63	111.53	109.28	110.76
104.98	109.04	104.1	112.45	112.28	97.873	102.88	106.62	109.57	107.71	104.32	105.58	107.74	111.74	106.07	100.68	108.16	108.39	103.55	104.19	106.74	106.25	108.42	115.2	105.72	103.43	105.21	107.92	105.16	101.31	111.66	107.72	106.75	112.38	105.58	107.42	101.57	104.29	103.57	106.86	105.42	105.48	103.99	102.57	108.1	111.52	98.321	110.83	104.68	110.1
93.112	108.92	107.31	98.526	103.04	112.12	104.23	105.99	104.45	100.79	105.03	109.19	101.65	107.39	98.279	101.82	104.05	105.06	104.18	107.29	103.24	99.674	106.1	101.74	102.17	110.1	104.68	97.928	106.01	109.43	97.236	103.49	103.9	104.9	102.9	105.91	105.66	103.24	107.25	102	102.3	106.63	95.969	101.53	105.19	106.99	101.34	106.02	103.58	107.2
94.633	94.87	104.76	97.998	96.391	101.65	100.63	93.772	99.672	94.721	102.44	97.334	99.455	96.6	98.275	99.92	105.01	98.036	101.52	100.27	98.782	101.85	106.03	99.163	102.78	103.14	96.905	102.79	101.34	101.79	103.6	105.24	101.39	98.503	103.14	95.409	96.906	103.25	104.85	100.05	105.61	104.39	100.72	92.912	100.01	108.2	101.32	102.3	102.06	104.2
109.61	106.4	109.51	117.24	112.87	110.88	111.21	115.06	106.38	112.73	108.13	108.31	113.89	105.69	108.5	108.48	113.34	115.22	103.97	108.83	107.37	101.24	110.96	114.64	112.57	110.94	112.02	112.87	110.61	125.2	113.86	115.86	114.18	115.74	113.25	115.35	109.85	118.86	110.79	106.59	114.48	113.25	108.52	116.36	114.55	109.4	107.61	106.8	113.81	107.51
104.69	101.05	102.86	104.04	98.378	107.13	106.86	100.05	101.72	103.94	112.43	101.49	99.808	105	113.97	105.77	101.16	97.794	102.93	108.15	103.72	109.05	99.383	106.96	111.34	99.87	111.04	103.1	112.14	109.57	110.59	108.58	101.6	112.04	103.33	106.58	108.81	103.99	108.05	99.047	107.14	102.05	104.4	105.4	110.14	105.77	97.12	100.1	104.76	99.28
110.13	113.76	110.67	110.17	109.18	113.68	113.07	113.95	117.57	110.07	109.37	103.19	115.37	111.83	109.37	109.5	107.9	110.56	121.43	112.24	105.86	112.14	110.1	113.71	116.7	113.47	120.53	110.93	109.53	113.27	120.35	111.92	111.85	109.72	113.22	117.72	111.41	109.39	110.69	112.25	113.94	112.44	115.53	115.69	113.77	116.66	112.36	108.23	114.14	109.2
106.63	107.38	108.17	101.71	106.41	104.7	104.35	107.85	101.23	107.61	112.14	106.9	106.93	102.81	99.567	106.35	101.57	95.962	110.53	110.01	108.93	105.35	105.21	108.27	112.27	101.59	110.98	103.76	106.51	106.02	104.47	108.26	105.82	107.79	104.15	101.92	109.04	105.14	105.89	104.6	103.82	111.57	100.21	106.64	105.33	102.93	103.7	100.14	104.77	103.69
101.44	106.65	108.36	103.52	113.11	101.48	103.89	103.52	105.4	107.03	104.82	108.55	105.03	107.74	102.2	106.96	111.77	101.25	102.48	106.56	105.96	104.07	108.45	101.15	109.15	107.86	101.93	103.13	106.27	104.67	106.73	108.58	103.99	101.16	100.43	103.52	105.35	106.84	99.636	109.27	111.3	101.35	100.78	101.65	103.39	104.87	107.64	102.77	102.58	104.48
108.74	111.38	104.85	103	109.79	119.01	111.41	115.13	112.37	106.12	115.02	108.35	112.88	115.6	118.85	111.73	108.09	111.36	107.69	113.06	113.46	118.07	103.17	114.16	116.1	114.83	116.41	111.05	111.41	113.19	113.55	109.02	107.18	110.26	111.78	116.86	113.58	109.63	110.1	105.65	116.81	114.68	108.65	110.39	112.14	114.06	113.54	113.81	111.21	115.01
109.38	108.82	107.72	112.05	115.91	111.64	110.72	105.77	111.49	106.72	107.27	107.26	116.68	115.11	108.93	108.23	113.25	117.23	108.49	112.2	112.63	115.6	115.53	109.36	106.6	111.72	110.92	117.64	107.27	107.28	107.24	109.88	113.46	108.47	117.59	105.87	118.7	113.7	111.2	111.12	112.13	111.58	113.91	111.3	111.48	115.01	110.13	113.19	110.95	121.97
118.93	107.34	112.73	109.13	113.42	106.71	108.03	115.84	110.7	112.23	112.72	111.48	108.27	105.07	106.86	110.29	111.18	107.22	114.48	110.96	110.67	108.22	105.86	105.88	109.63	110.94	107.23	113.64	119.72	107.71	112.62	113.09	111.76	110.4	116.58	114.94	112.97	112.16	121.75	108.88	108.03	112.79	112.95	109.8	110.36	112.75	120.8	104.57	111.54	112.51
105.35	115.77	106.63	104.29	104.8	108.01	106.79	107.39	110.46	104.15	105.85	103.17	102.6	109.91	108.32	109.04	107.31	103.24	102.13	104.21	111.54	110.86	107.1	106.07	103.98	101.08	108.42	109.31	105.81	107.97	109.87	103.75	106.85	110.48	108.96	101	108.52	113.56	105.66	103.7	105.26	110.35	107.15	101.27	105.56	104.73	107.82	112.66	107.37	105.49
102.51	99.095	99.571	96.79	97.895	101.31	107.47	93.402	101.78	107.67	102.96	96.747	103.83	96.97	99.402	105.26	99.123	97.222	99.571	98.975	103	104.43	97.921	93.127	95.743	96.078	90.326	100.4	100.78	99.443	97.295	106.23	101.9	104.64	97.679	104.09	99.313	96.945	103.49	99.881	97.146	94.732	98.66	102.92	106.04	97.596	106.76	102.01	97.809	99.418
104.19	104.37	107.87	104.14	101.14	105.63	109.19	110.21	110.93	103.92	105.28	111.11	105.39	112.42	105.51	108.55	106.2	107.8	104.64	104.4	103.68	108.84	107.77	111.54	107.08	110.49	102.81	102.8	104.88	106.92	103.52	106.58	100.9	106.11	110.9	104.17	94.969	103.32	111.35	107.42	102.76	101.8	105.88	104.73	106.61	105.97	105.74	109.71	100.51	103.71
108.56	112.51	108.2	108.05	113.43	116.2	108.1	111.05	117.6	110.3	115.61	111.76	118.84	116.36	117.94	115.49	107.18	114.3	109.44	112.05	114.21	107.99	108.86	110.86	112.15	110.34	114.09	114.08	106.48	114.82	112.48	109.87	113.23	108.19	109.91	111.95	111.89	108.63	116.27	108.09	115.04	115.25	110.68	110.58	110.68	105.6	111.1	114.13	105.54	110.26
113.79	119.5	109.94	109.54	111.42	116.76	112.07	112.21	111.21	108.58	117.75	115.17	111.71	116.41	119.64	115.38	113.84	110.81	116.82	114.89	109.34	113.14	109.77	112.59	115.16	113.54	113.68	117	120.8	112.26	115.13	105.49	113.55	114.11	116	107.06	110.92	116.65	116.61	110.61	109.84	121.95	107.96	110.21	113.09	112.51	109.69	112.26	114.68	115.69
103.05	107.47	104.08	99.674	99.37	104.92	104.71	105.84	104.35	103.97	107.98	110.47	105.97	106.6	103.63	101.28	108.73	106.24	108.67	102.36	108.03	108.31	113.07	102.23	107.14	111.11	108.77	103.73	106.65	98.555	106.85	111.24	110.1	102.16	108.94	111.05	103.41	103.13	109.41	95.019	103.43	102.77	110.2	102.39	104.38	101.74	104.08	109.9	111.86	102
104.54	110.34	101.71	104.67	103.45	103.5	98.319	101.88	98.222	101.84	102.99	95.873	106.2	97.799	101.89	100.79	102.27	103.08	96.705	103.82	105.47	101.12	97.661	103.74	98.574	105.56	101.99	100.82	98.955	100.29	104.87	102.2	102.28	101.39	105.63	94.858	99.394	100.22	93.898	99.421	99.317	102.74	103.95	100.34	97.22	98.698	107.75	96.615	101.41	98.742
114.13	106.97	110.15	110.17	105.58	102.38	110.59	110.3	106.24	114.55	105.46	109.87	109.52	110.12	111.07	114.53	105.2	111.42	111.6	107.31	105.67	117.04	113.67	103.68	111.89	120.75	118.29	101.62	115.04	110.13	111.52	119.44	107.73	113.33	108.24	110.66	110.87	118.17	116.8	108.64	108.77	112.22	114.02	111.81	108.94	107.84	111.51	105.53	110.21	113.21
111.53	111.07	112.25	109.67	105.82	109	110.01	114.98	108.69	119.2	113.29	108.57	106.74	106.27	104.7	106.06	120.81	111.34	112.86	104.85	109.86	109.16	105.39	108.09	108.85	111.67	106.17	109.92	113.73	113.58	110.17	109.79	107.73	107.09	107.13	104.58	108.74	104.5	109.81	110.65	108	114.99	109.43	113.66	110.01	107.32	106.07	108.85	115.47	104.81
102.77	101.48	107.07	97.806	106.38	97.631	96.712	90.999	99.205	104.12	97.854	100.62	104.31	99.828	94.314	97.085	104.95	98.541	100.42	96.082	101.13	98.33	98.726	100.66	98.504	101.37	104.16	101.83	102.82	102.31	93.013	100.2	103.96	105.34	99.105	101.53	98.469	94.51	101.35	104.96	104.95	101.02	98.717	102.01	96.074	97.167	100.76	99.805	105.1	99.136
108.64	108.24	108.19	112.33	107.86	111.18	107.24	108.14	113.01	110.75	116.97	114.77	109.09	112.42	109.67	108.45	112.79	111.29	108.59	111.16	109.63	114.49	115.27	117.31	107.37	107.87	108.51	111.63	112.75	114.04	110.7	115.94	114.18	112.29	118.56	106.18	116.9	109.93	114.4	113.86	109.06	107.86	102.47	120.91	108.56	108.4	112.74	109.99	106.58	106.09
106.26	107.99	98.595	102.61	101.61	102.84	105.91	101.58	105.65	107.88	102.12	101.61	103.78	109.31	106.4	104.2	105.53	103.81	106.36	107.39	103.49	105.5	105.12	101.07	99.129	103.94	105.36	99.508	102.02	103.55	103.13	105.27	99.407	107.81	107.92	106.67	105.79	107.84	104.76	102.72	99.121	111.82	101.27	105.7	103.79	106.19	106.52	105.1	98.114	107.45
113.58	107.21	108.9	112.07	107.12	114.33	116.58	110.09	113.23	111.55	108.55	109.93	111.96	110.02	101.88	109.17	109.15	117.42	116.79	113.57	108.47	117.25	113.19	106.76	109.73	108.52	107.78	111.7	108.03	112.53	111	119.49	115.43	114.4	109.58	113.65	109.24	113.03	109.34	118.33	111.95	111.14	111.25	114.06	109.27	108.68	112.66	106.63	107.15	112.18
102.19	106.88	107.69	101.95	102.9	108.8	108.99	110.73	107.58	109.62	102.75	104.33	105.73	104.76	110.13	111.06	104.51	110.98	109.95	111.34	107.38	109.5	101.03	101.66	111.7	102.5	104.31	103.17	103.58	104.85	104.32	109.31	111.03	101.84	107.46	106.94	110.18	104.98	108.04	109.17	100.99	102.87	100.96	108.73	103.66	105.94	104.7	110.9	104.03	112.71
117.35	117.39	112.26	115.31	120.32	114.92	118.24	118.11	117.51	114.81	123.99	112.93	116.51	115.07	122.41	118.16	121.91	118.84	118.43	118.59	117.85	113.33	117.36	118.26	115.21	110.42	116.11	120.38	118.11	124.94	114.53	119.34	120.93	115.87	114.75	111.92	113.79	112.97	116.85	112.49	112.36	114.58	119.55	120	113.8	112.75	116.66	114.78	124.76	119.05
106.56	112.62	110.86	99.622	103.33	105.52	106.76	108.12	107.32	103.67	105.49	105.98	111.38	99.799	99.337	96.44	100.5	113.85	105.86	101.74	110.8	107.4	109.9	112.93	101.14	103.32	101.8	101.84	108.41	105.18	98.88	102.73	107.81	106.12	106.3	110.5	106.23	101.78	98.729	104.6	99.344	105.17	105.5	108.45	103.78	104.37	104.45	101.38	106.81	107.78
108.18	106.85	102.95	102.92	101.29	102.68	102.24	109.54	106.88	102.51	102.04	108.53	107.67	104.35	105.27	109.5	104.9	98.54	108.8	105.49	107.92	104.41	109.44	110.44	107.53	113.33	99.801	105.12	109.08	102.34	102.68	102.88	110.21	105.86	103.48	112.51	108.17	109.32	100.54	103.33	104.45	112.77	103.78	105.73	112.81	107.34	112.46	105.21	108.37	105.11
103.97	109.93	102.64	109.14	97.75	108.15	108.36	104.91	102.42	108.59	109.12	106.96	109.07	114.04	107.36	107.46	108.77	105.45	101.25	99.91	116.33	106.11	108.84	111.39	109.43	105.9	108.98	105	105.68	110.02	97.401	108.66	105.13	110.08	102.41	110.04	105.31	103.19	118.81	98.105	104.44	101.71	105.7	102.88	106.83	105.86	105.76	104.37	98.747	105.47
107.33	114.57	108.52	111.4	110.45	104.2	108.63	113.75	116.12	110.76	113.43	111.9	112.42	109.11	118.98	113.54	110.05	110.15	108	106.85	108.21	108.96	109.22	108.86	108.9	107.98	104.21	112.21	107.32	107.25	112.19	114.2	105.7	111.69	105.09	110.22	103.48	110.29	106.13	112	105.02	107.01	111.16	109.51	116.14	115.24	111.53	112.17	108.04	111.86
106.46	106.11	113.39	116.89	119.29	114.36	115.28	113.81	113.99	114.03	114.77	112.98	112.34	111.23	116.65	108.25	109.81	105.88	107.59	109.86	114	118.44	113.9	112.03	111.9	110.43	120.21	111.26	110.05	111.39	110.41	120.06	116.66	109.83	113.74	115.38	111.79	110.24	116.35	112.92	115.41	108.2	108.95	113.08	111.92	108.79	109.37	116.54	110.17	112.47
97.608	103.33	102.4	101.86	101.99	100.3	94.537	103.52	101.98	104.24	92.767	101.89	100.4	99.625	99.404	102.4	94.113	102.29	108.43	91.764	101.93	100.28	100.09	101.54	97.832	102.93	103.56	101.41	107.2	100.96	100.63	99.689	100.03	96.587	97.248	103.57	95.862	100.53	97.914	95.714	96.191	98.562	104.59	101.86	96.975	99.516	100.37	95.93	97.562	96.662
114.83	106.47	101.78	102.24	110.9	110.58	104.41	107.36	105.92	105.94	107.92	107.28	100.25	103.47	106.29	111.92	107.16	105.12	110.69	102.85	108.91	102.7	101.75	101.3	105.3	108.05	103.11	105.78	107.67	105.65	108.61	103.66	107.76	99.282	112.06	106.48	103.4	104.77	112.88	107.77	111.01	103.54	111.31	101.34	102.4	102.46	105.09	104.54	99.901	107.51
107.57	107.49	112.64	111.95	103.9	112.95	104.43	109.64	104.23	103.27	110.2	105.95	105.3	109.44	107.64	103.16	103.93	106.27	104.38	108.02	107.69	105.45	108.29	109.84	100.49	106.23	106.55	108.86	102.88	109.35	109.05	106.27	109.06	106.68	109.25	99.529	103.76	102.84	110.36	103.41	105.28	105.02	105.88	112.44	106.89	110.57	112.37	99.49	111.37	111.97
108.25	106.56	100.68	108.15	108.81	108.49	98.59	108.67	101.84	107.87	111.11	110.02	106.62	102.7	102.48	100.35	100.46	106.45	103.16	109.12	102.92	108.47	101.77	107.38	102.61	104.95	105.77	107.09	105.62	103.55	105.95	101.73	102.36	115.75	99.899	110.64	106.79	104.27	106.89	104.68	100.05	108.16	102.99	109.4	103.62	100.27	108.01	104.68	105.86	106.2
102.24	105.95	106.45	105.29	109.8	110.88	105.39	97.936	105.5	101.62	105.23	101.67	103.54	106.18	102.5	110.81	98.943	101.83	108.19	105.27	95.348	103.91	110.08	101.82	106.84	103.65	105.45	99.768	101.8	102.4	100.3	107.22	99.66	106.89	104.11	102.13	106.13	101.39	98.207	101.08	106.2	106.47	96.254	103.83	99.252	106.62	106.03	102.5	107.62	107.72
109.32	108.15	108.69	107.46	107.07	99.977	110.64	102.47	99.749	105.14	108.49	102.24	106.53	101.72	114.51	106.02	105.88	105.04	106.64	105.01	104.56	111.21	104.92	106.48	103.86	101.71	105.53	104.98	103.04	106.93	106.85	103.02	110.24	113.05	101.1	108.12	109.08	102.61	110.75	109.64	103.5	106.19	110.36	104.12	105.33	105.32	103.38	103.21	104.79	103.83
108.04	102.03	107.19	101.8	108.14	104.88	104.91	106.77	99.63	103.37	100.04	100.92	104.96	109.47	106.64	104.4	103.26	106.04	105.1	104.35	105.25	110.03	114.42	111.65	109.99	101.58	101.01	105.83	103.48	109.02	103.63	106.53	101.49	102.93	99.762	106.53	103.86	101.57	104.36	107.22	103.85	101.02	112.72	106.4	110.77	105.14	111.94	101.23	104.05	109.73
106.06	101.61	107.2	104.32	103.71	112.57	108.86	112.16	108.91	102.04	100.99	110.85	107.41	104.38	106.23	104.98	109.65	111.95	107.87	99.944	104.48	109.49	104.83	106.47	106.88	107.72	105.91	110.41	105.33	102.37	110.73	107.17	110.98	104.92	108.23	107.93	113.73	105.07	107.85	103.63	107.34	109.19	102.35	100.45	101.82	102.22	111.58	104.19	102.74	109.73
102.92	114.61	111.18	107.44	103.57	107.63	110.33	113.06	101.87	100.19	104.42	104.69	106.99	105.04	108.54	102.44	105.01	106.4	109.03	105.16	103.69	106.57	107.15	105.98	102.1	111.25	113.38	104.04	106.79	101.97	109	106.11	95.871	106.28	101.14	104.17	105.25	110.46	104.48	103.77	103.1	107.07	106.2	106.11	100.53	108.41	108.01	104.38	101.02	107.12
100.24	98.235	104.46	103.45	100.61	101.39	102.86	98.966	99.75	103.44	93.732	93.206	99.029	111.45	95.254	96.732	96.378	92.596	102.53	97.813	96.301	100.21	98.544	101.63	91.56	99.906	107.06	98.027	105.65	107.38	104.94	100.99	100.99	104.04	94.8	97.956	96.811	101.87	98.273	98.255	97.389	98.569	100.52	100.62	99.748	94.834	100.77	100.63	102.69	96.597
118.09	114.01	115.62	115.02	120.7	119.36	115.95	108.89	110.8	110.85	113.33	115.2	117.45	108.01	112.29	110.24	109.56	109.13	107.29	112.54	113.06	110.45	109.12	107.4	113.7	112.34	121.53	119.46	110.35	110.27	112.96	106.42	118.78	114.97	115.14	113.93	114.96	112.41	113	118.32	113.18	115.64	115.74	121.58	100.41	119.81	109.4	108.14	111.96	109.93
116.75	114.56	116.42	121.84	114.15	116	120.85	115.28	113.15	118.77	118.51	108.85	114.4	117.53	112.07	115.44	112.35	110.55	120.48	120.21	119.81	117.87	116.03	117.56	120.07	114.48	122.44	116.07	115.29	115.53	114.58	112.07	121.75	115.31	117.8	116.11	115.34	120.88	119.82	114.45	125.95	119.63	114.69	112.85	119.7	114.3	120.06	121.46	117.51	119.17
115.5	119.97	118.76	115.63	111.91	117.29	124.43	117.88	112.15	120.68	116.52	124.1	117.61	119.2	117.18	112.76	117.31	124.48	120.25	113.1	116.77	114.95	112.43	121.43	116.4	113.85	116.63	118.86	114.49	122.07	111.9	125.61	121.76	124.49	116.3	122	111.91	116.4	115.16	115.55	119.92	120.6	112.14	117.13	118.27	115.91	118.12	111.98	114.05	113.19
109.06	111.45	109.16	105.97	107.92	111.65	111.02	112.7	114.36	114.35	108.03	110.58	107.67	109.76	118.69	107.92	112.25	109.08	122.46	115.45	119.58	116.26	108.04	112.22	117.42	108.74	108.42	115.38	110.17	111.87	117.57	108.03	118.77	114.87	107.84	114.13	105.27	113.81	101.83	111.86	107.08	109.22	109.26	106.46	108.08	105.28	109.93	105.82	109.53	112.34
110.34	114.25	107.97	114.62	104.41	117.69	110.1	107.57	106.85	112.4	109.24	104.3	109.73	106.38	110.71	112.17	104	111.05	104.17	110.59	111.09	109.99	116.86	112.14	107.18	117.17	110.29	109.74	115.65	113.96	112.06	111.52	109.25	106.26	108.15	110.73	110.63	113.38	113.07	113.98	115.09	111.59	113.52	108.26	113.38	111.07	113.39	110.24	113.18	109.47
102.27	101.04	103.37	105.78	102.67	107.68	97.975	102.43	106.66	99.872	99.787	103.59	108.63	109.1	104.44	100.08	109.59	103.44	101.88	105.19	106	99.256	103.95	100.56	110.41	107.57	110.92	110	101.85	104.96	97.34	100.43	102.19	104.02	108.11	98.467	106.48	100.7	103.6	106.58	102.92	107.79	107.1	100.4	99.091	106.22	103.96	104.28	103.38	102.67
98.128	105.86	96.481	113.42	103.13	98.832	102.56	102.71	95.775	103.42	99.572	105.73	107.12	111.52	103.78	104.27	99.071	106.2	102.66	107.91	105.29	104.12	107.36	104.98	103.8	107.55	104.01	102.85	101.7	107.19	107.17	107.03	108.4	102.65	112.47	110.31	107.14	108.77	107.06	104.39	104.54	104.6	103.68	102.99	102.8	107.58	109.39	107.26	116.2	104.54
108.62	104.91	105.26	110.42	108.75	99.496	106.78	106.03	113.21	102.82	105.27	103.69	102.35	105.73	109.82	104.89	104.29	102.74	110.59	111.75	106.72	103.71	104.14	104.6	107.68	103.4	109.53	109.32	104.39	108.27	107.42	111.08	103.53	106.33	102.87	105.62	108.4	98.328	100.32	108.24	106.19	106.8	100.05	102.75	102.56	106.37	110.4	106	106.69	102.21
103.24	115.09	113.7	117.62	109.35	109.9	108.51	107.86	117.7	114.51	114.82	112.78	112.75	108.14	113.65	110.49	106.31	116.03	108.78	115.3	109.48	113.29	107.83	113.25	115.08	111.13	110.85	108.02	116.5	116.91	112.84	111.58	115.42	115.92	115.38	105.36	105.23	110.61	107.36	108.78	111.38	107.32	104.41	109.73	111.74	107.68	107.55	110.13	111.91	111.45
105	99.624	103.19	96.36	98.123	95.528	98.401	104.73	103.01	100.56	105.1	104.51	100.28	101.01	98.972	94.143	101.56	97.509	104.46	102.69	97.528	101.05	104.32	104.16	99.824	98.477	103.5	98.159	101.88	103.83	97.45	99.927	103.68	100.06	100.92	100.39	104.34	102.76	102.5	101.51	99.709	97.589	95.077	102.66	99.406	97.864	107.04	101.77	103.58	97.102
92.403	93.124	97.113	100.33	100.9	102.97	101.77	107.89	104.7	100.79	108.18	101.28	97.424	92.22	101.29	99.708	94.644	100.38	103.12	100.76	101.59	104.97	100.6	104.21	101	103.07	101.73	99.186	103.72	96.169	100.91	97.242	96.527	103.07	104.95	95.15	108.7	99.495	91.105	100.16	100.66	106.1	100.02	100.76	101.79	103.71	100.59	103.19	95.642	104.69
112.66	112.76	108.63	103.64	114.34	109.86	116.99	106.63	112.7	114.57	112.56	114.49	110.45	113.41	114.73	115.8	107.61	109.11	113.81	111.71	108.8	110.88	103.77	107.82	110.85	108.77	116.01	105.45	116.99	113.47	113.09	110.76	109.97	113.11	108.68	116.4	117.72	113.67	109.93	111.69	116.02	112.59	114.68	116.31	106.51	111.56	114.19	111.68	115.67	118.99
99.863	104.43	104.56	109.43	104.79	111.99	98.234	106.29	99.389	104.09	103.85	97.041	106.36	109.33	109.3	103.12	99.86	111.9	102.26	106.16	104.35	101.15	110.43	108.02	109.62	103.53	100.19	107.51	104.82	109.1	103.5	104.77	105.29	111.23	107.21	109.91	107.54	107.39	101.55	104.36	102.18	103.51	103.3	100.43	108.85	106.72	102.83	110.33	108.05	107.49
101.84	102.91	106.23	109.01	111.03	107.05	111.03	104.41	108.81	108.53	108.5	104.8	106.41	111.93	106.21	103.41	107.87	107.64	101.55	102.01	102.02	102.83	113.41	110.83	107.57	106.12	111.21	108.73	106.53	101.09	106.32	106.72	111.71	100.97	102.86	107.57	109.64	107.06	101.75	112	116.16	110.15	109.32	97.166	102.31	109.5	100.01	108.09	111.93	104.98
104.63	102.73	103.78	118.11	110.94	94.636	108.03	106.64	106.07	108.03	116.65	106.37	106.49	104.1	107.74	105.72	103.86	104.75	103.9	108.13	108.53	100.99	107.69	107.27	110.01	107.51	110.72	108.92	111.45	104.2	109.83	117.25	101.95	104.42	100.69	106.54	108.98	102.93	114.03	109.59	105.72	110.66	104.1	106.86	109.45	101.43	106.98	105.97	101.08	110.22
110.99	111.62	113.02	108.09	112.36	117.26	111.14	117.91	115.35	108.36	111.58	117.54	108.51	111.71	111.41	116.51	107.08	109.26	115.63	112.99	111.86	110.24	115.34	117.34	114.4	109.63	109.04	114.02	112.41	107.7	112.19	110.5	109.72	110.63	118.91	117.71	114.11	113.01	112.68	109.46	118.14	103.2	112.8	109.54	117.13	103.78	108.19	110.14	109.62	112.21
102.24	109.76	107.59	102.39	107.27	106.91	112.69	104.72	106.39	111.32	102.07	101.82	109.62	112.91	104.42	101.42	110.21	106.62	104.11	103.87	102.32	107.56	112.31	108.47	106.42	110.46	107.29	109.74	104.4	108.09	107.53	106.46	106.54	103.25	105.15	100.34	108.77	110.52	102.31	103.65	102.75	103.5	100.77	109.71	110.45	106.76	100.89	99.155	107.19	108.88
110.82	113.69	105.22	103.8	104.74	108.83	107.93	104.39	106.22	112.45	108.75	107.63	102.37	106.13	106.81	105.73	105.06	103.58	108.19	108.73	113.54	97.069	109.59	110.57	105.57	107.04	108.77	106.67	109.88	105.04	104.28	107.22	105.16	113.23	107.21	117.33	107.27	106.81	106.96	103.68	103.74	107.59	111.24	104.31	104.75	103.85	105.2	104.46	104.17	108.05
124.36	112.02	111.17	115.5	110.25	115.79	116.03	118.6	125.32	114.04	122.33	113.46	116.16	119.14	113.83	109.27	118.05	118.39	116.43	111.51	118.95	120.62	121.09	115.92	113.46	114.18	114.57	116.69	118.57	116.24	119.21	116.7	113.44	121.46	120.49	114.34	112.47	117.47	117.79	116.23	114.71	115.25	115.37	114.44	116.65	119.48	116.75	113.97	114.82	111.32
105.76	103.38	107.46	105.93	108.03	109.77	106.2	104.5	110.05	106	104.36	109.6	99.986	107.72	104.5	114.38	112.8	98.667	111.21	102.79	99.865	103.65	105.73	108.74	107.25	107.18	103.42	106.67	103.82	99.921	101.34	115.41	103.57	103.97	103.04	110.94	101.71	105.84	110.8	105.97	106.07	106.59	108.59	106.85	107.79	105.92	107.51	103.95	102.99	103.21
109.07	108.49	97.414	109.56	108.42	105.19	105.96	102.87	112.5	107.98	103.49	100.97	105.79	107.64	103	101.95	109.61	109.89	106.9	102.62	107	110.48	111.05	109.63	104.94	102.94	108.28	108.77	108.12	102.49	101.9	102.5	103.68	99.466	104.16	110.28	107.94	104.16	108.74	104.05	102.19	108.86	104.85	102.91	108.61	107.1	102.53	106.1	98.833	105.59
109.28	109.14	105.81	108.6	107.49	106.26	106.61	108.69	103.43	107.46	108.6	100.22	97.904	100.93	111.43	105.08	109.69	104.4	103.23	102.51	107.22	105.45	102.69	105.3	105.87	107.77	108.74	104.5	103.06	109.66	102.66	108.66	107.15	113.72	103.4	101.43	105.31	98.112	107.36	102.73	106.93	104.29	103.43	103.16	100.5	109.4	107.63	102.49	107.75	101.29
104.9	111.52	104.82	99.936	109.3	104.26	102.98	106.24	104.91	104.33	95.583	107.54	103.31	104.39	104.88	108.84	107.5	97.905	103.35	104.57	108.6	105.2	107.46	111.89	98.96	104.89	108.11	104.45	105.53	101.65	107.89	106.78	109.91	103.25	112.07	103.16	103.57	110.76	108.96	104.97	111.44	106.68	105.49	105.42	107.07	106.94	102.51	108.02	110.54	102.53
106.76	108.85	112.67	113.85	111.81	111.46	107.69	110.62	107.18	112.7	115.83	109.85	114.96	109.85	117.55	107.32	115.64	110.93	110.69	111.64	113.3	114.7	112.52	111.34	108.32	110.27	106.05	111.09	110.73	116.27	111.89	114.14	113.12	110.37	109.22	116.3	111.22	109.58	107.39	113.64	111.21	112.19	116.87	111.72	109.5	110.35	114.13	109.81	114.69	117.05
100.79	105.55	106.33	103.02	108.78	106.37	99.664	101.81	104.29	102.43	105.58	100.92	101.61	103.84	107.23	98.682	97.809	106.34	105.93	96.2	98.459	105.75	103.21	111.52	107.68	104.32	105.95	103.63	100.61	94.447	104.57	104.98	103.01	103.6	105.89	103.4	105.11	101.03	108.02	105.68	98.594	104.4	100.62	111.59	103.82	106.3	98.451	109.94	104.69	108.17
101.79	104.19	99.817	105.87	109.08	103.89	102.98	103.15	102.76	106.95	98.98	99.058	99.339	96.407	96.753	100.96	97.662	103.83	97.594	94.647	103.93	97.226	107.77	97.94	102.64	100.75	99.303	103.92	106.59	107.81	99.617	99.531	96.023	95.416	101.12	99.394	99.358	101.92	102.03	101.9	98.653	101.67	105.02	101.38	99.058	99.53	96.684	104.1	95.258	102.53
107.02	105.58	108.04	104.94	106.09	100.58	108.19	106	105.49	103.92	106.07	104.09	109.63	98.133	107.45	109.98	106.62	101.2	105.37	106.95	102.06	107.49	99.479	108.94	105.76	108.27	97.32	105.38	110.96	104.96	102.13	104.54	99.322	107.55	105.63	113.2	103.96	99.145	105.47	105.13	106.16	108.46	106.62	104.59	99.701	105.85	103.11	101.51	106.32	102.86
113.16	116.85	107.21	108.78	109.19	108.2	114.32	111.96	113.28	110.6	103.75	108.39	106.49	107.19	109.56	110.24	115.64	113.15	108.43	109.16	105.96	111.24	107.23	109.4	108.97	104.71	113.09	111.46	110.24	114.33	114.04	112.98	115.51	115.43	109.88	110.4	112.06	116.67	109.32	113.75	117.17	114.64	114.66	106.32	105.56	109.14	110.49	106.82	107.84	104.56
108.63	114.88	104.35	101.77	105.82	109.76	105.69	104.32	105.41	110.22	105.27	99.674	110.92	101.38	102.69	105.71	106.62	105.75	99.793	106.62	103.55	116.01	103.95	108.07	109.58	105.11	102	106.48	106.07	101.76	108.17	113.36	105.14	95.649	108.93	101.71	106.42	110.11	107.86	104.86	104	103.41	107.3	111.65	99.868	108.7	103.94	106.67	104.04	101.9
110.38	109.31	111.06	114.71	116.12	112.13	111.28	114.89	111.78	111.39	109.85	110	106.6	116.54	109.05	113.63	111.67	120.31	113.21	117.89	109.17	118.32	113.25	104.16	110.35	104.27	112.37	109.89	109.16	110.42	106.57	110.45	109.62	113.44	111.91	114.96	106.31	114.05	105.34	111.05	107.74	113.69	113.97	113.39	112.37	114.14	116.72	110.97	109	113.03
99.001	99.556	102.43	101.09	99.122	98.133	97.453	96.779	96.724	101.88	97.879	96.186	91.503	105.97	96.724	93.84	95.138	96.254	107.58	96.024	99.027	97.802	91.574	96.764	111.05	93.25	91.203	102.77	101.95	93.402	100.1	97.929	99.382	95.595	97.185	99.832	101.76	103.71	95.302	103.98	97.684	102.81	106.32	92.578	103.25	93.251	97.468	94.441	98.525	95.131
117.91	118.01	114.2	110.66	116.69	113.57	113.32	115.03	118.73	110.61	109.56	117.2	116.73	113.91	113.34	113.68	105.47	111.54	111.76	110.94	115.47	119.52	110.44	103.71	116.37	109.41	108.73	109.6	109.56	108.72	111.7	104.42	111.86	110.47	112.38	115.07	113.91	111.53	109.05	111.91	116.13	121.13	114.5	111.86	112.37	108.87	113.19	112.54	112.48	106.7
110.74	108.2	114.64	112.1	109.75	115.7	118.91	117.75	111.15	115.3	112.31	115.49	110.14	113.76	114.59	112.23	114.17	108.09	111.08	107.35	111.11	110.31	110.91	109.67	111.72	109.43	112.33	114.13	114.18	108.84	107.82	109.77	108.41	107.76	105.89	110.56	117.94	111.47	110.23	105.98	111.33	116.39	110.63	117.95	109.86	108.23	109.94	112.95	110.69	109.9
100.71	110.65	103.8	107.9	111.02	106.74	113.34	106.42	107.44	103	115.18	103.56	113.01	108.2	107.86	112.03	110.4	104.68	110.11	105.88	106.59	108.11	110.94	107.11	96.805	104.17	110.93	107.36	109.08	107.19	104.32	107.01	107.46	104.84	107.46	110.25	106.43	108.29	107.17	113.44	102.86	99.271	106.02	103.71	102.72	105.42	105.59	99.845	105.79	106.07
97.589	114.19	109.37	106.41	109.12	113.1	104.26	105.85	101.86	112.21	105.29	104.72	109.91	110.17	103.49	104.83	104.78	102.43	104.97	106.52	104.01	105.19	103.27	112.3	107.79	106.88	110.54	103.72	106.73	111.58	104.67	105.38	111.09	109.12	103.52	104.77	106.67	105.96	105.94	109.82	106.58	104.9	99.006	107.69	101.28	106.01	106.4	106.7	110.98	101.21
109.33	110.16	104.64	105.16	108.07	109.83	107.71	110.69	105.86	108	102.37	102.86	105.58	101.22	100.64	100.2	102.11	103.66	106.98	108.89	100.96	97.162	105.34	100.35	99.646	103.69	108.56	109.67	102.3	101.92	110.34	104.11	100.31	105.12	109.12	109.71	99.183	104.91	104.55	102.74	100.29	105.86	101.75	97.776	106.82	101.27	103.07	110.02	103.44	102.33
100.78	101.01	102.1	104.29	100.78	96.591	95.452	97.159	101.09	101.35	94.795	112.57	99.682	102.08	98.746	95.37	104.68	99.109	102.3	101.47	98.481	103.18	98.916	100.55	101.97	99.706	96.764	96.018	94.032	101.95	105.16	101.88	95.194	102.98	101.14	101.11	102.88	101.21	99.934	101.88	102.56	97.445	99.386	91.871	98.572	99.359	99.201	99.917	103.53	105.59
101.38	109.45	103.88	104.81	109.01	107.71	107.84	103.77	110.59	107.32	105.92	103.14	114.72	107.66	103.45	107.24	110.12	107.25	110.72	101.9	111.18	105.54	101.53	105.92	100.23	100.36	100.19	102.03	97.738	104.13	101.89	113.21	107.58	112.62	104.44	104	105.95	111.57	102.73	105.28	107.15	103.62	101.95	97.707	103.21	105.14	110.58	106.6	103.39	104.64
101.61	97.957	92.152	101.64	103.66	103.02	96.88	99.256	101.89	89.246	101.71	103.68	98.704	105.35	98.632	99.786	103.99	105.16	102.74	102.08	94.919	102.11	100.19	104.17	95.555	99.439	105.16	102.34	95.821	102.47	100.22	98.353	92.156	100.75	99.276	99.212	104.66	103	107.63	95	103.41	95.323	104.33	102.99	99.237	92.649	103.74	95.395	104.12	91.519
106.75	105.47	110.48	110.49	105.98	110.47	104.66	101.32	109.33	104.23	101.63	107.81	104.63	109.16	105.32	99.908	110.02	109.18	112.24	108.56	111.56	102.84	100.08	100.18	105.33	108.98	102.46	105.74	112.72	100.92	109.85	114.58	104.38	108.91	111.81	104.2	100.78	103.14	105.98	102.24	107.23	110.03	109.8	107.59	107.21	105.42	104.66	108.89	112.66	110.85
107.75	103.39	107.15	104.06	107.8	103.81	102.19	104.33	108.53	104.52	103.43	102.83	104.59	108.39	106.03	107.16	103.52	108.64	110.16	104.45	102.24	96.078	107.46	104.8	107.67	101.45	101.89	103.49	104.55	105.5	106.84	103.55	105.53	107.82	106.64	100.64	102.66	102.08	104.7	103.92	110.09	105.75	99.802	101.49	101.93	104.29	104.02	103.48	108.47	101.39
89.499	97.674	103.12	97.929	101.41	99.023	97.383	100.58	99.291	88.479	97.178	102.43	103.54	99.032	97.985	99.458	96.75	95.447	97.307	101.04	98.806	95.322	101.16	91.704	96.343	101.91	108.24	101.65	103.27	97.304	107.16	98.152	100.82	101.31	102.14	97.786	99.129	96.031	97.841	103.32	102.15	103.68	103.51	97.838	100.97	102.09	100.17	101.65	90.961	92.435
109.87	109.17	109.7	113.96	115.97	120.47	104.61	110.7	112.7	114.74	115.56	106.26	113.39	115.55	117.08	111.81	108.92	111.34	110.64	115.04	115.36	117.34	109.34	118.17	112.62	111.73	114.22	116.32	112.74	114.21	102.12	118.15	117.35	113.94	110.73	115.82	116.67	108.28	114.35	111.5	109.68	112.67	116.54	109.21	114.37	111.43	105.79	112.09	117.11	118.36
102.02	101.28	102.8	106.22	102.72	103.17	105.01	105.79	105.45	108.9	104.33	104.41	105.45	105.65	105.56	108.26	107.23	102.92	104.94	106.16	110.07	106	103	111.14	103.13	114.04	108.16	104.56	106.31	99.451	109.26	106.15	108.12	110.59	101	98.879	109.15	108.68	110.05	103.14	110.06	102.12	104.36	108.02	105.15	102.42	104.47	108.93	106.4	109.13
102.2	102.13	97.503	97.707	97.108	93.58	102.94	98.97	104.57	95.978	103.62	107.76	97.607	104.43	99.314	101.97	108.15	103.32	104.45	103.02	97.061	93.12	100.97	97.776	103.12	102.35	103.11	103.96	96.829	103.12	99.961	100.71	102.35	95.722	98.439	100.57	99.352	99.747	104.04	105.74	100.16	102.95	101.13	106.95	99.859	106.61	102.22	104.73	104	94.272
96.244	97.515	106.35	100.62	91.896	104.86	107.02	96.606	101.06	102.27	104.48	97.305	96.798	100.68	96.811	96.538	102.01	98.18	96.123	104.19	99.826	97.456	97.502	101.48	97.12	101.01	110.61	97.815	99.454	98.14	101.55	97.436	104.79	101.75	104.06	91.123	97.26	98.946	91.148	106.02	101.68	99.55	100.75	95.876	95.926	100.64	103.64	97.714	95.774	99.47
102.59	102.25	95.579	93.244	96.402	98.939	103.99	98.139	95.371	104.09	97.216	103.53	103.55	104.09	94.163	98.982	94.801	102.49	100.05	101.48	102.35	91.992	106.38	100.2	90.554	97.171	93.896	106.49	101.8	97.435	100.13	98.492	102.2	104.73	98.372	99.83	97.476	101.4	98.474	104.05	100.26	95.05	94.774	95.378	93.979	105.81	99.133	94.56	95.362	99.291
102.72	106.15	109.77	102.41	99.219	110.75	106.21	104.85	107.75	105.55	108.54	108.98	100.57	105.8	106.83	110.86	111.63	108.13	104.48	101.77	106.73	104.84	104.78	97.348	100.52	99.063	102.96	98.287	105.07	104.27	108.71	104.72	101.55	105.73	108.25	108.17	100.33	105.95	110.19	107.91	104.34	107.44	108.2	103.77	106.66	109.26	111.57	107.33	103.29	110.48
115.87	118.15	110.54	113.17	112.86	117.86	110.92	116.42	126.45	112.69	120.76	111.23	115.69	114.96	113.66	114.09	114.3	117.61	120.31	114.78	115.47	111.38	115.29	116.22	114.63	119.94	120.33	111.22	117.24	120.18	119.2	118.4	114.92	117.3	120.12	115.66	117.18	118.78	115.44	115.84	113	112.96	118.43	116.41	113.85	117.27	120.04	110.34	111.61	115.64
106.59	104.08	103.42	106.32	104.78	101.36	106.02	97.364	115.36	107.22	103.29	103.34	100.83	100.89	101.79	102.09	98.942	96.428	108.8	97.084	101.41	103.47	100.73	106.1	106.18	104.93	106.75	106.05	103.2	102.25	105.42	101.2	105.08	103.68	104.93	107.91	104.05	107.61	107.93	105.52	100.65	105.92	104.73	104.6	102.08	100.46	111.03	105.19	96.913	107.01
110.07	105.26	104.72	105.51	110.22	109.02	102.51	107.44	96.077	103.22	108.35	108.3	103.54	112.52	104.94	97.79	106.19	105.21	107.9	106.42	110.05	106.12	103.67	106.92	113.26	107.66	99.326	100.23	106.3	100.82	106.08	107.95	108.59	108.56	113.24	103.5	114.09	105.53	108.54	109.78	111.18	104.83	106.17	94.524	107.96	105.48	102.93	105.01	103.67	105.29
98.569	107.19	115.2	111.68	109.55	105.35	110.6	111.85	108.97	120.83	110.3	111.42	110.42	109.23	108.27	114.63	115.44	111.54	112.68	109.4	106.06	108.78	107.32	109.31	106.91	115.21	109.07	107.45	113.89	107.88	109.91	103.91	112.67	115.25	112.41	104.68	108.6	111.74	113.82	111.72	108.41	114.17	111.65	106.13	110.68	106.29	110.07	109.34	110.37	113.72
105.75	110.13	106.31	107.43	103.85	106.14	105.32	109.83	104.12	104.64	105.23	106.04	101.12	111.7	103.38	103.31	104.82	106.26	107.56	107.37	110.14	104.42	114.7	108	107.19	108.36	102.39	106.38	111.58	106.72	100.8	102.16	100.65	102.91	110.04	108.68	109.31	105.98	103.89	105.05	105.08	111.19	113.85	108.18	105.3	107.52	109.56	114.15	107.87	110.2
117.9	111.65	113.89	109.38	115.91	110.09	103.51	116.02	112.64	113.45	113.86	111.37	109.14	112.98	108.07	113.88	118.38	111.91	112.14	114.84	108.35	108.34	110.4	112.79	115.03	112.83	117.26	104.87	119	109.13	109.75	112.48	111.05	109.04	104.99	115.76	112.08	113.43	107.64	114.31	109.81	113.59	110.17	113.27	114.58	109.91	111.35	108.55	117.15	113.81
109.85	105.1	107.49	110.33	110.84	100.04	96.984	104.86	105.59	103.74	103.65	106.72	107.78	101.8	95.901	112.09	104.65	109.09	103.44	105.38	108.56	110.76	108.63	106.99	108.77	103.15	107.92	101.8	105.66	107.16	108.66	107.37	103.32	104.41	108.68	103.84	98.741	110.15	105.65	109.1	108.47	96.173	110.02	103.41	108.85	112.66	104.18	107.41	100.12	106.91
104.83	106.24	106.59	105.28	106.91	103.95	106.33	106.08	99.86	106.34	109.53	100.45	106.48	101.7	105.38	108.68	108.02	103.56	104.92	102.53	108.64	109.76	115.23	104.33	104.28	108.1	103.27	101.21	104.1	109.23	100.45	104.3	105.77	111.32	106.2	108.43	112.45	101.93	110.83	107.43	112.43	102.87	101.42	108.84	107.31	102.41	102.12	107.7	106.87	103.04
99.235	101.91	94.092	104.29	107.78	108.67	95.338	108.2	101.14	112.36	107.11	97.993	104.66	106.14	114.71	102.28	102.07	99.983	99.531	106.18	99.333	106.15	108.42	105.99	103.42	99.873	112.86	105.12	106.93	101.11	104.95	102.26	101.73	92.596	102.95	104.63	101.75	103.23	107.62	101.07	107.99	96.977	98.247	105.79	106.16	104.18	105.33	106	108.65	105.28
106.16	100.15	108.44	108.97	104.61	104.26	109.25	106.75	107.67	107.36	109.29	104.96	110.15	106.34	105.62	108.69	106.04	106.37	111.28	106.86	101.55	105.36	104.02	110.03	103.7	103.78	108.52	111.13	105.74	99.042	108.99	108.94	101.27	100.02	100.49	104.28	105.74	110.45	108.89	101.29	109.37	107.81	104.68	101.91	107.55	101.27	99.913	106.2	100.2	101.9
113.06	113.66	112.9	110.95	108.77	113.04	116.16	110.13	121.14	114.32	115.2	110.61	114.73	111.36	108.2	112.19	115.05	109.47	115.61	112.83	112.29	117.95	101.37	108.15	108.16	106.59	115.68	116.55	119.08	116.06	120.99	108.37	107.52	115.84	113.75	107.64	111.01	111.73	108.19	110.59	113.02	109.74	111.33	110.5	108.15	110.57	112.22	109.08	113.82	115.91
105.08	100.45	108.98	104.63	108.09	101.47	103.28	107.45	104.82	103.51	102.03	100.44	96.695	103.86	106.24	99.707	100.04	103.21	100.12	99.902	103.11	108.38	105.73	113.6	100.6	100.13	107.89	102.76	101.59	107.63	104.45	107.07	108.82	102.79	107.49	109.16	101.58	105.56	105.27	107.18	101.24	108.62	103.4	105.75	102.62	103.82	108.25	100.7	101.28	99.489
[truncated: 150 more columns]
