# Supplementary material for: Genetic dissection of main and epistatic effects of QTL based on augmented triple test cross design
Source: PLoS One. 2017 Dec 14;12(12):e0189054. doi: 10.1371/journal.pone.0189054 (PMC5730204; doi:10.1371/journal.pone.0189054)
Supplement: S8 Supporting Information — (ZIP) [file pone.0189054.s008.zip › z4_250_0.2_5.csv]

110.77	113.94	113.08	109.44	104.38	107.65	110.92	115.13	113.85	105.09	107	112.86	109.11	108.65	106.16	101.1	119.4	115.32	105.58	112.89	107.96	106.28	117.79	113.5	111.74	107.44	112.73	103.7	112.19	116.9	111.68	110.87	106.09	114.42	111.2	109.24	118.21	111.88	108.48	105.09	122.92	116.92	106.56	121.15	111.24	107.97	110.89	116.35	111.48	104.66
110.87	104.8	112.08	112.41	108.94	113.06	98.601	109.34	102.36	113.08	114.59	109.36	122.1	103.58	110.06	111.33	115.16	127.37	109.73	116.86	115.7	104.48	109.08	120.9	118.02	114.8	115.51	108.54	113.75	119.13	105.35	112.44	107.81	117.52	107.81	113.65	107.66	112.26	123.92	103.56	111.94	119.87	119	106.43	110.91	112.94	119	112.11	112.9	102.25
120.17	104.91	109.73	105.37	106.51	98.654	112.69	110.71	104.44	110.22	105.97	106.71	106.79	109.18	104.51	112.12	112.46	110.56	99.633	103.06	109.7	109.92	102.19	101.89	101.28	109.24	111.2	105.59	105.2	103.64	110.22	102.43	104.73	108.05	100.19	108.58	99.665	93.608	106.27	108.04	108.5	109.75	100.25	114.14	116	106.06	110.89	103.64	116.34	108.52
108.81	100.51	101.58	99.138	114.92	103.09	111.75	108.51	106.73	105.49	102.23	113.81	111.36	114.11	108.09	109.27	96.159	106.43	106.76	115.24	108.45	105.35	105.97	97.543	105.44	104.33	114	106.81	114.04	102.82	111.11	103.29	110.41	100.05	109.5	100.77	108.72	109.1	105.81	114.43	112.27	106.38	111.02	96.472	112.11	106.31	104.11	111.09	104.19	103.08
102.83	109.46	108.08	99.049	107.02	108.06	111.11	107.97	101.14	103.97	112.72	96.917	109.59	92.536	106.26	99.444	107.81	100.75	104.94	100.76	101.44	110.29	104.83	102.13	99.707	109.51	106.18	104.52	108.41	97.808	109.24	113.13	109.64	112.19	106.67	100.42	108.16	100.61	111.34	110.08	103.73	99.053	105.48	108.16	97.32	115.27	101.06	97.081	109.54	104.59
112.13	109.79	112.6	118.26	111.12	108.65	107.4	105.89	105.81	111.35	101.91	107.18	108.44	118.57	110.43	111.1	105.47	110.78	110.1	109.41	113.54	112.56	112.2	117.1	108.36	116.4	101.88	108.78	111.19	112.99	109.4	110.07	111.6	117.87	123.97	107.25	116.13	116.33	107.38	108.98	110.78	110.03	116.82	110.3	113.44	114.17	114.51	116.16	103.77	115.09
116.78	108.8	112.83	106.81	104.33	106.11	110.25	105.84	101.87	104.01	99.691	110.27	110.53	100.8	118.78	101.06	105.82	104.14	107.08	116.05	102.08	113.2	105.39	105.6	108.26	95.939	99.781	102.03	110.3	105.04	108.36	109.4	107.79	115.61	107.51	105.11	104.48	110.31	115.63	105.04	102.1	104.33	105.8	110.21	104.06	106.41	105.46	100.48	104.82	109.44
107.39	97.692	101.55	112.89	109.63	110.09	107.73	112.97	89.658	100.24	107.91	99.794	108.77	111.94	108	101.09	106.58	105.87	100.02	100.86	92.871	105.66	100.17	107.11	103.31	110.45	115.49	106.48	99.241	118.17	106.97	101.36	110.74	111.39	102.97	103.61	93.735	115.75	102.15	108.54	104.32	100	103.59	102.75	100.43	100.6	105.39	104.42	105.7	113.86
98.966	97.124	103.33	102.11	97.418	104.55	102.87	97.316	101.87	95.473	102.04	101.22	94.906	110.55	89.983	97.798	100.53	104.62	101.84	98.138	98.923	96.406	106.15	96.293	104.94	102.61	93.649	93.312	103.85	98.697	101.4	106.07	109	98.405	101.8	106.55	99.159	100.93	94.824	98.575	100.87	104.76	109.94	105.25	93.425	100.3	96.965	98.511	94.109	103.48
105.08	111.13	103.75	102.19	110.44	113.74	111.4	103.43	108.07	108.01	100.65	112.1	107.28	113.65	108.5	102.79	103.5	111.91	107.24	106.19	99.553	107.02	99.04	101.63	109.91	113.19	106.06	112.46	106.18	112.35	110.1	110.63	109.16	104.16	107.9	105.84	102.57	107.08	114.97	100.76	100.36	108.46	113.46	101.6	102.54	110.74	104.58	111.38	105.89	106.29
117.99	105.52	113.87	112.86	119.3	116.49	119.64	115.46	116.38	109.95	115.11	118.97	106.9	105.96	117.24	112.63	113.01	117.28	117.81	105.25	115.41	116.68	109.18	123.5	121.93	113.9	111.87	116.23	113.78	114.96	118.59	116.28	104.3	110.35	102.42	123.2	109.8	115.67	106.92	110.45	119.56	111.44	117.87	114.21	115.49	93.865	113.92	108.91	113.82	117.76
103.43	107.1	105.66	115.67	108.54	127.42	103.25	105.08	100.91	108.45	102.92	111.74	111.66	104.63	107.37	111.98	114.36	111.62	108.81	107.58	111.6	107.66	113.91	108.49	106.47	104.94	105.8	109.37	112.13	94.333	107.84	103.92	97.402	109.84	103.96	111.99	104.61	107.23	104.6	100.18	115.21	102.62	113.46	106.57	100.8	108.51	106.17	103.86	108.7	102.06
99.398	109.78	101.78	117.42	107.36	98.462	104.92	110.97	102.59	99.689	109.18	105.99	99.229	111.1	104.92	107.22	100.43	97.603	105.26	109.4	95.026	102.49	114.16	113.62	117.68	105.93	98.877	110.98	109.53	102.5	99.906	102.82	116.9	100.71	108.73	115.86	98.524	110.19	101.4	103.02	104.17	101.99	99.654	103.12	114.75	105.07	102.76	104.88	101.18	111.62
89.828	101.91	108.39	107.17	114.29	112.49	107.81	105.43	101.52	112.48	95.06	104.49	101.49	106.44	102.79	110.98	100.14	113	99.428	92.82	119.82	99.492	104	110.49	96.399	99.478	106.09	98.968	102.43	102.8	109.05	106.1	98.391	106.17	107.86	91.66	111.53	100.23	99.113	104.12	99.332	110.88	107.42	112.31	97.504	99.112	109.11	112.73	112.73	99.899
118.53	107.67	123.1	115.5	108.06	118.05	102.36	106.36	114.34	110.23	119.26	104.51	110.21	114.55	115.66	113.1	120.1	103.18	117.13	112.47	112.65	115.45	109.98	113.33	116.15	110.01	107.13	106.21	110.61	103.36	107.11	107.99	114.45	103.79	114.7	112.95	107.86	108.67	118.74	111.68	109.66	109.96	118.7	116.16	111.47	114.71	114.93	106.59	118.1	128.27
107.75	115.8	103.44	108.5	103.48	101.34	101.62	111.63	105.61	104.28	110.14	113.61	94.606	105.41	111.67	111.88	101.03	98.942	104.94	102.64	110.71	106.68	116.3	104.41	97.276	106.53	108.4	106.72	104.9	106.5	99.896	104.79	108	111.72	106.08	103.09	102.22	102.1	112.98	106.63	109.31	101.76	98.477	101.47	101.6	93.661	100.81	100.29	97.352	107.55
116.08	104.72	108.3	98.375	112.5	106.84	106.9	109	103.53	100.08	107.63	116.73	109.53	111.46	111.58	101.91	107.01	106.74	105.96	111.74	107.91	105.76	106.1	101.48	106.03	109.82	108.91	113.43	106.83	99.099	108.48	104.66	103.62	103.16	102.36	111.1	103.9	112.09	101.31	104.42	111.7	110.42	107.45	99.252	106.36	109.9	110.65	112.31	104.74	98.925
102.22	105.35	102.76	100.85	101.81	105.81	107.48	109.75	97.744	101.65	106.8	100.68	100.59	98.086	107.75	101.8	110.76	112.1	104.53	95.075	118.93	103.43	110.08	103.28	105.17	100.77	110.62	104.12	105.11	105.14	103.68	106.4	103.94	104.98	106.61	110.54	94.574	103.99	115.91	103.57	97.082	103.81	105.92	108.39	100	102.78	113.23	102.32	107.01	103.97
106.23	102.94	102.49	105.97	103.98	97.261	104.92	108.44	102.43	109.36	109.06	107.47	112.22	104.52	117.97	97.347	105.45	110.02	105.24	108.39	99.05	110.22	100.6	98.146	106.12	107.61	104.73	105.72	101.77	103.36	97.304	108.75	111.25	101.59	104.32	100.03	113.4	102.99	105.18	110.88	100.84	108.73	98.769	101.27	103.68	117.59	109.94	98.929	104.78	109.11
109.02	103.2	114.28	105.3	100.38	96.168	108.6	105.35	98.872	101.02	107.89	106.82	111.15	104.89	111.06	103.59	100.5	108.84	99.115	109.25	107.61	104.86	98.155	108.88	98.302	102.52	102.96	102.76	119.34	101.03	104.07	112.94	101.66	103.71	107.67	100.85	97.86	99.165	104.02	107.25	107.26	101.22	104.56	96.551	112.14	99.645	99.994	100.65	108.07	98.941
100.99	99.134	99.033	100.34	97.582	103.53	94.52	100.73	101.74	98.713	105.13	100.36	96.441	102.72	99.503	96.754	95.58	100.04	104.58	105.64	102.67	93.339	93.73	94.835	100.03	106.19	110.97	107	110.07	109.24	91.058	102.59	100.17	97.541	96.972	101.65	103.77	107.52	89.331	105.03	103.43	93.854	98.682	98.689	105.36	102.23	97.426	94.995	107.56	94.242
117.64	117.55	112.93	104.58	111.01	113.54	112.72	111.92	116.04	119.8	110.19	113.01	119.8	115.15	126.38	109.27	103.29	109.15	107.4	103.92	105.61	105.3	99.912	114.21	119.52	107.94	117.07	115.61	116.84	111.19	112.2	119.98	104.95	110.67	124.76	110.23	114.64	122.4	116.94	116.41	110.89	109.15	113.07	106.05	116.17	106.71	119.94	115.17	111.83	110.71
98.852	112.55	105.88	93.585	109.4	108.3	103.63	101.78	111.06	104.44	108.25	109.45	97.277	104.81	96.682	96.027	104.22	97.387	101.81	103.91	98.505	107.26	118.08	106.16	108.1	108.65	109.19	108.08	105.86	110.62	107.56	105.88	107	110.1	114.32	109.27	103.72	108.61	102.55	113.69	110.82	106.67	110.04	98.015	106.97	103.59	109.52	98.541	111.11	103.75
96.016	105.58	103.47	103.25	109.85	103.23	114.86	107.29	106.97	107.43	104.46	94.026	117.6	97.21	103.03	112.03	104.29	103.54	108.55	110.58	106.63	114.11	106.47	99.139	100.71	102.6	103.58	110.79	102.76	107.89	113.54	95.698	105.86	104.81	102.13	109.44	109	100.5	97.191	101.12	97.42	105.57	105.97	97.22	105.58	109.01	99.614	106.23	99.946	95.207
109.12	109.18	106.81	104.13	108.22	106.7	107.78	109.21	101.99	102.91	111.08	103.29	103.35	104.92	104.33	106.6	97.105	99.105	104.55	113.15	98.533	105.87	106.33	103.23	104.61	103.4	109.57	103.89	108.87	98.063	97.269	102.47	110.88	100.3	106.1	105.76	96.734	114.81	106.91	107.02	114.52	97.113	113	109.3	97.21	106.65	105.47	102.08	108.68	102.56
105.46	98.684	119.57	117.28	112.31	119.14	117.52	115.56	103.51	107.49	115.97	109.66	102.61	102.01	106.44	119.89	115.28	117.62	105.79	113.68	104.8	108.47	107.23	119.12	117.63	104.18	117.39	107.33	103.04	115.16	110.49	106.97	110.46	119.8	109.99	117.3	106.27	108.98	105.27	118.11	118.03	116.41	103.93	108.11	108.04	110.35	121.62	112.05	119.05	113.7
100.4	114.96	103.51	93.62	97.661	103.08	94.569	98.564	93.43	86.375	92.05	102.7	102.26	97.683	104.13	95.134	87.534	100.38	98.79	98.987	100.19	94.621	102.82	86.171	106.9	96.459	100.45	93.485	108.22	95.438	94.949	98.146	97.404	102.9	96.307	106.38	105.26	103.18	97.776	104.36	99.516	101.69	97.038	107.19	103.95	96.981	89.381	100.96	111.64	96.967
103.4	109.76	116.91	108.07	108.83	113.69	110.17	101.02	114.74	101.88	111.97	113.42	109.88	108.46	106.33	103.77	112.61	122.06	110.13	110.02	104.85	107.14	106.34	113.8	113.13	105.91	112.74	109.72	111.43	109.7	110.2	108.43	112.75	115.51	106.27	117.76	109.73	117.49	99.443	109.01	110.64	118.93	103.05	110.65	110.13	108.57	105.6	115.97	111.86	104.38
106.13	105.89	115.28	109.49	106.66	102.88	117.33	99.899	103.28	110.11	101.24	101.1	107.81	109.17	101.24	109.27	111.47	110.65	106.58	112.93	106.31	107.5	106.87	106.9	106.37	120.21	104.44	110.48	109.16	103.5	117.56	107.3	108.58	101.28	109.47	107.94	110.58	110.08	108.34	103.19	100.86	100.87	110.58	107.29	105.97	103.55	114.77	109.83	96.849	101.84
115.95	115.65	105.17	109.99	115.71	111.6	109.09	107.51	110.21	120.46	116.15	116.25	111.39	105.62	113.96	119.68	113.39	116.63	104.35	126.2	105.37	116.06	113.91	109.68	111.02	114.27	106.08	116.63	113.7	114.5	117.26	114.37	116.92	114.09	104.95	109.29	99.693	110.09	112.52	106.58	105.87	107.95	103.33	112.51	116.98	116.28	114.46	111.5	113.8	110.55
118.27	106.75	117.54	106.18	107.63	110.47	114.2	112.21	108.66	111.02	118.9	120.26	106.12	113.2	109.77	113.44	107.5	111.01	109.36	112.1	114.42	116.35	113.61	109.85	112.31	110.25	121.68	103.09	108.64	109.14	117.68	111.23	113.23	108.21	122.04	107.91	116.84	107.36	120.14	113.48	104.78	113.59	114.97	113.88	103.67	100.56	99.271	110.22	102.44	111.72
114.39	114.93	113.63	119.25	102.91	121.51	108.45	106.7	113.13	109.89	106.08	115.96	108.88	111.01	114.66	112.68	104.23	112.71	115.09	108.39	102.07	111.22	114.63	118.75	109.03	112.07	114.16	108.5	116.05	111.31	104.03	123.65	113.01	106.28	113.17	113.89	110.95	107.19	109.85	107.83	123.43	104.13	110.57	108.31	108.79	117.72	110.96	112.79	109.97	103.17
96.332	99.438	94.186	94.093	100.86	98.877	96.876	95.657	101.24	105.11	97.898	98.346	102.78	99.229	105.04	94.66	101.51	97.347	98.422	105.4	98.431	98.505	105.72	99.554	105.69	98.762	102.05	103.57	109.75	95.207	98.509	105.16	96.44	99.029	107.1	98.885	103.45	101.91	97.255	109.8	94.618	93.184	99.281	98.311	95.473	95.305	103.2	108.39	95.955	110.54
110.98	110.69	106.01	109	121	112.39	112.42	107.3	113.65	109.99	119.05	105.19	117.82	108.18	112.24	116.99	119.35	114.35	119.35	112.06	115.52	107.74	116.78	105.21	116.39	110.51	108.86	113.21	110.34	108.97	117.52	110.07	115.62	116.72	109.55	110.68	115.96	103.96	103.91	111	116.73	114.56	108.7	114.5	112	113.37	109.85	98.786	103.98	111.07
105.98	107.85	101.21	100.36	101.62	109.78	104.61	104.35	101.08	95.019	108.12	114.4	102.19	113.72	110.51	108.78	95.165	103.48	108.05	107.45	99.936	99.024	111.4	104.86	97.156	109.57	105.17	105.43	94.717	109.38	100.83	105.59	99.229	99.493	110.71	103.24	104.2	100.23	107.4	109.27	102.89	109.78	106.06	105.87	99.565	95.138	107.25	112.64	100.32	100.86
113.16	107.85	113.24	114.91	111.51	115.39	103.89	104.37	107.22	107.84	111.31	116.28	112.71	110.79	113.11	100.24	115.34	105.03	104.88	113.68	114.54	111.92	103.98	112.37	111.84	103.35	109.29	108.74	115.56	113.98	102.57	110.57	109.07	121.69	119.08	115.06	118.24	107.96	108.92	111.46	121.16	115.83	107.79	107.07	120.09	112.55	105.96	109.63	112.2	105.39
118.42	100.42	111.28	109.39	111.82	109.92	115.2	110.02	112.28	108.49	111.21	114.21	111.27	109.44	114.11	116.07	109.64	115.68	120.06	114.06	113.1	113.25	109.38	110.75	109.11	107.73	113.19	118.41	116.75	106.19	107.22	111.1	111.96	105.74	114.97	115.85	109.59	104.97	115.12	107.01	117.45	110.18	113.91	118.08	116.42	117.86	107.73	118.44	115.56	108.53
100.43	105.38	97.91	101.5	113.82	101.53	106.15	101.45	99.301	98.904	93.365	103.99	104.22	98.636	113.26	97.304	96.805	102.25	102.86	95.776	104.04	104.44	105.65	100.13	109.76	101.23	112.39	105.85	113.32	99.842	103.88	103.44	97.245	100.65	104.54	103.34	104.73	106.04	102.89	106.47	100.09	91.265	102.44	98.797	91.943	100.82	101.03	93.69	99.345	93.517
118.61	112.46	103.28	106.49	110.63	110	98.317	99.576	108.5	107.08	108.54	110.17	104.22	104.26	102.57	116.21	107.69	106.93	97.34	115.92	100.27	102.25	115.21	108.1	104.28	104.42	103.87	103.64	111.57	108.39	96.071	102.65	99.712	107.33	105.89	102.5	101.7	103.14	106.07	104.73	100.42	111.91	114.97	105.67	101.21	105.16	101.03	105.43	105.35	116.95
109.89	109.59	106.44	110.97	107.61	111.59	112.5	108.62	113.37	105.76	111.71	108.28	101.15	106.47	109.58	111.95	123.1	112.95	114.56	111.04	117.66	101.86	116.75	114.74	107.45	118.95	110.54	111.44	105.17	111.41	110.36	104.74	111.66	107.31	107.64	103.62	110.08	118.13	105.45	107.78	114.07	104.18	111.64	114.28	113.23	108.78	114.82	104.46	108.55	109.39
111.66	96.63	105.92	108.95	110.95	106.88	97.439	111.06	111.62	112.27	108.62	104.35	115.66	100.19	109.05	103.35	96.256	104.49	106.95	108.34	103.54	103.71	110.38	107.48	110.5	99.104	99.42	102.87	112.01	108.36	123.81	106.97	102.83	101.49	107.56	112.07	100.83	106.49	112.85	107.24	106.31	103.92	100.2	104.05	110	109.74	94.933	105.08	107.38	109.02
111.98	113.87	113.94	113.1	119.03	105.64	113.26	108.13	115.01	119.89	110.89	111.57	117.24	125.54	104.76	114.77	114.67	111.09	117.64	106.6	119.34	114.61	108.73	109.47	112.44	110.67	114.95	110.91	106.34	115.59	115.6	111.17	118.74	112.86	114.82	114.94	104.98	110.92	113.77	119.8	117.59	101.44	119.99	114.15	113.86	98.127	107.12	115.17	120.85	109.98
100.85	94.774	107.47	105.72	108.18	105.49	105.69	102.84	99.619	110.82	102.85	106.33	104.73	93.608	104.13	100.84	107.61	107.82	105.45	111.85	108.34	107.6	108.23	102.1	109.51	104.81	96.407	95.26	110.63	104.68	101.96	105.18	103.06	105.14	102.88	110.02	107.12	107.81	114.74	102.47	103.58	104.85	106.46	100.83	99.415	104.15	104.88	99.753	104.33	104.04
107.85	107.53	119.39	115.8	116.54	111.85	109.42	113.48	107.2	113.82	107.43	112.43	112.62	105.89	115.1	107.48	121.92	109.65	118.69	116.56	122.39	113.14	111.71	109.84	112.25	122.72	118.66	108.68	108.56	111.97	101.85	110.44	108.67	113.69	110.04	112.94	112.62	114.3	112.5	108.57	122.28	115.56	119.49	106.12	110.65	112.62	115.76	110.59	103.18	113.97
107.81	103.9	110.59	107.24	105.39	104.25	99.561	116.99	110.43	114.71	111.01	109.23	112.49	109.95	111.38	108.05	111.75	115.77	105.81	102.04	109.39	107.06	112.32	111.36	107.1	111.2	104.09	104.96	108.87	112.67	116.4	108.24	115.09	108.21	102.49	113.19	100.34	107.29	108.91	114.72	121.03	110.47	104.37	99.716	113.53	114.59	99.605	117.83	107.25	108.69
103.54	109.85	114.24	107.31	118.97	115.89	113.86	103.09	110.21	109.04	105.29	119.44	105.9	119.86	100.8	121.24	106.16	113.41	112.67	112.91	112.4	118.73	114.72	119.92	105.51	107.12	111.34	120.29	111.58	112.73	110.01	118.46	106.34	116.19	108.62	117.19	114.51	108.82	113.88	117.93	109.68	114.56	110.4	110.91	120.15	106.78	115.69	119.62	118.92	114.57
102.59	103.2	112.64	114.3	102.92	114.58	103.92	104.96	110.61	107.8	110.48	128.31	106.92	109.28	118.84	110.55	113.08	111.02	113.81	107.4	108.25	112.92	100.23	116.67	111.92	107.98	119.37	115.22	105.74	116.82	111.56	114.66	119.85	101.87	111.5	110.36	110.66	111.94	117.83	109.05	104.94	116.51	108.17	107.47	110.49	112.63	119.37	116.56	115.12	115.21
103.54	108.87	113.51	96.097	97.732	105.17	104.17	98.628	116.8	107.07	111.37	104.19	105.65	104.76	111.38	107.28	106.94	100.4	106.62	105.31	96.703	102.86	109.02	100.3	105.99	104.53	111.91	106.01	108.81	101.97	105.88	106.67	99.207	113.02	107.76	110.45	111.54	110.39	106.12	112.75	106.75	97.401	94.853	95.623	105.18	105.11	113.92	108.03	104.35	99.862
109.21	108.94	107.32	109.78	101.18	108.3	103.3	105.21	107.97	104.25	109.57	105.03	115.99	106.71	103.18	103.21	101.89	109.86	95.348	107.45	103.24	104.71	101.34	108.31	101.45	93.536	112.57	101.93	112.93	109.17	108.29	103.75	107.33	108.07	104.39	102	109.69	93.779	101.76	106.26	101.23	110.15	106	105.74	100.26	106.11	112.04	94.858	98.414	112.8
94.114	103.21	98.27	98.158	111.47	95.013	101.33	104.07	108.53	101.76	100.85	105.77	109.16	115.44	107.67	106.18	99.705	105.05	105.49	109.06	114.76	109.23	100.69	110.59	101.82	102.94	112.36	103.17	108.62	109.05	103.24	111.72	109.06	108.71	107.28	102.77	106.8	98.082	105.22	112.29	107.18	107.67	111.18	106.83	111.73	114.25	101.16	109.11	104.12	108.75
108.32	96.769	102.31	108.43	115.67	105.11	99.34	108.06	111.41	106.94	99.703	106.33	108.37	102.68	109.52	101.98	105.59	102.53	103.89	105.02	109.15	113.56	103.97	99.785	105.92	105.78	110.13	109.75	113.86	108.2	115.25	96.185	102.44	110.88	102.22	100.07	111.75	105.47	106.9	100.69	108.53	107.07	103.23	105.83	106.54	96.552	104.29	103.6	115.87	110.3
114.43	102.16	103.28	105.66	102.29	103.16	110.31	107.65	113.69	112.4	101.5	110.4	104.3	102.99	104.82	108.26	107.45	108.58	104.03	114.71	104.84	107.05	104.19	106.56	110.65	102.55	101.54	111.54	101.99	97.876	117.09	100.13	97.468	97.38	103.95	102.79	99.741	109.14	107.68	101.48	100.07	110.06	100.92	104.72	115.61	115.26	95.317	110.65	107.44	106.46
105.6	104.31	107.87	108.68	112.99	100.89	107.9	106.08	105.82	112.84	93.878	107.55	113.01	116.52	104.82	105.48	104.24	107.97	104.33	112.97	114.71	104.88	85.869	99.082	108.6	105.44	102.92	110.83	103.2	103.34	105.25	112.55	109.55	105.07	115.44	105.45	105	104.53	113.39	96.422	109.26	104.68	102.24	99.921	104.75	95.193	98.178	109.1	99.985	105.09
105.35	103	106.04	112.13	103.24	96.997	105.66	106.02	117.58	102.09	104.15	99.937	110.14	107.88	103.79	108.36	104.08	99.277	109.21	104.36	96.255	104.47	109.43	110.28	101.21	106.28	107.57	107.02	106.19	104.01	99.913	107.29	95.656	101.05	95.393	98.909	102.95	105.03	115.13	105.3	125.25	104.42	103.64	103.93	108.8	96.696	107.61	113.46	95.236	105.78
113.78	108.85	111.29	107.33	115.87	116.69	109.01	114.31	102.69	111.32	119.62	121.08	119.96	112.99	112.74	119.27	110.77	116.32	108.17	115.35	113.22	110	114.51	103.16	112.11	107.13	113.39	113.2	117.15	111.4	107.82	108.19	112.58	115.9	111.59	118.24	121.85	113.31	102.52	120.15	114.02	112.59	113.19	112.29	115.21	111.25	116.3	111.08	110.86	111.14
102.83	103.43	100.39	99.075	109.66	113.71	101.78	109.56	103.48	103.49	106.87	98.858	109.2	109.3	108.47	115.55	104.25	112.84	106.89	100.07	110.81	103.32	102.14	107.05	104.41	104	100.76	110.1	106.89	104.16	112.2	98.645	106.03	113.86	107.49	100.51	102.99	100.8	109.38	102.66	110.5	104.01	109.65	95.925	107.1	106.3	104.3	107.78	110.08	117.42
118.21	103.5	116.89	116.73	113.63	104.16	108.4	113.09	120.74	108.67	110.49	114.15	110.47	113.3	113.5	112.09	124.09	109.29	115.27	101.49	106.51	110.97	111.74	112.05	110.01	113.48	107.79	114.54	114.23	109.17	110.16	104.82	111.39	111.6	104.04	114.43	109	110.82	117.95	110.55	103.48	119.18	116.16	112.33	111.93	117.31	102.55	105.29	109.51	119.85
104.71	108.98	118.09	115.05	117.42	113.88	117.6	116.24	122.97	115.2	108.83	108.88	114.34	110.22	115.07	116.17	104.62	113.39	106.43	106.16	114.46	121.97	110.87	103.49	111.07	102.69	112.81	113.64	115.7	115.32	106.66	102.9	118.8	113.83	109.66	96.312	112.07	114.91	107.46	106.29	110.5	124.65	107.66	109.54	118.42	111.44	113.97	110.78	115.64	111.14
102.12	107.12	119.57	117.49	105.65	111.6	108.32	112.35	107.22	109.32	112.14	107.3	110.84	115.93	111.79	113.48	109.61	116.99	117.38	116.5	96.21	107.51	108.55	110.47	111.49	102.2	117.66	112.93	114.93	106.13	114.79	115.61	110.2	107.81	110.02	108.56	108.04	104.23	105.54	113.92	110.14	117.53	111.89	110.04	112.28	106.86	114.38	111.86	109.99	107.08
97.988	109.56	89.285	109.03	98.484	111.71	105.51	98.186	109.91	114.23	103.95	101.18	99.658	102.34	99.704	110.73	104.91	109.4	98.744	106.4	109.79	91.463	102.09	94.424	107.85	103.37	110.56	98.003	106.84	107.03	98.799	112.22	98.126	105.51	102.75	103.82	107.48	108.6	103.79	107.03	102.66	108.83	102.13	101.4	107.11	101.88	102.52	106.06	97.469	105.87
103.47	101.57	112.21	115.48	110.63	104.28	103.19	102.01	100.79	109.45	108.9	101.07	108.23	105.09	107.85	99.975	113.9	104.33	105.07	103.88	105.92	101.46	106.73	103.45	101.26	107.34	97.38	105.55	101.12	104.75	112.19	113.65	105.19	108.36	98.187	97.452	105.02	102.9	107.77	108.3	95.29	97.483	111.7	107.66	106.67	106.24	108.26	102.57	99.158	96.989
110.94	110.46	110.76	111.79	111.08	117.22	122.4	108.96	108.73	112.1	108.38	104.56	119.1	108.9	108.78	114.05	112.85	118.83	116.13	115.45	111.88	114.54	113.27	114.4	115.95	112.37	109.92	111.36	114.52	109.36	114.07	114.64	108.65	110.6	101.58	108.25	107.79	109.42	101.72	107.17	115.94	112.73	117.28	115	114.27	118.62	123.07	108.06	111.88	104.83
104.02	102.81	103.09	105.43	96.03	103.56	105.87	108.92	106.11	106.74	109.14	95.413	103.67	101.25	102.44	101.22	102.54	97.268	93.094	107.24	97.501	104.03	94.129	102.06	97.679	98.332	107.87	96.199	95.141	102.87	96.988	100.97	99.258	108.39	89.26	90.361	103.89	103.15	102.11	98.383	105.35	92.746	98.339	97.114	100.58	99.736	99.786	96.05	94.403	98.206
100.82	110.62	104.93	104.07	98.739	104.04	106.96	104.92	104.43	106.59	107.88	94.311	108.66	107.84	104.65	107.22	98.881	115.01	103.61	105.98	102.65	101.76	102.91	106.54	102.1	101.76	113.97	110.91	106.36	104.99	108.99	106.72	125.08	104.31	106.47	114.41	99.763	104.42	110.42	107.16	108.6	99.184	107.6	102.62	109.08	100.31	99.505	104.84	93.15	100.95
101.66	89.281	110.4	100.56	91.241	101.03	89.923	103.78	86.877	99.432	104.06	106.79	95.276	99.933	105.68	93.275	100.72	107.06	108.58	109.32	94.279	102.81	102.39	106.44	97.305	99.338	101.07	92.365	99.529	94.778	95.826	89.676	104.27	94.9	97.302	95.992	92.272	95.547	102.03	97.879	106.76	100.18	101.25	95.022	99.725	100.48	105.02	96.934	102.82	98.769
112.99	100.17	109.16	107.98	98.249	109.09	103.31	106.92	97.319	106.04	110.33	99.304	109.5	101.19	114.13	109.89	108.68	100.52	95.901	107.45	107.12	104.55	113.23	111.55	107.73	113.7	108.84	104.59	105.16	109.62	110.11	100.91	108.44	106.79	114.13	107.34	108.77	110.88	114.09	104.58	104.63	103.23	105.81	101.63	108.28	107.69	108.59	99	105.18	103.79
97.135	109.53	96.699	92.001	100.86	101.67	100.93	100.98	102.24	87.226	97.005	99.214	94.696	97.968	107.14	98.096	100.29	108.97	104.51	104.01	101.12	100.6	99.226	102.41	108.24	98.318	95.227	91.61	100.62	106.35	104.36	102.73	98.179	99.931	88.346	112.28	87.766	103.11	112.26	102.48	102.28	100.71	106.24	100.57	108.42	96.982	95.538	94.107	99.679	99.31
108.49	97.12	103.4	100.78	107.59	99.955	98.509	103.38	103.29	100.02	102.16	108.04	87.722	106.35	99.569	97.773	106.26	97.559	102.53	95.547	108.42	105.45	100.24	115.85	108.72	98.961	102.38	104.9	102.32	102.95	106.35	100.95	104.64	104.91	106.41	99.485	103.92	100.78	97.723	94.473	106.15	102.32	99.976	103.23	106.59	101.39	102.47	100.44	100.11	102.56
105.59	100.3	123.33	108.24	106.76	106.35	106.17	106.89	100.16	112.84	111.08	107.79	103.99	110.07	110.15	98.654	109.59	109.61	105.99	115.81	101.98	109.02	91.729	99.768	101.35	111.65	112.31	100.98	97.189	115.34	102.28	106.04	108.17	100.22	106.13	104.33	96.804	95.042	112.6	108.44	103.97	108.92	101.95	106.16	100.75	106.88	105.06	103.33	99.392	105.78
110.46	106	106.47	101.08	100.85	99.855	103.4	109.65	105.42	104.72	92.41	109.57	100.64	100.23	111.97	106.47	107.13	107.45	106.95	101.8	94.819	105.81	101.42	103.17	114.49	102.77	112.88	101.77	107.18	101.45	101.27	97.03	104.87	103.75	99.333	105.85	101	104.82	111.84	110.21	104.98	97.092	99.94	103.13	103.7	110.62	107.48	106.04	96.099	101.59
98.811	96.406	106.86	104.52	99.695	106.37	113.45	98.681	102.54	103.16	105.59	103.85	101.91	108.72	108.15	98.351	99.917	110.61	102.33	101.17	110.47	107.49	101.55	107.53	111.59	98.181	100.87	104.18	113.31	101.11	109.88	108.79	105.77	97.585	105.45	104.81	110.18	94.924	103.25	104.46	107.43	95.616	100.78	101.68	107.23	103.34	108.76	98.609	108.31	107.07
108.64	109.56	109.01	107.29	110.03	108.61	108.82	101.11	102.82	116.26	99.701	106.66	109.7	98.367	102.78	108.93	112.05	101.98	109.26	104.12	102.36	103.83	107.42	106.24	100.26	104.48	103.41	103.87	103.27	104.14	103.85	105.19	107.16	107.27	100.28	108.22	104.3	103.13	110.27	113.04	108.18	106.33	105.14	102.59	100.64	101.58	110.02	103.69	97.066	101.38
115.53	111.92	114.1	115.03	115.15	117.78	117.18	120.87	116.89	112.43	113.61	124.07	107.04	115.08	119.78	114.21	115.52	110.41	125.24	122.27	120.83	115.74	115.9	120.71	116.97	119.3	115.81	105.43	129.21	116.53	114.59	117.99	119.85	115.44	118.67	118.73	114.58	112.85	130.99	109.83	120.43	123.46	126.37	115.59	128.59	122.65	113.76	115.08	116.42	116.93
99.293	106.07	106.94	114.35	105.98	107.29	103.95	117.96	100.39	107.19	103.29	98.643	105.06	101.75	117.36	105.03	111.68	99.485	106.49	107.6	115.58	111.15	110.85	105.74	95.9	105.35	97.937	101.18	115.18	96.95	102.84	110.78	114.26	99.943	112.93	103.77	108.08	105.48	105.03	115.68	112.83	108.73	112.26	101.78	107.13	111.46	99.094	101.96	111.31	107.05
104.18	117.45	106.4	114.93	103.97	107.99	113.32	105.34	110.83	105.84	107.54	107.93	119.57	105.9	104.84	107.21	108.84	110.08	101.83	109.2	107.85	111.12	103.7	108.48	115.19	107.57	111.94	104.96	106.8	112.39	109.17	114.48	110.57	116.64	111.7	109.79	116.21	108.59	106.54	108.7	109.44	105.53	108.97	112.59	109.52	112.22	99.742	116.27	103.5	112.18
114.66	109.76	117.39	94.141	103.65	110.71	114.41	99.773	106.31	101.64	98.85	99.759	96.727	102.09	100.98	99.457	107.68	106.36	97.066	105.94	112.52	100.6	96.663	112.86	105.48	100.07	105.96	100.15	115.95	107.21	114.17	112.09	109.12	98.445	107.27	99.874	101.41	112.15	104.61	108.94	105.16	111.06	106.35	103.26	98.031	103.12	101.45	104.26	110.01	116.81
102.41	104.69	99.728	102.19	97.826	109.33	100.2	104.97	104.94	101.72	92.187	104.19	92.107	105.45	101.19	98.225	106.87	101.12	97.432	104.66	94.972	106.45	92.474	88.917	100.04	98.211	103.54	89.269	101.78	102.04	103.22	96.883	102.66	108.39	99.836	105.92	107.35	97.483	98.081	93.693	105.22	102.32	101.12	106.45	91.224	99.428	101.29	96.932	96.531	106.92
97.86	94.649	95.416	98.91	106.52	106.58	102.34	106.96	95.596	99.948	99.255	105.69	102.66	97.551	99.944	102.83	99.29	93.075	98.354	99.803	100.26	91.924	108.44	96.397	99.676	89.71	100.25	93.826	101.83	99.524	97.654	99.259	103.35	108.43	105.96	94.329	100.54	101.91	102.85	102.06	93.831	102.56	106.26	101.54	92.691	96.669	98.011	97.776	98.543	103.57
107.25	104.51	103.24	97.488	98.447	98.284	103.6	98.862	100.85	102.63	106.02	96.175	94.621	99.825	92.255	95.636	96.771	106.21	104.29	105.63	101.73	102.51	87.101	100.16	97.151	104.52	105.1	91.509	105	101.27	92.584	95.358	97.942	104.08	96.538	107.53	98.862	116.51	105.34	102.84	107.52	111.93	100.54	103.32	104.24	98.951	92.621	97.794	98.652	95.036
115.25	124.52	111.81	114.46	109.35	106.23	108.7	107.82	122.91	110.71	103.91	122.41	106.04	105	120.34	120.28	115.16	116.85	115.04	110.47	112.74	105.65	115.31	110.22	105.58	113.11	105.75	108.63	103.86	114.6	113.27	107.39	111.45	113.1	112.66	110.53	110.83	108.31	111.29	102.95	117.48	114.3	107.26	112.63	107.85	105.74	120.5	120.28	108.69	109.73
104.7	108.8	97.99	105.71	107.11	105.64	100.9	102.89	101.8	108.68	113.87	90.851	100.74	104.28	111.55	106.28	111.56	100.87	105.54	107.93	112.67	103.06	107.09	99.347	100.66	107.91	106.99	104.56	111.7	115.39	105.75	97.877	109.34	107.95	111.37	100.7	94.968	99.582	105.81	105.1	109.58	100.39	104.53	97.668	97.969	107.13	112.34	112.21	112.89	98.352
119.43	115.6	109.61	114.3	121.32	104.63	113.53	103.52	112.64	111.33	112.58	107.39	101.88	107.79	108.76	119.18	118.36	109.18	108.86	115.65	119.16	109.34	109.88	107.83	108.78	105.23	112.51	109.47	100.14	111.98	122.98	113.43	104.66	113.97	112.37	111.01	104.98	115.81	119.4	113.75	106.55	111.81	109.96	105.55	98.399	114.9	98.327	117.44	114.33	99.511
94.955	98.24	97.613	99.02	93.889	100.54	93.946	103.19	100.02	98.554	100.04	108.76	100.07	97.585	102.09	105.77	101.43	97.523	89.531	91.04	99.972	91.945	104.82	108.79	99.224	107.82	103.97	101.09	94.239	99.875	102.83	104.95	98.714	96.576	104.44	96.503	95.122	98.642	103.57	101.93	96.369	96.206	102.4	95.424	105.07	102.88	99.903	100.97	105.32	100.75
98.001	102.62	89.043	103.98	103.04	101.85	98.674	97.015	97.228	100.52	108.63	103.72	106.67	102.75	103.35	92.784	100.54	102.81	102.74	104.88	96.042	109.54	102.42	100.16	94.184	95.641	86.409	103.07	100.94	98.925	94.556	91.469	102.29	101.92	95.642	102.37	96.934	95.598	93.48	107.32	104.47	98.051	93.802	104.54	105.84	95.911	97.973	104.37	97.845	100.31
107.48	104.01	105.96	103.38	105.94	100.12	107.84	110.91	109.17	97.994	94.492	110.7	98.533	113.6	113.52	106.2	106.38	106.62	106.47	99.907	92.963	104.1	100.88	117.84	109.96	99.272	103.66	96.828	105.56	103.62	105.18	101.1	112.73	107.82	109.58	100.35	108.2	104.15	97.121	98.662	112.06	105.04	102.48	105.1	119.68	105.21	111	104.3	107.67	112.83
100.83	97.565	103.08	105.81	106.22	101.52	97.533	101.81	94.779	110.44	102.91	104.17	100.27	98.576	106.03	99.777	99.42	102.23	102.88	96.956	112.73	93.944	104.56	101.6	95.05	95.791	106.95	113.68	108.48	99.087	96.855	108.29	101.68	115.07	105.34	103.05	97.317	101.14	105.88	103.12	97.773	101.9	100.28	102.23	102.65	103.63	109.39	101.88	99.309	107.01
109.66	101.69	103.96	113.28	98.406	103.19	109.34	103.49	108.78	116.54	109.77	105.09	93.552	102.95	111.37	109.59	111.47	96.192	110.44	101.97	102.56	113.43	101.43	106.1	101.47	101.48	108.05	108.8	96.837	106.67	107.21	109.53	103.66	101.03	110.02	107.83	106.73	98.517	98.936	101.95	110.57	115.59	104.15	109.63	99.575	107.14	109.66	103.89	111.27	102.23
101.64	95.801	109.55	104.07	116.6	112.22	103.84	101.95	103.91	104.84	96.316	96.796	105.02	102.88	106.21	103.84	105.94	103.66	114.44	107.67	105.77	105.98	104.63	106.18	108.39	105.4	107.31	118.76	105.31	102.18	105.67	99.385	100.63	96.531	106.55	105.79	108.04	108.4	102.72	104.18	108.28	110.05	106.26	91.78	113.22	108.02	103.33	107.09	107.21	107.63
109.26	117.47	113.6	115.62	113.39	109.76	108.09	108.16	103.68	109.58	115.72	117.89	111.09	109.99	106.22	109.15	105.43	102.96	105.91	116.9	107.06	113.4	110.27	119.76	116.67	108.98	115.15	107.1	110.81	109.44	113.03	108.03	115.41	108.78	117.06	111.02	120.92	108.86	120.01	109.92	110.07	106.78	101.64	112.74	108.36	110.73	113.96	116.8	115.97	109.74
97.917	98.461	97.105	98.625	102.28	108.39	99.095	106.55	96.182	90.942	98.728	94.072	92.775	100.2	98.764	104.33	90.502	105.47	104.4	96.687	104.58	86.631	103.07	112.05	99.208	99.249	102.11	98.228	104.15	96.954	95.743	103.3	99.376	99.544	97.976	98.751	105.99	93.951	92.76	95.904	99.888	93.62	104.6	97.858	104.24	101.67	103.53	102.16	97.598	103.88
108.9	115.86	107.05	104.86	109.64	115.58	119.57	104.86	120.98	103.39	126.83	114.56	111.12	118.21	110.71	110.64	112.45	113.54	110.57	106.48	107.37	109.59	115.85	102.05	108.63	115.72	108.3	115.23	111.89	113.61	113.14	102.07	110.02	103.11	111.59	112.24	113.19	113.02	113.47	116.94	111.91	109.24	107.03	100.34	110.99	108.19	110.33	115.31	120.84	113.13
108.38	107.59	108.74	113.79	118.17	112.22	117.05	110.98	111.25	115.68	119.42	105.8	114.9	112.96	113.01	114.51	113.84	108.6	117.98	117.76	111.55	112.05	108.09	110.78	109.95	113.98	111.59	106.4	113.63	114.92	109.81	112.15	106.34	121.93	111.49	111.74	112.73	103.83	116.54	108.93	109.31	115.11	109.79	113.23	107.85	110.17	110.68	120.76	108.18	103.25
111.07	115.62	95.911	111.87	118.75	112.51	110.45	107.63	110.21	116.01	114.05	113.31	107.32	114.56	111.56	116.12	114.87	108.51	107.88	114.94	113.19	102.84	116.05	102.6	116.42	110.58	116.28	108.83	112.4	117.3	103.2	103.11	107.01	118.69	106.96	105.9	116.49	114.38	106.61	119.19	112.67	113.8	101.74	113.57	106.54	113.29	112.49	115.03	102.74	108.66
113.59	102.68	104.47	99.614	105.04	98.095	98.512	97.328	105.17	99.954	99.49	106.17	107.86	102.08	102.1	109.07	96.385	98.095	105.24	106.67	107.03	106.39	108.11	111.29	99.547	115.14	102.29	98.217	107	96.147	106.82	96.146	106.64	111.65	100.53	101.48	102.49	107.87	104.36	104.93	99.651	103.24	112.67	102.21	114.73	99.829	104.45	101.86	108.31	98.322
116.96	111.68	115.96	108.7	117.99	110.44	111.88	109.58	124.86	111.87	117.89	111.3	112.6	117.07	106.24	102.33	112.3	122.2	114.8	116.88	113.58	116.6	115.5	121.98	109.57	112.65	114.64	110.53	107.6	114.79	107.39	111.37	113.4	114.9	111.17	116.4	103.33	110.8	103.2	119.74	113.71	115.87	107.79	109.24	118.84	111.23	114.85	110.87	116.6	110.9
114.86	103.59	113	107.14	109.92	121.6	113.36	107.28	108.84	105.04	102.56	107.77	107.84	102.64	106.77	108.28	106.67	119.82	116.6	114.34	118.3	105.74	120.78	108.5	111.12	103.92	106.72	117.83	111.87	116.54	110.58	113.85	109.27	116.27	109.34	110.64	108.73	115.28	116.71	105.84	104.04	109.24	112.8	113.74	111.42	114.64	110.82	109.64	114.9	111.45
103.1	115.88	119.44	105.51	107.3	111.62	119.26	106.83	116.33	102.48	109.9	108.19	115.66	112.53	111.42	111.72	117.38	112.97	103.38	107.1	105.61	119.67	110.93	112.08	107.32	110.23	110.13	117.01	114.74	113.86	104.51	108.2	107.05	128.39	106.82	112.6	112.22	111.53	113.87	108.1	105.16	120.9	99.115	111.13	106.2	113.79	109.98	104.96	109.8	110.59
117.28	108.02	119.01	117.82	117.8	114.44	115.02	116.21	117.7	107.62	111.73	111.58	117.9	113.68	114.36	115.41	109.18	123.15	113.58	113.68	117.77	116.03	117.91	124.74	108.17	118.5	115.26	121.06	113.51	110.41	108.91	108.23	119.34	120.68	115.28	113.9	113.47	112.77	113.75	120.15	125.27	118.39	117.69	111.41	119.98	112.63	119.96	112.13	121.84	113.55
109.9	113.28	115.27	117.38	110.09	114.8	108.53	113.44	111.5	106.24	111.03	106.91	118.79	108.38	110.15	109.08	115.55	110.07	110.87	111.44	115.77	111.1	101.83	112.19	109.87	119.77	103.02	102.85	112.97	111.99	100.19	112.92	109.86	110.41	121.26	121.02	108	105.72	120.49	109.86	117.73	109.73	106.81	108.38	113.19	112.81	109.38	116.76	103.25	104.93
99.516	92.566	98.313	87.996	102.63	99.102	105.96	98.705	95.69	104.14	102.93	96.232	100.8	99.069	95.703	99.563	88.893	100.47	99.815	92.588	95.409	92.746	109.03	95.109	96.393	107.38	97.843	101.59	112	91.302	95.088	105.18	93.578	104.81	97.113	98.4	97.407	97.561	104.83	105.17	105.89	98.308	107.09	102.23	97.281	99.001	92.11	97.52	96.645	99.201
104.19	97.914	107.31	104.42	109.7	110.98	113.28	103.43	103.6	109.51	106.84	108.01	102.68	105.16	109.11	121.78	93.171	109.54	98.774	113.4	93.924	108.79	109.16	107.4	104.45	108.03	108.58	98.988	113.23	106.86	102.95	98.377	115.26	119.39	110.05	110.65	102.75	109.3	109.73	105.81	102.09	102.66	100.91	101.63	107.92	103.12	108.91	106.33	100.52	108.09
114.5	110.83	99.689	107.54	106.84	113.74	113	114.86	109.18	111.68	117.29	110.78	105.59	112.15	116.77	111.43	112.15	106.98	109.24	101.34	117.23	116.4	107.08	111.41	107.18	112.86	114.61	105.53	112.18	104.62	107.13	108.66	111.64	113.56	110.28	110.01	107.07	102.74	108.71	119.91	111.5	108.75	112.91	105.9	117.21	106.71	109.84	114.25	112.49	111
91.678	113.22	107.34	94.643	103.15	107.92	109.45	102.61	98.811	96.142	108.17	102.66	104.2	109.01	104.11	100.44	111.34	106.82	96.544	110.63	108.16	102.55	101	101.18	103.32	105.85	104.75	103.58	103.86	98.03	107.79	106.56	106.64	104.86	104.07	101.03	109.74	103.93	103.85	104.84	101.14	99.429	110.31	103.39	94.733	101.98	106.86	104.04	101.65	97.978
111.57	109.13	105.13	113.89	109.44	105.71	117.51	115.09	110.28	114.03	119.26	116.01	108.8	117.91	117.37	123.01	118.2	108.2	116.75	112.4	105.21	111.81	108.73	111.92	109.21	106.78	110.32	113.14	113.16	105.1	109.03	117.58	104.98	108.98	113.94	118.89	118.44	115.28	105.82	107.9	101.19	106.84	111.76	112.56	116.17	112	116.18	104.62	116.49	112.9
106.72	112.11	97.707	100.53	105.19	108.61	103.03	103.61	111.55	99.395	106.44	103.73	111.02	108.09	110.81	110.67	108.95	103.79	109.93	103.27	103.49	105.05	111.13	105.74	98.624	105.51	105.9	112.1	95.877	112.83	114.11	109.52	107.62	100.98	107.07	110.61	94.996	111.11	108.32	116.38	103.24	108.95	112.56	99.935	98.523	111.28	103.96	112.53	115.75	107.34
106.56	95.301	97.934	106.94	102.67	107.38	95.74	104.22	109.27	96.928	106.31	107.54	107.92	107.86	103.62	103.7	102.07	104.67	98.618	101.36	101.5	99.887	108.97	108.16	112.58	105.72	106.17	111.93	104.95	97.549	102.94	105.8	105.78	104.69	111.55	111.06	96.463	107.73	104.87	107.76	107.65	107.22	100.62	112.57	109.38	107.14	98.98	103.37	96.549	104.38
105.85	98.885	116.24	104.32	108.75	116.98	101.84	102.56	110.75	111.94	106.19	108.6	109.46	111.22	99.716	103.34	103.8	110.63	107.32	109.36	107.03	101.03	98.506	111.22	103.66	98.484	104.84	99.044	111.12	100.59	100.39	100.38	105.25	93.927	108.98	102.85	114.46	107.14	103.03	107.83	100.17	105.52	104.3	96.297	108.2	110.13	94.745	105.07	94.526	105.19
97.446	114.9	111.87	108.49	109.92	112.29	115.44	123.13	107.57	118.18	117.57	104.49	107.36	106.29	99.368	106.54	114.83	112.59	112.78	111.18	103.21	115.53	106.51	117.15	113.84	104.82	117.48	108.91	106.42	101.55	103.7	112	110.72	119.64	119.32	115.19	110.33	108.27	112.27	111.45	108.95	119.66	112.64	109.76	111.63	105.34	111.75	101.02	113.23	108.15
105.69	111.3	107.4	114.24	106.41	114.78	117.64	116.65	119.24	109.69	108.05	113.73	113.88	109.7	108.89	118.35	114.32	110.78	116.02	109	111.69	110.2	115.9	109.13	110.51	95.738	115.43	118.89	102.3	112.74	110.84	105.65	102.98	104.39	113.5	119.19	118.08	103.58	123.39	112.84	115.7	111.11	124.56	112.17	113.14	110.52	112.12	102.55	117.05	101.9
109.45	106.92	109.94	104.17	104.55	103.88	104.07	103.81	105.73	107.29	111.87	89.938	104.56	108.31	109.47	104.51	109.74	100.34	106.41	98.975	107.87	104.21	106.4	105.63	105.24	98.009	113.74	101.22	110.19	105.97	107.44	109.08	102.59	102.93	105.83	103.02	102.58	110.65	108.61	104.55	98.118	114.07	112.72	104.86	99.676	106.17	96.052	97.646	107.19	114.18
109.08	120.02	113.68	98.716	118.62	113.65	113.46	107.3	112.18	119.05	111.38	110.56	121.01	120.93	112.63	112.61	110.48	102.83	113.37	121.15	115.54	116.65	114.63	113.54	109.07	113.59	111.51	116.76	106.38	109.79	125.64	115.94	120.46	116.33	115.17	122.29	108.98	111.88	112.45	109.21	108.96	115.49	108.31	113	121.35	108.04	114.54	110.76	106.08	108.49
114.08	116.03	100.2	108.49	110.04	121.51	115.34	109.14	107.75	114.21	113.17	118	112.19	113.65	110.42	111.95	112.5	106.06	106.29	99.972	109.09	101.96	106.04	110.05	110.59	117.29	108.04	111.36	108.63	110.32	109.58	116.85	105.53	106.12	116.4	109.12	113.68	113.72	112.68	107.3	113.29	114.51	119.75	111.68	109.82	126.19	105.28	109.11	108.38	111.3
116.34	112.32	124.42	120.03	114.47	117.4	123.02	120.18	122.3	123.54	122.04	121.15	121.74	122.48	124.65	113.92	124.76	113.31	115.6	117.06	121.87	115.21	115.55	115.32	122.87	117.77	118.52	123.35	115.72	116.5	115.76	118.78	118.52	115.83	120.89	132.14	111.68	105.94	120.3	115.09	124	125.99	112.43	122.32	115.41	110.91	117.95	109.38	114.9	122.37
108.27	104.3	105.02	105.69	105.92	103.42	119.92	99.324	109.17	96.222	109.84	108.24	107.57	106.23	98.477	107.84	103.93	99.155	103.71	99.412	108.88	95.526	111.22	111.67	96.132	105.03	110.22	108.63	110.74	101.06	112.82	108.12	107.23	104.78	109.82	106.7	108.69	100.26	107.66	106.78	97.836	99.765	111.7	104.34	104.6	102.02	103.53	101.41	113.11	105.75
113.12	111.24	108.28	109.63	113.85	111.4	118.67	108.32	120.85	110.37	119.19	119.07	110.97	101.8	109.73	113.34	115.93	114.36	112.39	110.72	113.72	108.15	107.61	110.67	102.1	113.94	113.23	110.52	114.06	108.31	107.46	107.61	114.65	117.51	104.83	114.37	107.96	120.81	112.32	113.92	106.52	118.23	117.78	112.87	110.15	105.33	110.4	112.45	106.41	103.86
112.37	112.33	113.96	107.14	114.37	115.46	123.54	114.54	108.3	106.99	118.44	113.61	106.6	111.82	115.07	115.71	105.87	108.91	109.91	113.17	107.69	115.86	110	112.87	113.36	100.36	111.1	109.38	118.13	113.69	108.73	115.08	113.89	112.95	107.78	109.52	115.39	113.78	108.67	106.69	104.77	106.52	120.42	116.31	117.19	114.52	118.46	111.48	114.66	106.41
115.34	109.5	101.91	106.88	97.495	98.316	105.44	112.5	108.63	107.45	110.9	101.07	100.01	100.95	106.72	106.05	110.92	111.22	110.72	102.53	103.83	97.093	96.341	104.91	100.42	99.452	101.43	108.57	106.66	109.18	110.36	99.929	119.92	94.778	101.18	113.7	102.89	106.27	98.13	95.435	104.9	107.26	106.17	109.51	112.31	109.85	108.01	100.87	100.58	102.47
109.59	102.03	107.46	104.34	114.53	100.22	107.95	111.37	113.55	107.43	114.3	101.07	106.55	97.309	108	101.32	98.903	104.31	106.07	106.32	103.51	107.53	100.44	100.76	107.21	106.72	98.83	107.25	99.73	98.33	96.548	107.69	105.28	105.55	107.07	109.9	99.559	98.499	104.81	117.01	106.53	105.1	106.99	101.27	104.74	102.81	107.8	99.877	106.7	102.7
102.61	108.73	96.633	107.66	111.7	96.792	105.18	97.429	108.12	112.89	103.79	114.82	107.93	96.389	105.78	110.55	98.805	104.03	105.52	104.89	111.17	102.31	111.75	99.211	107.16	107.35	111.55	112.53	99.459	109.38	112.01	103.3	105.75	110.7	104.15	106.27	110.78	102.43	111.15	89.726	108.01	105.08	105.16	112.65	106.23	110.96	106.54	95.213	108.12	100.81
106.88	110.49	111.16	117.38	112.38	116.06	121.35	112.05	113.44	113.72	104.15	104.52	100.84	112.87	110.82	109.91	105.38	106.46	115.19	116.5	115.82	105.63	106.83	111.08	108.68	117.04	108.5	104.2	111.11	109.29	106.19	110.26	116.54	115.62	111.02	112.16	113.87	114.78	123.86	110.56	116.11	110.38	107.52	114.56	114.34	111.24	98.57	115.05	105.22	110.72
113.26	117.07	108.79	118.24	111.57	111.87	122.93	116.09	107.74	120.4	109.43	116.02	113.76	120.1	113.12	117.27	120.33	120.79	108.93	110.96	112.93	113.5	112.78	116.71	114.62	119.97	114.58	110.36	124.14	109.27	113.93	114.4	120.94	118.53	112.87	116.72	110.79	112.87	110.75	110.25	110.64	111.6	110.96	115.73	117.91	110.84	108.29	107.58	109.98	110.94
102.09	107.31	94.974	97.167	100.69	104.17	103.13	101.05	101.28	106.52	102.13	102.84	106.28	109.12	107.94	108.88	90.055	103.72	105.13	103.21	116.04	99.751	109.76	99.519	115.14	93.943	106.54	107.39	105.82	95.493	107.44	104.68	115.15	101.9	112.04	108.8	105.03	111.19	113.72	104.47	105.62	107.88	103	94.045	99.902	112.87	107.03	103.21	109.41	109.13
113.97	111.9	107.31	98.986	110.63	100.33	111.27	103.61	100.09	103.19	96.957	103.41	100.18	100.84	100.58	112.48	86.744	105.36	107.04	97.722	107.31	105.58	107.23	108.21	102.79	112.3	111.14	97.184	102.66	114.12	105.56	101.79	101.06	110.24	104.1	99.726	107.16	108.32	99.417	103.58	103.91	106.18	102.76	102.82	111.31	105.23	102.21	89.536	104.71	102.29
99.924	106.4	115.28	101.81	114.41	106.42	109.41	105.31	107.8	105.38	102.57	101.31	109.26	100.34	104.59	107.28	104.89	103.09	110.68	103.8	104.32	118.19	107.43	100.21	121.28	97.819	104.42	107.34	107.94	111.61	118.49	114.01	113.09	97.068	107.92	110.1	109.32	108.29	103.1	105.61	101.47	112.43	100.07	113.53	110.11	101.19	104.02	108.2	96.909	101.37
106.67	108.05	107.87	111.93	106.94	107.49	107.82	112.41	107.42	107.04	111.21	113.21	111.6	112.49	107.95	109.31	100.83	108.44	112.56	104.53	114.26	111.28	118.82	114.23	110.17	119.1	110.01	106.86	109.58	116.88	104.64	105.22	112.33	115.19	110.43	117.71	111.31	114.73	105.8	109.53	106.01	116.9	111.55	113.19	118.35	109.65	111.91	115.53	113.49	115.93
109.12	120.38	109.44	115.84	110.32	115.55	108.08	108.99	113.73	123.57	109.13	112.47	111.09	109.9	103.23	113.04	109.75	116.23	111.48	109.58	109.1	107.22	120.74	111.19	118.39	112.97	116.47	113.94	121.6	112.17	106.84	110.75	102.24	113.04	106.73	113.16	112.83	116.9	110.08	111.4	109.06	114.08	109.69	113.91	121.25	117.06	112.44	114.64	105.67	106.48
101.67	101.56	98.467	103.92	105.94	102.4	106.44	107.2	106.27	98.78	99.61	108.44	114.14	99.049	108.7	95.688	100.9	100.04	106.63	104.48	102.82	104.44	105.01	104.07	106.14	113.92	102.56	100.82	106.68	104.84	104.48	106.33	104.91	101.45	107.78	97.669	114.45	104.63	104.46	103.87	100.76	102.66	106.59	102.4	110.75	102.47	101.87	109	109.95	109.62
106.04	108.12	106.24	109.66	107.88	117.77	117.32	96.083	114.87	110.3	119.23	110.14	105.55	109.6	107.55	97.313	114.88	117.52	114.02	113.61	109.63	109.35	108.94	110.18	115.12	105.48	100.77	114.1	116.42	117.83	121.08	113.19	99.592	115.15	115.3	116.27	122.18	123.74	113.89	104.25	111.43	113.52	106.09	103.32	118.47	115.57	120.1	118.28	119.98	108.19
99.554	108.65	101.53	106.91	104.87	99.136	105.68	106.42	104.33	113.63	101.4	104.38	106.39	109.23	108.61	107.55	110.65	108.76	95.226	101.04	101.43	100.51	112.29	102.05	107.18	103.52	99.536	105.13	100.81	104.48	107.11	104.57	108.63	102.32	94.292	102.39	108.84	115.01	105.39	104.12	97.674	107.92	103.29	105.57	105.19	108.2	96.667	117.7	112.56	96.997
117.96	110.48	114.08	114.99	114.77	113.73	109.24	106.77	116.07	117.37	113.58	116.34	109.7	117.99	116.76	116.79	120.18	116.21	117.39	127.7	112.72	119.64	109.46	115.13	108.95	116.93	120.08	110.73	117.55	120.09	109.48	116.33	114.49	119.11	120.8	111.68	118.54	119.45	122.72	119.08	115.38	119.63	123.52	110.78	115.64	118	102.86	121.54	119.27	119.38
102.67	105.69	101.64	103.6	109.17	107.65	118.07	98.414	113.04	105.64	102.09	102.93	107.18	99.093	102.61	110.65	107.88	104.68	103.32	106.38	102.32	111.87	99.993	105.49	108.61	112.12	105.32	104.17	105.25	107.56	96.663	101.9	105.24	116.73	114.24	108.24	96.764	102.59	104.82	111.17	108.02	106.73	93.058	115.6	104.61	99.855	108.25	106.93	104.26	106.03
93.451	111.45	101.42	112.1	105.22	106.93	102.32	105.17	102.63	110.56	103.33	104.16	101.66	104.64	104.36	106.8	115.4	103.44	104.78	102.43	105.51	106.37	106.57	104.03	97.743	97.18	100.34	108.36	114.73	102.17	99.368	113.55	112.81	102.61	108.93	110.11	102.96	104.01	97.281	104.03	110.91	92.267	106.03	103.12	107.17	111.16	109.15	104.88	95.512	98.473
108.78	112.62	110.7	95.018	108.41	105.41	108.99	105.74	103.29	110.37	96.442	98.662	105.26	104.07	103.87	97.696	107.63	105	103.15	101.74	107.55	108.36	109.76	101.55	105.8	103.79	107.39	97.977	115.07	108.5	104.51	106.18	106.56	104.84	103.26	103.03	109.02	95.335	116.03	107.03	108.6	106.07	114.44	103.3	106.92	103.34	109.48	106.42	105.58	102.26
93.456	111.04	117.65	103.55	109.17	110.92	106.84	114.55	103.91	108.58	108.21	105.84	97.709	111.1	101.53	106.49	107.59	112.28	101.89	101.93	108.11	114.16	105.65	110.33	100.57	101.81	108.77	106.4	108.01	115.29	106.46	107.76	109.66	111.13	101.59	99.992	105.22	111.22	103.54	106.19	108.46	116.12	99.657	97.494	101.96	107.37	103.38	108.58	104	103.74
102.9	103.98	100.18	108.86	101.63	93.472	105.5	110.62	101.5	108.63	104.31	98.266	103.07	106.38	105.65	100.75	104.43	103.32	109.88	107.77	117.76	103.52	109.58	108.43	104.07	102.04	104.69	100.11	112.53	96.066	107.54	104.91	102.59	106.88	101.08	100.27	99.579	103.38	107.77	106.5	115.98	101.9	97.047	109.84	104.74	111.47	111.42	111.53	96.694	97.818
110.81	102.11	113.56	102.76	104.98	116.45	98.868	106.49	107.58	104.77	105.87	104.11	105.26	108.93	107.87	104.23	111.93	99.52	110.05	101.87	109.36	106.95	104.91	98.144	117.84	104.17	101.61	100.88	110.78	95.275	108.2	112.13	112.74	101.35	100.8	110.85	109.09	110.77	105.19	108.49	106.89	116.3	102.98	111.79	110.91	97.64	110.87	112.16	105.08	109.66
114.65	111.89	97.468	99.698	112.62	108.8	109.62	98.428	107.33	102.37	111.44	98.424	113.53	106.44	107.98	106.93	102.97	111.25	97.337	109.62	104.48	99.115	101.56	106.88	117.15	106.41	104.25	102.72	97.441	111.11	106.89	102.99	106.96	107.14	106.05	104.96	107.36	101.72	107.45	106.83	108.69	105.03	99.829	101.38	108.03	101.23	101.14	114.37	101.97	108.11
109	108.62	111.83	112.65	114.1	114.46	112.13	113.44	117.79	102.3	109.52	117.08	103.65	105.58	114.73	110.12	105.99	100.18	113.19	112.96	112.3	110.15	109.01	114.99	111.98	111.99	119.72	113.7	102.76	108.26	114.13	107.84	112.75	114.86	112.62	118.85	111.44	111.88	103.38	117.38	109.71	117.92	107.27	108.57	106.48	110.37	120.36	108.32	115.46	114.44
108	103.39	111.54	99.632	108.07	108.62	114.15	99.111	112.31	101.94	114.7	119.38	105.22	112.52	107	114.85	104.96	101.28	95.574	102.38	112.58	104.54	105.72	106.54	100.68	102.92	99.085	108.58	99.991	101.51	110.8	102.37	111.56	104.03	108.06	109.13	112.88	102.65	102.65	103.37	104.62	114.79	115.9	103.62	117.48	109.93	108.85	110.59	105.34	107.91
103.7	93.62	107.86	102.37	108.56	106.93	101.62	102.58	103.24	105.94	109.59	98.843	108.63	103	113.65	100.8	98.08	99.74	107.24	108.52	112.15	98.693	95.901	92.511	105.06	104.29	101.54	101.05	106.15	108.28	98.924	110.28	101.42	99.494	102.36	105.2	106.04	103.77	106.73	107.31	104.6	102.76	102.33	108.51	97.354	97.768	106.61	96.421	107.19	105.38
101.61	102.18	111.68	104	104.71	101.88	96.748	107.62	101.1	103	107.65	102	103.81	109.41	100.33	114.79	112.33	97.896	104.18	113.17	119.02	109.62	103.77	104.5	100.41	98.984	111.11	110.72	108.19	109.44	95.007	105.07	105.68	103.81	104.66	111.59	106.75	99.812	111.37	104.82	101.81	119.16	101.58	113.79	107.78	111.02	96.786	96.44	100.29	98.668
105.35	106.38	103	111.58	119.39	113.75	106.77	113.65	109.76	113.38	99.375	111.34	106.54	115.95	113.75	107.79	110.89	114.47	103.8	113.93	116.85	113.16	107.32	107.94	106.17	109.54	114.66	105.94	111.91	106.38	110.06	115.1	111.62	112.1	109.15	101.51	112.61	111.74	104.78	120.06	112.37	106.54	111.69	110.95	115.04	115.17	107.95	114.49	100.28	111.94
113.57	113.45	111.43	112.1	123.4	127.53	112.27	116.76	112.17	115.97	115.17	113.65	114.78	111.04	111.57	112.59	113.58	104.46	110.61	107.32	121.38	112.71	113.43	102.84	114.59	113.01	106.59	111.26	114.27	113.54	110.54	114.32	105.58	114.07	115.06	108.34	117.45	114.53	110.21	112.09	110.88	107.32	102.99	110.35	123.24	118.09	113.67	125.69	111.95	116.03
106.01	98.753	106.67	105.34	95.719	105.08	104.21	110.21	109.38	106	98.486	103.58	107.78	109.8	104.81	110.44	97.088	101.3	108.21	100.79	100.73	110.52	103.31	103.72	98.723	97.477	97.017	109.21	99.211	108.3	104.72	102.21	102.48	108.87	107.22	105.78	103.73	99.837	110.51	106.23	106.12	105.66	104.46	106.89	103.87	105.89	102.91	100.88	105.3	99.998
104.98	107.33	109.68	113.58	115.37	108.74	105.23	110.71	106.34	108.02	110.31	101.97	105.27	111.27	118.74	104.71	107.95	107.48	114.82	109.19	105.06	116.28	109.01	104.98	108.03	115.74	108.42	118.75	107.81	106.77	110.66	109.58	114.28	105.96	110.81	107.16	108.56	108.38	103.07	114.16	109	102.09	109.48	111.62	109.71	111.11	119.4	113.99	116.28	111.9
104.33	103.98	102.75	108.83	103.54	108.94	105.22	108.86	100.64	106.44	111.13	104.42	99.725	100.23	106.19	104.75	102.13	95.467	103.74	107.49	105.86	107.9	110.1	102.48	105.4	101.24	110.52	104.13	106.04	107.55	111.45	100.36	110.25	104.2	102.13	108.59	101.22	114.3	96.794	105.1	107.48	94.017	93.442	109.46	103.1	109.88	103.68	111.88	110.54	103.15
116.61	106.01	112.13	114.97	104.76	118.46	101.82	114.56	113.19	102.2	110.67	106.44	108.75	111.5	118.98	104.59	107	109.28	120.25	112.4	103.32	110.62	102.48	117.21	104.15	108.82	111.29	116.09	114.07	114.83	115.61	112.6	104.3	109.5	114.62	113.22	111.41	107.47	110.71	102.86	115.51	103.89	110.5	114.17	112.29	109.73	113.78	113.77	118.61	102.06
116.55	110.37	122.38	121.51	107.33	113.12	111.81	113.24	117.77	110.76	108.01	107.54	114.8	113.72	109.63	120.61	104.55	110.05	111.5	117.26	119.13	105.54	105.94	107.69	111.44	120.22	119.74	115.7	119.48	108.17	101.61	113.18	102.87	105.82	102.58	116.51	114.75	118.22	105.77	102.48	109.39	107.93	109.65	103.2	109.32	108.91	110.65	112.64	107.88	100.72
99.49	113.02	109.97	121.3	108.16	106.4	113.32	110.22	115.37	103.37	109.36	107.75	102.09	109.77	109.29	108.34	101.57	110.47	116.97	109.86	125.54	111.91	111.75	106.66	116.69	116.78	109.35	108.2	116.3	111.82	106.28	118.15	105.48	108.81	112.83	112.17	113.26	116.15	108.68	112.48	116.07	104.38	113.24	112.39	110.31	107.75	106.32	111.81	106.32	107.54
115.99	114.31	118.13	105.45	113.78	117.79	129.11	124.76	112.13	111.36	113.97	112.19	127.16	127.61	117.49	112.06	115.18	116.92	115.51	120.78	118.03	119.63	114.74	118.14	121.05	126.27	117.2	121.37	122.05	120.8	111.19	120.49	121.31	119.01	114.78	112.48	113.31	121.33	121.76	129.38	120.55	124.9	129.1	113.19	114.38	118.85	116.06	119.71	116.15	120.14
107.26	118.91	108.95	108.51	112.44	100.16	113.68	106.06	103.16	111.62	109.68	111.74	115.59	114.02	114.59	111.49	110.27	113.34	102.89	109.85	109.56	103.02	114.92	105.52	115.48	112.9	112.9	118.34	118.9	111.81	107.57	102.78	118.72	113.07	114.12	115.5	106.67	117.11	100.62	103.83	104.65	106.55	114.68	114.84	110.99	118.54	108.8	110.82	110.47	119.03
106	110.87	105.54	102.17	103.99	100.96	103.58	105.64	120.41	103.32	107.33	111.13	105.52	92.409	109.57	104.39	101.38	107.22	109.78	106.39	106.31	110.09	105.05	110.52	113.1	109.17	121.62	106.9	100.86	102.12	107.6	103.6	105.77	103.76	100.4	97.427	107.77	98.527	112.13	98.256	100.65	100.02	108.8	97.966	106.95	103.65	110.45	105.78	106.48	105.61
110.81	114.16	112.47	106.84	105.69	103.5	105.05	100.7	108.59	103.48	105.98	109.73	107.97	103.54	100.37	103.31	103.8	109.81	115.12	110.15	104.86	99.333	108.57	109.69	99.81	105.53	95.133	109.9	105.36	123.53	110.39	94.99	104.11	100.83	107.18	105.03	96.291	109.78	102.94	114.96	94.17	104.16	105.25	113.87	104.7	106.66	101.54	108.83	103.93	103.85
115.93	108.43	98.625	101.25	102.87	104.5	106.21	104.28	106.38	107.66	99.696	108.77	95.185	114.26	112.36	100.5	101.73	106.52	105.8	108.51	102.94	104.41	99.753	112.36	103.67	97.535	104.91	95.481	97.078	102.37	104.62	97.245	108.23	108.77	108.09	104.66	104.86	94.838	110.19	115.4	108.94	103.89	109.03	111.8	103.89	116.34	102.02	106.13	102.79	96.949
101.4	97.521	97.452	111.48	101.7	107.66	103.36	102.87	101.35	94.21	110.44	115.47	113.69	108.8	111.73	115.84	103.41	103.18	106.17	106.03	100.56	100.79	107.33	103.59	107.28	108.68	104.88	102.7	106.33	104.09	107.97	110.67	111.22	100.11	108.18	105.98	109.35	99.724	100.12	110.4	110.94	106.12	106.37	100.86	107.67	105.76	112.85	100.19	116.97	107.92
107.92	102.88	105.52	105.43	109.46	106.76	107.59	95.956	107.73	107.09	106.91	109.48	99.501	108.59	94.777	106.64	106.57	96.885	103.91	100.68	108.8	99.615	109	108.95	108.7	105.24	100.74	109.84	113.38	114.14	115.19	108.7	112.9	109.61	114.05	104.39	108.93	106.14	114.35	107.18	107.87	105.17	108.63	108.3	111.98	109.72	111.64	105.45	104.44	98.822
109.06	104.54	98.595	115.3	110.55	99.055	103.33	102.55	107.84	103.91	104.16	105.04	102.84	99.968	109.86	100.62	107.43	111.47	106.96	105.71	104.55	103.62	100.75	111.04	106.11	106.6	104.29	111.41	97.587	106.16	103.27	115.18	101.17	103.02	111.41	106.33	104.72	104.68	99.87	107.49	109.45	110.15	106.05	105.82	104.67	98.989	105.22	96.705	105.31	107.06
106.7	102.16	105.39	105.49	98.142	110.62	116	104.91	100.6	107.24	104.58	96.348	109	109.06	97.33	99.09	112.54	102.25	107.72	107.2	95.922	107.42	104.32	104.36	106.17	94.373	110.07	103.57	100.66	106.88	113.19	102.49	99.527	107.2	101.07	112.43	102.66	111.8	100.66	96.79	100.91	108.47	96.635	100.48	103.22	99.139	105.19	104.6	98.406	113.96
102.37	101.64	105.17	99.412	106.8	101.56	101.63	101.62	103.84	96.592	106.82	105.56	109.35	102.57	109.11	95.903	104.95	103.3	113.62	107.58	102.42	105.37	106.14	104.48	109.03	95.389	115.28	101.11	106.75	104.19	98.875	107.48	106.44	101.69	95.394	101.54	114.65	106.58	102.26	92.511	97.816	101.22	105.58	105.32	101.03	95.386	92.834	110.19	106.21	106.66
105.18	104.39	99.182	96.106	100.31	98.858	100.5	100.22	90.227	92.799	94.898	106.75	104.33	102.22	101.76	101.26	103.46	115.82	95.049	97.461	109.85	104.26	103.66	106.56	99.302	100.98	92.24	102.32	94.527	100.53	104.94	111.37	97.782	81.367	97.466	99.913	98.039	100.39	101.66	103.7	105.5	106.07	99.624	100.12	99.613	93.788	108.59	90.669	101.96	97.417
110.86	104.12	115.71	108.83	101.25	110.57	112.95	114.98	100.56	104.81	102.31	101.18	107.56	108.82	105.58	107.13	108.92	97.465	100.29	107.68	98.907	110.54	105.84	105.1	106.86	103.25	107.93	106.94	111.76	112.47	106.95	100.47	110.75	102.91	108.55	100.14	111.56	107.3	96.309	104.71	117.46	111.41	106.02	105.8	103.18	102.74	102.77	106	109.5	108.29
110.1	100.59	109.94	110.69	110.47	107.04	105.3	111.09	113.64	115.24	109.82	110.25	98.781	108.25	104.07	106.92	109.72	109.27	104.41	113.41	108.03	109.59	120.89	104.54	108.99	108.81	108.25	112.28	110.55	115.44	108.93	112.04	114.29	114.12	108.69	115.95	111.58	112.98	105.76	108.75	114.89	102.06	107.27	112.88	104.25	106.12	105.28	106.38	110.19	115.06
108.96	105.18	127.26	102.23	114.2	110.73	104.1	110.79	118.97	107.02	117.49	119.54	110.58	114.66	95.185	109.37	108.48	109.51	111.66	108.39	105.84	113.92	117.46	113.94	114.62	103.68	112.03	108.57	103.07	117.76	101.27	108.83	101.43	107.97	102.33	111.17	110.39	108.18	104.18	116.39	112.14	107.59	113.97	115.01	101.58	112.43	108.73	113.7	109.83	103.94
111.46	104.3	101.2	106.57	107.91	92.965	107.22	107.75	107.49	115.65	109.91	99.115	111.45	107.4	98.416	99.607	102.28	105.49	94.543	107.8	108.85	103.97	112.23	106.98	103.55	106.7	97.954	109.46	100.41	104.04	106.23	101.93	108.68	112.1	107.36	104.51	109.31	102.27	105.27	106.64	108.9	102.04	106.72	101.62	101.93	96.38	105.54	111.11	108.07	102.76
115.42	114.36	109.1	112.94	110.34	106.37	106.27	110.25	109.18	110.12	120.88	100.24	109	118.9	114.94	100.54	110.75	119.71	117.01	114.28	112.46	111.35	123.67	110.85	109.31	117.39	118.47	120.43	120.05	105.2	112.18	109.66	103.87	117.53	116.34	104.21	120.08	113.42	112.92	103.7	114.09	110.84	117	111.26	112.68	107.52	108.03	110.61	117.02	115.97
100.24	98.472	95.473	100.08	96.253	103.65	101.91	92.441	103.84	97.507	100.49	104.61	95.41	110.36	96.389	98.897	101.02	107.67	100.76	99.898	100.74	94.274	100.12	99.287	99.061	95.529	95.799	102.24	101.87	102.07	99.696	97.716	100.1	100.41	93.775	101.85	99.299	97.978	97.452	91.283	94.486	94.089	92.732	100.13	96.876	108.04	100.05	101.4	98.645	96.382
97.499	107.05	108.64	95.685	106.06	105.03	106.83	104.86	107.44	106.51	105.97	98.593	107.71	107.88	101.5	109.74	98.383	110.19	98.748	109.12	109.13	96.591	107.94	117.43	109.21	99.481	111.81	106.44	108.21	103.88	110.15	104.19	108.41	105.27	104.71	108.53	104.4	109.87	106.54	114.37	113.18	111.34	114.16	109.89	113.29	107.98	103.06	100.91	118.6	101.93
110.67	102.63	101.51	105.9	103.81	92.226	95.625	100.94	104.8	103.63	102.89	103.99	98.518	102.27	105.77	113.26	100.16	103.98	109.99	109.24	114.42	108.14	100.06	111.09	101.03	108.26	109.24	104.26	105.95	117.28	110.66	101.16	107.37	101.57	108.81	100.23	104.3	114.59	104.79	114.47	108.52	103.64	97.601	101.69	98.857	103.99	103.79	111.43	107.95	102.34
111.8	114.09	108.77	109.23	104.22	99.917	110.05	115.57	108.32	117.13	107.83	112.28	107.54	119.58	106.4	103.95	105.25	114.7	95.842	104.78	113.18	105.57	106.2	115.22	107.16	110.23	97.89	111.73	108.66	104.69	101.61	104.03	110.65	103.32	107.56	102.28	106.43	115.09	117.1	113.98	110.5	116.23	115.88	102.72	110.29	96.605	113.09	105.31	104.37	112.83
115.65	109.29	113.83	117.37	116.86	107.45	100.3	111.38	110.73	107.45	113.07	103.18	107.26	111.87	112.57	113.12	107.56	120.45	112.29	106.97	97.808	100.41	101.3	109.17	108.12	112.52	114.85	104.36	112.27	114.85	108.8	111.8	112.29	99.498	103.42	115.22	116	108.35	109.61	109.83	112.92	106.59	106.65	112.75	110.06	113.78	116.16	112.88	122.17	113.61
99.875	107.39	103.39	93.142	101.62	102.06	94.188	98.439	103.93	95.403	99.866	104.89	92.904	103.76	99.578	96.753	90.819	100.03	105.02	99.868	113.24	98.348	96.858	98.559	91.735	101.34	104.38	104.09	96.798	102.08	109.9	103.77	95.52	104.11	94.23	93.322	89.548	102.94	109.15	95.102	89.476	97.904	105.88	93.246	96.39	101.82	104.08	101.24	99.552	94.804
100.28	103.67	100.76	114.01	108.48	97.222	95.086	115.93	101.26	111.85	107.77	94.317	94.976	112.93	108.37	110.31	101.89	101.39	103	110.84	106.72	106.32	99.215	108.23	109.73	101.01	103.34	109.91	104.35	96.006	99.513	95.157	100.6	111.39	103.98	93.006	103.32	99.406	103.02	107.17	109.16	108.39	106.88	97.162	101.89	106.84	105.32	109.08	105.01	99.194
103.28	101.39	104.2	97.684	111.84	109.73	104.29	104.55	108.87	111.15	104.16	117.32	111.2	108.15	115.14	109.19	103.29	101.34	104.16	102.97	101.37	108.4	106.22	108.21	100.09	113.87	113.39	106.51	108.16	113.65	109.79	102.74	105.49	113.48	100.8	109.39	111.71	109.68	97.824	103.73	109.45	107.29	106.83	107.76	103.43	105.45	104.27	101.29	108.5	103.46
96.945	96.688	110.05	116.27	102.77	105.99	100.35	114.95	109.8	101.98	105.82	104.78	103.09	106.19	107.92	107.54	108.72	102.28	102.71	95.967	106.65	102.19	105.7	102.83	103.18	103.92	105.97	103.63	104.23	106.04	109.86	105.89	101.31	101.37	101.05	105.58	111.48	107.66	107.48	106.39	113.36	108.23	106.51	102.91	100.59	106.45	106.4	106.49	110.22	108.58
95.4	102.32	96.65	94.379	109.81	97.466	100	100.53	102.98	93.397	100.42	100.67	104.13	100.14	98.18	97.315	104.8	97.045	97.067	93.001	96.657	96.445	93.485	91.444	103.63	104.24	103.8	106.19	94.541	99.008	105.07	105.4	98.566	99.58	108.9	100.03	96.243	103.42	100.01	99.317	102.5	102.73	109.79	88.796	99.716	104.29	105.65	104.18	105.36	111.71
99.835	103.99	102.15	104.51	98.131	103.16	98.582	111.11	97.613	91.609	101.7	98.747	99.707	99.49	93.79	103.68	104.25	98.495	111.52	111.8	92.453	99.883	101.4	110.03	97.92	99.848	102.38	113.49	101.57	96.85	104.42	104.88	107.26	98.052	102.31	104.13	103.6	105.09	107.03	105.22	103.47	93.376	99.81	101.77	99.037	97.968	108.24	101.11	99.812	97.359
112	99.96	94.832	99.594	98.745	108.82	113.3	105.77	100.22	112.43	103.77	108.5	103.94	112.39	103.82	107.3	107.79	111.49	98.408	102.77	101.46	103.7	110.65	103.34	101.91	119.18	109.32	109.67	104.57	110.02	97.884	101.18	101.13	112.31	99.612	105.39	114.59	104.37	104.11	105.3	96.694	95.973	108.47	113.2	92.719	103.23	110.46	98.693	98.89	106.62
110.51	104.55	106.07	113.63	108.56	123.91	117.41	111.93	117.85	116.88	111.87	118.46	112.86	117.16	113.37	110.84	113.73	117.28	112.89	119.43	108.1	118.21	109.34	117.08	105.63	107.3	106	111.57	109.96	100.42	116.07	113.35	123.52	103.95	110.03	120.12	112.5	123.22	117.43	113.97	121.93	113.62	118.32	112.48	113.36	119.94	108.52	112.68	117.16	111.01
103.68	116.24	107	110.33	109.89	112.35	110.43	113.16	108.13	112.65	120.68	108.04	105.14	110.95	106.91	118.53	114.43	109.13	105.49	118.58	116.03	113.19	106.26	110.14	114.28	109.61	109.83	104.43	109.71	110.5	113.97	117.32	108.1	120.06	115.42	115.96	106.06	113.79	107.83	115.38	103.28	115.14	116.81	112.49	106.02	118.06	114.26	111.08	105.7	107
105.48	95.024	99.791	91.718	104.02	97.889	103.03	102.65	91.12	101.59	101.25	92.712	101.8	109.41	99.924	86.674	91.315	101.73	96.569	100.32	99.483	103.77	94.541	95.411	92.693	105.36	98.829	107.93	101.26	107.76	95.123	99.878	99.54	98.062	95.953	101.57	92.737	101.88	103.43	94.26	103.24	102.24	101.51	98.555	91.6	99.577	92.071	91.42	95.905	105.71
104.54	111.02	105.93	109.68	108.75	111.62	112.41	115.59	101.71	114.45	103.36	102.83	105.91	96.57	110.75	99.883	105.92	97.99	102.5	109.9	106.44	103.3	108.77	112.53	109.59	101.35	112.73	105.8	120.01	103.53	94.45	107.87	108.37	102.61	108.64	102.66	105.47	109.5	110.86	105.6	104.83	108.93	107.52	102.83	102.82	97.92	106.58	102.46	106.64	104.9
93.348	97.919	92.424	97.914	94.113	108.49	101.05	106.15	98.726	104.19	92.126	100.85	92.127	105.96	102.39	102.91	102.39	100.24	97.1	99.352	95.087	96.103	97.063	107.26	101.45	94.469	99.395	98.67	103.6	104.92	106.56	91.692	97.432	96.328	110.27	107.91	99	102.78	99.393	101.42	101.89	98.019	100.59	94.25	87.104	108.58	103.85	101.59	97.804	97.904
106.36	115.27	104.3	103.76	116	110.23	110.99	116.42	111.62	110.41	112.1	115.54	113.43	104.82	116.11	109.06	113.95	113.84	107.67	111.26	111.88	113.93	102.7	109.17	114.15	112.55	113.31	109.19	106.07	116.69	109.14	115.23	114.27	112.28	115.09	110.61	111.87	113.13	109.05	116.04	112.49	108.83	111.78	114.52	109.76	109.08	105.79	116.38	117.66	124.66
114.62	112.26	96.208	106.73	103.89	102.13	101.99	115.34	100.58	112.72	109.25	100.22	105.62	109.5	111.01	104.29	104.11	96.555	100.72	102.41	105.24	106.93	104.06	107.95	95.875	93.45	104.74	107.09	101.22	105.02	108.55	115.88	104.99	116.91	113.05	103.59	101.79	102.32	108.28	113.16	105.34	105.69	113.93	105.32	105.58	100.38	97.45	103.39	108.55	98.714
112.77	112.56	121.83	111.42	106.99	108.16	115.32	115.17	119.93	107.86	111.68	108.87	117.83	115.4	118.3	113.25	109.61	110.08	111.11	109.62	109.69	114.09	119.3	111.05	106.05	107.27	103.08	120.19	104.33	111.69	108.58	108.36	112.84	113.36	110.6	101.84	111.79	101.92	105.26	114.94	107.95	108.22	111.96	107.09	103.2	116.82	116.89	112.27	110.8	114.64
109.11	110.11	96.845	105.65	102.61	112.25	106.84	114.85	110.73	112.17	115.43	116.07	116.07	105.51	107.63	104.51	119.58	109.91	114.01	106.84	112.88	107.5	107.84	110.44	109.42	104.13	106.33	111.7	93.732	107.1	105.64	107.56	112.97	105.62	109.89	110.28	111.87	108.5	115.53	115.49	105.01	110.79	109.08	118.62	106.19	110.29	107.7	105.47	110.22	110.65
106.75	115.29	102.64	108.24	109.69	108.37	110.95	112.86	109.15	121.17	117.67	108.29	111.24	112.6	105.88	115.39	101.24	111.32	115.38	105	105.67	111.78	108.86	109.32	107.32	103.31	113.85	106.8	112.91	107.05	103.99	106.08	111.65	113.86	111.04	107.62	114.29	112.25	117.03	102.76	109.17	103	122.92	117.25	116.84	101.13	101.91	112.77	106.61	106.14
111.15	104.78	102.56	113.23	105.4	103.13	106.31	107.91	105.24	113.38	94.501	97.249	100.88	95.03	104.33	110.54	103.7	110.15	105.12	110.36	109.99	114.48	108.1	98.502	115.85	107.95	103.01	106.93	109.5	95.071	103.41	108.35	107.01	98.73	100.58	107.17	109.21	105.01	100.42	117.66	102.17	98.955	103.09	103.05	99.873	104.1	107.95	103.26	104.1	107.89
111.53	109.93	105.63	110.59	117.62	115.56	112.86	111.95	110.92	113.02	115.47	100.99	112.29	107.77	115.83	110.11	108.43	96.63	114.1	113.58	113.74	113.25	106.93	112.96	118.21	122.21	113.91	103.13	114.84	108.03	109.97	107.34	109.19	104.81	109.77	99.274	113.04	116.86	113.18	115.17	108.16	113.15	115.17	107.53	110.39	110.13	105.57	113.18	113.63	116.86
119.41	115.07	102.49	116.03	106.57	113.17	114.15	120.79	109.83	108.36	114.26	104.98	113.24	115.29	110.61	107.7	100.89	112.55	111.3	109.87	104.3	110.54	104.07	105.57	115.07	112.15	105.94	117.47	110.43	113.98	117.55	112.24	117.09	114.35	113.76	112.2	112.16	117.85	110.88	115.21	97.409	113.68	111.14	106.82	115.66	106.64	116.74	111.45	107.12	116.54
101.58	93.334	97.649	101.2	108.6	101.36	93.814	98.539	102.25	101.43	102.42	102.37	101.41	104.88	93.61	100.33	87.469	93.207	104.23	93.673	110.07	109.23	95.981	90.372	102.5	101.36	99.49	101.26	107	104.59	97.406	94.056	95.062	102.42	103.6	104.97	98.116	111.89	97.682	100.64	98.498	93.792	94.682	104.1	103.02	97.819	100.31	104.73	97.685	106.55
109.35	89.551	105.34	97.786	89.641	100.21	104.76	102.71	101.15	105.93	101.27	97.014	90.331	98.551	103.87	104.12	98.151	95.904	95.02	110.47	105.48	96.673	98.079	98.047	101.8	97.634	91.038	93.36	90.279	107.24	100.81	105.34	94.603	97.035	93.056	93.762	103.27	92.755	99.931	109.12	104.99	101.37	94.198	102.73	96.651	98.355	100.5	100.74	102.58	103.38
93.384	104.47	102.21	103.29	107.27	108.6	107.67	108.88	103.2	103.32	108.38	108.44	99.799	102.16	94.028	104.97	104.34	110.74	109.02	113.46	102.35	92.572	112.43	100.16	104.82	115.58	104.75	102.33	105.15	115.1	108.29	101.56	97.009	100.84	103.33	107.17	106.27	101.52	101.35	113.11	103.42	104.92	106.11	93.042	106.77	103.39	99.764	102.5	94.662	100
104.25	112.16	102.13	108.86	110.11	108.78	103.61	102.47	99.566	109.27	104.51	102.61	106.13	112.98	108.44	105.36	108.05	104.13	98.118	104.49	105.42	105.06	104.63	108.64	109.44	116.48	101.98	107.14	97.785	115.98	103.96	96.724	106.86	107.7	107.43	99.691	105.19	106.13	104.85	104.35	102.23	101.54	108.99	96.96	107.19	107.65	107.97	101.19	107.17	108.49
110.98	110.55	115.19	108.91	107.77	114.67	110.79	115.72	112.28	115.51	113.79	109.63	108.21	110.14	108.65	107.73	107.49	111.07	111.82	105.2	116.27	117.45	105.89	123.56	115.81	109.67	108.6	118.2	110.32	113.01	110.94	112.19	113.44	110.58	108.02	114.47	103.15	120.96	112.8	103.89	110.56	104.75	111.77	111	106.03	99.323	112.1	106.28	112.14	114.04
95.826	109.09	105.95	108.26	101.97	96.461	105.43	101.92	98.336	115.28	103.72	104.82	102.47	109.1	110.77	111.03	102.07	101.42	106.69	100.68	107.76	106.05	110.8	102.88	102.18	113.3	99.513	105.04	105.95	114.02	109.62	111.38	102.42	112.13	106.42	94.769	103.18	104.37	98.963	111.66	106.67	105.93	107.11	107.67	99.032	101.28	107.52	107.45	104.49	107.59
96.691	101.11	104.43	102.42	102.59	113.12	102.03	96.812	100.14	99.613	108.46	90.984	95.926	105.52	99.06	98.72	95.366	100.23	99.3	97.309	95.254	93.263	98.595	96.838	105.53	94.769	97.387	93.763	88.016	92.419	111.86	100.1	101.34	89.074	108.82	98.696	97.322	93.628	111.17	103.96	102.16	107.28	103.68	100.91	94.873	98.109	102.78	99.259	94.188	101.29
93.742	105.15	109.66	108.87	108.35	107.82	102.2	102.54	106.49	107.98	91.827	114.4	106.31	104.16	108.63	100.1	111.8	108.09	105.38	104.04	104.41	113.55	99.049	95.592	107.45	107.12	108.36	100.19	113.53	99.566	110.13	96.693	108	101.35	101.62	99.157	112.28	112.12	110.91	98.985	117.2	100.48	101.99	100.02	101.7	99.693	102.9	104.9	111.11	102.3
102.16	104.59	109.87	103.8	103.7	102.84	108.21	107.37	109.41	102.87	112.14	105.77	114.24	106.12	104.71	110.36	100.07	107.87	102.08	112.59	108.63	106.98	99.597	103.74	103.38	114.31	92.715	107.93	110.62	107.14	102.77	112.21	114.68	100.08	104.71	118.64	106.61	104.85	108.05	116.88	102.94	98.969	96.93	104.89	101.9	105.78	96.278	107.73	114.35	103.87
96.302	94.628	104.64	104.11	106.02	101.12	101.3	98.267	100.98	94.24	107.66	97.391	94.303	99.459	97.052	100.22	103.87	100.45	102.42	99.793	103.62	104.11	101.07	103.72	96.132	96.745	103.32	88.273	94.118	103.15	96.967	95.601	95.201	99.266	92.859	98.111	91.146	105.4	102.41	101.96	93.233	91.332	103.58	96.818	103.96	100.93	105.23	98.51	105.07	99.89
124.21	117.03	121.26	111.89	116.34	115.3	114.64	119.44	106.53	109.49	112.89	120.51	113.89	106.25	122.03	117.19	118.37	111.03	119.39	112.48	115.4	115.51	122.98	121.95	118.77	117.88	129.01	108.02	125.7	116.21	124.97	114.83	112.78	112.82	119.55	105.86	110.55	113.3	117.16	122.01	114.35	121.74	116.65	117.22	115.61	112.73	114.19	119.64	111.36	118.47
126.38	119.52	116.14	119.38	109.61	108.71	109.04	112.05	112.42	100.7	119.67	113.59	116.7	109.93	115.88	118.22	107.59	110.52	111.46	112.41	108.01	113.57	106.65	109.7	107.6	112.65	105.38	113.49	115.39	106.16	105.98	106.78	115.44	103.99	107.17	109.13	106.75	107.73	106.22	113.96	104.78	116.98	107.68	113.23	108.24	106.41	112.96	105.64	106.25	105.64
112.88	107.36	102.55	114.67	117.08	111.29	106.53	109.56	111.24	113.17	116.01	112.74	113.88	118.11	110.54	109.64	111.66	115.86	99.337	114.2	107.61	113.1	115.13	114.93	107.74	110.61	112.63	109.92	106.92	103.7	108.79	108.67	110.84	105.86	111.6	108.62	107.54	102.82	111.91	110.71	109.25	107.86	110.61	111.91	116.49	110.4	110.08	112.42	110.47	116.98
109.06	86.913	98.06	104.45	104.66	108.93	114.83	107.21	103.33	109.36	109.88	99.706	101.71	106.59	94.987	97.742	120.23	106.23	102.81	108.43	103.97	109.94	106.1	110.17	90.417	114.93	98.974	108.53	116.03	107	110.2	103.24	105.01	103.33	107.96	104.23	117.11	105.28	96.979	112.6	100.16	103.26	109.57	102.23	104.33	104.83	115.39	104.64	109.48	99.406
102.45	113.66	96.231	102.31	105.73	102.18	95.543	107.82	108.91	103.92	102.03	107.86	112.94	99.054	98.275	100.13	106.08	98.535	108.17	100.6	101.24	106.92	94.783	105.53	110.51	106.55	106.81	103.74	96.542	107.48	105.54	111.92	106.27	107.44	115.8	99.18	108.3	102.61	103.67	108.26	110.67	107.76	103.56	103.77	98.591	108.55	103.15	102.44	108.8	109.76
108.86	100.85	109.21	103.21	102.77	102.09	109.35	119.5	110.87	109.71	108.08	109.34	100.3	112.01	108.68	101.99	104.44	102.34	107.32	110.47	109.57	96.919	113.22	101.98	106.48	111.97	104.92	103.74	103.77	108.39	102.02	107.87	103.32	103.88	116.91	98.578	104.69	105.69	96.276	108.37	113.78	114.63	104.19	115.04	115.91	100.53	110.01	104.45	100.63	99.887
113.07	107.86	110.68	119.01	101.12	117.99	119.12	108.08	120.85	116.16	110.91	113.48	110.64	113.06	111.13	101.3	109.39	116.67	105.07	111.18	105.64	114.34	110.58	111.08	112.4	116.3	102.37	118.94	121.16	110.73	109.25	121	107.95	112.02	110.75	110.19	119.13	115.61	109.56	116.87	111.26	105.3	115.51	102.96	108.12	116.59	113.87	109.24	114.87	116.31
109.87	105.11	105.63	109.4	97.601	104.21	98.068	112.53	97.593	103.37	96.736	103	99.877	117.88	104.58	107.91	109.38	109.72	104.22	100.64	105.41	99.542	104.52	104.51	110.16	104.29	115.26	102.35	99.216	103.59	110.14	109.17	101.04	95.666	108.46	107.89	108	105.8	101.32	104.26	104.25	113.12	112.59	104.6	101.96	109.61	99.754	114.54	100.38	106.59
101.74	101.61	103.99	99.987	102.54	102.81	104.23	106	107.04	117.77	109.09	105.14	106.98	111.44	102.27	99.146	113	102.81	104.3	114.48	103.27	111.5	105.91	100.13	103.1	101.23	103.98	110.3	103.16	103.29	101.5	100.34	106.04	109.4	107.91	101.53	101.75	102.86	111.34	98.43	110.03	110.96	102.64	100.16	107.22	100.49	96.11	101.91	111.85	105.64
111.36	106.11	102.04	107.49	100.91	118.14	110.9	112.38	101.09	96.748	98.649	106.91	109.35	109.46	111.69	101.44	103.1	108.04	109.78	107.06	116.63	104.87	107.38	107.06	113.02	108.68	105.7	110.2	96.543	104.03	104.02	107.41	102.11	106.65	106.1	106.4	105.67	104.32	112.3	107.08	103.84	111.04	107.15	102.84	105.84	106.42	101.77	100.8	101.13	103.35
105.55	101.95	112.35	101.46	117.76	100.26	108.88	113.64	103.97	110.22	119.33	105.71	111.83	115.79	108.1	112.73	103.18	119.02	106.44	103.48	108.52	110.81	113.33	117.36	103.44	119.26	106.56	105.2	107.06	109.3	113.22	105.97	114.71	103.13	112.09	103.82	117.01	106.83	101.25	118.07	110	116	103.59	112.29	112.48	113.25	108.89	113.25	116.51	119.96
97.151	107.37	103.94	100.57	109.73	104.99	110.42	109.09	110.6	105.49	104.32	107.61	102.48	107.49	108.28	101.54	111.39	100.56	111.17	106.17	101.34	105.26	98.639	105.48	99.913	110.59	98.913	98.439	103.03	106.77	105.58	106.55	106.2	100.98	104.81	104.09	104	112.37	105.23	111.25	110.61	111.16	104.88	106.78	112.56	124.45	100.51	108.72	101.42	116.28
107.82	114.86	106.37	110.34	111.5	102.96	101.54	101.1	116.15	112.98	102.34	110.34	103.36	100.33	107.97	116.64	111.95	103.34	108.2	111.43	106.1	106.69	107.67	111.12	109.11	110.69	112.19	96.994	108.44	105.67	109.07	113.17	103.57	105.2	104.7	107.92	105.74	102.13	100.17	109.51	107.51	102.84	109.85	104.66	104.28	105.8	105.39	105.76	105.72	97.263
101.58	101.17	98.639	96.102	98.218	102.91	105.83	109.87	103.81	107.72	103.26	100.66	97.4	96.397	101.9	100.01	100.36	101.85	105.04	99.831	102.99	95.803	108.17	105.85	101.81	102.94	105.77	105.84	112.15	99.559	95.323	101.25	98.185	104.23	104.59	99.037	99.365	102.8	99.196	109.3	97.703	97.855	90.725	100.9	92.267	97.708	91.498	94.466	102.85	108.26
109.31	102.54	104.31	102.57	101.99	114.25	108.38	101.84	111.78	97.391	109.16	99.265	108.56	108.8	101.77	109.67	96.176	99.617	102.65	108.07	107.05	107.33	104.44	104.21	108.71	108.94	103.32	110.36	102.01	110.53	104.6	104.12	104.07	104.11	104.02	106.97	101.14	107.63	109.64	97.384	115.96	106.51	106.35	103.13	105.68	115.1	99.141	105.72	98.338	112.75
113.6	110.91	110.47	117.18	121.45	113.42	115.49	104.43	112.28	113.74	114.07	113.3	114.45	110.77	108.08	107.79	108.33	118.58	105.82	112.2	115.94	118.27	112.93	112.2	113.78	119.81	121.35	108.78	118.67	122.81	107.71	105.76	111.68	113.76	109.91	114.24	114.27	113.16	113.67	119.76	112.36	99.683	110.12	114.35	107.57	98.634	104.97	100.36	117.75	106.63
94.442	95.802	102.25	97.577	85.202	100.17	102.88	99.752	102.41	107.92	102.11	100.97	107.57	99.389	97.05	99.763	103.59	101.4	90.037	99.724	94.016	100.39	98.791	104.68	99.481	106.36	97.034	92.008	92.612	100.52	105.01	104.17	91.318	93.813	97.43	89.93	96.354	95.608	103.2	97.178	95.734	101.64	94.096	97.088	87.387	98.482	91.448	97.398	97.003	96.849
113.7	112.69	111.41	108.59	105.71	107.03	107.83	111.16	109.21	106.65	108.63	103.55	117.81	105.98	112	119.56	110.56	111.61	114.05	105.31	113.37	110.43	108.39	103.06	119.61	117.76	110.3	110.83	115.77	110.03	108.61	116.08	90.06	110.66	107.16	119.92	108.91	108.29	115.49	103.21	115.86	109.88	102.62	125.02	115.44	107.2	114.93	114.8	109.53	111.41
109.68	103.45	117.19	110.89	101.13	112.5	109.26	102.05	112.26	114.09	108.56	112.34	108.71	119.64	106.94	109.5	106.93	105.03	111.39	106.63	111.63	109.87	108.29	114.98	104.61	105.72	112.73	103.64	109.76	108.68	102.33	108.58	101.21	112.35	100.87	108.22	104.15	102.09	112.94	113.71	106.88	107.66	101.56	111.83	102.26	105.13	104.41	108.31	108.08	117.79
114.5	111.66	122.59	116.93	110.72	104.57	104.93	101.19	112.88	105.7	116.78	112.29	105.84	118.22	117.78	108.55	113.88	113.49	100.02	112.14	113.55	109.36	101.65	115.75	108.07	110.7	107.63	116.93	102.85	118.28	105.9	117.86	108.46	108.64	118.39	118.7	102.47	104.87	117.83	113.62	114.85	105.59	113.3	115.36	111.09	112.09	107.3	116.2	109.88	113.74
106.55	101.3	112.1	104.95	99.851	103.43	105.19	101.88	109.39	106.13	97.921	105.14	106.65	107.62	98.146	105.03	99.91	98.127	103.66	110.6	109.97	111.48	111.07	111.67	107.84	104.97	104.98	98.081	107.03	108.6	101.59	102.71	116.39	106.28	105.92	95.349	100.73	97.386	110.41	109.94	101.6	101.27	107.75	108.77	106.88	105.82	105.4	105.39	102.03	111.97
109.22	98.116	101.27	98.304	108.8	113.01	108.58	108.79	106.96	115.79	106.23	104.53	112.21	104.71	109.11	111.51	102.13	109.04	107.32	106.73	102.01	102.71	101.52	106.57	110.95	108.44	108.32	96.55	99.71	106.05	101.44	109.74	108.12	104.44	100.71	105.41	97.081	109.15	108.64	92.747	107.6	112.13	99.952	106.9	108.35	101.92	106.09	109.51	108.69	94.79
118.94	111.7	113.95	107.13	108.37	115.36	107.29	112.32	123.82	111.32	113.02	107.88	124.47	118.46	109.5	106.83	119.45	108.76	116.48	115.42	120.13	104.5	112.75	107.8	117.14	104.17	113.86	116.15	110.56	117.41	108.91	118.2	108.02	103.59	108.39	116.46	117.45	117.48	123.69	118.92	112.7	112	104.8	117.55	113.19	113.86	117.89	113.55	111.02	110.8
103.43	100.58	102.68	101.67	108.25	100.48	103.7	103.29	110.78	110.21	100.87	102.36	99.921	101.05	100.15	110.79	110.39	97.055	96.32	103.49	110.19	102.67	96.999	106.06	103.3	97.364	99.525	107.82	100.29	105.92	125	103.25	112.21	102.89	98.164	101.12	98.284	113.84	106.65	108.18	106.38	111.4	95.669	97.449	104.39	105.78	101.78	101.3	111.61	106.86
110.7	102.26	108.43	99.214	110.38	109.61	113.45	105.82	103.82	100.87	119.58	117.33	103.72	97.568	105.78	105.3	107.46	101.06	102.2	111.79	105.11	111.97	110.45	107.27	106.46	112.76	110.37	106.83	109.33	99.934	102.57	108.25	109.33	102.24	102.85	110.45	109.84	105.55	104	108.89	102.06	109.23	106.84	113.28	93.912	103.41	96.689	102.52	108.94	102.82
96.624	110.7	107.87	99.815	111.35	102.94	106.63	107.93	111.1	109.81	101.1	103.07	107.49	102.6	98.024	105.47	111.51	104.35	107.17	111.35	101.97	110.61	95.633	101.4	108.46	107.39	110.87	110.35	107.29	96.363	101.09	108.57	108.52	96.608	103.35	105.92	112.27	101.68	99.724	100.83	94.922	99.784	95.476	104.03	110.73	114.29	99.613	102.2	105.88	103.45
108.53	105.52	109.55	101.62	98.952	111.33	104.61	100.91	107.84	102.99	109.69	103.7	106.68	101.28	104.38	102.98	97.855	111.06	103.51	115.2	107.95	107.37	96.801	116.74	108.05	102.99	104.1	105.36	113.42	105.2	101.55	103.77	113.18	114.16	95.033	114.08	107.92	102.77	113.14	98.385	100.97	107.72	108.58	101.08	104.95	100.22	105.07	109.77	92.094	100.75
113.5	109.51	94.472	97.174	102.94	101.5	102.43	108.38	102.58	103.14	109	106.16	100.73	102.9	98.688	103.34	111.73	107.37	98.787	112.18	105.77	107.42	97.546	104.83	103.59	108.75	106.45	105.35	104.72	112.4	115.45	104.77	108.29	110.4	109.34	107.95	105.99	104.73	103.07	113.81	112.96	104.47	111.03	105.81	111.39	106.51	109.87	106.7	104.67	101.02
114.3	117.54	103.11	113.37	114.56	115.53	106.01	113.46	105.29	108.72	107.2	103.8	103.7	110.68	109.77	115.97	105.1	104.28	114.77	112.46	116.14	113.9	112.9	107.04	103.97	111.17	113.16	111.47	105.43	104.87	107.9	112.31	100.54	111.38	109.88	107.49	111.89	118.89	101.03	112.75	102.77	114.85	116.67	115.52	106.44	109.24	114.9	112.54	100.54	111.94
110.49	98.192	104.39	106.27	105.54	101.23	102.3	107.54	112.61	109.46	103.69	106.96	100.76	107.93	107.44	108.43	105.23	109.18	105.99	116.88	106.48	108.7	116.62	95.631	116.14	107.4	100.28	110.02	105.93	94.358	104.16	110.91	101.71	107.88	109.58	102.76	101.31	108.05	105.31	110.56	104.55	108.02	110.56	111.56	107.31	113.38	103.68	104.76	100.47	116.41
94.659	109.23	106.49	108.39	96.237	102.53	111.27	113.2	93.098	97.728	113.09	113.22	105.91	100.25	103.98	105.06	112.86	99.766	102.31	109.04	105.49	115.59	106.21	102.45	107.72	103.83	110.96	102.44	101	116.95	105.36	112	107.99	99.882	105.15	102.14	106.92	106.46	110	99.294	107.39	106.13	103.5	99.662	105.18	103.83	110.84	107.1	102.92	98.693
86.07	98.212	105.07	99.835	88.445	97.148	96.741	99.56	97.532	107.37	102.67	102.61	96.127	100.78	99.941	99.466	104.43	99.415	99.475	106.56	99.305	99.424	98.699	111.24	105.08	107.51	105.81	101.39	101.38	104.48	94.533	97.306	104.37	105.43	90.443	106.41	95.199	98.393	99.928	104.62	106.04	100.04	94.629	104.66	104.71	107.49	106.38	96.345	96.182	104.72
108.83	102.86	108.24	109.56	108.04	107.6	102.21	101.47	108.7	111.19	96.363	108.72	103.28	102.22	108.47	108.07	100.21	111.67	102.23	103.27	108.74	102.97	103.45	99.088	106.99	108.83	109.6	114.88	102.35	109.93	110.2	106.15	107.25	107.34	107.67	113.64	95.845	109.95	109.32	100.75	104.88	111.35	103.66	107.29	102.58	106.38	105.82	105.24	106.04	106.49
98.903	98.6	99.276	96.536	94.268	94.364	92.768	94.527	101.29	110.94	98.034	105.7	90.532	101.52	96.246	98.244	93.847	108.58	104.58	103.74	97.993	95.334	101.6	99.088	91.688	92.342	96.47	94.975	106.58	107.47	98.984	91.196	97.003	98.697	92.618	100.72	103.15	98.54	97.599	110.69	97.308	94.706	99.126	97.277	101.66	97.643	98.287	91.129	96.952	105.94
100.45	108.28	106.4	113.67	112.74	102.03	107.7	108.16	103.02	102.39	103.54	99.482	98.29	99.293	104.01	101.91	104.51	110.26	102.36	108.05	109.16	105.72	103.98	100.39	115.61	107.1	102.99	102.07	104.44	108.62	115.32	103.41	92.81	101.59	107.41	109.33	102.24	104.18	100.79	102.92	106.08	104.7	99.856	103.78	106.9	114.09	100.36	99.598	106.91	106.11
100.7	100.62	98.307	103.15	102.73	106.43	96.346	110.65	106.09	106.95	108.36	113.77	109.35	117.49	107.33	100.63	107.57	106.74	107.82	106.58	103.74	100.89	101.1	108.96	102.8	109.79	105.72	100.59	104.41	114.23	99.214	106.2	106.34	104.01	107.55	106.13	110.74	102.68	108.9	103.32	109.48	109.06	106.62	104.06	108.76	111.33	111.75	95.079	106.14	100.78
112.19	117.21	104.93	109.33	102.9	112.03	102.51	108.9	104.26	107.69	110.98	108.82	107.83	104.98	104.69	104.64	108.64	101.98	105.18	103.8	103.98	113.53	103.7	111.33	104.2	103.23	104.6	103.59	102.94	115.42	105.78	114.82	105.86	107.82	103.26	111.44	104.37	107.19	116.22	111.91	104.64	99.135	106.4	102.53	108.58	119.7	111.8	100.41	106.36	94.87
109.09	106.01	108.29	99.367	101.47	94.02	112.43	103.34	107.57	102.87	101.58	102.56	100.61	98.975	110.42	102.84	101.4	105.57	102.48	110.01	104.64	118.08	97.079	104.34	102.04	94.264	100.62	101.97	98.996	104.97	108.05	103.67	110.4	107.72	106.24	103.09	107.83	97.828	108.25	112.01	102.98	100.57	100.34	111.43	113.41	98.379	104.52	116.85	106.39	108.33
111.15	113.71	109.53	110.69	116.05	121.37	108.85	110.99	108.76	118.5	112.33	105.8	113.43	112.21	109.83	116.86	117.43	113.39	107.96	114.04	110.18	108.64	114.93	118.61	107.91	110.74	114.08	117.73	101.25	117.67	118.69	110.89	108.91	119.44	103.91	115.14	109.49	107.19	105.92	110.45	120.38	110.38	110.59	116.52	112.9	112.53	116.76	109.2	117.78	109.75
107.48	102.01	100.37	99.184	94.411	95.878	96.648	111.7	100.7	107.68	95.503	111.84	105.26	105.81	95.535	93.196	104.85	99.415	101.07	93.437	95.528	103.06	98.36	100.7	105.74	94.485	101.1	99.469	106.4	101.89	102.94	108.21	112.16	103.27	95.647	88.922	98.232	96.515	106.46	94.532	96.459	96.825	105.76	98.256	100.64	91.656	100.34	102.29	94.267	89.087
111.48	96.223	108.59	108.2	105.66	102.74	109.84	101.96	111.52	111.18	114.06	101.97	108.59	107.59	107.6	108.92	96.012	116.11	92.854	103.66	107.76	110.1	105.02	106.12	105.55	103.07	96.232	109.72	107.26	112.58	109.92	112.09	115.13	103.43	104.59	98.072	96.544	112.16	105.53	104	99.067	101.62	100.39	106.44	107.65	114.11	107.28	116.18	109.38	108.94
112.63	100.22	104.81	101.29	95.282	105.64	106.47	104.04	107.71	109.28	100.3	111.45	98.491	110.12	108.96	101.38	99.793	100.39	105.57	95.62	112.64	104.21	106.15	103.35	99.68	105.08	103.35	101.28	102.17	100.47	97.505	109.7	95.64	98.366	114.87	109.8	108.04	100.47	102.45	96.125	103.9	108.89	97.646	103.36	105.5	100.91	109.37	113.63	97.415	101.06
98.075	108.79	98.589	109.21	100.7	103.07	101.38	101.56	104.75	104.56	103.46	99.665	104.36	101.38	99.293	97.205	112.45	103	109.61	103.03	110.7	102.56	105.66	100.48	109.31	103.83	98.36	105.11	112.29	107.08	110.42	106.19	104.02	101.32	107.03	103.26	99.404	104.66	103.24	104.16	106	107.04	101.73	102.64	101.72	102.63	101.97	111.36	109.67	98.259
107.03	101.51	110.27	109.67	101.02	115.41	104.85	105.86	109.96	104.98	100.42	110.33	112.93	104.73	104.76	105.22	121.44	100.92	110.82	103.91	109.63	102.63	110.71	106.05	100.78	116.28	96.497	104.65	111.96	105.72	114.26	108.67	105.21	102.93	104.08	108.6	107.5	103.55	109.5	102.11	96.99	113.33	101.61	98.268	102.39	110.54	112.36	105.92	105.46	112.5
113.62	107.74	108.46	123.29	111.46	111.14	106.08	116.44	110	110.11	114.35	98.786	106.6	107.15	107.07	112.49	109.93	105.09	115.46	111.67	108.47	116.2	120.4	113.77	105.04	113.13	121.51	110.71	110.37	113.3	114.68	112.95	110.82	112.89	109.42	110.66	109.74	108.29	105.73	107.43	114.74	107.9	117.06	111.91	108.5	106.66	113.57	119.08	122.27	114.2
114.66	104.9	104.81	105.16	109.25	100.47	107.02	105.04	108.14	104.36	104.1	104.13	105.12	112.53	102.16	105.94	117.47	103.06	104.26	107.56	102.35	101.82	104.98	109.51	105.14	103.25	118.27	103.75	106.7	106.99	108.63	104.05	102.17	112.47	108.55	109.81	112.38	102.87	111.03	103.31	111.05	102.17	109.06	111.18	103.36	101.86	100.29	109.5	99.227	98.597
101.3	96.754	106.12	106.01	100.52	96.294	101.64	99.055	108.72	97.155	96.288	102.56	102.22	102.35	102.49	112.23	93.634	91.389	103.19	99.397	91.88	98.288	102.33	103.33	94.344	106.91	91.134	101.1	101.85	101.46	98.059	95.516	100	94.62	91.42	101.46	102.13	101.17	104.31	96.952	103.2	100.4	102.56	101.92	99.686	105.96	102.77	95.994	103.22	91.386
114.77	112.3	113.74	107.66	117.11	120.63	107.37	115.11	105.86	98.11	105.35	111.62	113.77	104.35	111.34	101.33	113.37	104.54	115.92	119.47	111.65	103.18	114.24	102.17	115.7	111.55	117.95	111.54	104.16	101.75	120.26	112.14	111.66	98.955	110.93	110.17	112.15	116.14	112.84	116.09	113.6	101.37	107.47	106.6	118.21	107.79	117.08	107.96	108.87	116.3
114.28	112.91	116.17	113.27	112.52	112.03	113.06	109.16	116.28	107.71	105.65	105.32	111.17	109.75	112.03	107.11	110.87	111.97	122.33	113.46	120.81	118.95	112.84	113.88	109.48	106.42	108.14	115.92	121.21	117.68	118.23	112.57	115.35	109.21	113.26	114.28	108.45	112.06	112.31	116.33	114.91	111.49	114.99	116.53	118.35	114.4	108.82	110.3	107.86	109.18
98.832	98.385	110.83	99.508	105.36	113.06	107.62	110.69	107.9	108.34	109.81	103.58	104.2	101.55	95.372	110.44	102.08	105.99	99.317	101.78	108.05	106.22	99.063	108.08	96.412	102.55	100.98	108.96	115.75	106.85	104.65	104.34	104.49	98.782	98.231	101.96	102.43	100.61	110.81	110.06	110.44	94.774	96.301	102.71	107.12	107.68	102.89	109.92	109.85	104.81
[truncated: 150 more columns]
