# Supplementary material for: Genetic dissection of main and epistatic effects of QTL based on augmented triple test cross design
Source: PLoS One. 2017 Dec 14;12(12):e0189054. doi: 10.1371/journal.pone.0189054 (PMC5730204; doi:10.1371/journal.pone.0189054)
Supplement: S8 Supporting Information — (ZIP) [file pone.0189054.s008.zip › z4_250_0.5_10.csv]

104.88	104.25	103.42	107.67	104.63	103.63	106.21	105.56	105.62	105.54	105.02	104.39	105.23	105.37	104.4	105.56	105.94	103.32	105.33	103.86	108.39	105.02	105.43	105.93	106.38	101.91	108.72	103.07	105.68	106.57	104.5	106.62	106.07	104.67	107.31	105.79	107.34	103.2	105.9	104.93	106.83	105.01	104.29	107.81	105.25	107.33	106.17	105.78	104.03	107.18
108.2	109.32	106.68	107.65	109.87	106.96	106.34	105.89	106.82	104.7	109.08	105.91	107.43	105.26	107.43	107.44	104.36	102.79	107.44	108.45	106.63	110.35	108.55	107.12	108.1	107.28	106.15	107.58	109.17	108.05	104.68	105.64	106.46	107.25	108.72	107.9	103.15	108.36	104.35	104.61	105.08	106.59	105.74	105.24	106.25	102.81	106.83	103.94	105.51	105.35
105.43	104	106.02	104.22	105.12	103.74	107.85	107.02	104.83	106.84	102.8	105.71	108.55	103.81	105.1	104.59	101.77	104.72	107.13	106.22	107.15	103.12	105.48	106.6	106.72	101.04	102.1	103.87	100.5	106.27	105.81	107.68	106.4	105.35	106.43	106.21	103.13	107.78	103.73	106.74	107.01	106.93	106.68	107.4	106.48	108.48	104.73	106.57	103.83	106.9
103.85	108	107.56	109.63	106.28	105.56	105.18	106.03	106.89	104.74	106.54	107.63	107.29	107.12	104.24	107.75	108.7	106.7	102.91	104.5	108.09	108.62	104.96	107.06	108.85	108.21	110.8	104.42	104.62	107.61	105.9	105.09	105.23	106.16	106.04	108.49	108.48	106.12	107.44	107.24	104.96	106.18	104.81	104.55	107.14	106.78	105.3	109.45	106.29	105.99
111.46	111.49	112.95	113.86	110.24	110.18	109.39	111.34	109.55	108.99	109.08	110.57	111.74	111.02	110.6	108.1	112.05	108.74	108.87	113.22	109.62	109.47	111.25	110.52	108.13	111.31	111.07	108.92	111.76	110.2	111.26	109.38	112.53	112.42	108.83	109.78	108.2	110.51	108.7	110.18	108.79	111.44	108.04	112.87	110.18	109.98	110.01	106.84	109.91	109.55
114.08	109.8	110.97	113.34	110.43	113.53	113.66	111.16	113.02	113.52	112.99	110.54	113.38	114.53	113.59	113.96	114.29	110.73	109.4	111.04	112.16	109.09	111.79	111.4	110.39	112.6	112.25	115.13	111.43	112.36	114.61	113.23	111.26	115.74	111.6	111.67	111.15	114.57	114.23	111.54	112.75	112.06	113.87	112.94	112.09	114.9	110.44	111.85	111.91	110.41
113.02	112.06	113.73	114.29	109.66	111.25	111.96	112.96	114.96	112.39	117.39	116.64	114.31	114.04	113.17	112.23	114.9	113.78	111.34	114.24	113.36	110.83	111.74	115.14	110.92	113.17	113.16	115.97	115.03	112.3	112.8	113.44	113.56	111.75	113.02	112.98	112.41	111.09	112.16	115.12	112.74	111.34	113.7	111.46	111.88	112.62	111.37	112.82	114.45	111.52
106.2	100.06	106.79	104.77	106.1	107.35	104.62	106.08	105.58	105.01	103.95	103.56	110.76	103.03	99.363	103.07	109.51	99.934	104.28	102.12	106.94	106.24	106.47	103.24	103.52	103.04	104.17	104.24	103.67	103.36	106.11	108.44	106.38	105.17	105.82	103.57	107.34	103.53	105.33	103.16	105.77	106.58	106.37	104.17	103.88	103.88	104.65	104.2	101.52	102.85
106.62	104.79	106.92	105.7	104.78	103.31	105.98	108.67	105.13	104.16	105.13	103.54	105.95	105.54	105.41	108.76	107.17	105.99	103.23	103	105.61	105.19	105.8	107.35	104.9	104.98	106.17	103.82	105.06	104.85	105.52	106.56	105.34	104.82	107.98	107.54	103.47	101.67	105.98	104.92	105.06	104.15	106.61	105.27	104.91	103.93	103	106.15	107.4	103.97
104.58	106.38	105.66	108.35	106.45	109.46	105.36	105.55	103.5	106.32	104.09	106.41	107.4	107.91	107.16	106.24	103.66	107.07	107.36	102.1	106.13	104.82	107.07	103.28	104.67	109.28	108.72	106.43	104.48	103.65	108.2	107.9	107.78	109.4	103.84	105.03	105.44	105.28	106.47	111.65	104.79	105.5	105.25	103.21	107.22	105.9	102.29	105.53	108.93	106.11
111.3	113.02	110.06	112.8	112.89	112.34	110.96	112.1	111.09	112.35	111.08	114.24	108.58	111.57	112.54	108.93	113.81	114.62	111.53	110.58	113.44	111.7	111.58	109.83	111.87	108.38	111.7	111.67	110.43	113.43	114.57	111.62	113.19	112.04	110.54	109.93	113.81	110.48	112.39	112.97	114.9	112.25	111.56	111.44	115.1	113.03	108.95	111.41	110.29	111.57
103.95	107.47	106.74	109.31	107.33	106.43	105.1	107.77	105.69	107.81	107.35	106.79	108.18	104.42	107.19	108.41	107.09	109.1	107.43	106.24	107.74	107.03	103.54	105.82	106.16	107.24	107.07	107.95	106.61	105.8	105.89	106.92	110.06	108.08	106.59	105.12	104.87	107.29	104.79	108.28	102.86	105.71	107.87	105.85	107.51	107.88	108.94	109.67	109.63	104.99
118.93	116.9	118.18	118.63	116.87	118.84	118.28	118.35	120.56	114.76	122.43	117.12	120.83	116.26	117.32	117.92	118.46	118.39	120.7	119.88	119.5	119.09	117.04	116.52	120.11	117.26	117.59	118.28	118.38	118.02	116	114.82	116.6	117.19	116.97	117.06	117.78	118.47	115.96	116.96	119.93	116.36	118.95	117.16	118.06	117.85	117.08	115.05	116.89	118.21
111.37	111.96	112.16	112.32	113.69	113.89	111.8	113.54	110.9	115.21	109.3	112.48	113.37	113.03	112.55	112.89	111.72	109.3	114.28	111.23	113.48	111.92	114.19	112.22	113.25	111.89	113.29	111.9	112.72	113.73	114.63	109.64	116.58	113.63	110.21	113.05	111.38	109.9	111.73	108.74	109.33	114.07	115.2	113.18	111.66	113.03	113.92	111.27	113.97	111.61
113.3	117.2	120.49	116.92	117.19	119.5	117.11	118.71	119.67	117.39	117.49	117.23	118.98	115.53	116.96	119.36	118.21	115.52	119.87	116.06	118.93	116.67	121.75	117.63	115.64	117.58	118.01	118.07	117.24	118.77	115.28	118.08	116.48	118.7	115.47	115.53	120.49	117.13	118.64	115.52	115.67	119.31	112.98	117.69	118.73	117.27	119.1	119.8	118.41	115.71
112.72	108.01	109.38	108.71	110.3	109.55	109.67	111.52	111.69	110.21	112.05	109.48	105.88	109.05	108.93	107.73	110.25	110.31	111.4	108.35	108.94	111.91	113	110.27	110.58	112.56	112.29	108.78	110.44	107.44	110.6	109.87	111.12	113.27	108.46	107.04	110.23	109.56	108.43	109.73	109.51	111.4	108.28	107.49	110.15	108.43	109.59	113.01	110.62	110.95
114.43	108.66	112.09	109.52	112.16	113.31	111.46	110.19	110.55	111.39	113.36	109.1	108.7	116.21	114.05	110.8	112.88	111.58	112.08	111.38	110.02	110.95	111.28	111.97	112.42	115.2	112.1	108.05	110.16	111.95	108.97	111.69	111.22	113.66	111.7	113.82	115.52	112.83	112.6	108.44	112.6	111.94	114.16	110.78	110.61	110.37	110.4	112.16	114.69	114.37
102.45	98.234	100.43	98.233	101.86	98.814	101.43	99.255	102.13	99.111	99.125	99.9	97.715	99.542	100.05	99.997	99.239	100.85	101.79	99.101	97.504	101.58	100.16	102.64	100.96	100.64	99.207	98.114	99.911	99.063	100.81	98.347	97.818	100.19	97.194	102.03	101.53	100.99	100.45	101.01	101.48	100.39	101	102.5	102.42	103.31	99.412	101.02	101.11	101.87
117.85	116.14	119.51	119.72	119.75	117.09	119.85	117.39	120.2	118.47	115.6	119.76	117.17	117.56	117.55	116.31	120.8	119.69	118.78	116.88	114.56	114.52	117.39	116.93	115.79	117.41	119.46	118.82	117.8	117.83	120.1	115.63	117.21	118.21	119.65	114.36	120.65	117.92	117.8	116.34	116.52	115.89	117.89	117.1	118.32	117.81	115.26	119.6	117.58	117.77
106.31	106.24	103.02	104.12	106.2	104.62	107.23	105.68	105.7	104.84	107.32	106.36	102.58	107.48	103.1	107	104.69	100.22	106.32	104.52	106.44	107.2	105.53	102.31	103.37	103.14	106.51	103.04	105.79	110.17	106.44	104.25	106.12	105.67	105.74	106.99	105.71	104.74	102.73	107.28	104.98	107.25	103.49	106.33	108.34	104.14	103.44	107.05	103.91	108.51
113.94	114.56	109.97	115.6	110.92	115.23	115.29	109.53	112.45	109.37	111.24	110.92	116.43	115.04	110.65	111.71	114.71	112.71	111.34	113.01	112.42	114.46	112.8	112.93	111.14	112.01	111.85	111.29	113.94	111.27	108.04	113.53	113.09	113.53	112.41	114.82	115.01	114.33	113.54	113.31	114.42	110.61	113.39	113.58	113.42	114.57	116.04	113.37	113.31	112.3
101.06	96.536	99.528	103.93	100.67	99.764	99.454	100.57	100.71	102.58	102.49	98.239	100.73	100.47	97.472	98.753	102.81	99.518	102.05	102.53	100.8	100.22	100.7	100.6	101.24	100.15	104.17	97.08	100.72	100.97	100.14	100.35	103.53	100.4	100.77	96.615	101.71	104.44	101.49	102.61	103.93	101.16	101.55	98.807	100.64	97.66	101.19	100.19	103.97	100.03
116	118.56	120.52	116.46	118.8	116.29	119.9	118.03	116.05	117.2	115.86	116.36	116.43	117.71	117.84	119.82	115.02	117.76	115.78	116.44	117.11	118.41	116.48	119.58	120.1	116.05	116.94	121.85	117.12	116.44	114.32	115.76	115.49	117.23	118.28	116.83	119.08	119.19	118.48	119.11	117.73	117.16	121.28	118.43	118.32	118.33	121.7	118.43	120.63	117.86
100.34	99.889	101.03	96.196	97.38	98.559	97.085	100.68	102.38	99.727	99.091	100.77	99.037	99.866	102.34	102.39	102.44	98.414	99.371	98.25	95.044	98.819	100.92	101.02	95.722	96.916	101.53	104.01	98.092	100.5	102.81	101.14	100.71	100.01	99.213	99.345	104.15	99.605	98.262	102.64	98.308	101.71	101.03	99.74	101.43	97.883	101.92	100.49	99.113	98.809
106.02	108.37	105.72	106.44	103.87	103.56	108.27	107.67	104.59	104.95	104.77	107.97	104.33	105.67	106.01	107.46	107.73	105.72	105.67	105.07	101.13	105.59	106.45	105.91	103.69	105.93	105.7	104.2	105.96	102.74	104.15	105.9	106.92	105.44	106.34	104.87	103.87	105.19	103.2	106.41	106.71	104.27	106.38	106.41	103.43	103.77	106.8	106.66	106.92	107.09
114.16	117.97	112.49	114.4	113.21	114.26	114.05	113.21	114.75	114.28	111.85	112.1	111.75	116.22	113.37	110.26	115.48	114.24	110.88	111.63	111.32	111.72	110.55	111.68	115.87	114.44	112.7	113.53	114.9	111.96	112.89	112.97	115.02	113.14	114.82	111.11	113.73	114.52	113.32	113.5	116.3	116.35	111.88	113.68	112.38	114.08	111.32	108.98	110.31	110.98
105.93	107.19	103.25	104.72	105.48	106.16	105.36	106.2	106.27	104.93	107.91	106.56	105.93	106.01	106.14	107.17	107.15	103.93	102.46	104.15	106.87	108.02	102.7	106.16	105.34	106.91	106.57	101.95	106.12	106.68	104.78	104.07	107.66	101.98	104.99	104.88	103.86	105.9	106.71	105.31	105.37	105.03	103.09	101.49	102.6	108.56	108.25	105.6	102.58	106.03
106.96	103.75	106.04	107.6	104.4	107.41	106.44	105.11	107.25	108.24	105.77	105.72	104.79	103.79	106.4	106.8	104.39	108.16	105.62	108.22	104.68	106.16	105.61	110.51	106.69	105.95	105.92	106.44	107.66	106.38	104.57	109.62	109.16	106.33	103.16	106.24	109.73	103.66	108.04	108.39	104.94	105.53	106.19	105.69	106.29	104.88	108.07	108.63	107.84	107.87
107.26	103.16	105.85	108.5	108.77	106.05	107.08	108.22	106.32	104.09	103.59	105.06	104.98	106.21	107.39	104.77	105.78	107.36	104.05	107.83	105.06	104.89	109.04	106.12	107.7	106.96	107.22	107.44	108.56	108.62	105.7	106.22	107.09	106.67	103.72	108.37	108.54	107.28	106.9	105.96	106.42	101.22	107.25	107.28	109.36	103.56	106.47	105.92	102.24	107.47
108.58	107.34	106.71	105.37	105.08	106.7	107.27	102.3	103.48	103.44	109.02	104.1	107.44	105.57	104.79	108.3	105.14	107.22	102.4	106.47	105.07	103.51	106.26	106.2	105.96	109.26	105.86	105.11	105.6	105.02	105.96	103.71	105.91	104.73	107.66	107.23	107.61	107.33	106.2	105.7	105.92	105.21	107.41	103.35	105.53	109.32	107.13	103.26	103.4	102.83
101.81	102	98.753	101.95	100.26	100.79	99.43	98.638	99.275	99.129	99.337	100.06	102.44	97.365	100.53	101.43	98.443	100.49	98.157	102.38	101.57	97.416	101.24	100.27	99.912	99.479	98.934	97.801	101.26	97.023	100.81	100.31	101.48	98.91	99.964	99.353	99.094	100.5	102.5	100.68	103.25	102.32	97.496	100.32	96.465	99.635	100.41	100.05	100.71	97.505
103.19	105.6	107.09	104.96	104.44	106.01	104.47	105.54	105.99	101.8	104.64	104.31	105.54	104.01	104.53	104.06	98.863	104.85	106.66	105.43	104.14	103.09	105.06	104.48	104.57	103.66	101.48	102.64	106.86	104.38	102.91	104.41	102.83	105.54	104.34	104.63	103.25	103.39	101.97	104.23	108.48	104.36	102.19	105.4	106.01	101.52	104.84	104.76	102.19	106.26
106	107.71	107.65	105.85	105.14	109.29	107.5	109.28	108.02	106.58	106.83	107.48	105.16	104.68	105.51	105.37	103.03	103.43	106.65	104.5	108.21	103.82	104.31	105.25	104.43	104.13	104.2	103.49	105.61	105.78	108.59	106.59	104.55	108.59	104.01	104.38	107.35	107.96	107.77	104.54	105.43	107.4	105.45	105.53	103.19	107.39	107.65	104.58	108.3	108.4
104.3	106.37	103.79	104.75	104.48	106.67	108.33	104.76	103.92	106.2	106.91	104.06	107.79	107.02	103.68	104.5	103.35	105.04	105.85	105.21	104.2	107.58	106.23	105.67	104.28	105.06	103.26	107.6	104.01	104.83	104.88	106.96	106.97	101.77	107.74	102.48	103.95	103.93	101.98	102.4	106.05	103.44	105.33	107.68	101.94	105.72	104.97	103.87	104.58	101.55
111.27	112.75	113.33	112.95	109.62	113.4	113.61	112.48	111.17	112.96	114.26	110.78	114.79	112.88	111.8	114.83	115.57	111.81	110.71	112.88	113.2	114.15	109.04	113.26	110.33	115.31	111.55	112.27	111.4	112.52	111.6	114.12	112.93	112.94	111.75	113.42	111.31	113.11	110.15	109.3	109.32	112.75	109.68	111.97	109.62	112.42	111.24	111.12	113.46	111.73
108.7	107.28	104.15	108.29	103.84	104.83	103.8	108.31	106.73	109.24	105.44	107.81	107.42	105.3	108.19	106.38	105.34	110.81	103.81	106.67	106.83	104.15	106.3	109.24	103.84	108.8	108.17	105.55	105.48	105.98	108.01	107.4	108.53	103.68	103.54	106.35	106.55	104.88	106	104.58	105.49	106.4	106.85	106.62	107.32	105.35	103.77	105.05	105.14	107.5
99.269	100.11	98.952	101.12	100.75	99.986	100.42	101.29	98.577	101.48	102.04	99.382	99.08	101.17	99.706	101.79	97.251	100.03	101.36	98.515	98.978	100.22	100.97	102.34	97.741	101.7	100.62	100.17	98.981	98.13	100.64	100.89	101.38	97.23	99.459	99.803	98.749	96.497	99.886	102.28	101.26	103.4	100.34	96.51	100.27	99.06	101.31	97.612	99.441	101.17
109.58	109.61	109.73	110.26	108.7	108.82	108.81	108.63	106.8	110.43	112	107.57	107.94	109.77	109.32	109.7	109.26	107.82	110.41	108.91	108.71	107.87	108.73	109.91	112.6	109.87	107.14	108.63	113.75	109.53	109.56	112.86	112.72	105.98	112.37	112.78	109.65	109.56	112.1	109.81	110.08	114.61	109.21	109.11	108.97	109.1	112.08	107.42	108.57	106.58
111.06	109.77	109.39	112.17	113.03	111.35	112.14	105.18	112.93	110.07	110.82	110	110.86	110.14	110.95	110.35	110.37	111.38	112.81	112.72	109.52	110.28	108.43	114.52	110.37	111.02	111.95	110.3	108.34	107.65	109.27	111.2	108.47	110.79	111.95	110.59	112.08	110.41	109.91	113.73	111.52	109.5	111.28	108.15	113.48	113.46	109.45	110.57	111.9	108.16
101.78	103.17	104.6	106.04	106.03	106.66	103.93	103.8	103.14	104.12	103.74	105.43	105.07	103.68	106.67	105.65	105.25	107.06	106.79	106.04	105.38	102.69	105.62	107.66	104.13	108.41	106.62	106.84	103.4	103.21	105.54	107.83	103.58	103.73	108.05	105.67	103.72	104.26	107.09	105.67	103.85	104.61	105.06	106.73	105.47	105.12	106.05	106.43	106.67	103.03
106.46	104.95	102.62	102.68	102.93	102.96	103.73	101.12	103.2	103.04	104.46	105.36	101.11	102.86	104.27	104.56	105.14	101.01	104.13	103.99	102.13	104.98	104.22	103.94	106.09	103.15	106.44	102.72	104.31	105.18	102.25	106.03	104.08	105.54	104.82	103.44	101.18	103.22	106.17	103.41	105.07	103.07	104.7	103.32	103.05	99.393	101.54	102.84	101.97	104.61
105.53	103.65	102.97	103.83	103.08	105.84	103.2	103.94	106.11	103.85	102.45	102	103.95	104.09	104.35	104.48	106.19	102.12	104.31	103.02	106.82	104.64	104.95	100.85	104.57	105.05	105.04	102.61	105.88	106.07	103.93	103.46	105.31	106.6	104.8	105.26	102.46	106.34	106.19	105	100.95	101.41	102.94	104.97	104.8	101.74	104.86	105.17	102.12	103.21
108.68	106.45	111.23	110.45	107.8	107.13	107.96	108.83	107.8	106.13	105.01	107.99	105.93	105.15	107.66	105.67	105.53	106.2	109.38	107.89	105.08	109.86	106.59	107.47	108.75	106.79	105.37	107.47	105.76	103.12	108.26	106.53	105.15	108.47	104.69	106.84	107.45	107.46	106.28	107.65	105.37	103.81	103.8	108.96	105	108.88	106.81	110.24	107.15	106.68
103.7	107	107.15	103.87	106	106.71	105.39	106.38	104.97	103.17	106.63	107.57	106.09	105.66	105.24	102.1	104.34	102.65	108.91	104.45	107.9	106.87	103.92	105.32	107.21	105.03	102.4	107.49	105.8	103.06	106.75	104.08	107.91	104.76	109.72	106.85	101.82	104.44	105.07	105.35	104.61	107.19	101.7	107.47	106.63	105.95	103.37	103.55	102.69	105
107.39	104.51	106.46	104.36	104.63	104.9	106.04	103.78	105.27	105.36	106.39	106.93	105.76	105.49	104.83	106.28	106.08	109.61	105.78	104.51	104.87	107.6	106.95	103.53	103.36	106.59	107.17	104.19	103.65	105.61	104.56	106.36	106.75	104.26	105.82	105.82	105.11	106.04	107.8	106.94	106.94	107.31	105.18	105.05	106.34	107	108.93	107.68	105.58	104.11
103.46	106.23	103.38	100.66	106.19	103.63	104.61	106.16	106.44	105.13	105.43	107.27	107.37	103.34	103.35	104.39	104.19	104.64	104.26	104.44	101.56	103.12	102.8	102.84	105.89	104.39	106.01	103.42	101.92	105.47	105	104.63	105.14	104.62	102.24	105.84	109.01	102.77	104.96	105.23	102.97	107.75	103.57	106.24	107.02	105.66	103.2	104.57	101.63	104.69
111.79	111.4	112.77	111.34	109.82	114.69	112.3	111.86	112.16	111.54	109.01	113.94	110.71	110.62	112.67	113.93	110.48	111.96	114.38	111.72	112.48	109.56	108.65	111.69	113.17	110.34	111.4	111.03	113.54	110.03	112.73	111.58	112.05	112.94	113.67	112.83	109.92	113.95	108.94	112.94	111.38	113.25	111.45	113.23	113.21	113.87	108.83	109.97	112.79	113.21
105.88	102.6	105.05	104.96	106.12	104.33	105.26	106.69	106.28	105.11	104.14	106.93	106.63	101.7	104.17	104.73	106.76	106.03	108.76	104.04	105.46	105.74	107.99	105.11	106.8	106.78	105.22	108.38	107.03	106.49	107.59	111.01	101.75	104.31	104.21	104.78	108.14	106.01	103.59	106.71	104.99	108.07	106.24	103.91	106.1	104.45	107.33	103.9	104.6	105.01
104.4	103.72	103.84	106.18	105.12	106.89	103.16	104.89	104.09	103.67	104.09	104.03	105.87	104.4	102.78	103.54	105.84	103.17	106.25	107.9	105.27	106.47	104.43	103.31	104.91	106.9	106.22	106.83	104.17	104.98	105.09	104.94	105.08	101.62	104.33	104.19	102.27	102.58	104.55	101.73	105.99	105.61	105.32	103.23	106.04	103.27	105.92	105.93	104.85	104.69
109.44	113.75	113.03	113.05	111.61	113.74	111.52	110.72	112.27	110.89	110.44	113.82	113.64	114.34	112.52	111.19	113.73	112.18	113.82	111.72	113.95	113.05	111.51	113.73	108.4	110.13	113.71	111.67	112.09	111.09	111.51	111.67	111.11	112.35	109.9	112.34	111.21	110.3	110.69	111.5	112.02	113.19	111.17	112.21	111.98	110.18	113.33	111.92	113.89	112.17
100.74	98.944	97.782	101.15	101.37	97.938	101.29	97.806	99.483	99.023	97.646	99.506	102.44	97.697	99.059	102.09	101.62	102.28	100.23	101.79	99.885	101.46	98.807	100.84	101.85	98.864	100.15	100.9	101.02	98.83	101.07	101.64	100.05	101.63	96.267	98.601	101.09	99.923	99.305	99.474	99.979	97.41	98.688	96.479	99.454	104.23	101	101.78	99.577	101.81
107.38	110.02	111.07	107.9	107.96	105.89	105.24	107	106.23	106.12	105.97	105.17	106.6	107.89	106.27	109.22	108.77	107.24	104.37	107.32	106.37	105.88	105.42	106.16	106.27	107.59	105.66	106.17	106.85	106.25	106.38	108.07	102.66	107.71	104.93	105.47	107.7	105.64	104.42	106.47	105.59	106.09	107.1	107.35	107.57	107.73	109.17	101.26	101.66	105.6
115.48	117.36	113.71	115.47	113.74	116.67	115.36	116.19	119	117.02	114.59	111.16	117.47	117.86	113.15	118.69	116.64	119.01	113.9	116.99	116.01	117.55	118.6	116.41	113.83	117.89	114.05	119.14	116.32	114.59	119.82	115.84	116.69	115	117.24	114.84	117.24	115.78	115.67	115.93	116.45	116.55	114.78	117.34	112.21	116.37	117.08	116.22	111.73	113.48
112.31	111.26	112.28	108.72	110.46	111.31	111.05	114.03	114.29	114.32	113.41	109.88	111.68	113.49	111.8	114.89	111.89	113.99	113.59	114.45	114.86	112.56	111.02	109.53	111.58	110.69	113.04	114.68	113.63	112.23	118.15	115.08	114.47	113.53	113.48	111.12	117.67	111.61	116.09	114.37	111.09	113.46	113.38	116.73	112.88	110.43	110.67	115.5	113.21	111.45
113.31	115.8	111.92	111.38	111.9	109.22	108.7	113.73	112.01	114.67	113.19	112.11	110.72	113.27	114.66	111.18	111.96	113.34	110.64	113.79	109.29	110.74	111.71	111.7	113.65	114.11	110.72	111.97	114.47	112.78	115.85	111.9	112.67	110.66	112.51	112.5	113.18	113.53	112.02	113.27	111.89	114.21	109.72	111.01	113.01	109.44	108.26	110.7	112.09	111.03
108.64	114.39	113.29	109.67	109.18	109.53	113.01	112.7	110.41	111.18	109.96	113.05	114.29	110.52	112.43	109.32	112.01	113.8	112.17	113.36	108.84	112.41	110.93	112.09	112.27	112.14	115.36	110.32	109.41	112.65	111.86	110.66	112.08	112.12	109.99	112.56	112.91	110.66	113.27	110.17	112.65	113.04	111.51	109.94	110.67	111.17	112.03	108.04	107.45	109.31
106.08	106.28	108.17	103.93	109.62	102.98	109.96	105.21	104.79	105.36	106.02	106.14	104.92	106.61	107.03	105.55	107.79	106.77	106.18	105.96	104.83	102.59	105.99	107.39	106.16	106.58	106.42	105.08	110.15	108.12	103.68	108.91	106.09	109.2	104.94	106.01	107.74	105.86	106.95	103.33	105.23	106.58	109.57	105.2	103.73	107.11	106.41	107.69	105.49	103.88
107.61	104.41	106.94	105.96	106.77	108.24	105.86	109.01	109.43	107.11	107.99	102.98	104.61	108.47	107.08	106.2	108.49	106.36	104.66	105.59	107.58	107.5	106.27	107.27	104.76	106.48	107.4	109.52	108.59	106.46	110.8	103.6	105.71	109.34	104.92	106.34	105.52	105.53	106.32	104.16	104.76	104.37	108.05	108.62	104.04	106.69	104.54	107.96	106.16	102.8
106.41	107.43	109.97	106.72	102.54	105.97	107.25	105.99	106.68	105.95	109.18	106.48	111.05	104.36	107.74	105.44	106.52	105.96	106.37	105.82	106.1	106.46	105.01	104.14	106.8	109.84	107.46	105.52	106.54	104.42	106.5	105.23	109.29	107.52	105.93	108.07	106.84	107.56	107.64	107.03	107.09	105.92	105.88	103.68	107.92	103.71	105.15	106.53	106.85	105.82
108.71	108.74	110.37	111.47	107.77	112.6	110.79	108.72	108.82	109.83	110.14	110.17	108.12	111.97	111.32	112.67	112.55	111.67	106.47	114.41	110.08	111.81	110.98	110.4	110.39	111.93	111.36	109.04	107.89	112	111.43	112.43	112.1	109.89	109.92	111.1	112.36	111.99	112.52	108.82	108.97	110.85	111.94	110.23	111.45	110.57	109.49	110.06	109.11	112.49
106.09	107.98	104.72	99.826	105.19	104.26	107.67	104.24	105.12	104.55	103.92	104.46	102.61	105.91	105.32	104.2	105.42	101.24	103.99	101.83	100.36	102.58	101.88	103.18	102.74	101.12	106.3	103.41	102.99	101.73	104.01	103.55	104.6	104.03	102.88	102.94	102.6	106.92	104.31	106.39	103.62	105.63	105.31	104.85	101.98	105.81	104.98	102.78	103.15	105.14
106.62	105.33	106.36	104.44	106.81	105.93	103.43	106.06	107.04	103.7	107.2	107.25	105.57	107.11	108.98	104.51	106.5	107.73	103.66	104.16	106.13	104.45	110.1	106.1	105.61	104.39	106.77	106.21	104.78	107.45	102.75	105.07	107.77	104.73	105.15	106.03	107.3	102.17	107.13	107.28	106.24	106.28	104.22	106.81	106.51	107.94	103.95	103.21	106.99	105.83
99.823	97.859	102.14	101.45	95.21	99.705	103.42	100.63	101.12	98.52	100.39	97.356	98.372	102.64	99.573	101.09	100.18	101.66	100.11	98.649	101.96	104.43	102.58	99.617	100.24	100.26	100.45	100.93	96.808	101.22	98.677	98.177	101.18	97.771	100.24	98.965	99.739	99.293	101.24	101	101.28	100.42	99.146	103.03	98.913	99.333	103.75	102.45	103.89	100.73
105.2	106.76	104.32	105.85	106.03	105.81	103.08	108.68	105.91	108.93	103.54	102.1	106.75	107.28	108.87	108.98	105.19	106.1	104.77	104.22	105.48	105.08	107.38	104.55	105.2	108.47	107.78	107.19	105.26	107.94	106.72	104.46	105.16	109.33	106.43	107.33	105.03	107.21	104.58	104.46	106.64	103.1	104.91	105.06	109.76	107.69	108.12	105.05	103.45	105.83
103.55	107.57	106.3	107.49	105.9	105.76	104.46	105.95	107	106.47	104.56	104.74	104.33	106.14	106.52	105.4	108.13	104.36	104.95	103.06	106.53	104.61	103.68	103.8	105.43	107.14	106.86	106.39	105.91	105.95	107.9	106.34	104.42	108.46	105.56	104.83	101.93	105.63	105.29	106.32	105.56	107.25	105.6	104.29	102.8	108.98	104.86	104.39	108.41	103.84
102.53	106.18	104.35	100.66	101.41	104.11	105.15	101.36	101.63	102.96	105.14	104.6	107.33	104.1	105.34	103.01	104.14	102.76	101.69	103.57	101.8	107.67	106.62	102.06	102.98	102.06	105.54	102.94	103.81	103.49	106.25	103.96	104.33	106.51	103.94	107.98	105.13	105	103.52	104.27	103.85	105.89	103.02	102.96	103.37	106.56	107.4	105.41	105.63	102.97
98.759	98.78	100.74	102.06	99.396	100.2	101.67	102.2	99.764	103.12	99.64	100.61	102.39	103.93	103.41	99.501	98.324	100.63	100.92	99.918	102.32	103	101.3	99.385	100.73	100.65	99.751	101.64	102.56	100.24	97.044	102.93	101.25	101.8	102.47	98.148	99.166	101.51	100.99	101.68	102.27	99.049	99.199	100.02	100.31	100.77	101.14	98.956	100.47	101.28
107.81	107.38	106.72	108.03	106.57	106.1	104.11	106.36	104.6	103.64	108.16	107.51	107.59	109.59	105.72	103.57	104.56	107.59	105.63	107.54	107.46	107.38	107.38	106	109.57	105.82	107.18	107.32	105.14	108.15	109.2	103.12	104.65	103.17	105.64	106.23	106.49	103.22	105.21	106.21	105.3	106.4	103.84	104.95	106.68	104.66	105	105.84	105.95	104.49
109.38	109.43	107.27	110.05	110.21	111.28	108.03	112.8	108.63	111.22	108.15	106.53	105.79	110.28	107.21	109.76	109.7	109.7	108.46	110.62	108.2	113.76	110.77	108.59	108.87	110.08	110.14	108.33	111.11	109.15	109.52	111.73	108.73	109.15	109.53	109.81	112.58	109.79	111.03	108.19	109.74	112.62	106.45	111.5	114.13	109.93	110.09	108.11	110.17	111.88
103.57	104.86	103.75	103.62	99.756	101.06	101.74	103.7	104.02	106.32	108.2	103.02	105.92	106.38	103.37	104.84	102.4	103.5	104.54	105.26	105.37	103.42	105.83	103.4	106.32	105.98	108.41	110.46	104.07	102.61	105.13	102.54	103.25	102	100.49	105.17	105.67	103.85	104.21	102.98	102.71	105.51	103.81	103.98	101.5	104.74	104.87	103.01	103.73	104.56
104.88	106.54	109.89	107.01	103.52	108.66	106.19	106.62	104.77	109.71	106.82	109.02	105.18	105.19	106.49	108.57	105.9	107.9	107.12	106.77	106.85	105.54	105.83	106.5	109.19	103.49	108.94	107.56	109.86	101.52	106.51	106.56	108.56	107.99	107.08	107	106.12	107.19	107.87	106.89	108.54	107.08	104.86	108.4	105.99	104.68	108.09	107.79	108.93	107.05
106.39	102.74	101.83	105.61	103.35	102.89	105.5	103.18	105.58	110.09	103.9	103.11	103.79	106.52	101.36	104.74	105.12	103.18	106.66	101.05	104.71	105.29	105.74	102.68	104.2	106.62	102.42	102.32	103.5	102.54	102.91	104.57	104.74	102.44	104.3	102.86	104.76	101.76	103.43	103.17	103.69	101.46	101.44	102.95	102.53	104.43	105.97	102.04	103.71	102.67
107.98	103.84	102.59	105.57	101.56	105.72	101.94	105.49	106.63	107.23	105.54	102.54	105.19	107.01	102.62	108.31	103.2	107.71	107.76	105.36	108.53	107.93	107.63	107.44	105.36	102.59	105.8	104.9	105.24	108.01	106.58	106.01	108.61	105.08	104.61	105.26	103.2	106.1	105.8	108.5	103.08	104.88	105.24	106.54	106.87	105.06	105.54	106.63	103.35	104.69
104.4	107.67	106.81	107.06	108.47	108.86	109.47	103.05	106.19	106.02	107.72	106.13	104.29	106.88	105.71	108.58	106.21	107.1	103.72	106.6	106.41	103.67	104.04	107.82	106.39	104.58	103.87	106.98	106.56	105.58	104.01	108.46	105.91	104.67	107.35	107.57	105.99	106.2	103.65	103.79	107.97	111.49	106.09	104.72	104.92	109.96	107.23	104.84	103.45	103.69
105.81	107.1	105.57	102.41	101.03	103.96	102.95	102.76	102.28	104.97	105.9	102.87	108.71	101.31	104.44	104.81	101.77	102.89	104.69	103.64	104.05	105.98	104.84	101.83	101.97	104.61	103.82	104.91	106.67	105.02	105.43	102.31	104.68	104.56	105.89	104.84	104.84	103.08	107.43	103.94	104.28	105.87	101.87	106.86	106.48	107.73	104.63	104.3	104.99	106.2
106.53	105.92	108.37	107.25	106.6	104.55	106.48	108.57	109.93	103.97	108.16	106	105.13	106.22	106.75	104.02	107.1	103.43	106.59	105.86	109.1	104.74	105.45	107.26	100.92	105.83	105.39	109.41	103.93	106.27	107.02	103.5	107.04	105.66	109.08	103.67	106.47	106.91	107.26	107.44	107.16	107.77	102.19	106.6	106.07	106.2	105.29	104.83	107.32	106.77
112.45	113.5	114.3	111.96	112.19	112.37	112.97	111.6	109.29	111.75	112.02	114.34	111.35	111.72	113.65	114.39	111.51	110.62	111.2	111.44	111.56	114.39	110.43	110.5	114.79	110.35	111.08	113.23	112.21	113.66	113.43	111.37	111.89	113.49	110.78	112.31	110.61	110.65	112.99	108.74	112.47	110.54	110.54	114.95	111.65	108.02	114.95	110.99	112.26	112.7
107.44	105.04	104.32	105.95	107	106.56	102.23	107.58	106.09	106.77	104.9	103.68	107.07	105.45	106.32	106.41	104.42	107.18	106.84	103.96	105.77	106.17	106.01	103.77	105.18	104.55	105.14	105.09	106.17	106.12	106.92	99.405	106.7	107.15	106.44	106.85	104.4	101.73	104.68	105.58	103.42	106.9	107.16	108.3	105.7	106.52	105.26	106.08	107.15	105.09
117.62	115.1	116.05	114.81	115.86	117.53	112.95	115.65	115.66	117.03	116.29	117.31	116.09	116.85	115.22	119.46	115.23	118.43	116.58	115.95	116.58	118.11	116.66	117.45	115.21	116.36	116.82	115.68	115	116.36	115.85	115.76	114.46	115.99	116.97	117.43	114.63	113.37	115.61	116.94	114.95	120.46	114.61	119.1	117.7	117.54	113.7	118.39	116.61	117.55
107.51	104.74	103.35	104.4	108.05	108.05	106.88	108.62	106.15	106.32	110.17	104.72	104.45	103.43	104.64	104.37	109.09	106.92	107.48	105.98	104.92	104.38	106.35	106.99	106.87	105.75	104.69	107.45	106.26	107.59	105.24	106.4	104.44	107.9	105.49	106.76	105.2	109.03	105.7	105.22	105.68	105.7	108.9	109.96	105.01	105.44	107.98	108.17	105	103.39
115.89	119.71	114.83	119.41	119.13	118.54	117.88	122.62	117.41	119.53	118.65	116.73	120.31	115.41	117.9	116.59	117.36	116.71	118.61	115.97	117.85	115.61	118.78	115.88	118.24	115.45	115.81	116.38	116.59	114.72	116.4	114.94	115.48	117.18	117.22	113.14	117.35	119.37	114.52	118.22	118.01	116.71	117.26	117.72	115.57	118.64	116.47	119.79	117.33	118.96
112.63	110.74	109.19	112.35	111.1	113.62	113.84	110.06	110.08	112.64	110.13	113	111.14	110.95	112.04	110.02	115.21	112.41	112.14	108.56	114.12	111.21	112.14	111.42	113.74	112.06	111.82	110.88	113.46	109.75	111.48	112.08	111.19	109.54	111.23	114.07	110.46	113.71	110.08	113.3	110.16	109.99	114.99	110.47	114.7	110.9	112.95	110.53	110.66	112.91
107.64	111.92	111.28	113.46	112.02	112.51	111.68	113	111.2	111.72	111.47	111.63	116.63	112.44	112.63	111.13	113.3	112.47	112.41	112.08	111.87	115.07	111.34	112.94	110.58	110.21	114	113.67	110.65	110.18	111.23	114.45	111.97	109.81	110.35	113.49	111.31	110	111.13	114.33	112.79	110.69	111.96	112.21	112.91	110.76	109.43	112.42	111.02	110.71
113.03	113.89	111.46	112.73	110.51	112.21	111.1	113.35	111.15	113.49	109.7	109.77	111.85	112.82	112.59	112.74	110.23	108.31	115.44	111.63	111.84	112.01	112.74	110.92	113.74	109.61	111.44	111.43	112.59	108.94	110.65	109.34	111.91	113.23	111.65	111	111.87	115.13	110.48	111.47	115.19	113.14	112.27	111.55	110.72	114.07	114.6	112.39	109.32	111.82
109.57	110.39	109.65	110.71	111.88	110.38	111.47	111.53	108.66	110.66	111.3	110.78	110.46	109.55	111.61	112.84	113.01	111.36	112.23	108.36	110.47	110.67	110.93	110.52	111.34	111.26	111.48	109.72	111.23	111.78	113.58	110.24	111.03	110.32	112.09	114.08	109.6	110.44	108.62	111.93	113.43	111.74	110.36	110.18	111.24	113.04	114.3	109.1	113.22	111.75
107.45	103.72	107.65	105.74	104.8	104.44	104.44	102.53	104.08	104.79	108.66	104.78	104.67	105.14	105.42	106.32	105.8	105.75	107.66	103.92	106.05	103.33	102.48	105.76	105.75	105.91	103.96	103.8	105.39	102.71	105.07	103.82	102.6	107.48	105.12	107.09	104.38	104.57	103.92	105.69	102.62	108.3	105.18	103.51	107.3	106.76	104.13	104.56	106.83	107.13
106.81	105.06	105.84	102.44	103.74	106.06	106.16	105.71	103.39	104.3	107.72	106.92	106.06	104.6	97.576	105.92	106.74	102.22	106.52	106.63	104.49	104.06	105.02	102.08	106.44	104.38	103.96	105.64	104.31	104.77	102.13	109	102.71	102.62	101.05	99.745	105.36	106.65	102.5	105.92	103.51	104.52	106.48	105.94	104.54	106.4	104.14	102.43	103.27	104.38
105.18	104.15	106.13	105.12	106.71	102.47	103.52	105.61	106.05	102.18	102.52	105.06	103.96	106.47	102.43	106.73	104.83	104.04	106.64	105.78	105.09	104.16	103.21	107.06	106.1	106.83	104.82	104.69	105.51	104.08	108.52	104.67	104.57	106.27	103.63	103.77	104.65	103.64	108.29	101.91	104.15	103.39	104.41	104.01	103.38	105.53	106.02	103.6	103.74	107.41
107.51	109.57	109.97	108.24	111.27	113.24	108.29	110.03	111.76	108.27	109.64	108.12	111.13	113.3	110.96	112.23	109.75	109.13	108.09	111.24	109.4	110.88	109.69	108.84	110.46	109.39	111.91	111.3	109.66	108.26	111.45	113.04	110.5	114.4	110	108.64	109.03	110.03	110.02	106.93	109.72	110.49	107.2	109.73	112.1	110.8	109.6	111.45	107.11	110.86
107.94	105.32	105.72	109.03	107.8	107.91	104.69	106.61	105.87	104.75	106.53	105.91	105.05	105.89	103.55	108.48	107.87	105.21	106.13	106.08	106.63	106.03	107.16	104.47	107.84	103	106.52	108.16	105.32	107.71	109.15	107.28	109.86	109.18	105.58	103.82	106.58	108.46	107.19	105.44	105.86	104.2	109.27	105.06	110.64	106.53	105.96	109.08	107.34	108.03
103.04	106.03	107.93	105.48	105.06	104.98	106.61	106.6	103.9	105.09	106.6	107.86	102.85	106.74	106.02	106.58	103.04	104.54	104.88	102.5	105.2	104.93	105.82	106.68	106.34	106.82	105.45	106.4	109.08	105.16	103.02	102.83	106.19	104.75	106.47	106.5	104.56	107.53	106.16	106.39	104.84	108.9	103.51	107.22	107.22	105.09	104.79	108.01	106.41	105.18
118.13	118.82	118.04	121.1	118.87	116.9	115.52	115.6	117.97	117.38	118.43	117.59	121.6	119.22	113.77	113.29	116.5	116.35	119.44	117.4	120.03	116.24	117.01	116.8	117.51	114.17	121.97	116.99	117.96	116.12	118.12	116.12	116.62	118.41	117.05	116.04	118.55	119.16	118.65	116.85	117.01	117.06	120.89	117.58	115.23	113.14	116.58	116.44	116.82	116.9
103.58	102.88	104.78	107.4	105.75	106.33	102.65	106.93	105.2	107.35	109.94	104.18	103.6	105.98	106.63	107.83	104.44	108.41	109.51	107.24	107.25	107.25	101.85	107.09	107.76	107.85	105.7	105.56	106.25	106.98	108.56	110.22	108.51	108.41	102.54	103.05	105.68	103.04	103.18	104.68	104.12	107.64	107.52	105.17	107.06	106.21	105.72	105.31	106.26	102.26
107.02	105.33	104.27	105	101.94	104.26	108.42	108.16	106.46	109.17	106.82	107.13	103.15	105.65	105.18	104.91	107.73	106.1	106.08	106.54	107.63	106.21	103.11	105.73	103.54	105.1	105.1	105.55	104.89	106.71	102.35	103.53	102.97	103.97	107.55	105.8	101.94	108.02	105.37	103.14	104.74	106.05	103.01	105.15	104.75	106.57	107.11	108.61	105.98	105.3
104.96	106.85	105.56	103.93	105.64	106.92	105.14	109.06	105.46	107.33	101.81	106.45	106.1	108.36	105.15	106.77	103.31	106.6	103.89	106.53	105.91	106.79	105.63	105.99	104.68	104.4	105.7	108	104.41	107.37	105.81	104.87	103.23	102.65	106.99	105.82	105.51	104.05	104.4	104.29	104.44	105.53	102.96	102.23	106.91	108.34	110.26	105.95	105.29	102.23
98.682	102.41	97.837	102.84	99.356	101.05	102.38	101.97	97.657	102.61	100.56	101.5	101.24	99.87	99.195	101.65	100.2	98.657	100.65	101.33	100.76	100.13	101.04	100.9	101.33	98.204	100.46	99.597	102.06	99.755	100.79	103.66	99.144	101.21	96.774	96.831	100.84	98.352	100.53	97.317	101.48	101.09	100.12	99.253	101.52	100.07	96.787	99.432	98.083	96.943
106.13	107.36	108.08	105.01	106.8	106.03	103.56	104.29	105.19	102.99	105.05	106.89	106.69	104.15	104.45	106.43	102.02	108.85	104.8	105.99	105.52	105.51	105.68	106.8	104.87	104.24	106.72	107.84	102.4	105.6	103.81	103.35	105.95	102.34	107.7	105.95	107.93	104.14	109.03	105.88	106.81	107.61	107.33	106.88	105.79	106.58	106.73	107.66	105.34	109.7
103.55	102.9	104.49	105.12	102.32	105.05	103.53	106.54	104.44	102.92	104.31	101.01	102.61	103.79	106.15	104.59	107.47	105.11	105.06	105.6	104.96	103.51	104.77	107.17	103.6	105.79	104.73	105.77	103.54	106.52	103.6	103.34	102.75	104.28	103.94	104.36	103.35	105.02	104.45	107.1	107.04	102.26	102.79	104.53	101.81	102.33	105.46	104.25	106.54	103.26
111.21	109.92	108.94	111.39	111.74	112.55	111.06	108.5	112.3	113.56	114.2	111.49	111.75	114.28	114.39	112.21	112.53	113.07	113.3	110.87	112.48	110.57	109.95	109.04	113.01	114.28	110.33	108.41	110.48	111.91	111.15	113.99	111.94	107.64	110.71	110.18	113.7	112.66	110.3	112.43	110.38	115.78	108.13	111.38	111.8	111.95	112.65	110.67	112.81	111.2
111.81	113.93	114.41	114.85	112.21	114.02	113.36	114.2	112.62	111.74	112.43	111.25	110.76	115.37	115.37	115.01	115.05	111.19	114.52	113.6	110.33	114.76	111.65	114.11	111.78	118.5	113.03	114.86	109.85	113.93	114.84	113.26	113.97	112.87	109.27	113.68	114.43	110.79	116.19	114.22	112.31	109.48	110.65	114.25	113.87	114.28	115.59	113.47	112.52	113.54
104.12	104.14	107.89	103.86	105.47	103.86	108.24	106.9	104.94	106.47	104.18	107.47	106.51	103.39	106.25	106.15	107.03	106.14	106.92	103.06	107.14	106.92	106.05	105.14	103.93	105.88	104.94	107.39	104.9	106.61	102.74	103.85	106.17	110.68	108.84	106.86	106.81	106.04	105.31	108.63	108.33	107.17	108.79	109.58	106.96	108.06	104.38	109.54	103.81	104.49
103.53	105.74	108.66	107.63	109.48	104.97	106.19	107.18	106.66	105.45	105.3	104.68	106.7	105.82	106.6	105.27	106.56	108.99	105.26	107.52	105.91	106.03	105.22	105.51	110.31	106.02	103.55	104.22	104.59	105.85	107.88	102.54	107.45	105.64	103.27	106.37	105.65	107.99	106.1	104.62	107.38	104.77	106.78	111.52	107.43	105.41	107.69	106.5	105.36	104.74
108.93	102.86	105.56	104.72	105.82	103.71	108.1	103.17	105.84	104.4	104.15	104.1	105.04	104.61	106.67	107.55	105.94	106.25	104.03	106.67	105.02	107.36	103.35	107.28	108.15	106.89	103.88	104.45	105.25	108.83	106.32	102.56	102.29	106.3	104.62	105.41	102.87	104.91	107.57	106.67	105.82	106.03	107.77	107.74	106.31	104.84	104.79	103.86	103.62	108.31
111.81	110.39	110.95	109.82	110.64	109.09	110.28	111.56	109.45	111.53	111.45	112.61	109.14	114.36	112.91	109.46	109.8	108.2	108.04	111.15	108.07	112.57	110.36	111.47	108.49	112.03	109.64	108.72	110.82	110.71	110.81	108.91	110.09	110.15	110.46	112.89	110.32	107.49	108.05	109.84	108.6	111.27	109.67	109.87	108.23	108.48	110	111.79	106.53	111.67
109.76	111.27	112.51	108.26	111.68	115.16	111.38	111.45	113.66	110.33	109.81	110.72	114.37	110.03	109.08	113.99	110.62	110.69	112.54	113.38	112.13	112.26	112.6	109.88	111.95	111.62	115.17	116.4	107.98	112.8	110.43	110.89	111.54	109.72	114.22	112.1	109.74	111.17	111.98	112.63	112.71	113.4	111.07	112.76	111.78	108.49	111.97	113.99	109.55	113.54
106.85	105.76	102.41	106.76	104.1	106.5	105.5	107.44	104.29	106.81	107.98	104.42	107.46	106.37	107.45	103.53	106.01	105.53	103.49	106.63	105.87	103.58	107.17	107.18	104.72	106.34	103.92	104.63	105.3	104.47	105.62	105.46	101.97	104.32	105.56	105.18	105.91	106.67	107.44	104.49	106.31	104.89	104.56	107.58	103.93	106.19	105.05	104.07	109.12	107
118.6	119.72	118.54	119.25	120.49	118.78	112.71	118.35	114.44	113.24	114.62	117.13	116.53	114.67	114.38	118.58	116.86	118.34	115.27	119.17	121.57	118.06	116.62	116.37	119.02	115.53	118.27	115.47	118.57	117.45	116.96	116.27	115.73	117.08	116.37	117.7	118.54	117.71	118.51	122.84	117.27	115.35	117.93	117.38	117.52	119.77	117.91	117.55	117.23	117.2
110.65	111.15	112.61	113.41	109.77	111.39	109.01	110.3	112.5	111.25	112.11	111.49	111.24	110.25	111.8	108.74	112.9	112.03	109.39	111.28	111.46	109.85	111.37	112.32	112.23	109.84	112.48	111.15	110.29	112.78	112.65	111.45	111.58	112.12	110.71	113.23	113.19	112.62	111.23	111.83	111.76	113.25	109.66	111.48	112.76	116.15	111.03	112.23	110.83	110.33
105.38	106.52	108.27	102.48	103.37	104.84	106.11	106.5	104.62	106.61	102.28	105.68	107.04	105.05	103.32	106.31	107.2	105.38	105.3	103.75	107.38	105.47	104.92	108.73	102.57	105.94	106.43	106.96	101.63	103.94	102.74	107.15	101.42	106.05	107.87	103.3	105.69	103.2	107.69	102.46	103.1	106.62	105.56	105.47	106.95	104.43	104.37	102.52	103.71	104.31
105.56	104.55	105.46	106.69	106.04	107.32	104.8	107.59	106.48	107.16	105.61	108.09	104.87	106.8	105.39	105.15	107.17	104.49	104.7	107.14	103.99	105.04	106.51	107.1	102.96	106.6	105.98	106.41	105.54	106.23	109.06	104	105.51	102.64	105.93	106.98	104.24	107.34	103.38	105.72	104.95	106.64	101.7	102.32	104.94	106.04	108.16	106.6	102.71	105.1
107.52	103.49	107.32	105.48	105.07	104.54	103.49	105.96	104.27	107.42	107.39	105.89	107.12	104.8	106.9	110.31	106.79	107.42	105.41	104.85	103.74	105.73	108.49	105.97	103.82	105.35	104.49	108.2	104.28	109.2	105.79	105.87	104.95	109.11	104.86	104.16	104.15	104.37	103.88	107.7	104.77	107.07	104.29	109.48	104.53	105.7	104.99	109.32	105.74	102.51
106.81	104.79	106.75	104.29	103.58	104.23	105.46	106.57	105.27	102.83	104.28	104.03	105.05	104.93	107.24	105.66	104.28	105.3	104.02	104.83	101.36	105.35	102.99	102.24	106.52	104.08	102.77	103.2	105.24	101.19	103.03	107.25	105.34	102.06	102.63	101.52	104.62	102.8	103.69	103.5	102.69	102.59	101.93	103.65	103.26	103.39	103.43	104.91	101.51	103.66
114.97	110.02	108.82	109.18	108.19	110.18	108.98	110.86	111.3	112.02	109.05	114.57	111.25	108.4	111.63	111.6	107.13	111.23	107.87	109.02	110.25	109.07	109.17	115.11	108.22	112.38	110.5	108.04	109.97	110.16	107.06	108.11	110.55	109.3	112.55	111.34	111.1	111.51	110.48	110.51	109.07	110.79	109.67	109.99	110.05	108.34	108.44	107.39	106.12	107.72
110.73	111.98	111.04	113.27	112.65	113.99	114.25	109.83	112.43	112.39	112.16	116.96	108.61	112.67	111.17	111.74	114.35	111.38	111.54	112.27	113.11	113.12	112.32	109.84	113.34	112.23	111.89	111.43	112.93	111.47	111.79	111.1	112.04	113.07	114.17	110.89	109.14	111.55	112.71	112.79	110.3	113.35	111.81	113.24	109.21	111.6	112.87	110.6	113.29	112.08
107.01	105.26	105.13	105.6	106.47	105.95	103.86	107.08	104.91	103.94	109.91	105.7	105.27	105.87	103.94	106.59	102.64	104.51	105.84	105.36	106.71	106.74	107.81	106.42	105.58	104.6	104.53	104.85	108.07	104.27	106.56	103.49	104.33	106.21	106.87	106.53	104.83	105.64	105.92	103.65	108.37	105.99	103.78	104.46	105.45	105.77	105.68	107.59	106.61	104.02
104.46	104.77	106.26	106.2	107.59	104.16	106.99	106.21	106.33	108.29	104.9	103.74	107.06	102.46	105.48	107.58	106.15	104.66	104.48	106.01	102.86	106.01	104.92	106.46	106.36	107.5	103.72	105.93	104.21	108.68	107.41	106.06	107.51	106.42	106.7	105.67	106.72	105.92	102.32	103.37	105.24	106.36	106.52	104.48	107.78	101.74	104.47	105.13	103.79	107.02
106.39	109.23	104.71	109.23	105.49	105.9	102.68	107.19	108.32	104.04	108.81	105.76	106.91	109.95	107.35	105.72	105.89	106.09	106.71	105.52	108.15	102.75	107.66	108.47	108.47	109.98	109.85	107.05	105.47	107.17	107.93	106.2	107.81	105.58	109.35	106.17	105.29	107.23	107.82	108.45	107.31	106.93	105.64	105.22	108.21	107.31	107.24	107.41	106.46	108.34
107.31	105.06	104.13	108.02	103.69	102.25	105.79	107.67	106.72	103.45	107.18	107.36	106.62	103.74	110.32	103.63	108.06	105.56	105.62	108.86	104.68	105.03	105.83	105.82	103.63	105.18	107.18	105	101.53	107.28	104.22	105.71	105.39	106.66	104.04	105.59	106.94	108.57	102.64	107.98	106.73	106.27	103.43	105.86	105.48	103.77	104.24	107.89	104.02	106.73
106.16	107.09	106.48	103.64	100.92	104.64	106.52	106.06	105.64	106.38	105.18	106.45	103.92	106.61	104.65	106.2	106.27	103.6	103.38	106.56	103.29	105.7	106.79	101.99	106.1	105.69	107.54	107.19	107.71	106.84	106.15	106	105.34	105.65	104.61	105.43	107.55	107.52	106.26	105.89	107.57	106.31	104.46	104.31	106.87	106.67	107.6	107.64	107.82	104.31
103.07	103.22	106.34	103.46	105.43	104.73	103.75	101.98	102.36	103.85	102.67	103.57	106.41	103.76	103.22	101.89	105.04	103.2	103.82	102.73	106.54	106.17	105.31	104.98	103.75	103.69	102.85	102.64	104.61	106.51	104.43	104.88	105.11	102.99	103.06	105.83	106.83	103.75	105.11	102.92	102.71	101.83	103.8	101.69	103.68	102.14	102.16	102.22	105.52	104.6
105.5	100.63	103.18	106	104.61	105.55	101.55	107.78	106.22	104.19	102.25	103.54	102.38	102.17	107.32	102.45	107.03	103.98	102.61	104.52	102.8	104.55	105.17	104.89	103	106.58	103.37	107.26	104.41	104.57	105.23	106.18	109.73	103.86	105.73	102.82	103.41	105.56	102.63	103.2	103.53	105.51	103.68	102.8	104.26	106.49	104.71	103.71	105.31	105.5
105.73	102.57	105.75	103.53	106.81	102.51	103.21	101.59	101.47	103.89	105.53	103.1	105.04	102.96	105.59	101.41	109.17	104.44	99.89	100.89	102.5	101.96	103.02	105.37	104.97	103.81	105.82	105.9	102.08	104.7	106.88	102.49	105.44	106.02	105.55	103.34	103.78	102.49	108.71	100.79	103.38	103.73	104.41	103.51	104.22	104.99	104.18	105.21	101.12	101.35
106.08	105.88	105.68	107.55	106.3	107.62	106.53	105.13	107.67	104.12	104.68	106.32	108.7	105.32	105.24	105.51	102.87	104.38	104.96	103.65	105.56	106.15	106.19	107.62	108.23	108.42	104.78	103.82	104.15	102.85	106.29	106.63	105.52	106.78	109.37	104.18	104.82	105.84	101.78	104.87	104.27	105.53	105.26	102.56	108.9	106.57	102.82	105.37	104.92	105.14
103.23	102.65	98.751	98.508	99.346	98.126	98.064	98.954	98.094	97.382	99.029	98.225	102.9	97.709	100.94	99.533	100.69	98.437	96.932	102.19	99.696	99.933	98.517	103.69	102.11	99.821	98.485	98.69	98.842	99.949	97.597	98.031	100.53	101.04	97.522	97.211	102.31	102.65	100.81	100.75	98.934	100.62	99.522	98.965	101.75	97.188	101.74	97.404	100.29	98.699
105.22	108.37	107.64	106.06	105.31	103.8	108.04	105.75	108.04	102.44	103.77	103.86	106.48	105.81	105.68	103.93	107.11	107.31	104.76	105.37	103.93	105.88	104.58	107.02	106.24	106.74	102.55	105.92	109.2	108.7	109.12	105.71	107.17	105.91	106.42	103.81	106.92	108.38	104.66	108.01	106.09	103.68	107.67	104.84	106.47	105.79	106.12	106.82	107.71	104.88
96.819	100.77	100.25	97.557	101.27	98.284	98.214	97.201	101.95	103.07	103.5	99.799	98.855	100.35	98.187	99.74	101.54	99.434	102.83	97.409	100.23	99.484	100.83	98.394	100.26	98.195	100.99	100.21	101.48	101.43	100.18	99.796	98.167	100	98.264	100.37	100.51	99.64	96.811	98.111	101.7	98.895	99.935	99.47	98.378	98.171	100.22	100.49	98.844	99.592
111.83	111.84	115.73	112.15	115.05	110.8	112.09	112.2	112.52	113.25	113.69	115.66	109.42	110.86	113.78	114	115.16	113.64	110.45	113.54	113.13	112.63	114.04	114.09	109.73	112.97	112.49	115.19	114.23	113.64	110.56	110.92	112.78	111.86	112.84	112.36	110.35	112.22	116.55	111.86	113.19	113.33	116.65	114.97	112.99	111.22	113.01	109.73	110.93	112.75
99.469	100.21	99.507	102.21	99.995	98.625	99.539	98.173	101.51	99.614	98.894	102.6	100.84	102.63	99.281	101.45	98.028	98.058	102.77	99.18	103.09	98.691	100.05	101.48	100.48	100.51	98.488	99.355	100.63	101.61	98.78	97.376	99.018	101.33	99.658	100.61	99.915	101.28	100.63	101.78	101.23	98.085	103.68	101.01	101.1	98.814	97.292	101.11	99.517	102.67
106.5	106.84	104.52	106.83	108.02	105.32	101.3	106.08	108.42	105.5	105.77	103.35	104.83	105.76	107.95	103.61	108.28	105.97	105.13	106.98	106.06	103.67	106.33	109.42	107.55	103.45	104.39	107.12	106.2	105.73	107.44	105.81	107.41	105.19	107.19	104.81	104.76	105.16	106.16	105.68	104.47	107.59	108.61	104.59	104.66	106.08	102.67	104.81	106.53	106.88
105.15	102.68	106.49	107.19	107.49	108.71	103.34	102.9	104.55	108.71	108.37	108	103.68	104.64	106.58	107.29	108.44	106.76	107.12	105.72	107.3	105.82	105.78	105	106.55	103.44	106.6	104.32	106.85	104.41	103.98	106.28	102.97	107.28	106.01	107.62	107.65	105.75	103.11	104	106.57	108.85	106.3	102.09	106.43	108.92	103.76	106.56	102.23	103.52
100.68	99.801	97.67	96.343	100.26	100.15	98.617	101.6	99.821	100.51	100.5	100.4	103.11	100.25	101.5	103.07	100.39	101.51	99.859	99.797	100.8	99.156	99.86	98.472	99.942	99.595	101.21	101.72	100.74	100.46	100.23	97.588	104.17	101.76	99.169	100.74	99.132	103.01	97.512	99.573	101.57	99.642	99.342	101.86	98.531	101.63	101.34	96.927	99.572	98.286
112.35	109.42	110.51	108.95	110.88	111.37	112.72	110.32	110.26	110.54	116.24	111.81	114.74	112.7	112.19	111.05	112.88	112.34	114.76	113.63	115.88	110.78	112.6	111.5	109.91	110.68	111.36	111.53	112.94	112.44	112.98	112.79	113.22	111.87	114.12	113.98	113.5	112.14	112.35	111.61	111.11	110.55	109.67	115.12	113.24	113.03	111.42	109.94	113.03	113.12
105.73	107.54	104.05	104.33	106.86	107.08	102.45	104.62	107.26	105.41	107.62	105.89	106.42	103.63	103.34	105.07	105.89	104.65	106.31	103.32	103.62	103.24	104.69	107.48	106.21	107.04	106.89	106.14	109.05	107.42	104.53	105.73	106.03	102.16	106.26	108.1	105.2	105.44	103.37	105.42	106.19	106.4	108.53	102.99	103.82	107.26	107.61	108.73	106.41	106.33
102.74	103.59	105.69	108.12	107.96	104.87	102.28	102.37	108.78	103.38	108.62	106.03	102.36	102.94	104.05	104.51	104.03	103.76	105.77	104.74	103.51	103.48	104.3	105.06	100.77	100.94	103.38	103.13	100.83	103.34	108.39	102.11	109.11	103.25	104.24	102.32	103.33	105.18	104.32	103.51	103.78	105.49	105.57	105.33	103.9	106.74	104.46	103.3	104.92	102.66
110.66	108.17	107.98	111.82	109.64	112.59	105.62	108.63	109.46	110.15	108.12	108.25	110.71	110.6	110.8	109.26	110.67	110.33	108.95	107.51	110.71	105.7	110.19	109.25	111.5	108.25	109.77	109.07	108.74	107.22	111.45	108.59	107.59	107.11	111.02	109.34	107.16	109.38	107.51	108.2	108.02	108.86	108.85	108.89	109.6	107.88	108.65	111.24	110.06	110.79
107.98	103.18	109.15	107.96	106.04	106.09	104.92	106.72	109.15	109.17	107.41	109.19	106.29	106.79	107.85	107.99	105.08	105.56	107.03	104.19	106.17	108.78	106.82	108.74	107.02	105.75	108.59	106.62	105.87	106.75	105.74	107.11	107.45	105.03	109.61	104.97	105.72	108.44	106.51	107.9	106.96	106.49	106.76	104.63	102.27	107.45	106.55	106.66	105.6	108.71
111.28	107.89	108.14	104.69	110.2	108.12	109.1	107.64	109.68	107.61	107.05	106.75	110.45	107.21	108.05	106.67	108.15	105.48	106.92	106.01	105.2	105.75	105.42	105.81	107.71	106.24	105.41	107.32	104.58	105.9	106.9	105.92	108.13	110.24	108	108.64	106.4	109.5	105.91	108.41	104.73	106.13	102.74	108.98	103.42	106.23	104.16	108.41	108.98	107.46
109.37	108.96	109.48	110.62	111.52	110.06	108.18	107.1	109.56	109.06	109.87	111.14	110.02	107.65	109.75	109.27	108.84	110.1	108.14	109.62	111.36	110.05	108.44	109.85	113.78	108.56	109.64	110.02	111.25	111.54	111.13	110.38	109.44	109.27	109.93	111.71	109.33	110.18	107.46	112.08	109.74	109.72	110.63	112.12	111.6	110.93	111.13	108.54	110.77	108.3
111.43	110.83	113.15	112.83	112.68	112.53	112.03	111.05	111.65	111.76	111.75	114.05	114.9	110.26	109.65	109.23	117.09	112.16	111.28	110.12	110.7	114.1	109.63	111.53	111.48	113.16	116.09	111.23	109.49	111.4	111.91	110.57	115.27	112.24	113.83	111.67	108.85	111.08	113.1	111.57	108.58	114.22	109.15	111.09	112.34	109.96	111.12	111.97	113.2	111.38
105.15	106.59	102.65	104.04	104.7	105.02	102.13	107.28	104.76	103.73	108.36	109.7	107.92	104.62	104.19	104.11	106.53	104.03	106.28	106.68	104.36	107.16	107.96	102.34	104.83	105.83	107.65	107.08	108.66	104.19	105.9	103.95	102.69	104.55	104.69	107.55	103.77	108.38	104.76	104.39	105.65	106.54	105.89	105.72	106.75	106.59	102.37	104.34	104.08	105.41
103.02	104.87	102.15	103.27	103.76	104	103.83	103.78	105.32	105.68	105.39	105.92	106.26	102.62	103.06	107.54	104.81	106.53	103.98	108.21	104.59	106.17	105.36	105.48	105.53	105.6	104.19	105.83	105.06	105.72	103.32	103.75	107.85	104.56	103.34	108.2	102.97	103.02	104.28	107.15	104.46	105.11	105.91	107.22	106.22	105.65	105.27	106.61	105.1	103.38
106.22	105.04	104.11	107.03	103.91	104.64	105.67	104.77	105.36	105	107.29	106.5	105.27	107.73	105.58	106.62	105.11	104.34	106.91	108	105.88	106.55	107.46	105.72	104.2	105.31	108.42	105.74	104.99	105	106.68	106.93	107.83	105	107.99	105.67	107.7	106.64	106.74	107.81	105.35	108.36	103.12	106.15	106.44	106.49	103.8	103.42	107.11	105.68
103.33	105.44	106.79	110.52	107.95	105.35	104.29	108.6	105.51	106.6	109.61	108.4	107.81	102.86	110.35	105.24	104.84	105.98	105.32	108.16	106.7	109.26	106.55	107.66	106.76	106.25	107.47	105.94	106.75	106.47	105.02	106.96	108.34	109.26	107.34	104.77	104.21	106.18	104.86	109.08	104.49	109.24	105.09	109.96	105.96	107.94	105.71	108.78	107.75	105.29
104.77	106.05	101.62	103.62	104.19	104	103.94	103.84	107.1	103.75	102.56	105.93	102.71	100.33	103.85	106.97	104.73	105.53	104.94	105.12	104.59	102.28	103.75	106.65	104.53	103.82	102.95	103.66	103.79	102.47	103.19	104.42	103.76	103.93	108.43	105.83	106.61	103.49	106.24	106.66	102.33	103.18	102.96	105.23	104.23	103.77	104.16	102.49	104.85	105.62
104.84	107.05	102.29	104.56	101.28	104.31	106.59	102.31	104.39	105.53	105.38	103.98	104.58	102.84	105.5	102.29	104.1	108.17	105.93	105.5	105.3	103.43	103.62	104.33	106.28	105.03	102.63	104.37	106.73	103.98	102.77	101.12	105.38	106.4	102.32	104.8	105.15	107.42	101.54	103.61	102.35	104.67	107.52	106.65	104.8	104.04	104.6	104.2	106.96	105.62
108.07	108.67	107.65	113.54	110.79	109.88	109.91	110.26	112.35	113	111.84	111.18	111.44	110.62	109.01	110.41	110.57	111.4	109.67	110.84	110.39	108.5	111.06	108.7	111.64	108.76	112.48	109.24	109.55	111.31	110.65	111.04	116.1	111.04	110.72	109.08	111.91	111.45	111.58	113.47	106.37	113.57	112.16	114.63	111.9	113.01	109.38	110.77	112.07	110.58
110.49	111.62	112.3	111.37	110.54	112.73	112.85	109.01	112.77	112.07	112.66	110.7	113.46	112.65	112	112.59	114.27	109.38	111.44	112.04	110.06	110.66	109.16	106.79	113.6	109.2	110.5	109.05	113.63	112.31	110.71	108.16	110.63	113.52	110.56	111.63	112.48	111.24	109.85	110.68	111.65	108.51	109.09	110.17	111.16	112.14	109.02	110.54	113.98	114.12
118.02	117.77	116.35	115.49	120.44	115.26	118.25	120.54	119.43	116.31	117.11	116.49	114.39	115.06	116.67	117.17	118.64	118.32	115.49	116.42	116.38	118.22	117.31	117.02	119.74	117.93	115.47	119	116.85	119.15	117.89	118.67	118.39	116.58	116.42	118.53	118.74	116.54	116.49	115.68	113.31	119.14	115.33	120.15	117.76	118.53	115.07	121.54	115.42	116.29
102.11	99.603	101.51	102.35	100.02	98.453	100.47	101.03	100.78	104.4	101.33	103.2	100.05	101.72	100.8	102.08	103.4	101.39	101.72	102.16	102.19	100.36	100.4	100.46	101.06	102.39	103.26	100.72	101.8	101.66	101.55	101.39	98.917	100.9	99.475	98.445	99.459	101.72	100.11	100.7	98.22	98.499	101.57	102.77	99.031	96.404	99.756	99.505	99.663	97.06
111.38	114.27	108.61	110.58	113.24	110.78	112.03	114.02	112.55	114.3	114.53	115.01	112.27	117.74	112.5	112.62	112.15	115.67	111.8	113.3	112.78	111.29	110.6	111.37	113.49	114.1	111.43	111.52	112.16	112.65	111.07	115.74	113.76	113.99	109.11	115.5	112.2	114.51	112.33	113.68	111.04	113.83	114.25	112.32	113.61	115.28	112.61	110.84	110.16	111.04
108.29	107.76	105.07	106.99	105.83	108.94	105.17	105.7	105.65	105.84	108.74	105.49	104.99	106.71	105.77	106.33	105.36	106.75	102.38	106.87	108.69	103.89	104.12	106.12	108.17	106.89	103.58	109.14	104.58	109.4	106.23	105.6	101.94	105.05	107.57	107.15	104.19	107.09	103.96	109.25	106.96	105.88	107.23	105.94	107.91	105.88	102.75	106.35	107.67	105.93
104.48	106.31	105.5	107.02	103.09	104.75	105.42	103.97	104.75	104.77	106.33	99.69	103.19	104.27	105.22	105.61	103.8	100.26	102.89	100.11	103.7	105.94	104.76	106.87	105.41	104.96	106.46	104.61	103.08	105.03	106.3	104.26	104.65	104.5	106.59	105.23	102.03	104.68	105.66	106.44	105.67	103.66	102.69	102.15	104.51	105.83	101.55	105.27	104.73	102.71
113.03	115.26	108.5	111.71	113.59	113.58	113.75	110.01	112.51	116.01	111.72	109.15	113.58	109.73	110.18	112.79	110.6	113.49	111.99	112.38	112.27	113.27	110.79	111.74	112.31	109.78	111.76	110.74	112.5	115.36	113.73	111.45	113.48	111.7	110.06	112.34	113.02	109.93	109.4	112.57	111.57	111.53	114.46	109.58	112.54	113.77	112.1	109.21	111.15	109.53
103.99	103.22	102.87	102.98	102.08	102.65	105.62	108.1	104.84	104.71	103.74	102.42	103.8	102.3	103.25	102.36	106.27	103.41	102.12	104.47	100.95	104.3	102.86	104.27	102.98	102.73	105.29	101.69	105.16	101.83	103.34	105.09	103.79	103.62	105.39	104.11	104.43	104.59	101.49	106.32	100.19	105.68	105.65	102.25	102.79	102.2	105.6	104.86	104.68	103.39
105.92	103.71	104.42	105.49	107.41	106.95	106.51	104.59	106.75	107.32	102.86	101.14	104.53	104.34	106.56	107.65	107.2	107.22	105.48	104.96	105.23	106.31	104.89	105.35	106.89	108.47	106.69	106.61	105.09	108.13	108.11	106.28	105	106.54	107.54	106.27	105.88	105.52	108.95	110.6	107.49	106.65	101.86	106.79	109.11	105.47	108.06	106.74	104.62	103.77
114.84	120.53	116.58	114.98	118.21	119.84	119.6	115.33	120.14	116.81	116.69	117.5	118.62	117.88	118.4	118.16	118.55	118.25	115.62	116.17	115.85	115.24	117.03	116.23	116.54	116.22	117.93	117.31	120.41	116.53	114.36	120.68	116.64	117.19	117.23	119.16	117.63	116.48	115.24	120.64	118.26	116.86	122.33	117.16	115.49	115.24	118.34	115.17	115.32	119.01
102.35	102.09	102.79	103	106.3	105.98	101.06	104.17	108.54	104.63	104.77	105.44	106.5	105.67	102.18	104.04	105.72	105.92	103.28	102.68	102.27	106.09	104.5	106.01	103.81	103.53	105.08	104.82	107.36	106.4	105.92	103.98	103.91	108.57	104.17	102.54	103.59	105.86	104.46	102.73	105.06	104.83	102.91	106.03	105.23	104.29	101.49	102.93	107.1	106.69
103.71	105.48	107.25	106.18	105.86	108.43	102.66	106.72	106.02	104.95	105.01	104.03	106.4	104.88	101.07	105.2	104.01	104.11	105.34	106.38	103.58	105.18	107.53	102.21	105.01	105.79	106.66	102.72	105.46	102.2	103.86	105.08	105.72	105.95	104.74	107.17	105.24	103.77	106.41	105.09	104.55	103.89	103.31	105.65	103.91	105.14	104.43	106.58	101.6	107.36
109.52	110.59	114.54	109.15	114.64	113.27	110.32	111.58	112.69	112.35	109.32	110.13	112.15	107.29	107.81	110.77	111.72	111.36	113.34	110.12	108.89	110.77	113.46	110.67	111.42	109.41	111.77	111.78	111.97	113.48	111.32	110.31	111.45	112.13	110.67	106.67	107.6	110.35	111.62	109.72	112.17	110.71	110.55	112.86	110.57	110.92	113.92	109.73	110.88	108.28
113.37	111.42	113.28	110.38	112.56	109.52	107.91	110.67	114.62	107.89	113.55	111.3	109.75	111.5	108.97	110.96	111.7	109.62	111.24	111.9	113.94	111.73	112.12	111.97	111.72	108.61	112.19	111.91	111.03	112.72	108.49	112.49	109.66	112.92	111.68	112.68	112.22	110.92	108.45	111.72	111.72	110.15	111.88	113.08	111.84	112.05	109.39	110.25	106.49	109.27
109.14	107.46	105.68	106.95	107.6	106.67	111.16	105.57	107.6	104.73	103.81	105.17	106.33	106.81	106.2	105.02	108.01	108.62	104.85	106.57	108.25	106.24	107.45	107.92	105.43	104.92	108.4	105.92	109.01	109.21	107.19	105.63	106.04	107.25	105.53	107.17	104.78	110.1	104.69	105.58	106.03	110.41	106.01	105.72	104.78	108.89	104.5	107.92	105.13	103.57
107.2	103.28	107.42	107.05	103.32	106.31	104.44	106.21	106.49	103.64	103.79	104.5	102.88	106.23	102.25	105.12	105.71	102.44	106.8	104.3	105.84	107.17	104.39	106.05	109.47	106.07	104.02	104.27	106.97	105.87	105.91	106.46	106.58	105.71	105.63	102.68	107.23	106.6	105.6	106.27	102.54	106.1	106.19	105.1	105.17	106.05	107.07	103.81	105.27	106.62
118.86	116.95	119.97	119.28	117.55	116.59	115.19	115.92	118.36	117.7	116.66	122.16	116.76	118.42	116.42	118.23	119.04	118.4	117.39	116.6	114.63	117.19	118.14	118.06	116.23	117.05	117.6	117.2	117.83	117.09	118.65	115.7	117.76	116.16	118.6	121.1	116.63	113.3	116.71	119.2	117.79	118.25	116.98	118.79	116.85	115.8	119.04	119.22	116.15	116
100.77	96.755	100.12	101.15	99.218	97.377	97.62	98.084	98.069	100	98.153	104.16	104.66	97.657	97.934	101.6	101.75	98.09	100.37	101.63	98.454	97.586	100.92	98.201	96.725	99.104	99.065	100.58	101.42	100.49	99.617	97.238	100.07	100.66	99.545	96.885	98.324	100.16	97.133	98.32	99.592	100.13	98.233	98.858	97.684	98.572	98.196	100.93	99.916	98.887
109.49	109.05	109.64	108.86	111.56	109.48	108.13	109.26	108.59	108.68	111	109.8	110.86	108.76	111.68	108.82	109.91	109.55	109.76	110.05	110.84	113.4	107.98	108.52	109.63	108.93	110.28	112.04	110.58	112.86	110.05	110.74	113.14	112.83	110.47	111.54	110.25	110.81	110.46	109.6	111.18	107.34	109.62	110	114.17	112.61	111.17	112.7	109.45	110.23
102.81	104.75	104.16	103.15	105.56	106.11	105.01	106.05	102.45	108.44	105.46	104.84	105.19	105.69	103.23	106.33	105.77	106.04	103.95	105.83	104.69	104.44	106.52	106.62	105.11	105.62	105.47	106.57	105.39	103.04	104.51	105.21	103.18	108.11	103.88	105.77	105.06	104.81	104.03	109.37	107.07	104.44	106.64	103.38	109.49	103.89	104.9	107.84	105.63	106.33
105.26	108.34	106.39	105.01	104.55	107.18	105.84	106.29	105.85	105.08	104.72	105.65	107.43	104.15	104.14	105.24	108.02	106.97	104.67	102.94	106.45	106.75	107.67	104.55	105.76	105.45	104.12	105.01	109.78	105.64	105.34	106.45	106.61	105.48	105.63	103.97	104.57	104.57	105.79	106.31	105.4	106.8	106.59	107.36	103.93	104.24	107.34	106.47	106.6	108.52
104.5	105.11	103.25	107.4	107.01	106.14	107.94	108.32	104.67	108.58	107.73	103.45	104.27	107.93	107.88	109.42	105.15	110.86	106.65	108.62	108.04	102.8	105.86	104.8	105	104.34	109.57	106.27	105.16	107.31	106.32	105.07	107.14	106.83	102.86	104.63	105.89	106.6	105.37	105.57	107.92	104.37	106.57	104.68	106.33	104.54	108.63	108.46	108.43	105.8
111.59	112.12	112.41	111.72	107.14	110.13	111.64	113.25	112.31	111.49	110.09	111.59	110.4	110.98	111.84	109.84	112.21	114.31	114.51	111.29	112.95	110.81	110.32	110.36	112.39	114.23	114.42	110.14	109.02	111.47	113.88	113.2	113.56	112.56	113.22	110.65	113.59	113.76	111.51	114.54	114.67	112.32	113.36	112.47	110.35	112.41	111.17	114.25	114.13	111.02
107.07	103.27	106.45	108.31	105.7	105.86	102.99	104.73	106.17	104.56	105.89	107.8	107.09	103.52	103.56	106.77	106.37	106.76	104.67	103.29	104.28	104.55	106.88	105.65	103.94	105.34	103.19	106.63	103.15	106.01	105.3	106.9	102.75	105.03	108.6	105.85	103.47	106.84	105.65	102.07	107.01	105.98	102.39	106.08	104.45	103.97	106.27	106.73	104.38	104.6
109.91	108.27	108	108.57	109.63	102.25	104.47	105.81	110.13	109.79	104.96	104.48	102.32	105.7	108.33	105.59	103.86	106.09	102.6	106.7	105.42	106.83	102.16	102.72	108.83	106.54	103.59	105.59	104.03	106.67	106.6	104.41	104.01	101.65	105.62	103.95	101.64	105.78	106.05	107.08	104.16	103.36	104.93	104.66	104.05	108.63	104.19	103.72	104.47	104.95
105.84	106.94	108.06	105.91	107.32	107.58	104.61	106.01	103.59	107.49	104.81	105.51	106.32	106.74	107.29	107.8	103.66	103.7	109.82	107.12	105.62	107.01	104.82	107.24	103.91	108	103.77	103.6	108.02	103.42	105.35	107.17	105.92	105.39	106.49	107.01	104.59	106.03	109.66	109.26	106.93	109.44	106.78	106.23	104.04	107.48	106.1	105.86	106.83	104.74
110.33	107.01	109.56	111.53	108.46	113.57	106.81	108.71	109.68	111.89	104.42	108.79	110.27	105.95	109.88	108.33	110.82	110.4	109.08	115.04	111.65	111.73	111.97	110.62	109.45	107.75	113.41	110.08	109.34	108.04	112.22	111.83	110.79	108.86	110.45	109.37	106.6	111	108.31	109.55	107.56	109.34	108.48	107.34	113.68	108.73	111.59	108.52	110.14	110.69
104.17	108.99	103.85	106.3	106.43	104.93	108.95	104.43	105.42	105.44	105.81	104.78	105.01	104.13	106.24	105.96	104.49	104.43	106.13	107.69	105.49	107.78	105.87	104.64	107.29	106.59	107.89	105.63	106.38	104.2	106	104.51	107.74	105.56	105.28	104.37	106.26	107.03	108.5	104.59	101.5	108.53	106.31	104.29	105.22	104.19	103.41	103.41	105.1	104.85
110.14	110.68	109.38	107.51	110.49	109.02	110.74	111	108.64	108.95	108.94	108.79	108.86	110.2	109.57	113.22	112.13	108.2	110.86	109.34	111.13	110.13	111.9	109.1	108.43	110.05	109.38	108.71	109.66	110.29	110.21	109.34	109.32	108.87	111.71	107.85	109.62	107.97	109.23	111.91	109.23	108.42	111.17	110.02	109.72	109.49	105.86	107.69	109.99	109.91
102.48	106.36	105.4	104.58	104.63	105.96	98.701	104.38	103.04	104.75	104.75	104.94	106.51	106.34	107.89	105.53	104.21	104.54	104.72	101.93	103.59	104.66	102.4	104.41	105.24	107.19	104.21	103.01	103.88	103.79	104.12	108.25	103.29	101.89	101.42	102.65	107.47	104.88	104.98	105.26	105.31	103.93	107.28	103.13	105.78	104.98	108.15	103.12	101.97	101.04
105.03	105.26	108.58	105.1	105.31	105.9	107.25	105.23	104.68	106.81	104.98	104.27	105.56	108.47	103.08	105.04	103.67	107.02	106.03	106.73	106.28	104.24	102.83	107.04	105.32	106.92	108.55	106.25	105.24	106.4	105.58	105.18	106.03	105.4	106.13	105.05	102.62	106.42	105.33	105.52	104.94	109.24	105.12	105.04	105.5	108.17	105.69	105.31	105.6	106.37
109.51	109.43	102.47	101.49	105.5	104.14	103.97	105.95	104.29	105.72	105.55	106.79	106.67	105.29	106.98	105.08	104.59	104.05	102.71	105.48	104.6	106.93	106.07	107.3	106.76	107.64	103.12	106.17	107.04	104.75	106.45	106.53	105.67	105.46	104.62	105.43	105.7	105.92	106.32	101.84	105.03	104.84	104.02	109.67	106.28	106.56	104.24	104.68	103.15	106.34
106.88	105.73	107.1	108.15	104.01	108.87	103.69	104.56	109.05	105.59	105.88	106.26	105.6	106.16	100.52	106.77	108.22	108.89	108.49	105.85	103.33	104.1	103.52	105.69	108.22	103.89	104.16	104.6	107.55	106.05	104.38	106.03	103.97	104.48	107.89	105.45	105.73	107.16	106.94	107.66	105.74	109.33	107.89	106.57	105.42	104.02	107.75	107.02	107.58	105.52
107.01	102.66	104.9	106.9	104.74	107.28	104.29	107.46	101.11	103.38	106.65	106.3	102.24	103.44	103.48	103.07	105.4	106.66	109.06	106.53	107.26	103.72	104.96	102.65	105.36	105.91	104.63	107.82	103.54	102.35	107.03	103.04	103.91	105.26	103.3	104.29	103.71	107.61	107.67	102.01	102.53	106.49	103.7	103.91	102.27	105.01	105.82	103.5	107.36	106.3
106.8	106	105.03	102.45	105.88	104.4	103.88	104.73	108.14	105.25	109.66	104.04	104.49	103.15	105.83	107.79	107.78	105.57	103.16	104.54	106.65	103.41	107.4	105	104.79	105.66	107.15	107.64	107.42	104.51	104.98	105.59	104.5	104.78	105.4	103.93	104.96	104.38	107.3	106.59	104.48	107.67	105.89	104.03	103.31	105.34	105.91	105.84	104.57	104.62
103.29	102.69	105.86	106.36	107.26	105.36	105.02	105.77	107.74	104.54	105.81	103.88	106.78	105.1	103.52	105.28	105.39	106.2	104.72	105.43	104.21	101.27	106.39	106.16	105.25	106.11	102.64	105.83	104.28	101.26	106.07	108.67	105.35	103.75	103.03	103.69	104	103.2	104.99	107.9	106.59	107.74	104.59	105.05	103.93	106.4	106	105.28	105.56	104.07
113.77	113.04	111.37	113.83	111.67	113.22	111.59	109.13	110.22	115.38	112.88	113.22	112.95	113.65	108.66	114.38	111.81	116.12	110.32	112.24	116.38	112.78	112.04	112.98	112.89	113.28	111.92	113.17	112.06	113.35	110.48	108.64	111.5	110.02	112.71	114.8	113.14	110.67	113.36	110.59	112.17	110.85	112.02	113.73	111.22	111.38	112.76	111.46	109.85	112.04
113.12	111.86	112.27	109.26	112.96	110.98	112.14	111.95	111.86	113.32	110.92	112.7	113.14	111.71	112.73	114.19	111.84	108.86	109.36	112.09	108.53	111.48	110.75	115.47	113.05	113.49	111.56	111.83	111.68	111.68	116.44	111.58	113.34	112.36	109.04	115.27	109.65	116.23	114.6	111.83	114.25	109.74	112.64	111.07	107.98	111.15	113.58	115.17	111.15	113.16
103.41	106.64	106.31	105.57	104.98	108.01	108.71	107.8	106.12	103.46	104.95	106.31	104.86	106.32	105.39	104.23	106.29	105.99	105.49	107.14	103.08	104.39	104.36	102.31	105.38	106.41	104.74	105.43	108.04	107.01	104.87	102.16	105.67	103.17	106.62	105.98	104.23	103.08	106.31	104.1	106.09	106.47	103.34	103.3	105.7	107.57	107.54	107.17	102.63	107.53
110.67	103.74	107.78	105.34	106.29	104.95	106.38	105.66	106.83	104.16	104.73	109.79	105.45	107.75	110.38	104.52	105.88	107.99	108.24	105.19	106.31	104.16	106.16	109.26	104.07	108.06	104.35	105.74	109.61	107.05	107.99	106.75	105.56	104.09	106.66	107.95	107.46	106.65	109.42	108.87	106.22	105.57	107.6	105.7	107.17	106.34	105.32	106.97	107.91	106.9
110.6	114.09	110.77	109.95	111.42	111.69	113.03	113.59	115.27	110.65	113.47	111.1	110.25	114.57	111.73	110.78	109.69	112.62	110.14	110.93	111.87	109.73	112.02	112.73	109.93	112.3	113.67	110.86	112	107.92	113.93	110.01	111.37	110.89	110.69	114.38	114.53	111.5	110.12	114.94	111.6	111.27	114.24	108.75	111.43	114.41	112.32	113.72	111.69	112.82
105.67	104.69	106.57	104.79	108.35	106.61	106.53	104.19	106.92	105.41	106.36	107.1	109.07	104.68	106.19	104.39	106.26	104.91	102.98	103.59	107.89	107.84	106.96	108.33	106.88	108.33	104.04	102.63	107.79	105.09	103.74	103.99	102.68	105.62	106.66	105.99	108.61	104.96	106.11	104.25	105.49	107.59	101.08	104.38	107.36	105.66	106.96	104.79	106.89	106.13
99.21	100.09	100.62	100.83	100.9	99.84	99.772	100.39	104.82	102.54	102.09	101.65	100.49	95.991	102.05	101.11	101.8	100.2	102.94	100.66	98.059	102.25	99.47	98.185	103.32	101.48	98.379	98.687	102.36	100.97	100.8	100.47	101.91	97.738	101.95	99.258	98.016	99.844	103	98.434	99.466	103.7	100.4	101.11	100.51	100.13	101.05	102.48	95.775	101.19
96.346	100.67	101.1	100.28	100.66	100.64	99.684	102.05	99.495	101.84	98.63	100.68	98.956	100.17	99.25	101.4	99.841	98.344	99.325	97.789	98.652	99.436	102.17	97.422	98.909	105.65	101.91	99.051	99.572	100.75	102.36	101.82	99.507	98.004	102.05	101.03	99.43	102.04	101.34	103.54	99.945	98.643	100.18	98.655	103.8	97.058	97.702	99.816	104.82	102.48
107.75	107.23	105.4	106.37	105.2	104.83	108.27	105.08	108.08	105.45	106.33	109.14	105.89	108.24	109.54	105.62	104.13	105.41	106.06	106.01	108.43	105.2	104.58	106.45	109.34	108.82	103.78	105.72	104.21	105.24	103.28	104.33	103.74	106.79	105.96	100.86	108.6	106.29	106.25	107.02	107.82	105.78	105.11	106.36	106.8	110.32	106.61	108.54	103.86	109.98
104.27	105.01	107.54	105.76	106.63	107.27	107.49	106.86	106.3	105.82	107.08	105.11	107.93	107.09	108.42	108.79	105.51	106.38	107.45	107.77	107.62	107.59	107.16	108.08	108.45	107.73	101.32	106.01	108.58	104.63	107.31	107.43	105.37	110.64	104.66	107.33	106.43	106.32	106.65	109.6	107.1	108.39	108.55	104.95	108.23	106.34	108.41	108.02	107.91	105.34
110.9	110.16	110.05	109.1	109.04	109.66	112.39	108.49	111.65	112.07	109.74	110.36	108.64	110.84	108.75	110.61	111.01	112.43	109.49	112.76	107.84	109.29	114.53	111.68	109.34	109.02	112.8	110.41	108.05	107.59	108.88	113.22	108.79	109.37	110.85	112.17	108.17	111.41	111.85	109.31	111.52	108.27	111.97	110.6	111.7	113.02	113.16	107.7	110.66	113.29
102.29	105.25	98.045	100.2	100.98	101.86	101.03	100.35	100.1	100.5	100.75	99.613	99.151	100.98	100.48	99.042	101.28	100.51	102.06	101.85	101.72	100.86	99.605	98.767	100.8	100.24	103.84	101.63	101.08	101.4	102.17	103.86	99.169	101.21	104.69	100.55	102.62	101.15	102.94	100.48	99.699	99.363	99.125	99.684	100.37	101.81	101.3	102.89	100.91	102.45
113.54	109.61	113.2	112.69	112.51	110.2	105.78	109.96	111.63	110.36	114.75	111.06	110.42	114.63	113.75	110.03	113.92	113.9	110.8	115.5	113.73	113.24	111.82	110.19	112.08	113.42	113.65	113.27	113.02	112.37	109.99	114.33	110.24	110.2	110.57	109.02	112.84	110.76	111.47	111.46	108.96	109.78	110.8	110.87	107.37	113.04	111.69	112.3	111.05	108.41
104.73	102.78	102.4	106.67	103.92	103.6	104	107.08	104.74	105.46	107.83	106.27	104.63	102.28	102.27	103.76	104.56	101.25	106.86	102.78	108.08	105.49	103.62	102.86	105.34	102.01	103.94	105.67	103.24	107.01	104.85	104.51	99.968	105.64	103.62	105.44	102.85	106.23	104.74	105.5	106.69	103.87	106.88	106.63	106.44	101.25	102.05	102.7	108.03	104.69
110.67	111.15	113.89	110.38	113.12	110.35	111.69	112.12	113.79	110.01	116.71	115	110.08	113.73	112.04	112.41	115.45	110.64	113.04	113.49	111.11	109.97	111.73	111.58	112.17	113.13	111.1	113.67	114.87	114.54	113.13	112.84	111.03	113.19	112.29	114.24	114.57	113.21	115.31	113.19	114.63	109.56	108.58	112.31	113.42	114.08	113.17	111.42	115.64	115.37
106.42	107.37	107.26	105.88	109.22	104.48	104.25	106	108.01	106	108.94	106.28	105.73	106.4	106.56	105.34	104.62	105.31	104.82	108.87	103.86	105.99	106.71	106.81	108.71	109.76	104.31	108.87	105.54	106.26	107.92	103.94	103.89	107.1	105.3	107.1	105.77	105.41	107.68	104.66	108.42	110.14	107.69	104.19	108.59	106.39	105.85	105.03	104.25	110.6
112.15	111.21	109.64	110.17	107.88	111.25	110.47	111.01	109.48	110.99	108.67	109.02	111.11	109.99	110.9	109.92	106.65	111.31	108.41	107.28	108.51	111.63	107.9	109.91	107.15	108.96	109.58	111.45	111.1	113.86	111.29	108	109.5	109.59	110.99	110.14	114.08	109.4	113.01	110.74	112.74	111.98	104.88	108.56	109.81	108.83	111.93	109.99	110.62	110.61
107.27	104.16	108.08	104.34	104.32	107.61	103.68	104.68	104.75	102.3	105.2	103.24	105.46	106.97	106.85	107.02	105.4	104.48	106.24	104.11	105.84	105.84	107.57	102.77	108.56	108.32	106.78	107.43	107.6	102.38	108.35	107.01	107.68	106.6	104.17	106.74	107.52	107.65	104.81	106.41	103.99	103.2	102.25	103.11	109.21	103.11	106.01	105.02	105.68	105.25
110.91	111.66	111.19	112.96	109.63	110.72	112.22	112.99	111.34	108.69	109.79	110.03	108.82	113.6	113.09	109.54	109.57	108.5	111.36	111.27	112.1	112.45	114.64	110.79	110.89	114.13	111.03	109.4	110.88	110.2	110.42	109.45	111.2	109.34	112.18	111.37	112.57	112.45	111.32	114.17	113.31	110.73	110.7	111.17	111.98	110.8	113.51	110.47	109.61	111.6
107.24	104.2	102.96	104.45	106.2	104.26	103.81	104.7	103.57	102.51	107.67	104.05	103.7	105.53	104.69	101.6	104.33	104.88	106.52	105.97	104.57	104.95	105.3	104.42	103.73	107.48	103.49	103.63	105.87	103.27	104.29	105.26	104.84	105.31	103.44	106.38	101.63	101.95	103.42	101.93	101.94	107.28	105.57	107.2	102.82	102.33	106.12	104.27	104.72	107.03
113.28	112.03	112.33	109.07	115.14	108.51	109.44	113.25	113.52	112.34	109.57	112.97	113.56	108.86	110.87	111.8	114.44	113.27	113.54	113.15	108.92	114.53	112.43	112.01	112.22	112.26	113.65	110.27	113.94	115.99	111.68	115.81	113.47	109.99	112.25	112.04	112.54	111.31	111.7	116.53	114.87	111.38	112.95	112.23	114.1	113.8	110.2	113.12	113.15	112.72
113.4	111.63	107.45	112.65	111.94	107.96	105.33	109.5	109.75	112.95	109.1	112.41	111.99	110.84	109.87	114.19	110.59	109.1	108.08	110.61	112.78	109.26	110.5	111.75	110.38	112.71	109.52	113.38	112.3	111	108.5	111.32	110.82	108.74	111.88	110.85	110.02	112.94	108.29	111.56	110.95	110.04	111.65	112.35	108.63	108.36	110.22	109.77	109.44	110.44
98.938	98.87	100.07	97.737	97.157	100.87	98.186	98.134	100.45	100.42	101.06	98.232	97.923	97.441	100.89	99.5	101.32	100.83	99.78	101.16	103.15	99.622	98.538	100.59	99.844	97.301	102.84	100.12	99.826	100.91	98.551	101.64	102.3	97.895	98.703	95.371	100.09	99.385	100.2	100.49	101.68	101.52	101.58	96.127	99.188	97.977	98.859	100.34	99.84	101.57
111.67	108.42	110.33	113.38	111.16	107.33	111.67	110.95	110.75	108.08	110.81	110.34	110	112.65	111.8	109.53	111.34	111.51	110.82	108.92	109.47	111.71	107.96	111.96	114.55	112.16	112.39	111.1	111.69	112.94	112.72	109.73	108.44	110.39	111.27	112.87	113.79	114.25	111.87	111.8	111.04	110.78	113.79	111.2	114.08	109.65	111.73	109.33	111.6	110.99
112.17	110.97	113.48	112.18	111.36	108.8	110.54	112.82	111.9	109.74	111.52	112.94	113.93	107.53	109.09	108.88	112.7	112.08	110.74	112.69	112.1	113.49	110.05	112.43	113.3	110.6	110.01	109.6	112.11	111.65	110.08	108.43	111.55	112.57	114.35	114.73	113.48	111.39	110.76	108.49	112.13	109.73	112.25	106.94	114.27	111.62	115.85	112.46	108.94	108.33
105.41	101.3	106.06	104.76	103.4	106.71	104.59	107.3	105.31	105.67	106.45	103.62	106.34	107.59	104.49	108.74	107.32	101.93	104.8	103.5	107.3	103.95	107.99	106.18	107.18	106.79	106.64	104.21	102.94	106.66	106.55	105.99	104.69	103.61	101.64	103.77	105.97	102.71	104.35	109.57	105.72	102.76	107.03	110.21	107.9	108.02	103.61	105.02	105.86	106.43
116.33	110.28	113.26	110.71	113.75	110.78	115	114.15	112.09	114.86	113.93	112.79	112.19	112.08	111.99	112.42	112.69	116.4	114.43	112	114.56	113.09	112.22	111.21	113.52	112.26	113.97	109.62	116.6	113.72	113.45	113.88	112.21	113.57	113.55	115.21	110.99	112.04	110.6	110.52	111.13	111.65	114.71	110.35	115.86	112.54	110.32	110.15	111.57	111.25
101.93	99.979	104.2	100.74	97.867	101.54	98.447	100.43	101.03	98.773	100.95	98.523	101.72	100.05	99.182	101.38	99.16	101.03	100.8	103.51	100.56	100.65	101.81	100.18	98.253	101.28	101.49	100.2	99.262	100.67	100.94	101.14	99.899	98.78	98.214	102.57	99.251	99.541	98.134	101.79	97.832	99.578	101.5	97.836	101.08	98.459	102.35	101.01	101.31	100.1
100.59	101.91	99.164	101.81	95.744	94.955	100.29	99.577	97.352	102	97.703	99.75	100.19	103.11	102.91	98.305	97.17	99.054	99.281	97.948	102.06	98.802	99.761	99.999	98.585	102.48	98.241	102.43	101.45	98.719	101.36	99.913	100.29	98.728	99.579	100.36	97.856	99.979	98.817	103.65	100.77	98.568	101.17	96.013	102.63	101.9	98.786	100.52	96.786	95.622
115.34	111.31	113.04	113.41	111.59	114.76	108.27	110.23	112.73	112.45	110.39	111.68	115.1	108.47	107.61	110.77	111.6	111.75	112.41	108.45	107.07	109.57	113.07	110.06	111.13	110.9	112.62	115.61	111.03	111.15	112.42	110.05	112.36	112.48	112.28	110.1	111.05	110.18	110.62	112.95	110.82	110.85	108.86	113.16	112.03	110.28	114.23	112.18	111.18	111
104.98	105.4	103.96	105.23	104.8	102.92	103.96	104.87	102.38	106.8	108.09	105.76	102.84	106.13	105.26	104.77	101.26	105.1	103.8	102.94	104.32	103.91	107.38	105.61	104	105.11	104.79	107.14	102.19	104.66	102.34	102.4	102.66	105.19	105.32	101.84	102.34	105.18	104.35	105.33	104.33	103.68	106.87	104.98	104.69	102.74	103.28	104.8	101.36	103.31
110.09	111.76	108.1	111.54	112.36	113.74	112.96	110.51	114.21	111.08	109.36	113.83	112.54	114.06	108.21	112	109.59	110.34	108.67	110.48	113.4	109.89	111.25	110.16	114.87	110.28	113.05	109.75	111.54	109.26	112.91	109.71	110.22	109.54	109.37	110.06	110.17	110.18	113.16	113.83	111.13	109.22	113	111.71	113.15	113.4	109.84	108.78	112.08	108.68
105.6	104.81	103.32	104.96	107.56	107.91	104.6	102.29	107.53	105.73	104.82	108.74	105.35	106.08	103.85	104.83	107.14	106.23	109.29	105.01	110.26	105	105.94	105.48	108.73	104.09	103.48	105.68	108.84	106.26	103.86	105.13	106.96	107.35	101.69	110.28	104.44	107.5	107.86	105.71	106.23	105.62	104.83	108.09	109.08	105.59	104.58	107.66	105.92	105.12
105.39	105.93	104.69	106.41	105.31	104.9	107.04	104.9	109.32	105.4	105.27	106.02	106.06	104.99	105.6	110.79	106.19	101.9	103.95	102.85	103.56	99.705	102.72	104.51	104.81	103.45	103.19	102.82	105.24	106.55	106.07	104.55	106.02	104.35	104.15	106.07	105.3	104.04	103.48	102.85	104.83	106.49	107.73	102.07	105.76	103.78	104.48	102.54	105.77	102.81
105.09	103.41	101.14	101.26	105.83	104.52	104.02	106.37	107.09	105.77	104.39	104.29	106.17	105.07	107.21	105.02	106.65	107.76	104.77	105.86	102.28	103.51	101.43	104.31	106.07	106.09	106.48	105.22	101.4	107.38	107.4	106.28	102.15	103.24	107.96	106.21	107.23	105.72	106.52	109.97	104.1	106.78	108.95	102.96	106.14	106.27	105.32	109.22	107.48	105.11
109.24	107.83	101.64	105.6	107.61	107.25	104.25	105.63	104.16	105.74	104.06	103.73	106.01	106.64	105.59	106.37	107.02	102.21	106.09	106.83	104.26	107.5	107.78	105.03	104.1	104.69	106.58	104.93	105.72	104.74	105.62	106.89	103.98	106.11	106.39	103.52	104.82	103.46	105.36	104.95	104.65	107.43	107.73	106.93	105.23	104.87	105.04	106.47	107.27	105.92
114.37	113.63	114.82	114.9	112.3	110.93	113.29	112.44	111.51	111.3	114.05	115.26	111.15	111.86	112.93	111.12	112.57	114.28	113.37	113.28	112.22	113.11	112.42	112.88	114.34	114.28	111.03	113.1	111.3	113.73	109.92	113.38	112.82	113.76	115.52	113.07	112.28	114.15	112.95	113.86	113.53	112.18	113.25	114.68	113.29	113.57	112.56	113.66	111.97	115.49
101.71	101.37	101.85	100.06	103.45	99.358	97.922	99.184	101.37	103.87	99.249	100.37	95.929	103.17	98.897	102.06	97.013	97.547	101.22	96.13	101.01	103.87	102.03	99.825	100.58	99.621	102.17	100.88	99.94	100.73	99.225	99.891	96.073	98.083	102.76	98.832	98.883	102.03	100.02	98.274	103.57	100.48	101.97	98.372	100.79	98.872	101.93	102.47	100.65	102.45
109.73	111.62	111.84	108.94	109.7	110.02	112.15	111.5	114.15	110.45	109.49	112.84	109.82	110.99	110.37	112.9	112.45	110.97	113.3	113.65	110.03	111.92	109.57	113.02	113.7	109.32	113.62	112.3	109.03	108.67	111.73	112.05	110.23	110.56	109.16	113.38	108.6	112.47	112.97	111.35	109.45	110.16	110.35	113.11	113.53	110.85	111.38	113.88	112.18	113.4
102.99	104.41	104.49	102.82	102.82	102.68	104.02	105.57	104.26	104.76	106.31	102.75	105.27	107.4	101.92	108.59	106.43	107.9	105.43	105.44	102.91	105.45	106.63	105.48	102.48	105.82	103.3	103.78	106.85	104.3	104.84	106.19	102.63	106.6	103.64	102.78	104.82	107.21	106.7	103.78	105.35	107.08	104.66	103.77	103.78	108.41	105.3	106.7	105.73	105.42
100.43	101.2	96.149	99.757	99.348	102.25	98.046	102.47	97.937	97.771	98.347	103.97	97.993	99.76	99.306	97.857	98.231	99.996	100.14	99.968	102.79	100.64	99.188	98.703	97.87	99.961	97.917	98.403	97.609	99.275	99.515	99.606	98.664	101.19	100.35	100.38	102.8	100.08	103.43	102.66	97.324	99.737	97.151	98.483	99.006	99.751	101.18	100.31	103.63	103.38
112.15	114.87	113.14	114.43	113.08	108.78	113.03	113.05	112.57	111.8	113.31	110.16	112.67	111.75	110.97	110	113.45	109.09	110.55	111.75	112.98	111.77	110.03	114.43	111.76	111.32	112.81	111.54	111.17	110.81	113.73	113.85	113.33	111.83	110.39	112.99	113.22	111.49	113.76	113.13	113.14	112.83	110.34	112.82	111.96	111.21	112.52	109.52	115.41	112.55
111.53	111.44	111.35	110.32	110.49	112.18	110.63	112.91	112.95	112.89	111.93	112.59	112.69	111.26	112.16	113.45	115.46	115.87	114.53	110	112.48	113.11	111.47	110.98	113.98	112.22	112.88	111.47	110.74	110.82	112.07	111.78	112.02	110.27	114.64	112.4	111.14	110.28	113.81	112.62	113.16	113.99	111.14	114.62	113.96	110.99	110.16	109.24	113.21	112.87
97.649	102.89	102.72	103.98	101.27	101.42	98.752	100.95	101.19	100.67	100.77	101.56	100.52	99.256	102.64	100.53	100.19	100.29	100.47	100.02	95.945	100.32	101.99	100.79	102.01	101.32	99.834	98.414	101.87	101.03	102.3	96.556	98.095	100.03	100.71	96.796	100.44	101.75	100.06	98.294	101.55	99.136	102.29	97.933	98.949	100.63	100.7	98.929	98.947	102.45
113.77	109.71	112.32	111.52	108.87	112.01	111.16	108.12	107.83	113.53	111.76	111.35	112.19	110.04	109.18	111.54	107.3	111.02	107.31	111.42	111.5	108.89	111.61	111.68	109.66	113.17	108.7	107.01	112.14	109.74	108.67	111	106.71	110.66	109.05	109.06	110.2	106.75	107.38	110.13	111	108.24	107.4	106.21	109.57	110.19	112.47	111.9	110.73	112.71
102.14	107.51	107.25	108.42	103.76	105.43	104.48	106.37	103.91	105.61	105.91	106.68	104.18	108.35	108.98	106.83	107.74	105.35	106.53	106.28	105.74	109.09	105.29	108.62	107.48	108.05	106.12	106.26	105.64	107.79	105.06	107.37	107.84	106.43	106.18	104.88	107.22	107.37	106.55	107.81	107.79	106.35	103.93	106.89	104.88	106.77	106	105.09	105.35	105.45
113.55	114.15	111.36	112.08	114.01	111.29	115.84	111.21	111.47	113.9	110.57	109.56	114.28	111.95	111.82	113.46	115.41	114.88	111.06	112.8	107.38	110.4	114.47	110.63	111.34	111.87	112.77	113.87	111.11	113.02	113.2	112.66	111.52	111.13	115.95	111.76	114.99	112.92	110.54	112.57	112.28	114.15	113.46	112.3	113.19	110.94	112.99	114.04	113.92	113.32
104.25	105.16	104.47	103.43	106.77	101.95	106.4	104.16	105.7	102	105.99	105.35	105.56	108.27	100.9	104.9	107.16	106.76	107.39	102.84	106.17	104.79	102.29	103.83	104.51	102.37	104.41	105.37	104.66	106.1	103.81	102.26	105.54	105.92	105.1	104.27	101.41	102.65	102.98	102.66	104.07	103.14	105.7	102.75	105.6	101.9	104.69	102.79	103.75	104.68
105.89	110.72	110.51	114.23	110.71	112.56	111.94	111.01	109.67	111.33	111.31	111.54	111.75	110.82	112.29	109.97	110.38	111.55	109.81	113.21	113.39	111.5	109.24	113.55	109.08	109.39	110.51	109.34	109.38	109.72	108.89	110.86	113.82	110.04	110.59	110.97	110.1	111.92	111.4	113.59	108.83	108.41	108.65	107.7	112.5	112.97	110.05	109.87	114.57	110.28
109.99	111.02	108.59	109.86	107.73	109.1	107.09	112.23	109.73	106.41	107.73	109.78	107.41	114.84	110.03	109.69	108.92	110.14	107.71	109.17	109.73	109.89	108.08	112.28	109.85	110.72	110.03	111.26	109.48	108.17	108.73	109.89	107.85	109.63	109.91	109.07	109.88	110.11	110.61	108.19	109.53	108.57	110.26	108.74	106.11	111.85	110.03	110.85	111.06	111.83
104.81	103.2	102.83	105.35	105.8	104.24	103.44	104.66	104.92	103.48	104.88	108.32	104.98	104.78	102.88	104.58	107.05	104.24	103.49	106.08	105.07	104.79	105.23	101.94	103.83	102.66	102.56	100.85	105.21	103.93	107.15	101.38	106.38	105.15	103.09	103.94	103.03	104.29	103.66	107.67	103.87	107.01	103.44	104.57	103.53	103.94	107.28	104.09	102.75	104.87
100.16	97.568	101.37	99.179	96.464	98.601	98.3	101.72	100.85	101.24	96.402	96.902	100.72	102.77	99.198	99.539	100.29	99.548	96.058	100.73	100.69	96.951	100.5	98.23	100.84	101.06	97.419	102.16	100.02	94.528	100.3	99.538	102.29	98.158	102.84	97.399	102.24	97.97	100.04	102.35	97.912	97.501	101.2	97.983	97.475	101.06	100.56	100.8	98.513	100.35
100.94	96.384	102.23	99.634	100.95	100.51	101.12	97.05	100.11	101.46	96.826	98.562	98.297	98.448	99.628	100.12	103.92	97.269	100.56	101.18	101.08	103.66	101.64	102.6	99.279	97.879	102.52	101.93	101.13	99.381	99.263	99.883	100.54	100.57	99.915	97.014	101.66	99.748	101.36	101.36	98.803	98.117	100.96	101.9	101.99	104.6	100.47	98.419	100.46	103.28
113.54	115.2	117.32	115.88	114.93	114.28	116.36	114.19	114.77	113.43	116.06	112.02	114.24	114.68	115.29	117.67	116.22	118.66	113.51	116.8	115.95	118.89	117.66	115.74	115.72	118.21	116.73	115.65	115.3	115.85	111.91	115.05	118.17	117.36	115.38	116.38	117.19	115.56	114.6	115.01	115.41	115.8	112.83	114.14	116.05	115.45	114.74	116.15	115.64	114.87
110.65	110.79	109.85	112.47	110.36	110.6	107.44	109.61	109.05	108.87	109.79	110.96	108.39	109.78	110.52	109.03	108.47	107.33	109.79	112.77	112.11	108.44	107.83	112.57	109.23	108.72	112.57	107.92	112.57	110.7	112.55	107.75	108.55	109.08	109.3	110.79	112.12	108.88	107.98	109.48	110.84	108.95	110.6	109.76	111.33	113.31	111.64	109.55	108.46	111.84
112.92	110.76	108.21	111.09	110.51	110.08	107.67	111.35	109.3	105.02	111.13	111.89	111.46	115.01	110.38	112.78	106.66	110.49	111.74	110.26	109.47	107.88	108.76	108.43	111.02	112.05	114.41	108.62	109.3	111.54	107.19	111.16	111.76	112.03	113.75	110.05	110.69	110.84	109.1	110.17	106.3	110.59	108.49	111.22	113.88	110.93	108.87	108.15	109.09	107.59
119.02	114.46	116.44	115.75	114.68	117.39	114.82	115.01	114.63	117	114.02	114.35	113.74	117.1	115.1	117.74	118.82	116.85	117.78	113.19	114.84	117.98	117.76	115.06	116.99	118.12	118.8	115.48	115.33	115.9	118.71	116.17	115.85	117.17	115.1	114.46	117.22	119.82	116.83	115.56	115.11	118.22	117.94	115.91	117.35	118.94	116.81	113.18	115.95	115.6
98.864	99.928	100.9	101.22	102.35	99.926	98.819	103.16	98.579	100.45	102.64	99.295	101.63	102.48	100.3	101.02	100.6	99.289	99.514	98.674	97.208	100.82	97.6	100.83	101.89	102.59	99.129	100.17	99.479	98.073	101.91	98.122	99.809	101.79	100.32	99.996	99.389	99.805	102.07	103.55	99.757	101.44	102.31	97.677	101.29	98.253	97.531	98.051	99.825	102.01
107.41	109.08	105.85	103.44	105.8	107.77	104.68	104.84	102.9	108.35	108.14	107.82	105.4	106.17	105.89	107.78	104.85	104.75	107.29	107.25	105.68	105.86	106.63	106.45	105.59	105.66	107.51	105.07	102.36	106.12	105.97	105.78	104.13	104.53	103.24	107.33	106.41	104.57	108.54	105.5	106.34	107.81	105.9	105.47	105.62	107.64	105.11	105.38	104.94	105.88
105.41	105.59	110.14	107.42	105.75	105.08	105.86	102.9	109.31	106.67	105.38	104.25	105.12	107.24	106.41	106.27	110.1	103.65	109.04	105.21	108.35	106.76	105.29	105.08	106.19	106.91	108.58	107.23	107.64	107.02	107.13	109.96	106.41	106.97	107.96	107.63	105.75	105.7	106.79	110.97	104.17	105.32	105.05	107.22	105.01	105.62	104.43	107.9	104.62	109.86
100.73	99.2	99.621	102.04	97.546	95.985	99.269	101.11	99.484	100.55	99.889	100.6	100.8	99.986	98.889	98.053	100.44	97.308	96.983	100.66	99.901	98.665	103.44	100.72	95.825	100.08	101.22	98.159	100.4	99.423	102.33	100.32	100.58	99.886	99.392	96.677	101.09	98.85	100.52	103.44	100.73	100.51	101.34	97.429	99.363	98.532	101.87	97.159	99.564	100.19
104.67	102.1	100.68	102.66	99.827	105.37	98.596	101.02	100.4	99.484	102.14	97.198	95.527	99.505	97.16	101.46	100.66	99.607	99.931	98.461	98.949	98.426	101.96	96.456	104.6	95.534	101.76	98.403	98.468	97.068	98.122	98.914	101.01	99.125	100.64	97.815	99.389	98.333	98.149	101.45	100.87	98.237	100.26	95.808	100.01	100.15	98.831	97.085	100.38	99.428
113.37	112.08	113.45	110.23	111.17	111.91	109.43	111.72	111.06	114.62	111.81	111.77	110.15	113.45	111.1	109.81	112.05	109.2	111.84	109.86	109.04	110.46	109.62	109.49	111.71	110.97	114.73	112.6	111.4	109.58	112.32	110.75	113.55	113.4	108.32	108.59	109.8	113.35	112.17	112.03	111.85	111.51	115.02	110.07	110.64	115.62	112.69	112.71	113.35	112.61
107.29	102.61	105.61	105.36	106.44	104.72	106.22	105.15	105.04	110.59	103.77	103.68	104.64	105.27	104.87	102.14	105.89	105.95	105.2	105.17	104.61	108.73	106.98	103.51	107.49	105.59	102.66	106.36	106.38	106.47	103.26	104.87	108.26	107.47	105.6	106.72	105.72	103.82	103.85	101.05	105.27	107.67	105.08	104.27	104.57	104.98	105.35	103.67	106.27	105.14
98.639	98.174	98.859	98.849	98.454	100.71	98.393	95.778	99.861	102.02	98.121	99.468	98.788	100.57	97.641	102.56	99.621	97.495	99.292	100.54	100.36	96.302	100.5	96.898	97.401	101	101.55	98.974	100.75	95.274	99.749	100.18	101.19	100.54	99.705	99.808	98.432	98.624	103.27	99.731	100.2	98.002	99.502	98.233	100.22	99.831	99.681	96.867	101.54	99.841
111.35	115.82	113.78	113.83	112.97	112.27	110.82	113.04	115.03	111.93	110.44	114.68	112.49	112.98	110.91	112.69	112.95	114.4	113.21	108.11	111.23	112.77	110.93	114.98	110.63	111.75	113.24	112.2	113.67	113.58	112.8	113.87	113.73	111.67	111.69	110.45	113.23	111.68	112.9	116.91	109.53	112.76	114.04	113.03	112.64	109.19	114.24	112.31	111.97	111.51
100.94	98.567	99.065	98.903	99.906	98.979	99.161	101.37	99.53	99.506	99.536	99.586	97.887	101.49	97.593	98.68	98.101	100.58	98.346	95.672	100.67	94.818	97.888	100.23	99.028	97.214	98.774	99.76	98.885	100.17	101.76	101.1	102.01	102.59	98.613	98.226	101.76	98.86	101.77	97.237	101.25	100.23	99.699	98.401	100.84	102.62	100.76	98.726	100.91	101.16
103.88	106.22	107.16	101.7	103.46	107.28	105.43	107.55	106.01	106.57	106.08	101.6	107	102.6	105.94	103.87	106.22	105.46	105.07	102.12	106.24	107.38	107.52	105.11	102.93	103.57	102.62	108.65	103.1	104.58	105.71	104.05	105.53	106.12	103.52	102.84	105.95	102	104.12	103.26	103.68	102.63	105.73	104.92	106.9	106.45	106.95	105.36	104.31	105.38
[truncated: 150 more columns]
