# Supplementary material for: Genetic dissection of main and epistatic effects of QTL based on augmented triple test cross design
Source: PLoS One. 2017 Dec 14;12(12):e0189054. doi: 10.1371/journal.pone.0189054 (PMC5730204; doi:10.1371/journal.pone.0189054)
Supplement: S8 Supporting Information — (ZIP) [file pone.0189054.s008.zip › z4_250_0.5_5.csv]

99.443	100.92	103.38	102.22	101.08	102.37	100.64	102.51	100.48	100.53	103.35	102.79	99.677	100.59	96.639	95.157	98.671	97.551	102.26	99.932	98.27	102.6	99.102	100.03	99.824	100.36	99.896	103.11	97.884	100.7	102.54	102.07	100.21	102.35	100.21	99.705	94.627	96.6	97.461	99.763	99.468	104.2	104.32	99.995	97.368	101.82	102.4	99.899	100.13	102.2
111.81	115.68	113.6	115.47	110.75	113.92	111.31	111.34	113.35	111.68	112.22	112.26	109.63	110.68	111.03	111.63	113.04	112.59	111.15	108.7	111.3	109.58	113.85	113.06	112.77	112.78	109.59	110.85	111	111.47	110.03	113.15	113.45	108.81	111.02	116.08	109.09	113.31	111.78	109.19	109.16	116.83	114.05	109.37	114.46	114.34	107.95	116.01	114.4	108.25
105.71	109.09	105.87	110.13	104.94	100.63	103.92	107.83	105.75	109.41	105.65	102.02	103.77	111.23	106.09	105.11	103.8	106.51	108	105.09	107.62	105.99	103.45	104.8	103.58	105.18	106.56	104.68	104.59	105.09	105.44	106.72	104.05	105.66	105.57	104.89	112.12	104.48	102.76	104.96	108.08	108.04	106.03	107.56	105.58	104.2	105	102.18	109.72	105.91
107.59	108.22	100.62	106.12	107.39	104.33	108.79	103.78	103.74	109.24	106.53	102.59	104.11	105.94	102.89	106.67	110.27	104.78	107.3	102.8	103.2	108.29	103.2	103.5	106.61	101.8	107.42	105.11	106.97	106.94	104.3	108.85	101.65	104.54	106.72	102.84	102.21	99.968	104.76	104.91	102.08	103.79	105.12	101.13	100.28	107.21	104.26	100.52	103.33	104.86
106.21	113.84	113.2	109.38	108.57	111.06	110.36	112.49	112.76	114.14	112.77	114.69	112.19	111.09	112.51	107.94	108.48	116	108.92	108.74	113.45	112.12	114.38	111.62	107.59	111.87	113.26	112.63	111.89	109.86	114.73	111.7	108.61	114.57	111.87	108.36	111.69	116.21	111.77	113.89	108.16	113.53	110.67	111.91	109.55	112.74	110.44	108.66	115.91	115.68
104.31	105.62	103.5	105.83	104.35	103.83	106.62	110.2	109.4	103.55	100.66	104.21	105.61	105.82	103.29	107.66	103.97	106.07	103.06	100.56	103.3	102.45	104.06	105.67	108.46	100.97	104.78	103.57	103.07	105.25	105.15	98.754	102.25	104.68	101.42	103.54	107.79	105.25	102.19	102.86	106.42	103.65	101.88	106.4	99.564	104.32	107.47	104.75	101.57	102.74
102.84	104.91	103.13	104.24	108.68	102.2	105.72	107.98	110.03	105.83	105.53	106.87	103.68	103.87	103.39	104.52	102.08	105.25	102.91	103.23	107.35	106.45	104.54	105.49	104.27	106.57	104.36	104.54	103.86	105.19	104.26	104.68	109.93	109.42	105.25	105.06	105.5	101.06	104.06	102.92	105.74	104.41	100.58	104.37	99.341	106.57	106.26	109.45	102.9	100.94
120.75	120.73	118.73	113.99	117.02	119.63	118.03	110.57	113.86	116.5	119.12	121.01	119.69	111.59	116.44	116.7	118.53	119.24	115.08	121.74	115.97	115.02	114.34	119.3	115.16	118.23	120.05	120.52	114.83	117.81	119.34	121.99	116.44	113.85	118.55	117.42	118.84	120.99	119.1	117.1	113.58	117.83	116.42	117.59	119.25	119.74	122.1	115.48	116.89	116.54
109.32	110.73	108.17	112.25	110.76	110.95	107.72	113.37	111.81	108.2	112.86	107.82	108.88	111.12	111.87	109.65	107.02	114.04	109.43	110.9	110.76	109.23	108.49	113.72	109.36	111.48	109.91	111.86	112.08	107.17	114.41	110.86	107.7	106.92	113.68	115.39	108.73	113.7	108.71	113.47	113.03	108.06	111.26	106.26	113.86	112.5	109.35	116.88	110.43	109.77
113.99	112.73	114.58	113.54	109.97	111.54	113.18	105.94	113.31	107.34	105.82	111.91	112.18	111.03	112.45	107.8	109.73	111.27	112.69	111.02	116.14	107.54	111.37	110.21	112.27	111.26	109.44	108.19	109.4	114.41	114.57	113.74	115.07	111.21	108.01	114.81	115.58	113.76	116.48	114.85	110.61	109.69	113.37	109.66	116.86	112.1	111.93	112.51	109.46	110.2
105.07	107.71	105.41	107.32	108.02	106.41	106.72	104.55	103.86	107.14	108.38	105.73	108.66	108.47	102.72	111.62	111.39	102.99	111.19	105.2	107.76	106.38	104.7	111.29	108.15	103.98	100	103.5	111.88	103.59	105.68	101.78	104.49	103.17	109.15	101.49	105.88	103.56	106.78	105.64	107.78	106.01	107.45	102.03	108.3	104.07	108.82	103.77	106.82	104.08
104.59	104.77	109.74	106.49	102.87	107.56	104.15	103.93	104.08	109.91	106.7	105.78	106.86	107.98	108.18	107.08	107.23	104.25	106.97	105.29	102.71	106.28	104.31	102.81	103.66	104	104.47	105.58	106.11	104.93	108.86	110.18	106.37	105.45	104.34	105.37	105.06	105.98	101.93	108.96	101.37	110.16	108.11	103.59	104.94	102.2	106.13	107.96	106.47	108.92
100.8	104.25	107.84	107.11	105.29	104.2	106.32	103.04	106.66	106.2	105.7	106	100.1	105.7	110.07	108.83	106.66	103.86	104.92	103.81	106.45	105.69	105.65	103.1	106.02	102.06	105.94	102.45	108.71	107.54	103.65	104.02	106.65	105.3	105.49	105.85	107.01	104.85	105.18	108.08	108.07	104.93	104.7	100.69	104.17	105.78	104.56	104.3	108.99	109.6
106.38	111.03	104.76	109.33	110	114.44	111.25	110.11	110.93	109.25	108.1	113.54	110.03	110.82	112.53	112.37	111.41	108.87	112.45	114.94	106.4	110.02	110.08	114.83	112.15	109.63	110.7	106.27	108.77	112.91	106.55	111.26	113.26	109.09	115.74	109.26	108.46	109.77	108.46	114.96	114.01	109.35	111.77	109.83	112.1	110.73	110.16	111.34	109.72	111.97
106.51	107.34	106.98	104.69	108.77	107.42	102.94	110.7	106.17	104.18	108.43	111.88	105.02	104.57	106.68	109.8	104.49	109.05	112.86	107.46	104.44	108.5	105.49	102.46	109.76	109.82	107.73	107.66	107.35	107.99	107.94	106.48	108.7	110.05	108.15	108.72	105.14	103.47	107.99	109.68	105.98	104.76	108.74	107.47	108.55	103.01	106.3	105.46	104.4	103.49
104.71	102.16	101.71	106.59	105.33	106.2	105.89	104.3	106.46	109.89	108.52	107.03	107.57	105.2	104.13	104.28	107.29	106.16	102.73	108.39	107.33	101.05	109.64	106.7	107.25	106.93	102.06	106.1	105.64	106.08	107.13	104.3	105.97	108.7	103.57	105.42	104.29	105.5	105.68	104.61	104.86	99.766	108.63	106.76	104.19	105.89	106.33	109.37	103.62	103.18
102.09	98.864	100.52	101.49	99.485	100.96	97.351	96.379	98.806	102.57	101.8	103.02	101.95	101.71	101.4	102.72	103.14	96.164	97.58	95.989	101.86	97.354	96.195	100.18	101.87	99.244	101.48	95.674	98.559	98.69	99.579	98.621	94.985	99.266	98.009	102.35	104.89	101.73	98.725	98.741	98.433	100.83	99.324	102.12	99.936	94.192	101.74	103.34	98.206	97.967
103.37	103.07	105.39	104.26	106.06	103.14	107.19	109.4	106.38	110.56	104.11	106.79	104.15	109.29	104.4	106.7	107.88	104.86	103.52	104.95	100.77	105.05	105.09	106.39	109.3	102.73	107.41	105.8	105.28	104.88	107.57	109.26	107.49	103.56	107.27	101.31	102.97	103.89	101.98	108.2	103.61	106.05	104.05	108.43	110.35	105.34	101.14	108.61	106.46	102.5
103.5	108.59	100.55	105.75	103.32	104.58	105.6	104.14	104.8	111.14	111.26	105.85	102.06	100.12	108.29	100.11	103.87	105.93	107.86	100.77	107.01	103.62	107.09	109.96	105.75	105.33	104.5	105.08	104.05	108.21	109.67	105.57	103.89	105.1	108.58	102.34	106.3	106.04	109.92	105.34	103.9	104.88	107.51	103.59	102.13	103.8	106.25	104.94	105.78	107.32
113.02	117.22	117.76	118.5	116.91	114.63	116.54	112.85	117.13	120.74	114.11	118.12	113.16	116.06	114.4	117.11	116.41	115.25	113.73	117.65	121.15	113.37	117.22	118.53	115.41	114.28	117.34	117.8	118.81	113.76	116.34	114.15	113.98	116.9	119.09	119.22	116.62	118.9	116.95	116.61	114.9	115.35	115.21	117.36	117.41	117.2	113.42	115.86	113.84	111.57
104.71	103.78	102.15	107.22	104.93	103.9	105.9	103.09	107.73	104.05	107.27	106.22	107.22	104.59	108.08	108.03	109.36	104.59	113.4	106.94	107.5	109.27	107.35	101.79	106.67	106.68	106.13	100.11	109.41	105.47	105.97	107.16	106.73	102.92	105.01	107.04	101.64	104.99	107.69	107.81	105.54	106.09	100.18	102.59	105.09	102.32	107.14	104.94	107.57	103.37
104.06	106.11	108.01	103.96	108.97	110.18	104.5	109	107.54	103.08	109.44	102.89	105.73	106.06	107.99	105.66	101.24	107.92	112.07	104.24	105.79	106.55	102.52	108.24	106.48	106.63	107.69	108.73	108.3	104.96	103.87	104.9	108	106.59	111.26	105.01	106.01	109.92	103.35	106.05	105.27	108.19	110.87	103.79	105.84	108.26	110.21	106.94	104.03	106.46
105.75	111.74	104.41	108.35	106.04	100.63	105.23	104.7	99.306	108.43	106.24	107.44	105.74	106.82	108.02	105.8	104.18	106.49	106.39	107.27	105.96	106.26	105.72	107.16	104.54	105.97	105.62	104.43	105.24	100.02	108.78	102.53	105.43	106.97	104.71	105.93	106.71	108.16	102.55	103.64	103.5	106.07	104.01	108.53	104.25	106.47	109.28	105.18	104.51	107.57
107.09	108.77	104.14	106.63	103.35	104.91	102.7	107.17	107.5	110.24	107.5	104.41	103.93	108.45	108.61	105.06	108.07	106.08	104	109.5	108.62	106.19	108.31	110.78	106.37	106.52	108.19	105.11	105.06	109.49	103.56	106.66	105.7	108.27	106.31	104.54	106.37	102.36	109.9	108.08	108.08	110.94	112.16	100.7	104.95	105.09	109.85	106.05	109.65	109.25
105.14	110.72	109.35	105.11	103.19	106.9	108.68	104.76	110.34	102.4	109.85	105.93	109.75	110.03	112.61	105.71	103.37	108.61	107.34	104.26	108.12	106.02	103.17	104.59	106.41	108.47	107.72	106.81	107.15	113.82	107.47	106.13	107.26	105.8	110.2	106.06	107.35	111.57	100.85	114.54	106.35	106.93	103.95	106.89	107.29	103.22	109.92	105.84	107.78	108.14
101.19	104.96	104.93	108.59	106.54	106.9	107.22	105.7	108.34	108.16	109.17	107.13	108.84	108.81	106.41	106.43	110.45	108	106.45	105.33	108.32	102.53	102.75	105	106.27	104.12	101.25	109.89	102.38	108.31	108.67	106.01	106.92	100.92	104.5	108.68	103.27	103.85	110.48	107.51	108.72	104.91	105.03	108.73	112.42	103.66	109.28	108.05	103.06	102.44
111.06	101.68	106.55	106.9	105.99	108.28	104.84	110.37	104.88	108.93	105.49	109.18	107.81	106.6	103.44	105.79	106.43	107.27	104.18	109.98	102.44	101.09	106.55	112.71	107.23	107.83	107.88	107.73	108.21	100.57	106.54	104.13	108.13	100.42	109.1	107.6	106.6	104.07	103.93	107.04	105.35	109.77	109.48	108.15	107.8	109.22	109.88	108.48	106.78	111.97
114.82	111.78	110.61	109.77	110.13	113.52	113.44	110.17	111.03	110.21	112.12	110.55	108.79	112.01	111.17	108.66	117	114.69	110.72	103.18	112.62	105.34	108.52	106.51	111.13	114.12	111.66	106.9	112.72	113.16	113.11	108.83	112.23	112.27	111.49	115.51	107.1	111.84	111.3	111.61	111.98	110.77	106.93	107.92	110.55	112.84	116.42	109.19	110.81	114.68
106.6	107.25	104.62	107.84	109.15	109.5	103.63	103.74	107.16	107.57	103.21	109.55	101.59	105.54	107	108	104.39	106.79	102.95	103.59	103.01	102.97	106.64	102.51	106.84	104.71	105.4	109.24	106.48	104.71	108.18	109.08	108.58	106.85	106.56	107.81	107.06	109.66	104.4	107.68	105.1	102.08	104.79	107.97	108.12	109.55	107.42	106.52	105.45	105.42
105.04	107.11	105.3	106.71	108.35	108.53	107.81	101.55	108.49	109.27	104.13	106.64	104.18	105.61	108.97	105.64	109.34	105.45	108.18	103.7	104.6	109.32	109.51	110.64	106.21	106.01	106.3	101.21	105.57	109.36	110.65	107.05	104.94	109.01	105.72	106.95	104.67	108.97	102.53	108.35	106.45	102.25	105.7	106.47	106.79	108.32	107.22	106.6	109.75	112.71
106.29	103.19	107.66	103.97	105.41	109.15	107.31	105.45	109.2	106.9	101.49	106.14	101.22	107.61	104.46	104.69	108.16	104.02	107.72	106.76	102.37	108.05	107.17	99.855	106.76	103.86	110.48	108.17	102.8	105.32	106.91	104.8	103.35	105.37	102.84	103.72	104.87	107.95	101.74	107.62	103.9	103.27	99.388	106.6	105.45	105.93	103.53	107.05	105.57	103.02
109.34	112.79	110.43	114.44	109.06	112.71	107	112.41	116.68	111.32	109.41	111.75	112.14	111.42	109.59	111.62	110.91	114.82	113.03	110.97	108.94	109.93	114.99	115.6	112.05	110.07	111.97	110.87	113.36	109.77	109.52	111.5	110.49	112.11	113.64	110.02	117.19	111.61	116.59	112.61	111.34	115	111.08	111.71	112.05	109.81	113.85	112.87	113.21	111.63
111.42	111.18	113.49	111.91	114.49	110.27	110.96	112.3	113.36	108.95	112.25	109.78	111.51	118.44	107.74	111.94	110.53	114.34	112.94	112.47	111.03	109.45	109.43	114.61	117.45	109.78	109.94	111.15	116.4	108.77	111.35	113.95	111.04	112.88	111.03	112.21	108.35	112.42	110.71	111.49	111.98	107.47	109.66	109.92	112.37	111.87	112.61	112.62	107.84	106.07
107.22	104.62	109.81	108.39	105.74	108.93	107.92	112.59	110.39	107.96	106.94	109.5	112.13	109.89	107.59	103.99	103.67	104.22	108.87	106.15	103.21	105.37	103.65	108.77	108.22	108.66	107.03	105.25	101.44	109.57	107.17	105.41	104.35	106.27	106.1	109.06	107.11	102.91	109.01	106.49	106.32	105.09	109.91	104.33	107.6	107.68	107.4	107.18	107.04	107.3
108.02	103.88	103.14	111.71	106.59	108.84	106.47	104.77	103.27	103.13	104.32	104.04	100.16	105.26	110.95	106.56	105.27	105.83	105.01	104.5	105.5	103.49	105.63	106.13	101.36	103.74	101.28	105.22	103.47	104.78	103.96	107.15	106.19	108.32	99.688	103.72	103.59	105.04	108.06	105.32	105.83	106.76	103.02	103.75	108.91	106.28	104.4	106.76	106.81	106.28
105.5	109.8	105.34	103.49	106.8	108.08	103.25	104.32	103.45	107.42	102.8	106.67	107.05	103.74	107.19	107.21	107.05	103.93	108.4	102.71	104.59	101.44	106.17	108.77	107.32	107.43	102.34	104.52	102.61	106.1	104.13	101.15	104.81	103.16	104.16	103.59	107.78	108.07	105.88	105.16	103.54	103.21	102.57	104.55	110.09	104.01	108.98	105.41	105.27	102.71
105.78	104.67	106.86	109.55	109.27	104.02	106.37	103.22	105.04	106.99	105.36	108.49	106.53	108.45	103.75	106.64	102.66	107.39	110.35	99.305	105.08	109.32	107.38	109.2	103.86	105.46	106.71	106.26	107.54	107.56	109.43	105.07	108.24	109.14	107.79	106.06	109.86	99.424	107.6	107	103.49	104.12	106.79	110.25	104.8	107.81	107.62	111.47	105.75	106.43
104.03	103.31	95.772	98.583	101.33	101.52	105.07	98.914	99.163	100.75	99.178	99.656	101.08	95.326	97.273	101.35	100.97	94.872	98.67	100.25	98.849	99.448	104.77	99.934	97.209	100.37	99.899	104.34	100.67	102.41	98.092	102.27	97.604	105.47	103.24	104.21	100.18	101.48	97.676	103.6	101.46	102.46	102.08	97.538	101.62	98.987	95.132	105.21	99.878	99.327
103.4	100.77	97.852	97.25	101.17	103.77	99.116	100.03	98.663	101.77	100.77	98.54	102.68	101.22	97.832	99.018	101.67	101.73	102.61	98.39	99.635	102.25	99.7	100.64	100.01	101.46	103.6	93.22	101.21	99.378	99.553	102.74	96.957	100.93	104.26	102.23	99.1	105.44	98.803	99.362	100.47	101.87	98.994	99.47	103.37	99.085	95.377	101.16	98.571	102.46
100.96	106.07	107.41	106.13	103.93	106.56	106.44	108.15	106.18	102.59	102.04	112.64	106.51	105.64	107.92	107.27	107.25	104.98	102.36	106.3	112.03	106.47	105.78	105.61	103.22	111.97	103.68	108.31	103.12	109.82	104.69	107.55	107.38	106.23	108.44	106.39	105.2	106.46	107.35	108.82	103	105.98	106.65	108.72	104.91	108	104.99	104.12	108.82	110.53
107.62	104.42	105	105.95	109.05	103.51	100.21	107.16	103.08	102.92	105.11	104.23	108.07	104.87	105.73	102.89	108.16	103.4	100.93	105.31	107.59	104.06	105.16	107.85	104.31	104.26	104.26	107.78	102.94	103.82	100.38	106.86	103.88	99.928	105.06	100.33	108.01	104.33	108.96	108.78	102.84	104.28	109.31	102.17	103.99	106.86	104.23	106.67	106.56	104.89
105.05	106.05	103.75	106.71	102.88	102.26	103.49	110.34	106.51	107.26	108.35	104.68	104.74	106.5	105.35	105.03	103.85	102	106.38	102.65	102.75	108.03	103.21	104.94	101.52	108.17	110.44	109.98	104.73	110.07	107.36	105.84	107.82	106.85	107.71	99.416	100.59	106.16	104.87	103.4	105.7	103.34	109.75	106.81	105.46	102.27	102.17	104.18	100.8	103.73
104.61	104.96	108.18	103.64	106.66	109.95	103.11	105.55	106.21	99.402	102.96	105.95	113.03	105.61	103.77	106.08	103.47	106.36	108.98	105.59	105.4	102.14	106.53	105.17	105.1	105.4	106.49	102.57	105.23	105.54	108.74	101.25	102.4	108.3	104.21	107.84	107.04	106.7	106.8	104.59	104.68	103.43	107.57	104.74	106.03	107.1	104.45	103.28	109.53	107.54
107.81	106.44	106.21	103.35	106.11	105.05	108.32	107.73	102.98	104.02	103.51	103.85	104.79	104.41	104.58	103.15	104.31	107.38	105.09	104	105.94	102.06	106.93	112.13	106.59	109.14	104.59	105.35	109.87	105.83	102.65	108.52	109.38	104.9	109.44	104.21	107.95	106.22	106.72	106.25	103.01	106.54	109.03	105.92	104.71	104.45	105.28	107.48	105.86	104.08
104.85	103.47	100.37	109.31	107.99	107.58	102.71	101.73	106.71	104.36	99.875	103.94	107.27	103.18	105.39	108.06	102.06	108.31	106.37	106.08	106.44	102.61	104.31	106.51	102.3	108.85	107.08	104.48	104.28	105.39	108.32	102.14	106.08	104.31	105.44	109.07	105.61	103.74	106.59	106.43	107.93	101.94	105.61	102.2	106.69	106.12	109.95	101.84	106.21	110.72
106.82	107.77	107.08	108.39	108.26	103.44	107.06	106.67	107.4	107.82	104.12	107.15	110.11	109.08	110.35	105.58	107.61	111.19	105.61	106.29	107.25	108.44	107.9	106.37	107.55	101.22	105.57	112.77	101.03	107.04	106.95	105.93	108.07	107.32	107.88	105.06	102.72	107.34	108.43	104.19	107.01	105.47	105.2	104.94	107.25	107.88	103.92	109.8	109.65	108.71
100.15	102.73	98.307	97.868	98.898	99.149	101.77	98.1	103.43	98.146	100.29	100.42	104.95	102.01	100.19	101	103.29	101.72	102.01	98.703	106.51	99.785	100.7	106.1	100.27	99.626	100.56	99.109	100.68	102.49	99.948	102.85	104.86	95.485	99.238	97.586	100.46	96.914	99.205	98.461	102.58	97.261	98.337	99.403	99.081	100.06	102.77	101.45	100.36	99.414
101.32	96.985	98.088	101.77	98.474	100.15	99.35	98.409	96.746	104.5	99.04	99.551	101.27	104.58	104.59	98.954	102.58	99.9	100.16	98.887	100.18	100.7	103.15	99.292	102.08	100.8	100.35	104.79	98.892	105.36	103.82	101.65	107.6	100.79	102.73	97.413	103.6	101.8	102.34	100.65	96.156	102.67	99.508	97.848	100.91	103.39	100.04	98.12	99.283	101.01
96.572	98.076	100.96	98.738	100.92	93.434	97.901	98.023	99.695	99.468	103.76	103.24	101.25	96.184	100.7	99.892	95.657	103.69	100.63	99.029	100.98	100.54	104.64	99.198	100.58	104.08	100.18	99.815	99.409	97.765	99.143	102.57	103.07	100.24	103.77	104.01	99.582	101.25	98.236	102.33	102.07	99.826	99.889	102.88	100.41	100.56	97.108	103.07	102.63	105.85
99.599	106.89	111.48	104.4	107.21	107.73	104.68	106.14	103.27	105.87	108.78	108.96	107.29	106.6	104.05	107.7	106.23	108.02	104.23	108.41	106.75	104.74	107.1	107.06	107.73	109.43	107.31	110.67	106.34	101.85	103.06	109.02	109.06	105.78	105.81	108	104.68	105.72	102.35	106.34	102.45	103.02	107.56	110.62	107.97	103.38	106.94	112.09	110.23	107.53
106.38	104.46	101.95	103.22	108.5	109.06	103.47	110.29	107.44	102.58	102.96	104.56	103.11	107.45	106.18	108.02	100.33	107.38	101.45	108.79	110.62	106.36	105.34	110.72	106.25	99.446	109.76	105.26	110.11	103.96	106.46	109.63	105.21	102.11	100.47	103.4	104.36	104.58	106.88	106.78	110.83	108.71	105.22	105.77	99.985	105.07	104.77	102.4	103.32	107.48
116.17	119.79	115.91	117.91	111.59	117.88	120	117.11	112.71	114.53	117.3	116.49	115.5	111.21	113.6	121.1	115.45	113.4	111.97	115.84	116.9	115.75	119.14	116.65	114.68	117.18	115.01	115.27	123.11	115.74	119.58	116.13	113.77	117.79	116.49	116.76	116.1	118.55	118.16	113.65	119.39	115.07	115.04	116	114.08	114.26	114.14	119.47	117.68	115.81
119.56	118.82	117.58	117.84	117.15	114.43	115.58	117.31	117.36	116.71	114.59	114.97	114.11	115.89	122.03	119.3	116.81	120.58	118.21	118.03	122.11	115.43	117.94	119.66	115.64	117.87	120.91	120.46	119.32	114.99	113.3	119.5	114.48	114.84	119.72	118.96	124.88	119.24	118.39	120.82	116.72	114.54	116.85	119.79	123.73	115.68	122.47	119.52	113.37	116.05
107.24	103.81	104.24	104.44	104.65	105.99	106	108.14	105.09	109.88	105.48	101.64	104.62	110.02	105.07	104.04	105.58	104.58	107.42	110.07	110.12	104.67	103.47	101.94	102.34	106.23	103.36	106.57	108.37	103.42	103.43	106.2	105.89	106.62	110.78	105.28	105.73	108.11	103.67	104.39	105.49	105.52	105.82	106.04	106.61	107.9	106.21	105.42	107.94	105.97
111.33	105.88	109.68	104.19	109.99	107.72	110.76	108.82	111.12	106.6	112.41	108.11	111.3	110.28	111.58	110.82	111.81	109.47	109.05	113.3	110.47	112.49	105.01	102.56	111.75	107.14	114.6	113.31	108.66	112.12	106.48	108.95	107.32	105.58	107.59	107.05	109.77	109.62	108.29	111.13	113.78	111.97	108.94	110.48	109.33	111.75	106.71	107.63	111.04	108.16
105.16	106.46	103.56	107.44	102.15	108.12	110.06	104.92	104.75	101.41	105.49	107.74	109.97	107.56	106.49	108.42	101.73	106.54	105.41	103.43	107.03	105.97	107.1	103.15	110.12	106.82	104.8	104.09	102.88	107.26	105.17	108.24	104.93	108.11	110.08	103.42	106.81	109.66	104.81	106.1	101.29	109.12	106.64	107.37	104.15	103.88	107.33	111.26	107.24	101.7
110.81	107.32	113.41	107.67	108.12	115.24	112.11	108.27	104.24	115.1	109.69	111.98	113.48	112.23	110.36	113.34	104.99	107.09	112.76	115.55	113.96	109.11	106.75	109.06	114.6	109.97	104.04	110.11	110.94	111.14	108.35	108.44	110.2	111.67	107.06	114.67	108.53	109.56	108.21	112.21	112.93	112.67	111.72	110.08	108.55	112.19	114.23	112.82	110.31	113.12
105.57	112.03	110.08	103.56	104.58	103.07	103.02	104.79	106.56	105.16	105.78	105.23	103.58	103.77	105.43	107.59	105.78	104.56	104.82	103.84	104.23	107.83	104.14	106.25	108.16	105.36	101.88	105.39	107	102.84	107.57	103.39	103.44	102.95	103.92	103.26	103.39	113.17	108.62	105.48	107.6	102.81	103.41	105.89	105.38	106.52	106.12	106.92	101.15	108.8
110.31	110.73	115.48	109.9	111	111.13	109.93	114.19	112.26	110.58	111.66	115.18	114.69	112.92	110.15	109.96	113.64	112.51	113.54	106.65	109.75	111.58	115.09	106.73	111.29	113.35	114.08	114.99	109.37	116.14	111.58	109.36	112.03	110.27	112.22	116.4	108.64	112.27	111.85	113.33	106.02	108.04	115.89	115.42	113.41	112.85	109.74	112.23	112.16	112.83
104.38	101.49	105.95	107.2	104.72	106.95	103.72	102.79	100.89	105.74	105.99	106.97	106.89	102.69	107.47	104.21	105.61	105.94	100.61	105.74	109.22	107.63	107.96	111.58	104.04	102.85	108.75	105.11	105.77	107.34	108	104.14	105.55	106.62	102.52	102.78	104.3	105.51	106.21	103.18	105.03	100.97	107.54	101.91	103.77	109.18	108.51	101.54	106.56	105.77
101.09	106.54	109.62	100.74	106.63	105.52	105.42	105.61	102.53	106.96	104.08	105.14	105.62	102.49	99.143	108.49	104.93	106.86	108.76	101.87	106.8	108.16	103.51	105.44	102.81	103.82	106.95	108.21	103.4	105.74	108.15	103.59	106.34	105.11	100.67	103.83	103.88	103.53	102.75	105.14	105.01	103.46	105.36	103.63	102.35	107.2	106.01	105.48	103.51	105.31
102.6	101.88	106.02	108.15	105.1	101.44	103.42	104.69	105.83	106.91	105.05	108.15	108.71	103.13	110.6	107.7	105.77	105.69	110.84	103.9	107.65	104.94	106.05	106.59	104.96	110.48	106.89	105.16	102.95	103.07	110.03	107.27	102.64	108.29	102.19	106.13	106.44	105.54	105.78	106.22	108.02	106.15	106.03	107.53	108.83	107.62	107.46	113.69	106.82	109.24
110.3	114.15	111.88	108.2	112.02	111.53	115.61	113.39	111.38	112.65	114.95	113.33	111.94	112.05	109.25	111.26	110.24	112.97	114.1	113.74	113.18	114.7	115.72	113.33	113.24	114.71	115.63	109.59	111.51	112.9	112.39	113.01	110.73	110.89	112.18	111.09	112.25	113.65	115.82	110.35	114.54	109.81	113.95	111.58	108.02	113.45	113.04	110.06	114.35	111.76
108.64	108.95	110.92	112.18	113.26	109.19	111.74	111.79	112.79	111.87	105.69	110.62	112.08	106.63	109.77	110.8	112.42	113.02	111.4	108.4	112.16	115.28	116.17	109.86	112.54	110.79	111.68	112.51	113.23	112.99	111.49	110.66	113.07	110.35	110.76	112.69	109.9	110.31	112.99	108.87	111.18	113.51	110.9	112.34	111.83	107.88	109.04	111.43	116.39	115.38
113.81	113.2	112.71	110.61	111.68	109.87	113.66	110.56	109.36	110.08	113.34	109.56	115.41	114.56	112.93	111	114.41	109.34	114.6	112.63	112.7	112.53	108.71	113.26	111.52	110.68	115.34	115.37	112.95	110.65	113.64	113.28	112.24	109.69	111.31	114.52	111.99	112.59	112.01	108.79	111.52	114.91	112.5	112.01	109.37	111.61	108.4	115.54	113.63	108.39
107.91	107.49	106.65	103.57	105.43	108.47	105.73	109.33	105.12	106.94	106.33	108.36	104.55	106.75	106.36	110.01	111.03	105.71	108.11	105.1	106.19	104.81	107.06	106.51	114.31	107.66	106.84	106.26	104.46	106.78	108.48	106.38	106.06	104.93	104.31	105.89	106.83	106.24	107.67	107.58	105.21	111.55	105.61	108.67	106.29	107.13	107.08	106.28	109.51	108.04
107.18	107.61	104.74	103.06	104.3	110.44	111.86	107.15	106.94	106.69	108.9	105.28	107.31	111.35	105.89	105.16	109.48	103.35	103.89	108.59	108.23	102.76	104.91	107.76	108.11	106.62	105.4	104.62	104.3	110.99	104.06	106.88	110.11	104.67	106.72	107.52	103.95	107.82	102.81	104.63	103.09	100.58	104.81	106.26	101.81	103.71	110.13	108.51	106.85	100.38
118.67	118.35	114.85	122.49	122.2	114.52	121.7	118.34	117.6	114.88	120.37	114.87	121.35	113.66	115.7	113.78	116.1	116.24	116.71	120.55	119.34	113.97	116.92	112.44	118.13	119.25	115.7	117.7	124.68	116.19	116.97	116.84	117.3	116.77	116.63	114.75	120.59	118.16	113.61	112.27	119.97	122.51	120.23	119.63	116.34	114.86	117.69	117.57	117.4	119.37
100.6	104.69	108.27	106.82	99.159	106.54	102.27	105.33	106.29	101.2	104.86	104.31	103.55	107.26	106.21	111.08	105.06	106.68	99.503	104.48	103.48	102.11	103.24	106.56	105.73	103.4	98.828	100.13	104.4	107.11	107.54	105.76	105.48	102.87	100.52	100.82	103.11	103.19	104.88	105.69	102.49	105.21	105.77	105.95	104.48	107.44	103.5	105.01	105.61	104.2
108.64	108.68	110.93	110.26	112.74	110.57	113.13	111.54	115.25	108.78	113.64	114	112.92	113.02	110.33	114.71	110.14	114.46	114.71	109.47	109.52	107.66	113.15	112.37	117.66	111.2	106.47	112.71	112.17	109.89	108.09	110.26	113.31	112.86	111.03	113.7	109.57	109.11	114.16	115.98	108.65	108.17	111.53	112.31	110.24	108.15	110.34	105.75	114.33	111.74
109.26	109.83	100.56	107.84	108.12	106.38	105.15	102.84	105.7	102.75	103.41	107.47	104.4	105.05	101.93	101.1	108.32	101.9	108.19	108.39	105.24	106.67	106.51	109.64	103.88	105.38	104.67	102.63	102.75	102.19	104.78	104.51	104.22	107.35	102.47	107	104.52	105.99	105.91	107.09	111.65	103.28	101.38	101.51	106.29	104.38	106.45	109.05	108.49	106.8
110.63	110.83	112.4	109.4	112.76	111.36	111.57	110.13	113.27	114.94	112.42	109.13	113.9	108.77	110.41	115.9	111.13	107.82	113.81	113.2	106.14	112.43	108.95	108.4	107.07	112.63	108.96	109.7	109.43	108.14	106.97	112.58	108.45	111.26	113.5	109.01	107.67	110.69	109.89	112.19	110.55	111.85	116.04	107.29	109.16	117.51	111.77	113.69	114.21	112.29
103.13	104.79	104.94	107.05	102.14	103.29	103.98	111.34	108	101.48	103.07	108.74	104.79	106.29	109.7	103.79	105.47	111.52	100.84	104.44	103.02	105.99	107.23	106.43	105.31	105.48	107.8	102.92	107.43	103.82	106.32	109.47	105.39	105.83	109.48	103.98	106.32	112.1	109.23	105.9	108.14	108.19	102.35	103.07	108.55	106.67	104.43	107.72	105.66	101.84
103.7	103.83	103.18	102.69	108.45	100.56	103.43	102.39	111.94	106.11	105.51	107.42	107.76	105.17	104.18	101.98	108.19	105.77	105.65	104.23	106.96	108.97	107.43	107.55	105.15	107.63	105.41	106.05	103.44	104.17	107.11	104	110.9	107.3	103.82	107.89	107.47	105.68	108.37	107.83	105.95	103.81	104.94	106.92	107.03	103.6	108.95	109.41	106.35	107.47
109.17	111.77	105.3	113.76	109.62	110.67	113.83	109.74	110.39	110.08	112.5	111.77	108.58	106.08	109.69	111.08	106.42	109.44	111.04	108.54	106.94	111.48	110.42	111.61	110.59	109.9	110.54	113.89	110.04	111.58	113.16	112.69	108.49	111.63	108.88	108.8	108.75	113.11	107.54	105.62	111.71	112.25	111.78	109.02	110.87	109.65	109.8	107.86	110.3	112.18
110.5	110.04	110.91	107.38	112.38	110.24	109.14	111.9	111.56	110.61	110.83	107.94	110.76	114.19	109.93	110.05	111.42	112.04	111.68	113.04	115.9	110.43	109.4	114.07	113.05	112.5	111.24	109.2	106.7	105.93	104.86	111.11	107.97	111.21	104.31	111.18	111.07	110.38	107.27	107.78	110.31	111.07	108.09	111.29	109.21	109.27	109.26	112.25	113.75	110.49
107.53	104.46	103.6	111.46	107.1	110.64	103.76	103.77	104.27	104.12	106.83	103.38	103.83	105.69	107.34	105.29	102.5	105.4	108.17	106.07	104.9	107.5	107.36	104.43	108.01	104.51	106.61	103.61	104.14	107.29	109.59	110.28	103.53	105.75	105.03	109.33	103.52	107.23	104.73	105.29	105.83	105.29	106.58	104.97	103.68	105.25	105.64	103.46	102.54	105.49
108.09	103.32	108.76	106.28	105.88	105.89	108.32	109.36	104.92	104.6	106.82	107.87	108.92	105.37	108.12	104.04	107.08	107.38	104.1	107.75	103.8	105.68	105.78	105.97	104.8	105.05	110.63	106.78	101.07	106.52	101.83	109.41	103.98	103.78	103.95	107.48	103.46	103.69	104.43	107.43	107.67	110.43	104.57	104.87	110.41	107.06	102.05	104.55	105.07	103.93
120.9	113.15	116.62	118.6	120.88	120.93	120.61	119.91	116.67	114.37	118.4	122.43	121.03	118.29	116.21	119.65	113.46	114.58	119.88	121.15	113.72	118.69	116.34	119.9	123.36	121.87	121.24	117.97	117.06	118.56	119.8	121.22	116.9	118.24	119.38	115.86	120.15	118.86	117.86	122.33	118.18	114.97	120.59	116.16	116.39	117.47	117.74	117.67	117.75	116.3
111.34	112.09	113.15	112.86	111.63	112.01	109.32	109.47	113.45	110.11	109.67	112.59	114.55	110.97	110.73	110.67	113.61	109.12	110.88	109.23	115.59	107.38	113.13	108.83	113.48	110.46	110.41	113.01	114.32	109.91	108.56	111.63	112.21	110.31	114.14	111.27	116.19	113.5	108.87	108.33	111.45	109.71	109.78	113.9	114.14	112.35	112.84	113.28	113.34	110.56
103.61	102.63	102.71	103.96	107.36	109.33	106.85	105.44	106.35	104.24	105.95	106.66	109.83	106.05	111.92	104.22	105.77	104.72	103.41	103.1	102.9	105.55	104.83	110.32	106.41	104.81	110.1	108.17	104.84	107.94	104.32	101.37	107.57	105.84	105.28	103.62	106.23	105.03	105.84	106.77	103.61	102.14	104.5	111.13	107.32	103.63	104.67	106.69	104.57	105.66
112.12	111.46	115.23	112.51	108.9	109.14	113.55	111.18	106.57	113.66	107.86	107.84	106.69	112.29	108.34	103.44	110.07	107.62	106.63	107.28	111.81	110.22	107.15	107.13	108.78	113.76	112.34	104.69	108.62	113.69	108.12	107.76	109.75	108.29	107.88	107.64	113.52	106.18	107.42	112.89	114.15	111.31	109.94	107.08	112.91	112.72	108.3	112.13	109.65	113.7
114.78	113.15	111.07	109.9	114.68	111.45	111.61	113.03	115.41	114.53	106.94	113.65	107.8	114.23	110.28	118.74	110.62	113.34	107.85	110.02	112.04	106.99	107.87	108.46	108.47	108.67	117.01	112.33	116.72	109.81	114.32	113.56	105.65	117.89	112.34	111.89	110.43	114.89	111.49	113.3	112.13	113.09	109.9	109.34	114.3	113.63	117.07	113.81	113.24	113.31
106.9	101.47	102.17	101.8	103.71	103.03	103.01	102.53	103.8	101.23	105.25	103	103.58	102.3	102.82	102.52	104.31	104.23	106.04	101.98	106.41	107.06	105.32	106.54	104.95	104.28	105.54	104.54	104.26	105.85	103.28	108.63	106.45	101.23	106.39	107.6	100.43	106.65	102.71	105.88	104.46	106.39	104.32	106.22	104.43	103.77	106.36	105.53	104.24	108.23
113.52	114.96	111.5	110.82	108.65	105.58	107.16	112.28	115.46	114.34	109.36	110.69	110.4	112.29	112.7	109.04	108.31	113.14	111.67	107.2	111.26	111.72	112.69	110.35	112.55	113.75	113.53	108.44	114.54	111.47	114.42	103.93	109.84	111.48	108.07	109.5	110.2	115.07	112.92	112.25	115.29	111.5	115.13	110.7	110.42	109.66	114.68	110.62	114.41	113.12
109.73	112.55	109.79	114.02	114.89	110.54	109.5	110.69	111.89	113.42	113.32	116.06	111.45	110.45	113.26	110.82	115.04	112.8	112.42	111.13	107.72	113.63	108.99	110.52	109.17	114.74	112.72	110.26	112.07	116.8	114.48	108.53	112.98	116.05	111.51	116.36	114.24	114.34	111.79	116.5	113.44	110.59	111.88	108.8	112.19	112.01	113.31	113.17	108.2	108.8
102.26	98.701	98.642	100.04	99.511	100.4	99.186	103.23	97	97.802	97.417	98.276	101.5	96.386	97.894	101.37	100.92	99.325	100.4	96.323	97.303	102.19	102.34	100.52	100.03	100.06	102.45	99.831	97.396	99.061	99.135	105.47	101.54	100.75	98.798	98.466	102.44	101.94	99.79	97.628	102.42	96.109	98.623	102.81	98.174	95.464	100.28	100.87	95.446	97.092
107.55	102.78	106.33	108.22	105.31	106.25	105.23	105.6	107.24	103.56	102.18	101.16	110.27	105.57	103.6	108.13	107.91	105.92	108.77	108.57	107.43	106.15	108.35	105.43	103.81	103.63	101.99	102.53	107.84	102.81	105.48	101.75	104.42	108.67	105.07	105.68	107.49	102.77	102.01	103.98	100.29	103.74	107.46	104.67	103.96	109.29	102.1	104.97	108.74	105.76
116.94	114.86	109.89	117.6	109.33	115.5	113.77	111.37	108.69	109.13	109.96	114.32	112.28	111.47	113.5	111.03	118.07	113.21	115.35	113.06	113.82	114.71	110.98	110.68	112.9	111.23	112.4	110.64	110.57	108.1	114.8	112	114.01	109.86	110.24	112.1	112.2	114.93	108.04	116.89	115.48	112.79	112.35	113.69	112.97	113.42	112.74	110.19	114.61	115.78
105.72	102.25	106.14	106.98	109.61	106.49	104.63	102.45	104.58	104.03	106.41	105.55	105.6	105.43	103.14	103.21	105.35	108.05	107.28	110.11	106.1	105.16	104.43	105.14	107.51	104.52	103.63	106.2	107.25	104.53	102.58	103.5	104.79	101.16	104.54	101.14	101.31	110.44	100.92	107.91	106.78	106.62	104.55	108.39	105.05	106.08	104.69	106.01	102.8	102.95
116.88	107.58	114.07	112.13	110.29	113.35	111.39	113.05	107.51	114.02	115.92	113.03	115.28	111.71	112.52	114.18	111.85	111.76	112.74	111.48	110.15	114.82	114.12	113.52	109.81	112.29	116.15	110.72	109.58	110.65	113.56	115.19	119.25	116.15	113.26	114.9	111.77	115.3	113.7	112.73	109.42	112.4	109.03	112.54	116.36	114.96	112.52	114.13	110.32	111.71
106.01	111.35	105.96	104	107.45	106.6	107.61	105.04	108.76	107.39	107.89	101.16	107.04	103.85	102.61	107.96	102.58	106.54	110.51	103.46	105.27	108.31	105.37	108.09	106.85	109.68	105.16	111.9	105.28	107.2	109.75	107.81	107.26	109.22	107.26	106.98	107.61	105.4	106.79	104.34	106.51	107.03	106.96	105.5	105.42	105.11	105.75	107.15	103.47	106.43
107.97	100.99	102.63	104.5	104.07	103.48	105.48	110.08	106.14	104.03	101.74	99.981	105.16	105.89	102.94	109.49	99.856	105.55	103.16	105.15	106.56	104.6	108.73	107.23	104.06	104.57	104.95	104.76	106.64	104.63	103.88	106.92	106.56	108.07	99.571	102.84	103.42	102.77	103.95	104.88	106.48	106.36	101.14	102.41	103.26	106.49	106.56	109.94	105.14	103.67
102.6	97.312	98.572	99.358	103.02	99.366	98.406	102.53	101.79	100.89	102.57	94.943	94.021	101.02	99.096	97.648	99.814	102.51	98.038	99.263	100.82	100.92	100.18	96.662	100.76	100.98	96.973	95.275	97.49	102.76	102.29	95.76	96.884	103.59	99.301	96.435	99.067	101.21	98.658	97.278	101.93	102	98.308	98.683	102.2	97.791	98.999	98.541	100.44	103.38
107.51	101.95	101.9	105.31	108.36	104.13	105.73	106.26	106.46	107.32	108.34	105.05	106.68	106.67	103.13	106.45	103.51	103.12	105.84	104.68	107.13	100.88	102.98	104.67	101.31	111.28	104.56	103.8	104.01	104.76	106.09	102.38	105.58	98.758	105.62	108.57	105.57	106.22	107.84	104.59	104.09	108.45	104.84	105.42	106.63	103.01	103.79	102.12	105.79	105.81
100.63	111.72	104.2	108.41	107.07	105.65	103.24	102.45	105.2	102.39	105.74	102.46	101.58	105.25	105.71	105.13	108.37	104.13	105.3	106.51	109.43	107.1	106.64	107.26	106.84	99.431	103.66	102.24	109.1	105.85	106.6	102.46	105.07	101.77	103.58	105.95	105.97	102.85	103.92	105.6	106.62	108.05	102.94	106.13	107.5	103.22	108.18	103.86	103.29	104.96
113.72	110.97	117.95	109.45	110.77	110.75	111.2	117.27	118.26	112.96	110.45	115.16	114.14	112.64	116.93	109.64	113.25	108.31	110.77	110.23	113.18	117.26	110.96	116.29	115.5	115.1	116.03	110.32	111.44	112.77	115.36	114	113.75	112.4	105.93	106.97	111.02	117.63	113.73	111.15	107.26	109.93	115.55	116.47	114.77	105.78	115.79	111.42	115.94	110.16
105.33	107.62	109.61	105.53	100.58	108.68	106.27	107.1	105.49	109.66	108.62	106.13	107.27	100.03	106.68	100.75	105.8	105.22	108.16	102.68	109.34	100.09	102.52	103.34	109.53	106.12	107.64	108.59	104.8	102.23	103.56	107.02	104.03	103.18	107.59	108.97	107.17	102.35	104.42	103.6	102.18	107.59	106.37	105.47	108.95	106.3	105.35	104.54	108.5	104.31
110.04	108.67	109.08	112.62	111.14	110.91	112.12	109.17	108.38	108.06	110.1	109.37	112.08	110.34	112.7	112.97	113.53	111.28	106.33	111.08	110.13	113.31	107.82	112.08	110.88	114.58	111.47	117.15	110.71	108.37	113.06	111.49	107.84	110.42	112.66	110.88	109.5	112.15	113.57	110.59	104.28	114.94	115.18	112.37	116.17	107.73	107.56	109.04	108.07	114.03
112.34	108.83	102.53	109.04	105.95	105.92	105.43	110.31	105.96	110.85	108.13	106.28	107.87	108.91	107.57	105.2	105.99	104.51	106.76	105.73	106.37	105.64	107.24	105.62	108.2	106.83	100.4	105.99	101.95	106.07	108.29	101.28	107.97	105.8	104.89	103.23	103.61	107.33	103.87	110.12	109.87	107.5	103.04	109.47	105.53	110.51	110.06	107.2	105.93	104.88
107.34	103.34	106.5	103.05	104.71	103.99	102.46	104.27	107.56	101.66	100.12	106.04	102.61	105.94	105.77	101.13	102.73	106.48	100.41	104.75	103.21	101.29	108.16	105.85	105.23	108.28	108.59	104.96	107.23	112.29	102.26	101.56	104.09	102.37	104.15	103.19	103.9	105	104.23	99.309	101.81	107.21	103.87	109.18	103.86	103.21	105.23	103.17	102.5	107.12
112.37	111.99	113.06	108.35	110.39	107.43	111.87	112.96	108.25	112.15	110.46	113.95	112.62	108.44	111.51	112.54	110.73	110.62	107.87	109.33	108.52	108.84	107.53	110.89	110.32	107.08	113.45	112.94	109.8	112.01	114.91	109.27	114.43	111.86	110.64	111.7	114.36	110.03	108.34	110.78	110.15	110.85	112.37	111.45	114.72	112.99	115	112.16	109.43	108.75
106.94	103.44	110.67	106.64	109.3	106.45	107.56	106.63	110.96	106.89	103.91	104.12	104.34	105.51	107.04	106.88	105.39	101.92	101.5	103	105.6	105.71	108.19	106.9	107.6	102.94	104.18	109.33	107.37	104.33	99.91	109.68	106.8	105.62	109.34	108.86	107.27	105.57	105.51	104.34	105.73	106.07	103.79	109.01	103.66	107.13	103.83	105.11	103.48	104.71
103.21	106.65	106.98	107.67	103.48	107.57	102.38	108.66	108.14	100.83	103.41	109.66	108.84	102.99	112.16	106.45	107.9	103.76	107.86	107.41	105.26	106.46	104.98	108.41	103.23	104.61	104.22	101.71	107.51	104.46	102.5	107.92	107.15	105.63	105.58	105.02	104.17	102.48	107.15	101.95	104.72	105.1	102.19	105.99	104.89	103.15	105.79	104.21	102.53	104.72
105.78	103.91	110.98	105.29	103.68	102.47	103.48	111.11	108.65	104.79	101.02	105.96	108.63	98.896	109.2	105.09	105.34	104.82	107.64	101.44	104.12	110.15	104.5	103.93	108.3	106.51	106.06	103.31	104.27	107.78	104.06	103.79	105.04	104.04	106.5	106.23	108.67	104.13	104.37	101.85	107.31	101.47	109.79	105.89	106.14	104.98	106.52	102.96	106.91	108.87
100.41	100.5	98.723	99.293	95.574	97.211	97.686	101.55	101.44	98.96	101.92	100.81	98.086	104.18	98.863	100.02	102.19	104.85	102.73	102.7	101.38	97.575	98.473	95.842	100.64	102.48	99.499	98.716	100.46	101.24	101.64	100.3	101.77	97.646	105.72	101.2	98.868	103.28	104.56	100.64	102.75	96.921	98.765	99.056	97.911	98.805	101.37	98.825	97.572	97.406
100.51	103.3	106.37	100.33	102.25	103.56	108.19	102.93	98.872	104.33	104.94	102.14	106.48	104.53	103.2	100.65	106.83	102.29	103.17	106.22	104.7	105.93	103.04	106.42	102.66	102.97	103.66	104.15	103.07	109.8	108.38	108.07	102.35	109.94	103.32	102.52	105.42	107.28	103.14	108.44	106.75	101.67	100.65	104.41	107.58	106.72	101.81	107.01	102.7	105.4
114.94	108.91	111.97	109.51	110.5	106.95	109.68	111.89	109.07	107.57	111.1	107.5	110.81	107.12	109.94	107.71	107.89	111.97	103.18	112.26	111.05	108.94	109.87	111.12	111.6	109.47	108.75	109.54	111.73	106.74	111.93	110.23	109.3	111.8	110.15	113.43	112.64	113.58	113.55	109.22	108.87	109.34	110.28	107.57	105.77	112.13	112.72	109	107.95	105.39
113.39	110.13	109.28	111.81	110.57	110.4	113.22	108.26	108.58	111.58	108.95	107.49	107.57	108.12	111.96	113.61	109.33	111.68	108.61	110.05	107.21	107.55	110.09	110.99	113.5	110.82	111.35	113.86	109.09	114.79	114.46	113.03	107.43	111.39	110.19	107.47	111.06	111.49	109.79	112.01	114.67	108.4	110.57	111.59	113.79	113.69	112.86	111.44	111.56	105.68
104.27	97.454	97.303	103.47	101.49	103.25	95.87	103.3	102.52	95.871	96.755	96.721	100.45	100.58	105.49	100.08	100.89	96.875	98.165	101.4	98.4	101.4	103.07	101.1	103.35	106.79	103.2	97.457	100.52	102.27	99.496	100.35	102.55	100.43	101.06	101.06	98.589	97.504	99.542	98.396	100.1	99.042	101.59	99.573	98.863	99.453	105.25	96.876	101.75	101.88
104.19	108.55	107.36	110.62	106.98	111.6	110.32	109.44	110.23	110.96	108.63	110.6	111.76	111.31	110.04	109.94	114.49	114.06	111.57	111.78	109.37	110.46	108.81	112.8	113.87	111.44	110.5	112.33	109.84	109.71	110.65	112.09	109.1	110.3	111.53	110.5	112.62	110.39	111.57	110.21	112.14	109.57	111.63	111.59	111.54	113.59	112.73	107.42	109.86	109.25
106.87	100.84	103.33	105.65	108.99	109.45	105.87	102.83	105.68	104.58	104.65	106.99	104.1	109.86	107.94	105.97	107.47	104.68	107.38	104.43	104.85	100.07	103.88	107.32	108.04	109.93	106.04	100.55	107.55	107.76	106.02	99.452	105.49	104.63	103.8	104.58	105.79	107.8	110.9	106.11	105.21	102.14	106.49	106.55	106.51	107.08	107.17	103.83	111.71	105.07
101.08	101.87	107.28	102.56	105.02	104.97	109.31	103.36	108.48	105.56	108.84	111.03	107.32	108.66	108.36	104.84	104.97	110.42	103.64	107.53	104.11	103.97	108.94	103.69	104.73	109	110.15	105.95	101.78	107.43	106.89	107.91	107.46	108.76	109.16	100.93	104.24	106.34	107.33	108.18	102.11	104.03	112.64	106.46	103.71	107.56	107.56	105.18	103.43	101.98
117.59	109.26	112.69	108.55	107	113.71	114.18	109.89	109.8	107.36	111.69	108.72	112.13	112.33	111.59	113.04	110.46	109.2	110.34	108.29	105.31	112.92	109.12	111.7	108	110.66	111.16	106.79	106.65	104.08	108.84	110.99	108.9	105.93	110.65	108.73	103.59	113.2	112.47	106.9	107.23	109.17	109.81	110.5	109.49	110.7	109.53	109.1	110.87	111.47
113.92	109.11	113.41	113.66	110.86	116.89	112.28	109.71	110.81	108.93	114.01	109.36	112.63	113.61	108.47	111.77	109.47	114.82	113.89	116.79	114.57	110.95	113.67	114.07	114.85	112.18	116.49	112.27	113.78	109.53	117.93	112.35	113.86	111.32	113.11	108.88	110.26	109.74	109.08	114.68	110.76	114.39	108.42	110.39	112.42	108.7	110.31	107.31	111.39	116.98
102.04	101.18	98.25	103.39	100.68	100.58	94.785	102.05	102.55	96.337	98.728	99.936	103.26	106.15	104.11	104.41	100.58	99.262	98.984	102.3	99.391	101.39	99.536	98.864	105.85	101.77	94.063	101.69	99.929	101.99	96.365	95.639	103.38	95.375	99.439	106.14	99.505	98.036	98.625	98.223	100.57	97.929	99.751	99.014	97.365	102.37	97.138	97.694	102.12	101.99
114.27	112.14	110.08	109.29	112.65	109.53	110.28	110.07	114.49	113.29	112.74	110.22	110.53	111.59	108.92	109.71	114.06	111.54	109.74	106.49	108.75	112.64	114.29	114.29	111.92	111.12	110.37	110.47	112.55	114.05	111.51	113.48	109.5	117.91	111.39	111.64	113	107.16	118.02	108.57	114.81	110.58	109.61	114.56	110.85	114.5	114.81	107.41	116.86	110.93
113.34	111.82	110.38	109	102.75	109.19	112.58	111	110.68	111.02	109.79	109.73	109.5	106.88	112.35	110.51	107.19	111.36	111.3	107.06	114.32	112.49	109.78	114.13	108.28	117.24	109.28	110.79	108.83	114.57	112.19	111.71	113.59	106.55	108.6	112.41	111.84	110.52	114.36	110.36	110.15	112.28	105.85	111.56	112.67	111.38	111.36	112.8	108.43	114.15
107.15	106.97	105.89	105.05	100.92	105.42	103.99	106.33	106.67	105.77	107.54	106.73	101.84	105.86	105.58	105.42	108.12	101.8	104.48	105.28	102.92	105.16	105.88	105.04	105.15	103.26	102.23	104.2	105.46	108.3	108.66	105.75	104.57	98.721	102.86	103.39	108.93	102.83	106.62	103.97	106.24	105.49	107.09	102.8	108.36	101.85	110.8	107.45	106.15	107.73
101.9	99.04	103.09	100.37	100.74	103.13	99.253	101.03	97.567	98.084	103.52	100.99	99.684	100.13	101.46	97.539	104.86	96.243	99.048	100.3	104.2	101.65	102.3	102.15	100.9	98.981	97.217	99.039	93.878	100.73	99.8	96.784	104.46	100.58	101.72	105.6	100.75	101.58	99.578	99.878	101.73	101.45	102.02	103.01	104.38	101.52	101.32	99.668	102.59	104.65
101.58	105.76	103.78	106.96	104.86	109.04	103.41	107	104.33	106.39	102.14	102.81	105.71	104.57	100.82	104.47	109.03	107.07	103.91	106.17	104.96	101.64	104.05	105.03	108.2	104.05	100.07	105.35	105.08	103.72	101.9	105.4	107.42	99.991	101.4	101.43	102.94	103.96	104.14	109.57	101.36	98.776	108.7	105.06	102.36	102.17	105.65	103.67	97.63	102.09
104.48	106.8	105.88	102.78	104.73	102.04	104.59	105.22	107.19	104.94	102.25	103.25	103.04	106.22	107.83	106.97	108.27	104.44	106.85	105.55	108.6	108.9	106.33	103.33	106.28	104.71	104.88	110.37	103.49	108.9	106.04	111.77	105.88	109.66	106.78	103.67	104.86	106.42	105.01	108.71	108.9	102.66	104.32	109.82	106.8	105.88	106.39	107.5	105.04	108
107.87	108.2	108.61	104.85	108.05	97.293	108.14	109.12	102.24	108.81	104.75	103.9	102.97	103.53	106.87	106.51	106.78	109.3	109.43	107.13	108.76	105.38	106.81	108.38	106.39	103.97	108.77	106.83	106.49	104.81	105.11	107.46	109.32	110.67	105.45	105.92	104.73	104.15	106.68	98.603	106.77	103.67	109.44	108.74	110.88	106.53	111.42	105.02	106.55	107.18
103.32	110.28	98.546	103.91	102.32	103.72	101.53	104.1	103.78	107.01	106.97	102.54	103.82	106.09	108.77	103.36	103.61	106.38	105.93	110.6	107.28	107.47	110.42	111.33	106.97	101.96	101.68	104.99	101.52	109.01	106.99	108.66	109.7	105.59	103.41	104.1	105.34	106.85	104.11	108.26	113.04	100.24	105.58	104.92	104.85	106.47	104.41	106.52	108.66	107.95
104.88	103.48	105.37	105.05	103.85	106.57	104.55	105.64	108.15	107.53	103.1	104.43	103.35	104.44	104.03	104.75	103.17	105.22	105.03	107.18	102.74	107.98	110.49	104.67	107.71	106.16	104.82	105.53	104.55	107	102.64	105.3	106.29	103.2	107.83	104.03	98.805	103.42	106.61	108.96	106.11	104.48	107.44	103.3	103.36	102.33	106.7	101.11	106.86	106.16
114.14	104.45	111.99	109.44	111.88	110.68	108.39	112.03	109.8	113.33	112.33	111.92	113.24	111.32	108.76	113.36	114.72	108.92	110.62	113.17	113.56	114.86	109.99	112.99	108.87	113.14	112.32	112.2	112.92	109.32	110.15	110.53	116.42	107.65	109.29	111.84	110.79	109.81	110.13	111.56	111.47	106.84	112.2	106.1	118.24	110.24	110.2	112.9	109.88	111.19
102.93	102	106.53	102.21	105.71	105.34	105.42	104.78	103	102.81	107.67	103.14	105.09	102.92	104.63	108.45	104.27	104.96	104.6	106.69	105.52	106.24	103.4	103.54	103.49	105.74	101.27	110.51	106.23	103.28	101.98	104.21	103.81	102.16	103.71	106.19	104.82	107.8	103.57	102.65	107.15	105.19	110.43	102.25	104.2	107.34	103.71	104.58	106.15	109.31
107.81	107.5	106.23	110.39	112.19	108.15	110.92	109.9	112.46	108.9	109.65	110.56	107.13	111.61	102.54	106.71	109.51	109.39	110.96	107.76	108.76	111.07	113.26	106.88	111.96	113.38	109.23	111.61	104.66	111.09	110.2	110.74	109.66	109.19	108.04	115.46	112.34	107.85	112.93	110.17	113.76	114.89	112.91	113.4	109.86	105.3	109.07	109.88	114.77	113.02
103.54	102.45	105.69	100.05	102.23	100.67	100.25	98.119	101.79	104.84	100.51	101.21	98.99	103.78	102.08	103.35	104.38	99.287	102.89	100.36	98.568	100.92	102.27	98.904	95.773	102.97	100.17	102.05	97.535	98.968	102.08	98.384	101.96	99.562	103.08	99.086	102.75	99.101	100.88	102.37	102.26	102.78	102.56	103.63	99.429	97.253	105.91	102.89	100.04	98.085
110.19	108.88	112.47	110.82	109.63	110.82	113.06	112.41	113.46	111.27	112.84	106.37	111.6	115.05	107.48	112.04	110.85	108.2	110.18	112.7	107.84	108.76	107.96	107.85	108.48	113.94	110.73	114.17	106.39	107.72	112.74	113.05	108.77	106.98	108.43	108.6	109.24	111.8	107.59	110.28	110.13	108.28	111.8	107.24	113	111.36	111.8	108.74	114.19	112.33
104.48	102.21	104.65	103.19	104.4	107.43	111.25	105.28	105.82	105.1	108.52	108.31	103.89	106.31	108.34	104.71	104.46	104.39	108.96	104.45	108.44	103.3	97.729	105.56	110.23	105.45	106.75	101.79	107.11	108.06	101.56	108.6	106.36	106.68	109.39	105.72	105.06	107.84	106.74	104.4	108.82	104.04	104.24	107.02	104.44	110.13	107.49	111.64	108.58	108.35
103.3	99.764	96.582	98.246	102.28	98.979	100.08	102.53	99.245	99.998	95.44	100.78	97.934	95.941	97.233	97.985	101.6	104.84	104.52	103.25	100.39	102.88	98.773	94.416	101.99	98.525	98.446	103.34	98.851	102.25	99.979	96.463	97.711	99.934	99.003	95.099	101.2	102.83	98.454	101.81	94.994	96.381	100.83	101.82	101.06	99.006	103.81	100.5	104.18	100.85
108.37	103.75	105.54	104.37	106.38	102.19	106.24	108.06	105.14	109.82	105.43	105.39	105.4	101.5	107.11	104.95	107.49	109.77	103.78	109.07	105.98	107.78	110.98	103.52	103.14	102.31	106.79	106.46	105.47	103.3	103.1	107.74	107.95	106.03	105.25	104.48	109.46	102.46	102.51	107.77	101.3	105.22	106.9	107.52	108.51	103.55	105.53	104.42	105.27	109.7
101.84	104.52	100.07	102.49	98.23	100.66	100.03	100.3	104.75	94.269	100.87	100.15	100.03	99.774	99.675	104.97	99.999	102.19	99.165	97.749	100.65	103.41	104.94	100.03	99.101	100.68	103.14	96.463	99.889	101.11	101.98	101.94	104.4	99.664	102.15	99.895	100.43	96.021	103.05	102.2	99.325	97.168	101.82	103.18	100.33	97.981	101.96	101.46	101.06	94.038
108.15	114.22	115.52	110.04	114.49	111.26	109.73	110.57	111.06	108.88	106.85	115.47	110.99	110.64	109.69	107.67	110.92	114.37	112.1	112.81	109.14	112.18	118.11	110.69	114.48	110.76	112.52	111.11	111.28	109.27	110.78	110.32	110.35	113.93	110.26	107.68	116.1	114.42	114.73	116.85	110.05	105.85	110.24	113.82	117.13	108.82	114.18	112.49	113.44	111.3
101.78	106.69	99.339	108.88	103.31	105.16	104.62	113.65	109.82	105.89	108.17	105.39	109.68	103.2	106.2	105.96	106.94	110.32	102.18	103.91	104.92	107.96	107.12	106.91	111.99	103.71	105.6	105.97	104.46	112.89	106.9	104.41	99.862	105	106.94	107.99	107.31	108.03	106.07	107.37	105.14	107.38	104.77	103.56	106.29	104.08	105.97	110.75	106.41	107.1
98.863	100.69	100.85	100.13	104.01	99.345	100.52	101.16	103.44	97.258	101.84	95.864	96.553	102.86	103.01	99.243	96.815	97.401	102.06	100.9	96.247	102.26	98.836	98.482	103.62	101.64	101.22	105.03	105.02	98.604	101.71	98.904	98.769	96.917	102.96	101.33	99.108	96.192	100.22	101.01	99.874	101.37	101.15	98.413	98.847	98.326	97.57	95.769	100.83	99.184
106.98	106.28	106.75	108.79	106.9	108.52	106.03	106.9	104.28	105.41	106.12	108.12	102.59	104.43	98.676	105.78	104.29	103.14	105.79	107.97	105.84	107.8	101.31	107.49	108.37	107.75	108.35	103.53	104.59	103.08	105.52	102.2	107.38	105.62	105.46	107.19	104.42	104.92	107.72	108.63	104.32	108.48	106.94	105.74	105.55	108.51	102.76	105.99	107.94	103.58
109.57	105.75	106.82	106.45	104.04	102.39	110.39	109.79	103.02	106.56	101.57	105.58	106.3	107.9	103.81	103.86	104.29	105.99	106.59	109.44	103.32	104.56	106.56	103.08	106.74	104.52	107.98	110.21	107.37	106.23	105.16	104.01	103.4	107.19	106.92	106.77	109.48	109.26	105.68	108.52	105.72	107.87	111.07	104.52	104.5	105.22	104.93	107.43	106.03	109.5
101.23	100.54	102.16	103.04	99.06	95.829	101.42	95.103	98.382	99.313	98.228	101.97	101.3	100.11	100.17	97.407	101.75	99.536	102.19	99.198	105.03	104.33	101.12	96.967	97.16	97.462	102.33	99.831	101.4	91.924	100.96	103.06	99.424	96.007	100.25	102.14	98.835	100.21	100.86	99.951	100.13	99.166	98.854	100.8	103.95	98.773	101.96	100.18	104.46	98.717
106.05	104.57	103.05	105.12	105.67	101.82	101.94	106.38	103.9	105.66	109.83	105.6	103.85	104.32	103.41	101.41	106.38	103	103.6	98.243	102.43	102.43	103.54	106.09	108.35	102.2	104.21	110.35	101.26	103.44	106.25	106.13	104.79	108.06	102.54	103.91	101.64	102.72	105.87	104.83	107.46	101.37	105.7	101.39	98.689	103.15	105.98	107.68	100.72	102.49
101.24	102.98	108.9	104.73	106.47	102.35	103.62	107.51	102.74	99.19	101.67	101.82	102.02	105.12	102.45	106.35	105.31	113.02	106.18	103.99	99.99	102.24	103.17	103.55	102.06	102.73	104.86	104.34	101.26	101.82	102.93	103.78	101.49	103.34	101.77	103.56	101.77	112.39	107.28	104.5	107.55	104.74	105.86	103.89	102.3	103.96	102.99	104.62	104.06	104.09
105.04	108.08	102.99	106.59	109.28	110.91	106.34	107.9	102.16	107.08	109.01	107.54	104.15	103.11	107.15	103.2	107.3	103.07	107.45	110.98	106.59	106.92	103.3	106.57	103.71	103.02	100.98	105.01	106.31	107.18	107.08	109.24	105.6	110.72	104.85	104.41	105.33	101.39	103.59	106.23	106.68	108.15	106.42	109.71	104.4	106.16	104.16	107.08	104.03	105.31
111.07	112.82	109.58	110.9	108.91	112.75	111.4	109.5	111.39	112.53	109.6	109.18	114.94	112.57	113.93	111.27	108.24	113.62	110.21	110.65	112.07	107.97	111.57	107.59	112.5	108.81	110.67	114.05	115.92	113	108.61	110.56	113.52	114.05	111.02	114.16	113.89	114.65	113.41	113.18	110.69	111.61	112.2	112.25	112.26	111.81	111.56	117.2	111.19	107.82
114.25	116.58	120.55	115.64	115.45	117.72	118.12	111.69	118.54	114.78	124.76	119.43	113.53	119.41	117.8	115.25	116.93	114.28	120.55	119.46	112.72	117.89	115.55	119.68	119.4	118.42	118.32	115.28	117.3	119.13	113.75	118.96	117.15	115.16	116.6	115.23	119.63	120.67	114.33	126.51	121.34	117.16	120.85	118.96	115.8	118.02	117.82	118.51	120.48	118.07
104.37	103.03	104	105.09	107.36	102.75	103.76	106.03	108.84	106.49	107.56	104.61	100.06	106.59	102.02	100.26	106.32	104.64	105.88	102.51	107.05	104.89	104.2	100.78	106.39	105.24	104.71	106.67	103.28	104.7	102.17	104.24	105.04	109.52	104.45	102.02	106.93	104.2	102.58	109.73	104.72	105.57	102.92	102.78	104.44	102.5	104.21	103.46	108.99	105.45
110.19	106.25	109.06	104.28	104.22	105.88	105.33	103.76	106.12	105.49	108.83	106.31	105.11	107.31	103.94	104.56	110.15	103.42	106.78	104.62	110.64	105.57	107.45	110.38	108.85	103.64	103.83	107.76	106.58	102.41	111.23	102.36	107.51	111.22	105.35	107.04	106	107.98	106.49	108.48	103.94	102.63	107.13	104.59	108.68	106.05	110.22	107.35	104.73	103.53
112.96	117.26	109.89	116.84	113.72	110.82	111.31	112.88	112.4	112.31	110.43	117.18	110.66	111.54	113.59	113.53	108.95	112.4	114.88	112.86	112.35	109.24	107.8	115.98	114.02	111.52	108.52	114.45	112.86	112.27	110.29	113.62	111.74	110.83	112.99	109.32	112.69	111.59	112.88	112.65	110.02	111.13	112.04	109.3	113.2	115.83	109.85	113.68	107.49	106.77
111.28	112.89	112.46	111.03	111.37	116.75	112.1	115.23	113.9	114.67	115.36	112.14	115.63	114.19	113.45	111.15	114.36	109.51	113.43	113.2	114.6	113.42	114.15	113.63	111.78	113.91	118.18	113.53	113.54	110.83	113.96	110.3	112.25	114.89	112.95	113.7	114.18	111.04	114.93	111.88	114.69	109.51	113.28	112.14	111.77	113.67	110.34	109.08	113.46	111.88
106.62	110.23	109.59	109.83	115.73	112.66	112.41	113.88	106.34	112.32	111.76	111.17	110.1	110.55	110.75	111.87	112.05	111.23	109.08	109.82	113.3	107.96	111.99	108.9	113.98	110.89	108.34	110.24	109.93	115.3	110.09	111.47	108.51	108.48	110.05	112.33	109.23	112.65	110.45	112.13	109.01	108.01	109.11	110.04	108.96	111.81	111.32	111.77	105.48	111.39
101.31	102.67	102.36	100.84	103.52	97.827	101.28	99.441	97.015	104.43	102.72	97.591	97.868	101.3	102.97	104.37	98.372	96.679	102.53	98.697	100.89	107.23	104.18	105.28	100.02	98.32	97.544	99.595	103.63	95.807	106.34	99.765	100.03	98.593	100.41	99.632	101.78	99.657	101.81	100.38	102.25	102.6	97.553	101.19	102.51	102.27	99.538	102.54	100.76	101.15
107.5	105.3	107.36	105.8	104.36	107.05	107.37	107.89	105.42	105.95	104.84	107.97	107.2	105.91	103.3	107.91	104.95	105.81	106.47	107.84	110.7	102.57	102.99	105.22	111.28	105.67	100.77	105.14	102.99	107.39	108.34	102.28	104.89	107.75	105.13	106.66	104.34	108.4	111.67	105.02	110.01	106.35	110.13	108.8	104.9	106.54	105.09	106.54	105.75	100.4
103.01	105.36	104.97	103.68	101.26	107.68	104.36	106.86	103.99	107.36	107.43	110.2	103.27	104.99	99.931	108.6	102.59	102.58	105.8	105.13	107.64	104.62	103.48	105.37	105	103.41	110.57	106.48	107.39	107.25	100.69	106.42	106.17	107.6	104.18	102.25	108.14	108.3	104.16	105.28	104.1	107.11	106.45	104.22	100.41	108.32	102.01	106.23	108.86	105.14
110.6	106.18	113.33	114.37	112.66	113.81	108.81	113.82	113.06	111.6	111.79	113.04	109.94	111.59	108.36	111.95	110.5	108.69	113.4	109.08	115.62	111.13	115.96	113.67	110.82	109.59	112.72	111.27	108.15	110.3	110.8	112.86	109.67	109.23	110.26	109.72	109.7	112.43	108.73	108.48	107.66	107.32	112.6	110.98	108.77	111.92	112.95	111.82	116.7	113.07
105.82	108.53	104.1	106.61	101.28	104.58	105.85	104.56	101.56	102.18	109.06	106.41	112.78	105.48	104.07	108.71	110.11	103.34	102.11	103.77	109.92	102.42	105.17	105.08	109.17	103.24	100.62	105.09	106.87	105.81	106.51	105.53	108.62	107.52	106.99	105.04	102.29	106.91	105.37	107.74	108.06	109.06	107.2	104.86	105.68	105.24	106.98	106.16	103.47	112.2
112.05	111.97	113.82	112.27	111.59	112.66	112.38	113.52	112.51	111.36	111.98	115.92	113.97	115.11	113.91	111.27	117.16	111.62	109.87	109.25	116.62	115.71	113.67	112.79	110.89	111.35	116.53	113.72	109.85	115.55	113.01	115.16	118.25	115	119	112.58	115.96	112.46	112.44	116.49	115.09	112.02	111.68	111.89	112.69	114.27	112.38	113	111.57	115.81
112.3	113.16	109.4	108.92	110.35	112.3	112.94	108.99	112.85	111.94	110.37	112.15	109.1	113.24	109.6	112.56	111.77	113.66	112.46	112.16	113.17	110.34	110.47	111.59	110.2	111.94	112.79	107.07	112.85	111.64	104.94	108.69	115.42	116	114.67	109.79	110.66	112.78	112.75	114.1	114.96	110.24	116.81	105.17	110.99	114.62	111.34	112.01	111.05	114.08
105.38	103.25	103.9	103.53	102.92	105.88	104.31	107.08	99.611	105.13	109.49	103.49	101.82	104.43	108.54	102.81	99.297	105.67	99.346	106.57	105.61	105.32	106.05	107.32	104.39	97.604	104.59	106.6	104.44	103.07	108.43	104.41	105.14	102.32	103.2	104.23	102.93	99.908	103.66	104.4	99.432	100.29	104.25	106.34	103.3	106.24	104.49	102.1	100.57	100.19
109	102.92	105.28	106.23	106.87	107.68	105.61	103.72	101.42	104.66	106.13	106.43	108.77	105.86	101.72	106.34	100.5	102.98	105.87	104.79	107.86	105.48	103.83	104.22	106.16	105.61	110.08	104.41	107.68	106.86	105.01	109.32	110.81	104.35	109.39	108.06	107.03	108.15	108.1	107.08	103.48	108.8	107	103.26	102.98	109.12	102.05	104.35	105.86	106.63
111.59	108.25	110.82	108.78	108.1	112.53	113.29	106.58	111.87	109.9	110.01	113.35	109.15	113.29	107.79	113.49	106.41	113.19	110.42	111.89	108.08	109.07	112.84	111.82	112.57	109.59	108.63	114.14	115.82	112.12	110.96	110.42	110.94	113.38	111.91	108.62	114.22	114.45	106.76	112.61	111.78	117.73	117.56	110.69	111.69	111.48	111	110.45	109.85	108.85
98.506	101.07	93.688	101.09	97.953	106.69	99.475	98.161	102.58	97.297	100.73	100.38	103.73	100.56	97.306	98.602	100.12	99.608	101.66	102.01	102.09	99.49	107.36	98.647	98.84	95.698	97.049	99.321	100.08	102.07	97.712	98.082	99.651	100.79	102.55	102.73	99.272	101.35	94.985	101.57	98.207	99.78	99.396	96.083	98.467	100.27	96.28	98.117	99.804	100.65
99.547	101.05	102.89	108.86	106.52	107.23	104.01	109.93	103.53	103.53	106.71	102.59	102.45	104.76	103.37	106.45	101.52	103.66	102.57	103.03	103.54	104.59	102.33	101.29	103.84	98.8	105.49	103.05	105.95	103.34	103.79	102.67	107.05	100.7	104.33	105.47	97.19	101.93	107.49	100.85	101.2	101.96	103	107.56	105.59	105.69	101.82	105.3	107.16	106.38
109.58	105.34	101.01	101.51	101.81	103.13	106.75	106.73	99.307	107.6	105.65	103.74	105.2	102.18	103.37	103.69	103.7	103.8	107.36	106.37	102.29	104.67	105.35	106.8	105.62	104.43	103.35	108.93	105.35	102.78	104.56	106.5	103.45	103.55	104.61	104.15	105.98	102.64	103.9	102.59	106.36	104.48	104.89	106.9	103.04	107.41	105.98	104.8	100.7	100.85
114.41	115.93	114.09	112.79	109.93	117.66	119.73	111.67	112.97	118.64	118.41	118.16	121.43	117.01	112.6	119.7	109.53	120.54	118.95	117.74	120.81	111.94	116.89	115.87	116.73	116.25	116.84	119.71	121	117.68	115.06	116.57	113.98	118.05	115.37	112.66	116.02	116.55	115.59	119.53	115.47	116.77	118.81	113.24	119.43	114.18	119	114.46	119.6	116.25
111.15	115.43	109.84	112.1	110.11	114.52	111.39	115.44	108.44	112.87	111.19	109.45	113.42	110.42	110.47	109.8	109.44	111.02	113.56	114.21	110.48	110.75	105.81	113.17	112.65	107.18	113.05	113.17	108.47	111.47	113.5	109.31	112.08	110.39	108.77	111.33	109.49	114.13	114.24	111.2	111.69	114.26	114.8	109.32	113.99	112.89	108.8	110.13	111.92	112.47
103.35	104.35	104.76	103.93	107.59	104.98	102.78	102.76	104.49	105.77	105.21	105.03	102.56	102.98	104.69	103.82	105.17	103.39	98.31	107.52	102.98	105.44	106.45	104.46	102.26	103.19	102.43	103.18	102.67	104.49	107.88	101.92	102.49	104.8	102.18	108.05	105.83	104.18	99.685	102.4	102.83	102.22	104.96	100.04	106.72	99.199	101	105.55	105.61	103.6
96.692	106.57	102.48	105.58	106.94	103.47	100.62	104.71	107.41	106.78	107.63	103.47	103.3	102.19	109.35	106.42	107.11	104.09	108	110.12	100.74	100.66	104.89	107.65	106.62	107.55	100.6	107.37	105.23	104.32	107.64	102.86	103.48	106.67	103.39	105.35	106.19	106.28	108.6	105.23	107.71	106.84	101.09	108.09	102.27	103.45	105.32	106.86	102.59	102.13
117.9	119.52	109.29	117.61	114.24	113.97	120	117.46	112.39	121.1	118.62	112.43	115.13	118.51	115.39	121.96	117.93	121.88	120.88	118.87	117.87	117.01	120.64	118.23	116.48	118.73	109.39	116.54	111.56	116.6	118.9	118.76	118.42	112.83	118.01	116.71	122.76	118.05	119.44	118.65	112.67	112.47	118.28	121.18	114.98	119.68	117.07	119.66	116.13	114.23
106.43	105.7	108.71	103.89	106.58	108.91	106.21	105.85	108.58	105.32	102.97	105.23	104.26	106.59	106.81	108.86	103.32	109.02	109.28	108.57	110.6	104.39	105.29	103.98	103.01	104.25	109.97	102.77	105.04	108.03	104.85	105.39	106.01	104.37	105.89	105.24	111.32	106.18	107.72	105.28	104.57	110.38	106.08	106.53	108.07	108.21	107.87	107.58	105.05	109.3
123.08	117.66	123.1	119.53	116.67	117.39	115.07	118.52	117.81	118.66	115.61	118.31	114.48	116.42	114.66	120.97	121.14	116.37	117.94	118.11	118.18	118.89	116.57	120.54	115.8	116.46	113.49	111.9	115.26	115.44	116.21	117.99	117.63	118.77	114.96	116.38	117.13	116.25	118.27	117.53	117.15	114.73	115.08	116.32	115.79	112.69	117.18	117.2	118.12	115.1
109.21	104.81	104.96	104.38	106.12	105.88	105.13	106.78	102.28	105.34	105.15	104.52	103.51	104.61	105.06	103.9	105.17	103.03	106.37	102.07	106.23	106.91	107.04	110.45	104.19	108.27	100.36	107.02	103.75	103.35	107.4	106.37	101.79	103.05	109.73	106.41	106.05	106.54	107.5	105.96	106.6	106.99	108.04	103.5	105.28	107.7	101.37	105.78	107.18	106.37
105.53	105.47	110.32	101.47	107.79	107.81	106.33	103.73	107.71	107.26	108.3	107.72	110.42	106.23	106.8	108.93	108.17	105.11	110.02	107.04	107.91	109.96	107.71	107.75	107.58	98.856	106.07	109.65	102.45	108.88	106.38	106.17	109.34	109.28	103.62	106.22	101.01	105.65	108.42	105.55	108.74	105.03	107.32	107.44	106.39	107.44	108.08	106.68	108.54	108.41
112.39	110	108.5	107.59	109.34	111.89	107.35	112.29	110.86	110.64	105.55	110.02	111.26	108.77	113.38	110.47	109.57	105.68	110.44	110.93	114.14	106.01	110.3	108.44	109.43	109.62	115.94	109.69	111.95	114.76	112.87	111.25	113.44	106.49	112.33	111.35	110.7	111	108.54	110.52	112.99	109.59	106.84	107.04	110.45	106.83	111.59	110.91	112.26	105.31
103.29	106.37	109.57	109	108.57	101.54	106.52	105.55	109.52	109.77	106.02	104.44	107.31	105.84	106.94	109.92	102.94	104.74	102.78	106.76	105.86	109.86	107.06	103.54	101.96	104.51	107.76	103.75	106.5	105.41	110.72	107.05	107.12	108.66	106.97	105.56	99.204	106.95	107.03	106.36	110.6	103.73	105.53	107.04	105.22	106.5	107.25	106.03	106.87	108.92
104.91	106.61	105.81	110.29	108.12	107.21	105.26	109.65	106.03	109.65	110.05	106.14	102.58	101.98	103.36	110.68	104.56	111.32	108.78	106.02	106.02	109.13	108.46	105.34	110.36	102.4	108.59	109.09	111.83	105.62	99.319	108.34	108.6	106.04	106.21	105.01	106.66	105.64	107.26	108.1	111.49	104.14	103.05	102.9	103.15	110.09	108.93	107.32	104.81	109
109.44	105.23	104.16	103.38	106.62	105.83	109.33	101.7	100.14	106.26	102.24	105.23	102.46	108.45	104.27	106.58	104.92	102.43	107.41	103.18	105.05	104.61	103.66	104.35	105.59	106.69	111.14	105.57	104.37	104.16	108.1	108.18	103.41	103.71	107.68	106.07	108.76	107.1	103.03	109.14	103.02	98.914	104.22	109.24	108.95	105.73	103.56	110.77	110.24	102.04
111.93	101.91	108.1	104.29	106.38	107.09	108.07	102.65	105.53	103.53	108.83	104.95	107.54	110.48	102.9	107.08	105.4	109.05	106.42	105.66	108.22	106.16	106.37	104.12	106.85	106.61	104.9	104.03	107.95	111.37	104.78	105.94	112.64	103.83	104.48	101.67	105.75	107.81	103.83	104.55	104.9	104.89	102.43	106.09	108.61	106.48	104.19	104.07	111.43	108.66
105.73	105.25	108.7	109.16	104.64	110.17	107.41	105.43	106.77	104.59	101.97	104.82	106.73	105.22	103.24	109.91	108.05	102.1	109.83	103.3	104.94	105.14	106.4	103.59	108.37	102.99	107.53	99.952	109.13	108.87	107.79	106.99	107.21	107.81	104.97	105.85	103.49	105.59	109.65	103.13	108.67	107.29	111.06	104.8	107.06	108.13	104.11	105.61	104.9	107.77
104.1	105.17	110.13	102.8	108.65	104.36	105.15	105.39	103.86	107.1	103.69	108.09	107.61	106.83	108.9	103.88	102.74	107.21	108.41	107.71	106.91	105.02	100.84	103.13	106.49	109.5	104.39	108.76	107.79	105.6	109.91	111.82	104.31	102.66	97.49	99.055	106.63	103.62	106.31	106.23	102.98	106.85	105.52	104.37	105.18	107.99	106.77	102.6	107.49	106.93
108.4	107.59	107.33	104.37	103.15	99.604	109.92	103.27	104.96	103.8	105.03	107.98	102.67	107.35	106.57	108.86	105.36	106.32	108.27	108.78	107.57	107.55	100.73	105.05	104.36	109.22	105.6	105.96	109.23	109.32	108.56	102.26	107.95	110.42	104.72	105.17	108.74	107.25	107.93	108.64	103.81	107.08	104.55	108.27	110.38	101.27	105.55	108.31	108.64	106.12
106.28	105.22	107.64	110.32	108.65	109.5	110.33	107.1	106.33	108.02	106.54	108.59	107.59	102.99	105.26	106.07	105.53	108.93	103.18	105.75	104.2	108.21	108.01	106.73	104.75	103.64	102.86	104.99	106.69	107.81	107.17	106.47	105.96	104.35	101.76	108.18	107.45	107.45	112.02	104.79	104.99	109.2	106.05	106.1	105.69	106.93	108.86	109.22	104.13	103.61
111.72	108.02	110.34	109.36	109.41	111.52	111.25	114.89	112.44	104.43	111.28	114.98	117.46	114.12	113.7	113.4	114.59	111.92	110.83	110.06	109.98	113.45	114.62	115.62	111.54	108.21	110.6	111.9	107.25	109.68	113.1	118.6	113.78	112.51	112.48	110.91	108.97	113.7	115.11	113.07	111.85	111.03	113.03	111.28	114.13	114.74	111.86	110.1	109.3	114.6
109.95	114.75	107.61	108.61	111.82	111.5	111.52	112.65	111.18	113.49	111.54	112.11	114.42	111.69	110.81	111.97	113.17	108.03	111.85	109.65	112.45	115.69	110.98	110.55	106.8	110.73	113.31	112.8	114.11	108.09	111.65	108.89	105.04	109.8	110.87	112.86	110.03	110.05	108.26	118.81	107.35	113.12	109.87	109.65	109.91	110.76	111.95	110.75	114	109.84
119.75	116.56	114.91	123.91	121.74	114.58	108.99	114.92	123.77	118.46	116.35	114.84	115.46	116.08	114.52	113.6	116.99	117.27	116.72	120.86	118.91	115.96	117.74	115.1	113.38	112.23	114.19	117.89	116.64	118.65	115.06	114.19	117.72	120.98	122.09	114.9	117.24	115.48	119.72	118.62	117.82	123.86	117.22	115.96	119.48	115.7	117.38	117.9	119.52	118.9
107.51	112.79	106.87	104.01	105.48	105.4	106.6	103.71	105.61	111.59	106.2	107.02	108.73	105.56	107.67	105.22	102.28	104.72	104.22	106.62	106.48	103.03	104.15	107.32	107.15	104.93	110.57	103.87	102.37	104.46	103.52	107.56	105.36	106.81	102.66	102.98	103.58	106.24	107.04	104.43	105.01	107.69	106.38	106.05	101.2	102.89	104.4	99.653	106.29	104.47
101.08	105.82	103.6	105.57	105	101.76	103.37	106.95	104.08	103.11	101.99	110.78	104.14	101.95	104.07	109.79	106.14	105.67	103.37	105.99	109.5	107.15	104.56	106.95	101.42	108.01	104.8	103.25	104.7	104.5	103.56	105.77	111.49	106.88	106.48	100.7	100.39	106.64	103.59	104.02	99.716	104.02	103.76	104.29	103.33	101.11	105.48	105.8	106.69	104.39
110.21	107.8	108.46	108.15	109.46	113.27	107.85	109.53	107.53	111.61	108.08	113.51	113.67	107.86	109.08	111.59	104.85	108.14	109.59	115.41	109.83	111.34	112.14	110.79	110.11	108.23	109.45	115.91	112.72	110.55	108.42	112.37	113.9	109.99	114.66	108.12	110.73	112.32	113.75	110.31	113.87	108.77	109.85	110.44	112.79	113.79	115.73	110.71	110.99	107.78
100.19	103.32	104.09	105.52	102.58	108.77	105.6	108.94	102.34	104.68	106.11	103.35	107.26	106.15	104.37	102.41	107.51	103.04	100.25	105.01	108.36	106.32	104.23	103.64	103.72	105.46	106.8	104.34	103.45	103.01	103.55	106.52	104.64	100.19	102.58	107.01	103.03	106.56	102	102.7	106.58	102.34	101.48	103.46	99.844	102.95	106.27	100.86	103.87	103.8
110.43	103.45	106.39	104.72	108.43	101.54	110.09	107.88	105.86	103.17	106.69	103.75	107.78	107.66	106.68	107.23	106.01	107.13	105.89	110.63	110.2	110.04	106.2	112.16	107.32	107.93	108.06	100.55	103.76	108.14	101.74	105.21	110.51	105.25	103.35	102.74	103.8	104.85	112.16	111.05	107.35	104.6	104.68	108.68	109.16	108.27	105.92	103.64	107.68	106.51
105.77	100.72	99.207	103.86	99.363	101.57	103.14	101.15	100.92	101.32	99.572	107.77	98.16	100.3	105.1	98.194	97.864	104.96	102.7	102.66	103.39	97.925	100.92	103.43	100.89	102.15	100.11	102.8	100.75	99.991	103.54	99.252	101.64	99.474	103.81	98.365	101.59	105.46	98.579	96.085	97.172	101.14	104.74	101.49	99.316	101.82	99.569	99.538	100.17	105.6
106.54	100.39	101.58	103.25	105.35	106.14	108.17	106.79	102.34	102.4	102.72	104.06	101.7	109.15	103.81	105.47	104.2	105.11	105.64	106.7	105.69	104.22	100.34	99.213	107.54	108.8	105.43	100.19	108.53	105.96	104.72	107.84	103.39	104.69	102.57	105.34	107.37	103.17	103.15	104.13	102.87	104.52	104.28	110.12	106.88	106.53	104.3	101.26	104.21	101.56
98.313	103.31	98.315	98.138	105.1	98.072	108.19	102.71	96.841	97.115	100.69	98.339	100.22	99.304	105.02	97.753	102.51	98.55	99.407	99.619	99.864	96.848	105.37	104.43	103.72	101.85	98.075	103.2	102.66	94.331	101.37	98.753	101.25	99.714	98.021	103.46	97.918	100.23	98.419	99.352	103.11	95.651	101	102.44	99.105	105.81	101.72	103.42	102.5	100.4
106.48	101.99	104.18	105.12	107.85	110.1	104.6	104.2	107.97	99.283	103.8	106.15	103.18	109.06	105.83	111.01	103.9	105.65	103.45	102.82	104.75	105.98	107.5	105.14	103.96	110.19	101.48	103.67	104.56	106.79	105.54	106.47	103.62	107.24	102.36	106.76	102.8	104.63	109.56	104.46	100.93	106.62	104.68	104.76	107.2	105	106.46	102.44	105.65	105.61
106.47	106.02	102.18	105.06	99.388	107.22	102.11	103.79	105	104.43	108.45	103.58	102.4	102.98	102.53	105.59	104.83	103.84	103.78	100.11	103.98	101.52	102.45	102.14	105.13	103.12	103.16	103.86	103.73	106.06	110.61	106.81	105.17	103.82	98.732	107.54	102.64	104.18	105.79	105.39	105.14	103.17	102.02	105.17	104.76	100.83	103.95	103.4	110.42	104.45
98.445	99.15	98.044	97.462	100.4	100.21	101.59	97.617	98.747	98.413	100.45	100.11	99.598	97.513	101.57	102.27	100.27	99.617	97.657	100.92	103.48	103.23	99.818	98.792	97.355	99.806	96.842	98.79	100.04	94.379	105.37	96.587	96.59	94.795	99.486	98.773	102.3	99.212	99.925	100.34	102.8	99.101	95.237	100.71	106.9	99.098	98.918	99.849	99.292	98.295
109.99	104.46	103.73	105.81	108.62	104.97	106.32	104.82	105.65	107.28	100.31	106.52	109.11	105.81	107.45	106.26	104.15	106.18	106.31	102.76	108.46	105.72	104.54	104.86	109.89	105.71	105.5	106.1	105.81	103.4	106.02	109.09	103.58	109.85	104.13	107.36	106.05	105.31	102.52	109.26	103.53	106.65	103.8	109.7	103.54	105.76	108.2	105.15	105.51	103.38
106.41	101.11	103.49	103.09	106.52	108.91	111.45	108.91	105.53	108.28	109.89	105.52	106.4	105.93	103.62	105.44	108.26	102.46	105.67	107.62	106.59	104.1	107.69	106.26	109.36	108.01	100.38	105.66	105.65	107.28	105.53	103.64	101.84	104.78	107.95	99.68	108.78	110.25	104.73	111.84	104.29	108.1	103.87	105.72	108.64	105.93	104.12	105.15	108.27	106.13
114.38	113.7	113.06	110.01	111.85	111.03	110.59	107.61	114.34	110.37	110.65	106.95	115.38	110.57	110.61	109.58	107.75	110.07	114.84	109.05	108.55	114.06	112.63	110.29	110.54	109.42	111.56	111.87	111.74	112.95	110.14	110.31	109.56	109.53	113.92	109.34	112.73	108.56	112.44	113.44	111.66	110.83	112.76	106.4	113.87	111.58	111.5	114.93	109.32	113.35
110.64	103.58	107.47	109.76	103.94	108.29	110.93	105.35	105.39	104.01	102.74	109.02	103.78	101.7	109.37	105.15	106.11	108.13	103.65	104.75	106.71	108.58	108.52	101.76	104.88	99.989	101.33	106.83	106.89	107.82	103.17	105.7	109.73	106.15	106.34	107.52	104.72	102.05	97.514	103.48	111.26	105.27	106.94	107.54	103.4	106.25	101.63	106.94	102.53	102.95
114.22	107.02	111.39	111.76	110.3	109.97	112.81	113.57	111.56	114.34	110.41	108.63	111.74	110.39	110.24	108.82	113	106.83	111.51	113.68	115.63	114.24	109.78	109.88	111.46	114.14	115.12	111.32	113.91	113.59	111.89	109.3	111.17	107.07	113.09	108.93	112.85	113.04	112.4	112.11	113.42	114.02	114.34	111.85	112.38	113.17	110.27	112.97	107.43	113.07
104.2	105.04	103.02	107.34	103.01	103.18	101.71	102.06	105.49	106.77	110.77	103.92	101.15	100.93	106.32	110.32	105.73	104.46	108.55	102.12	110.31	105.33	100.19	106.87	103.61	106.52	107.47	103.94	105.71	106.93	106.97	99.631	103.45	106.11	104.41	101.42	106.77	109.85	108.63	101.68	103.75	103.14	103.8	102.31	101.78	103	100.71	108.42	106.12	103.97
113.02	112.45	111.49	109.18	112.28	110.93	109.56	114.49	110.06	111.13	110.18	111.34	107.36	111.68	111.04	114.09	111.02	109.22	109.67	108.66	111.84	110.71	109.12	110.95	112.89	110.48	112.85	113.85	115.74	115.78	110.29	112.69	116.89	112.14	113.6	114.12	114.4	112.28	114.55	114.41	112.52	110.06	112.39	112.12	108.96	114.13	109.39	108.96	106.95	110.4
100.56	105.25	106.38	103.7	104.03	107.09	109.59	105.12	104.9	105.65	107.36	106.38	104.21	107.01	110.17	105.77	104.12	103.82	107.1	106.11	106.48	107.49	104.66	110.58	108.26	105.39	107.73	107.89	105.58	108.11	101	106.9	106.45	105.1	106.36	105.08	105.48	107.45	107.46	107.6	107.6	107.76	111.46	107.55	107.94	102.69	103.41	106.14	106.6	109.27
110.95	113.57	110.2	113.07	115.54	105.61	111.65	108.75	112.06	107.99	109.84	108.88	112.59	107.17	106.8	112.09	112.39	107.75	105.49	108.08	106.41	108.97	110.56	112.88	109.37	107.25	106.82	107.52	113.69	111.69	114.98	109.36	110.88	112.82	110.38	110.8	109.51	109.72	103.04	114.01	108.24	110.77	110.63	112.71	108.28	104.73	108.41	109.69	109.83	110.49
106.85	107.13	103.85	104.6	104.7	105.4	107.35	104.47	104.17	105.34	106.96	107.75	111.15	105.96	103.59	107.05	108.95	107.43	104.89	108.38	105.4	104.59	107.89	107.43	105.91	104.91	103.91	106.89	108.58	104.04	103.41	102.38	103.65	104.34	111.78	103.02	105.05	107.43	103.36	105.82	107.99	106.71	108.47	106.65	99.702	105.25	107.05	107.65	105.62	102.14
107.42	112.68	112.78	111.11	111.71	113.31	112.7	110.27	109.02	115.08	114.85	111.76	116.03	113.64	111.64	113.26	113.78	114.03	109	116.54	113.19	117.14	114.61	115.27	112.17	112.39	110.69	110.31	110.27	114.99	112.43	111.86	114.83	107.84	112.9	114.64	115.85	112.15	112.96	116.02	111.23	115.38	109.57	111.23	113.68	117.94	111.32	111.94	112.41	110.94
104	107.44	109.39	105.4	104.48	104.22	105.19	110.02	106.76	105.99	103.07	105.52	110.11	109.94	106.62	102.99	111.04	107.54	108.34	105.2	102.75	103.02	106.91	104.48	104.51	104.83	103.66	110.16	110.12	110.25	106.99	108.04	104.32	103.7	108.3	105.51	111.28	108.89	108.02	103.44	110.19	110.92	103.13	108.1	109.49	105.23	103.08	111.99	108.68	109.7
107.24	106.58	108.56	107.39	111.12	112.16	112.29	101.05	109.54	106.74	102.26	103.13	107.74	106.98	108.02	106.4	102.07	109.19	107.41	102.68	110.31	104.65	106.35	109.31	105.41	110.18	110.42	104.62	108.7	109.07	106.52	108.88	108.72	105.89	101.14	107.06	107.84	104.88	107.47	106.03	106.12	111.33	105.23	107.7	106.79	105.19	110.61	107.19	108.85	103.02
105.47	107.4	106.72	109.61	106.08	109.77	107.53	104.93	105.97	104.52	105.64	104.74	108.35	105.27	105.39	107.95	109.96	109.22	107.59	108.3	104.64	110.28	111.49	103.32	109.35	107.09	104.49	104.54	106.18	105.98	105.08	108.49	105.62	109.66	108.06	104.82	98.661	105.68	102.82	110.1	109.76	106.28	102.73	103.44	106.37	107.88	106.83	106.6	103.87	107.19
104.34	106.36	105.33	105.1	105.83	106.02	102.56	108.23	107.87	107.41	106.69	106.97	107.09	108.25	105.88	103.94	108	111.47	109.21	102.95	108.8	104.68	105.06	110.66	104.27	106.76	107.01	109.39	109.83	104.18	102.06	109.05	105	105.36	106.58	104.48	107.71	103.46	104.55	102.26	102.33	103.58	108.8	107.89	102.02	106.31	105.71	105.12	108.23	101.76
100.85	102.82	100.17	102.25	101.4	97.15	100.67	101.2	100.6	101.29	97.873	97.907	98.018	96.235	101.19	102.5	101.19	101.35	97.252	97.401	102.83	102.37	99.519	101.72	95.527	99.739	100.62	98.746	101.45	95.021	98.279	103.74	102.99	99.429	99.524	102.04	99.104	102.93	103.16	102.84	99.081	102.23	105.37	100.51	101.95	102.6	96.507	96.687	100.3	96.175
104.98	104.28	108.53	104.98	107.66	106.81	103.69	108.08	103.69	111.67	106.52	107.82	101.86	109.99	106.31	111.25	104.28	108.56	106.33	107.65	105.33	107.85	107.14	105.74	104.89	107.07	101.58	109.23	103.12	105.04	104.27	104.52	113.65	105.72	107.62	101.7	107.57	107.96	105.98	102.68	102.96	104.25	111.16	110.16	107.84	105.24	102.93	106.9	108.44	109.57
105.81	104.14	107.94	102.47	102.56	107.51	102.4	102.37	107.29	105.31	102.55	105.24	104.06	105.26	108.76	110.56	107.02	112.17	109.2	106.77	110.08	107.52	107.4	109.3	107.35	105.93	105.83	102.38	110.26	107.15	108.38	103.96	103.2	102.63	108.78	106.9	106.69	107.98	102.82	102.69	106.84	104.04	106.82	106.64	110.38	102.83	102.71	109.17	111.54	104.51
106	109.26	108.16	107.33	109.57	110.32	107.23	107.9	106.52	103.01	104.31	106.67	106.36	109.87	105.88	106.61	108.32	103.24	109.17	106.4	108.42	104.56	105.28	106.49	103.98	106.86	107.83	109.17	109.64	105.8	110.28	106.47	105.4	107.73	105.71	107.27	109.47	105.03	111.97	106.93	105.17	105.13	108.32	109.41	108	104.15	103.73	104.65	108.18	105.02
96.946	100.97	99.714	100.76	100.97	97.232	98.052	99.624	96.531	99.263	98.797	102.83	100.78	98.197	100.4	104.24	102.89	99.921	101.34	98.092	103.25	98.609	99.516	102.29	96.489	96.139	102.19	96.987	102.22	102.6	98.776	100.91	100.57	97.34	99.563	98.686	98.094	99.303	96.928	101.51	106.28	98.262	101.23	98.169	98.327	101.46	103.19	95.657	97.952	100.05
100.46	108.04	106.5	105.09	101.11	105.62	103.15	105.33	103.28	101.4	106.07	109.65	105.07	108.42	107.57	107.21	108.43	105.97	104.17	104.39	105.14	103.99	102.15	106.12	105.32	102.71	102.62	105.68	104.64	104.06	105.56	108.17	106.16	105.91	102.89	103.95	104.99	105.73	108.49	103.27	103.17	108.42	101.39	105.06	103.86	106.89	107.52	107.86	107.2	106.41
105.47	107.68	106.58	108.97	109.95	104.6	108.55	106.8	106.1	108.65	106.25	108.15	102.03	103.87	101.29	106.72	107.02	109.64	105.18	106.28	108.4	109.12	103.97	106.67	105.61	103.52	105.18	108.87	105.41	107.44	108.3	104.23	109.61	106.05	109.91	106.73	106.24	107.06	104.98	106.57	107	105.74	107.3	104.14	110.14	105.22	106.89	107.93	103.01	105.21
102.68	105.52	106.02	101.53	101.1	109.24	105.54	105.66	104	102.47	106.38	102.55	107.29	106.36	107.13	106.55	108.39	104.68	108.06	104.24	106.31	109.31	105.02	109.26	106.13	102.22	107.63	105.14	106	105.34	109.11	105.92	109.77	107.88	109.3	103.38	106.51	103.95	106.9	106.28	104.41	108.35	109.42	109.61	103	110.39	109.66	104.36	104.52	103.29
101.21	100.33	103.5	99.442	100.24	102.67	101.77	104.59	98.635	100.79	99.586	104.09	101.71	99.437	107.25	102.45	103.42	98.799	101.65	96.367	104.13	105.44	100.9	100.5	93.901	104.23	101.59	104.09	101.21	103	102.13	97.206	99.29	93.952	102.82	100.47	103.73	105.5	102.8	102.44	105.06	101.62	102.04	97.34	99.848	99.044	100.4	99.841	99.297	102.21
111.42	110.52	111.22	112.48	111.99	110.78	115.66	111.26	106.04	108.2	108.57	106.37	110.9	110.98	106.65	114.46	109.04	112	109.29	112.28	107.87	113.89	113.21	112.61	108.81	107.04	108.91	108.93	108.38	110.09	108.83	109.73	111.35	112.74	107.44	116.46	111.13	111.01	111.5	108.15	114.7	107	102.99	112.05	113.65	109.12	106.87	114.27	110.58	104.48
102.89	104.9	110.03	106.68	103.92	105.35	103.61	104.75	106.15	103.5	105.48	107.63	103.02	99.371	111.45	103.85	105.9	104.09	108.03	103.2	106.99	106.05	107.18	99.829	104.55	105.86	106.54	106.05	109.45	105.11	107.97	105.7	108.54	106.41	103.73	107.65	110.99	99.275	107.3	109.74	105.98	108.96	104.52	103.89	101.61	104.31	106.45	105.3	105.9	104.63
117.99	114.37	114.48	116.4	117.47	119.04	114.97	119.54	116.86	117.36	121.71	119.64	119.86	116.92	119.66	111.71	113.94	118.45	118.85	115.42	115.32	119.99	116.27	116.09	118.14	116.75	117.11	115.25	117.97	117.5	120.24	114.2	119.84	120.05	119.28	118.13	115.35	123.05	116.94	123.97	119.41	116.67	112.84	118.63	116.34	116.08	122.4	116.99	122.12	114.12
112.35	104.51	108.42	109.27	103.11	110.49	106.17	110.82	107.94	103.24	103.14	104.05	101.97	108.23	106.28	106.48	106.25	110.2	104.82	104.67	109.38	106.24	112.2	107.98	109.13	106.74	103.05	110.17	110.66	110.62	110.67	108.67	110.75	103.18	103.12	100.46	101.12	107.02	105.57	108.07	103.84	107.98	110.53	104.8	108.4	106.73	107.22	107.7	106.54	102.53
112.38	115.63	113.42	109.73	113.48	109.59	115.23	112.53	114.58	112.65	107.07	114.15	110.53	113.42	115.34	112.28	109.29	109.07	114.1	111.56	109.21	108.8	114.5	110.19	109.85	110.79	117.72	112.05	116.12	113.23	112.14	108.61	114.12	110.27	111.37	113.31	118.23	112.97	108.71	109.83	114.47	112.29	111.38	108.42	115.21	106.6	113.04	111.61	112.35	113.32
111.22	106.82	109.17	109.5	107.94	109.5	105.14	106.2	109.44	102.99	108.93	107.27	111.74	106.71	106.52	106.23	101.62	107.4	106	102.47	109.57	105.64	110.12	104.89	106.24	109.69	100.32	107.66	104.76	110.8	102.75	105.91	107.74	109.72	107.15	103.95	108.78	108.77	106.35	108.36	106.84	107.23	107.65	101.01	106.4	102.84	108.91	105.57	106.28	108.03
113.27	110.74	109.6	111.54	112.34	114.5	111.63	112.25	113.48	112.48	112.71	108.36	111.8	111.49	111.69	112.32	110.74	109.38	112.1	110.42	113.93	110.18	111.35	113.95	110.48	110.52	110.4	112.71	112.1	108.9	113.1	111.07	115.14	113.08	120.32	112.27	113.06	111.06	112.73	111.48	112.2	113.74	111.45	107.88	113.53	109.24	110.35	109.26	109.42	106
119.32	116.57	117.08	118.26	121.22	119.14	115.5	121.47	124.12	118.74	118.6	120.29	114.6	120.46	119.96	115.4	118.88	118.68	115.14	117.98	119.56	115.07	119.28	115.37	118.35	124.45	114.79	118.94	118.82	118.06	118.27	118.33	118.37	117.23	116.81	117.03	118.37	118.95	115.65	119.22	116.21	118.99	119.24	117.66	117.96	117.61	114.07	115.56	113.48	117.48
106.36	104.41	106.81	101.7	103.88	102.75	109.69	106.35	101.5	105.79	99.764	107.5	106.84	103.32	108.6	105.44	103.99	104.03	103.63	104.13	111.86	107.72	106.94	105.83	107.17	106.84	101.95	103.28	108.36	105.92	104.98	103.4	106.38	106.62	107.33	104.68	107.67	106.32	105.26	106.76	105.94	104.37	106.95	101.6	104.39	105.18	110.89	108.56	102.42	99.998
103.51	108.34	105.94	105.95	109.08	110.87	105.69	103.11	104.37	108.59	104.18	106.23	106.23	109.35	105.91	108.32	103.27	104.4	109.68	106.72	101.44	105.48	103.77	101.77	101.09	106.42	105.89	103.95	104.97	104.72	106.98	103.05	103.74	105.24	110.24	105.41	108.24	105.79	104.84	105.8	101.91	102.13	105.37	107.85	107.4	104.17	108.1	105.75	106.41	105.71
113.29	111.77	114.84	112.04	108.7	110.09	113.56	110.57	111.16	110.8	111.4	112.69	113.46	109.8	110.68	109.42	113.21	112	107.14	111.17	110.04	111.5	113.88	108.17	111.82	109.9	111.81	114.28	108.2	108.32	116.1	110.42	110.63	116.55	110.28	117.41	111.88	116.93	109.24	110.99	115.21	110.21	110.07	112.69	110.19	114.7	106.86	111.51	111.73	110.01
109.56	111.54	110.58	112.76	111.41	106.13	113.49	110.55	114.28	112.61	110.85	115.55	113.17	111.08	114.43	110.18	110.46	111.47	115.67	114.05	110.04	110.97	109.81	112.77	113.11	116.46	113.65	112.05	104.87	111.88	109.73	106.84	115.85	110.69	108.36	111.91	109.06	110.91	110.69	111.93	109.8	109.08	114.08	108.98	111.46	110.9	107.32	107	106.32	109.39
111.99	104.93	104.86	102.66	107.17	106.35	108.71	109.05	105.11	106.82	104.54	107.78	105.53	106.7	105.57	106.26	105.74	109.59	109.08	103.66	106.87	107.47	110.86	106.85	108.9	102.26	104.03	104.95	106.01	110.14	106.08	106.14	106.31	110.46	108.12	98.903	108.87	101.85	106.41	109.94	105.92	107.23	111.04	105.25	104.73	98.812	105.14	103.72	111.95	109.06
106.45	108.59	108.83	105.42	107.55	109.09	107.61	111.14	101.68	107.37	107.32	104.38	104.01	106.55	109.02	108.41	104.63	104.87	103.31	104.95	100.42	105.7	103.78	107.33	107.19	104.53	105.73	100.96	105.71	107.62	102.61	102.06	107.32	114.62	106.04	101.08	107.57	104.91	106.51	104.9	105.2	106.76	106.06	104.46	103.11	104.91	103.3	105.65	105.36	101.67
101.2	101.98	101.44	99.821	104.39	104.27	102.96	101.87	100.28	100.83	103.08	99.325	98.483	99.325	102.47	104.5	104.45	106.78	96.091	99.418	98.876	99.392	101.03	107.54	94.334	99.875	100.7	101.59	99.069	102.2	100.86	102.61	97.729	94.666	101.05	103.27	101	103.09	102.05	104.81	99.801	98.978	101.09	100.17	100.86	98.783	100.59	101.82	98.304	100.85
104.53	104.9	100.38	107.32	105.16	101.93	108.15	105.02	107.47	105.69	107.06	109.01	107.97	110.73	106.5	107.53	107.35	108.2	104.94	103.39	108.57	104.92	110.62	107.82	103.72	105.07	106.9	107.35	102	108.66	103.08	104.8	105.29	107.41	108.51	102.92	107.08	106.45	109.05	105.95	103.54	109.52	108.16	109.11	111.43	105.28	107.59	108.47	105.68	107.4
102.09	103.23	109.57	104.61	100.75	107.46	103.95	111.87	105.36	101.6	100.5	102.56	102.6	105.03	107.95	101.42	106.91	100.02	106.36	101.38	104.02	105.6	105.22	108.59	101.73	102.19	103.56	105.53	102.94	107.67	101.95	104.92	106.07	107.07	102.81	103.19	104.77	105.43	105.57	107.76	109.35	102.49	105.18	100.87	102.79	108.52	102.51	101.32	100.27	103.6
113.12	119.13	113.45	110.39	112.69	117.82	110.33	111.17	113.18	112.39	114.18	110.07	108.17	108.16	114.32	112.92	114.38	114.71	115.31	110	112.03	113.51	116.09	115.49	112.2	112.21	113.45	115.69	111.14	116.41	112.1	112.1	111.55	115.82	111.06	113.53	115.4	118.17	113.67	111.24	108.42	111.35	117.62	114.32	109.21	112.46	109.25	116.69	107.67	113.36
112.76	115.84	110.89	109.46	109.31	111.86	111.85	108.8	114.72	111.79	108.75	111.15	112.52	110.56	114.92	111.47	112.74	113.4	109.04	114.51	114	112.2	115.28	110.65	112.96	110.08	114.6	111.96	107.43	113.81	113.93	112.84	110.02	114.7	113.08	114.15	111.33	113.52	114.66	111.23	109.55	114.97	111.16	114.15	114.18	111.32	115.47	112.39	110.62	112.19
112.96	107.67	111.99	108.32	116.5	107.57	110.16	111.23	111.13	112.08	115.48	113.44	116.16	109.55	112.7	113.89	111.74	109.9	109.38	113.78	111.85	113.42	110.38	107.49	114.06	107.59	107.39	112.17	114.25	112.2	113.3	111.96	111	110.62	107.02	112.91	109.88	114.63	113.19	111.47	114.94	108.92	112.3	108.25	118.49	112.98	110.84	114.35	111.79	111.5
99.996	100.38	100.82	100.4	101.3	102.36	102.12	99.469	101.53	103.66	101.38	100.81	104.01	98.757	101.93	101.54	99.327	100.33	102.31	99.718	98.466	99.499	97.416	102.24	99.608	102.26	100.88	100.15	97.601	103.59	102.7	98.883	103.35	104.58	100.39	100.18	98.299	99.65	101.04	102.38	102.07	103.9	98.468	102.48	100.26	93.22	98.489	102.06	103.58	101.74
105.46	109.05	110.01	106.17	104.59	109.57	108.99	109.29	105.98	105.11	102.04	108.63	110.63	103.39	106.4	104.62	106.34	109.3	106.76	106.99	107.07	104.13	109.96	106.29	106.57	106.15	110.03	106.51	105.78	107.48	106.02	107.13	104.3	105.89	107.98	104.63	106.14	110.63	107	103.2	104.24	105.83	105.8	108.01	106.39	108.02	103.9	103.55	107.27	107.07
111.78	113.69	113.17	115.89	115.8	111.55	112.09	113.62	115.37	116.03	113.06	109.47	112.57	108.98	112.82	114.08	114.94	110.94	110.41	109.99	112.17	115.33	113.99	111.66	111.57	114.65	112.97	111.18	112.25	112.17	107.15	113.15	110.55	112.39	113.38	109.88	116.36	118.57	110.5	111.07	110.54	108.78	112.76	110.75	111.2	113.58	110.69	112.97	116.99	110.83
116.68	114.75	114.12	116.66	112.54	115.21	115.18	114.64	118.21	113.24	119.42	116.23	118.88	115.23	114.6	111.28	116.05	118.83	117.03	119.62	117.86	118.73	112.92	118.13	114.76	114.8	113.02	116.77	115.8	117.23	111.72	118.06	115.22	115.67	115.31	114.6	115.87	117.29	118.78	114.14	116.56	117.69	114.51	120.08	116.23	115.25	117.32	115.22	116.42	118.73
110.5	111.12	112.39	113.17	115.96	107.57	114.95	110.52	117.27	114.24	111.61	115.11	109.79	114.65	113.19	112.42	111.69	112.43	116.96	115	114.01	113.65	109.38	114.42	113.9	113.08	110.52	110.22	114.18	113.88	112.31	110.6	112.35	110.12	114.68	111.85	114.04	113.34	117.97	111.04	108.18	110.65	111.65	114.96	110.53	112.24	112.3	110.82	112.89	111.77
98.512	99.457	99.336	102.61	102.94	99.036	100.54	102.75	101.68	96.658	101.21	102.64	101.14	97.192	98.569	101.45	98.933	97.643	104.07	101.61	98.576	101.8	104.99	101.94	100.86	103.5	103.31	103.19	98.812	96.601	102.01	101.19	100.11	98.657	101.18	98.325	98.972	99.379	102.16	100.4	100.22	101.36	101.31	101.13	102.2	97.056	99.72	96.861	96.471	102.64
110.05	114.45	109.41	112.69	112.33	111.87	112.31	113.98	110.21	115.3	110.28	108.13	115.06	113.32	114.35	110.17	110.4	114.44	114.38	112.51	111.23	112.31	112.24	111.1	113.63	113.47	111.53	111.44	114.98	106.77	107.72	115.98	117.79	109.92	111.99	106.97	108.55	112.02	108.74	110.61	115.24	105.63	116.34	111.22	115.08	112.56	109.22	107.3	112.61	107.28
112.15	112.33	111.92	108.6	108.54	110.87	114.52	113.77	112.51	108.59	113.79	110.78	109.16	115.17	112.24	110.63	109.78	108.71	112.28	110.68	114.77	113.68	113.22	114.92	113.05	106.68	112.73	113.48	112.35	115.71	114.5	114.56	110.22	106.71	115.94	112.86	115.13	108.99	110.77	111.17	115.67	110.66	116.43	111.94	109.75	109.29	116.42	110.03	112.77	109.94
106.29	102.42	108.43	103.1	108.58	106.25	105.04	102.35	105.12	105.81	105.52	101.26	106.31	105.4	102.06	106.76	101.63	110.68	108.23	104.35	103.96	102.89	102.89	102.26	109.47	104.23	107.39	101.76	108.2	105.88	104.25	105.42	104.06	102.08	103.57	103.28	107.54	104.7	107.48	110.32	109.47	101.91	104.4	107.59	109.05	106.92	99.476	107.85	104.45	104.46
105.26	105.17	103.86	106.06	106.32	107.08	101.66	101.09	108.39	102.47	109.09	102.11	103.85	104.02	104.93	108.88	105.63	101.48	108.21	101.95	104.03	105.18	104.84	107.24	108.01	108.25	103.69	104.07	102.37	104.63	104.67	108.49	104.86	104.62	104.15	104.98	106.52	104.31	110.38	104.23	112.52	105.66	105.13	105.77	106.57	106.42	104.32	102.75	104.18	105.07
101.1	98.724	101.74	97.268	100.8	97.306	99.74	101.64	102.85	102.3	105.13	102.69	100.96	96.824	98.737	97.981	102.58	98.735	98.624	99.513	99.012	102.13	98.439	99.208	99.778	98.532	102.75	98.286	96.413	100.49	101.13	94.035	97.064	98.011	104.27	96.001	100.29	99.795	99.086	101.97	102.16	100.05	100.81	103.79	98.138	105.94	95.642	99.21	101.91	100.75
[truncated: 150 more columns]
