# Supplementary material for: Genetic dissection of main and epistatic effects of QTL based on augmented triple test cross design
Source: PLoS One. 2017 Dec 14;12(12):e0189054. doi: 10.1371/journal.pone.0189054 (PMC5730204; doi:10.1371/journal.pone.0189054)
Supplement: S8 Supporting Information — (ZIP) [file pone.0189054.s008.zip › z4_250_0.8_10.csv]

104.26	103.19	104.1	104.73	103.33	103.44	103.87	103.92	103.58	102.7	104.14	103.42	102.04	104.15	105.78	103.94	102.6	103.75	104.16	104.78	102.22	105.38	102.99	103.83	103.36	106.34	104.57	104.06	105.14	102.68	104.13	103.31	103.89	103.62	105.61	104.12	103.49	104.15	105	104.34	104.96	104.14	104.26	104.6	102.71	104.56	104.29	103.34	103.68	103.92
111.61	113.74	111.49	111.91	113.87	112.49	109.74	111.54	111.42	111.59	112.31	110.09	111.7	111.41	113.06	111	112.63	111.95	113.85	111.3	111.92	112.11	112.47	111.23	112.32	112.64	111.44	113.06	113.96	110.41	111.67	111.34	111.81	111.31	113.32	111.62	111.73	112.02	110.54	113.03	113.62	112.18	112.25	112.2	112.37	111.88	109.92	112.66	112.34	111.04
110.92	112.12	112.08	111.75	111.84	111.53	112.13	113.07	110.8	110.94	110.62	111.46	113.11	111.43	112.52	112.67	112.3	113.28	111.98	112.04	111.19	112.08	111.75	113.65	111.06	112.78	112.11	112.06	111.9	111.76	111.51	112.85	111.32	111.28	110.59	113.31	111.72	113.13	111	111.36	112.13	111.64	112.18	112.82	111.85	110.87	111.26	111.34	111.35	111.27
99.981	101.05	99.745	99.773	99.513	99.126	99.24	99.395	100.96	100.2	101.61	100.05	99.222	100.67	100.58	100.02	100.98	100.11	99.208	100.24	100.65	100.35	101.29	100.59	100.72	101.12	101.37	100.06	99.947	100.9	98.644	100.35	101.07	99.152	99.026	100.07	100.25	102.38	100.6	101.79	101.8	102.7	99.972	101.23	99.91	99.964	99.957	99.206	101.03	102.27
113.85	112.8	113.24	113.12	112.96	112.96	110.72	111.67	112.79	112.41	113.9	111.24	113.4	113.44	112.1	113.06	113.17	113.87	111.31	111.95	110.77	112.63	114.1	113.44	112.76	112.03	112.94	112.64	113.37	114.88	113.15	113.6	114.29	112.13	112.18	112.82	113.05	112.07	114.12	110.73	112.09	112.19	111.93	113.29	111.65	111.73	113.33	112.83	113	112.43
103.34	104.77	105.38	106.85	104.63	105.78	104.28	104.48	106.19	106.11	105.89	104.84	104.21	105.32	104.21	104.68	106.36	106.11	105.74	104.91	106.47	106.89	105.04	104.29	106.46	104.9	104.93	106.25	106.52	105.97	106.94	106.02	107.07	106.45	106.71	105.22	106.49	106.34	105.1	104.3	106.06	104.87	105.42	103.72	103.54	106.67	106.1	104.29	103.77	104.72
116.77	116.47	116.12	116.36	116.94	117.22	117.39	116.42	116.36	116.18	117.63	115.61	116.41	115.38	115.56	116.14	115.54	116.71	116.32	116.32	115.54	116.03	116.07	114.43	117.19	117.5	116.75	116.15	116.24	116.58	116.06	116.91	116.04	116.71	115.53	114.85	115.65	115.6	114.9	116.97	117.8	117.26	117.52	117.02	115.13	114.31	116.38	115.86	115.62	116.73
110.82	109.44	109.04	111.62	110.19	110.62	110.56	111.04	109.4	109.51	110.04	109.49	109.13	111.93	112.21	111.13	110.46	110.78	111.28	110.21	112.21	112.53	110.6	109.61	112.97	111.64	109.84	110.14	109.86	111.58	113.28	109.83	110.4	110.09	110.89	109.87	111.97	111.82	110.45	111.31	111.13	112.6	110.75	111.78	108.14	109.65	109.58	111.31	110.75	110.61
104.43	104.04	105.8	104.01	104.75	105.29	105.44	104.82	107.14	104.19	105.46	104.58	104.88	103.89	105.57	105.6	105.59	105.39	104	104.83	105.36	103.34	105.3	103.44	104.6	103.79	106.29	104.74	103.48	104.51	105.75	104.37	104.45	104.71	106.63	105.29	104.04	106.32	106	105.75	105.41	104.72	104.73	104.61	105.64	105.57	105.33	105.12	105.16	106.9
111.96	110.05	112.44	110.13	111.51	112.08	113.11	112.99	111.74	111.72	112.39	112.63	113.08	111.23	110.45	111.98	111.99	110.78	111.18	110.64	113.29	113.07	112.29	110.75	112.15	111.9	112.08	113.35	112.01	113.55	109.93	111.64	112.28	111.31	112.06	111.49	112.27	110.45	113.42	112.66	111.96	111.82	110.97	111.81	111.97	111.38	112.3	112.92	111.9	110.92
106.77	106.46	106.28	105.24	105.63	105.51	105.54	105.22	107.35	104.26	105.17	105.66	105.91	104.62	106.45	105.81	104.84	104.47	105.1	105.33	105.37	106.82	105.49	103.8	106.13	106.5	105.14	105.69	104.56	105.73	106.54	106.15	105.41	105.31	106.36	103.53	104.27	105.63	105.79	103.6	105.02	105.67	106.32	107.91	105.49	105.66	106.84	107.37	104.56	104.89
100.9	99.521	100.12	100.68	98.535	98.708	99.031	100.09	100.28	99.286	100.39	100.17	98.951	98.026	100.19	100.02	98.639	97.761	99.037	100.54	97.29	99.93	100.86	101.06	99.13	98.85	98.879	99.218	99.371	102.08	98.88	98.945	99.731	99.903	99.589	98.557	99.135	99.532	99.965	100.41	99.778	99.53	101.1	100.14	102.3	99.003	99.785	101.04	100.52	99.584
104.59	103.12	104.05	105.47	103.4	104.61	104.21	104.43	104.76	104.25	104.89	104.4	102.38	104.33	104.5	103.57	104.82	103.94	105.21	105.29	104.39	104.03	105.06	102.56	103.41	103.89	104.39	103.6	103.67	104.45	105.17	103.85	103.54	103.49	104.71	105.37	105.64	106.31	104.86	103.7	103.52	103.87	105.35	103.63	103.23	106.4	103.5	103.41	103.23	103.55
101.53	100.73	101.62	100.78	100.37	99.359	100.63	100.27	99.193	99.328	99.846	100.22	101.06	99.982	100.64	100.79	101.6	98.866	100.77	99.633	100.11	100.56	99.684	102.55	99.592	101.41	102.54	100.29	101.79	99.906	99.992	100.82	99.592	99.339	100.2	100.12	100.23	98.923	100.36	99.734	101.56	100.98	100.08	101.17	101.01	100.08	101.28	100.97	100.35	100.44
103.95	105.91	105.2	103.38	104.05	104.33	103.78	103.05	103.34	103.4	105.58	102.65	104.1	105.14	104.3	102.96	103.34	101.62	103.77	105.28	106.35	103.87	105.6	103.2	103.01	101.84	103.93	103.19	104.31	104.97	105.64	105.88	105.37	103.24	103.22	105.45	105.2	102.06	102.63	104	103.87	103.83	104.31	103.89	102.46	103.77	104.53	104.7	105.55	104.23
99.777	99.774	100.95	101.94	100.78	99.435	99.639	98.585	99.257	99.828	99.053	100.79	98.635	100.3	101.06	101.15	98.68	100.07	99.319	99.827	101.34	99.076	99.779	98.687	99.153	100.12	100.77	98.611	99.687	99.664	99.034	100.59	100.46	100.43	100.35	98.276	100.09	100.38	99.717	99.604	100.32	99.84	99.877	99.646	100.05	101.85	99.254	100.32	101	99.126
104.49	105.13	106.02	103.73	104.19	105.93	104.93	106.28	105.54	105.96	106.04	105.44	105.69	104.03	104.04	105.89	106.47	104.35	106.1	105.6	104.44	105.06	105.3	104.84	105.35	103.58	106.27	105.93	106.39	106.27	105.83	105.26	106.86	105.52	106.15	107.32	104.79	106.89	104.46	105.96	106.14	105.99	104.53	105.32	106.28	104.74	105.85	105.46	104.56	106.55
104.18	105.22	103.09	104.61	105.27	103.69	105.29	104.38	103.32	105.84	104.22	105.22	103.48	104.98	103.5	104.41	105.11	104.69	102.45	102.61	104.08	103.21	103.64	105.16	103.38	104.71	105.7	103.98	104.96	103.83	104.45	104.4	104.03	104.04	105.04	104.41	103.6	103.09	102.56	103.83	104.53	104.97	104.33	104.05	102.78	104.57	103.88	103.87	104.92	103.21
113.66	112.63	111.25	111.48	114.19	111.75	112.7	112.94	113.41	113.18	111.76	112	111.63	111.54	112.79	112.62	111.85	111.25	112.06	111.13	112.05	113.71	112.27	111.71	111.58	111.22	113.12	110.92	110.93	112.47	111.45	113.37	112.84	112.54	112.17	113	111.82	114.44	111.61	111.63	111.72	111.22	112.54	111.26	111.15	113.06	111.5	111.43	112.97	111.7
99.586	99.544	99.181	98.288	97.838	99.472	100.31	99.195	101.16	100.06	99.991	99.678	99.389	99.695	99.358	101.47	98.867	98.852	101.2	100.45	101.25	100.65	100.97	100.57	101.27	98.045	99.535	99.881	98.278	100.25	98.208	99.343	98.73	98.704	99.492	100.26	99.299	99.902	99.022	100.54	99.21	99.712	98.993	100.48	100.89	100.12	100.29	98.632	100.79	100.85
104.53	103.24	104.13	103.27	106.06	102.72	103.78	104.66	105.82	104.2	103.64	103.99	103.07	104.05	103.48	104.23	104.85	103.64	104.88	104.25	105.38	103.98	102.98	104.43	105.02	103.55	103.92	104.46	104.74	103.87	104.57	102.64	103.41	104.28	104.63	103.34	102.67	103.58	104.55	103.47	104.3	104.39	104.02	103.91	105.33	103.29	103.84	103.39	105.08	103.59
107.6	105.1	104.51	108.48	106.23	106.57	105.97	107.04	105.18	107.84	106.69	105.14	106.11	104.7	106.62	106.19	106.59	105.55	106.43	104.36	106.39	104.9	106.83	105.87	104.84	105.9	106.72	107.5	104.33	104.13	106.28	105.09	105.96	105.52	104.7	106.44	104.86	105.53	106.86	104.4	104.99	106.57	105.16	105.43	105.92	105.86	105.49	105.75	106.26	105.41
99.635	100.27	100.49	100.76	99.391	99.771	99.385	100.46	100.27	100.91	98.626	99.527	99.135	100.5	98.591	98.796	99.334	100.05	99.721	99.814	98.168	98.613	98.86	99.509	99.159	100.84	99.549	99.104	100.41	99.142	98.968	100.53	100.87	100.08	100.58	98.118	100.59	100.41	100.77	100.45	98.521	100.93	99.809	101.21	99.135	99.776	99.259	98.998	99.439	98.611
106.15	106.41	104.96	104.9	106.68	105.13	107.21	105.64	104.12	104.04	106.24	105.77	104.84	103.8	106.42	106.35	104.89	106.49	106.49	105.91	105.5	105.03	105.75	105.54	104.38	106.4	106.76	106.87	104.65	105.94	104.79	106.32	105.26	105.82	104.14	106.09	106.65	106.53	105.83	104.2	105	105.49	105.1	104.84	106.54	104.56	105.28	107.01	105.47	104.89
107.75	108.34	105.1	104.26	106.59	105.87	106.1	103.96	105.12	106.12	104.99	105.7	105.91	105.5	105.74	105.82	104.73	105.89	106.28	105.77	104.85	105.86	104.35	105.43	106.63	106.6	105.49	106.84	105	104.89	106.73	105.26	105.75	103.94	105.61	106.21	105.48	104.34	106.99	105.87	104.57	106.3	105.52	104.87	105.96	104.85	105.59	105.7	104.62	104.43
105.8	106.91	105.85	107.19	106.98	107.55	105.64	106.16	107.66	108.81	106.16	107.42	105.83	107.84	107.48	106.75	106.16	105.95	106.68	107.39	107.95	105.61	108.25	107.02	107.28	107.23	106.85	106.74	109.24	107.49	106.42	105.99	106.06	107.01	104.73	108.16	106.34	106.1	106.28	106.4	105.19	107.89	107.21	107.32	107.07	106.17	105.09	107.05	105.47	105.7
105.73	105.19	105.5	104.72	104.63	103.79	105.11	106	105.13	104.71	105.5	106.39	105	105.69	104.66	105.28	104.96	105.56	104.82	106.49	104.62	106.43	104.67	104.51	105.1	106.27	105.47	103.95	104.11	106.71	106.06	105.84	104.41	105.67	104.68	104.11	105.59	104.33	106.42	106.48	104.66	105.31	105.3	106.69	103.14	106.53	105.49	105.55	106.29	103.85
112.33	111.23	110.67	111.44	110.11	110.26	111.79	111.74	111.3	110.5	111.12	110.88	112.26	112.98	113.34	112.78	111.2	113.26	112.01	112.31	111.71	109.81	111.96	111.72	111.2	112.28	109.27	112.93	111.87	111.41	112.53	111.67	112.43	111.74	110.59	112.9	113.17	111.93	110.04	112.06	111.83	112.33	111.49	111.36	110.49	110.62	112.01	110.89	112.37	111
105.44	105.17	105.03	104.2	104.77	104.8	104.9	104.87	106.6	103.76	104.08	104.36	103.76	103.02	105.64	106.35	103.99	103.78	103.2	104.87	104.57	105.05	104.28	104.69	104.58	102.61	103.96	105.5	103.35	104.74	102.31	105.69	103.52	105.69	105.23	105.1	105.63	106.39	104.38	105.15	104.93	107.12	104.83	104.41	105.31	104.84	103.91	105.81	105.65	105.29
109.79	111.66	110.56	110.62	111.51	110.5	110.35	110.94	110.02	109.62	109.57	111.59	112.17	108.77	112.25	109.84	112.12	112.05	111.77	110.84	111.41	113.49	111.84	110.31	112.26	110.53	111.36	111.88	113.08	110.38	112.19	111.65	111.13	109.46	111.71	111.17	111.88	110.55	112.59	111.13	110.45	110.62	110.07	111.51	111.79	110.79	112.39	111.19	111.91	110.25
116.02	119.07	117.01	118.31	117.47	116.85	118.06	118.65	116.22	117.19	119.3	118.11	117.66	118.9	115.78	118.19	118.54	118.78	116.69	117.98	117.73	118.04	116.79	116.13	119	117.23	117.16	119.5	117.94	118.62	116.99	116.85	118.63	117.07	117.26	116.78	116.58	117.68	117.31	116.76	116.29	117.28	118.04	117.18	118.03	116.66	117.69	117.75	117.69	116.79
115.86	116.32	116.83	117.65	116.94	116.64	118.45	115.79	118.05	119.1	117.06	117.51	117.21	117.96	116.65	119.19	117.39	119.12	116.79	119.14	116.83	117.66	116.77	117.46	118.79	118.08	117.47	117.22	117.16	114.13	117.5	117.99	117.83	118.13	118.27	117.87	116.05	118.17	118.86	118.63	117.91	118.98	116.92	118.6	117.76	117.7	116.32	117.81	118.14	116.25
116.66	117.47	117.87	117.5	120	117.54	117.78	119.44	117.39	116.76	117.07	117.43	117.54	117.88	116.18	116.46	119.5	119.3	117.34	118.82	116.16	118.34	117.29	118.69	116.66	118	118.32	116.93	118.28	117.73	116.54	118.89	118.62	116.28	118.92	117.28	116.34	117.95	116.99	117.76	118.84	118.89	116.07	117.55	116.07	118.32	119.31	117.43	117.26	116.8
104.04	105.7	104.71	105.2	104.51	105.98	107.98	104.23	104.4	103.69	105.32	104.01	101.87	104.09	104.74	104.51	105.22	103.39	104.14	103.17	105.37	103.85	104.66	105.75	104.05	104.99	105.02	104.45	104.18	105.97	104.8	104.26	105.36	105.79	104.8	103	103.78	104.38	103.54	103.93	104	103.12	103.29	104.78	105.14	102.56	105.21	104.35	104.26	104.47
104.5	105.87	107.14	104.98	105.65	105.35	105.9	104.9	103.82	105.37	104.37	106.46	104.52	106.32	105.48	104.63	106.7	105.61	105.27	107.73	103.98	106.67	107.25	106.76	104.82	104.82	104.71	105.46	105.54	106.1	103.98	104.78	105.65	104.66	107.05	104.59	106.28	105.33	104.76	106.34	104.47	104.61	105.01	104.96	106.42	105.06	105.59	105.43	105.8	104.8
105.53	105.08	106.45	104.49	106.09	105.51	104.27	107.05	105.18	104.57	106.19	104.77	105.98	104.44	108.14	106.56	107.56	105.38	105.57	104.32	105.91	105.76	103.85	106.2	105.62	105.27	105.59	103.65	104.95	106.7	107.56	107.79	106.53	105.12	105.7	104.88	104.68	106.22	105.68	105.77	106.29	106.78	104.53	104.34	105.01	105.67	106.38	105.35	103.9	105.95
100.81	101.56	99.361	102.1	101.31	101.02	101.48	103.09	101.67	102.05	100.9	98.978	102.05	99.985	102.76	101.27	101.07	99.917	102.14	100.88	101.14	100.81	101.76	102.35	100.36	101.77	100.18	100.48	100.74	101.99	101.33	101.42	101.34	100.39	100.42	100.36	101.23	101.54	100.71	100.74	100.62	100.73	100.82	101.74	100.08	100.69	99.489	101.98	100.74	100.36
105.95	103.97	105.4	104.96	105.04	105.11	103.95	104.29	105.38	105.24	106.07	104.46	105.34	105.61	106.01	106.57	106.67	104.95	104.81	104.24	105.56	105.54	105.54	105.1	106.75	105.83	104.86	103.88	106.27	105.37	104.52	103.96	104.93	105.93	105.24	105.58	105.2	105.65	107.5	107.06	103.8	106.56	104.93	104.3	107.39	106.96	105.75	104.59	106.25	106.55
111.21	112.78	111.38	111.12	111.69	111.47	111.88	111.38	110.55	112.52	112.29	112.15	111.9	111.75	109.98	110.6	109.96	110.74	111.05	111.33	112.24	109.73	111.18	111.88	112.18	110.55	110.91	112.21	112.6	112.23	112.36	111.92	110.02	111.63	111.84	112.59	111.45	110.03	112.6	111.65	110.78	111.94	111.17	111.54	112.31	111.3	109.9	112.6	110.96	110.59
105.93	105.81	105.34	105.47	104.47	106.02	106.15	105.83	107.28	106.37	105.81	106.96	105.53	104.3	106.16	105.59	106.52	105.57	107.44	105.03	105.34	104.9	107.81	104.96	104.91	106.82	106.12	104.87	106.18	106.07	105.46	106.03	105.5	105.77	106.8	105.54	105.71	107.21	105.71	105.05	105.18	105.15	105.29	105.52	104.76	104.01	105.95	105.36	105.74	106.5
102.95	103.49	103.45	104.74	104.02	106.12	105.33	105.37	104.94	104.13	104.78	104.16	103.78	106.02	104.11	104.34	105.42	105.76	105.44	103.74	105.79	102.95	103.92	102.85	103.86	103.49	103.01	104.15	104.57	105.54	104.99	104.72	104.73	107.01	104.68	103.43	103.39	104.47	105.28	104.58	104.19	103.71	104.28	104.3	104.27	102.26	105.4	104.99	105.52	105.18
110.89	112.46	111.3	111.09	111.4	113.08	112.81	112.13	111.54	111.75	111.84	110.94	112.28	111.13	111.62	111.94	112.93	112.42	113	111.67	111.47	112.72	112	112.39	112.29	110.18	111.29	110.51	112.33	112.31	110.83	111.86	110.58	108.75	111.68	113.61	112.14	111.85	111.66	110.97	112.01	112.03	112.56	111.41	110.88	109.99	113.09	111.59	110.71	112.1
103.56	103.74	104.72	104.47	103.84	104.28	104.57	105.83	105.9	104.3	103.72	104.03	104.46	105.2	105.44	104.38	105.99	104.75	103.98	105.45	104.47	104.83	105.18	103.56	105.52	105.35	105.78	105.02	103.76	105.29	104.22	104.64	104.97	103.83	104.52	105.15	104.55	104.57	105.06	104.1	103.53	105.47	103.94	105.01	103.01	104.36	104.21	103.8	105.59	104.57
107.03	105.98	106.5	107.62	106.11	107.37	106.72	105.55	107.74	107.9	106.6	105.2	107.16	106.54	106.91	106.7	106.75	107.2	103.92	105.67	105.18	106.91	108.02	105.36	106.87	104.71	105.78	104.05	106.83	106.62	106.37	105.59	106.64	106.59	106.99	105.66	105.42	107.61	106.31	106.81	105.91	106.29	106.03	104.49	106.5	107.66	105.16	106.71	106.68	106.7
109.85	109.64	110.65	110.37	110.84	109	110.54	110.16	109.18	110.34	109.27	111.42	110.91	111.11	110.28	108.71	111	109.63	110.53	109.97	110.31	109.94	110.59	109.7	110.44	108.74	110.36	109.84	109.64	110.78	111.31	111.01	108.86	111.63	110.7	110.18	110.28	110.83	112.2	109.92	110.27	111.14	110.22	110.25	111.53	110.54	110.17	110.22	110.68	110.71
105.25	105.18	104.68	105.18	104.64	104.7	102.67	104.02	105.62	103.55	105.24	103.58	102.27	104.71	104.9	103.69	105.38	102.9	104.23	103.56	105.26	103.01	103.42	103.96	103.86	104.13	103.51	102.66	105	103.23	104.62	104.87	103.05	104.18	105.59	104.04	103.54	103.38	104.61	104.39	104.57	102.52	103.86	103.06	103.37	104.58	104.03	105.07	104.3	104.48
104.6	106.48	105.64	106.05	104.76	105.04	105.33	106.71	105.38	106.01	104.39	105.4	105.72	104.25	105.17	105.83	105.1	104.74	105.73	104.06	103.41	105.95	105.77	105.26	106.04	105.88	104.47	106.51	105.22	105.14	103.97	105.88	104.73	106.92	105.28	105.12	106.34	105.38	106.37	104.91	106.09	105.52	106.04	106.04	104.15	105.56	106.32	105.41	104.86	105.33
100.09	99.687	99.548	100.36	99.191	102.2	98.435	98.837	100.82	99.218	99.647	99.318	100.8	99.72	100.17	100.57	100.92	99.561	100.78	99.949	100.47	100.01	100.47	100.31	98.742	100.92	99.649	100.1	101.02	99.48	98.492	97.707	98.72	97.218	99.789	99.5	98.909	99.15	99.025	98.658	101.22	97.625	99.402	100.13	99.938	99.499	99.249	98.785	99.365	101.13
106.29	105.83	104.95	106.11	105.83	106.19	106.8	106.35	104.53	106.16	105.36	105.56	104.74	106.05	104.66	106.12	105.06	106.23	106.24	104.71	105.19	105.23	105.98	105.51	105.15	105.99	105.22	106.35	104.92	106.01	104.96	103.68	105.47	106.19	104.82	105.51	105.57	104.28	104.96	105.79	106.43	104.85	105.37	104.79	106.46	106.82	106.08	104.44	105.85	105.1
101.89	98.939	100.25	99.782	100.11	99.45	99.597	98.517	98.376	100.05	100.41	99.622	98.921	98.872	99.572	99.829	101.12	100.54	100.85	99.873	100.52	99.557	100.09	100.58	100.39	99.832	98.925	100.79	100.73	102.14	99.306	99.785	100.22	99.736	99.173	100.53	100.99	99.865	101.06	99.505	99.386	100.88	100.17	99.437	99.053	99.86	101.14	99.365	102.17	101.22
106.13	105.63	106.05	105.59	104.94	104.73	106.04	106.22	105.98	105.31	107.05	105.2	105.47	107.58	103.97	106.8	104.48	105.07	105.65	106.46	106.48	105.21	106.13	105.66	105.71	104.26	104.49	104.07	105.09	104.48	103.74	105.72	104.61	105.65	104.58	104.93	106.03	104.89	105.05	104.99	106.56	106.28	107	105.44	105.05	105.82	105.18	105.86	106.13	103.67
104.64	105.33	106.71	105.51	106.95	107.34	105.57	107.25	107.77	105.47	105.74	106.74	105.81	105.66	106.61	106.01	106.04	106.2	104.98	105.09	107.59	106.36	107.46	104.62	106.14	106.03	105.17	106.94	106.88	106.79	106.62	106.28	106.02	105.56	106.13	106.76	104.58	104.75	105.96	106.25	107.75	105.14	104.71	104.75	104.96	104.35	108	105.68	104.61	104.14
99.457	101.09	97.262	101.07	99.261	100.06	100.36	100.31	99.982	99.799	99.087	100.3	99.257	100.21	100.96	99.156	99.015	99.331	99.167	98.092	101	99.215	100.23	99.553	100.49	99.072	99.704	99.511	99.537	100.86	99.929	100.26	99.027	100.1	98.533	100.36	100.51	97.988	99.976	99.45	100.42	100.03	101.37	100.97	99.25	99.999	101.69	99.995	102.07	99.795
107.07	105.56	106.03	106.69	105.39	108.13	106.53	105.15	105.94	105.24	105.47	105.72	106.7	106.83	106.29	106.06	105.1	104.53	105.53	106.83	105.52	106.58	108.51	107.16	106.64	106.14	107.43	105.39	105.92	104.72	105.16	104.61	105.94	106.36	107.73	107.1	104.68	104.65	106.38	106.12	106.76	107.33	106.99	107.28	105.62	107.58	105.84	106.5	107.07	106.68
100.18	101.18	102.66	101.02	101.75	100.16	100.79	99.912	101.07	101.49	101.3	102.33	99.891	103.21	102.29	101.57	100.77	101.9	100.81	101.07	100.8	99.927	101.3	101.96	101.74	100.23	101.35	100.41	101.45	100.71	98.99	100.47	101	100.17	100.68	102.13	100.01	101.67	100.61	100.69	100.45	101.59	100.57	100.14	101.62	101.67	101.72	102.86	100.93	102.01
99.853	100.81	100.68	99.787	99.642	101.6	99.936	98.97	99.291	100.68	98.871	98.817	99.574	99.528	99.723	99.571	99.745	100.24	100.73	98.998	100.02	98.687	98.905	98.034	101.46	100.16	101.3	98.432	101.32	100.21	98.418	100.24	99.528	98.941	100.13	100.56	100.31	102.09	100.82	100.19	99.769	101.39	99.977	99.748	99.732	99.251	99.589	100.14	101.99	99.639
105.94	106.31	106.28	104.89	106.75	106.65	106.93	106.79	107.11	107.82	108.15	106.48	104.83	105.98	106.54	108.35	106.15	105.57	105.74	107.5	105.38	106.48	106.58	108.29	105.46	104.81	107.33	106.58	106.01	107.51	105.93	106.58	106.99	107.54	105.75	108.11	107.38	106.67	108.12	106.76	106.81	106.78	105.6	104.76	107.28	104.61	104.78	106.93	105.97	105.63
115.97	117.52	118.62	118.32	117.37	117.24	117.31	115.7	117.69	117.52	117.96	116.82	119.29	118.26	115.92	116.65	118.54	117.23	118.11	118.38	116.94	117.38	117.19	117.38	117.17	117.93	117.59	117.15	118.93	117.81	115.58	119.79	117.62	118.61	117.26	118.87	118.4	118.08	117.64	118.06	115.93	118.39	117.93	118.75	117.07	118.38	118.22	118.09	117.84	115.88
108.34	109.41	110.41	109.83	108.65	109.55	108.95	111.07	110.26	108.53	110.99	108.63	110.9	109.66	111.47	109.52	109.94	108.03	109.51	109.46	110.71	110.68	108.48	109.59	107.93	107.52	111.76	108.51	109.29	109.42	109.21	108.85	110.72	111.78	109.13	110.82	108.2	107.27	108.75	109.81	109.98	109.04	109.83	109.48	109.1	110.23	110.08	108.66	110.46	110.75
113.57	112.93	112.45	110.64	111.87	111.24	111.44	112.11	112.08	110.61	111.12	111.97	111.27	111.85	111.76	111.54	112.99	111.12	111.33	111.3	111.02	111.85	110.7	112.16	113.03	112.69	111.22	111.18	112.77	112.58	112.21	110.5	112.78	111.8	111.25	111.71	110.16	111.37	112.12	112.65	111.84	111.95	110.97	113.53	110.95	111.65	111.02	110.57	111.68	112.58
104.59	105.68	105.41	104.87	103.13	104.58	104.72	104.02	105.52	103.69	104.32	104.21	105.32	103.89	104.83	104.28	105.02	102.61	104.69	103.68	105.08	104.02	104.69	103.52	104.11	105.13	104.33	104.16	104.33	103.99	102.81	103.94	103.18	104.76	104.34	103.72	102.78	104.13	103.36	105.5	104.68	104.35	104.81	104.34	103.48	104.56	103.83	105.78	105.01	104.42
106.87	105.42	106.87	104.93	105	105.83	105.94	103.07	105.23	107.31	105.01	106.45	107.41	105.89	106.55	105.22	106.19	106.34	105.18	105.72	106.7	106	106.16	104.33	106.72	107.08	104.76	105.23	107.25	106.66	106.67	106.92	108.44	106.56	106.09	106.36	105.27	106.32	106.51	106.49	106.94	107.33	106.09	107.05	107.19	108.13	106.5	106.87	106.01	106.02
110.9	111.84	110.32	111.85	113.23	112.58	112.63	111.32	113.38	112.31	111.85	111.71	111.99	110.25	113.09	112.6	112.68	110.54	111.53	110.56	112.04	111.61	113.21	111.58	110.75	111.53	110.85	111.97	111.8	111.5	111.78	112.57	111.06	112.83	112.13	110.89	112.15	112.2	111.41	112.62	112.46	112.4	112.08	112.67	110.26	110.47	111.06	111.25	110.72	110.54
109.88	111.98	111.14	111.72	111.31	111.08	110.92	111.02	112.55	110.88	111.09	112.38	111.39	109.24	109.78	110	110.94	110.97	110.84	110.79	110.43	109.72	112.52	111.21	112.1	110.17	111.55	111.06	111.15	109.4	112.39	110.65	111.05	111.74	110.1	109.89	111.47	111.19	109.27	110.19	110.71	111.08	113.37	111.31	113.27	109.89	110.97	111.3	111.79	111.92
99.085	101.18	100.9	100.76	100.71	100.65	100.21	101.87	100.13	100.23	101.07	99.407	99.379	101.11	100.25	101.55	101.21	100.89	102.26	101.77	100.26	100.79	101.57	101.75	101.06	100.12	100.16	102.25	99.288	100.21	101.66	100.58	100.1	102.03	100.7	101.19	99.722	100.67	99.838	100.92	98.686	101.14	100.09	102.47	99.197	101.33	101.41	100.49	100.58	102.19
107.7	105.82	105.58	103.81	105.69	107.55	105.62	105.82	103.22	104.37	104.99	105.81	105.29	106.29	105.36	105.55	104.74	106.9	105.44	105.39	106.93	106.91	106.54	105.4	104.7	105.26	106.07	105.97	104.49	104.91	106.42	106.85	106.47	105.69	106.09	106.13	105.14	105.51	105.97	106.08	105.63	105.28	105.24	106.14	104.81	105.48	105.75	105.64	105.21	105.15
105.5	106.43	104.61	104.08	106.59	106.24	104.3	106.02	107.52	104.78	104.17	105.69	104.39	105.86	105.52	106.22	104.83	105.55	105.3	105.09	106.26	104.69	105.43	106.54	105.7	104.39	106.33	104.79	105.25	104.79	105.2	106.46	103.63	106.32	104.94	106.25	106.41	103.99	104.25	106.16	104.61	106.35	104.48	106.48	105	105.68	105.62	104.57	107.76	104.94
111.15	113.66	111.46	112.68	112.04	112.23	112.58	111.19	111.14	113.46	110.35	112.1	113.51	111.44	110.4	110.93	113.89	113.27	113.3	112.58	112.65	112.5	112.15	112.17	111.66	112.3	111.56	112.11	111.19	111.57	112.08	112.18	111.3	112.42	111.97	111.33	111.48	110.45	110.41	112.93	111.8	108.71	113.01	113.72	112.74	111.58	111.28	110.79	110.81	111.95
111.69	110.8	109.55	110.03	108.71	110.48	110.32	108.15	110.16	110.28	110.55	109.34	109.6	111.65	110.16	110.05	111.92	111	111.75	110.69	111.5	110.21	109.86	111.47	112.11	111.15	110.14	111.98	112.81	110.75	111.49	108.77	109.19	110.23	112.76	110.52	109.74	110.83	110.64	111.17	109.05	110.45	110.78	110.18	109.35	112.8	108.68	110.58	111.31	109.37
111.83	111.05	112.62	110.61	113.35	113.24	111.28	110.92	113.26	111.67	111.63	112.17	113.17	111.08	111.25	111.74	111.66	111.18	111.98	112.19	110.44	111.31	111.37	112.84	111.52	111.97	111.94	110.81	111.78	109.97	110.8	111.46	112.31	110.59	112.79	114.09	111.88	112.89	113.24	110.42	111.31	111.08	110.4	111.96	111.64	110.27	112.45	111.94	111.68	112.59
105.4	103.68	105.06	106.69	106.47	107.5	103.46	104.56	107.07	106.27	106.14	106	106.66	105.49	105.05	106.04	106.05	105.65	105.65	104.41	104.97	106.52	105.65	106.12	106.02	105.15	106.04	105.21	104.43	105.68	106.27	104.38	105.08	106.19	104.39	106.47	105.98	104.95	103.88	105.92	104.93	105.21	106.18	108.56	107.39	105.11	107.26	105.45	105.59	107
104.05	103.68	103.95	104.42	103.61	104.59	103.88	104.48	104.97	104.38	105.71	102.12	103.57	104.85	104.85	103.74	105.15	103.52	105.83	105.44	105.25	103.32	104.72	104.29	104.46	103.86	104.34	103.12	102.27	105	103.06	104.13	103.73	103.62	104.44	104.84	104.24	104.14	104.51	105.7	104.27	102.1	104.44	105.15	103.26	103.13	103.89	102.81	102.53	105.93
99.483	100.73	101.37	101.6	99.733	101.3	100.99	99.366	99.22	101.56	99.536	99.762	99.997	99.364	101.25	99.152	99.538	99.338	98.381	100.3	99.905	100.34	99.138	101.04	101.12	101.19	100.92	99.237	100.81	98.77	99.239	101.36	100.02	97.992	99.314	101.19	99.753	100.13	100.68	100.79	98.698	98.253	99.701	100.61	101.54	101	100.12	100.1	98.004	99.262
111.36	109.78	108.74	109.44	109.38	109.55	110.58	107.49	110.71	110.51	109.89	110.26	109.23	109.6	109.62	109.32	111.51	109.75	109.01	108.94	109.18	109.08	109.42	109.7	108.77	110.83	110.8	109.7	109.92	110.08	110.67	110.22	109.41	111.01	109.73	108.55	110.13	110.36	110.45	110.83	107.95	109.75	108.92	109.45	110.08	108.99	108.77	110.31	110.03	110.16
107.21	104.91	105.42	105.29	106.76	104.78	104.84	106.13	105.39	105.81	104.75	104.8	107.49	104.8	103.81	107.67	105.58	105.56	104.05	107.1	106.37	106.23	106.01	105.61	103.61	104.58	104.85	105.98	106.29	104.93	104.27	104.86	105.65	107.18	105.02	103.75	105.67	105.66	106.63	105.91	107.07	105.9	105.6	105.56	104.33	106.58	103.38	105.58	105.39	106.25
105.83	105.67	104.98	104.94	106.77	104.01	106.74	107.45	106.58	103.86	104.7	105.19	106.65	106.5	104.45	104.84	103.68	103.32	105.57	106	105.47	106.78	105.29	105.92	106.45	104.37	107.65	104.99	105.76	105.65	106.73	106.08	104.97	104.69	106.24	106.02	104.04	106.71	104.35	106.13	105.58	104.97	106.77	104.48	107.78	104.3	104.02	104.12	105.68	105.33
106.04	105.61	106.11	106.12	104.39	105.56	106.99	107.34	106.49	106.73	105.49	105.45	106.23	105.17	106.27	106.1	106.45	105.77	106.59	104.36	106.19	105.88	103.73	105.93	105.07	107.19	107.05	104.94	106.67	106.5	106.99	107.37	106.49	105.92	106.86	106.94	106.47	106.75	105.08	104.71	107.01	104.68	104.19	106.55	106.84	104.75	105.27	106.3	106.44	106.76
106.36	105.1	105.15	106.55	106.86	105.69	106.47	106.35	106.09	106.25	105.92	106.1	106.2	105.17	105.53	105.29	105.82	106.24	106.77	105.14	106.79	105.96	107.09	104.59	104.23	106.73	106.11	104.65	107.97	104.17	106.77	107.08	106.12	106.27	106.15	107	106.36	106.31	105.85	105.69	105.94	105.76	105.65	106.42	106.49	103.58	106.06	104.9	105.25	105.17
105.56	104.78	105.57	105.38	106.26	104.43	105.25	106.45	106	104.34	104.18	104.8	105.06	105.75	104.01	104.14	106.59	103.87	106.3	106.04	106.29	104.14	103.98	105.63	104.7	106.12	105.61	103.8	105.32	105.24	105.99	103.94	105.47	106.22	104.09	105.92	105.87	105.61	107.21	105.78	104.56	105.05	105.38	105.03	104.22	105.05	106.12	104.62	103.51	105.04
105.78	104.95	104.79	104.53	105.15	105.92	105.67	105.36	106.46	105.74	106.24	107	106.36	106.15	106.55	104	107.13	105.64	105.24	106.46	105.9	106.27	106.36	106.84	105.82	106.59	105.14	106.75	104.98	104.99	103.69	105.84	105.5	103.91	106.32	105.55	105.38	104.26	107.15	106.4	106.09	106.15	105.49	105.24	105.53	105.19	104.77	104.58	105.64	104.99
104.32	105.14	106.23	106.44	107.2	106.29	105.17	105.26	105.54	104.99	104.77	104.49	104.95	106.28	103.28	106.38	104.71	104.71	105.67	105.23	106.07	104.18	105.01	105.45	104.37	106.38	105.55	104.98	106.28	107.06	106.59	105.85	106.06	105.97	107.65	104.7	105.21	106.31	104.3	104.79	105.85	106.24	105.41	105.32	106.63	105.77	104.36	103.62	105.07	105.27
110.82	110.61	111.9	111.35	110.62	111.48	110.81	109.12	111.79	110.77	109.63	112.79	110.65	111.4	111.41	111.02	111.53	112.1	112.19	111.75	111.56	112.01	111.67	111.07	111.96	112.15	111.03	111.3	109.91	110.27	111.13	109.57	112.13	111.37	112.18	110.01	113.67	111.81	110.11	111.46	112.51	112.21	112.43	111.66	111	111.54	111.55	110.6	111.14	110.53
104.19	104.59	105.6	103.89	105.6	105.11	105.18	105.14	106.04	104.78	105.41	103.01	105.45	103.7	103.43	103.52	106.6	104.93	104.97	104.19	103.38	103.74	104.47	103.22	104.8	104.02	106.16	104.91	103.74	104.52	105.61	105.24	105.64	104.8	105.38	104.21	105.19	105.52	103.63	103.32	103.75	104.32	105.53	104.59	105	106.03	104.16	105.11	104.93	105.5
111.45	109.83	110.75	111.25	111.56	112.33	112.81	110.96	112	112.66	112.41	114.21	111.29	110.62	111.44	111.74	112.88	111.54	112.96	111.32	114.18	112.01	111.9	111.91	112	110.47	111.46	113.41	111	112.13	110.47	113.02	112.73	111.93	111.65	111.43	112.15	109.85	110.43	112.28	111.48	112.07	112.4	110.6	111.86	110.9	110.14	111.22	110.77	109.74
103.45	104.05	105.07	105.93	103.13	102.76	105.9	102.35	105.1	104.37	104.16	105.29	102.87	103.36	103.87	106.13	104.2	103.3	104.06	103.71	103.76	105.66	106.53	105.33	105.18	102.86	104.69	104.74	103.88	104.25	102.35	104.04	103.29	105.84	105.79	103.64	104.97	104.75	103.61	103.68	103.94	104	103.57	105.78	104.37	104.7	105.77	103.52	105.71	105.1
110.9	112.43	112.97	110.5	111.6	109.43	111.14	111.02	110.95	109.7	111.85	111.99	111.42	111.82	112.11	111.28	111.89	111.72	112.03	113.05	110.55	109.47	110.75	111.84	112.34	110.94	110.58	111.57	111.14	112.73	110.67	112.19	111.18	110.67	111.15	111.45	111.35	110.7	111.23	110.83	111.75	110.9	111.94	112.88	109.59	112.15	112.33	108.92	111.43	112.6
105.79	104.76	104.88	104.41	106.17	105	102.86	104.54	106.15	104.44	105.41	105.26	105.07	103.56	105.16	104.43	104.56	105.77	105.05	104.99	104.26	104.7	104.71	105.56	104.93	107.15	105.26	103.97	104.9	105.06	107.61	104.97	105.76	106.34	105.89	103.42	104.39	104.58	105.95	106.34	105.05	105.49	104.76	104.85	104.46	107.22	105.76	104.89	106.21	105.38
107.85	106.93	105.35	106.13	105.73	106.17	105.1	105.1	106.06	105.06	106.18	105.51	106.04	105.6	106.2	106.9	106.74	107.29	106.74	105.66	104.16	105.98	106.49	106.11	106.96	105.53	104.84	107.32	106.6	105.48	105.49	105.52	105.12	105.92	105.99	105.18	105.85	107	107.09	107.68	106.45	106.34	106.44	107.75	106.65	107.32	105.53	107.05	106.71	106.61
107.11	106.77	106.55	107.04	106.27	106.85	105.91	106.54	104.34	107.61	106.26	105.48	105.06	105.27	105.84	105.8	106.04	105.57	107.9	105.22	105.09	105.63	105.37	105.19	104.81	105.34	106.32	104.9	103.81	105.56	106.6	106.51	105.99	106.86	106.63	106.46	106.34	106.71	106.38	108.03	107.18	104.93	107.32	106.77	107.21	107.24	104.04	107.23	107.03	105.96
106.33	104.66	105.3	105.53	105.25	103.19	104.97	105.66	106.16	106.57	103.98	102.78	103.17	104.3	104.82	106.43	105.82	105.07	105.89	104.34	105.65	105.06	105.91	103.9	104.62	104.79	104.32	105.44	105.72	102.98	105.21	104.48	105.7	103.36	106.22	104.32	104.45	103.43	104.14	103.33	105.86	104.48	104.57	104.42	104.89	105.03	103.61	104.11	104.76	104.84
100.49	100.16	100.35	102.2	100.31	100.11	100.83	99.187	98.544	98.078	99.851	99.128	100.2	99.929	100.24	99.02	101.48	100.48	97.851	99.123	99.868	99.802	100.28	100.24	100.41	99	99.275	99.603	100.08	101.34	101.27	99.658	99.142	100.07	99.757	99.485	98.624	100.04	99.02	99.6	98.503	99.102	99.167	100.36	97.775	101.45	97.939	99.608	100.17	99.528
104.71	104.95	104.25	105.48	105.06	105.21	103.19	105.36	104.41	106.57	106.06	104.9	106.28	105.65	105.52	104.91	104.88	104.77	105.65	104.33	104.34	106.72	104.77	106.69	106.01	106.56	104.97	104.67	106.66	105.52	104.48	105.57	105.67	106.66	106.01	106.8	104.73	104.3	105.35	106.34	104.21	104.35	105.63	105.61	105.18	105.67	105.36	106.09	106.14	104.1
103.28	103.34	104.01	103.68	104.31	105.55	104.79	102.64	104.8	104.06	104.93	104.95	103.44	105.41	104.6	103.81	103.3	105.34	104.58	103.89	103.37	107.37	104.36	104.69	105.26	103.75	105.5	103.86	102.94	104.16	104.28	105.03	105.36	103.13	103.66	104.72	102.4	105.2	106.58	103.56	105.15	103.93	106.53	105.35	105.95	103.71	104.41	103.28	103.84	104.89
98.579	99.642	100.62	99.649	99.73	99.807	98.466	99.526	99.234	100.11	100.55	100.48	100.63	97.215	101.98	98.298	100.33	101.45	100.83	100.62	99.632	99.257	100.35	99.535	99.226	99.791	99.953	100.24	100.16	101.84	101.84	98.718	99.057	99.924	99.999	100.11	99.277	100.08	98.662	99.511	100.57	102.1	101.67	100.15	97.668	99.181	99.659	100.16	98.764	98.759
105.98	107.05	107.58	105.67	106.2	106.72	104.79	104.4	105.72	105.37	106.51	106.4	104.24	105.02	102.92	104.12	105.06	105.22	104.96	105.36	104.89	104.17	104.3	107.2	104.83	105	106.06	105.82	104.34	103.32	106.83	105.84	105.65	106.16	105.35	102.51	105.53	105.68	105.02	104.69	106.39	104.59	105.99	105.65	107.45	103.92	104.44	106.65	105.76	104.05
106.17	105.84	106.46	107.4	107.99	106.81	107.22	106.45	107.9	106.48	107.53	107.45	108.15	106.19	107.43	106.24	106.69	107.91	109.15	107.64	105.09	107.77	106.84	108.4	107.54	105.22	108.86	107	105.73	106.26	105.12	107.61	105.21	106.04	106.99	107.57	107.73	108.35	106.21	107.36	107.4	107.01	108.49	107.29	106.84	107.21	106.39	106.51	107.07	110.81
105.59	104.05	104.08	103.66	105.18	106.11	102.79	104.78	104.41	103.88	105.73	104.57	103.71	105.58	104.34	102.64	104.2	104.66	106.33	103.16	103.85	105.68	103.95	104.58	105.36	103.78	106.01	104.89	103.24	104.24	103.06	104.82	104.55	105.45	103.19	104.7	104.43	105.35	104.13	104.42	105.46	104.49	104.95	105.57	104.88	105.43	103.38	104.72	104.29	106.68
106.99	105.29	106.05	105.78	105.06	105.6	104.66	106.36	106.12	103.88	106.84	104.75	105.26	106.34	107.11	103.83	105.92	106.33	105.8	106.62	104.89	105.26	105.15	104.01	105.35	104.37	104.79	108.63	105.61	104.44	106.62	105.74	107.11	104.1	105.3	105.23	105.74	106.57	106.49	105.67	104.17	106.04	105.24	106.96	104.7	107.42	105.73	104.61	106.01	106.44
109.23	111.97	110.56	108.82	111.41	108.34	112.15	110.59	112.93	110.76	109.54	109.6	111.55	111.93	112.83	111.3	110.92	110.45	111.77	110.59	110.86	110.83	112.04	111.12	110.25	109.31	111.5	111.28	110.46	111.59	111.41	110.88	110.64	112.06	109.94	111.06	109.31	109.72	110.86	112.06	110.86	110.15	109	111.57	111.4	111.6	109.45	111.24	111.85	110.04
104.75	105.53	103.62	108.08	106.06	105.05	106.24	105.46	106.01	106.16	105.95	105.59	106.76	106.24	106.09	106.22	106.73	106.18	105.28	105.43	107.47	104.96	105.71	105.07	106.39	105.8	104.73	105.13	106.77	105.72	105.07	105.02	106.33	105.09	105.45	106.94	105.26	104.82	106.5	105.92	105.01	106.7	105.38	105.41	105.4	106.49	106.64	106.1	105.04	106.33
116.13	118.92	118.19	117.32	116.07	117.07	119.48	118.37	117.21	119.09	117.63	118.18	116.63	118.31	118.28	119	117.34	116.39	118.83	117.57	118.17	117.67	115.64	118	117.16	116.45	118.05	116.88	117.28	117.27	117.57	116.33	116.88	116.45	116.81	117.43	117.04	117.14	117.51	116.51	116.44	116.9	116.39	118.61	116.37	116.58	116.44	117.88	117.59	118.08
106.4	104.89	104.79	105.2	105.34	106.53	106.43	105.98	106.39	105.75	104.69	104.7	105.56	106.38	106.62	105.21	104.82	105.25	105.81	105.38	104.71	106.58	105.39	106.69	105.48	104.12	104.65	107.04	107.11	106.77	105.76	105.36	106.07	105.81	105.19	106.05	105.23	105.39	104.32	106.36	105.5	105.32	105.21	106.59	106.94	106.01	107.54	105.23	106.63	104.57
104.98	104.81	104.07	104.6	101.77	103.16	105.26	103.22	105	101.77	104.65	104.17	104.56	104.82	104.38	103.76	106.74	103.75	103.05	103.17	104.33	104.66	103.6	104.42	105.83	103.7	105.19	104.91	105.15	104.3	104.18	104.15	103.94	104.6	101.86	103.96	104.43	101.82	103.6	104.39	102.85	102.5	104	104.67	102.5	103.02	103.21	105.11	103.19	105.87
99.881	98.853	100.61	100.26	99.67	101.2	101.35	99.744	101.07	101.55	102.91	100.15	98.795	99.709	99.194	100.14	99.65	101.28	100.47	101.01	99.397	99.078	100.28	100.38	100.31	100.48	99.897	99.596	100.6	101.15	101.25	100.19	101.45	101.55	100.16	98.52	101.02	100.81	99.538	101	102.34	102.17	99.711	99.772	100.02	101.65	98.511	101.34	99.505	101.45
106.04	106.38	105.51	107.46	106.23	106.69	106.13	106.98	105.25	105.64	105.7	106.22	107.13	107.44	107.29	105.55	106.54	106.43	108.94	106.41	107.6	107.68	105.95	105.72	106.91	106.36	108.31	106.1	108.33	107.83	107.38	106.6	106.09	105.24	107.17	105.95	105.75	106.93	105.92	107.83	105.05	106.19	108.09	107.56	106.51	107.48	106.85	105.99	105.4	106.96
105.8	105.73	107.08	106.68	105.8	107.58	105.64	106.63	105.32	104.55	108.06	105.75	105.39	106.45	108.1	106.82	107.58	104.73	104.43	106.04	105.97	107.34	105.41	105.96	106.11	106.5	105.63	106.42	104.8	105.6	106.35	106.63	106.32	107.33	106.46	106.17	103.96	105.46	106.67	106.54	103.82	105.87	106.82	106.54	106.22	105.33	105.49	105.71	106.39	106.12
106.63	105.52	106.2	106.23	105.81	104.85	105.65	104.82	106.5	103.11	105.48	107.29	105.17	106.45	105.8	107.24	106.4	105.85	104.86	105.72	106.63	105.22	104.86	105.74	107.2	107.12	105.78	105.94	105.7	106.19	105.72	106.84	105.16	106.16	104	106.04	106.03	106.78	105.36	105.85	106.6	106.12	106.79	105.64	105.17	105.15	105.56	104.98	104.95	105.77
106.28	104.7	106.33	106.83	106.2	104.69	109.07	107.67	106.8	104.95	107.3	105.98	106.71	106.36	106.39	106.39	105.85	105.44	104.3	107.97	105.38	104.58	105	105.92	105.79	106.5	106.14	107.62	105.84	106.4	105.58	105.38	106.66	107.22	106.24	106.28	105.91	107.65	106.06	106.38	106.32	106.2	105.83	107.12	106.62	105.52	105.81	106.49	107.12	105.17
110.32	110.8	109.25	110.63	109.85	109.3	109.84	109.79	109.44	110.97	109.08	112.03	111.64	111.48	112.03	110.36	109.66	110.31	110.05	109.88	111.05	110.88	111.37	110.6	111.67	111.24	110.77	108.87	109.56	110.02	110.1	111.54	110.35	110.53	110.89	110.53	111.12	110.19	112.55	108.77	110.02	109.48	109.63	110.37	111.52	110.51	109.27	110.23	110.57	109.04
103.74	107.05	107.03	104.79	106.39	105.95	105.29	106.32	106.51	105.98	105.71	107.19	104.72	106.44	106.84	107.12	104.95	105.75	105.02	106.48	106.26	105.6	105.65	105.94	106.76	107.22	106.32	106.72	106.97	104.42	106.4	106.54	106.49	106.65	106.31	104.99	106.77	106.12	106.14	107.13	105.68	105.69	105.54	106.47	106.34	106.1	106.31	105.84	105.76	106.27
107.15	106.12	106.99	106.92	107.83	106.44	107.19	105.51	105.84	107.94	108.36	105.28	106.91	105.83	106.51	105.94	106.35	105.83	106.42	106.25	107.78	108.32	107.78	105.91	106.39	107.01	105.77	104.93	106.93	105.21	106.92	107.94	108.04	106.87	107.07	107.7	105.57	107.92	106.95	107.58	106.44	107.3	107.04	107.54	107.11	106.88	106.74	107.46	107.07	107.05
110.25	112.74	112.07	111.93	111.77	112.86	110.7	111.16	110.58	112.49	111.39	113.41	111.11	111.51	114.23	112.88	111.17	111.54	111.22	112.92	111.78	112.34	112.54	113.19	112.07	111.61	112.74	110.45	111.19	110.15	112.12	111	111.71	111.01	111.63	110.41	112.24	111.65	110.9	111.25	112.26	113.9	111.58	111.65	110.84	111.66	111.63	110.88	112.84	111.82
103.71	105.93	104.12	104.61	105.2	105.11	106.06	105.03	103.78	105.06	105.91	104.16	104.71	104.08	105.77	107.07	104.99	104.14	105.34	105.16	105.13	105.29	105.08	108.73	105.63	104.96	103.05	106.98	104.32	106.52	103.86	105.97	105.88	106.24	105.42	105.12	105.1	102.67	104.97	103.83	103.95	104.45	103.63	104.4	105.34	104.85	104.11	105.1	105.2	104.58
103.72	103.69	102.95	103.33	103.32	103.54	105.16	105.41	101.76	103	103.98	101.63	105.14	105.96	104.9	104.3	102.68	106.28	103.65	103.97	104.68	102.73	105.3	104.26	102.79	104.83	105.59	105.24	104.89	103.99	102.45	104.54	103.25	104.37	104.53	103.95	103.05	106.02	104.94	104.63	104.47	103.88	105.07	103.91	102.14	105.49	105.21	104.33	104.21	104.16
116.29	118.37	116.96	116.58	117.57	119.67	118.56	117.7	115.79	117.17	117.75	116.69	116.9	119.37	117.09	117.02	116.82	117.73	115.9	117.41	117.73	117.19	116.62	118.2	117.15	116.47	115.65	116.94	118.13	119.1	117.08	117.39	118.1	116.67	118.91	118.84	117.44	118.91	116.75	118.85	117.58	119.33	118.92	117.43	118.16	118.72	118.1	118.72	116.7	117.62
106.02	105.34	105.73	107.11	104.8	105.82	105.29	105.67	105.97	105.66	105.45	104.67	105.36	105.99	104.18	104.66	105.8	105.88	104.53	104.29	104.24	105.16	105.12	104.89	106.55	106.54	105.51	106.49	104.17	107.62	105.5	105.35	106.71	106.41	105.12	105.85	105.73	105.29	106.35	105.64	104.23	105.95	106.67	106.03	105.11	106.63	106.03	105.08	105	105.46
104.92	106.97	105.26	106.46	105.59	106.33	105.16	105.77	105.56	106.21	105.19	106.4	104.69	106.18	104.55	104.6	104.14	105.92	104.54	105.87	104.62	106.16	103.61	105.7	104.29	105.54	105.12	107.17	105.93	104.09	106.56	104.71	106	103.58	105.19	105.51	106.88	105.81	105.28	105.58	105.68	102.73	106.37	107.05	104.73	107.23	106.17	106.55	102.79	105.59
114.67	113.93	113.58	111.66	112.29	112.88	113.28	112.72	113.35	113.94	112.11	114.15	113.3	112.89	112.54	111.91	112.91	112.97	112.77	112.05	111.03	112.39	112.72	113.73	112.91	113.97	113.02	111.8	112.65	111.19	113.16	112.6	112.3	113.27	113.66	113.65	114.09	112.4	111.61	113.12	112.43	113.99	112.21	112.67	113.05	113.37	114.72	112.21	111.8	113.78
105.72	106.11	104.72	106.49	105.99	105.05	105.71	105.99	105.94	105.33	103.87	104.84	106.33	106.46	105.75	106.6	103.74	105.36	106.68	104.99	104.64	105.03	106.68	106.28	104.61	105.01	105.2	103.18	106.54	104.87	104.71	105.81	106.53	104.84	106.84	104.13	106.6	106.73	107.26	103.3	106.52	106.02	105.38	104.84	105.46	104.45	104.36	106.28	103.83	106.48
110.53	111.94	112.41	111.83	110.72	110.15	111.93	109.65	111.51	110.25	110.85	112.01	111.22	109.97	110.43	112.2	111.58	112.18	112.62	111.22	111.64	113.94	111.81	113.09	112.55	110.56	111.94	110.9	112.19	110.57	110.05	110.25	111.23	111.89	110.89	111.22	112.39	113.1	109.48	111.26	111.69	112.55	110.89	112.63	113.28	112.14	110.56	110.8	110.83	112.58
111.04	113.63	111.51	112.96	111.82	111.66	112.16	110.46	110.29	111.69	111.28	111.92	112.39	112.73	111.27	112.86	111.26	112.24	111.78	112.58	111.32	112.59	113.08	112.92	111.56	112.44	113.06	113.36	111.37	111.25	111.17	113.14	110.89	112.85	109.22	112.05	111.85	112.06	111.24	112.14	111.31	111.13	111.97	109.41	111.24	110.53	112.72	110.77	110.48	112.74
115.21	112.71	113.16	112.41	113.67	113.71	113.81	113.66	111.63	110.52	111.91	112.44	113.41	112.8	113.56	113.3	112.37	110.75	114.19	113.5	113.1	112.69	113.83	112.49	111.24	112.71	113.8	113.23	112.56	113.52	112.04	111.83	113.62	111.54	113.6	112.23	111.4	111.85	113.21	114.64	112.81	112.62	113.21	113.45	113.44	113.12	112.22	114.35	113.74	113.2
112.22	112.81	111.66	113.04	112.1	110.45	111	111.94	111.56	111.82	112.24	111.61	112.72	111.7	111.64	111.87	112.33	110.87	112.16	112.14	112.35	111.64	112.15	113.16	112.14	111.18	111.6	111.51	111.94	111.95	112.19	110.67	110.53	110.15	114.1	113.21	112.93	112.93	112.31	111.57	112.06	111.36	112.38	111.73	112.71	110.4	113.55	112.25	110.96	113.41
113.79	113.23	113.41	113.69	112.34	111.73	114.09	113.59	113.02	112.77	112.76	113.01	111.24	112.01	115.1	112.29	112.9	113.36	111.94	112.92	112.23	112.89	112.23	113.07	113.44	113.03	112.67	112.16	112.09	112.22	113.87	112.5	112.34	113.27	112.89	112.33	112.42	112.85	112.46	112.52	112.06	111.86	112.11	112.68	113.85	111.24	112.71	111	112.83	112.51
110.63	112.37	110.88	111.82	112.09	111.51	111.21	111.19	112.95	111.82	111.27	112.05	110.04	111.45	111.78	112.37	112.52	113.99	112.04	110.88	110.66	111.35	111.26	109.53	111.64	112.42	112.25	111.83	113.19	112.24	111.96	111.77	112.57	110.76	112.24	111.32	112.58	111.36	112.22	111.8	111.2	112.16	112.73	112.63	110.53	111.54	111.71	111.88	110.88	111.83
113.67	113.1	113.25	111.06	113.74	111.14	112.98	113.64	112.33	110.96	111.85	114.48	111.94	113.43	112.61	112.01	113.29	113.62	112.72	113.47	112.87	112.33	112.71	113.24	112.36	112.68	114.39	111.88	112.89	111.99	114.29	113.33	113.45	112.45	112.14	112.82	113.31	112.59	113.26	112.67	113.99	114.04	113.38	113.63	112.84	111.46	112.93	111.29	113.23	114.28
113.71	110.57	111.13	110.79	111.43	113.04	111.95	112.87	110.2	112.63	113.24	112.9	110.47	112.02	111.34	110.4	112.49	113.22	111.05	114.2	112.84	111.9	111.64	110.93	111.54	112.56	112.45	112.89	111.87	112.71	112.33	111.61	112.97	113.52	110.29	113.25	111.22	111.56	111.43	111.88	113.96	110.37	111.17	113.78	111.19	113.12	111.79	111.79	111.3	112.25
100.87	100.68	99.703	100.97	99.299	99.175	100.3	100.54	100.13	99.342	98.736	99.891	100.09	100.42	98.983	100.77	99.777	100.48	101.07	101.52	101.77	99.175	99.772	98.532	100.46	101.41	100.27	99.404	98.986	101.35	99.952	102.43	101.44	99.378	99.05	100.42	99.896	100.63	101.68	99.103	101.9	100.81	99.109	99.29	100.06	101.43	100.46	100.31	100.23	101.87
106.67	105.98	106.01	106.19	105.78	106.49	104.34	104.59	106.27	105.29	105.52	106.5	105.05	103.17	104.65	104.7	105.74	104.81	106.12	105.38	105.41	106.02	105.08	107.13	106.91	105.09	104.9	105.72	104.9	105.98	104.97	104.84	106.43	104.98	104.86	106.12	106.46	104.97	105.3	105.49	105.44	104.4	105.85	106.39	104.97	105.16	103.76	105.15	105.62	105.29
103.15	104.13	105.89	106.4	104.01	105.34	103.85	105.66	105.43	106.45	105.69	104.37	104.86	105.57	104.38	104.69	105.95	104.59	105.38	104.35	104.77	107.18	106.2	105.92	105.31	104.45	105.36	104.63	106.11	104.57	104.85	105.79	104.03	104.4	107.95	105.94	106.45	105.63	106.07	106.38	105.87	104.69	105.92	104.14	105.65	104.55	107.06	105.65	105.25	105.47
103.91	105.76	105.41	104.57	105.4	105.24	105.28	104.41	106.04	105.53	104.8	105.94	105.45	103.79	104.87	104.28	103.82	105.49	104.88	105.13	105.08	104.9	104.58	106.64	105.32	103.95	104.14	104.73	104.36	105.47	105.86	104.88	105.49	106.64	106.5	104.3	105.28	105.46	105.49	104.93	105.1	105.79	105.17	104.93	103.86	104.58	104.91	105.01	104.98	106.38
101	99.347	100.3	100.62	100.75	99.35	100.81	100.94	99.753	100.76	100.1	98.177	101.37	100.47	102.35	99.12	101.36	100.34	99.671	99.736	101.3	98.366	99.704	98.485	100.25	100.69	100.87	99.947	99.813	100.14	100.37	100.35	99.633	101.11	100.5	101.01	99.702	98.204	101.28	100.9	98.876	100.41	99.852	100.29	98.503	102.71	101.55	100.73	100.4	100.5
106.48	105.92	106.72	105.38	104.49	105.77	105.45	105.75	106.92	105.61	107.32	104.87	104.95	105.7	105.33	105.39	105.32	106.61	106.97	105.2	106.11	103.83	106.45	106.64	107.42	106.61	105.7	107.04	106.14	106.43	105.3	104.79	106.72	106.58	105.56	107.44	105.74	106.74	107.78	106.34	105.02	106.4	106.74	106.55	105.17	106.56	106.8	105.77	107.45	106.4
100.72	100.06	101.4	99.195	98.335	100.26	99.593	98.444	98.916	99.733	100.83	100.23	99.484	100.62	100.52	100.27	99.465	100.48	103.01	100.3	98.093	101.1	102.85	100.47	101.09	101.36	99.097	100.33	98.773	101.89	101.54	100.91	101.45	98.576	99.102	99.703	101.04	100.71	100.84	100.31	101.01	100.48	101.57	100.92	102.45	101.41	100.96	100.91	99.859	99.847
105.7	105.57	105.3	104.51	103.56	104.37	104.81	105.11	104.4	105.52	104.11	105.41	106.3	104.45	103.08	103.54	105.98	104.47	102.99	105.21	105.02	103.55	106.2	104.17	104.3	105.07	104.59	103.3	104.98	104.5	104.78	105.95	105.86	105.01	105.06	104.59	106.23	104.94	103.17	103.05	104.7	103.19	105.31	106.22	104.42	103.63	105.82	104.58	105.02	104.67
105.6	105.47	104.63	105.77	107.45	105.72	104.34	106.82	105.44	107.2	105.74	105.79	104.94	106.88	106.68	106.47	106	105.87	104.74	105.47	105.11	105.26	107.07	106.31	104.81	106.25	105.65	105.59	103.94	106.4	105.89	105.58	104.07	105.53	105.85	106.05	105.02	104.67	105.33	105.8	105.21	105.79	106.51	106.35	105.83	106.34	105.64	105.55	105.28	105.81
100.21	100.14	100.27	100.99	97.401	100.23	100.25	99.219	99.371	100.33	101.71	98.688	100.64	99.458	100.73	98.208	100.41	100.14	99.485	99.614	97.908	97.575	99.736	99.258	100.36	98.879	99.829	100.16	98.695	99.734	100.05	99.293	99.884	100.18	100.62	99.821	99.855	100.47	100.82	99.415	100.66	99.835	102.41	100.23	100.76	99.651	100.01	99.397	98.158	99.71
105.67	106.7	104.96	107.05	106.43	104.45	105.37	104.61	106.5	104.68	105.69	106.27	104.19	103.76	105.98	106.34	107.68	105.98	104.23	104.06	104.49	104.9	103.23	105.5	104.89	105.68	104.74	105.32	105.17	105.52	105.64	104.37	105.28	107.22	105.49	106.89	105.45	104.61	105.4	105.35	104.38	104.99	105.64	105.32	105.72	106.34	105.45	104.4	105.44	106.8
104.38	105.6	106.01	107.11	105.72	104.87	105.64	103.7	106.86	105.56	104.18	106.13	104.35	105.36	105.52	106.02	106.18	106.77	105.2	105.24	105.64	104.95	105.92	106.49	104.34	103.92	104.72	107.01	107.18	106.12	105.56	102.99	103.52	105.54	105.98	104.55	105.67	105.34	107.58	107.44	105.83	104.92	104.63	105.05	105.92	105.43	106.94	105.54	107.05	104.92
106.33	107.32	106.27	106.33	107.1	105.74	105.28	107.36	106.51	105.33	105.71	105.84	106.47	107.88	106.34	106.24	106.59	107.34	108.1	106.38	107.61	107.02	105.98	105.34	105.69	108.11	106.55	106.15	107.27	106.59	105.18	107.7	106.15	106.2	106.71	106.33	105.92	106	105.91	105.12	107.82	106.56	106.48	107.81	106.85	106.76	106.91	107.01	104.66	107.97
98.55	101.21	102.41	100.03	99.451	99.637	98.427	99.952	100.76	100.95	101.15	100.83	100.58	101.5	100.35	100.48	100.6	100.07	100.25	98.886	101.9	100.67	101.37	100.46	101.59	101.16	99.828	102.01	100.07	100.16	102.2	101.64	100.91	100.54	100.88	99.39	101.75	101.84	99.979	99.468	102.22	100.09	101.84	99.771	100.5	100.6	101.02	101.33	102.19	101.01
100.39	100.47	100.59	99.706	98.858	99.492	101.4	101.53	100.89	101.12	101.46	99.512	101.15	99.687	100.88	100.77	98.441	99.882	101.38	101.56	101.19	101.56	101.21	99.5	101.93	101.75	100.74	100.06	100.66	99.684	100.55	100.34	101.2	101.17	97.798	102.33	102.09	100.38	99.925	100.62	99.394	102.01	99.67	99.622	101.06	100.24	100.51	100.96	101.92	101.39
101.04	100.33	100.16	99.538	99.843	99.746	100.21	100.81	99.675	99.846	100.13	98.359	99.935	101.4	99.36	100.81	100.43	99.136	100.94	99.979	100.32	98.631	101.39	102.23	100.67	100.38	101.23	101.5	100.27	100.87	99.56	99.646	100.5	103.17	100.43	99.519	99.967	100.1	98.265	100.5	100.18	100.53	99.36	99.882	100.31	101.73	98.124	99.937	99.663	99.854
104.39	105.78	105.63	105.67	105.44	107.59	105.87	105.89	106.22	105.12	107.55	106.44	103.19	107.06	107.09	104.68	104.79	106.61	104.21	104.05	105.51	105.43	106.9	105.23	105.96	105.17	106.98	106.83	105.78	106.66	106.13	107.63	105.39	106.03	106.55	105.47	105.55	107.78	105.22	105.28	105.69	106.23	104.49	107.08	105.23	104.72	107.91	105.23	105.95	106.08
112.84	111.81	110.55	111.18	111.91	112.07	111.3	110.73	111.91	111.03	111.85	111.71	113.06	110.68	111.89	111.29	111.58	110.95	111.44	110.61	111.3	111.72	112.98	111.89	112.63	113.25	111.57	110.3	111.5	110.8	111.54	112.3	110.57	111.47	111.84	111.33	111.35	109.46	111.2	111.54	110.22	111.97	112.91	111.34	110.99	113.13	111.4	112.47	112.47	112.87
105.37	102.6	103.77	105.42	105.07	104.18	105.14	103.94	105.13	104.44	105.52	103.42	105.23	104.54	103.33	103.94	103.75	101.74	104.71	105	104.1	104.37	104.49	103.78	103.14	105.11	103.6	102.94	104.35	103.88	104.28	103.16	103.83	103.8	104.24	106.18	105.35	105.03	102.99	104.21	103.81	104.42	102.36	104.98	104.64	104.98	104.62	103.56	103.52	104.88
100.43	99.871	98.001	99.615	101.92	99.614	100.79	99.607	98.837	99.278	99.876	99.744	98.031	100.95	99.133	99.763	98.642	100.78	100.73	101.28	100.23	100.21	99.06	98.687	98.17	99.763	101.39	98.247	99.975	98.785	101.22	99.211	100.73	99.305	99.245	100.22	97.779	100.58	100.19	99.594	99.513	99.992	100.71	99.388	100.31	99.583	99.939	100.68	100.27	99.852
111.63	113.73	111.5	111.87	113.02	112.35	111.05	113.09	110.86	112.17	113.79	111.46	111.33	112.01	112.2	111.96	113.43	112.46	114.19	110.68	111.51	111.72	111.27	111.44	109.93	111.36	111.84	113.89	111.48	112.85	111.8	111.22	111.75	112.03	110.62	110.7	111.57	113.05	111.68	110.51	111.64	111.76	113.08	110.69	111.27	111.1	111.28	112.48	111.05	112.03
107.32	107.28	106.31	106.03	106.28	105.64	107.79	106.48	106.89	106.19	107.3	105.85	105.39	106.89	107.49	107.16	106.8	106.82	106.66	106.36	104.74	106.56	105.86	107.42	105.86	104.82	108.16	105.81	106.67	106.25	105.04	106.16	108	107.15	107.62	104.92	107.4	106.66	105.4	106.37	105.67	106.25	105.61	107.01	105.6	106.66	106.74	105.6	105.35	106.91
106.05	108.08	107.79	106.58	105.67	104.93	107.45	106.55	107.66	107.09	106.53	106.85	107.13	105.72	106.63	107.22	107.88	106.56	106.82	105.2	105.23	105.6	107.99	107.78	106.91	107.7	106.65	107.24	108.32	107.25	106.38	108.46	106.99	105.97	108.34	105.38	107.18	106.73	106.34	106.88	108.93	107.24	107.86	107.22	107.97	107.75	106.77	106.64	107.39	106.85
100.07	99.984	100.12	99.85	99.816	99.111	99.328	98.61	99.057	99.605	98.671	100.59	99.708	100.85	98.948	99.551	100.72	98.78	100.4	98.564	100.49	99.372	100.11	98.308	99.611	99.68	100.2	100.9	100.27	98.67	100.79	100.16	100.02	98.342	100.52	100.15	98.903	98.377	100.65	98.774	99.964	98.911	99.161	99.153	99.864	99.322	98.489	101.17	100.21	99.635
105.79	104.11	107.45	104.33	106.76	105.94	106.01	106.34	106.24	105.93	106.45	105.63	106.33	105.97	105.74	105.8	103.73	106.92	106.58	106.82	107.27	108.62	105.77	104.97	103.72	106	104.27	105.84	105.54	106.03	105.16	105.82	105.01	106.57	106.29	105.67	105.98	107.51	106.84	105.62	106.4	107.01	106.1	105.68	104.99	105.68	107.11	106.13	105.84	105.63
104.95	105.41	104.2	102.62	105.55	103.68	105.43	104.84	104.59	103.8	103.83	105.37	105.23	103.66	104.05	102.96	104.77	104.82	103.83	103.58	105.02	105.41	104.81	104.91	106.23	105.15	102.59	103.47	104.46	104.02	104.44	104.34	104.63	103.09	103.96	105.15	105.12	105.48	104.81	103.36	103.64	103.88	105.28	105.26	104.38	104.55	103.42	105.29	103.6	105.29
104.35	105.47	104.18	103.02	104.61	104.06	103.54	104.25	104.64	102.68	104.62	104.52	104.28	105	104.79	104.42	103.8	105.28	104.25	105.05	104.05	104.9	103.83	103.77	105.76	104.91	103.85	103.45	104.1	104.09	104.16	104.27	104.61	104.58	104.47	102.7	102.23	106.45	103.79	104.05	105.67	103.62	102.65	103.01	104.9	103.19	104.24	104.02	104.82	102.63
105.25	105.51	105.59	105.43	106.52	106.35	107.2	106.73	105.52	105.27	105.66	106.5	107.37	105.15	105.59	107.42	106.23	105.35	108.22	106.23	106.64	106.92	106.9	106.37	106.66	105.04	106.38	107.34	105.88	106.08	105.74	106.05	106.28	106.22	107.18	105.6	106.14	105.78	106.31	106.23	107.48	105.61	106.23	108.57	105.27	107.55	105.7	105.49	107.1	106.5
111.26	112.22	112.25	112.01	111.48	110.93	110.14	112.17	111.88	112.09	113.06	111.86	110.97	110.72	112.58	113.77	111.66	109.96	111.58	112.76	110.58	111.35	112.76	109.91	110.69	112.55	111.92	111.48	111.34	111.01	111.79	110.82	112.13	111.31	112.66	111.42	109.31	113.2	113.84	110.76	110.79	111.52	113.11	112.23	112.8	113.03	112.13	110.98	112.51	111.16
111.86	110.72	112.56	110.54	113.13	111.02	112.23	111.42	112.61	111.24	112.86	110.95	110.25	111.21	111.22	111.7	111.31	111.6	112.15	112.24	111.97	110.53	110.05	112.25	112.9	111.08	110.92	110.95	112.23	111.45	109.76	111.78	112.49	112.03	111.46	113.02	111.94	112.56	112.53	110.74	110.86	111.09	111.67	112.05	112.3	112.82	111.43	111.16	112.68	111.92
106.25	104.17	106.99	104.93	105.42	105.86	106.79	104.88	106.48	104.79	105.24	107	106.25	103.89	106.17	104.3	104.31	105.07	106.88	105.84	105.73	106.01	105.35	106.59	105.1	106.74	104.22	105.43	105.55	104.78	104.43	104.34	104.56	103.97	105.54	104.13	104.84	105.58	106.22	106.45	104.81	104.88	104.71	105.95	105.51	104.79	104.49	106.87	105.15	105.43
111.36	111.45	111.58	110.71	112.7	110.91	112.66	112.66	112.32	112.51	112.71	112.42	110.41	112.72	112.13	111.77	110.66	111.66	110.82	112.61	112.03	110.51	110.67	113.22	110.68	111.04	112.44	113.02	111.77	111.21	111.07	110.49	112.99	112.25	112.1	110.55	112.93	111.11	110.9	110.05	110.26	111.24	112.72	111.45	111.13	111.52	112.61	112.35	111.59	110.71
98.545	100.98	101.13	100.06	100.17	102.25	100.04	98.833	98.628	101.44	100.48	101.04	99.85	99.608	99.937	101.49	99.548	98.504	99.505	99.781	99.527	100.47	100.55	100.18	99.157	100.18	100.84	100.4	99.719	101.23	99.148	100.91	98.929	99.847	100.78	101.3	99.637	99.369	99.765	99.939	100.02	100.84	101.7	99.381	99.349	100.75	99.5	100.08	100.96	100.09
104.94	106.9	106.61	107.29	107.53	106.24	107.01	104.51	105.59	105.14	104.7	104.48	106.2	107.32	107.46	108.61	105.53	106.04	105.92	106.93	106.58	105.68	105.58	106.38	106.99	105.84	106.38	105.3	104.17	106.38	105.98	106.29	107.11	106.19	105.74	105.2	107.38	107.93	104.93	106.02	106.78	106.02	106.19	105.01	107.2	106.22	106.73	106.96	106.19	105.88
104	105.63	104.01	103.74	103.55	105.73	105.83	103.06	103.82	103.37	103.08	105.15	105.17	103.21	105.48	105.14	104.28	104.49	107.63	104.69	105.49	103	105.12	105.09	103.12	106.26	104.12	103.04	104.98	103.7	104.71	105.33	103.21	104.17	105.14	103.45	104.96	103.98	105.63	103.93	104.3	104.5	106.1	104.7	105.61	107.39	105.71	103.52	103.38	103.16
105.48	106.56	106.6	106.6	107.27	107.09	106.7	108.35	106.59	106.99	104.8	106.81	105.91	106.58	106.36	108.06	106.31	106.24	105.88	106.42	106.58	107.85	105.63	108.11	106.74	105.51	107.18	105.18	105.88	106.18	105.93	105.05	105.8	107.1	107.07	106.26	106.77	106.8	106.61	106.47	106.04	104.73	108.13	107.3	105.32	105.23	105.68	107.86	106.05	108.45
101.34	100.41	101.46	99.87	100.62	100.89	102.68	101.52	103.13	100.08	99.543	100.31	100.76	100.6	99.368	100.3	101.92	100.58	100.91	101.5	99.791	101.35	102.56	99.085	100.35	100.5	101.39	100.75	102.18	102.31	98.675	101.13	102.56	102.25	99.51	102.7	100.31	100.97	100.94	98.94	100.55	100.55	101.32	102.51	99.669	102.13	100.74	101.14	100.71	100.04
111.94	113.46	110.96	111.22	111.01	112.4	112.27	112.02	112.76	114.13	111.12	113.59	111.81	111.88	113.25	111.68	111.36	111.32	112.75	112.06	112.45	111.1	112.2	111.66	111.84	111.6	111.03	110.92	112.89	112.27	111.94	111.41	113.38	114.41	113.04	113.57	112.3	110.25	113.73	110.99	110.99	112.41	112.67	113.51	111.2	112.55	111.13	114.14	111.08	112.03
104.71	106.13	105.18	107.64	104.88	105.43	105.5	106.66	102.78	105.71	106.81	106.18	104.68	106.06	104.11	105.27	106.11	104.92	105.92	105.37	106.13	104.58	105.46	105.51	106.35	105.28	105.29	103.97	106.28	105.79	107.23	106.31	107.8	105.06	104.88	104.53	105.03	106.76	105.98	104.11	106.54	106.49	105.01	107.21	105.79	107.94	106.69	105.54	107.75	107.07
105.07	103.96	106.45	105.11	104.57	107.59	104.66	106.39	104.79	105.76	106.23	104.92	107.29	104.64	104.41	105.19	105.09	106.35	106.07	105.66	107.11	105.24	106.27	104.72	104.85	106.18	105.17	105.45	103.98	105.53	106.87	104.19	104.44	104.47	105.17	103.65	106	105.52	106.25	105.16	104.26	104.98	104.98	106.29	105.93	105.08	106.28	105.31	105.68	104.39
109.95	109.28	109.06	109.9	111.28	108.87	110.84	109.24	110.12	111.19	110.41	110.62	108.51	108.87	109.78	110.32	111.7	110.71	110.98	110.67	109.1	110.38	110.35	109.67	109.83	109.63	108.89	110.2	109.67	111.17	108.88	110.3	109.65	110.09	108.23	110.69	110.73	110.05	108.12	109.69	108.33	110.38	109.88	112	109.62	109.24	110.82	109.54	109.51	111.35
100.06	100.82	100.15	99.133	100.35	101.37	98.608	99.881	102.14	100.92	99.34	100.66	101.33	100.41	100.61	99.308	100.75	100.22	100.73	100.07	99.268	100.72	100	100.12	101.41	100.82	99.58	101.54	99.953	100.43	100.73	99.277	100.64	99.994	100.28	101.03	99.554	98.596	100.75	101.1	100.73	100.25	100.31	99.573	98.238	100.09	100.59	101.18	99.321	100.27
105.33	104.79	103.25	103.45	102.98	104.78	105.33	105.89	105.27	105.28	104.39	102.84	103.64	102.11	103.01	104.88	103.84	104.32	103.63	103.93	101.63	104.26	103.2	104.39	100.92	104.85	105.97	102.8	106.52	104.41	103.41	104.15	106.89	103.62	103.42	105	103.32	104.49	104.86	104.71	103.92	104.01	103	104.13	105.45	103.95	104.87	104.1	105.96	104.12
104.97	106.03	105.8	106	104.32	105.61	106.95	106.13	104.25	107.02	105.9	106.79	106.35	104.88	105.53	107	105.75	106.33	104.89	105.46	103.97	105.86	107.37	104.7	105.85	105.15	105.82	105.15	105.46	104	105.84	104.26	103.88	107.88	105.5	104.24	106.67	105.07	104.85	104.29	106.11	104.32	106.89	106.59	106.78	106.91	104.46	105.49	104.75	106.56
105.14	104.29	103.75	107.1	105.97	105.47	104.58	106.88	106.91	106.06	104.45	104.77	105.85	105.99	105.28	106.36	104.01	105.14	105.09	106.16	105.68	104.77	104.36	105.05	106.6	105.69	106.35	106.21	106.57	105.8	103.56	106.95	105.64	105.98	105.22	105.62	106.23	104.66	105.86	106.25	104.64	106.37	105.37	104.02	105.17	105.19	106.65	106.45	105.91	105.36
106	105.85	107.6	105.29	106.82	105.8	107.28	106.07	105.52	105.44	107.74	105.28	107.35	107.61	105.63	104.56	106.26	105.78	107.73	105.31	106.21	105.34	104.78	107.14	106.15	105.22	105.84	106.84	106.53	107.15	105.32	105.36	106.39	106.05	107	105.96	106.57	105.47	104.54	108.02	106.83	106.53	106.48	104.59	105.71	106.36	106.89	105.46	108.18	104.97
106.01	103.9	105.79	107	105.78	106.46	105.49	106.18	104.95	104.93	105.83	105.54	106	104.63	107.1	105.73	104.58	104.18	104.84	106.66	104.47	104.61	104.67	105.49	105.72	107.01	105.91	105.13	107.25	106.37	104.62	105.58	106.26	105.62	105.3	106.04	104.89	104.16	105.34	106.13	104.97	106.14	105.6	106.02	105.6	105.87	108.23	106.31	104.57	106.87
105.76	104.87	107.31	106.68	105.16	105.65	103.59	105.44	105.03	106.26	104.94	104.09	105.56	104.56	104.51	106.61	105.81	104.25	106.22	103.83	107.41	106.86	105.72	104.52	106.51	106.04	106.87	105.9	105.65	104.02	105.68	105.33	106.9	104.17	106	106.6	105.94	105.36	105.87	104.5	105.33	105.05	105.83	105.22	105.61	103.41	104.33	106.95	104.81	105.83
111.89	111.81	110.37	109.47	110.74	108.44	110.22	111.03	111.11	111.68	111.19	110.67	112.17	112.07	111.76	110.75	112.2	111.94	111.01	112.1	112.01	112.37	111.47	111.02	109.8	111.35	112.38	111.9	111.42	111.15	111.09	110.44	111.2	109.96	110.34	110.6	111.37	111.51	111.14	111.61	111.2	110.52	111.86	110.15	110.42	111.12	111.76	110.35	110.9	112.62
105.34	105.25	105.13	103.78	104.27	104.02	106.29	104.63	102.9	103.9	104.92	106.42	104.02	105.16	105.67	104.02	105.22	102.35	103.98	105.16	104.08	103.62	105	104.53	104.29	104.69	104.28	104.25	104.03	105.75	104.66	103.89	105.09	104.52	104.29	106.89	104.35	103.95	104.32	103.17	104.37	103.89	104.04	103.77	104.35	104.34	103.49	103.67	105.58	107
117.7	118.58	117.91	116.95	116.65	118.04	117.06	116.75	116.69	116.86	117.43	116.45	116.49	119.12	116.21	118.51	116.32	116.65	116.91	118.32	117.26	118.53	117.41	117.14	117.52	117.01	117.14	117.6	117.6	117.39	116.94	118.99	118.26	120.17	116.83	117.7	116.88	116.92	117.82	118.18	117.45	117.74	118.12	117.2	115.8	117.41	117.23	117.88	118.03	115.76
100.8	99.988	101.08	101.36	100.08	101.32	99.616	100.32	100.19	99.471	100.39	100.21	100.62	99.568	99.425	99.814	101.08	100.38	100.84	98.526	101.39	100.28	100.96	99.364	96.83	100.41	99.704	101.35	102.04	101.31	100.58	100.44	100.21	100.06	100.27	101.53	100.98	98.55	99.831	101.1	99.752	100.03	100.13	100.54	98.034	99.798	100.36	100.49	100.22	101.52
99.034	100.57	100.62	101.24	99.972	101.28	101.68	99.707	100.97	101.28	101.56	101.36	100.72	99.031	99.801	101.69	100.14	100.82	99.006	100.88	99.886	101.63	101.38	101.67	99.282	101.36	102.34	100.06	101.37	100.41	99.33	99.518	100.51	99.947	100.16	100.66	99.045	100.49	100.82	101.19	100.85	100.95	101.17	100.72	99.665	99.704	101.7	100.14	99.804	100.37
105.51	105.93	104.65	103.5	107.09	103.57	105.26	105.22	106.1	105.38	105.75	104.52	105.6	106.27	106.64	105.52	103.95	105.77	104.77	106.79	104.8	105.99	104.87	105.35	105.18	106.79	105.93	105.91	105.87	105.19	107.27	106	106.63	104.51	105.65	104.51	105.85	104.56	105.22	103.64	104.42	106.21	105.92	104.53	105.09	105.16	106.18	104.79	104.84	105.55
106.55	105.29	105.83	105.61	105.61	105.36	107.1	105.15	105.92	106.66	106.97	104.55	106.29	106.93	105.72	105.14	106.17	106.39	104.75	105.14	106.83	107.55	106.02	106.52	105.24	106.17	104.19	108.22	105.84	106.03	108.57	105.46	106.69	105.44	106.05	106.73	104.77	105.96	105.17	107.67	106.45	106.41	105.63	106.83	104.64	105.25	106.38	106.2	105.98	107.24
103.7	105.45	105.39	105.29	103.55	105.73	106.32	106.66	106.89	106.31	103.96	105.42	105.45	105.02	106.21	106.4	105.66	106.48	105.71	107.14	106.23	104.94	104.4	104.73	104.69	106.31	104.79	104.91	108.4	104.9	104.69	106.38	105.31	104.96	105.76	105.8	106.86	105.73	106.24	104.75	106.84	105.59	104.77	105.72	106.44	106.66	105.79	106.45	106.13	105.49
111.79	112.47	112.05	112.82	115.04	112.64	112.22	111.36	114.41	113.81	113.16	113.55	113.06	112.49	112.5	111.53	113.2	112.84	113.92	112.7	112.04	112.23	111.65	111.55	113.48	114.27	111.65	113.86	112.51	111.88	113.57	112.8	112.53	114.79	112.35	112.71	112.88	113.31	111.73	112.25	111.4	112.78	111.84	114.09	113.99	113.63	111.18	113	114.77	113.53
99.198	99.005	99.143	98.93	100.32	100.9	98.108	100.26	98.499	100.04	99.77	100.69	99.379	101.14	99.398	97.845	98.265	99.414	98.907	99.411	101.1	100.31	101.31	100.54	101.29	101.21	100.3	100.35	98.26	99.722	101.36	100.79	99.653	98.032	98.886	98.606	98.219	98.422	100.11	98.799	99.978	100	99.429	100.06	99.336	98.836	100.66	99.744	98.962	100.37
105.64	104.5	105.13	105.13	104.43	104.6	105.99	106.58	106.38	106.97	105.46	104.59	104.95	104.69	107.64	106.9	106.41	106.17	106.74	103.33	105.69	105.46	105.62	107	106.03	106.39	104.35	103.44	105.02	105.17	105.67	106.39	107	105.15	105.43	107.32	106.4	104.35	103.74	106.19	105.52	105.22	104.12	105.59	106.15	106.78	105.49	106	106.98	105.59
106.61	104.25	103.95	104.29	106.54	105.57	103.98	102.69	104.59	104.61	103.67	104.84	102.36	104.25	105.15	105.67	105.31	104.08	104.64	103.66	104.2	104.43	103.84	104.56	103.42	104.14	103.25	106.44	105.45	104.23	103.31	105.14	105.57	105.12	104.04	103.29	104.9	103.49	103.05	106.04	103.37	104.36	101.99	103.69	105.16	105.4	103.53	104.96	104.48	106.17
112.35	112.65	112.66	110.93	109.84	112.34	111.59	111.98	111.4	111.13	112.37	112.19	112.83	112.14	113.76	112.76	110.04	112.18	111.22	110.65	110.19	111.56	111.54	111.78	110.18	111.4	113.74	112.12	111.44	108.98	111.53	112.45	113.48	111.49	111.69	113	113.74	112.82	111.09	112.13	111.62	109.42	112.19	112.43	112.83	111.81	112.53	111.11	111.8	110.25
100.23	99.637	102.01	99.2	102.35	100.84	100.92	101.22	100.99	100.7	100.74	100.51	100.25	100.76	101.66	99.299	99.891	101.47	100.78	99.752	100.97	100.42	100.56	98.094	101.1	100.39	99.788	99.188	100.31	99.392	99.474	100.45	100.77	99.838	98.029	100.14	99.97	100.79	99.808	99.879	102.86	99.547	101.15	101.24	100.65	101.83	100.25	100.55	101.87	101.01
98.281	99.686	98.192	100.22	100.22	100.39	98.861	100.33	100.01	100.2	99.804	99.829	99.839	100.31	99.675	100.37	98.33	99.968	100.88	99.724	100.04	98.385	97.958	97.63	99	99.692	99.522	98.045	100.17	99.167	100.23	100.57	101.39	99.832	100.85	98.667	100.92	100.47	99.529	99.451	98.627	100.8	99.758	99.142	99.608	100.14	99.223	99.28	99.503	98.667
101.37	101.08	99.932	101.09	100.88	102.03	100.09	99.992	102.17	101.93	101.45	101.49	100.09	100.2	101.46	101.18	101.67	100.49	100.65	101.42	101.2	101.99	101.32	100.23	100.95	102.09	101.24	100.64	99.613	101.26	102.24	99.935	99.355	98.631	101.58	100.33	101.42	100.99	101.17	100.69	102.14	101.67	99.684	102.86	100.71	100.52	99.752	101.28	101.05	101.23
99.545	103.06	101.77	101.05	100.5	98.572	99.98	98.915	100.49	99.8	101.28	99.896	98.889	100.88	101.03	100.2	101.7	99.466	99.224	101.16	99.745	100.61	99.337	99.003	100.97	100.01	99.42	101.21	101.19	99.874	101.68	98.217	100.28	100.76	100.54	99.596	100.71	98.669	99.837	100.31	99.194	100.21	99.628	100.12	98.834	100.81	100.3	99.672	101.93	100.23
106.6	106.61	107.83	105.52	106.48	107.83	106.34	108.06	105.87	105.36	107.42	108.37	107.8	106.49	107.82	106.68	107.63	106.12	107.34	105.56	108.95	106.69	107.29	105.89	106.42	106.15	106.92	105.98	107.41	107.55	107.59	107.47	106.68	106.72	104.91	106.78	106.17	105.16	106.73	107.56	107.25	107.1	106.35	107.55	106.43	106.4	104.85	106.55	108.21	106.74
99.748	100.28	99.415	99.809	101.61	99.248	98.042	101.83	101.06	99.319	100.45	100.03	101.6	101.84	99.232	98.888	101.61	100.68	101.22	98.646	100.14	100.4	100.88	98.998	97.294	99.128	99.577	101.39	97.87	99.785	100.17	100.69	99.124	98.824	99.296	99.5	98.57	98.568	100.09	98.95	100.08	99.524	99.957	99.631	98.649	100.12	99.582	101.42	101.12	98.163
114.12	110.19	113.68	111.44	113.15	111.26	110.65	112.48	112.54	111.29	110.51	111.08	111.64	112.92	110.35	112.39	111.57	111.53	113.51	112.35	111.68	112.6	113.4	112.98	113.8	113.21	112.62	112.6	111.76	112.09	111.37	112.77	111.77	112.04	112.55	112.27	112.62	112.51	113.91	111.81	110.84	111.47	111.69	111.13	110.94	110.11	111.81	112.51	112.64	112.86
109.2	109.9	109.96	110.95	111.25	110.32	109.97	111.69	111.24	109.42	111.1	110.66	109.93	109.98	110.23	111.56	109.05	110.44	108.87	110.69	111.15	109.94	109.82	108.53	109.48	109.62	110.91	111.3	109.6	108.85	109.87	110.39	109.98	109.86	111.4	109.99	109.85	110.83	110.84	108.86	110.41	110.09	112.32	112.2	109.25	110.73	110.32	113.53	110.53	111.38
99.306	101.13	101.02	100.69	100.29	100.82	101.18	99.027	98.313	101.04	101.42	99.94	98.878	100.16	99.706	101.23	101.18	101.76	101.21	99.637	98.886	100.62	99.872	99.161	99.975	100.02	99.306	100.21	99.651	98.878	98.997	99.267	102.02	100.89	100.58	99.711	98.138	100.03	100.05	99.192	99.825	98.614	98.947	100	99.964	101.26	98.975	100.72	101.43	99.697
101.13	100.1	98.615	100.73	97.895	99.943	100.94	99.114	99.697	99.95	100.21	99.85	100.46	100.45	101.68	98.7	101.63	99.467	99.711	99.268	101.97	100.06	98.727	100.36	100.37	99.564	100.16	99.625	98.384	101.93	100.93	101.74	99.401	100.21	99.343	98.978	99.418	98.498	99.054	98.699	97.016	100.8	98.965	100.45	99.446	100.11	99.817	99.094	97.876	100.65
113.89	113.56	112.76	112.3	113.62	111.5	112.9	111.58	112.37	112.65	111.02	111.69	113.33	111.88	112.67	114.05	110.82	114.55	112.4	111.46	112.13	110.95	110.35	111.45	111.14	111.7	112.25	110.67	112.28	111.6	110.71	111.54	112.77	112.74	112.69	112.14	110.89	113.13	112.14	112.43	111.38	112.77	110.98	113.02	111.54	111.1	111.43	111.14	111.83	111.9
109.62	109.62	108.58	109.07	109.11	110.68	110.18	110.4	109.94	111.16	110.38	109.23	110.31	109.1	110.05	110.17	110.43	110.61	109.29	108.18	111.13	110.09	110.95	111.61	111.04	109.54	110.64	112.49	109.24	109.49	111.25	110.93	108.99	109.86	110.54	109.77	110.28	110.56	110.59	112.07	111.69	110.18	111.96	111.69	109.01	111.05	109.78	109.6	111.24	110.23
109.47	110.82	111.01	111.45	112.14	112.56	109.53	111.48	110.1	111.64	110.4	109.94	111.6	110.44	112.31	109.92	113.28	111.44	111.37	110.82	110.79	110.29	111.54	109.46	110.18	109.86	111.1	110.31	111.01	110.58	111.07	110.47	110.87	111.71	111.96	113.41	108.92	112.45	111.13	111.8	112.35	110.82	108.38	110.52	112.14	110.24	112.7	110.24	110.99	111.76
110.62	113.7	113.37	111.92	110.95	113.17	111.81	110.55	112.41	110.89	111.69	113.1	111.58	111.1	112.44	113.84	111.88	111.03	112.43	111.97	110.6	111.96	111.88	112.36	111.32	111.85	110.81	112.58	111.57	111.8	113.79	112.24	112.9	111.08	111.58	111.17	112.15	111.96	112.56	111.94	112.21	111.89	112	111.39	113.84	111.75	112	113.01	113.07	113.5
108.65	110.99	108.77	110.54	110.62	111.52	111.95	107.53	109.5	110.12	110.58	109.54	109.64	107.63	109.78	109.19	109.22	111.08	109.04	110.44	109.03	108.9	109.88	109.4	109.72	108.86	110.93	108.48	110.37	109.47	109.92	109.4	110.62	108.86	109.99	110.71	109.34	109.45	110.21	111.09	111.04	110.78	108.4	111.62	111.07	110.12	109.65	109.57	108.84	109.98
109.95	109.58	110.87	109.17	109.47	110.49	111.21	109.39	109.34	110.72	110.3	112.42	110.53	109.59	110.96	109.57	110.14	109.54	111.29	109.61	108.34	110.14	109.44	109.57	110.49	110.78	108.98	109.98	109.66	111.36	109.65	109.75	110.36	112.51	109.63	109.68	109.74	109.75	109.11	107.41	108.64	109.25	107.99	110.9	108.81	111.53	109.07	110.69	110.04	110.29
111.67	110.47	111.2	112.23	111.2	113.27	112.88	111.82	111.38	111.83	112.2	111.82	113	112.9	112.09	112	112.52	112.73	111.28	112.57	112.13	112.17	111.36	110.68	112.75	112.91	112.13	111.71	112.67	113.21	111.64	109.86	112.54	112.58	111.64	111.07	111.3	113.03	112.15	113.06	110.1	113.12	110.43	112.23	112.4	112.11	112.38	113.11	111.53	112.05
110.1	110.6	110.72	110.45	110.95	110.54	109.28	110.9	109.53	111.5	111.27	110.31	112.25	109.51	110.37	111.42	109.6	111.64	109.62	111.15	109.23	110.16	113.02	108.82	110.62	110.94	109.35	109.68	111.6	111.03	111.61	111.05	111.03	111.25	112.23	110.7	111.27	109.74	110.87	110.99	111.44	110.64	110.12	111.43	110.19	112.85	110.51	109.58	109.63	111.17
104.87	105.35	104.35	106.27	107.44	106.23	106.59	106.76	107.69	103.9	105.82	106.46	106.62	106.32	106.92	106.78	105.42	105.2	106.09	105.89	105.74	104.37	106	106	106.86	105.5	108.95	106.39	106.3	106.07	104.21	106.18	107.98	105.56	106.75	107.6	106.73	107.12	105.63	106.75	106.03	105.12	105.78	107.66	105.91	106.22	105.54	106.79	105.96	106.82
109.89	110.06	111.07	112.17	110.09	108.84	110.8	109.66	110.53	110.42	108.57	109.94	111.39	110.41	111.31	110.18	111.55	109.77	111.02	109.49	110.49	111.29	110.29	109.03	110.2	110.45	109.41	109.66	112.02	110.35	109.68	111.89	110.11	110.22	108.68	110.14	110.24	111.67	111.01	109.44	109.13	109.58	109.88	110.09	110.73	110.76	108.31	110.53	110.51	109.38
109.78	109.53	109.99	109.89	109.78	109.25	111.5	110.93	109.9	109.8	109.92	109.72	110.85	110.69	109.05	110.13	110.9	110.33	111.25	110.87	110.22	110.62	111.65	110.39	110.88	109.88	110.33	110.75	110.82	110.49	111.04	110.85	109.6	110.43	110.47	111.57	109.06	112.92	110.5	108.07	109.02	110.65	111.31	110.72	109.89	110.16	110.81	110.46	110.67	110.86
107.56	108.02	107.17	106.78	107.42	107.12	107.35	108.28	106.68	107.63	107.48	107.76	107.04	107.01	107.34	105.7	107.14	107.13	105.78	106.67	106.64	106.2	107.5	106.72	110.16	106.01	108.89	107.22	107.29	108.53	107.48	106.82	106.13	106.26	105.59	108.47	107.66	108.34	106.66	107.26	107.98	106.57	106.87	107.16	105.94	107.97	105.93	106.64	108.08	106.42
110.84	111.36	111.53	110.66	109.83	110.29	111.51	110.25	110.23	109.55	111.47	111.02	109.21	110.61	112.63	110.59	111.17	110.45	111.39	109.83	110.47	109.87	109.94	110.81	110.94	111.61	111.73	110.55	110.31	111.64	111.11	111	109.78	111.3	111.23	109.08	110.61	109.82	111.06	110.55	110.1	110.55	111.32	112.61	111.16	110.68	110.22	110.27	111.45	110.08
112.38	112.59	110.89	110.41	111.79	111.03	113.77	110.47	113.18	111.66	111.46	112.11	111.86	111.91	110.5	113.1	111.58	110.95	111.53	111.8	110.88	113.91	111.46	112.2	110.12	113.13	112.06	109.59	111.62	111.35	113.27	110.61	112.09	111.45	110.79	110.54	110.27	111.12	111.45	113.73	112.4	110.3	112.52	110.86	110.38	110.34	112.88	113.18	112.2	110.94
106.06	105.31	105.12	106.39	106.1	106.93	104.83	105.08	106.75	105.37	108.41	105.87	106.45	106.31	106.76	106.54	106.1	106.71	105.86	106.57	106.22	106.21	106.07	105.85	105.12	105.88	105.65	105.55	107.08	105.7	105.77	106.98	105.46	106.64	105.86	105.11	106.96	104.37	104.82	104.79	104.5	105.56	106.41	108.02	105.61	107.99	105.8	105.8	105.38	105.31
105.55	106.15	104.85	105.84	105.99	104.6	107.06	107.47	106.15	106.1	105.28	108.47	106.8	104.64	105.55	106.64	107.07	105.54	104.78	107.13	106.96	106.08	105.68	106.1	105.1	105.07	106.73	105.91	107.74	107.15	106.68	104.54	106.35	106.88	107.21	105.08	107.94	106.14	106.12	105.56	106.59	106.15	105.97	105.18	106.71	106.36	107.15	105.95	106.16	106.58
105.92	104.85	105.45	102.79	104.23	105.92	105.95	104.67	104.2	103.71	106.05	105.89	104.7	105.16	105.88	104.47	104.5	105.27	105.52	107.1	105.42	104.9	103.87	105.82	103.86	103.96	105.65	105.09	105.22	104.16	103.11	104.48	105.9	104.12	105.59	103.61	104.89	103.87	104.27	105.46	106.53	104.26	104.07	104.73	105.31	104.64	104.53	106.56	105.87	104.48
112.96	112.15	111.11	113.63	113.43	113.13	112.53	113.75	114.53	112.13	113.93	112.53	113.67	113.42	113.48	114.09	112.06	111.57	110.95	111.95	111.8	111.59	112.79	111.63	113.68	111.28	114.56	113.41	111.43	113.79	112.87	112.1	112.36	112.7	113.67	112.53	113.33	113.69	112.13	112.72	112.19	113.5	110.95	112.93	113.06	113.09	112.93	112.81	112.32	113.05
111.56	110.6	111.77	111.78	113.22	109.89	112.08	111.29	110.9	112.03	109.61	110.12	109.62	111.72	111.98	109.53	111.69	113.08	110.76	111.23	112.78	110.7	111.17	112.05	111.32	111.12	110.72	112.41	111.15	111.18	109.06	109.66	109.65	110.44	110.95	110.25	111.83	112.13	109.71	109.51	110.23	110.58	111.38	110.13	110.23	112.57	111.24	112.19	111.43	111.53
106.17	105.29	104.85	104.8	105.81	105.71	106.55	107.61	104.95	107.88	106.43	106.15	104.57	105.31	106.92	105.67	104.85	106.26	106.14	105.51	103.76	106.42	105.09	104.36	105.48	105.87	104.12	106.95	106.03	105.52	105.8	104.16	107.07	108.3	104.23	104.68	105.87	104.49	104.84	106.01	106.26	103.72	107.02	106.01	105.68	106.59	107.51	107.21	106.47	104.29
111.3	111.22	110	111.25	114.18	113.46	111.06	110.36	112.82	112.07	111.78	112.11	112.15	110.72	111.5	111.86	111.8	112.79	112.43	112.68	112.09	112.55	112.39	111.15	110.56	112.24	112.02	112.06	111.47	110.03	112.93	111.52	111.35	112.65	111.8	112.64	112.82	112.25	112.65	111	112.45	112.45	111.13	112.03	110.69	111.7	112.59	113.48	112.81	112.51
105.38	104.54	105.09	105.94	104.75	104.2	104.66	103.44	106.03	103.81	104.53	105.2	105.77	103.96	105.51	104.72	105.22	105.02	104.85	106.57	105.62	104.99	106.12	105.1	106.27	105.46	105.56	104.74	104.46	104.05	105.1	103.64	106.53	103.94	104.59	106.1	104.14	105.62	106.8	104.97	103.28	106.96	104.71	105.39	105.66	105.16	105.42	104.33	105.31	105.07
106.48	107.11	106.55	105.17	106.15	106.14	105.39	105.33	104.94	104.81	105.66	105.05	105.96	106.08	104.57	106.96	106.3	107.3	104.08	102.97	106.61	107.05	104.76	106.93	105.49	104.53	106.34	104.87	107.19	106.1	104.06	105.69	105.11	105.24	105.8	107.71	104.41	107.19	106.6	103.77	105.75	106.09	104.32	106.34	105.84	107.14	105.41	105.83	103.85	106.31
110.96	111.5	110.02	112.46	112.55	111.31	111.97	111.22	112.35	112.39	113.88	110.95	113.04	112.55	112.12	111.42	112.74	112.58	111.03	112.15	113.03	111.45	111.34	111.5	110.86	110.77	110.7	111.31	112.37	112.36	112.7	112.67	110.76	112.22	111.84	113.06	110.21	114.08	111.63	111.58	111.33	111.19	111.47	112.75	110.89	112.53	110.97	108.65	113.02	111.49
106.36	105.65	104.66	103.92	106.84	105.76	105.45	105.94	107.78	105.63	106.33	107.44	107.92	106.51	106.65	105.6	103.84	105.28	106.78	107.26	106.42	105.31	107.25	104.26	107.11	107.66	105.87	106.7	106.23	104.77	105.26	105.09	106.96	104.67	107.01	108.37	103.94	105.44	106.79	107.2	105.7	106.21	105.8	106.25	105.18	104.18	107.23	105.53	106.23	105.42
107.54	106.36	106.61	106.7	106.96	106.8	106.18	105.28	108.58	106.25	106.22	105.57	107.6	106.68	108.02	108.36	104.26	107.14	107.46	108.13	109.06	106.93	105.71	108.04	106.84	104.87	105.9	105.3	107.05	106.83	106.19	107.52	108.36	107.13	107.03	108.81	106.36	106.59	105.59	109.46	109.41	105.98	108.06	106.22	107.64	106.43	105.26	107.97	107.26	106.49
111.76	111.72	111.37	110.15	109.85	110.42	110.59	110.1	112.05	113.14	111.87	112.12	111.87	111.14	113.66	111.59	110.91	112.75	111.94	110.13	112	110.38	111.82	112.6	111.2	112.22	112.93	111.96	113.31	112.74	112.98	111.91	111.59	111.84	111.57	111.2	111.74	111.54	112.05	111.54	111.23	111.76	113.38	110.49	111.34	110.92	112.66	111.77	112.43	110.15
104.24	103.99	105.49	106.12	105.48	104.29	105.37	104.93	105.31	104.74	106.11	104.44	105.07	104.16	105.07	103.91	104.44	104.25	106.05	105.01	104.42	104.48	104.24	104.82	107.56	104.38	103.54	105.08	104.84	105.45	105.28	104.77	105.1	105.72	104.46	104.34	103.59	104.45	104.54	105.44	105.81	106.14	105.88	105.61	104.64	105.25	104.13	106.24	105.31	105.58
104.75	104.29	104.33	104.34	104.66	102.35	104.41	103.98	105.52	104.68	104.24	104.62	103.15	103.41	104.77	103.18	105.6	103	105.62	103.07	104.18	103.76	104.89	104.14	104.6	103.65	103.85	103.63	103.42	105.36	104.97	104.43	103.99	105	103.21	104.05	103.04	103.82	103.89	104.03	104.49	104.28	104.35	103.83	103.05	104.66	103.64	105.56	102.78	105.38
111.23	111.35	110.92	113.58	111.22	110.99	111.57	110.96	111.44	113.07	111.99	112.65	111.94	109.83	111.86	111.51	112.37	113.29	112.45	112.78	111.27	113.5	112.52	111.49	111.56	112.67	112.26	110.65	113.91	112.32	111.52	111.89	113.66	112.51	111.62	110.86	112.74	111.66	113.25	112.47	112.56	112.71	112.78	112.66	110.85	111.69	112.75	111.4	111.75	111.14
105.44	104.63	104.72	105.29	106.25	107.08	105.22	105.56	106.35	105.95	104.59	105.84	105.69	106.47	106.63	105.33	105.37	104.43	105.14	106.3	106.44	104.54	105.8	106.68	104.22	104.53	103.09	105.82	104.36	105.15	104.22	103.7	104.86	108.2	105.66	106.57	106.27	104.98	105.6	103.87	105.59	106.12	106.39	105.35	104.35	106.1	105.99	105.38	105.52	105.91
107.1	105.27	108.01	105.17	105.34	105.05	105.24	103.64	105.4	104.54	104.92	106.54	106.15	105.58	103.97	105.31	105.22	106.89	105.49	107.4	105.87	104.43	105.94	106.52	104.68	105.8	104.66	106.12	105.03	105.99	105.45	104.23	105.27	105.5	104.11	105.56	105.75	105.87	105.43	104.79	105.24	106.17	105.37	106.72	105.33	104.2	106.24	105.51	105.31	105.66
105.66	104.71	106.01	105.66	105.97	105.47	106.95	106.45	107.36	105.5	106.96	105.9	105.48	107.83	106.27	105.52	105.93	105.99	106.55	104.39	105.9	105.8	105.01	104.86	105.43	105.97	106.35	103.61	105.29	104.06	106.41	106.67	105.9	105.64	106.47	105.36	106.67	105.42	105.64	104.73	105.2	105.62	104.37	107.27	106	104.31	106.36	105.18	104.93	106.81
112.58	111.89	113.48	111.48	112.54	110.63	113.26	112.67	112.6	112.65	113.18	111.69	112.68	112.53	111.5	110.83	110.87	112.93	111.04	112.34	110.93	112.64	112.49	112.34	112.29	110.96	112.02	110.03	112.21	113.36	110.96	111.03	113.88	111.76	112.67	111.51	111.57	111.72	110.92	111.9	111.7	111.46	113.55	113.02	111.8	113.73	111.97	112.14	111.41	110.51
112.24	112.62	112.12	113.86	112.74	112.7	112.44	113.19	112.81	113.27	113.15	114.18	114.24	112.47	114.19	113.59	113.54	111.37	113.63	112.26	113.51	112.55	114.13	112.35	112.59	112.15	112.89	113.05	110.91	111.77	112.85	114.5	112.38	112.2	112.57	112.28	111.97	113.25	112.98	114.25	110.88	112.22	112.01	112.86	112.58	113.45	112.81	111.67	113.9	113.2
113.24	111.98	112.73	110.24	112.08	112.19	112.52	110.61	111.71	111.85	111.51	110.68	111.05	111.06	111.68	111.19	111.06	108.86	111.27	111.85	111.66	113.24	112.31	111.2	112.71	111.56	110.45	112.07	109.17	111.61	110.59	111.7	111.79	112.38	112.95	110.43	109.71	111.59	111.9	114.51	110.06	112.38	110.79	113.73	111.15	110.3	112.23	109.81	110.13	110.49
111.12	112.15	111	112.23	111.77	112.05	113.18	110.92	112.1	112.39	111.42	113.58	110.04	111.53	110.04	112.12	111.88	112.18	109.68	112.62	112.06	111.94	110.63	110.02	110.58	111.26	110.83	111.25	112.9	111.34	111.04	112.4	111.14	110.17	112.76	110.5	111.09	112.17	110.77	111.87	110.83	111.48	111.07	111.01	112.53	110.03	109.41	110.83	110.02	111.23
106.79	105.61	105.29	105.26	105.47	106.7	105.73	104.76	106.2	105.48	105.33	105.76	104.82	104.68	104.22	104.83	105.97	104.75	105.24	104.78	104.13	105.49	104.32	105.57	105.43	105.83	105.43	106.63	103.11	103.69	106.35	104.9	103.89	106.61	104.52	105.59	104.78	104.28	105.17	105.82	103.68	107.21	104.59	103.42	105.43	105.06	106.14	106.15	105.35	106.8
105.62	105.84	104.28	105.32	104.25	105.74	103.46	105.92	104.23	107.03	104.14	105.85	104.27	104.08	104.96	103.45	105.49	105.07	105.01	104.41	103.34	104.3	103.83	103.61	105.61	104.01	105.63	104.8	102.66	104	104.58	105.86	104.12	105.27	104.87	105.31	107.73	104.92	105.63	104.87	105.35	105.43	103.22	104.36	104.51	105.63	104.95	105.37	103.99	104.21
105.6	104.6	105.23	104.39	105.42	106.55	105.67	107.06	106.63	105.89	105.24	106.11	107	105.72	105.46	106.74	105.68	107.3	107.33	105.54	106.27	106.59	104.82	106.17	104.78	106.59	106.46	106.39	106.65	105.06	107.79	106.57	106.28	106.13	104.95	107.48	103.97	105.35	107.35	106.74	107.81	104.99	106.41	106.2	106.95	104.71	103.52	105.28	105.65	107.31
113.09	109.29	112.31	111.78	111.54	110.72	110.02	112.49	111.3	111.36	110.44	110.79	111.21	111.65	109.5	111.68	112.32	111.97	110.6	111.53	111.11	109.53	109.45	111.23	111.84	111.37	112.81	112.24	111.24	110.37	112.06	111.16	111	111.3	111.41	111.89	109.99	111.78	110.59	110.78	112.32	111.07	111.13	111.09	111.68	110.51	110.13	112.3	110.89	110.48
116.7	118.06	118.14	118.99	116.86	117.38	115.31	116.88	116.31	118.41	119.43	117.75	118.24	117.5	117.87	117.12	116.11	116.68	116.21	119.39	118.73	117.34	118.55	116	118.15	116.91	118.69	117.5	117.45	116.51	118.25	118.12	118.02	116.44	117.5	115.65	118.62	115.92	118.47	118.54	117.81	119.3	116.82	119.78	119.44	117.4	117.16	117.25	118.03	116.03
107.3	105.94	106.42	106.97	108.02	106.45	107.24	108.95	107.23	106.72	107.18	107.88	105.68	107.91	104.93	106.7	107.37	108.09	105.73	109.1	106.14	107.45	105.66	107.56	108.18	107.16	107.26	108.23	107.51	106.54	107.99	107.32	106.64	107.27	108.15	108.49	107.94	107	107.45	106.99	106.83	107.16	106.9	107.1	106.71	108.77	107.06	105.33	106.92	107.31
105.97	105.28	104.52	106.2	106.12	103.84	106.01	106.28	106.06	106.51	105.31	105.18	103.9	104.52	106.25	105.81	104.31	104.84	104.87	105.03	105.97	104.78	106.11	104.54	105.57	105.57	106.68	104.41	104.98	104.87	105.9	107.25	105.7	105.69	105.96	104.91	105.96	105.89	104.32	107	105.84	106.2	106.31	106.99	107.11	105.38	105.03	105.54	105.31	104.39
108.05	106.95	108.51	106.32	104.88	104.25	108.68	108.28	106.61	105.26	106.99	107.3	105.61	107.29	107.11	106.58	105.52	107.99	106.68	107.16	108.05	108.12	107.12	105.87	105.96	106.99	106.12	107.77	106.16	106.82	107.38	106.08	107.67	105.61	106.52	106.52	106.06	107.31	107.66	107	106.58	107.41	107.52	106.37	107.17	107.91	106.93	107.47	107.02	107.66
106.86	106.27	105.65	108.24	105.85	107.44	106.28	105.74	105.93	105.56	105.36	106.6	105.1	106.23	105.58	106.42	108.03	105.14	106.99	108.31	106.19	104.74	105.82	107.27	107.04	106.45	105.92	105.45	105.45	105.05	106.4	106.77	107.68	106.59	106.74	104.71	106.14	106.3	106.87	107.28	107.46	105.08	107.89	108.11	107.64	105.49	105.97	106.57	106.07	108.38
113.95	114.83	113.01	112.88	113.11	113.84	112.7	113.14	112.57	115.01	112.46	114.16	114.75	112.6	112.19	112.48	112.69	112.48	112.65	113.29	112.01	112.71	112.98	114.64	112.68	115.29	113.53	110.06	110.18	112.49	112.23	112.84	113.72	113.26	112.11	112.6	111.46	112.02	112.1	112.52	111.58	113.52	114.06	113.69	111.91	111.79	111.22	113.17	111.97	112.16
98.152	98.441	100.27	99.701	99.51	100.02	98.544	99.219	99.666	100.56	99.029	99.332	99.897	98.774	100.71	101.49	99.535	99.744	100.29	100.91	100.89	100.64	100.6	99.452	98.53	98.633	100.32	100.51	101.23	100.34	99.455	100.43	99.912	98.933	100.12	99.801	99.702	100.67	99.705	99.359	99.28	100.59	100.58	100.46	98.739	99.761	101.05	99.348	100.07	99.199
112.36	110.36	112.9	110.31	111.68	112.45	111.13	113.12	112.3	111.93	111.29	111.26	113.71	112.24	111.27	112.12	112.03	111.61	112.63	112.68	113.55	112.31	110.48	111.4	111.52	111.77	111.56	112.84	112.08	112.03	111.42	112.14	111.45	111.3	110.65	112.07	112.08	112.4	111	111.96	112.21	113.52	111.84	111.53	110.58	111.85	112.86	113.95	112.35	110.93
105.15	106.37	104.82	106.92	105.02	106.11	105.65	104.57	105.84	104.83	105.73	105.18	103.91	105.62	103.56	104.95	104.27	107.69	103.93	106.33	104.95	105.81	105.01	104.16	104.28	105.29	103.47	104.72	104.2	104.57	103.34	105.6	104.73	104.98	104.77	105.96	105.5	105.7	105.54	104.44	104.29	104.73	106.09	104.77	103.7	104.38	104.84	104.71	105.37	104.97
111.21	111.23	110.35	113.23	111.38	111.63	110.91	111.67	111.33	109.48	109.04	110.9	108.55	110.17	110.16	111.85	111.17	111.56	110.56	111.01	112.59	110.83	110.93	111.42	112.41	111.54	110.32	112.28	110.87	110.75	109.95	111.44	110.73	111.42	111.72	110.93	111.29	109.96	112.15	111.06	111.5	110.19	110.21	111.69	112.17	111.67	111.35	110.8	112.25	111.39
106.93	105.06	108.23	106.81	106.5	107.63	106.52	108.2	107.4	106.63	107.62	107.31	106.77	108.28	106.63	106.3	106.27	106.68	105.95	106.86	107.62	109.01	106.13	106.46	105.65	107.55	108.43	108.22	107.38	106.48	106.41	106.05	107.62	106.95	106.34	107.06	107.78	106.53	106.31	107.74	106.94	108.51	107.37	106.45	107.55	108.24	105.71	107.26	108.8	107.2
[truncated: 150 more columns]
