# Supplementary material for: Genetic dissection of main and epistatic effects of QTL based on augmented triple test cross design
Source: PLoS One. 2017 Dec 14;12(12):e0189054. doi: 10.1371/journal.pone.0189054 (PMC5730204; doi:10.1371/journal.pone.0189054)
Supplement: S8 Supporting Information — (ZIP) [file pone.0189054.s008.zip › z4_250_0.8_5.csv]

98.237	102.28	99.591	101.04	99.804	98.921	100.78	100.22	99.525	99.139	98.908	99.633	99.39	99.909	99.357	100.85	98.135	99.205	96.62	98.129	99.342	99.628	99.088	101.06	100.67	99.129	101.01	97.59	98.808	100.53	101.48	101.4	98.569	101.78	99.404	98.375	99.356	99.021	99.248	100.62	99.691	99.534	100.99	98.288	101.47	98.862	101.74	99.937	101.82	99.048
106.96	105.81	105.78	106.99	105.14	106.3	104.63	104.04	104.5	108.42	106.31	104.13	106.03	107.01	107.08	107.57	105.62	105.36	105.97	105.25	108.5	106.34	105.43	104.9	103.47	105	106.16	107.42	108.21	104.32	104.91	106.19	106.49	105.65	105.58	103.64	107.52	106.27	108.19	107.39	104.18	105.71	108.75	105.34	103.13	106.01	104.79	105.53	107.7	106.51
107.82	107.45	107.04	106.11	105.16	104.92	104.23	106.42	106.16	105.54	103.99	106.73	105.37	107.33	105.52	106.89	103.78	106.58	105.96	106.61	105.11	103.74	106.71	105.65	105.84	103.8	107.29	106.3	105.41	105.08	105	103.39	105.23	104.67	105.84	107.38	105.69	103.62	106.33	104.16	107.31	108.09	106.22	108.22	105.62	105.77	106.93	107.98	106.96	106.79
105.23	107.16	104.55	105.12	105.73	106.64	105.39	106.98	106.8	106.29	106.27	106.68	106	108.56	106.38	106.03	107.32	105.96	105.72	105.92	104.96	106.99	105.69	106.48	107.32	102.98	104.17	108.06	106.19	104.67	105.06	107.1	104.29	106.17	103.08	106.47	105.79	107.52	108.16	106.27	104.99	106.04	105.83	105.6	108.4	105.94	106.25	104.31	105.66	107.64
103.64	108.24	108.3	106.81	108.36	106.18	105.63	106.62	104.77	106.89	105.48	106.83	107.4	106.9	109.57	106.18	103.91	105.07	108.89	105.98	104.81	106.39	107.72	107.06	105.49	108.26	105.04	104.57	106.94	105.55	107.4	106.85	107.45	106.34	105.97	105.84	106.57	107.14	105.93	108.28	105.76	106.62	107.26	106.37	106.05	107.69	105.18	105.95	103.64	105.33
106.2	104.3	106.11	103.41	103.92	103.81	105.78	104.66	105.43	105.37	104.12	103.02	105.99	107.04	103.05	104.64	102.76	103.6	105.64	104.56	104.44	104.75	104.03	103.04	104.48	103.59	105.13	105.74	104.68	104.14	105.01	102.77	103.12	104.29	105.55	106.49	106.88	104.43	105.15	104	103.34	105.13	104.02	105.75	104.75	104.26	103.73	103.27	104.81	105.42
98.576	100.4	99.469	99.652	100.42	100.16	99.109	100.14	99.812	99.879	102.28	100.36	101.96	99.357	100.09	100.67	102.65	98.54	101.3	98.293	99.154	101.54	101.86	97.429	98.878	100.44	99.727	101.5	97.798	99.273	98.458	98.722	99.415	101.43	101.77	100.44	102.37	98.71	100.96	101.92	99.355	100.51	101	100.31	99.768	100.87	99.376	100.86	99.349	99.509
111.52	109.51	111.76	110.69	110.48	111.34	111.03	107.01	112.84	110.55	111.92	111.17	111.84	112.05	112.76	112.24	108.87	111.31	109.03	111.99	112.42	111.13	110.38	110.16	112.14	111.39	111.98	111.47	112.61	111.38	110.88	111.39	110.39	110.09	109.78	112.02	111.65	108.98	111.21	109.96	110.38	111.92	112.61	112.78	112.98	110.72	112.67	111.24	111.71	113
112.51	112.93	114.33	111.83	111.95	110.78	113.2	111.53	110.92	113.39	111.76	111.51	113.77	112.23	112.67	113.24	112.19	111.98	112.68	112.96	114.31	110.16	111.7	111.46	114.7	112.72	112.23	112.9	112.14	111.45	112.01	111.57	112.59	112.43	114.87	112.86	112.79	115.47	111.33	112.1	111.76	111.71	111.69	112.71	108.81	112.14	110.87	112.52	110.42	112.75
104.11	104.39	104.5	103.59	106.68	104.72	103.37	103.17	103.81	105.11	105.4	103.97	101.54	103.84	102.72	105.3	102.28	105.39	106.15	104.92	103.73	103.52	104.99	102.48	103.32	105.78	101.96	105	104.13	105.27	102.26	104.49	104.27	106.1	107.61	107.75	103.17	104.71	105.33	104.69	103.73	104.38	104.64	105.06	103.09	102.69	104.75	103.54	104.83	105.99
106.19	107.5	106.07	106.08	102.53	103.22	105.04	105.46	105.28	106.3	104.66	105.28	104.76	105.09	105.89	106.53	103.71	107.69	106.3	106.67	108.56	106.67	105.14	104.46	104.55	104.27	106.28	106.2	105.48	106.89	106.05	105.31	106.17	107.91	108.79	104.22	104.92	105.84	108.29	106.2	105.08	107.64	106.61	106.81	104.26	105.5	105.53	105.08	107.88	106.39
105.87	106.8	105.77	106.66	105.31	105.55	106.07	103.95	104.82	106.77	105.06	105.52	107.2	105.32	104.54	105.4	104.73	107.32	106.43	106.7	106.18	105.86	106.11	107.01	106.96	106.85	105.15	107.58	104.43	105.94	103.84	106.65	105.23	105.97	106.21	106.27	106.66	107.12	103.78	106.48	104.65	106.44	106.59	104.48	105.64	108.39	105.54	104.25	103.53	107.01
105.76	105.06	106.57	104.57	107.57	105.24	105.6	103.07	105.85	105.31	106.25	104.76	107.29	107.15	107.56	106.15	107.93	106.08	106.56	108.01	105.95	108	104.66	106.79	106.99	105.44	104.59	108.06	108.61	109.03	105.51	107.19	108.55	105.33	104.7	107.18	105.9	105.53	106.66	105.43	104.91	105.66	107.59	106.3	107.97	107.85	105.58	107.2	104.3	107.57
105.88	104.99	105.32	102.91	104.51	103.09	104.94	104.58	104.94	102.86	105.53	104.29	103.78	104.52	103.07	103.44	105.65	104.88	105.45	103.07	102.68	106.83	105.51	104.3	104.89	104.5	105.78	105.21	104.33	105.38	103.57	103.88	104.95	102.9	106.03	104.56	103.75	105.01	103.81	103.89	103.27	103.27	104.49	104.69	105.19	105.63	102.18	103.97	104.07	103.45
107.82	104.96	105.68	106.13	106.23	108.97	105.33	107.02	104.13	105.73	104.29	103.63	107.23	106.39	105.83	105.83	105.4	107.76	106.56	106.34	106.36	107.15	104.44	106.47	106.72	108.18	108.79	107.12	105.78	108.93	108.27	107.02	105.25	106.03	108.47	106.83	106.08	105.6	107.57	107.03	108.18	105.42	106.88	107.64	109.94	108.03	107.33	105.55	105.96	106.89
105.69	106.43	105.41	105.4	106.44	105.19	107.99	105.63	107.07	106.62	106.91	108.3	105.71	104.91	104.5	106.12	106.31	105.81	105	105.62	105.37	104.79	106.54	105.93	102.65	105.55	105.81	106.88	106.61	104.69	107.2	106.3	104.58	104.22	105.27	108.78	105.67	106.35	105.93	106.45	105.14	106.04	106.82	107.44	106.37	107.19	105.83	103.68	105.15	107.17
106.27	105.31	105.74	105.89	105.69	108.05	105.04	105.47	106.86	106.6	105.31	104.8	105.65	105.57	106.87	106.24	107.23	105.38	104.53	106.4	108.41	106.3	104.33	106.97	107.01	106.53	107.04	107	105.48	105.1	106.59	106.23	105.19	107.44	103.31	106.54	106.7	105.95	105.81	104.02	107.71	107.83	107.5	106.3	107.33	109.84	108.37	105.75	104.79	105.37
106.31	105.9	105.88	106.13	107.41	104.03	105.77	103.92	105.31	106.91	105.43	106.36	106.07	104.43	105.56	106.03	106.25	103.61	105.27	105.28	104.67	105.89	105.41	103.46	107.46	103.44	106.31	105.5	105.55	105.65	106.1	105.48	103.18	105.27	105.87	103.99	105.19	108.18	105.54	107.51	103.83	105.14	105.23	104.48	104.55	106.06	104.34	106	105.24	103.84
105.62	104.74	103.47	107.93	103.86	104.12	104.01	105.71	103.99	106.09	104.22	102.79	103.33	104.44	104.68	101.34	103.09	104.09	103.97	104.47	102.74	106.96	102.42	104.15	104.49	105.75	103.13	103.86	104.95	104.72	102.62	105.52	103.69	103.22	104.58	104.41	106.77	105.49	105.28	104.87	104.14	105.41	104.25	102.28	103.7	105.28	104.64	104.94	101.38	103.88
104.67	107.51	104.51	106.81	107.51	106.31	106.83	106.85	108.21	107.85	108.45	106.65	106.79	107.06	107.23	108.33	105.52	107.01	106.47	106.38	106.68	107.52	108.15	108.62	107.02	108.12	105.26	106.58	106.28	107.1	105.17	107.69	106.89	106.4	106.47	107.61	104.06	107.81	107.32	107.87	103.86	105.92	108.12	108.14	108.49	107.8	104.31	109.16	106.57	106.18
104.81	106.39	105.65	105.35	104.24	106.26	105.38	106.79	105.34	106.83	103.96	104.85	106.17	106.12	104.56	106.49	105.66	106.4	106.63	105.27	104.87	106.49	103.73	107.02	103.97	107.97	105.75	106.33	107.8	106.34	107.06	105.74	104.52	105.53	103.76	105.38	107.9	105.79	105.47	107.93	105.86	107.54	106.38	106.47	106.9	106.95	105.6	107.27	107.04	108.01
108.86	105.75	104.49	108.25	106.34	106.82	105.95	106.87	105.57	106.97	105.67	105.88	104.61	106.41	107.2	106.9	107.95	106.8	106.89	105.66	109.23	107.21	106.36	107.3	106.07	107.25	108.76	108.39	107.13	105.96	108.1	104.91	105.61	107.42	106.96	107.52	107.95	105.17	104.71	106.21	106.31	105.22	104.64	105.13	105.44	107.29	108.19	107.59	106.27	109.25
109.88	112.38	114.07	112.14	111.57	111.55	109.87	111.9	111.29	110.87	112.33	111.29	113.01	110.93	111.77	112.77	112.12	113.8	110.5	111.39	108.46	111.66	111.04	112.96	113.13	112.69	114.5	110.72	112.91	112.9	110.83	113.89	113.93	114.07	112.5	111.78	111.33	112.47	110.73	113.73	110.58	112.69	112.16	111.23	113.45	110.75	109.89	112.61	112.54	111.99
106.35	102.79	103.9	106.76	106.11	105.71	105.07	105.7	105.66	104.08	104.48	104.95	107.8	103.75	104.94	106.65	107.47	106.42	105.78	105.43	105.43	105.32	106.6	105.33	106.32	105.32	105.73	105.45	107.01	106.73	105.67	107.38	104.83	102.45	105.15	104.66	107.87	108.11	105.45	105.41	105.33	105.38	103.96	105.52	105.26	104.45	104.71	103.78	105.41	103.57
111.91	110.33	110.01	110.99	112.5	108	111.56	111.8	112.66	112.96	108.1	112.86	109.69	113.2	112.15	111.04	113.2	113.33	113.22	110.8	110.05	113.16	111.06	112.16	114.11	110.51	110.9	110.81	110.68	111.48	113.4	111.12	110.84	114.2	110.93	111.83	112.38	111.35	111.34	108.95	112.65	112.18	110.18	113.59	111.01	113.66	111.78	110.27	111.48	110.72
111.53	110.67	112.59	111.94	112.81	110.52	109	111.46	111.72	113.57	111.71	112.89	113.64	110	110.92	114.55	112.68	111.62	113.49	110.76	110.47	110.9	113.28	110.99	110.72	112.04	110.41	113.32	112.55	111.07	110.6	112.13	109.64	113.49	113.06	109.52	111.96	110.53	112.4	112.32	112.13	112.68	111.38	113.56	111.5	110.09	111.89	111.55	111.51	112.85
99.813	100.42	100.55	102.01	101.77	100.46	99.736	99.023	99.88	100.09	98.001	97.998	99.987	101.14	100.88	103.42	97.089	100.16	100.99	101.69	100.26	97.504	100.56	99.624	101.05	99.393	100.32	97.828	99.547	99.704	100.56	100.62	102.27	99.97	100.57	100.36	100.56	99.909	99.67	100.02	99.68	99.667	99.276	99.665	99.688	100.22	101.53	99.369	101	102.76
99.534	101.08	98.352	101.26	100.88	96.576	100.82	100.9	100.5	101.6	101.79	99.4	102.93	100.18	101.62	101.11	100.98	100.31	100.4	99.979	97.523	99.7	98.907	98.988	97.816	98.428	99.228	98.908	100.69	99.81	100.11	101.8	101.22	99.588	100.72	99.123	98.899	99.313	100.9	100.21	101.21	100.75	99.721	102.01	100.29	101.84	100.84	99.567	99.459	100.59
115.2	112.84	111.44	112.04	111.58	114.73	109.6	113.66	111.9	112.44	113.22	113.79	112.27	114.14	111.18	112.94	112.13	113.49	114.31	111.97	109.85	112.44	111.64	110.36	110.72	112.83	112.53	112.59	113.56	113.51	113.03	112.47	113.38	110.72	111.77	111.61	114.04	111.87	112.35	112.81	111.66	112.68	112.2	111.85	112.64	113.3	112.08	110.17	113.72	111.06
106.46	103.3	104.67	105.83	106.32	105.73	106.08	103.89	104.74	106.5	104.9	105.67	106.01	103.44	104.77	105.84	106.01	106.74	104.93	105.15	106.06	106.7	105.94	103.9	107.73	105.43	104.87	106.39	103.76	104.37	106.12	106.56	107.03	106.78	106.81	108.51	106.42	105.64	109.36	106.39	105.76	104.76	107.15	104.4	105.57	104.55	105.47	103.65	109.04	106.84
108.24	105.63	107.84	107.68	107.1	105.07	107.92	106.89	106.93	105.16	106.4	104.4	108.08	103.66	106.84	108.47	104.48	107.71	107.79	109.45	105.25	106.36	107.92	107.22	107.82	107.4	107.68	109.49	105.99	106.35	105.08	108.08	108.05	108.81	106.08	106.95	108.14	106.62	106.31	105.79	107.21	104.53	108.44	108.79	105.63	106.36	108.55	107.36	107.68	108.46
111.3	109.96	111.51	110.34	108.84	109.22	110.81	109.06	110.49	111.67	109.88	109.75	110.21	110.91	110.9	112.54	108.39	108.17	111.03	109.17	109.95	109.93	111.95	109.97	110.07	108.59	112.53	111.85	111.18	111.83	109.92	111.08	108.45	111.23	110.94	108.92	110.4	111.02	111.31	111.39	110.38	110.66	110.29	111.88	110.38	114.27	108	111.11	109.75	110.77
114.1	113.45	112.12	112.47	112.49	112.97	113.92	113.85	114.25	113.9	113.18	114.7	110.26	111.44	114.06	112.76	110.73	114.23	112.79	114.31	110.38	113.03	111.76	112.85	113.37	113.48	112.2	112.02	112.53	113.79	112.92	113.1	111.91	112.84	113.39	112.64	114.49	112.64	110.4	111.97	113.72	112.88	110.34	112.44	112.91	112.49	112.5	112.16	113.41	113.97
105.55	104.16	105.63	106.41	105.73	107.97	107.05	106.13	106.43	106.88	106.83	104.57	106.6	105.06	106.85	105.81	106.73	104.87	106.26	105.67	105.19	108.17	108.8	107.61	104.95	108.17	107.05	107.21	106.35	106.52	106.08	106.07	106.81	105.51	107	105.86	106.97	105.08	104.34	104.81	107.43	107.67	106.36	107.3	108.88	106.45	104.7	105.85	104.95	105.49
115.06	113.5	110.4	110.18	111.54	109.23	110.87	112.25	113.95	111.74	112.93	110.93	111.06	113.84	111.08	109.98	109.61	112.4	112	109.22	109.93	112.75	111.2	110.24	111.19	111.78	110.6	110.78	113.22	110.74	111.7	113.09	110.73	112.51	112.82	112.59	111.48	109.81	111.39	111.76	112.19	113.67	109.67	110.22	112.67	110.26	111.09	113.47	113.92	113.02
104.96	104.47	102.9	106.01	103.14	103.34	103.33	106.07	104.1	104.32	104.45	104.84	104.54	105.08	102.84	103.62	104.63	104.79	103.25	104.59	103.05	105.53	104.11	105.47	102.89	102.67	105.55	104.54	103.06	106.46	103.7	105.64	104.21	103.18	105.21	106.02	107.54	105.01	103.96	105.33	105.84	105.07	102.41	105.25	104.21	106.27	104.07	106.29	101.56	102.36
111.53	108.58	108.87	106.56	110.9	108.18	111.11	110.69	111.75	108.43	110.41	109.91	109.42	108.84	110.85	110.07	110.78	111.77	109.76	112.63	110.51	109.11	110.62	110.5	110.82	109.64	110.56	110.7	109.43	109.26	108.67	110.75	110.47	110.48	110.16	111.32	107.1	109	110.36	110.15	109.26	108.66	110.87	111.17	108.89	110.87	108.56	108.89	110.35	109.21
107.63	107.89	106.93	106.02	107.16	106.16	105.3	105.77	104.86	106.23	106.76	105.55	106.17	106.72	108.93	105.58	104.78	104.56	106.03	106.79	105.08	104.99	105.73	104.34	108.21	106.77	105.83	108.23	104.08	106.4	106.32	107.37	107.22	104.92	105.65	106.47	106.38	104.6	103.99	105.76	107.01	107.03	106.12	104.6	103.59	104.82	106.98	107.59	104.95	105.92
111.03	110.39	109.54	110.56	110.76	108.28	111.08	108.39	109.27	112.24	108.59	110.67	110.47	110.07	110.34	109.01	111.12	109.67	110.55	108.7	111.56	110.72	108.84	107.92	110.94	110.44	109.08	110.87	109.52	109	110.35	110.74	110.21	107.08	108.52	109	110.27	110.6	110.05	111.39	109.85	108.79	109.67	107.68	108.67	112.12	108.81	109.95	108.65	110.51
106.5	106.43	105.51	107.94	107.25	104.61	107.45	105.96	106.4	106.01	106.27	107.24	105.86	104.83	106.66	104.38	104.81	108.82	103.93	106.15	106.75	105.75	105.94	104.52	104.57	106.88	105.99	107.56	106.38	106.02	107.14	105.97	107.4	106.51	107.55	105.87	105.46	107.95	105.95	106.38	104.54	107.25	106.68	105.64	105.98	106.25	105.71	104.56	106.93	105.67
107.13	107.06	107.36	103.56	105.08	106.15	105.79	106.3	104.66	106.72	106.92	105.4	106.23	106.86	104.95	106.33	105.5	106.86	104.04	106.3	106.48	104.44	105.28	106.16	104.97	106.57	106.4	105.64	105.11	105.46	104.69	107.25	105.29	107.87	106.89	105.32	106.06	104.31	108.16	104.63	104.65	105.92	104.71	105.88	106.75	105.67	103.92	106.94	105.34	107.3
106.7	106.26	105.76	106.96	105.74	107.6	105.02	105.27	104.87	106.52	106.63	106.59	105.24	105.01	106.36	105.05	103.6	105.88	103.75	106.28	106.77	106.98	103.97	104.81	102.89	105.18	104.08	104.28	107.43	106.49	104.22	106.45	103.82	105.53	105.68	103.59	105.45	105.3	106.68	105.94	105.38	105.48	103.39	104.43	105.31	106.19	105.8	104.79	107.16	107.65
110.03	111.45	108.12	110.06	112.37	113.51	109.91	110.35	111.55	113.19	111.79	111.4	112.65	110.32	110.41	110.51	112.2	112.9	111.82	111.75	111.27	110.46	110.7	110.98	110.31	111.84	111.32	109.67	109.78	111.81	113.56	112.75	112.23	111.36	111.17	110.68	111.14	110.86	109.48	110.18	110.32	109.13	109.18	112.34	110.28	110.81	112.96	111.29	111.19	112.58
105.36	104.82	104.58	105.31	104.76	104.94	101.44	104.41	103.58	103.02	102.32	102.53	103.39	103.6	103.19	105.08	103.9	104.43	105.97	104	103.97	104.55	103.37	103.92	105.61	105.4	103.05	102.38	106.74	100.97	103.38	104.61	103.28	104.72	102.93	102.69	103.02	105.59	102.11	104.47	105.65	102.49	105.3	103.34	103.92	105.31	105.77	106	104.84	105.54
108.09	106.06	104.55	105.58	105.51	107.13	105.1	104.41	106.37	105.69	106.55	105.15	106.58	106.63	107.21	108.53	104.35	106.55	105.88	106.82	108.12	109.07	106.85	108.63	107.57	107.33	105.56	107.53	106.78	106.58	107.48	107.16	104.65	107.17	105.24	107.4	102.76	105.39	108.18	108.12	105.59	106.28	107.52	109.21	109.26	107.17	107.58	108.38	104.1	107.02
104.46	103.54	104.01	103.74	105.76	102.82	102.37	106.53	101.83	106.44	104.28	104.58	104.41	105.01	104.95	107.88	102.77	103.19	105.57	105.34	103.08	104.79	104.97	102.96	101.08	104.41	102.79	104.15	104.64	104.26	106.17	102.82	103.29	103.65	106.43	103.69	103.08	105.97	104.98	105.06	104.57	103.19	105.54	104.92	105.93	104.37	103.85	104.37	103.92	105
114.45	114.8	116.45	113.57	115.88	118.81	115.51	116.11	117.33	116.93	114.98	117.39	115.47	117.78	114.09	116.54	116.23	115.7	113.83	115.95	113.76	117.89	113.99	120.9	116.39	116.1	116.75	116.36	116.06	113.81	115.54	114.59	118.2	115.24	117.16	114.42	115.75	115.63	114.74	115.53	116.69	116.94	116.34	116.69	116.39	116.7	115.83	116.02	117.01	116.08
100.01	99.606	100.88	99.647	100.31	101.98	98.587	99.685	100.86	98.407	98.24	98.644	96.86	101.89	97.834	99.747	100.96	100.19	97.897	102.17	100.03	99.007	100.18	100.19	100.05	99.874	101.39	101.89	100.5	103.34	100.18	100.27	98.207	100.17	99.233	99.422	101.53	99.977	98.405	99.105	100.95	99.836	101.32	97.776	100.19	99.322	100.52	99.443	98.059	102.36
106.46	107.22	105.27	108.24	108.51	104.56	104.65	104.26	105.19	107.09	105.74	104.67	107.57	105.16	102.95	105.86	103.64	102.52	107.73	106.72	104.75	106.53	103.46	106.04	105.69	107.33	104.13	105.43	102.46	104.18	106.09	106.19	105.79	103.31	103.25	105.41	104.16	104.14	104.6	103.16	106.72	106.9	104.13	105.05	105.48	108.27	106.49	102.22	104.56	107.35
103.89	104.42	105.44	104.16	104.85	104.26	102.21	103.43	104.62	102.57	105.35	105.25	105.75	103.6	102.31	103.7	105.23	103.53	102.92	104.07	104.14	103.8	102.7	102.87	104.5	104.45	105.33	103.57	103.08	105.72	103.64	103.83	104.27	102.2	103.84	104.96	103.85	102.71	104.99	104.04	105.67	103.56	102.64	104.09	104.18	101.8	103.37	105.12	104.44	103.23
108.29	104.35	108.96	104.46	106.88	104.96	105.78	105.15	105.32	106.48	105.33	105.18	103.77	105.56	105.71	105.93	105.9	109.97	106.31	105.99	105.7	105.82	105.45	105.31	105.47	103.93	104.23	105.83	103.64	103.79	107.74	107.19	107.15	105.93	106.84	105.35	106.06	105.9	104.79	104.97	106.11	103.68	106.51	107.7	108.31	104.33	106.85	105.78	103.81	105.18
103.33	104.61	106.8	105.97	106.2	106.29	107.08	107.11	104.77	105.94	106.11	104.91	105.7	104.32	107.69	104.49	105.9	107.58	108.14	104.08	104.12	106.64	108.34	104.57	106.94	107.37	107.53	107	105.15	108.29	104.54	106.73	107.51	109.19	104.5	108.01	106.37	106.61	106.12	104.25	105.85	105.58	107.32	106.19	106.84	106.21	107.87	106.8	107.28	107.36
110.06	110.2	110.42	110.05	111.06	111.36	109.56	109.51	111.3	110.06	112.25	110.08	109.43	110.6	110.96	111.17	107.94	110.35	109.82	113.04	108.47	108.06	112.07	111.23	109.73	107.4	109.25	111.19	109.27	109.49	108.78	110.29	111.22	111.55	109.45	110.29	108.75	108.6	111.69	110.37	111.33	108.62	111.37	110.4	111.35	111.86	109.25	110.43	110.81	111.36
102.58	101.47	98.873	99.335	99.942	100.61	98.857	99.292	100.93	99.593	101.6	99.821	100.85	101.18	102.12	99.296	101.02	98.386	100.31	101.14	101.19	100.03	101.89	99.073	99.591	101.27	101.76	100.26	101.53	102.25	99.651	99.849	99.246	98.522	100.66	101.8	99.823	99.905	100.78	101.54	100.39	101.04	101.17	101.55	102.63	100.62	99.066	99.963	99.072	99.911
113.93	109.16	112.79	113.26	111.98	111.04	111.28	112.5	112.34	113.29	108.87	112.42	112.66	113.88	113.65	112.42	112.17	111.55	112.59	110.75	112.65	113.1	113.73	111.72	112.49	111.47	112.72	110.94	113.76	111.71	113.72	112.24	111.4	114.11	111.82	112.01	111.49	111.14	110.51	113	114.91	110.23	111.25	112.5	112.25	111.6	113.14	114.16	110.82	112.63
112.82	113.21	112.77	111.26	111.47	111.61	110.66	111.64	110.86	114.01	110.6	111.79	113.19	110.24	109.88	112.18	112.5	110.25	114.78	112.16	109.51	110.82	112.65	113.16	111.99	112.43	112.85	111.86	110.72	111.02	111.57	108.17	110.23	108.46	110.56	110.44	111.64	113.4	111.08	112.49	111.89	112.99	112.52	110.52	113.11	110.9	111.45	111.4	111.08	110.96
113.09	112.84	114.54	114.15	113.75	115.41	113.38	113.92	113.29	114.98	112.71	114.57	113.3	111.75	113.78	114.17	113.41	111.88	113.76	114.04	113.48	113.07	112.94	113.43	114.83	114.95	113.33	111.3	112.94	113.73	112.74	114.2	111.23	113.99	111.73	114.67	113.29	113.68	112.19	112.57	111.73	114.64	113.08	114.14	112.05	111.81	111.13	111.31	112.41	113.23
98.06	99.989	99.037	98.776	98.282	100.26	100.68	95.643	99.188	99.646	99.781	99.449	102.03	99.605	99.641	99.035	99.962	101.16	100.79	98.908	102.09	99.522	98.359	99.457	99.665	99.11	98.934	98.997	100.02	103.48	99.119	99.253	100.32	100.45	99.003	98.775	99.667	100.24	100.12	99.02	98.034	98.816	99.277	101.41	100.66	102.62	99.632	100.88	98.793	98.861
105.34	104.08	104.6	103.5	104.74	103.78	102.9	103.37	104.28	103.52	105.78	103.83	103.53	99.447	103.64	105.76	103.04	105.14	103.95	105.52	105.13	105.44	104.63	105.14	104.81	104.12	103.61	104.96	104.16	102.99	105.44	104.53	106.07	104.83	103.1	105.05	102.67	104.34	102.66	105.67	103.56	103.2	104.7	105.05	104.1	102.26	104	106.99	102.7	103.53
105.43	106.48	104.38	105.41	108.3	105.37	104.51	105.48	106.2	105.74	105.88	107.53	107.87	106.23	108.46	105.32	108.53	106.72	107.07	106.92	104.7	107.67	106.26	106.6	106.46	105.99	106.02	107.14	103.92	107.16	105.19	105.05	106.5	105.9	107.44	107.12	109.6	109.09	107.85	106.69	106.18	106.21	108.49	107.34	104.93	105.6	105.09	107.28	106.84	106.44
101.89	99.898	100.68	102.21	100.8	102.8	98.961	100.72	100.2	102.08	100.75	97.826	101.47	99.471	99.99	98.587	99.923	101.32	101.15	99.75	100.77	100.23	101.1	101.43	99.479	98.79	101.6	103.08	101.17	101.85	100.7	100.57	101.58	99.742	101.68	99.22	100.46	103.1	101.22	101.54	101.3	100.84	98.389	98.82	102.64	100.92	99.36	99.176	101.03	102.33
113.63	112.89	110.93	111.19	113.77	113.34	110.81	114.48	112.65	110.29	113.02	112.22	114.22	112.75	114.88	109.45	112.12	114.01	112.15	110.75	110.94	114.47	110.28	112.85	111.5	112.65	112.96	116.17	114.37	112.88	112.24	115.89	112.6	112.65	114.45	113.84	113.16	113.56	112.57	111.74	114.3	111.96	114.6	111.86	113.21	112.34	114.99	110.89	112.11	111.98
100.98	100.89	98.305	102.21	100.4	100.12	99.155	99.042	98.831	98.644	99.591	100	100.35	100.36	98.918	100.61	98.499	99.461	98.253	98.397	100.55	98.665	99.372	101.7	99.022	100.82	100.4	98.679	99.836	98.23	99.638	97.441	99.112	100.09	100.09	100.06	99.991	99.084	101.03	101.27	99.636	100.08	98.149	100.08	97.926	98.703	98.66	100.36	100.19	99.039
111.95	111.59	111.47	111.69	112.07	110.93	111.62	112.71	109.28	113.19	111.84	111.9	109.44	110.65	113.6	110.12	112.87	112.05	110.32	113.6	113.29	113.96	111.69	111.31	112.19	113.12	113.85	111.67	114.17	112.06	109.93	110.63	112.98	111.32	111.03	110.96	111.85	108.3	111.78	111.28	113.36	112.31	112.02	114.66	112.75	112.62	111.89	111.31	112.96	113.23
105.82	107.26	108.42	105.78	105.1	104.89	106.71	105.67	105.08	105.51	106.05	105.87	107.05	104.7	106.96	105.31	104.9	105.63	105.72	105.48	106.16	107.09	107.02	105.97	107.45	104.64	103.87	106.42	103.77	104.29	106.4	106.81	104.77	106.29	103.03	108.32	106.74	106.93	107.08	104.64	104.79	108.68	105.39	104.12	105.91	108.23	108.46	107.64	104.24	107.85
107.25	105.4	106.03	107.04	106.26	105.98	106.96	106.58	106.74	105.5	106.67	105.56	109.14	105.76	107.95	105.26	108.93	104.83	106.3	106.31	106.52	108.33	106.69	106.6	107.68	107.26	107.77	104.29	107.49	106.32	105.57	106.53	105.69	106.32	106.88	106.3	106.29	107.57	105.41	106.11	107.35	106.25	107.92	107.6	106.4	107.46	104.95	107.06	106.89	107.95
105.2	104.74	106.88	104.6	106.79	103.77	105.89	105.43	107.39	104.56	105.83	105.18	105.33	106.69	107.62	105.74	106.01	108.02	105.43	107.09	103.52	105.28	104.71	105.77	106.29	107.03	106.19	105.31	103.78	103.73	107.46	106.68	104.84	105.28	106.67	105.92	105.73	107.91	104.07	107.22	106.41	106.1	105.86	106.67	106.08	106.42	106.8	105.6	104.27	105.33
102.72	102.59	104.87	103.34	102.73	103.95	105.06	106.51	103.69	104.75	103.56	104.52	103.7	106.57	104.76	105.07	102.8	104.8	103.94	104.85	103.59	105.59	103.54	105.03	101.95	105.79	104.7	103.03	105.03	104.78	103.14	104.41	101.91	104.49	106.2	104.02	105.71	103.9	104.45	102.63	105.19	104.6	104.05	106.55	102.95	101.36	103.74	102.14	104.19	103.51
103.96	107.09	105.88	106.42	106.11	105.9	105.89	107.39	106.44	105.24	104.31	103.65	106.46	106.46	108.33	107.82	104.9	105.47	104.56	107.25	106.73	105.95	105.38	105.39	106.72	105.47	107.35	106.06	106.12	106.14	107.9	106.12	107.98	105.35	106.24	105.53	104.93	108.27	103.2	107.72	105.71	106.57	105.15	106.49	106.22	103.3	107.29	107.26	107.59	107.85
100.09	100.5	97.683	100.23	99.798	100.02	100.62	101.84	98.839	100.79	101.24	98.628	100.85	98.105	98.789	99.618	99.139	100.87	100.16	100.29	99.871	99.82	100.24	100.51	100.37	103.64	99.358	98.593	98.896	98.576	99.742	101.97	98.393	99.307	101.5	99.676	98.055	99.221	96.612	97.496	101.41	100.08	98.349	100.6	97.994	99.849	99.182	102.94	99.332	99.515
108.49	111.32	109.59	107.53	108.36	110.24	110.85	111.25	111.33	107.3	111.33	107.8	110.55	110.52	112.64	109.75	113.22	108.74	108.47	109.64	109.25	110.02	110.63	109.2	108.78	111.64	109.1	111.3	109.8	109.2	107.95	112.04	109.59	108.37	110.63	109.06	108.13	110.06	109.38	110.99	109.86	109.25	110.58	110.03	109.08	108.94	108.24	109.11	109.72	108.51
110.83	107.8	107.93	107.67	105.88	105.28	107.3	106.25	106.18	105.67	108.2	106.04	107.47	106.67	108.04	107.52	107.14	106.3	109.71	106.99	107.31	108.75	106.54	107.88	112.26	106.81	105.87	107.76	107.58	106.68	106.75	107.94	105.88	107.5	106.18	109.09	103.05	106.56	106.69	109.91	108.19	105.78	105.71	109.06	107.32	107.21	108.32	106.36	106.76	105.06
105.44	107.69	107.76	107.24	107.45	106.83	108.54	107.47	107.97	106.73	106.43	107.24	107.28	106.41	107.35	108.94	107.34	107.16	108.3	106.69	108.73	107.84	107.52	106.64	106.62	105.39	106.4	105.39	106.16	109.18	106.66	107.91	106.06	106.82	107.05	108.93	105.44	107.3	104.62	105.02	106.21	107.33	107.22	105.71	108.09	106.68	106.27	105.58	108.46	105.82
105.19	104.78	105.67	103.62	101.72	104.66	107.05	105.95	104.28	104.67	104.92	104.76	106.03	105.39	104.39	108.07	104.58	105.74	106.63	103.97	105.79	105.47	104.98	105.15	105.21	104.73	103.72	105.36	104.85	107.22	107.49	103.48	104.26	104.58	105.15	105.61	103.9	102.91	104.05	106.33	106.77	102.41	107.04	105.01	104.07	105.4	105.1	108.24	105.65	106.32
107.01	106.37	106.81	107.71	106.03	107.52	106.9	106.85	107.6	105.79	105.65	108.04	106.61	106.34	107.86	105.38	107.69	108.4	107.12	107.73	106.39	104.56	108.31	106.54	104.37	105.05	105.82	106.94	104.96	107.43	104.61	107.16	106.74	107.27	105.66	108.16	105.42	105.92	106.11	105.97	106.63	107.49	107.25	108.08	107.68	107.51	105.74	104.22	106.1	108.81
100.13	100.86	99.382	98.964	100.47	101.57	100.23	98.17	100.6	102.34	100.06	99.888	101.14	99.484	100.79	98.249	100.58	99.103	100.06	98.116	97.215	97.184	97.286	101.68	99.175	101.78	101.1	100.87	100.28	98.421	101.69	100.34	99.299	100.41	99.839	99.98	100.42	100.59	98.945	99.131	99.25	98.838	98.641	98.842	99.963	100.17	99.407	98.108	98.51	99.896
107.6	104.81	105.55	105.57	105.1	104.39	105.84	105.05	105.51	105	106.66	106.32	105.2	108.06	105.79	106.48	106.84	107.59	105.04	105.8	104.65	106.52	105.41	106.53	107.06	106.16	105.69	107.38	105.24	104.82	106.21	105.51	105.37	103.6	104	107.34	105.64	105.37	106.55	105.34	108.92	105.17	106.35	102.97	106.55	106.96	104.45	105.2	103.99	105.49
111.36	110.9	113.29	109.81	110.08	113	111.61	111.52	111.57	112.04	110.18	111.76	110.32	112.57	111.68	108.96	109.59	110.38	112.71	109.15	113.2	110.36	112.19	113.09	111.06	109.07	112.1	113.34	110.45	112.7	110.36	112.37	113.54	111.89	110.37	110.03	113.34	112.91	111.98	112.31	110.15	110.65	111.68	111.62	113.06	110	113.17	110.83	112.44	113.08
113.45	109.09	111.65	111.83	112.29	114.32	112.62	109.29	111.56	111.52	112.67	113.39	110.15	111.52	112.03	111.18	113.31	109.93	112	112.39	110.09	113.55	111.96	111.43	111.58	111.98	110.74	110.56	109.27	110.06	113.38	112.9	111.97	111.81	113.91	112.9	111.81	112.27	109.97	112.85	113.57	111.47	112.72	112.73	109.94	112.8	109.63	112.07	111.28	111.4
101.42	99.967	99.81	101.36	98.631	101.73	101.06	100.8	97.77	102.66	99.973	100.14	102.85	99.392	99.915	102.41	99.077	101.98	99.041	100.55	100.58	99.255	100.81	103.01	102.26	100.68	100.38	99.579	102.79	100.99	100.38	100.74	101.43	97.439	100.63	99.282	99.873	100.64	100.29	100.6	99.034	99.594	100.97	98.939	98.939	103.84	99.673	98.633	100.83	99.725
110.96	112.67	109.84	109.22	113.06	108.49	110.92	111.07	107.8	109.92	110.54	108.15	111.26	113.13	111.06	111.69	111.17	110.86	112.42	111.96	109.58	110.15	109.04	109.2	110.16	109.17	109.91	111.28	108.96	111.6	111.48	110.31	110.42	111.12	110.01	111.98	110.98	110.41	110.22	109.16	109.73	111.15	111.27	112.35	112.36	109.08	110.17	110.49	109.43	110.2
106.35	105.55	104.81	103.94	104.72	106.94	103.9	102.92	103.1	102.71	104.19	103.76	104.02	103.67	103.61	104.71	105.24	103.07	104.02	103.15	104.73	102.76	103.81	104.16	104.35	105.81	103.48	103.43	105.1	105.43	105.79	103.78	104.27	103.72	105.11	105.98	104.7	103.24	102.34	103.41	104	103.61	103.9	104.6	105.81	104.12	104.64	103.19	104.28	105.24
109.14	109.33	114.22	111.54	111.25	110.37	111.54	110.19	111.29	110.42	110.49	110.1	109.63	110.29	110.65	111.69	109.14	109.17	109.18	108.94	109.78	110.08	109.6	112.84	110.63	111.98	110.29	110.98	110.14	111.62	108.28	110.72	109.24	109.41	108.71	110.9	110.83	111.23	107.94	110.31	111.42	110.01	109.8	109.4	109.57	110.49	110.33	110.49	110.47	109.64
107.3	105.66	105.91	107.92	107.69	106.95	104.18	107.32	105.39	105.63	105.89	108.24	106.91	105.57	106.69	107.2	105.53	104.57	104.35	104.82	107.71	106.47	107.28	107.89	105.38	107.24	104.38	107.76	105.66	106.53	106.84	106.2	107.7	108.66	108.27	106.92	107.25	106.54	104.7	106.65	106.61	107.24	106.03	105.6	108.21	106.64	108.6	105.25	105.17	108.5
106.48	107.5	104.83	106	106.93	105.8	105.34	105.78	107.33	106.22	105.35	107.78	105.44	106.87	106.1	106.72	106.34	105.42	106.8	107.69	106.25	106.08	104.64	105.26	107.43	104.45	106.56	103.17	106.68	103.09	106	103.31	106.97	106.52	104.6	105.94	105.85	104.6	104.48	106.81	104.95	105.16	104.51	105.3	107.43	105.82	106.38	105.06	105.51	103.61
117.94	117.71	117.85	118.64	118.87	118.44	117.5	117.7	116.59	117.77	117.33	118.21	116.96	116.08	115.94	115.97	118.61	117.46	116.81	119.26	118.14	117.33	117.47	117.72	116.69	118.47	119.28	119.67	117.08	119.05	116.5	117.57	116.82	117.18	118.36	119.88	116.48	118.1	118.01	115.87	117.12	119.2	117.39	117.5	117.57	116.78	120.51	116.75	118.93	117.35
102	103.41	105.11	104.98	104.43	106.45	105.78	104.16	106.64	104.34	103.54	104.29	102.63	101.36	105.33	103.69	104.73	103.98	103.82	103.76	104.6	102.33	105.46	104.43	103.06	103.81	102.46	104.9	104.23	104.83	105.37	104.2	102.91	102.66	105.6	106.09	105.13	105.07	103.18	104.33	104.42	105.26	105.42	103.78	106.11	105.51	103.64	105.45	106.82	104
106.64	104.33	106.97	103.64	106.48	105.64	104.81	105.97	105.96	105.95	105.29	104.5	105.72	107.21	104.37	106.74	108.87	105.58	106.08	106.17	104.59	105.31	105.13	105.91	106.5	105.25	106.25	106.03	106.07	105.52	108.06	105.89	104.62	105.78	105.63	105.86	106.24	106.31	106.62	102.13	102	108.03	102.96	105.36	105.99	105.08	102.87	106.75	107.47	104.84
106.87	107.93	109.67	105.08	106.51	105.51	104.53	107.08	105.07	106.61	105.06	107.07	106.54	106.49	103.59	105.66	105.44	108.33	106.96	105.9	106.61	107.45	106.28	106.74	105.48	107.16	105.16	108.22	104.99	104.05	107.19	107.13	105.46	107.01	107.99	105.26	105.33	107	107.27	106.82	107.38	107.17	106.39	105.13	108.25	105.07	106.75	106.75	107.15	106.02
110.25	112.61	110.85	111.14	112.74	112.5	111.04	110.31	111.36	111.45	111.89	111.19	112.92	111.82	111.41	112.53	111.84	111.41	109.93	111.63	111.09	111.87	110.57	112.12	113.66	111.15	112.16	112.12	112.33	111.72	111.67	109.57	112.81	112.13	112.41	112.49	110.81	113.49	112.77	111.12	112.59	110.99	112.34	111.53	111.14	110.3	110.07	112.18	112.45	110.36
110.75	112.38	110.7	108.44	110.56	112.51	110.86	110.13	109.91	109.56	112.12	111.75	109.78	108.45	107.71	110.33	109.35	110.81	109.95	110.6	110.82	110.22	109.02	111.21	110.61	112.49	110.04	110.26	111.39	111.35	109.41	111.86	111.6	112.57	108.62	108.81	109.29	110.18	112.12	109.53	109.66	110.1	111.76	108.55	111.03	109.61	110.23	109.95	108.91	110.85
106.28	105.51	106.05	107.27	106.75	105.37	105.06	105.06	106.86	104.75	108.88	104.94	107.69	107.39	106.01	105.69	106.95	106.9	105.26	104.66	105.7	104.25	104.04	105.49	107.11	107.9	105.12	107.72	107.14	107.03	104.13	106.27	105.74	105.88	106.61	106.35	107.16	105.17	107.74	105.61	104.32	109.03	105.48	103.8	106.81	108.26	105.19	104.32	107.35	106.42
100.95	99.153	99.508	98.481	101.88	97.572	100.97	99.865	101.19	99.742	101.76	100.63	99.298	99.344	98.184	100.33	100.36	100.74	99.559	99.792	101.05	100.08	98.382	98.186	100.83	99.886	101.6	99.669	100.77	101.1	98.741	99.574	101.32	98.877	100.28	98.537	99.146	101.72	100.91	100.98	100.49	99.269	101.01	101	98.374	99.828	98.613	99.645	101.02	101.63
104.64	105	102.99	103.58	105.86	103.3	105.27	105.76	103.88	103.71	105.6	101.85	104.96	105.08	103.57	104.4	104.63	106.82	103.88	105.7	103.86	104.98	103.85	103.2	102.86	104.26	105.85	105.59	104.24	104.08	103.8	105.12	105.75	103.5	106.08	104.14	104.25	104.03	102.2	104.69	104.72	105.44	104.87	102.8	105.09	103.68	104.37	104.64	104.2	104.54
105.31	105.08	107.31	106.38	105.33	106.27	104.91	104.72	104.9	106.04	105.87	106.32	106.64	107.54	105.73	103.86	107.31	107.35	106.85	106.78	105.17	106.17	104.84	103.13	106.48	104.22	103.64	105.45	106.4	104.29	105.47	106.69	105.35	102.86	106.82	105.8	106.08	106.55	106	107.2	106.16	105.8	107.26	104.83	106.75	105.86	106.51	106.04	107.42	105.65
100.06	101.51	100.12	101.43	100.51	100.29	101.78	102.17	101.86	99.974	100.51	98.587	102.95	101.92	102.59	100.27	100.37	100.56	101.24	100.93	103.81	101.03	102.92	100.08	99.58	100.92	101.3	101.29	100.58	100.74	99.863	102.79	101.82	99.927	100.63	100.43	98.576	101.04	101.46	102.39	99.358	101.16	100.31	102.18	102.99	100.02	102.11	99.949	101.7	102.81
107.87	104.78	103.94	106.58	106.49	106.22	106.47	103.43	106.94	103.66	107.68	106.34	106.55	105.3	106.09	107.71	107.22	106.43	104.34	105.08	107.17	106.75	105.12	105.83	104.64	106.47	105.77	104.14	105.57	105.26	107.18	105.53	105.1	103.33	106.4	106.96	104.85	102.89	104.89	104.97	106.25	105.93	105.72	107.97	106.73	105.3	107.31	103.04	104.31	104.7
106.96	108.4	106.75	107.61	109.08	108.04	108.52	107.25	107.93	108.88	105.46	106.99	106.57	110.09	105.14	107.43	105.3	106.52	106.56	107.45	105.84	107.02	108.02	108.76	105.72	107.22	108.4	105.54	105.74	106.09	107.08	104.51	107.1	107.18	107.2	106.42	105.97	106.3	105.63	106.88	107.55	107.35	107.97	105.17	104.78	108.43	106.23	106.49	108.06	109.25
104.42	105.07	105.48	103.7	102.86	106.26	103.95	104.57	102.74	104.38	104.95	102.5	104.11	103.85	104.28	104.77	104.76	103.73	107.7	101.8	104.4	105.32	105.08	101.88	103.93	101.7	103.84	104.68	105.04	104.94	106.26	107.34	104.12	105.5	104.61	105.91	104.43	106.59	104.35	102.72	103.91	104.87	103.89	105.2	107.43	104	103.19	103.39	106.01	106.06
112.54	110.77	111.56	111.77	114.06	111.29	111.16	111.81	110.23	111	110	112.05	112.02	113.15	108.96	113.53	110.86	113.43	110.75	110.66	110.37	111.58	110.13	112.3	114.23	111.13	111.87	109.68	112.07	110.19	107.97	110.82	110.03	113.29	111.27	112.26	110.97	111.88	113.09	114.14	110.41	112.15	108.52	111.03	113.16	112.27	111.68	112.72	109.71	110.17
109.19	106.42	110.22	106.73	105.95	106.17	106.93	103.66	105.37	105.69	107.59	105.93	106.67	104.19	107.73	105.12	105.98	104.09	106.34	107.59	108.68	109.19	104.42	105.6	104.03	106.67	104.83	106.55	106.17	106.63	104.68	105.31	106.66	105.97	108.72	105.74	105.76	108.48	105.47	107.94	104.5	105.89	107.86	106.25	106.41	105.39	106.9	104.38	105.28	105.59
106.59	104.37	105.15	104.25	103.01	104.96	106.12	104.95	107.38	103.16	105.75	105.47	104.32	108.83	105.25	106.47	105.78	104.37	104.22	105.6	106.5	106.82	105.27	106.12	106.84	105.58	104.6	105.09	106.79	105.19	104.68	107.29	105.79	106	105.81	106.56	103.71	105.47	104.39	103.51	105.81	107.25	105.97	105.38	106.54	107.14	104.89	104.76	105.24	105.66
106.91	104.21	104.84	107.65	106.5	106.67	102.91	105.04	106.24	106.56	106.61	105.36	105.62	106.42	106.11	105.28	105.54	106.14	104.46	105.65	107.11	104.71	103.46	105.3	106.98	108.7	105.42	106.29	105.24	107.61	107.39	104.3	105.67	107	105.91	104.95	106.01	107.61	104.59	104.37	104.11	104.85	108.01	103.48	103.69	106.79	104.83	103.48	106.74	107.5
111.4	112.8	110.94	111.07	112.21	110.59	113.55	110.6	110.49	111.89	107.91	109.5	111.42	111.01	110.81	110.43	112.95	113.17	112.32	110.35	110.27	109.18	109.18	112.1	108.83	112.82	110.6	112.92	112.73	111.52	110.6	110.92	110.38	110.7	109.96	110.72	111.4	111.62	111.07	110.58	111.55	111.89	110.87	112.29	111.84	109.61	110.46	112.02	112.42	111.48
112.79	110.51	113.87	112.48	112.98	111.13	111.45	113.66	111.77	111.2	110.72	113.17	111.94	112.82	110.29	112.14	112.16	113.47	111.77	113.44	113.43	111.39	112.78	110.83	110.89	113.46	112.28	113.62	111.84	110.58	112.12	113.82	112.73	111.97	112.07	113.14	112.65	112.2	112.5	112.81	114.63	111.42	110.52	111.51	113.29	111.71	111.43	111.49	113.39	111.19
106.83	103.73	103.97	106.98	104.55	103.13	102.51	103.56	102.43	105.44	105.09	102.55	104.19	102.78	103.06	102.59	103.75	104.22	105.72	105.23	104.65	103.12	101.56	103.4	102.49	104.36	104.84	102.64	103.91	102.87	103.19	103.77	105.24	106.26	106.84	104.49	104.27	104.87	104.21	103.21	105.31	102.73	102.32	104.33	102.41	102.61	105.49	103.99	103.77	107.07
105.91	107.18	106.66	106.31	103.21	106.1	106.99	105.17	104.87	106.01	106.24	104.48	106.85	105.47	105.2	106.51	106.55	105.09	106.63	104.54	106.34	105.29	103.71	104.92	108.68	105.18	106.33	105.56	105.24	105.17	103.98	106.18	105.36	104.19	105.54	104.55	104.07	106.19	105.77	107.19	106.28	106.64	105.23	104.97	104.44	104.71	104.21	104.95	106.31	107.5
104.92	106.5	104.6	106.5	103.7	106.13	106.17	107	103.84	105.16	104.4	106.17	105.54	106.08	109.29	105.77	107.31	104.63	103.64	107.11	104.63	107.27	103.97	104.42	105.69	107.3	106.56	105.67	106.42	106.36	105.25	105.09	107.56	105.75	104.72	106.8	107.16	106.14	106.41	107.77	105.72	104.45	103.95	107.02	105.95	107.29	107.2	105.78	105.47	107.41
107.28	105.12	105.72	107.15	105.23	103.71	107.39	106.72	105.39	107.29	108.81	107.31	105.34	104.61	105.18	106.23	106.42	107.15	107.84	107.59	105.97	105.66	104.61	106.46	105.94	105.84	104.11	103.07	106.71	104.89	107.51	106.2	107.27	106.45	105.44	106.7	109.23	104.9	106.59	108.86	106.69	105.18	106.85	106.42	106.8	106.58	107.48	102.59	104.85	105.44
107.48	107.46	107.33	105.25	105.06	106.91	107.05	106.62	103.73	104.89	104.39	107.6	107.05	103.97	107.23	105.75	106.52	106.36	105.98	105.34	106.5	101.79	104.69	103.89	105.51	105.81	105.23	104.94	106.52	105.46	104.6	107.23	105.6	106.93	106.31	102.21	104.93	107.57	104.81	106.67	106.5	105.69	103.75	107.4	107.63	106.95	104.86	106.17	106.06	104.94
103.21	102.06	101.27	98.353	101.46	98.209	101.79	99.014	100.8	99.245	99.376	101.3	102.81	99.599	99.909	100.95	101.62	101.53	100.74	101.9	100.71	101.09	100.71	101.39	100.24	100.19	101.71	101.25	100.65	101.88	101.78	100.03	100.2	101.78	100.96	100.17	100.12	102.12	101.44	100.69	102.8	101.28	99.846	101.82	102.46	100.76	100.21	101.47	101.67	103.04
105.51	105.68	105.73	104.99	106.67	105.26	105.09	105.22	106.32	106.68	106.95	106.03	105.21	108.21	104.36	104.55	107.05	104.61	106.33	106.25	105.69	106.85	106.24	108.25	104.36	106.51	107.7	106.18	105.57	104.12	105.07	104.76	107.8	105.77	104.87	104.04	103.55	105.8	106.36	106.93	106.49	105.43	105.68	105.36	106.18	105.69	106.98	107.75	103.41	105.59
105.43	107.48	105.4	107.26	107.09	105.73	104.75	107.32	105.97	105.61	105.37	106.99	106.6	107.42	106.43	106.07	105.91	106.98	107.58	106.96	106.87	107.23	104.99	106.14	107.13	106.72	108.5	105.98	104.83	106.9	105.29	104.73	107.4	105.31	106.7	105.41	105.61	106.39	107.25	105.03	106.53	106.56	107.46	107.16	106.28	108.75	107.73	106.34	105	109.14
104.92	107.9	107.28	105.98	105.1	106.68	106.07	105.04	103.82	103.7	105.13	105.93	104.67	105.45	106.93	104.38	104.36	102.96	103.58	104.49	105.49	104.06	105.58	104.32	105.76	104.48	106	106.31	105.31	105.22	102.96	103.97	104.46	105.83	103.77	105.12	104.96	105.27	103.38	105.94	106.3	104.92	105.71	105.3	102.34	104.55	105.07	104.54	105.69	104.02
105.46	106.86	104.56	103.86	106.02	106.17	105.35	107.17	104.59	105.84	107.53	106.67	105.98	104.88	110.08	105.19	105.89	105.54	108.34	104.61	105.79	107.26	107.2	105.8	105.75	105.01	104.83	105.69	107.32	106.99	105.73	104.52	107.46	105.24	105.96	105.92	105.77	106.17	107.08	105.01	107.25	108.11	107.27	106.04	106.62	107.35	106.04	106.27	105.98	105.46
112.21	110.58	112.26	112.26	111	110.46	113.71	111.53	110.91	111.7	110.89	112.7	111.63	112.53	109.86	111.87	113.47	112.4	113.49	112.14	111.03	111.63	115.03	114.9	113.68	110.91	113.06	111.78	112.1	113.69	112.1	111.84	111.83	112.93	110.99	110.43	110.5	112.93	108.3	112.91	112.85	111.6	111.55	113.11	115.79	113.7	113.3	112.49	112.99	113.28
109.15	112.8	111.76	110.05	110.62	111.04	112.14	111.39	111.62	111.15	110.6	110.48	112.32	111.08	110.07	110.5	109.76	110.64	111.63	110.91	110.2	110.27	112.42	112.67	113.3	109.91	111.56	111.35	110.78	111.19	110.74	111.9	110.82	112.44	112.48	112.01	112.58	111.4	110.42	112.18	111.71	110.69	112.36	113.31	109.97	110.09	111.64	113.18	111.69	111.85
106.89	106.31	105.38	105.58	105.21	105.14	107.53	104.83	103.6	106.48	104.24	108.54	106.6	106.43	107.48	105.92	107.43	105.77	107.01	107.17	105.1	106.74	106.28	107.41	108.05	104.25	102.7	105.6	104.63	103.33	106.27	106.35	105.62	104.19	103.4	105.62	104.87	103.68	106.22	106.96	104.42	105.06	106.08	103.23	103.25	105.58	104.65	103.91	107.07	103.97
112.08	113.34	110.7	113.89	111.35	108.97	110.82	110.07	112.39	111.76	111.69	111.39	113.46	110.41	113.34	111.02	110.04	111.08	109.48	113.04	111.5	111.21	113.86	109.16	113.45	113.88	110.96	110.87	111.56	109.34	110.71	110.71	111.6	111.23	111.08	110.28	110.32	110.97	113.36	109.93	112.26	113.66	113.4	108.04	111.97	112.42	110.18	111.68	110.85	114.14
101.22	102.63	99.755	102.48	101.63	99.962	101.15	102.37	98.677	98.333	99.226	99.68	101.8	102.46	99.923	101.53	103.12	99.83	101.36	100.58	100.09	99.399	100.52	103.54	100.77	99.741	100.57	102.09	102.57	100.97	102.28	100.51	99.744	100.77	102.75	103.23	99.597	99.663	103.42	99.623	98.122	99.751	98.633	99.953	99.971	101.46	99.287	101.21	97.643	101.7
106.28	106.51	107.27	106.56	105.86	106.93	107.2	104.91	106.45	105.56	105.99	107.81	103.73	104.5	104.49	106.93	108.91	105.42	108.4	105.91	106.68	107.82	107.25	105.15	105.2	106.07	107.17	106.99	104.36	106.83	105.13	104.71	106.36	105.42	108.78	104.36	107.05	106.88	107.01	106.43	105.84	108.29	104.45	108.13	108.64	108.27	105.71	107.93	108.95	106.17
105.29	105.57	106.66	108.28	106.86	106.19	106.81	106.94	108.21	106.65	105.85	105.67	106.29	106.93	106.24	106.13	106.91	106.85	108.17	108.36	106.04	107.81	105.76	105	109.19	106.89	106.99	107.43	107.58	105.97	105.48	105.01	106.58	107.57	107.02	107.81	105.15	107.63	105.75	105.44	106.47	106.81	104.57	107.08	107.65	106.92	104.66	104.3	106.93	104.14
112.97	111.7	110.15	110.29	111.56	111.75	114.3	112.93	113.09	111.77	114.25	112.19	110.59	113.2	111.12	113.19	110.75	110.66	110.63	113.64	115.05	110.82	109.47	111.69	111.43	108.73	112.76	110.59	111.22	112.22	110.1	114.12	112	112.72	111.4	112.08	112.35	113.61	111.14	111.24	112.85	111.72	111.21	111.7	113.79	112.13	111.91	113.14	113.1	112.26
109.28	108.44	111.32	109.35	110.13	109.97	111.97	109.89	110.66	109.7	110.3	109.17	109.92	111.75	108.83	111.06	108.76	108.9	109.19	109.99	109	111.93	109.37	109.95	109.74	110.46	110.51	110.4	108.61	109.2	110.77	109.96	108.33	108.76	109.66	109.15	110.01	107.15	108.33	109.82	112.96	109.16	112.89	108.58	110	111.23	110.57	109.57	109.47	107.22
105.08	105.79	104.46	104.64	104.54	106.53	105.27	103.42	105.12	104.72	107.23	104.68	105.67	105.79	108.2	104.46	107.36	106.07	103.88	104.72	106.28	106.55	105.73	106.02	106.07	105.42	104.66	106.86	106.35	106.98	104.78	104.76	108.24	105.99	105.19	105.94	105.53	105.95	104.88	104.2	102.57	105.88	105.11	108.77	107.31	107.38	104.56	105.24	106.74	107.96
116.16	117.03	117.23	117.46	116.98	116.07	117.73	116.1	115.5	118.88	117.61	114.91	115.34	115.74	116.02	118.63	117.76	116.18	116.99	117.39	116.81	116.74	114.19	115.9	117.26	116.67	116.94	113.8	115.37	115.24	114.87	115.01	114.17	117.91	116.85	116.59	115.07	116.46	116.48	117.77	117.27	117.25	117.49	115.04	114.99	115.3	116.95	117.26	118.3	116.62
105.64	107.15	106.57	105.81	106	105.8	104.86	107.44	105.98	108.03	107.61	104.2	108.98	104.48	105.53	106.24	106.07	104.89	107.38	105.53	106.01	106.92	106.98	105.21	105.84	105.82	108.65	106.93	106.4	105.64	105.76	106.76	106.48	108.35	108.85	107.32	106.91	105.11	105.46	105.31	104.74	107.53	106.34	107	108.57	104.11	106.66	106.95	106.44	107.61
112.35	110.57	112.07	113.44	109.83	111.44	110.04	111.65	109.19	112.4	112.35	111.59	111.71	111.82	113.62	111.06	112.55	113.5	112.5	110.06	111.45	110.19	111.18	111.35	110.89	111.51	113.3	110.75	111.25	114.35	109.47	111.62	112.91	109.61	113.1	112.83	109.79	109.52	113.56	111.38	112.28	112.17	114.64	112.17	109.71	112.06	109.88	110.72	110.86	110.8
106.53	106.55	105.7	105.56	105.86	104.55	107.51	107.8	106.98	108.64	104.85	105.89	106.01	104.26	106.06	107.75	105.36	104.68	105.98	105.09	105.76	105.5	107.68	106.93	105.71	105.04	105.74	106.09	105.76	106.93	106.92	107.42	105.02	105.98	108	108.07	106.87	105.7	105.88	106.58	106.46	106.87	106.52	106.06	107.5	107.73	105.3	108.64	106.66	107.51
104.48	103.71	105.03	103.6	103.78	104.46	103.4	102.14	104.46	103.03	104.82	103.88	102.74	103.09	103.94	105.71	105.27	104.83	103	101.75	104.99	102.65	106.38	102.27	103.23	104.83	104.48	105.11	101.54	104.28	105.07	105.18	103.91	103.21	103.74	103.84	102.89	102.63	101.91	104.48	103.09	102.66	103.18	104.23	103.88	104.06	104.26	105.48	105.83	103.2
100.9	103.1	100.93	102.47	102.03	102.56	100.85	101.5	102.84	100.12	100.29	100.34	100.42	100.4	100.17	105	102.69	101.47	99.989	101.4	103.22	98.636	102.53	101.48	99.963	100.53	101.85	103.94	102.48	101.37	100.25	102.13	101.95	102.23	101.44	98.948	101.85	101.92	100.68	101.18	100.54	103.12	100.72	99.726	101.05	101.73	99.619	100.52	102.13	102.91
107.9	105.54	107.45	106.81	106.47	106.62	108.09	107.03	106.19	109.21	106.4	105.51	107.1	106.89	108.36	105.35	107.03	105.1	106.02	109.05	108.38	110.07	107.02	107.42	106.65	106.07	107.77	108.68	109.09	106.25	106.22	105.89	107.28	106.45	106.08	107.83	106.06	106.05	108.21	107.52	106.39	106.68	105.16	107.32	106.94	106.86	104.82	106.64	107.2	107.64
107	104.87	106.68	107.57	106.79	105.66	106.6	106.09	107.13	105.07	108	106.62	107.78	106.2	105.64	107.39	105.52	107.85	104.78	105.34	104.98	104.61	106.83	106.46	105.64	107.66	105.26	105.36	105.51	106.7	105.01	107.66	105.64	108.51	106.58	105.66	105.59	105.65	104.87	104.78	106.59	105.72	105.67	104.72	107.44	105.54	105.97	104.08	108.2	105.7
113.28	111.75	113.22	112.18	112.56	112.39	110.9	111.29	110.84	112.18	110.37	109.08	112.04	111.35	111.66	108.91	112.98	110.73	111.43	110.35	111.85	108.48	110.51	109.3	109.95	109.96	112.36	110.69	112.04	111	108.95	111.74	109.26	112.08	112.04	109.17	111.5	112.2	109.74	112.34	111.81	111.21	112.89	111.95	111.72	112.08	110.13	111.64	112.03	109.99
109.45	111.22	109.66	110.3	109.6	109.8	111.39	112.04	112.37	109.32	111.81	111.53	109.35	110.87	108.45	112.23	111.31	109.61	112.21	111.69	109.35	110.04	111.03	112.5	111.8	111.89	112.59	109.76	109.98	111.95	110.83	110.96	109.72	112.34	110.7	110.08	112.38	111.94	110.96	110.44	109.28	110.39	111.24	111.92	111.38	112.01	112.3	110.02	112.72	111.64
104.15	106.04	105.79	104.57	105.4	104.63	104.46	106.79	107.01	107.81	104.91	106	105.5	108.33	106.23	107	105.47	104.45	106.07	106.2	103.96	104.41	106.95	106.36	106.51	104.51	105.1	106.31	106.44	106.52	104.23	106.21	107.72	106.05	106.44	104.25	106.22	107.87	105.72	105.25	105.67	106.4	105.97	103.52	107.03	107.54	105.32	105.45	107.07	105.56
110.57	111.77	108.28	109.03	106.97	110.87	110.71	108.6	111.79	109.88	108.18	109.47	109.61	111.27	112.43	109.83	107.56	111.05	111.46	111.13	109.67	108.4	109.98	109.03	110.88	109.79	109.52	110.76	109.67	110.22	107.52	107.95	109.28	111.69	109.82	110.52	107.68	108.11	110.93	108.23	109.51	110.21	109.44	109.41	109.11	108.58	110.35	110.64	110.13	109.33
111.02	110.94	111.94	111.01	107.83	111.09	110.68	111.54	111.82	112.9	107.27	112.04	110.28	110.38	110.98	112.89	109.58	110.29	112.55	109.19	110.5	111.63	109.4	110.41	111.2	110.9	110.56	110.34	108.22	111.49	113.84	111.18	107.98	111.34	110.25	112.61	112.56	113.07	111.77	111.61	111.73	109.87	112.3	108.35	110.21	109.76	111.27	111.31	109	108.6
106.2	106.47	105.89	109.87	105.31	106.63	107.53	105.2	105.61	105.66	106.66	105.84	107.09	106.7	104.12	105.77	106.36	108.81	107.43	106.17	107	107.38	105.12	105.55	107.54	105.9	105.92	105.34	106.07	107.93	107.4	105.72	106.28	106.24	104.9	107.91	108.41	107.68	105.54	107.9	105.65	107	109.56	105.99	104.22	107.23	105.67	105.19	107.18	103.87
99.203	99.265	99.947	102.28	98.684	100.49	99.19	98.182	102.01	99.457	99.685	98.531	101.84	99.157	101.51	99.595	99.737	98.897	100.88	99.966	100.04	99.139	97.236	99.146	100.34	99.139	99.307	99.977	100.33	99.318	98.847	99.644	100.52	98.606	99.31	101.01	100	100.51	98.541	101.17	99.491	101.5	99.036	99.241	99.596	98.513	97.263	97.024	101.35	100.75
119.36	117.46	119.24	118.89	117.7	119.83	117.02	118.39	119.18	119.88	118.49	115.56	117.11	115.73	119.71	118.5	115.59	116.86	118.14	118.68	116.2	117.24	117.04	117.6	117.03	117.57	119.67	115.1	119.61	116.24	116.74	117.17	119.53	117.75	118.11	117.85	116.32	118.4	118.46	118.4	117.79	117.78	117.57	117.89	117.81	118.41	117.63	117.78	117.1	120.93
105.55	106.37	107.9	105.42	106.68	104.93	106.22	104.67	106.48	106.74	102.79	103.95	105.46	104.17	104	104.47	107.1	106.6	102.23	104	106.38	102.72	104.21	104.32	106.2	106.92	105.64	105.52	108.14	104.03	104.79	105.29	105.77	104.56	104.94	104.36	108.1	106.89	106.12	104.67	104.4	104.7	105.75	103.84	106.49	104.58	103.58	105.28	106.53	103.95
114.35	114.51	110.95	111.75	112.58	113.04	110.7	111.71	111.81	111.76	113.92	110.06	111.32	112.49	112.2	113.41	113.79	112.53	113.83	111.23	111.59	111.83	113.39	111.64	109.89	111.6	110.44	111.81	113.46	110.3	111.05	112.14	109.85	112.74	112.12	112.81	111.79	110.18	112.99	113.25	111.73	110.76	111.74	112.48	111.75	110.98	112.69	111.03	113.23	111.96
115.02	113.07	112.32	114.48	112.25	111.61	112.18	111.61	112.78	111.23	112.21	112.23	110.36	110.38	112.29	110.02	111.52	113.05	112	110.8	111.66	110.06	109.42	111.04	113.42	112.17	110.6	112.27	110.16	110.98	110.95	110.72	111.85	110.01	109.82	113.09	109	109.16	112.86	112.16	113.13	111.97	112.09	110.37	110.46	111.5	111.93	111.06	111.26	111.14
106.96	105.86	107.59	105.17	103.2	103.77	104.83	106.12	106.41	105.66	108.62	107.04	104.52	106.56	105.1	106.74	105	105.24	104.68	104.85	104.14	105.36	105.5	105.85	102.8	103.73	106.34	106.55	104.41	103.9	107.92	106.14	105.9	105.87	105	105.34	107.16	106.28	106.98	106.93	103.13	102.9	105.57	106.01	106.28	105.32	107.04	107.86	106.48	105.83
100.39	100.94	101.43	100.6	102.91	99.981	99.779	98.806	100.53	99.468	99.522	101.48	100.19	101.48	98.929	102.47	99.382	98.052	101.31	100.97	101.7	98.647	98.782	101.29	101.88	99.186	99.334	102.37	100.9	100.42	98.851	99.59	99.925	101.57	98.619	98.347	102.66	100.67	101.78	100.29	99.609	101.95	100.56	101.1	102.68	100.78	100.01	101.28	101.59	100.29
106.44	107.46	109.93	107.62	107.03	107.34	107.07	105.91	107.07	107.52	108.94	108.3	107.89	107.96	106.07	108.5	104.96	105.85	107.08	107.81	107.38	106.43	107.15	106.33	107.08	107.31	106.14	107.91	107.31	105.13	106.31	105.77	105.83	107.03	106.84	106.72	105	108.05	107.7	107.2	107.79	107.99	106.83	108.24	105.97	106.49	108.04	105.93	107.01	108.31
105.96	105.1	105.2	103.57	104.96	103.67	106.08	104.9	102.79	104.45	105.01	106.54	106.5	104.82	104.73	104.37	105.07	104.59	104.91	104.02	104.9	105.19	104.2	106.24	104.95	105.21	105.74	106.27	105.2	103.91	105.56	103.81	106.11	104.91	105.41	107.28	106.31	105.25	105.68	105.77	105.12	104.67	104.22	103.72	106.68	105.4	102.27	106.02	105.63	104.12
104.89	105.25	103.72	107.26	105.74	106.24	107.36	105.39	108.21	106.51	107.33	104.99	105.35	105.54	104.8	103.37	104.96	106.04	105.94	106.22	105.61	106	106.9	106.12	105.99	103.52	107.61	103.65	106.35	107.53	107.39	106.46	105.37	106.38	105.54	104.3	107.26	103.75	102.71	107.02	106.53	106.16	103.66	105.93	106.46	105.08	105.97	106.75	104.99	106.55
104.13	105.71	104.45	104.28	105.21	105.65	106.21	103.33	104.12	102.15	106.4	103.28	103.19	103.75	107.39	104.19	104.42	104.19	105.94	102.3	104.05	104.71	103.18	104.74	105.86	103.5	106.47	105.62	104.16	105.68	106.28	106.28	104.82	103.56	103.93	104.72	104.26	105.48	103.71	105.07	105.04	105	103.47	105.82	104.82	104.94	104.47	105.93	105.35	103.21
107.07	109.52	108.37	104.84	106.72	107.57	105.78	107.54	108.19	104.62	107.9	107.06	108.17	108.95	106.68	107.44	105.49	105.16	106.39	107.98	106.84	106.44	108.25	107.5	106.98	106.3	107.29	108.26	105.93	106.71	105.42	107.9	106.64	106.3	105.83	109.24	106.62	108.42	105.12	107.91	108.69	105.38	107.47	104.25	106.82	107.87	107.11	106.78	107.37	107.2
108.69	104.93	105.81	105.86	106.67	105.45	106.28	107.13	107	105.52	107.41	105.54	104.02	105.99	104.95	106.3	106.51	105.89	104.62	105.15	106.56	105.17	107.08	106.38	105.26	105.8	107.56	106.59	106.45	107.84	106.84	105	105.95	105.32	105.16	104.71	107.01	106.18	105.32	105.15	104.86	107.44	104.5	106.48	106.66	105.35	103.18	105.08	103.71	105.69
106.31	105.02	103.92	106.01	104.16	104.82	102.92	105.44	107.06	104.92	106.05	106.92	104.29	105.93	106.82	105.78	102.85	105.96	107.74	105.81	106.38	105.19	106.03	105.45	104.73	106.32	103.46	105.42	105.82	106.83	104.63	104.55	103.95	105.97	106.69	106.54	104.44	107.13	103.98	103.74	105.73	106.46	104.68	106.56	105.4	104.99	104.78	105.87	106.16	106.35
105.93	102.74	105.12	103.75	103.05	103.43	105.34	102.75	105.08	103.6	104.61	106.25	104.27	105.5	104.13	105.81	104.41	104.72	105.84	104.26	101.25	104.83	105.62	104.21	106.36	104.82	105.01	107.59	104.15	104.39	106.69	105.37	104.64	104.91	103.09	104.98	104.25	102.85	103.81	103.46	105.41	103.47	103.86	102.84	104.33	104.63	103.62	106.98	103.16	103.96
113.17	113.07	113.02	111.79	113.14	111.93	112.28	112.31	110.15	110.37	114.32	113.73	113.5	111.42	114.62	113.57	112.26	111.41	114.14	113.44	111.55	113.09	111.43	111.75	112.08	111.63	110.54	113.85	113	112.25	111.37	111.46	112.24	110.27	113.34	113.7	113.09	113.9	114.17	114.22	113.98	112.34	112.91	112.63	113.73	111.57	112.28	111.7	111.08	110.9
110.22	111.73	109.23	107.89	109.07	107.9	109.36	108.48	110.39	109.81	110.13	110.89	109.86	108.18	110.14	110.1	108.89	110.28	108.8	109.09	110	109.02	110.49	109.84	109.12	109.13	111.63	108.43	109.07	107.57	110.15	108.33	109.35	110.72	110.59	109.4	111.75	109.91	109.94	110.67	108.38	109.04	108.98	110.89	107.9	109.71	107.84	112.11	109.49	109.71
98.008	99.508	98.747	98.702	100.29	98.381	99.924	99.874	98.51	100.8	100.05	99.164	100.61	98.716	100.25	98.855	100.33	99.588	101.57	99.642	99.541	100.65	100.28	100.82	101.95	98.615	100.16	99.63	97.791	100.05	96.638	98.428	102.08	97.955	100.2	99.923	99.611	100.9	99.67	99.338	102.04	102.3	98.394	100.66	99.574	100.51	97.172	100.32	99.719	99.257
106.58	102.96	105.28	104.56	106.09	102.17	105.11	105.62	105.42	103.45	106.68	102.85	104.64	107.11	103.85	105.2	102.39	105.54	103.57	104.52	104.9	103.76	102.62	103.41	104.44	105.38	104.78	105.53	102.59	102.2	103.06	103.42	102.74	105.67	103.06	104.3	103.33	105.15	100.94	102.25	104.19	103.16	105	103.78	105.1	104.41	105.74	103.35	105.07	104.48
103.74	105.04	105.96	105.49	106.44	105.46	102.54	106.59	105.32	105.21	105.15	105.31	103.67	104.88	103.44	105.56	103.54	107.24	105.28	104.06	107.2	104.21	102.49	104.17	104.65	106.04	103.18	103.73	105.04	103.49	103.47	103.8	104.31	105.46	105.72	103.04	104.59	105.73	105.07	104.65	103.58	104.08	103.23	105.12	104.21	104.26	105.52	105.94	106.65	105.55
115.88	117.84	117.5	119.41	114.4	117.49	117.06	116.62	119.63	118.09	118.04	117.81	118.88	118.25	116.39	117.86	117.47	118.63	118.16	118.02	115.98	117.03	116.69	119.02	113.86	117.53	116.88	116.32	116.89	117.65	117.99	116.67	119.71	117.13	116.35	117.29	113.78	117.23	119.34	117.15	117.51	116.43	117.84	118.06	117.82	118.74	118.16	117.69	118.63	116.43
102.96	104.11	102.69	105.03	103.63	102.96	104.34	103.38	103.69	105.04	105.38	103.91	103.36	103.04	102.08	103.75	102.92	105.37	104.72	103.81	104.26	101.6	104.73	104.8	104.31	102.98	102.36	102.58	105.36	100.53	105.24	103.74	105.28	104.87	104.27	103.75	103.45	103.75	105.52	105.16	105.55	103.35	103.94	104.32	103.04	105.53	105.46	105.79	104.63	103.4
113.66	111.45	110.04	111.85	113.52	112.69	110.6	112.29	111.12	111.69	110.73	112.63	110.77	111.25	112.39	112.68	110.56	110.7	112.4	111.89	111.37	113.23	112.49	113.35	111.33	110.61	111.06	109.36	111.49	113.08	112.48	112.44	110.15	112.98	111.39	113.56	112	111.25	112.81	112.41	109.12	114.4	110.83	113.56	110.97	111.55	113.69	109.82	111	111.96
106.86	105.35	107	104.3	106.69	105.89	107.22	105.76	105.52	106.39	108.93	105.3	105.59	104.15	105.37	107.82	105.28	103.73	103.74	104.17	105.74	105.38	105.62	107.44	105.48	105.79	104.72	104.68	106.87	107.23	106.03	103.78	104.55	105.7	103.9	104.03	105.19	106.57	106.17	105.54	105.95	106.55	106.05	106.46	106.84	106.7	107	104.96	106.72	103.48
105.21	105.61	105.15	104.42	105.34	106.68	105.15	106.99	104.47	105.73	104.44	105.03	106.67	104.6	105.15	105	105.17	107.21	107.81	105.15	107.75	107.16	106.68	104.67	104.56	102.96	104.35	107.78	105.21	104	105.33	107.69	106.75	105.4	107.24	104.76	104.7	106.39	107.41	105.46	105.89	104.05	103.84	104.54	109.88	105.16	106.05	104.62	105.38	104.45
99.139	98.687	99.753	100.3	99.742	98.562	99.55	100.98	98.244	100.54	98.525	97.395	99.507	99.983	99.103	98.172	101.4	102.12	96.481	99.671	99.467	99.435	101.23	100.75	97.306	98.778	98.661	100.36	97.044	98.146	99.39	99.904	98.67	98.023	99.152	98.629	98.613	101.34	100.2	101.75	101.99	98.986	100.5	99.916	101.79	99.126	99.494	97.879	98.996	98.685
111.78	111.94	111.02	109.84	113.04	112.59	110.4	109.89	112.14	111.55	110.38	106.04	109.54	112.36	109.53	109.25	111.3	107.5	111.15	109.89	111.25	111.09	110.03	110.29	109.3	110.71	110.37	111.04	109.62	113.32	111.03	110.93	110.13	112.1	109.61	109.67	108.91	109.73	110.88	109.63	110.51	109.96	108.54	109.86	110.3	109.8	111.12	110.52	111.33	110.8
104.79	104.84	104.93	105.25	107.71	107.7	104.62	105.64	105.81	106.64	107.32	107.22	109.23	106.39	105.05	107.28	105.3	105.09	106.74	107.2	105.45	104.81	108.21	106.82	106.65	103.97	105.98	105.5	106.7	105.77	104.79	105.76	107.69	105.32	102.33	107.04	106.57	106.13	105.42	106.67	105.84	104.16	105.29	105.67	106.58	106.48	106.68	106.75	105.31	104.52
104.14	106.52	105.56	103.61	103.57	104.67	104.74	104.13	105.55	104.06	105.98	104.18	105.01	105.39	103.67	102.25	103.92	104.7	104.36	103.14	105.6	106.28	103.66	102.65	103.12	103.95	105.38	102.55	105.12	104.99	103.68	105.8	106.6	103.07	105.5	102.62	104.93	105.62	104.77	106.71	103.7	103.95	106.54	104.31	104.53	105.74	104.87	104.25	103.31	107.9
106.68	107.3	108.43	105.46	106.6	105.58	105.68	106.72	107.19	107.68	106.1	107.73	105.47	105.37	106.55	106.33	106.37	105.88	106.89	105.8	107.87	104.51	106.11	107.65	105.3	106.75	106.93	107.94	107.65	106.36	105.33	105.98	107.83	105.1	105.16	105.53	104.19	107.13	108.08	107.15	107.4	105.56	105.09	105.85	107.02	106.39	105.77	104.88	106.56	104.75
103.74	105.62	105.14	103.74	106.24	104.12	104.82	104.34	106.71	106.8	106.07	105.89	104.72	104.45	108.33	106.35	105.61	104.84	106.26	107.45	104.56	107.51	104.95	104.46	106.4	106.18	105.1	103.79	105.93	105.97	107.07	105.38	107.35	102.97	104.84	104.6	104.56	105.55	107.13	104.05	106.94	105.34	105.24	105.92	104.86	105.79	104.38	103.39	106.13	106.83
106.03	105.97	105.69	106.07	105.49	105.73	106.78	105.21	105.79	107.26	105.14	108.87	106.46	106.01	104.87	104.66	105.07	105.79	103.99	106.24	105.73	105.58	106.05	108.2	107.67	105.9	105.7	106.57	105.18	107.28	104.93	103.18	102.94	105.38	105.08	104.54	104.67	106.06	105.41	105.17	105.79	105.52	105.41	105.05	104.65	107.59	107.08	104.66	105.45	105.85
107.38	105.48	107.77	107.89	106.34	107.21	105.58	106.23	107.37	108.53	107.14	107.16	105.27	105.97	106.95	105.51	104.76	107.24	106.15	105.4	108.67	107.54	106.56	106.56	107.74	107.7	106.57	108.39	106.92	105.62	107.93	107.67	107.37	106.73	105.41	105.66	103.89	106.35	106.7	104.69	106.86	108.11	108.43	105.38	105.73	105.88	105.21	106.4	106.8	106.43
111.06	110.05	110.17	111.79	111.5	110.14	112.21	109.7	113.84	110.98	109.66	110.13	112.54	110.05	110.89	109.8	110.17	111.63	111.24	110.92	109.8	109.42	108.88	108.99	110.37	111.27	109.53	111.33	109.49	110.01	112.47	109.99	110.69	109.79	109.86	111.48	111.27	109.41	111.98	108.98	113.63	110.76	111.1	110.82	110.7	112.23	111.28	110.92	109.92	110.1
100.19	100.43	98.864	100.17	100.18	101.35	99.17	99.461	98.628	100.56	100.41	101.23	98.498	99.979	100.21	100.3	101.14	98.282	97.702	100.28	99.668	99.27	98.672	100.94	99.51	97.556	100.4	97.963	101.09	101.18	100.93	100.33	100.23	98.698	99.733	99.42	99.898	100.14	101.97	99.498	100.02	100.15	98.946	99.138	100.91	97.789	99.569	100.37	99.39	97.733
103.7	99.31	100.8	100.27	98.612	100.61	100.45	98.443	100.27	99.777	99.251	99.753	102.38	101.01	100.07	100.34	100.51	100.56	99.181	100.37	101.74	102.01	99.203	101.45	98.058	100.13	101.76	99.207	101.85	99.7	100.75	100.7	97.941	99.751	100.29	102.23	99.278	98.498	98.607	99.787	100.61	97.728	99.855	101.22	101.98	100.99	100.9	99.78	99.225	103.35
113.7	110.75	111.44	110.99	113.75	111.31	112.44	112.78	111.62	111.17	109.15	113.2	112.97	112.1	110.06	112.14	110.99	111.25	111.33	109.65	110.79	107.73	112.73	113.05	110.87	110.99	112.82	110.89	111.32	110.6	109.48	112.4	110.97	112.43	112.63	111.3	110.98	110.66	114.76	112	110.83	113.38	113.49	111.67	112.77	109.75	111.89	110.54	109.31	112.34
102.7	102.44	107.77	103.13	103.28	104.18	105.69	102.43	105.44	102.93	104.61	103.11	102.94	103.46	104.07	102.38	101.76	102.9	102.4	104.16	104.67	104.48	103.79	103.4	104.33	104.48	105.99	104.28	106.11	105.62	104.79	103.5	104.21	105.92	102.94	105.67	103.5	105.91	103.61	104.15	106.33	105.31	103.96	103	104.86	102.81	102.08	105.97	105.48	106.46
109.48	111.39	109.6	107.67	111.29	109.58	108.7	109.4	109.01	110.37	106.75	110.82	111.02	111.02	110.35	108.81	110.07	108.19	112.77	109.72	108.73	109.9	107.46	110.01	109.04	111.01	111.26	111.49	109.84	110.93	109.66	111.43	109.53	110.14	106.95	111.7	109.75	110.06	107.34	108.82	109.78	111.98	108.6	108.74	110.87	109.69	110.28	110.36	111.58	108.14
104.26	102.87	105.34	105.51	107.49	104.13	104.7	105.36	104.17	103.01	105.66	103.59	107.04	105.98	104.1	104.9	105.7	103.43	102.47	104.24	105.32	105.08	105.41	107.38	104.79	104.17	105.43	105.32	105.86	105.36	107	105.44	105.62	102.96	106.29	103.6	104.14	103.68	105.15	103.79	106.54	105.28	106.39	104.71	104.38	105.04	104.97	105.17	104.48	104.36
100.24	98.625	99.472	100.84	98.527	98.253	99.269	98.941	99.574	100.23	99.816	100.97	98.476	97.713	100.09	100.27	98.241	101.13	100.67	99.234	100.1	95.877	101.39	100.77	100.73	102.03	97.629	98.396	100.46	99.3	98.867	100.38	99.76	98.366	99.719	99.357	101.88	98.253	99.086	100.64	100.28	99.638	99.208	98.83	99.341	100.95	99.077	100.17	103.11	100.11
109.99	111.2	110.36	110.75	112.67	109.99	111.57	112.1	110.52	109.46	108.89	111.61	110.53	110.09	110.57	110.29	109.92	111.92	110.08	108.17	107.98	110.09	111.65	110.21	109.24	112.16	109.38	109.61	112.93	110.94	109.43	109.16	107.85	108.96	108.27	109.87	108.97	109.84	110.67	111.97	109.34	110.31	107.8	110.14	110.1	109.14	107.85	109.64	109.79	111.13
110.12	113.48	110.92	111.73	112.4	112.68	110.86	112.88	111.18	113.44	111.34	113.62	110.57	111.93	112.21	111.27	113.86	111.01	111.67	114.31	111.41	112.92	113.94	112.14	112.34	112.34	111.26	113.19	112.89	111.57	112.1	110.05	112.09	111.3	113.22	113.63	111.74	113.4	112.96	111.86	113.27	110.46	113.61	111.1	110.47	113.34	112.29	113.11	111.47	111.01
104.68	106.37	107.01	107.41	108.15	105.79	106.94	103.9	105.7	105.58	107.46	104.32	106.38	104.68	105.56	106.66	105.12	106.8	107.33	105.12	105.19	106.1	104.69	107.12	106.49	105.6	105.66	107.11	105.19	106.18	105.16	105.68	106.48	105.17	106.67	106.93	106.05	106.55	105.25	105.35	105.66	106.8	105.38	105.88	104.02	105.5	105.25	104.88	108.2	108.86
112.32	110.37	111.31	113.54	111.01	110.98	112.41	113.28	112.61	111.77	111.78	112.72	111.16	112.71	111.34	110.6	110.61	110.99	110.6	112.26	112.94	110.43	111.64	111.68	111.85	110.53	111.03	113.41	112.28	112.86	113.25	110.67	112.7	113.6	112.65	111.28	109.76	112.03	110.07	113.55	111.89	111.55	114.23	111.58	110.79	112.11	111.52	113.29	112.12	111.16
107.62	107.07	105.93	106.76	105.94	105.46	106.15	106.68	106.67	106.46	104.44	107.13	108.42	106.02	105.87	105.73	106.67	105.95	107.33	105.08	107.28	105.58	107.41	105.31	106.85	106.88	104.48	106.15	107.76	105.97	106.67	106.52	107.43	105.86	107.26	104.92	109.24	107.16	107.73	105.6	107.31	107.53	107.26	106.16	106.53	106.4	105.43	107.35	105.61	107.92
112.71	113.36	114.61	112.09	113.72	114.6	113.18	112.57	112.23	111.9	114.21	111.12	110.89	113.22	113.88	112.79	112.75	110.4	112.56	112.59	111.4	110.54	112.16	112.49	113.07	112.05	112.27	111.01	113.93	112.93	112.67	111.98	115.62	112.37	113.88	111.53	113.97	112.69	115.28	114.55	112.82	112.86	116.33	112.65	112.97	112.48	113.66	112	112.82	112.21
102.7	105.92	106.42	104.13	105.37	104.17	104.03	106.51	104.53	103.9	105.28	104.8	106.96	104.09	106.63	105.7	104.69	104.27	103.69	105.72	106.25	104.94	104.6	104.91	106.13	102.72	104.51	104.22	102.99	104.2	102.1	105.6	104.46	104.48	104.71	105.67	103.75	106.35	103.94	103.03	106.09	102.9	104.2	104.5	105.92	104.13	104.15	107.14	105.41	104.17
111.17	111.31	112.3	112.85	111.89	111.24	113.15	112.75	114.41	111.45	110.46	112.17	112.01	110.82	111.14	108.17	112.21	111.28	114.97	111.4	114.49	110.99	111.6	111.29	110.87	112.19	110.71	111.91	109.63	114.36	111.91	110.43	112.56	112.01	109.41	112.97	113.34	110.91	113.98	111.06	112.06	113.73	111.54	110.85	113.59	110.45	112	111.99	112.32	113.02
105.62	105.75	105.76	107.06	107.78	107.52	106.39	106.22	105.17	105.35	105.5	106.76	107.8	104.82	105.15	105.73	107.33	105.21	106.18	103.71	103.49	107.77	105.76	106.47	107.79	105.2	104.4	106.82	106.07	107.75	104.17	104.55	106.2	106.61	105.2	104.94	104.65	104.84	104.23	105.42	106.02	105.87	105.57	104.62	105.78	106.46	106.35	106.04	107.89	107.28
113.79	111.17	114.18	110.51	109.68	110.88	110.54	110.39	111.09	111.14	111.68	109.15	110.75	111.28	109.53	113.51	112.12	111.55	110.68	115.19	112.05	112.18	112.93	110.63	112	111.27	110.49	112.43	111.88	112.48	109.97	111.88	110.59	112.52	112.8	113.38	109.33	110.79	111.96	112.28	110.41	112.62	111.53	111.84	111.94	110.62	109.94	111.62	113.26	110.15
99.467	99.154	100.08	99.122	100.71	99.951	100.22	103.38	100.39	98.265	99.772	101.28	102.37	102.32	101.3	100.78	98.719	101.51	101.73	101.22	101.47	100.59	102.64	101.44	100.49	98.198	100.3	101.44	101.34	100.75	98.497	100.21	99.495	102.3	101.9	99.617	101.36	99.841	102.59	102.17	99.729	101.3	100.31	101.56	99.91	102.55	101.52	102.34	98.175	99.742
107.26	106.45	106.44	105.75	105.98	107.93	104.81	105.62	107.94	108.2	105.39	106.25	104.34	105.24	103.55	101.6	104.68	106.84	104.98	106.21	106.59	105.07	104.97	106.8	104.47	105.31	104.57	105.42	105.19	104.8	105.17	106.32	105.54	104.66	106.39	105.42	103.9	104.36	107.09	106.35	106.66	105.09	105.61	104.81	106.9	103.51	105.95	103.47	105.18	105.18
107.23	109.31	107.81	106.11	105.26	107.86	105.68	109.03	105.54	106.54	106.31	108.22	103.7	106.59	107.06	107	106.33	108.01	105.95	105.9	108.14	106.75	107.36	108.45	106.76	106.38	107.39	107.94	107.65	107.2	109.08	109.16	107.94	106.25	108.53	106.81	104.77	106.15	108.19	106.93	107.44	105.38	107.28	106.05	105.97	105.73	106.65	106.09	107.28	105.07
109.86	111.4	111.21	109.94	111.4	108.71	110.28	112.67	113.79	111.7	110.38	110.11	113.45	111.4	110.5	112.13	112.08	110.83	109.77	112.46	110.37	112.98	110.81	112.13	112.42	111.61	112.05	112.26	111	110.25	112.47	111.26	109.93	110.48	111.26	110.16	111.74	110.81	110.46	112.21	111.48	110.66	112.53	111.29	111.92	110.18	111.67	111.64	112.4	111.03
105.95	105.81	105.84	107.25	106.84	107.76	106.53	107.72	104.21	105.14	104.36	107.68	106.71	107.76	106.77	105.4	107.1	108.88	107.17	106.32	106.71	106.5	107.62	106.36	106.25	105.82	106.78	106.17	106.48	104.4	106.37	106.77	108.2	108.53	106.23	104.82	107.48	107.04	106.89	107.61	104.79	106.11	106.14	107.91	108.05	105.55	108.93	109.12	107.89	106.67
117.97	119.37	116.11	119.79	116.88	117.75	117.41	115.21	117.13	116.43	118.19	118.8	119.69	115.62	115.86	118.01	118.81	117.28	118.54	116.87	118.22	118.91	119.04	118.45	116.35	118.49	119.84	118.4	118.17	117.87	118.1	117.87	120.11	116.4	115.99	118.36	117.63	117.24	120.26	118.42	117.46	118.51	116.82	116.05	117.13	118.77	118.54	119.36	117.64	118.93
118.58	118.29	117.4	120.17	117.19	116.81	118.94	116.05	117.18	117.82	118.03	118.88	116.09	118.07	115.91	117.41	116.36	115.81	116.62	116.91	117.35	119.46	117.68	118.8	116.63	118.77	119.51	116.47	116.25	118	117.85	119.1	115.86	117.78	116.86	116.7	115.69	116.89	120.48	117.82	119.44	117.72	116.88	116.85	119.22	117.72	118.4	117.48	120.35	119.08
100.11	104.71	100.61	100.67	102.27	103.97	99.376	100.73	98.519	102.24	100.99	100.67	101	101.5	101.05	99.706	101.43	100.49	100.53	100.05	102.15	98.543	98.745	101.12	100.96	101.52	100.86	99.683	100.5	99.69	97.792	98.84	101.23	99.095	101.32	98.742	101.77	100.24	100.72	100.22	100.16	97.22	99.112	99.908	98.46	101.09	99.984	98.235	101.36	101.26
111.23	110.56	113.5	113.28	112.55	113.34	109.07	109.89	110.22	112.16	108.84	111.67	112.15	110.95	109.34	109.3	110.55	110.37	110.28	110.98	109.8	111.2	111.65	114.26	112.73	108.12	113.4	112.9	109.62	107.72	111.64	111.44	111.21	112.73	110.18	112.02	110.32	110.61	110.59	113.03	109.71	109.86	112.47	112.35	111.21	110.99	114.52	108.93	111.8	110.64
106.64	107.49	105.74	104.56	106.17	104.79	106.74	106.59	105.25	108.45	107.21	104.14	106.22	106.55	106.38	107.09	106.79	107.32	108	104.28	105.53	104.33	106.14	103.88	107.49	103.46	105.21	107.34	105.93	107.91	106.88	108.2	106	106.54	105.17	106.01	109	105.21	108.99	106.76	108.6	106.28	106.99	107.08	105.77	106.24	102.37	105.44	107.77	106.01
110.52	110.36	108.55	109.55	112.08	108.72	110.62	113.08	110.55	110.31	113.33	112.43	113.79	109.52	111.1	112.03	110.51	108.58	112.17	111.31	109.92	110.32	109.02	109.33	108.39	112.33	109.08	110.64	111.09	111.83	111.11	110.05	109.18	110.1	111.28	109.97	109.46	111.19	111.93	111.18	109.94	110.79	108.51	110.52	112.1	109.91	110.3	111.88	108.81	110.72
106.03	105.93	105.57	106.08	105.19	106.7	104.43	105.29	106.34	106.69	104.71	105.73	104.59	105.07	107.21	104.66	102.99	105.81	106.15	105.16	104.9	107.64	106.88	105.92	106.48	108.58	105.96	105.88	105.22	105.53	105.32	105.54	105.67	106.5	106.45	106.08	106.15	105.43	105.34	105.21	105.09	105.26	105.44	107.22	104.43	105.34	104.6	104.74	107.7	104.17
105.99	108.72	105.45	107.75	104.61	104.95	107.7	104.76	105.31	105.15	106.46	107.4	106.99	105.93	108.37	106.1	104.46	105.73	106.04	104.32	104.32	106.42	103.41	105.58	105.49	105.24	103.87	107.57	107.43	105.24	105.65	109.34	107.64	105.18	106.08	105.02	108.55	107.53	105.49	107.68	104.33	105.41	107.37	101.81	104.36	106.5	105.44	105.82	106.55	105.36
100.72	98.546	99.003	100.57	98.569	99.144	102.09	98.265	99.194	100.27	101.82	100.22	98.701	98.412	99.211	98.779	101.68	100.3	98.446	100.97	101.11	99.52	100.53	101.09	99.083	99.594	99.422	100.41	100.68	101.72	99.484	98.431	98.88	100.46	99.345	99.689	99.74	99.851	101.45	98.965	101.4	100.67	101.72	97.136	98.629	98.544	99.405	98.53	99.356	98.585
98.516	101.04	100.91	100.2	99.512	101.49	101.35	100.41	101.35	98.104	104.43	103.19	98.979	101.16	101.56	102.16	101.7	101.14	102.89	100.5	102.14	102.6	101.05	100.09	101.22	100.91	103.32	100.52	102.13	101.71	99.589	101.98	100.78	102.87	100.28	102.24	101.14	99.455	100.74	99.401	100.48	101.58	102.28	98.787	99.424	101.68	100.95	101.98	101.19	99.483
99.772	102.99	103.73	100.65	100.75	98.668	99.954	102.86	101.96	102.89	101.16	99.713	98.323	100.46	98.039	100.35	99.939	99.803	101.78	99.072	101.18	101.49	101.03	101.04	99.699	99.808	101.09	99.27	101.19	101.19	100.73	98.81	101.58	100.03	101.19	98.664	100.77	101.75	100.43	101.62	101.64	100.92	101.26	99.296	101.68	101.71	98.947	98.417	99.212	102.15
106.39	104.86	104.63	105.08	105.24	105.07	103.76	106.73	104.75	107.21	105.26	104.78	104.18	105.25	105.02	104.11	103.96	105.22	104.55	106.33	105.53	104.33	108.16	105.12	104.67	107.39	105.98	104.31	106.51	104.63	104.36	105.77	105.85	105.62	106.32	106.35	104.93	103.61	106.57	106.08	104.37	106.1	104.59	105.22	107.28	107.14	105.76	104.67	103.81	103.35
101.43	103.79	101.99	100.61	99.77	99.057	101.82	99.34	100.21	100.11	101.84	100.92	99.698	99.445	100.03	99.966	102.74	98.54	101.13	100	101.96	98.29	102.12	101.95	98.446	100.4	101.19	100.85	102.28	100.3	100.55	102.3	102.05	104.46	101.16	100.01	100.79	101.08	100.62	100.11	101.95	101.34	101.13	102.47	100.12	100.35	100.1	100.8	100.8	101.58
105.7	105.69	106.04	105.27	104.16	104.45	104.89	106.27	103.74	105.95	105.62	106.52	105.82	102.35	104.76	105.83	104.45	103.7	104.59	103.6	102.11	104.92	105.69	104.95	104.96	105.41	105.2	105.25	103.33	105.23	104.71	105.08	104.65	104.46	103.83	104.92	104.82	103.28	106.3	104.16	103.6	104.45	102.57	107.17	104.9	104.22	106.11	103.16	104.36	107.41
105.28	105.03	105.61	105.13	105.81	105.88	105.94	106.84	106.98	104.65	107.9	103.86	106.03	106.27	106.64	104.32	104.5	104.26	106.02	104.05	103.84	105.72	106.57	107.2	104.12	104.26	105.44	106.33	103.37	104.66	105.25	104.29	103.12	103.32	103.93	106.47	108.72	105.49	107.4	103.67	106.23	104.6	104.79	104.21	105.23	102.97	104.9	107.09	106.37	104.52
105.72	106.55	107.92	106.65	107.79	105.42	106.8	107.16	108.49	106.72	106.99	106.48	108.03	104.93	107.15	106.54	107.86	106.89	106.29	106.96	105.69	107.21	107.82	106.21	106.31	106.55	105.91	108.24	105.7	108.13	105.2	107.83	106.31	108.77	106.22	105.03	107.48	105.09	107.66	107.12	104.23	106.75	106.58	105.85	108.22	108.6	107.11	107.12	107.06	107.2
103.11	108.02	108.84	106.54	107.63	105.58	104.57	106.28	108.04	104.9	105.68	105.64	104.68	104.68	105.41	104.55	105.19	104.07	103.78	103.52	106.02	104.54	105.13	103.63	103.71	105.33	107.51	104.62	104.78	104.98	105.45	104.11	107.31	106.29	106.66	104.25	103.96	105.06	105.93	105.84	106.63	106.59	105.34	105.46	104.89	107.25	106.68	106.74	105.1	105.46
110.58	111.47	110.22	111.55	110.87	110.34	111.35	110.94	111.23	109.67	109.32	110.45	109.65	109.58	108.97	108.71	109.25	108.56	111.46	114.42	112.36	112.02	109.58	110.04	112.13	109.92	111.08	114.25	109.02	109.11	108.91	111.62	111.01	113.13	110.65	110.82	112.06	113.65	111.85	111.62	111.54	111.01	109.3	112.34	110.46	111.53	111.23	111.56	112.48	111.8
112.1	110.67	112.27	113.55	111.99	112.03	111.96	113.73	110.41	109.7	112.83	111.64	112.09	111.58	112.19	113.76	112.25	111.63	112.8	111.97	113.89	112.27	111.67	112.64	113.29	112.3	114.61	110.6	112.46	111.43	111.07	111.98	112.14	114.56	109.3	112.18	112.16	112.8	111.9	112.97	111.37	110.77	113.61	113.8	112.06	110.6	113.79	114.54	111.74	113.02
111.63	111.13	110.61	111.82	111.91	113.11	111.31	110.52	113.58	111.25	111.91	109.9	114.86	110.43	111.54	110.6	111.48	112.86	112.85	110.31	112.52	113.03	110.6	110.83	111.73	112.33	109.95	112.26	108.84	111.61	110.55	111.77	112.09	112.64	112.05	110.8	111.99	111.91	111.13	111.19	112.94	113.01	111.95	110.37	112.96	113	111.57	112.17	111.64	112
100.95	99.896	99.774	99.604	100.39	101.24	97.912	99.633	98.999	99.207	100.68	102.29	100.45	100.53	101.07	98.11	100.06	99.507	98.444	99.763	99.835	100.06	97.928	101.09	99.778	99.932	100.72	102.07	100.49	99.429	101.59	101.57	100.62	99.827	100.61	99.914	101.75	98.12	99.762	98.709	100.72	99.433	100.48	98.821	101.29	101.05	99.474	100.98	101.39	99.039
99.897	100.4	101.22	100.85	100.75	100.31	98.358	102.42	101.87	100.12	96.059	98.762	101.72	99.25	100.34	101.12	98.94	101.61	99.07	103.02	101.64	99.295	100.53	99.906	101.67	99.1	99.238	99.95	99.216	99.768	98.979	100.11	98.382	98.335	98.381	100.95	99.056	100.44	99.574	98.587	100.42	100.46	101	98.73	100.4	103.91	99.333	99.023	99.594	99.717
112.92	109.53	112.36	109.58	110.97	112.39	112.27	110.75	111.69	111.48	109.79	108.88	110.47	113.09	110.6	111.65	112.64	109.5	112.25	110.07	110.42	112.37	113	111.98	111.14	110.65	112.38	111.27	111.18	112.6	110.85	112.27	111.19	112.95	112.34	109.49	108.95	110.96	112.62	113.35	111.41	111.13	109.51	111.88	112.92	113.73	110.68	110.96	111.66	111.36
111.57	111.28	111.52	113.78	114.49	111.33	113.05	111.92	113.09	111.96	113.75	113.06	110.52	113.11	112.61	112.33	112.49	112.79	111.45	110.57	112.44	113.43	113.92	113.5	112.66	111.6	112.93	112.41	113.62	112.84	112.36	115.18	111.28	113.65	113.28	114.85	112.52	110.46	113.35	113.72	113.76	111.47	112.92	112.38	112.11	115.5	110.36	111.39	112.52	110.79
106.23	106.1	107.04	104.96	105.48	106.39	105.78	106.42	104.8	107.78	103.28	106.2	105.68	105.5	106.03	106.8	105.39	106.22	106.67	108.68	106.52	105.87	105.14	105.93	104.51	104.69	105.3	105.21	105	105.93	105.12	105.29	105.46	105.65	105.71	103.81	104.25	106.3	106.25	106.07	104.65	106.31	105.27	105.96	104.38	104.38	106.57	103.92	106.34	106.03
110.94	113.69	112.52	110.9	109.53	110.57	112	109.14	111.03	111.13	112.48	109.93	112.76	111.44	109.48	110.6	110.21	112.09	114.69	111.1	112.23	111.08	114.92	112.89	111.15	109.5	112.94	113.41	111.56	111.64	112.48	111.52	114.38	112.33	111.26	110.66	111	113.33	111.6	112.52	111.43	112.57	110.01	113.93	111.77	110.83	113.78	112.04	111.77	111.27
100.76	101.2	100.48	99.592	100.63	101.4	101.81	99.202	98.44	102.43	102.87	99.895	98.289	100.29	102.46	99.816	101.19	100.22	102.86	100.97	99.803	100.02	100.2	100.18	101.81	99.829	100.11	100.43	98.63	101.49	99.748	100.83	99.453	99.036	100.7	99.461	101.36	101.16	100.52	100.27	98.973	97.726	100.91	99.199	101.93	98.051	101	103.02	99.647	101.69
108.89	109.31	110.28	111.45	111.71	109.11	109.94	108.87	109.03	109.67	111.81	109.55	110.5	109.01	110.68	110.28	111.39	113.09	111.12	111.63	108	109.16	108.75	110.33	110.74	110.5	111.16	112.67	110.53	110.28	110.18	110.51	110.9	111.36	110.95	111.09	110.88	112.22	111.82	109.71	109.48	110.05	110.66	110.3	108.54	111.89	112.64	111.77	109.71	110.21
106.15	107.37	106.39	104.96	106	106.4	104.5	108.64	106.8	107.5	107.8	105.62	107.04	107.56	107.44	106.94	104.93	105.02	106.23	109.33	105.18	106.51	110.13	105.91	107.52	107.57	106.97	106.19	107.49	107.01	106.64	107.62	107.96	104.55	105.74	106.57	105.86	105.72	108.15	106.97	106.75	105.09	107.9	105.61	106.73	106.03	105.09	105.73	107.58	105.89
105.38	102.96	107.55	107.33	106.41	105.43	107.22	104.08	107.42	106.05	105.83	106.49	105.57	105.79	103.04	103.92	104.14	105.37	105.71	104.56	107.59	108.55	105.31	107.22	105.13	106.2	107.48	104.47	104.59	102.58	107.9	107.35	104.93	107.3	106.93	105.77	108.31	104.53	105.87	104.43	104.96	106.26	107.65	105.71	104.62	104.91	103.46	106.36	107.01	105.84
112.49	111.9	112.06	113.47	112.09	110.64	109.71	111.53	114.83	112.6	114.69	114.25	111.69	112.81	114.38	112.39	113.67	115.38	111.86	112	113.75	113.49	114.08	111.79	113.06	112.35	111.16	114.02	113.96	113.69	111.5	114.53	112.71	110.38	112.5	114.74	112.76	111.44	111.3	111.74	113.34	114.2	112.51	111.32	111.11	112.04	111.53	111.77	110.98	110.28
110.25	110.47	112.71	113.06	111.52	110.99	111.75	111.72	109.8	111.02	110.39	110.33	111.67	112.85	111.43	110.6	111.5	110.96	112.58	111.39	112.77	109.39	112.66	109.34	114.58	111.63	111.9	110.76	110.73	112.1	112.56	110.48	110.33	111.41	111.24	112.32	108.87	110.29	111.92	111.64	110.42	111.82	110.26	111.79	111.97	112.03	111.83	110.81	109.95	110.33
100.48	100.76	98.352	99.963	101.5	99.578	100.48	99.391	99.643	100.29	101.8	103.03	101.34	99.903	100.34	102.05	100.05	101.44	99.639	101.25	99.28	101.29	100.71	103.55	99.762	98.698	101.2	101.16	100.21	100.83	100.13	101.75	100.83	101.77	102.47	99.233	101.02	99.699	101.79	101.41	100.98	102.77	102.48	98.795	99.653	98.42	101.92	99.467	99.587	99.94
110.05	110.12	111.61	108.88	110.8	109.08	108.8	110.49	110.4	110.56	110.97	111	109.01	108.98	110.06	111.52	107.71	109.14	110.81	109.75	107.37	109.79	110.83	110.9	109.31	108.98	109.43	111.5	110.19	110.51	111.34	110.72	110.48	110.29	108.98	110.02	110.17	110.4	110.48	109.86	109.46	109.52	108.47	109.04	109.76	109.54	111.19	110.99	111.28	108.87
112.3	110.66	109.75	111.83	109.89	109.71	108.35	110.38	112.46	110.94	109.03	109.45	109.92	110.92	112.44	108.67	108.96	110.81	109.13	111	109.61	111.72	109.9	111.11	111.06	110.92	109.94	112.08	110.79	107.79	109.88	110.91	111.44	111.09	110.39	112.16	110.47	110.04	109.4	109.48	111.96	111.03	111.08	110.28	108.85	109.1	110.86	111.85	113.28	110.47
111.57	111.5	112.71	113.73	111.59	113.84	110.77	111.19	111.87	111.83	110.44	108.56	111.84	110.7	112.8	113.41	111.3	111.87	109.86	110.85	111.07	112.65	111.69	111.28	110.48	111.76	110.61	108.73	111.6	111.15	114.03	112.16	111.52	111.66	110.64	113.1	111.68	111.05	114.05	113.04	112.05	112.36	110.39	111.98	111.5	112.88	114.17	114.14	112.62	112.94
109.49	112.59	110.73	111.72	114.1	110.15	111.8	109.89	109.98	110.15	112.82	111.9	113.24	113.22	110.94	112.69	112.45	111.32	112.18	112.31	111.06	112.69	113.23	111.77	114.02	110.63	111.96	111.69	110.72	110.77	112.2	112.16	111.6	111.09	112.64	112.47	110.5	113.93	111.45	110.93	111.92	112.88	113.4	111.63	111.28	111.84	114.34	110.06	112.49	112.06
106.99	104.75	104.62	106.37	105.68	104.06	104.22	105.26	104.01	105.26	103.18	103.44	103.26	106	105.07	105.7	106.78	103.87	105.55	104.42	108.18	107.19	106.47	105.57	107	106.34	104.62	107.53	106.02	103.71	106.11	105.48	103.64	106.61	106.86	104.62	104.98	104.93	104.3	104.06	105.42	106.58	106.73	105.22	105.69	103.33	107.2	106.37	105.19	107.31
97.81	101.51	101.19	99.71	99.593	100.77	100.67	103.71	100.56	98.336	101.53	99.532	100.47	98	97.776	100.67	98.608	99.152	99.672	100.03	98.389	99.649	99.067	100.55	100.93	100.88	100.87	100.3	100.34	101.06	100.43	101.19	97.928	101.55	98.039	99.296	100.15	100.01	99.605	99.058	101.11	100.26	97.614	101.45	99.023	99.535	99.11	99.399	99.553	99.75
107.44	106	105.69	107.51	106.04	106.12	105.46	106.95	107.02	108.54	106.72	109.18	108.62	106.22	106.76	106.14	107.03	106.96	105.38	106.17	108.18	106.69	106.92	105.16	107.66	108.27	106.28	105.42	108.81	106.21	105.85	107.39	111.59	106.45	107.33	108.39	107.11	108.42	106	106.34	104.04	107.61	105.68	106.76	109.46	105.91	106.63	104.9	106.04	108.24
102.9	107.49	104.07	105.65	104.76	104	107	105.82	106.83	106.07	105.46	104.82	106.06	105.4	105.63	106.28	106.94	105.76	104.33	106.23	104.28	102.43	105.05	104.31	104.97	104.24	105.77	104.51	104.87	106.65	106.36	104.5	103.17	104.54	107	104.74	106.26	104.74	105.79	104.63	105.5	108.27	105.23	106.72	107	106.23	103.44	104.68	105.54	105.78
111.44	110.05	111.48	109.06	111.54	110.03	111.49	110.96	110.4	110.88	109.89	112.7	110.34	111.02	113.37	109.11	113.89	112.58	110.49	111.62	112.88	109.7	110.35	111.69	113.08	113.21	112.16	114.03	110.22	110.34	111.79	111.81	111.83	109.93	108.99	111.01	111.35	110	111.85	111.68	109.79	110.35	112.9	110.99	110.27	110.61	109.68	113.95	110.02	111.97
100.23	99.8	100.14	100.71	101.43	98.568	100.05	98.508	98.227	100.4	100.56	99.918	100.14	100.41	100.08	98.319	101.46	99.669	99.873	98.932	98.283	98.239	99.459	99.861	98.707	99.635	99.891	98.055	98.214	102.6	99.458	101.67	97.942	100.33	103.12	100.91	99.796	99.282	97.858	100.94	100.82	99.187	99.866	99.825	100.84	99.577	98.262	98.022	99.803	99.069
107.08	106.28	108.76	106.85	105.74	106.52	104.73	106.08	106.15	104.07	107.56	104.11	103.15	105.6	106.41	106.64	105.72	104.65	104.79	105.78	106.55	105.25	107.34	105.19	104.9	105.71	106.34	103.32	107.27	106.46	106.39	106.64	107.59	107.1	105.68	105.06	105.4	106.48	104.45	105.99	105.1	108.23	106.86	103.25	104.41	105.15	108.39	105.84	105.95	106.43
101.21	99.389	96.227	98.82	100.54	100.09	102.05	99.254	98.61	99.125	100.34	101.39	100.01	100.11	97.889	99.23	98.891	100.01	97.291	100.88	98.054	99.027	101.04	97.625	101.15	98.947	100.92	102.34	98.598	98.219	100.88	101.12	99.422	100.06	101.92	101.22	100.43	97.995	99.089	98.856	101.04	98.885	99.473	101.13	99.695	102.11	100.32	99.989	98.872	98.264
106.71	103.85	107.99	106.65	106.28	105.04	107.03	106.84	105.91	106.38	105.78	106.96	108.05	105.45	107.79	106.02	107.04	105.16	105.35	104.97	104.93	106.15	106.44	104.64	107.45	105.86	107.13	105.85	106.75	105.49	106.72	105.96	105.56	105.85	105.35	104.94	106.97	105.53	104.08	104.08	104.3	106.9	106.56	106.93	107.28	104.8	105.64	106.22	105.66	103.99
104.48	102.84	103.39	104.72	105.67	104.09	105.27	103.84	102.99	104.96	105.39	103.62	104.27	105.76	104.86	103.58	102.54	104.91	103.99	104.91	101.92	104.86	102.7	104.36	102.76	102.98	101.92	105.04	104.01	105.28	104.66	104.72	103.04	103.07	105.77	104.48	103.61	104.55	103	104.52	104.25	104.71	103.95	105.24	104.13	103.95	106.23	106.02	106.19	101.94
106.7	105.73	104.49	105.3	105.5	107.38	105.38	104.97	105.68	104.44	105.62	104.38	104.93	107.86	104.84	106.6	103.84	104.47	103.85	108.39	107.43	107.96	107.49	105.61	106.49	108.56	104.51	106.26	105.22	107.23	105.31	105.3	104.23	105.37	105.82	106.15	106.97	104.66	104.81	106.15	103.32	105.78	104.98	104.69	106.13	105.92	105.49	106.06	106.08	105.64
98.883	101.36	98.139	102.2	99.798	99.463	99.814	98.839	98.739	97.371	100.29	98.757	101.52	98.609	102.33	97.39	100.51	98.205	99.434	99.106	100.06	100.93	99.231	100.77	98.309	98.01	100.49	98.726	102.22	98.414	99.798	98.645	98.135	99.879	99.329	99.921	99.29	100.63	98.919	99.307	98.592	100.35	100.91	99.229	98.218	98.626	97.264	96.82	100.73	101.13
108.54	106.52	107.01	108.7	106.39	107.77	108.86	107.2	107.47	108.28	106.5	107.88	106.51	107.76	105.11	105.5	107.46	108.42	105.72	106.25	107.14	107.33	108.24	108.56	107.05	105.96	106.23	104.74	106.65	108.18	107.81	107.63	107.09	108.13	105.77	106.25	107.05	106.27	106.26	105.16	107.66	106.37	107.38	107.83	105.68	107.74	106.6	107.6	106.26	107.15
114.18	111.68	109.58	113.64	113.65	112.35	110.95	111.83	113.84	114.34	111.86	113.26	114.6	111.72	112.21	112	112.81	114.07	112.4	113.3	112.56	113.7	112.8	111.86	111.6	112.85	113.23	111.22	112.74	111.97	113.31	110.59	115.62	114.63	112.51	113.84	113.21	110.99	114.03	115.08	112.39	112.81	114.02	113.23	113.73	113.43	113.96	111.92	115.33	111.99
106.38	108.51	108.95	106.18	108.15	106.36	106.5	108.24	109.4	105.39	107.52	107.4	107.86	107.13	106.55	106.05	106.76	108.36	106.58	106.08	107.22	108.85	107.21	105.89	107.61	106.95	108.19	105.14	105.59	105.55	106.69	108.55	106.04	107.58	106.94	108.16	105.47	106.04	109.06	107.14	106.3	106.34	108.17	108.35	105.78	106.79	108	106.52	105.52	107.17
109.4	109.85	114.22	109.08	111.13	110.7	109.95	111.33	110.54	109.2	111.69	110.18	109.32	110	111.52	109.52	110.07	112.23	111.83	110.59	111.14	111.68	112.49	112.07	113.35	113.42	111.52	109.44	112.63	110.14	111.76	114.74	110.87	112.97	110.32	111.13	110.72	111.97	110.91	112.36	113	112.33	111.81	111.91	111.78	110.51	109.85	110.48	111.15	110.39
110.67	109.11	110.09	111.04	111.96	111.04	110.23	110.88	109.96	111.7	110.48	109.94	112.48	111.83	110.88	111.04	107.63	108.89	108.44	111.32	110.79	109.94	112.1	111.3	112.7	111.37	110.41	109.61	110.64	110.06	111.22	110.41	110.74	111.44	112.04	112.33	113.06	110.21	110.46	110.64	109.82	109.39	108.46	109.32	111.32	111.77	110.64	110.55	111.38	109.28
97.625	99.988	100.43	101.56	100.8	100.21	98.56	100.45	99.628	100.71	99.905	101.77	100.21	101.4	97.733	99.294	98.169	99.851	100.75	98.695	99.598	100.19	98.51	98.171	100.74	98.267	97.725	99.627	100.57	99.109	98.693	101.45	98.217	99.981	99.313	99.416	99.853	99.612	98.821	100.74	101.7	99.511	98.401	98.682	98.865	100.78	101.16	98.429	100.17	100.41
[truncated: 150 more columns]
