# Supplementary material for: Genetic dissection of main and epistatic effects of QTL based on augmented triple test cross design
Source: PLoS One. 2017 Dec 14;12(12):e0189054. doi: 10.1371/journal.pone.0189054 (PMC5730204; doi:10.1371/journal.pone.0189054)
Supplement: S8 Supporting Information — (ZIP) [file pone.0189054.s008.zip › z4_300_0.2_10.csv]

112.08	116.34	112.11	118.61	114.27	111.5	112.59	106.07	114.5	108.89	114.35	113.09	106.71	111.92	106.93	110.39	110.51	106.29	108.84	112.18	113.13	106.07	115.99	109.22	110.57	118.53	111.82	107.33	107.62	116.67	112.74	114.38	107.01	110.54	117.9	110.1	114.38	109.62	111.62	106.65	114.06	114.73	112.53	108.7	107.52	113.68	110.53	107.09	113.43	113.48
106.71	100.33	106.15	106.55	109.8	107.25	103.09	101.75	103.59	105.67	99.318	108.06	98.889	106.31	107.53	107.22	105.42	98.155	99.215	102.23	104.39	111.34	99.532	103.71	104.39	99.799	107.5	107.03	104.91	102.11	107.23	106.77	101.13	110.22	108.63	102.66	100.49	107.77	106.24	108.92	100.3	104.08	109.05	106.68	106.59	103.6	102.09	104.61	104.72	108.06
113.74	111.59	111.46	107.79	112.37	112.19	108.84	121.34	111.16	110.98	102.82	106.29	115.53	109.85	107.07	109.97	108.41	112.85	111.09	111.22	111.04	111.85	114.48	107.53	112.31	109.33	113.23	107.49	114.72	112.53	112.3	112.61	109.83	106.13	108.74	115.71	111.8	105.77	113.18	113.44	105.32	109.27	113.63	112.63	106.32	110.2	118.3	115.62	111.57	111.93
101.72	107.08	103.2	104.75	104.5	105.67	108.64	100.55	101.64	105.82	106.37	101.19	105.9	102.98	108.14	107.74	108.24	99.032	95.597	109.88	102.14	104.73	103.45	102.44	103.77	109.39	104.3	101.83	103.14	102.77	110.19	107.85	101.84	102.57	109.94	99.452	99.828	102	99.091	103.95	104.64	104.5	107.69	103.44	109.62	101.96	98.693	103.13	103.1	107.63
107.52	105.29	111.53	106.7	102.08	102.9	109.12	104.94	105.23	104.99	109.05	104.26	101.67	104.89	109.29	101.38	106.35	103.62	104.45	101.61	101.88	104.8	106.93	102.17	103.27	107.71	106.89	103.48	105.65	107.12	112.15	107.92	106.9	110.93	107.24	104.04	104.41	106.52	108.09	104.73	100.51	105.21	99.251	104.93	103.08	104.36	107.38	107.77	112.64	104.73
116.46	110.96	108.33	116.25	109.55	115.2	111.21	106.75	113.89	117.26	112	112.5	113.4	113.38	112.66	113.43	107.27	112.49	111.59	112.25	101.97	105.42	113.17	111.74	107.74	114.97	111.51	109.17	110.63	108.12	116.46	111.69	112.56	118.21	107.67	108.87	106.51	112.95	111.52	107.5	114.45	113.89	104.3	112.95	116.56	116.77	108.29	106.46	108.62	115.74
115.16	117	117.6	111.61	111.92	109.47	112.05	115.29	108.61	112.02	104.91	117.15	113.65	106.89	109.41	112.92	104.98	114.71	112.38	116.46	110.37	112.85	115.54	111.36	107.49	104.78	112.55	107.12	106.42	113.64	114.13	111.66	112.33	102	110.09	112.38	113.1	109.38	111.97	107.75	116.44	113.97	109.39	103.5	106.61	109.16	109.95	104.55	109.69	103.63
109.18	113.61	115.32	105.7	104.52	106.11	113.77	109.55	112.69	107.77	109.09	110.63	110.9	111.03	111.02	110.67	109.39	116.33	110.09	113.55	110.74	101.48	114.39	109.31	109.88	107.41	113.72	108.66	107.63	110.35	109.28	114.07	111.27	109.52	111.53	112.73	111.97	108.78	106.86	104.2	107.63	110.94	118.01	111	111.89	115.43	106.48	113.05	112.98	111.97
106.83	105.84	98.573	109.26	98	107.73	106.5	106.89	102.83	100.16	104.51	105.91	99.466	105.13	103.22	107.29	109.84	106.32	108.48	110.32	103.81	109.95	107.13	104.31	101.46	109.53	109.28	104.63	105.77	93.771	109.87	103.05	101.45	104.19	110.05	113.08	101.99	105.15	101.72	100.43	109.37	103.58	101.04	98.026	103.96	101.22	102.95	102.26	104.08	106.76
114	108.22	111.23	111.71	120.08	115.84	112.83	115.44	110.15	108.47	115.67	115.19	113.79	110.41	114.87	115.26	111.61	113.19	120.67	117.9	106.48	112.11	111.38	112.49	109.07	109.32	112.44	116.26	110.62	119.79	115.7	108.75	114.83	110.44	109.6	105.75	110.88	108.12	110.44	118.44	111.35	116.04	108.11	107.19	110.32	105.67	111.44	113.89	114.72	108.22
107.08	105.3	97.117	107.12	110.31	110.71	108.71	100.49	108.17	107.75	107.36	104.78	102.79	106.93	109.64	104.46	105.42	109.25	103.49	104.71	105.63	107.5	104.33	103.3	109.15	106.14	107.07	101.9	112.47	109.68	105.68	108.05	105.3	109.47	97.274	108.49	108.73	104.05	107.22	108.15	106.61	107.35	99.069	102.94	103.31	109.39	103.63	108.28	110.92	107.06
109.09	109.8	114.61	111.56	110.01	114.23	115.79	111.9	116.22	111.48	116.38	107.91	106.13	111.06	110.57	115.35	113.36	113.53	112.19	123.86	111.28	110.88	111.52	115.72	108.84	117.16	113.28	109.22	112.02	116.4	112.88	112.97	116.35	104.15	114.55	117.54	112.62	110.7	113.21	111.07	111.93	112	112.76	111.17	109.94	112.13	117.49	111.08	113.84	108.73
107.45	111.8	107.71	114.64	105.82	113.33	116.77	112.6	109.52	116.5	113.3	111.61	109.83	107.56	111.25	114.36	111.77	116.31	107.2	112	106.49	109.06	112.43	111.63	108.03	111.47	114.4	117.88	108.62	117.64	107.95	118.33	114.59	112.73	113.98	112.3	114.14	114.55	110.9	117.03	111.93	116.77	111.28	120.24	107.27	108.93	112.09	112.26	105.06	120.95
103.21	109.16	103.43	108.44	108.46	107.7	106.95	103.6	112.58	107.58	101.31	105.43	108.8	109.91	116.11	107.86	106.8	109.1	106.01	105.85	101.73	111.04	113.88	99.742	106.53	104.82	109.22	107.96	109.98	108.24	108.19	103.29	110.93	106.31	106.68	108.86	110.86	103.73	106.32	106.72	105.65	98.928	101.45	104.98	101.6	106.62	106.47	101.54	101.28	104.63
108.69	107.81	102.39	97.551	102.54	105.73	106.34	110.55	104.9	102.92	101.69	112.84	106.05	100.46	109.56	103.93	97.254	103.88	108.59	104	109.66	105.86	109.04	97.82	104.55	105.59	109.47	103.57	108.9	105.58	107.32	112.26	103.44	105.18	107.25	110.96	109.27	105.04	100.84	112.76	103.23	105.92	107.99	109.3	99.559	104.14	103.83	112.05	104.38	109.79
115.29	108.73	107.87	112.94	114.57	106.87	104.65	105.47	106.49	108.38	117.12	112.36	113.68	109.73	114.84	115.51	109.71	107.73	110.64	111.95	107.91	106.5	107.42	107.3	113.5	109.29	113.75	108.43	113.87	109.98	112.1	109.32	109.96	103.24	110.13	111.18	114.53	106.35	105.55	106.69	110.88	105.61	110.58	108.88	112.6	112.04	114.36	111.98	112.71	110.24
103.74	106.15	100.88	106.93	110.49	103.64	104.71	103.42	106.09	99.915	102.19	106.37	105.06	104.49	102.6	105.61	111.43	108.9	103.32	108.01	103.65	106.6	104.23	98.877	104.07	104.62	99.09	107.58	107.85	106.04	109.5	102.86	110.25	106.76	104.52	102.38	97.715	102.6	105.26	106.26	105.2	100.15	107.23	100.87	111.33	106.72	107.45	104.53	106.71	105.57
100.97	104.96	99.781	99.787	100.23	100.51	102.2	98.052	98.083	104.25	108.93	101.89	100.82	97.26	98.016	98.111	100.07	96.717	101.92	99.518	97.459	100.84	96.869	102.82	102.4	106.71	101.73	102.78	94.599	103.95	98.648	102.59	108.13	97.715	105.55	98.201	103.78	105.37	102.51	101.82	103.5	95.726	102.53	102.5	99.819	97.418	98.111	104.54	96.632	99.995
100.54	100	95.894	96.126	98.216	95.218	98.512	107.31	96.974	106.42	95.198	103.33	90.137	96.799	94.962	104.98	98.676	102.08	100.03	100.55	95.887	97.443	102.64	99.508	94.557	100.14	98.45	98.712	93.764	101.53	95.416	98.413	103.13	99.753	98.597	101.65	106.38	104.33	97.509	91.964	97.797	95.242	100.78	94.868	91.193	102.48	107.42	98.256	97.974	96.797
99.073	101.41	107.19	104.19	103.55	108.85	104.33	108.27	104.31	108.48	109	110.58	98.551	105.64	110.08	107.55	100.54	102.88	104.62	106.92	101.87	108.33	108.1	110.48	105.67	105.92	110.22	104.85	105.64	116.29	102.4	109.56	104.46	110.49	108.22	104.11	107.63	109.98	100.47	106.13	101.32	99.052	105.24	106.77	111.48	108.65	104.54	101.37	106.3	107.53
109.69	104.2	97.662	108.26	107.18	102.17	107.73	108.34	107.54	105.17	108.29	108.73	110.2	103.09	104.5	102.15	106.22	108.4	105.68	103.51	106.88	104.6	104.69	101.21	102.81	111.33	107.04	111.61	102.99	106.27	101.17	111.73	106.92	108.05	104.08	107.32	100.73	105.42	106.44	102.26	104.29	106.27	103.84	112.79	104.52	108.09	103.2	102.99	101.77	104.43
107.56	104.58	110.37	102.77	105.9	102.46	105.43	105.88	103.57	105.23	110.15	103.18	103.73	104.88	105.74	105.29	116.42	102.56	107.28	104.62	105.38	103.53	103.6	103.82	107.56	99.843	104.87	107.49	102.56	104.06	102.83	105.22	111.31	103.18	101.7	110.59	107.58	108.1	101.33	110.32	106.43	103.14	106.98	101.63	105.28	101.92	99.69	103.9	106.14	107.48
104.92	111.7	105.94	109.16	107.23	107.34	106.52	100.93	110.08	105.7	102.49	103.72	105.31	107.98	108.41	101.94	107.03	103.53	103.39	103.85	106.38	107.02	100.47	109.06	106.06	107.68	104.43	109.81	103.9	108.56	112.82	110.75	106.98	103.37	103.67	101.57	109.55	107.87	104.03	104.07	106.4	107.11	106.59	105.37	110.04	107.26	108.14	110.13	106.58	109.88
111.39	118.89	115.51	112.63	104.99	111.49	116.84	108.63	111.69	114.69	110.86	114.24	112.54	111.38	114.93	108.69	112.05	115.06	114.26	111.53	120.81	109.33	110.5	112.05	111.18	114.84	116.89	111.82	117.93	120.11	111.24	120.21	112.04	118.49	115.82	111.38	112.57	109.97	115.41	112.79	114.49	110.65	107.39	112.79	113.45	111.21	113.06	111.68	113.25	113.86
115.94	114	113.48	109.24	120.23	114.63	118.5	120.42	112.11	117.23	116.06	114.06	111.28	117.01	120	117.69	117.99	118.62	120.64	113.83	116.71	112.13	118.82	118.73	121.71	117.6	111.56	110.67	112.04	118.46	120.39	115.19	114.85	115.08	113.37	115.11	118.1	117.79	116.57	115.63	119.05	119.85	115.81	112.26	119.31	122.33	116.31	112.86	117.24	120.09
109.12	113.49	117.07	119.4	120.55	117.08	123.03	118.63	119.52	116.98	115.44	111.72	119.62	119.47	122.09	114.46	117.04	114.8	119.04	120.1	117.46	117.94	121.81	118.52	120.28	122.34	121.13	118.56	115.18	118.45	114.96	117.44	115.24	112.84	116.09	123.19	118.33	120.28	112.09	116.96	118.54	124.34	114.34	117.4	115.7	115.35	116.86	114.04	113.31	115.87
108.76	108.64	115.28	112.69	111.66	108.8	112.21	111.05	111.67	111.31	110.58	109.69	106.01	109.05	112	110.62	103.88	111.38	115.98	112.19	110.29	114.32	109.02	106.87	107.41	107.21	115.57	110.9	110.26	107.38	111.62	110.22	110.85	107.31	117.48	113.73	108.3	108.92	114.02	110.64	111.78	110.37	111.66	110.92	115.49	108.73	112.5	110.21	115.06	116.68
100.36	110.48	106	107.58	101.17	105.37	109.55	113.5	104.57	106.72	108.55	106.55	101.91	104.19	108.12	103.57	105.66	106.67	105.11	108.29	101	104.96	103.73	113.68	107.37	98.761	100.76	101.9	106.98	104.29	105.26	101.88	112.17	101.49	107.84	109	98.282	103.96	101.78	110.87	102.35	108.26	101.03	105.26	106.96	108.74	107.94	103.63	105.97	106.95
118.48	115.41	113.83	116.13	118.39	117.21	112.15	114.76	118.73	120.72	115.87	112.82	116.53	117.44	117.78	117.15	113.3	114.46	115.69	118.77	115.65	121.65	115.13	113.19	117.05	114.93	117.32	113.25	114.4	113.19	119.99	121.07	111.25	120.41	113.28	115.2	118.29	119.16	121.54	113.96	125.02	120.94	117.64	117.03	110.6	118.83	121.2	120.54	115.85	112.86
102.04	111.28	108.27	103.36	103.78	104.35	102.54	106.94	106.78	110.95	109.01	105.78	105.81	111.33	107.16	108.81	106.48	102.52	111.04	111.61	102.67	102.18	101.39	110.52	103.39	104.99	100.98	106.1	105.66	108.43	99.076	105	106.36	108.71	104.75	104.76	112.27	107.09	109.62	105.59	105.17	99.803	110.23	110.41	109.62	107.04	113.68	111.08	112.7	108.34
110.91	108.97	111.97	108.5	114.04	116.69	111.04	112.5	110.94	105.28	112.4	113.16	100.71	114.01	111.26	108.34	111.85	115.25	106.25	116.84	121.19	114.12	114.11	110.7	112.67	108.22	117.02	115.73	108.42	111.82	106.05	107.68	109.28	113.24	112.94	113.7	112.79	116.66	111.42	115.71	123.56	103.91	107.62	113.16	103.31	112.31	122.48	111.5	111.93	108.69
104.79	103.87	105.82	103.59	112.08	109.2	110.24	104.08	105.24	105.66	101.6	106.87	107.81	103.52	107.58	101.63	101.72	107.51	109.06	106.16	104.57	103.77	107.57	113.8	105.24	111.04	108.3	104.23	112.58	101.88	100.7	100.52	105.24	112.38	108.37	104.94	108.85	108.56	99.901	104.2	103.71	105.62	101.76	106	110	107.5	109.09	104.36	104.93	108.2
106.34	109.21	106.71	107.71	109.07	104.55	105.71	103.91	108.82	104.4	104.1	112.13	100.37	101.22	107.3	108.28	109.97	108.94	98.554	110.26	108.55	104.03	111.7	107.22	103.69	111.01	100.6	103.21	103.45	106.85	104.49	105.05	105	111.14	105.41	107.71	107.83	116.67	107.69	101.51	111.34	107.26	101.52	102.45	111.3	103.25	104.26	103.9	102.2	106.77
96.413	100.88	97.037	100.76	104.17	102.89	107.6	102.78	106.12	95.813	101.55	96.116	100.67	97.412	103.2	101.54	103.68	96.418	101.31	100.12	101.9	99.085	96.487	99.335	103.31	97.405	105.83	102.78	101.03	96.12	93.981	98.762	104.31	99.71	103.44	99.994	106.9	99.87	95.831	98.856	96.075	103	97.095	102.06	101.2	96.766	101.17	99.01	97.936	103.56
100.82	104.15	105.47	107.85	109.19	108.59	110.98	100.17	111.56	102.4	106.44	104.01	107.35	106.58	102.94	111.11	108.77	102.23	104.05	110.64	105.16	106.75	109.81	103.43	103.94	108.19	102.36	107.61	104.73	106.24	114.45	107.16	111.56	102.21	107.73	106.06	106.54	106.18	107.58	108.97	104.81	105.9	108.72	113.61	101.6	106.1	111.22	109.46	107.22	99.535
98.685	104.98	103.17	105.45	103.83	105.76	105.74	106.82	104.67	109.38	107.27	102.54	105.98	104.07	101.9	103.85	99.791	106.37	102.05	110.56	105.95	102.86	105.25	106.42	104.46	104.98	100.81	110.24	103.29	103.42	103.09	98.161	103.11	109.29	105.41	100.65	106.42	103.81	111.07	103.99	107.13	104.52	97.083	107.93	112.95	109.98	107.69	105.3	103.98	103.68
113.26	117.68	103.73	108.37	111.09	116.06	111.58	114.67	109.17	117.3	110.12	119.86	110.32	118.93	110.36	105.73	104.37	112.68	112.54	108.54	108.85	112.53	120.7	116.65	107.25	113.37	109.56	117.11	112.81	110.98	112.29	108.3	113.08	112.45	111.39	114.83	115.47	111.44	113.64	109.86	108.08	111.36	112.95	111.22	113.64	116.68	110.47	106.95	111.76	120.09
112.72	114.09	118.68	115.56	113.52	112.55	108.6	109.26	103.6	108.46	107.58	111.96	104.48	114.22	108.86	105.66	106.92	113.33	114.13	115.86	108.37	110.84	108.8	112.45	109.79	109.36	111.82	107.8	110.11	112.22	109.28	111.72	108.41	109.85	114.94	115.19	111.56	110.01	113.16	109.06	110.09	109.08	115.11	109.34	109.42	105.37	109.57	107.09	116.24	111.03
105.19	107.44	113.54	113.85	108.93	106.99	111.09	110.46	110.49	107.83	119.75	109.98	112.07	109.14	109.62	112.87	114.93	110.13	117.36	114.86	110.42	113.23	107.49	110.59	109.87	113.14	112.2	111.35	112.35	107.23	105.15	120.4	119.84	111.78	107.69	108.12	110.79	113.74	109.75	112.49	117.05	109.89	112.26	117.72	113.93	113.28	109.78	115.31	106.23	106.1
106.42	109.46	104.14	112	107.13	113.47	109.57	109.48	108.45	104.61	109.53	109.53	108.07	111.54	106.4	106.57	100.66	109.8	102.45	107.5	97.713	103.78	105.3	107.62	111.38	103.16	107.28	99.747	110.71	101.85	111.68	102.16	104.49	103.51	105.98	104.41	107.93	104.46	109.45	104.75	104.18	99.957	106.79	106.99	108.43	109.83	103.08	108.4	105.54	111.34
104.55	105.98	101.57	106.71	103.57	100.65	109.46	109.24	102.19	109.91	109.71	105.17	103.36	101.69	103.8	105.98	105.37	103.97	97.169	100.55	95.784	108.77	102.26	101.75	102.87	108.49	107.22	103.46	107.34	107.96	104.34	104.29	100.33	109.63	100.48	107.83	103.99	106.44	106.63	108.08	105.21	100.19	103.72	109	96.803	108	108.9	104.06	105.01	103.76
111.15	108.12	108.45	112.9	105.64	111.37	107.33	112.83	111.71	111.37	113.15	118.24	107.36	113.29	117.96	113.18	113.85	106.93	112.23	113.74	111.85	114.02	113.07	110.88	110.3	112.63	116.85	108.52	108.03	109.2	108.53	109.3	114.01	113.82	110.15	109.87	118.31	111.89	106.54	112.85	111.47	112.2	107.74	108.62	111.46	112.85	111.76	108.7	115.43	115.97
114.25	105.7	112.04	112.51	110.53	117.91	113.57	110.97	113.46	115.83	109.83	110.57	113.04	108.69	114.64	108.02	106.21	111.74	116.44	108	104.2	112.19	104.83	106.88	110.6	105.2	108.99	116.2	105.86	112.46	110.31	111.45	113.01	114.55	109.77	106.64	108.65	115.85	110.94	113.31	112.67	113.47	115.04	106.28	106.25	103.34	116.24	105.69	111.13	111.05
115.06	111.11	108.19	106.38	105.67	108.97	108.07	104.05	103.71	110.49	108.77	103.77	100.87	105.17	106.02	102.49	104.29	101.14	106.04	102.31	108.46	105.51	102.09	103.08	106.28	100.89	103.15	110	106.27	107.51	98.691	99.156	103.67	100.75	101.56	104.62	108.87	105.15	106.1	102.61	104.15	100.93	103.38	106.19	110.61	108.53	107.47	103.01	103.17	107.12
109.95	111.02	113.53	111.49	112.11	106.13	113.5	113.97	111.78	113.78	108.73	109.24	106.9	110.58	108.63	107.17	109.7	106.84	107.52	110.79	110.15	109.3	104.78	104.38	104.74	108.77	111.6	107.15	107.38	110.5	111.67	109.71	110.21	108.76	104.63	110.91	107.15	111.24	111.3	110.38	112.88	111.44	113.48	104.23	110.74	116.77	108.92	102.25	112.27	105
91.925	104.28	93.72	98.629	97.376	97.55	96.356	102.92	103.03	97.995	106.1	102.69	98.407	94.385	100.41	98.245	104.22	101.24	95.161	100.65	98.63	98.951	108.23	102.85	99.815	100.23	99.658	104.03	103.21	103.57	93.305	103.68	101.45	102.61	103.23	100.18	99.186	103.17	92.904	95.471	104.59	100.51	110.7	97.726	102.57	98.981	102.2	99.884	98.521	96.505
111.27	105.52	111.91	110.18	118.89	102.52	106.82	110.49	111.94	114.69	113.17	120.26	108.16	110.41	102.42	110.76	105.78	106.92	101.14	112.42	109.68	112.33	108.8	115.5	104.82	117.79	114.03	114.47	112.06	114.91	109.31	106.41	107.68	105.27	116.62	106.59	111.1	103.57	111.48	114.47	106.4	110.47	113.51	108.67	104.46	112.06	112.85	103.83	107.9	113.12
112.31	101.63	106.15	105.72	102.88	107.03	103.33	106.03	108.98	102.92	102.44	104.44	109.39	105.18	109.42	101.89	100.74	101.8	106.3	108.25	100.82	94.812	106.41	103.6	98.775	102.13	108.51	101.84	106.42	104.48	105.52	96.617	109.34	107.7	102.53	99.408	99.559	104.86	103.81	109.85	107.2	98.016	101.42	103.28	100.81	107.2	99.627	106.1	99.478	103.67
103.49	105.61	97.954	104.97	108.15	106.83	105.6	109.69	103.1	108.95	101.85	109.16	115.01	109.78	103.63	105.12	106.73	107.51	108.02	112.99	110.25	104.67	104.43	103.97	108.29	106	110.87	106.74	104.53	112.07	105.76	98.582	107.39	106.53	104.97	105.19	100.29	103.86	110.41	100.76	101.13	107.5	103.94	98.099	109.49	111.54	112.08	102.98	103.99	109.87
110.61	116.41	102.22	113.1	113.93	105.6	109.17	109.45	112.6	111.99	110.62	106.74	113.11	110.43	104.59	114.99	108.67	105.54	111.64	112.91	107.67	112.38	116.48	110.86	111.04	103.4	107.75	112.78	107.41	110.51	115.32	114.14	115.29	112.81	112.43	110.25	110.56	114.2	113.43	112.41	115.38	104.48	109.83	114.43	105.35	114.61	116.36	113.47	109.83	106.65
105.51	108.03	106.99	104.36	102.47	103.06	109.93	105.19	104.62	108.89	104	100.94	100.81	101.86	102.91	99.017	105	104.6	110.02	108.15	108.35	107.52	106.51	104.35	102.48	102.52	109.1	102.5	106.4	102.55	107.11	107.11	101.15	99.875	101.79	99.728	101.03	101.24	106.37	108.11	98.827	107.33	97.704	102.45	102.52	111.73	103.41	101.95	108.79	104.72
98.599	106.68	107.17	104.14	106.17	111.29	107.52	104.25	108.28	103.13	100.55	109.66	98.903	111.74	108.2	104.9	106.62	104.24	109.83	101.25	110.45	103.55	106.81	106.75	107.76	107.9	102.79	106.1	102.89	105.38	100.24	100.47	106.13	104.98	113.04	104.77	103.1	99.458	107.06	110.04	108.71	105.39	100.9	112.61	108.33	105.71	98.85	105.46	102.73	105.34
105.65	108.01	111.01	110.35	110.62	112.03	109.25	110.18	109.58	115.46	110.44	104.47	110.88	108.37	118.3	112.46	106.91	112.62	107.7	112.23	113.3	110.94	107.45	109.64	105.09	115.83	115.13	110.66	105.82	104.08	110.8	115.4	110.39	109.32	110.35	114.32	112.4	117.06	115.42	111.71	107.12	108.17	110.73	110.96	110.07	109.2	108.85	117.19	101.71	107.31
101.86	98.089	106.61	107.5	102.66	109.51	103.08	105.91	106.3	101.05	103.13	104.83	105.85	103.42	106.12	107.29	106.39	100.97	101.86	106.05	105.92	105.5	99.361	103.23	111.56	99.162	105.67	107.46	105.16	106.6	106.75	104.74	104.88	105.29	103.69	107.85	112.6	96.678	101.21	104.91	100.79	98.4	105.88	104.3	106.81	109.99	115.68	106.22	103.74	104.2
111.44	110.77	116.74	108.1	103.25	108.56	109.42	108.04	110.93	112.72	107.4	110.14	108.71	108.09	112.26	101.35	110.07	110.71	106.11	111.4	104.66	112.92	115.23	107.57	110.88	108	111.6	116.05	112.51	107.81	111.93	119.13	107.8	111.2	112.58	110.13	107.85	109.62	116.08	109.65	111.74	111.88	116.86	107.85	107.96	110.75	106.22	111.18	115.75	112.2
109.48	96.336	97.386	96.604	101.26	100.07	99.327	100.67	98.281	97.922	103.09	100.46	100.56	100.29	101.9	99.512	98.881	94.627	96.568	96.499	96.432	98.333	97.948	93.156	93.677	100.72	95.813	97.912	99.934	96.321	100.83	103.24	95.445	98.122	97.412	101.82	106.2	98.061	99.148	102.45	101.83	97.985	96.656	102.26	104.18	100.55	93.159	97.749	99.934	99.425
93.249	101.74	102.9	100.53	100.03	97.654	104.94	105.62	94.074	98.594	96.319	99.035	106.84	102.28	99.528	97.292	96.728	102.05	94.227	95.297	108.1	98.633	95.806	105.7	99.4	100.21	95.882	101.65	98.383	99.973	102.41	97.629	97.861	95.196	98.318	101.52	98.865	101.14	96.496	101.08	98.755	95.35	102.12	99.047	104.16	102.6	98.417	105.74	102.3	98.854
105.48	109.61	111.98	105.22	106.58	103.85	106.44	106.69	109.41	104.6	100.89	101.28	104.74	109.24	109.47	105.61	110.46	100.22	107.23	104.55	108.79	110.28	106.3	108.18	101.36	108.99	107.28	107.74	107.15	102.32	111.75	105.92	106.33	105.25	108.05	102.31	109.63	103.84	102.49	106.54	103.45	113.55	102.16	105.13	107.67	110.27	105.91	113.81	104.96	108.11
108.18	107.88	106.27	107.02	107.39	112.02	103.61	109.1	104.93	102.11	99.533	106.72	101.86	106.64	110.31	113.24	104.22	107.35	103.24	106.11	107	109.47	106.73	105.73	108.55	107.18	109.05	109.73	108.8	110.92	107	104.02	99.455	108.55	105.8	99.42	103.78	107.24	108.27	101.8	110.8	114.4	109.02	109.77	109.02	110.29	113.11	105.98	106.67	104.34
103.89	106.89	102.31	99.506	104.98	110.55	103.55	105.22	103.53	105.44	103.02	101.22	105.23	103.97	104.31	100.39	100.49	106.44	106.71	100.71	99.79	104.98	99.71	102.66	112.32	102.58	108.91	108.38	102.35	102.76	100.52	103.71	107.83	103.31	102.83	105.49	102.03	100.58	100.34	101.96	103.78	107.69	111.88	110.02	107.38	99.402	110.53	99.995	100.11	107.37
116.44	102.56	101.62	101.74	105.78	107.43	105.59	106.15	113.8	109.27	109.76	109.33	106.06	104.9	111.76	107.98	100.66	101.81	102.29	106.42	100.29	107.29	107.03	101.27	108.66	106.69	106.46	105.24	106.05	106.45	102.76	103.65	104.08	103.28	107.81	111.54	102.44	109.73	104.43	109.45	112.63	101.68	104.87	106.93	108.4	111.58	99.701	107.47	108.4	105.27
113.79	99.88	107.58	110.2	109.49	106.31	105.77	104.27	107.55	106.69	105.7	110.6	100.79	109.35	106.37	106.17	109.32	102.82	105.55	103.42	110.92	106.79	105.66	107.3	102.05	107.66	108.63	105.87	102.76	104.06	108.83	105.76	111.3	110.27	103.05	106.13	104.39	109.1	106.25	109.01	96.09	105.87	108.24	110.83	103.97	106.47	107.43	103.77	109.59	112.3
111.22	110.21	111.61	109	118.73	114.53	115.39	107.14	112.69	108.92	116.29	113.8	115.6	112.57	110.85	119.85	114.07	111.03	114.8	117.7	110.61	113.09	113.86	110.7	106.09	110.22	114.35	119.05	109.83	111.06	113.36	108.63	111.43	112.58	118.8	109.58	108.72	120.23	108.17	113.84	111.61	117.97	110.82	116.7	115.21	109.48	115.82	119.63	109.2	112.27
116.68	106.44	110.77	106.58	110.69	110.36	106.49	106.71	110.58	111.86	109.95	110.55	115.96	117.99	108.19	104.46	109.32	113.69	109.34	110.51	107.16	107.68	104.84	111.96	112.11	106.16	109.51	106.71	114.98	111.22	114.6	110.94	109.31	108.84	107.3	111.91	110	107.59	112.85	107.89	110.57	118.6	107.59	112.02	109.44	113.18	113.08	105.73	108.23	108.8
106.86	104.49	111.1	107.21	104.92	108.85	101.99	103.84	105.95	106.83	104.99	101.37	113.11	104.37	104.66	111.9	108.54	105.04	101.88	104.1	96.755	105.19	103.85	107.06	106.19	105.74	96.577	102.2	109.87	103.12	104.36	109.39	104.09	100.52	107.05	106.31	109.69	100.53	112.91	106.63	106.18	97.841	107.86	105.81	106	104.46	98.45	108.71	101.63	103.88
106.19	106.31	100.23	103.07	107.07	106.05	102.62	103.84	103.4	108.53	104.88	105.23	105.69	106.57	101.71	109.67	105.55	110.69	106.23	97.701	107.51	106.15	105.61	102.9	112.36	104.77	105.54	106.94	105.54	111.12	108.02	100.61	109.77	112.53	106.03	109.5	107.27	108.36	103.84	110.81	111.42	102.8	104.47	104.63	109.9	102.78	110.65	109.22	109.32	105.32
107.52	111.44	111.95	115.49	112.37	106.93	110.92	106.36	119.02	104.99	114.03	107.01	117.42	116.76	115.6	114.91	113.32	104.72	111.48	110.6	110.53	110.13	109.08	113.61	113.08	105.32	113.91	109.31	108.38	114.69	107.08	113.59	106.16	106.84	110.37	113.47	114.07	112.25	108.37	104.95	107.83	105.83	109.24	107.59	114.93	107.64	111.42	113.05	112.25	109.09
110.21	109.7	118.72	112.78	114.64	112.39	115.1	101.7	112.43	115.07	116.08	109.48	116.29	112.35	113.19	110.62	108.18	109.8	109.18	119.37	114.44	116.52	108.74	112.98	104.22	112.1	111.68	105.76	102.77	120.33	108.64	117.11	108.59	105.8	106.33	110.7	113.57	112.82	106.24	103.35	109.01	114.32	114.37	112.43	108.89	110.25	110.54	105.11	113.55	107.17
102.58	103.37	108.82	104.61	105.79	107.3	106.46	100.59	108.38	102.56	95.391	102.41	101.4	103.49	104.86	104.64	107.57	103.62	102.12	107.98	99.944	104.34	100.19	99.547	100.46	105.37	103.84	102.86	103.4	109.14	101.31	105.53	102.76	106.9	105.67	102.96	100.63	103.84	103.4	99.687	105.7	108.83	97.315	102.88	108.37	101.84	102.9	105	101.28	106.07
103.85	105.58	101.91	101.28	106.36	103.98	107.4	101.18	109.43	101.83	107.72	102.3	105.27	102.12	98.962	100.47	104.37	105.85	110.78	99.827	104.04	101.84	100.96	109.86	102.58	110.74	107.33	109.2	106.82	103.39	99.172	104.9	106.88	104.25	106.41	113.22	106.68	102.49	103.26	104.69	106.77	105.94	106.9	104.07	99.966	101.41	107.39	104.49	103.68	107.08
100.14	98.826	98.563	97.363	107.9	100.03	103.41	103.17	93.31	102.72	103.19	101.24	101.41	94.575	103.17	99.58	100.85	101.18	96.096	102.95	101.34	95.985	94.627	97.133	95.245	97.741	100.6	98.16	94.517	107.61	100.66	98.915	101.38	100.41	106.66	101.05	107.23	99.499	102.03	96.376	102.87	100.25	94.074	107.14	101.86	102.74	101.59	102.88	94.376	102.35
106.7	109.05	106.74	106.84	104.6	106.89	106.23	104.66	113.43	109	106.72	105.57	110.4	109.27	103.99	107.51	106.08	103.78	107.28	104.51	105.79	102.23	108.31	96.113	104.08	104.21	105.68	102.42	110.23	106.8	111.43	110.59	99.114	105.14	106.31	106.73	106.63	107.44	108.69	108.83	108.04	112.09	110.9	107.93	109.53	102.69	102.65	106.85	107.3	102.61
97.176	99.099	100.78	103.74	101.86	96.327	96.527	103.74	96.152	91.617	99.138	98.088	103.32	94.91	102.32	94.797	104.37	101.03	99.762	98.166	103.12	101.59	99.5	101.69	99.32	102.55	102.06	99.465	98.511	98.017	94.65	99.01	103.87	103.23	102.22	104.07	106.14	101.4	98.78	93.439	100.02	99.615	102.97	96.515	109.21	104.62	94.842	98.486	100.3	94.192
104.34	104.19	103.25	101.76	107.61	106.44	118.98	108.12	112.72	109.45	110.55	100.54	106.99	108.37	102.6	99.164	113.36	107.02	107.59	105.16	107.32	105.99	113.09	99.741	108.6	108.57	106.83	112.08	109.44	105.5	109.7	102.5	109.64	102.28	112.25	104.44	106.23	109.02	103.55	101.31	112.22	103.71	107.47	101.85	101.32	105.19	110.57	106.21	111.88	110.72
106.16	107.17	109.11	103.36	105.43	105.76	103.12	114.3	104.59	107.05	107.67	107.27	110.44	108.12	103.17	104.41	100.05	104.55	111.43	106.28	107.24	101.62	106.71	111.34	104.05	109.6	107.88	114.09	108.22	107.95	109.83	108.05	105.2	106.65	98.87	109.3	107.27	103.76	107.62	100.52	101.59	107.05	107.06	110.82	108.1	105.61	110.5	106.38	108.22	104.61
105.86	100.55	108.1	109.32	108.17	103.75	104.6	106.62	108.87	103.25	109.52	104.36	106.53	109.99	104.19	105.03	108.89	107.03	110.18	102.01	105.57	109.06	106.7	104.91	101.74	102.64	108.68	107.8	110.93	111.21	110.86	104.51	108.2	103.58	104.09	112.74	107.01	110.5	104.69	106	103.47	108.57	110.74	102.47	109.15	107.74	105.58	107.47	103.61	106.67
102.66	105.85	106.3	102.35	96.667	102.81	106.73	99.055	109.61	110.82	96.443	104.18	98.911	104.05	105.88	98.101	104.85	105.02	99.705	101.15	107.29	100.92	104.32	102.07	103.69	102.91	104.83	106.79	107.98	100.71	108.08	109.83	103.38	103.83	103.81	101.35	103.07	105.81	103.09	105.73	104.62	106.73	102.67	100.01	103.61	103.43	95.739	108.06	103.86	102.96
116.64	116.89	116.37	111.17	110.99	119.24	115.14	114.61	109.61	119.81	119.97	116.77	115.19	115.3	117.43	117.36	117.39	112.33	123.35	120.65	113.27	109.65	110.62	119.65	113.84	115.14	115.33	119.47	114.62	116.9	122.34	117.39	116.79	116.01	115.61	113.43	115.4	118.21	119.5	113.99	120.26	111.18	119.59	111.51	115.76	113.88	114.5	122.84	122.42	119.88
108.04	108.62	105.93	100.54	103.65	105.8	105.66	106.42	104.17	110.32	108.63	105.1	104.88	106.42	107.07	103.14	101.62	104.53	111.41	101.91	113.62	103.25	103.96	105.49	104.74	103.77	106.47	102.2	106.06	107.45	109.17	104.35	102.38	101.08	111.11	100.91	101.35	108.93	104.92	104.44	104.48	102.7	107.73	107.46	108.75	105.17	105.99	104.56	110.67	108.49
111.69	115.44	117.44	117.87	119.72	107.53	108.13	109.29	115.19	114.83	113.44	105.12	105.06	116.18	112.74	115.83	115	114.06	106.77	108.34	113.89	114.35	116.66	111.83	105.47	109.67	107.85	112.3	116.63	112.94	113.7	113.74	112.68	115.44	113.49	118.33	119.24	121.54	108.57	116.46	113.25	114.28	108.11	110.49	107.81	110.79	109.49	114.54	108.09	113.96
103.23	105.03	109.61	106.61	109.88	102.55	104.69	94.901	108.84	105.08	99.502	104.48	99.712	108	99.178	108.03	104.67	105.67	107.21	106.86	108.12	102.67	106.83	109.53	107.35	109.37	107.08	109.4	103.23	107.25	113.56	104.01	109.88	109.48	108.79	108.02	103.21	103.29	105.57	107.15	107.12	105.05	107.51	108.89	102.54	105.27	107.85	107.46	110.57	114.15
111.15	107.88	104.95	108.24	103.09	106.69	105.63	109.42	102.06	104.01	108.16	108.96	107.56	103.9	106.14	103.8	105.33	100.7	104.03	103.09	103.69	110.86	112.2	103.31	106.73	109.63	104.34	112.76	102.57	97.237	104.01	105.23	107.11	97.887	99.981	108.05	106.69	112.07	106.59	108.02	105.71	106.48	101.73	102.24	98.97	109.92	100.18	104.94	99.769	112.67
101.86	108.48	101.98	93.042	97.952	99.705	94.201	97.223	99.184	104.94	104.54	99.367	97.706	102.64	106.91	97.655	97.529	99.739	93.365	98.594	89.598	103.97	95.576	93.835	98.926	92.853	97.669	103.71	95.964	105.09	97.641	105.12	102.01	99.572	92.804	97.466	97.594	96.765	100.84	103.78	103.41	98.844	100.87	93.898	104.15	98.241	103.9	106.57	101.79	95.491
110.6	107.82	104.55	104.86	105.26	105.51	101.77	110.7	97.001	105.71	107.07	105.97	108.35	104.34	100.88	108.76	103.44	109.06	101.49	103.12	103.61	108.47	109.1	99.74	110.82	103.05	110.38	103.37	109.2	96.575	107.44	99.864	104.22	99.791	113.54	108.12	107.41	101.3	102.37	104.86	106.02	105.57	110.63	104.19	106.19	110.48	107.41	100.71	106.67	105.8
108.21	112.1	108.53	121.02	110.77	116.8	111.31	116.9	111.19	111.41	113.74	109.15	119.18	112.31	115.63	111.87	113.15	109.98	108.18	112.79	107.61	114.34	111.49	102.46	111.61	115.8	114.35	108.77	110.73	109.86	113.5	115.51	110.79	114.31	108.12	114.8	113.83	111.76	117.74	104.87	106.26	112.8	111.47	115.25	115.19	111.1	112.02	104.73	119.61	109.49
103.31	110.83	105.38	107.33	106.25	110.21	104.57	107.93	101.68	114.06	107.57	101.99	108.27	104.82	113.79	112.52	105.37	106.16	102.7	106.23	113.12	106.34	111.17	103.87	104.71	100.31	109.28	106.86	109.85	104.79	107.33	105.66	111.02	100.13	111.22	105.55	109.49	106.98	106.61	99.666	103.7	104.72	104.49	101.63	109.12	110.51	106.68	103.73	114.7	110.88
104.29	104	105.56	106.47	107.8	105.94	105.19	103.77	102.19	101.04	106.37	110.04	104.21	109.28	108.27	107.37	108.33	104.05	104.58	104.35	113.46	101.57	109.68	107.85	106.51	103.62	110.54	109.32	103.65	105.47	105.18	103.76	105.89	111.47	110.19	103.68	104.17	107.43	112.31	110.31	101.94	111.23	110.93	104.09	102.32	107.67	106.25	103.86	105.66	106.19
108.24	107.46	110.4	109.75	109.9	108.57	114	111.97	112.24	113.58	114.03	111.64	108.78	108.71	112.1	112.25	106.94	113.7	110.71	106.05	115.39	113.67	109.64	108.69	107.78	109.21	114.7	110.21	110.38	111.55	110.5	112.39	107.74	112.81	112.39	118.75	110.3	115.37	107.68	112.18	111.63	107.67	105	111.4	115.89	110.8	110.43	114.27	113.29	110.6
106.77	101.77	105.96	101.7	111.79	105.09	110.41	104.46	107.65	109.8	108.93	100.77	109.67	111.49	108.47	99.298	104	101.4	105.03	102.51	106.99	101.61	104.26	105.11	107.07	102.66	109.65	105.57	111.39	110.34	105.21	107.25	109.7	110.06	107.99	102.32	106.2	104.78	102.66	105.75	112.23	109.72	104.9	107.71	110.83	108.72	106.59	110.78	105.69	104.89
103.26	108.76	105.38	107.86	108.91	111.35	111.62	104.84	106.3	104.68	107.11	102.77	113.52	103.38	114.41	104.2	103.46	109.52	106.46	107.11	110.86	102.56	104.8	108.62	107.77	111.08	97.884	108.37	105.69	106.99	108.59	108.6	112.11	106.55	108.05	108.59	107.11	107.71	106.25	109.86	107.32	104.23	104.27	106.16	107.83	111.68	105.77	106.73	111.25	102.04
101.55	95.937	94.524	102.21	104.73	96.844	102.55	98.249	102.66	101.32	102.36	100.19	100.98	103.41	98.345	102.32	102.92	96.655	95.839	98.834	95.92	103.4	107.83	102.69	93.992	97.375	96.744	94.402	100.29	100.78	99.327	99.303	105.02	96.939	101.13	100.35	102.37	100.14	104.61	100.98	99.692	98.295	103.03	94.861	102.73	99.126	105.3	89.822	97.091	102.05
105.89	104.48	113.87	105.58	110.13	110.17	108.4	111.95	112.97	111.75	106.17	112.26	109.34	114.8	112.4	106.38	108.44	112.6	108.34	109.49	108.7	110.05	112.15	101.6	102.82	115.59	107.32	108.37	108.68	112.89	115.79	114.25	109.39	114.66	113.04	106.26	107.39	114.68	110.02	110.89	109.44	116.26	111.23	108.56	110.44	114.54	113.95	107.33	110.13	109.2
111.62	114.24	111.7	113.18	104.49	113.84	110.5	107.77	109.12	112.4	119.88	115.69	109.84	113.28	112.71	111.25	112.39	113.38	109.42	116.94	115.67	115.08	108.73	103.54	107.85	107.94	116.79	115.14	108.24	110.5	105.31	106.34	114.09	107.08	114.21	111.63	109.35	110.84	109.33	113.96	109.6	114.82	117.12	112.84	109.08	113.58	114.31	111.91	111.55	110.29
111.1	104.23	108.43	103.51	107.06	104.99	105.21	106.06	103.79	100.47	110.22	103.08	105.68	102.93	109.57	106.69	102.6	108.11	100.13	105.61	104.6	103.99	103.86	104.58	111.25	102.3	110.45	102.51	107.82	103.58	99.762	106.02	112.08	107.34	108.21	102.93	105.99	109.99	106.28	110.92	105.14	108.65	103.79	106.51	109.78	106.12	103.33	100.23	103.84	105.19
99.652	108.31	105.01	107.71	109.8	103.25	102.39	112.09	98.747	105.86	106.28	107.58	109.85	107.13	104.2	107.38	114.1	104.29	104.18	106.48	108.84	108.69	102.75	101.35	106.94	104.79	106.75	109.51	103.42	108.1	100.69	111.75	99.933	107.73	103.79	105.53	105.17	109.05	104.46	106.13	109.04	105.2	112.36	105.58	111.21	105.23	108.24	103.1	109.04	102.6
105.75	113.42	107.43	101.76	100.74	107	109.85	108.7	103.12	105.54	108.59	104.42	106.63	111.42	103.25	105.26	108.51	96.848	103.22	104	113.31	101.25	110.55	109.97	106.08	106.85	102.58	106.28	99.378	102.48	101.67	106.25	102.93	103.81	107.56	109.95	107.78	105.05	105.95	104.08	109.41	103.29	104.13	110.96	99.333	109.17	108.3	105.26	105.31	104.08
98.433	102.23	99.523	93.27	97.033	95.435	102.7	103.37	96.325	97.889	93.818	94.73	99.076	88.674	100.2	101.53	97.898	97.687	98.284	101.01	101.83	94.275	102.52	99.847	96.053	100.21	97.459	101.96	95.456	98.613	100.14	99.13	98.885	102.81	104.25	96.787	91.547	94.674	99.669	94.326	99.875	91.698	96.538	101.02	94.999	104.03	97.051	100.58	106	101.72
106.92	102.76	104.75	113.48	105.73	105.71	103.48	110.61	105.03	104.21	104.54	113.7	108.36	101.43	107.53	103.54	108.74	102.48	107.91	105.25	106.77	108.5	101.58	106.03	109.36	100.94	103.85	95.364	105.71	104.19	111.71	103.76	102.85	104.36	101.88	102.74	103.13	104.28	108.12	105.77	112.49	106.32	102.61	103.98	109.85	106.68	108.24	112.02	106.08	103.61
101.81	99.488	98.938	96.543	100.05	97.093	100.45	98.442	97.208	103.23	97.336	103.26	99.349	94.284	99.701	104.35	105.3	100.63	98.319	97.393	100.19	102.17	96.59	101.59	101.67	96.326	95.25	100	98.314	98.662	102.58	99.592	98.375	96.766	102.16	105.37	100.28	101.19	97.089	104.11	97.483	101.46	96.188	99.933	97.171	106.74	98.63	94.607	98.424	106.54
106.23	100.53	106.65	107.59	108	109.1	105.17	109.23	98.38	106.09	103.7	98.235	98.545	104.61	105.68	102.5	102.84	105.55	110.9	109.26	107.13	105.36	106.48	103.22	104.22	104.89	108.5	102.62	106.51	103.48	107.47	104.76	106.17	104.43	102.44	105.05	103.16	100.94	106.5	105.41	103.83	106.13	115.93	100.67	105.38	102.73	103.35	103.58	102.72	105.42
107.28	112	116.41	109.63	112.23	108.55	105.9	116.21	113.68	106.63	108.99	110.95	110.21	110.61	111.73	107.21	111.27	110.18	113	110.46	111.56	113.84	105.46	103.21	106.96	109.45	115.5	106.91	105.54	112.28	114.54	104.93	102.76	112.25	107.58	111.34	111.78	112.94	112.85	113.14	105.43	114.06	108	110.18	104.96	110.73	113.31	105.18	111.46	110.87
105.16	108.64	108.6	107.09	110.2	104.77	108.1	105.9	103.99	100.54	115.08	103.05	109.28	101.57	110.93	107.64	107.03	106.08	101.01	105.05	104.37	105.33	99.92	109.29	102.95	111.12	105.35	105.83	104.09	113.02	109.23	107.55	105.42	111.35	108.56	102.91	100.53	109.91	106.21	106.34	107.33	109.68	104.82	106.46	104.15	101.86	101.51	103.72	107.49	97.134
101.63	104.78	101.05	104.26	111.61	106.44	101.42	105.94	105.94	106.54	108.73	108.91	105.96	103.12	100.43	102.36	101.79	103.69	109.15	108.41	110.71	104.37	104.65	107.25	104.16	105.55	106.87	109.27	108.8	103.72	101.82	107.91	103.83	107.36	113.23	102.89	106.84	111.27	109.46	108.57	102.72	108.03	107.71	107.69	105	107.87	105.55	106.1	105.14	113.35
110.39	111.9	101.33	108.97	112.52	107	104.82	110.21	109.29	108.59	111.13	108.24	113.01	108.24	111.61	115.05	107.21	108.93	111.06	104.33	113.65	112.67	104.72	113.66	107.21	103.21	115.95	110.99	109.03	118.07	111.01	118.76	109.87	111.32	107.57	107.71	112.02	106.6	115.06	111.91	110.36	108.13	112.95	113.2	105.14	108.75	114.1	118.87	113.67	110.34
113.97	107.6	106.13	113.79	112.35	108.84	112.76	110.98	113.25	112.53	114.13	107.97	112.56	107.74	108.45	117.7	109.53	111.95	112.61	116.6	110.25	113.05	112.15	112.19	110.44	111.79	108.96	118.68	108.2	114.77	110.49	110.03	108.4	113.08	106.24	106.34	109.89	109.45	112.44	110.2	113.92	111.25	112.5	111.27	112.48	111.69	107.33	115.75	108.96	111.11
100.87	97.261	98.082	103.66	99.684	95	102.21	99.188	97.434	94.919	97.629	98.45	102.72	98.593	100.86	103.17	95.321	95.986	103.52	95.992	95.073	95.664	98.077	94.095	97.148	98.91	104.36	93.423	98.405	99.689	100.22	103.21	99.731	103.44	100.34	99.345	107.6	98.773	103.53	102.71	94.156	98.103	101.6	103.81	100.97	99.876	96.142	95.52	99.712	103.26
105.46	106.61	110.19	102.8	105.15	103.76	107.93	102.38	105.82	105.57	108.5	107.59	101.78	105.38	113.09	98.087	107.74	107.8	102.53	99.952	105.12	103.03	111.54	106.16	104.21	101.8	101.93	105.43	114.24	110.64	110.64	104.38	109.41	110.74	108.2	104.2	104.91	106.39	106.04	105.56	103.31	105.73	105.18	101.29	108.64	99.171	105.06	108.21	111.84	101.18
107.06	101.1	104.24	98.819	104.2	110.87	101.82	107.01	103.42	108.94	102.95	104.74	107.46	101.53	107.7	102.9	104.6	108.02	105.83	110.27	103.2	107.82	105.23	105.9	109.79	105.36	105.92	105.45	107.26	104.44	106.07	103.37	101.92	106.73	106.91	99.445	98.782	107.3	110.32	107.57	106.95	100.91	108.93	95.483	113.13	106.53	109.27	103.17	105	107.44
98.637	103.77	100.08	97.417	94.675	96.121	96.632	96.313	97.551	100.28	98.469	99.812	101.54	95.455	99.829	101.82	96.762	95.654	99.219	104.83	98.896	99.447	98.998	94.067	98.335	100.03	98.529	111.2	100.18	101.4	106.42	107.92	98.237	101.91	99.022	99.532	93.96	95.547	97.636	95.888	91.711	103.2	106.66	102.42	100.25	97.792	102.4	107.47	103.9	98.361
104.5	102.59	91.636	96.304	105.61	103.58	99.223	98.109	106.05	101.74	95.618	99.182	99.162	107.76	97.082	97.981	93.872	100.7	102.04	102.61	104.64	96.803	99.203	102.08	97.43	97.783	102.49	100.82	102.27	105.89	98.7	103.6	96.182	102.65	92.69	95.196	99.265	97.585	97.531	102.08	100.49	98.352	94.707	100.87	96.974	101.73	95.935	98.625	100.21	98.517
105.55	109.87	105.32	108.47	103.96	104.95	106.64	100.25	104.09	107.41	99.368	101.05	104.92	107.78	111.1	98.536	105.6	101.64	108.13	104.4	108.61	110.68	109.17	100.16	104.19	107.9	106.54	103.98	105.94	107.42	105.35	101.62	111.8	108.1	99.194	104.85	112.22	106.58	103.22	107.64	103.75	104.35	98.74	105.42	112.01	103.48	101.96	110.73	107.98	109.26
99.138	99.94	101.15	96.784	103.25	99.164	100.72	98.715	99.844	101.57	101.63	101.32	99.493	98.877	103.57	95.345	97.675	98.379	99.91	100.42	102.56	98.362	96.709	100.91	100.31	100.79	91.209	96.479	97.393	94.406	98.037	95.933	101.92	99.07	97.073	99.699	102.05	99.935	97.274	95.324	98.598	104.55	102.16	99.005	107.56	101.74	106.85	100.88	99.433	100.83
105.94	107.02	109.47	103.85	109.31	109.71	105.75	106.73	107.92	105.42	105.92	107.56	107.52	102.96	111.18	107.23	109.9	107.65	107.34	106.16	104.83	108.34	108.93	106.05	99.433	103.9	113.88	105.97	107.12	109.4	105.43	103.07	114.68	104.65	109.94	103.54	106.73	100.83	102.38	112.15	104.01	108.8	107.96	112.87	102.24	105.87	110.22	102.34	108.83	107.5
102.89	104.25	101.17	100.2	101.37	101.47	103.56	97.85	100.09	97.094	96.9	99.044	99.796	100.22	95.748	102.53	100.75	107.69	97.898	96.456	99.83	99.476	100.62	95.692	91.186	93.436	97.606	99.569	94.231	103.31	100.19	100.14	100.42	96.05	104.69	101.63	96.521	101.32	104.03	97.032	100.2	100.03	100.29	91.877	106.32	103.09	103.22	92.432	97.39	94.465
105.03	98.819	104.14	101.64	103.19	100.81	95.606	105.08	109.53	98.729	105.8	108.06	102.48	105.39	104.71	104.11	108.42	108.61	104.49	101.78	105.48	106.2	103.76	105.4	103.87	104.1	105.69	109.82	104.61	103.46	105.15	106.23	102.17	97.778	107.26	104.41	100.25	105.35	107.19	105.3	104.36	100.26	104.77	100.59	98.533	107.66	102.95	102.43	107.93	97.357
104.64	107.95	105.3	104.32	109.06	104.22	104.53	107.02	102.2	103.81	110.57	108.68	110.63	106.41	102.5	104.14	107.53	104.06	103.39	111.03	104.9	105.15	102.73	105.22	105.18	101.17	101	106.75	102.37	101.11	111.45	105.6	108.96	100.27	99.468	106.15	104.7	108.22	105.46	106.69	100.51	108.5	109.3	104.93	104.84	103.25	104.97	105.99	109.2	105.64
107.88	105.89	107.6	108.4	105.62	105.68	109.56	102.18	104.96	109.97	102.33	105.63	105.77	106.88	112.36	100.71	106.28	112.45	105.71	105.62	105.72	106.85	106.31	106.05	109.47	103.39	108.48	110.19	100.46	107.18	101.65	102.68	104.46	110.05	106.85	109.47	103.5	111.4	101.15	103.61	103.43	102.76	101.22	104.5	106.42	110.24	107.13	107.81	101.72	109.96
103.93	108.15	103	103.87	105.82	108.45	105.04	103.58	106.53	103.29	103.64	106.8	102.8	107.9	108.39	108.21	106.22	113.63	105.34	104.76	107.43	105.8	109.86	104.36	104.04	107.79	99.135	108.14	98.833	105.98	106.32	101.23	104.71	107.67	105.66	99.785	102.84	111.37	110.35	107.25	103.27	106.35	108.31	110.83	105.04	108.18	103.42	104.16	103.98	105.69
112.2	111.26	109.28	110.87	107.47	117.91	107.93	106.4	113.71	108.8	110.35	110.58	112.26	109.5	111.8	107.21	111.75	113.38	112.84	110.15	108.03	116.25	111.15	107.16	108.27	108.8	114.2	109.92	113.9	110.76	112.01	115.36	112.26	110.38	114.11	109.7	109.27	108.72	113.98	110.59	113.74	113.94	111.95	112.96	114.02	109.32	109.22	107.77	119.61	100.48
103.29	101.75	101.99	99.478	98.668	105.23	101.87	99.889	97.205	106.22	98.26	97.097	99.862	96.621	104.87	104.65	101.19	96.486	106.58	100.64	106.69	101.97	104.24	94.116	95.004	106.57	106.03	100.36	99.603	101.29	102.33	101.14	104.4	98.234	105.9	98.509	103.83	99.846	96.913	99.376	100.66	105.94	97.118	98.814	97.514	97.503	99.846	101.74	106.49	106.25
113.38	107.99	108.62	114.37	113.81	105.72	110.84	108.06	114.81	109.76	112.6	112.36	112.14	111.29	112.45	111.49	113.4	109.96	111.25	110.47	109.06	114.96	110.99	108.67	109.74	116.69	104.65	113.47	111.42	111.33	108.61	111.93	110.16	113.08	118.36	116.4	112.66	109.03	108.96	114.47	107.8	110.84	113.1	112.28	113.99	113.19	117.47	108.19	113.58	117.43
101.61	97.054	100.19	98.668	96.563	103.44	98.645	99.288	106.08	102.3	105.34	100.74	105.26	96.037	98.743	105.09	101.52	99.37	98.274	102.02	104.61	102.21	100.91	97.265	99.641	102.61	114.24	103.31	102.92	99.924	98.807	100.74	101.76	101.01	104.69	100.98	97.327	104.75	100.79	98.565	101.84	103.45	100.76	95.311	103.29	90.745	98.835	95.205	99.232	101.72
106.31	110.09	113.45	108.91	108.74	101.08	104.38	110.73	105.69	109.51	106.95	107.28	102.45	100.64	105.17	107.84	101.33	107.1	105.93	102.05	106.07	105.09	98.111	111.18	107.91	113.64	103.96	109.14	103.17	110.5	110.3	109.3	99.663	106.97	111.14	106.92	107	105.47	105.68	102.65	110.07	107.73	104.53	103.64	107.12	102.31	112.97	106.64	107.7	105.1
113.07	109.64	107.41	105.42	108.79	102.61	107.24	105.83	106.54	105.57	102.52	99.924	99.556	108.39	104.92	101.34	99.904	109.86	110.89	106.8	106.38	104.94	107.5	105.53	101.16	104.27	102.74	105.35	101.57	100.2	103.81	106.29	102.12	96.875	112.28	105.72	107.72	107.96	102.81	107.02	103.07	105.1	111.16	102.92	101.89	109.06	105.69	108.35	106.8	102.69
116.1	105.88	107.26	107.17	110.21	106.74	107.1	108.22	112.26	105.44	106.42	110.91	105.49	113.09	95.455	100.14	104.38	101.38	107.5	102.25	105.86	111.16	111.98	113.71	108.69	113.59	106.95	107.32	101.8	105.55	112.71	103.64	109.01	106.02	106.19	106.96	108.8	106.72	108.6	103.3	107.81	105.58	105.77	104.7	103.42	111.01	102.5	110.75	110.31	102.74
108.03	106.36	106.9	106.72	106.05	105.95	111.34	104.76	107.78	102.94	99.592	110.29	104.43	107.04	108.71	106.42	107.52	101.97	109.71	108.86	105.46	103.02	107.08	104.95	104	109.42	104.12	108.99	101.41	104.95	104.48	107.13	107.68	106.46	104.44	105.31	106.46	106.52	103.64	106.8	103.98	108.77	111.85	102.22	102.63	111.13	109.22	102.78	103.11	110.58
100.43	101.92	103.9	107.01	104.99	107.95	110.15	109.59	109.74	103.18	104.71	107.58	109.51	112.08	107.13	107.2	107.77	104.04	105.52	109.67	103.67	106.91	113.1	108.55	111.6	101.08	108.38	103.01	105.46	107.5	106.75	109.99	109.95	99.713	103.99	102.49	103.99	107.96	105.17	106.02	103.76	102.46	104.09	110.5	110.24	107.57	107.91	111.99	110.67	108.87
109.43	107.98	104.4	106.83	107.8	105.51	104.43	101.7	99.187	100.3	109.62	105.41	112.96	111.6	107.03	96.883	111.94	101.2	108.79	105.82	106.95	104.23	104.74	101.84	110.04	108.9	114.78	105.23	107.95	108.98	104.97	106.7	106.29	111.83	99.935	100.61	108.76	108.83	99.888	109.09	107.26	110.49	108.54	103.42	105.31	108.76	111.07	108.29	113.07	104.37
105.2	110.01	111.84	108.91	108.52	107.39	105.86	104.46	106.68	109.58	108.86	102.3	106.13	110.1	105.52	110.18	105.33	102.96	103.33	105.9	102.44	103.56	107.96	115.04	102.94	107.61	108.29	99.934	107.27	113.22	108	107.5	104.17	109.02	106.34	96.955	107.94	107.11	101.79	102.69	109.02	102.12	108.64	107.75	109.77	115.52	106.1	108.89	107.07	105.56
104.31	101.07	105.59	108.85	105.51	106.88	105.81	109.69	101.4	108.34	110.97	100.42	105.77	108.61	103.11	112.02	112.37	106.77	104.98	111.25	104.72	105.25	112.55	105.19	106.52	103.01	110.84	104.47	108.33	108.73	107.52	102.14	107.39	101.64	105.19	103.72	101.01	103.42	111.24	107.46	104.33	103.58	109.86	108.32	109.94	106.46	106.67	107.89	106.42	108.35
118.59	117.74	112.09	113.01	108.28	110.81	109.81	114.59	105.13	109.02	115.82	116.12	108.47	110	110.06	109.49	107.68	111.52	105.33	108.87	113.68	112.06	112.76	112.11	109.22	112.69	116.03	114.03	113.72	103.32	108.34	109.18	108.25	109.35	110.23	109.83	117.53	106.69	110.51	111.81	113.51	107.51	110.83	111.61	113.28	112.08	108.83	108.63	108.8	111.84
105	105.46	105.78	101.32	106.61	107.69	106.36	103.67	110.85	104.18	104.22	103.29	111.66	105.28	106.95	104.76	110.07	109.44	106.41	109.99	105.63	103.31	106.24	110.34	103.82	110.01	101.07	112.05	105.03	106.24	108.69	104.28	113.32	109.68	108.41	101.68	102.77	111.25	108.82	110.49	102.51	105.95	105.34	109.61	109.18	103.43	108.38	110.05	106.53	101.68
104.97	102.3	102.77	108.05	101.7	108.44	112.68	106.01	104.36	104.38	104.26	112.01	111.64	107.99	104.5	104.92	105.41	107.23	112.92	104.99	102.14	103.23	110.58	111.65	108.16	110.27	101.82	107.23	100.55	101.03	107.75	102.54	104.75	105.57	103.6	110.9	107.62	111.15	103.1	107.62	102.95	109.59	106.15	104.85	107.1	100.22	114.3	104.85	106.7	105.76
104.98	101.4	95.129	101.31	104.86	102.93	103.71	97.415	94.3	104.96	100.39	105.44	104.61	101.03	95.719	102.59	93.784	104.41	100.73	96.505	101.43	101.31	94.349	96.143	99.284	96.955	96.661	101.15	96.966	105.18	108.82	102.47	98.562	102.26	94.878	95.505	99.91	100.08	103.34	97.962	103.39	102.81	97.958	97.486	98.004	102.29	97.64	98.925	93.804	102.59
107.77	94.4	106.91	101.91	102.62	101.83	108.08	103.73	107.2	102.74	100.95	106.17	106.79	106.22	105.07	105.59	115.08	104.99	104.29	100.53	100.48	105.09	99.537	106.63	107.76	109.33	109.46	103.82	105.56	108.33	104	107.6	106.66	104.66	107.66	103.25	109.18	111.75	110.21	107.43	106.74	100.91	105.77	107.58	108.22	104.27	104.38	106.3	111.12	104.94
116.29	116.07	110.82	113.38	114.06	110.31	114.69	121.01	115.56	115.41	118.59	117.26	121.31	118.17	118.6	115.93	108.64	113.51	110.95	119.69	113.37	121.15	118.3	109.76	114.9	120.3	121.07	113.14	117.84	117.82	117.89	119.52	114.85	120.38	118.04	118.49	116.87	111.93	119.29	118.67	117.91	120.63	115.08	114	119.14	114.44	116.48	105.72	116.14	117.17
102.92	104.1	104.88	100.65	102.99	104.67	102.84	107.62	105.31	101.01	102.1	109.34	95.891	108.49	111.66	106.7	106.91	102.07	108.82	105.95	104.61	103.15	105.86	106.77	99.616	114.04	109.25	107.26	106.52	101.14	98.031	103.38	104.59	106.98	110.62	107.56	106.95	103.81	107.18	98.56	100.64	106.56	103.69	106.75	110.15	102.21	100.72	105.16	103.49	108.26
108.47	97.101	102.08	100.51	104.21	102.17	109.39	101.23	103.31	106.14	110.51	106.58	107.22	104.64	112.4	112.44	105.93	97.87	104.85	105.67	110.88	111.2	107.81	103.09	102.79	107.19	106.37	103.47	110	102.6	103.32	104.28	104.14	105.96	106.33	108.62	112.23	101.93	107.06	109.92	108.52	106.6	108.14	104.42	99.69	111.17	102.36	99.375	112.35	105.7
109.03	102.11	105.8	104.54	106.96	108.61	102.13	103.5	103.55	105.62	101.41	106.25	106.97	111.87	104.52	107.11	100.36	103.89	113.43	101.82	106.31	109.92	107.46	111.41	105.16	105.12	104.48	106.01	101.51	108.52	101.52	102.15	109.21	104.12	101.14	95.567	103.08	107.75	98.807	103.28	104.73	107.47	106.92	108.64	109.15	106.09	103.16	106.55	109.05	101.91
98.874	106.7	108	106.6	108.82	107.8	108.01	103.18	106.41	108.26	99.946	106.7	100.77	106.55	103.47	105.12	109.25	103.58	105.59	105.08	110.33	107.75	104.78	101.09	110.28	103.54	102.09	105	103.72	102.1	105.96	100.01	103.86	104.15	102.72	103.62	104.76	103.29	109.67	98.229	108.68	105.24	105.48	104.35	107.93	107.68	106.1	109.54	100.25	102.08
118.32	117.71	108.42	112.75	105.77	109.77	106.07	112.03	110.74	112.73	116.03	117.63	113.18	110.93	114.21	115.92	113.29	115.02	106.97	107.02	110.39	109.94	107.48	113.41	120.55	111.86	109.81	112.22	112.81	115.48	110.26	114.6	109.61	105.42	110.47	107.49	114.5	114.55	108.82	109.58	110.24	104.48	109.91	113.27	111.69	109.54	110.8	114.07	108.11	109.31
100.98	107.69	99.063	104.75	95.414	104.77	104.45	100.97	103.51	103.54	100.48	99.418	103.4	98.844	109.34	108.74	98.449	106.74	103.28	105.56	104.97	105.18	104.53	100.02	99.993	103.03	98.573	100.41	102.91	103.04	104.09	96.928	104.68	99.406	108.09	108.17	97.406	104.43	100.61	105.6	109.11	101.43	111.38	102.48	101.07	105.86	104.21	112.08	101.71	103.11
104.82	110.14	106.64	108.49	100.93	102.43	100.89	105.62	106.61	109.98	108.71	99.859	100.8	108.04	102.29	107.28	103.54	105.9	101.83	107.55	106.54	100.91	100.41	102.96	106.4	98.569	107.54	105.8	102.36	95.404	108.23	107.26	100.17	105.72	106.91	109.4	99.374	105.71	105.67	106.23	100.68	102.59	101.32	102.54	100.4	115.75	100.95	107.11	99.318	101.86
105.64	107.73	106.78	107.47	106.88	108.76	108.43	106.38	107.92	103.88	110.34	104.94	108.7	105.91	107.82	104.36	110.37	102.57	112.16	104.02	107.55	109.09	105.68	105.57	110.32	111.35	109.6	103.92	109.46	110.76	106.27	111.32	109.72	102.66	108.39	107.35	109.42	106.6	103.08	111.09	104.61	108.43	106.31	104.58	107.15	103.85	110.34	107.69	107.41	114.38
98.864	98.433	103.32	96.235	94.347	100.92	100.64	97.374	104.11	100.35	99.823	98.484	100.72	99.171	101.07	103.22	92.573	93.931	101.05	100.5	101.11	92.018	94.262	95.991	100.94	96.883	109.88	95.863	101.29	99.293	98.359	99.137	98.675	101	99.418	93.175	97.025	96.72	95.398	95.328	102.15	102.69	102.88	101.46	99.486	96.633	99.116	97.909	103.45	102.26
106.98	112.57	99.676	103.38	102.27	104.87	102.11	101.79	106.1	102.76	101.86	102.72	105.31	105.89	110.29	107.99	110.13	107.42	103.89	108.99	101.07	106.9	100.34	107.23	104.74	108.72	108.51	103.96	106.67	104.45	102.62	107.02	103.05	106.57	106.26	102.72	110.45	101.77	109.06	106.69	106.94	104.57	102.39	110.76	102.62	98.055	106.16	99.293	103.01	106.6
102.69	109.06	105.01	111.47	106.35	107.31	104.33	101.34	104.38	100.31	106.96	102.16	104.37	107.49	106.98	105	113.79	106.74	105.1	108.27	103.72	103.63	102.35	112.5	99.91	104.7	108.47	97.118	107.62	108.96	109.04	111.81	105.32	108.3	95.427	103.27	107.25	108.94	112.13	107.67	104.97	110.65	101.65	107.8	106	107.45	108.15	106.29	103.88	103.75
102.24	111.41	108.02	107.07	106.82	102.03	104.76	103.12	106.45	112.23	107.98	104.83	106.77	103	99.862	100.84	106.58	107.82	103.19	109.78	108.39	103.47	112.23	106.7	103.07	108.85	102.12	107.68	101.44	103.42	108.71	107.36	109.51	107.59	106.96	105.65	94.793	108.36	105.44	105.09	109.3	107.73	107.61	105.03	111.29	106.53	107.68	106.42	111.9	104.95
110.02	108.13	111.61	112.56	110.19	108.07	111.77	111.02	111.18	109.19	111.54	105.5	109.56	113.68	106.19	108.75	107.59	113.62	107.07	108.29	112.84	108.3	109.55	115.39	107.89	114.35	110.34	112.74	100.11	107.71	111.09	110.59	104.41	110.6	111.6	109.45	106.32	109.13	113.37	114.7	113.04	102.19	106.69	111.82	108.81	106.31	111.56	112.76	111.31	105.42
107.74	106.03	107.14	97.115	104.06	103.41	101.75	102.94	109.23	107.2	106.28	106.06	101.33	105.96	105.59	99.367	101.57	111.39	109.05	102.06	110.27	106.83	105.39	98.05	104.15	112.27	104.64	109.69	98.406	106.5	105.28	103.68	105.6	111.2	110.78	101.77	102.73	106.08	105.94	102.88	107.42	102.59	99.515	106.67	107.61	105.26	105.51	107.02	99.985	101.96
102.61	99.664	102.96	104.89	106.55	100.92	99.941	105.17	102.35	101.89	98.497	97.664	103.78	106.19	100.82	102.8	104.44	110.91	100.96	110.69	104.37	111.84	98.427	100.76	99.241	107.76	106.71	102.29	108.33	102.17	99.512	105.35	110.03	109.42	109.08	102.54	102.25	100.51	105.37	102.13	104.35	102.33	100.6	100.73	100.83	103.89	105.14	108.18	103.79	96.081
115.41	113.34	109.29	108.3	118.05	115.31	114.58	117.87	108.14	111.92	113.46	111.22	113.92	109.62	114.77	118.13	113.88	113.61	113.69	109.56	111.42	109.36	114.17	112.59	111.04	113.14	109.88	116.82	115.13	108.91	118.87	112.77	107.51	112.42	113.12	113.97	114.38	109.89	108.97	106.54	107.74	114.46	112.14	112.28	106.87	110.42	113.81	111.86	107.43	106.09
111.85	115.13	117.3	110.67	109.48	108.99	112.91	113.92	109.68	109.79	110.08	112.52	107.48	109.69	102.68	113.43	116.96	112.05	115.01	108.77	113.72	106.1	107.43	114.32	112.22	106.14	114.35	112.92	113.03	116.44	115.91	110.81	113.38	110.15	107.75	106.12	105.68	107.32	114.66	113.51	110.12	107.5	108.84	110.06	109.22	113.89	111.42	110.97	116.08	115.59
106.1	108.75	103.66	102.78	101.91	103.04	104.25	100.11	108.36	101.67	108.43	100.27	100.37	107.79	97.653	100.46	104.32	99.233	106.6	104.26	105.66	101.63	107.4	99.652	104.35	97.726	107.36	101	100.73	100.12	102.64	108.63	104.63	105.1	106.38	107.41	107.01	103.11	105.56	99.46	105.66	109.84	103.12	107.69	103.7	105.32	97.951	109.05	105.27	106.46
101.18	100.05	103.83	105.58	102.08	104.59	106.3	107.7	97.214	106.85	106.18	102.21	100.38	109.89	106.1	102.48	103.27	106.25	102.79	103.8	102.21	107.89	106.37	104.74	109.57	110.02	106.32	102.07	106.2	109.39	107.61	97.31	99.705	108.15	105.76	104.98	104.59	106.86	105.83	106.79	104.83	106.01	102.51	110.55	100.13	105.09	108.3	106.78	107.62	109.06
108.9	104.47	100	101.91	97.42	110.36	106.68	107.02	107.81	104.61	107.82	100.89	107.8	100.65	102.46	103.62	104.45	106.27	110.23	106	99.358	105.77	110	111.43	104.41	113.01	104.15	109.94	103.51	106.59	101.82	107.66	103.29	106.01	103.55	102.72	105.72	103.26	102	103.75	100.17	108.3	103.02	105.96	107.53	109.74	107.85	105.24	106.88	98.585
115.45	113.51	109.04	111.02	105.13	114.18	109.81	114.47	109.87	111.88	117.56	105.39	113	107.8	116.14	115.99	117.04	121.07	108.8	113.79	110.34	113.02	113	108.48	115.5	111.23	110.12	109.42	110.35	109.18	103.28	116.95	105	110.42	117.2	104.53	114.2	108.64	110.83	112.96	115.3	114.58	106.81	107.72	108.93	108.55	106.54	105.88	111.19	114.18
95.213	109.34	102.53	100.69	98.272	94.026	91.968	102.95	92.738	94.288	94.866	100.71	93.721	98.451	102.8	103.04	101.35	101.23	100.06	104.1	94.382	100.95	98.242	99.522	100.97	99.119	96.38	99.532	101.26	104.55	94.067	97.851	101.54	97.48	98.356	109.46	98.367	96.67	103.12	99.905	99.886	99.632	101.9	102.06	96.816	102.58	98.273	97.806	103.47	108.13
110.9	100.76	106.57	111.92	104.39	107.45	105.7	103.89	103.99	102.89	111.85	100.14	111.83	103.62	99.043	104.3	106.67	101.99	105.21	104.14	113.12	106.32	108.85	97.218	97.103	101.42	109.49	99.589	103.28	102.22	98.945	106.32	103.13	105	102.09	100.21	106.98	115.49	114.36	106.64	106.74	103.84	106.31	106.46	109.18	116.47	104.28	105.17	105.93	101.19
107.02	101.86	101.44	110.45	105.62	103.76	107.4	109.94	105.78	106.53	106.4	102.97	108.06	106.53	101.68	104.47	106.23	111.14	105.78	101.63	104.17	105.51	104.53	103.27	103.71	101.29	108.2	105.38	102.19	108.19	104.33	107.06	103.67	105.73	103.39	104.18	97.892	105.3	103.81	101.99	106.1	108.15	101.19	103.68	107.24	103.21	99.454	109.83	109.82	109.71
105.59	107	108.37	101.48	105.21	106.03	107.13	104.26	102.94	104.11	104.61	104.19	101.5	108.76	106.4	93.469	107.3	105.55	105.87	104.79	105.8	100.73	99.979	103.73	100.74	97.352	102	105.49	102.68	108.51	98.466	95.791	109.31	102.01	99.059	103.24	106.98	100.91	111.48	98.829	102.24	100.09	104.89	102.58	100.25	106.64	104.49	104.69	101.46	103.66
124.33	113.84	114.24	119.6	116.84	115.82	119.96	113.15	123.4	119.27	116.84	120.79	119.54	119.62	115.8	122.88	112.19	116.73	114.69	118.06	112.97	115.05	118.52	116.19	113.48	114.9	120.41	117.64	113.72	119.24	118.41	116.86	116.6	116.23	115.41	123.18	117.55	118.31	120.31	117.82	113.65	115.83	119.76	116.02	120.37	108.79	120.94	120.77	120.28	115.3
117.99	111.58	112.59	111.4	110.37	113.52	107.34	116.25	111.69	110.41	111.61	113.01	113.2	113.24	112.74	114.94	116.22	110.81	109.72	107.26	109.01	110.81	111.68	113.67	113.9	110.97	108.52	109.09	111.83	114.31	112.08	115.39	110.56	107.58	105.77	107.67	109.23	110.1	119.6	112.47	115.94	103.91	116.24	113.23	107.13	113.8	108.5	112.13	115.19	106.79
110.08	107.42	103.29	101.69	100.69	107.98	111.61	110.58	107.62	107.96	107.2	104.65	98.912	104.56	108.39	96.632	109.95	107.83	99.258	100.81	104.39	102.85	104.73	109.97	103.29	103.12	101.55	104.59	102.76	105.94	112.57	108.17	112.98	113.1	100.9	108.98	109.8	108.48	106.29	98.268	103.45	98.745	99.18	107.94	103.61	99.901	104.84	100.28	108.75	108.07
109.67	102.36	107.78	113.46	104.45	111.69	100.52	102.42	107.69	103.63	110.62	108.45	106.98	111.99	101.43	106.33	104.78	101.74	106.16	101.69	109.01	104.92	104.65	99.616	106.58	104.85	100.86	105.81	108.01	108.07	111.56	104.22	109.08	109.77	112.58	109.26	99.879	107.21	105.35	101.41	105.71	110.27	104.28	101.59	99.417	107.13	114.68	111.39	105.8	98.977
104.86	110.84	107.4	107.09	98.621	98.47	103.16	98.766	102.64	109.03	104.83	101.91	109.47	111.76	105.58	107	103.29	102.61	107.84	103.36	106.57	102.44	107.55	113.92	103.74	104.78	115.52	104.67	105.91	105.32	106.83	109.27	106.07	98.872	104.77	111.56	100.94	106.97	103.19	101.82	107.88	115.99	106.21	110.56	102.52	108.67	109.39	105.13	115.22	108.89
98.207	107.79	102.81	104.42	104.46	103.71	107.84	110.85	106.88	109.39	112.73	101.99	110.85	103.28	105.2	106.1	106.89	110.25	101.96	112.53	108.83	104.68	111.32	105.71	106.32	105.82	104.24	104.62	106.1	99.704	109.74	110.86	109.68	104.6	105.34	104.81	112.22	111.15	102.89	105.24	105.53	107.96	103.4	102.2	103.36	104.11	105.46	105.18	101.86	106.07
104.68	104.89	111.3	103.41	109.58	107.96	107.3	110.64	107.49	107.81	106.17	100.02	106.82	103.03	112.34	106.18	106.19	107.09	105.07	104.85	101.39	108.31	105.3	102.38	107.52	105	109.19	104.84	101.74	107.83	114.1	107.89	104.65	98.56	105.89	106.52	103.7	108.58	101.55	103.37	104.6	101.75	107.81	113.03	105.4	103.41	102.75	103.17	103.78	103.9
113.73	113.93	110.56	111.71	111.34	118.1	110.93	115.07	114.54	108.08	108.93	104.86	108.13	110.62	111.78	118.96	113.62	111.61	111.24	112.86	107.67	116.95	108.98	113.38	113.73	111.55	119.09	113.46	116.16	113.18	112.73	115.04	113.45	109.29	114.79	114.39	113.53	115.04	109.93	113.8	109.03	112.74	114.3	113.86	113.18	114.96	113.65	115.17	107.51	109.16
101.72	107.77	108.71	111.82	105.47	97.926	104.95	105.21	105.64	103.88	101.75	102.07	109.49	102.71	101.15	107.21	106.24	105.87	102.25	110.53	110.48	102.49	107.81	111.2	104.2	100.93	111.68	104.55	102.2	106.19	104.7	108.8	100.07	104.89	106.69	103.07	110.27	104.54	105.99	107.65	100.63	100.08	100.13	108.54	95.405	102.66	101.04	106.96	103.46	103.46
106.44	108.3	100.51	104.52	103.14	97.069	108.25	109.52	111.16	107.11	103.57	101.27	105.9	103.13	106.32	102.98	105.18	106.94	103.82	103.53	102.57	102.29	102.52	105.85	103.53	112.85	112.93	105.5	111.53	107.2	97.175	103.55	101.14	106.87	99.727	105.53	104.54	106.55	108.92	101.08	105.17	109.61	105.92	102.58	106.96	107.69	108.71	102.76	105.38	109.59
104.65	104.22	103.5	106.69	102.92	107.55	110.35	103.45	105.41	107.17	102.04	100.53	105.29	106.45	107.48	110.26	104.59	101.68	104.95	104.8	113.38	100.14	110.14	111.67	109.95	104.41	106.11	107.59	103.16	105.73	103.11	107.98	108.48	107.92	102.13	105.5	105.93	107.8	103.06	103.72	109.29	105.55	104.05	108.94	104	105.55	104.76	107.92	106.46	99.224
100.53	94.919	104.75	111.41	101.78	108.4	103.29	97.459	100.96	102.89	101.88	103.13	101.67	97.936	101.09	98.371	99.202	95.998	104.57	106.19	105.66	99.368	108.17	97.824	96.352	96.827	101.74	105.71	102.85	96.836	98.608	97.606	98.298	104.04	95.398	108.16	107.07	92.772	108.32	101.23	96.174	105.05	88.65	103.7	102.5	104.4	97.575	98.503	101.64	101.52
112.03	115.91	111.29	112.96	112.65	117.35	115.37	115.3	114.01	113.64	114.93	111.62	114.57	117.07	111.12	116.89	114.92	118.56	109.71	111.64	118.23	120.04	114.11	114.33	112.36	108.4	118.75	116.39	114.67	116.21	113.19	116.2	118.87	121.91	112.78	114.23	119.37	113.55	114.58	117.8	118.48	117.2	114.98	118.5	114.84	122.32	114.72	116.22	119.43	120.73
106.48	108.49	112.7	108.2	104.17	102.36	106.06	104.61	110.03	106.71	101.97	110.65	102.66	104.29	108.49	108.72	108.18	98.634	104.91	106.06	112.04	108.99	99.123	109.5	101.17	103.63	108.94	110.01	106.23	103.93	102.98	106.22	104.7	107.45	107.91	101.49	107.48	107.33	107.09	105.41	111.22	112.42	100.93	105.36	98.938	99.433	102.52	106.92	105.72	98.203
112.09	112.52	104.31	109.99	109.29	110.81	115.34	110.2	112.4	108.04	113.39	113.43	114.14	114.61	109.22	110.79	112.46	115.21	114.78	114.48	118.64	113.76	111.49	115.47	119.88	112.78	117.76	114.4	107.85	110.36	104.14	110.54	112.11	108.84	109.78	114.52	110.43	120.02	109.92	112.75	108.73	116.43	112.58	107.25	107.61	113.49	113.61	113.29	108.59	108.78
116.21	109.98	112.55	114.45	120.02	111	121.04	121.22	120.6	118.47	114.92	125.2	115	114.69	115.81	118.56	115.05	115.63	116.42	111.18	117.4	118.89	121.38	116.38	113.61	114.98	117.42	113.24	119.59	112.06	112.03	115.85	124.74	112.6	113.77	121.66	113.67	119	113.73	119.34	116.23	108.77	115.6	115.46	114.71	114.47	115.45	111.7	116.15	117.71
99.143	99.87	104	108.93	107	105.41	106.96	104.38	99.606	100.72	102.09	107.91	102.57	94.953	103.93	101.32	101.68	101.88	105.11	102.26	103.52	106.08	103.78	103.33	101	100.93	101.36	110.66	100.96	103.13	99.17	108.9	102.32	107.44	106.02	104.85	100.36	105.06	103.79	101.2	104.75	105.49	102.99	100.62	102.13	105.76	104.98	104.3	105.22	104.84
111.3	111.98	107.03	113.49	113.01	112.36	120	110.96	110.81	109.71	101.11	110.27	113.86	116.08	106.13	116.37	109.89	115.53	109.86	105.46	112.81	114.29	116.01	105.02	110.27	111.75	113.88	114.94	111.79	120.09	110.11	113	113.95	107.22	118.25	114.19	111.5	112	112.82	112.74	107.84	116.29	112.77	109.76	108.8	115.35	115.5	109.29	115.81	111.55
103.09	106.04	109.45	104.42	106.68	107.42	106.62	101.05	110.82	103.4	103.71	100.87	106.52	103.84	102.95	101.92	105.37	102.71	106.62	110.78	107.74	99.638	104.68	101.68	104.7	111.45	110.31	105.9	103.19	103.88	110.53	102.05	101.73	109.97	105.67	96.632	103.67	108.01	108.77	105.72	103.35	106.17	107.12	108.27	108.55	100.61	105.54	109.58	110.39	103.12
108.47	109.16	113.77	106.16	114.15	108.38	110.14	109.54	114.11	111.2	111.07	108.78	109.2	114.92	110.87	114.74	116.8	109.18	114.61	109.07	114.67	111.31	108.93	110.65	105.69	108.08	109.01	108.89	112.96	113.71	112.41	106.84	104	104.41	106.15	106.6	105.61	112.43	108.59	120.98	116.42	108.58	111.57	114.59	105.98	110	113.49	111.3	111.69	108.75
111.95	110.25	112.27	108.6	112.2	111.92	113.15	113.03	112.19	111	111.59	114.7	108.79	112.3	112.56	108.79	111.85	115.59	112.54	107.13	113.15	114.78	110.54	115.8	107.61	111.82	111.01	116.19	110.91	116.32	116.06	109.07	120.35	107.8	117.55	107.4	112.11	110.02	107.21	113.41	114.72	114.43	112.92	113.77	112.87	107.66	111.98	107.38	113.34	115.84
118.74	115.53	122.19	122.9	112.88	114.4	110.74	114.19	116.89	113.36	121.55	115.71	119.78	116.09	117.23	112.41	121.61	120.11	115.44	114.4	116.63	126.97	117.45	117.12	121.28	122.04	123.33	122.29	119.9	115.72	119.09	116.24	126.61	115.49	115.29	118.64	120.9	115.76	115.83	119.07	120.04	110.27	109.5	113.9	117.62	114.6	118.41	113.94	117.25	113.96
106.97	108.04	110	106.27	107.87	109.12	103.03	101.53	97.884	103.18	105.06	103.04	108.81	102.88	103.62	101.49	105.23	111.02	103.09	106.22	106.24	102	100.59	103.14	105.59	107.46	106.16	106.88	101.17	104.81	108.32	106.07	107.59	101.8	108	107.91	101.82	106.95	102.77	106.46	104.64	102.63	108.19	104.23	102.72	104.61	111.42	106.77	109.37	103.69
97.259	99.172	91.769	100.97	101.64	102.33	99.242	103.9	99.993	101.47	95.527	98.778	100.24	99.435	103.1	96.796	106.94	101.02	104.57	95.469	100.63	96.169	100.22	92.076	101.57	97.357	98.56	95.181	104.41	96.961	99.656	95.047	96.729	108.34	101.98	98.418	98.08	100.37	98.466	101.11	103.48	108.37	103.93	99.023	94.521	101.4	94.553	90.437	102.4	102.43
112.27	103.23	109.38	103.3	107.28	106.2	110.69	107.03	109.37	111.27	99.939	109.17	108.09	111.78	104.85	108.75	102.62	106.86	107.12	102.19	111.92	111.61	110.22	109.16	109.87	110.45	103.26	100.55	112.91	105.38	107.68	115.98	109.45	113.18	107.61	106.96	111.91	109.27	105.62	110.15	105.79	108.54	104.21	106.97	111.89	107.98	110.29	104.69	110.62	108.35
104.15	102	106.86	102.09	101.49	99.397	105.5	108.81	103.74	106.58	107.65	109.81	101.77	106.96	102.83	105.37	100.1	112.65	101.34	101.05	110.6	108.91	107.23	107.31	114.26	106.1	105.84	107.54	98.005	102.77	99.88	101.35	105.7	105.07	109.76	107.24	106.74	103.12	105.82	110.5	103.97	110.02	106.37	101.32	106.1	101.96	103.99	107.16	100.98	102.95
103.49	97.738	105.25	112.48	102.72	106.3	107.95	105.56	103.46	108.99	105.05	105.74	106.98	106.41	107.14	106.8	104.76	105.69	101.84	108.2	106.29	109.07	108.08	100.82	106.17	102.1	111.51	101.53	101.2	106.22	113.81	101.16	107.22	102.41	113.55	104.92	98.236	106.26	108.18	104.22	105.32	100.75	105.94	106.82	109.04	106.1	104.95	105.63	104.95	106.4
106.4	109.69	106.75	106.7	107.32	107.22	105.19	106.32	110.71	109.43	107.01	105.77	102.34	107.12	100.06	108.71	107.43	108.65	107.75	111.45	109.51	95.854	103.39	104.5	106.56	100.76	100.97	116.1	105.54	100.96	104.23	109.19	103.78	99.286	104.97	101.2	107.28	99.641	101.6	105.5	106.1	97.409	103.81	105.86	105.62	110.65	103.7	111.79	102.64	103.52
108.55	111.51	108.56	107.35	110.72	112.56	108.99	106.46	107.92	113.52	109.2	103.66	111.7	108.8	113.22	115.61	110.2	108.72	113.35	110.02	113.61	112.7	112.29	115.63	107.79	111.5	112.93	109.06	109.67	107.98	113.25	113.74	115.35	115.04	115.46	116.24	106.4	108.02	112.05	113.23	118.76	112.06	110.89	109.97	104.53	107.99	109.65	115.8	117.48	109.75
106.06	104.8	105.36	106.23	108.08	91.654	108.61	105.93	102.16	112.29	98.665	105.06	111.34	100.85	104.83	109.19	110.91	102.7	107.29	107.17	98.261	109.61	107.42	107.94	107.17	105.28	104.73	102.64	95.159	111.34	100.57	111.16	108.13	104.57	101.78	107.63	99.142	109.48	106.75	106.79	101.25	105.42	110.11	99.512	104.08	105.56	98.255	101.6	109.93	103.3
106.47	102.85	103.47	104.28	103.56	107.99	100.34	105.11	102.25	102.62	104.72	103.28	105.45	104.38	105.98	104.38	107.32	98.969	103.84	100.44	98.452	102.85	107.81	102.75	109.31	110.42	107.03	101.96	102.48	107.89	103.17	103.88	100.93	102.06	98.695	106.08	110.34	109.39	103.7	112.21	107.05	110.79	103.09	100.37	106.95	105.7	105.31	104.66	101.63	105.41
100.97	103.84	111.99	107.36	100.35	109.36	104.53	110.89	105.14	105.17	103.49	105.47	102.74	104.95	109.84	103.69	108.8	103.8	104.24	101.99	107.75	108.02	97.07	108.09	107.25	101.22	107.84	106	111.77	105.48	105.21	105.87	104.93	109.86	97.624	103.51	111.18	105.06	108.63	105.73	102.99	101.28	108.99	111.4	105.41	106.21	111.41	100.18	102.6	106.65
108.58	110.47	106.03	114.36	109.78	107.43	109.3	106.21	109.95	105.7	109.54	111.79	109.99	109.5	113.76	107.06	105.59	107.85	113.58	107.67	110.03	114.2	111.15	109.21	110.21	108.77	112.45	117.52	107.97	112.98	102.65	107.28	111.28	104.11	107.16	114.01	106.08	106.75	103.6	111.44	110.56	102.86	109.47	112.17	101.28	105.25	108.72	110.22	111.32	108.86
103.63	101.11	100.77	100.42	104.8	104	103.21	99.805	107.62	102.21	111.34	104.96	100.81	106.44	107.42	100.4	106.48	108.99	109.86	97.556	100.89	105.07	108.75	107.53	101.05	103.69	101.38	103.7	102.56	111.36	110.14	105.8	100.71	104.64	102.18	106.6	111.69	105.36	95.521	103.36	106.99	104.16	100.39	102.97	110.59	97.027	102.79	104.99	106.77	102.62
104.37	109.33	107.82	103.3	104.15	99.69	102.97	104.93	105.26	105.87	101.26	111.24	103.06	104.3	100.86	102.7	103.27	97.353	109.59	105.94	104.14	92.014	111.18	104.1	101.91	105.56	108.05	106.66	104.98	102.23	107.63	98.534	105.34	108.26	112.01	104.85	107.65	100.6	107.65	109.37	103.68	106.99	105.56	102.61	104.75	106.81	97.412	104.71	101.48	103.74
100.61	101.28	107.15	101.56	106	101.34	108.59	103.74	110.03	107.36	107.02	106.53	105.04	109.88	110.68	114	108.39	106.73	100.43	105.17	103.15	111.45	112.73	111.38	103.95	111.19	111.99	102.66	100.99	103.98	103.92	102.9	106.05	103.21	100.32	107.42	107.69	107.62	106.56	109.96	107.36	101.86	108.15	106.33	100.36	105.13	101.74	100.78	107.45	104.58
104.59	107.85	109.07	110.76	107.65	104.81	109.09	110.2	107.63	113.13	102.27	103.48	103.7	108.63	111.47	102.59	103.23	101.26	102.61	108.82	107.84	106.61	103.94	101.44	108.26	105.55	100.1	111.58	109.93	109.34	110.88	106.68	106.97	106.34	105.51	105.57	110.81	99.505	108.2	101.14	111.58	106.13	108.57	105.84	107.33	112.9	109.04	103.99	101.56	107.01
110.09	110.15	112.47	111.35	111	117.24	109.59	117.42	107.2	102.35	110.35	113.37	109.56	104.71	106.8	108.68	105.91	106.52	109.44	110.11	119.79	114.87	116.92	110.9	114.61	109.74	108.83	108.93	114.46	113.74	108.63	116.76	119.05	110.9	111.25	110.63	110.23	119.22	110.27	114.68	109.48	113.81	112.97	105.68	107.83	107.77	103.24	114.75	104.02	106.43
103.4	100.59	105.59	103.08	105.81	104.15	109.03	101.87	109.68	97.709	108.07	107.15	106.14	106.04	110.63	109.68	106.06	108.21	103.83	103.55	104.82	107.27	109.69	101.87	100.57	99.55	98.131	99.718	107.33	106.57	106.82	105.15	109.25	104.42	109.01	105.38	103.63	101.76	109.69	107.86	101.63	102.06	101.91	108.28	104.12	106.53	101.55	101.77	107.65	99.401
120.98	108.81	111.71	110.95	111.22	114.9	115.5	109.58	112.99	116.66	104.5	116.45	109.94	114.44	108.27	109.72	110.59	111.62	111.37	112.12	108.21	110.94	117.55	111.03	110.79	111.86	110.43	108.56	110.29	117.65	108.65	107.95	107.06	113.68	112.15	104.56	109.61	110.98	107.57	107.92	113.82	113.88	110.16	112.22	112.59	107.83	112.46	115.88	110.56	117.66
117.32	115.67	120.03	123.85	111.44	113.42	117.61	123.81	122.73	118.46	115.77	118.25	116.96	117.49	120.72	120.21	115.61	119.38	118.2	120.1	115.48	119.74	123.65	120.86	117.92	112.33	113.85	117.02	114.69	122.78	118.27	120.48	124.38	122.32	115.35	124.18	116.17	117.11	118.61	114.25	116.06	117.44	125.48	115.64	115.82	113.84	116.05	125.2	119.95	113.49
104.1	106.29	100.1	109.23	112.16	104.8	105.41	106.24	104.27	108.44	104.54	98.443	103.35	108.59	105.65	99.439	106.45	109.06	102.14	102.73	108.01	108.59	105.4	108.62	99.987	109.06	102.12	106.91	103.68	101.01	105.17	107.04	105.89	99.172	103.57	112.62	99.596	100.83	104.39	107.7	104.37	107.36	106.41	104.49	105.91	103.3	106.79	106.98	105.46	103.02
107.89	103.03	105.36	105.76	102.23	105.48	108.73	104.96	108.97	103.09	108.37	98.68	105.59	101.69	102.61	105.02	106.29	107.23	105.78	107.74	103.01	108.38	110.9	104.63	105.89	110.61	109.23	106.09	108.51	107.16	106.07	105.09	106.45	104.48	107.65	104.64	103.96	106.31	106.07	108.72	106.37	109.35	115.66	106.25	110.22	111.82	108.04	106.94	112	102.61
102.72	103.51	109.59	105.38	108.33	106.63	103.1	105.25	107.16	101.85	104.74	106.86	104.31	106.13	107.24	105.92	106.2	104.18	111.95	101.56	104.62	108.08	105.1	106.04	106.72	98.69	100.98	109.92	105.78	107.66	105.29	102.54	105.3	107.08	104.7	101.61	115.17	110.42	103.75	104.66	102.13	106.09	107.64	105.78	111.13	103.39	102.27	113.32	104.25	105.91
107.08	110.91	103.75	110.31	106.86	103.2	111.53	103.15	106.99	104.56	108.56	103.03	106.15	112.85	116.26	112.98	109.55	108.89	107.13	111.11	103.23	108.34	109.55	106.34	110.02	107.91	106.37	102.7	109.42	103.15	100.13	110.44	105.92	107.29	110.87	100.19	106.23	108.72	104.04	101.96	105.3	105.23	95.247	102.13	107.48	102.28	102.09	110.65	101.95	106.22
111.17	108.33	109.88	114.98	107.48	111.11	112.34	112.57	119.41	110.83	113.29	114.31	111.49	113.38	109.61	110.74	110.89	114.74	115.03	111.69	110.91	106.97	113.09	113.35	109.58	109.58	112.99	108.47	116.21	112.28	110.56	109.67	116.26	109.06	108.93	107.24	111.91	112.13	113.68	118.61	110.27	112.65	111.01	111.37	107.74	110.19	117.27	110.03	115.73	112.37
109.88	108.53	110.13	110.26	112.35	119.25	112.21	108.89	112.69	113.35	110.16	106.76	111.25	107.13	111.44	109.56	117.04	113.51	112.62	101.9	110.98	111.63	110.44	113.43	109.46	108.77	115.35	111.27	110.85	113.38	110.41	116.81	111.83	112.06	121.91	112.89	110.55	107.61	107.49	109.44	115.03	115.25	104.15	114.61	112.63	109.23	114.91	105.99	113.06	110.73
106.35	105.28	111.62	111.69	106.22	117.3	112.74	108.55	108.9	110.71	108.64	105.8	113.68	109.38	110.26	106.46	107.88	107.02	114.77	110.59	112.52	109.16	111.16	108.54	111.15	107.81	107.56	115.22	112.06	107.46	110.73	109.93	106.98	109.05	109.72	108.79	115.26	108.31	108.09	109.53	114.75	113.87	107.45	105.49	107.53	112.69	110.15	105.95	103.71	113.63
113.74	113.43	112.02	116.8	111.27	107.36	110.88	110.39	108.74	112.13	109.15	109.48	114.23	110.13	111.47	106.25	113.76	112.1	111.53	111.5	121.53	114.61	106.08	112.81	112.5	120.72	110.71	111.79	108.78	108.08	118.55	111.57	109.81	114.93	108.9	108.38	108.2	108.79	113.44	111.7	111.05	111.76	112.41	107.1	108.74	112.01	113.64	108.34	111.77	104.75
107.48	102.19	101.81	105.26	100.47	111.51	100.71	104.44	109.38	110.51	108.79	108.55	109.55	107.75	105.37	108	105.36	100.67	107.71	106.1	104.24	101.66	103.15	106.49	105.06	105.78	98.879	101.5	105.45	115.46	101.78	107.77	107.66	103.16	109.71	99.023	104.1	103.86	108.32	106.73	103.91	94.725	106.77	106.06	109.15	106.65	106.35	107.78	110.71	107.08
114.07	113.57	112.95	107.44	115.3	114.33	108.91	109.2	115.21	103.34	109.14	109.9	109.69	110.2	113.87	109.85	112.27	106.11	114.5	111.27	109.61	111.97	113.81	114.09	107.53	110.39	110.02	109.27	114.87	111.01	112.25	110.74	113.31	110.95	107.9	115.94	112.03	115.28	109.88	108.79	106.1	106.93	107.29	115.79	107.96	115.07	112.58	116.02	115.48	107.89
113.28	113.07	109.02	113.55	109.66	114.83	107.93	107.19	109.27	114.5	107.56	111.05	114.21	114.99	109.6	111.48	110.68	112.77	110.07	105.59	111.49	108.12	120.47	119.06	109.75	112.69	111.9	112.24	116.77	111.56	100.32	112.46	107.76	111.25	119.65	112.81	112.88	114.79	108.22	112.94	118.16	111.3	114.43	113.78	113.12	115.65	113.49	114.45	105.8	110.61
100.22	108.41	108.23	109.83	106.93	105.32	97.817	106.53	102.02	102.11	109.08	100.57	105.85	105.69	102.87	109.49	104.97	106.59	102.36	105.47	105.02	104.67	101.8	108.08	107	105.77	104.28	101.52	106.49	101.02	104.44	107.28	104.77	106.65	111.71	101.1	108.33	111.66	107.69	106.64	105.43	101.29	106.75	108.84	101.79	111.33	108.95	108.77	107.63	109.7
104.78	103.4	108.21	111.34	106.67	99.683	100.24	110.07	104.65	107.92	114.66	111.05	106.83	108.51	108.72	106.4	105.6	106.5	106.52	103.74	98.412	99.492	97.11	105.01	107.19	108.06	106.31	101.44	101.4	99.04	101.93	105.99	104.77	102.72	107.63	109.25	106.27	103.55	99.651	106.15	103.7	108.58	106.15	103.74	118.96	104.96	101.9	101	108.05	108.76
105.41	108.56	109.48	102.08	108.35	113.74	103.54	106.49	102.53	103.04	108.6	104.1	109.22	106.7	105.52	105.26	106.26	107.02	101.51	104.05	102.12	100.08	100.03	103.24	104.02	109.87	111.76	107.31	106.89	105.98	101.8	99.064	102.86	108.78	103.23	102.82	103.22	107.47	105.55	99.994	101.46	108.59	102.46	109.96	109.48	103.98	107.02	110.14	106.28	103.58
113.33	113.86	104.26	117.17	108.06	109.13	107.08	113.53	116.51	110.53	113.64	109.06	113.48	106.71	113.87	111.68	109.9	105.6	113.34	105.64	102.41	121.72	116.89	115.26	112.17	115.38	107.94	119.75	109.21	115.17	110.04	103.74	105.55	109.23	106.91	115.57	113.78	108.42	109.42	104.91	111.21	115.17	116.11	112.14	114.34	113.12	112.27	111.58	115.72	116.79
110.92	106.28	115.44	108.42	109.94	98.708	107.22	113.76	101.69	100.21	106.69	108.68	108.48	105.51	106.08	100.35	101.67	103.44	110.44	105.33	109.19	103.52	96.474	102.78	105.36	104.33	103.76	109.85	104.66	105.38	101.71	105.24	108.74	100.83	105.49	105.46	104.88	105.75	103.7	106.46	102.19	107.89	105.93	104.87	102.96	106.53	104.45	109.44	111.97	99.786
116.88	117.28	113.03	110.77	110.95	112.32	112.45	111.13	116.43	115.22	111.11	109.25	106.6	110.8	110.26	108.59	111.52	106.33	114.93	111.94	109.3	112.6	110.19	113.54	105.26	111.76	106.85	112.56	112.97	106.72	114.05	107.45	112.62	112.69	110.34	109.47	116.53	111.61	111.44	113.86	113.74	114.05	110.05	106.47	115.09	108.21	109.01	114.38	110.92	115.34
102.15	94.538	101.34	102.04	99.933	98.045	103.3	101.02	103.34	105.17	101.95	100.06	100	101.07	96.799	105.75	101.57	98.058	103.03	105.07	103.44	108.09	105.24	103.14	106.05	98.432	104.23	100.52	94.375	106.95	104.58	106.06	104.51	93.924	103.53	97.5	104.38	103.83	105.25	95.1	106.51	104.77	101.48	101.38	99.151	100.3	96.329	93.799	107.17	103.04
102.22	97.548	102.59	102.1	101.77	95.673	104.3	102.87	101.85	103.94	97.521	100.99	102.38	89.809	98.566	98.771	104.88	95.699	103.31	96.107	102.41	94.736	101.72	95.925	101.88	100.47	101.03	102.96	99.065	95.953	98.415	94.918	99.541	96.484	98.505	101.67	103.92	98.15	100.93	96.644	106.71	97.111	99.5	103.79	94.925	102.03	106.91	95.758	93.283	107.11
111.66	110.62	110.45	110.22	110.73	109.68	109.98	114.46	113.01	114.9	112.7	112.8	116.07	113.65	113.01	108.18	112.03	106.84	107.95	104.13	105.32	111.39	110.69	107.95	113.6	109.79	108.03	114.06	105.36	106.01	105.83	103.5	110.22	108.71	117.57	113.49	115.03	112.61	114.82	112.85	112.16	110.6	102.74	113.13	111.7	111.22	110.29	109.76	114.61	105.65
104.34	109.03	100.27	99.933	98.786	102.67	108.27	104.12	103.84	107.5	105.23	107.31	99.087	105.35	97.524	104.09	101.92	104.06	102.61	104.39	104.47	107.38	102.81	98.7	106.26	108.19	105.4	108.72	112.26	105.31	108.38	105.55	105.36	102.09	103.5	105.07	106.62	108.96	101.12	109.58	101.43	102.47	104.61	101.09	103.92	99.564	105.14	103.97	111.58	107.23
109.07	103.52	105.72	101.53	106.87	103.85	107.28	106.67	106.34	108.38	112.21	111.25	106.29	107.19	115.96	103.57	106.51	109.18	105.52	102.09	107.19	104.75	104.53	109.65	107.75	118.77	108.56	105.28	103	106.98	102.04	101.64	103.74	105.54	103.02	99.749	107.33	102.04	107.29	107.98	104.7	107.7	110.12	104.26	107.21	105.23	98.051	99.389	100.92	100.26
100.79	94.104	98.299	99.905	101.23	102.08	96.031	91.891	99.374	95.351	103.28	106.56	106.59	101.37	99.785	99.668	101.49	95.256	99.971	104.17	103.13	100.27	97.34	96.262	99.658	98.767	104.77	90.655	98.687	103.24	103.87	91.873	98.394	98.897	94.585	95.878	102.96	100.94	99.68	96.124	101.65	97.355	93.986	98.661	102.31	101.52	98.024	94.845	101.16	99.579
103.14	101.86	104.18	97.926	107.47	102.16	97.065	108.42	101.99	102.46	97.416	98.474	99.767	102.85	94.786	100.12	96.682	95.794	102.63	99.527	96.523	104.96	99.352	104.86	106.54	101	103.64	100.11	101.75	99.192	97.75	95.494	96.85	100.19	102.31	99.14	98.147	103.14	99.001	93.028	104.15	99.756	102.53	94.868	98.45	110	103.71	96.512	98.947	105.57
109.84	107.43	108.01	109.52	116.38	110.6	113.56	109.94	110.32	110.05	111.46	113.93	109.41	116.48	106.35	118	108.06	111.78	110.52	107.39	111.85	110.15	110.32	110.1	114.46	116.52	117.78	112.07	118.12	108.73	111.71	111.28	106.54	112.06	114.23	108.89	115.09	112.99	111.23	109.27	106.95	105.38	109.01	109.37	109.68	112.8	105.13	106.99	101.65	107.87
100.37	102.27	98.96	104.51	96.433	99.009	98.016	93.067	98.035	95.649	103.25	99.889	93.296	107.11	100.33	95.613	100.1	106.18	95.433	104.6	94.404	98.723	106.9	94.138	98.876	94.471	98.781	101.08	96.115	104.74	98.661	102.95	94.189	98.232	98.668	100.48	96.399	99.712	102.44	100.32	99.885	103.21	97.164	101.69	106.2	98.348	100.82	97.181	97.529	98.271
110.18	105.07	109.81	106.69	112.74	103.57	106.54	106.85	110.74	105.26	106.78	107.7	109.45	110.82	102.69	103.85	104.83	105.64	105.6	112.03	107.71	105.2	111.53	109.34	107.44	109.66	106	104.33	104.24	108.92	107.03	105.39	111.21	104.43	108.23	107.34	113.36	109.42	111.87	108.96	101.16	106.11	108.28	105.39	115.31	106.59	99.492	105.64	107.34	110.19
111.85	112.64	110.36	112.45	119.1	116.87	108.22	113.5	112.56	107.5	112.86	118.76	111.6	113.94	112.65	114.92	110.25	110.31	103.84	113.72	112.06	107.29	111.68	120.23	109.58	111.11	114.78	115.66	109.97	115.28	112.18	121.5	116.8	113.93	112.4	114.65	113.73	113.54	116.4	114.33	115.33	117.4	111.97	116.3	115.65	111.89	118.25	103.68	114.63	108.47
103.51	105.72	108.41	109.42	107.07	97.724	107.2	110.96	105.72	108.43	101.84	106.1	111.62	108.03	105.77	104.25	106.75	109.07	111.69	106.81	106.39	106.52	109.4	106.49	108.63	107.08	111.92	110.84	109.9	105.07	110.61	108.25	109.61	101.77	109.81	110.52	103.62	106.6	108.46	107.86	102.48	105.53	112.78	105.39	109.45	108.84	109.99	110.06	106.19	105.04
102.6	99.849	104.88	111.51	105.92	107.86	107.52	106.57	104.61	111.91	110.27	109.15	106.39	104.8	109.77	104.23	98.995	105.52	110.64	109.31	105.29	101.76	106.56	107.46	110.04	108.93	105.72	102.66	113.45	110.09	103.26	105.66	104.04	107.1	103.6	107.61	108.13	110.65	107.91	106.83	108.99	107.16	110.54	111.15	104.96	107.91	104.78	110.96	101.25	109.29
102.95	110.74	106.42	104.08	103.93	102.79	104.93	107.39	107.4	104.41	104.34	107.94	101.88	104.05	100.89	108.8	104.42	104.57	106.12	107.55	104.13	98.398	98.288	105.71	106.28	99.449	103.06	105.24	105.4	100.86	107.52	109.23	103.71	103.12	108.59	103.09	111.26	105.34	101.87	107.21	102.29	102.09	108.71	107.04	103.8	104.85	98.857	104.15	112.34	106.82
108.11	111.53	115.31	113.68	114.9	109.93	111.65	115.4	115.7	112.72	109.94	111.52	114.74	108.93	115.23	117.83	112.01	112.88	111.68	115.1	114.21	111.44	110.32	117.07	116.56	105.8	112.84	115.41	108.76	115.47	106.62	107.24	106.19	111.04	110.38	107.16	110.08	113.93	112.14	110.08	116.13	105.78	109.98	119.63	114.11	110.81	112.75	117.01	112.1	108.94
119.34	116.69	117.54	123.56	111.53	114.19	121.04	118.93	121.52	118.85	116.64	119.19	112.59	121.47	116.45	120.54	115.92	125.29	118.14	115.86	117.86	117.32	119.53	115.12	109.81	114.56	116.65	122.24	117.28	115.4	121.9	119.15	116.6	116.87	121.65	119.64	115.39	118.5	120.63	114.91	117.58	123.32	118.32	114.97	115.64	119.38	122.74	115.48	119.9	113.73
107.08	108.76	110.08	113.27	108.49	113.14	110.7	108.41	114.49	116	106.12	112.21	112.58	114.72	111.35	111.12	105.08	112.79	111.94	103.48	112.69	116.9	110.09	111.19	105.92	108.96	115.24	110.12	115.65	115.82	110.96	118.15	110.55	110.48	110.46	114.57	109.4	115.31	113.12	113.61	110.84	107.09	109.09	112.41	110.83	114.57	112.65	111.06	112.97	109.62
116.48	115.84	117.55	119.35	114.59	115.5	111.03	118.19	118.78	115.93	122.28	118.67	118.16	120.15	122.65	119.02	113.92	117.53	117.7	117.65	113.59	111.87	117.93	112.04	119.52	118.32	116.83	116.64	112.7	116.39	115.69	116.15	117.74	120.77	110.58	124.78	117.46	122.12	116.76	109.61	118.28	120.21	119.41	119.19	119.06	115.51	119.21	121.43	120.85	114.58
114.35	106.96	111.48	109.28	116.17	103.95	112.38	109.89	119.44	114.95	101.83	114.32	106.86	114.6	116.94	109.94	111.65	115.22	112.31	115.02	112.72	114.72	113.6	110.5	114.26	112.54	111.77	113.01	116.27	109.42	113.69	113.16	115.07	111.45	112.04	107.07	118.29	106.95	111.4	110.95	113.98	112.78	110.34	114.73	108.61	111.86	110.5	112.55	113.77	110.1
102.34	95.357	102.34	100.3	95.442	105.46	105.43	97.748	94.848	104.86	105.48	101.52	99.036	100.74	97.451	100.56	104.85	100.84	104.13	99.464	104.51	101.45	108.27	101.07	104.32	96.884	101.34	99.099	99.707	97.159	105.45	99.744	97.937	103.41	99.109	101.13	98.092	99.499	101.14	107.33	101.74	99.465	102.72	104.18	97.83	101.2	95.478	100	102.05	106.37
106.5	106.42	109.67	107.58	101.35	103.08	105.15	103.47	112.17	106.72	104.34	112.7	111.21	103.63	99.723	99.959	107.68	112.57	103.28	102.4	102.13	106.62	104.48	103.68	100.7	106.78	108.35	103.75	108.81	106.17	106.65	102.54	107.9	104.78	103.78	104.51	112.49	109.73	103.09	100.25	104.49	109.52	105.89	108.6	105.06	102.08	106.08	108.56	104.78	111.24
106.22	106.07	104.29	109.17	102.28	99.84	109.66	108.36	105.86	105.75	104.69	107.51	99.852	109.27	105.24	105.04	102.43	109.92	103.97	109.99	103.87	97.438	105.38	106.63	105.32	104.83	112	107.87	105.37	105.8	108.06	111.01	98.456	111.28	110.81	106.07	100.65	97.239	106.8	113.16	102.73	102.42	108.69	107.6	102.22	111.13	110.13	105.65	103.81	103.51
100.76	104.72	107.48	105.67	105.6	102.49	97.6	100.73	102.63	95.04	101.4	94.722	97.433	104.72	101.09	106.55	99.956	97.884	101.13	104.95	99.356	98.436	98.794	98.043	97.711	98.253	103.89	104.05	102.92	98.406	93.724	104.55	103.87	104.65	102.26	96.839	99.837	99.875	94.629	101.39	98.911	97.271	100.7	101.79	101.56	103.5	104.58	104.32	98.176	104.76
109.68	107.01	96.915	104.54	106.12	99.243	105.21	105.82	107.38	110.06	101.85	111.1	108.47	104.81	110.32	102.8	109.3	110.11	104.61	111.97	108.81	109.07	108.73	102.22	106.62	114.14	107.31	106.88	114.21	107.9	108.97	109.46	108.4	111.74	104.17	111.03	108.61	109.82	109.04	102.97	107.37	111.49	106.27	111.91	106.51	108.78	103.95	109.49	107.57	109.88
106.99	104.43	104.54	108.93	107.08	108.18	106.38	101.82	104.07	107.09	108.01	106.19	108.05	100.22	104.12	104.41	104.63	101.26	105.88	107.03	100.44	99.332	109.5	109.22	102.96	96.499	105.27	102.5	98.068	103.39	105.84	105.17	107.85	104.81	105.17	109.4	105.29	106.16	101.51	107.95	106.08	100.71	105.19	101.68	104.14	104.51	104.98	100.11	105.65	109.74
107.27	103.5	109.37	106.65	107.86	112.79	105.93	104.69	105.66	106.35	103.38	108.63	109.06	103.86	104.88	103.58	108.62	112.91	103.65	107.81	104.34	101.94	101.34	105.45	102	111.29	105.63	107.96	107.98	106.07	113.13	112.25	106.37	108.79	105.23	106.83	107.68	103.46	110.38	112.55	109.4	102.75	98.193	110.26	104.28	105.74	105.14	101.42	110.47	110.17
99.933	97.344	99.282	97.247	100.56	96.004	97.505	102.26	102.1	101.94	97.807	91.61	102.24	93.219	97.407	98.483	98.744	100.14	97.782	98.353	98.142	99.359	104.92	93.153	96.768	101.92	104.08	99.512	101.45	92.687	102.38	104.41	104.92	101.77	98.192	99.457	100.64	103.25	101.92	95.724	101.44	93.635	99.137	100.73	96.331	99.003	104.29	97.588	100.57	101.8
104	106.47	109.07	109.75	101.24	109.88	99.063	111.98	109.48	107.23	105.78	110.78	108.45	107.92	106.81	110.45	101.82	111.55	108.62	106.31	103.09	108.94	103.85	109.35	111.28	108.66	115.81	109.8	106.83	100.9	105.44	101.86	103.21	107.46	108.59	101.92	106.85	108.27	104.9	102.48	109.51	109.06	108.49	107.61	102.49	104.88	107.7	105.22	109.91	110.13
94.044	98.585	93.616	98.896	97.004	94.449	109.71	102.11	98.375	103.97	100.82	90.374	102.03	103.09	96.453	97.641	101.32	95.314	98.772	99.108	98.385	98.376	100.09	103.68	100.31	99.501	102.42	99.413	100.51	102.91	99.654	99.109	104.28	103.29	108.77	102.63	107.5	103.85	99.497	95.445	106.24	100.85	104.05	96.124	97.08	104.8	98.691	102.32	100.93	105.5
116.48	114.09	112.13	111.21	121.89	121.59	119.37	113.31	110.44	120.24	117.45	115.56	102.14	121.38	118.86	115.59	116.54	116.87	116.12	114.79	115.52	119.49	115.02	120.96	117.41	118.02	113.17	119.14	114.17	114.16	115.98	118.43	122.12	111.37	113.84	119.21	113.48	116.65	117.14	117.1	112.93	115.36	114.17	126.18	115.96	118.38	116.94	122.23	113.67	118.64
113.17	113.12	113.1	117.8	111.87	115.39	112.05	111.86	111.25	110.03	117.23	111.01	110.79	105.95	107.91	108.85	109.71	113.01	110.87	118.47	115.39	110.85	112.01	115.36	115.8	117.79	113.31	114.56	117.11	111.4	111.15	104.01	108.15	111.71	108.24	110.93	117.19	108.71	112.51	111.07	109.95	117.18	118.02	115.63	112.96	113.65	112.29	107.99	111.43	112.97
104.45	98.472	101.18	105.09	104.69	101.47	105.61	105.75	108.71	101.73	99.911	105.26	105.99	107.04	106.1	106.88	103.43	107.51	111.41	104.74	104.16	104.87	103.28	103.57	108.83	102.36	98.231	102.98	107	99.659	108.21	109.15	107.98	104.33	113.18	105.12	99.124	104.53	100.98	107.46	109.16	102.26	107.57	104.77	107.08	101.79	104.23	103.3	110.52	103.92
105.54	107.58	102.54	108.58	104.16	105.11	105.36	99.011	99.883	103.12	100.34	106.39	101.59	108.57	110.99	103.25	109.17	104.65	104.38	110.32	111.74	111.34	100.12	101.68	105.06	105.61	101.7	109.61	107.43	100.78	103.61	99.216	100.02	105.34	105.71	107.74	108.64	108.59	104.34	100.45	104.74	102.6	107.15	102.41	105.41	109.73	104.8	103.78	106.42	105.01
103.85	106.63	105.59	104.36	105.8	104.21	109.27	103.15	104.22	99.954	107.73	106.7	109.07	107.09	105.16	107.04	105.2	109.15	103.84	103.96	106.06	106.22	114.07	112.23	109.91	107.9	100.74	107.08	99.999	99.497	109.35	106.56	101.07	106.05	100.91	101.86	105.69	109.75	107.59	106.33	103.71	108.6	104.69	105.54	103.26	101.45	104.4	100.28	104.17	102.74
103.23	111.26	105.74	108.58	112.53	108.41	101.54	107.16	107.53	115.27	96.892	105.78	102.93	105.21	107.21	106.5	103.12	106.7	101.64	99.25	104.99	102.53	100.81	106.73	105.54	103.59	106.98	106.56	101.73	105.44	104.38	106.94	110.97	110.27	109.27	105.24	106.59	106.23	108.94	99.159	102.07	105.2	105.19	103.87	109.09	104.19	106.2	106.69	102.98	105.53
110.28	107.25	101.96	96.782	108.53	102.87	106.58	101.18	105.13	108.24	106.65	107.78	99.334	98.901	109.58	106.71	107.4	105.09	102.55	104.16	101.65	104.84	110.28	110.25	101.94	98.016	100.3	102.85	92.761	101.41	107.58	101.91	109.25	103.36	99.908	106.35	102.99	101.89	104.86	110.08	101.96	101.93	104.09	104.62	103.07	107.97	107.64	112.69	105	103.64
104.78	106.34	103.66	99.638	103.38	98.282	98.968	104.67	95.099	96.256	88.517	101.22	94.615	104.28	99.551	99.716	99.599	107.92	99.849	98.201	108.8	95.127	101.37	106.69	101.31	99.775	101.97	99.605	101.87	99.934	95.514	88.712	98.905	105.42	105.39	100.74	102.17	99.279	97.108	96.201	102.62	102.18	106.93	101.84	100.63	94.67	96.709	93.739	97.526	102.14
111.97	109.79	119.31	108.82	108.58	109.56	113.64	111.6	107.93	113.85	111.35	108.66	111.15	107.08	110.97	105.16	112.15	113.77	107.18	111.73	111.84	107.86	107.74	112.18	115.07	110.29	112.31	114.73	114.93	113.69	104.88	110.22	107.74	106.08	112	103.91	106.99	103.89	104.62	107.53	113.29	110.41	106.73	108.88	111.21	107.46	104.67	109.98	106.94	102.95
115.73	110.62	106.95	109.31	105.69	110.43	114.68	105.55	112.23	107.99	106.58	109.99	108.57	120.96	109.36	109.29	109.61	112.1	110.36	111.24	115.02	111.43	108.89	110.42	114.39	109.91	111.11	112.19	116.91	117.24	106.77	115.88	106.94	120.15	108.05	119.78	107.01	114.17	113.57	109.12	115.75	112.48	110.33	110.61	107.85	107.2	105.08	111.01	116.51	115.99
114.95	109.18	112.39	111.42	111.02	109.92	113.89	119.02	106.45	117.29	110.05	120.42	117.24	111.93	116.62	116.24	109.33	114.89	106.01	108.96	111.93	108.51	109.43	113.59	113.96	114.68	113.24	121.65	113.05	113.47	112.2	113.45	108.83	114.96	110.42	117.93	110.79	112.98	111.62	119.31	115.2	112.83	119.19	114.46	114.97	113.63	111.69	116.98	121.18	109.11
101.09	102.92	103.54	105.55	108.94	106.65	105.47	104.35	102.58	103.55	102.03	109.49	107.66	112.42	102.63	111.1	112.86	101.85	105.8	105.63	100.9	104.79	109.11	107.46	107.82	100.87	105.66	104.3	111.52	103.79	106.82	107.75	107.99	104.37	98.943	102.02	107.07	101.93	106.87	102.96	103.34	105.38	105.52	106.54	101.05	106.21	99.677	103.4	104.55	100.44
106.7	106.17	110.94	108.96	108.88	108.41	109.44	104.38	107.57	108.44	99.627	112.32	107.12	99.811	110.69	106.97	105.85	105.91	105.58	107.09	100.77	107.04	110.19	107.2	107.82	106.63	105.89	103.96	104.91	102.41	112.93	100.35	99.669	105.93	101.72	106.81	104.12	107.84	102.1	109.03	105.43	99.851	108.88	107.53	102.04	99.486	106.9	107.75	103.49	100.01
105.44	104.99	105.24	106.04	101.85	103.41	95.181	105.98	99.305	106.77	101.38	104.84	108.05	107.84	104.59	105.35	107.3	108.23	98.836	101.99	99.724	106.58	106.94	105.91	106.65	98.771	105.23	104.5	100.62	100.18	107.64	106.95	99.92	99.785	108.63	100.79	102.01	104.9	104.67	109.23	107.76	98.381	102.4	110.25	108	106.27	108.72	104.97	101.1	106.28
104.13	98.76	102.75	100.36	92.452	98.842	108	102.51	101.89	98.352	95.908	96	94.484	97.324	104.8	104.06	100.41	98.746	97.02	97.507	100.66	100.89	102.96	100.94	102.03	98.076	100.35	101.56	94.654	97.765	100.43	95.151	96.611	101.57	103.79	105.34	105.2	99.356	100.8	103.65	108.12	104.2	98.923	100.64	94.46	100.57	101.75	102.54	97.405	97.787
109.06	106.79	104.56	107.32	101.89	105.31	101.71	106.74	106.6	109.02	100.91	108.59	102.78	103.26	108.82	106.81	99.223	100.96	99.657	100.28	110.15	108.11	103.92	113.14	108.24	107.34	100.48	110.95	103.72	103.88	105.89	106.53	106.76	108.44	93.784	116.24	112.15	103.51	104	105.68	111.3	98.246	99.026	101.09	98.536	106.95	110.61	107.99	100.95	102.41
96.148	103.07	101.31	109.32	97.94	98.267	94.961	98.573	98.962	106	99.674	91.304	99.277	103.48	102.83	102.82	101.88	98.552	105.78	104.54	97.631	95.124	105.47	102.27	101.46	101.67	104.02	101.99	102.48	98.69	98.101	100.07	103.32	99.301	95.659	102.15	98.164	98.527	102.81	104.3	100.91	97.669	100.21	96.849	102.35	92.262	95.99	98.235	101.05	105.67
108.4	111.89	118.38	113.91	109.75	110.44	112.95	110.36	108.97	107.04	109.6	113.16	114.01	110.31	107.87	100.44	111.73	107.61	110.24	112.24	111.31	115.71	107.18	111.61	108.54	106.26	113.4	114.01	109.49	110.34	111.3	108.5	103.12	109.47	115.78	108.62	111.84	113.27	111.08	113.2	115.18	111.06	117.18	114.3	106.98	110.35	106.41	110.56	109.55	114.25
97.859	94.009	99.283	98.232	104.17	98.378	96.578	100.11	99.932	102.41	97.08	98.124	102.57	96.01	99.855	97.247	105.72	92.156	97.64	101.57	99.396	98.592	101.47	98.122	101.52	104.09	86.963	99.896	105.01	94.42	101.95	98.011	100.99	96.725	104.27	104.63	94.316	99.489	97.775	99.215	101.61	95.167	98.794	98.712	100.95	97.582	103.77	100.25	90.199	103.56
101.31	103.57	96.401	99.411	96.959	97.549	97.436	103.22	95.775	106.56	103.02	100.33	100.31	102.88	98.785	95.331	104.15	100.08	99.022	102.03	100.54	92.591	98.796	104.48	99.502	100.52	104.46	98.374	100.09	104.45	102.95	104.43	98.177	102.53	102.65	102.61	99.146	107.1	104.58	102.74	105.5	100.29	109.72	101.21	100.23	96.004	109.34	110.01	95.057	95.852
106.86	108.09	108.52	97.93	101.02	108.32	98.935	103.89	113.08	107.1	100.77	105.81	106.78	101.13	99.599	110.65	105.28	106.76	105.88	108.64	102.42	106.31	103.73	104.09	103.94	107.05	104	107.96	112.21	108.78	103.96	106.42	99.465	104.14	104.4	103.73	109.68	100.19	104.25	104.17	107.31	108.67	101.74	111.53	107.51	103.3	105.1	107.31	103.65	114.99
101.77	106.96	97.199	98.743	97.17	93.822	99.385	102.78	96.068	101.65	98.157	103.71	108.02	105.95	96.415	100.17	103.08	96.479	102.74	109.54	104.06	97.376	105.16	97.745	102.46	100.05	97.802	99.639	99.875	99.168	96.076	102.51	101.03	96.108	95.446	101	92.692	105.23	103.04	99.493	100.2	97.632	97.95	95.842	98.565	100.86	96.79	103.46	104.32	98.547
107.88	105.14	105.79	108.04	104.2	104.94	105.46	104.34	102.78	102.4	102.41	106.23	108.6	109.01	108.14	101.92	111.44	105.6	99.357	109.67	104.4	101.32	102.23	106.97	109.25	100.68	105.08	105.28	103.54	109.67	107.42	111.15	107.81	107.74	106.85	104.69	106.88	106.86	105.33	106.16	114.27	114.78	106.32	105.25	109.15	116.38	107.94	103.62	102.34	103.6
103.85	111.17	106.79	104.15	104.27	101.6	104.78	98	110	101.67	102.91	104.2	108.93	104.94	101.07	105.26	104.55	98.975	107.7	103.93	105.3	106.52	103.12	100.26	105.07	106.17	105.47	106.52	103.67	100.69	103.73	105.61	105.35	110.05	105.56	101.08	99.819	100.7	104.03	104.18	107.68	108.11	102.53	104.18	112.99	99.084	102.61	99.196	108.24	104.77
116.29	114.41	111.83	116.8	116.51	107.58	118.93	114.96	115.6	111.06	113.86	110.31	111.85	114.93	110.2	117.64	112.71	110.74	111.34	109.66	114.99	107.34	109.5	108.76	108.41	102.49	114.61	116.05	114.99	106.21	111.52	112.57	114.04	103.82	111.78	110.15	104.59	113.47	115.14	111.55	112.63	112.59	112.08	110.32	110.95	104.04	113.3	111.33	107.39	112.6
104.49	110.07	106.34	111.93	103.93	106.33	99.575	107.42	109.29	111.48	106.45	109.58	106.4	110.99	115.71	105.56	106.39	108.97	104.73	110.22	107.58	110.41	107.21	103.05	108.69	106.29	103.9	106.19	105.41	105.36	107.11	104.24	108.36	102.7	109.36	111.48	103.51	104.04	103.48	101.86	102.35	112.22	110.28	104.39	106.79	105.6	106.49	107.13	107.64	110.7
98.507	99.73	93.563	99.084	90.208	95.959	106.68	105.59	105.1	103.52	107.2	107.74	91.681	105.66	101.57	104.99	95.84	101.92	98.761	104.39	98.811	103.2	102.1	102.64	94.945	98.322	102.62	101.23	104.58	99.233	100.91	104.67	101.45	102.84	98.27	99.302	97.062	105.57	98.885	99.255	108.29	97.563	97.828	105.4	100.94	101	102.32	101.72	105.28	100.25
103.78	110.05	104.14	99.079	106.5	103.87	106.46	111.89	113.23	106.78	107	98.992	100.69	104.89	100.75	103.57	104.66	104.33	97.779	105.87	103.29	106.54	104.25	101.33	101.54	107.66	106.67	104.18	102.45	108.17	99.716	101.42	98.689	106.36	105.48	105.56	98.565	98.737	104.35	110.34	104.04	107.31	105.11	101.55	98.641	106.11	103.79	97.967	111.28	106.65
110.66	112.2	107.32	109.93	114.05	108.73	107.97	108.52	108.53	112.89	111.74	115.07	107.02	105.62	110.89	108.52	108.87	101.57	104.09	108.48	112.57	111.95	111.46	105.8	110.61	112.7	110.14	115.2	113.52	109.51	112.75	112.28	117	111.93	109.69	105.58	115.65	115.09	110.99	110.32	106.43	109.47	112.35	118.04	104.14	116.91	107.05	104.64	108.47	109.97
113.73	107.53	113.26	114.33	114.28	114.37	108.7	111.61	112.6	114.34	108.49	113.74	106.99	110.14	107.23	106.3	108.61	113.55	113.51	113.62	111.33	107.56	114.81	111.99	117.33	110.2	107.4	110.33	117.28	108.84	111.12	116.51	103.86	113.63	113.71	108.42	114.88	110.81	113.88	115.2	113.82	115.3	112.1	114.77	113.59	113.64	109.28	113.84	111.94	109.51
109.58	112.84	105.74	110.14	104.62	109.49	120.16	112.33	109.06	115.49	110.26	103.64	112.56	112.18	111.59	114.42	114.25	115.5	114.54	109.36	109.49	110.16	117.62	114.32	108.78	109.57	115.04	112.04	113.21	111.89	111.24	116.59	113.29	113.66	114.47	111.2	115.08	110.41	103.3	111.6	114.22	109.61	107.3	109.53	112.06	116.89	114.31	107.34	108.78	111.45
111.22	105.77	101.54	112.66	109.59	102.53	103.08	103.38	101.97	108.87	105.39	106.72	103.01	106.85	101.78	109.06	109.73	102.38	106.07	103.27	104.9	105.97	105.19	106.54	105.69	105.05	105.71	107.85	103.02	105.45	105.01	106.65	102.5	110.66	108.68	102.15	105.3	106.55	97.597	108.74	104.99	108.8	111.73	109.91	105.37	107.95	111.8	111.54	111.35	105.68
104.84	107.26	111.32	103.91	105.73	107.37	103.57	99.832	106.46	111.72	101.71	106.1	104.79	101.48	105.8	109.12	102.2	103.56	102.23	109.81	104.76	114.5	104.46	108.11	102.69	103.38	103.94	102.03	103.14	100.19	109.71	111.35	102.21	105.12	105.63	108.18	109.65	117.13	105.68	106.86	102.21	103.68	102.58	102.48	111.98	102.64	106.84	102.08	107.32	101.58
104	96.003	98.472	99.126	100.24	99.961	98.227	97.863	98.173	96.176	97.242	97.034	95.327	106.82	99.999	98.769	101.29	101.49	99.5	102.54	94.899	102.35	97.99	94.622	104.07	101.32	97.833	97.39	99.84	98.649	101	98.597	103.55	101.62	99.637	97.071	95.349	99.32	106.92	96.696	97.027	101.57	101.03	101.66	104.98	104.89	100.75	100.32	99.986	98.049
110.38	117.21	112.73	108.67	118.65	114.95	111.41	112.54	115.68	119.66	113.07	111.54	106.34	118.14	113.94	114.5	111.25	109.89	110.79	110.92	114.7	114.23	116.33	109.87	112.87	121.71	118.04	112.45	114.8	104.5	108.78	111.78	116.85	105.87	106.22	118.83	109.05	116.1	106.01	112.63	113.2	106.57	114.72	112.92	110.94	112.18	110.04	106.54	116.38	113.63
104.98	98.569	104.9	104.23	97.43	102.62	96.592	96.507	102.85	98.809	98.529	99.463	100.86	98.606	104.89	99.407	101.39	98.043	97.785	100.17	104.73	101.94	97.059	101.5	98.334	98.834	110.52	98.709	102.87	100.49	94.649	101.55	102.98	99.021	101.37	101.96	102.76	98.23	101.04	101.1	98.609	100.93	100.58	95.777	108.74	96.795	99.223	105.68	97.089	98.225
110.32	104.12	104.38	114.74	109.15	108.34	117.88	107.69	111.57	110.82	108.78	113.57	107.29	109.9	112.32	105.91	108.96	105.35	106.19	111.58	109.08	110.28	113.19	108.06	107.23	115.34	110.31	109	104.99	111.68	112.8	111.5	114.78	114.07	111.33	114.4	113.48	113.23	103.73	109.41	114.16	109.68	106.99	109.41	113.13	119.36	113.21	105.93	113.55	108.17
99.854	105.65	113.26	106.32	108.78	105.52	106.71	112.46	106.99	99.321	105.55	107.53	106.66	100.96	111.12	104.98	103.8	109.84	99.486	105.42	107.18	102.79	105.18	103.09	111.42	105.71	106.88	105.43	98.337	105.45	104.34	106.69	109.39	99.526	102.1	109.88	108.32	104.97	108.84	109.28	104.62	106.93	104.75	109.22	101.94	104.88	103.29	102.68	105.64	100.22
102.14	103.19	108.06	108.3	105.33	103.38	104.85	102.58	108.04	107.89	102.49	105.17	112	100.93	103.79	106.01	106.57	105.86	109.64	106.46	107.72	102.01	113.26	109.18	105.4	104.01	106.88	108.77	108.73	108.22	108.18	104.19	109.01	103.73	105.89	105.71	107.62	95.776	103.16	103.04	108.33	103.51	104.36	109.28	107.06	104.7	107.79	108.28	112.33	96.239
117.3	112.24	113.99	111.48	116.48	111.03	115.67	114.76	105.06	112.38	109.44	114.41	116.46	113.89	107.48	109.91	115	114.76	112.29	112.6	112.56	110.98	108.38	115.31	113.31	110.14	111.7	103.96	113.55	111.06	106.86	119.38	111.83	109.44	113.36	110.49	109.17	115.74	104.92	114.45	106.3	110.54	115.28	113.59	109.37	114.87	109.39	109.65	111.1	118.55
99.636	102.33	99.715	100.4	102	95.012	103.3	98.303	97.704	93.26	98.104	96.758	96.971	96.772	100.5	98.027	96.016	100.93	98.675	95.52	94.064	106.68	98.699	102.61	99.352	99.229	99.52	103.8	100.65	99.325	99.268	100.84	98.661	101.96	94.449	100.13	100.53	101.68	103.66	92.765	104.02	99.169	100.23	102.35	104.38	100.69	93.687	94.822	105.69	103.94
105.12	113.66	106.02	109.25	111.73	107.16	106.86	109.81	107.25	108.49	112.1	114.02	109.65	110.96	113.05	113.71	113.02	113.31	112.94	117.39	112.72	103.2	111.77	108.31	107.03	110.69	115.89	108.08	113.43	111.01	104.78	108.28	113.71	106.78	104.14	110.34	109.55	105.83	107.42	109.29	113.53	106.87	107.81	101.76	109.73	110.84	112.66	103.31	106.16	107.92
110.62	111.29	111.06	114.37	100.8	110.75	113.44	112.82	109.83	114.26	108.93	109.98	110.77	107.71	112.74	112.72	112.68	115.99	111.18	107.79	106.54	111.88	110.95	107.79	115.97	112.5	118.16	108.98	108.72	113.36	111.66	110.96	116.47	120.68	119.56	106.32	107.21	113.56	108.95	112.26	111.51	111.65	115.11	113.58	111.11	108.19	108.76	116.56	110.26	105.86
108.02	104.83	110.58	106.58	105.73	108.8	101.42	108.46	98.811	103.79	101.26	105.63	101.93	105.58	114.66	104.75	110.32	105.15	108.45	104.31	107.99	110.44	107.14	113.82	99.257	102.74	103.43	103.2	105.24	107.88	105.45	105.33	98.509	107.38	98.891	99.515	102.18	103.04	104.72	105.49	104.1	105.84	110.51	103.89	110.29	103.02	113.01	102.6	104.75	100.46
111.53	111.77	108.6	116.41	113.39	109.85	111.7	109.85	117.29	114.53	112.4	108.85	111.73	105.22	112.24	113.94	114.56	108.94	114.07	105.6	106.87	114.71	109.18	105.33	117.51	109.06	109.64	111.85	116.13	110.16	112.7	114.39	117.17	116.76	112.93	111.04	108.87	114.34	112.35	110.14	109.29	108.07	110.02	105.8	110.27	106.49	110.48	115.82	114.04	115.3
110.64	106.4	109.21	104.14	100.31	100.49	104.43	100.84	104.68	102.64	106.17	102.36	104.34	103.07	104.7	103.56	105.44	106.56	101.87	107.01	100.13	104.67	109.89	105.65	110.02	105.61	104.85	106.23	106.23	101.19	103.71	106.45	107.4	108.56	102.35	107.4	98.468	102.48	111.48	111.91	108.46	107.45	106.65	106.79	107.67	109.94	111.36	105.19	102.87	106.49
107.48	103.26	104.19	107.61	107.01	107.17	112.4	114.51	111.08	100.22	108.5	105.12	100.6	107.46	107.61	111.05	111.1	109.42	105.38	102.5	102.1	106.83	110.01	106.37	107.73	110.93	101.53	103.87	105.43	109	104.56	107.82	104.19	103.19	109.45	102.64	108.68	105.43	112.19	105.15	99.404	100.37	106.66	111.34	103.68	104.12	108.62	105.66	108.8	100.73
101.42	98.412	96.63	99.58	99.447	103.68	97.935	94.549	102.61	100.75	100.09	101.65	99.618	98.753	103.68	104.33	97.569	101.69	94.284	100.03	98.247	100.87	97.074	99.249	96.243	102.7	102.57	103.05	99.497	101.61	106.75	97.42	103.35	98.276	102.17	102.55	101.9	98.589	91.394	97.69	101.1	96.415	99.658	105.2	99.195	100.55	99.633	95.486	99.116	106.52
112.27	110.86	115.75	105.51	114.12	114.09	103.41	112.45	111.82	109.17	111.52	109.73	109.09	111.56	109.72	111.22	107.17	112.99	115.77	111.17	113.44	109.04	112.14	105.9	109.54	112.09	110.73	112.9	108.65	106.52	109.08	110.13	109.82	107.51	109.44	112.75	113.82	108.32	107.02	112.71	115.5	110.87	111.37	117.17	112.82	107.68	103.81	105.08	110.71	112.35
105.08	104.5	108.4	103.52	107.91	105.94	101.44	109.12	104.1	101.18	105.37	106.08	107.71	105.24	105.73	106.84	109.12	104.98	100.38	106.63	104.57	106.76	101.11	101.79	108.41	106.45	103.02	105.53	111.36	107.05	102.15	111.41	106.26	106.46	105.35	104.03	106.54	101.19	110.76	107.71	104.33	108.39	103.25	108.98	106.4	105.26	103.94	106.83	112.11	108.31
95.871	96.014	94.919	99.645	99.421	98.624	99.904	99.51	102.56	104.44	97.473	99.444	99.538	97.088	96.817	106.2	100.82	100.05	99.736	104.63	97.457	94.344	96.227	106.73	97.79	92.728	94.944	99.582	103.12	97.35	102.39	99.025	97.986	101.26	98.675	102.69	95.69	103.18	107.53	101.42	99.007	103.41	100.83	101.22	103.66	97.092	102.95	104.22	96.716	99.242
101.77	96.823	96.232	101.28	98.591	98.768	99.091	97.704	99.561	99.855	102	98.513	93.736	96.202	100.13	100.33	94.604	93.795	100.62	100.97	103.56	99.253	99.899	100.57	97.563	93.814	99.41	99.953	103.43	104.53	95.756	106.28	94.918	105.19	101.44	102.32	95.787	97.231	92.029	95.456	96.073	99.495	102.83	96.993	96.785	95.177	100.13	94.959	101.95	90.315
[truncated: 150 more columns]
