# Supplementary material for: Genetic dissection of main and epistatic effects of QTL based on augmented triple test cross design
Source: PLoS One. 2017 Dec 14;12(12):e0189054. doi: 10.1371/journal.pone.0189054 (PMC5730204; doi:10.1371/journal.pone.0189054)
Supplement: S8 Supporting Information — (ZIP) [file pone.0189054.s008.zip › z4_300_0.2_5.csv]

114.7	124.35	110.5	110.33	117.14	116.26	113.86	115.1	110.01	107.18	117.5	107.96	103.71	115.71	112.69	116.02	119.61	111.85	110.86	112.02	114.34	116.39	108.57	109.33	116.82	110.65	114.01	114.33	113.88	105.61	111.01	114.58	115.91	109.88	110.85	113.73	116.95	118.07	111.19	112.94	115.4	112.74	112.48	112.99	109.43	105.42	106.68	121.64	111.86	125.04
98.579	97.225	95.04	108.72	88.896	99.234	101.12	103.2	106.69	87.342	93.956	94.553	96.747	100.78	104.34	109.56	103.46	94.751	94.254	108.15	96.002	102.55	104.08	106.09	98.237	95.491	108.99	102.2	99.583	93.223	94.895	104.09	100.37	108.29	105.8	100.32	101.27	97.463	104.58	101.13	100.75	104.78	97.441	99.554	101.1	104.44	104.12	88.095	91.746	106.57
105.95	115.57	105.15	105.42	99.074	103.17	106.47	106.88	97.203	108.05	105.52	104.03	110.8	99.891	105.55	103.67	105.99	107.39	106.4	107.76	104.93	111.95	103.56	105.94	99.35	106.83	109	106.9	106.37	112.04	101.22	103.07	93.584	102.84	111.9	103.71	109	111.91	115.98	107.22	107.22	102.61	104.43	103.84	111.19	107.89	94.717	107.85	109.95	105.76
107.71	107.52	104	109.19	107.55	108.46	106.95	99.08	109.32	100.25	110.19	119.93	105.51	112.49	109.32	103.79	107.04	111.15	111.24	99.608	102.49	104.06	99.076	106.77	106.96	107.79	107.28	104.37	110.19	103.08	104.97	106.06	107.9	103.82	106.34	104.48	110.81	104.21	106.93	98.91	104.03	105.65	102.96	100.93	104.58	107.04	115	102.22	113.52	114.12
94.433	98.15	97.102	103.61	98.051	93.728	98.781	101.24	95.511	92.573	104.47	101.23	104.2	93.021	93.733	97.999	99.086	96.984	101.18	100.08	106.03	97.581	103.82	101.17	105.93	101.72	93.844	101.81	101.55	98.251	94.732	111.32	96.249	94.078	106.38	107.45	95.709	108.78	106.77	109.67	99.633	100.75	106.49	101.21	96.466	97.487	105.27	101	106.34	94.849
114.42	111.8	116.38	117.78	118.98	112.06	115.43	111.62	117.35	109.1	116.84	118.44	114.6	114.57	119.21	113.64	125.36	120.48	109.61	127.97	110.59	124.87	115.39	123.06	120.1	119.76	121.01	125.3	119.49	112.91	111.21	131.03	115.84	111.32	113.68	122.23	117.97	114.11	118.63	115.48	121.17	116.24	111.65	116.03	112.45	123.77	115.63	109.33	116.82	117.83
97.834	109.82	107.92	102.51	112.61	111.73	109.47	107.83	111.01	113.79	108.67	109.1	122.68	106.13	110.05	119.05	110.73	119.4	114.73	112.01	111.24	119.86	114.4	114.98	113.79	113.54	110.98	114.63	105.73	110.69	110.22	110.25	111.86	100.71	107.45	113.95	118.42	105.41	107.34	114.54	105.74	106.99	118.32	116.14	107.94	108.58	103.6	111.14	113.96	105.96
94.33	104.14	94.386	100.72	99.17	95.221	95.57	109.8	99.246	103.25	98.615	99.456	105.54	95.32	100.77	93.536	99.667	98.752	96.497	104.81	93.083	89.235	90.786	101.6	104.07	94.125	99.561	97.139	115.95	101.63	90.872	100.21	105.35	103.25	97.722	101.81	102.95	104.19	106.53	106.01	103.2	96.605	93.589	109.27	92.621	95.568	103.9	100.48	90.167	98.858
99.637	102.3	106.88	97.014	100.92	111.68	104.33	105.53	110.92	102.93	106.11	107.03	113.34	107.64	96.893	107.54	110.41	100.14	102.43	105.15	117.05	105.27	112.5	109.56	108.71	112.88	106.46	111.62	111.96	92.236	104.32	109.29	104.02	104.7	102.06	106.68	110.89	103.18	103.89	109.07	108.32	103.11	110.67	101.34	103.4	94.47	105.54	102.4	101.47	107.05
108.99	106.99	111.89	112.13	98.71	102.29	93.121	102.03	104.99	101.99	109.72	107.11	104.34	106.36	99.39	97.649	96.648	109.95	98.898	113.42	105.5	98.594	106.83	100.9	105.68	106.32	99.477	105.29	115.19	103.87	102.54	107.47	100.41	103.27	114.98	110.7	99.597	101.75	102.63	105.33	108.45	105.78	101.77	106.19	101.01	106.56	103.94	100.67	109.08	104.33
110.62	105.61	95.781	101.76	111.12	99.28	101.64	115.6	106.11	104.04	96.822	110.26	99.38	99.364	104.33	110.39	106.01	104.63	98.349	106.61	105.94	101.42	105.74	103.3	98.525	102.57	111.06	102.27	100.1	104.78	111.54	107.94	108.85	104.1	98.31	105.47	106.69	102.85	103.48	105.68	102.22	102.35	103.82	110.12	99.187	100.26	95.101	105.02	104.88	95.748
102.8	100.55	101.65	109.88	106.04	102.44	101.86	107.4	95.803	117.21	112.25	97.856	104.45	113.13	98.352	111.64	101.19	100.46	102.1	96.112	108.8	105.5	103.58	100.19	101.43	101.89	103.88	101.23	106.25	103.26	93.796	102.67	98.657	99.175	103.75	109.63	99.487	107.63	108.06	95.877	106.64	106.63	110.95	110.92	104.31	100.31	103.5	120.55	103.04	111.11
98.655	112.17	112.24	111.05	95.718	100.74	96.737	104.79	112.52	106.47	104.03	105.32	106.3	105.93	111.67	108.53	107.65	106.6	107.39	103.3	97.291	108.67	106.49	106.01	107.36	99.366	108.03	115.22	102.05	109.49	109.9	109.5	105.2	98.871	105.77	106.82	99.887	106.22	105.02	104.98	109.01	105.06	110.55	102.95	104.01	96.378	100.4	107.92	104.76	103.56
108.8	103.87	95.504	112.67	103.26	104.85	100.32	101.72	99.784	112.27	105.82	106.64	107.85	108.62	98.962	100.16	120.22	101.55	96.547	96.394	98.091	111.7	113.78	97.067	103.91	101.64	106.4	104.78	102.47	109.22	110.66	106.76	98.792	102.29	101.55	110.38	103.64	102.36	104.5	104.55	103.69	114.09	105.48	109.32	109.28	107.62	105.98	102.55	105.21	112.48
102.66	100.46	106.51	101.27	92.899	94.514	96.959	95.584	98.939	98.939	91.747	98.153	91.397	95.509	98.381	101.09	103.54	100.19	96.448	101.33	101.83	106.22	110.52	97.579	96.119	93.891	96.332	99.798	98.594	100.95	100.24	106.9	99.092	94.758	94.211	106.95	99.509	98.985	97.802	94.916	96.824	100.71	99.536	94.264	95.868	98.073	99.296	106.37	100.82	102.55
107.14	99.452	105.41	110.65	104.41	104.2	101.75	107.97	104.75	101.79	102.64	97.685	105.74	104.26	113.67	101.87	106.54	98.971	101.89	109.8	108.7	108.78	103.85	101.42	114.88	104.66	109.91	107.63	109.39	108.45	102.44	95.442	105.9	106.39	102.57	108.18	106.13	99.352	95.784	103.92	112.78	110.8	106.19	104.56	98.194	104.25	99.22	116.05	104.6	97.978
105.63	115.26	116.09	113.04	112.88	110.11	113.61	109.93	107.95	114.01	108.39	109.77	107.31	114.45	109.66	99.959	111.12	103.4	124.09	112.35	106.1	106.9	117.59	114.9	115.38	117.91	106.46	109.23	113.11	108.35	111.79	105.77	102.11	107.93	106.85	111.12	117.1	102.26	109.36	112.45	111.76	107.27	113.4	105.65	108.59	110.63	113.08	114.82	95.499	111.36
100.57	104.68	100.27	103.21	96.583	106.56	108.15	101.42	108.14	96.202	103.32	106.75	102.4	100.65	109.83	106.06	110.31	110.6	114.48	102.62	108.24	106.91	108.07	110.42	106.81	99.166	97.094	101.63	104.45	96.267	117.63	118.79	101.72	98.329	103.72	104.76	105.51	105.51	103.79	96.885	107.97	105.63	107.29	100.86	109.65	103.91	104.04	104.96	107.86	114.07
97.535	99.543	109.43	103.77	108.58	103.71	102.02	105.15	103.19	99.808	105.18	111.53	101.42	99.855	105.26	104.62	105.5	108.97	104.91	100.23	117.02	106.08	111.79	106.5	108.28	116.84	95.064	100.45	98.14	94.419	110.98	110.61	108.52	86.055	102.12	104.19	103.77	102.52	102.82	108.88	104.62	99.545	103.11	101.1	106.28	101.54	108.28	94.6	97.576	111.19
102.53	102.61	98.112	109.64	108.58	111.54	101.88	108.51	105.72	103.55	109.81	106.26	108.21	106.09	99.243	101.98	107.8	117.09	113.63	107.51	107.63	106.71	110.94	104.52	113.07	112.14	108.23	104.34	111.46	102.69	106.09	104.19	106.42	107.66	105.67	106.24	110.29	106.26	102.73	106.28	115.77	109.8	114.55	105.35	101.84	100.14	121.77	96.012	105	112.44
113.68	101.47	107.39	99.774	107.6	108.91	99.763	102.41	114.94	104.42	105	102.2	107.07	111.57	108.38	101.87	104.23	107.52	110.12	102.83	101.12	108.48	102.5	103.91	108.02	114.76	99.801	97.222	115.43	106.32	99.09	112.25	96.409	100.4	101.57	101.62	103.35	114.33	110.61	107.37	108.67	101.61	106.64	108.85	108.97	105.31	108.61	105.39	100.51	111.54
98.808	105.9	94.679	111.91	102.01	107.86	96.565	102.46	101.57	98.089	99.37	96.296	111.02	105.05	106.99	109.46	100.94	109.99	105.7	100.72	107.09	112.31	105.08	103.04	109.59	100.3	106.62	100.66	111.26	109.33	109.62	108.18	106.71	104.16	97.03	102.49	98.984	103.62	90.431	110.5	101.03	116	98.932	104.42	109.14	106.91	96.714	96.721	102.23	101.6
105.09	114.15	97.174	110.75	102.28	107.04	107.28	93.861	101.07	108.7	96.752	100.61	105.32	108.87	92.677	103.58	112.63	107.99	111.79	105.11	92.575	103.33	108.87	107.3	108.38	109.86	104.95	102.48	117.19	107.4	103.15	98.672	106.53	105.96	105.03	102.61	106.29	110.36	106.2	105.64	103.5	102.12	105.87	108.65	107.99	103.71	107.38	118.25	106.94	111.55
95.178	108.35	107.14	102.12	112.02	110.21	97.574	108.05	101.4	108.77	109.85	110.32	102.97	104.19	104.28	104.87	105.49	101.76	105.44	105.82	108.07	100.2	108.62	94.855	109.25	106.1	110.65	110.5	105.55	100.93	107.79	104.72	95.536	108.26	109.75	100.62	109.62	109	106.85	107.2	110.45	103.98	111.08	106.9	108.79	103.74	113.05	99.973	104.78	108.46
103.18	107.63	111.7	109.05	108.81	110.08	106.26	105.19	111.08	108.81	111.31	105.99	112.86	105.42	112.95	104.57	104.87	105.31	106.88	111.86	99.248	111.52	104.74	108.26	109.45	107.15	112.42	106.79	99.81	107.06	101.02	108.8	109.41	100.46	106.59	110.85	110.91	102	109.19	104.67	105	103.21	104.98	110.86	102.2	100.96	104.84	108.37	112.28	107.05
110.35	108.19	106.03	115.81	114	114.72	110.99	115.42	114.06	107.75	120.72	119.55	114.7	113.26	110.55	105.44	113.94	105.07	111.26	104.03	116.13	114.43	120.02	108.38	110.81	120.06	109.24	107.24	108.24	110.34	110.61	107.23	103.78	112.82	108.19	115.83	108.79	118.28	114.54	110.19	116.37	112.63	119.79	111.45	116.29	105.87	111.96	107.46	117.91	110.42
102.96	96.107	91.948	98.773	101.02	97.758	93.67	94.549	101.17	98.748	105.16	99.621	98.452	100.78	106.85	94.428	105.08	102.1	101.15	99.212	99.366	98.448	106.27	99.77	105.77	106.52	97.249	102.3	103.51	92.588	98.584	107.28	101.79	96.373	95.269	97.809	99.864	107.75	109.78	108.17	90.585	99.954	94.557	98.582	97.095	101.42	102.18	100.84	105.13	108.85
96.175	94.791	95.748	94.087	106.47	97.784	99.478	105.33	99.839	96.089	103.11	101.73	97.62	103.28	94.712	99.768	97.131	109.89	95.021	102.87	99.582	99.22	103.61	100.41	98.222	94.792	101.26	98.187	99.908	107.71	99.346	97.146	98.596	105.98	93.876	96.518	98.651	91.375	99.811	95.292	107.72	104.28	96.106	97.578	95.627	102.99	95.456	106.35	96.308	108.22
101.86	93.84	104.09	94.791	101.86	103.33	102.7	96.837	99.842	104.81	100.14	107.69	102.69	107.8	93.372	92.917	99.835	91.341	108.67	111.3	110.55	97.675	101.94	104.66	102.25	99.013	94.857	107.75	105.38	89.558	99.235	95.679	95.114	98.717	95.104	93.57	101.54	107.68	94.717	101.01	98.963	100.88	102	105.2	103.68	95.142	99.729	105.7	103.22	99.909
108.66	99.287	92.059	108.33	99.746	111.81	105.72	107.55	105.49	103.36	108.97	107.17	111.83	111.28	110.8	112.54	102.92	100.32	107.4	109.03	112.5	106.91	106.02	121.03	99.608	110.71	102.03	108.02	106.67	109.62	107.14	111.46	102.28	108.61	110.14	105.16	104.38	99.027	113.06	110.27	107.56	107.95	111.15	108.08	98.223	107.59	103.39	110.7	109.74	109.6
104.38	109.92	117.58	119.46	117.24	113.62	110.64	108.83	114.05	118.29	113.87	113.7	111.08	117.37	111.42	109.94	120.88	110.22	117.71	107.86	108.76	109.01	105.41	116.16	112.23	111.69	115.92	110.76	108.27	105.88	111.33	115.59	112.65	110.16	107.52	106.24	115.02	101.99	105.17	117.48	113.48	111.2	108.15	112.44	114.11	114.86	113.94	109.77	118.69	116.58
106.82	103.71	107.51	103.87	108.87	109.42	105.89	107.06	102.4	102.89	107.39	106.05	105.13	105.95	106.31	103.53	100.54	94.797	106.37	101.66	108.06	102.34	108.11	109.83	104.07	114.3	114.35	107.89	108.33	101.47	111.47	103.98	110.3	113.67	115.17	107.64	104.75	104.33	109.14	111.46	99.875	106.39	109.92	108.1	104.53	105.12	112.57	108.19	101.26	107.23
101.97	94.723	106.04	99.421	98.918	101.06	107.82	98.702	100.77	106.47	97.23	110.39	111.06	100.53	102.88	94.782	102.53	105.65	106.07	92.045	104.2	100.38	103.34	96.89	101.81	103.28	97.025	103.76	105.48	105.79	101.09	104.59	101.42	91.95	103.2	103.67	101.77	96.402	99.33	98.231	97.356	95.063	97.934	100.99	107.97	107.9	106.18	96.499	100.45	103.72
111.25	111.51	108.19	119.93	114.2	110.56	105.46	108.52	110.4	112.37	111.02	115.51	115.09	109.78	114.31	115.8	116.67	108.82	114.86	101.62	105.11	113.4	109.6	118.25	106.04	113.57	113.02	111.85	113.62	116.11	108.43	112.15	103.94	100.61	111.81	109.93	114.49	110.33	111.74	111.19	112.38	109.05	119.46	110.09	112.74	112.78	112.71	114.35	119.3	115.95
113.22	111.9	107.7	107.67	113.31	117.02	106.06	111.64	109.95	106.66	105.49	114.47	111.15	106.72	107.78	113.96	109.62	118.86	112.15	99.165	117.16	107.98	110.03	109.87	115.3	110.4	110.91	102.73	113.63	115.01	110.11	124.79	104.86	114.51	113.68	111.14	117.92	115.75	116.21	114.16	114.83	116.52	121.02	110.08	113.72	107.66	112.77	108.38	111.56	115.61
111.36	103.23	105.47	105.01	107.62	107.38	102.19	110.25	102.08	111.21	104.61	114.99	106.51	101.46	104.63	115.98	105.14	107.05	107.35	104.31	110.4	101.64	102.92	103.09	110.89	105.44	103.49	109.86	105.49	101.96	104.96	116.21	107.26	112.03	103.82	95.566	117.04	97.424	99.773	106.21	107.93	105.21	109.92	103.37	101.1	111.23	101.63	103.22	102.32	97.785
96.48	100.97	98.455	92.957	99.019	112.4	102.27	96.058	105.4	101.6	107.32	102.25	101.56	96.403	99.959	102.48	103.56	104.87	94.618	104.53	104.34	108.05	104	95.83	97.493	89.517	99.977	100.16	102.11	96.627	105.7	92.632	107.5	104.72	90.184	103.75	95.028	106.59	101.91	99.432	96.303	104.57	97.288	101.88	99.957	98.329	94.207	98.792	112.69	101.03
113.35	105.64	100.19	111.8	111.27	99.832	108.66	115.8	106.29	110.13	107.94	96.975	107.1	102.69	103.22	114.51	102.28	107.2	105.89	103.22	100.96	105.48	102.52	98.376	106.1	105.63	108.74	112.87	113.71	103.38	110.59	108.17	105.66	104.15	103.34	103.81	98.619	106.73	108.31	106.01	105.7	98.007	114.38	105	98.691	102.17	105.22	105.03	102.45	110.9
96.952	113.35	108.58	103.9	113.17	111.21	110.27	112.02	108.65	98.489	112.22	97.576	104.7	100.97	109.58	103.52	103.15	114.35	101.96	106.11	97.855	107.1	108.68	105.39	107.13	117.96	101.34	99.617	97.634	104.33	111.02	101.77	99.439	113.52	105.79	108.3	113.17	109.96	98.733	110.25	117.41	108.62	110.03	103.32	114.88	115.98	98.163	113.75	101.26	107.33
106.9	104.51	101.8	106.23	104.75	107.6	100.28	102.26	109.55	96.404	95.915	103.05	108.86	105.14	108.31	99.577	97.964	102.65	104.84	104.5	102.18	99.343	103.56	103.86	101	112.88	110.24	109.28	106.33	100.62	100.08	108	107.09	101.53	106.82	101.53	114.82	105.11	96.304	102.88	97.283	114.57	106.17	100.13	116.41	107.82	105.08	102.53	113.03	106.65
98.011	106.52	99.918	105.19	104.79	101.18	102.83	103.22	102.14	96.62	106.43	99.451	98.954	110.46	114.39	106.44	105.47	107.01	110.51	102.67	107.77	106.06	105.36	109.84	105.05	106.28	104.63	104.13	95.947	109.8	104.07	102.5	98.38	100.99	96.636	120.03	103.53	96.51	105.53	99.232	102.92	111.81	105.14	106.74	103.23	102.92	101.23	98.346	110.87	110.91
110.11	111.63	117.61	113.25	105.8	110.38	117.78	118.06	104.45	114.43	125.36	118.74	129.17	113.6	118.64	107.3	117.63	113.96	116.28	112.17	110.82	100.02	124.6	117.07	114.58	112.79	109.96	122.78	123.67	111.11	115.4	116.98	114.43	105.75	115.98	120.06	119.43	102.77	109.79	112.64	110.85	107.43	118.9	103.4	120.19	107.73	100.32	112.3	112	110.65
113.13	109.16	112.75	109.84	112.81	112.88	113.78	117.63	104.71	120.94	115.19	109.22	110.81	111.13	116.54	120.68	92.523	105.77	110.05	120.75	105.68	111.9	113.57	118	111.27	106.15	115.45	119.43	110.81	125.19	114.48	115.72	113.8	110.8	106.25	110.96	108.57	115.29	124.77	114.29	114.7	111.36	113.92	114.96	113.45	106.99	119.09	102.77	114.51	111.68
104.03	105.78	123.52	109.25	106.26	104.07	109.28	108.02	104.49	105.84	104.57	106.09	108.63	107.08	112.05	108.9	109.97	107.86	106.23	103.73	99.932	107.34	98.765	115.82	98.644	107.08	108.35	115.21	100.08	106.21	113.26	110.35	118.26	108.02	109.23	113.61	106.94	105.86	108.1	103.76	102.71	112.66	109.08	101.38	105.25	105.69	110.54	101.99	113.28	103.64
111.9	111.87	105.97	114.19	102.18	107.82	111.31	103.65	105.48	116.44	113.72	107.31	110.46	105.69	105.27	112.27	104.18	113.39	109.69	108.43	111.1	107.76	109.16	111.64	116.55	113.19	112.35	113.37	104.74	108.91	117.96	107.92	115.26	115.47	105.14	107.38	107.4	95.048	112.95	115.42	116.49	117.84	110.73	115.82	99.927	109.53	110.42	113.29	111.73	106.39
114.89	105.95	103.81	108.48	110.52	114.69	103.39	103.68	111.52	108.07	103.28	101.63	104.79	103.92	102.73	103.93	109.43	106.08	106.4	102.76	113.78	114.43	108.17	103.4	107.1	102.36	100.8	107.24	107.77	112.5	106.13	107.32	104.31	104.68	108.8	102.83	106.17	101.47	98.353	106.45	105.6	112.42	113.4	108.53	101.14	106.94	103	111.06	105.85	104.91
118.87	115.62	118.45	116.3	111.39	112.37	112.9	111.56	111.25	109.71	109.68	112.13	111.92	111.89	106.05	128.72	103.36	108.83	111.43	103.51	117.81	112.32	113.07	116.16	118.99	115.76	109.16	103.87	117.21	107.33	116.79	116.83	106.18	111.17	111.17	122.32	111.52	106.54	105.67	114.18	109.65	109.51	110.79	120.19	109.74	118.08	112.38	113.1	104.55	105.52
105.38	105.78	104.82	112.52	110.62	120.79	106.12	107.9	104.86	107.36	110.24	110.61	97.879	111.05	114.37	107.03	113.65	105.7	113.46	105.61	104.11	110.14	110.37	104.47	115.24	111.06	110.22	105.25	105.92	115.27	104.07	105.74	119.7	110.55	111.15	106.87	100.63	106.48	105.11	113.63	110.49	112.43	105.7	103.58	113.46	118.11	103.16	113.41	109.55	112.09
115.41	107.72	102.79	105.08	102.4	109.07	100.1	115.09	102.55	107.55	107.27	99.875	111.66	113.22	114.12	110.36	105.89	103.8	106.68	102.42	100.89	115.67	107.72	104.75	103.69	105.13	111.52	110.61	106.57	102.85	104.12	98.884	100.34	104.01	106.41	105.89	102.71	108.41	103.73	104.58	101.28	111.24	114.5	108.38	113.34	100.92	104.36	100.6	98.081	106.8
106.95	106.09	104.75	110.65	111.42	99.656	98.06	107.27	113.04	99.843	108.45	116.77	107.75	94.083	106.79	100.29	108.24	107.28	101.38	109.15	102.83	106.57	94.535	99.716	103.11	105.17	107.64	112.43	101.33	101.83	104.58	102.54	101.66	109.07	105.55	106.95	102.32	104.73	100.2	107.77	102.94	102.81	104.04	103.18	103.14	99.945	108.41	105.57	99.263	90.357
109	98.14	108.96	96.323	109.31	105	103.55	103.58	115.14	109.33	100.05	113.25	111.33	101.87	102.83	105.46	100.93	100.77	103.25	98.754	107.39	107.61	107.42	107.53	101.19	109.4	104.71	103.94	111.95	111.99	106.99	106.73	107.38	101.13	109.13	113.43	114.3	105.36	111.46	108.18	97.48	111.99	106.44	104.82	105.01	105.76	102.02	94.403	117.73	103.04
100.81	107.33	112.78	105.09	105.22	102.45	107.96	105.26	101.51	113.09	101.46	105.07	107.13	107.66	105.42	104.53	104.59	100.22	107.62	102.37	111.1	102.97	95.817	96.773	112.57	113.43	104.44	100.62	96.913	111.53	111.78	114.64	107.7	105.51	105.48	114.5	103.72	107.71	99.029	96.033	107.41	106.11	111.71	109.93	108.15	101.31	105.14	110.13	102.33	108.71
120.2	104.2	104.73	97.098	106.81	102.74	111.43	108.81	115.21	106.78	107.02	105.9	96.37	100.86	93.189	110.68	102.51	101.63	113.76	100.37	108.33	109.82	107.97	103.38	106.62	101.85	106.15	104.26	110.09	98.226	109.71	94.645	105.21	106.82	102.21	107.61	104.97	101.2	114.11	109.98	112.98	115.51	104.33	108.4	103.63	102.69	112.4	112.27	105.67	104.96
100.3	106.54	114.96	110.68	105.36	109.39	105.81	106.54	113.23	110.7	104.63	95.689	107.26	104.65	106.19	112.12	98.449	112.09	105.83	106.19	105.17	110.44	115.32	100.8	106.39	110.78	98.227	109.61	104.19	100.64	115.04	111.34	112.9	107.66	114.23	103.7	100.06	103.58	109.26	104.94	115.72	110.46	108.08	103.92	110.31	100.34	118.88	113.28	104.7	107.18
97.259	103.66	107.81	112.58	102.78	106.75	111.52	113.8	101.98	106.52	102.77	123.59	105.52	106.95	95.915	111.77	102.45	106.88	101.26	104.09	94.622	112.8	104.64	108.39	106.13	110.72	111.04	109.38	113.02	106.39	106.48	102.59	109.79	103.72	107.47	109.33	100.26	111.53	111.75	105.96	107.53	110.97	106.82	102.05	104.94	100.85	97.604	106.5	121.41	103.95
107.08	102.01	106.45	98.366	101.23	107.12	105.77	115.51	105.13	110.98	104.87	110.92	104.02	112.02	113.41	89.391	107.18	101.66	102.67	103.24	96.111	100.36	111.78	109.45	102.19	111.26	97.828	108.36	105.71	100.42	114.22	106.25	101.7	105.3	98.106	108.5	102.55	100.34	104.3	91.245	101.34	106.69	102.52	104.57	107.73	108.07	104.94	105.81	103.14	109.51
103.73	121.18	110.92	113.2	111.68	105.55	111.08	103.03	108.64	112.78	114.49	117.76	111.11	118.98	113.19	111.31	118.38	108.89	115.15	115.34	117.43	114.61	105.32	118.22	110.73	122.23	120.27	116.98	108.77	111.37	109.56	109.44	110.06	114.05	97.71	109.26	120.19	117.63	109.16	109.68	96.38	113.42	106.8	114.32	105.37	119.63	109.08	114.86	103.74	114.05
110.21	110.08	101.66	110.43	103.76	114.93	114.33	105.25	110.21	100.61	111.79	105.33	117.09	110.42	109.21	94.93	102.57	99.383	106.2	105.64	109.79	105.61	112.65	104.42	119.91	110.98	107.76	105.56	111.91	108.08	107.37	109.95	103.11	100.33	109.62	112.28	104.31	103.85	102.37	110.69	103.6	101.72	118.4	98.614	101.98	112.78	99.06	111.81	102.23	110.69
104.87	100.64	108.05	109.44	102.16	95.902	109.94	108.02	100.76	105.04	107.7	107.71	101.06	112.4	98.233	106.08	103.09	102.97	99.591	107.64	101.82	117.03	115.26	108.46	100.8	93.402	101.76	105.01	104.25	114.26	102.74	105.94	98.159	116.75	105.2	104.37	104.96	106.04	114.24	105.96	115.9	114.98	104.85	103.85	105.97	110.45	106.38	96.704	111.95	108.39
106.9	111.05	111.87	101.96	109.75	111.31	108.78	97.199	106.55	110.98	100.95	106.7	95.42	105.8	100.31	100.21	107.14	104.86	101.78	108.47	106.99	116.39	113.28	105.09	105.17	102.23	97.188	113.8	105.18	94.976	101.18	107.91	106.54	113.17	98.441	101.92	108.3	105.44	109.64	107.17	103.81	106.74	109.54	102.3	105.94	108.96	106.89	106.52	104.84	112.81
111.45	101.53	102.08	105.87	109.83	99.449	103.31	104.69	109.32	112.06	96.763	107.98	108.13	100.66	111.97	106.72	114.74	109.22	110.33	96.084	110.27	103.2	99.723	113.02	104.02	102.13	104.88	104.58	108.98	111.1	112.04	105.32	109.9	108.7	107.85	110.72	104.43	105.18	101.78	108.37	112.62	110.86	103.02	108.61	112.73	104.81	110.54	99.149	106.07	110.54
119.3	102.09	107.13	99.786	110.9	100.43	111.92	113.92	113.8	108.81	108.22	108.39	109.05	110.74	116.33	111.59	107.59	116.33	109.62	112.71	117.52	113	112.63	102.21	116.17	103.7	105.25	107.12	109.24	112.79	108.06	111.11	113.45	111.44	121.71	105.03	110.81	117.61	104.19	115.4	109.81	116.69	112.65	115.17	106.42	111.1	108.1	110.49	107.53	112.69
113.2	118.38	108.08	130.17	107.38	103.26	107.8	117.96	117.21	114.34	111.56	112.76	112.06	115.36	116.52	110.34	108.19	115.26	117.39	112.33	107.46	116.56	111.6	106.79	116.14	108.4	114.2	112.17	119.15	110.28	116	121.85	108.4	113.27	111.51	117.23	105.39	114.88	114.9	109.29	115.2	121.21	113.95	112.15	112.31	115.52	103.24	110.86	111.25	108.09
104.17	104.42	98.946	97.127	100.95	100.04	107.47	106.71	109.22	100.54	101.52	111.69	100.4	106.03	106.75	89.071	104.28	94.574	112.2	99.704	106.79	101.09	100.19	107.7	108.45	101.07	107.37	102.81	110.05	107.94	106.93	99.995	109.41	98.365	100.28	105.91	102.12	108.64	103.78	104	104.19	102.06	107.93	98.888	111.67	98.254	101.27	104.89	108.97	105.91
100.2	98.568	105.91	109.59	106.14	88.355	106.19	99.426	104.92	104	96.864	92.373	103.69	93.812	92.261	109.7	101.24	96.854	112.14	96.445	105.81	94.084	104.56	103.19	96.328	103.96	100.82	103.45	98.779	101.98	92.279	104.07	98.918	97.937	109.05	93.581	97.415	91.932	98.268	102.83	100.45	101.68	105.34	98.67	101.95	100.48	96.248	99.066	105.55	97.44
103.76	105.26	108.51	104.31	100.3	102.75	101.66	107.81	100.84	99.281	117.61	107.95	99.531	111.87	103.4	105.11	106.73	110.3	108.9	107.56	107.79	106.74	109.98	107.19	106.25	105.35	105.23	98.231	114.46	96.995	108.42	104.26	105.95	107.24	102.95	105.97	108.52	107.38	106.97	103.24	111.92	108.08	105.35	114.21	105.81	117.17	100.56	100.78	109.48	105.69
108.05	116.22	115.03	115.56	112.6	108.6	106.36	118.2	107.38	111.07	111.16	113.16	112.16	111.15	103.67	109.45	111.86	104.21	108.6	112.04	106.32	113.32	119.22	112.46	110.44	111.82	114.87	110.38	110.85	108.24	109.62	116.86	113.3	114.35	120.6	118.69	110.81	112.32	113.96	117.65	110.95	113.21	110.06	110.12	116.74	108.96	114.57	113.69	112.56	106.19
105.39	105.75	106.31	109.15	106.22	116.32	106.22	101.73	110.73	111.77	102.92	109.9	109.46	113.62	102.94	108.93	114.14	114.48	102.37	115.26	104.71	103.52	107.21	113.03	104	104.71	100.41	109.04	91.523	103.64	106.08	104.48	108.16	109.13	109.03	113.25	114.61	105.87	111.36	112.41	109.12	110.61	105.16	98.547	94.922	102.82	104.59	106.53	100.15	103.98
86.678	101.85	100.24	96.989	95.45	97.498	95.81	106.53	92.993	110.67	103.11	103.46	94.685	100.97	98.196	101.63	111.26	98.968	105.09	108.82	102.02	94.437	98.705	106.36	100.26	99.281	103.65	103.31	106.38	97.64	106.53	106.36	92.958	104.88	97.647	99.622	94.12	104.25	98.233	98.736	105.74	102.16	104.69	101	100.44	107.65	96.065	112.03	106.65	99.589
114.1	120.84	119.08	116.67	115.79	120.81	117.98	123.2	115.4	123.36	121.61	109.42	113.09	114.4	114.71	111.12	120.57	124.69	127.04	109.09	118.08	126.41	121.1	117.91	112.91	109.33	120.27	125.83	119.87	118.55	109.68	115.95	110.45	113.05	120.93	123.86	109.72	119.98	121.56	113.66	116.84	114.25	113.98	124.41	116.48	118.27	128.42	124	116.88	111.01
99.747	110.07	106.11	118.43	116.7	94.328	104.74	100.94	109.96	107.16	107.61	99.741	114.7	100.86	110.87	99.811	112.44	99.521	110.02	97.459	97.341	108.68	101.06	105.96	99.956	106.04	112.71	106.11	106.96	100.93	113.62	109.34	105.14	103.26	101.04	103.1	109.26	106	114.83	104.96	109.21	108.21	107.24	106.06	110.42	104.97	107.92	94.36	114.71	103.28
117.69	114.08	117.46	112.64	115.06	106.5	104.36	108.81	112.33	111.37	115.31	114.42	110.08	113.62	111.47	108.13	111.56	112.32	101.79	105.73	111.16	121.44	110.2	103.32	106.37	112.97	111.28	110.91	121.38	121.73	104.7	112.14	112.26	112.61	95.569	104.16	102.92	114.49	93.023	113.64	106.41	103.79	108.22	111.5	93.613	116.74	106.41	113.65	103.1	102.36
104.61	109.25	109.04	105.84	109.84	113.43	105.54	101.83	112.8	98.193	100.82	110.22	108.06	105.41	99.873	114	111.42	106.2	113.47	109.07	110.88	93.991	111.87	100.88	104.62	102.77	113.71	98.689	106.53	109.18	107.81	108.9	108.16	110.81	102.78	101.74	99.44	106.18	106.13	101.59	110.53	110.54	107.09	98.941	102.31	103.08	103.99	107.27	101.73	110.28
106.96	106.84	109.97	114	115.52	114.62	116.57	112.3	119.38	111.67	112.49	106.78	111.64	107.48	108.04	113.51	107.41	118.08	109.46	119.87	115.48	115.06	121.67	111.42	110.57	108.56	112.32	114.76	108.95	110.02	112.8	121.86	114.67	117.72	115.14	112.87	110.29	114.95	103.66	105.34	118.1	117.25	113.75	105.17	115.13	112.43	110.2	114.91	111.75	117.86
109.94	106.12	102.26	96.358	100.83	112.01	103.56	109.27	106.91	112.94	104.86	119.4	108.37	98.839	105.7	107.41	100.79	107.25	105.08	104.03	108.16	103.51	108.28	110.19	112.54	99.254	101.04	111.3	100.35	108.29	108.31	109.65	107.58	114.47	103.62	108.34	104.42	106.01	116.21	113.18	105.41	108.96	110.02	95.296	97.988	104.68	108.58	114.92	108.71	111.7
112.54	113.74	107.15	116.27	111.37	109.86	117.9	107.21	115.37	94.483	107.13	113.23	110.61	112.38	119.05	115.34	111.11	105.14	103.16	118.97	105.08	115.86	116.71	118.87	113.13	108.47	111.89	108.56	112.39	112.1	113.59	108.54	106.48	114.74	119.6	123.99	106.23	108.38	111.27	103.96	113.44	113.76	103.67	113.98	105.15	111.07	111.71	107.98	117.49	113.47
111.34	113.1	109.02	111.71	115.51	116.46	108.41	116.65	112.19	102.76	111.12	112.89	115.81	113.39	109.08	110.4	106.4	115.42	113.51	115.57	110.06	113.65	121.48	112.99	115.17	110.49	117.16	115.24	109.9	106.77	117.25	113.62	111.5	115.15	104.56	108.42	111.66	113.02	115.01	116.61	110.7	103.72	107.53	114.54	108.56	112.08	108.41	114.34	112.54	106.16
96.764	97.452	107.27	104.23	105.92	109.26	112.8	103.9	104.84	108.01	113.62	109.97	121.09	107.7	111.47	104.18	102.49	104.82	107.94	110.38	103.6	101.48	105.35	104.69	101.43	104.05	108.73	106.49	104	109.13	110.5	100.32	99.05	110.94	106.29	107.81	101.91	106.89	108.89	107.15	103.81	109.35	103.64	115.7	100.53	112.96	99.248	107.57	103.93	96.312
111.59	100.93	108.87	105.21	105.19	109.88	112.85	102.73	96.237	111.18	98.989	102.67	110.86	104.5	108.09	95.27	102.81	110.35	114.6	103.6	102.72	104.88	106.84	102.2	106.06	99.936	113.47	106.82	108.47	112.36	104.43	100.81	109.39	107.09	107.16	106.02	96.852	111.04	106.23	112.29	109.08	103.52	102.83	117.3	105.05	104.45	100.43	112.01	102.44	108.38
98.46	113.62	110.3	100.01	101.8	94.009	118.28	100.72	99.989	107.75	106.7	108.05	104.65	111.87	108.27	113.23	115.31	96.768	103.68	99.88	99.182	98.837	107.84	104.66	96.266	104.56	102.22	107.43	97.544	111.81	103.41	100.02	113.16	102.58	98.19	107.75	104.94	109.29	98.014	113.29	105.22	108.9	103.95	111.34	109.71	104.47	110.44	111.37	105.09	106.6
113.86	110.66	104.46	106.42	113.55	106.75	106.96	116.1	110.78	104.56	105.26	96.977	112.62	99.415	106.27	103.97	112.17	92.408	101.58	102.52	103.58	117.47	116.66	108.73	101.85	105.67	106.66	105.75	104.85	100.35	108.27	101.3	112.98	104.19	108.21	110.53	106	102.26	114.04	107.19	114.1	113.31	111.33	101.9	103.86	109.66	103.98	104.15	106.84	102.67
106.84	114.42	99.323	111.66	102.2	106.01	112.78	104.56	113.42	107.66	117.66	105.78	110.38	104.11	109.55	113.03	106.03	115.35	107.53	103.17	111.3	121.61	117.26	117.56	99.114	109.9	101.64	110.16	98.211	108.39	115	108.56	113.26	108.34	110.36	109.12	105.56	109.34	114.49	115.82	117.12	116.38	100.94	107.49	110.83	119.22	116.64	104.15	113.5	103.39
117.5	115.81	118.34	109	106.32	112.01	110.6	104.01	111.59	106.51	105.63	113.54	113.7	110.25	110.33	115.04	114.85	114.33	116.97	104.88	108.55	112.02	118.18	118.45	102.3	110.78	111.88	107.6	113.25	111.04	111.67	117.06	115.35	113.78	110.8	108.9	115.04	108.9	116.01	107.8	111.21	113.09	117.82	111.87	118.78	103.48	112.01	108.39	114.19	114
112.68	114.08	123.99	119.06	125.69	109.93	114.03	118.52	112.42	117.52	118.93	121.09	106.35	122.99	115.84	119.97	113.48	115.89	121.42	116.12	124.56	117.32	114.62	119.1	116.31	115.21	114.41	121.43	115.2	111.66	117.67	119.26	113.78	124.86	119.32	115.09	118.77	122.1	120.03	119.9	119.16	124.03	117.38	115.92	113.31	116.9	116.07	116.47	127.76	129.25
100.93	106.39	106.41	101.15	110.62	97.958	102.55	104.73	102.9	114.57	102.23	105.21	107.93	100.55	109.7	112.84	105.46	106.95	100.06	106.93	115.23	106.51	110	111.8	101.67	104.45	107.58	101.79	103.35	105.33	105.8	99.427	114.48	109.29	119.23	105.06	107.14	109.51	106.39	107.41	102.8	108.73	108.38	103.31	98.607	101.02	102.17	105.46	103.84	110.73
101.93	105.63	107.97	109.84	104.68	101.16	103.2	111.42	101.79	104.75	106.63	102.33	102.92	113.54	102.16	109	103.3	109.07	112	113.2	99.699	107.12	109.27	102.22	100.21	104.13	101.82	112.6	114.8	109.57	108.86	99.189	110.88	105.94	101.99	98.611	99.643	101.63	101.43	102.9	102.13	106.85	99.477	100.17	110.26	101.07	107.55	103.94	102.68	100.42
112.77	109.44	110.46	113.06	110.5	104.16	105.01	112.93	109.12	115.53	107.73	115.95	114.4	110.18	107.81	115.76	114.85	119.56	105.16	114.07	114.64	114.31	106.38	112.96	114.74	118.64	113.18	103.52	109.41	118.83	113.43	123.67	116.75	117.63	121.13	115.34	114.07	119.7	112.75	122.64	110.88	113.51	109.78	112.73	100.06	119.68	116.61	114.71	116.46	111.03
102.56	100.58	111.58	109.5	107.88	110.7	110.16	110.62	116.57	108.97	112.88	109.22	102.52	113.57	104.58	115.71	109.41	111.92	109.91	109.81	107.6	107.14	105.7	116.58	114.64	108.46	105.39	106.18	106.99	111.62	116.25	108.67	106.58	114.99	115.53	113.34	101.72	105.02	105.5	114.86	109.66	124.14	103	113.52	101.86	101.23	109.41	113.61	115.25	110.01
117.7	108.24	112.53	117.15	106.55	112.47	103.36	106.53	106.73	102.43	108.73	121	111.32	99.491	111.69	111.66	109.06	109.41	116.26	109.98	118.37	109.06	104.98	110.13	108.85	111.44	101.92	102.46	109.32	101.11	116.69	105.03	113.85	117.6	111.82	105.47	103.14	105.34	105.74	117.16	112.08	112.64	105.51	121.82	104.55	118.59	109.61	113.28	109.14	112.32
103.6	101.63	102.52	101.7	106.39	96.343	101.55	98.471	106.27	104.02	97.059	109.4	99.805	95.995	104.16	109.04	94.848	96.936	99.945	106.01	93.167	98.497	97.126	96.097	102.6	95.925	91.064	95.598	93.084	101.99	96.595	96.46	96.716	100.04	94.773	110	96.281	103.54	102.15	97.935	95.264	104.83	104.21	107.35	98.232	100.24	101.6	98.794	97.781	100.39
93.084	110.47	109.51	103.87	104.96	106.62	106.97	103.06	105.9	106.83	103.22	110.79	110.15	107.53	103.32	108.31	104.09	105.67	103.1	105.12	109.62	106.8	100.5	110.74	99.589	103.88	110.23	115.83	107.92	101.79	105.35	98.18	100.83	97.886	102.09	106.55	106.89	100.92	104.54	107.52	99.628	110.08	107.08	98.779	108.29	98.274	103.98	96.005	108.05	95.273
101.38	102.7	100.92	100.35	107.74	106.79	107.44	103.13	105.83	104.65	93.361	102.97	104.27	101.15	118.27	106.35	106	105.64	105.91	103.05	102.86	96.999	103.05	100.12	100.46	103.71	108.11	109.82	105.28	97.093	106.96	108.21	104.72	104.92	102.38	97.368	104.03	108.06	108.46	103.41	107.51	106.64	106.49	101.79	107.93	107.83	103.12	110.33	97.459	109.92
103.01	101.91	106.99	104.5	101.86	100.14	101.79	111.11	110.04	101.83	103.88	113.72	99.149	106.85	103.42	108.94	106.95	101.94	109.24	108.88	97.83	102.81	107.99	97.463	96.403	108.52	102.89	100.41	107.25	100.6	99.946	106.39	97.06	107.79	95.755	106.91	104.45	105.4	102.33	101.28	103.04	109.47	112.64	104.71	109.57	118.15	104.92	109.66	109.08	105.27
111.92	103.53	111.46	106.43	107.11	112.48	112.73	117.88	112.24	118.57	115.69	110.92	116.31	114.72	111.85	113.61	112.98	121.4	113.88	107.13	104.02	112.19	107.54	113.99	107.39	112.5	114.99	104.39	112.98	115.52	111.56	107.78	113.43	111.28	111.03	125.17	102.32	109.46	113.27	112.3	112.22	113.81	102.14	111.01	110.83	109.37	101.53	112.99	106.91	100.05
108.06	114.68	104.4	110.17	105.03	94.631	110.66	105.95	106.11	105.26	100.6	110.17	113.35	96.771	102.81	101.75	103.23	103.58	116.94	108.05	107.91	104.5	104.25	108.85	105.03	98.987	107	104.29	101.96	113.52	105.76	108.96	107.87	112.62	104.55	108.13	101.84	103.5	105.52	109.99	97.538	103.06	107.17	101.03	109.2	111.7	107.25	109.86	106.01	106.19
103.84	98.159	104.88	96.377	98.093	98.84	110.98	105.89	103.03	102.68	100.41	103.09	113.38	99.02	103.53	95.254	105.45	106.23	106.62	107.57	107.61	108.75	111.21	104.51	104.98	103.32	103.81	108.02	100.52	98.006	111.82	106.83	99.086	101	104.65	105.43	106.04	97.447	111.8	107.81	117.46	109.63	105	108.85	107.32	105.82	102.8	98.609	106.21	105.14
106.81	105.55	107.33	98.497	108.98	108.97	106.39	105.4	109.48	99.932	102.6	99.372	110.48	100.24	98.898	107.44	100.53	98.068	108.06	105.65	104.33	102.04	109.1	106.37	114.62	103.71	107.49	100.09	102.43	99.404	101.97	101.94	104.11	103.08	99.339	108.96	98.012	103.81	105.62	99.396	103.22	111.73	98.659	106.84	101.57	103.89	95.518	106.29	102.84	97.313
105.04	106.28	106.88	98.96	112.33	114.72	107.78	103.65	106.05	108.48	107.77	95.405	115.87	111.96	113.53	113.26	95.715	101.02	102.19	108.02	104.28	105.34	104.76	103.95	116.7	114.67	99.35	109.92	108.67	110.65	110.8	109.38	107.62	107.65	113.42	99.724	106.49	111.31	104.77	102.58	108.08	113.27	110.52	98.849	105.79	106.44	103.71	109.19	99.629	104.15
97.286	97.688	108.15	104.67	98.835	112.16	100.48	108.29	103.58	101.46	103.34	111.42	108.83	107.42	113.13	107.08	103.84	111.11	113.06	110.51	100.3	109.89	103.45	103.84	110.36	97.035	107.29	107.73	108.73	101.23	102.09	107.93	102.76	104.34	101.12	106.18	100.13	108.1	102.92	99.137	114.39	106.87	97.337	108.14	110.27	98.725	105.14	103.31	102.8	105.53
113.53	113.18	116.07	107.63	110.46	112.17	103.28	107.55	115.05	118.21	109.22	123.85	111.05	109.63	114.52	106.75	112.43	102.79	113.5	113.8	109.28	117.28	106.46	109.81	102.04	114.4	118.46	109.55	115.5	114.05	112.08	114.6	115.07	115.02	107.35	114.05	112.58	114.04	108.38	112.92	109.82	105.33	116.16	98.087	108.59	115.71	108.07	110.38	112.55	105.63
104.49	113.62	108.26	108.75	114.57	117.68	111.42	114.83	110.2	112.64	115.36	109.12	113.62	115.56	112.15	110.67	109.55	108.48	107.96	110.15	107.94	114.4	121.54	109.25	110.95	117.18	107.23	110.13	117.89	117.5	116.49	113.01	115.59	116.72	113.79	118.41	109.68	111.09	110.46	117.73	114.88	108.61	119.17	112.1	112.7	110.07	118.41	104.99	102.03	113.63
92.472	95.801	107.83	91.819	100.3	95.427	99.976	104.53	96.896	106.73	99.123	94.542	99.491	95.08	99.463	99.086	101.48	104.96	107.09	97.78	102.26	103.75	105.97	97.134	108.46	103.56	102.17	96.839	99.96	91.715	106.06	95.082	103.82	101.45	105.95	105.07	101.52	97.683	101.48	98.199	107.03	102.55	96.273	96.348	103.04	95.124	97.246	94.511	95.108	96.569
104.82	104.51	111.53	107.74	96.56	101.69	110.01	95.85	107.8	100.02	110.3	105.25	106.15	93.704	108.9	97.913	110.97	111.18	106.83	104.79	102.26	117.22	102	101.68	103.17	104.27	106.3	104.21	97.383	107.52	104	108.83	115.86	103.96	117.89	96.668	103.47	103.18	111.66	109.31	98.541	106.41	105.4	104.6	108.36	103.66	102.89	110.46	106.38	104.89
104.39	102.82	100.92	106.91	102.61	93.787	105.78	105.66	96.751	99.973	96.652	105.21	104.85	92.281	106.68	104.58	106.06	97.201	102.3	106.76	105.51	108.87	102.45	101.82	105.38	95.007	102.2	107.7	103.97	97.252	100.63	103.5	95.6	101.17	98.126	100.14	96.671	108.2	100.26	103.54	104.51	100.25	102.8	96.246	93.724	106.73	99.468	95.406	100.64	100.75
107.89	113.56	112.37	111.7	119.17	109.43	105.94	108.15	105.12	111.18	112	104.52	111.17	108.32	113.72	121.4	115.82	109.83	110.41	108.1	118.31	109.03	116.83	108.74	122.04	111.3	112.67	110.9	111.61	122.04	118.86	113.61	112.04	115.32	112.68	117.78	108.7	112.68	109.64	102.79	117.83	113.62	112.38	115.09	124.25	113.35	109.33	112.51	116.7	106.38
102.57	100.31	101.18	93.129	98.628	109.97	104.94	104.76	96.234	103.39	104.82	103.1	98.347	93.612	104.71	102.26	105.03	103.01	104.68	110.83	99.86	99.956	100.69	98.783	94.48	99.052	103.71	103.35	102.19	105.4	98.985	101.01	100.05	103.7	100.25	109.52	102.37	98.68	107.73	108.75	101.86	102.93	96.094	96.738	91.307	103.64	102.55	95.289	97.468	102.83
118.69	115.8	107.86	116.97	108.71	114.69	118.36	116	121.6	108.14	118.39	113.54	115.62	111.64	109.06	107.5	124.26	114.89	118.58	114.29	114.5	109.37	118.05	120.97	116.89	110.27	113.39	115.84	121.75	115.14	113.87	107.69	116.92	108.96	120.96	110.43	109.94	111.67	115.76	109.07	110.54	109.59	118.03	116.3	118.88	112.02	113.65	107.39	110.99	112.14
98.62	107.01	97.068	108.69	109.56	112.5	104.02	110.17	98.323	110.13	102.84	105.29	105.8	103.58	111.04	102.85	104.09	101.83	104.29	107.07	108.16	105.62	101.41	111.54	107.15	100.96	114.84	101.99	100.41	115.28	103.35	102.33	106.58	104.32	97.6	104.66	111.13	106.38	103.97	108.95	104.76	101.99	107.66	121.23	101.02	109.31	102.56	103.51	99.051	102.17
112.07	101.97	117.32	114.24	105.85	116.66	109.81	110.05	116.57	112.95	103.49	110.76	100.35	114.44	110.98	111.76	110.12	106.09	113.97	113.95	110.74	112.55	114.61	110.47	115.41	106.17	97.68	97.25	107.91	110.55	102.52	104.27	111.35	105.05	106.11	108.49	109.55	108.58	115.91	108.4	113.61	112.36	111.67	114.62	118.27	108.05	107.44	118.58	114.12	99.748
107.76	105.18	120.68	108.3	110.11	106.29	103.23	106.3	108.48	114.1	102.98	102.22	112.41	109.88	100.26	106.88	105.98	111.86	110.91	108.99	108.76	111.39	108.63	105.03	95.85	105.42	106.96	106.29	92.956	104.63	105.47	109.94	110.38	102.58	106.35	105.74	104.1	109.8	104.58	106.5	103.32	100.31	114.47	112.87	99.203	107.59	112.68	109.28	113.41	114.27
110.36	110.76	116.48	105.65	114.86	106.08	119.23	112.85	108.69	108.08	106.86	107.02	107.81	112.43	114.62	114.97	104.86	107.61	109.92	102.55	97.327	105.58	111.31	111.93	122.67	109.85	121.77	112.84	116.82	107.34	119.18	103.77	107.92	106.4	111.53	114.52	115.6	108.86	109.72	116.96	110.88	113.68	105.19	115.06	115.06	109.03	111.58	99.799	111.73	117.05
96.404	100.48	99.585	93.634	104.35	95.264	94.248	102.34	102.55	99.936	104.29	108.82	96.05	96.389	99.407	98.717	96.842	102.41	101.13	98.158	99.996	97.669	96.535	92.496	101.97	100.22	109.75	104.19	93.696	104.55	99.207	93.415	92.239	101.85	105.29	104.48	107.01	98.974	104.33	103.37	111.51	96.958	97.674	106.12	97.131	104.89	107.14	101.37	100.25	104.31
116.46	112.36	109.34	108.19	110.13	119.71	108.44	110.18	114	110.92	113.61	106.65	115.13	109.48	111.91	110.04	115.51	103.17	109.99	108.36	116.26	112.39	109.35	121.37	112.06	112.51	117.52	105.36	112.78	114.69	115.67	106.69	113.06	120.99	112.1	110.16	108.69	115.81	108.55	111.32	115.22	117.61	122.06	112.91	109.68	105.81	118.62	117.86	109.25	115.2
111.03	103.35	107.13	109.71	106.85	110.41	100.11	105.32	108.3	108.96	109.55	102.92	102.08	108.18	109.05	107.09	113.04	105.02	105.16	103.32	102.03	106.59	106.71	110.05	103.86	106.41	106.01	102.18	109.91	109.42	104.65	103.44	102.43	107.77	98.321	114.88	96.347	105.6	109.71	108.96	115.46	101.33	107.36	111.57	110.6	112.05	107.62	101.47	102.75	107.68
111.9	100.54	104.79	104.72	105.23	115.62	103.96	104.33	111.47	108.64	104.2	106.75	100.8	105.06	100.51	101.31	104.04	109.84	105.92	97.009	103.5	99.22	108.96	113.26	108.22	104.28	102.26	108.31	106.75	101.94	102.87	103.83	109.25	105.64	107.83	108.31	111.26	106.26	103.85	109.61	103.94	111.1	112.58	110.72	111.19	111.67	96.943	104.89	111.44	105.91
105.42	106.7	105.46	93.682	102.09	104.31	104.03	99.581	104.36	103.93	103.99	97.313	114.81	102.73	112.34	105.65	102.49	98.008	97.812	111.58	111.17	99.959	107.49	107.09	105.02	102.32	98.861	95.548	102.21	96.15	91.724	108.74	108.57	103.49	100.03	102.3	90.75	103.03	96.647	100.32	106.09	103.93	105.11	106.99	109.24	104.61	105.34	103.22	99.971	112.85
108.83	106.25	104.37	102.18	106.13	104.14	104.79	101.56	97.665	97.717	105.82	108.49	109.25	101.12	107.03	106.69	101.38	94.594	106.58	99.41	101.9	102.29	106.13	111.66	105.42	103.74	99.531	107.13	107.85	100.49	105.28	107.77	101.61	103.5	103.87	109.54	103.64	110.77	99.902	106.65	111.94	105.78	104.23	101.22	103.21	120.6	107.65	111.81	98.096	104.64
101.76	120.12	123.45	106.82	119.27	105.3	114.11	109.98	109.79	111.38	114.9	113.73	113.32	119.14	108.31	131.48	109.03	113.76	110.55	120.82	108.04	110.83	115.21	113.84	105.19	110.86	119.97	109.35	112.17	114.76	111.2	115.74	112.74	111.98	114.66	110.54	104	109.27	109.9	97.05	114.27	113.55	105.18	113.22	112.67	111.44	111.87	107.81	106.37	115.16
115.28	114.84	115.4	109.63	109.65	108.48	109.5	119.25	117.62	116.32	112.89	116.32	109.3	101.28	106.91	116.4	106.81	104.86	104.26	109.23	107.39	103.7	121.15	115.25	115.01	101.49	113.79	109.07	113.35	114.24	115.48	108.86	104.43	108.81	110.93	111.16	111.52	107.31	107.85	107.99	119.09	107.46	110.62	108.59	111.95	115.98	110.02	109.75	113.06	112.91
116.57	105.37	116.27	107.62	112.51	111.66	107.61	121.78	112.64	120.21	107.67	115.54	106.73	102.36	112.75	109.86	115.53	114.39	105.45	111.03	109.29	112.5	104.87	103.06	107.05	120.8	117.94	113.77	110.27	109.69	115.03	114.55	108.26	114.33	118.27	112.37	115.76	104.46	112.2	111.23	112.7	112.93	111.59	102.18	121.02	106.7	114.62	102.79	110.65	115.71
114.74	107.46	107.82	107.2	107.61	108.28	107.32	110.12	109.01	113.67	109.08	114.04	106.12	116.43	118.98	108.44	115.28	117.32	104.55	122.08	111.49	114.06	103.59	113.11	111.06	107.06	124.18	115.99	119.65	102.09	104.95	115.97	116.3	110.81	115.71	107.77	111.09	102.42	116.92	111.81	109.55	107.19	109.7	102.27	113.83	108.41	104.12	113.26	108.4	106.32
107.71	116.37	99.802	106.91	100.13	100.45	105.87	116.65	105.68	103.6	108.59	110.17	96.645	102.35	114.38	108.23	103.49	111.98	101.69	113.76	109.93	100.19	97.443	106.3	103.01	102.11	105.55	114.89	109.4	104.38	105.41	97.41	108.82	103.61	114.08	98.211	107.85	101.33	107.15	113.62	99.894	106.31	105.84	102.05	98.831	116.43	102.67	100.18	112.54	107.66
112.28	99.083	102.41	113.13	105.01	113.16	114.47	101.07	104.17	108.37	107.75	107.05	113.7	100.21	103.65	96.192	97.335	104.29	105.49	101.38	108.72	94.529	111.15	105.68	100.82	103.46	110.09	100.75	102.06	102.51	98.62	107.77	106.47	110.61	105.24	108.69	107.96	108.16	95.085	108.08	103.65	104.4	97.182	104.28	103.64	115.94	103.14	111.41	100.3	105.82
115.44	114.57	121.12	115.61	105.4	103.84	107.15	106.22	114.56	115.86	111.28	109.06	108.18	108.91	101.28	113.85	116.67	102.19	114.17	109.94	104.12	104.01	108.54	111.25	110.65	126.33	120.85	106.44	110.98	108.37	112.94	111.38	120.41	113.86	109.77	112.27	109.38	114.9	114.82	113.09	112.11	104.21	107.85	111.95	103.49	99.533	107.85	115.33	113.82	110.31
109.76	114.16	108.86	111.21	107.66	118.05	111.23	108.22	111.76	111.74	111.22	114.02	105.58	110.13	111.58	107.61	112.23	103.64	106.05	105.63	104.09	105.17	108.38	121.9	103.01	114.35	105.98	98.17	112.08	110.47	113.54	105.58	110.08	105.69	113.28	111.66	109.51	111.16	107.09	119.47	115.88	110.83	107.09	103.58	106.34	107.68	112.73	112.37	107.55	114.94
102.92	116.43	96.618	100.72	115.58	112.12	95.399	107.06	107.16	110.74	111.65	106.53	109.97	104.49	116.67	98.662	105.73	99.855	113	101.83	99.859	103.8	105.67	100.49	106.13	103.23	104.95	108.2	99.937	104.28	109.6	101.99	101.4	105.77	106.53	110.8	114.23	104.31	95.424	103.71	104.36	108.06	98.413	110.46	102.97	108.5	110.37	113.17	103.31	108.92
109.22	107.49	112.64	106.89	100.3	106.96	118.71	101.65	105.93	101.17	102.33	106.67	100.61	105.93	101.38	103.04	106.92	104.76	95.514	100.67	101.59	108.46	106.77	108.46	111.75	106.47	104.29	104.11	102.46	103.89	102.4	110.76	107.77	101.56	105.17	102.48	108.98	113.36	106.98	105.13	105.96	114.52	101.93	113.33	105.19	110.98	106.85	107.42	113.95	106.84
97.043	102.39	107.14	100.29	101.26	97.951	103.5	99.776	90.104	99.608	107.96	101.17	91.628	95.014	98.987	94.722	100.69	94.268	100.56	102.5	112.89	105.68	96.134	101.99	105.46	102.95	102.89	96.603	107.84	108.5	104.56	102.87	105.78	99.579	94.337	100.06	96.021	102.55	102.3	97.384	103.92	95.007	110.71	97.476	98.02	94.724	108.35	99.043	99.003	95.577
105.2	107.63	98.897	101.41	94.27	100.24	97.82	103.27	108.8	92.423	105.92	109.79	103.63	98.15	97.248	98.257	99.164	111.23	91.603	101.17	100.92	95.515	97.96	96.354	94.708	94.13	100.92	97.085	104.71	86.575	97.883	108.15	103.99	94.891	95.048	98.447	95.141	106.52	102.62	105.67	104.19	101.27	96.851	90.995	103.6	104.73	95.349	104.25	100.09	104.35
94.825	110.56	105.23	112.51	101.09	99.981	104.84	105.59	114.91	105.59	110.5	105.75	120.76	110.88	101.26	106.14	112.55	114.16	112.47	110.23	99.847	105.66	107.83	98.272	101.99	106.62	103.96	99.01	107.1	101.25	106.99	108.82	106.31	97.463	107.67	103.21	106.27	102.43	102.77	100.41	104.86	102.75	108.71	103.82	105.62	112.39	118.73	107.67	104.59	119.54
109.25	111.14	105.41	107.1	107.01	107.13	109.93	90.387	100.6	100.46	103.89	109.84	106	108.63	96.379	100.59	103.49	111.01	109.68	99.863	104.49	101.91	108.55	103.96	108.87	104.83	109.89	108.92	102.44	109.75	102.82	97.953	105.21	100.12	107.25	106.42	101.48	103.14	110.42	108.01	107.08	102.56	100.19	107.36	105.7	106.59	105.73	112.82	100.7	97.832
105.59	105.34	105.13	103.25	111.46	105.57	107.3	108.3	101.55	97.513	103.21	109.88	102.58	104.69	101.22	101.36	103.28	102.86	103.49	107.83	104.51	109.24	111.22	107.79	99.383	112.08	102.96	100.23	98.129	107.56	103.56	95.185	102.35	116.27	102.8	111.19	103.34	110.42	109.43	93.813	107.29	106.83	105.94	108.72	109	102.64	107.34	102.64	100.67	105.94
117.36	98.964	104.58	106.6	98.483	108.22	104.57	111.48	102.41	110.78	110.88	106.99	103.65	98.801	112.51	102.24	101.23	100.31	103.49	113.29	99.06	101.4	104.36	105.05	110.88	105.59	106.76	107.08	112.3	108.74	110.23	106.6	102.63	99.723	107.83	102.05	106.55	102.5	102.95	94.279	113.71	102.96	107.06	109.86	109.01	102.69	99.139	104.05	101.22	102.88
107.75	107.38	108.55	98.736	104.99	103.38	105.86	105.22	104.21	97.81	109.75	106.51	115.07	99.23	105.75	100.86	101.88	104.99	108.2	109.13	101.38	113.18	102.45	102.32	105.37	112.67	111.38	104.42	111.39	113.9	109.09	101.22	100.51	109.07	102.64	109.36	106.04	107.34	102.63	96.793	105.34	104.1	105.26	113.1	103.9	101.99	119.5	104.11	96.44	101.38
114.46	112.81	121.3	115.34	110.71	113.98	113.46	117.04	116.07	112.69	120.33	116.09	117.93	108.98	111.29	107.69	106.37	110.89	118.05	111.04	111.3	121.4	112.92	108.79	113.64	119.07	112.33	111.43	107.95	109.87	103.8	117.14	116.97	120.81	104.61	118.43	113.71	111.72	112.03	112.48	113.72	109.59	118.31	121.94	117.4	116.73	111.71	115.89	117.86	111.23
99.088	111.53	109.59	110.22	106.03	98.901	97.7	109.51	105.96	108.11	113.41	108.64	99.312	106.18	111.37	112.43	111.53	95.824	106.68	102.92	109.78	106.26	102.69	111.01	109.13	97.012	98.84	98.213	112.63	111.93	110.82	107.95	96.75	106.88	100.69	110.16	108.15	104.85	105.48	111.44	111.01	110.89	105.11	105.94	106.3	108.97	108.43	102.8	107.03	103.71
107.73	110.3	98.322	113.24	113.39	106.23	103.68	101.03	123.87	112.61	107.28	109.48	112.02	107.96	101.95	106.7	105.92	105.82	109.13	106.75	108.73	116.31	113.9	116.97	109.14	107.84	111.64	106.87	113.49	118.82	108.79	102.86	114.74	111.68	109.88	108.68	106.99	105.58	113.7	106.53	111.24	105.03	93.651	111.98	101.53	107.56	105.34	107.77	120.8	106.6
107.51	114.52	109.96	110.99	116.51	113.23	110.63	115.63	108.85	110.16	110.91	111.6	107.19	103.08	103.38	109.87	97.619	109.81	116.34	109.58	108.88	115.74	115	117.45	112.33	114.31	111.83	112.23	115.85	103.3	111.42	105.47	115.85	109.24	116.21	112.08	104.85	112.36	123.51	106.89	114.9	117.18	99.694	105.88	107.37	106.82	107.76	116.64	109.17	101.99
100.77	102.4	113.58	106.17	106.68	97.988	106.99	105.03	93.616	108.55	102.49	111.39	108.4	109.51	101.38	101.93	102.42	111.11	105.98	103.51	103.97	93.184	106.05	112.96	104.2	103.51	105.33	99.176	110.52	111.55	111.19	98.87	104.54	105.38	99.923	104.73	104.87	108.54	95.596	101.4	102.24	110.28	106.4	110.06	108.8	104.03	103.23	109.44	101.61	106.93
114.04	101.58	115.05	115.26	110.67	104.76	102.47	113.91	111.91	111.14	115.29	99.304	107.64	107.35	105.66	108.44	108.76	102.09	108.04	106	99.453	97.738	111.57	103.04	107.99	111.09	103.28	109.59	107.14	105.18	107.61	106.19	94.679	110.77	103.86	97.952	104.22	107.44	112.09	107.65	102.09	103.56	99.656	110.01	111.28	101.8	105.88	105.59	97.462	114.74
98.168	103.42	106.09	108.11	104.22	114.34	104.14	104.16	94.216	97.039	102.99	108.17	99.261	107.56	102.58	98.419	104.58	103.41	100.35	108.63	108.95	99.929	99.687	100.34	106.65	100.52	113.58	99.841	109.57	99.6	106.73	102.18	101.85	110.61	98.02	107.4	103.69	103.93	104.09	110.66	105.67	105.58	110.07	95.593	103.85	105.44	104.77	106.06	105.37	104.03
114.05	118.5	98.032	109.67	102.55	94.628	107.58	111.26	107.27	111.86	109.36	98.741	109.93	107.42	100	107.37	104.56	108.44	106.56	107.67	107.85	102.48	105.37	113.17	107.77	101.33	98.977	97.291	101.8	103.58	113.73	108.5	110.07	108.86	102.29	110.71	113.7	97.883	105.48	111.21	105.72	101.44	109.27	100.21	114.65	98.576	116.45	102.17	103.33	93.364
107.86	105.5	94.482	93.297	98.773	96.135	95.252	97.83	99.003	109.95	100.74	103.24	101.74	99.425	99.052	101.16	94.219	102.04	101.35	97.599	101.78	99.463	102.47	110.48	101.91	93.525	105.98	105.01	93.149	90.575	106.25	98.226	104.29	102.32	97.093	102.98	97.433	98.734	98.587	101.42	107.95	96.669	105.04	94.143	99.976	94.125	95.914	94.301	103.77	107.72
98.937	101	99.804	94.052	103.86	107.83	99.774	98.382	102.79	108.5	97.487	92.832	100.75	103.49	100.16	93.6	93.049	96.188	103.94	106.54	99.73	98.819	97.701	106.38	96.828	96.092	98.19	99.34	104.07	109.71	94.356	102.07	101.56	101.77	104.89	100.98	107.59	94.622	97.683	99.728	90.522	102.89	102.5	91.253	101.93	99.983	101.61	102.39	109.49	94.96
108.31	98.044	103.97	92.753	106.63	106.23	108.4	93.323	99.64	100.26	106.54	104.59	102.07	104.13	109.09	103.16	110.54	103.61	108.55	107.32	101.85	103.6	103.07	106.39	113.22	105.91	110.33	107.11	106.69	108.77	107.24	105.11	102.58	107.32	105.37	106.69	110.79	105.9	110.04	102.52	110.11	103.77	98.752	101.51	111.81	112.21	107.65	101.48	100.54	106.77
103.05	96.028	99.936	101.17	101.52	106.73	102.59	112.4	98.359	108.94	103.58	103.31	104.76	106.35	102.88	102.11	99.28	97.333	110.27	98.545	97.565	110.82	101.88	103.94	110.16	100.29	96.248	104.81	91.172	101.46	105.42	106.34	97.104	104.2	94.428	109.15	104.54	104.22	108.29	104.5	98.788	100.91	103.42	101.81	102.44	94.574	105.78	103.13	105.17	113.95
112.64	107.77	106.99	102.76	115.26	105.89	105.5	109.77	102.96	99.047	101.72	106.25	106.93	109.31	111.27	103.02	100.65	97.149	116.05	100.12	107	108.65	102.19	110.34	107.29	101.86	108.11	108.38	117.04	106.66	107.49	99.411	106.03	102.72	105.41	115.36	108.53	112.13	110.93	113.94	107.93	97.32	104.29	107.05	115.16	104.34	106.04	99.811	104.05	108.87
102.84	101.52	113.3	94.131	95.942	102.24	92.685	100.78	101.55	111.92	105.36	99.132	93.303	110.43	103.91	107.58	96.106	102.82	100.36	105.79	101.71	98.648	95.861	99.64	99.845	100.67	101.23	93.24	100.16	93.68	96.538	92.886	95.757	94.407	101.92	104.28	102.71	102.53	98.518	97.142	98.616	99.22	100.3	99.024	100.29	98.455	92.245	100.56	97.127	102.3
109.01	110.99	102.75	106.65	100.96	111.34	97.998	106.36	102.72	101.12	100.17	105.33	110.55	102.96	110.26	107.53	109.92	110.23	110.32	109.15	105.13	111.21	108.83	105.3	108.47	108.39	111.08	111.42	115.66	110.19	106.84	100.08	103.16	112.67	103.87	108.95	105.61	104.61	100.22	110.83	110.73	113.36	103.47	100.44	107.61	95.093	98.789	101.79	101.09	108.14
108.32	102.97	103.04	105.05	115.5	106.41	104.49	98.99	109.83	104.85	107.67	106.13	112.38	104.95	104.95	107.85	105.43	103.27	111.66	113.64	113.64	103.73	111.05	100.35	102.36	106.98	111.39	106.34	111.26	109.77	110.1	111.31	109.12	110.44	103.74	108.64	100.61	103.78	104.73	102.42	109.61	114.3	117.01	110.8	104.02	107.59	104.63	109.43	109.55	109.98
104.15	98.786	110.08	102.75	103	107.05	106.12	113.01	94.396	99.939	109.13	104.14	113.58	105.5	100.73	102.79	111.06	104.19	97.281	104.37	103.07	108.56	111.83	97.017	101.41	113.14	98.207	107.71	110.61	103.89	98.767	110.02	106.21	98.447	108.84	101.16	110.94	101.54	112.39	101.76	101.77	111.94	108.96	103.22	106.65	107.2	101.02	98.494	103.04	101.37
118.94	103.54	103.93	109	112.56	99.005	120.08	108.72	107.59	112.03	115.78	110.88	108.23	109.32	103.55	113.57	105.48	116.14	108.44	114	121.55	109.94	100.11	103.94	107.97	107.1	111.55	104.72	106.06	109.73	111.88	115.69	108.58	109.84	110.61	120.05	104.49	108.68	111.62	116.58	117.22	107.86	114.42	110.84	105.7	98.831	118.58	115.1	111.3	112.3
108.82	113.38	110.09	113.5	117.71	115.95	112.59	113.08	115.35	114.8	110.42	112.96	114.61	109.9	110.46	109.12	106.81	100.63	113.86	108.12	113.11	102.97	112.41	113.51	112.26	109.32	116.53	109.05	112.72	112.88	101.42	102.68	112.37	117.82	111.36	109.61	109.81	116.49	107.49	112.06	107.08	114.26	123.87	116.4	106.22	112.58	115.22	106.42	112.62	122.44
103.25	96.855	103.72	104.86	95.593	96.776	94.387	99.881	101.81	101.08	101.8	93.524	96.973	100.42	91.958	94.822	97.662	96.389	96.705	93.978	97.574	104.37	107.42	103.93	99.16	101.82	92.231	99.8	93.011	105.31	106.06	98.844	101	103.72	92.205	97.055	97.956	96.12	94.561	101.65	92.351	97.623	95.536	98.676	101.5	94.499	102.05	94.614	105.43	99.469
104.1	103.77	111.68	109.77	103.59	103.38	103.65	104.88	104.24	103.78	104.28	101.84	106.62	102.97	107.16	114.29	112.77	107.97	98.803	110.29	107.08	113.14	87.985	99.63	108.33	103.89	103.52	107.95	108.71	98.304	109.37	108.16	105.77	107.22	110.28	106.15	108.75	108.98	101.02	102.98	113.32	100.65	101.56	96.983	100.93	103.3	103.09	100.35	107.54	102.86
101.77	114.45	114.2	114.52	115.46	106.67	109.14	105	104.25	111.38	112.88	112.26	103.37	111.34	108.07	110.81	109.24	110.08	114.25	104.78	105.87	100	123	111.67	109.4	105.42	109.55	110.42	114.7	111.77	107.38	112.93	115.57	104.05	105.24	104.58	112.88	109.69	111.48	110.45	99.549	108.54	113.8	106.88	106.04	116.76	103.59	110.94	109.69	117.97
102.76	105.99	108.83	108.39	105.24	110.2	108.65	100.88	108.06	103.73	110.26	104.73	112.2	106.23	112.18	104.37	99.183	106.45	113.6	102.16	109.46	103.63	100.44	100.22	109.1	116.02	107.26	101.7	106.43	109.34	95.728	105.1	102.76	100.57	112.82	111.97	116.53	109.6	106.11	104.55	110.97	96.515	112.63	108.26	104	110.4	107.03	116.13	107.05	109.51
105.13	105.63	108.27	108.24	111.41	111.52	112.3	106.4	109.19	110.38	104.56	106.66	111.28	104.79	100.71	108.84	109.98	97.813	106.67	107.41	105.75	111.06	106.53	97.771	102.06	107.83	110.25	112.2	110.45	115.54	107.07	107.27	110.52	108.64	108.27	110.68	111.17	111.72	115.86	113.03	114.09	113.76	106.04	110.48	109.79	109.45	98.241	104.86	105.53	94.777
101.81	111.89	116.22	104.21	99.695	99.786	109.45	107.91	99.357	107.86	112.06	102.83	111.02	103.64	103.08	110.11	114.02	110.13	106.14	106.48	110.01	103.91	104.72	106.43	99.247	109.97	116.24	106.22	102.08	102.16	95.911	100.82	101.25	112.58	102.77	91.191	107.29	112.31	107.47	105.33	106.72	102.72	103.03	110.66	106.23	110.19	106.62	113.71	108.05	102.12
104.96	111.08	104.22	103.7	111.61	103.19	110.53	100.23	99.087	100.75	102.5	101.84	101.01	105.99	107.71	100.48	110.84	101.48	94.428	106.82	99.404	104.37	108.09	105.29	113.5	111.63	106.78	110.44	100.46	108.02	111.73	102.65	108.74	108.07	111.39	104.19	101.71	96.542	102.65	115.31	103.56	102.6	102.4	101.54	97.716	106.52	101.52	100.13	107.84	105.52
115.03	119.02	120.16	109.15	118.76	117.45	106.2	117.95	116.13	107.82	109.25	117.3	104.83	110.26	114.85	113.36	112.78	118.58	111.63	109.45	119.29	111.31	115	111.77	115.3	118.47	111.96	120.38	110.4	107.8	118.18	111.13	117.48	122.8	109.31	112.93	115.14	107.75	116.54	118.57	108.89	112.8	119.26	113.27	108.26	103.53	115.9	109.83	108.7	108.44
117.88	119.14	118.98	111.59	115.66	111.18	108.67	118.96	118.93	118.37	118.28	121.25	120.89	119.78	115.8	118.84	126.93	113.06	121.45	123.27	114.19	125.15	123.28	116.8	122.16	114.98	120.03	115.05	108.95	116.91	114.6	121.62	118.89	117.6	120.78	116.27	113.33	128.42	124.12	118.37	114.07	117.52	116.58	118.07	109.69	112.57	120.3	120.35	118.07	118.89
105.71	103.85	101.55	102.34	102.45	104.56	105.16	103.94	109.14	103.32	110.79	107.48	107.87	90.821	110.85	102.01	99.272	98.25	103.47	109.73	107.12	96.682	100.89	108.26	96.4	99.032	106.02	102.43	105.41	95.37	104.43	103.91	107.07	113.8	105.99	117.43	106.68	103.16	108.24	103.36	97.499	95.646	106.08	98.27	104.36	102.2	106.02	103.17	100.41	105.12
104.16	101.62	107.94	112.17	93.36	110.66	103.19	101.6	100.7	105.8	108.96	107.29	99.779	104.71	108.52	108.11	103.9	105.73	100.95	106.46	110.73	110.54	107.95	104.34	114.15	114.7	105.26	109.53	105.9	95.403	96.598	106.81	100.96	107.31	109.3	106.96	102.67	103.15	113.75	97.857	105.31	100.01	103.42	105.84	102.14	107.83	103.36	99.342	97.504	98.665
114.14	106.65	106.01	103.13	117.82	104.73	110.51	106.98	114.19	113.52	106.52	103.61	109.03	116.7	101.88	108.87	99.926	111.32	99.836	108.4	110.15	108.54	111.66	108.02	111.16	105.93	111.2	108.22	107.23	105.71	113.08	105.59	110.27	117.85	113.57	114.73	119.01	121.98	112.52	112.4	113.91	109.5	113.59	109.63	114.25	110.04	107.15	114.29	113.36	117.02
96.65	100.97	105.89	104.21	112.56	107.35	100.13	91.566	100.26	105.49	109.81	105.51	112.24	105.34	105.61	101.83	103.71	107.78	104.73	105.45	105.4	112.55	105.83	105.67	103.5	101.73	101.87	100.88	99.863	102.2	96.634	100.41	105.97	96.714	105.57	98.193	108.82	94.874	104.38	104.62	97.121	109.55	94.086	107.6	98.277	96.954	108.02	102.72	108.22	104.59
114.28	112.68	112.96	114.34	110.9	110.53	111.78	114.04	106.12	107.7	106.02	113.61	118.98	116.35	106.01	115.41	115.15	111.99	107.71	106.73	114.19	109.29	120.76	114.94	111.85	116.66	112.2	106.84	103.34	121.17	113.21	107.83	103.82	100.96	108.19	116.15	115.8	105.22	114.88	108.83	114.1	113.06	111.48	107.77	111.02	111.78	109.64	113.61	112.86	116.01
118.58	106.09	113.11	114.93	121.16	116.87	121.02	107.55	101.4	105.96	116.37	113.86	107.24	118.06	108.41	109.54	114.5	111.33	104.27	121.34	114.78	109.33	113.52	107.03	109.33	121.12	105.37	112.58	110.06	112.15	113.15	100.34	105.51	113.13	117.19	116.26	102.12	115.18	114.81	106.14	111.49	111.2	113.38	118.22	114.74	115.31	114.08	105.74	108.84	111.94
117.93	116.99	120.25	114.26	122.52	124.16	125.42	117.89	110.34	119.16	116.64	116.09	114.02	123.37	114.74	106.84	112.7	119.24	117.86	118.35	107	112.79	119.5	116.66	114.37	116.26	118.23	110.37	119.21	118.51	121.8	114.97	120.11	114.86	114.26	118.05	108.12	121.75	118.01	109.41	119.79	114.29	120.11	110.76	109.39	114.86	117.67	114.41	117.13	108.04
104.05	107.86	113.95	107.67	102.25	99.889	105.72	106.34	100.65	107.1	106.12	114.46	105.98	99.429	103.94	111.17	105.06	110.36	98.378	103.02	107.93	102.07	108.95	99.422	105.24	102.15	99.268	116.5	108.74	120.45	112.96	110.77	103.7	97.815	102.52	101.81	98.326	102.85	108.83	105.66	103.35	107.05	95.953	97.375	109.88	100.45	111.19	106.28	117.38	106.58
102.42	91.476	101.52	106.4	104.31	102.81	94.701	99.952	98.486	100.58	99.288	97.187	104.62	101.97	100.35	100.66	92.97	90.924	102.48	87.347	94.993	95.997	101.4	102.82	97.238	98.038	98.232	108.24	97.816	98.759	95.816	92.627	100.95	106.64	93.151	104	99.79	94.81	103.95	102.45	95.23	97.495	95.307	103.51	101.4	101.45	99.494	99.131	100.89	103.29
113.36	107.36	107.11	107.01	100.45	103.98	106.83	103.29	114.99	103.92	113.53	110.12	110.38	115.76	103.41	103.4	105.83	102.54	107.86	105.58	104.97	104.52	101.83	108.64	116.99	109.65	113.31	115.65	98.453	99.889	106.37	108.39	110.36	100.73	97.215	93.707	107.58	97.222	105.59	100.81	107.24	109.27	101.78	110.39	110.3	107.82	104.39	94.966	110.08	105.66
112.56	116.73	114.45	118.89	112.99	115.12	111.74	116.14	98.734	114.41	111.63	102.04	117.99	103.88	113.91	111.94	110.18	110.02	106.03	114.43	110.84	115.38	105.75	112.4	108.87	103.62	105.65	109	113.6	109.8	107.7	117.39	109.71	114.85	109.6	107.44	117.86	112.26	108.82	118.79	114.13	113.52	120.91	109.04	107.3	102.59	108.82	111.93	107.06	109.14
107.32	112.65	104.16	103.89	112.85	106.28	111.54	104.59	107.09	108.81	106.34	106.58	106.21	113.92	121.08	103.88	102.19	98.971	111.06	106.98	103.81	109.82	112.32	108.84	112.07	107.33	111.56	109.5	118.39	116.98	104.56	108.27	106.9	112.53	104.94	112.76	113.81	102.35	106.98	107.82	110.98	115.15	101.98	119.5	107.73	106.5	109.62	110.26	107.82	111.45
101.15	100.7	109.44	103.87	107.85	111.3	108.57	99.893	111.96	117.23	95.219	102.42	101.54	105.87	102.57	101.99	105.13	94.825	118.59	101.32	101.52	100.1	103.17	97.027	107.18	109.56	103.14	111.13	108.96	100.31	102.28	108.93	103.84	103.44	110.43	109.26	105.79	102.84	112.14	110.61	104.77	107.83	103.16	109.48	102.25	107.22	95.872	112.28	106.69	110.1
109.79	111.07	103.57	111.59	113.38	112.46	103.12	107.3	113.34	109.51	107.7	116.63	111.07	105.81	109.7	109.75	108.32	117.52	106.55	120.06	109.55	107.85	119.32	115.92	109.34	115.47	105.62	103.95	110.37	111.66	114.02	122.65	103.82	107.93	111.15	117.33	110.46	111.96	104.67	111.58	101.82	118.77	117.28	112.1	115.05	106.46	107.47	112.94	119.09	113.79
125.95	123.56	113.58	119.63	103.72	116.17	108.37	105.67	120.53	117.2	116.28	117.99	113.22	110.14	120.15	121.21	114.75	113.7	112.38	116.3	109.73	111.25	120.56	120.21	120.42	110.4	117.98	113.92	121.2	118.31	115.39	111.02	116.06	122.13	121.38	115.2	118.29	122.8	111.79	120.39	119.21	112.28	117.53	113.13	116.38	126.78	119.86	114.89	113.8	112.2
106.27	116.08	113.77	107.36	108.79	107.86	112.07	110.33	115.75	109.8	108.35	109.4	106.1	110.66	105.43	107.18	110.67	111.93	104.44	110.42	109.72	108.15	119.88	103.2	102.23	109.93	112.87	108.07	111.48	107.62	109.96	113.5	107.61	111.22	110.55	104.56	113.84	115.98	110.08	111.35	104.67	113.84	114.36	101.55	108.86	106.21	103.33	114.01	112.45	110.23
95.942	102.24	110.33	112.69	107.72	102.65	105.9	96.748	108.45	94.929	99.922	110.26	95.886	106.59	105.32	110.46	106.74	105.32	96.281	114.44	102.26	108.19	115.28	107.4	101.37	104.04	113.07	108.8	108.24	107	100.3	103.76	106.74	107.38	107.23	109.98	95.988	100.19	95.475	97.088	95.062	105	101.15	114.15	98.865	114.02	104.92	110.13	103.74	107.03
106.56	113.41	113.82	116.13	112.63	107.71	117.48	106.59	101.92	106.74	108.43	112.33	114.37	110.33	104.81	102.49	105.51	115.14	113.73	114.27	114.91	121.98	110.55	108.16	114.72	109.98	117.55	105.3	113.1	109.53	114.16	116.72	113.12	118.16	117.99	115.32	106.87	113.23	98.443	116.15	113.15	110.51	106.24	115.95	111.62	110.91	112.44	108.4	114.15	104.16
110.52	108.24	113.99	113.35	113.62	110.67	112.5	117.32	109.57	110.58	120.5	108.91	106.29	115.96	116.05	109.78	106.02	108.37	110.16	114.43	112.21	110.83	111.86	113.69	112.2	105.98	112.54	109.91	109.45	107.71	108.58	121.59	105.58	108.54	105.39	104.1	110.63	112.55	109.67	121.54	113.71	116	109.94	111.35	112.03	112.32	119.44	113.94	112.54	104.7
104.25	98.995	106.75	91.97	99.241	99.122	103.6	101.68	98.278	99.997	100.7	86.95	101.54	102.22	104.42	100.61	95.351	100.45	100.35	91.154	105.07	94.133	95.564	94.286	97.677	105.97	102.94	94.487	97.372	96.604	102.31	100.21	95.819	92.408	102.9	96.414	110.36	103.1	100.94	97.488	95.811	100.7	96.614	100.82	99.158	101.1	110.5	95.868	109.17	99.655
110.12	103.58	110.73	100.23	109.03	116.77	115.95	100.73	105.66	109.34	107.64	115.38	106.29	107.55	110.8	114	106.52	113.28	112.23	113.54	106.76	111.46	104.59	111.82	121.62	100.48	110.84	116.2	100.17	115.91	111.12	109.96	110.79	108.98	114.68	108.7	117.46	114.91	108.62	112.04	111.59	106.04	107.05	105.91	104.94	116.22	103.08	107.67	116.09	112.5
110.95	107.99	103.5	108.17	109.99	104.33	111.53	101.73	108.57	111.08	109.17	111.5	114.43	107.59	115.63	110.56	106.1	112.5	101.63	106.52	115.08	103.15	109.75	109.86	113.14	108.89	106.53	119.72	113.83	114.93	112.07	109.73	110.86	113.19	109.92	112.03	104.82	104.12	106.97	107.49	99.801	117.41	114.19	109.38	110.57	113.29	115.03	115.11	113.71	101.93
112.1	105.6	109.7	116.15	103.52	116.75	111.36	110.84	112.48	113.96	108.01	103.03	114.36	111.67	106.45	110.98	111.56	115.98	122.54	108.33	117.99	116.72	108.44	106.1	109.75	115.19	106.89	105.47	122.17	109.38	112.46	111	106.95	115.61	103.14	113.96	111.48	116.75	114.03	113.85	107.88	119.03	113.44	111.71	103.56	108.02	102.78	108.55	110.88	104.84
105.98	107.58	115.34	111.11	106.64	111.85	101.4	104.2	104.64	98.836	109.1	101.11	102.34	116.22	98.607	102.44	108.7	109.41	101.24	110	102.04	100.52	108.87	94.993	105.64	111.58	106.67	106.03	101.46	109.26	109.69	100.18	95.935	115.93	103.18	97.371	101.79	105.54	107.8	97.546	99.062	103.71	97.541	108.42	100.65	101.67	107.91	105.3	113.25	116.54
109.27	102.22	102.91	108.26	100.97	106.97	101.67	99.3	97.575	103.5	109.91	111.64	95.994	106.46	105.65	101.39	103.25	108.83	106.74	100.06	107.14	108.37	106.23	113.98	102.85	102.39	104.91	102.12	111.23	109.39	108.53	99.044	104.2	105.06	107.85	98.816	104.41	104.34	97.793	105.54	105.85	110.84	105.12	110.75	104.49	106.51	109.07	101.08	101.38	104.85
97.568	91.501	100.4	103.68	94.779	100.59	106.07	99.682	101.55	102.48	96.692	98.577	92.152	96.139	96.648	105.74	95.183	102.59	92.072	92.462	101.54	97.94	105.21	95.789	100.84	101.22	108.42	106.33	98.631	107.72	98.623	83.658	103.5	105.64	98.491	97.602	108.75	106.04	98.719	99.762	93.757	101.81	104.01	103.51	94.443	102.52	92.37	101.05	103.26	105.02
105.32	100.6	102.3	103.43	94.195	92.065	99.246	98.636	95.296	100.78	102.03	99.099	100.75	103.05	103.5	96.294	95.644	96.6	93.915	97.91	103.36	105.85	87.394	108.19	98.405	101.6	98.368	106.48	103.6	95.023	104.85	101.66	97.251	97.936	99.066	97.277	95.331	99.557	98.21	99.261	95.027	100.66	97.653	109.73	93.549	103.63	97.179	96.921	101.91	96.559
110.57	109.47	108.93	105.84	124.37	120.23	111.82	117.14	124.83	115.03	111.4	120.77	119.43	120.31	110.04	109.82	115	115.8	120.5	109.59	122.06	116.02	117.3	116.25	111.57	112.44	115.93	120.2	120.78	110.6	116.94	121.9	113.06	111.73	118.06	124.19	111.29	115.33	119.06	109.43	116.74	111.71	114.3	118.34	108.71	126.8	123.28	114.4	117.49	122.18
117.15	107.98	111.47	111.66	121.39	115.93	120.54	114.68	117.3	112.1	122.31	120	120.63	104.68	106.76	112.36	109.97	108.45	113.23	112.27	111.81	108.12	120.35	107.36	117.58	110.1	118.25	110.68	116.54	113.83	108.05	108.49	114.98	110.43	123.36	110.45	106.47	104.99	111.45	109.35	115.69	102.37	114.41	110.22	111.8	124.42	123.55	113.98	101.91	112.7
104.34	110.33	106.45	109.04	113.84	102.26	105.87	101.2	104.01	106.43	96.739	110.31	101.59	114.27	106.61	111.85	109.89	97.502	107.84	106.33	99.97	116.66	103.84	102.74	105.17	114.9	102.3	98.568	104.8	107.21	102.67	100.65	109.97	104.04	103.41	93.162	106	101.29	100.77	106.99	104.43	107.16	110.69	110.73	92.819	115.72	103.88	108.18	111.58	109.64
114.27	115.17	112.3	120.85	104.75	110.93	121.9	117.53	104.15	112.59	113.73	109.06	110.25	114.08	115.63	115.14	110.82	116.94	111.73	115.91	106.75	120.81	114.23	117.49	116.75	115.57	113.71	117.9	112.58	106.21	113.6	124.4	114.67	117.81	113.92	106.23	120.69	116.13	114.19	112.63	114.06	114.22	119.44	119.28	105.5	115.48	109.65	116.04	112.16	114.5
116.18	110.31	109.24	112.98	102.92	110.84	98.18	111.92	110.81	113.03	112.54	109.18	111.75	113.93	112.56	100.14	108.33	106.44	106.76	108.24	110.04	112.26	106.11	104.31	113	103.41	107.1	110.64	112.82	108.95	122.27	106.72	111.42	102.33	103.12	107.54	111.57	114.61	112.33	113.85	106.44	110.76	112.84	110.6	106.7	109.57	102.73	112.33	104.43	111.28
107.78	103.19	104.72	105.9	101.76	105.36	99.495	102.51	102.8	110.8	99.074	103.7	112.05	99.457	104.52	107.4	119.4	110.26	107.31	91.99	98.87	104.62	105.76	110.83	98.948	103.63	109.99	99.412	106.79	101.23	112.13	109.25	101.61	100.69	104.99	107.21	104.09	101.56	105.87	104.25	103.91	104.55	106.44	105.26	98.821	103.23	109.3	107.63	96.931	103.35
101.94	106.88	100.45	99.655	104.76	103.14	99.88	98.761	100.69	111.42	104.2	103.46	100.46	105.44	111.87	100.72	105.14	104.65	110.12	106.5	103.75	109.46	105.79	107.84	104.4	109.65	102.48	102.17	96.796	100.61	99.615	107.92	99.463	100.41	105.4	102.86	96.835	105.73	101.06	95.839	100.3	102.45	112.05	105.68	107.73	101.5	112.95	97.429	105.09	107.91
100.59	95.691	96.641	106.24	111.83	107.61	107.5	108.78	113.2	105.48	110.11	110.67	111.91	107.88	100.41	107.35	105.6	100.52	105.48	110.72	102.28	117.66	107.15	98.641	106.41	99.723	108.1	106.19	107.75	96.549	109.96	116.12	105.82	112.79	100.79	107.08	105.86	102.05	109.57	113.57	98.051	113.17	101.21	110.65	105.76	100.94	107.74	103.47	107.29	96.458
101.16	102.73	91.434	103.99	95.021	96.724	106.62	99.099	100.9	101.96	103.83	98.718	101.36	91.833	99.328	99.743	95.188	103.48	100.18	100.64	105.34	91.317	97.678	97.714	96.637	96.956	95.167	104.02	110.11	100.1	101.49	97.052	98.747	96.758	94.126	97.179	94.419	99.457	103.61	105.03	106.43	86.567	105.25	95.314	102.9	103.67	97.623	109.21	101.06	96.282
115.4	107.24	107.46	112.31	113.47	119.45	115.8	116.36	120.81	108.81	112.44	105.31	110.39	104.02	102.47	113.96	113	107.5	118.25	117.66	109.37	107.81	112.98	103.72	108.31	106.84	112.66	108.55	105.45	108.41	113.12	106.74	107.4	112.13	105.49	108.79	115.18	109.75	104.21	111.96	109.17	108.74	101.66	107.79	107.35	109.97	112.46	106.44	111.97	104.2
103.71	113.65	107.23	106.82	105.91	110.92	119	115.26	105.19	104.05	116.51	122.38	123.62	108.13	107.53	110.53	108.7	121.62	105.26	107.88	110.37	114.04	108.5	110.3	111.32	117.11	104.38	115.68	114.92	113.56	114.16	116.04	113.05	108.75	116.13	114.71	112.48	114.74	118.77	106.44	97.601	114.9	107.16	105.01	109.56	109.01	105.2	110.3	109.48	113.97
107.16	105.34	105.64	110.6	104.58	108.56	115.19	103.14	106.16	105.82	107.34	109.96	110.85	112.28	100.56	111.47	101.75	109.84	104.64	110.79	108.63	110.05	95.603	110.25	106.13	105.22	115.32	104.57	119.84	109.95	110.72	110.52	105.82	105.85	110.68	108.31	112.94	101.65	111.23	102.26	96.082	98.655	103	108.99	106.23	114.59	100.65	112.95	106.22	107.6
102.56	112.7	102.42	110.18	101.56	105.47	102	110.41	109.66	107.37	112.77	109.76	114.28	101.45	112.28	108.77	102.75	105.57	113.5	101.81	107.36	108.48	104.81	101.95	112.84	110.69	109.07	97.354	99.857	100.75	102.65	109.55	96.389	103.12	108.26	99.873	104.19	110.97	110.15	108.18	99.635	101.78	112.82	108.79	114.94	101.21	110.74	117	104.22	107.09
110.18	101.44	109.93	102.17	105.27	114.31	110.79	113.33	108.09	104.8	102.88	101.53	106.49	108.77	106.19	113.28	117.12	100.55	103.92	112.75	106.65	106.23	99.416	112.69	105.39	104.61	112.4	105.85	107.01	114.59	104.48	102.86	110.62	104.04	108.43	107.86	104.47	106.24	107.84	101.41	102.4	106.91	101.56	106.49	104.93	98.105	105.46	102.24	110.64	100.4
113.85	107.22	116.13	120.6	122.66	119.56	118.3	122.51	126.34	115.91	114.38	123.9	106.22	119.32	117.84	112.36	120.91	117.51	113.11	127.67	125.96	113.71	119.55	124.94	113.37	116.2	112.59	120.04	111.27	115.95	117.98	124.84	114.34	117.59	115.14	124.17	110.39	115.62	109.74	119.15	119.22	115.87	121.59	121.48	126.21	118.93	114.06	111.6	117.84	109.63
116.79	111.33	119.64	106.13	104.75	113.89	109.48	115.05	107.02	118.41	114.16	113.11	106.82	119.78	105.83	107.72	106.42	107.89	108.61	108.09	106.05	106.4	114.01	102.48	113.18	100.69	104.23	107.72	109.72	107.4	114.57	105.14	103.2	115.16	111.08	108.69	111.52	108.88	115.84	98.13	107.26	113.98	110.8	118.13	108.14	112.07	113.8	111.66	103.67	109.39
109.78	109.06	112.86	107.28	105.21	110.49	111.68	121.22	117.95	107.98	112.59	119.26	111.6	113.35	104.88	111.81	117.38	115.53	106.97	110.28	118.96	117.16	103.22	126.89	104.8	107.17	117.56	116.01	119.49	117.17	121.52	113.01	111.97	126.19	120.49	108.28	115.99	113.01	113.85	110.4	112.97	116.52	121.51	111.91	109.11	113.89	103.66	117.13	116.66	109.46
104.47	108.54	99.119	105.49	102.73	111.9	102.93	105.79	97.061	108.23	109.2	100.81	111.69	105.72	107.41	113.27	105.1	113.07	101.24	108.22	118.09	102.49	104.89	110.51	101.49	106.89	103.24	104.4	112.41	108.04	100.14	105.71	102.09	104.43	106.6	103.49	104.32	109.79	105.18	115.06	114.04	106.31	106.01	103.74	100.1	104.86	112.11	105.81	102.53	111.3
103.55	106.3	104.54	102.97	104.67	99.051	107.12	104.87	112.68	112.17	104.14	99.915	104.26	101.9	107.4	107.8	118.08	111.24	117.19	113.32	116.68	113.21	106.07	101.65	102.32	102.06	104.41	104.69	103.35	114.69	98.745	99.652	98.043	97.82	96.923	113.71	110.2	99.495	111.74	111.93	107.71	103.24	105.31	98.423	107.82	111.09	104.87	99.545	108.77	106.37
110.02	107.61	100.44	106.04	106.54	95.908	108.64	103.25	116.17	108.94	98.478	116.35	105.4	101.06	107.8	105.94	110.33	105.54	100.81	100.38	109.88	97.548	101.19	104.74	100.9	112.07	106.04	114.21	113.25	107.85	118.18	102.54	110.94	107.49	104.55	110.11	103.68	102.58	113.97	100.49	111.1	102.64	114.6	104.99	111.18	106.36	102.26	102.2	106.62	112.68
101.26	96.897	94.177	102.25	100.41	102.81	99.816	101.32	102.49	102.69	101.85	101.44	103.91	98.29	90.792	101.32	106.29	105.05	102.26	106.86	96.231	100.87	90.63	101.31	103.61	102.24	89.969	104.4	95.72	98.199	107.42	102.25	96.955	100.43	107.38	106.03	101.83	106.16	108.59	98.835	95.889	101.67	97.563	95.393	101.07	104.15	106.93	103.09	101	98.622
102.46	104.34	112.23	111.66	102.67	110.48	99.925	109.38	105.22	104.34	107.25	101.26	111.65	92.624	98.984	110.36	102.74	102.63	99.738	98.182	107.76	105.74	105.06	99.948	101.74	91.932	111.52	108.26	108.08	102.61	104.48	112.15	106.92	99.562	95.713	104.1	110.78	102.98	99.137	109.92	106.76	104.19	107.59	101.32	103.51	111.19	95.925	111.2	104.9	98.073
100.08	110.81	102	106.39	117.4	112.96	111.36	108.4	112.85	108.97	114.21	108.19	99.808	110.22	97.319	116.93	105.03	118.18	112.65	108.69	109.65	106.51	108.12	107.98	109.15	104.3	110.2	100.15	106.3	116.05	101.28	113.41	117.03	104.85	112.09	107.7	108.74	102.89	107.2	110.66	110.72	111.32	105.57	119.43	104.1	110.5	112.3	103.88	106.01	113.17
105.33	109.47	102.35	105.15	108.82	111.36	104.71	111.81	105.78	99.034	102.5	108.12	116.46	106.91	111.51	112.45	101.45	112.27	104.01	107.28	105.22	102.78	112.19	110.17	107.47	111.16	114.17	112.28	102.55	108.95	105.8	101.87	99.202	107.28	107.5	107.64	105.74	111.94	98.013	90.702	107	103.76	97.858	103.44	106.67	106.78	101.35	100.5	96.745	104.05
108.87	106.19	106.2	102	113.93	103.71	108.15	106.19	106.79	107.55	108.25	104.05	108.65	108.73	103.46	103.21	101.93	113.99	105.92	111.85	101.19	107.82	107.74	106.65	108.2	107.58	108.31	99.128	108.5	103.93	112.68	104.83	104.8	103.39	102.71	106.27	107.46	105.75	106.96	110.9	113.27	106.44	102.63	105.22	110.04	111.25	114.88	106	108.5	108.86
103.19	105.45	113.19	102.84	97.716	105.19	97.154	103.27	107.78	102.93	116.26	109.49	111.17	99.014	110.29	112.82	113.03	110.87	101.81	98.82	113.31	100.83	103.13	118.16	106.59	116.94	98.841	105.89	99.949	103.75	98.608	106.53	106.75	110.24	106.05	112.4	112.48	111.94	101.73	102.18	111.84	104	103.46	106.16	103.4	112.81	113.22	110.59	114.78	110.16
102.59	104.68	102.22	109.3	108.99	112.04	105.49	105.51	97.77	106.04	107.43	111.32	106.41	115.13	94.335	97.482	102.91	103.81	111.79	94.009	107.54	110.45	102.46	102.37	105.12	106.99	105.89	101.37	106.17	107.04	98.003	101.77	100.66	104.59	98.252	105.67	108.34	98.699	107.76	104.91	102.55	105.22	108.81	107.55	101.56	112.84	105.75	94.952	91.951	109.34
115.49	117.67	113.46	112.1	104.97	115.29	117.68	118.29	117.66	108.36	104.75	99.427	112.27	111.97	108.62	109	107.76	107.14	117.14	114.21	115.77	105.24	109.62	120.89	117.87	109.02	106.21	103.4	107.25	117.25	116.44	109.31	115.57	103.18	117.76	102.97	110.43	105.86	115.71	121.05	107.98	117.49	109.65	125.9	112.55	113.93	101.7	110.14	109.08	108.67
119.13	109.74	111.85	116.36	105.9	104.2	108.21	114.15	109.2	109.68	108.54	109.41	111.64	110.77	112.97	117.37	111.29	114.8	114.15	112.78	122.98	110.53	107.24	113.37	113.46	112.11	105.59	112.98	106.85	116.2	112.24	104.31	115.45	106.5	114.74	112.53	106.77	112.09	109.04	113.45	107.76	112.66	109.18	108.92	114.15	115.13	105.56	112.06	113.66	122.89
101.22	103.65	100.69	103.58	95.323	94.787	104.88	95.19	104.03	104.11	96.437	101.07	100.53	108.03	100.33	95.758	98.951	94.786	102.33	102.5	99.724	111.03	106.9	98.557	103.92	100.01	100.26	96.194	92.773	110.93	99.864	94.583	101.57	102.7	97.895	101.99	100.61	92.926	92.321	109.85	100.51	103.11	98.113	102.09	99.123	107.44	95.818	97.03	101.99	100.49
111.93	113.99	115.13	113.1	101.78	117.35	109.67	111.88	109.42	106.26	118.48	105.23	105.71	120.78	110.24	107.84	109.65	118.14	114.09	114.84	108.48	110.2	107.91	111.03	112.73	113.07	115.99	107.74	119.29	108.83	116.53	118.09	108.2	119.04	105.27	111.46	114.28	117.12	107.6	105.43	109.05	112.97	108.56	109.57	108.23	112.24	113.62	122.73	110.65	112.35
100.77	103.61	94.78	102.16	109.24	104.79	105.35	105.85	101.5	109.42	100.87	108.19	96.724	111.64	114.99	108.35	107.21	109.91	99.81	94.749	109.25	104.54	103.38	111.95	111.04	98.925	108.58	101.14	110.56	104.31	104.86	102.78	103.29	102.6	103.95	100.12	110.87	104.3	107.84	104.52	103.39	111.26	101.69	111.5	101	106.05	106.12	99.88	100.69	109.64
101.55	108.66	109.37	108.64	95.684	110.28	106.72	112.4	116.54	106.84	105.37	111.23	106.26	105.78	109.06	103.35	105.28	108.05	108.55	105.84	103.62	109.06	105.67	106.77	99.283	97.681	102.86	109.11	92.155	112.53	108.9	103.28	103.31	98.227	101.73	106.19	104.28	105.24	107.64	106.04	110.58	103.8	101.1	111.07	106.86	100.5	108.93	109.06	107.44	101.85
96.722	103.3	96.052	112.63	106.12	106.36	105.19	108.75	108.98	102.3	112.26	105.55	110.77	117.3	110.38	108.01	103.19	111.33	110.88	101.99	109.01	102.37	107.25	105.12	105.99	101.51	110.2	101.57	105.22	107.48	101.79	101.32	105.7	96.838	113.08	100.53	101.02	107.7	100	108.05	104.15	101.25	106.88	103.62	102.45	106.12	102.38	115.89	102.41	109.78
107.82	107.04	97.038	95.163	102.51	102.65	97.354	100.68	106.69	102.84	102.98	97.184	100.92	96.415	98.19	100.78	102.83	100.38	100.75	102.8	101.34	98.127	95.879	98.764	97.472	99.894	96.406	94.448	99.541	102.39	101.27	104.59	108.97	102.55	106.72	101.75	103.59	103.27	97.795	96.555	98.356	95.192	110	109.23	105.24	103.08	99.743	99.92	99.136	94.516
111.83	114.26	111.37	113.78	115.59	114.15	107.75	108.12	109.22	107.68	112.05	111.59	106.85	118.12	101.83	117.73	112.59	112.22	109.24	115.1	109.22	108.23	106.71	105.7	100.2	112.48	116.07	111.94	106.75	114.05	115.19	107.08	103.23	107.76	103.56	114.97	109.12	119.58	123.35	113.62	108.69	111.48	112.88	116.77	109.17	115.53	115.14	115.83	112.07	112.12
101.99	112.56	104.06	112.96	107.4	103.16	111.09	114.64	105.69	102.55	111.18	105.5	106.87	102.69	98.8	111.27	101.45	105.59	103.01	102.04	104.03	106.4	108.18	96.157	104.54	105.65	106.68	107.13	107.47	104.38	97.47	99.367	109.09	103.41	103.42	104.24	104.41	103.92	98.817	106.6	106.82	99.897	108.8	100.35	102.19	103.59	98.277	113.53	102.23	98.541
117.92	109.21	96.399	104.5	99.419	108.06	101.37	105.22	107.33	95.278	102.47	105.27	104.4	101.36	102.13	101.45	109.01	94.382	106.2	103.98	100.66	97.84	113.85	111.77	102.43	101.54	117.84	95.333	106	103.46	100.31	100.54	108.87	103.43	104.08	102.37	106.39	110.5	102.69	105.2	100.59	104.72	112.76	105.88	100.17	106.2	105.01	92.222	102.38	100.98
111.86	109.75	111.16	115.2	110.14	111.38	112.98	127.02	107.65	111.14	113.53	114.05	113.88	109.11	110.04	108.36	109.64	108.12	112.22	109.14	112.78	108.63	123.96	116.66	115.64	109.12	108.12	107.15	112.32	115.17	106.76	111.69	123.79	107.98	112.94	110.78	112.99	100.64	121.54	111.45	113.64	119.14	111.47	103.06	109.73	108.25	110.4	119.36	117.5	111.27
118.33	114.52	108.56	114.06	116.9	104.19	119.21	113.09	119.06	111.31	119.88	110.88	118.02	109.32	110.59	109.93	106.66	110.28	115.7	112.14	101.84	113.43	106.71	106.42	100.44	104.69	109.46	112.48	116.9	102.11	112.08	110.87	103.66	116.67	113.78	112.48	112.3	107.17	126.33	114.06	109.6	110.41	104.51	107.46	106.14	114.47	114.73	116.71	114.78	108.98
106.74	115.45	105.26	104.68	109.82	109.26	112.18	108.88	108.84	105.68	115.36	114.84	110.48	106.33	104.33	114.6	105.37	103.43	109.13	108.87	109.32	113.64	109.71	116.87	102.93	110.49	110.04	110.07	105.07	105.27	118.96	105.32	106.46	119.95	108.27	105.34	104.31	114.25	107.76	108.44	104.94	100.92	102.96	106.84	111.06	121.07	113.54	111.55	100	106.38
105.96	110.4	101.7	101.94	107.26	105.84	103.24	99.025	110.64	102.48	108.7	103.79	105.25	114.73	108.99	110.39	106.35	98.593	107.79	107.88	106.31	98.949	104.04	106.93	109.08	102.62	108.53	113.54	103.67	107.17	112.95	102.97	109.69	107.2	96.344	104.66	102.86	109.9	104.2	105.73	110.57	104.04	97.221	112.09	115.14	106.71	100.53	102.46	106.25	103.28
101.9	110.15	102.07	102.46	108.07	110.57	109.71	107.26	107.97	109.34	107.13	118.14	111.4	102.88	108.45	104.59	104.28	106.35	109.84	99.874	101.44	109.74	111.18	107.07	108.97	101.6	104.38	102.06	110.23	118.72	99.414	106.46	98.17	110.96	110.13	108.38	96.999	101.02	100.16	106.9	108.26	96.784	107.53	102.96	108.42	104.42	110.39	102.18	102.39	101.37
107.53	104.95	103	106.04	92.17	95.654	107.79	104.78	112.48	103.83	103.17	104.15	99.007	102.45	97.224	105.47	108.14	111.5	102.1	95.997	99.709	109.4	105.37	104.72	113.54	104.11	110.4	101.05	103.59	107.38	101.36	105.77	108.27	107.69	101.47	110.58	103.54	110.59	110.27	109.32	108.84	110.44	102.99	102.76	103.68	102.71	107.12	104.3	104.92	101.31
99.992	97.68	95.916	95.321	99.798	95.665	100.9	93.143	98.467	95.475	100.5	99.488	99.09	95.445	94.241	103.52	100.31	102.21	98.177	100.3	97.728	108.41	101.1	103.28	95.054	104.91	96.911	94.923	95.13	104.17	105.32	107.17	104.35	93.032	98.655	103.8	99.403	99.904	101.52	92.847	106.4	93.898	97.443	99.606	100.13	93.988	97.66	92.597	100.06	97.718
113.39	118.18	111.79	123.01	116.11	118.08	115.59	118.91	119.88	116.8	110.86	111.22	121.65	115.21	118.09	118.61	117.05	113.44	117.85	119.07	119.63	115.5	108.81	107.95	118.33	116.27	129.22	116.18	114.45	115.36	117.76	115.03	112.13	120.61	116.69	115.11	121.67	124.9	118.96	108.47	114.65	117.88	124.51	114.16	110.66	115.19	115.4	119.48	116.93	120.04
92.994	100.11	101.93	110.55	102.76	97.992	106.02	102.3	98.491	100.69	100.86	101.76	110.47	114.61	101.18	98.484	99.932	98.232	91.933	102.78	97.453	98.345	95.664	95.23	99.02	110.92	96.548	99.755	102.1	97.204	99.205	95.442	103.57	94.329	102.38	93.87	98.299	93.919	105.2	104.99	97.389	98.491	115.59	106.57	100.3	82.144	103.66	92.508	98.281	99.186
91.348	97.587	103.16	107.22	100.35	96.79	97.448	100.09	89.762	102.72	100.3	99.038	92.813	97.442	105.4	95.467	104.24	100.39	100.47	99.575	103.24	105.33	100.82	107.3	100.38	94.056	100.61	97.962	99.656	98.993	99.513	109.45	91.018	102.97	94.407	98.061	105.63	102.2	101.26	107.66	98.288	97.424	108.59	104.17	92.388	101.44	99.574	101.35	92.353	95.534
102.43	108.8	103.17	97.922	106.76	101.86	105.2	104.01	107.64	120.09	108.28	106.34	102.05	109.31	103.23	98.324	103.2	100.94	110.85	102.44	103.49	95.317	107.09	101.07	104.73	110.55	117.64	106.08	107.21	106.18	103.47	104.83	108.3	99.519	109.56	112.33	103.37	102.14	100.75	101.72	94.524	116.8	104.13	105.88	105.48	108.85	102.97	100.09	113.23	93.677
105.25	108.22	102.78	97.758	104.23	100.95	106.37	96.101	107.78	101.04	108.54	109.16	111.39	100.86	105.48	105.68	104.5	104.66	105.89	106.23	108.02	102.99	111.36	98.403	99.993	116.37	104.07	104.11	108.14	106.85	104.7	106.28	98.054	109.93	102.1	105.04	119.7	113.4	106.67	111.12	104.45	103.18	119.88	100.63	105.89	110.64	115.17	109.55	98.465	100.98
97.417	107.66	104.93	106.77	111.61	102.1	106.41	116.87	106.3	111.17	105.43	96.842	99.696	95.495	102.91	99.577	106.66	112.61	100.99	110	103.13	100.2	105.3	98.289	104.31	104.75	104.56	112.95	105.33	99.887	117.64	108.26	106.56	91.907	101	107.25	107.06	111.54	102.01	112.82	104.09	108.16	104.77	106.56	106.08	101.37	102.53	109.48	98.98	116.09
105.83	97.044	110.23	107.18	113.52	108.25	108.56	107.25	104.76	96.995	103.53	107.64	105.92	100.41	113.9	95.332	110.07	113.54	111.7	106.2	114.49	103.33	113.79	105.04	107.97	112.64	108.34	110.17	98.426	100.35	111.46	109.58	108.21	103.63	107.87	110.55	108.09	105.12	107.52	109.79	107.34	108.39	102.85	103.5	105.76	106.37	107.63	105.16	99.029	110.81
104.18	110.02	101.52	104.2	101.9	106.48	107.66	113.32	107.61	92.415	101.57	103.95	98.709	97.264	97.216	99.271	107.42	114.82	103.45	107.76	109.54	90.995	103.96	102.64	106.97	106.33	109.13	103.97	112.51	101.66	109.41	110.29	102.03	109.7	102.87	102.26	116.72	99.985	110.64	103.03	108.56	101.34	104.23	106.75	103.19	105.27	102.87	96.692	109.69	104.29
96.377	99.876	95.569	102.38	97.808	100.74	110.91	105.24	102.29	91.687	97.184	104.58	85.927	99.541	99.807	100.41	99.479	101.38	105.79	104.78	102.75	95.618	101.15	100.09	98.246	97.74	102.57	104.01	111.27	107.6	97.027	112.09	105.93	98.629	96.604	107.56	111.01	96.703	95.792	99.658	106.1	101.94	94	103.52	101.58	99.811	103.46	100.09	102.87	100.33
104.02	98.154	96.823	97.751	102.35	104.83	97.476	109.86	99.112	103.7	102.91	106.22	111.08	97.373	103.78	110.82	97.697	98.692	104.81	110.32	99.259	108.72	106.99	111.18	109.13	99.776	98.911	95.276	107.71	106.48	107.13	102.06	105.42	96.298	104.99	96.86	101.19	106.85	98.962	98.074	100.08	107.61	107.57	110.43	98.758	107.83	104.94	90.745	106.27	109.31
107.01	106.11	100.28	98.9	111.35	107.15	93.768	104.52	116.07	105.79	102.76	103.2	103.66	109.05	108.23	106.49	96.969	108.13	114.54	102.96	99.46	108.06	101.09	104.51	89.4	109.55	99.047	115.18	103.58	109.43	110.58	111.48	102.23	105.45	109.08	111.76	106.55	96.539	108.71	101.08	113.72	106.96	99.95	109.25	106.16	102.94	102.09	112.25	107.13	102.09
97.041	109.44	104.55	97.206	105.26	103.87	95.829	104.42	106.37	97.655	104.67	106.03	95.122	93.184	100.36	98.946	95.709	103.69	93.86	100.16	99.098	102.43	102.37	102.37	101.77	99.172	95.584	100.51	92.594	93.751	101.33	98.28	92.814	94.496	99.19	108.57	102.66	107.59	102.77	103.33	102.07	108.13	110.28	99.035	96.715	108.78	100.36	93.46	89.18	100.59
103.11	101.13	106.16	96.917	101.79	99.906	103.11	105.62	101.97	108.77	109.38	111.65	105.85	109.13	111.08	102.43	108.14	107.39	103.18	101.18	106.16	108.86	107.93	110.36	104.36	95.691	105.83	98.67	100.13	106.84	96.122	96.734	104.65	107.74	108.49	106.12	105.85	103.7	105.76	111.37	104.52	111.93	101.68	94.618	113.2	103.8	95.582	110.93	100.56	109.93
109.95	108.85	105.65	110.52	109.87	111.45	116.23	113.72	106.24	109.18	117.76	102.55	106.95	121.37	103.71	117.06	111.52	111.59	115.05	110.8	109.14	113.33	118.45	109.86	109.25	109.32	115.7	108.81	111.07	111.93	115.97	102.9	109.02	105.95	118.7	105.26	114.91	111.69	103.03	116.34	111.34	112.61	112.71	117.63	113.26	112.73	106.6	105.31	108.86	116.46
102.03	106.43	115.08	106.64	104.28	102.47	103.09	102.43	104.99	105.48	111.02	110.55	110.49	114.42	99.444	110.75	101.74	99.626	108.18	101.39	106.36	100.14	112.02	102.08	101.72	104.57	102.79	104.3	103.49	105.73	98.886	110.71	98.807	104.62	101.67	103.31	101.79	108.02	105.48	102.37	106.78	103.01	109.72	110.79	106.2	106.41	94.538	105.39	103.78	110.27
119.16	107.17	108.25	110.69	110.97	107	116.48	112.81	111.72	121.93	106.42	106.8	111.25	111.12	113.92	121.95	108.88	112.45	102.18	107.83	118.93	110.82	108.4	114.21	107.21	114.34	117.18	113.98	113.16	107.82	112.04	116.39	111.67	109.64	110.53	116.07	112.94	111.02	109.11	110.53	108.07	113.15	112.03	110.07	111.15	117.45	105.13	110.42	120.99	109.81
108.75	97.863	103.89	106.5	112.13	103.98	99.069	115.07	105.88	102.08	105.75	98.111	116.8	107.11	104.22	101.53	111.36	107.84	116.72	99.066	102.26	99.721	98.31	100.47	114.36	106.61	112.34	104.56	105.71	100.23	106.83	98.155	110.03	111.87	109.92	107.78	106.51	114.86	106.39	100.52	102.72	106.94	106.16	102.3	100.23	106.99	99.261	105.92	104.88	109.15
105.73	106.27	105.33	110.77	105.02	102.89	101.55	105.56	91.811	103.46	103.86	102.33	102.4	102.4	97.012	105.39	99.911	102.21	98.724	99.101	105.96	114.76	106.4	103.77	101.59	109.38	104.68	100.53	100.91	106.7	109.69	109.25	94.519	105.41	108.65	97.243	99.191	108.51	104.01	110.72	94.389	108.98	110.5	99.468	109.12	109.7	100.42	108.75	109.84	108.57
110.48	92.653	106.65	118.93	105.07	102.15	104.16	114.8	109.8	100.32	103.38	102.92	110.56	108.89	110.98	111.14	105.69	96.564	103.15	109.16	103.16	100.47	106.27	100.4	110.88	104.93	101.26	112.32	111.11	106.78	108.7	107.98	111.35	103.87	106.89	103.52	105.45	108.07	104.57	98.02	109.27	109.48	104.05	99.582	108.12	100.98	98.05	110.21	101.32	115.55
98.077	102.14	104.51	108.49	101.56	106.56	105.98	108.34	111.71	104.13	108.67	104.27	105.75	111.27	104.18	109.67	106.18	104.16	102.06	119.77	112.68	101.9	102.41	102.92	116.67	111.38	99.998	107.18	108.74	102.08	107.45	113.16	106.47	113.49	107.11	102.88	103.2	109.62	99.382	109.84	98.687	97.105	109.17	108.37	101.84	106.85	108.82	101.98	108.12	101.61
101.99	107.14	106.16	96.883	95.72	98.706	104.61	103.31	106.98	94.987	104.74	93.242	105.91	105.51	98.877	100.39	98.495	101.95	100.84	105.45	101.52	95.473	108.19	99.533	88.938	96.807	104.81	98.824	100.31	97.488	100.14	103.04	107.39	84.394	103.8	103.04	102.69	103.17	90.758	98.236	99.632	94.994	94.775	93.125	97.647	95.949	93.789	95.159	100.9	98.952
98.876	105.23	102.91	99.994	108.03	104.38	105.93	108.53	101.02	96.732	106.32	111.76	98.75	106.67	107.4	109.51	103.6	105.14	109.39	112.88	105.17	101.61	97.224	103.51	106.13	108.36	105.15	108.63	110.69	100.32	106.67	105.96	103.64	103.67	106.71	101.79	103.04	103.08	106.84	93.346	107.17	102.12	107.36	106.29	106.34	113.51	113.28	104.6	106.84	110.8
115.14	116.1	115.51	110.45	110.07	108.6	117.44	114.97	113.82	109.78	106.2	106.23	114.08	119.95	111.09	113.38	110.62	101.7	108	119.09	119.74	117.05	116.58	112.94	104.5	105.41	115.49	106.64	108.7	113.04	107.82	116.97	113.89	108.34	109.52	113.13	117.89	111.02	107.26	110.87	107.53	112.72	115.06	112.33	118.62	105.7	118.74	107.81	108.17	104.23
99.33	101.55	99.211	94.038	94.587	105.64	99.436	108.44	103.95	95.977	104.99	90.402	98.163	103.89	102.71	98.301	101.35	98.105	96.535	92.049	98.874	101.36	104.26	102.27	92.264	98.818	107.36	102.4	98.766	106.96	105.95	92.247	97.417	95.766	101.21	99.546	103.54	100.99	106.86	99.914	96.796	107.74	98.342	97.795	103.22	83.019	100.98	102.47	96.557	92.602
123.94	110.59	108.12	117.27	101.78	117.21	109.2	107.02	112.09	104.24	102.68	111.62	104.63	111.94	116.82	113.13	110.06	110.25	126.3	109.88	110.98	108.33	104.63	113.42	106.92	114.49	111.4	105.93	119.1	102.41	107.77	115.19	108.01	104.82	114.65	111	101.96	107.98	114.95	107.9	112.99	110.32	112.48	118.08	114.36	114.07	103.75	112.48	105.86	112.23
109.56	109.7	108.57	111.44	119.18	109.31	113.18	106.45	97.048	113.46	115.44	107.92	108.76	111.51	106.61	107.35	111.96	102.31	108.61	111.22	114.2	100.28	103.21	109.86	111.6	103.22	104.43	112.95	111.84	113.22	119.35	105.51	99.172	115.97	109.75	108.23	112.86	113.75	108.55	103.49	109.06	103.5	107.73	117.27	97.261	109.22	106.52	106.15	105.5	107.38
103.32	102.04	99.566	99.479	101.32	95.847	105.54	103.27	108.64	104.19	106.3	102.15	91.905	99.195	101.39	106.96	104.47	86.883	97.861	104.96	99.004	95.419	94.294	113.81	90.651	99.706	108.92	92.945	93.108	104.42	98.511	106.47	103.32	105.01	100.96	100.45	93.164	103.63	101.04	97.747	99.714	106.91	106.55	98.059	95.985	103.47	103.46	106.1	103.74	89.165
102.75	101.8	99.864	99.152	94.763	103.68	92.469	106.13	103.35	94.975	101.15	93.137	105.18	105.01	95.648	103.87	102.72	98.041	94.919	100.94	100.91	96.992	102.7	98.594	102.55	102.11	96.449	104.18	97.276	102.19	103.42	104.63	93.592	109.4	100.98	97.668	109.1	99.365	100.85	99.356	102.84	94.156	92.632	101.46	103.54	95.491	110.15	104.29	92.473	104.09
107.4	105.12	113.89	115.41	101.64	106.84	113.04	98.904	105.38	110.12	104.92	108.4	102.11	114.24	103.07	101.18	107.17	100.9	102.58	101.28	99.286	105.57	107.57	102.16	107.06	104.88	104.31	106.11	107.69	109.09	106.36	105.52	114.64	106.22	103.97	105.93	112.67	104.39	109.23	98.428	113.87	102.08	105.64	107.35	115.2	101.11	105.71	108.4	106.54	95.527
115.16	105.95	103.83	107.79	107.27	110.27	108.01	102.95	108.07	102.58	108.4	99.015	108.29	101.18	105.78	111.31	110.17	97.956	101.94	103.39	102.01	96.283	94.835	109.86	104.54	105.06	103.53	97.905	105.27	106.05	104.95	113.81	98.523	104.28	100.96	112.68	113.92	108.07	112.96	102.71	100.61	108.7	113.88	104.86	113.09	105.4	99.916	112.02	102.45	109.35
114.04	111.91	109.4	106.89	113.84	106.02	115.77	106.63	112.41	115.4	109.59	117	114.9	104.8	118.74	109.65	110.47	112.21	103.66	109.72	117.36	112.16	109.03	112.63	115.55	104.73	110.05	105.06	113.41	115.2	113.73	107.13	108.72	114.16	102.1	112.77	107.68	111.62	116.22	109.03	108.62	110.22	107.85	114.99	115.9	118.61	111.93	108.24	117.74	112.51
107.17	99.892	103.84	104.36	105.88	105.95	116.49	107.3	102.05	102.19	93.514	116.89	112.95	111.37	107.09	95.235	92.801	104.71	112.1	106.8	99.205	101.36	113.48	109.86	104.14	92.538	102.13	111.77	107.27	99.722	100.09	101.71	110.95	104.16	113.83	103.65	110.45	116.12	104.03	113.74	107.91	118.19	108.69	115.1	105.25	103.15	112.04	102.49	103.21	100.99
114.65	95.825	104.49	102.19	98.531	105.99	101.46	105.09	102.62	109.94	98.452	104.27	111.91	104.09	97.055	111.72	108.15	99.803	108.26	109.82	114.85	102.3	104.5	104.11	95.239	112.87	104.44	94.017	102.78	105.43	106.01	103.17	99.588	101.06	106.18	98.058	96.355	99.304	97.366	106.81	103.77	103.02	97.335	111.73	101.72	103.72	106.67	97.049	102.97	102.29
121.01	105.17	122.44	122.71	122.29	120.26	116.6	113.17	110.69	116.73	127.34	117.65	116.05	112.44	105.73	114.29	115.84	118.98	118.49	118.11	114.79	117.18	121.82	116.1	115.69	116.58	112.94	117.54	112.99	113.09	123.97	117.68	124.5	119.5	116.48	111.01	110.68	109.96	123.24	127.47	121.01	121.12	118.83	111.83	116.73	115.06	111.77	123.5	126.52	121.74
103.89	95.322	109.75	104.76	112.48	111.24	114.58	113.52	107.73	105.3	106.74	108.34	109.55	103.55	111.68	107.79	115.47	116.11	116.81	106.49	106.64	105.32	103.23	98.777	100.4	106.25	96.053	113.8	101.02	106.38	114.74	102.73	105.06	103.78	101.89	106.33	106.34	109.56	99.571	102.38	97.341	105.18	112.96	105.26	102.76	102	101.16	106.17	97.139	104.65
114.46	105.62	104.89	106.79	108.86	104.95	106.58	110.34	109.11	102.13	103.57	107.92	99.621	100.78	107.08	96.04	116.67	105.83	110.99	112.29	107.15	103.92	103.03	103.56	97.363	108.54	112.12	113.69	96.369	114.14	104.56	103.44	112.99	107.84	101.24	105.29	106.32	111.04	97.583	106.01	115.56	95.887	102.81	103.14	106.91	108.02	100.97	109.86	107.78	104.95
108.54	109.88	104.56	113.01	104.54	107.95	107.83	105.26	105.74	106.5	104.11	107.67	106.6	108.89	97.994	107.59	112.74	105.3	108.75	103.47	104.9	101.42	102.98	108.03	107.56	101.52	112.42	113.83	108.3	107.93	109.35	105.44	118.69	106.41	106.41	106.8	98.52	110.05	115.25	107.45	110.66	97.201	105.89	109.49	99.407	114.25	109.02	105.07	116.12	109.09
111.08	103.3	98.267	115.88	109.3	104.23	98.296	104.88	117	107.6	111.45	105.24	102.36	104.42	111.82	107.19	108.07	112.21	107.28	109.97	97.535	105.24	105.75	98.012	103.94	103.2	119.13	109.87	109.15	104.62	103.88	117.32	106.33	103.19	99.441	99.507	101.41	105.86	101.44	102.51	105.87	106.33	108.9	112.29	99.055	106.75	102.26	101	106.75	98.624
100.93	103.13	108.52	103.86	99.113	108.5	110.62	106.11	92.755	104.93	96.581	101.57	106.18	105.35	109.63	102.27	108.66	94.905	104.45	119.62	105.4	100.28	101.23	101.44	108.53	111.62	114.86	108.9	104.37	101.63	114.84	100.09	115.69	106.35	105.72	109.15	108.28	116.11	108.73	102.07	102.24	106.53	99.152	106.18	105.92	95.94	100.28	101.89	103.68	100.4
99.331	108.38	98.706	107.65	108.57	105.8	115.29	98.046	114.75	103.05	105.36	99.275	106.33	104.24	108.18	104.88	104.54	110.45	106.42	91.328	105.17	108.78	111.31	105.16	99.906	111.02	108.34	112.21	101.35	107.36	98.204	106.11	109.38	100.31	104.32	104.92	107.23	103.78	108.87	104.56	95.669	99.122	92.685	105.32	109.41	116.01	101.69	114.11	116.87	117.05
112.74	102.85	107.58	108.52	104.88	103.73	120.93	102.52	106.39	104.62	105.14	103.73	118.79	110.92	103.16	112.98	107.51	107.81	101.14	98.7	116.28	106.19	104.05	107.4	102.85	105.38	101.37	115.34	101.79	96.832	104.05	110.97	101.42	108.25	113.82	107.14	108.93	115.98	94.695	110.35	101.19	115.45	101.96	110.46	105.05	110.51	103.41	105.9	101.25	104.84
96.34	95.045	110.28	115.05	107.21	105.65	106.8	109.82	102.09	105.1	105.34	107.16	104.43	108.04	102.57	113.66	100.6	96.268	109.59	97.405	103.07	97.526	110.67	111.55	103.87	107.94	104.7	116.4	106.53	112.51	116.78	109.88	99.815	95.124	102.5	102.93	102.85	102.86	100.52	106.84	113.8	109.3	103.74	109.63	97.063	108.48	101.25	102.96	103.09	109.26
100.44	105.53	109.26	105.75	94.704	95.769	102.31	97.917	109.34	106.79	109.75	109.96	110.23	103.06	105.76	102.56	104.59	106.59	99.246	109.04	109.13	108.02	100.38	108.2	111.4	109.29	103.74	100.47	106.26	113.36	107.05	93.972	103.91	100.44	114.48	104.61	111.8	107.48	114.09	104.84	98.75	108.4	101.36	106.58	112.04	97.209	106.82	104.73	99.028	93.306
100.51	99.169	114.5	106.08	106.78	108.29	111.27	106.05	101.7	108.6	95.699	99.021	108.83	106.35	105.7	106.79	101.71	105.8	108.31	106.6	113.68	101.04	107.58	103.64	100.69	107.89	108.79	103.8	111.2	105.22	101.47	101.7	101.94	112.18	99.291	102.15	107.53	117.11	100.72	112.03	106.06	110.85	107.59	102.51	100.06	99.97	105.07	108.62	101.54	103.56
109.01	98.005	100.28	95.311	100.68	98.245	103	104.53	100.89	111.18	98.404	100.11	94.303	104.14	103.04	91.174	100.88	99.527	94.777	97.491	101.13	100.61	103.39	103.28	89.87	95.379	100.84	94.142	98.785	101.22	109.16	97.327	107.45	91.884	103.46	106.17	104.84	101.72	95.055	91.084	102.67	98.623	105.27	101.48	101.03	101.7	94.441	99.56	101.36	95.405
114.83	113.97	115.48	115.17	112.56	109.61	112.89	120.35	105.17	119.62	111.18	122.69	114.74	119.78	114.9	115.18	111.04	116.96	110.74	115.88	108.01	110.91	106.9	112.33	112.43	116.96	111.55	111.36	117.73	111.37	117.15	115.25	115.11	113.17	112.66	123.86	114.29	112.15	111.7	110.84	106.45	106.18	117.19	113.14	118.28	100.3	109.61	116.24	118.68	112.91
105.84	101.46	109.6	112.04	113.76	112.13	117.42	117.18	109.7	116.88	113.96	116.87	113.9	115.23	108.58	102.54	103.81	112.62	108.22	107.84	118.14	108.5	107.16	120.44	112.5	104.29	123.71	109.59	109.69	110.9	107.79	109.95	117.14	110.62	117.11	108.87	113.58	115.86	116	108.83	109.14	113.91	98.181	102.99	111.74	112.83	101.62	108.65	103.24	99.91
101.32	100.82	111.53	109.88	106.19	104.96	110.44	110.22	113.26	104.4	97.818	104.03	110.52	100.57	104.53	103.28	96.369	97.596	91.008	104.3	103.49	102.86	109.18	99.158	112.44	105.2	106.93	110.22	109.89	110.22	103.78	100.78	104.72	106.94	98.017	109.68	108.2	108.1	93.331	113.62	102.4	102.03	105.1	99.842	112.87	105.13	112.45	101.91	106.08	99.973
109.5	103.37	113.29	109.99	107.32	113.21	103.77	121.11	110.59	102.56	99.835	100.18	117.51	101.77	115.21	113.04	109.85	113.75	104.86	118.99	99.449	117.72	115.17	112.09	111.87	115.87	108.21	106.83	110.46	116.43	108.53	107.59	100.69	108.67	119.12	110.95	113.54	117.27	109.38	108.09	114.8	106.51	108.61	112.48	114.91	108.44	111.44	112.8	114.01	110.05
97.143	111.16	113.28	112.24	102.95	114.73	111.01	99.614	104.76	102.76	102.07	104.04	105.7	108.92	99.06	108.54	107.59	108.03	100.37	108.08	110.65	118.58	106.51	103.76	109.86	112.55	112.14	104.97	98.01	110.19	106.45	119.87	104.15	108.51	112.66	106.07	105.98	95.796	103.19	113.01	99.427	102.58	110.98	109.58	102.08	104.05	112.25	107.69	110.02	107.39
104.3	97.418	110.88	100.03	112.2	98.283	110.3	107.24	101.38	107.68	103.47	104.27	100.68	113.61	98.664	95.427	97.599	96.915	94.395	112.73	95.442	108.77	102.66	108.6	109.41	97.609	100.03	99.584	104.05	110.8	98.664	109.16	107.76	96.621	103.02	98.874	102.72	103.61	95.682	107.84	101.97	109.01	102.04	97.661	103.97	100.98	101.28	102.66	111.79	112.29
110.47	112.08	95.693	103.24	100.49	106.34	102.18	103.46	99.831	104.35	98.879	109.17	105.45	115.45	109.46	100.68	105.36	111.17	105.44	109.23	111.71	104.25	109.18	96.779	101.9	106.95	103.07	102.75	113.52	101.96	108.35	109.15	107.96	103.7	105.48	101.96	101.62	103.82	105.02	106.07	118.52	111.2	98.609	99.723	104.36	102.43	103.35	106.39	105.48	109.46
98.602	98.61	101.42	115.03	110.2	110.39	112.35	107.62	112.32	114.72	117.52	100.1	105.86	107.96	110.9	104.34	101.31	112.25	101.78	98.669	108.29	103.34	111.5	103.83	100.9	105.65	106.76	108.26	106.47	103.05	100.38	104.45	107.21	108.74	108.54	101.31	99.589	92.446	119.46	110.32	102.52	104.91	107	114.43	105.75	107.81	105.62	111.69	102.9	106.07
100.73	107.89	108.36	104.18	109.81	93.992	106.32	104.1	101.32	104.72	102.56	95.86	110.62	106.37	99.67	103.75	105.99	103.79	115.34	107.03	104.75	110	106.65	106.79	103.08	103.81	100.83	111.63	108.61	104.11	106.64	110.14	105.98	100.36	109.17	111.37	118.21	109.7	107.67	111.09	106.6	104.52	104.79	105.73	97.566	108.71	102.72	106.41	103.92	117.94
108.24	114.18	97.638	114.43	108.28	107.4	101.11	106.82	101.92	107.12	106.54	107.2	107.35	106.28	108.37	107.94	99.137	106.72	106.54	113.27	108.97	107.56	110.26	94.169	109.32	108.02	115.51	109.51	111.8	108.32	97.73	107.92	118.5	117.24	114.76	106.28	106.44	106.64	98.364	108.09	99.758	114.64	107.59	113.9	116.21	104.17	100.45	96.636	104.07	112.23
94.633	103.9	95.678	95.609	106.44	108.88	104.22	108.29	108.64	103.07	103.86	101.98	98.896	106.23	102.87	109.1	118.19	98.909	106.62	99.744	107.6	105	98.332	106.24	109.88	101.52	110.91	104.33	108.08	102.45	108.39	104.69	110.04	107.69	103.9	110.69	106.33	108.12	104.1	112.28	109.54	103.31	107.88	107.67	109.03	102.58	115.38	99.577	102.97	114.49
119.24	111.97	116.28	120.76	106.76	109.1	111.83	105.38	109.72	118.19	113.97	103.79	116.59	109.37	108.87	115.63	112.66	115.5	110.1	112.63	110.69	114	114.55	113.26	110.37	107.86	120.5	116.97	107.78	117.87	115.36	119.15	117.59	112.42	120.24	118.83	113.36	113.72	108.61	119.46	123.67	115.42	114.83	117.82	106.78	112.09	106.96	118.76	116.12	107.26
102.44	109.12	104.16	99.976	96.656	94.663	101.5	90.577	101.49	105.53	99.293	104.08	93.984	101.93	90.839	97.452	106.82	96.296	96.048	93.546	101	92.221	93.797	101.82	92.036	95.575	91.254	104.09	107.74	96.826	94.34	94.591	96.705	105.19	88.982	101.13	100.94	104.17	101.43	96.522	100.08	103.33	100.71	95.99	98.397	93.944	101.25	104.33	95.235	108.12
112.6	98.53	102.61	111.37	115.09	106.39	95.546	105.03	116.95	110.41	104.69	113.39	103.11	103.91	101.57	114.89	109.65	106.4	101.57	109.1	106.72	104.56	106.77	108.31	108.21	112.11	99.159	102.01	103.59	106.96	109.09	103.71	102.4	108.32	117.04	100.93	117.97	104.57	109.1	111.97	112.35	110.61	116.27	104.07	111.23	115.88	97.514	104.01	113.55	107.02
109.19	108.45	100.46	98.766	99.51	100.05	103.82	100.08	95.278	101.12	102.48	96.017	103.48	107.04	104.78	98.802	112.9	110.49	106.7	105.51	102.26	103.89	108.89	102.6	107.62	104.3	106.89	103.13	103.12	106.7	105.81	103.46	104.19	100.73	102.08	101.15	111.65	93.222	106.31	106.08	106.91	102.31	97.427	101.71	106.3	104.56	96.703	102.76	107.95	104.89
100.58	100.95	107.67	99.836	111.25	105.88	93.279	96.806	99.839	108.57	111.14	96.173	100.67	94.934	94.175	100.75	103.59	98.765	95.666	108.48	96.854	101.49	98.858	96.697	97.538	101.57	100.36	100.76	94.06	101.72	100.16	106.14	93.946	108.62	99.797	98.555	110.09	99.064	101.96	103.94	100.84	102.26	103.33	108.1	92.885	94.575	97.754	107.37	98.261	107.74
109.31	103	105.58	100.42	111.94	101.95	100.13	94.89	104.09	105.72	109.26	101.36	119.06	106.89	104.37	107.52	112.04	101.7	108.64	110.65	100.69	105.01	102.45	99.797	101.65	108.26	101.36	102.33	97.836	107.27	106.05	106.68	99.821	101.61	105.54	102.21	107.96	99.246	107.26	111.72	101.77	95.333	108.47	110.25	103.95	100.76	103.96	112.05	95.384	107.12
113.8	105.87	122.39	118.94	110.5	110.74	108.18	116.05	106.62	110.07	117.5	111.1	121.38	110.85	113.41	103.41	106.27	108.28	102.01	121.12	107.44	109.3	113.9	104.44	109.48	109.66	111.27	108.85	105.44	108.56	112.06	104.44	109.98	116.16	110.73	108.25	111.92	112.42	112.06	109.22	111.35	104.71	104.7	115.57	111.95	107.45	116.09	102.9	112.11	121.93
102.66	109.71	101.61	106.98	107.3	108.08	104.94	99.27	103.68	101.9	105.23	103.78	111.98	97.124	114.6	106.39	107.34	107.64	113.23	112.9	108.19	100.44	109.35	101.92	100.86	114.38	109.4	102.33	106.36	99.009	102.27	101.8	107.7	98.213	111.48	102.42	104.15	106.46	108.87	101.46	104.43	98.606	108.64	105.88	103.92	107.93	103.53	103.61	102.72	105.32
101.93	107.11	115.08	112.18	107.88	105.49	103.55	107.91	99.336	112.68	113.54	104.89	103.33	104.55	99.974	107.36	105.11	103.88	104.48	111.23	109.64	104.51	107.84	104.93	115.75	108.54	109.96	104.8	112.36	104.03	98.695	114.95	102.55	98.634	114.18	103.02	105.8	104.91	116.35	105.89	108.17	106.7	104.47	106.29	107.32	106.92	102.56	107.01	113.05	116.29
110.5	109.81	108.21	108.8	105.44	111.68	114.1	102.55	100.92	105.02	100.05	112.01	109.75	106.82	112.07	116.64	111.73	110.95	107.83	103.53	104.62	110.38	102.57	104.5	115.54	104.61	110.53	112.95	107.13	104.48	112.7	107.4	105.28	93.13	116.04	108.78	105.6	102.84	110.34	100.22	110.62	111.09	109.36	110.5	112.19	106.11	107.3	107.32	104.03	105.85
[truncated: 150 more columns]
