# Supplementary material for: Genetic dissection of main and epistatic effects of QTL based on augmented triple test cross design
Source: PLoS One. 2017 Dec 14;12(12):e0189054. doi: 10.1371/journal.pone.0189054 (PMC5730204; doi:10.1371/journal.pone.0189054)
Supplement: S8 Supporting Information — (ZIP) [file pone.0189054.s008.zip › z4_300_0.5_10.csv]

109.18	111.53	107.34	109.49	111.24	107.3	110.35	114.51	113.64	111.04	110.88	111.17	110.5	111.19	111.17	111.07	109.68	108.16	106.92	108.73	108.95	107.84	108.63	109.16	107.55	110.79	111.01	110.31	110.49	108.72	110.78	109.24	110.38	111.49	107.29	108.29	108.94	112.09	113.69	110.9	110.23	107.8	110.89	111.83	109.85	109.68	111.36	109.78	110.15	107.78
104.73	107.93	107.12	107.08	107.73	106.04	104.62	104.54	106.86	107.06	105.9	103.57	104.82	106.27	102.66	105.86	102.63	104.33	106.86	107.01	106.04	104.92	106.25	106.72	106.3	105.32	110.05	107.64	105.62	105.36	104	104.07	106.84	107.13	107.44	107.98	104.48	105.65	108.04	106.33	106.73	107.58	108.72	105.86	104.93	106.39	107.1	104.74	104.45	103.33
104.72	106.78	105.56	106.25	105.98	106.96	107.56	108.84	104.4	106.49	106.46	105.52	106.93	105.62	104.4	106.31	106.72	104.83	103.33	104.86	102.63	104.46	106	102.78	107.09	103.97	109.02	105.85	108.72	106.86	104.9	104.38	104.88	109.3	106.2	105.99	107.18	103.02	105.15	105.78	108.69	106.52	104.42	99.518	106.26	106.8	106.25	101.78	103.5	105.88
106.97	104.74	106.04	104.99	104.46	106.3	107.51	111.29	106.57	105.33	105.03	104.27	105.66	107.97	102.77	103.93	103.87	103.77	107.12	107.24	105.38	105.43	106.71	103.79	104.92	107.95	104.07	104.68	106.85	106.94	105.91	106.86	110.36	107.37	103.46	106.55	106.08	104.83	105.55	106.11	105.51	105.06	106.34	104.76	104.24	104.47	104.43	106.17	110.15	105.59
109.72	109.34	110.73	108.58	113.34	108.62	111.2	109.27	108.18	109.06	113.22	110.18	112.48	111.49	108.88	107.54	109.24	108.84	111.75	109.76	111.54	109.52	108.24	109.92	107.45	107.59	110.87	109.17	109.34	113.54	108.64	111.62	110.26	109.18	113.73	110.32	111.13	109.23	107.17	110.11	111.36	113.45	108.88	110.85	111.29	110.15	109.44	111.66	110.46	111.74
107.11	110.16	110.97	112.3	107.73	115.43	110.16	108.47	110.23	110.02	110.02	111.23	108.84	109.95	113.73	112.45	109.84	112.94	108.54	108.25	109.59	110.82	113.01	109.38	110.8	109.83	112.67	113.95	110.98	111.62	109.69	113.36	111.23	111.89	109.18	110.74	108.49	110.22	113.07	110.18	110.55	112.75	111.16	114.22	112.71	108.44	110.89	109.9	106.93	108.38
95.856	103.36	99.108	97.576	101.22	101.81	100.66	98.852	98.665	97.386	103.58	100.7	100.5	100.14	99.561	99.044	97.174	100.02	97.626	102.35	99.302	97.785	99.086	101.55	97.64	100.7	99.442	98.969	100.54	100.98	101.63	102.01	100.01	100.46	100.34	99.216	102.56	102.32	100.36	99.784	95.378	100.83	99.592	97.193	101.1	97.782	100.25	100.83	100.52	98.987
106.2	102.78	107.96	107.8	103.82	108.61	103.09	102.74	106.4	102.44	107.09	104.3	103.3	102.65	105.25	104.35	106.82	106.6	110.42	105.8	104.93	106.78	105.01	107.58	103.14	106.57	106.54	104.43	103.91	105.2	105.82	107.66	105.84	105.84	105.95	104.01	106.54	106.29	107.65	105.67	107.3	105.47	106.7	105.39	105.7	105.52	103.69	105.76	105.26	102.43
106.41	105.18	104.52	107.07	107.14	105.03	105.32	106.13	106.97	103.84	105.64	104.47	106.96	106.52	106.72	104.12	102.78	105.72	104.18	106.4	102.51	106.37	106.73	106.4	103.92	104.63	104.28	107.18	108.09	103.35	104.53	103.47	105	104.88	102.97	108.44	105.68	107.02	103.92	106.65	107.07	103.58	106.91	106.65	102.88	103.04	106.53	106.23	103.59	106.68
105.83	105.54	107.87	106.26	103.48	103.97	104.88	105.3	103.98	105.06	105.35	105.45	108.2	102.56	105.93	107.65	101.73	104.6	101.24	104.26	104.33	105.62	107.93	106.45	102.65	102.44	98.833	104.85	102.32	110.18	103.95	104.64	104.3	104.79	100.64	105.46	106.31	106.47	103.31	106.28	106.72	100.93	105.49	105.6	103.2	106.49	103.14	105.37	101.35	106.58
104.47	105.02	108.48	102.86	105.69	104.46	102.82	105.87	106.06	107.88	106.06	105.96	108.16	107.63	103.94	104.93	105.42	105.6	105.68	105.94	108.18	105.99	105.24	106.67	107.14	104.02	104.51	106.56	105.98	103.56	104.69	105.13	104.56	104.91	105.17	106.53	106.65	107.38	105.92	104.07	104.38	102.27	103.85	106.89	102.58	105.99	103.63	103.22	101.61	102.63
112.68	110.57	113.19	115.73	111.83	106.95	112.98	111.01	112.81	112	112.79	112.32	109.44	109.78	110.48	111.38	110.29	111.94	113.6	112.66	108.51	113.27	111.22	114.25	114.34	110.7	110.64	107.73	109.23	114.14	113.71	112.26	111.23	107.64	114.52	113.35	113.6	111.49	114.19	112.73	114.86	114.16	114.76	112.81	111.48	112.52	111.46	108.73	108.69	108.83
109.23	106.28	106.83	110.35	105.68	105.84	108.49	107.81	107.02	107.94	106.9	106.74	108.83	108.86	106.28	106.88	108.06	109.26	109.99	106.55	109.61	106.24	107.5	107.27	109.92	107.26	109.09	106.18	112.26	104.38	104.99	108.89	104.82	106.37	108	105.02	105.27	106.09	107.5	105.94	105.38	106.79	107.75	106.42	104.49	105.69	105.68	104.47	105.69	106.35
108.84	112.73	109.04	108.28	110.06	109.21	109.95	109.14	113.36	112.54	109.42	109.66	108.23	110.97	110.24	110.25	110.19	109.74	107.91	113.75	106.33	111.4	110.16	110.74	110.58	111.34	110.1	109.46	113.12	111.73	110.57	112.88	109.06	107.74	109.83	111.01	112.11	107.93	109.61	110.76	109.76	107.7	110.56	109.89	108.02	108.55	108.4	106.95	112.96	112.38
108.22	106.5	106.3	106.89	105.71	108.01	106.07	109.34	106.13	106.42	108.07	104.89	106.92	105.6	105.6	106.75	105.47	105.47	104.26	108.18	107.95	106.24	106.1	106.1	108.27	107.55	106.3	108.27	108.52	107.86	106.04	104.32	107.92	107.21	105.31	110.37	105.42	106.09	106.47	103.48	106.44	105.13	107.86	107.63	104.79	109.48	108.07	103.04	104.76	104.18
110.88	112	109.47	108.06	111.95	108.86	110.88	106.23	110.63	110.56	114.56	112	109.4	110.68	109.94	109.96	106.99	110.33	107.41	112.99	114.7	113.28	109.65	109.99	110.03	113.51	110.31	112.9	111.49	113.32	114.11	109.87	112.07	110.35	112.24	112.62	111.41	110.07	111.77	113.26	109.72	112.32	110.16	110.36	112.52	115.87	112.65	110.39	113.2	110.97
102.7	102.17	103.59	104.32	103.2	106.22	104.8	105.33	104.33	104.13	100.46	103.29	102.05	107	104.16	103.75	107.23	103.48	105.21	107.41	102.22	103.77	105.07	103.16	103.09	104.4	103.95	104.33	102.85	106.84	101.44	104.45	104.11	107.68	104.32	102.62	102.89	103.27	104.59	105.61	106.38	103.7	102.16	105.32	103.81	105.08	105.45	103.07	103.82	101.97
99.027	98.067	98.634	101.96	99.95	100.79	103.83	101.3	100.2	100.58	100.48	101.91	100.73	101.32	99.587	96.571	100.07	99.764	94.973	98.186	100.7	100.09	100.71	100.56	98.927	100.59	100.66	98.979	97.953	98.619	99.304	100.24	101.25	99.523	99.805	99.701	100.2	96.168	99.802	99.711	100.64	100.92	97.418	100.24	99.327	97.454	97.666	99.927	100.88	100.13
109.39	109.49	110.51	113.57	114.56	111.17	108.35	111.09	113.46	109.7	110.72	112.64	110.64	111.38	111.56	110.49	111.6	113.51	112.16	110.91	112.38	109.6	112.13	113.7	112.51	112.56	110.63	113.13	113.1	111.37	111.63	109.94	112.3	114.83	112.22	114.16	113.16	110.28	113.72	111.72	112.36	114.83	111.79	113.64	113.4	111.61	110.16	114.14	111.27	110.48
105.74	104.08	106.25	105.2	104.18	103.9	103.31	108.8	101.69	104.9	104.66	103.99	105.13	103.81	107.81	105.14	100.94	103.86	103.25	104.57	103.67	103.99	102.48	104.91	105.4	105.62	104.67	103.97	104.06	105.19	105.16	104.1	100	105.28	105.8	103.81	105.32	106.52	104.16	103.26	105.61	106.92	106.18	107.59	102.81	104.91	103.08	101.92	102.12	100.64
111.55	113.32	111.99	113.95	112.51	112.47	110.48	112.79	110.98	112.84	110.9	112.6	113.28	112.01	111.73	112.32	111.3	110.57	114.53	112.24	114.28	109.98	110.44	112.95	112.52	113.75	112.18	114.61	111.17	113.74	114.46	111.81	112.65	115	111.79	114.12	111.68	112.55	113.45	111.57	109.71	111.44	114.92	110.09	112.4	111.04	111.11	110.32	113.04	109.67
105.68	108.34	106.16	107.12	107.81	107.35	106.04	106.69	108.89	108.11	106.7	104.69	109.8	107.19	107.21	107.88	106.66	105.16	105.74	107.51	108.7	106.6	108.02	106.41	108	107.48	105.41	102.88	107.48	107.17	110.63	105.49	108.18	107.53	108.16	107.51	109.79	109.38	103.27	111.79	112.03	105.4	104.92	108.05	103.19	107.99	107.21	104.35	107.25	107.74
114.86	111.92	114.09	114.05	111.12	111.54	109.91	114.4	110.02	111.25	112.42	107.44	110.86	111.25	113.33	111.88	109.76	111.25	116	115.88	114.85	113.19	112.11	111.68	108.6	112.47	111.29	111.1	113.65	107.46	112.62	109.55	110.09	111.71	113.69	110.6	108.56	110.14	110.7	110.11	111.4	112.81	112.31	109.2	110.86	113.77	111.44	109.86	113.05	112.01
109.8	111.78	111.74	110.77	111.32	109.22	110.94	111.83	114.16	112.83	109.71	110.73	112.08	109.19	108.11	111.89	108.67	112.13	109.02	109.33	110.81	108.96	109.54	109.54	111.14	109.79	108.11	114.1	110.11	108.34	108.34	109.47	109.56	111.06	106.92	110.04	108.15	109.63	108.69	110.99	108.1	110.4	110.23	110.59	110.88	106.82	111.82	106.03	109.24	108.47
109.31	107.27	105.92	106.16	106.37	104.14	108.39	106.72	102.71	103.56	103.39	101.35	106.51	106.06	107.92	106.27	107.04	103.42	109.09	102.63	106.24	104.88	106.02	104.43	109.13	105.66	105.8	107.27	105.8	104.63	105.47	104.51	106.48	107.81	101.2	103.94	107.98	105.2	107.81	106.22	107.9	106.83	107.67	104.72	107.68	104.68	108.18	106.71	105.16	104.37
99.415	101.73	103.94	99.896	99.99	102.52	100.42	100.52	103.74	102.43	101.2	100.2	100.04	103.85	101.52	100.32	100.23	99.43	101.5	101.53	98.319	100.95	98.993	102.52	101.17	104.32	98.995	102.49	102.33	102.73	98.848	101.35	99.685	102.73	99.896	99.957	99.37	102.18	101.4	100.75	98.952	100.74	100.86	101.12	99.798	100.96	100.97	98.579	97.143	101.03
111.84	111.39	112.78	112.62	114.89	113.95	113.31	112.59	111.33	112.3	110.74	113.42	114.39	113.7	112.96	110.37	110.68	112.03	113.25	110.17	112.63	110.49	113.04	110.55	113.45	112.35	110.84	110.78	109.7	112.83	110.99	111.12	111.5	110.29	115	110.27	110.09	112.3	112.85	114.53	110.72	111.62	109.93	109.63	110.34	110.52	112.34	115.12	109.6	114.52
107.11	105.17	106.63	102.64	107.13	107.05	106.43	101.61	105.94	106.81	106.39	102.25	104.67	108.43	106.36	105.81	104.02	107.22	105.41	105.5	106.46	106.92	103.82	106.23	107.4	104.96	104.43	107.33	106.46	105.11	105.62	104.51	105.94	106.8	103.53	106.91	109.04	105.91	106.8	105.02	106.59	106.43	107.69	106.58	106.62	105.86	107.49	107.36	106.3	106.17
105.17	104.92	106.49	106.26	107.2	103.7	105.86	107.4	103.01	106.54	105.97	106.44	106.07	106.44	105.72	107.12	104.86	107.59	106.44	106.06	107.44	105.44	105.07	106.98	105.43	107.97	100.97	104.68	105.83	103.34	108.64	102	106.07	106.74	104.67	103.88	106.01	108.35	105.21	109.13	108.35	105.7	104.22	107.04	103.82	107.07	106.93	107.13	102.72	106
99.497	98.812	98.63	100.82	99.474	97.214	100.81	99.79	100.4	104.34	97.451	103.87	101.39	102.17	99.772	98.785	99.415	98.269	100.24	100.88	99.612	99.101	100.7	96.842	98.437	98.056	100.16	100.58	99.246	100.58	98.121	99.259	103.32	104.46	97.054	98.744	99.778	100.84	98.264	98.771	98.768	101.69	101.97	98.18	100.63	98.438	99.314	97.437	99.277	101.61
108.99	112.96	110.3	110.2	112.36	109.82	110.18	110.45	108.67	110.21	112.32	112.2	108.79	112.16	111.1	110.21	116.56	110.77	110.9	111.08	111.47	107.15	110.15	107.45	111.13	109.72	109.94	110.56	110.47	111.16	107.56	109.41	108.71	110.35	109.19	111.03	110.96	111.35	113.45	112.43	109.66	109.14	113.44	110.59	110.69	112.09	112.84	110.74	109.87	112.54
100.82	102.02	99.906	102.96	99.403	100.87	97.244	101.9	100.7	101.95	98.635	101.03	99.687	99.697	100.77	104.17	103.53	100.7	101.42	98.824	100.86	104.04	103.47	100.52	102.38	99.073	96.457	102.15	98.657	102.13	102.11	102.56	103.68	101.23	96.462	98.633	99.072	99.529	98.134	97.635	102.11	102.91	99.902	101.54	102.44	99.859	100.7	99.159	98.902	98.162
110.87	112.2	109.58	111.11	110.81	109.59	112.84	113.57	113.39	108.92	108.28	113.18	110.7	112.39	109.19	108.63	110.26	111.44	111.76	108.88	109.67	111.95	111.74	110.37	108.85	109.28	111.33	109.39	112.06	108.51	111.32	111.8	112.62	109.93	111.3	111.68	110.9	110.13	110.71	112.73	110.17	108.41	111.52	110.51	111.61	112.21	111.21	113.52	113.6	112.98
107.96	107.57	109.91	109.02	112.39	110.24	108.75	108.83	107.69	109.43	111.21	110.51	110.8	111.88	106.64	108.26	109.43	107.55	110.33	109.79	106.96	107.73	110.56	107.26	107.74	109.24	109.56	109.71	110.04	108.86	108.83	111.45	108.25	110.82	107.97	111.69	108.43	111.82	109.43	107.66	111.93	107.32	106.53	111.65	109.2	110.34	112.31	110.9	106.45	112.36
103.28	99.974	103.18	99.143	102.1	100.03	99.961	101.37	97.539	100.23	102.05	101.46	101.28	99.185	103.95	99.903	103.07	102.32	100.59	100.9	99.621	102.58	102.69	101.52	100.19	100.31	97.826	100.55	98.834	101.93	102.71	101.31	98.293	102.57	98.449	100.39	99.766	102.25	102.31	99.333	102.71	102.94	102.33	99.998	100.6	97.387	102.52	101.18	103.18	100.66
104.67	102.69	102.11	106.62	100.8	106.23	100.03	103.47	103.96	102.21	102.69	107.28	103.85	102.93	103.63	106.99	100.46	104.23	101.84	103.62	110.03	102.64	103.11	104.78	104.52	99.72	101.59	105.66	101.98	102.61	104.27	105.78	101.08	101.25	105.72	98.879	103.19	106.58	103.22	103.55	103.65	101.71	107.39	106.58	107.1	105.17	103.61	105.3	102.91	104.83
112.26	108.62	110.52	110.02	114.65	108.52	113.49	109.86	111.38	113.58	111.58	108.23	110.16	109.65	106.62	110.49	110.38	113.95	114.15	109.17	111.47	111.75	111.77	111.55	111.01	112	110.2	110.41	113.33	109.94	113.44	110.53	111.99	110.64	108.11	111.41	109.82	107.02	113.21	112.49	107.91	112.26	112.4	114.43	110.55	107.77	111.19	110.54	113.3	114.51
104.85	104.32	106.7	104.3	107.76	104.37	105.21	105.41	105.65	107.5	101.06	105.04	107.5	108.28	104.17	105.48	105.39	106.78	104.67	108.03	102.9	105.41	105.25	102.34	107.26	109.09	103.8	109.19	103.74	107.07	106.66	102.47	104.29	105.27	106.03	103.8	107.62	108.81	104.47	106.95	105.82	106.62	105.93	105.63	104.7	106.95	108.1	105.85	104.98	101.61
109.15	112.27	110.95	110.45	110.32	109.25	109.32	114.94	111.42	108.52	109.3	110.67	115.87	109.29	106.58	114.13	109.43	111.84	112.13	115.6	111.71	111.45	110.16	112.46	111.39	111.26	110.48	108.75	107.29	109.68	112.36	114.33	108.39	112.32	112.8	109.09	114.12	116.05	110.81	111.11	108.09	109.77	112.33	114.17	110.6	110.65	111.84	112.98	112.54	111.83
111.35	112.16	111.2	111.87	111.26	110.37	112.8	114.67	111.94	113.03	111.68	111.23	112.87	111.21	111.52	112.41	110.95	111.61	109.99	109.62	113.3	110.59	109.57	111.01	113.67	111.03	110.77	108.87	109.27	111.25	110.81	109.36	114.5	112.15	113.76	113.34	110.31	112.48	111.71	110.5	108.66	110.1	110.09	110.63	109.98	114.77	113.1	113.78	111.96	111.93
105.17	104.7	103.03	103.47	105.01	105.93	103.55	102.2	106.47	105.38	107.01	105.41	104.92	102.89	104.56	106.13	104.03	106.51	104.56	101.99	105.29	106.02	103.19	106.68	105.9	102.33	105.7	106.77	104.79	103.42	102.45	101.54	104.36	103.56	104.02	105.24	105.45	103.93	103.79	103.73	105.02	107.82	105	105.63	105.09	104.19	99.547	101.9	105.27	104.55
108.6	106.43	109.01	107.32	106.61	103.87	107.37	105.93	103.52	104.69	103.66	105.2	106.72	105.5	107.32	104.71	105.28	103.89	109.69	106.53	106.54	106.12	102.99	104.92	107.81	105.04	105.2	101.89	105.77	103.29	105.74	104.57	108.38	104.7	106.91	102.07	106.04	106.01	109.63	105.88	104.62	104.17	108.35	104.66	103.32	103.21	105.87	104.12	105.77	106.95
105.73	108.19	106.91	107.44	103.8	105.56	105.94	104.02	104.97	106.42	105.85	108.7	107.87	108.47	107.84	105.77	106.87	103.47	107.71	107.13	105.84	106.01	107.83	106.38	105.16	109.1	107.21	106.47	105.16	103.79	106.35	102.97	106.03	105.38	105.09	106.86	107.25	105.11	107.62	104.89	106.86	105.53	106.39	103.44	104.17	104.81	104.82	103.96	104.64	107.46
106.54	105.73	103.77	106.86	106.51	107.17	110.42	104.94	107.38	110.81	108.39	102.61	106.5	103.86	104.59	108.22	107.88	106.76	105.36	107.16	109.09	107.15	104.78	105.29	106.64	105.68	107.98	109.67	105.6	106.3	108.3	108.61	108.09	107.56	107.81	106.48	107.06	105.98	105.15	109.01	106.64	108.46	103.37	106.91	106.85	106.9	107.35	104.02	109.82	107.68
105.26	104.74	104.68	107.04	110.72	104.25	107.28	109.94	103.85	105.29	107.1	109.99	106.22	107	105.56	104.92	108.62	105.54	105.3	108.31	107.08	109.03	108.62	106.86	109.6	106.46	108.46	106.77	107.54	106.52	106.94	103.43	104.84	105.07	106.5	102.29	107.55	105.57	102.92	105.86	108.74	103.52	107.99	107.98	106.99	101.21	107.57	105.37	107.12	107.73
106.43	105.06	108.31	106.84	109.23	105.16	108.22	103.33	106.05	105.52	106.81	105.21	110.79	103.72	105.11	105.29	105.21	105.28	107.13	106.76	106.52	106.88	102.54	104.58	104.82	107.34	106.02	105.24	109.32	109.68	105.39	101.75	106.27	107.04	108.93	106.12	105.17	107.88	104.56	108.16	109.43	111.32	107.6	106.17	106.53	108.25	104.84	105.53	106.86	107.54
105.85	110.67	106.91	103.98	103.07	103.58	107.68	108.79	105.97	106.85	107.36	105.38	105.5	106.18	104.66	107.38	105.94	105.63	110.03	104.23	106.45	105.83	106.03	108.93	101.91	106.93	105.49	105.7	109.37	106.91	102.29	104.87	105.85	103	101.25	103.01	106.82	105.92	106.09	106.1	107.14	103.31	106.26	107.73	106.58	106.12	105.91	105.75	104.43	104.5
108.96	109.43	115.02	108.27	110.69	108.52	110.8	111.38	112.2	111.16	110.63	111.17	112.75	112.13	110.59	109.41	109.17	110.27	112.62	110.91	109.84	111.19	110.99	111.15	108.86	112.49	107.86	109.8	109.8	113.05	111.97	108.07	109	110.64	112.3	107	111.33	108.86	111.78	110.28	109.69	112.07	109.76	110.81	110.99	105.97	107.66	108.41	111.22	114.25
106.32	105.27	107.19	104.55	106.41	106.3	106.2	105.41	106.93	104.27	106.57	107.27	104.91	105.54	105.67	106.4	107.66	107.99	105.48	105.56	106.17	104.13	102.43	104.46	106.86	104.34	106.8	102.75	109.05	107.4	105.81	106.39	104.21	104.61	103.76	105.62	105.05	106.44	105.12	101.76	107.33	103.35	105.6	103.76	105.28	104.43	106.83	104.04	106.3	107.14
112.17	112.96	114.66	111.15	111.05	112	111.42	112.13	109.74	110.98	113.72	112.51	113.13	107.66	113.91	111.07	110.85	110.95	113.62	110.9	110.83	110.02	112.29	110.36	111.95	109.44	110.13	114.2	111.71	112.05	112.07	109.59	108.61	112.2	114.02	111.42	111.73	111.28	114.94	113.06	113.57	110.34	110.25	113.32	109.75	110.5	110.43	111.44	111.74	113.69
107.03	107.86	109.21	104.29	109.07	104.53	105.81	105.96	106.5	105.38	109.33	108.52	107.45	108.04	108.26	104.82	108.47	107.23	105.01	106.19	104.65	106.17	103.49	107.91	106.75	108.58	106.76	109.83	102.67	108.96	106.47	104.42	110.3	106.17	104.77	105.53	103.53	104.57	106.57	105.75	108.4	107.42	104.29	105.34	104.68	105.37	106.71	106.97	105.3	105.01
98.217	99.409	100.87	95.075	100.13	97.816	97.845	100.73	99.392	97.182	104.15	98.241	99.515	101.55	102.35	99.212	96.029	103.41	98.805	103.04	98.212	100.14	97.535	98.549	99.496	101.17	100.04	99.926	97.065	100.48	101.63	101.3	98.938	100.93	97.398	101.62	100.06	100.88	96.98	96.74	100.14	100.62	101.53	99.482	97.508	102.84	99.155	99.997	101.56	98.282
104.39	101.89	98.779	100.25	100.5	97.196	103.12	100.34	101.36	102.77	103.78	98.337	99.923	104.56	94.487	100.56	97.135	97.671	101.19	95.431	101.86	103.5	99.878	101.93	101.04	99.229	103.37	100.34	101.76	96.866	101.35	99.596	100.56	98.449	100.62	99.957	100.52	99.96	98.533	99.512	99.297	101.09	97.609	100.72	101.71	101.05	103.22	97.548	99.669	97.374
107.88	109.27	107.54	104.68	107.06	104.97	107.12	106.55	107.71	105.18	108.92	105.8	106.77	103.35	106.19	104.93	104.74	105.95	105.48	104.16	104.8	107.26	105.33	104.38	102.7	106.74	105.78	105.68	107.52	107.23	106.81	106.24	105.05	104.15	105.87	105.17	106.94	108.86	103.22	109.24	104.45	107.06	108.69	106.14	106.68	106.66	106.83	107.27	106.49	104.08
108.01	104.74	107.32	105.69	107.3	105.27	105.5	111.01	106.24	106.41	107.71	105.1	102.83	107.16	104.57	105.56	104.68	105.27	107.64	107.36	105.07	105.19	109.26	105.33	104.59	106.77	106.29	106.18	104.31	104.9	108.02	107.07	103.17	104.34	105.29	105.36	104.49	105.34	104.96	106.37	106.05	106.5	106.31	107.15	105.66	106.44	106.99	104.57	107.61	103.89
104.17	106.52	105.12	106.25	106.63	107.56	106.01	109.58	103.88	102.55	106.62	102.01	106.3	102.41	104.73	105.15	105.71	106.27	106.28	106.83	103.39	104.62	104.89	102.49	106.18	108.36	102.19	103.94	106.67	108	105.08	107.64	108.18	104.84	105.53	107.74	104.06	105.98	105.69	106.35	104.65	105.08	105.16	107.02	105.67	106.6	106.99	105.57	108.59	104.69
107.24	102.32	104.72	107.22	105.89	102.36	107.04	103.19	105.76	104.16	106.48	105.02	104.06	106.78	108.58	105.68	106.4	105.79	105.38	105.34	103.83	105.7	108.36	106.36	107.1	104.21	106.62	107.17	104.83	104.32	107.68	107.39	105.29	103.21	108.51	106.33	106.22	104.92	106.73	110.08	106.16	106.44	106.14	107.16	106.32	108.26	108.34	104.5	105.75	102.84
102.96	102.77	100.74	99.264	101.53	101	101.13	100.72	103.2	103.74	98.222	98.401	99.043	98.534	97.132	99.897	102.13	98.413	99.887	97.807	96.793	98.936	99.508	96.935	98.985	100.2	98.825	97.16	99.396	100.12	100.2	99.325	99.425	101.92	99.424	100.15	101.86	99.646	100.83	99.422	101.13	100.23	100.62	101.22	99.912	101.35	96.765	97.973	100.44	100.24
111.76	111.67	113.75	114.11	112.84	112.19	109.44	116.04	111.97	108.98	113.86	112.47	109.84	111.39	111.58	114.22	114.15	114.33	114.51	112.22	109.9	111.23	111.67	108.8	111.18	112.27	110.83	114.23	110.86	110.57	112.71	114.14	110.87	113.67	112.53	113.08	110.13	111.04	109.67	108.46	112.93	113.32	112.16	112.26	108.51	110.72	108.1	113.23	113.72	113.95
102.91	109.56	109.48	105.31	106.81	108.86	106.98	105.3	105.73	103.83	104.41	105.46	104.12	105.02	102.52	105.66	106.75	105.53	106.78	105.55	106.91	106.18	103.99	106.74	104.74	106.55	108.61	109.54	108.48	104.71	108.69	104.83	106.08	107.6	105.57	107.82	104.03	103.83	105.26	105.42	108.38	106.56	108.04	107.13	104.66	106.63	107.48	106.91	106.75	105.73
104.72	108.32	105.98	104.97	107.02	105.64	111.23	106.52	106.35	105.19	107.84	105.58	104.94	103.8	105.42	108.4	103.98	105.89	106.99	103.41	106.09	106.95	104.81	108.66	104.04	106.94	103.9	107.67	106.38	107.95	102.91	107.66	107.71	104.04	106.11	107.95	109.23	105.8	104.88	104.75	104.99	105.98	109.22	104.42	104.64	106.11	104.51	104.85	105.64	108.63
111.92	112.51	108.83	109.07	113.68	115.2	112.02	108.95	113.89	112.71	114.36	111.3	110.13	112.78	112.42	112.89	110.61	110.66	114.8	112.23	112.73	113.61	113.65	109.84	113.08	112.4	110.47	117.28	112.7	115.84	114.97	112.02	109.25	110.92	112.08	111.58	114.09	109.92	108.55	110.97	113.01	112.53	111.4	112.24	110.09	109.99	114.03	113.23	115.1	114.26
95.316	97.235	102.05	98.908	98.799	100.67	101	101.62	102.39	100.16	96.47	100.68	98.385	100.6	98.574	97.979	98.439	100.75	99.227	97.855	98.581	97.586	102.55	100.62	98.021	102.11	101.28	100.63	98.634	97.763	99.416	99.126	97.562	97.445	100.09	98.533	96.549	98.566	102.28	100.85	101.02	100.66	100.65	98.704	96.478	96.785	99.779	97.031	96.587	99.317
98.657	97.323	99.729	102.73	102.76	100.21	101.08	102.57	103.22	97.956	104.23	101.43	98.326	103.01	101.73	99.523	99.853	97.545	101.97	99.258	101.3	99.121	101.98	100.92	99.792	100.79	99.849	100.62	100.93	103.19	97.474	101.43	104.48	100.33	104.26	98.855	102.63	100.75	98.818	97.404	101.32	99.552	98.6	102.16	101.96	101.51	101.06	100.47	100.65	100.1
101.13	99.161	96.539	98.977	100.55	98.423	99.729	101.17	100.97	99.865	101.75	98.26	100.19	97.75	96.961	99.338	96.373	98.562	101.39	98.683	99.124	99.138	102.54	102.47	97.471	102.85	98.797	96.128	99.95	97.261	99.804	96.131	101.06	101.14	98.855	98.167	100.06	101.23	101.27	97.761	100.42	95.512	99.905	102.62	100.89	96.557	99.919	99.669	100.02	101.77
105.9	108.23	108.88	106.23	108.73	106.82	105.56	105.75	108.52	108.1	109.29	104.24	108.12	109.12	106.31	109.58	104.69	105.96	110.13	106.78	107.93	107.17	108.66	111.05	109.83	106.72	105.62	107.46	109.55	108.23	108.2	106.44	106.56	107.43	103.65	108.45	106.74	107.38	106.34	105.46	102.1	106.73	103.57	104.07	109.29	105.59	104.59	109.11	107.28	108.54
110.22	110.01	111.41	110.53	112.02	114.08	109.72	112.68	110.13	111.25	111.98	109.87	113.01	112.95	112.65	111.34	110.52	112.49	111.81	112.17	108.88	112.69	110.23	109.81	111.45	111.02	114.11	113.23	112.49	110.74	112.8	113.71	110.31	110.98	110.75	112.61	113.12	111.84	112.82	110.78	110.59	114.26	111.21	112.64	109	109.42	113.17	110.9	109.24	110.62
112.01	112.44	110.71	110.65	108.71	108.54	110.55	112.14	110.32	110.8	109.66	110.58	111.27	113.96	108.57	109.54	110.66	111.82	113.6	107.84	113.3	111.78	109.39	112.96	115.68	110.92	111.83	109.3	109.63	112.52	109.63	108.13	111.44	110.25	112.09	112.2	107.93	113.23	113.99	112.35	112.57	112.29	111.8	112.52	111.45	109.94	110.97	108.05	111.15	111.8
97.702	101.61	102.01	98.946	99.56	98.354	98.579	94.716	100.27	96.985	100.09	101.63	101.81	101.01	96.733	101.51	97.85	96.803	100.13	98.699	99.099	100.37	100.64	97.769	100.84	98.385	101.04	97.724	97.09	100.54	98.979	101.37	99.41	103.15	101.18	101.35	96.251	101.36	101.31	100.9	102.48	98.803	100.62	99.441	100.06	98.663	102.73	97.544	97.946	99.128
116.5	109.46	111.43	113.19	111.49	111.94	111.21	110.34	111.94	109.61	112.22	110.49	114.74	111.36	109.17	108.4	105.18	110.77	111.65	112	108.29	109.17	114.19	110.55	111.35	113.33	111.34	112.65	108.91	109.59	111.6	109.48	110.13	112.89	110.7	111.34	111.36	112.57	110.74	114.12	113.87	111.41	112.62	109.66	111.11	109.22	114.82	110.29	113.56	112.4
105.56	107.99	106.02	110.45	102.8	105.79	105.13	106.27	104.2	104.59	109.07	103.17	105.71	109.36	107.66	104.92	108.56	106.18	105.61	107.42	105.45	107.45	109.49	105.37	107.1	106.63	107.73	105.2	105.22	107.38	109.19	108.83	105.1	108.06	108.55	109.23	107.06	109.52	108.68	106.34	109.17	108.1	105.69	107.31	108.42	104.68	107.01	104.56	107.76	104.56
109.07	110.47	110.19	110.86	107.83	109.45	109.85	109.24	108.05	108.83	112.75	111.39	110.71	107.15	112.17	109.96	108.16	108.58	108.79	110.68	108.72	109.78	111	108.94	111.84	112.85	110.35	108.6	111.15	108.58	107.82	109.11	110.28	110.19	109.91	109.57	110.33	108.7	112.02	110.42	109.97	109.1	109.26	110.79	109.67	109.18	108.58	109.22	105.85	108.96
109.21	110.28	112.09	112.52	111.11	110.23	113.34	110.03	111.69	110.87	111.15	111.13	110.81	111.05	111.75	110.36	117.81	113.55	112.75	109.22	112.53	107.3	110.78	113.58	113.73	111.46	111.9	112.5	113.25	112.6	112.42	112.03	110.03	111.59	113.33	110.93	111.58	111.39	111.1	107.84	110.18	112.81	114.09	113.71	111.46	111.54	113.2	110.62	106.06	111.88
106.99	103.57	107.86	103.71	103.43	105.03	102.74	106.69	106.05	107.46	104.1	105.34	106.49	104.09	106.81	108.42	107.48	106.92	107.76	101.49	102.32	107.88	103.53	104.86	103.65	104.71	106.15	106.62	104.2	104.23	104.24	104.64	107.16	103.78	105.13	104.93	105.75	105.2	106.5	106.61	107.48	104.64	106.4	107.53	106.17	105.16	102.4	103.97	106.22	106.43
105.86	104.32	105.76	103.82	104.83	105.94	101.39	104	104.91	105.71	106.04	104.3	106.82	107	105.68	103.37	104.48	105.04	106.55	105.72	106.08	104	107.18	104.77	105.94	104	104.82	108.2	105.57	107.2	107.63	105.6	103.85	105.5	107.86	106.21	104.39	103.81	102.21	102.68	104.12	108.16	104.71	106.54	108.32	109.73	106.11	102.87	104.04	107.43
105.57	109.33	104.9	106.04	105.19	106.26	103.61	108.5	105.91	104.43	106.31	104.46	103.45	105.53	105.25	103.5	102.83	105.6	106.92	103.78	103.46	106.48	105.76	103.31	102.98	102.66	104.84	104.22	105.91	105.06	104.5	106.54	102.81	106.21	104.46	108.66	105.46	104.13	100.85	106.57	104.46	104.69	108.69	103.08	103.88	104.08	104.32	105.2	108.24	104.42
112.44	115.04	108.58	111.1	107.49	113.19	112.81	111.51	111.18	111.62	111.69	110.88	110.75	111.07	111.27	115.65	110.9	113.18	107.92	110.57	113.34	112.93	108.8	111.92	112.49	111.34	113.31	109.96	113.56	114.03	111.07	110.4	111.29	111.39	112.5	109.96	111.52	112.8	109.85	114.45	109.34	112.21	108.37	111.45	113.93	111.19	112.34	111.87	109.89	114.67
104.28	104.18	103.9	104.54	106.22	103.93	105.44	106.79	103.96	106.79	102.11	105.92	101.26	107.8	105.17	104.98	104.05	105.42	106.8	104.77	103.14	103.72	104.66	108.88	107.23	102.76	104.48	106.2	105.33	103.98	104.75	104.6	103.91	108.74	104.84	104.64	106.77	106.05	106.21	104.69	104.49	105.8	105.39	102.37	103.04	103.23	102.42	107.72	105.25	105.7
97.152	96.675	100.58	99.567	97.113	101.25	98.637	99.194	97.729	102	101.15	100.48	101.14	98.548	97.966	100.08	99.686	100.4	99.122	99.761	98.785	99.931	97.881	99.283	98.89	99.398	100.24	99.303	99.787	101.45	101.38	100.4	100.32	101.26	102.2	99.592	99.614	100.14	96.748	99.809	100.69	103.57	101.44	96.142	100.2	97.442	101.2	101.58	97.61	100.22
98.637	101.28	100.81	98.236	99.672	97.175	101.49	99.87	98.689	96.311	99.718	97.089	100.65	102.26	100.77	98.161	101.29	98.44	99.248	98.353	101.74	97.453	100.19	100.52	98.343	99.287	100.9	100.36	100.67	98.384	98.749	100.39	99.815	103.92	96.486	100.18	100.33	99.438	102.29	99.478	102.48	100.54	95.626	100.07	99.863	101.19	101.88	98.711	101.49	99.381
112.33	112.24	109.2	111.35	109.17	112.87	106.91	112.51	109.62	109.46	113.33	111.86	110.22	111.98	112.05	110.47	109.37	114.46	109.59	110.09	109.97	107.3	109.2	112.76	112.57	109.63	113.02	110.74	111.18	112.95	108.89	111.97	109.78	112.02	111.59	108.85	110.19	111.65	109.9	109.74	112.24	107.8	110.69	110.63	110.12	115.93	110.78	109.36	112.44	112.56
111.74	115.8	112.88	115.4	115.41	113.14	111.87	113.59	111.41	114.88	112.7	113.8	114.74	114.75	110.23	114.16	111.38	111.4	112.1	115.8	115.11	115.07	114.31	112.12	111.44	114.17	113.93	108.95	114.5	110.78	110.51	112.86	112.17	112.4	115.6	112.64	111.84	113.09	113.12	115.92	114.93	113.63	110.82	115.77	111.68	114.44	114.16	110.24	112.8	110.59
108.76	111.46	115.04	111.59	109.96	111.24	111.33	112.43	109.75	109.24	110.11	110.64	113.28	111.66	111.42	111.44	109.78	116.59	112.32	110.42	114.9	108.03	110.19	113.31	110.28	110.38	109.42	113.78	110.36	111	112.55	110.5	111.86	109.98	112.28	108.95	111.14	112.84	110.84	109.83	111.59	111.4	113.98	113.06	111.07	112.18	110.98	112.43	110.45	111.98
105.18	106.81	101.51	102.14	104.46	103.97	107.31	105.75	106.55	102.74	105.9	101.75	104.5	105.21	103.61	104.87	105.27	101.2	107.04	102.8	102.56	102.34	105.21	103.97	104.58	106.34	106.94	103.47	102.5	106.53	105.89	104.21	104.4	102.47	100.17	103.09	103.03	105.17	106.15	104.02	104.2	107.34	101.55	105.17	105.78	105.27	105.3	103.46	104.95	106.37
107.48	108.82	110.39	106.66	111.41	108.22	106.48	110.46	108.27	109.24	109.17	109.73	110.23	111.71	111.37	113.14	114.57	110.7	107.14	110.99	108.16	110.47	110.93	106.88	108.26	107.6	106.17	109.89	106.1	108.06	110.09	108.85	113.99	111.59	109.93	110.08	108.21	107.66	108.73	110.11	111.57	110.65	111.68	110.05	107.74	111.24	115.59	106.65	109.51	108.49
104.42	104.53	103.74	107.24	102.75	106.95	101.77	108.37	107.92	106.73	106.1	107.4	107.45	102.65	106.94	104.36	106.58	105.79	103.8	106.73	107.21	110.45	109.33	102.35	105.18	109.51	107.99	106.45	106.69	104.68	107.47	106.59	106.97	109.78	106.13	106.88	106.61	106.49	108.88	106.68	108.23	107.51	104.57	104.46	104.85	106.74	107.03	104.3	106.67	104.21
103.37	102.86	103.42	103.65	103.97	104.87	106.22	104.56	107.44	103.07	105.98	108.56	105.68	108.35	106.23	106.72	105.53	102.08	104.5	106.39	106.95	105.07	103.69	104.63	104.59	107.44	108.18	105.68	106.13	100.72	106.41	105.84	103.56	106.85	107.34	108.15	103.9	105.07	104.39	106.75	106.75	107.55	103.77	104.36	108.04	108.86	104.64	106.87	105.72	105.23
105.49	106.66	102.71	101.77	104.25	105.33	106.03	103.58	103.16	105.24	104.5	102.38	105.87	105.04	102.27	107.67	105.48	101.86	107.2	107.91	105.13	104.11	107.36	109.06	104.79	104.31	106.14	106.77	103.3	107.94	107.05	104.6	103.25	103.08	105.9	106.97	106.82	106.49	106.34	107.7	104.67	104.13	105.44	104.74	107.03	106.27	104.13	105.09	104.29	105.39
107.47	105.41	107.35	102.87	107.86	106.32	102.79	102.98	104.1	106.1	102.31	105.74	107.52	104.64	106.23	104.89	107.39	104.18	107.48	105.26	104.21	104.47	105.26	107.4	106.11	104.04	107.08	108.27	106.57	108.49	104.25	105.68	105.01	104.33	104.83	108.72	109.13	104.36	105.63	106.04	107.33	105.7	106.28	106.36	104.15	101.73	100.53	106.3	107.67	106.64
112.11	115.24	109.6	111.77	114.64	113.8	111.93	110.26	114.07	113.4	110.46	113.81	112	111.3	112.79	115.09	113.1	116.17	114.07	114.65	113.26	113.88	111.74	110.56	113.55	111.53	110.62	112.63	111.33	110.41	111.45	115.25	109.99	112.06	111.63	112.82	113.44	113.78	109.27	113.62	114.68	109.6	109.24	109.9	111.3	113.04	113.41	110.1	109.07	112.22
109.62	107.05	109.78	107.42	104.39	109.36	105.46	107.53	105.22	105.15	106.77	103.79	106.82	104.05	104.9	107.93	108.3	105.33	106.84	109.53	105.01	105.71	107.2	102.36	105.86	108.4	109.08	105.57	105.89	106.08	105.42	108.69	107.22	105.39	107.02	106.64	106.64	109.7	108.99	107.38	109.59	105.85	109.12	106.15	106.25	108.43	106.55	104.36	107.55	106.78
104.31	104.3	106.17	106.72	105.7	108.07	103.69	106.81	103.39	103.53	105.58	106.15	104.58	100.5	108.08	107.03	103.57	104.7	106.5	106.5	104.58	105.9	106.04	103.46	105.95	104.29	106.34	104.24	103.49	104.24	110.32	108.45	105.04	107.09	106.81	104.97	100.16	106.89	103.09	106.72	104.38	106.79	107.93	105.86	107.32	106.87	107.53	106.18	104.12	105.3
106.38	104.32	106.67	108	102.68	110.24	106.61	103.64	105.49	106.63	103.27	105.11	105.84	103.12	102.09	103.15	104.61	106.52	104.16	101.33	106.4	105.21	106.28	103.17	105.87	107.34	107.9	103.54	109.15	109.27	104.54	105	104.64	105.29	102.6	106.81	101.85	108.24	106.18	108.07	106.42	106.71	105.06	104.97	106.37	104.75	100.1	102.6	106.75	107.97
111.43	109.38	107.73	111.63	110	112.45	111.61	108.72	109.35	108.4	111.91	110.83	115.21	112.5	112.48	114.99	111.81	112.63	111.86	110	109.6	109.67	110.61	113.06	112.14	109.49	109.8	111.47	107.56	112.2	108.74	112.69	111.72	115.09	109.4	111.37	109.44	108.9	111.37	112.09	110.39	109.74	111.06	111.36	111.67	112.72	112.09	109.98	113.36	110.09
111.44	112.04	112.01	114.35	110.85	114.01	112.34	112.15	112.82	112.6	111.96	113.26	111.64	112.47	109.75	115.52	111.33	110.98	112.44	110.62	110.29	111.38	108.48	114.65	115.6	114.44	110.53	110.62	109.97	113.23	114.54	114.9	109.88	111.54	114.34	111.52	109.12	110.11	112.63	112.96	109.69	112.19	113.88	110.69	111.17	113.75	109.8	114.7	111.46	114.14
105.41	104.14	104.9	107.06	107.09	105.86	107.37	105.73	107.79	103.76	104.85	105.56	107.89	104.36	106.57	104.88	105.36	103.8	107.19	104.82	107.62	103.25	107.66	105.37	106.43	106.54	104.39	110.88	106.07	106.96	102.92	104.87	107.66	104.71	106.36	105.64	106.55	105.26	105.36	107.18	103.92	108.17	106.03	107.98	106.99	109.31	108.68	104.33	109.16	107.27
111.88	110.54	109.8	110.33	110.83	108.64	111.55	111.29	108.88	108.79	108.37	110.94	107.46	109.08	110.88	110.84	107.59	107.26	109.02	110.49	109.62	108.7	108.29	112.62	110.46	110.4	112.35	107.35	109.69	110.74	110.55	109.26	112.46	112.84	108.18	111.49	110.28	110.25	105.76	109.52	108.03	108.08	110.51	110.63	110.2	111.18	111.21	110	110.17	110.55
99.645	100.42	102.49	99.154	98.009	100.03	100.35	99.874	99.964	103.47	100.45	98.707	100.1	98.348	101.01	98.782	97.406	101.3	97.393	104.19	101.65	100.31	99.934	101.28	97.181	101	97.625	99.804	99.183	95.525	100.99	103.17	98.65	101.04	98.841	99.007	97.81	99.896	99.444	97.152	101.26	98.803	101.94	99.235	96.609	100.28	97.848	99.629	96.509	98.559
106.23	108.11	105.48	105.57	110.14	107.06	110.57	106.73	104.37	102.62	105.35	106.93	102.79	106.3	108.07	105.77	107.6	107.59	107.03	106.45	108.37	103.57	103.32	103.29	107.68	104.38	106.95	103.81	106.69	107.72	104.91	107.97	106.13	105.5	109.07	103.63	105.62	105.48	104.6	105	107.76	106.72	106.82	107.55	107.01	106.39	106.6	105.84	110.58	106.12
109.66	111.91	112.11	115.45	113.8	108.01	113.16	113.33	112.66	113.93	111.61	113.39	111.47	115.85	110.29	112.26	113.9	114.13	111.4	111.11	111.04	115.4	107.17	112.86	112.04	111.6	112.13	111.31	113.81	112.91	109.74	110.75	111.99	112.71	113.35	112.07	107.57	114.03	112.64	112.22	110.42	110.73	112.56	112.55	109.02	108	111.07	110.49	108.7	113.63
108.96	106.94	105.92	105.26	105.44	104.8	109.79	107.77	104.68	105.62	107.75	107.24	105.46	103.77	109.12	104.68	106.39	108.21	105.83	107.23	107.94	105.69	105.17	106.9	103.61	105.64	106.57	108.55	109.13	108	107.91	103.86	106.03	106.65	105.37	105.08	108.03	107.82	105.49	105.6	106.4	107.4	105.29	107.86	105.81	108.18	103.69	107.04	102.39	105.92
105.09	105.89	107.79	104.84	106.85	106.47	105.75	103.83	107.14	105.22	108.9	108.52	105.75	106.79	107.73	106.36	102.73	103.45	106.83	99.666	108.12	107.5	106.01	104.65	108.57	104.85	104.52	106.46	106.39	107.09	105.47	103.62	105.44	106.11	105.27	106.61	103.36	108.17	106.7	106.17	104.72	103.17	105.47	106.4	107.37	106.49	105.04	105.42	105.89	104.58
106.45	106.44	107.31	105.7	108.95	107.3	103.31	104.76	105.49	105.47	104.93	107.61	106.44	103.93	107.72	104.28	106.33	103.81	104.88	105.96	103.38	107.64	105.34	105.56	106.95	105.59	108.83	107.18	105.07	106.4	104.62	108.97	106.55	105.03	103.49	106.09	110.56	104.32	108.55	106.51	103.56	105.06	108.47	105.74	105.65	106.85	104.96	102.64	104.67	104.2
111.52	107.75	110.1	108.86	109.42	107.1	108.03	109.7	110.26	110.97	113.42	111.84	110.81	115.08	109.98	112.18	110.86	110.18	110.18	109.46	111.48	110.39	112.61	111.6	106.56	109.37	110.14	107.48	111.46	111.87	109.26	107.94	109.86	108.69	106.73	107.93	107.5	109.55	108.83	109.56	111.68	107.63	109.91	108.43	112.35	110.64	109.93	110.49	111.04	111.35
103.99	103.96	102.01	103.29	106.06	103.21	102.01	105.47	103.36	104.53	104.21	103.58	101.6	104.68	103.91	103.29	106.26	106.66	103.9	103.84	104.7	103.69	104.01	103.55	102.15	104.5	103.75	101.5	105.16	104.3	104.75	103.05	103.08	102.1	101.31	103.31	100.99	104.61	103	102.04	103.7	102.14	104.53	100.57	98.587	104.92	105.25	105.22	105.06	103.85
104.78	103.86	109.79	104.28	105.95	105.85	105.37	105	107.46	107.75	103.27	108.29	105.28	106.03	105.57	105.28	105.3	104.13	105.51	107.35	107.89	106.58	103.87	107.53	105.99	102.09	106.34	109.15	103.43	103.4	105.56	109.13	105.85	105.81	106.06	108.78	104.36	104.38	106.74	105.25	107.01	104.29	108.07	104.67	102.74	106.94	104.88	107.25	104.2	102.08
105.43	104.24	107.49	108.14	104.95	105.69	106.44	103.94	104.04	106.11	105.38	103.12	104.11	108.61	108.19	105.53	103.15	104.89	104.22	106.72	106.42	105.96	105.58	105.28	103.26	104.7	105.31	106.63	106.4	108.94	107.68	109.42	105.67	107.18	107.58	105.19	102.66	105.95	107.67	107.22	106.22	104.48	109.63	105.62	107.07	107.12	109.06	105.76	107.89	107.86
105.03	105.91	106.73	106.68	104.92	108.25	105.18	102.64	106.14	104.42	105.85	104.7	110.12	105.69	104.06	107.84	106.25	106.58	105.99	103.67	101.99	106.54	105.54	104.42	106.63	103.19	106.98	107.7	103.96	103.11	107.11	107.3	106.92	104.43	106.74	107.87	106.67	108.18	109.1	103.31	107.68	107.83	106.85	106.53	107.93	106.54	101.49	107.18	106.17	106.31
107.85	111.24	113.51	112.71	113.27	111.87	115.18	110.45	114.14	112.12	112.36	112.23	113.18	108.99	112.21	110.74	111.77	111.22	111.8	112.09	115.66	108.01	111.24	112.61	110.65	114.83	110.89	114.07	111.57	111.51	113.02	113.19	114.55	114.81	112.74	107.93	116.25	111.46	112.46	113.01	113.44	113.14	110.69	109.6	111.32	110.07	109.87	113.23	113.83	111.71
104.03	102.76	107.67	105.63	105.07	107.35	107.77	104.69	104.24	107.73	106.68	102.02	104.21	110.64	108.27	106.16	107.07	105.93	104.81	103.14	105.84	104.94	105.26	104.22	105.59	105.43	107.2	104.42	104.08	105.67	105.86	104.22	108.42	111.24	106.06	105.67	104.58	103.27	105.66	103.5	103.52	105.15	105.65	106.73	107.35	106.55	106.34	107.35	105.05	107.05
104.96	101.22	105.91	108.04	104.52	106.78	107.99	104.6	105.47	106.6	105.02	107.52	105.9	107.09	106.46	105.3	105.19	105.85	105.88	108.98	105.03	106.6	108.12	106.32	103.53	103.76	107.69	106.96	105.48	106.98	107.98	109.58	106	108.53	102.9	107.04	103.9	105.44	106.44	105.05	105.37	103.93	105.27	107.1	106.48	106.55	108.35	106.96	107.6	107.38
98.312	103.72	98.804	102.75	100.77	102.66	101.53	104.26	100.63	105.51	99.011	97.262	101.78	99.697	103.67	95.81	99.092	103.35	101.56	101.72	103.53	102.49	103.46	96.545	97.633	100.27	99.417	100.41	101.4	102.63	98.763	99.769	98.779	101.96	101.5	96.676	99.842	101.67	100.2	101.68	98.46	102.65	99.503	101.79	98.601	102.31	98.84	99.404	99.833	99.332
106.41	102.43	104.51	106.03	103.75	103.64	103.77	105.35	104.09	105.06	108.45	106.17	108.24	107.5	102.53	105.97	106.64	105.7	109.01	101.36	106.49	104.45	105.7	104.12	102.53	102.7	101.39	106.05	103.16	106.33	104.66	102.33	103.96	104.75	103.29	103.41	105.2	105.81	103.51	104.97	101.44	106.48	104.54	107.3	102.56	102.79	104.24	104.12	106.07	103.84
103.94	103.43	104.49	106.23	108.46	103.17	105.47	106.29	107.45	104.2	109.32	102.49	105.21	103.33	103.75	109.99	108.3	108.82	104.67	106.4	105.24	103.27	105.52	103.7	101.7	104.9	105.42	105.94	105.34	108.29	104.58	108.4	103.26	107.64	106.49	109.54	107.5	102.34	109.2	104.91	106.2	106.04	103.96	106.01	107.15	105.47	104.9	108.63	106.11	106.2
112.92	114.7	112.02	110.55	110.93	110.54	110.86	112.66	114.66	112.63	111.13	109.42	111.93	114.09	110.92	113.28	110.43	110.83	109.49	112.94	106.95	111.12	109.27	111.24	112.11	112.55	112.12	111.05	110.17	111.4	111.59	108.39	110.14	110.21	111.83	113.1	111.04	112.19	111.27	115.62	109.21	111.87	113.31	109.52	111.04	108.97	112.41	112.53	114.34	111.7
111.45	110.28	111.98	107.41	110.02	113.29	111.51	112.24	110.65	111.32	113.15	109.61	114.5	112.56	113.33	113.29	109.19	110.07	110.53	110.42	109.71	109.36	107.89	114.21	108.68	114.48	112.73	110.57	109.24	110.06	112.68	111.26	111.56	109.7	110.88	108.34	111.62	111.81	112.41	111.36	110.04	110.41	114.66	110.47	107.75	112.87	109.87	107.4	111.87	112.15
102.87	106.52	103.04	104.17	104.93	105.61	105.62	102.16	106.71	103.18	105.87	104.73	102.61	108.68	106.51	106.34	104.81	106.93	105.12	106.25	103.72	105.94	106.41	104.19	103.38	106.29	107.08	107.96	103.48	108.55	104.38	102.39	101.77	105.27	103.89	105.32	105.5	106.51	105.61	104.62	103.16	104.52	105.35	104.92	105.3	106.1	104.73	105.27	106.67	105.96
119.89	118.1	118	116.5	116.46	117.02	117.89	114.55	112.83	119.32	120.91	116.62	114.7	118.16	116.64	115.97	117.34	113.45	118.15	118.3	117.76	117.89	118.96	116.5	118.47	117.02	117.58	119.41	118.02	116.74	115.89	117.23	122.02	114.84	121.08	115.63	117.5	115.87	116.98	117.87	117.09	116.13	114.66	120.78	119.1	117.67	117.64	115.9	116.8	119.85
105.28	105.06	103.67	104.9	104.71	109.12	105.35	104.5	106.37	99.672	104.46	107.02	106.58	103.67	104.7	103.93	105.73	103.67	105.73	104.44	108.34	105.15	107.9	105.32	106.03	107.49	104.68	103.85	104.38	103.81	103.61	104.89	104.04	104.17	106.65	108.12	108.74	104.79	104.5	104.5	107.07	105.85	105.51	105.34	107.67	102.81	102.26	104.69	104.6	103.89
108.4	107.04	107.63	106.18	108.94	105.19	104.98	107.43	107.64	107.17	107.91	108.95	104.77	108.19	106.14	104.49	105.54	107.34	106.16	107.43	107.89	105.09	106.76	105.63	104.95	104.71	109.19	105.17	108.12	108.09	107.61	106.48	108.04	103	107.83	107.73	110.15	105.33	107.09	109.38	107.49	104.04	103.98	101.42	107.99	108.03	103.82	108.76	107.06	107.85
113.69	110.18	113.22	112.26	111.5	112.7	114.57	113.05	110.84	114	114.75	111.65	112.91	111.13	112.02	113.11	113.52	113.66	111.08	113.88	111.34	110.93	113.67	113.64	114.48	111.76	112.09	106.16	113.35	110.81	112.87	110.97	112.9	112.78	114.09	112.01	111.91	115.61	112.12	111.41	112.44	113.81	114.23	111.41	113.53	113.48	111.02	111.83	110.46	110.39
101.46	103.16	104.4	105.9	104.79	103.53	106.52	105.36	103.84	103.84	104.04	104.91	102.47	104.24	105.5	103.25	104.6	105.88	102.58	106.76	104.8	105.85	101.14	104.67	104.54	103.39	106.53	103.68	103.69	104.36	106.13	106.69	102.6	106.63	107	104.47	103.32	105.24	105.68	103.86	103.49	104.09	102.24	103.58	105.07	104.88	102.4	102.18	104.38	102.91
100.63	100.31	95.143	99.921	98.427	97.86	98.808	97.822	101.68	102.43	98.705	98.53	99.418	99.148	99.576	101.51	100.31	101.92	99.752	102.01	96.83	100.06	96.704	100.7	101.35	99.394	98.922	98.323	101.64	101.22	102.24	100.19	100.76	98.208	99.651	98.489	102.7	98.872	98.227	102.94	97.546	99.716	101.59	103.68	99.487	98.643	101.81	98.282	101.64	99.997
109.86	113.37	105.73	109.75	112.64	111.9	111.97	111.55	110.8	109.94	110.56	111.41	109.29	110.81	112.28	112.01	111.29	112.33	109.72	110.79	113.42	112.78	110.59	110.19	109.73	112.58	108.57	108.54	114.18	113.09	109.65	111.1	109.94	111.7	111.66	111.6	106.88	113.51	110.41	110.29	110.67	106.88	110.24	112.08	108.79	111.95	108.09	109.35	110.48	109.94
107.42	104.32	108.36	105.79	102.81	103.42	104.63	104.24	103.51	107.35	107.16	104.99	107.1	108.45	106.07	106.1	104.71	105.54	103.69	107.06	108.91	105.1	107.73	105.48	106.78	106.92	106.34	104.68	105.84	107.42	105.12	104.52	107.26	104.75	106.12	107.53	108.82	104.61	107.09	109.23	105.12	103.75	106.53	104.94	107.97	104.77	103.31	102.34	105.34	105.68
113.18	113.34	109.69	110.62	114.49	110.02	111	113.16	107.33	110.41	113.06	109.17	111.31	111.26	112.81	114.8	113.64	114.87	109.57	109.83	109.89	111.99	111.01	110.2	110.94	114.77	110.08	111.12	111.53	111.74	113.95	112.23	111.02	110.82	112	112.1	108.38	109.46	113.74	108.81	112.15	109.57	111.59	110.88	114.39	112.52	114.02	110.78	113.85	113.44
121.31	114.61	119.58	115.99	117.81	118.32	117.09	118.63	117.28	118.13	114.89	115.75	118.42	118.74	121.13	117.34	115.84	120.45	118.11	118.27	118.16	117.9	115.53	117.99	119.34	115.79	118.45	119.93	118.7	117.88	120.73	116.33	117.9	116.99	117.34	117.21	115.97	120.31	118.18	115.08	115.25	117.55	117.64	116.5	114.31	118.64	117.67	117.16	117.51	114.98
99.557	102.79	101.48	104.6	99.034	101.85	96.746	100.71	99.647	99.122	99.591	102.5	101.33	97.155	100.98	100.12	99.39	100.08	101.86	99.157	101.07	100.59	102.19	101.62	101.63	100.52	100.41	100.89	97.243	98.397	102.01	100.01	100.95	103.85	102.49	99.313	101.21	97.113	99.703	99.881	102.37	100.48	97.472	99.789	102.06	101.48	101.63	97.803	98.737	98.955
106.94	106.19	105.31	104.85	105.52	107.53	105.07	106.92	102.43	104.27	107.06	107.68	105.67	104.4	107.88	104.4	99.578	107.05	103.85	106.1	107.44	106.19	106.07	104.77	105.95	105.04	103.92	107.27	104.5	105.94	105.06	105.49	107.2	107.91	104.62	106.95	102.04	104.57	107.39	108.18	103.61	103.8	104.88	106.71	104.78	107.54	106.24	104.29	106.43	108.35
111.67	109.58	112.48	110.81	111.04	114.43	110.81	109.62	112.66	114.61	108.4	112.46	112.3	112.95	112.92	112.52	110.96	112.35	108.52	110.67	111.34	114.98	112.2	111.71	110.64	110.91	110.3	108.88	111.26	110.47	113.6	110.51	110	112.39	115.73	108.87	113.04	112.98	112.12	113.04	112.1	109.32	112.58	110.41	112.9	110.57	108.65	112.99	114.68	114.46
114.18	112.86	109.54	108.92	112.37	113.55	112.41	111.03	113.6	110.89	112.36	112.71	112.73	113.69	111.76	110.89	109.44	113.28	116.89	112.12	112.52	112.36	112.7	108.46	110.46	113.11	111.94	113.69	112.78	112.44	111.68	112.03	114.11	113.2	112.1	112.83	113.98	111.86	112.6	110.67	112.91	112.57	112.68	113.03	111.94	116.39	112.72	115.88	111.76	111.14
110.22	109.61	111.25	110.38	111.9	109.35	109.58	112.92	109.9	111.06	107.71	110.07	112.36	110.25	110.1	108.95	114.66	109.68	112.16	109.94	110.43	109.01	108.03	110.83	109.99	109.37	108.94	111.22	110.94	108.81	110.27	110.36	105.74	111.29	111.06	110.19	109.55	108.22	112.99	108.66	108.82	110.78	112.06	111.08	107.7	110.54	108.85	108.33	111.49	110.16
100.54	103.56	101.35	99.337	100.3	102.85	99.343	98.492	102.9	100.25	99.224	98.145	97.934	98.103	99.79	101.14	100.3	100.13	97.176	101.26	99.575	101.92	101.43	100.9	99.887	102.28	103.25	100.94	98.104	100.12	99.125	100.28	99.337	100.85	98.169	100.4	100.19	103.01	99.753	99.784	100.47	103.52	99.369	101.79	99.445	100.19	101.04	101.04	99.408	101.42
116.22	116.91	113.68	117.37	120.56	118.64	119.36	117	116.74	116.35	118.3	115.9	117.17	114.64	120.23	121.46	116.36	121.92	115.52	113.8	113.66	117.77	118.88	121.15	120.66	119.38	118.19	118.25	114.76	118.71	116.59	113.78	117.7	117.26	117.8	114.8	116.83	119.58	117.3	118.63	117.84	119.6	119.96	115.45	119.05	118.04	121.73	115.96	115.99	118.15
105.55	109.8	108	103.54	104	109.07	106.18	108.07	107.08	105.75	109.26	107.29	106.18	106.7	100.55	106.96	107.89	107.85	109.26	106.36	106.47	102.96	107.92	103.19	107.58	107.26	102.72	106.61	107.77	107.95	102.33	105.06	108.55	107.45	106.25	103.62	105.4	107.74	103.74	104.3	107.23	106.49	108.57	105.89	106.4	106.78	106.55	107.71	108.14	104.78
99.985	99.34	99.191	100.2	100.4	99.698	102.32	99.549	98.634	102.22	101.25	101.37	98.924	100.77	98.747	99.19	99.446	103.94	99.004	99.808	99.436	100.53	97.422	102.62	101.46	102.58	99.468	100.33	101.65	100.17	98.547	99.369	97.579	97.373	100.55	101.02	99.253	100.65	101.16	99.48	100.98	98.987	101.29	97.694	98.71	100.87	102.04	102.52	100.92	101.54
106.3	105.66	102.83	104.36	105.37	104.77	104.44	104.23	105.35	104.01	102.56	105.1	103.54	103.91	108.82	110.56	104.89	102.45	103.93	104.84	107.17	99.701	103.65	107.45	104.07	103.21	102.26	106.43	104.58	105.62	104.91	101.65	103.76	105.2	105.65	102.11	104.3	103.9	100.98	103.61	106.85	105.54	104.94	105.55	107.29	106.56	108.13	103.37	106.06	104.63
109.56	110.1	109.79	115.22	109.55	106.35	109.63	111.63	111.71	112.6	110.88	112.44	112.67	110.76	112.88	113.84	109.17	112.29	107.96	111.66	107.87	113.34	108.63	109.09	112.19	109.1	113.77	111.48	109.84	110.33	108.79	110.94	113.65	109.31	109.57	112.37	110.71	109.73	113.64	110.32	110.33	110.63	110.59	110.18	104.75	110.48	108.07	110.63	110.52	109.03
105.09	103.81	103.22	107.95	105.36	110.2	109.81	107.43	108.22	103.87	109.58	106.31	107.28	104.23	108.51	104.56	105.55	106.11	105.52	106.74	104	105.51	109.28	104.98	106.78	106.26	106.01	102.98	108.27	104.99	104.44	102.84	105.55	105.31	104.45	104.49	106.57	103.93	104.45	108.86	107.26	105.69	102.2	104.25	103.07	103.1	103.94	108	104.76	106.77
105.76	106.31	107.61	104.14	105.84	106.18	107.3	106.89	108.42	104.68	109.46	106.65	106.01	111.45	108.07	109.78	105.25	108.83	104.99	110.06	105.21	105.54	102.61	106.98	106.43	108.34	106.79	107.34	105.61	105.11	105.35	106.05	109.52	108.46	106.28	106.2	104.91	105.11	107.22	105.95	108.61	108.5	105.54	105.82	104.14	107.31	104.15	107.13	106.95	106.71
103.77	104.75	107.64	108.82	106.89	107.51	104.39	105.11	106.03	103.76	106.24	106.83	103.84	105.06	107.01	106.25	106.53	104.84	106.32	104.41	106.24	104.86	104.49	103.8	107.53	104.06	107.44	103.7	107.29	104.99	102.65	103.26	106.5	104.13	102.92	103.42	104.93	104.57	103.36	105.1	103.1	105.78	104.19	102.17	106.73	107.4	106.87	103.35	107.05	104.44
105.94	103.55	104.25	105.4	103.36	105.52	103.75	106.41	104.9	106.72	105.28	107.56	103.1	102.01	104.36	105.21	106.02	105.3	108.22	109.99	106.2	108.64	105.77	105.85	105.98	104.44	106.19	104.98	105.05	106.6	105.75	108.96	104.41	105.4	106.04	107.04	104.53	106.11	104.07	102.83	105.08	105.96	109.05	105.52	102.92	105.51	102.84	103.61	105.9	103.51
110.58	112.18	113.98	111.07	112.76	111.8	112.22	111.35	111.64	110.42	114.86	114.3	111.43	110.34	112.11	112.76	110.81	112.32	109.24	115.49	115.02	111.35	109.71	113.93	110.15	113.05	114.99	111.43	108.98	110.15	113.14	112.26	115.01	110.18	114.66	112.7	111.89	110.26	113.93	109.23	109.89	110.95	112.54	112.4	112.88	111.41	112	111.08	111.94	114.44
106.01	105.37	104.16	106.12	107.31	103.42	105.15	107.09	104.27	105.08	108.46	104.46	108.3	105.61	107.32	106.07	106.95	103.38	106.33	105.86	102.41	109.17	106.92	108.08	108.21	105.24	106.93	104.05	106.53	106.16	105.2	107.07	104.86	105.3	108.11	104.25	108.56	109.32	104.65	105.8	107.1	103.36	106.5	104.8	104.78	107.35	108.23	106.17	106.69	106.85
107.98	107.69	105.31	106.31	109.31	107.89	104.65	107.43	108.59	104.42	104.61	106.95	103.8	105.85	106.36	106.28	108.72	105.97	107.06	103.48	104.45	102.29	103.95	107.32	106.81	105.07	103.97	105.63	104.31	107.43	104.11	106.53	107.8	105.28	104.62	109.24	107.59	104.43	105.52	102.89	102.92	105.85	104.23	104.44	107.77	105.33	103.81	107.11	107.14	104.84
110.51	110.25	113.65	113.09	111.85	110.97	112.97	113.37	114.64	113.03	112.98	111.58	112.88	111.85	113.99	113.43	111.41	116.44	111.28	113.43	114.41	113.73	112.82	112.96	111.15	111.73	110.12	113.65	112.52	114.35	112.23	112.55	115.98	112.73	113.56	112.63	114.19	111.79	111.34	112.47	110.12	111.24	113.6	112.98	113.52	114.12	114.05	112.8	112.53	114.62
109.11	114.78	112.29	109.56	112.17	110.86	112.43	111.8	111.51	111.18	108.08	110.26	111.62	112.28	112.94	108.5	111.13	111.46	111.91	113.12	114.22	111.82	112.39	112.94	112.23	111.73	110.2	109.83	112.66	112.53	109.12	117.29	111.27	112.05	113.57	108.98	112.16	112.41	109.48	111.2	111.93	110.63	109.56	110.07	113.3	112.34	112.8	110.26	112.36	113.47
113.27	108.53	109.76	109.37	110.44	109.4	108.6	113.44	111.65	108.72	112.07	107.99	110.08	108.73	112.35	108.99	112.55	113.37	112.28	110.1	111.43	111.94	111.15	108.01	108.93	111.21	110.89	109.1	111.12	110.42	111.94	111.62	112.58	112.95	109.88	110.53	111.74	111.95	109.99	107.9	110.45	111.61	111.08	112.37	112.28	110.76	111.36	111.04	110.28	108.6
107.96	107.24	106.34	105.4	105.79	105.91	105.68	106.33	107.96	107.03	109.42	107.48	106.58	104.1	106.62	106.34	105.72	104.22	109.23	106.31	107.85	107.75	105.86	109.68	109.23	107.19	107.38	105.35	105.55	106.92	107.44	102.65	107.41	104.9	106.24	102.78	105.14	105.42	106.27	105.39	107.34	107.75	104.89	106.69	109.78	107.62	104.59	105.44	106.37	110.59
106.19	107.52	107.26	102.93	103.15	106.48	108.67	102.74	105.86	106.05	105.18	105.61	105.03	105.39	104.35	105.74	105.07	104.44	106.19	106.05	103.1	102.27	106.99	103.2	105.2	104.42	106.63	107.1	105.38	107.04	106.7	104.63	102.07	103.88	106.76	108.21	106.37	101.37	105.58	106.38	107.11	105.95	106.03	107.71	102.96	106.39	104.86	109.44	101.19	105.6
98.13	100.24	97.474	102.23	99.679	99.507	98.813	99.106	99.931	99.937	99.768	101.98	99.357	98.329	100.65	100.1	96.983	99.794	100.35	102.16	100.94	100.37	98.65	103.34	97.629	100.28	102.7	100.02	98.747	101.62	100.98	99.181	100.2	99.393	96.839	97.262	98.522	99.257	100.2	98.451	97.75	100.36	98.471	101.9	98.212	99.66	99.468	100.57	99.981	99.923
113.13	114.42	111.45	112.98	111.39	111.32	110.07	113.98	116.54	115.57	115.93	113.49	114.11	112.14	112.7	112.48	112.14	112.5	114.57	114.86	110.15	110.27	114.04	111.88	115.57	111.18	113.09	113.13	113.29	112.62	115.71	115.11	116.69	115.24	110.29	112.27	109.88	113.38	114.9	112.69	116.32	113.35	112.04	113.81	110.91	112.03	116.54	114.59	112.59	115.54
102.08	100.73	101.67	98.514	100.72	98.84	100.54	99.691	97.815	97.869	98.809	100.22	99.545	97.081	101.06	99.485	101.02	99.031	99.55	96.975	101.89	98.783	99.623	99.813	101.66	102.16	101.54	100.54	101.08	98.342	99.095	99.829	98.047	101.91	99.218	98.807	98.768	100.49	102.37	101.89	98.314	99.497	100.48	100.9	97.729	99.165	98.317	98.802	98.768	100.68
106.9	104.05	104.32	107.42	107.83	102.48	107.62	104.53	105.46	106.48	108.1	106.51	108.59	106.55	107.68	105.71	106.8	106.58	106.77	107.88	106.53	106.29	104.36	108.74	105.6	106.1	108.71	105.38	103.94	108.35	107.86	104.13	104.7	109.94	107.47	107.7	107.1	106.63	106.62	108.83	102.82	107.63	104.35	104.04	107.53	105.01	109.21	106.42	107.52	104.82
103.19	106.52	106.7	109.5	104.9	109.41	108.17	109.78	106.72	107.33	107.79	107.08	106.96	107.77	107.98	104.26	108.42	107.07	108.06	106.25	106.06	110.29	106.92	103.93	104.63	106.52	106.54	109.71	107.58	110.22	106.46	107.29	102.66	108.21	108.06	106.54	109.3	107.48	106.84	104.4	103.59	104.88	108.72	108.07	109.62	106.99	104.62	109.18	104.42	108.09
105.48	106.86	102.66	105.67	106.01	105.3	102.87	104.5	108.64	104.32	106.54	104.54	105.73	103.81	102.78	107.59	100.86	103.1	106.24	105.56	104.34	103.65	102.93	106.12	107.36	104.62	103.7	103	105.39	105.72	102.13	104.05	109.62	103.43	102.99	105.47	104.09	101.61	103.73	102.57	103.38	106.05	107.65	104.91	102.23	106.63	104.98	105.78	105.15	105.09
112.02	113.35	113.85	113.23	111.1	113.96	112.62	116.23	113.76	112.57	109.13	112.14	110.76	113.87	113.02	112.53	114.18	113.26	113.87	116.43	113.31	114.38	111.09	111.79	113.63	107.23	113.78	113.16	112.11	110.91	113.94	110.93	112.12	112.06	109.75	114.2	111.66	113.02	110.45	116.47	109.02	112.12	111.17	113.77	112.23	111.22	111.07	115.04	113.55	111.44
98.801	98.142	100.81	101.79	97.983	101.58	98.156	100.18	96.033	96.759	97.522	102.18	97.551	99.504	99.788	100.14	98.016	100.5	99.867	102.06	101.12	99.848	101.6	103.04	100.63	100.32	99.899	101.17	98.709	102.1	98.464	96.132	101.3	100.68	97.694	100.52	102.74	101.18	99.203	99.059	96.515	100.75	101.29	99.101	99.534	96.598	98.312	95.275	101.42	100.79
113.95	116.25	116.34	115.29	117.64	115.71	117.63	116.17	114.41	113.37	113.93	116.73	116.85	116.93	111.07	111.6	117.92	116.11	117.02	114.93	118.82	114.8	114.85	115.48	115.74	118.18	115.76	117.07	118.57	114.71	118.01	114.59	114.34	116.26	117.96	113.85	117.43	114.8	115.01	115.16	117.03	119.73	114.63	113.94	118.32	118.54	118.5	118.81	115.69	117.24
105.08	103.02	102.82	105.31	107.38	102.52	106.95	105.23	104.6	105.42	107.58	103.71	103.74	104.92	104.18	104.12	100.74	102.56	103.5	106.92	102.28	104.44	105.04	105.1	105.37	106.36	101.03	103.23	102.07	106.98	104.89	103.49	104.73	105.77	105.4	102.01	103.49	104.55	103.44	103.41	105.8	108.73	107.06	102.83	104.14	105.37	104.84	106.53	104.86	102.72
112.6	111.71	111.76	112.38	110.99	115.5	110.05	109.52	108.97	107.68	112.36	110.38	109.74	108.26	109.85	112.52	108.72	111.63	106.82	109.92	111.21	111.75	110.5	110.33	110.35	110.25	109.34	107.68	109.87	111.21	112.64	110.24	109.6	109.18	109.9	111.57	108.97	109.29	111.15	110.74	113.06	107.99	107.27	109.76	113.12	109.33	110.65	110.36	110.85	109.02
110.36	108.23	108.46	112.14	110.83	110.51	111.09	111.44	108.79	108.41	108.76	114.25	111.41	110.13	109.14	108.13	110.43	107.18	111.38	110.24	108.09	111.18	107.82	110.39	110.47	111.84	110.93	109.36	112.25	109.61	111.29	110.7	108.19	113.51	110.98	111.59	110.45	106.65	110.39	111.15	111.28	108.22	106.73	109.99	107.75	109.21	109.94	114	109.06	110.17
107.79	110.85	107.93	109.42	108.62	112.16	110.17	109.77	110.12	113.48	107.57	109.47	108.46	109.59	110.53	112.84	110.04	109.82	111.48	110.84	109.64	113.02	109.3	110.85	112.15	108.05	111.74	110.52	109.38	111.07	110.46	108.02	109.89	112.34	108.5	113.11	111.44	113.98	111.39	109.08	109.65	109.4	110.14	109.46	113.35	110.41	108	111.27	111.16	112.79
110.53	104.68	108.38	104.23	106.66	106.52	106.43	106.85	104.98	105.63	108.9	105.3	105.95	107.8	104.36	102.05	108.05	105.26	102.46	107.22	106.58	107.44	105.67	102.97	106.75	103.95	107.03	107.16	101.8	106.81	107.32	106.96	103.94	103.79	104.5	107.2	106.79	103.4	106.25	108.77	106.57	105.1	105.95	104.98	105.62	104.03	105.02	104.66	105.64	107.9
105.69	106.12	104.55	106.28	104.89	101.16	104.27	103.96	108.27	105.32	104.26	101.64	107.94	104.14	104.82	105.88	105.62	107	106.71	107.55	105.8	107.47	106.9	106.13	102.83	104.79	103.68	107.88	102.39	103.61	102.64	106.43	106.74	108.54	104.96	104.07	104.09	105.52	104.5	105.32	105.02	105.6	103.61	105.16	104.13	109.06	106.52	103.52	100.61	105.6
106.27	108.63	104.89	106.22	106.6	104.05	104.8	106.43	107.28	106.56	106.21	109.32	107.66	107.15	106.16	106.86	104.98	106.16	108.97	103.82	106.58	105.09	105.73	105.78	107.9	107.95	108.62	105.2	108.37	105.45	109.77	106.62	105.7	103.5	108.31	103.79	108.14	106.78	107.57	103.75	106.43	106.34	105.1	106.73	105.91	107.18	106.98	106.33	105.48	107.8
111	109.85	111.63	111.7	109.8	111.49	112.16	110.83	114.1	110.54	114.3	114.33	113.75	112.81	110.15	112.49	113.32	112.32	107.9	109.56	111.15	110.86	114	113.93	112.9	113.62	111.99	112.92	110.79	112.88	111.71	111.44	114.36	112.88	112.48	112.46	109.51	109.42	112.25	110.42	110.86	112.02	109.72	109.42	110.68	113.77	108.92	114.01	113.17	112.94
110.28	108.93	112.18	113.29	113.83	110.58	111.81	111.14	110.42	116.06	110.83	112.28	110.97	112.84	111.27	110.62	112.65	111.32	112.36	111.99	112.9	111.37	111.75	112.36	110.92	110.98	111.27	111.58	115.48	110.34	110.18	109.47	111.69	109.21	110.97	110.23	109.73	110.5	112.91	111.28	111.06	110.13	111.91	112.6	110.37	114.33	109.45	109.21	112.86	112.21
109.49	108.16	106.51	109.99	105.33	104.64	107.32	108.54	108.26	104.28	106.17	107.19	105.61	105.42	107.71	106.04	107.51	104.6	105.87	108.92	107.05	105.97	105.75	104.65	104.31	106.04	106.16	109.86	107.94	108.5	104.65	107.9	106.88	105.68	107.06	103.97	107.24	106.47	104.93	107.85	105.69	104.65	106.02	108.47	103.12	106.04	106.35	107.8	106.92	101.86
114.63	110.68	112.7	114.6	112.41	112.96	113.01	110.49	113.37	110.88	111.42	112.34	109.98	113.2	114.21	113.56	110.34	110.58	112.09	110.64	113.98	113.89	110.39	110.62	113.1	111.76	111.51	111.33	113.43	113.01	114.88	110.38	108.87	111.42	111.7	111.36	112.47	113.07	114.01	115.2	109.24	113.31	116.94	112.55	113.49	115.23	112.41	110.89	112.87	113.45
105.33	105.65	107.53	106.01	106.82	107.46	100.53	103.73	103.06	107.13	103.29	107.2	106.57	104.94	106.25	105.84	99.856	105.17	104.24	106.66	107.52	105.49	106.95	105.6	104.74	104.42	106.83	104.31	105.93	104.16	106.63	107.31	104.74	108.69	105.53	106.39	104.43	101.69	105.52	107.13	104.58	104.9	105.28	107.57	103.66	107.1	102.76	106.53	104.5	101.96
102.78	98.449	100.93	99.915	101.84	98.661	101.58	103.97	98.921	100.72	100.53	100.41	98.226	100.39	101.87	99.881	101.44	101.93	103.26	99.801	103.82	102.35	99.744	98.992	97.792	96.827	99.243	103.05	97.27	100.32	103.94	100.18	99.244	98.387	101.05	96.857	97.422	102.02	95.573	100.45	99.987	100.49	97.702	98.355	99.58	104.11	98.884	100.15	99.72	99.262
108.46	108.57	107.18	108.51	104.2	105.06	105.13	106.53	106.54	105.27	106.04	107.68	106.9	102.93	106.29	106.09	103.4	105.65	106.13	105.37	107.61	104.05	110.83	108.6	104.41	108.24	104.21	109.03	104.29	107.25	104.48	106.1	107.2	104.66	104.66	108.78	106.55	107	104.97	107.68	106.31	105.53	108.5	107.33	107.35	103.39	107.69	105.89	103.78	105.23
113.07	110.28	112.58	113	112	111.53	111.36	114.32	112.4	111.03	113.22	113.05	114.11	111.04	110.73	109.18	113.77	112.23	112.35	111.33	110.36	110.93	112.66	109.75	112.7	114.19	111.23	113.63	112.76	110.03	113.58	111.08	111.84	111.21	110.01	114.43	112.35	112.47	110.62	110.64	113.99	110.53	111.51	113.89	105.06	113.09	111.41	109.58	114.46	111.86
118.25	116.69	117.36	118.3	118.45	115.35	118.21	119.08	116.83	119.32	117.16	114.52	119.65	117.41	114.81	118.29	116.08	117.39	117.35	117.38	115.15	118.13	118.87	117.11	118.91	115.78	115.8	120.54	115.95	119.82	115.14	118.78	119.29	115.31	113.63	116.9	120.12	116.36	116.48	115.66	118.26	115.42	119.48	116.58	118.09	117.67	117.93	116.98	117.16	117.19
104.04	102.21	104.01	101.87	106.02	102.69	104.27	103.57	103.55	106.25	104.22	103.35	103.65	103.31	104.14	104.19	106.02	104.52	105.69	106.98	105.45	101.43	106.85	103.98	105.05	103.38	101.24	106.64	105.86	101.91	103.52	103.59	104.34	104.19	104.51	103.18	103.71	106.38	103.96	103.03	105.82	104.89	106.8	104.31	103.89	104.89	106.19	102.65	106.5	102.69
111.31	110.88	110.64	113.61	110.75	111.6	109.87	111.23	113.75	112.77	115.93	110.32	108.95	109.79	114.23	113.46	111.39	113.26	110.16	112.15	111.46	109.37	113.41	111.93	112.59	110.96	112.24	108.79	111.48	111.89	108.11	111.74	112.51	110.68	110.23	110.24	111.21	112.19	112.53	109.78	113.36	113.31	111.68	111.7	109.09	111.27	111.98	111.19	110.76	113.62
106.41	100.89	106.08	107.56	106.29	103.06	106.33	103.81	105.05	105.4	102.53	104.31	105.48	104.93	106	106.44	103.56	107.72	107.46	107.12	106.35	105.36	105.95	104.8	104.85	109.31	105.46	105.94	105.79	104.22	108.12	104.23	108.41	104.43	106.55	104.28	106.82	102.98	105.22	104.33	109.57	105.6	108.32	103.94	102.11	104.7	103.62	104.31	105.39	108.05
106.48	110.28	110.26	106.82	109.82	112.91	108.05	106.46	110.5	108.24	108.05	108.34	106.39	106.9	108.76	106.91	110.42	111.14	109.94	107.21	108.29	110.91	108.37	111.02	108.46	109.97	108.8	109.05	110.86	111.03	108.65	112.07	108.32	110.7	109.52	112.25	108.78	111.62	108.58	107.32	111.02	108.51	109.03	112.99	108.75	108.35	110.88	110.78	109.86	105.78
103.55	107.01	102.2	107.08	104.85	107.03	106.94	107.64	105.05	105.75	106.12	106.06	106.77	107.88	104.64	105.28	107.91	105.84	108.38	106.33	106.16	106.27	106.51	106.19	105.76	102.36	102.8	103.69	106.43	105.14	106.15	104.22	107.81	106.79	105.83	106.82	106.82	104.28	104.45	104.31	105.14	104.87	106.58	108.41	108.3	103.72	107.86	103.48	106.3	103.59
112.83	110.32	110.17	110.75	110.62	112.46	111.6	110.59	111.42	112.38	112.79	108.92	110.74	114.86	111.63	110.38	112.07	112.53	112.26	111.57	111.89	111.02	111.84	112.31	111.23	110.36	114.2	113.48	108.72	110.82	111	112.95	108.61	112.69	112.78	110.89	112.73	110.3	112.96	113.34	110.06	111.11	110.87	112.31	113.02	110.07	111.2	111.63	109.72	113.5
104.99	104.79	106.52	105.48	102.96	106.59	105.6	107.23	110.25	106.09	103.48	104.89	106	109.53	107.6	106.35	103.26	105.88	106.7	104.07	105.74	104.94	103.36	103.04	104.04	104.73	108.69	106.75	106.61	107.32	103.8	103.01	107.59	104.87	108.15	104.02	104.98	108.18	105.41	107.29	105.08	105.45	109.31	106.93	107.8	106.71	105.87	107.59	104.71	106.45
102.02	101.63	107.23	104.86	102.86	103.47	106.56	105.84	107	108.34	103.52	106.33	103.02	103.81	101.99	106.54	103.7	104.55	108.02	103.46	105.77	103.45	103.39	104.44	102.03	106.68	106.24	105.01	102.32	101.89	103.84	103.84	105.52	106.57	102.6	104.7	103.56	105.83	105.06	104.62	104.21	104.74	104.93	103.44	103.56	101.02	103.52	105.01	105.14	104.65
105.83	106.02	106.58	108.65	104.54	102.82	107.86	108.63	104.47	105.18	104.77	108.41	107.07	104.56	109.4	109.38	107.59	107.18	108.5	107.57	108.08	106.66	112.44	105.23	107.14	107	106.41	108.84	109.85	107.87	103.98	106.81	106.89	105.11	105.7	105.17	108.56	106.75	107.1	103.79	107.92	107.62	109.35	107.83	103.68	105.35	106.6	103.03	103.27	107.59
107.54	107.64	106.67	108.52	106.63	107.68	107.97	107.91	106.52	107.13	106.77	107.2	105.57	107.11	107.19	108.41	107.71	109.04	108.52	108.66	105.69	105.44	104.21	106.27	106.88	107.98	104.76	104.52	105.32	109.04	104.23	107.58	103.18	106.9	106.35	108.54	106.09	108.15	105.99	106.71	110.64	106.8	105.33	108.45	105.87	105.78	107	107.32	110.12	105.41
103.19	108.14	103.64	105.49	107.46	106.29	105.12	104.25	107.17	106.09	107.4	107.76	103.59	107.15	105.05	109	105.19	106.14	106.37	106.96	107.91	108.3	106.42	105.65	106.82	104.66	110.73	104.81	109.18	105.47	108.04	109.92	105.28	110.44	107.08	105.79	107.22	106.98	108.51	105.61	104.76	106.78	104.6	103.78	105.86	104.19	106.53	109.74	107.36	108.91
105.93	103.97	106.62	106.4	110.1	107.32	108.5	103.52	104.64	107.45	110.19	106.94	104.46	104.76	107.18	108.08	105.89	101.86	103.66	104.22	104.5	104	104.92	104.05	103.55	106.08	107.65	107.64	106.05	105.38	105.02	102.99	105.3	104.38	101.35	105.23	105.16	105.04	106.72	105.39	106.77	111.32	107.94	106.15	104.57	105.06	105.37	103.56	106.47	102.95
107.88	110.04	105.49	103.16	106.87	107.98	104.65	107.33	109.37	102.88	104.52	105.86	104.02	106.72	102.9	104.76	104.35	104.35	105.26	104.75	102.4	105.98	103.33	105	104.07	107.03	105.25	105.64	106.19	108.12	104.55	105.94	105.03	106.19	104.72	106.58	106.04	106.87	106.77	104.72	104.28	105.21	107.72	105.88	105.31	105.9	104.31	107.72	106.51	103.95
118.22	116.34	116.66	119.23	116.77	117.75	119	116.33	117.81	120.18	115.46	118.92	122.3	116.21	119.07	117.65	119.84	118.05	118.28	113.98	118.08	118.31	115.64	118.6	118.26	117.51	114.82	118.71	114.45	120.22	113.54	116.2	120.37	115.67	115.88	115.87	116.85	118.2	115.95	119.85	115.12	117.43	120.85	117.53	114.03	115.12	117.08	115.86	116.42	117.9
104.51	106.41	103.1	108.02	103.54	105.6	108.3	107.65	105.32	103.05	104.66	105.76	105.64	104	107.94	105.71	102.46	105.15	106.37	104.05	107.55	105.66	108.62	103.36	102.51	102.8	107.45	104.34	105.79	105.66	104.95	105.8	106.88	100.45	105.22	105.82	106.8	103.77	105.68	104.18	102.82	103.41	106.19	104.9	106.72	106.39	106.55	107.28	107.15	102.26
108.13	110.16	110.13	111.03	113.7	111.01	109.08	109.4	110.58	109.2	108.85	109.86	111.4	112.04	109.12	110.65	109.21	108.74	110.04	105.67	108.44	110.19	110.64	112.25	110.46	107.77	111.64	110.64	111.84	110.03	110.98	111.33	109.38	109.25	107.56	113.36	110.02	114.51	108.53	112.09	108.52	110.38	110.06	109.9	110.03	113.06	108.28	109.84	107.47	110.4
115.46	117.16	119.88	115.82	118.44	115.88	116.99	116.7	116.56	115.24	117.13	115.81	117.81	116.25	115.92	112.95	117.93	117.44	117.06	119.29	114.35	114.84	115.18	116.85	117.64	117.05	113.17	113.98	118.67	115.25	115.92	116.54	111.88	114.51	119.48	116.02	112.31	115.44	115.68	114.13	119.69	118.79	116.79	113.99	117.8	118.95	116.59	115.93	115.69	116.21
109.84	109.77	109.27	106.94	107.79	108.1	106.97	107.71	109.55	103.87	104.93	104.55	102.15	105.76	104.78	106.85	107.21	104.43	104.49	104.64	104.05	105.65	105.83	106.24	105.19	105.09	104.23	109.53	104.27	107.92	105.28	106.45	104.11	106.58	109.45	108.3	107.86	106.11	106	107.55	104.04	107.1	104.58	111.29	106.33	107.66	108.03	106.26	105.96	108.6
106.56	105.69	102.67	106.05	103.66	104.87	106.33	101.99	105.73	103.16	101.3	105.52	105.91	105.79	105.68	105.47	101.25	102.08	104.79	104.18	105.47	102.59	102.12	106.14	104.39	106.12	105.66	104.83	104.07	102.78	104.63	102.38	106.51	106.77	104.09	102.71	104.35	104.35	102.9	101.99	106.63	105.71	104.33	102.06	102.74	104.34	105.4	103.88	102.37	108.75
106.52	104.44	105.95	105.31	104.73	106.71	108.14	102.08	104.94	103.38	105.59	104.25	103.71	105.88	104.48	103.46	104.67	104.35	103.74	105.5	105.2	103.9	105.29	105.99	105.13	105.08	105.16	105.14	105.71	104.44	106.04	106.27	104.65	103.09	104.94	107.53	105.26	105.91	106.81	105.14	106.08	105.05	107.11	102.08	103.91	105.66	104.29	104.03	104.23	108.09
99.773	98.641	99.383	98.563	102.13	98.366	101.67	100.35	98.027	96.902	101.83	100.31	99.532	102.48	98.775	99.282	101.04	98.82	100.46	99.175	101.72	100.15	102.65	99.509	99.076	96.901	100.52	101.72	97.692	101.52	98.512	100.14	98.752	100.92	100.61	100.6	99.301	102.96	99.262	98.997	101.85	94.898	97.612	98.103	98.072	102.54	99.476	101.71	99.566	99.985
102.81	102.89	104.57	106.3	105.21	105.75	102.35	103.42	103.19	105.47	103.85	106.26	102.64	107.55	101.88	103.81	103.92	103.68	106.27	102.53	100.8	102.45	106.54	104.27	105.34	107.36	106.57	106.22	104.85	105.21	106.26	105.14	101.02	107.78	106.54	106.49	105.34	106.66	104.65	104.16	104.64	103.12	102.43	104.04	105.9	106.83	105.63	100.33	101.41	104.82
108.69	108.58	107.59	108.51	104.94	108.94	108.99	105.79	107.94	108.77	105.66	104.87	107.75	106.68	107.5	107	103.97	104.85	106.03	105.86	107.31	109.13	105.11	108.79	108.4	106.25	105.26	109.68	107.36	108.24	105.53	105.68	106.08	106.06	105.17	106.3	105.09	106.52	104.58	104.95	108.42	105.29	104.43	106.43	108.08	112.54	106.7	107.05	108.16	106.88
106.59	102.12	102.33	105.85	105.68	105.43	103.18	101.44	104.81	106.41	102.01	103.44	107.69	106.68	104.06	106.85	103.01	100.17	103.43	105.56	102.23	104	108.04	103.97	102.93	104.94	105.6	103.91	107.33	103.9	103.95	102.44	103.68	102.43	105.02	103.7	107.38	104.79	105.27	103.62	103.54	104.24	103.67	104.23	104.6	102.25	104	105.66	107.54	105.12
110.93	111.17	111.01	110.13	109.35	109.06	112.57	111.3	109.75	113.14	112	113.43	110.52	110.45	111.56	109.33	111.42	108.25	110.65	109.22	112.47	110.45	110.12	109.16	111.99	110.76	110.53	109.46	113.02	110.05	110.91	108.43	111.33	112.85	110.77	111.26	111.78	112.32	112.92	111.19	112.87	110.74	114.9	108.47	113.47	110.71	108.56	112.73	112.97	110.62
107.49	108.53	111.36	107.25	108.13	110.39	109.78	107.38	111.11	110.03	110.12	109.21	109.68	110.76	110.07	113.49	107.59	108.48	109.5	112.01	109.04	108.98	109.19	109.3	107.36	109.71	111.96	112.01	107.61	112.23	111.41	111.79	110.54	112.65	109.51	115.54	112.3	111.05	111.25	110.69	107.9	106.39	113.5	111.88	110.84	108.53	107.61	108.93	109.78	109.04
110.97	110.44	111.3	110.96	111.9	111.26	109.13	113.45	112.99	112.59	111.07	111.27	113.34	113.26	112.43	109.9	113.81	110.45	111.96	112.65	114.7	112.37	113.65	112.06	111.3	112	111.13	111.81	109.91	111.29	113.32	114.85	111.8	113.41	113.87	112.53	114.41	112.62	110.58	109.24	113.54	113.03	110.34	112.87	111.75	113.84	114.45	113.52	111.44	111.7
103.55	99.103	102.43	102.15	101.12	98.042	102.64	100.41	98.539	100.19	99.246	100.32	99.384	100.3	99.421	102.15	100.3	98.573	101.36	102.66	100.37	99.917	102.98	95.56	102.2	99.361	101.89	99.988	101.72	98.605	102.93	102.56	98.147	98.966	99.8	100.35	102.29	98.465	99.208	101.64	100.26	101.24	100.18	97.317	99.291	98.661	98.1	101.37	99.898	99.419
105.06	106.68	107.04	104.99	105.77	104.61	105.5	105.21	104.7	105.63	104.31	106.64	105.59	104.95	106.94	106.69	103.74	105.02	101.06	103.73	107.64	102.46	104.5	102.48	106.95	106.12	106.49	107.09	102.96	103.84	103.81	107.12	107.45	108.83	104.75	107.29	104.63	107.72	106.25	109.49	104.65	104.45	107.17	106.42	102.27	104.78	103.07	104.35	108.57	105.82
112.32	109.85	112.47	108.51	110.45	112.28	111.8	114.77	114.72	113.85	112.16	109.07	112.89	111.69	110.54	109.23	112.22	110.71	114.37	112.13	113.93	114.32	114.47	113.42	111.37	113.92	112.87	114.59	112.59	110.84	109.52	114.62	109.34	111.33	111.3	110.82	109.65	112.75	110.29	113.27	111.24	110.71	115.12	112.21	114.43	110.74	113.31	110.94	109.44	111.74
104.02	105.54	107	105.67	107	106.22	109.12	106.42	102.31	104.52	105.66	105.81	105.67	106.39	106.55	107.05	108.09	105.83	107.95	106.27	105	104.92	108.09	106.47	105.07	103.73	105.19	105.48	106.12	105.42	104.45	105.62	106.29	105.87	103.24	107.18	107.51	106.37	107.72	102.88	109.73	104.17	104.96	103.11	106.75	106.24	105.48	106.33	106.85	105.1
107.58	103.66	103.6	105.99	106.22	101.92	104.83	109.93	105.81	103.89	106.03	105.03	105.73	104.49	109.56	106.76	107.36	107.9	106.18	104.91	104.13	107.04	104.7	110.59	103.73	106.42	104.98	106.78	106.46	106.52	105.56	109.16	105.3	104.62	107.26	106.79	102.81	105.92	107.58	105.05	109.05	104.97	103.34	105.59	104.24	105.66	102.96	104.31	105.26	107.71
107.25	105.11	107.71	105.75	105.15	106.46	106.38	106.45	106.85	106.31	103.23	108.34	104.56	105.48	105.39	108.02	104.52	101.92	108.5	103.91	104.13	102.41	108.02	106.02	107.99	106.28	106.81	102.54	105.61	105.55	105.14	106.6	107.12	107.07	107.79	104.3	107.09	106.64	103.56	106.97	105.77	103.64	105.82	107.35	103.55	106.67	109.03	105.71	106	106.29
118.17	119.17	118.07	117.9	117.22	115.44	114.94	116.35	117.33	116.24	116.29	119.27	118.52	117.75	115.94	115.58	113.14	121.2	116.87	117.58	116.07	118.65	118.31	115.35	116.56	116.4	115.71	115.93	120.7	118	116.38	114.8	119.88	115.91	116.68	116.72	116.34	117.95	117.6	118.87	117.63	117.38	116.28	117.51	116.17	119.3	116.9	115.31	118.5	117.19
111.76	115.64	108.97	106.84	111.66	111.95	110.31	113.31	113.33	112.02	115.17	109.19	111.33	110.5	109.64	108.44	110.42	113.82	113.41	110.36	112.86	111.92	109.5	111.98	110.12	109.04	110.84	109.06	110.77	112.58	110.91	110.83	114.79	112.16	108.46	110.1	111.63	110.74	114.83	111.05	113.4	112.09	112.91	111.84	109.4	111.1	111.7	110.91	110.67	112.95
114.27	113.52	113.31	116.63	113.48	110.21	112.66	111.03	111.4	115.89	112.76	111.18	110.15	114.46	110.46	113.06	109.39	115.17	114.22	109.54	112.15	112.14	110.61	112.48	111.42	111.42	112.11	116.78	109.55	115.59	110.82	113.9	111.42	112.61	111.5	116.86	110.31	111.48	113.87	115.64	111.84	112.68	113.5	111.98	111.06	112.97	110.6	113.27	113.93	110.47
114.46	118.18	113.59	116.65	113.54	116.21	115.68	118.62	114.48	118.24	119.09	117.96	114.62	113.71	116.57	118.55	113.87	116.79	116.34	115.09	116.33	115.42	115.98	112.69	116.77	115.18	118.33	116.41	115.6	117.07	116.24	114	113.93	119.56	113.51	116.14	118.71	115.16	113.99	114.83	114.91	114.51	114.72	119.15	117.4	116.22	115.65	114.38	117.03	117.22
100.24	101.62	99.153	101.15	101.1	101.72	101.24	103.25	98.797	100.39	99.349	98.965	102.62	101.88	102.49	103.21	101.45	100.3	99.947	101.1	102.72	100.43	101.07	102.03	99.022	102.63	98.128	99.914	100.33	98.382	99.776	102.64	100.52	99.102	98.963	97.325	99.234	101.05	101.41	98.005	101.06	98.386	98.602	100.06	97.511	97.912	102.03	101.72	98.359	97.771
102.51	101.04	100.03	98.184	98.835	100.16	98.942	101.72	98.086	97.601	100.72	98.533	100.14	101.02	97.111	100.47	99.968	99.633	101.89	102.95	101.57	103.51	99.999	98.132	100.21	98.479	99.262	102.29	96.784	101.82	100.09	98.831	97.479	101.87	97.676	101.78	101.06	100.43	99.114	101.53	98.578	99.212	99.771	104.08	102.75	101.02	100.19	100.99	100.14	98.148
106.84	109.09	107.41	107.1	106.58	103.16	109.79	106.4	109.49	106.2	108.08	104.43	107.69	105.84	106.95	106.71	108.69	103.07	104.46	107.52	104.42	103.08	108.43	104.76	107.16	105.08	109.16	105.76	103.48	103.84	107.77	105.42	110.2	104.46	108.04	104.9	108.3	109.11	104.83	108.12	105.27	103.06	104.66	107.47	105.45	109.68	108.31	107.2	108.61	107.46
109.48	110.18	110.53	112.59	110.31	108.55	110.78	110.84	109.63	111.81	113.44	110.2	112.35	109.34	110	108.96	109.05	109.22	110.58	108.03	114	109.3	110.93	111.96	111.82	111.49	112.84	108.71	112.83	111.91	111.95	111.51	111.02	108.92	112.57	111.73	113.73	109.07	111.62	110.43	109.96	108.55	108.89	109.39	110.07	112.18	109.9	114.59	115.4	107.54
110.7	111.72	108.63	113.34	110.12	109.4	111.11	109.43	111.46	111.36	110.96	112.6	109.54	106.93	111.28	110.67	110.92	109.08	109.53	107.89	109.06	111	109.87	110.83	111.81	113.55	110.11	108.94	108.98	112.75	109.12	108.71	111.24	106.36	107.62	112.24	108.61	108.14	107.93	110.58	111.14	110.9	113.2	108.7	110.28	112.55	112.9	111.65	111.05	109.73
102.87	107.48	103.86	102.27	105.64	103.99	104.25	104.41	101.91	104.67	101.79	104.69	108.57	106.62	103.84	106.04	105.78	99.86	101.9	103.03	102.12	103.28	105.44	102.8	104.75	101.8	106.38	104.1	105.56	106.11	103.97	103.08	106.48	105.18	102.14	104.31	103.39	102.68	103.96	104.02	105.72	103.27	103.66	105.05	103.69	104.77	103.74	103.5	102.69	105.31
98.669	102.55	101.5	98.756	99.177	97.29	100.04	101.39	99.431	101.76	100.31	98.797	102.99	99.895	100.21	100.38	98.701	99.193	97.848	97.719	98.209	99.747	101.32	98.997	98.418	101	96.578	104.59	101.29	100.37	97.937	97.861	100.56	97.209	102.26	103.24	98.504	100.23	100.94	102.16	97.824	99.633	102.96	99.007	98.503	98.112	98.35	100.92	100.08	96.103
108.72	106.42	106.75	105.25	106.67	107.36	107.05	105.5	107.8	107.35	106.76	107.98	105.57	108.38	106.29	105.91	104.23	105.31	110.49	104.23	110.49	106.6	108.55	103.54	106.07	109.1	106.86	108.32	109	105.58	106.88	105.78	106.18	106.97	105.64	107.7	107.2	107.58	108.14	105.23	104.84	109.77	104.41	105.28	106.22	104.94	105.96	109.21	107.16	106.01
103.27	105.54	104.83	103.41	107	105.75	107.38	103.77	105.46	105.73	107.91	108.46	104.52	102.37	104.03	106.32	105.98	106.43	107.76	104.77	104.82	107.67	106.62	106.61	105.36	104.51	105.66	106.85	103.03	107.53	105.17	105.87	106.86	107.14	102.98	103.3	103.36	103.47	106.6	108.23	108.05	102.12	103.48	106.79	107.13	107.77	105.43	105.94	106.09	105.82
115.33	118.43	116.39	119.11	118.64	115.7	118.74	118.49	116.76	120.56	116.83	119.3	116.16	116.97	113.86	116.45	116.31	119	120.31	117.96	116.2	113.2	116.73	117.9	116.27	117.87	115.95	118.72	119.1	117.01	118.95	116.56	114.85	119.13	119.27	119.12	115.73	116.65	117.57	118.35	115.69	116.09	115.88	117.18	119.5	116.31	116.3	116.98	118.33	117.77
110.98	111.2	110.42	113.04	110.47	112.45	107.74	112.28	110.27	112.72	109.78	110.14	109.02	112.3	108.02	111.03	112.41	114.42	110.58	110.8	110.21	111.57	112.51	110.91	110.95	108.65	109.52	111	115.17	112.93	111.07	112.77	112.78	110.97	114.07	110.48	113.34	112.87	110.13	110.68	111.43	110.42	111.33	112.36	110.03	111.76	109.03	112.17	112.48	111.98
104.93	106.04	103.41	105.25	103.62	107	105.6	101.44	105.52	108.2	103.57	105.53	101.78	101.59	102.68	103.92	103.56	107.02	106.95	104.14	106.57	103.36	105.8	103.98	103.27	102.99	106.94	105.47	104.23	104.5	105.75	105.54	105.38	105.58	106.63	106.13	106.93	102.93	106.66	106.3	104.55	104.11	102.42	107.12	103.12	103.26	99.21	104.19	104.44	104.32
107.95	104.93	105.94	104.31	104.33	107.11	104.8	104.28	103.88	107.04	105.19	106.05	107.57	109.02	103.7	106.14	104.79	103.89	106.3	103.4	104.71	106.08	105.37	105.2	103.75	104.25	103.31	107.1	103.2	107.44	107.07	105.05	104.88	105.28	109.5	108.16	107.11	103.9	105.85	107.01	106.19	107.54	105.7	103.94	104.77	105.44	106.33	108.22	104.67	106.7
107.49	105.28	103.32	108.76	104.86	106.17	107.88	102.52	104.19	105.77	110.63	103.59	105.19	107.42	104.53	105.01	105.71	106.06	108.97	104.96	102.85	106.05	104.89	105.31	108.73	107.54	105.15	102.58	103.6	105.39	103.4	103.56	103.16	105.7	103.21	103.59	109.92	109.15	104.45	105.66	105.42	104.52	104.46	107.8	105.59	106.32	106.88	104.04	106.63	106.42
104.97	103.99	104.64	101.41	103.35	106.2	106.07	108.21	103.03	101.96	105.88	102.94	103.73	104.21	105.66	105.67	100.38	104.79	103.15	104.65	105.16	103.28	103.8	104.08	106.36	106.97	104.25	106.19	108.22	105.99	104.27	103.87	105.1	104.81	109.51	102.28	108.52	106.71	103.66	104.18	105.71	106.47	103.85	103.35	108.25	108.66	105.58	105.66	107.29	107.82
108.73	110.56	111.75	108.37	112.44	115.05	112.82	114.32	114.19	111.91	114.43	112.47	109.14	114.91	114.9	110.54	111.89	104.91	109.45	113.18	109.62	112.37	111.91	112.8	110.52	111.69	108.17	110.01	113.87	110.72	109.65	110.69	113.53	114.14	112.69	112.94	112.74	110.69	113.52	112.14	113.11	114.06	110.09	110.93	113.34	112.45	111.93	112.22	114.47	111.48
105.76	102.77	103.22	105.43	106.17	105.82	102.33	104.74	103.27	102.65	104.8	101.09	102.67	102.3	106.66	105.62	104.14	100.8	105.22	101.94	102.65	105.99	106.06	101.9	105.4	103.13	104.74	103.73	104.64	102.22	105.34	106	101.93	105.63	102.01	102.98	106.07	105.78	105.43	101.82	106.54	101.49	101.94	105.31	102.73	102.59	106.61	106.6	104.22	104.3
120.57	119	117.93	121.17	115.07	116.79	120.36	117.84	116.27	112.45	119.27	117.56	115.93	118.96	118.82	117.42	114.83	114.74	117.9	116.33	120.83	119.17	117.59	117.43	117.07	119.85	116.65	118.12	118.81	109.57	118.25	117.08	117.58	120.92	119.26	116.1	117.91	116.13	114.9	119.82	113.76	114.2	118.48	117.91	119.16	116.8	117.09	118.73	119.37	114.84
104.15	106.35	108.64	104.63	106.02	105.33	106.12	107.68	102.88	105.51	105.24	104.99	105.45	108.01	108.18	105.83	104.96	105.64	104.88	104.69	106.55	106.89	102.71	106.1	102.94	107.87	105.3	105.23	110.55	102.82	104.67	106.09	106.69	109.5	104.02	105.54	104.74	104.72	107.15	106.73	108.13	107.05	110.91	107.93	107.06	105.13	104.21	107.01	104.81	107.31
103.06	106.17	105.2	108.47	106.93	104.85	105.79	107.68	106.53	103.68	107.17	105.34	108.15	108.48	107.85	108.72	108.04	103.7	104.99	103.98	106	106.33	103.07	107.53	106.91	107.16	106.12	106.7	108.64	106.87	104.3	107.44	105.67	105.52	103.14	105.84	106.65	103.52	108.06	108.42	103.86	104.61	106.31	108.76	107.26	107.2	112.14	106.97	108.23	108.11
114.12	110.16	111.94	109.75	114.34	109.38	109.64	109.03	112.27	113.38	113.91	109.02	111.61	111.67	115.35	112.93	111.01	115.54	111.03	113.03	113.63	111.68	112.37	112.98	110.34	113.12	113.65	112.34	113.55	110.61	113.86	112.93	109.13	113.69	110.35	110.7	112.37	109.97	116.54	115.74	110.28	111.44	111.88	112.92	111.11	110.9	114.54	111.81	110.3	113.41
114.31	109.78	110.36	111.91	115.58	112.5	113.69	110.4	113.69	112.86	111.86	114.55	111.58	110.96	112.04	114.56	112.56	111.07	111.22	111.5	112.79	111.5	111.45	112.26	110.46	114.03	111.9	110.09	114.91	111.49	111.29	113.08	113.33	116.4	111.03	114.7	111.88	109.19	112.81	110.62	112.21	114.8	110.52	110.89	111.4	112.17	112.17	112.87	113.77	112.81
108.34	106.74	107.91	106.43	103.05	109.34	108	103.86	105.1	104.79	105.63	106.83	108.83	107.28	107.34	107.33	107.01	106.57	106.82	107.23	109.59	111.42	106.82	105.36	104.55	105.17	107.1	107.86	108.11	107.89	106.77	107.34	108.17	108.44	106	104.99	109.94	105.84	107.05	109.24	105.12	107.31	105.15	104.12	107.08	107.07	107.06	103.57	105.14	107.36
96.388	98.316	98.722	99.219	98.819	102.2	98.875	101.83	98.295	101.36	102.28	100.16	100.01	98.004	98.296	99.281	101.08	101.17	95.671	97.548	98.377	98.682	100.73	101.51	100.19	101.57	101	99.112	99.891	100.42	97.722	99.607	102.86	98.492	101.54	105.04	104.09	98.872	99.29	98.702	100.5	98.473	98.745	98.43	103.41	102.97	99.254	100.01	96.788	98.177
116.39	116.73	116.6	116.04	116.72	116.41	118.05	115.81	117.05	115.89	114.23	118.05	116.9	113.46	114.22	115.98	117.12	117.18	117.3	116.31	118.57	118.55	116.71	115.79	116.49	119.54	114.81	116.93	116.2	115.31	116.51	115.09	115.47	116.51	113	114.46	117.46	116.49	116.93	116.45	116.66	115.54	118.79	119.01	117.64	114.7	115.66	115.61	117.16	118.21
108.81	105.22	107.79	108.68	108.51	107.46	105.28	107.97	109.27	107.16	105.91	109.28	107.95	109.46	105.14	108.33	108.53	104.56	107.58	106.18	111.26	105.68	107.51	104.6	105.76	107.67	107.54	106.81	106.03	107.34	106.62	107.69	109.95	105.82	107.88	105.25	107.5	104.72	104.91	104.14	107.12	107.97	105.98	110.44	107.97	107.26	110.23	106.07	107.76	107.94
119.54	115.77	118	115.55	118.79	116.76	116.66	117.46	114.72	116.4	116.21	113.6	117.44	112.67	118.65	115.61	118.7	112.6	117.13	114.26	117.77	117.19	117.24	118.09	115.42	116.77	119.85	117.45	117.95	115.71	117.61	113.94	116.85	114.61	120.81	114.92	114.22	115.26	116.69	112.19	115.54	117.77	116.23	117.25	115.9	117.66	115.47	117.07	116.9	117.05
105.07	104.41	105.61	106.77	102.82	108.21	110.05	105.64	109.54	105.26	105.01	101.63	105.38	105.22	105.09	109.05	105.05	102.24	107.72	108.1	107.5	106.16	106.52	104.39	108.52	107.9	105.33	104.33	103.32	108.22	104.23	107.5	103.77	106.93	105.49	104.91	106.6	105.47	104.61	107.57	104.13	109.04	105.75	107.19	108.66	106.25	106.15	107.49	104.86	104.34
101.47	101.84	101.45	103	100.44	101.3	99.474	99.443	100.58	97.8	96.405	101.94	102.79	99.545	96.522	97.877	99.768	100.56	99.052	98.676	98.866	99.081	101.12	97.664	97.746	99.838	99.022	97.526	99.838	98.126	102.47	102.51	100.74	99.187	103.15	100.71	99.653	100.09	101.5	102.12	100.44	101.78	102.06	102.93	96.303	98.808	98.887	100.63	99.312	99.641
111.77	110.38	112.1	111.83	112.97	107.08	111.07	107.94	113	108.3	111.46	109.76	111.64	108.63	112.75	109.66	110.95	107.51	110.91	111.83	108.62	110.98	110.78	110.62	115.26	111.66	109.83	110.6	109.01	111.08	112.25	110.5	110.47	111.24	110.59	113.48	114.11	110.99	110.45	111.4	110.12	112.45	106.71	110.49	111.98	112.24	117.15	111.26	111.06	111.71
106.99	101.67	107.61	106.43	106.55	106.39	106.33	105.57	106.82	108.94	103.36	104.93	106.43	107.47	104.62	107.38	105.75	106.24	103.91	106.36	105.06	104.28	102.55	103.25	105.33	105.8	106.17	108.19	104.06	105.44	105.64	105.23	102.61	103.26	109.75	103.26	105.15	103.48	105.61	105.49	105.3	106.59	105.73	108.19	107.03	102.89	106.2	104.84	105.4	105.46
115.38	113.94	111.9	113.17	112.25	110.19	112.36	110.93	108.19	111.77	111.52	109.55	114.18	108.56	112.48	110.97	111.87	113.17	111.59	112	115.56	111.12	110.18	112.11	112.2	110.91	112.5	114.19	112.14	109.53	112.38	111.22	112.5	110.33	113.41	113.62	108.41	112.29	112.38	111.12	109.75	114.78	108.41	111.39	113.11	111.88	110.72	111.72	113.8	111.06
100.16	100.19	101.87	99.692	101.06	97.021	101.12	100.53	98.908	100.03	100.8	102.05	97.555	98.501	100.29	98.387	100.79	99.889	99.612	99.424	101.87	100.01	98.067	97.682	102.82	99.941	101.49	101.62	99.255	102.31	102.24	100.78	98.99	104.97	100.43	99.522	102.14	99.896	99.874	98.549	102.29	99.424	99.445	99.103	102.18	99.421	96.392	99.909	98.171	99.291
106.53	108.31	105.86	107.83	110.3	107.11	103.89	106.62	102.72	104.47	107.03	106.85	109.14	107.53	103.32	106.95	105.32	108.57	106.07	103.36	102.33	104.76	103.82	107.66	107.12	105.72	103.67	105.88	103.46	107.4	104.8	108.26	105.39	106.31	107.27	105.01	105.17	105.77	109.95	106.72	109.21	105.88	108.83	103.07	104.3	108.06	106.44	104.89	105.58	102.89
112.15	111.57	113.31	111.69	111.87	110.03	113.41	113.95	112.01	113.77	109.8	111.63	110.42	110.15	114.03	108.44	112.19	112.25	111.75	111.25	110.21	112.25	111.82	114.66	110.08	112.29	114.52	113.68	111.37	107.55	111.81	109.84	110.73	110.38	111.4	110.14	113.28	110.41	109.55	111.96	112.75	112.78	113.51	110.39	111.78	109.37	112.78	110.19	112.5	110.15
104.11	108.03	102.88	102.21	106.63	107.04	106.89	104.79	108.25	104.44	106.3	102.46	105.8	104.07	104.62	106.52	105.5	104.98	106.49	103.86	107.38	107.23	105.04	106.48	104.89	106.78	108.13	104.73	106.39	106.86	107	102.31	108.56	105.16	106.18	103.13	104.34	108.44	105.74	108.21	107.9	106.63	107.47	108.22	103.2	107.16	104.46	108.62	106.18	104.92
101.27	103.88	99.475	100.12	97.105	100.17	101.1	100.57	99.461	102.02	99.625	98.58	99.974	98.715	99.793	101.41	100.81	100.46	96.91	99.192	99.674	99.241	97.597	97.592	98.984	100.68	100.38	100.78	101.24	98.518	98.931	99.86	98.537	98.733	98.461	99.059	101.06	98.82	100.28	97.732	100.86	97.642	99.66	102.05	96.864	100.37	98.949	100.26	98.739	98.19
103.69	103.33	104.97	103.71	103.44	107.04	106.78	104.69	102.57	107.36	102.63	105.44	103.32	107.86	105.3	106.8	102.44	107.64	104.95	103.81	100.53	106.5	107.63	106.22	107.94	106.88	105.8	104.29	105.76	106.51	103.57	105.85	103.91	104.77	104.73	108.97	106.48	105.68	104.04	106.06	107.57	103.19	105.79	105.26	107.22	103.87	106.6	105.41	107.97	103.57
111.29	111.15	111.13	109.04	112.81	114.53	113.59	109.58	113.45	110.51	112.01	112.11	108.29	115.95	111.99	110.73	111.01	110.31	113.25	111.24	111.04	109.96	114.4	112.06	112.42	109.6	111.77	111.51	110.63	110.66	112.41	113.21	110	109.09	108.8	114.07	110.85	113.74	112.69	114.47	113.27	110.78	113.45	112.49	111.59	111.56	114.23	108.83	112.33	114.05
116.36	118.58	114.25	118.35	119.4	119.64	116.44	118.51	118.9	121.26	115.46	115.26	115.44	120.6	114.8	118.2	116.04	117.33	118.19	119.81	117.93	119.94	117.29	117.73	117.28	118.49	115.89	120.44	116.48	118.04	120.88	120.96	118.2	117.71	116.16	116.55	116.86	117.15	118.15	118.04	119.98	119.62	116.84	116.48	120.21	116.63	118.97	117.21	118.7	117.71
102.49	103.08	104.72	105.58	103.5	100.23	106.16	105.62	102.35	102.29	108.32	104.96	104.8	103.67	102.16	103.3	103.13	104.65	103.92	103.57	103.1	102.68	105.68	104.32	101.67	106.36	104.87	102.05	102.66	102.52	105	106.63	102.44	105.08	103.97	103.8	103.69	104.57	102.76	103.98	100.31	104.67	105.01	103.11	102.76	101.85	102.94	103.2	107.07	103.44
116.08	110.33	109.59	112.48	110.93	113.03	111.77	113.01	111.52	113.95	110.67	112.78	112.15	111.85	111.11	114.46	112.29	115.77	111.46	110.01	111.5	115.27	115.15	112.49	116.23	111.58	109.68	109.11	114.07	109.89	111.68	109.84	114.05	112.86	110.07	111.22	114.46	110.61	115.95	113.93	111.79	110.33	111.47	109.27	110.24	110.61	112.06	112.51	111.96	115.95
103.01	107.11	106.01	107.08	104.44	106.64	107.04	107.81	104.82	108.69	107.33	105.22	105.38	106.1	107.88	107.89	105.5	107	108.19	108.55	105.05	105.45	107.95	105.7	106.89	107.07	108.31	105.34	108.21	107.37	106.5	108.17	107.62	110.06	109.37	106.11	106.62	106.76	109.01	109.14	104.98	106.97	105.83	105.6	105.51	106.4	105.63	107.75	107.76	106.11
108.3	112.14	109.81	112.67	111.18	108.26	111.64	109.68	106.78	108.17	110.95	110.5	109.11	107	109	111.95	110.34	107.06	113.09	107.16	107.06	109.91	110.37	105.83	109.68	109.88	107.5	110.43	109.41	109.35	105.41	108.34	109.26	106.12	110.63	110.32	112.68	112.35	110.96	109.2	108.14	110.18	107.53	110.31	109.58	107.88	112.96	112.9	111.87	109
101.69	104.3	103.59	105.16	104.39	104.88	105.99	105.39	104.54	105.5	101.9	105.31	103.75	103.55	102.73	106.14	106.61	105.09	101.69	106.55	103.68	103.48	104.59	103.67	101.63	105.7	102.36	102.11	105.51	108.22	106.34	104.77	104.69	107.29	105.9	107.33	102.16	106.69	104.99	105.63	104.87	104.51	105.3	104.46	104.72	104.96	107.59	102.13	105.32	103.16
108.13	109.04	108.42	108.08	106.04	102.82	104.32	106.92	109.48	104.49	103.34	106.15	106.91	107.55	105.68	107.36	107.12	105.3	105.23	105.45	107.04	103.74	101.36	102.83	105.33	106.31	107.9	102.58	105.98	104.22	106.36	102.82	106.34	104.74	104.76	105.13	107.18	103.23	106.79	102.4	109.27	104.91	105.45	103.89	105.42	106.03	104.65	107.99	102.67	104.61
100.44	100.48	106.61	105.49	106.13	105.23	102.64	102.12	107.07	104.09	103.76	104.28	103.83	103.3	106.76	104.06	106.28	105.2	104.86	103.61	104.64	104.29	104.81	107.12	107.01	105.59	102.23	105.58	105.92	105.76	104.19	104.06	107.63	103.57	104.46	104.45	106.41	103.22	109.39	105.27	106.21	105.24	108.23	102.82	108.26	107.6	106.94	108.5	107.85	107.7
108.25	109.32	103.91	106.3	103.57	105.99	106.4	107.93	104.64	107.07	110.34	107.07	105.93	103.65	105.02	106.04	103.24	105.09	100.87	105.17	109.2	106.77	107.01	108.59	104.57	109.14	104.79	108.05	106.77	105.11	106.01	102.6	105.75	105.76	106.75	104.87	105.13	106.75	105.69	107.24	106.06	106.25	107.36	105.07	111.19	106.47	108.47	104.29	107.62	105.28
106.48	105.69	107.15	106.37	105.72	107.67	105.01	103.11	106.93	104.92	105.47	103.53	107.83	107.43	105.86	103.46	107.31	107.48	106.09	106.27	105.44	103.61	106.44	107.66	106.79	105.84	109.46	109.24	108.36	106.03	104.89	105.25	109.19	109.05	105.98	105.78	108.79	106.1	108.83	104.65	104.04	103.09	106.18	108.9	103.54	106.52	108.69	105.41	108.63	110.01
111.91	109.28	110.03	111.67	110.42	110.86	110.31	113.03	111.61	107.45	112	110.05	108.57	114.15	110.99	113.44	111.11	110.49	113.16	115.04	112.19	108.3	111.28	106.93	113.15	112.84	109.53	112.95	112.56	112.68	110.76	109.81	110.16	109.68	107.03	110.84	112.06	111.04	108.91	112.05	109.77	110.43	112.57	111.36	112.99	111.02	111.48	108.66	108.83	111.26
99.034	99.462	99.973	100.53	102.3	101.32	98.738	100.15	100.91	99.588	102.08	98.803	101.85	96.835	99.921	101.35	103.37	99.701	100.09	99.025	98.833	99.207	99.283	97.436	101.21	102.43	100.22	101	100.02	97.267	102.22	100.52	97.894	100.69	102.86	99.799	98.171	100.69	99.965	99.768	100.21	101.02	97.475	99.284	101.3	98.105	102.8	99.104	100.27	98.804
111.53	109.3	112.61	112.73	110.33	109.9	109.11	109.66	108.29	111.15	113.47	113.49	111.05	112.22	109.93	112.18	110.14	111.82	111.21	110.12	112.43	112.62	111.32	110.11	107.05	115.13	109.28	111.59	111.77	108.57	108.74	110.11	110.79	110.45	111.55	111.29	111.72	113.1	108.54	108.77	112.7	114.12	109.99	112.48	109.86	112.49	110.66	110.69	111.38	112.57
110.91	112.47	108.08	110.55	110.78	111.64	112.63	112.75	113.43	112.92	110.62	109.04	111.33	111.03	110.63	111.63	114.44	112.13	112.68	114.45	113.78	110.5	110.3	114.01	111.2	110.21	111.8	111.53	110.27	109.37	110.32	112.73	110.32	111.47	110.5	111.86	108.98	113.75	111.66	110.08	110.19	111.55	113.27	110.28	112.11	110.55	110.99	108.03	114.02	110.92
105.68	105.97	105.28	103.45	105.33	107.52	105.55	106.56	105.92	107.82	104.03	106.52	104.02	106.64	103.92	106.93	105.66	102.61	104.45	105.1	107.13	105.92	106.39	104.12	106.92	106.66	103.22	105.18	105.85	107.35	107.06	107.09	104.52	107.21	103.96	106.72	103.44	105.28	107.3	105.23	102.12	104.33	106.21	103.39	105.39	105.88	102.15	103.27	107.79	105.32
110.89	111.77	110.88	113.36	108.05	110.46	110.39	111.7	110.77	110.54	110.4	112.45	108.42	111.6	109.76	112.12	110.7	111.66	111.54	108.26	112.44	115.47	109.55	114.15	112.71	111.28	110.73	113.51	111.91	112.84	110.32	110.93	110.37	112.83	112.45	112.3	110.11	113.02	110.48	108.39	110.45	111.22	111.3	111.67	112.84	113.53	111.96	113.23	111.39	115.44
102.94	101.2	104.97	106.03	103.55	104.67	105	102.21	103.74	102.18	105.52	102.13	103.61	103.63	106.69	102.89	103.56	101.98	104.39	102.64	102.71	105.09	102.18	105.51	104.36	104.83	103.69	105.73	102.16	105.08	101.68	105.43	99.931	104.04	105.5	103.99	103.17	104.72	103.04	105.22	103.62	105.39	102.2	103.59	102.79	101.96	104.6	104.69	104.59	103.93
107.99	103.42	102.77	104.56	105.01	102.43	103.91	105.45	106.91	104.57	107.98	105.98	105.58	107.7	105.71	107.94	107.34	105.11	105.68	106.65	105.64	105.28	101.81	101.82	103.9	104.79	107.2	106.68	105.16	104.09	106.26	103.28	106.33	105.82	106.25	103.85	105.07	105.93	108.27	107.79	105.8	106.39	105.01	104.24	104.81	104.73	105	106.16	107.86	104.7
100.51	98.082	101.76	100.58	102.72	100.12	99.991	101.76	100.08	100.33	102.14	102.51	98.782	104.02	105.59	101.77	98.436	100.4	101.38	102.4	100.84	101.6	102.7	97.664	101.08	100.84	100.42	101.77	100.57	99.923	102.87	101.02	99.79	100.23	100.4	98.722	103.37	103.6	99.65	98.494	102.12	102.84	98.504	100.07	101.14	102.84	101.85	98.36	98.57	100.98
105.01	108.16	109.85	106.54	103.4	107.77	104.8	105.37	102.59	102.93	107.68	107.38	106.93	105.92	105.14	111.38	102.47	104.15	108.65	106.15	104.94	106.41	102.71	106.66	104.04	103.41	104.82	104.68	105.41	104.35	106.02	105.02	108.29	102.99	103.73	107.34	107.26	105.73	104.69	106.16	106.96	104.93	104.5	103.81	106.97	105.61	106.7	106.53	109.93	104.49
102.15	98.363	101.29	99.612	104.52	101.17	95.405	96.719	101.85	101.2	101.71	96.532	101.33	101.26	103.03	102.13	100.73	96.643	96.571	99.513	100.3	99.762	102.55	101.39	99.175	99.357	102.34	101.32	99.575	101.18	100.15	104.46	100.38	101.36	99.388	100.04	99.925	99.576	101.25	96.937	99.26	102.23	99.671	101.28	99.763	97.543	103.62	100.48	100.47	100.59
107.31	105.31	105.17	107.29	104.65	104.86	105.46	107.16	107.7	103.75	107.06	105.6	105.18	106.26	106.93	105.06	103.53	107.1	105.26	106.3	103.12	105.76	104.06	106.11	104.37	103.66	103.94	104.15	104.77	106.45	109.07	104.59	106.31	105.32	105.35	104.77	105.48	103.88	106.42	107	107.06	106.68	103.91	105.19	102.21	104.4	101.68	105.71	105.98	107.66
104.24	105.65	102.27	101.81	101.18	101.59	106.84	106.98	104.15	102.24	102.51	103	108.39	102.91	106.48	103.61	103.52	107.76	107.78	102.22	107.26	104.36	101	103.73	102.47	103.38	102.75	104.72	102.72	103.67	102.2	108.25	107.26	103.19	102.51	103.25	104.87	104.23	107.14	104.63	104.55	105.03	105.65	102.23	104.52	103.52	104.2	102.89	106.11	103.5
101.01	104.1	102.88	97.648	98.389	100.48	97.174	100.23	98.574	105.27	101.6	101.82	101.42	101.32	102.74	100.84	104	101.96	100.9	101.49	99.088	98.657	102.27	105.01	100.37	103.19	100.01	101.7	101.9	104.35	100.83	101.18	103.09	101.99	103.44	101.51	101.22	103.14	102.18	99.197	101.32	104.08	103.95	103.04	101.68	102.05	100.53	99.913	101.78	100.81
108.08	103.75	105.78	108.65	107.18	104.84	105.97	104.64	106.35	104.75	105.4	111.62	107.59	105.83	106.98	106.9	107.79	107.36	104.12	104.49	104.57	103.97	106.5	103.57	106.19	108.35	106.22	105.65	107.55	106.24	104.84	108.03	106.4	102.38	104.96	105.26	105.86	100.97	108.28	106	108.31	102.12	103.71	106.9	104.26	105.5	105.95	106.46	105.7	106.57
102.61	104.56	106.51	106.61	104.11	106.74	107.2	104.91	103.09	109.54	104.26	106.62	109.82	107.55	107.05	104.15	106.32	100.82	107.19	108.08	105.9	107.29	105.09	106.61	105.71	105.87	104.6	108.11	105.1	105.61	106.95	107.77	107.44	107.14	106.42	105.35	106.77	105.41	107.41	106.51	105.91	103.09	109.82	105.9	103.71	106.98	104.88	103.95	106.73	106.76
103.79	105.53	108.45	106.8	105.86	106.94	109.31	105.14	106.54	107.22	107.3	107.95	103.71	105.35	105.93	108.29	104.37	103.86	107.39	106.08	104.41	104.61	106.23	107	105.25	107.64	106.14	107.68	105.05	107.17	106.43	104.31	104.49	105.74	105.45	108.49	102.09	105.36	107.58	106.15	106.98	101.1	103.14	107.2	105.13	106.49	105.99	104.07	108.43	107.43
106.21	107.04	103.65	106.69	105.83	107.36	106.86	104.66	106.9	104.45	107.79	104.49	105.05	106.28	106.22	104.92	106.67	106.93	105.33	107.47	107.53	104.85	104.25	104.51	106.78	108.44	104.35	104.53	105.97	107.72	109.11	105.2	106.54	105.07	109.22	105.06	102.48	107.56	105.04	104.34	107.23	107.7	108.37	104.58	101.73	106.66	106.57	108.67	106.67	107.82
112.21	111.22	113.58	114.17	111.06	112.53	111.66	113.34	111.55	110.68	106.08	112.24	110.93	112.58	108.89	111.88	110.81	113.22	112.15	110.94	109.95	112.44	111.2	110.18	108.13	111.45	110.06	113.57	110.3	109.97	111.39	112.79	115.11	112.52	112.73	109.15	110.93	111.99	112.67	110.35	113.11	114.11	110.41	109.42	111.91	109.33	112.91	112.41	110.11	113.74
116.17	118.97	118.2	115.78	116.48	115.46	117.46	119.6	114.53	117.74	116.95	117.36	117.69	116.41	118.13	118.86	115.67	116.71	116.68	116.53	117.01	119.2	118.89	117.32	116.26	120.18	116.66	114.89	118.72	118.94	118.71	117.82	117.46	118.9	117.82	120.43	120.74	118.48	119.22	118.05	120.05	116.23	115.59	117.29	120.76	118.56	117.79	119.22	115.78	117.74
105.59	107.7	103.32	105.35	106.27	103.95	104.54	107.24	104.71	104.97	107.03	108.23	103.23	109.03	102.87	103.96	105.85	106.7	104.34	103.76	107.69	106.01	104.16	106.05	105.07	105.14	102.17	108.06	105.53	106.13	104.7	105.8	105.95	105.68	104.97	105.47	106.47	104.5	104.6	108.37	104.05	105.49	105.79	105.41	102.06	107.71	107.76	105.54	102.89	105.73
110.89	111.27	112.75	114.68	115.42	115.02	114.64	110.19	113.96	112.51	112.07	112.91	115.13	108.58	114.75	112.82	114.45	113.17	114.88	111.81	114.47	114.42	113.58	113.16	114.34	114.29	111.79	111.07	110.98	111.22	116.29	116.73	114.41	115.03	113.5	110.95	111.43	113.68	112.03	112.84	112.46	114.07	110.41	110.67	114.45	111.95	114.59	109.61	115.45	111.58
105.69	106.36	107.06	104.68	104.72	105.87	105.59	103.93	106.23	102.88	106.9	105.6	103.04	105.72	106.7	102.26	106.27	102.79	107.25	104.86	104.39	108.16	107.23	105.37	102	104.1	107.31	107.05	105	107.04	106.98	108.36	104.95	104.78	104.78	104.47	104.88	106.37	102.02	105.39	106.16	104.85	105.32	106.99	103.93	104.58	108	105.7	105.49	105.25
109.12	111.03	112.87	113.09	110.31	111.53	109.5	109.64	112.87	114.06	111.51	111.65	107.71	109.01	110.84	110.95	112.94	109.34	110.7	110.6	109.15	113.43	110.78	114.2	110.55	111.76	111.15	110.98	110.87	111	111.83	110.21	110.3	110.7	109.59	108.82	109.95	112.99	109.74	107.76	111.74	111.27	112.36	107.87	111.79	109.26	112.06	108.33	110.88	112.65
110.97	110.92	111.53	106.98	109.01	110.29	114.31	108.41	109.67	113.19	110.83	110.14	110.36	110.18	111.54	109.59	111.5	111.33	111.62	109.11	112.14	111	109.39	109.23	111.92	110.3	108.8	111.44	109.93	109.15	111.14	113.14	110.08	110.16	113.81	109.1	108.64	107.59	110.9	112.35	107.48	107.49	108.75	110.4	112.31	109.51	110.51	111.07	107.4	109.54
105.3	108.82	103.49	101.04	105.65	106.13	104.13	105.35	104.44	100.92	106.13	105.8	105.04	104.67	101.58	105.17	105.64	106.17	107.94	102.6	105.06	106.32	105.58	103.65	105.23	106.02	105.69	105.79	102.02	107.56	107.26	105.11	105.64	106.77	105.09	107.81	106.46	107.65	102.02	105.38	104.97	106.99	107.08	103.74	106.02	104.45	102.02	103.15	104.59	103.97
111.49	113.41	111.54	110.18	112.02	112.51	111.94	110.62	113.36	113.34	110.54	113.64	114.53	111.63	112.76	110.6	113.67	112.42	112.14	112.02	113.52	112.05	114.63	112.86	110.63	110.47	115.07	113.5	115.32	109.56	111.96	114.47	111.78	110.39	112.77	114.26	114.24	114.33	113.15	112.89	112.87	114.36	115.71	110.72	111.69	110.23	114.43	113.8	110.58	113.13
113.43	111.17	111.81	111.07	111.93	112.27	112.33	111.66	111	111.01	113.11	115.24	114.68	112.84	112.99	113.85	114.59	111.3	115.16	110.31	110.31	112.08	114.48	110.8	113.12	115.52	114	115	112.6	111.56	111.1	115.76	113.12	110.94	112.14	115.33	112.59	115.17	112.45	114.2	115.34	116.36	113.36	112.1	112.48	110	110.24	112.88	114.15	113.22
98.806	99.577	98.158	98.486	97.433	97.545	99.003	102.36	100.63	97.289	100.97	96.865	97.046	101.68	99.326	101.34	98.008	100.65	99.8	99.232	99.378	96.352	100.81	98.334	99.658	97.262	100.42	103.44	97.498	98.998	97.486	98.222	102.12	102.14	97.724	103.14	98.969	98.011	96.76	97.248	97.837	100.13	98.715	97.811	97.558	100.59	97.791	100.51	100.35	101.07
106.82	106.2	102.13	107.89	103.75	103.73	102.35	103.58	109.35	107.09	105.29	102.6	107.02	107.03	106.4	103.15	104.31	105.23	104.79	104.82	104.2	104.45	101.6	102.11	106.95	102.87	104.56	103.34	102.19	103.79	101.83	105.95	104.37	106.6	103.8	104.96	105.06	103.57	107.18	102.29	105.45	103.94	105.71	103.97	107.58	105.39	107.04	104.54	98.249	103.37
105.75	109.09	106.11	105.88	107.14	110.98	102.01	104.87	106.27	104.66	107.78	102.92	105.86	105.41	106.73	105.4	106.49	104.92	107.47	104.1	105.97	104.92	105.42	106.54	104.22	106.21	105.04	107.02	106.39	108.36	106.04	101.63	103.58	106.51	105.88	106.75	104.52	105.37	104.92	106.19	106.3	104.88	104.32	104.39	105.51	104.81	106.27	104.81	105.29	108.8
104.98	107.94	102.89	105.54	103.87	106.99	105.95	108.31	104.68	106.31	104.52	109.16	107.49	105.7	104.57	101.83	104.45	109.09	104.22	107.45	106.69	104.35	105.87	107.32	106.69	105.64	108.46	107.95	106.28	104.5	108.92	104.55	108.55	107.5	104.92	104.52	101.98	103.46	106.43	103.49	103.73	104.41	104.15	104.75	107.61	105.39	108.11	104.07	104.6	106.15
108.81	105.82	106.4	108.13	103.92	106.78	105.59	103.38	107.37	106.03	105.32	104.99	109	105.19	104.16	106.32	108.74	108.21	105.87	105.89	110.54	104.3	107.94	107.5	106.45	104.18	103.31	106.07	107.12	106.56	106.5	105.93	108.24	109.79	105.76	104.59	106.03	109.61	108.84	105.51	108.31	106.69	111.16	107.54	106.66	106.14	108.72	102.62	105.71	106.26
111.45	109.69	113.41	109.47	110.72	111.52	110.64	109.08	110.05	109.02	112.24	113.6	111.64	112.6	112.83	111.52	110.31	112.13	108.04	111.06	111.01	109.55	110.47	109.17	112.06	110.43	112.78	113.85	109.81	110.52	114.97	112.12	113.61	109.67	110.75	109.95	110.4	112.27	113.09	111.2	112.18	111.06	110.87	112.54	110.88	110.31	110.35	111.55	112.18	109.78
104.84	105.02	105.76	107.09	100.61	106.09	107.45	106.96	103.28	104.76	106.4	104.94	104.9	108.3	104.98	108.03	105.84	106.01	105.65	101.94	104.14	106.59	104.87	106.8	104.17	104.97	108.59	104.67	104.78	106.21	104.14	105.67	106.86	103.21	101.51	107.38	105.24	107.21	106.5	105.02	104.25	105.79	107.5	107.4	106.35	104.8	102.57	103.87	107.4	105.36
104.89	107.31	103.12	104.51	107.98	104.15	104.6	102.74	108.29	104.98	105.88	106.39	102.72	106.05	105	108.15	107.63	104.17	105.81	105.89	106.84	105.36	105.63	104.93	108.3	103.15	108.19	105.92	107.92	106.32	106.78	104.78	107.22	106.77	107.39	108.02	107.74	105.76	110.29	104.56	103.97	104.4	108.97	103.14	104.9	106.15	103.66	105.26	107.54	105.21
108.34	111.33	111.43	112.21	109.74	116.99	108.49	112.31	113.61	112.55	112.17	111.23	113.89	113.82	109.7	112.47	111.45	111	110.93	109.89	110.84	111.75	114.81	111.2	110.69	114.39	111.23	109.59	110.57	107.52	111.94	114	110.74	113.8	111.78	110.05	112.55	112.49	110.63	112.37	112.2	118.32	112.66	111.98	111.51	110.74	109.91	111.51	111.82	114.06
103.22	100.85	99.691	99.06	100.9	103.55	101.34	103.04	100.62	100.12	99.709	101.18	100.58	101.07	105.31	99.874	102.39	101.82	101.97	100.45	99.267	99.424	100.12	101.05	97.9	97.27	101.32	101.77	100.96	100.28	101.9	100.97	101.52	97.667	102.52	101.46	103.85	98.47	98.192	100.66	102.04	100.11	101.54	99.644	99.468	105.31	101.44	101.6	99.525	103.14
109.74	113.81	111.69	110.48	112.31	111.6	110.63	113.24	110.09	115.97	109.09	111.36	110.21	112.43	113.89	115.31	112.59	113.23	111.26	109.47	112.32	111.39	110.52	113.92	110.92	110.09	112.93	114.46	112.14	111.66	110	111.73	112.73	112.51	114.71	116.56	112.75	109.62	112.6	114.69	112.87	113.02	111.58	112.99	113.6	115.78	109.74	111.39	111.74	110.82
[truncated: 150 more columns]
