# Supplementary material for: Genetic dissection of main and epistatic effects of QTL based on augmented triple test cross design
Source: PLoS One. 2017 Dec 14;12(12):e0189054. doi: 10.1371/journal.pone.0189054 (PMC5730204; doi:10.1371/journal.pone.0189054)
Supplement: S8 Supporting Information — (ZIP) [file pone.0189054.s008.zip › z4_300_0.5_5.csv]

117.26	114.29	117.05	117.51	116.43	117.24	119.29	115.32	113.32	115.39	116.98	116.5	120.72	116.43	121.66	114.34	117.89	116.68	122.1	118.74	116.1	122.52	114.85	118.68	120.14	116.15	120.73	116.87	121.02	112.7	117.49	119.56	118.41	115.73	118.29	117.35	118.95	119.26	116	118.63	116.48	114.97	118.47	117.9	115.3	116.29	113.88	111.08	118.01	119.02
112.36	114.31	112.47	114.49	111.77	116.71	109.07	107.98	109.43	112.96	113.27	112.02	111.59	110.01	110.24	109.87	112.04	109.41	110.61	109.95	116	110.95	116.53	111.09	108.91	114.17	113.64	107.99	110.24	110.32	109.3	110.38	109.43	103.21	110.85	112.83	113.73	109.97	107.29	115.23	111.74	112.58	112.85	113.13	115.44	114.43	111.46	110.71	110.95	108.18
105.8	105.59	102.93	105.26	108.2	109.66	101.18	107.17	111.14	108.74	106.48	105.1	109.02	107.61	109.04	105.56	101.65	110.33	106.31	105.66	104.71	105.88	106.03	106.28	105.38	105.82	103.01	104.17	100.83	105.72	103.41	108.88	103.52	109	106.38	102.26	106.84	101.49	108.55	105.67	107.49	107.46	101.16	106.95	105.86	106.51	109.65	108.74	103.94	106.43
103.04	101.5	106.76	104.35	103.23	106.79	102.53	101.54	105.11	108.02	103.41	103.56	104.73	106.24	101.54	106.82	103.5	105.01	104.48	108.3	105.97	107.93	107.97	100.8	104.2	102.65	106.99	107.61	101.7	108.26	104.34	105.79	106.37	106.41	106.7	103.37	104.25	101.7	104.71	106.1	99.989	102.15	106.52	105.51	104.59	106.89	102.8	100.29	101.96	100.79
108.54	113.2	112.82	113.7	105.08	112.8	115.01	112.14	110.23	110.57	114.95	117.15	114.63	112.8	111.52	114.62	113.02	114.09	108.83	111.68	111.54	111.86	111.85	112.78	112.14	111.81	109.92	108.11	116.77	113.18	110.61	110.61	110.56	108.82	113.87	110.4	113.7	110.97	109.75	115.31	109.88	106.54	107.76	113.15	112.38	115.47	111.03	111.56	111.09	112.6
103.49	109.86	109.73	103.75	107	102.18	104.21	101.55	104.95	99.338	104.53	104.4	107.43	102.9	106.02	105.19	107.46	103.04	103.65	102.71	105.74	107.02	103.48	105.94	101.16	102.88	103.85	107.75	107.91	104.34	105.24	102.64	105.72	104.69	104.9	101.45	103.23	105.19	104.75	104.07	105.93	107.24	104.83	103.77	106.83	106.97	105.03	107.15	108.27	108.36
114.66	113.34	109.28	111.13	112.15	112.5	118.49	106.85	113.26	111.23	112.51	110.29	112.77	109.81	112.56	110.18	113.12	111.49	111.14	109.06	113.1	108.22	110.83	112.21	111.95	115.56	111.69	109.04	113.66	111.37	113.26	107.46	110.52	110.41	110.86	108.16	113.5	109.88	112.41	111.59	111.79	111.55	111.22	110.9	119.46	108.85	112.87	110.88	109	109.97
108.55	113.32	105.92	104.02	102.9	101.03	103.89	105.4	106.28	106.62	107.61	95.867	100.98	99.528	104.7	106.46	110.53	102.66	105.35	109.64	102.3	99.671	102.3	100.87	108.94	107.31	106.95	103.99	103	103.26	106.81	103.16	107.91	106.11	104.7	106.76	103.31	107.79	105	103.09	106.57	102.53	105.1	103.22	106.46	107.84	105.53	107.98	102.13	103.92
103.7	100.55	99.395	102.02	97.528	103.95	99.024	99.121	100.23	98.799	95.65	98.747	100.92	100.84	93.825	101.75	102.4	98.158	101.31	101.77	102.11	100.69	99.798	100.98	97.925	98.172	98.151	98.765	100.59	102.86	104.92	100.32	101.73	98.192	102.43	100.23	98.372	99.123	103.91	96.508	97.026	102.08	98.459	100.48	101.95	100.7	105.71	98.647	100.36	101.03
105.8	104.52	108.22	106.41	104.3	106.79	105.76	101.6	103.92	105.78	102.76	104.62	107.29	104.53	105.51	109.8	107.02	110.1	103.92	106.2	107.18	106.22	103.3	102.99	104.21	105.12	103.44	101.7	103.88	105.37	106.02	102.25	104.37	101.65	106.52	104.09	101.44	106.94	108.08	107.57	104.03	107.36	106.34	106.69	107.83	103.81	105.04	103.97	105.87	106.63
102.34	103.82	107.81	109.32	103.59	100.94	104.14	106.74	106.03	104.58	99.982	100.15	102.35	104.2	108.04	103.78	104.71	106.89	103.98	100.62	105.27	104.64	105.39	107.46	110.97	103.26	105.41	106.89	104.65	108.07	103.14	104.47	105.42	107.28	105.91	110.73	103.92	99.617	104.73	105.45	105.88	106.87	102.54	106.52	109.13	104.25	103.16	106.96	107.63	103.85
109.27	108.45	107.63	104.9	106.48	105.89	106.44	108.76	105.13	108.03	106.58	109.08	107.53	108.38	107.77	106.61	110.46	106.1	107.61	109.05	108.05	103.93	109	110.35	108.11	114.98	110.55	101.86	105.07	108.3	106.39	117.85	104.45	102.47	104.8	107.04	105.91	105.83	106.99	111.92	108.76	104.09	111.42	103.32	110.95	105.65	105.78	107.28	103.28	102.7
106.59	106.96	110.41	105.69	104.44	102.67	107.22	102.51	107.51	106.44	107.44	107.62	104.69	105.73	113.24	105.6	108.18	109.8	107.67	104.14	107.81	103.14	106.71	105.07	109.31	110.29	105.55	107.58	105.47	107.46	110.39	109.53	106.63	106.21	105.18	109.6	109.67	110.09	106.83	108.15	108.58	106.85	105.88	103.3	105.67	105.69	110.26	109.09	105.33	107.3
110.12	103.77	105.17	108.72	99.266	105.13	101.48	102.43	105.21	105.76	100.35	110.44	101.55	108.37	103.15	102.41	109.19	107.61	109.03	105.31	101.9	107.55	105.8	110.68	107.16	107.77	103.59	110.38	109.35	107.67	109.93	105.13	106.31	106	108.08	104.23	101.96	108.48	100.45	110.16	108.65	109.74	109.17	103.25	109.81	109.15	103.79	108.54	104.53	108.3
106.03	108.41	107.81	104.8	108	105.75	108.67	109.92	103.68	111.24	104.34	102.91	104.77	107.34	104.95	104.57	103.58	103.53	110.28	101.5	105.2	111.26	102.13	102.87	107.64	105.74	104.07	104.56	106.11	102.2	107.89	102.29	106.35	102.56	107.95	101.17	108.46	103.85	108.8	102.13	103.61	107.15	103.71	102.1	107.52	109.43	97.724	102.3	105.07	103.44
107.08	114.68	112.06	110.07	111.97	109.51	110.71	110.1	112.93	111.91	111.02	112.49	110.41	112.59	113.28	116.33	110.23	113.67	108.22	110.97	106.42	111.16	111.71	110.8	110.21	105.24	112.5	107.36	114.29	114.51	112.87	104.37	113.57	112.74	110.05	111.8	109.03	113.07	110.42	109.3	112.77	109.67	112.29	108.31	114.7	114.8	109.33	110.27	110.45	109.55
102.41	109	105.52	102.61	104.93	110.98	106.31	107.03	107.38	103.42	103.2	107.01	108.13	105.69	105.96	103.75	104.19	105.61	107.31	105.99	101.98	103.98	104.49	107.24	106.19	108.13	107.07	105.3	108.86	110.19	108.24	107.92	107.51	106.39	103.53	106.03	106.45	103.76	108.86	103.3	102.4	108.45	103.09	106.74	109.27	107.79	106.75	107.35	106.49	104.3
99.732	107.33	102.24	104.81	106.98	103.3	104.99	105.56	111.1	104.4	104.83	110.22	105.77	105.58	96.732	103.86	103.18	102.49	105.82	104.62	104.41	104.04	100.64	100.31	106.26	101.73	107.28	102.15	105.48	107.61	105.4	109.22	101.69	103.66	107.65	105.25	105.88	104.7	100.04	105.24	105.2	105.62	104.02	103.82	103.25	106.2	103.09	102.2	101.9	104.42
110.39	114.66	111.72	114.72	110.34	114.8	104.11	115.1	113.37	112.52	112.86	112.03	109.57	113.67	108.23	108.96	115	117.02	118.57	114.95	109.87	107.32	112.44	106.79	111.59	112.77	113.44	111.51	112.46	108.25	112.14	109.26	114.49	108.02	114.53	110.06	114.46	108.04	114.05	116.29	109.08	115.36	116.64	112.8	111.55	113.09	112.9	111.05	112.63	110.56
106.23	101.91	103.24	104.87	105.37	105.45	103.23	106.93	106.68	105.97	104.08	109.13	108.17	105.01	106.02	102.42	106.41	106.36	100.97	105.65	105.06	109.19	106.24	102.3	105.19	105.41	109.88	105.43	108.2	107.29	102.54	109.26	107.01	109.39	105.12	105.81	107.81	108.21	104.14	103.78	105.44	108.42	102.33	110	105.75	104.04	106.52	103.97	107.39	105.03
106.32	102.81	105.9	104.42	103.46	103.96	104.98	104.62	98.023	106.88	102.48	104.98	98.298	104.99	103.71	104	107.14	107.06	105.9	100.62	103.53	105.61	101.08	107.52	100.52	105.06	102.12	102.63	101.39	111.76	101.92	103.98	102.35	102.37	107	98.676	101.65	103.85	101.22	100.11	104.09	104.04	102.64	104.84	108.07	106.44	103.17	104.83	97.397	103.39
109.14	115.53	107.92	107	109.4	112.98	116.94	116.42	108.72	109.83	111.2	108.4	110.52	110.29	114.79	109.63	111.99	113.28	110.55	112.66	114.51	107.32	106.87	110.31	115.21	111.85	111.2	109.9	114.67	112.71	110.13	114.5	113.35	107.16	109.01	111.17	107.82	111.3	112.57	112.2	107.3	108.71	109.71	111.69	112.46	114.37	113.29	112.48	110.56	112.55
108.46	104.49	107.11	107.73	102.97	104.39	103.16	106.74	101.14	105.61	106.45	103.83	104.13	107.07	105.31	108.28	104.79	109.87	106.73	109.61	108.86	98.63	107.67	108.23	112.21	108.08	101.13	106.51	106.42	107.51	104.4	104.25	105.48	109.26	102.99	103.78	110.35	104.3	107.96	108.45	107.91	103.87	105.09	109.41	102.31	103.9	107.14	109.38	104.06	106.47
106.48	107.19	109.35	106.91	106.84	103.82	102.27	103.73	108.21	105.08	107.79	103.34	105.03	111.86	107.01	108.63	103.93	105.34	105.34	105.29	103.52	104.93	104.19	103.67	101.45	107.28	106.43	108.33	105.3	107.94	106.89	103.62	102.39	101.89	106.35	105.2	103.66	103.65	111.08	110	105.04	104.3	106.55	107.28	105.21	106.56	106.44	105.45	106.78	107.91
108.2	105.34	103.63	103.87	106.8	101.4	105.33	108.23	109.6	106.56	105.88	104.58	108.64	104.59	101.43	100.67	102.32	108.2	106.59	108.08	107.34	106.21	106.2	106.88	103.69	104.38	103.7	106.25	107.49	105.46	108.73	102.89	103.2	103.14	108.22	104.09	106.83	104.43	108.02	105.07	107.79	104.97	101.58	101.53	105.05	104.98	105.29	103.52	107.59	102.67
104.82	105.68	102.49	106.96	101.91	102.68	101.53	103.09	109.5	105.88	104.39	102.14	107.56	104.91	101.56	107.87	108.03	109.62	108.88	103.91	106.21	107.84	104.32	106.73	102.61	107.61	101.64	108.87	100.71	106.96	107.59	107.37	100.96	108.63	104.76	104.42	110.55	105.79	108.44	104.82	106.19	103.61	106.28	105.59	104.14	103.68	105.89	106.91	103.7	103.13
104.62	106.24	106.7	105.27	108.24	100.95	109.4	108.69	102.43	103.07	107.53	105.86	108.34	107.75	103.77	103.58	102.69	107.54	106.33	104	106.85	106.4	104.63	107.95	108.25	106.67	108.91	109.31	109.28	105.07	106.96	105.31	106.74	107.09	108.76	107.13	101.68	106.97	105.81	106.54	103.02	106.93	107.61	109.01	106.71	105.67	109.53	105.01	109.18	107.15
109.85	102.89	105.02	101.67	104.42	103.66	106.83	107.38	105.73	103.87	107.76	107.17	103.92	106.4	102.55	108.46	108.15	106.49	107.53	104.58	107.07	100.78	107.28	100.16	99.92	107.84	104.62	101.41	108.82	105.71	103.04	105.82	111.06	104.29	105.85	103.17	103.52	105.57	106.74	103.11	109.42	110.93	106.93	111.71	105.61	109.53	105.02	109.87	106.3	104.52
105.85	105.43	106.11	108.25	105.01	106.53	103.02	107.98	105.12	104.48	109.52	106.06	105.87	101.7	105.87	106.6	104.15	108.96	103.24	103.41	103.98	101.57	109.34	105.28	105.54	108.9	103.67	110	111.38	105.3	107.23	106.75	109.37	103.65	103.97	104.46	103.2	107.16	107.55	104.53	103.7	109.42	107.35	107.55	111.49	109.77	105.84	109.32	104.45	107.56
104.75	98.6	107.23	99.364	105.18	106.37	106.75	108.13	101.74	104.98	107.29	102.53	103.27	104.09	106.76	101.57	101.26	103.67	104.38	107.52	98.899	104.63	108.31	105.16	102.47	103.69	103.64	105.15	104.46	101.64	104.11	103.3	105.93	104.25	98.627	105.69	107.8	99.208	99.588	104.67	100.93	106.82	100.14	102.95	105.09	106.96	104.8	106.49	104.03	108.08
106.97	106.79	109.15	103.01	107.18	103.17	108.24	105.39	110.21	107.66	104.43	104.96	102.83	109.51	103.83	104.17	104.62	104.09	103.89	104.65	103.82	105.59	104.81	108.39	107.49	102.55	102.16	105.74	105.5	104.81	105.35	107.72	103.86	100.28	110.98	100.54	107.79	106.93	106.11	104.08	103.35	103.34	104.87	105.1	100.97	106	107.74	107.81	105.26	104.62
108.81	107.09	109.36	109.52	112.02	109.39	108.89	110.32	110.63	108.05	111.65	110.78	107.28	110.03	105.28	111.01	107.09	114.7	108.73	112.58	108.44	110.31	109.58	113.65	109.72	107.05	106.39	109.16	107.57	107.34	115.83	107.6	108.96	109.85	106.62	110.8	109.77	107.33	114.39	110.93	106.82	113.15	105.38	110.2	106.73	113.84	111.05	109.18	111.02	107.22
106.43	110.98	108.41	111.99	112.77	106.87	117.48	109.14	110.92	108.76	112.43	110.13	111.15	112.42	106.57	110.08	112.13	109.61	112.33	107.07	107.42	114.48	114.26	113.55	110.52	110.84	110.77	113.73	112.1	113.78	109.59	111.76	109.55	113.79	113.11	107.88	111.09	110	108.57	110.43	109.31	113.33	109.8	110.27	111.92	114.42	115.11	111.17	105.58	110.2
105.88	110.33	111.03	112.1	106.57	105.03	97.912	105.24	108.58	107.02	106.45	109.63	105.19	108.72	106.49	105.26	105.7	103.8	108.31	104.46	102.77	113.48	104.87	101.77	106.99	105.46	107.97	111.45	106.51	107.06	102.42	102.89	106.3	107.55	106.41	106.97	108.42	105.85	102.06	107.9	105.97	108.56	106.75	104.7	102.76	109.78	109.31	106	109.03	100.49
118.26	110.78	115.74	118.39	116.06	119.23	113.37	113.31	112.77	117.73	116.78	120.42	117.62	114.86	114.55	116.15	114.74	114.57	115.42	117.19	115.48	116.19	116.17	115	115.27	116.65	120.44	113.53	118.05	115.26	116.04	113.81	115.15	116.09	117.45	115.23	112.22	117.75	114.36	115.46	119.72	116.08	114.55	116.58	113.36	114.19	118.91	114.81	114.63	111.79
109.41	108.92	106.55	112.02	107.15	111.74	109.31	112.54	108.75	108.08	110.13	111.36	108.87	105.85	113.04	106.18	110.94	108.88	110.63	110.1	108.93	109.44	112.63	112.23	109.53	110.59	112.39	109.26	113.49	112.45	104.1	112.16	106.59	108.68	107.94	107.68	111.57	108.6	107.55	111.85	109.97	111.76	103.93	112.24	110.81	111.21	107.06	111.56	105.88	106.59
97.51	102.42	100.63	103.61	101.05	103.78	99.469	98.917	97.563	98.667	98.399	97.322	104.25	102.12	95.046	103.89	101.77	100.7	104.3	95.758	96.986	100.51	104.43	103.94	101.32	98.481	103.49	103.29	103	99.754	100.44	98.147	98.71	102.37	97.142	100.76	105.59	101.09	98.468	96.485	96.973	101.5	103.4	101.16	99.659	101.32	101.58	102.63	105.99	99.656
105.93	107.63	102.86	107.09	105.25	106.18	103.45	111.27	105.37	103.19	109.65	105.7	111.14	105.19	102.96	107.64	106.74	102.1	102.1	99.509	106.83	106.25	103.83	102.24	105.78	108.11	105.79	103.29	104.59	103.65	101.64	107.64	105.72	107.95	104.63	106.26	109.17	107.17	105.95	108.82	106.3	110.27	107.83	106.16	105.87	102.74	107.37	107.97	107.63	110.02
104.23	104.61	99.024	104.08	105.95	106.69	106.31	107.82	108.02	102.67	106.55	108.73	103.91	101.59	105.54	111.05	105.47	108.13	102.97	104.03	107.86	104.64	109.43	108.43	105.02	110.28	109.43	109.75	106.27	106.58	104.43	105.78	109.6	106.59	106.39	102.96	108.19	99.351	107.13	110.38	107.6	110.13	105.01	105.22	106.66	107.98	103.5	105.56	109	105.85
100.65	108.12	105.9	104.61	102.79	103.48	104.14	106.45	108.02	105.61	103.35	108.21	108.03	112.89	102.7	107.59	105.38	104.52	111.37	103.09	105.45	104	102.23	104.26	106.39	107.79	105.35	112.73	103.84	105.86	101.55	109.27	105.73	106.38	109.75	110.34	106.28	105.23	110.14	106.22	104.1	106.35	111.27	107.19	108.93	101.63	106.31	106.52	112.28	104.08
111.38	114.02	113.52	114.73	112.73	110.08	119.08	107.92	111.97	105.97	109.38	111.58	111.93	109.46	111.89	110.7	110.89	107.3	111.46	111.4	109.12	112.27	108.82	111.41	112.01	110.65	110.94	113.42	108.09	107.33	109.72	111.1	110.58	110.18	114.17	109.88	113.46	110.48	116.43	109.25	111.32	109.18	107	112.92	110.97	112.44	109.16	110.37	110.74	109.53
102.09	103.52	108.48	106.23	99.856	105.6	105.15	102.17	104.93	104.8	105.1	105.7	107.71	104.64	106.44	101.13	104.1	103.91	105.05	102.95	108.38	102.44	108.04	100.31	105.24	101.69	106.51	107.43	103.57	102.63	101.88	103.64	103.46	101.9	106.82	107.25	104.8	103.13	104.84	105.85	109.19	106.69	102.87	105.7	104.11	108.47	104.85	100.5	104.28	105.42
109.88	107.41	107.17	115.48	109.69	110.57	108	113.36	105.62	111.4	111.24	110.33	111.13	110.53	112.92	109.06	108.8	107.58	109.48	111.06	109.09	112.3	109.09	112.99	111.48	110.23	110.84	109.79	107.63	112.52	114.36	112.35	107.74	111.39	113.39	111.26	108.25	113.52	111.99	114.97	113.22	114.04	110.22	109.8	116.36	108.77	107.95	118.77	111.41	109.13
108.15	105.12	105.67	104.99	102.24	104.52	100.9	108.5	102.94	105.86	108.55	107.92	105.93	105.77	107.59	102.87	104.59	108.72	105.7	105.8	105.47	100.43	108.45	105.13	105.89	103.63	109.56	104.83	104.81	106.46	102.67	108.59	103.04	103.49	108.79	104.73	103.36	106.93	108.37	104.91	104.32	104.51	103.31	109.4	104.81	108.95	105.92	104.88	109.12	104.85
101.66	105.15	99.49	99.628	102.18	103.05	103.89	105.41	104.39	102.94	104.05	104.36	104.67	101.36	105.78	101.95	102.23	108.71	103.25	100.96	103.28	107.3	106.67	103.78	102.37	102.89	107.7	102.44	111.35	102.28	105.74	101.01	100.14	107.68	105.8	104.66	102.41	108.39	107.56	105.61	99.266	106.02	107.57	104.37	104.56	103.84	104.85	105.14	105.12	105.19
102.32	108.72	104.19	102.34	113.21	105.01	104.82	109.57	103.91	105.09	103.19	105.23	101.34	107.9	105.73	106.96	107.16	100.77	100.56	104.75	101.03	101.89	101.81	103.01	103.77	108.28	101.73	105.46	105.05	104.3	104.22	104.11	105	103.6	105.07	105.06	106.19	104.67	106.06	99.75	106.24	97.657	107.18	98.729	104.94	109.93	107.48	107.12	105.35	102.32
107.53	106.77	110.43	109.99	106.47	102.34	101	107.81	103.43	104.81	101.65	103.79	101.03	104.34	104.07	101.83	110.93	101.93	102	103.71	101.03	105.69	103.38	105.87	105.65	108.6	106.12	103.68	102.41	106.53	106.8	106.35	101.19	102.74	104.79	104.6	105.62	106.28	105.73	103.5	101.62	104.22	104.51	104.51	104.09	102.37	103.62	103.32	103.33	103.81
103.8	107.91	103.04	104.99	105.33	105.06	104.14	105.28	108.06	103.83	105.46	105.49	107.93	103.34	102.71	110.49	110.52	103.04	107.09	102.96	102.89	100.77	103.19	106.69	100.54	100.21	101.71	101.59	98.08	105.27	104.98	108.83	103.2	107.21	104.82	100.53	104.73	106.42	102.84	102.1	105.31	107.44	101.52	105	105.36	103.97	104.88	104.37	104.35	99.005
108.64	105.32	107.11	106.79	103.48	105.4	100.82	102.87	101.91	105.08	105.94	107.56	103.49	108.65	107.5	102.2	106.83	101.91	101.86	108.06	108.41	106.86	106.05	104.92	106.54	101.94	102.97	104.07	101.95	105.66	101.31	106.79	106.25	106.31	108.93	110.85	105.41	106.01	105.57	109.64	110.08	110.84	107.74	103.28	102.13	107.49	106.28	108.11	102.69	105.06
106.05	105.29	102.25	101.42	105.85	103.75	101.33	107.02	101.23	104.07	103.53	107.8	103.83	105	99.955	104.9	101.65	108.46	103.79	105.8	104.04	107.99	101.49	104.15	104.94	101.53	106.25	104.65	103.29	100.75	105.37	110.52	105.43	102.56	105.66	103.77	101.61	105.37	104.19	105.71	100.01	101.28	104.32	103.99	103.3	107.05	108.71	102.22	100.55	104.68
102.39	103.37	105.94	106.75	108.19	105.57	102.87	109.56	102.7	100.93	108.55	109.05	101.99	103.06	103.8	108.2	104.56	105.05	106.12	100.46	103.97	103.23	107.99	104.07	105.62	106.57	104.58	106.61	103.7	105.25	105.53	107.19	105.65	107.89	105.57	107.9	106.51	107.17	106.42	103.42	110.78	108.5	107.54	105.29	100.82	109.77	104.09	109.08	108.06	107.1
104.22	101.97	103.52	101.9	106.5	105.78	108.13	105.03	108.28	105.99	107.7	103.72	108.53	105.45	104.94	102.06	105.92	104.22	104.73	104.84	108.73	102.56	106.04	104.3	105.5	103.98	103.73	106.36	105.85	113.3	103.49	103.59	102.52	106.99	103.12	103.5	106.4	106.18	104.2	106.95	107.44	101.81	102	104.1	103.91	105.16	101.5	104.82	99.828	104.81
103.34	101.17	106.01	104.92	102.88	104.93	104.76	111.82	107.34	102.51	110.16	106.23	105.87	101.26	106.04	105.44	106.31	106.64	102.43	102.97	106.11	108.99	104.95	106.42	106.31	104.62	107.23	101.77	104.03	109.25	105.33	105.33	101.65	108.27	106.57	110.74	99.201	107.49	105.27	108.27	105.36	105.88	101.87	100.97	104.35	103.57	104.06	102.22	101.27	104.75
107.88	102.62	107.44	104.61	104.06	103.64	103.93	103.76	97.268	102.07	107.59	102.67	101.89	105.22	100.01	107.73	101.53	103.39	106.08	110.07	105.17	104.37	104.71	102.38	99.394	105.06	99.661	106	101.57	101.11	105.19	102.33	106.79	102.97	105.81	107.24	106.37	101.78	105.43	103.43	102.16	106.5	105.18	110.31	101.8	104.89	104.82	103.66	108.84	103.56
105.6	105.59	108.88	107.59	103.21	105.13	107.81	106	105.87	106.71	107.96	108.95	109.21	108.05	108.26	100.54	106.87	105.57	108.3	105.22	107.21	101.41	103.1	106.4	106.88	104.42	104.16	103.87	110.39	109.94	107.56	107.28	106.71	105.85	98.305	105.83	106.85	104.76	109.94	110.89	105.92	108.95	109.06	106.05	109.95	107.74	101.13	111.4	104.79	105.09
111.07	111.3	114.87	116.91	112.91	109.75	109.5	108.82	111.82	111.53	110.15	112.07	107.94	111.88	110.87	114.27	112.97	108.77	117.22	109.03	108.16	110.24	115.43	106.39	111.99	110.47	109.68	111.73	109.87	107.5	113.43	107.73	109.75	109.08	108.6	113.67	110.55	111.23	109.88	114.38	110.13	113.09	113.39	109.86	105.59	111.66	111.24	112.29	111.92	112.38
111.53	111.9	110.75	108.49	111.48	108.62	113.38	115.34	114.54	114	115.95	110.85	115.89	112.37	111.44	109.26	108.33	111.36	115.57	108.72	111.05	113.48	114.88	112.3	114.81	106.47	113.5	107.51	108.55	110.43	115.35	112.64	110.22	112.27	113.06	110.03	109.43	110.48	108.65	113.28	108.06	116.9	109.11	109.01	113.76	108.25	110.28	105.45	113.19	113.38
109.78	112.36	107.57	104.09	102.32	108.03	98.363	108.2	110.36	107.01	104.33	105.54	112.62	109.66	103.51	103.61	109.29	103.86	105.82	104.95	108.63	109.68	103.16	106.71	106.72	108.32	108.12	99.938	107.91	105.82	105.58	103.38	103.85	107.76	112.14	106.61	106.55	104.45	102.73	104.07	103.59	108.46	103.36	105.72	109.11	104.98	109.13	105.03	109.34	108.22
114.21	109.31	109.31	111.86	111.78	108.72	112.65	111.99	111.34	111.96	114.89	110.57	113.24	113.32	109.19	110.84	116.3	110.51	103.67	110.12	111.66	112.56	111.96	113.8	109.98	115.34	113.57	114.91	111.68	108.71	110.9	109.16	111.08	112.24	105.81	110.82	107.67	112.77	110.62	110.44	112.35	110.12	109.04	112.81	108.15	107.59	113.58	110.1	109.41	109.71
99.581	97.551	100.74	99.267	100.67	103.78	101.94	102.26	96.85	99.312	99.711	102.45	99.954	103.26	108.03	97.765	99.096	103.46	97.658	98.183	102.49	97.062	100.43	99.791	97.5	99.709	102.56	98.125	102.19	101.33	102.35	96.979	106.8	100.78	100.3	104.93	101.04	104.5	100.05	98.304	102.37	102.4	100.91	102.54	99.485	94.481	97.92	96.371	101.83	99.542
106.66	98.624	100.57	107.42	105.41	107.4	107.45	106.47	109.06	104.16	109.14	106.23	105.79	102.08	103.93	103.24	105.99	108.95	105.49	103.09	100.65	108.76	105.66	103.94	101.49	108.95	104.27	100.56	102.59	103.34	106.34	107.9	104.33	101.45	106.91	106.71	104.96	102.07	103.4	106.51	106.15	107.27	106.89	105.22	103.17	103.04	105.98	105.7	104.39	106.24
105.97	108.83	110.71	103.95	106.98	105.59	108.44	109.02	105.27	100.16	101.87	107.59	110.04	108.42	105.4	107.71	108.22	108.46	109.26	109.07	106.5	109.07	109.16	104.67	107.32	103.72	105.92	108.23	107.5	106.97	100.02	104.27	108.13	108.28	108.88	107.16	103.04	103.99	107.02	102.61	106.47	99.868	106.39	109.06	103.85	105.12	108.84	103.17	108.46	106.89
107.52	104.97	102.84	101.71	102.91	104.4	103.3	104.07	104.22	108.48	106.85	106.21	104.07	108.88	104.1	106.95	106.82	107.12	108.02	106.01	105.19	109.83	108.43	108.15	106.85	109.89	103.78	108.5	107.11	108.48	105.96	108.74	109.01	104.22	106.73	108.14	106.25	104.01	107.62	109.05	104.66	105.6	106.49	103.97	104.83	103.6	107.54	103.8	106.74	106.57
106.67	103.6	104.72	104.53	106.34	102.88	104.72	102.51	105.15	106.65	106.62	105.11	103.3	108.35	105.67	103.99	107.92	101.98	107.85	106.19	106.4	102.34	105.46	104.17	104.64	107.65	107.53	105.86	106.28	104.07	101.64	107.57	100.96	104.68	101.48	111.15	104.4	105.9	105.4	105.67	102.8	105.89	104.85	109.25	106.74	105.88	108.15	106.28	107.82	107.84
104.99	107.02	105.77	101.73	110.15	104.77	105.51	105.9	108.41	109.06	107.64	110.42	103.55	112.62	107.19	101.74	107.39	105.61	104.2	104.24	103.79	102.14	104.4	103.93	108.46	107.6	104.12	109.91	106.44	105.09	106.5	106.53	108.47	104.56	106.61	106.9	103.63	101.31	105.54	102.93	106.87	110.15	103.52	102.93	107.4	105.46	105.45	103.7	101.77	105.07
105.02	99.864	101.91	99.112	101.86	101	100.71	97.244	102.29	95.591	104.05	101.38	99.958	97.694	98.298	101.51	98.983	100.33	97.945	98.047	93.428	98.443	104.01	97.149	99.392	98.791	101.67	103.27	100.79	101.26	98.17	103.43	100.83	96.275	97.536	96.85	97.129	101.3	95.56	97.419	98.836	99.191	105.01	100.01	101.25	102.67	98.03	99.521	100.88	102.16
102.7	101.41	105.8	101.16	105.05	106.02	101.53	105.41	104	108.04	106.09	109.1	102.63	106.03	109.23	105.21	107.21	106.69	104.49	107.15	105.08	107.23	103.95	106.55	105.21	104.9	104.48	106.63	106.61	102.21	106.26	106.09	104.21	104.69	102.17	106.75	102.68	108.12	104.22	103.03	104.81	106.41	103.63	105.06	106.67	101.43	103.81	103.25	105.44	105.04
109.11	110.48	111.22	110.42	111.22	110.24	111.92	115.81	108.06	113.16	111.99	107.91	112.43	111.78	108.04	110.1	112.39	109.2	111.69	108.77	113.29	109.55	110.62	114.29	108.05	108.28	106.22	106.86	108.13	113.09	109.18	106.76	106.31	110.76	109.86	110.14	110.01	107.05	108.32	110.21	107.11	111.84	111.26	111.71	108.43	114.63	111.76	109.14	111.19	114.43
105.52	112.08	107.22	106.2	104.75	106.59	110.65	111.89	102.52	101.13	103.95	111.65	106.48	104.05	106.4	106.7	110.72	106.13	108.29	105.83	109.19	106.75	106.86	105.4	107.19	104.94	105.71	103.83	105.12	103.28	101.84	103.69	104.09	105.66	111.08	105.94	104.94	104.98	106.91	104.04	105.29	105.89	104.5	105.46	104.97	103.86	103.86	101.38	105.07	111.07
117.92	117.08	117.4	120.91	113.4	115.87	113.03	114.4	123.93	114.14	119	115.52	118.54	113.5	114.76	117.45	117.45	118.99	118.11	117.31	117.7	114.76	117.27	119.43	123.34	113.63	117.76	117.17	117.65	118.81	118.81	116.35	118.76	114.18	116.76	118.43	120.99	116.28	118.68	115.45	114.43	121.32	118.72	118.69	119.78	113.64	116.57	119.08	120.77	116.89
105.39	107.64	109.08	105.09	109.29	109.63	110.82	108.9	102.43	107.27	105.61	100.2	107.37	109.56	105.11	108.53	111.29	103.45	106.57	104.58	107.1	105.38	105.77	104.55	106.89	100.16	106.43	106.04	104.85	105.67	108.81	106	106.43	112.72	103.24	112.36	104.85	107.66	105.44	105.84	105.98	102.24	106.78	109.63	100.54	108.29	107.08	107.45	111.7	109.61
104.49	102.13	109.14	109.74	108.16	108.44	100.98	104.63	103.49	102.09	106.22	102.58	106.23	109.88	103.72	106.58	109.38	104.79	103.85	108.87	103.6	105.55	110.15	105.44	105.1	105.36	109.51	102.79	105.79	105.17	102.23	104.25	102.54	111.73	104.87	104.24	107.43	99.017	102.99	113.27	113.46	104.18	106.77	105.28	103.74	104.27	107.18	105.38	101.6	105.19
104.51	109.83	103.24	107.01	107.95	104.98	105.41	102.22	109.22	106.84	104.5	106.68	107.7	107.64	107.07	101.52	105.12	103.03	111.33	105.76	105.57	104.25	107.13	107.1	105.12	109.94	103.25	105.78	106.38	102.38	102.55	107.16	111.1	105.32	106.89	107.27	104.77	106.39	104.98	103.02	102.31	105.61	104.61	106.36	103	106.6	108.23	104.29	107.08	99.974
104.22	105.58	102.83	105.65	104.07	104.51	107.6	105.07	102.87	107.26	103.61	103.7	104.82	103.38	108.03	106.65	110.01	102.65	104.95	107.88	106.36	105.77	102.55	107.07	104.95	104.4	105.4	107.18	112.58	105.85	111.32	107.85	98.958	106.43	105.5	104.64	96.812	104.85	105.8	107.5	103.36	106.3	106.8	105.17	102.76	106.35	106.62	105.46	102.73	105.51
110.05	106.13	108.23	101.5	108.04	107.48	104.13	103.71	108.33	107.31	103.66	106.95	104.66	103.79	110.14	105.58	103.57	107.76	106.38	104.89	99.277	102.78	108.4	101.23	104.89	107.28	102.43	105.38	104.3	105.16	102.01	111.1	107.97	108.03	107.46	106.95	105.7	109.31	108.25	108.67	109.23	106.89	107.21	104.95	108.18	110.27	104.64	102.87	105.12	104.85
105.87	104.39	102.89	102.8	104.44	102.31	100.13	103.2	104.51	103.86	98.833	103.03	106.9	104.57	112.68	106.71	104.12	107.84	109.08	103.54	103.61	102.06	103.34	105.54	103.78	109.14	98.133	103.64	104.98	104.19	97.038	102.68	104.58	102.87	105.17	107.34	105.24	106.44	99.686	103.1	101.56	99.52	107.57	100.35	104.58	102.64	105.64	102.58	106.85	104.93
113.94	107.09	111.55	107.58	111.95	109.83	112.94	108.99	116.82	117.7	109.94	108.39	110.95	108.37	113.5	112.94	108.95	106.43	111.03	114.09	109.44	110.9	114.46	111.62	114.02	110.66	113.42	112.2	114.18	110.37	112.78	112.11	108.7	112.51	111.69	114.08	110.38	111.6	106.97	111.94	109.11	112.25	109.61	111.04	111.61	115.34	112.89	114.64	112.33	114.19
108.24	105.05	103.33	103.69	107.53	106.27	107.58	107.34	111.23	106.52	103.78	108.32	105.84	106.27	110.4	103.04	109.55	103.33	106.91	105.38	107.72	106.4	102.57	108.55	109.69	102.1	104.09	109.4	107.22	106.94	104.38	100.88	107.77	105.27	108.61	105.46	106.73	105.22	108.71	109.03	100.87	108.58	110.76	105.91	111.9	105.4	106	106.25	108.1	110.55
106.02	103.26	107.73	101.73	105.8	110.78	105.22	105.32	104.99	108.11	106.24	105.83	101.53	105.64	105.34	102.29	106.76	106.04	104.51	104.44	104.47	104.2	106.76	106.44	108.47	102.66	104.14	102.73	107.13	104.25	106.25	101.67	109.87	103.24	105.17	104.77	108.11	106.24	109.1	105.46	109.26	104.47	111.63	103.3	105.02	100.31	104.84	102.48	104.96	105.27
104.33	102.12	110.44	111.67	107.29	104.65	102.64	107.85	104.88	107.69	105.93	107.47	102.29	104.75	106.68	104.97	107.23	106.73	106.64	107.26	104.04	103.76	105	103.24	108.21	106.79	105.76	101.97	103.56	101.37	105.95	106.64	106.94	108.56	107.41	105.46	104.7	107.14	107.5	105.43	110.05	109.53	106.01	105.43	106.8	106.51	103.56	106.68	105.09	107
105.66	106.01	103.14	105.05	104.75	108.75	109.2	107.83	101.6	108.84	101.12	104.18	106.92	102.73	103.64	105.64	108.97	103.62	101.73	104.28	105.93	101.07	100.74	103.56	103.26	104.31	103.89	108.51	108.59	103.87	105.62	104.23	103.72	100.69	111.21	106.8	103.18	106.12	106.83	107.18	105.04	105.19	105.07	108.43	104.81	104.32	106.07	102.35	107.02	106.98
116.81	119.69	116.72	114.05	114.82	121.66	120.64	117.38	118.43	117.7	118.19	117.46	116.75	116.74	115.55	117.88	119.42	120.24	120.36	114.04	116.34	114.82	114.38	119.75	118.97	117.99	116.74	121.18	112.98	119.73	113.57	116.4	119.67	115.66	116.11	116.76	116.44	118.6	119.44	119.09	115.1	112.82	117.64	115.87	115.72	117.98	113.25	115.97	119.47	113.29
100.8	97.407	104.38	104.41	99.68	100.88	96.759	96.772	95.778	101.47	101.52	103.84	101.17	101.7	101.53	102.88	100.16	101.66	101.09	99.722	106.06	98.223	93.482	100.14	101.23	101.12	99.697	101.1	103.69	104.44	101.88	102.05	100.1	100.72	99.574	98.902	95.032	99.188	101.08	100.36	99.375	99.375	99.482	103.63	102.94	99.78	101.17	97.421	99.686	102.2
102.18	106.65	107.99	105.4	106.19	102.7	106.16	105.16	105.61	104.15	105.58	104.09	107.04	106.94	104.47	100.99	108.58	108.47	105.83	105.17	106.88	103.84	107.55	109.7	104.59	110.19	108.73	110.3	105.73	107.74	110.6	107.92	107.86	107.44	103.7	108.42	106.56	103.44	105.81	104.72	104.39	108.07	103.3	104.86	107.32	110.35	107.38	106.12	106.28	105.15
112.43	108.87	111.69	111.44	113.87	111.34	108.85	113.61	109.93	107.87	109.7	113.03	114.82	108.1	106.99	108.45	112.86	111.68	106.22	112.41	107.9	108.36	108.14	112.78	112.6	109.38	109.26	108.03	111.61	109.61	110.24	109.28	110.25	115.87	112.89	111.7	111.39	111.44	115.8	113.38	111.65	111.8	109.29	114.49	113.6	110.47	107.38	110.87	113.03	108.72
95.404	102.71	97.577	104.63	100.64	98.14	101.9	99.467	100.86	98.693	102.68	96.344	97.435	104.3	100.94	96.573	95.365	100.86	103.46	103.89	99.736	103.55	99.549	99.936	99.413	99.463	98.699	102.58	101.78	97.68	99.664	98.695	97.237	96.997	99.249	101.39	98.41	99.905	101.58	98.879	96.374	94.624	107.36	100.11	104.18	98.366	101.22	99.289	98.59	100.19
110.39	108.52	107.4	109.02	112.61	111.2	108.51	109.48	106.79	106.78	115.79	105.16	110.86	108.52	108.27	110.64	110.03	106.41	109.05	112.09	113.02	108.38	113.39	107.49	108.11	104.63	108.53	111.89	106.82	109.42	109.96	108.67	107.96	114.22	111.08	108.91	110.67	108.55	108.08	111.41	110.09	110.19	109.61	108.12	108.9	112.65	109.5	116.49	110.06	111.33
114.58	116.18	118.1	112.4	108.63	114.07	113.19	110.09	111.03	110.96	109.76	114.06	112.59	108.09	110.44	111.56	113.08	108.65	111.74	116.51	113.43	111.77	107.87	115.84	120.16	111.54	110.56	115.2	111.8	111.39	114.44	110.28	115.21	111.18	113.32	112.18	113.52	109.62	112.28	109.8	113.77	109.86	113.74	114.48	115.66	108.69	112.73	106.99	115.34	112.4
113.18	112.73	107.06	107.91	109.43	111.14	106.61	108.32	113.43	114.16	113.9	107.91	110.55	109.5	105.51	110.3	108.66	107.85	111.88	107.76	107.76	107.97	108.8	111.24	109.03	110.2	108.77	109.41	112.87	106.42	113.33	109.35	111.85	109.48	107.45	111.55	112.61	106.95	109.9	108.19	110.41	110.92	109.16	111.3	108.91	108.19	110.3	110.12	107.47	111.41
114.55	112.83	111.52	115.85	117.65	114.91	113.69	107.95	114.32	110.2	114.93	109.21	116.6	117.21	110.24	111.28	114.95	110.14	112.73	120.01	114.58	113.53	113	108.04	110.06	109.31	113.42	110.56	115.43	112.21	113	114.21	114.57	114.14	114.98	112.06	113.17	112.07	116.43	108.24	115.98	107.19	112.44	113.25	113.28	115.04	114.22	113.26	108.49	114.25
104.03	99.626	98.473	101.44	101.53	99.443	102.45	101.67	101.94	98.212	101.22	97.83	98.159	99.618	99.467	98.897	99.704	95.756	93.352	99.504	95.776	97.004	101.02	101.22	101.71	101.62	101.11	100.72	98.905	98.088	96.735	100.46	103.67	103.22	98.4	96.971	98.632	98.977	101.52	97.22	104.94	103.34	97.166	97.49	99.738	97.398	100.28	97.256	99.824	94.069
116.5	113.14	112.21	117.31	112.14	118.2	115.07	117.28	117.09	116.72	114.88	116.54	119.58	119.66	115.19	114.78	115.75	116.13	114.31	116.63	116.43	116.3	118.46	113.21	115.35	116.48	112.32	115.34	116.57	112.84	115.94	116.46	114.95	115.99	108.97	117.35	113.99	114.76	114.05	113.13	118.8	113.51	117.76	117.33	115.99	116.5	118.52	114.54	118.1	114.88
106.91	103.62	105.14	106.19	103.51	109.76	103.9	105.91	103.84	108.99	105.07	106.66	105.74	106.73	102.41	105.79	101.95	108.15	103.24	107.05	100.87	103.51	104.11	107.41	109.09	102.35	107.17	107.18	103.66	105.64	102.87	104.06	103.06	105.48	106.01	104.8	104.47	105.5	106.91	105.81	104.96	106.51	100.45	105.73	108.18	107.41	107.55	106.74	104.01	107.7
117.41	114.95	118.24	116.36	115.57	116	119.45	113.93	115.72	116.75	120.76	117.15	113.35	119.33	111.12	120.28	117.61	117.9	122.38	117.05	116.2	114.74	126.93	116.75	120.05	121.98	115.43	115.07	118.44	114.29	119.12	118.21	120.77	116.47	118.49	120.92	117.91	113.73	118.29	115.54	117.62	117.69	119.53	118.04	111.14	115.61	116.78	116.33	120.81	119.11
111.72	109.17	113.09	114.89	113.01	109.13	107.14	109.63	111.11	110.35	111.01	111.09	112.27	113.07	117.9	114.32	110.92	112.16	113.21	108.95	111.81	110.7	112.82	109.13	109.81	115.72	113.14	110.57	113.9	112.51	108.5	109.36	110.06	114.23	116.81	106.46	114.47	117.53	112.85	109.97	110.41	110.21	113.53	114.42	112.73	114.53	110.86	109.38	108.53	115.28
106.17	102.61	109.82	108.12	106.95	99.55	107.29	106.87	105.71	107.19	107	105.76	102.96	101.77	108.58	104.18	109.14	108.09	109.05	103.6	107.56	106.73	111.58	103.8	101.51	100.89	105.96	102.22	104.59	106.44	101.16	105.83	109.24	104.32	104.97	106.14	104.8	105.66	105.4	105.52	103.48	107.55	108.09	107.97	102.56	104.42	106.37	101.46	106.96	101.09
106.79	105.52	107.21	103.95	104.85	102.77	102.51	102.94	103.32	100.65	107.55	107.68	99.172	102.39	104.6	106.37	102.36	104.19	106.17	100.72	101.13	102.17	107.08	102.63	107.49	108.38	101.29	104.5	99.226	106.66	105.62	105.66	107.06	105.23	106.15	103.06	103.42	99.581	104.62	105.87	103.79	101	103.73	104.16	103.97	107.72	102.34	105.07	102.93	103.77
110.39	111.36	110.83	109.59	112.92	107.64	110.83	112.2	108.63	111.6	116.41	113.73	108.44	114.13	113.8	111.27	107.69	111.86	111.87	110.39	111.25	109.69	108.82	112.27	109.48	111.02	110	114	109.93	114.71	108.87	110.46	110.5	111.07	112.29	111.74	111.81	109.5	113.91	110.39	109.36	112.34	112.95	115.7	112.77	110.98	110.45	112.42	117.36	109.01
114.17	118.76	117.61	114.89	117.1	114.62	115.21	113.85	120.57	117.96	117.57	118.65	116.96	119.86	122.6	115.71	115.18	115.77	119.52	117.52	116.57	115	120.32	120.48	116.42	114.71	116.87	124.21	116.22	117.28	117.57	116.39	117.98	116.86	117.56	116.57	119.67	119.71	120.45	113.99	118.52	118.75	114.84	118.51	118.2	116.95	118.6	118.71	115.67	115.31
110.98	101.17	100.3	106.68	105.1	102.6	106.45	112.56	105.91	104.41	108.06	104.64	108.85	109.32	107.34	107.77	102.74	102.57	107.12	109.03	104.08	104.5	107.82	105.46	110.71	112.98	105.55	109.2	109.47	104.78	106.96	101.4	108.23	101.77	108.02	102.51	105.58	103.19	105.28	107.78	105.04	102.3	102.9	104.32	109.4	105.02	105.13	105.85	101.9	108.73
102.78	99.43	98.42	97.018	100.85	101.28	98.812	98.829	98.523	100.82	98.243	100.06	102.21	101.09	96.282	97.257	99.47	99.447	101.39	98.228	98.393	104.35	97.836	97.588	98.724	102.07	99.219	102.51	99.749	97.628	99.322	101.56	103.99	99.087	103.77	99.879	97.413	100.24	101.13	102.02	98.908	100.08	100.6	100.28	102.69	103.33	93.131	100.43	96.103	98.117
111.74	115.44	108.43	110.4	110.74	108.06	113.2	114.39	114.04	111.31	108.77	114.99	109.45	111.57	109	109.59	109.58	110.66	109.56	116.33	113.41	118.11	110.3	111.55	111.56	104.34	108.85	111.9	107.71	110.76	109.02	111.63	111.4	110.99	110.33	110.08	110.91	110.57	111.83	108.12	107.91	108.35	110.8	115.23	110.69	107.84	110.67	113.1	108.23	106.98
108.25	103.77	104.74	104.58	106.28	110.89	101.85	105.07	107.56	108.9	102.91	109.03	100.59	106.36	108.07	111.36	107.51	105.41	112.92	103.37	108.63	107.04	102.12	111.19	102.8	107.92	100.5	105.92	106.43	103.93	104.49	107.54	105.28	106.19	105.69	109.43	102.81	106.54	107.84	104.04	109.23	106.31	104.86	107.27	105.22	108.61	105.45	105.51	103.81	105.93
115.93	113.33	116.09	112.15	113.7	116.52	111.23	109.41	113.57	110.03	116.1	110.76	115.33	108.38	110.43	114.44	111.67	108.88	111.95	109.77	105.79	111.12	116.64	110.12	113.36	114.99	113.79	110.88	111.88	113.89	114.43	110.97	113.04	114.52	111.09	107.77	109.05	110.41	114.59	113.54	112.57	111.19	113.25	113.23	106.72	114.59	108.65	112.45	113.03	109.31
99.401	100.62	97.987	100.32	100.9	101.97	98.768	99.181	103.53	96.365	101.83	100.2	100.61	94.257	101.2	99.895	98.787	98.897	98.299	104.05	98.887	97.71	98.531	97.336	103.44	101.69	94.69	95.707	99.505	102.9	102.55	100.63	103.38	100.98	97.658	102.11	98.573	100.44	98.027	97.296	102.83	105.66	97.345	99.117	94.452	101.11	101.07	98.193	102.19	103.43
106.22	102.62	105.89	109.23	108.06	104.61	105.28	105.11	105.39	106.08	107.19	107.97	105.41	107.75	104.21	106.64	103.27	106.84	102.55	103.04	107.88	102.07	105.7	101.9	105.97	110.37	108.65	105.95	105.97	107.54	106.27	107.98	111.54	103.74	99.435	104.48	104.78	105.4	104.94	103.6	106.63	106.18	109.36	108.39	110.48	108.38	108.75	105.62	105.12	109.41
99.607	100.3	102.62	101.99	103.88	105.21	99.378	102.26	100.57	96.168	96.628	101.67	99.796	99.68	101.5	101.17	100.03	103.33	100.85	102.82	100.11	99.93	101.21	99.481	99.721	101.8	100.01	98.943	98.886	104.14	98.115	98.93	102.05	100.64	98.204	97.882	99.819	101.76	100.58	100.55	98.992	98.192	104.51	100.52	97.47	94.548	100.36	97.895	101.97	104.85
103.52	109.27	105.13	108.48	106.29	109.1	101.4	102.76	102.72	102.03	102.24	110.59	103.05	105.05	106.3	103.5	106.69	102.8	104.6	104.33	107.33	103.54	105.36	101.29	103.28	109.42	103.91	107.98	103.22	108.05	110.79	105.77	103.8	101.3	104.84	102.95	110.57	102.44	106.18	105.86	103.07	107.07	107.86	101.66	108.19	105.93	103.32	103.54	105.1	101
110.77	112.48	114.38	110.6	110.25	114.18	109.14	111.05	112.5	109.45	112.96	109.94	113.39	112.08	105.99	106.89	110.83	107.93	111.11	113.03	105.58	114.09	112.92	115.84	111.6	111.59	110.72	111.67	113.28	111.38	112.77	113.85	105.27	106.33	110.2	113.67	112.67	113.27	112.78	115.59	110.95	115.52	111.42	114.45	109.71	111.93	107.76	113.5	114.54	110.31
108.81	106.84	106.46	97.953	102.4	104.44	107.19	103	103	107.83	106.23	105.94	106.52	102.09	100.74	108.08	101.89	101.11	100.35	103.47	104.47	102.35	106.27	104.46	105.38	100.82	103.99	102.89	106.27	104.88	104.01	107.35	100.57	104.84	102.21	106.97	106.84	100.12	103.1	105.5	104.96	105.73	109.38	103.38	102.64	103.52	107.71	109.78	107.79	108.02
107.35	102.9	106.32	100.65	103.88	103.83	107.65	106.35	100.91	107.24	99.722	106.1	106.16	103.71	102.6	102.05	104.04	104.07	98.119	99.813	105.75	104.09	100.98	101.19	102.25	102.16	98.604	105.14	99.84	104.47	104.55	105.76	100.3	100.1	102.42	106.5	104.48	107.39	109.71	101.83	104.72	107.41	101.02	104.79	104.59	101.31	104.22	104.33	104.85	108.97
102.58	106.16	106.37	107.2	108.62	107.28	103.21	104.69	106.9	104.08	105.85	108.6	102.45	102.69	103.12	112.12	104.59	107.89	108.13	105.85	105.77	105.95	108.92	103.91	110.57	106.69	107.36	106.97	105.66	102.16	106.72	105.51	106.4	107.2	104.21	104.52	104.39	110.87	103.49	101.42	98.318	107.8	106.77	104.64	108.27	102.96	109.83	103.35	109.24	107.56
105.48	109.69	106.15	103.49	108.64	104.04	105.91	107.87	105.85	108.17	104.61	105.64	103.75	103.85	102.25	104.29	103.25	99.837	104.4	107.07	100.54	104.09	107.67	106.65	107.55	103.2	103.92	106.4	105.75	106.58	104.1	103.64	102.36	102.09	102.53	104.19	104.13	102.85	107.73	99.375	104.49	102.07	106.77	100.91	103.78	103.38	105.9	102.48	106.68	96.451
102.93	105	105.32	104.16	102.04	104.8	109.78	105.16	107.36	111.45	106.86	109.18	105.62	108.24	106.98	105.97	105.93	102.19	105.81	99.419	103.7	108.07	103.38	109.12	104.64	106.05	108.38	108.42	97.342	104.51	110.3	103.81	106.01	106.03	110.32	103.76	105.59	102.98	107.16	104.12	105.86	107.77	109.11	104.77	105.01	105.3	105.23	105.47	108.27	102.78
106.58	104.87	103.13	105.47	103.31	112.21	105.58	102.96	104.13	109.77	102.46	108.86	103.78	104.2	104.59	110.31	106.15	103.01	104.79	104.57	106.28	104.83	105.17	105.42	104.15	106.35	108.18	106.26	104.85	107.15	103.1	104.66	103.88	110.57	109.96	111.09	107.7	105.54	105.1	106.49	105.36	104.29	104.05	107.58	108	104.81	103.45	106.28	109.45	104.87
107.79	100.92	104.9	104.78	103.53	103.6	101.5	99.291	104.85	106.03	103.42	102.39	102.98	108.54	104.75	105.03	100.83	102.23	103.4	100.94	100.26	104.77	102.66	105.95	105.72	103.2	99.447	99.614	106.14	103.27	101.49	99.771	107.4	107.32	104.21	101.86	107.36	105.36	108.28	102.86	107.88	105.8	106.23	104.37	103.03	99.88	105.46	104.73	105.37	109.06
98.117	101.27	98.099	101.02	102.84	96.802	97.308	102.46	98.191	98.765	96.317	101.27	96.885	97.028	99.757	98.197	103.84	97.109	101.73	97.603	100.66	96.466	100.88	98.24	102.22	102.09	99.789	103.42	95.509	101.51	101.25	101.25	101.62	98.888	98.536	96.047	99.991	92.194	99.372	100.08	101.27	99.462	101.96	98.94	99.22	106.68	99.804	95.856	97.968	96.563
112.08	109.26	114.31	112.47	111.5	114.95	114.97	112.9	115.3	115.66	111.58	111.04	106.65	107.86	113.03	111.28	114.33	113.37	111.48	116.07	113.18	111.86	111.63	116.43	108	110.97	113.66	110.18	109.33	114.89	110.22	114.04	112.07	111.42	105.13	112.32	112.4	112.38	115.71	113.25	110.67	108.31	109.89	117.81	111.56	115.67	111.35	109.74	111.83	107.5
112.08	109.83	113.25	113.34	112.44	110.06	109.98	109.83	115.59	109.14	104.49	104.92	112.67	109.34	108.13	112.39	109.32	107.5	108.91	109.39	111.62	111.64	110.81	111.38	115.45	110.83	109.25	110.87	109.75	111.65	106.91	107.96	110.52	107.06	111.42	112.86	109.86	117.41	113.87	112.52	112.51	107.55	106.77	113.44	111.81	108.75	112.38	106.76	108.33	105.36
105.84	105.34	106.46	106.1	106.13	100.81	109.17	102.66	103.56	108.94	108.69	106.49	107.03	107.2	104.11	105.42	106.92	102.14	105.55	100.68	108.02	103.67	100.89	105.56	104.39	104.55	106.14	102.05	103.25	106.42	105	103.13	103.06	109.26	103.84	103.7	105	105.77	105	103.06	105.68	107.05	108.77	102.93	102.84	108.66	104.89	108.02	106.71	105.58
110.95	108.12	114.93	109.19	112.51	115.56	105.93	109.31	112.76	112.08	108.34	118.75	110.56	111.17	114.95	111.01	111.79	111.92	114.26	110.23	113.15	108.98	109.15	114.74	114.76	109.92	110.32	113.71	107.76	112.12	111.38	111.56	112.96	113.44	111.56	110.57	113.86	112.02	110.44	114.6	105.02	111.41	112.47	115.47	114.76	108.74	111.26	109.54	113.42	113
99.312	98.099	101.16	100.5	100.69	106	103.15	99.963	96.574	100.47	100.72	99.498	98.47	97.425	101.91	100.84	101.32	96.851	94.832	102.12	97.154	100.37	102.06	101.66	98.51	102.75	100.07	104.08	104.27	100.51	99.262	99.233	102.15	101.58	103.44	99.935	100.31	104.06	100.78	98.743	97.224	103.03	102.82	98.09	104.41	100.97	97.991	101.54	97.275	100.99
100.83	103.28	101.65	103.63	102.32	98.342	103.3	101.69	106.14	99.519	98.017	105.58	98.069	102.26	100.32	104.54	103.48	100.79	97.042	101.03	98.118	101.32	102.54	100.03	100.64	101.52	101.34	96.836	95.808	100.27	99.223	99.08	95.189	99.952	98.322	97.413	100.45	97.042	98.857	100.75	100.1	99.994	98.012	100.78	100.11	96.609	93.338	103.07	102.18	102.19
102.4	104.28	104.71	104.8	103.63	103.78	104.53	104.39	101.43	103.51	100.66	104.03	105.79	106.63	104.97	103.69	102.7	102.49	103.76	106.38	103.4	105.05	106.88	103.46	108.7	106.61	105.27	103.57	103.5	109.39	105.28	103.06	104.77	104.02	108.84	104.74	103.8	109.7	104.8	105.4	108.01	103.57	103.26	104.92	106.41	104.62	107.53	105.05	107.2	103.9
97.402	97.285	100.07	98.386	98.922	104.58	102.45	102.76	104.3	99.818	97.709	100.28	101.61	100.27	101.84	99.595	103.04	98.695	103.01	98.239	99.608	94.585	99.629	102.73	98.058	98.529	103.11	100.36	100.38	96.487	99.284	104.11	104.16	101.56	101.59	101.06	102.52	100.72	104.02	101.95	102.08	101.32	103.07	100.49	100.58	104.28	98.367	101.31	102.09	99.051
104.69	109.43	109.07	107.78	104.6	106.98	110.09	106.86	107.74	105.1	106.75	105.14	109.49	108.15	106.56	106.53	105.29	109.14	107.16	102.75	110.48	105.05	108.37	104.57	107.01	110.17	105.31	104.67	104.63	110.38	105.55	105.4	105.97	108.18	105.39	106.53	105.68	108.92	107.63	106.37	109.68	108.3	108.5	107.2	105.01	105.11	109.29	110.03	104.75	106.72
115.95	112.73	114.07	111.44	114.06	110.89	111.1	116.79	115.55	113.21	114.17	118.29	110.73	112.34	105.97	110.08	110.24	108.67	116.74	113.68	116.5	111.93	111.41	115.16	112.93	112.81	116.45	117.68	112.69	107.16	110.4	115.07	115.29	112.03	114.2	111.3	114.72	112.49	108.27	110.65	114.36	110.75	109.23	116.14	113.46	110.67	108.89	111.39	113.01	115.12
105.35	104.77	106.09	105.77	106.1	106	101.86	108.42	104.84	106.23	104.97	109.91	106.33	104.7	108.15	108.69	105.02	104.85	106.59	109.36	104.43	108.24	107.22	105.12	104.85	106.6	105.25	108.47	100.67	105.76	104.21	103.28	103.74	109.21	106.12	105.43	102.48	106.31	101.68	103.69	107.29	107.92	107.05	110.38	104.61	105.1	102.06	106.31	103.96	103.12
107.84	107.66	108.5	108.28	105.29	105.16	106.8	110.83	103.76	105.65	103.4	108.65	109.86	105.44	101.72	108.76	103.63	106.32	103.81	110.67	104.43	106.58	105.43	105.86	107.96	107.67	103.33	108.55	107.33	108.42	113.04	109.74	108.09	108.91	105.78	108.63	111.66	103.64	105.3	103.6	104.08	102.68	107.03	110.97	110.6	112.83	104.2	108.81	104.59	103.6
105.66	113.42	111.65	111.85	111	110.67	112.18	116.06	109.75	110.82	112.36	115.56	112.57	114.38	114.4	113.42	108.95	110.36	113.84	115.13	114.25	110.88	111.93	114.09	116.43	110.27	112.18	111.29	110.09	111.9	115.94	115.11	110.79	108.16	110.6	110.13	109.75	108.67	111.22	113.68	112.31	116.87	109	110.39	105.85	114.28	108.92	114.07	108.68	106.98
115.69	112.78	113.27	112.28	112.13	112.2	112.1	116.47	110.53	110.67	109.81	117.96	111.68	111.73	113.94	107.93	114.72	110.61	113.29	110.25	116.45	111.28	114.99	111.3	116.28	114.78	115.14	109.32	113.3	111.48	115.66	113.55	112.41	110.17	111.56	107.45	112.51	115.77	116.12	110.95	112.2	112.88	112.37	110.99	112.26	113.02	111.98	117.3	110.61	110.42
107.29	101.49	102.6	108.1	107.78	106.83	107.3	105.09	106.49	101.15	107.11	104.22	109.85	106.03	103.49	107.82	109.05	106.92	104.51	105.17	107.44	106.41	104.69	107.2	106.99	100.94	105.76	105.59	100.06	106.5	105.04	105.66	107.6	105.96	103.87	105.86	106.42	109.45	109.62	107.6	107.09	107.78	106.11	104.32	106.66	103.63	104.98	106.21	105.97	110.62
96.484	98.562	102.36	103.07	100.73	99.563	98.165	94.621	97.953	98.159	95.83	100.45	101.09	97.947	94.811	100.4	103.04	101.19	101.56	101.1	102.09	95.906	102.45	102.22	96.804	104.3	99.847	100.52	100.63	99.848	104.46	94.491	103.2	99.198	95.856	98.463	103.13	96.449	102.45	102.36	100.84	100.85	104.26	102.1	107.81	104.86	101.21	99.181	98.59	102.71
106.46	108.18	114.05	106.76	108.81	101.34	107.44	105.52	103.14	104.14	104.16	103.86	104.77	104.96	105.42	106.21	108.44	105.08	105.97	102.37	107.11	105.24	106.69	107.19	105.09	106.51	105.38	100.11	107.53	111.06	106.23	108.92	105.34	106.46	104.82	109.63	105.2	105.65	103.48	104.49	104.21	106.75	100.4	107.67	106.51	106.09	107.59	102.2	102.31	106.16
107.93	112.41	105.98	114.19	111.39	110.15	113.33	103.44	112.35	110.79	112.4	109.2	112.28	115.73	110.48	110.76	113.61	112.78	107.59	113.36	109.22	115.96	110.01	112.64	114.47	107.11	106.58	118.02	108.81	113.83	109.91	109.15	112.15	109.67	112.08	113.35	111.66	115.25	113.51	114.49	114.88	110.21	113.48	110.7	109.53	116.18	108.12	113.57	107.5	112.65
111.15	111.78	110.44	107.79	110.64	114.46	107.42	112.43	111.9	107.39	111.49	109.54	110.34	111.43	109.44	108.07	106.66	113.13	114.6	109.6	109.35	113.34	108.58	111.09	111.1	114.42	113.54	107.15	108.21	107.45	108.39	111.35	109.93	111.84	111.56	108.61	112.14	113.47	109.9	113.26	108.31	108.4	111.69	108.43	114.01	110.55	111.75	112.33	109.14	110.44
115.95	111.66	115.76	111.6	113.71	113.05	110.4	113.97	113.93	108.33	109.54	112.87	110.17	109.84	109.3	110.81	107.83	111.78	111.73	112.63	109.12	108.22	108.75	110.23	110.82	111.77	112.38	114.67	112.18	115.88	110.56	111.89	110.02	110.23	114.43	110.06	111.84	107.21	113.72	107.59	111.07	109.29	111.17	110.59	109.52	108.19	106.38	110.38	111.99	110.55
110.05	108.7	104.81	113.98	114.13	111.69	109.35	112.53	110.94	109.52	112.7	110.96	109.89	110.25	106.78	109.68	113.38	112.39	110.47	113.86	112.55	114.33	111.31	109.02	109.75	108.42	108.25	106.84	109.36	111.53	112.4	109.47	108.41	106.03	115.28	109.24	107.9	107.04	113.34	109.98	110.5	111.14	112.37	111.47	115.99	114.86	110.48	108.96	105.74	109.76
104.53	104.86	108.05	110.5	104.75	107.05	106.56	109.24	101.92	103.03	104.05	105.69	107.45	105.71	108.2	108.57	108.78	107.22	110.09	108.54	107.21	101	107.71	108.2	108.08	111.09	109.78	104.14	106.22	103.24	104.21	104.92	106.11	106.98	107.81	103.45	107.73	105.09	107.23	106.61	108.54	100.72	107.55	104.64	108.6	107.35	105.41	106.27	105.53	107.7
114.64	112.67	113.22	114.34	110.89	110.81	113	113.91	111.22	109.71	111.07	114.22	109.64	109.61	111.83	110.14	110.63	115.19	109.39	112.74	109.79	115.55	111.42	110.02	114.38	113.37	115.6	108.06	107.28	111.44	116.18	113.8	108.19	112.74	111.38	113.9	110.77	111.36	113.46	110.46	110.97	113.55	110.34	112.67	110.02	112.7	109.96	113.72	109.74	113.42
106.87	107.54	106.44	105.49	105.31	106.22	104.35	105.45	109.94	105.19	109	108.08	105.28	105.03	108.24	105.5	108.62	105.42	105.61	105.42	105.75	107.11	102.36	103.19	102.73	106.86	108.54	101.89	108.65	105.81	108.01	104.3	104.58	103.44	102.68	108.57	103.41	106.79	109.87	100.73	106.05	106.54	106.73	106.08	105.89	105.59	103.81	106.61	108.14	106.56
106.59	110.29	115.85	111.44	109.36	111.89	111.94	119.68	113.71	108.86	113.05	108.84	115.69	113.39	110.98	113.43	116.71	115.45	113.28	107.96	115.28	111.31	108.73	114.6	108.59	110.84	114.44	113.96	111.39	117.73	108.28	115.82	110.34	110.72	112.44	111.38	110.34	113.61	111.27	113.62	111.55	109.06	114.04	113.21	115.66	116.33	113.8	112.02	116.11	111.4
115.19	119.75	115.24	121.49	114.43	122.34	118.33	116.58	115.76	124.44	122.17	118.58	116.16	115.25	117.55	120.24	121.42	119.42	116.25	117.72	113.37	116.74	115.17	118.96	116.48	116.47	114.67	118.53	115.84	116.12	120.67	117.39	119.08	119.52	116.96	115.91	118.18	120.71	123.69	118.44	118.75	119.93	114.6	117.28	119.13	120.21	113.78	121.74	117.8	115.47
108.22	108.94	109.93	108.37	107.4	115.32	108.84	107.88	111.52	110.02	110.34	109.01	111.87	107.23	109.55	109.23	108.52	111.85	111.07	108.83	112.6	109.38	110.14	111.44	111.56	105.26	117.31	111.55	112.26	109.11	111.22	103.61	105.55	109.94	109.83	107.27	109.29	116.36	105.92	109.54	105.73	111.26	109.09	114.14	109.24	106.13	111.91	113.45	113.32	112.99
101.93	100.98	94.127	101.23	99.221	103.4	95.396	101.04	100.78	102.27	100.78	97.032	103.01	98.898	100.51	100.65	102.86	97.125	101.31	101.82	106.72	99.651	100.73	102.87	99.815	102.83	104.58	103.18	99.452	104.08	99.192	99.17	99.676	101.32	99.55	100.47	100.19	97.429	98.664	96.922	97.697	100.83	100.56	103.12	98.058	101.43	102	100.17	99.882	99.018
111.62	111.84	110.31	115.84	115.16	113.23	114	113.72	107.34	110.18	110.31	110.47	112.69	113.73	109.47	108.57	115.96	109.73	108.86	115.27	114.98	113.05	114.42	108.29	116.37	115.06	107.25	113.77	110.29	110.02	108.4	112.6	112.14	107.62	110.02	111.72	111.07	111.35	115.66	109.18	112.39	115.33	113.91	110.82	113.9	110.86	112.41	113.21	110.95	113.14
116.06	119.29	120.31	121.68	119.52	116.72	119.03	117.9	119.34	118.69	118.08	120.03	120.25	120.9	115.64	123.06	122.17	115.41	114.34	117.51	119.51	118.8	116.46	120.95	116.32	122.05	116.94	119.43	118.69	113.11	121.41	115.48	117.93	118.83	118.4	118.28	110.12	115.65	114.77	116.27	119.39	115.2	119.02	114.8	115.46	119.83	112.19	116.23	117.25	118.34
106.94	110.21	106.69	103.4	104.75	108.51	105.6	103.57	104.93	107.29	102.73	107.1	104.5	107.77	107.47	106.58	108.89	104.73	107.02	103.82	102.72	106.5	106.22	108.21	105.04	106.32	106.07	101.15	108.69	105.25	103.11	108.64	110.62	111.05	109.17	102.17	107.98	107.94	103.08	107.46	101.54	107.35	104.33	106.87	102.75	106.06	109.43	103.06	105	104.96
106.35	101.45	102.73	105.73	107.25	102.42	104.4	105.37	103.29	105	104.83	107.61	109.16	107.32	104.43	103.59	106.21	107.95	104.38	106.43	110.05	108.1	106	110.24	103.42	105.45	99.07	98.67	105.6	108.32	104.99	110.32	106.78	109.68	100.93	108.17	100.61	104.85	106.69	107.11	102.54	107.31	105.94	108.11	104.37	106.26	105.32	104.5	101.33	108.87
101.17	99.712	100.89	101.49	105.09	99.148	102.81	99.682	96.279	100.62	102.27	103.75	104.86	99.494	104.7	101.11	103.32	100.16	101.91	97.596	104.01	97.973	96.288	106.89	103.8	104.14	100.41	95.972	102.15	96.912	101.25	100.21	103.7	102.69	100.34	101.49	100.87	98.626	101.56	102.5	99.611	100.03	102.18	101.98	99.633	101.43	100.87	100.58	99.105	104.93
110.28	114.27	113.1	111.33	113.69	113.64	110.77	111.45	110.35	114.85	106.81	110.11	114.5	109.35	116.39	106.26	108.54	108.98	113.06	111.98	110.92	115.99	108.33	110.81	111.84	108.25	111.12	112.06	110.29	112.21	108.96	112.44	110.24	114.22	107.46	110.71	113.61	113.84	111.71	113.05	112.55	106.8	108.3	113.05	108.62	113.1	113.41	109.66	111.74	114.93
107.25	110.93	105.29	107.17	107.37	104.47	107.18	105.73	104.76	106.8	104.62	112.12	103.85	105.59	103.1	107.6	107.93	105.94	103.45	102.94	107.23	102.06	108.43	103.79	106.72	103.24	102.77	110.14	103.89	103.62	107.78	107.52	105.61	107.69	105.63	106.24	104.83	109.7	107.56	101.72	104.53	104.17	110.76	106.29	106.78	104.41	102.05	106.83	110.2	104.14
107.16	105.69	103.88	108.39	106.82	103.53	107.03	105.57	105.37	106.57	110.16	108.69	101.18	101.7	104.88	110.19	105.92	104.66	107.93	108.17	102.81	108.43	106.13	103.57	107.4	107.37	106.4	108.09	102.44	99.415	106.51	104.7	101.12	110.76	108.2	106.28	105.29	107.75	109.56	108.14	106.6	106.21	103.94	104.57	107.44	104.62	104.8	101.27	109.85	105.75
105.2	104.7	106.44	108.05	100.51	105.73	106.4	107.6	106.65	109.25	104.07	106.36	107.11	103.13	105.53	107.73	110.41	107.07	111.08	103.93	106.02	106.5	103.23	106.73	103.77	107.01	104.72	101.99	104.23	108.07	104.37	108.39	105.36	106	105.82	105.27	105.51	105.35	105.2	107.46	108.34	105.17	110.05	109.12	107.59	103.17	110.27	107.9	102.01	103.27
109.06	106.3	104.39	103.17	107.51	106.94	107.7	107.87	106.41	103.45	107.97	102.59	107.02	104.53	111.47	104.92	112.64	105.24	100.08	105.78	107.09	105.93	101.3	106.54	107.99	103.63	105.86	109.04	102.73	104.35	109.85	104.69	108.56	105.6	104.53	104.06	104.56	103.56	106.36	108.42	104.68	107.94	109.79	105.49	105.85	108.72	104.58	109.51	108.65	110.42
104.49	99.457	103.58	105.42	104.74	99.166	107.39	106.45	110.09	107.66	112.12	108.58	106.93	108.73	106.21	107.64	113.08	107.83	107.01	105.39	107.08	105.38	109.64	106.03	105.92	103.62	103.24	104.82	103.98	103.58	104.41	106.65	103.35	105.05	104.08	106.42	106.64	104.39	105.12	108.07	104.24	106.58	105.1	103.42	110.67	106.83	106.7	107.25	101.41	106.5
105.26	105.32	103.05	104.59	108.36	104.45	105.64	106.44	103.57	105.71	106.98	105.45	107.92	101.67	104.72	109.34	106	109.02	103.15	104.49	106.9	105.25	103.45	103.9	104.82	99.127	106.55	106.75	100.92	107.09	106.78	107.95	108.37	110.09	104.93	103.24	103.02	105.84	104.89	106.3	106.75	106.85	102.77	107.82	106.32	110.4	105.94	107.81	104.48	102.91
109.39	103.44	106.99	104.72	109.54	109.34	105.53	105.17	109.5	104.55	109.02	105.4	106.61	102.45	107.6	103.02	107.94	107.77	106.01	104.52	108.32	107.96	105.13	106.09	107.19	106.66	102.3	106.47	104.41	103.69	104.78	103.52	103.48	106.92	104.87	109.31	106.73	105.8	113.39	106.46	105.69	110.6	103.11	105.28	102.03	107.39	110.7	104.22	105.69	101.73
107.49	109.62	108.72	107.88	106.54	104.16	109.43	104.17	104.26	105.26	107.66	105.89	104.81	102.21	105.6	104.71	101.62	107.8	103.08	105.21	102.75	101.48	105.11	103.57	103.93	104.8	107.98	101.76	104.47	103.32	107.62	104.4	108.57	103.98	107.25	105.32	108.72	102.2	105.65	105.24	106.69	106.24	103.75	105.49	106.34	100.9	105.24	105.95	106.62	105.94
117.16	112.05	113.34	110.73	115.45	113.27	114.86	111.12	111.07	110.1	111.47	111.62	112.09	113.29	106.35	110.1	111.5	111.51	111.27	109.99	116.55	106.51	109.78	109.58	114.07	110.39	111.48	110.29	119.15	109.85	112.58	111.27	114.84	109.65	111.62	110.62	112.39	107.27	114.25	111.45	111	112.44	109.68	109.5	111.96	112.42	113.61	111.87	104.33	112.32
100.74	100.27	108	101.52	106.81	103.77	106.42	104.46	105.24	105.45	106.65	110.51	103.05	104.58	106.13	107.38	103.39	106.01	106.12	105.84	101.7	101.89	105.5	109.11	107.94	103.6	105.71	104.83	101.44	108.71	108.65	101.67	108.59	106.63	106.33	102.52	109.43	110.96	101.34	107.7	106.15	103.62	106.09	112.85	104.83	104.84	104.13	103.91	106.26	100.63
112.11	109.47	111.07	109.39	113.79	111.33	109.79	109.1	110.31	110.87	109.29	111.57	115.02	110.56	112.76	113.95	113.1	110.19	112.82	110.94	112.63	107.31	111.06	108.92	110.08	109.02	111.52	115.62	111.37	112.7	108.91	113.7	110.94	111.05	114.44	108.26	108.92	109.67	111.94	107	109.96	112	114.98	110.95	112.92	114.22	111.7	112.93	109.68	112.13
100.67	105.93	107.51	106.62	113.13	105.69	107.58	105.02	109.01	110.75	106.7	104.89	106.94	105.98	103.1	105.57	106.9	106.53	105.5	105.12	104.52	106.09	103.41	105.11	102.09	106.67	108.24	104.87	106.52	101.36	101.62	101.5	107.3	100.79	104.26	105.23	109.69	103.02	104.66	112.4	100.3	102.2	105.41	104.11	111.4	105.75	109.18	107.61	104.76	107.83
106.46	112.49	101.48	103.96	103.9	100.29	102.59	103.25	102.69	104.51	103.27	105.75	105.33	100.82	101.69	99.175	104.99	102.88	106.92	103.06	103.4	106.79	103.99	102.89	102.57	108.98	105.46	104.53	104.3	105.9	104.48	104.25	101.29	100.55	103.8	102.47	101.22	107.71	105.05	103.49	106.62	104.7	103.94	109.35	108.86	104.95	108.42	106.79	104.45	107.07
105.1	106.97	104.12	107.63	101.9	105.34	105.74	102.92	101.71	102.72	101.04	106.24	103.54	106.78	102.7	104.14	100.17	102	105.44	103.8	104.15	104.57	105.48	100.03	104.37	103.64	107.48	105.54	100.51	103.31	101.44	104.03	104.48	101.06	103.17	102.84	103.13	105.91	107.39	103.43	104.92	99.517	103.13	98.691	100.21	102.67	103.46	101.56	102.32	100.31
107.95	107.99	110.48	103.31	105.76	109.97	104.4	111.67	111.71	107.47	106.72	110.15	103.37	106.09	108.02	104.43	107.98	105.5	108.61	105.95	108.25	106.29	108.57	106.46	105.74	109.53	110.7	109.8	103.51	108.19	111.5	104.74	102.39	108.38	110.63	104.71	107.41	105.39	107.56	105.76	110.18	108.68	104.22	104.29	106.12	104.33	108.71	107.59	103.44	112.34
103.45	103.2	104.61	106.27	103.63	100.41	106.46	103.39	106.33	105.17	106.71	106.53	106.18	107.03	102.78	106.59	104.23	101.52	101.27	105.66	101.04	103.05	106.43	102.03	102.89	106.62	104.67	101.45	104.81	102.91	104.65	102.95	102.66	106.32	101.34	102.73	105.51	102.55	107.01	101.5	105.59	102.6	96.994	104.73	104.52	104.67	109.04	109	101.66	104.67
100.93	104.1	104.19	98.161	102.35	106.38	102.34	105.08	104.77	105.35	104.3	103.75	98.654	103.25	105.07	107.05	100.24	107.54	102.23	105.17	101.09	103.22	108.5	100.86	104.5	104.97	103.94	103.71	105.1	103.35	101.67	109.11	108.47	106.23	103.27	101.96	101.67	102.2	108.39	106.73	100.31	104.88	104.61	98.808	105.15	100.46	104.89	106.17	109.81	106.14
104.67	100.41	111.46	103.07	107.86	105.32	104.21	105.37	104.4	106.28	104.72	103.62	105.18	104.4	106.66	103.24	107.91	105.26	108.32	104.71	103.38	108.94	102.1	105.88	108.89	101.66	102.28	101.58	100.44	104.23	103.1	104.87	106.33	102.99	105.65	101.26	102.84	102.5	108.13	105.75	103.29	101.08	103.27	103.92	99.244	107.82	102.84	105.23	105.07	104.5
106.3	102.95	104.93	104.49	109.94	105.35	105.06	106.67	105.14	106.07	104.9	100.97	107.07	105.16	103.36	100.95	102.85	103.58	101.48	106.13	104.93	106.83	101.12	106.04	103.24	102.31	99.347	106.08	102.69	101.31	103.37	103.76	104.94	103.82	107.81	103.86	105.79	105.04	104.79	101.48	103.03	104.24	104.48	107.93	104.99	105.54	104.04	102.04	104.58	99.869
113.95	119.13	114.89	117.79	120.67	119.28	119.38	116.93	120.25	112.22	112.38	116.34	122.01	117.62	119.26	112.95	120.03	116.45	115.53	123.26	119.46	120.18	120.54	114.31	117.06	118.36	115.21	118.16	123.85	117.51	119.99	117.18	117.02	120.07	115.67	119.18	115.05	121.31	119.4	119.47	121.6	115.09	116.27	117.86	117.77	118.28	114.92	119.6	113.12	118.43
106.71	104.63	105.69	107.7	107.11	109.58	105.92	110.92	108.97	106.21	111.08	105.07	100.98	103.58	105.09	102.21	105.86	108.35	107.52	109.01	110.04	108.82	104.9	104.38	105.18	106.69	103.31	106.52	104.34	109.18	104.57	110.69	107.16	109.04	105.1	104.51	110.07	109.2	106.77	106.54	109.61	103.58	106.22	109.37	108.15	104.01	107.35	109.06	110.18	105.96
111.16	112.02	111.56	109.61	109.91	110.9	110.31	110.44	107.37	115.03	110.25	105.9	109.6	116.3	111.04	108.08	112.45	110.87	113.26	111.5	113.44	107.02	109.88	115.27	113.16	108.63	113.15	115.33	112.88	116.68	110.24	107.46	113.61	108.9	107.62	112.68	114.64	111.17	113.53	113.85	111.61	112.28	110.13	108.58	110.8	112.24	109.94	112.93	113.67	111.16
110	108.86	112.99	108.87	113.1	114.26	109.78	111.53	113.33	106.82	110.91	110.23	107.6	110.66	112.46	110.84	109.39	116.83	111.43	113.22	114.09	111.58	112.08	114.82	110.31	110.46	112.11	111.96	113.47	111.98	111.03	114.83	114.49	108.97	114.08	117.38	117.21	109.06	106.49	115.48	113.86	109.91	113.02	108.32	115.38	108.8	111.11	117.73	113.38	112.43
104.86	110.14	102.47	103.96	103.9	105.28	106.53	105.06	100.53	104.01	105.5	105.7	104.26	103.11	111.88	107.92	102.95	105.78	103.81	106.47	105.41	104.45	107.43	103.28	102.41	107.17	105.86	102.55	104.59	105.42	100.91	109.99	105.66	105.25	104.71	111.38	105.09	108.02	105.61	110.52	106.71	108.54	100.75	108.09	102.68	108.56	110.38	103.93	108.49	106.64
108.94	101.96	104.84	110.7	105.54	103.29	106.38	104.98	104.84	100.36	107.44	99.936	106.49	104.05	101.93	104.25	102.73	107.06	104.4	108.45	105.38	109.93	108.79	105.88	105.28	105.63	104.03	106.27	105.2	108.04	108.26	105.14	104.92	105.87	102.33	105.93	105.15	104.76	106.78	105.33	107.54	109.58	103.61	103.1	106.11	106.29	104.68	105.55	106.46	105.23
102.8	105.75	101.65	102.75	104.9	105.9	109.7	100.06	105.8	106.17	107.69	103.98	98.774	102.07	106.5	104.25	102.22	105.13	106.24	104.89	103.98	110.83	110.29	105.44	106.28	107.26	107.84	106.47	107.71	103.93	102.3	109.7	105.19	104.82	102.21	106.91	104.36	106.11	105.83	106.11	109.15	107.8	107.24	103.4	107.14	105.97	104.41	106.9	107.67	106.54
103.69	101.16	105.15	109.67	110.41	103.37	102.28	106.58	102.07	106.23	104.93	106.75	103.13	103.46	102.13	99.992	104.26	101.22	102.69	110.47	101.7	106.41	105.57	104.71	107.04	106.13	102.44	106.12	100.16	102.8	101.81	102.09	105.38	107.46	101.59	100.85	107.65	107.12	108.79	104.33	105.99	104.64	97.894	97.466	104.11	103.29	104.37	105.71	105.89	106
104.74	106.16	100.89	108.55	107.32	107.34	103.2	107.33	107.01	108.68	103.97	104.73	103.7	108.37	105.38	104.98	105.79	105.1	104.3	107.9	103.2	106.61	105.42	106.33	107.41	104.08	102.33	102.75	107.91	107.72	100.58	107.16	108.67	106.57	105.65	106.12	103.96	102.91	102.88	110.79	105.33	102.87	105.22	99.274	106.82	104.61	110.26	108.24	109.89	107.15
106.09	105.05	110.05	106.51	107.07	108.17	106.19	107.12	104.09	103.39	106.21	105.13	106.3	105.89	111.77	111.77	108.01	108.26	107.54	105.58	107.06	105.54	106	108.3	103.55	105.53	104.57	100.72	108.02	108.56	108.79	108.02	107.31	104.65	109.3	108.85	108.93	110.92	105.31	102.58	110.07	106.5	105.97	107.2	101.22	105.17	108.72	106.08	106.96	107.22
109.79	111.34	109.75	113.49	115.03	110.3	111.76	109.19	109.49	107.78	113.48	107.29	108.46	109.52	111.51	110.86	111.59	109.87	111.69	112.61	108.32	115.08	108.02	113.53	111.93	106.15	106.75	113.32	110.64	110.03	112.06	110.4	110.92	107	114.64	108.12	109.96	109.87	116.63	115.28	108.23	110.95	112.95	110.1	114.78	109.04	107.89	107.51	109.29	114.31
101.11	102.3	106.48	107.75	106.07	105.5	104.6	105.46	109.02	108.49	102.01	107.7	109.55	104.55	102.1	109.18	110.38	106.29	102.94	101.31	103.57	104.57	110.7	107.11	107.28	100.05	103.6	108.35	107.34	102.16	111.08	112.6	104.5	107.59	104.03	103.17	107.8	103.47	101.48	97.262	110.05	108.26	100.81	110.24	106.84	103.99	104.27	100.82	104.34	106.09
104.53	106.45	102.38	108.12	108.5	104.67	104.28	109.69	110.8	105.15	108.9	108.56	104.84	106.88	107.45	102.27	105.06	108.35	106.59	109.19	103.03	106.28	108.19	107.32	103.33	104.35	107.6	109.72	106.87	106.89	103.97	106.91	107.31	104.39	105.56	106.47	104.44	107.68	106.86	103.5	102.2	108.9	106.96	102.86	103.02	107.15	108.18	107.11	103.93	108.04
100.73	101.54	99.205	97.944	98.471	96.84	98.597	101.3	101.53	103.19	95.324	100.07	98.045	97.47	99.334	98.812	101.46	98.551	100.06	97.285	100.58	99.474	103.59	103.43	103.03	99.367	100.46	94.728	97.236	99.559	99.566	96.484	100.54	100.53	95.41	99.304	103	99.708	97.313	99.278	100.98	99.155	100.89	102.25	101.01	100.78	99.638	101.18	103.21	103.62
103.72	106.93	107.48	102.14	105.68	104.46	108.61	103.42	103.32	105.86	104.87	105.5	107.19	102.99	110.37	103.34	100.27	104.06	107.08	107.64	101.78	108.42	106.54	103.06	107.25	105.73	106.93	104.1	106.04	102.34	109.88	103.78	103.78	102.08	104.29	104.71	109.77	100.32	109.93	107.59	108.53	107.66	106.45	103.97	101.66	104.19	108.14	103.93	105.2	103.84
105.95	102.79	106.09	104.98	106.37	107.05	105.28	105.13	105.6	105.53	106	105.06	100.78	104.76	105.93	107.1	107.28	106.29	105.57	103.64	113.03	105.85	107.9	111.66	105.42	103.45	104.95	102.22	105.76	107.24	108.71	104.26	106.09	109.47	107.4	104.16	108.06	106.95	105.66	107.75	106.75	107.51	108.34	109.64	104.63	108.22	110.01	104.66	107.59	102.95
100.02	96.574	101.63	102.37	103.02	104	102.26	99.929	99.111	96.618	103.96	98.937	101.74	104.84	98.771	100.2	105.74	99.546	104.49	99.867	96.495	98.757	101.76	104.06	96.398	99.611	103.78	97.66	107.35	95.805	98.571	103.83	102.85	104.56	102.1	102.22	96.115	100.55	98.256	102.67	96.149	101.64	101.36	97.135	100.37	97.963	100.86	103.86	101.28	97.787
104.43	101.61	102.63	106.8	101.4	104.84	100.91	100.63	105.69	100.01	98.936	107.95	102.28	98.973	102.6	102.01	100.89	102.16	104.64	106.58	104.45	107.84	101.31	105.25	103.61	102.43	102.84	97.769	103.99	103.98	103.07	100.89	108.23	107.24	106.8	104.41	105.94	102.46	102.42	103.3	104.31	104.45	101.08	100.41	104.71	102.99	102.75	104.63	106.41	102.78
113.52	107.54	106.67	111.54	111.63	111.25	107.33	107.41	113.92	107.18	112.53	114.91	109.21	113.23	111.94	107.86	115.96	109.79	108.71	108.84	109.63	106.58	115.6	114.9	111.66	106.05	108.82	109.18	110.8	109.86	109.08	105.82	112.97	110.88	111.44	112.87	111.48	110.86	111.2	110.14	108.92	112.34	109.42	108.42	107.11	110.93	109.77	110.98	110.88	110.06
106.64	112.23	110.42	107.24	113.44	112.78	109.31	112.87	114.5	115	105.03	107.35	111.2	105.84	110.73	111.1	110.58	110	116.08	113.7	114.84	116.26	109.4	111.21	107.89	115.52	108.83	116.52	111.59	109.44	111.97	112.41	115.34	118.3	112.67	113.67	111.81	109.14	113.99	109.9	111.18	115.61	113.71	110.97	108.94	109.36	115.88	112.12	106.96	112.53
109.78	109.9	112.92	107.43	108.05	111.1	111.25	110.93	110.37	114.38	110.82	110.99	108.49	116.16	110.72	110.86	110.77	111.16	108.78	113.85	111.22	114.62	108.81	106.89	112.11	112.24	110.99	111.93	115.03	112.05	110.22	107.49	109.27	109.64	109.74	107.84	109.23	109.94	108.26	108.62	109.14	112.09	109.6	113.29	113.25	116.37	112.45	113.89	107.76	112.96
106.01	106.35	104.33	108.39	103.98	105.66	100.56	107.18	105.06	106.24	103.18	109.4	104.19	107.49	105.26	107.41	107.38	108.54	107.15	104.07	101.13	103.34	107.99	103.97	104.6	105.8	104.51	104.31	101.86	103.15	107.87	105.11	105.97	107.17	110.31	109.16	104.4	108.45	108.77	102.62	104.91	106.86	108.55	104.22	107.43	106.77	106.1	102.73	101.13	103
103.96	107.3	105.49	102.58	103.37	102.06	106.75	107.85	103.46	102.34	102.79	102.44	103.3	109.09	106.21	103.18	103.54	104.57	102.79	103.35	107.96	108.02	106.02	99.408	109.59	106.01	105.52	104.86	104.92	103.56	103.11	102.3	103.53	104.29	101.56	106.95	106.43	106.55	98.903	104.87	102.12	106.17	102.65	104.78	105.83	106.31	101.06	104.08	105.69	101.34
103.35	110.08	106.18	108.34	106.21	102.41	105.56	107.55	105.67	109.17	111.84	109.58	101.22	100.86	103.13	106.69	103.57	108.52	108.25	107.3	105.39	108.54	105	107.4	103.66	107.66	104.35	102.88	109.86	108.23	107.87	107.08	104.99	108.17	104.38	103.61	107.74	104.18	112.05	106.16	105.96	105.49	105.74	101.63	103.89	104.87	106.64	108.44	109.45	110.3
101.67	97.245	100.27	101.17	100.72	102.56	98.427	99.781	101.89	101.19	93.806	98.684	99.007	99.254	102.81	101.05	99.05	97.238	100.83	98.42	99.64	96.651	96.659	99.344	98.993	100.41	99.812	100.31	97.958	99.867	97.492	98.517	96.896	93.168	97.858	99.198	95.578	99.803	102	101.81	99.107	97.419	99.449	97.123	97.861	100.59	99.603	102.04	102.36	100.4
107.3	109.87	112.32	110.74	113.83	111.59	108.85	105.93	108.96	112.16	114.93	111.24	111.72	117.15	111.31	114.86	112.25	114.2	112.5	110.51	115.11	114.14	114.14	112.42	110.01	110.9	110	111.63	111.49	112.9	113.27	114.58	108.05	107.75	111.11	110	109.63	114.73	110.98	114.88	113.01	113.12	110.32	115.25	115.19	109.87	112.19	113.61	112.91	113.84
109.36	105.47	102.9	105.11	107.17	103.1	105.64	107.96	106.71	105.83	104.89	104.7	105.73	102.67	103.01	101.84	102.94	106.76	102.87	104.22	104.8	104.53	104.45	101.91	103.38	108.62	101.59	105.24	103.27	107.11	108.71	104.56	107.72	104.67	105.6	106.65	103.43	106.69	105.88	104.26	103.82	100.79	106.08	99.563	102.85	103.12	104.31	104.41	103.87	104.36
104.52	104.74	110.83	105.07	102.8	100.49	113.07	104.08	109.48	105.06	103.33	101.94	106.51	103.08	105	104.57	107.56	107.84	105.62	100.67	102.44	104.86	105.98	113.81	104.01	104.75	100.96	105.05	105.52	108.19	106.52	105.13	111.01	108.08	102.46	105.33	104.13	108.04	106.78	102.42	105.95	103.86	105.73	109.75	102.91	105.36	105.58	104.04	104.4	104.21
112.67	111.73	113.93	108.92	109.13	111	108.57	109.49	111.9	112.89	111.69	110.88	112.62	109.87	110.57	108.88	113.53	108.79	112.24	115.35	115.66	111.68	112.61	113.71	113.04	113.55	109.8	108.21	111.01	113.25	113.13	113.39	111.81	108.71	111.19	111.92	114.48	107.77	113.1	109.08	106.54	114	110.03	111.47	106.71	107.43	109.42	114.62	107.88	114.43
110.54	100.91	105.57	97.184	103.46	104.36	106.47	100.82	104.6	103.5	102.37	100.34	100.85	104.96	106.99	105.88	101.31	101.43	104.91	104.84	101.05	98.892	102.94	100.42	107.88	105.74	100.2	104.19	104.38	101.33	99.581	103.71	105.55	105.72	104.81	105.47	102.66	108.34	104.88	107.13	106.22	99.801	105.81	101.01	103.15	106.56	102.57	98.123	103.91	108.86
111.91	110.55	116.72	112.29	111.37	116.81	110.82	110.6	109.77	110.73	114.67	109.16	110.55	115.3	116.27	113.26	108.32	115.3	111.82	112.09	109.2	114.42	110.33	114.78	112.21	110.54	114.44	115.34	113.91	115.08	111.34	111.67	113.82	112.95	106.66	113.45	110.84	112.69	112.08	116.79	112.79	116.2	111.26	111.84	110.47	111.52	109.53	110.82	110.9	115.04
105.57	100.03	103.02	98.038	99.031	98.77	97.393	96.281	100.77	102.18	97.834	98.595	99.795	96.306	98.081	99.612	102.73	99.581	98.437	98.236	103.48	101.14	100.41	99.424	102.84	101.76	107.23	104.86	104.53	103.56	100.27	99.833	98.199	100.25	102.86	98.642	99.562	100.61	103.52	99.159	96.528	97.824	100.06	102.71	99.849	99.41	101.48	99.795	98.698	95.7
112.56	112.35	110.75	110.73	113.45	115.85	112.13	111.87	111.28	110.96	115.5	112.93	112.89	111.86	110.7	112.83	108.26	110.54	112.06	114.81	107.28	114.95	115.17	109.25	114.55	111.33	110.1	107.89	110.18	110.77	115.3	111.12	115.9	109.89	107.05	117.37	109.43	116.53	109.57	110.33	111.19	106.26	108.69	109.82	113.96	110.86	108.8	106.96	113.64	108.81
104.44	106.5	105.71	112.37	105.89	102.3	103.97	108.91	106.32	105.18	106.26	104.9	109.19	106.9	105.63	104.66	109.16	104.89	99.098	104.26	109.1	111.03	102.86	101.62	104.58	106.99	106.71	103	106.44	99.608	102.34	104.32	108.42	104.17	103.97	103.84	104.23	106.94	108.03	109.93	110.23	106.8	104.28	102.62	108.47	104.55	103.2	100.55	104.14	109.42
109.39	110.25	111.5	112.75	116.44	110.55	115.64	116.1	111.21	111.7	112.53	111.61	111.78	113.6	108.1	113.1	113	115.07	115.27	117.51	110.86	110.26	111.96	110.89	107.43	109.88	108.51	112.75	110.78	110.69	111.28	111.55	109	110.18	116.69	110.55	112.04	112.69	108.33	115.78	109.38	107.83	114	111.42	111.01	117.03	110.57	115.65	108.23	106.14
105.64	104.84	106.31	109.48	103.81	111.46	105.36	103.25	108.64	106.24	104.35	108.68	105.51	108.72	104.82	107.75	108.81	108.86	104.12	108.4	105.5	108.08	105.46	109.83	105.65	106.48	107.6	106.8	105.66	107.47	109.11	105.1	105.65	104.25	108.34	105.88	108.76	104.88	105.32	110.91	104.38	108.97	107.95	102.1	106.68	102.98	111.61	103.87	108.2	108.56
106.93	105.68	106.73	103.25	104.65	108.43	105.2	107.62	110.61	105.51	100.3	101.86	109.68	107.23	105.93	106.18	103.95	106.48	103.66	104.57	108.03	102.61	109.47	105.25	102.92	107.64	107.07	104.79	104.88	107.23	104.89	104.26	105.21	110.95	105.78	101.84	105.94	108.86	110.5	106.39	103.14	101.18	106.08	106.18	105.57	104.16	106.7	105.37	104.7	105.37
105.49	106.76	104.48	106.45	101.79	106.57	106.01	107.68	103.73	105.94	107.05	103.14	106.09	108.13	104.97	108.21	104.61	103.58	110.67	104.96	97.447	98.531	109.57	105.64	105.89	106.08	104.07	103.6	102.41	107.62	103.57	102.84	108.13	107.77	104.05	106.56	101.9	102.83	101.74	110.96	112.2	102.25	106.06	106.48	106.03	109.08	105.43	103.69	102.73	103.46
104.47	99.315	107.54	100.33	103.26	103.8	105.63	102.37	103.57	104.97	100.51	103.94	106.66	107.51	104.9	103.65	104.41	105.9	101.4	96.737	99.533	104.69	103.63	106.48	99.741	102.57	101.95	104.7	103.18	104.44	104.68	107.6	107.29	100.43	98.482	106.61	105.85	105.19	104.78	104.73	105.56	101.82	103.52	105.22	103.81	100.22	108.76	107.92	105.33	106.91
106.92	110.03	108.85	110.32	114.13	110.38	107.52	112.77	113.85	104.61	109.17	110.93	111.61	108.97	114.06	112.29	106.85	104.06	114.47	108.34	112.85	111.58	107.97	109.5	108.99	109.09	110.21	114.3	110.02	111.25	110.54	113.15	111.96	114.14	112.14	110.82	111.05	109.27	107.9	112.44	107.67	104.39	110.63	108.49	109.84	110.3	109.62	110.01	111.39	109.59
105.8	104.39	107.24	105.3	108.23	104.17	107.86	109.14	108.5	111.07	106.73	106.74	105.84	104.53	111.52	105.34	101.97	108.2	105.22	106.35	104.61	109.08	109.34	106.75	109.62	109	100.1	105.88	109.14	103.55	107.92	99.705	108.83	104.46	104.37	109.97	105.18	105.13	104.06	106.63	106.22	109.63	110.19	110.35	103.91	106.36	108.29	109.57	101.05	107.61
119.97	119.61	113.7	120.08	115.92	121.52	121.67	114.67	113.77	120.8	117.87	117.9	120.16	119.22	115.9	117.43	120.92	118.45	119.13	115.59	116.92	115.82	117.44	123.02	119.03	121.61	115.6	113.85	116.78	119	120.27	116.96	113.31	117.05	117.89	114.99	120.16	114.79	114.98	115.19	116.45	113.14	117.42	115.11	119.88	120.04	113.28	115.15	116.61	120
104.8	100.37	104.85	104.15	106.11	101.95	109	105.39	106.35	104.24	101.64	103.06	107.15	104.8	100.01	103.52	100.09	103.96	101.88	107.85	107.21	105.84	103.45	106.51	103.83	106.08	109.4	107.6	109.95	105.56	105.87	105.73	105.33	99.702	105.03	105.11	108.57	107.04	108.57	108.19	108.57	98.35	103.88	102.74	104.36	98.764	109.3	105.57	102.02	104.05
104.69	105.74	106.79	107.5	107.97	106.34	106.96	107.36	107	103.48	107.01	106.9	105.46	112.01	107.25	107.77	107.72	107.72	104.38	107.31	108.51	109.14	108.63	106.19	108.42	109.02	102.69	110.83	105.69	106.42	107.59	106.66	107.31	104.33	108.45	104.43	107.36	105.34	102.31	108.29	105.92	104.14	107.68	104.63	104.47	103.87	107.49	104.76	105.07	104.77
105.01	103.42	106.94	109.29	102.54	109.77	104.32	102.3	104.29	107.21	104.92	104.53	110.11	106.23	105.72	107.56	101.87	104.92	103.05	105.47	106.34	107.13	104.62	107.36	105.13	103.45	105.73	106.15	103.37	108.76	107.49	106.66	105.69	110.48	103.05	108.13	109.15	109.52	105.25	104.24	108.84	104.16	108.82	104.84	106.93	105.31	108.95	107.63	106.43	105.05
109.32	112.79	112.71	108.57	106.86	108.51	111.43	110.41	113.22	114.22	113.35	114.96	110.76	105.9	109.96	110.29	113.13	113.16	110.64	113.05	106.73	112.72	111.55	110.82	112.88	109.31	110.7	117.16	110.26	111.16	112.56	110.62	111.87	113.66	108.8	113.3	110.23	111	111.24	111.58	114.77	112.88	107.81	110.09	109.75	116.07	108.38	109.43	111.15	111.35
103.92	104.34	111.65	105.12	107.09	106.16	107.14	107.67	111.38	104.13	107.68	108.29	102.86	106.12	104.92	106.61	107.55	103.26	102.21	105.83	104.41	109.67	102.06	109.27	108.24	104.26	104.09	102.58	106.72	101.78	104.55	110.4	105.59	104.14	106.7	105.32	110.48	108.08	106.99	107.03	108.79	105.8	110.86	107.88	104.98	111.49	109.67	109.19	107.98	107.83
106.97	109.15	107.56	108.95	101.47	106.76	101.9	103.59	104.45	102.54	107.33	107.91	99.907	103.22	105.58	106.39	105.63	109.73	105.54	103.76	104.74	101.51	105.48	105.74	100.23	107.02	105.69	109.08	110.28	103.82	104.62	108.58	103.28	105.65	102.76	103.99	106.82	104.38	106.26	104.16	104.42	105.4	107.97	105.88	111.98	109.07	112.36	107.07	105.92	107.16
103.91	100.37	101.17	101.56	97.804	100.97	105.16	95.446	100.27	100.4	101.86	98.673	95.11	102.08	103.36	96.915	102.97	105.31	106.06	100.43	100.68	101.35	95.237	94.534	98.14	102.63	102.46	98.376	97.102	101.98	102.01	101.49	96.531	100.67	103.9	95.203	105.92	97.413	100.35	97.102	99.509	99.158	95.99	99.916	97.335	100.5	95.478	101.08	99.498	101.94
98.511	97.927	98.827	100.87	96.878	102.13	100.51	101.29	102.61	96.697	103.21	102.05	97.599	99.865	99.909	101.37	102.51	98.448	103.18	102.93	100.18	99.928	98.234	98.905	98.523	97.756	98.667	101.7	96.437	98.996	96.247	102.75	101.53	97.944	98.639	100.76	100.55	103.63	101.65	102.67	100.77	99.015	100.9	98.914	103.94	101.9	98.734	102.13	98.534	98.273
114.09	110.26	110.05	111.96	112.32	107.97	112.5	112.6	111.33	109.39	115.6	110.05	110.81	110.45	112.15	110.97	113.15	114.72	115.9	111.2	108.02	113.55	109.12	109.1	112.84	108.63	114.92	115.12	108.96	111.44	106.67	110.04	110.11	109.28	112.14	110.91	109.95	110.65	112.81	111.11	116.36	111.56	110.98	115.75	112.79	113.02	109.3	113.46	110.36	109.81
98.369	100.82	105.12	101.35	100.8	105.88	102.16	102.94	108.33	106.01	101.09	106.06	100.62	102.96	108.21	97.544	101.5	104.35	106.79	99.235	103.75	104.6	108.81	104.05	104.52	98.966	104.39	106.64	102.17	104.46	103.61	104.73	104.67	105.35	104.44	111.22	102.71	105.89	103.55	105.25	104.3	107.55	103.92	102.2	104.2	107.74	105.46	103.72	103.26	105.73
110.14	113.51	112.61	116.71	111.04	116.94	111.77	112.64	110.05	110.44	112.68	107.87	109.58	110.05	111.67	109.02	113.03	109.98	110.52	114.69	113.01	110.18	108.97	111.44	110.53	111.58	117.31	112.75	114.6	113.54	115.38	107.64	109.81	116.74	111.34	104.07	112.55	105.22	111.12	105.86	109.72	110.83	108.89	111.98	109.4	111.06	110.76	113.29	110.86	111.66
102.45	104.9	100.53	98.777	98.512	102.04	102.3	99.369	98.076	102.51	101.4	101.11	100.76	102.87	99.528	102.94	100.67	94.645	101.77	104.89	99.059	97.351	102.74	103.35	104.88	106.12	100.87	99.809	99.239	99.015	99.966	104.71	104	99.6	97.813	100.2	98.527	98.587	101.97	97.503	101.68	103.65	100.27	101.56	103.5	99.338	107.04	101.98	97.495	100.09
108.54	111.81	115.66	110.2	110.94	111.82	114.21	117.45	118.68	110.77	111.01	110.65	111.38	110.19	113.93	105.95	111.87	113.54	110.68	108.04	111.05	113.21	108.58	108.15	107.98	108.82	108.21	114.59	112.22	112.69	109.04	110.91	113.05	115.57	111.52	112.61	114.24	110.86	112.35	114.56	112.98	108.48	110.42	106.25	107.59	113.65	111.51	111.74	116.4	110.65
100.75	105.48	106.19	102.12	100.14	105.88	106.15	104.49	101.72	104.08	106.83	101.34	107	105.53	105.68	100	103.3	108.66	103.67	104.64	105.96	102.73	103.6	109.28	101.88	102.29	104.45	107.76	103.08	105.7	107.16	105.12	106.01	109.56	102.43	106.15	104.76	106.52	106.27	100.9	106.06	107.33	104.65	108.69	104.82	108.48	109.13	102.12	106.16	104.08
108.79	99.847	107.61	104.43	104.42	106.69	109.02	109.79	108.61	102.59	106.04	112.2	101.97	105.73	107.82	107.64	107.59	102	105.4	106.62	103.77	107.9	104.17	106.56	105.78	105.3	105.69	104.39	104.73	107.38	104.96	101.77	106.39	104.76	109.63	106.04	107.8	101.08	106.28	108.57	108.14	101.35	104.63	103.51	102.81	105.14	102.18	108.08	106.8	107.8
108.2	110.82	108.6	103.43	108.89	102.51	101.98	99.451	107.14	107.34	103.39	105.81	104.91	108.88	104.03	108.07	107.04	105.62	105.25	110.93	104.59	102.84	107.05	104.49	106.23	104.38	104.04	108	103.69	102.87	103.66	104.91	107.61	106.52	105.57	104.67	104.26	105.21	101.95	101.51	107.25	107.34	105.99	104.21	106.74	107.94	107.78	105.7	102.04	102.56
116.47	109.77	107.48	112.88	111.22	108.06	113.4	109.97	107.92	109.51	110.81	112.89	109.82	111.57	113.3	112.6	110.69	109.93	108.72	110.07	107.6	108.68	111.4	110.9	111.86	111.85	111.11	113.35	110.64	110.77	111	109.38	111.37	112.76	109.77	110.03	110.34	113.73	112.45	111.51	110.96	111.48	113.52	105.74	110.46	108.81	109.92	113.26	111.36	113.32
105.52	102.42	102.73	102.35	105.61	103.24	103.42	106.24	106.69	105.18	103.77	103.54	108.08	106.26	104.86	108.51	104.24	109.12	103.05	112.25	102.24	109.54	107.19	102.88	106.97	104.47	107.15	103.73	108.24	103.54	107.01	100.32	104.04	105.18	104.73	103.22	106.17	104.66	103.33	104.78	105.4	101.16	104.88	102.62	102.92	99.205	102.33	104.57	106.97	99.406
116.48	120.17	118.86	116.56	115.28	119.07	119.91	115.3	118.3	115.28	114.83	118.58	118.47	110.86	115.14	117.7	116.81	123.53	119.65	115.5	121.64	118.66	113.66	116.02	118.04	119.81	120.59	119.26	118.37	116.95	115.79	115.27	120.94	121.27	122.73	118.62	116.46	114.76	121.12	119.65	119.72	114.69	117.51	119.3	120.63	116.54	118.3	117.46	120.01	113.16
109.09	108.78	111.62	114.09	108.92	115.8	114.22	107.55	116.73	116.38	114.14	112.4	113.86	110.66	109.76	110.85	113.01	110.13	110.45	109.63	109.53	115.93	108.91	115.41	114.06	116.71	116.28	110.61	105.52	114.91	113.73	112.33	110.7	115.34	111.63	112.05	110.63	112.41	110.28	110.71	110.02	114.74	112.49	113.11	117.92	108.55	110.41	111.12	110.76	109.75
110.11	112.89	113.14	109.93	111.34	110.11	108.98	109.14	109.95	112.81	112.65	113.38	108.12	110.95	108.92	117.03	110.13	111.04	108.88	112.21	112.39	115.45	107.65	110.15	115.19	108.06	112.25	112.66	114.61	109.65	111.58	112.07	108.63	114.42	114.35	110.29	114.15	112.18	107.23	110.94	115.56	112.43	110.6	112.56	106.05	113.36	110.32	113.8	104.19	115.11
112.61	114.18	110.29	110.61	109.68	112.87	111.52	111.54	112.11	109.17	111.05	107.56	110.41	114.65	111.87	113.29	108.43	113.51	111.67	108.46	112.2	113.12	111.62	117.37	114.24	106.99	108.19	110.89	115.05	110.38	111.8	115.34	113.51	111.05	111.97	109.13	114.35	112.35	103.51	108.92	114.4	110.22	112.48	117.01	110.74	113.07	113.2	118.11	109.26	111.32
106.96	111.22	107.17	106.12	105.38	109.43	107.4	111.2	104.25	106.59	106.27	103.59	101.91	105.89	107.44	105.01	106.85	103.06	104.64	104.34	102.9	104.43	100.64	104.84	103.29	105.95	106.7	107.97	101.45	99.301	104.94	100.13	103.55	106.43	107.93	106.71	107.8	105.15	105.22	101.87	107.33	109.56	103.46	99.719	107.43	104.16	102.55	103.7	107.3	105.44
109.77	103.11	102.65	103.78	106.75	106.41	104.16	104.24	105.87	105.05	103.48	104.15	100.39	102.51	102.61	103.16	103.86	102.96	103.44	109.64	108.25	104.25	101.39	105.69	104.34	106.89	110.26	105.66	104.32	107.34	107.66	108.14	105.43	106.51	111.37	108.24	107.67	106.59	110.45	106.07	108.06	103.16	105.89	106.17	110.01	104.62	111.38	105.34	106.38	103.6
109.88	111.34	111.96	112.25	111.74	115	113.52	106.45	108.15	113.8	109.57	111.48	110.96	113.85	110.55	112.43	111.4	113.04	111.8	112.37	115.88	110.95	111.22	114.49	112.87	108.53	105.89	114.33	111.16	111	113.2	109.49	114.59	111.31	109.98	108.76	110.12	109.94	115.61	115.66	112.2	110.81	111.28	109.25	110.5	115.24	113.55	108.24	113.26	115
110.29	109.72	113.56	114.92	106.5	115.31	108.49	108.36	111.16	110.35	109.63	108.99	112.93	112.31	110.14	110.5	113.33	106.99	116.24	112.16	110.66	113.61	111.96	113.03	111.02	109.64	115.04	110.87	111.68	108.37	109.87	110.15	118.96	111.17	113.12	115.04	110.96	110.96	111.17	112.87	116.29	113.83	108.37	112.75	110.8	112.1	114.39	112.46	113.44	117.83
101.05	102.16	99.182	101.22	100.1	99.869	99.018	98.389	101.32	101.15	98.138	95.66	101.85	100.49	96.545	101.34	98.738	98.562	97.274	98.018	100.36	104.52	98.363	104.49	96.351	97.442	101.6	97.017	94.741	97.325	99.361	100.09	96.174	99.618	100.18	103.46	96.244	97.656	97.611	98.916	102.98	99.812	102.69	104.15	97.41	91.921	99.311	100.93	97.931	100.08
102.56	102.69	107.07	105.7	102.61	109.51	102.28	106.12	109.21	104.67	109.92	106.51	104.44	105.83	108.33	102.06	105.99	109.36	104.31	104.97	105.31	101.2	105.93	105.75	107.13	104.92	101.38	103.44	110.91	101.05	103.59	110.54	106.98	102.49	107.12	104.34	108.93	105.71	104.6	107.94	104.86	108.05	110.86	108.23	108.11	104.17	104.39	107.58	106.54	105.55
100.21	99.391	97.26	100.74	98.906	101.36	100.44	99.198	99.981	100.69	100.36	99.803	104.31	97.765	98.492	96.626	100.46	94.965	95.348	101.5	97.705	96.566	98.876	99.708	98.84	101.86	105.84	96.265	96.984	98.06	101.06	98.773	99.215	98.669	104.29	101.72	97.789	101	100.03	100.32	98.062	99.188	95.584	93.951	102.77	104	100.36	99.525	104.23	100.97
109.73	107.02	104.44	103.49	106.36	104.61	106.32	107.71	109.58	107.53	104.48	104.62	108.12	107.46	106.87	108.91	106.71	108.51	107.75	107.54	108.57	107.68	104.76	109.54	110.54	106.15	109.09	101.7	108.39	106.59	105.57	104.25	110.26	105.16	111.2	107.59	105.74	107.41	107.54	104.14	106.19	109.68	101.55	109.62	109.55	109.51	107.04	108.12	102.73	107.81
105.28	101.34	106.85	103.63	110.95	110.58	106.26	105.47	104.62	109.9	105.8	102.99	104.55	103.67	106.75	107.17	108.49	107.72	103.06	106.99	106.98	106.61	111.77	103.9	109.81	106.85	106.46	102.75	101.95	102.26	108.52	105.81	107.61	103.14	106.85	102.8	105.26	104.43	105.97	109.69	103.65	104.85	108.19	107.41	104.6	107.05	105.44	107.98	103.77	107.04
115.12	118.28	117.1	117.71	114.39	118.55	120.51	119.19	119.72	115.08	121.51	121.17	113.76	120.8	114.33	117.85	117.02	118.76	119.44	120.48	116.25	118.17	115.37	114.33	114.86	118.35	120.75	122.27	120.51	112.63	121.44	118.85	118.24	116.95	114.5	117.14	113.54	114.48	114.81	118.05	117.6	118.25	120.42	117.87	113.51	118.57	118.12	117.31	115.99	118.42
99.943	104.21	99.533	100.32	97.95	99.118	99.887	96.765	95.413	102.24	102.37	100.95	94.871	103.95	100.79	99.309	99.457	101.86	98.675	98.391	100.66	101.76	98.496	101.17	102.47	98.707	100.72	99.371	101.26	98.886	98.413	101.47	94.457	99.934	101.22	102.65	99.706	101.17	100.95	96.917	101.26	104.19	100.47	97.458	100.56	101.84	101.11	100.09	97.572	97.688
104.75	105.73	103.36	111.19	108.68	102.28	108.89	105.98	106.39	108.38	111.47	109.28	104.07	106.22	109.05	105.52	105.33	107.77	104.09	103.19	100.95	107.69	108.53	104.79	101.15	108.93	107.07	106.63	103.05	104.92	107.2	106.79	104.97	107.05	106.67	111.63	107.32	102.99	106.01	107.25	102.83	105.39	110.54	103.84	107.09	110.22	108.1	106.07	109.38	109.58
104.48	106.51	101.82	102.21	99.587	108.25	104.97	105.19	102.41	109.84	105.23	102.08	106.86	100.32	97.856	101.22	103.3	103.62	103.64	106.64	102.93	102.55	98.594	104.77	102.69	102.5	104.65	103.75	105	104.69	105.93	103.32	103.3	107.78	102.97	102.52	105.16	102.36	107.04	104.75	107.31	107.05	100.85	105.61	104.8	100.39	100.8	106.93	103.41	102.45
107.42	105.4	107.77	108.62	108.82	103.1	106.38	105.07	100.19	102.44	104.39	104.39	108.3	106.35	106.94	106.68	101.97	110.82	105.47	102.45	104.4	106.23	105.27	100.64	105.71	108.32	105.91	103.17	112.04	101.98	105.13	104.84	102.37	106.99	106.43	109.89	108.09	108.12	104.14	101.88	108.5	105.58	106.53	105.82	106.81	108.97	102.56	104.96	108.67	104.91
102.11	100.11	100.1	96.38	99.242	96.996	105.9	97.508	93.583	101.19	98.419	102.97	101.01	100.91	103.36	102.56	100.77	101.13	98.449	102.08	100.25	99.889	104.08	101.93	100.28	101.85	97.663	97.606	98.192	105.55	95.31	93.99	99.168	95.003	102.37	104.93	101.72	101.97	102.42	103.21	103.02	106.64	97.558	101.04	102.11	97.605	103.32	101.49	103.24	97.955
111.2	112	105.34	112.16	105.84	108.64	112.69	109.13	108.43	116.64	105.31	106.98	107.89	112.6	108.15	114.64	108.95	110.05	110.79	108.72	110.67	112.22	107.82	108.96	104.76	109.1	111.12	108.11	112.48	107.03	108.55	111.92	106.52	107.84	109.48	109.15	106.11	110.53	111.29	110.68	110.97	114.88	111.22	110.2	111.86	111.6	107.54	112.79	109.52	109.81
105.58	107.39	104.03	108.65	109.05	104.33	105.78	102.67	104.4	110.14	107.96	103.28	104.75	106.8	107.45	105.11	107.67	104.58	104.19	106.58	107.95	102.7	107.46	108.36	107.35	106.34	103.07	104.1	101.92	103.43	106.43	106.29	107.71	106.41	109.51	108.31	103.35	103.21	109.28	109.48	104.96	104.74	110.52	106.13	102.68	108.11	105.58	104.14	107.33	107.12
98.901	98.289	96.189	96.674	104.32	103.55	98.086	100.91	99.059	100.8	95.049	101	98.251	100.08	98.275	102.57	102.11	100.29	97.476	98.285	102.08	102.39	95.85	100.34	98.475	99.021	105.47	100.63	100.48	97.154	96.978	99.546	95.244	99.301	100.06	98.297	100.47	94.683	101.33	99.302	95.606	99.204	101.22	93.825	102.12	98.844	99.956	99.985	98.01	99.121
120.03	114	121.23	115.37	118.88	114.85	120.26	117.07	115.78	114.66	114.21	120.05	117.81	119.15	114.78	116.06	117.02	119.07	117.32	122.67	110.98	115.59	123.32	119.19	119.67	115.95	118.94	114.53	119.74	116.25	109.7	117.14	119.37	115.99	117.98	113.71	115.48	114.55	117.83	118.58	116.99	117.03	115.88	119.47	121.12	115.58	114	115.69	120.67	116.41
107.19	101.52	103.65	107.73	103.59	107.13	100.05	105.48	101.2	106.77	105.28	103.54	97.583	102.97	110.81	107.14	99.54	104.46	107.52	106.16	104.32	103.29	102.84	104.75	107.68	108.37	108.3	102.57	100.12	107.93	105.84	107.59	106.81	105.8	106.1	103.71	102.08	102.34	106.77	101.68	102.11	99.898	106.03	104.39	102.93	103.81	101.28	102.99	102.05	106.27
110.64	109.52	107.45	108.73	109.28	108.79	110.77	113.13	111.12	108.58	112.58	103.75	110.93	109.71	110.22	107.84	113.49	110.77	113.31	109.54	110.95	110.88	108.28	110.26	111.16	109.97	114.73	109.38	112.21	109.6	112.85	109.85	110	108.79	111.98	112.3	110.72	111.72	105.14	105.66	110.56	107.96	107.33	108.07	109.45	106.34	110.54	111.59	106.15	109.47
108.4	115.45	110.32	111.21	117.59	115.68	109.61	116	117.83	111.1	116.75	115.02	110.06	112.49	113.92	111.49	114.32	106.61	111.3	113.52	113.42	113.36	112.62	112.42	118.27	113.64	109.74	113.49	113.05	113.64	113.08	111.99	117.33	110.45	108.3	116.21	111.89	112.2	106.53	107.98	111.21	110.19	112.27	110.59	109.66	113.7	112.53	115.97	114.08	116.99
111.02	106.92	110.65	107.64	113.5	110.98	108.76	111.54	111.73	110.29	108.81	107.71	108.99	106.77	106.78	107.1	112.9	110.74	109.07	107.66	110.52	113.83	109.34	110.33	106.52	114.64	107.18	109.79	108.17	109.27	112.01	108.79	111.44	108.9	112.14	106.91	105.91	109.32	109.68	113.57	110.95	111.37	110.02	108.64	107.09	104.87	109.42	110.39	109.57	114.11
110.97	105.3	109.23	104.36	105.02	112.81	106.19	104.88	103.52	106.83	104.8	108.34	108.89	107.06	107.61	103.53	108.09	106.14	107.61	106.89	108.02	106.24	104.7	102.85	105.36	105.73	106.64	101.9	109.05	103.41	102.71	108.83	103.93	106.06	105.97	107.31	104.54	105.81	106.62	110.17	110.65	103.15	106.77	106.31	105.86	103.12	103.83	102.03	108.87	107.2
115.22	118.35	120.13	116.16	118.42	118.23	120.4	114.9	116.92	114.94	122.36	114.88	118.13	117.95	111.64	117.37	121.41	116.84	116.38	114.36	115.87	113.11	122.92	119.32	116.39	116.62	126.2	113.81	117.15	114.05	121.7	116.6	116.22	116.8	121.26	118.21	117.12	115.81	117.68	120.2	120.4	119.84	120.87	121.96	115.5	115.9	116.63	116.63	117.82	121.96
107.95	110.13	108.72	109.11	110.36	111.44	112.15	112.09	113.7	107.48	112.35	116.78	111.15	106.49	111.85	108.05	106.64	108.62	116.36	113.52	111.37	113.04	110.38	111.03	114.44	111.51	108.11	107.74	112.56	110.74	116.26	112.76	106.29	106.91	111.62	112.14	110.31	110.35	112.74	113.22	111.95	107.18	115.15	111.07	115.44	111.5	112.34	109.19	111.58	110.51
107.93	111.76	106.93	110.02	111.84	113.35	110.39	110.23	109	113.19	111.14	108.84	109.09	106.22	110.83	109.7	112.44	110.8	113.3	110.61	108.31	107.34	105.91	109.6	109.42	104.77	105.79	114.19	107.81	111.03	110.88	108.65	100.89	105.47	106.98	110.95	110.91	112.98	109.68	111	108.39	112.3	107.15	107.63	111.59	110.47	112.72	112.14	103.19	111.44
102.23	103.68	106.03	109.56	103.4	107.29	102.67	104.01	106.82	106.99	105.67	105.51	101.46	94.994	106.01	106.83	105.93	104.59	106.01	101.6	107.02	104.93	106.93	106.31	106.07	105.11	101.51	105.25	101.39	101.78	104.83	107.16	101.23	102.05	102.84	103.96	101.98	108.84	103.35	107.1	100.58	98.634	103.98	102.2	102.89	102.99	104.57	105.84	104.36	105.52
115.39	107.55	106.37	113.24	113.06	113.5	110.92	107.24	112.5	111.14	108.47	108.18	115.88	111.75	112.17	113.78	112.61	109.69	112.42	109.71	108.85	114.47	115.04	117.19	115.01	112.46	111.41	112.33	110.91	109.73	111.56	114.51	113.87	114.01	112.42	111.34	112.54	112.43	112.07	108.71	109.1	108.83	113.21	107.58	112.38	110.57	110.58	110.67	110.33	110.73
107.27	106.28	106.37	106.96	104.28	102.56	109.87	105.62	109.07	106.77	104.94	105.46	105.6	107.54	106.58	104.4	103.73	107.9	105.29	104.19	109.07	103	108.93	104.34	106.54	103.44	106.45	103.92	101.91	105.69	104.91	105.79	108.51	105.65	105.49	108.46	104.47	105.81	105.29	107.48	103.79	105.09	105.46	110.54	103.71	106.76	107.93	105.01	102.94	100.89
115.48	112.69	111.44	109.76	115.07	106.98	116.95	111.65	115.01	116.35	114.06	112.41	111.24	112.01	108.52	112.96	109.89	111.64	111.96	110.34	112.15	107.84	111.59	109.88	111.23	112.87	111.45	113.21	112.69	114.5	108.61	115.43	111.29	112.17	116.41	107.03	111.7	112.79	117.72	116.58	111.46	111.56	107.64	116.57	113.16	113.64	109.87	115.55	113.08	110.63
111.91	113.49	113.11	114.21	114.67	113.77	106.53	113.69	112.72	117	111.6	110.82	111.37	111.08	113.31	115.49	108.97	112.33	110.24	113.98	110.36	109.68	113.72	112.58	110.22	110.93	112.75	113.39	113.03	110.97	111.92	113.19	112.62	114.24	113.4	115.09	110.78	113.35	112.35	115.14	113.35	107.15	114.54	113.46	108.61	111.66	112.31	111.98	110.2	109.43
120.54	118.54	123.4	115.98	112.8	117.45	117.18	118.88	113.9	117.62	115.83	113.17	112.61	119.54	115.32	118.8	121.48	117.63	117.85	115.82	116.11	118.72	118.54	114.7	113.31	119.19	115.03	116.6	114.39	117.99	115.17	118.47	115.95	115.82	121.55	117.46	114.09	119.69	114.71	123.16	115.76	110.24	114.9	113.75	117.11	115.61	119.42	118.22	121.84	117.33
108.35	103.26	108.96	104.41	100.42	105.02	103.75	106.24	100.8	105.88	104.07	102.84	103.28	104.22	101.15	104.58	115.81	104.11	102.76	106.73	104.27	107.69	103.73	104.15	105.57	103.7	108.66	102.78	99.981	103.07	104.62	102.61	102.48	110.41	102.8	105.75	104.29	110.43	107.5	108.24	100.05	105.77	104.7	107.04	110.21	109.88	105.93	100.94	103.87	104.12
111.49	111.22	115.64	113.21	109.17	112.63	118.12	114.16	113.37	114.59	112.39	116.39	115.31	111.83	111.21	114.74	113.09	111.65	106.55	114.31	111.67	109.34	112.77	116.71	107.56	110.07	113.13	113.59	111.56	112.3	111.69	113.21	110.25	113.44	112.17	110.93	111.61	109.35	112.38	113.84	112.61	116.18	113.6	112.54	110.21	110.12	111.31	114.09	114.84	111.58
105.38	103.56	106.76	109.99	106.93	103.52	102.27	109.27	108.11	104.06	105.06	108.27	99.099	102.83	100.84	105.5	104.29	103.51	103.72	106.04	107.79	106.52	105.77	109.68	106.59	104.45	108.04	105.41	107.02	106.77	101.6	106.25	113.75	105.47	110.44	105.92	108.79	106.09	107.31	103.93	104.63	103.15	102.42	105.08	105.76	103.09	105.08	104.38	105.15	105.74
112.48	113.68	113.49	113.23	109.17	109.61	114.66	114.59	112.66	108.7	117.79	112.66	109.34	111.79	110.98	114.89	111.64	113.46	114.7	108.25	112.83	114.23	118.72	110	111.91	109.33	111.87	111.04	109.41	114.79	111.31	111.54	113.01	110.4	114.02	109.03	113.41	109.62	110.41	113.45	116.31	110.18	116.15	113.65	112.45	113.45	112.93	108.93	111.7	116.83
118.25	116.22	118.57	112.74	119.61	118.92	115.74	114.77	114.45	122.02	113.53	121.14	117.19	116.34	114.12	114.07	117.59	117.76	123.14	118.74	121.53	123.15	116.68	118.58	119.15	119.92	119.08	117.94	117.5	117.83	116.08	117.55	117.47	116.14	115.49	119.41	118.54	113.65	119.82	118.36	118.85	114.98	121.75	121.56	118.89	118.14	118.4	119.71	119.73	118.44
105.09	105.4	108.37	108.03	104.95	107.27	100.3	107.66	104.47	104.77	100.2	105.44	102.18	105.65	106.66	105.98	104.4	105.09	101.75	103.89	98.998	108.21	100.25	102.08	106.98	106.18	102.63	100.68	103.75	108.05	103.58	105.34	104.22	106.42	101.83	105.82	104.02	102.15	107.09	108.76	107.52	104.75	104.62	101	105.6	108.05	103.92	106.79	104.75	104.31
113.98	114.16	108.36	115.48	116.69	113.62	114.59	111.37	111.8	108.55	114.73	114.04	112.81	110.92	110.97	115.3	112.74	113.25	113.76	109.45	109.94	112.18	115.23	109.57	115.1	116.02	118.54	111.88	113.76	109.65	116.19	111.36	109.74	114.42	113.93	112.63	115.32	108.83	112.66	115.74	107.79	112.87	112.14	114.24	110.85	109.84	114.32	113.06	114.72	105.73
113.05	109.5	113.15	112.88	114.28	108.76	108.06	109.58	112.98	112.08	109.78	109.89	114.61	111.74	109.81	109.3	111.59	109	107.64	109.72	116.37	110.69	109.54	114.45	111.85	115.11	111.01	111.75	109.41	113.91	104.9	110.41	107.87	111.44	110.02	112.61	112.8	110.98	112.16	108.72	110.59	112.4	109.95	105.02	117.75	110.26	108.02	108.63	107.19	106.12
110.8	111.18	114.37	112.25	109.6	112.48	111.24	108.72	112.84	113.8	110.26	109.12	112.75	108.54	114.64	113.66	111.44	111.61	113.42	112.7	112.33	109.78	110.94	112.55	115.62	108.87	113.36	113.64	115.84	116.54	108.24	106.57	116.34	110.26	113.53	109.68	111.32	111.89	112.08	111.48	106.98	108.43	113.04	108.95	112.26	112.3	107.6	110.88	107.6	109.63
103.63	107.71	106.45	105.95	103.97	105.92	106.68	107.85	109.08	104.34	104.55	106.04	107.3	106.98	108.58	108.1	109.83	103.74	106.36	111.07	105.67	107.46	106.17	106.47	103.63	107.55	105.39	109.36	108.35	105.94	105.26	110.55	103.96	104.39	105.76	106.05	110.49	106.62	107.59	109.15	107.11	105.09	110.03	107.7	107.41	109.47	106.44	111.66	102.96	108.1
103.79	98.683	102.68	96.242	98.964	102.18	103.29	93.996	101.7	97.008	98.534	101.76	101.38	103.04	96.457	98.887	98.205	97.516	100.21	98.52	102.76	98.667	98.594	95.237	97.118	104.66	98.955	97.336	98.114	101.9	101.97	100.94	100.72	101.01	102.69	102.54	97.841	99.416	101.34	101.3	102.61	99.631	96.748	98.826	97.938	96.5	97.35	96.576	98.898	101.08
108.22	107.44	104.17	106.2	107.27	104.11	102.42	110.18	107.35	110.53	104.01	106.07	103.65	103.78	110.86	109.28	102.27	102.62	110.23	107.41	107.07	107.23	103.36	106.82	101.87	108.35	101.06	102.39	105.19	106.31	107.85	103.11	104.66	105.65	100.78	106.05	106.84	108.39	104.79	103.42	108.17	109.15	103.27	108.47	103.35	105.13	106.4	103.49	106.54	103.55
117.61	119.65	116.62	115.75	119.58	119.99	115.12	114.55	119.85	116.07	112.07	117.28	114.45	120.83	116.43	118.24	120.49	120.91	119.71	113.8	118.2	117.9	117.57	115.24	115.72	119.74	119.46	119.96	119.27	118.04	116.19	114.67	115.71	119.84	112.55	119.23	117.53	116.86	119.62	121.09	118.92	117.79	117.09	116.53	117.56	120.12	116.9	120.54	118.18	114.71
106.94	110.32	108.32	106.85	103.91	105.04	104.5	106.06	109.11	107.72	108.01	105.87	108.16	105.16	101.99	104.12	105.99	106	102.32	108.68	103.9	103	108.95	104.6	105.48	107.02	104.81	103.94	105.37	109.12	108.12	107.37	106.52	106.38	107.94	103.46	102.48	103.21	104.29	108.92	107.69	108.57	106.23	101.83	105.61	112.55	104.64	107.25	109.25	107.31
111.23	106.37	109.87	112.22	114.39	108.07	109.59	110.69	107.26	110.73	112.05	109.35	108.44	105.99	111.49	110.24	104.23	107.04	109.64	111.1	111.27	110.27	109.35	111.79	113.46	110.77	110.65	109.24	107.27	111.39	109.88	109.16	111.57	108.08	110.1	110.22	108.14	111.39	108.03	106.4	108.73	110.77	107.95	110.14	112.24	116.6	112.51	110.71	108.16	114.33
110.69	111.03	111.19	116.68	112.04	112.15	112.78	112.33	110.08	108.31	109.36	111.19	110.21	106.83	111.33	113.94	109.04	107.61	112.91	107.47	109.87	115.89	113.04	110.45	111.96	106.15	108.36	110.62	109.37	111.57	111.58	112.25	111.28	109.97	110.1	110.86	112.02	112.36	109.71	118.59	106.02	117.34	110.22	115.8	111.15	111.98	107.54	109.93	107.93	113.53
102.37	102.36	105.39	103	103.65	103.7	103.03	102.85	103.25	101.92	105.09	106	102.41	106.11	101.6	106.73	107.06	106.39	106.75	104.44	106.78	103.05	104.67	104.26	101.61	105.85	103.96	104.98	101.28	98.518	107.33	108.37	103.51	102.96	103.53	103.97	106.98	106.86	103.6	104.29	100.6	103.73	104.39	107.32	99.923	101.8	104.66	102.59	102.31	103.49
110.34	107.92	113.07	113.1	110.36	112.2	111.33	108.18	110.92	115.16	112.32	112.07	113.2	112.56	116.03	110.68	108.45	114.46	112.74	114.28	114.23	113.09	112.78	112.29	110.86	110.84	111.25	120.5	111.24	113.57	116.89	112.65	108.86	109.04	112.75	113.56	107.15	111.79	115.59	116.59	110.55	116.9	114.86	110.97	112.67	113.85	116.38	110.6	110.88	113.75
100.65	99.743	104.06	103.43	101.52	101.92	100.85	101.35	101.82	97.503	98.319	100.83	99.11	101.3	100.94	100.32	97.956	100.37	103.23	100.25	98.96	96.587	100.14	100.78	100.38	99.139	100.63	103.75	98.883	99.964	105.44	102.43	101.37	107.75	102.95	100.33	101.61	100.72	97.144	101.47	101.26	106.16	100.99	100.7	104.59	101.16	102.29	102.93	103.22	99.911
102.79	107.3	107.8	102.46	106.93	106.4	104.02	105.74	107.09	103.03	107.56	106.14	103.42	107.61	100.94	102.39	104.97	108.59	104.52	105.8	102.94	106.07	106.52	105.71	103.39	107.43	99.731	102.17	102.66	103.94	113.59	104.78	103.85	105.57	105.28	104.45	111.86	103.66	105.31	103.77	106.96	109.67	103.95	106.14	102.9	107.21	110.48	101.23	105.01	103.42
101.9	99.206	100.27	101.16	102.65	101.11	99.203	100.04	99.842	103.47	97.828	98.029	98.965	101.88	99.337	97.583	96.174	96.793	95.269	97.402	103.86	101.92	100.63	98.47	105.03	98.093	99.629	101.52	98.655	103.41	99.094	101.52	103.03	96.832	99.307	104.65	98.589	105.13	103.61	96.953	96.975	97.488	97.247	100.04	99.705	97.878	101.56	101.17	99.165	98.522
108.52	117.1	110.08	114.84	110.38	113.64	110.88	111.85	114.98	112.18	113.89	114.14	109.59	108.68	110.88	113.85	114.19	112.22	115.82	107.59	113.45	112.43	110.17	107.76	111.78	108.41	110.83	116.06	111.98	115.83	113.47	111.02	108.99	112.97	112.64	111.86	108.55	109.47	112.63	112.69	109	110.9	113.81	110.83	114.08	114.75	115.7	108.34	112.21	109.28
100.34	100.74	103.42	105.01	102.81	105.14	105.56	106.07	108.56	102.89	102.79	102.19	110.59	102.35	104.06	106.78	101.07	105.24	103.52	104.92	105.75	104.74	102.94	104.26	104.87	108.45	109.28	107.28	103.97	106.18	107.92	101.16	103.89	103.8	101.8	104.62	103.81	105.38	104	104.98	108.78	105.78	105.1	107.81	107.37	110.14	108.4	107.07	107.07	104.13
113.29	112.7	114.87	113.79	112.59	110.03	118.24	121.03	112.99	117.7	114.68	116.17	115.77	114.83	113.38	116.39	113.6	115.03	115.49	119.33	115.64	112.83	117.61	116.18	115.27	114.49	119.36	120.63	116.11	118.77	116.44	119.48	114.6	114.7	115.68	117.45	117.7	115.73	112.95	116.48	112.83	113.22	117.27	118.21	115.24	118.11	111.12	120.97	115.8	113.86
110.58	112.97	113.07	115.92	111.55	111.05	109.84	108.53	111.06	111.28	114.25	107.21	112.58	112.67	112.06	108.16	106.92	112.86	112.78	113.11	111.21	112.99	116.52	110.9	115.37	110.94	110.03	112.33	114.92	114.34	112.62	115.46	114.49	113.39	112.73	112.17	114.5	113.37	108.26	111.99	113.01	114.25	111.83	111.6	110.08	116.55	113.44	115.74	116.02	114.77
105.92	108.41	101.43	105.37	102.85	104.08	105.21	106.78	106.13	100.8	103.13	104.02	102.06	104.21	100.55	107.42	103.29	97.181	101.05	105.19	106.32	105.97	108.14	102.84	105.33	103.62	103.22	101.46	104.09	107.76	101.13	104.04	100.66	106.78	101.29	101.11	104.37	106.47	112.07	102.41	103.61	107.26	109.14	104.83	107.63	100.5	104.86	104.25	104.97	108.54
110.83	112.46	112.42	114.98	112.99	109.72	113.97	116.93	111.99	116.08	113.51	114.23	115.8	112.28	104.4	109.39	111.49	115.2	114.44	113.12	111.01	109.01	114.96	111.08	110.68	107.81	108.61	113.88	112.77	112.66	111.28	108.86	112.53	110.82	111.78	113.66	113.74	113.44	113.33	110.87	114.84	109.24	112.25	112.39	113.28	113.64	109.29	114.16	112.35	114.28
102.2	102.38	101.92	105.99	103.06	103.59	98.77	96.657	97.656	100.56	100.01	99.685	96.87	104.94	101.65	100.68	98.309	101.95	99.133	103.63	98.385	98.074	97.145	98.32	96.027	101.27	102.74	95.761	101.42	99.192	102.8	103.39	99.994	105.87	101.95	100.58	102.73	99.654	101.47	101.07	100.37	100.51	99.841	97.659	98.401	100.15	102.78	96.102	93.044	98.592
109.52	105.38	106.69	104.95	107.85	102.17	100.7	104.81	104.23	102.79	104.5	105.91	106.81	106.24	107.9	103.69	99.496	110.09	108	108.25	105.5	105.88	103.4	106.68	104.2	102.28	105.77	106.65	110.19	103.66	105.32	103.26	104.46	103.9	106.45	106.7	100.92	98.776	106.58	106.68	101.96	108.62	99.579	104.83	110.2	105.39	102.56	104.96	104.46	103.18
114.27	114.08	114.96	110.75	109.66	112.17	113.11	113.16	108.93	115.98	110.39	109.88	113.07	111.46	111.59	114.36	108.45	113.84	112.41	113.48	111.87	110.21	110.47	117.89	112.63	113.08	111.38	112.55	112.8	109.16	114.23	109.49	113.96	112.31	113.89	113.11	110.48	112.89	107.84	115.4	111.03	106.66	114.27	113.18	109.89	114.28	109.71	113.87	114.42	109.23
113.5	111.8	106.69	111.63	111.66	107.5	110.16	109.33	109.98	110.6	114.06	113.69	111.91	111.33	110.14	112.36	110.24	115.57	110.36	114.12	109.41	113.47	112.84	107.4	115.01	113.98	112.84	113.04	115.02	113.22	113.9	117.72	112.25	112.39	118.24	115.15	111.37	112.82	113.16	110.54	108.64	117.41	113.03	112.51	115.52	113.28	116.73	112.93	114.08	113.18
104.7	102.85	105.88	104.89	102.02	100.56	99.051	105.58	103.84	106.85	104.62	104.35	103.69	104.32	104.44	109.18	107.02	110.72	110.99	104.34	105.87	105.66	99.594	102.06	103.94	107.2	100.41	103.49	103.22	102.95	102.12	104.59	106.97	102.69	107.47	103.86	102.47	105.8	104.8	102.62	103.58	102.93	105.22	105.98	99.265	108.64	104.29	106.1	103.99	108.51
110.77	114.73	106.92	109.57	109.94	104.73	112.97	111.33	112.45	110.47	111.52	106.58	113.99	111.36	116.68	111.78	112.08	113.97	113.49	110.59	109.62	112.18	111.54	111.34	115.85	113.72	111.61	110.38	115.73	118.28	111.12	106.73	108.23	108.69	115.75	107.53	110.68	118.18	110.91	111	110.98	110.67	114.6	111.11	110.32	109.82	107.42	109.89	110.45	111.43
[truncated: 150 more columns]
