# Supplementary material for: Genetic dissection of main and epistatic effects of QTL based on augmented triple test cross design
Source: PLoS One. 2017 Dec 14;12(12):e0189054. doi: 10.1371/journal.pone.0189054 (PMC5730204; doi:10.1371/journal.pone.0189054)
Supplement: S8 Supporting Information — (ZIP) [file pone.0189054.s008.zip › z4_300_0.8_10.csv]

99.69	100.3	99.334	100.43	100.71	100.33	100.73	99.491	99.73	100.1	100.14	99.704	101.22	98.953	99.885	97.097	97.76	100.28	99.909	101.28	100.12	100.01	100.38	101.4	99.519	98.946	100.37	99.513	99.715	100.42	99.782	97.769	99.47	100.15	100.41	99.452	100.18	100.31	99.365	100.06	99.953	99.968	97.87	100.77	99.878	99.928	100.45	99.217	100.36	99.453
108.05	105.71	107.61	105.15	106.83	106.5	106.78	107.35	104.79	106.29	105.5	106.73	106.3	104.33	106.65	106.23	106.24	105.72	106.7	105.5	107.44	106.66	107.64	106.82	106.18	104.85	106.22	106.46	105.81	106.48	106.68	106.55	106.55	105.55	106.32	106.47	107.45	105.99	106.72	105.3	106.35	106.63	105.72	106.91	106.18	106.26	106.11	106.2	105.83	105.42
105.76	105.45	105.24	106.71	105.51	105.28	107.14	105.91	103.84	107.48	104.8	107.14	106.44	105.75	104.82	105.02	104.79	106.1	105.99	105.65	106.48	104.76	105.32	105.85	106.01	106.48	105.1	106.12	106.33	104.87	106.87	105.83	103.98	107.58	105.87	104.76	105.9	104.68	106.5	106.18	106.46	105.94	105.11	105.38	105.83	103.74	105.78	106.17	103.65	105.01
104	104.26	106.25	104.08	104.14	103.06	104.51	104.79	105.31	104.28	103.53	105.24	105.47	102.87	103.46	104.06	104.57	104.9	104.1	105.18	103.61	105.11	102.75	103.82	102.82	103.51	104.89	106.53	104.81	104.67	103.73	104.14	104.51	105.16	104.04	104.55	103.73	103.8	104.81	105.31	105.11	103.98	105.36	103.95	104.04	103.14	103.24	104.78	103.39	103.24
109.8	110.18	110.53	111.63	109.92	108.28	111.01	110.2	109.61	110.74	110.89	110.46	111.01	111.52	112.12	110.03	110.04	110.27	109.69	110.75	110.17	110.92	109.54	111.67	109.73	111.59	110.85	110.98	109.86	111.79	111.25	109.19	109.65	112.41	110.91	111.23	109.95	111.49	108.96	109.97	109.43	110.41	110.39	112.27	111.42	108.55	110.43	110.84	109.35	110.66
106.97	105.85	104.38	106.1	104.64	106.56	105.48	106.63	105.41	105.99	104.79	106.23	106.55	105.11	105.04	104.99	105.75	106.39	106.02	106.12	106.17	105.62	105.2	104.34	105.13	106.79	106.84	105.06	104.66	106.19	106.46	106.83	107.65	106.46	105.44	104.24	107.04	106.84	105.95	105.81	106.37	105.26	107.15	105.97	106.78	105.27	105.09	106.44	104.87	105.61
107.09	107.84	107.89	107.48	108.3	106	107.38	105.67	105.36	105.71	106.44	106.13	105.37	106.83	107.14	105.42	105.42	107.47	107.35	106.72	106.16	106.98	104.1	106.42	105.43	105.84	106.29	106.18	107.07	104	105.42	106.36	106.1	105.28	106.79	106.27	105.1	106.09	105.75	106.72	105.93	106.73	106.01	105.59	105.59	107.45	105.4	105.37	106.45	106.41
107.12	107.39	105.95	105.66	105.73	106.5	105.29	106.45	106.43	105.04	105.25	106.62	105.07	105.68	104.92	105.96	106.3	106.25	106.56	106.89	107.14	105.31	105.95	105.21	106.19	105.85	107.61	106.53	106.1	105.01	107.17	105.01	108.02	106.03	106.12	106.22	106.62	106.82	106.98	105.81	108.67	106.96	105.9	105.27	105.8	105.48	106.2	106.38	105.81	104.99
111.36	111.45	111.48	110.94	110.48	113.11	110.32	109.71	110.44	109.7	110.48	109.99	110.22	111.1	111.52	111.03	110.57	112.01	111.57	111.22	109.03	110.82	112.89	109.71	110.03	110.45	111.72	111.75	111.29	109.88	112.62	109.32	110.86	111.08	112.66	111.17	111.44	112.49	111.9	112	110.29	109.96	112.11	110.73	111.14	112.02	110.21	110.79	111.2	109.93
107.38	106.53	106.32	107.32	107.96	107.19	106.64	107.66	108.01	106.56	107.23	107.65	104.62	106.08	108.38	107.48	106.35	107.44	106.71	107.12	107.63	108.32	106.78	106.16	105.68	107.25	106.98	106.86	107.08	105.97	108.09	105.17	107.65	107.08	108.06	109.36	106.99	107.37	107.07	106.97	107.38	107.44	107.79	107.32	107.94	107.31	107.83	105.98	106.03	106.23
105.77	106.49	106.46	104.7	106.8	105.75	106.15	107.62	107.36	107.1	105.33	107.53	105	106.34	106.98	105.23	104.65	106.29	105.34	107.19	107.28	106.88	106.49	108.53	107.24	107	106.33	107.18	106.72	106.32	105.99	107.14	105.98	107.43	107.02	106.54	105.66	106.22	105.99	106.46	107.14	107.15	106.31	106.7	105.55	107.29	106.33	106.42	106.48	109.01
111.49	112.5	110.94	112.01	112.79	111.84	110.92	113.29	112.1	111.65	110.7	111.01	110.18	111.44	111.02	109.38	112.54	111.29	111.04	110.77	110.97	109.72	112.06	111.22	111.13	111.71	111.09	111.44	110.16	111.22	112.26	110.98	113.4	111.03	110.9	112.78	112.35	112.59	110.23	111.91	114.03	112.01	110.74	111.72	112.39	110.87	111.05	112.42	112.01	112.11
109.73	108.52	110.24	108.27	111.79	109.36	110.07	110.47	107.79	109	110.22	111.42	110.17	110.96	110.52	107.94	110.47	107.84	110.94	109.3	109.55	109.43	109.41	110.27	110.57	109.26	110.11	110.41	109.44	108.58	109.8	109.67	110.48	109.87	110.21	109.26	111.25	110.8	110.3	110.33	109.47	110.44	109.34	109.69	109.28	110.02	109.14	109.56	107.53	109.4
106.4	106.46	106.34	105.11	105.91	106.78	104.81	107.53	104.97	105.51	107.15	105.75	105.01	104.87	105.38	106.51	107.08	104.87	105.75	106.33	104.52	105.55	106.95	106.74	105.1	106.36	106.08	106.24	105.62	106.58	104.9	107.05	106.03	104.73	105.89	105.15	105.88	106.64	108.31	106.94	104.95	104.98	104.54	106.41	106.58	105.51	107.19	106.63	106.38	105.63
103.47	103.83	104.22	104.32	103.33	104.8	103.64	103	103.78	104.19	104.49	103.51	102.67	104.92	104.31	103.81	104.86	104.49	105.31	105.95	105.58	103.73	104.52	105.33	103.69	104.99	104.08	103.95	104.11	105.12	104.28	103.53	103.76	104.18	105.19	104.51	103.6	104.65	103.74	104.93	104.16	104.66	104.3	104.07	104.24	104.72	104.2	106.23	103.58	105.77
99.368	99.845	99.895	100.39	99.494	102.43	100.31	99.021	100.72	101.44	100.07	99.543	101.07	98.706	98.993	101.29	102.34	99.566	99.661	101.04	99.377	99.83	99.685	99.482	100.85	100.65	100.56	100.03	100.86	101	100.15	101.41	101.54	100.34	100.96	100.57	101.26	99.855	100.67	99.618	99.631	102.67	99.947	100.37	99.811	100.52	101.01	99.943	100.5	100.39
110.25	109.81	111.53	109.99	109.81	110.7	109.14	109.22	110.38	110.94	107.88	109.92	110	110.65	109.78	110.36	110.52	109.42	110.52	111.05	110.88	110.48	107.03	110.94	109.34	109.68	111.42	110	109.79	109.55	109.68	110.67	109.58	109.28	109.92	110.11	111.12	110.31	109.48	110.17	109.7	110.92	109.11	109.58	109.74	110.86	109.43	110.25	109.78	110.44
104.96	106.03	107.1	105.12	106.04	104.37	105.96	104.19	105.57	104.33	105.99	106.18	106.22	106.3	106.05	107.64	104.9	105.49	105.92	106.26	105	105.58	105.4	105.82	105.94	105.29	105.78	105.59	105.19	106.74	106.04	105.07	105.25	103.74	104.85	107.76	106.01	105.8	104.77	106.22	105.42	104.64	106.01	105.48	105.23	105.27	106.64	104.9	106.12	106.44
112.08	111.13	111.15	111.42	112.3	110.27	112.26	111.11	112.97	111.06	110.42	112.9	112.1	113.2	110.6	113.18	111.92	111.53	110.94	112.25	112.45	112.28	111	111.66	110.93	111.13	110.93	111.31	112.58	111.39	111.89	112.35	112.95	111.49	113.34	111.98	111.47	112.64	112.15	111.66	111.55	112.42	111.7	111.76	110.61	111.45	111.02	111.43	112.37	111.38
111.65	112.41	112.73	113.34	113.58	111.98	111.56	112.6	114.66	112.42	110.39	112.54	112.93	111.99	111.39	113.11	113.04	112.32	111.95	113.64	112.64	112.68	113.67	112.08	112.37	112.12	110.98	112.58	112.74	112.74	113.06	111.85	113.99	112.66	113.14	111.02	113.25	111.76	111.9	111.48	112.76	111.58	112.14	112.27	112.96	110.03	113.89	111.74	113.21	111.72
105.8	107.3	104.03	105.15	104.96	105.23	105.02	106.75	105.87	105.36	105.94	104.76	106.26	103.97	105.26	106.48	106.8	105.17	105.38	104.6	104.82	104.99	104.93	104.98	105.15	103.98	106.08	106	105.34	106.49	107.13	105.03	104.83	104.58	104.73	105.35	104.44	105.26	104.72	106.24	104.22	105.51	107.27	107.4	106.48	105.01	105.56	107.59	104.25	106.59
112.12	112.02	111.83	111.6	110.75	111.83	111.98	112.52	111.18	111.41	113.16	111.78	112.42	109.7	112.09	113.01	111.42	111.34	112.19	111.87	114.35	111.44	111.99	111.67	109.97	110.35	111.29	112.83	111.73	110.18	110.17	110.48	110.81	111.15	113.38	110.54	113.35	112.01	110.71	110.63	110.14	111.28	112.18	112.22	111.97	110.01	111.83	112.6	112.24	112.55
100.21	99.368	99.559	98.671	99.916	100.05	100.14	99.972	98.862	98.871	101.02	99.349	98.972	100.06	99.382	101.16	100.93	99.427	100.56	100.68	100.81	99.919	99.255	99.343	99.815	99.549	99.022	100.31	99.49	100.08	100.35	99.041	99.818	101.12	99.435	100.86	99.207	99.489	100.68	99.795	101.72	99.325	100.51	98.579	99.16	99.725	99.748	99.285	102.13	99.318
110.77	112.68	112.92	112.68	113.03	112.39	112.91	111.67	111.95	113.23	110.14	110.8	113.32	111.47	111.98	111.53	112.6	110.98	112.73	112.27	112.09	110.96	112.49	113.47	112.88	112.08	110.59	111.75	111.42	111.74	112.66	111.71	113.49	110.2	111.91	111.69	112.28	111.52	112.83	112.68	112.07	111.19	110.75	112.17	112.78	111.76	112.02	112.57	113.47	111.43
99.542	99.769	99.023	99.02	100.1	99.331	101.17	100.32	100.67	98.943	101.79	100.91	99.047	99.994	98.823	100.06	101.34	99.266	101.27	99.986	99.989	100.41	98.847	98.083	100.43	99.923	99.307	99.072	98.845	99.905	100.08	100.92	101.74	100.09	100.33	100.03	99.036	99.568	100.5	100.43	99.097	99.449	98.254	99.546	101.54	100.39	99.732	101.83	99.838	98.872
104.29	105.38	106.32	105.15	104.39	105.45	105.67	104.29	105.62	105.41	105.21	105.67	104.15	105.35	107.17	104.12	104.97	105.04	104	106.05	104.11	105.22	105.34	104.71	105.83	105.38	105	105.25	104.59	105.78	105.22	105.38	104.8	103.48	104.21	105.47	104.36	105.72	103.61	105.64	104.58	103.07	105.48	104.34	106.37	105.39	105.9	105.04	103.19	105.31
99.091	100.92	99.998	99.263	100.66	100.82	100.68	99.778	100.51	100.22	98.788	100.76	97.134	101.37	100.12	99.576	97.534	100.31	99.08	100.32	100.79	101.04	100.07	99.383	100.21	99.665	101.7	100.21	98.105	99.666	100.54	99.381	101.04	99.614	100.03	99.571	99.759	99.621	100.28	100.88	100.33	99.298	100.08	100.33	99.391	99.092	99.953	99.293	100.55	100.52
107.65	104.47	105.33	105.72	105.57	108.1	104.9	105.99	106.74	106.42	105.59	106.48	107.04	107.01	105.59	107.11	106.77	106.09	105.41	107.78	105.96	106.3	108.04	107.63	105.68	107.6	105.92	106.9	105.52	107.34	107.01	105	107.79	106.59	108.47	107.39	107.58	107.01	105.85	106.59	105.13	105.35	108.07	106.35	107.9	107.14	107.3	107.82	105.16	107.26
101.21	101.17	99.687	99.48	98.152	100.84	99.493	99.694	100.47	102.3	99.448	101.12	100.36	100.78	101.57	100.17	100.75	99.52	97.951	100.81	98.184	99.593	97.785	98.517	100.3	99.354	101.79	99.694	100.72	99.685	99.489	100.1	101.59	99.617	98.94	98.482	99.626	100.34	98.417	99.441	99.809	98.152	101.14	100.42	99.33	99.056	100.82	99.242	100.54	99.636
105.45	107.84	107.84	105.25	105.01	106.01	106.18	103.28	106.35	106.67	106	105.92	105.39	105.57	104.37	105.41	105.77	105.64	105.46	106.65	104.62	106.72	106.44	106.45	107.02	104.52	106.32	103.11	105.09	105.19	106.1	105.07	105.87	104.88	107.6	105.1	105.14	106.66	105.71	105.43	106.79	107.23	105.73	105.12	103.99	106.65	105.21	107.05	105.3	103.57
107.21	105.52	107.32	105.79	103.48	106.05	105.43	105.83	103.87	105.26	103.89	104.58	104.66	104.95	104.75	104.38	104.64	105.57	105.57	105.13	104.22	105.73	104.19	106.96	104.2	105.44	105.15	106.27	105.76	103.94	105.41	106.5	107.01	105.89	104.71	106.05	106.55	103.84	105.97	105.09	105.08	104.56	106.44	106.57	105.65	105.81	104.91	105.92	104.6	104.5
106.12	104.74	104.9	104.27	105.59	105.51	104.25	104.76	104.59	103.92	105.34	106.82	104.45	104.65	105.84	103.85	103.91	103	105.13	103.92	104.59	104.81	104.49	103.98	104.67	106.31	104.11	104.37	104.77	102.87	106	105.89	104.3	103.42	104	104.76	104.42	103.95	103.31	104.07	103.44	104.73	104.99	105.13	104.25	104.83	104.07	104.54	104.74	106.14
107.2	106.3	106.75	107.12	107.11	107.35	106.81	106.55	106.45	105.4	106.01	106.9	106.43	107.46	105.38	107.15	106.08	106.49	105.66	105.16	107.37	106.91	108.03	106.78	107.16	106.47	106.13	107.62	106.35	105.57	108.19	107.99	106.67	106.24	106.61	107.66	106.31	107.74	107.01	106.75	107.24	107.4	106.14	107.02	105.98	108.17	106.66	105.83	105.72	106.27
105.97	104.89	105.77	105.26	104.26	106.3	105.99	105.14	105.42	105.53	105.41	104.45	104.76	104.67	105.85	106.11	104.27	104.92	105.72	105.26	105.26	105.44	104.92	103.96	105.99	105.28	105.47	106.32	105	104.89	106.23	104.88	105.56	106.18	105.72	106.69	105.06	105.79	104.42	106.52	107.86	105.43	105.64	106.7	105.9	105.48	105.6	104.5	104.34	106.37
100.16	100.65	99.536	100.41	99.012	101.94	102.34	99.341	101.62	99.644	100.52	100.39	101.39	100.11	102.15	101.31	100.31	99.863	99.207	100.06	99.543	101.37	99.606	100.46	100.66	100.14	101.01	100.51	99.102	99.328	101.72	98.607	101.05	99.364	100.13	99.369	100.53	100.09	100.43	100.32	100.75	100.59	99.796	100.98	99.53	100.91	100.59	99.232	99.659	99.156
111.29	111.93	111.65	109.78	110.42	112.9	111.39	110.45	112.04	111.86	111.6	111.1	112.38	110.75	111.71	113.27	110.78	110.97	112.39	111.05	111.16	111.58	109.88	109.8	111.08	111.48	111.21	109.75	110.34	110.36	111.21	110.42	110.27	111.7	112.11	110.9	111.52	110.71	110.87	109.72	111.01	110.62	112.64	112.03	111.25	113.23	110.49	113.52	111.06	110.63
111.09	111.95	112.1	111.35	110.38	112.4	111.87	112.03	111.95	112.98	111.1	111.07	111.25	111.32	110.32	111.28	111.56	111.37	112.05	111.59	111	113.27	110.99	111.88	110.73	112.56	112.33	112.74	112.14	113.74	113.15	111.65	110.74	110.95	111.03	113.48	111.47	113.03	112.12	110.5	111.72	112.44	111.04	112.22	110.29	111.12	111	109.23	110.59	113.05
100.21	98.486	99.647	99.308	99.728	100.29	101.59	99.458	101.14	102.45	99.808	101.67	101.43	100.27	100.09	99.7	101.47	99.558	98.975	99.275	99.515	99.768	102.42	99.994	99.983	100.11	99.349	100.63	100.37	98.933	100.29	100.07	100.16	101.55	101.78	100.57	101.68	100.06	100.11	99.098	101.07	100.81	100.74	100.84	101.06	101.35	100.97	99.275	101.28	101.75
111.03	110.25	110.29	112.19	112.76	111.45	111.67	110.18	112.43	111.55	111.86	111.98	110.33	113.54	110.89	111.23	111.01	111.66	109.53	109.99	111.31	110.43	109.61	112.9	112.04	111.63	112.65	110.77	111.67	112.98	112.05	111.55	110.98	111.38	111.32	110.21	112.67	111.37	111.32	113.55	112.64	110.12	111.42	112.82	111.99	113.29	111.1	112.69	111.19	111.75
106.35	107.36	107.83	108.35	105.11	105.23	106.62	108.44	108.11	107.51	106.28	107.08	106.57	107.15	107.33	105.06	107.28	105.95	105.84	106.43	105.09	106.64	106.53	108.04	107.41	106.03	106.29	107.05	107.08	106.96	106.38	105.94	105.09	106.48	106.94	107.44	107.11	106.08	105.34	107.25	108.01	105.35	107.41	107.43	106.11	106.9	108.04	106.75	106.25	106.2
112.11	110.74	110.55	112.71	111.55	111.78	113.13	110.76	112.35	111.86	113.22	112.66	110.31	112.69	110.17	112.55	112.03	112.49	113.02	112.57	111.78	111.42	110.12	111.09	112.07	113.26	113.86	111.22	111.01	110.45	111.81	111.59	111.57	112.15	112.98	111.3	112.43	111.42	112.4	109.88	111.18	113.4	111.05	111.52	111.29	111.54	112.45	112.05	110.9	112.27
107.09	106.59	105.04	105.18	107.45	106.16	107.51	106.68	106.22	108.21	106.64	107.13	104.98	106.2	106.75	105.35	106.19	107.11	105.61	107.3	107.4	107.96	105.6	107.45	107.8	105.98	105.37	107.69	106.12	105.97	106.17	107.18	107.76	106.11	107.25	106.02	107.93	106.35	105.85	106.8	106.28	107.28	106.37	106.76	106.22	105.27	105.96	108.46	106.42	107.39
106.82	106.53	105.86	106.18	107.5	105.86	107.02	107.38	107.52	108.38	105.47	107.68	106.83	105.78	107.49	106.87	107.72	106.89	106.61	107.08	107.45	106.45	106.99	106.04	107.15	108.42	107.31	107.55	106.7	106.74	108.08	107.13	107.51	107.31	107	106.75	107.46	105.76	106.13	106.37	107.23	105.49	108.73	106.87	106.73	106.26	107.78	106.58	107.94	105.43
105.31	107.21	105.82	106.95	108.08	106.28	106.43	106.28	107.62	105.07	107.23	106.45	105.65	106.94	107	105.45	108.02	106.36	106.99	106.06	104.61	106.71	104.45	106.37	106.74	105.74	106.35	106.8	105.18	107.07	106.85	105.35	107.46	105.5	105.55	106.95	106.38	106.87	106.29	106.46	105.22	106.75	107.12	104.58	106.94	105.38	106.64	107.26	107.46	106.34
104	106.64	105.05	106.66	104.84	106.59	105.84	104.54	104.82	106.44	105.17	105.42	105.06	105.28	104.81	105.74	105.88	105.56	106.36	105.96	105.99	105.02	106.45	104.29	106.7	105.31	105.48	106.64	102.88	106.55	105.5	106.46	105.01	103.7	105.76	105.47	104.89	105.94	104.35	105.7	102.81	106.31	105.95	104.31	105.87	105.22	105.43	105.35	104.93	105.37
106.09	108.01	107.96	106.11	106.65	106.72	105.21	106.02	106.42	105.22	107.06	107.55	106.33	105.25	105.15	106.21	104.98	105.46	107.2	104.5	107.39	107.69	106.03	107.2	105.86	105.93	106.79	105.08	106.42	105.18	106.05	106.07	106.6	106.59	108.01	105.26	107.46	108.05	105.86	107.15	107.52	105.11	107.86	106.6	106.16	107.08	104.98	107.12	107.01	106.23
110.99	111.7	110.82	110.86	110.89	112.09	111.73	110.46	112.47	111.58	110.35	112.22	112.24	112.58	112.06	110.52	111.21	111.39	109.74	111.3	111.63	111.98	111.33	111.25	110.99	112	110	109.87	111.01	110.6	112.13	110.37	111.29	110.77	110.94	111.19	111.12	111.88	111.35	111.97	111.54	111.63	111.27	111.31	111.64	110.72	112.14	110.53	110.41	110.44
110.88	108.71	109.42	109.14	110.08	110.42	112.32	111.25	109.82	110.6	109.49	111.09	110.18	110.83	109.54	111.53	108.25	107.74	108.99	108.56	111.12	111.13	108.04	107.38	110.58	109.78	109.55	108.27	111.63	109.27	110.3	108.27	111.49	108.68	108.72	110.95	109.78	110.95	109.76	110.3	109.35	108.79	109.69	110.31	110.34	109.1	109.94	109.81	110.63	109.98
106.1	107.19	106.83	105.36	105.31	105.6	105.08	104.63	106.5	104.34	107.6	104.99	107.23	106.05	106.7	106.83	106.19	108.98	107.29	104.18	105.73	106.44	105.31	105.87	104.93	104.89	105.36	106.47	106.66	105.3	105.64	106.92	105.63	106.68	106.48	106.82	106.07	105.57	105.85	105.49	106.55	105.84	105.14	105.4	106.55	106.78	107.1	105.49	107.05	107.72
113.15	112.98	111.45	113.12	111.54	112.74	112.47	113.21	112.85	113.36	112.23	112.4	112.11	112.76	112.81	112.95	112.76	113.97	113.06	114.18	112.35	112.27	112.71	112.02	113.24	113.17	112.82	113.15	111.83	112.54	113.88	111.51	110.92	111.94	113.6	113.41	111.7	114.18	112.91	113.12	113.71	112.69	111.83	113.26	111.5	114.06	112.87	112.03	113.44	112.09
111.78	109.66	111.86	111.47	110.55	112.44	112	110.71	111.76	111.3	111.09	111.52	111.96	111.07	112.7	111.22	111.79	112.84	111.66	112.68	112.67	112.4	112.7	113.39	110.93	112.94	112.36	113.47	112.82	111.47	111.11	111.94	112.36	112.35	111.36	112.22	112.94	114.56	111.26	113.03	112.43	110.61	113.22	112.18	110.95	112.49	110.81	111.11	113.45	110.84
112.32	112.74	110.92	112.08	112.7	111.95	111.25	112	111.52	112.36	113.15	113.19	113.41	112.71	112.07	112.06	110.16	111.05	111.62	112.24	111.44	111.19	110.33	111.72	112.86	112.31	111.13	111.38	113.37	112.89	111.89	111.56	111.78	113.2	112.33	113.78	111.47	112.63	112.31	111.01	112.32	112.66	111.91	111.25	110.69	111.47	111.08	112.32	111.34	112.32
99.913	100.49	100.81	98.379	100.93	100.35	100.22	99.628	99.672	100.69	99.097	99.366	99.106	101.01	99.495	99.193	99.218	99.57	99.219	101.15	100.26	99.825	99.924	101.3	99.685	97.614	99.481	99.489	99.837	98.967	100.58	98.406	100.19	99.397	98.108	100.08	100.33	99.965	99.387	101.02	100.39	100.27	100.32	101.33	99.033	99.913	100.65	99.426	99.79	100.58
111.09	112.5	111.82	112.59	113.01	112.09	111.97	111.37	111.45	112.87	111.77	111.47	112.25	112.43	113.09	110.51	111.92	112.31	110.9	110.9	112.13	112.57	112.16	111.19	113.22	112.44	110.94	111.63	111.17	111.54	112.59	112.23	111.61	111.29	111.42	112.42	112.78	110.81	110.23	112.31	109.14	111.78	112.7	112.73	110.62	113.62	111.04	111.2	112.31	111.59
111.01	110.47	110.51	113.41	112.08	110.62	111.16	110.71	111.27	109.2	111.02	110.35	112.25	111.75	112.36	111.55	110.62	111.02	111.67	111.09	110.96	112.43	113.16	111.6	110.88	111.99	110.25	111.69	112.61	110.8	111.21	111.45	110.56	111.58	111.85	110.51	110.69	112.64	111.18	111.53	111.8	111.13	111.17	111.64	110.19	111.73	109.98	109.64	111.32	110.85
112.05	111.28	111.07	111.98	112.05	111.81	112.24	112.57	111.08	112.02	113.31	111.74	110.88	111.43	112.11	113.85	112.16	111.34	113.5	112.15	110.97	113.72	111.79	112.1	112.23	110.69	112.2	113.26	111.45	110.75	111.79	112.66	112.46	111.13	112.26	111.46	112.75	111.06	112.47	113.81	111.48	112.61	112.6	110.25	111.8	112.41	110.38	111.19	113.37	112.16
107.07	106.22	106.53	104.82	105.21	104.58	106.41	105.53	105.15	105.76	106.65	106.78	105.59	105.5	106.52	105.99	105.55	107.15	107.16	106.96	106.25	106.41	106.33	105.55	105.73	106.42	106.65	106.29	105.3	105.04	104.91	105.95	105.19	104.24	106.47	106.58	104.48	105.77	105.64	106.41	105.99	106.71	107.41	105.97	106.61	106.78	107.74	105.07	107.48	105.85
111.65	111.88	111.92	112.26	111.78	113.54	111.54	110.88	111.26	111.48	110.88	111.57	113.13	111.26	111.5	111.97	112.99	111.53	111.4	111.04	112.06	113	113.53	112.55	112.02	111.81	113.01	112.07	112.9	112.18	113.64	110.21	112.37	111.13	110.83	112.7	110.22	111.22	111.13	110.71	112.22	112.01	112.46	112.02	112.73	113.01	112.46	113.2	113.7	112.4
111.17	111.75	110.3	111.51	112.79	111.7	114.11	111.16	110.87	111.32	112.08	112.26	111.63	111.54	110.88	111.3	113.46	111.66	111.23	111.08	112.67	110.93	110.94	111.55	109.94	111.31	110.98	110.38	111.48	110.49	110.98	111.28	112.52	110.33	111.21	111.93	109.71	111.65	112.56	112.69	112.19	112.09	110.69	111.33	112.66	112.27	110.72	110.24	112.11	112.3
112.24	112.53	111.07	112.21	110.96	112.54	112.36	111.14	110.43	112.3	111.91	110.48	111.5	114.26	112.41	111.46	110.9	111.97	112.95	111.97	111.94	111.74	112.29	112.95	110.64	110.94	112.13	111.57	112.96	112.66	113.31	112.93	109.19	111.65	111.99	111.62	111.47	110.92	110	110.25	112.7	112.15	111.77	110.63	111.49	112.73	109.38	112.69	113.27	113.34
111.35	112.02	111.84	112.31	110.42	112.32	111.79	111.66	111.54	110.29	112.68	109.92	112.07	111.73	110.95	112.92	112.03	111.66	110.27	111.51	111.1	110.68	110.5	111.18	110.67	111.26	111.92	112.77	109.98	111.88	111	111.06	111.71	114.14	109.91	113.1	111.38	112.03	113.61	110.6	111.37	110.9	111.55	111.92	111.11	112.09	110.37	110.98	111.91	111.27
104.82	104.26	104.48	104.61	105.92	104.37	104.8	104.04	103.21	104.07	104.9	103.23	105.45	102.76	104.58	106.67	105.33	103.37	105.16	104.83	106	105.69	105.33	104.53	105.25	105.92	106.33	105.5	102.89	103.79	103.73	104.3	105.62	106.01	104.52	104.94	105.06	104.96	105.28	103.77	103.65	104.05	104.52	104.91	105.76	104.16	103.19	105.36	104.16	102.89
99.049	100.73	100.35	98.747	100.18	99.245	100.4	99.457	99.768	100.77	99.479	99.789	99.957	100.62	99.973	99.823	98.434	99.927	99.512	100.37	98.941	99.644	99.201	101.07	100.83	99.305	100.74	100.66	99.225	100.58	101.73	99.567	99.837	99.317	100.87	99.327	99.336	100.68	99.752	100.01	100.15	100.82	100.74	99.132	100.51	100.66	100.91	98.536	99.254	100.17
105.97	106.08	105.05	105.62	105.72	106.2	105.48	107.13	104.7	105.35	106.15	105.98	105.72	104.46	104.92	105.67	106.35	105.2	105.4	104.83	107.29	105.73	105.9	106.22	105.27	105.25	105.61	104.79	104.49	106.07	107.71	104.13	105.87	105.13	105.09	106.12	105.8	103.92	105.61	104.66	104.68	105.65	104.95	105.5	106.21	105.96	106.06	105.98	105.04	105.39
101.47	101.43	101.47	101.73	99.704	100.48	100.53	101.35	101.72	100.7	101.28	100.83	101.59	101.28	100.64	100.42	100.88	99.223	102.17	101.4	101.02	101.05	100.8	99.904	100.86	100.19	100.8	100.84	100.55	99.756	98.924	100.79	99.341	101.62	100.97	99.868	102.43	99.787	99.477	101.89	100.55	100.86	101.66	101.05	101.17	99.918	99.922	100.91	100.64	100.62
99.806	99.976	100.66	100.24	100.2	99.347	97.626	100.2	100.96	99.39	98.503	100.62	98.583	99.293	101.25	101.53	98.147	100.37	99.611	99.994	99.506	99.369	98.678	100.48	100.82	100.32	100.6	100.18	100.7	99.355	100.5	99.063	98.706	99.93	98.813	100.26	98.65	100.35	100.68	101.63	98.65	99.668	99.557	98.706	98.967	99.346	98.811	100.26	99.761	100.74
111.18	108.42	109.31	110.3	109.13	108.48	109.06	108.9	110.33	110.58	110.03	110.07	108.88	110.55	109.53	111.19	110.19	109.24	109.4	109.48	109.71	109.19	110.2	109.42	110.31	109.85	109.34	108.14	109.91	109.08	109.61	109.63	108.35	110.75	111.51	109.53	108.76	108.15	109.45	111.54	108.25	109.26	109.47	109.53	109.43	108.15	109.46	109.93	109.02	109.54
104.72	105.39	105.44	106.08	104.95	105.75	106.21	105.62	104.14	106.01	104.4	105.03	104.37	104.71	105.05	106.55	107.11	105.99	105.33	104.55	107.06	106.53	105.44	104.55	106.52	104.66	105.65	106.17	105.21	106.07	105.46	105.06	105.87	105.44	105.12	105.81	105.36	106.09	106.93	105.26	105.19	106.01	104.79	106.07	106.51	105.92	106.49	105.57	105.23	107.05
104.2	105.17	105.37	104.47	106.02	105.16	105.75	104.07	105.99	105.29	105.74	105.58	106.18	105.53	105.52	104.39	106.69	104.82	105.78	103.96	105.12	105.29	105.93	105.64	104.81	105.04	106.04	104.97	106.11	105.74	104.57	104.2	106.09	104.73	104.66	105.06	104.81	105.93	105.15	105.34	104.17	104.95	104.35	104.97	104.91	105.49	104.57	105.5	105	107.59
109.12	110.68	111.37	109.15	111.56	109.71	110.38	109.57	110.89	111.89	111.9	112.47	112.7	111.04	110.7	109.71	109.78	110.33	110.18	110.47	108.99	111.22	110.91	110.38	109.63	110.46	111.34	111.42	109.4	110.86	110.98	110.18	110.17	108.61	111.11	110.03	112.16	111.54	110.27	110.3	111.4	109.59	110.36	110.77	110.75	111.39	110.4	112.77	110.98	111.08
105.25	105.78	106.91	106.1	105.05	106.4	105.03	105.2	105.56	104.32	105.91	104.04	105.17	106.53	106.08	105.33	106.52	106.11	105.75	106.09	104.69	105.93	105.12	105.74	105.52	106.7	105.32	105.75	104.96	106.28	105.73	106.32	104.37	104.35	105.85	105.45	105.85	105.43	107.93	105.87	105.39	103.82	106.73	104.62	105.23	104.87	106.85	106.43	104.38	106.63
104.2	104.82	104.35	103.88	102.56	103.55	102.94	103.73	103.62	104.72	106.2	104.5	104.83	103.33	102.33	103.25	103.16	104.99	103.95	105.2	106.68	104.25	104.56	103.67	103.06	106.59	103.59	104.89	105.22	104.02	104.14	105.42	102.59	105.14	103.36	105.3	104.17	102.33	104.69	103.21	103.19	105.15	106.25	104.43	104.88	105.65	103.85	104.82	104.57	103.69
109.84	109.82	109.99	109.09	111.36	110.07	110.46	109.93	111.43	112.43	110.03	111.85	109.35	111.91	111.35	110.82	110.97	111.95	110.45	111.03	111.09	110.26	110	111.19	109.96	109.96	112.24	112.32	110.23	110.66	110.93	110.79	110.23	110.21	110.1	109.93	111.35	110.97	110.61	110.77	110.74	111.1	110.49	110.9	109.04	110.56	112.62	111.43	111.67	111.12
105.85	105.14	104.33	105.32	105.74	105.82	106.37	104.69	105.86	105.79	104.92	105.65	106.18	104.53	103.58	105.62	106.75	105.03	104.83	103.63	105.09	106.36	104.48	105.55	104.85	105.17	105.92	106.75	105.75	105.64	105	106.97	105.07	106.52	106.54	105.27	105.16	105.75	104.65	105.96	104.11	105.81	105.09	105.84	104.75	106.6	106.68	104.95	104.8	106.59
101.63	100.55	100.46	100.11	101.46	101.02	100.98	101.61	100.91	99.825	100.45	101.61	101.61	99.468	101.14	101.47	100.8	100.72	101.4	101.36	101.83	101.65	100.23	100.95	100.4	101.58	101.99	100.2	101.11	102.17	101.21	101.02	100.67	100.7	99.536	100.98	101.57	100.68	102.85	100.64	101.16	101.92	101.52	101.92	100.92	100.41	99.118	100.89	100.72	101.91
106.48	104.26	105.46	104.69	105.07	105.48	105.52	103.45	105.22	105.58	105.23	105.59	104.73	104.85	104.34	106.79	105.17	103.99	105.28	103.99	104.17	103.97	104.69	105.56	104.71	103.99	105.42	104.59	104.69	104.21	106	104.11	104.55	107	105.2	104.12	105.47	105.23	104.82	104.4	104.6	105.01	105.24	104.32	105.36	105.51	104.13	103.37	104.03	105.11
113.65	110.77	112.16	111.15	113.02	111.16	112.88	113.21	110.85	112.63	110.08	110.98	111.65	114.09	113.31	111.93	111.5	111.83	114.08	112.99	110.33	111.78	111.17	111.93	112.11	112.42	110.98	111.88	111.59	113.36	112.5	110.84	110.77	112.82	111.54	111.87	113.44	112.37	112.56	112.56	112.06	109.77	111.31	111.52	110.37	112.08	112.25	112.64	112.65	113.28
112.16	111.75	110.07	111.17	110.49	110.38	111.23	111.28	110.9	109.11	110.79	109.06	109.96	110.59	111.67	111.25	110.2	108.07	111.49	110.78	111.76	109.55	111.91	109.61	110.21	110.92	110.48	109.78	109.45	109.97	110.25	112.37	110.3	109.8	111.42	112.07	110.04	110.83	111.8	110.65	111.59	110.86	110.46	112.12	109.7	110.87	110.91	110.67	111.31	111.25
103.81	105.46	103.47	103.75	103.3	105.32	103.2	105.58	103.5	104.21	104.29	105.19	104.65	103.91	104.03	103.73	103.74	105.56	104.25	104	103.76	103.6	104.78	104.32	103.68	103.14	105.58	105.29	102.62	104.36	105.11	102.92	103.96	103.66	104.6	105.09	102.04	103.35	104.09	103.23	103.1	103.22	103.96	104.2	104.43	104.42	104.16	104.32	104.08	102.76
99.759	100.2	98.464	99.362	99.956	98.533	101.28	100.14	99.808	99.631	99.238	101.74	99.361	101.3	99.688	98.567	98.692	101.09	99.592	100.09	99.878	98.189	98.635	99.722	99.893	100.67	101.75	99.875	99.483	98.483	101.45	99.58	99.731	100.65	100.28	100.9	100.86	100.91	100.68	98.945	99.031	99.491	100.62	100.18	99.972	99.469	100.66	99.283	98.391	100.3
110.32	110.61	111.3	111.02	111.57	111.44	112.33	112.04	112.26	110.25	111.75	111.66	111.3	112.03	110.56	111.65	110.62	112.34	111.84	112.6	111.68	111.67	111.34	112.41	110.75	111.8	111.86	111.69	111.44	111.75	110.62	111.58	110.79	111.24	111.29	112.07	110.83	111.83	111.96	111.14	111.59	110.28	112.13	110.07	110.79	111.71	110.91	110.17	111.52	111.69
110.83	112.78	112.13	112.13	110.64	111.64	112.54	111.12	111.4	111.65	112.73	110.99	113.01	112.01	112.68	111.25	112.34	112.18	111.99	112.55	112.24	112.35	111.8	111.26	111.64	110.66	112.21	112.59	111.92	112.49	111.36	111.37	110.66	113.17	112.62	112.34	111.06	111.15	111.94	111.81	111.87	111.38	112.3	112.22	111.28	112.37	111.99	113.3	112.37	112.1
106.31	106.12	106.01	104.97	104.57	104.88	106.33	104.33	103.88	105.49	107.16	105.16	105.81	103.69	106.69	105.21	105.89	106.42	107.1	107.06	105.88	105.92	105.57	106.18	104.35	105.82	106.54	106.07	105.64	103.73	104.67	106.63	106.41	105.73	106.27	106.24	105.74	104.89	106.52	105.49	104.82	104.14	106.37	103.66	106.17	105.94	103.78	103.95	105.71	106.22
106.1	105.99	106.7	105.83	105.02	106.7	105.97	105.74	105.76	103.4	105.85	107.23	107.45	106.36	107.63	107.64	106.93	105.88	106	107.22	106.04	104.36	105.17	107.65	106.14	106.28	106.22	106.52	106.6	107.18	106.15	106.39	107.56	106.87	106.66	106.8	106.18	105.49	107.28	105.85	104.95	106.48	106.02	106.3	107.6	105.62	105.04	104.19	106.23	104.7
111.72	111.67	110.77	111.81	111.88	110.9	111.74	110.7	113.29	111.16	111.79	111.11	109.83	112.92	111.55	112.14	109.93	111.75	110.68	111.41	111.32	112.4	111.69	112.81	111.89	111	112.16	110.77	111.82	110.74	110.72	110.86	109.81	111.87	111.14	111.66	113.12	111.64	112.77	112.19	110.99	111.86	111.81	110.52	111.49	111.18	112.75	110.37	113.37	111.39
112.4	113.35	112.96	111.87	111.16	113.63	111.93	113.21	113.92	113.41	111.06	111.38	111.33	111.62	113.23	112.03	112.85	112.18	110.56	112.83	112.49	111.78	113.01	111.96	110.64	112.61	111.86	110.78	112.15	112.1	112.23	112.21	112.01	111.78	111.66	112.67	111.33	113.92	112.3	112.65	111.95	111.64	112.45	111.87	113.43	112.53	111.1	113.98	111.45	111.12
104.57	105.11	104.27	103.74	105.71	103	103.47	104.21	104.03	102.43	104.72	103.82	103.57	103.27	103.06	104.42	103.73	105.49	104.08	104.34	103.18	103.58	104.1	103.1	104.17	103.18	103	102.61	104.84	104.24	103.73	104.12	105.75	103.86	103.72	105.36	102.61	104.13	104.16	102.84	103.75	103.09	104.33	104.37	105.65	104.88	103.5	105.42	104.69	103.14
104.89	106.79	104.33	104.68	104.66	106.53	105.74	105.2	103.97	106.27	104.5	104.58	105.3	104.83	107.61	105.66	105.86	105.86	105.07	103.05	106.2	104.2	106.19	105.12	104.16	104.61	105.24	102.78	103.23	105.7	104.99	105.89	106.01	106.18	106.24	104.86	106.95	104.33	105.41	104.81	106.42	105.01	104.79	104.87	105.04	105.04	104.88	105.64	105.24	104.71
100.45	99.669	100.97	101.15	99.944	103.67	101.76	101.24	101.34	99.951	101.04	99.866	100.04	101.85	100.7	100.94	99.174	99.823	101.13	100.86	99.729	100.99	101.22	101.28	101.22	101.81	100.46	100.57	100.1	100.64	102.95	100.35	99.462	100.69	99.228	100.58	102.03	98.849	101.22	100.55	99.946	101.44	100.24	99.975	101.55	99.9	100.85	101.27	99.778	99.837
110.3	110.91	111.77	111.31	110.94	110.93	110.11	110.95	112	111.81	111.25	110.74	113.75	110.34	111.35	111.14	110.69	110.77	110.07	110.83	111.61	111.83	111.97	110.23	112.13	110.02	110.24	110.33	111.56	111.43	111.3	112.53	112.34	110.4	111.2	112.32	113.08	110.67	110.64	112.04	112.07	111.14	111.32	111.26	111.22	112.47	112.18	113.4	111.32	110.52
111.61	110.57	111.22	110.83	111.45	111.62	111.48	111.79	111.37	111.5	110.21	112.33	111.81	111.51	111.95	111.7	112.1	111.78	111.79	110.2	113.09	110.21	110.18	113.06	111.46	109.49	111.93	111.87	112.61	111.85	111.96	112	111.29	113.06	111.44	110.14	113.26	112.06	112.11	111.61	111.32	112.27	109.68	110.95	111.43	110.44	112.42	109.78	112.78	111.43
109.72	111.93	111.97	111.89	109.67	110.82	111.45	112.06	111.95	110.19	112.46	110.59	110.36	112.68	111.3	111.28	111.46	110.29	110.18	112.25	110.86	111.51	111.82	110.62	112	112.38	110.76	109.63	111.74	113.02	110.7	110.65	110.41	111.81	112.98	110.73	111.77	109.28	109.98	110.84	112.64	111.34	110.16	110.11	109.98	110.11	111.92	110.36	110.49	111.39
106.44	104.71	105.82	105.24	104.81	105.23	105.56	104.26	104.87	104.54	105.34	105.45	106.42	104.58	105.5	104.97	104.57	105.61	105.87	104.95	105.51	105.12	105.98	105.46	105.65	103.59	106.39	103.33	103.27	106.83	106.31	105.56	106.11	105.56	105.53	105.83	105.34	105.14	104.56	104.56	105.92	105.79	105.63	105.19	105.15	104.15	105.49	105.41	105.62	104.69
105.55	107.31	105.86	104.01	104.55	105.1	106.02	105.45	104.87	106.5	106.08	105.42	106.74	106.06	104.35	105.88	106.15	104.91	105.18	106.75	104.96	105.3	106.28	106.04	105.6	107.55	105.88	105.21	105.23	106.19	105.88	106.24	104.95	104.66	107	105.96	104.86	107.41	106.68	107.03	106.47	106.17	105.87	105.77	106.61	105.16	104.09	104.49	104.47	104.73
106.27	105.8	105.15	106.01	105.52	105.13	105.83	106.96	103.87	105.56	105.77	105.31	106.98	105.29	105.38	104.67	104.57	105.06	106.53	103.6	107.02	106.15	106.05	105.16	105.79	104.46	105.76	104.05	105.7	106.61	107.8	106.37	106.39	104.4	104.71	105.43	105.62	103.77	105.78	105.26	104.31	104.25	103.86	105.89	104.75	105.08	105.48	104.09	105.23	105.57
105.94	107.77	107.83	107.18	106.13	108.17	106.76	107.55	105.95	106.74	106.2	106.47	108.92	105.8	105.72	107.07	106.39	106.75	106.99	107.24	106.63	105.95	107.39	108.04	105.57	107.29	105.37	105.32	106.24	106.79	105.86	107	105.6	106.08	108.21	106.37	107.37	107.48	107.58	106.79	106.32	106.51	106.39	106.69	107.94	107.58	107.35	107.3	105.72	107.62
104.82	106.29	103.86	105.4	104.43	105.11	106.5	105.03	104.6	104.81	105	104.48	105.28	105.56	104.79	103.13	105.96	104.05	105.14	104.69	104.23	103.57	104.24	105.57	103.14	105.65	104.67	104.05	105.76	105.63	104.06	105.17	105.06	104.33	106.25	104.41	104.66	104.21	103.78	103.8	104.91	105.98	104.15	105.53	104.85	104.95	104.76	104.24	104.59	105.31
105.03	105.61	106.56	105.85	105.08	106.46	105.74	106.41	104.98	107.01	104.74	106.96	105.47	105.41	105.1	105.46	105.41	104.83	105.18	106.48	104.49	105.11	104.42	105.15	104.78	107.41	106.06	106.21	105.66	104.69	107.07	105.04	106.37	104.93	106.4	105.55	104.73	106.18	106.25	105.54	106.33	106.28	107.5	107.23	106.52	105.93	106.11	105.24	105.6	106.29
112.43	113.4	112.66	113.65	114.04	113.04	113.5	112.18	111.9	113.74	112.01	113.75	111.77	112.59	111.88	112.1	113.7	111.87	112.26	112.96	111.99	111.18	112.23	113.71	114.82	111.78	111.7	112.23	113.4	111.91	113.36	113.21	112.77	112.78	111.95	112.67	112.96	113.8	112.96	112.04	113.36	112.78	112.92	111.95	113.8	112.82	113.1	111.93	113.04	111.41
106.86	107.21	106.71	106.08	106.33	106.95	107.1	105.85	105.6	106.56	106.23	105.3	105.8	106.56	106	107.04	106.71	106.71	106.65	106.07	105.4	106.68	105.35	105.82	106.73	105.8	106.59	106.23	105.45	105.52	105.84	107.24	106.14	106.97	105.83	106.42	107.56	105.49	105.99	106.66	105.36	105.6	107.13	107.44	104.92	106.17	106.52	106.04	107.6	106.68
112.03	112.65	109.95	111.66	109.61	112.63	112.51	112.35	111.44	111.55	112.01	112.28	110.85	111.63	111.85	110.63	111.18	111.3	113.5	113.17	112.2	111.45	112.04	111	110.66	111.13	111.71	111.61	111.02	111.47	112.35	112.4	112.71	111.77	111.44	112.22	111.36	111.95	111.96	110.83	111.35	112.91	111.31	112.39	111.23	111.46	111.55	112.63	112.42	111.74
102.45	101.96	102.08	100.14	101.78	99.413	100.42	100.17	99.803	100.97	100.27	100.28	100.51	101.28	103.15	100.77	101.38	101.35	98.735	101.07	100.26	101	100.71	100.31	100.6	100.81	99.928	101.37	100.08	100.42	100.78	101.15	99.609	99.945	99.071	100.33	99.452	101.27	98.472	100.65	101.29	100.9	101.58	99.765	99.225	100.49	101.54	99.485	100.32	100.31
107.53	105.34	105.7	104.73	104.66	104.45	105.25	106.55	106.33	103.95	105.48	106.77	105.9	104.59	104.56	105.99	105.17	106.14	106.29	106.73	105.27	105.84	104.51	106.56	106.44	105.43	106.35	106.32	105.47	104.29	106.26	108.02	106.16	105.82	103.56	105.91	104.62	106.07	104.45	104.5	103.85	104.54	106.44	105.59	106.08	105.63	106.09	106.82	105.38	106.79
111.7	111.52	111.67	110.65	111.66	111.13	109.64	112.4	112.76	111.48	111.75	110.02	114.13	111.06	112.47	111.49	111.57	111.79	113.55	112.06	112.35	111.87	112.53	111.01	110.67	110.84	111.38	112.3	110.45	109.72	111.26	111.19	112.39	110.22	111.55	111.16	112.62	111.58	110.87	111.53	111.59	111.36	111.81	111.28	112.98	110.87	112.3	111.5	112.69	110.94
114.95	118.68	118.28	118.09	117.51	118.11	117.48	118.41	115.76	118.31	119	116.91	117.41	117.67	117.21	117.69	117.41	119.17	116.67	118.46	118.46	118.67	117.95	117.13	117.03	117.84	116.35	119.09	116.91	117.69	116.57	116.14	118.3	118.27	117.26	118.09	118.26	117.97	116.33	117.25	118.2	115.86	117.17	118.13	117.18	118.54	118.1	117.07	118.32	117.64
108.96	110.72	109.56	109.73	109.61	109.51	110.59	109.51	109.26	109.36	109.7	109.55	109.97	110.44	111.81	108.82	111.06	109.7	110.19	110.27	108.89	108.43	111.22	109.7	109.3	110.19	109.46	110.35	110.6	110.6	109.51	110.67	108.28	109.23	111.47	110.22	109.92	108.53	109.84	110.95	109.19	110.85	110.13	109.06	110.22	110.01	110.37	111.48	110.3	109.87
103.28	103.75	103.4	103.6	105.06	104.6	105.11	103.45	103.27	102.94	104.25	102	103.96	104.42	104.9	103.62	105.36	104.19	103.83	103.98	106.43	106.48	103.47	102.72	104.9	104.47	104.41	104.24	103.62	103.31	106.02	105.45	103.01	105.48	104.65	104.28	103.36	103.13	104.4	103.93	104.56	103.85	105.74	103.95	104.56	103.19	106.04	103.9	103.43	104.16
105.66	106.52	104.74	105.97	107	106.62	104.29	105.13	106.18	106.2	104.94	106.73	105.87	105.83	103.64	106.28	105.56	105.28	105.17	106.68	105.81	106	106.22	105.5	106.12	106.9	105.57	105.01	107.24	105.01	107.86	105.9	106.43	106.11	105.22	106.31	105.93	106.61	106.74	104.59	106.24	107.04	105.93	107.09	106.7	105.76	105.27	106.76	106.33	106.07
103.97	105.41	103.75	104.88	105.24	105.16	104.63	103.76	104.83	104.36	104.15	106.87	104.58	105.26	105.42	104.48	104.54	104.83	104.36	105.41	104.95	103.96	103.67	105.1	104.91	104.58	104.62	104.29	102.97	104.85	103.96	105.26	104.71	105.39	103.99	105.36	105.21	104.75	104.75	105.21	104.99	103.01	103.61	105.35	103.74	105.87	104.06	103.07	104.19	103.83
109.32	112.12	110.47	108.48	112.06	110.88	109.44	109.05	109.55	110.65	111.57	109.42	109.73	108.75	108.97	109.4	111.45	110.25	110.37	110.25	109.7	108.69	109.15	110.53	110.39	110.56	111.11	110.6	108.57	110.37	110.55	111.12	109.37	109.81	110.74	109.78	111.67	109.71	111.51	110.51	109.27	110.03	110.78	110.95	111.12	111.55	109.76	110.85	109.25	108.82
111.95	112.55	112.94	112.44	112.34	113.5	113.22	112.69	113.03	113.52	113.42	112.69	112.21	113.35	114	112.73	112.04	114.26	114.27	113.15	112.56	111.26	112.67	113.13	111.43	112.7	112.19	113.38	112.19	112.5	111.34	113.78	112.18	113.18	113.84	112.47	111.53	113.58	112.05	112.74	112.99	113.39	112.52	113.16	112.22	112.85	112.36	113.91	112.21	114.18
107.14	106.21	105.23	106.07	105.82	106.52	107.47	105.06	105.82	104.87	106.4	104.26	104.25	104.92	105.71	106.91	106.67	107	107.3	107.13	107.48	104.97	107.87	104.81	106.08	103.61	107.12	105.95	105.82	107.98	106.46	106.58	106.81	107.03	105.41	105.53	105.73	106.06	105.49	107.33	105.76	106.11	105.39	105.02	106.4	105.15	105.87	107.12	105.71	107.58
107.03	106.21	106.46	106.52	107.65	108.16	107.23	106.51	107.02	107.26	107.23	106.04	106.87	106.04	107.72	106.29	107.12	106.69	105.53	104.61	105.41	105.72	107.26	106.9	105.92	105.57	107.46	107.92	106.54	107.1	105.84	106.64	103.82	107.41	105.71	106.12	107.66	105.3	107.11	106.82	107.2	105.95	107.76	107.68	106.24	104.74	107.48	106.51	106.95	105.23
105.16	105.44	104.47	105.42	103.5	104.91	105.49	103.17	104.71	106.8	103.84	104.9	106.16	104.5	105.48	105.53	105.96	107.09	106	105.72	105.27	106.27	103.95	104.79	105.77	103.92	104.52	105.36	104.59	104.34	105.14	104.43	105.99	103.28	103.34	104.21	105.5	105.42	105.25	104.99	103.45	103.97	104.38	104.87	106.51	105.01	104.88	105.65	105.53	103.49
110.56	110.78	108.72	109.57	109.4	110.72	111.7	110.37	110.77	108.88	111.02	109.35	109.98	110.42	110.82	112.19	110.85	110.58	110.1	109.94	111.84	110.64	110.79	111.16	110.85	111.06	110.87	109.93	110.35	111.17	110.55	109.58	111.08	110.46	111.94	111.19	111.06	111.87	110.01	111.71	110.65	110.98	111.87	110.01	111.38	110.79	110.75	111.81	109.86	110.59
105.72	106.68	108.3	106.39	104.14	107.09	104.82	106.04	106.7	107.12	107.11	106.51	106.44	106.96	104.16	106.51	106.69	104.8	106.3	106.44	106.16	105.9	106.87	106.09	105.25	106.89	105.35	107.92	106.32	108.15	105.82	106.61	106.41	106.94	105.54	104.94	106.67	105.47	108.1	106.61	106.13	106.71	107.93	106.25	105.47	106	105.87	105.82	105.53	106.64
112.92	113.46	113.99	113.48	113.06	112.64	112.72	112.51	113.27	111.97	112.84	112.39	112.68	111.75	112.36	111.87	111.72	111.82	112.73	112.53	112.98	113.03	112.5	113.63	112.67	113	114.52	113.43	112.76	113.59	114.22	113.23	112.76	113.68	113.63	113.51	111.9	113.01	112.52	111.85	113.29	112.68	113.87	113.12	112.66	113.81	113.17	111.81	112.44	113.27
117.67	117.01	117.68	118.16	117.3	119	118.51	117.85	117.39	119.1	116.96	117.22	118.35	117.89	119.24	117.76	118.23	117.9	115.87	116.98	116.9	118.82	116.91	119.43	117.61	117.14	116.92	119.58	117.64	119.01	117.54	118.32	117.03	117.72	118.62	117.01	118.24	117.29	117.35	120.2	117.56	117.54	118.39	116.88	117.97	117.8	118.44	117.66	117.78	118.21
112.22	114.07	113.67	111.65	112.83	111.92	111.99	112.63	111.27	112.5	112.42	111.22	111.95	113.28	112.34	112.41	113.02	112.57	113.06	111.97	112.09	112.29	114.41	112.52	112.03	112	113.26	113.18	112.43	112.65	113.7	113.57	112.44	113.21	113.82	112.13	112.61	111.52	111.48	112.17	112.08	112.57	112.44	113.99	113.35	112.79	112.36	112.81	113.01	112.52
99.399	98.998	101.53	101.16	100.48	99.572	99.181	99.685	98.719	100.57	101.85	99.326	101.56	100.16	99.548	99.738	101.1	99.762	98.922	99.913	99.163	98.87	99.601	101.25	101.71	100.79	100.33	99.526	100.36	99.397	98.972	100.78	100.82	99.036	99.446	97.411	101.09	98.373	98.671	100.43	100.18	99.125	99.044	98.675	98.188	99.731	100.21	100.14	98.129	99.473
111.66	109.42	109.49	110.94	111.88	109.52	109.46	110.1	111.05	109.32	109.65	110.48	109.56	108.15	111.1	111.66	110.07	110.27	110.85	109.63	110.69	108.82	111.42	111.11	109.7	110.01	109.85	110.05	108.51	110.34	109.39	110.02	110.34	109.43	109.92	109.57	109.92	110.29	111.1	110.35	110	110.2	107.76	110.79	111.07	111.07	110.03	110.39	108.96	111.05
110.67	111.55	109.42	111.99	111.01	111.15	112	111.55	111.62	111.87	112	111.3	111.78	110.66	111.05	112.01	111.22	110.52	111.49	111.04	111.55	111.63	110.99	111.19	109.72	112.17	110.16	112.18	109.98	111.02	111.14	110.85	110.91	111.11	110.02	111.37	111.56	111.58	112.23	110.82	109.56	112.44	111.49	111.44	110.65	112.32	111.04	110.21	112.83	111.41
105.96	105.98	104.97	106	105.02	105.89	104.34	105.45	105.57	106.21	107.44	104.21	105.14	105.72	105.93	105.6	105.29	106.3	105.82	105.35	105.76	106.73	104.09	104.58	106.25	106	104.8	105.99	104.75	104.17	103.32	104.78	105.6	105.52	104.97	105.31	104.71	105.76	105.42	103.99	105.54	106.78	104.68	105.89	106	106.15	104.65	105.24	105.01	104.24
111.43	111.46	111.39	112.09	110.35	111.41	111.14	111.11	110.65	111.4	110.45	110.07	109.82	111.28	112.03	111.36	112.2	111.87	109.4	112.18	112.11	110.39	109.96	110.63	112.13	112.71	111.54	109.82	111.26	111.67	109.65	111.21	112.14	109.52	110.85	110.8	110.46	111	110.56	111.42	111.9	109.5	110.65	111.85	111.96	111.54	110.81	111.1	112	111.14
112.1	110.82	110.19	110.72	110.13	112.09	110.96	109.06	110.44	111.35	111.33	110.51	110.56	110.31	110.99	111.67	112.14	111.34	112.46	111.29	112.91	111.51	110.49	112.04	110.51	111.05	111.9	110.3	110.79	111.49	110.24	110.12	112.85	111.13	112.02	110.08	110.91	111.52	109.44	112.01	111.09	111.37	109.94	110.21	110.1	111.1	110.93	112.4	110.3	112.65
111.42	110.43	111.43	111.25	112.15	111.19	112.36	111.69	112.48	111.74	113.82	112.42	110.13	112.4	112.21	109.2	110.73	111.18	110.79	109.57	109.07	111.54	111.06	111.1	111.53	111.25	111.23	111.74	111.88	111.85	111.67	111.83	111.24	110.63	110.27	110.45	111.66	111.73	111.95	109.54	111.42	112.79	109.41	111.05	114.3	110.37	110.36	111.63	111.77	109.81
103.32	104.85	105.07	105.97	104.49	104.37	106.94	103.72	103.05	105.47	104.51	103.28	104.76	103.85	103.68	105.41	105.33	104.43	105.08	104.29	104.06	103.26	105.26	104.64	103.84	105.23	104.35	105.35	102.57	104	104.76	106.69	104.94	105.04	103.84	104.63	104.04	103.23	103.8	105.2	103.29	105.67	105.06	103.36	104.05	104.44	104	105.25	104.69	105.2
105.04	106.8	106.11	105.09	107.1	106.21	106.86	106.22	105.66	105.75	106.87	105.49	106.51	108.08	106.87	104.92	107.54	104.77	106.29	106.45	106.76	106.27	105.55	106.2	107.46	105.56	106.39	105.4	105.23	106.64	105.82	106.02	107.09	107.51	106.98	107.21	106.9	106.28	105.71	106.42	107	105.28	107.34	105.5	105.24	105.32	106.79	107.42	106.49	106
111.86	110.43	110.55	111.4	112.44	112.39	111.63	111.73	110.68	110.42	112.38	110.95	111.08	111.09	111.61	110.83	112.23	109.56	111.54	111.55	112.28	109.72	110.6	110.23	110.34	111.03	110.57	110.95	111.16	111.21	111.37	111.81	110.97	111.54	111.52	111.73	112.01	111.9	111.82	110.35	109.97	111.81	110.44	110.7	109.88	111.45	111.43	111.72	110.77	111.69
104.2	105.86	105.48	104.75	105.49	106.59	107.35	106.53	103.81	107.45	105.7	106.4	105.45	106.74	106.36	106.37	107.32	105.6	105.43	107.85	106.33	106.92	105.69	106	106.08	106.64	108.55	106.14	107.02	106.9	106.23	106.22	108.96	104.73	106.01	106.49	106.88	105.11	106.23	104.86	105.19	106.04	103.82	105.98	104.48	105.85	106.86	106.72	104.43	107.62
101.06	100.07	101.72	97.752	100.31	100.64	101.01	100.49	99.713	98.756	100.81	101.48	100.09	101.41	100.33	102.18	100.77	100.47	101.83	101.5	100.87	101.76	101.14	101.52	100.29	101.13	100.54	102.25	100.58	101.7	99.898	101.32	100.01	103.02	102.07	101.18	101.23	101.92	99.568	102.54	100.02	100.26	101.23	101.35	100.71	101.02	100.38	100.56	100.69	102.4
104.87	104.26	104.42	103.04	103.86	103.31	105.32	105.28	103.7	105.15	104.49	103.7	104.24	104.25	105.03	105.79	104.27	105.15	105.89	105.36	104.88	105.19	104.81	104.71	104.58	104.81	104.49	105.73	104.61	104.65	102.64	104.85	103.62	104.72	105.99	105.02	105.93	105.65	104.49	104.22	104.92	104.11	104.62	105.16	105.56	105.36	103.86	104.28	104.75	103.4
111.43	113.59	110.92	112.73	110.34	113.5	111.14	112.3	112.17	111.91	111.86	113.96	110.89	112.2	111.57	112.1	111.1	110.24	113.17	111.45	113.67	111.91	110.43	113.39	112.69	110.05	111.82	112.82	112.6	111.53	111.89	111.13	111.29	110.53	111.78	112.19	112.17	112.3	112.49	112.71	112.43	110.09	112.34	111.44	112.09	112.4	112.1	112.69	111.58	110.6
99.638	101.47	99.729	99.818	100.29	100.11	99.843	99.817	100.26	98.676	100.87	98.961	99.058	99.964	98.791	100.73	98.899	98.431	98.555	100.44	100.27	100.82	99.56	100.18	99.156	98.746	100	99.754	100.55	99.679	100.61	99.252	100.28	99.173	101.12	99.612	101.63	101.59	99.612	98.636	97.933	100.43	99.017	100.32	98.263	98.809	99.499	100.22	100.82	97.383
110.42	110.13	109.24	109.56	110.8	111.52	110.67	110.86	110.04	109.02	109.99	108.86	110.68	108.79	110.02	110.98	110.63	111.34	110	111.86	109.49	110.09	108.86	110.22	111.08	110.4	110.26	109.56	108.76	110.62	109.67	109.43	108.84	110.29	110.46	109.16	110.23	109.03	109.54	109.94	109.92	111.28	109.21	108.93	110.13	109.46	109.42	108.96	109.7	109.79
103.6	104.35	104.71	103.58	104.9	105.82	103.17	105.28	105.12	104.23	101.91	104.22	102.32	104	103.53	103.15	103.74	103.79	103.54	104.94	104.05	102.37	104.56	104.29	104.83	103.41	104.18	105.05	105.88	103.99	103.14	105.06	103.86	103.69	102.47	103.52	102.75	103.72	103.13	103.92	105.08	104.43	103.46	104.17	105.28	105.26	102.12	104.17	103.66	104.55
106.54	105.84	105.99	105.96	106.23	105.8	106.6	107.28	106.43	107.89	106.12	106.81	107.02	105.74	105.99	107.56	107.77	104.97	108.35	104.88	107.09	106.92	107.55	106.71	106.25	106.37	106.82	107.43	107.27	107.06	106.3	106.78	107.4	105.49	104.67	107.04	106.56	105.65	105.53	105.72	107.32	105.01	105.78	106.32	105.08	106.02	106.2	105.41	107.35	106.95
104.46	103.59	102.44	104.63	102.69	103.67	105.73	103.08	102.94	103.43	103.49	104.3	104.91	104.2	104.23	104.29	104.01	103.87	106.83	103.74	104.23	103.79	104.22	105.78	104.02	102.98	104.67	105.14	102.15	103.56	105.16	104.45	103.39	105.85	104.98	105.49	104.88	105.35	105.19	104.48	103.83	102.58	103.96	104.73	103.72	103.74	104.35	104.79	104.59	104.41
100.05	100.79	97.655	99.817	99.123	99.717	99.827	99.652	100.41	100.6	100.09	100.23	100.83	99.584	99.939	99.896	100.9	100.45	99.545	100.98	99.171	99.024	101.13	100.39	100.09	99.915	99.933	99.62	98.428	98.737	99.81	99.88	99.549	99.714	99.328	99.742	99.319	98.671	100.38	101.57	99.385	100.36	101.97	99.173	99.208	99.529	98.725	101.23	99.184	100.55
104.87	107.07	105.46	105.39	105.2	105.65	105.2	105.58	104.18	105.67	106.19	106.38	107.08	104.95	105.54	105.88	106.32	106.47	106.17	107.65	104.9	106.52	106.99	105.7	106.21	105.12	106.1	105.57	104.76	105.5	106.02	105.75	106.12	104.85	108.21	107.11	105.55	104.92	106.05	105.42	105.92	107.51	105.52	107.03	106.43	104.36	105.69	104.81	105.01	107.06
111.57	113.27	111.27	111.48	111.56	110.64	111.7	110.45	110.5	109.91	109.7	112.29	111.25	109.95	110.44	112.78	112.6	111.77	111.6	111.01	111.43	110.85	110.99	112.19	110.64	111.59	112.03	111.77	112.66	111.38	109.87	110.02	112.43	111.88	109.26	110.36	111.88	113.16	109.95	111.05	111.25	110.23	110.33	110.09	110.85	111.02	111.62	110.98	112.56	109.66
99.456	99.944	100.49	99.866	100.67	99.506	100.08	99.882	99.607	101.29	99.967	99.865	101.32	98.955	102.1	100.03	100.9	99.181	99.813	100.59	99.4	99.793	99.69	99.948	100.22	98.554	99.303	100.2	100.42	99.859	99.109	99.83	99.263	99.919	98.919	99.05	100.19	100.46	98.768	100.12	100.17	98.888	101.27	100.61	100.06	100.59	99.927	100.19	99.991	102.18
105.12	104.71	104.24	103.63	105.25	104.16	104.61	103.31	104.79	102.83	105.65	104.86	103.36	103.92	104.25	104.9	104.15	104.2	105.98	104.49	102.99	104.76	104.71	104.01	103.49	104.98	103.16	102.89	104.39	103.77	105	105.25	105.84	104.44	104.34	103.64	103.01	106.99	103.59	102.11	103.22	103.54	103.2	105.05	103.77	104.01	104.38	102.62	104	105.39
99.398	99.037	100.47	101.84	100.26	101.69	100.13	98.872	99.629	100.48	99.202	99.813	100.43	100.22	97.787	99.165	98.215	99.566	100.78	100.5	99.585	99.807	100.44	100.99	100.59	100.62	98.311	98.725	99.386	99.813	98.579	99.713	99.386	101.1	99.828	99.77	101.28	101.15	99.822	98.938	98.867	100.29	100.86	99.785	100.03	100.73	99.456	99.442	100.26	99.774
98.693	99.911	98.89	100.52	100.02	100.5	99.097	98.176	98.39	98.909	99.232	101.33	100.64	99.439	99.094	99.173	99.116	100.24	98.902	99.323	99.7	99.7	98.393	99.797	99.77	99.445	100.25	99.354	99.342	101.9	100.9	98.395	100.92	100.84	100.18	98.33	99.191	99.231	98.985	99.72	97.492	101.92	99.235	100.05	100.72	99.911	99.419	100.78	99.11	101.39
118.57	118.71	117.92	116.76	118.21	116.9	118.12	117.48	117.46	118.22	117.87	117.9	118.12	117.18	119.4	118.52	116.72	116.98	118.29	118.01	119.5	117.55	117.46	117.82	117.02	115.44	117.48	117.87	116.04	118.07	117.97	118.6	117.08	116.21	118.51	117.79	116.61	116.49	116.64	117.8	119.3	117.98	115.65	117.2	117.1	119.17	117.89	118.76	115.33	118.1
105.65	105.32	106.71	105.04	105.78	104.52	104.54	106.66	104.41	105.82	105.29	105.63	105.6	104.39	106.19	105.15	105.71	106.72	104.52	104.23	105.27	105.31	106.57	105.5	104.07	105.91	104.94	105.59	106.19	104.7	103.37	105.47	106.1	107.24	107.63	106.52	107.33	106.25	106.14	105.45	106.46	104.72	104.43	104.97	105.26	105.58	105.47	106.75	106.3	106.55
105.56	106.05	106.63	105.71	105.55	104.55	106.43	107.27	106.36	106.25	105.25	107.03	105.87	107.05	104.92	105.38	105.55	105.91	106.52	106.11	105.24	106.13	107.05	105.39	108.29	107.35	106.09	107.32	104.09	106.11	105.33	106.48	106.87	105.22	107.62	105.46	106.48	108.15	106.81	105.52	104.88	105.58	105.4	105.55	104.52	105.88	106.83	106.03	106.02	106.58
104.81	104.96	105.35	105.01	105.3	104.04	105.05	105.57	105.49	105.03	105.23	106	104.83	105.47	105.15	105.18	105.14	103.35	103.6	104.57	103.87	104.22	102.94	105.04	104.13	104.49	104.42	104.56	104.45	105.02	104.68	103.71	104.44	104.65	103.68	104.08	105.26	104.65	104.35	105.27	104.04	105.68	104.72	104.21	104.81	105.38	105.33	104.69	103.62	104.48
105.51	105.19	107.27	106.04	107.41	106.14	105.34	105.79	107.25	106.61	108	105.19	106.23	106.54	106.05	106.57	106.61	105.82	106.29	106.32	106.78	106.99	103.95	105.18	105.93	106.33	107.57	106.47	104.91	105.85	105.8	107.38	105.45	105.9	106.83	107.76	105.94	105.5	107.05	108.29	105.88	106.97	106.02	105.33	105.85	106.76	107.24	107.33	106.1	106.62
105.72	106.5	104.1	104.29	105.26	104.91	106.27	106.86	106.36	105.57	104.82	105.67	105.88	105.61	106.71	105.93	104.89	105.8	105.53	104.69	105.53	106.15	105.65	105.5	104.71	105.61	105.57	105.65	105.17	104.09	105.48	107.25	107.25	104.99	106.7	105.37	105.48	104.18	105.85	107.03	105.65	105.94	104.81	104	105.73	105.41	106.72	103.79	104.84	105.97
106.96	106.68	106.15	105.57	106.78	106.14	107.05	106.58	105.85	104.95	106.66	105.5	104.91	105.17	106.42	106.98	105.6	107.03	107.99	106.13	105	107.8	106.27	105.46	104.94	106.34	105.2	105.88	107.9	106.24	108	106.12	106.74	106.36	107.3	105.68	106.94	105.72	106.2	105.32	106.91	105.9	106.16	106.43	106.39	104.71	107.3	106.92	106.11	105.6
106.3	106.01	104.98	106.97	104.28	105	104.95	106.53	105.91	105.04	106.47	106.36	104.97	105.96	106.37	105.09	104.17	105.14	105.63	106.06	105.84	105.73	106.76	105.72	104.64	104.19	106.02	104.17	104.62	107.1	107.26	104.7	104.75	105.36	105.72	106.21	105.85	105.6	106.65	106.43	103.98	105.12	104.24	105.79	104.84	105.36	105.75	106.32	106.93	104.37
111.17	110.77	110.02	111.11	111.22	111.07	113.12	110.77	111.43	111.56	113.66	111.93	111.32	112.38	111.14	112.52	112.41	111.55	111.89	111.07	112	112.64	112.1	112.02	111.05	112.18	112.03	112.52	112.16	113.02	111.32	111.63	111.69	111.07	112.33	112.59	111.28	112.76	110.89	112.29	111.35	112.17	112.68	110.23	110.46	112.51	111.5	111.61	113.52	111.34
104.01	105.1	104.35	104.18	104.02	103.19	103.82	102.79	103.76	104.65	105.04	104.77	106.04	104.92	105.36	103.33	103.61	103.09	104.33	103.71	104.13	103.86	104.6	103.2	103.86	105.11	102.92	104.25	104.07	104.1	104.13	103.77	103.68	104.17	106.07	104.9	104.83	104.3	102.97	102.66	105.36	105.21	104.16	103.05	103.9	104.25	103.23	103.07	104.63	103.89
105.15	105.92	106.39	104.2	107.28	107.54	106.14	106.6	106.58	107.6	106.16	106.72	105.42	105.72	105.93	106.22	106.18	105.79	107.29	104.56	104.87	105.42	105.77	107.11	106.94	105.4	106.51	106.34	107.01	105.92	106.15	108.05	106.96	107.15	105.79	105.07	107.09	107.77	106.53	106.08	106.29	106.45	106.79	106.03	107.66	107	106.55	106.39	105.95	107.03
110.14	111.43	111.14	110.57	112.31	110.52	109.57	110.57	111.48	111.09	110.67	109.75	111.18	111.71	109.24	110.52	109.84	113.33	110.63	109.8	111.39	110.4	110.9	109.34	107.94	112.28	111.4	111.45	109.61	110.71	109.71	110.27	111.17	112.09	110.69	111.02	112.26	109.94	110.88	110.23	112.29	110.95	111.2	109.7	110.38	111.11	110.09	109.61	110.34	111.53
106.33	106.88	106.7	106.09	105.98	107.47	106.11	106	104.57	108.25	106.99	106.67	106.01	105.99	107.2	106.3	107.26	106.04	106.69	107.42	105.4	107.14	106.39	107.52	105.9	106.59	106.13	106.45	106.8	107.55	106.51	106.99	106.91	107.13	107.53	106.99	105.47	104.93	107.11	106.31	107.02	107.52	107.66	105.75	106.72	107.67	107.25	106.25	106.22	106.83
110.09	110.32	110.51	110.88	110.44	111.57	110.56	112.72	110.47	109	109.61	110.61	109.7	110.62	109.64	110.53	112.03	109.61	108.99	110.1	109.84	110.3	110.26	110.25	110.31	109.83	111.23	109.37	109.04	109.65	109.98	110.45	110.56	110.67	110.16	111.65	108.67	110.24	109.58	108.09	110.12	111.22	110.56	109.7	108.33	112.15	109.43	110.07	110.23	110.1
111.21	112.6	112.04	112.1	111.17	112.4	110.97	111.83	109.68	111.74	112.22	111.82	112.91	112.91	112.41	113.98	111.74	111.32	112.75	111.31	111.68	113	110.8	111.46	112.02	110.57	112.41	111.89	111.11	111.36	110.53	112.95	112.88	112.22	110.74	111.83	112.41	111.89	111.53	112.16	109.36	112.76	111.08	110.08	111.85	111.15	111.08	112.56	111.84	110.31
106.56	106.15	106.37	106.87	107.26	106.24	104.92	106.26	105.82	105.04	105.3	106.43	107.32	105.6	106.01	106.89	105.9	105.6	108.32	104.23	105.76	106.45	108.25	107.86	106.79	105.6	106.55	106.77	106.8	105.39	106.03	106.22	105.73	106.27	108.1	104.72	107.13	104.12	105.43	105.72	107.46	105.78	106.43	105.78	105.34	106.5	107	107.19	107.27	106.08
106.29	105.66	105.4	105.54	105.21	105.51	105.36	106.62	107.91	103.88	105.49	106.42	104.73	104.78	105.65	106.75	104.53	106.06	106.16	106.51	105.85	105.77	105	106.36	106.01	105.03	105.76	103.66	105.32	105.24	104.54	104.8	105.82	105.63	105.06	104.16	105.6	104.85	106.52	104.28	106.01	105.68	104.93	107.33	105.64	104.21	105.51	106.38	105.57	106.76
109.48	111.32	111.3	108.92	109.87	109.12	109.51	108.8	107.84	109.95	108.77	109.47	109.98	108.43	108.91	110.6	109.51	109.17	109.62	108.35	108.53	110.34	110.37	111.1	111.27	108.8	109.02	109.34	110.6	110.15	108.9	111.98	110.05	110.44	110.21	110.03	109.87	109.13	109.4	109.59	109.97	109.17	110.92	109.49	110.26	109.93	109.74	110.1	109.69	111.59
113.78	112.69	112.13	113.72	112.53	113.18	112.18	111.89	112.56	112.26	113.04	114.43	111.48	113.93	112.2	114.1	111.66	112.7	112.18	112.61	112.63	113.36	113.22	113.65	112.74	112.17	112.99	112.85	111.81	112.61	112.89	111.85	112.71	113.19	112.8	112.68	111.79	112.79	112.18	113.16	111.74	114.41	112.39	111.84	110.68	112.94	112.72	112.9	112.94	112.51
109.49	110.8	113.66	112.4	111.96	111.23	112.78	112.95	110.5	111.19	113.02	111.03	111.55	110.97	112.35	112.35	112.5	112.79	111.89	111.94	111.55	113.68	112.75	112.32	112.96	111.78	112.18	111.44	113.53	112.24	110.18	112.02	111.22	111.53	111.52	111.41	112.21	112.39	113.13	111.64	113.45	111.76	112.67	111.92	111.41	111.75	112.08	111.38	110.94	110.1
99.931	101.81	99.924	99.301	100.45	100.56	100.33	100.16	100.1	102.02	100.45	100.28	101.54	99.653	100.68	99.512	100.97	100.32	99.277	100.36	100.86	100.73	100.8	100.78	101.7	100.82	101.25	100.52	101.22	100.89	101.25	101.42	100.31	101.26	103.41	100.54	100.47	100.24	101	99.871	99.835	101.59	100.9	101.82	100.55	97.954	103.26	100.76	100.9	98.519
99.674	100.37	99.072	99.449	100.02	99.513	100.85	100.75	101.05	100.61	100.26	99.421	100.22	100.32	99.216	97.33	100	99.358	99.909	100.18	100.51	100.87	99.654	99.98	100.14	100.36	100.35	100.38	99.239	98.581	99.509	99.026	98.596	99.971	99.731	100.44	98.625	100.61	100.04	98.991	99.827	100.13	99.521	97.795	98.02	99.93	99.893	99.893	99.733	100.34
108.19	105.88	107.47	107.62	105.51	106.74	106.49	106.75	106.8	106.38	106.19	107.19	105.23	106.54	104.93	107.09	105.97	105.98	107.74	105.5	106.47	107.58	105.77	106.91	106.25	106.21	105.46	107.13	106.6	108.33	106.48	106.61	106.13	107.59	105.89	106.62	107.32	108.72	106.4	106.05	105.92	107.11	107.37	105.92	106.44	107.65	107.71	106.25	107.9	107.38
113.19	112.2	112.4	110.9	112.78	110.61	111.46	110.24	111.34	112.25	114.31	112.5	112.43	112.63	111.03	112.77	111.71	110.79	112.28	112.23	112.49	111.54	112	113.41	111.27	112.63	111.27	112.47	111.77	111.96	111.97	112.8	111.35	112.57	113.03	111.75	111.03	111.02	113.21	111.29	111.46	111.1	112.36	112.56	111.7	109.87	111.54	112.4	111.02	112.29
100.97	101.73	98.289	100.17	101.21	100.26	99.821	98.84	99.529	98.593	102.06	100.33	100.81	100.31	101.43	99.236	99.599	101.07	101.07	100.67	99.022	99.076	99.983	100.01	100.92	97.687	100.34	99.905	100.66	100.14	99.405	100.34	99.854	100.17	100.18	101.06	102.96	100.28	101.13	100.32	100.23	99.514	99.76	100.77	101.33	99.249	98.936	99.72	99.013	99.696
117.78	117.22	117.23	116.79	119.09	116.28	117.22	115.97	116.34	117.02	116.31	117.53	117.31	116.74	117.21	116.28	116.89	116.8	118.01	117.81	118.78	116.24	116.82	118.82	116.73	116.52	117.18	118.7	116.64	117.16	116.78	118.03	118.11	118.14	118.9	118.23	116.72	116.37	117.62	115.7	117.1	116.91	118.52	117.91	117.84	116.69	117.35	118.8	117.99	117.32
101.72	101.2	101.88	102.55	101.63	100.62	101.35	100.71	102.23	101.79	100.96	101.8	103.77	100.9	100.93	102.29	101.19	100.04	99.993	100.72	100.14	99.213	100.97	100.07	101.17	101.8	101.2	99.95	101.44	101.3	101.03	102.6	101.09	101.43	99.55	100.33	102.16	102.22	100.93	101.25	100.8	98.521	101.66	98.857	101.47	100.29	100.98	101.39	101.17	100.98
100.84	100.37	98.229	100.12	101.13	99.723	100.94	98.814	100.07	100.28	99.594	100.04	99.038	100.19	101.51	99.088	99.157	100.13	100.06	99.312	99.742	99.358	100.13	101.26	100.89	98.635	100.18	99.659	99.932	99.029	98.884	100.03	100.03	100.84	101.3	101.51	99.797	98.718	100.8	101.25	99.704	100.93	99.776	100.43	100.71	100.8	100.03	100.54	99.445	100.39
106.64	104.07	105.53	104.53	104.43	106.88	104.71	107.15	106.26	104.52	104.32	104.73	104.56	105.53	105.3	106.89	107.49	107.16	105.18	104	104.76	105.97	105.91	105.55	105.82	103.75	105.42	105.4	105.69	105.95	103.42	106.05	103.96	105	106.47	103.68	105.09	104.88	105.46	104.27	105.84	104.5	104.71	105.85	104.15	103.95	104.73	104.57	105.15	103.49
104.66	105.93	105.39	105.24	104.9	105.49	107.18	106.32	106.62	107.26	104.32	108.44	106.55	106.14	106.12	108.06	106.49	106.38	106.76	105.69	106	106.97	107	105.54	104.76	106.04	105.74	107.15	105.67	104.65	104.97	105.61	106.73	105.82	104.71	106.86	107.4	106.05	106.5	105.43	105.65	106.43	106.2	105.83	106.79	105.42	104.55	106.58	106.4	106.8
100.65	100.1	101.08	99.432	99.478	99.059	100.24	99.417	101.11	98.544	100.05	99.646	98.811	100.01	99.911	100.63	99.288	99.755	98.562	100.92	99.81	100.05	99.59	100.18	99.854	99.081	100.15	99.953	98.7	99.289	99.428	100.43	99.022	100.22	98.83	98.13	99.708	101.2	99.687	101.49	101.13	99.87	100.14	99.2	98.654	98.916	100.72	98.993	100.85	98.723
110.84	112.92	111.01	111.96	111.89	112.5	112.07	112.31	112.19	113.18	111.29	111.9	112.42	111.46	111.59	110.93	112.48	111.31	112.79	111.96	112.57	112.87	110.83	111.45	110.8	114.16	112.35	111.76	109.8	110.66	112.07	111.71	111.82	113.29	109.63	112.97	112.99	113.89	111.79	111.62	111.51	112.27	112.25	111.71	112.11	111.23	110.68	110.85	113.08	111.88
105.17	106.02	104.9	105.05	104.15	105.03	103.37	103.72	104.2	104.71	103.8	104.19	104.75	106.08	104.19	105.72	106.37	105.59	105.06	102.6	104.75	104.45	103.49	103.3	104.87	105.19	104.12	105.33	105.77	103.64	104.49	103.88	104.83	103.01	103.65	105.21	104.47	104.24	103.95	103.54	104.34	104.47	104.2	104.78	104.63	103.9	104.93	103.67	105.94	104.46
116.62	113.97	116.56	117.14	117.99	116.31	117.16	117.26	116.08	115.98	114.5	115.98	117.82	116.18	115.88	115.78	115.15	116.63	116.48	116.55	116.88	115.94	116.77	115.64	116.1	115.74	117.1	114.64	116.54	116.63	118.54	116.43	117.31	117.73	114.83	116.43	115.73	116.32	116.36	115.65	116.65	116.92	117.19	116.04	117.89	117.11	116.79	117.03	117.63	115.42
105.59	103.22	105.35	105.52	105.31	105.27	105.63	104.38	105.75	106.86	105.35	106.34	107	105.63	105.58	103.68	105.32	105.42	105.53	103.76	104.87	106.69	106.39	105.64	105.99	103.95	105.2	106.86	106.46	105.23	105.35	107	105.49	106.2	106.61	104.72	105.45	105.18	106.24	105.39	106.29	103.58	105.73	105.93	106.12	105.61	105.64	105.16	106.4	105.57
106.94	104.77	106.82	103.23	106.61	105.09	106.1	104.21	104.11	103.61	106.35	106.47	104.91	105.38	103.72	106.59	106.29	104.67	105.92	104.46	104.72	105.27	103.7	103.64	104.85	104.27	105.31	106.84	103.93	104.88	103.75	106.08	105.08	105.42	105.42	105.5	105.65	105.7	104.23	104.12	104.11	105.78	104.79	104.13	105.41	105.19	104.94	105.9	105.66	105.23
101.04	100.17	100.89	100.98	100.73	102.92	99.694	101.22	100.17	100.13	100.86	101.43	98.86	98.687	102.65	100.42	99.838	99.941	101.98	100.3	100.08	99.728	100.75	100.08	99.733	100.23	99.533	99.334	99.392	100.69	101.26	100.37	100.01	100.94	100.6	100.03	99.491	100.99	99.872	99.182	101.86	101.9	101.32	99.734	99.059	100.09	100.77	101.93	100.48	99.773
105.53	104.75	104.55	104.95	104.05	105.5	105.87	107.57	105.35	106.33	104.94	103.86	104.83	104.96	105.22	104.99	104.82	104.51	103.73	105.34	106.76	105.21	103.19	104.46	104.51	105.83	105.21	105.38	105.36	104.35	105.36	102.41	104.25	104.35	105.16	107.33	103.91	103.56	105.19	104.67	104.22	105.23	107.52	104.5	104.67	104.13	103.92	103.96	105.29	105.54
99.288	101.04	99.043	100.28	100.35	99.767	101.45	98.782	99.803	99.61	100.21	98.921	101.88	100.76	99.69	101.58	100.46	100.76	99.398	101	99.011	99.607	100.61	100.18	100.63	100.36	99.604	99.401	99.577	99.847	100.42	98.896	99.178	102.21	100.85	98.924	99.389	100.18	100.22	98.441	100.12	99.691	100.64	97.76	100.73	99.655	100.36	98.88	100.5	101.61
111.87	112.27	113.04	111.5	112.2	111.17	109.88	111.56	112.13	113.12	111.51	111.04	110.35	110.59	110.66	111.24	111.57	112.92	109.82	110.14	111.97	111.53	112.73	112.6	112.02	112.21	113.07	112.41	110.49	110.33	111.55	111.84	112.16	111.29	111.56	110.69	112.5	110.69	110.59	112.46	110.54	111.99	111.03	111.22	111.01	109.11	109.68	111.57	112.69	111.84
110.91	110.7	112.19	109.74	110.88	110.18	110.4	111.21	109.81	111.7	110.25	112.15	110.34	111.35	111.47	111.71	110.56	110.58	110.8	110.95	111.06	110.19	112.49	111.73	110.72	111.42	111.74	111.96	112.13	112.14	110.71	111.74	112.01	112.22	111.24	110.53	110.48	112.17	112.7	109.42	111.62	110.82	112.55	112.12	110.34	109.97	111.07	110.97	109.94	110.32
110.41	112.59	111.69	110.3	111.09	109.49	111.84	110.85	112.11	112.48	112.36	111.8	111.44	110.53	109.11	111.15	111.56	111.37	110.06	109.03	109.99	111.49	112.55	110	110.43	111.27	112.19	111.21	110.93	112.93	111.78	110	109.83	111.89	110.6	111.24	112.49	111.97	110.4	110.16	111.08	112.21	110.66	111.78	111.99	111.04	110.77	111.97	110.41	111.67
117.62	116.42	117.61	115.85	117.45	118.39	116.94	116.62	115.59	117.19	117.65	116.54	118.41	117.41	117.13	117.55	117.33	118.68	117.47	116.63	119.04	116.21	116.23	118.31	119.91	115.48	117.38	116.24	117.32	118	117.7	117.99	118.69	116.95	118.42	117.03	117.86	116.12	117.9	117.1	116.98	117.44	118.15	118.64	117.04	118.78	117.05	118.67	116.94	115.75
105.38	105.63	105.29	105.49	106.1	105.72	104.66	105.06	106.05	105.85	107.24	106.07	105.68	105.34	106.09	106.56	106.21	107.09	105.95	104.98	106.66	106.61	107.92	104.9	105.24	105.15	105.59	105.9	107.04	104.16	106.56	106.7	105.25	106.27	105.58	105.9	106.86	106.28	106.31	106.58	106.34	106.34	106.38	105.32	106.22	105.01	105.07	107.59	106.68	107.47
105.93	105.6	104.99	105.91	106.2	105.54	106.8	105.22	104.79	105.3	104.42	105.97	104.73	103.4	105.69	104.69	105.4	105.76	106.17	105.52	105.62	105.97	104.53	103.99	104.01	105.55	104.57	104.79	104.09	105.43	105.45	105.58	105.15	105.23	103.69	105.82	106.43	107.07	105.91	105.15	104.91	106.04	104.11	105.54	105.24	105.4	106.46	105.53	105.24	106.13
107.18	107.37	107.03	105.74	106.76	105.33	106.63	105.91	105.04	107.39	106.4	105.1	107.36	107.13	107.32	106.79	104.99	105.12	106.25	105.65	107.71	106.65	105.41	105.42	106.55	106.34	104.37	107.48	107.26	105.82	107	104.93	104.67	105.51	106.9	105.3	106.56	107.45	105.2	105.32	106.66	106.11	106.77	106.36	106.05	106.44	106.12	106.17	106.36	107.13
112.06	112.01	112.02	113.19	112.29	110.68	112.3	111.5	112.03	112.51	112.25	112.24	112.68	114.1	110.44	111.34	111.91	113.21	111.98	111.67	110.93	111.46	111.86	112.06	110.32	111.76	112.98	111.23	111.27	109.23	111.66	111.92	111.03	112.19	111.63	112.54	110.64	113.23	111.47	111.73	112.86	110.89	111.4	111.55	111.15	112.8	111.24	111.2	110.28	111.54
106.12	104.88	108.27	107.11	107.37	106.1	107.17	107.03	106.04	106.72	106.35	107.16	106.81	105.48	104.18	106.78	107.77	106.35	106.11	106.2	106.62	106.48	107.9	105.95	107.57	106.91	106.24	108.21	106.9	107	105.5	106.15	106.1	107	107.89	108.19	107.98	107.59	107.5	106.47	107.46	106.47	105.02	107.92	107.1	107.61	107.43	105.84	106.16	108.04
107.85	109.56	110.8	110.88	109.68	111.25	111.65	110.33	110.14	112.22	111.44	111.81	111.42	110.02	109.51	109.75	109.93	111.48	111.58	110.91	111.22	110.97	111.23	110.72	110.21	110.93	111.88	111.68	108.27	112.25	112.29	110.2	111.17	110.96	110.64	113.03	109.22	109.64	111.26	111.14	109.36	111.42	110.08	110.57	110.01	111.85	110.76	111.67	110.21	110.95
99.474	100.58	99.498	100.3	99.143	100.42	99.191	100.29	98.9	99.97	100.23	99.406	99.819	98.976	98.574	99.497	98.74	99.855	99.585	98.293	101.05	100.79	99.383	100.1	101.03	98.86	100.59	99.88	99.498	99.235	100.42	99.39	101.07	98.656	100.05	98.883	101.05	100.62	99.341	99.689	99.201	98.064	99.15	100.58	100.47	100.97	97.908	99.207	101.7	100.1
99.559	101.67	100.27	100.69	101.21	101.08	100.79	101.2	101.15	100.23	102.09	102.29	100.5	99.765	100.36	101.05	101.81	100.88	101.5	101.84	101.13	101.31	100.17	99.721	101.74	100.32	101.7	102.6	100.36	101.98	101.58	100.93	101.92	101.59	99.866	100.3	100.69	100.59	100.91	100.72	101.4	100.35	99.479	101.2	99.625	100.52	99.438	101.29	100.55	100.17
110.01	111.27	110.09	110.66	111.85	111.35	110.76	109.63	111.95	110.27	110.37	110.33	111.5	109.25	110.27	110.18	109.46	108.91	110.15	109.86	110.07	111.44	110.24	111.12	111.02	110.67	110.64	110.87	109.97	112.43	111.13	110.61	108.13	111.97	110.81	111.05	111.65	111.37	110.34	109.91	110.97	110.27	109.65	112.4	110.77	110.7	110.91	109.84	110.03	111.45
111.41	111.37	112.36	111.1	112.67	112.73	112.93	110.14	112.27	111.86	113.62	112.1	111.24	113.24	112.48	111.46	111.73	112.87	112.75	111.64	112.57	110.68	112.39	112.78	110.94	110.47	111.75	112.95	112.22	111.39	112.37	111.78	110.88	112.79	112.59	111.19	110.64	110.67	112.57	112.57	110.46	110.62	112.99	111.49	112.23	111.86	112.25	111.88	111.19	110.44
104.75	104.47	105.82	107.22	104.29	105.96	106.11	104.67	106.04	105.87	106.3	106.32	106.87	107.28	106.19	105.21	106.82	104.92	105.36	107.12	107.23	105.97	106.78	105.21	105.62	105.59	107.61	104.49	104.62	106.76	105.65	107	104.56	106.87	105.27	107.38	106.84	107.57	105.93	105.75	106.1	106.06	106.41	107.52	106.74	107.3	104.65	106.63	106.89	108.38
111.57	110.6	111.87	112.55	110.28	111.16	110.57	110.1	112.59	112.37	110.76	112.92	111.04	110.65	111.79	112.2	112.42	111.35	112.18	112.08	111.82	113.28	110.34	110.4	111.67	110.84	112.12	111.17	111.43	110.19	110.17	113.22	111.17	110.49	110.64	110.65	108.39	112.53	112.3	110.63	111.28	109.66	110.37	111.97	111.47	111.05	112.93	110.81	111.33	111.59
106.22	107.72	106.06	105.59	106.39	105.22	105.91	105.26	106.1	105.55	107.06	106.02	107.19	105.23	106.16	105.98	107.68	106.49	104.98	106.33	107.14	106.56	106.28	105.06	106.16	108	106.98	106.6	106.94	106.25	107.61	107.87	106.48	107.5	105.52	106.05	106.8	107.19	107.21	107.51	106.43	105.64	107.31	105.92	106.91	108.64	106.21	104.22	106.4	107.27
104.91	104.34	104.85	103.26	103.43	103.6	104.39	104.16	105.93	104.59	104.22	103.8	104.17	104.19	105.53	105.09	105.11	102.58	104.07	103.25	104.39	105.01	104.68	104.19	103.4	105.18	105.65	103.66	104.77	105.09	105.21	104.54	103.75	103.91	103.87	104.5	104.75	103.83	103.31	103.77	103.22	106.05	104.95	103.92	102.42	105.39	105.95	104.49	104.63	103.68
106.58	107.58	104.11	103.26	105.33	103.65	104.16	105.58	104.63	106.69	103.77	105.29	103.75	104.74	104.51	104.54	106.42	104.2	104.82	105.59	105.22	103.81	105.25	104.99	105.69	104.33	104.24	104.72	106.44	103.96	105.7	104.37	105.89	104.85	104.04	105.36	105.57	105.77	104.42	105.17	103.84	104.33	104.94	104.78	104.67	105.39	105.32	104.05	103.62	104.72
105.42	104.89	106.67	106.55	104.62	105.47	103.55	107.13	104.81	105.81	106.03	104.31	104.83	106.56	106.73	106.29	104.82	104.48	105.17	105.98	105.78	105.31	104.72	105.18	105.26	105.62	105.09	105.77	106.57	105.76	106.02	104.06	107.51	105.55	106.13	104.98	103.97	104.38	104.3	105.02	105	106.92	105.31	105.29	104.88	105.26	104.69	104.17	104.01	105.26
110.56	112.39	111.86	113.03	111.97	112.07	111.09	110.95	113.36	112.21	110.74	111.77	111.29	112.51	111.43	113.34	110.69	111.93	110.81	112.54	110.54	113.55	111.33	111.87	110.35	112.5	112.14	112.07	111.7	111.69	110.63	113.84	112.07	112.72	113.47	111.83	112.81	111.85	113.17	111.64	111.34	111.38	112.24	110.99	111.63	112.38	112.53	113.27	111.44	111.32
112.08	110.5	113.2	111.32	112.23	111.77	111.03	113.31	111.68	111.78	112.05	112.85	111.64	114.18	113.49	112.03	110.34	112.66	112.19	112.13	112.9	110.98	113.89	111.63	111.5	111.62	111.31	113.39	111.44	112.72	112.13	111.49	111.75	111.85	112.45	110.92	111.82	112.71	112.76	112.89	112.96	111.44	113.58	111.59	111.83	112.6	111.71	112.95	114.3	112.23
107.08	104.95	106.42	107.07	106.79	106.93	106.47	105.43	108.05	105.96	107.78	106.84	104.7	106.29	106.11	104.63	106.62	105.64	104.77	106.78	106.61	105.79	107.14	104.52	107.72	107.52	107.32	105.15	107.59	105.36	105.51	106.07	107.17	105.81	105.81	106.86	106.54	105.32	105.79	107.62	106.18	105.57	106.95	105.18	105.96	106.31	106.32	104.78	105.64	106.49
106.31	105.94	105.45	106.3	107.09	107.72	106.1	105.37	106.05	106.41	104.7	105.97	105.71	105.74	106.44	106.67	106.9	107.33	104.58	106.11	107.25	105.3	106.66	107.04	106.36	106.09	105.46	106.85	106.29	106.39	106.99	107.34	106.8	105.63	107.37	105.9	107.83	107.56	106.21	105.22	107.64	107.41	107.03	107.2	105.36	106.5	106.4	107.51	106.27	106.55
110.66	112.25	110.88	111.03	110.32	110.04	110.42	109.41	109.29	110.32	110.41	110.18	111.17	108.9	112.25	111.79	110.78	110.91	110.73	110.42	109.95	110.61	109.38	109.16	112.83	111.7	111.1	110.35	111.54	109.54	111.02	111.46	111.23	109.9	111.18	109.31	110.18	111.15	111.05	111.28	110.19	110.21	109.86	111.31	110.74	109.72	110.83	109.97	110.52	111.44
110.42	110.9	111.26	109.55	110.79	111.17	109.99	111.97	109.87	111.93	108.64	111.2	109.86	112.22	109.72	110.5	110.13	111.08	111.72	111.11	112.03	109.03	108.04	110.13	109.81	111.49	111.84	109.37	110.04	111.23	110.59	111.1	111.11	109.9	110.54	110.7	110.75	110.05	109.93	109.36	110.36	111.16	108.8	111.53	111.39	110.17	109.62	109.06	110.77	108.57
104.92	104.44	104.05	105.31	103.7	103.97	103.81	104.55	104.68	104.47	105.14	105.1	103.53	105.19	106.19	104.23	102.28	105.73	106.21	105.51	104.38	103.52	104.87	103.53	103.32	103.92	107.18	104.75	103.45	104.78	104.26	104.27	105.35	103.64	103.95	104.7	105.13	103.65	103.7	103.74	104.99	103.78	105.04	105.33	104.42	103.49	104.26	104.8	106.5	105.39
103.9	107.98	104.4	104.7	106.27	106.07	105.03	104.47	103.28	105	105.52	107.74	104.57	104.99	105.97	106.31	104.99	105.13	106.66	105.23	104.15	106.03	106.22	106.18	105.36	105.48	106.34	104.9	105.17	103.98	105.33	104.34	105.7	106.61	106.06	103.81	106.05	105.57	107.29	103.02	106.26	105.61	104.9	104.53	106.64	107.49	104.72	105.79	107	105.45
110.77	109.89	108.02	111.39	109.55	109.01	109.53	111.74	108.9	110.2	110.55	111.05	110.39	110.71	107.62	111.43	111.08	110.68	109.19	110.95	109.75	109.94	110.57	109.68	109.94	110.41	111.08	110.52	109.77	110.45	109.77	111.22	110.53	111.92	111.88	110.28	108.21	108.91	110.2	110.05	111.35	111.8	110.83	109.1	111.4	108.42	110.49	110.27	110.5	110.76
110.24	109.57	109.83	110.17	109.3	111.56	109.98	110.51	109.74	110.51	109.28	109.67	110.68	110.73	111.16	111.1	110.67	110.74	109.85	110.34	109.65	110.27	109.88	110.57	111.13	111.58	111.36	112	111.38	110.75	110.78	111.71	110.72	110.7	112.3	110.27	110.78	109.8	111.29	109.46	111.27	109.41	111.23	111.14	111.32	110.65	110.57	112.06	110.36	109.81
98.293	100.93	101.77	100.85	101.67	101.03	99.425	100.52	102.1	100.82	99.995	99.091	100.55	99.658	100.08	100.34	100.58	101.9	100.82	100.38	100.92	100.7	100.03	101.19	99.843	100.5	99.866	99.674	99.506	100.82	99.963	100.19	100.64	101.21	100.77	99.16	102.83	99.975	100.9	101.55	100.46	100.9	100.97	100.54	100.24	99.862	101.23	100.3	100.2	100.55
105.74	105.6	105.65	107.33	106.98	107.02	105.86	105.02	106.26	104.63	107.29	105.84	107.03	104.76	106.91	106.65	106.17	107.36	105.97	106.37	107.05	106.76	107.55	105.65	105.46	104.62	106.33	105.46	105.64	105.84	106.23	107.05	106.44	106.11	105.78	105.33	106.19	106.75	106.61	106.45	107.35	104.45	108.35	106.97	103.9	106.22	106	106.5	106.37	105.81
111.02	110.27	110.71	110.47	110.17	112.03	111.32	111.94	110.79	111.62	108.45	109.53	110.59	111.77	111.1	112.11	111.53	112.33	111.13	110.67	112.15	110.23	111.74	110.74	111.53	110.66	112.18	110.08	110.63	110.51	111.38	111.36	111.33	110.22	111.62	110.44	111.12	110.76	111.26	111.84	111.1	110.51	111.81	110.78	110.79	111.04	111.8	112.26	110.97	111.09
111.5	111.01	110.71	110.62	110.32	110.47	110.18	111.3	110.63	110.63	111.8	112.69	112.01	111.43	111.74	110.3	110.59	112.17	110.12	111.55	110.67	110.76	112	111.52	110.96	110.67	111.71	112.33	109.76	112.02	111.61	111.57	109.71	111.26	111.47	111.7	111.63	111.52	109.88	109.65	110.96	111.65	112.13	110.56	111.58	111.65	111.32	110.69	110.67	111.41
105.88	105.81	104.88	105.94	107.94	108.42	104.43	107.58	105.43	105.07	104.56	106.98	105.61	105.97	105.06	106.38	105.46	104.13	105.38	106.16	105.41	106.13	106.04	105.66	104.18	106.27	105	107.78	105.92	107.28	105.67	105.76	104.55	106.5	104.74	106.15	105.26	106.99	106.32	104.35	106.03	106.58	104.18	106.14	104.76	105.93	106.93	106.39	106.66	105.74
107.74	106.82	107.27	105.55	106.23	106.16	107.86	105.91	106.79	107.01	106.23	107.38	105.99	104.94	106.08	105.97	106.87	108.83	107.41	107.97	107.11	105.74	105.92	107.14	106.28	106.61	105.24	105.53	106.51	106.7	107.22	107	105.53	106.65	104.42	104.46	107.2	105.43	107.51	107.88	106.16	107.47	107.19	105.54	105.6	106.1	106.1	106.37	107.38	106.41
104.26	104.43	106.42	104.25	104.11	105.46	105.91	103.4	103.79	102.71	103.36	105.59	104.55	103.9	103.74	105.37	104.79	102.86	103.49	103.43	104.22	104.71	105.96	104.54	104.9	104.75	103.79	104.95	103.75	106.13	104.29	103.98	104.16	103.68	105.59	104.33	103.31	105.51	104.32	104.76	104.09	103.93	105.15	106.31	102.97	104.08	104.45	103.47	104.71	105.27
104.01	105.8	106.82	106.96	106.27	104.65	106.22	107.12	105.72	106.89	105.67	107.19	106.25	106.03	106.95	106.25	106.53	106.44	105.6	107.19	104.54	106.47	104.96	107.79	105.62	107.67	106.41	106.91	106.55	107.9	106.12	106.66	105.58	106.54	106.39	105.49	107.11	106.19	106.19	106.27	106.87	106.29	105.07	106.59	106.67	104.95	104.22	105.28	106.87	107.44
104.63	104.75	106.73	106.45	104.82	106.45	104.06	106.06	104.68	106.25	105.44	105.35	104.82	106.14	106.01	105.92	104.58	105.91	105.66	105.45	106.04	106.15	105.1	104.62	105.17	106.24	104.1	105.61	104.99	105.07	104.49	103.85	105.13	105.49	104.33	105.26	104.53	104.2	104.42	105.55	104.98	104.79	105.54	105.55	105.71	104.42	107.42	105.15	105.05	106.62
104.88	105.58	103.85	104.89	104.78	102.43	105.49	104.35	103.74	102.5	104.15	103.9	105.27	103.44	105.5	104.3	105.84	102.27	103.89	105.39	104.83	104.91	102.84	103.59	104.58	105.15	104.75	104.48	103.54	103.2	102.8	102.6	103.82	104.65	104.14	102.34	103.27	102.74	103.74	104.09	103.24	103.85	103.37	104.33	103.19	105.15	105.54	102.81	103.93	104.27
111.1	110.85	111.84	111.85	112.81	112.15	111.5	111.21	112.56	113.27	111.62	112.45	112.56	111.36	110.91	110.48	111.43	112.59	110.64	111.52	112.89	112.4	111.63	111.05	111.14	111.9	111.72	111.52	112.68	112.03	110.7	111.6	110.91	112.78	111.82	112.57	111.18	112.11	110.4	112.93	111.52	112.07	111.02	110.65	113.22	112.03	111.51	111.9	112.53	110.99
111.75	111.78	114.3	111.09	110.78	110.95	111.4	111.91	112.3	112.16	112.23	110.33	111.44	111.55	113.13	111.72	112.04	112.21	111.18	112.64	111.31	113.71	112.63	112.32	110.65	110.78	110.22	112.57	111.49	111.48	110.61	112.12	112.33	112.08	112.68	111.04	111.13	110.84	112.45	113.38	111.3	112.04	111.46	111.94	112.36	111.52	111.28	111.8	112.34	112.04
99.435	100.01	100.5	100.32	99.614	99.563	100.52	100.89	100.27	99.03	100.22	99.926	98.485	100.16	99.982	102.17	100.23	99.92	99.987	100.03	100.07	100.04	99.788	99.118	99.977	98.45	99.466	100.35	100.85	99.046	100.11	98.247	100.24	99.462	99.436	99.677	99.722	100.35	100	99.543	99.662	99.843	99.95	100.27	100.17	101.09	98.522	101.58	100.62	97.923
104.67	107.43	106.33	105.35	105.16	105.19	105.09	106.25	105.95	106.4	105.88	106.02	106.11	104.95	105.68	105.43	106.27	106.36	106.15	106.26	106.3	104.33	102.77	104.31	106.01	106.09	104.72	105.21	106.52	104.65	106.28	104.16	106.46	105.85	104.57	104.53	105.45	107.18	106.09	103.41	106.99	104.53	104.57	106.06	104.82	104.36	103.54	104.29	105.7	105.83
99.014	100.72	100.49	100.67	101.06	100.56	101.72	100.85	99.516	100.08	100.91	101.51	100.99	100.74	98.687	100.04	98.254	99.483	101.62	100.37	100.12	99.156	100	100.49	99.062	100.15	101.34	100.57	99.839	100.62	100.15	99.472	99.071	100.3	101.66	100.88	99.637	99.135	99.661	100.37	99.754	100.35	99.57	100.92	99.312	101.71	100.43	100.06	100.3	100.66
98.695	99.407	101.6	99.404	98.985	99.059	101.04	99.69	100.71	98.262	102.06	99.017	99.24	97.581	100.13	98.589	99.78	100.65	99.256	100.14	99.89	99.193	99.542	99.775	99.721	99.116	101.79	99.315	100.72	99.314	98.57	99.08	100.3	100.71	99.813	98.609	99.5	99	97.894	99.16	99.914	101.05	100.83	99.795	101.53	99.385	99.402	99.607	99.973	100.47
106.41	105.49	105.09	105.43	105.51	104.74	105.46	103.79	103.79	104.8	103.96	104.05	105.39	105.07	104.32	105.79	104.81	105.93	106.15	106.43	104.64	104.99	107.25	104.46	105.46	107.21	104.82	104.78	103.53	105.58	105.17	105.7	106.09	105.93	104.91	105.75	103.39	106.16	107.33	105.34	107.08	104.48	106.26	107.4	105.48	106.18	106.17	106.33	105.86	105.9
113.2	111.5	113.12	111.52	110.17	111.4	111.77	112.12	112.63	112.34	111.39	111.06	111.42	113.72	111.07	113.37	110.93	111.85	110.88	110.51	112.52	110.86	112.41	110.29	112.13	110.65	110.8	111.43	113.1	112.25	112.98	111.95	111.73	110.55	112.38	113.31	112.2	111.84	111.01	110.99	112.13	112.01	111.25	111.16	112.67	109.98	111.32	112.72	112.26	112.21
103.41	104.03	103.74	105.95	103.35	104.63	104.38	103.92	103.94	104.98	104.68	104.67	103.48	104.38	103.74	103.09	102.9	103.48	103.1	105.22	105.15	103.52	102.11	102.74	104.79	103.54	103.65	103.62	104.09	102.97	104.5	102.83	104.37	105.64	105.07	103.98	103.9	106.55	103.2	106.72	103.63	105.02	103	103.77	105.9	102.72	103.55	104.44	102.78	103.79
111.02	113.78	110.92	111.5	113.8	112.55	111.03	110.36	113.69	111.13	112.03	111.67	111.31	113.01	112.91	110.67	112.11	112.32	111.92	112.27	111.32	112.15	111.96	110.58	112.58	112.64	110.73	110.8	112.15	113.06	111.19	110.68	112.18	112.23	112.58	112.8	111.8	110.17	113.04	110.79	113.61	109.88	113.14	111.73	111.79	111.07	112.42	112.38	110.96	111.52
105.45	105.75	107.21	107.19	104.62	105.28	104.44	105.82	103.6	105.12	106.82	106.49	104.53	103.97	104.64	106.55	105.89	105.69	105.79	105.99	104.98	106.95	106.87	108.36	106.96	104.75	105.32	105.04	106.53	106.91	106.62	104.62	105.58	106.06	105.05	103.17	105.05	106.08	106.31	105.95	104.73	105.63	106.05	107.23	105.46	105.42	105.02	107.07	105.7	106.37
106.25	106.56	106.84	104.52	104.94	106.44	105.42	106.02	105.51	106.05	106.89	105.59	103.31	105.69	105.83	106.03	105.18	106.1	105.71	105.28	105.22	104.75	106.63	106.56	104.82	105.45	106.7	105.89	106.52	104.8	104.22	107.64	106.14	105.53	105.35	104.39	105.61	105.36	106.53	106.71	106.1	105.44	104.7	105.71	104.53	106.11	103.99	106.16	106.11	105.47
109.43	109.05	111.17	110.75	109.87	109.65	111.1	110.44	110.15	111.2	112.37	110.65	110.81	111	110.29	111.61	110.88	111.38	111.23	109.56	109.91	110.98	110.52	111.78	108.17	110.91	111.41	111.87	111.25	109.88	111.54	110.37	109.6	109.08	110.56	108.8	110.58	110.02	110.45	110.62	110.35	110.5	111.83	111.16	111.55	111.02	111.39	111.5	109.9	109.91
117.52	118.18	119	116.84	117.91	118.03	117.29	118.21	117.59	117.73	117.53	118.22	118.78	116.04	117.46	118.27	117.58	117.94	116.46	115.79	118.73	118.45	117.34	117.45	117.25	118.08	118.02	116.98	117.54	118.35	117.57	116.66	117.41	117.48	116.67	118.17	116.9	117.31	118.19	118.53	118.39	118.13	116.97	118.17	116.89	118.16	117.46	117.77	117.09	118.74
110.08	108.57	108.73	109.65	108.52	110.39	109.06	109.04	109.2	109.91	110.82	108.08	109.47	107.91	110.58	108.99	109.57	109.05	108.5	110.37	109.63	110.03	110.95	109.93	109.77	110.34	110.72	109.94	109.86	109.26	109.78	108.96	109.68	109.62	109.2	110.36	110.3	110.66	109.97	108.6	110.95	109.8	109.9	107.94	109.13	109.78	109.93	110.09	109.38	109.11
105.15	105.96	107.1	106.15	103.73	104.12	105.31	104.92	104.77	103.5	105.73	105.31	106.85	106.06	105.28	106.3	107.63	104.3	105.23	106.24	104.92	104.14	105.99	104.38	104.99	107.5	104.65	104.56	106.41	105.22	104.96	104.64	105.72	104.96	106.19	106.41	104.47	105.91	105.61	106.08	105.12	106.42	105.61	106.67	104.6	105.39	105.01	105.31	106.34	104.93
111.33	111.84	112.27	111.4	112.66	111.59	113.54	111.38	110.12	113.54	113.41	111.99	112.9	112.88	110.95	111.57	111.09	112.36	111.17	111.25	112.93	112.12	110.54	112.39	112.35	113.31	111.39	111.93	110.78	111.5	111.24	112.33	112.06	112.5	111.9	112.07	112.8	111.48	113.13	111.92	113.1	113.11	112.88	112.78	112.31	111.19	114.03	111.87	113.64	112.52
99.955	100.24	100.55	98.989	99.62	98.138	100	100.64	99.95	100.23	100.83	100.5	100.2	101.13	100.21	99.579	100.78	100.33	99.484	100.06	101.15	99.917	99.261	99.821	100.12	99.496	99.411	100.7	100.53	100.62	99.691	100.51	100.74	99.507	100.3	100.65	100.59	99.33	98.569	100.22	100.21	99.576	99.799	99.915	101.27	101.01	101.9	98.365	100.41	99.113
113.36	112.04	113.14	111.75	111.97	113.62	112.43	111.36	113.28	112.75	113.92	112.67	114.21	111.95	111.13	114.46	112.34	113.13	114.07	111.58	112.56	112.4	112.92	112.86	113.48	112.39	111.81	112.78	112.4	112.98	114.11	113.1	111.37	112.07	111.7	113.21	112.95	112.28	114.06	113.41	112.9	112.7	111.84	112.29	112.74	111.89	114.99	113.38	113.44	113.01
107.63	106.79	108.54	106.89	108.08	106.94	106.7	106.61	107.26	106.68	107.21	106.57	108.35	107.34	108	108.42	106.8	105.57	106.92	106.16	107.24	105.88	107.86	107.39	107.36	107.31	106.58	107.41	108	105.9	106.33	105.46	106.97	107.48	106.96	107.29	105.66	106.5	106.79	106.65	107.1	107.18	107.32	107.13	105.07	107.46	106.54	106.61	106.2	107.11
104.95	105.03	105.24	104.19	104.05	105.14	104.57	103.96	105.07	104.11	104.67	105.92	103.92	104.99	105.25	105.35	104.45	102.93	104.96	105.27	105.84	104.72	104.1	102.76	104.95	106.62	104.41	103.95	103.63	104.27	105.91	103.88	103.93	104.75	104.76	104.14	104.24	105.67	104.44	104.28	105.29	107.27	105.98	103.52	107.21	104.77	105.77	103.21	105.23	104.74
105.51	105.18	106.32	106.04	104.93	105.67	108.23	105.08	105.88	105.86	104.57	105.44	105.99	106.47	106.01	106.2	105.73	105.4	106.72	105.28	106.94	105.41	106.1	106	106.63	105.78	106.6	104.74	104.87	105.01	105.19	104.34	106.19	106.2	103.83	104.53	105.12	106.63	104.73	105.46	106.34	103.13	105.75	104	105.91	104.71	106.11	105.88	105.63	105.1
111.85	111.71	113.2	111.62	111.47	112.15	113.58	112.14	110.71	112.5	111.81	113.66	113.71	110.91	112.56	110.82	111.92	111.18	110.89	113.3	112.97	111.21	112.18	111.92	111.08	111.57	112.46	110.94	112.84	111.31	112.94	113.3	110.97	113.23	112.18	111.53	112.55	110.89	111	110.86	112.65	110.71	112.3	110.38	112.17	110.97	112.12	111.29	112.1	112.97
104.85	105.66	106.89	105.53	106.53	105.21	105.47	107.31	105.9	106.35	106.97	106.44	105.53	105.08	106.5	107.02	104.87	103.94	106.61	105.88	105.26	106	106.56	105.65	105.33	106.23	105.5	107.56	104.86	103.61	105.9	106.24	106.12	106.83	106.41	105.89	106.95	107.51	105.94	104.72	106.27	107.25	106.69	106.85	105.97	105.93	106.25	106.9	105.97	106.36
106.37	105.28	107.29	107.42	103.68	104.93	105.56	107.09	104.56	106.77	105.08	105.92	106.1	103.54	105.61	106.25	105.81	104.84	105.31	106.09	103.78	105.83	105.49	105.45	105.06	105.26	105.09	105.15	105.9	103.66	106.02	106.41	104.84	104.91	105.07	105.79	105.67	104.83	105.64	105.73	104.77	105.42	107.44	106.82	105.37	104.34	104.6	106.23	105.86	104.28
105.58	104.66	106.91	106.82	106.48	106.96	105.76	104.94	104.5	105.47	105.55	105.63	105.02	105.67	106.42	104.93	105.49	104.86	104.9	106.97	105.47	105.69	104.35	105.27	106.13	105.36	106.19	106.9	106.13	106.56	107.32	105.01	105.11	106.32	105.18	103.64	105.04	105.37	105.15	104.75	105.75	106.82	105.34	105.92	106.42	106.35	105.79	106.21	104.19	106.17
114.72	114.91	112.51	112.78	113.7	112.56	111.58	112.34	113.08	111.47	112.52	113.6	112.28	111.83	113.72	112.13	113.1	112.68	112.59	111.34	112.32	111.52	112.95	113.47	111.24	114.43	112.74	112.94	112.26	112.84	112.19	111.82	112.65	113.34	114.1	114.01	111.5	112.93	112.57	113.18	112.39	112.14	112.08	111.03	112.84	113.98	112.22	111.57	112.77	112.06
105.46	105.7	103.1	106.06	104.75	106.42	106.28	105.29	106.04	105.86	105.26	104.47	104.95	104.88	103.36	105.96	105.97	106.11	104.51	106.25	105.22	104.84	106.63	106.31	104.86	105.59	105.75	105.61	104.77	105.73	105.88	104.53	107.21	105.11	104.29	105.74	105.27	105.34	105.46	105.47	104.54	104.72	105.45	105.91	106.01	104.53	104.51	104.54	106.07	104.88
104.06	103.95	106.02	105.42	104.97	105.4	105.59	104.63	105.9	105.8	105.97	104.61	104.02	106.61	106.45	104.97	104.88	104.61	104.52	106.64	106.03	104.81	105.26	106.05	103.38	105.42	105.62	103.61	104.92	106	104.24	106.24	104.94	104.19	105.7	106.36	104.71	106.17	105.63	103.99	104.67	104.8	106.31	106.5	105.82	103.48	106.18	104.97	104.8	104.66
104.87	104.11	105.05	103.04	104.94	107.06	104.07	104.31	105.49	104.47	104.74	103.62	104.9	105.55	104.38	105.64	106.92	104.01	104.81	104.26	103.56	104.8	104.71	103.58	104.01	104.04	104.53	103.67	104.84	104.94	103.84	105.28	104.04	103.81	103.49	103.08	104.55	102.97	105.38	105.16	104.87	103.84	104.75	103.2	104.8	104.56	104.02	104.72	104.4	104.52
99.704	100.1	102.14	100.03	99.856	99.306	101.01	101.26	99.621	100.25	101.64	101.51	99.763	98.693	98.921	98.796	100.51	98.89	101.16	99.029	101.34	101.04	99.312	100.26	100.28	99.628	100.02	101.87	99.925	98.948	101.05	98.59	100.85	99.444	99.973	100.99	100.97	99.669	100.79	100.21	99.417	100.92	100.06	100.73	100.01	101.27	99.087	101	99.532	100.12
111.24	110.76	111.45	109.25	109.82	111.66	111.07	111.11	110.71	110.28	109.39	110.27	109.97	110.15	110.96	110.61	110.93	110.15	111.59	112.19	110.1	111.18	111.22	111.02	111.92	109.97	109.25	110.58	111.28	110.1	111.05	110.97	109.97	110.42	112.49	110.29	111.05	109.99	109.35	111.43	112.01	110.11	110.74	110.13	109.73	109.59	110.58	111.38	111.5	111.75
106.17	107.02	107.53	105.69	106.11	108.76	104.8	106.89	106.13	105.32	104.27	106.12	105.84	105.38	108.8	105.95	108.43	107.25	104.33	106.21	106.51	106.19	105.23	106.81	106.87	103.94	105.24	105.37	105.33	106.98	106.22	106.59	105.23	105.22	104.97	104.95	106.16	106.67	106.19	106.07	106.68	105.75	105.58	106.78	105.05	105.05	104.33	105.81	104.99	104.97
104.33	104.58	103.65	103.28	103.66	102.77	104.99	104.74	104.49	104.76	103.43	103.45	105.97	102.7	103.49	105.63	104.18	101.82	106.77	102.74	105.39	104.85	103.72	103.41	105.17	104.19	103.84	104.44	102.31	103.21	104.48	105.12	104.06	104.01	104.12	104.09	104.37	103.93	104.24	104.49	105.21	105.6	103.42	105.06	105.02	103.91	106.06	104.66	105.44	103.54
111.22	110.77	112.12	111.7	111.53	112.55	111.48	110.5	111.7	113.2	111.31	111.04	113.08	112.43	111.21	113.05	111.93	111.66	111.7	112.49	111.02	110.96	110.83	111.22	111.37	111.35	112.14	111.99	110.45	111.13	112.74	110.48	111.06	112.25	110.3	112.04	111.39	111.3	111.87	112.34	110.73	110.66	111.51	110.88	112.6	112.35	112.49	110.57	111.83	111.9
104.84	103.27	104.64	106.01	104.53	104.89	104.22	105.12	102.64	104.24	106.39	105.22	103.37	104.03	103.12	103.68	104.9	103.74	104.01	105.61	103.81	104.68	105.24	104.47	104.61	104.85	104.23	104.27	106.73	104.25	104.31	103.56	103.84	104.75	103.88	104.61	103.24	106.2	104.33	103.49	104.57	104.11	101.97	102.83	104.07	104.37	104.54	104.85	104.6	106.09
99.809	100.17	100.21	98.802	98.545	100.22	100.2	101.03	98.365	98.48	98.535	98.964	99.78	99.612	99.62	99.594	98.936	99.849	101.4	101.03	100.72	101.19	100.17	100.49	99.66	101.2	98.784	100.81	100.4	102.04	98.842	100.84	100.19	100.3	100.36	100.33	100.78	100.28	100.71	99.977	99.841	98.044	97.775	99.735	99.445	100.13	98.971	101.35	98.213	99.111
106.18	104.22	105.2	106.45	107.14	107.28	105.29	106.36	105.36	106.47	105.75	106.99	106.5	106.68	106.02	105.87	107.82	105.54	107.18	105.99	106.16	103.99	106.73	107.03	105.67	107.18	104.88	107.58	105.27	106.89	106.51	107.07	104.52	106.97	108.14	105.13	104.1	105.23	105.15	106.2	106.53	105.63	105.58	105.62	108	104.46	107.15	106.21	105.27	107.16
104.3	104.69	104.96	105.54	105.24	106.07	104.36	106.14	106.36	105.54	105.54	105.9	103.69	105.49	106.33	107.33	104.2	106.39	105.95	105.98	105.33	105.59	105	106.99	104.08	105.33	104.64	105.82	104.78	105.66	106.47	106.33	104.09	105.12	105.98	106.09	106.43	105.07	105.73	105.38	106.05	107.05	105.76	105.43	104.18	106.53	106.58	106.7	105.23	104.41
103.76	105.99	106.32	105.02	106.24	106.03	106.1	106.43	106.12	105.5	107.49	104.98	104.62	105.72	104.93	104.27	106.79	105.38	103.82	105.81	104.94	106.44	104.21	104.23	104.46	105.26	107.42	106.78	104.82	105.88	105.89	105.38	108.05	105.47	106.46	106	105.72	105.86	105.91	105.27	104.96	106.12	105.43	104.67	105.07	103.81	107.45	105.63	106.91	103.96
116.94	117.33	115.63	118.18	118.27	117.46	115.23	116.81	117.63	116.4	116.18	117.84	117.19	117.88	118.1	118.08	116.81	119	119.45	117.71	118.64	118.72	116.93	117.64	116.44	117.83	117.78	117.58	117.08	117.75	115.51	117.15	117.77	118.76	118.18	116.67	116.95	116.92	116.76	115.77	117.2	117.9	116.51	116.53	118.44	117.59	117.79	118.44	116.4	116.74
112.51	111.76	110.04	112.76	111.29	111.67	110.72	109.53	113.09	111.37	112.48	110.1	111.26	111.04	110.96	111.42	110.49	111.46	111.66	109.43	109.95	110.17	112.04	112.8	109.89	111.56	110.75	110.77	111.08	110.63	110.31	111.07	110.92	111.23	113.2	112.84	111.61	112.04	113.1	111.67	111.43	111.73	111.35	112.22	110.21	110.62	110.26	112.28	109.58	110.13
117.11	118.03	117.11	118	116.87	117.45	116.29	118.48	117.98	118.46	118.5	117.96	116.34	116.95	117.03	118.53	116.54	118.83	118.34	119	117.63	117.63	119.19	118.29	118.42	118.02	116.98	118.32	118.76	118.52	117.81	117.28	118.24	117.1	118.1	118.05	118.38	116.83	116.29	117.33	117.87	116.73	119.12	118.56	116.16	116.61	116.94	117.24	118.09	117.54
106	104.59	106.04	105.73	106.27	103.81	104.24	105.35	106.32	105.31	107.42	104.77	103.8	105.11	106.02	106.53	106.41	105.09	107.61	105.14	105.88	105.69	106.3	105.47	104.71	104.52	105.57	105.21	105.19	105.55	104.62	105.84	105.04	105.61	104.66	106.22	106.58	104.78	106.56	105.32	106.98	105.73	103.98	104.17	105.76	106.19	105.87	104.72	106.77	104.76
104.87	106.78	106.03	105.77	105.43	105.73	103.73	106.16	106.4	105.24	106.26	106.23	105.94	106.62	106.31	103.8	104.31	105.74	103.98	104.79	104.5	105.28	105.44	105.56	105.35	105.42	105.67	105.77	105.67	105.61	105.44	105.81	105.57	105.84	105.97	103.92	105.09	103.95	105.8	106.96	104.81	105.14	105.21	104.22	105.27	105.39	104.12	104.74	105.56	106.07
108.47	107.47	107.76	106.56	107.33	107.32	105.78	106.13	107.4	106.07	106.36	107.4	106.28	106.55	107.2	107.01	106.35	109.1	107.15	106.86	106.74	107.34	107.99	107.11	108.74	106.1	107.85	107.49	106.29	106.34	106.17	106.38	107.03	108.47	105.41	108	105.73	107	106.17	105.59	105.5	108.01	108.04	106.77	107.76	106.94	105.94	108.43	106.9	106.28
112.52	111.59	110.88	111.76	112.26	113.19	112.57	113.14	111.58	111.52	111.17	111.17	112.59	112.76	112.11	112.27	111.78	113.18	112.77	112.34	110.55	111.59	111.93	112.43	113.3	111.89	112.72	112.01	112.2	112.03	111.46	112.71	112.17	111.6	110.82	111.77	112.94	112.01	112.06	113.49	110.26	112.36	113.27	110.78	111.94	111.64	110.69	111.95	111.46	111.64
111.6	109.69	111.2	110.97	112.53	112.84	113.14	112.4	110.15	112.09	108.89	111.46	111.07	109.31	110.98	110.53	112.37	111.63	111.33	113.09	111.24	111.12	110.99	112.25	111.08	109.67	111.37	111.41	110.36	111.54	110.02	112.27	110.98	112.09	110.1	111.74	111.32	111.46	111.08	109.69	109.25	112.03	112.44	110.3	111.04	110.47	110.33	111.46	111.44	110.57
113.29	111.01	112.22	111.79	111.81	112.12	112.85	112.2	112.18	110.98	111.52	110.95	112.34	111.7	111.48	113.38	111.92	111.93	113.35	112.45	113.85	111.13	111.79	112.77	111.56	112.11	111.77	111.93	111.21	111.87	111.96	111.66	112.87	112.01	112.9	109.39	112.27	110.88	112.02	110.87	111.7	112.35	111.31	111.9	112.1	112.85	111.42	112.07	112.97	112.38
110.17	110.28	111.33	110.4	109.84	110.23	110.51	111.58	110.49	111.14	109.81	110.63	110.19	110.79	111.29	109.17	110.64	110.81	111.61	110.26	111.87	110.68	110.54	111.6	110.69	111.41	109.37	110.65	111.41	112.28	110.12	111.71	110.79	109.47	111.83	110.67	109.35	109.37	110.18	110.96	110.66	110.87	109.97	110.94	110.71	109.61	110.8	110.12	110.65	109.39
105.12	106.06	105.56	106.12	106.05	105.56	104.3	104.21	105.23	102.42	105.18	104.43	103.8	104.47	104.76	104.77	105.98	103.11	104.64	102.48	103.51	104.45	105.95	103.82	105.8	102	103.77	104.58	103.18	104.09	103.59	103.14	105.1	105.94	103.29	103.45	104.82	103.29	103.11	103.97	103.3	103.75	104.37	103.75	104.75	103.93	102.04	103.97	103.89	104.16
109.83	108.55	108.68	109.77	109.56	108.59	109.46	110.27	109.2	108.07	109.4	110.03	110.44	110.01	109.85	109.79	110.69	109.11	108.99	109.74	109.08	109.12	108.63	109.43	110.17	110.39	110.07	108.95	110.09	110.09	110.1	109.15	109.44	109.75	109.4	110.7	108.77	111	109.65	109.69	111.39	110.41	108.96	109.79	109.89	108.49	110.97	109.15	110.44	110.55
103.68	106.07	105.94	104.35	106.15	105.3	105.35	104.11	105.19	105.37	104.44	106.53	105.14	105.4	105.39	105.44	105.17	106.05	107.11	106.06	104.55	105.51	104.5	105.13	105.76	105.78	105.12	106.06	104.36	104.44	104.25	106.11	105.47	105.9	104.72	106.8	106.45	106.47	104.55	106.65	104.26	105.12	105.72	105.31	104.69	104.18	106.12	105.38	106.59	105.89
104.12	104.78	103.94	104.91	105.02	105.73	103.29	103.92	103.32	102.79	104.88	104.84	103.49	104.15	104.52	106.78	104.04	104.06	103.25	105.01	104.6	103.59	104.4	106.17	103.77	105.2	103.83	104.87	103.94	105.52	103.77	106.81	105.09	105.46	103.76	104.64	105.03	103.22	105.68	106.02	103.31	105.12	106.27	106.91	105.21	103.66	106.51	103.91	103.59	103.88
100.93	100.77	100.56	101.29	101.33	100.28	100.1	101.74	99.668	101.26	101.55	101.85	99.153	99.507	100.4	101.05	100.27	99.395	102.12	99.329	100.43	101.42	99.345	99.761	100.3	101.13	99.215	100.96	101.22	99.965	102.26	100.02	101.1	100.82	100.62	99.642	100.41	100.04	100.65	102.38	98.992	99.471	100.72	101.39	98.992	101.13	101.53	102.1	100.44	100.78
104.44	105.57	104.22	104.13	104.17	105.56	105.92	107.67	104.03	103.56	103.79	105.5	105.97	105.46	105.68	104.41	105.44	104.7	105.65	105.92	105.08	105.02	105	103.14	104.55	104.82	105.86	105.31	106.04	102.58	103.88	104.86	104.8	103.16	105.01	104.79	105.36	105.68	103.32	104.8	105.1	103.6	103.03	105.5	104.44	104.72	104.64	105.23	106.75	105.84
104.23	106.28	106.44	104.04	103.39	104.89	104.24	105.14	104.42	103.93	105.47	104.19	104.23	104.08	104.2	105.05	104.8	105.21	103.94	105.49	105.39	104.51	106.31	103.24	103.62	104.53	104.08	104.41	104.61	104.13	103.9	103.83	102.85	102.97	104.66	104.51	102.71	104.05	106.03	105.43	104.48	104.32	105.96	105.21	105.16	104.68	105.55	103.84	104.43	103.7
110.7	110.66	109.2	110.89	110.06	110.66	109.87	110.75	110.05	110.44	110.91	110.57	109.05	108.94	110.42	108.46	110.11	112.6	109.09	110.74	110.74	110.39	110.79	109.66	109.44	109.63	110.75	111.63	109.78	109.85	112.42	111.63	110.71	111.36	110.52	110.6	109.67	110.51	109.68	110.33	110.72	110.92	110.21	109.86	110.1	109.49	111.19	109.85	112.21	109.11
106.06	106.13	105.57	105.51	108.45	106.95	105.68	104.54	105.72	106.49	104.82	104.58	106.04	105.31	105.86	107.56	105.93	104.92	106.19	105.52	106.54	105.04	105.11	105.34	105.47	104.67	107.54	106.41	105.26	105.34	106.57	106.14	105.13	106	106.29	106.36	107.08	106.37	105.43	106.47	106.22	105.8	105.89	107.84	106.38	106.9	105.77	106.55	105.23	105.58
104.82	105.63	105.98	104.58	105.61	104.97	104.99	105.36	104.96	105.63	106.11	105.09	105.12	105.37	105.98	104.95	105.5	104.1	104.99	105.48	104.43	106.51	105.21	104.68	103.59	105.37	103.52	105.23	104.7	106	106.19	106.26	104.48	105.81	106.56	104.92	104.93	105.11	105.38	105.09	105.6	105.87	105.32	106.47	104.83	105.03	105.37	105.67	105.28	104.88
105.51	104.6	104.91	103.61	104.35	104.71	105.21	102.92	103.79	104.44	103.2	103.3	104.74	104.23	104.62	105	104.72	103.46	103.42	103.35	106.92	104.23	104.02	104.85	104.05	103.69	105.11	103.36	103.74	103.32	106.19	103.75	103.98	105.46	104.95	104.01	105.73	104.83	104.75	104.4	104.59	102.68	105.13	105.25	105.73	105.14	104.2	104.37	104.67	103.3
101.35	100.73	100.81	99.878	100.33	100.79	100.17	101.61	101.68	99.212	100.95	100.8	101.11	101.12	99.993	102.04	100.01	100.6	100.83	99.646	102.68	101.35	99.688	102.61	100.45	100.75	100.17	100.34	100.87	99.871	101.15	100.56	101.73	100.31	99.202	101.33	100.8	101.85	101.19	101.05	102.21	100.4	100.19	100.95	101.58	101.33	101.99	101.92	101.57	100.39
105.87	105.73	105.73	105.92	105.38	105.99	105.35	105.3	105.63	106.03	106.17	105.21	104.02	104.58	105.59	104.55	105.41	106.13	104.01	105.3	105.99	104.79	106.14	105.51	105.51	104.25	107.47	106.05	104.69	105.42	105.15	104.84	106.48	106.47	106.61	106.2	106.23	106.03	106.06	106.76	105.84	104.84	105.75	107.26	106.46	105.3	105.86	105.54	106.25	106.44
114.09	113.58	113.41	113.61	114.45	113.23	113.08	114.41	112.33	112.75	113.34	112.59	112.72	112.82	112.81	113.24	113.67	113.35	112.1	111.92	113.17	114.05	113.59	112.17	112.1	113.05	111.5	111.73	111.6	113.66	112.56	113.07	112.78	111.43	113.14	113.22	113.39	112.86	112.54	111.87	112.48	113.41	112.78	114.3	111.59	112.97	113.78	111.98	112.19	113.97
111.34	112.22	111.39	112.9	112.39	112.13	112.86	112.32	113.31	111.95	110.94	113.16	111.91	112.09	112.57	111.17	110.78	111.14	110.81	113.3	113.37	112.92	113.46	111.2	112.69	113.68	112.27	110.86	112.04	110.45	112.46	112.9	112.5	111.86	114.17	112.79	110.5	112.03	111.33	111.86	112.82	113.17	112.39	111.6	113.21	111.16	111.4	112.08	112.2	112.26
105.06	106.25	103.86	105.29	106.61	105.83	105.71	105.31	105.2	105.93	106	106.26	105.75	104.36	104.11	105.89	104.74	106.89	106.05	105.06	105.62	105.71	105.87	106.27	107	105	104.52	105.2	106.17	105.32	105.67	105.52	106.59	105.67	105.78	105.65	103.73	106.89	105.23	105.84	104.45	105.63	105.89	105.09	105.54	106.28	105.38	105.49	106.14	106.63
112.76	110.77	112.71	112.09	111.28	110.84	111.83	110.38	110.22	111.47	113.02	112.74	111.01	110.72	109.65	112.22	111.19	111.64	111.44	109.96	111.23	111.79	111.2	112.24	111.11	111.98	111.16	109.96	111.86	111.95	111.8	111.47	113.84	111.38	111.04	110.73	110.66	111.7	111.83	111.33	111.11	111.56	110.4	112.35	110.29	111.22	110.79	111.39	111.17	110.44
112.15	112.84	113.38	111.21	112.75	113.19	112.77	112.45	113.66	113.35	113.24	111.22	112.86	112.82	113.05	113.79	112.43	112.94	112.59	110.88	111.76	113.83	112.24	113.13	112.41	112.48	113.37	112.11	112.17	113.51	113.63	113.24	110.91	113.31	114.48	112.48	112.57	113.6	113.88	112.59	111.4	111.45	113.14	112.07	112.27	111.44	112.88	114.61	112.72	112.15
116.59	117.54	117.32	116.92	118.86	117.14	117.57	117.34	118.64	116.52	116.06	116.77	118.1	117.25	118.05	118.03	116.34	117.48	117.95	118.45	116.79	117.62	117.73	117.9	118.37	118.62	119.21	116.43	117.02	116.74	118.51	117.58	118.09	117.86	118.58	117.68	117.29	115.7	118.31	118.6	117.32	117.48	117.44	119.21	117.54	116.14	117.3	117.93	117.75	118.58
105.06	106.05	106.14	105.26	106.44	105.66	103.87	106.16	104.63	105.1	105.55	105.35	104.98	106.35	105.99	105.77	108.29	106.08	106.66	106.98	104.95	105.03	105.94	104.04	105.2	106.69	105.25	103.85	104.6	105.91	105.52	105.02	106.03	105.93	107.43	104.13	105.99	105.87	104.58	104.54	105.9	105.53	107.24	105.48	105.08	105.52	105.49	104.14	107.07	104.68
113.54	112.2	111.46	111.95	111.25	113.22	111.84	109.83	112.28	110.77	111.52	111.64	111.12	110.17	110.31	110.73	111.91	111.22	111.05	111.15	110.81	112.27	111.34	111.18	110.93	111.79	110.62	110.35	112.76	112.29	112.2	112.34	112.54	112.06	111.33	109.89	111.85	112.23	110.07	111.75	111.24	110.21	111.67	111.21	112.59	111.3	112.24	110.89	109.81	111.06
111.33	110.78	112.96	110.48	110.53	109.63	111.41	111.45	111.57	109.66	111.59	111.63	110.92	111.18	109.78	112.57	111.38	111.34	109.66	112.57	111.14	111.19	111.23	112.01	109.8	112.25	109.32	111.28	111.19	110.84	111.39	112.64	112.09	110.47	113.26	110.54	113.09	111.32	111.54	111.02	110.81	112.33	111.26	111.9	109.24	111.98	111.48	110.58	111.09	110.84
106.39	104.33	105.8	105.4	105.59	105.56	106.45	104.51	104.41	106.29	105.32	106.15	105.38	106.55	106.46	104.88	104.45	103.94	105.37	103.39	105.66	105.52	105.65	105.27	105.76	105.14	106.74	105.23	104.89	105.6	104.68	105.77	105.35	105.52	106.1	105.95	104.66	104.78	103.72	106.59	106.06	104.17	106.01	103.6	106.02	105.33	106.36	104.43	106.14	104.91
104.23	105.15	106.74	105.99	107.68	105.42	106.52	105.13	105.13	106.66	105.51	105.15	105.26	106.5	105.07	105.52	106.16	105.86	104.89	105.96	106.21	105.32	105.13	104.99	107.4	107.33	105.32	105.88	105.84	106.39	106.43	105.54	106.55	105.68	106.78	106	106.36	105.54	104.83	105.94	106.08	106.18	105.18	106.2	104.52	105.25	106.29	106.89	105.17	106.62
103.81	105.24	105.39	104.7	104.87	104.05	105.1	104.9	105.7	104.24	107.41	105.5	107.53	104.95	107.16	106.77	106.62	105.07	104.9	106.07	105.14	106.27	105.85	105.55	105.41	105.16	106.89	106.45	106.43	105.1	106.12	105.29	104.39	105.64	105.43	104.55	104.52	105.21	106.18	105.97	105.29	106.96	105.48	104.68	107.58	104.14	105.53	106.75	105.69	104.3
111.29	111.4	110.94	110.97	111.3	111.34	111.54	112.49	111.01	111.49	111.6	111.58	111.53	112.04	113.37	111.49	112.52	111	111.91	112.69	111.26	114.4	110.21	111.27	113.56	111.5	112.41	111.37	110.88	111.92	112.85	112.12	112.15	111.42	110.73	111.97	113.03	110.13	113.06	110.95	112.85	111.28	111.68	112.27	111.05	112.15	110.59	112.95	112.97	111.9
[truncated: 150 more columns]
