# Supplementary material for: Genetic dissection of main and epistatic effects of QTL based on augmented triple test cross design
Source: PLoS One. 2017 Dec 14;12(12):e0189054. doi: 10.1371/journal.pone.0189054 (PMC5730204; doi:10.1371/journal.pone.0189054)
Supplement: S8 Supporting Information — (ZIP) [file pone.0189054.s008.zip › z4_300_0.8_5.csv]

103.81	106.43	106.29	106.76	103.7	109.37	108.34	107.09	105.02	106.77	106.37	107.24	105.84	106.11	105.32	106.7	105.19	106.62	106.12	104.94	105.4	104.09	102.98	107.14	104.97	106.71	105.47	104.75	105.86	105.38	105.25	104.48	105.29	105.74	106.69	107.61	103.87	104.4	106.83	104.24	108.54	104.78	105.42	103.82	105.15	106.37	105.85	105.17	104.8	105.53
101.04	98.546	98.878	101.07	98.226	101.32	100.32	100.27	99.103	99.893	100.71	99.382	100.37	100.86	100.35	100.27	100.86	99.2	99.391	100.22	100.91	99.325	99.507	99.158	98.643	100.12	99.179	98.834	100.03	98.866	99.986	99.018	100.13	101.82	100.39	100.27	98.846	100.95	97.196	100.75	100.3	98.847	98.931	100.03	100.18	99.184	101.12	97.984	100.82	101.85
108.96	103.56	107.32	108	107.43	106.31	106.31	104.87	104.01	107.15	106.57	105.14	103.97	106.18	104.15	102.98	103.67	104.03	104.72	103.31	105.84	104.37	105.87	109.26	104.94	105.52	103.24	105.75	106.71	102.84	106.13	106.89	106.18	105.83	104.11	104.2	105.67	105.55	107.96	105.17	106.65	103.95	104.96	105.34	108.12	105.15	106.2	104.09	104.73	104.33
112.03	108.82	111.67	111.5	111.96	113.45	113.59	111.46	111.72	111.23	111.23	112.51	111.32	111.11	110.3	112.31	113.21	110.91	114.1	111.51	108.72	112.13	113.09	113.54	112.68	114.1	109.2	112.52	113.61	110.98	111.33	112.21	113.45	111.3	111.48	110.91	110.67	111.33	113.77	113.23	111.89	112.87	110.17	112.74	109.92	110.98	111.16	112.37	111.6	110.58
104.71	106.75	104.09	104.78	105.35	106.31	107.31	105.04	108.24	106.05	108.99	108.17	106.74	104.46	105.33	107.1	106.57	104.63	107.05	104.44	108.58	105.28	105.36	107.68	108.85	104.8	106.25	104.57	104.43	107.07	105.89	104.56	105.64	106.99	107.98	103.09	106.14	108.19	106.55	105.22	106.6	106.05	104.03	106.43	102.58	106.35	108.98	107.59	104.31	107.11
99.235	99.859	100.1	101.53	99.041	100.49	99.863	100.04	97.745	100.65	99.242	101.07	101.44	99.089	100.94	101.51	99.974	100.86	100.26	96.56	99.618	98.532	101.07	99.449	98.253	100.45	102.66	99.252	100.15	100.61	99.951	99.834	99.652	101.76	100.06	99.226	101.11	101.87	98.778	101.38	100.01	102.53	98.04	100.38	99.948	102.92	100.7	101.35	99.999	100.36
106.13	104.59	103.76	104.6	106.1	106.83	104.38	104.78	105.32	103.88	104.56	105.29	103.24	104.19	105.72	106.21	105.31	106.05	107.62	104.64	104.6	106.42	103.98	105.58	105.45	103.85	105.03	103.05	105.09	105.9	105.66	105.51	105.77	105.11	105.87	106.63	106.76	103.25	105.71	105.47	104.48	105.41	103.18	104.22	104.29	105.07	105.68	103.86	103.68	103.32
100.51	99.782	101.21	99.029	99.681	100.89	100.29	98.55	98.727	97.069	100.53	99.02	98.287	101.4	99.492	100.35	99.964	102.67	99.249	100.13	98.692	99.672	98.27	97.504	100.1	101.64	99.278	98.622	99.181	98.755	97.448	100.8	101.11	99.863	101.81	101.03	102.3	97.435	99.387	99.391	99.4	96.686	100.66	100.29	98.161	98.804	100.37	102.91	99.076	99.568
97.149	99.583	100.78	98.395	100.98	98.599	99.231	99.004	100.98	99.791	98.341	100.1	100.31	98.892	97.381	99.5	99.645	99.003	99.163	98.795	99.384	100.12	98.285	101.58	101.14	102.37	98.083	100.61	98.121	99.378	99.659	99.329	100.48	100.06	100.54	97.74	99.042	101.7	99.014	99.209	100.17	99.537	100.78	100.08	97.611	99.96	99.841	99.073	103.54	101.74
108.45	104.61	104.33	105.52	107.29	107.68	107.12	107.55	105.27	107.12	105.65	108.27	107.92	106.38	105.64	108.85	108.21	104.33	106.19	105.97	105.19	105.41	106.85	106.43	105.89	105.25	107.33	105.44	107.15	105.05	105.31	104.64	107.38	105.27	105.96	105.58	106.93	108.23	104.61	105.9	105.9	108.31	107.05	106.3	108.44	106.45	104.83	107.31	106.69	107.44
106.45	105.21	106.36	102.11	105.54	108.33	104.49	105.89	103.97	104.8	106.85	107.16	106.26	105.38	104.02	105.49	104.61	105.17	105.97	106.05	105.11	104.47	105.45	104.45	105.59	106.97	103	104.22	106.29	104.76	105.36	104.64	106.56	108.04	106.47	106.29	106.23	103.93	105.93	107.1	106.48	106.21	109.39	104.49	105.89	106.7	106.54	106.93	104.42	106.53
110.15	108.09	110.05	110.36	110.92	112.16	111.78	109.06	107.25	110.36	108.87	110.44	111.56	108.68	108.98	111.01	111.53	112.01	110.17	111.14	109.29	111.99	110.62	112.14	111	108.89	109.43	109.78	109.48	110.65	110.28	109.13	110.18	110.75	111.47	106.94	110.54	110.03	109.72	110.36	111.35	109.81	110.27	112.68	109.85	111.41	109.22	111.12	107.46	110.78
100.53	99.901	99.183	101.09	99.236	99.906	99.62	99.906	100.3	101.22	101.34	102.16	101.32	100.91	101.09	100.13	98.988	99.292	99.91	101.96	98.984	100.77	99.733	99.435	99.476	100.24	99.836	100.18	101.45	100.98	100.43	98.546	98.943	98.781	99.327	100.34	101.39	100.24	100.36	100.71	101.13	99.157	101.66	101.29	100.62	98.376	99.381	98.562	99.575	99.683
107.28	105.46	104.47	106.67	109.35	104.76	106.82	104.28	105.73	104.56	107.56	106.68	106.97	105.35	106.63	104.26	102.07	106.49	106.59	105.52	107.08	106.71	103.42	105.87	105.34	106.37	104.42	107.78	105.25	105.49	105.14	104.9	105.08	107.46	106.21	108.8	105.9	107.91	105	104.42	107.62	107.89	108.92	105.5	108.27	106.18	105.06	107.34	107.26	107.79
111.43	111.07	108.82	111.25	110.21	109.7	112.95	109.81	112.06	113.09	111.65	110.72	108.79	108.77	111.23	110.41	109.41	111.99	112.64	108.13	111.94	111.34	112.03	112.14	112.43	110.42	114.08	111.04	110.47	112.3	110.23	113.61	110.15	110.38	108.25	109.73	110.63	110.45	111.01	108.72	110.52	112.67	110.65	109.28	111.35	110.29	112.99	111.17	111.63	112.42
104.13	103.77	104.66	108.04	105.31	105.21	107.19	107.91	108.22	107.02	105.75	108.11	106.4	108.91	106.23	105.74	106.12	107.87	105.77	106.86	105.56	106.92	104.77	104.82	105.31	104.89	106.64	106.37	105.64	106.96	107.75	105.56	105.68	104.2	106.53	106.58	106.96	106.99	106.01	105.64	107.18	104.03	105.23	103.89	106.25	107.33	106.69	106.75	104.12	105.51
105.68	105.42	104.7	103.68	104.68	106.34	105.42	105.16	105.45	105.17	106.29	104.83	107.72	105.27	105.97	104.39	102.17	104.17	104.84	105.19	104.61	103.35	103.54	105.34	106.88	106.25	103.87	105.83	103.98	105.92	103.34	105.79	105.52	106.88	105.96	104.41	105.88	105.2	106.17	104.36	103.58	103.88	105	105.11	105.48	104.65	105.2	101.55	107.78	103.67
107.73	106.16	106.59	105.91	105.75	104.44	106.56	105.08	105.8	108.51	104.7	107.04	106.8	105.71	105.51	106.78	106.19	105.79	106.01	104.95	105.22	105.97	105.45	104.71	106.86	107.6	105.36	105.29	107.05	102.85	104.63	105.44	105.65	106.87	105.15	107.03	105.22	103.64	106.94	107.38	106.94	105.44	105.56	105.37	106.48	107.96	107.05	106.92	106.15	106.65
114.04	111.94	113.9	112.46	110.94	112.02	112.07	112.5	111.93	113.55	111.62	113.28	111.84	111.81	113.69	111.18	113.25	111.37	111.83	112.57	112.32	112.14	110.67	109.96	112.52	111.38	112.12	113.59	112.48	111.53	112.73	111.8	112.56	112.66	110.12	111.36	114.8	110.16	112.98	114.06	113.48	112.57	111.66	110.65	114.23	111.57	111.75	114.38	111.89	111.5
105.91	107.09	106.14	104.08	104.35	107.58	104.08	103.98	105.07	105.93	106.49	104.09	106.52	106.51	105.51	105.18	104.27	107.53	102.66	107.02	107.43	106.34	107.06	105.48	106.58	105.22	104.19	104.01	105.94	105.51	107.52	105.75	105.99	104.97	105.35	105.76	106.34	106.05	105.03	103.12	104.7	103.75	106.04	105.5	104.62	103.53	106.9	104.44	105.43	104.25
104.94	103.36	105.15	102.87	107.09	104.8	103.09	104.01	105.39	105.21	104.15	105.3	104.7	105.05	105.4	105.18	104.95	103.51	104.4	103.02	105.77	103.75	104.94	105.74	101.64	105.77	105.39	101.67	103.86	105.06	104.5	104.14	104.8	106.18	104.86	103.71	103.48	104.29	103.36	105.54	104.37	102.76	103.3	104.5	106.19	104.32	101.21	102.38	105.5	103.37
112.86	112.09	109.68	110.9	111.47	113.35	111.85	110.25	109.67	110.11	109.77	109.42	110.24	110.88	111.06	109.03	109.72	111.35	108.71	109.5	111.41	112.59	111.28	110.75	111.82	113.93	109.74	110.31	108.67	112.35	112.47	109.77	109.52	111.93	108.8	112.9	111.35	111.26	111.1	111.24	112.17	111.49	110.21	111.73	109.79	109.79	110.46	108.66	110.03	111
111.67	111.9	111.12	110.75	110.96	110.81	110.32	113.06	112.16	114.42	110.18	110.42	110.99	111.13	110.5	113.64	110.24	112.06	111.78	114.25	112.58	113.15	113.19	114.85	110.71	113.18	110.01	111.28	111.59	112.09	112.92	112.39	111.93	110.93	111.69	113.25	111.61	115.38	111.86	111.83	109.55	112.43	112.87	111.4	112.89	114.64	112.7	113.64	110.83	112.07
102.33	103.7	105.02	106.71	104.34	104.23	102.88	103.05	104.76	104.07	103.11	103.67	102.33	106.47	103.7	105.06	103.9	105.07	104.33	103.19	104.2	103.53	104.49	102.16	104.68	104.75	106.29	105.81	104.46	107.44	102.63	103.3	102.74	102.98	105.65	103.15	101.13	103.64	103.9	103.65	102.91	104.64	102.78	102.67	104.44	104.03	105.17	103.63	106.08	101.54
108.14	106.03	105.39	104.33	104.84	105.29	105.6	105.58	105.6	105.95	106.9	106.79	105.55	106.39	106.28	107.28	104.41	107.14	106.84	103.81	105.18	104.81	104.02	106.79	109.24	104.98	104.01	109.4	107.56	104.04	105.15	104.83	106.31	105.53	105.58	104.21	107.66	106.72	107.58	107.91	107.26	106	108.59	106.16	107.01	105.92	104.49	106.29	107.6	107.89
112.89	111.43	109	110.5	110.82	110.13	108.12	109.17	111.84	110.14	110.74	111.47	111.57	109.99	109.75	109.01	110.78	113	109.71	111	111.2	111.66	114.13	110.74	112.38	111.14	111.24	112.1	112.59	110.05	112.05	111.51	109.25	111.46	110.61	110.01	111.96	111.87	108.97	111.13	110.28	111.43	111.58	112.25	110.42	112.81	111.56	112.1	112.42	110.38
109.69	112.89	109.77	108.66	114.47	110.46	111.06	108.58	112.68	109.5	110.4	107.77	109.71	111.72	109.56	111.86	110.65	111.46	111.13	110.04	109.95	109.23	108.96	111.51	112.22	111.15	109.02	111.42	111.66	107.71	111.62	109.71	110.58	113.18	108.42	111.52	108.78	108.33	110.7	111.35	108.66	109.11	110.08	110.85	111.68	110.89	110.07	110.36	110.14	109.77
119.79	119.39	117.68	117.8	117.14	115.6	117.25	118.46	117.73	115.21	116.1	117.9	117.11	118.22	116.03	117.54	117.69	116.03	117.67	118.26	119.2	116.92	117.1	117.82	116.22	118.11	117.93	118.24	120.08	118.62	115.36	117.85	119.95	115.66	116.31	118.23	118.08	117.56	116.51	116.47	118.84	119.09	120.5	117.03	117.68	118.09	115.48	117.84	116.26	117
105.19	105.32	104.28	106.57	107.38	106.61	105.41	105.86	108.44	106.43	106.23	106.4	107.11	105.83	104.92	103.89	106.89	105.33	106.13	104.6	105.8	107.04	107.09	106.75	105.05	108.4	105.43	106.58	106.08	107.39	106.02	107.04	104.25	104.45	104.75	105.2	106.91	106.24	107.86	105.38	106.36	107.44	106.03	105.9	107	106.35	103.52	106.37	106.94	105.69
105.81	107.04	107.21	106.3	107.59	105.73	106.94	105.61	107.48	105.59	106.38	105.85	106.37	105.58	106.45	107.84	105.97	105.34	107.65	107.26	107.3	106.59	106.71	105.96	105.76	107.77	104.78	106.88	107.34	104.33	105.18	106.12	105.54	105.6	105.23	107.64	105.55	105.98	106.49	105.41	104.43	103.24	106.05	106.43	105.28	104.43	107.03	105.59	105.54	107.32
99.74	100.02	98.714	97.714	99.884	100	98.328	101.17	96.389	101.15	98.756	97.924	99.007	99.17	99.028	99.554	98.69	97.867	99.08	99.391	100.17	99.607	98.792	100.67	101.29	99.693	100.61	98.434	98.42	97.95	99.993	99.434	102.17	98.88	100.04	97.276	101.88	98.988	98.308	99.853	98.069	100.14	102.21	100.65	99.841	99.028	97.245	100.35	99.346	101.18
110.87	111.52	113.15	111.91	112.01	110.69	112.55	110.32	110.44	111.06	111.84	113.36	109.89	111.21	113	111.14	112.21	109.95	112.07	111.49	110.19	112.43	112.73	112.64	113.28	110.68	112.14	111.59	111.52	111.79	112.84	113.39	111.53	112.6	112.3	111.57	112.75	112.19	110.77	111.38	109.99	111.79	112.54	111.82	111.69	114.28	115.41	112.76	113.23	109.92
110.91	110.33	110.03	109.64	107.08	109.43	110.07	107.82	110.24	107.73	110.96	109.57	110.41	111.14	110.66	110.48	109.19	110.71	109.78	107.9	109.87	110.19	111.07	108.18	110.21	109.65	109.49	109	109.22	110.44	107.55	109.32	109.86	109.41	110.01	110.47	108.55	107.81	109.33	111.09	108.64	109.24	111.38	109.79	108.48	109.43	109.13	110.29	109.56	108.9
106.69	106.01	106.84	104.52	105.17	105.55	107.62	104.73	105.53	106.33	108.1	105.51	106.34	107.18	109.18	108.16	105.85	107.81	105.94	106.36	107.1	105.46	105.7	107.05	106.04	106.77	109.86	106.47	104.33	104.63	105.29	107.1	107.03	107.05	105.71	107.94	106.03	106.87	108.76	108.88	108.64	107.69	104.68	106.66	107.33	104.99	104.68	103.25	104.32	107.93
106.26	104	103.76	106.89	107.48	105.63	108.76	105.86	103.9	106.04	105.64	104.9	105.79	105.67	106.43	102.39	105.77	104.34	106.19	105.08	106.45	104.08	106.41	107.51	106.4	104.72	106.02	107.39	105.5	106.21	107.05	107.7	104.99	104.65	106.15	107.24	108.51	105.88	107.7	107.44	103.75	105.76	105.35	106.18	108.14	106.01	105.86	105.84	107.23	106.85
111.76	110.69	112.25	110.77	111.66	113.16	111.87	112.44	112.78	110.73	109.98	111.19	110.71	111.68	110.76	111.42	111.23	111.21	112.63	110.96	112.31	109.68	112.46	112.45	111.45	109.61	111.06	111.34	110.07	111.26	112.46	110.93	111.52	110.15	113.22	112.25	111.44	112.7	111.94	113.03	113.59	109.47	112.11	111.63	111.75	111.99	109.59	110.46	109.92	112.94
104.31	105.35	105.47	104.56	105.11	106.48	106.9	106.8	105.67	105.68	106.09	106.09	103.41	104.59	104.55	105.44	105.26	107.41	105.04	106.67	105.64	107.12	107.06	106.75	107.8	104.77	103.71	105.33	106.65	107.32	104.54	104.27	105.81	106.05	106.21	106.81	106.43	106.98	105.95	105.33	107.07	104.74	105.56	105.7	105.09	104.45	105.96	104.21	103.62	105.74
102.34	103.35	104.01	104.46	102.85	101.13	102.16	104.44	103.05	102.91	105.65	103.9	105.04	104.1	104.18	103.4	101.07	106.3	103.27	103.64	104.76	102.07	104.83	103.65	103.88	103.28	104.36	105.58	105.35	102.7	103.93	105.22	103.11	105.19	105.43	103.75	105.69	105.56	102.62	103.22	103.09	103.54	105.82	106.14	103.43	105.47	106.27	103.2	104.78	103.49
106.14	105.59	107.1	104.39	106.88	105.75	108.92	106.51	103.76	104.11	104.6	104.96	105.18	106.61	107.25	104.02	103	105.54	107.36	105.86	106.89	105.55	105.06	106.6	106.52	105.54	106.1	105.37	104.77	107.45	104.55	106.51	104.25	108.12	108.04	105.54	105.02	105.82	104.27	103.62	103.82	105.5	106.74	105.56	106.31	104.55	108.51	105.96	105.23	105.49
105.8	107.46	104.14	103.98	106.5	105.48	107.49	106.72	104.9	105.09	104.86	106.49	106.49	104.8	104.83	106.81	107.29	106.58	106.31	107.63	104.02	105.51	106.46	107.94	103.65	105.12	104.63	104.7	105.59	104.32	105.52	108.58	106.15	108.64	108.37	105.87	104.57	103.6	103.49	105.42	106.71	106.57	104.94	106.46	103.78	107.02	109.24	105.87	103.65	106.19
111.15	109.77	112.62	110.82	110.37	113.4	112.24	109.56	114.31	111.16	111.34	111.96	111.46	109.48	113.88	111.07	110	110.37	110.76	111.01	111.92	112.3	111.2	109.95	113.02	110.15	113.38	112.42	112.51	112.02	111.83	111.83	111.8	112.51	112.43	110.81	111.72	111.26	110.73	111.92	113.88	112.64	110.32	113.15	110.57	112.55	110.71	109.98	110.41	110.19
100.11	100.64	100.76	100.59	100.51	100.07	97.589	100.48	99.459	101.8	101.53	98.862	100.31	103.14	102.42	100.79	98.788	99.022	100.39	104.18	98.697	101.85	101.69	101.36	101.75	97.68	99.919	100.24	99.214	102.37	98.424	103.28	101.48	100.45	100.54	99.63	101.1	100.66	102.37	98.243	100.77	100.6	99.709	100.31	99.574	99.712	99.561	100.87	103.62	100.51
109.62	111.89	108.84	109.53	110.22	111.06	111.97	109.54	109.57	110	110.23	109.95	108.87	110.14	109.3	109.57	108.58	109.95	110.18	109.79	110.9	110.67	108.63	111.9	110.42	110.8	109.88	109.76	109.32	109.36	109.32	108.73	108.89	110.16	111.08	112.04	108.06	111.65	108.51	110.39	110.57	107.95	111.35	109.21	109.58	110.77	110.82	109.16	111.34	110.48
99.222	100.29	100.8	99.292	100.1	98.901	99.872	100.02	100.17	100.34	99.604	98.084	100.02	99.983	101.96	98.357	101.86	100.02	100.26	100.88	99.483	100.93	100.7	100.39	99.029	99.498	99.107	97.804	100.88	101.95	100.42	100.76	98.991	98.217	100.53	100.53	99.182	99.861	96.929	100.06	98.803	101.34	103	103.35	99.302	99.288	98.15	100.61	100.21	99.502
105.33	104.49	105.58	105.15	104.02	104.61	104.1	104.78	107.18	103.48	105.68	106.27	102.59	105.03	104.32	105.68	102.78	103.68	104.94	101.74	103.93	105.83	102.32	106.74	103.73	103.9	104.8	104.21	104.66	103.85	106.31	104.59	104.1	102.87	104.74	102.49	102.77	103.64	105.71	106.28	104.08	106.99	104.56	104.63	103.66	104.78	104.64	105.08	104.63	104.55
110.36	108.15	110.58	111.39	112.38	111.66	110.21	108.53	109.47	110.35	109.87	109.63	109.71	109.09	109.54	108.68	110.69	108.11	110.03	111.9	111.81	111.64	110.29	109.06	108.89	107.27	109.36	109.33	112.1	111.18	107.98	109.43	108.08	109.51	110.85	110.08	112.13	112.27	109.02	112.34	108.89	110.39	111.6	109.64	109.08	113.49	108.07	109.41	109.75	109.89
110.78	113.81	109.01	110.68	110.85	109.12	109.86	112.35	111.88	111.36	113.68	111.8	111.63	111.57	111.62	112.48	112.56	111.23	111.55	113.33	110.12	110.59	111.91	110.71	110.68	110.08	111.13	111.59	109.65	111.07	112.77	111.51	111.22	112.31	111.7	110.98	110.31	112.11	112.3	110.81	109.38	112.84	111.76	110.18	111.18	110.89	110.59	109.72	109.67	108.24
108.71	109.7	112.3	112.43	110.49	110.44	110.98	109.61	108.79	110.66	112.24	111.37	109.39	111.09	110.24	110.54	112.39	113.49	111.14	112.07	110.68	109.48	109.14	111.07	111.43	111.34	111.27	110.53	109.67	108.86	113.21	108.47	110.51	110.15	109.99	110.27	111.23	109.86	112.13	112.46	111.85	108.4	110.63	111.66	110.73	111.57	109.01	110.23	109.69	110.45
104.03	104.51	103.34	106.72	103.57	103.68	104.38	103.6	104.8	103.84	105.08	103.44	105.24	106.75	104.72	103.6	105.78	105.67	106.04	103.4	105.33	106.24	103.6	105.25	103.95	103.26	102.91	106.38	105.67	105.27	106.92	104.74	103.68	103.87	104.37	105.13	104.51	104.01	104.89	104.36	103.97	104.95	103.98	105.54	106.39	107.84	103.54	105.62	104.85	104.15
101.88	99.618	100.65	101.46	99.093	100.67	99.326	98.89	101.97	100.66	100.07	102.72	100.57	101.62	99.263	100.42	99.463	100.13	102.45	100.71	99.452	101.53	102.01	100.61	100.67	102.39	101.44	102.07	100.89	100.57	100.35	101.31	100.42	101.81	101.76	101.07	99.366	102.08	100.3	100.05	99.653	102.82	101.32	101.35	99.886	101.71	100.3	99.496	101	100.37
105.97	103.86	105.77	107.51	105.36	104.65	102.5	103.41	106.03	104.23	105.51	102.24	103.31	104.46	105.07	105.08	106.16	106.25	103.05	104.79	102.96	102.56	103.66	105.31	104.43	104.43	104.16	100.97	105.73	103.12	105.13	106.08	106.74	104.58	103.97	107.59	105.65	104.7	103.75	105.44	103	106.69	104.22	105.73	104.38	104.85	103.19	103.88	103.76	103.77
114.27	111.47	112.25	109.95	111.53	113.56	111.24	114.75	113.41	109.7	112.35	110.03	110.37	109.7	112.67	110.46	112.08	111.33	111.93	113.34	112.75	110.8	111.65	110.9	112.77	109.96	112.77	113.99	110.38	111.83	111.4	112.37	111.71	112.87	111.53	111.06	111.19	112.21	111.46	110.63	110.32	111.77	109.49	111.79	111.21	111.57	111.24	112.7	111.9	110.31
103.39	106.17	106.05	105.39	105.32	105.52	109.37	103.31	105.44	104.41	107.48	107.77	105.51	104.49	106.13	107.42	106.61	107.33	105.59	106.78	103.74	105.21	104.82	104.28	104.45	106.58	106.22	107.72	107.94	106.26	105.9	104.7	106.43	104.47	106.34	106.07	105.71	105.68	106.94	105.93	107.09	108.77	105.42	103.65	106.1	106.67	105.76	105.56	107.03	105.89
112.55	113.13	111.18	109.8	112.1	111.89	111.98	113.06	110.56	110.76	113.69	109.07	111.17	111.59	112.03	110.81	113.04	109.49	111.62	111.91	110.17	111.44	110.7	111.49	112.31	111.14	110.33	111.2	110.82	110.31	110.93	112.27	113.02	112.99	110.18	110.79	110.6	109.7	112.63	110.77	111.46	112.83	111.77	111.14	112.91	109.32	113.15	111.05	110.78	111
109.96	109.82	110.54	108.98	111.51	109.38	111.01	108.74	110.68	109.58	110.21	110.39	110.4	111.35	109.16	112.31	111.2	109.39	110.4	110.55	111.81	111.27	110.27	110	110.52	109.5	109.53	106.32	111.53	111.18	111.17	107.92	109.25	110.85	112.55	110.87	109.46	109.79	108.43	109.29	109.48	109.6	109.02	109.83	110.32	108.93	111.26	112.02	111.93	108.06
113.43	113.22	114.15	111.37	111.22	115.32	113.25	113.89	113.41	111.85	112.97	114.57	113.16	112.09	113.09	111.89	112.1	113.07	113.19	110.52	114.48	113.14	111.47	112.37	112.62	113.44	112.57	112.28	112.72	110.87	112.78	113.35	111.11	111.75	113.12	114.22	115.37	113.63	113.53	113.58	111.75	114.22	113.13	113	112.51	112.19	112.37	111.81	114.96	111.9
105.44	102.59	101.81	104.4	102.99	103.07	104.34	105.85	106.41	104.69	103.54	103.51	103.5	104.01	104.38	103.5	104.93	105.54	104.16	104	103.68	103.82	104.82	104.22	102.27	102.46	103.76	103.69	103.79	103.74	104.96	106.82	105.91	105.08	102.62	104.16	105.19	107.2	102.62	103.67	103.83	104.51	104.44	100.64	103.11	103.5	106.07	104.35	105.49	104.06
105.39	105.09	105.85	103.24	104.53	105.83	106.62	107.38	105.46	106.02	106.72	105.66	104.34	105.89	105.1	104.23	105.51	106.47	102.61	104.73	106.22	104.84	106.66	107.36	105.02	102.52	105.85	106.17	105.99	106.3	104.92	105.49	106.24	105.11	108.02	105.86	106.16	106.78	105.6	104.68	106.56	106.46	104.55	105.73	104.96	104.99	105.33	106.06	105.25	104.34
111.68	110.15	110.18	111.93	110.24	113.68	110.91	109.88	111.79	113.95	111.64	109.96	111.53	109.94	113.84	110.5	109.06	112.68	109.33	110.22	110.53	111.57	112.5	110.7	113.6	111.46	108.98	111.64	114	108.61	111.47	113.52	111.06	109.51	110.65	111.72	112.72	112.42	109.42	112.63	110.81	110.98	111.79	111.37	112.51	109.33	109.43	112.8	111.54	110.32
106.29	106.19	105.45	104.98	104.57	106.13	105.98	106.38	105.54	105.34	105.59	105.56	102.61	104.29	103.25	106.78	105.62	103.94	106.28	105.39	105.73	106.65	104.85	103.99	105.9	105.65	106.79	107.8	109.49	107.27	106.93	106.09	105.7	104.62	104.21	105.82	107.1	104.24	104.44	106.05	105.6	106.5	103.69	104.73	104.11	106.15	104.73	104.58	106.67	104.42
109.44	112.04	110.82	110.14	110.33	109.89	110.8	110.4	112.04	110.95	111.34	112.63	112	112.04	111.75	108.26	112.41	112.38	111.49	109.27	109.52	113.45	110.96	112.07	110.67	112.05	109.94	112.2	112.78	111.85	111.73	111.04	110.72	112.63	112.66	110.47	110.86	110.5	113.04	109.07	110.08	110.59	111.81	111.03	110.69	112.06	111.69	110.33	110.31	112.52
117	120.42	117.44	116.26	117.09	115.66	115.42	117.36	117.66	117.14	117.65	118.97	115.68	118.84	118.25	116.34	118.57	117.94	117.02	118.06	116.89	118.65	117.68	117.38	116.86	118.95	116.76	117.67	116.75	118.28	116.88	118.37	118.94	116.16	118.06	118.39	116.11	116.36	116.21	118.16	118.06	117.18	117.1	118.3	115.35	114.86	118.56	116.74	117.66	115.43
110.41	111.29	110.26	108.95	108.39	109.29	110.67	112.54	111.97	109.1	110.47	107.49	109.92	109.84	108.48	113.43	109.07	110.12	110.03	109.79	109.61	111.09	110.2	109.64	109.35	110.07	109.6	108.83	111.44	109.69	110.88	110.35	109.85	110.88	111.42	107.41	110.73	111.44	109.5	110.93	111.21	109.75	110.4	110.23	107.4	109.2	110.99	109.57	109.87	109.55
106.48	107.1	105.13	106.26	108.13	107.87	104.44	105.89	108.72	106.86	105.85	106.34	105.68	108	107.25	104.44	106.27	106.37	104.72	107.92	107.63	107.13	104.95	107.17	107.64	104.67	106.14	105.77	105.28	104.85	104.41	105.01	105.6	105.78	105.24	105.55	105.95	105.57	105.56	107.53	104.47	106.17	103.84	107.27	105.98	105.08	106.59	107.13	106	105.71
104.97	103.8	103.21	103.19	104.01	103.18	102.88	104.42	104.79	104.55	104.58	103.25	106.2	103.61	104.11	103.95	106.71	104.67	104.27	105.59	104.19	105.12	104.62	105.09	105.35	105.22	104.61	104.73	102.69	101.87	103.51	104.88	103.79	106.16	103.45	104.6	104.62	104.56	103.88	104.53	104.53	102.93	103.96	105.35	104.17	103.55	104.39	103.75	105.38	104.22
112.45	110.21	112.86	114.58	109.4	111.76	110.77	112.04	110.32	112.74	112.54	112.98	112.52	112.07	112.43	113.54	112.58	112.84	112.28	110.21	111.21	109.8	112.62	112.47	110.55	111.64	113.34	112.32	111.33	110.9	111.26	110.27	110.87	112.16	112.21	111.97	112.92	109.71	112.86	112.51	109.73	113.61	111.51	111.86	111.38	114.83	111.27	111.53	111.74	112.15
111.76	114.2	113.46	113.9	112.57	114.14	112.56	116.04	113.21	112.82	112	112.67	113.36	113.69	114.68	114.42	113.01	112.5	111.23	113.44	113.71	112.29	111.04	113.49	110.11	114.7	114.02	112.6	111.93	112.99	112.88	113.71	112.32	111.45	115.01	112.33	110.91	111.14	113.9	110.74	115.02	113.6	111.07	111.67	115.52	111.86	112.37	113.37	112.88	114.58
105.98	106.48	105.74	106.07	105.1	107.96	105.27	104.94	105.52	104.95	106.81	108.11	102.09	106.53	107.06	104.42	105.61	106.19	105.79	104.05	106.05	106.85	106.32	107.89	106.42	105.13	106.56	105.62	106.47	106.75	105.55	105.13	107.77	107.77	104.94	105.53	104.55	105.74	107.33	106.35	107.98	106.14	106.6	105.18	106.81	105.92	106.59	105.67	107.35	106.21
107.12	105.06	105.85	106.83	106.38	104.63	108.16	107.22	104.66	107.04	106.71	105.29	107.87	106.95	104.81	104.53	105.74	106.29	105.83	106.41	106.55	107.8	106.32	106.42	105.64	107.33	106.1	106.66	107.23	105.97	107.37	106.71	107.64	106.97	104.48	104.63	105.94	107.1	105.49	106.64	106.16	105.76	106.55	103.93	106.83	105.51	105.83	106.08	106.25	106.37
104.15	104.08	105.75	107.9	106.24	105.43	106.47	106.54	103.67	105.79	106.71	104.76	103.98	102.83	106.78	105.84	106.44	105.55	104.45	106.86	105.2	105.68	104.57	102.67	106.16	107.6	103.25	105.96	105.72	103.84	104.88	104.77	104.3	106.25	106.24	104.36	104.35	104.57	104.52	107.39	106.12	104.7	104.13	105.56	103.89	105.57	103.16	104.53	106.19	106.1
106.56	104.26	105.33	106.11	106.1	106.3	106.53	104.86	104.14	105.43	106.47	106.37	104.61	102.14	105.48	105.61	105.72	107	106.24	105.57	107.78	105.28	107.03	106.65	104.61	105.85	104.12	103.66	106.96	105.14	105.32	106.35	104.26	106.62	103.81	106.61	103.95	104.5	105.63	104.47	105.61	104.3	106.37	105.74	104.72	105.3	106.14	104.35	103.51	103.64
100.92	100.98	102.6	97.624	101.95	102.62	98.867	100.25	99.592	101.89	99.292	100.15	102.4	102.61	100.54	102.13	99.162	100.05	102.56	102.6	101.58	101.19	99.347	102.25	99.948	100.04	101.81	101.38	100.39	100.84	101.17	99.156	98.805	104.14	100.99	99.929	101.78	98.296	99.914	101.25	100.13	101.41	100.95	100.38	99.398	101.86	100.88	100.66	98.226	102.57
104.2	103.68	105.55	106.03	103.69	106.79	105.07	104.32	104.32	104.91	106.12	107.68	103.42	105.61	105.05	105.29	106.93	105.37	104.4	104.78	105.63	105.92	105.32	107.44	106.06	105.37	104.11	104.62	103.97	103.61	105.52	104.75	105.22	106.47	104.67	107.49	103.81	106.99	105.11	107.06	105.07	106.09	105.68	105.49	105.19	106.83	106.66	103.92	104.49	109.29
108.16	112.54	110.28	110.93	108.17	109.81	109.6	110.36	109.99	108.39	110.78	107.96	111.22	110.01	109.37	109.82	111.61	111	112.1	111.09	111.77	109.15	110.59	112.61	111.2	110.58	109.05	110.66	110.74	109.48	109.22	110.55	108.71	112.99	110.96	110.64	110.16	111.37	110.46	111.07	109.26	111.71	112.46	110.33	108.8	110.73	109.4	111.45	111.19	108.95
105.81	105.87	104.75	107.61	106.17	106.05	105.06	106.26	107.87	107.24	106.32	108.33	108.14	107.92	105.53	107.3	104.96	108.53	107.3	106.28	105.95	105.61	107.93	106.22	105.15	106.55	105.73	105.47	106.64	106.03	106.09	104.53	105.32	106.42	105.56	104.6	105.51	104.41	105.65	108.07	105.31	106.92	105.45	107.24	108	106.31	107.01	105.24	106.9	104.56
104.63	107.16	105.8	108.09	106.71	105.04	106.11	103.83	106.18	106.3	105.54	108.25	103.27	104.99	104.87	103.68	106.6	106.28	109.04	103.62	108.13	104.92	105.12	104.82	104.6	108.63	104.23	106.3	103.84	105.17	105.97	107.3	103.7	108	105.43	105.15	104.74	104.78	107.11	107.01	103.36	104.77	107.69	105.08	104.33	106.25	106.83	104.65	105.95	105.73
106.13	105.87	104.93	105.91	103.57	106.28	106.66	108.69	106.71	107.1	104.43	106.27	105.78	103.61	105.42	108.16	106.14	105.52	104.38	106.59	106.22	105.04	107.47	103.71	105.52	105.14	105.48	106.25	105.53	104.86	106.42	105.8	104.88	105.58	104.83	103.44	106.61	106.98	105.31	105.12	107.1	106.76	106.12	105.03	105.83	103.09	105.24	104.41	101.94	106.17
111.03	110.92	110.47	110.51	109.33	107.51	108.33	110.76	110.02	109.84	109.45	110.66	108.53	111.28	110.58	109.01	110.66	110.5	109.36	109.35	109.51	109.49	108.73	109.76	110.18	110.29	108.34	112.61	110.52	109.21	109.68	110.25	108.56	108.83	108.6	109.21	109.29	107.89	109.48	109.48	111.01	106.94	110.04	109.44	108.88	109.25	110.01	111.47	110.31	111.19
111.74	109.32	110.81	112.5	111.06	111.13	110.77	111.52	110.14	113.59	112.11	111.75	113.97	110.44	112.63	112.21	111.08	111.61	111.25	112.24	109.89	111.47	113.28	110.3	113.53	112.42	110.59	111.73	113.12	111.02	110.31	115.34	112.69	110.94	112.81	110.63	112.89	113.75	108.98	111.4	111.3	111.72	113.13	111.25	112.45	112.81	111.32	111.64	113.25	113.57
106.35	103.55	103.65	105.29	104.77	104.51	106.13	105.52	106.58	105.87	105.96	107.64	105.99	106.81	105.23	105.56	106.7	105.44	104.77	104.25	105.43	105.7	104.72	106.11	106.66	103.47	104.94	105.37	105.48	106.85	104.28	104.93	105.06	104.31	105.73	105.67	106.6	104.46	106.45	107.63	105.71	106.75	106.81	106.83	103.84	106.56	106.61	107.29	107.16	105.73
110.26	110.61	107.4	110.67	108.65	110.11	108.13	112.03	110.32	107.98	111.51	108.75	107.78	113.26	110.33	111.24	111.64	108.59	108.85	109.91	110.34	110.09	110.83	110.9	109.04	109.29	109.47	108.59	109.61	111.54	108.23	107.53	110.25	107.71	107.77	110.79	110.22	108.97	108.41	110.59	109.77	112.36	110.06	110.02	109.68	107.43	109.93	111.43	108.69	110.45
107.71	106.83	104.57	104.12	105.92	105.45	104.46	107.8	105.31	107.07	105.77	105.18	105.3	105.46	108.09	105.49	106.14	108.27	107.06	106.02	105.03	106.96	107.47	106.31	104.71	103.54	105.35	106.68	107.2	104.42	105.47	104.79	104.74	107.88	106.08	106.06	105.33	105.27	105.61	104.87	105.52	105.92	104.36	105.64	106.76	105.36	104.48	106.72	104.59	105.74
103.55	105.11	103.67	105.72	104.52	105.16	107	106.08	105.96	106.18	106.01	104.73	106.98	106.08	105.29	104.65	107.04	103.83	104.43	104.86	103.95	104.43	106.05	103	107.25	104.82	104.3	105.58	104.76	104.89	105	104.62	104.65	104.76	103.47	106.8	105.48	105.9	107.12	105.4	106.92	105.43	105.62	103.56	103.36	105.57	102.69	106.63	105.21	105.88
109.48	113	110.44	110.3	111.19	112.1	110.58	113.68	110.51	111.79	113.03	110.56	113.7	111.25	111.72	108.25	113.72	111.39	111.2	110.92	113.29	112.27	108.81	111.8	110.73	109.36	112.45	108.78	111.33	111.39	109.7	112.13	112.49	112.6	110.12	111.69	111.97	110.67	109.61	112.06	111.02	111.05	111.43	110.06	110.43	110.59	111.21	111.15	111.08	110.56
104.66	103.1	106.71	107.28	105.77	104.99	104.83	105.38	105.25	105.86	106.83	106.91	106.8	106.79	104.79	104.55	104.42	105.25	106.86	105.27	105.57	105.66	103.97	104.4	104.7	108.74	105.46	105.79	102.09	106.73	104.26	107.16	104.5	106.23	106.75	105.2	106.74	106.52	105.95	106.73	104.75	106.94	103.82	105.58	106.69	105.6	106.06	104.87	104.88	108.81
103.79	105.93	105.09	106.69	107.66	104.61	104.78	105.31	104.96	104.81	105.28	105.13	106.8	106.06	106.63	103.53	104.41	104.8	106.52	103.3	104.52	107.3	105.33	105.46	105.57	103.88	104.5	106.21	104.12	104.97	103.6	103.67	104.41	106.69	105.63	104.42	105.17	106.3	105.4	108.52	106.31	105.53	107.01	106.72	107.44	105.2	106.36	106.92	104.83	107.03
99.567	97.825	101.13	99.053	100.02	100.53	100.18	98.988	97.72	102.68	100.27	97.57	99.294	100.85	98.617	101.49	100.05	102.47	99.746	101.03	99.505	98.11	100.78	99.535	100.2	97.673	98.711	99.573	96.86	98.757	100.87	100.87	99.78	100.14	98.843	100.49	100.03	99.397	100.6	101.55	99.87	98.563	100.01	100.9	101.08	100.08	100.33	100.39	97.913	96.926
105.23	101.5	103.3	102.53	106.32	102.62	103.81	103.89	105.92	104.26	103.41	103.15	103.47	106.52	104.76	104.95	105.76	103.22	104.52	104.15	108.18	105.06	104.9	104.3	105.45	106.06	105.44	105.62	105.61	103.17	105.79	104.91	102.29	105.57	105	104.26	105.45	104.02	106.41	105.27	104.37	104.92	106.02	105.31	106.17	104.58	105.85	102.86	105.31	103.81
118.36	117.23	117.92	117.74	118.37	115.03	117.49	117.34	116.15	114.85	117.09	118.11	117.8	116.02	118.95	118.38	116.29	115.85	118.44	117.26	116.37	117.19	119.05	119.59	117.56	116.12	118.08	118.11	115.61	117.14	116.36	117.52	119.29	117.37	117.42	116.78	118.42	116.8	115.72	115.93	114.99	115.98	117.87	119.47	119.2	118.05	114.99	117.41	114.65	116.36
107.07	105.47	108.51	103.1	105.3	105.69	104.87	105.33	105	106.1	106.14	104.75	104.02	105.56	104.71	105.93	105.34	104.11	104.09	105.23	107.25	104.6	104.84	105.36	107.91	107.24	102.7	104.44	105.25	107.42	106.11	105.13	106.48	105.97	104.58	106.06	107.33	107.03	106.55	107.26	104.8	102.42	105.91	103.73	104.74	105.37	105.74	104.23	105	105.77
104.58	104.64	107.15	106.47	104.43	104.59	106.6	105.65	106.71	104.13	103.37	105.41	105.61	105.12	105.94	104.19	102.59	105.31	105.98	104.04	105.8	105.67	103.19	104.67	104.1	104.87	106.25	105.04	104.87	104.69	106.77	104.89	107.21	103.02	104.95	105.96	103.43	105	107.34	104.19	103.28	105.14	106.74	106.37	105.63	105.7	103.02	105.49	104.18	106.87
104.94	103.33	104.94	105.41	106.12	105.8	106.77	103.9	105.47	106.08	107.75	102.26	105	106.83	106.73	104.58	105.68	105.32	104.45	106.1	104.23	104.81	106.57	103.65	108.01	105.11	105.85	106.56	105.99	106.17	104.14	105.36	104.6	105.58	104.52	105.56	105.87	107.29	107.66	104.69	105.38	103.37	103.34	102.28	107.43	107.48	105.12	105.84	106.88	105.61
105.2	107.43	105.87	108.13	106.18	106.72	107.2	108.35	106.93	104.95	104.36	106.29	106.93	104.77	106.56	107.27	104.44	106.35	104.67	107.24	106.68	105.49	107.74	108.78	105.24	104.41	107.49	106.89	106.09	103.9	106.33	105.74	104.3	108.12	108.11	107.24	106.03	103.9	106.32	106.11	106.05	102.79	108.08	107.49	106.44	109.64	108.26	108.66	104.86	107.87
102.59	102.1	100.26	98.389	101.27	101.38	100.83	102.64	102.97	102.11	99.3	101.93	99.834	101.44	100.64	98.414	100.98	101.39	102.43	100.27	101.59	102.38	96.888	100.78	100.55	100.66	100.82	99.977	103.69	100.07	100.24	102.26	100.97	102.95	100.6	101.22	101.23	99.732	101.35	101.24	100.17	101.63	100.04	102.26	103.34	101.4	100.31	101.17	102.1	98.367
101.47	100.24	99.63	100.39	102.11	102.32	99.936	100.68	100.93	101.28	101.1	101.34	101.89	100.48	102.83	100.71	104.54	99.183	100.3	101.4	101.49	99.159	101.39	99.609	103.44	100.27	100.58	99.272	101.4	101.47	105.4	102.72	99.25	100.82	101.38	99.388	102.49	101.58	101.43	102.14	99.131	101.99	101.01	101.29	99.132	100.87	99.673	101.24	99.705	100.05
104.34	105.29	106.06	102.99	106.86	106.52	105.54	105.62	103.87	105.68	104.78	103.66	104.44	105.01	108.01	103.92	105.33	106.1	105.23	105.97	106.47	103.94	106.49	105.76	106.37	105.85	105.14	105.33	105.13	105.88	104.4	105.35	104.81	105.96	105.85	106.75	105.02	105.39	105.51	108.51	103.06	106.57	104.26	107.62	105.18	104.91	103.53	104.44	105.43	105.13
100.87	99.654	99.744	101.71	100.89	101.39	100.96	100.13	100.77	100.19	99.72	102.11	102.76	101.67	101.32	102.93	100.29	101.12	101.95	99.551	100.93	99.422	101.65	102.39	101.79	99.146	98.068	101.96	100.16	101.23	100.36	100.54	101.3	101.58	102.56	101.18	99.89	102.52	100.14	98.109	99.881	102.53	100.93	99.282	102.14	99.268	99.483	99.794	101.93	101.47
101.51	97.483	102.17	100.95	100.64	101.02	102.45	98.841	100.14	98.553	100.7	99.318	100.75	99.255	98.119	100.67	100.52	99.476	101.49	100.45	99.116	99.685	101.06	99.645	99.919	99.988	101	100.7	100.24	97.912	99.821	100.63	97.303	97.141	100.21	98.417	98.752	99.11	101.72	100.28	99.975	99.938	100.37	98.761	98.492	99.869	99.375	98.465	98.916	100.06
106.15	107.44	105.16	104.56	105.77	104.21	106.21	105.91	108.71	109.78	103.14	109.06	107.35	106.24	105.81	105.76	104.27	108.51	105.12	104.85	106.51	105.26	106.27	106.09	105.14	105.51	107.56	107.36	108.17	105.81	107.58	106.77	108.82	106.18	106.04	106.54	105.66	106.44	104.85	104.83	105.47	106.23	103.73	108.42	107.06	106.99	105.48	105.82	105.61	105.12
119.62	118.69	115.45	119.07	115.86	116.91	118.36	113.2	117.95	116.97	117.85	115.66	117.77	116.92	117.15	118.08	119.47	116.13	118.77	115.44	114.86	117.97	117.56	119	117.98	116.23	117.39	120.02	118.68	116.11	118.27	116.83	117.08	119.73	118.98	115.67	118.1	118.41	118.08	117.72	117.4	118.3	119.71	117.27	116.64	117.11	119.17	116.23	118.27	118.66
106.93	106.84	105.53	105.65	107.03	108.13	106.93	105.15	105.61	106.43	106.5	106.96	106.9	105.24	109.25	109.55	106.14	106.6	105.99	107.92	107.61	105.61	106.34	102.79	106.51	106.3	105.64	109.54	107.17	107.11	103.94	105.34	105.97	105.14	105.99	105.97	108.5	107.33	107.7	106.8	105.46	108.23	105.65	106.84	107.33	108.37	105.72	106.7	106.65	105.57
104.06	103.31	105.18	103.87	104.63	104.22	102.51	103.16	102.62	104.89	103	103.23	103.35	103.34	103.66	101.97	105.58	103.55	104.22	103.65	103.55	104.53	106.1	104.46	103.74	106.31	104.27	100.01	105.65	103.89	102.49	102.41	102.74	104.98	102.34	103.17	103.98	105.73	105.09	105.15	104.86	104.68	102.17	104.5	104.29	103.59	104.14	102.71	105.82	104.7
105.68	104.83	103.52	103.86	104.41	104.68	102.14	105.87	103.89	102.93	102.66	106.31	105.43	106.02	105.57	102.34	103.13	104.39	104.28	103.94	105.7	102.57	102.44	103.3	104.94	104.33	104.72	104.66	103.59	104.66	104.31	104.4	105.59	105.47	104.25	104.82	104.49	104.39	104.71	105.11	102.58	105.27	102.29	104.09	105.59	103.99	102.49	103.87	104.55	102.68
101.45	99.238	98.52	99.34	101.42	100.13	99.172	102.07	102.9	100.84	97.713	98.396	99.883	99.092	101.83	100.09	99.856	101.5	101.15	100.68	100.04	99.903	99.3	101.57	99.333	101.15	100.05	100.58	100.73	99.196	100.31	98.623	98.991	101.84	100.61	99.876	100.54	102.58	98.561	99.545	100.34	100.11	98.699	102.11	99.503	100.24	100.08	98.854	98.744	99.486
100.4	103.68	100.98	98.527	101.32	98.808	101.85	102.64	100.49	101.83	99.042	101.1	99.421	97.709	103.33	102.97	100.78	100.15	101.21	101.07	100.28	103.06	101.96	101.68	100.3	97.117	100.86	101.46	101.59	99.555	100.1	100.54	101.19	103.2	100.5	100.28	101	99.604	99.501	101.51	99.636	101.16	100.65	100.41	100.62	101.93	101.64	100.14	102.24	101.28
110.45	109.51	110.31	109.89	108.28	110.32	109.81	110.47	109.15	111.2	111.77	112.11	108.77	112.08	110.19	111.55	112.95	112.94	111.28	110.78	110.39	110.9	108.34	111	110.75	109.95	110.19	111.62	111.5	110.82	112.39	111.59	111.39	110.46	114.05	110	111.5	109.93	111.92	110.11	112.97	112.56	113.51	110.53	112.34	110.68	109.87	111.49	112.23	113.07
105.34	103.33	104.55	105.71	105.66	103.69	103.52	105.99	105.92	105.01	104.54	104.95	104.84	104.87	104.61	103.3	103.57	106.4	103.64	103.52	103.77	102.43	104.27	103.28	104.01	105.7	104.82	104.66	101.61	103.19	103.37	105.64	106.79	102.61	104.73	104.04	103.71	103.16	103.35	104.52	103.12	101.21	106.23	104.35	104.73	105.22	103.68	103.66	104.54	105.19
111.03	108.49	110.43	112.57	112.21	110.87	110.17	111.23	110.82	112.02	109.27	112.54	110.64	112.52	109.84	110.49	111.81	111.94	112.34	112.24	110.32	111.03	112.71	112.86	111.05	110.41	112.48	111.83	111.36	108.9	110.49	110.39	112.94	109.01	111.11	111.09	111.08	111.51	109.62	112.4	110.77	110.23	112.47	110.94	111.19	111.24	113.21	110.24	111.09	109.28
112.33	111.49	113.52	111.3	110.71	111.8	112.34	111.26	113.8	110.13	112.35	111.49	111.96	110.34	112.23	112.85	111.76	111.65	113.14	112.17	110.76	110.82	110.94	110.92	111.13	111.53	112.22	113.33	111.69	109.04	111.29	111.58	114.59	111.84	112.47	112.33	113.33	110.05	111.82	112.83	110.99	112.17	113.73	111.22	112.13	113.14	114.34	111.49	111.36	113.09
103.02	102.7	106.17	105.15	103	103.35	103.8	104.22	102.53	104.37	103.07	105.14	102.82	104.41	103.53	103.92	101.73	103.18	102.74	105.61	105.39	104.18	100.74	103.92	105.67	103.21	103.93	105.3	106.27	104.35	103.47	104.02	103.65	102.98	105.33	102.92	104.03	104.6	106.47	103.03	102.36	104.95	104.13	104.65	101.8	104.67	103.51	106.12	104.62	106.38
105.67	106.55	104.79	105.23	104.46	104.66	106.4	104.84	104.85	108.01	106.42	104.21	104.73	107.59	107.07	105.83	107.03	105.92	104.13	103.87	104.96	107.07	106.15	105.2	106.37	105.62	108	105.48	107.76	105.06	108.68	105.14	107.03	104.27	106.21	104.65	107.8	104.81	105.77	106.13	107.08	106.6	107.02	105.53	105.59	105.73	108.13	105.82	106.73	104.47
110.99	110.8	111.2	110.75	109.18	113.46	111.8	110.13	109.27	111.2	111.46	109.32	109.95	109.6	110.04	109.98	110.07	109.83	109.62	110.81	109.86	110.48	110.51	110.55	111.51	108.59	109.56	110.33	110.66	112.2	111.41	113.51	112.53	110.31	109.45	111.15	110.07	108.93	109.5	110.18	110.21	111.5	112.2	111.1	109.6	110.84	111.39	112.44	110.38	109.57
106.12	105.73	105.52	105.4	106.05	107.4	101.8	105.41	106.65	103.99	106.27	104.34	105.33	105.72	104.31	105.06	103.91	105.56	103.87	104.92	107.44	107.55	104.23	102.43	106.28	104.6	104.19	105.91	106.64	105.8	104.09	105.8	105.04	107.73	103.07	106.13	104.24	105.74	105.34	103.87	103.67	106.02	104.04	105.46	106.29	105.36	107.28	108.48	104.49	105.84
111.89	112.36	114.48	113.77	111.8	111.57	114.02	112.41	115.95	111.94	114.27	111.8	114.35	114.69	113.42	110.04	110.57	113.29	114.51	109.86	111.91	114.61	113	112.75	110.31	113.19	113.56	113.46	112.51	111.73	114.15	113.01	112.56	112.93	112.22	111.15	111.22	113.03	110.61	112.27	110.29	113.5	113.85	111.83	111.59	110.9	114.15	114.12	111.58	114.1
99.056	99.945	102.1	99.135	100.61	100.4	100.03	100.99	99.497	100.28	100.74	100.14	99.392	100.48	100.35	100.44	100.22	99.62	98.558	100.27	100.93	100.82	99.007	99.708	100.72	99.355	98.113	98.35	99.685	99.015	99.33	99.68	99.993	100.87	99.945	99.633	100.03	100.56	98.211	101.71	98.826	98.747	100.6	99.008	100.05	100.32	100.25	100.75	101.86	98.006
106.54	106.42	106.81	106.23	105.03	106.33	106.31	106.16	104.22	105.36	108.04	106.22	106.25	104.49	105.79	106.1	106.02	104.91	105.04	106.43	106.42	103.35	106.61	105.99	105.44	103.84	105.18	105.5	104.3	102.27	106.58	107.07	103.7	105.75	107.58	106.86	107.09	107.73	107.19	106.43	107.07	104.63	107.58	105.49	106.14	105.58	107.58	107.29	106	107.76
112.16	111.48	110.5	110.67	114.56	111.13	113.15	111.23	112.24	113.32	112.63	112.75	110.05	112.01	111.81	113.39	109.35	111.42	110.66	112.81	111.97	111.45	111.04	112.8	113.25	112.48	109.88	112.21	109.54	111.95	112.54	112.32	113.79	112.23	110.73	109.18	113.46	113.68	112.73	112.19	110.7	109.81	112.78	111.38	111.25	112.57	111.69	112.99	112.88	111.48
99.828	100.33	98.844	99.483	101.6	99.349	98.659	98.533	101.84	99.635	101.42	101.11	101.23	99.14	103.55	100.48	99.562	99.769	97.857	99.224	101.14	100.45	100.18	101.43	100.35	100.08	101.19	98.56	99.354	100.43	101	98.86	102.22	101.7	100.58	98.479	102.4	97.341	98.612	100.92	100.26	100.27	102.08	100.82	100.58	99.511	100.46	103.54	100.93	99.467
104.8	105.28	105.6	104.82	106.07	105.64	106.11	106.4	106.08	104.49	105.99	103.9	105.74	105.36	107.41	104.99	103.68	106.19	104.18	105.88	105.53	105.79	106.55	109.38	104.92	104.8	105.67	103.86	105.87	105.61	103.83	106.25	108.02	107.43	105.92	105.24	107.03	106.02	107.9	106.15	104.84	105.36	102.56	105.22	103.35	103.99	104.72	104.66	105.86	104.38
107.69	104.84	104.69	103.98	104.28	106.77	106.22	102.76	105.3	108.03	104.9	105.57	103.26	106.32	105.73	105.91	106.74	103.7	103.84	103.19	105.26	104.19	104.41	105.93	101.83	105.7	104.93	104.33	107.31	105.58	106.86	106.33	106.16	106.18	105.03	105.31	104.61	105.99	105.16	107.52	104.27	104.63	105.45	105.08	105.02	106.22	102.49	105.98	103.54	104.39
113.24	109.77	112	113	110.68	112.2	112.77	112.14	111.93	113.19	114.61	110.3	111.63	111.9	110.31	111.89	110.7	110.22	110.28	110.8	109.47	113.82	112.19	110.45	112.24	111.7	110.5	112.89	112.7	111.52	111.47	110.1	114.12	112.41	110.6	111.02	112.33	112.11	112.21	109.53	110.39	112.86	110.01	112.01	110.05	110.86	111.27	110.77	109.88	109.51
117.45	118.11	115.87	117.22	116.91	118.52	117.14	117.78	116.84	118.83	117.77	115.23	117.6	116.31	118.43	118.96	118.39	115.84	114.82	117.27	118.07	116.86	117.95	118.1	117.82	117.63	117.9	118.9	116.29	116.51	116.97	118.86	116.89	116.81	118.58	118.21	119.42	115.82	115.96	116.18	116.48	115.79	116.89	116.01	118.3	116.42	116.75	117.58	118.65	117.44
103.98	107.01	106.46	106.31	104.64	104.12	106.69	107.89	106.09	106.96	106.42	103.49	104.76	105.41	108.31	109.65	105	107.81	106.01	105.42	107.69	106.43	108.47	104.39	107.35	107.64	106.21	106.79	106.69	105.78	106.4	106.6	107.86	105.98	104.93	105.61	106.44	105.76	106.8	104.65	100.66	106.47	106.61	106.32	106.03	105.64	109.08	104.73	105.16	104.46
105.93	102.54	105.41	105.73	104.23	104.05	103.35	105.48	105.87	102.58	103.98	104.4	106.3	105.59	106.58	104.69	104.86	106.48	107.67	104.76	104.97	105.91	105.66	105.57	103.48	107.07	104.81	103.96	104.94	105.43	104.55	104.54	105.49	106.05	104.99	104.32	104.79	105.89	104.58	103.74	104.78	106.91	105.54	103.73	105.3	105.08	103.88	105.88	104.32	104.29
103.35	103.58	107.09	105.5	105.07	103.71	105.52	104.6	103.31	102.06	104.37	103.39	102.96	103.22	102.65	102.9	103.31	106.1	104.01	104.57	104.03	105.23	103.44	103.68	106.36	105.42	104.36	104.71	101.71	103.12	102.78	105.13	103.23	103.35	104.79	102.33	103.25	102.97	105.38	104.34	103.74	107.07	106.06	103.54	104.14	104.72	103.87	102.7	102.26	105.38
103.15	103.73	104.32	104.43	104.82	101.46	101.81	104.13	103.65	104.98	107.59	104.31	105.4	104.16	103.49	106.39	104.69	103.67	106.76	104.82	104.23	104.69	102.5	103.91	105.21	103.18	102.18	104.23	105.44	106.1	104.84	106.41	104.66	103.13	103.35	106.08	105.2	104.12	101.48	102.23	105.12	106.36	102.68	102.81	105.4	102.83	105.3	106.15	103.58	103.42
99.947	100.61	99.55	100.89	98.592	101.13	101.3	101.23	98.999	99.478	101.21	102.38	99.099	100.64	100.28	100.37	97.541	100.38	99.88	100.08	99.081	99.729	100.2	99.082	100.8	99.665	101	101.66	97.957	99.94	100.28	101.31	99.349	101.07	98.053	100.49	99.388	100.76	99.636	101.54	101.7	102.58	99.376	100.5	98.939	99.895	99.582	101.71	101.09	99.973
108.53	109.89	109.51	111.09	111.91	111.52	109.05	108.48	109.51	110.99	110.02	111.13	110.69	112.51	109.92	110.7	112.01	112.44	108.8	110.85	112.67	110.89	113.23	108.01	109.98	112.2	109.18	110.71	111.82	110.65	110.68	109.48	109.67	110.3	111.97	113.2	111.98	110.73	111.94	111.57	112.29	112.89	109.96	110.95	111.23	110.89	110.21	112.67	111.62	112.73
110.1	108.98	106.81	109.29	111.07	110.8	112.18	110	109.89	110.87	109.52	109.88	110	109.28	110.72	109.38	109.25	111.88	112.27	108.42	111.11	109.25	108.85	110.7	110.29	110.89	110.05	110.03	110.15	109.6	109.88	108.47	111.39	111.76	110.86	108.63	108.56	110.09	110.5	110.04	110.05	110.19	108.83	110.25	108.81	111.99	110.18	110.91	110.34	109.58
109.86	111.29	109.99	111.54	111.54	112.65	113.49	110.99	112.33	113.35	111.72	112.49	111.2	111	113.05	111.63	112.25	111.58	109.17	110.16	110.98	110.39	111.57	111.23	113.79	112.29	109.89	112.46	113.2	111.29	113.04	110.46	112.94	111.83	112.74	111.67	109.26	109.03	113.46	112.81	113.45	112.01	110.6	112	113.01	110.77	110.37	111.7	112.45	111.44
106.25	106.37	105.02	107.72	106.07	106.88	106.71	106.91	106.09	106.55	107.33	105.34	108.17	104.49	108.2	107.53	109.02	105.56	106.78	106.69	107.13	107.23	105.54	105.65	103.44	107.75	107.24	105.8	106.71	106.85	108.3	103.08	106.44	105	105.81	106.85	105.44	108.12	109.03	107.81	105.83	104.59	105.67	105.43	108.3	106.35	104.3	105.46	105.5	106.57
110.99	111.81	111.31	110.81	110.85	109.71	111.56	112.15	112.76	111.51	111.51	112.38	112.29	112.5	110.62	113.42	113.54	112.1	110.9	111.23	113.5	110.63	109.78	111.68	113.28	110.39	111.16	113.27	110.73	113.73	109.75	112.25	111.69	112.7	113.26	110.83	112.01	112.31	111.11	109.99	113.04	111.67	110.29	113.07	111.9	111.71	111.23	113.48	110.43	110.81
111.79	111.31	111.37	113.05	110.76	111.64	110.75	109.85	113.14	113.47	112.7	111.44	111.31	114.54	109.77	113.45	110.2	111.31	113.77	113.27	113.54	110.96	112.21	112.17	111.35	113.01	110.83	113.88	111.99	111.15	111.04	113.02	111.34	110.38	112.52	112.13	112.54	109.9	112.36	109.86	109.54	111.77	111.43	114.17	112.94	112.06	112.01	111.91	112.41	111.29
101.43	102.63	101.23	99.801	102.31	101.1	101.44	100.53	98.68	99.506	101.36	99.396	100.12	98.521	98.339	96.559	101.51	99.165	99.999	102.24	100.7	100.7	97.8	97.362	100.96	100.3	99.214	100.11	99.382	100.52	100.29	100.68	96.577	98.823	99.496	100.97	99.248	99.166	100.19	98.848	100.19	100.43	98.167	100.84	99.643	98.871	98.18	101.52	100.86	99.628
97.793	98.52	99.76	99.439	100.43	98.284	100.44	98.266	99.571	97.764	101.53	101.27	98.901	98.243	99.346	99.817	99.325	100.04	102.5	100.08	99.906	99.242	99.686	99.656	100.07	100.08	100.86	99.456	99.385	100.03	98.927	99.067	98.946	100.26	99.429	100.08	100.47	100.8	100.12	97.802	98.88	100.06	100.19	103.81	97.221	100.47	100.99	100.17	97.802	97.472
105.56	106.41	105.25	104.99	109.85	105.98	106.52	106.24	105.57	104.89	106.98	105	106.85	106.41	104.19	104	102.99	105.12	106.83	106.14	103.37	105.1	106.3	103.74	106.55	108.6	105.55	106.51	106.91	103.85	104.91	102.95	106.73	104.55	105.25	104.6	106.35	105.04	105.71	104.11	105.73	107.27	105.07	105.69	104.74	106.72	106.05	104.72	107.29	104.52
109.68	113.8	112.94	108.17	112.07	112	109.54	110.27	112.2	109.18	114.57	110.23	109.85	109.9	113.17	112.21	109.24	109.35	111.19	112.8	110.79	112.31	108.43	110.23	110.83	113.17	112.35	112.34	111.36	111.7	111.67	111.27	113.42	110.69	108.92	112.97	110.33	111.6	113.27	113.26	111.66	111.53	109.73	111.42	112.65	113.81	108.5	112.79	110.89	110.4
102.09	100.26	101.25	101.27	102.5	100.89	100.83	100.03	99.749	102.34	99.927	99.726	99.608	100.2	99.492	98.881	102.21	100.3	101.23	98.991	102.17	101.95	99.641	100.99	99.266	100.41	102.21	100.27	100.59	99.154	99.859	102.58	100.99	104.09	100.41	102.48	103.4	101.37	102.61	102.02	101.22	101.29	100.58	101.67	101.49	100.93	98.415	101.2	102.48	101.39
105.34	106.25	105.78	105.99	103.9	105.93	105.47	107.75	106.86	105.14	104.62	105.37	105.92	105.74	106.08	105.67	103.95	105.22	105.03	104.91	107.35	106.5	103.09	105.07	104.39	104.86	105.57	103.15	107.06	104.61	103.1	106.1	104.92	105.93	106.62	107.62	103.42	104.91	104.58	104.62	107.21	104.96	104.7	104.95	106.57	107.04	107.42	106.52	104.95	104.55
104.92	105.26	105.92	106.36	103.88	107.42	105.52	107.79	106	104.91	103.88	104.15	106.05	104.17	107.22	106.64	103.98	106.06	105.89	103.84	104.66	105.13	101.61	105.1	107.06	104.22	105.24	105.43	105.51	104.91	107.67	103.93	103.81	105.43	104.66	102.83	107.25	106.11	103.55	106.56	106.63	104.04	105.48	104.66	104.39	104.58	107.63	106.82	104.77	104.07
104.24	106.73	106.94	108.86	108.44	106.29	107.22	108.66	106.52	107.48	108.1	106.14	105.18	106.4	107.74	108.29	106.44	109.31	105.11	109.73	107.95	106.88	109.16	106.38	107.32	105.98	110.1	106.7	105.86	105.37	107.61	107.09	106.74	106.37	105.46	105.96	107.83	105.28	108.08	107.82	105.7	108.2	105.77	107.44	105.86	106.21	108.6	109.43	107.78	106.85
110.16	110.65	110.87	110.8	110.19	111.37	110.74	110.53	111.45	114.29	111.12	113.06	108.71	109.54	110.74	111.81	110.26	110.9	110.31	112.56	111.82	110.11	112.44	111.19	112.58	110.84	112.32	109.25	111.65	110.19	110.98	111.43	109.45	112.46	112.9	112.04	111.1	109.11	113.64	112.48	111.4	109.29	111.35	111.72	110.95	113.38	111.68	111.64	111.56	110.37
99.15	101.38	101.27	99.499	103.72	97.122	102.88	98.535	96.934	99.884	100.15	98.319	99.628	102.41	101.07	99.538	98.963	96.58	100.85	98.725	99.17	100.95	98.863	99.637	99.436	100.89	99.23	100.78	99.793	100.18	99.026	99.291	97.787	100.58	97.096	101.54	99.868	99.914	99.394	101.79	101.3	99.104	100.39	99.009	100.52	100.8	98.766	100.2	99.411	100.23
103.26	105.39	105.47	105.37	106.78	107.72	106.65	105.1	105.84	106.73	103.74	108.66	107.42	106.33	106.6	104.53	105.38	104.74	105.79	107.37	106.06	105.86	105.26	108.11	105.85	105.54	105.23	106.16	105.19	105.14	105.38	107.94	106.48	108.52	107.19	104.59	103.9	106.02	108.01	105.26	104.45	108.35	106.12	106.19	105.93	107.44	104.98	105.67	108.72	107.28
107.46	107.77	106.22	108.34	107.76	106.19	106.85	106.36	108.23	107.78	107.5	106.68	107.41	105.22	105.51	106.01	106.99	106.1	107.42	107.3	107.42	108.07	106.31	106.88	107.11	106.98	107.59	106.89	108.08	106.59	105.78	105.35	109.09	108.36	108.65	106.71	107.83	105.58	107.29	106	107.74	105.42	107	109.39	109.05	104.8	105.26	108.08	110.27	105.41
103.71	104.82	105.75	105.32	104.62	107.45	104.77	103.94	104.15	104.06	105.81	104.09	103.93	104.91	105.03	106.63	105.63	105.72	104.06	104.62	105.01	104.52	104.52	102.86	104.3	106.92	105.49	103.91	104.55	103.32	104.11	104.78	105.8	105.37	105.29	105.48	105.15	103.26	104.1	102.15	103.73	104.5	103.24	107.07	105.3	105.86	105	104.08	106.55	104.77
102.83	103.94	104.8	106.09	105.28	103.77	107.02	103.52	105.41	104.35	105.73	104.23	105.32	106.16	104.53	104.23	103.33	103.78	104.63	104.67	104.74	103.89	104.87	105.99	105.11	103.47	104.82	104.51	104.01	103.45	102.07	103.82	104.63	105.63	105.43	104.59	105.54	103.28	106.16	104.24	107.26	104.92	105.63	104.87	105.45	106.02	104.88	105.75	104.42	104.51
104.89	107.4	106.18	107.71	105.54	105.81	108.05	107.39	104.86	106.67	106.73	106.26	108.29	105.86	107.39	106.87	108.3	106.07	107.37	108.88	109.22	107.76	107.59	105.41	105.73	107.87	107.51	105.84	106.06	107.75	107.77	107.58	108.93	107.13	106.52	107.28	107.4	107.37	107.37	108.45	107.02	105.29	107.99	107.62	107.41	105.71	107.68	104.86	106.91	105.88
109.39	108.64	109.96	109.27	111	110	109.24	108.53	109.86	109.52	108.77	107.2	111.19	110.98	111.6	110.82	111.62	109.26	110.05	112.05	110.84	109.31	110.48	111.97	113.89	111.2	110	110.91	107.82	111.08	110.03	109.98	106.99	112.55	110.99	110.04	110.98	111.19	109.44	108.36	109.42	109.9	112.58	110.97	110.29	110.37	109.19	109.75	109.46	109.49
113.55	112.75	113.55	113.06	112.98	113.57	111.84	112.2	111.89	112.28	112.95	111.72	114.28	112.16	112.51	114.49	114.12	112.43	112.49	112.87	112.13	114.42	113.84	114.6	112.75	112.69	112.08	110.67	112.69	111.79	112.19	112.82	113.32	114.38	112.32	111.87	113.45	111.69	111.72	110.96	112.38	115.91	113.22	112.66	113.1	113.35	114.39	114.14	110.76	113.69
106.91	106.83	103.77	104.99	106.26	106	106.11	104.83	104.72	105.97	107.93	106	105.34	105.41	104.39	105.63	104.04	105.03	108.42	108.22	104.81	104.67	108.08	106.06	106.85	106.18	103.51	105.31	105.84	104.92	106.67	107.35	105.61	104.22	105.57	101.95	106.1	106.8	106.88	104.29	106.58	106.39	105.06	106.32	106.29	104.16	103.76	106.28	105.4	104.51
104.06	104.23	106.09	105.64	105.57	107.5	105.73	106.06	101.85	105.03	103.94	106.14	104.72	105.23	106.04	104.9	104.54	105.36	104.94	106.75	106.91	105.46	105.01	104.85	104.52	102.76	104.72	105.91	105.5	105.41	107.74	106.25	104.91	104.24	107.08	105.77	108.13	104.14	104.32	106.18	104.11	105.92	106.13	105.51	107.22	105.03	103.43	104.45	103.21	104.33
112.19	111.14	113.67	111.96	112.56	111.36	113.77	113.01	110.71	112.89	112.51	112.52	113.44	114.04	114.08	111.58	113.45	111.07	114.36	114.73	111.83	114.12	113.54	113.54	111.91	111.63	112.91	111.7	112.57	114.26	112.85	112.64	113	112.09	111.26	112.52	113.2	113.61	112.91	114.55	113.5	111.3	111.57	113.83	116.04	113.8	111.59	113	112	116.64
102.35	105.36	104.96	107.71	106.09	105.22	106.42	103.86	105.93	104.54	105.44	104.43	104.33	105.95	105.64	104.8	106.13	105.9	104.85	105.21	104.58	103.73	105.03	104.69	103.81	107.11	105.55	104.93	103.01	106.28	102.78	106.23	105.53	105.54	105.12	104.88	104.56	107.56	105.2	107.31	107.6	105.13	106.55	105.85	104.96	106.89	104.14	105.64	106.07	104.8
107.02	104.44	106.27	103.36	103.11	104	102.93	103	103.24	104.14	104.11	101.82	104.48	105.42	105.95	103.79	105.39	104.31	105.4	103.11	105.68	103.06	104.92	102.04	104.01	102.04	105.39	104.63	104.76	103.2	104.47	104.11	105.49	104.51	103.28	102.3	103.03	103.63	104.04	105.36	106.75	102.55	104.75	103.93	104.41	104.98	104.03	104.21	104.61	102.42
109.52	110.96	111.18	112.4	113.3	109.86	109.35	113.85	109.66	112.14	111.49	111.42	111.17	111.48	111.18	115.36	112.53	110.26	109.36	109.61	110.26	113.16	112.52	111.78	110.89	112.27	110	107.81	109.25	114.89	110.96	109.21	110.66	109.73	114.05	112.09	111.5	110.04	109.49	110.2	110.52	111.6	112.22	108.83	113.7	111.22	111.39	111.95	110.53	113.64
117.44	116.95	114.57	115.74	116.98	118.77	118.01	118.49	117.05	119.35	118.37	114.52	117.56	117.45	120.17	117.83	117.96	118.63	117.63	117.07	117.36	117.57	116.02	117.55	117.78	118.64	116.94	119.69	117.21	118.33	114.29	119.03	117.35	116.33	116.81	119.26	116.31	117.61	116.81	118.22	114.9	118.16	115.2	117.99	119.15	117.03	120.87	117.99	116.65	116.01
107.76	106.21	104.69	105.06	105.41	107.24	105.23	105.91	106.22	105.67	104.78	107.53	106.53	107.65	106.6	104.57	106.37	106.01	105.36	107.35	106.15	106.23	105.87	105.67	104.98	106.03	108.18	106.64	107.68	105.28	103.83	106.03	106.31	105.33	106.59	104.13	107.72	106.81	105.59	104.36	106.33	106.73	105.78	106.32	106.63	105.16	103.39	105.87	105.91	105.88
105.83	107.53	104.62	106.8	104.43	104.37	104.71	107.26	106.28	103.67	104.66	104.25	104.86	105.38	104.17	104.06	103.86	106.61	106.34	106.81	106.41	104.56	105.14	105.85	106.75	106.63	104.79	105.18	106	103.7	105.04	104.46	106.61	105.49	104.84	105.87	103.24	104.45	106.75	105.86	105.36	105	105.44	106.53	107.86	105.13	103.37	106.98	105.52	107.24
105.77	107.6	106.62	102.96	104.83	104.82	105.19	104.63	105.07	104.38	106.09	106.88	106.02	106.38	104.84	104.42	105.93	106.3	106.74	104.44	104.64	105.45	105.66	106.79	105.5	106.43	106.51	104.89	104.97	105.6	108.63	105.78	104.86	105.51	105.19	106.31	104.4	107.22	104.55	105.96	107.62	106.33	104.13	104.96	106.28	105.53	106.98	106.19	104.64	106.25
106.35	106.45	105.89	105.99	104.22	107.4	107.67	104.48	105.4	105.9	106.31	107.59	106	104.47	107.46	105.83	106.61	105.55	108.2	104.78	109.3	106.59	106.96	106.62	104.28	105.51	105.63	106.15	104.82	106.03	105.94	107.56	107.6	107.59	108.46	105.24	104.61	105.52	107	107.19	104.08	106.09	105.13	107.07	107.69	107.55	108.17	107.68	106.09	106.98
106	107.3	108.53	106.19	106.19	107.29	107.31	105.63	105.46	106.63	105.14	105.63	105.61	105.48	105.77	105.08	105.86	106.62	106.58	108.62	104.51	105.26	108.37	105.18	106.03	106.48	108.17	107.06	107.18	106.12	107.37	106.53	106.56	105.5	106.61	106.9	107.15	106.49	105.1	106.52	109.6	105.92	106.29	106.44	106.36	105.85	105.67	105.48	106.15	107.57
108.95	111.69	108.48	111.25	108.13	112.04	110.83	110.83	114.67	111.49	110.87	110.93	110.73	111.7	111.34	112.16	112.02	111.95	110.58	110.82	109.4	111.87	113.25	113.06	111.1	110.76	110.35	111.78	111.1	111.71	111.81	111.53	111.08	111.24	113.94	110.31	111.51	110.14	111.76	113.32	110.84	111.67	111.5	110.51	109.49	111.83	108.77	110.19	111.51	109.58
104.33	107.99	101.45	105.03	105.92	104.08	103.85	103.84	106.12	105.41	103.24	104.88	105.25	107.19	105.75	105.41	104.1	105.77	105.48	102.28	104.08	103.73	105.06	104.99	106.67	105.24	104.2	106.16	105.32	104.98	105.35	106.37	104.96	104.38	103.49	103.98	105.42	105.94	105.09	104.43	105.63	102.86	104.67	105.75	105.7	103.91	104.66	104.86	105.06	104.92
104.72	104.81	104.8	105.09	102.8	105.51	105.22	103.59	104.86	105.54	104.22	103.16	103.89	103.7	106.09	105.33	103.23	103.22	103.67	103.51	106.41	104.75	105.1	104.83	103.39	103.47	104.25	104.3	105.04	101.62	103.77	104.54	103.01	105.85	105.65	104.93	103.46	105.61	102.83	103.28	104.46	102.3	104.87	103.21	107.26	103.67	101.54	104.55	103.93	101.85
106.47	106.05	106.08	106.63	105.2	107.02	104.74	106.08	106.56	107.3	104.77	104.64	107.65	105.12	106.19	106.93	105.31	106.91	104.94	106.34	105.91	104.47	105.58	105.11	106.83	105.38	106.53	105.55	105.05	103.66	105.39	107.67	106.5	104.79	105.68	105.78	106.96	106.41	105.69	105.8	106.54	104.79	106.7	105.98	104.72	105.13	106.76	105.7	103.45	103.1
105.8	106.2	103.82	104.23	106.04	102.99	103.62	102.84	107.99	103.71	102.63	105.44	105.92	105.44	106.52	106.03	103.88	106.28	105.25	107.38	106.86	106.28	107.12	104.72	105.46	105.44	104.97	104.39	103.44	104.94	105.47	106.6	104.73	105.67	104.88	105.28	105.08	106.12	104.8	103.39	105.06	106.49	105.37	105.51	104.79	102.16	105.68	104.4	106.03	105.69
99.826	100.41	98.746	99.363	99.677	100.66	99.473	97.648	98.826	100.75	99.848	100.75	99.948	99.865	99.257	100.51	100.48	101.53	101.57	98.923	101.38	100.3	99.493	101.61	99.23	99.553	100.41	100.29	98.056	98.774	99.269	99.299	99.964	98.741	99.891	99.721	98.155	99.752	100.69	100.62	100.51	97.756	99.192	96.631	102.57	101.49	100.32	99.795	99.699	100.38
104.11	103.21	105.49	104.93	107.48	106.83	102.85	105.05	107.48	104.53	107.67	104.61	104.39	109.72	106.65	105.05	104.43	104.68	105.8	108.73	107.41	109.35	103.88	106.89	106.54	108.15	107.18	106.05	107.12	104.54	104.96	104.61	107.01	105.54	106.08	104.3	107.42	105.85	106.63	106.36	105.79	107.02	106.53	108.52	106.79	104.87	105.75	105.74	106.54	108.07
109.32	108.94	110.78	107.21	111.38	110.69	111.24	108.83	106.91	108.79	110.53	110.56	111.31	107.53	110.37	110.63	109.34	109.75	110.8	108.51	109.37	109.92	108.91	112.27	109.31	108.92	111.11	107.81	110.35	108.66	110.27	108.59	109.56	110.94	110.4	110.57	108.88	111.24	108.06	107.93	109.2	107.29	110.84	109.26	107.82	108.63	110.55	110.15	109.9	110.71
106.51	106.52	106.8	104.62	105.29	106.58	108.1	106.05	108.73	106.81	106.83	107.18	104.52	108.29	105.96	108.75	105.82	106.62	106.49	107.67	104.91	105.66	108.95	105.98	106.86	107.99	107.5	106.69	106.06	103.61	106.73	106.29	106.93	106.54	108.12	105.44	107.78	107.28	106.55	108.69	107.95	106.87	108.78	107.47	107.02	106.39	107.25	104.8	106.91	108.11
101.61	98.547	102.62	100.76	101.74	100.68	102.28	99.222	98.223	101.61	100.09	99.472	99.877	98.559	100.15	98.723	100.91	99.877	103.09	100.75	100.36	101.34	100.66	100.22	100.02	100.5	98.911	100.19	101.06	100.74	99.704	100.26	99.218	99.249	99.883	99.589	101.64	101.86	97.993	99.549	100.08	101.25	101.74	99.264	99.806	101.65	100.95	99.266	101.19	99.891
105.63	106.28	105.68	106.81	106.45	106.34	104.83	106.7	107.6	108.33	107.45	106.61	104.64	107.54	106.79	109.03	106.82	107.93	107.45	105.54	107.35	109.62	106.91	106.53	108.92	108.38	107.78	105.24	105.64	107.03	104.73	107.29	107.6	106.81	105.37	105.71	108.3	107.72	106.55	105.81	108.71	107.01	106.41	105.76	106.63	105.11	106.67	108.91	106.78	106.64
111.92	111.45	110.51	110.51	113.26	112.54	111.37	113.86	110.67	114.88	110.16	113.69	111.2	110.03	111.91	111.9	111.61	112.03	110.54	110.48	113.84	113.24	112.37	110.88	115.34	112.67	110.79	110.32	110.98	111.77	112.32	111.24	111.53	114.09	112.63	112.43	112.36	112.64	111.04	111.53	110.61	113.26	113.88	111.13	111.67	113.54	112.26	110.9	109.66	113.64
112.53	109.68	111.1	112.73	111.77	110.62	113.26	113.66	112.18	111.25	113.54	111.69	111.22	111.68	112.12	110.98	112.76	111.64	113.17	110.17	110.46	111.71	109.71	110.3	112.88	111.82	113.19	112.04	111.09	111.31	113.12	111.56	114.97	111.61	108.94	111.56	112.87	110.87	110.14	111.7	111.67	110.22	110.23	113.48	113.08	110.11	111.51	112.31	110.83	110.63
111.83	111.28	112.62	113.51	112.88	111.27	113.83	113.65	112.32	108.76	113.27	112.06	110.1	112.46	111.44	110.46	111.15	112.12	112	111.76	111.04	111.38	110.75	112.98	109.5	113.2	112.27	112.22	108.68	113.73	110.87	112.13	110.56	112.38	111.93	111.75	112.09	111.36	112.34	112.6	111.8	112.92	111.9	113.33	114.49	112.87	115.05	109.62	111.29	113.15
105.37	107.64	108.28	105.93	102.55	106.44	105.5	104.71	106.34	106.41	105.71	106.48	105.99	106.78	107.06	103.84	106.08	103.96	105.36	104.86	105.41	106.88	106.24	106.33	105.49	106.97	105.01	106.92	104.63	106.58	104.94	105.21	105.47	105.57	106.21	105.48	104.77	106.61	106.69	105.33	104.63	105.04	107.18	106.55	103.95	105.45	105.51	104.73	105.09	105.36
104.45	105.51	105.7	107.11	105.26	103.77	104.16	107.02	104.2	105.51	106.06	107.04	104.61	104.76	108.66	107.57	107.51	103.75	106.04	106.89	105.44	105.48	105.34	105.54	106.87	107.93	104.19	107.42	105.43	105.62	106.01	106.81	107.47	105.16	106.26	105.99	106.85	106.92	101.61	105.43	103.74	103.47	109.53	103.62	105.54	105.61	105.71	105.9	104.5	107.11
108.57	109.97	108.33	108.93	109.5	109.04	112.82	106.98	109.9	109.81	109.73	109.63	108.25	110.27	110.22	108.44	109.23	107.84	108.68	108.9	108.26	110.94	110.11	109.05	109.19	110.44	113.07	109.55	108.68	111.47	110.04	110.32	110.93	109.66	110.53	110.41	108.74	109.27	110.03	108.86	111.74	112.16	108.39	109.74	109.99	108.59	109.13	111.44	109.97	109.72
105.17	106.17	105.38	105.26	105.36	106.6	103.55	106.6	104.67	106.72	106.04	104.41	103.44	106.31	106.35	104.04	104.14	107.04	103.8	107.91	106.91	104.64	107.49	106.33	105.17	105.81	105.58	104.37	105.92	104.1	107.53	104.49	104.4	106.75	108.19	106.07	103.15	105.74	105.99	104.67	106.58	103.39	105.81	103.33	105.86	107.65	106	105.02	103.9	105.27
97.915	98.094	100.84	100.71	98.03	99.823	102.08	102.02	99.899	99.548	99.771	99.213	100.44	100.67	101.11	100.29	99.114	100.02	99.649	100.79	97.889	100.3	101.17	100.4	98.739	102.42	97.636	100.35	97.893	100.31	101.36	101.89	99.751	101.87	102.23	97.871	101.02	100.48	97.323	98.768	101.2	99.48	100.52	101.46	99.324	100.21	98.714	99.047	100.94	97.779
103.66	104.02	101.99	105.29	105.53	105.32	104.95	102.35	104.19	106.93	103	104.45	105.9	104.64	102.46	104.07	104.11	103.81	106.86	104.73	103.65	103.18	105.54	103.91	104.27	104.38	101.07	103.4	102.14	103.25	103.14	102.89	104.54	103.44	105.21	105.69	103.43	104.4	104.58	105.67	102.32	104.17	104.61	103.93	103.49	102.42	104.94	105.55	102.42	104.95
111.6	109.7	111.81	109.8	109.03	110.65	111.53	109.43	110.88	112.53	110.73	112.27	112.1	110.62	110.92	111.27	110.97	112.1	109.19	112.69	109.21	111.62	109.08	111.78	111.8	110.71	112.24	110.18	112.6	110.59	110.04	110.19	112.33	109.66	111.23	110.62	110.64	107.96	113.83	112.35	110.44	111.91	111.95	112.47	110.38	112.15	112.88	109.02	109.27	109.54
115.3	111.39	111.59	112.43	109.5	116.57	112.6	112.5	112.48	112.68	110.91	111.1	111.94	113.4	112.94	114.93	111.3	111.39	113.18	113.4	112.71	112.12	113.42	112.85	114.2	112.19	114.61	114.46	114.44	111.91	114.69	111.9	115.56	110.71	114.93	112.62	109.77	114.53	112.48	112.57	114.47	111.37	111.32	114.35	112	112.71	111.83	113.15	114.81	113.97
104.98	105.14	103.62	105.36	102.34	103.76	103.78	105.48	102.48	103.93	102.8	104.24	104.37	102.23	105.67	103.14	104.64	103.65	105	102.24	103.13	103.94	104.46	104.02	103.81	101.94	101.95	104.6	103.84	104.77	105.55	103.67	105.12	101.59	100.83	101.64	102.99	103.43	104.31	105.86	104.17	104.35	103.42	104.99	105.72	105.92	107.02	105.29	106.25	104.04
104.97	106.89	107.74	104.09	105.78	109.25	106.39	103.5	105.31	105.29	106.82	104.88	103.96	105.13	106.23	104.46	104.93	105.05	104.93	104.49	107.76	104.45	104.71	104.26	106.56	105.38	105.17	104.28	106.51	107.04	104.19	105.52	106.16	105.23	103.83	104.2	106.02	106.85	105.84	107.77	105.07	107.42	105.06	104.89	105.67	103.95	105.07	106.88	104.71	105.31
110.88	110	111.68	110.63	110.5	110.98	108.99	115.05	112.91	110.27	109.12	110.61	113.09	111.97	110.3	111.82	109.73	112.84	111.91	111.24	110.82	112.77	111.14	108.95	107.97	111.43	109.91	113.74	109.41	110.96	112.01	111.04	110.95	109.67	111.28	110.42	111.93	109.24	111.72	112.85	112.52	112.05	110.03	111.55	109.16	110.79	112.72	110.28	110.29	111.65
102.26	108.53	103.53	105.45	105.08	104.64	106.05	104.58	106.96	105.06	105.78	106.45	106.35	103.95	105.84	107.03	104.08	107.59	105.32	102.35	105.08	106.21	105.18	107.55	104.89	105.42	106.3	104.92	106.3	103.81	103.31	103.77	106.31	104.93	104.35	104.42	105.5	102.95	104.5	102.47	102.63	105.43	103.95	105.36	106.33	106.38	106.59	104.3	104.93	106.05
111.86	111.07	111.48	112.49	110.56	113.91	112.12	112.46	114.4	113.86	111.24	111.93	112.43	112.23	114.4	113.29	111.32	109.97	112.65	110.16	111.36	112.43	113.97	112.18	110.14	111.6	110.61	113.33	109.77	112	112.47	111.21	108.65	110.68	112.51	111.71	110.52	111.56	112.87	112.32	111.78	108.84	110.09	111.88	108.64	112.97	110.1	111.18	112.4	114.06
107.87	105.36	108.62	106.81	107	107.18	107.05	106.6	108.01	105.1	105.2	106.27	106.42	106.31	105.49	106.36	106.55	105.66	107.3	107.53	106.35	106	105.23	106.78	106.83	107.18	106.97	106.11	105.43	106.75	104.86	106.38	107.47	105.59	105.98	108.12	106.43	105.82	107.42	107.64	103.15	107.89	107.1	107.9	106.79	107.49	106.21	106.99	104.23	106.75
100.08	101.81	103.03	98.877	101.99	101.88	101.2	100.74	101.25	101.64	100.29	100.31	102.09	101.65	102.35	101.39	99.377	103.06	100.55	102.14	101.61	100.04	99.578	101.35	102.77	100.88	103	101.38	102.22	98.488	102.24	101.22	98.808	99.423	101.79	101.22	99.292	101	101.99	102.23	103.72	102.34	102.24	103.75	99.486	99.017	99.918	103.24	102.25	99.603
101.41	102.57	98.53	101.88	102.12	103.53	102.95	100.84	102.23	100.12	99.376	99.817	100.71	100.59	101.38	98.319	103.43	100.84	101.41	101.31	100.36	101.62	100.99	97.393	100.21	100.3	101.37	100.22	102.31	97.066	100.83	101.97	99.878	101	97.238	99.884	99.487	99.413	101.88	98.17	102.05	101.1	100.83	101.29	101.33	99.728	99.534	101.02	100.91	101.19
106.59	105.75	108.07	106.38	107.32	106.41	105.74	109.27	105.79	106.98	106.28	106.3	107.67	107.34	108.26	104.27	106.73	108.15	106.48	107.71	108.58	106.29	106.51	108.04	105.98	105.88	105.88	106.23	105.26	107.39	107.46	108.55	106.33	105.78	107.04	108.33	105.42	108.7	105.96	106.43	107.55	107.33	106.83	106.96	105.9	107.57	107.47	108.72	106.13	106.88
106.93	106.6	106.53	107.15	104.84	105.31	103.87	107.75	104.88	103.52	105.42	103.71	106.37	105.92	107.22	105.19	102.54	106.9	106.44	103.95	106.34	107.24	106.33	106.24	104.85	106.96	106.47	102.83	105.13	104.14	105.6	105.89	108.77	106.37	104.39	107.13	106.97	105.13	104.13	105.91	105.07	104.92	105.88	106.28	105.58	105.28	103.97	106.63	105.44	107.09
106.85	104.87	106.4	105.76	107.65	103.67	106.36	107.18	106.99	105.83	105.49	106.88	104.06	102.66	105.23	106.29	105.75	107.29	105.36	106.19	105.89	105.46	105.62	105.64	106.92	104.68	106	105.48	105.22	105.78	105.53	107.44	106.45	105.44	106.57	104.34	105.57	106.49	104.54	105.56	104.71	104.98	105.69	104.46	104.3	106.42	105.39	105.67	107.84	105.62
107.22	108.61	105.06	108.75	106.95	107.36	107.27	106.77	106.27	109.12	104.9	106.69	107.17	106.31	106.75	106.42	105.35	106.53	106.46	107.09	106.21	106.31	106.74	105.56	104.96	108.5	107.59	107.52	106.17	106.92	106.03	105.41	106.75	109.17	107.19	105.35	106.4	104.44	106.28	105.13	106.76	107.35	109.95	108.3	107.71	108.86	108.38	106.58	108.77	107.11
111.63	112.97	109.92	111.29	111.03	112.57	111.59	111.92	112.3	111.86	111.32	109.05	112.7	109.63	108.92	111.32	111	110.18	108.31	112.17	110.76	111.86	110.05	111.49	111.33	110.99	112.58	108.62	111.19	112.16	110.81	109.5	110.45	112.77	111.3	110.31	110.93	113.66	110.42	113.64	111.22	112.37	112.5	111.56	111.84	110.87	112.57	112.49	110.29	110.68
107.56	104.36	105.66	106.95	105.86	107.65	107.48	104.67	106	107.26	108.61	107.08	108.25	108.75	105.86	109.09	106.97	106.22	106.55	106.75	106.48	105.99	107.87	107.78	105.81	104.99	105.55	106.48	106.2	105.52	107.8	107.1	106.85	107.59	109.51	106.96	104.68	104.55	108.19	105.49	107.99	107.98	105.83	106.77	105.54	103.93	108.89	108.21	106.41	107.64
114.32	111.22	113.45	111.7	111.84	113.53	114.17	113.3	113.95	114.02	111.01	111.4	113.12	110.88	114.61	110.49	112.79	111.98	113.03	114.55	112.39	110.13	112.95	111.73	112.37	111.44	111.66	113.82	114.18	112.92	111.03	113.52	113.38	111.98	113.61	115.04	111.82	113.36	111.25	112.53	111.33	114.15	113.99	111.88	113.67	112.39	111	114.85	113.54	115.5
112.17	108.61	109.34	111.39	109.41	107.93	110.08	110.48	110.25	112.52	107.06	110.46	109.96	107.6	110.04	110.44	109.96	108.97	108.48	108.93	111.8	109.02	111.4	109.69	111.89	109.35	110.24	110.93	111.6	109.67	112.95	107.55	110.8	108.79	110.82	106.93	109.67	108.81	106.75	110.16	109.24	110.59	109.65	110.81	108.88	111.28	109.7	109.23	111.2	109.49
119.03	117.62	115.5	116.93	117.55	115.97	118.66	117.24	119.2	119.36	117.51	117.24	119.04	118.09	119.13	116.87	118.86	117.72	118.49	117.23	115.51	117.05	115.92	117.98	118	118.14	118.08	117.29	117.66	117.52	116.98	117.05	116.53	118.44	115.91	118.7	118.42	115.67	115.41	117.66	117.13	119.26	116.53	117.32	118.87	116.02	120	117.88	117.78	117.53
108.57	114.22	113.44	110.17	111.84	111.66	112.99	113.41	110.79	110.54	113.02	112.09	110.92	112.66	112.45	112.39	111.45	112.03	110.83	112.2	110.38	111.79	110.63	112.95	111.61	112.05	113.86	110.76	112.57	111.57	111.76	111.71	111.22	110.98	115.57	112.12	111.75	110.91	112.34	112.07	113.47	109.63	112.32	112.45	111.16	111.41	112.13	109.16	110.79	112.51
105.11	106.18	105.12	105.07	106.41	105.54	106.54	109.05	106.05	102.02	107.38	106.97	106.1	107.16	104.48	106.4	106.12	105.56	105.08	106.77	105.02	106.22	106.81	105.45	104.96	106.16	106.23	106.3	103.84	107.07	107.01	103.96	107.08	108.35	105.31	105.77	106.53	105.19	106.98	105.67	107.99	107.21	107.11	105.87	106.13	103.66	108.16	106.61	104.25	105.22
107.75	106.35	107.3	107.31	106.22	105.76	106.74	105.66	106.51	108.95	108.92	107.26	107.47	109.32	106.74	106.59	106.5	104.43	106.46	107.55	103.73	106.98	105.38	107.36	108.74	106.34	106.8	107.17	105.35	107.48	105.34	104.79	106.7	107.81	106.32	105.75	106.38	110.42	107.76	106.23	106.12	108.03	105.77	106.86	107.96	105.11	108.28	106.7	105.5	107.3
106.74	105.1	105.19	105.71	104.44	105.35	104.69	106.35	106.21	107.43	106.38	109.41	106.89	103.59	105.31	107.39	108.73	105.29	105.64	106.48	105.91	106.59	105.64	107.45	106.19	107.34	108.74	105.93	106.9	104.05	107.19	105.12	107.02	105.82	106.78	107.94	104.76	107.32	105.68	105.66	107.85	105.63	106.17	104.48	106.8	108.56	104.85	105.46	106.92	104.96
99.632	99.094	100.41	98.943	98.951	102.69	100.22	101.31	99.908	99.167	102.31	99.45	101.6	102.6	99.243	99.454	99.416	98.934	99.822	100.06	99.991	100.89	99.904	99.732	100.76	100.77	100.63	99.575	101.61	99.787	101.09	103.02	103.8	101.17	100.36	99.941	99.213	100.14	99.479	101.21	98.971	98.22	100.67	101.45	100.79	98.741	100.02	97.841	100.88	101.18
116.44	116.53	121.61	119.52	116.16	116.63	116.26	114.59	115.82	117.4	118.86	120.46	116.99	118.42	118.74	117.74	117.59	118.16	117.75	120.1	115.39	116.34	117.43	118	117.74	118.45	118.38	116.12	114.93	117.54	117.17	117.96	117.53	119.05	118.64	116.07	118.77	118.74	119.82	117.4	115.43	117.55	117.72	119.17	119.01	117.99	118.97	116.94	117.89	118.24
110.64	113.01	115.73	112.13	111.28	110.51	112.23	110.4	112.85	111	110.83	110.55	110.62	110.62	111.47	112.49	113.07	109.41	114.39	112.04	111.66	112.03	111.06	112.79	111.27	115.21	112.06	111.46	111.43	112.92	112.66	113.84	112.92	109.32	111.9	111.25	111.82	109.86	112.89	112.28	112.93	111.28	113.64	108.15	112.97	113.46	112.28	111.02	111.44	113.08
107.62	106.93	106.02	104.09	103.64	107.55	105.45	106.22	105.51	105.92	103.99	106.36	104.44	104.07	106.2	103.25	105.42	104.89	105.27	104.97	106.39	105.7	106.18	102.56	105.14	106.93	105.77	105.46	104.27	105.92	107.27	106.87	106.36	107.49	105.73	103.46	106.63	105.42	106.68	104.89	107.32	104.9	105.73	105.63	104.7	107.33	107.75	103.34	105.55	106.25
112.6	110.14	110.86	109.66	110.86	109.91	110.63	111.02	112.13	112.19	112.92	110.27	111.26	111.4	113.64	112.24	110.72	113.23	112.25	108.66	108.76	110.39	111.43	109.56	112.74	111.98	110	109.76	111.36	109.77	110.58	110.67	108.34	112.64	109.82	110.1	113.4	112.79	111.95	111.32	112.76	112.1	112.22	110.24	110.18	112.37	111.23	109.65	112.01	112.85
111.71	109.46	111.01	110.09	112.26	111.62	111.7	112.03	111.9	110.83	110.16	110.14	109.84	110.99	111.44	111.25	110.79	112.1	112.6	110.55	111.4	109.54	110.86	112.59	112.43	109.51	111.76	109.15	111.69	112.01	111.79	113.28	109.63	113.25	109.37	111.55	109.93	109.55	109.5	111.79	110.21	110.77	110.61	112.82	109.7	110.82	112.42	110.52	111.87	110.43
108.38	109.2	109.22	110.41	109.02	110.11	110.88	108.86	109.1	111.73	109.38	108.45	109.45	110.2	108.46	109.49	109.96	111.45	109.34	110.13	109.48	110.45	109.49	109.64	111.31	108.11	109.36	112.14	109.58	110.34	110.09	108.21	109.86	109.63	108.67	111.15	109.64	108.13	109.01	109.48	107.63	111.87	110.73	111.25	107.95	109.38	109.77	110.18	111.35	108.86
105.84	106.79	104.85	104.81	107.03	103.34	103.34	105.28	105.88	106.38	107.25	105.91	107.98	104.36	104.64	104.08	104.07	104.81	105.74	105.41	105.25	106.76	104.79	107.1	105.95	104.64	105.14	105.07	103.98	106.85	106.41	103.63	105.67	104.59	106.02	103.42	102.23	105.48	103.99	104.88	102.89	105.08	107.67	105.5	103.15	106.65	106.27	104.19	104.39	104.48
108.58	106.59	106.61	107.74	106.01	105.88	107.24	104.32	105.13	105.24	106.63	105.9	105.78	106.44	106.66	107.01	105.03	105.29	105.74	105.67	106.51	106.34	104.85	107.09	106.93	104.14	104.98	105.23	107.49	106.88	106.04	105.72	106.12	104.17	105.5	105.69	107.17	107.82	107.3	106.72	106.09	105.36	106.59	105.19	105.96	106.53	104.39	105.71	106.41	108.03
104.54	106.23	107.78	106.49	105.79	105.49	107.03	107.6	106.92	108.94	105.86	107	108.52	105.56	105.44	107.01	104.8	106.86	105.53	105.53	104.77	107.95	104.88	106.42	108.88	106.78	107.07	105.55	106.68	105.78	104.03	106.58	104.47	106.61	107.97	106.81	106.82	104.86	106.52	105.25	105.44	107.26	106.7	106.55	105.53	106.41	106.87	103.87	106.17	108.38
106.86	105.88	106.89	108.42	104.64	106.33	107.55	106.97	107.85	107.72	105.67	105.24	102.73	106.45	105.49	104.05	107.61	105.93	108.64	107.47	103.88	106.4	105.02	104.58	105.88	106.63	104.79	107.54	105.52	106.87	104.77	106.95	105.67	105.46	105.94	108.42	107.13	106.02	105.9	104.22	106.26	108.17	107.05	107.86	109.34	107.84	106.17	105.83	107	108.59
104.09	106.75	105.54	106.61	108.46	106.06	105.34	105.07	104.26	108.55	106.29	104.73	107.39	104.75	107.05	106.86	107.27	108.2	105.36	104.18	106.08	108.67	105.74	107.68	105.44	105.85	105.59	104.69	104.47	105.37	105.89	106.65	107.98	108.47	108.68	106.69	105.69	107.44	105.39	107.32	107.74	105.88	105.07	106.13	106.45	107.77	106.86	108.25	107.25	105.53
102.5	105.46	106.48	105.9	105.78	103.97	104.2	103.72	106.5	103.64	107.38	105.38	105.22	106.5	105.58	105.99	102.4	104.12	104.1	104.55	105.81	107.5	107.46	104.92	105.09	104.16	106.14	105.1	104.77	103.72	105.58	103.54	106.09	105.2	103.47	105.51	104.63	106.95	104.7	105.84	104.49	105.45	105.83	104.9	106.32	105.92	106.13	107.16	108.72	106.79
107.84	107.05	106.44	106.65	107.32	106.22	106.74	108.73	107.88	108.66	108.36	105.13	105.89	105.24	108.7	106.41	106.61	104.53	106.54	108.78	106.81	106.49	105.43	105.56	108.33	105.26	107.48	107.38	105.49	107.67	106.79	106.57	106.4	104.63	106.75	107.46	107.76	107.09	109.11	107.35	106.97	109.02	105.61	108.41	105.6	106.27	105.38	109.32	108.12	107.14
105.11	104.41	103.36	103.4	104.3	105.39	105.18	106.23	107.18	103.29	103.8	105.05	106.28	105.4	103.56	105.43	105.29	102.25	103.21	105.28	106.97	103.51	103.65	104.65	107.15	104.9	104.51	104.68	104.68	103.67	104.24	105.71	105.87	104.02	104.04	103.15	104.31	105.03	105.06	105.97	103.68	103.96	105.68	104.36	106.31	105.74	104.98	103.97	104.15	105.79
109.18	111.34	109.44	110.3	112.14	111.69	109.92	111.79	112.67	112.63	111.68	110.47	113.35	112.47	112.86	111.32	111.28	110.46	110.76	112.65	111.59	110.64	113.32	112.62	112.07	112.93	111.02	109.51	111.2	111.29	111.6	111.93	108.77	111.98	112.74	109.84	110.71	108.42	112.11	108.43	112.08	111.4	111.81	111.89	111.11	112	108.12	110.97	109.53	110.33
100.8	100.3	100.82	100.98	99.783	100.72	98.394	99.89	101.51	99.534	100.34	99.352	99.395	101.35	101.94	99.809	100.49	101.55	99.873	101.73	99.624	98.764	100.19	101.36	101.67	100.84	100.32	99.915	101.3	99.174	99.361	98.701	100.69	99.626	102.65	98.682	101.83	100.83	97.601	100.19	99.755	97.736	98.82	99.119	98.852	98.037	100.58	99.688	101.44	99.085
105.13	106.84	106.68	106.41	104.15	103.93	105.14	105.91	103.14	106.97	106.97	104.67	106.26	103.2	106.08	105.18	104.52	106.28	106.22	105.36	106.71	107.61	103.53	106.62	105.53	106.27	104.37	106.62	105.12	107.09	104.43	105.74	106.54	105.62	105	107.12	107.83	107.15	105.91	106.8	104.73	105.36	104.67	104.41	106.34	105.12	105.76	105.83	108.52	105.2
103.36	105.44	106.76	105.85	107.32	106.79	104.66	106.31	104.81	107.78	107.94	106.76	105.96	106.48	103.81	105.86	103.51	107.01	105.71	106.15	105.88	105.31	106.91	107.76	105.96	106.82	103.06	107.21	105.71	106.81	106.11	105.88	107.71	104.21	107.46	107.84	107.03	104	103.79	104.51	105.81	108.3	107.2	105.7	107.93	106.26	108.26	106.78	107.77	104.55
111.75	111.52	112.55	110.24	112.3	111.19	111.41	111.26	109.77	111.88	109.5	109.92	112.55	109.57	109.9	111.2	110.81	109.92	109.9	111.57	111.77	110.98	108.07	111.79	111.89	112.66	112.35	111.98	112.61	109.8	111.61	109.11	111.92	112.58	110.74	112.07	111.11	112.21	110.69	109.03	109.67	110.7	112.46	112.3	108.86	111.3	112.98	111.84	112.81	110.93
115.38	116.23	114.57	116.77	115.57	115.37	115.28	116.64	114.24	115.27	116.7	115.83	114.44	115.96	117.76	116.22	115.99	115.22	115.42	114.83	116.6	116.75	116.59	116.02	116.86	117.2	115.75	117.46	115.28	116.63	116.1	116.95	116.97	116.85	118.07	117.18	113.98	118.82	114.64	114.61	115.74	116.66	116.58	118.54	115.76	115.88	118.7	113.89	115.73	115.61
105.81	104.32	107.47	105.03	107.19	102.88	107.53	105.66	106.97	103.58	106.28	103.13	104.9	104.88	105.53	106.74	105.68	106.71	105.37	104.93	106.51	104.62	105.23	106.56	105.87	107.25	105.38	106.45	107.53	105.37	109.87	105.17	104.83	106.22	106.4	106.55	106.19	108.1	105.43	105.64	104.6	105.51	108.04	106.26	103.92	104.83	105.49	108.14	106.05	106.9
102.32	101.5	100.55	100.63	100.52	103.32	101.75	100.6	99.536	98.987	98.417	99.304	100.07	97.619	99.321	100.99	101.08	101.95	100.15	101.07	101.3	101.25	101.88	101.59	101.19	99.926	100.57	102.49	101.03	97.771	99.866	101.14	99.261	102.65	99.562	102.63	100.9	97.599	99.296	100.47	102.01	100.13	100.98	102.75	99.737	98.715	101.36	100.12	102.73	101.82
111.27	111.19	110.52	110.49	111.25	110.22	112.4	111.54	109.56	112.9	113.18	109.99	109.82	110.34	113.27	112.56	109.42	109.2	110.21	112.05	112.69	110.08	109.12	113.05	110.37	109.13	110.91	112.64	110.69	112.36	111.36	111.43	110.38	111.34	109.29	112.05	109.48	110.89	110.61	111.57	111.27	109.15	109.49	112.02	110.32	110.74	110.35	110.31	109.34	113.12
107.12	106.64	106.64	107.47	106.46	105.35	106.76	107.19	106.67	107.13	106.35	106.11	103.93	108.69	106.82	108.83	106.18	106.68	105.4	105.44	106.2	106.81	105.58	107.61	106.86	108.55	106.33	106.8	109.89	106.47	105.48	104.36	106.83	108.63	106.33	106.03	104.83	107.22	106.81	107.74	106.91	106.34	106.46	106.33	104.96	106.71	106.23	105.05	106.76	107.76
104.04	105.69	103.15	104.93	103.7	103.69	102.84	103.67	104.68	103.86	104.37	103.9	103.34	103.15	104.86	104.19	102.95	105.2	105.68	104.05	102.45	101.63	104.83	106.49	102.89	107.32	103.09	104.48	105.17	105.28	104.28	104.89	103.91	101.32	104.82	104.39	102.63	102.97	104.86	104.99	104.97	105.62	104.79	103.38	104.78	103.32	103.91	104.05	103.88	101.26
110.64	110.91	110.15	111.28	109.12	110.26	111.41	112.51	110.77	110.2	111.11	111.69	112.03	110.18	113.02	109.86	109.74	111.8	110.34	110.91	110.9	113.25	113.25	109.98	109.45	113.32	109.41	112.85	111.07	112.58	108.84	111.94	109.11	113.04	111.76	111.42	111.49	110.76	112.39	109.73	110.96	111.35	113.33	109.38	111.36	111.11	110.35	109.42	110.45	109.71
99.513	100.97	100.99	98.642	99.782	100.51	100.15	100.03	97.837	99.429	101.1	100.1	99.718	100.17	101.72	103.28	101.24	99.271	102.01	100.06	99.283	101.9	99.639	100.42	101.99	99.1	100.61	100.47	102.26	100.19	99.386	101.73	101.05	101.42	100.63	99.635	101.02	100.94	101.71	101.67	100.02	100.26	100.83	101.53	100.72	101.76	99.425	100.44	99.574	102.23
109.73	106.21	108.44	105.6	104.09	105.21	105.98	105.27	104.48	106.26	107.3	107.82	105.65	105.81	108.55	106.2	105.84	103.8	105.57	109.81	103.38	104.72	104.35	106.62	103.78	105	107.44	106.97	106.3	105.72	104.49	103.87	106.89	108.79	103.42	103.66	106.37	104.01	103.91	105.99	105.53	104.71	104.49	106.05	104.63	101.61	105.76	105.51	104.08	106.28
110.95	110.07	111.44	112.06	111.63	110.39	109.84	113.64	110.71	111.43	108.63	111.23	110.06	112.18	111.4	109.71	109.48	112.71	112.51	112.04	112.23	113.06	111.64	110.87	110.83	111.66	111.73	108.65	109.57	109.39	110.27	112.53	111.09	110.34	110.05	111.2	110.55	111.21	109.65	111.13	109.69	111.05	112.3	110.57	110.41	110.01	107.55	112.13	110.54	110.75
111.85	111.6	111.51	112.81	110.05	112.28	112.54	112.01	110.48	111.19	111.99	111.88	113.62	112.89	113.48	112.34	111.72	110.88	109.8	109.08	111.49	109.15	112.23	111.12	111.69	112.14	111.04	111.08	112.5	113.1	113.23	109.59	110.09	112.74	111.17	112.53	108.84	111.97	111.58	110.49	110.42	110.55	110.63	109.27	110.87	113.12	109.75	110.04	109.98	110.87
106	105.88	104.96	107.43	106.79	105.7	106.62	105.53	105.87	105.35	108.08	106.42	105.83	108.45	104.81	105.15	106.08	108.02	104.27	105.66	106.06	107.46	104.8	104.27	104.82	103.33	105.11	103.05	105.31	108.42	105.67	103.89	105.34	106.23	106.15	104.49	106.86	108.61	104.39	107.84	105.34	107.69	105.88	105.25	103.58	105.39	105.5	104.01	105.91	105.56
102.52	105.02	105.49	106.41	104.59	105.97	104.94	103.68	107.42	105.08	107.51	105.68	107.79	105.89	107.38	107.48	105.14	105.05	104.97	106.51	104.48	106.17	106.89	105.65	105.49	104.95	105.74	103.37	104.3	105.8	105.68	102.65	107.57	104.93	104.18	104.92	105.88	104.53	106.32	106.99	104.15	105.61	105.77	105.09	104.8	105.37	106.18	105.87	106.76	105.2
105.46	106.27	104.01	105.25	105.59	104.54	105.24	104.4	106.18	107.19	108.94	107.08	105.96	106.63	105.25	105.28	106.84	106.8	107.39	106.79	106.12	107.24	104.52	103.96	107.15	105.52	105.41	106.47	105.21	105.53	105.17	106.01	106.3	109.95	106.11	106.83	105.97	107.13	103.83	106.41	106.04	108.56	105.99	105.41	107.51	105.87	106.22	105.77	106.43	105.68
104.17	103.6	101.91	104.13	102.52	104.55	107.08	107.27	104.62	107.33	105.13	104.54	103.44	105.17	106.4	104.93	103.11	103.76	104.28	102.19	106.58	104.03	101.3	106.45	104.79	104.55	103.91	106.02	103.89	107.45	104.45	104.54	105.19	103.42	102.36	104.26	105.63	104.36	102.63	105.27	106.38	102.1	103.95	106.69	105.51	104.3	104.47	104.28	102.12	104.07
109.15	110.51	111.55	109.6	111.01	111.3	111.42	111.6	109.99	113.22	109.47	111.73	111.33	111.12	111.82	112.71	109.55	108.45	108.12	110.14	109.14	111.01	111.97	110.57	108.62	109.24	111.15	110.73	109.48	111.83	110.28	113.25	112.28	111.33	110.12	110.45	111.68	110.61	109.4	108.96	111.07	107.64	110.48	109.61	108.92	110.96	110.31	110.63	112.7	110.52
103.8	102.79	105.14	107.15	102.92	103.21	103.19	103.78	106.01	104.36	103.27	103.8	104.15	106.11	105.96	104.52	103.62	104.88	104.96	103.71	107.44	101.75	103.97	105.17	106.54	104.72	104.19	105.22	105.94	104.76	102.67	104.37	105.53	104.7	101.57	104.22	105.43	105.27	105.12	106.52	104.96	104.12	104.74	104.45	102.66	106.83	104.76	105.81	103.24	103.45
106.97	107.54	104.69	105.61	104.74	105.35	108.01	103.24	103.89	105.23	104.92	104.47	105.14	104.72	104.78	104.37	107.5	105.31	105.23	106.37	106.05	105.44	104.62	106.68	106.65	106.62	102.63	105.76	104.02	104.15	106.07	107.78	105.46	106.43	105.75	104.76	106.06	107.76	104.86	107.04	107.58	105.18	105.77	105.7	104.83	104.91	105.42	106.14	106.33	103.46
116.92	112.88	113.54	112.08	112.93	112.46	112.82	114.65	113.21	111.69	115.36	114.56	113.61	111.98	109.88	112.47	112.31	114.37	112.3	113.22	112.84	111.58	114.96	112.12	113.07	114.49	112.2	113.29	114.04	110.49	112.05	112.52	110.83	113.63	112.54	111.61	112.6	114.98	112.17	111.07	112	112.39	113.8	113.46	112.28	111.84	110.12	113.07	109.93	113.29
104.52	103.13	104.31	102.55	105.4	104.39	103.53	103.65	106.13	102.86	105.51	105.96	103.22	102.32	107	102.04	105.86	102.25	103.56	105.21	104.93	104.14	104.34	103.51	103.92	105.56	104.01	102.43	105.07	103.3	102.34	104.99	103.35	106.21	101.52	103.16	101.48	104.21	104.66	103.5	101.59	104.47	104.98	103.07	106.07	103.55	104.94	103.3	103.61	103.55
107.29	105.89	103.84	106.79	106.87	106.39	105.41	106.57	104.2	105.2	106.82	102.3	105.78	106.39	103.53	105.78	105.3	105.23	105.91	105.52	106.51	105.94	106.91	103.9	104.67	105.68	105.59	105.55	105.86	107.13	104.87	107.35	107.66	104.29	104.15	105.06	106.7	104.06	105.69	104.39	107.52	105.53	106.67	108.28	109.73	106.68	104.9	106.85	103.53	106.86
104.58	104.64	105.8	103.68	104.52	106.82	104.2	106.44	106.15	104.13	106.25	106.36	105.17	103.87	104.28	105.67	104.14	106.07	107.6	105.25	105.78	106.72	105.7	105.47	105.86	106.66	104.36	106.23	107.86	106.4	108	106.87	106.65	103.46	106.65	106.13	105.03	105.5	104.02	105.25	105.44	104.53	106.15	106.91	103.27	104.04	103.91	106.68	106.19	104.89
101.68	102.3	100.26	101.95	100.61	101.05	98.709	99.66	101.01	99.486	99.562	100.06	99.76	97.311	98.136	100	100.02	99.272	101.59	100.29	100.6	100.63	99.502	99.42	100.92	99.878	101.57	99.796	99.551	99.711	99.782	100.14	100.69	102.34	97.863	99.981	100.1	100.4	100.62	100.31	100.02	98.851	100.53	98.443	98.695	99.881	101.1	98.817	100.64	98.99
110.1	110.84	111.09	112.46	110.91	111.81	114.23	110.63	110.91	110.04	110.62	109.39	111.43	109.36	112.18	111.89	110.52	111.96	111.78	111.55	111	110.31	114.5	111.61	111.67	109.82	109.02	111.94	112.07	111.8	113.04	111.89	111.71	110.69	113.47	110.51	111.4	113.68	110.8	110.46	112.66	114.38	110.92	110.26	111.83	110.23	111.21	110.19	113.6	112.83
106.83	106.95	106.65	107.67	105.11	105.87	108.12	107.45	106.65	106.36	104.77	108.23	107.03	106.61	107.07	105.45	107.31	107	104.97	107.52	106.66	108.92	106.89	107.32	106.22	104.91	104.99	107.17	105.33	107.09	105.72	106.71	106.91	106.62	105.72	106.26	111.13	108.52	106.74	106.63	104.66	108.17	105.99	107.68	105.69	106.58	106.67	104.73	107.43	105.12
115.77	116.85	113.14	117.89	117.36	116.43	112.89	112.92	113.8	116.26	115.94	113.74	114.59	115.44	117.33	117.91	116.59	115.65	115.77	115.62	114.7	115.19	116.5	116.19	116.7	115.26	115.3	116.27	117.71	113.52	113.38	117.05	116.87	115.18	115.01	115.9	116.53	115.02	117.7	117.22	115.64	116.19	115.01	118.87	115.7	115.77	115.92	117.25	115.14	116.28
105.63	108.56	104.3	106.77	105.24	107.89	106.6	106.46	106.2	106.34	105.96	105.53	105.8	108.18	108.68	106.89	107.79	106.35	108.22	104.85	107.03	105.49	108.21	105.47	108.22	106	107.76	106.86	105.58	104.9	107.83	108.59	105.6	106.38	106.6	107.5	104.75	108.14	108.27	106.51	106.58	106.22	107.26	106.28	106.66	107.61	106.75	107.19	105.77	108.5
100.73	100.81	102.1	101.16	100.89	101.67	101.61	101.28	100.69	101.67	100.51	100.51	100.77	103.01	100.3	101.18	102.89	100.34	100.35	101.96	102.71	100.45	99.217	102.95	100.07	100.77	102.05	100.89	99.793	100.35	99.042	101.58	103.05	101.2	101.97	102.04	101.96	99.321	98.468	102.48	101.35	100.93	101.84	101.34	100.04	101.53	102.39	101.28	101.37	99.646
102.04	103.75	102.99	105.41	105.1	104.02	104.22	105.41	105.03	105.22	105.78	103.41	102.95	102.54	103.33	104.97	103.19	107.51	103.83	104.39	104.62	103.48	106.18	104.58	101.88	103.88	103.66	104.05	105.87	103.75	105.43	104.85	104.67	103.99	104.16	103.14	104.15	104.7	106.77	104.34	105.3	105.93	103.77	104.72	104.67	102.84	102.58	103.62	106.29	104.47
99.34	98.324	100.77	99.712	102.12	100.69	100.66	101.65	98.81	99.789	100.66	97.589	103.35	99.156	99.303	100.98	100.13	100.65	99.762	97.047	99.652	100.61	100.36	98.957	101.32	100.2	100.2	98.888	98.877	102.43	101.7	99.891	100.08	99.703	99.776	99.36	99.98	98.85	100.28	100.88	100.04	100.27	98.635	100.25	100.28	98.504	101.47	100.24	99.359	100.86
107.57	106.2	104.8	106.8	107.39	105.65	104.62	106.44	104.72	104.11	106.32	106.19	104.89	107.74	106.41	104.54	105.17	106.57	108.57	104.26	105.38	107.9	109.4	106.8	105.92	105.12	107.61	105.86	105.31	108.6	105.93	107.74	107.77	106.85	104.2	106.75	104.86	104.78	105.78	105.81	105.29	106.09	104.97	103.95	102.98	105.95	110.01	106.13	106.94	104.15
110.22	109.25	110.64	109.49	110.41	111.14	108.79	108.82	109.44	110.16	111.45	111.12	109.42	110.79	108.78	109.61	109.86	111.41	112.44	109.33	108.94	109.4	108.91	110.94	111.02	112.35	109.76	110.44	109.29	109.65	108.62	111.16	109.85	111.13	109.85	109.54	110.48	108.16	110.53	112.84	109.26	111.14	109.83	109.57	109.55	110.92	110.94	111.6	112.48	111.07
104.82	103.03	106.52	104.52	105.97	106.06	104.08	104.21	104.97	104.02	102.15	107.26	104.59	104.01	104.92	103.79	104.85	104.9	104.79	105.56	106.38	105.06	104.51	102.46	105.79	104.98	103.12	103.91	104.07	103.26	103.6	103.54	103.83	104.93	106.13	102.46	103.23	104.24	102.62	104.23	103.57	104.06	104.29	103.11	106.13	101.22	103.13	104.39	105.79	103.48
106.15	106.96	103.53	105.26	105.21	105.75	105.88	107.29	106.08	104.88	105.61	107.65	106.65	103.69	105.93	103.49	108.14	106.84	107.16	107.11	105.51	107.38	106.45	107.62	107.6	106.52	105.17	106.57	105.08	106.34	106.25	105.37	106.6	105.33	105.88	106.72	107.51	106.79	106.28	105.39	103.1	105.45	107.29	106.22	107.25	107.08	104.52	105.14	106.53	106.35
106.92	107.28	105.07	106.51	106.88	103.35	105.07	106.79	105.09	106.4	104.98	105.5	105.75	104.79	108	106.55	105.82	104.81	106.75	105.48	107.48	107.83	106.93	105.79	106.2	107.4	106.88	104.77	106.12	107.27	106.32	107.21	106.38	106.55	106.01	106.08	106.74	105.66	105.94	106.71	105.75	106.04	108.03	106.59	106.91	105.62	108.74	108.12	106.81	106.31
106.05	104.14	103.75	105.9	105.33	105.39	104.73	107.57	108.01	104.17	104.23	108.32	103.73	105.6	106.77	103.5	106.64	103.17	105.21	105.95	101.77	105.33	104.83	103.1	104.23	105.23	105.19	105.77	104.88	104.24	106.75	106.76	104.9	104.26	103.63	103.55	105.44	105.08	104.66	106.59	104.86	106.53	106.15	105.01	103.4	104.53	107.12	103.2	107.12	106.94
107.48	105.77	106.41	107.46	107.55	104.45	106.46	106.92	107.11	106.64	107.14	105.51	105.1	106.09	108.71	106.33	107.78	105.39	106.95	105.73	105.57	105.13	106.07	109.31	105.56	107.63	107.05	106.42	107.36	106.12	106.42	104.96	104.8	104.41	106.02	106.78	105.13	107.68	109.93	105.01	108.46	105.75	105.29	107.16	107.19	105.93	107.1	105.75	107.44	105.55
112.31	111.85	112.51	110.46	111.92	113.2	111.26	115.38	111.92	111.78	110.05	113.05	110.25	111.94	114.31	113.9	113.15	112.95	112.07	111.06	111.17	111.31	111.13	113.17	112.38	112.75	112.61	113.3	112.69	113.92	113.54	112.9	112.6	111.89	111.96	113.27	113.15	113.3	112.52	112.07	112.11	113.86	110.29	111.49	116.12	111.5	114.43	114.57	112.75	112.72
105.86	106.3	105.33	105.6	105.58	105.84	107.17	104.49	105.02	105.95	104.43	106.06	104.39	104.25	105.55	106.14	105.18	108	106.38	107.18	107.61	104.18	107.1	105.56	105.42	103.43	107.07	106.54	104.42	105.87	106.85	107.84	104.22	105.11	105.92	106.52	106.84	107.04	107.08	103.55	105.53	104.91	105.23	105.88	105.93	103.76	107.08	103.95	103.28	104.29
100.3	103.03	102.29	101.02	100.74	100.11	104.73	100.04	100.99	101.03	101.25	101.89	100.05	99.994	99.892	99.03	99.77	100.3	102.14	101.82	98.135	100.73	102.46	98.946	102	102.33	103.29	100.69	98.2	98.513	101.72	100.49	100.65	101.8	101.03	99.658	98.923	102.37	100.89	100.44	101.86	101.33	100.06	99.433	100.09	100.63	102.08	102.04	100.67	100.09
107.17	106.45	105.69	106.05	105.37	105.66	106.19	107.41	103.95	105.86	103.35	107.36	106.04	105.18	104.74	105.95	107	104.27	105.36	105.52	104.74	105.47	106.01	108.46	104.99	105.38	107.26	108.66	105.03	105.12	106.61	107.63	103.66	103.05	105.69	105.4	104.53	105.22	107.89	106.01	104.88	107.02	104.16	106.34	104.62	107.3	106.3	105.39	107.5	102.81
98.387	99.461	99.839	98.626	100.22	99.714	98.249	98.938	100.2	99.887	99.046	100.84	99.8	101.35	100.91	100.86	99.532	102.41	99.572	98.735	98.688	100.1	98.095	99.897	99.878	100.5	101.02	99.986	100.12	99.05	99.879	97.91	100.42	99.93	98.837	99.592	101.96	100.06	99.45	100.98	100.27	100.64	101.49	99.709	100.91	101.04	100.24	100.5	103.14	100.23
104.66	105.36	104.67	105.73	105.2	106.34	104.06	106.09	104.57	104.21	105.6	106.88	106.05	103.38	105.29	105.28	104.85	103.3	104.88	107.09	107.08	106.76	105.16	104.8	104.9	107.62	105.64	104.79	106.27	105.41	106.72	106.33	108.74	104.64	104.83	105.76	103.67	105.64	106.62	107.52	105.07	105.86	106.32	107.26	106.94	104.02	107.4	107.02	104.63	103.6
110.26	111.48	110.92	113.01	111.14	109.86	108.01	110.98	111.34	111.56	109.43	109.72	113	111.17	111.65	111.25	109.85	111.28	111.47	113.15	111.83	111.4	111.58	111.94	108.07	110.03	109.81	108.93	111.49	111.33	112.84	110.79	112.64	112.12	108.5	110.95	112.46	111.35	110.22	112.2	112.3	110.42	111.23	112.78	110.27	109.08	110.18	111.65	109.71	113.13
104.89	106.15	106.13	106.47	104.21	106.32	106.17	107.85	108.47	107.85	105.08	106.62	104.79	107.75	106.18	107.71	108.19	105.56	106.11	103.81	107.21	103.01	106.05	106.01	107.56	104.97	107.32	107.17	105.58	105.3	105.45	103.29	107.15	105.02	105.31	104.45	107.87	105.68	108.27	105.45	106.86	106.37	107.31	105.14	108.8	104.29	106.1	105.82	107.12	103.98
99.573	99.858	99.582	101.88	102.89	101.61	101.11	98.365	99.238	101.48	96.487	101.57	100.21	101.76	99.184	100.43	101.55	101.22	102.63	101.95	101.27	99.971	100.88	100.59	98.461	100.67	99.949	100.52	99.107	100.08	100.27	101.74	100.83	97.525	102.18	99.612	100.24	98.313	101.3	100.25	99.403	99.477	100.16	99.613	100.31	101.15	100.01	97.255	101.29	101.31
112.57	114.05	113.33	110.98	114.46	110.53	113.86	112.61	115.81	114.03	113.35	112.89	116.62	111.83	112.94	113.42	114.54	114.39	113.45	111.81	113.09	116.29	111.81	113.1	112.82	112.93	113.61	113.01	116.12	111.7	111.49	112.32	114.55	112.42	112.78	111.2	111.89	111.04	110.03	111.24	112.69	114.15	112.25	113.57	112.36	113.88	111.66	113.21	110.65	111.49
107.15	107.46	106.95	104.48	105.02	105.95	105.75	106.62	107.35	104.52	106.62	107.28	106.14	102.2	106.77	106	103.67	108.06	105.95	107.72	106.98	107.57	106.92	105.05	107.26	105.56	107.45	104.54	106.95	105.2	106.86	108.81	106.89	106.53	106.07	106.92	106.19	105.59	106.83	103.59	105.35	105.48	108.89	105.7	107.58	104.15	107.49	104.74	106.41	107.69
105.79	106.14	106.62	107.12	108.47	107.67	108.46	106.56	107.52	107.66	107.15	106.87	107.35	106.03	106.55	106.63	105.97	107.07	108.02	106.85	105.5	106.56	108.59	108.26	107.77	106.5	108.84	108.08	108.14	107.79	108.53	105.91	106.51	108.22	106.93	109.93	106.55	107.35	106.13	106.18	107.27	106.63	107.29	107.44	108.77	107.79	108.47	107.73	107.13	107.55
111.05	112.93	113.71	114.6	114.82	113.5	113.01	112.1	112.61	112.29	111.74	113.87	112.38	112.81	113.27	113.33	112.62	112.03	113.35	113.45	111.6	111.86	114.85	114.06	111.55	110.42	112.63	113.39	110.32	112.66	113.51	112.31	113.78	109.36	114.1	111.97	113.02	113.96	110.03	111.48	113.64	112.69	113.95	113.23	111.33	111.71	114.52	111.19	116.61	111.62
103.23	105.61	105.16	104.81	105.89	106.9	106.1	103.86	108.79	106.27	107.14	106.37	106.24	106.87	105.29	105	106.14	105.02	104.52	105.27	105.23	105.32	107.32	105.29	104.22	106.21	104.57	104.65	104.89	106.19	104.69	104.58	106.46	106.56	104.17	105.65	106.57	103.81	106.52	103.96	105.9	107.04	106.14	105.69	104.75	105.91	106.31	107.01	104.36	106.22
101.05	98.263	100.36	100.57	99.62	102.2	99.404	101.3	99.636	102.24	99.021	100.83	100.55	99.823	102.32	99.531	101.01	102.25	100.7	101.91	98.904	101.46	102	101.47	100.32	99.747	99.175	100.38	98.034	99.683	102.51	99.559	103.18	101.84	99.597	101.63	98.319	101.55	100.69	101.06	101.55	100.25	98.828	99.768	100.11	99.721	101.11	103.17	101.03	100.69
112.11	109.68	110.27	110.63	111.75	112.74	111.99	111.64	111.11	112.01	112.7	111.04	110.7	113.53	109.46	111.49	112.33	111.99	112.79	112.17	111.67	111.5	111.32	111.87	111.63	110.25	111.39	110.36	111.48	110.59	112.11	109.92	109.8	110.44	109.92	111.73	106.92	109.98	111.56	113.45	111.94	108.74	112.3	112.47	111.43	111.27	111.71	111.3	112.72	110.2
109.41	110.77	111.43	107.12	107.58	108.97	110.68	109.46	111.52	110.13	110.54	112.67	109.34	110.11	108.61	108.68	111.32	109.34	110.02	109.14	110.48	111.48	112.25	111.03	108.38	111.59	109.81	108.43	108.48	108.49	109.34	108.52	111.09	111.46	112.39	110.78	110.02	107.21	110.98	110.66	111.88	109.01	108.67	110.87	109.9	108.7	110.59	111.07	108.83	109.58
110.05	112.17	112.75	109.93	112.63	113.9	112.75	110.42	112.74	112.17	113.85	112.03	113.26	111.33	112.86	111.98	109.64	113.28	114.48	111.2	112	112.2	110.23	112.71	111.87	110.07	114.06	109.14	113.19	112.59	112.18	111.79	112.68	111.52	112.74	110.98	114.09	114.9	113.72	109.93	111.3	114.1	114.53	112	110.94	109.68	110.38	110.92	112.26	113.11
113.83	110.62	112.36	113.43	112.63	112.35	114.37	113.07	109.82	110.33	113.71	113.1	114	111.89	110.22	113.26	111.31	111.13	111.57	113.2	111.68	111.1	111.82	112.48	111.32	114.43	111.68	111.93	113.37	110.93	111.07	113.1	112.9	113.14	113.96	112.79	114.49	112.81	112.7	112.87	112.11	110.97	112.09	109.38	109.91	111.98	112.97	110.71	111.7	110.4
105.26	105.77	105.72	106.54	107.02	104.2	104.68	106.14	104.16	106.84	108.67	106.92	108.54	106.37	107.45	106.8	107.51	107.48	106.15	106.17	107.78	106.3	106.03	106.47	106.16	106.24	107.38	105.98	108.05	106.97	103.5	107.11	106.39	107.9	107.2	106.46	106.29	104.92	107.74	107.28	108.47	105.25	105.13	106.23	107.75	105.58	105.25	106.21	104.14	106.08
106.46	104.97	106.51	106.63	107.42	106.45	105.76	103.55	106.3	106.73	106.51	107.2	105.35	104.81	106.55	107.08	105.41	106.46	103.72	108.74	107.37	104.98	107.35	106.89	104.39	105.12	105.15	106.78	109.48	106.76	106.1	106.01	109.18	106.6	108.01	106.51	103.89	108.75	106.6	109.51	105.9	107.94	107.19	106.68	109.2	104.38	105.98	105.46	106.86	106.6
105.62	104.72	107.15	105.59	104.08	104.26	106.03	106.7	105.25	107.16	108.77	106.97	104.68	106.6	105.82	105.08	105.43	105.75	105.16	105.09	106.67	106.23	104.78	105.58	105.94	108.03	103.19	107.04	103.83	105.79	105.5	105.37	106.3	105.3	105.65	102.98	106.65	103.6	105.75	106.47	105.83	105.57	104.44	106.5	105.44	106.19	104.07	106.52	104.92	107.22
104.75	103.24	105.87	105.82	108.46	105.12	105.74	107.41	104.69	105.74	105.45	106.54	104.92	104.78	106.93	105.9	104.72	105.19	106.16	106.39	106.66	105.25	105.75	105.82	107.34	105.67	106.3	105.27	105.31	107.66	103.35	103.71	106.63	106.25	104.98	107.84	107.96	105.67	104.84	105.99	105.68	105.52	105.11	105.19	103.9	105.87	107.69	104.87	108.14	104.83
109.27	112.23	114.06	111.47	111.45	111.34	110.93	112.99	111.34	112.61	111.73	113.79	111.63	111.13	112.53	113.38	112.05	112.44	112.67	111.95	113.38	111.22	113.42	110.8	112.1	113.99	112.75	111.84	112.49	111.65	112.55	111.68	112.03	113.63	112.03	111.4	112.27	112.39	110.55	112.05	113.46	113.86	110.91	113.13	111.45	111.78	112.17	111.91	113.33	112.55
97.948	98.713	98.882	98.531	99.99	99.062	99.554	99.899	97.602	97.969	99.412	100.18	99.862	99.617	98.933	101.24	99.37	101.74	99.633	97.551	100.38	100.05	101.18	99.962	101.46	99.968	98.889	98.683	100.36	99.741	100.9	100	99.518	101.62	103.73	98.132	102.46	100.53	98.736	99.51	99.561	101.12	98.756	98.92	98.011	101.19	98.313	101.08	102	100.31
113.68	114.4	112.25	112.97	110.25	111.93	113.24	111.32	112.15	113.12	114.76	112.97	111.4	112.42	111.73	113.65	113.63	114.21	110.89	112.65	111.22	111.59	112.02	111.17	111.59	111.49	114.26	111.58	112.57	112.57	112.5	111.46	113.17	110.28	112.99	111.93	111.14	113.44	113.95	112.6	112.54	111.51	110.56	112.94	110.86	111.12	111.44	112.46	110.46	110.12
107.4	107.81	108.84	107.3	106.06	106.47	107.93	108.14	107.7	106.18	107.48	109.01	104.16	104.71	108.54	107.24	107.78	106.16	108.25	105.09	108.7	105.72	108.93	105.87	105.56	107.35	106.7	107.56	107.04	106.63	107.4	109.22	107.63	107.29	106.54	109.09	105.33	107.06	107.61	105.66	107.57	105.15	108.87	105.44	108.54	106.9	104.61	107.35	105.29	106.97
111.41	112.14	110.97	111.92	112.72	113.66	112.07	114.16	112.25	110.94	113.81	114.9	114.05	114.68	114.97	111.3	110.15	112.72	113.27	113.11	114.57	113.03	111.97	112.68	111.48	112.58	112.33	113.63	112.22	112.35	111.3	113.35	112.03	113.83	113.64	113.46	113.13	110.78	113.7	110.79	110.92	110.7	113.21	112.44	113.22	111.97	113.29	112.99	112.46	112.85
105.62	106.18	102.9	107.23	105.84	104.5	107.35	107.5	106.5	104.16	105.75	105.98	103.93	105.19	104.1	106.05	104.04	105.22	105.17	105.93	105.49	108.43	105.68	106.7	107.3	104.82	106.37	105.67	106.72	103.47	109.32	103.48	106.96	103.16	104.54	108.88	105	108.05	104.99	105.1	106.46	105.09	104.44	104.46	104.43	104.13	106.41	105.57	103.82	104.04
113.28	112.92	111.29	110.22	110.28	109.66	111.62	111.47	110.96	112.66	110.95	109.31	112.15	112.6	110.34	111.44	110.66	111.89	110.78	113.2	113.66	109.8	111.86	109.46	113.85	109.45	110.17	112.16	110.86	111.99	111.31	110.64	112.07	111.27	111.03	113.09	110.89	111.09	109.5	110.28	110.9	110.2	111.23	110.9	111.5	112.01	113	109.52	111.11	110.23
102.96	108.72	105.99	104.52	107.16	105.54	106.58	108.18	105.15	105.68	105.72	106.95	105.63	105.06	105.88	106.5	106.76	104.42	104.9	103.8	103.82	104.98	104.55	106.38	105.3	106.8	107.76	107.17	105.44	106.76	105.93	105.01	105.04	106.48	105.39	105.12	105.32	106.83	106.92	104.37	105.88	108.45	105.6	104.71	103.75	105.98	106.18	105.4	106.75	105.87
107.19	107.21	105.6	107.28	105.58	107.33	104.42	105.59	105.75	102.99	106.46	106.69	106.34	105.31	104.55	106.41	107.41	104.98	105.47	104.75	106	106.67	104.86	105.14	106.36	105.09	105.2	106.16	106.16	102.77	107.12	106.11	104.77	104.18	106.33	104.82	104.02	106.51	104.78	105.91	105.68	104.48	106	105.14	107.3	105.24	106.6	105.29	103.03	104.19
106.17	106.66	105.4	104.87	106.99	106.23	105.3	106.19	105.83	106.85	106.11	105.36	105.32	106.89	106.21	104.05	105.83	104.96	105.7	107.82	105.82	106.16	107.35	105.37	105.24	104.7	107.17	108.58	104.08	105.67	106.66	104.62	106.11	106.97	109.26	106.29	106.43	106.85	106.34	105.2	106.05	106.64	106.06	107.2	105.88	105.48	107.07	108.09	107.54	105.28
105.91	106.57	102.97	103.06	104.96	105.31	105.16	102.82	104.63	104.62	104.61	103.42	105.09	101.98	101.22	105.64	104.64	103.5	104.87	104.49	104.21	106.13	103.22	103.94	105.18	106.52	102.67	104.04	104.09	103.77	104.08	103.95	103.16	105.45	105.36	107.25	106.54	108.39	104.66	102.5	103.02	104.6	103.67	105.28	103.71	105.17	105.53	104.69	105.6	102.83
106.21	105.43	105.89	105.31	104.21	105.77	104.06	107.03	103.01	105.54	105.5	103.56	106.39	105.12	105.97	104.21	103.22	104.27	105.97	106.89	105.27	107.6	104.96	106.05	106.45	108.33	105.97	105.26	104.32	105.48	102.26	106.43	105.56	105.31	105.74	104.74	104.39	104.97	104.81	105.64	105.54	106.85	106.27	105.31	104.81	104.97	105.13	105.57	106.01	106.06
105.8	105.17	105.18	108.22	106.66	104.21	108.58	104.88	107.35	104.12	105.78	106.74	103.7	105.69	105.75	104.59	105.92	105.89	105.65	105.52	104.18	105.51	105.4	107.01	106.41	108.03	106.9	106.73	105.74	107.03	105.7	108.29	105.05	105.5	105.21	103.8	105.38	108.02	103.98	103.69	105.23	104.09	105.38	106.49	106.05	106.34	104.84	106.92	107.56	107.17
105.89	105.22	106.74	106.14	107.64	104.63	105.43	108.4	105.58	107.54	105.57	103.96	106.85	106.72	104.58	105.27	108.45	107.12	108.16	107.82	108.91	106.91	107.5	105.85	107	105.95	103.67	105.61	104.29	105.88	106.35	107.56	106.05	106.66	103.93	106.13	106.91	107.3	106.14	104.5	105.61	107.18	108.15	104.65	107.24	104.26	103.26	106.16	104.98	105.68
100.89	101.38	98.703	101.58	98.644	100.85	101.43	101.86	100.27	98.645	102.56	99.035	102.45	99.639	97.514	101.28	98.512	101.89	98.555	99.108	100.86	100.05	99.126	100.97	99.552	99.933	98.676	102.41	100.7	98.478	99.756	100.65	100.43	100.05	98.843	101.14	99.066	100.47	98.748	99.411	98.725	100.61	100.59	100.15	97.947	98.269	99.426	100.62	99.97	99.6
[truncated: 150 more columns]
