# Supplementary material for: Genetic dissection of main and epistatic effects of QTL based on augmented triple test cross design
Source: PLoS One. 2017 Dec 14;12(12):e0189054. doi: 10.1371/journal.pone.0189054 (PMC5730204; doi:10.1371/journal.pone.0189054)
Supplement: S8 Supporting Information — (ZIP) [file pone.0189054.s008.zip › z4_350_0.2_10.csv]

104.44	109.18	103.7	103.04	105.64	102.47	100.85	106.83	104.36	111.46	105.14	105.98	111.91	107.7	105.6	101.87	102.28	98.624	105.96	107.83	105.81	101.26	104.07	106.8	98.062	103.78	111.18	105.71	109.59	105.62	101.35	101.42	99.969	100.69	99.045	101.12	101.99	101.66	110.9	105.2	106.95	100.81	102.44	112.06	99.714	105.28	108.22	105.15	101.11	101.34
113.93	117.15	108.77	110.94	111.92	113.62	117.14	111.08	110.34	107.43	113.61	114.57	110.44	106.16	113.38	114.02	105.8	115.97	111.2	105.8	108.75	115.96	108.77	113.1	117.94	113.83	112.19	105.17	105.82	113.3	112.04	111.74	115.09	109.33	113.97	109.26	112.76	112.15	111.84	112.37	112.63	113.35	110.17	113.07	114.25	111.4	108.55	104.06	116.9	107.21
110.2	106.3	113.61	107.68	113.57	113.78	108.74	110.05	115.57	108.76	107.7	114.01	113.19	112.23	116.49	103.38	111.94	111.26	117.39	116.26	109.08	114.83	110.84	111.61	112.47	112.28	116.04	111.04	111.18	107.48	111.23	108.28	112.46	111.1	110.2	107.87	111.89	112.33	109.75	106.48	107.78	108.36	112.42	106.92	114.17	110.62	112.63	104.81	109.72	105.47
106.3	97.519	99.54	114.24	108.3	105.75	97.17	106.46	106.99	106.85	114.59	101.81	106.55	96.273	106.32	107.04	106.83	107.34	103.38	106.53	104.7	100.7	105.94	108.19	106.2	111.29	106.82	101.84	107.77	103.57	103.93	100.3	102.37	105.13	103.4	96.863	107.63	101.52	99.796	102.05	100.09	103.32	110.59	103.04	109.69	105.63	102.38	109.43	104.21	102.95
115.21	109.38	110.25	116.13	112.39	114.15	110.21	113.95	114.14	109.29	111.96	115.89	103.98	111.83	104.96	111.24	107.82	120.35	113.62	109.85	115.08	112.46	111.69	107.1	112.9	112.91	107.93	111.11	110.87	105.57	103.75	112.99	113.78	108.62	111.42	113.6	104.96	115.77	109.64	112.61	108.9	113.94	115.44	110.44	107.45	111.39	110.62	109.46	112.62	108.14
110.98	103.38	103.99	103.6	110.88	106.8	101.97	106.4	106.37	107.91	100.29	109.66	105.36	104.8	101.19	105.29	107.97	106.27	106.21	104.59	99.654	101.41	105.24	103.52	109.45	101.59	106.7	105.18	103.79	109.86	105.75	104.9	106.29	102.1	103.89	107.82	107.07	108.14	108.59	105.59	105.36	106.16	106.21	108.86	106.83	106.41	106.42	108.39	105.8	101.27
106.29	98.113	94.988	101.01	97.26	96.808	97.936	96.029	98.218	97.908	97.936	96.483	103.56	99.441	92.041	95.781	98.192	101.49	97.637	101.33	95.323	99.036	100.97	95.774	93.458	100.81	99.333	96.562	95.778	99.557	103.64	101.95	99.151	96.191	100.67	100.92	96.615	102.65	98.635	99.301	96.879	104.27	101.85	96.116	102.33	92.842	103.45	100.61	103.91	96.716
100.7	100.36	102.04	99.156	102.14	95.515	101.62	97.764	101.97	100.12	96.47	97.208	104.72	105.85	101.84	101.36	100.11	97.928	99.118	100.14	102.42	103.45	95.744	103.73	98.188	100.55	97.808	97.109	102.22	105.89	102.98	99.163	100.52	100.54	104.43	96.129	105.23	108.08	103.37	97.278	100.34	100.22	98.707	100.39	103.75	102.2	101.77	100.33	95.469	98.477
119.77	113.57	107.21	104.01	112.65	113.33	115.33	105.93	109.9	107.57	109.56	109.46	110.32	105.94	111.54	110.52	111.76	112.31	108.36	110.27	111.56	112.65	115.33	112.47	113.24	117.28	117.62	109.91	103.32	106.67	109.45	115.6	115.73	118.98	108	117.72	107.06	109.7	112.16	107.31	105.77	106.82	109.11	114.23	109.86	108.9	115.11	117.57	118.08	109.75
102.78	98.384	102.3	103.1	98.866	94.18	99.193	99.628	99.144	100.42	104.88	101.08	103.88	105.73	98.839	100.4	101.25	102.43	100.83	98.024	96.979	100.87	94.045	99.554	102.58	96.062	105.02	100.39	97.105	98.401	106.82	100.67	99.882	96.506	100.71	97.227	101.67	101.15	98.976	98.593	104.22	95.655	100.64	101.92	96.123	95.044	102.79	101.56	97.136	106.54
99.084	101.46	100.7	90.855	98.438	106.27	96.216	104.13	95.694	106.65	101.41	100.71	96.742	93.724	99.4	99.257	95.677	95.626	103.73	101.32	100.09	101.41	96.96	97.797	97.774	102.67	96.911	104.08	90.983	97.173	95.835	101.46	103.41	98.309	98.995	98.215	97.032	105.58	96.952	103.78	101.35	99.066	95.948	97.127	96.98	96.554	96.198	99.841	96.657	97.534
109.74	102.24	104.41	111.33	110.13	106.01	100.82	101.76	110.67	110.22	106.16	100.58	102.51	108.82	98.468	107.18	103.64	113.93	104.44	112.21	100.63	107.34	100.79	105.14	101.97	105.52	105.31	101.09	102.99	108.74	100.36	107.24	104.21	107.19	111.33	112.17	107.76	107.32	108.28	109.08	104.42	102.62	97.333	108.43	106.87	106.98	105.66	110.91	105.74	108.14
100.98	105.49	103.95	101.75	103.89	100.12	103.67	99.144	104.11	100.79	102.96	102.55	100.01	97.704	101.67	101.8	94.669	100.22	102.48	104.47	97.694	100.04	97.35	94.636	99.43	101.42	100.7	106.15	94.447	102.55	100.97	102.12	103.93	101.69	98.238	105.11	101.62	100.84	104.34	96.749	99.754	108.28	106.01	98.512	97.073	103.27	101.58	98.169	99.959	102.24
114.11	112.74	116.01	107.23	108.9	116.1	118.8	111.66	112.31	110.25	111.15	109.4	111.91	113.14	107.4	105.87	115.31	111.64	115.72	124.53	105.86	102.02	109.59	112.14	110.71	109.8	105.56	110.53	115.13	107.66	109.82	112.12	106.55	111.25	104.13	112.87	118.76	105.72	104.58	112.68	113.32	112.1	109.64	112.41	106.02	115.49	113.3	113.84	107.01	114.78
104.28	101.66	98.833	95.932	100.46	101.8	93.842	102.27	94.786	103.64	103.77	106.27	95.752	102.48	98.545	102.82	103.7	105.15	99.867	97.883	97.726	101.77	100.75	98.221	99.331	105.63	102.62	99.127	99.535	97.836	98.753	103.38	91.697	108.31	89.943	95.285	97.849	98.886	100.73	97.669	97.76	101.87	96.636	96.189	99.579	104.89	103.8	99.71	101.05	100.57
114.87	114.66	119.54	115.17	104.17	116.2	109.26	121.53	117.79	112.11	109.8	108.4	112.59	110.48	107.01	114.57	113.03	113.6	105.17	108.62	112.11	113.75	112.22	108.17	114.22	111.57	110.17	110.19	111.36	110.63	109.04	113.95	117.38	114.47	119.94	112.87	116.97	113.96	110.48	112.86	109.01	119.52	110.03	108.9	109.68	116.55	109.89	114.64	107.96	107.96
97.049	101.94	101.51	96.696	102.2	98.987	100.32	96.223	100.55	98.311	102.69	97.575	96.584	98.887	101.21	105.81	103.88	96.146	106.03	104.67	100.83	105.57	104.48	106.43	104.79	96.806	101.92	95.986	101.91	98.995	96.987	97.974	104.31	96.574	100.01	96.892	100.67	102.92	99.495	101.65	98.199	96.124	101.08	103.11	102.36	91.82	101.75	104.94	98.762	95.913
106.82	106.48	104.22	107.57	107.45	101.02	105.96	103.11	102.74	105.07	106.28	107.65	105.56	107.15	108.13	102.7	107.12	107.04	100.11	105.95	109.21	109.11	108.92	105.33	106.85	103.78	105.94	103.12	100.4	109.43	103.31	110.41	106.77	103.04	107.74	105.41	104.43	101.24	96.843	101.47	103.64	102.35	106.74	103.9	107.76	104.89	105.58	103.36	98.465	110.01
105.8	107.52	109.37	112.14	106.59	114.82	114.75	109.01	116.2	113.04	107.35	110.08	109.03	117.36	111.98	108.89	113.2	112.43	112.76	118.45	115.84	109.89	110.57	112.27	120.53	107.28	109.44	113.96	118.38	110.7	110.79	110.59	109.97	110.68	114.26	109.11	113.06	111.97	113.93	113.8	109.4	115.62	107.13	110.48	109.73	107.48	113.2	118.66	111.59	111.16
110.37	106.59	105.56	107.77	106.08	110.78	107.5	104.03	114.8	108.45	103.79	108.47	106.12	110.95	107.7	108.53	107.51	104.5	108.52	102.9	105.82	110.28	102.11	109.36	102.85	107.37	108.96	110.1	109.29	106.97	110.5	104.01	105.19	106.04	105.28	103.56	107.86	105.31	106.07	108.62	109.01	103.54	101.97	105.37	104.04	111.47	106.07	110.64	104.23	110.96
102.23	101.63	102.12	105.62	109.08	105.31	105.21	108.72	99.189	101.83	107.84	106.27	108.59	101.68	110.67	100.98	109.71	106	101.38	103.16	108.27	104.41	111.29	100.63	105.79	111.52	100.47	108.06	111.11	103.99	103.96	106.83	101.05	115.04	103.85	108.21	100.76	110.6	103.38	102.81	100.91	106.92	106.79	107.91	104.52	108.66	103.15	104.36	109.4	105.29
105.09	109.87	105.54	107.13	97.623	106.28	105.6	108.28	107.99	106.88	107.18	103.05	99.789	105.64	104.12	102.51	101.39	106.12	100.85	104.66	105.53	106.82	105.97	104.16	103.97	110.74	102.36	103.08	107.44	108.38	109.49	103.05	99.96	107.29	109.06	104.63	107.83	104.32	106.1	105.13	99.303	100.74	101.41	104.37	107	103.07	108.3	102.56	108.5	107.44
115.43	108.57	111.81	110.1	105.71	114.4	106.83	115.69	115.19	112.61	111.46	105.46	112.2	110.83	117.21	115.94	115.07	112.97	117.68	115.88	113.35	117.33	109.23	105.35	111	109.78	115.51	108.91	113.12	106.09	112.84	111.68	116.2	110.09	103.61	107.37	107.43	109.98	114.94	113.13	116.93	111.04	115.96	121.08	112.31	105.85	116.12	108.47	111.9	114.47
104.69	111.14	112.6	110.2	107.25	104.66	113.51	102.78	112.07	115.01	104.38	107.92	108.73	112.19	110.16	114.35	106.34	104.71	113.17	110.16	118.8	108.66	112.65	109.15	112.42	117.52	117.3	111.62	111.59	113.22	108.56	104.75	112.13	107.04	108.47	110.31	109.45	114.43	109.6	106.69	116.34	119.83	111	110.25	109.41	109.98	108.68	109.59	113.28	107.82
102.79	100.51	108.2	101.8	102.92	109.11	102.22	100.95	103.34	108.73	106.07	103.31	110.88	108.13	107.05	106.58	99.674	101.67	100.01	102.89	101.13	104.46	105.81	103.82	104.61	101.46	99.672	108.34	105.8	111.33	101.83	103.62	101.47	101.27	104.16	105.06	104.23	108.47	101.2	102.61	109.46	109.22	106.4	105.71	103.93	102.3	103.22	108.96	107.61	99.847
100.56	113.47	104.5	108.04	106.15	107.42	109.02	106.31	111.25	102.68	108.32	108.33	104.16	106.63	105.96	106.09	110.2	107.21	105.02	99.817	101.72	105.64	104.04	105.48	103.5	104.84	110.61	99.264	104.22	110	107.73	104.52	106.57	107.15	102.2	108.36	107.51	105.41	110.23	111.65	106.77	106.89	112.34	105.09	107	105.16	103.41	104.97	111.15	101.8
106.92	104.84	112.59	113.42	103.72	101.17	108.39	109.43	102.96	104.12	105.96	105.05	104.41	104.3	101.76	103.01	107.16	109.41	104.92	104.86	102.01	100.53	110.27	105.72	102.31	101.53	100.4	104.81	100.27	103.64	105.93	109.9	101.4	104.79	106.86	102.31	106.5	108.38	104.83	104.77	112.43	108.39	105.68	102.31	107.44	102.78	101.65	106.75	103.76	105.21
100.15	112.22	105.15	102.24	105.46	107.21	107.08	105.51	101.87	102.91	106.77	108.94	108.86	101.14	101.54	105.99	106.25	102.79	108.15	100.52	104.88	101.35	109.82	104.05	107.19	102.05	109.8	102.14	106.66	107.31	105.29	103.37	106.74	99.065	113.82	101.55	99.637	103.53	101.11	106.83	110.55	107.73	109.04	104.9	106.84	106.55	102.48	103.08	106.06	101.58
115.48	110.71	109.46	105.74	111.14	112.25	105.56	110.36	109.82	107.21	113.56	102.75	108.72	107.26	110.07	111.93	109.2	112.04	106.77	103.84	113.11	108.46	112.52	111.48	108.95	102.73	102.65	111.94	110.28	113.82	113.16	108.63	103.02	110.69	116.22	114.23	107.37	111.79	108.7	108.17	110.03	107.54	109.33	109.33	108.81	112.23	105.95	102.15	109.43	113.06
104.97	105.69	111.17	104.09	108.69	116.56	111.96	104.88	110.75	104.55	109.45	105.82	106.49	104.68	107.93	110.48	105.17	102.67	110.57	108.81	104.64	104.31	114.42	101.44	107.28	102.94	105.12	108.79	108.19	105.25	102.7	99.714	108.31	107.54	107.04	105.98	106.58	101.8	106.92	114.26	106.05	101.91	111.27	104.89	103.62	103.88	105.73	103.19	105.47	105.3
104.86	112.61	107.8	110.03	110.72	114.99	119.7	115.41	113.37	116.39	108.86	106.96	113.08	112.37	112.13	112.32	106.14	113.01	118.16	110.51	106.62	106.39	111.75	113.6	111.7	115.44	115.32	118.88	117.95	110.8	117.16	109.16	108.64	111.73	104.01	115.72	109.03	118.68	116.78	110.12	110.11	104.72	113.47	114.13	121.88	113.58	109.87	104.22	115.64	117.26
104.26	101.78	95.802	105.82	109.61	102.31	96.486	100.06	106.68	95.329	99.39	98.764	101.73	103.39	99.697	101.89	102.02	94.498	102.2	98.594	102.19	105.11	102.4	95.767	102.58	99.159	99.853	100.06	102.6	104.79	102.88	108.48	103.66	101.56	102.83	95.896	102.82	96.66	100.43	95.02	100.26	98.081	98.684	96.18	101.64	99.9	98.237	102.5	101.22	97.928
102.16	101.39	100.92	106.89	100.89	106.25	105.83	110.66	101.84	115.05	106.42	105.29	103	103.58	106.27	100.78	106.79	109.22	113.18	110.44	108.88	105.68	102.1	109.72	104.37	102.51	105.75	100.46	106.83	103.23	108.13	109.47	108.31	103.45	103.63	102.68	109.32	105.31	102.97	114.66	101.99	102.21	102.91	105.3	107.81	107.28	102.96	107.91	112.4	108.68
107.2	107.78	109.53	104.68	107.83	111.65	112.8	109.08	109	107.84	112.16	116.25	111.68	109.61	105.68	108.74	107.65	108.01	111.91	109.56	110.32	110.02	105.93	110.78	109.07	107.62	114.61	112.17	112.51	112.82	107.37	105.33	110.75	111.72	110.63	103.67	106.12	115.82	110.11	109.6	107.92	114.81	121.78	110.82	110.32	113.18	114.2	114.45	117.93	120.27
102.98	103.72	100.66	112.77	108.75	108.32	101.63	98.68	106.64	100.67	109.35	104.9	110.66	104.85	107.45	108.66	108.9	106.15	99.967	103.12	106.62	110.7	105.58	112.1	110.93	101.58	100.3	111.14	106.1	99.46	99.895	105.46	104.24	96.383	104.29	104.84	105.05	106.78	102.57	106.71	100.63	102.37	108.7	102.21	110.11	105.26	110.21	105.62	105.59	103.01
98.56	101.83	98.051	107.88	114.21	109.58	105.86	104.1	104.63	108.43	100.88	107.92	105.66	103.53	99.214	106.32	105.32	106	101.92	107.41	108.32	106.53	105.5	109.4	103.01	103.16	102.36	106.65	108.71	102.02	103.06	105.83	108.91	108.76	102.86	104.1	109.17	105.36	100.26	102.43	106.54	105.74	102.42	106.51	98.35	109.44	110.82	102.22	105.62	110.54
101.91	106.76	111.47	109.5	106.02	108.32	102.52	105.06	111.35	103.91	112.7	106.53	113.85	105.79	104.42	105.27	103.09	100.94	107.78	103.63	103.81	108.99	110.56	102.81	106.12	100.01	106.53	106.62	101.66	104.15	107	98.313	108.99	103.06	108.87	100.48	105.16	106.67	106.66	107.19	108.26	99.768	103.54	101	100.09	105.17	104	105.72	100.92	107.63
117.02	117.2	118.52	116.58	117.12	119.6	115.87	125.49	120.34	116.9	119.87	111.81	123.74	125.14	118.6	112.1	113.13	115.4	116.78	115.56	114.61	119.76	119.81	119.41	120.8	116.1	118.3	120.3	115.57	116.9	118.47	119.21	118.24	128.36	121.01	117.45	118.31	118.03	118.23	114.83	119.35	111.66	116.53	120.94	113.21	116.16	125.56	118.9	115.48	122.48
118.56	114.92	111.76	113.74	117.36	113.29	112.79	112.17	107.95	114.49	115.43	110.27	112.53	112.93	113.24	108.79	116.81	114.42	113.3	104.53	113.54	106.88	109.55	107.82	122.78	112.98	109.14	110.67	109.19	107.14	108.55	107.54	113.9	110.35	114.91	104.48	114.65	108.76	115.33	110.84	117.81	113.44	113.32	112.98	114.28	114.86	104.86	104.6	112.14	109.34
107.13	105.38	102.38	109.94	105.75	101.61	102.68	110.94	112.37	107.72	102.7	109.51	104.36	101.8	98.607	101.55	103.39	112.92	101.16	105.21	114.09	104.99	103.85	111.32	102.18	105.29	112.57	106.21	100.12	113.12	100.78	104.09	107.56	105.95	105.37	109.29	105.86	108.5	104.73	103.02	98.251	105.21	106.94	106.91	106.71	108.02	109.28	108.39	101.29	106.79
104.8	102.21	107.02	107.77	108.29	97.799	104.59	112.42	103.7	104	108.73	109.74	97.912	99.307	107.13	107.71	105.72	103.12	102.2	105.08	105.98	100.46	102.05	108.55	106.54	108.76	108.94	105.3	100.29	101.26	95.611	98.137	99.391	108.81	105.18	104.98	104.02	114.52	106.64	107.27	110.83	103.06	102.54	102.16	109.18	101.81	107.11	107.08	105.46	102.27
105.58	106.79	107.92	103.85	107.63	104.23	106.01	101.44	105.37	104.34	113.29	107.14	108.62	103.5	105.43	100.21	101.3	103.78	101.07	108.25	116.23	103.38	98.301	107.19	106.04	102.91	110.84	108.05	100.44	107.23	104.66	109.2	110.98	107.17	108.96	101.06	104.86	106.33	107.88	100.4	109.8	104.04	106.48	110.38	104.64	100.14	103.59	100.91	108.26	100.82
101.24	102.12	97.623	100.5	103.48	98.435	99.12	101.38	101.27	102.28	99.463	101.96	90.141	101.29	101.75	99.245	97.273	99.19	99.667	97.383	99.875	95.395	95.265	106.17	97.726	96.202	103.51	101.49	102.25	102.46	101.01	96.864	96.38	99.152	99.737	97.989	99.24	96.286	97.312	96.558	93.333	96.408	100.77	101.48	99.132	106.84	99.146	95.801	95.066	95.865
100.01	98.267	102.35	96.434	100.82	101.01	101.21	105.05	104.94	103.77	97.992	92.047	94.203	95.44	102.33	105.1	102.6	106.83	94.986	97.776	103.49	98.638	100.14	105.48	102.4	96.997	99.072	103.5	101.85	103.51	97.893	106.71	107.74	95.325	97.421	100.07	100.53	100.38	101.94	96.566	95.106	101.75	98.381	100.12	98.178	98.156	101.32	107.82	101.37	101.89
108.06	97.118	102.25	106.65	106.02	106.1	107.26	102.37	107.46	106.58	103.96	99.8	104.37	111.42	109.15	105.24	108.76	104.11	109.81	111.75	101.42	107.14	108.76	105.96	105	110.89	107.87	102.74	102.18	108.08	104.04	113.35	106.19	98.959	102.61	105.28	108.03	99.192	98.139	106.58	104.06	105.87	109.88	108.1	112.64	104.78	109.47	101.14	109.42	110.04
113.59	115.53	112.41	116.04	116.91	113.61	110.5	113.43	104.97	110.35	110.94	111.55	113	113.1	102.68	111.69	114.05	109.47	115.85	115.31	106.24	116.76	112.81	105.51	110.23	114.63	110.09	109.05	109.82	109.68	111.49	110.08	117.1	114.62	117.21	112.32	108.7	106.93	113.22	110.52	107.2	108.45	105.81	112.38	111.36	110.3	114.69	112.92	119.73	111.48
109.08	103.4	103.95	104.89	101.25	106.4	107.3	104.62	99.674	105.03	104.5	106.88	110.96	102.51	106.47	98.943	107.87	112.46	108.82	105.55	107.52	107.31	104.75	98.501	108.32	108.7	104.89	103.9	107.47	102.67	104.37	106.69	103.77	103.63	105.94	106.31	106.42	104.31	111.12	105.65	105.03	99.804	106.27	103.68	106.04	102.31	107.53	104.56	104.32	102.83
97.864	98.728	101.49	107.61	101.33	95.054	96.436	100.84	96.065	97.333	102.23	98.359	102.97	103.58	99.688	97.716	99.457	103.21	99.39	100.75	99.759	94.101	96.132	95.146	99.554	95.895	104.41	104.16	102.41	103.21	96.455	103.51	101.02	100.54	99.806	102.17	104.78	104.65	98.005	106.25	100.63	93.665	100.56	97.917	102.89	98.085	99.86	102.32	96.831	103.95
111.77	114.14	121.63	117.12	120.31	117.38	119.4	115.51	120.73	119.46	114.9	113.99	116.85	116.8	115.64	117.78	116.6	114.52	114.47	115.57	118.45	116.03	117.58	118.86	116.53	127.21	107.63	116.84	117.03	117.55	123.66	119.54	119.37	117.24	119.62	117.1	120.81	122.81	118.72	116.41	118.41	118.32	122.38	115.69	112.32	118.06	118.8	120.13	124.06	116.41
95.885	105.93	102.93	100.77	105.35	103.79	101.37	104.44	109.18	108.55	101.15	101.32	104.32	102.02	107.31	104.3	102.05	98.065	103.06	110.49	105.15	103.57	100.85	103.18	96.798	101.69	100.68	106.41	102.25	105.21	105.34	103.4	106.78	110.14	110.43	105.18	107	101.63	104.46	105.3	97.275	104.8	105.31	102.73	103.57	109.74	105.28	110.58	106.17	105.49
103.33	100.86	99.635	104.37	107.87	109.3	107.18	103.22	110.65	106.69	107.84	102.78	107.32	105.83	103.27	101.47	105.86	105.59	103.15	106.62	101.77	109.2	102	99.988	106.41	98.92	107.14	105.68	108.23	107.99	102.72	109.08	109.43	108.94	108.88	111.91	103.61	105.12	107.33	106.66	104.17	108.96	108.86	105.68	106.4	107.71	111.48	106.99	103.15	104.98
104.83	107.21	113.72	110.63	109.22	104.83	105.7	108.07	107.78	107.39	100.6	107.51	104.73	97.245	100.95	103.12	108.08	106.39	105.05	108.43	107.97	109.31	104.19	105.66	105.19	101.21	107.5	104.42	104.55	109.66	102.62	106.21	110.07	108.49	102.25	105.74	105.17	109.14	106.11	102.51	107.35	104.91	105.41	106.7	102.54	105.34	109.82	105.19	105.05	112.22
102.11	104.26	104.25	104.76	99.963	107.71	104.76	107.87	103.39	110.78	105.64	105.46	116.27	102.99	102.16	100.88	105.86	107.45	111.09	106.48	105.73	103.8	113.87	106.5	96.856	105.55	106.19	105.23	105.39	105.37	112.98	108.98	101.27	107.93	108.57	106.59	111.21	114.9	107.16	105.06	106.04	105.61	108.33	105.73	104.11	105.94	108.39	106.11	105.46	97.189
106.26	105.28	100.55	103.69	106.5	101.8	103.61	99.18	106.9	107.47	102.42	101.94	100.86	112.05	106.84	101.93	108.86	100	109.62	108.22	108.7	104.7	99.834	107.21	102.78	106.79	102.76	97.988	107.64	100.08	104.67	108.39	105.31	102.86	99.071	105.43	104.28	98.895	105.39	102.06	106.95	104.24	103.96	101.2	100.09	107.93	102.55	101.05	98.943	106.92
98.644	98.524	93.031	98.999	97.841	106.49	104.49	96.946	103.14	101.72	97.505	95.821	98.32	102.25	99.131	97.526	97.838	98.393	102.78	98.362	102.12	100.4	103.78	104.87	96.517	102.13	98.285	99.116	99.071	96.9	106.05	96.731	105.46	96.944	98.445	91.402	99.716	98.325	100.78	99.553	99.788	100.58	98.687	106.58	103.46	99.749	93.344	94.794	95.384	103.51
90.972	96.447	99.652	99.308	101.98	98.025	92.492	98.075	98.938	97.547	95.685	99.104	98.728	101.65	91.39	100.17	99.589	95.107	94.788	98.959	92.895	102.55	93.819	95.772	96.279	99.06	97.995	99.799	99.518	97.275	100.66	97.754	105.01	97.701	92.06	98.68	105.42	100.94	102.72	98.31	99.778	97.433	105.99	99.369	101.18	96.862	102.28	95.876	103.34	100.16
109.96	113.3	111.66	107.68	107.68	108.73	101.5	105.85	107.93	102.48	103.08	104.23	106.37	102.08	105.64	105.65	102.57	102.2	106.61	103.27	103.71	111.44	102.07	103.8	102.46	105.36	107.56	102.79	98.677	104.43	106.4	102.54	107.62	104.61	104.62	104.45	106.46	106.82	109.83	107.73	104.95	107.9	99.176	107.59	107.29	106.25	110.3	104.18	104.21	104.77
105.88	98.537	111.36	103.93	104.83	104.3	108.49	102.05	112.6	108.97	109.13	107.23	104.92	106.35	104.1	108.08	109.66	99.773	106.66	97.211	102.18	108.85	103.9	102.16	104.64	105.16	102.03	110.58	110.11	103.51	109.73	112.33	100.02	103.91	105.54	108.16	116.18	104.54	101.16	112.03	108.04	107.79	101.14	114.24	110.23	104.65	109.24	105.1	105.81	107.97
116.45	111.15	115.81	118.32	114.87	113.16	119.85	113.58	119.94	115.81	118.43	121.06	123.23	110.16	118.77	112.71	113.43	116.91	111.15	120.84	121.58	118.65	118.01	117.25	115.43	115.16	118.2	114.96	113.75	118.01	113.8	115.91	116.53	113.82	117.49	111.55	115.25	113.79	115.96	111.71	121.29	115.64	119.58	119.71	117.12	108.84	117.65	120.45	111.62	116.25
116.34	110.06	110.76	111.5	104.17	114.27	107.56	116.23	114.51	118.74	115.24	107.98	113.25	114.49	110.83	109.02	115.88	107.17	114.63	105.41	109.11	113.71	104.74	110.42	108.62	109.7	112.61	108.07	114.54	106.76	109.56	103.63	107.95	112.02	114.41	114.47	111.21	110.95	110.58	108.84	111.23	115.16	109.82	109.31	112.25	112.91	110.21	108.44	112.28	108.5
97.6	100.97	100.65	93.438	97.828	92.996	95.807	101.58	103	103.84	101.24	102.84	93.496	91.26	98.433	99.137	104.42	100.26	103.69	103.49	103.54	103.81	97.511	97.203	101.24	101.49	96.846	99.355	95.689	105.09	101.43	97.544	102.13	98.301	97.191	98.499	100.47	95.335	96.461	103.14	99.368	106.19	95.708	102.87	100.08	102.21	94.08	101.85	101.63	98.645
99.791	100.64	98.98	105.45	94.194	95.418	98.194	105.81	99.677	100.18	97.668	105.01	95.873	96.012	104.28	103.27	97.352	100.31	98.865	107.8	94.71	106.47	100.97	101.31	102.91	107.71	100.04	100.49	99.017	102.45	101.88	102.4	105.64	97.147	98.163	99.107	95.433	96.889	93.201	100.18	104.15	101.24	102.55	101.79	98.621	99.94	100.95	98.245	99.937	96.868
117.44	113.22	112.27	111.46	115.67	116.93	112.11	115.41	118.71	117.71	109.53	111.55	118.24	116.68	110.62	115.59	106.6	114.25	115.72	116.05	110.2	119.92	109.93	114.47	117.63	118.97	115.39	114.51	108.51	109.13	111.51	117.29	116.87	105.8	119.78	105.07	108.04	107.87	108.12	109.39	117.26	114.33	115.89	101.89	114.89	117.72	119.37	112.81	107.77	117.67
109.09	101.64	101.39	104.41	103.79	101.93	99.327	102.16	111.31	100.17	100.39	107.1	104.41	106.46	109.58	99.838	108.03	100.36	105.6	101.23	105.09	105.07	106.53	99.089	107.53	100.71	105.07	104.66	111.83	109.6	103.87	100.41	108.53	101.25	100.94	102.56	102.42	106.41	99.955	108.86	109.44	102.1	109.57	103.65	105.88	105.49	108.94	98.369	106.36	101.68
101.8	92.486	97.026	102.84	98.865	101.54	99.176	104.23	105.64	96.189	107.26	105.16	99.237	98.831	99.805	100.16	97.418	99.032	92.476	103.21	102.19	110.23	96.767	101.36	100.59	104.67	104.11	101.8	96.015	101.56	101.28	100.33	91.856	101.36	99.913	96.132	96.329	100.13	107.24	96.57	108.52	101.87	99.431	102.93	100.01	96.9	99.657	99.383	94.299	104.47
106.17	112.9	112.56	115.64	113.37	116.51	101.16	108.24	113.38	110.62	110.03	112.19	104.61	120.28	112.31	122.48	106.46	115	111.86	107.47	111.84	111.4	108.13	113.19	112.11	105.82	106.53	114.42	116.76	108.57	107.8	111.34	117.05	113.33	112.32	111.11	116.4	111.99	109.36	116.03	115.36	112.64	113.52	114.97	111.4	112.01	109.14	110.47	112.87	111.67
106.62	103.86	101.04	102.4	104.48	113.27	107.12	100.19	105.36	108.18	108.34	109.08	103.67	109.58	101.32	105.41	111.13	105.56	114.72	103.12	103.23	98.483	101.59	108.6	111.88	105.88	107.49	107.74	106.54	102.17	110.53	101.91	108.91	109.5	97.644	102.95	107.63	104.69	106.35	102.32	111.35	110.2	105.76	106.15	109.93	107.48	100.3	112.3	111.06	108.01
101.29	102.06	106.46	99.207	98.308	98.68	99.544	104.65	105.29	102.43	100.14	101.3	108.94	107.01	101.88	100.35	96.272	97.64	102.7	104.19	99.665	105.41	100.57	104.55	99.335	99.67	101.86	93.618	102.37	99.143	100	98.836	95.352	100.76	105.03	98.394	100.32	97.886	98.802	100.17	98.821	91.547	104.88	102.15	97.655	103.93	104.3	100.31	100.46	99.481
116.77	107.33	109.07	116.5	112.45	104.26	109.84	112.49	115.58	112.22	115.55	114.91	114.31	111.51	109.12	99.874	111.65	107.94	114.87	110.7	108.1	104.61	114.76	117.52	108.86	116.15	110.62	111.33	111.89	107.72	112.5	112.82	111.44	105.4	112.04	111.15	110.37	120.94	115.69	111.74	111.83	108.31	109.52	111.79	112.12	107.36	111.04	108.67	107.37	117.71
97.227	96.831	103.45	102.17	104.06	92.608	97.105	101.22	99.508	102.88	100.83	99.693	100.02	97.996	100.07	95.614	101.86	101.77	97.652	99.209	101.84	106.18	98.957	104.74	99.321	97.802	104.64	101.83	95.632	101.06	98.307	99.324	98.226	101	94.239	102.75	94.651	98.089	98.302	94.423	94.206	96.261	98.775	98.105	101.39	102.33	98.106	102.05	98.188	100.28
109.53	115.95	108.96	104.97	108.12	109.95	109.36	121.38	114.98	107.47	119.9	111.69	110.83	113.44	111.67	108.31	108.93	116.36	111.88	110.83	114.68	109.36	110.92	114.61	111.66	114.22	117.68	116.22	111.18	105.45	111.63	113.28	113.32	111.26	112.8	113.25	107.54	103.33	107.95	115.58	112.61	106.91	110.73	116.81	106.5	110.56	111.25	110.99	118.05	110.11
118.06	116.91	113.85	117.94	114.46	115.71	116.99	114.94	121.67	118.08	114.12	114.22	115.84	118.48	118.43	113.89	108.5	115.36	104.04	112.24	113.95	112.72	119.13	111.74	120.87	115.83	112.83	116.8	111.82	110.25	108.2	116.62	111.82	115.1	114.96	114.09	110.43	117.5	111.07	119.63	120.12	113.48	114.63	111.48	111.62	117.17	118.29	114.14	115.29	119.84
100.87	112.01	101.51	118.25	105.2	105.83	107.72	105.78	105.26	109.41	105.96	105.92	110.4	104.81	101.76	107.63	101.65	110.35	107.64	102.99	102.9	105.76	112.26	107.01	108.11	107.57	103.73	104.08	106.96	100.05	114.94	98.138	112.78	103.91	108.68	103.22	104.76	108.06	110.36	104.79	107.54	111.56	105.59	105.48	107.3	106.76	107.45	107.99	113.82	103.67
107.24	100.77	106.44	106.13	109.08	106.35	106.01	108.5	108.75	107.88	110.22	99.106	106.55	106.63	112.34	101.91	109.44	103.96	107.15	111.13	111.22	105.13	100.97	98.69	110.05	108.24	108.13	113.27	112.47	102.38	105.75	101.88	108.36	105.11	103.99	104.82	103.82	111.97	100.43	104.02	107.89	111.64	105.29	104.13	108.76	106.47	108.58	103.41	105.36	110.4
102.4	105.96	106.21	99.917	110.72	101.2	102.36	104.51	97.981	101.82	105.97	113.51	101.94	106.15	104.91	107.49	100.21	104.05	104.08	102.19	102.32	106.55	104.6	106.79	111.76	104.28	106.28	108.19	101.98	105.09	104.52	104.16	106.18	104.15	104.52	109.91	103.86	100.03	104.58	105.25	101.52	100.3	102.17	103.72	108.32	103.68	106.45	107.72	100.64	103.02
100.83	100.91	103.11	106.8	98.824	106.44	103.21	105.29	101.49	105.37	101.72	102.39	99.396	107.5	99.443	107.38	102.66	104.23	99.878	108.89	102.21	98.446	112.72	104.61	102.71	100.3	100.97	108.2	101.05	107.77	106.52	103.9	105.15	102.74	103.12	108.86	105.23	105.51	109.21	104.8	103.69	113.15	101.48	100.01	106.35	100.53	99.847	109.03	104.08	104.83
106.3	105.03	101.66	111.81	102.55	103.62	104.72	99.531	102.91	111.46	102.86	96.118	108.58	109.95	99.172	107.7	112.38	104.01	107.13	105.14	102.83	114.28	106.55	100.14	107.41	106.14	102.86	108.41	104.7	106.12	105.57	99.243	108.85	108.32	102.14	106.81	106.84	109.97	106.23	110.54	103.44	103.95	103.08	107.64	107.03	106.45	104.56	107.81	107.94	102.23
96.688	99.672	100.85	100.28	102.95	105	96.158	101.19	104.67	101.04	101.24	96.011	100.4	95.184	104.42	99.301	100.1	96.406	101.46	100.94	100.87	97.863	100.94	103.74	100.93	96.515	105.21	99.831	93.34	101.74	99.266	98.453	105.26	95.895	102.34	98.096	100.74	99.82	99.581	98.73	100.42	98.249	92.135	99.011	105.05	100.93	96.616	97.085	99.836	102.34
96.516	102.34	107.55	110.92	110.81	103.26	112.2	108.46	105.23	110.84	104.47	102.75	105.17	103.61	104.54	101.4	105.14	100.51	104.08	109.43	102.77	110.83	100.37	102.93	104.8	103.68	109.75	93.917	110.71	109.15	106.72	109.48	106.74	106.2	104.72	105.47	103.96	104.35	105.27	102.58	109.35	103.03	105.97	106.73	105.74	107.26	106.35	106.11	106.25	105.43
117.41	118.29	118.61	119.89	126.46	119	122.34	116.36	118.45	124.1	119.39	119.82	125.07	119.27	120.22	121.14	110.58	116.16	118.63	112.9	118.9	110.89	116.4	117.38	115.73	118.55	115.88	117.15	115.42	113.62	114.45	114.84	114	112.71	113.78	110.73	110.78	120.54	115.2	119.45	118.55	110.25	112.73	121.9	113.13	122.28	113.87	116.41	118.1	116.39
100.11	100.53	104.95	109.25	102.88	105.21	111.47	94.613	107.18	105.01	99.6	103.5	107.6	108.92	104.42	103.17	108.17	108.99	103.09	101.2	106.35	110	103.99	106.99	110.54	106.7	105.96	106.41	103.03	110.26	108.59	101.77	115.92	109.27	110.17	104.2	106.58	112.2	105.89	108.22	101.07	105.55	104.8	104.35	108.73	104.92	99.819	108.22	109.37	94.793
110.75	114.01	115.37	110.17	117.22	110.14	105.89	110.12	105.42	108.83	110.67	110.92	112.37	113.3	106.21	108	110.34	109.69	109.87	106.66	109.35	111.29	115.91	113.63	110.21	104.42	115.03	114.62	111.52	108.75	109.6	107.68	113.19	106.49	109.04	106.74	113.52	112.63	106.75	110.93	114.53	108.87	110.47	108.17	113.6	119.08	109.61	112.33	106.43	113.22
112.39	108.13	115.89	110.09	114.94	109.54	113.45	114.65	111.77	108.03	112.36	111.61	110.71	115.35	113.64	109.18	107.7	112.7	113.44	111.79	117.61	110.82	110.1	109.75	103.54	104.46	111.15	105.75	106.27	113.74	108.92	112.77	112.9	104.81	110.86	107.32	110.04	114.72	108.71	109.54	113.32	110.7	110.52	113.58	114.47	108.55	112.7	109.63	106.51	107.96
113.34	113.65	109.06	115.71	112.36	112.85	113.55	110.56	108.97	110.89	112.05	113.53	114.9	110.12	106.79	110.4	109.71	104.26	108.45	113.33	108.76	107.58	109.28	110.29	108.36	109.07	112.31	112.48	114.61	121.7	113.31	108.81	111.53	112.99	112.62	110.43	117.55	106.09	111.51	108.56	112.73	107.8	115.2	114.22	109.42	109.86	109.53	112.25	109.67	108.4
109.07	108.86	111.02	99.072	106.63	103.37	105.62	103.16	107.63	107.78	104.34	109.6	111.68	104.88	103.44	106.04	101.8	108.27	107.54	102.48	108.94	103.9	103.61	103.92	110.61	109.47	98.359	107.25	109.12	113.94	105.39	105.26	107.4	105.08	116.28	102.94	104.75	107.22	109.41	108.19	108.65	109.94	107.53	106.13	101.41	107.63	110.55	106.31	106.56	104.74
106.45	100.71	94.365	96.369	105.33	99.71	103.68	98.917	94.501	102.74	98.048	102.99	99.419	101.53	100.4	101.56	99.328	102.62	98.265	107.12	100.32	105.87	96.996	101.96	104.5	96.942	94.856	101.3	104.67	98.54	102.62	99.897	100.46	101.67	100.81	93.885	98.271	99.937	100.67	99.31	101.03	96.729	104.56	94.8	103.03	99.499	106.21	97.216	98.805	104.48
104.81	102.66	115.48	100.81	108.43	111.4	103.02	100.11	106.55	104.1	100.25	106.01	110.42	105.3	107.58	107.37	105.81	108.3	101.92	112.39	111.23	107.5	110.47	107.25	105.41	112.62	106.14	112.35	108.32	108.63	107.16	103.16	106.94	105.16	103	105.58	106.18	101.58	106.79	107.84	103.05	98.8	107.91	101.05	108.19	103.46	104.56	109.12	98.973	109.19
106.67	110.45	104.06	104.83	108.6	108.4	106.14	97.578	105.92	99.806	100.52	105.52	107.44	104.55	105.39	101.08	101.32	103.5	100.72	102.85	105.91	97.747	105.47	100.6	108.15	101.87	108.52	100.77	106.9	104.53	99.963	105.31	106.75	97.153	110.18	111.06	107.43	101.64	107.16	105.41	101.27	100.93	106.64	102.51	101.4	104.28	106.63	106.7	100.37	100.98
103.11	103.79	104.29	102.77	105.34	107.1	103.26	103.77	107.41	103.8	105.73	106.91	100.87	106.68	107.45	106.15	105.31	108.54	99.215	106.29	104.49	107.06	99.246	106.13	109.72	109.09	105.38	98.609	104.15	103.29	104.43	110.29	107.79	108.2	99.955	106.83	107.31	102.68	100.83	101.13	106.29	100.89	109.21	98.889	104.86	99.047	107.48	104.6	105.13	100.59
108.25	112.39	113.33	110.28	113.64	105.08	108.94	112.09	110.38	106.61	104.45	113.21	113.77	107.72	109.93	111.39	106.52	110.48	103.12	111.46	103.44	111.88	107.84	108.17	114.89	108.99	114.5	117.65	110.09	111.54	111.84	105.94	108.25	108.36	111.37	115.36	113.02	111.69	111.05	112.05	118.08	107.36	109.98	107.19	113.97	113.26	110.15	114.7	103.77	108.32
108.05	113.18	114.42	106.79	116.01	116.31	109.08	103.63	114.39	111.26	110.01	108.24	111.58	107.92	109.49	108.8	106.3	109.12	118.26	117.96	111.32	104.97	108.64	110.09	110.57	110.82	104.37	112.21	110.11	107.71	110.18	106.69	106.37	116.17	111.14	106.19	112.25	107.65	106.01	109.36	103.13	104.39	109.45	113.18	107.95	113.9	117.05	109.25	109.29	108.77
111.76	105.44	98.905	108.67	108.76	102.15	106.68	109.98	102.08	107.8	105.42	109.84	107.81	106.98	107.64	111.24	104.56	99.905	103.18	106.03	99.778	104.59	98.49	104.98	106.58	114.09	111.62	100.72	102.78	111.02	107.89	111.74	107.59	107.86	115.55	107.48	106.43	101.88	109.48	108.71	110.09	104.89	103.89	97.357	112.42	108.41	110.03	106.16	102.44	103.5
112.34	119.17	108.22	109.1	114.12	109.84	116.81	110.09	112.68	106.54	109.78	109.73	110.68	115.42	117.14	112.23	114.55	108.59	119.08	114.41	111.42	108.01	103.4	109.27	112.15	111.72	116.57	112.48	106.32	114.94	112.85	108.25	110	109.67	114.57	114.09	112.59	111.81	112.98	112.56	113.45	116.03	112.86	107.96	111.15	113.43	115.5	109.93	111.24	107.72
95.658	100.04	100.4	106.93	103.42	107.66	98.767	101.24	111.51	100.33	95.737	105.85	96.303	99.253	98.673	98.467	102.86	103.46	101.8	101.82	102.89	103.48	98.471	104.42	101.65	100.51	102.44	96.25	104.05	98.503	107.05	105.88	98.118	103.7	101.9	101.09	95.761	101.98	99.544	108.13	96.032	97.622	92.143	99.968	95.127	99.038	98.896	98.613	103.98	101.73
101.24	110.08	108.31	105.34	100.01	103.03	108.33	105.98	102.99	100.57	93.943	100.43	105.25	109.83	107.52	98.632	108.04	103.64	98.009	102.54	103.45	109.64	102.47	100.42	102.23	106.63	103.41	104.44	109.24	102.85	103.8	108.37	108.51	104.93	104.63	107.17	104.77	103.33	103	99.952	106.71	105.51	105.2	100.22	106	105.03	104.04	107.66	104.78	108.23
106.1	101.39	109.29	105.54	103.81	105.1	109.71	106.06	108.87	100.08	99.865	102.77	107.45	109.68	106.93	100.75	108.36	104.52	104.81	104.52	106.65	104.73	111.98	102.67	108.33	102.28	106.51	108.38	111.23	97.627	107.44	106.37	109.89	109.59	101.79	106.92	110.01	106.66	100.27	99.656	108.11	106.93	101.57	99.74	103.5	107.59	109.76	104.25	98.361	102.45
92.015	104.49	103.14	100.76	100.25	103.42	103.63	101.2	99.322	99.017	102.87	101.24	99.998	99.318	105.36	97.434	101.62	102.92	104.18	101.54	93.614	100.89	108.09	95.322	102.34	103.1	90.937	100.57	102.98	99.619	107.84	100.33	96.21	103.04	97.004	96.531	102.18	96.859	104.34	101.7	104.3	100.99	101.91	102.01	95.621	103.14	93.4	104.52	98.441	99.381
104.32	101.03	100.27	113.71	99.122	104.64	108.88	106.86	108.93	110.43	104.1	104.03	102.31	107.42	100.8	105.38	104.03	104.92	108.95	103.64	115.23	108.38	98.553	102.27	101.69	108.24	109.39	113.91	108.73	103.05	102.94	106.46	109.07	102.55	109.14	104.18	110.88	111.35	105.62	103.17	106.12	113.16	102.94	101.51	106.48	106.67	107.22	101.5	108.34	108.08
105.83	99.64	103.14	100.2	108.76	110.31	99.281	106.32	105.93	101.58	107.8	103.52	110.67	103.66	102.68	100.71	109.85	107.07	106.16	107.87	105.17	111.75	106.8	105.85	107.88	110.91	99.697	109.98	106.81	111.79	108.23	110.66	107.43	107.27	108.2	105.97	109.14	112.86	99.811	101.15	99.44	106.74	105.36	102	101.72	101.64	100.93	106.75	106.44	105.2
102.98	110.18	110.58	107.03	113.14	109.42	106.65	105.58	107.33	107.66	101.1	109.87	107.9	103.72	100.12	103.88	103.75	110.2	100.03	100.55	113.95	108.34	106.26	102.3	98.505	108.72	108.45	103.7	103.33	107.13	103.9	105.77	104.66	101.66	104.4	113.08	102.95	101.09	100.69	102.93	105.87	104.01	112.93	101.75	103.39	108.09	109.03	106.35	95.918	108.6
98.527	101.52	100.52	100.94	101.59	97.992	90.786	100.47	99.202	98.652	93.167	105.58	100.57	102.36	99.296	104.12	100.4	100.5	109.17	100.49	103.77	103.07	104.96	104.73	98.072	95.059	97.04	100.77	98.757	95.598	105.51	96.906	97.046	100.7	100.99	105.38	98.983	101.66	100.41	96.233	103.66	102.4	100.97	92.641	103.78	107.39	98.385	98.545	101.55	105.8
110.84	118.97	110.47	111.75	106.9	118.65	114.4	112.48	105.79	109.16	114.17	114.48	107.76	112.67	116.22	117.34	108.39	112.24	109.67	114.86	108.06	110.17	104.35	110.96	102.29	116.64	115.71	114.71	110.45	109.12	110.96	106.77	115.04	110.6	111.33	109.85	111.34	116.06	106.15	111.23	116.48	103.26	115.39	105.75	111.07	113.29	110.5	111.83	113.38	110.55
106.35	110.95	111.54	106.72	118.83	115.73	108.46	109.12	103.18	105.33	108.14	108.77	109.18	113.89	109.9	105.95	107.23	111.29	111.28	111.48	109.17	103.47	111.48	113.33	110.71	102.17	112.59	108.9	107.55	107.78	107.55	110.28	107.94	114.53	108.3	111.97	109.17	111.28	109.15	111.72	106.13	108.87	113.62	111.38	111.09	104.72	109.11	113.69	115.21	106.89
99.424	99.375	98.683	102.43	98.681	95.984	97.043	109.62	102.86	99.98	101.02	95.787	99.178	104.32	102.36	110.08	105.75	98.201	101.14	104.88	99.191	107.41	100.99	100.79	99.883	104.35	102.04	97.455	98.906	97.673	100.69	97.125	97.904	97.682	105.84	96.698	98.799	94.876	104.94	99.104	104.19	101.05	106.05	100.32	99.347	96.086	100.29	104.12	95.973	99.194
109.93	113.99	110.63	109.32	114.43	114.57	110.77	115.28	109.99	106.34	114.06	109.99	108.05	111.77	116.08	115.01	115.59	108.72	114.18	114.04	115.51	112.85	110.34	113.04	114.97	113.08	106.86	110.39	115.72	116.03	115.94	109.49	111.19	119.43	108.46	110.97	108.33	111.49	118.49	107.42	112.78	117.15	109.78	116.2	118.09	112.1	110.3	112.88	112.66	109.7
116.27	118.37	112.07	112.48	114.22	116.26	115.27	120.09	112.07	107.12	116.62	112.08	104.23	117.5	106.62	110.55	118.3	115.48	108.03	117.65	112.25	109.16	118.75	109.67	116.25	112.6	117.7	111.75	118.58	117.77	112.05	113.15	112.79	108.46	104.35	114.88	114.04	110.41	114.02	110.02	116.19	114.29	111.97	111.85	113.75	114.4	106.06	109.94	111.24	120.04
105.07	105.28	103.51	111.78	111.04	99.93	102.3	110.01	107.4	110.77	109.18	106.36	108.85	106.68	105.89	106.06	105.56	111.14	107.55	110.36	103.05	106.24	107.78	99.444	103.32	101.6	109.68	106.42	103.71	103.95	103.55	106.78	106.35	106.23	112.39	112.29	102.59	109.91	102.69	108.45	111.61	102.53	109.07	105.14	108.98	108.1	99.187	107.05	111.13	102.86
103.18	103.47	111.24	109.68	100.91	103.22	106.44	103.8	105.6	107.66	102.99	109.5	103.93	113.12	114.49	105.33	98.455	110.2	109.94	109.79	106.64	106.29	110.19	107.89	111.87	109.63	105.05	107.83	105.64	107.88	104.37	105.02	102.66	103	109.84	103.95	109.51	108.7	101.52	107.34	109.03	107.84	102.48	105.55	111.33	111.37	108.85	114.01	106.11	107.5
111.26	107.72	111.17	109.14	111.69	113.26	107.31	108.85	115.15	112.87	118.47	111.17	109.22	115.37	114.87	108.82	114.96	115.42	105.83	102.87	111.8	112.27	118.32	111.58	108.42	109.42	108.16	106.67	110.65	110.38	108.3	108.87	115.8	103.48	113.39	115.58	110.09	115.79	109.63	107.54	110.05	107.06	117.98	109.98	106.61	111.92	114.77	116.58	110.25	109.61
103.51	103.84	99.78	100.7	103.86	107.15	106.74	106.05	110.55	109.32	103.62	108.06	109.12	105.04	109.48	103.95	106.66	106.27	106.48	105.59	108.37	106.16	106.35	102.09	111.51	106.04	104.34	103.54	107.86	105.98	105.23	106.87	104.49	103.42	108.7	100.87	104.67	102.38	109.96	103.49	106.85	103.89	104.13	104.38	104.7	99.364	112.23	104.61	105.8	108.23
106.12	111.89	110.54	108.42	107.28	101.69	108.19	101.08	110.73	108.5	111.16	106.03	106.92	101.05	107.94	106.95	106.99	105.61	98.763	107.64	105.75	101.65	104.98	108.2	106.39	108.92	102.78	106.44	105.77	106.99	97.65	105.59	105.2	99.944	106.19	103.35	100.44	104.42	102.34	99.667	106.98	101.82	105.4	108.76	110.77	102.67	109.64	109.62	103.8	108.65
106.51	102.52	105.19	108.15	111.04	108.91	108.68	105.02	107.63	105.74	110.06	102.39	109.64	108.06	104.46	106.91	109.01	101.99	104.96	105.45	107.65	101.92	107.51	112.85	102.54	101.28	106.43	111.71	105.64	105.15	102.97	105.57	108.82	105.24	105.93	100.72	106.26	106.15	106.07	108.29	107.67	111.37	110.54	105.56	107.74	103.87	101.03	110.94	107.86	107.25
110.78	104.29	108.48	111.34	99.229	106.66	102.58	105.29	97.486	103.95	99.647	106.72	111.07	106.01	109.84	105.94	103.83	108.35	104.9	99.154	104.81	104.5	103.36	103.85	101.67	104.91	108.97	104.06	101.1	101.06	105.09	93.616	102.55	108.54	102.54	106.16	100.14	102.54	105.71	107.46	107.85	101.62	100.25	108.27	107.54	100.96	110.07	111.45	103.06	106.42
121.36	115.45	118.97	114.22	112.6	122.69	115.59	118.67	117.23	111.53	118.23	118.61	120.13	124.26	120.83	120.55	116.39	113.96	116.06	114.76	109.51	115.98	114.72	120.4	117.93	118.82	118.64	116.55	120.02	120.33	119.72	123.73	115.83	121.38	122.32	125.47	121.53	119.17	117.71	116.57	116.16	116.42	125.21	116.07	117.12	115.81	119.17	120.06	115.81	122.59
101.28	100.95	98.117	103	104.17	107.07	101.71	99.726	103.67	101.07	103.67	104.65	104.77	105.25	104.63	99.546	100.78	107.3	105.58	105.19	103.94	99.324	101.7	102.53	101.05	107.48	111.94	104.32	103.21	107.95	97.91	108.77	108.67	101.74	105.23	107.39	101.31	99.266	105.08	102.25	100.19	109.29	108.18	104.15	104.74	106.17	105.96	109.18	102.87	102.4
99.076	101.42	95.194	102.82	97.966	96.185	96.082	98.344	100.79	98.101	99.921	96.018	98.96	103.25	97.172	96.654	106.18	96.356	101.84	97.524	97.096	103.19	98.496	104.82	102	98.637	103.07	104.31	89.752	101.97	96.19	104.26	101.31	100.89	101.25	106.29	97.521	99.582	98.606	101.02	104.12	103.61	94.601	97.287	106.16	97.573	104.46	105.44	104.21	102.58
102.12	102.41	104.11	99.081	109.28	102.14	106.65	108.37	103.34	106.17	110.23	112.53	101.08	103.33	104.35	115.84	108.19	105.71	105.87	111.35	105.91	107.98	108.85	102.45	104.14	103.43	103.16	103.79	110.48	105.33	110.53	102.57	109.55	98.538	104.93	108.08	103.06	114	109.73	99.402	101.47	109.77	103.42	101.95	107.42	107.5	112.06	107.56	101.81	108.91
106.72	104.26	105.46	104.47	106.94	108.2	109.74	104.79	103.52	104.57	103.77	108.13	111.36	106.06	105.28	104.95	104.73	102.37	100.83	108.73	101.04	100.21	106.51	113.06	103.3	109.43	100.09	112.82	102.35	104.87	103.03	102	100.59	98.185	104.69	102.64	102.95	109.32	102.5	101.36	104.71	102.37	108.89	105.73	108.74	101.8	104.73	107.71	107.03	100.07
107.5	106.9	107.03	104.46	103.66	104.92	103.01	108.25	101.49	105.41	107.12	102.76	107.76	110.99	107.5	114.41	107.48	105.96	106.66	106.51	105.66	104.53	113.16	109.74	111.02	104.12	106.72	106.55	104.37	110.07	108.24	112.36	108.7	107.38	106.02	105.96	105.9	101.49	103.65	100.27	102.31	105.33	103.28	108.74	107.53	102.33	106.41	101.3	100.15	111.11
102.08	98.921	111.86	106.91	102.9	101.51	100.34	106.61	110.12	107.25	102.32	102.27	97.769	100.23	105.16	108.19	108.97	103.61	102.38	104.38	99.655	110.1	106.32	105.46	110.1	99.423	100.06	109.25	107.14	106.82	105.19	113.81	107.04	108.49	104.68	104.09	102.08	103.67	103.27	101.23	107.35	108.92	105.19	107.68	104.12	102.89	101.81	103.48	104.31	105.65
111.15	104.13	105.36	110.59	97.092	105.3	104.01	104.26	109.85	100.21	108.91	103.79	103.83	106.03	104.95	107.33	107.29	105.57	102.33	103.21	106.48	101.5	103.04	110	107.12	107.53	107.42	106.47	98.335	105.85	100.8	103.19	104.63	101	105.53	106.23	108.8	99.037	107.75	107.19	106.77	103.54	100.15	108.68	106.92	107.3	109.23	107.27	109.34	104.39
107.87	104.99	103.15	103.47	105.91	103.83	102.66	105.83	111.38	106.15	108.19	106.62	107.73	101.44	108.65	105.75	104.56	103	108.64	104.11	111.25	108.38	104.11	106.38	104.41	102.48	103.17	102.08	100.38	101.32	107.54	108.53	106.61	103.11	104.04	104.2	104.64	107.59	109.92	107.12	111.97	102.64	107.84	106.8	109.7	101.09	105.91	108.8	110.26	105.97
107.58	110.78	107.57	110.15	110.8	110.82	116.98	112.78	108.48	112.92	111.27	117.1	120.05	113.81	105.01	111	110.55	112.55	114.26	102.35	111.77	113.77	112.26	109.45	110.19	115.08	107.16	112.35	118.61	110.84	110.63	115.88	110.42	106.9	112.96	112.23	109.42	109.39	109.19	116.13	116.01	110.6	115.48	114.54	107.45	113.16	111.64	111.41	111.98	110.48
104.59	106.9	104.42	103.89	102.33	106.11	101.03	105.54	107.99	111.66	109.58	104.28	101.96	107.74	105.39	97.784	101.98	105.77	100.19	105.47	111.16	101.25	110.83	109.33	105.43	110.42	104.53	107.95	103.36	107.87	107.81	102.96	106.55	105.27	105.24	95.86	104.2	111.2	108.12	106.2	104.23	101.39	111.02	104.57	106.18	112.49	104.7	97.556	105.24	109.57
107.24	106.3	106.21	103.12	107.17	113.01	106.82	102.38	106.24	108.49	105.4	108.63	106.93	103.19	111.72	105.61	111.22	104.51	103.08	97.905	107.69	105.84	101.44	111.66	115.32	99.144	103.71	101.52	112.21	105.53	109.15	110.87	104.26	105.68	103.44	108.37	109.41	104.4	98.976	107.97	111.69	104.13	104.96	98.658	112.56	110.81	110.97	104.83	105.47	102.6
108.39	107.04	107.91	110.8	108.78	105.45	110.01	106.2	105.21	108.65	110.04	110.55	109.04	106.1	109.43	106.23	111.25	105.48	103.24	112.17	101.63	107.19	107.24	106.19	106.14	109.93	103.38	113.81	104.92	108.31	104.79	106.73	101.61	112.8	107.61	105.49	103.88	106.14	106.88	109.63	108.48	108.11	103.49	108.48	105.96	107.73	107.81	105.31	105.45	101.87
106.82	102.83	103.32	110.76	108.45	105.05	102.55	104.2	107.26	104.45	101.24	108.23	104.85	104.88	106.1	105.18	106.64	109.05	104.24	113.81	110.45	106.34	99.176	102.3	105.88	107.6	103	106.35	108.97	108.75	102.27	104.24	102.85	107.19	104.67	103.03	112.17	99.997	103.91	105.86	112	110.28	105.59	106.47	107.52	105.59	110.97	100.66	104.02	109.84
106.63	105.09	107.51	104.96	103.37	104.83	104.33	107.97	108.72	108.8	106.91	108.85	109.63	102.26	107.73	106.33	106.96	104.28	109.2	103.82	99.489	109.59	106.62	108.32	108.41	103.45	106.61	105.42	104.62	105.91	110.08	104.88	110.7	108.82	104.39	101.26	109.64	104.87	109.96	106.5	100.81	104.77	105.52	105.17	102.36	106.2	101.06	107.92	110.46	108.19
100.55	108.61	101.62	105.75	102.28	102.22	112.22	110.32	102.04	109.39	105.57	105.45	106.2	111.16	105.07	103.93	109.06	104.85	111.48	104.95	105.32	111.04	105.14	105.84	102.78	105.57	103.17	99.965	109.57	104.2	106.31	97.08	104.28	103.32	105.48	108.93	103.09	105.77	105.73	105.06	104.85	102.94	106.11	104.43	102.41	103.81	104.14	103.35	104.96	104.46
108.86	108.02	105.06	106.64	111.05	100.06	103.35	104.63	101.41	106.95	99.51	105.45	101.26	99.634	108.95	106.07	105.28	106.44	107.33	103.68	104.52	111.81	101.24	101.76	102.79	105.26	103.46	111.26	102.78	96.264	108.42	102.83	102.68	104.36	108.81	100.32	103.97	103.82	105.69	103.68	104.61	108.18	106.56	110.28	100.92	108.74	100.2	104.78	104.69	106.07
107.84	111.94	112.57	112.65	111.06	112.8	113.12	105.15	111.41	107.15	113.15	107.61	111.33	102.03	113.75	106.43	110.23	113.97	109.34	106.13	108.28	112.86	106.94	112.32	109.56	113.32	111.08	113.39	105.52	108.61	110.3	113.03	111.79	115.44	102.7	117.44	108.47	102.26	111.48	103.89	111.93	109.93	111.26	103.69	114.65	110.31	109.15	112.94	111.38	113.16
105.18	106.07	106.96	110.36	110.09	107.25	108.27	109.33	101.56	106.54	100.33	104.03	107.44	106.23	110.36	109.46	105.36	103.71	103.29	110.7	105.14	112.42	105.49	104.34	103.24	110.67	101.06	98.703	104.31	103.21	105.04	104.8	100.19	98.12	103.77	102.43	104.15	99.017	102.22	98.712	105.85	102.94	105.3	108.85	103.95	102.44	108.21	99.97	107.35	106.09
107.79	111.62	107.45	106.12	102.01	109.11	106.85	102.31	107.03	110.85	105.57	100.38	117.95	97.241	109.8	102.76	103.51	101.28	106.83	102.39	104.91	103.85	102.18	109.69	104.34	109.72	106.45	104.85	115.19	109.95	101.16	102.21	101.55	106.17	109.58	109.31	108.79	104.85	107.9	105.22	104.06	101.89	107.54	104.44	113.24	109.52	107.05	109.51	102.64	105.55
97.027	105.46	100.01	111.36	103.3	112.24	103.42	112.11	111.5	105.61	104.87	104.1	108.24	104.48	103.02	108.53	105.64	105.5	100.73	106.43	103.38	111.45	100.77	108.26	106.94	107.77	104.88	101.89	114.81	108.47	102.72	112.88	106.08	107.81	107.66	105.58	105.62	112.32	107.41	105.56	107.49	108.76	104.35	108.38	104.96	106.71	109.36	99.604	103.97	111.71
117.98	109.46	108.17	110.57	111.78	109.26	110.7	108.14	116.65	107.5	110.83	104.73	116	108.24	105.39	107.04	114.59	117.76	112.27	109.16	112.35	112.38	105.85	107.55	112.62	114.73	111.61	104.25	109.21	114.09	114.57	116.67	103.69	119.63	109.23	107.64	110.62	116.37	112.74	113.63	111.51	111.55	117.52	110.1	112.34	107.25	110.3	112.3	112.88	107.81
105.73	103.95	101.56	111.5	108.21	105.68	108.82	100.35	105.72	105.09	102.49	108.78	106.16	99.61	104.27	112.13	109.38	101.64	105.71	103.34	106.12	105.07	109.75	110.06	105.7	112.87	108.05	99.886	102.43	102.1	102.64	102.11	108.15	108.19	103.88	102.04	101.26	99.433	103.34	112.18	104.19	105.61	104.05	104.55	111.86	106.26	105.59	104.5	103.77	104.3
103.81	113.94	100.77	106.27	98.81	111.22	99.464	98.508	105.51	105.09	100.64	102.77	108.43	108.79	100.82	109.56	106.23	105.84	106.68	100.62	101.42	106.19	101.28	100.98	108.2	105.85	99.779	95.155	105.91	103.95	102.72	103.07	101.44	97.647	102.35	100.14	103.69	104.16	96.247	97.947	109.83	97.666	101.3	105.81	109.22	99.603	102.22	101.46	97.824	107.49
118.42	114.94	119.99	109.47	108.9	106.72	112.47	114.39	107.61	110.03	111.24	109.82	104.12	103.86	108.78	112.8	109.27	109.69	117.41	106.03	108.03	116.54	113.07	106.3	123.72	116.59	112.27	107.11	117.53	115.54	107.43	114.97	108.98	108.55	114.2	111.26	115.34	107.92	111.74	110.88	114.51	116.81	106.24	106.36	116.92	109.25	109.42	109.08	110.4	109.9
109.38	114.06	109.86	110.44	105.65	109.3	104.92	108.35	106.48	106.48	109.06	108.5	100.99	108.79	98.988	115.9	104.33	107.33	109.26	104.81	103.13	109.49	105.58	102.43	103.59	108.91	113.11	103.52	107.98	109.1	105.49	102.04	97.623	109.78	97.4	107.73	105.89	100.19	106.61	105.97	103.12	106.74	111.19	103.27	103.21	107.64	109.17	101.3	104.58	108.59
109.74	111.78	102.18	107.03	105.29	107.13	105.51	106.2	103.87	103.14	103.91	106.86	107.93	102.8	107.6	103.22	102.24	105.51	102.22	100.99	101.57	105.85	106.13	102.91	113.64	104.56	105.89	107.72	111.12	106.38	104.25	101.43	105.02	106.29	99.285	102.78	104.25	107.66	103.59	102.43	104.58	106.95	107.74	110.45	103.62	104.05	107.12	109.45	102.88	100.39
100.31	106.24	100.95	101.86	108.07	100.99	102.05	99.958	100.63	103.34	108.11	106.77	107.16	100.65	107.89	105.67	110.01	101.73	107.61	98.021	107.61	104.93	95.929	101.48	104.82	108.88	105.29	109.61	99.579	110.67	97.671	104.05	100.01	107.35	109.58	103.64	108.69	104.5	104.92	104.79	102.15	99.117	103.33	99.57	104.18	107.14	106	107	97.342	107.41
110.95	111.11	114.18	114.63	109.34	113.27	110.78	105.64	109.83	114.36	114.96	108.07	106.8	108.84	124.03	113.53	112.3	109.27	113.09	110.1	114.92	100.91	116.1	115.04	107.98	116.43	115.71	108.19	112.15	109.56	114.52	111.39	110.77	112.16	107.45	111.15	109.36	111.15	112.79	107.1	112.91	109.44	113	107.48	106.04	110.17	109.97	112.86	106.96	108.21
108.37	104.56	105.46	107.42	101.66	106.82	101.58	105.73	101.83	112.33	101.51	109.27	105.33	106.13	104.55	108.71	105.23	108.93	107.96	107.26	104.21	110.58	103.95	103.96	111.68	104.13	113.65	105.4	108.26	105.66	102.61	105.49	105.79	102.82	103.45	106.46	112.85	109.19	105.22	104.56	107.72	109.42	106.22	106.36	106.85	106.88	108.13	106.88	112.74	99.179
107.17	114.07	112.49	121.94	109.76	109.53	111.05	113.2	114.2	108.22	114.15	117.16	108.27	114.58	108.47	105.88	113.14	111.39	110.15	111.44	108.38	119.69	110.57	116.86	110.19	116.91	115.21	113.94	106.51	107.15	119.27	113.58	114.44	108.98	112.07	112.26	119.8	111.35	116.4	115.6	111.72	112.39	115.84	105.36	109.2	116.03	108.64	109.53	110.05	108.67
111.44	115.61	113.83	117.27	111.03	112.75	115.44	104.37	110.06	115.67	112.49	109.88	109.2	110.1	110.05	112.32	108.91	110.93	108.97	110.43	111.44	109.33	109.78	110.25	107.75	112.27	112.77	111.14	115.93	108.35	107.1	111.85	110.01	115.32	111.23	108.94	111.33	109.56	112.83	112.62	111.33	111.65	114.66	114.17	106.79	111.69	115.11	108.41	116.76	104.21
108.6	105.17	105.17	105.48	101.15	106.13	112.79	106.79	106.72	102.38	104.61	106.9	106.42	109.56	109.9	105.3	111.63	110.09	108.7	101.5	102.7	105.18	106.26	102.48	104.05	104.86	106.02	107.05	104.22	106.47	102.7	105.78	110.46	103.09	112.31	107.57	106.79	104.6	99.436	100.59	108.91	107.67	111.73	109.76	111.18	98.064	107.06	106.65	103.98	103.81
107.29	102.35	104.61	112.81	107.75	101.34	109.07	104.05	104.55	102.91	103.03	106.27	107.84	104.12	103.45	104.48	104.58	109.01	109.14	105.12	107.9	113.78	105.1	110.12	102.44	107.75	107.23	106.25	110.13	105.88	103	103.74	108.17	103.16	107.22	105.78	102.56	105.81	102.99	104.52	107.68	102.76	106.38	107.85	103.8	111.6	109.11	102.34	105.08	103.06
117.52	116.18	114.85	114.82	107.88	106.42	102.87	112.98	109.77	116.6	110.64	110.96	113.54	116.52	109.48	107.85	110.61	119.75	116.79	109.97	110.04	114.82	113.4	112.82	115.84	117.76	108.01	115.12	110.74	111.07	110.1	106.34	113.79	116.66	117.35	108.14	112.97	111.5	112.2	107.02	111.79	112.47	112.37	117.46	113.66	115.16	113.74	115.48	113.21	109.82
105.57	115.92	105.84	109.68	103.58	105.06	108.03	108.24	105.48	105.34	102.42	108.5	109.64	104.43	96.76	105.81	107.41	103.61	106.41	107.39	106.49	105.73	107.95	102.69	109.46	107.11	107.5	105.78	111.84	102.67	104.42	107.98	105.91	102.14	102.51	107.11	112.47	101.2	105.94	99.791	104.61	103.9	113.48	104.72	108.46	108.78	104.32	106.34	97.048	108.7
112.79	108.14	112.25	105.57	106.9	114.19	111.41	118.96	109.44	117.12	113.59	103.95	107.9	112.16	113.77	112.9	103.22	109.33	117.25	107.29	118.71	111.09	110.75	109.83	109.95	110.68	105.24	115.12	108.06	116.88	110.63	111.78	115.71	110.72	109.57	110.49	112.11	114.59	116.27	113.42	110.48	113.95	111.93	117.66	113.74	111.33	108.46	119.78	119.2	117.18
100.41	107.69	102.39	102.37	105.27	110.27	107.45	104.61	106.92	102.58	103.62	105.14	104.44	106.73	105.09	103.95	103.79	104.09	108.99	107.36	104.16	107.33	103.25	107.31	104.13	101.22	110.29	103.74	110.59	108.44	102.59	111.32	106.57	112.42	110.32	105.24	106.3	105.12	110.34	104.88	103.33	103.86	99.743	102.7	105.2	103.61	111.43	103.63	102.19	110.61
98.595	104.44	107.99	106.62	101.32	110.1	100.15	102.52	102.23	107.7	107.99	102.92	105.15	107.11	109.42	106.22	109.19	106.36	110.08	100.63	107.53	109.45	101.18	109.61	106.75	107.19	99.391	107.22	113.5	101.95	107.23	105.84	107.99	110.9	107.27	103.45	106.38	108.37	104.36	110.08	107.76	107.06	108.61	103.16	101.58	108.16	108.13	106.17	109.43	110.77
100.41	100.98	101.3	100.15	99.722	98.417	101.71	99.49	102.42	102.65	101.42	97.058	99.014	108.5	101.02	102.31	98.869	98.78	91.754	99.859	101.57	100.87	97.603	103.31	100.7	101.67	102.52	95.908	100.61	101.58	94.493	105.07	100.04	103.29	100.41	105.31	94.298	99.749	103.92	103.65	99.013	100.15	99	100.71	97.541	99.142	100.99	94.302	97.511	101.53
98.565	106.42	109.45	105.16	107.73	102.98	105.1	107.73	104.98	107.2	106.8	103.08	99.599	102.33	99.524	106.92	106.58	105.15	111.21	110.87	107.97	102.9	105.55	108.89	101.24	103.43	110.42	107.22	107.86	106.03	106.42	106.5	102.97	96.93	110.14	109.38	101.78	104.33	103.06	107.58	103.78	107.35	109.44	101.32	104.29	103.14	103.52	108.35	107.33	99.133
106.91	106.78	109.52	112.2	102.42	106.11	106.71	103.54	100.72	98.64	106.98	110.39	109.74	100.7	105.92	104.93	105.06	101.43	102.36	107.28	106.14	98.703	99.832	110.23	106.52	104.11	111.41	107.33	105.93	108.88	106.86	112.01	106.25	104.92	105.02	109.68	95.495	110.18	109.51	106.38	113.51	102.91	111.51	108.36	108.39	103.6	109.22	98.196	109.46	105.14
105.14	106.02	106.27	100.84	105.11	101.21	103.59	111.24	108.69	109.28	98.37	102.07	105.41	99.172	103.05	110.98	109.82	103.37	104.49	103.65	105.2	107.33	103.31	103.26	104.84	104.02	104.5	104.51	100.83	100.8	111.17	108.56	102.74	101.04	102.16	107.28	106.49	100.8	102.23	100.76	103.98	106.37	102.46	107.36	101.13	108.12	103.39	98.552	103.81	102.67
102.33	107.7	110.44	104.81	100.33	106.18	100.36	105.26	99.504	109.14	109.93	110.13	110.17	112.46	109.37	103.3	110.07	104.19	102.58	105.27	100.07	103.46	105.28	109.94	102.34	109.09	105.31	110.64	106.53	104.91	108.91	103.58	103.4	107.31	105.12	98.484	111.02	102.56	114.63	110.95	107.7	111.67	109.08	108.97	107.07	105.89	108.34	104.23	106.97	109.18
124.03	115	115.77	117.29	119.32	121.5	124.42	115.11	119.34	114.62	118.44	118.02	116.68	119.04	117.13	113.85	113.59	118.51	122.38	114.39	114.41	112.54	115.34	120.08	117.91	118.3	111.31	116.19	115.06	115.29	117.42	120.23	114.72	117.6	114.36	116.68	116.45	118.96	125.59	115.15	119.83	113.04	111.17	121.46	119.35	118.38	116.8	120.21	121.11	117.05
106.3	108.95	117.44	110.4	108.21	109.25	110.47	106.66	107.3	109.99	101.55	111.38	109.79	111.02	114.5	109.97	110.25	111.12	111.97	106.97	116.46	110.19	106.98	108.98	108.2	109.36	114.43	115.77	110.48	112.39	111.35	108.29	111.07	111.82	112.91	107.31	113.2	113.53	108.04	113.02	109.64	101.65	107.15	112.83	111.26	111.38	111.81	110.7	113.96	109.14
95.616	107.45	110.76	111.13	105.54	104.61	106.05	100.01	103.33	105.79	99.873	103.96	110.06	105.1	109.21	107.89	103.49	107.63	104.21	109.01	108.52	103.33	106.59	112.2	110.08	107.53	104.24	103.24	107.99	105.18	101.31	109.79	106.69	102.91	105.13	105.37	105.5	107.31	106.79	106.04	111.7	103.52	108.98	111.32	104.2	94.859	104.39	103.95	106.62	104.21
124.34	117.55	119.33	114.47	116.19	119.68	118.38	118.8	118.23	118.5	115.91	113.17	120.64	119.86	116.83	118.54	110.97	119.51	120.68	112.3	113.25	123.05	117.96	116.38	120.42	112.86	119.5	116.95	122.54	111.84	122.06	119.5	111.23	123.39	116.42	116.53	117.49	119.34	115.12	117.08	114.15	123.09	115.77	124.69	121.65	117.77	112.73	121.9	123.27	118.45
101.62	96.36	98.894	99.208	93.596	96.442	99.302	95.701	100.24	102.45	101.87	99.928	96.042	93.444	98.448	104.11	104.1	97.352	98.51	100.6	102.03	96.938	101.89	103.39	106.14	97.938	105.59	108.88	106.74	96.302	99.369	96.066	99.003	98.509	92.662	100.81	106.05	97.597	97.445	102.97	106.86	96.265	95.111	94.368	100.72	104.65	108.92	109.34	102.49	103.47
109.32	102.63	104.04	106.66	104.82	104.2	113.13	110.66	107.76	101.02	106.34	109.11	105.37	105.33	104.23	109.96	99.377	102.07	106.11	101.36	105.81	109.2	112.7	106.19	109.24	106.05	109.59	108.46	110.87	106.77	102.48	105.3	109.17	105.03	101.91	108.43	102.65	100.8	111.26	104.8	107.38	103.87	104.64	109.45	104.44	103.33	102.94	107.2	109.15	111.47
117.35	115.42	111.65	110.43	114.92	109.91	110.41	107.46	112.72	105.13	116.36	110.81	112.64	111.89	113.59	108.41	115.67	113.53	117.22	108.08	114.49	114.72	112.73	107.79	108.56	109.15	115.18	114.16	104.41	107.43	111.66	106.02	111.98	115.13	114.61	109.71	105.47	113.29	107.97	112.51	117.41	113.77	108.19	109.85	111.3	117.85	110.79	110.25	116.95	109.01
103.37	106.24	105.35	110.79	103.11	106.45	99.874	106.06	103.21	103.94	107.04	101.95	108.1	107.38	100.83	101.06	106.15	100.05	104.33	99.353	102.34	102.75	104.55	104.44	109.13	101.71	108.78	102.46	102.28	109.54	106.32	102.12	106.72	103.02	103.2	106.68	107.96	99.452	102.96	112.74	102.63	99.963	105.75	103.07	104.37	102.51	102.73	102.04	109.46	107.05
109.16	108.07	113.2	121.05	110.65	108.76	110.47	109.61	112.02	112.38	114.25	108	115.33	111.96	111.59	113.17	109.69	112.33	108.87	113.85	119.94	112.53	111.33	114.35	112.22	108.79	105.47	107.72	114.17	113.42	114.5	109.93	118.23	111.71	112.49	112.37	112.57	110.1	117.06	106.91	115.88	116.1	107.6	114.72	113.71	110.82	109.8	104.92	112.04	116.5
105.36	106.35	110.16	112.08	112.87	114.08	111.91	116.34	114.6	104.41	114.39	117.84	119.87	108.96	112.14	109.82	106.31	111.92	114.13	110.21	110.06	111.67	114.24	115.74	104.85	108.93	110.73	114.8	107.95	114.3	108.58	116.62	111.26	113.65	120.41	111.95	117.16	110.78	114.36	120.92	112.07	111.44	106.14	110.22	109.99	109.9	112.07	110.67	103.2	113.1
102.21	96.766	94.812	95.758	103.69	99.062	91.513	93.267	96.13	104.05	100.98	102.28	97.26	100.62	101.85	100.67	101.16	96.356	97.059	96.289	102.73	99.46	102.09	97.498	95.775	105.66	99.598	91.901	97.05	96.201	100.48	99.187	97.044	98.293	98.032	101.35	102.5	94.878	97.235	107.25	103.2	105.31	102.14	96.141	99.09	97.561	96.338	99.307	92.792	92.533
116.97	108.07	117.56	109.59	119.48	111.06	111.87	118.64	107.34	114.31	111.3	115.26	107.93	110.01	109.52	112.31	112.85	110.41	112.03	108.68	117.53	114.2	109.38	111.12	112.59	111.08	109.73	109.85	112.89	112.51	112.93	110.05	115.67	112.17	111.24	107.86	108.49	116.85	108.74	110.09	111.39	109.31	112.09	115.86	109.15	108.92	108.33	108.02	112.23	108.14
106.22	102.72	107.3	102.22	106.37	109.09	101.89	101.74	106.84	104.19	102.35	103.19	104.17	105.01	105.96	99.843	104.74	102.09	100.84	102.99	98.261	105.52	102.46	109.74	103.74	109.52	100.17	104.64	108.14	103.09	99.968	101.32	111.74	106.1	109.32	113.21	105.38	102.29	109.63	106.09	106.56	97.702	106.97	104.47	104.22	109.58	105.4	107.51	108.63	104.79
99.763	102.94	101.59	102.76	106.16	111.5	108.39	104.4	101.68	107.33	103.08	104.36	105.67	107.26	98.647	101.58	104.36	100.94	101.93	102.54	101.47	114.93	104.85	103.5	101.83	110.57	100.83	105.12	102.37	109.33	104.16	105.2	109.73	104.34	100.7	106.25	110.44	112.51	104.35	103.47	105.92	103.05	106.85	100.2	103.21	106.27	107.42	100.4	106.01	106.2
108.78	108.68	112.23	107.87	110.5	107.23	110.35	114.01	109.27	107.63	104.09	112.59	110.49	117.69	115.75	112.66	109.36	110.53	111.76	111	105.86	109.36	112.89	110.27	121.79	113.05	116.1	109.07	110.98	113.12	103.75	114.62	105.19	111.03	108.73	109.56	117.88	110.94	112.35	121.62	108.61	116.04	113.99	117.22	102.28	113.92	116.12	112.41	108.96	110.86
100.98	104.89	101.84	103.01	104.56	102.15	103.81	108.52	103.84	99.468	103.65	111.91	98.853	102.01	107.32	102.93	105.94	106.13	109.57	107.21	102.77	108.26	107.61	104.1	100.91	105.73	99.222	107.57	103.06	103.44	110.72	105.6	101.57	100.82	108.01	107.63	98.73	112.41	111.17	103.37	100.12	113.59	110.94	111.5	105.99	108.43	106.85	104.88	103.81	105.04
107.24	98.198	108.17	108.05	101.94	103.09	104.04	108.16	98.323	106.29	101.93	107.75	103.09	107.92	106.39	97.542	105.37	98.069	104.3	107.35	101.96	105.96	104.35	101.86	104.14	104.2	104.18	99.983	103.5	105.87	107.7	103.4	106.64	101.67	104.82	101.44	108.01	100.73	102.9	103.93	94.208	104.54	115.17	97.11	104.18	103.38	98.766	103.5	105.13	103.86
111.46	104.12	108.49	117.95	115.81	108.51	110.18	108	108.79	112.67	107.62	110.7	112.24	112.96	111.43	112.64	113.56	113.91	109.79	112.84	109.63	119.19	122.67	111.65	112.5	111.69	114.77	106.91	111.24	110.68	112.45	113.31	118.32	112.79	107.76	116.22	116.52	113.41	112.26	114.88	115.67	113.4	119.02	111.11	116.27	116.47	114.74	108.12	111.65	111.67
102.75	115.28	101.06	108.92	102.64	103.53	107.32	106.65	106.58	104.88	114.08	106.43	104.71	108.81	110.63	103.79	104.78	104.34	97.961	101.35	114.63	103.02	103.05	107.24	103.7	106.7	101.13	111.41	106.64	107.42	111.88	106.71	103.3	108.89	109.72	97.07	108.9	103.4	108.25	107.27	108.69	106.22	106.13	101.98	108.79	102.61	104.75	106.42	112.7	109.43
110.21	107.72	105.03	105.5	101.51	104.92	107.71	108.15	102.38	104.03	102.46	99.208	112.6	104.58	103.08	102.77	108.62	109.69	98.453	107.1	104.39	114.14	107.32	101.15	97.98	104.89	111.55	100.54	107.45	106.96	103.73	102.82	102.51	99.984	102.15	103.57	105.77	104.28	106.13	108.7	104.91	100.09	103.44	105.03	101.41	93.854	99.174	101.95	102.34	103.94
100.75	101.12	96.876	99.231	98.783	98.705	99.125	101.88	101.46	93.632	95.138	97.754	99.982	102.05	93.269	101.15	108.1	93.506	98.979	107.21	105.22	96.85	101.14	101.17	96.807	96.444	97.498	93.312	98.189	99.644	94.707	95.733	97.954	95.718	99.454	93.654	102.78	99.06	96.845	100.06	99.615	99.146	93.683	100.96	94.848	99.922	104.76	95.605	97.725	101.26
104.88	105.68	101.18	98.316	107.42	107.67	99.036	104.31	100.08	103.33	105.65	108.84	105.83	100.88	105.23	105.29	102.23	100.35	106.96	104.82	106.8	102	99.518	105.13	104.08	106.62	100.49	99.861	102.97	107.21	100.75	103.56	110.89	104.58	111.83	104.71	104.72	104.08	106.76	103.64	101.65	103.35	98.351	107.47	105.13	99.66	97.09	101.04	104.41	105.96
115.86	108.01	111.04	116.51	107.27	108.42	112.13	114.06	104.79	118.02	108.49	112.86	111.96	107	112.85	111.24	111.49	113.3	112.02	111.24	116.07	109.74	118.01	113.16	113.3	112.85	112.19	111.89	115.63	110.42	114.68	103.18	112.94	115.42	109.48	108.23	113.05	106.81	117.96	117.98	106.7	116.05	108.51	116.63	113.81	108.54	106.13	109.14	117.84	109.38
98.138	101.91	106.45	104.97	99.651	99.661	97.775	101.96	97.783	99.487	101.84	96.952	102.54	93.792	98.318	104.3	106.74	96.875	105.04	94.472	95.275	104.13	101.42	100.59	102.79	99.225	99	98.446	100.97	103.54	101.28	101.33	99.981	99.996	98.226	103.13	93.619	99.155	94.084	95.649	99.74	96.698	101.77	104.06	99.595	103.23	103.17	97.916	100.74	99.969
104.75	104.19	100.59	102.86	104.04	103.54	102.75	99.078	102.55	105.54	100.42	101.98	101.26	110.27	106.53	102.39	99.061	103.31	106.11	99.606	97.67	111.1	107.9	100.98	101.32	110.45	100.7	101.27	98.217	105.88	106.24	100.45	108.16	103.26	104.18	100.38	105.08	96.005	102.15	107.86	109.88	101.33	106.17	98.553	106.29	100.56	102.07	101.87	102.81	100.73
112.98	103.93	107.76	106.72	103	105.4	102.44	108.5	112.78	110.15	107.16	105.22	109.13	108.69	103.11	109.24	105.2	104.87	109.81	105.54	99.911	110.97	100.69	110.17	101.87	102.96	103.68	107.37	102.33	111.43	104.2	110.67	102.56	103.33	108.63	102.71	106.8	106.56	106.03	109.72	106.63	108.78	103.63	104.74	101.25	105.72	105.5	110.96	106.64	115.69
109.34	101.99	106	107.97	104.26	109.26	105.42	104.59	110.56	101.37	105.03	110.03	108.06	111.62	101.83	102.42	99.979	106.1	105.41	110.77	111.89	108.93	108.73	100.79	107.05	99.001	106.82	108.26	107.66	105.32	110.16	112.27	111.39	102.66	105.27	105.38	105.29	107.93	99.504	110.26	106.01	118.64	106.02	107.64	100.69	106.35	103.89	108.36	100.62	101.42
111.52	110.89	109.8	109.72	106.85	106.87	106.38	106.54	107.16	107.57	105.74	101.3	103.72	106.14	109.84	107.61	103.42	109.4	106.31	107.36	105.22	106.97	102.88	106.46	107.78	105.05	109.23	107.51	111.45	104.85	105.71	104.53	102.58	108.4	107.4	102.85	108.09	108.84	106.02	106.24	104.63	104.71	104.12	98.233	101.17	103.51	110.51	110.03	107.93	101.32
107.01	105.59	111.13	114.22	114.14	111.44	113.2	113.42	118.11	109.51	109.21	111.34	116.79	108.96	107.79	111.6	110.14	109.85	109.64	108.24	111.93	107.67	111.57	106.43	100.64	106.71	104.88	114.62	115.76	104.95	119.71	114.19	111.86	109.01	113.14	113.04	113.02	109.27	115	114.65	115.93	110.33	113.87	117.42	104.64	112.3	112.91	114.01	112.72	110.28
103.89	103.88	110.44	100.54	104.26	104.19	98.803	106.48	102.4	105.79	109.46	112.11	112.08	108.35	107.71	103.52	108.51	104.1	102.07	108.72	105.82	103.53	107.09	96.879	102.36	103.83	106.76	98.231	104.55	104.11	106.71	109.12	101.86	112.56	113.4	108.51	107.4	102.79	104.24	107.95	101.02	109.55	105.44	101.89	108.93	109.72	109.05	111.66	114.78	105
100.44	94.017	100.13	96.713	94.943	107.07	100.43	100.76	99.012	103.41	95.871	96.849	99.686	105.86	97.653	101.11	104.75	102.61	102.91	97.482	98.339	94.742	106.52	103.38	92.838	99.436	100.31	104.05	97.448	102.82	108.01	96.174	100.01	100	100.88	100.41	99.297	93.47	95.509	101.11	103.94	96.331	102.92	101.64	103.95	97.38	105.65	104.02	98.034	103.17
94.932	99.461	99.09	101.12	100.33	93.563	99.794	98.156	100.53	94.183	98.149	100.67	100.33	95.48	101.4	97.446	107.61	103.54	96.275	105.75	106.66	102.87	100.39	99.832	99.856	105.35	94.897	94.022	101.82	100.08	99.191	98.636	99.309	100.05	98.259	104.85	97.005	101.7	102.19	104.24	97.73	105.09	99.305	102.59	103.11	96.184	103.86	102.27	101.61	97.224
107.52	107.95	105.13	99.077	105.86	102.01	106.24	98.426	106.6	101.23	98.429	101.24	103.21	108.32	104.43	104.03	101.01	107.43	103.14	96.771	102.39	105.23	108.26	100.81	106.8	114.58	102.81	105.06	105.28	101.09	105.21	104.73	100.97	97.308	101.78	107.75	109.11	104.88	102.29	103.93	99.906	99.568	98.958	99.402	108.54	109.8	102.93	106.76	106.38	104.6
103.04	107.11	102.86	106.76	110.21	104.11	109.12	102.76	105.68	106.94	111.24	101.99	102.46	106.37	109.35	110.5	100.1	104.22	109.48	107.98	106.29	100.54	102.45	107.15	102.66	107.72	104.4	105.13	107.94	106.05	108.97	104.91	104.66	105.65	111.73	104.3	108.6	101.92	103.76	105.71	96.264	102.87	105.43	106.93	103.23	102.05	104.24	108.72	107.73	104.56
102.93	103.95	106.88	106.47	107.95	100.13	107.97	102.49	114.19	113.69	104.68	106.37	107.55	103.19	107.03	108.47	110.08	106.15	107.64	98.121	105.25	103.31	106.57	110.45	114.52	107.76	108.09	111.17	108.77	106.88	102.79	106.8	98.232	105.38	102.48	109.63	105.32	101.8	104.83	105.53	104.29	107.6	102.13	101.74	108.83	111.44	106.25	105.38	109.82	108.88
111.53	105.26	111.47	116.68	114.34	111.93	112.02	105.85	111	109.13	113.07	120.2	117.62	111.22	113.22	113.16	104.66	112.89	113.85	113.73	109.23	113.48	111.88	115.7	111.35	110.76	119.46	114.36	111.44	109.43	109.13	116.81	113.84	110.73	111.51	116.8	112.09	106.68	110.7	109.31	116.35	106.66	119.03	110.13	111.38	111.49	107.03	113.06	114.88	107.45
110.17	112.53	109.63	114.73	110.32	115.75	110.58	113.59	107.95	111.91	106.78	111.36	109.17	114.27	102.37	115.14	112.24	111.69	108.7	106.48	106.51	116.83	117.95	112.7	111.45	107.54	112.1	108.04	111.47	109.21	114.3	111.89	110.79	109.45	116.42	106.39	109.9	108.33	108.54	109.09	112.84	111.18	108.8	112.13	107.36	117.1	111.9	110.28	113.54	113.22
111.26	104.1	106.33	100.52	107.36	105.25	101.6	106.67	104.02	104.62	105.1	110.77	105.94	104.16	104.77	106.27	108.92	103.78	108.53	108.35	104.54	105.15	103.68	106.8	105.69	110.88	108.08	103.14	104.45	114.96	109.52	110.24	106.65	102.9	101.26	106.49	107.22	110.55	110.04	102.23	100.74	105.89	110.3	105.15	108.55	101.57	105.29	111.36	107.08	104.97
108.57	109.39	101.07	101.19	100.91	99.107	112.74	108.72	106.76	108.22	101.54	100.48	107.16	102.97	104.85	103.29	100.13	109.5	105.43	103.85	105.78	104.36	106	102.51	108.24	102.74	108.94	105.17	105.09	103.91	106.6	103.11	107.6	106.76	101.85	114.85	103.51	105.49	111.72	103.28	107.85	109.56	103.42	106.71	108.1	102.84	111.23	112.06	106.56	105.21
115.86	118.01	117.89	119.67	110.34	110.68	114.67	119.13	117.69	111.93	107.16	117.55	117.56	112.22	110.39	114.06	117.65	113.66	125.02	110.18	114.57	110.23	119.75	112.89	113.15	109.52	118.22	114.76	117.07	120.1	110.04	110.78	111.7	115.6	122.48	114.82	121.65	116.15	117.3	110.92	117.06	113.11	115.5	118.93	112.76	112.23	118.01	117.45	114.37	112.12
123.54	116.82	118.39	121.47	110.35	120.2	113.32	119.66	120.35	116.74	120.72	115.3	115.84	117.52	122.76	117.67	119.07	116.29	118.82	118.38	121.31	112.82	119.45	118.21	115.64	109.9	119.25	120.19	117.07	116.92	125.29	118.52	120.08	112.8	116.64	115.86	118.9	116.2	119.73	119.32	115.55	113.02	122.18	111.9	118.65	117.24	115.36	115.31	116.24	117.33
103.2	109.01	102.65	102.92	97.489	98.099	106.64	102.83	97.936	97.2	101.68	100.16	100.29	99.375	98.081	104.59	104.78	103.31	100.25	105.05	99.798	99.091	97.436	100.79	104.11	99.142	104.54	94.253	103.24	103.4	100.75	101.26	105.97	105.23	106.79	107.21	101.27	100.11	102.46	101.97	103.92	95.337	96.403	98.729	102.58	100.21	98.01	97.868	106.23	102.45
111.5	108.99	104.75	109.68	107.94	98.613	106.34	101.85	107.61	109.92	105.19	107.61	103.12	105.26	105.25	103.91	107.19	104.27	103.21	105.32	110.89	106.81	102.78	110.65	104.52	103.21	113.44	98.668	105.38	110.3	105.7	105.78	104.73	112.81	107.99	112.18	108.57	106.55	108.19	110.65	105.21	105.48	103.04	109.84	105.41	101.64	107.44	97.667	110.75	106.72
96.932	98.308	92.044	97.974	96.129	99.195	103.05	102.53	103.66	97.263	103.23	95.723	95.947	103.08	98.334	102.19	104.87	102.09	95.718	99.404	102.42	100.74	108.29	103.53	101.98	99.936	99.532	101.42	106.35	107.68	106.59	103.5	96.617	102.17	97.346	98.066	96.534	102.43	102.19	107.02	98.519	96.741	104.03	100.81	98.338	105.96	104.66	100.77	97.643	100.53
109.9	98.62	107.79	104.45	107.62	109.75	105.56	102	104.97	109.69	104.95	104.56	106.89	106.67	106.16	103.56	102.95	104.56	106.32	108.37	99.897	99.251	110.76	106.09	105.03	105.3	107.41	107.14	104.18	108.22	99.473	112.87	109.54	105.48	104.74	106.25	106.62	103.02	105.44	107.26	107.99	105.01	105.01	111.7	111.86	105.91	105.34	102.65	106.07	106.95
116.79	118.63	124.85	117.92	118.36	115.39	119.27	120.31	118.05	115.19	112.19	118.14	117.86	116.75	118.43	110.53	121.78	119.19	114.48	116.31	116.28	115.3	117.69	113.71	121.67	124.45	124.56	114.21	120.1	116.86	118.74	113.98	119.42	115.32	116.2	118.11	120.15	114.08	114.14	115.53	116.35	112.34	111.12	114.09	118.25	114.95	125.94	116.88	118.72	117.21
100.04	109.14	99.851	103.6	113.13	103.69	102.71	100.41	103.62	99.559	103.96	104.8	107.99	101.77	110.31	100.43	111.06	103.5	105.96	100.88	106.56	106.85	111.34	100.24	105.85	100.67	104.82	107.32	105.33	109.99	106.48	102	106.32	107.22	107.9	108.7	108.23	105.84	100.08	104.38	105.85	102.65	107.44	103.71	102.42	105.32	108.63	110.79	100.09	100.81
102.94	105.34	101.28	94.004	100.98	97.088	99.784	91.741	93.58	97.253	95.238	100.21	95.517	103.15	99.167	104.7	95.081	91.458	100.95	97.483	101.19	96.787	98.678	97.608	93.705	100.25	101.04	104.6	101.48	102.31	99.183	100.13	97.931	100.91	98.884	99.913	100.72	103.65	100.34	98.204	92.614	101.88	100.86	104.6	92.332	99.562	96.664	96.46	97.709	101.21
107.28	111.08	98.115	102.68	102.92	109.16	104.89	105.62	110.53	104.7	104.4	108.14	106.15	102.3	100.94	110.12	104.09	106.32	102.7	105.38	98.941	112.41	103.91	104.52	105.88	99.708	103.02	106.74	109.93	108.69	105.29	111.71	97.784	105.85	105.17	97.876	106.96	102.95	103.11	114.01	105.86	111.58	108.58	105.36	106.74	103.39	108.48	107.35	110.94	109.04
97.601	106.01	106.54	105.56	108.35	112.17	103.77	103.35	104.53	106.33	110.67	109.7	106.98	107.17	103.31	109.57	104.89	107.6	104.44	107.87	110.54	104.48	104	99.015	106.86	110.84	109.69	104.91	112.54	100.86	108.35	102.82	101.02	105.79	107.46	107.89	112.34	103.6	109.35	104.02	111.39	100.84	109.69	109.52	113.64	105.01	108.59	108.69	107.03	108.6
106.68	106.69	102.96	106.4	104.8	104.97	102.39	102.38	103.01	104.62	106.21	97.066	103.7	104.1	106.71	104.17	113.17	110.59	107.58	108.51	112.79	102.06	103.54	103.26	107.62	100.55	103.3	100.96	106.52	104.37	100.93	106.98	105.63	104.04	105.37	105.1	109.24	110.34	105.19	110.36	105.88	100.27	110.53	105.09	105.7	105.37	108.06	98.41	108.89	102.64
108.88	104.01	102.61	110.31	107.08	108.6	106.09	105.27	102.49	103.77	105.91	100.65	104.11	104.06	99.583	106.12	104.95	111.26	112.76	110.77	110.14	107.39	111.44	107.49	111.73	105.15	110.59	103.62	107.1	106.92	102.82	109.87	102.5	102.89	107.46	107.87	104.62	93.293	110.25	110.06	101.17	98.977	105.52	105.3	98.045	106.8	102.55	107.98	107.44	102.7
115.45	118.6	113.44	115.88	118.65	106.77	114.16	116.55	114.46	115.72	114.78	112.74	108.29	115.3	119.24	112.25	123	111.36	113.6	111.28	114.81	114.79	108.41	120.19	107.14	113.88	116.41	112.64	111.21	110.64	110.5	115.52	112.31	109.29	111.34	110.52	112.75	115.31	112.92	110.43	111.61	117.52	114.91	110.29	114.99	114.87	119.1	110.03	116.81	114.4
108.4	111.32	112	109.39	121.11	112.43	120.34	112.31	109.67	114.69	114.8	111.75	102.19	116.32	109.75	109.66	106.65	111.38	111.48	102.81	111.56	112.05	113.78	117.93	110.69	111.49	110.34	114.04	108.48	114.9	112.25	114.08	108.58	105.8	115.33	113.29	113.8	111.29	114.25	112.31	111	110.86	111.05	116.24	105.01	112.76	109.96	106.56	104.3	106.24
104.99	105.19	109.63	106.91	105.63	103.58	98.998	108.63	105.76	106.92	105.25	109.66	103.31	105.96	109.83	104.47	111.17	104.82	107.85	107.8	107.65	106.3	102.27	108.52	109.92	106.14	105.51	104.57	112.7	104.23	106.65	109.31	113.36	107.2	105.17	109.55	108.15	105.57	110.73	112.21	109.39	107.57	110.88	107.62	100.9	103.79	107.53	105.24	103.29	101.66
101.85	100.85	104.82	104.18	104.79	104.38	105.09	102.86	103.74	101.14	106.74	107.24	101.48	108.9	104.43	103.47	104.86	101.55	107.46	101.59	101.43	100.27	107.83	104.38	101.79	103.33	102.41	103.6	100.66	99.377	99.209	100.96	106.82	98.344	101.2	105.31	108.05	111.99	109.5	99.532	101.34	104.47	96.877	100.77	103.54	101.49	107.31	99.645	103.86	105.15
112.01	110.74	109.93	101.06	111.33	108.01	102.67	98.507	105.02	110.45	103.56	104.91	104.75	103.37	106.25	108.6	106.29	109.86	100.36	99.899	109.16	101.54	104.56	104.92	105.94	108.74	101.37	104.72	103.84	112.75	106.92	107.3	108.35	106.57	103.56	109.83	103.75	102.49	109.25	112.18	108.3	102.05	106.91	102.75	101.06	105.95	99.732	104.05	107.05	106.56
108.73	106.93	101.92	104.23	103.87	107.5	107.91	110.26	108.35	104.14	103.52	101.5	103.71	102.8	108.31	112.34	102.51	108.04	108.14	107.1	110.21	104.15	109.84	103.46	106.35	114.11	105.39	105.37	105.99	108.95	108.51	104.1	99.825	105.35	108.44	105.14	102.83	106	97.949	104.44	103.45	103.16	107.92	107.63	111.71	104.62	104.5	105.85	102.17	104.23
113.44	111.34	106.91	107.42	108.85	107.97	105.08	103.01	100.22	102.34	105.35	107.69	109.36	107.71	104.73	100.6	106.23	104.88	106.58	110.58	102.33	107.72	102.08	110.84	104.03	108.7	104.02	111.66	105.5	103.74	108.38	101.27	95.651	101	107.84	98.789	104.22	105.01	108.12	106.12	106.56	102.21	102.07	102.33	106.82	109.98	99.497	108.68	103.32	110.21
103.6	110.21	109.3	105.25	111.76	97.418	109.26	106.97	107.58	105.94	103.74	104.67	102.03	107.35	110.24	106.26	105.56	106.13	102.87	114.04	112.61	110.56	103.03	107.81	105.95	106.49	99.889	106.97	105.77	105.68	109.58	108.29	108.53	110.13	105.55	108.79	102.06	100.74	101.97	105.01	109.87	110.03	109.08	101.65	104.51	108.68	108.61	100.89	102.32	103.27
106.67	101.5	94.395	109.86	108.74	108.14	99.277	101.44	103.97	102.09	102.35	99.877	109.13	104.25	107.26	107.77	102.02	98.889	111.15	108.04	103.93	104.37	104.47	107.07	106.85	101.23	102.51	109.65	106.35	106.43	110.42	109.7	101.49	113.98	105.14	107.98	105.83	103.6	104.92	106.96	107.69	104.19	113.72	108.57	110.58	103.6	108.93	103.03	108.06	106.72
114.6	113.99	110.14	113.17	112.69	121	109.23	116.95	118.67	113.6	108.05	116.85	112.2	108.78	109.47	107.9	110.18	114.3	109.62	114.3	107.69	111.11	114.82	105.87	114.2	114.14	111.12	108.8	108	106.63	106.99	110.64	110.31	114.89	115.91	106.62	112.66	114.25	109.18	108.89	114.67	104.77	107.72	114.7	109.6	106.53	103.57	113.63	115.44	114.64
96.938	102.43	101.51	101.21	96.484	104.62	93.772	96.253	98.579	98.439	99.523	103.26	100.44	96.293	97.452	100.92	97.374	101.67	103.36	99.449	98.73	99.359	97.416	100.33	102.41	101.08	102.04	99.757	104.88	102.87	98.171	92.803	97.899	99.258	96.01	94.565	96.845	101.36	93.608	103.43	99.095	94.099	103.05	98.592	107.31	101.93	94.871	101.22	99.445	102.76
105.26	102.02	103.64	99.199	97.302	102.56	96.748	97.145	99.41	98.835	102.11	94.23	98.495	103.41	106.74	99.867	105.34	98.71	99.208	98.385	98.766	108.48	94.028	102.48	95.84	101.98	93.97	101.85	98.855	99.49	95.494	105.77	101.79	105.44	104.4	98.101	99.542	99.917	100.78	104.99	102.7	103.73	107.26	96.008	108.21	96.734	98.263	104.83	102.33	97.501
98.308	109.42	111.22	110.3	98.75	102.42	107.41	101.82	106.02	99.546	101.61	97.672	104.58	102.33	104.03	99.201	114.39	106.53	104.99	104.93	100.68	106.39	108.49	104.43	100.67	98.005	102.06	106.98	98.981	103.9	100.97	95.396	104.04	97.547	106.5	102.02	103.55	100.68	100.54	105.33	104.08	104.43	99.859	107.44	104.32	107.54	103.9	104.31	102.25	102.71
108.85	110.38	102.34	107.51	107.97	104.52	106.35	109.73	101.69	103.12	101.19	97.089	103.17	105.42	115.45	104.47	100.19	106.03	103.76	108.76	103.82	99.216	98.672	106.69	106.15	99.528	104.07	101.39	107.17	109.15	105.33	100.6	100.73	93.592	105.08	107.65	100.25	106.61	110.52	111.23	103.54	108.35	105.71	112.7	112.87	101.93	109.59	103.01	105.71	107.34
108.48	108.78	109.25	113.28	100.64	105.17	105.34	108.85	102.16	101.17	103.62	106.44	107.61	103.4	107.87	105.5	104.25	101.8	106.3	104.51	103.44	105.42	107.14	108.2	104.7	104.41	106.63	105.78	103.29	104	110.99	103.04	107.33	114.19	106.47	107.25	100.95	107.84	100.99	99.204	107.55	104.32	107.9	114.07	110.45	105.28	102.4	112.14	103.47	100.39
103.69	99.742	103.52	98.577	103.63	105.42	103.83	109.81	106.19	103.85	108.9	106.69	108.04	106.53	103.61	99.497	106.72	111.82	98.995	99.022	108.21	101.74	102.16	106.35	99.928	109.85	99.99	105.13	103.55	101.44	110.91	104.96	101.36	102.26	105.64	105.56	99.638	110.04	102.62	106.28	108.91	109.61	108.2	99.091	103.29	106.28	95.868	102.72	104.54	97.965
108.54	112.85	116.44	101.33	110.56	113.84	107.34	113.18	107.92	103.38	105.28	110.52	107.3	117.43	111.18	114.22	106.06	113.03	114.64	111.84	108.84	112.63	109.4	108.55	109.31	107.56	118.4	114.94	110.93	112.13	113.6	108.83	110.82	105.42	107.1	113.07	114.09	114.36	116.66	114.97	112.71	107.95	111.48	110.71	108.33	110.2	114.98	112.95	119.11	110.47
104.92	101.68	97.853	105.13	95.647	105.94	100.85	106.29	101.92	95.584	97.653	101.56	100.19	107.81	103.52	98.185	101.33	100.31	99.364	95.503	97.915	96.576	101.4	103.01	96.126	104.63	98.396	101.02	101.1	101.53	98.58	100.77	99.696	101.59	99.832	95.923	95.26	104.35	97.872	94.902	102.07	98.701	104.15	98.747	107.72	99.058	98.536	95.269	101.31	104.58
106.63	104.95	107.67	100.99	106.39	99.311	105.17	104.18	107.19	108.76	104.34	108.66	109.56	104.07	114.13	110.05	107.44	107.97	102.67	107.88	98.184	108.22	108.03	108.07	111.1	98.228	102.4	113.87	103.23	106.65	100.58	104.36	105.85	103.08	102.14	101.89	107.17	102.27	101.86	107.77	106.78	103.52	105.14	107.75	103.89	104.99	105.36	103.04	104.07	107.22
96.643	100.1	100.46	95.571	98.766	101.64	98.371	103.83	103.96	95.582	100.71	97.199	96.761	106.99	96.78	106.44	104.41	99.139	99.505	92.364	103.78	101.66	100.02	95.939	97.116	101.55	91.664	96.365	102.29	98.498	96.774	100.51	94.654	102.98	100.07	97.394	101.24	103.42	105.18	100.78	100.78	99.506	98.3	102.66	104.9	105.69	99.547	96.478	98.084	98.352
107.55	104.44	100.26	106.66	109.05	102.5	97.281	107.36	101.19	102.35	100.78	102.13	109.15	106.2	107.08	106.82	106.93	104.93	101.81	105.32	106.2	107.5	108.71	111.43	110.04	99.423	105.54	99.513	106.26	101.05	104.33	103.77	107.88	104.98	107.7	101.99	107.4	103.38	104.33	108.05	101.74	111.07	109.26	106.02	115.54	100.44	99.861	110.4	104.42	107.14
103.86	105.35	107	106.23	98.413	108.19	109.48	108.14	111.28	105.16	102.74	104.62	107.78	103.59	111.23	113.8	107.36	108.2	106.03	107.29	109.6	105.48	105.32	101.67	105.63	103.16	105.21	107.18	108.08	99.947	106.47	109.26	105.51	112.1	106.48	108.21	108.06	104.19	101.48	102.74	105.91	106.07	106.43	109.74	106.4	107.08	103.48	104.98	103.45	111.48
102.95	102.57	96.501	98.809	100.61	98.957	104.07	104.92	104.73	103.34	101.44	100.06	101.72	96.201	101.71	98.747	104.18	99.431	100.7	104.58	97.793	102.43	97.873	103.73	107.07	99.944	109.52	103.85	102.68	100.48	98.299	101.74	100.45	100.25	96.809	97.646	101.74	95.892	99.719	102.78	95.475	98.101	98.081	101.37	98.038	97.964	99.889	98.235	100.83	99.485
104.15	113.84	106.03	102.11	104.91	104.13	94.834	98.386	109.34	101.73	106.13	105.45	95.991	106.13	104.04	106.57	106.99	110.45	101.53	109.66	104.45	104.23	105.59	99.221	104.8	103.65	110.72	106.7	105.16	105.28	98.884	101.76	102.39	102.36	100.3	103.36	104.95	107.7	105.3	106.58	104.69	98.922	105.05	109.58	102.94	101.48	102.65	101.2	106.01	98.326
107	104.63	110.94	110.59	104.91	103.94	101.2	104.28	104.17	105.66	110.93	101.51	105.1	110.19	98.447	99.46	103.96	106	106.71	106.06	105.93	108.41	110.88	109.25	103.72	107.08	101.38	108.46	100.01	112.74	102.12	100.17	105.51	104.8	99.354	107.93	105.13	104.02	105.33	104.46	111.25	107.09	101.1	107.37	103.12	108.45	101.79	110.69	106.09	107.44
107.96	110.57	111.33	105.71	100.07	102.28	107.25	98.403	112.15	105.2	108.59	103.4	110.71	105.05	98.222	96.787	104.79	109.17	101.05	104.77	103.09	106.59	102.96	101.99	109.97	101.37	104.22	106.7	110.55	108.16	108.71	105.31	105.81	102.48	102.6	100.72	103.95	104.53	102.33	106.36	105.73	104.76	108.06	97.943	105.31	102.83	107.21	106.8	105.14	110.77
101.45	105.15	108.01	104.3	101.77	101.75	109.64	105.31	104.93	101.23	102.83	105.41	101.23	107.05	99.301	104.97	102.1	99.573	96.585	101.14	105.46	100.52	102.15	92.521	102.66	101.39	101.38	104.51	103.88	101.95	100.8	101.94	105.73	102.88	102.81	101.48	109.9	105.11	105.07	103.14	101.12	107.36	106.86	109.07	110.15	100.32	112.08	99.78	105.54	104.91
107.84	100.71	102.11	99.252	98.668	98.34	98.06	95.432	97.851	101.62	104.57	99.335	96.955	106.06	97.65	101.57	98.437	98.311	107.71	94.918	102.01	99.335	105.04	98.553	101.84	100.53	102.78	102.98	99.555	100.48	100.7	98.694	95.323	100.18	96.359	101.1	103.21	103.49	95.358	96.819	98.673	93.924	103.24	96.875	91.278	103.01	98.976	96.828	104.54	103.08
111.43	116.53	109.55	115.48	115.57	111.09	106.95	119.14	115.34	114.32	110.9	113.82	115.16	111.49	110.72	109.36	115.75	111.82	111.3	112.81	114.63	108.69	101.46	111.25	108.94	102.86	110.32	111.33	107.49	113.65	106.33	112.73	114.42	110.41	112.17	115.92	110.81	109.78	110.29	107.01	114.27	105.68	117.91	114.28	116.06	116.86	112.81	113.27	107.9	114.91
111.29	111.89	111.75	106.29	111.94	110.96	118.1	113.88	112.6	106.84	113.83	118.19	114.32	110.7	111.77	112.56	108.56	112.48	117.15	108.62	110.82	115.45	104.5	115.29	114.49	112.88	104.62	111.75	113.42	113.68	108.79	114.28	111.81	108.08	120.59	108.55	112.2	107.32	109.59	113.61	110.42	110.19	115.13	112.46	111.43	105.95	108.23	113.85	116.39	108.39
100.39	103.03	102.68	99.473	97.684	101.53	95.741	95.849	97.881	95.04	94.827	102.59	104.55	94.386	100.44	104.26	100.98	98.943	98.725	96.847	104.09	99.902	102.14	102.79	100.87	95.018	90.113	97.587	100.51	100.51	102.92	104.86	98.552	93.965	101.15	104.15	94.912	97.311	93.771	98.877	96.849	96.412	97.732	100.46	98.577	97.723	102.88	97.902	100.43	98.663
100.84	100.19	98.294	100.11	100.54	97.689	102.17	105.75	98.137	99.868	100.84	102.9	100.01	103.79	103.11	101.15	97.56	95.971	97.159	101	96.614	104.01	101.72	92.878	107.55	99.956	106.04	96.527	97.513	105.01	101.23	97.06	97.318	97.638	99.127	105.52	105.38	97.647	99.762	98.445	107.28	101.16	96.818	100.78	94.256	96.419	101.69	109.13	99.025	96.235
100.09	104.22	101.96	103.66	100.45	109.5	105.35	103.19	104.4	107.92	103.7	100.02	104	108.82	103.78	107.15	102.59	108.67	105.49	106.99	109.65	106.06	101.17	102.36	101.79	103.29	106.75	102.31	100.96	108.37	105.69	106.47	104.19	103.63	100.89	100.53	110.69	109.11	107.44	104.23	99.204	98.029	104.76	111.09	104.59	104.31	109.06	99.682	108.07	108.86
114.72	120.13	114.21	112.53	110.91	114.31	109.02	112	102.44	112.64	114.58	113.3	103.78	113	107.07	112.63	104.79	105.47	119.36	112.97	107.9	109.37	117.99	113.53	110.5	114.78	106.14	120	108.88	112.12	110.6	106.25	116.62	112.89	107.08	108.43	110.82	116.06	108.17	107.04	107.47	114.38	112.66	115.2	109.87	104.71	108.9	106.72	109.86	111.61
98.226	98.155	103.5	100.88	100.32	95.856	98.812	99.227	108.91	100.86	104.15	102.53	104.69	98.028	103.74	101.96	101.51	96.771	104.87	99.846	101.8	97.309	99.049	100.96	96.85	105.78	99.24	107.15	103.29	94.055	100.85	106.28	103.17	101.03	93.635	103.2	99.167	97.344	101.32	93.393	96.593	97.483	94.715	103.33	96.052	99.638	106.83	96.681	99.996	100.55
112.66	110.59	116.14	109.84	118.16	115.69	113.43	112.75	108.55	109.83	110.18	107.42	106.99	100.2	109.53	107.91	111.02	106.78	114.13	107.35	107.19	107.87	115.2	116.83	111.6	111.31	113.06	110.07	106	113.75	106.63	110.79	112.01	112.63	109.39	110.6	113.72	108.46	109.82	106.66	107.04	109.55	106.86	111.3	113.01	110.56	119.73	110.61	112.82	116.23
110.17	114.89	104.51	106.31	115.37	110.37	105.04	113.75	113.6	104.92	106.95	110.56	109.66	115.49	108.18	107.23	112.08	115.06	111.64	111.28	112.04	114.23	113.9	107.58	107.43	107.92	108.81	109.39	111.68	111.93	106.51	106.31	113.47	108.67	112.02	106.89	114.38	104.57	109.63	109.67	113.38	112.54	107.78	109.61	112.5	108.29	111.34	106.96	111.39	107.8
111.39	101.48	106.3	101.78	103.67	107.77	113.18	101.44	111.26	106.44	105.95	106.94	107.92	109.54	110.37	112.23	107.55	102.34	104.49	110.7	103.58	101.67	108.2	108.53	110.45	102.02	100.57	108.06	107.58	108.11	102.6	112.78	102.4	106.18	109.08	105.95	109.66	100.27	103.33	102.57	102.89	100.78	105.49	103.8	109.03	105.36	106.49	112.09	103.42	107.48
101.94	104.18	102.69	115.71	106.13	106.7	102.07	110.9	107.14	103.77	112.35	102.42	103.61	103.09	110.58	110.06	103.88	102.86	105.18	98.871	108.71	109.32	114.16	108.3	99.258	105.83	112.16	106.91	102.94	110.91	113.37	104.74	104.23	108.13	110.1	109.51	109.35	106.5	106.47	98.75	106.89	103.23	110.76	106.17	106.03	104.42	106.48	105.85	101.93	109.29
102.07	102	101.74	104.16	102.12	102.49	99.067	103.81	92.455	100.18	100.26	99.84	102.87	104.56	104.98	102.82	93.533	103.18	101.46	97.468	99.893	96.744	102.83	102.7	100.46	98.416	93.668	101.73	96.362	100.72	101.33	96.249	101.56	101.87	105.89	100.55	98.311	98.673	103.22	102.62	91.679	97.151	104.24	101.1	97.202	95.869	100.73	97.119	94.7	102.34
107.46	105.83	113.53	110.03	103.62	106.48	99.372	104.36	101.48	105.65	106.38	111.06	108.83	110.01	109.55	103.4	107.99	108.28	105.98	108.15	104.84	101.88	110.59	108.59	98.043	108.19	100.29	102.87	104.41	107.34	110.87	103.19	114.26	101.59	107.27	108.3	96.109	103.58	99.898	109.75	105.21	108.16	110.91	112.32	106.96	111.61	107.13	107.83	103.75	104.77
101.51	107.52	104.51	110.93	104.34	108.89	103.27	110.57	112.06	107.55	100.1	101.57	113.21	99.186	99.748	107.64	106.64	110.91	107.03	101.84	105.62	109.25	101.87	107.82	105.17	107.12	111.13	105.7	100.73	99.569	110.31	104.8	109.42	97.918	101.21	100.48	103.45	98.552	105.1	101.97	105.94	108.55	107.52	105	105.67	108.29	100.69	105.51	100.56	98.953
110.35	103.22	109.65	105.71	106.89	100.66	106.76	104.53	114.42	109.24	110.96	103.15	104.66	110.79	114.85	107.93	104.39	109.32	102.55	106.57	108.64	101.92	112.35	108.93	108.05	109.67	115.89	103.02	106.43	109.03	99.818	111.02	106.77	103.55	103.38	101.12	109.9	104.31	102.03	98.639	98.319	102.61	111.84	109.69	108.04	107.56	105.99	105.71	100.89	108.56
120.11	109.62	117.69	110.58	115.6	124.15	119.28	122.1	115.12	121.39	113.76	120.2	119.74	116.55	121.85	111.7	117.37	111.87	122.22	117.17	118.3	119.89	114.1	114.29	117.61	118.59	119.03	118.86	113.74	122.41	118.33	120.48	116.93	119.92	121.78	122.6	117.14	117.99	112.35	116.83	115.58	115.86	120.07	117.11	119.74	114.13	112.82	119.23	115.86	115.23
107.65	104.53	112.09	101.56	99.14	106.61	111.16	108.35	105.46	105.31	101.95	109.15	108.19	102.3	101.03	102.86	103.09	107.55	108.01	104.25	108.38	104.96	108.44	106.36	102.25	106.39	107.37	109.55	110.88	102.88	105.65	108.5	107.93	113	104.22	100.48	105.58	104.39	103.74	105.1	104.85	109.25	100.79	112.67	109.75	100.9	102.44	106.1	109.52	100.45
102.41	100.78	102.13	102.9	99.215	103.41	90.793	101.03	101.85	103.52	102.94	105.81	103.8	99.92	103.89	99.94	106.95	103.6	98.591	97.646	99.858	102.31	108.19	96.256	104.4	100.67	100.54	106.36	104.01	90.419	108.22	97.416	101.78	103.06	103.42	100.27	103.1	95.918	99.522	98.856	102.48	108.8	104.86	103.29	104.39	105.64	97.088	106.75	107	99.174
108.96	116.34	107.63	106.21	111.58	113.09	109.53	110.34	112.74	107.71	112.96	112.26	106.97	111.19	110.65	109.17	107.83	107.71	111.23	112.02	115.1	112.87	110.96	110.57	111.18	112.18	108.72	113.01	109.29	107.34	101.59	105.75	109.75	114.38	109.34	113.29	103.19	114.11	105.08	101.74	105.65	110.32	111.13	105.02	115.47	110.08	107.78	105.94	107.64	114.58
110.51	107	105.09	102.78	112.49	108.44	105.5	109.51	107.05	109.86	108.2	108.23	102.72	106.04	107.37	106.11	109.15	107.83	99.607	109.64	103.86	104.02	112.97	107.84	106.66	105.28	102.23	106.81	107.18	114.93	112.81	104.19	112.24	101.73	108.17	105.76	103.77	105.23	108.28	103.38	106.45	104.76	106.82	109.27	101.31	108.19	107.11	110.65	104.09	114.92
101.99	106.57	111.53	106.47	105.54	107.1	107.89	102.23	103.64	112.87	106.78	108.77	104	106.57	99.562	106.95	108.25	102.51	96.022	108.69	100.45	103.63	103.34	101.23	105.12	101.05	107.11	110.93	104.05	104.75	107.85	107.18	106.49	108.49	106.96	107.98	103.87	105.46	102.27	107.3	98.332	102.66	102.51	103.93	96.656	98.972	107.38	113.36	101.3	103.57
106.32	105.46	102.58	108.51	102.95	106.08	102.85	101.17	108.07	104.8	107.73	106.69	106.52	102.36	103.64	103.4	101.13	108.24	107.45	101.99	102.32	102.87	102.9	102.59	111.25	101.3	105.4	108.46	109.35	105.38	105.17	103.68	108.12	107.88	102.71	104.3	101.05	109.35	103.22	110.71	108.15	109.93	102.55	106.66	104.38	98.908	109.6	103.99	109.57	103.37
117.02	116.68	117.59	121.39	124.51	118.34	114.63	122.06	110.93	115.74	123.43	126.2	116.95	119.85	111.97	116.42	116.56	115.26	116.95	115.69	118.03	119.84	115.35	119.4	118.94	111.01	123.38	121.71	115.07	118.18	117.86	117.06	122.2	117.61	118.77	118.81	121.42	115.47	108.83	121.35	117.95	122.85	114	125.35	114.67	115.58	117.43	120.01	114.03	120.29
111.7	110.23	113.2	112.89	113.14	113.3	116.95	107.5	105.88	118.63	109.04	115.94	113.89	115.6	113.76	107.41	112.36	117.42	112.46	117.35	112.75	109.23	111.17	114.86	112.28	111.31	112.26	111.02	106.97	114.84	118	110.91	107.09	111.47	115.64	111.3	105.33	117.78	114.29	114.36	107.14	115.27	108.59	113.54	114.89	103.5	113.53	110.75	115.84	106.8
110.16	108.34	106.01	102.4	106.01	106.02	103.23	107.03	106.43	98.417	109.28	104.69	105.57	111.06	108.71	106.76	106.53	106.46	102.53	109.76	108.52	107.52	108.55	107.45	108.2	108.01	104.31	112.94	107.36	106.32	108.34	104.31	104.13	108.69	109.17	106.45	112.27	105.84	108.09	105.52	106.94	104.45	104.25	104.75	103.34	111.25	104.69	106.7	107.31	104.65
109.08	107.33	111.14	107.21	102.85	108.28	104.91	103.49	101.66	104.46	105.37	106.22	108.85	106.21	110.05	105.8	107.68	111.87	111.53	107.33	105.42	99.611	103.46	109.56	104.17	107.29	107.4	100.58	104.67	118.07	99.762	114.57	106.66	106.56	109.67	105.22	108.07	106.64	105.81	106.74	104.28	100.22	104.03	108.19	107.69	108.85	106.04	104.62	105.55	106.73
103.47	96.709	102.11	98.242	100.58	105.83	102.62	108.51	98.107	100.18	97.982	104.1	88.694	101.87	101.53	102.4	94.415	98.928	98.848	98.945	99.918	97.684	100.01	98.838	102.75	104.22	101.27	94.929	109.06	100.68	100.71	96.596	98.487	102.19	103.33	104.76	105.68	102.6	93.318	100.79	103.39	98.385	93.45	98.573	94.166	102.89	99.974	101.54	103.49	98.657
99.577	106.74	105.89	111.98	103.97	106.12	106.06	105.76	107.87	105.69	105.58	104.81	109.67	104.69	104.36	101.84	101.75	111.73	107.7	108.99	106.89	106.64	102.85	108.84	107.64	108.17	102.69	111.05	104.36	108.92	105.89	106.75	110.13	107.27	96.669	103.1	108.43	113.51	98.59	104.2	105.7	108.86	104.99	114.61	108.09	103.99	106.76	107.49	106.51	105.73
112.07	108.62	111.96	118.24	104.02	115.24	106.95	112.32	111.2	107.94	115.87	108.28	103.83	106.76	104.09	112.06	102.64	112.29	114.99	109.49	107.99	114.33	111.23	107.78	107.93	110.77	102.55	109.79	117.81	114.88	109.21	112.01	110.26	112.65	116.99	115.01	107.35	106.57	112.73	113.12	114.23	114	109.8	109.9	110.77	110.71	115.34	108.63	104.19	109.43
113.11	116.5	117.93	107.62	112.47	111.21	109.55	113.86	114.26	113.24	108.39	115.2	116.15	110.32	111.43	116.01	106.85	111.78	113.02	114.54	112.93	117.91	114.92	110.71	113.07	117.71	118.5	116.87	117.59	107.67	116.61	112.61	110.03	113.48	109.62	109.51	110.73	112.86	109.81	121.54	114.67	112.67	111.77	108.02	111.65	107.7	117.97	109.61	110.33	110.61
111.7	111.43	114.13	110.11	106.33	111.63	114.36	113.41	106.22	106.34	110.66	110.27	102.4	114.07	113.71	106.09	117.09	111.65	109.88	109.05	104.37	109.85	110.6	105.31	110.61	112.1	100.73	113.25	103.32	109.13	110.37	106.07	107.7	108.55	105.3	111.28	109.14	114.79	108.16	110.98	104.39	109.42	109.44	112.09	109.22	110.86	106.87	102.12	107.23	112.39
106.48	108.08	104.05	105.95	106.25	103.98	109.57	102.92	105.66	103.52	108.7	107.89	104.97	108.01	104.59	104.64	105.33	100.23	102.53	103.7	103	101.7	104.74	105.44	112.13	108.59	103.4	106.2	105.11	103.6	106.77	103.46	104.44	108.73	104.25	110.26	103.02	102.44	108.38	105.08	103.71	105.17	109.23	103.99	102.11	109.44	100.89	104.96	108.33	98.493
103.07	107.14	109.08	99.283	104.89	106.29	107.94	113.71	106.09	110.88	105.83	105.57	102.7	102.66	105.57	104.66	107.89	102.45	103.02	100.05	106.37	113.99	103.83	104.4	109.56	103.71	110.55	107.55	105.76	105.87	112.76	103.04	111.38	109.73	107.74	108.26	109.75	107.91	108.69	108.33	109.21	107.01	103.43	106.99	106.5	106.23	105.93	105.05	106.6	100.24
104.5	102.28	103.14	101.98	102.49	109.48	105	105.16	104.69	104.74	109.55	104.46	100.95	106.43	108.38	111.65	101.4	109.29	100.09	99.824	106.77	103.15	106.63	108.83	101.42	107.28	104.32	102.03	98.003	108.92	103.16	110.85	94.825	101.22	104.97	105.58	103.79	105.79	98.437	102.83	102.41	102.75	102.32	107.3	108.8	106.86	102.83	106.31	106.26	105.51
99.065	103.5	108.14	106.85	103.99	104.01	103.19	109.78	107.99	105.13	103.23	103.25	106.06	97.364	106.07	107.4	106.04	105.86	110.17	105.94	105.78	101.06	106.37	105.91	102.66	110.66	108.23	105.25	108.4	103.7	103.9	100.05	107.07	106	102.47	108.02	108.29	105.34	103.01	109.44	104.15	108.72	110.04	104.49	105.4	109.23	100.96	99.817	103.46	96.754
111.13	95.175	110.68	107.1	105.83	103.56	102.51	103.11	105.8	104.6	99.46	105.43	97.359	101.65	106.88	106.84	98.185	106.72	103.26	106.45	105.62	104.78	105.91	103.8	96.492	103.98	106.97	106.16	107.94	103.39	106.01	100.88	107.63	105.09	104.04	106.93	108.24	103.62	110.38	103.89	111.47	103.85	105.23	112.81	103.25	107.23	108.29	108.01	105.41	104.65
104.25	103.14	105.54	105.01	105.98	100.55	109.45	106.27	109.83	107.89	104.82	106.28	100.31	107.4	103.47	113.61	107.24	102.5	105.52	103.48	103.74	104.62	101.76	104.9	111.72	106.61	105.53	107.06	108.28	98.304	112.25	105.85	102.36	111.82	102.46	104.25	108.16	104.52	107.63	103.31	100.51	107.87	101.4	102.76	107.01	99.928	103.04	101.83	108.26	104.18
114.97	112.02	110.31	104.91	111.59	108.71	111.69	110.55	112.67	106.3	114.87	108.96	113.69	114.2	108.12	117.08	112.23	115.45	115.81	114.63	114.28	113.51	106.65	111.43	105.42	109.5	109.71	112.62	114.42	110.93	106.76	109.7	117.13	109.94	112.99	115.24	109.16	116.1	107.72	112.68	107.7	106.14	115.66	113.2	112.14	111.82	116.95	107.43	103.12	104.65
105.09	109.54	101.58	107.31	107.64	107.6	99.692	108.45	105.64	105.6	111.14	103.91	104.5	103.26	100.38	104.58	110.29	102.18	110.25	107.89	102.75	109.62	103.06	108.08	100.74	112.42	104.45	107.39	111.12	100.7	104.34	103.08	102.32	107.33	110.12	108.22	99.3	102.17	113.53	110.79	103.17	103.24	104.45	107.88	102.68	109.06	108.39	105.18	100.51	105.57
104.98	112.96	111.81	104.66	104.78	107.05	106.69	103.37	104.31	101.55	109.04	105.62	107.22	107.83	103.61	97.565	109.72	104.3	100.18	103.25	112.4	104.88	104.07	107.97	110.79	101.82	111.12	106.67	95.497	105.74	108.29	110.76	106.8	106.09	106.36	109.2	106.62	108.1	103.96	103.68	102.84	106.89	107.11	112.32	102.95	102.79	102.92	111.47	108.62	105.88
105.05	110.58	108.4	103.46	105.99	106.42	103.81	111.09	104.5	104.86	106.41	111.25	101.59	106.68	110.79	105.83	104.68	106.78	110.38	108.28	107.94	103.58	107.3	111.61	104.03	105.47	108.19	109.02	107.36	111.87	105.56	105.59	111.37	96.361	103.88	106.66	107.93	103.88	100.91	112.01	102.89	102.91	105.24	108.39	99.825	102.53	104.94	108.37	108.12	103.65
111.56	113.9	114.63	108.69	111.21	108.03	112.02	108.17	115.44	108.95	113.5	116.22	109.29	103.55	114.19	114.18	110.96	105.78	114.28	112.7	112.7	111.87	116.84	116.49	112.55	112.08	109.37	113.97	115.23	112.74	109.52	113.48	118.43	111.5	112.98	104.9	105.07	112.74	108.09	101.77	111.82	104.87	115.35	104.86	105.18	110.56	110.31	114.46	114.37	113.07
106.08	105.59	109.81	102.41	106.32	110.1	104.56	100.77	111.64	104.65	105.66	106.51	108.52	107.84	109.14	102.6	105.24	109.66	103.49	108.1	101.41	100.52	100.93	104.17	100.91	110.55	105.44	107.99	108.05	102.44	109.31	103.64	103.24	103.59	98.131	104.02	104.17	95.329	110.04	102.48	102.83	102.57	111.42	106.81	101.5	99.542	100.69	107.57	113.44	105.45
109.01	103.27	104.06	101.32	99.605	109.06	108.49	105.61	103.62	105.27	110.78	105.02	104.51	106.05	104.53	108.36	106.96	108.97	104.75	104.66	101.93	106.57	106.83	106.97	98.928	101.35	106.61	109.32	102.15	105.9	109.85	101.15	101.7	102.11	104.8	108.45	111.63	101.86	111.75	114.9	101.65	104.89	105.82	105.82	110.52	106.47	108.24	102.89	109.52	110.53
113.46	100.92	99.592	106.72	105.95	107.46	100.06	111.66	107.68	100.58	104.7	105.68	105.29	104.36	115.63	108.99	101.89	99.382	103.77	109.45	107.66	108.53	105.5	110.67	106.79	107.8	108.37	98.654	114.14	104.7	104.58	105.39	100.45	111.67	107.11	110.51	105.64	108.67	109.12	108.56	105.56	107.47	102.28	100.36	104.62	99.808	106.64	102.01	101.22	103.9
107	109.85	101.83	115.24	103.39	114.4	113.05	112.64	111.45	114.96	106.23	113.42	109.53	107.09	107.47	106.19	110.61	107.75	111.39	114.35	110.21	102.54	110.13	112.66	108.63	105.06	112.12	110.56	110.49	110.51	111.35	109.83	113.07	106.97	109.27	110.46	110.13	111.94	106.77	112.75	106.56	115.08	108.95	114.59	109.6	114.84	115.21	109.52	99.761	107.91
117.25	115.16	117.71	117.1	116.61	119.69	117.42	112.99	112.91	115.46	114.73	118.8	119.59	115.35	122.67	115.38	110.49	120.37	116.18	111.32	117.05	116.94	123.23	117.52	112.87	113.35	125.28	112.6	117.65	108.75	113.74	115.28	126.4	120.62	117.89	114.64	114.84	119.9	116.13	114.86	115.98	119.15	115.2	114.72	124.13	117.36	115.89	122.97	118.14	113.55
110.57	107.49	96.937	99.858	109.73	107.56	107.75	100.76	98.823	106.25	101.3	107.48	102.48	100.43	104.78	105.71	103.79	110.31	105.1	101.15	106.27	101.36	102.23	94.001	101.61	105.54	106.27	104.1	107.38	107.15	104.67	100.49	106.17	105.21	101.36	106.9	107.94	100.25	106.73	105.25	106.62	98.637	100.18	98.082	112.3	100.28	104.64	105.18	104.61	100.09
102.53	106.37	107.49	108.81	108.43	104.82	103.87	107.98	98.122	105.41	106.65	106.16	103.24	102.45	96.903	100.98	101.13	100.36	103.87	106.68	102.14	102.48	105.77	108.11	106.29	102.52	100.62	99.072	99.84	100.93	98.262	103.4	104.45	103.73	107.23	99.532	110.2	106.72	103.21	105.03	100.76	105.77	107.73	108.37	105.69	108.03	102.56	103.09	99.256	104.27
107.84	103.53	99.064	100.28	102.86	96.102	97.37	96.608	100.16	93.054	100.34	97.249	98.216	95.733	101.79	95.862	101.07	107.53	104.44	99.331	102.16	97.284	103.79	92.985	97.506	102.23	105.55	95.277	94.569	101.13	98.488	104.42	104.73	101.09	104.22	99.248	101.97	92.792	97.811	103.59	97.67	97.101	95.792	95.91	101.68	100.64	104.99	102.13	98.126	104.82
107.67	112.49	108.47	114.62	111.96	111.49	114.66	106.82	107.86	110.96	109.09	109.57	113.97	110.84	104.75	118.42	110.45	110.16	109.24	113.65	111.38	109.96	112.54	118.91	111.56	111.13	113.01	111.28	112.4	113.27	118.54	107.73	107.53	106.83	111.18	116.25	107.86	110.4	117.05	112.51	108.51	110.54	105.7	109.43	113.15	114.14	111.84	112.38	109.49	120.3
108.97	109.43	114.94	110.75	110.68	108.61	108.3	111.62	110.78	116.41	113.39	113.14	116.69	109.05	104.48	112.16	111.26	112.9	114.02	111.39	114.56	109.45	101.77	113.45	115.47	106.94	108.33	113.06	111.58	109.67	108.67	108.3	110.1	114.36	115.31	110.48	115.38	115.36	114.74	103.93	112.51	114	108.91	114.13	113.86	118.02	111.93	111.93	116.15	118.14
111.89	111.43	113.05	112.17	108.62	113.5	115.62	113.82	109.19	115.75	112.02	115.06	114.36	107.17	114.47	112.03	109.98	116.11	111.49	107.41	113.14	112.22	107.72	111.78	109.46	109.33	104.07	111.35	108.73	115.55	113.73	111.59	110.26	116.03	109.75	110.11	102.71	108	115.14	113.95	112.54	109.87	111.94	115.08	115.96	108.67	109.68	112.43	109.31	114
99.435	99.661	96.71	100.24	105.39	101.95	102.52	98.796	101.36	102.65	104.37	99.453	106.51	101.73	93.858	99.921	98.586	93.958	103.29	96.721	96.694	99.33	102.59	98.219	96.112	96.485	92.603	101.87	100.28	92.85	96.926	96.571	104.23	103.14	102.51	101.57	104.1	101.1	96.598	96.315	103.69	97.988	101.98	100.91	101.4	98.438	102.28	98.632	95.842	101.35
111.01	108.28	107.14	111.36	108.92	113.52	116.4	107.72	106.56	109.45	112.67	110.6	108.8	111.17	104.02	114.8	110.51	110.14	105.8	108.97	111.95	114.08	110.45	115.42	109.21	111.49	106.92	108.85	107.52	108.22	105.68	110.92	110.34	111.25	112.78	114.34	107.79	108.41	112.28	106.74	109.89	110.66	110.85	113.73	115	108.26	109.77	108.63	113.42	107.15
110.85	108.66	114.64	99.711	100.32	101.85	105.88	107.23	104.85	105.74	104.52	112.45	105.4	109.15	102.52	101.17	105.57	107.18	106.51	107.96	105.95	111.97	111.66	104.26	109.1	106.39	109.23	102.51	107.15	107.52	104.29	101.05	101.05	103.55	105.75	111.59	108.32	102.98	108.46	99.636	103.37	109.97	107.05	106.9	108.19	109.98	99.437	108.84	112.71	102.55
113.1	109.71	112.6	110.47	113.64	109.62	111.69	114.63	113.03	113.59	111.31	115.51	110.34	116.24	111.22	108.05	111.45	107.04	103.78	106.23	110.36	114.99	112.67	112.22	110.42	108.11	111.53	109.88	116.29	112.31	110.87	111.17	114.34	102.81	113.44	110.69	106.62	111.54	115.14	111.12	107.64	113.59	110.73	115.05	109.28	112.38	107.36	113.84	109.74	110.43
114.42	117.9	115.29	114.43	113.18	113.67	107.16	116.04	107.56	112.88	109.91	117.5	108.97	110.36	113.09	109.79	106.4	111.43	108.63	107.74	104.95	115.55	114.84	108.5	115.61	103.99	108.66	113.09	115.56	114.11	115.68	116.26	114.9	117.51	115.51	110.25	107.89	102.58	113.24	108.56	111.04	116.01	113.06	117.35	108.27	109.9	112.58	111.38	109.42	114.08
100.23	96.374	105.76	96.698	100.79	105.17	98.792	92.078	97.516	99.088	98.906	104.27	100.55	95.834	99.927	105.75	103.83	98.497	96.459	102.7	95.076	100.15	99.081	96.621	101.96	97.113	99.533	103.15	97.88	101.5	100.17	104.76	102.6	96.883	100.75	101.41	104.86	105.55	101.69	101.71	96.592	95.745	100.27	103.01	103.62	108.75	103.88	107.65	102.9	99.659
112.41	100.13	110.68	115.53	109.32	109.69	113.05	115.15	108.67	111.15	110.57	117.26	109.49	116.66	111.5	112.7	111.77	113.6	109.03	107.59	111.64	117.45	111.33	108.46	103.94	114.61	118.61	109.85	110.17	107.48	111.65	110.42	111.48	103.24	118.83	110.38	115.01	118.74	114.91	110.63	103.62	110.52	117.48	110.45	114.19	112.37	112.18	108.59	110.72	103.57
107.51	107.75	108.43	104.34	112.87	108.75	108.17	106.4	105.4	103.52	106	108.24	107.5	107.63	101.66	103.47	106.01	106.08	103.59	105.39	101.96	108.37	104.08	107.99	103.63	98.801	110.04	106.59	107.34	97.594	103.91	109.16	106.83	104.64	107.08	107.86	104.15	115.54	105.83	105.68	108.28	103.28	105.44	97.531	108	95.058	109.77	110.79	102.77	108.95
112.2	118.67	119.99	115.91	110.78	114.83	112.46	126.16	114.05	113.54	120.04	117.19	114.81	118.69	118.19	120.68	118.32	116.99	119.82	114.34	117.18	113.76	116.61	116.29	121.07	112.26	110.94	113.77	120.53	115.21	118.38	117.89	112.76	113.72	111.91	116.47	118.96	115.49	113.66	117.71	119.48	114.27	111.96	115.68	119.58	116.39	118.5	114.49	117.99	112.88
100.92	107.39	106.69	104.26	111.22	105.22	101.37	107.04	103.87	110.28	103.21	103.53	100.68	106.3	106.99	105.54	109.64	105.75	105.3	98.611	108	106.36	108.52	109.88	103.73	104.29	101.21	101.99	108.1	102.97	102.96	112.87	104.71	103.74	112.45	109.02	105.44	101.41	109.97	104.17	107.48	106.86	99.459	102.79	105.21	106.38	110.49	102.35	105.51	113.87
121.23	117.75	121.53	113.29	114.65	117.02	119.62	117.9	111.85	115.26	116.41	113.9	118.78	118.33	119.55	110.71	116.44	119.53	121.32	114.62	116.61	115.41	114.63	115.18	116.79	115.25	118.84	118.64	114.51	118.93	116.67	118.92	119.07	112.76	114.71	118.49	114.25	121.1	117.49	109.99	111.59	124.65	118.75	111.03	114.21	118.08	112.67	117.72	118.11	116.42
97.544	103.93	108.31	104.98	102.65	105.72	108.12	102.03	102.73	104.12	104.4	106.43	104.77	109.5	106.56	103.35	112.87	105.1	104.38	105.81	104.51	103.74	105.57	102.08	105.25	101.51	99.639	108.29	110.51	103.99	106.86	106.55	106.78	103.45	103.87	110.12	108.79	107.34	101.72	105.12	102.64	105.54	100.14	101.29	109.65	94.851	104.15	108.57	106.73	105.31
108.05	99.453	106.91	101.28	104.17	106.85	107.61	107.54	107.39	107.38	103.51	105.74	110.92	111.58	106.83	102.8	101.39	102.08	106.61	105.84	100.7	105.56	107.64	112.13	107.71	108.64	101.91	104.96	104.57	108.19	101.78	103.56	104.63	103.33	104.07	101.12	104.45	103.64	99.782	102.79	109.71	107.2	96.395	100.78	108.51	104.06	106.44	103.7	102.49	101.4
101.38	106.15	101.4	102.1	102.79	105.18	113.47	101.36	104.74	109.63	102.26	100.02	102.4	110.4	104.34	105.74	106.64	106.7	108.98	106.29	101.72	104.68	104.25	108.8	99.857	102.52	104.91	108.78	101.97	103.48	97.245	103.16	100.98	100.98	106.5	105.98	107.06	103.67	106.56	102.1	100.67	105.38	104.12	108.34	108.4	105.39	105.51	107.46	106.22	111.94
99.014	100.38	100.59	100.69	109.61	106.82	108.22	111.39	100.49	106.37	104.42	106.05	104.44	110.51	105.46	101.62	103.69	102.58	108.49	101.5	101.32	105.04	107.4	110.6	109.29	106.38	103.74	92.428	103.54	106.4	96.478	103.08	109.3	105.75	107.42	101.72	99.899	104.27	102.21	103.36	108.98	103.41	100.33	107.99	104.3	100.48	98.608	101.97	106.7	110.27
117.3	114.79	109.05	114.89	116.21	111.69	112.73	109.53	112.45	111.81	116.3	111.27	118.91	108.65	112.25	115.64	109.5	115.38	110.39	113.55	107.88	116.15	111.95	116.11	113.98	118.21	115.09	112.31	116.61	109.17	121.68	111.67	105.08	106.9	114.84	108.59	114.88	109.48	111.3	116.55	110.34	117.51	117.99	113.92	113.73	107.6	114.37	118.46	117.76	111.57
109.17	105.43	101.24	101.17	107.99	104.34	107.89	104.96	106.33	97.75	105.42	100.56	103.26	105.97	103.72	103.63	103.5	98.102	111.34	108.83	101.78	102.16	106.5	106.51	106.14	102.52	105.38	101.55	102.6	101.69	101.86	105.13	104.98	102.29	102.21	107.4	105.46	105.81	104.02	104.61	105.39	99.682	107.46	100.63	103.74	105.49	106.56	98.109	101.2	106.22
103.17	104.11	103.15	103.37	102.55	108.6	101.76	99.298	104.94	107.87	100.09	104.76	101.43	108.26	104.7	109.25	102.5	101.97	104.22	101.51	108.21	104.25	108.03	99.029	99.347	109.98	96.834	108.31	104.05	103.41	108.61	104.73	99.12	107.16	108.92	102.56	105.68	101.49	100.58	102.97	102.7	102.74	105.14	101.97	105.82	100.7	105.02	104.12	105.56	104.09
102.52	107.39	105.46	107.03	108.96	106.37	107.23	106.62	98.303	102.27	110.14	108.7	108.25	103.96	103.6	105.05	104.09	107.39	106.22	106.98	101.71	107.19	101.04	101.5	107.06	108.91	105.42	101.81	112.23	108.68	105.32	102.76	108.28	110.49	108.74	98.172	109.57	105.59	107.84	100.91	110.03	111.32	105.05	106.46	113.29	110.36	97.016	100.68	109.96	107.36
116.94	108.89	105.49	109.84	103.61	105.9	105.28	107.4	112.53	105.68	109.03	106.47	105.92	107.48	108.61	99.945	107.77	104.76	110.35	108.69	104.34	107.27	111.28	103.75	104.21	105.6	106.6	104.09	104.06	108.64	99.937	102.29	104.11	109.28	107.41	105.95	108.52	110.88	99.592	112.22	107.17	108.34	107.15	107.58	110.07	111.9	108.74	106.51	102.12	100.27
97.111	100.28	106.16	103.49	103.73	104.04	99.942	102.96	104.95	100.99	108.03	98.483	102.7	106.85	104.13	101.87	107.03	101.26	102.01	108.23	102.81	107.14	102.09	108.35	101.21	107.66	102.68	103.04	107.02	100.08	107.43	104.11	110.76	96.87	99.923	101.17	99.072	106.86	103.64	104.82	98.147	102.61	98.278	109.43	103.63	103	110.4	106.02	102.39	102.68
113.8	112.53	114.47	114.44	115	110.37	108.81	112.34	111.9	111.26	113.94	115.27	108.45	112.11	118.38	103.15	112.23	113.87	111.94	109.62	113.06	109.47	115.61	112.78	114.78	115.63	115.75	113.11	115.41	111.12	116.95	120.35	110.13	116.18	109.11	117.37	110.66	112.76	110.04	111.61	111.44	107.87	110.59	115.35	109.69	116.94	107.13	110.06	109.94	112.49
103.38	111.89	104.96	104.8	102.59	102.63	108.77	107.1	97.902	112.38	116.43	113.37	104.21	108.66	103.53	106.36	102.54	108.16	100.42	100.93	103.94	100.61	100.65	105.65	106.37	101.26	107.83	105.04	101.28	100.9	101.28	106.32	107.25	98.872	103.8	109.37	114.97	98.65	104.53	103.68	106.94	107.52	108.61	108.82	106.1	105.09	106.72	103.19	107.9	106.78
104.99	112.7	114.2	117.06	115.15	115.66	114.79	114.34	118.01	114.87	113.03	110.79	103.55	110.44	113.13	108.33	113.29	114.68	112.98	116.1	111.04	113.65	107.7	108.08	120.04	112.78	110.79	104.69	112.02	108.37	116.43	108.9	107.57	118.62	118.79	110.48	112.35	111.09	114.2	111.49	116.02	111.24	110	110.45	114.41	120.76	114.65	110.62	112.86	110.39
114.9	112.98	112.99	117.39	111.82	116.23	112.79	111.9	110.39	116.14	110.78	108.97	107.08	106.48	113.8	113.56	116.03	109.55	115.04	115.58	112.85	108.8	113.55	112.17	112.98	109.5	108.78	114.04	114.56	109.22	113.74	109.66	112.83	112.06	116.12	113.71	101.32	107.16	109.28	107.99	116.21	115.32	102.02	114.67	117.02	116.53	118.32	113.1	108.43	119.54
106.73	107.48	114.54	108.3	108.82	105.57	107.89	104.22	102.3	103.97	106.77	103.37	103.75	103.16	104.49	108.97	107.47	105.33	108.58	103.06	107.49	108.99	106.59	107.16	109.58	106.04	112.85	107.91	105.56	106.76	108.21	106.47	106.88	111.7	108.96	105.54	102.82	101.87	104.14	101.63	105.44	110.99	105.17	106.67	110.17	103.33	101.68	107.85	105.77	105.02
110.93	104.92	103	112.46	107.58	103.22	103.53	103.82	113.41	109.71	100.02	102.52	101.89	109.54	105.41	105.75	105.8	106.49	104.02	103.31	109.7	108	108.86	108.07	105.9	110.82	106.45	105.25	114.98	106.89	104.62	106.25	101.85	105.54	100.67	106.2	109.59	104.2	108.26	100.75	104.57	99.994	106.71	94.072	106.34	106.38	108.61	102.62	102.05	106.21
106.19	103.47	105.73	109.64	101.33	104.25	104.91	109	103.17	104.98	101.47	110.69	113.74	108.96	108.68	108.4	104.74	103.7	107.49	107.37	109.61	106.45	101.69	98.126	109.24	106.27	105.43	106.16	101.78	107.69	106.57	105.59	106.39	104.42	106.29	111.47	102.7	105.09	105.93	108.25	107.97	109.66	105.78	104.98	105.95	100.98	106.05	104.99	114.39	105.56
107.82	105.5	103.55	89.07	99.726	107.78	97.892	103.2	101.43	100.51	104.01	99.177	100.03	99.679	108.67	100.46	105.77	108.05	105.16	109.33	104.48	98.264	106.97	107.62	107.37	104.84	108.6	107.37	104.24	99.35	102.96	108.99	96.692	104.4	99.358	103.13	110.3	105.29	106.79	109.74	104.99	101.34	105.86	108.75	107.1	101.58	105.81	99.777	97.856	103.51
118.31	111.22	109	114.06	105.28	116.99	113.33	113.1	107.89	110.92	111.2	111.99	111.14	103.58	113.89	109.2	111.43	110.99	111.62	112.29	114.29	108.61	105.08	111.52	105.08	104.93	108.23	107.3	110.13	109.87	112.53	112.34	111.02	106.17	110.07	110.73	117.47	108.44	112.66	112.23	109.82	107.24	104.68	110.97	111.02	112.38	114.18	105.9	116.72	111.92
101.61	109.74	101.18	110.64	107	102.83	106.49	100.17	108.59	104.58	107.1	103.36	103.39	106.44	104.67	101.35	107.66	102.8	104.83	107.34	103.62	108.97	99.945	103.24	100.73	100.94	105.41	103.7	108.09	103.82	105.48	98.605	104.2	108.52	98.52	106.81	102.03	103.48	100.93	108.28	107.9	102.73	108.15	107.93	105.79	100.28	106.3	104.29	105.75	109
112.4	110.59	112.53	108.65	112.37	114.16	111	112.11	113.37	108.99	109.65	114.81	112.82	120.48	109.1	112.89	111.17	110	99.631	111.85	112.84	111.31	112.04	114.79	102.68	111.23	109.27	108.79	111.65	108.59	118.92	120.16	105.43	112.8	115.59	111.55	111.25	112.65	107.79	112.27	105.56	110.81	116.37	110.13	114.26	109.59	116.68	110.86	111.15	120.09
107.91	107.06	107.89	104.53	104.22	103.32	101.45	108.92	109.44	108.74	108.81	104.07	111.83	108.95	106.3	104.26	108.97	109.52	110.03	108.35	105.9	107.91	109.75	111.51	107.21	103.4	106.5	111.93	110.86	109.02	102.25	105.61	105.13	106.02	107.87	102.38	107.31	107.63	111.67	105.48	106.44	103.75	103.15	110.48	107.08	104.15	104.6	107.1	101.21	111.09
110.93	117.51	115.64	104.9	113.72	115.59	116.84	109.62	105.02	115.15	115.13	109.62	114.46	112.86	110.24	114.99	115.63	107.77	115.05	112.69	106.94	113.96	112.27	115.43	120.03	105.77	118.65	109.11	108.42	114.18	115.94	113.83	111.26	112.44	109.29	107.41	116.18	114.98	106.53	113.26	115.56	111.75	114.57	114.24	109.33	109.26	113.65	108.09	113.19	113.55
105.21	109.29	108.25	103.02	107.95	105.45	117.43	108.09	106.13	104.53	103.33	106.08	106.31	108.23	102.18	109.15	107.96	105.68	104.43	108.7	107.43	109.33	110.22	108.96	109.97	97.013	107.33	105.16	111.17	109.34	107.41	95.899	110.39	102.24	106.55	98.931	107.04	103.91	114.13	99.326	102.74	107.01	107.04	103.13	107.14	104.53	107.67	114.85	107.4	111.51
114.18	112.65	108.53	113.82	110.58	118.1	114.55	111.4	112.99	114.42	111.92	110.77	116.28	112.31	116.52	118.15	111.92	111.89	109.42	111.31	118.34	109.05	115.88	115.21	112.19	112.63	108.88	107.93	116.27	109.55	113.02	107.11	115.59	106.82	115.52	115.69	116.87	110.07	121.93	121.01	105.52	118.18	111.6	110.98	109.87	114.76	118.82	103.29	112.63	112.56
101.9	108.21	102.96	97.978	107.55	106.03	108.18	107.57	109.46	108.41	106.61	97.417	108.41	102.47	111.06	109.8	106.24	104.18	111.44	115.49	97.218	103.8	108.45	104.83	100.06	99.679	103.55	105.22	99.576	102.59	112.38	108.52	105.38	105.89	113.06	103.69	104.85	108.3	103.49	100.53	100.4	110.14	102.64	105.5	106.52	104.41	105.24	107.82	102.81	104.98
106.5	104.85	104.84	106.24	104.93	102.19	111.46	102.3	100.85	99.92	106.12	105.64	104.13	106.95	96.348	107.03	108.01	107.69	101.16	114.82	110.17	111.23	101.46	106.26	104.69	104.3	110.04	103.23	108.61	103.52	105.24	97.961	103.95	107.69	107.06	107.67	102.05	102.3	108.55	101.05	104.87	102.41	103.01	113.43	98.363	102.72	107.64	106.39	111.77	105.46
102.03	105.35	107.82	101.27	107.92	105.92	105.41	109.3	103.65	102.85	103.9	98.578	108.43	104.15	102.07	105.99	105.78	107.65	106.73	106.94	101.19	109.25	106.7	106.4	105.41	112.64	106.64	112.55	101.74	109.83	105.41	106.51	107.29	109.24	108.43	102.82	101.67	112.27	104.67	109.31	110.5	103.35	104.11	109.55	105.74	102.95	111.1	107.72	110.18	109.91
103.87	103.02	107.43	108.16	110.53	115.17	105.31	100.53	102.66	108.26	103.61	104.48	110.52	106.69	101.83	98.151	104.15	106.41	116.03	103.28	104.23	104.17	109.21	102.16	106.36	103.38	105.03	104.56	108.62	101.86	108.36	112.73	104.38	109.87	111.66	102.51	107.2	105.91	102.61	107.32	100.13	99.368	105.23	105.62	109.76	103.29	101.17	107.86	106.33	105.92
108.59	105.06	105.9	108.53	106.76	108.03	104.94	101.55	104.16	98.527	109.94	105.47	101.77	106.87	103.84	105.27	109.91	107.95	104.93	100.38	107.15	106.92	108.65	108.2	105.23	102.55	108.66	104.3	106.56	102.06	111.59	106.65	103.41	110.02	102.51	105.05	101.44	114.25	106.93	107.83	106.03	100.95	100.73	116.31	105.15	98.521	107.22	100.73	107.02	99.685
111.94	104.1	106.01	113.05	107.81	108.46	103.85	104.55	102.89	110.95	102.37	104.97	106.29	117.31	100.61	110.91	106.72	107.35	101.47	107.33	110.69	107.72	100.1	106.72	99.366	106.39	108.85	107.41	104.62	103.61	102.15	106.12	109.6	99.872	105.58	107.78	105.56	106.91	106.91	109.37	111.07	103.45	114.85	104.14	110.47	106.77	106.78	110.91	105.79	106.4
97.983	94.158	104.39	92.88	95.517	95.476	100.91	96.808	102.47	90.51	102.39	92.681	104.39	99.197	97.713	101.54	96.921	97.88	92.291	106.99	100.31	100.14	99.706	103.48	106.7	96.976	93.45	102.84	100.01	108.58	96.644	100.22	104.74	96.792	101.44	97.391	108.37	96.139	93.927	98.777	102.79	92.545	100.03	106.51	103.47	102.64	105.71	96.829	97.534	100.78
108.37	110.79	108.54	112.01	115.27	110.85	115.39	111.87	115.9	109.57	114.93	110.16	115.92	115.74	111.13	113.26	116.16	110.65	107.46	112.2	114.63	116.69	111.34	118.41	114.74	116.23	114.62	112.58	115.79	120.23	113.99	109.19	113.59	115.7	115.43	121.24	108.19	114.97	111.67	114.64	114.14	109.02	112.24	113.6	108.5	110.09	107.85	117.02	112.33	108.68
101.72	102.94	98.445	100.8	101.88	100.2	101.09	96.028	99.086	101.17	103.98	100.78	103.99	94.075	99.447	106.76	103.57	105.63	96.163	101.31	96.98	102.38	91.713	103.26	100.96	99.204	102.48	104.3	98.892	101.46	98.361	98.741	97.235	100.93	95.63	97.448	100.66	100.86	100.29	104.44	102.1	100.95	98.644	103.15	103.04	95.682	97.532	103.23	101.39	99.733
109.34	110.26	113.1	111.84	116.38	110.71	112.34	112.1	103.98	109.82	103.24	112.96	112.76	117.85	110.46	110.77	105.97	111.06	109.73	106.81	111.96	111.41	106.87	111.2	107.83	114.59	110.8	108.67	114.02	111.17	109.33	116.97	115.94	111.98	106.26	108.14	109.21	111.8	112.98	108.32	108.19	106.29	111.26	112.47	114.35	110.1	111.81	115.74	111.29	110.26
102.01	107.3	111.9	99.753	101.3	105.2	102.32	101.85	102.2	105.67	103.88	109.08	109.71	114.88	111.97	104.37	101.96	108.23	114.84	107.34	103.1	103.13	105.29	107.52	107.98	100.88	108.33	110.07	106.48	100.78	95.278	108.43	108.8	107.1	104.94	109.75	100.63	110.68	106.92	100.79	107.53	108.41	102.07	101.78	106.21	101.38	100.02	108.31	108.48	113.34
104.15	108.32	100.04	109.71	96.276	109.77	102.78	105.56	100.73	105.75	102.78	100.54	107.6	104.48	104.59	105.69	106.59	102.41	108.16	104.38	110.43	97.471	104.12	106.35	104.84	92.156	105.8	95.403	103.06	94.25	109.99	105.58	104.88	103.09	105.44	101.82	100.75	100.94	105.44	105.78	103.61	104.66	110.83	101.57	101.6	101.51	102.33	105.32	104.64	106.31
114.74	110.82	117.49	112.86	111.79	107.27	107.21	115.08	105.27	111.01	109.05	111.32	109.4	109.55	119.89	116.99	112.89	111.33	109.7	113.9	109.4	110.72	105.28	109.74	109.98	113.5	113.98	109.59	116.46	112.37	107.7	109.01	102.22	113.69	112.71	110.44	114.31	117.51	106.78	109.14	111.72	109.76	111.97	112.58	116.68	112.75	117.04	111.59	115	115.75
102.46	107.94	106.15	106.15	104.76	104.02	102.13	101.21	103.79	98.286	104.53	107.87	100.93	106.51	111.05	102.57	102.27	108.12	102.94	108.03	98.557	102.35	105.44	107.75	109.4	101.52	102.5	108.02	107.91	103.44	106.74	101.64	102.19	104.67	105.73	100.74	98.906	103.76	107.34	104.69	105.37	107.63	109.15	98.846	102.29	101.77	106.91	109.32	103.01	99.256
106.4	105.39	97.24	105.75	106.61	103.91	97.109	103.51	109.14	100.71	101.79	100.11	96.656	104.63	102.77	106.18	104.59	107.75	103.4	99.794	104.04	110.21	103.85	104.64	102.33	100.7	105.23	105.9	108.83	104.03	109.07	108.31	110.72	109.5	112.35	108.83	100.35	103.2	104.68	100.94	96.195	98.692	102.86	102.56	104.31	107.71	107.77	102.56	99.701	104.31
115.12	111.49	107.32	119.43	112.21	109.74	112.07	110.49	105.7	111.16	109.44	112.47	107.42	107.4	117.34	106.4	111.73	107.3	113.08	112.15	113.04	111.78	108.54	115.71	113.43	113.86	108.13	109.77	111.11	113.79	112.31	111.67	106.92	113.65	110.5	115.55	108.28	103.19	102.26	109.91	105.93	112.77	113.04	111.84	115.48	112.61	105.95	106.14	105.6	109.75
106.62	106.62	101.48	104.27	104.32	108.22	104.62	106.43	106.26	104.14	111.4	109.21	103.1	105.71	104.13	107.56	106.58	107.1	110.2	102.87	104.14	107.08	105.36	102.9	103.99	101.16	106.74	111.95	103.28	105.89	107.7	102.94	104.15	107.45	104.26	105.19	106.31	106.49	104.13	101.2	104.09	104.4	106.56	105.69	108.34	98.799	105.66	115.87	106.95	107.17
102.57	109.43	103	101.24	113.73	101.72	111.75	107.21	112.88	103.74	106.99	108.21	102.15	104.15	105.53	104.31	112.72	104.45	111.39	110.18	109.46	116.63	97.282	103.8	98.558	109.83	104.04	106.88	104.17	106.32	98.328	108.25	106.85	106.73	105.33	109.24	104.58	103.12	109.04	101.19	106.29	112.24	100.82	105.86	109	103.14	110.72	104.25	105.21	104.39
114.43	110.87	108.13	107.41	111.48	106.07	110.02	112.7	112.22	110.11	113.24	109.2	107.2	118.82	112.44	117.15	110.7	109.35	103.59	115.28	115.75	115.61	107.13	105.2	112.2	113.77	110.02	116.05	111.78	112.9	105.97	113.57	115.76	115.69	110.55	113.73	115.8	110.06	110.2	116.3	111.29	118.98	108.04	108.35	110.03	107.27	106.2	107.43	109.52	113.38
107.36	101.56	111.78	104.84	104.63	108.95	99.651	106.59	100.44	111.48	110.88	108.45	106.46	104.32	112.56	107.09	108.16	104.5	107.7	104.89	103.86	104.78	101.97	113.67	107.57	103.91	99.461	110.68	107.18	98.448	97.38	103.43	107.96	102.68	108.69	105.24	104.33	106.02	107.75	103.64	104.93	103.58	102.32	101.49	108.97	110.07	103.41	107.68	107.1	104.17
108.14	105.27	100.58	103.53	108.54	108.01	105.9	102.83	102.53	106.74	99.659	108.99	106.23	107.21	105.9	106.5	108.04	107.43	100.87	107.73	102.28	106.26	109.85	100.6	108.57	106.31	106.04	107.75	106.73	101.66	106.8	104.76	107.77	109.46	108.96	97.884	104.76	101.95	103.21	103.24	102.38	106.97	103.77	103.44	105.09	104.83	105.53	109.6	108.47	110.62
103.99	106.09	102.94	97.815	102.05	93.998	104.61	98.2	98.104	103.42	97.368	101.93	98.871	97.142	98.257	103.94	97.877	102.23	99.207	97.058	100.24	93.781	104.09	105.57	101.57	91.67	102.63	101.11	103.94	93.944	102.26	93.638	99.306	92.134	101.33	96.895	94.055	101.88	97.085	101.76	99.558	105.15	98.179	99.342	104.91	93.737	100.6	100.83	98.148	99.32
96.219	99.535	100.88	103.52	101.82	106.74	100.81	109.41	101.07	99.504	104.3	98.762	101.63	103.09	108.23	98.955	103.51	94.776	100.35	102.14	102.01	101.09	98.893	101.24	104.21	96.691	106.54	101.06	94.378	99.456	102.79	99.406	100.84	97.817	98.843	100.08	102.88	102.88	101.51	106.21	99.622	103.05	103.23	99.684	100.71	105.18	102.15	104.53	99.222	105.94
100.8	105.7	107.01	103.19	107.33	111.16	103.99	107.95	108.47	110.15	101.79	102.66	108.58	104.58	104.25	100.81	100.58	104.64	101.73	105.12	107.26	107.18	108.52	110.18	111.09	102.36	105.36	100.97	104.73	109.8	100.01	102.29	108.33	109.27	109.44	105	106.07	99.732	108.61	103.11	107.03	108.66	105.66	105.29	105.79	109.57	101.71	98.19	111.57	99.769
[truncated: 150 more columns]
