# Supplementary material for: Genetic dissection of main and epistatic effects of QTL based on augmented triple test cross design
Source: PLoS One. 2017 Dec 14;12(12):e0189054. doi: 10.1371/journal.pone.0189054 (PMC5730204; doi:10.1371/journal.pone.0189054)
Supplement: S8 Supporting Information — (ZIP) [file pone.0189054.s008.zip › z4_350_0.2_5.csv]

99.406	103.58	105.99	101.06	89.805	106.34	100.23	99.844	90.104	101.97	98.715	104.12	95.718	99.954	97.416	106.16	101.4	91.539	99.566	99.599	106.64	93.413	101.4	107.07	103.86	110.05	100.75	99.148	97.981	92.102	107.01	102.21	105.65	95.497	101.97	105.47	102.48	102.81	99.626	103.12	108.4	93.803	102.2	97.291	103.04	89.878	96.594	97.434	97.164	104.55
98.451	93.401	105.67	99.644	104.56	106.95	107.05	102.89	97.452	103.38	100.15	96.725	100.27	96.387	93.697	91.365	104.52	104.98	104.39	100.5	100.44	106.3	111.03	101.54	102.27	101.75	104.33	92.456	97.768	103.35	95.82	91.438	95.169	100.3	102.98	93.441	100.15	99.481	97.373	98.62	108.28	96.78	103.21	91.703	105.88	101.14	93.848	107.18	94.666	103.67
93.321	96.279	106.72	86.764	99.376	99.998	99.435	102.21	93.665	99.332	108.79	104.59	108.27	106.18	100.88	100.33	106.57	104.26	90.316	101.51	101.9	96.592	99.281	102.21	93.238	100.35	106.11	97.839	92.948	103.2	99.384	92.778	100.2	98.863	110.7	102.97	99.023	92.143	95.149	94.276	102.56	88.572	97.951	91.26	95.804	101.61	93.741	98.599	97.574	103.59
109.91	111.24	113.36	105.94	108.52	116.42	111.95	100.54	109.25	114.97	101.38	116.7	114.74	114.53	106.09	105.66	116.73	116.1	103.31	104.07	110.61	108.19	116.37	102.39	123.42	114.96	116.39	109.76	116.19	118.12	113.3	109.62	103.98	104.67	117.71	113.96	111.83	110.66	116.02	115.84	112.62	117.57	115.2	105.3	110.48	108.37	114.19	115.13	104.88	113.32
98.055	101.52	101.9	98.495	95.352	98.57	107.79	104.41	104.35	101.81	113.67	104.7	107.97	107.3	105.51	106.63	108.09	109.33	98.931	100.87	104.54	106.77	106.6	103.26	107.44	102.53	91.489	100.33	104.47	105.41	103.94	100.81	101.07	103.2	102.5	109.25	105.19	107.27	117.15	92.786	105.75	109.73	102.44	115.97	106.58	102	107.53	99.677	110.98	107.34
109.69	104.99	102.5	103.48	104.22	103.22	108.64	99.419	114.67	113.07	100.35	108.16	106.63	99.992	109.96	106	107.09	103.03	111.47	107.38	102.27	101.71	111.16	100.72	103.55	103.59	99.769	106.67	103.85	97.871	101.6	99.978	101.71	106.77	105.26	114.36	112.5	102.12	110.49	109.39	106.46	101.51	97.494	103.35	97.855	103.43	103.06	102.29	107.11	96.083
120.58	123.1	116.84	110.04	118.18	123.73	106.3	114.62	114.69	116.52	124.53	111.78	114.49	115.2	112.87	121.03	113.46	106.38	112.17	117.4	116.91	117.98	115.4	113.33	123.03	113.95	121.15	118.61	115.05	116.94	113.64	122.92	118.06	116.37	113.08	115.57	121.55	117.45	110.48	110.91	113.29	122.91	124.92	130	120.15	119.68	124.35	117.24	126.68	119.55
95.993	104.9	102.28	101.33	103.93	100.05	109.42	95.547	99.072	100.79	98.864	96.68	113.31	96.582	110.73	98.738	105.69	113	99.124	113.31	103.66	108.76	109.22	109.97	103.47	100.65	102.15	101.88	103.49	117.58	108.47	103	100.02	103.68	100.76	106.29	102.35	104.62	105.98	103.26	96.837	110.96	101.12	100.9	103.83	105.14	101.93	102.12	101.62	102.45
97.034	89.997	99.723	103.85	107.89	100.8	98.34	98.945	107.34	101.09	100.99	94.282	100.78	103.32	106.22	103.41	108.3	108.56	100.21	98.71	96.147	99.225	101.93	103.16	102.43	102.29	89.257	100.71	95.17	97.156	110.08	103.12	94.275	102.53	103.4	103.64	102.76	97.561	96.727	96.138	100.28	87.327	104.61	101.34	95.958	110.48	94.947	99.735	109.84	93.525
99.272	103.17	94.549	91.402	97.261	94.486	93.188	88.73	108.91	98.072	104.97	100.29	103.33	100.33	98.096	94.255	95.161	98.715	102.64	99.444	96.429	95.058	97.852	103.1	95.497	88.941	104.34	104.43	98.065	101.81	101.41	107.74	94.357	97.871	98.097	100.05	93.14	101.59	108.91	99.442	92.198	96.759	108.51	102.53	97.762	96.637	103.63	102.76	104.89	99.855
98.643	106.24	107.72	95.796	107.71	102.88	111.39	107.09	100.21	104.63	102.35	106	103.5	108.41	100.74	108.2	96.633	105.29	101.23	99.774	96.718	114.94	107.02	99.962	110.02	105.87	102.77	100.98	100.94	102.68	105.74	112.96	107.13	102.62	96.729	109.77	104.87	105.81	106.57	111.11	105.79	103.17	96.852	109.99	106.3	103.47	107.33	102.88	107.92	102.55
99.672	103.58	111.39	97.287	108.24	108.72	116.16	100.02	105.27	104.63	105.16	109.79	97.3	105.29	102.35	109.7	107.18	101.73	102.92	106.97	105.82	105.28	106.4	104.89	103.25	108.41	102.01	95.256	101.15	106.59	112.38	111.48	100.87	99.494	104.65	96.018	104.12	108.7	105.94	114.08	104.4	113.92	108.5	98.677	106.93	112.67	116.38	106.78	98.671	93.168
107.19	97.062	110.32	111.14	103.05	110.24	113.71	107.64	100.54	103.76	103.91	104.03	100.63	103.16	104.14	102.58	107.92	106.35	109.39	103.71	98.175	107.46	110.43	102.13	114.81	96.787	105.85	104.03	107.19	103.5	99.933	105.32	84.966	102.26	104.72	104.35	98.058	113.54	101.14	101.56	109.32	108.77	98.755	98.511	104.64	101.3	114.52	102.62	105.43	103.4
127.01	115.04	123.52	120.9	113.97	128.5	104.64	109.64	121.03	117.11	117.2	113.81	119.89	117.94	110.26	117.39	113.86	117.94	120.09	114.57	124.59	116.57	121.12	117.66	115.4	119.65	113.61	114.59	113.73	116.05	118.12	117	107.05	122.16	120.08	118.3	118.19	111.5	121.26	118.25	121.5	115.84	116.56	117	117.79	115.63	117.54	120.03	115.81	109.4
109.13	104.22	113.36	100.34	105.33	101.85	105.18	102.84	111.8	102.9	113.9	93.458	102.41	100.81	107.43	101.63	110	97.366	106.29	100.27	98.668	100.09	108.62	100.72	110.19	103.17	103.5	106.99	100.55	111.55	103.87	108.24	100.11	103.44	97.684	104.34	102.81	102.26	103.52	109.69	104.56	104.55	106.37	107.1	109.8	110.7	97.857	102.96	103.79	98.618
122.25	114.16	113.59	108.22	112.61	109.9	110.33	109.63	118.56	117.39	110.25	124.29	113.91	110.32	103.17	116.04	113.58	111.59	117.33	112.66	116.75	109.86	105.47	117.82	118.04	116.7	106.18	111.49	118.88	117.8	116.02	117.26	121.06	111.43	108.57	107.58	116.14	114.46	115.87	107.38	110.8	117.4	115.36	105.54	112.26	104.72	111.73	108.67	111.14	119.49
110.35	106.05	104.95	103.44	102.07	95.84	106.46	102.47	107.97	107.24	107.63	116.74	105.91	115.56	112.65	114.34	93.856	102.79	108.91	101.45	111.77	99.605	102.93	106	104.36	111.09	100.99	100.4	98.136	110.6	111.99	105.19	100.02	103.51	110.96	103.78	111.91	102.28	96.5	103.8	115.9	110.01	113.73	105.34	113.59	103.97	101.19	107.16	104.4	112.36
112.36	106.41	111.15	114.58	112.82	103.35	120.65	110.11	103.34	112.28	114.24	110.43	108.43	111.7	110.19	102.26	108.23	120.44	109.52	115.26	111.68	113.05	106.82	103.86	114.85	116.54	101.44	108.6	109.49	111.8	103.71	111.64	107.75	115.19	100.12	104.75	115.72	112.83	113.04	104.29	118.62	108.13	103.31	115.71	109.22	105.99	109.08	114.32	107.02	110.97
96.195	106.61	108.56	93.781	108.63	105.82	108.36	97.027	90.248	109.74	106	107.18	104.66	94.109	102.18	109.11	98.379	103.23	101.1	101.41	107.28	105.52	100.55	104.12	99.264	99.416	104.25	100.42	100.13	104.76	101.3	104.37	103.44	99.303	92.41	100.48	99.883	91.863	103.7	99.096	94.201	94.501	98.152	96.699	101.95	93.903	104.45	99.991	99.119	98.368
107.81	104.58	109.67	101.81	102.41	108.67	101.34	109.48	111.67	104.72	112.3	114.99	100.36	105.78	104.54	105.52	99.506	112.92	103.74	101.29	98.819	95.933	98.357	107.65	112.89	114.16	98.675	98.725	105.61	104.49	103.93	110.3	108.49	100.45	106.33	98.852	101.92	105.52	100.58	106.3	98.841	101.84	100.24	96.313	95.98	107.67	106.81	102.85	112.34	100.48
110.1	114.29	108.24	107.85	110.33	107.84	110.42	98.439	109.16	112.98	109.06	109.12	107.24	106.75	108.19	94.939	105.63	107.32	101.8	106.42	97.041	104.85	102.37	105.38	106.23	107.37	106.79	104.95	102.86	97.467	111.18	112.4	106.26	105.5	99.995	100.95	99.61	109.11	103.81	101.99	104.34	115.58	112.43	104.69	109.06	109.62	109.07	98.741	105.85	106.59
114.99	111.31	107.4	106.27	110.48	105.4	103.37	105.18	102.21	103.83	99.849	96.42	105.88	109.49	106.06	110.44	113.56	105.93	103.5	110.98	114.8	97.502	104.82	105.49	114.11	114.67	105.85	101.34	108.39	108.93	108.85	115.82	98.361	110.89	107.96	112.22	112.12	104.68	106.24	109.41	112.8	111.51	98.683	97.15	112.25	106.64	111.94	98.998	110.08	117.11
114.49	93.484	110.74	104.13	97.61	108.91	97.845	100.14	97.258	96.049	101.45	103.99	99.497	115.95	103.26	102.09	117.13	105.22	103.49	99.601	107.66	105.52	103.44	102.79	118.57	104.87	108.32	108.7	104.67	104.78	99.404	100.76	93.112	104.48	102.8	102.44	98.492	107.24	102.08	103.07	110.93	109.27	106.82	101.09	112.5	98.171	101.69	110.34	106.62	116.05
101.59	113.24	111.66	108.73	108.39	107.63	111.86	110.27	111.59	102.82	112.53	106.81	98.184	110.88	113.18	112.1	112.9	107.75	111.9	111.46	103.08	111.92	114.46	120.58	112.81	106.1	119.58	112.89	113.82	107.9	100.17	115.78	116.73	113.28	109.34	108.61	110.65	109.32	118	118.74	104.68	112.71	109.69	104.18	106.71	119	105.76	109.78	107.84	102.99
114.47	110.64	113.99	111.33	118.42	117.61	101.62	106.01	116.17	117.14	120.5	110.55	108.36	113.6	106.31	106.54	117.39	104.89	104.07	116.83	111.95	110.36	111.23	115.38	113.3	120.23	113.59	103.53	110.21	112.26	112.03	108.82	111.91	114.64	110.41	107.46	116.21	110.26	110.22	104.19	121.07	105.23	106.28	117.03	114.4	100.88	121.12	110.69	113.2	100.12
103.65	109.78	101.64	105.03	98.416	98.476	104.48	103.24	92.863	112.87	117.15	100.75	98.783	104.88	107.67	103.32	105.93	110.71	91.259	114.2	96.55	101.24	105.52	96.165	113.02	114.4	97.625	96.163	90.704	107.87	92.348	101.21	101.06	108.21	108.21	100.92	98.633	103.09	104.09	90.346	95.865	101.9	105.53	105.22	100.62	105.11	103.02	109.02	107.91	97.558
113.03	113.81	104.48	111.52	115.21	115.97	110.75	115.89	110.59	116.95	107.24	109.83	113.87	111.35	125.43	115.95	111.08	126.74	117.85	108.25	107.13	113.8	110.21	112.82	106.79	104.5	116.38	125.11	108.66	106.22	107.31	105.99	111.84	110.17	113.29	111.59	112.37	119.86	106.41	109.95	106.84	115.48	112.18	112.96	122.05	109.6	109.98	114.99	115.41	102.42
107.09	105.08	106.93	115.53	111.76	106.15	108.9	107.62	107.42	94.429	115.9	100.74	117.08	121.23	104.71	105.83	105.56	113.53	103.84	101.81	96.301	110.28	111.08	109.48	110.76	105.63	107.39	107.96	103.53	103.52	111.41	104.99	109.51	101.63	104.26	112.88	104.97	104.32	106.75	104.46	107.76	103.43	108.8	97.567	109.03	102.12	107.61	108.74	106.05	107.33
110.08	99.934	107.97	97.152	103.18	105.84	108.91	114.75	119.83	109.38	107.22	102.76	103.95	108.3	112.56	109.83	107.76	98.372	115.4	106.57	108.82	102.73	103.85	113.85	104.29	106.46	105.21	105.83	107	113.74	108.78	102.19	108.34	116.17	102.23	115.4	108.02	104.39	104.05	97.153	107.54	104	105.51	107.89	105.29	114.04	115.96	110.34	102.43	110.39
116.77	115.75	117.27	119.53	112.63	118.92	115.06	103.82	111.34	110.98	108.38	114.71	111.96	103.58	109.71	110.3	117.6	107.02	112.81	109.79	115.02	109.96	108.33	118.03	120.55	103.87	105.18	104.99	117.7	111.69	107.47	107.47	107.08	109.91	110.21	113.2	117.48	109.28	110.28	112.62	93.163	109.24	115.51	110.52	110.75	112.42	118.23	109.33	95.334	119.28
109.44	101.24	96.739	96.39	102.65	98.322	94.365	95.805	100.24	104.63	102.58	102.95	94.66	108.03	102.34	102.33	104.24	91.289	97.501	104.75	97.3	101.95	101.18	93.127	99.463	101.37	103.45	92.193	107.08	110.19	98.393	97.457	96.427	98.573	101.92	93.836	97.012	102.82	104.4	92.387	104.87	106.08	106.15	102.71	97.953	94.388	101.22	96.532	102.18	89.305
97.155	97.696	103.67	115.92	99.22	104.85	107.86	104.52	105.07	100.49	109.42	99.668	95.217	118.15	107.93	104.93	103.5	100.72	97.607	98.906	107.53	94.345	101.6	107.95	102.92	102.23	104.6	101.57	100.8	105.06	96.179	106.85	103.63	99.636	100.72	103.44	96.658	104.52	99.402	96.254	103.89	104.64	102.66	103.26	99.057	91.204	97.469	107.53	96.052	111.36
111.96	110.91	112.81	105.16	107.57	100.96	112.59	107.42	101.88	107.08	101.02	103.64	116.87	115.47	108.34	110.02	111.85	107.45	107.14	114.09	112.32	98.428	105.56	102.99	108.01	109.77	104.37	102.4	106.63	107.87	113.59	108.15	104.32	107.48	102.87	108.11	103.37	111.98	97.086	98.082	112.08	105.63	103.91	107.19	101.04	108.26	108.04	110.23	109.89	96.308
90.738	94.544	105.17	98.601	109.34	102.16	100.46	108.09	108.67	105.06	108.67	103.54	111.67	103.31	98.354	96.051	100.09	98.065	99.727	93.273	100.39	105.46	95.147	105.2	98.187	95.338	102.65	92.45	100.01	100.32	94.006	96.194	105.97	100.96	101.92	95.021	102.21	105.75	94.227	105.1	99.017	106.48	105.26	97.252	101.28	101.6	107.79	98.215	108.57	107.08
108.17	106.24	104.35	107.42	95.873	120.06	115.02	104.05	101.96	108.57	104.02	112.44	102.92	104.85	117.13	108.71	104.87	101.43	111.95	99.158	106.34	103.23	105.99	113.36	111.08	115.12	104.11	98.737	114.41	101.65	99.395	101.5	104.22	104.31	104.51	103.86	105.38	113.31	100.83	99.256	109.25	98.654	106.61	112.69	115.5	98.47	97.792	109.78	107.54	106.93
105.23	109.05	107.52	107.91	98.381	107.36	106.59	106	108.81	104.8	116.54	112.07	115.14	112.09	106.96	105.24	103.89	106.9	111.54	108.14	109.93	108.41	99.072	114.62	105.48	101.55	108.13	110.74	110.63	106.49	105.94	102.68	108.83	101.45	105.03	99.199	108.34	104.36	104.29	108.34	104.12	102.28	110.68	111.43	100.23	106.09	102.32	107.92	107.57	98.761
112.71	102.45	101.44	98.359	105.77	106.35	113.15	95.961	97.992	93.509	105.61	108.72	102.13	102.2	111.79	104.34	101.24	98.684	106.96	97.969	102.49	102.8	104.89	105.31	108.11	102.96	111.17	103.93	95.585	105.65	99.078	99.758	105.88	110.27	101.51	98.549	103.37	103.92	105.54	106.38	108.63	99.987	104.27	107.07	114.07	106.8	101.01	113.84	105.66	102.6
105.21	112.46	116.48	99.933	101	113.72	106.94	105.58	117.63	96.485	108.88	122.94	110.31	105.96	114.29	115.58	110.67	113.95	109.67	112.83	116.77	117.02	110.55	110.9	118.09	115.74	113.08	116.23	106.54	110.63	113.01	104.69	101.17	109.02	111.42	101.97	105.98	114.16	114.7	106.4	103.93	111.95	114.42	106.85	107.58	116.62	113.02	106.92	117.69	100.28
107.89	104.21	98.11	104.34	109.01	98.12	94.705	102.61	105.23	103.58	92.085	102.09	101.24	104.07	107.44	104.84	99.414	101.84	115.14	104.17	108.26	98.729	96.507	97.04	97.95	110.66	98.213	97.905	100.75	97.73	105.27	104.21	101.98	105.17	116.01	97.089	95.443	98.906	101.16	109.08	105.18	101.24	107.76	104.38	104.67	107.37	96.567	99.579	95.67	95.345
105.35	112.64	108.52	105.73	113.72	104.93	109.12	102.87	102.3	107	103.92	102.27	101.56	100.88	110.82	109.4	105.08	104.62	115.84	107.39	110.81	106.61	115.59	96.993	110.94	112.49	105.02	98.564	107.35	110.7	102.7	103.36	111.47	107.26	112.73	112.46	112.67	98.536	109.26	103.99	111.22	106.46	113.25	104.05	106.86	109.02	110.5	105.47	109.74	102.74
115.01	109.02	105.17	111.31	115.53	110.72	110.99	114.03	108.67	114.42	105.17	115.75	107.05	114.3	108.09	111.92	100.91	103.99	116.6	100.5	113.13	101.28	105.67	105.81	117.61	112.65	110.43	107.83	105.25	106.78	108.39	115.5	109.05	112.56	120.58	120.12	119.85	118.25	114.27	106.46	106.36	111.77	103.79	108.57	111.66	108.15	109.03	108.62	110.81	109.56
107.46	101.82	107.9	107.07	102.11	107.58	110.27	99.272	99.934	93.824	99.195	112.65	106.42	111.28	103.53	99.01	109.04	104.15	109.53	102.43	98.731	108.22	102.28	106.12	97.881	104.97	105.84	108.93	98.675	110.89	102.17	112.84	111.69	98.58	97.008	99.398	100.98	106.69	104.89	107.01	106.72	96.474	103.1	93.118	113.84	96.576	107.16	92.931	100.96	102.73
103.47	106.14	103.85	112.9	110.69	97.025	103.27	109.39	112.07	112.35	113.19	112.52	106	104.34	97.832	105.19	106.52	113.39	115.34	116.22	106.49	99.739	105.17	102.76	107.84	106.54	108.92	107.19	109.34	107.32	99.027	100.94	111.54	96.034	108.36	109.18	106.02	100.01	103.59	102.75	107.08	106.26	105.56	107.25	101.37	105.33	97.947	98.521	106.38	107.53
110.6	110.36	106.13	108.29	99.089	106.79	102.63	111.82	101	107.49	103.73	103.17	115.07	112.16	108.51	116.48	97.082	101.01	107.29	104.29	108.29	106.09	106.6	99.946	102.84	109.63	111.45	99.064	96.215	100.71	103.84	109.11	101.89	109.47	110.21	103.05	103.57	107.85	100.2	105.5	103.08	102.48	112.29	113.02	104.49	109.89	99.217	107.72	105.47	97.619
101.94	104.37	107.47	118.2	113.12	105.83	104.22	115.12	111.15	113.34	103.53	115.07	112.02	121.64	107.07	108.29	107.78	111.18	117.74	109.07	101.2	110.72	110.07	110.63	115.51	121.87	106.11	111.64	119.02	110.4	111.8	106.92	126.68	108.16	114.46	112.61	106.11	111.45	105.63	119.66	108.67	107.25	109.01	117.06	115	109.31	109.93	116.11	110.23	116.28
97.716	93.348	100.85	94.895	101.25	99.691	102.32	97.325	96.823	108.85	109.31	100.11	98.54	98.226	99.443	100.54	104.29	95.101	98.073	110.31	94.174	101.32	105.8	110.33	89.153	93.321	97.599	103.85	94.589	94.703	105.12	94.066	97.581	98.99	104.14	100.05	97.237	99.376	99.484	112.81	100.98	106.33	101.03	108.94	110.72	105.97	100.47	103.5	109.42	102.2
115.68	116.14	108.04	104.68	111.57	105.08	118.64	116.81	112.22	110.15	116.96	105.15	108.32	110.9	112.39	107.58	109.47	111.87	110.78	99.85	112.32	110.77	102.97	119.42	121.65	110.43	107.05	119.5	107.58	100	110.71	109.69	116.06	103.05	100.19	109.47	110.59	121.27	104.37	116.21	107.2	102.6	111.06	110.46	112.42	107.39	109.57	105.96	109.29	108.97
114.87	111.39	104.14	113.3	109.68	110.31	113.57	102.59	108.62	115.42	115.38	115.34	115.81	113.76	110.13	109.35	108.81	107.11	115.07	118.18	116.18	111.37	109.69	116.44	112.59	118.53	102.14	108.29	108.72	103.62	109.56	107.59	107.41	111.24	119.09	107.5	116.58	114.91	109.06	106.96	119.28	114.12	103.33	105.01	107.66	107.33	117.9	117.43	110.84	110.83
109.85	104.27	111.24	109.99	101.89	113.34	108.92	106.45	110.26	111.36	110.09	100.02	101.99	102.92	109.46	104.63	109.08	107.96	106.71	103.85	107.24	112.08	103.57	113.34	106.73	96.296	97.278	97.029	104.17	103.97	103.25	92.453	105.24	105.86	108.3	96.401	98.57	105.91	116.63	112.05	110.89	98.365	113.01	114.15	108.99	105.54	105.81	106.01	102.1	111.46
96.524	108.09	100.51	102.33	109.78	111.07	102.12	101.74	99.846	96.586	99.207	108.35	92.815	114.82	105.43	108.16	101.21	107.62	94.947	103	106.84	108.22	106.13	98.98	96.841	97.842	106.83	100.62	108.02	100.92	103.7	103.7	114.6	105.16	110.1	104.27	105.82	107.71	105.41	91.978	112.6	104.86	105.71	110.93	106.78	106.69	100.1	101.83	98.934	104.58
106.83	107.79	98.147	109.36	108.28	100.15	108.76	105.53	110.61	102.67	103.22	108.19	95.894	108.18	102.59	99.625	111.35	105.62	115.46	104.72	105.01	105.29	108.63	93.418	107.59	105.55	106.74	105.26	99.067	105.34	110.49	108.75	103.89	104.83	99.854	109.21	109.99	104.01	110.21	116.54	112.71	110.14	108.56	108.62	107.18	99.889	109.02	107.6	116.39	105.8
111.26	110.19	104.66	100.78	102.12	107.63	107.49	107.59	108.93	111.66	97.937	104.18	104.58	108.65	105.25	107.09	99.336	95.312	107.61	103.59	103.41	104.32	100.09	101.19	101.41	104.09	95.56	104.73	105.92	108.38	105.22	110.01	99.688	114.11	111.64	97.792	107.84	99.047	108.42	113.28	90.647	105.53	104.19	95.705	108.71	104.77	95.697	97.413	113.2	100.99
111.32	107.21	110.25	123.07	107.75	107.24	116.47	113.97	126.16	105.7	109.57	113.03	120.75	110.26	113.44	114.89	110.04	112.73	112.24	109.02	110.29	111.91	106.32	112.66	111.35	108.65	114.04	112.15	110.78	115.25	116.04	108.34	114.21	102.71	108.4	113.86	113.42	114.89	108.81	106.97	117.41	107.4	108.8	118.84	105.24	111.63	110.02	105.62	123.05	115.37
101.8	104.71	101.26	109.59	106.61	108.32	108.47	108.08	107.34	107.23	111.72	108.64	101.78	110.24	99.171	108.14	102.52	96.138	106.24	105.2	111.29	93.941	104.93	114.19	102.69	105.1	108.53	102.18	98.59	101.64	105.92	117.37	97.409	104.66	97.147	108.64	98.172	111.87	104.39	98.772	102.41	109.18	104.97	109.78	97.937	108.52	111.75	110.6	98.274	98.709
109.03	104.37	110.53	95.664	99.551	98.547	106.24	102.47	102.28	109.82	110.76	96.222	115.63	112.94	102.01	106.1	108.16	96.87	106.41	108.74	103.76	105.63	100.24	102.49	100.91	96.324	102.36	110.43	107.02	111.75	108.75	100.17	102.62	101.83	112.35	106.1	107.64	98.245	104.81	107.82	100.79	106.63	107.45	100.42	99.432	92.534	101.42	95.783	108.26	114.11
105.49	106.93	108.62	112.92	112.4	114.26	110.53	114.91	118.38	104.25	110.5	117.46	117.88	112.02	115.16	108.99	102.93	116.61	116.57	112.7	108.24	115.31	113.24	113.73	112.94	111.61	100.4	113.16	109.01	100.18	117.28	113	117.52	112.9	108.68	106.81	108.28	116.58	116.66	112.68	109.73	103.2	113.31	114.11	117.21	120.21	110.69	117.26	113.83	114.64
99.091	95.568	102.01	92.652	98.718	96.443	108.89	97.887	101.06	107.66	103.78	101.28	94.481	96.198	90.189	109.66	99.408	102.03	111.36	93.311	99.912	95.628	94.581	109.43	96.065	96.928	106.56	92.34	102.54	100.94	104.38	103.4	95.06	94.199	102.19	101.6	94.378	101.21	94.76	92.512	97.276	97.26	95.993	97.716	104.76	98.901	100.7	96.876	105.49	100.62
108.76	109.05	111.18	110.21	115.97	106.86	103.91	103.1	107.96	105.72	109.11	103.39	109.33	103.39	97.326	111.04	105.79	111.64	110.25	112.2	109.49	105.57	109.49	104.43	107.5	106.13	109.72	116.64	92.785	99.242	105.42	105.48	106.16	102.63	107.71	94.759	104.84	106.2	100.29	115.5	109.21	101.65	94.004	110.65	107.43	98.176	112.09	108.76	111.68	106.81
104.59	101.93	107.78	107.97	99.65	115.49	111.23	108.62	102.99	104.24	107.34	100.56	90.251	104.6	108.33	106.64	100.6	103.25	106.85	106.06	103.58	117.55	111.51	102.55	100.47	112.76	108.37	104.41	102.26	110.81	100.63	98.732	106.56	108.41	112.96	98.262	103.51	107.02	107.73	108.24	109.84	108.19	109.06	102.84	110.53	100.94	117.72	99.655	117.71	102.28
108.3	101.43	114.52	108.71	103.3	100.5	103.61	106.31	104.25	107.98	108.67	106.63	106.56	95.864	106.11	101.72	107.79	120.94	105.6	108.77	99.097	125.47	110.29	106.2	114.66	95.605	104.72	109.38	100.98	110.97	105.35	112.59	96.544	108.9	107.59	105.91	107.46	109.59	102.34	105.61	102.57	110.17	104.36	115.61	105.31	107.92	110.13	101.84	98.177	107.18
103.38	95.281	106.23	103.42	90.981	106.17	108.39	101.17	108.3	104.43	110.81	100.29	96.662	97.198	103.04	109.33	104.18	109.65	96.209	115.11	109.3	105.97	113.35	103.7	104.47	108.03	111.32	90.759	101.83	105.9	101.68	102.5	108.54	105.85	95.855	102.71	103.03	112.54	102.55	104.56	104.69	101.89	97.034	104.81	103.16	106.71	103.22	104.15	103.8	103.31
116.36	105.93	102.79	100.3	113.89	100.97	108.92	101.48	112.87	97.721	101.36	113.13	105.02	110.45	99.29	104.18	106.61	105.54	107.72	107.92	107.7	104.79	106.59	107.59	110.1	105.93	103.38	106.81	111.03	112.31	107.57	102.47	99.831	110.8	115.64	100.2	105.84	105.45	104.79	103.69	97.733	113.73	108.42	101.46	101.66	106.76	117.62	113.25	108.81	105.96
108.81	113.64	108.53	108.9	107.04	109.89	109.2	110.53	100.46	114.1	99.929	114.28	97.003	109.38	107.54	114.95	115.52	107.63	111.78	116.76	105.36	104.85	111.83	107.87	108.14	112.02	114.81	112.8	107.47	106.2	106.74	107.12	115.28	108.51	105.86	114.92	108.47	106.77	109	117.28	105.88	108.12	110.58	113.77	105.43	105.5	106.64	118.53	108.79	102.33
105.82	103.85	116.18	112.81	113.59	112.4	101.51	103.89	111.62	102.44	100.76	114.55	110.66	112.79	110.12	104.67	107.64	121.18	106.88	112.44	105.39	117.46	115.75	118.94	105.59	109.58	118.41	113.13	110.48	116.16	108.59	107.5	104.63	107.84	106.82	108.01	103.73	121.76	101.08	99.843	117.42	107.59	109.31	110.34	110.33	104.71	113.36	113.94	110.26	102.47
102.11	113.67	101.9	111.65	112.46	109.32	116.47	116.81	105.86	108.65	109.66	97.037	112.32	109.42	113.41	115.18	114.05	102.9	120.2	112.57	111.82	107.08	121.1	114.22	103.07	114.45	111.17	109.06	122.08	112.36	106.58	114.49	105.62	108.04	109.3	111.99	109.1	110.93	108.88	98.606	109.6	116.8	118.25	117.27	106.46	121.37	101.68	108.53	120.57	105.66
116.45	101.72	102.93	106.4	99.223	110	111.03	98.56	102.73	104.39	107.3	109.52	117.82	104.81	106.02	113.2	104.97	107.65	110.37	98.731	100.82	113.12	109.17	117.42	109.45	101.53	110.5	107.25	107.49	104.63	106.88	104.8	107.71	108.19	114.3	107.65	107.43	95.511	104.66	118.86	98.322	112.11	113.31	105.32	94.875	105.94	98.72	101.98	107.26	99.457
106.21	99.979	111.06	110.69	104.7	105.72	116.13	102.57	108.12	101.8	99.49	102.82	98.75	92.539	114.19	100.95	102.44	105.74	105.06	103.87	106.2	107.79	107.48	97.505	115.38	108.6	107.24	111.87	108.24	100.38	99.459	109.85	106.6	106.61	110.27	108.53	104.27	115.74	115.33	100.3	119.94	103.37	102.3	112.8	100.49	114.11	99.441	122.36	104.65	97.286
97.407	97.903	101.81	109.9	103.78	107.52	108.11	95.231	106.62	109.66	110.29	104.17	102.53	109.18	104.76	103.88	99.877	105.28	105.71	94.988	107.55	110.63	104.24	102.56	94.133	100.16	104.01	95.368	103.53	109.26	110.51	109.55	109.27	99.964	107.3	102.83	102.46	97.969	105.26	112.5	117.43	113.64	103.58	112.64	108.93	94.099	112.02	106	105.52	103.52
107.77	110.52	119.66	112.53	114.8	119.52	111.29	113.21	113.23	104.38	108.1	121.41	103.74	114.96	106.57	108.62	120.89	114.28	119.35	106.64	110	111.04	118.76	100.92	117.24	127.74	103.15	106.12	108.17	108.22	122.59	107.14	112.58	107.61	121.32	109.78	109.75	115.27	109.43	108.81	114.7	112.47	105.32	102.43	118.01	114.64	109.77	122.8	116.97	124.98
106.44	92.25	99.743	101.16	102.35	100.77	100.72	97.861	105.81	102.78	97.272	96.54	103.03	100.21	98.992	101.37	95.184	106.83	104.94	97.527	91.639	103.69	104.73	98.289	113.97	83.949	102.64	98.848	95.205	100.96	94.616	92.125	109.86	99.959	115.63	104.19	89.148	103.04	103.22	101.96	105.46	98.195	102.3	96.541	102.08	101.41	105.68	100.4	96.4	102.96
108.39	103.32	100.29	110.22	92.474	99.343	94.994	99.314	103.11	97.863	97.806	102.51	101.11	101.11	102.61	100.69	101.97	94.792	97.986	104.74	111.99	92.992	94.006	103.98	100.28	101.85	88.753	98.276	101.73	96.675	89.437	106.85	100.31	115.56	98.084	99.779	108.15	99.715	110.33	114.04	94.043	102.22	116.18	92.538	88.089	105.41	110.19	86.566	105.09	105.58
111.01	103.43	104.76	98.534	105.2	109.99	103.67	111.31	109.89	104.55	113.76	110.57	113.6	105.15	112.03	121.5	110.01	104.66	102.74	109.1	102.09	105.7	101.2	105.87	109.61	98.819	99.648	103.86	108.64	113.35	103.41	102.51	105.09	112.72	112.88	101.96	116.27	103.61	106.56	114.91	101.15	105.42	103.86	101.04	113.79	104.36	109.86	111.38	108.97	96.576
106.66	98.625	106.1	103.62	96.659	96.441	98.719	105.47	101.87	94.788	103.83	97.253	100.24	100.75	94.919	99.078	95.271	96.286	97.722	106.35	96.672	100.07	96.683	98.627	92.781	93.212	105.98	104.5	96.226	113.66	111.95	96.178	102.52	105.72	107.55	100.76	104.63	94.413	102.4	103.05	97.186	93.367	92.451	92.758	100.36	102.18	100.96	110.45	93.844	108.49
102.55	95.337	103.44	100.86	104.5	107.96	101.68	99.686	104.3	105.55	103.64	103.7	113.76	99.417	112.78	108.53	113.33	105.69	111.32	100.98	118.39	109.51	101.05	111.49	109.16	111.91	108.68	98.309	108.54	109.34	107.96	103.46	105.32	106.91	110.51	97.764	103.76	113.21	108.13	101.65	109.24	108.49	99.983	111.91	108.58	112.93	108.21	107.35	105.65	105.08
105.02	101.4	109.76	110.1	112.25	117.13	111.33	115.18	111.46	101.69	118.31	124.34	114.11	117.83	115	114.79	108.09	111.18	112.05	110.84	108.22	112.37	110.9	105.89	107.48	105.59	105.96	109.49	104.35	116.04	103.39	114.78	117.53	110.11	111.41	114.84	111.3	111.93	114.95	114.31	116.34	105.76	103.75	109.09	114	116.11	107.66	116.86	115.65	106.07
112.51	104.09	113.84	98.502	104.92	106.29	107.37	108.08	101.82	101.72	114.24	109.41	116.92	113.1	100.68	97.371	98.882	112.28	109.61	99.429	107.74	108.95	108.8	114.34	107.57	106.98	117.71	113.62	105.96	102.66	103.71	102.53	106.48	110.7	105.36	100.73	107.19	103.26	102.43	95.463	99.948	109.1	103.28	101.53	117.96	106.38	98.564	103.16	108.5	103.76
105.59	99.421	103.34	109.57	104.52	97.252	109.49	103.54	99.712	96.9	99.529	107.53	107.95	99.247	108.98	102.9	101.87	105.32	94.796	103.78	108.82	106.56	107.67	106.84	97.961	103.73	99.641	102.91	95.949	103.58	102.8	112.21	100.4	107.65	109.82	113.41	102.91	109.06	95.668	102.26	98.72	105.49	110.38	104.45	109.82	107.29	104.74	109.14	97.162	105.82
98.734	107.71	104.55	103.59	106.74	109.25	106.51	106.46	109.38	110.31	106.51	108.48	112.77	107.82	110.44	113.59	108.35	110.53	112.28	93.973	100.6	102.16	108.42	105.86	99.746	109.97	108.11	102.51	107.43	103.47	101.68	92.677	104.25	105.89	100.62	111.98	100.69	106.84	96.554	106.94	106.84	106.33	119.16	110.57	108.04	103.54	102.93	101.9	110.64	95.807
115.78	124.71	120.28	129.17	118.09	119.68	115.68	125.42	117.31	106.79	121.62	114.08	111.93	111.07	122.68	114.78	121.38	112.88	120.85	127.07	113.1	118.99	114.7	117.29	111.62	107.02	112.93	119.41	114.52	116.9	109.63	125.91	116.97	115.52	124.67	125.71	117.13	112.57	126.96	125.2	112	120.5	113.93	130.82	113.18	117.65	120.76	120.84	109.6	119.71
102.63	99.858	117.68	99.942	106.61	107.39	97.646	101.82	103.95	105.67	108.85	96.672	103.77	104.82	109.39	106.28	103.07	101.87	108.13	92.813	103.81	113	106.66	99.855	97.419	102.17	115.89	92.295	111.66	97.89	103.63	110.55	102.52	107.14	111.16	99.975	98.965	103.13	109.34	109.25	102.26	104.54	107.69	109.46	103.43	105.7	105.68	102.29	102.52	105.25
113.16	108.95	102.07	111.54	114.18	108.46	107.05	101.74	109.11	120.93	104.54	103.02	108.98	116.45	109.49	110.66	114.93	107.92	109.63	112.62	109.49	111.3	109.34	112.05	114.23	107.52	110.07	98.853	117.81	116.9	111.93	115.03	109.43	107.68	109.53	111.14	108.08	106.92	104.13	111.25	114.69	107.15	104.24	112.56	104.58	101.16	107.58	107.39	109.15	107.77
111.54	114.09	109.57	103.58	102.13	114.4	100.68	111.17	113.13	117.93	109.08	103.88	112.13	103.88	102.89	110.46	103.31	110.99	112.21	103.88	102.97	103.43	100.93	107.74	100.36	96.162	104.98	105.78	95.812	111.73	102.17	109.36	107.2	105.14	99.03	108.51	101.71	112.45	100.72	103.32	101.32	103.73	110.06	114.13	104.3	103.1	113.4	106.57	110.29	99.652
98.312	106.12	102.23	109.3	122.22	103.81	102.63	109.29	118.31	106.24	111.28	115.72	100.74	104.46	110.72	103.6	106.83	108.96	99.72	108.93	107.79	100.89	111.45	105.08	107.82	95.706	113.27	111.49	108.61	115.03	103.04	100.32	105.04	108.01	114.06	100.36	99.642	111.52	111.13	101.97	99.625	106.48	112.66	120.43	103.48	108.65	110.02	104.32	103.94	106.12
120.47	126.33	113.42	113.76	113.68	114.63	125.48	119.34	116.55	113.76	112.48	116.73	123.72	120.35	111.92	123.44	121.23	109.14	114.67	120.43	113.13	113.72	118.11	111.21	123.69	113.93	116.57	118.35	107.38	122.15	116.38	117.27	119.79	109.23	121.61	124.79	118.97	116.06	131.4	114.96	121.34	118.88	113.54	122.18	121.02	116.19	126.49	111.48	124.45	116.17
119.86	111.72	122.07	112.37	118.82	112.84	118.55	115.21	109.55	120.95	114.44	116.25	108.03	108.29	113.04	115.96	120.25	117.45	117.73	114.87	111.51	120.21	119.98	119.08	123.08	130.35	123.2	113.39	113.54	116.36	118.54	122.43	116.95	117.89	115.05	118.97	115.15	120.27	106.36	116.84	120.04	116.23	113.58	122.83	117.89	122.2	115.35	115.27	124.81	113.77
102.08	105.92	108.76	96.692	97.6	109.64	113.62	107.01	112.25	101.88	102.61	111.01	103.05	104.41	113.31	102.07	113.73	114.75	105.45	110.25	95.173	95.98	99.422	110.75	97.285	98.739	103.69	94.255	101.54	113.35	105.79	112.42	104.74	101.85	96.349	106.73	99.916	104.29	102.89	109.99	105.5	100.93	102.2	110.38	108.43	97.893	108.38	114.41	104.9	108.29
94.226	89.854	102.22	106.17	94.964	106.28	105.35	101.44	92.255	103.63	90.085	93.971	109.87	91.695	102.27	99.208	98.742	107.51	93.39	89.304	100.26	101.26	103.98	104.6	98.955	100.9	98.444	95.585	101.52	92.498	94.177	105.61	93.611	107.17	96.151	98.426	102.57	91.734	109.63	103.56	84.572	107.31	90.992	99.46	93.285	99.782	100.41	91.663	89.224	100.89
106.95	98.391	95.62	104.93	106.47	100.01	113.97	105.4	110.43	111.01	101.31	111.61	99.383	104.39	104.06	104.64	113.96	94.542	104.59	105.49	99.557	103.17	107.15	114.83	108.97	107.69	98.147	108.35	103.73	108.76	100.39	92.712	103.51	99.512	94.534	112.98	104	105.78	109.02	108.89	93.991	96.248	110.47	106.84	103.61	114.84	101.85	98.081	109.8	105.59
101.04	99.223	102.1	92.879	99.653	99.289	106.93	98.752	92.702	99.411	99.965	96.488	94.154	91.934	95.384	104.75	102.54	99.555	101.71	94.21	96.82	91.111	103.27	91.296	92.793	95.633	97.879	106.37	102.18	107.99	98.524	99.786	94.439	99.558	96.702	106.87	95.473	104.35	105.15	110.25	105.42	97.31	108.11	106.06	101.31	102.64	93.934	104.99	90.775	106.55
109.28	101.52	117.67	121.7	112.66	107.2	112.61	106.8	116.21	115	118.02	110	108.88	111.12	112.29	114.23	117.08	116.17	112.99	116.51	112.18	125.69	107.4	112.71	116.09	116.58	107.65	110.23	110.16	116.01	120.68	113.36	117	106.21	111.4	115.74	109.79	98.134	108.17	112	115.35	116.23	122.75	110.47	106.48	110.3	108.54	118.86	115.11	111.37
102.62	106.92	101.41	101.17	100.1	99.179	104.85	109.21	107.88	104.5	102.51	103.19	105.11	108.22	100.42	105.84	113.73	103.25	107.37	105.18	112.31	98.798	109.1	97.697	107.48	102.42	109.44	109.1	103.19	108.85	110.08	101.55	100.41	107.9	96.385	101.84	104.5	110.89	106.74	110.19	102.16	109.71	104.3	101.2	95.798	104.1	112.6	108.02	100.22	106.7
107.03	117.47	108.15	103.46	121.03	113.93	111.72	107.88	117	109.61	107.77	114.48	107.85	100.57	119.57	110.92	109.35	112.98	108.58	123.18	109.52	102.57	105.96	111.92	112.18	112.49	116.75	113.1	122.82	113.87	112.59	115.86	109.42	114.05	112.16	111.31	118.9	107.04	117.23	111.14	112.81	109.9	113.84	116	111.98	111.69	108.46	110.06	106.5	105.93
108.82	106.17	107.19	103.39	105.85	103.88	101.33	95.886	103.6	109.77	103.84	94.496	109.74	110.85	89.204	104.28	107.52	106.89	102.75	108.17	103.52	114.36	99.314	105.67	101.47	93.803	101.66	105.2	114.7	102.68	99.773	105.44	101.04	101.57	102.15	107.59	103.46	103.87	103.7	114.38	106.67	97.659	112.84	107.24	110.07	105.56	95.149	112.1	106.75	102.62
104.57	109.6	112.95	100.46	97.579	101.09	96.137	97.55	98.785	101.9	101.29	94.539	102.48	107.79	100.44	112.01	104.7	103.33	101.01	105.31	107.43	102.95	99.024	108.47	97.63	108.6	99.329	112.36	106.84	105.85	105.79	108.08	105.93	104.82	105.39	105.62	100.06	114.5	108.82	99.039	109.09	101.28	109.87	105.34	105.89	99.153	105.54	97.688	98.089	104.65
105.43	117.84	112.71	108.46	107.83	121.62	120.31	119.95	106.97	114.32	106.75	108.13	112.6	102.35	110.92	116.19	104.52	110.76	102.73	104.36	118.81	110.09	113.67	116.25	113.23	116.35	112.38	111.29	107.33	118.72	105.55	114.01	116.3	111.8	110.2	114.48	108.06	111.05	96.751	115.59	106.8	123.53	107.1	108.97	110.42	108.35	108.49	111.6	105.58	111.23
101.65	108.05	108.02	100.99	103.43	106.93	99.097	105.52	96.539	111.14	107.84	113.22	99.29	106.86	100.01	102.9	106.04	104.5	105.64	103.77	104.01	102.44	100.32	104.32	105.3	112.21	104.64	99.925	106.7	109.29	101.7	105.28	105.78	99.254	110.87	109.35	106.89	107.65	111.89	100.58	100.87	109.28	101.61	101.97	103.9	112.61	111.09	118.1	102.55	103.39
104.95	103.24	108.77	103.34	101.27	102.55	100.74	104.41	106.97	93.337	107.26	100.48	107.91	97.841	107.84	111.1	109.26	108.21	102.1	109.81	106.74	102.48	96.792	107.93	107.36	109.85	107.07	100.85	111.25	101.83	103.99	109.84	103.11	108.09	111.71	98.258	95.623	101.18	107.71	98.614	112.55	110.37	107.38	114.83	99.174	107.39	101.74	105.17	92.095	104.1
101.54	101.03	99.684	111.62	101.12	103.05	105.34	104.49	101.94	101.55	97.049	107.59	107.38	104.88	103.97	102.7	100.47	106.74	104.44	112.51	103.54	94.201	102.98	107	102.12	101.88	102.75	100.86	106.78	107.43	99.732	102.38	96.446	105.72	103.87	107.57	101.32	100.15	97.866	101.56	110.05	104.32	104.44	105.05	100.06	98.302	105.51	106.63	102.4	111.54
105.6	117.91	106.56	100.3	110	106.62	112.24	107.4	106.47	106.33	105.06	108.11	115.54	111.59	105.8	105.23	109.83	106.69	97.222	103.14	87.808	105.46	112.18	111.02	109.96	107.68	113.07	97.628	109.68	99.476	103.55	109.54	103.57	106.1	103.71	102.35	101.77	102.02	109.28	112.37	102.81	113.7	97.405	105.15	110.96	110.11	101.77	104.57	111.38	115.67
102.9	113.66	103.89	99.067	101.71	120.36	99.886	105.16	105.28	101.13	100.05	98.687	100.33	110.25	99.305	115.61	100.34	110.08	108.09	111.56	102.4	106.02	107.37	109.88	107.92	112.15	116.55	107.26	107.06	104.27	101.45	109.06	101.96	105.11	102.55	113.93	100.3	97.477	108.65	111.71	105.16	112.01	108.2	98.886	105.66	108.26	111.41	98.347	94.025	112.66
107.97	112.67	96.757	102.34	109.99	100.31	117.12	107.25	103.52	113.55	104.48	110.53	97.626	105.41	108.8	112.67	106.96	107.61	107	104.8	104.67	110.28	100.88	108.77	104.8	109.26	104.03	110.06	104.74	101.68	118.56	100.61	106.94	101.95	113.25	106.06	111.02	108.09	104.66	102.89	104.56	109.44	114.54	94.92	101.93	103.59	109.27	105.93	108.82	111.33
115.5	125.45	105.25	101	110.46	114.28	113.87	110.59	114.53	104.12	116.53	108.17	112.07	117.81	103.46	120.64	111.38	114	108.23	108.32	100.27	118.93	106.8	107.42	106.45	112.78	111.28	107.69	106.86	112.45	110.21	113.25	108.53	106.64	108.46	107.49	110.86	107.91	111.7	109.85	109.04	110.19	112.7	111.93	107.97	107.6	125.75	111.93	105.19	105.8
110.56	115.21	114.28	114.51	106.02	107.12	120.74	110.31	114	107.27	105.34	125.75	109.39	106.92	112.64	120.45	107.35	110.16	113.51	107.84	104.89	111.63	121.2	116.83	108.89	113.63	116.15	112.27	110.66	105.78	119.26	103.89	109.93	114.85	107.36	108.21	109.85	128.08	114.51	106.1	107.7	116.07	117.38	116.98	104.42	111.06	104.06	113.4	109.24	112.08
101.53	99.945	101.84	93.009	99.927	111.46	87.648	98.957	98.112	100.64	104.83	104.91	103.3	94.428	107.91	91.408	108.63	100.39	89.559	107.03	92.332	99.312	95.842	100.89	92.171	96.87	104.91	91.091	98.864	97.939	85.981	101.25	102.55	99.457	103.42	85.036	96.421	96.475	101.65	92.336	103.61	99.375	100.24	98.894	97.428	99.007	106.51	97.386	111.34	93.511
115.93	107.03	116.13	108.11	112.72	114.51	102.8	120.96	105.5	113.81	113.64	113.01	106.85	107.08	109.35	115.68	112.1	120.11	111.5	108.94	118.39	119.65	125.34	110.02	110.58	119.48	120.44	118.14	109.39	115.88	116.22	109.03	101.93	106.54	113.62	111.77	112.26	115.88	120.32	114.14	114.35	107.78	106.59	114.82	103.74	109.96	119.88	115.41	118.96	106.47
97.085	96.475	100.89	96.694	102.21	106.06	93.513	101.83	97.17	104.41	95.109	111.41	103.13	99.749	102.98	100.31	105.75	91.087	105.04	113.52	105.35	96.766	104.26	101.44	107.86	100.34	98.869	99.632	105.12	100.06	100.65	93.289	107.8	107.09	106.62	104.65	98.733	86.398	107.79	107.25	103.66	104.78	95.732	92.815	114.18	104.74	99.742	99.818	108.53	102.76
114.76	107.01	108.6	108.16	108.05	111.91	107.66	113.54	106.4	106.83	116.79	96.348	112.5	113.32	100.26	110.73	110.51	110.68	110.56	116.14	106.03	111.57	107.78	113.63	111.41	102.38	114.15	116.46	114.28	99.816	112.2	104.3	106.69	108.44	112.08	114.01	104.92	109.66	98.717	113.31	113.66	105.52	107.33	112.59	105.56	104.92	102.62	115.56	103.85	109.65
114.31	103.8	104.45	103.76	108.38	102.19	98.756	105.25	98.12	108.41	106.42	104.07	103.84	112.99	102.37	106.58	109.62	109.61	100.88	104.77	108.13	104.12	111.6	103.99	108.55	112.34	115.05	106.79	103.4	109.75	108.84	105.69	109.85	112.69	101.61	109.09	103.91	99.148	103.9	109.57	103.69	111.42	111.77	118.3	114.95	109.81	106.09	98.691	108.42	105.71
117.47	106.07	108	113.87	102.83	105.74	100.83	93.47	103.46	102.6	107.06	106.18	113.03	105.83	107.63	112.16	103.21	110.11	104.27	107.49	105.57	117.32	107.12	99.625	110.64	107.94	105.2	102.41	109.96	101.09	114.77	104.68	107.44	107.64	101.59	100.22	101.85	112.61	108.37	110.17	104.29	109.81	107.3	104.85	106.76	107.25	107.94	96.502	102.76	95.551
106.21	103.93	116.63	106.89	111.59	105.92	112.77	109.31	108.25	104.67	109.85	108.64	112.77	116.66	118.07	115.5	117.69	120.85	109.6	118.35	112.44	113.31	115.17	108.86	107.36	109.75	110.2	108.41	106.86	109.19	115.01	111.71	108.97	108.66	117.96	105.32	112.18	106.4	109.22	113.52	122.8	119.3	109.38	118	98.705	99.252	100.03	109.52	120.91	104.44
104	109.55	96.927	98.424	100.13	98.148	100.52	104.33	96.885	102.28	104.01	102.9	101.99	101.23	104.72	99.689	97.126	99.681	98.743	102.73	100.78	103.03	103	101.29	99.086	94.381	107.5	103.73	96.601	102.48	97.714	104.29	91.966	95.135	108.79	104.92	97.19	101.83	96.878	91.253	103.78	101.43	99.556	107.76	99.991	88.473	104.04	101.5	96.476	91.723
107.21	99.786	108.59	110.31	99.854	107.97	108.11	102.84	104.45	106.32	98.298	100.09	98.892	104.34	103.62	109.44	104.08	112.17	109.93	98.267	107.18	97.318	105.83	103.71	97.835	100.29	96.851	110.28	111.26	108.39	111.7	105.42	100.19	96.394	114.33	101.67	106.11	105.33	106.06	104.65	108.2	109.7	103.22	110.16	113.7	108.64	105.04	109.59	109.21	105.51
109.57	101.71	111.16	102.02	106.51	103.05	104.23	98.034	96.724	105.26	103.9	107.51	105.67	97.368	96.125	96.995	102.71	103.99	107.36	102.32	107.71	102.16	96.061	106.44	100.42	108.28	97.588	93.355	100.79	102.14	96.06	108.37	102.77	101.47	105.22	101.13	110.06	113.16	103.32	108.81	115.56	107.36	103.54	104.35	101.43	100.95	105.88	109.94	103.71	113.47
97.677	100.23	94.156	100.5	90.085	99.218	99.871	100.11	86.103	96.56	99.346	105.23	96.852	90.509	97.021	107.1	95.432	102.51	97.576	100.43	102.87	96.727	95.097	99.547	101.95	98.836	98.1	90.313	97.821	96.701	101.51	106.11	101.29	98.432	103.21	101.74	99.112	103.64	95.849	99.556	99.341	107.56	97.552	98.129	110.44	88.282	107.56	97.608	105.41	103.24
110.6	117.32	108.57	109.07	116.9	110.41	110.37	113.25	103.99	110.76	106.48	115.02	102.8	107.71	102.5	106.07	108.67	113.63	118.94	101.34	108.19	112.03	113.59	110.17	105.21	118.83	110.26	104.96	109.51	100.63	117.22	109.07	105.56	103.97	115.87	116.14	105.88	102.95	109.52	113.77	105.27	113.37	110.56	108.36	105.46	118.05	104.69	106.08	106.41	108.06
112.75	108.94	111.16	111.67	102.01	103.47	103.95	110.61	115.34	105.29	106.12	115.24	116.04	115.08	110.35	107.48	109.37	114.98	114.3	100.82	110.51	120.12	119.95	108.91	110.9	112.25	114.6	123.68	105.59	113.93	109.37	117.7	107.8	111.99	111.56	114.55	98.94	112.53	106.59	103.35	104.47	119.63	117.21	114.77	110.74	103.53	106.26	112.16	101.94	108.23
107.06	100.11	96.406	99.17	97.033	96.869	98.709	96.195	98.208	97.907	99.058	98.273	96.089	106.27	94.276	95.014	99.461	95.941	106.61	84.823	90.178	101.61	95.412	91.427	97.817	97.561	93.101	103.98	95.508	97.574	112.07	96.346	97.498	102.09	88.353	104.51	99.902	97.985	99.416	85.434	97.754	112.2	101.21	102.42	99.715	88.11	100.19	101.47	110.97	101.1
105.64	113.93	107.19	97.651	100.21	107.38	114.45	116.04	98.953	104.79	105.61	111.37	116.01	116.7	110.7	106.72	110.08	108.66	110.84	114.18	111.51	108.47	111.8	112.14	111.75	114.77	109.26	114.69	106.08	115.08	105.51	118.36	108.8	102.1	98.413	106.94	108.66	109.42	115.74	103.25	109.9	109.34	111.86	103.76	108.21	113.55	104.09	112.79	113.73	108.57
104.93	117.08	120.84	109.61	112.16	113.97	115.68	112.54	110.99	110.61	122.19	112.55	115.41	114.72	110.73	112.65	117.47	114.04	113.7	113.99	107.34	106.07	111.98	108.49	107.64	105.71	114.75	103.42	111.96	102.18	99.936	120.34	105.14	115.61	107.36	111.39	106.08	113.65	106.91	103.17	109.13	115.6	110.66	116.76	108.87	125.49	113.96	102.19	108.86	118.24
101.32	107.7	109.73	104.16	101.18	103.02	97.249	102.64	112.7	108.15	97.493	102.67	98.117	99.367	101.12	110.68	105.21	99.335	97.938	102.33	100.91	103.24	104.31	97.558	105.1	101.68	105.29	106.67	107.73	90.345	99.457	100.79	103.2	98.293	98.367	103.09	99.422	105.85	99.365	107.35	98.36	111.78	110.23	108.56	95.463	109.05	101.69	97.411	107.3	95.385
114.95	113.54	116.77	108.21	113.45	103.3	108.6	113.38	112.71	107.34	113.43	118.72	105.68	109.9	114.52	105.91	117	113.44	109.96	109.45	113.99	117.76	104.1	111.8	113.88	103.54	103.71	116.94	108.45	107.96	103.94	105.19	116.62	109.85	101.93	116.72	120.26	109.11	115.92	118.03	117.17	106.71	103.05	105.18	104.83	102.84	116.55	107.49	116.15	118.44
113.54	111.7	114.34	113.07	111.87	113.42	104.74	109.82	113.41	114.79	115.51	113.33	99.987	104.28	113.95	105.47	118.02	115.09	105.19	108.17	109.5	128.41	114.53	110.68	109.44	110.74	106.2	100.4	115.7	102.5	110.01	112.92	98.446	108.89	102.82	114.52	106.57	119.84	113.78	116.59	109.38	114.4	106.13	114.59	107.59	111.19	113.6	101.78	118.75	112.81
111.95	94.816	96.482	95.684	116.55	110.04	96.934	109.49	97.658	97.661	107.58	108.05	95.648	101.26	107.96	101	108.28	108.66	116.51	102.47	108.62	114.32	110.84	100.05	106.84	105.31	105.51	106.3	108.27	111.56	108.56	108.02	101.88	114.18	103.54	108.62	103.26	117.93	105	105.32	105.86	104.21	106.29	109.4	95.656	104.81	98.934	105.98	104.53	100.76
109.58	105.54	97.759	103.74	103.74	109.91	108.88	107.39	103.82	110.98	104.33	99.949	109.56	103.21	107.9	107.63	104.04	108.13	99.928	107.04	103.06	103.11	95.34	107.22	102.61	108.11	109.32	106.44	109.42	100.27	104.74	105.91	108.56	104.76	114.14	99.572	108.69	106.89	105.37	100.59	106.41	110.76	106.93	105	103.87	106.43	109.37	108.23	100.91	101.32
109.64	105.75	102.44	109.14	95.923	105.52	104.36	104.21	106.6	100.13	104.93	95.871	103.85	101.44	105.08	105.22	102.62	102.51	100.97	104.55	104.05	107.48	101.26	111.71	106.55	105.82	105.57	100.99	103.88	106.39	99.914	97.874	96.873	95.518	106.02	105.75	101.17	108.23	105.31	112.31	97.328	98.815	106.82	96.295	100.81	110.48	101.48	95.868	98.406	101.27
116.78	112.44	117.14	108.65	118.45	114.62	111.26	113.9	119.23	111.18	113.68	112.57	108.76	119.19	103.44	110.04	115.6	112.1	126.12	118.29	112.61	119.25	111.4	111.94	110.45	114.41	118.61	116.79	120.24	123.76	110.88	113.12	114.94	109.77	117.22	114.95	119.27	115.59	108.31	121.54	115.57	105.88	119.21	127.34	119.04	122.76	112.4	119.62	107.98	119.52
115.25	113.78	108.93	108.31	114.41	111.61	108.08	113.03	108.01	110.14	107.17	116.68	104.83	109.48	110.59	113.64	106.56	111.8	102.8	112.33	117.59	118.94	108.8	118.85	124.33	113.68	114	123.47	114.88	116.11	123.41	120.42	108.97	107.1	112.46	110.01	111.88	114.58	111.44	101.02	116.47	116.84	116.03	104.19	103.8	110.57	108.79	119.23	103.04	113.62
101.28	108.1	113.34	110.25	103.29	115.21	102.23	111.97	101.56	97.507	104.69	103.4	101.13	98.431	104.56	99.942	110.65	100.18	109.79	97.668	110.95	99.784	101.11	106.7	111.92	97.361	99.924	111.02	113.71	110.65	108.23	101.66	111.37	109.39	110.57	114.84	107.28	101.64	96.898	116.26	113.23	102.1	112.26	103.97	116.63	117.28	98.521	111.52	110.64	100.83
94.358	99.335	99.814	95.326	91.825	100.45	94.232	112.7	110.57	96.496	83.121	97.01	106.87	111.44	102.59	100.91	97.142	99.649	97.717	103.81	95.544	102.69	101.53	99.332	96.7	92.488	94.136	101.47	101.88	98.998	98.229	109.47	103.01	88	105.91	118.86	95.426	96.643	103.44	98.576	103.64	102.51	88.885	93.583	95.963	95.54	97.093	100.64	102.85	96.769
102.98	104.87	98.272	102.39	107.53	102.68	106.18	108.78	110.71	99.79	109.31	101.89	108.08	101.86	101.64	97.861	105.18	91.592	99.321	116.41	99.068	99.872	101.51	103.23	108.54	107.52	99.077	115.17	100.92	103.96	106.53	105.29	106.86	96.712	102.19	99.841	112.35	105.95	94.481	105.77	103.03	106.73	106.2	105.93	111.62	106.89	102.99	96.069	110.23	111.39
103.23	105.9	107.1	103.94	102.94	105.51	99.599	94.51	91.783	109.17	96.313	99.97	102.49	90.638	100.53	107.55	96.683	108.3	93.987	99.544	92.925	101.76	103.44	101.07	90.789	104.02	100.32	103.56	93.27	93.523	96.098	95.879	102.71	104.75	97.857	100.08	98.171	105.32	104.85	107.43	92.549	99.267	95.398	90.28	97.627	107.38	104.12	107.66	101.18	97.936
114.88	118.6	112.71	114.26	114.6	110.79	100.13	106.38	122.97	105.58	111.32	115.89	115.34	111.57	117.76	114.65	107.89	109.6	103.93	115.58	107.39	117.1	115.73	112.62	111.33	102.75	112.58	107.01	106.65	101.9	111.23	108.02	105.06	102.92	94.682	115.93	116.4	119.38	112.18	108.27	110.59	108.92	103.26	110.12	104.37	108.78	116.74	120.43	102.95	113.18
104.75	101.66	105.74	105.39	106.85	112.48	113.9	112.13	98.878	106.18	97.654	111.45	104.62	100.81	109.83	103.61	106.52	98.812	111.92	112.34	101.04	106.13	110.12	100.33	113.5	102.25	106.98	101.72	110.15	98.178	104.4	105.1	109.25	115.18	99.81	100.11	97.467	100.53	105.37	105.48	120.15	102.91	112.38	108.35	115.95	103.37	110.19	97.102	105.04	105.45
117.66	110.5	101.68	111.06	113.45	112.85	100.98	118.67	114.79	120.22	114.36	108.3	114.43	108.35	114.7	115.84	103.72	110.15	106.87	110.08	111.43	128.33	106.53	121.93	106.57	113.88	118.17	117.93	115.57	98.956	106.69	107.77	98.695	112.78	115.37	105.68	121.63	112.24	110.75	112.93	115.68	116.38	122.98	114.79	109.47	103.71	111.89	105.47	117	116.44
100.9	108.44	103.44	106.42	112.47	113.99	99.875	99.779	108.35	105.27	112.89	108.48	101.59	108.98	101.43	100.09	102.64	105.22	100.53	101.38	114.41	108.24	113.77	98.76	107.1	104.04	96.87	108.63	99.46	112.63	98.943	101.46	104.15	101.73	90.283	106.26	95.573	104.87	102.2	108.61	113.06	103.03	105.07	96.86	107.69	104.8	102.05	99.784	103.31	106.6
103.28	105.43	105.28	101.14	102.82	94.264	106.86	103.06	102.83	111.99	94.746	105.65	100.36	100.12	100.97	101.99	113.85	106.5	95.788	98.974	111.03	102.38	101.66	96.82	102.86	104.83	108.44	103.49	98.578	118.3	98.517	96.005	107.15	100.66	109.9	106.05	107.3	100.19	97.745	103.29	99.806	98.513	102.36	108.65	105.61	100.37	96.481	102.4	106.73	111.21
97.204	107.4	105.74	104.73	108.2	108.61	97.804	108.96	100.83	109.15	104.03	103.39	102.6	116.57	109.64	109.49	106.26	113.22	113.28	101.92	97.625	105.69	101.47	104.65	95.127	105.81	101.61	95.333	104.33	104.45	105.51	100.17	110.84	106.27	106.04	104.67	105.23	100.44	103.72	110.71	107.81	103.65	105.7	105.74	110.87	101.51	95.054	104.8	106.16	99.239
113.53	113.72	114.76	108.21	108.43	112.66	108.56	115.21	117.03	114.06	111.02	113.6	110.78	113.31	110.15	105.51	104.6	109.8	111.81	119.48	114.85	113.8	113.33	111.05	108.68	114.37	106.52	110.8	113.23	116.12	115.59	109.21	116.37	106.65	109.4	112.08	106.89	119.89	112.06	122.59	106.9	113.5	121.72	109.07	111.09	109.72	114.11	108.36	113.37	107.96
111.78	112.44	108.36	107.09	108.59	105.54	113.59	114.11	110.81	117.96	115.2	116.51	111.24	112.86	117.47	110.67	107.4	117.04	105.1	118.68	114.29	127.97	107.95	109.7	105.83	106.25	115.99	107.9	108.82	115.58	109.08	116.95	105.75	112.81	116.9	116.28	108.52	110.1	110.98	110.14	116.44	105.29	112.53	115.33	105.52	112.1	121.12	108.31	104.12	114.92
101.74	106.57	107.49	103.52	111.41	108.25	103.21	102.12	102.61	105.15	90.945	113.46	107.79	94.631	113.83	99.539	101.31	105.16	102.44	100.52	108.34	108.22	108.5	114.47	96.403	94.682	113.36	120.72	108.3	103.71	103.63	109.52	105.76	112.23	112.33	97.71	105.74	103.78	108.69	101.63	103.04	111.42	112.12	107.33	113.73	101.03	114.26	96.608	105.54	105.44
95.869	105.45	100.31	108.21	114.4	94.076	99.643	106.92	108.58	105.29	107.16	105.1	110.23	101.23	97.558	107.99	104.58	106.34	100.42	114.01	98.736	108.83	98.71	115.28	103.53	108.9	113.88	100.75	109.55	113.74	111.57	108.76	98.993	111.31	107.96	107.36	96.249	102.08	104.42	108.54	102.38	115.96	100.25	101.89	103.43	104.54	106.87	109.57	105.42	92.207
103.41	105.34	109.93	114.12	112.59	109.36	109.35	110.9	112	108.1	102.09	117.07	119.2	114.58	111.78	110.3	117.81	116.72	112.26	109.44	119.19	114.35	107.02	114.72	108.44	111.51	121.13	113.64	111.55	112.08	120.65	119.72	104.99	113.94	121.13	115.43	106.48	109.06	109.24	113.97	107.45	104.47	109.6	113.61	109.86	115.16	118.89	106	116.84	115.54
97.414	97.469	94.89	107.38	97.518	102.82	109.22	103.23	101.28	104.87	111.59	104.57	95.68	102.61	112.06	106.61	110.23	98.56	102.24	101.38	97.94	103.33	95.504	99.051	102.24	97.475	102.62	105.18	108.98	102.27	100.32	96.712	106.91	103.17	99.508	103.58	100.42	98.568	93.556	95.093	97.445	97.08	110.33	101.8	94.854	99.973	100.5	104.97	101.91	101.87
117.15	104.89	113.82	113.83	105.03	99.826	105.54	110.3	108.19	103.81	103.58	100.58	107.12	111.37	103.5	104.52	109.32	107.99	94.84	100.08	106.68	103.37	101.04	106.79	104.65	104.7	108.68	117.32	106.07	103.68	110.2	99.667	96.949	100.03	116.14	100.23	105.71	100.77	95.48	100.43	104.63	95.044	106.45	100.45	103.84	104.21	103.18	107.68	106.08	93.343
88.866	102.89	107.21	101.21	101.16	100.3	106.75	103.94	102.45	104.4	100.77	105.02	99.394	106.72	105.88	100.2	108.07	111.43	102.59	105.41	114.64	102.02	106.55	115.69	106.48	104.55	102.91	110.06	103.52	107.33	111.6	97.078	101.98	106.14	111.41	107.57	102.83	99.179	107.44	96.837	115.53	101.93	104.11	100.23	103.21	100.65	104.9	116.85	98.961	99.829
98.963	100.34	111.45	98.722	103.81	113.42	109.94	119.14	106.42	104.24	104.19	110.13	104.21	115.35	105.19	109.96	103.25	98.577	110.82	96.803	100.66	109.28	107.85	105.79	106.51	103.43	104.16	108.22	111.5	103.67	111.4	106.26	108.67	110.32	98.299	106.92	107.03	100.89	103.62	106.63	95.618	111.53	109.02	105.44	110.83	100.97	113.32	106.86	116.25	108.35
106.52	107.95	100.03	112.46	102.71	103.67	115.49	99.074	101.22	105.88	105.96	109.62	99.437	106.92	100.2	110.61	105.15	107.3	107.61	109.52	102.05	109.99	104.44	101.23	96.039	117.8	100.74	104.23	97.37	106.33	101.69	104.37	106.91	110.56	103.24	102.18	100.69	94.673	100.6	105.71	110.11	101.34	101.86	101.21	110.89	102.75	98.633	97.705	96.248	108.82
105.5	106.13	113.42	104.14	109.89	106.54	105.07	107.66	96.191	107.69	94.841	111.37	110.31	111.27	105.99	113.52	98.537	107.9	108.74	99.705	101.02	101.35	100.63	105.58	105.52	99.991	100.75	97.672	102.28	100.73	102.06	102.65	102.84	95.629	110.73	107.77	97.938	104.56	107.5	97.747	97.165	106.1	106.67	101.4	100.29	94.381	97.978	107.81	111.48	100.57
100.53	111.94	108.14	111.82	109.94	114.97	111.77	108.28	104.33	107.58	114.76	113.6	110.06	106.82	110.89	99.967	100.23	106.59	105.36	109.07	102.18	115.22	104.69	102.17	99.921	112.58	105.8	104.59	100.36	99.69	103.62	105.78	106.21	106.43	98.034	107.12	106.64	116.58	107.19	102.77	109.23	101.05	104.12	107.08	99.102	114.61	104.61	105.43	108.32	102.88
93.351	97.953	97.675	108.3	96.763	107.64	102.02	90.413	94.452	94.929	91.424	103.42	104.59	94.95	96.758	97.243	95.929	94.671	94.962	108.37	107.88	104.25	108.23	100.73	97.94	104.48	95.566	100.98	103.37	97.689	100.43	98.592	103.07	102.57	105.6	101.3	104.89	88.425	95.156	95.694	87.895	102.34	100.09	91.146	97.315	96.92	101.39	105.54	102.82	101.2
106.24	117.58	118.71	108.1	115.67	112.81	109.49	122.52	107.35	105.94	111.43	111.72	112.82	107.78	110.8	111.21	110.66	102.29	106.19	103.36	110.95	106.39	113.14	110.73	112.56	116.81	115.2	117.91	116.61	112.31	105.19	115.24	111.84	114.33	115.05	113.12	120.04	108.81	118.18	109.94	109.3	109.94	105.1	112.5	113.44	116.87	116.32	116.23	111.47	118.53
114.53	113.46	115.15	112.46	111.76	111.71	105.87	111.83	119.3	108.53	113.69	112.73	110	107.83	109.53	112.39	106.68	101.36	117.25	110.11	112.61	116.77	110.74	110.45	101.2	107.35	106.24	116.01	115.11	107.91	114.77	109.4	123.22	112.12	120.41	113.76	112.48	111.89	113.9	102.83	104.84	115.41	100.22	121.27	110.33	118.4	104.04	113.15	108.69	114.22
118.62	105.51	109.36	111.34	113.52	108.87	111.65	110.08	104.99	111.47	110.33	102.22	109.44	116.35	103.21	105.74	108.44	103.88	103.14	113.2	107.73	110.84	104.65	114.79	105.8	108.69	105.99	112.5	111.57	106.77	111.59	109.65	110.66	105.68	107.45	116.47	110.01	119.38	113.78	103.81	105.08	111.78	108.03	118.11	106.36	114.63	109.88	112.4	110.21	109.93
108.5	96.704	104.75	105.72	94.591	95.108	90.045	103.89	94.605	99.259	97.83	98.852	102.99	99.554	97.103	96.671	105.09	101.2	101.85	98.725	94.044	106.79	103.27	93.679	96.243	101.39	107.98	104.94	103.37	107.42	98.413	94.319	92.805	101.32	109.95	97.73	97.088	104.67	110.21	101.29	100.38	108.78	101.7	97.447	103.56	102.44	105	103.55	94.842	89.364
122.59	113.59	109.7	113.35	114.54	101.81	106.97	110.6	110.83	108.6	111.83	112.86	105.24	112.04	112.57	110.17	105.01	113.99	108.68	113.84	117.8	106.52	112.37	106.74	111.48	104.98	118.86	103.48	107.72	119.45	112.64	108.23	121.99	102.72	113.54	115.36	103.13	114.18	118.69	103.54	112.97	117.25	116.9	107.25	126.52	98.535	106.52	114.44	110.26	113.95
101.65	104.93	106.15	101.08	114.76	104.38	102.28	102.95	104.24	100.11	104	108.98	111.5	112.58	101.91	104.52	98.549	109.47	107.32	102.54	108.09	106.38	95.495	108.65	96.565	105.26	101.03	102.21	110.2	100.03	99.75	110.41	99.253	104.01	105.09	99.845	102.48	102.4	103.92	113.28	110.2	103.91	108.01	98.957	100.37	104.11	100.88	101.63	101.32	104.55
107.78	97.227	94.851	109.35	102.6	101.55	103.73	95.176	108.23	98.261	102.67	107.82	97.267	100.76	109.71	98.74	111.55	101.32	107.48	113.49	104.85	102.97	102.41	104.49	113.55	95.856	96.748	105.09	115.67	105.3	103.95	115.85	103.42	106.44	101.25	96.52	99.115	108.79	108.36	111.93	113.5	104.4	107.29	95.46	115.55	104.7	100.85	97.061	111.23	98.167
115.49	120.74	117.83	109.35	118.88	112.9	112.32	112.59	117.48	119.21	107.38	104.13	114.89	113.23	103.51	105.24	114.85	108.64	118.61	111.36	112.04	120.51	107.62	102.97	108.05	124.94	105.41	117.18	119.12	116.81	111.18	111.57	112	124.61	112.74	104.35	110.02	111.78	101.09	114.09	112.32	110.23	120.08	108.62	115.32	112.12	109	110.73	116.6	106.44
120.27	102.15	100.6	112.35	116.21	113.11	109.05	114.77	98.667	105.18	104.09	116.74	105.49	126.31	111.6	115.05	110.42	120.34	115.05	107.7	103.87	104.39	112.84	118.6	110.31	111.71	115.68	114.3	112.52	108.62	109.87	105.93	113.43	118.58	106.79	107.66	113.37	116.85	118.07	110.3	113.4	105.05	106.55	112.71	110.65	115.47	108.83	110.36	105.64	110.57
95.916	94.441	99.706	94.932	111.04	89.672	106.17	94.417	94.196	97.355	98.423	100.83	98.911	98.271	99.97	97.828	99.043	101.26	91.4	103.98	99.09	104.6	91.764	99.93	94.702	100.38	95.053	99.321	104.05	88.916	99.097	104.24	94.336	97.789	94.177	96.092	99.392	102.37	98.084	97.5	102.55	96.601	87.787	88.756	106.56	105.11	94.675	102.64	97.239	96.545
96.553	111.11	111.05	103.8	105.5	109.63	99.607	105.73	102.21	106.74	106.7	109.08	111.19	94.45	109.71	108.11	104.39	104.53	99.008	104.7	104.3	102.82	103.41	105.99	110.78	105.4	97.897	104.43	107.03	113.35	105.22	95.467	108.26	106.91	102.32	120.75	103.2	106.55	104.46	101.99	101.97	100.77	108.92	105.29	103.63	103.03	101.73	104.26	100.46	111.48
99.921	100.38	103.3	108.93	100.44	101	99.066	103.72	95.276	101.08	96.006	101.97	107	101.56	100.1	106.3	103.82	98.079	108.06	101.38	95.47	94.404	106.88	97.468	104.79	96.208	104.61	99.594	100.89	99.079	99.58	105.88	100.04	90.942	97.916	103.94	91.903	105.3	99.923	91.976	114.83	97.252	98.018	89.882	99.013	105.64	97.65	92.27	99.704	107.61
101.87	109.37	117.03	120.6	112.57	103.77	109.06	113.14	119.81	112.05	107.9	113.37	113.02	119.27	114.57	107.73	108.53	112.55	114.38	113.26	100.71	114.11	108.14	110.02	101.96	112.72	117.93	115.07	125.56	112.13	107.49	106.3	106.09	110.79	114.77	114.6	111.95	104.41	111.4	102.83	118.8	103.31	117.15	121.92	102.68	123.65	115.68	108.09	113.69	105.47
107.07	114.7	116.49	107.1	105.22	102.09	110.04	101.55	104.25	110.24	104.82	110.66	101.96	97.239	103.33	109.75	108.06	99.832	103.16	104.74	108.42	105.3	104.77	109.21	107.18	105.38	110.06	101.95	103.82	101.09	111.4	107.83	111.21	99.652	98.205	98.495	108.46	114.59	107.04	108.7	107.74	109.46	106.12	105.02	106.52	109.27	106.89	108.77	99.051	105.19
112.42	108.47	118.87	104.97	104.86	107.14	112.57	104.01	102.24	109.3	110.27	108.5	107.36	101.53	105.59	113.51	118.31	119.33	116.22	112.24	108.55	109.62	112.04	95.73	111.35	118.82	101.95	109.49	117.55	115.98	105.5	112.64	93	101.35	102.99	115.3	112.06	105.03	115.48	106.64	96.224	111.41	115.39	106	110.02	104.43	116.88	112.31	121.66	113.64
108.72	112.53	119.69	120.89	109.33	118.69	119.21	112.77	112.72	114.76	114.22	107.53	103.67	112.71	121.68	101.65	108.41	123.28	105.08	111.74	110.37	117.85	109.91	118.2	111.75	117.45	114.85	109.64	113.23	114.15	106.99	109.17	117.83	113.93	114.94	110.1	109.66	105.06	107.1	104.48	118.1	111.55	123.86	112.76	110.5	102.22	114.93	106.73	113.87	108.27
102.73	102.1	106.75	108.21	105.93	106.27	115.98	108.38	108.88	105.9	106.66	107.57	98.271	110.1	113.67	115.29	106.69	104.5	97.856	100.68	103.71	105.89	96.875	105.8	100.87	93.973	101.88	102.5	97.477	93.907	108.18	99.98	109.57	107.29	100.04	111.04	107.51	100.87	97.914	103.52	95.653	113.12	106.16	102.14	113.17	100.24	103.7	100.1	101.53	112.35
112.99	104.44	95.47	99.876	97.276	98.889	90.1	104.65	94.485	104.04	95.589	89.11	112.23	101.46	99.884	98.604	102.62	101.04	103.88	90.576	104.74	99.664	100.8	102.36	99.487	90.253	97.903	95.735	96.267	105.37	111.1	97.366	102.56	96.785	105.56	98.574	103.01	104.78	97.293	103.12	99.668	97.753	100.15	92.333	95.822	104.37	97.346	96.842	100.12	96.541
112.95	103.46	111.29	104.29	106.81	99.325	105.61	104.52	107.51	108.86	109.14	114.04	99.6	103.32	110.13	103.58	103.86	109.93	113.5	105.57	99.693	103.9	109.41	99.363	108.6	107.4	112.76	105.6	116.87	119.63	106.66	102.94	105.51	106.35	109.29	106.74	106.7	102.97	103.82	99.768	116.65	119.07	107.05	106.67	101.05	107.19	115	113.26	109.1	108.9
104.81	101.16	114.7	112.4	107.37	108.34	109.59	99.108	94.87	108.68	102.04	103	97.27	108.98	109.99	113.44	104.68	104.44	105.13	106.97	103.52	100.85	112.87	107.96	113.29	107.64	108.23	115.02	102.34	98.953	113.44	97.559	115.67	105.87	104.99	103.72	105.71	104.62	108.57	99.577	104.11	109.91	113.33	102.64	114.35	111.04	110.68	101.45	108.65	111.91
105.02	95.383	113.14	105.25	108.4	92.938	105.68	96.579	104.31	97.129	112.97	103.78	100.68	103.56	96.393	110.15	102.2	107.44	105.74	106.25	100.98	109.21	100.49	96.893	103.12	103.23	107.34	102.4	102.33	103.05	109.7	107.45	94.283	100.23	112.09	105.57	112.55	98.268	101.68	109.29	108.31	100.43	106.73	100.22	101.04	100.14	112.78	100.26	112.45	97.356
103.19	108.66	106.92	114.39	116.55	105.92	108.93	107.79	100.79	106.77	105.11	103.3	100.67	100.17	109.29	104.65	104.57	110.8	102.28	107.55	98.239	100.62	114.38	95.999	100.02	103.54	109.08	105.53	97.379	111.62	106.02	105.35	112.51	104.04	109.72	101.38	104.76	116.17	102.8	104.63	107.99	103.12	111.62	101.74	105.84	105.17	101.06	100.01	117.05	109.36
101.49	103.11	108.81	105.78	111.05	102.43	108.75	105.63	101.67	108.04	104.02	107.29	95.141	108.47	94.156	108.78	102	109.86	103.42	106.84	119.58	104.13	111.54	102.91	101.33	103.34	99.271	104.88	104.34	107.64	106.78	107.23	104.66	108.62	96.013	105.9	108.8	104.11	105.43	102.65	107.53	101.46	112.24	100.25	104.83	103.48	95.796	101.7	105.76	105.98
108.45	109.16	95.682	111.13	108	103.28	112.27	102.6	104.07	106.46	108.71	102.27	110.88	108.26	108.89	99.784	107.08	112.53	113.54	107.13	105.1	92.807	100.2	110.6	110.62	108.63	103.85	108.8	101.6	111.74	119.52	96.998	106.9	115.7	104.12	104.38	105.9	108.22	100.44	113.41	102.2	99.983	116.36	104.33	104.96	114.51	100.69	105.84	94.089	110.25
109.45	103.53	100.68	96.327	105.63	110.43	119.51	98.754	107.66	106.81	97.197	108.76	103.88	108.85	100.98	103.76	113	97.848	112.3	104.78	101.27	100.82	106.69	106.99	102.77	91.464	105.71	100.4	104.21	112.05	108.26	96.281	109.15	99.647	101.26	99.276	110.23	112.18	109.2	110.62	105.48	97.796	106.86	107.79	96.857	100.22	108.05	104.69	105.6	105.28
98.249	103.03	108.7	100.12	98.348	103.65	106.42	96.09	102.35	94.067	97.363	105.46	100.83	98.865	97.591	101.77	95.404	99.896	102.48	96.486	109.58	101.19	99.504	104.72	89.485	112.99	96.97	107.58	100.74	98.66	97.656	102.56	99.564	102.59	91.314	94.942	98.201	98.353	96.058	102.16	97.047	108.18	102.86	94.776	92.491	99.532	97.408	90.469	101.19	97.863
96.713	96.266	104.66	97.203	99.435	107.62	91.763	93.161	94.441	104.53	98.754	106.19	100.63	104.18	105.78	95.749	99.559	100.73	99.083	103.6	96.69	102.29	106.36	94.922	103.43	103.3	96.116	96.361	100.31	96.93	105.05	94.102	104.31	101.9	102.3	89.999	96.724	110.03	103.84	98.692	99.428	99.657	103.15	91.598	106.31	95.84	96.306	105.41	103.49	97.952
89.592	106.15	106.06	107.54	99.679	107.45	100.95	94.739	101.37	104.36	101.51	96.879	103.14	99.305	97.05	100.15	105.51	97.939	92.642	94.945	102.88	102.17	99.524	99.858	104.38	99.107	96.939	101.14	101.72	91.607	100.28	97.39	93.637	100.91	108.7	99.212	101.51	94.701	107.99	95.1	112	107.86	92.669	95.506	98.26	97.769	97.636	105.78	98.771	107.42
113.9	104.93	107.99	102.53	105.02	109.79	102.16	110.05	100.75	96.923	107.71	113.49	118.39	103.35	106.29	108.94	108.09	114.7	105.64	99.021	105.82	109.43	109.26	104.59	110.29	97.317	109.76	105.66	99.222	116.58	100.39	101.64	108.06	105.09	101.76	97.079	103.71	104.08	107.44	104.73	99.966	108.8	101.39	108.31	102.53	100.46	97.485	100.46	114.97	104.6
92.841	100.04	92.445	103.94	100.02	104.05	95.87	97.625	100.04	91.373	98.783	109	89.071	89.296	90.083	101.5	102.75	110.28	106.9	103.29	97.628	99.208	95.244	106.25	98.825	94.238	103.41	106.65	110.29	103.52	99.95	100.08	110.52	106.89	103.38	101.08	103.36	101.78	101.6	96.242	99.472	95.711	94.862	102.66	96.523	104.12	98.365	97.044	91.357	90.175
101.36	102.23	104.58	109.38	107.23	101.5	102.26	111.99	103.24	99.073	109.47	103.83	104.89	111.53	99.473	101.54	116.65	113.51	110.57	112.24	107.44	101.5	107.01	103.25	108.85	103.75	97.926	105.24	114.06	102.8	114.45	104.06	104.12	99.378	113.21	101.93	107.54	113.87	121.2	104.92	111.31	98.62	107.54	98.53	108.13	107.22	104.99	110.8	107.31	105.7
102.31	110.34	102.99	101.19	110.9	106.42	106.96	103.05	105.21	107.31	105.81	108.84	108.13	105.37	102.44	106.27	102.37	111.86	108.74	105.57	104.9	111.74	100.78	104.95	100.18	88.918	105.74	98.32	108.03	110.24	94.272	102.54	100.55	102.9	110.6	101.61	107.23	106.27	100.14	112.1	107.53	111.94	104.53	96.968	107.93	94.046	114.33	108.02	102.81	108.46
98.794	102.22	103.68	104.26	108.73	101.75	106.51	93.815	100.34	103.01	106.28	107.16	99.194	107.87	105.75	102.86	105.54	103.62	104.16	108.27	95.068	102.95	104.62	101.7	113.32	102.92	109.92	97.125	105.89	111.73	112.83	100.52	109.83	101	106.66	95.932	103.87	106.91	101.85	104.9	105.2	113.26	106.78	100.52	111.45	99.762	98.996	102.82	106.63	102.34
89.454	106.22	87.633	100.32	106.96	96.2	104.46	90.5	97.312	108.52	95.522	101.58	97.059	96.326	96.65	97	99.865	101.88	106.39	102.52	94.15	102.84	100.14	98.872	101.3	98.086	98.345	92.132	101.26	93.148	101.24	104.5	108.11	104.87	102.53	104.61	91.591	88.148	104.22	98.128	103.46	93.189	94.734	95.531	100.61	96.052	100.73	106.49	98.698	103.12
112.03	101.39	108.86	92.335	108.67	97.569	109.49	107.23	111.63	89.917	110.29	111.11	104.52	111.85	101.37	106.01	104.12	103.59	105.55	102.8	106.1	102.81	98.842	103.96	112.42	102.16	107.84	105.97	104.87	101.99	98.9	104.66	99.355	105.97	104.58	108.59	99.922	103.88	109.77	124.95	103.56	110.52	114.02	113.59	102.65	109.26	105.56	113.65	102.91	98.378
105.1	111.92	111.1	102.11	106.69	119.29	101.28	109.04	103.84	108.75	116.53	113.22	100.18	105.33	113.4	99.607	118.76	98.927	99.655	104.97	108.26	102.69	102.88	110.7	108.76	111.29	106.73	101.13	105.48	100.37	111.87	101.71	105.88	114.68	101.38	111.4	111.03	102.23	117.77	96.203	100.85	108.79	106.59	106.74	106.8	111.28	106.73	109.76	98.024	101.6
108.12	100.81	107.98	104.15	109.24	115.52	102.65	107.78	112.77	117.32	116.09	113.54	108.3	103.81	97.155	106.25	105.9	107.97	105.96	105.61	104.44	112.68	112.03	117.53	109.23	115.34	108	118.94	117.3	108.21	107.09	113.02	107.7	112.48	106.86	114.89	112.8	107.53	113.9	114.99	110.36	105.44	108.82	107.15	102.34	117.63	111.8	103.16	113.71	122.69
106.95	88.489	94.887	103.56	94.933	93.598	96.302	105.45	95.017	101.93	106.06	100.74	113.56	99.984	99.557	96.129	99.72	95.532	101.62	102.21	104.51	116	105.87	97.683	97.324	99.531	101.13	104.6	97.615	107.57	103.89	99.909	98.57	92.609	95.66	105.73	102.98	101.71	109.99	102.02	87.247	100.79	97.02	90.58	101.49	94.817	105.01	110.95	108.52	101.07
121.48	121.76	118.25	112.15	113.88	112.75	113.35	116.59	117.17	112.32	120.32	113.05	114.56	115.94	119.84	121.92	129.35	120.32	110.55	118.48	123.02	110.17	117.79	119.2	122.43	109.7	114.34	118.55	124.39	120.41	119.56	120.22	116.65	119.64	117.45	122.78	123.52	121.8	112.07	117.89	123.71	122.07	108.96	118.8	118.98	123.22	120.15	114.7	120.24	126.93
117.6	118.37	112.85	111.94	111.83	114.18	101.46	103.63	97.539	111.81	116.82	120.36	108.25	105.23	118.06	115.54	116.88	115.05	109.26	112.4	110.58	105.88	116.15	115.54	111.72	115.81	110.75	111.23	106.89	110.81	110.15	108.76	117.85	108.78	115.63	108.18	109.23	102.63	106.38	110.67	111.63	121.4	123.34	115.32	116.92	115.16	117.37	113.41	112.56	105.3
102.76	114.09	107.55	106.55	102.68	99.857	100.95	110.41	108.51	108.75	103.08	109.66	97.005	103.09	110.54	109.78	110.17	104.31	105.33	103.53	98.612	99.449	102.75	99.793	98.724	100.12	106.66	104.32	111.98	110.03	116.27	97.445	102.25	105.69	112.88	97.996	100	111.83	103.11	110.94	99.852	103.91	100.09	113.85	97.57	109.43	100.57	108.84	94.612	106.22
103.56	108.09	106.59	110.23	104.5	104.45	104.53	102.33	105.8	107.14	101.65	105.97	110.88	101.05	104.91	111.24	106.72	104.35	107.33	110.04	105.74	111.43	101.44	107.06	100.22	104.54	105.57	109.48	98.766	108.09	105.35	107.59	109.03	96.965	107.34	118.78	112.56	110.75	103.72	92.724	110.52	106.63	100.04	108.2	108.71	111.19	107.33	108.48	105.6	103.46
109.69	106.66	105.68	118.75	111.46	109.07	116.4	117.13	109.82	117	109.58	114.61	116.9	110.37	120.48	108.32	114.28	108.91	98.292	111.62	108.13	111.69	109.94	107.04	110.08	117.75	107.23	108.38	101.71	100.38	112.83	110.78	114.19	107.18	114.5	117.19	107.52	116	105.45	117.79	104.75	111.2	117.6	106.2	105.64	100	106.15	104.84	114.67	108.51
100.74	99.029	116.99	106.79	106.37	109.48	107.7	102.08	103.64	106.28	112.61	108.85	107.39	106.93	95.633	109.88	102.05	115.51	103.77	91.339	113.18	106.46	114.05	114.14	99.122	121.28	99.588	101.76	102	107.71	106	109.66	112.22	109.74	104.38	107.21	111.75	105.52	111.54	104.58	100.26	107.69	101.69	99.023	107.45	107.12	111.72	110.83	120.94	112.42
110.99	112.61	107.25	109.91	105.82	105.56	110.77	112.14	106.97	117.26	124.82	115.27	104.84	113.81	113.87	110.27	114.85	113.37	102.65	113.29	116.51	108.38	110.36	117.15	111.28	111.64	106.14	111.75	104.87	109.28	116.43	109.4	116.37	114.39	109.95	122.28	111.05	120.9	117.58	115.48	116.58	110.87	115.6	116.63	122.29	117.66	118.58	109.21	116.08	114.58
101.37	96.38	101.19	96.573	96.195	101.8	100.97	106.52	99.441	95.955	100.05	108.25	102.17	100.77	96.867	96.66	105.91	102.32	101.9	98.512	100.57	108.51	101.57	109.54	101.57	100.23	102.31	100.09	100.79	93.051	107.88	94.865	94.299	103.29	102.05	93.621	99.059	103.6	102.42	101.28	108.55	92.928	93.278	98.631	104.89	98.535	93.558	105.06	104.67	99.54
114.43	107.14	116.08	112.35	114.65	109.97	132.17	119.33	115.99	112.15	109.01	115.77	105.61	112.47	108.48	115.7	103.78	116.48	120.08	111.58	107.23	113.67	103.59	109.51	114.65	112.31	107.74	107.25	112.25	111.99	109.49	110.8	101.35	120.68	122.58	113.47	110.11	111.92	116.72	112.81	113.14	106.96	103.68	113.17	118.54	114.05	110.66	117.15	112.5	108.05
114.77	117.2	114.32	113.72	112.2	114.4	106.58	116.18	110.99	114.02	104.16	108.86	121.98	114.46	115.08	114.11	117.97	111.52	111.43	108.21	103.05	116.97	112.04	113.71	114.6	111.46	111.6	115.18	113.02	115.82	109.55	112.32	110.34	106.1	120.97	103.39	109.24	112.32	108.77	116.1	111.54	109.78	113.98	108.76	104.35	116.57	111.92	105.8	119.21	116.76
122.89	119.34	105.64	113.68	111.19	121.95	117.89	123.86	110.28	120.99	118.8	120.63	121.35	117.7	117.46	106.62	119.42	117.75	121.13	113.75	115.81	116.1	123.52	118.3	103.36	113.66	115.45	116.18	116.81	115.74	106.62	113.57	127.1	120.57	113.74	125.06	118.23	116.36	117.63	119.3	119.07	119.55	106.84	121.2	119.73	112.74	113.26	105.21	115.81	118.96
106.38	101.36	96.109	102.73	103.63	102.05	111.57	94.141	98.862	108.87	110.71	95.016	97.613	111.4	105.28	97.689	99.894	99.979	109.04	89.755	100.96	97.032	106.57	102.55	106.23	98.586	101.64	98.933	102.28	100.08	107.1	100.18	94.488	102.21	107.92	102.74	100.45	97.756	106.18	99.958	103.24	98.25	102.07	96.705	97.797	94.898	105.07	107.99	96.473	99.513
108.17	107.39	110.7	113.15	108.49	109.34	105.59	109.45	111.86	110.2	104.56	101.04	101.4	114.01	120.46	107.16	108.01	106.17	99.05	101.66	107.68	102.49	114.36	103.87	103.35	102.08	88.322	108.15	104.62	107.1	101.65	96.087	106.02	100.91	102.34	107.48	108.95	107.98	108.72	104.73	106.33	107.38	104.04	106.81	100.76	105.24	109.89	106.79	102.35	107.28
104	95.638	98.309	99.793	99.115	103.27	99.755	97.333	95.026	104.46	89.538	95.902	104.52	101.62	96.368	108.64	106.44	93.097	89.13	100.5	98.214	96.736	93.955	95.995	106.41	105.85	102.55	97.872	100.48	102.26	98.89	98.644	106.13	95.463	97.952	95.486	100.72	97.764	96.18	94.186	105.24	100.7	93.966	103.64	91.558	98.95	100.1	99.391	96.344	101.6
97.239	98.945	103.4	104.57	106.02	101.49	95.111	110.65	101.73	110.56	106.77	95.8	110.32	97.224	99.265	110	107.88	105.45	104.88	109.49	102.19	101.83	109.16	104.14	104.89	102.42	100.59	101.12	108.31	97.011	109.25	102.58	99.454	110.61	101.71	93.341	89.549	107.01	98.217	104.78	103.93	107.31	98.14	94.477	101.8	101.94	106.89	104.96	100.67	103.92
116.01	123.48	119.28	124.06	112.4	113.84	116.82	113.26	123.88	124.85	112.25	114.96	109.48	116.97	117.68	124.94	125.47	109.36	113.85	108.98	116.77	122.78	122.96	111.59	124.16	117.84	123.85	122.36	121.63	119.19	110.52	115.38	124.78	115.24	116.12	116.64	113.36	109.43	112.58	115.99	111.43	118.74	112.26	126.14	118.06	119.99	121.88	117.48	125.25	127.35
101.96	86.336	102.85	98.822	94.8	107.17	94.874	93.144	98.177	94.417	101.14	106.81	99.278	106.94	98.004	102	100.35	93.375	99.994	105.03	100.97	100.76	99.729	103.26	96.621	110.54	103.21	98.904	101.08	104.99	93.431	100.86	92.678	96.463	98.526	91.148	106.89	99.124	101.53	102.79	96.784	97.63	88.726	101.1	105.05	99.454	99.498	98.051	101.68	102.27
104.86	102.24	103.91	106.42	109.26	103.13	101.38	119.08	104.58	107.02	96.68	105.89	99.634	105.13	105.88	106.98	101.68	111.83	103.81	111.23	110.22	103.21	98.243	108.09	107.51	95.855	103.7	101.57	107.66	112.99	96.789	96.88	104.38	102.72	103.76	101.33	105.47	94.05	109.47	104.18	105.8	106.34	104.88	106.54	102.56	109.6	104.77	99.108	103.82	109.84
101.96	100.55	100.42	102.2	94.06	105.62	109.08	110.83	97.161	106.91	100.99	96.843	95.253	103.81	101.32	105.1	102.92	97.587	98.532	100.83	107.22	105.92	103.08	98.357	108.74	94.401	102.62	103.43	111.79	96.01	105.92	104.6	106.71	100.85	98.436	111.81	110.06	104.62	107.57	98.487	103.55	108.88	111.53	101.63	113.64	106.52	94.846	111.36	106.36	110.45
105.82	97.946	105.94	107.4	103.37	102.66	110.84	99.743	105.49	105.76	104.87	98.94	108.43	107.26	103.08	99.944	101.4	106.83	110.9	105.18	107.66	106.9	110.42	114.87	106.23	94.573	100.98	100.88	97.346	114.58	103.96	114.98	110.69	102.34	103.35	104.35	104.82	98.764	106.36	101.36	112.01	108.29	115.55	110.6	111.8	99.633	100.73	111.05	107.01	119.41
104.22	112.75	102.75	100.68	108.44	107.22	99.302	104.79	100.61	106.48	98.466	110.94	110.12	100.12	102.91	106.66	101.41	106.38	100.98	97.55	103.25	107.3	111.63	112.61	113.61	109.3	112.15	104.73	107.65	106.57	102.76	93.796	110.02	107.07	108.72	107.54	104.53	112.22	98.169	98.912	102.21	102.84	97.077	104.53	97.775	106.73	98.297	100.98	101.02	107.73
99.595	99.562	107.91	96.286	93.014	102.82	99.556	101.62	105.42	101.27	108.34	106.25	108.09	98.946	104.88	101.34	100.95	107.03	102.34	106.77	108.48	105.96	103.69	106.47	118.97	103.08	115.68	115.46	103.71	102.13	102.32	105.19	95.82	109.89	113.96	106.52	99.933	98.827	100.12	104.81	99.837	102.93	102.5	100.36	105.06	105.34	107.57	100.02	110.32	108.94
105.93	104.37	101.7	102.99	102.51	102.72	95.602	106.6	108.8	104.57	103.2	100.5	103.56	95.419	109.01	98.84	99.812	111.55	103.85	99.525	99.468	109.26	111.01	100.13	102.18	99.037	107.24	100.78	107.24	101.33	103.53	99.111	101.62	108.65	96.654	102.92	96.201	106.16	105.98	98.689	106.99	97.139	100.51	111.16	102.01	100.63	108.25	110.84	109.45	101.12
105.54	106.65	108.66	106.73	104.11	111.53	107.56	107.53	100.58	104.82	101.21	106.37	102.79	106.69	111.01	90.846	108.05	103.66	112.86	108.02	111.36	106.69	106.19	97.298	107.91	102.88	103.33	111.33	109.37	109.74	103.2	100.74	105.38	103.15	107.21	103.47	103.79	106.69	109.69	107.5	111.71	101.76	101.09	106.09	116.63	109.6	98.564	98.787	111.58	113.35
94.283	104.27	94.196	104.65	108.8	100.67	95.922	97.963	105.24	95.412	89.424	108.59	95.68	98.512	93.368	101.17	92.15	96.847	99.062	107.02	100.41	94.612	89.744	95.235	105.08	100.99	98.638	102.16	100.79	104.31	99.616	98.752	105.02	104.22	87.829	99.747	93.372	102.21	103.91	93.019	96.51	110.18	96.009	95.636	105.24	94.202	99.257	107.02	97.972	100.05
103.6	108.35	106.6	111.82	104.04	105.54	109.25	107.95	96.957	106.68	112.19	96.961	107.03	105.84	103.62	114.18	104.38	110.67	105.97	98.84	100.3	108.22	101.29	111.88	114.69	102.79	114.54	109.35	107.02	98.247	113.22	106.79	102.52	105.73	103.57	105.55	111.61	112.82	110.38	106.37	107.5	100.04	103.72	101.58	104.46	110.32	102.8	104.62	106.6	108.88
115.79	96.711	103.96	94.192	102.93	102.08	106.13	101.71	105.73	105.28	103.82	111.66	99.354	98.507	95.31	104.8	108.87	109.57	104.92	104.58	105.01	110.08	102.06	114.13	110.61	109.02	104.25	104.47	100.51	101.21	105.35	105.34	107.81	106.25	116.79	105.72	96.367	102.95	99.576	107.87	111.22	111.02	108.42	106.39	114.7	111.47	113.64	107.56	109.56	107.08
110.38	112.72	110.71	108.16	112.46	112.22	106.84	118.18	115.37	112.91	115.11	114.48	116.15	113.51	112.56	102.54	105.43	117.99	119.76	106.89	113.78	122.33	115.54	109.92	110.16	115.9	114.54	119.3	109.98	109.47	110.4	115.05	117.25	109.56	115.65	111.21	113.01	113.76	107.49	118.5	112.35	113.46	118.03	107.91	108.9	118.13	112.62	112.03	110.62	107.64
103.46	96.071	105.94	108.71	99.969	97.926	105.2	112.13	99.778	105.92	109.69	93.37	108.12	110.28	107.18	97.107	94.375	105.17	104.28	96.22	102.04	108.29	100.13	106.4	100.65	93.072	102.77	102.09	118.41	103.86	101.99	100.13	102.1	108.74	111.13	111.15	113	106.96	109.93	108.49	106.48	96.625	120.38	105.52	106.58	118.76	103.16	103.35	100.43	105.05
113.34	119.15	107.41	101.88	93.943	107.88	100.41	102.05	101.48	102.5	107.3	97.304	101.78	116.37	112.68	98.02	106.49	115.81	103.05	98.979	98.876	97.342	109.97	108.04	101.23	103.74	101.62	110.87	108.78	105.9	103.54	106.86	110.03	94.918	111.43	102	93.63	98.931	107.62	111.16	101.53	106.54	95.128	104.9	104.48	106.02	103.18	99.001	103.03	114.63
97.716	96.13	102.88	103.6	110.1	98.287	105.2	91.949	105.69	103.25	106.58	100.11	97.736	114.71	107.01	106.17	101.68	106.75	104.28	106.98	98.128	91.792	106.78	98.64	99.165	101.54	105.73	100.06	104.81	98.089	97.11	102.35	102.03	100.81	106.7	93.124	100.09	102.49	103.39	104.76	99.505	89.785	110.35	99.924	100.78	110.42	95.476	89.404	105.57	106.43
106.88	101.98	97.902	101.27	98.79	103.31	96.521	101.18	106.98	106.98	101.4	99.301	100.49	103.61	97.155	92.102	105.39	97.331	100.39	94.965	98.116	109.89	105.39	100.66	107.55	91.115	104.34	94.138	101.24	101.56	98.285	100.86	97.333	101.16	104.17	102.42	95.067	89.278	102.07	95.854	102.35	98.815	101.7	106.6	107.77	91.731	100.64	98.805	105.23	95.054
104.47	110.55	103.35	105.82	109.04	103.44	107.03	117.06	112.93	105.47	113.14	111.98	122.9	117.5	112.5	113.98	110.05	112.85	113.35	115.2	118.52	109.87	114.95	112.33	106.44	118.93	106.9	113.74	106.32	105.76	102.24	108.4	115.89	110.6	110.23	108.51	104.34	106.53	112.91	109.51	111.92	110.81	110.56	105.82	108.53	114.87	104.59	112.27	116.03	112.83
117.42	114.86	112.34	102.29	108.14	104.17	109.55	117.33	105.07	112.96	106.76	110.18	102.77	110.26	98.562	113.29	107.3	101.93	116.78	110.92	116.89	111.38	112.06	108.95	109.22	114.65	108.23	105.58	114.93	108.62	111.2	111.89	112.46	116.47	116.64	114.09	110.46	113.66	100.89	110.03	111.96	111.04	109.02	111.23	109.56	113.75	118.43	119.7	117.49	108.63
113.97	115.33	112.96	116.51	123.27	119.23	118.01	121.05	112.84	111.64	113.56	110.59	110.31	121.35	112.75	106.48	110.36	104.52	107.85	115.55	114.99	99.803	111.56	104.09	106.66	121.55	114.8	102.13	118.45	115.66	108.92	119.49	115.13	109.79	119.63	116.89	105.85	111.13	115.49	110.03	121.72	114.31	112.01	108.71	110.53	117.77	102.32	113.35	110.87	112.36
100.42	107.35	99.15	103.55	95.876	100.23	95.414	99.722	91.54	104.41	108.52	102.07	103.76	97.747	96.804	101.31	97.41	100.18	93.625	100.58	109.26	100.95	102.97	103.12	98.706	98.624	96.396	101.29	97.838	102.7	95.061	105.85	104.69	96.596	108.91	102.82	90.894	104.65	109.12	101	96.938	110.17	100.66	96.505	94.046	90.534	99.289	85.58	94.565	94.567
107.86	112.68	101.06	110.73	110.15	104.4	104.81	105.91	117.59	108.13	104.66	113.7	101.33	108.87	108.93	109.54	112.02	96.933	112.44	108.56	105.33	117.74	102.73	106.57	113.51	101.71	106.48	108.96	99.423	107.79	99.944	112.22	106.89	102.51	111.03	112.05	110.9	107.71	114.84	107.43	114.87	112.08	101.64	111.19	103.7	115.75	113.42	104.73	117.32	110.94
109.24	92.242	104.23	106.27	105.52	90.937	100.01	87.073	100.52	85.169	102.01	102	104.39	96.515	111.82	96.587	109.85	95.904	99.011	108.96	98.686	96.394	95.961	99.981	101.74	97.353	113.15	92.892	100.44	99.48	103.07	100.79	99.615	96.004	97.545	96.876	104.87	101.75	107.38	93.354	98.81	93.788	89.347	100.94	99.118	102.68	92.827	103.62	104.58	99.493
98.576	97.905	106.06	115.12	107.96	103.71	104.07	97.851	106.88	108.22	109.16	108.57	101.67	110.33	99.875	109.76	114.44	109.44	108.36	103.11	100.88	104.44	107.31	109.14	101.45	99.168	115.83	111.15	113.6	111.86	106.84	112.13	112.21	96.416	106.21	105.5	113.28	106.05	103.66	121.4	108.84	116.66	107	101.79	110.54	104.71	113.33	112.38	103.6	108.71
113.1	103.94	111.47	102.2	100.62	108.59	107.35	107.06	103.21	108.11	101.23	97.154	105.32	104.01	106.84	103.96	99.896	117.84	103.86	106.01	109.21	112.22	109.39	99.292	107.6	101.28	109.16	109.25	104.54	93.882	97.074	97.562	110.79	109.87	99.39	103.27	113.74	107.9	106.32	106.76	106.52	113.93	108.58	108.41	112.18	110.86	100.87	106.27	108.15	122.18
103.39	100.27	106.07	104.17	103.37	102.47	97.191	111.11	103.52	107.45	112.68	99.444	101.62	108.6	100.45	98.825	108.23	104.72	103.64	107.72	102.12	103.59	95.257	100.95	104.18	100.43	115.91	103.4	103.17	98.986	108.01	118.77	106.83	106.66	107.63	106.42	99.107	103.51	102.6	100.39	110.23	109.16	109.84	107.16	109.36	98.955	102.06	104.62	101.9	103.32
102.16	105.89	100.79	111.03	105.45	111.27	109.86	98.866	110.22	113.4	106.03	105.76	107.15	111.58	99.239	107.22	106.82	103.81	104.66	94.54	108.72	109.34	105.37	113.71	98.943	106.45	103.53	103.6	108.98	106.49	103.16	108.43	100	104.41	103.13	94.456	109.36	104.95	101.33	101.36	107.14	102.33	98.827	117.68	105.15	96.936	96.885	100.81	103.64	109.67
101.11	94.032	97.999	104	99.016	102.77	108.47	99.686	87.936	102.93	100.13	100.22	104.58	95.976	107.13	99.041	100.2	95.998	101.93	100.16	101.65	98.855	97.768	114.36	97.136	101.63	101.85	96.379	98.518	100.66	96.714	97.412	92.994	91.61	100.77	90.78	99.903	108.86	106.44	103.91	107.04	87.831	95.603	103.46	95.645	100.98	91.143	90.376	99.674	99.008
110.03	113.16	108.44	102.74	102.39	107.81	101	105.54	110.27	112.62	94.437	98.596	97.699	102.04	90.343	108.85	102.44	107.9	111.1	116.01	110.9	99.666	106.45	96.826	112.15	105.72	110.99	100.22	113.34	109.84	105.63	102.4	112.13	93.913	94.968	103.16	106.31	99.299	105.02	117.13	98.555	103.51	101.17	100.29	104.68	106.94	95.74	104	99.244	113.61
107.53	113.83	103.13	111.83	109.41	109.13	110.01	96.852	115.31	105.47	107.75	109.11	107.87	106.11	97.415	106.83	112.58	108.73	109.6	97.136	106.75	97.971	102.34	106.52	104.61	107.53	104.32	103.43	102.85	111.41	101.05	112.65	104.21	110.09	118.41	102.19	107.68	110.37	98.414	99.221	111	110.79	109.25	111.11	108.28	115.23	104.66	98.987	97.143	107.34
99.38	102.92	103.48	110.66	107.84	111.72	111.91	104.66	100.94	102.69	104.81	117.91	107.32	101.75	110.55	103.5	99.147	101.54	107.43	99.361	114.88	106.22	108.46	102.88	101.98	99.319	108.81	104.49	114.24	104.88	109.28	105.4	98.789	104.02	105.04	97.445	103.11	97.107	105.58	110.15	103.69	100.21	113.14	107.04	102.06	104.28	98.582	106.83	110.76	107.65
106.43	107.86	103.98	105.91	113.95	99.684	100.9	111.84	114.26	103.19	108.88	99.239	108.22	103.76	110.06	102.15	97.19	111.01	104.08	96.821	111.64	99.324	98.221	114.54	96.8	102.53	116.95	105.8	100.14	109.49	108.73	113.04	98.06	115.48	113.78	100.43	101.81	111.23	101.31	110.05	110.66	99.368	115.16	107.95	104.42	102.25	107.76	111.59	102.25	102.2
108.09	106.51	110.29	117.74	117.49	108.24	117.82	118.11	111.77	119.81	115.36	110.73	112.96	114.79	114.04	110.91	112.69	115.17	115.28	108.64	113.26	120.32	104.99	104.56	102.29	105.82	110.02	115.86	110.9	115.15	110.24	108.24	112.01	105.95	117.25	108.99	120.08	120.5	105.5	103.35	121.26	108.51	111.73	107.18	118.71	108.37	113.62	108.86	106.92	106.88
103.87	102.39	116.85	99.936	102.02	112.89	97.135	104.48	105.99	102.09	102.57	101.55	110.7	113.87	97.295	109.97	100.6	110.38	101.62	111.04	113.15	115.4	102.27	98.088	94.22	114.46	101	104.76	116.97	101.46	104.18	107.35	106.19	105.52	117.74	99.248	106.04	98.608	97.544	113.53	111.74	102.94	107.31	106.34	99.897	103.21	105.3	96.055	105.19	100.29
104.25	105.01	108.1	96.896	96.509	106.77	104.11	107.06	108.13	111.7	106.73	102.03	98.213	104.74	106.88	107.85	110.91	106.54	97.469	111.54	110.59	107.71	112.36	116.98	101.27	104.48	106.78	113.08	102	108.34	105.65	108.16	115.27	108.15	101.12	112.86	104.83	104.25	107.73	104.94	108.34	125.13	95.819	103.69	110.43	107.22	113.37	110.32	101.95	101.78
93.97	97.972	106.5	90.053	100.77	91.369	95.265	94.228	99.026	99.962	94.249	100.48	97.692	99.846	99.838	93.02	96.425	99.232	98.918	96.453	102.41	95.222	100.17	109.23	101.64	101.93	97.545	98.284	99.116	96.787	97.266	106.97	104.58	98.282	98.599	93.79	106.15	101.23	98.713	99.603	97.955	97.15	93.211	95.752	105.67	96.649	109.19	102.02	94.31	97.389
96.183	107.17	103.11	94.198	94.485	96.891	112.26	94.997	101.08	109.26	102.2	106.48	93.781	106.36	91.816	100.41	108.04	102.63	103.93	96.729	97.551	100.23	99.561	96.994	94.261	96.575	98.801	91.878	94.847	112.6	100.24	99.518	95.587	94.087	95.812	99.666	99.87	97.354	112.79	100.27	91.29	105.08	97.448	102.48	108.86	101.99	103.81	105.6	99.294	92.979
116.54	115.39	121.97	114.99	124.94	126.59	127.79	111.29	117.94	120.23	119.1	122.45	112.11	131.94	107.04	115.72	119.61	109.73	108	130.65	116.29	112.55	119.56	114.49	124.99	120.23	109.02	111.53	126	117.84	111.51	113.44	115.34	119.06	123.2	120.25	112.12	116.39	125.29	117.71	117.94	120.27	120.63	115.01	115	112.96	120.01	121.33	117.65	127.52
112.11	95.421	105.78	97.844	104.3	108.22	111.46	104.64	104.1	103.84	112.43	97.456	112.1	94.838	109.01	106.26	111.37	100.49	105.48	101.97	100.51	103.32	108.63	103.23	110.82	113.02	101.47	102.32	110.35	105.54	108.01	111.03	102.32	115.54	109.46	97.245	113.61	106.56	109.39	107.03	112.42	103.24	111.41	115.63	106.74	99.857	105.06	108.84	113.51	110.36
118.18	108.23	101.9	99.306	101.94	102.7	111.26	109.5	107.01	101.13	105.58	114.9	108.31	105.11	112.16	109.37	97.697	99	103.37	107.54	114.77	110.96	104.12	104.93	98.28	106.51	103.84	110.6	104.1	109.21	105.75	106.29	97.057	100.27	103.01	109.86	108.46	104.23	116.86	110.06	97.216	99.868	112.68	118.65	99.276	110.05	106.97	102	112.24	114.79
113.92	114.01	110.64	108.46	116.89	116.95	120.51	117.06	107.85	115.76	102.32	107.98	114.63	111.25	111.77	104.76	120.26	118.39	122.62	103.88	110.71	106.26	113.47	101.85	114.85	111.14	111.75	111.32	110.01	125.81	114.07	103.83	115.4	119.72	107.58	115.56	107.8	106.11	106.01	101.75	110.62	107.47	104.79	122.92	117.08	114.03	109.56	106.61	107.54	117.2
107.65	92.606	110.67	116.49	111.29	98.7	110.27	102.4	106.06	106.2	105.53	102.37	103.56	104.1	95.288	110.99	103.59	101.36	100.29	105.78	96.714	90.354	100.22	103.59	105.8	104.94	118.54	108.36	104.9	102.7	105.52	98.411	100.53	94.063	109.09	111.82	100.95	108.51	111.44	109.42	103.5	100.69	101.45	108.32	109.31	97.286	107.91	101.94	99.875	97.135
101.57	105.03	103.48	104.03	110.68	102.01	103.95	106.55	102.85	110.36	108.01	113.31	106.05	114.11	105.42	113.93	96.333	111.82	105.65	102.38	106.24	104.21	101	103.65	105.91	111.19	104.15	102.26	105.5	111.19	103.38	109.32	103.36	112.16	101.5	103.96	111.62	108.28	98.488	104.65	102.04	101.74	104.4	107.38	101.23	107.03	96.054	111.93	107.14	110.27
109.31	113.38	112.14	109.33	112.37	110.89	105.4	122.22	118.61	108.66	110.54	119.91	119.13	107.78	118.85	113.25	110.12	114.36	109.96	119.38	113.76	110.72	118.56	120.98	113.09	116.87	110.07	111.16	110.42	109.26	117.05	114.69	101.13	107.07	120.93	116.4	109.73	120.58	102.61	115.37	101.89	117.98	109.03	117.96	118.08	114.56	109.74	111.68	122.62	114.78
102.9	100.58	108.91	103.56	101.83	106.92	109.61	104.01	105.47	107.67	103.7	104.71	105.74	109.01	104.01	110.05	109.64	103.12	103.03	108.79	109.56	104.86	99.673	114.2	103.49	109.57	109.88	96.605	107.16	109.47	114	108.22	99.609	110.55	97.015	104.75	103.98	107.41	102.65	108.98	111.19	112.63	103.94	89.268	109.96	111.65	106.86	103.78	119.36	111.79
108.27	115.2	102.77	110.7	105.89	115	106.07	114.63	111.69	109.54	120.16	103.21	114.81	116.07	112.08	111.23	111.88	112.84	109.55	112.14	103.69	117.94	111.22	115.77	108.05	105.9	113.85	110.07	120.32	111.68	112.72	111.69	109.83	107.92	118.84	111.46	118.68	117.44	115.18	117.07	113.25	108.15	124.76	112.56	118.17	114.71	114.7	102.59	109.24	112.42
101.77	100.56	109.87	98.512	110.79	114.33	117.38	101.48	107.96	100.75	101.15	100.89	99.137	109.14	98.802	103.49	114.59	105.65	112.92	101.79	104.57	101.05	101.84	107.01	101.06	107.75	105.29	108.1	100.04	106.39	104.81	112.14	105.04	100.58	110.33	101.63	101.98	101.31	109.66	109	105.9	102.53	109.92	105.07	106.05	99.886	109.47	95.744	111.41	108.35
114.7	118.43	118.48	106.91	112.55	111.45	109.85	111.36	115.41	109.62	105.85	115.36	102.82	109.1	107.52	102.32	114.26	101.93	111.76	111.88	112.79	108.04	114.14	104.5	112.5	114.88	106.88	117.78	107.63	114.17	116.25	114.46	111.57	109.68	106.12	112.15	114.83	111.36	118.87	100.47	114.82	116.19	107.91	102.14	111.44	118.67	110.91	115.25	115.47	104.4
111.52	106.53	114.67	104.77	111.47	115.93	117.21	100.9	109.78	112.16	108.45	109.48	116.32	114.15	104.79	109.92	117.33	108.87	110.96	113.69	104.2	102.6	113.95	104.93	104.75	112.73	107.54	110.01	115.1	107.68	114.39	106.97	106.59	111.44	115.03	106.4	112.57	105.92	119.23	106.16	106.93	108.76	116.03	108.81	112.86	118.09	112.44	108.47	100.67	106.71
107.68	109.63	113.74	111.05	110.04	106.66	108.6	115.85	116.69	107.92	105.04	111.02	109.14	110.06	116.14	108.52	107.5	116.19	113.36	115.54	113.97	105.43	110.1	121.71	113.11	105.54	114.58	105.99	111.97	107.29	115.78	104.31	103.39	111.35	117.97	110.16	110.48	107.64	108.33	115.82	105.78	117.69	117.5	108.14	103.26	108.29	106.91	103.51	99.625	99.756
96.321	89.086	105.72	90.419	100.62	89.43	100.24	100.59	103.41	88.051	95.214	93.982	103.42	100.4	107.15	109	98.307	100.97	96.331	96.476	100.34	97.215	101.15	99.74	107.75	98.588	99.805	106.5	99.47	100.52	105.04	99.79	104.73	102.63	106.38	103.46	100.21	98.413	104.05	98.792	94.723	94.368	99.817	94.485	110.64	100.39	100.5	109.37	101.1	98.319
111.33	116.44	110.73	102.41	103.61	96.7	111.39	101.37	96.333	105.85	106.06	105.71	91.204	107.21	113.5	109.87	104.91	106.57	101.95	108.34	100.52	110.24	107.95	99.917	112	105.96	110.29	105.52	104.03	106.72	107.02	98.901	99.23	108.07	95.697	104.24	108.04	106.93	110.44	95.21	116.07	101.36	106.19	102.36	110.15	100.12	101.9	106.56	104.27	96.481
97.064	99.267	104.3	100.07	104.81	102.91	116.49	114.07	104.2	103.15	112.11	111.12	109.34	108.53	110.82	107.24	96.036	112.45	110.96	103.28	103.04	107.1	109.9	104.29	106.42	103.06	107.23	115.98	98.451	110.47	100.52	105.44	97.129	98.332	100.07	107.79	101.59	102.79	108.3	107.21	107.11	114.14	104.22	108.46	106.15	102.76	102.11	106.8	104.75	111.66
112.02	112.13	112.8	107.37	115.36	104.58	111.86	111.09	106.09	116.32	112.65	117.78	106.71	103.32	113.1	109.28	105.11	111.39	115.26	119.9	117.37	109.71	116.21	109.97	109.18	117.74	109.39	114.67	118.99	108.24	103.31	127.74	113	111.2	116.75	116.54	112.77	126.73	107.93	112.2	106.13	112.3	118.31	106.57	113.84	108.24	109.48	115.95	105.39	117.17
112.51	111.07	115.19	120.31	108.81	119.86	114.7	112.6	117.04	107.01	111.79	106.38	106.11	118.86	111.71	107.75	108.69	105.14	113.24	115.04	120.97	112.61	113.21	113.52	113.27	114.59	120.18	111.39	107.74	109.78	106.31	118.46	114.65	103.19	108.59	107.94	110.78	113.86	107.59	122.22	111.48	113.5	115.16	123.62	110.83	114.15	119.27	113.55	113.2	114.35
109.93	107.28	118.73	115.32	117.82	115.78	113.21	112.68	105.8	114.65	115.28	117.73	116.89	104.01	107	110.5	111.11	108.75	109.04	111.72	112.88	103.92	110.29	110.26	110.69	116	112.79	116.17	108.88	108.18	113.22	113.41	117.92	115.08	105.24	116.02	117.4	117.76	112.85	112.42	108.91	116.72	105.76	113.64	104.96	111.07	105.91	111.72	106.41	110.28
114.75	101.33	105.29	115.41	120.23	102.27	104.97	103.6	105.56	111.65	91.987	107.85	109.97	103.9	106.96	110.6	113.01	102.5	105.68	100.72	108.76	100.09	111.22	104.14	97.327	107.04	116.2	101.84	97.833	109.9	100.21	104.7	107.44	101.1	102.5	112.66	102.74	109.57	110.17	115.62	109.97	104.55	111.67	102.47	109.48	110.16	113.57	105.55	99.703	110.29
109.61	101.54	101.63	112.04	119.29	107.18	105.87	103.14	110.17	106.43	106.99	102.78	103.74	106.93	105.23	109.34	101.41	108.45	119.71	104.11	104.07	104.19	103.38	104.56	106.43	102.81	97.037	99.979	105.43	103.77	95.204	112.03	104.26	108.91	103.34	100.24	108.52	99.06	107.29	102.95	98.544	102.92	103.89	103.7	113.33	116.91	107.88	105.41	99.798	105.21
115.57	108.83	106.42	108.99	113.14	103.26	110.49	125.54	111.83	118.47	116.62	115.52	110.62	115.56	115.94	115.43	99.45	108.34	117.66	118.22	114.49	117.53	119.91	109.18	111.53	116.43	115.33	109.35	115.9	110.39	109.63	113.06	111.9	115.22	108.06	120.17	109.9	105.01	117.18	115	115.62	116.03	104.29	116.03	112.62	106.95	106.6	98.282	100.93	114.2
109.5	94.326	100.41	94.014	99.54	109.38	108.83	106.74	97.103	98.332	102.76	92.618	102.31	98.717	98.249	100.8	110.56	98.56	112.23	104.52	110.64	106.74	98.102	103.51	112.52	105.95	101.97	119.49	111.22	109.61	105.25	108.94	113.3	101.26	99.533	107.44	104.84	102.21	98.269	106.59	99.3	102.31	105.23	106.92	102.06	98.468	106.14	98.9	108.45	100.37
99.145	107.93	104.82	114	101.54	102.41	106.4	110.12	107.78	107.15	101.3	103.21	112.05	101.89	109.48	113.02	99.559	113.81	107.88	107.35	105.03	104.79	107.25	96.736	105.29	98.147	103.11	109.96	93.216	102.36	113.67	111.53	106.25	92.135	112.01	104.86	102.24	111.25	109.7	106.72	114.34	109.07	101.18	112.16	98.017	111.05	100.36	108.84	103.13	105.71
113.55	108.85	106.57	107.09	115.53	109.37	114.1	112.19	114.63	112.54	119.37	110.08	109.97	103.42	111.77	105.85	111.78	104.42	110.36	116.43	112.91	104.64	107.4	108.15	106.82	125.01	113.54	117.28	116.68	115.09	126.48	116.47	119.57	115.73	112.54	108.38	114.99	104.63	116.33	108.13	112.84	103.85	107.59	115	108.86	119.25	109.44	116.9	120.09	104
110.5	110.05	104.23	104.2	111.42	107.46	112.29	102.81	111.92	94.927	103.09	110.5	103.46	108.42	100.63	104.81	119.82	107.37	104.51	108.91	100.61	106.72	109.64	100.99	102.01	96.314	112.65	106.53	101.93	105.84	120.74	105.19	109.17	106.07	119.92	105.57	108.18	100.35	107.09	97.31	103.46	101.88	104.77	106.31	111.92	98.119	102.77	102.96	101.32	110.91
108.88	102.45	105.29	99.672	95.897	103.25	102.07	107.18	107.15	106.71	109.13	108.24	113.43	99.838	104.06	102.19	104.37	107.77	112.57	108.57	107.14	106.45	113.76	110.49	105.86	104.91	109.18	104.31	105.15	115.34	103.75	97.449	108.11	100.58	107.14	95.004	108.15	106.44	110.32	102.61	113.71	110.79	100.15	108.44	107.82	99.637	107.98	107.52	103.53	99.645
100.66	104.2	108.72	101.45	101.85	103.18	97.764	104.69	113.34	102.76	102.84	105.42	104.34	109.29	108.01	115.39	107.62	101.84	103.51	106.11	104.09	105.27	107.74	113.87	95.904	106.84	114.41	104.04	105.38	96.183	105.28	104.18	108.05	112.25	104.33	100.29	103.05	106.59	109.26	102.51	103.81	105.78	110.96	107.79	103.33	106.29	108.88	109.44	105.25	109.71
97.778	81.625	99.026	102.34	107.34	100.68	93.009	102.29	102.19	103.73	107.28	92.479	94.978	104.53	103.61	102.58	99.522	98.293	102.53	100.06	94.815	105.2	96.171	97.57	112.68	98.148	98.01	95.029	106.88	93.258	103.38	103.83	105.43	109.19	93.17	100.67	95.073	97.116	99.881	99.228	91.601	103.2	95.747	109.01	96.098	99.531	101.82	96.093	105.57	100.98
105.1	120.5	111.38	115.83	115.19	118.08	113.11	110.72	109.17	114.04	118.11	120.53	122.78	121.7	110.85	111.8	113.42	119.22	128.18	111.92	111.46	119.02	115.54	122.7	113.27	113.92	119.88	114.65	123.39	112.64	109.66	121.57	120.46	108.31	123.89	108.08	112.41	119.64	120.48	117.34	109.19	114.14	121.35	122.94	121.91	106.34	124.84	111.07	133.03	121.32
101.93	99.198	98.392	99.426	103.72	96.307	87.061	99.536	102.87	100.99	107.57	97.677	101.91	98.734	91.48	106.53	100.71	103.74	97.405	99.753	91.643	103.59	101.26	102.06	96.39	93.83	108.62	96.894	99.145	97.009	104.37	103.01	113.61	107.43	95.955	94.842	91.657	107.08	95.453	103.02	104.81	98.261	95.51	93.535	101.83	100.93	92.633	106.46	107.11	98.54
111.36	119.45	103.92	113.28	98.175	116.29	103.02	106.45	113.66	107.25	112.19	105.05	106.54	112.66	116.78	106.02	109.74	101.67	115.75	102.11	110.71	104.23	107.1	101.67	111.46	104.81	109.89	115.88	113.47	111.47	101.82	101.39	111.56	111.03	113.35	117.66	113.71	114	111.65	114.05	111.68	111.65	102.49	98.806	102.25	107.96	119.35	108.51	102.39	105.54
101.12	97.035	96.226	105.26	96.827	94.737	111.56	103.34	89.69	104.16	96.924	114.83	95.824	101.49	100.58	105.08	107.94	111.32	95.194	96.191	99.376	95.082	107.28	93.56	99.577	93.898	111.95	99.985	109.23	100.38	103.93	102.59	109.11	97.002	97.391	107	97.162	108.38	100.57	105.91	101.52	112.17	102.15	98.926	94.501	98.256	97.389	106.28	106.89	101.89
109.34	103.75	105.35	108.42	105.09	100.85	108.92	105.67	98.461	105.2	99.937	110.19	103.69	102.73	109.47	102.11	101.46	104.61	92.716	118.67	97.438	106.75	106.75	106.95	111.24	102.14	106.96	107.1	111.69	108.37	108.3	105.96	103.84	108.28	97.099	104.79	103.5	96.036	105.05	105.81	105.62	101.52	106.82	109.71	108.15	104.3	96.672	95.557	107.89	111
103.84	102.93	106.95	105.41	106.15	116.51	106.58	112.29	113.84	104.73	98.328	110.06	103.36	103.98	106.52	105.75	103.9	104.69	103.14	108.28	101.92	112.59	103.65	103.23	102.85	107.22	113.37	105.88	94.805	111.39	110.29	98.942	108.18	108.9	97.233	101.07	102.46	107.82	96.821	108.14	113.57	99.325	108.27	109.63	109.55	90.852	113.19	111.19	104.47	109.04
104.97	110.83	107.81	118.54	112.75	122.05	116.44	113.74	111.96	116.92	112.26	110.34	108.23	107.38	124.77	106.41	108.92	104.03	114.93	111.25	118.18	113.28	109.55	106.23	116.15	109.82	114.58	111.86	104.02	110.39	107.06	114.74	106.87	115.16	111.23	115.21	109.87	123.32	116.4	114.14	118.08	113.45	112.92	106.31	119.4	109.83	111.85	109.01	122.63	108.53
103.63	99.307	104.98	105.55	108.73	105.96	108.89	106.83	106.35	107.87	105.57	99.304	109.03	99.728	107.59	107.95	106.62	112.93	97.855	105.21	100.64	115.03	106.48	103.42	106.18	94.606	107.17	112.34	99.436	98.629	104.72	94.83	97.736	98.415	117.56	104.32	96.016	107.68	114.55	100.88	109.73	106.71	102.5	105.2	105.94	112.1	99.058	106.64	99.638	94.856
95.178	107.01	95.657	108.1	97.982	106.14	107.68	98.54	109.7	106.88	102.39	107.98	103.55	105.62	105.31	107.46	116.29	107.95	96.762	116.6	92.343	115.94	107.5	110.83	100.9	114.51	103.56	110.68	101.79	101.07	111.06	109.1	102.69	101.33	115.86	103.2	100.51	100.91	104.07	104.03	112.57	108.06	100.72	104.09	98.912	100.85	107.3	109.84	107.15	111.72
113.54	106.85	115.49	105.45	116.14	106.12	106.13	112.63	107.15	118.6	109.65	118.5	107.83	110.9	110.14	107.98	111.04	107.97	111.99	112.9	118.55	105.24	110.04	120.15	109.11	105.34	115.11	101.18	110.22	105.98	114.29	108.87	111.59	115.15	109.42	109.34	113.42	110.47	115.74	117.28	108.32	108.84	119.39	102.54	106.26	117.76	109.29	110.29	109.12	106.15
116.04	104.04	113.22	101.18	106.15	105.99	106.68	103.04	108.55	109.22	111.25	107.62	124.12	100.94	107.07	115.19	103.66	108.02	110.65	110.08	96.769	114.87	89.185	107.8	109.68	109.19	117.47	110.79	108.14	99.229	109.12	107.46	104.84	105.11	97.59	104.19	112.69	103.91	111.68	111.44	107.18	104.83	115.18	109.71	102.33	106.36	103.48	113.17	102.86	106.47
107.36	97.355	102.62	103.16	107.74	98.494	104.37	104.99	99.486	102.74	108.53	111.9	95.383	103.58	108.06	104.36	107.65	98.059	117.38	97.521	105.74	105.94	103.12	104.47	105.09	100.32	105.98	103.69	104.81	98.84	97.58	109.71	96.897	99.213	104.94	106.33	103.74	108.65	90.267	105.98	99.361	109.16	99.756	107.09	94.145	98.712	97.4	97.299	95.969	103.41
110.52	112.38	109.77	111.48	112.29	121.49	105.31	109.46	103.71	101.47	107.84	108.67	107.44	109.67	107.06	105.9	110.86	113.3	107.09	112.66	113.24	106.8	115.75	111.89	110.9	106.3	111.07	104.88	106.65	109.84	113.17	110.88	113.22	113.24	115.53	115.79	104.74	111.07	94.56	111.45	106.26	112.61	118.46	111.66	110.23	115.92	115.27	110.56	111.91	113.44
104.47	106.75	89.58	102.87	113.22	112.65	108.33	102.96	115.85	101.75	98.633	105.38	103.84	108.7	105.49	107.43	105.76	97.59	100.79	111.75	109.67	96.332	109.66	97.615	109.73	102.04	95.817	111.16	102.88	104.25	115.35	106.13	103	100.52	94.424	114.71	93.652	103.66	96.611	103.28	96.176	113.69	103.29	106.5	101.3	100.61	107.58	108.24	96.712	107.47
101.54	103.65	104.81	105.91	100.14	103.5	101.52	107.16	109.93	101.65	97.75	98.616	98.977	115.81	94.35	103.37	109.8	100.13	107.76	105.43	102.48	109.39	109.49	98.684	104.21	107.82	111.39	108	103.05	104.89	109.89	107.89	105.83	109.25	109.9	111.1	101.43	103.58	105.41	116.11	98.87	97.006	103.97	111.09	103.31	104.91	99.215	108.15	99.622	106.47
102	95.688	97.766	100.06	102.34	106.03	101.37	102.26	93.489	95.445	107.95	106	96.487	102.84	102.89	94.059	97.343	98.34	99.68	103.43	100.48	107.92	106.67	104.32	106.94	99.41	102.49	97.275	96.883	103.41	97.591	100.3	97.93	107.3	91.445	92.958	101.53	106.69	102.13	99.065	90.75	105.63	109.71	102.53	110.46	104.18	100.15	98.498	96.593	102.24
110.82	118.01	106.64	105.61	118.45	114.41	115.91	109.47	107.44	115.6	110.28	110.54	120.1	96.083	101.74	105	106.03	108.17	114.37	104.3	114.33	106.46	108.52	110.27	103.2	114.35	110.86	102.35	105.92	111.14	106.59	110.58	112.47	104.05	102.02	111.59	110.59	108.87	108.22	113.42	110.55	112.71	107.02	108.34	113.24	109.77	113.75	117.65	108.22	112.54
110.81	106.65	112.85	116.83	108.72	113.37	113.26	118.77	109.69	112.75	101.95	111.86	112.84	100.76	113.12	122.32	118.41	114.86	104.23	109.79	114.57	106.85	113.21	125.76	113.64	110.72	107.92	118.2	107.54	116.39	108.46	110.09	108.89	106.29	113.97	107.81	105.3	114.98	113.89	113.25	113.67	109.56	103.19	113.97	104.33	104.45	108.2	106.88	112.18	115.34
104.45	104.02	102.38	108.58	108.5	110.69	105.23	111.83	109.48	114.23	102.42	99.708	108.34	103.75	102.25	108.04	99.53	106.44	105.29	104.96	114.22	98.626	109.56	102.55	105.02	111.26	101.79	112.2	96.623	101.38	104.07	104.63	106.99	97.642	105.55	99.599	111.93	106.03	112.96	109.12	107.84	115.76	103.16	103.58	108.28	99.361	102.06	105.88	107.66	108.38
99.986	107.06	96.4	100.38	100.36	103.15	95.572	99.586	88.202	99.898	98.537	100.23	104.66	101.26	94.713	101.15	99.161	102.69	101.46	92.888	107.69	96.985	102.71	97.738	95.081	100.83	101.75	99.114	98.853	94.286	105.52	95.326	93.757	101.38	95.418	109.29	100.51	102.77	99.373	97.158	97.988	103.11	98.859	94.963	101.62	107.23	98.649	114.21	98.754	93.23
105.09	106.13	109.6	99.483	108.26	108.77	99.191	101.65	109.31	103.35	120.94	103.08	109	92.341	103.44	106.15	104.57	103.97	108.24	111.27	104.47	103.95	110.33	101.93	103.59	102.29	96.798	105.77	96.776	96.078	99.723	90.743	101.46	105.51	109.99	106.23	104.6	103.88	103.32	101.65	97.241	98.902	108.22	99.313	101.28	107.56	102.37	106.49	101.9	102.89
97.643	96.657	108.47	107.28	108.33	98.189	97.427	108.51	104.93	111.04	104	104.43	103.57	101.96	103.2	114.4	107.57	105.71	104.21	102.56	104.69	112.25	103.33	107.37	109.11	109.32	105.97	103.05	100.75	111.51	108.32	104.27	108.42	99.093	101.61	106.67	104.47	111.91	104.43	100.26	108.54	104.36	96.646	107.24	100.2	108.54	116.85	115.02	96.12	104.95
111.81	107.16	115.46	110.8	103.68	113.55	111.31	114.3	111.98	106.42	114.31	110.98	112.34	108.48	110.43	108.07	123.14	105.74	113.89	114.32	113.82	109.11	110.93	109.27	115.46	109.54	103.79	97.79	114.86	113	104.26	113.9	113.69	121.27	114.41	106.51	107.81	106.47	105.03	114.57	117.23	107.43	114.96	108.3	108.32	117.41	112.68	110.81	109.45	111.57
110.43	112.63	99.409	103.9	104.68	105.58	95.186	106.42	114.86	110.27	107.3	100.41	103.85	109.47	101.04	107.22	109.7	112.67	107.26	106.89	100.39	102.45	107.68	103.49	114.6	103.47	103.35	99.281	105.06	105.06	97.562	109.9	108.49	106.41	105.87	106.37	103.87	104.6	107.83	110.46	108.79	109.66	109.16	105.08	111.66	110.26	105.53	106.2	109.41	104.07
104.99	102.32	108.56	97.237	105.08	122.11	97.735	105.76	109.69	109	112.77	117.93	103.54	106.25	99.072	103.57	106.65	103.6	104.35	103.82	98.614	113.92	98.063	97.869	101.51	104.15	105.21	106.31	110.18	105.53	105.09	109.36	105.13	105.95	102.49	99.613	108.51	105.58	111.73	100.54	106.82	97.607	105.95	104.34	94.914	108.58	98.235	109.36	109.64	105.97
126.92	121.78	109.33	114.28	111.02	110.47	120.86	104.65	114.85	102.77	118.94	110.46	104.75	120.7	101.76	114.58	112.66	113.36	113.18	113.58	113.63	113.51	110.05	99.249	114.33	107.7	107.29	120.22	118.02	107.88	115.61	111.91	112.17	107.2	105.77	108.2	111	112.04	120.2	116.22	114.47	107.32	112.36	119.62	114.71	113.81	104.52	114.62	115.55	110.17
100.16	110.06	103.82	107.58	108.42	110.93	108.1	109.02	100.87	111.08	111.58	112.39	105.32	104.57	105.13	102.11	113.76	102.92	104.22	109.86	107.31	101.89	110.77	103.59	107.08	105.31	107.22	104.87	105.3	107.17	110.31	117.06	97.189	107.02	102.17	108.46	95.178	104.69	102.63	94.689	110.17	107.3	106.19	102.38	105.49	105.3	106.46	100.01	112.65	111.74
113.74	118.66	110.49	111.01	110.96	114.16	116.27	121.02	110.5	107.91	115.07	114.65	106.48	107.58	114.29	107.78	120.01	105.45	103.05	110.94	117.67	103.36	113.65	111.89	110.61	111.72	118.59	114.69	109.79	109.41	112.56	113.13	108.26	112.88	109.34	112.89	116.9	111.02	109.12	114.01	121.64	118.65	116.83	115.76	111.78	113.27	115.97	100.54	108.77	112.39
100.15	101.95	99.785	98.352	101.37	108.66	113.9	103.88	100.9	106.36	102.83	97.714	102.66	106.04	106.14	112.62	107.2	110.48	101.55	108.2	103.06	123.74	113.51	105.75	114.14	115.14	116.72	117.74	99.802	110.07	106.46	97.277	99.52	102.73	104.13	114.79	107.78	106.84	107.53	111.32	108.61	95.335	114.42	106.78	103.55	108.02	104.63	108.16	113.61	104.78
100.77	110.76	108.95	100.33	106.31	105.57	103.94	100.7	104.55	114.01	108.41	107	103.66	116.72	112.93	109.97	104.09	102.54	99.71	109.86	110.54	110.94	107.02	105.11	114.84	117.18	104.68	108.55	99.202	108.72	106.71	102.64	105.57	111.27	107.95	110.77	116.13	108.02	111.93	111.58	109.58	111.01	101.66	105.44	115.11	111.28	111.21	105.97	107.41	111.65
110.46	113.92	104.57	111.19	108.17	108.63	107.32	115.16	105.67	106.97	113.01	112.04	107.88	116.53	108.72	114.03	107.44	109.98	103.39	105.26	105.73	117.41	100.99	113.55	104.75	108.95	119.68	114.45	112.47	120.76	112.32	99.437	106.13	108.97	116.48	107.42	106.19	106.11	118.53	116.05	110.07	110.58	109.85	98.673	117.95	114.99	107.31	113.35	111.19	107.8
113.63	108.92	102.87	104.03	107.65	94.589	111.45	103.91	110.01	110.5	106.07	104.98	109.15	105.24	108.63	90.659	102.09	100.86	101.49	100.4	101.48	108.57	105.4	113.37	110.03	110.74	103.71	100.21	95.437	102.27	106.29	95.959	104.37	106.88	100.47	108.35	112.4	104.69	105.47	105.38	108.53	102.82	106.03	107.59	111.66	102.64	100.95	103.86	106.48	111.11
103.87	100.67	102.73	113.01	107.51	102.13	114.88	108.52	104.66	105.44	105.34	105.73	107.57	114.56	107.6	98.958	89.869	110.29	111.93	104.77	105.72	99.111	103.31	114.24	102.05	116.79	109.39	104.88	110.5	114.83	102.65	113.78	106.42	111.22	107.7	107.61	106.86	97.626	108.78	103.17	104.62	115.51	102.32	108.73	109.57	94.348	109.2	106.85	105.61	110.05
113.41	99.474	100.65	107.29	104.63	101.46	101.78	99.564	106.68	102.83	106.4	112.17	103.09	100.54	108.22	104.84	121.75	101.55	112.24	101.21	104.23	111.87	110.37	109.8	98.566	121.2	109.96	109.19	101.06	97.707	103.19	109.87	99.743	115.08	108.45	111.39	101.73	116.57	103.36	96.059	108.68	101.44	103.73	103.6	106.52	107.62	104.49	97.058	112.91	114.07
108.21	117.6	100.14	105.63	108.26	104.48	105.65	107.73	103.81	96.342	109.95	110.16	103.53	104.89	103.02	104.19	108.32	107.25	106.32	96.576	99.959	108.32	95.622	103.67	111.15	104.07	114.41	100.93	109.77	105	108.64	101.1	101.78	97.497	97.869	108.88	108.55	97.814	106.66	100.94	100.09	106.82	96.555	106.15	106.5	96.79	104.75	100.76	108.65	107.49
119.99	119.73	105.82	103.71	113.85	113.87	107.62	101.18	114.92	113.55	116.84	99.234	108.99	109.68	117.59	111.83	111.16	112.72	115.33	105.9	110.36	105.88	110.62	118.48	104.8	108.5	105.26	102.07	110.33	104.96	111.75	118.36	115.23	116.05	112.71	106.24	119.44	105.63	103.51	105.76	115.22	106.84	110.94	111.39	109.7	116.62	116.51	120.69	108.7	112.51
109.78	106.52	113.04	100.89	93.99	103.89	108.03	106.85	109.47	110.11	101.92	98.218	108.15	103.45	106.25	104.2	105.97	95.454	114.02	103.85	105.75	107.68	111.45	108.55	100.82	112.01	108.79	99.522	105.53	100.19	99.541	108.46	101.92	107.79	113.78	99.967	108.44	106.08	105.33	111.32	109.23	100.43	107.87	94.893	109.45	100.29	102.38	101.25	108.15	97.154
113.27	114.71	99.733	106.12	110.91	102.42	108.85	108.42	107.25	102.29	106.09	109.94	106.71	101.12	97.165	107.86	99.456	100.23	103.78	111.01	108.72	104.96	102.22	107.14	106.13	96.007	104.44	103.95	110.48	96.01	110.44	108.07	107.33	105.21	109.86	114.99	111.93	109.51	103.95	106.79	110.89	109.31	96.375	96.686	96.053	113.03	104.93	101.44	107.9	107.84
119.67	108.53	105.17	103.9	100.44	105.16	113.79	113.98	114.51	106.35	117.33	110.91	96.194	99.874	105.06	105.14	107.64	106.41	110.87	100.81	106.95	98.249	108.93	114.11	111.22	107.16	110.85	95.141	106.69	105.42	105.08	108.84	114.02	106.87	102.09	103.2	104.81	102.75	100.25	114.93	113.79	112.59	117.14	112.63	112.58	111.83	110.12	112.72	115.16	110.9
115.67	108.63	105.04	102.89	111.2	108.05	106.14	98.392	117.85	105.57	106.72	115.46	107.16	100	104.6	105.94	107.59	95.881	107.24	111.68	112.76	113.58	103.77	108.99	96.04	108.42	108.08	110.22	102.93	105.44	107.8	101.59	105.58	93.669	105.41	105.22	106.63	94.126	101.78	97.398	114.23	99.491	114.11	110.9	106.68	106.04	108.16	102.7	112.13	104.33
112.25	112.86	119.25	108.66	115.03	113.48	117.64	107.43	110.91	118.89	115.36	115.35	118.95	114.34	114.81	117.03	119.51	105.73	110.63	113.86	105.78	107.04	115.56	118.09	118.28	119.65	120.42	111.26	103.6	123.27	108.68	111.95	116.01	112.44	116.44	102.91	106.11	103.23	121.94	117.93	106.77	117.27	109.15	116.32	112.37	115.2	105.12	112.06	112.83	103.61
112.77	105.74	112.22	115.53	111.95	106.12	107.55	116.25	106.03	114.7	98.897	115.97	115.69	115.48	109.67	115.66	119.16	118.48	119.49	110.54	104.68	107.99	108.44	110.68	114.46	112.15	116.26	116.09	117.44	114.42	125.88	110.08	119.46	113.61	115.58	115.01	117.92	114.89	105.9	109.31	113.7	113.91	116.19	108.15	112.26	112.24	117.09	110.85	110.73	117.6
117.64	94.49	98.678	106.09	111.11	105.58	103.98	108.51	104.98	98.817	107.65	114.42	105.73	102.23	99.639	119.98	101.19	102.51	109.15	118.68	105.59	113.69	113.37	110.76	106.94	110.28	105.71	97.013	102.72	104.84	100.07	102.21	105.14	108.17	105.73	116.75	107.86	109.23	109.76	112.14	113.52	102.75	111.3	103.64	89.03	97.256	114.37	111.73	104.07	116.28
112.79	105.31	102	106.02	105.8	108.23	109.74	103.47	105.36	112.36	106.8	105.89	92.966	102.56	97.059	110.87	101.2	102.16	96.195	103.53	106.69	105.35	109.65	102.19	101.41	102.9	109.58	100.43	116.27	112.77	109.89	112.22	99.34	95.773	98.311	102.36	112.87	112.85	103.91	100.63	101.18	105.16	99.598	100.19	107.57	102.11	111.63	102.75	98.022	108.67
105.05	121.67	114.06	109.74	111.55	110.17	98.754	108.69	109.74	107.92	114.88	107.01	119.48	107.68	108.24	112.94	115.65	109.22	115.98	116.14	103.88	108.49	114.43	109.8	110.5	107.02	109.98	116.6	109.01	110.23	110.17	114.04	107.45	119.09	106.87	112.15	106.68	96.161	111.15	106.82	108.76	115.75	99.239	103.36	108.63	120.74	109.82	103.52	103.69	105.39
116.95	120.42	111.6	111.65	115.75	108.26	111.91	111.53	112.04	118.65	117.34	105.72	117.83	114.26	105.02	114.36	111.68	112.99	107.08	109.79	108.81	105.01	115.64	114.44	111.66	114.82	109.49	115.89	112.2	109.88	104.99	110.85	119.03	107.82	106.59	106.84	115.91	113.73	109.45	102.45	112.12	111.4	110.37	115.13	115.11	111.24	121.92	110.97	108.5	118.07
103.98	102.86	101.96	106.7	113.58	110.85	104.82	114	104.19	116.2	108.08	102.31	97.393	106.92	104.04	109.26	94.516	110.76	104.76	102.47	99.888	105	102.6	106.79	107.34	110.27	115.07	109.4	116.31	103.86	118.08	95.39	104.82	106.74	105.16	106.41	109.44	111.91	109.28	106.33	111.85	99.034	107.87	112.96	104.21	110.62	110.12	100.99	118.78	106.87
115.55	109.42	102.84	115.68	110.88	115.05	108.73	103.18	114.26	110.1	105.35	108.82	108.34	111.66	106.15	109.4	118.52	118.49	111.59	119.27	108.19	107.67	115.84	116.63	116.93	113.79	123.38	107.03	115.41	120.33	110.4	108.75	110.88	109.72	99.745	117.83	108.28	107.4	111.23	104.18	108.74	110.05	117.77	109.08	110.32	110.66	110.08	104.55	116.78	112.6
105.45	106.3	110.53	117.5	113.43	118.79	116.9	114.32	114.96	122.56	116.55	120.6	107.13	110.29	119.08	115.13	109.47	108.68	113.72	112.39	122.47	112.41	106.62	118.93	118.85	116.68	115.26	114.13	117.33	118.03	123.74	116.51	110.11	118.24	113.31	112.26	125.07	119.07	107.97	120.27	108.99	115.16	119.54	112.19	111.24	121.32	119.52	119.85	114.14	117.81
101.82	109.45	103.05	106.49	96.821	114.57	114.38	108.5	110.18	108.32	100.74	108.74	119.97	108.53	105.88	105.62	105.39	110.94	113.6	102.15	103.41	107.62	111.6	109.94	98.042	107.45	113.03	110.8	106.64	104.77	112.44	104.5	102.59	109.59	108.83	99.074	115.3	102.17	102.48	101.05	103.32	100.01	107.41	105.99	103.79	100.01	104.77	105.28	104.46	105.45
106.55	110.15	109.49	107.44	103.21	108.72	112.59	110.35	98.401	99.108	113.21	111.47	102.66	103.09	111.25	109.33	105.12	111.59	116.21	113.03	108.14	107.84	106.04	103.08	109.42	108.65	104.31	104.13	99.784	109.98	110.76	113.65	110.14	105.41	105	101.05	102.65	112.83	98.408	105.81	103.12	112.29	111.65	97.87	108.44	106.08	96.703	104	116.14	108.3
112.87	111.11	111.99	103.37	105.04	96.578	102.7	104.48	109.17	103.38	90.784	111.95	111	108.61	100.91	105	111.33	102.82	102.12	105.67	115.5	113.48	109.45	105.33	116.52	103.14	106.66	105.57	110.94	105.86	111.42	98.557	114.86	98.047	107.99	110.09	111.41	106.52	100.03	101.81	100.75	111.46	100.12	102.57	110.98	107.01	114.27	105.05	97.894	109.45
107.26	104.47	103.56	96.773	98.861	103.31	102.5	100.2	102.1	101.51	97.064	103.92	95.852	94.29	110.64	91.595	100.54	105.03	99.131	105.07	107.71	105.08	98.702	89.127	98.673	92.588	100.08	102.23	101.72	100.59	93.232	103.43	99.229	97.143	107.64	102.82	97.14	104.36	106.05	103.35	103.47	102.3	102.61	109.08	93.613	102.73	97.445	96.211	108.19	100.45
103.63	89.071	99.371	105.94	106.35	95.665	101.8	103.15	91.969	101.76	106.46	105.37	104.36	100.41	105.16	100.49	101.43	98.469	100.39	110.08	98.183	101.43	95.197	92.88	101.8	93.987	104.58	108.19	97.939	102.69	95.852	102.37	102.36	97.666	85.751	105.17	105.07	94.507	97.899	89.087	90.805	105.08	105.16	94.252	104.09	101.72	97.063	104.63	98.957	105.6
117.71	110.39	99.374	102.75	118.3	110.16	111.55	107.28	116.8	114.26	117.27	103.9	112	116.39	113.74	106.22	112.81	106.58	110.63	115.16	115.9	119.24	110.96	112.28	113.12	105.86	112.35	101.06	113.48	107.48	114.05	110.85	106	118.04	114.43	111.83	108.74	120.35	116.02	109.12	113.6	112.38	106.58	109.9	122.61	112.18	113.7	107.19	111.5	122.39
114.83	117.97	113.52	122.77	126.72	121.23	123.4	126.2	125.74	120.54	115.32	111.42	111.17	116.89	117.98	117.94	119.5	114.05	119.59	128.68	118.01	115.18	117.78	111.99	111.58	116.86	124.41	121.63	120.25	134.08	121.31	115.56	123.7	114.28	119.85	125.22	123.74	120.75	115.92	120.1	109.72	126.24	110.5	123.76	125.96	117.23	117.97	115.75	121.22	117.19
109.11	110.04	115.46	108.36	110.92	118.34	124.12	119.46	111.62	115.2	124.64	115.27	119.13	118.79	110.87	118.89	121.77	109.67	121.07	118.88	119.23	114.64	119.09	116.79	110.75	118.69	128.27	114.14	119.73	117.99	109.55	103.78	109.06	114.34	116.42	112.26	120.17	112.52	121.24	125.23	117.02	126.63	118.5	125.21	125.92	105.16	118.45	123.49	119.11	115.52
113.06	92.933	114.75	104.16	92.13	106.2	108.65	104.07	101.77	95.766	103.23	109.08	103.65	109.79	108.07	109.01	106.69	107.81	101.17	104.4	108.87	99.361	101.05	101.22	97.28	105.93	115.8	106.62	101.74	107.87	104.91	108.11	101.81	100.64	99.725	113.92	103.76	100.46	108.76	100.57	108.78	104.4	104.42	105.63	116.81	103.43	106.55	113.11	108.33	100.09
119.58	111.06	110.91	117.49	113.91	105.41	120.95	114.1	113.36	117.87	117.11	110.47	111.85	110.64	105.45	116.34	114.67	113.68	111.42	113.48	112.1	114.49	114.59	112.36	105.22	113.95	110.41	116.34	110.54	115.84	115.56	110.83	113.93	105.58	117.32	117.42	118.34	101.08	111.35	114.93	110.73	111.95	113.62	119.28	116.2	109.86	106.33	101.85	110.54	110.62
108.96	106.42	105.52	107.32	101.2	100.4	105.22	102.62	103.15	101.31	99.237	106.59	106.62	109.64	102.48	101.66	96.748	99.874	108.35	104.13	108.7	105.86	105.19	108.63	100.67	104.51	103.35	101.81	113.75	103.33	106.42	110.51	96.387	105.49	101.84	102.1	104.54	99.32	103.11	108.26	103.98	95.706	99.168	108.8	100.7	109.49	108.43	113.01	106.18	102.75
116.53	118.16	113.93	106.77	115.46	100.89	99.903	104.66	113.35	115.09	119.53	107.38	110.04	120.99	105.11	108.7	115.32	105.18	106.38	117.54	104.35	115.8	116.8	110.23	105.62	116.2	111.75	104.88	126.9	101.34	109.67	114.94	107.08	117.06	107.98	114.22	110.18	106.54	113.44	109.67	109.18	112.36	112.28	122.73	119.69	112.57	107.51	113.17	119.51	109.52
106.48	104.41	105.26	100.12	108.44	108.47	117.14	93.75	100.51	103.81	103.85	114.3	109.81	108.51	110.54	99.916	108.83	113.93	108.39	113.31	103.57	108.35	103.5	110.11	100.17	99.325	98.082	104.33	105.13	102.61	110.97	117.24	104.92	95.655	101.6	100.38	100.41	113.24	111.23	101.07	111.4	114.19	106.2	106.91	113.28	113.37	111.1	108.37	99.421	110.36
105.73	93.954	100.08	106.58	116.81	94.805	99.811	107.91	104.08	108.03	102.13	108.37	92.786	104.37	90.334	102.76	91.334	96.76	103.11	106.2	94.483	101.13	105	103.11	93.219	94.552	95.089	102	102.02	99.467	96.616	94.175	103.54	94.893	108.63	94.182	106.7	101.15	99.172	109.06	99.243	95.424	99.366	94.982	101.71	106.06	105.98	100.56	91.559	98.58
112.68	118.02	113.7	103.76	110.46	111.77	111.82	107.31	120.97	121.93	114.26	113.22	116.28	110.53	115.91	100.68	115.85	108.63	115.63	114.61	109.47	100.46	104.71	115.27	105.98	108.87	98.953	115.03	106.43	116.49	105.65	111.92	118.03	111.09	120.4	110.28	118.94	109.86	106.93	109.17	105.72	110.31	111.29	104.79	104.93	112.57	114.84	100.45	107.36	113.87
105.86	110.95	108.62	110.5	98.767	113.51	111.67	110.35	104.26	106.29	102.4	96.827	99.691	114.04	107.49	100.17	107.06	110.14	106.43	108.27	102.72	114.99	109.42	100.74	110.8	102.11	109.5	97.134	111.17	106.21	96.021	108.79	105.49	115.53	106.64	119.17	114.05	108.45	100.11	98.718	107.68	109.41	110.12	106.04	107.04	110.81	112.56	101.05	109.92	100.18
107.39	109.69	115.14	112.86	108.31	114.93	113.21	120.69	120.51	114.04	112.33	103.81	116.91	106.64	105.8	110.71	108.71	110.54	120.46	112.04	118.61	113.15	112.52	107.47	106.7	108.72	105.71	117.61	109.42	108.96	108.32	113.41	108.96	112.98	111.28	109.18	115.48	113.82	114.58	110.53	112.47	117.8	113.06	109.7	111.73	110.43	117.61	117.44	116.48	121.94
120.39	120.03	122.13	112.91	111.49	114.2	122.39	119.43	118.76	118.18	128.85	104.45	121.02	120.61	118.43	115.44	111.11	119.49	124.81	120.15	118.62	111.39	118.04	111.69	123.58	119.36	116.96	116.62	123.43	125.6	111.99	114.77	111.82	125.44	117.9	104.15	110.03	131.87	116.7	113.87	121.84	120.15	115.43	109.54	113.65	117.95	126.36	127.19	117.87	120.39
104.34	102.11	104.69	102.12	105.93	100.83	98.811	103.81	107.37	98.686	106.73	101.13	97.334	101.84	102.16	109.02	92.804	105.24	94.257	107.92	97.668	113.52	105.17	105.68	103.77	107.5	95.062	104.82	105.95	111.38	98.763	102.06	95.012	101.67	103.16	99.87	99.76	107.31	99.14	103.64	106.49	93.103	116.41	107.52	103.19	108.97	104.29	104.28	119.12	105.36
102.11	106.06	102.18	109.1	109.38	111.78	116.29	103.57	102.5	117.16	110.88	114.19	117.98	109.9	109.73	115.66	112.89	108.08	112.07	96.714	123.11	109.49	105.88	106.02	105.39	109.59	109.63	105.71	119.38	97.519	111.57	109.39	110.52	116.25	111.52	108.13	112.73	109.71	115.19	107.46	108.91	108.03	109.69	115.12	111.53	112.89	110.78	118.8	110.02	115.06
111.62	106.11	101.51	94.441	98.187	97.901	91.564	108.73	105.68	100.9	99.995	106.95	104.96	104.36	105.93	107.07	100.1	107.94	100.45	98.877	101.32	106.59	93.316	107.39	97.891	100.45	98.023	109.21	96.128	101.7	98.892	95.008	99.213	99.283	110.86	97.705	99.965	91.215	98.899	104.89	100.73	100.36	100.69	100.73	96.252	105.08	99.901	106.53	97.691	103.16
113.98	112.98	108.44	111.1	107.85	107.99	112.13	114.52	114.76	108.86	106.51	115.33	111.02	118.47	109.86	108.27	113.45	114.67	108.8	116.78	113.27	117.01	103.89	106.1	104.96	108.54	113.09	116.51	114.38	105.22	107.58	114.62	102.07	114.11	114.74	110.45	110.45	106.5	115.74	106.94	101.2	111.85	112.1	108.95	110.38	110.83	114.24	108.87	108.94	109.16
99.161	108.69	105.94	105.43	101.99	107.54	109.42	110.26	103.11	107.14	106.82	121.94	109.81	103.03	104.72	99.991	103.81	103.79	105.21	99.513	106.47	105.08	99.797	99.921	101.02	107.81	101.32	94.573	112.24	96.759	105.75	105.59	116.59	112.57	99.43	100.49	105.6	112.84	103.31	102.06	95.238	110	104.28	105.5	94.652	102.51	94.954	115.34	108.09	100.14
106.91	97.081	109.51	116.61	104.25	113.56	113.64	115.61	112.03	117.45	115.43	117.52	124.53	113.26	120.25	113.84	113.52	114.67	104.33	111.09	107.46	111.56	117.86	107.64	107.4	122.9	114.11	111.05	114.69	109.72	110.55	109.44	109.11	105.52	100.73	108.37	115.45	116.73	104.75	115.38	106.62	103.89	104.26	115.05	120.22	112.66	108.37	117.94	114.78	116.83
115.93	119.6	114.03	107.02	113.31	116.44	114.55	106.83	110.2	111.56	115.93	116.92	109.57	103.32	110.84	116.37	109.22	111.83	111.61	112.94	109.77	109.51	114.88	117.57	104.85	116.47	107.98	106.1	113.37	111.52	114.57	108.04	109.94	105.67	117.25	111.8	108.6	110.82	100.75	109.59	112.75	110.21	115.05	113.96	118.21	109.55	110.85	116.69	103.68	114.72
106.8	106.07	100.47	103.66	97.812	111.48	94.452	100.75	99.852	105.26	105.09	103.91	102.1	111.75	102.62	102.11	97.538	108.59	108.44	98.268	103.65	106.49	109.03	111.73	100.57	103.81	108.96	94.446	104.13	109.55	107.95	110.72	94.635	105.92	105.75	102.2	108.86	95.069	104.09	113.12	113.92	121.6	107.96	108.39	104.12	104.12	110.29	103.76	110.71	99.406
115.1	115.86	102.07	104.23	96.36	114.82	104.61	108.1	117.84	117.55	114.22	106.79	114.96	125.13	118.82	115.1	101.11	113.83	107.8	117.92	109.72	110.85	111.23	111	114.85	111.71	111.09	101.93	114.97	108.03	115.45	106.22	115.97	105.87	115.77	115.07	120.23	111.75	121.65	103.59	117.38	116.06	112.3	116.98	107.85	113.1	107.62	103.14	119.47	114.2
115.84	109.85	120.38	114.2	110.37	120.77	113.6	117.97	116.33	108.13	114.96	118.18	124.55	119.26	108.32	114.47	116	118.23	113.44	116.53	121.25	110.91	119.09	117.59	118.81	117.52	109.36	114.54	112.04	110.7	125.13	108.22	115.33	112.69	114.41	113.83	117.62	113.83	117.24	120.74	121.75	121.8	123.47	117.82	124.69	111.7	126.04	113.71	113.73	117.69
95.972	109.44	109.03	98.744	104.91	101.91	105.2	117.85	109.76	99.126	107.94	99.174	93.547	108.9	112.6	103.2	98.403	109.56	110.65	103.11	103.82	105.06	101.06	99.878	115.21	102.91	105.26	97.673	102.54	108.55	102.11	107.44	100.78	104.12	100.17	115.07	104.78	105.88	113.23	106	108.46	101.8	107.89	99.666	112.24	104.02	103.32	104.65	98.894	106.68
113.85	118.81	116.79	114.41	120.39	112.61	119.62	121.99	119.39	116.17	112.35	124.18	108.63	113.09	114.79	111.7	118.29	119.7	113.86	113.48	110.61	111.02	118.74	127.19	124.27	125.42	111.46	126.41	118.67	116.67	114.28	109.35	111.35	126.02	109.74	106.45	115.77	121.94	128.37	116.81	117.26	119.62	123.2	119.24	118.96	120.97	124.72	121.5	119.39	120.02
107.13	116.54	104.64	105.01	114.17	112.84	98.453	120.5	111.44	109.35	109.93	117.79	104.55	119.33	106.21	119.42	113.55	115.95	121.86	114.94	102.64	101.96	109.77	109.33	105.44	105.32	122.27	107.35	113.76	112.8	109.41	112.98	119.98	111.53	110.98	114.42	112.46	108.86	101.07	106.99	109.7	109.81	104.14	105.77	104.75	115.81	105.81	113.55	109.58	110.94
107.56	93.257	104.71	98.059	103.41	104.36	118.45	104.72	100.31	105.6	96.521	103.18	98.625	91.047	102.13	101.3	98.691	100.13	106.81	105.63	102.41	99.16	104.02	99.138	103.02	96.111	102.43	99.615	107.15	110.01	101.3	91.255	101.08	95.694	103.76	102.16	97.934	104.81	87.495	110.61	94.47	105.26	105.67	105.18	104.91	97.544	102.12	91.36	106.02	99.896
[truncated: 150 more columns]
