# Supplementary material for: Genetic dissection of main and epistatic effects of QTL based on augmented triple test cross design
Source: PLoS One. 2017 Dec 14;12(12):e0189054. doi: 10.1371/journal.pone.0189054 (PMC5730204; doi:10.1371/journal.pone.0189054)
Supplement: S8 Supporting Information — (ZIP) [file pone.0189054.s008.zip › z4_350_0.5_10.csv]

108.43	106.65	108.51	110.08	106.45	109.63	109.6	104.82	108.52	105.99	105.68	104.08	103.84	105.29	107.54	107.84	104.75	108.44	105.66	104.96	109.64	106.67	104.37	105.68	106.5	107.48	109.26	107.65	105.17	107	103.93	106.75	106.9	106.67	105.27	106.01	103.23	103.7	108.67	105.41	105.89	105.97	106	106.15	107.66	104.97	104.63	108.05	108.84	106.98
111.67	108.86	108.73	110.72	110.12	111.4	111.74	105.56	113.7	113.63	110.3	107.06	109.32	114.34	111.57	109.92	112.32	108.81	113.89	113.61	114.23	110.16	110.39	112	110.32	110.66	108.13	111.02	111.38	112.18	112.33	110.94	112.37	113.73	110.64	107.33	110.18	111.59	106.97	111.91	111.65	112.52	110.43	111.3	110.48	111.57	114.01	109.1	112.77	111.52
106.53	105.81	106.36	104.01	103.41	104.82	104.7	108.36	105.03	100.88	107.96	105.77	105.16	103.8	103.3	106.39	104.52	104.8	108.28	104.8	104.31	103.56	107.69	105.47	104.67	105.89	109.07	105.51	105.17	105.89	108.62	108.8	105.86	106.41	106.69	105.09	107.09	105.25	107.79	102.61	107.7	105.78	104.01	107.55	107.92	109.38	104.35	105.68	108.55	107.44
105.77	104.26	102.59	103.32	107.35	103.41	104.18	107.17	103.25	105.83	105.43	105.47	105.53	106.05	102.75	102.85	104.51	107.64	104.59	103.88	104.6	105.58	104.19	105.67	103.84	107.68	107.36	103	110.49	105.47	103.23	105.07	105.36	105.18	103.99	102.41	102.51	107.2	100.28	104.69	103.99	106.59	107.56	104.11	104.06	106.04	106.3	104.14	103.47	104.05
102.64	104.47	106.36	104.69	106.45	104.02	102.55	106.11	103.01	102.25	103.27	104.52	104.97	106.04	105.42	106.63	104.25	106.36	104.13	105.11	107.5	104.05	102.8	106.44	103.77	101.34	106.61	103.32	103.16	105.2	104.21	106.43	101.92	104.37	104.2	104.19	99.905	101.9	103.78	102.88	105.42	106.44	104.25	105.83	105.95	103.99	106.21	102.91	106.56	106.14
109.97	112.53	109.8	113.72	110.2	112.25	113.62	113.68	114.1	108.55	112.56	110.28	113.43	107.31	112.96	111.55	112.66	112.63	112.46	109.82	110.85	110.4	111.65	110.89	109.49	111.98	110.38	108.04	112.96	111.47	111.93	109.15	112.34	112.01	110.64	112.45	110	113.84	112.16	109.38	111.54	113.49	111.81	113.85	117.4	111.67	110.08	111.97	112.43	110.32
104.87	108.4	105.69	105.56	103.38	106.72	103.02	109.3	104.99	104.04	104.81	104.6	104.41	107.94	107.81	108.49	105.6	107.51	106.94	102.9	105.93	104.69	106.07	105.91	104.12	106.32	107.84	105.21	103.68	106.95	106.75	106.96	109.04	105.65	102.49	105.34	108.32	107.18	105.21	102.75	106.49	105.93	105.79	107.05	106.35	106.65	104.94	104.25	106.84	104.8
100.41	98.91	99.261	100.27	100.78	100.41	101.66	100.67	97.86	97.574	98.174	98.109	101.86	99.489	99.47	98.196	101.08	102.53	96.791	101.68	100.56	99.12	104.53	103.53	100.88	102.97	102.05	99.566	100.93	99.897	100.92	99.247	99.924	99.338	99.447	99.472	99.096	102.12	102.2	99.094	101.85	99.498	99.736	96.507	100.04	98.562	96.108	97.569	98.504	100.98
102.88	100.81	101.44	103.14	100.78	100.22	97.086	99.844	100.89	101.76	100.5	100.1	100.23	101.2	100.64	101.15	103.17	99.115	98.716	102	100.32	102.01	100.95	102.89	99.1	100.09	102.63	100.35	97.863	104.98	99.458	99.412	101.98	98.672	98.714	99.473	104.2	99.929	101.03	101.95	101.01	96.774	99.743	101.29	99.037	100.38	97.8	99.324	99.362	98.465
109.72	112.16	111.79	110.96	109.53	112.92	108.4	110.26	111.75	110.03	113.75	112.05	113.04	112.5	109.98	111.65	111.38	111.09	112.07	110.45	109.84	111.51	110.67	115.43	114.39	108.89	110.2	114.36	112.14	110.19	111.43	116.22	113.02	113.75	111.79	111.66	108.04	110.54	113.06	113.1	114.92	115.04	113.79	115.26	111.98	108.48	113.77	113.27	113.38	110.31
109.48	109.92	111.37	115.71	110.43	113.22	112.14	112.62	112.51	113.1	113.16	113.64	113.43	111.09	114.48	115.52	112.91	114.52	111.12	115.79	114.12	112.58	111.73	116.18	113.48	112.17	113.43	114.36	114.64	116.15	112.28	112.59	117.09	112.03	109.64	113.83	110.98	109.58	112.39	112.77	112.82	114.93	111.09	112.64	114.77	111.73	112.57	116.65	111.48	112.19
106.62	107.12	104.69	106.37	105.63	106.25	106.98	102.35	105.69	107.7	106.32	104.17	104.44	104.79	107.04	104.21	105.36	108.28	107.06	102.43	107.69	106.82	104.98	106.6	105.18	106.23	106.08	106.55	107.8	104.1	104.91	103.05	105.05	106.82	105.78	106.48	108.56	105.67	102.79	107.46	105.74	106.29	104.76	102.48	106.83	103.95	106.76	103.86	103.98	105.43
107.23	106.65	104.44	106.91	105.33	108.15	105.12	108.56	105.5	102.73	105.72	102.93	107.09	104.28	107.13	105.69	107.94	102.65	105.41	106.04	108.4	106.27	103.21	102.97	105.8	106.52	107.39	104.24	107.06	108.38	105.54	104.28	107.33	105.88	106.79	102.51	104.93	107.19	104.76	106.06	101.76	102.6	102.35	104.32	104.72	108.09	107.48	109.38	105.98	108.28
105.51	106.98	106.56	105.7	104.57	108.03	107.39	105.62	105.5	106.52	106.36	106.97	102.63	106.81	107.06	108.18	107.5	105.31	106.25	107.54	108.6	108.4	105.06	108.83	104.2	106.55	105.9	104.53	107.44	104.56	107.9	110.31	104.75	104.28	106.63	105.58	106.02	107.57	106.61	105.13	105.88	104.98	105.56	103.24	105.68	103.66	105.7	107.17	105.79	108.45
118.54	116.08	117.14	114.85	116.62	117.19	117.17	119.22	117.25	117.98	119.84	114.29	116.39	117.66	116.36	119.91	119.79	121.17	117.87	119.1	117.18	116.97	117.75	119.69	117.09	119.32	118.73	118.68	118.72	118.45	116.97	118.09	117.18	118.45	117.21	114.19	116.58	118.29	118.86	114.88	118.22	119.93	118.96	121.37	120.1	115.36	117.18	118.75	119.55	117.26
105.65	105.66	103.23	103.7	103.28	101.31	106.58	104.75	102.51	103.02	103.36	101.28	102.94	101.28	106.47	101.63	106.99	103.69	104.02	105.61	103.59	104.39	102.13	104.31	104.35	102.49	104.79	100.25	106.31	105.52	105.58	104.88	104.57	104.98	102.92	104.95	102.25	106.02	105.36	102.57	102.7	101.22	101.83	106.03	104.9	103.29	105.62	104.8	104.45	103.85
114.68	109.35	112.11	109.59	114.32	112.76	110.32	110.99	109.58	110.66	112.23	109.96	113.01	110.98	114.52	112.2	113.61	110.76	110.62	111.51	112.37	112.41	108.18	110.07	113.65	112.1	110.77	110.18	111.46	112.74	110.34	107.35	113.38	114.63	105.91	109.71	109.46	112.2	110	109.63	111.87	112.86	108.12	110.46	111.48	110.56	112.13	115.05	111.18	112.89
109.88	110.65	110.49	114.67	112.43	110.38	112.9	113.1	111.72	112.99	116.05	114.45	112.42	114.31	112.37	111.35	114.26	110.89	113.11	111.76	111.42	112.69	111.53	113.71	116.02	111.2	108.97	111.89	113	113.34	112.9	111.79	113.67	112.82	112.83	113.85	111.47	108.66	113.57	113.88	117.03	110.03	111.31	111.29	109.59	112.91	112.06	111.85	113.8	114.43
101.61	99.703	98.517	98.332	101.22	99.442	102.29	101.53	101.51	102.21	100.05	100.98	96.363	101.87	99.747	104.7	102.27	100.16	101.65	102.04	101.65	101.69	102.38	99.778	98.857	100.49	99.561	99.664	100.25	97.612	97.906	100.19	99.262	102.12	101.07	97.883	100.14	100.23	99.432	98.044	100.09	100.36	96.888	99.515	102.45	101.68	100.18	100.6	100.06	104.48
101.61	105.43	106.04	105.19	107.7	107.5	106.5	107.11	106.74	104.86	104.95	106.6	107.91	109.08	108.21	106.25	107.52	103.26	108.24	107.41	107.54	107.42	105.93	107.15	108.46	104.15	108.35	103.96	107.77	103.91	108.46	108.42	106.1	104.62	105.12	106.71	106.3	105.7	105.44	104.34	103.24	104.37	107.42	108.69	107.08	107.63	105.73	104.67	109	109
98.738	101.58	98.824	101.3	98.809	101.23	99.075	102.73	99.368	99.669	101	101.12	99.456	100.18	100.87	101.64	101.68	98.808	102.34	98.164	101.81	103.33	101.99	101.69	96.902	99.04	99.55	102.29	98.943	101.32	101.88	99.339	96.915	102.75	102.65	98.61	99.915	99.97	96.852	98.703	100.51	99.753	101.21	100.22	99.071	100.69	100.78	101.84	100.95	101.74
106.41	105.86	106.36	106.13	108.33	107.57	106.19	103.54	105.47	107.28	105.07	105.75	106	105.37	103.77	104.29	106.64	105.52	106.56	103.56	104.8	103.61	103.12	103.85	104.26	108.5	102.47	105.68	104.55	107.85	104.07	106.04	106.52	105.41	105.27	102.39	106.09	105.14	103.7	106.82	102.03	104.87	108.36	103.97	104.77	107.49	106.73	103.81	105.78	107.91
104.81	108.21	109.23	104.6	109.59	107.01	108.39	105.06	105.95	107.42	105.97	110.55	105.16	102.79	105.65	106.3	108.72	105.95	105.68	104.76	103.61	105.67	107.22	106.12	103.84	107.54	106.3	106.96	105.06	107.69	107.98	105.94	104.42	107.63	106.38	106.11	103.87	110.47	103.74	106.67	108.67	104.46	104.51	105.44	102.66	107.03	102.77	106.23	106.65	108.26
107.95	104.59	105.5	103.37	105.79	106.19	105.87	104.75	105.46	104.83	103.62	105.66	104.78	106.73	105.56	107.12	106.78	105.26	103.26	105.06	103.65	102.52	103.48	106.07	108.99	106.53	106.1	104.3	105.32	100.66	102.98	103.57	101.42	105.07	108.23	105.52	104.72	102.86	105.17	106.94	104.42	104.68	108.18	106.04	106.1	108.17	105.56	106.55	103.91	105.66
97.472	99.916	99.46	97.932	99.991	99.637	101.27	98.845	101.35	98.48	103.82	97.144	102.6	98.924	99.02	100.26	102.21	100.71	101.05	98.187	99.383	102.81	96.01	98.855	103.91	102.48	96.884	100.21	98.706	98.805	100.46	98.272	98.78	99.01	100.03	98.557	102.4	99.442	101.46	99.599	99.755	97.695	100.2	103.94	100.25	98.429	101.48	99.384	101.31	98.537
101.16	104.17	104.78	104.32	104.06	101.4	103.41	103.25	104.59	105.17	103.54	103.51	105.47	106.93	101.1	101.09	104.19	106.58	104.62	104.8	106.53	104.84	107.67	103.3	101.42	106.41	101.65	105.23	104.96	105.73	103.61	104.83	106.35	103.29	106.49	104.47	100.56	102.89	103.64	101.98	101.03	104.64	104.72	106.39	106.99	108.54	104.8	103.83	103.88	105.58
104.47	105.46	108.05	105.66	109.06	104.56	105.21	103.25	107.35	104.87	103.62	101.49	106.77	106.07	103.69	104.77	103.42	104.39	105.36	106.73	106.39	104.83	105.34	107.43	102.29	106.34	103.83	102.93	104.85	105.59	105.21	105.42	106.47	106.88	104.47	106.97	105.54	106.3	104.9	107.1	103.64	107.34	106.91	102.68	103.7	105.67	107.66	105.14	105.76	106.01
101.8	103.6	107.5	102.81	103.91	104.92	104.2	102.56	104.05	101.34	103.26	104.16	101.41	105.6	105.16	105.97	106.93	105.66	107.24	106.04	102.27	103.69	107.04	103.36	105.64	102.8	101.42	103.51	105.01	103.82	102.26	104.07	104.68	107.8	104.21	105.2	102.39	105.81	103.95	101.76	104.81	103.49	103.79	102.82	104.6	104.86	103.33	105.94	105.76	102.79
109.04	112.16	112.7	107.57	112.42	111.03	110.28	112.4	111.53	115.25	110.03	110.42	108.66	108.9	111.7	110.78	111.24	111.61	111.93	109.8	108.66	108.96	110.03	110.44	109.26	109.99	111.45	117.56	110.56	109.29	108.92	111.06	109.43	108.84	109.12	111.64	110.75	110.56	111.23	113.06	109.62	112.43	110.9	111.67	109.74	111.21	109.77	112.28	109.68	109.07
109.18	104.86	107.03	104.32	104.89	106.42	106.69	111.94	110.18	106.97	106.62	105.43	109.59	108.47	107.08	105	107.31	103.87	104.98	109	106.76	106.89	106.55	107.99	109.67	109.11	108.26	106.32	107.58	107.27	107.39	109.22	104.34	107.81	106.16	104.79	107.96	105.15	107.63	106.08	108.7	108.64	105.05	106.42	106.76	106.19	109.17	107.98	104.74	106.15
111.31	113.72	110.5	112.13	111.99	111.95	110.9	112.45	115.36	110.94	110.22	114.72	111.32	114.45	112.19	112.34	113.21	113.42	111.59	110.23	111.97	112.25	111.48	112.22	113.94	110.51	111.38	113.35	114.29	111.39	111.24	108.28	110.7	112.47	110.21	114.66	112.83	113.94	112.73	111.37	112.96	112.02	111.71	110.87	110.05	111.72	113.42	111.15	114.79	109.41
107.19	107.5	106.8	106.6	106.38	106.1	105.78	106.34	107.74	106.85	106.43	107.42	106.19	103.95	105.84	105.67	107.93	102.43	105.75	106.84	108.44	103.21	105.93	106.98	106.74	109.22	109.81	105.24	106.92	105.74	106.13	108.68	106.06	104.79	106.28	108.06	105.03	102.91	106.56	105.94	102.76	104.95	108.6	105.97	103.49	107.91	104.5	105.49	108.16	104.16
116.36	115.79	119.38	114.51	120.12	121.21	115.13	118.21	117.72	120.48	116.96	116.6	120.52	116.43	118.73	117.47	115.82	118.85	117.11	117.3	118.52	117.88	120.24	120.98	118.69	117.82	117.93	117.85	119.24	118.54	116.57	118.43	118.23	119.77	119.81	115.34	119.38	116.48	120.43	118.37	121.08	116.54	116.89	121.85	116.46	116.88	120.57	121.22	114.74	119.53
114.42	112.5	110.9	111.53	111.13	110.14	109.22	112	113.12	110.63	108.94	113.04	111.28	112.2	112.55	111.94	110.65	111.22	110.12	110.77	110.35	109.51	111.16	112.74	113.65	110.55	110.55	111.67	109.03	112.11	111.51	112.46	110.99	113.51	112.22	113.7	108.86	112.11	113.21	109.04	112.38	110.77	109.89	114.97	110.93	111.84	113.4	113.08	110.71	108.25
120.1	119.9	117.24	116.37	114.97	115.18	115.76	117.89	119.6	115.41	118.01	117.53	118.89	115.06	116.45	118.07	117.99	119.45	116.2	122.65	117.06	116.49	117.36	119.34	116.21	117.53	121.64	118	118.81	117	118.71	118.88	118.97	116.9	116.29	115.98	118.79	119.7	118.49	115.18	115.87	114.91	119.74	115.07	117.85	121.74	114.32	119.47	114.23	120.45
106.46	104.95	105.05	110.62	105.13	105.67	106.76	107.44	106.98	107.07	107.01	104.86	104.94	103.14	104.68	106.14	108.61	107.92	103.86	107.66	107.05	105.98	106.21	103.81	108.94	105.5	107.25	105.42	105.87	104.87	105.27	104.43	110.65	103.78	104.15	108	104.26	107.54	106.31	105.67	103.68	108.59	105.08	105.47	106.08	104.49	104.11	105.48	104.49	107.79
106.49	103.57	107.48	106.6	106.01	105.14	107.31	107	108.38	106.76	110.17	106.09	109.95	108.14	106.67	106.97	107.04	107.66	109.94	109.18	106.58	109.19	109.61	109.09	110.97	104.41	107.39	105.18	109.24	104.36	106.6	106.2	108.46	107.09	105.22	108.53	105.54	109.46	105.47	108.93	104.76	107.59	104.04	106.37	106.32	106.51	104.08	107.64	106.67	105.32
108.7	108.76	108.79	106.88	106.65	107.41	107.03	106.37	106.23	106.96	104.84	104.84	103.84	106.89	108.54	104.47	108.9	109.05	108.82	106.16	104.65	108.61	107.04	103.77	106.8	105.35	103.68	105.72	107.9	103.21	104.6	107.4	105.22	104.85	106.21	106.92	105.01	110.45	107.17	110.42	104.29	109.35	106.79	103.63	105.62	106.8	108.02	107.94	108.05	106.87
111.08	110.49	111.98	112.38	113.44	108.35	109.95	111.83	112.47	111	109.64	111.81	109.15	110.63	111.73	112.06	110.77	112.63	112.06	110.93	113.37	112.87	109.98	112.52	110.82	111.52	111.94	111.09	111.12	107.78	107.57	111.54	112.14	115.38	112.41	113.83	112.83	109.53	114.3	111.7	113.28	109.95	114.51	111.95	110.58	110.23	112.46	114.26	111.71	113.64
106.85	106.2	103.19	104.8	103.85	106.03	104.37	103.82	100.87	104.31	104.8	104.06	106.63	103.31	104.79	105.29	106.27	103.36	103.64	104.26	104.88	105.38	107.36	102.18	106.91	109.14	107.07	105.01	106.69	105.57	102.27	109.85	106.4	107.25	104.86	108.93	105.94	107.5	103.7	104.46	107.72	102.35	107.72	106.97	105.14	105.52	105.04	107.31	102.06	102.72
107.65	102.8	105.32	105.86	106.2	108.13	104.83	109.26	104.6	106.1	104.77	107.4	104.82	108.22	107.31	105.7	106.3	105.52	101.69	105.96	105.81	106.9	105.6	105.98	106.71	104.73	102.9	104.19	106.14	108.36	103.16	105.92	106.46	104.99	105.86	106.61	107.16	106.56	107.16	108.28	105.95	107.04	107.94	104.69	106.9	106.29	104.23	105.85	107.13	106.62
106.15	105.5	103.68	105.89	107.38	105.17	107.85	107.72	109.17	105.8	107.2	107.59	106.3	104.55	105.48	105	102.57	104.02	106.5	102.97	107.63	103.62	104.41	107.41	103.37	104.01	102.72	107.26	103.8	105.14	107.35	104.84	105.82	103.82	107.3	105.54	108.47	102.78	107.56	102.77	105.93	106.86	107.06	105	106.5	105.96	103.67	102.07	108.34	104.39
105.44	108.87	106.44	110.06	105.24	109.92	106.57	110.5	106.19	105.69	106.36	106.15	109.08	104.92	105.69	107.5	104.98	106.61	106.98	103.23	104.89	106	105.09	105.64	107.15	108.2	108.04	104.15	105.22	105.65	103.75	105.36	103.02	107.84	106.36	102.44	104.27	107.77	107.34	106.3	105.15	107.53	105.22	106.93	110.01	108.48	105.45	104.51	106.47	110.01
107.01	109.51	104.38	107.04	106.71	108.77	106.71	105.64	106.44	104.64	108.8	104	107.24	108.23	107.25	106.4	107.11	109.2	107.78	110.08	104.3	108.62	108.9	107	108.63	101.69	105.83	108.53	104.16	106.03	106.68	107.66	108.29	106.8	109.61	107.79	106.9	109.39	108.32	106.15	105.29	108.85	103.47	107.76	107.42	108.63	105.05	107.53	105.66	109.33
112.84	109.12	113.52	113.55	111.44	114.9	114.08	111.82	111.6	111.53	115.29	111.85	109.69	111.77	113.81	113.4	113.98	112.05	112.74	113.16	109.4	111.33	114.54	112.27	110.62	111.31	111.68	112.89	111.78	112.58	113.13	112.64	112.9	111.25	113.25	112.79	114.35	113.92	111.71	109.46	112.65	113	111.72	112.68	113.27	110.4	113.69	114.36	108.89	113.66
105.48	107.71	105.92	103.41	104.92	106.83	104.62	109.37	108.82	105.7	106.35	104.79	104.03	106.83	105.82	109.17	107.04	109.7	109.63	105.96	103.18	106.97	104.76	105.14	108.19	104.88	105.15	103.81	110.2	106.52	102.82	106.76	105.64	105.48	100.57	103.07	104.61	103.52	106.45	106.17	107.62	104.61	104.86	106.13	104.71	105.47	107.12	106.21	103.7	104.26
113.98	111.42	110.97	111.88	108.15	112.85	114.86	112.39	109.58	111.05	114.62	114.61	113.57	116.97	113.8	111.84	109.36	112.06	109.04	115.05	111.97	109.58	112.46	111.44	108.84	113.43	111.44	113.92	112.02	111.82	113.3	112.48	113.82	111.53	110.72	111.86	112.59	114.54	111.49	108.83	110.39	113.92	112.22	110.42	113.49	110.51	109.82	110.76	112.93	109.27
103.66	107.61	104.2	103.56	103.66	106.68	102.21	102.04	103.18	101.92	102.81	105.8	102.35	102.68	105.47	103.74	104.38	102.41	108.41	104.44	104.61	109.6	102.52	103.42	103.78	104.84	103.49	106.71	104.31	103.37	105.66	105.38	103.01	105.32	102.15	104.81	105.89	106.34	103.58	105.82	103.5	103.16	105.14	102.19	103.92	106.36	109.57	104.77	105.17	104.37
107.52	104.21	104.12	109.25	104.58	107.97	105.36	106.32	104.16	105.49	108.6	105.78	107.23	104.06	110.11	109.22	105.27	106.23	105.13	109.38	102.48	106.89	105.8	106.57	106.46	105.3	106.32	107.9	105.03	106.45	104.98	104.38	105.22	106.2	106.48	105.07	107.61	104.01	106.56	108.52	107.71	107.06	105.96	104.24	104.29	105.01	108.79	108.6	106.21	103.53
109.98	111.32	112.63	110.38	111.35	113.4	113.85	110.77	111.96	109.47	115.26	112.68	112.31	116.42	112.61	111.04	114.39	113.53	111.95	111.82	113.17	113.22	113.67	109.84	111.57	109.31	113.69	114.75	110.31	113.07	114.3	108.85	109.48	110.89	112.08	115.07	111.37	111.11	108.87	110.62	113.62	110.58	112.28	113.42	110.73	109.59	110.7	107.84	111.68	112.21
113.53	115.4	112.24	109.41	109.46	113.12	114.25	112.31	113.07	111.33	113.55	112.4	109.34	114.99	112.35	109.68	111.95	114.76	111.2	113.12	112.05	113.41	110.31	111.29	112.52	110.74	113.87	114.12	115.95	111.4	113.89	111.17	109.1	113.07	113.31	110.16	113.62	112.76	109.33	114.56	113.39	112.68	109.41	110.19	109.36	110.46	114.03	112.06	114.1	113.35
109.99	109.05	109	109.86	110.38	108.92	113.67	108.04	109.83	114.67	109.17	111.47	112.68	115.24	109.95	112.47	113.06	110.07	113.4	110.78	108.46	111.33	112.84	110.82	109.54	110.8	110.64	111.7	110.05	110.25	110.5	107.69	111.89	112.99	112.57	111.34	112.82	109.35	113.39	110.82	111.96	108.94	110.7	111.11	112.81	107.53	113.3	112.18	109.9	110.78
113.84	110.19	110.14	108.74	111.01	110.1	111.17	107.83	109.12	107.93	110.65	109.9	111.13	109.17	109.52	108.42	106.47	106.87	108.58	113.51	109.92	109.52	109.78	110.87	111.93	114.17	110.77	108.88	110.46	110.81	111.3	108.61	112.72	107.62	111.08	111.37	109.67	110.07	111.08	108.58	110.7	112.27	108.17	109.23	111.57	109.72	111.94	107.37	106.52	110.92
116.34	117.6	118.46	120.02	119.4	118.72	118.12	117.41	114.85	117.06	118.63	118.11	116.23	113.49	116.97	116.33	117.08	117.84	120.85	116.14	115.55	117.75	117.6	117.18	115.06	120.95	117.01	116.36	118.48	118.49	117.55	119.27	114.83	116.43	117	119.79	119.29	117.42	118.36	117.75	117.81	116.02	113.79	117.04	118.82	116.17	118.24	118.87	117.96	117.49
106.19	104.39	105.92	106.61	103.89	107.87	102.93	102.27	102.95	105.74	106.21	104.47	105.86	108.16	103.73	104.58	104.52	101.81	105.31	107.04	107.59	105.01	103.62	104.53	105.76	106.17	103.42	104.56	103.99	108.27	108.55	105.99	102.96	106.22	106.97	107.79	104.85	102.4	104.01	108.48	105.54	105.8	105.1	106.86	106.71	109.04	105.08	105.33	100.32	103.12
104.23	105.36	108.61	105.77	107.5	107.07	108.72	105.98	105.75	106.77	108.54	106.34	105.22	106.01	108.43	104.5	107.31	106.45	108.01	105.44	105.19	108.64	105.35	104.8	108.59	105.54	104.87	105.29	106.96	107.1	105.08	104.4	106.12	104.64	103.92	105.82	106.15	105.68	107.37	107.44	107.66	106.61	106.03	108.43	105.3	101.85	107.29	106.85	104.66	105.98
105.08	102.75	105.87	103.39	105.09	105.17	106.71	103.59	104.16	101.11	102.71	106.06	103.17	106.9	104.13	104.87	102.87	103.8	102.53	100.16	108.38	104.61	105.14	104.8	103.64	104.87	106.47	103.41	103.73	104.03	104.95	101.96	103.31	104.87	104.71	104.37	105.82	103	104.53	101.81	104.4	103.39	105.45	105.67	104.59	101.53	105.73	105.76	98.646	102.23
106.25	98.073	107.31	106.48	105.16	105.29	106.93	106.47	107.99	106.26	107.63	101.48	102.81	105.04	106.18	103.86	103.08	106.7	107.11	104.67	107.34	103.41	105.7	103.28	104.05	107.5	108.57	104.82	104.76	104.32	105.06	110.56	105.36	105.4	104.68	103.96	104.95	103.67	104.93	105.19	105.57	106.57	107.57	105.91	105.99	101.19	106.52	104.7	105.63	106.51
104.15	104.57	103.5	105.99	104.76	106.1	106.52	107.74	106.08	104.46	106.54	103.46	106.77	105.61	102.37	106.23	107.64	105.27	103.58	107.43	106.58	101.27	104.09	107.12	106.49	108.25	107.21	104.94	106.82	110.19	103.63	108.02	106.66	105.46	106.74	109.49	106.27	102.66	103.77	104.98	104.13	108.49	107.08	110.58	107.12	102.77	106.99	106.89	108.27	102.93
101.46	105.38	106.64	104.5	105.11	100.95	105.57	105.94	103.34	102	102.21	106.12	101.38	103.4	102.5	105.26	108.46	100.57	106.84	107	104.25	105.47	102.52	105.87	106.93	105.45	104.03	105.07	106.21	104.16	107.8	101.03	102.46	106.25	101.71	102.82	105.91	102.48	104.42	106.43	99.847	104.78	102.77	101.94	104.85	105.49	103.11	103.75	105.74	104.19
112.1	112.56	111.77	110.34	113.18	111.86	111.65	111.44	111.15	112.59	110.32	114.62	115.64	111.68	113.15	113.52	112.13	115.85	111.85	111.83	110.77	113.47	112.05	114.99	111.71	112.77	111.54	112.42	113.15	112.34	110.7	109.82	112.08	113.04	114.21	114.77	113.27	112.65	113.27	111.76	112.21	111.95	113.25	112.88	110.97	111.58	111.31	109.69	111.01	112.39
102.23	100.7	103.35	101.45	99.91	100.23	99.386	99.357	98.049	102.12	98.746	98.787	100.08	99.438	98.907	101.31	98.318	98.602	100.71	99.645	100.48	100.48	98.132	97.561	98.008	98.915	101.78	103.21	100.76	101.13	98.203	98.348	100.01	98.963	99.425	98.278	99.796	102.01	100.37	100.78	99.482	100.76	96.821	99.808	99.854	99.093	98.96	102.25	101.71	98.004
106.86	106.15	105.27	108.54	108.9	106.77	107.46	108.65	106.89	106.83	105.4	110.13	109.29	105.71	103.95	108.36	109.46	106	109.13	106.59	106.14	105.85	105.64	109.32	105.67	105.39	107.53	103.74	105.9	107.36	107.9	107.41	105.2	107.12	109.92	108.38	105.07	108.76	107.91	106.17	105.41	107.09	107.59	104.88	106.6	110.43	107.99	108	104.41	108.75
104.26	106	103.09	104.88	103.71	108.38	102.48	104.47	103.28	105.87	110.02	104.99	103.88	104.06	103.66	104.4	102.23	106.91	105.95	104.2	102.12	107.05	103.6	100.61	106.45	104.96	103.41	105.91	106.05	101.49	107.65	105.59	109.11	106.44	105.18	104.81	107.4	102.97	104.62	103.4	104.22	107.25	104.82	108.56	105.81	107.19	106.02	106.2	106.93	103.2
107.86	106.88	105.85	107.85	107.17	106.45	103.84	104.28	104.83	104.85	103.86	102.84	105.31	106.31	104.21	102.51	105.76	104.73	107.99	110.62	104.96	105.08	108.42	101.65	104.99	106.11	103.76	102.41	105.72	104.23	105.61	105.76	100.9	105	105.48	107.27	103.87	104.66	109.3	104.94	105.3	107.97	106.55	104.8	105.44	106.99	104.5	106.29	108.96	105.75
99.039	99.115	101.43	96.769	102.43	101.4	99.402	102.26	96.109	101.54	100.68	99.474	101.58	103.08	101.77	99.875	103.34	97.515	101.3	101.35	98.381	98.293	103.4	100.26	97.299	98.253	103.9	99.425	100.33	100.78	99.745	99.184	101.77	99.811	97.78	99.4	99.159	99.584	100.34	101.4	100.9	101.13	100.53	99.266	98.855	102.42	98.147	100.91	96.145	99.887
116.65	112.14	110.51	110.17	111.97	109.58	112.07	112.68	111.72	107.6	113.27	107.78	113.59	111.06	112.78	114.06	109.83	113.52	110.06	112.53	109.11	112.19	114.88	111.6	114.74	111.42	109.54	113.33	111.21	112.83	112.45	108.16	111.41	111.69	112.39	108.93	112.41	111.98	110.79	115.31	109.29	114.09	108.35	110.12	106.39	111.33	109.89	107.11	112.51	111.23
104.98	107.64	109.8	106.81	104.58	109.99	105.13	107.73	104.23	105.13	109.99	107.8	106.87	107.43	104.96	104.69	105.75	105.74	106.77	108.27	104.34	106.33	106.64	105.78	103.91	106.35	107.1	107.15	102.59	104.56	104.74	103.82	109.55	105.85	102.48	105.58	105.1	106.69	105.63	104.31	108.91	107.36	104.77	105.86	105.72	106.95	102.38	107.09	106.93	105.48
106.25	108.41	105.12	106.17	104.37	106.17	102.35	104.74	104.49	105.17	103.29	104.65	103.85	103.67	103.77	103.34	104.07	102.53	103.95	103.45	104.59	103.69	102.48	104.25	103.49	105.05	103.12	103.26	103.5	105.39	107.12	100.8	100.11	105.08	104.86	108.19	103.92	105.81	102.43	101.91	107.16	100.71	102.76	102.02	103.77	99.861	102.89	103.48	102.77	102.69
104.9	105.99	103.83	109.56	106.17	105.96	107.5	103.99	106.55	105.51	106.16	103.63	102.01	103.47	105.02	104.38	104.46	104.1	106.31	103	108.67	106.08	106.23	103.29	104.38	106.94	105.26	104.61	106.24	107.86	105.33	105.44	102.86	104.32	106.89	108.06	104.01	106.92	105.71	109.29	106.57	105.47	104.6	105.79	103.59	104.72	104.88	105.68	108.39	107.05
101.71	100.45	98.724	99.454	99.215	100.59	102.58	97.073	101.02	99.764	100.55	97.723	101.77	102.56	101.26	98.438	102.29	101.4	102.19	102.46	102.89	99.517	102.58	99.084	98.11	98.949	101.62	97.07	101.75	103.04	98.674	102.65	101.87	100.87	95.973	100.02	102.75	101.13	100.47	101.55	102.79	99.971	101.07	103.23	101.2	102.28	102	97.585	100.3	101.15
110.77	112.66	110.86	108.43	109.83	109.49	111.02	111.89	108.73	111.55	108.92	111.36	108.11	108.88	110.97	113.42	107.74	110.41	108.71	108.5	110.45	110.01	109.18	110.04	109.23	109.61	111.14	109.36	110.59	107.82	111.33	110.8	109.21	106.94	108.93	108.46	106.61	110.94	109.37	111.9	111.38	109.72	110.38	106.82	108.86	109.56	108.8	110.93	109.96	109.36
107.97	105.68	105.72	108.02	104.86	107.98	105.87	107.59	106.75	107.65	104.79	106.02	106.71	103.48	105.19	103.76	110.2	106.54	104.65	103.9	106.33	106.29	106.94	104.94	106.32	106.75	106.39	106.99	106.5	104.93	107.49	104.55	106.13	107.97	108.45	106.7	106.61	107.22	104.34	107.38	105.42	104.84	104.21	106.33	106.04	105.93	106.4	106.58	101.72	105.07
101.8	106.59	103.33	99.592	101	100.58	101.28	102	94.908	100.81	104.53	101.06	103.36	98.267	100.16	100.26	98.959	101.36	101.49	102.03	101.3	99.59	103.82	102.83	102.28	100.72	99.138	100.44	101.63	100.82	102.85	103.07	98.073	97.443	101.97	101.81	100.66	101.67	98.349	100.21	98.868	101.31	100.74	101.18	99.018	100.06	99.128	102.51	101.03	101.8
101.6	109.44	103.91	104.4	104.46	106.06	104	104.67	107.64	105.78	103.23	104.31	100.99	104	104.96	105.36	103.14	104.4	103.65	103.87	104.47	106.07	106.6	103.26	103.14	104.92	103.48	104.53	105.88	102.34	101.77	104.62	107.13	102.28	99.793	104.09	102.21	101.58	101.11	106.24	108.22	106.89	105.29	101.29	104.4	101.69	106.78	103.39	104.62	105.02
104.11	106.23	106.24	106.4	104.63	105.74	106.4	104.78	107.63	106.83	105.77	106.17	105.68	105.3	107.57	103.28	104.74	103.77	105.89	106.65	105.57	103.71	105.82	105.25	105.23	105.73	106.75	106.25	104.44	105.81	105.56	110.69	104.58	100.95	105.3	106.2	106.22	108.74	102.6	107.17	105.17	105.73	104.91	105.15	105.92	105.73	105.19	107.48	106.95	109.03
102.7	104.42	106.18	107.93	108.37	104.43	108.07	105.95	104.85	108.73	106.05	104.13	104.69	107.76	105.89	106.52	106.23	106.86	103.92	106.42	108.37	103.99	108.6	106.09	104.75	107.42	104.84	106.93	105.17	106.05	109.52	107.11	105.97	104.02	107.83	104.37	107.71	105.83	106.69	102.31	106.69	102.16	108.22	108.35	106.93	105.07	104.74	106.47	104.9	106.34
100.8	102.56	98.839	101.39	99.119	102.17	99.934	103.24	98.482	100.95	99.054	100.59	102.23	102.49	100.53	99.269	100.91	99.128	100.06	100.24	101.36	101.28	101.01	100.47	100.77	99.928	100.51	99.823	102.64	99.927	100.08	99.409	100.21	98.395	102.42	97.282	97.545	97.86	96.417	102.28	101.52	98.476	100.98	99.689	98.29	101.5	98.785	101.72	103.55	98.31
105.34	108.92	105.85	103.02	102.65	104.14	103.89	107.89	101.29	102.79	105.28	102.23	102.3	104.33	103.18	103.53	106.74	103.18	104.17	104.19	103.51	108.44	107.52	104.3	101.88	105.51	100.77	105.5	103.26	105.48	105.86	105.18	103.48	107.16	105.35	108.18	104.74	107.01	104.57	105.3	103	102.96	102.46	107.35	103.63	102.06	105.33	106.81	106.5	106.53
110.88	114.73	111.63	111.34	110.65	109.53	110.38	113.61	111.2	110.08	111.67	112.36	109.96	113.1	111.14	113.58	111.14	109.62	109.87	110.95	109.94	108.79	110.81	112.1	113.92	112.13	112.87	112.17	112.83	108.42	110.47	111.27	109.68	110	110.42	108.32	110.5	110.96	110.62	114.85	109.97	110.87	108.54	114.03	109.63	111.1	111.54	110.88	111.68	110.27
118.75	119.72	117.28	115.52	117.2	118.27	116.14	120.02	118.44	117.8	120.34	116.52	116.06	115.69	117.37	118.83	118.27	116.32	119.56	117.26	118.45	115.72	117.54	118.35	116.42	119.82	119.51	120.92	116.36	118.95	114.77	118.31	115.3	120.3	119.75	113.47	116.35	117.86	118.15	119.08	117.62	118.26	119.15	113.92	117.73	119.28	120.01	120.52	117.78	118.45
97.748	97.208	97.766	98.87	100.01	101.97	99.22	98.121	100.93	99.931	97.639	95.16	98.326	99.717	98.653	98.754	97.441	101.6	101.25	105.17	100.33	100.65	96.74	100.47	101.7	99.007	98.207	99.03	98.461	103.42	99.617	102.22	99.644	101.25	100.96	101.3	98.796	99.812	99.268	102.07	99.531	101.84	102.19	99.091	99.512	99.925	96.575	99.292	102.7	100.2
115.01	119.15	113.43	113.48	116.75	117.46	116.31	116.86	119.81	118.23	116.98	116.5	120.76	113.96	113.3	119.98	117.34	119.61	117.22	117.3	116.88	118.05	118.58	115.28	119.14	117.46	118.29	114.95	116.6	120.74	116.03	117.99	118.95	120.16	117.2	116.63	116.43	115.46	116.99	115.94	118.82	119.92	116.34	119.22	115.18	118.46	117.49	118.18	117.61	113.4
99.307	100.74	101.8	97.988	99.842	101.63	100.68	98.796	101.06	99.581	99.955	99.515	100.15	97.766	101.9	98.118	101.37	102.08	100.19	99.447	97.356	98.226	99.087	99.712	97.253	100.22	99.157	101.88	100.99	99.738	97.585	97.667	101.24	98.017	99.277	97.126	102.58	99.655	96.435	100.07	99.403	100.81	101.54	99.865	100.79	100.27	100.15	97.87	99.63	98.291
104.85	103.57	105.82	107.72	106.17	109.58	103.92	105.25	104.18	107.45	106.65	104.93	104.83	106.33	105.74	104.91	106.93	106	103.86	108.24	105.8	103.08	106.73	107.93	108.02	105.2	108.75	104.68	104.95	107.27	108.67	104.85	107.3	105.01	106.38	104.47	106.2	104.88	102.11	106.33	105.66	105.24	105.36	107.63	105.11	104.91	102.8	102.69	104.43	104.28
108.49	107.59	107.54	110.79	111.66	106.54	108.52	111.84	109.48	109.76	107.63	111.11	111.34	112.49	110.98	111.66	109.86	107.35	113.1	110.81	109.77	110.64	111.85	109.23	113.19	114.2	111.75	110.92	110.36	108.96	110.55	108.41	110.85	110.56	110.69	110.09	110.36	111.91	109.96	108.44	112.2	107.83	109.3	111.28	111.91	108.31	110.04	108.76	110.84	111.86
109.67	111.08	114.79	111.88	111.76	111.43	110.79	111.21	112.83	113.07	112.61	113.44	111.63	110.26	112.19	108.55	110.34	110.97	111.39	112.99	111.68	111.22	110.05	111.5	112.02	112.77	109.06	110.21	109.68	109.6	111.28	110.08	111.7	111.96	112.85	110.03	111.48	110.57	111.43	111.62	110.46	112.13	110.06	111.04	110.68	112.16	113.49	112.81	110.87	113.27
104.58	106.18	106.27	108.59	101.43	106.6	105.77	104.46	108.04	103.19	106.84	110.33	104.3	105.46	106.79	105.3	107.61	107.47	104.72	107.52	105.69	109.05	104.98	106.66	108.5	107.03	105.5	103.52	105.5	105.91	107.88	103.72	106.06	105.25	106.13	104.41	104.23	104.78	106.61	108.32	107.29	106.36	106.51	107.54	106.16	108.28	107.75	104.58	106.99	103.76
102.95	97.428	100.19	98.419	101.62	100.99	99.868	98.054	96.773	99.469	99.643	97.437	99.095	100.82	101.73	105.2	98.62	98.835	101.9	102.08	99.981	100.87	98.593	96.295	102.69	101.89	99.402	99.903	98.434	98.093	98.941	98.158	99.251	98.383	100.29	101.77	100.24	99.944	99.287	98.626	100.48	100.09	97.235	101.82	98.637	100.31	100.62	99.383	99.16	99.815
113.39	112.2	111.97	114.31	111.4	112.77	110.59	112.18	109.68	112.78	108.45	109.98	112.95	113.83	112.07	112.16	112.63	110.13	113.77	112.42	110.3	114.14	113.61	111.35	111.34	112.31	111.49	114.29	112	110.87	111.3	111.05	109.02	109.96	114.15	110.05	112.15	106.76	109.85	114.04	112.25	111.46	111.3	111.48	114.56	114.04	110.6	110.08	112.7	111.19
112.32	110.89	111.39	108.1	110.51	111.04	113.52	109.76	113.15	112.17	110.58	106.97	115.2	112.78	110.69	111.94	114.71	109.14	110.12	113.53	113.85	113.41	112.95	110.01	112.04	111.27	111.48	110.54	111.48	114.66	109.26	109.23	114.33	109.95	111.54	111.36	107.95	110.84	113.17	111.43	110.61	112.45	109.21	109.91	111.9	113.1	113.02	111.03	110.24	109.96
109.61	111.86	109.59	110.37	114.47	110.65	111.39	111.77	114.76	113.07	113.45	108.76	110.15	110.71	107.82	110.46	110.92	111.32	111.7	113.84	113.05	113.56	112.42	109.34	112.52	111.59	111.27	112.9	107.79	109.06	110.55	113.38	112	109.89	109.05	110.08	111.01	111.73	110.29	111.6	107.9	107.57	110.71	110.93	112.49	113.32	107.23	109.92	111.08	108
99.826	97.954	97.616	103.7	98.892	102	100.35	101.86	100.64	101.5	97.683	103.25	103.98	99.536	101.96	99.085	98.4	100.69	101.64	103.13	99.079	103.06	102.54	97.748	99.24	98.96	100.07	95.496	103.98	101.49	100.19	102.45	101.39	101.76	100.56	100.82	100.19	101.18	97.538	99.104	101.84	98.426	103.49	98.001	99.147	100.55	97.052	100.68	99.948	103.25
109.69	113.45	112.01	114.41	111.45	110.24	111.94	112.05	110.81	113.2	114.53	113.42	114.39	113.41	111.73	113.29	112.15	113.01	111.85	112.06	112.11	113.87	113.52	111.1	114.01	111.55	112.34	110.61	114.33	111.96	113.05	111.64	109.75	111.62	112.13	111.41	112.4	110.77	109.31	109.79	113.04	114.33	113.67	112.49	113.23	111.05	111.9	110.76	112.38	110.95
106.4	103.21	103.51	104.76	101.37	100.76	100.79	105.11	103.43	104.21	106.83	101.71	103.95	102.24	104.16	105.05	103.05	104.09	104.25	101.4	106.55	105.95	103.91	105.27	104.28	103.71	104.12	103.39	102.07	102.6	103.72	103.06	104.82	104.39	104.03	106.89	101.19	104.52	105.49	106.22	101.25	104.05	104.01	103.44	104.56	107.54	104.32	106.5	101.82	106
102.28	104.77	101.15	103.91	105.31	103.3	107.63	103.86	103.23	106.96	104.61	102.18	104.03	102.54	102.69	102.47	106.04	106.29	106.84	103.1	106.02	102.82	105.26	106.03	102.15	103.45	103.86	104.81	105.66	107.45	103.12	105.44	103.39	103.84	108.03	102.81	106.25	105.68	103.28	103.86	104.36	104.73	103.07	104.87	104.85	105.5	104.79	104.69	106.56	107.21
108.56	107.15	110.4	104.83	105.87	103.42	104.65	107.95	105.69	105.95	106.77	104.21	106.68	108.22	105.12	106.78	105.47	107.89	106.58	106.5	105.31	108.72	105.58	106.97	111.88	106.87	111.36	106.59	110.94	106.88	108.84	107.32	105.13	106.2	106.43	104.08	103.84	103.61	106.16	105.58	107.96	107.28	106.57	106.42	108.87	105.57	106.53	106.23	107.58	108.28
116.72	115.85	118.18	117.13	115.88	113.9	117.39	122.28	116.77	112.46	114.43	117.32	114.73	113.05	115.68	112.98	114.65	120.02	119.02	115.81	116.88	116.74	115.34	117.68	115.28	117.76	114.05	118.43	117.21	115.26	115.25	116.25	118.1	111.85	116.1	119.29	115.86	115.01	117.92	114.46	119.37	116.6	115.81	113.78	117.01	115.28	119.37	115.29	117.9	113.8
104.42	104.98	106.88	102.76	102.77	109.35	103.06	105.72	104.78	108.91	103.83	105.35	107.47	107.06	108.05	106.72	105.81	105.16	104.07	103.04	105.92	105.54	105.36	104.88	107.55	104.23	104.15	109.84	105.78	107.75	106.67	104.68	107.25	105.42	107.47	104	105.07	104.77	108.33	106.6	105.64	107.92	107.8	102.25	108.82	106.2	103.26	106.1	103.74	106.72
105.38	101.74	104.38	106.83	105.58	104.14	98.978	107.07	103.55	102.83	101.92	103.78	103.64	105.34	105.12	106.05	104.75	104.8	102.54	105.72	103.13	105.15	104.55	107.36	107.22	106.25	103.25	103.54	103.91	103.26	103.86	103.82	101.58	105.32	103.07	106.64	104.85	103.94	105.19	106.17	104.96	105.53	103.07	106.87	100.15	102.95	103	103.04	105.5	106.14
103.3	100.36	102.45	102.86	98.846	102.7	101.53	101.83	101.71	102.1	101.11	103.49	103.14	102.23	100.05	102.58	99.508	101.92	99.821	101.67	102.67	105.48	100.14	103.49	101.08	104.46	98.874	102.64	100.56	100.86	101.85	105.59	98.255	100.42	97.86	101.18	101.43	100.87	99.864	99.105	99.703	102.52	99.874	100.28	99.477	101.56	100.52	99.83	104.18	103.02
105.23	103.31	105.65	107.55	108.52	104.74	107.2	107.99	106.36	107.85	104.37	102.97	107.96	108.63	107.16	106.31	110.78	103.34	107.6	105.27	105.68	105.39	104.91	107.39	103.84	104.49	105.85	105.53	108.08	105.89	105.59	106.91	108.21	108.47	104.62	104.53	108.55	107.04	107	104.43	106.47	107.23	106.42	107.17	106.54	107.37	107.16	108.19	108.18	109.58
100.4	104.98	99.6	106.61	103.21	107.77	102.42	104.88	103.37	106.88	105.29	105.39	105.3	105.64	104.02	103.61	102.65	103.97	103.71	103.66	107.18	104.48	106.22	104.49	103.26	102.18	104.17	103.91	106.92	102.14	103.94	104.81	102.39	103.47	104.86	104.36	104.09	103.94	105.6	106.79	105.45	101.14	102.88	103.56	103.71	106.53	104.33	103.11	106.43	102.84
101.6	106.62	104.69	101.91	104.26	102.02	103	101.59	103.97	105.69	105.64	104.27	105.6	103.4	105.89	105.03	102.24	104.97	104.21	105.49	100.92	105.32	104.11	110.26	103.23	105.45	105.56	106.61	105.64	106.77	103.91	109.07	107.45	104.73	106.71	107.04	104.6	100.65	102.99	105.47	101.24	103.64	103.55	104.48	103.69	104.49	102.76	104.46	103.99	101.23
106.96	104.05	105.46	106.19	105.65	106.85	101.93	107.15	101.65	107.05	106.98	104.34	104.55	106.13	107.4	101.97	102.31	106.22	105.46	99.171	105.22	104.35	102.84	101.94	104.92	100.22	104.34	102.57	108.78	105.67	102.29	102.19	102.74	103.65	103.53	103.47	103.65	104.81	104.08	102.96	101.76	104.52	103.99	105.23	104.54	103.08	103.73	105.14	101.31	107.54
105.69	105.36	102.56	102.35	104.47	107.06	107.92	105.39	105.22	105.18	102.93	105.14	102.59	102.57	102.41	102.86	106.14	106.46	103.74	105.96	106.6	103.8	104.99	105.16	106.64	106.88	102.87	102.51	102.24	105.53	102.87	102.9	107.4	101.62	100.05	107.31	101.5	106.93	104.17	103.08	101.48	107.01	103.08	103.33	112.61	105.23	105.31	102.58	101.83	104.6
98.187	102.34	100.28	103.12	99.608	100.02	99.371	97.855	98.123	95.595	99.012	99.394	102.48	98.467	98.642	99.142	98.072	98.251	100.22	96.444	101.44	99.88	99.098	97.151	100.37	100.38	95.694	102.62	100.75	100.19	98.201	101.43	101.4	99.836	103.42	100.73	97.71	100.79	98.531	102.25	96.516	101.83	101.16	99.303	100.53	100.27	99.931	101.83	100.35	99.643
103.03	101.13	101.15	100.14	104.86	101.59	100.21	99.577	97.961	101.2	99.801	106.57	100.74	103.02	102.21	98.996	104.44	99.171	102.35	102.78	98.668	101.49	101.11	102.3	102.11	101.2	102.29	101.14	99.32	103.44	100.76	102.01	102.9	102.07	100.98	98.03	102.11	101.38	100.63	100.48	102.17	97.892	103.01	101.72	102.62	103.59	102.29	101.72	100.91	101
111.77	110.87	113.32	109.47	109.35	115.5	112.79	111.47	111.44	110.66	111.45	108.09	111.44	110.23	111.29	111.39	111.53	113.21	111.75	110.06	112.44	112.24	110.66	111.08	111.75	108.01	111.46	108.59	110.85	113.44	110.25	111.36	113.03	111.4	113.68	109.63	108.05	112.08	113.55	111.12	111.61	113.76	112.69	115.73	110.23	110.55	113.34	112.56	111.03	110.57
105.55	108.06	110.07	105.61	108.62	107.04	110.05	110.49	105.19	107.2	107.89	105.96	110.09	108.12	105.2	107.63	108.06	107.72	105.37	104.64	107.6	102.08	105.28	108.13	103.06	108.05	107.5	105.48	109.28	109.13	106.81	103.36	108.9	105.64	108.36	107.9	105.08	108	107.32	101.73	107.94	103.08	105.37	106.93	102.97	107.84	108.13	106.74	106.58	108.19
105.83	107.06	103.34	107.14	105.13	107.66	105.86	106.47	105.32	105.65	103.92	108.19	106.72	104.4	105.8	101.94	104.09	103.26	107.98	109.13	105.04	106.67	106.37	103.11	108.02	107.01	105.96	105.54	105.12	103.63	106.46	105.39	108.16	106.14	105.17	103.53	103.64	104.78	105.74	111.44	104.77	104.65	105.2	106.42	103.08	104.2	104.85	104.62	104.52	105.88
111.85	111.47	108.42	111.68	110.81	113.69	112.23	109.97	110	113.92	113.38	112.99	115.11	110.77	114.84	111.69	115.9	115.07	109.97	113.52	112.85	113.32	113.83	115.21	111.52	110.75	112.48	112.08	112.09	113.97	110.99	113.95	115.57	109.87	114.48	112.86	113.13	112.18	113.66	116.56	115.29	113.32	112.52	110.58	114.07	109.68	110.4	113.28	111.79	113.16
110.36	106.36	107.75	109.7	109.85	111.97	109.59	107.94	111.06	111.36	109.01	109.89	109.63	112.33	110.63	109.09	112.4	110.14	112.49	111.27	113.29	111.01	112.38	110.95	108.85	109.26	110.4	109.09	110.62	109.47	108.74	111.26	110.05	113.09	110.33	112.38	110.17	111.23	114.53	106.98	110.39	110.33	112.62	108.54	111.03	111.93	111.32	108.7	111.71	110.63
111.08	112.34	112.08	109.41	109.77	111.5	114.81	113.18	109.43	108.96	112.11	112.89	112.5	113.25	113.08	111.17	109.62	109.25	112.83	111.66	110.42	111.56	109.38	112.13	111.22	109.44	109.26	107.7	111.95	106.27	109.24	112.64	109.25	116.95	112.27	109.54	106.48	111.08	113.12	110.79	112.94	109.16	108.41	110.37	112.61	112.07	110.82	110.61	108.73	112.56
105.28	104.05	103.76	105.01	104.58	105.2	103.52	104.67	103.55	104.27	106.23	106.12	104.79	104	107	104.75	103.15	104.12	106.98	105.94	105.11	103.92	104.53	104.9	103.39	107.66	105.7	105.24	105.39	106.4	105.31	103.69	107.42	104.84	106.83	103.51	105.09	104.6	106.06	105.6	104.99	105.83	105.26	104.06	107.58	104.83	105.77	102.18	102.88	105.11
118.88	116.92	118.07	115.1	118.09	116.49	119.74	117.92	117.27	116.17	114.15	118.91	117.46	117.91	116.69	117.18	117.72	116.47	116.91	116.88	119.13	116.14	119.7	118.54	117.31	116.3	118.01	116.8	117.42	115.1	115.74	115.33	119.13	119.33	119.61	118.86	116.8	119.54	116.09	118.35	113.76	117.62	117.07	120.5	119.1	116.08	117.7	115.25	116.33	118.25
109.22	113.62	113.55	110.91	112.42	111.99	113.67	109.54	113.69	109.92	110.95	112.19	112.39	114	110.26	110.43	111.68	115	115.34	110.09	111.68	115.36	111.43	111.36	109.74	107.99	114.95	111.37	112.2	110.54	112.13	112.88	111.82	114.97	111.73	113.83	111.09	116.06	110.8	108.73	113.37	113.38	113.16	113.52	114.11	111.87	109.86	113.02	111.23	111.78
101.93	106.7	103.1	106.79	103.72	103.5	104.99	104.6	106.03	103.46	104.74	103.72	107.85	106.47	106.97	106.34	106.08	103.07	106.22	107.54	106.43	108.55	104.91	107.65	106.9	105.58	105.39	102.73	106.16	107.68	108.95	107.16	101.71	107.04	108.24	106.77	106.11	105.06	106.69	106.69	108.04	103.12	107.16	107.04	106.42	102.13	105.14	110.61	106.72	107.69
113.88	110.76	112.06	111.21	111.41	111.43	110.45	108.88	109.59	111.34	112.6	108.84	111.24	113.81	109.93	114.05	112.14	109.92	112.94	110.96	111.2	111.12	112.71	113.6	112.3	112.73	110.91	109.76	109.47	109.67	113.91	111.81	110.23	109.23	110.75	112.39	109	111.98	111.87	109.18	110.91	111.65	113.35	111.18	110.64	112.81	110.77	110.84	111.45	108.84
108.61	104.77	106.87	108.72	109.45	108.68	108.5	106.91	104.8	107.88	107.41	108.98	108.28	105.58	106.64	106.23	106.21	105.65	105.42	106.01	107.61	108.45	109.97	106.18	106.18	106.44	104.22	106.57	109.05	105.62	106.73	104.17	106.94	103.77	108.53	109.77	109.93	105.55	105.86	108.91	105.96	105.17	105.43	104.72	106.5	108.61	106.53	109.45	105.16	104.79
99.542	102.85	101.52	100.62	100.2	99.316	99.141	101.11	98.815	98.759	100.25	99.943	101.44	102.89	100.38	98.331	100.12	100.28	101.54	98.57	101.39	100.86	102.13	100.89	102.24	100.27	103.71	101.58	98.323	98.498	100.81	99.446	103.58	100.11	102.39	97.132	99.511	101.52	99.818	101.09	101.43	98.317	101.12	99.565	102.09	102.12	105.82	100.55	103.58	98.343
103.16	107.23	105.44	104.49	103.45	110.24	103.87	108.16	103.85	106.15	104.95	106.36	107.28	104.82	105.71	104.6	109.36	106.71	108.16	104.39	108.92	106.74	107.65	105.75	104.08	104.06	104.71	104	106.25	108.64	107.75	105.89	106.35	104.75	104.47	103.51	103.83	107.02	106.84	106.29	106.19	106.06	109.57	109.11	103.11	106.61	106.86	107.4	106.4	105.13
112.54	112.49	113.57	113.56	110.28	111.48	113.73	116.28	112.56	110.39	111.39	109.29	111.27	111.25	109.37	109.85	113.4	108.56	110.68	109.77	111.36	112	108.24	109.41	112.52	112.22	110.67	112.36	113.04	110.03	109.56	111.51	110.87	113.43	112.09	110.67	111.92	108.61	109.04	113.58	108.19	114.61	111.75	107.4	111.34	111.25	110.61	109.57	112.82	111.21
111.29	111.81	113.01	113.9	109.63	113.23	111.99	112.48	110.42	111.29	114.9	114.29	113.38	109.22	110.5	111.71	112.26	111.34	111.67	111.9	111.93	110.36	112.05	110.97	116.07	114.6	113.45	113.23	111.2	110.42	113.67	111.28	110.68	111.83	110.59	114.25	112.39	110.68	109.89	110.99	112.64	109.75	112.46	112.33	111.63	110.23	113.9	110.77	114.45	109.4
104.11	101.1	101.19	105.71	104.21	104.16	106.48	103.27	101.54	103.26	103.62	103.98	105.21	103.75	104.5	104.97	105.31	102.63	100.67	106.68	104.05	104.91	104.35	104.81	103.76	104.42	104.02	102.41	106.89	105.13	103.97	99.298	102.92	102.03	103.47	106.85	101.68	102.51	102.95	103.05	106.19	106.28	103.43	101.86	102.18	103.41	105.69	105.16	102.4	104.64
107.54	105.1	107.45	109.71	106.34	105.32	107.38	106.49	104.68	108.02	104.45	105.36	104.21	104.62	104.64	107.22	111.34	107.27	104.74	105.82	104.06	104.08	101.76	106.6	105.56	106.88	105.65	108.34	105.82	108.57	105.14	105.77	108.97	104.86	105.21	104.65	101.51	110.51	109.19	104.39	108.28	108.79	109.03	107.26	105.8	104.22	108.94	107.75	103.85	104.56
113.57	111.54	111.99	111.22	110.8	114.76	111.7	111.52	113.59	112.69	112	110.45	113.57	113.99	114.06	114.88	110.55	111.71	110.61	112.9	111.73	111.71	115.65	113.7	112.93	114.08	113.54	113.19	112.57	114.13	111.97	114.21	112.2	115.15	109.2	110.85	109.98	113.52	110.79	113.4	111.58	110.81	113.17	114.13	114.76	113.49	110.66	113.5	113.43	114.35
104.83	106.39	108.19	105.51	107.07	107.5	105.97	105.17	107.23	103.5	103.62	105.32	105.56	104.9	103.95	108.64	106.78	108.51	105.42	107.48	106.15	104.58	106.62	106.14	108.92	104.68	105.73	105.12	105.7	108.81	108.73	104.09	105.28	104.44	103.69	105.37	104.47	106.23	105.75	105.68	103.19	105.76	107.14	103.15	107.06	106.1	106.44	107.19	106.05	105.5
105.34	108.53	106.15	106.34	103.78	107.27	104.23	102.12	105.87	103.64	105.01	106.87	105.13	105.8	108.05	106	106.84	105.95	109.24	107.39	105.92	109.79	107.72	109.06	107.25	105.85	107.32	105.46	103.35	105.72	104.24	107.1	110.18	107.18	107.06	106.45	106.32	105.18	106.81	104.96	103.46	106.94	106	109.71	106.08	107.09	106.89	107.51	103.69	106.75
107.07	106.53	106.65	110.77	107.85	107.08	106.33	103.04	106.9	106.55	105.6	107.22	103.73	109.87	107.35	103.9	106.1	107.93	104.74	106.97	105.53	104.85	104.6	106.02	106.58	107.4	105.74	104.5	106.02	106.16	109.55	106.1	107.26	106.07	106.16	105.26	104.6	105.97	102.15	107.43	107.41	104.91	106.87	104.5	108.03	107.37	107.4	107.35	105.8	104.05
107.24	103.28	104.3	104.84	104.93	106.61	106.55	103.91	108.64	105.54	103.88	103.74	105.52	103.04	104.8	105.46	107.61	105.98	106.11	104.74	104.99	104.01	105.35	105.33	105.29	105.3	107.8	104.16	104.51	104.61	105.01	105.46	102.99	106.7	104.32	104.78	105.56	109.7	106.94	101.7	105.67	103.37	104.52	104.19	107.22	100.44	108.11	104.18	106.12	105.72
101.46	100.5	102.31	100.34	98.427	99.548	101.08	99.972	98.855	100.85	98.509	99.582	99.629	98.209	100.2	101.07	101.41	98.363	100.76	102.21	100.73	98.234	97.598	97.134	97.571	102.15	100.79	98.538	100.61	98.314	99.738	99.563	100.67	98.943	103.21	99.258	98.323	99.689	97.379	97.995	100.95	100.61	97.858	101.21	100.55	100.94	101.97	97.889	97.113	99.188
105.33	105.8	106.55	105.59	102.36	104.17	105.6	99.634	104.4	100.11	106.6	101.11	105.68	104.32	104.08	101.92	108.1	102.62	101.36	104.17	104.54	104.06	104.1	104.45	105.7	103.19	105.33	104.76	104.1	103.66	103.27	103.97	98.998	105.77	107.77	102.12	100.36	106.2	104.5	107	104.52	103.93	102.65	106.5	104.64	104.45	107.46	103.42	105.85	104.27
108.36	102.41	107.12	104.94	107.32	108.57	106.83	105.94	106.57	106.89	104.8	106.11	104.25	105.35	106.6	104.05	105.22	106.34	105.31	105.38	103.24	106.68	105.87	107.16	103.81	103.57	109.31	106.11	109.51	106.78	106.65	105.77	105.15	106.16	105.36	105.34	105.09	105.33	109.25	104.75	102.13	105.15	105.06	108.33	106.78	109.33	102.26	108.43	109.2	105.5
105.29	107.25	103.05	108.38	104.01	107.02	105.51	105.93	105.36	105.65	108.62	105.08	108.83	106.01	104.58	107.44	104.09	107.19	104.1	103.64	105.34	107.56	105.48	105.81	105.91	108.13	103.44	106.27	105.17	105.64	106.31	107.4	108.36	106.36	110.4	106.73	105.97	108.83	104.5	105.55	109.31	107.09	107.41	103.09	107	105.47	106.09	107.76	106.17	103.75
108.58	102.73	104.86	106.37	105.4	107.32	107.28	108.4	107.58	106.46	108.18	106.16	104.96	104.93	103.87	106.85	105.9	108.05	104.74	103.76	109.17	103.61	105.07	106.07	102.9	107.33	106.36	104.62	107.82	106	106.84	103.93	109.61	106.02	102.48	105.03	109.64	104.6	105.05	106.12	107.74	105.35	109.15	105.69	108.48	104.37	106.64	107.52	102.04	108.03
105.38	102.14	106.46	106.04	106.38	103.97	103.49	102.45	103.71	103.79	108.12	106.97	104.2	106.72	107.72	105.7	104.94	105.82	105.06	107.35	102.04	105.22	104.62	108.12	102.48	105.25	107.15	106.18	106.09	107.02	103.29	106.18	103.03	104.12	101.86	105.21	103.25	102.72	106.26	105.64	105.65	102.28	107.18	105.71	107.62	105.58	108.19	107.22	105.99	105.05
99.709	100.98	101.99	97.893	103.35	99.036	98.081	99.702	100.72	101.74	98.652	97.911	100.09	101.56	98.651	100.39	96.27	98.971	100.35	100.18	95.393	101.8	102.11	97.131	101.68	99.857	98.777	97.146	98.664	98.548	101.86	99.906	101.75	94.635	95.846	99.917	99.394	99.954	98.761	102.04	98.074	101.01	97.976	99.67	103.43	95.932	97.514	98.771	101.4	99.629
102.14	103.01	106.85	106.81	105.29	105.02	108.64	106.4	106.31	108.7	105.39	103.06	109.48	102.38	104.48	108.39	107.98	109.13	107.06	106.58	106.07	105.64	104.73	105.1	101.29	106.3	105.57	107.32	105.31	108.73	103.28	104	103.24	103.97	104.02	104.52	104.13	107.15	108.03	105.11	106.32	105.13	106.7	107.64	106.28	103.81	105.88	109.05	105.35	104.24
112.97	111.04	110.25	112.59	114.97	111.91	110.87	111.77	113.32	109.12	112.75	113.28	107.84	108.18	114.42	111.39	109.97	113.6	113.6	114.64	112.64	109.67	115.13	111.63	111.02	108.72	111.59	112.87	109.25	111.14	114.36	113.62	110.48	114.79	113.34	109.84	110.7	110.86	111.75	111.59	109.15	113.92	115.22	116.49	114.23	110.88	112.08	112.46	111.94	111.47
110.64	115.1	112.2	108.57	115.39	111.57	112.73	111.81	111.25	112.12	110.79	108.33	109.88	113.95	109.04	109.69	111.35	109.11	110.18	108.32	112.04	114.17	114.02	111.55	112.68	111.7	111.32	111.39	108.37	111.28	113.08	114.48	106.7	113.6	113.73	113.81	110.76	111.07	112.05	111.64	108.46	111.49	115.03	112.69	109.1	110.37	109.69	110.56	113.38	112.82
114.5	114.56	116.41	112.27	114.23	113	113.49	110.37	111.63	114.94	111.66	112.26	112.4	113.17	111.63	110.68	110.6	112.1	111.11	110.38	113.39	114.59	109.96	114.15	113.19	114.27	112.7	112.23	113.91	112.37	114.31	112.67	112.46	112.51	115.59	112.08	113.32	109.24	111.81	112.17	113.2	112.27	111.21	112.53	112.66	111.29	112.32	113.59	112.58	114.45
111.89	111.46	109.2	109.79	109.76	114.58	111.19	117.08	108.17	111.29	113.16	107.72	109.36	112.28	107.6	111.66	111.99	112.1	114.36	110.8	108.11	109.51	112.5	115.19	109.13	112.9	109.37	111.97	110.05	107.75	109.02	109.31	111.22	109.41	110.43	110.81	111.16	109.64	111.67	109.73	111.92	109.31	114.6	112.92	112.26	112.69	111.86	105.66	109.71	112.39
101.31	100.5	101.66	100.72	103.02	100.63	98.173	101.77	103.2	98.546	97.355	98.782	100.39	94.772	97.681	102.33	101.08	95.187	101.52	100.39	99.015	95.957	100.97	97.374	101.12	100.26	100.04	102.3	98.206	99.166	102.04	95.918	99.34	99.398	101.18	98.237	100.98	99.591	99.594	98.691	98.892	101.86	99.189	96.957	101.45	99.049	101.06	96.108	99.401	100.87
104.86	101.06	106.99	103.66	106.61	106.73	101.46	106.49	104.23	107.11	107.63	106.75	109.86	106.09	105.3	104.8	108.38	104.45	103.47	107.28	108.98	104.37	104.76	103.63	106.24	103.47	104.33	105.63	106.05	104.16	109.44	104.38	105.46	103.3	105.23	104.76	103.28	106.44	102.9	104.83	105.63	107.02	104.47	106.09	103.98	104.34	104.65	107.35	103.33	106.91
106.12	103.86	106.06	104.45	107.17	106.46	105.69	105.05	103.62	106.14	106.87	104.44	107.08	108.28	104.85	106.58	105.25	105.57	107.07	104.95	110.46	108.82	105.44	104.93	104.54	106.63	104.19	105.68	105.3	107.84	106.59	104.01	107.98	105.93	104.59	106.37	104.77	107.5	107.05	107.89	105.53	107.8	108.07	104.5	103.56	107.73	103.12	103.72	102.73	103.48
104.61	104.55	108.75	107.31	105.29	103.57	105.94	103.23	106	104.92	102.59	107.22	102.29	106.19	103.49	106.37	105.73	107.38	105.76	104.61	104.34	104.97	105.87	106.4	104.22	103.27	107.41	105.24	107.53	106.76	105.7	106.66	104.91	103.61	104.09	103.65	106.57	106.65	106.68	108.19	103.58	108.74	104.73	105.94	103.74	107.66	105.12	105.64	107.89	106.18
102.67	106.45	109.55	104.88	102.73	107.44	106.84	105.11	107.41	105.95	106.86	105.21	105.91	105.34	107.27	108.76	104.97	105.41	107.31	105.11	108.63	109.18	104.39	108.28	105.05	106.4	105.26	106.7	107.34	106.53	103.97	108.27	104.42	104.88	104.76	108.03	106.4	107.41	107.94	105.43	105.94	105.61	108.5	106.09	106.79	104.62	111.15	103.88	108.11	105.73
116.06	116.69	117.12	115.28	116.05	116.32	116.94	114.36	116.27	118.38	113.65	113.98	116.62	114.58	112.58	116.09	118.91	115.44	116.78	116.96	118.13	115.76	115.32	115.14	117.47	114.84	117.32	116.64	111.98	116.57	114.28	116.97	120.79	114.46	118.94	114.83	114.89	115.42	117.11	116.72	114.17	118.9	112.77	117.23	117.17	112.42	114.47	118.02	117.51	113.04
104.32	106.62	103.97	107.41	106.31	108.35	105.48	105.24	108.26	108.8	108.59	104.31	108.89	104.51	106.14	109.41	105.29	109.72	104.85	109.78	106.5	107.82	105.22	107.97	106.84	104.44	109.25	107.87	104.41	106.97	102.91	108.06	105.6	106.78	106.45	106.4	106.55	108.12	109.76	106.59	105.08	103.4	111.5	108.92	104.22	106.87	108	106.27	107.9	107.46
102.72	102.48	98.974	105.52	103.43	102.46	102.33	102.64	101.36	104.11	107.39	103.29	106.34	104.05	104.89	105.95	101.37	102.18	106.74	103.03	104.34	103.71	103.28	104.98	101.97	105.51	104.32	107.46	100.17	104.62	104.79	103.96	105.16	105.31	106.61	104.57	102.99	107.17	105.13	106.59	104.22	104.62	105.09	103.62	104.43	108	102.94	102.92	103.95	104.54
100.64	99.468	99.333	102.64	101.68	101.59	97.163	101.67	101.33	99.673	99.78	97.816	100.18	101.75	101.22	100.51	99.538	98.865	99.347	99.816	102.66	100.1	98.083	97.652	100.52	97.06	102.8	100.94	99.717	98.005	104.38	98.366	99.078	99.106	103.02	99.581	101.67	98.558	100.26	100.8	101.81	98.351	102.35	99.998	100.45	104.93	101.06	100	96.747	101.33
100.4	97.779	103.3	96.636	98.722	99.266	102.44	100.2	100.43	98.74	98.7	96.958	102.06	103.59	99.261	99.763	99.709	98.71	98.637	100.37	97.648	100.09	101.77	97.378	101.33	100.16	97.336	102.18	97.662	98.062	96.892	99.435	102.45	95.785	99.823	98.254	100.06	100.91	100.36	101.6	100.44	97.554	99.069	103.63	97.543	101.92	99.29	99.188	101.44	100.01
105.51	102.64	103.72	103.42	106.82	103.28	103.96	105.06	105.04	104.7	104.57	103.61	103.94	103.37	105.93	106.22	105.97	102.69	104.34	104.66	104.29	103.68	107.12	102.33	101.65	101.22	105.05	103.6	104.94	101.28	102.98	104.46	103.59	106.13	102.78	105.21	104.09	106.48	102.62	106.31	104.12	106.31	105.25	104.19	106.13	102.88	103.41	102.99	100.79	101.47
107.68	106.91	106.44	105.55	103.4	105.93	103.79	108.4	106.28	104.67	107.2	103.96	104.25	106.32	103.51	104.36	109.15	103.99	107.68	109.37	108.21	105.75	102.29	105.94	104.53	106.72	105.71	106.03	104.29	108.59	106.81	105.89	105.59	106.3	102.87	107.54	109.21	107	103.76	103.76	105.66	101.79	105.73	104.33	102.98	106.98	108.96	106.1	105.3	105.37
96.441	99.253	100.64	100.57	101.55	98.203	98.762	99.962	100.95	102.36	98.714	99.177	102.33	101.26	99.149	102.73	98.059	101.04	98.081	100.14	97.365	98.974	100.46	100.74	101.6	101.84	99.962	100.48	99.664	98.999	100.44	100.46	99.62	99.708	100.81	98.444	98.613	97.448	101	98.411	95.646	102.92	100.42	99.654	98.259	99.62	99.941	100.93	96.75	99.985
106.48	103.14	110.76	106.97	106.15	107.17	107.62	106.1	106.59	106.8	106.06	106.83	104.66	105.98	105.81	106.11	108.65	107.58	107.78	105.65	104.41	106.87	104.38	109.87	106.76	106.4	105.97	106.73	105.67	105.73	105.21	107.9	104.71	105.41	102.62	104.45	107.53	103.46	106.85	105.83	109.93	107	104.39	106.16	109.42	105.17	105.8	103.69	105.26	103.69
111.42	110.65	110.75	110.61	110.23	109.36	110.29	107.87	110.98	113.37	110.05	109.51	112.07	108.65	109.79	107.11	111.96	108.07	108.49	112.9	112.05	109.17	111.37	110.44	110.32	110.78	109.32	109.69	109.42	111.29	110.11	107.86	107.57	114.32	111.73	107.28	111.99	110.44	110.64	111.33	109.51	107.8	108.32	107.85	110.93	110.15	111.45	111.33	112.02	111.69
108.87	110.71	107.92	108.95	106.93	107.08	110.31	108.31	105.81	106.88	108.37	103.48	106.37	105.29	105.03	104.97	105.43	110.34	105.32	105.77	110.11	107.15	105.63	106.71	107.66	102.59	109.5	106.01	105.12	105.97	109.84	107.64	105.42	107.35	105.19	106.1	105.67	108.02	106.48	108.4	106.21	107.35	107.67	106.88	104.89	105.84	106.99	105.88	107.93	102.97
103.86	108.04	107.12	105.99	106.04	103.58	106.64	107.66	106.48	105.99	104.12	104.19	106.49	106.52	104.29	105.29	105.89	103.91	106.77	105.8	104.8	106.55	107.64	107.41	103.24	101.83	106.58	104.61	106.85	105.32	107.55	105.16	105.53	106.23	106.58	104.11	105.74	107.05	106.22	109.17	103.74	103.39	104.61	103.85	102.73	107.35	107.8	104.95	102.69	107.8
120.22	117.94	117.37	115.76	117.33	114.64	119.67	115.4	114.64	117.05	117.26	116.67	119.95	120.67	117.02	120	117.17	117.82	119.44	116.06	116.78	118.39	118.12	119.44	119.08	115.97	116.69	117.94	119.87	120.46	112.55	116.88	116.43	122.28	117.08	113.39	117.34	118.92	115.59	117	120.59	115.54	112.38	118.44	117.76	117.59	118.34	118.7	117.62	116.9
105.37	106.69	104.71	106.5	107.03	105.5	107.3	102.81	106.45	106.47	106.72	104.77	103.49	107.46	104.84	105.08	105.07	106.09	103.78	103.66	104.57	105.11	104.92	107.58	104.64	106.55	103.46	107.64	103.92	103.49	106.29	107.59	104.79	103.78	104.43	102.92	104.85	105.74	105.85	107.14	110.97	103.45	105.95	103.8	102.97	105.39	105.72	103.95	108.28	106.84
102.75	100.21	100.24	101.07	99.414	100.27	99.933	101.53	97.094	99.739	98.572	97.024	103.46	98.849	95.554	100.48	102.88	100.67	99.553	98.234	100.35	100.56	99.265	99.696	98.881	97.216	100.34	98.504	98.756	99.271	97.453	98.759	100.26	98.934	101.61	97.806	101.76	99.433	101.09	98.531	97.88	102.55	99.721	101.52	102.6	99.221	99.042	101.31	101	100.78
112.91	114.38	110.82	113.92	110.03	111.16	112.84	113.18	112.38	115.31	113.56	108.33	114.81	111.66	110	113.07	108.43	113.04	115.45	111.94	112.42	111.92	111.28	109.05	112.99	112.01	111.38	112.05	111.79	110.66	114.72	113.21	115.27	110.25	112.95	112.31	113.21	113.09	111.1	112.55	109.33	109.69	112.37	110.76	114.35	111.75	112.45	111.03	115.74	109.99
111.69	111.93	112.96	110.43	110.45	114.85	109.19	112.83	111.36	114.32	109.98	108.43	110.97	113.82	107.99	113.75	113.7	107.29	112.36	112.94	110.83	112.52	107.99	110.67	111.31	109.76	108.36	108.14	107.9	112.69	107.94	113.09	112.56	110.04	109.06	107.69	107.55	109.6	111.66	109.64	108.37	110.8	110.44	112.72	113.58	112.21	107.77	113.42	111.56	113.43
101.01	99.159	100.69	97.046	100.46	101.52	98.943	100.81	100.41	100.38	102.87	100	102.65	98.507	102.84	102.15	100.67	103.33	101.12	99.698	101.56	99.577	102.62	97.519	98.694	100.52	105.53	100.2	99.702	101.43	101.89	100.3	99.075	99.325	101.85	102.11	101.86	102.55	100.7	102.64	101.6	103.48	97.478	103.34	101.18	101.59	101.2	101.78	98.56	101.05
102.27	104.83	103.68	102.56	106.9	104.19	107.89	107.49	104.82	102.41	107.24	104.43	106.18	105.07	106.03	105.48	105.29	104.57	106.4	103.07	104.17	105.08	104.09	102.68	108.3	106.91	103.51	106.52	107.32	103.71	106.98	106.8	104.01	103.71	106.5	105.82	104.72	108.63	107.07	106.12	109.04	103.38	107.25	105.5	106.01	105.69	107.54	107.86	105.14	106.78
104.74	108.02	106.98	105.03	105.96	107.49	109	105.86	106.49	107.72	103.19	102.78	104.2	111.46	108.16	107.47	108.62	104.71	104.01	107.08	106.67	105.68	106.13	108.75	104.4	101.14	103.92	109.01	106.93	106.31	105.57	103.82	109.82	108.26	103.77	107.11	106.81	103.36	104.05	108.15	108.49	107.46	106.86	104.29	107.34	107.14	104.68	107.04	106.36	102.77
104.46	107.63	108.22	105.28	106.29	109.16	109.19	107.12	105.88	108.69	109.02	105.48	108.54	109.86	106.37	109.75	104.89	106.21	103.18	111	105.19	107.25	105.4	108.01	105.33	106.89	106.78	107.47	109.82	106.66	106	110.27	101.1	104.34	103.9	108.37	110.38	106.75	106.54	108.52	109.3	107.25	107.02	109.64	106.68	109.65	105.81	106.08	104.02	107.74
107.8	106.17	105.86	108.14	104.98	106.51	106.71	106.49	110.1	104.45	104.4	106.91	107.38	107.25	106.98	106.79	109.09	106.98	102.72	107.92	103.12	103.07	104.9	103.5	103.17	104.93	107	106.8	103.86	106.41	106.07	106.58	111.11	103.19	107.96	107.04	105.63	107.1	110	105.75	106.28	109.69	105.44	106.31	105.84	108.48	106.94	107.17	110.69	106.41
111.69	110.43	110.76	109.31	113.96	113.65	110.62	108.61	113.72	109.73	114.02	108.19	111.3	110.48	111.29	111.97	111.24	113.08	109.13	112.33	107.97	110.75	111.6	110.96	110.4	108.73	110.14	112.89	112.89	112.84	112.18	111.53	113.56	115.44	112.01	114.82	111.98	112.7	114.53	108.54	110.13	109.52	114.1	112.35	108.08	110.93	111.35	111.15	112.49	112.84
103.23	110.64	105.68	107.24	101.74	104.43	105.28	108.84	104.7	102.76	102.96	103.55	103.25	105.85	103.74	104.26	104.04	106.25	104.16	107.01	101.82	103.39	106.62	103.27	106.65	106	103.92	106.28	103.3	104.71	102.97	104.16	106.89	103.4	104.57	105.87	102.71	105.77	107.66	103.91	105.79	108.3	101.8	105.3	103.76	106.8	105.14	105.83	106.6	108.07
104.11	107.38	106.63	107.48	107.85	105.7	108.4	108.49	107.04	109.58	105	105.21	108.95	106.44	107.72	106.77	106.01	106.39	104.57	107.61	107.56	110.17	104.04	105.09	102	104.91	104.36	108.62	105.04	103.73	107.53	106.96	104.38	108.12	107.64	104.22	105.8	107.92	106.39	107.89	106.17	107.71	110.04	106.95	104.12	105.93	108.11	104.97	106.92	105.43
103.84	104.94	107.11	105.6	105.56	104.54	105.51	109.42	107.24	106.74	105.82	106.16	106.52	105.5	105.08	108.94	105.38	109.3	106.75	104.21	102.8	105.6	108.53	103.14	107.25	105.87	101.94	106.11	107.04	105.36	105.31	101.91	109.54	104.3	101.19	101.77	106.87	103.94	105.3	103.37	102.95	110.67	103.86	105.65	106.23	102.55	105.3	102.65	104.74	107.09
101.96	105.94	104.23	106.7	104.06	101.62	105.02	104.18	102.43	104.64	103.06	103.25	104.1	104.57	104.3	102.36	106.55	102.55	110.53	104.72	105.14	105.22	103.03	103.58	104.57	107.88	105.4	106.62	102.19	104.66	106.1	103.32	104.43	104.83	108.28	102.53	101.64	101.84	106.05	103.12	104.36	102.57	104.19	103.77	106.21	101.7	102.91	104	103.59	101.07
108.99	108.6	108.52	103.88	105.27	105.36	106.72	107.76	106.05	103.89	105.32	107.15	106.85	101.87	104.68	104.73	105.62	103.38	106.71	107.17	106.33	104.31	103.93	107.88	104.83	104.43	109.86	104.9	104.93	102.74	105.98	105.66	104.87	104.73	107.35	106.9	106.99	103.07	104.53	106.33	107.16	102.77	110.71	108.51	106.21	101.91	104.11	105.66	105.7	103.66
100.65	102.49	100.9	100.02	101	102.13	97.113	100.06	99.994	96.777	101.48	99.41	96.409	103.42	101.54	97.365	100.52	102.08	101.63	100.02	98.13	101.77	101.27	99.423	96.921	101.68	97.987	99.842	101.41	101.9	98.865	101.8	100.49	101.86	101.64	99.766	97.618	101.79	102.72	101.66	99.976	102.14	101.66	101.9	101.25	99.157	101.46	99.094	101.07	99.747
100.95	102.08	102.35	98.405	102.59	102.78	100.21	98.079	99.946	99.117	98.979	99.764	98.938	97.9	100.23	100.61	97.134	98.91	100.72	102.58	100.03	101.46	100.58	102.31	99.994	96.57	99.567	98.225	99.23	102.1	99.651	102.92	100.21	99.822	98.149	100.38	99.599	97.761	97.632	100.36	98.634	96.117	96.439	99.51	100.07	98.821	99.002	99.791	100.18	99.876
115.91	116.47	112.75	111.11	110.36	110.53	113.72	112.75	110.5	112.55	113.22	111.56	111.58	108.48	116.08	114.63	115.45	112.7	112.24	112.01	112.14	112.02	110.62	110.83	110.96	114.88	113.08	109.79	110.22	108.76	112.57	112.13	112.3	112.01	110.34	112.48	113.14	114.55	114.42	107.61	114.81	112.17	112.08	109.7	112.29	110.45	113.41	111.91	112.13	111.35
114.68	112.46	112.36	109.96	107.95	109.18	112.27	110.38	112.96	110.58	109.88	109.86	108.88	108.96	111.15	110.68	111.59	108.74	107.99	109.35	110.97	111.11	111.57	110.32	112.61	110.5	109.06	113.93	109.54	110.37	114.06	111.22	109.66	111.79	109.06	112.73	109.31	109.3	112.14	111.6	111.81	111.85	112.67	107.77	114.02	109.5	111.83	111.3	109.46	110.08
106.94	103.85	104.64	104.25	106.63	106.63	107.41	102.66	106.65	107.6	108.78	107.13	104.07	106.64	104.23	104.87	106.62	106.38	105.79	104.82	108.55	106.84	102.95	106.24	104.87	104.67	109.72	108.69	106.86	106.42	104.58	108.28	105.2	105.39	106.53	108.36	105.9	106.91	108.27	104.98	107.56	104.89	109.03	108.96	106.66	106.63	102.62	106.44	107.28	104.81
111.39	112.17	111.43	111.03	111.74	108.91	112.9	112.83	113.61	110.78	110.74	112.55	109.71	110.63	113.3	113.62	110.78	106.44	110.12	110.23	113.66	111.63	110.68	110.19	116.09	109.29	111.36	112.82	111.06	113.35	112.2	110.35	108.87	108.95	111.99	106.97	112.16	110.46	113.01	110.73	112.91	110.44	111.31	109.4	111.68	108.76	112.37	110.56	112.95	109.09
106.68	105.43	108.07	104.81	107.32	103.17	105.48	106.34	106.81	103.23	105.45	109.38	106.32	106.53	106.79	105.95	108.53	105.78	101.48	105.6	101.2	105.68	105.69	108.52	105.8	106.28	106.04	106.12	104.56	108.09	105.11	106.72	105.69	104.66	106.23	104.43	106.61	105.66	107.47	107.72	100.92	105.54	105.9	105.48	106.09	105	107.23	105.44	106.75	105.96
102	108.11	106.27	107.51	103.38	107.8	105.99	108.52	106.93	105.61	107.57	105.67	105.2	105.95	107.6	107.75	103.95	104.71	102.96	106.14	103.73	105.96	104.86	108.8	104.33	105.46	107.18	106.17	102.78	108.3	110.08	108.18	109.18	104.08	108.43	107.36	106.84	104.21	104.69	109.02	105.89	106.17	106.08	103.84	106.59	108.4	107.74	109.21	107.41	106.09
101.7	100.35	97.875	98.913	100.46	103.43	100.45	97.974	102.65	101.28	97.874	99.414	98.028	100.09	100.49	97.444	103.39	102.65	99.253	97.914	98.415	99.656	101.68	98.717	100.63	100.72	101.93	99.68	100.49	97.445	100.39	101.63	99.388	99.252	99.005	97.266	100.5	101.4	101.52	100.03	97.356	100.62	98.189	101.46	98.656	99.792	98.629	100.5	102.42	101.57
106.27	106.12	106.3	104.76	108.11	108.51	105.45	109.54	102.82	105.44	107.99	106.24	104.67	105.71	107.39	107.5	106.42	106.7	107.5	104.47	106.25	107.2	108.84	104.33	108.84	106.31	104.86	107.65	107.39	107.76	109.01	106.74	108.14	107.67	105.92	108.77	105.42	105.94	106.51	107.13	105.38	109.04	107.56	107.96	107.66	108.86	109.37	105.35	105.59	106.51
97.942	96.018	98.601	97.738	97.324	100.44	98.417	99.075	102.9	97.706	98.338	102.35	98.034	97.859	101.6	97.278	99.182	100.22	100.4	99.966	101.82	97.882	96.57	103.35	100.31	99.56	98.963	98.965	97.863	98.169	101.31	100.98	99.787	101.27	99.35	102.27	99.125	98.847	98.949	100.15	99.625	100.63	103.92	100.79	101.09	97.881	99.6	99.467	99.127	100.51
107.31	106.01	104.95	104.78	104.7	108.01	106.75	106.64	108.68	106.36	107.22	109.91	104.03	106.93	107.78	104.65	106.83	106.49	108.89	108.15	109.33	104.48	104.35	109.38	104.99	106.1	104.69	103.73	108.87	107.51	108.35	106.87	106.66	105.8	103.88	106.44	105.66	107	110.54	103.8	106.07	106.19	106.9	107.92	107.3	107.28	112.27	107.83	104.65	106.6
106.04	104.11	104.86	103.25	109.2	105.4	102.97	106.21	105.5	105.95	105.55	105.83	102.42	102.65	103.84	110.53	106.62	106.3	106.32	105.88	106.05	102.77	104.81	106.64	102.12	105.29	107.36	103.86	107.17	106.62	108.57	105.06	104.75	105.19	102.92	106.38	105.89	102.46	107.43	104.05	103.79	107.29	105.73	105.39	99.734	106.9	105.85	106.59	103.18	102.96
101.11	97.941	96.278	97.445	102.15	100.35	96.818	101.71	101.94	99.504	100.3	101.1	98.154	103.01	99.475	99.477	97.662	97.875	102.97	99.311	95.965	98.518	97.924	101.92	100.76	99.278	97.486	95.501	100.08	98.9	100.31	100.38	99.9	98.211	98.918	99.683	100.31	104.06	98.045	103.18	100.26	99.294	98.722	101.1	99.727	99.576	99.295	99.8	101.85	101.42
113.56	111.04	111.5	112	112.34	114.63	112.4	112.02	111.11	111.02	110.77	113.54	110.96	110.07	112.16	112.37	112.69	114.16	110.66	113.92	110.71	108.68	110.67	110.77	109.75	114.32	114.26	106	111.05	111.05	110.23	115.16	110.91	112.1	111.75	111.41	109.46	114.63	111.11	111.92	110.52	113.07	112.56	111.41	110.98	109.74	113.25	111.61	112.41	111.4
109.96	108.2	105.8	105.25	105.93	107.74	106.94	108.11	104.54	104.99	106.89	102.38	105.69	105.55	106.83	107.82	103.28	107.21	107.25	107.29	105.59	107.07	105.17	105.34	109.31	104.34	105.15	106.87	106.95	106.02	106.02	102.96	106	106.23	104.13	106.08	104.89	107.4	108.14	107.9	107.32	106.25	109.62	105.56	105.92	107.98	106.19	104.84	106.77	106.77
111.41	106.66	112.34	109.08	110.57	108.56	112.1	110.81	109.75	110.79	112.89	112.36	112.51	110.08	109.78	111.06	111.05	112.29	113.79	110.1	111.98	110.73	111.18	109.71	110.46	111.07	112.78	109.19	112.4	108.29	110	111.51	112.84	109.99	111.82	111.21	109.91	107.9	113.24	111.56	114.43	107.42	110.99	111.02	115.47	110.7	113.81	110.84	111.31	111.42
119.46	116	115.19	121.26	118.46	116.12	115.72	116.91	117.3	115.75	117.94	118.22	117.65	116.46	118.64	114.82	115.07	117.34	120.35	116.1	120.85	116.78	116.71	116.88	114.11	117.12	114.1	117.96	115.83	117.94	116.64	119.47	118.62	118.6	112.83	118.7	116.31	115.99	118.64	115.96	123.56	117.73	116.6	120.06	119.5	114.35	116.29	115.44	119.12	116.26
105.45	105.39	105.47	101.02	103.85	104.57	104.72	104.89	107.1	103.07	100.1	103.53	106.69	104.67	104.45	103.87	101.75	101.89	102.95	100.53	103.89	103.92	101.81	105.21	104.44	105.74	102.89	104.57	102.96	103.59	101.44	104.07	107.01	105.33	102.65	102.89	101.55	105.27	102.65	105.3	106.29	106.26	104.63	106.54	103.76	105.31	101.32	101.29	104.46	104.58
106.65	107.73	104.36	104.67	105.52	103.29	103.68	107.48	107.54	102.43	102.25	102.86	102.05	100.7	102.79	108.2	106.93	105.62	103.99	102.28	101.9	105.22	104.51	103.37	101.56	105.5	105.08	104.38	101.79	106.78	103.24	103.79	104.38	105.97	103.66	104.51	105.37	104.87	101.5	104.49	102.69	106.25	104.05	105.45	103.72	105.42	105.89	101.38	104.01	104.36
108.24	103.53	103.96	106.49	106.93	104.45	102.88	101.85	108.1	104.48	104.99	106.35	107.85	105.42	103.68	106.82	104.65	105.65	106.85	111.46	104.94	106.77	105.95	106.54	105.32	105.69	105.84	107.42	105.96	105.1	106.54	105.64	105.23	111.72	104.1	106.28	104.43	107.85	103.43	103.74	105.65	105.97	102.45	105.36	106.23	103.79	104.26	104.83	102.78	104.26
103.85	104.73	104.74	105.76	105.49	106.96	106.8	105.53	106.85	106.91	106.36	108.78	105.77	105.25	103.23	105.66	106.53	105.93	107.8	105.55	105.42	106.35	105.41	105.14	106.59	107.85	103.72	103.17	107.41	105.65	103.58	107.85	101.99	109.67	104.29	100.64	105.4	104.08	108.96	107.79	105.33	106.68	106.8	104.63	100.55	104.61	104.74	104.62	105.5	102.62
101.75	100.34	102.28	98.909	101.13	101.77	98.134	100.95	101.69	102.17	97.493	101.3	100.35	98.537	98.053	98.358	99.678	101.8	99.707	101.22	100.79	103.96	103.31	97.817	101.75	97.937	101.51	100.43	103.68	99.076	98.817	104.47	99.23	99.474	99.888	102.31	100.06	99.784	98.42	99.456	100.73	99.57	101.45	100.54	101.8	100.38	101.32	102.2	101.53	100.91
105.74	105.01	106.42	106.42	102.82	104.98	108.02	104.68	105.31	103.16	106.1	103.3	104.59	105.18	107.67	104.53	105.89	106.52	108.27	107.41	106.44	104.74	102.85	105.56	106.26	104.42	104.03	103.92	102.95	104.89	102.12	104.87	105.39	103.16	108.2	101.12	104.25	104.24	105	104.37	104.44	107.39	106.03	104.08	105.07	106.16	105.45	105.75	107.12	104.39
113.94	108.88	112.25	109.47	111.56	110.41	115.38	112.99	114.41	114.53	113.01	111.39	110.93	108.75	109.2	110.56	113.24	110.49	113.67	109.52	111.74	114.43	110.07	113.28	112.62	113.79	109.98	113.46	112.72	112.9	109.97	110.08	115.3	112.4	112.38	113.09	109.95	112.24	113.59	112.2	109.38	110.39	112.28	111.03	111.23	113.11	111.88	112.42	114.13	110.15
105.38	101.92	106.89	105.25	106.47	104.19	107.07	104.81	106.76	102.1	102.21	105.85	106.03	104.35	105.93	104.24	108.33	104.52	105.01	103.55	105.57	104.99	104.92	103.6	102.82	105.97	105.92	105.41	105.55	102.43	103.83	103.94	106.3	107.35	104.28	100.26	104.2	104.54	103.15	105.35	106.7	104.55	103.57	106.89	102.73	103.85	104.54	105.46	104.41	104.58
104.51	103.57	104.86	104.56	105.9	110.07	105.46	104.91	104.5	108.95	105.23	108.53	101.24	106.22	108.76	106.67	104.32	105.02	107.61	104.75	101.4	105.54	106.38	103.18	105.09	106.01	105.06	106.98	104	103.89	107.69	106.31	105.37	106.87	102.35	103.75	104.7	102.53	105.9	103.34	103.36	101.99	106.11	105.27	105.33	105.24	104.49	106.31	106.42	104.03
111.24	104.18	108.35	107.78	110.37	110.52	111.76	109.15	111.08	109.44	108.17	109.13	112.65	110.13	110.08	110.24	110.45	109.68	109.77	112.56	109.51	110.64	111.78	110.48	109.94	110.43	107.73	113.04	110.56	107.88	112.32	113.12	107.5	111.96	109.19	107.54	111.18	108.46	109.37	108.44	109.3	108.69	105.93	108.58	109.03	107.12	110.2	108.25	108.82	113.39
104	107.39	104.6	103.69	107.87	105.21	104.12	104.13	105.54	104.94	105.77	105.84	100.17	104.49	105.91	106.11	106.88	103.98	102.42	107.44	103.55	103.28	106.55	105.1	103.69	105.79	105.06	106.12	100.18	102.66	104.65	104.4	103.93	102.72	107.55	105.8	105.76	107.13	107.22	106.15	106.09	105.07	102.42	108.97	105.87	103.12	108.25	106.6	106.16	106.4
100.85	98.077	101.51	99.481	103.4	99.237	100.2	98.714	102.82	96.743	99.627	100.46	99.759	101.18	103.23	98.496	97.685	99.066	99.52	100.54	98.289	99.594	101.74	100.93	99.166	99.572	99.659	98.693	102.25	100.21	97.564	100.99	98.97	98.378	102.83	98.725	98.07	99.688	99.85	100.29	103.85	100.09	96.64	97.678	97.219	98.739	103.01	102.08	97.025	101.44
103.21	98.333	99.919	100.73	100.59	98.635	102.85	98.849	100.8	103.58	98.314	97.741	98.817	98.011	101.39	100.58	102.39	99.666	101.66	100.03	100.89	102.65	100.83	102.65	103.07	101.33	103.1	100.15	102.51	99.382	100.45	100.41	102.08	102.48	101.3	97.959	100.89	101.8	101.25	96.506	99.147	101.84	101.37	97.28	102.19	102.66	101.2	100.98	103.64	102.49
108.66	107.01	106.63	107.16	109.85	105.71	106.27	105.77	104.67	106.85	107.77	106.71	103.35	104.45	105.29	103.33	106.04	104.77	107.51	106.96	106.95	107.44	105.39	107.23	106.29	107.65	105.47	107.48	106.67	105.96	108.41	102.91	109.72	108.5	105.61	105.09	108.61	109.18	107.63	107.58	105.05	104.74	108.15	106.45	108.74	108.51	107.03	106.51	108.23	104.59
104.5	108.8	106.14	106.38	105.49	105.07	106.9	106	107.45	104.83	106.93	105.88	108.32	106.48	108.82	104.3	107.02	104.59	106.69	104.28	103.93	106.5	104.15	105.97	108.76	107.09	107.19	103.93	107.24	106.63	106.67	107.04	106.35	102.77	106.95	110.51	108.07	108.43	104.56	105.87	106.25	104.28	110.2	105.82	107.4	105.56	106.71	107.55	104.96	106.57
102.11	100.35	97.929	99.715	98.06	101.55	100.26	97.994	99.55	96.736	101.14	97.902	100.97	103.54	96.73	99.114	99.737	97.004	99.213	98.41	97.99	101.61	100.58	102.74	99.327	101.86	98.067	103.92	100.27	100.96	104.03	99.602	100.08	97.75	102.29	98.153	100.81	98.892	101.08	101.54	99.936	95.222	100.23	97.924	99.753	98.248	99.8	100.17	100.07	101.54
97.83	98.864	101.69	101.47	100.89	96.332	100.73	100.25	102.11	100.63	100.86	100.18	100.68	99.134	100.73	97.915	103.5	101.91	97.786	101.11	98.877	100.15	101.9	102.56	101.87	99.752	97.759	99.36	101.62	99.996	99.703	98.524	100.81	97.899	98.806	102.09	104.22	97.862	96.982	98.367	101.23	100.09	102.31	103.13	98.488	100.14	100.93	97.362	99.66	101.63
98.732	102.1	99.722	104.44	100.24	98.239	103.99	100.39	97.585	102.04	98.681	101.35	103.2	101.87	99.857	102.96	96.173	102.71	98.384	99.382	98.589	100.97	97.402	97.23	102.72	101.03	99.603	99.451	100.06	98.806	97.936	102.68	97.263	100.75	99.504	100.9	100.29	99.471	102.28	100.37	100.2	97.899	99.873	98.785	99.446	98.778	99.883	100.2	104.11	105.57
107.87	101.57	106.86	108.95	106.32	104.08	103.74	105.68	106.75	108.23	107.5	101.71	107.41	106.2	105.83	106.02	111.42	108.77	105.48	105.77	101.67	105.19	108.22	103.41	109.53	103.9	106.1	109.36	105.99	108	104.86	106.39	104.28	106.21	105.39	106	103.42	106.98	104.83	103.58	103.98	103.95	106.9	105.65	107.05	109.02	104.33	103.85	106.13	105.35
112.71	115.47	110.81	112.86	106.47	108.14	112.1	113.15	112.16	112.95	112.27	112.14	109.67	111.66	108.94	110.29	114.62	113.68	111.89	112.79	112.42	109.29	110.4	113.28	114.62	111.56	111.95	110.6	112.6	111.06	108.06	110.68	112.94	111.58	111.73	111.78	112.15	109.68	109.76	111.22	112.68	109.66	114.36	112.02	113.9	111.4	112.78	110.95	113.1	113.47
101.74	98.336	99.188	99.343	95.391	102.16	102.48	101.34	101.22	102.47	98.698	102.42	100.56	95.886	100.41	99.744	101.55	95.646	94.031	98.081	98.957	101.06	100.85	102.2	98.122	101.41	99.544	98.638	98.233	102.37	97.346	101.66	99.804	102.08	98.43	98.401	99.038	99.539	101.67	102.89	101.85	99.561	100.06	103.25	97.475	101.46	96.335	98.853	99.819	101.09
120.24	115.97	119.43	118.48	116.39	118.37	116.31	117.7	119.03	115.71	118.99	114.43	116.25	114.04	120.94	115.54	119.27	115.91	119.12	117.47	116.93	117.98	114.77	119.54	114.61	114.85	118.07	118.21	120.15	116.17	118.01	114.81	116.95	122.57	117.4	115.92	117.96	118.62	119.63	116.85	117.54	118.04	117.85	116.79	116.2	120.53	117.84	117.3	117.07	117.79
104.61	103.82	98.519	106.33	105.09	104.39	101.99	106.95	102.83	102.97	102.46	105.08	105.46	101.79	104.02	103.56	104.05	105.64	105.63	104.86	108.79	109.52	105.24	104.24	107.72	105.6	102.8	104.59	106.76	104.5	104.37	104.38	106.47	110.31	104.74	104.54	105.96	105.46	103.68	105.19	103.34	102.7	103	106.68	106.62	105.53	104.15	106.54	105.8	106.39
112.32	112.79	111.97	113.06	114.17	112.87	114.65	112.45	112.89	112.55	111.58	113.03	111.46	113.35	112.42	112.92	110.29	117.22	114.09	112.58	113	115.66	115.3	114.7	108.38	113.75	112.83	113.4	112.57	114.98	110.28	114.06	111.25	111.6	111.82	113.49	110.57	112.12	110.72	114.74	113	114.3	111.4	109.09	113.26	112.9	113.73	114.91	109.96	115.92
102.93	107.1	109.07	108.76	105.28	100.31	107.3	106.1	104.22	103.58	107.98	108.33	104.63	104.84	102.95	105.45	105.55	106.18	104.75	104.08	106.6	101.28	103.46	107.5	104.42	107.13	104.69	103.24	103.92	105.04	104.25	107.33	104.62	105.3	103.45	101.72	103.74	103.64	103.55	103.75	103.72	102.16	105.5	106.25	104.93	105.44	107.36	105.74	108.26	100.04
103.93	106.19	104.14	106.73	109.12	106.36	107.2	104.49	106.01	104.77	106.37	106.45	105.9	107.77	102.73	103.39	104.59	106.32	106.69	108.3	106.44	108.61	106.05	103.37	108.01	103.27	105.67	108.08	105.8	103.87	109.44	106.36	108.19	106.09	107.09	106.74	107.97	109.61	106.21	105.74	108.18	106.86	107.91	105.18	103.16	106.48	103.71	107.27	105.39	102
109.86	111.69	110.62	114.27	111.59	109.93	106.27	108.05	113.79	108.69	108.23	112.52	110.7	112.76	113.13	110.04	109.14	112.81	108.65	111.56	112.98	111.13	112.82	112.06	110.55	110.13	110.56	110.14	108.29	109.83	110.16	112.03	114.71	112.79	111.78	112.34	113.44	113.53	110.79	111.03	112.31	114.98	113.42	113.93	112.23	113.55	109.02	111.69	111.05	108.15
101.19	100.43	100.27	101.35	99.645	100.48	95.923	100.37	98.947	99.497	100.41	97.997	100.44	98.909	99.894	97.754	97.261	103.28	99.456	97.748	101.31	99.906	102.37	98.442	96.701	100.23	102.56	98.798	99.048	100.45	103.74	97.867	100.28	98.25	103.32	98.51	98.164	100.2	99.054	103.13	102.68	96.704	98.734	100.34	101.43	100.63	100.85	99.601	101.03	97.767
104.96	100.2	106.19	105.59	103.51	101.7	104.02	103.59	108.47	106.74	107.55	104.16	103.61	102.37	106.35	108.05	105.4	108.46	105.19	106.86	108.52	108.4	104.86	102.73	106.79	108.54	103.46	104.02	104.32	107.9	107.9	108.52	104.42	104.59	105.59	105.92	102.82	108.23	105.81	105.28	107.37	107.6	106.5	106.85	103.27	106.14	105.84	103.71	105.41	104.09
104.9	106.16	104.05	105.25	106.47	107.43	104.69	104.21	107.16	107.44	105.54	104.88	104.1	105.74	105.74	105.47	104.4	105.94	106.62	106.94	111.24	105.82	108.34	103.33	104.95	105.29	107.97	106.42	109.98	104.91	104.8	107.1	103.03	105.59	103.76	105.83	106.56	104.81	105.33	105.26	106.12	108.92	102.86	105.16	107.53	105.94	104.47	103.14	103.58	106.61
112.92	111.57	112.13	112.22	111.04	111.13	110.71	112.61	114.31	114.17	106.79	113.24	108.14	110.96	110.99	115.62	109.03	111.13	111.96	108.77	112.34	110.7	117.12	111.87	112.41	109.88	114.94	112.28	111.61	109.56	111.25	109.7	110.34	113.21	112.56	114.42	112.03	111.4	113.54	113.18	111.57	110.82	113	109.43	111.96	111.33	112.41	111.3	110.13	113.92
104.28	104.63	104.74	105.75	105.55	103.89	105.2	103.13	102.99	104.31	108.47	105.52	105.84	105.89	103.52	103.04	102.69	104.65	103.33	103.91	105.74	106.88	106.34	106.2	103.52	107.37	103.06	104.45	104.6	107.19	105.85	104.23	106.6	107.52	106.75	104.32	105.88	104.93	106.85	105.16	102.89	105.4	103.08	104.53	104.51	106.34	104.68	103.55	105.47	105.43
100.18	98.794	98.467	100.68	99.979	100.6	97.899	98.836	100.41	101.74	105.17	98.354	102.91	101.55	99.444	98.276	102.24	102.54	99.166	97.667	98.166	100.71	102.02	100.05	103.6	99.008	103.36	104.23	100.97	99.272	100.08	101.18	98.39	97.031	100.01	100.1	103.12	98.359	102.73	97.99	98.9	102.25	98.949	99.637	100.61	102.24	100.54	99.754	99.84	97.504
103.5	100.79	101.47	100.67	101.07	98.964	98.345	99.605	103.03	100.86	98.888	100.41	101.34	102.54	99.649	100.81	101.21	103.28	99.806	99.927	98.831	99.409	101.23	101.31	100.76	101.89	101.04	101.95	101.57	105.78	100.93	100.47	100.87	99.902	102.9	97.613	102.63	100.43	101.87	102.11	103.87	99.662	99.636	104.46	100.47	100.62	102.65	104.2	99.914	101.08
107.74	111.98	110.24	111.63	111.87	108.63	106.85	107.29	110.35	112.42	111.56	110.6	109.24	110.5	110.27	112.29	110.65	110.93	112.31	109.15	110.83	109.08	111.11	113.1	110.11	109.45	111.69	110.32	115.03	108.76	110.55	111.46	111.24	113.36	112.58	113.28	111.03	110.61	115.56	111.94	109.52	110.04	106.57	109.53	113.71	111.25	111.78	110.59	110.9	110.98
108.6	106.39	107.37	106.02	105.75	105.17	106.01	104.55	106.91	106.19	106.12	106.26	105.35	106.52	103.98	106.26	104.56	107.96	106.53	105.34	105.15	106.65	105.41	105.65	105.27	105.51	106.02	107.93	104.32	106.01	107.94	105.01	101.94	103.8	103.19	106.25	106.62	106.25	102.56	105.76	108.21	106.45	102.83	105.99	105.68	102.42	101.59	103.3	106.04	102.97
109.24	110.97	111.69	111.22	106.72	108.78	110.89	107.48	110.38	111	111.75	109.51	111.44	112.35	109.12	109.08	109.51	106.09	110.85	111.99	111.24	111.84	109.1	106.07	107.58	110.15	110.52	108.28	105.56	109.38	109.59	108.63	106.84	108.97	114.49	113.26	110.6	107.12	107.72	111.77	112.45	110.79	110.42	109.46	111.55	110.39	109.99	111.24	110.95	109.19
105.1	110.05	105.78	104.52	108.13	108.13	107.22	107.11	107.65	107.02	104.72	104.15	107.35	108.06	105.8	107.74	107.57	106.3	107.63	105.93	108.94	105.11	106.03	110.49	108.21	110.1	109.01	105.77	109.82	103.36	106.86	107.48	110.33	106.63	107.89	106.67	104.46	109.46	104.84	106.45	106.73	106.18	111.3	105.37	109	107.84	105.36	105.68	108.42	108.8
113.15	108.06	117.83	115.71	111.59	111.77	112.25	109.87	109.24	111.78	110.23	110.74	112.51	111.64	112.57	113.53	112.12	110.36	113.96	111.53	111.91	109.85	112.99	110.99	110.9	112.53	111.58	111.47	113.67	113.86	112.73	110.77	113.65	112.04	111.98	111.15	109.79	111.56	109.84	111.56	113.55	113.65	112.14	113.56	112.06	114.85	112.46	112.52	112.82	111.06
109.19	111.09	112.04	111.92	112.11	110.3	112.72	114.67	112.53	112.8	111.62	113.96	113.73	113.22	110.83	113.15	113.62	113.83	114.3	113.77	110.82	117.03	110.44	112.4	111.17	112.69	110.64	109.93	110.13	111.62	111.61	114.01	112.6	116.5	112.62	112.12	111.15	114.92	113.69	111.07	114.49	116.07	111.15	110.73	117.5	112.89	114.19	112.74	112.05	111.51
116.97	117.05	120.06	115.59	115.95	113.15	115.57	117.31	117.26	119.69	116.17	115.19	115.02	115.02	114.84	121.62	113.14	116.31	114.54	117.12	117.17	113.62	119.11	118.14	116.22	118.83	115.59	115.78	115.44	114.46	116.86	117.62	113.64	118.92	116.99	118.41	116.48	114.91	117.12	111.95	114.93	115.69	116.87	116.63	114.88	116.93	116.12	118.88	116.64	118.79
106.48	107.91	105.15	103.69	105.23	108.62	106.96	103.29	104.53	99.157	107.69	103.23	105.04	103.3	106.51	103.12	107.2	104.38	106.74	103.99	101.47	105.56	105.39	101.97	106.72	105.79	107.94	105.13	101.83	105.7	103.13	105.27	99.928	103.99	108.32	105.69	106.96	105.63	102.35	103.34	106.29	103.96	106.5	109.15	103.96	103.57	105.62	105.12	108.15	105.83
114.06	108.62	108.89	109.67	112.39	110.76	108.44	108.66	110.53	108.85	113.67	116.28	111.07	111.23	113.7	110.56	109.93	108.51	110.88	110.62	109.31	111.29	109.51	110.43	109.95	110.02	107.62	108.36	112.35	112.62	111.18	109.1	113.52	107.05	111.33	110.47	110.51	111.22	112.11	109.85	111.49	109.13	109.03	109.17	109.67	110.55	108.59	116.05	110.67	110.33
102.64	103.53	101.63	102.11	102.42	103.53	106.47	102.13	104.24	101.42	104.53	103.89	103.81	102.81	104.93	105.55	102.23	104.83	101.35	106.86	105.03	106.48	105.87	106.36	101.46	102.53	105.81	101.93	107.37	105.3	103.52	106.4	104.6	104.15	102.87	104.38	104.38	101.81	104.04	105.62	102.78	103.93	101.04	104.65	103.79	103.9	104.61	105.21	102.26	105.91
106.38	109.91	106.94	106.74	109.76	108.21	108.52	108.81	108.25	107.09	107.1	104.74	105.97	106.01	106.66	106.04	105.95	106.62	106.85	104.48	106.27	106.54	110.46	105.63	105.79	104.92	107.99	107.29	104.01	105.71	107.1	110.28	107.06	103.99	107.25	103.51	106.25	103.13	106.69	106.97	103.72	105.09	105	105.5	108.17	107.44	106.06	105.29	106.18	106.31
105.58	104.68	107.03	108.82	104.34	105.48	102.16	103.09	103.02	107.17	105.37	107.76	101.9	107.75	106.82	108.14	102.77	110.95	105.15	110.24	105.95	105	105.19	104.88	106.61	104.53	110.05	106.02	105.49	106.18	106.94	106.72	108.7	107.89	106.51	105.74	107.38	109.89	106.23	106.76	107.12	105.84	105.65	106.64	106.26	108.24	108.14	104.39	107.43	107.16
100.42	102.4	105.52	105.41	107.2	104.35	104.28	104.74	104.55	107.21	105.41	103.55	99.568	106.27	102.84	104.91	103.11	101.74	105.12	105.62	103.67	103.11	102.07	105.79	103.53	105.49	105.36	103.3	105.17	103.8	104.37	104.28	103.11	103.24	102.66	102.16	105.08	103.93	105.46	103.96	105.69	105.31	102.66	104.54	102.43	104.58	103.56	103.07	106.17	103.13
106.68	106.3	102.27	104.65	105.23	103.38	102.11	106.61	104.18	106.07	105.97	107.89	103.48	106.63	107.09	105.49	104.86	104.92	105.44	108.19	103.19	105.48	104.3	106.48	105.19	103.97	105.29	102.99	106.48	104.24	106.09	106.31	105.44	107.81	103.76	105.55	107.53	105.69	104.94	103.63	104.49	104.41	105.2	104.54	106.43	103.63	106.24	109.85	104.48	104.47
104.8	105.71	107.52	105.12	107.68	108.54	105.33	102.26	102.78	106	107.7	107.45	104.87	101.21	106.48	107.85	106.47	102.99	107.77	107.5	108.16	104.05	103.79	107.62	106.04	104.58	104.78	106.51	109.85	106.42	105.73	105.49	104.94	107.03	104.52	105.58	106.51	106.71	105.29	109.42	106.89	107.85	105.21	105.56	105.28	106.36	106.48	107.21	101.95	105.16
106.19	106.5	105.73	106.37	109.86	106.24	105.84	107.59	105.44	105.62	107.9	105.82	105.68	106.44	108.61	108.85	103.18	111	105.45	110.33	110.27	107.85	106.91	104.92	105.59	107.46	106.32	105.96	106.52	106.39	104.19	108.77	106.66	107.54	106.26	105.19	107.36	106.96	107.31	106.03	104.46	105.31	108.49	105.91	105.95	107.95	106.85	106.9	106.91	102.37
105.92	104.9	102.71	104.66	104.04	106.23	106.38	106.88	109.53	106.96	105.99	105.92	107.69	107.57	102.45	107.32	108.65	106	104.04	109.07	108.19	107.97	105.81	105.71	104.87	104.75	107.41	105.7	103.46	106.4	107.36	106.38	105.96	106.84	106.42	107.46	104.94	107.23	105.56	106.99	104.01	105.92	105.85	106.73	106.49	106.75	106.32	106.25	107.18	105.73
107.76	113.3	109.14	113.4	110.17	112.12	113.2	110.12	108.04	113.65	111.13	112.7	112.21	108.95	112.59	109.47	110.68	111.15	111.1	109.7	110.06	109.4	111.47	109.27	109.69	112.47	108.93	112.59	113.42	110.68	112.27	112.25	110.05	111.73	111.69	113	110.67	109.65	111.68	114.23	110.38	110.49	111.25	108.28	111.94	111.21	113.04	108.98	111.18	113.39
107.39	109.88	104.34	106.91	106.7	107.53	104.53	104.94	104.73	108.88	103.99	106.47	108.36	107.25	106.89	106.61	104.07	103.97	109.35	108.14	104.9	106.67	108.06	107.4	106.47	105.05	107.57	106.13	107.03	108.38	107.99	104.17	105.91	106.05	109.35	107.14	107.65	105.54	105.3	109.77	107.66	106.36	104.37	101.74	106.49	107.58	101.14	104.87	102.92	107.61
107.6	104.85	104.62	104.41	105.5	107.36	102.43	103.95	104.96	103.83	103.54	105.18	102.67	104.07	106.4	105.51	104.44	105.31	104.45	105.71	109.05	106.67	104.48	105.2	106.28	108.94	106.81	106.34	105.78	103.37	105.42	106.94	106.3	104.79	105.42	102.91	105.9	106.04	104.85	99.671	104.13	108.25	105.34	106.92	104.72	103.78	103.86	105.62	106.43	106.18
100.93	103.1	98.914	101.38	101.32	102.04	99.97	100.25	99.584	102.43	99.438	100.85	99.817	97.191	98.96	100.29	99.344	97.428	100.45	100.81	98.616	104.39	99.125	101.39	99.087	96.119	97.738	100.79	99.236	101.36	98.256	99.488	101.37	98.235	100.47	98.925	101.32	101.1	100.37	101.94	99.069	97.767	99.24	99.774	101.49	99.776	101.7	98.937	99.86	101.22
106.77	106.12	109.38	104.55	106.46	107.64	108.06	107.79	108.19	106.86	106.92	105.26	107.44	105.95	106.87	107.28	107.74	107.07	106.69	107.89	105.71	104.37	106.84	106.75	108.84	106.64	108.82	105.25	107.75	106.46	106.95	105.33	107.15	103.53	107.2	104.82	102.63	108.05	108.32	106.58	105.88	104	105.51	108.31	103.38	108.68	111.01	104.92	107.85	108.28
105.46	110.14	106.61	106.93	102.35	105.87	100.28	104.87	109.72	103.84	103.49	109.46	109.43	106.77	104.55	105.36	106.83	107.87	106.55	107.27	108.58	108.73	107.11	107.75	103.02	103.66	108.51	104.12	102.33	105.8	105.67	101.23	107.74	110.37	105.66	105.02	104.33	107.77	108.79	106.65	108.44	105.02	105.32	109.42	105.15	106.71	103.07	102.25	107.77	104.14
110.89	111.23	112	112.61	111.97	113.55	112.55	113.03	111.46	110.72	114.38	111.23	112.89	110.09	111.98	115.16	110.69	113	112.94	110.83	111.77	111.02	113.65	111.64	110.84	113.07	111.1	116.44	111.42	109	105.9	110.14	111.17	111.78	109.88	112.5	114.73	111.27	109.56	111.2	112.02	112.9	112.77	110.23	112.22	113.34	110.34	112.43	114.5	112.36
107.6	103.63	106.19	106.33	106.51	108.17	106.71	103.1	104.67	104.74	105.55	105.16	104.49	103.94	105.98	104.87	108.28	103.82	106.33	105.36	106.51	104.84	104.19	104.2	105.91	106.15	102.97	103.43	106.28	105.22	106.76	108.4	103.29	104.21	105.01	104.98	103.69	105.37	107.08	105.47	103.38	104.73	103.53	103.89	105.05	105.77	105.86	105.31	103.76	107.39
104.52	104.71	107.14	103.83	102.88	104.03	107.12	104.2	106.61	105.67	102.99	104.84	106.46	104.3	105.74	108.33	104.89	102.15	108.25	103.44	103.97	104.09	102.99	107.79	104.29	103.88	105.84	108.54	103.64	102.85	104.48	106.47	104.92	106.88	106	105.12	106	105.9	105.44	110.27	105.5	104.61	107.08	106.48	103.08	103.02	103.3	104.89	107.28	106.21
112.32	109.81	110.5	110.77	112.37	110.67	113.65	111.62	108.42	110.31	109.44	111.33	112.02	108.59	111.27	110.25	111.32	109.95	112.17	109.34	112.83	114.69	109.39	109.95	111.23	113.11	113.63	114.61	108.78	110.74	111.57	109.5	112.31	112.81	112.96	111.81	109.26	113.08	111.68	111.01	114.28	110.51	111.51	109.53	111.29	110.49	107.99	109.97	112.8	110.6
104.88	103.65	102.35	106.67	102.72	107.83	101.98	102.16	104.95	106.39	104.07	104.63	105.38	107.19	105.24	100.74	104.39	106.07	102.16	104.92	101.2	108.66	104.65	103.68	105.11	106.8	105.41	103.5	105.13	103.07	102.64	104.93	104.06	105.96	101.33	102.7	102.79	106.45	105.96	100.34	105.43	104.95	100.9	107.14	103.25	104.31	103.82	107.27	105.5	104.44
113.19	114.12	112.4	110.81	110.34	110.29	115.21	115.03	111.74	107.52	111	111.38	110.72	111.1	112.13	113.52	114.72	111.42	111.88	115.73	112.47	113.99	112.64	112.11	111.65	113.89	114.51	112.59	111.31	114.84	111.44	110	113.12	114.11	111.53	114.82	109.62	111.04	112.51	109.22	112.51	110.7	112.21	114.36	110.82	108.76	110.77	113.52	112.52	110.56
112.15	115.08	115.9	110.27	112.13	111.55	111.22	114.66	111.78	112.97	108.54	110.5	112.35	111.59	111.44	111.37	112.96	113.08	111.96	115.61	111.13	113.75	113.07	110.24	112.68	114.36	111.31	113.88	110.5	112.12	110.03	112.62	108.24	116.07	114.52	112.52	110.23	114.44	110.99	113.25	116.87	109.51	114.99	114.14	107.82	111.9	113.86	112.04	112.38	112.28
105.43	101.98	106.75	101.57	104.24	104.64	105.13	106.31	101.23	103.31	106.67	105.36	99.999	105.17	104.2	104.45	102.92	105.67	103.8	106.38	102.32	104.08	99.725	102.91	104.32	101.2	102.6	102.62	102.8	103.73	105.8	102.24	108.03	105.28	101.21	104.33	104.44	105.05	105.94	105.51	104.85	104.49	103.05	105.43	103.28	104.81	103.84	103.42	104.31	102.75
103.65	105.36	104.76	107.83	104.32	106.86	108.27	104.78	104.71	107.48	106.68	108.56	107.48	107.84	106.2	107.32	105.75	105.1	109.43	107.46	105.73	103.77	105.25	104.57	110.49	105.91	106.66	107.58	107.68	102.6	105.86	105.33	108.29	104.77	105.14	108.48	106.97	102.95	105.65	105.8	103.88	107.3	106.53	107.14	105.48	106.81	105.23	102.51	106.64	108.56
101.68	96.818	97.878	100.7	99.691	95.89	99.745	99.174	97.712	102.02	99.036	99.235	99.56	93.864	103.3	101.59	100.07	99.454	99.693	100.25	102.41	98.757	100.15	102.31	100.04	104.16	96.983	100.61	98.473	97.71	100.8	100.3	99.928	104.2	101.13	96.674	102.47	100.96	99.845	96.078	101.88	100.76	98.442	99.871	102.24	98.619	100.08	100.26	98.916	101.26
112.11	110.04	112.8	108.31	109.97	112.65	110.36	115.43	112.18	108.47	110.73	110.1	109.59	112.22	110.32	110.56	109.89	113.34	109.19	108.58	112.73	112.27	111.95	108.46	108.38	114.35	111.33	112.93	110.17	110.57	112.68	113.84	112.31	114.37	110.7	112.55	113.37	113.25	109.57	107.57	111.33	113.1	114.65	110.29	109.7	111.47	110.42	110.73	114.47	111.26
116.04	114.95	111.31	112.07	113.05	111.54	111.59	109.94	114.62	112.31	112.89	110.41	113.56	113.73	112.54	110.07	115.07	113.7	111.7	111.13	109.89	112.33	112.73	108.37	113.05	112.51	114.7	110.98	115.01	110.39	112.99	111.69	111.67	109.85	108.22	112.69	109.32	112.16	115.8	110.8	115	111.51	109.3	114.78	112.68	113.49	111.8	110.88	109.44	111.46
98.208	98.281	103.17	96.649	103.03	99.055	100.84	99.241	97.79	96.537	100.54	101.45	98.648	99.851	101.25	101.27	99.04	101.7	98.06	99.488	100.34	98.775	100.22	97.057	100.55	99.419	100.08	101.53	98.085	98.31	96.598	99.533	97.58	97.512	101.14	100.35	100.06	100.23	97.38	102.73	99.012	100.27	96.543	99.267	100.06	101.06	97.177	100.55	100.59	100.02
105.03	106.72	108.44	108.14	109.84	104.72	103.38	106.66	105.72	108.5	107.43	105.06	107.03	106.48	106.53	105.21	104.46	110.41	106.59	104.09	102.62	103.64	100.97	107.32	104.69	105.93	104.5	107.69	104.23	103.37	103.68	108.61	103	102.74	103.35	103.16	106.81	105.18	105.62	105.63	107.37	105.69	106.28	107.48	104.19	107.05	107.54	108.15	107.73	105.98
110.23	112.04	111.26	110.84	111.06	113.62	111.7	111.94	114.33	112.62	111.28	109.78	110.46	115.24	110.02	110.93	108.61	109.82	108.33	108.93	113.56	114.87	112.87	110.09	111.53	113.59	113.38	111.11	114.4	112.16	111.96	113.51	113.49	111.51	112.27	110.24	112.87	110.87	111.95	116.03	112.56	114.18	108.56	112.05	111.92	112.43	108.1	109.39	111.37	112.25
113.73	109.59	112.91	109.1	108.61	107.36	109.29	109.76	107.43	110.93	109.55	110.05	106.65	109.05	110.18	109.07	111.11	111.2	108.89	109.12	113.31	107.88	109.91	110.65	106.73	109.95	113.89	108.76	113.16	109.88	107.25	109.42	109.67	110.55	109.35	110.78	111.66	108.37	109.94	109.38	108.39	110.71	110.76	106.35	110.82	108.99	108.27	109.77	111.55	108.35
103.61	104.41	100.18	105.32	106.19	105.87	106.36	100.39	102.21	102.99	106.73	107.38	104.94	107.2	102.83	104.6	103.86	106	104.25	103.68	106.55	104.1	107.22	103.26	102.44	104.08	104.65	102.81	103.2	100.6	104.19	105.95	104.16	103.08	107.87	101.88	103.72	105.59	105.52	105.58	105.26	103.3	108.4	104.59	105.48	103.86	106.4	103.27	104.79	101.2
106.2	108.42	106.41	106.04	104.55	108.28	105.68	107.76	104.94	107.38	104.25	108.95	107.39	107.24	105.09	106.15	104.41	108.05	107.91	106.94	103.96	102.25	108.48	106.39	104.59	108.71	106.39	105.66	107.77	107.54	106.88	105.84	105.65	107.27	106.36	107.7	107.4	105.91	107.41	109.87	106.51	106.43	104.99	107.11	108.29	103.83	106.57	104.62	105.25	107.24
103.03	104.99	103.8	106.17	103.8	103.97	104.31	105.22	107.42	105.43	105.18	103.29	108.8	103.76	104.86	102.77	104.78	103.16	101.75	105.08	106.01	102.8	106.26	107.98	105.09	105.57	104.77	105.36	105.09	105.1	104.03	105.29	104.29	101.42	104.31	104.68	104.83	103.88	106.25	104.43	105.5	107.48	105.23	103.35	104.48	101.94	103.76	105.51	104.2	110.88
113.52	110.12	110.25	115.53	109.11	109.65	118.02	112.17	107.98	110.07	109.72	115.23	112.58	112.64	112.74	111.96	113.97	112.83	110.9	109.83	111.46	113.11	109.44	114.9	113.09	112.55	114.19	111.25	109.21	113.68	113.91	110.19	110.11	113.04	113.74	111.5	111.63	112.06	115.66	111.38	112.31	113.05	112.38	113.07	112.92	114.3	112.35	110.16	112.81	108.24
111.93	110.51	108.4	110.89	109.78	111.32	111.47	110.74	109.14	108.81	109.09	112	107.45	110.83	111.12	108.28	112.54	111.05	108.61	109.8	111.09	108.11	107.46	110.47	111.3	109.56	108.56	111.85	110.08	110.49	110.1	107.9	106.93	109.97	108.23	112.61	110.69	110.37	106.92	109.66	112.92	110.42	110.84	107.05	113.36	109.01	112.02	110.91	113.42	106.57
104.46	106.25	107.14	104.5	105.15	102.78	106.89	106.1	105.13	106.28	106.04	105.4	106.59	105.17	107.39	104.77	105.42	105.56	107.15	104.92	110.69	107.47	101.37	107.27	105.63	106.37	106.08	108.47	103.91	107.66	104.69	102.1	107.16	106.28	105.94	107.65	103.19	108.68	106.5	109.86	106.02	105.15	105.98	104.91	105.13	105.75	108.46	107.85	104.49	107.02
105.55	105.53	104.82	106.77	104.54	106.2	106.28	107.7	104.76	105.35	102.89	108.49	106.52	107.33	106.88	107.92	105.42	108.1	104.83	104.07	103.03	104.38	108.61	107.06	108	106.15	105.01	107.52	107.42	102.74	102.13	107.05	101.07	106.31	104.71	105.59	102.9	106.85	106.09	104.35	106.18	103.34	104.97	104.46	106.1	107.02	103.25	107.17	106.69	108.47
112.87	112.75	114.36	111.38	110.55	112.31	111.59	112.88	116.46	114.65	111.27	110.64	110.78	114.03	110.27	110.96	113.17	109.92	111.5	109.02	110.88	112.29	114.51	109.06	113.64	112.72	115.96	111.47	110.26	109.81	113.62	114.7	110.54	110.06	112.47	111.2	112.79	113.09	112.72	110.63	112.9	112.41	112.93	115.45	109.24	113.89	114.5	112.58	114.01	109.2
109.81	108.5	110.83	111.27	110.69	111.94	111.35	110.79	112.76	112.34	112.88	112.31	112.63	109.62	109.62	112.72	112.11	111	110.89	108.36	108.07	111.6	111.81	113.39	109.97	114.41	111.42	112.45	108.83	113.48	110.49	111.06	111.66	112.24	115.6	112.4	112.22	112.26	109.49	107.29	112.25	112.38	110.85	109.59	108.57	115.4	114.15	111.74	111.29	109.9
100.47	102.28	99.28	99.266	100.09	100.98	99.806	102.08	101.3	102.9	99.025	100.68	103.08	100.36	101.57	99.467	100.54	104.72	101.3	100.91	102.21	99.336	100.77	103.48	101.35	98.039	101.41	100.92	101.71	101.18	102.5	102.28	99.918	99.933	102.04	99.499	98.235	96.613	102.22	102.15	101.09	105.56	100.2	99.937	101.25	100.49	101.81	100.22	102.43	100.14
113.95	109.31	112.85	112.32	108.6	112.28	111.66	111.08	111.5	110.46	109.39	112.71	111.6	113.93	110.19	111.56	111.66	113.54	112.49	112.09	111.41	110.32	109.07	112.04	109.01	115.07	108.88	112.13	108.57	107.32	111.59	111.71	112.34	111.99	109.47	111.98	113.47	110.19	111.24	110.73	110.58	114.98	110.81	110.41	109.27	111.38	116.46	111.41	112.54	112.34
106.9	104.07	107.94	106.77	106.14	103.86	103.1	104.15	106.45	106.84	105.98	103.29	106.27	105.03	105.12	111.78	107.56	103.97	109.39	100.87	105.86	107.38	107.79	104.1	106.24	109.78	110.74	107.32	106.27	106.81	105.61	104.17	107.02	103.85	105.24	107.66	105.91	111.02	104.87	107.87	103.78	104.28	107.53	105.36	108.08	104.86	106.68	103.79	107.09	104.92
116.75	118.99	117.79	120.04	116.2	117.83	120.11	119.3	114.76	118.65	116.54	117.14	118.38	117.55	117.01	117.98	115.53	115.67	118	118.94	117.2	115.75	117.94	115.57	120.87	117.82	116.74	118.51	117.08	118.39	118.41	115.72	118.43	116.43	120.12	119.65	119.58	116.63	117.6	113.89	120.37	114.87	116.81	118.83	119.11	115.4	117.08	114.55	120.9	119.12
108.46	103.48	108.25	103.45	106.07	103.98	104.36	104.37	109.06	106.21	105.39	104.18	105.41	105.53	104.78	107.07	108.32	107.13	107.9	106.41	107.58	103.28	105.09	103.23	105.3	107.22	103.96	105.92	103.71	107.63	108.86	109.07	105.94	107.08	104.36	104.59	108.53	107.98	106.19	105.66	105.02	104.82	107.5	106.81	106.67	105.74	107.7	105.96	106.95	106.57
108.39	113.22	113.41	112.01	111.18	111.45	114.01	112.91	111.25	115.35	111.72	111.04	114.94	110.16	110.36	111.08	110.8	111.96	111.42	113.12	108.3	112.64	112.87	110.98	111.57	108.94	112.39	111.54	111.99	113.9	111.42	111	114.76	112.21	112.44	110.18	109.3	110.03	112.17	112.92	111.22	110.75	109.07	109.33	108.57	110.63	114.63	111.42	113.28	111.72
103.44	105.47	103.66	103.2	104.41	105.81	103.71	102.56	102.12	102.6	104.67	102.62	106.8	103.5	106.6	103.69	104.2	101.49	105.34	103.08	109.67	104.63	103.48	104.91	102.2	102.66	104.02	102.88	103.95	104.86	103.61	101.96	103.91	103.33	103.43	103.79	105.83	103.41	106.77	105.57	101.74	106.53	104.51	103.61	106.37	103.49	104.4	100.91	104.21	103.29
110.35	109.39	112.95	113.44	113.79	112.93	111.4	109.38	112.62	113.44	109.8	112.83	109.25	109.67	110.31	110.66	111.24	113.73	112.68	110.96	113.46	111.53	113.03	112.38	113.74	109.87	111.54	113.14	111.54	111.44	110.61	113.61	110.5	109.82	110.15	107.86	111.28	108.96	114.24	113.57	108.95	110.71	109.38	110.57	112.05	110.21	112.05	111.86	112.05	112.9
102.58	103.99	108.73	107.89	104.38	104.28	106.55	106.15	106.52	106.48	106.78	106.43	104.38	105.97	103.55	104.97	105	106.11	106.06	105.58	104.93	108.37	107	105.49	109.41	107.28	106.76	105.72	108.54	103.86	107.38	106.9	105.63	105.75	106.4	106.78	106.46	103.04	101.94	107.02	106.58	106.11	106.05	105.11	103.9	106.37	105.63	106.19	107.38	102.86
111.79	111.09	109.23	108.86	109.65	109.39	110.03	112.58	108.49	110.74	109.87	113.2	109.69	112.43	111.76	111.52	109.81	110.76	113.71	112.61	111.1	110.48	111.62	111.43	110.8	109.79	110.3	113.14	110.46	110.17	114.02	111.38	111.63	112.3	112.61	110.74	109.91	113.11	110.69	113.57	110.29	112.19	112.27	110.94	107.87	112.75	110.85	111.18	115.51	111.98
110.8	111.3	110.71	114.94	109.29	108.53	109.92	110.02	110.17	111.5	112.06	109.64	111.98	110.14	108.02	111.51	111.66	112.85	110.02	111.94	109.99	114.57	110.5	110.9	111.39	108.65	110.64	113.64	108.69	110.43	108.99	112.6	110.38	110.1	112.64	110.92	111.42	110.87	105.03	110.23	108.04	111.77	110.45	107.55	110.57	110.61	110.05	110.73	110.91	109.65
104.45	107.06	109.11	104.43	104.02	106.41	109.64	105.05	108.83	103.71	105.77	104.31	105.72	108.06	104.52	100.77	105.33	106.36	105.27	104.48	102.48	106.03	106.05	106.31	103.99	104.52	109.32	104.09	103.48	108.69	103.7	104.96	108.54	102.36	108.36	106.87	108.42	103.6	109.8	107.57	107.37	104.97	107.06	105.16	103.85	106.73	102.76	105.44	104.28	104.86
106.51	107.85	111.43	108.14	110.27	112.28	109.33	108.95	111.37	109.97	109.52	110.01	111.35	108.25	112.75	105.38	108.59	109.69	110.43	110.06	111.85	109.92	112.91	113.26	112.3	109.97	105.84	105.18	108.83	109.13	110.18	108.1	112.3	109.39	109.39	108.26	108.66	108.6	112.65	110.88	107.4	106.17	108.5	108.83	114.08	108.82	111.77	111.57	114.08	108.4
111.33	111.72	110.79	110.89	110.18	110.11	110.68	111.53	107.7	108.91	109.15	109.33	108.74	107.15	110.88	111.19	113.02	111.77	110.8	107.34	111.85	110.53	110.75	108.58	113.29	109.38	110.22	111.24	110.18	113.98	109.37	110.26	109.17	110.74	111.76	111	107.33	112	111.42	110.89	112.35	108.1	107.03	111.19	111.3	108.76	108.71	108.02	111	110.32
110.17	112.27	113.82	109.74	109.01	109.65	109.26	109.62	110.09	109.19	111.36	110.68	108.05	111.18	109.95	109.89	109.93	109.89	110.43	109.08	109.32	112.31	111.22	110.28	110.29	108.71	108.94	107.67	107.95	110.98	110.36	113.51	109.21	111.7	107.21	110.39	112.9	110.56	111.04	109.52	110.83	112.14	107.54	110.73	108.62	106.01	109.49	109.23	110.69	109.67
106.63	106.37	109.12	109.26	107.35	107.44	107.9	108.38	111.42	108.17	106.86	108.74	110.52	109.14	110.22	109.53	111.34	107	110	112.98	110.24	108.02	109.61	109.53	110.59	111.11	107.33	111.04	105.75	108.65	114.45	109.53	109.07	108.22	109.6	105.06	111.71	110.81	108.42	110.27	111.97	107.68	109.34	108.91	108.79	108.33	107.4	110.54	111.66	108.71
104.26	105.73	104.83	106.65	106.52	104.12	105.33	106.35	106.06	107.55	106.23	106.08	108.36	107.07	104.97	108.16	108.37	103.47	104.68	106.75	106.01	103.9	105.32	107.91	105.95	110.13	106.88	106.01	107.01	106.02	107.8	104.4	103.36	104.99	110.21	104.4	108.22	105.32	105.73	104.88	103.79	108.09	104.93	103.71	108.6	106.14	104.69	107.93	105.75	106.13
101.41	99.895	103.48	98.539	99.029	98.449	103.11	100.44	100.71	99.281	98.804	101.22	98.675	97.045	100.29	97.454	98.448	99.595	97.898	97.297	98.62	99.008	100.73	101.26	98.517	96.761	101.16	98.606	96.149	101.12	99.237	104.55	98.402	100.07	101.38	103.48	97.995	99.037	95.728	99.923	102.59	97.899	103.64	96.878	102.71	101.33	101.67	98.935	99.028	98.486
105.6	104.67	102.78	104.21	102.83	100.31	101.54	102.87	102.47	107.7	104.84	103.17	106.02	104.87	105.43	103.57	105.77	103.45	106.34	107.72	106.4	103.37	107.29	105.39	105.26	105.89	106.45	104.07	106.63	104.85	102.25	106.39	105.58	103.52	102.29	102.52	103.03	101.43	103.45	101.6	106.01	100.16	106.97	102.79	99.963	102.44	103.09	101.56	102.9	101.05
99.56	104.94	106.82	103.95	102.78	103.49	101.64	104.38	101.58	103.81	102.67	103.69	103.16	106.19	107.36	103.23	103.98	104.63	103.53	103.71	105.08	107.73	108.62	102.95	104.77	101.55	103.9	105.93	101.69	103.79	104.81	103.74	102.75	102.33	106.24	104.21	102.23	103.02	102.59	105.09	106.18	104.85	102.76	105.86	102.83	103.81	104.45	105.88	99.269	105.09
110.64	112.61	109.52	112.13	110.77	113.4	111.08	112.05	107.37	114.34	109.86	113.08	111.37	108.57	110.69	111.03	115.69	111.97	115.62	110.17	112.78	110.2	111.09	111.9	109.17	111.71	111.39	111.51	108.96	110.36	111.56	110.16	110.58	112.67	115.57	110.32	110.25	110.53	106.41	109.97	109.52	112.05	111.43	113.28	112.86	111.8	112.36	111.65	109.96	109.72
110.08	108.87	107.43	104.91	105.86	104.66	105.46	104.41	103.27	105.03	103.84	104.17	104.85	106.15	104.68	106.97	105.86	106.14	105.82	105.26	104.04	100.98	102.61	109.39	105.61	104.28	104.08	104.76	99.129	100.92	106.29	105.83	106.34	105.89	104.32	105.09	106.81	101.33	102.05	105.34	105.42	103.95	104.11	105.65	104.51	106.69	106.37	106.77	106.42	106.17
100.52	96.824	101.95	100.28	105.19	100.59	100.77	96.39	101.99	102.29	98.82	103.05	103.68	99.438	103.72	99.244	102.27	98.908	101.59	104.32	98.409	99.99	101.26	104.81	101.28	100.94	100.63	99.309	103.49	102.45	102.41	103.98	100.57	101.23	101.66	100.8	104.24	103.26	99.88	102.31	101.16	100.87	101.41	98.574	100.51	103.59	101.95	102.04	98.391	102.85
104.92	105.07	107.01	107.63	107.96	105.17	104.72	104.2	105.31	104.01	104.9	104.48	105.41	105.29	102.82	107.08	106.21	105.54	107.04	104.38	106.98	106.28	108.01	107.97	104.82	104.21	107.5	105.43	106.53	106.62	103.26	105.57	109.07	104.66	106.64	105.04	107.32	106.23	106.68	105.97	105.13	104.77	107.22	108.21	105.81	104.57	107.68	105.27	102.82	103.82
108.17	109.84	108.97	107.39	105.11	106.78	104.71	102.96	105.91	111.06	104.71	105.2	106.47	103.43	104.67	108.49	105.9	106.21	105.29	102.38	110.12	105.32	106.02	109.94	105.64	106.37	105.75	103.58	104.84	103.93	105.97	105.98	105.83	102.14	106.95	106.43	104.6	106.12	108.26	105.18	106.72	106.3	107.92	108.71	105.1	107.56	106.19	106.59	106.17	106.43
105.89	101.37	103.06	101.65	103.81	104.03	101.48	104.71	103	104.84	106.54	106.7	106.83	106.6	105.73	105.61	103.57	104.47	102.13	104.03	104.37	104.45	103.73	104.54	103.46	104.32	102.18	101.92	104.79	103.84	102	104.81	109.2	107.83	104.99	103.12	104.7	103.44	103.56	105.61	103.09	104.82	103.88	105.92	103.12	103.86	103.18	107.64	105.24	103.17
112.72	112.64	112.62	117.02	112.99	110.64	112.77	110.08	114.43	113.9	112.36	111.66	108.64	109.34	110.4	111.14	114.89	110.22	113.31	112.3	108.45	115.03	112.3	111.31	112.18	110.4	111.8	111.39	111.9	111.67	113.82	111.63	112.58	113.31	113.75	112.5	111.87	114.74	110.79	109.8	112.09	110.15	112.03	109.44	114.21	111.83	110.4	113.41	111.46	111.47
103.61	105.69	106.23	106.91	105.67	102.06	105.72	109.28	107.41	105.44	110.07	105.63	109.34	105.52	105.49	109.58	106.59	106.07	107.29	106.36	108.37	105.21	106.24	105.71	105.76	107.66	104.58	109.28	106.36	103	107.05	105.11	108.7	106.3	103.59	104.44	102.03	103.57	106.99	105.06	109.09	106.75	105.35	106.89	103.83	108.32	107.97	105.53	109.74	105.96
113.49	114.96	113.93	113.13	110.53	113.86	112.37	115.2	109.7	109.19	112.05	112.99	115.58	112.74	110.1	116.12	113.06	112.64	114.76	112.11	109.94	112.96	115.03	111.55	110.94	113.45	110.43	108.57	111.78	110.5	112.75	110.33	112.49	111.76	113.25	111.82	111.72	112.15	111.57	111.51	111.62	113.78	111.29	110.12	111.5	112.28	111.55	114.28	112.93	108.57
111.23	111.84	110.3	112.91	111.6	112.42	112.33	108.77	109.13	110.88	112.37	110.84	109.95	108.91	110.48	110.9	109.94	110.02	108.79	108.6	113.13	111.21	110.54	106.45	112.74	107.31	108.73	109.08	109.2	110.44	110.04	110.91	110.02	114.2	111.04	112.84	109.66	110.58	113.42	111.57	110.41	109.35	113.62	114.44	110.51	108.86	109.94	111.66	111.3	113.76
109.56	111.44	109.57	114.09	107.24	112.91	106.8	112.23	112.65	111.98	114.05	112	109.49	109.53	114.34	111.22	112.57	112.52	110.89	109.59	108.63	109.14	110.59	112.66	110.9	110.83	110.24	114.12	113.55	108.45	112.24	106.64	110.12	111.23	111.8	108.77	109.36	113	114.45	112.95	114.03	114.14	110.3	112.97	110.57	110.76	110.17	111.32	110.5	109.94
111.13	111.56	109.52	112.16	110.5	112.7	106.7	109.73	109.24	110.27	107.35	111.7	109.92	112.12	111.09	110.23	107.87	110.92	111.96	108.63	112.81	110.53	107.57	112.12	109.66	113.17	109.18	113.81	109.35	109.13	113.21	111.78	110.8	111.01	111.15	111.02	110.55	111.71	111.83	111.47	110.94	111.14	111.62	108.18	111.61	113.01	111.04	110.88	113.48	110.36
108.21	104.58	102.26	101.12	106.51	105.68	103.57	105.92	107.45	104.29	104.13	103.12	99.933	107.41	105.27	105.59	105.86	105.35	104.49	102.58	104.87	109.96	104.95	104.86	105.73	108.24	108.25	107.11	104.99	105.03	103.38	104.19	106.26	104.21	104.19	102.78	106.28	102.43	106.47	104.05	105.58	101.44	104.41	103.35	105.85	105.92	106.63	107.61	105.06	103.03
106.93	104.57	107.3	106.79	104.28	106.74	103.97	105.24	105.97	107.76	104.92	105.27	101.93	105.72	106.72	104.79	107.32	106.29	108.55	104.09	102.97	105.81	106.71	107.64	108.09	108.28	102.43	108.02	105.3	108.52	108.07	104.54	107.12	104.93	102.99	107.13	106.68	106.89	105.89	103.59	104.5	103.38	105.39	106.75	104.67	107.31	105.62	106.14	103.11	107.33
105.03	105.5	100.95	101.8	101.95	104.2	104.9	102.78	105.07	104.53	104.8	102.35	104.6	104.86	106.43	103.64	105.23	107.4	105.33	103.96	101.39	106.32	101.58	107.87	98.227	104.32	101.63	100.79	105.3	103.44	101.49	103.26	103.88	104.96	106.9	104.66	106.02	106.06	105.25	99.048	106.31	108.27	104.42	105.22	103.21	104.66	104.26	104.75	105.44	108.92
106.67	103.51	104.7	103.68	105.32	103.76	103.42	104.93	105.79	106.9	104.76	104.88	105.35	105.95	104.21	103.25	106.88	106.3	103.63	108.95	107.96	108.65	104.97	105.27	106.67	107.12	106.8	102.47	105.32	104.09	101.74	105.61	106.79	103.3	105.08	105.12	103.55	104.58	102.15	105.03	104.25	102.35	103.9	101.31	102.03	105.53	107.79	107.68	104.14	103.54
103.32	100.29	104.71	101.18	99.991	100.3	101.67	99.529	101.58	99.785	98.743	99.368	103.02	101.03	101.09	101.91	101.08	97.496	99.22	99.615	100.63	100.33	101.45	101.62	101.78	99.806	100.61	101.07	101.48	100.85	101.07	103.79	100.11	101.22	96.076	102.47	102.93	100.51	100.62	98.852	96.844	103.16	100.53	99.1	99.208	98.981	103.17	101.46	100.29	104.1
102.47	106.36	105.94	105.18	107.69	106.02	102.46	102.01	103.14	102.26	106.62	101.83	110.41	105.03	106.02	105.23	104.13	104.39	108.23	107.82	105.96	104.41	107.01	105.39	103.46	106.96	103.8	107.92	107.28	104.33	104.18	103.38	105.21	103.71	106.32	106.82	103.47	103.67	105.74	107.13	103.92	101.14	105.01	107.07	103.9	104.58	105.04	107.14	105.57	106.56
108.24	105.07	104.38	103.04	106.36	106.22	108.07	106.54	104.66	107.34	107.66	107.94	104.05	108.26	107.62	107.74	102.58	104.4	106.77	104.33	105.39	107.88	105.98	106.23	104.82	107.03	106.78	103.81	103.24	105.26	110.83	107.21	105.94	107.24	104.43	109.22	106.63	105	106.14	106.54	108.58	106.08	106.69	106.24	103.45	104.16	106.73	105.25	103.34	109.07
106.2	108.03	103.63	104.17	102.76	104.34	104.68	110.57	104.3	104.48	103.24	105.38	105.72	107.57	104.53	102.14	104.22	106.54	105.79	106.44	106.03	105.55	107.83	102.72	104.42	104.87	105.71	104.81	107.24	106.4	108.41	106.94	104.26	105.51	105.79	107.4	107.25	107.85	108.34	104.3	106.34	103.86	107.79	104.85	104.77	105.1	106.4	105.11	105.37	109.17
105.29	105.63	107.68	100.68	108.34	106.42	106.29	108.16	104.28	103.38	103.73	105.7	108.66	104.35	105.2	107.06	105.12	103.38	106.93	106.68	105.07	106.68	105.6	103.81	102.97	108.11	105.77	106.6	108.86	106.28	105.17	106.41	107.74	108.61	104.95	103.94	107.5	106.83	107.54	106.04	104.59	106.17	104.45	105.95	106.09	107.73	106.62	102.75	109.82	107.04
115.36	109.29	111.38	108.5	109.09	110.24	112.09	110.3	109.7	112.4	111.84	110.27	111.31	111.04	111.01	110.86	110.9	113.14	108.96	111.71	113.22	111.34	113.95	109.42	111.98	112.17	114.16	111.71	109.64	111.86	112.59	112.82	111.67	111.81	110.98	110.8	110.58	110.35	106.81	111.25	108.8	107.89	110.96	112.87	112.95	108.56	113.19	109.42	109.63	109.83
104.45	107.01	105.17	105.83	104.54	109.72	106.91	107.54	108.97	108	104.55	105.62	106.35	103.71	106.14	105.68	106.09	106.74	105.42	106.29	106.05	108.57	108.21	107.22	105.69	107.81	106.39	105.73	108.85	107.07	106.41	105.36	108.59	106.35	109.27	107.29	109.32	107	107.37	105.88	108.67	105.77	108.1	107.51	109.59	102.95	107.31	105.41	106.95	105.81
108.29	107.38	105.28	104.12	101.52	108.75	104.82	107.11	106.08	106.52	106.76	106.19	102.39	107.14	102.6	107.2	103.51	106.29	105.04	101.73	107.93	107.56	106.35	106.7	103.04	105.35	109.21	102.85	104.13	108.27	104.75	104.7	107.4	105.19	108.66	104.39	105.65	104.89	103.21	105.29	105.36	105.24	108.07	105.17	102.68	106.87	105.11	104.96	106.4	107.33
116.94	116.03	114.49	116.49	116.01	116.33	115.4	115.3	115.98	116.03	115.28	112.94	117.43	117.39	113.61	114.53	114.08	117.33	115.96	118.46	117.96	116	116	115.27	116.78	117.92	114.12	115.32	115.71	116.35	113.82	118.24	117.63	116.69	113.46	115.43	118.89	116.02	118.08	116.66	115.87	113.86	115.63	116.68	116.14	115.34	114.2	117.46	114.84	115.91
111.81	109.35	111.4	111.93	113.85	113	111.67	110.96	111.07	113.73	106.71	108.56	110.72	109.53	110.22	110.88	112.49	110.17	110.31	111.56	111.5	114.31	109.04	111.86	112.13	111.78	112.99	111.47	108.25	110.04	112.46	110.13	109.49	112.56	109.98	109.57	111.97	108.43	112.38	108.7	113.2	112.41	107.92	112.46	111.18	108.58	112.19	108.11	112.59	113.34
111.33	113.6	113.02	112.33	113.38	112.96	112.43	115	111.67	110	110.66	112.51	112.35	108.71	111.7	115.22	110.94	107.56	110	113.85	113.92	109.18	110.04	111.8	109.36	110.84	112.66	111.5	107.9	112.48	112.11	110.56	109.37	108.39	111.64	109.08	110.59	110.67	110.94	110.18	109.94	111.34	112.6	112.1	111.66	110.16	111.5	110.87	112.21	111.84
109.35	111.85	112.94	112.8	110.57	109.65	110.34	113.22	111.67	114.63	114.71	113.99	111.13	109.01	112.06	113.59	112.19	112.3	109.55	112.09	113.1	110.59	110.53	111.57	112.44	113.54	112.4	111.74	110.6	113.03	114.51	112.57	110.49	109.27	113.39	114.65	110.03	111.91	114	114.57	112.64	112.41	110.9	111.83	110.4	112.82	111.18	111.99	115.08	113.04
106.34	103.95	106.88	104.72	106.88	107.77	104.68	104.89	109.24	101.11	107.43	105.31	108.8	104.72	102.67	105.09	111.34	103.89	104.78	105.5	104.64	105.1	105.68	104.63	108.75	108.17	102.61	106.66	106.86	110.65	109.01	108.01	105.69	107.96	106.99	104.63	107.94	105.47	106.05	108.8	107.3	104.33	104.83	109.51	104.98	105.29	104.32	109.08	106.56	103.84
105.64	104.84	106.83	106.66	106.29	104.95	107.26	108.83	106.5	106.28	103.65	104.23	103.35	106.22	103.15	105.64	104.95	104.07	105.62	106.14	105.5	105.13	104.93	102.76	105.98	107.94	108.38	103.21	105.34	106.8	105.18	106.25	105.67	105.64	105.56	105.77	107.53	107.42	106.93	104.66	104.82	105.76	104.36	108.55	105.4	106.79	104.42	108.15	104.49	106.72
106.97	104.02	104.49	107.17	102.5	107.57	106.23	107.72	106.47	106.12	105.94	107.38	105.76	105.25	105.83	106.22	106.23	107.32	103.65	105.22	104.6	108.43	103.97	107.18	109.03	102.43	104.59	107.27	105.8	108.94	108.03	105.6	106.46	105.97	105.38	108.28	107.47	106.66	106.81	103.42	108.27	105.07	108.8	105.98	101.2	107.15	105.87	106.45	107.33	104.37
104.03	103.97	105.24	104.55	105.58	105.25	106.05	108.58	106.86	105.91	107.87	108.26	104.64	105.55	102.44	106.66	104.36	105.16	103.19	106.52	108.6	107.99	105.86	109.4	104.96	107.81	107.68	104.86	102.43	108.25	103.99	103.94	106.89	104.42	105.24	104.57	104.76	106.18	104.65	103.32	104.65	106.78	107.5	102.27	110.33	106.18	106.34	104.63	105.72	109.04
107.46	103.11	105.6	108.11	109.87	107.16	106.41	107.72	105.34	103.73	105.75	103.4	103.2	103.15	104.71	106.5	106.18	106.82	105	108.18	106.45	102.68	102.68	103.07	106.04	108.21	106.39	104.67	104.55	108.94	106.98	104.99	105.1	107.45	104	103.4	103.48	105.9	103.51	108.39	102.56	106.12	104.04	108.25	105.59	104.95	100.89	104.23	110.75	104.25
110.42	112.77	113.31	110.81	112.55	109.21	106.87	111.43	111.09	108.73	106.44	108.92	109.42	110.59	111.66	106.86	109.67	110.16	108.82	111.4	110.36	112.42	112.47	110.77	111.63	106.83	111.3	111.46	110.75	107.18	108.44	109.03	109.07	111.12	113.74	111.87	110.77	108.03	112.15	115.44	109.91	109.84	109.82	107.55	111.15	109.55	110.88	108.65	113.32	108.44
106.98	107.95	102.67	105.99	105.72	108.64	104.84	104.91	106.71	104.67	109.92	105.34	106.81	106.9	106.47	105.12	102.73	107.1	104.25	106.46	106.21	108.07	103.44	106.63	107.76	104.97	105.92	105.58	103.96	101.76	103.68	106.89	102.06	103.61	101.31	104.37	103.86	105.54	101.19	102.51	102.56	105.17	107.17	104.01	103.79	106.61	104.67	102.92	108.16	108.03
107.01	106.88	106.68	102.29	106.01	106.7	106.62	107.76	103.09	108.55	106.48	106.77	106.38	106.53	107.14	107.44	107.28	106.72	106.94	104.52	108.99	107.77	101.84	105.9	104.95	106.67	105.12	106.42	110.26	107.55	104.86	107.13	108.75	108.16	102.67	105.1	103.14	104.75	106.73	109.48	107.38	106.08	105.85	104.39	106.58	103.25	108.2	106.59	105.35	106.1
112.92	117.2	114.53	115.84	115.16	116.38	117.41	113.28	118.85	114.99	116.07	116.29	114.73	113.57	116.01	117	117.41	115.71	117.91	116.19	119.42	117.61	116.97	113.21	117.3	116.42	113.07	115.39	115.07	115.57	115.59	115.66	118.08	118.39	117.23	117.52	120.29	117.38	116.6	117.39	114.34	114.76	114.1	114.59	115.18	117.48	116.23	114.67	117.59	114.67
105.71	107.31	104.17	104.03	108.21	104.88	108.18	103.5	109.27	103.43	107.53	109.09	105.8	106.62	104.09	107.89	104.5	107.13	102.76	106.84	107.95	104.79	107.97	107.01	108.46	104.07	106.63	104.04	105.85	104.3	104.64	106.57	104.49	107.41	107.05	105.71	103.99	104.15	107.23	104.56	105.37	106.67	103.94	104.54	106.94	105.75	105.2	108.06	105.7	105.86
102.64	106.8	102.14	103.5	102.43	105.9	101.53	104.8	102.41	102.96	104.03	105.12	104.26	104.91	103.09	102.8	107.75	105.15	103.67	100.7	103.64	104.11	107.22	104.88	104.28	102.55	102.9	101.23	105.67	103.66	101.24	106.99	100.37	105.72	104.01	104.56	104.32	104.94	103.02	102.21	101.85	106.61	101.72	101.9	104.66	101.48	101.65	106.71	104.79	108.06
116.82	111.18	109.73	114.48	110.05	108.36	111	111.51	110.76	110.55	112.21	112.28	107.96	110.64	111.86	112.25	112.86	110.74	112.56	112.46	112.22	111.32	111.36	110.96	113.49	111.65	111.26	111.57	112.56	111.37	110.29	111.83	108.93	110.92	109.55	113.02	112.23	109.89	110.14	111.84	112.23	110.8	108.89	108.94	112.77	108.1	111.62	115.79	111.53	108.83
114.17	111.79	111.95	110.97	114.07	114.11	110.85	110.78	113.24	114.22	116.02	113.89	111.73	114.01	111.85	113.3	110.82	112.7	112.89	115.25	113.87	107.22	113.11	112.19	109.7	111.82	111.94	115.88	112.55	116.5	113.02	111.93	112.27	112.71	110.62	115.77	111.69	110.53	114.2	112.04	114.02	112.25	115.58	114.13	113.86	110.55	112.67	114.11	115.69	112.16
105.95	105.13	107.88	105.25	104.68	108.03	102.22	100.85	104.58	102.81	106.79	106.79	105.41	103.91	106.1	106.26	101.04	106.03	105.16	107.6	104.91	104.18	107.64	105.69	108.1	103.9	106.1	103.74	104.65	103.63	106.52	103.01	107.66	106.49	107.38	105.05	105.71	104.73	103.44	102.54	102.9	103.47	102.37	102.16	103.88	102.79	105.85	105.22	104.9	106.44
105.57	106.79	108.71	108.59	105.98	110.07	106.61	106.2	105.85	107.17	106.23	106.96	105.18	108.55	107.77	106.34	108.51	109.2	110.93	105.48	106.4	109.51	108.88	106.72	107.58	105.41	108.97	107.5	107.36	109.42	107.68	110.29	105.54	109.74	105.78	108.17	107.88	106.36	107.76	108.17	105.81	105.91	108.13	104.57	106.46	105.84	104.45	102.57	105.91	104.94
103.71	107.01	105.25	105.24	104.46	108.62	103.25	107.52	106.19	105.91	105.41	105.33	105.68	108.23	108.62	106.78	106.17	106.67	105.6	106.5	107.03	106.41	106.89	105.54	107.6	107.18	105.56	108.31	107.65	104.64	107.84	109.72	104.72	106.56	106.23	109.19	109.51	106.53	106.77	108.7	107.47	104.05	107.32	106.44	107	103.79	105.88	106.68	104.93	108.47
107.26	106.64	105.25	105.69	104.65	107.87	105.35	105.14	104.92	104.9	107.34	103.97	109.92	106.58	103.79	104.62	105.78	103.71	107.45	106.35	104.62	106.41	104.68	106.4	106.55	106.41	107.69	105.27	105.11	106.61	106.86	106.54	104	107.09	105.24	105.35	106.65	107.44	105.56	104.54	106.41	105.43	107.11	108.6	103.78	104.84	107.92	104.48	107.16	107.16
105.53	104.97	103.94	105.8	106.76	105.54	104.01	106.2	104.11	107.91	106.4	105.18	106.7	105.2	108.11	105.08	103.97	107.78	109.09	104.46	107.01	105.53	104.61	104.42	100.26	101.75	103.53	104.47	101.48	102.05	104.65	106.16	106.16	104.25	103.04	104.91	106.54	106.27	104.99	104.82	105.41	103.59	106.56	105.02	105.19	104.61	102.55	104.7	104.84	103.77
101.2	99.033	101.07	101.6	101.45	100.83	102.75	102.93	103.24	100.21	98.898	102.54	104.72	99.124	102.01	100.51	100.61	98.604	103.66	97.558	100.31	100.96	96.583	100.36	98.104	98.953	100.47	100.72	99.944	99.22	100.4	101.89	101.48	97.832	98.017	99.81	100.02	96.121	99.903	104.36	99.89	100.26	98.055	99.377	98.228	98.893	101.1	97.146	101.58	98.845
106.91	105.91	107.32	103.58	107.67	109.04	106.88	107.02	107.85	105.71	107.32	107.6	104.19	109.26	107.52	107.24	108.33	107.17	106.72	108.25	105.14	105.2	101.52	106.42	104.23	106.62	103.25	104.76	105.84	109.76	106.18	108.03	106.3	108.61	105.74	108.1	106.28	107.41	107.46	110.1	107.64	106.78	105.06	107.45	108.35	108.14	105.64	107.19	107.01	111.46
106.95	106.21	105.42	107.15	107.56	107.26	103.92	106.84	104.91	108.86	107.14	104.6	106.71	108.03	105.37	104.51	103.66	103.69	106.79	105.12	105.11	105.16	104.85	108.04	105.21	104.28	102	104.42	107.43	103.37	106.67	107.14	105.2	109.2	107.58	102.22	102.96	104.56	106.47	107.88	104.26	107.12	109.76	108.61	103.4	106.64	102.8	105.83	107.49	107.58
105.46	107.6	105.33	109.17	103.88	103.69	108.53	108.51	108.51	103.45	102.82	104.87	102.83	104.32	102.87	102.79	103.93	104.85	106.14	107.57	105.93	104.82	106.02	105.83	103.43	104.17	105.11	103.83	104.5	104.86	104.99	106.37	103.93	105.16	105.27	104.68	104.85	107.21	106.3	108.32	104.72	104.75	102.26	105.27	107.69	107.2	104.49	108.35	106.96	107.5
113.91	112.73	114.09	112.88	109.66	113.01	114.54	112.64	112.47	115.46	111.26	110.52	114.36	112.71	115.78	111.05	112.24	114.19	110.55	114.4	112.3	112.48	116.67	111.3	114.42	113.15	111.2	112.1	116.74	116.03	112.47	112.14	113.79	112.27	109.87	108.92	114.14	114.94	114.64	114.33	114.15	111.08	110.51	112.27	114.5	108.93	112.39	113.44	113.36	113.55
98.283	99.929	101.3	99.544	97.407	99.812	101.43	98.571	103.22	104.27	101.42	99.139	99.615	101.99	98.281	99.925	96.886	101.71	99.831	98.839	97.404	99.081	99.731	98.827	102.79	99.4	102.16	101.38	98.572	100.02	102.44	101.92	100.07	100.94	101.94	101.01	97.67	100.81	103.64	101.46	98.11	98.209	97.738	100.61	96.847	98.936	101.09	100.09	97.241	102.81
108.97	111.4	109.13	111.04	109.24	104.72	109.32	109.38	110.63	106.64	111.14	108.55	113.6	110.6	110.77	109.57	106.07	108.76	109.08	110.39	109.16	111.69	107.89	109.6	111.86	106.42	107.64	109.49	110.78	113.41	108.34	110.35	105.88	108.78	110.59	111.52	109.73	109.26	110.01	110.13	109.84	111.31	112.21	107.73	109	109.2	109.61	111.73	108.94	108.09
111.76	111.42	109.24	108.29	110.32	111.7	108.04	108.49	107.41	107.55	111.59	107.62	108.59	109.65	109.87	111.2	109.24	108.92	111.51	110.45	109.9	111.14	112.96	110.33	109.44	109.46	108.56	109.85	113.3	108.22	109.48	108.98	108.38	110.13	110.08	110.17	108.87	107.24	109.99	109.48	108.03	109.86	110.18	109.67	110.9	110.08	109.41	111.44	110.93	108.38
[truncated: 150 more columns]
