# Supplementary material for: Genetic dissection of main and epistatic effects of QTL based on augmented triple test cross design
Source: PLoS One. 2017 Dec 14;12(12):e0189054. doi: 10.1371/journal.pone.0189054 (PMC5730204; doi:10.1371/journal.pone.0189054)
Supplement: S8 Supporting Information — (ZIP) [file pone.0189054.s008.zip › z4_350_0.5_5.csv]

108.8	111.16	105.8	108.73	105.43	107.82	107.94	108.28	101.17	107.28	105.25	104.26	109.36	105.63	110.2	103.9	104.05	106.34	106.91	108.19	105.4	105.31	107.67	105.4	107.57	105.92	105.67	109.56	104.64	104.01	106.45	107.54	109.3	103.76	108.37	109.75	109.39	109.44	107.7	110.02	107.51	107.69	101.04	106.85	109.02	107.73	103.93	105.76	105.98	109.19
106.36	106.44	104.26	105.93	109.14	103.76	109.19	99.607	104.67	105.38	109.47	105.4	103.58	105.57	105.86	104.61	109.17	111.23	108.73	108.69	104.23	108.02	104.91	108.4	106.29	104	104.78	102.8	102.61	104.22	107.5	106.69	105.08	106.55	106.49	101.1	105.58	108.01	103.55	103.71	100.54	108.23	104.09	107.4	105.76	107.05	108.57	107.33	107.85	104.53
106.28	107.95	105.5	104.4	107.72	100.36	104.43	110.6	103.21	105.23	106.96	105.17	108.68	106.36	105.58	104.76	109.69	104.15	102.4	111.45	111.63	107.82	109.84	105.55	102.69	104.95	103.39	111.22	101.46	105.82	104.11	108.38	105.52	110.04	108.68	104.74	106	108.06	105.2	106.84	106.18	106.37	109.79	100.11	106.95	105.45	106.93	106.27	100.08	101.11
111.15	111.16	107.13	110.28	103.83	107.65	109.13	103.91	106.49	109.5	111.24	111.58	110.4	110.7	112.26	112.85	116.53	109.54	113.95	108.55	108	108.02	108.22	108.19	111.53	107.1	109.2	104.77	106.84	111.94	116.94	107.09	113.16	109.1	111.75	109.04	107.84	115.99	109.24	111.21	108.48	108.69	110.95	111.18	108.62	114.01	107.83	109.48	109.99	108.22
111.81	104.09	101.54	102.66	103.53	106.02	105.4	108.92	104.67	102.66	101.87	100.13	106.67	104.35	100.42	105.63	105.45	105.99	108.6	106.46	104.43	103.73	102.75	104.03	105.75	100.29	109.76	100.71	106.13	105.02	105.87	105.78	105.84	104.57	106.74	104.81	104.55	102.61	101.81	106.54	98.926	106.58	105.31	102.25	105.38	106.74	101.82	102.5	103.9	99.383
106.38	103.76	105.17	106.7	105.93	103.7	105.28	108.08	107.2	101.76	106.27	105.1	106.48	104.65	106.15	106.03	101.19	105.64	105.96	108	103.77	104.21	106.23	103.95	108.08	104.12	100.32	102.13	102.47	106.47	102.93	105.54	105.7	107.21	105.5	104.83	108.49	103.38	104.49	104.39	101.96	101.27	101.93	105.96	104.44	104.37	106.28	105.6	105.82	102.39
103.52	108.46	107.15	108.82	111.01	107.2	110.43	105.15	109.32	102.47	104.89	107.69	106.34	106.84	109.57	107.76	105.54	109.98	106.02	104.07	107.47	110.61	104.77	104.29	107.48	107.31	102.59	109.2	104.55	108.35	105.51	107.1	106.75	104.85	103.54	104.72	103.47	107.01	109.73	104.39	105.66	106.54	107.5	105.98	104.36	103.24	104.9	106.73	107.84	113.63
104.38	103.47	108.07	101.78	107.22	102.51	107.54	105.88	107.59	102.52	106.61	103.74	104.28	105.18	106.67	107.08	102.77	105.27	105.79	105.5	108.06	101.92	107.12	103.71	105.15	107.2	105.43	106.79	102.57	103.48	100.23	104.3	108.01	105.52	101.85	104.9	99.965	104.25	102.06	106.34	106.86	104.84	106.76	107.78	104.61	102.62	102.5	104.87	103.57	104.99
101.64	105.69	102.96	102.66	104.6	107.99	108.92	107.03	106.69	111.97	102.07	106.61	109.65	105.23	106.23	108.63	102.05	101.35	106.89	105.47	107.51	107.15	105.88	105.77	104.32	105.2	106.97	107.06	103.3	107.27	104.25	102.34	107.93	104.06	103.13	109.76	105.01	103.63	104.13	108.92	101.66	110.55	103.89	104.99	102.2	105.52	106.25	107.9	105.76	109.51
110.72	107.82	106.2	105.11	112.53	111.16	116.6	114.04	109.72	112.39	105.9	112.84	111.97	110.31	114.14	112.41	113.72	112.02	112.49	112.13	108.95	112.32	109.49	111.86	112.97	117.07	107.94	113.84	112.15	112.29	112.71	108.01	111.06	112.5	108.14	108.44	110.27	112.68	112.33	110.42	113.34	112.82	115.57	112.13	113.64	108.46	109.99	107.87	110.48	109.3
105.76	106.35	108.08	108.57	106.4	105.26	102.35	106.05	101.37	103.19	103.34	108.64	104.98	106.75	107.75	106.33	106.95	107.77	108.6	105.18	104.1	106.83	108.08	111.46	106.14	109.46	109.07	104.03	104.43	108.59	108.86	107.21	106.43	104.49	107.77	108.2	112.05	102.42	104.62	108.86	106.15	108.3	102.08	109.45	107.52	104.73	106.59	108.49	106.91	106.72
106.54	110.29	107.4	108.33	115.33	106.91	116.22	109.84	111.93	113.4	112.55	109.57	114.05	115.03	109.24	106.69	111.08	108.08	109.89	113.04	111.49	113.71	115.05	108.48	108.38	107.19	112.15	105.03	110.11	107.21	106.9	108.44	109.71	118.57	111.6	105.89	109.39	109.89	111.64	110.56	113.95	115.79	112.57	107.83	111.86	103.94	108.99	109.52	114.09	113.16
113.11	112.89	111.65	108.12	113.43	111.39	113.48	109.93	111.69	113.88	114.04	111.58	110.07	111.91	111.31	112.53	109.37	116.47	112.66	110.4	105.85	108.46	115.14	109.94	110.44	111.94	111.35	108.99	110.98	117.58	112.56	110.17	109.2	107.32	106.85	109.19	113.35	111.17	107.47	115.49	106.68	110.45	107.53	110.59	107.92	106.82	115.78	109.95	112.69	110.62
111.87	108.92	109.41	107.89	111.68	110.51	112.53	110.61	108.52	109.53	106.77	110.01	111.15	109.38	110.87	111.08	109.16	111.49	106.26	111.74	105.97	110.15	107.94	107.65	109.2	106.26	108.96	109.61	105.49	112.16	113.08	113.46	110.04	114.7	112.29	111.94	112.87	111.22	111.13	109.09	108.94	111.15	107.99	106.61	111.47	109.98	110.54	109.08	109.49	112.32
110.01	112.15	117.61	109.15	112.02	111.64	112.17	110.6	115.43	113.14	111.29	112.77	113.46	108.7	110.11	111.68	110.18	112.42	112.12	113.08	111.05	110.31	110.57	110.61	108.78	113.14	108.39	109.33	110.87	114.97	115.96	112.29	114.6	111.77	109.48	113.34	110.9	112.71	113.59	109.13	107.33	109.98	110.12	116.09	110.74	109.91	108.99	113.26	116.3	115.24
115.04	107.47	109.74	108.82	111.62	109.33	110.03	111.88	114.12	113.6	107.27	111.18	108.72	109.78	113.21	118.19	111.77	115.57	112.67	109.32	112.05	117.53	110.3	113.37	117.07	114.24	113.61	112.3	116.77	108.8	106.9	110.38	112.08	111.55	109.56	107.34	109.75	109.44	112.87	117.56	113.86	113.29	111.59	105.39	110.82	117.34	113.38	108.62	112.02	113.09
119.54	115.07	113.49	112.74	117.91	120.27	122.08	116.07	120.7	114.6	120.9	113.12	122.07	115.61	120.02	115.65	113.26	119.74	115.52	122.61	116.58	115.55	120.59	122	114.47	116.04	114.09	118.79	114.01	119.45	118.54	120.2	117.22	115.19	118.44	115.57	119.62	120.71	114.36	120.55	117.02	116.37	117.37	114.76	113.82	118.88	118.32	117.35	112.95	114.85
97.951	98.943	102.12	100.22	100.66	102.24	97.972	103.29	99.035	104.4	102.85	101.85	106.02	100.03	101.87	99.597	97.381	97.288	99.929	97.732	99.947	100.11	99.975	100.22	102.03	104.35	98.661	93.696	93.385	103.29	98.52	100.39	99.929	100.73	98.798	102.47	96.541	102.86	99.705	99.357	98.085	102.06	100.5	98.279	101.31	99.016	96.942	98.488	99.916	104.1
106.43	103.93	109.16	110.96	105.81	104.14	108.2	105.62	105.72	109.7	107.83	104.16	108.9	103.16	109.57	107.13	105.63	103.25	106.48	106.29	101.34	102.31	112.4	111.26	106.36	105.9	104.52	106.87	108.32	101.58	106.75	110.96	106.62	105.65	108.23	104.64	107.95	107.34	108.44	107.24	105.72	108.84	107.68	107.98	106.15	105.3	107.58	109.3	108.15	104.54
106.87	107.9	108.79	108.85	109.26	106.75	109.28	110.69	109.59	112.5	113.4	108.29	106.7	114.56	113.45	108.3	109.53	115.04	107.5	114.97	108.45	113.95	111.04	111.23	108.44	106.16	116.01	111.33	111.74	112.54	116.52	113.26	114.55	109.94	110.17	116.33	116.99	110.3	105.42	110.16	111.88	111.75	113.32	111.83	107.24	107.73	106.32	115.11	110.52	108.23
106.65	105.04	104.31	108.94	108.43	102.71	103.87	110.41	107.03	103.18	105.9	108.83	108.98	106.73	103.12	103.36	108.03	107.56	106.15	107.69	107.35	108.12	105.49	105.76	106.14	108.43	109.42	109.71	105.08	101.41	105.28	103.48	102.87	109.35	107.74	106.56	111.75	101.58	105.41	106.45	107.42	101.06	106.26	107.33	111.31	105.64	102.74	103.3	105.56	105.32
111.78	109.95	109.37	111.59	107.54	110.31	109.94	109.15	109.06	112.27	113.33	111.46	110.3	110.99	112.7	111.65	114.14	116.07	115	112.89	109.97	112.05	109.84	111.72	109.96	107.19	110.02	110.92	111.74	113.95	107.59	113.51	112.12	111.87	114.11	110.58	111.13	108.85	113.57	109.59	110.07	106.42	112.21	110.4	108.55	109.32	110.63	112.36	115.69	111.63
109.1	108.24	104.36	105.32	105.95	110.18	105.37	103.87	107.54	109.31	107.18	106.95	104.55	107.86	104.86	105.45	105.16	104.23	104.55	106.84	105.77	109.7	108.02	109.04	104.69	108.85	104.55	108.25	105.09	105.29	107.91	108.99	102.34	106.76	105.31	103.13	107.74	105.24	106.94	101.93	105.89	110.51	106.64	103.91	107.11	105.02	109.33	107.19	106.27	105.97
109.68	105.13	108.11	105.34	107.04	102.76	104.6	107.97	102.96	103.81	104.2	107.34	100.67	105.27	105.76	110.88	106.62	104.6	104.55	106.98	105.74	104.7	105.96	102.49	100.25	108.49	106.44	105.27	103.95	105.65	105.79	105.88	101.47	105.38	108.12	104.11	106.67	105.66	105.18	102.65	104.12	106.05	107.05	103.05	100.49	108.08	108.9	105.57	102.79	101.43
105.33	102.43	101.89	105.03	105.17	105.14	103.11	101.32	103.98	104.73	101.74	104.72	109.75	105.72	103.53	107.59	110.38	104.86	107.43	101.96	104.67	102.83	101.9	104.84	106.38	100.45	103.67	104.23	104.64	104.49	105.83	101.24	106.07	104.78	104.45	103.87	102.08	101.45	102.02	106.25	101.81	104.16	100.95	104.17	105.16	104.44	106.28	108.58	105.66	105.04
112.24	112.32	113.57	110.87	111.71	116.34	111.81	112.29	111.76	113.91	117.29	113.85	110.2	116.45	114.39	114.23	112.31	114.06	115.37	111.24	111.26	110.12	114.07	113.08	112.9	110.55	108.57	112.5	114.53	115.28	114.06	110.77	117.05	115.62	113.79	116.09	112.68	114.77	113.83	109.16	112.32	108.88	111.78	113.66	114.03	118.79	111.26	112.32	110.2	113.47
102.16	107.43	103.31	109.38	106.57	103.41	107.83	104.27	106.62	103.13	109.43	105.73	104.53	105.55	102.76	105.63	101.72	104.51	105.32	101.9	109.36	107.18	106.12	101.85	103.59	105.46	110.53	109.18	102.32	107.77	102.6	99.91	103.34	106.99	107.15	105.15	103.32	103.48	104.4	108.86	108.82	105	108.27	106.03	107.27	106.59	105.16	104.79	102.82	108.97
105.05	110.42	104.2	106.31	104.2	107.4	102.65	103.43	104.33	101.42	105.61	109.45	108.54	106.83	106.16	105.99	102.57	105.59	102.82	104.11	106.56	105.64	103.96	105.05	101.64	105.16	108.08	102.35	106.43	105.65	105.72	107.35	100.33	106.41	105.17	108.86	104.57	104.72	109.62	106.49	108.37	104.13	110.29	110.67	103.71	105.98	105.05	106.94	105.57	101.11
110.72	111.99	111.14	113.86	111.77	113.9	111.86	112.11	112.15	109.36	111.06	112.03	110.06	110.52	109.21	110.44	110.1	108.66	113.46	112.51	112.54	113.93	113.56	111.97	109.96	116.46	114.78	110.82	108.89	111.01	111.35	111.8	112.95	110.56	108.88	109.82	109.64	117.38	110.79	114.48	107.73	113.51	113.75	116.46	110.76	108.89	108.25	112.53	114.12	116.35
109.9	108.06	113.64	109.95	109.35	110.41	113.73	112.28	119.43	111.38	110.89	109.92	111.87	110.33	110.2	108.27	108.86	108.73	108.4	110.22	107.13	113.45	104.47	113.37	111.32	107.83	107.07	110.94	109.5	110.6	107.19	110.38	114.52	107.33	111.24	110.87	106.79	112.34	107.26	108.49	112.16	111.65	110.66	114.17	107.14	108.9	110.81	107.53	114.06	115.31
104.15	108.15	104.03	101.56	103.74	102.9	106.49	105.33	104.31	101.76	104.55	107.17	104.82	106.04	104.81	108.16	105.28	106.6	104.85	101.31	103.8	100.69	103.14	101.49	104.93	106.72	106.64	103.07	101.86	102.64	108.37	103.52	104.16	102.61	100.61	105.48	99.92	103.24	105.47	102.13	102.81	104.13	98.996	103.27	106.47	107.2	107.73	100.06	109.18	102.41
108.03	101.34	102.77	102.68	107.96	107.76	106.17	110.06	106.21	106.91	106.06	104.24	103.33	105.51	106.9	106.89	109.45	106.26	110.08	106.08	106.7	100.82	107.52	110.74	105.13	105.59	108.6	108.43	106.54	106.3	103.31	103.37	105	108.46	107.11	106.65	103.18	107.95	103.7	104.95	108.94	103.36	108.93	107.58	105.52	102.52	105.19	112.58	106.95	105.99
117.88	114.57	112.7	114.99	115.45	116.08	114.42	115.54	119.73	117.49	113	113.71	115.91	116.8	114.2	116.83	112.85	117.1	117.99	112.21	115.78	119.51	116.39	119.18	112.76	116.15	116.45	115.38	119.53	120.32	117.49	117.46	118.37	120.57	117.7	115.43	115.12	115.95	115.66	117.78	114.06	114.22	111.8	116.63	115.2	118.09	117.36	116.92	116.27	115.42
100.3	104.17	99.077	98.161	102.68	98.936	101.27	99.732	100.86	97.77	99.571	99.265	97.678	100.65	101.9	99.943	100.74	101.24	102.86	97.909	98.123	97.516	98.738	98.971	100.8	101.96	103.49	96.315	100.04	103.23	98.521	101.02	96.187	101.01	100.39	100.92	93.943	99.136	97.826	102.1	98.891	97.463	103.79	101.46	101.23	100.96	103.14	97.648	99.554	101.81
104.91	107.33	108.75	103.63	106.06	99.918	103.26	100.41	101.51	101.74	104.27	104.35	105.09	103.89	102.38	103.18	103.72	103.27	104.19	100.78	102.25	105.8	99.732	103.85	110.68	103.16	101.35	99.164	103.02	99.685	102.91	103.41	102.64	99.748	104.4	105.21	103.69	103.36	107.3	109.89	107.35	106.33	102.66	105.87	106.36	100.12	103.03	105.29	101.16	102.76
110.23	105.57	106.39	101.47	106.36	102.78	99.707	104.19	103.03	105.03	104.68	106.55	107.58	104.21	105.57	105.47	108.62	105.41	103.76	105.46	104.35	106.76	107.87	105.21	107.34	107.23	104.49	106.78	102.52	101.53	104.66	105.63	101.65	105.11	108.54	103.48	105.51	107	106.19	105.13	104.41	107.12	111.91	107.19	104.3	104.9	106.04	106.93	105.06	102.6
113.92	109.34	116.04	108.41	112.95	110.84	110.55	113.81	111.81	111.04	113.49	107.12	113.72	111.17	110.76	111.77	113.65	109.26	112.91	115.94	111.98	111.86	114.01	114.18	112.5	108.89	112.04	106.9	111.97	111.78	111.98	112.88	107.68	109.42	108.38	113.1	112.35	115.69	111.86	113.16	110.61	113.13	116.68	109.81	115.41	112.79	110.33	107.69	110.59	113.49
103.29	102.99	103.41	106.62	105.83	103.27	103.58	109.18	104.43	105.59	105.54	105.71	107.37	106.67	105.31	102.91	106.75	100.56	107.97	106.84	108.45	106.43	108.8	106	105.58	107.07	104.8	107.25	107.99	104.88	107.98	108.39	106.65	103.27	104.67	102.05	103.46	102.13	104.5	102.28	106.09	103.53	102.05	103.96	108.19	103.94	102.62	103.9	101.99	105.04
98.486	99.777	100.64	98.91	97.136	99.851	97.642	101.23	96.305	101.83	100.41	97.67	100.03	100.99	105.38	104.48	97.576	101.89	100.63	97.738	99.675	98.917	101.56	100.56	99.355	104.89	98.024	99.137	101.3	99.819	102.54	102.06	100.6	101.53	98.853	99.481	97.743	104.5	100.58	97.584	100.48	99.086	95.959	101.11	104.64	101.14	100.08	99.445	100.95	103.61
106.33	101.01	104.19	105.04	101.77	107.52	104.67	107.13	107.06	109.97	110.25	104.77	103.69	105.22	109.15	105.59	105.74	101.87	105.49	106.88	108.87	103.51	107.92	106.03	102.75	104.89	103.67	104.41	105.15	100.65	108.81	108.47	105.52	102.55	101.17	102.44	103.85	98.946	103.74	107.54	104.83	102.71	104.59	110.25	105.25	110.71	107.52	102.66	109.53	107.48
113.31	104.09	103.03	99.507	109.5	99.917	100.23	108.03	104.48	104.2	104.46	105.72	111.08	102.94	104.2	102.67	105.42	100.51	109.42	105.35	105.8	104.48	101.6	108.08	105.79	112.61	108.57	104.73	106.22	106	106.14	105.47	103.91	105.02	102.03	100.46	104.04	105.35	105.43	103.34	106.12	108.18	100.46	103.87	104.55	103.22	106.61	103.7	104.29	104.08
100.33	99.54	96.181	98.389	100.28	101.96	97.535	97.492	100.25	101.56	102.05	98.945	96.384	101.04	99.462	100.57	96.963	97.035	104.7	104.03	96.448	101.63	100.07	98.077	99.859	98.725	102.78	101.86	102.54	105.49	99.972	107.5	103.85	100.83	99.301	101.51	100.45	101.26	101.72	101.42	100.81	101.36	97.304	99.718	100.98	100.8	99.294	102.88	102.49	102.51
114.2	111.66	109.62	111.55	108.62	110.75	110.78	109.93	108.42	111.6	107.98	113.83	112.57	112.29	108.34	112.23	110.39	111.22	110.06	110.37	114.17	108.52	112.05	111.57	111.46	111.02	106.3	110.63	110.93	110.3	109.57	112.14	112.45	109.81	109.46	112.44	114.49	109.51	110.29	108.59	111.7	113.25	108.91	110.74	112.55	114.21	109.79	110.92	111.28	112.3
102.57	106.4	108.54	107.84	107.21	103	106.63	108.03	105.78	108.59	105.35	108.38	106.87	102.68	106.54	107.16	101.87	106.5	102.96	107.08	106.86	106.29	104.94	98.859	102.1	105.97	110.23	104.91	107.57	106.63	104.86	104.11	106.09	113.66	107.49	108.23	106.38	102.29	104.13	105.78	104.97	109.57	108.04	107.85	105.64	107.87	102.45	105.74	105.51	107.98
114.38	114.2	116.16	120.45	117.09	113.76	117.2	123.21	116.5	114.24	115.31	117.56	115.71	117.65	113.16	115.16	119.56	118.54	115.48	115.02	115.34	114.72	117.08	117.93	113.23	117.93	121.5	120.48	120.19	111.02	117.75	116.22	117.71	112.23	115.07	115.72	115.37	113.4	116.74	118.83	116.09	113.87	115.88	115.4	114.35	116.37	117.13	117.76	116	115.9
110.27	109.97	109.67	116.72	111.02	113.62	106.48	111.82	112.88	106.62	109.99	112.29	112.98	112.74	110.23	116.87	110.16	113.22	115.83	111.78	108.47	111.89	113.98	112.98	110.72	109.83	113.88	110.85	110.6	109.77	108.97	112.66	109.78	109.01	114.36	116.51	115.71	113.95	110.53	113.13	111.9	113.16	105.18	112.89	106.6	112.19	112.98	115.26	111.37	111.8
106.23	104.33	104.42	110.3	106.58	104.17	103.6	106.9	107.81	100.59	107.65	104.86	102.73	103.09	105.59	112.78	106.74	105.77	103.92	103.62	101.69	104.5	109.03	109.25	109.03	106.44	109.5	107.03	102.49	103.91	104.18	105.8	108.17	106.4	107.45	105.28	106.66	103.62	102.86	101.62	104.72	101.47	104.45	110.98	103.66	110.13	104.62	107.05	105.45	101.21
106.31	107.87	104.76	105.3	105.2	108.91	108.7	108.7	105.83	104.38	107.3	107.33	104.09	104.56	104.49	103.95	105.28	106.05	106.68	102.38	106.3	107.93	105.49	103.03	100.36	105.25	106.52	101.92	106.32	106.42	105.15	105.44	100.53	106.47	109.01	103.27	105.31	106.28	108.08	107.76	107.37	104.1	104.73	106.01	110.32	105.62	105.54	102.26	102.46	103.2
106.9	107.28	109.72	105.01	104.26	106.6	106.29	105.87	105.85	108.44	107.62	107.32	102.2	103.28	106.86	107.21	108.39	106.5	106.57	104.47	107.73	103.74	104.97	107.17	107.86	107.66	104.95	109.28	107.93	104.56	104.41	105.9	112.86	106.46	104.84	108.03	109.65	105.89	104.39	105.24	110.34	106.1	100.39	107.49	105.67	107.16	106.41	105.96	103.89	108.08
103.24	109.22	107.64	102.77	106.3	104.61	105.14	108.42	105.11	105.39	107.77	101.08	101.57	102.11	104.17	108.11	109.73	106.52	107.16	104.56	106.3	108.23	107.43	105.82	105.9	104.61	104.94	106.06	101.85	105.94	103.38	102.97	101.79	107.16	104.4	101.23	105.41	106.18	105.88	110.2	104.97	105.1	106	104.51	105.21	106.95	105.83	105.14	100.43	105.51
114.78	120.11	112.5	116.88	117.77	117.21	115.44	117.19	112.71	116.69	119.33	115.42	119.11	117.82	116.35	115.26	115.73	112.04	122.33	116.28	113.32	115.83	120.26	117.79	115.3	114.16	113.64	116.98	119.21	117.89	118	115.08	116.97	114.68	115.6	114.03	114.04	113.67	117.21	112.18	115.65	120.7	119.62	115.64	116.6	113.98	121.33	117	118.3	117.8
103.44	109.99	107.05	106.46	108.78	101.29	105.48	105.44	103.68	106.52	105.95	103.27	104.39	103.57	104.11	106.13	109.03	102.87	108.03	105.9	102.89	106.81	106.77	108.43	106.96	112.18	102.35	102.63	104.87	103.87	103.82	107.16	104.36	106.73	104.66	104.21	104.21	111.32	109.36	109.45	100.82	102.89	108.76	106.18	108.48	105.38	110.19	108.85	109.47	108.16
97.44	102.78	99.876	96.434	96.631	104.41	103.1	100.8	103.86	98.925	98.297	98.654	97.757	99.507	96.389	104.39	101.89	99.472	97.71	97.778	102.5	103.98	99.108	100.59	99.636	98.995	101.65	100.46	99.974	102.97	98.603	104.13	97.862	102.1	101.58	96.999	106.8	99.002	98.496	101.29	99.164	103.32	100.12	97.884	103.51	99.809	106.73	96.602	101.09	103.67
99.906	108.93	106.45	110.2	101.3	105.1	103.65	107	105.64	101.08	104.48	108.66	102.05	101.1	106.88	108.05	109.81	102.99	102.94	98.961	104.33	104.15	105.48	106.6	103.75	104.27	109.27	102.65	102.7	105.58	103.39	105.51	106.43	108.79	104.9	105.21	103.46	105.12	104.05	108.14	108.31	109.41	107.51	105.17	108.61	105.87	104.91	106.72	108.49	101.18
112.7	112.16	109.39	113.25	114.73	113.35	112.92	116.11	116.23	112.34	111.76	115.12	110.86	108.61	115.1	111.82	112.75	114.88	108.82	118.08	114.67	112.81	112.29	114.03	111.86	117.24	111.59	112.31	113.72	110.86	116.14	116.28	112.71	115.41	116.6	109.72	115.12	113.19	109.84	112.68	109.2	111.12	116.15	111.82	112.3	111.6	116.02	113.68	111.66	111.69
107.4	107.41	100.79	106.27	105.45	105.74	105.8	103.36	103.13	103.41	107.07	103.28	106.23	101.68	106.16	108.57	103.18	108.48	105.51	108.64	103.36	102.38	101.91	104.46	104.63	103.47	106.42	103.41	106.94	102.32	104.88	105.49	104.2	109.14	105.56	103.87	103.09	105.12	103.94	104.59	108.32	110.7	104.69	105.21	103.61	106.62	104.83	108.02	102.49	102.99
108.89	105.86	105.35	112.28	103.99	110	102.93	108.08	106.33	107.66	105.34	99.971	105.58	105.86	106.62	106.12	107.81	109.39	106.08	107.71	104.89	110.21	108.21	101.79	109.92	102.74	104.84	106.14	105.44	106.58	103.54	108.99	104.35	108.8	100.35	103.69	103.09	109.72	107.08	102.28	105.61	104.36	108.51	108.35	106.83	107.5	106.21	104.81	103.32	108.55
111.16	107.21	104.23	104.7	106.28	104.08	105.63	106.14	106.05	107.51	101.99	103.59	104.83	108.34	108.23	106.9	105.35	109.65	103	107.9	105.93	106.83	110.18	109.47	105.87	106.9	106.42	104.49	106.8	106.39	108.2	106.5	111.88	102.93	107.48	107.25	106.41	109.57	107.14	106.14	104.77	105.28	106.21	104.76	104.33	103.5	106.42	105.41	105.86	107.31
105.07	103.22	108.39	104.11	99.889	107.2	108.88	104.22	106.53	101.51	102.27	105.64	107.23	107.52	105.46	102.31	100.48	108.62	108.74	104.41	102.73	102.16	104.69	106.21	108.56	103.28	100.7	103.54	105.4	103.97	102.12	101.4	104.39	104.63	103.48	104.05	103.86	101.27	107.65	104.88	106.63	103.96	105.48	103.65	107.71	102.95	110.98	109.17	104.63	105.64
109.73	115.35	109.61	115.15	111.85	113.75	107.94	112.29	112.42	109.65	111.92	111.56	108.43	108.76	114.46	112.77	112.05	104.11	108.51	114.4	110.07	109.31	111.53	107.77	109.54	110.17	106.58	112.47	112.44	111.06	111.33	106.58	111.65	113.73	112.14	111.33	111.4	109.4	115.7	120.06	110.21	113	105.84	105.24	109.18	110.85	107.65	113.15	110.31	117.9
104.06	106.02	103.03	106.76	102.41	103.94	102.45	106.54	102.54	104.91	110.6	105.23	101.93	101.54	100.75	104.96	107.64	102.04	107.33	104.82	105.02	104.13	103.23	108.86	104.9	110.05	104.95	104.62	104.03	102.05	107.94	107.92	107.31	112.46	103.89	107.01	105.31	107.79	105.89	106.41	105.7	103.44	103.33	109.22	105.6	107.83	103.32	107.12	101.44	105.78
105.03	106.76	106.63	104.56	106.49	105.7	109.63	103.75	102.18	106.09	105.31	105.75	102.62	103.2	101.19	105.66	109.74	109.8	105.04	106.69	105.9	105.07	105.11	105.47	108.14	107.13	104.13	103.76	106.19	105.73	106.47	107.6	102.64	105.73	104.6	104.71	110.28	104.55	105.84	104.53	104.66	101.93	97.572	108.23	106.67	106.34	109.14	105.42	101.8	106.4
111.94	108.92	110.13	111.8	114.69	109.09	113.42	110.52	115.22	106.23	114.27	113.56	110.88	110.98	113.61	111.57	108.65	113.9	111.09	110.9	113.98	110.19	111.85	111.52	107.98	113.92	111.77	112.4	113.89	112.61	110.26	110.7	112.04	115.06	115.19	109.14	117.69	116.11	115.32	113.52	116.9	114.22	114.61	115.49	108.9	109.73	115.78	108.9	114.01	113.82
113.92	110.08	105.45	111.12	111.84	106.73	114.2	112.09	111.54	112.33	108.88	111.39	115.44	116.02	112.4	116.75	109.99	116.89	115.82	117.08	113.37	111.55	115.15	114.41	109.78	117.23	111.56	110.44	114.05	112.13	117.19	116.12	113.23	110.63	113.43	113.93	114.94	109.21	111.37	114.63	115.57	114.18	118.96	108.93	110.01	109.9	114.09	113.87	112.03	112.7
102.59	100.42	97.879	101.06	98.886	97.753	105.49	94.132	100.1	102.91	101.11	97.102	100.72	98.891	103.21	100.68	100.83	100.12	95.193	97.198	97.94	97.232	103.56	97.359	99.165	99.978	102.8	97.776	98.828	96.794	100.24	97.306	95.698	100.58	102.62	100.15	95.439	102.8	103.31	98.725	98.538	98.691	98.586	94.756	98.472	96.325	103.26	100.22	101.01	96.966
113.68	110.67	109.4	111.02	111.31	114.22	108.59	115.71	114.94	109.74	108.79	110.27	110.71	109.57	110.78	111.5	112.05	108.96	112.09	112.78	114.42	112.21	111.09	109.05	111.66	110.45	110.54	112.31	110.74	110.19	112.06	109.87	110.42	110.21	111.55	109.13	113.05	108.26	108.1	110.6	108.1	113.07	107.83	109	109.38	116.48	113.17	113.59	109.38	114.17
103.8	102.93	102.36	102	104.38	103.18	106.12	106.75	107.32	101.12	106.5	105.17	107.08	104.5	99.95	108.29	105.66	102.95	110.24	104.32	101.55	105.74	103.3	104.32	105.68	98.79	106.15	103.72	105.26	103.85	103.34	109.21	107.96	104.21	106.79	104.72	101.44	104.58	101.97	104.06	104.46	106.86	99.24	107.17	100.76	102.52	105.26	104.72	105.63	105.63
105.36	108.33	103.85	101.84	103.39	103.55	109.18	109.06	105.9	108.44	109.55	104.22	104.54	103.99	104.33	104.23	104.09	103.57	108.02	103.53	107.05	107.67	108.96	100.78	107.29	104.38	103.91	107.38	102.79	105.93	99.371	106.05	107.8	101.63	107.52	103.71	106.58	105.06	106.88	104.25	106.6	103.57	107.91	103.18	108.32	109.78	102.45	102.18	104.97	101.73
116.49	117.86	117.31	116.34	119.26	119.76	112.1	116.15	117.15	113.38	117.74	118.71	115.03	115.85	116.58	114.77	113.85	116.64	119.25	121.87	116.28	120.53	113.49	110.99	111.97	111.34	112.4	120.93	117.43	119.25	115.67	113.26	118.43	119.63	118.68	115.97	119.94	115.15	120.01	116.75	118.35	115.54	116.94	112.33	117.43	121.46	116.6	116.18	113.14	115.82
100.69	98.973	100.25	98.221	100.83	97.78	98.201	106.6	101.83	98.589	99.164	101.93	100.27	101.98	103.3	95.985	102.68	99.8	98.314	99.932	99.063	106.34	99.437	98.534	101.13	97.331	98.441	95.076	99.805	101.52	101.62	99.092	100.82	99.339	96.957	101.21	100.16	101.11	99.683	97.412	100.45	98.622	99.085	99.415	103.54	106.97	105.72	103.89	107.14	98.88
113.84	111.75	110.66	111.04	109.56	109.2	111.71	110.11	114.08	113.09	108.86	109.36	111.08	113.91	114.04	113.81	112.11	106.72	108.27	110.68	112.65	110.34	112.75	108.56	111.42	111.92	112.85	110.18	110.43	115.72	107.91	111.07	109.98	109.55	107.01	111	114.21	112.63	115.7	109.49	111.83	108.94	111.72	109.99	108.65	115.95	112.13	111.49	114.28	108.95
104.93	106.45	104.23	103.83	99.673	102.87	107.32	102.15	102.77	104.8	104.45	111.04	104.72	102.55	106.38	104.47	107.39	103.85	104.74	103.57	106.97	105.66	107.54	105.81	106.21	101.49	102.31	103.92	107.85	102.86	106.86	104.64	109.19	108.28	110.03	104.47	108.79	102.66	106.16	105.64	105.65	108.19	103.63	108.54	102.22	105.88	104.89	103.34	102.37	103.48
104.79	109.31	105.89	106.82	105.31	107.57	106.75	105.37	104.8	107.97	103.69	102.11	108.71	104.4	104.91	112.25	105.7	108.71	107.45	107.89	105.18	107.1	106.68	108.41	105.08	102.26	106.17	107.13	109.75	105.49	107.95	106.88	104.85	106.46	105.58	108.55	107.44	106.38	107.79	104	102.05	107.74	105.65	102.66	104.14	106.68	105.63	106.16	105.66	102.41
112.09	116.86	109.93	114.68	115.98	108.07	110.89	116.74	110.37	110.82	104.51	112.3	110.99	111.41	111.5	111.18	113.26	112.07	109.48	110.33	113.09	111.59	117.9	118.55	110.89	110.89	112.38	114.97	113.03	111.64	114.78	113.06	112.02	105.19	112.06	114.31	110.64	107.92	114.14	111.2	110.76	112.99	114.71	111.3	111.25	110.58	110.34	109.85	113.61	113.64
106.41	102.38	101.33	106.64	105.32	107.93	105.86	104.52	106.45	106.11	105.65	102.25	106.79	104.31	105.89	106.34	102.56	105.77	106.03	107.56	104.23	106.92	103.23	105.92	106.08	99.952	107.54	108.78	105.49	106.96	103.68	107.56	104.06	113.04	107.65	102.03	108.42	96.916	104.55	103.65	105.52	103.39	113.17	105.25	109.24	105.15	105.59	103.72	107.09	108.23
103.34	107.17	102.49	108.4	104.72	109.17	105.28	106.04	108.53	101.89	105.35	104.38	109.93	105.95	105.36	103.2	102.45	107.61	112.57	108.93	107.74	101.83	104.41	111.06	109.31	108.39	107.85	108.07	105.98	103	107.1	106.63	104.69	103.77	106.55	107.38	104.18	106.19	109.39	108.53	111.07	105.26	110.03	105.73	106.81	105.57	105.87	107.63	107.37	105.06
101.33	98.009	100.14	101.11	104.63	101.64	100.58	99.683	99.408	100.29	95.825	98.773	102.04	96.848	100.46	99.833	99.827	102.86	100.48	101.2	100.17	102.35	103.9	96.898	97.505	99.64	99.623	99.374	100.57	99.903	100.88	96.855	105.65	102.81	97.645	98.466	97.902	97.86	98.516	96.967	99.407	99.793	104.7	102.39	99.914	99.201	104.59	102.53	103.51	101.38
115.24	111.88	115.69	109.82	113.26	110.06	109.31	113.57	109.19	110.62	111.18	115.41	113.95	111.15	113.6	108.49	111.42	115.26	110.74	111.21	112.84	114.96	112.09	115.61	111.87	115.48	110.54	111.25	108.23	110.38	111.01	111.33	110.49	115.54	117.34	107.68	113.86	114.4	112.21	115.02	110.1	112.7	115.39	110.93	108.73	115.42	111.25	111.12	112.65	104.38
108.48	111.03	104.78	102.96	106.25	104.94	104.04	109.93	107.28	104.63	105.12	102.35	102.4	105.34	109.89	104.8	105.52	107.72	109.29	107.54	103.53	107.13	103.77	99.473	106.87	101.34	104.85	102.31	106.66	105.9	103.67	107.07	104.87	108.51	109.65	112.27	105.41	106.11	105.82	105.15	105.89	106.12	106.15	107.32	106.98	106.36	106.72	105.71	107.41	107.02
105.31	103.45	108.08	105	106	102.47	103.47	100.65	103.26	102.57	102.07	108.02	102.5	107.02	103.2	105.81	101.13	104.05	105.91	105.96	104.39	107.99	106.84	108.15	105.17	102.94	101.62	104.27	102.49	99.555	106.67	102.8	103.5	106.37	105.53	104.68	100.6	104.16	103.91	106.33	103.26	102.96	105.1	104.61	102.61	101.31	101.63	104.73	104.69	106.08
117.48	122.03	117.14	117.46	118.38	110.85	110.78	115.88	119.35	114.19	118.26	116.29	114.41	119.71	117.05	114.74	111.9	117.82	118.2	119.62	114.91	113.94	118.71	122.22	120.48	116.61	113.77	120.13	117.18	116.66	122.77	114.29	112.62	114.16	116.36	111.86	113.56	116.07	119.88	120.43	113.18	115.67	119.48	116.63	118.58	117.87	119.54	116.68	119.35	116.78
108.53	108.69	105.55	108.12	102.23	108.4	104.51	113.12	104.99	104.35	107.27	106.43	104.57	110.16	101.93	105.85	104.99	106.4	106.65	105.71	101.83	103.61	101.99	106.17	105.67	103.33	109.06	103.19	103.52	108.19	106.2	103.28	101.55	106.5	109.04	107.8	107.13	110.02	105.56	106.03	107.31	107.12	105.57	107.32	107.53	107.07	107.28	107.61	99.174	104.77
112.84	114.1	109.23	111.97	109.16	112.54	110.42	114.68	107.67	116.16	113.27	112.85	114.34	113.33	114.84	113.16	112.24	107.21	109.66	110.11	116.17	107.62	111.34	106.47	113.36	112.12	112.39	108.8	111.59	113.83	114.32	115.72	111.1	109.45	112.64	108.85	114.02	114.94	114.83	103.48	110.09	109.31	110.05	110.86	115.34	104.46	110.86	111.04	110.54	109.21
103.9	105.21	110.66	105.38	102.85	109.41	102.52	106.11	104.45	105.71	107.45	101.82	103.72	101.42	110.67	106.58	101.9	106.14	107.12	106.84	102.11	109.82	106.94	106.18	106.36	104.13	107.49	107.65	104.8	103.52	105.37	103.49	104.79	109.77	108.43	105.34	106.48	106.68	105.25	105.86	105.99	105.47	101.17	106.63	102.52	100.5	104.08	105.16	108.92	102.52
114.5	112.65	110.88	117.85	109.51	116.42	113.98	110.84	112.01	115.18	117.43	112.82	116.27	110.63	110.42	113.84	111.11	116.3	109.13	110.91	114.41	112.63	111.82	113.33	112.95	109.46	110.91	115.79	115.7	111.43	112.7	113	114.43	112.62	108.07	116.71	117.21	107.19	111.9	113.14	110.74	115.88	110.85	112.01	115.79	111.35	116.47	114.33	115.4	111.54
114.41	114.03	112.62	108.92	110.56	113.67	115.84	113.71	115.16	111.45	109.62	108.08	108.62	113.11	110.81	111.61	113.39	109.99	108.75	112.81	110.6	109.85	113.13	111.08	115.39	108.97	112.03	112.61	111.88	114.11	106.04	112.62	112.43	109.29	114.95	108.93	108.8	113.57	111.12	117.21	116.21	109.93	112.76	114.94	113.17	114.61	112.61	111.15	111.29	109.22
111.11	113.39	112.77	109.54	113.29	114.09	110.8	114.03	113.22	110.08	112.55	110.84	110.56	108.81	111.05	113.52	112.1	111.32	116.74	111.75	108.89	106.29	109.29	113.39	113.28	112.27	108.82	106.74	114.73	106.57	111.7	109.8	113.11	112.66	108.09	111.04	106.68	109.43	111.67	109.56	110.76	110.51	112.16	108.53	108.16	111.44	115.99	110.52	113.26	111.62
114.15	113.59	111.71	114.26	110.88	113.22	111.77	113.1	113.14	112.59	109.34	112.48	113.41	114.87	109.63	113.16	106.75	111.15	114.33	113.13	110.55	108.99	116.5	110.85	112.53	111.41	112.09	111.6	114.93	111.18	112.39	111.91	114.77	110.95	109.7	112.39	112.97	109.19	116.28	110.95	110.95	115.05	113.32	110.65	111.43	113.57	108.24	114.79	111.32	112.01
109.21	111.82	111.09	112.71	108.34	111.12	114.28	109.98	110.51	114.28	110.28	110.41	104.8	116.5	110.97	113.57	113.91	116.96	112.08	106.77	113.4	110.45	113.52	109.51	111.45	111.2	112.5	112.55	110.94	110.46	108.59	108.57	109.27	110.07	109.41	108.28	110.65	110.83	111.5	108.28	108.77	112.21	114.36	112.19	110.65	107.3	108.82	113.08	109.66	115.82
110.59	108.94	110.03	114.32	108.24	108.05	115.18	112.85	110.07	110.84	111.01	109.98	111.33	114.48	111.41	111.19	107.99	111	108.29	110.36	110.31	111.61	112.41	115	111.73	108.9	112.2	108.86	108.56	110.22	111.91	103.08	112.31	113.78	111.51	115.43	106.99	111.96	108.37	109.64	109.22	115.7	111.91	110.49	109.89	107.63	107.02	112.57	112.15	114.09
96.778	103.69	98.072	98.747	102.89	101.18	101.88	102.78	97.631	98.861	98.926	100.88	100.49	98.854	100.66	103.07	98.136	102.78	101.59	95.507	97.341	101.3	101.4	97.882	102.52	99	100.45	93.979	100.96	98.859	99.805	103.46	102.24	103.2	101.36	99.383	99.061	100.8	98.181	102.72	100.67	99.236	99.626	98.463	97.088	100.24	101.57	97.748	100.15	98.006
113.47	111.48	109.67	109.32	109	109.37	109	109.38	111.18	116.03	114.08	109.42	107.51	111.32	114.33	110.92	111.92	112.41	109.93	109.97	111.01	110.52	116.04	110.54	114.44	121.32	109.12	108.15	112.47	108.54	111.79	112.2	111.06	110.42	110.56	114.21	107.99	110.75	111.53	113.98	111.49	110.17	112.65	107.81	111.97	108	106.23	114.1	110.58	114.37
107.7	100.96	106.99	108.48	108.04	102.23	105.3	107.4	102.54	107.11	104.54	102.25	108.48	107.01	109.75	103.64	104.22	105.41	107.66	109.17	101.87	108.37	103.1	104.45	106.02	100.68	105.66	101.71	104.04	106.14	105.53	102.15	105.7	106.89	104.64	105.24	103.38	101.36	105.21	106.33	106.49	108.67	109.81	105.15	101.02	102.53	106.67	106.09	99.6	105.78
115.72	117.02	111.21	110.66	113.04	115.3	111.79	114.6	111.01	108.72	108.53	114.75	110.84	112.33	111.93	109.99	108.96	114.62	117.89	114.78	114.06	112.72	112.87	113.51	114.07	112.29	112.28	112.88	117.17	113.26	114.84	107.97	113.44	116.57	113.16	111.91	112	115.88	111.91	120.23	112.44	111.78	114.76	116.35	111.05	114.89	113.58	115.98	109.89	112.23
108.22	107.74	113.23	113.54	106.01	113.87	110.83	114.53	112.75	105.35	112.74	110.71	109.22	110.35	113.98	112.16	108.6	109.52	110.28	113.59	112.04	107.99	114.12	111.85	108.94	112.51	110.12	115.31	109.67	111.78	116.6	111.82	109.34	108.2	112.98	110.75	114.38	115.98	116.27	111.25	111.39	110.71	107.94	112.54	111.82	113	115.33	110.47	112.38	111.24
114.43	104.15	109.58	106.64	108.48	111.41	108.54	106.83	110.93	108.72	112.03	104.68	100.64	112.24	107.47	108.46	116.55	104.29	109.57	107.88	109.57	108.78	111.09	110.34	108.17	110.64	107.97	108.85	106.84	109.25	109.79	113.4	106.65	114.24	108.15	108.44	113.84	108.87	114.91	110.03	112.15	113.61	109.39	112.94	108.2	107.95	111.1	106.47	110.3	107.86
107.95	107.5	111.67	113.88	106.19	114.87	109.29	111.01	106.63	106.48	106.82	108.13	108.75	111.9	109.94	110.52	113.11	111.44	109.13	112.75	115.36	113.44	110.27	107.53	109.62	112.82	112.34	109.51	112.29	106.61	107.15	110.23	107.02	108.34	108.55	110.74	113.16	108.79	111.31	105.86	112.37	109.73	106.57	105.62	107.9	109.02	112.34	108.95	110.18	110.42
104.85	103.85	103.67	108.48	106.93	107.16	106.93	105.49	108.64	106.41	107.56	108.12	103.32	102.21	102.68	106.04	105.6	101.6	100.79	107.44	106.7	103.64	103.96	102.98	103.8	101.86	107.03	103.22	106.24	101.44	106.47	100.47	103.61	105.27	102.8	105.32	102.67	100.4	105.91	103.62	104.58	103.12	105.78	107.76	105.32	107.64	104.17	100.26	105.4	101.59
106.4	102.56	109.17	109.83	103.41	103.95	102.65	108.45	101.6	100.63	105.13	106.67	106.1	101.21	108.35	106.99	102.69	105.1	104.18	106.35	100.44	103.92	107.55	102.7	103.31	106.43	104.53	102.55	106.56	106.09	100.39	102.4	102.98	102.73	103.04	102.98	103.01	102.85	103.77	104.37	102.18	103.47	101.44	102.17	103.75	105.48	104.09	110.05	103.07	108.22
110.96	106	111.41	111.04	115.27	108.8	115.81	110.47	112.28	110.61	109.31	114.46	109.12	115.27	111.69	110.81	109.38	105.66	106.26	105.27	111.88	113.34	110.73	104.54	109.67	110.39	110.3	108.42	107.65	110.43	112.91	108.32	111.37	108.75	109.42	109.88	111.65	110.71	111.23	111.7	109.02	110	109.08	111.06	110.67	109.97	113.05	111.73	111.96	108.46
108.71	108.3	107.32	104.65	106.18	108.39	103.22	104.22	107.28	104.5	106.69	106.18	107.68	102.22	103.13	103.94	105.39	100.04	102.28	100.82	102.9	106.24	104.33	102.59	105.21	105.31	106.22	103.14	105.8	106.93	105.76	103.13	104.54	103.17	102.18	105.12	108.29	106.61	106.72	102.62	105.52	109.39	104.8	108.22	105.74	103.67	102.6	105.35	104.84	108.21
104.08	108.86	105.49	105.76	106.52	105.5	101.91	105.15	103.61	108.52	104.13	102.42	103.87	108.96	103.17	106.74	106.74	105.76	106.38	102.02	111.38	105.27	102.9	104.73	104.91	106.09	100.32	106.2	102.8	101.92	102.83	107.77	107.47	107.16	108.96	109.03	107.3	109.09	109.19	106.69	107.34	107.93	106.96	109	99.786	107.24	105.86	107.13	105.25	108.33
103.8	101.97	106.2	105.32	105.53	105.04	104.34	106.88	105.92	105.98	104.09	99.887	106.08	106.8	106.02	105.29	104.1	104.8	106.74	104.81	104.17	106.45	111.55	108.88	107.97	107.77	104.37	105	102.61	106.79	106.42	105.51	105.54	105.99	109.47	101.1	102.69	104.26	109.67	105.92	105.56	107.47	105.51	102.13	101.52	104.36	112.42	107.67	105.14	109.73
105.59	109.41	111.61	108.83	114.55	116.63	110.36	111.42	113.02	115.88	113.48	110.47	111.75	111.36	110.2	113.16	110.13	113.72	112.67	112.59	111.69	113.51	112.58	113.42	106.82	110.9	115.6	111.86	115.39	112.35	108.59	111.77	111.43	109.04	111.28	111.12	108.06	109.61	112.16	112.42	113	110.23	110.65	109.92	115.05	112.23	115.8	108.06	117.06	113.11
101.48	102.36	99.601	99.801	105.93	103.38	103.71	97.283	98.31	98.578	98.591	99.385	97.008	104.61	100.37	97.413	96.968	101.27	103.32	101.61	101.49	102.12	101.9	93.733	104.11	99.541	103.28	100.76	102.4	100.22	101.9	102.48	99.387	100.15	97.614	99.017	100.66	101.21	102.26	98.663	102.57	101.86	95.506	97.669	99.792	103.34	101.91	103.71	98.362	102.01
115.2	116.48	111.7	116.33	111.1	111.57	114.82	115.64	109.9	110.93	112.85	112.63	110.78	116.43	115.14	113.99	113.17	113.15	110.89	112.73	116.7	113.57	117.27	113.74	111.09	112.06	111.84	111.91	117.04	115.66	111.09	114.43	114.6	111.7	113.28	113.78	116.58	109.3	112.45	115.06	112.95	110.79	115.8	113.45	109.22	112.98	117.15	110.64	114.84	116.06
106.35	105.9	104.92	101.75	105.13	107.81	101.65	97.571	104.49	106.69	104.15	100.29	105.44	108.33	101.26	103.57	102.98	105.4	104.79	105.78	104.89	100.86	107.57	101.78	105.74	100.92	104.66	105.71	105.34	108.39	104.05	102.21	102.42	102.11	104	107.04	102.62	102.79	104.85	100.41	103.97	104.09	100.79	103.14	106.92	108.99	104.03	106.26	104.89	107.13
109.55	113.32	108.69	107.02	111.63	112.16	114.81	113.71	111.35	112.74	107.56	115.41	112.49	106.62	114.16	112.29	112.46	110.27	114.81	112.78	114.75	113.91	114.33	111.05	114.86	110.28	113.83	108.22	111.52	111.7	109.44	109.15	113.12	110.33	113.57	109.99	113.06	111.8	114.26	112.48	115.17	109.91	111.83	112.7	110.58	113.58	110.5	108.7	113.94	111.8
103.41	102.62	106.15	111.32	107.09	105.72	107.51	103.31	107.5	108.44	104.52	104.87	107.17	105.8	105.37	107.51	110.64	106.54	105.87	109.31	102.77	102.84	103.58	102.99	104.08	108.03	106.36	105.6	105.48	104.05	104.86	102.51	107.86	105.66	109.72	100.51	102.15	106.12	104.97	108.97	104.15	106.71	99.307	106.98	103.44	100.8	106.71	109.82	106.76	105.78
102.75	102.51	102.42	98.371	99.477	99.798	99.378	96.348	102.92	105.53	100.76	96.791	97.947	105.24	101	102.71	101.28	98.486	99.174	98.981	100.46	101.93	97.183	106.07	99.942	101.91	100.49	105.33	101.15	99.54	99.952	96.739	98.703	97.848	97.708	99.194	100.14	105.24	99.806	106.3	101.01	104.99	100.39	107.07	100.24	96.541	99.616	95.116	100.42	102.21
104.73	102.6	103.97	106.7	101.64	107.38	106.39	104.82	108.66	106.54	105.79	108.5	104.81	108.57	106.77	111.67	109.68	102.67	106.65	103.74	107.17	112.05	106.49	102.56	108.9	106.17	102.57	103.54	101.83	105.11	104.34	105.32	108.34	106.15	104.05	108.4	106.73	107.21	105.56	103.58	105.62	106.99	107.32	106.38	100.1	104.37	111.04	108.44	105.31	110.17
99.772	99.295	101.94	102.92	101.08	103.9	97.997	97.486	100.68	98.452	100.29	97.884	96.696	100	96.441	99.119	91.885	99.251	96.314	99.083	101.74	96.974	96.319	101.56	100.57	100.23	98.958	96.671	97.748	100.54	102.81	103.5	99.592	101.32	96.784	99.82	93.765	101.41	100.8	97.412	92.62	100.92	99.76	103.84	96.702	102.07	101.45	97.502	102.43	106.02
111.19	112.74	112.7	108.25	111.22	111.77	107.59	113.56	110.28	107.7	109.24	116.02	111.06	111.62	118.04	112.73	105.94	115.96	109.1	115.16	111.6	109.33	109.56	110.61	114.63	109.51	110.29	117.75	112.02	111.63	111.9	111.87	109.5	111.23	107.3	111.69	114.47	109.99	111.85	113.26	112.83	112.96	116.08	115.59	114.43	110.88	111.94	114.86	114.54	114.19
109.83	112.97	108.89	109.8	110.55	116.21	108.78	110.17	111.64	107.83	109.47	108.53	108.76	107.19	109.79	107.32	113.08	109.62	106.82	107.98	106.81	112.99	105.61	113.22	108.15	105.12	106.93	109.68	111.32	109.44	107.52	111.22	109.98	111.15	111.87	110.1	111.7	109.38	107.17	106.15	112.34	111.65	109.27	108.45	111.17	110.62	110.98	110.57	111.8	107.22
112.85	113.05	115.04	108.99	112.77	112.2	114.58	111.3	110.21	115.71	114.62	117.75	110.19	109.8	114.59	112.67	111.78	109.76	114.43	116.32	113.75	110.52	113.53	113.23	118.08	117.91	114.55	112.4	112.63	110.44	112.6	114.1	110.52	114.38	110.83	113.93	112.7	115.28	116.44	116.43	109.41	113.11	114.77	110.37	113.31	112.89	115.51	113.59	113.3	112.68
107.44	108.19	105.98	109.37	105.44	108.22	108.25	111.4	106.86	104.55	103.91	102.02	105.38	106.43	105.2	110.31	105.92	108.25	111.26	107.75	105.42	107.43	102.88	104	103.5	108.09	103.81	105.31	103.8	106.51	106.24	102.62	107.86	110.18	101.84	102.68	104.9	108.95	111.63	108.4	109.16	110.03	106.35	108.28	104.63	104.72	107.56	110.39	104.17	108.56
100.09	107.29	100.74	104.92	104.02	108.87	107.35	105.91	108.07	102.98	105.51	102.89	105.36	102.24	106.77	103.22	109.53	106.96	108.82	105.49	105.6	108.32	111.69	105.89	106.3	107.69	105.66	107.14	109.21	104.8	103.28	107.15	106.78	103.91	107.2	105.88	106.38	105.25	107.58	109.9	107.07	104.43	104.62	110.21	108.03	108.2	106.76	103.85	99.682	104.19
107.29	105.76	106.41	106.55	107.1	104.2	105.36	102.22	105.21	106.68	106.71	101.37	109.18	105.71	107.61	103.21	105.22	105.86	107.19	108.02	108.47	105.43	103.07	107.89	103.63	106.36	106.8	103.9	109.59	104.82	107.32	107.21	103.17	107.82	108.92	106.18	109.9	105.87	107	106.99	107.01	102.9	109.29	105.02	103.66	103.53	108.64	107.48	103.9	105.7
104.04	107.91	105.47	102.99	108.02	110.98	106.44	104.98	104.65	109.42	107.99	100.47	110.58	107.62	108.56	108.08	101.14	110.51	106.75	110.16	105.39	110.26	106.08	106.04	111.89	104.73	102.92	110.24	108.24	108.24	107.43	107.29	108.9	105.76	104.09	101.22	105.79	105.76	104.37	106.83	106.18	107.37	108.29	107.51	107.78	106.82	108.63	106.14	109.79	106.05
102.88	109.48	105.2	100.53	100.69	106.57	107.5	103.07	107.05	103.47	105.78	104.4	104.08	108.46	108.52	110.02	106.91	106.83	105.61	107.75	108.28	108.6	109.53	105.77	105.16	102.27	104.19	103.68	108.68	108.27	107.77	109.48	105.67	108.85	102.73	108.62	104.89	107.2	104.14	107.93	108.71	110.39	103.62	109.24	99.802	104.54	102.07	107.99	103.29	104.47
99.682	96.953	100.13	100.48	99.966	96.613	100.59	101.84	97.027	101.74	100.36	100.93	98.724	101.71	102.02	90.323	99.468	103.92	105.24	97.874	97.276	100.18	101.63	97.887	100.21	100.86	99.13	102.93	96.937	95.879	98.415	96.67	98.779	96.405	98.09	102.33	101.47	101.07	101.98	101.3	101.11	99.777	102.25	99.34	103.68	98.685	98.668	105.23	98.206	100.04
115.71	111.81	108.44	111.19	110.85	112.57	106.42	110.12	113.13	109.71	109.86	113.77	109.74	108.23	112.61	112.28	108.03	113.58	110.25	113.87	111.26	114.92	109.69	110.01	112.64	111.8	110.26	109.76	110.48	110.28	108.84	111.87	115.12	108.73	111.93	110.48	110.85	111.24	110.79	111.19	114.83	108.17	112.14	115.86	108.01	113.89	112.6	108.21	108.21	112.98
112.83	107.93	106.88	107.38	110.66	115.82	117.11	113.47	116.03	109.91	114.55	107.52	110.67	108.26	115.58	109.29	109.92	110.01	107.34	115.01	112.65	114.11	114.02	111.46	115.49	111.37	107.49	109.32	114.88	114.61	112.37	118.3	112.18	107.71	115.96	111.54	113.15	112.22	109.74	110.23	109.21	110.28	111.92	115.94	113.14	113.75	113.47	110.18	112.82	112.24
102.38	101.53	102.66	102.64	109.13	110.38	105.65	104.58	103.16	105.04	104.84	104.45	106.67	103.97	105.53	109.48	102.14	106.25	106.86	108.14	107.13	109.67	102.91	107.43	103.99	104.49	107.86	106.08	106.81	104.08	107.23	107.02	103.34	109.99	102.08	99.214	106.67	107.08	103.79	106.8	105.9	104.93	101.65	104.78	104.45	109.87	104.11	104.25	103.98	107.09
107.47	106.17	107.64	105.34	104.64	104.15	103.84	106.45	105.38	102.55	107.71	107.28	102.6	104.34	104.38	106.73	109.51	101.6	109	107.61	103.44	107.19	102.78	107.54	107.71	108.78	102.5	104.56	106.79	105.18	101.48	104.07	107.3	103.87	105.73	101.96	106.19	104.88	99.506	102.9	106.75	104.07	106.78	101.44	103.95	102.96	105.29	107.08	103.41	105.44
104.65	105.46	105.22	103.73	103.75	108.87	103.4	109.06	107.89	104.28	105.8	105.3	102.37	105.07	109.66	107.22	109.09	106.23	99.398	106.12	103.41	105.34	101.88	101.94	104.92	100.79	104.1	102.82	103.32	102.72	106.3	101.97	106.98	105.75	106.52	100.66	102.69	104.53	105.06	107.21	105.68	108.96	103.58	102.81	104.87	103.84	103.69	105.94	106.51	102.97
115.4	119.48	117.76	116.22	119	118.1	117.14	117.92	119.68	118.98	114.97	119.2	120.46	116.46	117	120.65	115.2	121.9	116.23	119.04	113.63	119.43	115.6	117.14	121.53	119.94	117.04	120.36	118.81	115.86	116.23	118.27	118.93	121.4	114.62	118.92	117.47	118.45	118.16	115.99	116.08	119.76	118.75	115.51	118.05	119.9	117.88	117.13	118.03	119.11
111.69	108.79	106.57	112.28	111.53	109.88	111.92	107.41	110.7	114.62	109.86	105.45	110.09	109.29	111.87	110.92	110.97	112.21	112.95	110.42	107.54	112.05	108.35	111.26	116.33	110.84	115.03	107.32	106.64	110.48	107.44	109.36	110.07	113.48	119.07	112.51	109.23	108.56	110.21	111.29	107.08	108.32	109.8	112.46	110.88	110.36	108.68	112.01	110.28	111
100.6	106.24	108.38	102.48	105.14	104.8	107.77	104.85	105.08	107.07	102.29	103.73	104.72	102.84	103.34	102.18	97.677	103.72	108.27	104.88	106.51	102.81	106	103.02	105.3	105.5	100.23	106.03	107.8	106.82	103.2	105.16	103.5	108.26	104.91	104.92	105.22	107.88	109.4	109.09	103.7	106.63	102.34	104.64	99.332	107.24	101.57	104.65	109.14	105.26
104.36	107.54	106.92	109.03	107.86	106.15	109.1	106.76	102	106.56	112.51	106.91	105.63	107.35	105.16	108.02	105.95	108.94	109.77	106.88	106.07	111.97	105.65	105.36	111.82	106.48	109.91	108.47	104.17	103.15	105.9	102.28	108.78	109.06	111.83	103.71	109.35	107.36	104.29	102.76	110.2	105.57	107.65	108.61	103.67	106.73	108.61	104.67	108.93	107.62
122.05	119.92	118.03	118.55	108.81	120.34	118.76	120.39	117.84	111.68	116.2	113.6	115.87	117.41	119.72	111.21	110.56	118.38	112.48	117.58	119.36	113.93	108.63	118.89	115.97	116.83	119.57	112.74	116.94	117.17	113	116.7	115.07	112.99	113.55	115.58	121.59	113.72	110.38	114.81	115.37	121.15	118.63	119.9	114.03	114.57	112.08	115.72	115.74	117.75
104.41	97.513	102.41	102.23	99.606	99.811	100.3	101.62	101	100.54	98.346	99.021	103.69	101.17	98.338	102.59	97.618	99.943	103.27	101.06	99.499	104.24	100.46	97.327	99.663	95.5	98.989	99.152	100.46	99.878	102.11	100.5	101.32	96.434	101.21	104.86	103.36	97.828	102.69	106.61	100.68	103.38	101.74	100.99	97.42	97.638	103.72	98.86	102.1	99.717
116.55	109.73	108.52	111.78	111.9	111.3	110.48	104.16	114	114.19	106.87	113.36	108.97	117.82	109.32	109	110.94	113.79	107.3	111.28	108.37	115.73	108.34	105.64	109.42	110.99	106.94	112.82	114.41	106.26	110.69	111.54	112.45	111.35	112.87	109.35	111.97	111.62	109.02	104.29	109.07	112.38	114.44	110.69	112.03	113.15	112.47	108.39	116.72	111.21
107.48	109.92	108.3	107.77	109.44	107.38	109.89	108.85	107.2	111.52	109.28	113.14	116.01	111.66	108.62	110.46	106.5	110.06	111.16	109.73	109.08	110.47	108.94	114.5	109.77	108.59	108.92	112.43	112.58	112.35	116.57	111.84	115.03	109.8	108.7	111.58	109.05	110.15	110.2	109.55	110.78	111.33	110.89	111.7	105.99	111.46	110.57	108.06	109.58	107.63
98.901	105.67	105.94	106.96	102.58	102.37	101.75	102.5	105.4	103.14	103.93	102.03	106.05	104.92	104.01	105.5	104.97	106.65	108.78	105.02	107.48	104.95	108.22	105.57	104.77	106.21	100.28	101.7	102.55	102.7	105.44	103.38	104.81	103.84	105.95	106.22	102.57	107.43	103.61	106.74	104.12	110.13	101.66	103.86	103.86	104.79	103.07	105.24	103.16	102.48
103.7	102.99	103.3	104.45	112.86	106.13	105.41	110.62	102.5	103.94	103.22	105.53	109.32	105.43	105.64	106.73	106.09	103.62	106.28	105.18	106.5	108.89	108.91	103.99	103.99	111.65	106.4	106.57	106.12	105.55	107.76	112.55	105.3	106.27	107.5	102.82	103.99	102.96	109.87	104.88	107.78	103.83	105.87	106.39	105.82	101.64	106.39	102.19	104.2	103.61
98.792	96.835	98.87	97.159	99.78	106.64	95.581	101.51	97.975	104.15	97.509	99.974	96.988	102.24	98.637	98.553	99.942	95.673	101.05	100.32	98.504	100.22	99.37	101.91	100.03	98.6	97.429	102.22	102.06	101.22	99.469	96.832	100.42	100.24	100.26	98.179	99.665	98.159	100.56	99.49	96.71	98.143	100.96	99.912	101.79	97.251	99.361	100.02	99.684	102.96
100.58	96.24	99.263	98.21	96.923	99.344	100.47	96.457	95.558	97.059	96.557	100.22	102.37	101.24	101.68	97.277	107.28	98.21	99.638	95.581	103.22	100.96	101.36	101.09	99.69	101.23	104.38	100.24	99.086	98.158	101.36	99.989	99.938	103	98.99	101.63	99.987	101.2	100.15	102.13	96.386	95.071	99.693	98.804	102.14	99.943	95.176	99.415	96.636	95.502
110.94	112.35	111.45	114.18	112.15	111.45	118.31	111.91	111.25	113.15	112.4	113.72	110.01	113.02	110.97	113.35	112.8	113.65	110.41	110.98	112.69	112.24	114.39	113.03	109.12	114.14	113.39	110.37	113.15	110.79	109.17	112.1	111.73	113.12	111.73	105.7	112.11	108.62	112.05	111.3	111.95	110.62	104.6	109.72	114.73	111.53	113.84	109.87	107.15	112.08
108.74	103.53	103.76	107.85	105.58	109.51	109.41	107.5	103.8	107.16	105.06	104.14	112.35	104.17	103.14	107.88	105.48	106.34	106.96	105.19	105.84	108.14	109.22	106.34	110.63	108.58	105.39	108.83	105.86	108.08	106.6	110.11	107.66	109.83	105.89	107.1	108.4	110.24	105.26	105.28	105.94	110.7	102.93	104.36	108.64	103.69	110.68	106.95	104.97	110.03
110.33	110.52	111.78	107.29	108.88	111.22	113.85	111.32	114.62	111.39	112.1	107.04	106.84	111.59	109.53	113.56	112.96	112.42	111.44	109.35	111.07	114.4	113.31	110.07	110.27	111.39	113.5	112.64	115.27	117.25	112.71	110.05	109.44	112.81	115.12	107.97	104.73	113.34	109.2	114.49	113.63	110.24	106.72	111.78	109.02	111.33	111.43	114.99	112.98	112
108.88	106.62	109.46	106.27	101.66	109.99	106.93	104.04	104.99	111.08	107.64	111.09	102.39	105.21	105.18	107.45	107.23	103.88	103.96	102.69	106.67	110.45	105.11	107.5	104.82	110.73	108.06	104.5	109.97	106.86	112.95	105.47	106.14	113.31	104.78	105.95	104.21	106.92	108.07	105.21	108.9	107.33	103.6	106.75	103.22	106.42	103.16	106.01	107.1	100.02
95.378	95.583	102.36	101.22	95.713	98.271	99.994	101.51	98.31	98.091	102.21	101.66	102.53	100.87	100.25	100.42	99.505	98.386	98.115	102.08	97.286	102.51	104.1	101.47	99.381	98.694	98.611	98.128	102.13	95.996	99.04	99.082	98.506	101.78	98.888	103.58	101.66	97.406	97.84	103.02	101.02	95.808	98.003	97.636	97.859	100.88	103.1	97.532	98.657	98.221
108.39	112.68	109.12	113.2	105.29	106.06	102.93	107.61	111	100.22	106.16	110.49	106.92	107.71	105.22	109.12	108.72	108.78	107.06	107.02	107.66	108.52	104.07	111.43	111.74	107.8	109.74	106.13	105.33	107.09	106.62	108.1	110.12	104.34	104.69	104.72	103.98	112.08	108.49	108.15	108.12	104.33	102.93	105.18	107.82	108.95	105.71	108.72	102.39	106.28
120.71	119.18	116.58	118.28	122.97	111.65	116.48	118.78	117.5	115.98	118.99	114.28	116.96	120.96	118	116.97	117.63	120.36	120.01	113.01	118.58	118.97	120.92	119.84	118.81	113.67	117.94	115.28	118.17	117.28	113.09	119.12	118.92	120.78	117.89	115.16	125.25	117.45	122.38	118.09	118.02	119.92	117.31	116.73	118.53	120.14	116.79	113.54	118.7	119.54
109.48	116.39	108.28	112.58	114.82	112.36	111.17	109.5	107.79	110.83	115.03	110.81	112.45	110.67	112.59	112.79	109.39	113.15	112.5	110.72	111.37	110.54	113.36	113.26	109.27	111.38	113.48	110.59	114.25	114.12	111.86	113.01	109.9	111.89	112.96	108.14	112.29	109.46	110.43	107.27	113.43	108.98	110.81	111.57	109.49	111.71	111	111.38	114.04	118.58
112.21	108.74	104.91	108.01	104.88	107.48	98.844	105.34	102.96	102.75	107.56	108.88	106.54	103.39	112.91	108.29	107.54	106.93	108.12	109.69	114.56	107.38	110.18	110.17	107.78	102.7	108.85	108.02	100.15	106.36	110.26	110.15	105.73	101.99	108.38	109.15	106.02	110.16	105.48	108.35	104.76	110.57	102.89	110.11	103.6	104.92	99.964	111.92	107.95	107.04
100.23	101.61	100.62	98.189	101.99	95.192	96.057	101.22	96.925	97.985	99.33	100.82	104.72	98.57	104.53	102.02	96.035	99.69	101.45	99.339	103.38	101.63	102.88	102.68	100.07	102.07	100.71	99.248	97.6	102.4	97.936	102.57	99.183	99.011	102.6	93.705	99.593	103.17	100.04	98.227	96.829	96.98	98.354	97.945	98.713	102.38	100.75	97.485	97.798	98.78
108.54	101.92	110.6	108.96	104.85	112.03	107.47	102.89	106.69	108.62	107.95	104.53	106.01	106.44	107.1	106.1	108.74	107.55	107.41	110.28	104.57	107.55	104.53	103.42	110.18	106.05	109.89	106.19	104.78	107.17	103.39	106.4	104.37	107.13	106.44	109.05	107.25	105.58	100.09	107.49	101.52	111.24	108.75	101.19	107.4	104.47	108.79	105.82	104.01	111.91
103.21	101.51	98.024	97.022	103.43	99.87	101.39	101.18	99.373	97.699	99.603	100.53	97.721	101.08	100.41	104.7	101.91	101.61	101.3	102.3	98.27	98.493	97.851	102.3	95.804	101.78	99.341	99.794	100.54	99.393	100.93	97.321	104.62	104.21	98.823	96.677	100.84	103.31	101.27	99.34	96.744	97.975	101.54	100.62	97.969	101.05	102.99	103.72	100.83	99.456
98.776	99.044	100.2	99.866	93.404	101.19	102.61	102.66	97.028	100.19	99.408	98.901	98.999	99.108	95.044	98.505	103.09	95.137	97.127	101.41	100.51	97.623	101.54	96.588	99.612	99.484	96.431	97.735	101.84	96.441	101.49	98.125	101.24	98.959	95.918	100.5	101.45	96.524	101.8	98.37	98.194	101.59	99.795	97.012	102.2	101.06	99.288	98.212	103.06	106.5
101.66	106.81	105.78	102.94	106.84	103.42	107.58	102.68	105.7	108.53	102.36	108.73	107.05	102.15	101.49	104.84	105.16	106.63	107.67	105.87	107.92	104.88	108.41	105.69	103.99	107.03	110.56	106.31	109.92	108.6	108.47	107.76	106.23	104.47	106.62	102.45	102.39	103.21	107.28	108.23	105.32	105.45	108.41	107.09	111.51	107.15	102.94	103.47	108.31	100.91
111.89	112.54	109.85	116.24	109.68	111.44	113.25	111.07	113.99	107.72	108.63	110.6	111.87	110.27	115.49	110.91	113.67	112.89	105.91	110.51	109.55	114.03	115	109.31	113.17	108.6	109.07	111.16	110.7	109.16	109.32	113.8	109.02	108.87	111.88	109.99	111.1	112.11	110.46	111.21	104.95	115.3	111.87	111.84	111.34	108.52	109.97	107.67	111.76	108.81
107.99	108.75	109.1	110.46	103.54	107.91	104.95	105.86	108.73	106.64	103.3	105.29	107.06	103.14	104.68	106.76	105.44	104.89	101.77	110.55	110.84	106.57	107.85	103.82	105.22	104.86	110.39	97.946	108.17	107.36	105.28	106.13	105.5	106.19	102.63	111.15	106.07	106	106.62	104.63	111.19	108.57	106.23	105.25	106.75	111.89	103.36	103.15	103.19	108.23
121.1	117.06	118.89	116.6	115.68	113.98	116.5	113.24	121.33	113.69	118.89	116.06	116.07	115.62	115.83	118.72	111.64	111.89	115.32	113.64	113.17	113.17	112.98	119.86	122.01	113.9	114.52	112.84	111.8	113.53	119.59	114.84	116.55	115.72	120.48	115.43	116.76	117.7	113.8	117.14	116.11	116.66	119.08	118.44	119.82	112.51	114.46	114.55	116.98	115.68
109.16	103.88	106.32	101.76	101	101.4	104.46	101.65	104.93	100.28	103.96	107.26	103.19	104.97	105.12	103.25	104.79	106.7	105.94	100.13	104.78	103.36	101.67	107.55	106.41	101.9	103.49	105.12	105.79	104.32	104.19	102.88	103.84	103.03	104.62	105.49	102.18	101.47	110.9	102.89	103.62	104.95	103.54	107.54	106.16	105.96	101.44	104	101.74	104.08
101.77	99.645	98.074	105.36	101.98	98.033	100.03	99.327	97.747	99.637	99.31	99.335	97.116	102.74	97.863	97.344	99.966	102.23	101.33	100.8	97.997	96.103	100.42	100.43	97.986	96.394	104.04	102.97	97.325	102.22	102.24	102.42	95.516	101.62	100.41	100.08	104.61	105.76	101.77	102.57	101.48	98.052	97.759	101.34	97.059	96.316	103.03	101.28	96.044	97.988
97.975	101.09	100.87	100.46	101.63	100.17	96.259	102.73	95.154	97.159	101.28	95.24	103.32	100.18	97.818	100.49	100.8	103.89	101.72	99.997	99.158	94.797	99.543	98.902	96.851	101.42	102.57	101.14	97.828	98.991	98.626	103.81	102.14	101.18	99.406	97.717	98.12	100.1	97.914	101.52	98.709	102.48	99.317	101.88	100.78	97.255	99.431	102.71	98.65	101.19
107.73	107.38	102.53	104.82	104.62	111.01	111.19	102.3	108.19	105.19	103.05	102.3	107.5	103.03	104.04	103.21	108.66	108.13	104.62	101.61	107.85	106.35	104.66	107.3	106.95	107.95	104.36	102.44	103.38	106.53	106.3	108.22	104.42	107	104.56	108.2	107.85	102.92	106.34	106.01	104.97	110.98	107.42	103.47	104.67	104.45	106.06	106.5	107.82	100.88
105.46	102.33	103.1	108.69	109.8	112.89	105.09	104.64	100.49	107.02	105.29	103.3	107.17	100.78	105.47	106.33	102.78	104.81	102.99	110.5	110.2	105.46	103.65	106.83	103.48	106.41	104.44	107.61	104.89	109.11	106.47	103.81	103.15	104.02	103.93	109.16	107.31	105.16	110.78	109.53	106.38	105.37	104.86	103.93	104.64	106.22	107.48	111.58	102.34	106.7
104.67	106.38	104.19	104.95	107.72	104.08	108.44	104.89	104.74	104.35	107.34	103.34	107.16	105.24	107.5	106.42	107.38	106.05	104.94	109.4	105.91	107.92	105.86	102.24	104.27	104.39	108.17	108.38	109	112.13	106.56	108.16	105.4	108.69	106.2	112.98	104.34	102.63	102.12	109.24	104.07	105.97	105.68	104.26	102.96	109.01	108.86	106.03	106.9	105.11
116.15	120.55	119.12	116.12	121.05	120.72	118.76	119.39	119.26	117.61	117.88	119.54	120.5	122.11	119.7	114.78	116.46	118.23	117.18	112.47	113.95	113.94	113.48	117.66	114.68	117.53	119.01	112.21	117.76	118.7	115.93	117.56	124.43	119.63	120.85	118.59	121.87	119.58	119.82	115.35	113.11	121.09	119.34	120.27	118.11	120.47	118.76	117.11	121.1	117.58
106.52	110.28	116.28	114.89	115.24	105.28	113.95	112.98	110.64	114.57	115.19	116.71	110.41	112.7	114.06	110.93	109.96	117.71	109.84	115.7	109.71	112.11	112.76	113.39	113.54	110.56	111.39	113.44	112.66	112.79	112.65	116.22	112.9	113.04	112.9	113.4	116.8	114.04	116.36	109.67	116.78	109.49	112.93	110.02	111.76	115.45	111.49	111.51	111.13	115.06
99.245	98.855	97.187	100.94	106.69	101.62	99.067	101.78	101.18	97.257	98.38	99.896	101.31	100.22	99.396	103.81	99.1	98.405	103.79	96.89	102.88	100.3	99.931	103.44	102.03	100.92	103.08	98.581	99.211	96.422	104.11	91.978	104.96	103.11	99.241	102.73	99.507	100.22	95.67	100.97	97.826	103.15	97.728	98.528	102.93	101.19	99.756	101.29	101.26	96.114
115.33	116.32	111.12	111	116.33	107.37	111.6	114.57	114.17	113.06	109.97	110.11	109.93	112.98	110.34	111.63	110.53	112.41	107.94	115.13	111.3	111.41	109.69	112.11	118.24	111	112.19	105.53	110.35	107.83	111.53	107.27	113.39	111.85	113.47	113.58	113.57	110.94	110.1	111.94	108.54	115.68	109.12	115.4	109.57	113.02	114.11	113.22	110.76	109.87
103.75	105.58	104.12	110	102.06	109.27	108.36	106.33	109.57	106.15	103.81	103.07	106.21	105.19	105.26	103.84	105.66	108.61	104.51	105.64	106.12	103.31	103.82	105.47	104	108.88	105.25	103.28	108.36	99.928	107.8	101.71	106.6	105.99	107.39	107.15	105.38	104.08	105.96	107.39	103.48	104.19	103.46	108.87	104.16	107.66	102.99	104.28	108.61	106.13
110.01	114.34	107.99	110.58	113.44	113.13	109.15	109.7	107.29	108.95	109.83	112.65	111.05	108.29	110.02	108.01	105.86	108.81	113.4	111.95	109.46	114.55	109.56	111	109.99	111.36	108.52	107.52	111.31	111.82	107.95	110.12	110.59	113.5	111.74	108.09	112.77	114.12	106.68	105.95	109.11	108.72	115.81	105.24	109.56	109.1	106.41	105.99	109.54	108.52
111.52	108.23	107.49	111.9	114.72	113.59	111.16	105.64	111.62	111.85	107.43	110.03	112.22	111.6	113.46	112.2	111.88	109.65	110.73	115.47	114.1	111.32	109.06	110.48	111.33	110.1	106.84	109.52	111.65	104.9	114.96	112.14	112.53	114.36	106.1	113.05	109.42	115.51	110.11	110	110.31	110.26	114.19	110.77	111.27	110.52	114.02	109.42	112.35	108.47
113.25	112.21	109.07	109.58	111.19	108.65	111.46	114.5	113.11	110.63	112.59	113.75	109.96	114.86	110.31	110.44	111.7	111.47	113.03	111.93	114.05	107.73	112.95	110.4	108.43	112.42	110.12	113.56	109.63	107.63	111.45	106.91	114.87	111.02	111.1	111.97	105.86	112.1	114.8	107.54	111.65	113.82	111.97	109.89	111.32	114.57	111.54	114.62	110.87	108.77
109.84	112.26	109.55	107.2	105.01	107.64	104.31	105.6	107.61	108.56	110.25	104.63	105.08	107.69	106.61	109.47	106.22	108.2	106.55	109.43	107.1	108.52	104.41	102.28	106.95	106.25	106.06	104.78	108.08	102.84	108.27	104.79	105.98	107.86	106.4	106.37	109.44	104.16	110.51	107.74	108.26	106.57	105.37	106.45	105.38	105.35	101.79	103.02	102.81	108.06
105.89	108.17	105	104.25	102.8	103.03	104.18	104.38	109.53	102.45	107	108.67	105.1	104.77	103.37	104.4	107.26	101.25	103.42	105.87	106.35	105.41	104.76	108.07	107.36	103.64	108.12	110.34	103.27	108.29	105.23	102.27	105.68	102.33	101.12	108.81	109.97	104.37	107.72	108.05	103.78	110.97	109.09	106.61	103.74	108.79	105.99	105.87	109.99	100.87
113.05	110.14	110.5	111.83	113.89	116.25	109.93	110.23	112.39	115.26	111.27	110.52	112.7	109.35	113.71	110.45	112.66	113.85	108.97	112.42	114.71	110.44	111.18	109.69	115.9	115.17	112.87	111.04	114.32	111.06	113.07	110.34	111.97	109.87	113.09	111.86	111.98	111.74	113.45	109.37	115.74	115.46	107.83	113.04	108.49	114.78	110.43	114.07	114.69	111.05
106.59	108.78	103.07	106.95	100.69	102.17	106.73	105.93	106.06	106.19	107.05	106.36	110.81	104.64	107.5	111.84	107.97	101	111.65	103.12	107.44	104.38	101.85	105	99.642	107.15	105.72	106.81	110.06	101.04	100.8	104.45	99.372	99.18	105.42	104.46	105.25	100.37	107.42	100.28	105.74	103.91	103.56	103.03	106.14	103.53	102.99	103.59	108.54	103.06
106.74	107.03	110.72	101.66	103.65	105.56	106.07	105.4	105.47	108.27	108.94	105.43	102.42	104.35	103.77	108.49	107.63	105.09	109.14	100.6	104.47	103.21	104.37	110.35	101.52	105.33	106.5	103.42	103.19	102.56	107.2	106.34	110.46	105.02	106.41	100.22	107.97	102.52	106.16	105.34	107.13	110.38	103.5	103.43	100.34	106.96	108.22	104.74	106.54	106.92
107.87	112.18	110.97	112.74	106.83	109.71	113.2	108.79	107.37	107.25	110.65	106.92	112.1	109.93	107.9	112.14	111.29	112.22	110.39	108.44	105.78	109.66	107.86	109.63	112.19	108.42	111	109	112.34	110.83	107.04	113.35	108.99	109.71	109.35	108.52	106.57	110.36	112.42	107.37	109.61	111.35	110.3	107.32	104.5	112.08	111.17	112.96	113.34	110.82
103.49	109.99	103.8	110.29	104.57	104.87	102.85	107.86	106.68	102.11	107.35	107.4	103.8	105.16	107.25	104.51	104.38	100.78	108.15	110.97	107.6	104.62	105.3	110	106.93	106.51	106.51	104.69	101.76	103.36	101.79	104.22	106.65	103.27	103.87	100.48	104.9	109.14	105.81	103.42	105.51	107.04	110.96	102.56	100.29	103.77	103.72	102.6	103.94	110.24
101.63	103.77	104.07	106.37	103.89	106.84	101.48	106.03	105.36	104.27	104.61	104.69	106.82	105.39	102.42	104.04	106.65	106.76	101.95	104.73	106.12	105.46	108.75	99.659	104.5	104.11	104.19	100.68	107.37	105.54	107.29	102.66	105.19	105.55	106.82	108.07	107.06	105.15	106.6	104.59	105.63	106.44	108.18	98.072	104.24	103.18	106.46	108.06	101.07	106.95
109.15	113.24	109.95	110.49	111.01	110.68	116.32	114.29	116.23	113.66	109.18	111.4	112.17	114.72	110.44	111.06	109.65	111.27	110.92	111.71	113.36	114.2	111.65	111.47	114.67	113.65	114.77	110.3	113.58	107.15	119.46	115.93	115.6	111.72	114.24	112.85	111.6	115.02	112.38	109.33	115.65	112.42	113.71	115.93	112.64	114.15	114.46	113.01	110.43	115.71
107	110.48	109.25	109.24	109.02	104.89	109.99	111.7	108.74	111.5	109.01	109.69	114.06	112.16	110.45	111.84	111.02	112.39	112.23	113.42	109.5	111.48	111.02	114.53	113.37	110.01	110.11	107.49	110.96	110.7	110.69	106.96	107.43	108.27	113.47	113.58	104.94	111.21	112.65	109.58	107.47	106.91	108.96	111.68	112.66	115.73	111.69	109.61	108.97	108.36
101.22	99.497	99.464	98.78	100.17	99.86	101.44	101.82	95.647	101.22	100.92	99.612	102.31	100.28	103.29	98.038	97.186	102.22	98.627	100.25	99.642	102.05	98.239	101.86	96.455	97.463	97.275	100.31	101.75	104.64	103.87	97.071	98.144	100.08	102.24	97.766	101.18	99.827	100.25	102.28	97.755	96.388	99.273	99.26	102.07	99.803	105.01	104.25	102.05	107.81
106.53	104.61	109	103.58	110.27	111.4	103.38	105.89	108.16	103.41	109.5	108.29	108.42	104.73	111.13	109.88	107.35	109.46	106.22	107.49	106.3	104.74	106.5	108.51	105.78	103.54	107.52	109.12	106.65	104.82	106.37	107.04	106.83	104.73	105.22	111.67	105.34	106.52	109.69	106.7	103.58	105.94	107.17	107.45	107.72	106.95	103.89	105.91	112.12	105.93
111.35	113	114.68	107.96	108.97	107.93	108.4	115.55	110.44	108.11	109.69	113.4	110.44	110.34	107.61	115.75	112.56	110.29	114.96	110.07	113.03	112.73	109.15	112.56	113.33	116.58	114.74	109.24	110.57	111.07	106.12	109.52	107.85	110.02	105.75	110.89	109.91	113.46	111.05	113.76	111.01	113.04	115.68	107.6	112.21	112.23	112.19	114.13	114.08	112.55
106.09	108.06	104.08	102.93	106.8	108.6	102.97	100.89	105.75	110.71	107.48	106.12	107.44	107.27	108.96	108.74	102.5	108.67	106.13	106.57	107.68	104.39	106.19	103.72	107.86	103.04	108.04	107.54	109.63	105.15	106.63	106.24	103.47	108.24	103.81	107.76	102.61	105.22	97.881	106.28	100.95	106.14	107.92	103.28	109.01	104.69	105.87	104.2	109.33	107.17
101.18	100.24	104.48	108.84	108.23	106.51	103.68	107.02	113.76	105.94	108.04	107.89	108.86	103.95	109.93	105.48	101.81	104.44	107.02	104.99	103.67	107.72	110.51	106.85	104.84	107.42	105.38	103.28	108.82	103.1	103.95	107.21	105.72	104.42	107.32	107.91	105.29	109.22	101.49	108.84	105.78	105.44	108.61	108.39	105.75	106.33	103.97	108.89	102.94	104.29
107.84	108.66	105.84	110.06	107.89	112.05	110.21	113.48	111.92	107.56	110.82	110.14	114.14	110.92	110.79	112.23	108.36	107.71	108.38	111.72	113.29	107.56	111.15	108.62	113.57	113.3	106.09	111.71	110.89	110.58	108.17	109.29	113.91	114.65	105.51	111.45	110.67	109.6	109.17	107.6	112.88	110.68	111.71	107.22	108.52	110.58	106.48	105.47	104.42	110.56
105.52	112.92	101.17	105.22	108.13	102.91	105.7	104.6	107.51	106.11	104.53	109.31	107.33	103.4	104.28	106.51	107.25	108.36	105.96	102.08	102.68	108.54	107.19	106.74	104.65	105.12	103.88	99.889	105.03	105.09	112.76	107.93	108.15	104.16	109.14	106.88	112.72	110.06	107.18	108.14	107.7	104	104.15	104.84	108.08	104.76	108.85	102.94	106.72	109.98
100.01	106.77	105.64	105.79	107.07	107.65	102.38	101.02	105.67	105.16	104.12	102.52	104.56	105.58	109.37	104.32	106.43	103.47	104.08	99.42	106.81	106.82	106.42	109.25	107.01	107.68	101.89	105.4	109.11	106.09	104.32	104.39	111.33	102.82	106.29	109.67	108.39	107.8	108.92	105.8	106.91	108.97	106.16	106.61	104.38	108.59	105.8	106.72	107.14	106.18
106.11	106.29	103.21	104.69	101.53	100.44	99.703	105.04	106.06	99.679	106.64	105.59	104.99	106.43	104.36	107.95	108.45	103.28	100.8	106.44	111.12	104.48	106.01	106.86	107.61	105.55	105.01	101.38	103.54	102.55	107.38	106.48	108.26	104.51	107.92	102.53	104.69	104.52	102.98	105.64	101.62	103.32	102.82	104.96	101.45	106.72	105.6	106.84	105.48	102.36
100.43	98.866	98.98	101.05	104.48	104.35	105.56	100.84	104.27	102.81	102.89	98.4	101.67	98.203	100.62	105.51	102.58	99.331	99.428	101.69	102.21	97.225	101.59	98.702	100.72	102.64	98.643	102.49	100.61	104.05	100.47	102.07	101.32	99.992	97.183	97.253	103.2	102.15	103.94	102.46	104.41	96.024	100.64	102.48	100.2	101.2	101.46	98.57	105.95	100.16
107.41	105.78	101.76	106.85	103.11	108.97	106.81	106.57	106.51	103.83	107.77	103.2	102.08	101.08	106.64	106.62	106.55	108.94	104.54	106.6	106.38	106.01	103.14	108.5	104.14	105.87	109.45	105.05	104.34	105.57	108.42	105.64	104.49	104.41	108.88	108.54	105.85	103.43	106.28	104.43	109.61	100.13	103.68	101.46	110.02	106.5	107.85	108.63	106.77	106.9
102.06	106.61	104.96	105.26	105.31	105.96	104.92	102.53	101.77	103.45	101.9	104.96	100.11	106.03	105.77	108.35	106.23	103.47	104.71	101.75	103.81	105.74	101.08	102.63	104.43	101.52	101.71	105.45	101.85	102.18	103.94	102.49	104.3	101.24	102.47	100.95	101.57	105.53	108.74	104.75	102.28	104.06	103.07	103.03	105.08	106.51	106.89	99.03	104.19	106.24
113.01	108.34	107.74	109.55	112.51	110.42	108.65	110.1	107.21	111.59	112.43	108.86	114.27	111.4	110.97	108.16	114.01	111.92	114.08	111.45	108.7	108.8	108.89	105.8	110.65	106.28	110.93	110.73	107.84	110.54	105.43	113.64	112.38	110.6	112.71	107.75	110.73	114.43	109.56	106.85	110.63	110.98	110.45	110.33	110.38	106.77	105.55	105.53	109.68	111.47
107.84	108.69	109.62	102.22	106.57	106.3	103.56	107.63	106.41	108.67	102.8	112.46	107.97	107.56	104.27	107.4	107.01	104.13	109.18	108.71	103.75	111.83	109.39	108.87	104.02	110.87	104.01	105.82	107.25	110.61	110.14	102.07	107.61	106.58	107.4	104.61	106.46	109.28	105.42	108.61	105.87	107.92	110.31	106.53	103.22	106.58	106.72	101.4	107.55	111.08
114.46	114.64	115.12	113.3	111.55	110.71	112.18	110.69	111.27	111.33	115.96	115.51	114.65	115.23	112.54	115.97	114.82	109.41	115.39	118.67	112.25	111.18	113.51	111.79	111.46	112.87	116.9	114.51	111.77	115.21	114.74	115.45	108.53	109.37	112.4	113.74	110.92	117.22	108.83	112.85	112.65	112.67	107.17	116.43	108.32	113.86	112.78	115.39	115.21	113.22
114.89	107.88	107.11	110.99	113.76	104.71	106.43	109.72	113.7	114.87	110.56	110.71	108.76	113.47	112.81	109.81	112.32	111.72	107.91	107.41	113.31	113.08	113.09	110.18	116.58	117.13	116.5	113.36	104.48	112.25	109.13	109.88	110.08	109.51	104.56	110.31	111.78	106.91	111.91	111.18	111.27	112.4	112.11	112.91	109.33	109.47	109.72	112.13	111.12	107.28
112.28	112.53	108.85	107.88	114.14	113.65	112.88	112.15	111.93	109.71	107.1	111.09	109.67	105.26	110.95	109.55	109.71	113.73	105.71	112.59	114.23	108.42	107.14	112.56	109.16	113.16	109.67	108.73	108.06	114.84	112.01	110.58	109.7	109.1	108.75	112.84	110.15	111.57	111.19	107.56	108.61	107.51	107.68	104.65	109.5	110.21	114.03	113.12	114.69	107.75
103.18	106.79	106.2	104.66	107.6	104.47	101.02	102.91	100.75	102.83	104.11	105.49	105.63	102.69	103.02	103.09	103.4	100.61	106.14	104.77	105.2	107.35	104.01	105.38	105.07	101.96	104.4	105.57	105.53	105.18	105.85	102.78	105.36	106.5	104.71	107.76	108.92	103.17	103.32	103.96	110.26	102.55	107.21	102.25	104.61	102.66	104.65	103.35	108.13	104.26
105.08	103.38	106.25	102.21	105.81	103.6	103.27	103.72	105.17	104.75	105.36	106.31	108.64	105.66	106.43	106.92	108.46	104.93	105.47	106.59	107.47	104.09	107.19	106.75	110.84	105.44	103.34	101.88	105.78	104.66	106.36	107.63	106.25	106.87	106.99	105.41	110.03	104.62	110.54	106.45	106.61	109.95	105.54	104.28	107.08	104.64	101	107.15	106.75	108.99
98.804	98.25	104	99.813	100.07	97.662	101.7	102.48	98.465	94.057	104.22	100.67	103.79	103.62	98.333	98.723	97.019	100.58	101.11	99.288	101.71	97.53	98.811	99.928	98.421	96.747	102.85	98.372	101.77	103.62	101.41	101.28	101.77	101.53	103.04	102.51	105.23	101.1	101.95	103.75	99.781	97.71	102.92	97.254	99.955	99.26	102.65	102.06	101.58	102.46
107.19	109.65	102.69	108.44	104.48	105.96	103.96	104.76	101.88	107.02	105.08	101.21	103.85	106.13	104.43	107.61	105.86	102.96	106.17	104.88	104.51	105.23	108.89	106.43	104.45	104.94	103.94	105.55	107.89	106.16	106.8	103.82	107.43	103.05	104.98	103.04	103.49	109.96	107.11	104.41	108.99	105.54	108.24	104.06	110.6	107.32	105.94	106.03	107.08	106.24
97.581	103.49	100.59	100.15	104.81	100.14	98.422	98.319	102.05	100.16	95.218	101.84	102.92	103.59	100.51	97.097	100.08	95.337	97.259	99.987	99.269	97.461	104.1	99.137	97.74	96.763	96.623	103.51	97.456	102.1	98.591	102.63	97.803	103.77	101.88	100.1	102.29	100.58	100.28	100.7	100.38	105.83	100.83	103.6	106.05	100.13	102.27	103.75	104.1	99.726
117.93	113.85	121.65	117.72	116.42	114.23	117.28	116.01	114.06	113.65	115.65	119.97	114.75	117.44	118.49	115.13	116.43	116.2	113.57	111.73	117.43	116.79	114.17	111.74	118.16	116.24	114.29	112.38	112.42	114.51	116.81	118.04	117.49	114.54	115.19	121.76	119.74	119.28	116.81	116.79	116.32	116.2	118.35	111.57	117.45	115.05	119.77	119.29	111.93	113.54
107.14	104.24	105.17	104.33	103.08	102.86	102.94	103.66	103.01	105.78	102.56	105.48	102.28	101.01	105.79	106.75	106.22	104.44	107.76	102.79	105.66	105.47	102.49	104.93	106.62	107.68	101.35	105.63	103.31	106.36	103.44	102.94	104.56	105.57	112.6	106.03	103.67	106.53	106.3	103.03	100.99	102.47	106.58	103.22	106.11	102.3	110.21	103.02	104.98	104.48
107.76	107.04	108.39	99.87	104.31	107.34	104.87	104.02	103.06	106.67	106.44	104.83	107.73	103.44	110.33	107.5	108.33	106.78	104.31	103.36	106.99	107.01	103.95	108.55	104.63	108.28	103.89	104.66	107.79	108.31	101.87	105.03	102.97	103.7	102.83	105.97	105.34	107.51	108.99	107.61	107.95	106.7	104.68	106.03	104.88	105.04	107.18	106.59	103.85	108.67
104.51	102.56	99.647	103.81	102.21	101.85	99.803	100.89	97.499	100.82	103.91	101.07	97.358	99.077	100.07	100.69	97.626	100.48	102.79	95.445	96.946	97.961	102.11	98.865	97.653	99.153	99.579	100.75	101.66	97.841	104.17	99.66	98.602	99.559	101.95	96.137	99.611	101.75	95.099	96.536	104.28	96.836	100.26	96.402	99.589	98.502	100.52	102.69	100.23	100.55
107.42	106.71	105.84	107.44	105.73	107.07	105.63	108.91	110.98	107.64	103.2	109.52	108.33	100.96	102.56	104.43	105.68	105.38	103.17	106.8	103.35	111.64	110.1	103.34	106.67	104.84	106.27	103.62	106.84	104.55	104.69	104.11	102.89	104.38	104.27	109.82	111.68	104.31	106.6	109.87	106.02	106.08	104.05	105.42	104.31	106.45	104.13	100.47	106.64	110.03
112.72	114.38	113.65	111.51	112.23	112.96	114.14	113.26	112.95	112.64	110.69	115.79	115.82	115.95	111.21	110.52	111.06	110.52	114.51	106.5	113.78	114.22	111.05	113.67	110.66	111.1	113.68	110.17	111.05	111.61	109.37	115	110.25	115.23	111.17	108.71	112.31	111.54	113.94	116.59	109.9	113.32	112.76	111.32	106.91	111	111	114.61	112.57	117.31
101.96	106.49	105.5	104.13	107.9	99.486	108.23	99.343	101.96	105.33	106.33	106.05	104.86	102.76	109.3	103.61	102.66	103.64	106.86	101.12	105.67	106.22	100.95	105.5	105.21	104.18	105.8	103.38	106.01	107.25	108.58	100.18	103.57	109.33	107.82	108.29	108.82	107.73	105.73	105.46	104.86	102.53	99.437	104.56	106.42	106.79	106.33	106.07	103.38	105.63
101.38	98.398	103.11	97.129	98.387	96.967	95.107	101.96	98.629	97.766	99.008	101.88	101.84	97.305	101.53	99.558	101.07	96.355	102.5	101.98	100.29	102.87	98.124	98.549	96.503	99.413	96.522	101.73	104.08	100.59	105.44	99.172	104.03	103.06	104.2	99.288	95.708	101.94	102.34	101.85	101.85	101.64	93.351	93.01	98.791	101.72	94.66	98.37	100.55	99.18
100.71	102.99	99.189	101.36	100.69	102.09	100.89	97.908	103.1	101.48	101.62	104.48	98.784	97.359	104.51	101.71	99.098	99.999	97.781	100	100.14	101.8	103.22	99.379	99.302	98.696	97.416	103.71	98.334	96.008	100.59	99.507	98.039	101.84	96.886	100.86	94.814	100.25	97.922	98.466	98.746	94.473	98.229	99.111	98.935	97.146	103.56	101.65	101.99	104.29
113.16	110.83	108.94	108.75	117.1	108.4	111.02	111.76	113.78	108.92	110.41	110.52	112.14	109.17	111.11	111.54	113.34	107.69	114.34	111.92	109.57	112.92	111.58	108.74	110.29	111.49	111.97	112.07	109.81	112.59	110.44	111.07	109.21	110.18	108.73	109.49	113.54	112.07	111	107.92	108.33	110.4	110.69	113.04	110.6	108.04	113.05	111.28	106.88	109.49
109.37	107.03	101.16	107.58	106.4	109.01	104.76	103.15	107.85	106.03	108.17	107.78	109	107.69	113.54	110.83	107.75	110.03	105.89	111.08	107.15	103.61	108.65	107.11	105.09	107.03	106.33	109.12	107.69	106.63	104.14	105.35	109.92	107.6	105.38	109.28	108.49	108.35	105.11	106.54	106.19	109.16	105.64	106.19	107.01	104.53	101.4	108.09	103.11	105.73
105.72	108.76	107.99	107.52	103.36	105.3	107.94	105.64	103.35	100.46	109.83	104.19	106.39	107.61	104.75	111.07	105.52	110.33	109.6	109.62	104.91	109.37	114.35	108.38	111.02	106.22	109.79	110.84	109.22	103.87	104.19	103.08	106.1	106.13	109.45	107.63	101.81	110.25	109.73	106.73	106.35	106.34	107.72	109.81	105.84	110.21	105.81	107.22	108.6	109.2
102.59	106.04	105.53	105.09	108.25	97.715	105.5	103.69	103.46	107.04	101.64	106.05	103.57	102.14	105.15	103.43	104.07	109.49	105.31	103.11	104.25	101.08	102.53	103.63	102.96	102.79	105.51	107.36	101.38	103.17	105	107.82	103.79	106.07	103	99.981	105.56	106	103.28	104.74	104.75	103.37	103.8	102.21	101.33	104.92	103.55	105.4	107.72	105.93
110.57	110.22	113.37	112.42	112.48	112.75	108.17	106.28	110.98	113.55	113.09	108.79	115.47	115.95	111.46	107.7	111.35	110.26	112.03	109.4	112.41	112.95	111.01	111.67	113.88	110.93	110.96	113.92	105.97	111.26	112.19	110.77	106.15	111.51	109.46	110.3	111.23	112.67	112.71	111.41	109.89	108.02	107.84	112.17	112.85	108.57	107.88	112.45	107.85	109.02
113.23	114.47	114.23	109.4	111.11	109.04	109.16	113.75	113.18	116.5	109.71	113.94	107.08	110.87	114.29	111.52	110.43	112.69	109.69	114.77	111.13	112.57	114.84	111.9	114.27	108.35	108.97	113.27	111.77	109.26	112.96	111.12	113.15	108.01	114.78	112.05	109.04	115.06	113.66	109.19	114.27	112.08	108.77	107.64	112.26	115.02	108.07	116.8	111.48	108.8
100.09	97.92	101.14	98.004	100.63	99.62	101.35	106.36	102.18	99.111	102.12	104.42	100.42	100.93	95.78	105.68	96.575	102.83	98.693	105.03	100.97	102.56	98.37	98.475	102.41	99.378	100.59	100.06	100.47	101.9	101.45	101.49	100.68	101.29	96.91	98.962	98.543	97.97	99.612	98.097	99.481	101.93	99.377	101.39	95.229	95.157	98.583	95.999	103.26	100.57
113.5	116.34	110.2	114.22	110.67	113.13	115.48	111.77	116.86	109.79	117.21	114.46	110.94	112.12	110.49	112.56	111.03	113.39	117.57	116.3	113.17	115.2	111.21	110.99	112.18	112.64	112.84	110.57	111.12	116.21	106.61	113.95	110.06	109.02	114.16	114.24	110.8	110.07	112.85	113.34	108.85	113.44	115.67	110.53	109.42	113.73	108.17	114.09	108.23	113.61
108.4	101.62	104.99	105.99	112.38	102.74	109.54	102.55	108.81	107.26	108.38	104.8	110.8	106.83	103.69	103.52	106.6	108.55	102.58	105.51	106.09	102.81	107.8	108.15	105.09	107	108.6	111.84	107.95	106.36	112.82	104.61	106.13	108.93	109.54	104.57	104.86	103.2	105.91	103.97	105.56	103.27	106.69	107.89	109.66	103.87	105.06	108.48	109.58	105.62
101.56	102.57	103.99	102.85	102.44	105.58	96.719	100.03	106.07	101.04	106.49	104.3	106.6	104.57	101.54	106.42	103.32	100.44	99.539	102.85	100.45	104.94	103.38	104.22	108.03	104.19	100.23	102.32	104.54	102.95	102.72	104.42	105.48	109.02	101.56	105.78	99.257	103.32	107.42	98.739	103.47	104.58	105.87	108.18	102.98	104.03	102.25	100.64	105.83	106.15
103.85	107.52	106.23	105.36	106.98	106.57	105.81	103.5	100.83	106.6	110.49	108.64	106.93	109.38	102.5	109.82	103.38	106.6	104.95	104.09	108.98	106.02	103.15	104.98	103.38	105.74	104.61	105.99	107.11	108.38	107.58	106.44	98.941	105.59	105.44	102.71	107.08	99.141	106.04	105.42	107.26	107.65	105.74	103.26	105.65	111.09	104.9	108.95	102.38	100.98
102.76	104.03	106.56	106.45	111.17	104.17	105.27	104.47	101.38	104.16	103.13	103.97	102.76	108.99	104.25	103.71	105.4	108.41	103.73	104.37	107.08	105.73	108.52	106.43	103.59	103.77	105.35	105.53	102.39	105.65	104.77	102.1	106.01	105.43	106.19	106.54	106.73	102.57	102.03	100.06	103.36	107.65	106.72	101.74	104.86	104.87	99.786	105.37	99.549	100.77
106.83	105.26	105.67	108.67	103.69	101.55	99.834	102.88	107.31	104.73	107.44	104.96	103.8	107.79	105.33	105.17	102.36	105.98	104.81	105.76	103.22	105.19	109.31	104.8	106.96	107.7	105.12	105.2	107.94	103.54	106.01	104.39	106.14	108.8	103.33	104.32	104.48	104.24	101.63	105.76	108.44	103.69	105.95	107.45	109.58	108.89	104.48	106.91	103.67	107
100.54	104.77	94.719	105.42	99.978	98.212	99.236	100.45	98.976	103.23	96.565	100.05	97.839	99.579	99.614	97.348	106.54	100.72	101.79	100.06	96.673	102.66	98.732	98.046	97.442	104.27	103.29	101.2	99.255	97.297	98.071	105.42	106.02	102.66	99.2	99.075	101.01	98.593	95.63	101.72	98.374	96.201	106.72	102.73	101.87	100.39	99.67	103.74	103.03	100.58
106.12	102.64	107.38	105.46	104.52	104.02	111.99	108.77	104.06	101.66	112.5	102.79	107.66	105.2	107.03	105.37	106.82	106.46	102.35	104.8	104.55	106.09	105.12	105.41	101.97	106.95	105.36	102.92	107.34	112.01	109.12	108.72	107.66	108.59	107.36	107.37	104.84	104.08	106.73	112.89	109.25	108.08	103.68	106.37	102.77	104.91	105.32	104.67	107.8	103.84
106.98	102.94	106.57	105.68	106.97	107.29	104.29	109.13	108.08	103.69	104.77	106.21	104.49	107.59	103.13	105.83	105.22	103.94	102.83	107.67	104.15	103.97	105.55	109.3	108.75	107.77	102.58	104.45	103.15	107.97	103.91	104.03	105.47	106.65	102.65	105.94	103.1	106.57	105	110.64	106.3	104.76	104.13	107.92	103.67	108.41	109.89	105.12	105.82	103.64
103.41	108.68	106.04	108.54	106.86	110.73	105.79	105.87	106.91	105.08	109.86	105.05	105.78	109.58	104.89	107.75	105.3	107.15	102.11	107.34	102.2	106.9	105.79	106.56	110	109.56	105.97	103.34	113.81	109.45	106.81	106.64	109.37	109.38	108.05	105.8	105.31	108.79	108.18	103.49	105.03	108.44	108.46	105.04	103.79	108.96	110.27	106.25	104.28	107.07
104.86	99.456	100.2	99.689	99.715	100.84	97.34	98.309	102	100.64	99.759	96.47	101.32	102.1	102.82	100.79	96.772	102.01	102.46	99.821	99.198	97.705	98.865	101.51	97.365	101.35	98.955	101.93	102.31	98.842	99.517	99.425	101.8	100.3	101.39	99.317	102.53	103.39	100.07	104.02	97.306	97.132	101.97	98.21	101.17	94.1	98.413	98.963	103.63	101.2
114.87	113.04	109.9	111.71	112.56	110.61	108.45	107.16	112.89	110.2	113.73	110.91	110.7	108.49	109.61	114.82	108.94	116.97	109.24	116.05	111.42	112.73	108.26	111.58	111.26	111.09	111.95	117.23	106.59	109.68	115.42	112.16	112.26	114.64	111.83	109.25	113.62	110.31	113.3	111.59	110.32	109.32	108.48	111.83	108.67	111.86	110.12	116.78	112.04	110.86
114.55	114.64	109.67	113.25	113.45	112.13	108.26	111.54	107.86	111.65	107.05	110.8	116.44	112.07	112.12	109.42	113.38	111.9	111.13	115.3	112.95	107.16	113.17	111.82	113.25	111.15	110.23	110.67	107.94	111.96	110.23	114.43	106.86	111.35	114.01	108.95	108.43	108.65	106.88	108.03	112.74	113.09	109.94	111.61	112.34	107	109.76	112.72	111.47	113.25
112.07	110.47	112.3	113.07	109.68	113.94	112.69	111.71	109.73	106.61	111.78	117.32	113.53	114.1	107.53	108.96	114.99	106.34	108.97	112.39	115.01	109.73	108.68	111.45	111.82	110.71	111.32	113.63	116.62	105.21	109.11	111.57	113.61	107.14	110	108.29	108.06	112.36	110.79	111.91	109.38	110.01	107.81	112.59	112.48	115.23	110.15	113	106.82	115.35
107.73	101.87	108.01	105.38	105.24	106.48	103.57	104.46	111.18	110.66	110.69	114.31	106.9	106.87	106.31	111.21	105.29	106.16	105.48	106.98	104.89	108.14	106.39	110.49	104.87	104.48	104.75	104.87	107.65	110.05	111.34	112.76	105.02	107.01	101.5	108.11	106.39	105.18	105.12	110.14	106.77	109.32	104.41	106.96	108	104.37	105.33	108.57	108.18	109.24
103.88	97.473	96.124	99.106	97.037	99.323	99.457	95.755	101.82	98.823	99.657	98.61	97.052	95.122	100.37	99.773	96.336	95.614	97.564	101.83	98.283	91.517	101.99	97.036	98.424	101.2	99.593	101.64	97.274	97.664	94.942	98.775	101.46	97.914	97.86	105.89	95.794	101.99	97.242	97.047	98.085	99.547	102.8	100.13	101.83	97.69	97.81	99.996	102.79	103.7
105.36	103.89	105.14	99.395	99.345	103.86	95.911	101.96	106.57	100.81	106.89	105.59	106.58	105.15	102.61	102.27	104.58	106.85	104.47	105.33	104.29	102.29	109.26	103.82	102.68	108.96	105.33	101.34	103.16	104.99	103.73	102.97	106.06	101.12	103.84	106.64	107.77	105.91	104.73	106.47	106.75	105.55	109.8	106.87	99.867	105.9	104.51	102.06	100.81	104.38
108.79	105.97	111.23	106.57	105.72	106.45	105.51	104.89	107.26	109.03	107.5	106.13	106.14	105.55	107.16	106.4	105.95	104.75	107	103.19	108.17	106.49	106.84	103.42	105.3	102.22	105.65	104.08	105.42	106.18	108.99	104.37	106.87	107.55	111.45	104.7	106.36	107.93	103.05	103.78	104.76	103.51	101.4	101.54	104.62	108.13	100.84	106.6	107.71	105.29
117.64	112.08	111.55	112.45	114.55	109.23	112.46	115.2	110.6	107.95	112.17	109.97	111.74	112.16	110.04	110.09	112.17	115.56	115.42	111.85	113.76	110.07	112.53	116.57	109.53	112.74	112.1	115.46	108.3	108.42	111.52	108.28	116.5	109.28	108.4	114.53	113.04	110.04	107.81	107.98	112.01	109.82	114.25	109.4	112.56	114.76	106.4	115.89	108.17	109.67
109.2	114.33	112	113.75	111	110.75	111.08	110.62	112.05	112.48	105.51	109.45	112.21	107.29	116.53	112.22	108.5	112.12	109.33	114.86	110.66	106.37	111.36	106.25	112.24	113.13	111.16	110.18	113.51	112.35	110.87	114.2	111.44	108.8	109.66	112.41	113.6	114.79	115.38	113.4	105.05	109.45	111.65	109.75	111.97	111.24	110.88	115.11	112.61	113.37
115.89	110.84	110.93	110.94	108.95	109.59	112.13	114.28	109.44	112.9	108.85	110.14	115.39	115.6	114.18	113.59	114.11	112.85	110.2	111.81	111.87	115.02	111.99	106.93	113.6	108.27	111.91	112.92	112.49	114.35	109.53	110.08	107.36	116.29	112.3	106.72	107.18	110.56	108.19	109.45	112.86	110.34	112.12	113.29	108.32	113.47	111.61	109.43	108.2	110.16
98.585	98.833	96.814	99.222	95.244	102.31	101.11	100.14	101.76	105.89	98.868	101.14	96.929	101.97	100.2	101.54	98.139	100.94	99.842	103.16	99.149	103.36	98.169	103.42	97.69	102.28	99.047	97.65	98.973	101.25	103.72	94.046	98.974	99.749	97.472	98.828	101.37	101.34	104.92	97.988	103.91	99.861	98.884	100.2	101.49	102.87	98.879	101.95	100.02	96.429
117.53	116.86	116.23	118.74	115	119.57	118.29	117.5	115.64	116.8	122.78	123.3	114.98	115.59	116.47	119.81	117.35	119.68	111.08	112.31	118.59	119.86	120.14	116.96	115.06	116.64	116.92	119.35	120.03	118.06	116.79	116.56	114.81	119.16	116.23	117.24	122.13	117.46	117.81	117.78	120.21	118.84	114.27	121.61	116.07	118.73	116.28	114.76	118.27	115.41
103.77	96.225	96.789	102.44	98.35	98.583	99.556	100.28	99.026	100	97.931	101.9	100.37	97.374	100.07	103.08	98.345	101.46	98.967	105.2	100.86	102.61	98.476	100.01	99.341	99.576	101.1	98.132	101.78	101.9	94.756	101.38	101.38	97.88	98.625	99.08	95.985	94.961	103.27	100.08	101.21	101.42	99.507	102.74	99.628	99.1	101.07	102.55	98.344	97.766
106.91	103.7	108.29	104.61	106.27	110.46	105.03	107.72	106.86	103.92	103.76	107.06	107.4	107	106.9	108.53	113.05	103.8	106.45	108.05	101.99	107.04	110.42	106.04	104.54	114.75	106.91	104.6	102.54	106.75	108.6	104.91	108.32	105.61	103.35	106.86	106.09	103.1	109.64	106.08	107.85	105.7	105.11	109.44	107.1	102.26	106.72	103.27	104.57	109.46
108.34	107.62	105.25	104.76	104.73	100.56	104	103.25	102.59	104.59	103.19	105.6	106.03	103.42	105.97	106.52	102.82	99.963	103.77	102.42	102.5	100.92	105.55	103.38	100.73	101.62	102.19	102.23	110.07	104.54	104.76	102.17	102.31	103.66	105.41	101.26	105.29	101.62	103.73	103.7	104.83	105.25	106.74	103.09	107.46	104.85	107.71	103.09	105.08	102.64
99.371	105.7	102.79	104.65	108.4	109.61	107.12	103.35	108.54	107.47	107.03	104.38	103.47	103.47	103.91	101.87	105.61	112.27	103.43	101.88	103.55	105.13	103.76	103.13	102.29	105.95	105.75	106.42	106.13	102.03	103.7	106.06	104.07	105.68	103.03	108.24	107.85	105.75	105.83	108.69	103.78	106.76	103.82	104.13	104.26	104.23	104.51	102.92	106.32	103.67
105.83	103.06	105.86	107.08	103.85	106.35	104.33	106.64	107.27	104.18	105.64	102.66	110.49	108.89	109.01	104.01	109.46	108.12	109.3	103.94	103.67	111.33	105.41	100.37	107.3	107.12	105.44	106.04	107.59	108.6	107.72	105.46	108.18	104.4	103.69	104.26	107.72	105.52	103.55	102.78	103.67	108.79	109.24	106.78	106.49	106.58	108.98	103.98	103.19	104.2
95.432	100.28	99.282	97.74	102.2	97.236	97.469	99.059	98.102	97.191	102.38	101.42	98.405	100.13	98.584	95.981	96.645	98.541	97.778	101.21	96.911	100.57	101.02	98.874	103.72	98.889	100.28	99.931	99.789	101.49	101.53	99.716	101.95	99.404	102.43	101.22	96.355	102.96	103.06	97.04	95.355	97.498	99.574	99.875	95.123	101.04	98.894	100.85	98.248	96.982
102.76	102.33	103.16	105.34	106.44	105.51	104.62	110.42	105.81	108.45	108.64	103.75	102.5	105.98	102.04	108.31	106.59	102.23	110.45	107.43	107.63	106.91	103.13	102.2	104.57	104.44	109.06	106.62	111.34	103.03	101.39	103.68	104.22	105.29	107.06	103.27	109.07	108.04	109.3	109.64	110.09	106.7	101.98	107.36	106.08	106.66	106.25	109.77	106.72	106.2
98.088	97.324	98.476	102.53	91.33	99.229	105.03	97.266	101.83	101.18	99.006	102.59	96.44	104.14	98.623	102.53	101.26	98.729	100.54	99.725	92.015	96.448	100.11	100.35	99.9	99.139	106.22	102.68	101.55	97.259	100.67	102.22	100.06	100	99.288	100.62	96.355	101.66	98.217	98.306	97.706	99.744	98.299	99.658	100.07	101.63	99.969	100.65	98.353	100.56
113.49	110.08	112.13	112.66	112.33	109.47	107.21	108.52	108.05	110.28	109.16	109.28	111.61	111.37	114.94	109.55	109.22	109.65	111.46	112.32	115.22	106.92	109.77	114.08	110.1	107.79	111.38	107.72	114.42	106.69	109.53	112.14	109.93	107.01	112.01	109.1	110.45	108.18	112.06	109.88	112.37	110.34	111.4	111.26	107.33	110.61	110.81	109.64	112.58	105.37
109.42	106.65	108.5	108.24	105.61	103.95	103.37	103.97	104.13	101.89	103.46	107.41	106.76	105.22	112.12	103.78	107.11	108.36	107.37	109.17	105.71	102.92	105.87	106.91	105.27	106.62	108.86	103.57	110.79	110.5	106.66	103.39	102.47	106.07	106.11	107.53	105.76	105.36	108.16	106.39	105.26	107.16	106.66	105.13	103.11	103.78	105.36	106.37	104.83	105.6
115.46	105.25	113.66	106.25	112	111.98	108.91	110.6	112.56	116.25	115.51	110.24	106.65	115.91	107.7	114.01	114.28	107.73	110.51	114.15	111.09	115.64	107.56	112.01	109.22	111.82	110.31	108.36	113.12	108.45	113.28	110.07	110.98	106.75	111.19	110.25	113.03	111.42	107.77	109.94	113.94	110.39	108.87	106.45	109.94	107.98	113.82	107.52	108.57	112.88
109.35	110.83	104.69	110.41	107.7	110.82	106.2	111.28	119.49	112.16	111.02	112.22	114.63	111.77	111.73	112.93	112.86	111.54	110.48	110.01	114.52	112.84	112.5	110.35	109.77	113.4	115.7	109.55	110.78	110.58	109.98	110.71	112.46	110.76	109.74	110.73	112.88	109.41	110.15	112.48	111.67	110.48	111.7	115.34	112.59	112.94	111.77	113.09	112.49	111.27
113.43	105.38	110.49	114.42	114.92	113.48	109.45	114.09	113.13	111.5	110.35	110.22	112.93	113.35	114.54	113.62	109.81	110.28	114.75	111.88	112.96	111.39	116.34	110.38	112.92	112.12	112.39	106.99	115.68	112.52	111.54	115.44	111.32	112.69	110.83	115.6	111.41	112.39	110.42	109.02	113.35	113.7	113.91	113.14	107.77	111.62	111.55	109.05	104.08	108.08
101.6	99.663	101.67	103.35	101.19	99.345	102.47	98.894	98.972	101.42	100.22	102.23	98.476	98.142	102.22	103.06	101.07	97.195	103.46	100.66	102.35	104.6	98.287	97.964	101.45	102.37	99.814	98.717	100.52	104.25	97.19	102.43	98.936	104.16	101.36	98.597	100.9	98.369	101.7	100.53	100.93	99.689	102.38	100.05	103.44	101.31	97.369	99.027	98.539	102.44
101.89	110.05	107.98	108.17	107.07	106.66	106.62	104.01	105.38	109.14	105.8	99.202	102.97	101.22	109.73	103.9	105.37	105.87	108.75	104.07	105.98	102.23	106.7	101.04	106.73	104.51	106.23	102.32	105.82	107.69	104.21	107.37	107.37	102.53	103.15	104.52	108.93	103.54	107.7	105.03	103.21	103.38	103.8	105.31	102.02	103.1	104.19	107.71	104.32	104.97
100.41	105.48	106.49	106.49	107.97	105.96	104.24	109.42	105.15	104.07	105.42	102.87	107.16	103.63	105.18	106.9	108.1	106.04	104.33	104.32	110	105.49	105.13	101.14	103.13	106.75	107.04	108.09	105.15	107.47	104.67	107.3	102.7	105.47	103.9	103.63	103.69	103.06	103.49	105.21	103.17	101.1	104.62	106.64	108.31	106.21	102.84	106.64	104.72	107.71
110.26	109.66	112.11	109.58	111.27	110.31	108.44	113.31	108.54	111.8	107.68	111.74	110.62	113.17	111.02	110.89	109.23	109.21	108.18	110.76	109.55	109.82	110.19	112.14	106.92	108.96	106.64	106.9	109.14	110.98	109.3	109.8	113.8	109.42	108.28	113.6	114.03	115.87	107.83	111.02	106.3	108.39	109.84	107.61	109.83	110.15	104.55	104.81	108.43	109.02
107.52	104.24	108.46	105.21	104.66	105.26	105.56	99.585	103.63	108.15	106.81	105.22	103.99	103.93	103	103.55	108.63	105.9	107.16	107.79	102.41	109.71	101.91	106.57	105.72	106.35	109.9	107.87	102.32	107.27	105.01	99.843	105.9	105.78	111.21	107.09	104.02	110.13	101.92	109.64	107.36	107.96	106.17	109.34	108.09	108.16	100.89	107.05	107.16	111.7
118.75	116.19	118.42	116.14	116.56	111.15	114.22	118.54	116.94	122.34	115.48	115.43	116.11	118.43	116.43	120.7	113.38	118.77	111.96	112.1	115.89	117.31	113.8	117.59	115.46	115.76	115.11	113	116.73	117.3	117.44	117.19	116.13	116.46	113.03	119.62	114.22	118.14	117.18	117.58	117.57	117.81	117.82	109.98	116.42	113.74	116.57	119.8	112.56	113.91
101.02	107.32	102.32	111.13	110.01	106.81	104.92	108.57	106.68	107.08	104.09	103.48	103.49	108.58	104.94	105	100.44	108.09	107.99	101.62	102.56	105.59	111.87	110.68	110.63	109.18	102.92	104.34	101.58	108.5	107.31	102.92	104.84	102.48	106.38	104.86	110.53	107.07	108.08	106.2	102.77	107.83	105.76	103.41	108.43	106.54	102.27	105.39	105.46	106.66
109.19	111.44	111.14	110.49	113.55	110.76	114.03	111.97	109.77	109.72	111.54	110.22	113.8	112	109.53	116.8	113.03	115.24	110.78	109.75	111.76	112.87	109.71	111.31	112.91	113.93	111.82	112.26	111.46	108.66	104.9	109.89	110.03	111.64	112.65	112.28	108.83	117.28	109.1	110.32	113.44	111.39	114.03	110.64	113.76	111.31	111.84	109.26	116.7	113.09
109.72	108.91	106.25	104.37	107.66	106.46	104.3	103.94	102.38	104.53	104.03	105.41	106.17	100.93	101.87	102.2	110.75	106.11	105.58	104.37	108.75	107.18	108.86	104.29	105.85	105.57	106.71	103.35	108.41	105.29	104.62	108.32	106.29	106.97	106.41	101.07	105.62	105.73	108.37	107.31	102.93	103.23	102.78	106.6	106.99	104.4	105.09	110.67	103.99	109.16
104.41	104.53	103.09	105.22	107.71	108.52	108.07	102.89	107.84	103.68	105.71	104.52	105.43	107.25	102.27	107.56	103.16	105.64	101.67	107.57	104.18	105.49	102.31	102.83	103.65	102.76	104.09	107.04	106.3	103.88	102.86	106.35	99.117	105.57	105.86	106.6	104.56	101.61	99.512	104.15	104.93	107.31	102.88	106.23	106.77	106.02	105.94	110.17	103.98	106.52
115.13	111.2	107.63	106.98	114.17	112.03	110.33	108.85	111.55	113.93	110.39	113.04	112.75	113.15	113.95	110.2	108.43	110.4	114.54	111.56	111.51	110.1	109.85	113.04	112.1	110.9	110.88	113.31	115.27	111.5	117.03	112.14	107.44	113.11	111.32	108.17	112.78	104.96	107.44	109.38	108.32	110.66	110.73	110.94	110.81	114.45	113.82	107.96	113.03	111.38
104	105.56	105.88	105.32	106.95	102.84	102.88	104.02	107.42	104.85	109.95	107.24	110.18	105.63	106.55	104.95	102.78	108.41	109.93	105.58	104.93	107.14	106.4	108.87	104.76	104.55	102.1	107	112.25	109.24	105.49	108.19	106.88	105.07	104.13	99.062	105.6	102.08	102.37	102.96	105.02	104.64	106.54	105.6	107.66	110.2	104.3	105.61	108.05	106.1
116.17	114.19	116.33	108.91	113.16	113.83	109.35	115.3	110.72	112.59	116.24	115.73	108.45	114.18	115.82	115.52	110.19	111.85	110.23	113.83	111.72	114.6	117.59	113.27	114.04	110.73	114.17	109.84	112.08	112.16	111.49	112.41	109.2	115.98	115.85	113.47	111.6	112.68	104.03	115.1	111.35	112.39	121.02	112.5	116.44	115.61	112.2	110.32	117.58	112.66
103.19	107.16	103.93	103.75	103.65	102.98	103.29	104.58	106.91	106.97	103.96	103.82	101.76	103.22	101.77	105.13	103.94	106.34	106	103.76	104.82	106.99	105.06	102.44	102.12	100.97	105.08	106.37	101.08	104.24	104.16	106.42	104.06	106.43	108.06	106.43	106.96	104.04	101.63	103.47	105.09	102.34	107.7	106.04	101.38	105.31	100.93	104.38	104.27	104.64
108.42	113.47	111.01	109.27	114.04	112.67	111.81	112.45	107.94	107.99	112.31	110.25	111.64	113.99	110.23	104.78	111.07	115.47	114.33	109.53	110.17	111.47	114.5	116.08	109.67	112.16	112.97	109.6	110.88	106.97	112.11	108.89	113.77	114.03	109.79	111.46	114.23	112.08	111.92	110.35	110.95	112.34	108.52	112	114.08	113.75	116.07	109.7	115.16	111.96
106.44	104.95	103.42	102.55	102.49	107.15	105.59	105.02	107.97	108.32	104.29	106.68	105.31	105.47	106.58	104.3	105.45	108.6	110.83	108.89	107.26	104.84	106.06	100.23	101.48	102.12	108.22	106.45	104.48	103.69	104.73	110.4	105.18	103.93	105.19	105.14	105.83	106.78	103.58	107.37	106.97	101.77	107.01	103.79	107.15	107.99	108.9	108.22	105.43	106.28
114.48	106.67	107.76	112.26	108.81	111.16	112.91	112.1	109.97	111.51	111.07	111.02	114.93	116.17	116.43	112.5	110.71	108.35	112.55	111.91	110.7	114.2	111.13	106.18	106.3	111.78	112.2	112.41	109.33	110.17	112.93	113.83	106.45	113.27	109.38	110.1	105.41	111.56	106.25	110.09	111.63	112.44	111.09	112.59	106.62	109.92	111.48	111.37	107.62	108.47
103.73	105.2	106.56	107.4	106.03	107.08	103.95	106.97	107.5	109.58	106.69	103.46	109.58	105.72	109.64	102.58	105.39	105.56	106.07	108.58	109.57	109.65	103.31	102.56	108.09	106.83	107.18	105.58	105.05	104.76	106.25	103.95	105.59	106.59	109.65	105.67	107.59	107.61	104.44	101.03	109.83	105.98	105.63	105.07	110.85	105.09	107.23	104.84	104.46	107.95
106.98	107.65	104.2	104.79	105.37	104.07	102.3	98.941	104	104.28	108.84	104.72	103.71	103.51	105.26	105.45	104.84	104.45	103.95	105.31	105.59	105.84	110.32	105.2	107.94	101.39	103.47	111.02	106.28	105.31	105.82	104.42	104.03	104.23	106.59	105.8	102.82	103.11	107.23	107.45	105.32	107.1	102.58	106.38	103.39	105.08	102.32	103.88	107.51	105.66
105.73	101.99	108.4	104.9	109.15	108.8	106.77	108.91	108.42	109.37	107.74	107.98	101.48	107.89	105.84	107.97	105.59	105.44	106	106.83	102.02	107.11	105.07	103.3	103.46	109.93	107.29	100.81	106.53	107.56	107.35	110	104.1	108.84	103.5	106.99	106.86	105.58	108.18	103.19	107.12	110.97	106.44	108.13	108.19	108.38	108.22	109.41	102.37	106.02
106.1	107.72	100.84	105.57	105.64	104.87	106.52	106.41	100.4	106.72	102.66	108.14	108.23	107.32	106.58	104.48	105.78	102.03	104.64	109.82	108.11	106.27	106.97	105.89	106.36	103.65	104.21	103	104.77	105.34	104.38	108.04	105.04	109.59	108.71	107.13	102.68	107.86	105.33	103.96	106.77	107.75	105.26	106.03	104.24	113.46	103.87	106.03	103.65	110.25
110.46	109.41	108.93	114.59	107.4	114.59	113.41	111.86	111.18	110.35	116.05	105.57	110.59	112.36	111.2	113.32	110.02	111.42	113.18	115.04	112.21	110.04	109.69	108.04	107.9	113.06	110.6	110.98	116.01	115.44	116.69	113.93	110.96	111.66	113.04	113.98	117.95	110.76	113.13	112.98	112.32	118.21	110.95	111.99	109.24	110.97	109.51	110.81	111.27	116.62
106.59	110.39	103.66	105.86	103.83	107.51	106.25	103.74	103.23	105.26	105.21	105.42	107.05	108.01	107.26	105.73	105.97	107.91	105.4	106.63	110.94	105.81	104.7	107.75	104.29	105.48	108.15	105.4	104.29	106.04	107.87	108.07	111.14	107.58	107.08	107.28	109.95	102.93	103.58	107.88	102.7	105.52	106.07	106.83	105.65	104.81	106.77	104	104.31	108.03
104.58	105.2	108.59	103.29	108.07	108.61	111.75	105.89	108.41	105.55	107.18	103.56	100.26	108.85	107.15	108.33	105.72	106.51	110.17	108.06	102.53	104	104.45	105.14	105.8	103.03	108.93	104.25	106.56	111.11	105.58	110.27	108.21	108.28	108.24	109.63	105.28	106.83	106.62	104.88	104.74	108.95	105.45	101.98	103.91	103.09	107.35	107.71	102.12	108.46
113.54	115.22	115.43	113.66	115.48	120.73	114.9	115.74	114.93	111.71	116.39	117.96	114.32	117.8	120.04	116.1	114.98	116.15	117.55	117.68	115.68	117.04	121.78	114.28	115.39	116.03	115.59	114.25	113.41	117.7	119.11	116.5	118.27	115.07	115.74	117.7	113.73	116.98	113.8	116.06	117.83	117.94	113.56	111.3	114.13	115.34	116.81	117.19	116.42	118.44
106.06	106.52	105.1	107.65	106.42	111.1	108.52	108.21	105.74	105.22	105.3	100.53	109.63	107.62	107.51	108.35	107.16	110.63	106.57	103.97	107.55	103.73	110.05	108.14	108.19	106.62	105.5	106.08	103.64	105.53	102.16	108.21	107.29	105.17	109.16	106.39	104.82	110.6	106.67	105.91	104.55	106.03	106.77	108.35	102.98	107.82	104.78	106.79	105.9	108.68
116.61	108.39	114.2	109.62	112.61	113.9	109.52	114.32	109.26	113.23	113.5	110.17	115.98	109.47	113.16	110.91	113.86	114.13	110.34	107.8	113.32	114.33	112.08	111.64	111.47	111.8	110.3	111.6	110.58	112.19	116.27	107.01	113.08	111.32	109.08	112.1	113.19	109.82	112.74	116.01	110.99	107.83	111.88	110.76	107.35	110.08	111.26	111.54	113.38	112.89
101.12	101.74	100.03	104.98	99.637	101.06	101.15	101.7	98.668	99.775	98.182	100.09	101.04	100.44	101.11	101.1	94.84	99.138	98.057	95.803	99.558	97.677	102.6	96.907	101.89	99.632	100.88	101.87	95.814	97.251	98.18	100.36	100.4	97.949	99.627	100	99.777	100.08	102.07	99.937	99.055	98.318	102.08	100.7	98.437	97.707	100.97	105.08	100.5	97.162
108.91	110.47	107.99	111.73	113.93	113.05	111.67	108.95	112.4	111.71	112.97	118.14	109.15	110.17	111.14	112.03	106.03	112.48	108.15	110.85	111.49	116.15	110.12	113.84	111.78	110.76	109.18	109.11	108.79	118.53	113.94	111.67	116.08	107.6	111.36	114.53	115.14	114.33	110.56	111.96	117.21	113.27	110.51	115	111.92	112.26	112.1	113.51	113.44	109.86
99.425	100.11	108.9	103.88	105.99	106.53	103.29	101.09	103.72	103.63	101.98	104.63	105.52	98.952	109.54	107.21	108.91	106.88	106.5	103.1	100.41	103.16	103.71	104.58	106.74	102.61	105.69	99.468	103.84	107.6	104.69	102.52	103.58	100.15	106.34	101.33	107.12	107.85	109.86	105.32	99.94	102.49	106.69	105.17	106.95	101.12	103.8	103.57	103.84	106.29
110.01	112.56	112.28	109.83	112.19	108.62	116.98	105.48	110.96	110	114.06	112.89	106.08	108.84	113.93	110.3	110.15	109.99	110.71	107.76	114.69	109.97	111.65	109.59	113.88	113.12	108.85	107.43	110.73	111.61	106.73	112.32	112.53	112.09	110.23	109.6	109.05	112.87	110.06	108.93	110.17	113.25	108.84	112.72	111.32	110.27	112.16	110.42	114.1	111.61
99.164	102.19	98.73	100.12	103.89	97.575	100.53	105.45	99.188	99.992	98.801	99.001	98.695	95.064	100.52	103	96.628	98.266	102.9	106.38	98.975	98.955	104.65	97.879	100.38	99.905	102.47	102.12	98.298	104.07	99.144	97.898	96.858	97.461	100.39	105.22	98.767	98.014	96.413	98.627	99.091	97.966	100.41	97.607	101.15	104.5	97.618	104.82	101.75	96.31
105.02	103.98	103.69	103.49	100.57	101.29	104.03	101.23	102.77	105.1	106.08	106.53	100.91	102.95	101.73	106.39	106.34	104.8	106.08	107.79	102.98	106.31	101.13	108.66	104.34	103.57	107.98	105.16	104.51	105.12	103.79	104.04	105.46	105.55	104.02	103.14	105.44	105.02	103.04	104.48	103.03	104.11	102.11	106.79	106.71	100.49	103.19	104.17	104.61	104.71
105.52	102.89	110.75	102.82	105.78	103.39	101.11	107.73	107.06	106.87	107.38	104.77	106.79	104.77	107.2	103.64	103.83	112.12	105.09	102.77	105.49	103.92	102.79	105.34	103.63	107.76	104.02	100.19	105.28	103.56	104.08	103.93	104.2	104.04	105.32	104.23	104.85	101.88	104.03	106.84	105.79	104	105.64	104.51	106.49	102.4	108.24	104.83	103.42	105.72
110.76	110.79	110.08	109.97	109.73	105.53	110.21	116.05	111.81	112.5	110.02	109.63	112.11	111.73	108	110.26	111.09	111.95	111.73	104.68	109.62	110.17	116.08	108.07	111.05	111.71	110.05	108.59	110.88	108.69	105.68	109.6	111.55	106.77	104.39	107.48	106.52	111.94	115.88	108.78	109.09	110.64	108.72	113.99	109.35	112.17	109.93	111.42	111.94	109.69
99.223	102.68	95.845	96.442	98.458	102.78	100.46	100.2	95.849	98.038	96.364	100.63	99.786	102.43	98.94	103.06	97.303	99.861	101.55	103.99	98.4	98.033	100.58	100.19	103.83	98.661	99.393	99.208	99.077	95.621	98.019	103.03	107.97	99.746	97.683	97.332	98.263	102.04	99.741	100.06	102.42	101.83	99.457	100.56	100.7	97.934	100.5	97.672	100.92	97.763
113.87	107.58	107.84	111.18	106.89	112.24	111.96	111.11	114.39	110.37	112.15	112.72	110.65	113.89	111.03	112.75	108.81	112.38	109.37	112.04	112.12	113.51	109.29	109.72	109.77	110.77	110.43	109.89	116.75	111.8	113.32	116.53	109.67	111.34	108.9	110.52	111.54	113.71	117	110.56	111.32	112.43	115.73	105.99	114.14	107.18	106.35	107.55	112.22	110.44
117.41	117.21	120.88	117.12	118.57	110.67	117.38	115.97	119.14	114.91	118.85	120.49	117.79	116.42	118.97	117.74	113.99	116.74	118.16	118.76	119.29	117.21	118.47	113.75	111.94	114.61	121.61	117.32	114.22	110.12	113.69	116.1	121.15	116.05	119.54	122.34	124.36	120.29	118.99	118.03	117.78	119.36	118.89	117.27	114.02	118.93	116.54	117.3	117.17	121.92
100.19	104.33	105.57	101.35	102.94	106.18	103.32	105.07	102.15	104.49	102.75	104.12	105.44	108.51	103.07	104.11	108.67	105.47	101.93	104.9	99.837	108.01	99.515	105.09	101.2	105.16	101.76	108.87	103.15	104.5	102.29	104.25	103.39	106.76	105.26	105.82	103.98	105.16	102.79	105.61	102.43	106.32	105.99	100.53	101.73	104.9	99.256	109.06	103.04	102.01
103.65	103.8	103.87	104.42	100.49	105.37	104.34	103.49	102.72	103.26	108.81	106.88	106.91	104.42	106.08	105.21	102.49	105.57	104.76	106.12	100.18	103.22	102.03	103.79	98.688	104.16	103.81	103.49	104.91	104.88	108.4	110.01	103.97	106.27	104.8	105.61	108.81	100.62	104.01	104.42	103.51	108.87	104.9	102.08	105.06	107.18	106.22	105.89	103.84	111.45
98.138	101.16	101.62	98.296	102.81	96.967	96.025	101.93	99.404	104.98	103.86	95.221	102.15	97.066	92.471	100.96	100.67	105.15	100.02	105.3	102.75	103.8	105.38	98.999	104.04	101.59	99.539	97.54	106.29	99.983	100.5	103.19	97.759	102.26	100.77	105.53	104.39	99.323	99.153	99.085	99.272	100.35	97.909	101.24	100.89	100.71	101.41	100.83	99.771	100.39
108.69	112.32	111.19	108.37	112.89	111.83	113.77	112.55	109.78	111.98	109.21	111.95	113.52	113.66	112.99	114.46	112.85	110.48	109.55	108.33	113.96	111.02	110.64	108.6	108.95	114.83	111.04	110.46	113.17	109.75	111.63	109.74	109.31	110.77	114.54	110.46	108.15	110.24	112.22	113	108.56	111.07	110.22	111.04	113.66	113.3	106.14	109.54	110.19	114.68
109.85	116.61	111.37	112.79	113.48	110.99	107.77	110.81	109.16	112.77	109.57	112.7	109.37	107.76	112.83	118.52	110.63	108.64	113.22	111.36	111.66	112.4	109.7	109.09	109.74	110.21	112.06	111.74	112.95	111.14	111.28	111.12	108.04	110.58	116.04	113.15	106.49	112.2	110.59	110.49	116.95	108.98	112.45	113.32	107.79	109.55	113.24	109.57	107.93	113.32
104.71	102.24	108.62	108.46	105.37	105.55	103.26	107.25	108.31	106.56	105.3	103.71	105.45	110.44	109.09	103.92	111.07	105.15	107.58	105.64	106.46	105.94	106.18	108.18	109.2	105.7	105.96	104.24	106.88	108	108.04	100.92	106.68	103.86	107.88	103.22	104.11	104.67	109.99	107.84	108.21	101.26	105.23	106.09	108.63	107.85	111.78	101.08	106.53	105.48
109.71	110.58	118.51	111.63	110.41	109.59	108.34	113.77	110.62	116.95	111.79	110.65	109.85	111.1	112.58	113.59	110.95	113.4	113.84	111.1	113.45	111.63	108.81	105.38	111.11	111.41	111.23	109.06	111.09	108.5	109.54	112.45	113.65	112.83	113.29	114.5	106.48	113.14	104.99	111.48	108.83	108.79	109.77	115.23	110.6	112.83	114.81	112.66	111.08	110.57
112.13	110.57	117.93	114.94	112.59	112.36	119.01	108.52	110.13	112.14	111.52	111.41	109.86	109.78	114.17	108.97	108.02	113.94	109.5	114.75	113.59	116.3	113.34	110.3	113.44	110.95	106.16	110.16	111.93	110.95	115.53	109.07	111.8	113.73	112.93	117.54	114.64	109.04	117.48	106.26	114.28	115.52	111.63	111.46	112.1	113.13	111.71	114.27	107.83	111.57
98.637	105.67	100.01	104.68	106.13	107.68	106.49	104.42	108.51	105.8	103.71	105.53	102.63	106.66	100	107.3	99.92	106.09	101.3	103.73	104.84	110.55	100.72	103.2	101.75	100.68	107.71	103.97	103.29	106.52	108.78	102.46	106.73	107.13	105.21	104.73	102.14	105.12	105.77	106	101.74	104.3	104.58	103.09	102.38	105.85	101.47	104.85	104.74	106.27
105.69	110.55	103.64	104.61	106.15	104.56	107.31	107.35	104.07	105.19	105.66	109.29	104.82	102.4	104.25	104.8	108.67	103.68	108.73	100.1	105.67	109.23	106.22	102.45	106.48	108.27	104.86	103.48	102.42	104.96	108.81	106.19	109.7	101.08	104.46	106.69	104.26	103.93	104.89	104.59	104.47	102.37	103.11	103.56	109.18	105.24	108.75	105.24	105.28	106.87
105.65	107.81	106.05	104.26	108.53	107.7	101.08	106.21	107.76	109.23	107.97	105.88	104.51	107.93	104.33	108.83	105.59	102.34	104.75	103.24	105.96	104.49	106.99	106.86	105.97	105.76	109.59	106.14	104.57	109.64	109.99	109.78	104.47	108.27	108.08	105.2	107.71	107.11	103.54	105.52	104.91	110.12	110.08	102.92	108.17	107.09	107.33	105.02	106.52	105.69
106.57	106.36	99.962	105.96	103.63	99.904	103.94	104.29	102.28	101.2	101.35	102.62	105.07	101	101.86	104.39	101.19	103.32	105.52	101.81	104.89	105.58	102.46	106.48	108.59	102.68	106.73	101.64	104.42	103.78	104.31	106.42	106.55	109.14	103.51	106.26	107.88	104	102.99	104.02	100.72	102.7	106.81	104.25	103.2	100.9	102.66	105.13	111.01	105.86
109.77	112.45	113.87	111.25	109.77	113.71	111.97	114.94	111.8	116.65	111.29	107.6	110.68	116.12	109.08	110.12	112.21	112.56	112.06	111.96	112.5	113.49	110.35	111.88	112.78	111.38	115.4	111.33	112.87	113.81	109.04	113.58	111.89	113.26	116.52	112.2	110.37	105.6	111.27	112.06	112.38	111.09	112.36	110.98	111.5	113.76	107.37	109.51	116.83	111.86
115.06	112.04	111.71	112.3	115.13	114.04	116.76	107.47	108.31	109.58	113.67	110.63	117.89	115.36	109.21	114.67	109.89	112.32	115.07	111.56	111.14	114.09	110.88	112.68	117.7	107.09	114.37	112.28	110.15	106.71	112.13	110.46	116.17	111.26	112.43	112.69	113.69	110.45	112.18	112.66	115.66	109.95	109.61	110.92	114.47	113.2	111.85	110.97	110.24	105.03
109.89	110.11	109.74	106.68	112.99	112.72	114.41	110.28	110.9	115.38	108.33	105.61	113.24	109.92	111.51	107.33	108.71	108.86	115.29	112.4	113.96	108.08	109.87	109.42	110.51	110.78	110.04	112.69	111.69	112.01	116.63	111.36	113.23	109.38	111.91	114.51	115.08	112.26	110.06	111.53	111.88	109.71	110.19	109.78	110.53	112.45	110.79	107.18	112.62	115.41
105.6	107.03	105.49	105.76	102.66	112.17	106.46	106.43	106.41	105.94	107.29	102.37	109.06	106.81	103.68	107.54	104.1	107.46	104.48	103.59	106.62	110.04	105.63	107.7	106.81	105.2	102.71	107.91	108.64	103.6	99.635	104.42	106.51	107.83	108.43	104.5	102.12	107.68	102.32	103.13	103.98	110.55	108.94	104.55	108.68	107.67	109.08	108.79	107.8	105.9
107.02	102.46	102.32	105.96	108.84	103.7	104.45	103.6	106.21	108.5	98.614	102.66	101.19	109.09	103.16	101.6	107.42	107.87	105.43	107.12	108.06	105.85	109.65	105.89	106.43	100	106.67	106.55	104.59	104.49	104.54	106.47	106.29	102.05	107.24	103.46	107.77	105.09	105.74	100.96	104.92	103.14	102.37	107.12	102.83	112.13	107.64	103.15	107.38	104.03
108.38	104.37	103.89	108.92	102.08	106.28	108.55	107.75	102.99	103.57	101.39	108.8	108.53	105.49	103.31	104.64	102.36	106.39	107.99	103.32	109.79	108.06	109.31	107.59	107.58	103.58	106.4	106.29	102.78	109.26	104.16	105.78	102.5	106.52	101.26	108.09	106.53	106.57	104.79	109.6	101.35	108.66	108.03	104.35	103.58	104.05	109.5	103.74	104.89	104.12
103.11	104.22	104.54	104.44	100.64	108.91	103.55	105.98	104.46	104.52	103.01	102.6	102.72	103.51	100.06	106.71	108.13	104	102	99.434	102.84	99.835	99.28	104.21	105.29	104.69	104.69	109.38	101.04	109.35	103.35	103.5	103.43	105.8	101.69	99.434	101.72	103.4	104.6	102.83	103.1	100.71	111.43	103.95	105.47	106.52	102.85	105.02	103.29	104.45
103.04	102.34	98.472	102.07	98.839	103.22	103.78	109.04	101.49	98.623	103.64	98.164	100.1	104.04	100.9	101.44	101.15	100.84	103.81	98.409	99.538	103.47	102.16	97.034	98.84	98.599	98.034	95.537	98.32	98.197	97.838	102.27	101.81	101.97	103.08	102.54	95.692	101.46	101.01	100.3	100.36	101.96	104.81	101.85	103.42	96.085	99.254	101.44	98.657	104.74
108.92	104.92	103.1	105.05	107.2	98.823	103.72	102.41	105.51	104.27	108.54	102.86	100.87	105.17	102.7	108.26	102.38	109.33	105.75	103.1	103.88	106.87	101.36	100.11	105.31	107.74	107.86	103.7	103.54	106.21	109.82	99.107	106.01	103.66	112.1	105.87	103.68	101.7	103.35	105.32	106.89	102.77	107.79	110.65	107.23	102.56	105.71	109.24	106.61	104.56
98.784	101.91	104.12	99.729	102.64	99.433	103.44	97.884	99.677	105.26	98.832	97.369	100.53	93.49	101.07	98.642	97.295	100.5	102.97	99.978	100.59	100.05	102.25	97.905	97.6	98.769	98.791	99.082	100.4	105.34	100.33	102.84	100.88	98.947	98.569	98.129	99.002	99.309	99.118	100.66	100.51	99.624	100.42	99.201	97.053	99.765	97.198	97.346	99.782	103.57
106.97	107.3	106.79	103.47	107.15	103.7	106.58	106.25	101	102.74	104.31	109.19	105.94	108.01	106.35	108.4	104.74	106.24	105.54	105.43	103.51	99.639	109.32	103.67	107.1	106.91	105.23	101.7	104.37	103.78	107.02	101.46	106.13	106.64	105.83	103.87	109.32	106.79	110.1	105.57	107.22	102.56	104.37	107.51	112.62	104.27	103.96	105.6	109.4	103.07
115.63	112.86	112.88	110.04	110.42	112.51	109.29	112.88	114.28	109.99	117.55	110.15	114.07	107.47	107.55	111.95	112.51	112.39	114.63	112.9	110.96	110.45	112.85	106.32	112.81	110.66	111.69	111.89	113.06	110.68	110.83	112.86	109.03	111.3	113.82	116.26	111.77	111.62	107.2	112.42	110.56	110.25	112.02	116.05	107.27	109.29	110.71	110.73	113.1	115.69
117.13	121.03	114.41	115.38	118.34	114.43	116.5	111.61	116.72	114.53	111.64	113.27	112.14	119.28	115.39	119.19	119.68	121.62	114.15	114.51	114.81	117.93	117.62	119.18	115.51	117.04	117.37	119.22	116.26	115.81	115.97	115.35	118.33	109.83	113.78	114.95	119.77	117.67	119.36	118.43	112.61	118.76	119.2	122.31	115.07	121.03	119.93	116.98	115.27	114.99
110.39	112.83	111.7	111.52	109.67	109.84	113.03	112.88	114.26	100.65	112	108.09	109.48	111.11	110.08	117.31	106.84	109.65	110.26	114.85	113.32	111.57	109.47	113.6	111.92	112.66	108.42	107.08	107.05	111.11	112.33	109.61	109.78	107.82	110.17	113.8	111.93	111.21	114.01	108.65	110.19	110.56	111.04	110.14	112.42	111.33	110.4	105.85	107.23	112.05
102.5	102.22	107.53	104.96	105.54	102.93	106.43	105.85	107.71	103.71	104.15	104.71	107.95	107.67	100.24	107	105.72	105.16	109.91	107.87	104.1	104.08	102.53	105.1	104.85	104.42	102.6	112.53	105.49	109.27	104.87	110.73	104.92	107.92	107.54	109.87	109.73	109.8	106.25	106.18	107.1	107.76	103.15	109.93	103.99	106.67	108.27	103.26	106.98	107.9
115.4	117.19	110.52	117.64	119.3	116.66	119.36	112.21	115.31	114.3	118.67	118.49	116	116.86	110.68	119.51	114.57	118.63	116.89	114.72	116.86	120.31	115.34	115.37	116.7	117.64	116.73	113.72	117.74	116.18	112.84	114.23	114.77	113.15	116.68	117.84	113.19	117.73	118.06	112.52	112.14	116.77	118.42	115.64	116.45	109.66	112.02	114.84	119.91	118.27
99.585	96.989	101.33	97.966	98.75	98.99	96.251	96.788	102.14	100.54	103.32	101.46	98.796	102.87	100.74	102.07	99.606	102.27	98.515	101.87	101.08	101.81	95.488	102	99.804	99.598	101.88	99.825	104.16	99.042	97.002	101.36	97.139	100.24	100.53	103.62	102.48	101.6	100.45	100.81	99.403	97.775	98.222	99.317	101.23	99.566	100.48	97.006	96.913	99.79
105.6	105.81	102.29	105	108.54	109.1	103.7	106.22	110.68	105.1	104.63	102.16	109.42	108.96	109.92	107.92	101.09	107.96	104.97	105.15	105.7	101.65	103.94	107.9	101.47	105.39	108.1	105.54	107.09	104.44	108.13	106.21	108.18	108.27	102.78	105.02	104.12	107.74	104.79	109.79	103.04	107.49	108.46	106.42	110.6	103.83	104.87	106.9	106.74	104.05
109.68	113.33	109.04	114.8	113.87	111.09	112.35	110.62	108.26	113.96	109.87	109.17	109.09	114.77	113.26	110.52	110.12	107.03	110.9	108.14	110.39	114.13	115.86	106.6	110.39	109.17	110.92	109.09	112.04	111.39	114.22	111.02	111.61	109.29	107.91	113.52	113.64	113.22	109.73	111.29	109.53	106.89	111.46	106.97	112.65	108.87	115.14	110.53	111.81	117.83
100.61	103.81	103.47	102.53	96.604	101.71	101.35	95.889	97.281	98.479	101	100.58	95.953	97.994	104.23	99.988	99.735	99.74	98.332	97.756	104.17	98.475	100.42	92.967	98.08	99.469	96.621	98.524	93.124	99.889	102.52	100.25	103.95	95.223	98.546	101.32	96.955	100.69	99.008	101.83	102.91	101.12	99.892	99.481	101.29	101.66	96.16	97.793	102.59	97.021
96.926	102.89	99.585	101.5	101.54	95.422	100.23	100.54	96.971	99.358	96.257	105.48	102.96	99.028	104.04	101.6	96.908	99.933	99.496	96.93	99.765	97.606	102.81	98.171	97.972	98.721	100.23	101.74	97.914	99.183	97.926	100	99.576	98.782	94.441	97.204	103.44	104.58	98.387	101.19	99.12	97.329	102.58	96.984	96.517	98.238	104.38	105.08	98.222	99.128
98.475	97.82	97.631	98.699	104.3	101.15	99.94	97.631	102.72	100.99	98.106	98.049	101.2	102.25	98.978	102.23	98.754	103.94	102.7	96.615	100.24	98.116	95.802	101.07	99.099	99.02	100.33	94.716	96.368	98.176	102.08	101.48	101.44	97.84	97.533	101.43	99.615	98.245	103.72	97.688	99.208	101.36	103.82	98.886	95.246	98.729	101.63	94.538	103.17	97.571
99.504	98.172	98.614	95.407	101.08	99.986	100.43	103.24	96.9	96.27	101.48	99.192	98.481	104.68	100.73	101.95	99.339	99.66	99.375	101.77	98.585	103.73	101.19	104.3	106.65	99.037	102.79	100.01	97.805	99.81	97.434	100.77	99.019	101.1	96.536	100.41	98.035	100.67	99.82	98.862	103.49	96.983	97.756	96.896	102.04	102.34	95.655	104.02	98.196	100.81
110.14	110.18	108.34	109.32	108.11	109.46	107.8	112.33	112	108.91	108.45	108.53	110.66	112.57	109.33	110.95	109.44	106.06	111.9	108.72	107.76	105.07	111.77	103.61	109.7	107.67	108.07	108.97	108.97	107.83	109.33	108.87	112.35	109.6	114.1	106.54	112.57	108.4	110.69	110.36	113.69	110.91	111.31	106.87	112.04	110.83	106.81	109.61	112.28	105.97
111.5	115.31	113.23	113.18	109.34	111.82	115.96	115.12	110.82	109.2	111.5	107.88	109.8	113.47	113.44	116.1	110.75	109.39	116.5	115.48	110.96	112.38	113.39	116.82	110.2	107.1	110.35	106.88	119.75	114.16	112.29	114.21	110.79	110.75	112.29	114.6	113.09	110.39	112.15	113.2	111.9	115.41	106.11	111.97	109.61	111.56	108	107.67	117.52	108.95
106.63	108.37	101.07	108.45	108.48	102.8	104.65	105.07	107.22	110.04	105.16	108.41	103.02	105.54	108.64	109.26	107.31	107.27	106.35	103.69	104.03	105.12	108.02	104.11	105.41	109.76	102.54	101.2	109.77	105.7	110.11	107.39	103.63	102.4	113.39	104.1	102.27	107.17	107.48	108.73	104.42	107.08	107.72	106.68	105.28	103.84	108.83	109.45	103.73	110.12
113.91	113	117.51	110.8	106.49	108.98	111.35	113.79	112.14	113.33	109.38	108.78	112.36	110.05	111.51	111	107.79	115.18	113.5	116.14	111.13	115.67	111.29	110.76	114.16	111.48	110.79	109.53	113.61	114.7	109.57	114.05	110.87	113.69	112.3	107.61	111.92	112.81	111.03	111.8	112.51	113.48	111.14	113.02	108.91	111.49	111.05	114.51	112.22	108.22
106.45	106.79	107.15	106.47	105.86	103.5	107.51	105.13	105.55	108.84	104.06	105.02	105.32	105.69	108.43	109.17	108.77	105.78	110.21	104.34	106.09	104.63	103.43	101.42	105.82	105.99	107.17	103.03	107.26	104.94	106.91	106.07	105.74	103.6	110.66	109.09	106.62	106.61	102.83	105.84	108.78	110.72	102.77	106.03	106.39	100.71	106.63	104.53	104.91	107.88
104.07	103.06	102.54	103.99	108.92	103.85	105.44	103.88	105.33	107.62	105.47	103.42	106.29	104.61	105.5	107.85	109.07	105.05	102.34	102.05	109.07	103.52	109.87	102.24	107.13	102.94	106.65	109.3	107.18	106.82	102.02	106.23	106.07	102.94	103.7	105.03	106.94	108.36	101.54	108.67	104.95	107.51	105.4	102.02	103.75	101.59	102.06	104.58	102.08	106.18
116.56	117.78	117.86	116.23	115.34	116.21	117.21	114.92	114.55	113.88	114.22	120.65	120.53	119.05	115.46	115.63	115.85	118.6	118.83	115.73	118.81	118.73	118.56	118.69	114.67	114.4	117.5	114.14	116.11	120.71	116.42	119.53	120.97	118.44	121.18	117.74	118.48	114.24	120.43	114.71	121.71	118.14	117.15	113.13	116.59	121.81	119.99	120.06	117.24	121.03
106.6	102.73	107.52	99.652	107.87	104.98	104.12	109.48	103.9	101.92	105.64	104.78	100.68	103.36	103.65	106.42	104.26	106.43	104.83	108.6	107.72	107.63	103.07	109.07	104.24	106.02	102.67	106.16	104.02	103.89	102.1	104.16	112.69	104.46	107.35	108.36	110.08	103.35	107.15	107.49	99.889	103.49	108.87	105.04	102.42	106.11	108.84	107.79	106.2	107.62
106.55	104.47	110.85	107.34	110.23	106.62	109.6	104.14	108.86	104.09	103.44	106.5	104.33	102.29	106.9	104.21	107.63	106.62	105.11	108.26	102.3	109.69	103.96	102.78	105.99	106.66	105.94	106.67	105.99	104.78	104.51	104.89	102.84	105.65	104.56	107.54	103.36	105.61	107.36	102.71	107.45	102.86	104.77	106.76	106.89	110.95	109.27	110.91	105.91	107.11
114.92	109.29	110.86	111.74	112.72	110.82	111.46	110.97	107.96	110.36	114.83	108.71	112.17	107.41	113.45	112.14	107.82	110.94	115.46	110.95	115.85	111.41	111.19	111.09	110.51	110.49	110.37	111.95	109.49	110.93	109.49	112.9	112.55	111.02	110.93	113.38	110.81	110.72	113.8	111.92	109.9	107.81	113.88	110.05	110.41	110.72	108.63	107.25	112.38	109.97
110.58	107.86	106.77	106.03	108.22	103.55	109.37	102.16	103.06	103.37	105.91	108.75	103.2	103.86	109.18	103.7	107.09	102.42	107.41	103.19	101.87	106.77	102.74	108.29	103.93	103.53	100.89	107.22	110.32	107.02	108.72	107.31	109.67	103.21	104.55	100.55	101.92	105.97	105.15	105.78	104.41	102.32	105.01	107.95	105.8	103.44	102.9	102.19	104.5	106.62
110.91	111.53	112.27	113.51	109.26	113.25	114.98	111.43	110.6	110.6	108.39	115.4	115.41	112.92	109.68	111.71	111.15	114.68	116.86	112.15	113.38	117.51	109.18	111.99	109.78	117.48	112.57	111.53	112.18	112.41	110.79	109.55	112.12	108.4	110.11	109.66	112.19	112.34	111.7	111.33	116.7	111.65	113.83	111.92	118.02	112.27	115.4	113.47	111.59	114.3
108.92	110.12	109.28	110.21	106.94	112.42	110.42	112.16	107.71	112.6	112.7	111.53	111.27	113.27	112.07	111.28	110.6	113.56	109.72	106.91	110.04	110.58	110.3	114.18	113.53	113.11	111.05	107.68	110.09	108.98	112.59	109.87	110.51	109.43	111.25	109.71	111.55	113.46	113.16	113.94	111.79	113.61	107.78	112.37	112.86	111.92	111.57	110.66	109.7	114.74
115.99	107.72	108.97	110.97	109.73	114.93	105.27	109.42	108.4	106.71	107.6	111.04	113.24	108.97	110.06	113.13	107.88	109.65	110.21	110.69	108.35	108.76	114.23	110.64	111.55	105.9	109.39	107.98	111.3	108.33	112.07	108.63	111.91	104.39	112.29	113.03	112.11	110.95	111.56	111.48	108.25	108.61	107.13	109.01	108.16	111.92	108.36	113.27	113.17	109.28
99.698	101.42	111	104.28	103.68	104.83	106.63	103.74	105.36	103.93	103.54	103.63	102.86	104.52	104.42	105.46	105.12	107.23	104.45	105.89	107.52	102.6	104.65	108.62	103.4	101.6	100.81	103.02	109.79	103.89	103.47	101.19	105.17	104.92	102.51	102.24	107.74	105.71	103.92	108.54	104.2	100.17	105.56	106.87	106.05	106.89	104.87	105.34	103.97	101.95
106.04	105.52	104.96	105.77	105.39	105.5	105.48	103.93	109.76	105.28	106.82	105.08	108.14	106.26	107.79	103.72	101.28	109.33	107.23	104.97	110.34	103.09	105.46	106.75	105.76	109.07	108.2	104.65	106.15	110.89	106.33	105.87	106.67	106.73	107.09	107.03	106.96	105.33	103.7	110.28	104.3	110.76	108.32	105.18	105.74	108.12	106.41	108.53	106.34	106.29
109.79	113.29	113	110.72	112.35	110.12	104.75	111.31	112.97	109.13	110.56	108.33	110.31	104.93	109.7	111.81	108.09	108.97	110.7	110.65	114.42	107.83	110.98	115.22	112.57	109.94	108.63	109.87	108.89	112.71	110.74	111.12	108.62	109.95	110.92	115.42	108.34	113.85	113.79	112.3	110.04	108.46	109.78	106.22	108.42	112.43	114.15	106.22	109.09	113.23
97.22	96.262	97.083	99.715	100.11	95.328	101.4	98.761	101.53	99.179	103.28	99.812	104.18	94.474	98.365	99.824	105.21	105.13	98.428	99.409	99.828	100.96	101	99.673	96.988	99.562	102.87	107.09	102.09	100.37	101.06	99.746	101.42	99.585	101.03	99.349	100.73	102.98	96.324	99.743	99.051	97.715	100.73	94.739	100.25	94.787	102.17	97.647	98.717	98.787
108.97	105.58	104.7	101.52	105.77	102.5	104.24	103.65	104.27	108.01	104.3	105.93	104.2	108.86	105.75	107.53	101.64	101.54	99.74	103.73	107.49	99.493	102.78	105.19	103.35	105.91	108.79	108.27	106.02	103.76	103.3	108.39	104.93	108.25	104.28	107.96	102.9	105.68	103.88	104.85	106.05	104.93	103.42	107.72	106.62	106.78	106.31	107.72	101.61	103.29
109.56	108.69	108.19	111.71	104.44	107.61	106.66	108.1	107.79	105.68	109.06	102.95	103.2	107.99	110.41	106.51	102.72	102.18	108.07	103.44	110.97	107.2	100.72	104.62	107.13	105.07	108.79	109.54	103.14	111.83	106.46	102.38	106.18	103.27	102.71	106.35	106.91	106.93	108.27	105.21	104.96	107.18	106.01	110.22	109.51	109.55	109.54	102.06	105.17	109.74
98.738	104.63	100.99	97.627	99.643	100.67	99.272	101.79	103.81	93.92	101.41	103.65	100.88	101.54	108.42	100.38	98.069	101.41	98.965	103.29	103.49	102.47	101.69	101.12	100.3	104.34	99.883	106.37	103.99	101.32	99.775	102.29	101.53	104.46	103.33	103.06	105.11	100.66	100.5	102.34	98.024	103.5	100.4	102.05	99.356	100.86	98.586	102.04	101.33	108.88
108.02	107.46	104.8	105.16	105.52	105.76	106.1	108.76	105.49	104.79	107.08	107.58	106.61	102.91	101.67	104.49	102.43	109.97	104.36	108.87	105.07	109.75	106.93	107.82	102.9	107.45	104.56	107.11	108.27	104.85	104.67	102.32	102.78	104.73	105.21	108.21	105.43	99.639	103.94	108.1	110.72	105.75	108.36	102.67	107.98	105.28	104.17	105.75	107.29	106.83
101.27	98.795	99.584	102.56	95.653	98.287	101.56	100.37	102.27	96.262	101.23	100.96	104.99	97.715	101.62	95.179	98.758	98.186	98.23	96.242	100.31	98.334	101.17	101.1	102.28	101.09	98.553	98.486	96.798	98.212	104.2	99.669	101.7	100.36	97.067	102.16	94.789	101.12	100.3	99.169	103.64	99.963	95.792	101.99	101.03	99.073	93.34	102	100.58	107.36
116.66	117.06	117.23	116.15	120.69	116.22	119.52	115.26	117.26	115.94	120.23	115.78	115.02	115.32	111.01	119.51	114.86	112.13	112.73	117.16	116.8	116.51	114.42	117.31	112.13	118.18	113.73	120.81	116.04	116.61	115.43	116.46	113.65	114.13	117.57	117.52	117.78	112.29	114.79	120.4	118.78	117.61	119.18	116.17	115.97	112.03	117.27	117.37	117.26	116.53
[truncated: 150 more columns]
