# Supplementary material for: Genetic dissection of main and epistatic effects of QTL based on augmented triple test cross design
Source: PLoS One. 2017 Dec 14;12(12):e0189054. doi: 10.1371/journal.pone.0189054 (PMC5730204; doi:10.1371/journal.pone.0189054)
Supplement: S8 Supporting Information — (ZIP) [file pone.0189054.s008.zip › z4_350_0.8_10.csv]

106.9	105.98	106.22	105.52	104.77	104.81	105.88	107.07	105.03	105.88	104.57	105.86	107.42	105.55	106.85	105.59	105.63	106.34	105.41	106.81	106.69	105.39	104.96	104.84	106.11	105.79	107.08	104.66	105.34	104.18	105.37	104.95	106.22	106.43	106.83	106.29	105.49	106.26	104.64	105.88	107.67	106.17	105.1	105.08	103.89	104.84	104.65	104.72	105.78	104.71
106.24	105.94	107.33	108.84	105.57	105.23	107.73	107.29	106.89	107.62	106.66	109.04	105.77	108.16	107.5	106.46	107.26	106.9	106.2	107.84	106.07	106.52	107.8	107.25	106.54	106.74	105.96	105.8	107.23	107	107.31	107.29	108.43	107.69	107.39	107.76	107.33	106.43	106.65	107.06	108.11	107.49	107.27	107.17	108.32	106.4	106.31	105.61	106.89	107.6
106.32	104.91	103.09	105.26	105.23	107.03	105.45	103.83	103.74	105.88	106.63	106.83	103.57	105.33	106.75	104.04	105.81	106.97	105.49	105.5	104.37	104.6	106.12	105.44	107.12	105.95	105	104.29	105.37	105.77	106.31	106.66	104.09	104.53	104.81	107.22	106.13	105.76	106.83	106.9	106.2	106.43	103.75	105.99	106.55	104.9	106.03	104.95	103.95	105.77
110.51	109.98	109.69	110.77	109.22	109.89	109.04	112.07	109.95	109.79	109.35	110.46	110.32	109.08	111.77	109.03	109.96	110.19	109.18	108.64	108.33	108.23	109.97	110.04	109.69	110.83	108.78	110.1	108.76	109.65	110.71	110	110.67	110.43	110.06	108.42	110.27	109.55	111.34	110.67	109.06	110.58	109.73	109.96	109.36	110.45	110.43	109.9	109.55	110.62
104.57	103.7	105.34	103.37	105.16	104.38	104.38	104.29	104.67	104.62	103.95	103.84	105.32	105.42	102.73	106.43	103.48	104.89	103.46	105.45	106.36	105.26	104.52	103.5	104.8	104.53	105.02	104.38	106.47	106.13	105.25	104.43	104.67	105.08	103.68	104.62	104.69	104.69	104.71	104.25	103.43	103.92	104.91	105.96	104.38	102.69	104.78	103.83	104.83	104.22
103.67	102.88	106.34	103.39	105.17	104.75	105.63	107.12	103.89	104.99	104.31	103.33	104.87	104.94	103.5	105.25	105.45	103.19	105.07	103.51	105.2	102.52	104.09	104.3	104.45	104.73	104.87	102.82	103.5	104.83	106.1	104.58	105.19	102.67	105.46	103.86	104	102.87	104.75	104.83	104.3	103.79	104.32	103.55	102.53	103.63	104.59	105.66	104.89	104.95
111.68	111.54	113.51	111.57	112.68	114.13	112.02	111.22	113.14	113.25	113.83	114.95	112.02	112.33	113.85	113.58	112.07	113.58	112.7	111.84	112.17	111.48	112.86	112.89	113.62	111.45	111.54	112.75	113.72	112.92	113.3	113.32	112.8	112.08	113.17	111.8	111.84	112.22	111.9	112.78	114.1	114.17	111.97	113.66	111.84	113.42	112.67	113.39	112.82	111.53
109.13	109.4	110.73	111.34	110.02	111.2	110.43	110.14	109.36	110.7	111.95	111	109.4	110.42	111.12	112.79	110.59	111.65	110.38	111.52	111.53	110.91	109.98	110.59	111.76	110.5	111	109.05	112.04	111.26	110.23	110.85	110.95	111.4	111.76	113.02	111.17	110.91	111.32	109.8	110.3	111.36	110.58	109.92	111.03	108.86	110.28	111.49	110.43	111.19
110.02	110.84	110.02	110.94	109.67	111.11	110.07	110.86	109.98	109.94	110.92	110.04	111.36	109.62	110.32	110.02	110.58	111.3	109.59	110.05	110.76	110.75	112.34	111.91	111.22	109.14	109.83	109.37	110.85	110.43	110.06	109.23	110.18	110.32	108.94	108.92	110.23	109.65	111.46	110.92	110.98	110.01	109.27	110.19	110.42	111.25	109.42	111.04	110.84	109.51
110.29	108.17	111.61	110.77	110.39	111.91	110.64	109.7	109.7	109.56	110.05	110.71	110.53	108.09	109.44	109.56	109.23	109.39	109.6	109.13	111.45	109.86	111.8	110.29	111.14	110.32	111.09	110.07	110.1	109.88	109.24	109.3	109.41	109.56	109.61	110.24	110.06	109.07	109.88	109.83	110.36	110.27	110.84	109.63	109.38	110.34	110.83	109.59	108.11	108.76
99.478	100.52	100.17	98.891	99.718	101.27	99.718	98.064	99.88	98.617	99.544	101.09	99.284	99.317	99.066	100.58	99.941	99.502	99.962	100.59	99.954	99.656	99.936	99.443	100.4	99.133	99.232	98.912	99.718	99.749	98.89	100.37	99.578	99.178	100.19	100.67	100.4	97.868	98.498	99.176	100.66	98.866	99.079	97.657	99.748	99.311	99.844	98.916	99.368	99.58
104.93	106.73	106.3	105.18	104.97	106.01	107.33	106.04	105.56	104.18	107.24	104.06	107.17	105.43	106.24	106.31	106.97	106.62	106.64	106.2	105.64	106.44	106.23	104.45	105.37	104.96	104.55	106.76	105.82	105.85	104.18	104.42	104.82	105.21	104.83	106.67	105.23	104.11	105.84	105.44	105.67	107.89	104.72	107.3	105.95	107.1	105.71	105.87	106.45	105.92
108.28	109.56	111.48	110.19	110.44	110.3	110.89	108.42	109.42	109.28	109.16	108.98	110.3	109.95	110.69	108.52	109.7	111.17	111.34	109.78	110.69	109.12	109.02	110.28	110.13	110.89	109.99	110.45	110.57	109.2	108.78	108.96	107.92	110.31	110.3	108.98	109.27	108.66	108.84	109.44	110.91	109.33	107.63	108.69	111.06	110.34	111.05	108.96	109.67	111.04
105.05	107.09	104.39	106.51	106.34	106.09	104.94	105.85	105.02	107.27	106.8	106.78	106.48	106.36	106.16	105.12	106.4	106.01	106.78	107.6	107.33	106.57	105.58	105.08	104.93	107.04	106.26	107.47	105.62	106.01	106.46	105.89	107.28	107.32	106.29	104.97	105.76	106.49	107.67	106.03	106.48	106.11	105.4	107.8	106.31	106.64	107.84	104.87	106.41	108.1
104.37	104.02	106.02	104.69	104.85	104.67	104.35	105.33	106.81	105.78	104.64	104.24	105.99	105.15	104.75	107.19	105.2	104.6	106.19	104.88	104.39	104.3	103.77	104.76	104.29	104.51	104.8	104.49	106.5	105.25	105.31	105.69	103.18	104.92	105.22	103.79	105.49	105.29	105.28	105.47	106.05	104.47	104.35	104.99	104.75	105.4	106.3	103.84	104.68	106.06
109.65	109.82	109.86	109.94	109.8	109.64	109.12	110.69	109.56	110.6	111.36	110.16	110.13	110.07	109.73	109.02	109.54	110.46	110.98	109.36	108.5	109.64	110.17	109.4	109.94	110.8	110.07	109.84	111.37	110.11	110.53	108.15	110.84	109.07	110.37	110.48	109.82	111.26	109.31	110.61	108.25	110.01	110.31	110.41	109.68	109.46	110.52	108.96	108.94	110.21
99.095	99.089	99.628	100.29	98.885	100.63	100.1	99.861	99.013	99.932	101.3	99.586	100.34	98.952	99.352	99.113	100.15	98.649	99.379	101.35	99.747	100.24	99.281	99.825	99.764	99.255	100.99	99.465	101.07	99.568	99.751	100.09	100.55	99.083	100.49	99.214	100.78	101.08	98.709	98.525	98.225	100.09	98.519	100.5	99.355	101.32	100.4	99.555	99.452	99.269
111.73	111.46	110.56	111.37	111.38	110.91	109.88	111.26	110.9	112.59	108.92	111.54	111.56	110.3	111.27	110.46	110.64	111.77	110.02	112.11	111.52	111.37	111.82	109.52	111.28	110.54	110.9	109.25	112.24	110.58	109.98	110.58	110.81	110.89	112.31	111.25	111.49	111.76	110.48	111.98	111.52	112.36	111.18	112.01	111.74	111.67	110.95	111.38	111.35	112.54
112.78	113.37	110.83	112.26	112.29	111.14	111.42	111.37	113.87	110.75	112.85	112.29	111.46	111.62	111.15	112.98	111.32	111.96	112.08	111.4	112.11	111.49	111.47	112.95	111.75	110.18	111.64	111.35	112.3	111.85	111.97	112.81	111.69	110.45	112.7	111.72	111.43	111.19	111.2	113.12	111.53	112.05	111.71	112.01	110.35	112.01	111.69	111.82	112.9	113.61
113.36	113.14	112.51	112.96	113.81	113.34	112.53	112.21	112.66	112.22	112.22	111.9	113.41	113.29	112.27	112.47	112.36	112.05	112.09	114.6	113.82	112.08	113.22	112.98	113.76	114.83	113.27	112.83	111.13	113.39	114.26	112.73	112.97	113.19	113.08	112.54	112.49	111.8	113.12	112.51	112.55	110.65	112.86	112.51	113.53	112.7	113.91	112.97	112.55	114.29
107.43	106.31	107.3	105.97	106.18	106.27	106.71	106.64	107.06	106.32	107.21	105.34	106.22	105.46	106.27	106.39	106.7	105.22	106.38	108.49	105.98	106.39	105.16	106.02	105.45	105.78	106.78	106.48	105.88	106.6	106.92	105.56	106.73	105.53	105.27	106.19	106.76	106.56	105.72	104.84	106.39	106.92	106.74	104.67	105.9	106.82	105.81	108.95	105.14	106.64
104.39	107.38	106.35	105.68	106.24	107.27	106.05	106.8	106.37	106.83	105.83	105.94	106.47	106.45	105.48	104.76	106.43	106.41	106.6	106.3	106.71	107.43	106.85	107.01	104.42	104.61	108.31	105.82	107.59	105.21	105.66	104.89	107.31	106.05	106.13	105.72	107.47	104.87	106.31	106.44	107.06	106.38	107.06	105.69	106.39	107.23	105.71	107.74	105.91	106.05
110.92	114.37	111.84	111.67	112.29	111.21	111.81	112.78	111.62	114.09	111.08	113.65	111.55	111.84	110.27	113.37	112.58	111.44	112.1	111.84	112.62	111.28	109.85	112.91	113.74	112.61	109.65	111.71	111.82	111.8	111.91	112.06	111.75	111.79	110.98	111.75	111.04	110.3	110.96	114.1	111.02	112.8	111.32	111.34	112.52	111.98	113.62	111.59	111.86	111.62
106.03	106.68	107.11	107.5	106.54	106.09	106.36	105.78	106.19	107.74	106.44	107.07	106.23	106.91	107.38	105.65	107.56	105.77	106.83	107.78	104.66	107.92	107.2	105.77	107.05	106.71	106.3	107.42	105.48	105.67	106.18	106.05	106.11	105.1	107.23	107.36	106.6	105.61	107.21	104.99	107.12	106.9	107.19	106.75	106.46	106.94	108.73	107.01	106.76	106.57
104.02	104.37	104.77	104.65	103.49	105.19	104.27	104.25	104.58	103.99	104.55	102.72	104.42	104.4	105.35	103.78	103.39	104.5	104.25	105.17	104.5	103.1	104.84	103.64	104.18	105.15	103.46	104	105.06	105.9	102.23	103.18	104.04	104.61	104.89	105.78	104.34	105.21	104.13	103.75	105.82	105.22	104.32	103.01	104.24	104.03	103.72	106.06	105.31	104.34
105.43	105.21	105.88	104.12	105.88	106.93	105.84	105.74	104.67	105.16	105.92	106.78	104.15	106.37	104.25	105.12	106.67	105.17	105.51	104.75	105.6	105.08	104.6	106.38	104.75	105.6	105.71	106.02	105.88	106.98	104.93	105.48	105.51	105.07	105.98	104.23	105.81	105.25	105.92	104.93	106.43	103.64	104.68	104.81	106.65	106.27	104.43	105.96	105.85	106.35
103.48	103.9	105.65	105.94	105.06	103.82	103.75	104.93	103.1	105.16	103.2	103.29	104.62	103.55	104.37	104.52	105.84	104.1	105.3	105.41	104.29	103.55	104.67	105.15	105.65	105.46	105.9	106.16	104.12	105.23	105.7	104.52	105.13	105.22	103.98	106.69	103.06	105.16	104.54	105.98	106.09	102.85	105.39	104.29	103.99	104.18	106.6	105.92	104.66	103.34
104.14	104.47	104.23	105.58	103.99	103.4	105.39	106.17	106.08	103.61	105.99	103.15	104.77	105.59	104.62	104.58	104.47	104.32	104.54	103.78	104.17	104.64	103.51	104.44	103.78	103.11	104.28	103.43	102.89	104.06	105.85	104.3	103.22	104.84	102.55	103.27	104.54	102.66	104.54	104.7	104.31	103.1	103.75	104.54	103.97	105.1	103.36	102.84	103.18	104.11
112.88	111.58	111.92	110.38	110.37	109.78	112.13	110.54	111.29	109.38	112.51	112.52	111.51	111.32	112.31	111.72	110.54	111.38	112.43	112.3	111.06	113.19	112.29	111.85	111.51	113.59	111.18	110.71	113.49	113.31	113.65	111.03	111.21	111.81	112.99	112.46	111.49	113.69	113.36	113.19	112.53	112.04	111.85	112.5	112.24	109.26	112.93	111.2	111.48	112.24
109.87	110.07	109.08	109.92	110.07	110.26	110.63	110.6	111.49	109.13	110.57	109.67	108.44	107.78	109.27	109.83	110.82	111.36	109.6	108.35	109.57	110.63	111.73	110.69	110.78	109.36	111.95	108.22	111.04	109.21	109.17	110.87	110.48	106.93	111.17	110.97	110.71	109.54	109.46	110.33	111.45	110.43	109.56	110.14	110.06	109.89	109.1	110.44	107.62	110.07
110.85	110.12	109.21	111.6	111.06	111.78	111.28	111.41	110.91	111.75	111.01	111.93	110.49	111.56	111.03	111.31	111.15	110.01	110.47	111.02	110.53	112	111.08	111.57	111.35	110.78	109.99	111.66	110.17	110.89	110.65	110.36	110.5	110	110.21	111.09	111.91	110.41	110.62	110.7	110.04	113.4	110.93	111.23	111.77	112.8	111.38	111.07	112.71	109.97
105.74	105.45	106.86	106.7	103.76	105.34	106.73	105.38	104.69	104.6	107.15	104.54	104.07	105.36	104.77	105.45	105.37	104.91	105.73	105.32	105.77	105.76	106.52	104.57	104.43	103.41	104.75	103	105.52	106.46	105.38	104.07	104.82	104.86	104.66	105.8	104.38	105.09	105.42	103.85	105.58	104.66	104.97	104.59	105.07	106.04	105.37	105.05	105.9	104.92
106.61	105.56	105.65	104.45	106.3	104.37	104.66	107.27	105.59	105.27	104.82	104.24	105.78	104.36	104.56	104.68	105.48	106.45	106.81	106.48	105.11	106.11	104.55	104.85	104.6	105.04	105.1	103.81	105.9	104.49	103.9	105.35	105.28	105.51	105.41	106.23	105.71	106.02	103.55	105.67	105.91	105.65	105.57	106.28	105.61	104.54	106.35	106.76	106.6	105.91
106.39	105.53	105.86	107.04	107.26	107.08	107.4	107.54	105.24	105.6	105.61	106.2	105.72	106.97	105.14	106.54	106.22	104.97	104.76	106.62	106.75	108.41	106.88	105.76	106.11	106.95	105.85	106.57	107.23	106.78	106.11	106.51	106.03	107.21	107.45	106.46	106.71	105.82	106.52	106.77	106.87	105.42	107.6	106.05	105.24	107.17	107.29	106.11	106.79	106.64
100.41	99.008	100.81	99.39	100.53	98.873	98.471	100.87	98.543	97.807	100.17	101.5	99.239	96.91	99.564	100.73	99.518	99.409	99.541	99.916	100.93	99.645	100.24	101.84	98.613	101.81	99.743	100.64	101.84	99.537	97.646	99.427	99.639	100.77	99.734	99.873	100.29	99.542	100.41	97.892	100.72	98.833	98.889	99.21	100.37	101.57	101.99	99.523	99.835	100.03
107.14	106.52	108.15	107.34	105.98	107.02	107.73	108.02	107.53	108.73	107.69	107.55	107.26	107.82	107.86	106.32	105.8	105.5	107.71	107.28	106.76	107.69	107.31	107.05	109	107.49	108.01	106.62	105.83	108.96	107.61	107.99	107.16	108.25	107.27	106.53	107.47	107.89	108.34	107.43	108.78	107.23	106.31	108.26	106.51	105.57	107.23	106.69	106.42	107.03
105.97	104.24	105.01	104.17	102.48	103.41	104.91	104.62	104.45	104.52	104.52	105.64	104.4	102.59	104.72	104.33	104.55	103.86	102.6	104.47	106.5	103.4	104.86	104.48	104.87	103.41	106.37	105.45	104.04	104.28	105.8	106.14	105.06	104.98	105.1	104.06	103.32	104.91	102.73	103.73	104.47	105.15	105.85	104.8	105.7	105.26	105.66	104.9	106.39	104.16
104.17	106.06	105.42	105.53	105.15	104.67	106.26	105.39	104.96	105.66	106.4	104.61	105.36	104.62	105.2	104.39	105.54	106.58	106.06	105.79	105.83	104.61	107.54	104.3	106.26	104.13	105.24	104.61	105.15	106.12	106.1	105.43	104.93	104.58	107	105.43	106.78	105.78	106.16	107.12	105.69	106.12	107.37	106.09	105.69	107.48	106.82	105.29	105.48	105.5
112.44	112.61	111.54	113.82	110.84	112.77	112.16	112.37	111.03	112.06	113.19	111.73	111.43	111.38	111.62	111.71	112.42	111.8	112.94	111.73	109.42	110.7	110.54	111.99	111.52	112.29	110.72	111.68	110.99	110.97	112.12	111.48	112.48	111.48	112.54	113.1	113.17	112.25	113.15	114.06	112.73	112.4	110.71	110.53	112.11	111.5	111	111.36	111.53	112.54
104.38	104.15	104.85	103.4	102.88	105.13	104.98	103.83	103.33	104.57	103.97	103.36	103.21	104.4	104.07	102.37	104.34	103.15	104.41	103.69	103.59	103.76	105.21	103.9	104.47	104.34	103.7	105.21	104.73	105.38	104.32	104.17	104.91	104.83	105.16	103.79	103.95	106.22	104.73	105.44	103.26	104.98	103.53	102.7	103.68	105.19	103.49	104.37	106.37	102.79
106.33	107.26	107.02	107.12	104.36	106.89	106.06	106.06	106.51	105.98	108.06	108.13	106.93	106.42	106.36	106.43	105.38	106.8	105.67	105.59	106	107.79	107.85	106.11	106.85	106.44	107.64	107.06	106.58	106.84	105.72	106.31	105.93	106.84	106.64	106.72	106.04	106.87	105.99	104.53	106.56	107.11	108.6	106.57	106.42	107.17	105.74	106.15	106.66	105.87
105.41	105.85	105.31	105.55	105.07	105.98	105.91	105.01	105.06	104.25	106.77	105.49	106.49	104.4	105.18	106.37	105.19	106.67	104.3	104.46	104.52	105.18	105.94	103.6	105.06	105.23	105.66	104.51	105.68	105.22	104.11	105.01	106.25	103.83	104.98	104.03	105.82	105.76	105.04	105.15	105.25	104.62	105.09	107.26	106.64	104.74	105.1	105.09	106.08	106.45
106.98	105.99	105.85	105.88	105.06	106.72	105.25	103.5	106.29	103.46	107.1	106.34	106.02	105.5	105.94	105.93	105.68	106.3	104.8	103.96	105.92	108.19	105.71	104.59	106.07	105.74	106.75	106.59	105.75	105.02	105.95	105.4	105.07	105.43	106.84	105.88	104.89	105.1	105.11	104.61	104.68	106.19	106.75	104.22	106.27	104.91	105.01	106.59	105.06	105.09
106.3	106.29	105.77	105.93	107.13	104.52	104.77	105.08	106.58	106.4	105.53	106.97	103.84	106.21	106.56	105.9	105.38	106.74	105.7	104.16	106.53	106.37	105.5	104.12	106.07	105.8	105.33	105.36	106.62	104.83	106.83	105.41	105.36	107.21	106.96	105.81	105.05	104.76	106.31	106.58	107.45	105.08	105.84	105.81	107.41	105.45	105.64	106.07	105.9	107.02
104.69	104.96	105.2	107.16	104.77	106.04	107.93	107.23	104.92	106.88	106.44	105.47	105.05	106.31	106.66	107.07	106.29	106.93	105.96	106.39	107.31	105.73	105.09	105.49	106.41	107.72	106.9	105.35	105.42	106.52	107.62	105.76	104.87	105.89	105.97	105.91	106.28	106.49	104.87	105.65	106.55	104.58	106.44	107.09	105.63	106.23	107.14	106.15	105.5	104.92
101.09	103.13	102.2	102.44	100.24	100.07	101.09	100.76	101.47	101.3	99.95	101.19	100.64	100.58	101.08	100.75	99.579	101.17	99.599	101.45	100.88	100.26	101.46	100.67	101.43	101.09	99.569	101.15	101.29	100.49	99.728	100.77	98.968	101.57	102.05	100.17	100.66	100.23	100.47	101.11	101.66	98.501	99.67	99.565	100.69	100.11	100.69	102.11	102.11	100.64
106.82	107.19	107.06	107.06	107.29	107.24	105.23	104.36	105.61	104.77	106.96	105.45	106.25	106.65	104.93	106.27	105.72	106.63	106.22	104.11	106.65	104.9	106.97	107.07	106.17	106.02	107.25	105.74	106.71	106.67	106.5	106.32	107.03	107.11	106.6	106.55	105.44	106.97	105.26	105.79	105	106.42	106.21	107.31	104.12	107.59	106.16	105.35	104.83	105.55
111.01	111.1	111.37	111.52	110.44	112.55	113.18	111.93	110.58	111.72	112.72	110.93	110.79	112.07	111.13	112.18	112.18	109.33	110.57	113.36	112.33	111.08	112.01	110.28	110.83	112.12	111.94	110.41	112.02	111.96	110.74	112.45	112.36	111.52	109.93	111.86	110.56	110.25	111.27	111.82	111.48	111.61	110.46	111.41	111.9	110.71	113.03	112.16	111.7	109.86
101.11	98.586	98.774	99.098	99.361	100.28	99.968	100.78	99.491	99.741	100.38	101.04	100.95	99.709	100.44	100.86	98.681	100.44	99.269	99.571	100.33	99.73	100.25	99.592	100.49	100.38	98.717	99.861	98.394	99.415	100	98.721	99.788	98.992	99.703	100.33	99.38	99.976	99.652	100.4	100.59	99.789	99.67	100.18	101.83	100.93	98.117	98.805	99.4	98.966
110.99	110.28	111.28	110.74	110.42	110.31	111.65	110.61	110.8	112.03	111.54	112.78	110.59	111.71	111.74	110.83	111.92	111.25	109.65	110.69	111.35	110.19	112.11	111.63	113.33	110.51	109.99	112.7	111.66	110.53	111.05	110.9	111.28	111.27	111.31	112.07	111.54	112.06	110.36	111.04	111.17	112.52	111.96	111.84	109.96	110.45	111.11	111.56	110.22	111.3
106.06	105.21	104.48	104.83	103.44	105.58	104.42	104.06	103.44	106.92	105.28	105.58	104.48	103.99	104.52	103.66	104.42	105.16	105.15	103.58	102.71	104.57	104.41	104.69	104.93	104.98	104.89	104.59	104.23	104.74	104.86	103.62	103.99	105.31	104.22	103.99	104.53	103.24	106.1	104.38	103.6	104.14	103.93	105.26	103.3	103.53	105.29	104.42	104.12	104.82
111.83	112.02	113.04	111.24	111.71	111.92	111.2	111.79	110.37	112.1	111.1	113.14	111.61	111.83	111.58	110.63	110.07	112.37	113.55	110.2	112.84	112.12	112.61	113.31	111.44	111.27	110.25	114.06	110.78	113.59	112.83	113.65	113.1	111.96	112.06	112.01	110.84	112.87	113.07	112.85	110.31	112.01	113.23	111.4	113.33	111.67	112.01	113.05	113.3	112.71
103.18	103.36	104.14	104.99	104.95	104.29	103.22	105.01	103.85	102.91	102.76	108.12	104.16	103.76	104.08	104.8	103.34	103.57	102.63	104.89	102.53	104.46	105.16	105.42	105.39	104.03	103.66	103.81	104.12	104	102.96	104.96	104.43	106.11	104.28	104.37	102.39	104	105.6	102.88	104.25	105.19	103.84	104.68	104.01	105.59	105.45	104.95	105.37	105.63
104.54	104.42	106.45	105.39	104.87	105.37	104.37	106.63	104.98	104.52	105.01	103.85	104.77	105.96	104.38	103.44	104.89	106.38	104.7	104.63	103.76	103.24	104.45	104.3	104.7	104.95	103.84	104.77	105.29	103.52	106.27	105.24	105.94	104.18	103.33	106.4	106.52	106.77	104.32	104.66	105.15	106.22	106.01	105.81	104.25	106.17	105.37	103.59	103.9	105.18
104.19	105.73	106.46	106.8	104.13	104.76	105.12	106.21	105.57	105.97	106.43	105.68	104.4	105.74	104.5	106.94	107.52	105.22	106.15	107.12	106.38	104.97	104.7	104.98	106.39	104.81	105.45	107.18	104.83	103.96	105.88	106.2	104.92	104.9	105.1	106.82	104.81	106.33	105.69	105.47	105.05	105.92	107.45	105.44	105.43	104.98	105.25	105.69	105.17	106.56
111.99	112.18	112.01	112.8	110.89	112.42	111.6	112.96	111.42	111.79	110.86	112.54	112.39	110.65	111.15	111.95	112.55	112.61	111.62	109.61	110.7	111.38	111.57	114.15	111.08	111.85	112.98	112.09	112.56	112.19	111.02	113.08	113.19	111.48	112.12	110.26	112.25	111.63	112.6	111.81	111.18	112.14	111.45	110.8	112.29	113.14	111.17	111.96	112.84	113.75
104.24	105.33	104.9	105.81	104.06	106.29	105.81	105.56	106.25	104.73	105.65	102.46	104.52	102.95	105.63	104.49	105.83	104.93	105.01	104.71	105.51	104.32	103.8	104.91	104.58	104.47	104.63	105.69	103.25	105.14	105.6	103.95	104.74	103.42	103.8	104.36	103.36	106.2	105.7	103.92	104.58	104.73	106.65	103.24	103.9	102.25	103.89	105.14	103.92	105.16
113.02	110.24	112.52	110.66	112.16	111.02	110.69	110.2	110.31	113.54	110.55	112.04	111.22	110.97	112.5	111.2	111.82	111.05	111.61	110.98	110.96	111.77	112.53	110.6	110.42	110.62	111.46	110.36	110.26	110.33	111.91	110.52	112.06	112.14	109.59	111.28	112.43	110.73	111.08	110.3	112.57	112.32	112.06	111.18	111.07	111.02	111.72	110.27	111.31	110.66
100.49	102.65	102.29	98.504	99.329	101.18	100.32	99.475	100.74	99.849	99.905	98.917	98.033	101.41	100.05	100.09	99.554	99.854	100.51	99.648	97.803	100.78	99.362	99.57	99.711	99.027	99.224	99.641	98.36	98.664	98.691	99.994	99.343	100.98	100.69	98.866	99.199	99.978	99.584	99.112	101.58	101.24	101.45	102.29	99.051	100.33	100.01	100.03	100.25	100.2
105.52	106.09	106.02	104.95	106.43	105.1	105.44	106.7	105.07	106.1	106.41	104.45	106.99	104.62	104.56	105.23	105.79	107.58	105.58	106.24	104.76	106.53	106.56	104.32	105.95	104.14	106.31	105.47	105.73	104.97	105.96	104.43	105.45	103.39	106.52	106.16	105.49	105.83	104.77	105.19	105.92	104.27	105.71	105.47	107.04	106.18	106.11	106.98	104.42	106.05
100.69	99.565	101	99.858	101.34	100.09	100.27	100.62	100.48	99.169	98.909	99.745	97.927	99.788	99.651	100.13	99.28	99.541	99.205	99.765	97.937	100.17	99.302	98.526	99.775	100.39	99.826	99.792	101.04	100.86	98.945	99.678	99.528	98.756	99.673	100.7	99.626	98.918	101.32	100.48	97.327	99.349	100.39	99.329	99.509	101.15	98.679	99.466	100.87	100.55
109.33	109.43	109.39	110.89	109.62	110.73	108.78	110.96	108.66	110.22	108.77	107.95	109.23	110.53	109.23	110.66	108.99	111.72	110.16	110.08	109.58	109.12	109.15	109.34	108.72	109.25	109.95	108.81	110.12	109.71	110.52	109.99	108.9	108.26	111.14	109.25	110.54	110.29	108.5	109.73	110.29	110.99	109.12	110	108.34	110.46	110.54	108.39	110.09	110.65
106.32	106.56	105.51	105.53	107.11	104.16	106.08	109.16	107.27	106.45	106.42	107.08	105.83	107.13	105.86	106.17	105.97	107.36	107.38	107.04	107.38	105.96	107.47	107.03	106.51	105.6	106.51	107.14	106.6	104.19	104.63	106.69	106.44	105.19	108.07	106	105.52	106.16	105.91	106.91	106.49	106.18	108.5	105.41	106.77	106.62	105.75	104.89	106.81	106.67
106.91	106.66	105.08	105.11	106.27	106.13	105.59	106.44	106.8	105.09	107.3	105.5	105.41	105.31	104.65	104.93	105.32	105.15	105.83	105.04	105.18	104.36	106.16	106.36	106.39	103.89	105.88	105.02	104.43	105.58	107.04	105.9	104.34	105.81	105.75	105.29	103.96	107.6	103.94	103.74	104.64	105.69	107.32	104.51	104.65	105.05	107.31	105.46	103.76	107.4
105.26	104.9	104.85	105.11	107.02	104.42	104.88	107.18	105.34	104.85	104.73	106.02	104.75	105.44	105.34	104.58	103.65	104.21	104.47	104.16	105.26	105.78	106.86	103.68	105.68	104.2	103.7	104.65	104.89	104.41	103.92	106.37	105.17	105.98	105.51	105.36	104.73	104.73	104	103.47	106.4	102.96	105.57	104.43	103.53	104.77	103.98	104.5	103.93	104.11
107.27	109.55	110.53	110.21	110.93	109.09	108.56	109.01	110.67	110.08	109.96	109.29	108.85	110.04	111.22	110.74	110.36	109.9	109.61	108.07	110.1	110.98	110.69	110.56	111.49	110.39	109.93	109.62	108.7	111.14	109.76	111.29	110.2	109.15	110.84	109.7	110.46	107.77	109.4	110.54	110.2	110.54	108.01	111.06	111.45	109.87	111.32	111.21	109.39	110.11
109.92	112.61	110.64	110.66	111.08	111.5	110.96	111.82	111.84	111.86	110.44	111.88	113.65	112.08	110.86	111.34	111.86	109.44	110.29	111.15	111.16	111.45	111.08	109.63	111.81	110.54	110.97	110.24	111.54	113.45	110.06	109.98	112.46	110.13	110.33	111.98	111.36	111.66	110.8	108.09	111.24	111.14	111.05	111.66	112.27	112.17	111.92	111.38	110.06	110.79
106.5	105.66	106.02	104.55	105.08	107.22	105.17	106.64	106.5	106.95	107.34	106.23	105.18	105.44	106.24	106.2	105.61	106.24	104.86	107.14	106.9	105.4	105.25	107	105.1	105.35	105.68	106.4	105.55	105.66	105.11	106.93	104.92	105.68	105.36	106.35	106.02	107.83	105.53	106.37	105.99	106.42	105.79	105.34	105.6	104.94	105.83	106.66	104.49	107.51
104.94	105.66	104.99	105.3	106.23	106.92	105.78	105.27	107.17	105.65	105.55	105.2	106.11	105.42	105.88	104.19	105.33	104.78	106.12	103.64	105.8	104.97	103.9	105.74	107.41	106.66	106.6	105.21	106.31	106.1	103.73	106.28	105.01	105.36	105.82	106.09	106.32	106.25	106.11	106.63	106.09	106.75	104.37	104.86	105.61	105.75	105.07	106.6	105.45	106.96
99.25	100.41	100.83	99.648	100.74	101.39	99.985	98.15	99.656	100.25	98.713	100.62	99.897	101.13	99.735	100.43	100.86	99.278	99.522	100.99	99.864	100.93	99.867	100.29	98.882	100.45	101.63	99.702	100.44	100.37	99.754	100.11	100.15	101.06	100.96	100.06	99.726	100.56	100.06	100.08	100.7	101.4	100.13	100.2	100.15	99.472	98.009	100.42	100.27	100.41
113.21	110.71	112.72	110.65	112.44	115.3	113.28	112.46	113.36	113.92	113.64	111.54	111.4	114.07	112.79	114.63	111.81	112.25	112.54	112.91	112.06	113.23	113.52	113.49	113.68	112.34	114.68	113.48	113.65	113.06	112.89	113.69	112.03	112.48	110.84	113.24	113.51	112.66	112.2	112.58	114.1	112.81	112.78	114.11	113.18	111.97	112.55	110.6	114.38	112.71
106.85	105.43	105.59	106.32	104.64	106.36	106.46	109.32	107.43	106.95	104.92	106.51	106.97	107.15	107.07	105.32	107.44	107.6	107.45	108.54	105.22	106.66	107.27	107.05	106.7	104.45	106	106.54	106.52	105.19	106.47	107.13	108.25	105.73	105.59	106.23	106.77	106.99	107.65	106.46	105.52	106.48	108.15	106.72	107.98	106.98	106.49	107.64	106.82	105.42
99.6	100.99	98.805	100.2	99.999	100.56	101.42	99.872	99.327	102.52	100.59	101.54	101.01	99.783	100.6	99.017	98.299	100.54	100.23	99.421	100.22	100.88	100	100.96	101.45	100.69	100.44	100.94	99.971	99.878	101.75	100.54	99.877	99.864	100.68	99.793	101.96	100.21	100.62	100.62	100.2	99.797	99.242	100.06	99.816	99.457	99.343	100.14	99.567	101.34
111.83	112.8	111.32	112.83	112.67	111.85	112.63	112.86	111.82	111.29	110.83	111.77	112.14	113.05	112.17	110.67	111.48	111.74	111.65	113.9	113.4	112.26	111.5	113.73	112.98	112.27	112.68	113.22	112.48	111.69	112.62	112.7	111.52	110.69	113.22	112.33	112.05	112.96	111.77	112.4	111	111.8	112.7	110.63	111.67	110.84	111.71	112.14	112.14	110.72
104.65	104.2	104.3	106.06	104.89	104.23	103.05	103.54	103.12	104.58	103.01	104.62	103.28	104.86	104.75	104.74	104.47	105.1	105.44	105.3	104.21	104.08	105.22	104.99	104.26	103.47	105.56	104.48	103.79	105.64	102.83	102.36	107.66	104.96	102.66	103.79	103.58	103.46	103.98	103.65	104.74	103.66	102.86	105.29	103.48	103.66	104.56	104.13	104.82	105.24
100.09	99.748	98.181	99.806	99.655	101.26	97.938	100.11	100.91	99.598	100.76	100.55	98.451	100.79	99.676	99.667	100.33	100.19	98.296	100.8	101.05	100.78	99.205	99.83	100.97	100.42	99.868	99.894	98.598	99.305	99.509	99.845	100.77	100.86	99.488	98.778	99.58	100.44	101.27	99.366	100	100.17	100.34	100.17	99.18	99.427	102.33	100.61	99.303	99.987
113.14	112.56	113.01	112.44	111.17	111.9	111.46	112.87	111.81	112.18	113.03	113.28	112.06	111.5	113.62	112.88	113.51	113.74	112.93	112.47	112.12	112.28	113.57	114.16	112.56	111.44	112.26	113.4	112.9	112.71	111.63	111.4	111.16	112.8	113.55	111.5	111.85	111.22	114.43	113.83	112.92	113.4	112.73	113.1	112.65	112.97	111.62	112.99	114.3	113.49
105.08	105.69	106.05	106.57	107.75	104.98	104.49	104.68	104.4	105.66	105.63	105.66	106.77	107.27	105.94	107.07	104.09	104.66	104.84	106.04	105.13	106.1	104.88	107.09	105.62	105.58	105.64	107.28	104.98	105.27	104.6	104.43	105.84	104.14	106.24	105.54	104.07	104.81	106.23	106.49	104.47	105.18	105.97	105.04	105.32	104.4	105.96	106.65	104.68	105.36
110.59	110.94	113.03	112.93	111.93	112.96	114.31	111.39	112.35	113.12	111.26	111.32	112.43	113.85	113.04	112.03	114.68	112.46	111.88	113.84	112.78	113.63	114.41	112.58	113.21	113.59	112.8	113.51	112.57	113.44	113.27	113.93	111.44	111.78	110.72	113.08	112.87	113.44	113.74	112.83	111.97	113.55	113.33	112.47	112.16	112.15	113.35	113.83	113.38	111.45
106.13	106.81	106.08	103.55	104.69	106.95	105.41	105.7	105.2	106.57	106.71	108.05	105.2	105.73	106.71	105.26	105.8	105.87	107.4	105.86	106.48	106.17	105.37	107.25	105.11	104.77	105.92	107.14	106.16	106.61	105.72	106.77	106.96	105.27	107.02	106.55	105.68	103.85	105.84	106.75	106.11	105.87	105.27	105.55	106.26	105.83	105.64	104.85	105.51	105.03
110.81	110.22	110.54	112.5	110.35	111.85	111.01	110.91	111.4	111.8	111.57	112.85	111.88	110.46	110.84	111.97	111.44	109.64	113.13	110.67	110.2	110.44	111.71	111.09	112.05	112.01	110.45	111.05	112.37	111.47	111.04	111.71	111.98	112.06	110.06	111.12	110.21	111.7	112.08	111.44	111.67	110.42	112.67	111.67	112.11	111.51	109.6	110.06	110.84	109.11
103.77	105.98	104.38	106.3	104.05	105.53	105.92	104.23	104.22	106.11	106.2	105.28	106.56	105.1	106.79	104.11	105.99	105.77	105.79	105.2	106.59	104.25	105.12	104.38	105.45	106.08	105.23	104.96	104.74	104.19	106.37	106.75	104.11	104.48	104.65	103.79	105.35	106.31	105.97	106.12	105.35	105.63	105.9	106.74	106.68	103.79	104.16	105.54	106.06	104.77
109.16	112	110.92	109.6	111.29	113.44	110.81	113.23	111.23	110.15	110.69	111.69	111.09	111.85	111.14	112.01	110.5	111.81	111.23	112.28	112.02	111.12	110.18	111.89	110.94	112.74	110.65	110.8	110.27	110.68	111.09	111.26	109.94	112.46	111.88	110.94	112.43	109.71	111.27	111.01	109.42	113.13	112.03	110.4	112.07	110.86	110.98	111.99	111.24	112.27
108.37	107.31	104.7	105.27	105.17	105.59	105.45	105.78	105.04	106.62	107.42	105.84	106.05	106	104.11	104.54	106.81	104.83	105.59	106.24	105.95	106.53	103.69	105.79	105.49	106.57	105.05	105.78	105.05	106.85	105.41	105.18	105.59	105.37	104.78	105.92	105.18	107.03	104.93	105.43	106.42	108.07	107.46	105.1	106.83	106.32	106.5	106.14	106.51	105.86
102.63	105.43	105.1	104.71	105.79	103.32	104.17	105.1	102.91	105.24	104.49	103.93	104.84	104.5	104.97	104.67	106.18	103.84	103.2	105.29	104.52	104.72	105.69	104.4	104.99	104.02	105.99	106.11	104.09	103.73	105.05	105.25	103.58	103.78	105.48	104.25	104	102.87	104.15	105.37	105.24	104.97	105.33	105.6	104.29	103.18	105.51	103.83	104.88	104.44
104.39	105.24	105.4	104.54	102.87	104.14	104.69	105.2	105.32	103.89	105.65	104.77	105.45	105.31	103.75	105.91	104.72	105.66	104.42	103.09	104.43	104.82	102.6	104.55	104.31	105.15	104.68	104.4	105.76	103.8	103.31	104.2	104.47	103.89	104.61	104.19	106.52	103.76	102.6	104.76	104.16	102.76	103.55	103.41	106.57	105.65	103.21	104.52	103.4	104.98
100.89	100.83	101.18	100.86	99.551	100.89	100.14	101.27	101.34	101.51	101.25	101.97	99.726	99.684	100.62	101.09	100.28	100.36	100.65	100.5	100.66	100.83	100.14	100.01	101.6	101.74	101.62	101.35	99.808	99.062	101.52	100.75	101.8	100.55	99.608	99.715	100.09	100.39	99.812	100.7	101.67	100.27	101.02	100.68	102.38	101.2	102.64	100.77	101.48	100.1
98.792	98.783	98.87	98.229	97.843	99.324	99.498	101.22	99.832	99.696	101.6	101.23	100.25	101.75	99.846	100.06	99.749	99.908	100.31	100.24	99.955	100.9	100.56	99.167	99.42	101.01	99.551	98.784	99.006	100.71	100.37	101.65	100.48	101.54	99.198	99.381	100.89	100.3	99.555	100.38	99.974	98.578	99.716	99.612	99.453	99.242	99.337	98.771	99.096	101.16
105.42	106.62	106.58	104.37	105.78	106	107	105.58	105.49	105.47	105.92	106.69	105.45	106.21	105.96	105.45	105.95	107.5	105.84	106.75	106.18	106.24	105.25	105.76	105.24	105.76	105.82	107.51	107.72	106.85	105.47	106.07	106.46	106.72	106.07	105.51	107.08	105.37	105.5	107.23	106.8	105.81	106.17	106.66	104.32	106.29	107.83	104.74	107.8	105.29
99.788	99.164	99.717	99.095	99.146	99.242	101.73	100.14	100.52	101.26	99.801	100.4	99.393	100.2	99.542	100.17	97.791	99.633	99.481	100.83	101.33	98.872	99.896	98.967	98.84	100.2	98.399	100.69	100.43	99.057	99.167	99.607	99.92	98.92	100.19	100.47	99.996	99.144	98.538	97.975	99.16	99.027	99.942	97.862	99.894	100.7	100.37	100.37	101.26	99.639
105.94	107.13	105.84	107.77	105.82	104.98	106.52	105.95	106.87	107.15	107.13	105.72	107.87	104.86	107.47	106.35	106.97	105.4	106.48	107.36	105.12	106.5	106.66	106.28	105.2	105.88	107.04	104.75	106.24	105.3	105.48	104.83	105.82	108.08	106.29	106.43	105.85	107.15	106.08	104.4	107.36	106.56	106.91	105.84	107.43	105.88	105.82	106.67	106.56	103.65
105.57	105.21	107.19	104.81	105.55	107.02	106.71	104.86	105.44	105.95	105.87	106.08	106	107.3	104.7	106.92	106.72	106.15	106.82	105.82	106.61	104.87	105.84	106.54	107.65	107.48	106.3	106.14	105.89	106.94	106.76	107.88	105.84	106.65	104.93	106.26	107.91	105.23	105.15	106.45	106.22	107.04	108.27	105.8	105.52	106.41	107.16	106.85	106.89	105.36
101.11	101.37	98.857	101.63	101.37	100.12	100.43	100.96	99.9	100.64	100.4	100.54	100.44	101.28	101.22	100.33	100.9	100.63	100.52	100.52	100.72	99.522	100.5	102.19	98.965	101.22	99.959	99.894	98.672	100.28	99.278	102.98	100.4	100.77	100.54	102.1	100.28	100.84	101.85	101.42	100.36	102.2	100.71	101.02	100.91	101.8	99.005	99.629	100.25	102.25
110.36	110.6	110.32	107.95	110.32	109.89	110.54	110.53	111.61	112.01	109.68	110.41	109.05	109.69	111.68	109.99	109.31	110.13	112.1	110.51	110.96	112.95	110.68	111.9	111.75	111.72	111.02	109.89	110.43	111.15	110.91	109.05	109.76	110.38	110.29	109.89	110.19	110.87	109.25	110.38	111.34	110.58	109.63	111.66	110.77	110.69	111.36	110.56	110.44	109.99
106.07	105.29	106.16	105.84	104.59	105.17	106.12	105.36	104.74	105.89	106.55	105.13	104.46	105	107.11	105.92	105.09	105.03	104.4	106.34	106.53	105.74	103.66	106.61	104.62	103.89	104.63	107.02	106.01	106.12	105.89	103.99	105.21	107.56	105.2	106.58	103.29	105.83	107.12	104.93	105.2	105.8	105.16	103.52	106.94	104.74	106.73	105.85	104.46	105.45
111.4	111.33	112.24	109.91	112.98	112.16	112.24	111.58	111.64	112.36	111.9	112.37	111.16	113.19	110.61	112.25	113.51	110.64	110.98	110.54	113.8	111	111.92	111.21	113.45	111.56	110.2	113.2	113.14	112.31	113.56	112.42	112.5	111.3	111.49	108.99	112.28	111.51	112.36	113.22	112.85	111.84	112.81	111.28	111.44	109.98	111.84	113.66	112.15	110.03
105.74	106.38	106.98	106.24	105.69	105.2	105.08	105.85	106.16	104.03	105.63	106.58	105.17	105.99	106.06	105.21	106.83	105.11	105.74	106.22	106.34	106.09	103.31	107.69	105.93	105.13	105.71	105.31	105.02	105.36	104.62	105.86	103.55	106.64	105.69	106.5	104.75	105.34	104.23	106.16	107.12	107.69	105.16	105.81	105.7	104.06	105.14	105.86	104.8	105.56
106.89	106.82	105.18	106.6	104.85	104.95	106.05	106.25	105.35	105.14	107.19	105.79	107.43	106.79	104.37	104.06	105.76	105.56	106.88	105.64	105.19	106.77	106.39	107.03	106.65	105.15	105.42	106.06	106.39	105.52	105.6	106.74	106.44	105.48	104.74	104.5	105.65	105.9	105.02	107.36	106.18	105.2	105.58	107.23	106.1	104.34	105.61	106.53	104.94	106.3
107.78	111.63	110.63	110.66	109.82	110.38	109.39	110.13	111.45	110.62	109.75	109.12	110.02	109.57	109.71	112.04	109.95	110.51	111.09	110.29	110.75	111.67	110.13	111.24	111.34	108.64	110.73	110.12	110.4	110.01	110.96	110.13	109.21	110.06	110.69	110.2	108.17	110.83	111.01	112.18	109.91	109.55	110.62	111.66	110.85	111.21	110.21	110.3	110.05	109.04
100.95	100.79	99.996	101.89	101.15	100.28	103.59	99.792	100.06	99.33	100.33	99.952	101.01	99.719	100.25	101.08	101.16	100.69	100.02	100.01	100.28	100.98	99.601	101.97	101.63	101.75	101.61	101.71	100.31	100.35	101.23	100.63	100.33	101.81	100.98	100.18	100.82	101.28	99.809	99.41	100.48	99.554	100.22	100.99	100.13	99.192	100.98	100.83	98.985	100.57
116.97	117.17	119.14	117.12	117.29	117.05	117.51	116.43	116.12	117.12	117.12	119.06	118.21	118.57	116.91	117.63	117.36	116.82	116.66	118.76	117.04	117.16	118.29	117.28	117.63	116.71	117.9	117.58	117.41	117.42	116.46	118.57	116.53	118.44	116.73	119.41	116.36	116.9	117.77	117.56	118.48	117.4	115.81	117.02	118.35	116.49	118	116.62	118.49	117.18
106.88	105.89	105.98	106.19	104.45	105.52	104.22	106.38	105.42	106.21	107.03	104.26	105.52	106.01	105.29	104.76	106.37	105.02	104.75	104.21	106.84	105.29	103.68	106.19	106.14	106.07	105.26	105.46	105.42	105.27	105.57	104.72	105.97	105.41	104.32	105.74	105.84	107.32	104.35	103.81	106.49	106.49	106.6	104.88	106.05	105.85	104.84	105.12	105.2	104.24
104.97	105.68	105.6	106.19	105.28	104.98	106.59	105.7	104.3	106.5	105.49	107.78	105.08	106.09	104.62	105.3	106.63	105.06	104.39	104.86	104.61	105.66	104.53	105.16	106.35	106.94	105.45	104.11	103.92	105.59	105.3	106.55	104.57	105.12	106.76	106.57	105.18	107.3	106.16	107.53	104.99	105.27	104.28	105.93	106.99	105.09	105.2	104.81	106.28	104.99
108.6	109.14	110.23	108.81	108.38	109.25	110.33	110.45	110.24	110.02	108.97	108.98	108.42	109.32	108.61	110.09	108.74	111.15	108.75	110.69	110.14	109.76	108.68	108.53	111.18	110.61	109.38	110.36	108.41	110.84	109.09	110.45	110.95	109.55	111	109.41	109.11	110.35	108.05	108.07	110.8	109.51	110.51	107.91	110.68	109.85	108.99	110.03	109.89	110.13
117.43	117.68	117.44	118.38	117.21	116.75	117.79	118.52	117.56	117.54	117.96	117.78	118.48	118.03	118.65	119.65	117.98	116.4	118.81	117.65	117.82	117.83	117.59	117.84	117.63	118.11	117.41	116.43	118.24	116.29	117.02	118.96	116.78	116.49	118.34	118.29	119.77	118.39	119.71	117.03	115.52	118.54	117.06	117.06	117.88	118.41	116.7	116.39	117.08	117.39
113.89	112.83	113.07	112	112.54	112.48	113.82	113.63	111.98	110.9	111.43	113.09	111.68	114.52	114.19	112.79	112.64	112.44	112.3	113.29	112.13	112.7	112.37	110.75	113.69	111.86	115	112.86	112.75	114.98	113.03	112.52	110.55	113.34	114.21	113.81	112.91	113.13	113.44	112.98	114.76	111.06	111.8	113.91	113.58	113.27	111.82	113.07	112.77	113.73
103.96	106.64	105.78	106.73	105.76	106.05	106.12	104.27	106.46	105.61	106.23	105.52	105.96	104.95	104.8	106.14	106.45	105.58	106.51	107.93	105.58	104.83	106.65	105.12	105.35	105.69	106.81	104.44	106.64	105.65	104.45	106.37	106.24	106.16	105.38	106.87	106.64	105.79	106.75	105.45	105.22	105.58	106.42	105.39	104.69	106.46	104.64	106.36	106.9	105.66
110.46	111.3	111.26	112.65	111.25	111.18	111.04	110.66	112.35	110.85	112.88	110.48	109.46	111.69	110.71	111.84	111.49	112.07	111	111.95	111.59	109.05	111.12	112.87	110.83	112.13	111.42	111.06	111.03	112.51	111.68	109.55	110.44	112.23	110.67	112.81	111.27	111.44	112.35	111.2	111.7	111.56	109.78	110.75	109.6	111.94	110.11	110.51	111.62	111.06
105.05	105.88	105.44	108.13	104.46	107.23	105.63	104.91	106.8	105.4	106.82	106.68	104.45	106.2	106.8	106.33	105.37	107.4	106.32	106.75	106.82	104.16	105.44	105.96	104.9	106.92	104.59	106.48	106.39	106.43	105.82	107.12	105.69	105.14	106.95	105.69	105.06	105.56	105.59	106.46	106.56	107.11	105.19	106.25	106.46	106.54	107.01	105.71	106.26	106.89
118	118.35	115.76	117.21	118.67	118.03	116.18	116.15	116.56	117.55	117.62	118.62	117.11	116.01	117.95	117.47	116.98	117.56	117.05	118.08	118.42	117.4	118.43	117.72	116.73	117.99	116.7	118.49	117.09	116.53	116.44	118.41	117.11	117.77	116.69	117.04	117.72	118.37	117.64	115.59	117.24	116.78	115.83	117.98	115.59	118.49	119.63	116.99	117.37	117.68
109.25	108.81	110.32	110.03	110.44	109.71	109.42	109.67	111.36	109.98	109.55	110.62	108.49	110.04	110.28	108.48	109.1	109.89	112	109.68	108.7	107.84	110	109.14	108.06	108.42	109.92	110.75	109.97	109.58	110.1	109.27	108.87	109.51	109.33	110.16	109.85	109.28	108.27	109.65	110.87	108.12	109.94	111.13	108.32	108.98	109.83	110.16	109.81	109.89
106.25	105.82	105.8	105.14	104	105.89	106.31	105.81	105.78	105.9	105.76	105.34	105.37	105.5	106.21	105.59	105.17	104.55	105.86	105.78	105.35	107.17	105.19	104.65	105.18	105.11	105.88	106.16	107.19	105.6	105.58	104.71	103.76	104.95	106.1	104.64	102.6	105.83	104.4	105.93	105.83	105.7	106.65	103.86	105.39	105.35	105.29	106.62	107.19	105.17
104.37	106.61	105.82	105.2	105.9	105.28	105.89	106.48	105.72	105.28	105.79	103.81	106.36	106.31	105.34	105.63	105.07	106.44	106.67	106.03	106.02	105.53	105.65	105.37	104.9	106.35	104.43	103.5	105.79	105.13	105.7	106.47	104.57	105.92	106.68	105.42	106.04	106.97	106.42	105.61	105.4	105.14	107.25	105.69	105.58	105.79	106.35	104.93	104.65	105.18
105.84	107.76	104.66	104.71	106.7	106.11	105.61	107.31	104.84	106.47	106.53	107.11	105.59	104.98	107.45	104.86	105.98	105.08	105.05	105.58	106.9	106	104.66	105.28	105.71	105.43	105.64	105.79	104.68	104.3	106.54	106.56	106.36	105.13	105.34	106.83	105.23	105.48	104.76	106.65	105.64	107.66	105.68	105.04	105.9	104.5	103.82	105.56	105.53	105.13
98.696	99.681	99.712	101.34	99.286	100.29	97.977	100.98	99.392	98.326	99.298	100.76	98.903	100.74	99.342	100.04	98.994	98.943	99.937	100.15	100.32	99.582	100.86	99.57	99.767	101.07	99.818	100.63	99.648	99.133	101.09	99.608	101.16	99.897	100.13	100.4	100.53	98.542	100.76	101.5	102.6	100.47	99.842	99.587	99.509	99.08	98.688	99.61	101.06	100.3
106.16	105.65	105.81	106.65	105.59	105.12	106.28	106.34	105.25	105.21	106.8	105.79	105	104.25	105.19	106.02	107.2	104.86	105.33	104.94	103.75	104.65	104.67	103.82	105.2	105.84	105.53	104.46	105.54	105.57	105.41	106.53	105.63	105.85	106.34	105.07	105.4	105.3	105.7	106.27	103.63	105.24	104.12	106.23	104.4	104.54	105.34	106.94	106.69	105.47
110.36	111.04	112.25	113.47	113.24	112.23	112.79	112.79	111.86	112.42	111.5	112.5	113.75	110.79	111.97	111.81	113.67	111.39	111.65	111.72	111.79	112.16	112.02	113.69	112.97	113.49	111.55	111.41	111.94	112.49	111.27	111.67	113.09	111.18	112.07	112.58	112.14	111.64	111.59	113.2	111.02	110.57	111.11	111.92	113.3	109.32	111.64	112.15	112.23	113.39
111.31	110.41	109.98	107.78	111.17	110.17	108.38	109.41	108.88	110.24	110.07	110.07	108.67	109.12	110.21	110.32	110.02	107.71	110.98	108.74	110.78	109.16	109.85	110.25	107.95	108.46	109.69	109.13	109.3	109.1	109.98	108.14	108.82	108.52	108.88	111.09	109.39	109.51	109.7	109.57	110.91	108.44	109.76	109.6	111.08	109.33	109.27	110.44	111.5	109.31
100.95	103.03	100.27	99.372	100.67	101.25	101.38	101.02	100.54	100.35	101.22	101.89	100.26	98.792	102.21	100.02	99.454	100.87	99.256	101.1	100.05	99.23	101.28	99.545	100.1	100.57	100.28	100.75	99.649	99.429	99.12	100.03	100.4	99.841	99.788	101.58	100.71	99.607	100.21	99.679	99.411	99.301	101.31	100.75	100.87	100.42	99.035	101.87	100.56	101.09
107.5	106.34	104.8	105.75	106.09	105.24	105.44	106.04	106.28	104.93	106.69	106.82	106.43	106.99	107.37	105.52	106.05	106.04	106.39	104.97	104.46	106.55	106.4	105.29	105.21	105.71	107.97	105.5	105.97	106.84	106.77	106.18	104.48	107.21	104.24	106.24	106.63	105.83	106.26	106.82	106.74	105.44	106.08	104.84	105.02	105.7	106.46	105.94	104.77	106.17
106.33	104.65	107.42	106.96	105.76	104.14	106.4	105.67	105.88	104.4	105.21	106.33	106.31	105.23	107.01	105.76	105.29	107.33	105.9	106.26	105.6	106.78	106.33	105.98	104.6	105.73	105.64	105.99	104.92	105.43	105.4	104.45	105.14	106.81	106.26	105.57	106.31	105.84	106.5	104.66	104.92	105.2	106.76	104.98	105.26	104.87	105.06	104.65	105.18	106.35
118.06	117.66	118.31	119.13	118.68	119.05	116.7	118.4	116.7	118.19	116.09	117.83	118.07	118.93	117.48	117.48	117.17	117.57	116.86	119.34	119	116.35	116.53	118.78	118.36	117.77	116.63	118.83	116.93	116.63	118.16	117.36	116.85	116.01	117.26	118.99	116.72	119.33	117.36	117.28	117.02	116.51	117.02	118.15	117.82	115.64	118.63	117.51	116.42	118.66
108.96	110.27	110.16	109.27	109.97	109.69	110.12	110.31	110.46	110.14	108.58	111.68	110.74	110.48	108.06	110.96	109.32	108.45	108.67	111.76	109.32	109.73	111.18	108.65	110.53	109.94	110.56	109.93	109.2	110.33	109.4	109.94	109.72	109.72	109.29	109.97	111.34	108.78	108.05	109.26	107.53	109.62	110.29	110.52	108.89	110.28	109.79	109.77	109.6	110.7
100.04	101.72	98.962	99.135	99.782	100.58	100	99.344	97.951	99.501	100.17	101.14	99.601	98.172	98.781	100.38	98.756	99.969	99.792	99.687	100.59	101.02	99.877	98.822	99.981	98.823	98.025	99.637	100.64	99.631	99.399	98.275	100.51	99.664	100.99	99.281	101.12	100.12	100.63	98.906	99.674	99.957	99.455	100.29	100.25	99.859	100.17	99.12	100.3	101.3
103.85	104.12	103.21	103.52	105.68	104.95	103.14	104.03	103.61	102.97	103.91	104.15	104.51	104.39	102.87	104.69	103.7	103.21	104.25	105.94	105.12	104.25	104.58	105.15	102.1	104.31	103.97	104.02	104.27	103.87	103.87	103.84	104.62	104.35	105.69	104.7	103.81	103.16	105.22	104.39	103.55	103.76	105.24	104.63	104.41	104.22	103.81	104.51	104.3	105.35
112.46	112.61	112.22	111.56	114.35	112.81	112.9	114.55	111.9	113.79	113.34	111.37	113.28	112.51	113.8	112.69	112.68	112.1	111.4	112.86	113.44	112.49	111.49	113	113.04	112.17	112.54	114.16	113.45	112.71	113.07	112.2	114.48	111.66	112.56	112.46	112.48	113.79	113.83	112.9	112.06	113.24	113.12	112.74	113.03	113.96	113.07	112.11	113.23	111.99
98.975	100.45	98.736	99.154	98.934	100.31	98.366	99.879	100.11	99.543	99.488	100.06	99.029	99.98	100.9	100.15	98.704	98.536	101.19	98.912	98.828	100.41	99.005	101.16	99.59	100.35	96.997	101.4	99.56	98.478	98.637	100.67	99.734	99.652	100.5	100.55	99.528	100.19	99.234	99.371	101.99	99.117	99.811	98.969	100.56	100.16	98.544	99.244	100.51	98.884
107.42	105.49	105.25	107.26	105.14	103.75	105.52	105.36	104.73	106.03	104.81	106.3	105.41	104.95	104.31	105.66	106.02	105.77	106.28	107.37	104.62	104.24	105.05	105.29	105.5	106.34	106.71	106.32	104.9	107.55	105.93	106.18	106.12	104.55	105.15	104.91	107.83	103.85	106.44	104.75	104.18	102.41	106.14	105.58	104.85	105.5	106.83	105.91	105.86	105.01
113.84	111.65	111.5	111.49	111.95	111.01	110.66	111.52	110.9	112.15	111.83	111.94	111.87	112.13	111.23	111.22	111.92	111.71	111.52	111.71	111.91	111.93	111.7	112.59	111.19	111.59	112.31	112.09	112.89	111.65	110.8	111.64	112.63	111.11	112.65	111.41	112.82	112.23	111.87	111.31	111.08	110.78	113.77	110.73	112.58	111.09	110.55	111.77	112.33	112.2
105.75	108.22	107.1	106.96	106.94	106.6	107.31	106.81	107.7	106.89	106.85	107.16	107.35	105.61	107.74	105.38	104.98	106.2	107.77	108.67	106.43	108.7	107.37	107.32	107.47	105.16	106.68	107.25	107.79	107.57	106.65	106.96	105.25	107.37	107.24	106.67	105.42	106.93	106.59	108.8	107.16	107.3	107.55	106.72	106.67	106.68	108.1	108.38	107.61	106.03
102.99	106.12	101.53	102.57	104.21	104.22	104.61	105.42	104.77	105.98	104.06	104.64	105.59	105.2	104.78	104.86	104.46	104.99	103.32	104.25	102.84	104.3	104.21	105.08	103.82	105.25	104.37	105.16	104.28	105.17	104.08	105.36	104.91	103.45	104.34	104.04	102.29	104.28	103.91	104.37	102.83	103.99	104.65	103.9	103.89	102.18	104.61	102.93	104.56	103.51
113.02	112.56	113.25	112.34	112.31	113.98	111.99	112.18	113.39	113.55	113.16	112.29	114.85	113.8	112.98	112.61	113.34	113.07	113.92	112.22	112.83	112.99	111.69	111.89	113.92	113.58	113.16	112.66	110.96	112.36	112.07	113.08	112.34	114	112.36	113.93	112.8	111.82	113.07	112.97	113.1	112.78	113.05	111.81	113.61	112.77	112.49	113.21	112.01	112.25
105.64	105.06	104.89	105.5	105.42	104.52	106.86	105.97	105.99	106.35	105.61	105.07	104.85	105.29	106.33	105.82	104.24	106.43	106.97	106.3	106.44	106.38	105.7	105.06	104.79	106.85	104.85	105.22	106.57	106.2	106.23	105.47	105.51	105.79	105.3	105.15	105.34	107.03	105.46	105.74	105.54	104.12	104.77	105.85	105.35	105.85	104.31	105.17	105	106.48
108.28	106.01	106.46	105.59	107.28	107.41	105.82	105.92	107.48	107.09	105.78	105.25	105.43	104.95	105.31	104.49	105.16	105.05	105.64	105.05	107.2	104.93	105.89	104.81	106.51	106	106.42	104.49	106.26	105.16	107.6	107.16	105.07	104.37	106.04	108.19	106.73	106.68	107.03	105.49	107.98	108	107.98	106.84	107.27	106.82	106.45	106.79	106.58	108.03
101.11	101.35	98.994	100.64	99.269	103.09	100.47	99.288	98.564	100.53	101.95	101.67	97.877	100.54	102.09	98.611	101.08	100.72	100.71	99.714	99.191	101.32	102.17	101.11	100.31	99.71	100.49	99.783	99.35	100.8	100.73	100.25	101.61	101.33	99.422	102.73	99.634	102.38	101.05	100.11	100.13	102.02	100.96	101.61	99.937	100.85	102.42	101.4	101.75	99.594
106.76	106.4	108.85	105.76	106.72	106.66	106.2	104.38	105.74	104.33	104.93	107.42	107.71	105.73	106.09	106.67	106.13	105.13	106.47	106.26	105.81	105.83	105.75	105.57	104.65	105.89	105.95	107.08	107.74	105.39	106.75	105.24	107.05	106.31	104.59	106.51	106.16	106.16	106.67	105.41	106.11	106.01	107.18	106.97	104.88	105	107.27	105.81	107.7	105.11
107.08	106.03	104.99	106.11	107.4	105.84	106.69	106.15	105.15	106.92	106.01	105.45	106.38	105.97	105.25	104.53	105.73	106.6	104.62	105.87	106.11	106.42	107.06	105.54	107.31	105.71	105.65	106.13	106.75	105.12	107.08	106.15	107.25	105.98	106.98	105.44	107.49	105.29	105.67	104.79	104.91	104.28	105.92	108.64	106.1	104.8	105.42	108.14	105.3	104.25
106.88	106.84	107.12	107.15	106.5	106.08	105.14	106.74	108.47	105.66	107.05	106.65	106.17	107.81	106.53	105.98	106.54	107.46	105.56	105.87	106.94	106.57	106.18	106.87	107.82	107.45	107.02	106.75	107.26	107.43	106.62	107.97	105.77	107.52	106.33	106.65	109.31	106.68	107.19	107.42	107.71	105.46	107.09	108.26	106.57	105.21	106.5	107.18	107.52	105.35
107.79	106.55	107.22	107.83	106.82	106.97	106.7	106.81	107.85	106.3	106.81	107.42	107.29	105.47	106.4	107.3	106.45	105.68	109.04	108.18	108.59	107.26	107.62	107.57	106.89	106.89	105.88	106.79	108	107.19	107.16	106.35	107.66	106.88	108.37	105.86	107.38	107.35	105.86	107.57	106.36	109.74	106.93	106.98	107.18	107.02	105.72	108.63	108.39	106.86
106.76	105.34	106.5	104.92	107.63	106.6	106.23	106.94	105.36	106.14	105.9	105.88	106.03	106.07	105.91	106.61	105.72	105.5	105.05	107.02	106.57	106.78	106.15	105.24	106.94	105.21	106.32	106.73	106.89	105.13	107.2	105.31	105.25	105.43	106.41	106.02	105.52	103.98	104.16	107.26	104.77	105.22	106.93	107.03	104.22	107.26	106.44	104.36	106.06	106.85
99.362	98.954	101.04	101.46	99.868	101.11	101.4	99.297	100.9	100.45	101.67	98.692	100.73	102.29	99.045	99.769	102.02	100.03	99.467	99.037	100.38	99.76	101.89	100.82	99.445	100.53	100.12	101.24	100.03	97.911	101.94	99.023	101.19	100.61	98.873	99.09	100	101.68	100.13	99.319	100.67	99.148	101.23	99.803	100.1	100.62	101.59	99.905	100.38	100.08
105.04	105.2	105.41	105.96	103.61	105.6	105.3	105.78	106.69	105.36	103.91	105.05	104.5	104.19	104.34	105.28	107.19	105.06	106	104.55	105.83	104.74	106.56	104.53	104.92	105.81	105.37	105.38	105.55	103.65	104.76	105.1	103.69	105.58	105.64	105.59	104.98	106.18	106.82	105.41	105.54	105.63	105.73	105.45	105.12	105.86	106.51	106.41	105.05	104.49
105.12	106.7	105.32	106.03	105.21	105.74	105.85	106.52	106.73	106.38	105.76	106.85	105.99	104.87	107.11	106.09	104.84	107.56	106.92	105.24	105.96	106.74	105.53	106.23	106.86	105.98	107.24	105.67	105.98	106.02	105.46	105.94	107.15	105.44	105.24	106.66	106.98	106.27	106.64	106.04	105.3	105.15	105.85	106.65	108.46	105.23	105.25	107.17	106.59	105.3
105.38	105.88	106.07	106.33	106.18	107.17	104.42	105.56	105.88	106.03	105.34	106.38	106.49	104.34	105.63	105.09	105.71	104.1	106.45	103.78	107.25	105.62	107.23	106.65	105.1	105.22	106.11	106.64	105.6	105.89	105.46	104.84	105.02	106.98	105.48	103.82	104.41	103.88	105.55	106	106.81	104.83	106.39	106.56	105.75	106.55	105.23	104.9	103.6	105.15
104.47	103.6	103.88	104.31	105.63	104.04	105.32	104.34	105.28	103.82	103.37	103.79	104.15	105.01	104.38	103.74	104.4	103.75	103.72	103.32	105.36	106.21	104.06	105.11	103.5	102.47	104.76	104.44	103.5	103.71	104.3	104.98	105.42	105.38	104.51	104.09	103.72	104.3	105.07	105.6	104.98	105.46	103.89	104.1	105.12	103.58	103.79	104.28	103.41	104.47
104.96	106.13	105.06	105.92	105.32	107.76	107.82	105.87	106.97	106.41	105.35	106.5	105.45	105.77	104.35	106.54	105.41	107.72	106.25	106.7	106.29	105.77	105.94	106.59	106.73	107.67	107.47	106.76	105.67	107.42	105.53	106.16	105.76	106.84	107.84	107.24	106.27	105.4	106.1	105.2	106.87	104.51	105.92	106.39	106.93	104.22	105.85	105.91	105.69	106.64
106.95	106.66	107.89	108.3	106.31	106.82	106.91	108.16	106.62	107.02	106.58	108.03	107.1	106.16	107.09	104.92	106.93	107.09	106.92	105.91	105.17	107.07	106	104.85	106.39	105.48	106.62	108.19	106.65	108.69	105.35	107.85	106.64	107.29	105.74	106.34	104.86	107.09	106.47	108.54	106.56	105.65	109.07	106.77	106.49	106.43	106.28	107.21	107.17	107.26
105.5	106.3	105.97	105.5	107.27	108.24	106.73	105.48	105.72	108.47	104.38	107.49	107.41	106.23	106.32	105.31	105.68	107.3	106.25	106.09	106.09	104.23	105.82	106.64	106.2	104.83	105.69	106.54	106.23	106.69	104.38	106.5	106.21	104.77	105.68	106.6	106.26	104.85	107.12	107.77	105.17	106.56	106.96	105.32	106.66	104.53	106.51	106.77	105.03	106.74
110.88	111.25	113.03	111.4	110.37	110.91	112.9	110.31	111.71	112.18	110.49	112.25	111.1	110.66	110.01	112.33	112.73	111.66	112.49	110.32	113.1	111.56	111.37	110.52	112.75	111.37	111.19	110.6	110.76	111.46	111.2	111.07	111.54	112.91	112.01	111.48	110.92	113.17	112.32	111.74	110.76	112.78	111.85	112.55	111.99	111.03	111.66	110.29	111.53	111.63
105.2	103.8	103.53	105.84	105.42	105.46	103.22	102.87	104.94	105.1	104.48	104.7	105.4	104.09	106.18	104.89	105.24	101.94	104.59	105.27	104.79	103.52	105.08	102.93	105.21	104.89	106.21	104.71	105	105.95	104.89	106.62	105.37	104.94	103.56	104.72	103.46	105.11	103.64	104.16	104.66	102.76	104.98	103.83	105.4	106.39	104.33	106.39	103.53	103.72
100	100.65	100.26	100.51	100.71	100.95	100.56	100.57	101.07	99.332	99.271	100.67	102.26	99.506	100.33	99.764	99.385	101.48	99.17	102.46	100.12	99.435	101.43	100.55	101.22	101.75	99.421	100.15	101.78	101.46	99.961	101.28	99.004	100.69	98.605	100.78	101.07	101.75	100.77	98.404	101.1	100.29	99.457	100.48	100.35	99.829	98.81	100.91	99.698	100.88
111.29	111.3	111.68	112.47	112.98	110.38	111.43	112.03	111.25	112	111.4	112.93	112.63	112.25	113.31	111.27	111.51	111.49	112.73	112.19	112.83	111.25	113.78	111.78	110.68	111.9	109.9	112.16	111.17	111.69	112.09	111.29	112.57	111.63	113.44	110.21	112.26	110.68	111.93	112.39	112.53	113.18	110.56	111.66	112.07	111.83	113.15	112.59	113.36	112.7
100.48	99.681	100.51	99.189	99.909	100.99	99.007	100.12	101.24	100.23	99.986	99.557	100.31	100.28	102.37	99.229	99.382	100.52	100.35	100.8	100.81	100.4	99.89	99.652	100.29	101.44	99.1	101.23	100.21	97.531	99.382	97.86	99.63	100.98	99.212	99.054	100.35	99.048	100.75	99.998	100.89	97.522	99.764	101.7	98.962	100.04	100.79	100.82	99.301	98.918
105.95	105.76	105.96	106.73	105.82	106.57	105.93	105.06	106.05	106.29	105.78	105.65	106.35	107.91	106.66	105.45	105.46	105.31	105.79	105.62	104.92	104.73	106.36	103.83	105.42	104.57	106.61	105.07	106.25	106.29	106.14	105.8	105.06	105.82	105.9	105.25	106.32	105.72	103.55	105.35	104.95	106.01	105.34	107.07	104.95	106.47	105.79	105.45	106.77	104.66
112.32	111.47	112.39	112.96	112.96	113.13	111.93	113.45	113.03	112.49	112.32	112.31	113.33	110.84	110.76	112.99	111.2	110.13	113.41	110.98	112.54	112.19	111.27	110.43	111.91	113.37	111.1	110.74	112.06	113.78	111.42	112.24	111.99	111.41	111.83	111.14	111.63	112.78	112.51	111.78	111.49	113.1	113.22	112.38	112.74	112.4	112.26	112.23	111.64	111.05
102.23	101.18	100.9	101.65	100.7	100.94	100.28	101.22	100.26	99.887	101.36	99.614	101.18	101.09	99.543	100.21	99.831	100.86	98.349	101.23	100	101.3	102.22	99.449	101.46	101.55	104.53	102.05	101.11	101.53	100.78	99.65	98.673	99.826	102.24	101.56	101.8	100.12	101.68	101.01	101.76	99.827	101.77	101.14	100.88	102.21	101.72	101.29	100.88	101.31
101.91	100.5	99.139	100.98	99.712	102.97	100.5	100.63	101.96	100.97	99.703	99.479	101.33	101.04	100.54	100.62	100.86	100.38	99.642	102.33	100.52	99.517	101.26	100.05	99.469	100.1	100.62	101.68	101.24	99.704	100.18	100.97	100.54	102.04	100.53	99.135	100.29	101.14	100.88	100.65	99.999	101.74	100.6	101.15	99.803	101.1	99.303	99.593	99.303	100.63
104.37	105.73	103.96	105.39	102.02	106.5	103.91	103	102.64	103.77	103.54	102.9	103.48	102.06	104.67	104.79	103.94	105.09	105.12	103.53	103.48	104.21	104.94	104.19	104.84	104.55	104.28	102.64	105.07	103.83	106.42	106.71	104.33	104.42	104.17	103.99	105.57	103.92	104.3	103.68	104.36	104.06	104.07	103.43	104.15	103.55	104.11	103.8	104.26	103.8
113.29	111.91	112.71	113.08	111.43	112.47	111.21	112.02	111.95	110.37	112.26	110.11	109.33	111.36	111.24	110.03	112.65	113.5	111.11	113.28	111.58	111.13	110.82	109.67	112.49	111.78	113.36	112.02	112.15	113.85	110.89	111.89	112.96	112.17	112.22	111.03	111.09	113.25	111.74	113.17	110.49	112.33	111.54	112.43	111.01	112.41	114.27	112.17	109.98	111.33
105.19	103.78	103.29	105.67	106.41	103.4	104.42	103.36	105.41	105.46	104.46	104.9	105.2	104.5	102.74	104.3	104.37	104.42	104.01	105.41	106.07	104.15	105.33	104.69	103.9	105.62	104.11	103.36	106.35	104.82	104.24	105.44	104.06	105.55	104.11	104.05	104.6	103.89	103.34	104.57	106.37	105.22	104.84	104.46	104.17	104.48	103.07	104.92	104.65	102.6
117.91	117.09	118.42	118.62	118.01	118.11	117.54	117.24	118.67	117.71	117.8	116.79	117.17	119.76	118.71	116.49	118.08	115.66	117.47	116.8	118.9	118.63	116.56	117.32	118.6	118.08	116.29	118.93	118.39	117.44	117.31	116.61	118.93	119.17	118.4	117.79	118.48	117.28	117.29	117.14	116.23	117.09	118.03	116.34	117.77	117.71	117.78	117.58	116.88	117.94
107.38	106.49	106.8	105.18	107.21	107.09	105.2	106.68	106.46	105.59	105.19	106.92	106.2	106.23	107.33	106.02	104.77	107.49	105.67	106.2	105.55	106.45	107.37	105.73	106.43	105.63	105.48	106.33	105.86	106.25	106.96	107.59	105.95	104.89	107.08	107.02	106.27	105.97	106.33	107.31	105.87	106.07	107.22	106.5	106.05	108.09	106.8	106.32	106.91	106.87
105.88	104.55	105.2	104.84	105.73	104.27	106.3	104.53	104.22	106.29	105.33	104.94	105.71	105.39	104.64	105.17	104.57	105.42	104.43	104.38	105.55	103	106.23	104.48	104.81	105.16	103.7	106.12	104.66	104.29	106.22	104.95	105.1	105.42	105.91	103.82	104.21	105.62	104.28	104.99	105.44	105.32	105.49	104.88	105.22	105.65	105.32	106.12	105.22	103.83
106.65	105.03	104.1	104.83	105.68	105.15	105.7	105.59	105.14	104.21	104.93	105.13	104.93	106.3	106.37	106.52	104.51	105.54	104.79	104.67	104.67	105.63	105.14	104.81	106.41	105.14	105.69	106.98	104	105.85	105.18	104.74	104.42	103.3	105.69	103.53	106.42	105.83	104.92	105.48	104.62	106.54	105.75	105.97	105.24	105.08	106.03	105.52	105.97	105.8
109.76	109.11	111.89	111.62	111.19	110.24	112.25	109.1	110.32	111.05	111.95	111.39	109.61	109.35	110.21	111.46	111.81	111.43	110.23	108.54	111	111.19	109.31	110.21	110.81	111.35	110.64	109.5	111.35	112.1	110.67	110.26	110.72	110.98	110.43	112.23	109.86	109.9	110.16	111.3	111.04	111.14	110.43	111.73	108.95	111.41	110.79	110.08	111.17	109.81
105.62	105.98	106.93	105.53	106.17	105.27	106.69	106.57	105.61	105.5	103.83	105.71	105.75	104.51	105.26	106.11	104.53	105.94	105.39	106.02	105.07	104.05	106.64	106.97	106.8	105.96	105.69	106.45	104.53	106.23	105.47	105.56	105.12	104.21	105.4	105.27	104.22	104.28	104.71	105.39	105.39	105.73	103.83	105.02	106.13	105.99	107.07	105.21	104.67	105.55
104.68	105.23	105.61	106.46	105.15	105.71	104.68	106.56	106.2	105.46	105.8	106.71	104.44	106.34	107.78	106.33	106.34	104.67	106.93	105.62	103.21	105.46	106.2	103.88	105.4	106.05	105.33	104.67	104.51	104.45	104.93	105.11	106.47	105.98	104.56	106.72	107.07	107.06	106.03	104.63	106.47	106.28	105.55	106.08	105.33	107.1	105.07	104.69	105.7	104.93
111.94	109.72	112.09	111.42	112.85	110.27	111.07	110.32	113.02	111.83	111.03	112.75	111.76	112.44	110.49	110.33	112.58	110.45	111.59	110.26	110.32	111.57	110.77	112.22	110.37	110.79	112.42	111.36	109.05	111.25	109.65	112.45	111.41	111.73	111.05	111.93	110.81	111.15	110.49	110.98	112.01	110.88	112.43	110.04	110.6	110.63	111.09	111.81	110.88	112.12
106.96	108.07	107.35	105.66	108.36	107.64	107.35	106.96	107.7	106.92	106.78	107.08	107.21	106.68	106.92	107.56	108.2	108.02	108.66	107.52	106.94	108.69	106.88	106.83	107.72	105.65	108.99	106.97	107.08	106.22	106.82	106.14	105.49	109.11	107.33	107.35	105.86	107.35	106.2	108.15	105.45	107.36	108.02	105.52	106.93	107.46	106.26	106.69	108.66	107.23
107.31	108.39	105.41	106.39	107.74	109.13	106.16	106.6	106.61	107.86	107.31	108.11	106.8	108.36	106.71	106.62	105.82	106.64	107.75	106.71	107.5	107.38	106.34	107.75	106.79	107.14	106.78	106.28	106.48	109.15	108.2	106.88	107.59	105.33	106.79	108.01	105.73	107.25	107.1	107.08	107.25	107.44	106.21	106.43	106.29	108.06	106.12	106.06	107.79	107.85
100.53	98.894	98.505	100.63	100.46	100.34	100.29	100.08	100.81	101.52	101.06	101.26	100.38	101.42	99.384	101.86	101.57	99.472	99.551	100.37	101.24	101.69	101.36	100.82	100.14	101.31	101.63	99.469	101.54	101.22	102.09	100.18	100.95	100.26	101.56	101.03	101.16	99.772	102.62	100.62	100.25	100.3	101.03	100.54	99.884	102.2	98.99	102.69	101.21	101.22
105.22	104.81	103.03	104.96	104.81	104.12	103.7	104.67	103.85	104.21	104.89	103.72	103.95	103.63	104.79	103	104.65	103.99	104.51	104.67	104.67	104.21	105.76	104.74	104.33	104.05	103.31	102.67	104.93	102.41	103.7	104.49	103.52	103.74	102.12	106.16	104.08	104.5	104.16	104.39	104.69	104.62	103.69	102.28	104.8	103.61	103.71	102.91	104.69	104.43
104.61	105.66	105.09	105.76	104.88	104.42	106.15	104.69	103.88	105.36	105.16	103.39	105.79	105.02	104.38	103.97	105.48	105.32	106.74	106.16	104.22	103.88	103.39	104.74	106.59	106.01	106.17	105.55	104.12	105.78	105.17	105.39	105.65	105.33	106.06	104.5	104.73	105.99	105.4	104.79	105.56	106.12	105.67	105.39	105.83	105.29	106.27	105.58	105.92	106.43
117.23	117.56	117.26	117.09	117.57	118.68	118.1	116.28	118.97	117	118.69	117.21	118.09	118.98	117.18	118.7	118.6	115.9	116.82	118.29	117.76	116.14	118.89	116.51	116.59	119.09	118.16	118.27	118.31	118.41	117.53	117.22	117.19	118.65	116.98	115.73	118.27	117.62	117.21	119.21	118.1	116.48	116.85	116.75	117.4	118.96	117.03	119.01	118.22	115.56
105.9	105.05	107.7	104.16	106.32	106.08	105.51	106.8	105.11	105.32	106.2	105.31	105.31	106.08	106.34	106.37	106.16	106.16	105.06	103.97	105.04	106.55	105.79	106.32	105.67	105.71	106.01	105.2	105.54	107.12	106.82	105.58	107.41	106	105.3	105.19	104.52	105.37	105.32	105.6	105.71	105.26	105.81	104.33	105.49	104.63	105.77	105.01	106.52	106
108.68	104.4	106.21	106.04	106.02	105.61	106.27	106.04	106.75	107.22	105.71	105.52	106.8	106.34	104.69	105.92	106.04	105.47	105.54	106.55	105.99	106.38	105.48	106.24	106.65	103.96	105.72	107.03	108.16	105.1	105.49	105.78	106.2	106.27	105.12	105.81	106.87	104.96	106.29	105.36	105.7	106.43	107.53	105.12	105.56	106.11	104.93	106.69	105	107.4
112.51	112.77	112.02	113.2	114.12	112.34	113.91	113.3	112.66	112.81	111.87	112.03	112.19	112.95	111.98	111.64	111.94	111.38	111.6	112.76	112.5	112.28	110.6	111.73	111.37	113.96	111.51	112.8	111.52	111.87	112.35	112.24	111.37	111.76	112.14	112.85	112.33	112.6	111.66	111.14	112.86	112.64	112.16	112.39	113.06	110.53	112.29	110.55	113.29	111.9
104.08	105.68	104.52	104.23	105.77	105.26	106.69	104.63	105.45	104.97	106.59	106.16	106	108.27	105.83	105.65	105.72	105.98	107.07	106.59	106.34	107.18	104.7	105.99	104.86	106.94	105.54	105.72	106.09	104.37	106.09	104.92	103.34	105.12	105.63	105.18	105.96	105.73	105.11	104.22	105.41	104.73	106.61	102.96	104.77	107.06	104.82	104.59	103.66	104.54
111.27	111.37	110.51	111.4	110.7	110.94	112.32	112.8	112.36	110.54	111.69	111.63	111.24	110.47	112.3	112.58	111.56	112.82	110.24	112.08	110.86	113.09	111.74	112.4	111.76	111.28	110.74	110.17	111.83	112.19	112.1	112.38	111.1	109.87	113.19	111.59	110.62	111.11	112.5	111.31	110.84	111.49	112.6	112.58	111.44	111.4	112.21	111.07	111.38	112.22
104.93	103.27	105.82	106.23	104.78	104.72	104.87	106.68	106.73	107.36	105.1	107.43	105.67	105.78	105.34	106.2	106.12	105.05	105.33	105.27	106.4	104.81	108.06	105.58	105.53	106.59	106.81	105.3	106.17	106.4	106.83	104.25	104.95	105.2	108.06	106.15	105.55	105.57	105.43	105.67	106.69	106.08	106.38	106.1	105.72	105.18	104.23	105.65	105.09	106.56
105.5	103.8	106.65	107.15	106.42	105.48	105.02	104.9	105.88	107.03	105.32	106.36	106.89	107.33	107.59	108.01	105.63	106.41	106.67	106.05	106.71	107.52	106.24	105.73	108.18	106.55	107	106.67	107.03	106.48	107.11	105.09	105.79	106.36	106.78	107.06	105.91	107.46	106.24	107.33	105.08	105.45	106.02	106.12	105.69	107.07	105.6	106.5	106.16	107.28
99.092	98.168	99.617	101.01	100.02	99.939	99.737	102.7	100.44	99.757	99.923	99.339	99.743	99.529	99.456	99.345	100.81	99.632	101	98.669	100.49	99.594	100.02	100.05	99.202	100.36	100.31	99.642	100.1	100.21	100.78	100.33	101.36	101.98	98.697	101	101.4	100.29	101.36	100.36	98.089	99.934	98.711	100.63	101.7	101.74	100.46	100.79	100.19	100.29
107.76	107.25	108.34	107.43	106.97	106.89	106.24	106.04	106.26	107.88	108.66	107.9	109.22	108.22	107.72	105.94	105.78	106.36	106.32	107.58	108.22	105.96	106.06	108.06	106.95	107.67	106.53	106.83	107.39	106.43	106.65	105.22	107.11	108.32	105.65	106.95	106.67	106.34	106.37	105.73	106.44	108.2	106.98	107.26	107.02	106.07	106.82	106.22	107.51	106.73
113.13	113.52	113.02	112.44	113.8	112.93	111.81	112.69	111.64	112.43	112.14	112.72	113.28	112.72	113.03	112.93	113.33	113.71	112.19	112.57	113.1	113.04	113.61	112.82	111.4	113.31	113.59	111.86	113.44	113.63	112.79	112.29	112.55	112.54	112.51	111.76	113.92	111.29	112.94	113.36	113.01	112.56	113.76	113.33	112.02	113.27	112.51	111.9	112.37	110.95
111.56	111.8	111.44	109.89	110.9	109.83	111.1	111.33	109.48	110.07	110.04	110.59	110.88	110.2	111.23	110.34	111	109.87	110.98	109.43	110.46	110.26	110.78	111.24	111.45	110.99	109.7	110.72	109.84	111.71	109.62	109.97	110.57	110.33	109.59	111.79	110.82	110.57	111.01	108.99	111.04	110.72	111.19	110.79	111.42	109.34	113.1	111.34	110.81	110.97
104.15	102.93	103.87	101.93	105.51	104.82	103.9	103.17	105.56	105.01	104.81	105.22	105.76	104.13	105.27	105.61	105.47	101.27	104.02	105.51	104.35	104.47	104.02	104.25	104.2	104.32	103.24	105.43	105.41	103.88	103.37	106.17	105.06	103.84	104.05	105.01	104.95	104.11	103.78	105.65	102.73	104.3	104.2	104.08	104.29	103.39	103.24	104.6	103.1	103.93
111.07	110.45	111.85	111.75	112.45	111.49	111.94	111.37	113.22	112.24	111.7	111.58	111.37	112.09	111.02	111.5	111.58	111.14	111.14	112.32	111.23	112.11	113.51	110.53	114.43	112.43	112.82	112.53	110.9	110.3	112.09	112.81	111.29	112.02	109.9	110.07	112.26	111.48	111.78	111.46	110.85	111.63	112.35	111.3	110.46	111.79	111.64	111.89	112.7	112.29
112	112.34	111.63	113.54	113	112.31	112.89	113	112.4	113.21	110.28	113.51	113.44	112.2	113.22	112.74	112.18	112.37	111.81	111.67	114.07	113.87	112.66	113.15	113.54	113.05	111.5	112.09	112.77	111.73	112.81	112.89	112.91	112.27	111.91	111.89	112.49	111.32	112.67	113.53	113.14	112.8	111.94	113.15	112.43	113.66	111.32	114.12	112.02	112.57
105.78	104.57	106.06	106.86	106.91	105.69	107.61	106.45	106.54	106.49	106.21	106.68	107.07	106.46	105.56	106.17	106.71	104.2	107.03	106.27	105.93	106.88	107.54	105.73	105.74	105.5	106.7	106.11	107.61	106.34	106	106.16	105.8	107.85	106.03	104.8	108.09	108.52	108.69	107.43	106.37	106.06	104.83	105.36	106.31	105.3	105.37	105.46	105.62	107.17
105.86	105.93	107.49	106.51	106.78	105.41	106.06	104.67	105.77	105.35	107.52	105.69	107.11	106.43	106.07	106.43	105.32	105.96	106.3	105.86	107.37	106.14	106.22	105.72	106.23	105.64	106.12	107.22	107.11	106.99	106.29	106.95	106.1	107.55	105.12	107.96	107.19	107.56	105.46	106.58	104.18	106.5	108.46	106.72	106.69	106.24	104.99	106.07	107.07	105.92
105.44	106.74	105.51	104.33	106.11	106.47	106.01	105.72	106.24	107.21	106.46	106.36	106.6	105.38	105.75	107.59	105.34	105.58	106.09	106.77	106.12	105.69	107.42	104.3	105.31	106.69	106.19	105.54	106.21	106.02	105.21	106.88	104.95	106.95	106.11	106.2	105.8	104.88	104.47	107.87	107.05	105.94	108.12	106.9	105.42	104.86	105.18	105.95	105.9	104.52
105.74	107.27	106.46	106.67	105.92	106.8	105.45	106.02	107.07	105.26	106.03	106.79	104.84	107.68	106.06	107.18	107.4	106.28	106.14	105.25	107.5	105.63	105.89	106.69	105.42	106.27	104.98	106.11	107.55	107.17	106.27	104.65	105.58	105.96	106.91	105.81	105.64	105.72	105.31	107.32	107.14	106.37	107.38	106.96	107.66	105.97	107.77	105.74	106.39	104.63
105.5	105.38	106.06	105.23	107.35	107.55	106.63	106.21	106.01	105.24	106.16	106.61	106.72	107.03	105.13	105.95	105.99	105.82	106.43	106.97	106.07	105.19	107.09	106.53	106.55	107.49	106	105.73	107.48	107.3	105.65	106.09	105.99	106.52	105.17	106.24	106.21	105.47	105.44	106.13	105.74	107	106.82	107.01	107.12	107.6	106.18	105.77	105.86	104.57
105.68	106	105.07	107.32	104.18	106.72	106	105.66	106.49	105.96	105.48	104.61	107.01	105.17	105.73	106.53	104.73	105.67	106.35	105.88	106.31	106.89	107.19	106.71	106.82	107.26	105.15	104.94	107.4	105.39	107.41	108.08	104.78	105.81	106.5	105.08	105.82	106.57	104.89	106.77	106.29	105.81	105.88	105.69	106.39	106.43	105.04	105.27	105.97	106.78
111.31	112.45	111.22	112.03	111.41	110.4	110.63	111.05	112.16	111.78	110.79	111.62	111.2	110.74	111.28	111	110.69	110.78	111.16	110	111.43	111.69	111.01	109.88	110.75	110.5	111.1	110.33	111.19	110.8	112.89	112.05	111.57	109.12	111.46	111.63	111.69	110.86	109.79	111.94	111.17	109.78	111.34	111.14	111.38	112.99	111.71	112.31	110	111.53
109.6	109.02	109.56	109.76	110.34	109.71	109.69	110.07	110.2	109.81	108.4	111.39	108.49	108.88	110.09	110.21	110.39	111.07	110.68	109.95	109.99	111.71	109.29	111.96	110.21	110.43	108.46	109.45	108.61	110.62	111.14	110.7	109.66	109.9	109.74	108.98	109.93	110.32	111.81	110	108.62	112.02	108.63	108.84	108.47	110.44	109.52	110.38	110.98	111.08
106.07	106.63	105.62	106.96	107.25	107.1	105.82	104.46	106.2	107.32	107.27	104.56	105.35	106.5	106.57	106.7	104.45	106.51	105.24	107.04	105.58	107.53	106.07	105.94	106.48	106.51	104.88	107.87	106.76	107.8	105.85	106.89	107.52	107	108.38	105.83	106.27	106.48	105.39	106.7	107.2	104.65	107.28	106.4	105.03	106.73	105.62	106.88	106.78	107.39
105.75	105.33	105.38	104.21	105.25	103.63	104.08	104.4	106.15	104.7	106.68	105.68	105.25	104.58	103.8	104.66	106.02	102.63	105.68	104.78	104.13	105.49	105.14	104.68	104.82	104.99	106.68	105.95	105.94	103.03	104.12	103.5	105.65	105.46	105.87	105.11	106.23	105.64	104.87	103.42	106.15	104.3	104.38	105.26	104.55	105.73	104.24	105.53	105.34	105.34
104.58	103.27	104.73	103.25	104.23	105.89	106.03	102.95	105.34	105.14	102.85	104.79	104.79	102.43	103.38	105.1	105.07	104.62	105.98	105.1	103.64	105.15	105.33	106.11	105.19	104.48	104.76	105.97	105.13	105.67	104.28	104.9	106.37	103.51	103.66	104.38	105.27	105.43	103.79	102.24	104.44	105.05	105	104.24	105.21	103.94	105	106.67	103.39	104.77
104.74	108.68	106.17	107.13	106.69	106.6	106.51	105.65	105.75	104.5	104.75	105.61	105.76	106.89	106.65	106.87	105.28	105.32	106.61	106.66	106.59	105.08	105.67	104.04	105.6	106.69	106.62	106.08	106.33	105.91	104.84	105.53	107.33	107.4	105.55	105.5	107.35	106.27	105.38	106.2	105.37	105.76	104.94	104.82	105.76	108.01	104.5	106.01	104.78	106.66
110.25	112.66	111.97	112.05	110.36	110.96	111.65	111.84	111.63	110.89	110.32	111.77	112.48	111.82	111.02	111.13	110.59	110.01	111.39	112.55	112.16	111.36	111.11	110.23	111.59	110.82	110.34	112.43	110.94	111.67	110.01	110.19	110.36	110.87	111.41	112.13	110.45	111.1	111.26	111.16	110.26	111.59	110.69	112.18	110.59	112.06	110.9	110.09	111.54	110.65
106.68	105.19	105.34	107.08	105.01	107.5	105.79	106.06	106.4	107.66	105.58	106.44	106.08	108.17	108.61	105.18	106.37	106.1	106.05	107.86	106.35	106.44	106.35	106.99	105.81	105.72	106.9	106.82	106.88	106.27	106.85	105.6	104.64	106.01	104.83	106.21	105.69	107.23	106.27	104.58	105.92	104.8	107.72	104.95	106.96	107.28	104.58	107.72	107.35	106.76
110.62	111.33	110.73	110.83	111.86	110.68	112.55	110.44	110.51	111.27	111.18	110.5	110.93	111.37	112.2	111.75	112.73	110.59	111.96	109.65	110.56	111.4	109.09	109.83	112.25	111.05	110.82	108.82	111.21	111.8	110.63	112.96	111.29	112.43	112.04	109.36	111.12	111.43	111.25	111.5	112.5	110.75	111.14	110.53	113.43	112.57	109.77	111.83	113.22	108.68
106.44	107.75	106.21	106.16	107.06	105.23	106.77	106.03	106.15	107.63	106.33	105.3	106.23	106.4	105.48	105.55	105.54	105.11	105.48	108.12	106.68	105.16	106.3	105.78	105.39	105.5	106.49	106.63	106.66	105.64	106.31	106.57	105.13	105.39	105.89	108.36	104.92	106.66	106.89	108.02	107.18	107.01	107.16	105.16	106.57	106.89	106.33	106.71	106.9	104.98
104.4	103	104.45	105.43	106.78	103.86	106.55	104.63	105.5	106.94	105.44	105.33	106.12	105.05	103.99	104.81	105.02	104.55	106.57	104.99	105.38	105.85	106.09	107.05	104.46	105.7	105.75	105.56	105.07	105.06	105.61	104.99	104.28	106	104.24	105.64	105.18	105.86	106.15	105.57	105.72	106.14	105.93	106.12	105.62	106.23	103.56	105.38	106.03	106.66
111.84	111.14	110.15	111.21	112.21	111.51	112.87	110.87	112.63	109.79	111.02	111.85	112.38	110.61	111.72	112.4	110.17	108.46	110.72	112.5	112.28	110.79	110.76	110.6	112.06	110.37	109.7	111.24	111.47	111.04	112.08	110.77	110.8	110.96	112.54	111.55	111.42	112.07	111.24	110.81	112.18	111.62	110.87	111.09	110.91	110.65	111.77	112.95	111.68	112.92
98.585	100.24	99.133	100.16	100.26	98.126	99.593	99.799	99.518	99.968	99.96	100.45	100.09	99.107	98.311	100.53	99.203	99.785	99.37	99.66	101.14	100.09	100.33	99.526	98.781	98.875	100.06	100.1	98.783	98.682	98.117	99.341	99.206	98.673	98.929	99.084	98.578	99.939	99.034	100.34	98.125	99.197	100.14	100.03	99.226	99.93	100.85	100.87	101.12	100.79
106.85	105.64	105.06	104.33	105.85	106.54	105	106.37	106.47	105.79	105.58	105.86	105.51	105.75	107.04	104.56	106.66	106.34	105.33	106.21	105	106.39	105.46	107.04	105.81	104.59	105.26	105.16	103.99	105.7	106.21	103.43	104.33	105.71	106.34	104.88	105.87	105.77	104.71	105.42	106.53	105.14	107.28	106.03	105.36	104.36	105.49	106	105.68	105.91
102.77	105.47	105.26	105.56	103.59	104.32	105	104.82	104.48	103.47	104.08	105.08	105.93	103.26	101.95	102.17	104.64	102.11	104.25	105.2	102.46	102.86	105.1	104.05	103.77	105.46	105.36	104.02	104.97	104.59	104.33	103.15	104.88	103.76	103.6	104.58	105.5	104.63	104.23	104.05	102.98	103.47	104.1	102.99	103.97	105.49	102.82	105.73	104.03	104.39
104.55	106.65	105.61	106.92	104.75	104.02	107.5	106.43	104.84	105.42	105.55	105.82	104.28	104.67	105.7	104.85	104.43	105.43	104.94	105.67	104.97	105.64	107.19	106.34	106.88	105.7	104.45	105.37	107.26	105.17	106.79	106.17	107.3	106.05	104.17	104.93	106.57	104.94	105.33	105.59	105.66	107.08	107.06	105.1	104.77	105.72	104.57	107.49	103.74	105.24
109.43	109.72	108.79	109.03	110.03	109.88	109.5	110.02	109.63	110.72	111.38	109.68	109.08	110.52	109.61	110.11	108.73	110.37	109.76	111.09	109.62	111.41	108.87	109.65	110.18	110.82	108.92	110.09	109.81	109.8	107.58	110.31	111.21	110.9	110.09	109.7	110.47	108.72	109.66	110.26	109.04	110.33	109.8	111.58	109.86	110.02	108.59	110.32	109.15	110.43
101.34	99.888	99.07	100.52	99.929	99.267	99.944	98.61	100.1	99.584	100.1	100.39	100.77	100.8	99.837	99.867	99.803	99.895	99.533	99.609	99.133	99.699	99.053	101.42	99.874	99.897	99.34	98.921	99.491	98.44	101.3	100.09	100.44	99.888	98.843	99.206	99.689	100.6	99.917	100.43	100	99.079	101.02	99.016	98.725	100.06	99.327	99.619	98.98	101.12
111.7	110.6	112.06	111.84	110.02	111.66	111.32	112.36	112.34	110.52	110.25	111	112.4	111.72	111.82	111.84	111.75	111.01	110.95	112.41	111.18	111.09	111.9	111.18	110.44	110.46	110.94	112.17	109.85	110.63	111.31	113.08	110.75	109.76	109.08	111.11	111.71	111.56	110.67	110.51	111.01	112.39	111.61	113.18	112.53	111.24	110.79	110.84	110.5	110.82
111.15	109.98	111.48	111.71	111.34	111.68	112.12	111.07	111.45	110.49	110.27	111.74	111.41	109.79	111.41	111.11	110.41	111.11	109.72	111.78	110.9	112.42	111.29	111.94	110.93	112.82	112.33	111.38	110.63	111.34	111.73	111.54	110.08	111.06	110.79	113.17	111.72	111.91	110.76	112.1	111.15	110.38	109.92	111.79	110.39	110.87	111.49	111.17	111.6	111.44
106.94	106.1	106.73	105.75	106.38	103.3	106.05	106.84	106.06	105.86	105.09	106.59	105.74	104.51	105	107.01	105.52	105.5	108.14	106.56	105.27	107.72	106.56	106.09	107.82	105.85	105.8	106.51	106.83	106.34	105.96	105.82	105.95	106.43	105.1	106.57	105.36	105.39	106.71	105.05	106.5	104.76	106.11	105.28	103.43	105.65	107	106.03	106.96	105.7
105.6	106.38	105.74	105.53	105.61	106.18	107.23	106.36	104.97	105.79	105.72	105.94	105.39	106.41	104.41	105.64	105.93	107.17	105.88	105.06	105.83	104.87	105.67	104.1	105.81	104.98	104.94	106.05	104.36	105.7	105.66	106	103.78	108.05	105.7	106.8	107.2	106.7	105.42	106.69	105.2	104.78	104.54	107.33	106.36	104.01	106.51	106.36	105.43	104.46
107.53	107.34	104.77	107.13	104.93	107.76	106.85	106.45	106.45	106.39	107.17	105.83	106.01	106.29	106.87	106.35	105.57	106.57	105.44	107.17	106.44	107.28	104.94	103.45	106.41	106.11	105.32	104.16	106.07	106	107.54	105.9	105.72	106.05	106.66	104.2	104.5	106.03	106.19	106.33	105.69	105.82	107.73	105.57	107.64	108.41	106.14	107.76	106.39	106.28
106.46	106.52	105.98	105.76	106.93	107.25	104.97	106.86	106.63	106.83	107.33	107.46	106.65	107.28	106.56	106.13	106.04	105.32	108.65	107.1	105.17	106.24	106.78	106.14	108.62	107.83	108	107.33	106.99	106.74	105.1	106.32	107.12	108.39	108.1	106.25	108.16	106.58	106.82	106.2	108.43	106	104.92	107.76	107.39	107.07	105.42	108.18	106.93	106.99
112.07	112.81	113.73	111.86	112.48	113.13	111.13	110.99	111.5	110.72	111.93	111.69	110.96	110.85	113.45	112.16	111.4	112.77	112.79	111.68	111.75	111.61	110.56	111.81	111.49	108.73	111.18	111.21	112.74	111.7	112.1	113.62	110.93	109.46	111.2	112.48	111.54	111.98	112.35	113.42	112.31	112.65	112.12	111.25	113.05	110.51	111.01	111.76	111.76	112.05
111.43	111.55	110.7	111.8	111.2	112.81	111.12	111.95	111.07	112.31	111.19	111.22	113.1	110.35	110.25	110.99	111.14	111.72	110.82	111.83	110.19	112.5	111.36	111.55	111.71	110.88	112.46	111.83	112.16	112.7	111.45	110.75	111.82	112.58	110.45	112.21	110.29	111.01	110.82	111.39	111.73	111.55	112.06	112.23	110.34	112.24	111.56	112.49	110.04	110.5
105.38	106.38	105.58	105.26	105.76	104.29	106.49	104.78	104.46	105.33	105.72	105.38	104.79	105.29	104.56	105.66	105.06	105.61	106.98	105.31	106.26	106.61	105.33	104.74	105.9	105.97	106.15	105.99	106.02	106.31	105.9	107.99	104.92	105.04	104.7	105.72	105.57	105.21	103.92	104.49	104.79	107.75	104.82	105.47	106.97	105.74	104.43	106.08	106.47	105.5
107.47	106.16	106.75	105.94	108.68	107.23	105.92	107.07	105.62	105.81	107.35	106.87	106.52	105.36	106.22	107.41	105.93	106.55	108.73	107.42	106.47	105.54	109.05	106.07	107.12	104.65	107.43	107.19	106.03	106.03	105.09	107.1	106.41	106.04	106.83	105.34	106.8	106.18	107.03	106.71	106.17	106.74	107.33	107.69	106.45	106.58	106.13	106.17	107.98	107.33
105.64	104.64	105.92	105.62	105.37	105.75	106.79	104.48	105.66	106.75	105.94	105.27	104.95	106.19	105.25	105.15	104.83	105.59	104.33	104.99	105.81	106.31	105.64	105.77	106.4	106.53	105.81	106.65	104.97	105.55	106.71	105.22	105.38	105.84	105.03	104.82	104.43	105.22	104.82	105.96	103.98	105.01	103.66	104.11	104.68	106.01	106.09	105.92	105.46	105.3
112.32	111.45	110.39	110.69	109.55	109.34	112.2	110.51	111.72	110.35	110.27	111.61	111.5	111.44	110.59	111.53	110.74	111.38	111.79	113.01	112.07	112.05	110.24	112.32	110.87	111.51	112.23	108.92	112.56	111.18	112.21	110.92	110.66	111.9	109.98	111.89	111.24	111.11	111.36	110.55	110.32	111.58	111.31	111.89	111.79	111.8	112.82	109.3	111.57	112.26
110.61	109.21	110.4	111.29	110.53	109.08	108.49	107.53	110.14	109.96	110.03	108.2	108.93	110.12	110.37	109.65	109.33	110.98	110.65	108.88	110.41	109.56	110.77	110.05	108.73	108.74	110.34	110.21	110.08	109.55	110.92	110.03	111.24	110.29	109.64	110.71	109.82	110.76	108.55	110.51	109.14	108.85	110.61	110.3	111.95	108.74	109.18	110.52	111.77	108.54
112.01	111.59	111.33	113.38	112.52	112.26	111.84	113	111.12	111.24	111.57	111.75	111.35	113.71	112.23	111.72	112.81	110.58	112.8	111.61	111.24	111.17	111.23	111.18	111.37	111.45	112.7	112.3	111.36	111.56	111.92	110.14	111.89	110.85	111.25	112.55	110.88	110.01	111.84	111.05	111.09	111.77	112.19	111.68	111.99	109.96	113.25	113.39	109.83	111.45
103.85	104.59	105.13	105.32	104.08	104.75	103.96	104.16	104.25	104.15	105.02	105.58	104.34	103.31	105.15	104.49	104.01	104.75	106.16	105.47	104.99	104.22	103.12	104.59	104.43	105.27	105.42	104.32	105.62	104.74	106.46	104.22	105.28	105.37	106.14	103.36	105.68	104	105.6	106.54	103.89	104.19	104.38	105.42	103.59	104.17	104.95	105.72	105.41	105.19
104.64	104.66	105.63	106.75	107.98	106.79	105.78	104.43	107.43	104.85	107.55	105.59	104.74	106.46	105.51	106.2	104.64	106.09	107.42	106.4	106.14	105.19	105.47	106.9	104.66	107.58	106.3	107.27	107.15	107.01	105.96	106.2	106.99	105.08	104.97	106.56	107.04	105.57	105.27	106.98	106.45	105.59	107.19	105.8	106.6	105.46	105.74	105.8	104.92	106.05
109.41	109.68	109.98	109.33	110.4	111.27	110.75	108.95	108.54	110.11	108.91	108.56	110.62	109.77	108.48	110.01	109.06	110.53	109.22	109.66	109.52	109.55	109.64	109.94	108.14	109.95	109.53	108.73	109.64	109.33	109.96	109.17	110.2	111.32	109.66	110.3	108.99	109.23	109.56	110.18	110.88	109.39	109.9	108.96	110.02	109.79	110.76	110.32	109.73	110.27
105.61	106.27	106.64	105.46	106.48	105.2	104.47	104.87	104.85	105.61	106.01	106.65	105.16	108.41	105.77	104.67	105.88	105.06	105.51	105.54	104.23	106.61	106.76	106.47	106.21	105.84	105.16	106.11	105.63	105.15	105.97	106.61	108.86	108.31	105.87	104.99	105.39	105.55	104.85	105.48	106.95	103.9	106.75	105.78	105.99	105.13	105.33	106.35	106.11	106.99
105.7	105.96	105.93	105.8	106.36	104.9	105.66	104.94	107.17	106.92	107.08	106.41	105.44	105.09	106.17	106.11	106.16	105.09	104.64	106.03	106.1	106.13	107.41	106.05	107.2	105.87	105.59	106.52	106.07	105.85	106.61	108.63	105.46	105.96	106.52	104.75	106.63	104.25	105.78	106.49	105.39	106.15	104.38	107.81	106.13	106.8	106.59	106.9	105.71	104.47
103.97	105.58	104.98	105.99	105.64	105.45	105.68	104.27	104.39	104.44	105.96	105.36	105.44	104.78	106.15	104.68	105.33	104.53	106.77	104.92	105.85	105.57	105.15	105.13	105.89	105.29	107.02	106.03	104.41	104.91	106.43	105.23	104.85	106.4	104.49	106.06	104.57	104.15	105.42	105.06	105.56	105.49	105.84	104.63	105.4	105.93	105.62	105	106.82	106.36
104.2	105.91	105.7	105.72	106.35	105.36	104.18	106.44	105.44	106.28	105.96	105.06	104.61	104.67	105.62	105.94	106.33	106.53	106.09	106.62	104.36	105.31	105.01	106.23	105.67	106.63	106.29	106.68	104.32	105.32	104.72	106.02	105.86	105.19	107.07	104.71	106.12	106.76	104.51	106.92	106.5	105.09	105.49	105.13	104.9	104.93	106.5	105.98	106.23	106.68
105.29	104.33	105.81	105.86	104.98	105.69	106.77	105.64	104.25	105.07	105.42	106.56	104.87	105.29	105.82	106.62	105.09	104.29	104.29	105.88	106.65	105.63	104.55	102.09	102.24	105.29	106.27	105.38	105.24	103.7	103.32	104.53	104.95	105.38	103.71	105.14	104.38	105.46	105.83	103.91	105.91	106.02	104.47	105.23	103.76	104.91	103.19	104.93	106.09	105.77
104.69	107.05	105.91	105.96	104.78	105.36	106.92	105.29	105.64	104.83	107.19	105.93	106.6	106.85	105.88	106.39	106.52	105.87	106.08	104.03	107.26	105.3	104.99	107.06	104.88	107.59	105.28	106.47	105.25	105.74	106.34	106.41	106.57	106.23	106.73	105.93	104.63	106.12	105.24	107.23	107.02	106.36	106.46	105.69	106.35	107.26	105.39	105.54	105.25	107.08
110.99	110.02	110.5	111.09	109.45	110.78	109.64	110.26	110.02	108.72	110.1	110.7	110.95	110.43	110.69	111.33	110.77	111.03	111.52	111.77	110.28	111.36	109.63	110.09	111.95	110.85	112.02	110.52	110.6	111.29	110.62	111.98	112.96	109.01	110.5	112.34	112.37	110.4	112.77	109.87	110.56	111.65	110.56	110.84	111.75	111.04	110.44	111.62	109.32	111.01
115.81	115.21	116.2	115.79	115.62	115.68	117.64	114.84	116.18	117.59	115.62	115.28	116.6	116.3	115.67	115.21	116.83	115.94	115.15	117.65	116.21	114.89	114.06	117.31	116.26	117.24	116.96	115.48	117.28	117.75	116.32	115.78	115.7	116.14	115.66	115.84	117.12	117.15	115.53	115.17	116.8	116	114.63	117.69	116.48	116.12	117.38	115.75	114.4	117.9
105.42	106.91	104.56	106.26	105.63	104.85	104.54	104.74	105.15	106.46	105.41	105.24	105.8	106.83	105.64	106.13	105.13	104.45	107.06	106.24	104.78	106.14	106.61	105.79	105.23	106.2	106.86	105.27	104.64	105.46	106.06	105.93	104.33	105.07	104.29	104.99	106.51	106.5	105.26	106.51	105.72	103.58	105.64	103.8	105.45	104.88	105.61	105.63	106.68	106.32
118.84	118.47	117.67	116.53	118.14	118.18	117.87	116.62	116.54	118.77	117.1	118.41	116.5	117.1	116.5	118.32	118.72	117.33	118.78	116.51	117.37	116.38	116.82	118	118.93	116.78	117.48	117.05	116.75	118.46	119.09	118.22	118.69	116.11	118.63	117.77	117.8	117.11	117.29	116.73	116.79	117.31	118.55	118.24	117.3	116.47	117.54	118.39	118.1	116.93
110.16	110.13	108.67	110.9	109.98	109.47	110.69	109.38	111.09	108.38	110.63	109.9	110.84	108.61	109.07	110.84	109.85	109.81	109.35	108.56	109.93	109.84	109.16	111.3	110.32	110.48	110.76	110.2	109.25	109.93	109.05	109	109.63	110.03	111.13	110.28	110.68	110.15	108.7	111.57	108.53	111.35	109.47	109.65	110.32	108.86	109.62	109.75	110.35	110.77
106.07	105.31	106	106.01	105.34	106.74	106.48	106.05	105.03	105.2	105.31	107.37	105.49	105.14	105.01	105.77	105.89	105.89	106.09	106	104.05	105.16	105.22	105.28	105.82	106.46	104.21	107.09	105.63	106.31	104.73	104.31	104.96	105.48	104.32	106.63	105.92	106.03	105.57	104.68	105.59	105.76	106.11	105.38	105.11	105.17	106.56	103.64	105.66	106.79
104.6	105.48	105.95	106.21	105.13	106.53	104.68	106.9	106.35	105.28	105.06	103.44	106.5	108.15	105.67	105.31	104.4	105.54	105.93	104.94	106.22	104.08	104.7	105.65	106.99	105.83	105.57	104.37	105.27	106.98	105.28	105.28	106.18	104.62	105.32	105.86	106.2	106.14	106.52	104.86	107.06	106.24	104.34	104	105.33	107.13	106.2	106.87	107.01	105.32
106.22	104.51	104.09	105.89	105.55	105.43	104.7	102.75	104.09	104.16	105.09	104.06	104.72	105.86	105.95	103.98	103.49	104.19	106.08	105.11	105.43	104.64	104.84	107	106.21	105.02	105.23	104.45	104.62	106.98	104.68	105.26	105.28	104.24	104.55	105.08	104.01	104.87	104.53	106	102.83	105.78	104.48	104.49	105.73	106.19	104.94	105.17	104.13	104.4
105.14	105.57	106.69	104.74	104.57	106.55	108.51	106.26	106.89	106.56	105.82	105.59	107.13	104.12	105.89	106.5	105.97	106.96	105.99	107.37	106.72	105.92	104.98	105.96	107.13	105.34	106.36	106.2	106.03	105.39	105.74	104.97	106.21	105.38	106.99	105.13	105.51	107.42	105.42	107.23	105.97	107.14	104.71	105.25	105.31	107.36	107.12	106.17	107.21	106.75
113.01	112.17	112.81	111.12	110.89	112.96	112.74	112.69	112.35	110.98	112.22	111.68	113.45	113.2	111.66	112.27	111.6	112.76	112.39	115.13	111.86	111.24	112.01	114.15	112.93	112.34	109.79	112.52	112.6	111.89	111.05	110.99	110.73	111.07	112.07	111.7	112.95	110.45	111.69	111.49	112.06	111.49	111.94	111.38	110.52	112.17	113.22	111.89	112.13	112.53
100.92	99.046	100.8	100.07	99.485	99.505	100.86	100.65	101.32	99.643	101.09	101.4	101.1	99.015	100.69	99.908	99.299	100.76	100.52	99.091	99.493	100.08	99.805	100.05	100.48	101.17	99.905	100.99	100.74	100.09	100.75	101.26	101.56	99.53	100.1	100.42	99.501	100.81	101.78	100.55	99.421	100.38	99.87	99.549	100.06	100.91	100.36	100.09	99.18	100.74
104.05	103.97	103.53	104.79	106.11	104.28	103.96	103.75	104.94	104.32	103.43	106.15	103.52	103.23	103.54	104.56	104.42	102.6	104.27	104.23	105.02	104.51	103.84	104.3	103.33	105.57	102.79	104.76	103.12	104.47	103.74	103.06	104.95	105.24	104.46	105.14	102.94	103.92	104.69	105.01	103.79	106.38	104.4	103.87	103.68	104.94	105.25	103.45	103.64	104.03
109.91	111.18	112.42	111.86	112.53	110.37	110.81	111.42	109.51	111.2	110.33	111.97	109.66	111.73	109.48	112.17	110.82	111.09	113.11	111.1	111.5	110.64	111	112.11	110.21	111.55	110.13	111.32	110.74	112.77	110.79	110.79	111.42	109.42	112.62	111.35	110.6	108.8	109.92	111.79	111.01	111.11	110.43	109.98	110.01	110.94	110.19	110.64	111.74	111.54
116.97	116.25	116.41	118.4	117.39	117.02	118.41	118.04	119.8	118.5	118.67	116.01	116.53	116.55	115.86	116.55	117.27	117.55	117.14	116.91	117.56	117.04	117.98	117.44	118.86	118.22	120.36	118.89	118.8	117.42	118.2	118.39	117.15	116.21	117.61	119.37	118.55	117.1	118.21	117.88	117.42	117.16	118.06	117.52	117.16	117.97	119.65	115.47	117.51	116.89
110.74	112.93	111.23	111.72	110.71	110.64	110.57	111.11	111.32	111.62	111.48	110.24	110.62	111.61	112.13	110.26	110.25	111.52	110.94	109.72	111.58	110.67	110.79	111.43	110.24	112.13	109.92	112.08	110.52	110.4	112.15	110.53	111.53	112.67	111.33	112.44	110.24	109.71	110.85	111.41	110.49	109.9	110.6	112.6	112.03	112.58	111.61	109.78	110.83	109.58
110.89	111.58	110.9	111.29	112.65	112.24	111.77	112.16	111.82	111.74	111.13	112.37	110.71	110.05	110.72	112.98	109.98	112.11	111.2	110.99	112.5	112.01	112.87	110.58	112.07	111.59	109.75	112.07	111.59	111.95	111.36	110.56	110.44	110.96	110.27	110.33	110.49	113.29	111.3	111.04	112.85	111.79	112.03	111.07	113.2	112.3	110.71	109.8	110.52	111.43
109.45	110.96	111.7	110.6	112.41	111.37	111.51	111	110.33	110.74	110.16	112.42	110.59	114	111.74	109.82	110.81	111.37	110.46	111.49	113.07	111.6	111.05	112.4	111.33	109.83	111.19	110.77	108.87	113.06	110.9	111.48	110.84	110.61	111.3	110.57	110.89	110.67	110.39	111.59	110.26	111.23	112.37	110.7	110.57	112.47	110.59	110.22	111.92	110.9
109.62	110.17	110.03	110.14	110.54	110.8	111.29	108.01	110.23	108.32	111.82	112.01	109.91	110.65	110.06	109.93	110.52	110.7	112.56	111.11	110.97	110.49	109.5	109.87	109.99	111.14	111.69	109.98	110.07	108.92	110.4	110.31	110.54	110.4	111.81	111.52	110.93	110.62	112.26	110.35	111.95	110.26	111.53	110.25	109.63	112.3	108.65	109.72	108.84	109.97
111.37	111.08	110.68	112.21	109.69	112.89	111.96	110.34	111.62	111.27	111.31	112.72	111.79	111.13	108.41	111.46	111.53	111.23	110.95	110.92	110.62	110.35	110.86	110.9	111.64	111.61	112.62	110.5	111.72	110.38	111.61	110.38	110.78	112.66	110.65	110.07	109.74	111.18	109.9	110.9	111.61	110.88	111.09	111.51	110.61	111.25	112.56	112.4	110.7	111.53
106.21	105.62	106.34	106.86	105.13	106.5	107.52	105.91	106.01	107	106.41	106.12	107.35	107.57	106.11	106.86	107.77	105.34	106.09	106.38	106.95	106.77	106.34	107.08	105.3	104.95	107.62	106.67	107.29	105.74	105.15	105.22	105.77	108.32	106.2	106.19	107.01	107.15	106.59	105.9	106.06	108.32	106.01	107.46	105.09	107.5	105.85	105.35	106.45	106.54
109.52	111.12	107.89	109.77	109.77	110.65	109.04	112.12	108.08	109.02	109.87	108.82	109.88	109.57	110.32	110.21	108.69	109.14	108.87	109.21	109.38	108.54	110.02	111.21	108.95	108.76	110.56	108.68	109.53	109.41	110.88	109.66	110.61	110.28	110.12	109.71	110.95	109.45	109.47	109.84	110.71	109.91	109.28	109.41	109.6	111.59	108.23	110.39	109.37	110.24
105.91	104.5	104.99	103.67	104.58	105.55	105.78	103.2	106.32	107.2	105.76	104.89	104.16	105.37	104.8	104.27	105.9	105	104.44	104.82	104.71	104.51	103.89	103.98	105.04	104.84	106.18	104.59	104.99	105.53	103.65	105.09	103.68	104.47	105.67	106.48	105.87	105.63	104.77	104.59	104.82	103.67	105.78	104.6	106.3	104.65	103.55	105.67	103.91	106.7
103.22	102.72	105.25	103.75	102.99	104.65	104.56	103.64	104.13	101.95	104.98	103.22	104.14	104.49	103.82	103.92	103.82	103.83	105.34	104	105.28	103.55	104.63	103.78	105.07	105.23	103.54	104.24	103.37	103.62	103.19	103.7	104.86	104.17	104.5	104.66	104.05	103.99	102.11	104.05	103.94	104.17	103.38	103.24	103.76	102.44	104.31	105.23	103.9	105.21
106.3	105.93	106.19	106.3	104.01	106.35	105.7	104.99	106.63	105.03	104.93	107.14	105.5	106.18	105.42	105.97	106.06	105.55	107.01	106.32	104.76	107.04	104.44	105.55	105.96	106.35	107.7	104.36	108.24	105.28	105.79	105.44	106.68	104.97	105.59	107.06	105.49	106.82	105.58	105.59	104.28	106.42	106.83	106.02	106.2	106.22	106.47	106.34	104.81	104.88
106.66	107.25	105.58	105.93	105.87	106.29	106.34	106.66	105.63	107.03	104.96	104.47	105.62	106.19	105.95	106.37	107.91	107.73	106.57	106.52	107.84	107.24	108.03	106.9	105.41	105.88	106.72	106.96	105.57	105.85	107.37	106.63	105.71	105.72	107.91	106.45	106.23	104.75	105.64	106.75	105.19	106.11	104.81	107.52	106.89	107.11	106.75	105.74	105.92	106.14
104.41	103.78	103.76	102.83	103.18	105.05	102.72	105.14	102.97	105.14	102.91	103.38	103.4	102.84	104.61	104.65	105.05	104.37	103.06	103.93	102.56	102.9	104.47	103.84	104.62	104.08	104.17	103.26	103.36	103.46	103.71	102.85	104.7	103.13	104.32	103.55	104.79	103.48	104.42	103.6	103.82	104	104.06	104.58	102.18	102.96	103.01	103.81	103.99	102.87
110.94	108.51	110.29	111.23	110.71	110.14	109.69	109.19	108.91	111.01	109.97	109.67	111.18	109.07	109.53	111.16	109.33	108.9	110.25	109.04	109.62	109.87	109.5	111.19	110.54	109.49	108.98	110.56	110.56	110.19	110.78	110.39	109.85	109.53	110.35	111.05	110.39	109.94	109.6	111.19	110.03	108.67	109.83	108.76	107.98	109.04	108.28	109.01	109.26	110.61
104.88	106.66	105.02	104.63	106.16	103.69	105.02	105.19	106.74	107.73	105.28	106.26	104.07	104.74	105.89	103.5	106.9	105.33	106.51	105.47	106.58	106.92	105.16	106.55	103.62	105.3	107.97	104.17	105.53	105.25	107.07	105.84	105.82	107.25	104.54	105.45	104.02	108.1	105.18	104.84	103.89	104.8	106.73	105.07	105.39	106.15	106.36	105.34	106.34	106.58
105.54	106.13	103.96	104.75	104.48	103.02	104.86	104.63	104.37	103.95	103.93	104.85	104.34	105.05	105.74	104.53	105	103.63	104.75	106.07	103.69	104.14	104.38	104.46	103.6	105.67	104.91	104.01	104.01	104.38	106.21	104.65	103.88	105.64	104.92	103.24	104.5	104.1	105.21	102.75	105.39	104.4	104.77	105.3	104.87	104.7	105.48	103.64	105.21	104.75
106.64	104.8	104.98	105.98	106.17	104.66	106.27	105.12	105.2	106.46	105.97	105.26	105.8	105.57	105.77	106	105.21	106.09	106.12	104.63	105.1	107.54	104.98	106.21	105.59	104.67	105.85	105.83	105.92	104.51	106.56	106.85	107.9	107.4	106.95	105.68	104.75	106.5	107.3	105.24	105.86	105.5	106.92	106.85	105.61	107.01	104.72	105.65	105.09	106.33
110.68	111.47	110.9	110.04	111.61	110.56	109.64	109.61	110.27	110.03	111.13	110.89	111.51	111.71	110.7	111.66	111.36	112.09	111.3	110.29	110.23	111.26	110.57	109.93	111.54	110.98	111.49	111.31	110.35	109.48	110.39	111.85	110.47	111.63	109.75	110.4	111.29	110.47	110.4	109.7	110.24	109.32	110.84	108.2	110.77	109.94	111.47	111.26	109.24	110.04
117.85	117.25	116.73	117.99	117.75	117.03	117.02	115.89	116.72	118.06	119.67	116.15	117.93	118.2	117.37	117.44	118.75	118.15	119.23	116.68	117.52	116.83	117.94	117.89	117.47	116.69	117.64	118.17	117.83	118.65	117.81	117.97	118.07	117.22	118.28	119.47	118.24	118.96	117.16	115.57	115.4	119.24	118.54	118.34	115.5	118.08	117.38	117.67	117.82	117.56
105	105.83	104.59	104.22	104.93	103.98	104.25	104.31	103.55	105.36	107.37	104.14	104.22	103.32	106.24	104.22	104.26	106.34	105.09	105.31	104.71	103.75	104.99	104.27	102.35	102.94	104.06	103.96	103.67	102.56	104.72	105.84	105.33	104.94	104.35	103.32	106.93	104.78	104.05	103.11	103.44	104.09	103.79	104.11	105.79	104.34	104.25	106.25	104.08	104.81
104.92	104.74	106.52	105.44	105.2	105.19	105.91	106.69	106.07	104.99	106.34	106.53	103.71	104.49	104.74	105.31	107.78	106.12	105.22	106.29	104.63	104.48	106.22	106.07	105.32	104.35	104.07	106.08	103.52	106.12	104.64	105.66	104.07	105.55	106.56	105.18	105.12	106.24	104.34	105.13	104.28	106.51	105.7	105.73	103.81	105.95	105.53	105.05	105.86	106.7
105.11	105.66	107.02	105.94	106.14	104.01	106.6	104.82	106.24	105.33	105.53	104.37	106.48	106.62	105.51	106.78	105.75	108.15	107.31	104.67	106.62	105.14	106.21	104.61	105.81	104.54	106.52	105.46	105.12	106.88	105.66	105.39	105.99	103.92	104.46	105.81	105.69	106.22	105.39	104.46	107.26	106.04	104.67	106.49	105.64	105.59	104.52	106.59	105.24	105.02
106	103.96	105.82	106.57	106.97	105.42	107.43	104.19	106.7	105.73	104.1	104.68	106.57	106.43	105.17	105.62	105.52	106.24	106.32	107.66	105.04	106.47	105.87	106.82	104.63	104.93	104.53	104.83	105.8	103.36	104.79	103.56	105.92	106.17	106.23	106.52	108.12	106.26	104.91	106.4	105.82	105.55	103.67	103.23	106.33	105.58	104.36	103.16	105.9	105.62
100.92	100.45	100.69	98.672	99.632	100.91	99.929	98.83	99.243	101.19	99.957	99.34	99.721	100.09	99.462	98.672	99.707	99.033	100.18	101.5	100.99	100.52	100.13	99.879	100.21	99.435	100.83	100.71	100.19	100.36	98.837	98.882	99.228	100.78	98.614	100.36	100.57	100.89	97.988	99.006	101.26	99.27	100.17	100.06	101.02	100.18	99.518	100.53	99.075	101.23
101.47	100.74	100.06	98.761	99.23	99.613	98.098	99.857	99.487	100.13	98.906	101.38	101.26	98.567	100.89	99.562	100.38	99.411	100.57	98.678	99.345	99.571	98.981	99.846	99.087	98.885	99.675	100.43	99.099	99.659	101.41	100.47	101.78	98.672	100.57	98.707	99.223	99.665	100.1	100.82	99.681	100.89	99.702	100.2	100.31	99.221	99.173	99.576	99.582	99.162
109.28	109.97	110.9	110.96	111.48	111.75	110.45	110.49	110.52	110.5	109.58	109.28	109.75	108.43	111.38	110.55	110.44	110.44	110.96	111.18	111.42	110.66	111.23	112.02	111.1	111.44	109.19	111.87	110.74	109.72	110.6	111.36	110.82	110	111.83	110.28	110.1	110.78	110.58	110.24	109.15	109.63	111.15	111.03	112.81	110.25	110.57	109.88	111.63	111.5
112.89	112.87	109.98	111.92	113.7	111.44	111.85	112.82	111.46	112.38	110.72	111.17	113.24	111.45	113.4	110.26	112.31	113.33	113.34	112.51	110.96	112.11	110.73	113.56	112.21	111.19	111.26	111.19	112.69	111.16	112.47	112.99	112.85	111.22	111.85	110.55	111.38	112.03	113.04	111.67	114.12	112.5	113.05	112.46	110.47	111.64	112.25	111.97	113.23	112.32
111.18	110.24	109.64	111.32	110.22	110.25	110.5	111.04	110.17	111.09	111.63	112.3	112.82	111.12	110.69	110.08	109.6	109.34	111.12	110.52	110.77	110.44	111.78	111.42	111.04	109.88	111.71	109	110.88	111.58	109.69	110.94	110.82	110.73	110.32	111.1	112.14	109.78	110.17	109.93	108.75	110.23	110.75	112.16	110.22	110.88	109.69	111.04	111.87	111.34
111.22	112.27	110.76	111.07	113.55	112.26	111.16	109.49	111.85	112.5	111.16	110.74	110.33	111.49	112.72	110.68	111.93	110.65	113.09	112.53	111.74	111.55	111.52	111.04	110.73	110.73	111.66	110.36	111.77	111.73	110.93	110.54	110.97	110.32	110.09	111.45	113.87	112.09	111.3	112.24	112.92	111.85	111.43	110.26	111.02	112.13	112.1	112.5	112.75	111.31
105.38	105.6	103.51	105.78	103.71	104.19	106	104.74	104.59	102.22	104.39	105.29	104.21	104.15	104.48	105.54	104.66	105.64	103.62	105.68	105.04	105.1	105.41	103.8	104.41	102.95	106.11	106.14	104.98	104.99	105.46	105.2	104.86	104.78	106.73	105.63	104.38	104.89	104.83	103.73	105.23	105.47	105.59	104.22	105.58	105.87	104.58	103.7	104.62	104.72
106.5	104.51	104.92	106.01	107.81	106.64	105	106.13	104.39	105.62	105.79	105.09	107.21	106.71	106.13	106.18	106.29	105.5	107.72	106.23	105.22	105.45	105.63	105.82	106.57	105.54	107.75	105.61	108.5	104.07	105.83	106.07	105.45	106.27	106.58	105.49	106.51	105.5	104.69	105.59	105.67	106.42	105.99	105.16	105.15	105.43	107.12	106.89	105.31	107.26
106.55	106.22	105.29	106.41	104.97	103.98	107.07	105.13	106.24	106.65	105.01	104.15	106.17	104.95	105.36	105.64	104.24	104.81	105.87	105.63	105.43	103.04	105.74	105.37	105.12	105.29	104.45	106.84	105.46	106.48	105.2	105.56	106.06	105.22	106.34	106.35	106.42	106.75	105.2	103.62	105.01	105.15	105.27	103.84	104.79	106	104.57	105.53	104.91	106.11
113.39	110.56	111.97	112	112.33	110.95	111.57	112.03	111.44	114.04	111.88	113.09	112.96	111.19	111.64	112.21	111.29	112.75	111.92	112.78	112.95	112.01	113.91	112.74	112.88	110.69	111.12	112.72	112.31	111.37	113.05	112.45	111.98	111.48	112.89	113.2	113.52	112.25	112.34	112.74	111.64	110.8	110.63	112.19	112.05	113.83	109.85	113.98	112.84	110.61
112.51	111.15	111.13	110.6	110.47	110	111.37	112.78	111	111.04	111.53	110.58	111	111.79	109.41	112.13	111	111.03	111.79	113.11	110.83	110.53	110.67	111.34	111.77	110.71	108.79	111.17	112	110.76	111.28	111.67	111.86	111.74	111.82	112.4	112.31	112.74	111.01	111.49	111.47	111.46	111.79	109.47	111.35	111.03	111.27	111.49	112.57	110.73
115.27	113.58	113.33	112.98	112.94	112.2	113.85	112.52	111.85	114.22	113.61	113.19	111.47	113.58	113.34	115.18	114.3	112.75	112.43	112.75	111.64	113.61	113.48	112.22	113.23	112.35	112.45	112.98	112.3	112.77	112.36	112.92	112.71	113.54	112.97	112.86	113.29	113.04	112.1	113.6	113.14	112.81	112.12	112.44	112.42	112.52	111.59	113.03	110.98	113.09
104.47	105.53	105.15	104.89	105.92	106.39	106	103.95	104.84	105.86	106.17	106.46	104.94	107.05	106.98	106.04	103.91	105.31	105.31	105.44	104.43	105.98	105	104.11	105.16	104.96	105.05	107.7	105.02	106.78	105.41	105.63	105.92	104.99	104.56	105.77	105.77	104.37	106.38	105.77	105.64	105.82	107.46	106	104.46	106.23	105.95	104.98	105.11	106.38
105.57	105.63	106.6	106.78	105.5	106.21	105.82	105.24	105.67	105.82	107.06	106.54	105.35	105.35	106.32	108.89	105.59	106.32	107.25	105.53	105.4	106.7	105.4	105.73	105.45	107.01	104.67	104.39	106.03	105.59	105.26	106.89	104.47	106.98	105.42	104.87	107.02	106.35	106.15	106.48	107.4	105.62	106.46	105.75	105	106.99	105.87	107.13	106.03	106.88
101.85	100.81	99.529	99.997	100.82	101.14	99.434	101.69	100.54	101.44	100.41	99.817	100.73	101.31	99.285	100.53	101.32	101.81	101.45	101.1	101.95	101.03	101.96	100.67	100.36	100.16	101.28	100.38	100.59	100.27	99.591	98.7	102.32	101.22	101.78	100.98	101.51	101.09	100.36	101.17	101.8	99.293	99.928	99.399	101.54	100.6	100.2	99.82	101.72	102.15
110.67	111.21	111.41	111.32	109.59	111.04	111.49	110.24	111.08	111.02	110.55	111.32	111.01	111.96	110.24	111.04	109.89	110.37	112.91	110.63	112.01	111.63	110.98	110.78	111.12	111.64	111.6	109.92	112.65	110.89	112.06	109.33	110.18	111.06	111.11	111.01	112.13	109.19	110.57	111.02	112.65	110.85	110.99	111.25	111.07	111.16	112.21	110.24	110.19	111.59
106.07	108.39	106.39	105.67	105.05	107.32	107.48	105.92	106.36	106.93	106.73	105.68	106.59	104.74	106.69	106.56	108.48	106.47	107.17	105.91	105.99	105.89	105.45	105.68	106.19	105.89	106.26	106.66	105.42	107.28	106.98	107.66	106.91	106.5	107.18	105.16	105.79	106.29	106.51	104.32	105.51	106.84	106.38	105.57	106.29	106.62	106.12	107.63	105.59	107.46
104.88	105.32	104.22	106.92	105.16	104.67	105.54	106.67	104.75	103.86	106.09	104.8	105.89	104.37	105.38	105.4	105.75	104.54	105.98	106.11	106	106.33	107.31	105.15	105	102.8	106.03	105.5	106.55	103.84	104.88	103.88	104.92	105.55	104.5	104.84	107.6	105.75	106.54	104.92	104.06	104.89	104.61	105.52	104.42	106.44	104.97	104.47	106.38	105.97
111.18	111.8	111.6	110.76	111.5	111.95	112.09	112.2	113.66	110.72	110.05	111.66	112.98	110.78	110.81	111.46	109.84	112.83	109.48	110.7	111.95	112.86	110.82	110.25	110.69	110.45	111.52	111.63	110.5	111.31	109.67	111.68	109.98	111.45	110.82	111.57	111.43	111	111.81	111.73	111.64	111.77	110.64	112.44	111.07	111.92	110.39	111.09	111.88	110.66
111.91	110.21	109.57	112	112.27	110.33	112.15	110.91	111.09	111.76	113.75	110.34	111.7	111.56	111.84	111.35	112.07	111.76	111.66	111.23	110.26	111.68	111.81	112.4	111.65	111.68	112.06	111.94	109.9	111.53	111.35	110.65	111.69	110.34	112.67	110.15	110.9	111.42	112.21	110.86	110.78	111.3	111.46	111.1	111.74	111.73	110.8	111.01	110.56	111.18
110.62	111.26	111.67	112.91	112.25	112.1	111.58	112.21	112.45	112.36	112.31	111.96	110.25	111.32	110.06	112.35	110.15	112.57	112.01	111.31	110.75	111.99	112.51	110.92	110.76	113.39	112.03	111.37	111.02	112.12	112.32	111.18	111.24	109.19	112.01	111.02	111.82	111.61	110.02	111.89	112.22	111.52	111.23	111.05	110.54	112.83	111.52	111.46	111.79	111.56
110.52	112.39	111.67	112.89	110.93	113.06	111.34	112.59	111.43	112.11	110.76	112.83	111.06	110.36	110.75	112.02	113.13	110.83	111.48	110.84	111.4	111.35	110.58	111.66	111.53	112.82	112.32	111.58	111.84	111.07	112.52	113.23	111.14	110.6	110.87	112.69	110.71	111.73	111.85	110.89	113.83	111.28	111.3	110.8	111.61	111.82	111.94	111.21	111.68	109.69
107.69	104.35	106.97	106.51	106.55	106.76	107.86	106.49	105.52	107	105.8	107.67	107.56	107.71	106.61	106.27	106.25	105.34	106.04	105.3	106.57	106.17	104.99	104.35	105.57	106.95	107.98	105.33	106.57	106.3	105.56	105.34	104.98	105.62	104.9	105.46	104.76	105.17	105.61	107.37	106.74	105.57	105.95	106.47	104.99	105.72	107.69	105.6	107.06	104.85
117.36	117.71	116.87	119.26	117.15	118.09	117.32	116.66	117.27	116.38	116.41	117.67	118.28	117.65	116.06	117.77	117.41	117.59	117.1	117.63	117.51	116.24	118.2	118.77	117.08	117.44	117	117.87	117.13	118.04	118.64	117.76	117.24	117.09	117.1	116.94	119.05	117.1	118.36	118.22	116.51	117.6	117.15	117.82	118.22	116.6	116.6	118.43	116.28	119.19
110.05	110.32	111.83	110.99	109.94	111.91	111.78	110.3	109.98	111.28	110.01	111.42	111.6	110.28	111.34	109.8	113.18	111.33	110.8	111.69	110.42	111.68	110.52	112.05	111.72	110.25	111.37	111.22	111.83	111.05	111.64	111.74	110.75	110.24	110.76	109.87	110.59	111.45	111.79	111.05	111.68	111.01	111.23	111.08	110.79	111.76	110.05	111	110.59	111.05
112.1	111.32	111.22	111.32	110.27	111.86	111.89	109.42	110.96	110.69	110.46	111.24	113.02	109.9	112.53	111.02	110.42	111.39	111.11	111.28	112.24	111.34	110.6	111.3	111.51	110.95	110.44	111.41	111.59	110.67	112.45	111.65	112.07	112.66	110.86	111.57	112.28	110.58	110.58	110.78	110.86	110.34	109.78	111.46	109.95	112.38	111.22	111.11	110.33	110.71
112.3	110.63	111.27	111.99	110.68	110.53	110.82	109.74	109.38	110.9	110.81	110.82	108.94	111	109.8	110.43	110.52	109.94	110.35	110.94	111.89	110.8	109.87	109.72	110.32	110.51	110.31	110.36	112.64	110.12	110.94	110.9	110.89	109.28	111.92	109.37	110.55	111.12	110.4	111.25	110.39	110.8	109.42	110.46	110.93	109.33	111.81	111.14	110.93	109.56
112.27	111.06	109.91	110.35	110.24	109.58	110.24	110.86	110.18	109.97	110.16	109.71	110.04	109.95	112.02	111.71	111.67	110.41	109.46	108.49	110.21	111.48	110.22	110.3	110.17	109.15	110.21	111.17	111.02	110.21	110.95	110.6	111.22	111.04	109.97	109.59	111.73	111.4	109.94	110.86	110.75	111.52	110.89	111.59	111.16	109.47	110.7	109.41	111.21	111.11
105.76	104.94	106.32	105.57	105.44	106.33	106.92	104.81	105.95	105.82	106.74	107.5	105.07	105.74	104.51	106.95	106.65	106.12	105.87	105.9	105.75	106.63	107.44	107.06	108.18	106.14	105.27	105.68	106.36	106.56	106.82	105.81	105.55	104.96	105.53	106.88	105.46	104.92	104.5	105.67	105.79	106.7	105.96	106.97	105.92	107.76	105.3	105.99	105.72	106.54
99.74	98.382	100.36	99.267	100.74	99.983	98.154	100.69	100.24	100.7	99.592	100.56	100.82	99.261	101.76	98.972	98.631	100.89	100.82	99.909	100.78	100.49	100.96	101.72	100.98	99.603	100.79	100.54	100.48	101.56	99.51	99.301	100.07	100.08	100.29	100.4	99.132	101.66	100.32	99.762	99.882	99.488	99.976	99.732	100.8	99.944	99.491	100.15	99.387	102.19
98.888	100.79	100.31	100.11	100.22	99.673	100.05	100.65	101.29	99.894	100.37	99.867	100.82	101.12	101.73	100.29	100.31	100.59	99.749	100.18	100.42	100.72	100.87	100.97	99.596	99.839	99.015	100.28	100.1	99.613	99.132	101.31	100.16	100.96	100.77	101.88	98.405	100.02	101.82	98.894	99.377	99.086	101.75	101.04	100.37	99.534	99.62	100.94	100.27	101.35
104.19	106.23	105.13	104.26	104.36	105.14	105.1	103.37	105.61	103.83	103.04	105.88	105.71	105.41	103.07	104.65	104.54	104.3	104.21	104.48	103.49	103.08	105.58	103.02	105.84	104.94	104.92	104.23	104.86	105.5	105.33	103.34	105.69	105.22	105.94	104.67	105.43	103.32	104.15	103.17	105.3	104.77	107.04	105.15	105.48	104.31	106.01	104.38	103.37	105.28
111.37	110.62	113.44	111.18	111.23	111.53	111.99	110.83	112.54	111.59	111.78	113.35	112.03	111.06	111.71	110.99	111.67	113.44	111.5	110.01	112.72	111.03	111.6	110.74	112.4	111.55	112.26	109.75	113.04	112.56	112.31	111.65	111.8	111.59	111.01	112.02	110.47	111.58	112.37	111.82	111.01	111.16	113.19	111.87	113.62	111.55	111.5	110.77	112.65	111.31
111.78	110.47	111.24	110.76	111.56	110.92	111.3	111.51	111.02	111.27	111.25	112.02	111.09	109.11	110.39	110.63	110.08	111.03	111.21	110.47	112.19	110.2	109.38	110.97	111.91	110.27	110.74	112.32	112.05	112.81	112.16	112.4	111.49	110.23	110.86	112.62	111.13	111.2	111.11	112.07	111.15	112.62	111.1	112.14	110.26	110.13	111.99	110.43	112.32	111.27
106.18	107.53	104.6	105.27	104.18	105.39	104.86	104.99	105.75	104.58	103.68	105.07	104.88	104.94	105.56	105.11	106.4	105.67	106.56	106.11	107.55	105.24	105.41	105.63	103.6	105.46	106.01	106.03	105.31	105.8	105.33	105.55	105.39	103.82	108.38	106.21	106.29	105.11	106.25	103.65	106.04	105.51	105.46	106.16	105.24	106	105.03	106.75	104.79	104.76
105.24	105.41	106.29	105.05	105.24	105.85	105.43	105.6	104.59	105.04	105.57	105.33	105.5	104.35	103.48	106.59	106.14	106.02	105.28	106.06	105.79	106.32	105.94	106.52	106.05	106.75	104.62	104.83	105.87	104.88	106.04	105.19	105.77	106.34	105.03	104.95	104.58	104.8	104.76	106.15	107.09	106.09	103.64	104.85	106.25	106.09	104.7	107.04	105.91	105.35
106.38	105.57	105.79	106.79	105.98	106.83	105.54	103.47	104.94	106.07	105.13	106.08	103.66	104.99	104.64	105.12	106.5	106.29	106.97	105.17	105.21	106.66	106.48	103.28	104.23	107.39	105.19	104.61	105.46	106.23	105.55	107.18	106.64	105.35	105.68	105.49	106.27	108.27	105.03	106.02	105.12	105.35	106.73	104.88	107.9	105.4	106.7	104.44	105.71	105.93
106.05	106.46	104.8	107.38	104.17	105.75	104.83	105.83	105.66	104.48	104.63	106.04	106.03	105.99	105	106.93	105.76	107.31	107.05	104.5	106.15	105.01	104.57	107.15	106.62	104.98	105.36	104.33	104.53	105.08	106.62	105.71	107.68	104.73	104.57	104.71	105.32	106.4	104.58	107.12	106.03	105.3	104.39	105.09	104.02	104.12	106.21	105.37	106.91	105.26
112.46	111.04	112.43	111.31	112.02	111.69	111.92	112.81	110.48	112.44	112.16	113.04	111.25	112.08	113.61	112.09	112.18	111.57	112.19	112.25	113.75	110.76	111.93	110.7	111.47	112.48	111.5	113.2	110.95	111.91	112.58	111.74	112.1	111.49	111.34	111.89	111.97	113.93	112.59	111.03	113.64	112.73	111.23	112.08	111.81	111.7	113.51	112.28	111.56	112.72
106.3	104.6	106.63	105.37	106.18	104.94	107.59	106.09	105.71	107.46	106.86	107.35	106.21	106.15	107.17	107.09	106.42	107.42	106.83	107.13	104.88	105.4	107.06	106.07	106.07	107.5	106.64	107.62	106.99	105.05	107.14	108.04	107.53	106.03	104.71	106.38	107.13	105.75	105.83	104.89	106.73	105.89	106.35	105.54	107.52	107.91	105.62	106.64	107.44	107.37
105.62	104.61	104.99	106.15	105.67	104.38	106.08	105.31	106.16	106.36	106.03	106.73	106.49	106.56	105.21	104.48	105.04	103.25	105.36	107.27	104.14	105.68	106.61	104.52	104.83	106.05	105.17	105.3	106	105.23	104.77	106.15	103.95	106.04	104.78	104.02	104.67	105.38	104.98	106.5	106.25	105.19	106.85	104.88	106.52	105.4	104.15	106.64	104.6	103.9
105.16	106.89	106.03	106.48	105.41	104.08	106.46	106.13	105.31	105.99	105.53	105.54	106.51	105.09	105.65	105.23	105.43	105.54	106.28	105.71	107.94	107.14	106.08	105.07	104.47	105.46	106.69	105.34	105.65	104.74	108.67	106.4	104.64	106.01	104.47	105.68	104.87	104.74	105.75	106.14	105.43	106.58	107.74	105.43	105.24	106.27	105.92	106.32	105.15	105.64
106.64	107.74	105.88	106.77	105.4	103.99	107.01	105.66	106.1	105.05	106.26	106.26	106.52	106.24	105.94	105.97	107.1	106.89	105.47	106.75	106.71	105.25	106.77	107.86	107.31	106.72	105.17	106.07	107.18	105.62	104.37	105.83	106.98	106.76	107.51	106.62	105.71	107.15	107.19	106.2	106.75	105.07	106.5	106.74	106.87	106.02	107.21	106.19	105.81	107.92
108.7	111.27	108.61	109.31	110.18	110.84	108.94	109.76	109.75	108.83	110.5	109.47	109.43	108.4	109.96	110.83	109.56	109.08	108.42	110.31	110.38	110.43	107.64	108.67	108.89	108.85	109.69	110.35	109.39	110.76	110.23	108.75	110.22	107.95	110.76	110.29	110.75	110.49	109.6	110.07	110.61	110.22	110.12	110.16	108.45	109.38	109.78	109.41	108.88	109.77
112.06	112.16	112.74	110.99	113.67	113.82	114.1	112.51	113.25	114.02	112.63	113.36	112.37	112.92	113.13	113.47	112.54	111.88	112.5	112.06	112.8	113.24	111.87	113.1	111.9	112.43	113.13	113.39	113.62	113.55	113.13	111.69	111.28	114.12	111.95	113.36	111.94	112.81	112.58	112.68	113.52	113.7	113.09	111.64	113.75	111.66	112.47	113.68	113.94	113.75
105.51	104.9	104.89	105.3	103.19	105.54	103.5	104.61	104.49	103.43	103.64	105.65	103.02	105.28	103.57	105.66	103.68	104.19	105.13	104.51	103.09	104.68	104.22	103.97	102.07	103.92	104.17	103.25	106.18	104.77	103.45	105.04	103.64	104.77	103.5	104.68	104.37	103.72	104.56	104.73	103.83	104.07	104.07	104.9	102.95	105.33	102.41	104.43	104.2	102.45
106.64	106.03	105.85	105.94	106.75	105.98	105.71	105.43	105.98	105.76	105.58	105.39	105.88	105.89	105.67	105.21	105.12	105.76	107.27	105.62	107	104.96	105.55	105.9	105.28	105.96	104.83	106.28	106.22	105.24	104.7	105.27	106.88	106.95	105.57	105.14	106.92	105.74	106.56	104.12	106.28	107.62	106.02	107.34	104.38	104.06	105.24	104.98	106.86	105.07
103.58	106.14	104.83	103.68	105.66	104.78	104.09	103.67	104	102.99	104.25	104.75	104.82	104.45	105.91	103.96	104.97	102.98	104.98	105.62	103.73	104.12	104.16	103.4	104.49	104.12	103.29	103.52	104.81	104.3	103.09	104.17	103.5	103.83	103.94	103.8	103.87	104.89	103.28	104.8	103.88	103.11	104.26	103	102.9	103.45	104.76	102.95	104.34	105.17
103.39	105.59	103.25	105.05	106.65	104.45	104.45	105.53	105.11	104.08	105.91	104.52	104.7	104.61	104.56	103.82	106.31	104.11	105.06	106.95	103.42	104.42	105.91	104.02	104.08	103.87	104.52	105.49	104.45	104.65	104.86	105.8	105.23	104.47	104.04	104.77	104.74	105.57	104.43	105.41	105.88	104.9	104.13	104.84	104.73	103.44	104.84	106.09	104.88	104.36
111.64	112.05	112.44	112.58	112.41	110.84	111.74	109.89	112.28	111.62	111.76	111.76	113.74	112.29	111.33	112.08	111.82	112.67	111.78	111.38	111.19	109.97	112.61	112.37	113.46	113.19	113.62	112.14	111.98	111.79	113.02	111.74	111.26	111.3	111.99	112.56	112.96	110.14	112.66	111.85	110.93	113.49	110.65	112.35	111.59	111.84	112.43	111.59	113.18	111.87
103.95	105.04	104.9	104.37	102.68	104.27	104.22	103.08	105.16	104.85	105.05	102.02	103.92	103.96	103.67	104.22	104.19	104.88	103.64	104.77	104.64	104.68	103.07	103.81	104.42	103.89	104.66	103.48	104.23	105.39	103.41	105.54	103.86	104.38	105.89	104.22	104.53	103.26	103.64	103.87	104.37	105.01	104.87	103.85	103.63	104.4	104.84	104.67	105.16	106.41
113.09	112.88	111.75	111.63	113.06	112.31	113.11	111.03	111.37	110.44	110.97	110.23	111.3	111	112.72	113.89	112.31	111.28	112.51	112.03	111.58	111.2	112.84	111.73	111.13	110.21	111.39	110.97	112.91	112.11	110.4	111.39	110.63	110.89	112.08	112.45	112.51	111.69	112.54	112.48	109.18	111.91	110.84	111.59	111.86	111.69	111.58	111.05	112.65	110.52
106.73	106.05	106.24	105.3	106.7	104.29	105.18	106.23	106.35	105.61	106.01	106.09	106.19	108.32	105.66	105.58	106.24	103.51	105.67	105.64	106.32	104.45	107.46	105.82	106.61	104.2	105.25	106.71	105.76	105.66	106.76	105.84	105.58	106.79	106.48	105.42	106.75	105.72	105.21	106.92	106.18	106	106.03	107.31	106.7	106.31	107.44	105.62	106.78	106.82
106.56	104.66	103.99	105.37	106.86	106.45	105.09	103.95	102.95	104.4	104.3	104.14	105.7	103.7	105.25	104.65	103.9	104.56	104.93	105.53	105.72	104.91	104.92	103.4	103.98	104.28	105.76	103.68	104.01	105.38	104.64	103.24	104.95	105.32	104.59	104.3	105.43	103.68	106.65	103.55	104.62	106.28	104.61	104.01	103.15	106.23	102.21	104.74	103.93	105.26
104.47	102.91	103.24	102.83	103.26	104.01	104.42	104.79	104.08	104.36	104.33	104.77	104.17	105.53	105.01	102.94	104.2	105.61	102.57	102.57	105.23	104.76	103.35	105.86	103.37	105.27	104.33	105.75	103.98	104.27	105.34	103.08	104.52	104.26	103.47	103.53	102.3	104.51	102.81	104.22	103.91	104.65	104.61	104.06	102.8	104.29	103.45	105.23	105.1	103.3
106.66	104.77	105.89	105.79	104.57	104.54	105.42	104.32	104.65	105.04	106.68	106.07	105.2	104.44	105.85	105.09	105.65	105.16	104.33	104.22	104.85	103.62	105.12	105.19	104.45	103.74	105.12	103.13	105.14	105.29	105.2	106.18	105.61	105.05	105.55	104.18	105.08	104.66	106.04	105.31	105.63	104.57	105.02	102.85	106.45	104.85	106.63	105.52	103.72	105.05
104.96	105.64	106.18	105.04	106.48	106.73	104.86	104.55	107.59	106.57	106.66	106.23	105.92	105.59	107.05	105.53	105.96	106	104.57	105.57	106.46	105.62	104.53	106.75	104.94	104.34	105.82	104.46	105.54	105.43	103.51	106.67	105.32	104.63	107.61	104.8	106.36	104.5	106.88	104.77	105.12	105.18	104.44	105.92	105.07	105.41	106.18	104.01	105.04	104.42
106.59	106.92	106.16	106.54	107.37	105.35	106.39	107.3	105.5	108.01	106.63	106.56	106.85	107.36	106.26	107.57	106.65	107.31	105.32	106.93	107.21	106.02	106.76	105.94	106.56	105.69	108.13	106.41	106.33	107.01	107.47	106.69	107.18	108.64	107.04	107.36	107.62	105.95	105.99	106.46	104.74	106.91	108.45	107.11	105.73	106.75	106.2	106.42	105.34	107.31
106.07	105.31	105.19	105.78	105.96	105.9	105.49	106.31	104.99	105.84	107.37	105.85	106.04	103.45	104.65	108.17	106.67	105.94	107.79	106.86	105	106.91	106.94	106.09	105.68	107.58	105.55	108.11	106.69	106.03	107.03	105.02	106.92	105.09	105.87	106.84	105.36	105.66	106.78	106.94	105.02	104.21	105.55	105.67	106.51	107.62	105.49	107.43	105.75	107.06
105.6	105.5	106.49	104.74	106.33	105.19	104.06	105.72	105	105.34	106.79	106.45	105.01	104.15	104.45	104.11	105.16	106.91	103.77	106.29	103.79	104.93	106.62	105.53	106.16	107.14	107.12	104.94	104.65	105.7	105.63	105.75	104.52	104.74	104.5	105.44	105.86	106.7	104.13	106.24	105.18	104.17	105.44	106.36	105.99	105.35	104.33	104.8	105.46	106.08
105.4	108.27	106.78	106.54	106.29	105.61	106.44	105.74	105.64	104.45	106.08	106.75	106.77	107.26	106.28	106.69	105.59	106.65	106.36	108.03	107.14	104.94	103.82	105.02	104.93	106.73	106.4	105.75	105.97	106.14	106.55	105.65	105.38	105.54	106.55	104.99	106.42	106.8	104.04	107.65	107.37	105.85	105.46	104.83	106.55	106.08	105.26	105.06	107.19	104.71
104.94	106.47	103.96	104.24	106.32	105.29	103.84	104.45	105.87	105.93	104.53	105.7	104.77	106.01	105.65	106.03	105.53	106.03	104.55	104.82	104.59	104.7	105.18	105.42	104.38	105.25	103.66	104.71	103.22	105.75	103.28	105.16	105.73	104.54	104.58	105.61	104.35	103.53	105.91	104.35	105.79	104.86	105.22	105.8	105.16	105.93	105.64	105.82	107.41	106.54
105.14	106	106.55	107.23	105.99	106.76	105.37	106.14	105.27	105.76	105.42	106.7	105.64	105.96	105.46	106.46	106.95	107.02	108.26	106.63	105.68	105.61	106.36	105.7	105.58	105.39	106.57	106.94	105.98	105.46	106.32	104.77	106.1	106.52	107.02	107.23	106.43	106.05	107.61	104.87	107.21	106.9	106.74	105.31	105.64	106.4	105.58	107.33	107.99	105.61
111.79	110.3	111.53	110.18	109.06	111.97	111.84	111.23	110.39	110.35	111.17	109.91	111.99	111.04	110.52	110.85	111.85	108.6	111.04	110.57	110.81	109.22	111.29	109.59	111.85	110.92	109.56	110.75	111.96	109.12	110.59	110.31	110.56	110.71	110.22	109.95	110.05	110.93	111.41	111.88	112.31	110.85	109.38	110.37	110.52	112.01	111.28	109.85	110.49	110.14
104.43	105.12	106.37	106.09	104.8	105.37	104.65	105.77	106.09	106.08	105.61	105.52	106.07	106.73	104.25	105.91	105.31	104.98	107.6	105.14	104.89	103.82	106.17	106.39	105.64	105.45	106.36	105.55	105.75	104.76	106.28	105.74	106.64	105.26	105.23	106.67	104.26	106.67	105.3	105.53	107.2	105.31	107.14	105.53	104.98	106.75	105.53	106.12	105.23	105.03
110.71	112.42	109.93	109.46	111.41	111.67	110.77	110.74	110.43	111.27	110.12	110.39	110.94	110.24	111.13	111.54	110.55	110.63	108.93	112.33	111.86	111.52	109.52	111.94	110.6	110.31	111.51	111.64	110.27	109.39	109.86	110.52	111.04	111.21	111	110.48	109.63	110.16	111.04	111.11	111.1	109.35	110.67	109.37	111.57	110.93	111.46	109.17	111.5	109.05
105.79	106.77	106.47	105.51	104.53	105.62	105.88	105.57	107.55	107.11	105.92	104.76	107.17	105.7	106.34	107.64	105.85	106.89	105.3	107.55	106.52	107.26	107.29	105.45	107.23	104.56	106.92	106.42	106.95	106.91	107.17	106.25	106.37	106.06	107.42	106.29	106.18	104.95	106.38	106.71	106.43	107.49	106.83	104.79	106.24	106.94	105.26	106.63	106.21	107.24
105.86	108.15	105.9	104.01	105.3	105.55	106.12	106.12	104.97	105.89	106.61	107.16	106.01	105.67	105.23	106.8	106.06	107.08	105.78	106.31	107.59	107.04	105.38	106.14	106.91	106.19	105.46	105.93	105.08	106.42	107.24	104.85	106.68	107.32	105.78	106.69	106.28	106.7	105.59	106.1	106.15	106.61	104.36	104.98	106.21	106.2	105.97	104.55	105.32	104.95
116.74	118.59	116.41	118.93	117.97	116.84	118.87	115.98	116.02	117.05	118.05	117.82	117.99	117.48	116.08	116.42	117.68	114.62	117.06	117.56	118.67	117.18	117.02	118	118.26	119.21	118.72	118.32	117.53	117.8	117.64	118.28	117.6	116.77	117.54	116.51	117.78	117.15	117.46	117.45	117.21	118.53	118.63	117.98	118.66	118.12	118.01	118.23	118.25	118.2
110.44	112.43	111.96	111.46	110.98	111.93	111.94	111.83	112.02	112.94	112.67	114.33	110.32	111.43	111.07	112.92	112.18	111.8	111.98	112.57	110.78	112.02	111.06	111.89	112.79	112.33	112.28	112.75	113.58	112.05	111.13	112.25	111.49	112.27	111.81	110.67	113.16	114.2	113.59	112.64	111.77	113.5	112.42	111.24	113.32	111.03	112.28	110.63	114.18	113.27
104.76	106.48	107.38	106.71	105.5	105.85	105.89	105.71	104.75	107.56	105.82	106.94	107.68	106.72	104.87	103.19	105.18	104.7	105.89	105.54	106.54	106.51	103.75	105.84	105	106.38	105.47	105.68	105.79	107.01	103.28	106.44	106.44	107.69	105.43	105.42	105.55	106.67	105.02	106.5	106.17	106.36	105.59	105.76	105.18	106.06	104.94	105.83	105.47	105.97
105.43	107.04	105.84	106.99	106.17	106.85	108.06	105.08	107.54	107.07	106.43	107.65	105.46	106.54	107.29	106.55	107	105.47	105.96	106.94	107	106.57	107.28	106.07	105.04	107.48	106.28	106.9	106.19	105.82	107.22	106.64	105.99	106.94	105.18	107.7	105.6	105.91	106.83	105.74	105.87	107.3	106.76	108.05	105.29	106.31	107.76	106.38	105.37	107.6
110.61	111.27	110.54	111.9	113.52	112.46	111.53	109.95	110.23	110.11	111.83	111.06	111.28	111.74	110.59	111.68	111.66	110.49	111.79	110.51	111.33	112.32	112.29	110.87	110.92	111.31	111.88	111.66	111.94	110.06	111	111.09	111.54	112.25	111.11	111.01	111.35	111.64	112.12	110.78	109.44	111.78	111.92	112.08	110.61	111.61	112.06	111.06	111.13	113.07
105.78	104.22	104.8	104.21	104.28	105.86	106.27	105.02	105.44	104.75	104.46	105.2	103.95	105.09	106.88	104.2	105.62	103.59	104.87	106.42	103.92	105.41	104.7	104.89	104.47	104.01	105.88	105.34	104.68	105.28	105.07	104.5	105.71	104.47	105.3	106	104.74	105.38	107.43	105.78	105.81	103.68	105.68	105.35	104.74	106.61	104.31	104.45	103.87	104.43
105.63	105.52	105.33	107.07	106.39	105.91	104.35	104.72	105.48	106.73	106.27	106.45	107.6	105.57	105.85	103.73	106.76	105.61	105.27	106.54	105.52	107.03	105.86	106.59	107.64	107.81	106.58	104.54	106.16	106.06	105.75	106	105.29	106.69	106.18	106.32	106.92	106.98	105.52	106.41	105.73	105.31	107.3	107	104.72	106.22	106.1	106.8	104.94	107.32
106.52	106.58	104.26	105.66	104.58	105.66	104.37	106.93	105.16	104.98	105.01	106.27	105.67	104.91	106.55	104.3	106.53	105.7	105.98	106.31	105.05	105.1	106.56	106.84	105.57	106.56	107.1	104.37	105.34	105.43	105.2	105.02	104.42	105.27	106.49	104.73	105.18	106.82	106.61	103.4	105.5	105.11	106.7	104.25	106.19	104.62	105.27	105.43	104.96	104.8
103.43	104.06	105.14	102.98	105.03	103.77	106.63	104.2	103.6	105.52	103.46	103.21	103.84	104.3	105.96	104.46	103.63	103.75	104.84	104.27	102.87	105.76	103.4	105.27	102.58	104.77	104.61	103.33	104.06	104.89	103.15	103.92	105.89	103.67	105.14	104.31	104.6	103.15	103.29	104.85	103.43	103.3	104.02	102.29	104.46	104.14	104.57	104.29	103.53	104.75
111.27	114.64	111.78	112.97	112.22	111.61	112.34	112.48	111.84	111.46	112.14	112.57	111.28	110	110.53	113.24	111.5	110.87	112.27	111.02	112.71	112.04	112.82	111.26	112.12	112.6	111.11	111.79	111.62	113.77	112.17	113.01	112.01	112.29	112.39	111.39	111.36	111.28	111.5	111.71	112.12	113.12	111.57	111.75	111.83	111.7	111.4	112.8	111.54	110.01
108.94	107.77	107.3	106.9	106.81	106.63	107.43	106.87	105.16	107.94	107.52	106.9	106.65	107.43	106.59	106.43	107.55	107.53	106.42	107.31	107.34	107	107.61	107.26	107.45	107.55	105.77	107.07	106.51	104.58	107.53	106.39	106.95	106.91	105.92	108.06	107.97	106.22	107.22	106.95	108.44	107.54	106.49	107.19	103.99	106.78	106.94	107.62	106.11	107.27
[truncated: 150 more columns]
