# Supplementary material for: Genetic dissection of main and epistatic effects of QTL based on augmented triple test cross design
Source: PLoS One. 2017 Dec 14;12(12):e0189054. doi: 10.1371/journal.pone.0189054 (PMC5730204; doi:10.1371/journal.pone.0189054)
Supplement: S8 Supporting Information — (ZIP) [file pone.0189054.s008.zip › z4_350_0.8_5.csv]

104.8	105.6	105.94	108.6	107.39	105.5	107.45	108.8	105.75	105.18	104.76	105.42	104.26	106.73	103.91	107.29	104.64	106.95	103.31	104.42	105.8	105.42	107.91	107	103.39	105.56	103.97	105.33	108.15	105.52	106.64	106.7	105.96	104.63	105.15	105.87	106.75	106.96	107.6	107.77	105.26	107.76	106.69	106.52	104.5	106.23	104.91	105.92	105.81	105.66
105.14	105.93	106.77	109.34	104.67	103.49	107.38	107.5	103.68	108.66	105.83	105.37	107.05	107.16	107.08	106.45	104.38	107.82	106.6	104.14	107.34	103.12	107.36	104.08	106.53	105.25	107.07	106.42	105.54	106.94	108.57	107.95	106.38	105.83	106.99	107.19	106.19	106.38	105.68	107.81	105.24	105.32	107.08	105.54	104.83	107.36	104.56	106.11	107.72	106.6
106.66	104.92	104.64	105.51	104.32	103.57	104.94	105.6	105.54	105.15	105.02	104.35	104.58	105.8	105.52	104.32	104.74	104.02	104.84	104.58	105.38	104.71	105.07	103.09	104.07	107.45	106.81	105.98	106.85	108.01	104.97	104.87	105.16	101.84	105.9	105.04	104.15	105.05	105.92	102.47	103.64	105.23	105.55	103.76	103.74	106.65	105.38	105.48	104.03	105.69
107.1	103.32	104.81	107.48	106.98	105.66	106.82	103.34	106.75	104.87	105.35	108.05	102.72	105.86	103.94	105.29	108.19	106.65	107.62	108.06	107.64	105.01	106.42	105.93	108.2	104.81	107.91	106.13	106.12	107.62	105.19	107.38	104.39	104.92	107.44	106.63	104.39	106.34	107.56	106.74	106.78	105.19	104.91	106.72	105.16	106.66	106.49	105.85	108.44	108.69
109.65	108.61	108.78	109.07	110.11	109	110.32	110.22	112.38	110.91	108.27	108.85	110.6	110.86	110.46	110.44	110.25	109.26	110.25	111.77	109.45	109.85	109.72	108.37	109.7	109.6	109.42	109.99	109.8	109.71	110.04	108.97	110.61	108.45	110.91	108.15	108.43	109.63	109.36	109.32	108.11	110.38	109.7	109.39	109.26	108.38	109.06	108.28	112.19	109.17
114.9	117.93	115.88	115.41	118.59	116.26	115.13	115.68	115.09	117.71	117.24	115.89	115.58	117.93	114.83	117.65	114.75	113.4	117.77	114.98	113.11	115.45	116.26	115.29	115.91	118.39	115.52	112.83	113.78	115.46	119.73	113.8	118.49	115.53	117.34	115.37	115.86	116.4	116.63	114.98	115.42	116.86	117.2	116.05	117.75	116.2	116.92	114.93	115.11	115.79
109.22	110.65	113.88	107.86	111.87	113.29	111.35	112.77	109.88	109.78	110.02	111.71	111.13	109.84	113.84	110.6	110.97	112.22	112.98	110.81	110.3	112.33	110.09	110.73	110.69	111.36	110.97	110.39	110.7	110.31	111.7	110.64	110.51	112.16	112.29	111.28	113.19	111.14	113.27	109.97	111.13	112.97	109.3	111.11	112.98	112.12	110.82	111.24	109.21	109.41
105.8	107.53	107.41	105.21	106.58	104.32	104.77	106.73	106.46	108.29	105.95	107.22	107.23	103.53	107.59	107.97	106.17	106.51	105.41	104.39	107.59	104.39	106.07	106.66	104.51	106.13	105.15	104.12	105.92	108.37	104.19	107.6	105.8	106.99	104.35	107.16	105.05	106.71	107.45	106.54	106.01	106.49	105.29	107.37	107.07	104.59	105.63	107.48	109.8	105.62
115.65	111.56	111.85	109.45	110.58	113.5	111.62	111.06	111.82	112.6	112.17	112.61	112.76	110.7	112.29	111.99	113.06	110.87	112.41	111.92	112.72	111.52	114.05	111.63	113.96	110.81	111.92	112.77	109.13	112.67	112.36	112.68	111.93	111.79	110.39	110.22	111.2	112.43	111.73	113.23	111.42	111.93	110.93	110.53	111.66	111.15	112.2	111.8	110.69	112.95
116.55	118.96	118.85	117.05	116.21	116.25	117.85	119.11	116.38	116.86	118.66	117.52	117.7	117.79	116.73	116.28	118.44	118.03	117.96	119.65	117.81	116.83	117.51	117.62	117.22	118.93	117.6	117.87	118.78	117.93	117.56	118.75	117.59	118.96	118.57	115.31	119.04	117.35	116.93	118.36	116.74	115.78	116.54	116.12	118.52	115.94	117.88	117.43	118.68	118.69
104.15	106.02	103.65	105.13	104.28	105.37	106.03	104.22	104.74	107.11	105.86	106.45	105.64	104.76	107.98	105.46	105.33	106.48	106.29	104.11	107.72	104.74	104.23	104.21	103.37	105.39	105.18	104.49	106.87	106.76	104.39	103.86	107.73	107.18	106.4	106.64	106	105.15	106.05	104.98	107.14	106.93	105.45	106	102.74	105.99	102.69	105.55	105.15	104.45
102.08	105.23	104.38	104.07	104.32	106.24	105.84	106.41	105.43	106.39	104.86	105.24	103.86	107.57	102.31	107.29	107.09	106.72	104.52	105.41	106.5	103.94	106.43	105.44	104.85	105.76	103.05	105.42	107.84	106.27	105.49	104.09	106.17	101.99	105.24	106.23	104.97	103.75	103.84	105.34	104.9	104.15	105.08	105.71	106.27	105.65	104.02	103.95	106.66	105.31
109.53	110.73	111.26	112.12	112.2	112.94	112.86	110.63	111.82	111.01	110.53	107.4	110.16	112.27	110.6	112.4	110.71	112.57	109.97	111.37	109.42	112.22	112.68	111.88	111.78	112.36	112.32	112.31	112.05	109.95	109.09	113.76	111.67	112.6	110.36	111.01	110.97	113.25	111.28	109.24	112.06	111.51	109.52	113.53	110.23	111.82	111.34	110.11	112.55	110.19
111.31	113.01	108.97	114.12	110.38	112.27	112.52	111.67	109.74	109.82	111.9	110.09	110.5	109.56	113.07	111.21	113.02	109.78	109.38	112.27	111.85	110.97	111.23	111.31	111.78	110.51	110.83	109.58	109.74	108.99	110.07	111.71	111.65	111.67	109.47	109.62	111.24	112.32	112.44	109.03	110.46	112.31	112.11	111.59	111.61	111.9	110.61	111.24	112.29	111.47
112.36	112.36	112.01	110.93	114.34	110.83	112.53	112.75	112.4	109.48	113.41	111.13	112.48	111.63	109.57	112.9	112.73	112.63	112.05	111.22	113.45	111.55	112.06	112.62	112.36	114.06	113.19	110.98	111.52	110.47	112.48	112.23	112.12	110.11	114.96	111.43	112.97	112.18	113.43	113.21	110.93	111.73	113.59	113.75	111.75	111.63	114.1	112.95	112.88	110.39
103.03	100.28	100.43	99.091	101.07	103.38	100.04	99.04	100.36	100.83	100.82	101.29	100.14	99.93	103.86	102.01	99.096	102.27	101.49	101.35	101.25	101.94	102.76	99.345	102.88	101.11	101.86	103.06	100.41	100.03	102.03	100.78	100.33	101.85	99.466	100.58	100.15	101.1	103.26	102.7	100.37	101.56	100.57	102.12	100.5	99.318	98.82	102.8	98.874	100.38
108.57	106.13	108.8	106.94	106.18	106.68	105.46	107.12	105.66	108.28	107.73	105	108.07	104.12	107.97	104.14	109.01	107.23	105.91	108.03	106.34	106.84	105.16	107.84	107.78	105.15	107.13	106.09	107.64	107.78	105.28	106.82	104.23	107.56	106.99	105.85	107.5	106.31	104.33	105.05	105.96	107.99	107.53	107.03	109.53	107.34	106.4	106.31	107.48	105.17
106.82	107.33	106.2	105.17	104.97	106.14	106.67	107.12	105.07	104.54	106.98	109.15	105.26	107.22	105.15	108	107.58	107.03	105.68	107.49	105.75	107.88	104.42	105.48	108.29	108	105.72	110.3	104.89	107.4	106.29	105.84	106.86	105.78	107.49	106.32	105.2	104.51	104.6	108.2	106.19	105.9	107.14	109.65	106.97	106.32	106.61	106.55	107.18	106.4
105.1	105.91	106.61	106.09	107.03	105.2	105.87	105.87	105.71	108.14	105.13	106.32	105.61	105.09	105.64	105.8	106.67	106.09	106.9	107.37	104.3	104.22	104.25	103.9	105.29	108.19	106.09	103.8	104.82	107.49	105.77	106.06	104.74	106.7	105.18	106.23	105.45	106.81	104.91	106.14	107.33	106.01	106.41	105.76	105.88	105.86	106	106.48	105.93	105.99
107.1	105.5	106.2	105.71	106.64	107.29	107.71	108.67	106.6	108.97	104.84	108.36	106.25	105.78	108.44	107.17	106.56	104.55	109	107.58	106.33	104.97	106.02	107.73	107.21	106.78	105.97	107.22	107.32	105.24	106.15	105.41	107.19	108.93	107.87	107.57	106.39	110.08	109.52	106.09	104.42	108.58	109.07	106.14	105.96	106.74	109.04	105.73	106.05	105.86
111.94	113.78	113.96	112.21	114.38	114.74	114.23	114.88	114.52	113.04	110.82	114.04	112.3	111.57	112.79	112.72	114.07	113.47	112.22	113.94	112.21	113.82	112.56	112.92	113.26	113.64	115.77	111.26	112.44	114.65	113.26	113.87	113.3	113.38	111.63	112.17	111.97	112.98	112.21	113.54	113.39	113.3	110.71	113.3	114.1	112.47	112.48	110.19	114.06	110.99
101.3	101.57	99.403	98.757	99.578	100.7	99.854	97.835	101.33	98.923	97.887	99.812	98.544	100.96	99.842	99.933	99.893	99.46	100.66	101.57	98.359	99.274	97.972	101.48	99.555	99.401	98.466	100.85	101.4	97.317	99.412	98.209	101.69	100.78	97.865	98.268	98.349	101.69	100.22	102.75	97.111	96.944	97.561	100.28	98.225	97.05	100.95	98.033	99.287	102.08
112.51	108.12	108.57	112.4	112.91	113.63	110.91	114.06	113.61	110.71	111.89	111.84	111.01	112.01	111.5	111.47	110.89	113.99	110.28	112.17	108.65	109.77	112.43	109.21	112.28	114.1	111.7	111.15	109.28	109.44	112	110.55	113.78	111.6	112.92	111.34	110.51	111.31	112.8	109.83	109.15	108.95	113.14	109.98	110.95	111.8	111.32	112.17	110.92	109.01
105.52	106.07	103.95	105.27	103.18	104.91	105.5	104.97	106.51	104.09	105.36	105.91	103.68	104.46	105.13	105.23	106.33	103.65	104.36	106.32	106.89	105.25	104.14	104.21	104.82	106.02	105.75	103.57	103.93	107.43	104.06	104.17	106.15	105.16	104.18	104.54	105.42	104.3	104.67	103.42	104.1	105.52	103.32	104.69	106.4	106.48	104.19	104.87	104.3	105.44
113.9	113.11	115.56	110.8	112.12	111.58	112.5	112.07	111.53	112.35	112.64	110.99	115.08	111.35	113.04	113.57	111.88	114.94	116.52	111.78	111.99	115.75	114.08	112.7	112.59	114	113.65	115.23	111.94	113.54	111.5	114.66	115.47	112.39	112.72	110.69	111.43	113.33	115.63	112.64	113.11	110.82	112.25	113.74	112	111.3	113.11	113.7	112.06	110.77
99.483	99.779	100.82	99.646	102.8	97.888	99.902	98.492	98.572	101.82	100.47	101.36	99.112	98.082	102.63	100.33	102.37	100.06	100.3	101.63	99.449	98.727	101.86	101.04	101.38	100.84	100.16	100.97	99.608	99.598	99.067	101.06	102.55	100.62	102.35	99.972	99.172	98.255	97.19	102.2	99.464	99.501	101.11	101.78	101.56	100	98.352	99.557	101.53	102.13
104.16	106.28	105.2	104.23	103.08	106.17	102.63	105.76	106.89	107.02	104.36	105.34	106.83	107.28	106.26	106.45	104.04	106.34	105.56	107.23	105.91	103.6	104.06	105.24	106.12	106.33	107.11	106.94	105.48	108.56	106.43	104.46	105.26	105.97	108.39	107.08	105.94	106.32	106.79	107.7	104.67	109.16	105.57	105.42	105.49	107.78	104.95	106.3	104.87	105.08
98.574	100.64	99.454	99.702	98.426	99.202	100.27	101.17	102.54	102.48	100.16	99.388	98.729	102.4	101.45	101.12	100.63	101.51	98.97	99.963	100.88	102.23	101.41	101.84	100.79	100.2	98.964	101.98	99.733	101.3	99.032	98.874	101.45	100.77	97.856	102.37	99.265	100.04	100.62	99.462	100.07	102.15	101.09	102.57	98.493	99.871	102.51	99.691	101.34	100.88
103.58	105.59	108.48	105.84	105.12	105.62	104.91	105.99	106.91	106.84	106.24	105.13	107.55	104.4	103.61	104.4	107.05	106.48	105.55	107.34	106.87	103.78	106.48	107.09	108.54	103.65	102.31	104.82	107	105.48	105.12	106.6	105.97	107.17	106.32	104.69	104.8	107.23	107.19	106.86	106.38	105.69	107.07	106.22	106.16	108.49	106.8	104.48	104.65	105.74
109.13	108.17	105.7	106.19	106.39	106.24	108.12	104.67	105.28	104.61	108.59	107.72	108.06	106.24	106.76	108.05	105.02	106.05	104.28	104.61	106.22	105.55	107.57	104.8	108.71	106.41	106.34	106.57	104.4	104.67	105.61	106.8	107.02	105.29	106.03	108.01	106.31	108.03	106.1	106.99	105.59	108.01	106.21	105.6	106.38	105.03	106.32	108.18	106.77	107.28
114.93	118.59	118.47	115.69	117.25	115.54	118.17	115.99	116.4	114.72	116.08	115.84	116.69	115.88	115.61	115.94	116.61	115.48	116.16	115.78	116.25	115.58	115.89	113.92	114.37	115.46	115.15	115.69	114.97	116	118.24	115.53	115.27	117.7	117.32	114.54	115.8	116.69	115.8	113.95	116.2	115.17	115.21	115.47	116.72	116.64	116.03	117.24	115.9	117.58
110.14	112.35	109.97	110.72	113.03	108.74	111.39	111.33	111.04	111.95	110.49	112.91	112.35	111.18	109.53	110.19	112.38	110.5	111.54	109.56	112.41	109.94	111	111.12	112.18	111.4	110.36	113.98	113.42	113.28	113.52	110.1	110.84	112.82	113.13	111.13	110.05	112.16	112.37	110.76	112.66	112.93	111.54	111.28	111.27	111.29	111.16	113.81	111.76	111.38
103.06	104.92	104.75	105.49	102.98	104.8	105	102.53	103.68	105.52	105.85	101.23	106.19	103.89	105.21	103.87	102.91	102.69	104.65	104.14	102.12	105.71	101.71	104.27	104.49	103.31	105.74	105.15	104.51	103.5	105.93	103.04	102.39	104.62	103.79	105.51	105.36	103.48	105.01	104.33	105.63	102.91	105.16	103.15	102.68	103.07	104.19	105.44	104.14	103.41
105.42	105.51	108.23	105.16	105.8	106.23	106.13	103.18	105.02	107.46	103.97	105.89	103.58	105.41	106.36	104.73	106.92	109.1	105.26	107.41	107.76	109.18	105.33	104.56	104.65	105.94	106.78	106.36	106.02	108.16	107.54	102.67	106.11	107.87	107.83	106.99	105.16	108.21	106.19	105.91	105.6	104.86	103.73	106.98	106.18	102.99	108.67	107.8	106.5	105.8
108.59	106.59	105.37	106.3	106.99	106.07	108.14	106.41	106.96	107.43	103.45	106.62	108.51	105.54	105.8	107.31	107.6	106.8	105.58	108.09	105.87	106.14	105.79	105.1	106.46	107.08	106.47	105.79	105.13	106.17	106.26	107.72	107.17	108.14	106.81	108.38	104.41	106.24	105.24	107.32	106.58	108.59	105.15	105.93	106.64	106.01	106.33	106.57	106.58	107.48
115.21	114.73	116.74	116.07	116.44	114.78	117.49	116.21	118.08	116.55	116.69	115.45	115.69	114.62	115.81	114.88	116.62	115.93	116.06	117.51	116.06	118.4	116.13	118.35	116.83	118.59	115.84	119.32	118.65	116.96	115.33	116.11	115.97	115.99	116.58	115.8	115.42	117.78	114.69	117.87	115.36	113.59	116.07	116.61	112.7	116.06	116.69	114.67	115.8	117.54
105.33	106	106.27	106.82	106.02	104.48	106.29	106.42	106.11	107.12	107.4	106.66	104.73	108.06	107.16	107.43	106.41	104.86	106.66	103.95	107.05	109.73	107.79	104.68	106.12	107.75	106.71	104.96	105.69	105.47	104.87	107.35	105.84	108.07	108.38	105.46	104.75	103.08	105.78	108.34	107.14	106.5	105.14	105.83	106.54	107.41	104.96	106.51	106.01	107.8
100.2	100.28	100.46	98.262	99.104	99.202	100.62	99.863	100.03	97.498	98.17	99.168	99.84	100.28	99.885	97.808	100.84	101.85	99.871	100.93	102.14	100.92	100.19	99.979	100.64	99.581	99.702	98.857	98.595	102.69	103.64	101.25	99.707	99.21	98.161	98.689	102.79	103.06	97.857	98.236	98.644	98.16	100.43	100.78	101.39	98.174	99.723	100.64	99.643	99.38
110.47	108.3	106.75	107.32	108.58	111.12	108.93	111.42	109.36	108.85	112.12	110.19	108.96	109.33	109.17	108.19	111.53	107.75	106.86	109.65	109.64	108.97	109.47	111.46	113.31	108.78	110.4	110.2	109.96	108.01	108.01	109.96	109.75	109.75	111.02	107.68	111.93	109.82	108.81	110.86	110.49	110.63	109.64	109.26	110.18	110.52	110.39	111.79	109.29	109.06
110.89	108.95	110.01	109.61	108.43	110.68	109.59	109.6	110.06	111.35	109.24	108.8	110.55	107.59	109.15	108.6	109.19	108.57	108.93	110.16	110.14	107.41	110.42	108.42	107.97	109.3	112.38	110.68	109.97	109.29	108.5	111.84	108.9	108.45	109.3	110.98	107.78	110.5	107.75	108.26	111.31	108.43	109.93	109.64	111.07	110.89	109.11	110.53	110.05	109.11
106.87	108.78	108.55	111.28	108.52	108.35	110.51	108.79	110.52	108.91	111.75	109.94	110.85	109.68	110.25	112.34	108.76	107.5	109.14	110.75	112	109.9	107.85	109.81	109.56	110.12	110.79	110.76	108.13	112.98	110.94	108.25	109.76	108.03	110.47	108.2	110.34	109.9	108.04	110.72	110.28	112	107.79	108.66	110.12	110.12	111.93	108.95	112.59	110.94
103.9	104.69	107.55	106.12	104.78	104	107.18	106.09	106.62	105.02	105.39	106.39	105.2	105.52	105.46	108.07	106.96	107.51	105.7	104.89	106.14	107.23	108.05	104.23	104.99	104.82	106.36	103.21	106.83	106.5	106.73	104.66	104.71	107.16	104.44	103.83	104.8	107.76	105.74	105.4	106.2	107.63	106.83	103.44	105.74	107.29	105.26	103.98	105.54	108.2
100.2	100.34	97.703	102.03	101.04	101.27	100.21	98.007	100.34	99.447	96.476	101.26	100.95	99.611	97.718	99.304	99.24	98.477	97.409	98.653	97.272	99.02	100.36	101.42	97.932	99.739	99.722	98.079	101.34	99.295	101.29	100.39	100.05	100.75	100.85	98.939	102.39	96.304	99.198	102.63	100.16	100.23	99.623	100.22	99.622	98.608	101.78	99.669	100.42	100.04
113.35	111.47	111.21	111.41	112.46	111.27	112.64	113.35	112.65	109.82	110.33	112.19	111.98	111.42	110.8	110.37	111.15	110.77	111.71	111.64	112.77	112.26	111.54	111.78	111.11	111.58	110.34	111.69	110.41	113.98	111.86	111.15	111.11	112.23	111.3	112.03	111.18	113.81	111.48	113	113.01	111.81	111.3	113.72	111.56	113.15	111.2	111.91	111.15	111.98
106.42	104.46	106.5	106.28	106.26	106.56	105.7	106.06	105.24	106.49	106.86	105.46	107.2	107.72	104.6	105.84	107.27	107.53	106.84	104.61	106.13	105.03	106.62	106.43	107.45	104.68	104.73	108.18	106.35	107.93	107.56	107.81	104.12	106.95	111.76	107	105.83	108.15	107.53	107.72	107.48	105.43	106.46	106.33	105.16	106.23	107.66	109.42	107.59	105.21
104.09	104	103.5	102.64	104.48	104.71	101.49	103.61	102.62	102.23	103.95	104.26	106.25	105.81	104.69	106.21	104.2	104.69	105.88	103.99	104.18	104.13	101.99	103.46	105.47	105.51	102.58	105.31	106.32	104.04	105.82	102.96	104.9	107.19	104.32	104.76	106.73	103.09	104.37	101.64	105.87	106.08	102.47	104.79	102.26	103.01	102.82	105.35	105.61	103.66
118.19	115.37	115.04	116.31	117.9	117.59	115.53	115.85	117.36	116.8	114.49	117.28	115.02	114.64	113.76	114.58	115.69	116.32	115.73	115.27	115.78	116.01	118.37	115.81	116.74	117.05	115.42	115.71	116.4	116.16	115.8	115.8	117.54	115.02	117.27	114.6	114.77	116.17	116.17	116.27	116.68	114.81	116.76	117.61	114.7	116.44	115.43	117.35	115.22	118.88
111.09	111.63	111.65	113.48	111.33	113.01	111.58	113.05	112.16	111.33	111.74	110.87	109.68	109.8	112.75	112.46	113.75	110.43	109.18	113.58	108.98	110.85	112.4	111.61	111.48	111.17	111.29	111.97	110.93	111.29	113.82	109.16	112.9	110.91	111.94	110.74	114.03	111.13	111.58	112.02	112.68	112	111.69	109.8	113.02	111.52	107.73	112.78	111.68	108.98
103.02	104.27	106.49	106.13	106.66	107.02	105.63	105.2	105.53	103.99	103.96	106.78	107.03	103.47	103.74	104.19	103.16	103.81	103.48	105.04	104.18	106.05	104.73	104.39	104.1	104.45	103.22	105.37	105.58	105.32	105.19	105.72	103.13	104.55	104.72	105.3	104.98	103.86	105.49	104.95	105.73	105.66	105.14	104.09	104.7	105.99	102.42	103.37	103.07	106.41
97.955	97.659	99.883	101.94	100.18	101.86	99.104	100.96	99.074	99.271	97.525	100.03	101.47	98.432	99.615	96.685	99.27	95.809	100.2	100.03	99.436	101.47	98.704	99.987	98.924	101.07	99.585	101.2	100.35	100.33	100.05	102.01	99.935	101.9	100.02	102.7	102.31	100.22	98.469	97.549	102.12	100.66	99.6	100.09	102.7	100.26	99.427	99.397	99.738	99.972
109.09	107.74	108.3	107.38	105.17	104.34	103.92	105.77	105.89	106.75	104.14	105.85	103.88	107.15	106.62	103.7	103.56	106.93	106.23	106.63	106.91	104.98	106.05	108.26	106.19	106.76	106.84	105.73	104.83	106.4	106.74	104.23	106.97	106.44	109.82	104.62	106.45	108.22	106.18	108.41	105.27	106.95	108.05	106.35	107.75	103.31	103.78	105.29	104.06	105.54
98.344	100.23	100.14	97.216	99.619	98.394	100.54	99.671	99.827	99.439	100.7	102.17	100.99	100.72	98.757	102.57	101.41	98.913	97.104	100.89	99.392	100.37	99.664	99.425	100.13	100.56	100.83	99.513	100.17	98.197	98.665	99.611	99.568	98.987	102.6	99.403	99.925	100.1	100.14	101.52	101.37	100.29	100.81	101.78	100.97	103.03	99.569	100.23	101.7	100.14
118.49	118.09	117.24	117.26	117.72	119.59	118.68	119.17	117.44	116.16	117.37	117.76	120.08	119.56	118.32	118.85	118.8	119.23	117.32	118.52	120.28	118.89	119.03	117.41	116.15	117.47	116.76	116.14	116.63	119.57	119.4	116.42	116.84	120.28	117.02	120.13	119.21	117.43	116.54	118.7	115.62	119.27	117.77	117.36	116.49	116.83	118.6	118.31	117.29	119.2
100.76	99.917	97.947	98.89	101.57	97.999	97.31	99.678	100.94	100.15	100.05	99.105	100.35	101.46	99.92	98.07	98.903	98.306	101.03	100.88	100.62	98.903	101.8	99.497	101.23	98.248	101.03	98.637	99.856	99.053	99.94	98.357	98.513	101.42	98.448	98.48	100.42	99.006	103.42	99.716	102.17	98.955	99.863	98.939	100.95	100.37	99.185	98.892	98.041	100.46
111.77	112.7	109.77	109.17	110.8	107.16	112.35	111.57	108.21	109.5	109.51	109.62	112.61	108.26	109.23	109.47	108.86	111.72	108.12	108.62	108.54	108.93	110	110.48	108.28	107.79	109.94	107.93	109.57	108.84	109.41	111.35	108.69	110.78	107.95	110.84	107.34	110.22	109.98	110.6	108.85	110.82	107.01	108.64	109.35	107.2	111.76	109.48	109.81	110.75
105.97	107.74	105.03	102.92	108.24	105.95	105.45	106.55	106.14	107.84	105.59	105.05	105.29	105.35	105.28	106.52	104.84	105.65	105.49	104.72	103.62	107.68	107.28	104.57	106.71	103.19	106.65	105.13	105.63	105.78	106.59	104.18	106.68	107.84	107.6	105.6	108.25	107.38	104.58	105.82	104.37	105.94	104.72	105.4	105.91	104.21	103.62	107.44	104.62	105.01
106.17	106.35	105.97	108.5	106.73	106.68	108.16	107.86	105.3	106.98	105.49	105.77	109.57	105.53	106.07	107.99	105.67	106.12	106.74	107.31	106.93	106.1	106.27	108.07	104.59	105.55	106.34	105.04	105.92	108.86	105.12	107.91	106.05	104.67	107.29	107.07	105.67	105.71	104.62	105	108.1	105.16	106.91	104.02	107.62	103.45	105.58	105.83	107.92	105.69
102.62	103.72	103.89	107.06	104.53	103.46	106.27	104.58	104.75	105.13	103.57	105.79	105.31	107.7	103.46	104.86	106.74	105.36	103.35	103.46	104.79	106.46	105.56	105.93	102.89	102.29	105.38	105.52	104.25	104.06	106.57	104.98	105.79	106.83	109.45	105.94	103.18	105.19	104.16	103.54	105.4	103.27	107.15	105.49	104.63	104.36	104.6	107.99	104.79	104.24
105.05	103.56	104.69	104.34	103.68	104.41	105.94	105.28	102.22	103.21	101.74	104.4	104.41	103.27	104.96	105.64	105.71	102.67	103.99	104.45	103.05	103.98	104.39	106.99	104.98	104.83	105.79	103.11	104.55	105.88	103.98	103.29	102.92	102.32	105.01	104.8	102.77	105.13	103.72	103.56	104.67	103.97	105.92	105.05	103.13	107.7	103.98	103.8	103.81	106.77
109.78	110.58	112.43	109.81	111.2	111.43	110.38	111.28	112.67	110.5	109.23	109.15	111.53	110.03	109.69	113.7	109.87	111.65	109.36	111.78	108.65	110.42	110.99	110.42	110.57	110.08	110.52	110.14	108.29	112.05	111.8	112.03	108.5	110.32	110.38	108.19	110.03	110.63	111.63	110.87	112.09	111.52	110.44	111.77	109.7	109.2	110.54	111.83	112.5	111.2
111.68	111.25	108.75	108.63	111.49	111.51	111.87	112.19	111.61	112.6	111.48	113.39	111.66	111.57	110.76	110.67	111.52	112.31	110.55	112.45	112.02	113.41	112.27	109.22	111.79	109.32	113.07	110.99	111.62	114.59	110.6	111.11	113.54	112.19	112.23	111.47	111.89	110.58	111.43	113.2	110.99	110.4	113.74	111.64	112.49	111.46	111.02	111.18	111.99	111.17
103.68	107.13	103.23	106.79	104.89	104.66	105.81	106.55	105.73	106.12	108.76	107.55	105.87	105.43	106	105.82	106.73	104.31	106.42	108.39	104.35	106.59	106.79	105.29	105.77	104.68	105.29	105.26	107	106.56	106.27	106.14	106.94	104.61	107.79	107.89	107.56	104.78	106.24	106.87	105.91	106.1	105.97	104.76	104.56	106.65	106.2	107.62	105	105.75
110.17	112.5	110.55	113.51	110.32	110.76	111.86	111.07	108.69	114.32	111.17	111.69	109.45	112.31	112.08	113.34	112.12	112.1	111.93	111.35	111.88	110.95	111.31	111.54	112.68	115.8	113.05	114.16	112.77	113.4	111.93	112.38	109.31	110.43	110.92	112.41	111.24	111.94	111.67	112.44	114.03	112.39	113.9	110.86	111.01	112.26	111.7	110.97	111.86	114.01
106.25	104.55	106.52	104.88	106.46	105.35	106.61	106.92	106.51	106.67	105.15	105.12	101.7	106.6	105.15	103.23	105.78	104.54	106.42	103.9	106.42	105.6	106.47	103.83	104.69	105.62	104.1	106.43	108.3	105.29	104.6	105.3	105.77	105.61	104.39	105.96	104.61	106.07	107.66	105.87	104.86	107.35	105.04	106.11	103.13	106.39	106.43	107.2	104.8	106.62
99.291	98.546	97.099	97.669	99.372	100.86	98.1	101.22	100.05	99.037	99.757	98.205	97.421	99.002	100.8	100.77	99.952	99.474	99.275	99.882	99.928	101.55	100.16	98.989	99.068	100.88	100.37	99.98	100.57	100.41	99.306	98.553	99.755	102.29	100.82	99.206	99.082	99.442	98.179	101.05	100.06	100.71	100.51	99.424	99.16	99.549	98.586	100.33	98.024	100.81
106.71	103.74	103.59	105.07	105.08	106.21	103.93	103.49	107	109.15	105.89	104.22	103.67	105.27	106.03	106.13	103.66	107.07	105.74	106.02	105.81	103.34	102.75	105.45	105.75	106.83	106.99	106.74	106.52	107.61	106.03	105.43	103.81	105.08	104.57	106.45	106.04	105.89	106.74	105.19	104.83	105.13	108.65	106.9	103.85	101.59	105.53	106.76	104.07	106.29
112.92	113.07	108.47	110.37	111.46	112.94	110.85	112.36	112.17	111.85	112.33	110.67	110.18	111.55	110.76	112.75	109.7	111	112.94	112.37	111.95	112.1	110.6	110.25	108.34	110.54	110.77	110.65	111.05	110.13	109.29	110.95	110.95	111.46	114.19	113.01	107.74	112.39	110.54	111.64	109.78	112.17	111.5	112.25	112.48	110.7	112.69	110.28	110.76	111.79
111.14	107.72	109.6	109.58	108.86	109.48	111.01	109.27	108.65	112.41	107.85	110.92	109.43	110.15	110.07	112.3	108.87	110.1	108.76	108.75	108.23	111.81	110.17	110.69	108.52	108.42	109.61	109.94	112.82	110.03	109.15	109.57	108.64	107.87	112.8	111.46	110.6	108.86	109.89	108.84	108.57	110.3	108.61	108.36	111	108.71	108.43	111.32	109.67	110.03
105.82	103.33	102.78	104.15	105.47	104.85	104.93	103.04	105.4	102.62	104.95	104.27	103.65	104.47	103.87	104.07	107.23	103.14	104.31	102.46	104.42	102.05	104.57	103.1	104.91	103.69	103.97	103.8	103.04	106.18	106.21	103.66	104.11	104.19	103.64	102.47	102.78	104.7	105.81	104.29	103.54	104.13	103.82	103.86	103.34	103.6	106.08	103.69	103.06	104.63
106.09	106.36	107.79	105.65	107.66	106.2	105.53	108.89	108.05	107.4	106.43	108.1	107.07	105.17	109.1	108.48	108.55	104.12	106.26	104.97	104.38	105.89	107.21	107.68	106.96	106.88	107.02	108.21	106.47	105.2	106.13	102.27	106.36	107	105	107.17	106.99	108.49	103.52	106.84	107.24	106.5	106.27	105.64	106.8	107.52	107.92	106.87	107.18	105.25
106	106.43	107.44	107.13	108.24	107.4	108.01	106.41	105.73	109.08	106.55	108.63	107.12	108.56	106.38	107.57	108.38	107.08	110.87	106.38	108.94	104.82	106.51	106.92	106.43	108.55	106.12	105	105.5	105.52	105.09	106.18	104.44	106.74	105.65	105.21	105.99	106.98	105.66	104.18	105.54	105.01	106.04	104.32	107.91	104.91	105.35	107.17	106.77	106.7
105.96	104.01	108.01	106.37	106.36	105.88	106.32	107.21	106.83	107.92	107.11	107.82	106.57	107.43	104.53	107.17	106.9	107.05	105.62	105	107.6	107.3	107.49	106.14	105.64	106.02	106.25	106.81	106.97	105.84	105.32	105.24	105.75	106.83	105.18	108.33	107.23	106.33	103.77	108.21	104.14	105.64	104.84	106.87	103.87	105.64	106.34	105.71	107.85	108.81
107.85	107.79	112.9	112.71	111.29	111.09	109.22	112.1	110.22	111.24	114.23	109.83	110.81	111.5	112.33	112.5	112.25	111.46	112.02	112.5	108.51	112.5	111.49	110.6	109.75	112.16	109.91	110.9	109.5	111.32	111.79	110.79	110.65	111.9	108.62	109.23	110.04	110.17	110.92	110.48	111.07	110.96	112.66	111.56	110.56	111.57	107.32	109.41	110.77	109.26
108.99	111.27	111.78	111.24	109.26	110.74	109.76	110.83	112.43	110.22	110.06	112.31	109.54	112.17	111.52	110.58	110.8	110.13	110.67	111.95	111.18	110.16	110.98	109.69	111.25	111.04	111.06	112.59	109.38	112.33	110.65	112.85	112.22	110.39	110.82	110.57	109.35	110.66	108.47	110.28	108.46	108.11	112.19	110.91	110.26	111.27	108.41	110.02	111.51	106.72
112.58	112.43	110.43	112.26	109.39	110.82	111.63	110.59	111.87	112.2	114	110.62	108.36	110.92	109.37	109.35	113.26	108.11	112.07	111.15	110.88	112.18	109.05	110.08	109.1	114.36	112.35	109.69	111.87	110.71	109.15	110.41	108.96	110.72	109.92	112.48	108.45	110.51	108.59	110.76	110	110.11	110.11	111.34	109.76	110.85	108.29	110.41	109.3	109.78
98.892	100.75	98.723	97.733	99.122	100.16	98.987	102.27	98.731	100.79	99.331	101.24	99.521	99.591	99.399	101.03	100.19	100.25	99.198	98.304	98.977	100.89	100.12	99.046	98.286	100.69	99.323	100.11	99.122	101.24	98.536	101.86	99.008	99.515	98.061	96.235	100.94	98.4	98.04	102.06	97.838	98.349	102.86	99.555	100.56	100.7	99.333	99.424	99.491	98.041
102.93	104.14	104.62	105.43	105.57	105.57	101.89	103.33	104.61	105.12	103.45	104.79	102.12	105.23	105.69	107.64	106.84	104.04	105.47	103.02	103.78	102.51	104.6	105.62	105.03	104.99	105.07	104.69	105.38	106.39	103.29	104.94	103.2	102.03	104.41	102.48	103.79	105	104.69	102.84	105.11	101.04	102.16	102.35	103.61	104.35	104.85	102.67	104.27	103.7
117.68	116.6	118.92	118.59	118.9	119.59	114.01	116.84	120.15	118.46	119.05	118.62	119.73	117.16	117.55	118.29	116.68	117.27	117.74	118.85	118.22	116.87	116.5	117.1	118.09	118.51	117.67	119.15	116.99	118.93	117.97	117.79	116.54	118.87	120.86	118.3	117.39	116.37	118.01	118.31	118.2	116.24	116.8	119.32	116.17	117.23	117.2	118.24	116.02	117.78
111.24	111.07	111.98	109.31	111.38	114.52	109.23	111.08	109.26	112	111.87	114.18	114.03	111.66	114.78	112.59	112.16	111.42	112.49	115.53	112.85	114.65	112.62	113.78	110.78	112.71	110.78	111.88	112.44	112.03	112	113.61	110.62	108.6	112.9	111.57	111.2	113.07	110.75	109.82	111.36	113.52	112.42	113.46	114.66	112.46	113.14	109.85	113.27	111.92
105.78	102.98	103.71	103.77	104.22	104.97	104.46	104.6	103.58	104.45	104.47	104.94	104.09	104.85	105.69	103.54	104.35	104.66	104.38	102.15	103.79	105.2	102.28	102.66	103.87	104.52	102.98	103.06	103.96	103.11	104.56	103.14	104.04	102.59	103.91	105.01	104.06	104.21	103.12	104.77	103.94	105	102.76	102.02	102.57	103.66	103.45	104.37	103.3	105.28
97.414	98.399	98.448	102.75	100	100.32	100.83	100.5	98.655	97.226	100.27	99.846	101.33	98.92	100.52	99.651	99.974	99.348	99.624	98.972	99.509	99.844	100.09	100.57	101.29	103.39	100.9	99.009	98.505	100.63	100.32	101.92	100.69	102.12	100.69	100.15	99.613	100.39	99.688	99.383	101.35	97.514	100.35	96.637	103.78	99.015	101.53	99.22	99.712	101.81
106.28	105.51	105.35	107.4	105.65	105.62	105.19	105.82	105.5	105.44	106.6	105.29	105.72	105.25	102.61	105.81	106.14	108.03	104.99	104.05	107.96	106.29	106.01	105.34	106.23	105.14	106.17	105.48	107.55	104.33	105.25	106.15	104.4	105.9	106.07	104.21	106.97	105.46	106.71	105.84	106.04	106.8	105.57	104.77	106.12	103.82	104.78	106.08	103.14	106.06
100.85	101.26	96	98.469	101.55	100.54	99.532	100.1	99.957	99.925	97.084	97.472	100.74	98.94	100.52	99.113	99.626	101.69	99.908	99.648	97.735	100.92	98.071	97.222	102.13	99.581	99.069	100.22	99.534	101.57	98.871	100.09	99.066	101.31	100.08	99.682	100.31	99.425	100.1	100.35	97.032	101.4	100.43	101.81	96.783	99.369	100.3	100.3	100.76	100.27
114.28	110.28	111.02	109.06	113.28	111.18	111.46	111.17	108.7	111.76	111.94	110.6	110.88	109.84	109.53	112.4	109.68	110.73	111.16	111.56	111.8	111.54	113.64	111.21	111.79	109.05	111.3	112.52	113.61	112.35	109.84	111.71	110.91	109.87	112.37	112.72	109.29	111.09	110.09	111.96	111.33	112.07	111.65	109.28	111.2	110.32	113.1	111.68	112.05	110.6
105.97	106.54	103.45	107.52	106.95	104.38	105.54	106.91	104.6	105.62	107.56	106.72	105.35	106.42	106.05	108.17	106.7	106.91	106.97	106.34	104.67	104.55	105.12	104.84	107.2	106.51	104.78	106.89	107.9	104.94	105.3	106.02	105.15	106.69	105.33	105.27	105.1	104.76	104.03	105.35	105.93	104.71	103.23	107.21	106.41	105.52	107.82	105.91	106.09	104.42
119.6	117.84	116.71	116.4	119.03	118.39	116.68	117.55	117.26	117.31	115.32	117.84	118.07	116.01	119.83	115.11	118.51	118.62	117.21	117.6	118.26	116.2	116.85	118.1	116.8	116.82	117.79	118.63	117.4	117.37	119.58	116.5	119.27	119.68	116.63	117.4	118.86	117.52	116.7	117.33	118.26	115.33	117.72	116.73	116.73	115.49	118.42	119.76	117.27	115.75
100.69	99.94	101.33	101.17	99.617	100.42	100.22	100.96	99.481	98.789	102.03	98.783	101.79	100.59	99.504	100.28	97.939	101.64	100.95	100.84	101.38	98.869	99.988	100.18	100.3	100.41	100.13	100.81	99.383	100.1	99.241	101.19	100.63	98.348	99.297	101.5	98.704	102.11	98.237	101.03	103.35	100.6	97.75	99.526	101.19	99.244	100.51	98.366	101.94	99.528
103.08	102.49	104.03	103.32	103.98	104.57	104.61	106.57	105.57	102.66	102.17	104.52	105.1	104.41	106.37	105.49	105.43	102.91	102.59	103.5	103.06	104.4	103.23	103.19	102.27	104.14	102.67	105.61	103.98	103.97	106.38	103.51	105.68	104.82	105.91	105.62	105.62	105.17	104.55	103.39	104	103.71	105.36	104.7	103.67	103.24	105.38	104.37	104.1	105.4
106.19	103.61	107.92	106.31	105.35	103.66	106.39	105.48	106.7	105.75	107.31	103.35	105.64	107.23	103.26	103.38	104.41	103.66	105.12	107.5	105.46	106.12	107.2	104.3	104.56	106.66	105.44	105.27	104.53	107.75	104.78	102.3	106.62	106.74	104.8	105.07	108.36	105.97	105.61	105.4	106.13	104.54	105.79	101.79	107.26	102.79	105.47	104.2	104.09	107.06
104.9	107.66	105.72	107.51	106.76	106.36	108.26	108.77	106.8	107.06	106.51	108.86	108.21	105.88	107.29	108.47	106.69	110.32	107.1	108.12	106.79	107.05	107.92	106.64	107.27	106.56	106.3	107	108.12	108.88	108.3	108.61	106.41	106.93	105.17	107	107.7	107.44	107.53	107.62	107.7	104.98	107.07	107.16	106.82	107.61	104.86	107.11	106.51	106.08
114.03	109.25	110.39	111.46	110.39	111.43	113.6	114.25	112.53	112.87	111.07	110.69	111.86	111.69	111.5	114	113.08	111.88	113.49	114.65	112.58	112.18	111.78	111.15	111.36	112.63	111.44	111.55	112.38	113	109.46	113.28	111.03	111.76	109.85	110.63	110	115.09	112.17	111	112.52	110.9	110.18	112.5	112.14	110.08	110.67	111.62	112.07	110.62
104.72	108.15	105.42	107.06	106.57	105.59	106.37	106.33	106.8	104.91	106.98	105.44	106.82	107.32	105.53	104.96	107.74	106.56	105.37	105.23	106.3	106.3	106.78	105.34	107.23	105.35	109.93	106.85	106.99	104.35	105.42	105.88	104.89	105.89	106.56	105.86	104.9	108.14	106.74	104.37	105.81	105.95	106.62	106.91	107.46	104.8	106.43	103.82	107.88	106.2
108.68	109.54	108.39	108.39	109.88	108.39	109.85	110.52	109.79	109.34	106.79	110.35	110.3	107.85	108.35	110.78	110.67	109.54	109.27	108.83	109.5	110.09	107.49	109.78	110.52	108.69	111.13	109.71	111.4	110.19	110.48	110.46	110.04	110.73	111.04	108.59	108.77	110.94	108.09	110.51	110.96	111.52	110.77	109.91	111.51	110.67	108.72	111.04	109.38	111.06
107.32	108.69	109.64	110.67	108.66	111.29	109.87	112.04	110.05	110.96	109.72	109.88	107.69	111.09	110.4	109.15	110.83	108.29	112.04	110.7	111.26	110.97	107.58	107.96	110.54	109.19	110.39	108.69	109.18	111.33	107.77	108.18	111.09	111.81	111.38	110.13	109.63	110.96	112.11	110.57	107.6	108.63	108.89	109.47	110.64	110.74	109.97	107.71	109.1	110.31
105.59	104.59	102.79	105.21	106.22	107.06	104.75	104.44	105.02	109.27	107.19	105.29	105.26	106.3	104.2	106.48	103.51	106.44	106.46	106.49	105.49	104.58	105.73	105.42	104.78	104.97	104.95	105.51	106.87	105.34	104.42	105.86	106.48	105.87	101.7	107.23	105.24	108.35	106.51	104.82	103.6	104.37	104.77	107.05	103.99	105.05	106.16	106.79	104.22	105.19
108.65	106.83	105.69	104.41	105.63	108.49	105.89	107.69	107.95	107.17	109.48	105.55	106.8	105.84	104.2	105.83	105.34	106.02	105.73	105.25	108.34	109.1	106.91	107.79	106.95	105.02	105.38	106.48	106.08	104.25	105.39	104.3	107.59	106.92	107.78	106.77	105.47	104.95	106.66	108.24	107.9	104.97	103.75	105.88	107.59	106.93	106.97	104.62	107.57	105.71
107.25	104.11	105.53	106.79	104.71	107.48	106.36	108.55	103.58	107.19	107.08	107.39	105.73	105.63	108.71	106.08	106.09	104.01	106.96	106.45	108.42	108.42	106.54	105.63	107.23	106.18	109.29	104.62	106.92	106.88	108.43	107.8	107.69	106.3	106.8	108.61	106.16	108.22	105.74	104.25	104.28	107.15	105.55	107.71	104.75	105.53	107.52	105.09	106.34	105.1
110.67	111.6	111.71	112.94	110.8	113.03	111.72	113.21	110.86	110.92	112.1	110.57	111.17	110.21	112.22	112.95	110.22	110.65	109.14	111.69	110.26	110.32	112.76	110.87	110.72	111.34	111.9	108.89	112.02	111.47	112.72	110.73	110.8	112.07	113.18	110.36	107.55	110.69	112.13	109.61	112.06	113.19	107.16	111.67	110.5	109.24	110.89	109	110.3	112.36
111.77	114.34	110.63	112.58	113.58	114.55	115.19	111.69	114.5	112.2	115.29	113.26	111.12	112.66	114.01	113.36	112.41	113.28	116.97	113.64	113.42	112.78	114.61	109.87	111.17	111.61	114.61	111.93	110.67	112.27	111.83	113.2	112.98	113.75	111.6	111.44	112.44	113.85	114.37	112.86	112.63	112.14	112.62	111.25	114.62	115.12	111.34	115.27	113.26	113.82
106.65	106.02	106.36	106.89	107.33	104.95	106.58	105.43	106.42	104.76	104.32	107.01	107.26	105.33	107.68	106.99	108.28	106.83	106.55	107.08	107.91	106.8	105.76	106.81	104.01	105.44	107.34	104.74	104.47	105.06	107.65	106.36	104.75	105.34	106.17	105.69	105.31	106.03	106.56	107.1	106.25	105.29	105.43	108.52	106.36	107.15	106.87	104.3	106.49	104.32
112.13	108.92	113.91	112.48	112.22	111.41	110.65	110.75	111.02	111.4	109.77	111.41	111.74	110.24	112.04	107.53	112.15	110.37	112.18	113.31	112.24	108.77	109.64	111.31	110.39	110.97	111.54	109.5	109.32	110.03	111.21	113.55	113.24	112.07	114.11	110.73	111.17	111.88	110.04	112.63	112.88	110.69	112.13	113.6	111.71	110.61	111.67	110.04	113.23	112.3
106.55	107.72	105.73	105.3	106.29	105.3	105.64	103.87	106.45	107.34	104.49	104.56	103.66	106.54	106.06	104.73	105.06	104.29	104.84	103.42	104.48	106.81	105.6	105.58	104.37	106.55	105.03	103.62	106.22	106.38	104.82	105.9	104.64	104.09	107.96	104.51	107.08	103.81	106.21	105.07	104.65	104.13	104.86	105.94	103.46	105.31	104.49	106.55	106.29	102.15
116.2	117.8	119.95	118.74	116.57	117.47	117.49	117.07	117.45	115.99	117.44	119.45	118.07	121.18	116.94	117.31	117.87	117.1	118.46	118.18	119.15	116.46	117.46	115.11	117.21	118.81	116.39	114.88	117.65	119.25	118	115.32	116.66	116.87	117.33	116.97	119.49	116.17	120.05	117.87	117.81	116.79	115.89	116.43	117.62	118.21	116.08	116.96	115.47	116.93
106.52	104.91	104.94	105.27	105.9	104.14	107.32	104.88	104.64	105.5	105.18	104.75	103.23	105.06	106.31	104.32	104.3	106.31	104.7	104.88	102.79	103.57	102.76	105.28	105.65	104.81	105.57	103.92	105.16	105.56	106.82	107.41	105.45	105.5	104.82	104.81	106.12	105.55	105.42	105.73	104.92	106.62	105.8	104.68	105.37	102.74	107.68	104.49	106.21	105.11
107.41	106.69	109.55	105.29	107.48	108.86	104.27	107.95	107.71	108.02	106.87	108.64	106.98	106.33	104.14	105.28	105.76	107.66	107.27	106.3	105.38	107.06	107.07	106.8	107.52	107.05	108.8	106.39	108.11	107.28	107.17	105.98	107.34	105.36	107.01	107.22	106.03	106.74	109.31	107.06	106.42	108.49	107.8	107.49	104.11	106.69	103.81	107.01	107.27	105.98
105.43	105.05	101.61	104.77	105.42	102.94	104.48	102.13	105.26	104.59	104.44	104.46	104.06	103.84	106.23	103.51	104.81	104.81	104.52	103.9	105.5	106.44	105.68	102.9	103.5	102.5	103.8	103.3	103.01	104.83	105.02	106.41	105.81	104.76	104.5	107.43	102.47	104.46	104.68	101.43	103.62	104.96	101.42	103.11	103.09	105.46	106.67	103.71	103.93	103.15
101.23	99.243	101.48	100.21	100.24	98.893	99.225	99.005	98.595	99.731	99.315	99.482	100.52	101.27	99.832	99.883	102.21	101.58	98.586	98.903	102.44	99.614	100.65	102.21	100.7	100.04	102.14	100.87	98.997	100.02	102.08	101.11	101.97	101.69	101.56	100.55	100.56	98.292	103.15	99.174	100.3	100.56	98.259	100.54	99.977	101.55	100.03	102.15	99.388	99.581
106.43	103.44	106.44	104	104.78	104.22	105.2	105.84	106.27	106.65	105.8	105.99	104.97	105.74	108.27	105.61	103.44	104.44	106.54	105.59	105.04	105.72	105.86	105.45	105.13	106.08	104.68	105.04	106.71	105.67	104.41	104.48	103.27	106.1	105.79	104.6	105.74	106.41	105.04	105.68	106.57	105.69	103.87	106.72	103.9	104.94	105.53	104.7	103.79	106.18
110.74	109.95	108.97	112.56	112.52	110.84	110.56	111.54	112.11	113.32	111.15	112.29	113.6	112.14	113.52	111.46	112.92	109.42	110.26	111.89	110.83	111.26	108.73	112.76	109.97	111.64	112.06	110.47	111.55	109.98	112.55	111.66	111.88	110.31	111.2	112.6	110.33	114.61	111.77	112.7	109.78	114.31	111.16	112	112.2	111.43	111.49	111.24	112.31	113.03
98.527	100.65	101.41	101.9	101.68	101.37	100.54	103.23	99.615	100.56	100	97.331	100.89	102.34	102.06	99.471	101.03	100.48	101.46	99.557	100.65	98.172	102.53	101.6	103.03	100.56	99.546	102.63	102.96	100.23	99.339	100.58	99.5	99.854	99.803	98.966	98.871	103.97	99.477	100.64	99.827	100.84	100.25	98.975	97.661	101.31	100.27	101.75	97.534	100.09
116.7	115.32	117.02	118.41	116.73	116.32	118.34	117.65	117.03	119.04	119.37	119.01	116.89	117.57	117.09	117.87	117.79	116	116.54	118.24	115.77	117.63	118.31	117.46	118.07	116.74	118.13	116.13	119.62	119.5	118.81	117.37	118.7	117.9	116.87	118.03	116.9	117.47	118.67	115.65	117.98	117.25	116.07	117.55	118.47	117.18	118.94	117.37	116.17	118.14
104.4	104.69	105.94	109.43	102.96	105.38	105.5	102.67	106.07	107.98	105.62	105.41	105.85	105.36	102.09	105.85	105.13	103.34	105.94	106.09	104.07	104.56	103.79	104.5	104.3	103.4	105.79	106.17	105.56	105.38	105.07	104.36	106.62	105.72	105.91	104.19	103.98	103.63	105.01	106.44	104.41	106.74	105.21	104.08	106.35	107.97	106.81	103.61	105.16	105.28
104.42	106.53	105.55	105.16	104.99	105.37	106.39	103.79	103.63	104.74	105.95	107.23	106.39	105.96	106.37	105.4	104.17	107.46	106.67	107.9	107.11	106.92	105.13	105.06	104.77	105.1	107.79	105.14	105.1	107.84	104.23	106.35	106.87	105.79	106.31	106.12	105.4	106.55	106.07	104.66	103.87	106.61	103.5	106.86	107.13	104.41	105.16	105.54	105.25	105.05
106.42	104.32	106.28	107.21	106.76	104.4	105.88	106.79	105.89	106.18	105.57	105.34	104.85	106.98	105.71	106.5	106.33	107.05	103.84	107.36	104.26	103.96	106.37	105.82	105.36	105.64	104.65	102.25	106.04	106.27	105.89	104.68	105.13	107.89	105.86	103.89	106.67	103.87	106.7	104.74	104.52	106.4	103.77	105.77	107.74	105.99	107.62	107.03	105.9	104.78
113.7	111.31	112.62	113.02	113.18	112.72	112.47	111.65	113.19	114.09	115.21	112.43	112.56	113.36	112.54	113.96	113.38	113.66	111.45	113.56	113.23	112.53	109.95	111.97	114.76	111	112.86	113.91	114.42	113.03	111.7	113.72	112.48	112.1	112.23	112.01	110.92	113.18	110.32	111.15	113.8	111.28	113.62	114.07	111.36	112.96	112.23	111.91	111.62	113.14
106.7	105.63	105.02	105.42	105.94	105.64	106.17	107.14	109.17	104.72	107.23	105.25	104.6	105.4	106.16	105.56	105.27	105.31	108.07	106.21	105.93	106.83	106.98	105.62	108.22	105.38	106.26	106.47	105.28	106.01	105.6	106.87	106.58	104.35	104.02	104.38	106.07	105.52	107.3	104.66	106.01	106.02	104.95	104.12	105.11	106.21	103.3	106.95	106	106.16
112.08	110.86	110.02	112.6	111.97	111.55	110.9	110.15	110.5	111.61	110.88	107.39	111.81	109.66	111.08	110.3	110.95	109.79	111.17	109.41	110.23	113.82	110.59	111.88	109.77	113.04	110.31	108.8	111.31	110.53	110.36	111.09	111.28	111.31	110.31	111.06	111.82	111.4	111.87	112.56	109.74	111.38	109.35	111.01	111.25	109.87	111.7	113.4	113.35	112.36
106.31	106.36	104.48	103.55	104.19	102.03	103.19	105.1	106.78	103.03	102.57	104.73	106.57	104	104.61	103.77	102.98	103.9	106.2	103.44	107.02	104.74	104.71	106.12	105.59	104.87	103.35	106.45	104.84	103.1	104.59	101.9	103.17	105.34	104.56	104.47	105.45	105.39	102.94	102.19	103.28	106.82	103.4	104.15	105.57	102.51	102.6	101.24	103.96	106.4
115.16	118.86	118.01	118.9	118.45	118.53	119.19	117.3	117.52	118.39	116.86	117.57	118.16	118.76	118.77	117.26	119	117.14	117.18	115.22	116.4	118.1	116.61	117.64	118.19	117.9	116.45	118.43	115.27	116.91	117.24	119.53	117.22	118.97	117.86	114.38	118.05	118.66	116.25	116.28	118.18	115.9	118.25	116.69	117.39	117.36	118.6	118.45	115.77	117.29
102.25	103.35	104.24	103.44	107.36	104.52	103.53	103.32	105.67	104.24	102.58	105.56	106.92	103.5	105.15	103.4	102.45	103.81	103.68	103.82	103.81	105.18	105.46	104.46	104.69	103.04	104.52	107.28	104.17	102.77	104.6	103.15	102.1	102.86	104.83	102.9	103.28	105.13	105.81	102.6	105.56	104.32	103.8	102.82	104.18	104.48	102.87	104.6	104.54	103.2
106.26	105.26	104.29	105.66	104.15	106.06	103.25	108.61	104.71	104.25	106.75	104.43	105.42	107.67	105.07	107.37	106.48	105.12	106.88	105.37	105.32	105.84	106.12	106.03	105.15	110.67	104.32	105.86	108.17	106.09	105.28	104.92	106.37	105.62	103.98	106.86	109.11	104.75	104.19	105.94	106.31	104.47	108.48	107.41	105.88	105.65	105.46	108.8	104.37	108.69
104.65	105.91	104.15	106.67	105.23	105.12	105.59	104.04	106.37	105.3	105.08	104.36	105.93	103.54	106.04	108.69	103.74	106.71	107.25	102.27	104.15	105.72	102.91	105.15	105.96	105.03	103.88	104.88	105.66	103.11	107.54	107.64	104.1	105.22	105.81	106.43	104.11	102.99	105.07	103.33	104.84	105.89	104.98	105.6	107.2	105.82	104.34	102.45	103.01	105.17
112.79	112.32	112.09	111.25	111.66	110.03	111.7	111.94	111.7	111.25	111.66	110.91	110.92	112.3	109.72	109.74	110.43	112.19	110.97	111.88	111.75	107.42	111.96	110.72	109.79	111.02	110.35	110.72	110.87	110.54	109.37	111.96	111.75	111.98	112.65	110.08	109.52	112.5	110.76	110.44	109.77	110.71	112.23	111.68	112.13	111.87	111.73	110.93	110.71	111.42
98.935	100.17	101.84	99.108	100.39	99.644	97.356	98.802	100.46	97.696	99.45	99.903	101.1	101.08	102.39	99.378	98.49	101.6	99.22	98.21	97.892	101.67	100.97	102.56	101.07	101.58	99.794	100.06	102.3	101.11	99.494	100.01	100.79	101.54	99.032	100.45	97.94	100.28	96.618	102.09	99.188	100.49	102.04	97.858	99.866	101.45	101.01	101.58	100.14	100.92
105.65	106.1	108.56	106.45	107.59	105.91	104.97	105.17	104.19	107.53	105.89	106.14	104.54	107.03	105.57	106.56	108.5	105.58	105.97	104.7	106.67	104.24	105.49	106.72	103.78	106.27	107.04	106.6	106.53	106.18	106.18	107.25	106.1	106.03	106.55	105.83	106.25	106.87	105.22	108.14	107.29	106.08	104.98	104.79	107.73	106.09	106.45	107.51	105.15	106.93
109.73	111.15	109.54	110.27	110.04	109.13	110.28	109.35	109.93	111.52	112.28	110.7	111.22	109.62	109.35	111.52	112.52	111.08	109.83	112.36	110.95	110.48	110	110.34	109.37	109.77	111.77	110.07	110.52	111.78	109.92	111.35	111.23	111.32	113.64	109.88	109.4	108.57	110.98	108.03	112.93	111.34	111.8	109.49	110.6	111.02	109.57	110.61	111.34	109.55
110.25	111.63	113.4	112.62	112.16	111.74	110.07	111.14	110.57	110.92	110.73	113.06	111.52	112.23	113.95	110.05	113.22	113.39	112.87	113.59	112.17	113.35	110.52	110.98	112.57	111.89	110.31	111.59	109.81	113.43	111.75	111.44	111.28	113.37	111.26	111.32	111.38	111.22	113.69	111.67	111.97	112.87	112.17	113.02	109.82	112	111.44	113.42	111.79	113.51
109.26	107.54	109.59	106.74	107.28	106.44	106.5	106.09	108.43	107.33	106.85	105.17	107.31	107.12	106.28	107.23	106.38	103.93	107.12	104.96	107.94	105.4	105.89	105.64	105.97	106.56	107.12	108.6	106.37	105.35	107.32	105.61	106.39	104.99	107.32	106.49	104.72	105.97	105.43	105.28	105.78	107.53	106.27	107.59	106.37	108.18	106.57	104.97	107.31	104.08
101.3	103.27	105.52	106.75	103.83	105.16	106.74	102.7	106.17	104.76	105.48	103.89	105.57	105.28	104.7	106.48	103.99	105.06	105.67	105	104.52	104.52	104.22	103.86	106.31	105.54	106.06	104.78	106.05	105.88	105.56	106.85	104.24	105.45	106.67	103.89	106.34	103.91	106.07	104.98	107.87	105.18	107.35	104.78	103.56	102.61	104.97	105.07	106.39	104.84
104.23	103.13	104.56	104.36	105.07	105.58	102.31	102.98	103.74	105.41	106.7	103.26	102.03	106.31	105	102.17	106.17	104.43	104.96	104.25	105.18	104.3	105.85	104.59	102.92	103.94	105.63	104.02	107.05	106.69	105.92	106.26	104.76	105.65	104.4	104.27	105.4	103.96	106.05	105.84	104.71	103.49	105.11	103.47	104.67	104.62	104.92	105.11	104.26	103.11
100.79	101.83	99.744	99.403	101.05	99.82	100.38	100.35	99.839	102.4	99.759	100.79	100.82	100.54	101.2	102.23	100.92	99.401	101.89	101.67	99.996	101.89	101.9	100.29	100.08	100.48	97.124	101.51	102.14	100.52	102.55	101.57	101.99	100.5	99.963	99.491	102.99	99.082	100.93	99.188	100.92	99.907	101.78	97.408	99.71	100.26	99.287	100.12	102.21	100.25
106.66	104.33	106.86	105.74	104.11	104.25	101.56	101.73	104.07	104.23	106.18	103.27	104.94	105.82	105.75	105.69	104.79	103.39	103.02	104.46	105.72	105.61	104.58	103.18	106.2	103.24	101.52	103.69	103.8	101.83	105.45	103.93	103.69	105.77	105.98	103.37	103.65	104.41	102.29	104.6	102.2	103.59	103.03	104.41	103.88	107.67	103.67	103.72	104.08	104.71
110.14	109.25	112.85	109.65	111.65	112.01	110.24	113.17	108.92	110.1	108.98	111.51	110.7	108.07	111.68	111.03	111.52	108.28	111.58	109.37	110.19	110.54	113.11	110.81	110.42	112.23	111.21	109.44	109.6	113.47	110.53	110.41	111.4	111.19	110.88	110.74	113.63	112.67	109.19	111.85	109.44	110.65	110.09	108.54	110.85	111.13	111.44	110.58	112.09	110.3
100.6	102.13	99.955	101.06	99.55	102.88	100.49	99.335	101.31	101.18	100.45	99.492	101.72	97.761	100.65	101.26	98.86	100.26	100.01	97.719	97.263	99.8	99.068	99.95	98.428	100.39	102.01	100.46	97.979	102.46	98.882	100.14	101.86	102.64	98.064	101.59	99.884	98.997	98.439	101.18	99.457	102.93	101	102.46	97.915	101.41	98.433	102.68	100.09	100.1
112.98	111.03	110.41	112.16	110.55	111.14	112.08	112.07	110.31	112.68	111.6	112.66	110.48	112.09	110.76	112.2	112.86	108.67	110.26	110.96	110.37	112.96	110.73	111.2	110.83	113.7	110.91	109.37	111.26	111.74	110.39	110.76	111.38	110.15	112.73	113.69	111.04	112.52	107.43	112.23	112	110.32	111.1	113.7	111.3	111.44	112.23	109.2	109.31	113.83
106.29	109.25	105.3	105.23	104.53	104.29	105.17	105.6	106.78	107.26	104.8	103.15	108.14	103.86	103.6	103.21	104.69	103.78	104.68	103.29	107.25	105.19	105.89	106.18	107.65	104.27	105.49	106.17	104.46	105.93	107.98	104.97	105.81	105.17	104.08	105.76	104.73	105.16	105.38	105.12	107.41	106.84	104.6	104.39	105.57	105.54	105.2	105.03	106.38	105.11
106.73	105.6	105.57	105.17	105.96	103.63	105.95	108.25	103.74	107.27	105.52	104.65	106.39	106.73	104.17	104.94	107.19	107.23	106.05	105.34	106.29	104.28	105.67	105.78	106.12	104.75	104.93	106.65	103.34	105.31	104.89	105.29	104.6	104.48	104.83	106.13	104.48	106.06	103.34	105.18	104.57	104.53	104.48	105.5	104.49	104.44	103.47	104.06	104.7	101.83
104.27	108.12	107.59	107.04	105.98	106.91	107.67	108.77	104.28	105.99	106.44	107.09	108.04	103.99	108.82	107.45	107.16	106.75	107.51	106.79	109.08	108.91	109.26	107.37	106.43	108.79	106.22	107.64	105.14	106.93	106.84	107.05	106	106.92	109.39	107.39	107.13	109.82	106.74	105.73	107.25	109.69	106.9	105.41	108.08	107.56	105.91	109.76	107.72	107.5
106.34	105.76	106.3	105.33	105.68	105.73	105.03	107.31	105.04	108.17	102.93	104.96	106.78	105.89	106.76	106.24	108.44	105.47	104.9	105.79	106.22	108.81	104.57	105.75	108.21	105.58	105.72	104.97	104.35	105.37	104.61	107.19	108.53	106.5	105.86	105.93	108.02	104.09	107.56	106.68	105.64	106.56	105.43	106.76	105.31	106.52	107.52	108.23	104.81	104.71
111.37	110.58	111.53	115.36	110.87	111.28	112.23	111.37	111.86	112.55	111.36	112.19	112.49	112.31	108.99	109.26	109.52	113.17	113.29	110.72	113.56	112.22	112.01	112.18	112.21	112.04	114.08	112.91	113.85	110.98	110.76	110.93	109.64	111.39	112.76	113.26	111.13	110.83	114.13	111.8	111.59	111.16	107.69	113.1	113.43	114.07	109.97	111.29	112.29	112.74
108.77	108.05	111.88	111.73	110.44	110.15	110.69	110.55	109.6	111.51	108.22	112.39	110.71	113.47	110.48	111.23	110.39	110.73	109.58	112.16	110.53	109.94	111.31	110.23	110.93	113.23	111.81	109.73	112.17	112.64	109.48	111.69	110.03	112.08	110.73	110.57	112.41	109.61	112.86	110.49	109.92	112.53	109.54	110.59	110.67	112.35	110.92	109.4	112.3	110.98
103.75	105.42	107.78	105.29	104.2	103.77	107.93	105.04	105.21	104.94	105.13	107.77	106.06	105.57	103.33	102.02	103.23	104.05	104.13	103.6	104.21	107.09	107.45	104.44	106.38	105.81	105.28	103.4	104.35	106.2	104.35	107.06	106.94	105.82	104.85	105.51	102.85	104.08	104.35	106.49	106.87	104.78	105.18	105.21	106.17	103.67	104.79	104.47	106.27	106.5
105.53	102.58	109.21	107.29	109.36	105.97	106.37	107.93	107.47	106.9	106.28	108.68	107.72	106.17	107.91	106.06	106.5	107.43	107.47	107.2	107.4	106.45	106.18	105.7	105.4	109.6	109.7	105.83	106.11	106.02	105.96	108.15	106.36	108.6	105.93	105.25	107.8	107.52	104.74	105.24	105.84	105.38	106.83	106.2	104.01	107.13	108.54	108.38	106.96	107.27
109.31	109.81	109.57	108.66	111.63	110.55	111.49	108.83	111.93	109.86	111.39	111.11	111.36	110.15	108.46	109.92	110.22	110.34	110	111.18	110.6	111.06	110.34	111.45	110.06	109.36	108.8	109.85	112.26	108.67	110.77	110.69	110.83	108.17	110.95	110.48	108.82	109.63	110.27	109.87	109.09	109.7	111.68	109.34	111.44	110.3	110.46	109.35	109.91	109.16
106.38	105.76	107.77	104.49	104.19	105.66	106.54	106.48	105.46	104.08	106.21	105.64	106.99	106.27	106.46	106.5	106.16	106.74	104.35	103.93	105.58	104.57	106.41	106.67	106.46	105.67	105.43	106.65	107.21	106.44	108.03	105.16	103.71	107.01	106.31	107.47	107.68	106.37	104.3	103.73	105.76	105.87	105.29	105.75	107.53	106	105.93	104.17	106.11	103.4
102.48	103.15	103.77	104.58	104.21	103.24	101.52	105.68	102.02	105.06	105.72	106.12	103.42	102.71	101.67	104.73	106.52	103.93	102.86	104.22	102.66	104.5	103.97	103.79	104.02	103.21	103.74	102.56	105.67	102.34	105.15	103.24	105.58	105.49	103.05	103.35	101.15	104.17	104.04	104.35	106.4	103.7	102.27	104.05	104.81	103.9	104.02	104.59	103.77	104.73
104.91	106.99	106.4	105.34	105.22	107.16	107.22	106.35	105.71	105.23	104.09	105.46	105.7	106.27	104.82	108.49	108.11	104.44	105.2	105.8	105.21	104.94	107.8	105.7	106.71	107.11	105.94	104.95	107.2	106.86	104.18	107.14	105.48	106.26	105.76	105.73	106.21	106.53	107.57	107.23	104.99	105.01	106.61	105.5	106.08	103.95	107.35	105.87	105.54	105.45
118.52	117.83	117.19	117.52	117.01	117.82	119.8	118.94	118.03	116.12	117.57	118.92	116.82	118.51	117.65	119.1	117.75	118.86	115.87	120.38	120.84	118.05	117.69	118.68	117.58	117.39	117.94	117.39	115.68	119.09	119.42	117.63	117.16	116.77	115.46	117.4	119.15	114.83	118.52	117.16	118.74	117.76	118.26	117.13	119.48	119	116.21	115.06	117.49	116.94
106.06	106.61	105.2	109.25	104.69	107.31	106.65	106.14	105.79	108.33	108.74	105.93	108.05	107.43	105.71	107.5	107.67	107.43	103.49	107.39	105.86	106.14	105.52	106.71	107.93	105.34	106.55	107.07	106.51	105.35	108.83	103.63	106.47	106.91	105.77	109.28	107.17	107.64	106.6	106.55	105.49	107.08	104.26	107.64	108.27	107.5	106.65	107.52	107.55	106.86
110.76	112.33	111.29	110.93	110.46	108.46	110.84	112.56	111.73	113	114.4	111.76	111.64	113.11	111.64	114.59	107.18	113.73	112.07	114.69	112.25	112.14	111.58	111.1	110.75	111.11	113.77	113.83	111.03	112.54	109.83	113.22	112.16	111.19	113.46	111.54	111.49	112.04	113.98	110.97	111.59	112.96	110.62	112.65	112.13	112.87	111.28	110.44	112.24	112.22
111.32	110.35	111.37	110.11	113.06	109.86	110.58	110.09	108.34	111.3	111.01	110.35	112.95	111.42	111.59	112.63	111.59	111.07	110.2	111.71	109.51	112.3	109.49	110.38	112.02	110.52	111.02	111.9	110.91	111	107.97	112.98	112.04	111.24	112.44	112.33	113.32	108.94	111.02	110.3	112.24	112	108.49	111.05	111.03	111.24	110.03	111.96	110.33	110.56
111.65	110.9	110.78	113.03	111.99	108.97	112.61	109.97	111.71	109.91	114.74	108.5	111.32	114.36	111.97	113.47	112.68	109.63	109.95	111.87	112.53	112.42	110.63	110.15	110.14	110.23	111.01	111.39	114.41	110.79	110.26	110.96	111.75	112	110.87	112.74	110.08	111.36	111.54	111.57	110.71	111.47	113.13	111.36	111.97	112.67	109.15	110.48	110.46	109.77
104.33	105.94	103.55	103.96	104.41	105.39	103.92	106.59	104.67	105.33	104.35	105.6	101.98	103.17	105.97	105.34	102.23	105.58	106.31	106.62	104.53	102.63	103.17	107.29	105.48	105.33	105.07	102.08	105.94	104.63	105.84	106.67	104.41	103.75	104.67	106.22	102.76	103.21	106.35	104.7	105.46	103.5	104.32	106.52	103.64	103.28	103.81	104.05	104.08	103.94
106.17	106.76	105.47	105.28	105.2	106.06	107.43	105.43	105.1	106.43	107.25	104.69	107.19	106.95	106.66	104.25	105.95	107.33	107.84	106.55	106.18	104.87	105.09	106.14	104.5	104.46	107.6	107.65	105.34	106.16	103.57	105.71	105.06	105.85	106.56	106.32	106.63	107.93	105.43	104.46	105.67	107.56	105.78	106.56	106.45	104.73	106.53	106.48	103.33	106.53
106.77	104.63	102.19	103.78	102.87	106.83	103.73	105.2	103.32	105.32	105.17	106.2	107.1	105.53	105.79	105.36	104.39	106.38	105.36	101.95	103.99	105.76	105.05	106.86	104.56	100.07	104.91	101.86	103.11	103.05	103.99	107	104.13	104.05	105.09	102.21	103.89	105.46	103.64	106.02	104.56	106.11	103.95	105.93	104.57	105.96	105.23	105.92	105.74	104.19
112.65	115.41	113.87	113.21	112.29	110.7	114.36	112.48	113.33	111.96	112.1	112.81	112.19	112.38	114.96	110.43	113.41	113.31	112.8	114.59	111.81	112.3	113.24	112.3	115.22	113.57	114.25	111.63	113.98	112.82	114.78	112	113.26	113.38	112.93	115.35	115.45	112.68	115.52	112.89	111.57	113.88	111.75	113.23	113.39	113.28	114.61	112.2	110.69	113.5
98.421	100.97	98.668	98.122	100.2	100.86	98.771	99.974	101.91	99.789	99.726	101.33	101.07	100.32	99.905	101.73	98.618	100.54	99.709	102.07	100.6	99.351	99.362	98.156	102.51	99.79	100.48	101.18	101.73	99.853	100.88	101.84	99.986	99.166	99.629	99.798	100.87	99.393	99.469	100.08	103.3	102.58	101.89	101.49	101.23	100.73	101.2	102.1	100.22	100.81
109.43	110.85	110.17	111.84	109.59	110.69	109.82	110.83	111.68	108.5	108.9	108.69	112.17	109.01	112.35	110.37	108.68	111.32	109.57	112.27	111.12	109.92	109.03	109.12	111.95	108.9	111.56	111.69	110.85	110.86	110.69	110.06	112.37	110.69	110.53	111.43	110.5	111.19	110.82	112.89	110.85	110.19	111.11	109.77	112.38	110.19	110.8	109.51	112.9	113.49
104.32	106.03	104.92	105.33	105.17	106.29	105.6	103.67	104.77	107.51	106.28	105.36	106.23	105.1	104.52	105.74	104.61	104.21	105.6	106.2	105.34	104.11	104.9	106.14	106.84	104.31	106.23	103.48	106.27	105.1	104.56	107.21	104.76	106.92	106.6	107.22	103.47	107.46	103.7	106.05	106.22	103.66	106.42	105.4	105.39	106.47	104.12	105.75	104.7	107.69
118.38	117.27	116.75	117.07	118.51	117.23	115.21	117.83	116.87	118	117.6	118.35	116.94	116.12	116.86	117.6	115.88	117.63	116.22	115.99	117.9	118.76	117.39	116.58	117.38	117.26	117.17	117.68	116.54	114.17	119.95	116.3	116.56	116.22	115.65	118.37	116.29	119.24	118.7	116.08	116.52	116.97	117.59	119.33	118.09	117.55	115.69	116.37	116.33	119.2
114.38	116.26	116.13	113.99	114.95	115.35	115.59	115.68	116.64	117.03	117.55	117.03	116.37	115.74	116.95	116.85	114.86	115.62	116.21	115.69	117.04	117.85	116.25	117.34	116.96	117.33	115.95	117.32	112.91	116.36	114.93	114.24	116.18	116.3	114.67	115.29	116.86	115.88	115.57	117.2	113.61	114.67	119.51	113.29	117.68	114.59	117.34	116.33	116.09	115.94
110.64	111.89	109.46	111.02	111.94	110.61	112.21	111.61	110.26	109.58	110.44	110.33	111.55	111.31	108.76	112.31	114.25	110.77	112.72	110.83	110.62	113.39	109.58	112.54	110.58	110.19	110.48	109.09	108.84	110.85	112.05	112.4	112.91	109.81	111.22	111.05	110.58	111.67	110.87	111.89	110.79	110.58	111.85	110.43	112.72	111.38	112.62	112.09	113.54	109.1
105.38	104.28	105.63	103.45	106.69	106.37	106.87	106.7	103.39	107.71	105.05	104.27	105.91	107.18	105.39	108.04	105	107.72	105.11	106.21	108.13	105.95	107.21	102.64	107.77	107.14	105.78	109.48	103.63	106.4	104.49	106.54	105.03	104.7	106.8	108.32	104.79	104.78	106.36	103.2	106.24	107.54	105.92	105.28	104.42	106.89	105.85	105.73	106.54	104.12
108.54	107.51	110.67	109.43	108.86	109.02	107.37	110.78	110.45	109.93	108.76	109.97	109.35	109.76	108.15	108.24	109.48	110.52	108.61	109.17	109.8	110.17	110.06	109.31	111	109.25	110.02	109.73	108.4	109.62	109.66	111.65	108.93	109.76	109.65	109.27	111.86	110.24	110.14	109.55	110.29	109.14	108.98	111.09	108.45	109.79	108.54	109.69	107.56	111.76
105.21	105.57	104.21	104.73	106	105.32	102.46	103.83	105.08	106.56	104.31	102.87	105.25	103.7	105.18	105.03	106.37	101.96	106.77	104.59	105.28	105.21	103.38	104.12	103.44	105.18	104.87	103.33	106.24	106.1	103.96	108.57	105.5	105.71	103.79	103.97	105.71	105.64	106.42	104.59	104.36	103.91	105.01	105.96	106.22	104.52	102.28	104.39	106.61	102.16
100.13	97.962	102.23	100.42	100.8	100.96	99.531	100.63	101.45	100.3	99.948	100.28	100.68	100.43	98.836	99.503	99.161	99.864	101.1	99.173	99.585	99.859	100.52	101.11	100.5	100.71	101.23	100.56	99.164	101.47	100.47	98.88	99.119	102.41	100.47	98.172	100.74	102.17	100.49	102.52	99.739	99.741	101.78	99.702	98.833	102.46	97.627	100.68	102.34	99.694
105.55	105.4	107	107.04	106.5	107.76	106.89	106.17	106.56	107.13	107.59	105.83	105.87	105.29	105.95	106.12	104.96	105.95	106.89	105.36	105.87	106.7	106	107.55	106.56	105.91	104.47	107.75	106.06	105.32	104.45	106.17	105.7	106.46	105.87	106.27	104.03	105.62	106.21	105.33	109.58	108	106.25	108.25	105.76	104.4	105.08	103.61	105.3	104.92
107.66	105.52	107.05	104.79	106.64	102.81	106.67	106.48	106.46	103.62	106.29	105.32	107.96	107.78	104.9	107.05	105.96	105.47	105.92	108.57	109.27	106.1	105.5	106.12	107.27	106.5	105.97	103.15	107.97	107.68	106.37	105.82	109.56	105.81	106.36	105.77	106.6	107.31	106.76	107.26	106.95	106.17	107.38	106.45	106.57	107.71	106.71	106.83	103.94	106.28
107.16	105.12	105.91	107.17	105.84	106.64	105.48	106.61	105.72	104.5	106.51	104.46	108.58	107.63	106.19	108.32	105.8	105.74	105.69	106.4	104.32	104.18	106.47	107.73	107.09	107.52	104.88	106.25	107.71	106.1	107.68	105.98	105.55	103.19	104.57	105.6	106.95	105.37	104.35	107.25	107.77	107.8	105.64	106.53	105.67	105.66	106.67	105.71	104.22	104.3
104.35	105.15	106.39	103.21	102.88	101.99	106.38	104.03	104.33	104.92	101.94	105.35	105.05	105.02	105.03	104.52	103.37	105.2	104.19	103.39	107.03	104.74	104.17	104.82	104.91	103.23	106.11	105.55	104.64	103.09	103.4	104.94	105.01	103.91	104.35	103.73	106.78	104.97	103.57	104.05	104.38	106.22	105.34	103.55	102.72	102.95	102.87	104.99	103.65	103.56
111.68	111.94	110.01	111.59	112.93	113.01	112.47	111.26	111.23	113.85	111.5	113.05	111.06	112.52	111.55	112.62	113.31	113.13	111.83	114.15	112.6	111.92	110.31	113.52	112.08	111.35	111.31	113.24	111.1	113.12	111.76	110.74	110.31	111.79	111.84	112.77	113.77	112.21	112.51	111.8	109.52	112.79	113.89	110.25	112.9	112.76	112.67	110.71	110.97	110.8
106.01	106.29	105.62	105.06	105.3	102.96	105.75	103.12	103.61	104.87	106.01	106.05	105.72	105.82	104.84	106.9	107.46	106.94	107	105.95	105.92	104.46	105.92	107.76	103.36	105.12	106.16	105.59	103.07	106.35	105.73	107	105.55	105.54	107.85	105.66	106.8	106.69	105.78	105.77	107.08	104.94	108.9	104.86	107.87	106.87	106.07	104.08	104.6	105.07
108.13	107.65	108.21	105.42	107.18	106.62	106.72	106.35	106.52	105.08	105.76	105.03	108.82	106.25	105.38	105.94	107	107.13	106.41	107.39	104.95	106.05	103.54	104.91	106.66	107.28	108.99	108.01	107.22	107.36	105.24	106.25	106.81	106.82	106.52	105.95	106.31	105.38	105.13	102.64	105.76	104.72	106.4	106.86	106.78	107.82	106.13	106.57	107.21	104.03
104.84	105.29	106.6	103.93	104.8	106.22	105.2	105.22	106.06	104.85	105.4	103.36	106.89	102.41	105.68	106.05	106.44	104.96	107.06	104.15	106.75	106.83	108.83	105.15	104.29	106.25	106.03	105.52	104.44	103.86	105.74	107.56	103.49	108.93	108.52	106.36	105.36	107.55	106.97	105.02	107.12	105.88	106.68	106.25	105.25	105.16	103.19	106.94	105.22	106.42
111.74	107.65	108.69	110.35	109.43	110.83	109.9	109.96	111.89	112.29	108.3	111.35	108.41	109.49	111.46	110.94	111.24	110.24	109.87	107.71	106.67	108.27	109.04	109.99	110.65	109.05	111.51	109.05	113.27	110.01	112.06	110.49	109.13	111.56	109.45	109.18	108.85	111.05	111.01	110.37	110.83	109.14	111.2	113.86	109.21	109.05	111.02	109.74	111.21	108.68
106.24	105.49	105.67	104.57	105.31	104.96	106.21	103	108.3	109.56	104.74	105.59	107.39	105.58	107.61	105.79	109.26	105.35	106.59	105.43	106.21	107.62	106.29	105.88	105.47	105.07	104.63	107.13	107.6	102.82	106.39	107.58	105.7	108.54	104.34	105.15	106.32	107.86	105.14	105.12	106.78	106.06	105.63	105.18	107.09	107.82	107.42	104.88	106.53	106.9
114.44	111.29	109.1	110.85	112.29	111.26	112.76	110.85	112.56	112.25	111.44	110.16	114.12	111.98	111.76	110.15	111.85	110.45	111.89	113.45	111.8	112.73	111.77	110.26	112.44	112.87	113.12	108.7	109.89	112	108.92	111.91	114.11	111.56	111.03	111.61	111.69	111.99	113.08	112.85	110.48	109.74	110.83	111.59	112.91	109.44	111.46	110.19	111.1	113.03
105.94	105.11	107.04	105.11	106.97	104.53	107.23	106.6	105.99	104.99	105.63	106.8	104.53	103.81	103.92	107.6	104.59	104.07	105.78	106.49	103.96	106.35	105.33	104.08	104.82	103.6	105.22	105.94	106.35	105.24	106.2	106.79	102.22	105.3	105.5	105.84	106.74	104.55	103.51	106.12	102.35	105.42	105.25	106.98	105.08	104.28	106.5	104.65	106.8	104.15
116.52	114.8	117.55	116.36	117.87	119.66	117.29	117.68	118.08	117.95	116.74	116.65	117.08	115.11	117.59	118.72	116.51	116.27	119.43	118.23	117.25	117.43	119.03	116.65	117.49	116.68	118.51	118.95	115.53	115.9	118.18	118.73	119.82	119.15	117.64	115.7	116.73	118.85	117.79	116.55	115.51	117.53	118.39	119.77	119.38	119.06	117.34	117.93	117.15	116.77
104.24	104.8	104.43	104.66	107.49	106.09	104.64	104.56	105.45	104.94	107.66	104.81	104.65	106.51	102.05	103.04	104.96	102.26	103.54	105.77	103.62	104.73	105.47	105.08	105.11	106.53	104.33	106.84	105.08	104.66	106.69	102.68	106.67	105.46	107	104.95	104.99	103.81	107.7	104.99	104.67	103.28	105.86	102.83	105.97	105	106.47	103.84	104.99	104.58
106.33	105.97	107.12	105.42	105.96	109.59	106.24	106.5	109.13	104.05	103.39	108.08	108.07	105.96	105.79	104.9	108.86	105	108.32	104.21	106.16	106.72	109.83	108.06	106.12	106.82	106.26	104.43	106.26	107.96	105.55	104.66	107.64	103.82	107.12	107.66	107.48	107.16	106.97	106.08	105.78	108.33	106.02	108.28	104.83	104.48	109.56	106.7	107.04	107.45
99.199	100.39	96.013	99.776	99.62	99.712	99.34	98.937	98.281	100.87	98.14	100.04	101.62	98.056	97.839	100.35	100.3	97.669	96.988	99.191	97.966	100.32	98.484	100.97	100.33	98.861	103.62	100.24	99.25	100.87	97.827	102.1	98.296	98.27	99.144	99.053	99.404	100.1	101.14	99.512	98.049	100.06	102.67	98.802	100.02	99.826	98.371	100.46	98.198	99.195
112.78	111.91	110.05	110.66	111.32	108.94	111.21	112.29	111.89	109.34	113.58	111.02	113.37	111.75	112.87	112.07	111.76	112.47	111.69	110.07	112.2	111.84	112.88	112.69	114.56	113.73	112	110.98	113.08	111.43	110.39	113.25	113.12	111.96	111	112.07	110.23	110.99	113.48	114.87	115.11	111.43	112.85	111.76	110.04	112.07	114.18	111.35	110.35	111.01
119.42	117.55	117.92	118.56	119.24	116.52	117.91	119.9	116.69	117.51	116.86	117.46	116.26	117.54	118.63	115.02	116.71	117.56	119.13	119.76	115.56	116.65	117.17	115.52	117.85	115.39	115.63	116.15	117.35	115.13	118.46	114.97	120.21	114.59	116.31	117.99	115.93	118.8	118.37	119.96	118.23	118.92	118.06	118.39	117.56	117.75	117.17	117.98	117.7	119.02
111.29	113.81	112.37	112.44	111.16	110.35	111.69	112.75	112.32	110.22	113.1	110.7	113.55	110.68	110.69	113	111.95	112.87	111.03	112.89	109.97	111.7	112.33	109.75	109.85	110.12	113.13	113.97	112.08	110.94	110.12	111.26	111.56	113.29	113.32	110.81	112.34	110.68	110.06	113.09	110.79	112.06	112.82	111	108.6	110.25	110.64	111.7	112.35	110.35
104.97	105.77	106.69	104.48	105.39	105.41	104.91	104.25	104.81	102.67	107.22	106.73	106.89	106.8	103.52	107.57	104.35	105.3	106.62	107.15	105.87	105	105.54	106.52	105.73	106.19	104.3	104.72	105.32	103.8	106	103.63	105.65	107	106.58	102.44	105.41	105.4	105.74	104.68	104.52	107.69	107.08	106.76	105.77	107.6	105.36	105.18	104.15	104.05
110.19	109.89	111.82	112.87	110.83	111.48	108.22	110.04	110.7	109.65	110.14	109.38	110.42	112.72	111.21	107.68	110.95	110.53	109.92	107.86	109.45	109.67	109.81	109.49	111.83	110.56	111.16	111.64	110	110.51	111.08	111.69	111.56	109.06	110.87	111	110.94	111.53	109.59	109.74	109.85	110.46	110.43	110.49	110.02	106.61	111.13	109.95	108.07	108.34
111.36	112.61	110.8	112.59	112.38	112.37	113.93	109.77	113.85	111.53	112.69	111.88	112.52	113.59	114.27	113.12	111.85	109.17	112.05	110.57	112.54	113.24	110.84	111.19	110.81	112.27	111.75	113.79	112.23	112.9	111.13	112.13	109.56	110.7	111.72	112.66	111.5	111.68	112.03	112.11	114.11	111.27	110.55	109.54	111.86	115.08	111.96	110.86	115.36	112.57
112.05	112.9	113.86	112.75	110.55	112.45	108.58	114.34	112.79	113.29	109.37	114.71	110.26	112.2	114.24	110.89	112.15	110.92	112.42	113	112.78	111.3	110.95	112.56	111.73	110.96	111.38	112.16	111.99	110.9	110.66	111.61	111.36	109.98	112.65	111.73	112.44	110.61	113.25	113.01	113.45	112.47	111.42	110.64	111.05	112.83	110.08	109.77	111.42	112.89
104.57	105.62	104.21	105.53	107.02	104.15	105.41	106.05	107.63	103.74	105.12	105.79	104.76	106.88	106.95	103.03	104.63	107.65	106.29	105.19	105.13	106.56	104.75	105.96	105.32	105.74	106.49	105.71	106.24	105.64	105.22	103.54	104.88	105.83	103.18	104.43	106.08	105.93	104.81	103.89	104.99	105.22	105.81	104.57	106.79	107.32	105.3	100.87	104.71	105.07
110.46	112.8	113.12	110.41	112.52	110.68	109.12	110.01	111.41	110.14	111.83	112.05	107.8	110.98	111.67	111.01	111.29	109.65	109.58	110.47	109.37	110.91	110.82	106.89	112.91	112.08	113.74	111.84	111.05	110.85	111.7	112.35	111.66	112.75	111.67	110.48	112.79	113.86	110.62	111.24	110.17	108.98	111.86	111.14	109.96	109.57	112.82	109.8	109.02	110.47
106.32	105.34	104.78	103.25	104.7	104.99	105.09	102.16	105.85	104.56	107.04	104.75	104.21	104.33	105.64	102.81	105.06	102.81	105.91	104.7	105.41	104.74	105.37	105.54	104.77	103.92	103.73	103.79	105.55	104.76	104.51	105.04	103.14	105.75	102.62	104.85	103.69	105.56	105.77	100.93	103.03	105.24	106.29	105.94	103.75	104.62	106.35	105.55	105.3	105.28
102.87	104.86	107.51	103.61	102.78	105.85	103.75	105.34	105.42	105.7	104.23	104.92	103.48	105.61	105.79	106.37	106.15	104.93	103.78	105.84	102.66	103.42	103.66	107.66	105	104.44	104.73	104.24	105.53	105.22	104.59	105.53	104.7	104.38	105.82	102.75	104.16	104.64	105.32	106.05	105.7	105.66	104.28	105.24	105.56	104.1	105.27	104.96	104.72	104.32
101.87	99.194	100.9	101.87	102.71	101.41	99.161	101.11	103.09	100.63	101.19	101.57	101.59	99.957	100.07	99.925	100.3	101.49	99.485	100.32	101.34	98.883	100.19	102.16	102.42	100.17	101.12	101.94	101	101.01	100.51	101.62	99.086	97.379	101.53	100.15	99.697	100.9	102.65	101.38	103.29	99.96	100.78	100.32	101.31	100.54	100.82	101.5	100.93	100.56
111.3	111.81	111.64	110.04	111.77	110.23	112.55	110.82	109.74	111.83	111.91	112.89	109.22	113.16	112.33	112.54	109.77	110.32	110.84	111.48	111.92	110.92	112.61	110.15	109.52	112.75	113.21	113.18	110.99	112.22	110.68	111.25	110.01	111.01	112.22	112.09	112.3	111.18	110.15	111.67	112.33	110.74	110.62	111.1	110.61	110.06	109.73	111.7	109.9	112.19
97.841	100.39	99.311	101.58	101.39	101.2	98.099	100.35	100.03	101.09	101.9	102.14	99.788	99.769	100.97	101.53	99.836	100.65	101.04	100.05	104.05	101.86	102.02	103.25	101.22	102.58	101.85	101.33	101.84	99.979	100.8	99.668	101.53	101.65	98.594	99.389	99.415	101.48	98.905	99.502	100.46	99.783	102.32	99.737	100.1	100.09	102.27	102.11	99.245	101.96
113.17	112.53	114.7	111.38	113.13	112.04	110.59	114.27	112.2	113.07	110.69	110.44	110.02	110.81	113.49	111.88	109.49	110.99	111.51	113.71	113.34	112.83	108.78	109.61	111.85	112.56	113.15	113.09	113.07	109.56	112.99	112.15	111.33	111.97	113.09	113.12	112.26	112.44	109.72	110.92	110.05	112.74	111.13	113	113.84	114.16	111.11	110.62	112.05	111.09
100.44	99.71	98.79	99.199	99.446	99.82	99.722	99.967	99.004	100.47	98.334	98.716	99.276	98.781	100.53	101.84	100.88	99.338	98.956	101.14	101.9	99.224	98.707	101.32	99.715	100.37	100.48	100.44	98.708	99.718	99.45	99.226	100.86	99.102	98.461	99.977	98.796	99.419	100.38	98.945	97.895	100.82	100.12	97.47	100.52	98.734	100.24	100.63	101.2	100.99
109.49	110.31	113.74	110.54	110.11	113.35	109.83	109.71	112.36	110.33	113.58	111.36	111.65	109.37	112.4	111.81	111.53	112.49	110.74	107.97	110.36	111.53	111.37	111.91	112.36	111.56	111.58	111.1	109.28	110.72	109.84	112.1	112.9	109.03	111.64	111.45	110.4	108.66	110.8	109.72	110.53	109.2	111.81	111.21	112.12	110.66	111.62	111.27	112.98	110.8
114.81	114.05	116.49	112.25	114.86	111.64	113.95	112.17	111.5	112.68	113.34	110.02	110.53	113.64	113.49	112.86	112.59	113.77	114.67	111.98	114.18	112.45	113.79	111.03	112.65	114.24	111.91	111.97	113.06	110.95	114.71	113.14	112.19	112.9	110.24	113.43	113.71	113.85	113.91	113.87	113.19	113.89	112.47	113.47	111.22	114.09	114.08	115.36	112.37	113.75
105.63	106.32	106.06	105.27	106.71	107.27	106.21	108.55	105.36	106.05	104.07	107.92	107.34	107.05	104.04	106.17	107.2	103.23	106.27	106.87	104.27	107.79	106.96	102.21	107.02	105.45	104.95	103.85	104.16	107.64	103.67	105.65	106.48	104.72	106.24	104.56	107.29	106.71	106.87	104.65	106.67	106.2	103.82	105.18	106.17	104.71	105.49	103.04	109.26	104.6
108.79	109.29	110.09	109.26	108.02	108.33	110.55	110.45	106.79	109.91	109.21	110.85	109.39	111.63	111.56	109.12	112.63	109.59	109.15	108.88	111.91	110.61	111.11	109.39	108.34	110.27	109.84	109.83	107.87	111.09	108.36	107.66	109.59	110.75	110.47	109.47	109.55	110.36	108.31	109.58	110.64	109.01	109.65	109.55	110.97	110.55	109.19	110.63	109.24	109.52
106.71	104.46	101.77	102.79	103.92	106.33	104.28	105.41	105.14	104.84	104.09	104.05	103.28	105.21	103.64	103.82	101.58	105.2	102.88	105.9	103.85	104.31	104.61	102.72	102.55	103.43	104.51	102.96	102.44	105.21	104.5	102.88	104.4	102.03	103.57	107.78	103.11	104.42	102.6	104	107.22	103.43	106.3	104.29	102.74	103.04	101.72	104.37	103.44	105.28
105.64	104.07	107.11	105.8	105.39	108.72	107.05	105.84	104.47	107.93	106.48	103.53	105.28	107.47	105.93	105.2	103.11	108.7	105.02	105.73	107.43	107.52	106.86	104.64	104.56	105.37	104.4	105.65	105.39	106.44	106.65	106.34	106.55	106.53	106.85	102.95	106.26	106.17	105.29	106.21	103.71	105.71	105.09	107.23	104.87	104.89	104.85	107.39	106.19	106.3
106.93	103.98	108.66	104.33	107.18	105.45	105.29	105.59	105.54	106.89	106.18	104.77	106.11	105.51	105.65	105.22	107.99	105.24	106.97	104.64	105.33	106.51	107.13	106.48	108.9	106.43	106.17	107.59	107.5	106.98	103	106.07	108.29	104.87	105	107.87	109.57	106.93	104.78	106.34	106.83	107.7	105.78	105.41	104.94	106.91	105.32	104.79	107.07	105.15
106.83	104.92	104.8	106.7	106.5	104.54	106.53	106.07	105.68	106.84	106.44	107.22	108.87	106.24	104.44	105.78	106.34	107.3	105.19	108.73	105.99	107.28	105.7	107.35	105.91	105.4	106.56	106.45	103.78	106.19	108.42	104.77	105.88	106.63	108.28	106.52	108.44	107.43	107.6	107.34	106.21	105.88	106.66	106.98	105.38	105.49	103.76	106	106.45	104.12
106.77	105.81	105.4	105.16	104.46	106.59	104.07	107.57	105.11	107.92	107.29	108.52	107.1	106.33	107.39	106.63	107.58	106.64	103.65	106.64	107.41	106.32	106.45	105.62	105.37	105.92	105.77	106.37	107.37	106.39	107.29	106.24	106.34	105.99	105.96	106.77	105.67	106.26	106.92	105.02	105.23	105.02	105.7	105.86	106.92	106.1	107.56	106.45	109.13	108.19
105.52	105.84	107.58	104.75	105.51	104.52	106.03	106.82	104.69	105.61	103.68	104.12	106.85	105.97	106.42	108.16	107.77	106.48	107.05	103.42	107.17	107.85	105.4	104.71	106.06	105.61	107.33	104.61	106.42	108.8	103.71	103.92	105.5	105.59	106.04	102.87	107.45	104.84	105.53	105.01	105.66	106.51	104.5	105.69	103.02	105.37	103.6	105.55	105.78	105.32
110.54	110.98	110.37	112.66	110.47	109.96	108.77	111.96	111.14	112.14	111.9	110.3	111.67	110.45	110.52	109.21	108.54	110.93	108.21	110.61	109.11	112.9	110.15	113.45	111.61	112.22	109.87	109.04	111.43	112.3	107.76	111.42	109.15	114.09	109.16	112.14	112.3	111.68	110.82	110.3	110.79	109.84	111.05	108.91	109.85	112.58	111.92	112.04	108.95	109.66
112.23	109.32	108.4	109.48	112.4	111.04	110.58	111.85	110.34	109.37	110.82	107.52	112.15	107.61	111.02	108.18	110.07	109.35	108.84	109.79	110.59	109.24	111.89	108.99	109.54	109.97	109.92	108.71	114.18	111.53	111.21	110.95	108.72	109.75	107.45	111.77	111.5	110.58	109.23	111.62	111.9	107.58	109.51	113.75	109.99	111.1	110.41	111.68	110.91	111.83
109.65	110.1	111.07	110.14	110.04	110.09	110.35	109.71	110.3	106.79	108.51	110.15	108.59	110.3	108.15	109.49	109.67	106.7	111.27	110.5	110.17	109.14	108.18	111.58	108.38	109.2	110.34	108.38	112.06	110.37	109.24	109.38	108.99	110.46	110.33	110.58	109.15	107.01	110.74	108.03	110.76	111.51	110.29	110.77	109.28	111.05	109.55	112.05	109.29	110.95
105.52	104.11	107.17	104.85	104	104.51	106.01	103.99	107.63	108.4	104.46	103.99	104.54	103.63	102.86	102.46	105.85	105.38	103.85	105.62	104.13	103.73	104.08	105.45	106.14	105.15	102.82	104.58	107.31	104.58	106.99	105.56	106.37	104.05	105.68	104.34	105.23	103.54	108.41	104.9	107.74	106.46	105.28	104.58	104.38	105.1	106.84	104.71	104.95	105.93
105.44	104.59	104.56	104.2	103.32	104.25	104.22	105.34	102.95	107.18	102.4	103.93	100.94	104.61	102.52	104.39	103.7	105.02	104.13	104.83	103.46	103.59	104.24	105.73	104.03	103.43	102.79	103.71	102.9	104.15	102.27	105.94	104.75	106.33	103.96	103.26	103.55	104.1	104.79	105.26	100.1	104.19	106	102.81	103.63	105.37	103.94	106.87	100.81	104.1
104.81	104.53	103.17	105.77	104.29	105.55	102.81	106.31	103.64	104.64	102.78	107.14	104.64	104.6	103.39	104.38	102.52	103.94	103.8	102.45	104.29	104.96	105.99	102.7	101.66	105.97	104.43	103.84	104.48	102.35	104.28	103.58	106.68	104.1	101.91	104.71	105.14	105.18	104.85	102.94	102.51	104.37	103.31	103.98	104.11	103.84	104.84	102.36	104.23	104.05
107.19	106.16	105.96	106.87	105.37	104.12	103.01	105.07	106.24	104.13	106.17	105.13	105.34	104.73	105.54	104.53	107.92	105.98	105.26	104.35	105.2	104.48	106.75	107.09	105.34	107.31	107.21	105.39	106.67	106.08	104.53	107.63	105.73	106.73	106.26	107.05	104.52	105.65	105.12	105.56	106.28	106.4	109.07	105.57	105.84	109.68	103.34	106.33	106.41	105.89
106.48	106.82	104.79	106.71	108.56	105.8	105.93	105.09	107.11	106.75	105.55	106.01	105.46	105.88	106.37	106.23	105.49	106.46	105.29	105.27	106.12	106.82	105.5	104.8	105.05	104.6	107	106.37	106.1	106.58	107	106.73	103.84	104.72	105.21	104.51	105.5	105.4	104.7	104.96	106.61	106.04	108.18	105.13	102.64	104.8	104.79	107.21	106.18	105.99
105.74	105.9	105.94	107.46	106.78	108.16	106.9	104.79	106.76	105.52	106.42	104.85	106.77	106.05	107.13	107.12	108.24	105.47	106.09	105.91	107.22	105.54	108.56	107.03	108.56	106.77	107.12	108.7	105.08	108.07	108.73	107.46	106.6	108.99	107.36	107.08	107.35	109.09	105.77	108.34	107.14	105.89	104.88	109.59	107.25	108.72	106.21	107.28	108.62	105
104.56	106.61	104.31	103.55	101.84	105.64	103.44	101.79	104.27	103.94	105.24	103.35	103.27	104.71	106.11	103.92	104.48	103.15	104.06	104.02	104.29	104.44	105.98	104.84	104.64	104.52	101.93	102.58	102.69	103.42	103.01	103.47	103.89	107.46	103.78	101.83	103.12	107.21	104.73	104.43	103.22	104.46	104.22	105.44	103.8	103.25	104.73	102.34	104.57	103.06
104.27	104.36	107.69	106.51	107.08	105.73	105.92	107.62	104.78	105.56	105.51	105.58	106.78	105.83	106.23	105.98	106.88	106.05	104.79	105.14	105.88	103.91	105.33	105.55	105.88	104.78	106.5	105.99	105.61	106.39	104.98	106.09	103.84	107.16	105.71	105.13	106.4	104.11	105.6	105.49	107.25	102.52	104.96	106.78	104.69	103.94	107.93	106.09	106.13	105.73
105.55	105.9	104.74	104.79	104.58	108.17	104.26	105.09	103.84	107.34	105.39	106.07	104.91	103.64	106.08	103.91	106.19	106.12	104.34	103.79	104.31	107.67	104.66	107.56	105.99	106.09	102.72	109.01	105.19	108.15	105.51	108.65	106.71	106.74	106.41	104.07	108.91	103.81	107.01	106.39	107.34	104.79	105.21	104.48	105.83	105.03	106.13	106.12	108.74	106.56
107.33	106.68	104.73	106.41	104.14	105.89	107.66	108.1	106.15	106.34	104.66	104.18	108.21	107.03	105.16	105.31	106.65	106.13	103.13	106.2	104.14	105.63	107.82	106.03	106.28	108.85	107.44	104.84	105.53	103.42	103.01	104.25	104.04	104.22	104.99	100.49	106.59	108.81	105.36	105.8	104.13	105.7	106.08	105.73	104.5	106.24	107.07	105.98	105.66	106.85
105.26	106.28	105.88	105.26	105.5	103.63	102.75	104.73	104.29	104.06	105.47	103.25	104.99	103.95	105.29	104.75	103.64	104.48	104.64	104.3	104.12	104.58	105.51	104.73	105.05	106.24	105.17	105.62	102.97	105.64	104.68	106.79	104.16	105.65	104.58	106.71	105.77	105.17	106.38	104.78	105.86	105.17	103.48	104.05	105.91	104.48	104.7	105.29	107.13	106.03
109.31	112.96	109.12	109.78	112.26	111.66	109.95	110.69	111.26	109.71	111.94	111.44	108.89	112.56	109.17	110.74	111.78	106.07	114.03	110.19	110.32	112.82	109.51	110.93	108.89	110.68	110.54	110.32	113.79	110.17	108.79	109.59	108.88	108.81	108.49	110.24	110.97	111.55	107.95	109.6	108.47	110.91	109.91	109.85	111.06	111.46	109.65	112.73	110.37	113.24
111.96	111.77	112.65	112.25	111.77	112.69	114.81	111.9	111.66	111.57	111.92	114.01	110.89	112.79	111.54	111.98	110.76	112.76	114.35	111.46	113.31	113.06	111.73	112.97	112.65	112.46	111.89	111.37	111.72	113.31	112.9	113.09	108.49	112.19	111.6	113.41	112.73	109.19	113.65	112.69	109.46	111.89	113.1	111.98	112.59	114.58	111.35	115.16	111.83	111.89
109.61	108.06	105.62	104.86	106.56	107.22	107.77	108.01	106.04	105.92	107.2	106.59	106.37	106.53	104.8	107.55	108.84	106.69	107.53	106.9	103.63	109.01	106.24	108.45	107.05	105.61	107.92	105.75	107.57	107.32	106.22	107.04	107.02	105.76	105.57	105.65	107.2	105.37	107.76	109.13	108.26	107.13	107.58	107.37	107.99	106.08	109.45	107.62	106.86	106.02
100.49	99.843	99.619	98.488	97.842	100.59	97.323	102.07	102.63	99.028	98.678	98.583	102.2	98.954	99.198	100.51	99.869	102.4	99.506	99.627	100.39	102.01	101.01	100.67	99.537	99.074	100.56	100.03	99.63	100.08	101.98	100.37	100.23	101.36	99.396	98.538	98.665	100.9	97.746	99.444	101.41	99.996	99.838	98.254	100.73	99.913	99.283	100.97	100.04	99.986
105.95	106.32	110.01	105.04	107.76	107.25	106.15	104.64	104.59	105.64	104.96	105.15	104.21	106.13	105.81	105.26	105.69	105.43	105.66	105.46	107.84	105.74	107.2	104.84	105.96	105.15	106.43	107.6	103.87	104.85	108.5	105.32	107.41	104.96	105.22	104.18	108.23	106.55	103.11	104.31	104.31	107.51	104.81	105.41	106.02	106.69	104.96	108.19	105.15	106.28
105.79	105.16	106.28	107.09	105.14	105.84	106.02	105.93	103.63	105.4	105.95	105.25	107.97	104.95	102.94	106.64	106.07	105.35	105.53	104.42	105.5	106.36	107.25	106.02	106.65	104.52	106.44	106.79	105.04	104.75	104.39	104.91	104.07	106.56	103.66	106.52	103.24	106.64	105.88	107.27	106.14	107.15	104.08	105.36	107.35	105.78	107.19	104.7	105.49	103.96
106.05	106.91	105.46	105.87	106.43	106.73	105.48	104.76	106.1	109.01	104.24	106.43	106.55	104.49	108.4	106.99	104.27	107.24	107.41	104.38	105.2	106.7	110.25	106.76	107.87	106.65	105.76	105.01	106.79	105.97	106.22	107.34	108.5	106.4	107.45	106.5	106.8	107.38	105.58	105.06	105.18	106.65	105.19	102.12	107.86	106.99	106.77	104.66	107.11	106.39
104.89	105.02	106.85	106.02	107.97	106.42	106.02	106.65	105.18	104.97	104.22	106.2	105.39	105.71	104.89	105.42	105.09	103.95	104.83	105.16	106.14	106.34	106.97	106.63	104.59	104.86	106.55	105.06	107.94	103.37	106.92	107.18	105.07	105.84	105.91	107.48	107.11	105.16	103.94	105.09	103.81	104.85	105.69	105.18	103.87	109.61	106.27	105.9	105.44	106.71
110.24	111.16	110.64	111.17	110.39	110.51	111.85	109.3	110.78	110.59	110.6	112	111.06	109.11	110.52	111.35	110.14	112.9	110.44	109.11	111.23	108.67	108.95	109.64	111.15	111.22	110.22	112.12	111.03	107.41	109.3	109.43	111.24	110.2	110.12	108.24	110.18	110.25	110.56	110.26	110.45	109.23	110.55	110.73	109.11	110.43	111.18	109.63	111.04	109.07
113.1	112.24	112.19	113.98	113.3	111.59	111.33	111.66	110.37	112.33	113	111.83	110.32	113.87	112.44	111.07	112.84	112.55	109.57	109.78	109.99	110.39	111.97	112.3	112.87	112.15	112.9	112.37	112.33	111.35	111.05	112.56	109.99	111.05	111.97	112.52	111.51	111.22	108.34	112.52	111.24	111.94	112	111.9	110.46	111.16	112.56	111.33	111.31	111.22
110.6	108.73	112.57	110.21	108.9	108.19	107.59	110.65	111	111.05	110.62	109.45	109.94	109.03	109.47	110.87	110.51	108.74	109.87	108.96	109.68	110.46	110.82	109.05	110.85	109.37	110.67	111.44	108.98	110.06	108.17	108.98	111.8	110.44	107.01	111.28	112.19	110.37	107.18	111.56	107.65	110.14	108.51	109.44	109.11	110	109.61	110.29	109.75	109.23
103.87	104.65	104.43	104.11	106.28	106.89	105.54	103.54	103.3	105.78	107	104.31	106.1	104.48	104.08	105.12	106.3	106.61	103.01	103.69	102.87	107.45	104.57	103.84	106.47	104	104.2	104.31	105.52	105.6	107.09	104.25	105.11	103.4	105.66	104.05	105.66	105.11	104.57	103.1	105.15	104.81	104.28	106.43	105.81	104.72	107.93	106.25	104.98	104.07
107.93	103.83	105.98	107.21	103.78	103.84	106.11	104.84	106.84	105.14	105.36	107.86	107.71	106.38	104.01	105.72	106.25	104.45	107.39	106.84	103.9	106.63	106.51	107.53	106.46	105.63	105.83	107.61	106.64	106.43	107.77	105.19	103.88	107.57	107.94	107.3	106.17	105.06	106.31	106.16	107.61	107.13	105.61	107.69	107.72	106.33	106.5	106.13	107.72	105.76
104.9	106.96	107.16	106.78	104.89	104.87	105.3	106.95	106.01	105.04	106.06	106.13	106.66	107.6	106.35	105.74	105.27	106.36	103.56	107.61	106.52	104.76	103.13	103.3	104.44	105.17	107.79	104.37	105.15	107.52	107.65	104.25	106.52	106.36	109.16	105.49	105.16	108.58	105.53	105.59	104.99	105.83	106.41	106.94	106.81	108.18	105.44	106.91	106.75	106.72
117.16	118.23	119.48	116.07	118.62	118.54	120.51	118.12	117.9	116.87	117.8	119.63	117.46	116.94	116.62	116.1	118.06	115.47	118.53	116.69	119.11	117.53	116.62	118.09	118.39	113.63	121.06	117.29	119.2	117.17	119.43	117.51	119.04	117.03	115.92	118.89	117.32	116.97	117.2	118.2	117.58	115.46	118.53	116.78	119.68	118.07	119.16	117.59	118.79	115.02
110.78	113.25	113.08	111.47	112.91	112.63	111.76	107.94	112.37	111.36	113.6	111.44	112.94	110.86	111.66	111.21	112.62	111.33	110.86	113.09	111.35	110.92	113.08	111.35	112.25	112.22	113	111.41	110.81	111.2	110.33	111.86	110.26	112.27	113.02	111.98	113.14	111.01	111.71	112.94	111.72	110.2	111.35	112	110.41	110.75	111.7	108.7	110.58	110.94
98.843	98.525	101.69	98.841	102.32	98.971	98.356	98.183	100.02	101.65	101.66	97.407	100.37	99.707	99.124	100.26	100.68	100.56	101.55	100.87	99.827	101.3	101.57	101.28	98.76	100.91	102.08	100.82	98.881	102.53	99.019	99.817	98.319	102.3	101.45	100.27	98.814	98.48	100.69	100.44	98.192	100.52	100.14	100.69	102.06	100.68	101.56	101.99	100.95	97.921
107.35	106.76	108.81	108.24	106.98	106.57	106.22	105.32	107.16	106	106.75	103.7	106.77	106.66	106.54	105.52	104.59	106.07	105.14	105.14	109.77	106.27	107.27	107.7	104.56	104.64	106.6	104.72	105.11	105.88	102.45	105.42	108.37	106.32	106.34	104.81	106.14	105.28	106.39	105.89	105.87	106.53	106.4	105.76	104.57	107.1	106.59	105.41	106.91	107.09
104.25	106.43	104.58	106.06	105.79	108.49	102.74	104.16	103.86	105.91	104.4	104.06	105.08	106.03	102.43	105.55	105.21	106.77	103.64	104.17	104.1	105.7	104.71	104.99	105.29	104.66	105.42	107.35	103.95	104.32	104.75	104.31	104.78	104.84	108.02	104.41	103.47	100.16	104.42	103.43	105.39	104.1	105.81	104.97	103.83	105.34	105.62	104.45	103.38	104.13
110.16	111.85	113.49	113.72	110.84	110.99	111.26	111.6	112.01	112.71	110.79	111.16	112.43	112.37	110.43	112.11	109.44	111.41	111.49	114.39	112.44	112.1	111.66	112.42	111.42	110.95	112.43	111.38	112.14	111.64	114.14	110.5	109.66	111.99	110.94	113.66	113.16	113.29	109.36	112.1	113.13	111.76	112.46	111.01	112.35	112.71	110.09	113.48	112.33	113.31
111.18	108.81	110.13	111.21	108.95	109.77	111.12	108.32	109.77	109.78	110.91	109.55	111.77	110.8	109.33	109.98	107.56	108.73	109.57	110.18	110.2	111.15	110.76	109.44	110.53	108.62	111.54	108.96	112.28	109.98	109.04	109.78	108.58	110.27	108.95	110.44	110.08	110.05	110.13	108.86	110.21	108.81	109.8	112.48	109.25	109.74	111.19	110.05	110.37	109.47
108.42	107.28	111.43	109.43	111.06	109.15	107.38	109.58	109.34	111.73	111.1	108.94	109.28	112.27	109.24	110.61	109.21	110.13	108.18	110.79	108.83	111.64	108.85	109.46	109.56	108.22	110.1	109.62	109.57	109.24	109.96	110.6	109.43	110.18	106.64	109.78	111.26	110.77	109.42	109.18	108.68	108.59	109.75	107.44	110.26	110.3	110.12	109.09	110.14	111.28
104.74	105.73	106.43	106.15	104.88	104.58	107.57	106.74	104.64	105.91	107.09	106.22	104.94	103.63	106.81	104.88	104.67	105.55	107.04	106.51	106.19	105.46	103.95	104.62	105.34	105.86	105.25	106.13	104.61	104.59	106.57	106.41	107.31	105.25	106.37	106.88	104.79	105.76	107.25	105.54	105.96	105.97	105.86	104.48	104.72	105.51	107.39	105.34	106.09	107.39
115.91	112.98	112.3	112.63	112.22	112.86	113.1	111.38	110.32	115.1	113.97	112.66	113.19	113.33	111.68	115.69	111.96	113.81	110.11	114.45	110.64	112.35	113.92	109.81	114.37	113.01	112.19	113.22	112.54	112.63	114.83	111.01	113.46	113.29	113.35	111.94	111.05	115.34	113.54	110.64	111.64	112.79	114.29	112.41	111.88	113.7	115.55	111.42	113.44	112.5
106.3	104.02	105.03	106.76	105.55	105.72	106.57	105.15	106.88	104.15	106.33	105.29	106.86	107.73	103.95	106.4	107.62	107.28	105.24	105.3	105.68	107	105.09	104.84	103.72	104.4	104.87	105.94	105.7	105.62	103.75	104.42	104.58	105.71	102.91	105.55	105.27	105.19	106.31	109.43	107.05	107.18	107.04	106.27	106.05	106.01	106.75	107.02	102.96	103.53
109.22	110.24	111.75	114.76	110.56	112.78	107.93	112.11	110	110.14	113.5	112.27	110.68	113.34	110.5	111.81	110.3	111.85	113.8	112.12	112.88	110.45	112.18	111.91	111.87	110.48	110.66	111.75	110.05	109.89	112.77	112.62	111.61	109.93	110.44	112.87	112.29	112.89	111.46	111.55	111.56	112.97	111.06	111.48	110.41	110.3	111.34	111.28	111.87	110.35
103.89	107	105.51	104.77	105.24	104.27	104.51	105.13	103.77	104.23	103.8	106.08	107.22	106.56	104.16	106.79	106.03	107.02	104.16	106.13	104.87	104.37	106.29	104.49	104.64	107.35	105.3	104.32	105.53	103.26	103.78	104.66	105.71	105.32	102.54	106.2	106.17	105.27	105.93	107.77	104.99	105.85	106.26	106.06	105.72	106.7	105.22	105.14	104.83	106.54
119.18	117.34	115.9	117.84	118.56	116.48	117.13	117.12	116.73	117.09	116.49	117.88	116.37	117	117.6	118.42	117.54	116.42	117.35	117.9	117.03	116.19	118.46	119.02	118.74	119.9	118.36	116.07	119.82	119.09	118.55	120.98	118.56	117.99	118.76	117.44	116.8	118.53	116.68	117.52	117.48	115.92	119.13	117.54	117.99	115.6	121.19	115.57	117.87	116.88
108.56	107.8	110.34	111.74	110.53	110.71	111.27	108.29	109.32	110.16	111.45	109.03	109.28	109.77	111.33	107.58	107.92	110.64	109.06	109.15	110.42	109.08	109.95	109.89	107.92	110.11	112.07	107.72	110.55	107.13	109.7	108.94	111.91	110.06	108.22	109.05	109.65	111.46	110.55	108.77	109.84	108.43	110.49	107.98	111.25	110.34	110.59	109.6	110.01	107.46
105.56	108.43	107.1	107.55	107.25	107.07	107	106.44	107.6	107.83	105.98	104.82	105.47	107.03	105.54	104.36	108.59	106.53	106.95	106.05	107.26	106.31	105.52	107.66	104.7	105.5	106.4	106.06	105.15	105.59	104.98	106.44	105.66	105.84	105.09	106.28	105.21	106.43	108.9	105.22	107.3	106.42	107.32	105.82	107.89	106.53	106.41	104.69	106.43	104.84
101.9	104.68	105.59	105.41	103.6	103.61	105.68	106.93	101.43	102.32	102.16	102.84	105.11	104.54	102.53	104.36	105.42	106.39	103.85	105.15	104.78	105.44	105.95	104.99	102.01	104.64	103.33	105.33	106.24	101.92	104.41	105.51	105.38	104.1	103.42	102.97	105.84	104.7	103.74	104.22	104.59	106.41	104.25	106.45	104.74	104.54	102.43	104.53	105.18	105.31
119.5	118.01	117.49	117.29	118.86	119.18	119.17	119.16	117.62	117.05	116.24	119.52	117.46	117.71	118.35	117.74	118.47	117.12	116.55	115.71	115.77	116.86	117.75	117.48	118.25	117.63	116.93	116.34	115.49	117.58	118.92	117.05	115.95	117.07	116.04	117.13	117.16	117.72	119.01	117.25	117.32	117.12	116.11	118.55	117.35	120.04	118.33	116.54	117.78	116.14
105.77	106.86	107.43	106.01	106.2	106.59	108.12	108.1	107.22	107.17	109.87	108.75	106.34	107.58	106.93	105.6	106.99	108.3	107.83	109.56	109.63	105.45	107.49	107.65	106.34	106.22	107.18	105.38	107.17	107.38	106.74	107.54	106.81	108.87	108.6	109.01	108.01	108.74	108.78	108.02	108.16	108.52	107.55	103.79	109.09	105.87	106.56	108.12	106.82	108.52
108.49	107.6	105.57	107	105.73	106.23	103.85	105.56	105.11	106.49	108.6	105.84	108.59	106.29	105.96	105.98	107.73	107.44	106.37	107.28	106.94	105.19	107.26	107.37	106.5	108.31	105.79	106.88	106.54	108.4	106.91	107.85	108.56	104.52	107.16	107.19	107.28	107.1	108.21	106.22	105.64	107.66	104.89	106.07	107.03	108.26	107.47	107.76	106.16	106.8
102.57	104.85	102.91	104.57	107.24	106.25	105.1	105.56	107.55	107.05	104.61	106.53	105.49	104.17	104.2	105.69	105.97	106.78	105.44	104.59	105.64	103.74	106.89	107.93	105.68	107.56	105.83	105.2	105.35	107.31	104.12	106.46	107.03	103.12	105.11	105.67	105.89	105.34	107.56	104.74	105.31	107.03	103.65	107.25	106.85	104.27	105.84	104.6	105.46	105.51
107.25	104.72	107.09	107.26	106.18	106.09	105.13	106.2	107.77	105.29	106.73	106.06	106.39	105.95	105.43	106.33	106.65	106.02	106.74	104.51	106.43	107.16	107.02	105.93	107.04	106.03	104.89	105.49	106.78	103.41	105.47	106.26	107.15	108.18	105.35	103.88	106.14	105.26	104.62	104.53	105.14	105.51	106.15	103.97	106.13	106.9	104.78	109.91	106.37	107.98
106.03	107.28	104.86	106.15	106.68	105.3	105.11	105.56	105.87	106.71	107.37	105.68	104.63	103.99	106.39	105.81	107.78	105.78	106.13	106.58	108.1	106.31	106.32	107.66	106.03	106.96	104.19	107.74	106.16	107.27	105.01	109.4	108.57	106.41	104.83	106.39	105.99	106.83	105.38	107.5	105.98	106.98	105.11	105.13	106.38	104.84	104.15	107.1	108.83	106.7
106.49	106.36	103.44	106.11	105.88	105.64	105.41	104.82	105.88	104.07	107.21	107.44	104.78	106.46	106.81	104.74	106.8	106.5	104.22	105.19	106.73	108.55	106.03	106.17	106.05	106.58	105.34	106.68	105.48	107.71	105.62	107.21	104.72	105.9	106.59	107.67	104.74	104.16	104.48	105.91	107.08	105.9	105.93	107.02	104.01	105.73	108.01	107.13	107.16	106.97
114.95	116.11	118.44	117.2	114.02	115.88	115.22	115.99	116.28	115.51	115.53	115.41	116.42	115.77	115.16	116.41	117.76	116.9	115.87	114.39	118.77	114.7	118.21	116.45	114.55	115.05	115.96	115.15	118.48	118.05	114.51	117.81	116.48	114	113.39	116.06	117.98	115.22	116.95	118.34	118.06	116.51	117.1	116.86	116.61	116.6	115.7	118.38	113.37	116.6
103.41	102.94	102.75	103.49	105.32	104.7	106.47	104.84	104.4	105.34	105.53	105.14	105.32	107.61	105.86	104.67	105.03	104.86	104.92	103.19	104.93	103.74	105.3	102.4	103.47	104.98	105.49	103.35	103.75	105.84	103.47	104.02	103.92	105.67	104.32	105.95	102.86	105.87	103.75	105.41	103.75	105.19	105.83	103.89	103.06	103.28	104.36	105.16	102.72	103.18
110.18	110.37	113.12	110.59	111.23	112.48	110.99	112.33	110.26	111.66	112.32	109.89	111.4	109.62	111.89	109.39	111.81	112.14	113.6	112.17	112.48	112.59	111.13	110.85	111.28	110.85	112.73	110.86	113.02	110.2	114.37	110.96	111.73	113.17	113.8	109.92	110.14	111.75	112.42	108.59	109.55	111.05	112.82	111.67	111.98	111.69	110.07	111.16	111.53	112.72
97.854	101.34	101.55	99.014	99.708	99.813	98.66	99.301	99.819	100.19	98.883	99.984	98.145	100	97.871	100.2	98.562	97.687	99.929	100.93	100.01	99.868	99.559	98.434	99.339	98.762	101.62	100.71	101.74	100.52	100.62	98.871	100.85	100.78	100.97	99.541	97.638	101.44	100.38	99.128	100.07	99.684	98.077	101.36	98.861	100.76	98.923	100.54	97.437	100.46
112.9	115.09	111.61	112.59	112.67	112.84	111.79	114.41	114.32	112.25	110.9	113.22	114.21	112.22	113.91	113.97	115.21	112.24	115.05	110.33	113.14	112.45	111.44	113.87	114.54	110.75	114.26	110.69	112.14	112.31	112.07	110.37	112.36	113.11	112.74	112.36	112.1	111.2	113.09	112.21	113.43	111.57	111.92	114.38	112.99	114	111.94	111.84	114.34	114.84
109.36	108.8	108.28	110.31	109.14	110.2	109.02	109.62	112.12	110.65	109.82	108.3	108.58	109.94	109.08	111.6	107.26	112.64	111.01	110.76	109.63	110.53	111.36	111.14	109.99	109.83	108.21	109.26	111.43	109.42	109.02	108.42	109.99	109.21	112.7	107.66	109.58	109.4	110.89	108.99	110.16	111.05	112.36	110.48	109.92	109.58	111.91	109.76	110.62	110.29
99.303	98.554	100.37	100.39	98.802	102.36	99.672	101.66	100.24	99.624	99.02	101.57	99.037	99.953	101.16	99.821	99.292	100.92	98.375	100.99	100.15	98.64	100.16	101.27	101.29	100.41	100.41	99.745	98.897	100.16	103.21	99.71	101.44	99.556	101.24	101.65	100.09	99.089	99.264	103.75	100.25	100.31	98.182	98.657	100.32	98.495	101.28	101.66	99.489	99.321
112.18	108.43	109.99	111.23	108.93	108.61	110.89	110.31	109.34	108.5	107.67	109.87	111.48	109.11	110.71	112.21	110.32	113.29	110.74	110.11	112.29	110.96	110.47	111.53	109.11	109.36	107.92	110.17	108.76	109.71	109.78	110.54	110.84	109.75	110.22	110.33	109.18	110.8	110.93	109.72	109	108.2	108.03	109.51	110.93	110.36	110.37	107.06	109.37	110.46
111.93	108.49	111.5	113.28	110.04	110.31	111.18	113.29	111.03	111.72	114.3	109.1	113.49	111.63	112.08	112.32	110.77	110.67	112.21	109.75	110.46	111.73	110.79	112.29	111.56	108.21	111.63	111.24	108.91	110.13	111.34	111.1	110.82	110.22	110.29	110.68	111.72	109.39	112.69	111.39	112.71	111.39	110.51	110.41	111.46	110.35	109.57	111.32	112.31	111.11
107.05	106.74	105.63	103.79	104.83	105.71	106.05	106.25	106.25	105.72	105.64	105.23	103.99	106.53	105.51	103.91	104.54	104.06	104.2	104.34	104.61	105.29	107.45	108.49	104.01	107.35	103.46	104.71	103.69	104.84	106.04	104.61	106.63	102.22	107.04	105.44	107.54	104.51	104.11	107.29	104.36	102.9	106.18	106.65	106.47	104.92	104.78	104.05	107.72	106.53
100.49	99.595	98.756	100.62	100.19	98.806	99.228	101.23	99.695	100.71	101.5	99.33	97.755	100.63	99.75	100.13	100.21	97.71	99.361	100.22	98.908	102.59	98.437	100.91	98.841	100.31	101.39	100.66	99.141	101.25	99.396	99.381	99.241	100.44	98.709	99.344	99.289	101.09	99.919	98.637	100.8	98.916	100.56	100.85	101.39	100.73	99.166	99.268	99.69	98.057
107.28	106.5	106.08	105.9	107.36	107.83	107.73	106.87	108.3	107	106.8	106.64	105.21	106.25	105.79	106.52	108.05	109.76	105.09	107.97	105.46	107.56	107.11	106.92	106.05	107.66	106.28	106.37	106.35	106.34	105.9	108.13	107.11	107.35	107.54	108.03	107.43	105.67	110.11	105.07	106.55	106.85	107.19	106.71	109.47	106.76	106.75	104.72	106.31	108.51
106.46	107.55	106.27	105.48	105.29	107.77	105.17	105.6	108.66	105.61	106.98	104.41	107.53	106.35	105.43	105.55	105.87	109.19	106.63	104.06	105.85	106.06	104.78	105.74	105.16	105.05	106.96	106.19	105.5	106.61	106.52	104.91	106.12	105.19	104.84	105.15	105.99	104.27	107.44	105.93	105.01	106.95	106.27	107.03	104.41	105.35	105.2	107.85	106.18	106.12
110.86	109.01	113.35	111.47	112.75	110.88	111.99	110.55	111.67	111.6	110.64	110.23	113.06	110.4	110.1	107.71	109.75	110.87	110.26	112.65	111.83	109.34	111.33	110.81	109.92	112.01	109.92	109.33	109.67	109.87	111.84	109.55	111.09	110.56	111.72	111.77	110.52	111.25	108.51	109.21	111.79	110.12	110.59	113.15	110.95	109.51	108.7	108.45	109.82	111.61
105.45	104.61	105.7	104.66	104.33	103.72	105.84	104.88	104.36	106.04	105.99	105.59	105.11	108.67	102.98	107.1	107.16	107.07	104.69	103.87	103.36	106.99	106.03	105.1	107.27	105.59	105.5	104.44	107.19	105.38	106.78	105.11	106.71	107.53	106.27	105.12	105.02	106.15	103.57	104.31	104.63	105.79	104.17	106.4	108.9	105.75	107.15	105.16	105.33	104.42
105.93	104.02	108.32	106.6	103.27	105.19	104.42	106.82	104.87	107.17	103.44	104.42	105.11	105.82	103.89	105.02	106.02	105.04	107.87	102.14	103.27	107.43	105.19	106.89	106.69	103.6	105.98	106.17	105.58	105	103.76	105.78	105.21	104.31	105.42	104.81	106.12	106.83	105.02	103.69	103.64	103.78	104.96	105.45	104.27	104.47	104.45	105.93	107.62	106.49
104.37	105.85	106.35	107.95	105.32	106.75	106.72	107.53	107.63	107.92	107.53	107.01	106.48	104.83	106.69	105.19	107.49	104.05	106.71	110.83	106.75	106.93	105.75	104.32	105.68	108.09	108.56	104.68	108.33	107.08	104.53	106.57	103.73	105.05	106.83	107.06	104.43	106.37	104.47	104.56	106.76	107.15	105.37	105.48	106.75	107.65	106.8	106.29	106.64	109.05
106.34	110.57	110.57	109.71	108.26	106.31	112.95	109.17	110.37	109.7	107.69	109.89	110.27	109.62	111.19	110.46	112.52	110.18	111.25	110.82	109.77	111.67	108.49	108.43	110.01	107.85	111.29	111.62	111.04	110.6	108.4	110.36	110.54	108.87	111.13	109.95	108.86	110.85	110.61	111.95	110.33	108.2	110.16	107.97	111.2	109.51	110.25	112.02	110.3	110.51
108.4	106.2	106.35	105.65	106.66	105.48	104.7	105.92	106.4	107.73	104.42	105.85	106.19	107.92	107.77	108.38	106.32	104.16	108.09	106.45	106.62	106.38	105.27	105.56	104.9	106.44	107.42	107.24	106.34	105.23	107.57	109.6	105.32	108.36	105.48	105.2	105.86	107.76	104.54	106.4	106.93	106.66	108.3	109.67	106.02	107.16	107.62	104.9	105.79	107.77
105.47	105.79	105.28	106.45	106.25	106.25	106.84	106.75	102.14	105.57	106.43	105.34	103.16	105.9	105.34	105.27	106.44	105.67	102.98	104.95	104.2	107.62	105.5	106.4	105.77	105.49	107.93	104.51	105.36	106.07	107.94	103.61	106.63	105.54	106.74	106.1	107.78	107.66	103.2	104.56	107.54	107.22	103.72	104.43	105.86	105.58	104.11	107.49	105.24	104.45
108.34	106	107.58	107.79	104.15	105.16	105.97	107.54	105.2	106.71	107.38	105.68	105.47	105.31	105.18	105.28	105.75	108.27	103.7	106.29	102.67	105.82	106.11	103.07	106.59	107.15	105.65	106.72	104.12	106.21	105.68	105.33	107.35	105.97	105.69	104.12	103.75	103.35	107.04	103.9	105.3	106.77	104.49	103.75	104.03	106.63	106.3	104.83	107.1	104.25
106.98	107.57	106.85	108.75	104.58	106.13	105.07	103.87	105	105.9	106.54	105.52	105.4	106.69	104.85	105.53	106.65	105.93	105.58	107.19	105.77	105.67	104.51	108.86	106.57	105.69	106.1	105.45	106.75	105.16	105.97	105.36	104.66	106.83	106.83	107.73	105.64	105.54	104.84	108.31	105.45	104.94	105.79	108.13	107	107.16	105.01	108.22	107.28	108.47
112.13	111.3	110.9	114.03	111.86	111.69	111.6	110.82	111.27	111.94	113.72	111.1	110.73	111.94	109.26	111.63	110.26	112.5	111.7	112.22	112.6	109.06	112.3	113.71	112.5	110.48	109.66	113.7	111.05	110.74	112.45	110.04	113	111.51	113.63	113.9	111.15	112.72	113.46	111.33	112.28	113.13	112.35	112.46	112.36	111.42	112.96	112.89	115.21	112.27
103.35	103.66	105.8	104.15	102.96	104.13	103.66	106	102.26	102.49	104.47	102.75	102.94	107.35	106.38	104.24	104.43	105.25	104.52	103.97	105.35	103.33	107.59	104.95	105.65	106.89	104.83	106.21	104.07	105.04	107.73	103.99	103.24	103.11	102.21	104.22	102.62	102.85	102.87	105.49	103.9	105.33	102.6	102.67	105.55	104.32	105.26	105.06	104.4	104.53
113.66	110.83	113.03	110.96	112.46	110.08	110.37	111.09	111.34	113.68	112.73	114.72	111.17	110.12	111.14	111.05	110.16	111.81	110.65	111.36	111.84	113.22	114.17	114.92	111.26	112.75	113.69	111.59	110.88	110.2	112.7	111.74	108.88	111.78	112.07	110.42	112.41	111.81	109.03	110.93	111.92	113.48	110.99	111	112.47	111.92	112.72	110.08	109.71	112.21
104.36	105.94	106.45	105.56	106.15	106.93	107.63	105.72	108.95	105.59	106.19	108.26	106.1	107.42	106.55	107.04	106.21	104.92	108.25	108.42	105.21	105.81	106.29	106.36	106.04	105.64	106.01	108.71	104.27	103.76	107.07	106.23	105.64	106.37	107.59	105.96	106.69	105.5	105.11	106.24	111.11	106.77	104.74	107.29	108.08	105.29	106.85	106.71	106.46	107.38
105.66	104.05	105.61	104.98	105.26	102.91	104.59	106.75	106.4	108.15	104.48	106.95	103.84	108.09	106.34	104.71	106.49	105.71	106.04	104.25	105.63	107.17	106.38	104.6	105.11	105.57	105.83	109.19	106.24	105.11	107.19	105.28	105.69	108.55	105.67	104.66	106.13	106.18	105.12	106.09	106.76	108.67	105.63	104.05	106.06	106.41	102.82	106.43	105.38	104.14
105.54	104.57	103.72	106.02	104.9	107.2	105.94	107.45	105.81	104.83	104.73	105.7	105.61	108.96	103.71	105.78	104.38	106.52	105.58	107.44	105.12	105.61	106.64	103.67	103.64	104.5	103.37	105.26	106.99	104.56	104.72	106.03	106.76	104.71	107.04	107.45	106.09	105.09	105.88	107.43	106.81	105.25	105.89	106.36	106.42	105.47	105	104.57	105.95	106.55
106.92	105.78	104.88	104.71	106.96	105.02	105.13	106.83	103.77	104.75	106.33	106.95	106.75	105.94	108.79	105.88	104.12	105.77	105.74	105.44	105.51	104.86	105.63	106.22	105.4	107.99	106.85	103.84	105.33	105.63	107.52	104.91	105.6	105.38	106.85	105.53	103.6	104.44	103.81	106.78	106.22	105.75	104.67	107.8	104.83	107.66	105.76	106.36	104.25	104.87
102.41	101.73	101.93	102.98	100.8	100.92	99.67	101.02	100.65	97.625	99.705	100.22	99.645	100.53	99.241	101.39	99.291	101.48	101.79	101.88	101.61	99.097	102.7	101.84	101.55	101.51	101.61	101.63	101.22	101.49	101.15	101.72	102.27	100.27	98.49	102.46	101.76	100.51	100.09	101.65	101.18	100.04	100.08	101.33	101.36	102.89	102.7	100.74	101.26	102.89
111.87	111.3	111.62	113.84	110.98	111.64	113.27	110.55	112.18	111.82	113.1	112.06	110.26	113.17	112.77	110.31	111.47	112.34	109.65	109.62	111.28	110.01	113.18	111.73	110.41	113.32	113.71	115.02	112.97	112.33	111.18	110.74	111.06	111.16	113.05	110.35	113.85	110.05	112.77	112.57	113.49	112.16	112.87	111.84	111.66	112.62	112.6	111.72	113.5	113
99.156	100.85	100.27	99.309	99.01	100.7	98.329	100.21	99.686	99.803	98.451	100.95	97.879	101.65	100.02	97.85	101.68	99.689	100.36	100.81	98.164	100.85	101.41	100.72	98.45	100.51	100.91	99.22	101.19	98.493	100.24	99.144	100.35	100.58	99.554	99.873	100.03	99.146	99.594	100.55	98.825	99.891	101.69	100.74	101.4	100.12	100.16	98.175	99.614	99.63
105.89	102.8	106.08	103.59	104.08	104.65	106.3	102.16	105.4	103.76	103.55	103.05	106.08	105.19	102.79	104.16	105.21	103.8	103.53	106.96	103.36	104.52	103.07	103.65	103.26	103.26	103.32	102.83	103.8	104.47	103.36	101.28	102.68	104.02	102.65	104.86	102.66	103.57	104.84	106.93	103.29	103.7	102.36	106.8	103.87	105.12	103.21	103.49	103.13	105.87
109.48	109.13	111.89	111.18	108.01	110.98	112.38	110.93	110.28	109.4	109.93	109.48	112.81	109.87	112.27	111.73	110.31	109.13	109.37	110.41	110.54	111.57	109.8	110.77	109.56	109.87	110.67	110.86	111.39	109.56	110.12	108.24	109.72	112.43	106.76	110.04	110.09	109.45	111.48	108.27	112.46	110.46	109.16	109.8	110.1	111.94	112.69	110.54	110.47	108.83
113.95	110.21	112.6	110.78	112.68	113.12	114.44	109.38	110.84	111.22	112.09	113.6	110.62	113.39	111.48	111.66	110.34	113.02	110.87	112.91	112.92	113.16	111.83	111.65	111.81	112.19	110.96	112.22	112.39	111.4	112.89	109.52	113.93	111.41	110.61	110.87	110.69	110.36	112.14	111.64	111.33	114.45	113.53	114.83	110.62	113.43	111.79	112.73	114.14	112.85
105.45	105.23	102.86	105.47	106.36	106.55	105.02	107.92	105.65	104.48	104.52	105.32	106.52	104.64	104.42	104.94	107.63	105.1	106.64	106.86	106.07	104.93	106.51	104.11	106.22	106.16	109.05	102.72	106.89	106.22	107.48	105.98	105.9	107.77	107.18	106.61	106.27	108.42	105.68	105.93	106.47	107.2	107.53	106.4	104.04	105.83	104.13	106.31	105.21	106.56
104.11	103.15	103.96	102.81	103.85	101.5	105.24	103.17	106.28	105.27	102.03	104.49	102.52	102.88	103.52	105.86	102.76	104.8	104.53	104.63	104.54	103.88	103.26	102.67	104.07	102.59	104.63	102.87	104.09	105.54	103.23	103.8	103.16	104.65	104.1	102.3	104.99	103.85	104.71	105.6	107.95	106.8	104.7	103.67	104.76	104.6	105.76	103.42	103.21	107.45
107.12	106.93	106.4	104.54	107.69	104.29	105.46	105.07	106.44	108.21	105.75	106.75	106.11	104.12	105.82	103.63	105.31	105.64	105.22	105.82	103.82	105.38	105.87	103.77	106.16	103.46	107.31	104.97	106.48	102.57	107.96	105.44	107.03	106.73	106.34	105.68	106.41	105.11	106.44	105.1	104.68	107.3	106.97	105.82	107.83	106.84	105.82	104.12	104.62	104.71
104.51	102.98	106.86	103.12	103.97	104.14	105.92	104.27	104.9	104.52	101.68	102.91	104.13	104.26	102.74	105.31	104.73	102.94	106.44	104.07	103.62	103.64	103.3	105.6	104.74	103.56	104.04	104.39	105.67	102.36	103.53	102.45	104.66	105.51	104.27	104.94	105.55	104.94	105.27	103.88	101.17	102.77	102.52	104.43	104.83	104.6	105.26	105.55	104.88	105.41
107.7	106.7	104.73	104.15	107.08	105.98	107.37	106	106.51	107.3	104.66	104.58	107.8	105.56	107.54	106.26	105.63	108.45	105.06	108.18	107.27	106.46	107.9	106.35	103.98	107.44	107	106.75	107.51	104.46	105.01	105.58	107	104.77	104.45	107.39	106.29	103.72	106.7	104.3	106.57	106.48	105.76	106.29	105.37	107.69	106.95	107.19	106.44	106.31
112.71	111.07	110.23	111.27	112.23	112.11	113.75	110.15	111.86	111	113.83	113.41	111.38	111.85	111.02	113.65	110.67	112.22	111.67	111.22	111.03	110.07	110.41	109.31	113.28	112	113.01	111.03	110.54	110.74	113.14	113.23	111.96	112.58	113.06	111.26	108.87	109.37	110.62	109.66	112.46	111.55	112.49	110.73	113.2	111.32	110.49	110.67	112.15	111.01
104.4	106.38	105.73	105.87	106.55	105.94	105.75	106.42	107.96	106.33	104.84	108.4	106.07	104.66	105.38	106.67	105.35	105.28	105.6	105.9	107.17	105.18	105.87	104.53	104.84	106.92	105.59	106.2	105.46	106.77	107.14	108.44	104.12	106.27	105.09	106.17	108.62	106.45	105.66	104.71	107.39	104.92	107.43	106.59	107.96	105.72	106.42	104.81	107.56	107.45
110.23	110.66	111.47	112.15	112.04	112	111.08	111.11	110.19	114.11	111.04	110.24	111.54	113.27	111.65	113.38	113.37	109.87	112.11	112.2	109.62	111.11	109.69	114.25	110.85	110.66	112.21	109.65	112.04	110.7	112.56	114.13	112.09	112.25	112.05	110.37	113.65	111.93	110.66	111.03	113.29	113.22	113.25	111.75	110.1	114.01	114.18	111.71	111.34	111.66
111.76	112.09	110.57	110	110.35	111.96	110.72	110.97	110.26	111.84	112.45	113.25	109.8	111.33	111.72	110.82	112.27	112.01	109.27	112.97	110.82	112.26	111.54	108.55	111.47	110.41	110.95	110.99	113.36	108.52	111.51	111.15	110.47	112.16	111.31	109.48	110.29	110.32	111.37	109.81	113.64	109.98	110.69	111.76	110.76	111.04	112.21	111.81	112.56	112.66
99.734	99.73	98.4	100.81	100.92	100.25	100.89	101.61	100.37	100.22	99.055	98.89	98.885	100.87	100.51	102.89	100.31	100.25	99.071	97.48	101.39	99.57	101.43	102.09	100.75	102.01	99.546	101.27	101.23	99.458	100.32	98.855	98.028	99.002	99.458	99.84	101.79	101.65	100.96	99.009	99.35	99.664	101.25	99.057	99.33	99.662	100.36	102.11	100.69	99.771
111.89	110.34	112.37	111.37	111.17	114.01	112.07	111.7	111.05	108.69	112.95	111.14	110.92	112.5	112.47	110.88	112.53	111.74	109.63	111.36	111.76	111.62	112.75	113.58	110.75	111.59	112.29	109.82	113.54	112.36	112.41	113.39	110.52	110.81	111.37	112.01	111.16	111.04	111.5	113.54	111.65	114.12	112.77	111.17	110.98	111.46	111.46	112.45	111.76	112.43
102.48	104.23	102.74	103.95	103.59	103.16	103.22	104.91	102.8	102.86	103.67	105.59	102.49	103.37	106.08	104.95	102.99	103.17	102.84	103.96	103.56	105.75	104.54	104.86	104.98	105.27	103.19	102.91	105.03	103.8	105.92	102.65	103.05	103.22	107.31	102.5	105.58	101.61	103.97	106.54	102.23	101.69	104.8	104.31	104.79	103.73	104.56	105.11	105.73	105.56
105.28	103.72	103.11	101.81	104.81	105.34	104.66	104.24	104.84	102.02	103.76	102.35	102.61	106.55	104.9	104.38	104.23	104.74	103.45	103.53	104.63	104.11	103.26	104.27	106.62	106.48	103.43	106.81	105.66	104.64	105.22	107.67	105.55	105.35	105.43	106.09	104.36	104.71	105.54	107.4	103.72	104.87	105.04	104.21	103.59	106.39	104.84	105.32	103.9	106.99
105.48	108.05	107.05	108.08	104.7	104.98	104.78	105.25	105.24	106.49	105.06	108.03	107.53	106.48	105.96	104.88	104.4	106.33	104.1	105.9	106.81	107.11	108.07	106.66	104.58	107.13	106.86	105.85	103.81	105.41	108.32	105.96	106.93	104.47	106.58	106.41	104.33	108.03	105.48	105.07	106	104.84	105.88	106.7	106.84	105.85	105.02	106.34	107.04	104.84
113.66	111.18	114.25	113.84	111.43	114.2	111.27	114.06	114.89	112.61	114.76	113.21	113.45	112.49	113.21	111.5	111.67	114.26	110.52	112.88	112.41	114.05	111.97	110.99	112.42	113.71	111.78	113.21	115.21	113.3	114.84	111.99	112.78	113.59	111.08	113.35	113.99	111.59	112.67	112.41	113.32	112.26	114.79	113.34	114.28	113.85	112.05	111.78	114.53	113.57
106.14	102.99	105.9	106.2	103.72	104.54	105.65	105.43	105.83	106.32	106.2	107.16	105.04	106.07	103.96	106.61	104.83	105.61	105.78	105.77	107.48	107.76	104.16	104.89	106.08	105.92	103.09	106.79	106.62	104.69	105.84	106.27	103.08	104.06	107.21	105.01	106.18	105.64	106.32	104.91	106.63	105.14	106.34	105.93	107.46	106.97	104.94	106.05	105.74	105.76
111.41	110.05	109.22	108.95	111.1	110.03	108.65	110.67	111.11	113.06	112.04	111.89	110.54	111.37	107.9	109.93	111.24	111.69	110.4	111.08	110.63	108.24	110.76	110.08	111.42	110.23	109.96	110.81	109.05	112.89	110.13	110.14	108.39	111.63	110.01	108.63	109.71	111.78	111.52	111.03	108.65	110	112.4	109.01	109.89	110.58	111.76	109.66	111.53	111.3
117.02	117.45	117.02	118.07	116.14	118.78	114.26	118.71	114.39	116.49	119.47	118.89	115.58	118.42	119.21	119.69	119.35	116.37	117.95	118.31	120.13	115.19	115.96	116.7	119.76	117.13	116.52	117.08	119.46	118.04	116.07	118.21	118.06	116.77	115.72	117.73	118.51	116.82	119.08	119.96	117.98	116.61	117.91	117.79	115.59	117.05	115.89	117.51	118.56	118.11
105.97	104.73	105.43	104.92	103.83	105.29	102.73	103.97	103.28	102.92	105.62	104.65	104.59	103.19	103.65	101.68	107.87	106.72	103.97	104.58	105.18	101.81	102.77	105.71	104.06	105.43	102.13	104.56	103.92	105.88	104.74	106.41	104.38	104.24	103.72	105.3	105.63	105.7	105.46	106.24	105.95	104.46	103.99	105.09	103.48	107.66	102.63	104.48	105.9	105.96
104.16	107.28	106.22	105.9	106.5	106.3	107.19	107.95	108.06	105.03	105.55	104	107.37	107.21	105.84	104.53	105.85	104.89	107.7	109.29	107.02	104.66	106.34	109.14	107.73	105.62	108.46	106.32	106.59	103.89	105.08	105.69	105.19	107.08	107.92	106.31	104.71	105.35	103.9	105.65	108.3	106.32	105.98	106.26	106.42	105.95	105.18	105.13	105.12	105.54
105.08	104.15	106.61	103.92	107.49	106	104.85	106.32	103.82	106.67	106.31	104.93	104.95	105.4	102.98	104.59	107.41	103.27	105.71	105.03	106.61	105.76	103.41	106	104.8	107.73	104.93	106.29	106.93	103.57	106.35	104.68	107.22	107.18	106.36	104.32	105.82	109.37	107.41	107.28	105.63	104.81	104.1	102.84	106.21	106.17	107.35	104.41	105.78	103.97
109.25	112.28	110.09	111	113.12	111.21	111.71	112	111.46	111.56	112.17	111.53	113.65	112.91	109.76	112.21	112.46	110.13	111.94	109.97	108.31	109.7	110.15	111.79	111.69	110.3	111.96	111.82	110.14	111.43	111.89	109.35	112.32	112.52	109.34	110.81	110.65	111.62	112.52	112.7	111.5	111.58	111.68	110.48	108.44	110.04	110.39	113.49	113.29	111.55
110.56	110.81	109.49	112.79	112.44	112.98	109.29	112.54	112.04	111.02	110.91	109.29	113.3	112.13	110.56	112.06	110.87	113.93	112.31	111.73	111.08	111.94	112.73	111.44	111.64	110.18	114.12	111.01	110.68	111.96	109.23	110.97	111.5	111.41	112.96	111.27	110.34	111.22	111.1	112.38	111.32	111.12	109.95	112.86	112.04	110.63	114.61	113.25	111.75	111.57
106.1	107.98	105.13	103.7	107.18	107.38	108.26	103.02	105.3	106.37	105.44	105.28	103.05	104.51	107.42	105.3	106.48	106.32	107.63	103.49	106.63	105	107.19	104.87	104.96	105.19	106.01	107.78	104.69	105.67	106.95	105.33	106.5	106.48	105.56	108.35	105.74	105.01	105.02	103.51	107.53	105.9	105.82	104.46	105.76	107.59	107.78	105.6	104.92	103.21
111.88	112.26	111.09	108.71	111.19	109.93	111.37	110.59	108.77	108.41	110.69	110.44	109.09	113.14	109.67	111.91	107.45	111.31	112.51	110.61	111.35	113.91	111.4	112.47	111.64	112.32	110.37	113	111.43	109.65	110.88	112.04	112.25	109.79	112.86	110.61	110.27	110.81	111.49	108.65	110.78	113.84	110	109.57	110.07	109.59	108	108.55	111.82	110.01
113.22	110.53	111.11	112.33	113.46	112.18	110.24	110.35	110.6	110.55	111.7	113.39	110.69	110.72	112.93	110.76	114.4	113.38	111.46	111.64	110.83	111.79	114.46	112.95	115.17	112.89	112.89	112.44	114.16	109.61	110.81	111.57	110.17	113.74	114.43	111.19	111.39	110	113	113.4	110.13	114.38	111.92	110.75	114.91	111.37	112.5	110.79	112.07	112.39
113.35	111.76	111.72	112.37	111.15	110.93	111.92	112.56	111.02	112.01	112.61	114.35	112.63	113.53	114.36	114.02	112.16	111.01	112.7	110.44	111.97	111.34	112.91	111.73	110.94	114.38	113.98	112.77	112.39	112.39	110.75	110.58	112.34	109.09	112.06	113.37	112.02	111.78	111.64	111.96	112.64	113.05	112.53	110.8	109.87	110.93	112.49	108.52	112.53	111.65
106.7	103.41	105.29	104.14	106.23	105.35	104.2	103.93	106.23	105.62	105.5	103.18	105.08	105.41	105.97	104.83	104.98	104.69	106.11	106.29	103.93	105.96	106.31	103.63	105.54	108.62	106.32	106.27	105.29	105.87	106.97	107.02	106.59	107.61	104.28	104.91	104.45	105.69	106.13	108.74	103.99	103.82	103.93	107.6	106.88	106.74	106.08	105.26	106.22	104.72
109.21	107.91	110.77	111.77	110.38	111.07	111.04	111.22	111.86	110.62	110.03	111.76	111.32	111.68	111.67	110.52	110.66	108.37	109.47	108.08	110.95	112.25	110	111.08	112.72	109.67	109.63	109.35	110.77	111.42	110.53	110.6	110.77	111.29	110.45	112.19	108.73	110.95	110.75	110.67	111.53	110.23	109.1	110.91	110.48	110.38	110.7	111.26	110.78	110.54
98.072	101.87	98.217	99.263	97.593	99.718	96.795	98.7	99.016	100.22	101.2	101.89	100.57	100.51	98.43	99.96	101.13	100.48	101.28	99.63	99.933	99.998	100.67	101.53	102.13	102.22	100.72	98.723	101.13	99.375	100.96	102.14	100.65	100.49	100.09	100.83	98.209	101.92	99.669	99.303	101.57	103	101.55	98.847	100.5	99.666	102.04	100.36	101.11	101.92
104.73	105.43	104.5	105.14	105.98	107.58	106.63	104.38	103.93	104.62	107.06	103.43	105.96	105.2	104.43	104.88	106.56	106.46	104.36	106.37	106.82	102.95	106.16	103.83	106.83	105.42	105.21	105.25	107.63	105.13	107.95	106.4	106.22	106.1	107.07	105.06	104.73	104.73	106.58	105.8	107.01	105.55	105.24	106.43	104.82	105.89	106.39	108.95	105.16	103.78
99.921	101.95	101.88	101.38	99.294	101.95	99.45	102.07	99.965	102.31	100.02	101.27	99.979	99.919	101.05	99.096	101.77	101.2	99.863	99.663	98.703	99.116	100.8	100.89	104.28	99.931	100.39	100.88	103.72	100.73	99.017	100.37	99.354	100	100.78	100.19	100.53	99.395	103.39	99.375	101.58	98.59	98.985	100.92	101.55	99.946	103.64	101.72	99.27	100.87
103.48	103.79	106.03	104.45	105.81	105.63	104.3	106	105.89	107.33	105.06	105.2	103.7	103.81	107.65	105.15	105	104.44	101.24	106.09	106.65	104.96	105.8	105.35	106.02	105.57	104.64	106.31	105.3	105.34	104.23	102.74	106.43	104.16	104.91	107.63	103.94	106.9	104.68	104.81	105.59	103.91	105.28	106.54	105.4	105.42	107.01	105.58	104.37	105.52
110.33	110.82	111.84	113.29	112.1	112.34	111.51	110.52	111.91	111.21	112.92	111.15	114.33	112.7	111.62	113	110.24	113.86	112.24	111.81	110.83	113.86	108.6	114.84	112.72	111.73	109.86	111.61	111.93	111.08	113.17	112.11	111.78	113.41	113.31	109.53	113.56	111.16	112.27	113.44	111.57	111.25	111.78	113.11	115.85	112.2	112.34	111.27	111.88	111.36
113.73	112.86	112.42	113.27	113.83	110.51	113.24	114.02	113.67	111.81	112.45	112	114.55	110.67	113.98	112.72	112.64	114.02	111.26	111.92	113.43	114.25	111.05	112.78	110.62	113.06	113.24	114.39	111.71	113.32	113.24	110.09	114.93	112.92	114.28	113.5	112.35	111.2	112.88	114.03	111.8	110.71	111.83	112.6	110.9	111.21	112.74	111.83	113.68	112.47
106.61	106.02	106.28	106.06	107.8	105.46	107.37	105.85	106.14	107.8	104.73	104.69	107.88	105.33	108.13	105.68	102.36	109.19	107.66	103.12	106.92	108.27	106.29	105.76	103.63	106.1	106.93	107.97	104.99	106.44	105.63	104.72	106.8	106.77	104.94	107.35	104.7	105.53	106.55	107.6	107.84	105.3	105.4	104.9	103.85	105.36	106.39	108.21	106.95	107.56
111.73	112.03	111.62	113.09	110.83	108.64	109.9	111.67	112.36	112.35	110.89	110.7	111.51	109.44	111.54	111.08	112.63	112.19	110.38	112.84	114.18	111.53	112.81	110.58	112.25	109.37	110.85	111.1	110.88	112.32	113	112.68	111.55	109.09	111.96	111.65	109.68	110.85	111.55	110	111	110.27	108.75	111.61	112.17	111.63	110.86	112.34	111.33	114.35
113.11	112.93	113.26	110.95	112.77	111.81	110.47	112.13	111.52	109.62	113.98	112.51	113.62	112.97	112.51	110.91	111.97	110.91	112.84	110.46	110.2	109.1	110.89	113.13	113.58	111.2	109.18	111.75	109.7	111.71	112.42	113.23	112.16	110.62	110.77	110.97	111.42	110.46	111.49	111.11	110.77	110.41	110.89	112.15	111.75	110.23	114.03	110.82	113.21	111.96
106.35	106.15	103.43	105.82	104.75	105	106.63	103.71	104.87	107.02	104.69	104.68	106.3	103.16	105.92	106.11	105.4	105.51	104.99	105.79	105.64	106.44	105.26	104.79	106.41	104.97	104.97	107.79	104.51	104.6	107.21	104.79	104.15	106.33	103.27	106.27	103.92	103.58	105.87	106.89	104.87	105.01	103.68	105.87	106.09	105.1	107.44	104.62	105.62	106.09
104.15	104.29	105.48	104.96	105.91	106.42	106.78	106.79	106.42	105.59	104.57	105.51	104.81	105.77	105.49	104.62	105	107.19	106.54	105.41	107.7	108.27	107.55	106.01	105.41	104.04	105.88	108	106.53	103.66	104.86	105.74	106.24	105.54	104.21	107.49	106.46	105.52	105.52	104.59	104.91	106.71	105.78	104.33	104.29	104.27	105.25	104.92	104.4	107.06
99.741	99.794	99.884	102.63	102.05	100.3	100.88	98.76	102.07	100.9	101.1	97.848	99.669	101.08	100.11	100.46	100.6	100.72	100.74	100.52	99.189	101.19	99.273	102.22	101.97	100.31	99.481	100.65	101.06	102.2	98.807	99.054	102.09	99.964	102.24	98.246	99.45	100.29	100.72	100.08	100.06	101.93	99.986	99.748	101.59	98.239	100.3	101.89	99.492	99.788
111.57	107.21	110.51	110.33	111.11	112.21	109.77	109.45	112.25	111.68	110.34	110.9	110.4	113.7	112.1	111.05	113.15	111.37	113.42	110.13	109.13	111.56	109.32	111.39	110.55	111.59	112.64	109.56	109.48	110.38	111.57	110.54	108.92	108.99	111.75	110.65	111	112.86	112.24	111.02	111.41	108.88	112.28	111.65	112.45	110.65	111.93	111.93	114.16	111.38
106.33	105.63	104.1	104.92	104.03	103.57	106.71	106.63	105.61	105.76	106.48	107.42	105.74	106.04	105.55	106.2	105.58	104.71	106.18	105.29	106.69	104.19	108.32	104.74	106.93	102.75	104.42	104.41	105.12	105.44	105.03	105.05	103.88	105.63	105.84	105.58	105.99	104.92	106.76	105.34	105.12	104.6	106.83	105.4	105.39	104.63	102.91	106.02	106.29	104.6
105.5	105.21	107.68	107.87	108.46	107.67	105.18	107.55	106.42	106.3	108.85	108.21	105.34	107.56	107.27	109.32	106.92	105.3	106.56	103.87	107.43	105.65	104.1	106.45	107.04	110.67	108.55	109.38	104.91	109.16	104.28	105.56	106.7	106.26	107.03	106.8	105.31	104.9	109.06	104.03	106.43	105.54	106.81	107.96	106.15	105.52	105.8	107.1	106.92	109.32
104.28	104.47	108.45	104.68	104.42	104.7	105.11	105.77	107.98	105.18	105.93	108.6	104.3	106.79	107.05	106.73	103.15	105.47	105.23	106.45	105.65	105.48	104.69	105.29	106.71	106.79	104.5	103.9	105.87	103.05	106.09	106.19	106.58	104.19	104.87	105.5	104.86	107.83	105.04	106.1	104.37	106.3	106.17	104.34	105.85	104.72	108.4	104.47	104.44	104.37
97.668	103.76	102.26	98.508	99.868	99.307	101.59	98.497	99.335	98.062	100.7	101.06	100.6	98.606	98.879	100.5	99.472	98.407	99.701	98.747	97.328	99.881	97.371	97.156	100.69	100.16	98.888	99.395	101.53	100.1	100.43	100.68	100.39	98.081	100.06	96.661	99.77	100.43	99.505	102.19	101.79	97.544	101.28	100.87	99.391	100.33	99.078	99.654	98.867	99.725
100.06	99.449	100.83	100.34	98.5	97.781	99.51	98.657	100.83	98.206	101.9	98.335	101.06	97.334	99.468	96.841	99.005	99.295	100.05	99.88	97.661	97.942	100.93	100.48	100.87	98.323	99.002	95.427	102.65	99.455	100.01	99.845	100.47	100.31	99.807	97.914	98.528	100.15	101.48	100.63	99.457	100.07	99.299	99.443	98.986	101.2	99.94	99.237	99.484	101.52
109.15	107.59	106.19	106.47	104.7	104.38	106.63	104.69	105.62	108.21	107.26	107.03	105.5	107.09	107.67	106.38	107.05	107.41	105.52	107.3	108.86	105.86	109.11	106.58	108.04	107.51	106.55	108.26	108.9	106.49	107.23	109.22	106.13	106.68	106.12	106.76	107.58	107.24	106.76	105.28	107.69	108.54	108.78	106.71	105.47	108.05	105.97	107.03	105.14	106.61
111.34	109.72	113.43	111.99	111	112.29	112.92	112.8	110.01	107.2	111.45	111.47	111.08	111.35	111.79	112.39	110.74	113.01	111.25	111.82	113.12	111.4	111.56	113.88	111.08	113.65	109.82	111.61	109.81	111.55	109.12	111.91	111.26	112.67	112.5	111.99	111.4	110.39	111.65	110.27	113.66	111.96	112.18	111.6	110.94	112.5	112.5	111.14	112.7	112.35
102.37	107.1	102.63	105.37	106.92	103.17	105.42	104.42	101.45	102.6	104.04	105.56	101.15	105.27	104.64	104.28	105.27	105.06	103.15	104.26	104.99	103.95	105.65	103.66	103.19	106.84	103.62	104.19	103.22	104.42	103.65	105.64	104.27	104.23	102.95	104.41	103.06	102.68	105.16	105.09	102.28	104.02	104.52	106.28	103.32	105.67	103.65	104.37	100.7	103.93
106.21	102.93	106.22	107.44	106.4	105.3	106.14	106.87	104.47	107.21	104.76	103.88	106.35	106.02	104.58	104.37	105.87	106.75	103.49	105.52	104.87	105.33	107.83	104.81	105.45	105.81	106.47	104.44	105.51	105.17	106.3	106.8	106.83	106.45	104.26	105.14	107.06	104.49	106.77	106.61	105.35	103.95	107.53	104.45	104.78	101.73	105.87	108.48	104.5	106.44
105.26	106.07	105	108.43	107.46	106.23	106.29	104.54	108.54	106.12	108.25	104.53	103.5	105.65	104.24	104.98	105.77	104.9	108.17	106.87	106.16	108.96	106.08	105.99	103.81	107.7	103.83	106.63	105.65	105.99	104.54	104.87	105.17	104.87	106.27	107.02	106.06	104.42	106.06	104.73	103.49	104.93	105.27	105.41	106.4	105.33	107.2	106.59	105.65	106.37
109.15	111.88	112.67	111.93	111.69	111.49	111.39	110.33	110.46	114.58	111.9	111.65	111.8	112.5	110.59	110.97	111.81	111.57	112.28	112.64	109.2	113.87	110.33	111.38	112.02	112.85	109.67	113.26	111.01	112.44	111.18	111.48	111.01	112.66	112.85	112.44	110.11	110.35	110.07	110.65	112.49	113.24	111.47	112.61	109.85	109.52	111.97	113.08	113.27	111.3
107.3	106.46	108.06	106.66	105.65	107.24	109.74	108.09	108.35	105.18	105.37	105.39	106.5	108.72	109.23	106.77	104.2	106.6	106.76	106.86	105.92	105.75	106.08	106.69	105.59	105.34	105.35	105.87	106.6	111.27	108.09	105.02	107.41	104.67	105.54	106.5	105.62	108.83	106.2	105.55	105.66	109.68	107.26	105.58	104.44	106.51	105.77	107.17	105.77	103.84
105.8	105.73	107.27	105.26	108.7	106.62	105.93	108.12	106.06	107.49	106.41	107.39	103.29	106.85	106.32	106.3	105.32	105.32	104.55	107.42	107.75	108.08	107.51	106.23	107.11	108.6	104.69	104.59	106.87	104.75	105.63	108.14	104.77	106.32	107.7	106.29	105.67	105.93	106.57	106.09	107.62	104.96	106.59	106.2	108.04	106.26	108.55	105.88	107.54	108.47
[truncated: 150 more columns]
