# Supplementary material for: Genetic dissection of main and epistatic effects of QTL based on augmented triple test cross design
Source: PLoS One. 2017 Dec 14;12(12):e0189054. doi: 10.1371/journal.pone.0189054 (PMC5730204; doi:10.1371/journal.pone.0189054)
Supplement: S8 Supporting Information — (ZIP) [file pone.0189054.s008.zip › z4_400_0.2_10.csv]

101.06	95.145	96.435	108	102.16	97.933	95.263	98.238	108.13	93.987	107.89	98.343	100.1	105.24	97.864	97.186	98.76	97.036	98.816	101.86	97.949	97.444	106.02	106.77	91.954	102.95	100.33	104.35	95.28	100.04	103.08	97.618	96.437	110.12	98.074	102.28	107.76	101.32	97.931	100.3	97.845	103.53	100.22	101.02	95.457	98.744	97.343	103.04	102.01	93.781
109.02	106.99	109.65	99.852	101.6	103.77	105.64	99.962	102.71	109.03	102.33	105.16	105.21	108.45	101.65	93.05	109.26	107.79	103.44	110.25	109.61	106.84	100.89	102.25	104.04	101.96	110.77	105.41	105.14	106.35	106.08	102.18	105.1	105.68	95.505	105.85	102.25	107.83	101.4	99.904	107.58	109.08	109.1	108.81	109.11	108.72	102.05	105.05	110.2	102.6
102.88	105.44	97.156	103.34	101.36	95.409	106.75	96.472	101.36	95.222	100.34	102.44	102.15	103	98.274	98.722	103.76	103.39	104.38	96.315	98.072	100.86	100.81	101.6	108.72	101.35	108.27	105.03	104.01	99.343	103.42	103.19	97.715	109.9	100.51	104.19	99.908	99.212	103.5	101.1	100.18	99.196	92.574	100.82	99.369	93.062	101.28	104.47	99.093	103.14
108.31	110.9	118.11	108.93	113.38	113.23	104.67	110.99	109.03	112.84	113.06	112.13	105.61	113.59	106.56	111.35	107.45	109.98	107.89	110.54	103.31	113.96	112.46	111.74	112.27	108.87	116.61	109.85	109.03	107.62	107.5	112.15	107.39	109.39	111	114.29	111.2	110.15	104.98	110.21	107.67	106.6	106.92	112.93	106.58	113.99	112.6	111.4	113.1	112.43
105.48	108.29	104.21	103.98	103.09	105.03	107.52	108.77	103.99	102.53	102.3	107.52	100.3	101.55	96.664	100.92	102.51	109.03	105.44	107.5	106.45	104.73	105.97	104.39	103.5	101.42	101.57	110.2	98.371	101.78	98.619	103.89	101.23	109.5	101.95	104.5	101.5	100.14	105.53	109.84	105.88	104.87	102.22	106.26	108.11	112.39	102.74	109.62	108.54	108.28
109.01	97.892	109.3	102.68	103.44	102.95	106.09	107.58	101.3	109.44	109.83	108.97	107.4	103.04	106.78	96.456	96.788	103.65	100.19	104.4	99.849	108.35	106.5	102.14	106.92	104.13	107.33	102.63	105.71	101.36	102.49	103.56	107.04	104.87	107.7	106.22	101.81	100.98	102.52	109.81	104.24	101.61	100.49	103.61	107.64	101.6	104.04	102.59	100.58	113.45
102.93	105.15	106.25	109.79	107.49	110.21	105.24	99.663	106.55	102.91	107.87	101.14	103.49	102.58	99.759	107.41	105.26	102.89	109.73	108.4	104.68	110.26	110.38	105.77	106.53	102.54	108.06	103.77	102.12	108.11	101.34	108.53	102.67	110.65	102.69	104.82	103.52	105.46	105.04	110.49	103.04	100.8	112	104.13	105.07	109.49	108.37	108.51	110.35	102.04
112.38	112.11	116.27	108.64	123.18	112.86	117.04	114.53	112.85	112.06	108.95	108.61	111.44	113.04	120.09	116.86	110.05	109.35	112.37	117.83	112.05	117.05	118.25	114.94	111.97	109.16	113.29	110.66	110.25	112.84	110.2	109.59	115.43	113.79	111.53	111.45	114.18	107.3	110.47	117.52	116.95	108.55	115.77	120.83	116.51	113.77	120.23	107.67	113.23	115.5
107.41	101.66	107.8	109.28	110.54	106.3	103.24	109.55	108.07	109.95	115.4	112.03	113.75	108.68	112.03	110.51	108.39	110.86	113.94	108.72	105.41	111.39	108.61	105.75	118.33	106.27	107.38	108.83	111.1	109.61	105.96	103.93	110.56	108.99	113.88	112.84	116.68	110	109.22	109.32	99.25	105.09	114.25	109.06	117.24	109.84	109.78	112.32	112.14	115.72
113.57	105.99	107.02	111.81	114.57	104.86	112.15	110.55	119.82	110.19	106	112.93	111.01	112.4	115.54	108.87	108.27	111.41	111.29	112.06	111.23	104.68	110.22	112.04	99.974	110.36	109.25	108.92	114.89	112.06	105.4	109.05	115.89	107.62	110.04	116.99	106.7	112.09	112.48	114.64	111.46	111.04	116.74	109.1	113.27	108.01	110.95	101.28	109.46	110.83
101.18	105.4	111.85	100.47	99.851	105.01	104.08	115.71	104.61	108.53	102.77	105.01	97.706	116.53	106.14	103.26	109.98	104.84	101.42	105.16	104.07	103.05	107.61	101.88	105.22	105.68	101.35	109.56	99.534	112.21	106.48	100.3	104.02	110.52	107.91	103.88	99.022	105.55	97.613	110.78	108.3	103.48	100.38	107.4	106.65	104.05	101.64	105.3	106.87	104.75
112.93	116.7	103.97	105.97	100.89	110.55	108.88	110.19	105.77	108.33	104.75	108.16	104.59	102.95	110.42	108.69	104.44	106.7	111.72	108.97	106.01	106.09	103.12	105.57	103.26	106.54	101.49	107.3	115.51	105.87	108.93	106.73	106.31	109.99	106.74	110.34	111.58	106.46	107.56	108.18	104.13	111.35	99.738	107.49	106.59	105	106.02	105.08	97.665	111.44
113.36	102.01	108.97	106.2	107.23	109.21	107.14	111.02	95.525	103.55	109.23	104.46	102.37	105.82	106.79	103.33	108.9	109.15	101.34	109.05	108.05	103.84	111.45	103.41	103.94	107.31	101.54	112.78	109.14	102.78	103.35	104.8	106.93	108.22	104.43	98.484	107.77	105.21	105.22	106.67	111.72	107.44	105.57	112.48	104.43	108	106.03	104.46	105.38	114.23
107.68	108.65	109.68	103.7	102.03	107.87	105.74	112.52	104.95	105.99	104.69	107.9	105.78	97.955	106.09	102.11	101.98	110.7	105.31	103.91	107.66	106.2	106.41	100.39	103.92	106.67	102.14	108.48	104.76	104.2	103.16	95.395	101.31	105.19	106.63	107.58	110.2	108.64	107.8	99.916	99.717	95.361	105.05	105.95	103.25	112.32	106.26	106.6	98.458	106.1
107.71	102.51	107.58	108.79	106.89	97.612	104.76	102.82	104.48	101.77	106.33	103.7	100.7	109.05	101.24	108.31	105.73	104.07	104.76	106.87	105.56	109.07	103.02	107.38	110.04	106.38	110.9	117.87	109.4	106.07	110.05	105.74	105.83	102.27	102.35	105.03	116.06	100.85	101.47	111.93	102.68	107.49	103.76	106.17	112.15	109.65	105.39	110.73	103.32	106.9
107.95	105	105.76	102.05	105.97	105.77	103.76	105.18	103.98	103.53	109.34	115.51	106.35	107.48	112.19	112.63	100.26	103.67	105.55	101.79	111.07	109.64	106.37	104.3	100.43	103.31	105.57	110.66	104.67	105.35	96.143	107.59	105.11	105.08	104.05	107.99	107.81	103.8	103.79	110.33	101.64	105.96	101.03	102.4	108.3	102.57	104.53	111.04	110.44	104.37
106.08	114.8	114.23	108.5	113.39	115.52	107.34	104.86	117.04	115.4	108.83	112.25	109.59	110.29	108.65	112.77	107.17	107.27	116.91	106.02	113.31	115.29	108.24	110.78	113.17	119.05	115.64	112.05	104.49	108.7	113.06	113.81	107.96	108.46	110.17	110.56	111.85	112.82	111.89	105.65	109.74	104.53	116.26	113.18	113.61	112.46	110.23	114.67	114.74	110.24
114.16	118.07	115.75	116.23	111.72	111.62	111.74	110.68	111.27	113	113.88	115.86	111.17	114.37	107.18	115.85	106.46	111.49	115.93	111.41	114.16	116.52	114.84	116.3	112.84	107.46	108.04	109.85	104.14	117.56	110.65	116.69	106.04	107.09	107.58	115.21	110.25	110.17	112.24	115.96	107.29	111.08	113.24	113.37	114.1	112.93	105.73	111.51	114.2	114.58
112.52	109.54	111.94	109.6	108.01	107.15	120.7	115.03	113.67	108.21	112.65	112.85	113.36	112.32	108.97	107.83	110.81	114.12	118.36	119.29	109.77	112.49	109.4	107.74	104.47	111.32	110.58	111.56	111.81	112.67	113.03	106.23	115.12	106.95	108.58	109.19	106.57	107.78	114.23	107.35	117.57	115.56	106.77	105.23	108.94	115.05	110.33	109.08	106.78	106.9
117.97	123.94	117.35	118.84	116.05	117.27	121.09	119.36	111.63	117.86	121.73	114.34	113.58	114.68	112.77	119.23	112.05	115.62	106.16	112.01	115.48	113.96	117.07	125.58	114.36	114.68	121.56	119.14	117.67	116.21	119.21	115.7	117.08	113.8	118.46	120.89	113.04	114.54	114.55	115.29	111.98	115.78	125.03	115.52	110.66	120.83	118.09	119.6	118.11	122.8
113.92	111.65	112.32	118.76	113.38	114.54	112.06	115.97	106.77	111.63	113.63	109.69	112.85	110.57	106.91	115.1	114	109.08	111.22	104.08	116	113.51	112.78	115.15	113.89	111.27	109.07	113	111.4	111.38	109.16	110.98	113.65	106.75	113.9	104.24	119.14	115.26	112.13	108.92	116.7	117.01	108.72	116.42	112.09	118.64	111.87	109.83	113.44	115.93
106.69	106.13	106.99	100.79	107.91	102.55	102.4	102.58	109.16	109.65	105.5	107.08	112.14	109.35	103.94	104.35	101.24	105.28	109.11	112.62	105.83	101.29	100.88	105.17	98.099	101.15	104.97	104.75	105.63	111.79	108.14	107.9	106.2	106.63	105.55	110.92	106.57	108.89	106.91	104.03	105.86	111	114.66	105.45	101.58	102.2	110	102.86	109.39	97.347
109.36	106.75	111.71	106.51	108.12	111.46	107.5	106.67	108.31	102.31	105.61	103.34	106.81	107.31	105.54	104.76	105.88	105.3	107.18	102.92	106.15	106.21	115.34	106.84	104.62	103.64	108.96	106.3	106.31	104.53	109.4	110.22	105.85	109.18	104.29	105.69	103.04	102.88	111.27	101.94	108.19	107.27	113.96	105.08	113.38	102.38	111.14	112.58	109.22	109.54
115.39	113.49	113.28	109.57	112.87	115.15	110.74	112.09	112.98	111.95	109.15	108.84	110.52	120.07	111.58	112.49	114.63	112.81	118.35	112.12	116.42	110.12	112.95	111.85	106.21	114.7	116.01	119.26	109.62	114.01	110.94	115.67	109.46	112.21	111.26	112.56	115.01	109.83	110.64	112.63	108.43	113.89	111.35	119.89	114.83	111.63	109.07	111.21	112.92	107.87
106.13	101.89	106.89	104.37	108.4	105.55	110.72	104.45	106.92	105.34	103.4	107.95	107.69	98.257	103.48	104.14	109.16	108.33	108.2	98.548	106.03	107.91	106.99	106.63	103.63	105.29	105.99	111.26	107.27	105.83	106.45	104.78	103.9	106.57	106.1	102.92	105.46	109.07	100.75	100.98	103	107.5	102.05	106.17	102.33	106.04	100.18	102.04	102.28	99.134
106.13	113.42	107.21	108.85	107.62	110.66	106.72	115.58	107.26	104.89	109.95	105.94	104.89	102.2	107.33	105.62	105.89	107.54	109.26	104.81	105.81	108.42	100.34	106.44	108.43	102.14	106.17	104.05	110.04	107.56	106.65	106.06	113.94	106.84	104.22	105.25	105.4	109.26	108.19	109.02	105.7	111.59	109.36	109.04	107.6	111.88	107.37	104.54	104.04	97.281
104.29	99.086	108.62	105.39	107.84	105.83	104.08	107.44	105.37	107.89	110.3	110.48	103	104.77	106.14	111.98	109.62	102.48	104.42	102.33	106.58	105.89	95.041	108.47	102.73	103.8	104.74	103.47	111.37	102.91	101.78	109.94	105.73	110.58	106.55	100.78	107.82	105.96	99.024	108.03	97.378	106.13	106.13	103.48	101.71	105.02	103.87	105.46	106.1	100.44
116.92	117.41	124.44	122.79	114.36	124.56	123.13	119.33	125.33	117.76	120.57	124.61	110.53	121.65	121.41	115.23	115.36	117.22	115.67	114.94	115.51	119.07	113.91	128.09	117.49	120.24	117.46	113.68	115.46	120.08	125.36	122.63	117.96	117.2	116.93	118.19	113.29	120.47	119.09	127.3	113.34	111.43	119.41	116.75	122.32	110.15	119.65	111.78	120.84	115.85
113.66	102.79	110.51	107.14	112.81	113.63	117.94	110.31	107.57	114.88	109.27	114.95	116.66	105.81	110.69	114.84	108.61	115.71	109.84	108.8	110.04	109.63	109.13	109.13	111.99	116.68	115.59	114.9	112.85	113.93	113.43	109.62	109.38	111.79	110.69	120.81	106.96	111.71	114.6	108.3	106.38	112.93	111.81	110.55	117.62	105.36	111.34	114.75	108.4	107.94
103.86	103.21	105.28	102.98	103.34	103.4	103.47	94.786	102.94	107.01	103.73	103.34	108.92	106.25	102.61	103.58	102.02	102.42	103.48	106.59	101.07	98.642	103.17	105.07	101.22	103.56	103.41	100.58	108.72	106.18	107.32	104.16	105.22	98.159	103.19	108.12	104.11	106.86	105.45	99.569	108.29	109.35	105.72	102.48	104.06	105.85	105.45	102.94	108.8	105.09
105.29	107.95	112.81	105.54	107.42	110.29	102.35	108.81	102.82	105.13	110.11	105.18	107.48	108.97	103.77	102.42	105.75	103.28	100.7	108.71	106.08	105.98	109.15	107.53	103.97	105.42	105.92	106.44	111.48	105.43	104.45	105.1	101.46	105.35	108.78	108.59	112.44	104.17	105.91	107.74	113.63	102.39	112.93	101.79	102.05	101.54	100.67	107.45	110.23	105.93
110.3	112.41	107.91	111.18	106.54	108.06	118.02	109.17	117.93	109.85	110.5	106.89	112.03	111.6	107.95	111.83	107.67	112.6	114.53	115.61	112.73	110.04	116.08	113.22	113.08	115.26	115	109.7	110.03	112.47	112.36	112.21	111.65	117.1	110.3	111.58	106.1	112.3	113.02	114.78	109.07	110.47	114.99	110.62	115.84	111.75	116.61	111.01	111.22	115.32
120.66	115.24	109.57	120.14	114.88	122.72	110.11	120.23	120.14	113.22	114.18	113.73	112.32	114.43	118.51	118.46	115.98	118.28	112.65	116.49	122.63	119.94	116.6	122.04	111.75	115.3	120.49	117.37	114.82	119.39	112.4	119.98	107.87	116.32	111.05	114.6	111.67	114.73	117	122.44	113.35	111.69	121.9	118.95	120.32	113.43	121.4	114.48	115	117.39
110.78	113.07	109.34	111.26	113.11	118.3	116.23	117.73	117.61	108.74	108.31	114.24	111.46	108.67	112.77	115.62	105.11	108.74	112.33	113.91	110.07	115.33	107.99	111.25	113.18	110.08	116.18	118.53	119.19	109.54	115.23	110.19	110.91	113.32	110.99	115.27	115.62	111.85	106.58	115.33	110.75	111.86	111.18	103.88	113.41	113.02	107.13	105.07	115.53	108.98
98.241	91.507	103.18	97.112	98.665	100.41	102.28	100.17	98.3	95.627	100.92	96.155	103.74	103.3	96.903	101.82	99.296	95.944	106.49	101.95	104.17	94.664	102.21	100.58	103.82	101.97	100.68	100.62	100.61	102.62	101.29	99.917	105.85	96.26	102.21	95.885	93.239	99.534	99.392	97.343	95.068	99.939	93.826	95.649	96.739	99.482	98.38	97.351	99.424	99.619
106.05	109.15	107.77	110.55	104.97	109.26	113.97	110.85	105.57	104.64	111.7	111.52	106.79	108.76	105.86	102.54	111.45	114.27	113.34	105.59	111.5	106.27	109.85	103.18	103.39	105.24	108.2	109.37	104.91	113.26	109.71	110.42	105.48	102.09	111.82	104.34	108.08	105.89	106.29	112.68	107.86	107.49	103.3	107.71	105.29	110.9	106.9	116.1	106.92	110.29
104.49	107.16	105.39	101.48	115.43	108.9	113.79	104.79	105.52	102.54	103.91	109.34	103.64	102.95	107.32	104.56	103.84	112.02	106.77	107.33	101.2	109.17	107.1	106.56	105.43	109.12	105.78	110.82	105.33	107.7	107.22	107.68	101.89	106.98	107.79	107.06	113.65	108	113.93	108.84	105.47	107.83	109.66	112.43	111.62	113.29	107.63	106.69	109.42	110.08
112.79	109.53	110.96	104.33	116.5	111.89	109.75	115.47	113.49	114.07	108.63	112.54	104.64	109.11	114.76	112.77	113.07	108.65	108.64	109.97	110.3	107.81	113.32	116.11	107.51	118.15	108.97	112.58	107.31	108.04	107.7	119.02	109.49	112.34	107.06	113.91	110.07	111	110.58	112.39	108.64	110.4	106.58	107.71	116.63	113.83	116.05	108.99	112.38	111.4
107.46	99.514	113.68	109.96	105.86	103.34	106.3	101.99	105.54	110.2	101.2	101.67	111.62	100.65	107.5	110.2	106.34	111.7	104.21	110.21	110.49	109.82	105.04	108.61	115.28	115.02	105.39	107.46	103.14	107.53	106.81	110.94	110.44	112.32	112.63	108.87	108.67	107.22	103.73	107.96	112.15	111.72	105.37	110.16	106.41	112.29	108.95	104.58	106.61	103.94
103.58	99.251	112.64	116.98	99.111	111.6	113.99	111.87	104.05	109.06	100.82	102.44	111.41	108.21	109.71	106.4	107.6	110.29	108.7	105.82	109.84	102.74	105.56	106.76	110.78	112.16	107.7	107.43	107.69	105.02	103.74	109.52	110.45	107.77	105.03	106.54	102.43	105.76	108.46	105.36	107.11	106.12	102.86	105.32	107.37	109.77	107.76	108.7	110.49	105.78
107.06	104.57	102.01	108.6	106.5	104.54	96.718	102.9	106.2	103.95	108.5	106.08	110.31	103.44	105.9	104.12	106.65	106.27	112.26	104.55	105.21	104.26	103.87	105.13	108.49	107.19	109.04	106.68	103.13	106.4	100.68	103.81	110.88	99.196	105.79	100.74	103.84	111.57	106.83	104.04	110.95	102.36	105.12	105.93	105.24	107.36	100.74	113.37	108.24	105.31
105.8	97.179	97.151	96.405	106.78	100.51	102.21	95.377	97.792	105.68	99.384	99.066	98.677	104.01	102.21	104.72	97.341	103.81	100.15	102.87	98.347	103.58	97.329	96.371	106.89	100.72	105.75	103.54	104.28	97.501	96.262	103	96.981	95.646	88.869	97.274	101.61	101.54	105.32	104.02	105.32	103.33	99.2	101.96	102.94	101.89	92.928	105.38	93.75	103.25
106.15	110.56	113.58	111.7	109.29	110.73	102.42	112.62	105.13	107.51	107.64	107.79	110.64	110.81	111.1	110.52	104.44	110.01	105.39	110.19	110.73	112.02	115.2	101.11	110.09	110.74	108.26	113.34	104.15	111.68	105.65	106.64	109.95	106.92	108.19	106.71	109.08	112.76	110.61	110.07	113.54	108.37	106.89	114.56	104.16	110.94	111.74	111.01	105.15	110.63
105.92	107.33	108.04	112.07	108	105.07	107.05	105.5	110.59	107.17	99.116	108.39	102.69	101.96	102.19	105.9	104.59	103.59	104.24	105.76	104.82	108.43	105.2	102.7	105.19	108.41	102.46	100.58	103.27	106.85	105.82	106.45	105.6	109.16	101.8	100.57	101.78	106.07	107.21	103.91	104.39	113.7	108.92	107.06	111.3	112.64	103.61	110.09	106.8	105.06
108.78	106.22	111.15	114.71	114.94	109.44	110.79	105.36	110.12	108.37	104.97	106.22	110.89	113.4	105.26	112.59	112.76	113.6	107.99	110	116.35	116.43	112.93	109.13	112.29	107.01	118.02	109.4	113.77	109.94	108.65	108.79	113.22	114.51	114.32	112.74	115.22	114	117.61	114.32	106.83	114.37	111.29	111.57	111.6	108.82	107.91	114.56	118.09	118.53
102.1	99.652	110.43	105.63	102.69	106.88	110.09	107.27	108.91	107.8	107.44	110.01	109.85	113.13	104.5	108.97	105.26	108.1	104.14	106.93	104.37	107.31	101.91	111.32	103.75	99.782	104.15	101.97	109.18	111.67	102.7	101.95	109.46	116.1	107.75	113.15	101.52	111.57	110.24	114.07	109.56	111.03	104.12	108.54	104.6	113.34	105.55	110.64	106.19	109.69
108.56	111.21	109.39	103.39	101.69	100.8	108.1	111.68	105.95	107.01	100.01	107.79	108.7	106.91	109.17	106.82	106.61	104.45	98.399	105.71	106.42	103.3	108.31	107.55	104.18	105.23	104.47	104.43	100.38	104.07	107.96	108.43	108.81	108.51	108.73	110.52	102.58	99.946	107.98	112.26	108.35	105.97	107.31	110.4	104.54	109.36	108.32	110.24	105.04	107.02
107.48	104.82	103.33	106.08	109.54	112.08	110.4	108.3	107.79	110.05	106.05	106.78	106.88	108.84	108.79	109.66	110.14	99.945	102.11	106.82	105.13	104.96	103.48	107.95	105.34	101.77	107.99	105.98	99.923	108.76	109.06	107.79	105.02	106.41	101.29	103.43	104.71	99.485	105	101.7	106.91	104.12	103.76	103.71	106.55	106.4	104.5	105.36	109.84	111.37
100.15	103.43	100.26	94.147	101.2	99.16	100.7	100.69	106.6	104.13	100.67	107.07	105.24	104.26	98.53	98.359	101.32	102.23	103.39	99.023	99.569	103.4	103.05	98.347	104.51	103.63	101.05	103.9	102.43	97.557	102.65	99.141	103.35	101.5	105.34	101.19	104.87	97.946	101.33	103.21	101.33	104.12	103.67	106.04	99.118	99.622	95.651	104.75	102.26	98.182
101.26	100.22	96.559	95.299	98.525	94.426	101.33	99.369	99.124	103.39	107.16	98.689	102.68	98.837	101.37	98.292	97.953	99.773	101.17	97.444	97.343	98.959	93.007	95.556	99.02	102.72	98.258	94.74	98.255	98.588	94.178	104.4	99.199	99.783	106.83	97.33	101.73	98.805	100.78	96.766	97.77	98.285	97.667	104.38	105.12	99.742	96.096	96.248	102.62	101.87
105.86	103.28	103.41	101.97	101.18	103.52	103.52	100.79	104.4	94.15	99.574	98.702	101.09	101.27	106.28	102.74	96.773	98.223	103.64	105.57	104.45	104.57	107.98	103.01	104.75	101.09	103.7	109.99	105.56	100.92	97.116	101.55	97.697	100.99	93.994	97.887	99.982	103.96	102.39	104.12	103.18	106.16	95.844	103.39	97.898	110.34	97.859	99.821	98.513	89.737
117.28	110.89	123.06	124.3	120.3	112.13	116.69	115.97	118.73	118.64	113.42	118.25	118.15	129.01	112.33	114.38	114.54	119.07	117.39	118	114.55	116.31	112.04	111.73	118.45	116.03	117.48	123	119.11	116.4	111.25	118.88	117.41	112.1	118.75	114.1	116.03	116.8	120.25	117.81	119.23	115.73	113.76	120.14	116.34	119.28	120.86	117.66	121.55	114.83
113.87	115.02	108.02	112.28	108.73	116.26	112.52	113.17	112.32	103.09	105.3	112.21	115.4	110.59	108.92	110.98	110.69	108.45	119.91	115.44	109.82	109.08	108.72	108.56	119.25	114.34	104.86	112.07	116.11	105.97	112.97	109.76	111.39	116.89	112.86	106.41	108.74	113.12	115.45	118.7	114.11	111.8	107.62	115.92	114.88	113.28	108.65	110.6	112.1	108.71
118.07	112.83	115.38	116.04	112.88	111.66	113.87	114.18	113.15	118.88	113.57	114.26	117.34	118.27	120.07	108.48	108.79	113.12	116.76	113.69	109.84	119.94	115.79	115.81	115.76	112.76	115.6	118.26	121.89	113.14	116.18	119.54	114.52	122.56	109.77	122.52	115.58	118.69	115.99	109.92	115.81	117.9	113.47	113.9	106.53	114.52	109.71	117.44	118.17	118.53
113.52	110.3	107.77	108.39	112.13	106.6	112.14	102.25	103.59	98.635	112.05	108.1	111.55	101.54	101.66	99.289	108.15	99.604	104.56	108.53	102.06	111.95	100.98	99.278	101	114.47	106.25	107.12	101.94	110.41	103.74	103.1	109.18	110.97	99.081	105.42	103.25	103.49	103.84	104.47	107.94	105.85	109.1	104.35	108.3	108.49	110.9	100.39	106.69	104.99
117.93	106.45	107.43	110.92	109.06	112.72	111.25	105.79	113.55	108.79	117.69	111.86	110.41	113.9	116.08	112.98	115.47	112.98	108.32	117.49	104.08	101.92	110.29	111.78	111.7	109	111.28	107.34	108.37	110.95	106.14	104.89	113.6	109.91	112.11	112.2	109.35	110.12	111.85	109.69	112.31	112.61	112.87	108.71	114.08	109.75	111.05	107.18	107.72	103.34
102.72	109.07	103.44	103.75	108.82	108.73	110.91	104.18	107.67	103.05	103.32	108.25	109.7	114.25	104.14	107.92	106.81	106.58	101.69	109.49	100.63	99.472	101.5	108.74	103.44	99.437	100.62	101.07	113.48	109.03	108.03	105.88	101.61	107.73	106.74	108.01	107.2	111.04	100.84	103.44	108.12	106.2	103.35	105.62	104.91	107.53	100.97	105.9	105.97	104.62
96.123	98.069	104.38	98.961	104.51	97.437	106.31	99.634	95.613	101.27	94.786	100.9	98.608	104.8	102.08	96.991	100.17	102.75	104.16	98.102	102.79	103.73	101.11	98.51	99.106	100.31	100.9	94.689	96.227	101.58	100.87	108.47	104.45	103.54	99.729	102.99	100.21	105.94	103.93	101.79	95.794	105.07	96.18	97.141	95.01	106.3	97.294	102.79	100.61	102.17
114.76	104.76	106.15	109.98	108.88	95.739	104.3	103.94	109.38	110.67	109.87	104.83	105.97	102.17	101	101.62	106.76	108.62	114.66	111.39	106.24	107.82	107.17	107.03	100.22	105.81	111.31	106.63	105.89	106.73	108.13	106.59	99.78	110.16	108.51	112.01	102.27	105.37	107.86	103.05	106.07	103.26	108.52	106.09	106.08	102.57	105.12	110.41	107.4	105.39
111.28	110.44	112.89	109.23	110.33	110.9	109.95	113.98	109.48	114.87	112.37	113.92	112.57	108.29	112.59	117.87	113.16	112.48	113.77	116.12	116.64	109.77	115.18	108.23	111.53	107.46	108.06	118.39	116.75	107.93	103.36	107.81	122.19	105.65	114.04	115.34	109.24	116.29	107.78	112.88	112.72	108.06	114.49	113	112.84	105.07	106.36	106.72	110.2	116.51
106.48	109.31	101.81	102.37	106.27	102.63	107.92	101.69	101.99	107.29	103.94	100.83	104.35	105.18	103.94	103.01	110.62	104.9	102.74	105.6	103.95	105.49	106.72	107.32	105.96	105.75	108.4	103.33	108.19	102.13	112.14	104.9	108.79	104.69	100.17	103.73	104.2	108.33	112.77	107.02	107.98	101.87	103.94	104.11	103.26	105.82	107.49	103.65	109.12	99.353
105.1	112.85	107.92	103.76	112.15	103.66	101.03	105.4	107.08	106.03	101.18	107.05	106.73	105.15	101.85	114.73	106.73	98.893	106.03	107.82	105.07	105.28	103.87	104.7	98.681	102.53	102.56	111.19	104.87	105.3	102.01	105.49	103.98	109.81	108.74	104.81	105.52	108.1	98.158	105.05	107.34	104.38	104.92	104.69	105.55	107.16	107.51	116.36	100.91	105.85
111.25	113.64	115.57	115.53	110.31	108.52	109.3	114.35	108.12	114.17	107.04	114.77	109.86	112.26	105.77	117.19	112.2	107.76	111.42	108.97	109.18	114.13	112.54	112.83	109.27	114.52	113.81	110.32	110.36	108.94	112.15	113.05	113.14	112.85	110.65	105.84	112.87	116.66	111.51	114.89	113.18	112.18	106.21	115.65	110.76	111.72	106.18	106.81	108.34	109.38
101.33	99.634	105.42	104.04	113.87	100.11	105.36	105.1	103.79	114.94	105.92	112.55	108.35	104.52	105.36	103.44	106.02	108.84	102.05	102.28	108.9	113.14	103.45	105.24	108.96	107.83	104.27	110.34	100.74	102.9	99.643	105.32	104.97	106.18	105.36	100.66	102.93	111.44	104.5	103.95	103.83	102.39	105.73	102.36	105.42	101.98	104.99	101.26	108.85	102.41
107.83	113.37	110.48	112.1	107.69	103.35	110.02	114.59	107.46	117.42	105.75	109.53	116.77	109.37	111.28	111.66	116.75	110.64	110.42	112.27	109.31	112.23	104.37	114.95	113.51	113.17	110.44	105.32	107.39	116.6	104.83	110.01	114.71	110.24	109.37	113.7	112.44	111.25	111.76	107.16	106.52	108.25	110.06	114.1	112.01	110.36	114.05	109.88	110.88	114.54
111.59	114.14	113.13	117.04	116.06	115.99	115.74	108.05	107.43	110.64	108.58	112.87	115.94	110.51	115.89	111.84	110.96	112.75	110.84	108.21	116.96	105.5	113.07	111.61	110.87	112.24	115.61	112.54	113.27	114.25	116.29	116.29	111.37	111.65	118.83	104.3	119.95	112.32	114.7	112.43	119.57	115.72	114.31	112.67	117.32	111.43	114.05	108.56	112.64	107.55
113.32	113.38	116.28	112.42	108.31	109.73	112.99	113.14	111.48	115.89	110.93	114.08	113.65	110.87	112.68	109.89	106.59	111.13	113.67	112.43	107.37	115.54	109.48	119.81	110.57	106.8	106.81	111.12	113.48	110.53	112.54	114.67	114.62	106.58	110.56	112.34	107.93	112.79	109.6	109.46	114.7	100.26	114.92	111.56	107.69	107.69	110.43	110.68	108.93	117.28
108.79	106.1	103.37	102.95	98.448	104.27	110.48	106.63	108.4	112.36	105.8	113.57	105.65	109.3	109.29	109.29	114.6	102.69	106.74	104.6	104.35	111.41	111.76	111.74	101.52	104.36	102.41	104.71	106.53	109.77	105.42	105.98	101.87	110.26	108.57	109.01	111.85	103.76	109.22	101.76	108.65	104.66	102.82	100.3	107.38	108	107.26	108.3	103.41	105.58
112.46	108.11	113.51	108.52	110.9	115.37	116.14	115.22	112.58	106.72	114.89	114.04	115.28	111.25	109.07	109.63	109.72	116.8	110.88	108.51	110.15	113.91	113.83	105.67	113.41	111.39	113.42	118.99	113.95	113.03	110.04	106.59	111.12	112.51	112.51	111.27	114.43	110.41	110.86	105.86	115.63	106.96	108.54	115.29	114.81	110.69	108.49	111.01	113.06	109.67
102.11	102.83	99.683	111.74	101.36	108.47	103.78	106.73	105.34	99.145	99.513	101.12	113.86	113.26	101.8	103.18	111.04	103.11	104.02	96.707	97.668	106.15	102.7	104.28	101.65	104.8	112.19	107.75	111.81	106.28	107.09	107.11	102.09	103.7	103.41	112.34	107.77	103.73	105.66	99.639	104.46	103.5	99.128	110.53	110.39	106.34	112.57	99.387	103.77	107.29
113.1	107.47	104.98	111.5	102.54	108.12	105.86	104.38	105.12	105.58	100.36	111.02	109.9	106.29	106.15	109.39	108.6	113.48	109.06	106.54	105.85	107.72	106.08	113.62	98.288	111.59	104.25	102.39	106.82	110.66	107.69	106.95	108.12	101.01	103.41	103.23	105.16	100.23	106	108.51	107.55	110.25	106.96	104.3	104.17	104.02	110.83	105.7	108.22	110.73
105.2	100.97	104.23	106.49	104.48	104.12	107.14	97.658	110.42	106.69	110.87	105.43	101.33	107.5	104.1	100.48	102.27	105.4	107.3	109.31	102.7	112.24	105.07	111.01	117.13	103.22	109.98	103.63	103.39	107.2	103.92	107.62	105.19	103.7	106.69	107.16	110.02	110.29	106.87	110.46	103.3	108.02	106.96	103.04	106.07	106.88	104.75	103.06	110.07	110.62
115.06	106.19	111.62	111.95	113.45	114.73	110.32	115.38	112.03	115.66	109.02	111.59	110.81	110.5	108.63	109.46	117.68	109.58	108.09	104.44	113.38	112.96	108.97	112.06	108.58	112.77	109.89	107.21	108.17	116.47	115.88	107.16	113.12	111.93	108.78	109.88	114.66	114.4	111.22	109.97	112.42	110.34	113.49	111.92	109.94	114.36	112.24	111.61	107.24	109.61
115.58	117.96	114.28	111.82	113.98	116.46	113.29	113.26	119.91	114.06	115.93	113.5	114.21	105.62	116.8	111.44	116.94	116.17	113.97	115.19	111.64	116.34	119.83	118.4	117.89	118.18	115.14	113.22	111.9	114.79	116.52	113.38	116.37	106.18	117.79	113.29	113.72	110.94	114.93	119.5	119.21	118.57	116.33	111.9	110.89	113.42	117.92	117.99	111.39	111.83
109.52	114.27	108.46	109.12	109.57	113.13	110.21	112.7	109.45	103.28	112.48	113.37	110.95	116.58	110.8	106.48	104.36	110.08	105.38	110.77	113.88	108.79	103.81	108.02	111.76	107.3	102.31	106.55	109.64	110.86	106.31	101.82	110.4	113.56	113.64	103.99	107.01	116.05	112.57	111.55	116	104.91	110.2	111.43	108.74	112.46	112.03	109.55	104.42	106.39
105.91	104.21	105.32	105.35	107.96	106.09	104.54	102.54	101.89	107.45	106.88	106.93	108.5	111.71	104.01	107.54	102.42	107.47	108.44	103.64	108.83	107.07	99.553	105.72	110.58	107.26	107.34	112	106.48	104.5	103.46	98.989	104.05	103.85	107.47	107.58	110.53	104.42	101.6	106.63	103.01	101.26	107.54	109.52	102.88	105.52	103.27	96.983	93.421	103.19
111.85	115.98	118.09	112.78	112.2	111.4	108.91	106.05	106.12	118.14	107.95	112.18	109	106.59	111.35	106.06	114.73	107.43	113.4	107.81	107.01	111.69	108.16	108.37	107.23	113.84	114.49	112.75	110.92	114.13	105.7	111.98	112.95	114.82	111.05	115.06	118.1	115.25	119.36	108.26	118.54	114.16	109.96	111.41	109.92	119.94	112.93	111.82	109.34	111.01
112.17	118.16	106.83	121.12	123.21	117.3	113.94	118.59	116.05	114.9	115.3	120.51	113.13	121.05	114.45	121.22	113.24	118.96	110.99	119.98	113.79	119.56	115.08	114.15	117.72	111.9	125.56	119.81	118.64	112.72	114.69	122.05	114.24	118.82	114.75	116.79	110.34	122.58	107.78	121.51	114.45	110.69	118.96	117.53	113.59	107.64	115.5	116.68	115.94	113.19
105.85	109.79	107.46	102.99	108.47	107.07	110.71	105.18	112.73	106.85	108.2	106.95	105	105.32	113.36	108.14	108.24	99.499	103.42	108.39	111.55	112.15	101.52	109.34	108.33	102.96	107.65	102.93	104.68	107.71	103.23	107.9	112.32	104.27	104.37	108.6	105.61	107.59	108.73	104.43	104.29	107.93	112.07	107.12	112.7	106.41	103.09	102.84	109.05	102.66
113.53	111.89	114.01	114.12	115.87	104.03	106.32	114.82	103.92	110.39	111.83	110.31	113.32	106.56	103.08	112.04	109.84	109.84	104.11	114.12	108.88	111.83	114.58	116.21	110.4	115.85	107.79	109.84	111.44	112.72	112.99	113.93	115.04	117.71	106.41	113.58	114.85	113.78	110.76	106.51	114.42	106.57	114.43	109.67	114.06	112.38	110.62	113.45	112.23	115.04
118.32	104.65	116.2	118.21	109.58	110.17	107.28	110.22	114.27	112.89	110.1	114.29	107.01	112.57	113.41	109.64	106.41	109.28	115.58	110.95	110.73	109.45	110.41	109.66	113.03	108.52	104.95	113.77	112.44	105.81	110.43	112.33	112.9	113.4	114.79	113.26	114.93	114.5	117.01	111.18	112.31	105.72	110.47	112.09	118.98	115.39	112.59	106.25	113.91	109.28
89.877	102.37	104.66	98.867	100.28	103.37	88.922	99.509	99.512	100.42	104.08	97.18	97.01	103.54	95.871	105.76	99.47	98.91	102.06	104.17	108.15	103.87	95.223	100.64	100.01	97.981	96.918	108.53	100.32	109.35	101.64	102.79	102.59	95.557	102.37	97.926	96.348	94.918	99.921	95.631	96.89	97.615	99.647	97.858	101.27	103.74	101.55	101.48	98.691	106.31
110.9	107.02	100.8	111.39	111.24	104.55	107.19	106.84	102.2	109.17	108.87	103.39	102.8	108.95	107.09	108.4	104.64	103.76	103.21	103.04	107.37	110.4	110.56	108.35	101.06	103.04	107.86	106.18	101.18	111.58	108.3	101.12	109.71	107.86	110.33	111.6	107.4	104.71	108.55	110.93	103.65	103.85	111.51	102.79	106.43	101.78	108.16	114.16	108.28	105.52
108.11	112.87	112.08	104.28	110.71	109.32	107.69	108.15	105.51	113.88	116.35	105.79	113.6	112.31	111.27	112.39	107.58	114.48	109.85	109.15	113.73	115.96	112.78	113.99	116.13	108.32	111.43	113.61	113.22	113.75	107.58	119.24	108.51	112.03	109.13	114.93	109.09	110.7	115.04	114.75	112	114.21	114.79	110.98	108.6	111.07	110.1	112.32	108.65	112.17
111.8	109.63	110.59	110.79	109.37	104.9	103.31	102.66	100.45	106.74	107.05	108.5	104.47	111.46	104.76	104.34	110.38	99.759	106.59	110.83	108.88	105.13	107.57	110.81	105.24	110.38	110.67	112.48	107.05	104.62	106.11	107.25	104.51	107.67	101.98	96.916	102.69	106.28	110.62	112.19	106.05	107.41	112.61	106.47	110.66	104.86	107.95	105.94	109.4	103.13
99.681	105.09	101.32	102.92	100.76	95.136	105.98	94.515	106.01	101.27	96.211	99.011	102.53	106.15	95.828	96.769	101.16	98.047	105.22	106.2	107.28	103.01	101.98	104.53	95.162	106.24	97.147	104.3	96.503	101.71	100.24	95.277	103.53	96.941	95.507	99.144	95.224	95.678	102.85	102.04	109.05	100.64	98.888	103.53	105.05	99.386	97.706	99.862	105.12	99.99
110.82	100.28	108.66	99.106	103.94	107.1	106.27	108.79	98.589	108.02	105.95	99.778	103.63	98.681	107.07	103.41	107.26	111.56	103.97	104.8	104.94	109.25	108.04	98.608	112.75	107.09	102.92	105.97	108.1	100.52	107.25	104.3	107.69	101.61	104.45	109.55	102.38	115.43	110.41	104.98	108.65	100.73	106	103.34	104.85	107.16	102.54	110.72	109.34	109.34
112.74	108.62	112.56	109.17	118.28	109.8	117.64	115.59	110.78	110.26	107.66	109.89	111.4	109.53	117.39	113.93	112.76	111.82	113.87	114.5	109.51	107.59	114.53	115.36	108.81	110.14	119.2	106.17	116.9	110.71	106.67	116.67	109.25	111.31	111.11	107.49	109.52	109.92	106.97	108.92	114.44	106.63	107.98	112.15	111.07	110.08	105.32	110.06	106.95	104.93
99.254	100.86	97.611	101.33	99.845	98.191	95.286	103.03	103.97	99.331	101.17	100.51	101.46	107.12	100.96	94.285	99.982	97.972	97.733	106.92	102.65	96.695	103.55	90.875	97.662	95.099	106.93	97.952	101.26	103.95	103.04	100.75	102.98	95.038	96.951	97.232	96.509	103.05	93.969	103.31	102.34	96.672	108	100.17	96.925	93.843	98.547	102.82	101.46	99.187
109.08	107.68	108.64	107.07	106.71	108.38	115.54	109.62	108.86	112.15	108.06	107.51	105.88	107.03	99.254	104.81	102.35	103.2	110.29	102.32	102.25	110.64	108.49	102.49	109.73	102.76	111.14	109.72	104.01	110.92	105.56	111.58	107.1	110.71	104.81	108.93	110.14	106.19	109.02	103.35	106.06	108.02	108.09	105.23	108.01	106.66	107.03	110.18	109.67	108.19
112.19	112.47	111.5	110.74	110.31	109.22	107.89	111.5	116.76	114.7	109.69	109.29	108.87	108.75	108.92	107.9	116.35	109.16	106.1	104.87	113.33	109.56	108.65	112.31	108.81	109.23	116.17	112.1	108.35	108.54	108.58	110.47	110.31	110.64	113.18	102.99	109.86	104.38	113.17	112.18	113.22	109.6	113.97	107.86	109.31	112.67	110.96	109.56	114.7	103.91
102.35	110.21	109.61	106.84	107.01	109.47	98.328	104.27	108.43	109.67	103.46	108.43	107.82	107.39	106.21	104.72	99.649	109.3	104.04	98.562	101.89	107.92	110.77	106.03	107.86	108.64	106.77	105.55	104.99	108.18	109.2	112.43	112.76	118.15	101.65	108.6	108.93	107.85	108.78	102.33	108.18	105.42	104.36	112.81	103.85	104.03	110.35	106.28	105.85	107.36
124.65	115.3	122.08	119.37	119.91	117.89	112.5	119.13	121.93	112.31	118.97	118.5	116.6	115.02	116.56	118.53	124.03	111.99	112.51	124.43	120.66	118.22	121.06	119.41	122.91	114.5	119.74	115.51	118.54	116.45	119.64	115.33	117.09	118.38	117.94	122.54	118.45	120.67	120.5	118.23	121.31	119.08	115.53	116.81	116.17	121.36	113.83	115.76	112.21	118.12
105.82	101.53	100.6	108.42	101.89	100.98	104.07	101.3	105.74	105.66	106.2	105.42	100.92	103.43	110.57	105.72	103.71	100.04	106.01	102.03	105.45	103.77	101.09	100.88	103.13	109.31	102.54	105.1	103.71	106.4	111.36	110.56	108.86	104.48	106.25	105.15	103.4	107.99	101.67	110.5	108.12	104.52	105.06	107.44	109.43	99.429	109.38	102.06	105.97	102.77
107.53	107.88	117.37	114.12	110.88	117.07	107.94	110.77	115.43	115.42	110.64	114.9	115.84	111.66	114.75	118.96	110.08	112.04	118.49	121.74	114.56	109.69	116.63	109.77	113.56	107.2	109.01	112.75	113.17	115.11	113.75	117.07	109.84	111.01	108.97	104.13	110.99	114.74	109.84	113.12	117.43	111.43	106.3	112.19	110.22	106.43	114.66	113.99	106.72	110.94
101.38	97.592	94.709	101.72	105.24	98.297	98.868	97.455	98.535	97.336	105.95	103.04	104.19	98.105	100.45	98.965	104.11	99.448	98.799	98.909	99.367	103.93	99.633	98.992	102.99	102.99	104.27	95.553	98.202	100.41	105.72	96.441	95.381	99.356	103.2	107.33	100.76	101.21	101.76	97.424	100.22	95.132	92.151	97.991	100.76	102.67	91.246	108.65	103.15	101.67
107.12	107.06	97.753	105.65	106.91	107.18	104.43	105.68	105.11	105.98	108.35	102.25	105.85	103.25	107.23	101.51	99.186	107.9	108.79	103.97	100.85	102.87	106.02	109.87	111.92	101.86	104.75	109.51	101.59	103.82	96.594	111.03	109.98	103.78	107.97	105.55	107.61	110.08	104.78	106.55	103.78	104.76	107.88	105.68	102.78	102.22	109.45	104.65	107.83	106.08
99.961	109.89	101.94	101.67	108.24	106	106.18	110.21	99.041	110.07	105.09	109.11	104.76	107.41	105.63	109.63	102.45	104.45	106.61	107.64	106.79	99.926	102.05	105.06	100.01	101.58	95.17	104.44	102.27	102.89	98.483	101.53	107.42	108.11	110.78	107.76	97.226	101.77	109.44	98.455	100.76	110.14	105.31	104.47	109.94	101.89	107.62	102.53	105.12	100.72
107.86	111.88	107.02	109.15	110.39	108.57	110.59	112.96	108.91	111.98	113.07	106.71	113.3	111.71	113.29	116.09	106.64	115.18	110.79	119.52	109.15	115.1	112.6	109.37	116.27	109.04	109.99	102.48	106.67	110.93	106.85	110.13	110.23	110.62	110.22	111.39	115.84	109.25	107.03	107.49	112.06	112.93	112.26	109	110.12	111.72	108.28	115.11	114.29	110.27
97.41	99.123	100.71	97.693	105.14	99.624	101.26	105.65	106.37	99.155	98.608	102.66	104.36	104.18	100.08	99.883	102.56	100.54	98.179	101.21	98.872	98.961	97.24	108.61	97.806	102.93	99.956	94.783	98.705	98.355	99.057	101.91	98.129	97.124	98.891	105.07	100.1	95.082	97.635	105.2	101.24	98.364	102.15	96.26	103.25	98.264	101.38	104.12	93.587	95.658
111.75	102.49	113.46	114.62	109.37	111.71	112.99	108.45	108.32	113.98	113.13	115.91	112.96	111.3	112.97	106.28	109.05	105.93	118.9	110.6	105.75	118.91	112.95	108.66	116.53	107.08	109.05	106.45	115.34	111.51	106.75	110.17	104.77	111.7	110.61	109.65	109.24	113.25	109.94	108.7	108	110.77	119.08	113.03	113.6	117.19	109.89	114.47	112.69	111.43
94.429	99.164	101.86	100.4	91.754	90.991	99.947	102.1	105.72	105.78	100.79	96.847	102.34	94.145	101.84	100.53	104.67	102.38	102.53	100.59	98.467	98.986	102.74	108.26	102.61	99.674	104.6	97.821	104.34	99.178	103.79	99.099	104.39	104.66	100.36	101.12	94.605	102.23	103.38	96.539	100.9	99.084	99.54	103.43	99.111	99.575	103.32	98.561	102.29	97.762
102	107.76	105.28	103.86	104.08	108.1	107.75	98.987	105.19	100.29	102.26	105.37	101.43	105.14	96.362	101.25	109.19	99.44	101.11	107.47	100.11	105.66	102.25	98.586	105.26	107.47	104.39	113.35	104.21	104.73	108.56	104.43	106.58	103.71	109.88	100.81	108.35	111.55	108.11	97.26	106.07	107.6	104.44	108.68	95.877	109.47	108.35	101.69	101.84	102.78
112.98	110.87	115.62	109.91	113.37	104.86	114.98	109.39	104.98	108.88	107.69	118.22	106.8	107.26	113.15	114.09	111.02	111.27	114.58	112.51	108.61	117.46	109.17	108.27	111.68	121.91	102.71	110.05	111.86	110.77	107.33	110.98	108.37	111.43	109.93	115.62	111.48	110.19	110.81	107.24	109.87	114.82	112.59	116.01	114.41	119.66	107.69	102.41	109.37	111.39
103.17	104.23	107.74	101.39	110.97	104	108.16	110.19	104.54	106.91	99.64	103.56	102.84	100.81	103.44	107.23	109.22	110.42	102.37	109.88	102.19	108.89	99.392	106.48	108.62	100.35	106.81	103.51	105.58	108.9	102.65	110.31	99.374	109.89	100.55	99.434	106.31	105.43	108.04	107.9	105.24	104.86	107.35	110.15	109.37	106.22	106.35	101.76	99.8	105.91
105.49	117.54	107.8	112.19	109.16	106.75	112.43	111.65	107.75	111.62	108.54	104.76	103.97	111.65	109.32	113.67	114.86	112.52	119.11	109.23	112.23	114.62	109.98	113.03	102.41	115.57	113.49	112.36	107.19	113.05	106.09	110.72	111.09	103.84	113.19	117.77	113.57	110.32	111.66	110.26	118.73	103.78	106.99	113.89	107.82	113.43	109.34	112.09	112.08	107.86
101.22	111.15	107.55	115.83	109.41	108.28	101.84	103.12	108.77	99.02	107.8	105.2	107.3	112.62	106.66	102.15	100.74	99.754	106.58	99.846	99.641	108.3	97.757	109.39	101.43	106.9	101.22	105.11	107.62	106	105.39	99.689	104.35	108.73	106.44	102.06	114.78	100.13	104.29	111.43	106.29	103.45	108.88	110.64	107.72	105.67	109.58	105.16	105.04	96.598
102.15	103	99.314	97.493	92.272	93.008	107.43	97.521	97.617	101.29	92.424	100.89	101.59	102.33	97.577	95.846	101.87	102.17	106.13	93.282	102.43	97.345	95.441	101.85	99.885	95.692	104.3	97.877	103.31	96.8	102.65	96.925	96.75	106.07	96.744	103.13	103.36	95.639	96.242	104.34	93.996	102.28	104.9	102.34	97.524	101.58	95.61	98.433	102.94	98.47
108.06	106.61	105.1	107.74	106.44	106.71	99.971	104.15	104.64	108.08	103.8	105.1	108.47	113.18	106.72	105.29	102.47	105.21	112.98	105.78	111.54	104.91	106.95	110.19	109.83	112.52	106.47	104.01	104.83	103.7	106.4	109.63	105.87	97.817	102.38	105.59	103.52	103.36	114.84	101.43	104.36	108.04	106.97	104.06	109.07	100.92	110.36	102.72	99.643	105.92
102.93	102.06	102.5	105.39	106.32	109.66	110.95	103.07	107.77	101.89	103.66	109.53	106.66	110.17	99.673	97.519	109.72	103.19	105.99	104.58	104.22	104.95	102.94	100.06	106.97	105.15	108.61	98	108.84	102.49	109.81	106.96	98.885	114.87	103.8	102.19	105.71	102.4	104.97	111.13	102.5	107.01	107.76	105.33	108.25	104.91	106.34	102.56	111.82	110.82
118.54	109.06	114.91	109.94	103.54	111.32	110.74	110.94	107.59	117.19	112.43	113.22	112.59	113.38	116.86	105.2	109.19	115	109.92	110.14	113.6	109.7	110.43	113.72	115.7	112.62	114.03	114.04	111.51	116.02	115.28	114.53	117.54	114.83	103.73	108.23	117.6	113.39	111	113.88	111.37	113.05	106.37	107.69	105.44	109.09	106.29	111.5	117.85	114.86
107.44	104.27	102.09	110.3	99.255	104.85	102.74	102.68	107.59	108.49	105.07	106.14	105.29	103.77	107.2	107.56	106.04	99.115	104.69	106.59	105.29	106.25	108.38	104.53	102.94	111	99.123	107.82	100.2	102.11	98.247	105.45	102.59	100.28	110.63	104.72	107.68	104.01	104.14	105.13	102.92	108.07	107.66	105.73	100.9	105.47	108.33	94.909	99.842	104.15
96.184	100.92	95.541	96.317	100.56	98.128	96.808	101.65	98.339	101.07	100.92	102.08	104.07	106.74	100.02	100.11	106.59	101.49	102.82	104.5	93.706	105.38	92.945	93.507	101.68	102.93	100.16	104.63	104.64	104.11	98.631	101.62	99.704	95.921	102	98.015	99.867	101.36	100.28	94.244	97.646	101.77	94.443	104.31	105.7	105.19	99.267	102.9	99.324	99.075
108.51	103.35	105.93	103.89	106.74	104.07	106.71	112.61	104	104.21	104.38	107.87	106.94	111.6	103.67	102.8	107.71	100.94	107.83	100.42	108.9	107.47	103.42	104.69	110.1	100.52	101.96	106.94	99.738	111.81	102.48	106.71	109.03	105.68	106.89	111.93	108.16	111.27	106.98	100.39	112.67	105.67	105.93	105.11	105.58	117.23	108.47	105.35	106.69	107.89
104.55	108.64	103.85	109.49	103.88	107.2	107.44	105.36	103.28	98.731	105.66	101.52	98.179	106.94	104.89	111.8	104.36	111.27	100.53	100.35	94.999	105.87	99.978	95.377	107.75	104.63	103.11	102.74	100.7	108.68	105.57	103.08	100.82	105.55	106.9	96.981	103.73	101.45	107.11	105.03	106.58	103.04	103.11	106.88	108.89	101.92	106.47	107.91	106.04	99.333
112.89	111.17	112.04	118.01	107.53	113.33	110.48	113.64	107.72	114.49	115.95	113.89	111.61	109.21	117.96	106.69	114.7	115.31	109.08	111.69	116.93	112.28	108.2	114.02	112.02	107.14	118.57	110.12	110.78	111.27	108.82	107.08	114.01	112.31	114.54	108.58	108.61	108.55	114.57	110.68	108.32	106.48	106.67	107.97	115.5	108	114.58	108.07	107.29	111.66
105.92	107.24	108.93	105.28	108.92	108.44	97.931	104.35	101.88	106.86	103.98	105.37	101.83	101.03	102.06	102.8	110.06	111.97	100.36	104.96	101.7	107.05	102.99	104.56	105.76	104.12	112.28	104.27	104.06	105.96	109.2	101.54	100.57	112.68	109.16	98.32	104.8	102.67	104.87	111.41	103.6	104.32	104.25	99.071	104.84	101.76	104.52	104.46	113.26	107.32
104.63	110.73	106	102.23	103.68	107.32	104.4	107.35	103.22	103.53	106.41	100.15	107.52	104.36	107.64	101.76	102.04	108.13	110.72	105.38	110.51	99.721	108.51	109.48	102.81	106.19	111.05	113.49	110.73	108.61	99.859	105.95	101.6	95.056	103.12	109.01	106.21	110.17	102.44	107.85	106.17	100	104.38	108.47	99.096	108.54	107.24	103.34	95.156	105.9
97.746	105.24	104.39	97.191	106.23	102.55	95.097	100.81	95.169	97.536	106.85	103.86	103.92	102.77	103.21	98.961	105.86	102.04	95.922	94.148	106.15	99.755	108.06	98.353	99.151	93.653	101.42	100.38	99.087	97.97	99.45	101.03	96.73	100.62	98.698	103.37	99.924	92.069	95.12	102.1	99.848	97.736	99.653	105.5	105.96	105.8	98.901	103.7	98.171	99.349
106.6	113.11	119.09	114.44	110.86	104.68	103.78	107.11	109.77	110.85	112.57	118.93	112.22	109.69	107.68	109.92	107.78	109.45	114	110.02	114.81	104.65	111.54	110.4	113.76	107.81	112.84	110.7	100.88	109.93	110.38	107.61	110.1	107.04	106.52	106.7	110.33	118.29	118.81	104.7	113.51	107.96	107.97	109.8	115.38	115.21	115.97	117.9	112.77	105.99
111.9	118.44	112.65	123.16	118.58	118.28	117.25	116.32	118.78	112.59	117.28	118.1	118.18	120.7	126.13	116.2	115.44	117.79	119.85	121.32	116.74	115.79	117.65	116.96	116.3	115.78	116.8	122.72	112.16	117.4	115.99	116.61	114.45	122.38	118.03	124.45	115.66	123.44	116.62	114.41	120.49	117.95	116.14	114.78	121.33	119.19	119.23	118.84	113.52	112.72
106.77	113.91	108.56	110.09	108.13	105.84	114.34	113.24	114.42	107.87	110.25	115.96	104.95	101.5	120.04	107.25	111.87	110.16	113.28	100.93	118.07	113.78	109.67	111.66	112.76	110.95	113.92	111.73	112.52	105.77	108.31	112.24	112.1	111.88	107.26	108.92	104.89	111.66	111.14	109.78	107.62	109.86	109.96	109.79	108.24	108.03	111.89	108.38	106.94	114.83
111.33	112.79	111.29	114.8	111.62	104.97	112.14	113.03	109.42	102.62	113.77	113.21	109.01	110.78	111.72	115.41	106.49	117.4	116.49	110.87	114.56	107.01	115.47	115.81	119.26	110.88	111.36	115.02	115.98	113.85	111.35	119.08	113.91	112.61	110	116.72	109.92	111.77	105.91	107.46	120.39	113.79	109.13	112.51	108.26	111.89	112.39	115.44	107.38	114.54
106.83	118.59	106.43	104.82	104.34	104.48	103.74	107.2	107.45	105.35	104.78	104.11	108.4	106.09	111.6	108.85	106.62	110.02	107.88	107.16	110.19	103.38	105.35	107.86	105.01	107.95	105.1	105.61	99.183	107.71	106.3	105.89	114.56	105.95	106.58	109.7	108.76	109.02	106.59	105.02	106.35	105.52	103.41	102.67	111.79	103.29	110.78	109.68	102.83	109.87
112.17	116.2	113.4	121.36	116	116.97	119.7	116.93	114.19	114.96	116.85	117.83	115.53	113.57	114.46	111.86	113.95	109.44	109.3	109.37	117.62	116.38	114.35	120.68	115.53	116.54	117.64	118.16	113.55	116.21	123.94	120.41	120.96	111.28	115.99	120.1	112.98	117.39	122.46	114.25	118.85	121.05	113.56	121.48	108.28	116.24	115.48	112.2	117.06	115.54
109.29	102.85	107	107.95	102.18	100.06	110.49	106.81	104.7	105.6	107.57	109.57	110.74	103.57	104.56	111.88	103.6	104.32	108.85	107.33	104.88	107.3	107.03	101.2	103.24	99.195	107.71	104.04	102.2	110.01	104.68	106.22	104.45	106.84	105.68	102.53	97.971	104.76	108.14	112.68	108.25	105.68	103.94	99.576	106.36	109.08	102.58	108.15	106.42	105.31
100.98	104.37	101.8	104.04	109.35	105.74	108.3	104.19	106.35	103.98	100.13	103.29	101.32	104.89	106.69	109.63	102.68	102.17	106.91	110.39	104.84	107.13	109.25	106.98	97.352	107.72	114.09	111.95	107.56	103.79	109.75	104.08	108.74	107.56	105.58	101.94	104.37	106.04	111.09	101.86	102.19	102.78	100.1	108.35	100.29	105.82	99.771	107.71	102.94	104.77
109.93	108.53	112.85	110.23	115.16	114.1	109.99	110.94	116.7	110.27	108.64	111.52	106.51	113.7	108.54	107.11	112.25	114.39	116.33	113.47	104.34	113.17	110.52	115.2	112.39	109.88	111	115.1	108.96	114.76	107.94	111.02	113.58	111.42	114.91	115.53	108.62	106.91	105.7	108.62	107.82	109.09	112.94	112.42	114.6	115.47	107.39	106.25	112.25	116.48
96.394	102.21	100.63	100.98	106.4	99.616	94.251	98.409	94.901	102.32	96.525	97.688	97.093	101.69	101.71	102.89	98.25	101.61	93.837	103.34	94.733	102.83	100.91	102.37	92.193	96.317	102.9	96.015	99.905	105.5	100.73	100.91	97.067	98.999	99.931	102.62	100.69	104.32	98.277	97.014	105.55	105.63	98.371	95.681	94.995	105.04	104	103.74	98.47	99.392
107.21	104.36	102.1	101.81	110.9	106.14	105.7	100.71	103	97.183	104.09	109.3	99.927	107.34	107.8	108.36	105.85	107.95	106.79	106.82	100.56	103.52	109.8	107.03	103.12	103.82	106.69	103.96	103.16	102.22	103.88	103.07	108.9	101.23	101.18	104.76	106.49	101.33	96.002	108.23	101.15	101.56	102.17	99.528	103.84	101.49	99.296	105.67	106.09	105.72
100.04	105.57	115.46	110.88	107.46	104.03	109.08	106.73	103.17	106.68	104.15	113.47	103.11	111.17	105	111.33	108.58	104.7	108.99	104.01	114.79	103.42	103.36	101.11	100.03	105.86	109.38	102.65	103.87	110.06	108.44	107.75	106.73	104.94	113.71	102.52	109.75	105.59	109.14	111.19	112.77	107.16	106.23	109.83	106.32	109.21	109.95	108.2	110.27	112.28
111.14	108.27	107.6	111.31	104.2	112.3	104.39	110.87	107.86	107.13	103.96	103.21	112.22	110.29	105.77	103.48	108.2	108.79	107.29	116.9	107.29	104.47	107.82	104.73	107.78	109.22	112.3	109.72	101.81	108.97	101.51	107.65	109.07	106.69	104.05	108.41	108.64	105.78	114	108.22	111.34	106	114.07	105.27	115.25	99.667	107.09	119.25	103.03	113.27
100.89	97.692	100.28	99.428	101.82	95.676	95.024	96.001	102.29	100.87	97.804	100.05	97.726	108.41	102.16	101.99	104.35	100	96.388	93.196	97.153	92.403	95.571	100.5	107.2	102.41	101.21	102.14	100.85	101.23	104.08	96.442	101.49	100.42	100.34	104.41	90.837	96.263	99.193	97.904	103.52	99.651	101.79	101.64	95.439	99.708	98.356	98.621	101.62	100.22
102.43	104.96	99.367	104.53	100.51	97.578	102.17	99.566	96.295	100.59	101.02	100.69	99.275	105.15	102.33	96.572	99.451	97.987	102.36	107.79	102.18	97.505	103.8	95.624	100.41	101.4	98.262	99.38	100.26	101.11	106.82	98.274	104.91	100.07	98.501	101.93	104.46	101.31	96.987	96.31	100.89	97.25	100.49	108.89	104.56	98.469	97.824	98.092	102.56	94.457
93.264	99.211	102.15	96.699	105.96	95.757	93.425	99.255	97.929	103.56	101.83	95.77	102.66	100.5	98.677	104.78	99.52	103.56	98.779	96.751	99.602	96.633	95.82	99.142	100.15	101.26	105.8	91.857	97.872	102.63	96.166	100.07	95.34	101.69	98.724	96.057	104.71	95.839	100.54	97.16	101.96	97.144	107.36	97.343	98.137	99.122	99.858	92.231	98.177	98.663
94.437	104.65	106.75	98.369	98.216	94.412	104.62	91.666	101.27	97.728	99.599	95.465	98.641	94.669	109.64	107.13	99.449	95.255	104.86	101.14	95.841	95.253	105.31	95.943	99.977	103.71	99.498	100.88	100.36	101.01	98.941	102.51	102.5	98.528	101.77	97.811	96.646	96.495	88.19	99.036	98.961	100.56	105.51	96.199	98.228	96.623	101.87	100.24	99.454	101.69
100.97	97.419	97.956	102.99	100.56	99.713	97.812	95.709	101.67	94.764	100.5	97.37	100.74	100.56	102.6	96.889	98.082	108.6	100.47	100.99	103.58	99.61	104.77	104.23	96.794	99.009	103.22	99.718	103.04	100.57	99.574	99.023	99.372	100.69	99.185	97.74	96.691	97.442	100.22	96.801	103.84	100.94	96.728	102.23	102.03	92.562	106.42	93.994	96.694	89.126
104.41	99.63	107.05	106.75	103.28	99.947	102.78	107.25	107.26	104.73	107.18	103.51	103.67	108.37	105.02	103.39	105.16	115.6	105.73	105.32	104.34	101.25	101.05	106.81	101.75	100.74	100.9	104.13	107.11	104.59	99.304	109.74	105.67	97.892	105.85	101.7	102.01	100.32	102.04	107.31	105.76	111.08	104.1	101.48	104.01	106.14	105.06	110.87	108.2	106.69
109.1	106.19	101.32	100.96	108.71	101.69	107.99	104.6	102.11	99.955	105.89	105.57	108.09	106	108.49	109.09	105.09	104.48	99.072	105.14	107.76	100.71	100.66	105.76	101.04	102.09	105.3	102.64	106.54	107.3	105.45	102.79	102.48	101.94	107.2	103.02	113.77	104.46	107.19	106.47	109.5	110.28	103.56	109.24	106.11	102.76	107.91	109.65	110.31	109.26
97.554	97.16	99.471	102.21	97.86	100.55	101.62	94.381	97.636	105.5	99.157	98.802	104.58	98.654	99.858	99.988	104.96	104.22	101.35	100.3	96.02	103.05	97.414	100.51	91.49	99.103	98.755	98.928	97.967	97.171	101.81	101.11	102.75	100.9	101.9	95.251	98.835	95.778	97.2	102.87	97.7	96.453	101.46	102.41	98.285	97.876	106.21	100.32	104.99	90.447
109.73	110.82	114.55	108.97	114.83	110.79	113.67	114.67	114.07	109.77	118.86	110.26	113.27	107.22	115.88	115.63	108.38	113.49	111.83	109.65	103.4	113.18	114.07	109.47	116.86	119.24	108.63	108.67	107.35	108.65	108.82	114.78	108.58	112.48	106.22	111.15	106.37	112.25	110.17	110.48	112.75	115.4	111.75	110.46	115.16	112.45	113.06	113.47	110.2	110.19
100.4	100.13	101.01	96.277	102.67	94.935	100.59	102.41	100.67	105.87	94.374	97.947	106.28	94.418	97.01	96.559	104.69	98.146	103.44	98.572	95.755	100.78	96.997	105.21	97.475	107.78	102.01	95.929	104.16	98.968	98.797	93.148	93.23	99.626	102.11	95.508	98.593	98.46	102.05	97.113	99.203	100.68	104.42	98.496	102.9	103.59	97.289	97.991	97.667	100.51
117.34	112.22	110.21	111.26	107.26	121.42	115.76	108.65	110.97	109.77	115.35	105.63	115.94	117.04	111.44	114.48	108.02	111.27	111.98	104.49	104.58	111.03	105.7	114.21	109.15	112.33	110.57	116.04	107.42	116.7	109.17	109.76	107.57	109.3	115.77	117.51	108.79	115.36	110.95	112.39	111.42	111.57	112.57	113.2	107.34	108.56	109.11	111.93	105.39	113.11
98.125	97.769	97.562	97.397	105.74	104.76	101.33	99.417	101.89	97.665	102.02	96.856	101.46	99.158	93.546	103.52	101.35	104.25	103.18	102.7	101.88	102.51	98.562	101.53	102.21	96.323	101.98	98.951	100.25	100.9	104.69	100.86	102.01	94.966	93.5	94.451	95.281	97.02	103.29	102.35	96.717	93.52	105.65	99.151	101.23	95.058	96.292	101.45	94.424	100.52
104.23	105.03	98.373	103.07	112.49	107.44	103.53	105.05	112.11	105.45	103.72	102.43	104.33	108.34	107.94	106.65	108.27	106.93	109.39	110.36	108.92	105.18	107.06	110.66	105.34	105.94	108.93	105.99	111.47	98.486	110.33	103.1	107.77	105.34	112.22	105.06	102.16	107.01	108.35	109.25	110.96	99.611	105.91	107.5	106.37	97.672	105.21	98.152	111.02	107.58
100.62	94.035	104.28	106.1	99.034	100.48	103.04	95.918	96.847	98.222	103.11	94.406	102.99	99.954	98.598	103.18	109.64	95.617	99.31	97.471	90.96	103.56	98.143	101.74	99.946	97.338	94.01	100.27	101.48	99.511	104.82	102.91	95.056	101.47	95.26	104.24	105.59	101.77	99.896	93.656	98.083	92.429	104.22	94.809	95.565	101.03	101.1	105.06	103.94	105.01
108.55	103.65	110.42	97.934	105.94	103.37	103.83	104.57	100.18	105.97	103.29	102.02	107.58	105.43	106.23	104.81	99.804	103.36	105.1	104.41	110.08	109.03	109.64	105.74	107.42	110.82	112.09	109.99	103.54	106.37	103.49	100.48	101.59	105.76	103.55	105.66	103.21	103.28	105.98	110.35	105.56	104.59	106.62	104.65	108.8	110.5	103.74	109.48	104.33	101.79
107.49	109.58	108.7	109.49	100.79	101.39	105.97	109.58	105.79	104.74	110.35	104.49	104.52	104.78	109.49	103.5	104.42	112.21	106.08	105.34	102.98	104.33	111.88	98.699	111.43	107.53	100.74	107.27	100.03	103.27	112.35	106.78	108.16	108.02	108.23	104.6	106.6	111.97	113.25	110.42	114.97	102.82	109.69	107.72	109.39	103.95	105.11	104.26	102.28	107.1
111.75	107.79	108.3	107.81	111.94	113.59	112.45	109.37	102.66	117.27	106.09	109.2	111.53	106.42	115.45	109.75	107.04	110.64	113.55	109.19	107.39	109.67	105.43	107.65	106.96	105.47	110.26	103.77	111.06	105.26	115.57	108.86	105.01	113.15	112.86	104.92	104.68	103.12	114.25	110.08	113.43	114.24	113.5	115.73	108.13	117.51	111.98	111.36	109.15	107.51
104.76	101.74	105.67	99.35	98.524	102.19	103.66	103.26	103.39	96.498	102.96	100.9	105.76	98.313	101.85	100.9	93.566	100	97.891	98.259	102.58	103.44	100.59	104.57	107.09	102.98	91.316	103.73	98.378	96.837	99.728	98.642	98.864	103.22	104.77	100.34	102.84	103.67	95.713	98.813	104.87	90.506	101.79	100.41	96.252	102.98	93.933	98.993	102.81	103.31
98.774	101.74	105.35	99.117	102.04	99.595	95.432	103.55	101.06	90.537	98.102	102.64	100.85	97.055	105.29	95.782	100.56	97.662	104.15	97.7	102.95	102.09	97.543	94.713	100.67	100.39	99.812	101.62	99.297	95.973	102.8	101.51	103.7	104.61	94.064	103.73	99.02	100.55	102.17	99.764	100.1	103.45	101.31	89.696	94.918	94.348	101.67	93.701	103.39	96.822
112.07	110.54	111.63	111.79	98.597	105.49	111.12	112.06	108.51	110.68	113.33	105.78	113.75	116.02	110.95	107.86	111.28	112.65	103.62	106.43	108.45	103.37	107.66	110.73	107.73	114.4	111.59	110.66	116.76	110.44	110.09	117.49	105.36	113.62	115.72	113.49	111.07	109.01	110.66	109.91	107.03	109.28	109.27	108.51	108.65	113.03	103.3	112.44	108	106.15
106.98	105.91	107.77	103.36	106.23	103.69	104.31	104.96	97.405	105.08	105.14	104.9	102.3	103.23	99.65	97.574	98.545	105	106.64	103.58	101.57	99.791	102.37	106.79	105.71	106.53	101.22	102.09	106.63	108	109.21	104.25	102.9	104.12	98.453	107.91	105.35	106.63	102.8	104.72	104.05	104	104.3	104.66	105.16	102.59	99.104	104.1	102.2	105.45
95.254	102.15	99.297	96.866	100.54	104.82	105.31	99.689	94.532	101.33	104.63	100.35	96.308	98.476	100.69	94.557	99.244	104.45	99.197	102.89	99.958	98.162	108.12	100.51	96.906	97.351	105.48	103.49	95.538	103.46	96.523	98.661	101	98.873	96.101	97.735	97.285	98.293	101.63	100.44	100.96	102.57	108.31	98.799	107.77	100.44	98.255	102.52	99.468	108.46
110.81	114.66	113.82	119.71	105.24	118.12	102.5	107.98	110.63	112.85	107.56	108.06	115.34	113.77	107.95	108.87	115.7	109.64	114.23	110.78	106.42	105.46	109.76	109.55	105.18	112.99	108.67	105.94	106.68	114.23	106.45	111.94	113.05	112.12	113.11	105.86	110.87	103.3	112.74	108.84	109.67	109.19	113.56	105.14	105.78	113.94	108.95	113.36	114.6	107.17
95.078	102.34	98.242	103.48	102.97	97.279	99.08	98.27	103.02	106.87	100.78	102.94	93.869	103.82	104.31	97.094	92.57	97.643	105.74	97.685	104.15	96.196	100.4	94.919	98.025	99.747	95.516	101.32	96.838	97.551	102.26	101.69	102.05	99.419	102.32	99.573	107.22	96.488	96.754	102.47	98.112	104.83	94.433	96.428	93.128	100.97	100.94	97.231	95.079	92.028
111.28	110.76	106.35	103.88	103.31	108.44	111.72	104.43	103.39	101.13	102.65	102.88	107.92	102.99	103.22	106.58	107.75	108.18	105.03	100.36	103.26	106.77	107.3	106.2	104	104.81	99.607	106.55	104.58	106.17	105.93	108.65	101.16	107.42	109.74	100.36	103.87	105.45	107.49	103.15	101.42	111.86	108.73	105.87	106.41	104.42	103.31	102.23	111.73	106.57
104.47	97.183	105.53	102.45	98.844	97.868	104.78	107.04	106.42	100.44	100.03	104.03	103.09	98.796	101.1	102.34	101.01	106.1	102.26	105.53	104.1	103.32	108.29	110.29	103.14	107.52	107.62	102.64	100.3	105.6	105.61	106.41	102.62	106.38	104.31	103.76	104.13	110.04	97.413	99.903	101.36	101.53	105.61	102.09	96.669	107.01	106.12	101.97	101.86	103.6
112.86	109.09	115.34	105.29	108.46	108.74	114.62	110.55	110.75	113.64	109.3	110.54	107.36	116.4	109.52	110.38	110.36	117.5	107.31	112.46	115.39	114.48	112.48	111.24	113.25	107.92	112.46	113.19	104.75	112.41	115.33	117.92	114.99	110.16	107.61	110.91	113.37	115.02	110.91	114.45	111.99	113.96	116.96	107.71	110.82	116.12	107.96	109.67	112.13	107.32
101.2	94.844	100.49	94.847	96.863	98.854	104.41	98.645	94.195	97.423	101.55	102.48	103.76	98.935	94.887	98.522	102.45	97.576	102.13	101.17	94.261	97.645	93.308	98.824	98.042	100.02	92.332	92.643	102.25	101.02	98.157	103.25	100.79	97.561	101.59	95.978	100.85	99.925	98.077	102.72	97.335	101.13	101.81	98.167	93.902	98.039	99.957	102.01	106.06	99.69
102.94	99.877	97.182	105.62	98.154	108.33	109.46	108.52	103.1	106.57	99.516	103.43	107.15	105.91	106.61	103.91	107.19	107.35	107.13	99.829	100.18	94.955	106.08	103.23	107.9	104.25	102.13	109.2	101.9	104.98	103.02	103.61	107.25	102.15	103.35	105.72	103.95	107.49	104.77	104.89	106.84	101.87	94.186	109.99	104.16	98.252	106.26	104.32	104.79	107.27
125.66	118.63	120.57	116.03	121.99	116.7	115.54	120.23	115.79	121.57	112.53	119.8	118.67	115.21	113.6	122.09	111.81	120.1	112.19	119.28	124.69	120.39	122.86	116.28	126.68	120.59	114.86	112.95	125.51	116.67	118.23	117.17	114.94	119.61	113.91	124.12	119.24	121.31	119.59	119.58	115.58	117.25	120.95	117.56	124.04	117.1	112.65	112.37	122.08	115
111.13	108.33	113.28	115.22	110.29	109.63	104.55	117.22	116.12	102.27	108.77	115.16	107.8	113.32	109.1	111.09	110.75	115.91	118.35	107.13	118.58	116.69	105.56	111.97	113.66	116.29	110.72	109.95	103.91	115.5	109.13	106.01	107.62	113.14	115.83	112.78	112.73	112.14	109.3	107.79	110.34	110.8	108.61	117.82	112.28	106.84	110.14	110.77	107	108.79
111.63	114.77	114.15	108.75	111.16	112.86	103.11	110.02	116.36	117.67	109.07	118.25	110.51	104.65	112.59	116.17	110.77	114.04	108.5	111.53	114.86	114.77	112.8	110.45	119.02	114.55	114.16	107.47	114.2	107.72	114.41	111.27	110.14	105.41	118.42	114.19	109.89	107.73	115.42	111.16	113.7	104.33	112.43	112.57	110.44	115.51	112.81	108.66	118.49	113.47
95.665	100.9	106.74	104.98	97.241	100.64	102.54	91.212	101.79	104.69	98.23	99.167	102.2	104.04	101.89	100.91	92.127	97.355	94.655	102.94	101.92	107.68	100.28	101.63	109.61	102.54	101.01	101.37	96.251	107.64	97.919	108.65	97.31	105.66	98.593	94.09	98.147	101.56	101.43	105.97	94.617	101.49	99.525	95.937	102.95	101.82	107.87	93.594	102.48	100.65
102.02	100.17	105.35	100.77	107.2	105.78	111.5	108.41	109.97	111.36	105.05	108.46	103.91	100.29	113.7	115.28	107.8	104.77	103.87	102.35	102.24	107.16	106.4	106.94	105.43	100.24	109.31	99.602	109.51	111.07	106.29	114.11	106.12	109.53	109.79	106.29	105.22	102.85	103.56	105.12	101.36	104.58	110.91	102.81	105.69	107.85	99.179	108.96	104.7	103.44
112.46	109.38	108.46	111.06	103.96	109	106.94	110.62	118.33	106.32	106.54	107.02	106.02	111.01	110.51	106.15	110.95	117.93	108.64	114.4	102.59	104.63	110.56	108.03	114.25	111.03	114.32	111.3	109.78	106.9	115.97	106.39	111.75	105.48	109.7	110.92	118.06	107.88	113.39	105.19	113.19	110.65	113.68	116.21	105.03	109.51	115.48	109.24	113.68	107.44
110.35	108.9	106.84	107.93	103.41	102.34	101.43	101.81	103.73	109.34	101.15	103.65	105.79	111.11	106.85	101.96	106.46	103.58	107.38	109.6	105.69	108.06	103.87	105.27	107.65	99.248	108.42	108.26	104.74	104.79	100.73	106.79	104.37	105.63	100.86	111.79	102.87	111.75	104.09	104.16	104.47	100.3	99.672	111.94	106	107.56	109.78	108.52	113.02	102.14
105.24	106.14	102.57	108.36	102.38	109.54	97.402	101.39	107.61	101.07	100.93	102.13	109.22	104.38	107.66	104.42	110.76	104.27	105.73	101.18	102.48	109.38	100.12	103.81	103.6	105.22	107.9	106.95	97.872	100.48	99.827	105.18	101.69	101.92	103.47	105.65	102.81	107.43	105.65	109.31	106.45	92.574	100.08	103.34	100.75	104.58	107.53	104.05	101.6	105.37
108.83	106.71	113.06	107.05	111.83	107.46	106.35	109.98	108.51	109.46	110.64	108.87	114.94	109.22	109.49	116.63	109.62	113.47	118.03	112.23	107.64	112.5	109.65	109.21	111.78	109.46	114.82	110.34	110.58	106.81	116.38	115.47	111.8	109.17	112.63	110.75	117.1	112.42	112.02	107.83	115.44	107.91	112.42	112.4	105.63	109.27	114.01	107.74	110.39	107.35
108.99	111.23	101.9	110.89	111.55	111.02	113.12	108.42	114.02	109.06	107.45	109.64	108.24	106.81	106.91	106.89	107.87	107.92	114.56	111.22	112.35	111.59	113.88	111.03	116.53	109.05	112.9	114.39	110.85	111.11	106.65	113.16	110.9	111.46	110.12	111.67	109.35	107.84	104.65	108.89	107.78	110.02	105.98	109.81	107.85	112.99	107.74	113.76	113.68	117.14
94.2	106.11	96.818	109.05	99.134	99.167	103.46	93.207	99.625	103.09	101.25	98.654	101.16	98.437	105.43	110	98.531	93.167	100.58	100.73	106.73	98.558	102.3	94.192	102.86	101.13	104.74	103.95	108.38	104.51	97.38	100.59	104.04	101.69	99.628	101.1	102.15	109.48	101.88	102.39	103.88	99.604	103.69	96.184	100.22	103.34	103.47	102.54	106.59	102.17
100.13	101.32	103.22	104.16	98.749	106.79	109.27	105.39	114.99	110.89	100.39	99.843	103.59	106.41	100.57	105.32	100.64	101.55	103.97	107.86	108.5	102.8	98.609	108.4	107.45	102.61	110.87	107.54	103.11	103.7	109.07	103.95	100.37	99.786	106.71	98.524	105.27	104.25	101.94	105.96	108.24	106.76	102.45	102.22	102.96	97.596	101	104.99	106.13	108.82
104.84	104.74	111.84	107.07	103.46	109.51	106.16	105.39	111.89	106.43	99.758	107.34	96.881	110.24	99.379	102.31	103.34	106.99	111.41	101.94	102.2	102.88	101.39	101.43	104.59	103.85	108.53	109.97	110.59	106.53	108.89	108.81	110.77	107.03	113	108.4	103.72	108.87	108.39	102.61	106.29	103.95	103.57	103.23	108.06	104.02	104.83	103.84	100.66	108.17
113.1	111.86	115.39	124.93	116.94	119.67	115.53	116.18	111.12	117.12	115.45	114.82	115.52	110.2	113.92	111.95	113.01	114.2	123.53	115.99	120.7	116.61	116.39	119.75	121.41	117.56	113.89	111.51	111.77	114.07	115.33	117.79	110.22	115.02	123.36	115.3	120.35	114.71	115.15	121.92	119.53	118.75	116.27	114.53	120.47	115.09	114.99	114.89	118.91	115.58
106.23	108.94	113.16	97.289	103.53	98.503	105.59	101.66	101.33	106.22	102.17	109.89	98.286	96.745	103.55	105.98	106.16	103.86	107.31	101.36	107.04	102.88	104.7	112.04	103.93	107.41	101.61	96.828	100.49	93.695	93.041	103.96	101.83	109.24	99.708	100.35	110.34	107.13	100.64	106.49	106.44	100.95	106.77	107.03	105.92	100.45	104.83	100.74	107.6	101.23
103.26	112.62	104.67	103.03	100.29	101.7	106.84	102.19	105.6	100.25	105.54	101.9	104.6	101.95	99.64	101.42	101.57	104.14	111.4	110.39	105.92	98.962	110	107.32	106.96	107.99	109.95	105.22	108.92	100.41	102.21	109.32	98.691	117.06	101.94	106.6	101.98	105.41	109.26	119.36	104.87	105.3	102.89	110.51	101.97	98.518	103.61	108.4	104.84	105.17
111.85	109.68	109.11	112.11	104.31	106.53	102.45	107.25	100.47	100.28	112.59	103.62	102.2	108.79	104.17	103.09	102.33	103.47	104.84	109.33	105.29	105.21	105.12	104.17	108.04	106.4	104.06	105.56	112.52	106.38	106.57	104.05	104.77	109.74	107.66	101.94	108.89	108.52	105.6	106.69	105.12	110.29	114.64	103.6	107.04	104.96	108.37	107.13	105.82	108.67
105.93	105.89	106.92	107.44	98.33	110.05	105.07	102.74	105.93	100.78	104	102.27	105.48	99.735	104.51	102.14	104.72	100.31	113.83	102.4	106.22	107.37	104.08	109.2	110.23	104.82	106.62	110.88	101.96	108.48	105.58	105.67	101.2	115.58	102.23	99.964	98.987	99.844	110.54	109.33	102.55	105.64	101.65	108.11	106.42	110.8	110.51	99.52	105.55	105.08
117.33	113.64	115.18	118.5	115.21	112.23	117.86	101.15	110.86	109.53	114.49	107.57	111.88	113.19	101.44	111.93	111.29	114.82	111.44	112.48	113.18	108.46	114.55	115.78	111.04	108.72	105.13	111.78	108.38	107.05	114.4	111.9	116.64	115.68	115.4	112.84	114.99	108.92	106.22	107.93	111.41	116.52	113.76	115.34	109.08	113.3	112.75	113.59	108.12	112.92
108.24	103.6	105.03	103.39	104.86	104.82	107.55	106.86	108.05	106.7	104.91	106.69	104.89	100.32	104.89	106.68	106.6	103.21	101.46	105.71	107.2	103.05	101.94	105.01	111.21	99.17	103.02	102.81	111.45	107.84	102.73	105.63	102.7	103.72	105.56	106.04	106.83	98.665	107.96	105.39	105.09	105.57	105.77	100.14	112.55	103.08	106.96	102.8	104.08	104.75
104.32	111.33	105.3	117.28	112.74	115.79	108.67	105	110.2	109.65	103.66	104.27	111.6	112.68	111.02	108.84	111.66	104.1	110.49	112.6	109.22	112.47	113.18	111.12	112.86	110.9	107.5	110.07	113.23	111.5	113.58	110.79	112.46	106.48	119.21	115.36	103.56	108.35	111.98	108.33	109.74	104.12	114.72	114.35	117.5	111.41	122.21	111.86	110.94	105.94
111.9	112.43	107.17	111.64	115.22	108.53	112.15	104.56	111.71	114	117.41	111.97	114.23	109.77	112.18	117.91	110.19	108.39	121.12	106.94	115.32	111.24	103.47	109.18	103.12	106.95	115.75	115.41	107.66	110.54	113.71	108.29	114.15	109.37	113.38	113.7	117.56	112.26	113.05	109.75	113.15	108.02	107.39	109.62	109.52	111.07	109.77	112.27	114.71	118.35
105.53	108.28	103.52	103.96	105.17	109.39	103.73	112.27	102.7	103.31	106.48	104.42	103.01	110.06	100.74	100.11	109.3	109.58	115.74	106.05	106.18	100.76	107.71	104.53	111.58	105.26	102.96	111.23	101.8	105.87	103.53	109.32	106.97	100.84	106.11	105.98	103.27	103.55	99.58	102.22	100.75	106.27	102.46	107.53	105.07	106.98	100.73	106.3	106.05	104.08
106.51	106.76	103.43	109.88	106.16	102.01	100.7	109.62	105.95	105.68	102.87	99.988	101.93	97.67	106.89	103.61	98.688	106.02	106.88	101.74	100.39	105.79	105.83	105.95	103.86	105.54	110.28	102.02	103.25	97.37	97.783	108.12	102.74	97.396	107.68	106.21	103.04	101.01	105.67	105.81	108.07	101.79	100.26	105.69	100	94.172	104.87	103.47	109.71	105.31
106.99	104.18	99.605	110.92	102.97	108.52	105.67	104.45	105.87	102.62	103.25	107.92	107.32	104.56	104.33	107.41	102.32	99.456	108.87	112.78	103.36	99.762	106.75	102.96	104.2	106.82	106.03	107.12	107.99	104.94	109.4	100.21	105.56	103.34	103.51	104.04	102.93	101.35	108.02	101.62	108.37	101.48	103.3	111.33	108.69	99.989	111.47	103.81	108.97	110.03
106.82	118.6	113.19	105.18	107.31	117.53	113.39	109.08	117.01	112.49	105.96	111.28	109.47	113.72	107.18	113	109.49	110.85	113.41	108.32	114.08	116.59	112.43	109.96	115.19	107.53	108.6	108.9	111.12	109.09	111.99	115.06	106.8	110.71	110.04	108.11	107.98	113.47	113.22	109.14	112.24	113.36	109.5	114.39	111.92	112.05	108.95	110.68	106.15	109.32
96.209	105.81	90.256	102.69	100.54	97.414	98.752	104.25	109.86	101.8	102.74	100.2	100.07	100.4	99.257	96.187	101.67	99.405	100.87	100.08	100.13	94.448	104.07	102.92	104.64	107.05	98.048	101.02	94.257	105.74	102.69	101.83	101.95	99.131	101.28	107.92	96.051	98.075	97.787	96.578	101.78	92.275	99.048	97.142	100.06	96.492	102.76	103.43	94.87	97.733
109.31	108.08	106.54	101.32	105.68	101.18	109.14	109.61	105.56	109.57	103.33	108.47	103.5	109.75	109.04	108.7	104.96	109.42	103.06	101.56	109.26	106.68	113.1	105.98	105.42	103.66	103.49	108.34	101.02	101.06	108.44	111.26	103.99	103.1	100.41	111.36	108.35	100.11	104.38	108.28	104.76	100.74	104.34	102.69	106.51	103.09	109.28	102.36	99.964	107.64
105.96	102.56	99.126	101.6	107.1	102.9	105.31	105.44	103.92	102.67	104.59	105.14	104.15	102.26	104.5	106.65	106.54	100.61	110.91	106.65	98.264	105.93	103.9	104.2	104.77	108	102	105.67	109.09	107.45	107.74	106.5	99.825	100.6	108.05	104.79	105.44	100.52	96.765	98.176	106.58	105.37	103.4	107.85	104.67	113.57	109.72	102.23	109.96	103.82
109.85	110.16	106.63	105.71	111.5	101.91	110.68	108.48	103.97	103.9	107.21	110.6	102.8	108.41	111.27	105.32	110.65	109	103.77	106.51	108.9	114.37	109.84	107.52	106.03	107.18	104.87	101.83	104.33	102.39	112.18	106.28	103.18	109.11	103.46	104.44	111.51	108.66	102.62	108.55	111.02	108.01	107.17	107.76	112.28	112.13	115.59	106.76	102.33	110.41
107.19	107.43	110.93	112.18	109.32	110.18	113.03	118.7	116.21	111.62	112.08	111.26	108.67	119.12	106.68	109.09	113.16	110.54	107.84	106.56	108.72	106.2	112.1	106.72	116.18	103.86	110.11	113.49	105.51	116.2	115.5	119.6	102.88	114.75	102.3	107.61	112.79	112.03	107.44	111.9	105.29	112.64	112.3	107.13	111.35	111.66	107.73	111.33	109.11	111.41
114.57	112.24	113.77	117.8	110.15	117.04	113.05	105.83	110.28	118.53	110.88	110.86	117.17	102.57	114.49	113.6	114.1	108.24	110.53	112.48	114.78	112.36	114.85	110.96	108.03	111.38	111.24	113.72	112.2	111.31	106.43	114.47	114.18	115.24	113.14	115.32	114.63	113.19	107.05	108.81	111.94	111.87	113.89	111.2	107.62	106.78	109.77	115.38	113.34	105.82
114.83	109.45	112.68	115.35	115.97	116.82	110.89	110.65	111.65	117.66	108.08	104.79	110.22	108.97	112.54	116.66	109.86	110.94	111.7	110.79	117.09	115.93	107.69	108.29	109.64	107.09	110.42	113.52	102.9	111.87	113.97	112.96	115.03	112.69	105.44	113.49	109.48	110.78	114.66	107.58	116.61	113.89	110.77	117.09	113.98	109.82	116.78	109.89	117.62	106.26
106.22	103.71	96.772	107.02	115.75	101.92	109.76	103.29	100.74	102.81	113.38	110.42	97.66	109.34	108.06	103.33	102.96	110.24	104.18	105.25	103.06	111.99	107.83	105.57	105.82	102.01	101.99	104.44	108.38	100.34	110.19	110.48	106.83	108.01	110.15	108.22	108.82	98.233	104.87	111.68	109.21	105.26	109.73	102.89	106.62	112.26	105.11	102.84	111.29	108.08
105.5	104.1	105.41	102.24	105.37	107.12	105.62	114.04	104.23	107	108.62	115.11	106.07	107.34	108.09	100.06	106.87	105.83	101.96	105.22	109.58	105.77	107.26	112.39	106.47	105.46	96.703	98.921	107.89	102.31	95.499	106.05	105.9	105.41	105.43	100.57	97.9	102.09	106.52	108.8	100.85	105.06	110.52	108.75	94.334	103.67	108.11	103.47	110.75	105.23
103.34	103.26	103.36	110.02	99.872	103.6	106.49	109.3	111.67	103.49	104.2	100.77	94.578	104.41	108.46	107.22	103.57	103.5	112.88	99.386	105.95	105.3	107.1	108.25	106.56	103.25	105.6	111.88	100.16	108.1	104.54	109.13	108.62	101.5	106.34	104.34	106.15	104.78	103.01	106.31	105.47	105.81	97.723	109.86	105.42	106.69	106.05	100.65	108.24	107.47
105.05	103.56	105.22	107.29	102.27	112.27	111.29	103.58	107.11	103.28	113	114.39	100.71	110.08	109.27	115.05	99.129	108.29	109.31	106.88	105.9	109.41	112.12	105.46	107.36	103.57	107.71	104.32	109.58	110.01	107.9	109.09	111.44	106.79	99.529	105.62	104.08	107.63	104.58	106.84	109.97	102.84	107.67	102.96	104.01	102.82	103.64	103.23	103.02	101.24
107	101.96	111.78	109.22	110.56	114.76	108.33	112.36	116.66	105.27	113.32	116.16	109.51	110.35	106.97	106.67	112.9	110.93	112.36	108.8	110.32	110.05	107.15	106.61	113.79	108.9	103.82	112.95	111.43	107.78	112.3	105.68	108.94	116.66	109.29	105.42	111.38	104.6	107.75	107.69	105.87	114.38	109.31	108.75	114.54	105.09	114.7	108.35	109.97	111.06
104.28	103.61	104.66	105.19	106.37	102.45	106.84	104.35	109.04	101.61	108.39	110.6	115.21	101.52	104.39	106.84	104.51	100.2	107.43	96.59	104.07	105.17	104.33	105.08	100.72	100.51	104.01	105.53	103.01	104.76	105.98	102.09	104.29	109.08	104.6	101.18	104.38	109.69	101.17	105.17	100.58	109.06	105.37	109.21	105.5	104.32	104.63	101.91	110.61	105.26
107.22	105.87	98.738	103.04	101.88	109.65	102.79	102.05	105.93	106.59	108.61	112.32	100.93	104.17	101.76	102.36	104.84	110.35	102.28	109.07	104.28	101	104.41	109.3	107.05	104.1	105.29	105.17	107.33	103.56	106	99.963	101.29	111.56	106.3	108.72	102.67	105.44	101.14	104.03	103.29	110.55	116.75	103.34	105.01	99.194	109.23	101.77	109.94	106.59
109.93	110.67	113.5	114.67	111.85	110.95	104.7	111.61	112.54	113.18	118.65	110.2	106.28	105.71	118.3	118.7	109.88	109.12	113.88	114.56	105.55	111.31	113.94	113.45	113.94	107.69	111.79	112.17	115.81	108.06	116.07	112.66	107.36	117.89	110.16	114.9	111.27	106.09	107.77	115.23	116.79	109.44	106.95	110.09	111.21	109.78	112.88	112.9	109.4	115
104.86	108.42	109.22	99.482	110.31	102.78	104.12	102.94	101.84	107.68	107.15	103.38	103.15	105.71	101.21	106.72	108.41	104.49	106.72	105.99	106.93	104.23	100.78	101.78	107.69	104.08	102.2	104.51	100.79	102.55	111.91	101.23	101.85	102.47	109.84	105.18	98.162	110.81	98.917	110.96	108.73	109.8	109.22	102.52	106.95	99.687	105.57	104.38	108.79	108.24
109.79	108.7	114.04	108.31	104.97	108.53	112.85	106.45	103.68	106.6	109.36	106.79	113.67	113.2	110.71	117.27	110.95	106.25	108.69	113.17	111.95	105.65	103.94	108.93	113.09	109.16	115.65	108.85	105.58	114.25	113.27	109.08	112.35	107.81	113.61	110.86	115.49	108.17	111.26	106.14	106.79	109.6	115.32	110.36	112.67	110.65	107.88	110.99	113.79	110.11
107.15	99.014	107.84	103.8	108.37	106.24	106.21	106.61	107.47	110.05	108.99	96.125	104.97	98.535	105.87	103.2	105.15	109.34	102.07	101.48	99.96	104.98	101.93	114.55	103.59	97.338	106.91	100.27	103.35	110.19	109.14	108.5	110.18	104.33	110.61	107.74	102.97	107.57	103.54	104.49	105.39	117.54	106.13	100.79	104.1	108.5	100.18	113.31	104.35	108.22
113.31	107.93	99.451	103.45	106.92	107.37	104.31	104.32	105.08	104.81	101.32	113.56	106.46	102.18	101.94	106.52	111.24	108.51	106.2	103.09	106.82	107.31	111.44	107.41	105.38	112.27	105.02	104.5	101.66	107.46	106.55	105.83	111.23	109.26	96.687	105.85	108.84	104.92	105.77	108.68	105.9	109.2	108.54	107.7	114.99	102.64	105.88	111.02	105.33	101.57
98.802	109.66	104.33	105.23	99.9	100.99	107.35	104.35	104.25	97.931	100.83	100.12	99.438	101.42	98.099	104.1	97.285	100.76	106.7	102.33	96.239	96.898	97.096	97.909	102.88	103.16	114.82	104.36	103.2	97.174	101.8	96.931	106.31	98.96	96.265	109.15	103.58	103.67	101.7	97.036	97.459	101.01	107.2	99.117	104.25	100.89	100.28	99.493	97.338	98.549
105.65	104.96	106.99	102.52	101	107.51	100.92	106.15	106.71	108.55	102.07	103.34	109.33	113.89	104.47	106	99.87	113.7	105.21	104.49	101.77	110.8	104.03	103.26	110.9	110.66	99.904	101.94	103.18	101.69	104.09	106.83	107.66	106.05	103.11	107.21	106.74	106.19	100.13	99.041	108.08	104.43	102.09	108.29	102.61	104.38	104.26	103.51	99.379	105.49
100.33	107.1	104.67	110.71	109.53	109.26	103.51	107.55	109.87	101.74	104.27	104.34	105.41	102.76	104.33	107.52	111.16	107.76	104.92	106.9	104.69	106.77	100.52	102.9	106.5	107.98	106.76	108.47	105.93	110.3	104.04	109.54	104.3	110.7	109.11	105.97	107.58	106.83	107.1	111.88	102.7	107.67	107.41	109.32	102.93	106.48	111.62	110	105.9	107.41
111.26	110.54	117.75	107.59	116.84	112.05	119.92	113.48	114.42	107.16	113.13	117.34	107.07	111.61	114.01	107.94	114.57	114.08	112.49	106.2	113.53	115.79	110.94	109	111.68	111.36	115.62	106.58	114.06	119.79	108.37	112.79	110.14	103.4	107.07	114.26	103.97	108.79	109.59	109.22	100.96	107.39	118.07	109.76	113.58	111.28	110.13	111.18	113.9	113.5
108.39	105.18	105.36	104.8	113.05	100.81	113.24	111.88	103.72	98.322	111.66	103.97	105.63	104.09	108.15	106.37	102.88	101.43	107.5	106.28	103.93	103.65	105.66	105.42	107.1	103.88	103.36	103.23	106.38	103.24	107.57	101.58	102.1	110.62	105.8	106.8	100.65	98.446	103.8	101.18	101.76	102.79	105.63	107.3	99.379	104.88	104.72	106.07	105.38	102.24
110.2	109.28	113.93	108.22	121.87	113.62	117.27	115.18	123.66	112	109.89	104.25	111.89	112.41	110.64	116.07	114.37	120.23	118.32	112.98	117.53	108.59	113.44	118.27	106.02	113.39	108.03	110.01	109.02	109	108.58	108.51	112.33	108.81	113.8	115.3	109.31	110.31	112.67	121.51	116.92	110.23	115.38	113.01	113.77	108.95	106.12	116.69	116.15	113.4
109.49	110.24	110.8	112.32	113.08	113.84	108.11	121.29	114.53	105.72	108.3	117.15	108.97	113.93	105.41	114.17	111.85	110.27	112.39	104.97	114.81	105.55	117.41	113.78	111.95	116.67	108.76	115.52	117.66	113.88	110.01	109.47	108.53	113.82	108.62	110.03	109.81	116.17	116.94	111.96	109.85	109.53	111.23	107.96	109.34	114.85	107.3	110.22	115.13	107.97
100.47	105.87	93.878	104.62	98.501	97.549	98.21	102.99	99.34	98.493	98.309	91.328	100.1	101.6	104.12	103.49	100.73	104.88	100.25	101.68	100.33	105.02	100.8	101.22	99.077	101.47	100.21	102.26	98.079	99.862	101.83	104.58	93.569	102.66	106.43	103.84	103.32	101.49	98.983	99.905	100.63	101.59	98.259	98.164	101.93	105.45	96.02	97.681	98.666	104.12
111.87	113.33	110.13	110.1	116.35	104.99	116.58	113.81	112.6	110.8	114.15	114	107.74	108.97	110.9	118.15	111.95	113.03	104.83	118.29	114.04	111.58	119.38	114.2	104.13	115	117.26	114.62	115.35	106.86	116.42	117.11	115.33	108.84	109.61	117.59	118.1	113.49	110.55	109.15	118.89	111.62	112.67	112.84	121.68	106.76	117.71	112.13	113.27	108.28
104.16	100.24	94.761	109.96	102.73	107.05	102.43	102.07	108.37	105.06	100.4	108.45	104.9	104.45	107.71	102.36	101.77	104.07	99.483	106.21	109.03	108.13	107.46	105.06	105.2	105.35	106.34	111.38	107.65	109.07	101.77	103.05	105.88	103.94	108.53	102.6	107.6	111.61	107.14	105.16	105.43	104.99	102.98	106.4	107.43	109.8	100.27	99.626	108.52	107.74
111.93	108.57	108.35	111.99	113.47	111.79	110.51	105.72	105.22	116.63	107.41	114.39	111.67	105.4	112.14	115.64	110.87	113.39	112.89	109.58	116.25	116.53	114.07	108.9	105.54	113.92	109.01	109.84	106.65	104.02	111.59	107.07	110.19	116.53	109.64	108.86	109.95	111.14	111.45	110.55	105.94	111.2	117.37	103.4	106.52	115.47	105.46	112.32	106.86	112.46
97.336	102.46	102.53	96.333	106.8	100.58	105.02	96.047	97.121	98.548	99.648	95.265	108.85	99.244	94.835	103.02	98.612	97.618	98.721	101.68	98.234	100.59	93.335	106.34	99.722	99.055	99.766	101.58	93.684	100.22	105.32	102.23	100.76	101.4	105.83	100.02	103.76	98.169	100.99	101.9	100.67	107.05	98.601	100.76	100.31	102.11	98.741	97.727	93.183	104.32
99.581	99.781	113.39	108.53	108.33	109.13	108.01	106.86	100.67	105.65	111.91	101.82	109.98	111.81	101.57	102.27	102.3	107.89	103.24	104.47	98.392	112.53	102.6	99.216	108.1	104.96	107.29	106.09	103.44	102.74	105.03	106.35	106.53	107.37	107.61	118.75	104.45	108.23	110.15	111.52	101.1	101.19	106.64	108.21	106.3	108.67	107.66	102.88	104.54	105
107.01	109.97	106.79	111.43	112.72	111.36	107.59	108.36	108.81	107.52	108.45	108.39	113.54	111.2	111.46	108.8	112.94	102.17	104.32	112	102.84	105.81	100.74	108.22	114.05	113.43	113.97	103.36	116.62	106.85	110.08	110.93	106.74	110.88	109.85	106.35	107.8	113.19	110.5	102.01	113.38	113.54	107.3	107.78	113.33	104.48	106.1	109.24	107.69	110.43
93.879	96.725	98.657	101.32	102.91	98.448	101.65	104.07	101.56	97.94	102.26	96.793	94.993	98.53	95.945	103.96	95.593	100.91	104.64	100.36	100.69	107.67	100.73	97.198	99.452	102.81	97.068	101.18	102.86	100.3	100.42	93.68	100.42	101.05	101.55	95.216	96.361	102.03	103.2	94.232	109.6	103.28	98.169	101.48	99.598	104.82	103.24	98.534	100.1	100.86
106.89	111.24	104.94	111.04	116.99	110.58	108.18	104.52	106.58	112.3	106.41	111.66	104.07	111.76	107.16	108.57	112.63	107.53	116.57	111.61	104.19	114.53	107.15	111.06	110.47	110.24	109.31	112.23	112.35	112.73	112.15	109.41	111.46	114.43	109.25	108.62	111.73	109.66	111.82	106.8	115.21	110.45	110.55	108.95	117.42	114.75	112.32	106.25	113.2	110.18
108.97	109.06	106.63	110.14	111.06	113.9	109.47	115.21	108.64	114.61	117.46	112.41	112.64	109.87	114.3	107.1	118.08	119.42	114.79	113.05	115.09	113.24	112.61	113.02	113.88	110.72	113.04	109.54	108.77	112.55	115.16	119.93	108.77	115.02	119.83	115.02	111.27	107.38	102.88	107.75	111.06	114.6	112.59	118.15	112.75	109.8	115.27	118.11	115.71	117.58
116.01	109.12	110.31	110.58	111.88	110.14	111.42	109.75	117.88	111.03	108.56	113.71	113.17	109.84	115.79	113.9	113.69	119.32	112.03	110.02	112.68	113.56	112.1	117.93	112.82	110.08	110.26	112.23	112.16	111.89	115.65	105.36	108.75	106.07	109.52	106.61	112.1	117.3	116.99	114.07	110.84	115.04	108.98	114.35	110.99	109.16	116.09	101.56	111.41	110.9
102.89	108.59	105.33	100.31	105.32	104.79	108.66	109.47	105.64	105.2	109.42	104.89	102.08	105.02	109.04	102.76	100.52	107.95	109.3	106.11	105.2	108.92	104.92	102.95	107.66	105.3	100.11	103.84	106.83	105.16	112.24	103.27	107.67	104.62	104.74	103.14	109.64	105.47	102.74	105.05	104.92	96.755	108.75	108.91	101.17	104.45	102.58	101.92	108.51	105.88
104.14	102.19	103.27	110.2	103.61	104.17	107.58	106.81	104.51	102.72	101.05	105.26	106.36	101.67	105.52	109.73	102.74	107.93	102.7	104.03	106.52	104.48	107.18	96.778	98.806	107.18	101.93	108.13	106.46	105.08	102.28	105.43	105.25	109.2	107.01	101.54	108.91	102.02	100.45	102.14	104.51	110.03	103.99	104.02	108.7	110.54	114.03	102.62	100.59	105.34
107.62	103.25	103	106.12	107.54	110.18	105.59	106.23	108.16	105.47	105.96	110.15	103.88	107.21	106.71	107	109.04	100.31	112.22	108.13	102.77	105.46	101.96	103.35	101.24	111.57	107.92	104.15	110.1	109.33	105.26	107.22	106.6	113.23	107.33	106.58	110.92	109.9	110.43	104.41	109.37	108.46	105.58	105.13	109.19	104.12	103.46	108.13	104.03	111.22
111.49	107.21	110.71	117.73	115.14	116.98	107.87	110.97	109.8	116.74	109.4	111.14	113.04	109.31	109.65	107.98	111.72	107.01	115.47	103.99	109.36	117.75	108.45	106.8	112.06	108.93	106.09	103.68	113.44	111.74	108.48	112.07	110.76	103.72	112.24	115.63	113.73	110.53	106.12	115.4	115.84	108.6	113.46	107.03	110.75	108.41	110	111.33	107.53	113.11
110.85	108.92	112.26	114.82	111.21	111.45	116.45	107.97	107.95	102.67	111.66	111.6	109.48	109.17	110.91	107.11	118.37	111.2	116.74	111.87	107	111.52	108.09	104.21	107.93	107.12	114.4	109.89	110.26	110.37	112.42	109.53	113.04	105.09	108.66	113.47	105.69	106.52	113.47	108.82	117.64	112.24	120.15	110.96	111.11	112.45	111.55	112.8	108.55	106.81
103.07	109.5	103.63	106.45	103.68	103.92	107.64	103.47	103.9	105.28	105.44	104.11	103.08	101.71	106.37	106.47	101.64	101.13	108.75	104.25	98.015	102.41	107.6	103.8	105.85	103.22	104.9	107.27	103.72	103.13	103.69	104.07	102.57	105.41	102.36	104.21	104.99	106.44	108.51	99.474	103.34	109.11	109.08	105.73	102	96.546	103.25	101.66	108.16	99.274
105.64	110.26	105.1	95.407	107.79	105.36	103.47	103.26	103.98	107.87	110.41	108.33	108.97	109.73	102.82	103.5	105.87	104.83	107.41	106.5	102.2	103.46	103.86	112.22	109.46	107.84	109.89	109.23	106.65	107.37	106.85	101.18	105.47	104.92	102.01	111.5	109.26	103.78	95.43	102.4	105.35	112.23	104.37	96.882	106.34	109.18	108.75	105.76	105.86	98.362
104.45	100.13	102.09	99.278	101.38	101.86	109.36	94.965	97.049	104.87	100.89	97.111	97.355	100.2	101.67	100.36	102.26	101.79	101.1	104.7	103.87	100.6	98.457	103.06	97.082	100.36	104.46	97.313	95.731	98.23	96.115	103.91	98.043	100.13	97.658	106.01	98.738	103.64	99.185	107.49	100.65	103.97	92.892	103.14	96.615	107.36	102.75	93.815	101.51	97.435
100.1	105.06	106.31	107.39	103.66	108.99	106.95	108.69	105.61	112.74	105.39	110.97	115.29	107.18	109.05	112.23	104.08	110.57	112.45	114.26	112.43	98.035	103.66	110.35	104.36	103.9	110.38	108.37	107.66	107.61	102.14	109.06	106.85	105.94	103.54	109.34	104.71	104.75	104.34	105.55	102.94	109.02	107.87	105.06	104.19	106.46	104.5	113.46	102.87	105.91
113.82	114.52	114.76	114.24	110.32	115.15	110.2	106.35	111.08	110.97	113.95	109.96	113.05	103.59	112.51	105.01	111.61	105.13	108.86	105.93	110.18	116.75	110.63	97.141	115.15	109.08	116.86	110.88	113.87	106.18	114.12	102.5	112.19	110.32	105.12	110.79	111.64	106.36	108.18	106.72	112.73	110.88	108.5	111.15	111.98	101.75	107.47	104.53	112.28	112.01
115	114.05	115.7	106.13	108.11	112.15	108.2	108.42	114.46	113.15	117.97	107.6	111.9	115.26	112.44	107.17	106.7	111.11	105.57	105.36	115.37	113.52	110.18	111.57	112.66	106.15	114.6	109.31	113.01	109.3	110.08	110.29	110.37	111.67	105.31	111.28	110.24	106.79	109.4	114.96	110.98	106.03	109.47	113.83	109.74	113.99	110.07	114.6	111.13	112.96
115.97	115.86	120.05	124.24	115.49	112.06	113.55	118.83	121.2	114.69	111.49	120.28	113.76	114.62	115.41	114.31	121.03	121.31	116.49	114.35	113.4	118.47	119.57	117.96	118.16	116.91	112.96	115.13	116.02	113.86	113.74	118.14	116.55	113.76	109.95	114.78	112.61	111.11	111.63	119.02	118.86	117.25	117.62	119.22	115.21	113.89	109.49	114.83	115.52	116.05
100.12	101.48	102.93	105.18	102.99	97.799	105.41	105.23	108.06	106.44	106.31	100.62	110.57	106.94	103.13	105.92	104.17	113.38	107.87	110.64	109.34	104.94	102.64	106.47	112.7	103.11	108.07	106.07	107.41	110.62	104.78	103.18	109.09	108.85	107.23	108.71	106.05	106.57	108.74	106.46	101	105.43	104.22	105.5	102.05	100.14	109.24	104.24	109.95	106.78
102.86	98.681	98.029	106.15	111	105.78	106.05	107.38	103.56	102.46	104.58	102.08	113.54	104.2	109.19	104.75	100.76	107.5	104.59	109.03	106.57	113.49	110.33	110.95	109.38	105.93	103.12	106.27	108.34	106.33	109.41	103.56	108.31	104.9	104.53	110.81	105.38	106.68	105.06	107.62	104.36	102.43	109.21	110.35	111.97	114.53	100.82	109.53	105.11	106.34
109.5	105.87	102.9	102.63	103.94	102.96	98.94	103.66	103.14	107.07	102.95	111.67	112.46	102.75	107.15	100.71	105.95	113.42	109.61	111.91	106.14	104.38	109	103.95	106.01	109.69	114.67	108.52	107.02	108.03	105.39	109.3	107.64	107.07	104.04	107.17	102.66	104.75	103.33	108.3	109.47	106.28	104.94	104.34	101.17	105.63	107.87	106.46	105.93	103.06
118.64	110.54	117.47	112.34	113.28	116.81	118.15	122.97	116.9	117.4	114.12	109.94	112.21	117.77	120.44	116.19	113.73	119.46	120.95	117.81	122.37	118.7	117.05	117.73	117.07	121.48	114.12	116.23	118.67	117.53	120.89	121.71	116.44	120.15	121.31	119.54	115.79	120.96	110.92	120.3	114.04	112.7	114.93	113.7	116.48	120.92	114.13	116.27	114.12	119.61
98.838	104.36	105.63	106.46	115.46	108.1	103.26	104.79	106.83	108.6	105.98	109.13	100.97	104.86	108.47	110.39	108.26	109.77	103.77	106.64	101.94	105.27	104.6	109.7	101.47	109.4	111.48	104.91	99.716	102.31	109.42	103.69	105.76	104.61	107.8	110.72	102.44	109.14	103.98	106.96	106.31	112.83	104.49	106.86	105.56	101.81	103.27	110.52	102.76	109.03
101.88	96.477	98.746	98.782	102.01	100.2	100.75	100.96	101.3	102.5	96.717	102.87	96.087	103.21	102.11	97.279	99.113	102.09	103.4	106.37	93.783	100.64	101.02	106.95	97.866	107.71	105.65	92.981	104.06	99.831	101.11	105.04	105.25	93.245	97.975	101.37	99.156	97.515	101.72	95.422	101.98	103.99	100.4	92.893	96.556	94.582	97.425	98.052	96.015	96.773
108.13	101.39	100.48	105.73	112.83	104.88	106.64	102.28	105.76	105.16	111.75	109.55	108.03	106.69	101.75	110.19	102.59	109.5	104.54	98.134	105.68	108.19	105.05	99.536	106.23	107.66	108.05	104.9	106.96	108.05	108.33	105	101.47	103.92	103.16	103.61	97.929	108.77	99.334	103.11	105.47	106.24	100.35	109.32	101.38	105.94	100.33	103	106.16	107.26
112.28	114.08	113.8	112.63	109.16	110.2	112.51	110.14	113.28	112.85	116.82	112.73	112.72	111.32	110.16	106.57	111.12	111.28	109.41	109.97	107.2	111.12	109.93	109.49	111.33	106.87	109.82	111.15	109.02	113.32	107.98	112.42	111.15	106.41	108.75	114.43	110.96	116.02	113.18	105.88	105.79	110.49	106.76	113.88	119.55	110.35	108.06	110.25	107.79	102.75
119.26	111.01	111.33	114.43	111.09	109.73	105.79	118.5	119.79	109.93	109.66	106.99	107.06	107.74	109.33	105.64	117.41	114.28	110.16	114.29	109.52	112.48	107.45	109.21	108.01	114.78	119.28	110.21	108.69	110.9	115.61	112.16	108.01	110.97	114.01	117.48	111.75	111.43	113.78	104.78	106.55	108.07	112.33	112.93	114.48	113.64	109.36	107.67	110.4	108.77
114.82	113.91	118.28	108.65	115.87	108.89	109.34	113.43	114.77	114.2	105.53	113.69	111.34	107.95	114.57	116.54	108.18	108.52	111.77	114.01	110.82	107.14	111.55	109.5	109.4	108.72	111.43	114.03	110.91	109.78	109.4	118.36	108.86	113.83	109.65	109.53	110.69	113.57	105.48	113.61	109.28	111.49	112.29	111.59	109.35	111.34	115.55	114.48	112.7	113.17
104.99	105.79	110.31	110.28	103.78	106.61	106.81	103.72	102.03	109.35	108.28	105.58	103.96	109.28	100.16	106.24	105.6	107.32	113.22	108.98	108.16	107.02	101.96	108.02	113.36	114.25	107.2	108.97	107.05	106.63	108.11	110	108.26	98.424	101.85	104.02	105.26	102.14	101.13	118.26	110.67	103.3	108.39	108.92	106.34	115.84	105.84	99.728	111.92	109.01
111.2	111.08	110.45	107.25	115.64	122.01	112.58	112.4	116.54	106.98	106.4	114.81	112.8	111.69	109.15	110.27	115.26	117.39	110.64	109.09	110.13	105.92	111.67	114.88	113.6	113.15	109.59	110.15	111.41	110.18	108.92	108.7	112.46	110.57	111.25	113.13	110.25	115.31	112.08	110.03	110.56	110.02	111.94	109.13	114.85	111.18	114.04	103.92	118.99	108.36
103.36	100.39	104.98	100.12	103.77	95.138	100.43	101.7	96.509	107.34	95.038	96.878	93.521	99.683	105.53	100.51	91.686	103.26	100.93	98.942	94.328	95.373	103.63	94.967	91.784	95.615	99.398	101.86	97.624	99.983	100.82	106.43	102.28	95.399	99.267	99.133	98.924	98.892	94.615	103.11	93.54	102.88	98.448	100.75	101.52	101.85	98.535	100.61	87.352	104.59
113.64	115.87	105.12	101.45	110.1	108.88	110.67	111.37	113.18	109.7	107.87	110.68	102.2	112.06	103.34	118.92	105.62	104.71	110.53	102.72	106.67	112.53	106.22	108.87	109.73	109.92	109.15	107.98	110.58	110.85	111.08	106.75	110.92	113.81	110.07	114.01	108.92	114.85	111.96	112.58	111.71	107.05	116.4	113.04	112.08	101.31	107.58	109.45	109.64	109.43
112.12	103.54	106.38	112.38	114.36	116.63	113.21	112.65	114.25	111.13	109.82	113.24	116.98	117.31	112.93	107.66	122.03	115.25	105.74	113.11	111.85	109.95	116.49	107.8	110.21	108.12	115.38	112.69	111.6	115.84	115.63	120.06	121.4	114.85	112.13	115.23	108.92	119.13	117.78	110.04	110.63	116.03	113.92	115	121.07	103.71	109.98	108.72	111.73	112.95
101.11	109.06	105.61	101.75	107.12	107.5	104.29	108.75	106.32	107.13	111.94	106.57	102.82	105.73	104.02	105.75	106.48	112.53	104.4	108.34	108.2	105.27	102.34	100.49	103.93	104.67	110.96	104.45	100.61	102.88	104.88	103.05	108.8	108.38	105.79	108.4	109	109.98	104.98	99.868	105.2	95.568	103.87	105.29	104.82	101.99	108.43	110.56	107.48	109.36
112.14	100.31	112.58	103.35	106.55	104.47	103.72	110.89	99.788	113.23	106.3	101.82	104.53	108.94	105.72	107.32	101.1	108.37	108.33	106.48	104.56	104.08	109.42	108.69	110.81	102.93	104.8	109.22	107.19	106.41	102.23	108.47	107.62	101.57	107.25	115.23	106.3	107.7	110.33	112.74	114.67	105.98	106.53	106.37	107.13	110.46	103.15	103.52	107.84	109.82
108.46	114.48	108.57	111.74	116.46	112.14	111.51	114.9	110.04	112.87	107.9	109.9	112.12	110.38	117.25	115.59	121.2	110.95	107	114.22	113.49	101.65	106.44	118.03	116.09	110	112.04	106.67	109.99	117.52	111.58	116.51	108.84	112.57	114.12	108.28	110.19	107.83	114.49	112.86	100.87	114.48	113.13	115.35	116.68	107.19	110.06	116.3	115.73	113.39
110.52	100.73	107.53	103.88	105.53	106.13	107.86	106.92	107.96	99.336	104	107.2	102.45	107.28	104.25	99.186	109.88	100.3	102.11	105.45	102.34	99.774	106.17	104.34	112.54	105.46	102.72	103.77	110.93	108.96	111.32	105.64	104.05	101.71	104.8	105.6	105.2	98.769	108.12	103.46	104.14	109.09	102.91	107.87	108.25	108.7	104.35	103.32	109.63	100.45
108.47	109.15	111.16	110.43	114.93	113.95	111.45	105.71	110.66	106.33	104.16	112.28	114.56	111.93	112.5	114.24	112.61	104.38	112.63	111.43	113.53	103.99	115.21	112.15	118.51	115.15	110.82	111.28	115.92	107.69	106.53	115.01	104.45	110.76	115.18	105.01	113.15	115	112.25	106.66	111.13	110.08	106.66	105.65	109.91	107.43	104.54	104.96	116.14	107.29
108.49	106.63	108.99	111.9	109.08	111.23	107.94	109.54	113.34	104.32	108.5	110.89	113.62	113.2	110.38	107.93	112.23	103.22	112.81	108.65	112.37	106.64	109.97	111.45	106.02	116.52	109.44	108.56	110.83	106.24	106.24	108.12	110.56	111.46	114	105.43	111.5	109.68	110.33	113.47	115.5	109.7	110.08	110.86	109.55	102.55	109.31	108.62	111.74	108.92
98.995	105.15	104.9	99.506	102.51	108.46	100.34	100.64	106.62	103.4	97.172	100	102.11	102.74	104.48	103.02	105.65	99.671	102.22	101.92	98.86	103.15	100.5	96.843	98.916	96.768	101.12	106.83	100.1	103.28	94.222	102.48	103.06	91.022	98.143	101.28	101.23	108.51	98.386	98.887	97.423	102.2	100.34	101.38	99.561	98.449	96.827	91.831	105.15	103.39
106.1	101.28	113.66	108.23	117.07	107.8	112.27	115.49	103.19	111.86	115.53	112.71	109.3	111.88	106.78	107.97	104.15	109.77	104.8	109.84	109.98	115.85	113.85	111.99	108.39	109.78	109.15	106.66	112.64	112.7	114.91	109.01	110.48	112.15	108.37	111.92	101.68	104.3	105.96	118.53	107.83	108.79	109.75	104.75	113.78	104.48	116.71	106.12	113.32	109.31
117.99	116.96	113.27	110.35	114.82	115.39	111.17	112.56	109.13	111.36	109.87	114.48	110.95	110.12	111.67	105.85	114.12	112.49	113.46	112.12	108.7	112.54	118.53	117.1	112.96	104.49	115.05	111.23	117.57	115.48	113.6	109.61	111.36	108.32	116.09	107.75	109.56	111.97	117.47	115.33	117.69	105.73	107.61	113.73	111.63	113.94	119.39	115.92	118.93	112.14
108.32	110.65	111.08	110.84	111.94	105.82	105.22	110.71	112.8	112.71	105.67	113.85	104.82	109.52	107.01	108.47	111.89	114.94	108.93	115.27	110.32	108.06	110.79	111.42	110.36	119.03	115.11	109.84	110.95	104.62	110.8	113.42	107.16	114.29	112.37	104.64	106.25	114.16	110.09	110.05	110.18	115.16	111.67	110.43	112.92	113.39	108.74	108.92	110.73	111.8
112.34	107.27	114.91	111.28	113.84	111.31	108	113.59	101.64	111.26	114.71	112.02	113.85	116.45	111.79	107.26	107.12	101.04	107.07	118.51	114.43	113.56	108.16	109.96	109.84	109.41	108.35	113.52	112.02	116.12	105.59	111.26	109.99	106.89	109	112.03	116.44	113.95	113.96	108.59	108.4	110.07	106.86	109.05	108.16	115.04	108.92	118.23	111.92	110.44
103.06	106.59	105.73	107.93	103.87	104.3	105.69	104.59	106.54	102.14	101	101.82	104.72	105.58	105.04	106.8	112.79	106.54	108.89	104.79	103.95	107.21	109.25	110.92	108.23	111.5	109.04	102.93	103.35	104.71	108.74	108.93	109.72	107.86	107.47	105.69	104.67	102.97	109.17	103.95	107.45	109.91	109.05	107.7	104.38	107.11	102.94	102.04	105.73	106.35
105.34	105.25	102	103.97	104.41	116.3	103.96	110.03	110.19	108.93	106.47	103.16	108.27	109.12	105.96	109.36	107.14	102.94	111.36	105.31	105.92	103.92	109.09	108.12	102.44	110.49	98.565	110.31	108.31	106.65	107.25	104.67	102.18	102.16	99.701	113.26	104.22	108.08	106.5	103.67	109.31	104.96	107.07	110.38	108.73	106.74	104.42	107.47	99.494	100.81
100.14	108.2	98.28	112.21	110.63	114.41	107.76	105.09	103.58	104.97	107.23	101.91	108.1	107.3	109.93	106.11	107.92	106.51	106.6	110.43	109.55	98.507	105.8	107.25	109.74	102.39	108.47	105.35	98.815	102.84	104.54	108.46	106.65	110.25	109.53	105.95	104.01	104.95	101.83	112.7	110.88	103.94	104.49	113.04	108.64	107.24	95.588	104.95	102.39	107.88
112.43	108.75	116.47	109.04	116.18	109.42	114.89	106.61	102.73	109.15	118.09	118.35	115.6	113.22	110.94	117.98	112.34	111.23	119.76	109.65	115.24	108.99	114.73	118.51	110.63	107.94	110.58	114.22	111.64	109.44	109.76	109.42	106.59	108.52	112.92	107.18	112.67	107.82	115.74	110.55	109.13	105.48	111.6	110.44	112.14	112.31	111.45	114.73	104.83	119.24
104.45	106.65	111.93	107.34	110.78	111.52	110.5	115.8	108.47	111.47	109.71	110.02	114.57	102.86	113.22	110.18	111.05	110.08	108.7	106.56	105.51	108.41	106.65	109.9	110.84	115.12	104.71	109.25	113.25	112.04	109.49	108.71	104.79	115.94	114.82	112.65	121.71	111.15	109.04	113.05	107.33	108.26	116.68	115.46	109.06	110.41	101.52	111.08	106.49	113.18
110.56	107.91	106.25	109.93	107.47	103.67	104.84	104.3	108.57	109.47	110.94	109.41	114.54	103.01	111.18	105.02	111.87	101.47	110.69	106.81	109.8	106.31	106.02	110.97	106.92	104.36	111.39	99.63	107.81	101.45	112.64	108.42	110.52	112.54	103.44	101.78	108.31	106.13	108.07	105.61	105.8	100.29	109.86	108.43	102.16	107.86	106.73	106.94	103.37	105.42
115.14	107.95	119.99	111.72	113.18	116.21	113.89	113.33	110.39	111.36	107.48	116.66	114.04	113.26	111.27	111.57	117.36	116.98	110.65	111.98	113.15	115.25	119.67	108.78	108.47	113.79	115.89	105.4	114.83	111.4	113.56	115.58	125.35	110.57	106.28	117.83	106.94	117.07	110.1	108.59	115.44	114.48	114.39	116.99	113.04	108.57	110.64	111.08	114.17	115.79
117.54	118.66	121.47	119.57	118.72	115.52	117.94	120.12	115.92	118.39	114.91	117.26	117.3	118.42	116.35	115.6	115.03	120.44	121.91	122.67	119.12	120.31	115.25	119.61	118.21	117.87	115.9	112.93	114.32	119.61	113.81	119.5	109.59	115.37	116.36	112.87	119.66	112.86	121.34	124.35	121.42	119.92	115.41	122.67	116.39	120.11	119.15	115.04	112.34	113.95
113.44	108.91	111.91	109.49	114.66	107.71	112.51	104.89	111.79	108.55	109.73	109.48	107.4	106.82	108.08	109.03	111.37	114.49	114.1	110.95	108.95	105.21	114.13	110.51	113.12	106.55	111	110.1	108.06	111.28	104.43	106.93	107.9	109.71	112.87	110.23	110.62	109.17	116.18	110.21	109.76	109.1	113.56	111.96	112.81	112.33	105.72	112.16	113.87	108.49
103.38	103.84	100.78	104.53	102.45	109.11	106.08	106.43	105.97	108.67	108.98	110.81	103.6	107.43	98.733	106.92	104.94	101.52	102.47	103.86	95.748	106.96	104.51	102.64	110.73	105.67	105.3	104.72	110.75	104.21	110.52	108.31	101.6	104.66	105.05	106.37	104.53	102.98	106.16	106.42	104.71	99.028	106.75	102.19	97.568	103.8	107.39	106.08	101.33	104.36
108.1	105.75	107.76	108.71	105.38	107.33	105.14	106.2	105.11	106.41	108.66	105.7	106.42	106.94	104.42	109.77	109.74	101.87	104.7	102.75	109.67	100.88	95.843	111.91	106.15	105.83	106.42	105.33	103.23	113.53	103.78	108.51	105.86	105.72	109.8	105.54	104.94	102.27	102.28	106.45	105.6	109.17	105.06	104.84	105.98	102.6	109.86	107.76	103.63	108.75
87.466	103.89	103.18	104.98	103.17	105.35	97.449	97.008	95.962	102.12	104.14	91.753	95.5	99.442	100.33	99.249	95.612	98	98.996	95.78	97.914	99.02	100.09	102.42	99.398	98.372	104.85	98.655	102.12	103.04	95.694	99.117	104.68	96.721	100.45	101.72	102.83	97.057	102.38	100.42	103.7	100.11	102.67	100.66	100.39	96.321	106.29	98.967	104.79	103.16
113.91	110.57	112.15	109.64	110.51	107.14	113.16	108.87	112.46	108.52	108.54	114.75	113.63	112.4	113.66	111.93	113.21	110.28	116.36	116.87	112.63	114.23	109.37	109.85	111.38	109.59	109.16	112.58	107.69	108.61	110.61	108.54	109.02	112.84	110.81	110.28	110.34	113.34	110.85	108.57	114.72	113.26	111.77	109.34	109.16	114.24	112.73	107.56	110.39	113.31
103.6	110.02	100.75	107.28	106.82	99.693	110.4	109.91	98.551	105.72	101.61	103.66	105.88	108.2	105.63	111.38	108.74	99.37	104.89	109.99	100.47	106.44	102.11	106.63	102.39	107.54	99.43	105.75	103.09	108.36	105.81	104.75	105.18	99.66	105.14	107.87	103.62	97.227	108.6	102.38	109.75	103.48	96.936	108.42	114.27	102.61	105.92	105.07	104.59	102.09
107.25	99.078	95.137	101.74	100.69	104.2	101.96	96.316	98.028	102.29	102.26	106.44	96.107	96.705	101.11	95.429	108.24	100.43	99.893	99.973	102.49	100.8	94.179	97.616	102.52	95.191	108.59	102.34	104.22	97.261	102.2	100.31	96.397	97.718	102.48	97.34	102.65	98.781	100.57	101.37	98.892	100.1	101.66	101.39	101.63	100.94	94.093	101.76	104.59	95.088
110.79	106.34	110.17	107.83	103.59	101.52	107.71	108.33	114.5	107.83	109.91	102.87	108.02	105.77	105.43	110.46	108.93	101.8	101.22	107.01	110.7	106.07	106.4	107.25	107.81	102.99	99.608	111.27	109.2	109.35	104.63	112.52	109.28	103.56	103.98	103.42	109.97	113.07	107.69	105.7	107.09	100.48	105.79	103.32	112.54	107.52	109.53	107.13	104.7	106.7
109.2	106.03	103.52	107.1	100.99	104.26	102.39	104.01	112.56	104.49	107.5	104.31	102.63	109	102.21	109.16	105.43	104.67	98.814	109.86	102.56	109.62	110.77	105.94	103.96	108.75	109.2	104.92	103.95	110.33	99.457	109.95	109.84	108.1	108.47	101.52	105.42	100.49	103.33	108.5	102.64	106.67	108.01	102.59	107.12	107.69	114.83	105.76	108.58	105.81
114.4	111.87	106.25	102.19	106.48	111.93	108.97	112.29	112.24	114.68	105.23	111.89	114.33	112.55	105.51	111.33	114	107.52	114.16	113.96	113.95	111.32	112.27	106.38	98.938	108.46	106.05	108.62	109.35	111.43	107.21	111.58	111.19	108.84	111.55	111.31	106.13	114.11	111.43	111.26	108.44	111.15	114.69	112.88	106.43	111.92	113.67	109.29	102.91	108.41
100.2	106.24	109.62	104.73	110.43	102.94	106.96	106.93	107.73	105.71	107.24	106.63	106.89	108.24	100.56	106.66	110.34	108.41	106.98	112.42	105.89	107.12	106.18	110	108.6	103.27	98.697	107.52	105.12	107.55	111.51	111.34	109.93	112.85	108.18	105.64	105.68	104.57	113.24	104.19	101.14	105.37	105.56	102.29	112.5	106.87	109.03	100.15	109.5	108.1
103.46	111.4	106.13	102.22	104.91	107.45	106.15	99.454	104.84	106.71	99.734	106.03	103.62	108.22	106.14	98.61	101.46	108.07	102.77	98.628	100.42	111.86	99.037	112.18	103.38	103.29	98.067	104.34	105.67	104.81	105.58	110.89	101.7	110.92	106.05	104.01	104.47	103.27	102	100.87	101.15	92.133	102.35	100.42	101.97	103.41	101.26	109.79	104.5	98.193
114.01	112.47	113.09	110.46	107.91	111.37	112.6	109.97	112.86	111.26	112.22	108.87	107.56	110.59	109.05	114.65	112.45	110.32	104.7	112.43	114.48	116.27	118	109.99	113.88	112.63	111.15	111.69	110.22	115.89	111.2	106.41	108	117.09	110.87	110.49	110.57	113.09	113.56	120.16	113.43	108.67	112.32	105.16	102.86	113.74	115.54	111.65	113.12	115.33
111.31	115.03	121.99	120.24	117.51	119.98	117.92	121.69	118.88	113.91	116.98	122.69	115.29	120.66	114.49	113.89	120.68	112.91	114.63	122.01	118.9	117.5	119.04	110.23	122.14	116.95	120.21	120.3	116.11	117.08	125.02	116.06	119.6	114.64	117.71	118.03	122.11	120.77	118.03	118.55	119.89	113.13	113.64	117.95	115.01	112.84	116.66	112.64	117.14	115.05
102.89	104.89	102.26	96.239	96.352	102.05	100.45	100.45	106.89	99.556	100.03	97.712	98.788	100.88	108.55	106.25	99.321	100.94	96.697	98.306	102.16	101.2	102.2	98.45	108.21	102.76	102.05	99.65	104.23	97.521	109.82	97.228	98.997	106.89	97.267	96.419	103.65	100.37	104.17	102.82	96.887	96.365	102.12	100.06	94.47	99.669	100.25	98.924	101.97	101.96
95.734	100.6	101.12	99.719	96.502	101.2	93.317	103.11	105.12	103.03	101.65	100.38	101.38	102.26	98.371	102.48	99.135	97.807	96.881	99.2	103.32	105.87	100.13	98.217	100.91	103.52	97.55	102.94	99.935	107.48	100.16	104.71	93.477	99.016	106.7	100.51	101.69	107.27	97.282	101.97	102.34	103.17	101.25	103.33	103.59	102.29	100.87	98.412	103.98	101.23
108.7	104.29	108.21	100.9	106.74	105.45	106.63	108.51	109.64	105.76	102.47	100.38	100.73	104.3	111.33	104.31	104.04	108.31	111.4	101.42	104.45	109.02	112.15	108.5	104.79	108.28	101.41	103.13	107.07	113.34	109.78	108.82	106.84	106.59	103.61	108.67	104.21	102.14	104.93	105.52	107.39	106.47	104.17	105.09	99.558	109.52	109.16	107.92	104.67	102.1
113.03	110.07	109.43	111	110.83	113.24	112.62	110.79	110.81	109.14	108.93	109.07	113.67	108.87	112.17	110.1	112.45	110.63	115.8	107.26	104.21	113.76	110.33	105.43	109.12	116.6	112.12	119.19	110.33	111.52	109.32	108.32	111.3	111.5	111.44	112.28	113.76	109.54	113.47	115.23	106.17	111.82	118.57	113.64	109.83	108.99	108.99	110.38	108.02	116.16
100.65	101.82	97.556	93.679	98.239	103.2	98.824	102.06	96.114	104.85	106.7	99.352	103.89	106.06	102.42	100.93	94.661	98.186	95.876	101.76	102.57	101.11	100.32	96.469	100.02	105.84	97.797	99.149	96.499	100.84	105.81	100.45	100.12	100.73	103.6	95.799	99.933	98.065	98.549	102.12	99.335	103.79	101.76	102.08	100.24	94.531	96.152	106.75	98.145	99.239
107.07	107.61	114.52	108.4	110.61	109.4	112.97	103.09	111.64	115.01	119.56	116.31	114.11	107.59	112.31	117.23	106.3	113.45	111.46	108.75	109.57	115.24	114.31	117.59	107.57	111.37	113.44	115.11	115.12	114.11	115.75	109.7	113.82	113.25	114.69	114	107.95	116.56	113.16	105.02	113.67	106.93	109.41	110.36	110.76	114.42	107.05	115.34	105.65	110.81
112.18	109.6	116.76	107.98	107.89	114.11	117.68	108.01	113.16	110.62	119.16	115.69	113.03	112.11	112.04	113.18	109.36	114.41	105.83	115.98	110.25	115.33	114.35	110.96	113.74	108.76	117	109.44	115.42	114.14	110.14	108.52	116.95	113.36	120.3	119.39	112.94	107.3	114.55	114.68	117.36	113.85	112.55	107.81	114.7	113.8	113.32	117.99	111.95	112.48
111.59	111.05	113.78	109.93	114.39	109.73	115.74	108.58	110.9	113.05	110.6	112.31	110.24	112.74	106.4	106.09	110.85	114.19	111.59	117.1	109.71	111.75	109.24	113.43	112.58	106.33	107.23	110.06	119.51	111.98	113.56	111.73	107.01	106.8	111.99	115.19	111.05	108.18	118.78	105.1	115.97	114.96	111.67	109.74	110.13	111.76	117.31	103.03	109.87	110.98
103.1	107.91	104.21	108.54	111.65	112.36	105.24	113.81	110.44	102.19	108.72	106.56	109.27	103.56	105.08	104.92	105.67	105.24	110.56	109.15	109.8	105.2	103.11	99.633	106.26	106.55	108.29	112.35	116.48	102.66	107.96	103.61	101.57	106.57	106.96	102.42	109.75	104.7	108.13	117.4	106.88	100.66	111.07	103.86	100.81	108.17	101	110.42	110.21	113.44
107.32	110.65	112.8	110.89	110.45	113.4	110.83	116.11	120.2	109.46	105.99	116.97	112.15	108.94	113.84	113.14	114.87	111.74	114.18	104.83	114.17	111.03	108.1	114.08	118.79	119.91	113.31	110.21	109.38	105.9	116.66	108.26	107.72	115.76	112.39	109.82	108.93	111.79	115.46	113.64	106.85	115.11	107.94	110.72	114.06	104.91	118.36	112.51	108.82	107.58
121.95	118.36	113.5	113.93	119.44	119.09	123.09	108.84	116.52	115.1	116.09	116.53	111.95	115.92	114.93	114.68	117.12	112.85	114.29	113.18	113.58	115.84	109.36	116.14	111.99	120.28	116.6	116.79	121.38	109.43	119.07	116.68	115.33	116.24	117.45	117.24	108.94	118.18	115.38	114.08	118.46	110.13	117.71	116.34	119.15	116.55	117.91	125.68	121.68	109.34
108.72	105.15	100.53	104.34	101.42	103.46	106.46	100.13	102.53	101.32	109.69	100.08	102.4	97.739	109.73	103.45	105.3	101.64	103.61	105.01	104.54	98.022	110.95	101.45	110.06	106.32	99.561	105.47	101.91	107.25	101.26	101.71	103.39	105.07	101.55	104.42	106.34	99.221	98.73	99.568	107.59	104.71	110.34	102.33	106.49	104.61	108.37	105.41	105.77	104.37
106.9	104.53	101.2	106.25	104.78	102.07	107.34	99.705	107.35	103.71	98.868	108.4	105.4	110.81	100.16	111.81	104.91	106.78	107.96	102.85	105.18	101.33	105.47	101.87	106.98	102.97	104.65	106.99	104.59	96.608	105.22	108.57	112.03	105.4	105.48	116.25	104.68	101.34	113.34	107.03	105.74	101.83	106.39	106.01	105.83	107.21	105.55	104.91	107.7	102
107.54	101.88	107.18	105.53	106.18	114.16	104.35	102.27	102.62	106.24	102.81	103.57	112.39	105.96	104.72	100.1	108.17	103.59	104.46	101.04	108.64	103.63	107.04	113.97	111.12	108.43	105.26	115.19	110.79	101.79	102.2	101.16	107.01	105.33	107.9	108.91	104.35	99.931	107.05	106.36	105.62	105	109.99	108.49	101.17	105.26	105.89	111.95	109.16	106.87
102.62	106.35	112.77	102.95	102.65	111.46	108.23	109.03	103.45	103.77	105.46	105.81	106.08	103.24	104.38	104.23	106.49	101.78	112.4	109.35	106.73	109.13	106.36	113.61	94.17	100.53	103.44	103.32	103.46	106.35	105.65	103.68	112.26	106.63	108.63	104.11	109.09	105.47	103.31	109.15	108.3	104.13	109.93	108.89	106.39	111.57	109.58	112.59	112.54	110.49
89.391	97.546	105.32	99.669	94.328	98.41	101.71	99.443	102.55	101.08	100.52	103.07	100.01	101.1	95.92	101.09	102.57	99.014	100.7	103.21	103.43	101.45	102.12	98.205	99.041	99.294	105.53	105.4	104.32	104	98.156	101.43	102.38	89.019	100.4	93.343	100.03	105.13	101.73	101.7	97.729	98.28	91.66	104.72	97.74	104.35	96.364	97.477	102.76	96.448
108.88	113.99	107.06	106.28	107.4	103.72	104.86	105.35	106.19	104.6	108.4	106.35	107.57	100.41	102.04	110.03	108.25	105.99	106.76	114.75	109.08	113.44	107.47	107.02	107.22	102.94	106.12	113.55	106.62	108.19	107.9	105.14	107.38	105.66	109.97	110.47	108.36	107.81	106.47	98.562	112.94	101.52	112.39	105.01	105.17	103.53	109.58	110.56	104.84	113.19
106.44	102.19	105.02	103.32	106.57	99.461	105.11	109.43	103.62	105.79	99.098	105.42	105.13	103.96	106.1	105.91	107.29	104.56	103.53	106.22	109.3	98.429	104.84	107.77	106.64	105.6	107.03	101.02	104.59	104.54	106.89	104.12	106.26	105.16	114.89	102.22	106.96	103	104.68	106.31	101.26	101.47	94.396	108.12	101.67	107.25	112.06	105.05	109.28	95.857
104.08	108.23	108.9	107.68	109.94	98.183	103.95	102.32	108.57	112.93	107.92	99.434	102.13	105.66	103.54	104.54	99.17	105.8	104.78	109.69	106.77	107.9	104.24	112.45	103.02	99.867	106.65	102.02	98.884	109.44	108.16	108.17	109.59	103.31	106.98	107.08	107.21	97.638	99.425	104.26	103.06	106.23	106.36	105.6	103.77	109.81	100.23	105.96	107.94	105.22
105.7	102.52	110.34	105.62	114.88	112.36	110.39	102.78	104.94	102.23	108.29	102.75	109.42	105.55	105.35	105.65	109.44	109.12	105.52	108.56	105.68	107.9	108.41	100.5	105.96	103.36	103.07	107.39	101.37	105.02	108.77	110.41	98.675	104.16	106.54	106.78	109.7	108.39	103.4	104.79	109.63	104.25	105.35	111.83	102.44	108.13	104.54	101.76	105.5	106.11
103.93	104.12	101.41	109.56	106.55	103.69	106.77	108.75	95.989	103.99	108.14	101.52	110.86	110.71	108.94	113.34	103.48	101.98	107.16	107.94	104.76	108.82	106.57	105.07	105.7	103.24	105.9	104.03	103.79	103.94	111.33	108.24	112.77	105.35	104.2	107.38	103.57	104.35	102.34	107.43	106.66	101.48	110.56	108.38	110.1	104.79	110.36	110.42	109.81	109.75
110.86	104.19	100.12	105.75	99.407	101.84	102.04	106.62	103.24	102.98	98.995	99.44	104.07	108.1	100.62	109.78	101.34	104.53	106.44	97.62	104.49	103.05	114.31	100.35	104.58	107.45	98.256	108.82	105.59	105.16	103.39	99.685	98.568	102.94	109.98	105.86	110.6	102.22	107.19	104.57	106.65	107.75	107.46	99.437	100.59	100	104.76	106.69	105.53	105.68
103.51	98.479	102.8	101.53	102.99	101.24	106.92	93.867	101.53	95.773	95.929	101.03	104.74	97.419	101.67	97.805	92.525	100.49	101.95	95.551	100.91	103.89	106.75	103.04	105.93	100.95	97.408	101.73	101.35	98.827	102.66	100.2	95.634	95.215	100.59	104.51	95.321	100.8	100.28	104.76	101.73	99.727	97.958	102.17	99.618	99.638	100.93	94.878	96.994	101.15
111.04	112.35	112.8	109.34	111.51	116.1	113.92	116.38	104.71	109.34	107.8	118.03	113.78	110.95	111.92	114.25	106.91	114.66	111.49	114.67	111.82	116.63	110.73	110.05	113.77	111.21	109.89	111.99	104.65	105.02	111.94	115.4	111.25	107.16	109.91	113.02	114.32	114.69	116.76	118.05	106.89	110.05	112.29	117.35	107.56	114	113.13	108.82	110.72	118.26
113.37	115.44	110.15	110.24	103.81	116.05	101.8	103.4	106.85	107.79	112.45	110.09	109.69	109.73	100.72	108.58	116.98	111.01	108.98	109.33	103.79	101.09	107.76	104.48	108.98	109.52	117.76	108.96	108.73	114.47	110.12	109.88	110.15	108.43	116.17	113.07	114.88	108.69	112.48	112.76	115.54	109.48	102.83	104.91	109.58	106.4	103.5	112.69	112.13	108.54
106.07	102.26	110.03	100.96	106.67	106.55	102.95	101.48	112.42	106.27	109.73	104.42	101.99	101.85	105.1	105.72	109.66	98.659	109.49	108.28	108.95	106.26	103.53	105.05	103.03	107.51	104.31	108.13	107.31	104.74	103.11	102.88	111.11	111.29	105.91	100.64	105.07	105.27	102.11	105.37	110.65	101.79	103.86	106.61	106.69	106.92	106.95	99.747	104.74	108.77
103.3	108	104.52	99.029	111.54	102.92	107.86	111.22	114.29	101.93	105.97	103.56	110.93	99.924	102.22	107.61	105.73	100.82	106.72	105.81	107.25	108.16	110.42	105.7	102.04	110.3	105.16	104.26	92.955	103.83	109.9	103.39	103.67	101.26	110.7	101.78	112.58	108.6	99.343	106.64	101.18	101.7	107.48	102.18	105.3	108.18	106.09	106.03	104.36	99.725
102.02	103.67	107.76	111.03	101.33	99.401	110.58	104.53	106.67	104.97	107.64	108.61	108.95	107.03	102.35	98.961	113.42	104.4	101.65	111.27	100.38	109.86	107.1	105.15	106.49	101.41	104.35	102.78	107.32	98.518	104.36	101.92	107.5	102.53	105.88	102.85	100.23	105	105.97	113.14	106.35	108.6	100.86	101.34	109.29	105.25	102.54	100.61	108.3	107.51
115.86	110.06	111.79	110.82	114.24	112.67	117.78	114.66	112.27	117.59	108.85	109.04	105.87	110.73	111.06	112.07	114.21	117.44	109.29	110.8	113.07	108.41	111.56	111.63	110.72	106.32	113.26	112.49	112.64	112.36	112.57	113.15	113.1	114.87	114.08	102.55	110.7	113.71	112.7	113.16	111.33	105.44	109.36	113.3	112.74	108.25	110.8	110.98	111.22	102.92
108.87	92.075	101.94	104.07	102.92	102.56	105.1	106.28	104.51	103.03	103.48	103.99	108.58	110.01	108.66	103.22	114.23	101.13	106.85	107.39	105.81	106.66	99.054	99.569	108.93	108.23	112.26	101.98	103.08	110.01	108.31	104.7	110	110.22	106.23	107.67	108.05	107.77	102.32	113.12	104.85	104.6	107.1	100.49	103.03	108.17	100.61	103.55	105.58	106.32
101.27	109.63	106.65	100.26	108.56	112.09	110.57	110.72	102.36	100.28	102.81	107.23	109.35	102.76	103.61	101.05	104.72	103.56	104.01	101.13	100.18	102.21	99.696	104.29	103.1	100.48	96.841	106.5	109.83	105.27	96.199	107.44	105.77	104.86	112.71	108.18	106.39	107.19	104.43	103.08	105.83	105.4	104.44	98.777	107.3	104.16	100.37	106.18	110.73	106.2
107.71	105.55	101.79	100.37	96.161	104.46	104.63	104.68	108.35	109.2	98.801	102.58	96.711	103.11	99.674	105.14	108.34	104.91	104.21	105.43	104.82	103.91	102.09	102.9	96.365	106.64	102.99	101.74	105.53	107.14	102.36	104.59	104.34	99.552	109.51	107.06	98.663	103.88	101.24	112.02	105.35	104.3	101.54	103.29	102.5	100.83	108.13	108.04	105.57	105.61
108.61	103.1	106.04	107.37	100.31	107.64	100.2	108.67	106.19	106.67	102.77	111.09	100.66	106.75	96.366	111.39	108.14	103.47	110.14	108.62	106.08	99.944	103.27	99.366	108.67	102.88	94.835	104.3	103.17	100.76	100.62	104.87	106.24	111.64	112.4	97.663	109.93	108.41	107.06	107.35	102.69	104.98	107.71	104.56	107.92	104.05	107.36	103.96	104.47	105.95
104.21	112.32	112.53	106.75	108.89	100.59	102.17	108.33	110.23	102.23	101.34	106.47	109.96	101.72	103.5	109.91	109.01	96.654	105.85	106.67	109.44	107.54	105.29	100.92	108.32	115.69	103.49	105.64	103.78	107.75	99.382	110.4	110.39	104.7	109.23	111.02	106.46	108.36	108.98	108.14	104.7	105.28	106.65	108.34	107.52	105.07	106.4	104	108.34	107.11
105.11	93.597	100.44	101.33	108.58	99.393	104.43	99.166	102.96	100.66	100.75	94.363	97.627	104.44	104.98	101.43	101.42	99.661	99.23	94.897	97.879	92.058	102.58	99.153	98.164	100.2	101.06	103.1	95.222	94.78	98.994	97.314	102.52	100.9	95.604	101.35	103.06	106.78	99.791	98.793	102.34	104.29	94.984	98.372	94.738	94.227	100.11	101.1	91.71	102.61
103.67	99.934	103.36	103.57	109.81	100.52	104.4	104.15	104.82	101.09	100.61	104.5	105.93	103.94	103.03	107.96	104.39	108.42	108.31	106.52	100.76	102.71	100.68	101.09	102.98	105.71	102.24	110.43	102.17	106.37	113.26	103.85	105.85	97.138	104.75	107.98	104.04	109.22	104.52	105.97	106.12	101.67	109.85	102.75	100.55	104.79	112.1	99.596	107.2	106.11
106.69	105.24	110.72	107.06	107.16	110.12	110.97	104.38	105.51	104.3	108.55	109.33	108.83	111.6	108.52	104.6	98.94	107.08	106.16	106.1	110.15	108.22	111.63	113.12	104.79	112.18	106.47	106.98	104.87	106.04	106.94	103.31	114.3	102.57	105.25	107.78	103.47	111.38	108.72	104.06	112.24	106.03	107.08	101.56	104.73	111.32	100.28	105.47	104.3	105.57
105.59	100.59	106.3	108.7	112.05	107.24	104.71	108.22	103.05	109.04	111.31	108.38	102.38	108.86	101.06	105.25	107.7	106.51	106.26	111.24	110.75	104.68	102.1	102.97	107.87	107.56	103.65	109.24	103.43	102.08	108.66	108.75	105.17	109.63	105.18	106.8	104.01	102.53	106.72	103.27	108.33	103.87	104.5	109.93	102.45	105.81	102.79	106.71	105.88	106.1
106.87	105.51	98.925	106.09	100.13	102.29	107.11	100.56	99.74	105.58	101.46	107.14	101.58	105.98	105.35	109.72	105.9	107.57	102.66	112.34	100.91	98.431	102.02	101.64	98.135	100.55	104.72	102.72	104.9	115.93	102.8	98.939	101.13	102.34	108.33	109.87	113.03	102.22	99.724	105.9	98.098	100.89	104.6	108.16	102	105.37	98.036	103.75	98.088	100.94
107.83	102.89	100.67	102.29	104.85	105.3	106.49	103.74	105.87	107.11	102.8	107.59	105.41	112.04	110.61	109.72	105.85	100.18	98.735	106.57	103.57	99.658	104.32	107.09	108.22	104.69	100.55	106.06	106.33	102.95	113.72	104.07	103.96	105.65	105.57	106.16	105.41	106.77	103.07	101.47	101.56	108.08	109.96	104.03	110.8	109.28	107.77	107.75	101.58	110.33
113.37	106.03	114.19	112.26	105.34	113.6	111.28	108.25	113.12	114.74	112.12	107.47	108.15	111.97	106.83	116.17	103.46	110.56	110.67	116.31	109.42	108.64	110.83	113.26	112.26	110.06	114.39	113.32	107.3	109.58	112.6	107.93	108.15	108.67	109	111.66	111.18	116.5	108.16	112.47	112.47	101.59	111.57	110.92	109.1	107.99	114.4	113.11	98.811	106.2
102.57	102.41	103.59	107.55	105.07	105.7	105.29	101.81	100.46	105.94	107.14	104.29	103.83	108.11	107.33	107.18	104.5	102.64	108.5	105.03	112.45	98.94	102.86	105.09	105.67	107.48	100.93	109.99	105.18	102.97	105.26	107.55	104.31	104.31	102.22	105.02	104.72	101.21	103.65	105.03	105.99	102.49	107.06	99.453	107.26	100.02	107.71	112.1	105.55	99.762
106.78	103.17	103.32	98.959	104.44	107.45	104.31	107.59	108.12	109.16	101.18	103.66	111.5	100.2	95.295	102.42	98.373	101.17	104.26	101.07	98.579	105.07	100.85	101.26	110.35	104.94	103.28	105.36	108.79	104.89	104.35	103.88	114.54	111.23	110.07	102.46	98.93	114.28	102.4	103.88	104.86	106	104.74	107.7	106.36	103.95	97.523	104.08	100.25	115.57
104.6	106.61	103.95	109.42	108.51	108.64	108.69	108.3	107.37	105.66	100.52	106.98	105.47	107.54	101.85	107.58	104.6	105.99	106.16	103.07	106.14	104.18	105.35	112.69	101.32	103.25	105.92	108.35	106.57	111.84	109.37	101.87	103.74	104.2	106.31	106.41	107.73	110.75	108.19	104.55	97.687	105.11	101.66	107.01	104.36	107.04	105.47	110.28	107.64	107.88
111.97	108.86	117.37	111.75	111.06	108.24	105	112.66	107.16	112.16	111.76	108.19	111.13	110.22	112.59	113.18	114.86	103.62	112.95	115.78	112.18	116.31	111.27	110.98	112.95	105.76	113.16	115.28	109.03	111.23	111.29	107.76	109.18	105.35	111.45	114.21	115.79	108.54	109.4	113.98	109.64	105.04	107.7	104.99	114.88	108.98	110.3	116.17	108.84	108.84
103.74	100.37	109.75	101.15	107.41	104.4	103.31	104.42	101.92	104.83	110.31	116.46	107.87	103.19	104.73	105.34	113.94	103.23	109.41	106.21	110.59	108.1	103.73	101.84	97.558	104.03	100.95	109.99	102.32	105.57	107.44	105.72	111.83	108.75	101.7	105.59	103.4	108.95	109.79	101.21	103.47	100.26	105.29	109.83	108.48	111.66	103.69	108.13	108.85	100.58
103.11	98.633	101.29	101.12	105.12	104.08	99.056	94.196	97.646	101.43	107.27	104.79	97.958	98.062	99.903	94.067	95.23	101.22	103.58	102.32	104.2	99.704	93.13	98.908	91.969	109.2	104.46	99.444	98.394	96.33	101.02	108.94	104.16	93.243	95.351	97.407	103.86	97.896	92.513	99.503	107.74	102.23	105.36	102.99	93.661	96.712	100.55	97.115	102.79	100.09
104.17	109.97	111.89	108.14	110.52	107.2	106.24	109.6	114.22	101.64	111.03	108.93	112.15	112.48	109.77	111.7	105.04	109.35	106.18	117.88	106.62	111.2	111.72	114.67	114.19	111.24	105.32	107.8	112.07	108.89	110.28	106.8	103.23	99.652	108.99	109.07	111.84	105.52	107.87	107.8	108.95	105.39	118.45	111.15	112.55	113.2	110.77	113.35	116.42	110.82
122.53	109.93	114.83	111.88	119.37	114.43	116.84	108.84	115.31	111.67	118.74	118.39	118.64	116.3	117.44	114.96	107.28	109.54	111.71	120.23	120.94	115.39	119.61	117.16	118.3	117.04	112.37	121.06	113.69	109.51	117.2	112.25	117.94	118.2	122.3	112.03	117.57	116.48	113.41	119.2	115.32	118.62	110.24	114.57	115.11	110.17	120.04	118.07	116.66	118.13
105.57	107.84	109.88	98.569	106.53	102.99	103.03	106.2	100.54	108.47	107.2	107.14	110.71	102.61	104	108.97	100.99	109.3	104.56	105.55	103.59	104.32	110.19	101.94	111.85	103.27	109.54	105.39	103.56	98.244	105	104.43	103.1	115.82	103.15	107.36	103.84	107.18	105.91	111.04	101.52	110.37	102.66	104.06	106.08	104.8	113.57	103.23	106.79	114.93
104.41	108.51	102.58	107.6	109.06	103.96	114.33	99.009	103.45	107.86	105.76	104.61	109.12	97.906	112.46	104.85	111.5	109.9	108.17	106.34	105.78	105.53	111.37	102.35	105.77	104.71	107.51	103.99	109.76	102.64	106.65	106.89	104.3	105.61	108.45	105.13	113.34	102.49	104.67	102.48	110.37	105.51	104.68	105.21	101.65	106.13	103.53	103.85	108.03	107.04
110.76	109.96	107.74	114.42	110.53	113.01	114.93	115.36	111.44	112.62	116.67	107.65	117.26	116.03	115.57	114.69	108.11	110.72	109.8	116.65	112.67	112.02	111.77	110.65	110.53	111.57	114.07	114.27	108.44	114.79	117.67	120.29	112.89	105.05	111.78	104.98	114.3	114.08	110.48	108.53	111.33	106.95	119.73	110.19	112.85	110.23	107.17	111.94	113.52	107.77
106.99	107.87	103.63	107.06	100.32	102.71	106.25	98.246	96.719	103.85	104.65	107.02	103.49	102.26	103.3	105.53	102.51	98.415	104.86	106.03	104.22	109.35	101.4	99.426	104.88	94.584	101.94	104.23	109.93	107.88	105.31	109.65	105.15	99.33	103.23	108.23	101.81	106.64	100.23	101.01	109.55	101.07	101.16	101.54	104.53	95.382	103.77	109.2	108.3	106.54
105.73	98.425	102.02	99.968	99.668	107.18	107.68	107.39	99.973	106.83	102.56	107.06	108.52	102.94	100.85	102.63	102.74	103.7	102.56	107.06	106.1	101.47	103.56	108.79	106.41	104.63	109.53	110.66	98.823	104.79	107.04	104.77	103.53	105.38	105.75	101.88	94.789	101.17	111.39	101.58	97.225	106.46	102.7	106.95	106.72	107.43	111.22	101.38	112.79	114.12
105.25	105.61	105.97	103.69	100.26	106.77	99.398	106.6	104.34	104.69	110.29	109.35	106.46	111.29	104.72	102.99	99.778	107.38	98.509	101.35	113.9	103.25	102.99	105.09	102.16	101.05	104.77	101.8	102.31	106.06	104.95	105.34	104.33	105.76	107.52	107.8	110.96	105.68	99.664	105.13	107.87	109.46	104.85	103.48	104.97	100.49	105.54	109.03	108.09	96.889
110.78	109.26	111.33	105.19	109.68	118.97	116.85	112.36	106	106.94	106.03	106.94	110.84	109.68	115.9	113.71	114.57	114.39	103.4	107.87	114.02	111.75	104.54	107.94	115.88	111.98	110.16	108.77	111.07	108.4	109.24	107.14	110.67	107.56	109.1	104.91	112.72	117.17	107.87	113.35	115.14	110.29	103.31	108.85	110.61	111.26	112.56	111.39	110.99	112.03
110.86	102.89	110.41	110.52	110.49	108.16	107.04	108.77	111.72	100.71	106.96	105.17	102.88	103.37	108.18	111.54	102.69	113.9	103.04	104.52	104.92	102.39	103.8	106.6	104.08	105.37	105.74	104.61	106.64	108.22	104.34	107.64	100.3	112.02	105.67	106.32	109.64	113.54	113.62	100.66	110.97	106.69	108.54	104.11	101.57	106.22	108.34	99.387	108.43	103.4
109.72	111.74	102.37	113.54	112.24	109.18	112.89	109.01	107.94	109.6	114.48	113.15	112.46	112.28	106.91	117.79	111.66	110.79	118.61	110.58	122.57	110.12	110.63	118.17	115.87	110.68	109.71	113.5	107.62	113.46	119.67	110.98	108.16	112.95	111.31	111.64	115.64	111.77	108.76	109.44	113.26	113.16	109.67	110.03	115.14	116.32	111.68	111.63	116.11	115.53
119.08	118.19	117.5	114.86	110.89	117.06	122.46	115.78	117.74	121.68	112.54	118.36	118.68	114.81	118.73	122.18	118.8	122.74	120.93	118.79	118.67	120.2	118.19	111.97	116.92	116.79	121.11	119.08	117.3	118.98	120.73	112.37	118.41	110.9	118.41	119.66	114.71	116.83	121.15	112.44	116.86	119.46	113.85	115.94	114.47	114.14	116.66	117.84	119.76	121.27
102.36	103.37	106.82	105.97	105.23	100.9	97.8	101.42	98.648	109.1	108.95	106.06	99.114	103.08	105.64	103.75	101.83	95.977	102.76	97.665	110.21	107.1	107.37	104.41	107.3	107.15	98.799	105.83	107.64	104.28	102.15	102.27	99.27	105.5	104.16	99.569	108.89	110.16	106.08	105.59	104.46	110.1	107.25	101.83	102.49	105.97	107.13	107.36	105.33	108.69
101.17	104.25	99.022	97.967	101.69	102.94	99.507	94.083	99.179	104.23	97.382	99.428	99.592	99.498	99.018	103.85	98.388	97.566	98.779	100.51	101.94	103.26	101.36	105.43	102.16	105.11	105.45	100.51	95.887	100.47	102.76	100.42	102.74	103.27	102.35	107.58	99.559	103.66	102.84	96.985	99.373	97.627	98.263	94.165	95.525	106.64	94.878	100.16	95.113	99.203
93.597	102.17	100.65	99.474	99.014	98.703	95.019	96.458	94.282	100.52	97.977	98.329	107.01	99.415	101.04	101.74	97.714	103.06	97.287	100.89	97.351	101.62	98.176	102.58	98.286	100.68	103.51	101.96	95.912	100.91	98.208	103.5	98.523	98.589	95.438	95.177	105.35	101.05	98.582	93.465	105.68	96.112	99.711	102.33	100.33	98.886	102.11	101.68	95.167	106.06
109.86	105	107.44	108.17	108.29	107.48	106.28	111.63	104.9	106.11	103.56	101.3	109.84	99.221	100.89	105.15	100.81	111.55	109.15	100.91	106.74	107.51	97.66	111.78	104.79	102.48	108.6	110.67	100.75	99.463	105.75	108.19	106.92	110.68	106.23	109.63	111.47	104.98	107.62	101.44	107.42	106.03	102.23	98.609	104.37	107.53	102.71	105.99	104.65	110.65
103.16	106.91	102.4	110.38	106.19	98.994	102.59	108.21	108.63	106.05	104.54	102.78	100.77	106.74	102.78	97.886	104.91	105.32	107.43	103.12	103.23	102.95	104.04	102.53	105.49	101.18	111.27	102.61	103.1	107.93	104.84	104.97	100.51	110.88	99.007	102.47	112.86	97.792	108.67	106.85	107.12	112.33	98.15	100.31	105.96	106.47	105.93	108.32	102.87	95.753
110.04	112.6	115.73	116.59	113.76	114.74	113.95	112.89	106.77	112.82	108.75	115.12	112.91	114.32	111.46	112.25	117.7	106.44	118.44	113.01	106.42	114.49	116.21	116.29	110.14	117.11	115.99	111.6	104.47	117.82	117.64	114.68	110.67	110.3	110.73	109.07	111.41	118.06	119.87	114.96	107.28	115.12	110.97	120.42	115.13	113.73	118.05	111.63	120.16	117.32
106.56	114.16	113.4	110.84	113.02	115.24	107.36	108.49	112.8	112.22	114.4	112.89	113.72	106.97	107.72	116.82	115.85	111.87	114.3	114.53	116.1	109.48	112	111.38	110.51	113.13	107.15	110.53	104.62	117.78	113.6	109.51	114.63	116.49	112.49	110.77	106.63	114.66	108.57	109.66	110.16	114.88	110.37	107.7	111.29	110.86	113.76	114.8	113.98	105.46
109.81	102.23	102.96	104.87	105.76	100.56	111.15	105.17	108.72	113.75	103.89	107.87	107.1	106.57	106.1	101.5	107.43	101.39	100.56	105.43	102.69	104.8	112.18	106.58	102.07	106.37	107.53	103.39	109.46	108.54	105.38	110.16	107.38	102.67	107.22	114.04	112.33	103.95	105.06	109.8	108.99	109.1	107.54	98.629	105.03	106.89	104.01	106.9	109.61	103.12
107.68	108.17	112.66	114.96	117.21	109.2	107.97	114.19	117.03	113.46	113.02	107.4	117.69	111.37	112.95	108.3	114.19	109.27	110.04	117.3	108.22	111.93	108.96	116.04	104.31	116.01	116.59	111.52	104.87	120.62	114.36	108.81	115.24	106.14	112.23	116.75	109.73	111.45	112.94	108.46	109.6	111.46	105.74	110.22	112.4	107.47	110.41	106.72	117.04	107.1
105.42	101.1	104.52	106.15	112.29	98.086	102.86	104.31	108.12	110.65	103.17	110.61	105.87	113.49	104.36	105.66	111.04	104.98	103.99	104.06	107.65	106.6	112.33	103.86	100.81	110.91	107.68	110.21	97.65	106.14	103.48	102.34	107.44	104.85	107.91	107.14	103.58	103.74	105.44	108.92	108.51	113.24	107.49	101.43	102.37	100.75	103	103.4	105.81	107.07
105.08	111	98.073	106.9	100.83	104.55	107.59	98.423	105.02	99.825	106.86	105.84	107.17	104.21	101.56	99.336	112.4	102.11	108.3	100.65	104.69	104.57	101.76	102.74	107.93	111.03	106.33	103	107.94	103.82	102.84	105.79	109.22	101.85	96.265	106.53	113.34	105.42	99.01	99.079	100.11	109.6	107.94	106.96	106.66	105.91	107.39	99.129	103.54	97.539
122.41	118.81	125.47	113.2	121.27	115.72	111.08	115.38	117.54	117.19	121.34	118.06	116.69	117.93	117.03	117.39	113.23	109.5	119.95	117.17	117.48	116.91	119.05	114.6	115.54	126.5	124.3	112.35	112.15	117.55	120.41	120.42	118.3	120.09	112.01	117.2	123.61	120.18	113.89	122.87	114.41	123.99	118.42	125.02	113.93	115.66	119.14	115.13	118.06	115.92
102.98	91.445	104.85	94.215	101.56	101.96	99.58	99.953	100.02	102.06	101.87	99.852	95.396	99.03	102.31	100.39	98.124	97.203	97.372	100.7	105.24	98.573	96.173	95.009	102.8	103.43	97.399	95.098	107.57	98.367	103.41	94.201	99.065	99.644	92.211	96.837	102.7	96.096	95.433	97.232	100.49	101.58	92.413	100.08	101.78	100.04	96.382	95.825	101.63	100.2
107.89	112.54	106.97	103.23	110.02	109.47	111.8	112.57	110.81	110.28	104.54	107	107.15	112.45	108.57	108.05	107.5	102.72	110.47	98.304	110.19	113.57	110.29	109.86	107.43	107.43	105.04	107.13	112.58	110.46	103.22	107.67	109.3	116.8	104.26	117.39	115.37	105.18	111.23	111.63	111.29	109.46	109.69	105.53	112.4	111.83	112.82	109.61	104.62	106.67
105.15	107.26	106.43	99.529	106.91	99.925	112.86	109.13	109.78	108.92	107.55	104.47	101.74	108.47	106.82	109.63	101.01	107.04	107.94	104.69	106.99	100.12	105.21	96.632	105.58	107.33	109.05	109.74	103.83	101	105.46	105.75	96.993	104.22	108.36	110.98	106.28	102.69	110.64	102.43	104.43	105.42	102.68	102.54	98.256	102.8	103.08	101.18	109.23	103.03
106.06	106.31	103.33	100.09	109.17	107.15	108.79	109.12	106.81	99.798	101.46	105.16	104.58	103.41	95.318	107.41	104.49	101.02	110.6	107.28	107.57	103.79	109.39	101.57	103.77	100.97	98.151	104.41	99.782	103.93	105.97	104.36	105.48	104.86	103.39	103.6	99.855	111.64	108.18	97.567	103.31	102.23	100.91	108.59	98.076	97.03	104.08	101.82	99.192	106.58
112.42	112.84	113.38	111.97	115.86	110.33	104.07	110.28	115.95	116.1	113.26	113.27	109.81	110.56	117.03	104.86	115.25	108.29	113.22	114.31	112.16	112.65	115.01	116.55	105.1	108.68	106.27	114.32	109.59	108.94	115.45	108.26	109.77	110.63	111.58	103.72	113.53	113.51	124.18	109.49	108.02	113.24	116.47	114.22	114.07	112.08	113.2	109.62	112.43	111.18
108.82	107.16	108.65	111.43	106.31	111.21	108.69	107.16	109.3	105.07	105.2	105.78	114.76	109	107.05	112.27	101.31	113.56	112.01	105.7	106.24	97.3	103.51	103.17	102.81	110.37	102.11	104.66	115.49	110.06	106.32	102.01	103.7	110.66	109.1	107.61	112.15	109.46	111.3	106.6	103.64	109.94	110.14	106.88	105.28	105.37	105.46	111.39	106.09	105.56
102.01	98.161	102.14	105.43	98.704	99.388	104.94	101.41	102.8	105.28	106.95	107.79	103.94	106.16	102.74	105.91	110.72	103.69	104.37	106.37	92.551	100.05	103.81	106.38	101.58	105.88	103.3	102.02	105.27	100.52	105.7	109.91	106.05	101.84	102.91	105.72	100.82	99.938	105.76	106.52	110	116	110.53	101.38	110.35	102.13	103.33	104.52	103.5	102.56
108.43	105.78	104.01	102.31	110.03	107.59	104	103.49	106.89	105.04	105.16	103.5	111.66	109.03	97.849	103.36	109.24	102.34	106.53	110.99	108.94	101.1	107.11	101.07	108.63	102.66	105.52	99.456	105.28	114.12	100.83	102.77	104.28	106.5	102.31	105.11	110.4	99.831	112.94	108.01	101.29	104.58	101.43	104.37	103.13	103.83	105.07	100.95	107.81	104.27
105.92	105.8	105.34	109.74	102.3	100.05	102.88	103.47	103.81	104.46	105.87	113.18	109.15	108.34	103.92	111.32	101.35	115.3	105.32	102.15	113.44	106.62	99.521	107.77	100.04	104.97	104.69	100.74	106.88	103.22	104.08	99.765	106.22	108.38	105.96	109.35	109.93	108.51	108.57	105.01	108.25	107.52	107.27	105.13	104.79	106.01	105.58	105.31	108.11	106.28
99.752	112.16	107.73	107.68	104.94	106.02	105.72	108.98	106.38	109.99	108.22	105.68	103.74	103.6	106.59	104.32	103.15	108.4	103.67	105.04	107.89	104.95	109.83	103.28	104.62	104.38	106.09	107.65	107.02	108.36	110.38	106.77	110.4	107.41	103.15	111.6	99.14	101.81	109.68	111.09	107.59	106.43	103.19	105.26	107.76	115.46	103.9	102.67	109.52	106
109.34	118.2	109.65	106.56	111.04	109.73	108.56	110.42	113.88	104.18	113.4	106.38	111.03	108.85	109.39	113.37	112.13	110.82	109.58	104.82	108.02	112.01	112.18	111.42	112.65	109.18	106.23	109.86	109.2	108.61	106.63	107.64	108.97	116.98	106.93	112.67	110.09	111.61	110.72	103.49	107.57	111.08	112.91	109.4	110.26	111.01	104.8	107.24	106.75	110.28
111.97	111.96	115.94	109.24	117.69	116.02	117.03	115.06	111.28	113.1	108.9	119.1	113.71	111.67	108.65	111.79	107.47	109.25	116.85	111.27	114.73	113.86	110.69	109.25	112.27	107.82	109.75	109.48	108.44	113.32	112.36	102.35	110.03	113.21	107.75	114.04	122.2	109.09	109.35	116.73	109.13	111.04	114.23	113.23	116.69	113.74	119.92	113.31	108.51	111.05
105.18	101.31	110.68	106.41	104.86	100.31	101.51	100.74	103.79	101.76	105.18	100.79	107.36	102.58	100.72	98.372	105.72	104.72	102.93	102.05	98.365	100.58	102.13	101.44	105.19	105.05	106.12	100.49	108.18	110.77	102.45	98.23	101.67	100.29	108.4	108.04	101.48	109.26	107.04	102.33	101.58	104.67	101.34	108.44	109.1	108.96	108.1	98.508	101.05	106.35
102.19	97.699	99.827	102.04	100.5	100.41	101.07	99.24	101.1	102.27	94.106	103.78	99.747	106.41	97.281	97.796	95.674	106.06	98.049	97.663	101.75	100.36	97.26	95.716	105.33	103.66	105.51	99.78	99.287	99.635	102.47	101.09	103.85	98.534	96.032	106.47	99.925	100.02	102.88	99.584	99.795	106.91	103.05	101.59	95.743	100.8	100.4	100.76	96.311	103.49
114.12	109.19	104.84	104.53	102.94	102.93	101	108.14	101.49	109.7	98.812	108.52	100.06	107.25	112.38	102.16	104.25	102.73	106.86	102.73	103.37	101.77	107.62	102.77	112.57	107.36	103.05	105.82	100.64	101.51	111.04	105.25	105.32	97.272	108.95	104.31	96.922	112.85	99.082	111.68	111.6	99.581	102.44	106.01	103.59	106.64	110.1	99.781	97.642	111.62
99.806	109.71	95.106	104.62	105.78	100.39	105.89	110.4	107.86	106.41	107.67	98.159	106.12	108.87	111.11	110.34	104.69	103.3	102.7	103.6	108.35	100.29	104.35	107.56	107.83	105.86	111.46	98.331	108.73	98.682	115.74	107.84	110.35	101.29	100.32	109.8	103.16	109.25	104.72	113.08	106.28	101.79	102.15	107.27	107.69	106.62	108.26	101.45	106.12	105.38
118.39	109.8	108.06	113.92	108.02	111.22	112.47	112.14	110.94	113.91	107.98	115.81	113.88	109.58	110.08	112.86	118.48	116.89	110.17	109.22	112.74	110.42	112.61	113.96	111.69	112.3	113.23	109.96	107.33	116.25	108.51	110.87	112.17	114.24	115.19	118.56	112.93	116.09	109.9	112.93	117.67	111.51	111.69	110.03	112.67	113.03	114	115.08	111.91	111.63
109.66	106.44	111.72	110.57	113.94	110.21	108.9	114.19	110.74	111.3	109.79	115.74	113.03	105.62	108.68	111.37	117.97	105.15	110.04	111.31	111.99	114.88	111.15	107.57	115.05	106.77	116.11	114.84	108.4	111.67	110.91	114.15	112.3	114.41	107.04	110.98	110.16	113.83	107.79	111.27	112.27	109.85	105.74	115.19	112.32	112.52	110.13	109.71	116.69	108.1
108.66	111.29	113.58	99.283	111.38	110.98	115.41	112.53	108.09	108.72	107.94	110.31	108.63	104.05	110.78	113	111.44	116.63	112.36	114.58	106.52	113.59	109.72	107.7	108.22	108.11	106.34	110.6	111.9	109.89	108.34	107.9	114.93	116.57	109.98	112.9	114.41	107.16	108.61	113.34	102.67	110.11	107.25	113.6	108.29	112.47	114.41	104.54	106.73	105.28
116.34	114.96	116.76	110.16	116.58	113.04	116.41	108.53	112.3	112.56	117.09	108.91	115.75	114.43	107.66	116.09	111.8	115.16	113.15	106.1	113.24	105.56	115.85	113.02	107.08	112.76	111.2	113.48	114.96	110.96	116	115.67	114.46	110.16	111.56	116.25	111.21	115.95	113.96	113.62	111.05	117.8	108.48	111.78	119.96	111.5	112.72	111.97	109.69	112
100.89	98.72	93.918	104.73	103.39	98.576	99.251	99.842	102.11	99.033	103.54	99.479	103.64	99.651	95.105	109.21	96.985	94.942	98.66	99.048	98.52	99.135	104.26	108.24	100.25	99.139	106.56	99.929	96.222	100.3	103.67	101.65	106.29	96.077	101.6	100.32	99.979	99.31	102.89	99.475	98.732	102.82	98.091	92.689	102.66	105.41	103.09	93.932	101.52	101.36
100.6	110.2	105.64	112.57	107.06	107.81	99.404	108.82	111.43	104.65	114.67	109.32	99.203	111.73	106.87	108.57	97.458	106.33	102.37	107.32	110.26	107.17	110.37	105.96	106.64	109.68	106.86	106.86	108.68	106.19	116.77	108.18	110.05	111.38	112.13	110.38	107.65	108.56	110.4	108.45	104.67	108.28	102.41	105.66	111.96	103.41	107.04	110.44	101.1	107.5
101.82	113.06	99.553	108.87	109.5	110.73	105.19	111.21	102.55	105.89	108.02	111.02	109.86	101.36	102.69	102.42	99.274	105.96	102.92	114.39	104.94	108.3	103.65	108.69	102.87	106.25	105.54	106.07	115.04	109.12	108.7	111.02	106.36	102.15	105.43	107.25	110.33	103.52	109.08	112.93	104.17	106.93	107.41	104.25	106.78	105.84	106.25	110.76	103.37	111.22
108.23	110.72	104.5	102.3	106.33	106.45	107.57	103.76	105.31	102.82	104	105.23	101.11	105.22	97.211	105.26	106.9	106.93	94.931	103.94	103.25	101.85	106.85	107.35	106.74	102.95	109.19	105.58	106.91	102.73	98.29	98.948	103.98	102.44	104.87	100.12	107.94	108.19	104.8	102.65	100.6	102.94	106.8	98.161	108.04	110.2	98.981	105.32	103.4	108.7
109.96	113.83	99.839	103.05	108.47	113.73	103.03	108.26	107.23	102.7	102.24	102.79	103.31	103.09	106.37	105.73	104.92	112.15	100.45	105.53	103.96	103.29	99.389	108.05	110.79	107.23	105.71	107.49	110.42	97.918	111.36	95.922	106.71	101.88	101.06	106.5	108.99	101.33	106.78	108.8	107.36	113.01	104.84	108.21	99.1	102.74	106.65	108.31	109.94	105.46
109.31	111.7	107.02	115.4	110.78	110.64	111.44	106.79	116.5	108.8	112.09	114.29	108.47	112.11	111.91	112.52	114.8	112.55	107	108.47	114.25	107.35	114.68	106.27	106.56	116.92	103.93	117.61	112.25	108.71	113.41	112.02	113.36	114.1	118.05	105.89	111.61	110.72	105.48	109.69	105.28	105.43	113.6	112.42	113.36	107.72	107.74	104.77	100.4	103.89
106.28	103.83	110.08	104.8	107.05	105.92	106.65	100.09	108.23	109.85	104.33	105.4	102.67	106.21	113.08	100.01	102.4	107.36	108.06	107.38	104.15	107.76	107.62	100.72	103.09	101.93	102.83	111.74	101.14	102.3	108.5	104.43	101.78	102.91	106.2	107.5	105.19	103.4	113.83	107.63	102.87	99.153	102.57	105.96	104.92	105.89	108.27	104.84	102.27	107.43
110.32	113.74	102.45	108.41	99.783	100.95	103.47	105.22	106.48	104.78	105.24	112.18	105.07	103.11	105.8	108.94	99.304	102.84	107.14	103.04	103.5	107.18	101.61	107.04	107.63	102.27	109.2	103.1	108.91	101.14	108.67	102.39	102.77	107.02	107.02	101.76	112.61	102.33	112.1	104.46	107.44	103.71	103.95	103.69	103.77	101.35	110.27	107.19	106.71	104.08
114.66	107.35	115.72	111.25	119.52	110.2	108.45	108.6	111.6	111.75	111.62	114.88	102.79	107.5	107.8	118.22	115.21	114.99	108.67	120.31	113.7	111.63	110.64	109.91	109.76	113.91	114.62	114.68	110.07	108.56	112.29	106.45	113.62	110.57	112.92	113.42	105.05	113.08	103.02	114.47	112.62	109.47	111.05	109.88	108.51	107.66	107.33	110.58	114.47	116.08
117.25	117.03	114.58	120.22	114.62	118.47	116.49	121.2	113.04	114.82	118.74	115.42	112.51	118.93	121.58	108.8	116.19	119.34	108.03	115.95	116.94	110.41	113.59	112.77	126.22	121.09	121.28	116.13	118.38	116.17	122.55	120.53	117.42	118.42	122.21	118.52	117.99	114.61	115.92	119.22	118.69	120.17	114.14	113.81	121.81	120.44	115.92	119.46	120.61	116.96
110.46	113.09	112.56	116.76	111.12	116.26	112.77	113.49	113.96	116.4	107.65	120.76	111.42	110.67	114.7	111.66	123.19	105.05	113.18	115.11	109.55	115.07	111.3	112.29	112.1	114.16	112.86	112.14	105.75	110.88	109.79	108.67	111.91	114.49	114.02	102.4	109.37	104.9	119	113.57	113.28	110.63	113.68	112.21	112.5	115.72	116.35	116.83	116.27	121.36
106.11	122	117.66	112.85	110.08	110.93	109.29	114.23	117.39	111.84	108.56	111.6	106.24	113.04	112.56	108.86	110.1	108.99	107.44	110.86	107.48	113.69	111.73	113.38	110.36	113.57	111.96	116.2	110.39	114.35	109.98	107.25	106.44	119.17	110.55	110.3	106.55	111.67	115.04	108.06	114.8	112.5	113.54	113.51	107.28	110.17	116.26	107.85	116.05	110.41
104.16	109.32	109.12	105.58	109.68	110.86	113.37	98.728	107.69	106.82	112.26	114.9	102.6	106.51	106.9	117.71	107.08	108.37	107.75	113.63	107.14	109.53	106.43	112.37	107.76	105.06	113.89	107.49	106.69	114.07	114.62	112.12	113.81	108.99	109.68	117.36	110.42	107.39	114.21	114.83	108.32	108.69	103.33	111.05	110.62	110.22	108.91	117.93	113.43	108.94
106.78	113.26	112.43	113.11	115.01	108.6	115.92	107.89	116.29	112.24	103.78	108.12	111.51	109.05	108.4	110.88	112.87	111.55	115.17	110.77	107.2	114.47	112.61	116.88	105.13	113.93	117.6	112.16	109.62	108.61	112.18	112.41	106.78	109.16	107.71	113.41	111.13	117.13	111.46	112.55	112.1	102.01	108.87	110.92	112.44	110.14	110.11	113.56	105.09	111.95
103.46	101.29	103.4	107.22	104.48	110.22	99.827	95.762	105.54	99.589	101.84	102.62	102.58	102.91	102.54	104.48	108.16	103.17	105.25	99.845	99.788	99.487	95.858	102.68	103.63	99.207	102.37	97.941	103.2	99.602	106.85	94.891	102.14	100.64	101.58	97.367	99.392	100.62	101.41	100.28	98.565	106.83	102.03	99.433	101.74	103.25	99.422	100.18	95.115	107.93
108.5	108.73	104.29	105.05	99.689	103.36	104.56	106.05	101.71	104.25	108.79	104.97	108.53	102.08	103.93	106.4	101.87	109.45	106.82	111.92	96.535	108.91	106.08	101	104.19	105.11	103.62	102.05	100	106.02	106.05	109.75	106.9	103.31	106.86	102.69	109.17	106.6	103.21	107.37	107.95	109.46	111.39	101.6	99.444	100.48	109.05	110.32	107.84	108.62
109.8	104.18	108.85	100.26	104.47	100.84	107.41	111	103.95	98.874	108.52	103.35	108.12	107.08	101.61	104.96	109.04	105.78	106.17	104.48	117.42	114.61	107.77	107.42	105.71	110.46	106.93	99.97	103.85	102.65	110.62	106.98	103.88	104.46	106.85	104.49	105.59	106.86	103.84	105.28	101.51	109.18	107.43	108.94	109.39	104.27	108.28	103.04	101.72	104.22
111.03	111.88	119.14	117.24	120.41	120.48	114.26	116.58	116.4	116.82	119.5	115.54	121.58	117.55	114.12	115.21	118.47	113.08	117.77	121.28	118.67	115.29	116.38	119.92	126.13	122.26	113.04	113.05	115.92	111.7	117.86	113.07	120.87	119.81	117.01	118.21	115.98	107.13	117.04	118.83	114.52	116	122.83	122.5	119.76	119.42	117.1	116.66	115.91	112.13
110.91	106.14	109.68	102.39	104.48	112.08	111.51	104.09	98.145	107.12	107.58	109.28	97.603	114.48	108.6	104.31	106.68	101.51	105.68	110.9	103.31	105.93	107.96	107.86	109.27	103.45	100.09	101.44	111.51	105.42	108.15	102.73	102.3	109.33	111.37	109.49	102.7	104.66	107.17	107.63	100.51	107.77	108.32	103.81	106.57	102.41	105.48	103.18	107.12	103.96
96.886	99.756	102.87	98.813	102.82	103.12	100.77	105.78	96.871	98.626	112.19	105.01	103.21	96.498	102.11	98.713	96.033	95.104	103.05	105.68	103.45	99.759	103.64	97.581	96.749	97.689	99.674	94.608	102.3	99.163	105.79	97.341	98.837	99.631	97.261	102.09	99.882	100.77	101.59	100.31	99.467	101.29	102.95	98.657	104.66	99.331	100.86	100.62	94.236	102.29
107.11	109.19	98.983	108.33	108.07	110.53	113.02	103.69	104.19	101.81	107.12	104.15	111.12	104.08	105.49	104.01	100.02	104.3	101.64	100.85	107.73	103.54	103.61	102.96	103.06	106.03	105.2	105.72	101.18	109.11	103.55	112.05	102.85	107.82	104.33	107.24	103.17	100.98	108.04	106.65	101	107.92	107.96	101.5	114.01	108.65	102.73	101.28	102.45	104.83
108.6	107.31	109.4	108.69	111.76	106.98	107.41	104.85	113.96	108.67	113.83	114.02	104.57	116.75	111.99	108.27	109.72	109.57	118.36	111.1	105.9	108.89	111.58	107.97	112.94	109.41	114.26	112.52	113.22	107.95	113.51	115.74	112.52	106.09	110.56	108.19	103.47	115.25	108.17	111.54	106.91	112.72	105.25	115.4	115.05	105.34	108.01	108.91	112.26	112.2
114.59	105.65	115.42	117.23	109.96	111.95	109.63	112.97	112.22	111.44	105.99	110.32	113.35	114.32	112.59	112.26	116.61	111.99	109.31	114.28	110.97	106.99	117.42	112.4	112.04	111.5	114.35	107.73	108.98	114.74	105.72	109.43	112.72	113.96	112.23	110.6	112.26	112.71	108.54	114.92	105.49	113.94	111.34	113.97	115.14	115.11	105.96	113.67	110.52	107.82
109.59	101.13	102.61	104.04	108.18	103.93	108.65	102.05	100.69	109.61	103.81	107.91	101.43	106.16	107.03	101.18	101.28	97.775	110.45	100.7	107.9	97.058	102.57	112.27	104.66	104.38	106.14	110.79	106.68	104.89	102.69	101.07	104.56	105.93	102.64	102.33	108.77	102.22	99.359	110.2	108.42	103.04	104.92	104.29	106.04	102.27	101.75	101.29	102.93	104.21
99.684	104.13	109.67	103.25	104.98	112.08	102.57	109.1	108.5	106.94	111.37	102.53	102.48	109.82	110.84	109.17	109.41	109.72	107.99	103.52	102.01	105.67	104.21	104.22	104.51	105.74	106.28	107.14	102.42	96.575	105.48	103.49	103.9	106.26	102.8	105.72	104.76	106.09	108.78	104.83	101.44	108.1	107.57	98.295	109.73	106.15	103.39	106.57	109.56	111.27
[truncated: 150 more columns]
