# Supplementary material for: Genetic dissection of main and epistatic effects of QTL based on augmented triple test cross design
Source: PLoS One. 2017 Dec 14;12(12):e0189054. doi: 10.1371/journal.pone.0189054 (PMC5730204; doi:10.1371/journal.pone.0189054)
Supplement: S8 Supporting Information — (ZIP) [file pone.0189054.s008.zip › z4_400_0.2_5.csv]

108	105.72	100.53	99.251	95.645	107.11	105.08	99.107	95.688	104.14	93.934	103.25	109.54	98.004	104.18	98.59	104.37	91.813	96.723	98.824	88.191	94.881	96.349	102.72	96.58	106.97	108.25	99.917	94.045	99.861	102.75	96.985	108.32	102.48	111.45	95.367	100.8	101.6	101.55	106.02	100.06	113.61	103.51	98.957	97.134	95.882	100.14	108.72	93.819	104.6
104.99	105.26	113.02	95.455	102.21	96.617	104.45	109.99	104.36	104.8	106.9	105.23	98.867	114.29	103.43	102.23	105.25	107.86	107.86	94.77	108.84	109.38	108.32	108.89	106.51	103.5	105.04	100.12	104.11	101.39	112.99	89.815	103.31	107.82	112.47	105.84	113.56	113.16	105.23	103.67	114.67	102.61	115.7	91.041	103.59	100.46	106.42	111.69	103.73	106.58
103.62	116.09	101.84	110.38	108.16	112.34	112.26	109.51	108.14	113.87	112.96	103.82	110.12	111.49	116.34	108.57	116.51	108.75	110.57	108.86	113.53	106.66	112.8	103.86	106.8	112.63	109.64	110.32	102.66	103.26	107.07	104.83	104.09	101.67	105.04	111.79	113.14	107.48	101.63	107.81	108.49	113.4	106.52	107.1	106.62	119	107.32	111.72	100.1	118.2
111.52	112.19	116.95	105.86	110.98	109.16	111.58	107.22	108.98	115.81	111.71	108.84	112.33	110.94	110.61	113.05	104.12	117.35	115.71	115.2	113.21	103.82	114.35	111.57	114.21	114.61	110.04	116.11	112.41	115.31	121.74	107.88	112.56	104.04	110.98	107.94	105.4	106.23	109.78	111.68	112.23	108.39	112.92	110.36	113.99	113.45	107.41	104.92	112.43	101.75
113.68	110.13	98.92	113.5	102.97	103.86	101.57	103.37	103.15	101.31	103.93	112.29	101.88	106.87	106.33	97.964	107.61	111.74	108.28	106.33	105.82	101.61	107.31	106.75	97.209	100.17	107.42	108.61	117.31	99.575	103.5	107.4	94.058	101.25	102.65	104.31	99.852	111.38	104.31	106.26	114.34	105.81	104.66	111.67	107.53	111.81	108.7	108.79	114.9	113.78
110.37	108.06	104.38	118.62	104.4	106.11	113.93	108.38	114.97	117.75	107.06	108.53	120.96	115.16	118.02	120.23	109.01	111.31	109.79	114.25	105.85	121.45	109.29	108.78	107.31	110.67	113.65	109.26	114.15	107.96	105	121.86	111.26	120.15	113.14	102.14	109.44	113.33	105.85	107.55	108.8	121.07	105.34	117.1	113.92	95.224	108.7	118.45	110.33	106.97
112.8	103.45	116.17	106.49	114.36	106.18	107.8	114	101.25	108.67	109.91	103.05	109.19	93.808	103.5	99.149	100.62	111.31	106.08	106.49	105.47	107.22	105.5	100.17	100.61	97.122	106.08	103.3	110.78	101.02	110.06	103.72	105.97	107.1	105.13	104.37	101.66	101.14	112.05	102.52	101.76	114.34	106.8	112.57	108.4	107.38	101.37	101.7	106.02	108.14
110.51	111.85	101.58	100.15	109.03	109.27	111.27	102.74	96.569	92.952	108.82	102.15	106.05	94.213	106.01	107.01	105.34	96.839	103.36	95.821	104.2	103.3	104.91	104.59	98.23	114.18	103.75	110.75	104.29	99.968	99.927	107.92	106.88	113.95	113.14	99.316	108.46	110.94	106.41	95.021	109.27	100.74	106.7	106.91	109.97	106.68	114.89	109.08	107.77	95.157
100.37	107.6	99.8	103.73	93.931	105.53	111.99	102.52	108	97.523	97.295	104.15	91.611	110.8	105.46	113.91	96.129	107.12	100.09	104.89	102.53	101.25	107.33	107.86	111.28	110.42	104.28	98.748	108.36	96.439	104.21	115.03	115.23	109.69	102.64	100.39	97.705	110.12	106.33	99.795	100.55	99.998	93.788	104.72	106.15	103.21	97.98	102.8	112.06	94.871
104.37	101.15	104.63	103.99	111.81	111.93	110.1	95.546	101.1	97.409	99.46	111.33	97.753	102.98	102.33	102.43	114.7	112.37	100.74	109.01	101.86	95.536	106.7	99.528	103.78	102.53	114.84	106.2	101.5	106.45	99.376	103.86	99.115	103.45	98.141	97.05	104.46	110.57	100.1	103.61	101.92	104.11	102.34	102.48	105.02	102.36	113.46	113.14	101.84	95.848
101.33	100.49	100.87	100.94	106.08	103.44	111.11	104.97	108.72	99.25	106.04	100.81	107.87	96.127	96.932	107.05	111.81	108.6	97.904	94.679	96.473	106.13	103.2	100.17	105.22	98.436	103.81	109.71	107.04	109.23	103.65	118.51	94.93	110.02	105.49	101.9	101.81	104.27	108.15	100.84	100.08	108.59	106.8	93.495	101.27	104.47	109.97	103.34	110.55	112.35
112.58	115.97	116.53	118.92	123.85	114.7	106.79	111.36	112.84	103.46	110.6	120.17	107.51	108.74	119.98	127.43	103.48	120.11	116.64	116.51	110.01	109.35	102.68	105.86	117.39	110.93	118.83	108.91	110.52	111	109.11	109.92	115.9	116.08	109.21	109.3	115.86	113.3	108.9	111.04	122.37	114.17	113.12	114.14	108.66	113.09	119.96	111.69	106.66	107.4
107.42	105.15	113.69	111.99	111.66	120.12	112.54	116.82	105.35	121.51	107.31	113.44	121.81	111.96	114.31	111.82	109.35	110.75	106.61	102.11	108.25	109.7	116.57	117.85	112.87	112.16	118.55	115.64	108.32	107.96	107.02	112.16	115.46	102.23	114.62	109.48	111.06	118.1	112.76	108.42	112.6	111.5	113.88	112.88	101.39	103.42	110.48	110.5	105.02	116.43
112.95	112.08	114.07	106.12	114.82	123.18	107.37	114.69	117.24	109.99	113.5	105.81	99.336	122.75	112.55	116.82	102.56	109.22	107.21	103.93	111.03	100.18	109.97	110.06	107.38	104.95	118.48	115.4	110.14	105.61	108.98	109.47	107.56	114.8	122.86	118.15	119.05	113.01	110.25	111.43	113.15	111.75	112.88	110.78	111.98	103.01	119.82	114.92	112.04	115.14
108.23	110	97.049	120.14	105.45	106.53	103.44	107.97	101.25	113.64	116.45	102.16	103.54	104.16	101.04	113.57	103.72	105.49	106.16	104.77	104.79	102.74	107.14	103.69	101.17	102.52	98.56	111.02	108.45	113.79	103.64	107.81	102.12	104.59	102.92	98.223	117.7	108.52	107.53	107.98	110.4	107.97	104.4	109.61	106.71	113.73	110.61	91.43	96.199	106.21
90.836	94.252	105.28	101.01	99.293	95.275	95.142	102.47	96.545	107.52	88.183	110.22	94.32	109.97	101.07	99.101	98.619	106.2	101.88	103.29	96.781	100.86	109.74	97.424	111.88	96.239	99.736	115.26	104.7	93.101	106.77	100.69	104.5	94.125	104.92	100.95	94.788	102.47	104.2	93.095	103.96	102.56	94.08	98.523	102.69	110.09	96.751	93.315	85.486	96.25
112.08	99.353	101.85	101.63	90.887	111.74	118.56	103.19	101.5	99.197	99.442	95.885	106.35	103.46	101.37	108.54	101.29	105.04	108.78	104.81	109.69	101.92	100.34	112.34	99.4	108.85	103.28	105.62	107.16	103.85	100.95	106.01	100.84	111.51	109.66	110.16	108.74	112.31	106.94	106.16	98.639	108.7	111.71	99.492	109.58	93.066	108.22	100.92	99.348	108.38
105.78	104.48	109.95	101.05	105.66	99.141	107.01	106.15	107.32	98.774	102.12	110.97	113.89	103.1	110.12	101.99	101.76	106.72	103.53	101.88	101	109.47	99.088	104.04	106.51	88.678	95.354	107.42	99.899	98.705	107.44	109.47	106.39	102.56	101.24	101.62	94.64	104.76	102.41	101.76	99.238	102.89	112.46	104.21	106.59	104.01	97.947	102.54	102.39	102.99
103.41	110.24	104.92	106.53	99.266	107.43	107.99	117.4	116.23	107.87	106.37	107.11	103	101.38	106.76	103.41	99.614	103.26	113.37	105.97	113.3	99.029	107.11	100.59	99.272	111.82	102.96	104.51	99.767	104.44	101.62	108.19	110.8	103.88	110.21	107.04	108.56	94.466	100.48	105.84	104.1	105.2	103.26	102.01	109.19	105.42	110.35	105.32	108.08	103.61
107.07	101.67	106.46	101.75	102.18	105.66	104.05	108.46	105.12	98.744	107.52	110.78	101.42	101.94	96.082	98.748	108.88	111.54	102.79	115.76	117.63	107.09	106.08	104.55	104.44	101.17	105.83	101.77	102.31	106.02	103.51	106.18	106.53	119.41	102.26	110.71	109.36	109.41	104.47	108.77	102.39	101.74	110.55	99.965	101.24	100.44	106.54	104.06	97.427	98.747
116.02	101.62	95.045	101.69	105.63	104.94	105.32	106.52	105.13	105.08	96.973	110.75	105.39	100.55	113.57	107.25	99.699	102.33	99.868	100.08	111.33	110.35	105.02	110	101.99	103.86	100.6	104.83	106.42	113.88	107.22	110.25	101.21	108.38	102.53	99.308	104.74	104.3	97.871	103.98	102.73	103.65	108.04	112.24	99.933	94.943	106.38	97.264	113.59	111.27
94.946	95.474	97.84	99.421	93.986	96.588	99.505	94.527	103.97	104.45	102.57	103.84	87.37	101.28	93.392	102.39	96.856	100.58	105.48	102.56	87.079	104.29	104.17	110.75	107.41	97.041	95.498	99.038	98.61	97.548	89.095	97.683	92.328	102.77	89.744	111.56	101.8	96.602	94.374	100.75	93.82	103.19	101.41	96.349	97.49	97.469	105	97.928	106.46	95.233
110.55	105.77	107.8	103.53	117.55	113.18	92.162	99.503	97.824	109.46	103.5	99.933	110.71	115.05	104.9	102.62	96.43	105.61	105.41	104.25	104.53	115.77	101.86	104.76	113.16	106.48	107.94	99.301	107.72	108.73	109.37	111.77	115.79	104.94	111.18	102.28	108.93	107	100.99	107.18	113.79	112.9	116.68	107.57	100.95	109.35	111.99	102.37	104.77	94.972
103.21	102.91	108.41	114.91	102.96	115.37	111.45	98.07	106.98	103.16	107.32	101.78	98.086	97.91	110.17	111.38	104.42	105.72	110.06	100.28	105.39	98.535	98.856	110.31	110.35	110.51	99.806	98.166	108.96	109.29	107.99	104.63	116.83	103.78	108.47	105.03	91.971	104.92	116.21	103.44	101.52	107.77	110.55	104.75	103.49	105.95	102.67	98.806	104.62	102.03
94.999	93.736	101.23	101.93	105.58	103.94	99.419	104.47	98.129	100.26	99.689	105.79	98.697	93.636	98.752	102.94	114.52	98.876	100.46	99.486	100.51	102.76	103.34	102.02	98.514	100.3	99.46	100.7	92.684	100.82	101.07	96.024	97.801	87.726	101.79	106.11	100.53	88.016	101.35	101.15	103.34	105.72	106.12	102.24	107.28	104.19	96.824	103.27	98.089	102.05
106.52	96.283	109.28	93.914	105.48	97.598	112.19	114.98	103.86	102.07	97.935	101.83	103.97	95.422	95.631	108.31	103.33	100.82	102.13	111.54	103.59	101.15	108.76	105.02	102.54	108.1	102.83	101.27	107.46	109.06	105.84	114.29	102.88	95.953	101.66	98.525	107.13	105.12	103.31	97.666	96.968	100.65	106.88	105.47	108	101.95	102.08	98.186	103.5	110.47
108.2	107.05	107.39	107.91	113.43	103.44	107.86	115.35	113.91	122.93	112.79	120.67	111.08	114.47	110.24	116.19	104.21	118.49	112.43	104.01	115.62	111.96	105.96	109.6	111.36	113.76	117.89	107.29	111.57	111.96	107.04	112.52	113.59	112.44	111.91	107.68	112.82	114.25	106.01	107	105.5	115.48	119.4	120.2	114.01	106.1	112.38	106.44	109.98	107.95
94.298	98.736	102.37	93.006	99.521	99.512	99.432	100.65	100	102.08	106.56	101.36	100.17	103.16	101.66	104.23	108.69	96.593	102.51	92.659	96.273	96.855	99.234	96.391	109.41	97.159	107.31	100.32	98.81	96.65	102.83	99.59	96.689	100.74	101.02	94.963	98.379	103.63	105.26	104.41	100.55	92.338	106.82	98.359	90.934	104.51	94.899	100.48	89.73	94.1
103.6	96.377	96.644	99.896	99.538	92.532	100.9	98.767	106.53	98.191	100.15	100.53	103.94	93.796	108.32	102.38	97.308	97.071	100.85	95.602	100.83	112.02	103.82	100.8	101.24	107.6	106.83	100.74	100.69	94.033	108.91	98.973	100.14	87.398	101.19	111.98	100.98	99.635	103.92	103.81	110.28	108.24	96.67	102.18	95.249	98.388	103.4	86.717	96.75	97.986
112.3	107.35	111.88	109.52	115.35	102.61	111.14	104.23	106.11	117.07	109.77	110.33	107.68	117.53	108.49	112.95	105.59	108.22	105.76	114.39	112.41	105.37	109.03	115.3	110.82	114.46	114.63	115.83	107.37	111.74	104.4	113.53	114.2	113.41	115.84	95.681	107.51	113.87	108.09	123.67	107.93	113.8	110.54	111.31	108.66	109.56	111.19	104.77	98.928	107.88
113.48	123.72	104.85	123.83	117.14	113.6	119.22	114.74	122.61	123.81	126.68	115.63	118.45	112.17	114.94	113.73	116.53	120.62	112.91	116.54	119.62	121.24	124.64	122.38	117.1	109	118.52	129.37	112.74	112.24	121.36	121.97	114.14	108.21	115.61	113.81	111.76	117.8	115.13	116.61	121.73	116.61	114.8	112.43	114.17	112.5	115.56	111.81	116	120.72
111.23	105.14	115.12	115.75	119.78	114.63	111.32	106.18	110.02	110.28	101.71	116.75	113.73	111.04	106.94	122.71	106.24	104.13	111.52	111.43	117.84	128.1	112.1	114.52	110.11	104.61	112.11	110.49	102.32	114.82	111.17	108.93	108.91	115.16	104.67	115.81	107.56	104.12	113.41	105.1	121.37	108.57	107.05	112.67	115.66	112.64	113.78	106.32	113.11	109.89
108.15	103.2	104.6	106.56	115.58	95.463	107.01	107.51	98.415	110.62	100.43	106.23	101.72	98.197	111.26	108.9	109.75	102.48	103.15	110.21	97.636	102.62	111.84	110.25	108.91	104.12	102.44	98.822	103.73	115.8	100.66	105.02	107.33	107.03	111.78	105.93	99.372	109.46	107.09	100.04	111.82	111.41	104.04	107.85	96.412	105.06	109.86	99.779	98.12	102.98
108.37	107.05	107.88	109.64	117.37	100.84	98.197	115.04	106.69	92.097	109.28	114.42	97.115	112.92	106.82	115.46	118.83	104.92	103.54	114.39	107.89	108.46	101.22	102.37	105.82	105.24	105.61	110.53	100.72	104.34	100.47	102.67	99.101	107.42	104.97	109.83	102.71	103.42	101.17	108.15	103.74	100.99	90.567	107.33	104.55	107.91	107.69	102.46	106.07	110.47
101.82	104.65	100.31	106.04	111.54	103.86	110.3	108.17	102.67	106.38	101.88	113.01	103.76	107.13	109.11	109.96	104.39	115.05	104.07	98.244	99.953	115.3	113.54	113.28	105.98	105.62	97.924	102.33	104.15	104.27	105.29	101.93	109.11	104.14	102.3	106.23	114.14	100.33	107.13	106.96	112.15	103.14	106.3	111.11	102.46	102.59	98.609	101.01	115.76	111.91
107.79	109.88	106.91	119.11	105.37	108.72	102.97	100.21	107.37	98.594	117.22	103.4	105.33	106.01	105.22	97.746	106.09	102.48	104.29	101.64	110.93	108.82	106.54	107.34	107.24	112.87	101.09	103.42	100.6	90.941	105.23	116.6	102.52	109.6	100.71	97.382	104.98	91.034	103.28	109.21	104.49	107.49	106.75	95.483	103.11	106.65	97.674	106.22	102.81	97.878
102.15	114.71	100.54	94.376	107.51	111.57	107	100.73	94.27	107.23	108.35	104.93	104.15	101.53	98.986	111.22	103.41	99.538	111.31	94.517	113.02	107.47	96.416	104.88	103.74	103.09	106.23	98.528	101.55	109.57	110.8	101.23	97.488	96.027	101.19	103.29	104.5	102.56	102.51	114.94	106.39	109.98	107.28	105.21	102.45	101.68	110.43	111.53	99.437	101.44
103.99	105.47	119.78	98.531	113.98	106.36	102.44	100.24	100.22	109.78	105.13	110.34	114.81	109.81	95.13	99.705	108.84	103.89	99.531	108.56	105.93	97.638	105.27	97.919	105.09	103.83	97.887	110.73	102.65	108.4	102.8	105.07	109.59	108.08	120.94	108.66	97.404	106.74	96.474	108.45	104.12	103.96	107.63	101.82	97.698	101.05	102.67	112.84	101.93	100.45
102.89	111.55	104.01	96.933	101.02	115.26	106.81	108.28	104.08	97.255	108.6	104.41	112.2	101.12	101.07	106.22	109.24	110.3	102.61	113.21	95.131	102.77	110.85	110.86	115.78	104.74	107.21	103.03	101.5	98.826	93.215	105.21	100.94	108.19	102.33	114.14	114.16	118.55	105.26	111.28	108.57	98.447	98.238	104.91	121.03	106.81	105.12	105.29	107.72	103.44
104.38	100.42	107.98	102.11	102.93	104.13	98.348	107.44	105.38	101.43	95.046	108.4	107.27	111.13	105.87	105.12	105.4	105.24	108.42	108.68	102.64	103.16	111	102.88	103.66	94.152	97.781	107.25	109.9	103.56	107.83	115.19	108.95	101.98	110.48	99.988	110.83	106.35	108.02	108.63	98.445	112.45	107.59	104.27	100.38	102.75	99.476	97.139	106.44	106.83
117.1	114.36	122.23	111.16	99.69	110.18	116.7	110.52	113.08	114.75	120.36	107.63	114	116.69	115.44	102.73	110.04	116.38	118.63	117.11	108.14	106.77	112.85	113.44	117.19	114.99	113.96	111.13	110.72	117.37	108.67	115.92	112.9	116.03	120.67	109.81	99.754	110.72	116.4	112.93	111.53	108.4	105.27	113.75	112.23	109.75	103.16	110.71	113.65	97.277
114.07	114.97	118.09	104.05	102.24	109.63	122.36	114.58	113.06	117	116.27	121.58	110.7	105.27	113.23	115.31	121.94	120.09	106.71	105.2	113.61	107.76	106.61	113.2	112.27	111.12	111.95	108.55	112.99	112.35	107.21	102.65	109.21	115.21	105.92	110.68	116.21	115.33	104.83	113.47	114.25	104.82	108.55	109.34	113.58	112.04	121.49	113.1	120.9	118.71
104.4	107.7	110.74	104.78	99.076	108.76	112.1	96.576	102.94	105.76	104.82	115.55	110.15	102.11	108.61	107	105.47	107.64	119.82	114.79	102.3	99.562	98.834	104.96	105.58	105.82	99.291	100.99	102.42	100.29	110.03	100.11	104.33	112.91	102.98	104.61	114.93	116.88	95.994	108.18	106.89	104.66	113.02	103.04	98.288	106.03	105.37	108.94	106.44	102.28
114.15	114.52	113.12	111.39	109.4	110.03	109.99	113.67	113.75	110.66	107.7	100.34	111.56	105	108	98.192	106.75	108.81	113.12	109.05	110.06	111.59	111.43	106.32	106.47	113.45	104.69	113.13	121.85	114.22	110.55	110.73	109.98	108.06	106.8	105.25	116.39	105.9	106.63	120.71	112.24	115.66	109.27	122.05	110.3	113.06	108.1	111.17	107.83	109.56
110.2	114.53	95.018	114.43	114.26	117.18	115.76	117.91	108.17	124.52	110.68	106.56	114.39	114.13	112.02	111.37	115.86	109.66	109.62	117.36	100.33	118.79	111.56	108.63	116.64	118.8	114.52	109.48	106.87	116.48	120.31	121.35	114.28	110.97	106.2	118.12	100.42	116.82	103.92	113	99.95	111.94	117.44	113.05	117.11	116.53	110.42	113	112.29	116.5
115.73	107.16	96.221	103.29	105.04	113.36	113.32	106.55	112.43	120.25	105.51	119.81	110.7	119.33	115.28	117.22	110.22	108.43	104.95	108.35	106.88	105.32	106.24	106.34	111.56	104.1	115.52	112.54	110.09	112.91	115.94	112.12	114.4	103.37	115.01	103.83	118.62	108.65	111.9	118.88	111.15	116.46	109.69	107.64	111.03	112.44	123.9	109.47	114.68	106.21
97.911	98.769	94.194	93.01	100.92	100.09	104.3	108.65	96.585	100.97	109.62	100.39	104.76	93.811	104.77	101.22	101.19	96.712	98.778	92.023	99.739	97.543	109.52	102.63	94.164	103.02	104.09	103.87	98.783	90.541	97.729	99.96	96.45	92.668	104.09	97.017	98.81	93.188	110.8	104.41	96.821	90.237	94.577	102.66	101	92.174	104.02	104.29	95.328	103.34
101.02	103.48	103.12	102.89	106.62	95.185	105.38	104.73	114.59	107.99	111.95	100.38	98.966	104.53	104.79	111.92	110.73	102.19	107.07	105.37	96.803	113.24	102.75	103.9	108.9	104.76	103.52	96.506	110.23	106.26	111.18	118.27	95.474	105.32	110.72	98.427	97.48	104.23	101.58	110.8	106.63	110.65	112.18	103.16	110.73	106.54	99.239	105.89	102.74	101.92
111.91	107.86	112.82	124.51	115.95	115.45	121.78	106.55	106.97	110.06	107.33	111.78	106.44	105.02	121.29	119.33	114.57	106.36	99.158	113.13	110.7	106.79	110.39	113.05	101.64	109.83	109.8	117.64	119.08	112.88	116.15	107.9	115.86	122.47	110.64	107.82	111.42	111.23	114.13	115.16	108.09	115.77	107.83	108.06	114.79	108.82	109.3	114.3	117.37	102.87
113.4	103.94	114.46	102.2	101.44	106.58	104.49	102.37	117.6	110.67	97.56	109.91	110.55	106.46	108.97	108.9	102.94	109.63	109.78	111.63	91.371	103.57	107.81	111.21	107.98	101.1	107.35	97.225	115.74	100.3	102.55	102.88	99.735	103.59	105.53	107.77	104.11	106.37	102.35	117.97	102.94	110.16	108.85	100.99	111.43	101.89	109.68	107.99	117.22	110.77
102.34	99.43	108.28	97.265	103.17	100.46	108.14	104.89	100.14	101.83	99.588	88.4	100.29	97.366	100.4	91.862	97.899	103.41	103.15	102.18	104.08	89.836	90.825	85.797	109.95	97.242	104.43	106.54	105.68	96.122	96.26	101.27	101.32	95.089	97.824	100.14	98.106	92.174	107.08	100.13	104.99	104.88	96.796	97.181	94.1	99.332	100.49	97.533	99.361	104.49
98.459	94.985	103.6	107.08	102.17	95.485	106.72	95.492	106.93	93.397	105.82	98.381	100.44	95.27	103.06	92.699	99.011	92.102	101.08	89.931	95.244	98.673	99.963	96.733	94.541	100.38	96.748	96.913	96.952	98.975	104.96	100.18	101.42	99.46	97.793	93.982	102.94	98.013	100.99	105.94	100.9	100.17	103.4	101.51	98.419	102.92	101.69	100.99	99.943	96.506
104.19	105.32	96.933	104.37	103.18	114.66	99.28	102.03	97.928	108.53	92.893	107.54	104.24	105.22	105.86	107.53	110.63	112.25	112.99	98.941	108.28	106.42	109.25	111.35	108.65	102.96	102.3	106.61	106.46	100.69	108.76	114.52	104	98.674	106.78	112.42	104.98	104.92	108.17	102.51	101.11	104.86	90.503	103.85	99.55	98.831	98.403	105.13	96.782	107.89
113.9	111.45	119.76	114.63	132.22	117.87	117.65	110.29	120.45	110.24	119.54	113.06	113.94	120.2	119.95	113.45	109.62	110.86	116.66	112	116.61	117.3	121.29	118.64	116.32	109.08	119.2	110.69	125.19	112.45	123.09	122.07	111.39	116.77	128.27	119.29	113.8	120.29	117.09	114.36	118.4	122.12	109.95	124.31	111.31	116.82	116.96	116.85	114.56	122.31
110.28	110	103.25	106.44	106.05	107.91	112.74	106.57	103.86	111.35	108.36	110.53	110.09	118.28	115.8	106.06	109.58	108.64	115.66	111.69	108.44	121.97	115.12	107.37	105.4	97.421	115.19	112.29	112.3	112.95	106.6	119.96	105.53	112.54	109.25	108.06	120.01	112.26	104.34	109.2	116.57	115.48	112.4	104.02	112.63	112.08	111.36	110.11	108.29	116.11
95.818	105.38	109.54	106.44	114.02	99.982	104.14	105.35	104.59	108.43	98.213	111.2	107.87	108.28	99.677	102.66	97.775	108.44	103.41	107.69	98.654	103.38	105.33	105.84	95.115	105.69	104.24	106.29	111.69	115.04	107	108.49	102.49	102.1	113.69	105.98	109.01	101.06	113.61	96.372	110.08	111.74	102.22	107.35	106.3	105.07	105.06	108.9	97.038	109.66
103.25	113.56	107.57	109.89	96.22	99.247	105.86	106.47	107.06	104.64	112.61	109.29	107.32	104.8	106.78	100.58	107.49	111.32	113.22	107.57	98.676	107.7	99.39	111.32	111.97	103.39	109.27	105.09	103.41	110.59	112.05	111.72	95.739	108.79	104.83	114.47	105.71	110.13	92.427	102.83	102.72	101.44	115.14	112.29	104.46	99.19	111.81	109.28	105.91	106.14
108.89	119.14	114.42	106.5	106.91	116.17	110.28	114.51	115.57	110.68	113.25	108.56	115.17	99.689	112.47	114.24	112.46	112.48	113.93	112.45	106.09	119.78	108.99	109.47	116.24	110.83	107.22	114.34	115.63	115.26	103.63	108.47	113.48	117.22	115.78	116.73	111.21	122.52	104.65	115.96	113.22	124.79	116.32	116.33	116.25	112.03	121.47	112.05	106.07	119.29
120.59	114.84	122.06	121.94	116.67	115.75	113.92	112.82	120.4	113.51	118.53	118.77	124.68	107.97	120.83	115.19	120.13	112.74	126.05	118.29	114.4	120.28	119.16	114.59	122.06	115.87	114.46	116.73	118.16	112.95	117.58	123.76	111.78	120.7	120.88	125.7	128.09	119.95	123.31	124.65	106.19	117.38	113.45	115.09	120.36	117.96	111.08	105.49	122.63	118.29
97.655	104.6	101.35	101.09	117.17	84.769	107.43	104.66	94.093	97.443	107.58	104.7	95.894	101.23	97.317	94.819	103.56	105.85	105.29	94.713	101.62	99.016	99.655	90.223	98.603	113.59	104.62	99.482	101.12	96.345	98.283	105.69	102.19	101.99	100.91	99.065	104.44	94.504	93.935	107.41	102.58	93.144	99.276	101.91	103.34	99.308	97.632	94.36	95.265	101.94
107.44	115.93	108.73	110.97	97.397	112.4	98.162	106.63	99.764	106	108.28	109.92	106.5	104.29	108.46	110.58	100.61	112.64	104.41	94.122	100.3	102.3	106.28	116.11	98.709	93.12	101.59	109.49	108.61	106.02	102.5	105.82	104.02	108.38	101.98	98.674	108.3	118.17	105.06	103.76	105.73	110.43	108.03	109.43	103.62	105.9	107.78	102.35	106.55	108.35
96.491	106.89	114.64	118.88	111.36	104.86	105.7	107.55	101.57	110.44	104.47	99.811	103.79	114.3	103.66	96.907	109.91	108.5	109.14	102.15	107.87	102.7	106.64	98.346	105.62	105.13	104.64	108.02	110.88	106.42	100.1	101.47	114.59	108.9	100.82	95.582	106.69	107.78	116.13	109.79	113.06	102.78	105.74	105.03	99.061	103.2	107.98	101.75	111.42	112.1
89.728	103.44	104.95	107.37	106.43	101.66	102.98	87.923	96.221	95.366	97.795	99.433	104.96	98.133	101.04	105.74	100.97	100.16	99.703	100.91	106.65	96.615	102.17	97.44	106.43	93.592	107.81	96.583	95.996	98.59	100.79	103.06	102.53	84.803	91.374	105.66	99.881	100.61	100.87	99.991	94.53	91.304	102.95	100.38	89.432	97.494	100.05	91.981	92.109	96.434
116.52	110.89	110.6	115.33	101.78	106.2	102.47	103.62	98.175	115.26	111.37	109.37	111.22	109.03	107.66	110.01	104.77	100.7	98.447	99.472	99.776	109.09	116.43	103.94	101.83	106.33	102.29	111.22	105.54	112.62	113.01	109.81	109.63	114.74	110.9	97.703	103.96	109.66	111.69	110.22	104.11	109.41	103.91	106.16	114.97	110.42	109.99	115.84	114.96	105.36
114.87	107.88	110.52	102.2	108.68	102.13	120.67	119.16	107.72	113.19	114.9	109.87	108.49	111.92	111.12	107.38	110.2	114.7	111.18	110.16	113.61	112.31	111.77	97.323	113.88	114	103.21	110.47	108.59	115.82	111.05	107.24	119.84	105.9	112.04	113.24	117.4	114.06	101.91	110.3	106.67	113.63	105.05	116.46	102.85	117.86	105.57	109.09	107.25	105.38
104.67	111.19	107.65	101.69	111.3	107.97	100.61	107.62	107.43	108.7	99.155	101.52	102.97	113.82	108.01	109.67	103.7	99.341	105.91	106.27	111.03	102.58	104.99	91.931	104.76	100.06	107.19	94.326	111.05	96.111	114.64	91.218	102.99	112.66	109.44	113.34	106.84	107.31	103.03	96.861	108.5	104.31	108.42	107.71	100.5	102.45	114.7	101.87	108.89	100.34
114.52	114.75	122.32	110.3	106.43	103.52	115.71	107.86	109.71	102.51	110.91	111.68	110.75	120.04	117.99	103.74	118.2	121.19	112.94	115.23	112.14	103.02	103.45	115.52	108.16	108.92	115	111.09	106.21	103.3	119.51	116.4	108.89	115	110.61	115.16	128.43	111.41	115.55	114.59	110.02	110.17	108.14	117.32	114.28	118.39	115.33	112.49	107.31	110.51
112	109.12	107.98	111.55	114.68	111.51	108.78	109.11	108.22	111.95	115.71	116.01	113.06	113.23	114.4	108.63	119.33	103.74	113.93	112.44	117.68	113.46	108.51	112.85	105.97	116.34	110.96	109.92	108.59	94.307	108.53	107.87	112.48	115.34	118.92	118.32	105.61	116.67	115.4	115.14	114.44	107.57	119.23	115.11	115.99	107.82	112.43	122.64	101.89	115.91
95.694	101.06	98.313	97.534	98.743	95.092	102.46	91.393	105.29	102.29	104.38	108.54	106.74	96.381	95.829	101.92	109.87	99.28	110.13	92.789	104.5	102.69	100.41	101.48	97	103.87	99.829	105.5	93.286	98.616	95.966	95.554	89.29	109.38	102.35	95.097	102.59	105.39	95.967	99.84	98.641	100.73	93.847	93.867	105.28	94.986	119.71	104.66	107.01	98.919
110.85	102.99	118.45	113.29	105.17	93.062	109.07	105.45	104.1	110.26	104.53	111.79	105.38	114.88	95.913	111.73	110.33	105.92	113.97	110.76	99.698	104.36	107.94	103.57	102.36	96.965	105.75	104.56	110.97	109.88	102.36	113.35	107.72	103.34	108.31	107.29	100.97	104.07	104.42	108.17	111.51	105.88	109.12	110.1	107.99	107.79	112.56	112.86	110.53	100.4
106.84	108.76	104.89	101.69	108.77	105.58	110.68	105.62	103.23	111.51	114.99	103.32	106.33	115.18	111.72	107.32	112.22	105.8	100.34	112.27	106.67	103.98	102.77	113.21	109.87	109.84	116.16	104.77	97.712	114.81	105.61	104.51	99.611	107.15	121.05	106.64	110.49	112.14	99.512	103.47	95.499	107.58	111.31	96.919	114.91	114.09	106.52	102.87	114.39	91.824
105.75	99.718	108.26	104.95	102.31	97.841	103.01	104.74	111.38	105.02	108.44	104.85	111.85	104.47	103.94	105.22	116.2	103.14	103.02	111.07	105.48	115.09	107.64	105.16	119.38	98.991	109.59	106.95	111.18	101.31	97.603	118.54	109.79	105.89	109.97	109.82	105.28	112.45	110.41	107.36	108.11	104.75	110.86	101.4	103.47	108.03	109.03	110.65	114.89	111.33
105.77	103.54	98.183	102.7	104.43	110.89	106.79	102.46	100.19	105.95	107.78	108.43	100.51	102.86	102.43	108.3	105.04	104.05	108.93	106	105.95	111.34	107.67	109.59	109.13	106.82	103.51	103.47	103.4	112.58	96.382	104.76	106.39	105.1	102.74	94.393	93.854	104.41	109.24	99.787	107.13	108.77	108.91	100.78	107.51	107.92	107.65	98.752	108.22	102.42
114.86	102.26	111.01	110.79	109.09	107.8	111.74	110.09	118.83	115.8	107.21	111.48	111.59	113.05	113.18	117.33	105.61	105.74	108.22	110.63	112.88	106.19	112.04	106.22	102.77	116.17	120.32	112.94	111.57	119.36	109.26	114.18	109.44	115.56	108.22	123.5	114.48	118.52	117.66	120.16	115.8	121.11	122.77	109.75	112.56	110.34	105.05	113.94	115.8	114.76
110.19	108.1	107.45	115.29	117.99	110.6	102.56	97.831	107.47	108.31	106.32	100.94	92.896	109.85	102.36	108.93	108.27	105.41	109.21	109.74	118.58	112.32	103.96	102.47	99.695	99.561	105.91	106.74	110.09	102.11	114.14	103.61	107.99	101.63	105.35	110.35	109.75	111.16	107.35	116.66	115.62	100.68	98.695	102.43	101.52	116.29	111.33	112.68	106.38	102.34
107.96	95.799	95.027	96.026	100.32	97.876	98.759	100.69	92.723	105	95.153	107.03	106.06	111.65	93.363	101.22	97.841	96.734	109.85	98.633	101.71	94.515	98.658	104.61	104.16	98.21	99.015	97.248	102.24	106.29	104.45	90.179	99.829	112.14	101.05	111.92	91.498	101.93	99.768	105.11	102.51	94.143	96.115	102.53	101.54	101.91	92.383	101.64	100.01	104.31
110.16	111.52	111.22	106.85	116.3	108.21	116.56	105.99	105.34	116.09	114.21	108.47	117.47	116.53	110.09	109.82	105.47	120.12	110.38	111.3	109.28	109.26	101.46	109.21	119.37	115.07	105.79	109.73	108.85	115.39	120.93	110.59	100.8	111.32	104.06	110.78	109.3	108.46	109.11	113.39	107.11	113.97	111.61	110.3	99.799	114.79	107.3	108.32	109.49	121.08
111.4	123.58	115.58	119.56	111.5	121.44	125.24	119.65	112.09	113.03	113.74	117.68	118.19	113.17	117.37	123.32	114.65	115.85	119.9	119.5	117.63	115.33	116.77	120.53	113.86	124.08	121.29	122.85	116.75	118.03	117.64	118.54	113.56	117.29	112.1	124.12	121.54	116.16	121.16	117.51	110.72	122.85	126.89	112.85	121.68	128.24	119.11	126.42	116.28	116.08
109.14	108.63	108.64	106.69	115.3	111.64	116.97	114.23	104.74	119.66	114.97	111.22	113.08	106.48	109.91	113.16	110.79	116.52	119.23	111.22	116.56	98.213	111.24	104.52	115.21	112.33	104.01	112.05	113.22	111.66	99.681	108.18	110.14	98.029	112.98	111.95	112.22	120.97	116.9	113.99	114.32	104.91	109.7	108.7	109.12	115.39	115.18	116.8	116.65	111.67
112.48	109.4	106.92	100.25	100.38	105.68	115.2	102.12	103.28	99.446	111.32	106.32	101.26	95.876	112.38	106.55	109.96	97.339	118.32	106.71	109.76	111.66	97.924	104.32	104.47	102.99	107.08	113.85	112.7	112.19	108.22	99.298	109.83	106.19	105.58	104.87	108.1	103.72	106.1	106.61	98.133	100	106.15	104.23	111.9	104.67	113.22	99.614	99.993	107.39
116.1	112.62	121.5	104.73	114.03	115.7	112.89	115.7	109.19	111.06	116.36	112.66	115.73	108.79	113.44	112.43	108.11	112.14	123.42	109.74	105.62	116.8	116.97	107.23	108.02	114.33	118.82	109.28	120.73	106.36	108.85	115.2	107.34	110.39	113.57	118.21	111.35	96.788	115.61	116.05	114.37	115.82	112.01	101.97	114.34	112.43	108.33	109.84	121.4	102.32
99.442	109.89	104.55	100.62	95.809	109.86	107.62	103.32	111.9	114.7	110.75	102.62	102.6	110.69	102.73	116.1	109.5	103.2	100.37	105.13	96.783	100.66	115.37	111.44	108.64	106.44	105.44	107.05	90.722	104.44	100.75	105.03	110.13	103.29	105.03	112.06	98.667	107.19	111.81	102.45	107.27	118.5	111.12	111.11	113.49	108.74	98.628	99.163	97.735	106.56
107.56	113.03	110.95	117.73	114.18	107.99	107.46	117.06	106.94	107.36	110.15	111.62	108.19	105.95	118.85	107.12	118.56	110.06	109.5	115.59	107.36	109.31	114.73	103.11	107.86	105.81	114.21	116.05	114.26	118.02	112.17	108.67	115.01	112.93	118	103.67	113.05	120.24	112.48	119.2	122.28	115.23	115.93	113.67	112.59	108.91	109.35	114.9	117.21	110.06
114.28	112.7	116	108.95	113.73	112.29	114.82	109.79	115	110.8	111.53	114.72	121.02	101.16	124.61	113.07	113.06	108.92	116.87	112.64	95.872	110.08	111.49	111.7	113.29	115.5	116.49	107.13	110.69	111.95	115.46	107.94	109.42	119.42	108.18	111.23	108.03	110.86	116.79	112.75	112.42	109.12	105.47	105.34	100.49	112.66	118.53	109.56	115.91	111.04
118.67	110.82	112.21	109.28	110.55	119.48	115.78	114.28	113.55	112.82	114.18	119.78	111.06	108.1	114.55	121.45	111.32	111.68	112.17	117.63	117.51	120.33	108.9	117.66	112.88	120.53	115.21	119.71	109.79	113.36	111.3	110.44	119.37	123.66	107.67	110.85	110.62	118.07	112.82	113.34	116.14	101.76	115.85	113.49	109.93	109.72	114.92	119.8	118.97	113.52
109.92	100.12	102.09	102.66	110.94	101.25	107.37	106.19	101.9	113.39	107.2	96.557	105.81	100.32	98.98	110.9	101.75	109.49	106.78	98.521	106.84	100.78	101.72	93.949	96.171	105.04	97.99	104.65	96.446	101.87	102.94	106.02	103.6	102.97	108.77	99.837	107.45	90.049	101.04	113.41	99.306	97.685	101.64	101.57	100.6	104.72	98.156	108.95	105.32	110.95
108.78	117.85	107.2	117.5	112.39	103.57	106.36	113.61	120.56	117.98	122.16	106.46	119.87	114.42	110.47	101.32	120.58	114.97	106.61	112.6	110.51	106.41	111.11	112.54	106.53	116.16	111.54	108.36	115.43	114.93	112.58	103.54	112	105.96	119.34	117.46	105.26	108.02	112.02	112.29	107.05	109.94	117.64	116	106.9	117.13	122.06	107.07	111.87	105.06
102.91	98.973	100.28	103.78	97.959	114.61	101.73	97.305	104.73	101.16	113.63	109.19	103.25	113.6	106.61	100.92	91.835	96.419	101.12	100.03	111.44	109.82	100.16	103.76	99.278	107.15	96.849	107.24	102.13	106.43	106.61	106.9	106.34	109.09	108.7	109.95	106.44	99.681	98.654	103.45	102.17	104.71	105.91	101.82	93.769	111.22	102.96	96.345	100.82	110.82
108.45	118.47	112.35	102.72	101.17	107.73	114.32	108.05	113.48	110.36	100.71	108.92	111.37	101.89	115.38	104.06	119.62	115.48	108.13	107.97	114.72	109.35	107.24	108.07	113.21	110.48	120.28	112.03	118.37	107.39	110.51	118.33	106.92	108.6	114.77	109.96	104.13	110.22	118.46	109.52	116.13	114.47	106.17	105.3	115.51	107.53	110.56	114.57	107.89	113.34
103.67	102.54	114.55	100.3	114.13	108.82	111.64	104.13	107.45	107.02	113.78	109.74	113.82	114.08	117.53	111.64	104.04	91.588	111.54	106.08	111.49	100.65	109.19	106.8	102.59	105.11	104.15	109.01	105.08	108.02	114.09	101.88	110.17	110.38	119.48	101.18	106.4	108.04	113.75	106.37	114.34	105.92	107.07	109.1	101.47	113.02	104.42	105.79	111.36	104.65
123.39	99.43	104.57	109.54	112.48	118.64	106.24	116.67	115.85	109.39	105.07	105	110.1	112.05	108.78	107.95	114.67	109.82	109.5	112.61	111.51	111	113.64	103.23	108.09	110.24	110.7	111.83	110.25	110.81	113.65	107.3	115.86	110.7	112.52	110.37	110.74	113.63	109.41	110.1	111.32	108.12	107.03	114.94	116.85	113.51	106.47	116.62	112.29	113.6
95.032	96.53	97.62	100.24	95.547	102.27	100.08	112.11	105.6	87.621	92.415	95.619	99.595	98.705	100.38	103.21	96.307	89.9	96.358	98.114	95.339	106.44	88.519	97.87	102.9	101.66	100.79	94.15	93.399	97.665	97.196	96.296	104.6	102.59	98.712	92.047	96.58	97.89	93.184	96.448	94.513	93.985	97.552	115.71	101.44	104.48	102	100.99	100.87	97.281
101.51	101.67	108.58	110.87	97.193	109.17	102.74	96.72	101.97	101.87	103.04	96.455	105.49	103.39	104.52	105.34	95.617	105.77	104.32	105.92	101.61	98.594	102.91	97.732	104.98	93.402	105.36	101.34	103.74	106.47	101.09	91.97	103.41	100.36	106.71	105.2	108.61	105.23	106.05	114.75	103.82	104.87	99.066	99.807	102.21	103.03	109.63	103.85	111.15	101.14
97.653	101.57	105.15	106.44	111.68	101.57	111.1	104.72	108.23	96.857	107.42	103.32	105.23	103.44	106.76	107.6	119.65	99.767	118.87	115.31	117.56	112.95	112.69	98.947	110.7	105.51	99.749	95.862	102.23	103.9	99.766	99.595	106.17	100.62	107.91	102.21	101.39	108.16	99.325	98.554	112.83	98.776	102.74	103.93	100.49	105.57	107.95	98.688	105.13	103.44
111.42	116.73	104.63	109.19	110.26	100.92	112.88	109.88	107.59	110.5	117.54	112.5	117.5	111.43	113.6	121.64	106.65	114.18	114.2	110.79	104.98	104.17	109.35	114.57	112.75	109.94	97.773	110.65	113.79	113.4	106.94	113.64	107.69	115.3	115.88	107.3	116.66	111.15	112.57	113.35	110.68	125.44	113.71	112.18	117.72	114.54	107.46	109.99	112.15	101.66
106.52	110.55	100.51	109.51	112.27	96.537	108.4	102.98	97.344	112.38	102.92	112.69	111.7	111.27	104.72	114.5	104.07	106.46	103.56	107.54	103.55	106.22	100.99	106.17	101.62	103.27	103.08	101.5	111.12	113.09	99.513	102.83	95.405	109.83	102.22	106.17	104.08	103.76	103.46	94.879	99.078	108.46	95.19	102.23	106	100.63	108.12	113.09	106.09	100.81
105.36	105.39	108.08	98.53	103.42	102.16	111.06	114.11	100.71	108.97	107.56	107.16	113.64	107.98	112.81	108.33	101.43	106.22	107.9	95.877	100.81	102.73	99.835	106.84	109.24	113.92	105.99	103.41	109.06	108.74	101.1	113.07	110.2	99.452	105.84	99.446	104.96	110	102.53	115.05	101.33	101.14	110.01	109.73	111.18	103.25	107.59	103.51	108.72	101.36
99.598	99.602	108.43	110.61	94.022	103.63	112.15	110.91	115.55	103.34	100.09	110.24	104.78	107.14	99.643	102.95	106.76	108.84	109.86	112.55	102.69	102.69	97.371	112.04	106.27	99.36	104.03	107.84	106.31	100.78	95.079	100.8	105.86	99.825	98.525	99.427	101.71	98.12	95.939	108.91	107.81	108.74	102.42	111.69	105.57	99.906	106.6	104.71	107.39	106.3
103.54	106.98	103.79	101.76	98.567	102.4	106.25	105.96	101.37	104.66	108.24	104.18	105.84	99.543	114.13	105.84	107.84	111.57	106.72	104.6	100.81	107.54	101.5	101.8	106.86	110.82	97.486	103.29	101.34	99.304	101.49	100.73	105.44	104.14	107.14	109.54	105.34	100.82	112.79	98.298	106.79	106.77	92.278	93.222	110.79	102.89	98.098	96.312	94.761	104.7
110	114.55	110.77	111.93	103.82	105.05	106.27	102.03	100.4	101.26	102.55	110.22	111.1	112.77	103.96	91.818	112.95	110.16	108.12	100.25	107.5	96.967	98.231	107.51	106.88	98.549	105.98	105.59	105.47	103.28	102.38	102.62	103.46	103.71	105.06	100.87	104.53	105.56	103.08	96.736	107.23	109.54	97.498	102.87	101.21	104.9	110.06	106.57	104.13	101.72
109.64	107.17	109.82	106.62	115.15	114.17	106.91	99.205	106.78	109.09	109.43	104.97	108.44	116.98	113.15	110.81	116.82	117.42	115.67	105.89	103.39	117.66	110.78	110.41	106.43	110.88	109.53	111.68	121.9	110.83	107.59	113.91	114.31	112.42	114.88	108.07	107.83	115.18	102.49	110.59	103.07	110.53	113.11	109.95	112.23	114.23	113.14	118.13	101.25	115.52
103.92	100.92	106.94	110.27	108.95	106.04	115.79	107.03	105.62	96.174	106.03	107.41	99.276	104.66	111.77	111.4	99.406	104.91	97.239	103.44	112.84	108.86	106.69	108.36	117.49	114.14	108.42	108.69	109.16	107.84	109.65	108.87	96.242	103.39	99.528	108.05	94.627	97.808	103.49	114.34	98.979	108.75	105.07	93.883	101.22	104.51	109.11	99.647	107.91	99.171
115.76	105.17	107.62	105.32	109.65	109.76	111.16	106.02	105.31	95.357	108.45	112.11	109.05	112.11	111.13	111.02	96.444	102.7	106.55	103.46	112.2	101.09	101.88	107.31	99.507	107.93	109.1	109.16	99.323	97.523	90.878	103.28	117.39	105.93	102.07	107.98	101.35	104.28	100.37	109.17	101.99	101.89	95.534	102.31	105.09	106.77	105.5	106.44	104.15	95.292
112.3	113.51	102.66	108.47	109.42	109.37	105.86	104.94	117.78	109.72	110.9	118.83	109.21	99.372	108.2	113.01	108.76	108.75	116.86	102.24	115.22	112.04	107.53	114.61	109.15	115.56	106.07	114.58	109.1	116.09	107.25	109.96	112.44	108.95	104.33	111.48	105.54	105.7	110.49	112.52	116.5	123.09	105.09	107.97	109.69	110.86	111.95	112.89	107.58	103.88
116.04	115.33	116.81	117.65	114.71	115.82	116.69	108.4	117.92	109.84	113.51	113.96	112.03	105.21	119.24	109.54	107.48	111.29	116.24	100.01	112.58	106.47	104.91	111.14	107.08	107.44	117.12	113.86	107.33	122.04	106.26	115.74	120.6	123.49	108.83	108.41	96.163	109.45	116.1	113.21	117.15	105.03	121.03	105.86	102.67	118.26	104.38	114.4	117.81	116.37
114.8	107.53	91.129	97.558	101.38	102.49	92.771	100.89	99.042	105.4	106.28	100.32	105.57	106.55	112.35	111.84	105.23	99.464	103.34	104.18	105.04	105.5	103.55	108.44	102.59	112.88	103.26	95.409	106.38	107.89	103.3	101.32	106.01	102.75	104.86	105.87	110.35	102.81	101.9	101.72	100.75	99.538	102.77	99.652	103.05	109.65	105.67	109.55	109.06	97.769
112.21	104.41	99.885	99.822	100.96	104.78	105.26	98.793	99.135	113.28	104.79	100.42	113.95	104.74	107.79	107.08	101.2	96.952	102.63	111.3	107.04	102.39	103.71	110.99	95.67	108.14	103.24	109.84	112.14	106.82	103.98	109.36	112.63	105.59	96.746	110.3	110.93	105.96	104.43	112.29	111.73	111.22	109.06	111.11	102.45	100.93	99.103	105.59	109.36	110.11
108.36	100.88	113.65	100.77	106.5	112.93	110.76	113.34	111.68	115.33	120.35	118.46	107.11	113.6	109.29	116.88	119.42	113.58	120.12	120.54	110.54	108.25	117.69	110.95	122.48	115.56	116.3	112.08	108.41	114.17	117.57	113.27	108.77	107.43	116.02	116.88	114.56	118.36	122.57	110.74	107.91	117.8	119.79	108.97	110.72	121.61	104.04	107.55	115.3	112.69
120.54	119.54	109.53	113.83	110.33	113.99	116.51	118.66	109.39	127.72	110.33	113.76	125.43	121.1	118.56	114.56	123.28	113.2	115.84	123.58	119.46	117.7	114.62	109.19	108.51	119.74	122.26	122.18	113.88	119.11	112.47	119.22	115.37	116.32	114.43	111.71	120.16	117.75	119.5	119.11	118.22	123.71	114.34	112.66	121.89	118.63	115.67	115.61	112.68	130.12
107.73	106.7	110.95	119.03	107.56	105.71	109.46	113.14	113.12	100.85	104.47	106.4	107.39	116.01	112.67	110.38	109.2	109.23	107.61	118.88	110.22	108.79	108.25	107.03	101.15	105.67	110.06	120.78	110.32	119.73	105.62	117.67	106.22	117.17	109.18	106.05	109.31	108.76	113.35	102.7	114.1	112.99	108.01	106	108.1	110.1	105.21	116.65	111.36	105.94
98.17	108.51	99.047	107.3	89.125	99.377	105.08	109.66	99.885	109.85	97.377	103.36	93.904	99.432	101.84	98.758	111.23	94.394	97.825	109.95	98.447	100.98	107.04	93.178	97.734	112.55	101.19	105.13	108.98	94.729	86.445	99.019	108.35	92.512	105.72	91.04	86.598	95.609	93.76	103.76	95.266	101.02	105.09	92.958	99.802	106.13	98.006	91.784	91.522	103.62
107.55	109.33	104.94	103.13	96.142	100.08	103.69	91.762	101.99	94.042	100.5	102.19	97.776	98.266	104.93	110.57	95.451	93.22	95.875	100.7	101.95	101.66	94.374	97.418	109.94	102.49	99.767	102.56	92.769	101.87	98.42	95.321	111.01	91.232	109.84	93.873	102.14	97.744	98.68	95.891	109.94	102.18	95.124	104.24	101.23	95.656	101.14	102.65	102.74	94.644
113.46	113.56	108.25	118.59	110.47	104.29	112.73	101.6	119.63	113.38	107.33	103.77	105.12	111.7	116.93	108.66	109.65	103.16	106.46	101.71	103.25	112.07	108.18	119.24	99.025	105.79	103.92	107.81	107.44	113.61	122.16	108.27	109.56	109.88	104.32	107.89	110.57	117.22	112.31	111.13	112.66	107.12	107.89	111.97	106.9	102.9	111.64	112.68	109.16	104.43
106	103.26	105.83	90.334	90.522	99.397	101.15	97.128	98.003	96.187	98.779	103.29	96.642	96.234	101.67	103.5	97.038	99.649	101.96	90.248	102.17	99.597	101.27	107.55	96.769	98.458	103.74	100.68	98.411	101.54	105.98	106	97.502	105.7	102.55	96.55	106.81	101.58	99.798	105.69	104.99	102.35	102.81	95.744	99.18	105.14	100.13	97.589	102	110.56
103.5	104.14	107.92	100.39	110.66	109.37	107.54	111.21	106	104.99	114.18	118.69	106.99	114.62	116.9	116.08	116.54	111.85	111.91	110.24	104.4	108.95	105.15	118.04	110.15	111.18	102.39	106.15	119.56	116.52	102.6	116.07	118.43	106.85	107.12	113.53	117.84	105.62	101.74	113.12	111.3	107.23	110.43	117.67	106.67	104.62	102.28	112.03	111.12	110.29
105.49	118.49	101.12	112.93	104.52	102.96	104.98	106.86	105.84	100.41	104.05	110.94	101.96	106.69	104.98	106.89	106.69	109.18	101	99.233	102.19	108.86	106	99.839	107.1	100.42	99.738	110.6	96.983	112.19	114.68	108.09	98.46	107.35	105.95	104.28	107.03	101.04	111.62	97.145	98.899	112.13	102.59	105.03	101.09	99.918	106.38	98.181	92.936	104.18
113.9	117.19	107.34	118.9	118.33	119.23	106.32	114.13	111.56	109.84	113.79	112.12	120.05	107.73	104.56	106.76	109.21	105.53	119.74	107.58	114.74	107.83	114.35	113.07	106.1	105.55	114.61	116.3	107.51	108.69	108.75	121.66	116.14	105.8	111.71	108.34	115.51	118.34	110.92	113.43	107.75	112.15	111.95	120.5	113.55	108.44	104.58	109.49	106.93	112.27
112.81	102.19	102.28	101.6	99.424	95.549	109.54	106.68	109.41	102.21	111.11	103.38	104.19	102.54	112.29	105.33	112.97	96.364	107.38	103.67	106.23	104.02	95.199	110.1	105.78	103.31	110.08	106.93	108.68	113.79	105.01	99.701	94.451	106.51	95.758	108.15	96.868	98.082	101.64	99.701	98.058	107.23	103.94	119.84	105.84	104.72	99.693	104.45	102.81	104.27
111.31	104.3	104.87	106.86	113.01	109.25	95.214	110.78	102.39	101.57	109.03	113.71	118.95	104.9	109.26	103.92	96.861	102.24	102.15	105.07	106.13	98.694	105.12	113.53	108.75	117.7	111.76	107.4	107.64	96.377	110.3	99.034	107.06	98.96	106.14	109.2	92.066	106.1	116.32	102.07	108.66	105.76	104.8	108.78	95.667	111.94	116.22	100.76	106.14	95.747
105.7	96.234	102.3	93.916	108.01	100.37	99.912	101.7	113.25	104.79	105.95	108.37	112.23	106.28	111.77	105.88	101.33	104.86	101.54	103.9	104.34	94.897	106.83	108.38	104.94	106.53	106.67	104.18	104.97	106.58	100.09	105.49	107.01	103.89	100.3	105.84	99.517	102.1	103.55	109.98	109	101.83	97.781	101.67	94.727	111.93	105.06	97.907	95.703	110.69
110.82	111.56	110.72	107.36	105.52	104.64	104.17	108.22	102.59	117.28	113.12	109.4	102.6	107	114.58	117.37	107.32	102.68	112.53	108.35	107.92	115.87	107.7	118.27	103.25	106.67	111.81	107.35	110.79	111.21	108.98	115.1	105.67	110.27	110.69	112.24	111.35	112.72	111.33	100.93	105.42	105.5	106.12	114.86	109.44	107.66	114.76	118.78	110.72	109.89
95.526	114.66	100.66	107.85	108.89	103.22	109.79	113.11	108.58	103.61	114.67	114.1	103.55	98.705	114.76	100.07	105.46	112.34	109.28	103.62	107.06	114.01	99.139	101	106.55	101.67	112.42	100.23	99.264	107.89	108.96	107.71	104.56	106.89	108.28	102.27	105.69	120.47	98.915	100.84	112.79	108.79	108.97	114.17	102.62	107.6	107.1	113.7	111.02	112.5
116.52	108.02	113.08	113	118.93	110.19	115.53	111.81	112.45	108	111.34	107.87	109.23	102.8	104.31	109.89	106.01	101.7	108.85	114.42	109.39	107.16	112.9	103.68	111.72	111.87	114.23	111.92	109.74	108.97	106.06	117.51	115.32	106.05	111.78	113.17	105.12	109.38	109.92	103.27	105.11	111.58	113.85	105.32	105.27	113.25	113.08	117.36	116.22	118.37
99.727	98.736	98.461	102.4	95.093	108.42	106.1	95.819	102.54	103.12	102.11	103.64	100.15	101.24	101.22	102.87	100.05	94.356	99.601	102.28	100.78	98.518	109.02	103.43	94.371	107.18	106.98	110.27	109.46	98.62	95.027	95.01	94.622	94.055	99.143	98.359	99.773	99.825	95.878	92.322	105.98	96.416	100.73	102.32	100.67	106.98	97.761	108.65	93.774	100.65
97.488	104.23	89.444	95.157	101.3	99.49	99.575	98.731	99.314	99.884	102.36	109.78	94.637	99.681	92.271	101.45	102.58	101.76	100.01	105.82	103.91	99.465	100.59	100.87	97.632	93.574	105.02	94.203	97.283	100.64	92.611	103.44	95.646	92.319	88.758	102.43	99.794	87.29	103.84	94.878	104.09	94.738	100.93	101.74	101.14	103.34	98.543	101.67	92.275	107.38
107.39	99.217	102.59	103.79	101.75	110.49	110.25	103.94	104.55	108.66	97.887	106.14	103.61	116.56	99.168	106.98	101.68	104.96	100.64	106.16	98.709	103.82	100.13	96.122	108.5	98.501	100.79	97.674	98.684	101.39	106.1	109.11	107.27	103.73	101.24	102.24	97.556	111.95	112.02	111.31	103.06	106.03	100.64	108.65	105.68	100.21	109.87	96.172	103.98	99.619
113.16	106.78	122.07	114.5	121.36	111.27	116.57	109.09	112.7	112.57	117.55	114.51	122.54	114.49	110.55	109.32	113.58	106.59	107.96	118.36	109.73	114.11	113.96	115.16	106.78	109.9	119.02	112.34	109.67	105.96	112.9	109.83	110.53	119.91	107.79	119	103.44	102.93	122.97	113.73	124.91	113.53	106.48	110.2	110.33	115.61	110.66	120.77	105.37	113.37
107.2	115.31	106.39	116.15	119.29	105.25	117.01	110.89	115.35	117.26	108.36	108.86	114.63	111.07	108.67	112.26	110.93	106.45	104.09	106.87	108.59	111.67	116.88	107.82	118.62	110	105.42	112.54	106.44	108.52	115.46	115.51	102.19	114.15	115.64	109.77	114.89	106.92	108.01	102.24	110.41	118.97	111.54	107.29	112.65	119.8	110.39	105.97	101.44	123.32
102.9	99.841	108.78	98.6	101.8	110.1	104.34	109.19	101.92	107.98	114.36	101.65	101.48	108.27	98.173	106.26	109.01	104.19	107.36	104.25	108.82	102.63	111.51	118.61	99.085	102.18	101.75	98.706	104.77	110.03	105.34	108.27	108.22	104.67	111.69	104.05	110.42	106	103.97	104.87	111.32	114.18	103.16	104.37	117.43	110.83	109.3	105.06	119.93	99.352
110.03	103.55	111.31	100.64	110.67	107.42	106.14	108.88	105.22	109.86	95.295	112.78	112.57	105.87	109.01	109.55	112.5	103.64	106.99	105.05	106.26	101.79	114.04	110.33	105.66	106.69	102.47	103.52	109.11	114.05	112.01	108.07	107.87	106.08	118.86	102.61	115.91	110.86	112.34	110.02	102.32	103.63	108.33	92.928	106.98	103.91	102.95	106.96	102.67	106.41
113.55	103.69	111.84	116.49	105.15	110.16	102.51	99.546	109.08	110.11	112.27	105.4	110.11	108.06	105.4	109.17	101.76	110.98	107.05	104.4	101.25	109.4	96.836	101.94	108.63	111.03	107.3	101.04	109.13	110.41	103.53	116.35	109.03	106.72	110.31	104.85	98.867	105.75	104.56	105.42	103.58	102	109.4	107.47	104.2	107.93	100.8	104.88	102.05	108.4
108.91	100.74	109.56	106.11	104.64	105.69	103.14	107.28	106.95	106.25	108.37	102.88	108.79	102.95	108.18	112.2	109.83	102.29	99.971	105.24	108.7	107.22	101.99	100.95	105.77	106.2	104.16	107.76	111.51	104.61	110.16	101.26	101.16	111.6	100.56	109.5	108.36	103.5	96.274	104.1	106.3	113.69	106.2	105.18	101.72	104.88	108.58	106.16	97.577	103.64
98.58	109.37	115.34	112.66	107.15	100.35	111.68	97.749	106.79	98.112	107.96	107.27	100.36	109.86	116.58	109.51	104.11	102.9	107.3	100.51	109.16	109.72	108.23	112.62	103.59	101.24	101.93	120.28	101.1	96.539	105.89	105.76	104.03	107.83	105.91	96.635	113.79	111.8	107.15	109.56	108.66	100.64	111.44	109.81	116.69	111.02	108.51	102.22	107	108.96
107.1	96.532	99.923	109.78	108.32	105.32	106.45	103.03	98.454	117.58	97.065	103.31	106.36	99.358	110.46	105.41	107.11	106.61	99.162	105.18	100.48	100.56	106.61	101.95	98.681	97.944	114	108.44	98.193	101.37	103.41	104.89	112.04	112.72	109.59	100.9	109.04	110.27	96.354	98.915	99.422	98.099	104.29	98.027	105.14	96.314	102.9	100.49	111.48	87.943
108.64	100.07	112	106.86	108.42	102.7	100.85	107.32	109.94	108.23	104.21	109.57	110.32	103.95	112.31	99.864	101.01	106.08	101.11	103.32	110.35	107.82	119.61	108.89	105.91	97.802	97.21	105.89	106.08	109.65	104.21	99.8	102.38	107.25	119.17	110.88	110.07	110.25	101.79	106.62	105.79	106.98	111.06	109.68	106.17	110.84	110.04	106.48	103.83	102.11
112.01	108.61	113.54	117.4	109.37	118.49	103.13	109.11	114.97	108.52	109.49	115.84	109.93	109.48	102.99	119.46	123.92	115.38	113.39	113.57	107.73	111.76	111.79	119.29	107.17	106.42	115.57	106.78	116.27	116.79	105.8	111.56	105.13	102.88	105.34	117.03	122.95	114.05	115.29	111.6	103.42	113.29	125.28	118.61	100.05	110.05	118.23	108.97	109.07	120.15
114.09	116.85	109.68	113.49	117.4	104.41	112.17	109.15	115.14	109.91	116.22	118.76	115.27	114.85	109.12	112.21	114.53	114.67	116.97	116.47	111.8	113.45	114.57	107.46	111.12	110.55	111.22	120.39	111.39	113.79	109.35	115.09	115.27	118.16	106.03	107.61	108.74	113.92	117.92	115.16	112.01	105.75	109.74	113.73	105.11	115.07	113.1	108.94	104.39	111.52
115.56	113.67	123.32	116.24	115.34	112.17	115.9	116.04	117.04	124.64	118.84	111.86	112.36	116.38	119.47	120.45	121.21	117.01	112.24	117.95	106.76	117.32	120.7	109.68	114.58	115	121.62	119.54	118.99	116.53	119.55	120.09	114.46	114.02	116.66	113.76	117.93	120.79	121.52	110.6	105.53	112.19	114.5	109.19	120.56	124.48	109.92	113.48	106.58	123.28
113.48	110.88	121.24	117.9	119.34	104.93	108.56	109.95	109.74	106.09	107.93	110.76	112.8	110.74	107.91	116.47	113.06	115.62	116.44	113.37	100.7	109.44	112.6	117.4	99.361	109.66	116.54	110.98	111.89	106.57	111.99	107.64	115.78	112.03	107.99	114.11	110.76	115.91	108.43	99.927	111.24	102.35	120.33	112.11	113.61	111.35	115.99	114.28	111.53	118.26
106.02	105.2	102.48	103.62	104.38	102.53	109.36	114.11	98.152	104.46	98.647	110.32	100.46	102.88	105.86	109.46	101.39	112.13	114.65	102.96	98.907	108.59	110.76	106.51	119.51	97.633	105	104.43	111.41	97.89	101.38	100.08	107.93	104.92	107.42	96.401	103.93	105.5	106.6	105.55	96.605	106.84	100.31	105.66	115.78	102.62	110.4	100.29	106.05	101.11
95.2	97.216	98.348	108.12	98.549	97.456	97.543	96.034	102.35	105.46	93.438	103.63	101.48	101	98.396	99.763	102.47	87.293	105.87	104.11	104.75	100.63	104.45	108.26	102.26	104.53	96.549	108.04	106.01	94.584	98.336	94.626	99.472	110.24	104.36	108.33	98.83	97.224	104	89.792	102.35	103.05	100.87	99.869	104.95	102.93	101.85	102.38	96.118	100.59
108.98	100.6	103.42	102.87	93.008	105.87	103.56	97.13	93.893	103.05	97.335	106.53	108.1	97.873	106.57	94.469	98.682	105.84	107.13	101.1	104.71	105.38	104.28	102.23	103.76	108.96	102.67	110.95	106.53	105.63	109.14	112.43	102.66	103.48	99.198	102.55	104.01	106.06	110.12	107.82	103.05	99.469	99.65	102.01	111.13	104.23	96.334	102.92	97.092	97.01
98.603	109.32	107.39	110.77	106.72	101.85	104.47	106.47	112.29	100.88	105.43	107.5	106.61	105.46	106.31	108.48	111.72	103.6	113.54	104.12	108.03	102.71	103.23	111.17	103.55	101.32	95.335	109.89	107.15	115.35	105.01	101.07	104.69	116.54	107.41	104.3	110.4	99.979	103.86	100.18	100.71	113.18	100.67	108.99	106.61	108.37	102.45	104.5	104.64	107.69
99.092	118.33	111.06	101.29	106.41	110.87	109.16	115.98	99.958	100.21	102.42	100.06	107.11	108.51	103.83	101.84	102.45	109.66	117.96	106.2	104.66	108.84	105.47	111.17	114.46	101.47	110.42	97.167	111.47	111.57	112.6	107.65	103.95	103.53	105.26	106.89	105.48	102.6	96.48	103.61	96.095	108.06	107.37	116.37	99.167	110.83	99.307	108.03	98.366	107.57
115.26	100.61	113.95	107.22	113.33	116.36	105.8	109.96	110.55	112.29	106.79	117.67	113.04	106.78	103.88	107.64	108.83	104.09	108.89	112.5	110.1	110.75	104.83	111.37	114.96	116.01	112.31	107.26	123.47	119.36	109.91	106.23	108.45	117.78	110.69	117.75	114.86	106.14	111.72	105.05	107.83	111.65	112.6	98.8	103.89	109.08	108.62	111.73	97.026	113.54
104.01	97.037	102.98	101.85	105.06	112.19	108.34	98.115	92.772	101.4	101.23	115.17	106.99	105.02	101.41	110.56	105.58	107.41	111.7	104.33	109.08	112.91	112.26	111.96	105.6	98.23	108.07	106.15	109.83	103.27	101.56	110.54	102.61	102.96	107.08	110.47	116.02	113.46	98.748	108.57	104.33	113.62	111.46	111.73	108.72	110.49	103.05	109.69	104.4	106.42
113.01	105.5	102.02	116.68	105.89	109.65	112.53	103.63	102.25	106.23	112.64	104.07	109.93	104.79	115.83	109.43	107.23	100.88	96.919	106.22	105.65	102.24	109.92	92.141	102.36	114.16	103.38	116.77	109.13	103.2	106.74	104.95	114.97	103.51	106.5	107.71	102.06	108.92	106.93	116.98	114.85	115.25	101.42	117.7	110.58	100.02	115.43	104.51	106.27	112.86
106.94	110.35	111.35	108.14	102.95	106.21	109.74	102.62	112.69	103.73	107.1	109.9	105.21	109.89	102.19	105.92	97.454	102.24	105.72	98.073	109.46	105.26	107.87	106.82	106.91	104.68	111.9	107.37	104.12	96.752	101.39	104.69	103.17	100.68	105.65	109.04	109.47	97.476	100.78	95.518	104.31	103.11	109.91	103.06	102.56	101.93	106.13	96.856	108.96	104.92
104.94	105.94	108.41	107.08	110.09	117.3	109.49	113.25	115.35	114.67	103.15	110.6	114.99	114.58	112.73	113.37	116.84	111.58	115.66	123.49	110.7	109.33	113.51	110.16	105.59	116.85	118.22	111.1	112.56	115.39	116.45	118.09	100.84	115.98	115.78	113.74	109.92	114.03	112.35	113.61	104.84	119.35	108.58	104.2	121	107.05	102.62	108.29	108.33	111.66
111.31	113.98	101.21	107.35	108.07	112.12	103.11	103.84	108.28	105.26	108.89	106.48	106.2	103.06	109.25	106.84	102.41	106.68	102.38	101.73	113.33	109.05	102.79	109.89	111.87	96.566	108.51	105.03	106.71	106.83	115.7	114.86	100.27	103.43	116.02	103.33	107.96	97.72	94.618	108.9	111.06	105.74	103.76	105.37	110.68	102.08	106.88	104.45	108.83	105.95
115.55	110.4	119.55	109.82	119.2	103.32	112.01	110.14	111.61	112.01	114.37	112.66	110.66	107.97	111.04	114.63	114.7	106.07	112.05	113	108.27	117.22	108.78	105.58	116.41	114.07	121.66	107.16	116.7	110.52	115.51	113.4	113.14	109.06	113.97	107.86	106.38	121.18	103.33	113.81	115.08	107.53	103.46	103.63	115.7	107.16	118.58	108.15	113.27	114.18
111.27	103.78	100.89	113.56	104.4	110.41	105.33	104.05	100.03	109.76	100.51	111.32	109.72	95.874	92.571	100.4	100.73	109.39	101.54	103.97	97.832	102.15	116.05	106.49	91.902	110.17	101.11	102.97	107.59	105.98	112.77	109.65	100.97	107.54	111.26	118.23	112.76	106.49	107.25	115.19	100.29	104.47	115.65	109.89	108.03	104.16	99.635	100.33	97.685	106.43
117.18	106.06	106.45	107.94	102.53	116.13	112.8	111.12	113.91	111.65	103.57	109.42	110.5	107.13	105.72	110.38	102.09	105.45	112.93	110.35	96.63	105.34	119.69	101.59	111.99	109.33	110.18	109	105.22	109.34	114.72	107.33	111.82	102.55	119.81	117.33	110.63	114.07	107.83	107.74	111.91	104.11	107.88	118.92	106.45	108.49	111.19	115.5	117.72	109.33
113.12	114.23	101.21	114.07	112.21	111.17	111.46	115.66	107.24	115.47	112.54	115.8	113.13	111.07	111.8	108.8	111.91	121.2	108.31	115.13	109.26	106.77	122.57	117.38	117.59	114.41	107.27	123.19	106.53	105.07	115.41	114.73	105.93	107.86	108.15	112.37	119.09	115.45	108.57	113.14	119.82	121.9	115.13	100.19	114.33	104.8	122.74	107.75	105.64	114.18
113.75	103.92	109.79	101.19	98.191	102.21	106.72	106.49	98.828	106.11	114.99	105.65	97.294	104.3	99.112	108.5	108.95	114.42	115.62	115.75	113.91	103.16	110.5	103.5	102.81	101.38	110.35	100.2	106.19	103.91	99.486	108.92	104.74	102.81	119.07	108.94	102.71	100.96	104.56	105.75	100.56	106.8	116.39	114.92	109.39	109.35	95.197	107.92	107.19	105.04
125.02	122.9	121.52	115.48	114.03	119.62	121.74	117.72	120.09	113.84	116.94	124.6	118.38	120.51	121.55	123.84	117.36	114.89	123.21	107.5	120.35	122.99	111.92	111.27	124.87	122.36	124.69	114.86	117.14	119.31	120.51	125.09	116.88	121.11	118.32	114.72	114.78	119.13	117.42	112.72	120.16	122.59	121.13	116.27	119.02	108.31	120.34	124.95	119.19	111.79
111.8	112.66	101.53	106.97	99.629	108.9	109.17	104.54	99.471	101.78	106.48	103.25	101.99	109.95	115.99	104.23	104.84	112.96	109.21	111.79	115.86	109.67	116.77	105.07	103.56	105.82	108.26	109.05	102.95	107.81	107.22	106.02	102.23	105.98	100.86	106.99	104.54	101.02	101.91	110.04	108.6	116.41	114.05	105.25	108.8	109.68	113.82	107.98	105.16	107.81
108.04	106.58	105.01	103.38	104.49	117	102.07	103.68	104.64	108.32	98.492	110.74	103.68	108.36	107.52	110.72	108.12	109.91	104.45	107.89	108.47	100.42	106.49	110.2	102.59	99.555	95.44	110.25	101.79	108.41	101.59	107.05	104.06	110.69	99.102	102.91	109.97	113.86	102.15	108.91	107.79	101.53	98.083	105.5	100.21	113.58	107.78	109.01	101.79	111.63
103.23	102.68	93.663	105.5	99.553	102.4	110.44	94.54	103.89	103.53	105.93	99.148	97.985	108.23	104.06	100.51	99.931	99.146	103.3	108.43	104.44	111.9	101.66	105.6	100.21	104.17	97.614	99.383	106.51	114.9	96.418	105.75	106.69	109.03	101.14	112.9	103.78	104.51	110.18	103.6	99.742	105.67	102.11	107.15	103.28	109.07	99.991	93.941	100.72	100.51
108.28	95.666	108.03	114.38	94.198	106.7	107.86	108.55	119.05	110.31	105.06	106.19	105.81	100.77	104.84	97.489	95.225	109.08	110.25	92.466	93.983	111.15	100.24	107.49	98.773	97.843	98.671	118.22	98.413	115.83	104.07	96.734	105.19	102.62	103.81	102.21	106.03	102.64	105.34	110.63	107.62	101.9	100.45	109.37	109.94	86.299	108.12	100.59	103.23	102.27
110.61	102.96	113.93	124.44	110.7	112.36	112.09	112.17	110.07	109.46	107.55	115.55	102.16	113.18	102.03	111.6	111.35	114.39	118.04	113.04	108.17	121.4	108.07	106.23	110.68	115.84	121.97	117.1	107.52	116.93	114.48	105.68	115.6	103.31	108.05	119.34	111.07	114.86	117.55	116.33	102.43	109.69	116.93	107.76	117.5	110.13	103.73	115.62	116.98	119.19
101.27	105.3	109.11	104.6	97.491	110.94	113	109.18	104.37	101.66	107.03	104.22	108.59	106.26	97.854	111.24	118.11	102.87	104.79	101.76	110.26	108.19	96.724	105	113.66	113.91	107.79	104.04	98.794	99.894	100.85	101.66	105.6	103.59	103.66	105.75	100.33	109.34	95.829	107.86	99.592	112.22	111.83	101.35	96.268	103.09	111.12	111.09	98.162	102.28
107.97	110.62	104	103.71	105.92	109.24	100.99	109.77	107.57	108.46	101.83	112.55	106.11	108.85	101.69	113.13	109.89	108.74	104.18	103.68	102.6	107.36	114.72	96.89	100.69	107.4	114.35	106.36	102.17	105.65	107.57	98.708	97.863	104.85	102.18	104.87	107.03	97.236	102.02	99.288	107	107.38	105.09	114.14	105.9	106.9	106.31	108.64	108.63	114.15
113.29	112.57	109.52	108.22	103.28	107.99	107.63	104.59	98.962	104.78	104.29	96.147	107.87	104.17	104.04	106.57	109.64	106.05	103.82	92.295	109.81	98.482	105.85	106.24	94.162	111.76	106.16	110.15	106.52	101.86	102.1	103.88	106.47	108.43	106.41	102.89	111.76	100.61	102.24	111.88	102.16	106.1	110.12	116.11	117.81	100.6	108.32	99.282	104.88	110.5
108.39	106.9	109.83	106.96	108.61	117.05	120.98	109.78	110.76	120.58	116.79	112.89	115.65	108.24	114.34	108.14	103.97	116.81	116.55	112.36	112.98	117.3	108.21	119.95	104.54	104.8	112.72	99.693	110.33	108.97	117.16	112.21	107.06	112.33	103.92	114.2	106.69	110.23	104.75	107.81	107.95	120.92	116.38	111.29	101.29	107.33	109.21	104.26	111.05	113.1
107.01	107	95.554	101.19	108.84	98.837	107.41	108.38	99.817	109.12	111.78	112.24	106.08	100.97	108.85	110.63	102	104.67	112.27	112.86	109.21	111.17	99.156	110.63	99.494	115.51	108.6	111.4	99.114	100.55	104.62	118.34	107.89	97.707	111.99	106.24	110.03	111.12	102.85	115.39	105.98	114.22	105.96	107.82	101.83	111.8	114.49	102.51	105.77	100.23
115.54	110.99	107.68	111.43	108.54	115.48	107.57	109.79	111.63	101.92	109.58	113.18	113.23	121.64	110.94	114.34	114.99	120	111.26	108.04	111.03	105.94	110.96	109.22	115.69	114.99	103.71	113.08	109.03	115.69	115.99	116.1	110.29	106.12	115.3	112.77	102.29	109.73	116.68	111.98	100.5	99.5	103.21	115.96	119	110.77	109.11	114.19	107.73	108.68
98.854	100.59	96	106.21	98.022	103.34	95.801	102.51	102.63	106.28	111.37	97.062	96.053	105.02	105.35	102.84	102.22	109.53	98.623	97.283	98.572	92.71	101.87	99.719	91.237	102.11	99.138	99.058	96.481	104.51	99.856	103.95	107.02	95.991	99.605	95.819	94.885	95.468	90.656	97.655	109.73	94.805	95.162	103.96	99.921	100.87	100.02	102.53	102.12	100.77
114.9	113.8	107.73	101.84	104.79	101.85	111.11	99.744	109.58	110.02	107.2	103.82	105.59	96.719	107.41	107.68	98.094	115.92	103.52	109.49	107.51	103.9	99.659	107.08	99.649	102.69	104.91	105.47	107.19	108.57	101.14	97.786	106.17	111.06	103.06	104.95	102.71	98.359	108.61	108.63	105.86	96.804	108.69	99.945	114.29	105.51	107.65	99.69	112.43	107.56
101.21	103.21	95.58	99.398	103.03	99.496	99.562	108.47	94.767	96.429	107.39	98.525	108.05	94.298	98.204	93.09	103.7	107.96	87.956	96.386	98.557	100.22	101.09	99.306	100.78	99.863	100.29	108.46	102.22	105.13	100.59	105.5	91.663	102.12	103.46	102.37	101.8	99.317	92.29	101.61	110.65	107.69	96.525	107.15	106.83	101.4	100.4	97.004	96.604	91.82
119.04	110.73	116.72	118.94	120.43	122.2	111.4	115.64	118.54	111.85	120.42	115.12	116.02	119.13	114.62	112.34	117.53	122.17	116.54	127.11	127.48	110.3	117.13	121.48	116.03	111.82	121.68	120.71	116.65	121.55	105.66	109.64	118.91	113.06	112.52	119.47	115.32	124.13	119.59	122.52	105	114.9	126.08	126.04	127.66	113.01	116.24	118.95	114.3	115.61
105.03	103.29	98.955	114.26	102.38	106.34	106.31	100.24	105.52	108.77	96.825	109.19	110.66	108.2	103.98	113.57	107.17	103.13	102.82	104.17	106.04	109.4	102.99	104.18	98.84	107.3	108.72	98.765	107.94	107.31	105.71	103.41	99.958	107.74	105.74	107.05	105.23	104.81	94.995	101.49	109.61	111.15	112.51	115.6	101.99	99.944	95.884	105.65	106.17	110.51
114.36	108.69	105.36	107.43	98.475	112.82	103.7	103.68	113.18	105.43	105.99	101.14	106.59	113.85	104.65	111.35	113.01	112.07	108.31	108.38	111.07	119.05	117.95	103.23	116.14	114.96	110.5	108.37	119.06	119.11	111.67	112.02	103.4	117.71	102.8	115.59	113.17	114.84	114.97	116.41	102.47	108.84	111.64	105.65	98.523	108.21	109.31	112.13	115.62	95.659
105.23	112.24	112.96	114.49	117.19	112.59	111.12	105.42	101.64	112.22	111.81	107.94	104.37	109.13	102.91	112.06	110.52	113.05	114.97	112.01	115.12	116.49	109.25	112.7	113.46	111.65	115.78	102.77	109.58	110.6	111.38	108.35	107.91	111.17	117.72	116.75	118.86	115	119.27	113.38	113.94	115.3	105.51	116.29	107.49	104.12	110.93	114.91	113.42	114.54
110.88	98.815	105.18	106.12	96.911	107.58	115.38	110.65	101.33	105.5	106.74	103.88	103.41	101.72	106.76	109.49	103.37	108.6	105.39	105.3	99.864	122.4	106.93	100.55	106.46	104.12	113.81	103.9	103.61	105.49	104.84	98.866	109.36	113.67	103.26	107.86	101.84	98.104	109.92	95.464	107.71	108.29	101.94	111.15	105.56	104.5	103.8	103.7	107.41	96.65
109.04	103.01	107.86	112.37	103.64	106.99	113.39	101.16	109.39	108.54	106.91	111.42	110	105.19	108.77	102.49	104.52	104.62	110.35	100.58	106.49	105.32	108.14	114.65	106.64	105.5	98.906	107.84	102.73	103.9	110.9	102.09	108.38	111.57	104.07	111.53	110.41	101.6	106.78	99.82	103.01	112.5	107.77	107.16	103.22	99.081	109.2	110.07	97.368	107.56
117.39	116.42	115.46	116.27	101.06	111.04	112.02	123.01	110.15	110.69	120.43	113.91	119.06	117.89	109.51	120.86	105.56	121.06	121.73	119.03	111.07	114.4	114.13	117.11	115.75	118.91	108.53	114.34	111.03	112.87	114.87	120.38	119.11	117.97	114.69	116.49	117.43	119.04	113.7	122.42	125.61	117.65	116.66	121.99	107.9	115.41	117.85	118.42	112.52	120.44
99.554	96.169	101.44	105.04	112.02	96.261	97.319	106.87	98.57	105.94	93.522	95.869	92.401	103.12	100.32	96.822	100.16	103.33	96.844	105.17	101.88	100.72	90.269	94.441	100.62	94.575	101.95	107.07	98.991	100	102.97	103.77	94.256	103.05	97.282	98.013	93.677	106.11	100.8	103.2	115.5	100.63	102.43	98.953	97.462	93.816	98.148	99.705	97.996	109.26
96.528	98.036	108.69	97.955	104.76	96.565	100.06	102.14	93.205	106.37	105.44	98.292	101.65	94.468	94.278	105.38	96.618	105.2	99.494	95.984	102.34	105.49	106.08	103.3	91.868	98.155	99.326	96.19	108.02	96.974	92.974	99.773	100.05	96.287	105.18	98.14	100.47	99.754	103.16	99.646	108.91	102.08	97.816	102.67	103.05	95.953	96.116	101.92	97.569	97.888
99.957	107.66	100.86	105.25	101.54	105.68	105.79	102.83	101.07	94.69	101.85	110.13	104.01	105.27	106.85	103.42	92.918	110.35	108.73	102.33	97.744	103.04	106.19	104.13	104.18	102.86	102.89	105.77	100.97	106.73	107.87	96.552	105.92	111.25	105.41	114.52	107.51	109.44	116.1	108.22	114.15	115.96	101.62	109.17	109.31	109.49	92.544	93.783	104.21	113.88
99.213	103.61	108.45	100.6	110.2	102.15	106.38	110.13	102.94	100.14	111.67	107.12	110.89	95.666	96.383	106.68	101.74	102.13	104.04	105.44	111.85	109.45	105.63	109.24	112.65	110.2	106.72	105.48	104.25	105.76	102.65	99.809	104.53	102.34	108.98	101.67	111.92	106.29	110.68	105.2	109.53	103.19	109.25	104.86	101.82	108.13	105.35	117.36	108.89	108.54
116.52	114.73	115.36	114.32	104.58	111.36	110.4	103.11	110.07	112.52	110.81	112.94	113.94	107.41	106.79	108.18	104.03	121.54	104.33	115.53	107.39	116.68	120.88	116.12	115.04	110.54	110.24	114.75	107.14	111.43	116.06	107.93	120.42	109.04	113.6	110.17	108.15	109.47	106.88	108.7	115.61	116.07	118.74	109.86	118.75	122.32	110.82	114.86	108.19	107.02
104.85	99.232	106.35	105.12	108.8	95.62	108.57	105.55	101.25	104.82	103.91	115.97	110.76	105.93	111.86	112.33	101.59	112.07	106.43	114.94	108.36	111.73	106.95	113.59	113.75	102.02	100.76	99.563	113.37	99.794	103.34	107.61	115.15	104.52	108.05	106.8	113.55	104.46	107.35	110.13	102.89	105.48	94.682	101.74	109.44	108.22	100.76	108.79	97.891	102.86
106.32	108.46	100.94	109.8	104.12	106.9	104.51	105.27	106.4	96.448	106.06	100.66	101.76	108.31	105.1	105.33	104.7	101.48	106.95	101.28	111.81	101.26	106.6	108.5	95.767	105.19	86.671	104.85	104.39	107.4	103.61	108.11	109.31	94.097	104.84	101.45	99.822	100.46	102.17	112.01	108.79	105.23	94.703	103.77	106.79	96.951	100.83	93.613	94.019	113.43
102.32	108.93	117.79	105.74	104.13	100.78	115.33	110.75	113.29	105.18	106.96	112.4	118.54	114.87	103.1	105.64	115.29	103.85	107.87	109.76	113.93	112.57	116.5	114.14	114.21	106.03	114.11	117.11	112.22	113.41	112.1	112	106.11	105.88	104.22	116.03	102.91	109.84	103.19	107.16	99.483	112.89	113.49	109.88	115.34	115.47	102.56	111.8	111.89	111.4
103.1	118.79	112.77	114.59	103.14	117.74	107.5	107.81	111.86	99.624	123.51	106.22	109.88	111.94	114.91	110.72	101.37	106.08	112.55	121.84	107.9	118.12	114.72	110.47	109.62	113.73	110.18	107.32	111.48	114.93	114.48	105.34	116.42	108.21	106.61	118.63	118.33	110.08	117.05	110.32	112.72	115.93	118.93	123.6	111.07	109.76	119.61	111.93	116.48	119.05
111.3	107.91	99.897	97.538	110.71	95.803	101.11	102.74	104.26	104.51	104.61	105.95	104.07	93.2	99.931	106.22	106.58	104.01	98.162	98.959	101.86	98.69	105.45	100.37	93.819	101.91	96.701	88.911	100.08	100.72	101.48	95.976	99.81	92.715	104.46	101.81	96.545	105.25	104.84	93.627	108.66	93.994	99.458	99.216	92.612	94.286	88.159	105.94	87.812	87.942
106.24	99.103	104.83	109.87	104.98	93.545	106.88	105.6	106.79	104.96	114.36	108.18	98.696	102.81	107.89	101.61	116.11	108.68	99.515	95.349	103.06	104.76	109.24	95.538	104.95	98.785	105.5	103.37	111.27	111.77	103.94	105.95	105.97	105.15	108.36	108.66	105.35	110.85	96.213	109.61	105.75	98.58	106.71	114.49	102.5	103	103.95	108.24	103	109.09
110.39	101.43	112.98	109.76	109.56	103.25	117.72	111.45	114.49	109.61	112.23	110.88	106.91	120.52	106.01	106.9	112.38	99.052	112.9	111.16	113.51	119.07	110.7	117.77	108.66	110.84	112.38	121.74	113.72	109.29	122.67	114.01	106.48	116.2	110.14	112.21	118.29	119.42	108.42	120.26	110.09	112.45	109.71	115.06	121.95	114.62	112.38	105.82	112.76	111.43
105.16	100.85	100.75	109.2	112.53	112.67	109.29	108.41	105.79	102.68	104.26	97.74	106.63	114.4	101.95	98.043	114.9	112.12	112.41	104.02	106.41	96.679	100.44	107.13	106.54	101.53	100.44	98.081	101.24	106.41	109.97	113.13	108.33	103.53	104.69	107.29	110.53	107.73	104.81	93.465	102.1	103.85	109.21	105.46	107.37	98.979	107.68	100.47	108.19	114.48
118.96	101.94	105.86	112.92	107.11	110.2	112.95	104.81	104.79	108.83	107.18	115.23	106.12	110.41	119.37	104.94	109.35	111.32	103.07	115.41	115.14	115.65	117.01	114.98	115.61	104.86	108.93	103.21	108.11	110.31	120.56	111.04	117.08	109.52	108.95	111.61	116.9	117.22	110.86	112.61	108.44	110.82	119.13	110.72	119.69	111.41	111.25	107.58	110	109.01
113.25	93.689	119.9	111.76	112.86	106.8	100.37	103.21	113.74	107.26	115.9	112.18	104.43	109.98	109.33	105.2	102.08	107.84	113.32	110.89	111.59	107.26	108.43	105.76	98.036	113.61	102.25	113.21	107.26	103.33	114.55	107.9	114.24	99.635	109.49	116.88	105.31	106.62	116.39	114.45	106.71	103.99	109.8	105.79	114.9	106.74	110.24	113.21	113.25	101.95
113.97	107.91	121.65	113.59	112.87	109.87	102.89	111.38	114.67	110.07	122.63	115.85	111.17	117.3	117.16	109.8	119.66	109.13	112.87	113.95	115.8	112.09	108.13	118.61	112.1	109.31	117.51	117.78	109.36	106.26	109.41	118.75	111.64	106.8	112.2	116.15	111.37	116.35	103.94	111.72	125.98	104.15	118.56	112.84	116.93	110.93	111.85	109.51	119.06	113.88
107.96	107.68	117.27	97.281	106.7	109.49	107.8	107.64	103.47	100.91	105.33	104.06	102.78	105.95	107.59	99.416	109.63	104.68	86.437	110.03	107.12	107.02	100.96	105.45	108.23	96.878	101.63	102.99	112.96	103.31	106.42	98.571	110.87	104.38	108.79	98.779	101.35	113.88	109.61	107.78	99.934	105.81	104.44	100.39	104.07	105.37	100.46	106.07	87.64	104.73
115.71	110.95	122.54	121.2	115.01	121.36	121.79	127.39	118.82	113.96	114.18	122.19	116.06	112.71	118.86	116.61	124.67	124.74	113.18	116	121.62	113.84	103.17	120.37	111.33	110.78	115.26	120.43	118.52	114.96	114.22	123.81	117.42	119.7	111.55	119.85	121.66	121.58	118.93	126.89	112.34	121.09	122.08	125.84	119.49	127.96	112.38	118.37	122.61	117.71
99.925	101.21	110.92	99.568	106.64	105.01	102.97	110.17	103.32	99.463	103.43	112.17	105.62	109.08	97.284	102.75	102.5	98.847	108.73	103.8	101.19	101.04	106.63	97.626	108.96	100.07	104.79	110.29	98.004	96.919	110.77	104.58	108.84	109.69	97.261	108.67	106.07	98.689	113.17	102.68	114.22	111.78	100.05	106.16	104.54	108.95	108.65	107.75	108.76	105.23
108.37	103.4	103.55	108.08	99.514	108.35	108.42	113.01	108.76	95.696	104.09	104.73	100.05	104.52	107.27	92.659	111.31	104.42	97.008	108.91	105.94	108.97	108.05	110.13	111.38	110.6	97.059	103.14	99.741	101.67	107.72	101.83	105.53	100.52	104.06	106.9	108.05	102.25	105.37	101.45	103.07	105.51	100.53	114.58	106.08	106.9	110.82	107.15	102.1	106.17
108.52	105.26	106.91	102.63	111.99	104.64	107.45	101.66	105.82	107.43	104.47	105.75	102.72	95.451	106.25	98.172	105.82	113.76	110.32	111.81	109.44	104.02	107.67	110.85	103.29	112.08	105.53	106.59	97.388	105.5	102.34	104.44	102.33	104.68	110.99	104.99	104.34	106.45	111.32	106.59	101.3	106.03	101.63	101.23	100.23	99.977	99.119	105.11	107.46	101.84
104.52	109	113.12	104.53	102.7	98.098	104.08	105.73	98.363	107.36	104.7	108.95	103.94	101.6	102.07	101.97	107.91	107.13	110.11	111.88	106.3	111.26	101.96	95.374	105.38	103.68	102.44	108.24	105.9	110.25	113.69	109.58	103.38	106.13	111.86	96.298	114.6	109.4	105.47	104.65	111.33	111.53	102.27	110.94	108.24	101.65	112.95	102.98	96.088	109.18
105.77	103.3	104.39	107.52	103.21	101.99	104.27	103.37	105.13	98.389	107.11	101.91	103.79	104.55	103.58	104.05	108.07	100.2	107.93	98.785	97.002	94.472	103.11	102.02	107.27	105.76	106.94	105.72	103.48	103.04	98.674	99.774	97.913	108.44	106.72	110.3	101.54	100.08	103.97	106.21	104.09	103.65	97.519	111.92	101.15	102.74	101.12	104.38	102.86	104.13
115.92	111.55	124.37	104.75	110.2	109.3	116.24	111.38	111.57	101.84	104.5	106.74	107.87	109.11	115.39	112.34	116.76	114.6	113.04	113.41	113.44	107.84	107.49	111.93	107.07	114.64	110.49	113.85	112.43	115.88	115.08	119.68	112.82	116.94	108.11	103.36	112.16	117.04	107.19	110.57	112.72	114.71	113.23	110.85	109.05	109.1	119.47	109.82	116.21	120.05
104.15	107.96	107.24	106.41	115.53	102.35	108.77	104.51	105.55	106.3	106	105.57	106.58	109.47	108.34	101.85	107.72	101.84	107.52	105.77	95.414	108.37	110.29	106.16	102.44	103.64	108.4	106.99	99.71	110.01	103.47	114.19	99.738	111.11	106.88	109.56	102.5	100.69	109.66	107.33	114.62	114.08	102.44	102.72	104.08	103.62	105.75	115.86	104.21	102.15
110.27	114.24	112.37	113.19	110.81	91.464	113.77	87.367	108.04	114.46	120.3	102.84	100.53	103.44	102.8	98.973	103.72	103.41	113.21	110.6	111.64	115.23	99.471	103.58	114.09	100.1	96.908	111.69	97.664	105.33	108.65	112.35	98.673	111.33	106.31	99.832	98.913	104.22	102.52	100.61	111.18	100.57	107.82	105.37	99.236	101.57	104.89	103.17	103.47	103.4
110.77	109.84	112.54	110.16	104.04	111.59	114.96	110.67	108.57	117.15	110.32	109.63	108.19	112.9	108.59	115.39	109.1	109.02	124.01	113.38	109.34	115.04	114.19	107.84	116.45	104.39	118.49	111.96	121.2	116.19	112.12	111.86	115.67	113.03	104.65	109.04	115.13	109.97	116.34	117.78	107.35	118.13	115.68	111.29	119.32	112.28	116.42	109.42	115.47	110.22
101.52	123.79	98.036	110.82	107.97	102.67	102.63	110.16	110.45	110.84	110.26	108.01	111.21	108.89	98.847	120.28	113.23	106.88	122.79	108.48	110.01	109.16	110.39	108.51	105.22	105.87	121.53	108.64	117.22	121.46	113.74	114.97	112.66	111.13	113.91	111.24	113.35	113.65	105.35	107.38	113.84	101.42	111.81	108.14	105.97	114.16	102.76	107.13	114.91	105.94
104.69	101.13	97.286	100.25	107.19	100.86	94.967	95.352	101.98	97.357	103.33	101.42	95.668	106.79	98.902	100.03	100.67	101.85	97.298	95.719	103.03	98.836	98.952	107.03	97.572	98.88	111.16	106.43	105.01	97.407	100.16	103.75	102.75	101.46	106.05	101.56	106.36	108.01	103.72	99.073	104.96	104.16	100.7	98.256	106	98.861	97.398	96.017	97.335	111.65
104.93	106.92	114.93	113.02	118.31	115.58	116.71	109.15	107.05	107.4	114.88	104.14	120.12	113.37	104.41	113.9	118.02	106.14	114.39	109.69	111.58	118.24	110.25	104.01	98.01	112.23	111.78	122.19	112.72	111.93	106.12	99.665	115.2	101.91	107.49	115.1	112.06	111.38	109.03	118.31	118.52	116.85	109.09	111.92	116.15	111.67	102.93	106.72	111.24	113.71
112.12	99.897	105.58	117.31	98.833	111.88	105.14	103.61	101.35	100.64	108.43	113.02	108.51	111.15	111.84	101.6	111.49	106.86	115.04	108.33	106.3	104.02	114.76	107.07	110.87	103.05	109.54	105.3	107.61	107.07	110.29	97.707	95.044	108.49	107.61	100.6	104.92	104.29	104.01	113.85	104.11	105.89	106.37	113.47	104.36	94.552	102.7	119.83	106.85	101.48
122.45	111.77	98.8	105.9	108.7	106.3	115.28	100.21	110.27	106.18	111.65	109.21	108.05	104.16	115.08	116.91	107.24	111.79	112.48	116.63	117.2	103.84	113.25	109.07	113.95	114.74	115.4	107.58	118.18	111.94	105.37	113.71	109.98	114.44	111.88	106.11	107.15	109.95	114.59	114.82	106.68	116.8	115.62	113.14	109.41	113.45	116.81	104.78	106.86	106.89
102.85	105.48	106.13	96.148	109.14	106.84	101.14	106.37	104	108.63	106.97	104.08	99.749	104.25	106.74	108.94	106.12	105.95	100.74	100.73	103.19	105.74	99.335	106.06	104.94	105.79	109.01	101.72	94.619	110.17	101.65	108.26	100.96	107.29	109.84	105.11	91.555	108.74	103.89	106.06	109.6	101.73	99.662	106.25	103.51	109.83	97.239	107.29	104.49	104.61
108.46	108.32	101.92	99.067	92.728	108.32	110.04	113.61	103.42	104.25	107.21	102.81	109.18	95.174	101.5	113.22	101.22	102.9	105.68	115.91	101.89	109.13	97.978	106.56	114.64	107.62	102.15	104.5	106.88	111.46	101.17	100.18	106.15	106.91	106.91	107.92	115.35	103.67	100.74	112.89	115.37	105.18	109.95	102.83	103.73	113.21	105.46	106.23	105.34	101.64
108.42	109.91	103.74	100.34	106.24	98.221	105.42	96.971	96.92	103.02	106.14	104.87	105.53	103.28	106.44	100.42	111.93	95.076	109.9	98.671	100.14	108.43	103.15	100.9	110.59	93.686	98.285	101.59	106.9	106.76	106.47	106.61	108.51	94.595	109.06	110.3	117.53	104.09	99.94	106.83	102.9	98.26	109.91	99.379	103.41	97.591	111.87	103.21	106.06	101.62
101.04	98.083	104.43	99.879	103.07	102.68	104.6	105.29	106	105.55	104.39	102.49	119.92	104.1	112.77	104.67	106.87	109.98	96.148	104.02	109.62	109.8	109.61	113.84	104.7	98.161	110.79	110.72	102.29	106.07	115.4	108.07	110.04	104.44	103.32	102.49	111.61	104.5	109.2	115.64	111.58	103.48	106.65	95.778	106.94	108.83	111.8	104.86	109.13	110.27
110.32	106.34	111.04	111.09	113.8	112.85	108.11	107.71	110.31	106.6	103.35	115.22	102.18	120.66	102.86	118.41	123.1	119.76	107.12	108.73	121.92	101.36	111.2	109.86	122.37	113.21	116.31	115.29	115.34	110.85	112.17	116.65	106.19	112.93	122.15	103.81	111.88	106.24	106.64	114.99	117.97	102.26	106.65	109.74	114.4	112.86	114.46	108.13	111.9	111.64
95.914	105.05	108.75	100	93.756	92.553	96.109	100.83	99.847	94.619	106.72	94.439	98.075	96.167	99.744	96.714	99.338	95.258	112.75	96.64	100.89	91.046	96.087	107.48	99.29	102.93	97.146	102.36	98.91	100.79	100.11	100.04	105	94.317	101.54	93.816	89.261	103.98	106.31	102.46	97.906	102.01	100.58	100.28	95.915	97.683	85.226	102.09	96.874	105.92
116.21	111.6	108.83	104.63	115.15	120.23	107.57	119.32	108.82	116.13	120.66	109.84	114.68	112.92	123	111.82	107.5	123.18	114.39	107.17	116.51	104.11	106.81	123.19	120.37	121.22	116.03	110.6	111.81	113.31	112.76	112.73	112.12	106.04	109.94	109.42	109.98	115.94	113.53	119.68	113.39	106.24	110.49	123.72	114.1	121.33	117.66	110.29	118.94	103.41
113.22	109.32	105.96	111.67	107.13	106.41	103.34	103.56	98.871	108.79	112.02	99.09	104.71	99.107	102.91	103.76	107.67	110.56	104.27	101.28	109.01	108.41	100.93	107.96	104.12	106.79	117.18	97.574	102.28	116.33	113.8	105.98	108.54	106.51	116.24	101.12	103.79	101.62	101.89	96.333	105.63	114	107.31	107.53	109.54	112.23	105.57	110.84	105.41	103.66
102.41	98.94	102.56	100.31	101.03	102.33	95.549	99.96	111.65	92.737	100.49	102.36	98.27	98.793	108.94	103.8	91.396	107.42	91.078	102.55	99.921	93.341	92.871	101.39	108.02	104.37	91.636	100.28	97.836	104.79	91.475	99.041	98.753	99.842	93.52	100.27	101.86	103.62	104.88	110.28	100.93	103.54	107.9	107.11	95.38	104.83	95.793	107.29	101.87	99.339
107.74	100.49	109.06	100.01	94.462	108.37	109.47	104.27	106.74	108.57	109.85	96.893	106.58	95.675	100.97	96.418	105.08	110.11	104.19	106.26	115.1	105.08	110.05	100.93	105.97	105.86	106.3	104.4	104.4	102.22	105.93	109.12	106.74	103.56	104.7	110.82	100.59	113.35	114.06	106.84	98.721	103.56	100.22	117.96	103.7	105.69	104.48	103.18	102.87	100.68
106.39	101.89	103.41	103.49	104.64	106.36	99.996	103.8	106.65	111.95	99.927	106.14	103.64	107.85	103.95	102.95	103.8	101.18	112.4	92.944	104.66	103.76	103.13	104.13	100.88	110.42	113.79	104.37	103.16	110.95	94.138	98.706	98.629	108.39	111.61	103.86	105.85	97.469	111.06	99.477	109.3	102.04	100.53	101.23	107.13	97.443	90.278	102.56	99.943	109.58
106.75	103.88	102.86	102.61	102.47	98.318	98.518	106.13	95.489	108.09	111.34	102.51	110.41	110.44	95.981	110.79	107.76	103.49	108.47	98.292	104.84	96.576	111.26	101.44	104.79	114.35	98.743	100.06	106.29	115.53	106.92	102.47	95.755	108.3	111.83	105.14	98.975	102.22	101.27	107.35	105.67	105.05	115.06	107.88	108.71	110.98	105.77	111.13	103.6	112
100.27	98.111	98.847	90.608	92.226	94.109	103.41	99.122	98.594	93.653	92.383	98.871	101.38	92.055	93.595	105.69	95.732	107.96	99.186	101.56	95.832	106.15	95.898	103.37	104.29	94.197	98.159	98.903	107.69	89.042	102.44	100.42	92.619	96.536	91.818	106.76	92.65	94.291	105.74	95.133	98.77	97.13	96.998	92.714	91.316	98.309	106.96	98.209	96.454	95.709
106.64	95.989	117.16	108.24	111.06	106.6	102.82	102.99	104.66	109.42	109.68	96.61	103.67	94.942	102.91	100.48	110.87	106.3	114.9	105.19	110.59	102.19	107.45	107.84	103.52	101.04	104.32	107.8	118.81	104.08	101.15	105.99	106.68	104.48	112.37	105.5	101.91	99.907	101.33	103.25	108.64	112.24	101.3	112.13	101.94	111.58	112.58	122.26	109.15	103.76
92.141	101.15	100.63	95.755	109.82	95.09	99.668	106.49	103.98	101.46	105.98	99.475	98.111	104.31	104.01	100.51	100.38	102.09	100.95	101.84	100.82	104.16	99.438	97.969	91.609	107.86	101.14	101.07	108.7	94.708	106.33	105.76	102.66	92.964	99.547	97.598	98.788	97.73	97.755	101.27	107.88	92.524	101.44	108.46	98.175	103.43	101.41	97.149	99.339	106.01
102.6	104.97	93.91	106.51	98.739	99	102.98	94.177	106.44	97.428	106.7	110.25	112.86	97.676	95.512	106.07	101.14	99.045	106.16	108.71	96.917	105.38	104.94	108.79	105.77	110.8	101.95	103.49	95.352	100.7	94.911	106.73	105.52	103.1	100.05	101.61	101.4	98.174	100.29	98.752	102.86	109.31	99.45	109.47	106.92	104.7	107.38	113.2	99.983	98.777
95.921	103.99	91.789	96.437	101.9	98.255	109.44	102.3	99.859	98.978	102.09	95.433	86.633	90.34	106.21	100.84	101.43	96.011	99.956	111.84	104.97	96.76	93.448	108.2	103.13	103.88	103.33	98.562	101.04	102.79	103.92	99.536	97.764	98.674	94.751	100.39	95.431	100.1	98.481	101.99	95.139	92.109	106.73	103.52	107.13	92.183	100.63	104.32	101.07	91.474
117.05	107.26	105.69	94.803	103.01	97.917	102.19	107.93	103	100.46	112.08	109.15	107.89	105.32	102.85	106.37	102.47	114.6	102.88	107.76	111.57	113.19	113.71	110.7	95.316	103.54	101.12	106.62	119.85	112.95	111.57	98.835	99.956	96.614	105.89	104.06	104.08	110.62	109.92	106.04	99.204	107.9	104.09	107.71	107.79	105.69	112.65	104.27	104.99	100.57
112.67	108.44	105.76	112.22	108.09	107.47	104.12	113.22	108.07	102.42	104.8	110.76	98.993	104.32	104.89	116.91	107.15	108.75	103.68	119.51	104.96	112.77	97.426	106.98	110.28	109.61	97.866	101.14	115.9	105.12	101.25	102.59	112.07	110.54	100.67	106.08	115.53	102.95	113.8	107.65	106.82	117.23	106.44	104.01	101.3	110.07	99.185	105.17	109.87	106.67
100.7	108.62	106.97	104.29	109.58	109.96	114.01	114.93	108.05	100.35	112.32	101.58	114.99	104.97	107.86	98.158	102.44	104.78	98.362	104.63	112.58	105.47	108.74	113.1	100.48	105.38	108.06	105.16	108.74	102.75	107.47	108.88	106.1	102.42	109.27	108.8	104.18	113.76	104.15	97.572	104.92	113.88	100.8	97.825	109.01	96.441	110.03	113.57	111.73	116.05
102.3	114.64	124.73	117.83	120.68	114.3	116.26	114.09	109.29	122.62	119.16	122.09	108.51	110.12	112.35	114.84	117.48	114.82	114.46	114.21	117.29	118.61	113.83	121.38	110.35	113.99	112.59	120.76	118.4	118.14	114.82	128.59	113.94	113.31	109.82	119.59	113.3	125.96	116.12	117.09	121.24	121.04	125.5	115.21	112.55	125.92	115.08	125.18	121.85	124.86
107.01	110.32	104.88	98.557	110.09	106.24	112.36	116.36	111.46	109.67	105.21	108.31	108.59	111.53	102.36	114.78	106.18	102.56	117.15	112.54	111.34	113.62	106.71	111.35	99.139	103.19	112.46	107.08	114.05	108.69	107.1	110.76	116.18	111.13	114.61	115.87	109.23	111.16	110.93	101.1	106.05	113.46	104.67	106.71	112.41	113.96	107.02	109.77	105.17	110.8
100.32	111.12	101.93	105.26	112.33	105.56	111.68	105.48	97.847	105.4	96.042	101.13	107.35	113.95	98.794	110.01	100.23	117.38	96.486	107.83	114.58	103.17	102.82	101.69	118.76	106.28	105.19	100.37	102.96	104.55	109.24	110.77	103.61	101.06	110.54	97.454	102.4	112.62	111.07	107.35	112.64	104.96	102.85	103.76	108.2	105.18	94.556	104.22	102.68	104.64
111.85	102.28	108.73	102.21	102.51	104.81	111.4	106.58	107.26	104.1	107.09	100.8	96.5	107.74	97.668	109.79	105.69	103.57	105.66	104.83	106.35	95.873	106.01	110.91	98.009	110.37	100.78	93.435	98.419	102.32	102.49	99.187	100.2	100.48	99.948	102.79	101.98	99.023	107.01	105.56	107.68	110.76	105.02	104.41	107.45	103.97	106.48	94.861	99.922	98.356
105.68	110.55	108.53	107.49	106.58	104.01	119.57	104.27	105.58	100.35	105.68	106.21	102.42	100.25	109.44	107.08	115.17	109.31	105.07	103.96	99.308	103.54	104.96	104.72	113.75	101.68	99.495	101.8	107.07	116.74	99.931	98.21	102.55	107.57	92.582	100.88	95.605	109.22	102.52	107.69	105.45	102.37	103.65	102.49	110.96	100.6	98.16	103.96	108.77	108.24
110.42	101.96	111.72	121	108.5	110.82	117.55	104.74	110.32	109.32	119.8	111.17	111.46	108.67	108.88	101.98	111.59	117.6	99.682	111.33	112.01	120.59	111.74	107.8	115.3	113.86	111.25	108.96	110.31	103.71	107.29	114.18	114.13	110.61	98.6	98.635	107.27	110.61	105.51	112.45	105.13	109.54	105.69	113.22	106.89	109.21	108.26	114.68	113.46	107.69
97.465	102.9	100.03	112.21	110.3	106.64	103.95	103.29	113.85	101.7	102.04	112.72	108.87	112.49	102.55	100.14	103.17	110.79	114.22	103.17	106.86	107.55	101.95	104.96	111.84	109.87	104.4	116.59	101.69	101.91	107.91	105.74	98.6	106.28	113.53	102.2	105.51	112.39	111.45	100.49	106.9	103	116.2	99.221	105.11	100.76	116.55	103.86	102.11	113.21
101.57	107.74	97.88	94.79	99.584	99.766	102.53	91.893	99.486	96.578	102.76	105.53	97.415	101.39	107.46	97.646	96.668	111.99	100.44	95.07	103.98	96.512	105.97	101.5	106.96	104.16	103.59	107.2	96.134	98.55	108.61	107.53	107.47	101.09	96.182	90.22	100.6	104.93	104.46	96.621	100.85	105.72	99.559	100.2	104.88	98.696	104.11	108.46	94.401	93.623
108.51	112.86	114.02	114.13	105.89	110.33	113.04	107.95	103.86	119.82	114.87	107.68	113.31	108.4	115.41	115.03	111.65	113.68	113.82	113.62	113.05	112.28	113.19	109.7	114.51	120.41	105.94	112.41	104.54	117.83	106.5	105.4	119.86	115.87	115.58	119.54	114.34	112.79	110.98	101.42	116.38	103.68	111.48	115.68	108.88	108.13	120.74	110.22	112.54	103.29
96.477	91.976	101.39	97.067	103.72	104.24	96.267	100.05	105.93	97.365	101.61	100.44	104.56	97.982	92.43	101.12	100.22	96.921	86.662	106.47	103.67	99.494	103.78	100.64	92.382	97.156	96.218	103.49	102.42	97.006	95.635	103.94	101.49	109.48	100.99	103.16	100.6	96.48	101.09	101.47	98.424	95.418	92.299	89.219	91.693	97.18	106.37	101.72	108.17	104.19
102.28	109.81	101.93	100.9	111.48	111.97	109.78	111.83	107.97	113.08	97.035	116.32	109.08	113.78	114.64	101.14	95.662	106.84	112.12	98.093	109.8	111.66	114.65	112.32	106.21	101.83	104.33	108.35	105.35	104.4	109.62	103.25	110.47	108.3	112.58	104.31	106.35	104.32	99.551	116.24	104.23	106.99	100.02	96.358	107.63	92.902	112.8	97.985	110.97	114.19
98.366	101.86	106.29	99.928	102.15	108.81	96.11	101.45	98.411	89.688	93.18	101.26	106.81	104.34	100.74	95.936	96.589	112.38	102.2	95.789	107.84	95.924	101.89	98.345	102.03	95.754	109.2	100.12	108.93	107.05	105.77	97.819	105.61	95.279	94.937	100.76	96.585	105.17	100.19	97.228	104.84	101.91	109.76	104.84	97.711	90.324	96.807	107.61	98.266	95.67
116.35	111.42	112.1	107.51	113.23	116.01	103.09	112.63	101.07	113.5	111.2	105.39	91.702	106.57	118.87	103	107.57	110.1	101.25	103.67	102.47	108.54	114.68	115.91	108.42	109.54	110.03	106.39	109.55	111.06	111.38	107.04	106.29	116	107.44	102.95	109.51	109.23	109.68	107.92	108.09	117.17	108.81	105.54	109.26	114.61	115.92	107.68	104.94	112.2
111.03	113.89	110.7	110.19	117.41	107.55	113.3	118.76	113.29	112.36	111.47	113.85	115.21	110.76	112.31	102.69	117.41	109.47	111.64	110.48	106.68	114.38	107.09	107.01	112.1	113.53	108.09	112.65	101.73	103.44	109.31	112.35	109.12	108.99	113.52	118.86	106.94	108.2	106.67	118.72	114.92	110.99	114.25	102.46	115.2	105.48	109.29	117.6	106.07	116.75
99.826	101.25	92.167	90.427	100.59	99.128	95.014	105.25	95.55	94.889	96.076	105.94	93.027	98.631	102.12	108.71	100.44	103.73	107.74	105.32	107.55	96.934	95.51	107.76	98.954	100.77	95.532	94.334	94.114	100.66	96.758	96.006	99.637	97.885	94.571	98.907	99.782	101.1	101.42	95.91	104.26	99.06	100.21	97.702	94.627	113.27	99.473	97.108	97.909	100.08
116.32	111.77	113.6	120.22	113.24	109.72	110.87	110.73	109.81	114.05	121.33	113.87	110.54	110.77	111.26	108.54	113.99	102.27	99.012	114.65	111.31	104.33	108.14	104.11	103.55	110.02	116.06	104.67	111.91	116.65	111.95	106.29	108.1	113.44	111.43	116.69	114.65	105.43	107.37	104.68	119.72	109.82	116.63	108.49	111.94	107.27	106.52	109.35	121.77	111.91
109.56	108.47	122.75	118.34	121.66	123.71	124.97	116.38	120.14	126.67	120.43	112.49	117.6	122.48	128.47	111.87	122.4	116.71	116.83	122.38	108.15	117.42	124.95	123.7	112.1	112.92	118.74	121.91	110.45	112.67	115.45	109.71	124.94	118.2	110.8	123.13	122.25	123.16	122.2	118.89	119.33	120.13	115.21	118.75	116.51	114.76	115.31	123.88	131.89	119.96
109.81	107.17	104.97	111.3	106.9	102.24	105.13	103.41	105.76	100.99	103.33	104.31	105.57	104.35	111.7	105.52	106.86	102.96	118.13	105.79	99.248	105.58	101.74	98.228	115.05	105.26	109.13	98.806	105.48	95.765	98.259	106.04	102.11	109.67	107.44	98.692	105.94	112.15	108.66	111.54	108.23	115.96	104.63	108.21	114.05	113.2	97.127	116.08	98.799	102.8
117.16	108.4	111.54	103.14	106.09	112.26	110.62	103.24	103.73	113.46	101.84	112.12	105.02	108.82	114.26	107.17	102.72	105.19	101.08	113.11	104.58	106.31	100.85	99.378	99.523	106.51	108.34	104.25	114.08	100.75	108.15	119.41	105.84	108.68	112.63	104.96	108.73	106.4	108.47	112.62	108.94	98.299	105	107.99	106.79	100.87	111.53	109.4	107.74	108.55
93.267	111.02	112.69	104.94	110.15	101.22	101.32	99.641	106.62	108.73	92.627	103.81	105.32	107.17	88.848	96.069	101.28	101.56	104.8	99.435	108.4	103.95	111.08	95.875	105.73	100.32	108.02	96.544	100.7	110.7	101.06	115.11	99.769	106.64	111.06	106.26	107.25	107.75	107.82	103.72	112.6	110.9	100.9	106.29	105.38	103.44	106.09	99.301	107.32	105.98
101.75	107.4	96.761	96.219	98.755	105.24	106.29	97.938	102.47	104.28	107.04	109.7	108.23	111.33	115.68	98.574	108.53	113.59	106.06	99.282	101.91	112.41	94.468	110.88	102.92	100.71	109.13	107.55	109.81	102.46	114.95	101.37	100	94.952	101.17	99.246	114.34	110.21	116.37	113.84	103.61	107.65	105	101.84	111.45	106.44	104.5	103.1	106.01	97.161
114.16	107.94	112.68	119.03	121.29	112.47	112.29	111.45	119.17	97.619	113.34	125.01	110.15	113.07	109.4	97.735	105.49	109.36	120.17	112.02	123.39	119.23	100.66	108.01	115	116.31	111.04	110.26	110.77	114.02	106.37	107.24	104.36	108.11	105.47	111.51	112.96	108.96	108.48	114.26	109.36	106.27	116.46	113.1	111.33	115.06	111.38	107.33	116.82	105.94
102.71	98.841	106.65	95.49	101.29	106.8	106.08	109.23	97.321	104.72	98.73	105.93	98.823	106.08	106.1	101.58	93.3	106.61	107.36	110.96	102.02	100.68	105.91	102.93	107.04	99.809	104.54	104.37	105.25	98.944	101.46	105.93	103.79	99.704	106.18	103.78	102.04	110.08	106.69	105.91	106.18	103.24	112.39	111.4	92.767	94.324	99.433	111.14	106.78	112.71
106.79	116.9	120.02	109.84	114.89	107.4	106.66	115.44	107.18	107.64	113.33	115.82	117.21	113.04	113.35	111.68	104.94	114.15	112.1	109.11	113.99	112.38	100.17	107.24	111.49	97.736	106.66	111.67	109.69	109.85	107.61	111.87	105.08	114.34	107.34	111.58	116.82	107.86	110.44	106.49	114.35	104.79	117.48	110.63	118.08	102.95	108.95	112.14	123.81	109.89
90.625	88.433	99.156	103.62	100.08	102.89	100.98	97.726	97.019	102.6	96.147	100.53	104.64	103.16	96.607	94.285	96.695	92.597	104.15	93.548	94.345	100.09	91.886	106.97	101.31	91.922	94.554	103.33	100.99	99.488	102.44	94.298	106.86	96.015	97.707	104.12	100.2	103.54	98.852	100.47	92.872	102.36	111.54	98.952	101.92	90.892	108.44	102.42	99.898	110.26
116.87	113.19	115.53	114.77	115.2	114.09	111.38	117.58	111.27	109.59	107.69	110.17	114.48	109.54	110.96	114.99	108.91	112.16	115.91	116.62	111.25	113.16	113.36	105.34	117.75	113.26	111.47	108.15	109.75	111.04	112.84	102.96	115.4	107.39	108.2	112.73	113.35	111.43	111.14	106.96	101.87	112	108.05	121.39	112.46	110.33	117.81	97.458	115.94	108.96
108.69	105.79	113.97	110.58	109.82	105.62	104.85	102.53	106.43	110.21	105.08	109.92	106.18	107.96	104.49	105.9	100.53	110.26	105.16	108.79	110.25	108.9	104.3	98.129	96.871	109.02	109.42	103.44	105.03	106.84	109.51	106.2	107.07	111.51	98.14	109.18	103.45	98.466	115.34	106.15	107.79	112.5	111.74	107.5	97.142	112.37	104.73	106.41	96.814	107.49
100.11	102.01	100.31	102.78	112.53	111.21	104.22	97.335	106.39	99.683	105.45	113.96	110.53	108.64	108.92	109.36	103.11	106.71	111.32	106.33	104.79	107.99	104.65	109.88	106.8	100.55	107.13	108.99	102.51	97.035	105.81	107.84	99.065	109.89	105.43	110.72	106.05	104.19	101.85	109.74	112.86	107.75	113.55	105.15	106.99	98.134	95.506	104.14	104.14	103.95
107.42	102.06	112.09	107.43	114.69	109.31	104.18	107.58	110.52	105.69	99.724	102.56	112.4	107.83	111.44	101.31	100.27	98.943	106.13	112.31	110.59	90.238	106.06	100.01	105.32	102.61	111.36	95.637	103.47	108.55	115.59	104.33	103.79	104.35	100.97	120.48	109.09	108.25	99.559	109.36	112.83	107.44	105.55	96.596	109.84	105.48	111.4	96.15	103.86	105.43
118.76	118.68	104.6	111.88	128.14	108.97	103.32	109.8	113.8	111.76	108.49	118.18	111.07	120.03	112.01	112.83	118.96	113.58	124.71	108.19	118.08	102.85	114.93	103.1	109.52	113.87	107.46	116.3	107.52	112.12	111.69	112.69	109.62	110.13	111.29	120	102.7	104.56	108.78	108.97	121.6	112.54	124.77	109.47	116.34	121.49	114.45	111.28	112.54	117.4
92.082	103.55	102.85	104.9	100.89	95.767	107.67	104.36	101.12	101.32	94.576	109.61	96.243	104	98.105	101.78	97.082	92.863	102.84	95.876	100.3	103.89	102.82	94.169	112.09	96.501	105.75	101.29	96.585	103.81	100.68	101.2	91.529	97.177	95.151	102.54	96.867	94.412	94.057	89.432	99.763	108.98	98.375	100.5	102.83	99.349	102.9	94.298	100.11	99.555
111.39	113.86	111.31	108.38	105.62	105.3	106.03	111.88	109.97	106.79	105.23	104.61	108.29	101.72	110.69	105.57	106	102.96	102.64	108.71	102.44	96.104	99.596	105.3	100.47	112.8	106.24	104.43	100.54	94.137	103.92	117.88	105.74	104.85	100.95	107.15	105.81	97.713	103.09	99.959	109.77	109.61	103.66	111.31	110.9	106.66	99.164	108.19	103.72	99.255
96.679	104.6	112.17	107.81	106.11	100.46	96.091	107.4	108.41	105.26	115.72	109.71	108.4	94.817	104.49	117.63	102.13	104.34	109.03	102.17	114.44	104.73	102.04	105.31	108.11	107.98	108.6	100.34	100.88	102.52	105.27	103.74	96.19	107.13	108.54	111.93	104.61	94.235	100.81	94.886	100.12	108.39	106.86	103.23	102.34	94.857	108.93	106.52	105.62	95.772
112.31	116.34	112.05	109.8	107.25	111.8	110.86	108.64	114.47	117.23	108.89	117.65	113.31	116.33	104.97	116.87	118.05	107.66	107.97	116.5	110.16	116.56	101.18	114.49	112.72	119.68	110.57	110.16	116.62	119.49	103.7	118.31	116.65	114.61	121.54	116.01	106.52	106.02	109.17	111.03	100.88	104.04	107.99	111.84	108.96	122.93	115.68	114.19	111.49	125.73
103.13	103.85	111.37	103.22	107.4	102.78	98.809	106.7	105.02	105.01	100.77	111.74	111.34	105.57	108.12	109.43	104.22	108.67	104.74	115.97	106.04	108.65	107.34	102.87	107.65	105.4	99.407	103.22	96.163	105.47	101.2	107.22	112.27	103.66	107.22	98.693	102.76	105.2	97.529	101.2	111.79	105.33	103.64	100.97	100.96	103.22	101.58	102.3	101.77	104.89
104.27	97.571	112.48	101.69	98.901	100.41	109.49	98.325	103.37	102.24	92.199	97.269	93.734	100.09	106.69	100.82	98.371	98.48	98.141	95.212	91.934	94.86	103.54	113.04	96.101	98.462	91.733	96.536	106.09	104.37	100.92	103.33	103.27	94.585	105.91	98.423	93.721	102.6	104.06	101.17	101.77	102.53	104.73	96.562	97.511	101.58	100.55	103.72	90.851	99.432
109.95	102.1	101.74	92.309	93.603	99.35	99.061	99.413	97.016	105.36	100.96	92.793	96.572	107.41	106.8	98.454	97.972	106.96	109	98.216	88.615	98.512	103.58	99.869	93.792	106.48	107.43	99.2	95.776	99.985	97.56	104.3	95.389	102.23	99.504	90.94	103.92	104.71	96.022	109.87	99.96	98.051	92.982	96.404	109	101.4	96.011	101.37	103.08	106.28
116.54	114.6	119.78	126.78	117.39	119.06	115.35	122.17	112.62	127.84	109.85	119.9	119.51	118.54	116.61	116.1	109.52	119.23	112.13	124.25	115.48	119	120.84	121.14	108.38	122.39	114.74	116.28	123.91	122.26	105.68	121.83	114.51	120.56	115.35	121.16	122.65	116.09	106.13	116.69	128.84	117.59	125.37	114.74	111.55	118.62	114.65	116.49	121.92	119.19
107.51	120.06	110.39	111.94	105.89	114.43	107.62	109.73	99.721	104.1	108.06	114.1	115.91	104.34	102.05	110.92	108.47	112.33	113.51	116.54	110.54	113.6	116.47	104.66	112.71	111.2	112.52	104.12	122.43	110.66	106.56	105.26	112.06	110.61	114.19	106.8	126.77	104.29	104.03	109.38	107.7	111.19	111.98	106.95	116.97	114.69	118.44	108.44	109.18	106.19
103.92	101.6	103.15	101.96	96.189	106.04	101.09	109.35	110.32	107.32	112.03	102.49	101.16	101.56	106.69	112.5	107.8	108.99	98.057	102.73	116.6	108.55	107.9	110.13	106.15	104.55	109.68	98.127	111.65	101.38	103.08	113.63	110.34	100.41	98.551	98.535	107.44	104.94	108.46	96.361	105.03	102.62	114.14	105.06	105.21	107.54	105.65	109.11	112.92	110.92
104.39	112.99	101.53	111.24	113.3	100.39	103.28	108.25	102.12	104.93	109.2	110	98.27	103.08	103.22	102.11	108.47	106.46	103.38	109.31	108.7	104.85	100.98	105.54	105.08	113.13	114.44	103.57	103.16	98.556	110.6	105.67	109.32	99.124	107.2	96.197	105.08	112.34	101.07	106.52	112.07	99.009	106.42	110.05	101.93	95.613	107.12	110.87	106.34	103.94
109.25	114.13	122.61	110.92	108.76	115.08	120.65	112.46	112.15	110.9	111.27	110.01	110.33	123.94	107.6	113.95	102.19	112.68	107.47	106.18	116.01	111.57	118.05	113.85	115.78	118.82	112.77	127.77	110.91	124.88	109.31	108.29	115.05	112.47	113.86	107.3	107.72	120.49	120.73	125.7	111.07	115.84	107.26	109.58	111.31	116.34	118.23	106.67	125.47	113.39
120.2	105.89	102.32	110.49	115.93	113.37	108.39	118.85	111.26	115.34	113.98	105.05	107.13	105.3	115.01	109.72	113.58	115.49	112.09	104.28	108.87	100.99	109.74	119.87	111.7	120.13	111.69	101.55	109.63	112.29	116.69	115.6	102.92	105.34	120.46	103.61	111.97	113.36	104.96	115.29	106.65	113.03	116.61	113.15	107.62	115.49	114.34	105.81	103.05	108.61
106	110.73	99.308	100.93	104.12	108.02	106.34	108.58	107.12	109.22	99.086	109.16	113.64	114.44	105.5	98.527	111.47	107.18	113.05	109.28	102.52	104.48	106.51	112.03	107.17	114.9	109.86	114.94	108.82	101.84	114.26	102.4	110.86	102.89	102.91	110.06	111.28	101.5	108.78	104.69	105.02	107.17	104.72	105.67	106.9	107.08	105.76	103.3	106.42	107.09
113.27	106.26	110.82	113.76	113.46	115.04	106.53	108.53	112.71	101.48	107.56	112.05	122.3	120.5	109.87	104.14	109.17	106.19	112.37	113.27	111.53	112.52	107.5	105.13	103.42	112.12	104.56	105.24	105.91	109.98	111.81	116.56	103.43	117.92	109.49	119.97	100.81	108.54	111.66	105.65	125.17	105.95	114.78	105.74	108.08	113.07	111.48	110.37	109.83	105.01
105.05	94.667	94.051	99.41	102.28	91.466	111.3	97.277	99.578	100.57	103.91	98.481	110.27	101.52	106.9	98.72	86.576	107.01	92.859	100.7	103.95	98.332	106.76	95.422	104.97	101.12	99.518	98.653	105.58	98.84	95.344	108.01	108.44	95.271	103.52	103.2	91.249	93.793	96.038	111.11	95.843	102.38	85.715	98.213	97.149	98.156	101.85	100.03	108.2	99.371
107.59	119.1	107.86	96.558	119.03	111.11	113.67	105.31	107.17	112.21	117.1	112.16	116.02	108.47	112.59	112.09	110.1	115.53	113.54	108.51	117.99	111.66	111.06	113.46	111.69	106.9	109.1	101.19	111.75	119.48	97.272	112.24	107.14	111.73	115.09	110.74	110.44	113.3	113.1	111.03	118.95	120.67	117.61	115.6	115.97	111.21	111.64	111.21	112.3	109.91
122.99	119.91	116.59	124.75	123.28	118.62	117.42	116.5	119	115.13	113.16	106.82	118.17	126.73	110.19	113.52	114.18	118.39	123.7	111.49	120.71	113.08	112.07	111.68	116.7	123.12	126.13	115.29	124.27	108.45	130.24	121.74	113.93	125.02	119.59	117.57	119.05	119.12	115.45	116.3	114.21	117.93	112.33	104.21	116.2	115.69	117.47	125.28	116.86	115.52
103.97	108.47	106.09	109.14	106.93	101.38	108.06	114.04	103.59	108.71	105.6	104.53	98.637	98.902	100.87	116.26	110.84	119.21	100.76	105.09	98.75	110.22	103.64	95.823	101.7	108.45	104.26	110.11	104.69	107.15	114.37	104.92	103.76	102.2	102.16	118.49	104.36	108.37	102.06	106.43	101.86	104.16	108.77	102.66	102.66	114.08	108.14	108.21	97.943	103.1
119.59	105.89	108.87	110.46	109.75	110.27	122.98	112.2	107.64	112.98	112.52	107.13	110.51	112.69	116.59	111.55	109.28	106.44	113.37	112.54	110.64	109.06	112.57	107.92	113.07	110.32	106.35	110.73	118.18	107.18	109.79	109.85	112.25	113.11	111.78	115.03	121.62	109.81	119.49	113.75	108.96	107.76	103.7	117.88	110.76	108.08	104.5	118.9	116.36	116.83
103.15	108.46	103.1	107.08	101.6	109.01	110.58	116.65	108.51	109.36	98.616	102.49	103.28	103.25	102.41	97.466	109.92	117.08	99.795	104.21	103.8	103.58	105.66	112.85	95.326	98.67	100.33	105.53	101.19	97.694	104.12	112.77	114.57	98.501	108.24	106.06	110.27	99.458	106.1	103.3	104.76	107.52	109.31	116.23	107.82	104.81	108.49	102.67	100.83	101.54
108.67	115.89	115.93	108.82	117.28	124.59	120.88	115.72	111.78	109.73	111.74	115.92	117.53	111.42	112	114.09	112.54	114.96	117.95	105.49	103.64	106.59	112.23	106.61	115.33	118.48	110.86	113.08	112.19	110.21	114.39	112.89	117.73	107.24	113.42	112.38	111.39	111.19	113.99	104.06	111.2	116.26	111.23	106.36	115.83	103.42	118.03	101.37	114.73	100.36
90.125	94.543	97.898	98.175	104.12	100.2	97.519	96.552	86.988	97.898	97.321	101.95	102.14	93.249	90.098	99.248	106.53	101.56	102.95	93.59	103.12	91.017	103.04	104.56	105.03	106	105.75	96.351	103.42	109.63	106.96	104.76	102	95.706	96.509	100.74	105.72	100.53	101.07	101.6	101.93	93.699	101.99	99.273	104.87	97.537	92.84	93.555	106.55	102.01
101.22	91.159	102.82	105.87	108.76	99.596	109.46	104.83	112.36	101.34	97.324	105.76	106.17	101.39	104.86	106.33	107.6	105.81	111.12	108.73	103.65	103.67	97.115	105.23	111.76	107.31	107.9	102.98	108.59	101.84	106.86	108.21	98.914	107.58	106.22	96.877	117.51	111.14	116.78	104.81	111.2	111.85	112.77	101.39	106.79	101	101.3	111.65	100.56	101.18
103.9	100.62	108.64	103.43	108.2	112.82	109.12	112.54	112.86	112.89	114.72	120.35	114.72	112.77	115.28	111.23	111.62	111.58	111.34	108.08	109.67	97.71	104.8	108.22	106.93	106.19	112.25	113.29	116.14	108.68	118.62	116.34	118.96	115.03	105.72	115.82	108.83	116.18	116.93	108.09	107.92	104.97	116.79	103.91	109.26	108.14	115.57	112.89	113.44	99.711
104.49	98.739	99.041	108.26	111.11	117.3	104.89	111.97	119.12	113.86	113.63	97.005	106.49	100.1	110.17	114.58	105.01	107.84	96.363	105.02	109.96	97.012	113.05	101.26	101.97	103.92	94.945	105.77	103.6	102.28	108.93	103.38	102.66	106.4	114.37	105.18	107.87	100.2	111.8	97.553	109.09	100.3	94.26	100.98	100.81	117.58	86.594	100.44	107.19	102.53
98.741	95.087	103.89	108.78	84.016	103.22	99.15	108.06	98.627	92.785	102.14	99.333	99.133	98.181	103.07	96.456	110.5	101.39	108.31	110.53	97.215	102.6	102.65	93.651	100.34	97.983	105.45	96.548	100.79	101.38	99.87	105.96	105.76	104.51	95.326	99.949	96.225	104.89	93.647	104.43	94.204	101.75	92.099	105.22	102.14	97.93	101.68	95.072	89.325	99.972
96.987	104.48	95.789	112.48	104.3	104.58	100.15	105.11	100.7	106.99	116.64	101.84	115.31	103.54	109.2	104.83	107.54	103.06	106.53	105.41	103.66	98.26	103.26	108.1	101.87	110.74	102.74	105.5	111.61	101.69	115.25	102.03	110.68	100.97	109.42	100.71	96.266	109.07	97.148	112.71	96.11	111.37	100.38	101	108.83	103.97	108.21	104.08	99.912	99.71
102.12	104.55	105.6	101.34	113.44	115.79	104.92	113.43	103.12	105.6	90.035	108.47	108.47	101.95	107.71	105.52	115.23	110.26	99.577	101.01	114.47	109.53	104.62	112.17	105.5	107.82	97.655	98.547	102.17	102.43	105.72	101.52	107.94	105.06	112.07	103.91	107.39	114.56	96.502	105.81	108.19	110.34	115.25	108.44	105.23	103.95	102.39	95.189	108.94	108.72
102.46	106.48	102.13	96.126	105.31	109.19	95.2	105.88	103.07	108.27	110.67	106.77	106.13	104.8	109.71	100.99	106.54	104.86	108.76	102.69	99.886	112.12	101.42	108.59	96.112	98.876	107.08	104.69	102.98	103.1	108.99	109.35	107.86	112.3	96.745	104.44	104.42	105.37	100.17	100.86	101.56	97.307	110.52	102.8	106.83	107.37	96.089	97.899	105.69	105.41
116.07	106.54	106.42	108.2	117.14	120.18	109.81	111.75	105.71	110.9	103.67	100.32	114.01	103.05	110.51	116.41	119.24	110.6	109.87	115.9	111.01	108.13	107.06	111.66	116.05	117.92	109.21	100.72	102.51	110.87	112.18	117.36	103.5	112.94	114.17	108.99	126.75	117.65	111.12	115.52	107.97	108.85	114.79	103.77	114.96	110.13	117.86	108.33	109.1	113.12
115.84	110.68	101.17	100.76	107.62	101.3	99.536	109.42	103.95	103.03	103.55	107.29	106.64	110.62	105.39	108.59	98.425	109.87	109.41	92.435	103.4	104.16	107.36	107.01	103.36	110.68	94.456	111.94	106.67	104.82	105.15	107.92	104.82	100.24	111.18	113.83	118.95	101.33	101.51	106.86	108.11	99.761	96.32	117.17	104.19	106.32	103.99	103.58	112.69	96.199
108.1	98.954	102.75	103.19	109.61	100.85	100.6	108.06	114.21	104.21	114.76	107.73	106.72	115.42	108.02	101.32	111.33	102.7	103.63	105.57	98.285	110.82	109.26	103.21	107.85	103.77	103.1	115.7	109.12	101.59	100.26	104.3	99.429	97.95	100.16	114.49	109.72	115.31	118.06	103.25	102.24	104.27	102.68	108.65	109.08	103.11	100.4	98.669	107.84	103.67
115.8	107.1	113.76	116.22	105.5	108.58	114.57	106.54	110.3	114.5	109.14	107.35	117.17	109.53	116.71	113.77	107.54	107.06	103.65	110.5	101.26	116.94	107.33	111.31	119.49	102.23	115.44	115.77	109.93	112.45	110.55	109.32	112.71	109.87	101.82	112.16	116.43	104.1	108.27	107.7	107.24	106.36	124.48	113	111.91	108.5	110.73	112.94	107.67	110.65
111.87	106.65	111.93	106.82	113.93	111.03	117.25	106	110.1	109.56	117.71	116.29	113.7	102.38	113.81	115.34	110.15	109.05	120.65	123.11	107.86	105.28	105.47	113.91	118.14	107.48	119.55	109.55	109.93	122.94	112.55	108.31	116.66	104.64	109.43	118.71	121.94	107.68	116.87	112	116.87	111.47	108.68	102.55	109.46	115.6	116.92	109.15	114.65	113.79
109.39	109.24	106.05	110.62	108.84	105.84	105.6	100.16	114.54	103.53	102.14	112.2	94.56	100.05	106.65	102.77	99.428	104.59	108.23	100.78	99.943	105.5	101.72	103.06	104.82	104.66	110.01	107.77	106.55	107.46	103.64	103.43	98.441	105.39	108.82	105.57	105.28	109.98	104.8	110.12	105.86	99.774	106.15	109.85	97.17	119.43	94.319	104.54	106.86	97.833
101.58	105.78	112.7	112.44	106.4	107.82	109.78	107.64	110.12	109.65	111.63	101.51	105.44	106.85	104.81	107.84	103.24	98.438	107.46	104.7	104.4	109.22	113.25	108.3	101.52	107.6	110.43	99.8	100.35	102.05	104.86	103.75	113.78	110.99	104.72	101.81	110.82	114.76	104.38	102.94	101.33	107.76	112.93	112.47	107.65	110.01	100.85	92.384	103.99	99.488
105.65	113.81	114.09	118.02	112.73	112.28	106.31	105.06	107.36	111.79	110.29	111.41	114.04	110.3	107.02	102.63	106.99	106.59	106.24	109.05	104.04	111.17	107.3	103.99	110.8	111.37	107.95	105.19	104.51	109.77	103.61	111.54	111.18	112.09	111.13	103.51	112.29	117.79	111.06	122.57	109.99	116.3	115.03	109.6	106.28	100.79	110.94	114.13	105.19	111.12
109.26	97.508	103.34	106.55	109.7	113.99	103.5	104.82	103.49	99.672	108.3	109.02	103.87	110.65	113.1	101.31	107.85	105.93	103.03	107.28	101.86	110.84	99.057	109.87	107.03	104.94	97.18	110.63	108.1	101.5	105.94	107.06	102.99	99.654	100.44	100.69	106	110.53	114.63	109.66	95.813	105.66	112.33	102.49	109.9	105.02	111.32	107.13	97.698	101.28
87.37	102.02	103.86	98.656	99.758	101.88	101.76	92.972	101.65	94.344	94.139	102.54	100.19	97.885	101.89	91.838	102.47	103.75	100.32	104.93	106.16	103.53	98.602	104.64	99.913	103.1	101.11	91.842	91.876	102.23	105.48	100.34	97.509	101.24	105.69	94.884	84.72	102.27	99.2	97.782	102.11	97.133	96.114	107.53	102.22	90.69	104.35	94.242	98.821	94.707
110.52	111.26	116.26	113	115.33	112	110.23	114	109.74	109.91	105.63	121.63	102.51	103.46	109.2	114.48	103.74	96.23	118.83	111.02	109.2	107.4	105.51	109.08	106.88	103.8	110.69	116.97	102.48	109.41	111.89	114.14	113.47	113.22	111.03	105.84	111.73	115.89	109.32	108.6	97.086	113.33	105.1	110.3	111.51	117.32	116.93	114.37	104.03	112.55
116.73	110.03	106.17	111.92	112.82	110.91	109.43	118.48	121.32	105.35	105.03	110.83	115.55	111.62	101.8	111.17	106.38	106.85	112.23	116.85	115.09	108.37	109.71	113.56	107.42	114.31	105.91	108.13	115.23	109.04	115.01	111.24	112.5	109.73	114.03	103.02	106.41	96.309	110.13	110.88	111.4	115.09	112.23	116.16	113.33	118.25	123.21	109.89	107	106.64
116.41	114.58	115.24	115.54	119.65	118.32	125.79	114.96	115.94	114.45	118.6	121.81	113.6	124.94	123.84	119.72	118.75	122.37	122.46	122.43	117.16	116.08	115.33	116.32	116.84	110.37	125.19	125.42	121.1	116.96	109.92	109.29	126.58	117.79	111.7	127.86	111.75	117.99	120.22	122.06	121.04	114.36	124.52	115.92	113.4	120.58	117.11	117.92	112.82	117.2
103.45	102.02	97.487	87.706	102.06	97.761	100.38	104.49	102.9	103.93	95.574	102.37	103.04	92.749	103.85	110.54	94.569	96.06	90.633	102.64	100.44	99.059	104.2	102.05	107.63	104.69	94.78	94.073	100.26	105.92	99.289	97.484	102.57	107.45	97.46	90.443	94.382	101.78	99.431	101.29	96.48	109.23	95.418	109.23	100	95.146	98.447	108.96	99.328	105.72
102.79	108.86	104.8	109.09	108.65	101.03	104.83	108	103.93	101.55	104.94	106.67	104.98	101.29	107.87	107.61	106.49	104.88	106.96	105.11	101.84	99.779	105.42	115.49	107.94	114.78	104.42	106.88	110.69	111.43	117.4	109.86	112.37	106.69	102.19	115.03	108.64	100.16	101.25	104.87	101.87	111.83	105.23	99.78	110.69	103.08	110.45	109.67	109.14	107.7
111.53	119.06	112.25	113.76	115.3	117.2	119.79	102.31	107.78	116.53	109.66	106.02	108.5	116.92	103.77	116.16	113.46	99.023	110.02	108.98	110.21	114.04	110.12	103.73	116.96	111	114.93	108.23	103.54	117.69	105.12	106.31	113.27	115.3	114	106.3	118.4	100.4	113.91	116.6	108	99.029	111.92	109.09	113.92	97.556	114.08	109.73	117.1	116.34
118.77	101.83	114.99	108.97	111.48	106.26	117.43	107.82	115.62	105.23	109.7	111.45	111.81	107.77	113.97	109.14	120.86	116.02	119.36	107.71	116.2	108.08	114.26	105.59	103.08	106.76	116.75	116.63	106.33	104.12	109.13	115.14	110.73	104.5	114.14	122.74	109.37	112.85	109.57	106.91	105.01	116.22	116.44	112.17	117.4	115.49	114.19	111.27	113.04	117.65
112.11	97.048	102.2	101.23	100.91	101.63	104.24	108.11	103.27	108.27	108.26	105.33	101.25	106.33	103.13	105.77	102.74	103.91	105.55	101.81	105.53	104.37	106.61	109.95	111.82	103.58	96.547	107.97	108.43	102.94	105.1	107.2	115.48	104.7	104.81	95.177	114.23	104.71	104.32	105.1	108.06	107.86	105.83	105.42	113.38	106.88	119.02	108.94	101.44	108.51
110.84	118.21	105.68	107.66	110.27	108.5	111.2	114.01	105.33	113.59	111.12	115.05	108.49	110.62	107.39	109.35	106.02	110.78	112.64	110.41	121.44	107.15	108.03	111.17	120.45	111.3	113.11	108.51	114.09	108.98	111.97	106.07	106.05	118.25	114.17	113.01	105.85	118.97	120.93	108.27	110.66	112.2	105.84	113.87	106.3	110.16	111.74	109.11	104.92	112.93
112.04	107.74	114.44	101.7	106.73	117.81	110.28	106.08	119.17	111.75	115.94	115.75	104.04	106.88	114.41	110.67	119.62	114.7	104.17	109.82	111.04	116.06	111.31	110.39	110.17	119.12	108.15	108.65	114.13	100.73	115.36	115.18	115.48	107.41	119.45	108.55	108.63	110.03	115.06	114.31	108.88	120.44	106.23	113.79	108.63	111.62	108.9	109.84	106.03	115.14
109.97	116.95	106.56	107.91	110.92	115.87	111.09	109.55	109.03	119.33	112.68	111.96	118.29	117.01	117.76	116.04	108.19	111.05	117.96	112.66	108.45	108.12	112.57	115.62	113.31	110.47	105.39	112.89	113.15	107.3	108.3	103.75	119.28	117.28	110.7	114.62	105.47	111.17	112.92	108.61	105.7	98.692	108.01	114.18	118.55	107.26	111.11	102.72	120.13	106.73
103.32	113.3	112.49	114.44	106.71	105.73	109.07	117.29	98.889	112.09	118.43	105.66	115.38	113.36	108.92	104.82	103.92	110.36	104.83	105.05	113.5	110.59	104.48	106.14	113.5	107.54	107.27	114.94	117.28	110.45	109.26	108.3	120.06	109.01	112.63	101.35	108.04	107.24	106.31	107.94	104.96	111.47	111.38	110.43	107.59	111.01	113.16	112.56	116.86	109.89
112.67	107.28	109.79	109.9	114.83	113.34	117.45	108.97	107.02	114.94	108.61	113.51	116.93	109.79	114.68	124.63	114.85	113	111.64	111.89	107.91	107.89	108.36	106.81	110.52	101.7	111.14	114.23	116.98	110.08	112.55	117.42	112.77	113.56	112.51	115.94	109.72	111.1	110.36	109.73	108.45	111.45	112.83	120.06	104.22	110.59	119.56	107.64	106.54	108.95
103.88	104.12	107.87	113.1	108	102.93	99.306	110.18	108.67	109.41	110.81	104.04	103.39	104.47	106.63	105.4	102.57	112.26	110.58	103.01	106.91	96.573	100.68	106.29	115.71	109.06	102.15	106.74	103.6	112.59	105.78	106.2	100.49	101.68	107.23	91.981	101.69	99.455	95.015	99.881	107.91	102.61	98.48	104.63	103.73	110.3	114.01	110.37	96.425	104.93
107.14	103.48	110.38	107.13	106.59	112.45	111.36	102.37	101.8	111.1	115.63	102.2	93.273	104.33	103.61	99.38	102.93	110.38	106.08	105.15	99.758	106.01	103.7	98.75	112.87	106.43	103.2	104.39	107.57	110.85	103.52	110.79	107.61	104.4	103.69	114.96	103.25	110.27	99.533	108.77	103	95.631	97.024	98.401	109.59	103.27	100.19	105.69	97.653	103.12
112.3	109.05	110.95	114.13	117.6	108.46	110.12	104.08	107.99	105.69	116.82	114.98	107.75	112.29	103.76	105.09	111.38	112.63	117.58	122.47	102.42	114.02	113.75	105.83	115.97	121.12	112.49	117.37	108.16	113.14	107.16	107.78	111.01	109.61	109.28	115.58	123.43	124.73	120.72	115.93	116.84	114.31	116.22	124.27	116.03	112.92	114.43	115.28	117.08	113.44
105.77	108.64	104.45	100.24	105.29	99.905	115.43	103.86	103.64	100.7	101.77	111.16	97.141	110.42	102.28	111.29	105.41	92.544	111.13	104.72	112.91	100.5	104.02	99.713	109.96	119.14	106.87	97.987	97.654	106.56	107.39	100.71	112.65	102.49	106.43	106.15	111.2	114.16	104.86	87.835	113.13	107.18	95.792	103.49	108.39	113.49	95.02	107.64	107.26	105.31
106.25	104.51	103.27	108.68	107.64	104.62	109.63	104.96	97.553	108.9	104.12	101.04	100.05	117.69	114.19	111.02	108.94	117.81	101.09	112.2	100.62	113.06	107.19	102.21	98.82	111.14	103.12	99.973	104.93	103.65	103.8	110.9	106.9	113.59	106.64	100.42	103.31	105.01	111.11	89.562	106.09	116.22	103.1	105.8	107.94	109.4	103.93	102.43	105.39	107.6
116.41	108.98	109.73	110.06	111.25	106.59	109.71	105.38	118.24	109.81	121	112.74	109.36	114.2	114.54	99.816	111.31	116.93	110.92	115.24	109.76	113.39	105.09	106.75	108.82	110.42	109.45	102.67	101.44	108.28	113.9	106.54	110.8	113.86	104.18	111.16	108.1	115.73	106.14	108.56	108.95	109.66	111.66	108.39	114.38	107.8	112.9	104.01	110.39	105.37
95.783	107.29	108.81	109.25	109.06	116.33	103.26	102.47	97.602	109.71	102.52	111.56	103.98	102.08	94.741	98.875	110.76	112.69	104.1	97.937	94.394	102.36	104.71	105.18	102.21	105.51	112.07	97.064	109.22	106.03	95.765	112.68	104.29	106.69	99.218	94.561	90.577	97.972	101.8	102.38	108.61	99.466	107.19	109.62	101.05	103.58	108.01	108.12	98.732	100.08
101.23	100.72	88.92	91.553	99.587	100.03	98.988	105.53	85.49	99.88	93.937	100.8	91.438	107.61	96.619	92.27	95.63	98.602	95.142	102.29	96.731	96.55	98.931	99.373	97.529	91.596	101.91	95.259	95.655	105.92	98.211	101.69	99.841	103.07	97.438	96.726	101.75	103.03	102.48	100.14	98.622	92.496	103.12	104.04	99.793	98.025	104.27	96.635	101.63	107.91
103.28	109.92	99.38	91.853	95.741	105.1	101.5	92.62	100.7	96.079	98.083	88.731	102.29	102.11	91.516	97.822	101.82	89.77	105.08	102.42	97.28	96.9	94.418	95.834	97.909	111.81	96.19	107.01	100.26	99.685	104.2	108.55	95.033	100.92	105.62	98.155	92.766	91.316	108.72	95.889	99.759	94.79	103.63	94.507	108.01	107.78	102.72	97.545	106.88	98.502
111.77	106.55	101.85	110.89	106.04	101.89	104.78	106.34	104.63	105.93	99.901	103.73	108.74	102.81	110.81	104.08	106.58	105.78	107.32	110.48	97.341	104.8	107.48	105.56	103.12	110.94	102.73	103.37	112.03	96.514	103.59	101.48	110.79	103.29	105.84	105.45	109.13	104.36	103.31	108.43	107.49	98.019	106.21	111	102.08	111.08	93.906	105.85	110.13	105.87
111.68	123.51	116.02	107.61	111.39	112.06	111.48	113.87	109.19	113.8	120.78	113.62	114.1	113.62	111.16	117.01	114.68	116.06	111.48	121.98	114.54	112.11	106.88	111.01	113.38	104.63	102.04	107.05	112.65	120.51	111.92	116.38	108.84	110.13	110.85	119.37	109.99	119.61	108.79	109.26	111.73	119.13	113.06	106.88	121.12	114.11	118.7	114.9	109.91	117.53
111.28	114.38	111.85	117.19	100.92	110.74	114.76	110.84	107.22	105.48	109.22	105.95	107.64	112.77	109.45	104.77	108.73	103.81	108.17	115.04	108.23	102.29	114.95	115	101.07	107.89	102.7	102.46	113.96	102.98	107.88	110.55	115.33	100.2	114.03	98.535	107.66	111.95	106.4	118.96	111.31	104.17	106.08	113.74	117.34	99.082	117.04	103.61	116.77	117.83
109.67	113.28	110.62	110.92	99.783	100.52	95.53	100.28	107.19	98.805	99.817	104.13	104.53	112.94	111.58	100.66	100.15	113.26	102.25	99.571	100.27	102.22	101.87	107.72	98.239	111.87	107.12	112.56	103.44	112.71	101.94	96.424	102.1	106.11	116	110.52	103.75	106.24	94.242	105.43	104.63	100.7	105.83	98.729	110.54	96.246	92.541	104.53	106.86	104.38
110.52	109.67	112.35	111.81	111.65	114.36	120.63	107.38	98.507	116.77	108.56	115.58	114.04	110.1	105	109.9	112.85	113.92	103.78	108.6	111.58	108.59	109.64	109.56	107.76	111.42	107.61	114.01	111.56	114.72	115.62	109.32	111.9	114.15	110.45	112.99	119.41	115.63	107.88	109.34	107.52	112.7	112.09	106.62	115.54	118.29	99.838	113.96	113.5	113.88
110.55	109.16	102.63	105.71	114.35	101.9	109.87	118.14	112.66	110.89	111.41	109.05	108.76	113.8	119.2	109.37	110.65	105.16	103.99	115.75	99.216	114.29	114.09	107.6	105.71	108.88	112.94	120.96	105.08	118.18	114.39	112.85	108.45	111.27	107.74	116.72	106.34	107.8	108.6	110.35	115.6	106.92	114.76	109.49	109.46	113.87	112.43	111.3	105.5	108.18
107.36	105.33	105.03	102.52	108.76	94.635	98.436	101.25	111.72	105.36	103.9	107.61	106.58	100.15	105.88	104.38	101.97	106.7	98.179	110.34	109.51	97.339	97.082	109.35	102.79	108.42	108.98	99.469	104.2	103.12	108.74	100.62	104.41	107.13	109.85	101.57	106.58	98.012	111.84	108.85	103.83	99.375	107.81	103.57	107.05	102.76	106.95	96.141	104.94	111.13
110.38	104.09	105.03	102.67	101.69	108.23	105.36	107.5	107.42	97.872	106.47	103.67	99.053	108.45	100.89	105.45	105.29	101.33	98.623	97.106	109.58	108.48	101.54	106.82	97.318	103.61	99.325	104.09	104.26	104.4	112.15	96.282	104.8	103.54	105.7	104.22	111.11	107.03	96.454	107.46	111.84	112.12	107.9	107.25	112.53	106.5	109.25	106.85	114.51	102.88
93.757	99.615	105.27	100.39	114.15	102.43	101.36	94.608	105.62	98.543	102.72	109.05	93.159	96.468	98.759	95.75	110.47	111.09	96.367	100.85	107.9	91.047	106.67	98.701	107.9	108.46	95.167	89.66	117.05	104.37	113.19	97.152	102.96	111.66	110.15	108.68	105.74	106.45	108.32	99.603	100.18	95.334	118.65	100.88	105.58	103.48	108.62	106.48	105.16	106.47
110.9	99.884	106.31	106.53	111.35	111.12	97.992	103.79	114.95	100.12	104.74	104.12	99.108	106.24	99.832	104.32	109.15	104	99.489	113.19	98.933	97.942	108.98	105.65	107.67	97.126	108.8	95.964	97.849	108.16	102.71	110.41	112.48	112.25	101.02	106.97	101.4	113.05	103.48	101.02	101.6	105.09	105.48	111.97	100.93	102.48	99.078	105.24	100.46	108.57
107.59	99.598	106.63	102.08	99.675	120.99	104.36	105.82	114.3	107.32	102.36	114.13	100.43	102.04	101.62	113.24	107.78	101.15	99.672	109.37	105.27	112.79	95.722	109.17	103.52	107.64	98.154	120.16	108.28	106.33	114.6	110.97	107.09	98.651	101.49	114.15	104.47	106.74	105.18	105.25	110.66	103.31	104.78	104.89	106.68	110.25	110.71	105.75	103.66	103.2
111.47	113.53	116.82	104.26	111.82	113.77	115.19	110.02	112.86	113.06	113.95	114.21	121.45	116.36	102.87	112.73	109.02	107.39	103.52	116.07	109.5	113.19	119.04	105.64	117.08	111.8	110.43	113.41	108.2	111.79	111.04	118.17	116.14	110.94	107.44	122.19	108.64	109.75	114.25	114.19	114.87	114.83	117.29	109.32	116.95	107.28	108.25	114.79	110.03	107.95
117.28	103.73	104.56	107.7	110.77	106.21	106.6	109.72	103.71	109.48	114.64	116.57	113.87	109.59	108.54	115.68	116.93	105.19	103.98	110.27	99.576	110.2	112.03	98.787	113.26	107.33	105.34	110.65	108.54	107.28	108.5	108.73	118.65	104.42	115.46	116.09	120.4	117.67	109.26	110.53	117.48	113.88	111.56	112.96	106.05	120.69	114.29	113.05	112.19	112.3
108.19	114.75	96.719	105.77	95.106	99.969	111.26	100.79	108.85	102.55	95.269	93.448	105.65	102.37	93.297	97.848	98.098	101.39	101.77	98.782	98.781	105.35	102.4	110.25	88.69	108.74	99.061	88.102	103.78	106.47	97.226	105.41	108.23	97.027	106.11	109.26	101.09	105.63	116.63	102.1	100.02	103.76	96.665	93.841	101.77	103.26	100.17	99.917	100.39	86.345
114.34	108.93	104.2	112.4	110.82	118.51	107.41	117.26	108.84	113.35	114.68	104.7	114.16	115.7	115.9	115.44	120.59	125.59	107.98	104.13	117.75	113.83	110.12	122.09	111.31	110.86	117.43	106.69	113.53	121.7	104.03	113.36	108.46	108.16	113.08	104.02	109.8	107.86	105.72	117.49	123.39	110.57	105.19	115.54	121.6	115.11	119.43	113.82	109.7	117.03
106.29	114.99	107.29	96.656	103.15	105.89	102.82	105.7	104.34	112.26	117.72	95.715	108.79	106.53	116.73	108.25	118.03	100.57	102.41	107.74	107.61	110.47	108.9	96.546	107.99	106.43	109.11	105.69	104.83	114.73	94.946	109.28	104.83	118.91	101.48	106.02	98.62	104.43	98.655	113.1	110.23	96.372	101.1	108.69	102.17	104.6	108.07	101.98	100.65	112.12
102.82	113.8	108.03	100.24	106.63	121.17	108.04	108.63	108.61	111.36	114.82	107.67	113.64	108.21	105.02	119.5	123.05	113.91	114.41	105.3	108.21	103	116.27	115.15	103.99	110.97	107.79	110.71	109.05	100.1	113.1	109.2	99.614	114.64	114.36	113.42	110.52	108.86	105.58	109.84	108.83	107.84	106.63	104.37	107.47	108.42	114.87	115.25	108.98	117.57
110.51	110.34	108.25	116.88	106.42	112.22	108.32	107.76	111.08	98.745	105.91	107.5	99.428	104.12	97.854	97.975	107.35	104.41	105.31	98.671	106.97	106.16	102.21	102.67	113.48	108.4	107.5	114.78	111.85	109.61	108.67	106.13	112.73	104.34	106.21	105.88	112.74	104.91	105.9	107.84	107.95	101.25	104.05	107.18	105.48	109.3	101.87	105.9	106.27	107.85
113.53	112.58	103.89	113.68	109.99	102.43	107.33	113.85	115.27	118.51	107.41	102.42	109.31	108.27	114.59	121.15	103.07	104.97	109.31	113.56	112.99	106.11	115.39	105.21	104.06	109.25	106.42	106.83	109.6	120.74	105.4	107.73	106.62	108.26	101.54	104.18	105.65	116.76	108.02	109.76	112.63	117.68	111.58	113.21	101.42	108.15	114.79	111.15	109.51	105.84
115.36	116.03	112.63	103.57	116.52	112.53	110.96	104.92	116.14	102.24	113.3	107.94	111.33	114.13	116.95	106.54	114.1	121.8	100.07	117.53	120.01	107.96	119.54	110.26	104.64	117.49	116.39	115.83	112.68	113.49	113.54	108.73	105.66	113.2	109.56	110.23	119.18	114.59	117.54	117.85	113.35	108.93	118.48	112.83	109.68	111.38	103.54	103.89	112.09	108.25
107.22	105.51	100.83	109.76	105.52	101	97.045	109.04	112.14	90.895	109.92	100.35	115.12	111.11	118.07	107.27	102.57	111.21	103.06	104.52	113.63	114.13	96.76	103.09	109.5	108.6	97.019	104.17	99.604	110.5	102.88	100.58	103.76	106.45	98.421	104.55	100.26	100.45	98.554	114.48	109.23	105.18	105.74	107.04	104.32	110.92	92.353	115.94	109.09	110.7
112.29	114.77	104.89	105.75	115.69	105.41	116.56	117.91	117.31	116	106.03	106.12	121.2	119.16	119.52	96.532	107.19	112.75	105.96	108.46	116.44	121.16	108.42	102.65	119.53	104.57	107.06	111.86	109.03	106.99	114.91	110.12	108.9	105.13	106.48	108.44	110.26	102.26	102.3	112.91	107.99	109.1	104.38	118.36	110.53	116.88	121.04	101.32	114.86	108.24
103.83	99.708	101.82	101.52	92.505	102.93	105.79	102.23	94.065	98.959	100.86	93.308	99.295	101.12	96.931	98.6	97.044	102.61	95.778	97.239	105.08	93.937	100.04	104	100.29	97.39	107.35	102.35	101.14	89.836	99.903	102.7	96.169	103.66	98.771	97.069	106.02	106.25	95.749	104.78	92.645	111.08	102.67	96.958	95.401	92.168	92.6	82.834	98.582	89.766
108.9	117.54	117.06	116.6	106.12	115.14	117.98	100.43	104.98	105.29	109.19	109.34	115.06	105.02	106.02	109.76	116.41	113.32	109.14	114.42	113.93	109.38	110.64	103.42	111.98	110.75	105.98	106.27	116.57	105.08	109.29	97.958	121.2	102.99	109.03	110.25	104.89	106.57	113.09	114.54	113.39	116.7	115.18	114.91	120.42	114.08	107.83	110.25	106.98	121.98
95.364	87.325	98.987	100.31	101.24	102.51	99.763	96.211	100.79	107.06	107.37	97.879	98.066	102.75	109.26	100.34	105.69	102.53	99.548	99.471	105.65	105.62	96.073	98.416	101.17	103.38	99.53	98.687	100.16	103.16	98.285	94.22	96.087	97.388	94.36	98.908	99.03	92.564	103.83	98.515	100.13	100.34	98.762	99.329	93.02	104.69	104.2	103.48	96.984	99.878
111.56	118.1	106.46	109.3	108.52	107.21	118.93	105.18	108.05	113.72	108.98	104.54	108.94	107.15	113.74	109.25	118.92	111.35	118.21	104.75	114.68	108.03	106.11	99.657	107.43	119.06	118.23	109.01	111.44	118.27	119.57	113.94	112.96	109.13	111.67	119.1	112.49	115.49	120.44	111.59	106.11	103.63	97.385	103.23	107.75	106.39	112.52	116.46	106.38	119.14
102.2	116.06	116.52	108.95	114.87	103.56	109.65	105.54	109.29	119.56	123.12	105.64	114.21	116.5	119.02	113.98	115.77	106.77	109.19	110.72	106.95	119.49	117.64	106.23	111.93	118.56	115.09	112.13	112.17	121.7	112.91	104.46	107.84	108.19	116.18	112.69	116.67	111.94	111.79	113.38	102.99	108.01	110.44	111.49	122.13	117.12	120.41	110.55	114.24	110.46
102.13	105.69	107.39	102.45	97.096	100.52	100.53	98.556	112.29	102.96	93.823	101.71	105.03	96.889	107.3	108.91	112.22	101.01	97.864	108.14	97.498	110.65	103.61	103.57	103.93	113.17	106.45	102.67	103.46	107.23	102.88	100.61	107.86	114.5	102.01	105.44	114.89	99.393	104.86	106.72	108.59	97.344	102.61	105.67	105.96	107.87	95.825	106.55	97.173	103.58
102.05	105.6	104.49	96.82	100.55	104.19	117.89	111.62	100.34	105.81	98.27	96.289	109.68	101.54	116.97	108.31	109.53	104.04	112.46	112.54	112.33	98.186	97.253	99.115	111.79	101.88	109.45	104.8	106.29	109.71	95.916	120.43	107.96	100.88	115.67	103.01	104.96	116.67	109.12	101.98	105.04	109.8	108.23	105.85	109.02	102.02	111.53	106.01	116.6	103.09
109.99	117.04	120.84	115.24	121	111.87	113.5	103.99	110.28	109.35	114.16	109.55	121.03	114.09	106.31	106.3	123.9	105.79	104.54	108.08	117	113.91	120.75	112.19	115.84	120.62	105.22	108.02	116.87	111.02	111.66	111.99	105.08	116.55	117.96	105.51	114.89	109.76	111.02	109.02	123.36	111.42	110.07	100.11	116.88	110.47	114.46	109.61	117.54	115.46
97.628	99.335	99.156	106.96	104.4	100.91	108.37	105.32	104.96	101.27	112.36	106.03	103.78	103.64	105.66	104.08	106.9	99.239	100.08	105.24	101.26	100.93	100.47	107.45	107.8	91.846	100.46	101.19	104.83	100.42	104.34	97.4	96.067	105.97	100.34	101.81	100.43	104.58	97.598	101.82	111.56	97.972	112.79	107.9	95.255	97.572	99.294	99.463	97.174	101.65
103.57	111.47	109.56	106.28	107.36	111.41	112.08	103.21	97.993	102.34	112.22	109.81	104.45	107.78	110.88	112.07	118.56	101.59	103.95	101.87	100.48	106.38	94.449	110.54	104.62	108.96	112.85	100.3	91.835	103.67	110.27	115.18	109.62	107.34	101.5	111.81	106.85	109.28	98.676	108.73	105.21	106.93	96.402	109.85	107.91	111.06	108.23	110.07	111.76	103.71
110.88	110.44	110.59	118.07	109.8	119.72	104.44	117.59	114.1	112.96	111.21	116.59	113.17	100.28	114.21	108.43	125.45	119.5	110.97	105.09	114.3	115.45	113.29	102.11	111.06	120.44	108.03	107.84	112.03	110.09	111.64	110.09	109.46	118.04	114.86	105.31	105.44	106.54	104.41	111.23	117.21	106.96	112.28	111	110.62	104.91	104.99	108.97	108.9	115.37
106.63	112.56	104.47	98.773	100.79	104.36	104.31	104.08	97.016	110.02	103.73	106.02	102.34	105.74	99.8	103.56	109.14	99.716	101.48	110.21	102.44	99.851	104.64	112.06	109.81	104.58	114.95	111.08	107.42	96.609	102.45	96.804	106.85	104.09	105.84	99.1	104.35	103.15	107.67	103.99	108.6	105.2	94.751	95.996	99.05	100.33	105.58	106.3	115.26	112.04
111.24	120.37	114.63	122.7	113.21	118.04	116.36	104.57	109.04	116.39	112.31	106.14	110.51	111.21	110.44	114.76	108.54	111.87	112.19	114.91	103.04	117.09	110.37	105.82	110.24	113.78	105.27	111.82	106.39	113.42	110.46	109.58	111.06	123.73	119.36	111.63	110.04	111.98	110.45	101.95	96.934	117.13	111.59	117.28	104.94	111.18	109.5	116.64	110.1	109.53
116.01	115.5	113.13	101.1	106.42	106.09	112.08	118.52	113.1	114.26	119.52	115.24	116.93	107.66	104.65	108.44	113.78	99.366	107.39	108.23	117.09	120.82	121.48	105.78	105.55	116.68	100.7	116.32	96.843	115.62	106.04	108.03	106.94	110.37	112.95	110.32	114.03	109.46	111.41	111.34	117.4	113.2	109.53	120.71	112.34	114.75	116.04	112.98	105.02	117.12
104.17	106.24	106.93	102.51	108.28	99.535	109.16	107.21	102.21	114.93	110.02	112.38	119.64	102.66	107.27	111.71	103.71	108.86	108.06	110.09	113.37	112.24	99.035	93.723	110.48	104.2	114.25	113.8	101.46	108.64	99.882	101.93	114.93	107.08	107.39	105.35	107.11	107.62	101.45	107.47	110.96	111.3	110.31	100.01	102.86	95.37	102.11	107.21	112.26	107.08
102.87	96.106	95.79	97.36	107.1	107.03	100.08	90.717	92.171	98.427	89.499	92.124	101.26	91.089	102.73	89.149	101.95	105.31	107.43	97.184	94.797	94.415	99.851	101.26	95.22	94.842	103.54	95.858	87.066	101.74	102.66	103.69	104.62	100.2	92.757	95.057	100.18	104.95	101.11	93.874	101.98	109.77	100.27	105.75	94.445	109.62	98.093	96.358	103.65	90.799
123.12	108.52	122.01	123.76	116.27	115.71	114.71	128.49	116.04	120.69	116.23	113.59	117.61	119.01	122.4	116.46	118.79	125.23	113.57	113.8	114.6	109.36	108.11	110.73	121.49	119.1	116.09	111.53	110.94	120.49	111.86	116.12	111.9	117.11	115.21	112.13	118.48	122.45	123.82	121.44	121.32	126.18	119.19	118.98	122.2	117.84	128.6	117.11	119.47	116.54
109.65	105.72	99.575	102.49	109.13	102.81	98.572	104.79	104.49	108.47	107.31	104.35	106.26	103.07	101	102.46	111.14	99.022	100.35	109.76	98.065	104.08	101.97	108.6	103.17	102.62	106.72	104.25	109.97	110.05	114.52	108.19	105.61	102.61	114.76	105.77	102.33	98.923	108.94	112	114.49	101.98	100.77	104.84	111.67	96.685	101.41	110.28	108.23	116.37
102.42	102.83	109.87	99.307	105	109.81	117.18	99.215	117.91	105.83	101.64	102.8	117.17	102.84	111.95	105.39	102.32	105.74	104.2	98.022	103.13	110.66	104.35	101.66	106.96	109.63	109.68	106.88	112.17	101.02	104.43	112.3	96.968	108.25	106.68	113.34	101.89	109.7	110.31	96.395	108.65	115.74	102.71	107.8	108.8	113.35	99.979	110.85	112.83	102.21
104.95	95.601	100.27	103.95	106.19	98.988	101.27	95.807	100.69	99.159	96.136	103.97	99.266	86.081	100.95	100.64	107.04	93.425	100.74	105.12	105.43	104.07	95.877	99.161	92.159	96.765	110.27	91.765	89.751	97.792	97.693	95.315	104.29	99.168	100.12	103.01	103.61	108.56	110.1	104.18	93.128	96.241	99.623	98.272	102.13	99.349	101.23	111.11	98.678	103.83
96.666	99.934	104.97	105.69	101.55	108.26	86.45	101.78	105.04	101.23	106.68	106.68	100.02	102.26	105.27	99.092	99.118	104.31	102.43	87.764	114.21	92.532	108.83	102.74	104.61	99.985	94.061	100.84	95.076	106.47	95.127	99.026	94.234	107.94	99.755	98.878	94.616	100.31	88.529	97.082	102.51	102.35	97.291	103.06	96.581	106.3	96.071	91.033	102.16	104.27
99.603	104.82	99.002	100.29	90.792	102.21	99.179	103.05	100.94	103.73	98.698	106.86	107.64	89.812	106.62	100.86	102.97	87.578	109.85	99.537	100.69	102.47	103.4	89.187	101.44	100.94	101.15	107.28	93.642	90.891	100.91	99.337	110.37	92.318	96.458	92.438	103.37	105.29	94.288	108.96	102.92	104.29	86.728	110.26	95.97	106.77	103.8	111.7	99.882	102
102.11	106.24	104.53	96.545	97.021	97.047	98.627	102.75	96.473	97.645	93.048	103.27	100.43	106.38	100.47	105.8	101.03	101.23	99.865	100.83	101.38	99.429	102.95	105.84	90.866	95.577	97.506	90.039	96.709	98.079	98.994	91.167	98.521	104.02	100.06	101.67	101.23	100.95	102.92	92.26	101.1	101.48	94.992	99.74	104.55	103.82	103.53	95.958	92.853	90.119
100.58	92.859	104.77	100.25	94.956	101.73	102.19	96.023	97.177	98.443	87.174	98.033	101.19	96.502	102.15	103.18	98.754	107.25	100.27	95.654	94.2	94.582	100.04	101.94	99.858	104.12	99.204	107.34	100.96	100.2	102.12	97.598	92.939	99.928	98.88	96.348	104.67	104.07	104.25	91.745	108.89	92.061	94.834	102.01	99.071	105.37	93.532	98.964	95.024	108.23
109.75	108.97	108.94	107.22	116.98	103.69	111.27	103.79	101	101.35	105.91	109.14	96.988	109.15	105.44	95.76	107.3	102.07	109.22	108.03	106.25	106.25	102.6	111.11	114.12	111.19	112.13	117.7	106.33	109.83	115.27	108.66	108.5	104.7	114.55	101.2	106.68	107.92	98.027	101.55	107.96	106.36	111.58	112.8	115.28	108.58	110.99	105.22	102.23	105.73
108.15	112.34	105.4	115.73	109.33	114.59	126.41	112.8	117.6	116.37	107.4	112.21	113.43	104.34	111.93	120.21	107.87	108.97	108.59	112.5	112.06	122.58	105.62	111.31	106.9	113.01	114.42	112.69	112.75	109.51	116.13	115.57	99.847	105.09	118.73	110.59	117.01	112.39	104.53	115.62	104.92	106.28	106.44	110.23	112.21	114.24	115.05	110.42	104.34	105.64
103.28	105.26	98.33	105.34	101.56	98.179	98.612	97.724	99.695	103.2	107.48	104.83	93.591	93.73	92.135	104.36	106.35	101.24	92.463	95.416	94.371	97.257	94.04	101.95	99.205	97.826	98.641	99.57	103.74	89.593	99.506	100.32	105.19	114.43	98.562	96.572	91.825	99.556	100.26	95.392	95.701	96.665	98.371	96.413	105.12	101.1	104.39	105.24	112.35	101
107.59	99.377	101.76	108.9	108.21	97.157	99.763	106.39	105.15	108.7	105.04	106.01	105.95	111.15	104.88	110.33	105.34	99.946	115.33	106.26	100.62	105.86	116.47	96.323	99.921	97.705	103.27	104.03	97.059	108.63	107.64	104.13	102.14	106.95	101.82	115.58	102.22	106.51	107.71	108.17	118.82	110.35	100.43	100.5	101.05	103.5	101.15	102.47	100.53	102.21
96.172	95.149	102.13	95.102	104.48	103.49	98.46	105.34	89.699	94.28	101.58	105.86	96.538	106.84	99.805	103.01	95.232	106.85	93.301	98.302	94.237	104.9	93.572	98.513	97.851	100.65	100.52	104.59	106.12	109.09	108.56	97.912	99.648	105.56	98.597	98.748	93.528	98.948	106.47	102.89	88.837	102.79	104.5	97.098	102.53	97.041	104.24	95.96	97.483	99.82
100.12	107.03	102.54	100.91	112.13	115.6	104.62	103.56	105.64	105.78	105.86	112.4	111.51	106.35	112.59	112.95	107.49	99.093	113.73	110.42	105.51	103.8	115.48	112.76	106.19	109.15	102.06	102.16	107.09	96.788	108.03	111.36	105.1	104.03	108.02	99.797	105.46	107.67	112.88	117.65	108.91	110.3	105.95	107.67	104.41	97.267	101.86	105.46	96.755	102.61
111.72	99.37	105.63	104.14	109.44	109.59	101.69	92.474	106.42	112.59	97.229	116.95	104.24	112.69	104.03	102.39	103.85	95.18	108.6	103.24	109.64	104.03	109.88	104.33	100.07	106.36	111.58	90.571	98.192	103.21	108.46	104.63	107.76	97.621	105.14	112.58	98.873	112.4	114.3	97.746	105.43	112.77	108.17	105.59	98.218	94.99	106.3	100.68	116.56	96.914
115.66	108.8	117.38	112.2	112.81	111.77	116.85	100.23	118.62	113.58	105.41	115.08	108.84	107.95	106.61	111.36	108.4	106.93	103.19	109.42	121.61	109.36	111.71	111.12	104.29	108.14	109.14	102.26	109.23	113.65	108.77	111.87	111.68	115.99	116.6	98.477	118.52	107.1	112.49	111.25	108.22	100.11	111.64	114.41	104.76	100.87	123.71	106.81	111.81	115.84
113.71	113.84	104.55	103.56	109.97	106.63	107.19	100.57	103.65	100.83	101.02	108.79	92.124	93.374	101.31	105.58	101.74	94.797	105.31	107.48	121.17	109.48	106.65	106.18	106.7	106.18	103.31	111.08	107.52	105.32	103.25	107.14	109.47	106.53	101	102.73	97.266	102.51	110.57	107.71	107.11	116.37	102.84	112.18	104.87	113.93	98.683	110.49	94.777	109.63
108.4	105.89	100.58	93.14	96.762	96.712	101.51	97.484	106.21	99.097	106.12	101.98	98.901	102.3	102.71	107.04	104.7	107.12	99.411	111.46	99.611	101.36	102.5	95.5	97.356	105.2	92.811	100.12	101.07	97.701	100.6	95.12	100.2	105.54	102.91	102.58	98.16	105.76	94.673	99.35	96.093	94.283	97.45	102.55	100.15	102.49	93.62	96.377	99.207	101.12
103.05	109.51	107.86	114.32	110.42	112.54	106.19	98.441	102.43	103.09	104.16	112.11	107.34	104.59	95.575	102.98	103.08	96.257	92.05	105.86	108.42	105.59	97.664	103.69	103.19	107.61	110.68	109.26	105.5	103.07	103.48	105.23	102.98	101.26	112.18	104.79	110.76	103.44	119	101.9	111	104.03	102.1	102.08	102.38	108.89	98.799	109.16	108.62	93.701
108.35	111.66	114.91	111.52	111.53	107.73	113.09	111.55	119.13	101.29	104.7	113.67	110.35	112.32	105.51	112.2	112.6	107.4	111.47	112.05	105.91	108.42	111.15	112.09	106.22	113.42	107.33	113.77	120.18	112.98	111.17	118.45	107.11	104.67	111.39	111.81	117.88	117.08	115.99	115.94	107.93	108.56	119.3	115.5	107.59	116.1	106.42	110.94	107.21	105.45
122.13	110.98	114.67	127.74	125.15	115.58	115.42	119.86	121.1	118.28	119.79	114.24	115.05	116.59	113.14	113.21	119.96	112.93	114.92	116.2	126.27	121.04	121.81	119.78	112.62	120.09	110.51	122.44	117.79	115.74	108.06	107.24	115.9	130.52	115.05	107.05	119.4	107.83	112.79	120.72	120.16	125.6	123.9	114.35	116.98	123.93	116.21	119.89	117.89	121.41
106.98	100.73	109.6	101.67	107.37	113.75	104.74	107.76	114.94	100.32	99.503	110.22	104.09	98.489	99.262	105.08	110.59	107.77	98.395	104.12	108.78	104.74	97.189	104.89	110.63	103.61	106.44	103.31	110.51	111.43	100.24	105.87	105.54	96.504	111.66	112.46	105.35	104.01	106.11	99.792	104.08	111.73	106.9	98.917	108.46	106.82	106.1	102.89	97.4	106.58
110.08	115.64	116.5	115.59	107.99	103.9	102.73	117.48	111.51	120.05	103.29	102.46	120.34	106.9	119.33	115.34	112.27	113.88	96.579	113.28	111.49	114.47	108.09	110.48	109.91	99.518	109.76	114.68	102.4	107.73	126.12	106.14	112.48	114.64	115.84	106.04	112.72	107.95	103.94	105.9	111.26	113.81	101.59	113.35	111.42	106.24	101.89	111.01	109.29	113.23
112.8	109.88	107.95	114.73	101.08	113.67	119.66	107.47	119.98	109.1	116.32	112.43	109.94	112.95	107.65	111.69	101.67	106.47	114.02	106.97	108.39	102.48	113.58	108.88	111.15	108.79	106.4	113.91	111.01	113.72	106.84	106.03	108.34	105.07	114.51	118.51	122.68	112.48	110.66	113.61	114.8	107.07	110.81	120.72	113.62	98.444	106.36	113.79	104.77	109.91
109.63	108.41	100.26	107.05	96.375	106.53	105.78	100.54	104.77	106.46	110.19	100.93	103.26	104.04	110.01	103.31	108.46	109.18	101.95	111.8	100.95	98.305	109.8	98.302	111.47	101.1	108.07	105.18	108.82	101.01	107.15	104.37	108.38	106.97	102.86	102.36	106.42	100.8	114.81	104.92	100.77	110.03	100.03	109.29	101.03	107.42	110.38	100.18	111.66	111.58
114.74	116.67	109.73	115.08	105.6	114.92	110.55	109.43	109.35	101.63	111.93	108.83	109.64	114.7	102.97	114.49	111.4	98.885	117.95	112.62	114.97	103.64	116.89	116.78	107.23	107.65	104.21	106.92	111.08	113.91	103.1	110.09	103.98	103.02	111.3	103.69	104.94	115.63	110.62	113.06	108.37	107.11	109.37	113.88	103.89	103.23	122.09	111.54	113.15	115.26
119.59	99.345	114.75	108.19	110.74	105.58	104.6	113.42	112	108.2	107.79	100.02	110.31	100.9	108.02	110.57	112.89	102.44	105.46	112.58	110.63	110.84	114.21	115.58	110.84	105.57	108.77	119.45	114.57	115.32	111.05	117.35	116.81	104.82	108.29	114.65	109.44	110.02	115.48	113.33	112.66	115.14	115.21	116.57	102.79	114.88	110.05	117.02	102.97	106.59
102.82	107.64	109.56	99.896	101.72	107.54	101.46	114.6	96.462	108.28	103.71	115.45	104.26	108.28	104.38	107.4	113.24	115.06	103.48	110.51	92.233	107.26	110.79	110.01	112.09	102	105.7	105.28	101.04	113.73	96.662	102.27	119	100.56	107.99	113.71	104.19	107.08	111.34	101.81	97.897	101.05	111.57	101.44	103.7	100.11	101.98	110.81	102.65	100.67
107.84	100.52	111.52	105.2	107.28	104.85	106.39	104.69	104	105.65	110.21	110.04	111.75	105.76	110.03	97.275	101.05	92.782	96.157	110.93	113.08	106.82	108.11	101.58	108.1	108.35	116.31	100.66	101.19	104.98	103.79	101.01	111.97	104.26	104.36	103.18	103.6	101.05	113.13	113.25	98.3	102.4	100.54	112.19	104.23	110.43	100.9	106.94	105.33	105.42
107.54	111.98	110.59	108.13	94.047	114.03	101.56	105.1	100.15	105	101.71	100.31	105.93	97.573	103.67	102.95	100.47	108.02	96.977	119.06	112.8	89.932	110.68	110.67	110.78	110.31	106.08	96.643	108.01	114.34	93.968	106.11	104.5	107.08	106.57	97.717	101.48	106.27	101.13	105.53	98.855	95.763	115.13	100.86	108.17	111.16	100.6	102.95	102.08	113.33
119.25	107.17	111.27	114.82	110.19	106.67	115.26	112.93	106.48	111.23	110.74	108.8	116.97	113.52	108.13	113.47	109.27	117.43	119.48	115.82	119.68	109.97	104.65	109.51	120.66	110.79	114.37	113.23	107.88	113.35	112.35	116.4	107.27	112.99	96.158	110.09	114.12	111.32	120.25	111.31	114.71	111.55	112.67	115.77	120.32	108.28	105.54	109.3	124.01	114.55
109.65	118.93	103.33	115.57	112.28	116.67	111.95	99.734	112.03	110.65	114.47	110.15	111.32	103.71	109.12	114.59	117.32	102.55	109.06	103.9	95.786	112.28	114.23	111.37	113.92	109.91	119.4	105.42	110.39	116.12	114.73	121.45	108.84	119.99	102.73	117.32	109.03	114.45	111.53	111.92	108.5	114.67	116.37	110.34	114.69	119.36	115.9	119.16	111.23	104.8
110.63	108.98	108.5	116.87	110.49	110.85	99.406	104.22	111.7	110.14	109.87	98.381	101.72	104.42	104.35	105.05	105.93	103.89	109.63	102.79	99.427	100.36	115.1	107.32	116.69	108.26	102.9	105.04	101.72	99.971	104.84	108.27	116.56	104.52	102.77	106.01	106.89	112.9	114.98	105.6	101.18	107.12	90.682	105	116.2	104.7	109.97	110.55	111.2	100.29
84.665	98.308	95.332	94.629	88.687	112.14	104.24	111.79	96.48	100.22	106.45	100.15	109.41	104.67	92.91	104.51	93.249	100.12	110.84	103.47	103.24	94.911	94.986	100.86	107.78	104.13	101.54	93.969	92.419	96.021	106.91	93.054	98.013	107.69	99.829	108.17	105.27	112.22	99.42	101.25	98.094	106.56	101.95	101.62	107.57	101.95	110.47	95.13	97.6	104.11
107.26	93.864	108.12	110.72	108.33	108.71	104.45	105.11	95.855	106.41	105.92	105.47	104.01	114.72	108.82	104.76	106.42	116.68	109.47	102.33	108.15	119.24	117.8	101.98	106.19	96.348	109.42	102.94	98.694	110.91	97.619	111	105.1	103.06	100.18	109.04	113.84	100.26	108.09	99.089	106.11	104.02	98.974	101.85	104.29	96.006	99.428	95.464	102.5	103.54
113.79	116.02	106.7	108.99	106.18	113.99	113.68	105.92	106.28	113.97	110.44	104.47	104.87	106.48	119.88	120.6	107.69	113.53	114.47	111.9	114.1	109.5	123.89	109.72	110.08	113.06	112.32	106.7	114.72	123.73	111.39	109.65	104.57	102.04	113.47	106.6	106.5	111.97	110.8	106.43	113.34	104.65	108.94	110.36	111.65	109.81	111.91	108.82	112.88	114.99
116.45	102.4	109.09	122.78	114.4	106.3	114.12	112.68	113.96	115.9	115.63	118.79	111.88	106.01	113.37	112.83	119.32	95.312	115.18	102.39	111.82	119.27	114.89	117.49	115.11	118.39	104.75	112.8	109.63	107.76	109.79	111.94	113.53	111.77	113.4	110.14	115.24	109.24	112.25	109.39	118.63	108.78	111.24	115.04	107.2	117.6	108.81	115.36	120.89	115.72
114.51	115.98	116.39	121.64	114.01	108.29	104.9	116.06	110.43	106.18	108.37	110.58	103.12	105.68	102.94	113.05	111.22	120.93	112.61	108.89	105.98	115.52	109.66	110.47	116.85	110.4	110.44	112.2	116.83	111.91	104.2	112.22	116.83	112.65	114.38	108.6	111.19	109.6	114.6	112.42	111.42	110.51	109.35	108.14	112.72	124.72	106.99	109.39	108.11	115.1
106.18	102.28	116.15	103.75	109.1	109.89	114.97	106.78	107.89	109.47	106.65	109.89	110.96	109.36	105.57	102.46	113.07	100.83	108.23	113.38	112.93	111.25	118.24	106.56	94.8	107.31	116.28	101.84	103.81	108.92	102.33	96.637	111.51	105.79	103.22	104.31	105.33	109.89	110.83	106.69	102.05	107.05	106.26	110.75	103.24	113.58	107.56	106.77	98.731	113.86
106.4	110.14	120.01	110.41	108.6	105.77	110.81	117.81	106.72	112.44	106.63	115.28	109.42	109.5	102	115.56	113.62	106.23	116.99	100.42	115.6	118.14	110.95	117.72	102.94	110.74	116.91	101.84	107.14	113.39	117.59	114.44	104.37	108.7	119.32	121.07	110.82	116.12	112.11	104.59	118.04	117.05	118.33	119.56	106.27	101.65	111.26	108.97	109.17	109.76
102.4	111.46	115.03	106.18	111.13	114.9	115	114.26	112.2	100.8	112.25	115.23	114.97	111.81	115.26	114.77	108.48	123.56	109.88	113.28	119.71	109.15	111.64	109.91	102.59	112.47	115.79	116.42	112.45	109.41	115.5	120.94	113.86	109.22	113.06	101.8	114.22	114.25	116	112.74	110.08	109.56	121.24	111.65	127.79	111.06	116.63	107.63	113.14	114.63
[truncated: 150 more columns]
