# Supplementary material for: Genetic dissection of main and epistatic effects of QTL based on augmented triple test cross design
Source: PLoS One. 2017 Dec 14;12(12):e0189054. doi: 10.1371/journal.pone.0189054 (PMC5730204; doi:10.1371/journal.pone.0189054)
Supplement: S8 Supporting Information — (ZIP) [file pone.0189054.s008.zip › z4_400_0.5_10.csv]

109.32	105.15	105.8	108.66	104.05	103.99	107.35	106.78	106.08	105.15	106.4	104.78	105.59	107.99	104.38	105.52	105.22	108.78	107.98	103.95	107.28	104.83	110.95	109.65	109.72	104.69	107.13	105.27	108.89	109.69	107.26	108.82	103.54	105.43	110.96	104.86	107.62	103.32	109.13	107.33	106.08	107.54	107.33	105.51	107.95	106.99	106.52	105.86	106.67	106.78
112.33	111.71	114.19	113.39	114	113.76	110.83	111.39	111.55	111.57	109.74	112.91	112.31	110.28	112.32	109.09	111.6	113.6	108.85	111.34	112.24	113.41	113.36	110.96	110.79	113.47	113.08	114.32	111.99	113.82	110.34	108.71	110.74	111.72	109.06	114.12	115.51	110.81	111.24	113.94	111.24	113.03	114.86	113.15	111.43	111.36	110.7	110.77	114.55	110.13
101.48	102.51	101.32	100.9	99.67	103.25	98.672	102.82	98.997	102.34	99.155	103.16	97.751	102.85	101.1	99.465	100.38	98.183	98.636	98.464	100.36	100.54	97.064	97.293	101.34	100.92	101.55	99.825	97.207	101.65	100.67	97.658	97	99.067	100.54	97.565	100.76	100.18	97.254	98.547	97.279	99.022	98.724	100.73	98.46	98.883	98.831	99.623	102.38	100.81
106.82	109.21	103.31	107.63	105.3	107.36	106.92	105.16	106.46	108.01	106.7	108.9	106.29	104.53	105.71	106.32	108.74	111.27	105.02	111.85	106.13	107.94	106.84	106	106.2	107.33	106.55	104.99	106.23	108.68	103.97	106.37	108.14	104.83	107.03	108.06	108.44	107.95	107.36	108.77	109.51	106.48	106.54	106.42	106.94	106.09	107.49	106.76	109.37	109.27
118.34	118.92	118.06	117.36	118.3	118.05	117.38	116.02	115.41	117.24	120.94	114.61	115.46	121.12	115.61	116.42	119.21	117.52	119.21	117.29	120.48	118.58	117.51	117.68	116.03	116.12	118.64	114.53	115.72	121.96	117.38	113.36	116.88	116.39	118.39	119.63	119.47	117.14	113.83	120.45	116.61	117.86	118.33	120.48	119.28	118.17	119.64	115.59	120.8	119.27
106.22	108.1	110.16	106.72	105.3	105.48	106.27	108.33	105.94	109.33	107.24	105.71	107.72	105.96	106.78	104.99	103.94	109.12	107.42	102.86	103.59	106.98	104.75	105.41	105.85	108.5	107.02	107.58	107.66	106.26	106.15	107.34	105.58	108.84	106.24	105.62	102.99	109.61	104.5	103.52	108.08	106.72	106.5	106.42	105.96	107.4	106.32	107.17	104.58	107.27
105.62	105.48	103.36	108.23	107.38	104.76	102.98	106.89	102.65	108.67	106.29	107.31	104.88	104.57	105.13	106.9	105.24	108.41	107.39	104.48	107.39	106.95	102.78	108.13	103.39	104.92	108.23	104.94	106.4	105.08	108.64	110.33	102.53	105.72	106.87	105.84	106.26	102.38	102.37	102.7	106.96	104.3	104.31	103.7	103.31	106.05	108.86	108.98	104.11	103.64
105.86	108.03	108.48	106.02	106.76	105.98	103.35	106.47	104.89	106.21	106.77	104.52	106.95	105.56	107.25	106.85	102.68	105.61	104.99	105.21	101.54	104.82	106.05	104.58	106.01	104.75	106.09	104.5	105.95	105.57	103.62	104.07	105.64	105.39	106.65	108.4	105.2	104.68	106.18	104.65	104.31	106.38	105.59	104.37	105.77	106.4	108.2	105.37	104.49	107.47
105.35	105.49	107.89	104.92	108.56	104.33	103.16	104.83	105.46	107.25	107.5	105.25	104.51	107.53	104.84	105.93	105.81	106.59	103.35	107.43	104.81	108.77	106.51	109.16	108.27	104.66	105.93	106.07	110.52	103.88	106.19	106.35	107.51	104.91	105.42	104.35	105.37	107.77	101.96	106.7	107.21	106.68	103.44	104.62	105.54	104.6	108.97	106.61	106.74	105.27
107.98	109.27	112.19	111.97	110.63	112.13	109.56	110.74	112.96	111.45	112.09	113.5	112.89	112.41	110.38	112.5	107.99	115.36	113.98	111.45	110.85	113.19	109.45	110.61	110.23	109.84	109.85	110.42	111.26	114.4	110.3	110.73	111.24	112.41	111.14	111.27	110.66	110.4	109.27	109.78	110.5	109.71	110.47	111.63	110.66	111.59	111.21	113.53	112.54	112.66
104.94	102.06	108.47	106.22	104.94	107.28	105.54	106.64	102.89	103.1	104.92	106.24	105.02	103.77	106.01	105.13	111.63	105.58	106.77	106.03	103.32	106.05	108.14	103.21	107.42	107.6	107.23	106.01	102.65	104.5	108.76	107.3	108.6	103.52	104.55	107.76	104.76	104.6	105.97	107.08	106.81	105.89	105.2	106.53	102.85	105.42	107.25	108.34	107.13	103.05
107.22	108.66	111.23	111.06	111.31	110.9	113.21	111.26	112.96	111.77	111.29	114.09	112.7	111.13	111.15	109.55	111.86	113.4	112.61	108.44	111.19	109.15	111.46	111.01	109.63	108.43	111.28	109.75	111.07	107.44	109.54	109.87	113.58	106.92	112.27	108.96	110.07	112.63	111.6	113.28	110.62	112.84	110.44	109.68	109.64	109.01	112.53	109.37	112.06	116.88
104.81	104.06	106.5	107.64	105.83	106.83	104.7	104.74	109.2	108.19	104.02	105.99	105.92	108.1	106.49	106.89	107.48	104.77	107.51	105.29	102.61	105.25	104.86	104.47	106.78	109.04	108.01	108.05	105.77	105.51	102.79	105.94	108	105.81	107.61	102.85	105.37	107.26	103.07	107.76	104.88	104.49	106.04	102.87	105.74	106.6	104.5	106.5	105.04	104.2
111.9	107.6	108.39	110.37	113.1	111.49	108.51	111.28	112.57	107.85	108.05	110.95	109.14	107.96	109.02	109.66	109.82	106	111.89	110.8	110.6	109.76	112.9	108.38	114.25	111.05	110	109.2	108.5	108.02	109.02	106.84	108.58	109.07	107.53	107.66	112.71	109.2	110.91	106.98	109.63	111.49	110.57	111.7	107.61	110.52	110.09	113.61	110.88	109.26
114.86	111.07	112.51	114.47	110.9	111.46	112.53	112.21	114.97	113.85	116.85	113.48	112.02	113.37	112.11	111.14	112.58	112.29	113.02	109.24	110.74	109.31	111.89	112.39	111.99	109.61	113.77	114	113.36	111.1	111.64	110.48	115.78	115.59	112.84	112.75	111.73	110.25	113.33	109.05	112.62	105.94	113.3	113.13	110.8	114.64	112.37	113.26	113.24	111.72
104.25	105.83	104.21	100.58	106.57	102.27	104.38	105.4	102.93	104.64	101.8	103.23	105.26	105.54	105.62	104.63	102.67	104.59	104.11	104.26	105.8	103.26	104.59	104.73	106.85	103.57	107.37	103.14	102.89	107.92	104.12	101.85	100.99	105.05	105.14	105.25	105.56	105.3	102.22	103.73	104.32	102.28	104.99	104.09	108.54	104.79	101.69	103.75	104.99	105.44
106.55	105.37	107.63	105.37	105.63	107.28	103.94	104.61	104.91	107.49	105.65	104.51	103.54	104.23	107.8	104.64	105.37	103.41	105.94	107.33	105.91	106.68	103.16	104.05	105.47	106.75	103.39	104.16	102.76	105.63	106.16	104.47	103.46	105.74	104.57	106.93	107.71	104.26	107.04	105.4	104.13	107.27	104.82	105.69	106.79	107.28	103.44	107.71	106.82	104.69
104.87	107.39	105.07	106.54	106.75	104.76	109.28	105.75	106.18	104.64	102.81	110.35	106.73	104.9	107.9	107.8	106.73	104.91	104.9	109.38	107.08	103.9	108.59	108.72	106.59	107.9	103.2	106.05	105.37	108.17	109.51	104.23	107.49	105.05	107.12	108.6	107.52	105.44	110.09	104.25	108.83	107.07	108.46	105.08	105.48	105.58	104.95	106.42	105.01	106.72
111.55	110.83	109.31	111.26	112.07	110.46	110.28	111.03	108.4	112.36	110.83	110.36	112.96	112.81	110.71	113.49	111.91	114.81	110.2	114.83	111.22	114.36	108.29	110.17	112.89	114.32	112.26	109.79	109.33	108.77	108.91	108.69	110.06	110.88	111.52	111.68	114.08	112.33	112.26	109.58	110.78	111.86	112.09	109.73	110.04	113.89	110.63	108.47	109.53	110.65
107.37	108.49	105.03	106.23	109.42	108.72	105.79	108.56	108.71	105.87	104.95	106.89	105.01	107.77	106.49	106.99	106.22	108.68	104.82	107.36	108.25	105.09	106.02	108.95	108.49	108.2	105.41	107.82	107.87	105.49	106.55	105.48	108.42	107.64	107.41	108.29	104.45	108.63	106.79	104.26	105.85	107.17	106.46	108.91	106.63	108.57	106.6	106.83	108.3	108.05
113.07	113.22	111.74	110.83	111.72	111.91	114.8	114.39	114.04	114.15	114.87	112.74	112.07	111.27	114.93	115.45	116.53	110.19	115.96	111	112.92	114.57	113.49	112.24	112.25	111.56	115.17	109.25	115.86	112.36	111.46	111.4	115.67	113.67	111.53	116.05	113.32	111.08	111.43	111.03	114.44	113.24	111.49	113.58	111.42	113.85	111.65	111.13	112.99	114.4
106.07	107.09	106.35	102.9	107.33	104.55	107.96	105.72	104.46	107.34	107.91	106.93	107.31	107.39	105.9	106.21	107.15	104.52	102.98	106.79	105.77	107.82	105.98	105.11	107.32	103.74	107.08	108.37	105.93	105.63	106.46	104.07	105.4	105.81	106.2	106.1	106.73	108.66	103.6	104.97	108.44	107.28	105.27	104.11	105.81	107.6	106.11	106.29	106.4	105.01
98.559	102.16	101.75	101.1	101.02	99.442	101.4	99.978	101.34	99.351	99.922	100.3	102.62	99.164	100.75	99.755	99.077	101.33	98.707	97.245	100.99	103.91	99.929	100.27	97.452	99.428	99.084	99.48	99.685	104.15	103.31	100.59	101.48	101.5	101.36	101.47	101.3	97.937	101.44	101.91	103.28	101.92	101.02	102.85	100.42	96.937	96.545	100.3	101.92	98.346
101.71	108.63	104.67	107.33	102.28	105.43	104.53	105.57	105.75	105.42	104.3	106.86	105.86	105.86	105.66	106.43	105.41	106.51	107.15	103.83	107.64	105.33	107.2	105.61	103.35	101.62	109.11	101.42	103.46	104.43	107.46	102.71	106.87	105.09	106.8	106.51	108.8	102.98	105.12	106.76	106.85	107.03	105.29	101.7	102.43	106.8	102.48	106.95	105.69	103.3
105.97	107.32	108.33	107.79	106.67	105.28	107.68	108	104.84	106.13	105.19	103.08	103.88	108.45	107.04	105.56	106.48	107.25	103.66	106.37	104.68	108.63	108.62	107.04	106.31	105.88	107.19	107.33	102.12	105.56	111.28	105.78	108.53	105.01	108.57	103.99	105.3	103.55	106.62	107.1	107	108.14	103.89	103.8	105.14	108.31	107.75	107.08	107.43	103.34
104.08	99.332	99.463	104.83	99.906	97.378	100.58	98.608	103.65	99.6	100.62	104.25	102.22	98.546	102.59	100.39	100.6	101.03	99.43	101.14	105.67	100.64	101.96	101.99	103.31	100.96	102.33	99.815	98.889	98.869	100.85	103.92	99.614	103.35	103.06	99.219	100.53	99.321	101.1	100.24	99.266	102.26	100.1	101.06	98.519	100.91	103.82	103.56	101.42	99.826
107.22	108.72	104.29	105.48	105.39	108.81	104.96	106.02	105.47	105.16	105.75	106.27	105.6	106.92	107.94	106.08	106.31	105.24	107.92	108.13	107.92	109.23	104.63	104.14	106.92	107.82	108.74	105.52	107.18	106.33	104.2	106.78	104.51	106.89	102.61	106.77	106.72	108.14	109.06	106.1	105.64	108.75	105.38	107.31	107.97	109.48	100.36	105.29	106.79	103.8
108.93	109.51	107.97	104.98	105.56	106.87	105.28	104.82	106.16	108.37	108.05	105.24	105.72	104.38	105.87	105.62	106.39	102.63	103.4	105.46	107.79	104.8	105.11	105.63	103.92	106.28	106.09	104.12	107.4	103.73	103.73	105.24	104.46	105.09	105.25	107.21	106.5	103.75	105.55	104.4	105.43	107.45	103.41	105.55	105.74	106.76	104.21	105.77	106.59	108.09
100.48	99.873	101.12	102.09	100.14	99.679	98.658	96.734	100.79	101.92	100.88	100.48	100.15	98.989	100.29	100.08	101.98	101.32	100.43	102.23	101.31	98.767	97.272	101.3	100.42	99.514	100.75	98.677	98.967	99.248	101.74	98.327	98.237	100.11	99.513	99.476	98.496	103.52	99.048	95.94	101.6	100.75	99.61	97.313	98.974	101.72	102.15	98.229	97.934	98.808
99.132	96.084	98.4	99.296	100.25	100.08	98.356	97.536	98.026	100.99	98.411	98.925	100.53	100.41	102.38	101.89	97.388	99.335	100.24	99.175	101.22	101.72	100.46	99.527	96.692	96.658	99.697	98.364	100.33	99.355	102.15	98.926	101	99.257	101.4	99.589	100.28	97.565	97.538	96.94	99.919	98.497	101.37	99.159	100.21	97.443	95.512	100.19	97.9	101.18
118.99	119.02	116.52	117.49	114.39	117.59	119.54	118.01	118.9	118.95	117.31	119.91	119.65	116.51	120.19	115.45	114.24	121.93	113.18	117.4	117.68	116.23	120.3	116.02	115.04	118.64	115.58	118.05	117.6	115.42	117.28	115.84	120.77	117.44	119.15	117.25	117.09	115.94	114.88	116.14	121.2	116.16	120.59	117.89	118.09	115.72	119.03	119.5	119.58	118.15
114.07	111.32	111.88	111.4	116.12	115.21	113.24	112.34	112.95	109.91	111.45	112.83	110.95	112.52	112.86	111.65	112.29	112.31	111.1	111.04	111.01	111.26	114.8	112.74	112.97	114.46	113.58	114.41	110.76	114.8	112.1	114.8	113.32	109.21	111.64	113.08	112.62	112.25	111.66	111.76	114.26	114.58	113.79	112.26	113.16	113.05	114.64	113.96	108.87	113.31
112.39	112.56	112.27	108.75	109.3	111.89	110.05	113	113.92	109.57	110.5	113.15	111.78	112.22	108.4	113.43	107.98	110.48	111.22	114.44	107.89	115.67	112.04	110.5	113.48	110.45	113.25	114.21	113.7	111.42	110.89	107.71	106.59	110.25	112.23	111.66	109.89	110.62	110.35	109.31	111	112.28	112.32	113.37	109.01	110.56	109.49	114.44	111.45	115.05
105.19	103.59	106.25	105.14	109.34	104.72	106.55	106.93	106.89	108.25	105.75	104.41	104.76	103.77	106.27	103.89	106.76	103.48	104.25	106.6	107.32	106.02	106.11	104.75	107.3	106.38	107.72	102.77	104.97	105.5	108.33	106.9	105.69	104.87	104.61	104.36	106	101.53	107.17	104.75	107.36	108.27	106.61	105	106	106.23	104.8	104.21	105.45	104.61
100.36	104.43	102.51	105.66	101.03	105.73	100.63	103.98	105.69	102.83	102.97	102.59	106.18	108.71	103.45	102.93	105.65	106.69	103.02	107.33	106.02	103.84	105.69	102.93	106.62	102.06	104.28	103.85	105.58	102.77	102.07	102.76	106.05	103.28	105.78	104.53	101.79	104.61	104.56	102.73	109.14	105.07	102.38	107.32	108.48	101.89	103.23	106.16	106.16	105.13
105.95	102.48	108.02	107.31	106.23	103.95	103.96	101.02	108.63	107.49	106.31	103.56	105.34	105.06	101.56	104.55	104.18	105.35	107.49	105.15	103.31	105.03	102.17	103.26	105.37	106.08	105.95	102.65	105.56	106.79	101.74	103.91	106.51	106.07	102.14	103.97	106.88	105.62	106.04	105.92	105.14	105.02	104.8	104.91	102.9	104.32	104.13	104.02	103.2	104.17
105.62	104.08	103.55	104.63	103.87	104.98	104.22	102.39	104.07	101.79	103.28	104.02	103.24	103.08	104.76	103.73	101.7	105.56	105.38	100.78	106.02	107.68	105.5	103.05	107.29	106.3	101.79	104.45	103.14	104.52	104.89	105.41	102.25	105.94	104.47	106.4	104.52	106.83	104.39	103.64	105.94	101.43	104.48	103.97	104.1	102.88	107.29	104.95	108.82	101.16
103.97	102.89	107.2	102.37	106.36	106.52	106.89	105.58	105.38	103.91	103.49	103.39	106.4	104.14	103.59	101.85	104.75	103.78	103.92	104.99	102.9	106.52	105.43	104.88	103.91	106.13	105.26	104.32	103.84	104.49	102.61	104.19	105.87	103.92	105.28	104.97	102.02	108.84	103.13	104.81	101.57	107.35	104.44	105.72	106.35	105.73	105.57	102.99	105.53	102.75
106.74	105.94	106.14	108.23	106.24	106.9	106.66	108.18	106.04	103.16	107.1	107.7	108.27	106.48	105.57	106.93	106.55	105.11	106.39	106.76	104.61	106.18	108.46	105.66	107.22	107.13	107.59	106.23	105.91	106.97	104.72	108.9	106.96	107.58	107.95	103.34	107.57	106.11	107.58	104.69	105.96	109.47	106.15	104.7	106.5	105.89	105.29	105.4	105.15	105.47
105.04	106.1	102.76	107.64	105.16	105	103.09	104.87	104.62	104.88	106.25	105.21	106.81	105.08	105.89	106.15	104.78	108.91	109.76	104.35	105.41	105.41	106.1	106.88	105.57	102.38	105.65	105.42	105.23	100.73	107.98	106.03	105.1	106.02	107.46	104.02	106.42	108.56	102.78	102.09	107.18	105.17	106.17	103.4	104.59	107.32	106.19	105.31	106.29	105.75
107.28	108.2	105.72	106.65	104.26	107.58	107.6	104.98	105.78	107.62	107.22	106.78	107.99	108.69	105.76	110.46	105.8	104.11	105.1	102.88	108.67	107.51	110.65	106.77	105.56	106.03	103.76	103.6	104.4	108.73	106.82	107.02	107.95	106.58	106.86	106.25	107.96	107.67	107.24	106.1	104.61	104.32	105.56	107.2	109.42	105.15	105.32	107.4	104.68	109.61
105.01	103.75	104.26	105.46	106.96	106.59	106.63	104.25	105.73	106.66	104.53	106.3	101.93	106.61	103.2	107.18	106.43	105.44	103.65	104.99	107.51	103.18	104.42	105.09	107.48	105.87	104.37	109.03	108.48	105.78	105.89	108.04	106.33	105.71	104.97	106.18	105.69	106.06	106.33	105.07	106.31	105.13	108.17	105.51	102.75	108.44	101.38	103.95	108.93	108.54
105.95	105.03	109.77	108.95	104.56	106.92	105.5	105.89	108.91	105.17	107.76	106.56	107.1	108.41	108.83	106.5	109	107.02	108.32	108.41	104.82	105.44	105.47	108.33	105.24	108.06	108.82	107.96	109.2	106.74	104.14	109.94	107.99	104.82	107.21	109.05	107.47	104.44	104.37	106.6	109.41	104.15	107.23	108.66	105.88	109.26	105.58	108.8	107.91	106.3
112.2	111.76	111.08	110.02	110.28	108.92	112.9	110.77	107.09	109.64	114.44	112.91	111.1	110.42	109.87	112.17	112.95	114.35	110.36	112.47	111.87	109.13	113.4	111.27	112.38	110.53	110.13	112.74	112.36	113.28	111.25	112.83	113.78	110.44	111.69	111.35	112.41	110.3	111.63	108.62	110.21	110.49	112.36	111.01	112.87	113.43	112.41	113.1	110.04	111.17
102.92	103.68	102.84	106.6	102.6	107.41	106.48	104.67	102.34	106.5	103.82	103.07	108.35	104.82	105.16	106.98	102.67	103.77	103.96	104.78	104.9	106.81	101.85	104.82	103.97	106.79	104.51	106.85	102.6	105.11	105.6	104.64	103.45	102.96	106.83	104.32	103.99	102.2	108.1	104.57	106.12	105.57	105.06	106.61	104.88	103.6	102.63	104.99	107.72	106.16
108.26	109.88	113.11	111.54	110.87	111.51	111.04	116.9	114.22	112.69	111.14	110.31	110.83	109.61	112.88	111.79	109.35	113.6	112	110.45	109.33	110.55	108.8	110.33	111.94	109.21	110.58	110.64	111.61	114.11	112.28	112.29	112.2	108.76	113.19	115.24	110.86	112.11	110.99	110.5	112.29	111.7	114.31	111.75	112.46	112.05	112.66	109.96	109.07	111.91
109.5	108.92	107.32	108.82	109.51	111.21	110.33	107.01	109.65	110.98	109.13	108.22	106.86	110.21	112.97	109.91	108.98	111.7	109.7	110.92	110.8	110.37	111.96	112.76	109.94	109.83	112.51	108.57	109.22	108.92	109.13	108.29	108.01	109.77	110.14	108.41	109.76	107.34	110.63	109.9	109.46	112.83	108.09	110.82	109.78	109.09	110.4	108.26	106.54	108.91
113.95	115.4	116.31	117.71	118.05	119.16	117.29	115.6	116.5	118.49	117.27	116.82	112.9	116.98	114.31	117.3	115.62	116.69	115.65	115.16	113.71	117.65	116.72	114.5	116.85	114.18	117.06	114.16	118.63	116.58	118.52	116.5	116.77	117.99	118.52	113.88	118.6	114.82	115.54	115.59	117.41	119.72	114.72	116.87	116.64	117.05	116.95	113.92	114.27	115.6
105.2	107.62	105.94	106.03	102.7	105.97	104.09	104.17	105.48	104.92	106.83	102.9	103.76	105.42	99.976	101.91	104.32	103.1	102.38	103.9	102.51	106.19	101.24	102.47	107.72	103.13	103.46	102.88	105.62	105.09	106.04	104.58	105.09	105.08	108.54	104.52	102.93	102.99	104.09	104.2	102.4	106.67	105.81	99.73	105.8	101.6	106.03	104.65	104.5	105.97
106.11	105.08	104.73	105	107.73	103.97	105.4	107.34	105.43	108.18	109.59	107.63	105.23	103.19	106.91	102.86	104.66	107.29	103.59	106.74	105.57	105.1	105.3	102.78	104.91	104.68	104.36	104.43	105.57	108.55	102.78	106.52	103.74	108.81	105.45	107.38	105.81	104.54	107.17	105.97	108.06	108.23	105.32	106.73	107.18	107.71	103.3	107.43	105.85	102.32
113.23	118.57	117.77	118.49	114.91	115.89	115.89	113.95	118.97	112.84	116.51	112.49	114.88	116.39	115.02	116.96	113.01	114.85	117.58	116.49	115.13	119.14	113.42	118.41	113.46	118.58	115.11	116.51	116	114.83	115.83	120.22	116.68	115.7	116.42	117.05	114.75	112.64	114.51	115.8	115.02	119.63	119.51	117.9	117.42	117.1	115.31	114.02	115.04	114.51
108.24	109.41	104.48	102.21	107.66	108.18	106.47	105.11	107.86	106.99	105.22	108.33	107.61	106.52	108.04	107.59	108.88	104.75	106.28	111.37	106.61	104.73	106.14	104.84	106.23	105.3	103.89	107.91	107.57	107.1	111.16	106.74	105.81	111.08	107.39	108.08	105.1	105.14	103	105.35	106.21	104.8	108.53	107.67	106.34	109.05	107.14	103.76	103.95	106.78
106.64	104.92	108.89	106.68	105.41	105.05	106.29	104.78	106.27	104.79	106.9	103.46	106.47	107.23	107.59	105.04	105.24	105.31	104.27	105.29	105.87	107.04	106.38	108.8	105.78	107.73	106.87	107.64	104.94	106.98	107.43	105.77	105.02	107.66	107.31	105.43	107.23	105.79	107.48	105.76	103.83	108.29	104.76	107.3	107.39	107.62	105.14	107.19	105.96	106.54
99.623	98.602	97.899	98.473	101.15	100.27	98.982	98.618	103.64	98.906	97.827	100.47	101.68	103.68	101.43	100.46	98.904	102.62	97.285	100.15	99.08	98.726	99.845	103.08	98.979	98.622	101.27	99.242	100.69	97.615	100.04	101.08	100.89	101.35	100.73	102.42	103.31	99.684	101.1	100.38	98.808	103.58	102.33	94.928	101.14	101.27	96.812	100.8	99.277	98.749
106.41	104.33	105.04	103.98	105.54	102.82	103.88	104.88	102.06	101.91	102.92	106.47	103.49	105.96	106.17	104.02	104.36	100.69	105.99	102.14	102.43	104.59	100.26	103.3	103.57	102.07	100.36	104.17	105.51	106.78	103.06	103.16	105.98	104.82	104.57	101.01	103.77	103.23	106.54	104.19	104.32	106.27	105.6	102.65	101.85	104.31	105.92	106.34	109.37	103.86
109.18	110.48	110.52	108.74	110.92	110.74	107.35	109.05	111.79	107.92	111.69	109.55	106.71	109.73	111.43	110.3	111.26	108.43	107.91	110.24	111.61	111.56	111.53	110.34	108.64	112.42	107.51	112.95	109.36	111.76	106.08	109.67	107.46	111.3	111.64	110.35	112.27	112.43	108.87	111.63	111.43	108.66	110.76	108.77	110.58	107.79	112.98	110.64	111.02	110.58
104.03	102.2	99.858	104.73	103.45	105.46	105.98	106.72	107.86	104.21	110.23	101.28	103.46	103.16	104.4	104.05	105.02	103.67	102.47	103.44	108.15	105.79	102.49	103.35	106.57	106.89	102.57	104.37	105.27	104.41	106.15	105.24	105.66	105.06	107.11	108.09	105.57	102.97	104.78	103.2	105.79	107.08	105.68	103.5	101.81	106.97	103.22	105.01	104.71	105.61
110.22	110.05	115.44	112.67	110.43	108.76	110.98	112.87	110.48	111.58	112.98	107.56	112.17	108.33	113.21	110.78	112.27	115.33	110.92	113.27	111.37	108.28	114.39	113.54	110.44	108.65	109.68	109.98	110.41	112.19	113.2	112.03	112.89	109.31	109.87	113.09	112.36	110.49	113.57	113.47	114.44	107.69	112.23	111.81	112.46	111.29	109.94	109.62	109.09	114
97.851	96.683	96.577	100.8	97.441	95.929	99.17	99.687	98.19	100.27	101.56	102.2	101.02	98.476	101.09	104.11	99.165	102.14	101.29	99.64	99.852	99.781	102.26	98.49	99.966	98.997	98.7	101.51	99.3	100.87	97.975	102.13	98.1	99.349	100.23	102.11	101.4	102.23	100.62	101.22	103.4	103.1	100.31	102.37	98.395	98.953	102.74	99.292	98.412	97.352
105.98	105.93	109.79	106.1	104.49	105.7	107.34	105.6	109.44	104.31	107.24	105.43	106.3	108.61	106.14	106.34	107.22	105.01	104.69	107.05	104.71	106.24	108.99	107.39	106.4	105.28	108.04	105.28	106.97	105.95	105.28	105.67	107.11	107.17	108.52	106.4	104.9	107.65	104.97	108.45	105.61	105.29	105.86	107.46	105.28	105.43	107.2	108.23	108.79	107.7
107.92	107.93	111.41	113.3	107.12	112.19	108.2	109.47	112.01	109.63	109.65	108.54	109.72	111.2	113.18	109.78	109.97	109.92	112.47	108.6	111.09	106.18	106.38	106.97	108.45	113.03	110.57	108.52	113.51	110.57	110.75	108.86	112.35	106.76	108.81	112.44	107.31	113.23	111.1	110.78	110.21	106.86	110.62	113.32	108.7	109.06	112.57	111.23	110.3	108.7
105.71	105.85	104.4	104.56	106.24	103.15	110.98	106.26	105.59	107.28	105.24	107.43	105.34	105.42	106.57	105.2	106.41	104.6	104.94	104.41	106.31	109.1	106.55	106.28	104.27	104.23	103.75	106.14	106.74	108.35	103.94	103.09	107.56	105.3	105.96	103.4	106.59	108.34	106.05	107.4	105.2	109.09	105.3	104.87	105.77	105.92	106.09	105.14	108.49	107.97
109.02	111.55	111.74	110.98	106.6	108.58	111.99	109.28	111.64	113.01	111.24	107.2	110.58	110.04	113.31	112.09	110.06	109.79	111.38	107.22	112.8	111.21	111.38	111.73	109.93	110.11	110.34	111.55	110.23	113.45	111.58	110.06	113.09	109.98	109.51	109.61	109.7	108.31	111.65	109.75	109.45	109.24	110.69	109.64	109.5	114.53	111.6	113.08	111.91	110.02
97.629	99.665	99.155	102.35	98.717	99.741	98.539	97.445	98.753	101.47	101.4	101.07	100.81	100.12	101.47	97.836	101.77	103.38	100.28	102.05	96.272	95.287	99.653	97.045	99.8	102.48	100.63	97.48	101.03	101.18	100.81	102.48	98.9	99.847	100.77	98.512	98.092	94.055	97.904	99.086	100.95	98.788	99.564	97.471	101.11	97.686	99.122	103.83	99.52	99.702
107.35	111.05	113.76	107.9	109.36	109.43	108.82	108.67	109.44	110.37	110.43	112.02	109.05	108.72	108.58	110.02	107.16	109.29	110.75	109.58	108.6	110.1	110.14	108.6	112.68	107.92	108.83	109.33	112.1	110.86	109.67	109.38	112.37	111.48	111.41	108.27	109.05	106.6	115.57	110.36	107.37	111.32	111.98	112.11	109.6	110.03	112.95	107.15	110.88	113.15
106.42	108.07	105.28	105.21	106.69	104.89	102.36	108.24	106.66	106.18	108.47	108.01	104.27	106.04	106.11	105.98	104.27	106.52	107.56	108.31	105.87	104.46	106.33	106	105.7	105.13	108.15	106.01	106.18	107.02	105.64	103.94	107.27	104.18	103.23	104.91	102.09	104.86	107.12	106.31	105.63	106.9	104.18	103.68	107.44	106.25	106.02	104.15	107.62	106.62
106.75	105.2	108.18	106.53	105.12	102.83	105.3	105.73	105.85	104.73	106.65	105.23	106.01	106.25	104.83	105.25	104.54	104.07	104.61	105.03	104.78	108.26	105.34	105.54	103.01	104.52	106.82	105.85	102.24	104.79	102.77	109.34	106.28	103.35	104.87	108.35	107.34	103.84	106.94	106.35	106.12	106.84	108.14	105.41	100.87	108.38	104.42	104.66	104.65	108.19
102	106.22	102	103.14	106.47	105.68	103.69	101.47	102.06	104.91	102.9	100.59	105.5	100.84	104.1	103.82	106.44	103.19	104.18	102.75	104.82	101.71	102.33	104.34	103.67	103.13	103.97	105.5	105.43	104.83	101.68	105.23	103.6	105.95	104.65	105.98	99.958	106.39	103.52	105.52	102.53	104.86	102.39	102.75	103.87	103.4	104.02	103.76	104.74	105.64
105.01	103.47	102.71	101.64	102.86	105.13	103.79	102.77	104.39	101.07	103.94	104.16	103.71	105.1	105.94	101.33	105.35	105.9	103.34	103.29	102.64	103.53	104.59	104.62	103.59	105.74	100.77	106.1	102.77	104.55	103.46	105.36	107.32	105.92	105.95	104.98	104.16	104.68	105.93	103.44	106.48	104.07	104.95	101.81	103.34	105.66	102.73	102	103.22	104.82
109.87	109.16	110.89	109.12	111.42	110.87	110.92	113.28	111.28	106.87	107.85	110.05	111.46	108.78	109.16	110.43	110.7	110.54	110.89	112.64	109.1	113.35	111.1	109.29	109.5	109.65	110.48	113.11	112.03	110.71	112.17	109.36	110.13	109.7	113.89	110.61	112.76	111.73	110.08	111.11	111.32	113.93	111.05	111.61	110.19	112.08	111.14	112.7	111.61	108.84
110.06	111.24	110.24	110.35	111.85	112.89	112.2	109.71	109.05	111.92	108.35	108.65	111.02	110.87	112.37	113.83	109.98	109.21	113.23	111.09	111.35	110.83	111.4	110.13	114.2	112.12	111.86	110.99	113.04	111.17	111.84	110.22	113.62	110.31	115.56	113.79	110.81	112.66	111.13	113.24	109.68	110.67	111.09	113.08	107.55	110.57	114.32	109.11	112.13	112.2
99.44	96.9	100.49	102.07	102.6	102.2	100.64	99.743	102.42	101.01	103.11	100.78	99.168	100.53	100.49	98.251	100.97	102.32	97.289	98.322	99.869	101.3	101.64	100.75	99.451	102.71	99.879	101.3	101.54	95.761	100.9	99.918	101.07	99.4	98.922	98.902	100.77	103.31	100.55	103.1	101.9	100.54	101.73	98.683	96.185	96.152	103.12	98.88	101.29	103.17
107.07	108.37	109.57	109.25	108.06	110.48	107.83	108.55	110.07	109.91	110.93	107.15	107.3	111.08	107.05	110.75	111.29	111.75	111.87	107.48	108.53	110.76	110.96	108.48	108.41	109.55	112.66	109.15	111.74	109.07	109.62	110.91	108.54	110.95	110.74	112.45	111.12	109.6	113.81	112.4	109.53	111.59	111.19	109.84	108.45	109.78	112.74	112.27	108.63	106.03
100.69	99.146	100.13	97.069	101.67	97.574	98.558	101.06	102.42	99.162	100.2	99.702	101.16	100.24	102.02	99.5	96.42	103.92	99.99	101.4	97.898	97.256	102.15	103.27	101.93	98.026	100.38	97.476	101.02	100.28	98.681	98.506	100.59	96.551	100.37	101.63	99.203	100.69	96.85	100.58	103.72	100.84	95.82	97.233	100.07	98.75	100.3	100.43	102	102.07
107.16	111.39	111.21	115.48	108.73	110.47	109.38	109.75	110.18	111.73	112.45	108.41	111.66	111.16	107.9	111.37	111.39	111.7	112.85	109.27	107.62	111.85	109.77	111.18	106.81	109.79	112.43	109.99	113.4	112.96	109.97	111.31	111.27	113.36	108.8	109.83	109.06	109.2	110.66	110.2	108.95	111.86	110.3	109.73	111.46	109.8	111.45	110.95	108.81	110.26
101.65	103.18	99.123	102.21	102.13	102.74	100.8	102.1	100.22	100.2	98.203	99.152	101.77	102.72	101.48	103.43	101.86	99.703	102.53	102.02	102.18	104.57	95.241	98.739	103.98	102.15	99.309	99.455	99.763	100.89	101.94	101.41	100.43	99.493	101.53	100.3	104.95	100.98	98.662	101.22	97.136	100.43	100.56	99.037	97.002	101.14	102.6	102.41	102.02	99.958
109.21	106.14	108.5	105.13	106.02	106.82	106.19	104.94	107.54	103	104.98	105.04	104.76	106.98	109.27	105.35	102.36	104.85	105.37	103.96	105.24	107.82	104.9	107.84	107.16	107.99	110.84	104.51	109.05	105.27	106.49	105.88	107.93	106.03	109.16	107.69	107.97	111.7	103.93	106.25	106.53	105.31	107.6	109.86	106.9	108.2	104.59	106.72	109	107.79
105.96	103.56	106.59	107.4	106.09	106.17	106.22	106	104.82	108.37	103.84	104.94	102.97	107.87	101.66	105.36	105.48	106.3	105.4	102.02	105.22	105.15	106.04	108.46	104.34	106.05	106.07	105.77	105.54	104.51	105.44	105.36	106.14	105.76	104.04	109.15	104.84	103.84	104.21	104.54	107.14	104.32	104.38	106.01	104.2	105.4	106.88	103.2	105.16	106.65
106.25	104.34	101.32	103.92	101.28	102.83	104.44	97.905	104.79	101.57	108.92	104.56	105.78	103.98	104.21	105.23	104.98	104.64	104.63	102.95	104.74	101.18	107.6	108.78	103.58	102.72	104.31	105.55	103.87	104.7	104.34	103.56	104.55	102.9	104.33	107.13	103.21	103	104.28	103.65	105.75	101.29	101.67	102.33	104.54	104.07	107.89	101.92	101.35	103.34
105.01	104.11	104.53	106.5	107.36	104.56	103.89	103.45	107.71	105.6	106.14	107.23	106.26	104.97	107.04	103.87	106.41	100.27	107.36	106.57	108.5	105.12	103.51	107.61	104.64	106.31	103.03	104.38	103.45	104.09	108.39	108.17	107.73	105.74	105.9	103.09	104.64	106.58	103.86	105.57	106.59	103.34	106.58	102.99	106.26	105.05	108.67	104.35	107.15	105.48
102.99	104.75	106.54	102.54	101.91	103.27	104.28	103.73	103.07	105.45	104.76	103.31	103.2	105.2	103.59	103.06	107.59	103.7	103.37	104.48	102.46	104.56	104.38	103.55	102.93	103.62	102.27	104.09	102.65	104.5	104.18	105.63	104.26	102.83	104.42	105.55	101.58	103.45	104.87	104.95	107.19	104.21	103.61	107.23	101.26	104.12	104.49	102.16	102.54	104.98
102.38	103.59	101.86	99.976	101	101.71	100.93	99.687	99.624	102.32	100.25	101.24	102.85	101.29	102.29	101.14	99.82	100.51	100.16	103.55	102.44	101.84	101.89	97.46	99.986	102.64	100.36	103.44	98.274	100.48	99.876	99.75	101.42	100.58	100.57	101.49	98.617	100.19	102.01	101.74	101.91	105.25	102.55	101.93	100.88	102.31	98.101	98.387	99.909	100.64
104.56	105.24	104.39	106.35	105.84	106.2	107.88	104.71	108.81	105.59	106.96	105	107.88	105.29	106.63	109.69	106.6	107.58	106.07	105.7	105.71	107.33	102.55	108.91	104.34	105.96	104.4	104.82	106.41	104.59	106.86	107.57	106.27	107.2	107.51	106.96	107.74	105.19	108.99	106.19	106.21	107.55	107.06	107.93	104.53	106.22	105.4	106.73	109.46	107.3
117.47	116.88	118.78	115.6	116.9	115.52	119.21	118.01	119.94	118.24	119.11	119.5	120.44	118.68	120.38	118.34	115.7	120.8	117.03	116.86	117.5	115.58	119.42	115.7	115.6	116.1	116.95	121.85	122.53	116.75	118.03	114.69	117.64	117.21	116.61	116.61	120.62	119.82	119.58	119.35	113.22	116.2	118.51	116.98	117.33	117.05	118.74	117.89	120.03	119.64
111.03	113.33	107.82	110.47	112.73	111.68	112.67	111.29	114.41	112.46	110.18	109.28	112.59	112.49	113.75	111.42	111.06	113.29	110.05	113	113.57	107.89	110.34	109.37	111.54	112.74	112.97	115.24	110.55	106.58	112.96	110.6	113.39	108.17	111.65	111.22	110.55	111.89	108.61	112.49	109.27	111.62	109.87	114.53	112.61	111.01	112.4	113.15	116.23	110.69
107.96	105.61	107.58	107.39	104.62	105.22	107.15	108.74	106.43	109.54	110.44	105.69	106.24	106.81	105.99	107	109.66	108.76	106.93	105.69	106.39	105.23	104.88	110.18	108	107.02	108.66	107.74	105.7	104.18	108.23	106.68	106.89	108.35	108.12	108.05	112.04	108.48	104.39	107.52	107.02	105.33	109.05	106.94	106.85	106.27	109.75	106.41	108.06	107.09
110.74	110.16	109.59	112.06	106.97	108.1	110.81	108.07	113.84	107.55	109.15	109.81	105.72	112.37	111.3	111.58	108.94	110.68	109.65	107.14	109	110.2	110.25	112.16	108.11	112.14	111.18	110.17	109.31	110.57	109.22	110.52	111.03	107.87	109.63	108.08	108.23	109.76	110.3	112.12	108.23	109.88	111.19	107.07	107.85	109.12	108.27	109.93	109.62	109.29
104.28	105.98	105.52	103.65	103.54	105.42	104.01	103.65	107.51	105.47	106.99	104.81	107.54	102.29	105.86	101.93	105.34	106.07	107.11	100.78	103.99	100.02	105.11	106.65	106.97	103.13	106.79	104.22	105.41	101.71	105.77	105.02	103.09	103.35	104.38	103.39	104.66	106.3	104.07	104.47	105.92	106.38	104.85	103.36	104.67	104.7	102.78	104.2	107.09	104.5
106.84	106.03	106.95	108.25	105.97	105.76	109.58	109.11	110.08	106.54	108.64	108.65	110.08	107.79	104.52	105.23	104.59	105.67	106.02	107.46	106.83	106.8	106.67	111.38	107.9	111.68	108.4	103.48	109.36	104.72	108.34	108.12	106.04	107.1	105.36	105.62	106.51	105.12	104.65	106.07	106.9	108.37	107.85	108.31	104.49	107.53	105.31	104.35	104.75	106.63
107.3	109.34	103.99	106.99	105.94	103.27	107.26	105.06	105.72	106.44	105.46	107.58	108.97	106.17	109.45	103.44	108.39	105.23	104.51	106.74	104.11	108.66	104.55	109.59	104.97	107.68	107.85	107.1	105.06	107.75	110.41	106.39	105.6	104.84	108.11	108.53	105.39	108.28	107.12	107.59	104.48	103.05	106.24	108.14	106.71	105.3	108.72	104.02	107.7	105.73
102.82	102.99	100.74	100.81	99.991	102.24	99.176	101.53	98.699	100.63	100.56	96.939	97.681	100.53	100.35	98.047	100.85	98.244	101.34	103.1	102.73	100.25	100.94	101.76	98.939	103.84	100.35	97.965	99.597	99.428	103.03	98.333	97.879	97.643	101.37	100.26	101.94	99.578	101.18	98.422	103.09	102.18	101.9	105.52	100.23	101.48	100.68	99.352	100.8	101.78
114.06	112.95	113.94	112.3	110.74	110.58	113.38	111.87	113.71	113.81	113.94	111.37	115.08	112.62	110.63	115.82	114	113.03	114.06	112.51	111.77	112.39	115.05	113.7	112.72	110.26	112.05	109.69	109.38	114.37	111.6	111.14	112.25	112.44	113.22	110.82	110.86	112.09	112.59	109.32	110.68	110.33	115.42	110.06	113.92	111.72	110.89	113.02	110.68	110.58
100.18	97.683	103.22	102.49	98.19	99.097	101.36	103.17	95.697	99.726	100.23	99.259	98.099	98.95	100.54	98.97	101.32	101.74	102.86	99.763	97.673	100.17	101.44	100.81	102.15	99.906	99.66	101.17	103	100.36	103.58	100.11	101.14	101.49	100.79	99.555	99.451	103.1	100.5	96.331	101.42	99.76	103.21	101.19	101.61	102.65	98.272	98.137	100.09	104.08
105.65	104.03	103.01	104.7	107.2	108.7	107.36	106.02	107.93	107.8	104.9	105.21	108.02	107.38	105.89	106.56	105.36	106.1	106.93	104.04	106.46	107.25	105.89	106.88	106.7	101.91	106.28	101.29	103.95	104.9	106.01	105.05	106.7	107.38	105.42	109.45	106.44	108.47	105.73	104.13	108.19	104.73	104.01	107.08	103.5	106.3	104.87	107.2	106.12	107.17
104.02	99.872	104.26	107.13	103.93	101.04	105.76	105.34	102.96	106.12	101.93	100.56	102.45	103.46	103.52	99.742	102.02	102.73	102.33	103.67	103.2	106.96	103.73	105.39	102.45	104.65	104.73	105.14	102.98	103.54	104.21	101.81	103.61	104.3	101.56	102.53	103.18	105.99	104.54	100.84	103.37	104.21	104.56	104.92	101.21	106.15	106.11	105.65	104.2	102.71
110.89	111.22	105.69	110.25	111.4	111.47	109.72	109.92	111.01	106.74	109.78	109.39	112.11	111.07	109.11	111.3	111.18	110.9	108.08	111.22	109.35	107.78	106.53	109.95	111.68	109.32	109.86	106.78	109.52	109.85	111.61	109.69	106.97	111.04	112.13	109.4	110.42	108.08	108.41	112.57	110.37	109.64	110.35	107.28	111.23	109.42	108.42	112.29	107.67	110.7
106.87	105.3	108.79	106.2	108.27	106.84	104.32	106.48	108.61	104.63	108.6	107.86	104.95	105.74	106.05	104.27	105.75	103.81	105.6	103.11	105.28	103.04	106.67	106.34	104.22	105.6	106.48	106.12	108.46	106.45	106.82	106.85	107.88	105.87	106.57	108.72	105.3	107.13	105.81	103.48	104.92	106.05	104.38	103.3	105.03	106.19	106.52	104.71	106.97	107.14
102.54	107.46	105.59	105.05	101.66	103.89	102.25	102.95	106.69	101.71	103.58	104.88	105.24	104.82	103.4	102.93	105.5	106.6	105.06	105.68	99.131	105.58	105.2	102.03	101.98	104.72	105.45	108.12	103.97	103.66	105.02	101.54	102.2	104.4	105.17	106.32	104.08	107.9	103.49	101.08	103.78	102.14	101.78	103.66	102.4	105.06	101.4	102.9	105.45	99.392
108.9	105.94	106.25	106.84	106.5	108.18	105.75	107.01	106.15	107.19	106.86	108.43	104.42	107.87	105.61	105.76	107.02	106.4	106.58	105.75	103.73	105.77	109.47	107.52	108.85	107.21	107.59	106.35	106.42	105.58	107.35	108.89	105.74	107.57	105.66	108.78	103.07	106.61	108.74	105.67	106.86	108.69	109.08	107.67	108.74	105.36	104.5	105.66	105.72	106.15
110.46	111.79	112.52	114.3	109.82	112.1	113.08	112.05	111.8	111.92	110.14	115.71	111.6	112.95	114.42	109.84	110.88	112.56	113.42	112.11	109.9	113.77	113.91	109.49	110.7	112.8	113.13	114.45	111.79	112.21	113.09	114.3	113.47	111.77	113.24	112.77	112.89	113.85	112.37	112.78	112.32	109.84	109.13	111.57	114.99	114.61	109.25	112.07	114.35	110.49
109.24	110.73	109.92	110.53	111.35	116.28	112.96	111.22	111.96	113.1	110.5	113.51	112.42	111.73	111.67	112.38	109.35	112.42	112.35	113.5	110.29	112.07	110.49	111.55	110.88	110.53	113.23	112.57	108.75	108.34	109.32	111.49	108.52	113.63	111.98	114.4	111.16	111.21	111.68	113.29	110.6	113.61	111.33	113	109.67	111.62	111.12	111.87	110.93	112.79
108.15	106.55	103.58	105.93	107.65	103.67	105.37	108.49	104.4	104.41	105.26	104.03	106.28	105.47	106.45	103.46	104.05	103.42	105.25	106.89	106.97	103.12	104.97	105.57	102.51	105.57	106.27	103.57	105.84	106.32	103.47	106.73	103.87	104.88	107.78	105.81	107.34	101.91	105.75	106.3	108.13	103.95	102.5	104.75	105.16	105.13	102.09	104.52	108.81	104.41
107.05	107.1	109.7	104.56	108.38	106.02	105.13	104.65	105.78	107.89	107.74	103.72	106.25	105.75	110.34	107.17	108.44	106.3	104.22	108.68	106.47	105.75	107.65	108.5	104.83	107.42	107.29	109.39	108.88	106.16	109.92	106.45	103.01	108.41	109.22	106.73	108.08	104.8	106.31	108.11	105.65	107.43	108.03	106.43	109.84	108.14	107.08	105.38	109.18	105.66
108.67	103.43	103.21	104.2	107.5	104.38	104.85	105	103.89	108.86	108.92	108.2	103.37	104.65	107.51	105.72	103.32	107.16	106.89	106.99	104.1	104.54	105.77	105.68	105.11	104.06	107.18	108.33	102.41	105.02	109.77	105.49	107.16	105.6	108.59	105.02	106.08	106.1	106.61	107.47	102.48	105.97	107.03	104.71	107.13	107.72	103.04	106.47	106.92	106.19
109.76	107.98	113.06	107.66	111.66	111.88	111.93	109.99	113.15	110.86	110.34	110.88	110.28	109.11	110.27	109.79	109.14	113.91	111.19	109.94	109.48	110.19	110.04	110.11	106	109.21	104.95	108.85	112.5	106.52	109.88	109.07	111.47	110.8	109.25	111.54	109.49	109.96	105.06	109.17	109.02	111.44	109.6	109.33	108.58	107.48	111.42	107	105.36	108.35
116.45	116.32	115.32	114.71	116.29	116.11	117	116.74	117.28	116.89	117.55	113.11	114.83	113.88	117.57	116.62	115.82	112.95	115.61	115.53	115.53	119.74	118.15	118.96	118.08	118.3	120.46	113.58	117.97	115.57	118.93	114.09	115.72	116.33	115.47	112.65	116.77	117.33	116.96	117.08	116.58	115.15	118.1	118.99	118.41	116.93	119.41	115.28	115.9	118.47
104.04	105.03	104.44	105.88	105.49	106.06	102.55	105.94	104.95	106.65	104.27	105.78	106.4	105.42	106.64	107.35	106.93	102.43	105.24	102.89	103.74	103.15	104.32	105.3	103.36	110.81	105.01	106.52	102.55	103.86	107.02	107.02	105.68	104.47	105.5	105.81	105.28	104.29	104.59	106.48	105.21	107.17	103.66	102.07	105.26	105.19	103.4	102.05	107.76	104.74
113.05	110.53	110.85	112.27	111.62	108.35	109.79	112.41	112.21	114.99	112.18	108.6	111.79	109.55	111.47	112.75	109.35	111.2	111.13	113.48	114.09	107.56	112.32	114.54	112.17	110.41	110.23	113.67	112.18	110.79	112.4	111.49	110.56	114.78	109.05	111.25	112.75	107.84	111.38	113.81	110.53	110.44	111.5	110.31	112.78	111.24	107.08	111.93	110.13	109.33
109.8	109.99	110.8	111.29	112.29	110.75	110.93	112.38	106.95	110.56	109.6	110.16	114.86	112.42	111.53	111.32	109.36	109.12	110.12	108.18	109.58	112.68	113.42	108.54	111.54	109.69	110.65	112.9	111.29	112.83	110.9	112.15	109.17	111.1	112.03	111.01	109.4	112.21	111.89	111.07	111.04	110.7	112.96	109.72	110.36	110.62	112.94	110.25	110.29	113.06
114.58	113.75	109.95	110.1	114.73	111.63	112.11	114.74	109.34	109.95	109.94	113.49	113.23	113.36	111.47	113.08	111.96	114.18	112.47	111.89	112.13	114.37	113.11	114.64	111.45	113.32	112.94	112.24	114.33	112.27	112.26	112.83	113.63	113.4	114.61	112.48	111.26	114.42	113.56	110.88	110.94	111.05	113.34	114.67	112.32	114.13	110.62	110.11	111.69	109.76
113.71	111.2	112.43	113.97	110.55	110.18	110.66	111.32	112.53	112.26	113.73	113.16	109.52	112.72	112.4	111.64	110.48	112.41	110.9	111.13	110.15	112.14	110.04	109.75	109.97	111.1	110.54	111.91	108.69	111.42	110.57	111.95	109.35	112.19	109.94	108.85	111.17	115.25	110.09	110.68	108.16	113.29	110.55	111.12	109.25	109.78	111.23	110.41	109.3	112.93
107.01	103.35	104.15	105.04	105.11	102.48	104.21	104.04	103.12	104.6	105.53	107.13	105.84	107.24	105.74	103.34	104.73	102.89	108.69	106.63	104.35	102.7	106.44	105.09	107.29	102.83	105.42	105.76	105.22	102.97	107.94	102.69	105.65	106.3	106.1	103.54	105.85	105.28	108.19	108.3	104.73	105.43	105.7	107.35	104.47	105.22	106.06	107.97	104.4	105.41
109.36	110.29	111.19	112.1	112.23	108.89	110.86	107.87	110.37	111.25	111.6	112.77	110.6	110.97	110.29	111.06	111.66	108.35	112.12	110.39	110.93	110.03	106.4	109.17	109.61	109.9	112.54	111.13	110.38	108.99	111.85	113.6	112.15	108.81	111.18	111.66	110.68	108.96	109.81	110.14	111.1	111.79	111.35	113.87	108.69	107.42	108.52	111	109.69	107.78
112.5	113.24	112.2	109.71	109.07	110.69	107.4	111.2	111.1	110.22	114.45	109.03	110.72	111.13	108.85	106.07	107.75	111.64	110.74	114.23	111.95	109.01	109.57	111.5	112.7	110.67	114.05	111.77	110.73	111.19	114.46	110.18	111.86	109.01	112.4	109.32	108.96	112.2	107.36	111.67	113.39	108.56	111.82	113.83	111.53	110.07	112.29	109.27	111.72	113.4
107.83	108.2	109.49	112.04	109.59	109.84	107.76	113.09	111.04	111.38	111.53	109.3	113.91	111.16	108.04	109.64	110.11	110.88	109.82	108.3	109.85	110.03	111.34	110.19	113.39	112.98	108.49	113.9	110.99	111.08	110.52	108.76	111.25	108.34	110.22	111.97	108.96	111.9	107.93	107.69	110.32	110.79	112.17	109.75	111.86	110.7	111.43	112.16	110.97	111.69
110.94	109.77	113.21	113.07	113.93	113.48	114.55	114.05	110.03	110.39	111.13	112.21	112.84	111.41	112.92	108.82	112.31	111.41	111.71	113.77	111.11	110.58	113.51	109.16	112.42	112.59	113.72	113.32	111.34	110.86	112.98	110.28	113.3	112.15	111.47	110.26	111.31	113	112.22	115.57	111.69	112.4	113.93	114.33	112.22	114.82	111.96	111.97	111.43	110.5
98.493	101.91	102.31	100.85	101.22	96.931	100.16	99.747	97.242	100.7	99.686	102.88	100.04	102.85	98.375	99.353	101.08	102.42	101.66	101.23	101.42	97.833	99.683	100.56	102.1	100.03	100.2	101.94	99.528	104.52	100.38	99.022	102.45	97.91	100.72	101.12	97.209	99.448	98.855	99.424	101.93	100.43	98.614	99.783	98.383	98.697	99.127	102.18	100.14	98.023
107.32	105.78	106.86	103.92	102.84	103.42	103.35	103.19	105.89	105.21	103.86	106.5	104.62	106.31	106.3	104.33	100.4	106.17	103.53	101.86	104.29	103.59	101.96	102.72	102.32	107.1	106.9	102.38	103.11	106.97	102.04	102.93	105.18	103.7	107.46	101.68	104.51	103.03	106.7	103.45	102.83	107.95	106.02	105.01	103.09	101.7	102.75	105.76	104.08	104.39
111.76	111.8	112.92	112.19	110.71	110.43	111.22	114.99	111.19	111.64	113.83	112.55	113.06	111.4	112.76	112.25	111.73	109.66	108.99	113.19	114.83	114.27	112.53	110.21	109.56	113.66	115.45	112.14	112.62	112.66	111.66	113.11	112.6	112.07	109.2	110.28	109.34	107.88	111.45	114.32	109.42	111.98	113.95	112.63	109.9	113.3	110.77	112.61	110.98	113.05
112.75	111.57	110.32	112.59	109.67	111.74	111.58	111.39	110.45	112.5	111.16	110.51	114.68	110.61	111.52	111.03	113.7	111.31	110.72	111.14	110.36	112.35	112.61	115.36	109.21	112.76	110.87	112.55	113.06	111.15	111.15	111.3	109.24	112.13	110.4	111.52	111.83	110.42	112.76	111.42	108.75	109.8	111.97	110.94	114.16	110.48	109.51	108.65	111.52	112.66
104	100.95	104.56	104.41	105.91	105.48	104.23	104.69	104.71	106.89	104.94	106.27	105.99	103.84	106.71	107.02	102.98	105.59	108.77	103.93	104.36	107.43	106.85	106.75	105.3	106.91	107.14	107.35	104.76	110.14	102.84	108.49	101.81	108.03	103.54	102.06	105.5	108.03	103.86	103.91	105.5	105.23	105.35	106.16	106.48	103.79	105.98	105.34	105.74	102.75
99.446	101.99	101.78	101.24	102.5	99.925	101.6	98.445	100.16	98.891	101.66	99.461	97.605	102.8	100.83	101.82	99.788	102.16	97.061	98.355	102.36	102.27	99	101.7	101.09	102.11	97.594	101.47	102.68	101.37	101.52	98.894	98.921	100.06	98.946	102.55	95.086	101.55	102.11	99.584	102.57	104.69	98.191	102.13	98.468	99.18	101.3	98.654	98.566	100.11
104.78	106.71	106.27	109.93	109.1	102.96	107.31	107.02	107.14	104.98	104.95	105.76	107.41	108.68	107.02	106.29	105.38	105.47	105.82	106.35	104.86	104.43	102.7	105.09	101.8	106.41	104.73	106.49	105.86	106.92	106.15	105.24	105.26	107.87	102.66	102.56	106.62	107.25	106.25	107.99	106.94	105.29	110.25	106.97	109.18	106.84	107.73	104.13	104.44	107.79
102.64	106.22	105.56	105.15	102.82	104.68	106.42	103.84	106.05	104.41	108.49	105.23	104.83	104.45	106.17	107.08	103.53	103.43	106.65	105.19	103.43	103.36	107.43	105.65	105.87	106.82	105.39	107.91	107.8	103.66	105.15	105.24	102.49	107.32	103.94	102.65	105.82	102.95	103.35	102.85	102.89	111.24	105.25	107.39	103.64	105.71	109.03	105.12	104.23	102.66
101.87	103.17	104.63	104.06	104.8	106.31	101.71	106.04	105.33	104.09	104.55	105.93	102.45	103.96	102.55	103.8	106.75	102.47	105.6	102.2	105.48	103.67	105.01	101.73	102.88	101.87	103.37	105.31	102.04	105.77	105.99	100.68	103.23	101.02	102.52	105.62	104.28	101.24	106.03	103.21	104.74	106.33	103.16	103.25	105.67	100.85	102.5	106.92	103.79	103.5
104.75	103.37	107.88	101.86	104.38	107.51	103.4	102.92	106.27	107.46	104.6	105.76	104.78	104.73	100.06	103.73	102.81	103.96	107.57	105.58	107.83	102.82	101.73	105.79	104.17	106.22	103.91	104.89	105.97	101.81	105.35	103.58	106.37	107.8	102.77	107.8	100.96	103.16	107.05	103.33	101.58	104.86	103.71	101.83	103.16	102.66	104.01	101.68	104.67	103.69
112.84	109.45	110.54	110.68	111.85	108.47	110.39	113.41	111.03	110.56	109.85	110.23	112.02	110.48	111.25	111.52	108.47	110.28	114.51	113.21	111.7	110.83	112.04	109.45	110.67	110.9	111.79	115.17	110.9	110.35	112.16	111.76	110.09	112.23	114.52	112.47	110.5	111.22	112.61	108.87	112.94	108.89	111.25	110.58	111.65	114.12	113.84	113.13	110.61	107.46
104.96	97.548	101.54	103.01	98.843	100.99	104.7	98.558	102.57	103.35	100.7	102.56	102.2	100.51	102.24	98.173	101.93	99.462	104.04	103.34	99.028	103.52	100.84	99.238	100.95	99.886	100.65	99.866	100.48	100.78	98.665	97.271	101.01	98.589	103.45	99.183	101.64	101.4	100.66	99.52	98.2	96.874	102.19	101.36	100.21	99.909	98.567	101.96	100.36	100.86
105.96	105.94	106.16	106.3	105.62	107.19	104.18	106.15	105.45	103.69	106.8	106.33	107.18	103.73	109.13	107.75	103.49	105.92	102.33	110.24	105.97	107.99	108.27	106.3	102.08	107.08	106.69	102.65	105.6	109.01	105.4	106.37	106.41	106.76	108.51	102.5	107.72	109.06	107.68	104.87	105.2	107.37	107.13	108.52	106.35	102.25	105.28	108.94	105.49	102.35
111.18	108.84	112.47	111.94	111.29	111.16	111.61	111.49	112.35	109.35	108.12	111.29	111.03	112.92	113.69	109.77	112.57	109.24	114.96	114.17	112.05	110.31	109.96	111.82	112.84	111.8	111.65	113.28	112.11	111.48	110.2	112.19	110.88	113.54	109.27	111.05	111.3	112.82	110.46	113.77	113.2	111.6	109.31	112.97	114.11	111.98	112.63	112.17	109.27	111.01
111.32	114.27	111.98	113.48	112.23	111.75	109.38	112.97	109.17	112.68	111.26	109.82	114.22	109.75	109.9	112.09	114.15	113.3	112.18	112.64	113.34	109.41	111.61	112.53	112.56	112.9	112.57	114.04	108.75	110.79	111.79	115.09	110.34	110.51	109.62	111.12	111.25	112.49	113.18	108.25	116.99	111.82	111.21	112.45	112.42	111.7	114.41	109.21	113.91	109.6
111.72	114.78	112.83	106.98	112.82	113.07	111.86	115.26	116.17	112.68	111.37	115.37	112.24	110.8	110.97	116.04	112.09	114.85	110.78	111.47	113.19	111.54	116.17	110.32	111.93	114.52	114.39	116.99	113.31	112.55	113.43	113.53	110.18	112.35	109.39	115.51	112.07	109.75	110.56	111.42	113.68	113.19	110.63	111.5	112.39	109.32	113.81	110.93	114.01	112.34
109.25	111.63	112.72	110.59	111.43	110.15	111.96	109.67	110.99	109.96	109.45	111.54	110.8	110.53	111.53	112.74	108.6	111.29	111.85	111.84	113.12	110.55	111.29	111.79	110.98	111	109.26	112.56	112.47	108.77	116.98	110.54	114.72	108.54	113.01	112.43	110.32	109.57	113.67	113.45	111.21	111.89	108.41	108.34	112.58	107.87	113.67	114.39	110.32	111.13
102.17	103.5	105.45	106.81	104	107.98	106.73	103.91	106.26	106.26	105.96	107.54	104.71	106.9	103.97	105.79	105.35	108.28	107.62	104.76	108.11	103.09	106.14	105.89	108.22	106.43	105.41	106.65	109.12	105.15	105.71	106.06	107.53	104.74	104.93	104.72	107.13	108.42	106.78	108.67	108.6	106.26	106.34	107.37	106.68	107.95	108.71	105.89	102.95	110.53
98.908	101.86	101.31	99.28	102.65	98.883	101.49	98.692	101.68	100.25	100.23	100.02	100.24	98.967	103.86	100.26	99.347	100.19	100.36	100.23	102.23	102.01	101.81	103.55	99.931	102.19	100.67	98.822	102.07	99.661	100.13	99.587	96.797	98.67	101.88	101.01	100.44	103.38	99.527	100.55	98.142	102.99	101.02	101.02	99.775	101.99	101.35	102.2	99.718	99.277
113.36	109.84	112.24	114.68	112.11	112.72	113.02	110.54	110.87	107.96	111.94	110.73	110.86	112.33	108.75	110.1	110.86	111.44	112.26	110.58	110.99	110.04	114.13	112.98	112.27	109.19	113.48	109.44	110.63	111.56	113.98	112.83	111.38	112.44	111.32	111.15	109.07	112.53	108.5	109.63	113.64	109.45	111.22	109.72	111.81	111.81	112.46	113.32	110.96	112.48
102.76	102.41	103.33	105.57	104.43	104.08	104.17	105.09	105.54	105.61	105.41	103.69	105.27	104.89	104.05	106.96	107.69	104.74	102.46	103.37	106.15	103.86	103.87	104.32	104.56	106.39	104.93	104.5	104.64	107.04	109.39	103.03	103.93	106.03	101.47	105.37	105.29	103.73	105.61	101.95	105.42	108.42	102.38	106.28	105.87	103.79	105.37	104.21	105.52	107.06
105.12	105.5	107.27	107.35	104.72	105.53	105.89	107.56	104.59	107.02	106.81	106.03	106.1	104.53	104.55	106.83	107.36	103.34	105.36	103.17	105.01	107.68	104.61	105.68	107.04	105.18	101.32	108.77	102.86	108.9	107.5	104.5	108.04	107.38	105.65	106.36	106.69	105.34	105.86	105.74	106.71	109.18	108.05	103.78	104.46	108.69	103.27	104.83	105.38	107.4
109.24	108.42	104.1	108.51	107.65	104.84	104.65	104.42	105.83	105.11	104.4	107.37	102.13	103.05	105.82	104.26	106.71	107.29	105.29	106.05	103.92	103.57	107.02	106.35	103.69	104.29	107.17	104.22	102.51	105.16	102.6	105.72	107.71	102.39	104.51	103.7	107.98	106.71	108.36	104.31	104.1	105.31	103.57	106.94	106.59	103.35	103.72	108.83	105.63	105.47
110.12	107.64	109.18	107.77	110.44	109.6	109.77	107.82	109.54	113.55	109.25	112.78	110.64	108.54	111.52	110.84	110.62	111.11	112.03	109.99	109.48	109.85	109.07	110.52	108.44	112.04	110.2	112.69	107.78	109.8	110.44	107.73	110.74	110.57	111.79	113.14	110.93	111.75	111.76	109.73	112.63	108.12	110.95	108.17	113.3	108.67	110.58	113.43	112.13	111.21
109.61	110.21	113.73	110.18	112.51	111.39	113.2	109.84	110.56	111.51	113.55	111.74	111.81	113.09	109.33	111.45	114.4	110.38	111.38	111.77	113.89	111.45	112.84	112.54	109.4	114.48	111.99	113.66	107.96	111.98	114.09	112.03	113.52	112.32	114	110.78	113.48	110.73	110.92	112.73	111.8	109.68	110.67	114.45	108.63	111.75	112.93	109.27	109.43	112.18
112.49	112.46	110.58	115.62	111.93	110.36	114.46	112.48	112.65	111.98	111.77	112.66	112.71	110.8	113.05	111.11	111.6	108.88	109.51	111.83	112.56	111.53	109.83	111.91	109.78	113.08	113.3	111.88	109.22	111.47	112.85	109.96	111.95	112.48	114.4	107.15	111.28	110.99	110.51	110.24	113.39	114.86	112.78	110	113.38	113.29	113.52	111.46	112.82	112.62
119.35	120.29	117.26	116.66	117.27	118.17	118.66	113.61	116.4	121.99	117.82	117.16	113.59	116.7	117.51	120.71	119.51	120.19	113.87	117.71	118.86	117.52	119.92	118.47	118.85	115.68	117.3	118.93	120.48	116.04	116.76	119.31	120.65	117.83	118.02	120.62	120.02	116.66	114.94	119.23	115.91	117.75	118.76	115.25	116.72	114.19	114.96	115.61	116.84	118.79
101.65	100.27	98.151	98.219	99.884	102.11	98.678	102.42	100.79	100.67	97.665	100.06	103.03	99.958	102.87	99.097	99.146	101.19	102.08	99.632	98.195	95.968	98.291	98.351	100.01	100.07	99.534	99.172	102.31	102	100.24	99.62	100.57	100.17	103.08	100.23	99.774	103.17	100.43	102.14	98.713	97.141	99.101	101.34	98.001	101.87	99.646	99.08	102.31	102.73
114.86	113.26	113.48	111.08	112.51	112.55	110.92	115.82	114.87	112.58	114.34	115.22	113.71	113.12	110.48	110.79	111.35	112.6	110.13	110.9	111.48	114.6	111.62	113.53	113.43	112.31	112.73	113.01	112.47	116.35	113.71	111.67	112.5	112.75	111.51	114.07	113.7	114.58	109.9	111.61	110.97	110.72	114.35	116.89	112.36	111.27	113.46	112.13	113.57	114.71
109.61	113.3	112.95	110.78	111.06	110.9	110.97	112.12	111.69	109.26	108.3	112.2	113.43	110.57	108.23	112.48	110.87	110.93	109.53	111.16	109.68	111.24	107.38	113.69	109.73	110.1	112.78	112.97	109.49	111.88	111.15	110.25	112.28	110.83	109.13	109.18	111.72	115	112.53	113.98	114.04	112.65	112.9	109.3	110.48	108.63	109.36	106.85	111.18	112.36
107.27	109.73	107.79	107.87	105.37	106.91	106.04	106.88	103.98	101.82	107.7	106.62	103.06	106.04	107.41	105.75	106.22	105.38	103.82	106.45	107.27	108.15	104.69	105.51	106.83	106.73	104.27	107.11	108.39	106.84	105.22	105.52	105.87	104.43	101.14	106.35	105.47	105.36	103.9	107.43	105.58	105.95	108.33	105.41	104.24	103.47	106.53	103.08	106.76	104.68
112.64	108.26	108.1	111.24	109.14	109.14	110.24	109.9	108.86	111.2	112.46	110.55	110.08	110.31	110.83	110.84	111.03	110.99	110.5	110.22	110.21	108.32	113.07	109.04	110.07	111.05	108.57	110.96	108.55	109.99	108.8	109.86	108.44	108.5	110.81	110.78	113.08	110.26	110.6	110.94	109.99	110.83	111.61	110.51	111.4	110.97	109.79	109.68	109.93	108.56
111.19	113.26	111.06	114.11	109.99	110.3	110.64	112.24	112.56	111.8	114.66	115.96	111.45	111.57	109.57	112.38	108.45	112.9	112.16	111.64	110.7	110.48	110.63	111.32	112.27	113.06	110.88	111.87	109.04	109.6	110.31	110.47	108.48	106.47	112.31	111.51	112.79	111.12	109.52	113.19	113	111.45	113.42	110.94	109.5	113.96	110.2	111.48	115.49	114.03
101.2	99.378	97.391	101.04	98.169	101.62	99.735	94.787	96.925	99.786	98.7	97.997	97.557	99.84	102.25	101.53	100.94	101.14	100.78	100.4	96.854	101.89	98.005	100.31	102.34	99.372	100.67	102.47	97.973	99.59	99.376	100.59	98.599	101.6	97.172	96.993	98.414	99.866	100.46	100.65	99.422	100.9	101.55	98.621	98.097	99.983	98.972	98.177	100.84	100.04
100.73	99.17	99.937	102.21	101.46	100.43	102.21	102.72	100.62	106.01	103.23	101.83	100.93	102.48	101.76	103.58	97.855	102.27	97.554	102.99	101.99	100.98	100.62	101.55	100.55	104.11	98.451	100.09	102.1	103.01	102.04	104.14	97.651	100.45	100.28	104.83	98.743	102.98	100.07	101.9	98.564	98.991	102.98	100.83	100.15	98.668	102.97	103.73	101.44	98.581
103.44	105.7	103.35	104.2	106.83	104.2	105.47	106.84	105.23	105.66	106.08	104.02	106.04	104.84	110.39	102.6	102.85	105.07	106.89	104.75	102.17	106.97	107.89	106.3	105.91	103.38	103.71	104.53	107.56	106.25	104.5	105.07	106.72	104.9	108.13	107.12	104.14	103.26	107.63	105.47	103.77	101.25	104.28	108.26	105.56	108.42	104.08	103.53	109.01	104.12
106.15	104.01	103.76	105.03	105.85	104.65	103.76	104.37	104.63	105.41	106.37	103.01	105.24	107.63	106.16	105.11	103.72	108.47	108.48	106.65	103.7	103.99	104.27	107.22	104.51	107.64	110.96	106.17	107.61	105.67	103.59	106.9	104.02	103.57	105.71	103.97	104.9	102.7	106.76	105.77	105.01	106.16	106.12	102.85	103.61	108.13	105.74	106.08	101.72	104.08
105.22	108.46	102.67	104.88	110.05	110.09	105.15	107.31	106.93	104.91	107.27	102.33	105.41	108.09	107.49	104.86	104.94	106.56	104.07	103.75	107.27	106.57	108.51	105.25	106.07	106.35	107.53	105.61	105.42	108.1	104.47	109.41	107.87	107.78	105.87	103.74	109.06	107.47	105.05	108.8	105.89	107.13	105.4	105.55	103.49	108.47	104.1	104.78	107.83	105.4
111.77	110.5	109.37	108.23	111.17	109.84	107.54	109.8	107.01	109.87	107.32	112.66	109.28	112.78	109.75	111.56	106.73	110.54	105.68	108.37	111.55	114.65	107.92	109	109.57	108.81	110.82	111.78	108.88	108.78	110.48	112.5	112.47	110.8	107.44	109.77	108.93	110.21	109.27	112.82	111.22	108.29	109.09	106.9	107.26	110.47	111.28	107.4	111.29	111.62
105.61	107.05	105.61	106.01	106.55	101.69	106.55	107.28	105.51	104.84	107.58	104.82	104.53	106.87	106.63	104.1	107.46	107.11	104.2	101.18	106.48	103.87	105	103.59	107.24	108.35	105.9	104.14	105.47	102.47	104.65	106.53	101.78	107.42	103.99	108.12	104.16	105.57	103.62	106.35	106.62	105.11	104.36	105.4	103.08	106.61	106.67	103.07	104.78	106.21
108.51	102.69	104.42	103.7	104.35	106.2	103.65	105.33	102.67	105.67	105.4	104.57	102.8	104.78	103.46	104.74	102.59	104.59	105.06	106.06	103.53	104.35	104.74	105.84	102.59	107.18	105.36	103.85	103.13	103.27	105.25	106.61	104.92	105.23	105.12	103.37	107.08	103.19	101.55	105.8	99.66	102.3	108.15	103.49	105.28	104.78	104.78	103.79	103.35	104.53
112.59	111.56	114.59	109.55	108.75	110.05	110.8	111.16	107.72	112.14	111.56	111.87	110.72	109.05	110.5	112.58	112.29	112.14	112.83	114.1	114.4	110.38	110.41	109.93	110.89	112.65	111.56	115.4	112.25	111.14	110.69	114.36	108.83	108.7	112.75	112.79	112.59	112.32	112.29	113.49	111.07	111.04	108.54	112.65	108.89	111.03	110.27	107.78	111.7	109.56
110.04	112.55	113.65	114.02	112.06	115.85	115.09	111.93	110.41	113.25	113.4	111.94	113.61	112.96	112.67	112.21	110.4	114.33	114.25	113.51	112.35	115.25	110.79	114.34	111.71	112.74	110.84	111.77	111.03	111.4	111.34	113.53	111.46	112.16	113.79	114.22	110.84	113.35	108.53	111.74	112.87	111.95	114.43	110.94	111.96	108.22	110.57	112.06	111.49	113.53
102.48	102.4	106.34	104.27	106.12	102.65	109.57	106.15	105.09	105.22	109.52	103.23	105.72	104.74	103.78	103.87	103.59	103.84	105.26	106.73	105.59	105.41	106.06	107.65	109.57	105.91	103.64	108.21	105.69	105.96	104.11	105.1	106.04	104.35	107.4	106.42	105.03	106.09	105.06	107.26	108.51	105.26	105.86	109.13	105.2	103.75	107.78	106.08	103.71	103.05
111.54	115.22	111.69	111.54	107.46	110.33	113.13	111.75	111.49	112.55	112.03	107.26	111.84	111.33	108.43	111.86	113.81	112.44	113.57	110.52	111.22	110.18	110.19	113.17	107.61	111.16	114.38	110.82	108.58	118.2	109.81	110.38	115.13	107.31	113.48	111.25	108.49	110.44	110.36	113.81	113.2	111.91	110.83	114.57	110.55	110.87	109.52	113.11	111.56	111.98
112.54	110.3	110.61	112.31	110.48	113.74	111.92	107.54	111.93	111.44	108.85	108.62	112.09	109.66	111.24	108.51	113.38	111.56	112.36	109.77	108.29	109.74	109.74	112.23	112.76	108.46	111.17	110.85	111	112.35	111.41	113.85	110.3	111.97	110.9	109.31	112.45	111.58	110.51	109.74	113.52	111.37	110.92	111.6	111.73	111.22	111.4	108.39	111	109.32
108.79	109.22	108.35	110.7	110.57	112.79	110.42	109.01	109.39	115.14	111.84	109.35	111.43	114.18	108.79	110.77	108.65	111.06	110.69	110.74	108.29	109.8	109.87	111.77	111.62	112.89	110.14	109.6	109.97	111.61	108.44	109.67	110.6	110.17	110.54	111.84	108.57	107.31	110.66	111.08	109.48	112.23	109.29	112.15	110.97	108.95	110.98	111.96	109.57	108.18
110.97	107.89	110.14	110.98	112.3	112.3	112.02	111.87	110.03	112.69	111.8	111.89	109.13	111.61	111.14	108.61	111.84	106.69	110.62	109.33	110.67	113.19	109.08	110.68	111.02	111.14	113.67	110.08	108.87	111.44	109.46	114.31	107.89	110.6	110.5	111.74	111.76	113.38	110	111.19	112.41	109.83	110.03	111.85	108.27	109.69	114.44	112.91	113.3	112.71
104.72	106.03	106.57	107.61	108.65	108.1	106.91	105.7	104.39	106.05	109.1	109.18	105.14	101.93	106.23	107.46	107.28	106.01	106.61	105.65	106.21	107.03	106.73	104.12	103.52	106.96	107.16	108.5	104.47	107.52	106.61	108.16	105.48	106.14	109.56	102.92	106.41	105.79	106.65	106	107.62	107.3	103.51	107.06	107.68	105.13	106.19	108.19	102.57	107.82
104.29	106.16	104.43	102.73	100.33	106.29	106.73	108.83	105.23	106.59	106.58	107.46	105.98	104.87	105.57	104.99	106.91	107.39	106.69	107.97	108.78	105.75	107.63	106.85	107.2	108.55	106.37	106.62	102.52	106.41	106.93	103.37	104.31	106.56	106.57	104.33	107.03	106.2	106.12	105.9	107.39	109.43	106.5	106.95	107.19	111.56	106.23	107.17	109.85	105.95
111.28	111.56	109.45	109.75	110.8	110.38	113.65	112.98	107.59	111.9	112.1	114.88	110.16	111.26	109.73	107.82	112.68	108.52	112.38	112.85	112.08	110.68	112.69	112.14	108.84	113.28	112.31	111.6	114.38	111.51	112.1	112.85	112	112.83	113.48	111.13	109.36	109.81	110.04	109.67	110.9	109.48	112.12	112.7	112.56	107.01	115.23	113.95	110.53	108.19
115.02	109.96	113.13	112.78	110.92	111.5	112.7	112.21	112.96	114.19	112.28	112.81	116.64	112.48	114.23	110.4	111.42	111.23	111.44	110.69	113.68	114.14	111.59	111.79	110.72	108.69	110.01	112.35	112.73	113.16	111.36	112.66	112.54	114.19	113.47	112.49	111.75	112.32	113.42	110.82	110.54	112.46	111.27	109.51	111.36	109.83	111.63	111.99	112.91	112.95
117.57	113.69	117.95	114.72	118.32	115.46	116.5	118.4	117.14	117.6	121.17	116.53	117.34	119.68	117.96	116.31	116.68	116.68	118.57	120.24	117.23	122	116.59	115.95	119.59	121.07	116.81	113.8	119.43	116.46	113.63	115.36	118.43	115.11	116.75	115.77	119.59	117.8	116.98	115.8	118.72	115.81	116.62	116.87	118.03	117.3	118.34	114.72	114.8	115.08
103.72	101.91	102.31	102.44	105.76	105.86	101.89	103.44	103.45	105.12	102.35	102.61	103.77	105.31	104.46	104.85	107.63	106.85	99.915	102.16	103.68	103.21	104.38	104.26	104.51	105.12	104.41	103.7	105.26	103.94	105.73	101.91	100.81	106.11	103.31	102.45	105.35	100.78	101.86	104.59	103.45	103.67	102.93	102.93	103.79	102.46	102.78	105.66	103.66	103.78
106.48	110.24	112.06	108.71	116.79	110.67	112.66	108.11	111.42	112.2	110.51	112.87	108.67	110.31	108.42	109.81	111.74	109.46	111.34	112.15	111.65	114.65	108.82	107.39	111.46	113.4	109.08	110.4	110.73	111.73	112.45	109.33	110.92	109.21	110.82	111.23	109.86	111.92	111.66	107.24	108.62	112.11	112.42	110.04	107.82	111.82	112.4	105.57	106.95	107.66
105.94	104.86	105.98	107.79	105.16	108.34	106.22	106.26	105.31	109.32	104.3	106.9	106.97	107.72	107.34	108.69	106	106	107.48	104.38	108.79	107.68	109.61	109.26	106.28	106.62	109.96	107.79	108.32	103.5	105.43	104.57	105.33	108.99	108.6	105.91	104.51	109.35	106.47	103.12	105.45	105.62	106.02	108.82	104.28	104.62	109.12	106.29	108.55	104.5
105.73	108.29	106.03	105.37	108.88	105.41	101.02	106.83	107.83	108.26	108.77	106.55	107.02	105.22	106.51	105.56	107.8	105.53	106.34	108.6	105.85	106.36	105.94	105.69	105.71	104.57	107.09	103.7	109.93	107.04	110.05	105.64	106.34	104.64	108.02	102.66	107.38	107.74	105.01	110.13	107.21	106.19	106.94	107.75	108.07	107.61	103.63	105.67	104.9	104.96
104.39	106.72	103.52	101.45	104.2	107.11	105.24	107.5	105.76	105.63	108.68	110.84	105.24	107.4	102.52	108.21	108.95	108.49	104.9	106.04	105.65	107.74	105.2	106.19	107.12	107.26	105.97	104.49	106.16	108.06	105.12	107.25	103.81	106.19	106.03	104.16	107.93	104.9	107.31	106.14	106.41	107.99	105.23	106.9	109.1	106.42	106.02	105.74	107.27	105.45
102.96	104.26	103.08	106	107.15	104.18	104.4	102.26	106.94	102.99	102.4	103.05	106.11	102.15	104.12	107.14	104.39	105.01	105.06	104.36	103.62	102.24	102.69	104.11	105.26	102.4	105.43	106.61	102.18	103.45	102.73	101.84	102.79	102.77	105.25	102.02	108.76	104.78	103.31	104.96	106.74	102.36	101.53	106.91	106.33	104.17	105.31	102.46	105.24	102.88
105.92	106.62	103.76	108.17	107.88	109.36	102.4	106.14	104.74	105.51	107.25	107.8	107.08	108.74	104.51	104.06	107.47	105.34	105.76	106.44	107.25	104.37	102.7	104.22	105.43	105.5	107.22	104.15	106.32	104.04	109.09	105.87	104.87	104.37	106.44	105.67	103.6	107.24	104.67	105.82	106.32	105.12	109.04	105.55	107.44	105.26	109.99	107.02	105.61	104.81
107.02	102.61	105.45	102.83	102.71	105.59	106.4	108.18	102.2	104.3	104.69	101.65	105.67	106.62	101.55	105.32	108.43	103.12	102.37	103.88	103.33	104.08	105.16	103.99	103.29	103.12	102.9	103.45	103.75	103.54	107.84	103.06	104.26	103.05	103.39	105.15	104.41	102.3	107.69	104.86	104.34	106.46	102	104.12	106.96	103.62	104.72	105.74	104	106.94
107.06	107.08	106.86	109.14	107.18	106.11	110.03	107.29	106.35	106.23	107.73	103.97	103.69	107.95	108.24	102.73	106.82	104.33	105.77	105.3	105.55	102.31	106.05	104.93	106.42	105.81	104.02	105.93	104.04	106.49	106.05	106.74	106.74	104.15	105.47	104.37	106.04	106.08	109.05	108.46	108.25	109.95	108.03	106.65	105.5	107.92	108.38	104.78	104.63	109.61
110.85	108.99	110.68	111.99	110.81	110.12	111.58	110.48	110.87	110.83	110.63	108.54	107.24	108.68	111.78	112.34	109.79	109.56	111.73	111.74	111.5	112.4	109.68	110.5	111.6	111.19	112.82	113.86	109.77	112.85	112.05	111.73	112.21	111.49	110.07	111.21	110.6	110.28	107.75	107.67	105.72	112.9	112.63	109.88	109.82	111.68	109.7	112.03	110.5	112.03
106.21	105.24	106.02	104.93	105.46	106.57	105.98	105.71	103.22	103.95	103.88	104.67	107.65	103.27	106.92	109.63	106.57	104.67	107.37	103.91	106.72	105.69	105.93	105.23	105.13	105.77	103.29	105.94	104.97	101.74	105.48	105.63	103.79	105.64	107.11	105.4	105.18	105.68	104.28	102.89	108.35	106.19	103.62	105.94	103.26	102.86	105.87	101.23	104.72	102.86
108.67	103.61	103.99	104.64	108.76	103.28	104.08	105.33	105.62	104.16	106.96	104.63	107.16	104.67	107.69	108.81	105.28	107.95	105.21	103.76	104.85	106.48	108.95	107.82	108.57	109.17	106.08	104.13	105.63	106.94	106.41	104.93	106.85	105.03	106.52	106.86	106.84	106.21	104.25	107.86	107.49	105.58	108.01	107.39	105.86	103.84	105.54	104.69	105.88	105.33
107.67	104.76	105.86	106.43	106.88	106.14	107.76	106.97	105.03	109.49	106.2	105.85	107.63	104.21	106.12	107.49	108.49	105.62	106.97	104.51	106.59	106.01	104.24	109.12	106.21	107.27	108.36	106.41	109.04	105.69	106.98	108.05	104.72	111.05	108.19	104.53	106.79	110.33	106.48	107.24	105.57	106.4	105.81	107.74	107.37	105.81	108.94	108.25	108.63	106.06
106.05	103.41	105.48	101.84	103.71	105.12	102.08	102.87	105.19	105.96	103.08	102.2	104.22	99.045	104.45	103.07	105.58	107.72	99.666	104.33	105.8	108.63	105.93	100.9	104.07	104.68	107.92	103.75	105.46	103.23	106.66	105.83	105.31	102.75	102.91	105.13	104.31	104.42	103.82	105.6	101.67	107.02	104.78	108.52	105.8	101.3	104.87	104.18	104.71	105.13
104.42	108.03	105.72	103.18	104.5	104.68	103.86	107.86	105.91	107.72	107.86	107.69	104.07	105.08	104.01	107.54	105.14	106.5	106.04	109.73	106.89	105.58	108.43	103.93	104.13	107.5	107.09	101.72	105.41	102.62	103.09	106.42	107.28	108.19	106.48	108.31	107.4	107.3	105.68	103.95	102.36	108.74	109.44	105.4	103.84	106.33	106.18	104.11	106.88	103.65
110.17	112.18	109.48	114.63	113.92	111.31	109.43	110.59	111.86	114.07	113.2	114.64	108.79	112.06	109.24	111.52	114.59	109.21	113.26	110.13	107.21	111.33	110.98	112.84	111.34	110.14	115.48	112.33	108.4	111.97	110.29	114.26	114.84	107.49	111.17	111.48	111.13	112.6	109.18	112.4	111.06	112.26	113.66	108.2	111.29	111.42	112.15	112.63	114.87	109.14
104.23	104.6	104.96	107.98	105.08	109.48	105.96	105.02	109.8	106.43	104.76	106.09	107.16	107.31	106.84	106.22	108.03	107.57	106.64	108.35	107.43	106.31	105.18	108.05	107.61	107.29	107.54	106.1	105.57	107.83	107.83	108.37	104.99	105.27	105	103.14	104.2	104.26	107.92	108.51	107.5	107.65	104.94	108.15	105.5	108.14	107.8	109.01	106.78	106.85
109.03	112.04	107.76	108.72	106.57	107.29	112.66	110.45	109.49	110.55	108.31	110.26	107.21	110.03	108.83	112.72	110.16	109.24	108.27	109.33	107.83	111.63	108.61	111.35	111.26	109.15	106.92	111.39	112.44	108.57	109.32	108.36	110.76	110.03	110.12	110.54	112.15	111.88	113.91	108.56	104.96	109.02	110.09	112.99	108.89	111.85	109.56	112.98	110.13	108.91
104.55	102.15	108.16	106.88	104.33	105.57	103.6	103.87	104.93	105.98	102.81	108.48	107.17	104.03	102.99	105.33	104.02	104.78	102.66	103.62	106.47	104.93	103.5	101.42	103.91	104.5	104.9	105.24	106.25	107.01	105.81	106.02	106.46	101.99	104.5	105.2	108.01	107.67	104.73	107.5	102.23	106.34	105.11	106.7	105.04	107.62	104.94	105.9	103.74	102.51
100.37	98.624	103.27	101.47	99.503	101.48	100.28	100.3	99.982	99.955	98.091	97.846	101.66	98.26	101.11	102.72	101.77	101.37	101.83	99.499	100.32	101.43	99.808	102.19	102.21	99.891	102.33	102.11	97.329	104.33	98.756	97.227	98.594	105.32	100.82	99.693	99.385	98.95	100.09	102.06	99.214	102.69	100.84	98.587	101.88	100.67	101.71	98.815	99.598	102.94
99.047	99.249	95.922	102.78	98.385	98.141	97.793	98.799	99.054	98.42	99.982	99.92	98.497	101.24	101.6	101.71	97.031	96.191	101.88	100.82	98.61	99.114	98.911	99.392	99.164	102.39	102.95	100.19	98.707	98.747	101.13	99.985	103.46	99.845	98.14	97.692	99.689	104.28	99.525	101.32	102.1	99.236	101.76	97.633	101.65	101.1	103.85	99.425	100.22	99.064
107.37	108.53	104.58	102.87	107.77	106.72	104.27	106.8	101.82	108.2	105.02	108.13	107.26	104.04	103.96	107.91	106.37	103.19	108.56	104.11	103.37	106.46	104.63	106.27	105.55	104.16	104.36	106.05	103.59	103.77	106.38	105.46	107.53	106.74	106.67	104.55	103.71	104.34	105.7	107.96	105.09	106.13	105.89	105.66	104.31	105.97	104.89	104.51	107.57	103.42
115.87	110.85	112.02	110.82	111.6	114.13	114.09	113.53	112.28	109.18	110.19	111.96	115.09	112.81	110.78	111.33	113.48	114.09	116.09	113.8	113.07	112.69	112.28	115.29	113.78	112.21	111.88	110.51	111.31	113.12	109.45	112.44	117.12	113.51	112.17	111.99	110.23	111.9	110.45	113.88	112.15	113.29	111.31	111.7	116.92	113.79	112.45	111.72	113.73	109.01
105.67	105.33	107.64	105.72	108.99	103.97	103.64	107.76	105.04	101.88	104.33	107.19	105.56	105.74	104.67	106.61	102.77	108.7	108.87	106.32	106.91	103.31	106.36	102.15	104.38	107.68	108.55	103.86	104.81	107.73	108.66	103.77	105.63	107.74	106.57	107.3	105.71	108.68	106.53	102.73	108.82	108.67	104.57	106.57	107.53	106.39	103.08	103.78	106.98	103.63
102.17	103.32	102.35	104.87	104.88	103.64	104.41	106.33	103.42	100.83	104.64	105.19	104.31	103.04	104.25	104.59	103.57	105.11	106.62	106.51	106.18	103.61	105.14	107.02	106.12	102.44	104.61	103.39	103.87	103.11	102.58	105.44	105.75	105.6	107	105.62	106.67	101.85	105.04	105.1	104.14	102.48	102.99	103.54	103.03	104.97	103.15	104.39	106.36	105.48
102.38	98.373	100.81	101.32	103.32	98.76	99.223	99.76	100.03	95.68	98.702	97.317	99.407	99.213	98.402	97.689	98.715	99.356	99.294	101.06	98.257	99.585	99.611	99.461	98.514	100.04	100.62	100.44	98.419	99.026	100.58	100.39	96.772	98.216	100.34	102.55	98.955	98.691	102.16	101.41	100.29	98.566	103.14	101.77	99.248	100.26	100.06	101	99.046	100.02
110.07	108.43	109.29	108.33	108.53	110.33	107.74	112.03	111.28	110.76	113.96	107.79	107.87	109.97	109.35	109.48	109.41	109.92	109.63	109.6	105.98	110.02	107.38	108.99	108.85	111.86	112.04	110.56	108.49	111.35	109.68	112.47	109.37	111.26	113.74	111.43	108.34	113.29	110.63	104.73	109.27	112.65	107.84	113.74	110.83	110.45	110.2	107.59	109.36	106.72
108.65	113.61	111.19	112.89	111.85	109.67	110.46	109.37	108.58	110.29	113	109.42	111.57	108.4	111.07	107.91	108.58	109.75	109.21	109.1	110.98	112.12	111.13	111.66	109.12	110.47	109.01	109.71	111.52	107.28	112.38	109.47	107.44	109.17	110.24	106.98	114.01	108.43	109.42	110.16	111.16	110.6	110.24	114.65	107.59	109.95	109.11	112.02	113.32	110.44
106.64	105.16	104.33	105.78	106.9	106.92	104.89	105.45	102.59	104.74	109.23	108.96	104.33	104.97	107.56	106.1	106.22	102.93	102.95	105.93	103.97	108.02	107.93	104.82	103.1	106.33	107.33	106.43	106.94	107.7	105.22	108.21	109.53	106.59	107.05	105.06	106.42	106.57	109.22	109.81	107.09	107.65	109.51	107.76	106.08	105.03	107.74	107.25	104.16	109.99
107.03	105.03	104.7	107.41	102.53	102.99	104.75	106.3	105.04	106.89	103.29	105.84	105.75	105.22	107.94	106.1	101.19	103.98	104.22	106.91	104.73	102.18	105.82	107.23	107.72	107.33	101.85	105.14	105.84	105.3	106	105.42	109.2	107.44	105.59	108.21	106.58	104.61	104.26	103.06	105.34	101.33	104.41	105.35	106.41	104.77	105.37	104.03	108.25	105.32
105.5	101.33	105.46	105.15	102.83	102.41	103.58	103.66	103.06	103.17	104.78	106.51	105.16	106.46	102.7	105.22	106.91	103.29	108.12	103.77	103.79	102.13	108.86	103.33	105.62	101.98	104.26	102.03	105.27	102.73	106.82	103.09	103.96	103.81	104.22	103.8	101.97	104.32	105.6	103.91	103.3	104.69	105.4	103.33	102.09	106.56	104.81	104.37	102.07	103.81
114.12	109.88	111.69	108.46	115.01	111.18	110.57	112.54	112.22	115.5	116.26	109.18	112.9	113.7	112.45	114.63	111.17	113.34	109.74	107.66	109.41	110.55	109.16	112.87	113.23	109.69	112.66	112.51	113.32	112.21	112.43	111.33	114.63	112.38	114.56	111.57	109.8	113.91	110.11	109.19	111.97	111.78	112.51	111.4	113.22	113.23	110.52	113.44	112.68	113.18
111.27	116.08	114.21	110.51	109.45	112.6	112	110.73	113.58	109.48	113.33	111.48	112.84	111.85	110.95	108.49	111.46	108.93	109.72	110.71	108.75	112.73	110.82	111.2	111.2	112.57	111.18	113.26	109.61	111.63	112.8	110.59	107.95	110.59	112.35	112.83	110.3	110.41	110.35	112.17	108.63	113.05	110.93	110.19	111.48	111.49	112.34	113.66	112.72	111.72
107.21	108.38	107.48	104.56	105.43	106.27	103.85	106.98	107.34	105.73	106.96	104.14	109.32	107.17	105.38	106.38	110	108.62	106.01	107.78	108.18	105.88	107.25	106.57	108.77	107.72	104.22	107.01	108.31	105.31	108.02	105.85	104.26	104.95	106.08	104.26	102.59	108.58	110.6	106.69	109.53	110.25	104.37	105.94	109.92	108.81	106.21	107.5	107.68	108.55
109.81	112.31	111.74	110.48	114.19	109.98	112.67	110.64	109.72	112.92	105.9	112.34	110.08	111.64	111.96	113.84	113.07	111.48	111.3	114.14	113.95	107.06	109.37	108.08	109.92	111.21	115.14	111.62	111.63	110.42	111.97	112.56	112.16	110.94	110.74	109.83	110.9	112.38	111.59	111.77	109.16	110.13	111.6	107.78	111.2	108.34	110.29	110.17	109.53	110.79
104.16	105.24	103.85	109.32	104.62	101.65	104.34	101.76	104.08	108.02	103.03	103.94	103.94	101.74	110.43	104.72	104.58	106.48	104.02	106.67	103.15	104.53	105.33	105.01	105.98	104.01	105.2	105.01	104.32	106.56	103.42	102.26	104.38	103.61	102.25	105.14	102.61	104.13	107.15	105.25	104.31	103.42	106.17	104.02	103.37	105.94	105.56	107.08	106.09	104.33
109.93	109.85	112.18	111.82	113.14	109.59	114.15	111.76	109.52	112.88	112.87	109.72	113.07	115.12	110.23	108.76	110.2	112.48	110.7	110.71	110	112.78	111.3	112.65	110.66	111.82	111.78	109.61	111.65	111.4	109.33	111.45	109.19	111.8	109.84	108.04	112.54	112.69	109.57	113.49	108.79	113.01	109.52	111.21	111.57	110.95	111.62	111.38	111.78	112.48
105.56	107.32	106.14	106.65	104.32	107.74	103.27	102.14	107.81	104.97	102.25	105.75	105.13	106.86	104.46	103	108.48	106.62	108.86	106.69	106.18	108.9	109.51	106.29	106.45	100.77	102.31	107.32	108.04	104.72	105.54	106.37	104.22	106.14	107.18	109.32	105.11	106.67	105.24	106.52	105.24	107.95	104.39	104.96	106.36	106.13	105.89	103.54	108.02	105.53
118.92	115.22	114.19	115.56	120.52	117.61	114.82	113.72	114.26	115.58	116.6	116.54	116.41	117.74	115.76	118.93	112.92	116.61	119.83	114.83	115.09	115.52	113.07	117.42	118.92	116.38	118.03	117.35	113.17	114.55	118.49	118.02	116.11	115.42	116.99	116.15	116.1	115.53	117.56	117.68	116.87	116.73	115.59	118.62	119.55	116.89	117.08	114.67	118.22	113.97
104.58	103.92	106.04	105.19	106.67	103.87	105.93	105.73	105.84	105.43	104.72	105.29	105.79	101.51	105.94	107.76	104.83	102.83	103.6	101.76	106.43	105.53	107.37	102.47	107.2	104.58	104.19	102.81	106.9	102.74	104.21	103.63	107.49	107.97	105.62	104.35	105.73	103.68	106.08	106.31	105.99	105.56	103.53	105.42	104.44	107.48	101.48	106.04	106.63	105.39
105.72	111.82	105.8	109.84	106.57	109.43	106.41	105.7	104.48	106.02	105.83	108.22	106.09	103.1	107.15	107.51	107.21	107.89	106.07	107.15	105.18	100.14	105.84	104.24	105.47	106.26	105.94	105.31	103.67	106.06	106.11	108.52	103.4	106.36	108.03	106.13	104.56	103.53	106.48	103.05	105.01	106.57	106.93	103.76	106.59	107.36	106.33	105.77	104.75	105.97
107.01	108.39	105.22	103.86	107.16	106.43	107.34	108.02	109.16	109.83	102.78	103.84	106.84	105.03	103.54	104.35	104.99	105.89	106.5	105.34	100.6	108.88	103.55	103.56	106.86	107.21	105.6	107.59	106.98	105.84	104.25	105.63	105.3	105.6	105.26	103.3	106.24	106.46	105.8	101.83	107.38	104.4	105.5	106.93	105.08	105.59	106.47	107.43	104.63	105.35
111.68	110.45	108.23	109.79	111.22	111.82	113.91	110.2	111.4	111.81	111.1	112.17	111.33	111.09	111.89	111.32	111.72	110.66	109.98	110.69	110.87	110.28	108.13	113.18	108.79	112.23	108.33	111.04	109.87	108.57	110.29	111.15	112.99	110.09	105.94	112.02	108.6	111.69	110.41	111.29	109.77	111.95	110.86	110.96	111.73	108.31	112.24	111.88	111.18	110.76
106.72	107.09	107.21	105.93	106.36	106.43	107.94	109.2	103.88	104.02	108.12	108.21	103.17	106.34	106.2	105.49	106.86	103.12	106.44	103.07	107.82	105	104.65	105.44	104.68	105.87	104.58	105.79	108.92	103.03	107.05	109.07	101.75	103.75	105.1	104.63	104.95	106.05	103.46	104.99	107.13	103.25	105.87	106.38	106.5	101.88	106.77	105.3	104.54	106.76
107.21	106.49	105.8	103.04	106.19	103.22	106.12	107.71	105.12	108.22	102.81	108.26	104.23	105.2	102.39	101.09	108.38	102.76	103.88	105.07	104.48	101.59	105.82	101.93	102.57	104.13	105.59	106.81	102.81	107.07	104.62	104.81	105.28	103.35	103.83	105.97	103.75	105.4	106.54	105.51	105.34	106.68	105.18	108.33	106.28	105.75	105.4	102.52	105.12	107.39
104.53	105.64	107.29	108.21	105.75	106.24	106.21	106.14	108.57	104.82	103.83	104.83	101.63	104.08	106.05	102.93	106.02	106.95	105.21	106.59	107.13	106.54	102.4	106.62	104.34	101.95	105.25	100.18	104.37	106.62	100.53	108.65	105.84	104.32	107.35	105.24	109.03	106.73	105.47	105.16	106.95	103.37	106.39	106.09	108.13	105.73	108.83	103.69	105.89	107.01
99.99	99.493	101.53	100.73	99.368	101.87	98.252	100.27	103.96	103.58	99.293	99.294	101.07	99.51	100.53	96.628	99.762	100.51	98.771	102.51	100.37	102.18	99.746	99.243	96.808	99.95	102.46	102.14	100.92	98.172	100	98.554	98.934	101.08	97.273	103.4	99.223	97.041	102.48	100.05	99.003	97.896	100.75	98.614	98.524	98.219	99.078	98.902	98.884	96.53
110.11	106.65	102.58	105.27	104.32	102.69	104.77	104.52	105.35	106.85	105.14	104.05	108.76	106.91	107.09	104.32	106.62	103.65	104.28	102.74	106.07	105.57	104.83	104.64	106.88	104.87	102.72	107	107.24	104.17	105.87	106.32	108.12	108.13	105.7	107.18	107.05	107.25	102.86	105.84	105.69	104.21	108.58	105.47	106.42	105.29	107.36	103.1	103.15	106.76
103.81	103.02	103.17	103.46	105.55	105.08	103.19	104.79	103.61	104.12	103.96	103.13	101.59	104.63	104.95	102.2	103.58	99.051	106.05	103.75	101.17	106	104.78	104.5	102.29	101.18	103.18	105.97	101.74	103.8	105.53	104.35	104.55	102.94	105.24	100.85	105.21	103.93	103.47	102.56	104.12	103.15	103.22	102.99	103.48	104.91	101.85	102.09	102.03	103.26
98.853	99.063	102.41	96.042	98.164	99.328	100.5	101.43	101.22	101.07	98.908	98.967	99.834	96.99	101.71	98.291	99.032	101.36	98.615	98.251	96.444	100.19	96.225	97.673	102.08	101.14	99.324	98.235	100.58	100.86	99.697	101.81	102.57	99.046	103.78	98.574	99.007	97.141	99.647	97.284	99.222	99.125	100.77	101.07	98.425	96.468	97.857	98.305	100.56	99.354
106.55	107.86	106.19	103.39	104.3	105.01	104.2	104.09	104.23	105.97	102.02	106.96	103.37	105.19	104.44	104.05	106.33	105.34	104.37	105.66	107.19	105.42	110	105.17	106.72	106.72	105.47	105	105.6	105.66	105.14	106.61	100.5	108.02	107.05	103.34	103.83	106.42	105.06	107.1	103.2	105.89	108.43	106.38	104.87	104.53	106.98	105.73	104.1	104.46
106.9	108.92	108.33	107.71	105.32	106.69	109.57	111.63	108.04	106.76	107.72	108.41	105.64	103.95	103.26	107.17	106.23	107.42	107.3	108.51	107.27	107.74	106.22	105.9	107.27	106.32	105.98	107.66	106.04	106.78	104.36	107.21	110.05	106.25	107.98	108.98	108.35	103.91	107.73	107.35	107.15	105.94	105.85	107.69	106	105.3	107.52	105.63	108.03	108.44
105.28	102.15	106.21	107.4	103.57	106.58	103.39	104.62	104.04	106.49	104.04	106.92	103.71	105.52	108.79	105.02	102.98	102.7	104.88	102.66	105.76	103.62	104.29	106.99	107.06	101.32	106.05	103.78	105.45	102.36	102.85	107.47	105.03	105.84	104.73	106.44	100.06	102.71	104.42	104.83	101.51	104.79	103.85	105.88	103.3	105.62	103.84	103.8	106.68	103.71
107.67	107.96	106.59	105.48	106.92	106.4	107.21	107.05	104.38	108.57	106.93	105.19	105.68	105.78	104.48	104.89	105.8	108.78	105.67	108.21	105.35	106.58	104.42	101.73	105.69	104.04	104.55	103.15	106.88	103.85	106.99	104	105.49	106.49	106.99	105.75	105.07	103.13	101.74	104.02	105.45	106.61	104.38	105.49	102.51	105.84	105.61	106.27	105.54	107.72
112.6	111.19	112.94	110.91	111.76	110.87	109.03	112.61	115.29	114.36	110.64	109.63	115.63	113.17	112.44	112.94	111.58	110.06	111.1	111.27	114.46	110.71	114.22	111.13	109.39	112.15	111.87	110.89	110.5	112.18	115.75	111.47	111.12	110.95	116.85	110.73	110.77	114.12	110.82	111.7	109.97	113.34	112.28	113.98	112.27	108.31	112.5	111.55	111.15	111.62
104.16	105.1	105.66	103.8	105.58	107.03	104.05	104.54	100.17	105.64	105.96	106.41	104.9	106.49	100.05	106.81	107.52	105.23	104.48	105.84	106.62	104.59	104.61	103.2	104.96	105.26	108.89	106.26	107.31	104.62	103.55	100.69	105.12	102.83	105.8	105.32	106.8	107.98	107.19	105.52	103.66	104.55	106.06	105.54	107.72	102.6	104.5	103.99	103.01	103.16
116.97	116.46	119.24	119.14	118.25	115.61	117.64	116.62	119.52	118.79	119.18	116.99	118.39	117.1	117.6	115.79	116.14	116.89	114.58	114.8	115.54	116.68	118.77	115.95	119.95	117.63	116.96	118.51	115	117.88	119.26	118.55	117.34	118.96	119.88	117.38	117.29	119.39	115.56	116.13	116.37	115.4	121.89	121.34	116.1	120.87	116.71	117.9	114.48	118.05
110.44	111.39	109.57	112	112.15	110.87	113.24	112.73	113.57	115.04	111.25	109.51	113.35	113	113.46	114.53	114.61	111.51	110.18	111.33	110.8	107.25	110.77	113.42	112.32	111.7	110.13	109.14	109.09	109.92	111.98	110.85	109.31	109.55	111.71	110.64	110.1	112.47	111.49	110.72	113.09	112.41	110.21	112.03	111.42	112.57	109.53	113.38	112.68	112.06
114.18	113.91	111.66	112.38	111.35	116.08	110.21	112.28	113.53	114.85	117.19	113.02	113.24	115.66	114.77	110.23	113.54	113	112.68	116.03	110.85	114.95	114.32	113.03	110.13	111.99	113.88	113.14	110.99	111.48	111.55	113.8	114.45	116.24	114.52	111	114.66	111.6	111.24	115.07	111.73	111.16	111.68	112.99	117.83	113.55	112.72	113.19	115.21	114.02
109.91	112.42	112.61	109.5	109.11	112.34	111.65	111.33	111.93	108.95	111.76	113.44	110.97	113.07	112.68	110.06	111.51	111.8	111.31	110.12	109.43	109.51	113.38	110.82	112.63	115.87	109.26	111.4	111.27	111.54	109.06	114.8	110.59	110.94	110.33	113.53	111.59	111.9	111.98	110.01	113.15	113.21	112.6	109.5	112.05	109.59	108.41	114.49	114.69	111.68
105.36	105.64	106.45	102.37	102.41	100.77	103.14	103.23	104.47	105.69	103.11	105.59	105.06	104.97	104.56	105.36	106.68	103.66	101.63	104.44	104.01	104.06	104.2	105.49	104.76	106.16	105.18	104.88	102.38	103.79	103.03	105.04	104.25	106.19	101.43	102.99	109.01	103.06	105.35	103.66	104.67	100.53	105.54	102.8	106.32	104.22	105.28	103.48	103.51	104.91
104.03	105.09	105.01	103.15	105.9	106.09	106.34	106.02	105.66	104.59	104.06	103.11	105.92	104.09	104.65	103.88	106.76	105.17	107.37	104.16	106.12	109.08	108.92	102.88	104.58	109.72	104.28	107.26	108.46	105.35	103.17	105.35	105.18	105.41	106.61	106.83	106.27	108.02	105.11	105.74	106.62	109.62	108.71	106.92	106.81	104.22	105.45	105.89	106.09	103.33
104.72	103.71	102.42	104.79	106.14	106.6	106.96	104.23	105.76	105.87	103.58	103.96	104.02	106.29	106.41	102.81	107.46	103.81	103.59	104.88	107.52	108.32	107.03	105.33	105.65	103.9	106.83	104.97	104.58	105.99	105.85	103.39	108.92	106.26	107.12	105.36	102	105	105.59	107.13	101.68	108.27	106.7	103.44	104.87	106.36	108.72	103.58	106.02	105.45
107.14	100.94	105.09	105.64	107.73	103.25	105.01	106.25	107.85	103.95	107.35	104.83	106.38	105.94	107.53	109.1	107.15	103.17	104.08	106.4	105.18	106.58	105.99	104.68	108.75	105.55	108.67	106.92	104.95	108.36	106.63	106.3	109.77	105.89	105.81	106.7	108.19	111.17	107.31	107.03	105.1	103.62	108.54	106.78	108.84	107.01	107.02	106.63	107.51	106.47
112.22	115.01	110.49	112.58	111.05	112.25	109.83	110.41	112.08	108.99	109.06	110.89	112.68	112.12	112.06	111.68	112.37	112.27	113.43	114.19	110.12	111.75	109.69	112.28	111.56	114.51	115.19	115.15	111.32	114.31	114.15	112.58	110.41	113.89	113.81	110.2	112.31	115.05	111.36	109.49	109.84	110.47	110.28	111.67	110.46	115.05	112.89	111.46	111.58	112.75
105.41	105.94	107.15	105.75	105.12	105.7	104.14	106.93	102.92	107.9	104.65	104.67	105.36	103.54	106.45	105.52	106.4	107.82	105.47	108.24	104.85	107.54	105.97	103.57	106.19	109.24	106.29	107.28	103.22	108.4	106.26	107.21	107.95	104.79	109.3	104.47	105.3	105.84	104.99	108.79	105.33	106.56	107.87	105.63	106.25	107.1	105.37	106.59	107.13	104.54
107.3	105.69	106.3	107.03	103.52	107.25	108.27	107.88	103.68	100.58	107.66	105.41	104.13	108.4	105.24	106.95	108.3	108.49	107.19	104.98	108.73	109.43	107.76	108.33	107.74	106.23	102.29	105.81	107.28	107.19	105.74	107.89	108.27	103.62	105.32	103.28	105.68	105.83	103.92	107.8	107.11	104.95	105.26	105.94	104.38	105.92	105.41	105.48	106.32	110.15
106.8	103.07	103.79	101.88	104.45	104.69	102.73	105.63	104.23	109.14	102.02	104.68	107.33	105.67	103.09	102.75	102.07	105.97	104.41	106.7	103.83	104.91	102.11	107.33	104.45	101.98	101.19	102.22	104.52	104.62	102.75	104.23	105.66	104.55	104.99	105.85	100.5	106.01	104.7	105.37	102.67	105.91	104.07	106.99	103.43	106.45	103.16	101.72	106.79	100.29
108.8	111.61	109.1	112.74	110.97	107.91	110.21	110.61	108.58	109.1	108.13	108.35	109.7	108.52	109.1	110.39	109.05	109.19	109.1	109.59	112.83	109.9	111.87	108.44	110.15	108.82	110.35	113.02	111.89	110.42	109.65	111.59	111.12	108.29	109.82	111.25	111.86	111.39	109.72	108.69	112.16	111.08	108.57	112	106.91	113.15	109	110.7	110.38	107.06
110.38	109.84	111.46	112.54	110.67	111.79	113.37	112.32	110.51	111.91	109.61	110.28	111.53	108.7	111.45	109.69	113.33	113	112.17	112.64	113.34	113.66	109.52	111.65	107.79	111.46	112.44	114.03	108.41	113.73	111.95	109.71	114.96	109.49	110.92	113.03	107.88	114.01	111.2	114.18	113.99	113.6	109.49	112.23	112.32	113.08	111.94	111.83	112.81	113.83
105.64	105.48	102.46	103.97	104.85	107.81	105.58	103.75	104.52	100.93	102.65	104.16	105.86	104.47	106.97	102.97	103.2	104.75	103.47	104.9	104.45	105.05	105.32	106.05	104.42	106.45	102.23	105.46	102.87	104.14	105.54	102.63	105.24	101.18	102.63	104.16	105.7	105.68	108.15	107.32	107.41	106.74	105.29	104.3	103.5	102.64	106.5	107.35	105.53	102.34
109.72	107.47	113.71	112.8	115.63	110.52	111.49	114.1	115.33	113.78	114	109.6	113.61	111.7	110.3	117.07	114.97	112.9	111.39	110.16	113.12	111.9	110.81	109.21	113.55	110.87	111.87	112.56	112.36	112.55	110.77	112.24	114.78	113.94	110.38	112.29	113.54	114.08	110.28	109.88	110.85	111.93	111.51	112.08	113.71	112.69	113.32	112.45	112.3	113.71
111.66	113.09	110.51	115.06	113.28	110.99	113.58	111.55	111.49	113.32	111.11	111.58	109.44	111.89	111.84	109.61	110.76	110.19	109.14	109.47	119.29	113.97	113.38	112.28	111.31	113.77	108.28	112.41	114.99	112.28	113	111.34	109.16	110.39	113.55	112.82	111.53	112.75	112.81	113.1	112.18	115.87	111.73	112.07	112.58	111.78	110.3	114.17	111.99	107.99
101.55	98.888	99.048	99.958	97.331	101.32	100.38	101.28	97.615	103.11	96.928	98.754	98.964	100.9	99.869	98.839	96.879	98.646	99.894	100.65	102.66	95.722	98.422	99.603	102.24	99.399	103.4	101.33	99.821	98.84	99.732	99.08	100.54	100.79	99.353	99.675	100.48	97.364	98.042	99.029	102.86	100.97	100.66	96.692	99.792	96.17	98.839	101.46	101.4	98.859
112.48	111.01	109.68	110.63	108.85	114.61	108.97	109.62	113.98	110.11	110.82	109.08	111.48	111.48	111.35	112.72	107.91	109.79	109.3	113.69	113.5	109.86	110.83	107.28	108.55	113.97	112.91	114.37	110.44	112.15	111.2	111.3	112.5	113.55	110.51	109.8	111.29	110.36	112.25	111.5	107.97	106.27	110.56	112.05	109.85	111.49	107.76	113.05	114.28	112.67
105.56	106.99	107.69	104.31	106.49	106.23	110.28	102.91	107.59	104.18	111.3	105.69	108.47	105.13	106.03	108.25	107.84	107.3	108.56	104.02	104.53	107.38	102.9	105.83	103.05	106.96	107.93	105.24	103.92	105.94	106.35	107.51	105.29	106.39	106.2	108.94	105.2	105.31	107.8	105.48	103.67	100.88	103.84	106.07	104.62	106.63	105.91	105.37	105.48	106.55
110.8	110.84	113.08	115.61	110.04	110.1	109.61	111.91	112.19	111.66	112.95	112.9	108.72	115.52	111.49	112.76	113.03	110.03	111.47	110.3	110.86	112.37	112.49	112.59	110.61	113.82	112.55	112.87	111.74	109.72	113.19	114.11	114.1	112.26	109.18	110.97	114.25	112.02	113.83	114.03	109.9	111	110.95	115.15	110.96	113.03	113.41	112.75	111.65	110.7
101.56	99.557	103	99.208	98.213	101.43	103.02	101.32	101.39	101.45	101.48	96.891	98.739	100.37	101.64	98.838	101.33	97.64	101.6	99.402	100.59	97.842	98.237	99.621	97.023	101.56	98.646	100.44	102.78	100.55	102.46	100.09	99.591	101.71	99.75	102.4	101.29	99.282	104.62	100.52	101.77	98.817	101.09	100.34	100.18	98.906	99.822	100.18	101.24	98.649
106.98	104.08	105.53	108.85	107.03	105.93	107.92	104.9	107.73	104.8	107.21	105.46	105.89	111.03	106.79	106.23	103.33	106.14	104.27	105.4	106.72	106.04	105.7	103.47	101.64	107.83	105.98	107.77	105.18	105.9	104.18	109.65	107.32	108.65	103.54	105.75	106.17	107.54	106.69	106.03	106.79	105.29	104.79	104.67	106.45	105.82	108.38	107.17	109.05	107.18
104.36	104.26	104.77	103.33	107.13	102.95	104.77	105.65	107.98	106.77	104.7	104.06	107.57	105.57	104.72	106.02	107.07	104.82	105.62	106.19	105.63	106.41	102.93	103.04	103.76	105.53	105.62	104.68	104.71	103.59	107.02	104.14	107.63	106.99	109.08	104.95	107.25	106.14	104.79	105.24	105.62	103.6	105.71	106.63	107.29	107.41	107.18	104.48	107.36	102.87
108.8	111.45	111.62	111.82	111.72	109.14	110.95	114.69	109.21	110.42	110.77	111.05	110.67	110.75	111.12	114.63	111.97	109.63	109.41	111.74	111.01	113.83	111.32	114.4	114.36	110.7	114.05	111.44	109.02	110.98	111.06	111.04	110.29	111.98	111.73	114.12	112.12	110.33	110.34	110.24	112.6	112.57	111.64	112.98	112.1	110.3	111.04	110.61	114.28	113.18
112.45	112.58	111.85	112.6	110.67	111.05	107.95	111.4	113.15	110.14	108.93	111.21	112.47	112.66	111.69	113.12	111.08	112.31	111.89	111.26	111.03	112.46	111.58	108.42	109.9	111.02	111.13	112.73	110.45	114.16	110.8	110.66	110.3	109.7	110.46	111.82	109.6	107.29	112	112.24	113.21	109.83	110.4	113.88	111.86	112.47	114.25	111.39	112.16	111.53
110.78	114.42	113.93	114.57	116.12	113.98	112.73	113.42	110.79	112.99	113.79	118.46	113.46	111.86	114.08	111.57	111.68	114.58	110.79	115.11	113.25	111.28	114.57	113.31	112.47	112.29	113.09	111.24	114.43	112.14	113.67	115.69	109.74	110.92	112.48	114.58	110.21	113.9	113.49	113.49	113.03	112.94	113.74	113.48	115.13	109.61	114.02	112.87	113.13	111.9
109.99	114.21	113.21	110.57	112.94	109.28	112.4	110.58	112.23	113.18	109.39	115.17	111.85	113.77	108.83	111.13	110.65	115.01	113.62	112.46	113.28	112.63	107.61	113.97	111.61	110.82	112.82	112.88	112.57	113.52	108.25	115.51	112.8	112.2	114.44	111.52	110.81	114.35	111.02	113.54	111.13	114.36	112.43	114.39	111.29	110.07	112.09	111.59	114.8	112.95
113.2	111.63	107.22	111.08	111.61	109.51	108.96	111.49	112.78	111.12	111.54	112.55	109.16	109.17	107.84	111.89	109.56	113.79	112.26	111.74	110.51	108.98	114.14	112.62	114.44	113.95	109	106.95	109.49	109.73	108.79	110.47	108.69	111.3	111.72	113.36	112.83	111.87	109.94	114.72	113.03	112.86	111.2	112.2	113.9	110.64	113.96	110.26	108.83	110.1
110.04	109.92	112.11	110.04	113.88	112.27	114.74	110.35	112.83	111.52	111.96	112.96	114.05	113.33	108.99	112.42	113.32	114.17	113.03	112.09	111.57	115.99	112.66	113.32	112.38	113.18	113.03	110.97	113.58	111.17	112.08	113.81	114.03	112.28	110.94	117.85	113.36	116.1	108.54	111.57	112.79	110.75	113.89	116.77	113.44	113.64	112.98	109.13	110.72	109.83
95.364	101.61	99.963	101.09	98.495	99.197	100.33	103.76	99.308	100.73	98.687	99.06	98.802	97.98	101.2	99.307	101.58	98.747	100.12	100.23	100.95	98.666	100.08	101.09	97.716	105.29	99.362	100.7	101.36	97.931	100.67	99.203	99.837	100.25	101.03	99.68	102.53	99.301	99.295	100.25	101.32	100.19	98.877	99.145	99.12	99.735	98.915	100.01	102.17	101.97
111.52	107.75	113.05	111.39	106.21	113.93	109.05	111.09	110.66	113.46	110.82	108.61	106.06	111.81	110.84	109.21	109.46	111.3	108.19	107.15	112.71	111.26	112.81	108.39	109.18	107.68	108.85	108.21	106.54	113.49	107.23	109.47	112.92	109.02	108.86	106.41	108.92	109.92	110.63	106.95	106.23	107.47	110.96	110.12	111.09	107.37	109.1	108.76	112.14	106.69
106.26	106.56	107.71	105.47	107.41	107.29	103.91	104.8	104.57	104.36	104.97	103.76	106.4	107.16	104.89	107.83	108.49	107.74	106.93	105.84	104.65	102.76	107.38	104.5	104.03	106.65	108.21	104.8	104.6	106.93	106.06	106.65	104.12	110.68	106.07	105.85	104.82	102.05	107.59	104.41	106.88	107.98	105.91	102.94	108.98	104.97	105.47	104.4	106.07	103.97
111.07	111.21	111.51	112.81	112.99	111.81	111	109.7	110.6	111.83	112.06	112.09	110.85	110.93	114.56	109.72	109.75	113.74	111.4	109.51	111.58	110.82	113.4	111.12	112.29	109.24	112.58	112.75	112.86	109.08	113.91	112.26	109.33	112.58	109.89	114.44	112.03	112.04	111.67	111.08	113.97	111.4	112.92	111.59	110.57	113.77	113.44	114.89	113.01	112.25
111.31	111.55	113.3	108.76	111.17	108.78	113.88	111.76	111.34	113.47	111.31	114.53	115.21	114.25	112.51	111.22	114.71	112.68	113.14	113.08	111.63	109.95	109.07	108.39	112.91	112.05	113.91	114.42	110.33	111.76	111.16	108.3	112.34	111.33	112.73	111.37	108.9	112.64	113.11	111.89	109.56	109.27	109.01	107.73	109.4	114.18	111.78	111.95	113.7	110.47
111.49	110.6	112.93	113.42	112.11	111.32	111.36	112.48	114.23	113.06	111.95	111.93	113.91	113.56	110.83	111.3	115.65	111.85	111.05	110.14	111.84	116.47	112.14	112.12	116.07	111.15	112.89	113.11	113.21	113.36	115.02	112.9	114.5	115.76	111.96	110.63	116.32	114.04	112.88	110.75	114.22	112.32	110.16	112.34	112.2	112.28	112.26	114.95	114.07	114.64
112.9	113.4	111.56	109.57	112.18	113.55	114.43	111.84	115.74	110.41	114.05	113.1	110.95	112.82	118.16	111.62	113.19	111.24	113.67	110.6	113.4	114.15	115.95	115.16	109.52	110.23	111.01	113.48	109.69	111.12	112.74	113.61	111.02	113.23	115.14	112.36	112.49	114.78	110.54	112.84	111.41	113.06	110.35	114.02	113.16	115.92	112.22	109.76	114.75	111.9
104.4	103.78	108.88	110.64	106.07	106.1	105.29	103.83	108.19	107.34	107.07	107.61	106.5	105.68	111.05	105.82	106.72	108.76	106.3	108.75	104.09	108.26	107.29	106.36	108.41	107.06	104.51	106.94	106.11	109.51	105.61	107.52	104.12	105.51	103.8	104.84	104.85	105.28	102.36	105.42	106.99	106.09	105.68	104.85	105.58	105.24	108.77	106.93	106.13	104.12
115.18	118.02	116.4	112.79	114.34	117.99	116.73	116.66	117.57	118.67	119.87	117.84	118.09	115.6	115.74	114.92	116.25	116.02	114.41	115.74	116.75	116.1	116	113.6	116.71	115.3	115.33	115.06	117.27	113.21	114.43	116.27	116.63	118.19	116.29	117	115.63	114.98	114.6	116.77	114.04	119.95	113.38	116.5	115.43	117.57	119.24	117.77	117.92	115.11
107.33	107.6	107.63	103.59	104.74	102.91	107.95	105.07	105.66	105.72	105.59	107.32	109.37	106.43	107.43	106.37	106.64	104.85	105.08	106.52	105.42	108.26	108.37	103.64	106.12	105.13	106.26	108.52	104.81	106.26	104.69	104.9	109.89	107.26	107.94	105.37	106.38	105.31	107.4	102.91	103.64	105.29	106.68	107.08	108.36	105.21	106.51	104.79	107.79	106.51
106.71	107.22	104.83	107.04	107.71	105.34	104.71	107.99	107.45	107.64	106.62	107.87	108.28	105.77	107.86	105.71	107.57	109.21	104.17	107.23	107.26	110.43	107.93	105.15	103.89	104.56	105.33	105.51	106.12	107.27	103.05	106.2	104.16	107.29	105.49	107.86	105.98	104.75	108.34	106.78	105.42	104.25	106.84	107.84	106.63	103.05	105.92	108.44	105.1	104.66
99.421	99.347	100.53	96.924	95.496	100.04	98.703	98.441	99.105	100.02	97.108	100.83	99.776	99.15	99.09	102.8	99.601	100.73	100.86	101.79	97.295	103.91	100.9	102.43	97.407	100.27	101.82	102.12	98.485	100.65	98.941	99.262	99.803	99.381	101.45	100.21	98.375	100.99	98.87	96.784	98.953	99.21	99.324	99.92	103.21	101.14	101.13	99.553	100.3	100.1
106.01	105.32	106.45	106.46	104.21	105.48	101.9	102.89	104.94	103.12	105.56	106.39	105.43	105.29	106	103.18	104.29	105.78	109.87	101.41	106.46	106.29	102.32	103.83	108.23	109.3	104.67	103.78	104.86	104.57	105.75	105.5	104.19	106.9	103.67	103.29	104.06	106.14	104.52	104.73	104.98	104.78	105.58	109.49	105.23	104.25	103.04	106.65	105.77	103.54
101.99	98.115	98.934	98.176	97.594	100.17	101.52	100.6	101.21	99.687	101.58	99.807	101.47	103.48	103.76	101.31	98.957	97.207	101.1	99.215	102.61	99.483	98.848	97.999	98.435	101.08	99.139	97.904	99.492	99.872	98.81	99.847	101.7	99.932	100.08	99.642	100.75	100.11	98.795	99.133	99.06	97.994	96.476	99.21	100.19	99.697	96.58	101.92	95.759	98.973
111.83	111.51	110.63	112.11	112.13	108.52	113.27	108.46	111.2	112.41	110.9	114.72	108.63	115.32	111.78	110.54	111.78	111.18	108.19	113.79	109.33	113.36	111.4	112.08	113	112.63	112.8	113.2	113.43	109.6	111.76	108.74	113.27	109.1	110.84	112.55	113.34	110.87	110.28	112.15	109.97	113.04	109.43	112.63	112.25	111.15	108.64	112.11	113.24	109.77
107.18	107.2	105.92	108.65	106.15	106.18	107.25	105.44	106.51	108.68	103.52	107.07	107.58	107.7	106.32	105.63	109.55	108.22	105.17	105.49	109.2	105.27	103.35	103.67	104.96	107.08	106.56	107.43	103.8	105.62	111.67	108.03	103.27	104.91	106.36	106.13	104.81	108.01	104.68	106.23	107.82	105.12	110.01	104.89	108.09	109.48	105.41	108.56	106.16	103.74
106.75	105.96	107.24	101.8	106.51	102.57	105.84	106.84	105.81	108.01	106.92	106.88	108.14	106.65	107.67	104.52	103.76	106.84	107.52	106.35	104.74	104.02	106.81	105.43	104.68	105.32	107	106.34	108.16	104.41	110.15	107.01	106.93	109.57	108.32	105.42	107.12	107.55	106.96	106.62	106.52	107.66	106.28	106.59	109.09	109.11	108.02	105.3	106.55	106.76
105.56	101.94	104.54	105.66	108.41	104.32	108.16	107.34	107.61	104.72	104.64	106.08	107.09	103.4	109.86	106.47	105.5	104.39	105.06	102.33	106.79	105.68	105.34	108	104.64	102.61	106.94	105.71	107.15	104.99	103.86	106.62	106.39	104.47	105.22	108.81	101.13	103.65	106.12	103.61	106.07	102.19	106.67	103.93	104.91	103.57	103.34	104.93	108.06	105.39
109.95	110.96	110.52	111.28	112.29	114.2	108.63	112.98	115.79	110.03	110.14	110.42	113.63	111.78	112.98	112.22	111.64	114.25	113.84	112.05	112.57	112.91	110.62	111.78	113.64	113.62	113.13	111.15	112.25	112.65	112.76	112.22	113.13	107.2	111.32	112.94	112.31	110.25	111.49	110.28	112.78	109.33	110.81	112.5	111.76	109.92	110.56	113.63	111.31	113.23
119.05	119.26	117.41	117.26	116.12	116.98	119.58	118.89	116.96	116.93	121.43	119.33	118.52	113.53	117.81	118.27	115.98	116.31	117.84	119.53	119.07	115.48	118.35	117.96	117.22	114.69	120.65	116.78	117.44	117.02	116.77	119.08	116.96	119.22	115.91	118.79	116.48	117.27	114.44	119.25	116.54	119.56	117.89	119.93	117.3	118.36	121.52	118.96	117.8	121.97
109.3	105.18	103.01	107.04	106.69	106.96	104.61	104.4	105.47	104.47	106.46	108.33	105.83	105.95	106.91	106.09	105.52	106.77	106.59	104.17	107.18	105.09	105.27	103.82	103.43	108.42	105.53	109.61	106.42	105.03	104.32	107.85	104.7	106.47	108.23	104.19	108.45	106.07	109.22	103.1	103.97	104.14	106.11	105.97	107.94	104.33	108.9	105.17	106.43	107.46
108	107.85	108.52	108.29	107.64	105	105.81	106.03	105.53	106.99	105.18	106.56	104.91	109.11	109	110.95	107.99	107.65	108.17	107.01	107.4	108.15	103.98	108.31	106.75	108.24	105.89	109.84	103.94	105.53	108.07	106.26	106.88	107.47	108.36	107.4	107.4	107.25	105.94	107.65	107.13	105.21	107.3	107.3	105.75	103.88	107.71	104.55	106.75	106.07
104.14	104.4	104.7	106.62	100.78	108.26	107.16	107.24	104.73	108.47	103.6	106.25	103.62	106.28	103.64	105.96	106.98	106.92	104.81	108.04	104.06	106.99	106.86	107.32	105.68	108.51	103.91	105.95	107.14	104.3	107.71	107.46	107.41	107.23	105.49	105.63	107.45	106.72	106.3	107.14	106.4	105.87	104.68	107.7	106.4	105.68	107.11	106.2	104.37	103.42
111.13	109.16	110.89	112.03	108.88	113.28	112.25	110.68	110.84	112.02	112.68	111.06	109.5	109.76	110.3	110.43	110.42	110.74	109.07	111.35	111.86	111.57	112.68	111.11	111.4	108.38	112.84	111.03	110.21	112.77	111.34	113.27	114.4	113.55	112.48	111.66	108.3	111.3	109.34	111.92	112.91	111.94	111.36	108.94	110.73	110.99	115.07	110.56	110.72	109.08
99.534	100.34	100.35	100.18	97.166	98.523	98.564	100.33	100.66	98.38	100.09	99.221	103.21	98.699	100.81	101.17	99.976	102.7	97.629	99.399	98.645	100.79	97.896	100.02	97.327	101.8	96.764	100.97	100.07	98.8	100.67	100.3	101.37	102.75	99.85	101.06	100.94	100.65	99.033	102.21	100.83	100.9	99.443	99.999	101.5	101.62	102.01	100.31	97.571	100.74
106.51	105.32	106.92	103.35	105.51	106.63	103.69	107.06	105.71	105.36	109.01	105.7	102.2	106.49	107.25	103.1	108.93	103.21	103.56	102.75	106.14	108.01	105.29	104.64	107.88	107.08	100.02	105.07	106.32	106.09	105.57	107.85	105.82	104.76	103.67	105.51	106.53	106.32	105.42	106.54	101.39	105.64	106.42	106.54	105.73	108.63	104.58	104.83	102.34	103.72
97.344	100.49	100.01	95.174	98.048	103.03	96.573	98.115	98.654	97.741	100.03	100.5	102	102.1	102.08	101.4	103.97	98.954	100.45	97.869	99.061	99.818	100.1	100.32	101.51	99.817	97.56	96.001	100.24	100.79	97.681	100.56	98.695	101.22	98.778	99.497	99.248	99.944	98.561	99.395	98.667	101.35	98.664	99.972	102.36	98.721	100.67	101.83	100.51	97.231
114.47	115.01	115.53	117.79	118.56	117.14	112.88	117.43	115.95	115.61	117.66	115.35	115.83	116.16	115.19	118.15	111.62	113.39	119.7	118.54	115.1	118.61	116.13	119.54	114.45	117.62	117.32	115.53	117.24	116.5	118.92	114.29	118.43	115.23	117.12	116.98	117.59	118.32	114.88	115.12	114.59	118.51	114.04	119.55	114.58	119.85	118.62	117.23	117.44	119.46
107.27	108.28	106.36	106.14	105.36	105.06	103.76	108.03	108.43	103.41	105.86	104.06	106.7	108.69	105.44	104.63	107.47	105.02	108.07	106.75	104.76	105.76	103.59	110.12	106.66	106.78	106.74	109.11	106.33	103.43	104.83	105.44	106.29	107.49	108.67	105.81	106.65	107.95	106.89	106.71	109.09	106.39	104.95	103.14	106.37	104.05	105.27	106.74	107.86	108.56
108.7	111.04	109.64	111.23	109.43	107.07	107.96	109.39	107.82	109.85	108.91	110.29	110.52	106.94	111.34	110.42	106.73	109.46	112.01	108.48	110.75	111.66	112.52	111.01	109.9	107.54	107.79	107.23	109.92	109.57	110.94	109.42	110.16	111.49	113.15	108.47	108.81	108.01	109.04	111.25	110.8	108.97	108.07	109.38	111.96	110.36	111.64	109.1	112.01	111.22
108.59	104.7	107.73	106.01	104.11	106.89	104.17	105.74	106.96	104.33	105.38	105.05	104.99	107.94	106.49	106.98	100.45	102.51	105.5	108.62	106.03	105.95	103.44	107.35	105.34	105.73	106.74	105	105.72	106.21	104.28	103.92	107.05	108.69	102.48	104	105.84	105.64	105.12	102.95	105.03	107.83	107.83	106.46	105.41	105.08	107.2	105.4	108	106.94
107.82	103.79	108.92	107.45	105.8	108.72	107.61	105.45	106.89	106.48	106.86	106.27	103.03	103.93	106.27	106.56	106.05	107.19	106.93	107.65	104.39	108.87	104.73	108.42	107.07	104.66	103.86	106.02	108.24	108.07	103.16	106.62	106.05	106.53	108.31	108.89	108.83	103.72	103.69	105.6	106.12	105.7	107.45	104.99	107.36	107.89	105.15	107.39	106.51	100.87
108.22	110.91	110.87	109.98	111.82	109.2	113.75	114.01	113.8	109.45	112.3	109.76	109.67	112.12	111.38	112.46	110.86	109.96	110.48	110.78	111.17	107.68	110.78	111.55	107.98	110.45	107.95	109.44	112.16	112.79	110.7	111.76	110.52	110.47	107.18	112.23	110.04	112.13	110.8	109.76	109.64	111.72	107.65	112.97	111.13	113.19	109.9	108.86	108.63	108.98
109.31	114.07	111.46	109.63	114.06	110.4	112.51	112.68	114.64	110.69	111.69	112.04	114.03	110.11	112.15	114.8	113.03	111.47	112.47	111.39	112.99	111.7	110.94	111.66	109.96	110.75	110.1	112.34	112.96	109.89	112.46	111.24	110.5	110.6	112.63	111.4	110.41	109.61	113.29	111.13	113.11	109.52	113.17	110.13	111.95	109.73	109.96	109.54	111.28	110.12
115.04	112.53	112.49	113.51	107.53	111.47	111.1	112.67	114.58	112.06	111.82	109.6	111.84	110.32	109.66	112.21	111.08	110.09	108.37	110.9	110.8	109.29	111.37	111.43	112.88	111.82	114.64	111.49	110.8	111.17	110.67	109.53	110.76	111.65	111.8	109.96	110.02	112.85	111.61	112	112.16	113.19	112.92	110.84	112.65	108.03	107.41	111.91	113.78	108.53
108.04	109.1	110.63	108.32	109.61	109.6	112.99	107.78	113.48	108.75	109.5	110.5	112.37	113.76	109.57	112.18	109.84	108.03	108.6	109.09	110.29	109.78	110.9	108	110.24	108.41	107.53	111.67	112.23	112.02	108.83	111.21	109.12	109.58	109.27	112.32	109.11	109.32	112.8	110.08	108.9	110	108.68	109.23	108.55	108.1	114.85	106.82	109.29	110.95
99.932	96.986	100.18	99.641	99.286	100.14	98.579	100.79	102.5	99.597	100.54	102.94	98.368	96.877	100.42	99.457	100.4	96.815	98.015	100.23	99.999	101.01	101.66	99.127	99.248	98.456	100.86	98.055	96.972	99.49	102.62	99.41	98.897	99.275	100.88	99.848	99.207	97.617	100.11	97.954	97.912	99.839	100.92	101.38	102.84	104.77	99.021	101.63	100.86	98.653
106.36	102.3	105.44	104.34	103.92	107.67	104.72	106.89	105.25	106.65	104.51	107.14	105.27	104.71	106.6	106.51	104.27	103.37	105.47	102.85	103.11	106.79	99.199	103.04	108.52	103.98	106.77	110.1	104.33	106.5	104.9	105.91	107.19	105.83	107.72	107.96	104.69	106.17	101.86	105.29	105.26	101.88	105.98	106.76	106.14	107.07	102.48	105.92	105.14	106.66
111.89	113.5	112.94	110.79	112.26	112.51	114.21	113.01	108.48	114.11	109.83	112.51	112.59	112.18	113.11	112.39	113.66	113.49	108.66	108.92	110.37	113.23	112.14	112.14	110.86	110.12	108.66	113.48	112.32	111.76	108.44	111.45	113.79	109.22	111.12	112.06	109.09	109.52	108.31	109.14	112.46	111.11	110.29	113.93	110.45	108.76	112.97	108.92	110.48	110.82
105.07	106.43	107.47	106.75	109.06	107.28	107.92	107.7	104.11	107.1	105.58	108.62	105.76	105.34	106.1	110.55	108.41	107	107.46	105.48	107.02	105.54	111.07	109.85	108.7	106.31	110.26	105.03	108.43	106.3	109.67	105.7	108.4	103.52	107.43	107.65	108.2	106.56	106.1	105.97	106.45	106.28	106.52	104.71	108.22	111.79	107.48	105.43	104.31	106.53
107.38	104.8	105.63	108.11	108.35	107.93	108.98	107.91	103.75	105.82	107.41	107.22	105.97	105.03	108.11	106.97	104.47	106.31	109.52	104.52	105.65	105.23	107.94	102.99	105.82	107.91	106.18	103.21	112.35	105.93	107.22	108.61	108.71	105.34	106.24	107.13	108.13	103.72	107.92	108.11	104.87	107.57	105.84	105.62	105.4	105.21	109.5	105.76	104.25	106.39
100.15	100.24	101.14	102.34	100.03	99.906	98.651	101.05	98.388	100	102.98	100.1	99.459	97.946	103.29	98.49	98.571	101.9	101.86	99.672	97.855	103.46	98.552	98.178	99.715	99.496	98.911	102.82	100.73	100.01	98.351	101.53	96.476	99.276	98.615	100.62	99.117	99.407	96.097	98.37	101.27	97.109	99.664	98.407	99.854	98.9	99.582	100.72	101.94	100.13
111.58	111.57	112.9	111.23	111.77	111.02	110.38	111.07	110.38	109.76	110.44	112.48	108.98	113.73	110.66	111.87	112.86	112.28	110.99	112.72	110.25	110.25	113.56	112.44	112.66	108.51	110.25	112.58	112.09	112.19	112.78	108.22	108.15	110.31	111.7	110.51	111.07	111.98	109.67	110.31	110.75	108.52	111.13	110.7	109.88	112.64	111.01	109.14	109.02	112.88
102.94	105.56	104.47	104.96	101.51	105.34	106.78	103.06	105.99	106.54	102.35	104.05	106.06	106.59	106.11	103.66	102.26	107.02	102.26	101.03	105.27	104.6	103.79	103.9	102.53	104.56	104.57	105.32	104.36	102.01	100.93	102.4	103.55	103.94	105.73	103.94	104.49	104.31	104.34	110.1	105.73	108.18	102.38	104.98	105.66	103.86	104.76	103.44	99.686	105.07
108.22	103.76	104.06	105.79	105.55	106.6	106.06	102.84	108.09	105.86	107.26	105.8	106.52	104.65	106.41	107.32	105.43	105.65	106.49	106.92	105.27	107.46	107.17	106.64	105.63	105.73	106.6	105	106.87	108.87	106.94	103.96	106.76	106.1	106.94	105.46	102.3	105.83	106.53	103.67	105.21	107.08	104.7	109.25	105.87	103.85	109.22	107.84	108.54	109.21
103.03	108.83	105.99	105.39	106.53	108.65	106.44	107.57	105.57	105.41	106.68	104.19	106.05	105.83	105.61	106.42	103.57	107	106.16	106.42	104.24	104.2	107.79	105.72	105.05	106.63	106.33	105.8	105.95	105.75	109.84	105.12	104.78	106.95	105.12	107.69	105.16	105.06	105.48	105.78	103.37	108.53	102.85	109.31	105.13	108.64	104.01	108.38	104.09	109.45
113.26	114.68	111.46	114.99	115.31	112.15	111.2	114.54	112.44	117.25	116.28	114.16	110.09	115.12	113.94	115.06	113.64	110.19	113.71	112.97	113.5	112.36	112.69	111.88	115.27	111.97	111.93	111.07	111.18	113.97	110.44	113.93	114.72	113.27	114.41	113.85	110.79	112.12	111.6	115.62	114.82	115.91	111.67	111.5	110.03	110.13	114.33	111.49	111.63	112.35
112.14	109.99	112.07	109.98	111.99	108.85	111.63	107.22	111.99	109.77	109.86	109.74	110.51	112.58	108.92	112.54	111.26	109.72	112	110.61	111.02	114.67	115.72	109.92	112.97	111.13	113.74	111.18	105.92	109.89	111.07	108.95	111.18	110.45	113.96	111.39	111.46	109.89	111.9	112.21	108.82	109.48	108.45	112.17	112.17	113.64	110.04	106.21	111.52	108.69
111.56	110.39	112.07	111.57	112.71	105.66	110.65	111.44	112.94	112.14	114.32	114.98	110.85	111.33	112.07	113.99	109.47	112.08	112.01	110.6	113.15	112.49	111.27	109.84	113.26	113.23	112.67	108.33	110.72	112.68	113.96	109.07	111.36	113.5	112.52	112.97	113.14	112.64	111.54	112.36	113.25	112.37	110.06	111.9	115.18	112.38	112.98	111.35	110.43	112.8
99.359	102.75	99.501	102.53	98.932	101.54	100.31	102.33	99.342	102.32	100.3	98.875	100.77	98.21	101.17	99.428	102.55	100.87	100.01	103.29	100.2	100.07	102.16	101.59	102.48	99.106	101.06	103.88	100.45	100.54	104.49	99.898	99.64	102.05	100.75	98.573	101.4	101.95	98.662	99.724	101.91	101.82	102.4	104.94	104.09	99.934	98.631	103.51	100.44	96.24
107.48	107.66	108.92	106.91	105.89	105.16	104.53	105.6	106.08	106.2	106.96	104.83	106.33	107.09	102.12	105.98	105.35	107.17	106.21	105.55	107.41	106.38	105.78	104.77	108.71	106.7	106.15	105.13	105.3	102.14	102.13	105.43	105.52	107.96	103.14	105.22	105.53	105.54	104.14	105.93	107	103.76	106.72	107.77	106.42	105.98	105.13	105.02	102.22	102.97
107.59	105.66	106.13	108.33	105.16	106.99	103.92	104.96	105.24	106.2	105.18	105.1	106.04	104.57	103.87	104.4	107.61	104.15	106.8	104.79	104.73	102.55	107.16	105.98	105.99	107.2	103.9	110.23	108.79	107.44	106.64	106	106.74	105	105.82	106.4	106.3	102.67	101.71	106.34	106	105.35	106.66	106.01	107.26	107.32	105	107.62	107.57	107.46
106.34	103.62	106.34	105.53	106.15	105.28	103.72	106.16	107.21	107.05	104.66	108.03	106.26	103.43	103.99	106.29	105.23	105.05	106.68	104.99	102.89	102.83	106.81	108.78	106.9	104.58	101.54	103.84	103.71	101.71	106.53	102.04	107	105.9	103.97	108.11	104.69	106.13	105.2	106.23	104.56	110.02	105.64	108.02	105.11	106.19	104.71	106.18	103.36	106.71
111.68	111.6	109.58	109.87	113.03	109.44	107.99	110.23	109.94	109.81	105.44	108.97	108.15	109.22	109.73	106.96	109.95	108.78	112.13	113.53	109.57	110.45	110.82	109.03	108.26	111.03	107.18	112.31	108.87	107.65	107.21	111.79	112.19	110.92	111.33	105.9	108.96	112.82	109.47	108.74	107.88	105.39	108.52	112.02	108.64	110.38	109.83	107.38	109.29	110.23
104.7	106.69	105.29	105.68	105.97	102.85	105.61	109.09	103.75	107.76	103.2	105.9	107.55	104.94	101.83	105.74	104.37	105.49	105.76	106.63	103.56	104.21	104.8	104.11	101.4	105.6	108.85	104.14	106.33	104.15	105.99	105.02	106.08	105.89	106.65	104.13	105.04	104.56	105.15	104.97	101.76	105.43	106.44	101.79	105.49	105.56	103.66	101.73	107.03	105.33
114.34	112.74	115.28	111.57	111.11	110.64	109.12	109.89	113.34	111.07	112.23	113.48	112.5	108.04	110.69	114.75	111.07	111.26	112.12	112.99	107.69	107.64	112.36	109.55	113.36	115.23	112.35	110.91	110.59	115.84	111.89	111.1	112.87	110.88	111.15	110.08	115.26	111.19	110.2	110.79	113.58	114	109.63	112.14	110.13	113.57	109.16	107.6	113.09	112.81
108.67	109.95	112.78	110.23	110.72	112.25	110.3	111.18	108.56	112.72	111.81	113.74	110.36	109.46	112.03	109.96	113.75	111.29	109.02	112.56	114.41	113.06	110.75	109.35	111.89	111.31	113.49	107.94	107.07	112	109.92	112.88	114	111.08	111.28	114.23	112.88	108.29	108.85	109.04	109.87	111.01	111.8	110.28	112.55	111.22	112.16	109.57	109.03	110.8
113.53	113.06	112.63	114.84	116.13	114.93	115.07	113.37	112.65	114.53	114.14	114.11	112.87	111.69	113.87	112.64	109.81	113.6	108.3	112	114.06	112.58	114.86	111.53	112.45	113.2	113.55	114.26	110.86	111.83	113.34	112.99	111.65	114.04	110.61	110.94	109.9	115.94	113.33	113.07	112.35	112.62	113.68	113.89	113.38	112.61	111.09	110.87	111.79	111.15
103.46	109.25	104.71	105.51	104.75	106.88	105.51	104.26	109.71	106.05	107.08	105.77	107.67	105.89	102.7	103.62	106.29	105.01	104.17	106.49	104.42	106.16	105.9	106.23	106.46	106.42	106.77	109.16	106.03	106.74	105.81	105.44	109.29	107.68	108.9	103.56	105.79	102.2	102.13	106.38	105.61	106.3	108.06	105.22	107.87	102.78	106.48	104.86	106.85	108.13
106.16	106.23	105.28	107.84	105.17	105.35	107.36	103.23	107.5	107.6	106.48	110.45	105.73	104.45	104.29	106.21	105.3	108.56	105.54	104.98	105.14	108.3	106.34	104	105.18	104.91	107.93	103.94	107.14	107.92	105.7	106.12	108.84	103.42	104.41	105.11	105.43	102.89	104.82	104	105.57	106.09	103.97	107.31	106.19	108.2	108.85	104.19	106.03	106.59
109.7	114.23	112.26	112.97	112.44	110.14	112.4	113.02	110.58	112.87	109.87	112.12	109.74	109.94	111.05	113.17	112.88	112.74	113.03	111.8	112.98	110.41	111.35	109.18	108.62	110.66	106.46	112.4	116.08	113.05	110.94	111.64	110.73	115.55	113.72	111.27	109.91	110.07	111.18	111.95	108.23	110.66	105	113.35	114.45	113.61	108.49	109.91	111.17	111.91
103.53	105.99	106.96	105.6	104.19	104.65	104.88	105.91	107.08	107.12	105.54	107.18	106.26	105.03	109.64	106.64	105.99	107.59	105.73	102.96	107.71	107.59	108.96	104.69	107.63	108.85	105.43	107.26	106.23	108.88	108.86	106.27	107.34	107.01	106.74	106.28	104.7	106.44	104.05	102.94	101.2	105	107.02	104.84	107.73	108.89	107	106.18	108.23	107.41
109.41	107.14	107.06	106.81	104.95	108.71	104.69	106.98	105.73	104.92	104.54	106.55	108.79	106.72	104.21	108.77	106.81	106.31	108.11	105.8	106.86	104.97	104.35	105.66	105.47	107.48	107.5	105.11	107.06	105.08	108.3	107.54	104.96	106.19	104.92	103.53	104.02	104.09	105.79	108.93	104.14	106.29	106.5	103.46	110.29	105.28	102.1	104.02	108.47	105.09
113.03	116.4	112.31	115.58	109.74	112.95	114	114.45	114.69	114.72	116.26	110.96	111.21	116.24	112.37	116.2	117.4	110.21	113.94	115.11	113	114.61	111.92	114.45	115.11	111.35	113.65	113.67	111.08	110.81	111.39	113.06	109.58	113.56	112.93	112.12	111.13	114.83	113.2	109.83	111.79	113.48	114.1	113.54	111.03	115.75	112.08	115.84	112.34	112.87
108.77	112.86	113.95	109	112.46	110.19	113.2	111.74	111.9	109.76	108.69	113.93	109.9	111.88	112.53	111.83	109.68	108.24	112.72	116.42	110.99	105.2	113.96	112.61	113.64	112.83	110.86	113.97	109.94	112.36	110.94	113.03	112.65	112.39	111.14	107.8	112.9	110.22	111.62	111.31	111.6	114.26	112.51	110.12	113.19	111.89	111.97	110.79	110.15	110.73
114.37	113.36	112.62	111.32	113.26	111.64	112.01	113.68	110.72	112.26	114.48	109.68	111.33	114.36	109.65	110.49	111.97	111.81	111.45	111.11	114.08	111.59	111.77	108.93	110.23	112.33	111.77	108.6	111.05	108.31	110.04	111.72	110.85	110.79	110.31	115.74	112.64	113.98	107.64	107.89	110.8	110.29	113.33	111.91	110.77	114.56	111.2	113.61	110.02	109.97
118.09	116.12	117.92	117.55	116.92	117.77	113.42	116.81	115.64	118.12	116.98	120.35	118.31	117.13	117.24	119.73	120.08	117.49	118.94	117.65	120	118.19	117.11	117.09	118.79	116.15	119.16	117.39	115	115.73	116.09	117.53	117.08	116.98	119.35	118.38	115.34	118.66	116.58	116.22	118.01	115.79	117.29	120.39	118.52	117.2	117.43	116.16	118.27	118.8
105.97	104.17	103.47	102.38	106.58	105.27	106.88	103.91	104.98	106.18	105.04	104.55	108.14	104.38	104.54	106.12	103.27	106.09	106.1	106.3	105.47	105.11	101.27	105.71	102.43	106.45	103.95	104.92	104.63	104.4	105.09	105.94	104.8	108.17	104.71	104.98	105.37	102.04	107.2	103.85	105.25	105.17	105.24	106.19	105.02	104.07	107.56	103.98	103.56	101.84
107.19	108.19	106.53	106.14	108.14	104.76	103.7	108.16	104.16	106.16	107.12	105.4	106.7	106.19	107.96	106.54	107.63	104.7	111.07	104.56	108.17	107.8	106.13	106.73	107.62	107.26	106.43	105.2	108.57	106.1	108.85	104.37	107.91	105.37	103.11	106.51	106.99	106.89	102.85	107.98	104.85	106.84	106.28	107.61	107.33	107.77	104.58	105.3	103.64	108.29
97.18	100.22	102.37	102.21	101.62	101.39	98.443	101.15	97.947	99.185	99.288	97.955	99.201	98.383	102.19	101.01	98.871	102.01	98.909	102.53	101.1	100.83	100.96	96.828	98.626	99.925	102.67	101.46	100.2	97.466	99.741	99.217	99.238	100.01	96.961	96.762	99.343	99.768	101.31	98.898	100.62	98.241	99.507	100.08	99	97.53	102.05	100.31	99.932	97.354
114.2	109.47	111.09	114.51	111.13	111.4	112.39	113.18	111.63	114.32	113.42	113.46	108.5	116.73	114.42	112.23	114.89	113.09	110.47	111.39	109.64	113.17	111.66	112.75	112.65	112.42	112.94	112.35	111.57	112.33	110.54	111.79	115.05	113.68	108.94	112.31	112.15	111.95	112.43	110.89	110.86	113.23	113.43	111.56	110.75	111.28	112.93	112.4	109.48	110.79
107.33	103.18	103.25	104.47	108.32	104.85	106.44	106.33	104.3	104.52	105.08	104.56	108.59	106.21	108	104.77	103.08	109.2	106.54	107.51	102.9	104.97	106.08	107.7	105.36	104.87	105.95	104.67	104.73	107.85	104.2	105.69	105.09	107.26	104.81	108.72	106.54	107.43	103.65	104.24	104.54	105	106.16	107.44	105.33	105.84	104.99	105.97	109.29	107.1
104.06	102.14	103.03	105.03	107.06	108.51	105.17	106.4	103.27	103.28	105.65	105.22	105.23	108.38	105.37	103.87	106.56	106.81	102.22	110.02	105.72	102.62	105.95	106.29	107.51	108.22	107.01	106.97	104.37	109.39	106.01	105.34	105.96	105.55	105.4	102.81	104.45	104.65	107.13	105.59	105	110.09	106.57	108.65	107.77	105.97	105.76	108.67	106.13	104.64
113.1	110.57	111.59	107.91	112.05	109.46	110.46	110.71	109.09	111.03	112.52	108.44	112.96	112.37	111.45	111.39	110.72	109.23	115	110.69	110.98	111.7	113.26	114.52	112.25	108.58	110.05	110.06	111.37	112.89	111.21	112.61	111.56	110.31	112.93	109.1	110.56	113.95	113.19	110.82	111.76	108.92	109.82	108.17	113	111.47	113.19	111.12	112.93	112.31
104.58	107.06	105.11	105.48	107.01	105.33	106.67	106.83	105.26	107.36	104.33	103.81	108.13	108.45	106.03	104.56	106.91	106.38	104.92	104.76	103.81	104.88	104.37	102.6	105.93	107.24	104.9	108.03	106.16	106.78	104.99	106.49	103.62	105.21	107.89	105.21	105.59	103.07	102	105.91	104.53	101.88	106.81	106.17	108.91	104.62	103.4	104.37	104.9	107.45
101.05	99.872	98.888	99.527	96.936	100.43	98.313	102.48	98.556	104.18	99.129	97.761	100.85	97.721	101.65	99.934	98.538	99.733	99.725	101.84	102.43	96.578	100.25	102.1	97.61	98.397	97.794	100.78	101.88	102.96	102.68	97.632	98.715	102.74	99.186	98.365	96.922	97.595	98.591	98.014	99.755	100.37	99.124	100.33	97.356	98.853	101.7	98.326	98.049	101.6
115.85	114.55	116.01	116.11	117.42	116.46	118.26	117.46	117.16	115.35	115	112.76	113.35	117.63	116.74	115.29	118.07	117.12	115.64	116.31	114.47	113.96	115.01	120.48	118.29	116.4	117.71	114.81	118.18	115.17	114.94	116.62	118.86	116.66	116.4	114.97	116.84	120.34	115.8	118.1	118.01	116.46	112.89	117.08	115.18	115.88	116.06	117.3	116.69	117.29
100.15	98.105	99.727	101.45	99.629	100.38	101.3	103.25	100.1	97.602	100.85	97.434	101.1	100.82	97.415	101	102.38	100.78	99.847	99.806	101.9	100.08	96.359	99.153	102.49	101.11	101.84	101.82	100.26	101.97	102.71	97.681	100.02	98.717	97.365	98.815	98.549	100.63	100.93	97.275	103.17	98.859	98.765	103.01	101.82	98.012	100.99	98.548	101.51	102.35
97.836	100.88	102.84	101.22	103.62	102.01	100.11	99.157	101.02	102.42	99.613	99.431	101.37	100.38	101.92	101.06	99.215	100.52	102.47	98.915	100.7	98.747	100.16	102.21	103.53	96.951	99.524	101.63	103.74	101.1	98.785	102.03	102.47	100.57	100.31	99.808	101.62	98.313	100.48	98.95	99.753	103.89	99.499	100.09	99.129	99.587	99.519	99.086	101.29	102.73
104.26	103.92	105.68	106.13	104.44	106.98	105.76	104	103.53	103.57	104.3	101.72	107.13	105.34	104.25	105.09	103.63	103.43	105.78	107.05	103.78	105.55	102.05	107.8	104.46	106.08	105.74	104.21	104.59	106.33	106.84	103.88	104.4	104.62	105.3	103.47	102.66	101.52	104.46	104.75	102.52	103.7	106.72	106.26	102.23	106.01	102.12	107.93	105.53	106.84
111.4	111.16	111.44	114.46	109.69	111.53	111.84	109.65	110.27	111.38	108.73	114.86	109.35	113.04	111.62	108.3	107.95	110.08	108.77	109.3	110.57	114.26	112.63	111.12	109.6	108.98	112.26	114.28	114.05	111.44	115.84	110.79	110.52	112.93	109.57	108.36	110.91	109.89	109.73	109.65	110.77	110.01	112.01	111.83	114.07	109.73	111.5	112.81	110.78	110.64
105.14	103.01	103.01	107.12	104.11	99.492	106.26	105.05	106.65	101.19	102.05	108.89	101.21	107.81	108.32	105.62	104.17	101.62	107.11	106.09	101.43	104.24	105.04	104.94	103.18	106.94	104.24	106.88	106.72	103.33	101.55	104.81	101.84	100.97	102.23	104.27	103.76	103.11	104.39	105.12	103.24	103.72	102.06	104.31	104.52	102.65	106.79	104.12	104.09	104.07
110.82	110.92	110.86	108.42	114.26	112.6	111.6	111.03	110.24	111.79	111.57	112.29	111.92	111.42	111.1	111.07	109.2	111.42	109.9	110.66	112.22	111.74	110.15	108.57	110.87	112.09	111.53	111.01	109.34	111.94	107.72	110.34	109.59	110.25	109.16	112.59	111.02	110.83	109.96	110.25	110.39	113.14	108.62	108.36	109.07	112	109.26	113.65	109.67	111.05
117.07	116.99	118.95	118.22	118.83	120.5	118.74	118.5	117.23	118.77	117.53	118.65	117.74	118.78	119.31	120.47	120.93	121.23	117.05	113.95	116.87	118.43	120.97	116.54	118.98	121.84	119.92	118.91	116.76	118.17	120.55	117.73	116.65	118.43	120.23	117.94	116.2	116.64	115.22	120.75	116.76	115.15	116.51	115.69	118.85	117.22	119.21	117.27	117.37	116.62
112.75	110.51	113.82	110.77	110.4	112.13	110.57	111.89	109.39	109.5	112.62	112.75	111.77	112.57	111	113.3	111.7	112.54	113.65	108.15	111.46	112.95	110.28	112.47	113.09	111.64	113.63	112.42	112.3	111.89	113.73	110.98	110.64	112.9	110.68	110.8	112.57	113.6	111.12	109.98	113.35	113.65	109.3	113.82	111.6	111.5	110.57	114.34	111.62	110.85
97.825	100.37	98.822	98.725	102.51	99.558	100.9	100.48	96.974	100.86	96.569	100.73	99.088	97.935	100.21	101.09	96.465	99.93	98.492	101.97	101.6	99.741	97.998	97.956	100.56	101.06	97.406	101.22	99.72	98.205	100.72	95.34	100.51	99.286	99.208	98.397	100.67	100.42	97.981	100.16	98.865	102.9	101.14	101.05	100.51	100.52	102.47	100.17	102.05	98.292
104.02	106.31	108.57	102.94	107.64	106.19	106.25	104.72	104.23	103.52	107.93	105.5	104.59	106.47	104.64	103.61	106.53	106.21	105.75	106.7	106.24	103.5	104.94	105.28	103.26	102.33	106.62	106.05	105.58	102.56	105.94	107.56	103.55	108.95	105.58	102.38	105.22	105.73	106.85	108.33	105.53	104.73	105.02	106.93	109.92	104.99	105.64	100.96	104.43	106.08
113.51	110.17	112.01	112.05	113.51	110.69	114.48	111.14	111.74	112.7	110.27	111.67	112.05	113.42	111.6	110.99	112.44	111.7	112.18	111.62	111.18	112.71	112.53	110.71	113.08	113.03	109.32	115.06	111.32	112.48	112.01	110.42	115.72	112.64	113.49	113.27	111.86	110.03	112.9	113.33	109.18	109.84	114.03	109.38	109.42	110.66	114.27	113.64	113.7	110.19
112.79	112.41	112.67	111.55	111.85	110.28	110.09	110.53	108.24	107.74	110.07	108.75	107.97	109.52	110.75	106.04	107.87	111.36	109.66	113.29	109.54	111.98	111.12	112.35	108.87	112.48	109.99	108.11	109.69	111.78	113.2	109.82	110.04	109.16	109.78	109.07	107.46	108.25	111.96	111.14	113.45	109.93	109.68	113.82	111.06	108.84	108.7	111.6	112.26	108.3
106.35	108.86	103.51	104.81	108.68	103.78	103.44	107.05	104.45	106.18	104.39	109.98	107.02	102.35	106.94	106.26	104.47	108.13	107.73	106.38	107.25	107.28	107.78	107.05	103.55	104.86	109.57	108.77	107.85	108.77	106.88	103.53	105.1	102.44	103.62	104.29	105.38	107.06	110.55	106.46	105.53	107.04	105.07	106.08	104.03	105.92	102.57	107.73	107.95	106.16
118.21	121.05	119.15	116.42	114.59	120.92	115.92	116.94	113.35	118.57	116.06	115.63	115.69	119.82	117.47	118.4	115.47	114.69	116.02	114.23	117.81	121.36	117.98	114.77	116.53	114.85	120.13	119.65	118.28	114.66	117.28	116.64	121.89	117.98	114.56	119.81	116.33	117.76	118.4	119.92	118.99	118.58	118.73	113.35	113.85	117.87	116.57	121.4	114.65	118.25
99.564	102.05	101.89	100.11	101.88	99.754	101.21	104.12	101.76	103.35	101.9	100.55	101.64	100.66	100.71	101.19	99.166	100.16	104.28	100.27	99.666	101.71	101.3	99.933	102.5	99.851	101.43	100.39	100.47	98.935	102.59	102.67	101.46	102.87	100	98.541	99.517	103.52	100.72	101.73	99.796	105.19	103.11	100.52	103.06	101.43	98.83	99.759	100.8	104.75
108.25	106.23	107.98	106.22	103.2	105.45	106.56	106.41	107.7	104.85	105.85	106.94	109.6	105.2	106.62	106.84	108.42	106.92	107.41	106.16	104.98	106.41	109.12	105.78	104.55	106.91	106.08	105.38	105.78	105.86	105.03	107.17	105.2	104.97	104.87	107.07	106.58	105.51	107.76	105.9	104.18	106.47	106.99	104.34	105.52	101.98	105.02	105.06	107.5	104.96
105.85	105.19	107.43	105.58	105.61	107.79	107.09	104.97	104.87	106.77	106.68	102.84	106.17	108.42	106.93	102.73	104.17	107.99	105.75	104.02	103.91	108.19	104.59	107.18	103.66	107.92	103.48	105.19	105.64	104.05	102.42	104.28	103.64	107.54	107.58	103.51	106.47	105.03	106.74	107.05	105.51	106.67	105.58	106.53	105.76	106.58	109.52	105.16	106.8	106.18
111.48	109.19	109.4	108.25	108.26	113.97	113.05	112.95	112.31	110.22	109.5	106.61	111.99	113.21	109.28	109.6	113.16	110.69	113.52	110.15	113.92	110.77	109.11	109.47	109.82	106.74	106.69	113.17	111.49	113.76	111.52	109.88	110.71	110.66	109.31	106.65	111.31	110.42	108.71	112.04	112.56	110.52	110.32	109.37	109.96	110.84	110.4	111.57	111.92	112.94
97.113	98.505	98.441	97.842	102.1	101.9	100.11	98.636	99.267	99.821	100.62	102.27	103.26	99.144	100.74	101.2	97.679	99.241	100.89	95.828	101.57	97.494	101.2	97.167	100.42	99.826	101.93	102.99	100.17	99.855	96.477	97.66	101.62	100.05	99.645	100.43	100.25	99.761	97.106	98.716	96.619	100.19	99.714	98.891	99.598	99.126	101.23	102.12	97.649	97.711
106.19	104.81	102.28	108.88	104.64	105.9	105.83	105.73	108.17	107.3	104.27	106.1	105.15	105.63	105.05	105.26	103.97	106.64	104.43	106.8	106.38	106.17	104.63	107.46	106.79	105.68	106.74	104.56	101.67	102.92	105.51	106.61	106.32	106.77	107.59	108.24	104.61	108.71	102.84	104.56	106.17	105.86	102.83	107.67	106.91	103.96	106.88	102.13	102.84	104.65
105.63	106.3	106.9	105.68	104.45	107.65	105.5	104.4	107.58	106.73	105.82	106.83	110.68	106.02	106.11	109.44	106.39	105.31	106.08	106.01	106.53	110.4	109.55	107.62	108.41	106.55	106.31	108.31	108.97	106.66	109.62	107.25	102.53	106.66	108.84	104.71	109.63	108	109.64	106.1	103.35	107.04	109.7	108.9	106.32	106.61	105.36	105.89	106.46	108.57
104.01	105.89	108.06	105.58	107.34	105.51	105.58	106.05	104.08	104.42	106.18	104.76	103.54	102.13	102.85	104.6	105.72	104.56	105.26	103.08	106.7	104.44	108.47	104.7	107.61	102.5	105.92	105.21	104.09	105.51	107.58	107.26	106.22	106.9	103.85	105.23	104.64	102.33	101.29	105.3	103.39	106.64	105.58	105.92	104.42	105.83	104.49	107.01	107.34	103.29
105.29	105.37	110.53	103.73	106.58	104.85	107.13	108.64	106.97	105.23	108.84	106.6	106.58	106.71	108.05	103.92	109.34	105.77	107.86	107.92	107.72	108.31	110.41	105.16	107.7	107.72	109.17	105.9	105.7	105.21	107.47	106.97	108.09	107.09	105.53	108.13	105.96	106.88	107.68	107.28	107.68	107.26	103.55	105.36	102.38	106.79	105.81	106.57	107.3	105.08
108.27	107.07	106.78	103.98	104.09	107.24	105.95	107	106.05	104.22	106.63	106.16	104.87	104.32	104.04	102.74	107.45	106.37	103.65	106.16	103.66	107.96	105.12	105.96	104.95	103.52	107.2	108.64	108.46	109.36	104.03	106.84	103.52	104.68	104.46	107.42	105.34	102.75	104.97	107.7	103.69	108.72	102.4	110.35	106.83	105.99	105.32	104.69	103.85	105.51
107.95	106.67	105.47	104.43	103.77	103.98	106.05	104.34	105.02	104.61	102.88	103.05	106.99	103.98	101.79	104.05	103.26	99.739	109.21	103.81	104.35	105.03	105.05	104.8	104.63	106.48	106.1	103.86	104.42	105.02	102.83	106.17	103.06	105.58	105.19	106.81	105.61	102.72	104.69	104.68	107.23	104.97	106.74	104.11	103.95	103.69	101.54	104.51	106.51	106.46
107.98	100.57	106.59	106.44	106.9	105.97	105.83	105.16	106.32	106.99	108.45	105.88	108.91	104.8	104.05	108.6	105.19	108.26	109.27	105.76	104.78	107.98	105.1	108.06	105.38	106.72	103.85	104.8	106.54	106.88	104.43	107.01	104.5	105.82	106.73	107.41	110.8	108.43	103.11	109.79	110.08	107.77	105.48	106.45	105.88	106.66	103.94	108.01	108.54	107.25
103.86	106.53	104.54	106.59	105.23	102.86	107.33	107.84	103.93	107.11	104.94	103.74	104.7	106.07	107.54	103.75	104.49	107.12	106.15	105.14	104.77	107.53	104	103.84	110	105.08	106.17	105.56	106.6	104.64	104.61	101.39	103.36	103.4	106.56	103.55	104.44	105.77	105.86	106.27	103.95	109.19	105.28	103.68	106.46	105.17	104.23	104.76	104.29	107.79
104.58	106.42	106.08	107.48	103.9	103.95	107.2	107.5	107.92	106.25	104.88	103.58	105.39	102.94	103.95	109.13	107.59	106.98	106.07	108.06	104.35	103.21	105.64	106.65	106.3	106.06	101.48	102.37	104.38	104.34	103.65	108.46	105.14	107.59	104.06	104.87	103.37	105.16	103.02	104.45	106.09	104.4	104.25	106.14	105.94	102.36	106.53	104.86	104.34	105.59
106.39	105.1	106.18	105.96	107.57	105.77	106.47	105.88	105.09	106.22	107.03	105.34	105.63	109.91	105.91	106.7	105.72	104.74	106.88	107.89	103.96	109.2	104.86	109.57	107.15	105.31	105.17	104.68	106.41	107.6	104.62	105.3	106.96	106.63	106.98	106.64	106.19	108.13	107.76	107.88	106.84	108.48	107.14	105.6	111.22	108.84	106.95	106.18	105.73	103.78
108.75	107.7	107.46	104.61	111.12	106.49	104.53	104.8	109.25	107.25	106.85	107.63	106.82	106.68	108	104.09	106	107.02	104.8	108.44	106.77	106.08	108.76	106.17	103.91	106.32	107.58	108.51	108.01	106.14	105.86	107.03	104.97	104.45	106.5	108.72	106.99	111.15	105.03	106.39	106.45	103.1	106.92	111.02	104.68	105.6	104.71	105.83	105.35	108.65
107.12	113.37	113.27	113.78	112.31	109.59	109.95	111.32	111.29	110.67	111.11	110.92	114.11	108.45	111.41	108.73	109.95	112.77	111.15	112.68	109.96	110.79	113.63	112.46	113.86	110.99	111.98	112.48	113.7	109.32	112.93	114.86	110.22	110.84	114.71	112.9	112.93	112.5	114.98	110.6	111.65	110.12	110.83	109.51	110.48	110.37	109.75	111.08	113.68	107.1
102.17	104.27	101.03	98.651	100.8	104.98	102.23	103.06	102.13	98.711	101.14	101.46	97.544	101.03	98.861	102.85	100.24	99.645	104.67	102.43	102.18	98.946	104.94	99.497	100.82	100.43	100.85	103.13	101.18	101.92	99.956	103.58	102.17	99.963	103.71	102.41	101.4	101.99	102.16	100.2	104.19	96.915	102.77	102.54	100.69	103.23	102.1	101.79	101.4	102.95
103.64	104.55	109.04	104.24	107.04	104.14	106.82	104.88	106.82	107.55	106.2	107.74	102.65	108.98	106.27	107.06	106.34	108.44	108.29	108.65	105.71	106.54	101.8	105.34	106.25	107.91	107.6	106.72	103.55	104.86	103.77	105.2	107	111.38	110.91	105.82	104.96	104.1	105.37	109.71	108.82	102.85	107.23	103.77	106.72	108.83	106.68	106.74	108.54	108.6
104.76	103.96	105.44	102.25	106.81	107.27	102.52	103.29	104.82	100.56	103.65	102.88	103.26	105.79	105.57	103.94	101.03	105.07	103.96	105.04	104.42	103.65	104.17	102.86	105.09	109.61	104.9	105.94	104.45	104.52	101.94	104.84	107.25	104.54	104.14	103.64	104.19	100.97	105.91	104.5	105.37	103.72	106	103.91	104.95	102.27	105.95	104.47	105.06	102.48
108.01	106.76	104.99	109.54	108.19	105.18	103.34	108.63	106.83	107.65	105.06	108.92	107.52	107.65	106.19	105.63	106.04	110.86	105.86	107.26	106.59	106.9	107.21	108.49	107.68	107.96	102.36	105.93	107.99	108.27	106.09	105.2	104.84	106.35	105.94	105.44	104.39	106.95	102.29	106.66	107.01	104.03	108.84	103.89	105.94	107.64	105.93	108.19	109.31	107.09
102.19	105.28	105.12	106.1	102.99	102.22	107.62	104.32	107.03	103.5	102.3	103.04	102.86	104.66	102.62	105.1	106.73	104.41	105.79	106.86	103.91	102.16	103.49	101.94	100.81	104.15	103.06	103.91	105.94	104.5	106.72	106.39	103.33	102.15	103.8	102.7	105.64	107.56	102.25	105.74	102.27	101.35	103.97	107.34	103.41	106.86	101.37	104.09	105.1	104.51
107.05	112.8	110.57	109.21	110.46	110.08	110.03	111.23	108.4	111.64	111.62	109.76	110.55	110.45	110.8	109.89	112.2	113.43	111.44	111.46	113.2	111.27	110.66	112.32	109.52	109.79	110.01	113.6	110.43	108.54	109.91	110.13	111.87	112.52	117.03	111.33	112.24	109.94	111.23	109.3	109.53	111.45	110.91	111.2	111.66	109.52	112.89	111.43	111.17	108.87
104.02	107.6	103.78	101.66	105.77	107.54	102	107.16	105.31	105.07	105.47	104.08	106.26	106.27	108.35	105.27	104.87	101.42	104.28	102.84	103.16	104.9	107.85	103.68	103.27	105.83	104.17	105.72	104.01	106.1	108.86	106.93	104.94	104.49	104	104.11	102.8	102.55	106.43	104.5	101.6	103.98	104.7	105.54	103.32	101.29	102.74	103.37	101.54	103.12
109.46	103.53	105.75	107.5	107.86	105.83	104.83	104.45	104.1	102.59	106.66	104.07	104.56	105.85	105.38	104.5	103.37	104.28	106.31	106.1	105.28	106.41	101.92	105.56	104.05	106.21	103.54	104.77	105.08	106.04	108.7	106.63	105.15	105.04	103.7	106.25	107.16	106.02	103.89	102.68	104.34	106.22	104.72	105.24	104.59	102.26	106.05	104.79	103.96	105.34
112.99	115.13	111.97	111.24	113.35	113.65	116.47	113.15	112.89	117.21	113.49	113.1	110.63	115.58	114	114.99	111.32	110.84	110.07	109.62	112.22	111.69	111.44	111.92	113.66	111.12	112.42	118.06	112.96	116.54	113.14	112.96	115.25	111.55	112.82	111.38	113.59	111.69	113.87	114.31	115.21	113.05	114.45	113.78	112.76	112.65	111.96	112.31	113.21	114.1
103.78	105.41	103.45	105.96	106.51	105.1	105.74	104.45	100.78	104.18	103.45	106.47	105.21	104.8	104.06	103.02	103.52	104.78	103.72	102.77	103.94	105.57	105.87	106.13	104.6	106.15	104.13	103.86	106.76	106.35	102.9	106.2	102.92	102.64	103.34	105.48	103.63	103.21	106.09	107.8	104.51	106.25	104.22	104.91	103.96	102.81	106.91	100.67	104.49	103.6
107.11	104.49	104.96	106.04	104.96	107.98	103.38	104.79	105.31	104.43	104.54	107.07	105.02	105.38	103.92	106.12	106.05	105.99	107.93	105.76	104.38	107.28	103.76	107.33	106.67	105.79	106.12	106.4	107.45	107.83	105.82	105.31	105.8	102.42	108.39	105.15	105.04	107.35	104.56	103.4	105.99	105.46	103.67	106.5	108.02	105.02	106.1	104.9	103.9	105.5
103.83	104.39	105.64	102.45	103.55	106.1	104.17	105.07	102.83	103.24	102.84	105.54	103.11	104.32	106.1	105.61	106.79	103.53	104	104.76	103.88	101.84	100.24	106.66	106.91	104.82	104.96	103.43	102.65	103.53	103.81	102.47	103.13	104.38	104.26	104.57	104.31	104.79	106.48	105.52	102.96	104.65	103.59	103.09	104.12	102.55	104.7	104.43	102.86	105.91
105.01	106	104.81	108.41	106.96	107.51	106.75	108.42	107	102.17	103.45	106.51	103.89	108.68	107.41	105.1	105.38	105.53	106.89	105.27	106.18	107.97	105.08	106.86	107.72	103.99	102.85	103.48	106.08	103.14	107.28	107.54	106.66	107.11	109.04	108.62	107.36	107.62	108.25	106.77	104.4	107.26	107.26	105	105.51	107.7	106.41	104.09	107.37	109.41
106.01	104.9	104.88	106.6	107.76	109.36	106.48	104.04	105.29	106.6	106.45	104.99	104	105.81	104.97	104.53	107.35	106.12	104.48	106	103.87	105.58	102.32	107.09	101.3	103.61	103.94	106.7	105.32	103.49	103.01	107.21	104.96	104.5	106.64	107.35	107.02	105.49	107.48	104.19	107.33	106.97	103.8	105.45	106.51	104.72	106.27	103.77	107.58	105.38
104.77	101.65	106.66	106.35	106.04	105.05	105.03	102.84	103.33	102.06	102.96	103.11	106.19	105.28	107.55	106.13	105.57	104.3	107.96	102.74	103.86	104.35	105.06	103.87	102.26	104.21	104.26	105.19	107.32	106.42	107.9	105.59	107.88	107.35	106.49	104.23	107.04	107.43	105.21	106.27	105.15	105.51	106	108.84	102.31	107.02	105.88	104.93	104.8	105.77
106.31	104.79	105.32	106.33	103.95	108.77	104.2	104.97	105.74	106.41	106.54	105.1	105.46	104.86	106.45	104.58	106.22	106.85	105.81	105.16	102.53	101.84	102.35	102.92	108.13	108.17	107.02	104.16	102.45	108.06	103.12	106.13	102.8	102.72	104.46	105.24	103.24	104.41	104.88	103.08	104.15	104.56	104.97	102.16	104.97	103.57	106.97	105.3	103.36	101.23
119.14	115.97	116.1	118.49	116.87	120.38	117	117.55	117.7	119.95	116.44	117.02	116.31	118.72	118.42	117.33	115.99	119.1	116.11	114.64	117.1	116.98	118.75	115.46	114.67	115.71	120.21	117.33	120.22	115.49	120.48	115.96	120.44	119.57	116.01	113.83	117.28	117.91	120.11	120.26	119.25	115.97	115.26	118.32	118.23	116.79	120.42	119.05	118.82	117.49
106.6	106.19	105.34	104.92	108.22	108.16	108.76	106.93	102.44	106.23	104.98	108.36	106.88	109.09	105.82	109.09	106.63	104.28	104.8	106.24	105.77	107.07	107.43	105	106.1	105.61	104.45	105.81	106.56	104.85	105.24	105.58	103	107.83	104.35	103.61	107.61	105.45	106.14	104.36	105	107.36	102.66	106.86	104.51	106.55	105.27	106.15	108.46	106.66
105.82	105.84	106.01	104.24	105.52	103.31	103.96	105.37	104.84	105.05	106.41	104.92	103.3	104.74	102.56	102.04	107.53	107.16	104.88	104.98	104.39	107.41	102.01	106.8	105.05	104.74	103.78	105.82	103.62	104.3	104.88	103.74	104.9	103.92	104.7	102.74	107.74	100.73	103.85	107.6	104.12	105.79	103.93	105.57	105.97	102.72	107.59	102.4	105.87	106.75
100.26	103.1	101.01	100.88	99.016	102.02	102.65	101.25	102.65	101.79	99.054	98.798	102.62	102.84	96.264	98.773	102.16	99.254	102.06	101.02	100.89	98.509	102.5	98.55	101.35	101.19	103.04	99.689	100.38	100.31	98.588	102.34	102.67	102.64	98.703	102.1	101.43	99.61	102.55	99.965	102.43	100.33	100.46	97.303	100.85	98.747	100.76	101.06	102.27	96.98
99.608	100.19	100.74	101.61	99.657	100.09	99.722	101.85	100.26	100.98	97.554	99.497	100.09	100.55	100.56	100.54	100.79	99.909	104.28	98.041	97.3	100.83	99.59	101.21	101.39	100.36	98.179	98.843	99.913	100.39	99.792	96.511	100.08	101.19	97.791	99.49	101.28	98.931	98.199	101.68	100.74	99.588	97.64	99.468	99.617	102.4	100.34	101.99	99.616	101.43
101.17	99.566	99.298	99.446	100.56	95.678	99.115	101.29	98.554	98.833	100.42	97.376	100.35	100.12	99.085	101.8	103.63	97.446	100.45	100.78	96.382	99.884	97.157	100.85	95.153	101.42	98.007	97.98	99.295	97.5	99.092	98.476	101.28	98.442	97.689	98.998	101.23	100.28	97.267	101.14	97.803	97.518	97.807	101.08	99.626	99.48	99.674	101.32	98.841	102.19
104.59	104.44	105.41	107.62	106.55	105.8	105.04	104.94	107.01	107.42	102.57	108.77	106.04	105.02	106.62	105.03	103.63	109.6	106.81	105.64	106.41	105.4	102.02	108.68	105.75	104.8	103.76	104.68	105.6	107.32	104.14	106.27	105.9	104.4	105.21	105.71	106.72	104	108.46	104.01	103.68	105.52	105.58	105.47	106.97	105.9	105.8	103.86	106.58	105.25
111.61	109.76	112.57	111.85	111.76	112.56	115.59	111.43	112.48	110.44	111.35	113.83	109.35	112.51	113.36	109.27	110.45	112.66	107.29	108.9	113.15	112.56	113.09	110.9	111.52	110.65	115.58	111.8	110.94	111.67	113.01	111.13	112.58	112.06	108.62	112.11	112.69	116.35	110.58	111.38	109.54	113.1	111.47	111.35	111.82	109.62	111.66	111.51	108.77	109.9
102.11	106.05	104.44	103.74	105.37	104.07	105.31	104.26	105.91	103.7	102.78	106.69	102.76	103.84	103.81	108.98	109.1	105.44	108.16	104.67	103.61	103.71	103.67	107.35	104.15	110.18	103.85	104.45	103.58	101.91	103.88	105.8	105.2	106.53	105.41	102.79	105.58	102.68	103.05	105.31	101.76	105.31	107.3	102.91	104.32	103.95	105.22	106.63	105.38	103.55
107.44	105.1	104.05	104.7	104.98	105.72	107.86	102.55	106.32	104.16	107.47	108.25	105.54	104.63	106.83	105.53	106.64	107.53	102.16	105.57	104.76	102.73	104.74	107.01	107.33	106.67	105.25	104.1	106.26	105.14	107.25	109.22	103.22	106.23	107.38	109.32	104.49	106.82	105.14	103.17	104.19	108.23	106.9	108.95	105.65	105.3	105.71	105.87	103.74	103.55
111.77	110.86	114.35	110.63	113.82	111.8	111.49	116.11	113.63	108.72	113.65	108.7	112.34	116.11	112.69	110.46	112.5	109.78	109.81	114.69	113	112.63	113.39	110.38	111.52	109.77	114.35	115.85	111.94	114.74	112.51	111.37	107.41	108.91	112.86	113.61	110.48	111.8	111.74	111.19	113.21	113.93	110.59	111.84	114.31	115.93	109.48	111.63	110.9	113
107.36	111.79	110.03	110.01	112.13	106.43	111.62	110.18	111.79	111.06	108.39	111.88	109.91	113.76	111.22	109.37	113.42	110.86	114.24	107.2	110.39	111.35	110.12	113.68	107.19	111.13	113.32	112.86	111.07	108.08	111.01	113.97	112.75	112.25	109.9	110.83	113.42	111.43	111.98	112.29	111.65	111.25	114.1	113.02	110.32	115.5	111.81	111.22	110.11	111.09
104.47	107.57	107.76	105.06	105.38	103.58	102.9	101.02	105.8	103.3	101.22	105.23	105.32	106.82	104.71	104.83	106.69	101.53	103.22	104.46	104.65	104.43	105.41	106.55	103.03	106.55	104.32	102.29	103.92	107.48	106.23	104.85	103.22	105.27	101.86	104.59	105.62	106.93	104.52	102	103.58	105.13	105.66	108.32	107.67	105.39	103.07	102.07	104.81	108.33
109.61	114.97	109.72	115.3	110.25	112.09	113.42	113.68	112.97	115.82	111.31	112.46	117.27	110.78	113.25	113.99	115.54	112.58	112.65	112.67	111.3	113.42	111.93	113.68	114.1	114.89	114.25	112.93	110.23	114.2	111.36	114.93	110.86	110.45	114.8	113.1	112.08	112.98	115.23	113.92	111.43	113.96	111.06	114.61	112.77	115.01	110.54	110.84	111.47	111.33
112.84	112.45	112.57	114.74	112.77	111.17	111	113.33	110.87	111.31	108.01	114.98	115.17	111.97	116.21	113.98	112.98	108.37	112.25	110.43	113.6	111.74	112.59	109.57	113.69	110.67	110.89	112.06	110.36	111.74	110.61	112.2	111.2	109.5	113.88	107.31	111.73	111.44	113.31	110.99	111.98	113.31	112.87	109.84	112.76	110.34	110.03	114.12	110.7	112.42
110.59	113.65	112.49	113.3	110.55	110.54	114.34	110.72	115.37	116.42	111.9	116.27	113.65	110.21	111.9	109.69	112.72	110.53	111.14	115.3	112.61	113.01	111.25	110.09	111.79	113.41	108.6	113.26	110.33	111.39	112.75	111.32	113.21	112.23	110.97	112.57	112.05	115.47	110.54	110.93	114.1	112.02	113.57	112.17	110.31	113.97	113.54	109.85	107.95	111.93
102.26	104.22	106.16	106.34	106.24	107.5	105.22	102.27	106.8	105.14	106.1	103.28	107.35	103.77	106.28	106.37	105.01	105.81	107.03	105.77	101.87	104.68	102.62	107.4	103.06	104.4	106.38	102.96	107.21	103.81	104.54	103.73	103.94	107.26	106.26	105.33	107.05	106.13	104.27	105.96	103.19	104.49	103.21	105.55	103.62	102.71	105.27	106.75	108.33	107.28
110.26	110.28	112.23	111.62	112.11	112.42	113.11	110.19	109.93	108.22	109.56	112.07	109.43	113.38	109.28	111.62	110.74	111.17	110.32	115.17	111.12	113.68	108.44	111.61	108.58	112.42	111.29	112.65	111.38	113.03	114.38	113.39	110.41	112.18	109.64	109.9	109.13	112.41	110.52	109.34	111.94	110.26	112.94	108.42	112.3	108.16	112.2	112.06	111.39	112.34
113.25	110.99	115.71	112.98	113.54	113.65	114.67	114.82	110.64	113.49	111	114.06	112.2	111.31	112.75	113.98	113.42	111.67	112.98	111.09	116.9	115.57	112.85	109.21	113.63	112.8	109.41	112.14	117.4	110.58	114.41	112.5	112.92	113.22	111.07	110.04	113.51	111.68	110.26	110.58	111.91	113.29	112.28	114.61	115	113.78	113.73	112.84	113.12	112.96
108.78	108.12	111.02	108.23	109.2	110.58	108.91	113.73	112.63	110.34	109.6	107.87	111.26	110.33	111.36	109.58	108.4	107.37	109.67	109.65	110.4	108.54	110.72	106.77	112.23	108.76	108.51	111.39	107.31	112.32	111.9	107.55	109.78	109.49	108.89	109.02	108.5	108.18	108.83	110.54	111.03	110.9	106.46	111.16	111.18	110.3	111.03	111.42	110.28	110.59
101.13	105.22	105.53	106.35	106.14	104.94	104.66	106.14	99.829	104.46	106.93	102.18	105.96	103.17	106.08	106.78	104.15	107.43	107.91	104.43	106.05	107.38	103.24	104.86	102.85	104.8	108.56	107.56	108.64	107.41	101.57	102.39	105.07	105.79	105.57	105.18	104.55	103.17	104.48	106	104.42	108.94	105.31	104.63	106.87	104.5	105.5	105.58	105.62	104.5
[truncated: 150 more columns]
