# Supplementary material for: Genetic dissection of main and epistatic effects of QTL based on augmented triple test cross design
Source: PLoS One. 2017 Dec 14;12(12):e0189054. doi: 10.1371/journal.pone.0189054 (PMC5730204; doi:10.1371/journal.pone.0189054)
Supplement: S8 Supporting Information — (ZIP) [file pone.0189054.s008.zip › z4_400_0.5_5.csv]

111.68	108.68	111.61	105.42	108.71	111.72	110.7	110.56	111.44	107.46	114.1	113.8	110.51	104.77	106.03	106.97	114.66	111.93	113.81	107.66	111.36	107.51	113.27	112.56	111.51	108.74	107.08	109.29	109.43	108.45	106.72	112.52	113.22	117.11	110.02	111.61	110.53	112.92	108.47	108.93	110	109.81	112.83	112.54	110.72	113.43	109.65	106.14	111.59	112.58
110.51	109.97	107.44	104.77	104.5	105.31	107.83	107.06	108.38	101.4	105.16	107.89	104.47	107.63	103.97	103.36	109.02	104.38	105.59	107.44	109.66	105.42	106.07	107.34	102.83	101.21	106.48	100.83	106.08	105.59	102.74	108.36	108.19	104.01	107.41	106.14	107.84	101.48	103.86	105.75	106.2	104.34	101.68	102.39	101.14	100.42	109.98	105.27	101.94	103.85
104.4	106.51	104.72	104.04	107.17	108.44	103.68	104.31	105.71	107.85	106.74	107.17	99.66	110.52	104.13	107.02	107.2	100.87	104.9	107.48	102.76	109.33	105.49	102.96	105.85	106.31	108.37	107.6	106.74	104.92	102.01	105.62	109.79	102.65	102.17	106.44	102.89	107.09	102.25	103.03	107.72	107.74	101.99	104.4	102.91	101.53	106.63	107.44	108.22	106.1
107.53	104.94	105.85	102.52	100.72	107.15	99.871	106.12	104.3	105.71	104.39	108.36	104.26	102.08	101.78	106.82	107.03	101.57	104.79	103.51	105.52	105.06	107.71	101.35	102.02	109.96	103.51	102.04	104.77	103.58	105.45	106.4	105.56	105.78	99.044	104	100.41	104.53	104.02	104.6	106.31	105.91	102.43	107.23	105.33	100.44	101.31	107.05	102.26	98.941
106.75	105.23	109.58	103.47	103.14	102.94	106.2	110.58	106.59	105.66	107.9	107.34	105.78	107.42	107.56	108.8	104.26	106.02	106.09	106.04	109.3	100.8	107.13	104.69	107.71	107.84	101.01	105.47	105.47	106.84	109.65	108.28	103.36	109.85	109.06	113.65	106.53	110.78	105.47	109.75	106.38	103.96	103.35	108.6	105.22	103.12	108.78	105.49	106.2	109.4
102.83	107.4	104.39	108.55	104.22	104.67	105.59	105	108.91	110.51	103.56	104.15	103.65	105.53	105.9	107.02	104.48	105.86	107.86	106.65	103	105.43	104.72	103.98	99.221	107.27	106.32	109.06	105.62	102.57	101.64	103.09	103.21	102.68	104.82	107.18	104.49	105.74	105.11	104.51	105.25	105.83	107.35	105.53	105.04	104.12	106.72	109.45	104.79	103.52
105.63	108.19	102.93	108.09	101.8	107.15	105.23	107.44	106.67	104.65	103.89	102.8	106.27	104.42	107.42	102.08	104.34	109.53	101.11	107.73	103.69	105.03	106.69	99.875	103.79	104.95	107.26	103.39	107.24	107.68	105.44	107.19	106.47	105.74	100.6	102.14	104.58	105.2	108.01	104.79	104.78	102.94	104.8	106.28	106.66	110.74	104.01	105.59	105.21	102.99
111.77	117	112.08	115.41	113.49	112.88	112.04	110.04	117.54	112.3	111.22	108.96	113.53	110.31	112.9	113.56	111.77	113.39	112.77	108.59	110.56	109.53	111.21	109.01	113.19	113.04	108.94	113	115.04	109.56	108.96	115.29	115.92	113.7	111.89	113.96	116.42	112.12	112.93	115.34	113.28	110.74	109.26	113.69	118.15	112.81	109.36	112.04	111.72	112.52
101.05	98.643	101.74	92.902	95.158	99.254	94.527	100.85	94.42	99.086	99.518	96.955	98.95	101.29	102.64	96.981	98.18	99.499	98.78	96.685	101.5	105.23	101.27	98.679	101.34	96.47	102.52	102.79	97.526	99.634	103.02	96.236	99.457	103.46	98.166	100.39	105.61	104.87	98.109	103.53	101.02	102.82	100.24	102.92	97.444	100.19	99.841	99.643	97.424	101.05
114.36	108.05	111.77	112.07	109.31	113.49	113.4	108.59	111.4	107.06	110.01	107.08	110.86	109.84	107.27	102.54	116.09	113.55	113.19	112.34	114.44	117.53	109.18	113.07	112.32	112.54	114.54	115.32	116.7	113.47	110.61	110.76	113.41	111.06	114.62	112.69	110.12	116.59	109.18	111.06	118.61	106.45	114.28	110.92	114.83	111.21	111.63	111.73	112.78	112.54
117.5	117.75	108.4	113.99	113.49	113.77	111.3	112.59	114.82	111.06	113.01	113.37	113.26	116.83	110.08	113.25	109.98	113.33	113.37	114.14	116.06	110.77	111.34	114.49	112.44	112.01	111.59	114.49	105.27	110.78	114.5	114.49	112.6	113.01	112.03	114.96	109.24	110.06	109.32	115.43	108.99	114.29	108.82	112.9	116.98	115.05	113.92	111.39	110.72	110.7
105.79	102.21	101.83	106.58	102.64	102.38	108.26	105.42	104.44	105.51	106.66	106.36	105.52	105.99	106.07	105.47	105.81	105.59	99.868	100.26	103.46	106.27	107.01	102.76	104.91	100.34	103.97	101.2	107.98	106.37	106.64	100.3	108.11	103.1	106.17	105.7	105.34	104.8	102.67	110.1	105.46	100.7	105.38	103.01	105.97	106.57	106.21	103.46	104.69	107.73
104.53	101.22	102.8	109.4	107.42	104.68	101.32	104.35	103.6	104.43	102.76	109.64	106.35	106.88	110.4	106.73	105.35	108.4	101.64	104.26	106.24	105.42	103.65	106.06	104.88	105.08	103.27	107.8	106.97	102.1	108.8	100.49	101.68	104.74	106.79	103.04	104.13	107.16	109.4	106.39	98.963	102.82	105.24	104.14	100.69	105.01	108.59	104.3	105.21	102.35
114.08	114.22	105.37	113.4	110.95	113.68	115.29	112.55	108.7	109.06	113.77	110.36	107.31	111.64	111.17	112.47	111	113.35	111.01	112.3	113.66	112.9	111.53	116.27	107.41	109.93	113.49	110.05	114.61	115.13	109.2	108.76	113.44	109.77	110.76	111.48	111.42	107.85	108.7	111.8	110.54	113.1	109.35	107.72	111.26	112.28	110.29	110.97	110.84	111.62
112.43	110.44	113.68	108.3	109.87	109.75	111.17	112.14	111.25	107.61	112.48	113.15	109.36	110.36	111.19	112.71	108.28	108.6	111.87	110.16	113.94	108.83	111.2	110.93	114.27	110.72	109	109.37	110.43	109.48	111.21	112.44	113.81	107.84	113.43	110.04	111.01	111.6	109.91	110	110.31	109.7	110.85	112.3	111.4	112.98	112.4	109.75	110.56	110.89
105.56	104.13	105.9	103.83	107.23	106.61	104.54	107.23	107.63	103.28	108.05	104.57	102.47	104.52	105.59	107.09	105.58	106.43	108.11	106	105.48	104.33	104.01	105.06	108.46	103.67	107.44	105.32	102.6	102.56	104.25	104.8	104.26	106.3	107.3	111.49	102.75	106.07	106.15	106.07	105.04	106.03	111.74	105.41	101.49	105.84	102.86	100.33	106.3	104.02
107.18	101.68	108.04	103.55	103.09	107.15	104.6	104.48	106.17	105.47	107.63	106.15	104.03	106.91	106.73	104.51	107.72	108.84	102.93	102.43	107.32	104.62	107.63	103.24	105.32	106.42	101.06	106	101.5	104.87	108.35	106.88	104.16	102.68	103.88	109.59	106.91	102.89	104.87	101.45	101.27	102.57	104.43	107.51	103.8	103.56	104.57	103.3	108.32	103.03
115.81	110.53	115.56	113.72	112.12	111.07	114.18	112.87	115.4	112.33	110.37	112.78	114.14	116.87	114.24	112.9	110.2	115.27	110.47	110.08	111.41	118.18	111.93	113.73	109.39	113.84	110.84	117.16	109.4	113.56	109.25	115.23	111.04	111.08	114.44	109.38	113.89	113.78	111.85	113.45	112.41	112.83	116.18	114.82	115.31	115.99	116.81	117.62	117.56	110.06
118.93	118.11	114.27	115.23	117.84	119.97	117.12	109.62	115.85	117.36	118.05	111.01	117.05	114.23	120.84	116.52	119.96	119.29	116.91	117.27	121.55	117.39	119.37	117.19	120.52	119.1	114.19	118.56	114.77	119.56	116.45	113.72	113.26	119.51	117.61	120.4	118.59	118.83	119.06	114.97	116.59	119.41	118.18	118.37	116.93	118.07	114.2	118.71	114.74	113.55
110.44	110.27	110.31	111.51	109.5	112.41	116.14	107.8	110.28	113.77	111.26	112.21	114.67	110.29	111.08	113.99	108.54	108.67	115.7	106.96	111.12	109.29	110.85	112.39	113.04	116.7	112.97	109.38	113.24	113.54	106.88	113.8	108.56	116.33	113.86	112.93	111.07	110.06	115.63	108.37	113.82	108.43	112.81	109.73	114.05	110.87	108.6	115.34	111.54	116.57
101.99	105.1	105.31	105.97	106.8	106.73	106.64	108.37	106.58	110.93	104.88	102.54	105.1	108.02	106.26	110.63	105.08	105.07	105.34	106.68	106.02	104.71	105.57	108	103.22	102.09	109.7	109.15	108.68	106.65	104.02	103.15	109.03	105.07	101.82	103.53	110.8	106.85	107.31	108.14	104.88	107.58	100.9	103.27	104.45	107.95	105.76	107.71	109.56	105.86
109.36	103.59	107.78	109.62	109.2	111.29	112.3	110.03	112.7	108.92	113.24	108.59	108	111.32	111.93	109.16	107.39	107.89	109.16	107.16	112.53	107.9	114.44	110.63	108.71	112.52	107.82	110.37	108.59	112.14	113.8	110.78	109.91	111.01	107.84	106.66	112.2	108.27	104.78	111.28	111.88	117.55	108.4	109.48	111.88	110.46	106.71	111.36	110.44	105.97
99.194	100.03	100.19	98.635	100.72	98.336	105.43	101.79	102.58	102.43	101.75	101.77	99.632	102.48	98.473	102.17	103.01	100.91	99.545	102.59	103.77	103.56	97.221	99.214	102.66	98.305	101.54	101.48	99.906	102.11	100.79	103.23	100.76	95.348	99.528	103.2	100.01	103.42	102.08	97.626	102.74	97.639	99.307	101.08	104.05	105.64	97.067	102.51	99.674	100.29
103.9	103.45	101.11	106.07	104.7	102.13	106	105.58	105.57	102.15	106.3	103.39	101.34	104.91	103	104.53	105.53	107.27	104.24	111.82	102.69	103.31	102.69	105.27	102.77	105.06	104.35	107.09	101.12	101.71	105.02	107.82	102.92	102.3	101.39	110.43	105.44	106.34	103.72	107.16	106.34	103.89	105.65	102.29	106.43	103.48	104.81	98.745	102.17	103.72
103.7	105.61	105	106.76	105.88	102.52	104.99	105.94	106.24	108.2	103.47	110.1	105.61	104.6	101.55	104.06	108.1	108.02	103.87	101.89	105.65	105.33	108.6	108.21	105.58	106.72	103.97	104.85	105.82	107.52	105.11	108.92	108.47	107.44	107.21	105.23	105.6	111.16	108.5	105.89	104.05	105.74	102.61	110.7	106.26	106.66	104.96	104.42	110.31	110.19
117.15	110.79	112.77	112.47	116.62	110.24	114.9	114.67	112.98	110.65	111.62	109.99	111.55	111.01	108.68	111.85	109.58	112.15	108.85	111.67	111.05	110.18	109.57	109.31	113.95	114.58	107.03	111.17	109.88	114.14	114.38	112.35	107.78	115.45	112.48	112.11	114.1	109.36	111.46	112.83	112.28	115.84	112.11	118.34	111.14	113.71	113.19	112.48	112.88	106.02
103.89	108.18	107.75	110.12	101.42	108.66	107.23	101.97	108.58	107.83	107.91	111.36	108.26	103.72	104.06	106.57	105.59	104.21	109.77	105.3	106.25	110.75	105.25	107.48	109.86	109.23	105.22	103.37	104.11	105.82	102.79	109.94	108.61	104	106.81	104.12	107.34	100.37	106.71	107.01	108.7	106.23	106.55	101.39	101.66	102.88	106.93	105.39	104.26	111.29
107.33	106.64	101.8	107.45	104.75	102.07	107.45	107.9	106.53	101.85	107.55	104.93	106.52	105.59	104.53	109	104.28	108.79	104.84	101.44	106.88	106.38	108.47	108.16	103.62	109.89	105.14	102.3	106.76	105.09	109.73	106.34	106.97	101.17	106.47	108.69	106.93	105.97	107.27	105.16	103.93	109.76	107.93	106.96	107.13	100.32	104.09	108.55	108.9	103.74
114.4	113.86	113.59	114.87	112.33	113.89	109.98	110.62	110.56	110.64	113.03	112.13	109.74	114.6	115.8	116.84	113.73	111.55	116.64	110.03	115.21	113	113.59	107.78	111.89	111.02	112.33	109.79	113.63	115.65	108.98	112.89	112.42	116	111.54	116.06	108.93	110.78	112.04	117	113.78	112.59	112.3	111.83	114.64	112.65	112.03	110.35	112.42	113.37
113.59	108.39	106.04	106.66	107.22	106.69	102.44	108.23	108.12	104.63	100.57	107.6	106.7	106.44	104.24	107.81	99.757	107.48	103.49	105.77	104.24	105.6	109.72	106.65	106.78	104.05	105.94	104.16	108.46	104.11	104.85	108.32	105.42	100.14	107.03	107.33	104.16	105.37	105.7	107.01	107.83	103.91	105.06	105.2	107.86	102.55	103.41	108.42	108.29	103.58
106.12	102.52	107.18	100.82	101.48	101.73	102.22	102.25	105.84	104.09	108.72	104.71	102.85	103.94	102.63	103.12	107.19	103.54	102.89	99.657	103.87	103.7	106.57	104.53	101.59	105.5	102.12	110.2	105.69	102.15	102.41	102.56	105.04	107.23	109.07	102.26	103.89	102.67	108.36	101.73	100.73	103.68	103.57	100.08	106.68	110.52	109.05	107.1	106.51	106.11
103.48	106.45	104.99	107	106.21	108.08	104.62	107.6	108.2	105.07	103.33	105.05	100.58	107.34	108.83	108.92	102.72	106.68	106.45	104.69	103.45	103.18	103.73	109.52	105.55	105.89	112.17	107.01	105.25	103.6	103.63	105.15	102.73	109.83	107.91	103.14	101.97	106.86	103.25	105.47	103.95	108.51	104.84	105.41	107.31	107.55	104.85	105.76	107.5	106.81
105.45	106.5	104.8	100.14	102.83	101.91	104.64	104.74	102.05	105.59	106.85	102.45	102.09	105.51	101.95	107.48	104.22	108.36	102.8	106.49	98.558	103	103.86	107.14	102.36	104.93	107.93	109.94	106.02	107.19	105.2	101.55	104.4	103.94	98.856	105.32	101.16	104.92	104.33	106.06	105.96	105.44	105.14	103.21	104.95	103.93	111.62	102.37	99.385	108.98
114.04	110.2	113.09	109.96	113.19	108.69	115.43	109.85	111.6	108.4	111.62	111.93	109.36	110.07	114.3	112.86	115.88	107.91	111.63	113.72	110.28	111.42	111.86	112.54	112.78	110.88	110.85	109.62	113.2	114.03	112.19	109.16	110.72	110.72	110.5	109.03	113.78	109.69	108.91	109.09	113.99	112.75	105.48	112.85	108.39	111.33	106.21	111.47	111.29	110.18
101.44	100.42	101.27	103.96	95.956	99.283	100.17	104.17	100.99	98.198	98.138	96.155	100.7	103.31	102.18	99.423	95.897	102.49	100.57	101	97.497	101.87	105.16	99.777	95.108	100.85	95.073	100.83	98.205	99.668	95.969	100.5	102.27	95.676	99.96	98.801	101.37	95.448	100.32	96.381	95.952	96.745	101.85	104.21	97.598	103.93	98.722	101.76	99.65	99.58
103.17	104.88	104.06	103.51	107.45	108.62	105.02	104.85	105.04	105.7	104.18	106.23	107.18	109.46	107.57	105.05	106.52	105.21	101.87	106.75	106.09	103.63	103.75	107.32	103.32	104.18	107.85	105.56	106.37	102.3	104	102.58	106.06	108.79	103.51	110.37	101.68	107	109.57	113.52	106.25	108.54	109.46	103.91	106.39	109.03	109.39	102.1	97.142	104.06
109.69	107.59	108.86	106.41	106.52	103.78	102.2	103.01	104.8	104.98	111.65	104.14	105.94	105.34	104.59	103.85	107.1	102.31	102.63	105.98	105.04	107.37	112.5	102.97	106.7	109.58	104.4	107.49	103.52	107.18	106.87	107.1	103.74	103.52	105.67	104.68	101.27	103.89	102.96	105.15	106.43	104.24	108	104.62	112.19	105.68	106.85	108.28	106.43	106.59
103.34	100.06	102.87	107.68	107.79	104.81	105.79	108.06	108.06	108.93	107.44	108.46	106.24	106.73	106.79	107.19	104.52	109.39	108.09	103.29	108.15	106.08	104.06	106.9	103.33	106.62	105.18	103.68	108.62	107.7	112.11	108.73	105.45	108.93	111.26	105.07	105.99	103.97	104.68	106.05	106.78	106.48	105.03	106.03	103.59	110.84	110.67	108.21	109.75	106.6
108.36	106.78	110.54	105.21	100.01	105.82	101.46	104.41	101.95	101.47	103.53	102.73	105.57	101.91	101.4	107.04	104.43	104.76	108.73	107.09	103.09	108.24	104.66	104.1	106.72	100.99	106.57	105.74	108.05	101.61	106.54	103.79	103.54	108.55	99.673	104.27	106.97	105.99	106.2	109.69	101.92	100.27	98.526	103.45	102.09	109.72	108.06	104.2	108.17	103.48
113.89	114.48	109.7	111.28	109.92	115.93	109.39	111.47	109.95	108.3	114.06	113.48	110.45	108.63	107.06	112.72	115.08	113.08	107.42	108.57	114.36	112.92	109.49	110.61	117.82	109.34	113.63	114.9	116.08	111.58	111.14	111.56	113.46	111.5	111.81	112.57	113.55	111.58	110.99	111.46	107.78	109.98	113.76	111.99	109.87	106.45	108.15	109.28	112.38	110.06
98.123	101.57	97.95	102.01	102.36	99.174	99.412	96.086	105.68	104.4	104.04	98.835	97.35	97.03	99.274	96.92	101.36	99.196	100.04	104.61	98.642	102.39	102.61	96.447	105.7	100.74	97.716	99.802	96.243	102.07	103.58	95.717	99.43	99.312	98.698	101.6	101.52	102.45	96.229	99.972	99.957	99.361	97.807	94.423	98.727	97.019	98.035	97.549	98.892	101.68
113.66	113.42	109.06	104.97	114.17	110.22	113.23	107.75	103.48	113.01	107.67	110.08	108.83	110.98	108.79	111.76	108.9	109.67	111.01	109.07	109.84	110.86	109.4	108.7	109.33	111.83	110.11	111.87	107.43	108.65	106.52	111.33	109.68	107.35	109.71	111.32	108.92	108.99	111.11	108.78	113.05	107.78	109.07	103.68	110.64	113.34	106.14	110.04	108.72	105.26
114.51	111.07	111.05	115.2	111.21	110.09	112.65	109.74	110.84	109.3	112.05	109.98	111.05	106.7	116.37	110.55	105.23	107.32	109.63	107.61	115.11	108.77	112.39	114.5	109.25	105.52	109.47	113.41	113.5	108.38	108.18	112.99	113.15	113.63	107.51	109.16	111.48	110.66	116.56	107.03	105.56	109.29	109.93	118.25	115.74	109.47	106.13	112.04	109.08	113.74
104.6	101.55	104.5	103.11	103.52	106.21	105.17	101.43	106.64	103.36	103.19	102.19	101.34	110.8	104.85	104.39	106.75	107.18	103.63	105.21	100.47	102.14	100.35	102.85	102.22	104.27	104.11	101.23	106.62	105.3	108.07	102.17	100.74	98.885	104.09	104.75	100.39	101.22	101.04	104.76	104.52	104.73	102.62	108.44	100.68	100.8	103.61	104.96	104.97	103.28
107.12	106.4	101.13	107.7	106.53	102.63	108.87	104.73	112.92	102.5	106.6	107.07	103.39	109.32	104.76	106.26	102.33	108.55	101.93	105.05	110.36	107.39	109.82	109.59	103.62	106.43	106.07	109.72	104.76	103.04	109.59	102.62	103.96	104.06	104.82	104.15	107.6	106.11	108.85	103.4	107.8	104.56	105.88	104.66	106.61	104.24	108.11	103.56	102.08	104.98
105.11	102.51	100.42	105.8	105.04	98.905	105.05	107.56	102.74	99.842	98.96	109.26	107.62	108.43	102.18	109.3	104.28	103.8	108.91	104.65	105.02	107.91	109.79	107.99	103.61	104.45	101.78	105.26	110.18	107.21	104.43	108.1	104.09	102.47	106.08	100.58	105.02	105.54	106.02	106.08	106.06	106.17	108.93	102.82	105.65	102.3	103.59	105.07	106.32	101.92
109.94	106.61	103.18	109.41	105.72	106.01	105.33	111.99	108.02	103.9	101.76	104.71	108.99	108.03	103.17	110.61	107.26	105.9	109.77	104.79	104.89	107.98	103.87	103.75	108.38	106.97	106.72	102.77	107.28	106.79	103.05	106.36	107.42	108.62	110.84	110.25	103.19	104.44	106.64	109.85	105.85	103.69	105.83	107.94	102.86	104.99	104.67	107.83	107.05	104.19
111.4	113.76	109.87	108.42	112.48	109.81	111.7	113.49	111.16	109.24	111.51	110.91	111.16	109.6	105.29	115.07	116.44	109.83	112.33	112.21	113.26	111.12	107.98	113.94	110.74	111.36	110.87	114.67	111.16	109.62	106.94	105.67	113.08	111.54	108.48	113.76	109.12	109.56	109.93	110.79	110.21	110.17	112.8	110.67	114.59	110.99	115.93	113.4	112.44	112.09
109.81	114.26	110.78	110.57	113.08	112.34	111.64	111.78	118.77	106.27	107.57	111.87	114.32	108.25	110.26	107.99	115.5	111.04	109.04	116.48	114.44	114.64	114.66	109.15	113	110.5	117.2	113.55	112.16	105.65	107.92	115.25	116.14	112.99	112.39	110.89	111.18	109.41	109.52	113.26	110.47	110.29	109.1	111.94	112.32	110.7	109.57	110.84	111.79	109.84
98.413	102.21	105.01	102.55	100.66	99.302	102.94	103.61	102.58	100.53	103.87	102.37	100.24	101.46	99.346	103.03	98.05	99.787	100.23	98.34	97.825	95.446	101.32	100.83	107.24	99.105	102.82	101.28	102.68	99.359	101.29	102.77	97.612	106.16	102.7	100.71	96.482	96.23	98.962	102.98	95.577	101.28	98.133	102.53	98.934	102.46	101.05	98.42	102.13	101.08
110.69	110.92	115.68	112.92	111.85	112.41	107.88	112.19	109.32	109.95	113.1	107.74	113.15	114.07	111.85	113.58	106.72	112.15	109.39	110.49	108.84	109.52	113.12	113.17	114.16	111.79	114.47	110.11	114.63	109.95	111.49	109.47	111.64	112.62	111.7	111.03	114.09	110.67	109.73	105.89	114.26	113.89	109.94	112.27	114.65	112.36	107.45	114.88	114	111.76
110.6	112.41	115.12	109.63	112.22	117.19	112.61	116.97	113.9	112.32	111.19	112.73	116.14	112.18	112.2	112.42	108.69	117.14	113.59	115.31	107.94	111.83	115.7	104.88	113.29	108.56	111.41	113.35	114.15	114.72	110.9	111.25	111.43	111.86	110.57	113.65	114.89	110.55	115.78	112.12	111.61	109.28	113.22	110.95	113.7	111.86	110.29	111.18	109.74	113.15
102.93	101.28	100.62	99.49	97.419	99.915	104.37	100.5	100.44	100.04	102.37	103.16	99.361	100.48	100.88	99.752	97.388	99.221	99.347	102.08	100.64	103.48	98.414	100.38	97.206	96.64	100.72	101.32	101.05	102.12	98.21	94.894	102.45	101.51	98.811	103.37	101.68	99.646	100.22	104.23	100.06	100.53	100.83	98.388	95.429	99.905	98.456	97.67	105.97	104.6
103.82	107.81	101.14	104.59	97.853	109.65	107.15	103.98	106.62	103.01	104.42	102.67	107.11	108.84	103.31	105.84	111.01	101.67	104.81	107.65	103.37	100.91	106.51	107.45	108.74	102.53	104.98	103.45	102.99	112.59	101.78	109.14	106.49	104.59	108.48	108.77	110.3	106.32	109.94	102.28	106.24	105.3	108.04	103.44	105.1	104	103.76	109.12	102.07	107.93
105.9	108.74	106.06	103.89	107.06	105.4	104.07	103.76	104.39	104.9	102.31	109.25	103.54	103.41	102.06	106.41	108.97	104.87	108.56	106.03	109.95	103.2	103.03	104.13	109.03	109.15	104.74	99.937	106.72	107.63	104.98	106.85	103.71	109.16	105.77	110.58	105.54	106.55	105.76	109.38	105.66	103.05	105.57	106.32	103.16	104.69	106.72	106.93	106.93	108.07
106.23	104.79	105.68	107.15	104.06	104.05	108.23	102.76	102.82	110.25	105.67	101.54	105.15	106.73	102.73	105.46	104.55	107.5	105.3	105.79	105.52	106.64	109.02	106.69	102.95	106.36	99.631	102.71	106.2	103.92	102.71	103.98	105.8	110.67	107.93	105.1	107.32	103.44	104.5	101.35	105.29	102.41	107.47	104.31	104.33	106.39	104.41	103.83	111.18	103.43
111.11	115.65	111.49	110.3	109.93	112.48	113.14	113.68	108.03	112.9	114.32	116.48	111.34	112.41	110.26	110.19	115.33	113.92	112.82	114.28	107.74	112.9	111.81	115.96	112.74	107.08	112.17	109.03	111.86	112.5	109.98	110.48	110.95	114.42	117.6	109.45	108.07	112.13	112.13	109.47	108.25	113.24	108.81	112.61	114.43	112.04	111.68	111.93	113.64	111.8
115.01	110.66	112.04	113.92	107.87	111.49	116.1	109.72	114.01	112.06	109.71	112.61	110.54	116.36	108.62	111.37	114.33	110.69	108.54	110.13	107.13	104.98	108.3	112.39	113.11	110.21	109.23	109.95	112.25	113.3	115.96	109.07	110.02	111.88	113.83	111.47	110.94	111.24	108.41	113.43	115.83	112.6	114.17	114.85	111.05	109.07	113.08	112.73	112.22	116.91
97.847	97.682	100	99.934	100.36	96.211	100.52	101.51	100.81	100.81	102.18	97.744	97.368	96.802	100.68	99.552	100.46	103.87	103.69	100.52	102.45	96.393	102.83	101.8	100.26	101.5	101.29	99.604	100.92	105.04	97.059	100.9	99.289	101.64	102.37	102.15	103.67	98.699	96.759	102.61	104.53	103.51	100.52	100.83	99.676	101.89	100.32	101.09	99.088	101.58
98.147	98.747	97.313	102.89	99.579	95.324	97.655	104.09	100.88	103.23	100.76	103.91	101.98	95.023	103.3	101.01	99.905	98.702	99.082	97.733	98.498	97.595	99.788	101.52	101.15	98.507	99.963	98.857	98.625	100.19	99.538	103.15	99.461	96.554	98.047	101.12	99.214	100.82	99.141	100.23	99.866	99.488	100.1	96.441	100.39	101.33	98.483	100.06	101.67	97.643
102.09	106.53	109.69	103.33	106.4	103.22	103.04	102.92	102.66	103.28	107.01	108.53	105.02	107.15	104.99	104.57	103.04	105.84	103.99	107.38	103.79	106.68	108.2	104.34	99.471	104.78	97.932	106.36	103.11	106.51	98.639	107.12	106.53	105.7	107.24	106.11	109.97	105.77	103.92	102.5	103.79	110.05	105.81	109.45	109.36	105.99	106.4	100.88	107.56	112.47
100.56	106.04	100.41	103.63	108.22	105.13	104.91	100.8	109.11	108.84	108.46	107.12	104.13	108.04	107.61	106.82	105.9	101.01	112.34	102.55	110.83	111.3	105.61	107.02	104.1	104.83	100.96	105.67	106.64	103.56	110.05	103.82	108.51	99.557	103.76	101.46	104.56	104.05	103.94	107.21	107.16	104.29	107.56	100.22	105.52	106.43	107.39	105.43	104.24	101.15
99.13	103.46	95.744	98.917	97.754	99.233	103.52	99.492	98.48	98.803	101.95	103.42	99.496	101.15	104.86	102.44	97.947	99.275	103.55	103.56	97.532	94.194	102.26	101.09	102.62	100.41	104.58	99.848	99.921	101.61	102.2	99.852	103.13	100.48	103.35	99.752	99.167	94.345	103.73	102.08	101.37	98.782	100.13	99.205	99.589	97.14	101.65	100.21	99.401	101.12
105.93	113.34	106.45	106.46	105	103.13	103.46	108.64	108.12	112.02	109.26	105.45	111.99	108.55	106.09	103.65	108.18	100.19	105.12	104.31	104.76	113.47	106.52	105.92	109.4	105.94	104.2	107.85	110.3	105.45	108.87	104.74	106.27	104.7	107.31	105.35	105.02	107.82	102.44	105.76	105.23	101.26	104.26	107.65	107.97	106.42	109.81	106.17	106.35	107.49
109.65	111.18	118.1	112.99	115.58	114.61	114.31	112.99	115.88	112.29	116.35	108.34	108.52	108.54	113.65	114.35	110.29	111.96	112.78	109.16	110.81	111.4	112.43	112.23	112.8	116.69	112.25	108.49	110.09	109.57	117.59	114.43	110.64	117.76	111.99	111.72	113.44	115.01	112.22	112.03	116.94	111.7	113.02	111.54	113.14	116.95	117.74	112.01	107.57	113.23
105.1	105.83	106.96	107.36	100.48	103.11	111.18	106.12	104.19	106.37	104.36	102.45	103.91	103.38	101.44	104.33	105.35	105.19	107.09	103.77	97.993	105.45	99.972	108.13	104.43	105.04	104.24	105.72	107.43	109.75	98.811	108.13	109.17	106.89	105.91	109.86	102.81	102.66	104.84	103.9	102.69	107.86	106.97	100.76	104.14	104.49	101.74	109.47	105.58	108.35
105.94	104.02	104.11	106.35	106.68	109.35	104.75	102.89	107.87	108.12	105.8	102.55	104.03	105.13	105.15	105.96	104.95	105.35	105.01	105.42	104.43	97.702	100.2	101.99	108.32	100.91	109.53	100.78	102.69	104.65	102.34	109.94	110.65	109.48	105.81	104.49	106.1	105.51	107.13	108.15	104.48	106.9	102.22	108.03	105.22	101.86	103.52	104.53	105.7	104.1
110.23	113.18	110.2	110.36	110.21	118.61	109.9	112.85	114.14	110.31	111.34	105.67	114.89	113.63	110.63	108.93	111.62	114.19	111.25	116.49	111.51	111.53	110.96	109.5	109.31	109.36	109.01	107.27	106.44	107.82	110.66	108.63	112.89	108.85	109.61	112.41	109.08	109.53	109.66	108.7	113.01	110.83	108.41	110	108.64	112.29	112.5	111.34	113.68	106.98
104.61	106.96	106	107.24	105.66	102.27	105.86	106.56	103.76	108.16	108.27	102.1	101.89	103.47	108.2	106.81	106.38	106.82	107.33	109.88	105.99	98.958	107.03	105.77	105.28	105.21	103.7	105.17	107.02	101.36	106.46	102.96	105.37	103.64	102.99	106.52	108.9	106.21	108.17	105	106.71	105.68	106.64	106.52	103.2	106.03	107.28	103.8	109.95	109.22
105.64	106.03	107.5	106.72	102.35	106.12	107.5	105.87	106.23	105.79	109.3	103.14	102.41	106.15	106.19	103.7	108.71	103.17	110.17	106.03	103.26	106.52	105.54	108.54	107.33	106.85	104.04	103.23	107.21	108.78	99.409	103.78	103.95	101.98	108.54	103.94	105.95	109.79	101.98	104.03	110.57	106.63	101.79	104.32	106.18	105.28	99.933	106.46	104.57	103.38
101.51	103.03	103.82	107.91	106.66	102.81	105.6	107.18	104.54	102.89	103.59	104.74	103.19	106.47	105.72	106.04	106.94	107.39	103.42	102.05	106.27	104.55	106.19	104.34	105.39	108.39	103.91	108.71	104.77	104.7	106.17	103.23	105.05	105.89	104.56	104.24	110.02	105.41	101.25	103.29	102.68	106.31	107.84	107.08	109.01	105.2	103.52	103.42	106.36	105.21
106.47	106.08	105.83	106.22	104.46	109.62	105.2	101.79	106.32	108.6	105.42	102.41	108.64	105.23	104.35	105.5	104.28	104.64	106.81	101.22	107.45	111.89	108.13	105.42	108.65	105.85	106.1	109.38	105.62	108.46	108.3	105.6	102.72	101.22	102.78	109.43	107.22	103.15	107.58	106.61	108.27	106.16	101.14	102.76	106.56	103.06	105.92	106.21	106.46	107.18
108.66	105.98	108.79	113.68	106.87	103.77	106.32	102.85	103.24	104.98	102.52	104.27	104.13	103.73	103.63	107	105.18	106.76	104.6	101.39	101.01	107.49	106.32	103.4	108.21	104.55	106.96	103.71	110.43	104.54	103.59	102.04	106.34	106.57	103.66	101.29	103.6	103.54	111.26	104.25	107.97	108.51	105.3	104.2	102.98	107.59	108.8	105.51	107.6	104.14
111.82	110.6	109.34	109.01	108.82	113.64	106.99	112.73	112.61	115.7	106.02	109.9	112.72	108.88	112.57	113.58	112.42	108.57	111.82	108.16	109.8	112.87	113.57	106.74	111.62	107.82	108.98	107.97	111.93	111.94	111.66	111.36	108.65	110.16	109.73	112.09	112.17	108.49	108.06	111.21	114.9	110.82	113.14	114.89	113.88	112.9	107.17	110.18	110.26	108.65
104.9	108.53	106.94	104.85	104.13	105.38	102.84	108.77	105.91	103.81	107.47	106.22	102.4	104.26	108.63	107.86	107.33	100.82	105.03	105.38	104.18	105.83	107.48	104.75	102.36	103.3	108	99.834	99.56	99.332	105.9	104.09	103.35	104.35	107.29	105.04	104.45	108.9	104.94	109.32	107.77	104.68	103.98	107.53	107.01	104.64	105.71	101.33	106.51	104.37
102.36	106.66	101.18	103.88	102.69	105.46	109.83	102.75	102.88	104.33	105.26	105.8	108.13	102.66	105.15	108.39	102.19	104.2	107.51	106.56	104.33	107.04	103.1	110.77	101.19	110	104.99	108.77	105.69	106.28	104.44	103.05	106.18	102.27	107.36	103.12	104.02	102.59	105.91	106.14	106.93	105.16	109.76	109.92	102.33	107.33	104.6	101.26	103.67	104.86
108.95	101.62	106.8	103.3	103.76	103.53	107.09	110.47	105.92	108.12	106.09	104.64	109.46	103.95	103.08	104.57	108.28	107.61	106.44	105.42	101.05	105.15	105.23	103.96	104.6	106.59	105.62	103.89	105.2	106.39	106.2	106.38	109.02	104.13	107.25	105.23	104.73	106.79	102.55	110.9	104.03	107.3	114.67	106.72	107.49	106.23	104.2	106.06	101.93	105.01
103.36	105.83	106.63	105.3	102.35	103.38	107.1	105.81	105.63	106.4	107.21	109.85	109.5	106.07	108.73	104.31	106.47	106.72	106.62	107.07	105.38	110.7	104.46	107.67	106.77	111.78	106.98	107.58	113	107.39	109.09	107.42	106.16	105.11	106.94	105.26	106.96	105.36	109.2	108.78	107.29	104.42	104.88	109.11	101.16	107.87	106.26	109.68	109.81	108.67
112.32	112.14	113.81	110.25	109.96	111.2	110.62	113.83	107.45	109.49	110.28	109.39	109.66	111.3	105.76	111.83	111.13	109.17	112.82	111.51	110.22	107.41	110.07	109.02	110.55	108.41	109.43	106.75	109.51	111.42	112.45	111.36	107.37	108.36	110.93	112.26	112.94	111.25	108.56	108.3	109.81	109.06	109.55	108.99	108.1	108.8	106	110.55	108.95	109.19
101.89	102.65	98.302	98.788	100.25	103.66	99.977	101.89	103.28	96.782	99.954	100.11	104.07	102.28	99.442	104.11	100.85	104.26	101.73	99.941	101.36	102.98	101.09	95.334	103.28	101.4	101.86	94.943	100.8	100.07	101.4	100.66	99.952	102.48	96.66	97.17	99.447	96.837	99.424	101.52	101.42	100.4	97.544	98.3	102.38	94.239	99.619	101.88	99.993	102.86
103.76	100.82	104.63	108.8	100.37	107.57	105.89	105.42	103.95	103.29	109.98	107.85	105.75	103.17	106.78	104.26	102.31	105.3	99.143	103.99	111.86	104.31	102.75	106.51	101.91	104.35	106.44	101.93	105.96	108.29	107.79	104.52	101.38	101.79	103.43	107.17	106.91	107.46	107.57	103.94	104.27	105.13	105.46	105.62	106.37	103.98	104.98	107.28	107.6	104.58
111.32	108.74	114.05	109.79	110.24	108.31	114.91	110.15	113.09	111.99	108.29	115	110.77	109.7	113.03	104.4	115.2	115.71	115.49	112.69	110.57	110.83	113.42	115.82	110.03	112.97	111.3	115.57	108.51	115.34	114.52	114.71	114.61	110.42	108.37	114.48	112.02	109.83	117.38	113.77	111.35	109.51	114.97	113.24	111.06	109.12	106.25	112.94	113.44	106.24
109.91	106.49	98.682	101.72	102.62	106.41	106.48	103.01	105.17	103.79	103.83	98.409	105.56	103.84	104.04	108.26	104.53	103.44	104.67	106.67	104.7	107.39	105.42	102.34	101.37	105.29	109.93	105.75	106.97	104.98	103.9	106.47	103.88	105.42	106.44	101.54	106.33	106.56	98.714	106.11	104.39	104.08	105.89	106.51	105.98	107.44	106.29	103.84	102.52	102.89
107.69	109.1	110.75	110.24	113.75	107.28	116.43	114.17	110.28	108.58	107.23	111.08	109.25	110.23	111.76	111.32	115.41	111.43	116.3	113.18	109.47	109.66	109.72	110.83	111.56	115.78	112.66	112.82	108.83	111.41	114.21	112.07	111.88	107.23	109.32	111.88	110.24	113.05	114.13	115.74	113.98	110.04	111.52	110.74	111.98	110.53	111.21	109.4	110.62	105.75
99.492	107	99.174	102.31	96.5	98.32	105.73	96.288	99.307	100.49	97.741	104.25	98.11	102.41	101.3	96.057	100.7	97.014	97.256	103.47	99.713	98.35	96.945	99.534	101.36	98.606	100.59	97.539	103.84	102.27	101.95	97.221	99.805	100.68	99.117	102.26	98.82	100.72	96.574	98.665	101.71	102.17	99.984	98.387	99.337	100.63	100.91	97.016	98.212	98.556
109.08	106.21	103.96	107.44	110.7	102.03	108.73	106.12	108.66	108.26	102.43	104.36	107.24	105.4	104.59	103.66	106.09	110.09	101.48	105.28	109.9	103.54	107.14	103.59	109.49	103	105.12	108.25	100.07	104.96	100.74	106.32	106.04	105.42	104.88	103.06	108.19	105.15	107.56	105.91	107.59	103.55	103.41	108.39	106.17	107.83	109.1	104.77	108.22	108.53
105.09	107.04	104.58	108.39	109.84	105.94	105.95	108.52	110.2	107.97	103.01	103.17	104.83	108.46	105.2	106.22	106.16	105.04	107.43	107.99	105.14	105.02	107.24	107.38	105.74	109.54	101.92	104.11	102.89	108.08	107.13	102.76	104.28	105.83	105.48	104.95	107.2	107.1	104.4	108.81	105.79	101.95	104.57	109.54	108.56	102.99	102.98	106.19	106.76	101.81
107.42	104.32	105.56	105.21	109.18	103.28	105.97	107.61	102.44	99.933	104.07	102.74	105.9	105.06	109.32	104.95	105.67	103.9	105.84	104.69	106.29	106.44	104.85	103.76	105.12	106.29	106.07	104.9	108.63	108.87	105.95	105.7	104.51	105.84	109.32	106.99	105.06	106.04	106.09	104.28	105.71	104.91	103.58	105.66	107.76	104.06	105.54	106.75	106.28	108.19
113.09	108.88	109.31	116.98	107.27	109.36	107.06	115.2	113.18	111.99	115.3	113.03	106.43	114.2	111.11	109.21	112.39	108.75	110.46	109.7	113.21	106.39	112.37	111.73	109.72	111.46	109.01	110.36	113.3	112.14	109.34	113.28	113.19	109.61	112.96	113.75	108.63	110.05	110.61	110.3	113.16	114.65	110.99	110.44	110.1	113.39	116.03	109.43	113.63	111.22
100.03	106.04	99.921	99.293	98.98	100.77	99.999	98.677	98.063	102.37	100.12	98.159	104.36	105.94	102.13	99.78	99.987	100.13	103.8	103.25	97.727	101.59	101.42	96.214	99.703	104.13	102.49	99.649	99.278	101.73	103.62	103.95	99.365	100.63	103.25	101.21	103.36	105.34	102.58	99.281	101.39	98.746	102.09	99.272	96.997	99.723	102.39	100.59	100.32	96.269
100.13	99.541	99.237	99.601	97.729	98.797	96.727	103.71	99.922	99.077	101.29	96.173	99.489	99.938	98.484	98.525	102.88	105.18	102.07	95.479	97.885	98.221	103.47	102.76	102.43	104.13	105.55	99.952	98.398	98.502	101.68	104.11	103.39	102.62	101.37	100.8	96.365	102.2	103.76	102.56	100.53	97.783	100.41	105.07	101.68	101.25	103.7	105.71	102.05	99.382
100.01	100.45	98.537	98.048	98.028	99.047	101.95	99.945	102.05	99.639	101.5	101.47	105.42	102.41	99.254	97.589	103.9	99.116	94.824	101.2	100.69	103.34	101.26	101.1	100.04	101.87	102.47	103.01	105.19	97.939	97.966	101.74	95.929	98.733	100.07	101.94	100.18	99.321	100.79	102.9	100.6	104.31	99.469	106.82	99.258	101	100.94	97.437	94.59	102.38
112.13	110.56	113.07	112.52	110.12	114.2	110.15	112.18	107.41	111.3	110.81	109.84	110.89	112.31	112.03	109.76	107.65	110.47	109.98	108.77	108.74	107.61	108.71	110.16	115.18	107.95	107.41	105.56	106.57	109.79	111.26	110.67	111.28	112.41	112.86	110.35	110.45	112.41	109.38	109.91	104.82	109.14	112.15	107.97	105.83	112.68	112.47	109.76	112.5	110.36
109.09	111.56	115.05	107.84	114.1	109.08	110.9	113.72	114.51	109.34	111.12	117.36	111.95	115.61	112.82	111.19	111.78	107.77	110.22	111.36	109.73	110.15	111.42	114.57	105.55	111.69	112.41	112.77	108.61	116.59	110.72	109.23	112.79	110.5	111.72	109.87	113.49	112.23	107.17	110.43	108.74	109.7	115.31	110.57	112.41	111.33	110.6	113.88	112.55	115.66
108.16	103.96	107.76	109.93	104.72	104.51	104.21	103.67	104.97	104.42	104.69	106.25	106.43	108.99	107.71	106.13	105.78	110.07	105.69	105.82	108.52	102.79	107.81	107.06	111.06	104.46	106.98	106.51	104.49	107.64	108.38	108.19	108.18	106.26	106.97	107.5	102.22	106.72	102.93	108.01	105.48	104.6	107.46	105.79	106.02	110.65	105.87	106.12	105.99	105.5
107.47	102.19	107.17	105.22	102.16	106.81	106.06	104.14	100.66	106.65	105.4	109.59	105.23	107.27	106.96	107.07	102.38	102.56	104.7	108.74	109.66	107.18	110.36	101.78	106.11	105.5	112.01	105.27	110.56	107.86	111.8	109.44	106.41	104.9	110.36	106.24	108.77	109.76	105.78	107.84	106.75	109.5	107.98	102.9	103.13	103.14	105.28	102.01	106.64	107.95
98.259	101.25	98.665	97.884	99.373	100.48	104.71	105.45	96.978	105.08	99.669	100.68	104.19	103.52	100.98	100.11	101.93	99.183	101.18	102.35	103.79	102.79	100.95	100.09	99.046	99.165	101.53	97.02	100.03	100.67	101.93	100.98	97.108	104.29	99.952	98.299	102.05	102.57	97.917	99.502	100.29	100.92	100.23	99.993	101.7	103.88	99.067	103.83	102.6	98.603
109.81	110.81	108.82	109.85	109.74	114.02	109.29	113.01	112.64	118.04	113.53	118.16	111.32	114.4	111.23	113.28	112.19	117.06	118.84	111.82	116.25	116.72	114.57	110.81	112.59	110.44	112.48	114.68	113.16	112.42	113.3	116.47	110.79	108.16	112.29	110.89	110.95	109.85	111.82	109.59	110.92	114.35	109.81	113.97	110.5	115.49	114.91	113.13	112.68	113.93
112.98	115.68	111.55	111.17	109.69	115.97	110.21	109.43	112.37	115.42	111.79	115.26	115.33	116.45	108.99	114.34	111.73	113.39	116.32	116.32	111.01	111.81	110.74	116.85	112.32	110.23	115.01	112.27	110.66	112.53	114.11	115.62	111.72	115.71	111.88	110.46	113.86	113.89	110.91	114.22	113.63	112.6	112.98	110.52	112.04	117.79	112.8	113.69	115.55	111.32
107.16	107.91	104.05	105	106.78	101.01	105.84	104.59	108.06	104.03	106.48	101.3	112.09	106.97	109.68	107.34	110.96	108.81	103.23	102.94	104.37	110.68	103	106.5	100.51	107.45	108.42	106.67	107.22	104.66	107.03	106.32	103.89	107.6	102.15	106.95	104.02	102.2	109.06	104.91	107.24	102.97	106.97	109.73	104.01	105.12	105.83	110.75	108.19	104.67
111.02	103.5	103.11	104	106.52	107.71	104.97	108.08	112.77	105.45	102.27	105.47	104.56	102.18	107.64	104.61	109.04	105.05	104.14	102.57	108.44	104.67	108.26	105.45	106.68	101.9	102.04	106.22	106.63	100.96	106.91	105.38	107.72	108.16	106.1	105.91	106.11	103.71	108.99	107.76	106.34	105.1	108.64	109.07	104.81	105.37	108.37	105.06	107.1	105.84
105.26	107.84	108.68	105.08	108.23	103.5	102.23	107.75	107.77	104.27	101.17	107.73	105.72	108.28	102.79	104.84	105.32	109.04	104.08	106.75	108.18	108.24	108.47	101.81	103.63	110.15	106.13	107.45	106.17	109.23	111.7	107.3	106.36	103.69	105.8	104.91	102.98	104.14	103.97	103.67	106.82	107.35	104.71	100.58	99.853	105.78	107.6	105.41	100.56	106.63
111.19	110.5	111.46	110.26	109.99	108.73	114.31	111	107.66	110.94	111.12	109.49	106.42	109.32	115.59	112.17	109.46	113.04	111.26	104.78	109.29	113.21	109.36	107.84	111.95	111.2	111.36	113.27	108.93	109.46	106.65	109.23	110.23	108.91	109.56	108.66	113.54	114.39	113.9	111.82	108.6	112.56	106.29	113.8	113.33	107.23	109.27	112.13	112.07	111.56
103.49	106.42	104.93	105.19	101.52	100.88	104.89	106.84	108.18	103.87	103.96	103.23	109.75	102.11	105.49	105.07	105.23	98.976	106.51	104.96	100.04	102.96	104.86	104.68	105.33	102.82	106.05	103.89	101.19	103.24	105.93	108.28	106.77	102.34	100.84	102.97	104.27	107.91	106.61	107.29	106.25	103.28	106.08	107.14	106.07	104.38	107.31	109.46	105.4	106.07
104.44	105.66	108.86	112.89	108.99	105.11	106.25	103.35	104.31	109.3	107.27	104.92	101.56	106.87	108.75	106.89	107.38	106.34	102.88	106.09	106.31	106.86	102.47	101.81	112.24	107.71	105.86	108.43	106.04	107.53	105.95	101.24	104.16	104.42	104.22	107.02	105.26	105.19	103.91	109.3	107.75	106.15	105.47	101.7	106.7	104.95	106.67	108.32	110.27	100.86
106.09	105.54	101.41	105.62	104.18	104.14	102.63	110.46	107.44	104.33	113.71	104.5	102.75	104.39	107.55	110.02	104.21	106.49	107.58	108.78	107.67	104.3	106.82	107.22	107.99	104.06	108.14	104.15	104.9	106.1	106.91	109.48	100.22	105.25	105.29	105.32	102.12	103.88	106.85	108.28	105.14	105.93	108.93	110.34	106.53	109.08	104.43	108.28	106.88	104.56
100.46	100.13	101.62	100.31	100.58	97.483	101.12	105.31	101.27	104.03	96.989	102.01	103.76	99.719	106.89	100.77	99.654	100.25	103.23	98.271	103.28	103.41	102.76	101.14	100.94	105.94	103.26	97.984	98.545	99.554	98.23	99.067	100.58	101.84	98.807	99.601	99.962	101.04	100.71	101.54	102.87	104.08	97.417	101.42	101.68	102.5	100.64	99.671	99.963	102.22
116.8	115.96	115	109.72	111.78	106.72	114.75	115.74	111.07	113.29	113.09	111.12	110.43	114.58	113.02	115.61	110.06	110.31	114.26	113.14	111.24	111.66	116.02	115.68	112.62	110.8	111.01	112.98	108.1	112.24	106.74	113.14	112.66	112.26	113.29	109.6	110.94	119.35	116.69	114.35	111.99	114.04	115.68	112.19	113.45	110.74	116.14	110.33	109.3	117.86
115.05	111.18	112.04	108.89	112.56	111.21	109.42	111.78	112.27	110.69	108.32	112.13	113.77	109.67	111.74	111.59	106.74	110.22	111.14	112.67	109.73	111.57	114.9	111.47	114.73	113.55	112.41	111.86	109.82	112.24	109.94	109.09	114.09	112.88	109.99	113.77	110.86	109.85	111.83	114.57	114.4	112.73	112.29	111.38	109.87	111.17	110.63	110.41	112.26	111.17
107.43	104.19	103.2	105.47	104.27	107.37	109.82	107.54	106.34	103.26	109.1	103.82	103.22	104.43	105.62	105.13	105.36	108.34	106.13	100.42	104.66	105.46	104.61	108.24	106.39	103.22	101.98	102.28	101.35	103.82	102.02	103.68	104.8	105.57	108.51	102.19	104.88	111.25	104.24	106.04	103.04	109.34	106.97	100.1	103.35	102.55	102.08	102.32	103.68	109.07
112.03	110.25	113.61	112.62	111	110.96	111.42	111.57	110.88	115.38	113.8	117.41	110.26	112.76	115.12	114.43	111.19	117.52	113.07	115.01	117.02	112.99	113.75	115.51	112.58	111.57	115.37	114.98	114.38	110.54	116.37	112.35	112.5	114.35	112.46	114.65	115.47	112.03	112.65	114.51	109.53	110.46	112.2	113.87	113.75	111.27	116.5	113.63	114.21	117.2
105.6	102.42	106.55	108.6	107.78	102	107.47	106.46	106.9	105.29	104.97	102.3	109.11	108.32	105.26	107.87	107.91	104.27	110.22	104.85	108.81	106.27	107.45	100.72	104.28	111.59	101.53	102.32	107.95	106.57	109.22	106.03	106.57	104.12	100.8	106.11	108.59	106.69	103.44	107.47	104.38	109.94	106.14	101.93	106.59	105.94	106.03	109.22	99.777	105.8
108.52	105.12	104.51	106.32	104.03	105.62	102.03	107.53	108.58	100.01	103.74	100.89	105.31	103.71	110.62	104.45	103.55	106.44	107.89	103.88	102.06	101.98	104.09	106.65	105.75	105.63	106.28	106.64	99.845	104.33	106.24	104.55	103.69	104.94	102.56	108.21	103.8	103.52	102.51	106.25	103.12	105.82	102.4	103.49	103.41	103.93	107.1	106.83	105.61	102.66
102.78	102.84	105.03	105.41	105.54	103.23	102.76	106.87	105.23	107.09	105.07	109.19	103.61	109.05	108.05	105.09	103.22	108.17	102.82	104.97	107.34	104.57	104.78	106.37	102.75	102.73	102.15	111.26	106.95	105.41	101.32	106.43	105.1	106.97	104.32	101.45	108.05	104.47	108.72	105.16	101.01	103.56	107.63	100	108.68	104.51	104.25	109.1	103.66	102.59
111.39	105.47	105.25	102.73	106.82	105.6	104.06	108.05	108.99	104.83	104.72	106.26	105.34	104.34	106.79	105.94	108.37	106.68	106.8	104.3	104.94	104.38	108.18	107.57	105.95	101.1	105.69	105.77	106.26	104	108.61	111.37	104.48	107.81	108.73	105.61	107.67	105.09	109.57	108.03	109.3	106.75	105.82	106	103.89	106.84	107.11	104.74	105.88	106.82
108.01	106.44	104.59	105.86	105.27	109.86	107.4	104.44	106.57	106.73	106.98	104.77	106.32	107.89	107.44	103.47	105.7	103.78	105.79	109.45	108.87	102.17	106.17	106.02	108.02	102.12	105.42	109.39	108.05	102.2	100.61	105.21	105.95	108.03	103	106.31	100.72	106.44	106.32	105.51	110.93	103.6	109.59	107.98	100.89	104.55	102.03	103.75	104.31	104.88
111.51	109.13	108.54	106.23	110.35	111.9	112.26	107.16	108.25	112.99	111.49	107.45	109.52	111.46	109.12	107.66	107.31	104.47	109.82	110.84	109.1	108.88	110.42	107.84	112.9	113.91	109.44	109.42	112.17	110.29	111.38	110.43	104.77	113.05	107.37	107.06	108.08	108.58	113.16	108.8	107.48	108.59	103.93	109.57	107.36	107.69	113.05	109.5	110.99	108.87
109.35	116.04	109.92	114.09	112.09	112.78	118.31	114.69	113.74	109.2	112.78	112.08	106.17	109.63	110.21	109.95	113.55	117.16	112.72	115.4	114.88	113.07	112.78	115.27	113.71	108.49	109.34	115.87	109.24	109.87	113.36	115.1	112.42	112.54	116.01	114.99	111.21	115.34	112.42	108.29	113.11	112.66	108.9	109.56	113.19	115.96	108.77	111.1	111.14	109.61
104.62	103.48	105.18	106.92	103.98	104.45	106.53	103.87	107.4	108.84	108.3	100.7	102.56	104.63	106.14	104.26	112.26	109.44	108.74	106.38	105.49	105.19	105.14	106.94	103.33	107.53	107.04	108.93	106.84	108.12	106.73	109.26	105.31	101.9	102.13	103.61	102.67	106.22	105.79	108.78	103.4	103.92	104.15	106.13	101.84	105.95	102.94	100.42	105.13	105.37
109.82	108.77	104.56	105.9	108.55	103.38	104.3	103.66	102.62	103.76	102.91	107.76	103.3	103.34	106.33	105.16	106.59	106.03	110.87	107.64	106.72	105.78	104.8	106.57	102.86	103.81	101.47	104.22	104.45	103.41	105.68	105.37	105.35	103.76	109.83	112.19	107.7	106.71	107.9	101.67	107.68	105.63	104.11	105.47	106.59	99.433	103.88	100.84	106.91	107.86
111.43	110.77	109.07	107.45	114.24	118.48	111.65	106.72	114.42	111.96	113.48	113.23	113.75	115.11	110.07	107.48	110.11	113.27	117.59	114.53	110.6	110.86	112.91	113.32	110.58	112.97	106.88	109.45	114.03	111.28	109.8	111.62	107.41	110.15	109.88	109.11	115.91	108.31	111.48	109.7	111.03	113.23	113.73	116.21	117.89	106	113.34	116.24	111.51	113.13
100.83	108.34	109.87	103.97	103.46	106.77	106.04	105.25	106.42	106.07	105.54	107.5	103.29	109.42	102.81	103.29	104.06	109.08	104.98	105.94	105.35	106.86	105.07	106.64	103.11	105.99	107.51	109	107.7	104.31	107	107.16	105.55	107.25	107.41	100.13	105.57	107.66	105.57	106.09	106.61	102.54	103.85	103.36	110.76	104.26	104.67	105.59	108.64	105.55
110.16	108.48	108.12	105.84	105.03	110.02	103.42	109.14	109.17	103.22	107.44	106.32	106.54	103.58	106.94	106.54	104.01	107.59	102.48	103.59	108.35	106.68	102.59	107.59	107.87	106.67	106.35	103.66	108	100.82	106.14	102.75	109.65	105.33	108.23	104.46	107.58	109.53	108.33	109.37	104.9	107.07	105.33	109.03	105.58	105.82	107.23	108.06	105.73	105.81
110.01	109.6	103.94	104.93	106.54	103.41	107.33	103.39	102.17	106.18	103.59	105.63	113.11	104.81	105.03	103.51	106.26	106.63	104.99	105.58	107.22	108.35	102.69	110.58	102.45	104.22	104.4	104.82	100.01	107.53	103.94	111.61	104.2	107.37	110.12	107.31	107.03	103.74	106.14	105.63	99.933	105.85	104.58	107.46	105.01	104.21	108.47	106.48	103.03	103.59
106.21	104.25	107.79	108.13	107.7	106.69	103.24	102.44	107.62	99.91	103.5	102.89	107.63	101.87	105.36	102.62	104.92	104.76	100.61	112.5	103.28	106.14	106.49	102.31	107.79	107.79	103.74	105.3	103.21	103.81	106.58	102.59	109.62	103.99	107.65	107.04	103.66	107.86	111.86	101.97	105.36	108.77	106.73	107.65	109.7	107.36	110.49	106.66	104.81	99.397
111.61	113.14	113.71	115.85	112.46	108.91	110.68	107.97	110.76	111.28	109.1	113.79	110.07	110.11	106.92	111.65	113.07	109.58	114.8	110.67	115.16	109.29	112.48	109.33	113.93	110.91	114.43	112.11	107.38	109.79	110.9	107.22	114.19	108.06	108.94	107.93	111.77	114.41	111.38	112.13	112.88	111.2	109.7	110.99	110.06	112.96	115.65	110.04	109.31	109.36
101.48	99.655	95.037	101.7	99.971	99.918	101.43	96.041	96.644	98.031	106.82	97.868	98.888	95.859	107.4	98.296	97.825	98.656	100.01	99.57	99.409	102.27	96.876	96.442	102.36	103.14	101.68	100.94	98.141	100.49	95.943	101.24	99.592	93.783	100.02	100.81	97.109	100.46	102.27	99.045	94.122	101.29	99.283	101.89	97.875	104.03	99.151	101.16	105.76	100.52
107.27	107.67	103.71	104.24	104.97	101.07	104.14	107.51	107.22	103.36	101.79	103.68	103.73	110.52	104.28	104.02	102.73	105.14	99.88	107.1	101.92	105.9	105.62	104.53	103.5	104.76	105.41	107.8	103.6	99.719	103.87	106.15	106.84	107.22	105.45	104.29	103.45	102.17	102.95	101.05	105.82	107.02	103.22	105.88	108.34	103.53	106.25	105.03	106.51	104.73
107.85	113.71	114.09	106.97	110.58	110.32	112.62	107.76	114.12	110.63	111.92	114.93	110.32	111.85	108.21	114.44	112.76	110.46	110.72	112.61	111.21	113.97	111.96	109.58	110.83	108.93	111.92	107.93	114.28	109.01	110.55	108.16	114.08	107.46	108.11	109.17	110.89	110.75	111.83	112.62	108.43	107.45	110.92	112.29	109.61	113.24	109.01	110.25	108.88	110.03
100.55	95.038	100.29	96.24	101.38	101.02	95.398	99.269	103.83	105.29	98.722	103.28	97.332	101.77	97.329	97.847	96.787	96.144	99.69	93.886	101.94	99.884	94.945	101.45	99.065	101.65	97.472	97.718	102.45	101.41	100.9	100.85	102.57	102.75	98.917	100.08	98.142	102	100.36	101.82	100.92	97.332	100.95	98.009	96.717	99.738	97.87	92.854	97.423	101.02
111.78	107.54	111.28	112.67	113.29	111.29	114.97	112.85	108.13	114.3	115.14	107.69	114.75	112.34	109.11	113.57	107.54	113.53	115.27	111.58	112.71	112.11	114.04	108.13	113.59	111.88	113.64	107.66	112.93	113.47	109.68	113.41	111.67	115.06	110.63	110	112.3	111.53	112.6	113.04	110.55	111.05	112.64	111.65	111.57	108.48	111.29	105.83	112	113.57
111.55	114.38	109.91	111.66	113.78	109.66	110.53	112.51	112.77	110.18	110.97	109.96	110.27	109.29	117.13	111.75	111.66	115.63	113.2	114.56	114.15	111.18	114.03	117.11	114.37	109.87	116.82	111.42	114.73	108.08	113.29	108.48	110.08	107.31	111.43	109.8	110.47	109.84	114.1	110.27	109.39	113.63	110.77	114.32	110.7	107.65	108.61	108.26	112.13	114.13
106.99	105.51	110.54	107.14	103.95	103.21	104.76	106.72	105.61	105.25	109.88	108.49	104.32	102.6	109.21	104.93	101.9	108.35	104.86	104.55	102.1	107.59	103.96	106.95	106.25	110.04	101.39	105.17	103.58	103.92	103.36	109.09	104.97	112.13	104.95	106.25	108.35	106.59	108.65	104.44	100.86	104.13	104.47	105.05	111.41	104.34	103.02	102.72	103.23	102.29
108.33	109.2	108.88	107.25	108.2	110.41	108.66	101.28	104.74	104.18	102.97	111.94	104.7	106.17	107.54	109.29	105.37	107.04	105.93	104.33	106.55	104	104.53	106.74	105.58	104.79	112.23	106.37	109.68	107.06	104.94	104.13	105.22	108.86	110.56	111.07	107.73	103.32	106.79	105.72	110.06	102.69	108.46	106.45	101.37	107.2	108.48	105	105.72	105.49
101.45	103.07	100.35	98.844	104.37	102.33	97.928	100.76	98.701	103.12	100.37	98.016	103.04	99.115	100.28	101.92	101.32	98.033	98.633	102.12	100.47	99.704	101.9	100.08	99.619	99.904	97.286	99.071	105.81	100.57	101.4	103.18	95.844	97.708	95.301	93.892	101.57	101.73	102.95	102.23	98.675	100.68	99.957	100.56	97.023	98.738	100.39	99.471	99.088	101.46
107.23	105.72	106.5	104.15	105.76	104.67	105.83	103.99	104.51	106.1	106.35	101.51	106.2	104.15	107.15	101.34	105.39	105.84	105.13	107.11	103.42	106.39	99.261	103	103.75	105.61	103.14	104.34	103.03	106.32	109.07	105.37	110.56	108.79	101.47	107.74	103	104.01	107.07	107.24	106.56	104.72	106.3	106.78	107.15	106.81	108.78	105.19	101.34	106.2
106.75	100.96	106.6	109.95	104.64	108.38	100.93	106.95	104.59	104.69	105.9	100.33	106.17	102.81	105.51	107.46	106.6	103.27	103.11	104.08	104.98	103.31	105.98	108.62	106.27	107.64	110.49	109.87	107.24	106.61	107.28	103.9	105.78	109.86	104.63	102.24	105.75	101.79	104.59	105.01	107.4	107.12	106.69	104.83	104.77	104.65	105.19	110.94	102.84	101.42
103.38	104.81	107.51	107.1	102.08	102.53	107.88	105.37	111.25	108.68	104.4	109.04	106.72	105.69	103.99	108.07	104.59	105.41	107.78	106.74	104.37	107.23	108.9	106.09	104.57	106.95	104.92	109.74	105.03	104.53	105.65	109.44	106.71	107.86	111.28	111.27	102.43	105.18	102.53	108.42	108.7	107.01	104.21	106.52	105.69	107.19	102.59	103.88	105.64	102.41
109.12	112.65	109.29	109.25	108.48	109.06	110.14	110.37	107.95	109.34	110.92	108.26	109.18	112.81	107.81	109.61	108.99	107.09	107.76	111.92	106.7	114.1	113.01	105.64	105.11	107.63	110.07	110.35	112.42	113.05	110.36	107.15	114.59	107.98	108.82	108.29	108.8	112.48	105.92	110.56	109.14	106.73	109.33	110.22	111.01	107.62	109.55	110.62	109.7	107.85
102.57	107.53	106.65	102.82	111.58	105.6	103.35	106.22	110.08	104.3	105.41	107.69	101.28	102.71	110.37	105.07	107.57	105.91	101.63	106.31	104.5	108.49	104.18	108.98	107.59	101.24	104.46	105.82	104.46	108.85	107.45	107.31	105.43	99.626	103.58	106.19	103.32	103.37	105.73	107.13	104.61	102.61	105	106.31	106.33	101.91	106.29	106.98	104.43	104.41
103.05	108.3	107.42	103.86	106.73	104.53	106.28	101.02	102.84	107.58	105.51	107.24	110.29	105.73	102.53	107.55	106.68	106.18	105.27	104.74	107.07	105.49	108.45	102.42	108.26	105.19	107.75	106.83	105.23	106.69	107.8	106.54	104.46	105.49	110.16	104.94	107.8	106.82	111.47	103.43	103.41	106.06	101.61	101.55	102.66	104.65	106.06	104.67	106.13	105.04
106.68	106.89	97.392	98.092	108.46	107.95	105.14	103.91	108.54	107.47	108.81	108.9	108.15	106.1	106.93	103.69	107.91	101.9	107.13	103.17	104.05	103.97	106.75	102.05	109.02	103.74	108.41	104.09	106.99	106.19	106.48	106.86	107.73	105.44	112.45	105.78	105.16	104.44	105.71	104.08	105.22	107.82	105.66	103.89	107.78	108.92	107.87	106.41	105.21	103.52
104.14	104.03	107.12	104.99	108.51	111.03	105.12	106.16	105.05	107.43	105.31	108.96	100.43	102.81	105.59	103.36	104.65	105.39	102.75	106.99	106.91	107.1	102.17	104.23	107.89	105.79	101.35	106.14	103.26	99.534	105.51	103.8	106.95	102.49	103.69	100.74	105.2	105.99	106.76	105.97	108.35	101.57	103.23	105.26	103.95	103.18	102.25	103.98	110.17	105.98
107.3	108.99	104.67	110.15	107.84	103.08	108.25	102.95	105.85	102.73	105.99	105.25	107.5	106.34	104.33	108.59	105.28	104.09	107.34	106.52	103.42	105.61	107.97	107.91	109.22	105.35	106.83	103.93	104.25	101.17	104.23	105.72	106.25	113.07	106.28	103.27	108.06	106.49	104.32	108.83	105.96	104.51	107.57	110.73	102.28	102.82	107.86	104.1	109.29	107.15
110.1	109.3	109.63	112.44	110.03	115.02	106.22	110.06	109.51	112.49	112.28	108.79	107.57	109.66	113.39	109	107.88	113.11	105.75	110	112.83	107.41	104.92	113.51	112.4	111.61	110.57	108.12	111.81	114.62	113.55	108.23	108.64	106.48	110.39	110.67	106.62	104.65	111.99	109.79	112.69	107.82	106.53	108.3	111.15	108.81	111.32	114.91	112.5	113.02
107.71	107.03	108.01	105.16	107.62	104.24	106.93	105.12	102.12	105.97	105.44	104.79	107.73	109.75	105.32	109.12	110.34	104.04	108.3	108.2	106.62	106.21	107.18	108.19	103.86	111.5	105.36	109.21	106.55	108.39	99.033	110.25	105.62	108.41	107.69	105.38	106.47	106.37	105.03	110.35	107.35	113.44	104.8	109.64	105.19	110.33	108.73	106.47	107.18	107.76
114.62	116.31	111.64	118.89	110.56	117.91	116.98	116.79	115.87	115.25	121.43	116.28	118.81	116.58	120.48	118.3	117.45	114.61	113.78	116.56	116.79	115.04	112.03	119.69	112.05	116.7	115.64	115.26	114.79	115.89	116.38	119.23	114.98	121.19	120	120.16	115.41	118.06	115.83	117.44	114.76	117.23	118.02	121.84	111.53	116.62	112.72	113.85	110.8	118.75
111.52	116.36	113.21	111.94	118.86	113.25	112.69	112.33	105.77	117.55	116.07	110.95	114.73	113.37	118.17	110.97	117.58	111.2	112.04	111.75	109.34	112.39	114.37	113.17	109.87	111.7	111.67	112.59	117.59	112.57	112.43	111.27	112.93	112.3	112.17	110.47	113.2	112.72	113.32	114.3	116.2	110.84	107.23	111.8	116.31	111.83	113.25	116.92	114.23	113.26
111.97	112.64	111.95	114.59	114.95	115.39	108.45	113.63	114.73	111.18	109.2	110.89	112.3	112.69	109.18	112.35	110.89	110.17	111.62	114.75	113.48	111.75	107.3	114.95	113.25	116.43	113.96	109.03	112.05	113.67	112.17	113.2	111.07	113.04	118.74	115.69	110.53	110.13	114.84	112.17	107.99	111.12	110.77	113.82	113.64	114.19	112.61	115.13	113.38	116.41
105.29	103.62	103.96	103.25	104.08	106.2	102.92	104.39	107.4	106.61	104.38	103.21	106.51	101.52	105.74	110.18	102.95	102.89	102.92	104.17	103.51	107.96	101.77	104.31	107.22	105.44	104.69	105.8	104.31	107.64	103.68	105.03	107.56	105.08	101.36	105.49	107.1	105.7	109.72	101.96	104.36	102.98	106.67	101.76	107.61	105.45	101.01	101.1	101.7	106.14
117.03	111.03	109.93	116.71	114.05	112.64	109.26	115.29	111.78	112.88	116.01	113.33	114.43	110.91	114.29	112.04	112.16	111.61	111.29	108.43	111.53	111.32	119.23	111.89	112.7	108.53	108.99	115.23	112.55	114.77	113.18	114.6	108.79	112.11	112.62	114.16	114.94	107.95	111.63	113.36	112.43	110.44	111.82	118.34	106.3	109.5	110.37	110.58	114.83	109.89
106.11	104.56	107.17	109.01	110.33	104.04	105.49	108.21	105.37	107.26	108.67	109.21	108.42	108.68	102.75	102.55	105.18	105.66	104.31	103.16	103.24	101.88	103.94	105.47	102.39	109.33	106.32	104.49	105.21	107.43	104.54	109.46	107.65	103.62	106.1	99.938	108.92	104.09	104.47	105.58	107.58	103.55	98.668	108.09	105.73	105.43	105.71	105.16	109.71	108.49
105.39	101.68	102.24	108.75	103.51	106.96	103.87	104.65	107.33	106.06	102.97	104.52	106.03	107.23	101.33	101.88	102.39	106.16	105.67	98.488	108.34	105.61	103.87	103.12	107.51	107.36	104.7	106.95	107.33	103.45	104.71	105.74	106.34	104.43	100.9	103.97	102.88	101.45	107.64	100.27	109.08	103.87	104.27	100.54	105.35	103.83	106.23	101.38	105.96	106.43
110.5	112.26	111.03	110.97	106.39	109.91	112.79	110	111.81	107.42	109.7	112.22	108.11	110.71	116.21	115.43	109.45	109.85	112.2	108.4	104.83	108.5	114.07	113.08	110.63	113.17	109.24	115.86	109.75	105.99	107.77	107.09	106.67	110.4	112.74	113.07	113.41	110.83	110.52	109.14	107	113.4	111.83	114.63	115.26	107.55	110.3	109.65	108.96	108.13
107.09	103.21	103.81	107.11	105.02	105.96	111.62	106.22	102.35	104.18	106.24	108.53	103.12	110.13	104.5	106.7	101.77	105.17	104.46	105.85	108.19	111.46	105.84	104.06	105	106.57	107.8	105.12	106.21	104.76	103.24	101.26	107.17	106.48	105.33	108.9	102.72	105.12	105.49	100.67	107.47	106.7	109.31	106.13	104.89	103.79	107.02	107.83	108.39	108.09
118.52	121.78	113.19	118.84	117.33	118.31	120.01	119.73	117.34	118.87	115.49	118.79	117.02	118.88	119.82	114.84	114.25	118.88	115.11	120.17	118.13	124.63	120.25	114.48	117.49	115.77	117.11	122.95	114.66	122.01	116.77	118.59	114.03	114.79	117.79	118.95	118.97	120.39	119.26	117.04	116.72	119.88	118.62	113.21	121.99	118.52	116.11	121.96	116.33	115
106.25	105.93	105.27	101.39	101.6	106.07	104.75	101.28	105.87	106.2	106.74	104.2	106.73	99.148	107.73	106.85	101.85	107.26	107.56	99.327	103.71	109.22	104.89	105.35	107.72	114.85	102.22	109.47	104.63	103.6	107.25	106.91	103.45	105.75	110.63	103.17	99.454	106	102.1	104.88	100.81	103.13	103.39	102.46	106.87	101.76	108.66	108.43	106.64	107.82
105.79	103.11	107.55	105.82	107.38	109.27	109.3	109	109.9	112.85	109.73	104.47	107.88	107.12	106.11	102.28	106.89	106.8	104.25	106.8	108.22	106.88	105.35	107.53	108.37	108.43	104.97	109.67	106.16	110.45	107.92	107.02	110.22	102.98	107.6	108.69	106.08	107.54	105.84	108.15	107.96	105.58	107.68	106.71	103.67	111.23	107.93	109.67	102.82	107.49
115.65	111.83	112.03	108.34	112.22	111.34	112.73	114.01	112.45	113.02	112.6	109.99	109.97	109.16	112.13	108.68	111.47	109.16	112.3	112.83	112.72	110.18	116.81	111.85	109.79	116.41	110.1	105.71	112.65	110.03	114.01	107.97	114.81	112.35	112.13	112.04	112.98	107.08	112.15	110.97	108.38	110.65	111.48	107.79	114.95	111.2	112.11	109.89	110.99	107.87
109.04	102.15	104.99	106.56	107.05	110.35	107.05	108.39	105.71	103.88	104.04	108.51	109.79	108.07	107.78	107.58	102.2	106.24	100.86	106.54	105.52	106.23	109.88	107.54	103.31	104.87	106.57	103.78	112.46	108.72	104.92	103.03	104.91	108.02	102.11	105.94	102.87	103.13	105.5	106.54	105.1	104.96	104.66	104.1	106.29	108.19	105.24	103.54	102.69	107.54
109.31	109.18	109.9	111.45	110.84	111.71	116.89	110.19	107.77	110.46	110.15	108.87	112.06	113.4	112.2	114.46	110.19	111.52	114.1	108.36	110.77	106.06	109.07	105.86	112.77	108.26	111.76	108.59	109.4	114.91	108.15	110.82	113.42	115.88	106.53	111.11	109.91	112.35	112.8	111.4	114.93	112.52	109.22	110.06	109.56	117.99	113.42	110.9	114.31	113.41
104	104.45	107.16	108.48	105.77	104.98	104.56	109.5	105.78	105.21	107.66	102.18	109.92	106.97	102.58	102.8	103.69	105.98	105.55	107.95	109.3	106.52	104.74	109.04	104.16	106.31	106.65	108.36	107.34	106.16	105.82	109.73	105.34	106.51	110.37	107	107.46	110.19	107.2	104.35	104.56	107.65	111.55	104.85	102.2	106.99	104.95	106.7	106.02	106.34
109.97	111.19	111.99	113.51	109.43	112.35	111.72	109.99	111.16	111.74	107.5	111.08	112.1	110.66	112.14	112.74	112.18	108.66	114.03	109.19	108.47	108.9	114.38	113.04	109.68	110.67	110.71	111.61	110.35	111.94	109.36	109.49	108.22	110.74	111.2	108.41	110.36	111.1	112.59	113.48	107.64	114.35	110.36	109.36	112.56	108.63	108.26	110.97	114.76	112.88
98.68	102.78	99.934	100.57	99.256	101.36	100.91	98.202	95.943	101.72	105.93	96.453	99.463	98.942	97.68	98.34	96.072	99.44	99.595	100.14	100.61	102.66	101.02	95.26	104.32	102.4	96.767	105.09	102.49	94.025	98.653	105.17	101.24	98.703	103.04	100.12	98.366	95.939	99.046	97.55	97.354	102.64	99.13	102.1	98.411	99.9	96.705	105.14	98.942	101.93
122.39	116.34	117.14	115.66	120.27	120.04	119.55	116.41	118.49	118.02	122.11	120.65	112.71	113.98	120.21	118.75	117.37	115.49	119.34	118.38	114.88	118.97	114.25	118.68	113.26	117.2	113.6	114.15	115.67	120.39	112.61	116.89	118.84	115.52	115.52	115.98	120.42	119.33	117.36	116.5	118.23	120.98	115.78	116.93	117.01	120.92	112.97	112.68	114.76	115.27
102.8	97.459	101.12	103.8	101.38	100.61	102.85	100.84	101.29	100.64	101.85	100.78	100.54	99.508	95.275	100.22	104.01	100.52	101.99	101.93	105.13	100.87	101.65	98.604	102.68	100.77	100.82	100.25	101.82	100.02	105.98	104.56	100.87	98.199	99.634	103.93	97.658	102.95	102.43	99.197	97.121	102.11	103.71	99.039	100.75	104.09	103.06	102.57	103.73	101.14
100.78	96.036	98.602	100.05	99.101	102.23	96.821	95.725	102.96	101.75	100.81	99.733	102.63	98.573	100.67	100.97	100.84	103.46	106.99	102.16	100.68	96.291	100.69	101.99	99.959	100.71	99.196	101.09	100.64	101.21	94.66	95.695	98.174	97.437	99.814	100.74	98.055	97.011	99.851	102.68	101.55	100.66	96.684	101.89	100.65	98.422	100.38	93.685	97.881	101.82
116.98	119.07	116.15	116.32	116.49	113.63	118.82	114.03	115.44	113.35	114.11	117.43	116.83	118.83	116.87	120.87	118.16	118.51	115.12	117.6	120.68	116.75	113.62	114.96	114.34	116.33	119.95	115.91	115.7	114.64	116.18	121.35	115.51	121.32	116.39	119.21	118.56	118.72	114.21	121.39	117.87	117.08	115.56	121.4	119.17	122.62	113.68	119.71	120.24	120.71
103.94	111.62	111.91	109.59	112.7	112.02	112.65	109.55	105.77	111.83	115.26	108.99	107.05	111.71	112.85	113.09	111.24	111.03	108.79	106.99	107.5	112.17	110.21	110.98	111.76	107.22	113.64	107.42	106.25	112.7	114.15	115.2	111.74	112.4	110.78	108.34	110.12	110.51	108.27	109.99	114.55	107.67	110.79	109.02	113.82	112.1	107.55	112.48	110.11	111.79
95.927	98.687	100.84	102.66	99.223	98.64	103.77	95.674	101.04	104.51	96.377	102.57	103.19	98.728	97.609	99.219	97.255	103.07	101.85	97.265	104.05	99.399	101.29	103.22	105.01	102.73	101.78	103.71	101	101.46	98.529	98.038	99.267	103.85	102.7	96.576	98.698	104.49	102.54	101.11	97.817	96.893	99.482	100.88	102.44	96.649	98.459	101.33	100.51	96.89
113.11	114.53	112.8	113.39	114.01	116.51	107.54	115.79	115.8	113.86	117.02	114.75	110.44	114	113.01	112.55	111.8	107.64	114.66	112.02	115.41	115.21	115.69	115.83	115.18	113.64	110.23	114.09	111.47	112.19	113.06	112.5	110.48	115.13	114.68	111.75	116.43	112.44	107.62	112.23	111.14	116.51	114.43	111.93	113.45	115.29	113.13	111.16	109.93	113.23
109.32	109	106.87	108.77	101.73	104.31	101.99	110.95	104.63	106.53	108.02	105.15	106.28	109.67	105.17	108.08	104.58	109.34	100.38	105.37	102.45	106.38	108.31	105.43	102.52	104.94	104.81	103.71	107.02	104.5	109.41	105.59	102	105.07	104.38	107.16	105.95	103.26	104.71	104.38	109.99	106.73	103.6	105.7	106.93	104.13	101.86	106.53	102.95	104.65
106.45	107.26	105.56	105.4	103.1	104.03	104.71	108.73	107.77	105.71	106.35	105.91	107.93	106.26	106.79	103.31	105.43	104.41	108.34	102	111.12	105.8	105.99	102.97	103.56	107.04	110.74	105.41	108.24	102.51	106.36	104.32	103.24	103.31	105.22	103.31	110.85	107.83	103.52	105.09	104.56	106.62	102.05	105.05	104.16	106.66	106.1	104.06	105.16	106.61
108.26	104.85	104.08	110.26	104.66	104.86	106.62	103.3	103.53	108.78	105.56	107.81	100.48	105.78	106.92	105.14	104.26	100.99	107.7	105.37	106.05	103.26	106.93	104.71	106.88	108.57	108.99	106.91	105.12	105.78	104.04	104.3	108.27	108.9	102.86	107.62	102.32	105.92	106.2	106.68	105.26	104.55	104.35	107.71	104.84	103.51	108.79	104.4	113.16	103.89
112.39	109.14	112.32	111	113.11	119.73	113.99	111.17	111.96	111.81	109.27	111.81	107.19	109.2	110.79	115.45	112.16	109.02	112.83	109.45	111.62	109.71	110.62	108.76	113.22	113.94	115.84	111.67	111.56	108.45	109.21	106.45	114.21	110.96	113.01	108.95	109.1	113.22	111.17	112.15	110.66	111.44	113.85	116.63	110.62	114.54	109.46	110.92	111.75	109.58
104.98	106.8	105	109.19	107.55	111.92	103.44	108.3	103.95	106.94	109.21	105.8	107.03	104.59	110.39	103.49	107.34	109.26	106.6	104.82	105.32	102.02	103.03	109.47	107.55	110.42	101.01	108.17	114.96	106.47	110.18	106.12	106.21	102.69	108.48	109.68	106.12	108.67	109.58	105.93	103.9	108.2	104.95	107.12	105.57	106.36	107.73	111.95	110.87	106.46
103.94	107.01	107.98	106.05	108.09	104.5	106.03	106.28	106.62	108.49	104.27	104.68	102.97	105.03	108.34	102.97	107.24	102.2	103.34	106.65	105.84	103.04	107.35	106.95	108.32	103.68	110.25	102.95	107	108.19	103.66	108.28	100.83	110.92	104.29	105.59	104.84	109.97	108.63	105.87	101.48	106.91	104.5	106.13	106.09	107.5	106.67	110.06	106.06	105.07
112.02	107.4	104.67	106.01	106.56	108.13	109.07	107.63	108.54	108.14	103.4	105.22	107.27	107.59	107.3	105.93	103.84	99.067	104.11	105.63	106.38	108.48	106.78	103.66	106.74	108.17	99.071	106.93	108.33	103.45	103.29	104.29	108.81	104.29	103.06	109.03	109.32	107.47	107.64	105.96	106.78	105.04	105.58	104.72	106.02	106.7	104.19	108.17	108.25	107.65
109.51	105.94	103.27	110.44	108.03	106.66	102.01	100.91	103.53	105.16	108.1	106.94	106.77	106.6	103.93	107.74	103.03	100.42	101.95	107.11	107.22	106.35	104.22	106.61	109.06	100.21	103.63	102.61	106.1	103.21	110.39	105.26	104.04	105.04	104.88	107.17	106.06	108.88	108.37	100.63	107.17	106.81	105.7	104.43	104.51	103.63	106.61	104.58	104.18	109.02
104.83	109.14	103.53	104.5	106.14	105.83	105.9	99.935	106.23	109.04	104.53	103.49	108.46	107.76	106.9	106.88	106.72	103.06	105.22	107.29	106.74	104.96	109.07	104.22	101.58	103.23	106.74	103.49	105.78	111.56	104.42	106.21	107.7	103.57	108.79	105.01	109.43	105.11	100.38	106.8	104.9	104.34	110.43	107.3	103.46	109.17	106.46	107.09	105	107.82
109.5	116.72	111.08	114.42	113.49	107.24	107.53	110.71	112.39	107.64	113.2	110.89	108.56	107.96	112.04	111.15	111.65	111.54	107.13	110.13	112.89	109.7	118.26	110.87	110.44	113.3	108.5	108.17	110.79	110.91	108.96	112.8	108.5	113.04	108.06	114.58	110.58	113.44	108.79	108.22	110.91	111.81	115.55	111.38	109.74	111.26	112.42	111.61	110.76	115.61
100.1	99.612	99.951	100.43	99.307	102.36	98.814	102.51	97.503	98.242	99.209	102.61	98.454	100.03	101.94	98.274	98.56	104.35	103.76	99.393	105.76	100.76	101.49	100.71	100.46	99.875	97.337	103.06	100.65	98.839	100.19	101.53	100.34	97.71	101.65	101.98	98.09	101.44	101.39	101.22	102.37	98.624	100.11	99.866	99.181	99.936	100.8	101.22	99.087	98.583
111.67	111.45	114.33	112.73	114.88	112.7	116.82	112.74	113.35	113.24	113.46	111.26	113.14	104.19	108.89	114.46	112.8	114.85	112.77	112.32	110.31	107.46	111.16	115.33	104.95	115.61	108.72	112.06	108.85	107.24	109.91	113.57	112.09	112.25	108.55	107.56	111.92	108.21	109.74	110.35	115.34	114.75	114.53	113.19	109.35	108.42	110.96	112.81	112.06	114.34
105.91	107	105.55	112.68	107.82	106.11	103.36	108.26	105.64	104.32	102.1	106.46	102.77	104.69	107.96	107.09	98.876	106.85	107.68	109.71	102.47	105.52	105.42	107.48	107.51	107.03	103.03	105.69	105.98	106.11	108.17	104.18	104.66	104.98	102.83	108.01	110.59	101.28	105.22	108.92	106.04	105.94	105.52	105.53	109.93	106.8	107.27	107.89	106.58	110.76
106.26	106.12	110.82	103.94	110.47	109.06	108.98	110.07	104.93	106.88	105.57	110.39	106.2	108.89	106.75	108.26	105.99	103.29	107.67	105.96	107.48	107.76	109.82	107.46	102.72	105.38	105.27	106.6	108.02	105.52	110.9	110.69	107.16	109.06	109.5	102.19	108.85	102.3	106.58	103.94	109.05	105.71	109.14	105.2	106.64	107.06	108.36	106.67	109.45	99.975
101.27	102.38	105.85	102.22	105.6	101.21	104.93	107.43	104.94	107.1	101.43	101.18	107.72	109.03	105.72	102.91	103.82	106.18	104.47	103.81	103.02	102.79	101.11	111.14	102.12	102.22	105.46	107.84	106.71	102.64	103.52	105.67	104.7	101.86	106.95	105.68	107.41	103.5	103	104.63	101.88	104.31	106.4	107.26	103.04	100.64	100.95	106.48	104.23	102.35
102.21	103.72	107.37	102.71	108.67	103.06	106.77	102.36	105.38	111.66	105.61	104.32	107.45	105.48	106.55	106.5	107.71	109.27	106.48	110.21	103.15	107.75	107.51	106.59	106.79	104.22	105.61	110.79	112.61	107.97	103.57	107	107.54	108.74	104.78	103.74	110.14	106.84	106.36	109.7	107.63	107.04	103.06	106.85	107.32	103.99	110.32	104.54	108.01	113.46
115.25	111.78	107.31	112.16	112.36	111.57	109.72	112.41	114.21	111.93	113.13	110.55	111.74	112.44	111.45	109.15	113.24	110.13	107.05	112.65	109.23	112.18	110.34	116.39	107.95	113.05	113.37	114.75	113.76	110.29	112.82	111.22	111.01	108.35	110.88	113.91	114.34	109.2	112.6	107.04	115.41	113.98	112.42	109.09	109.38	111.98	116.53	113.14	107.9	110.97
113.59	113.81	113.78	109.44	110.61	109.94	112.54	111.21	114.03	111.97	111.41	110.85	111.31	110.52	111.11	105.27	110.1	112.59	109.51	111.73	109.94	115.81	111.31	105.39	113.26	113.53	111.39	112.91	111.36	110.86	110.38	114.91	105.51	110.59	109.95	109.34	111.57	109.8	110.81	111.17	110.3	113.08	115.5	109.85	112.93	108.58	111.54	112.18	111.95	112.29
106.24	110.78	112.9	108.07	107.78	109.24	109.05	110.15	110.68	113.08	109.98	106.33	112.75	110.72	103.83	114.05	110.28	112.62	110.3	111	110.27	109.37	112.23	114.48	108.42	116.68	109.87	114.22	110.92	113.52	109.68	115.59	112.04	111.79	109.43	112.14	109.16	113.01	109.41	114.41	112.89	112.28	112.93	111.25	114.13	113.49	106.52	108.42	111.53	112.6
105.01	105.68	104.2	102.83	108.27	107.28	106.84	106.86	106.13	113.64	103.38	105.65	109.97	109.89	110.75	107.57	106.55	109.56	103.29	105.27	101.59	103.15	107.05	102.7	103.09	105.22	105.25	109.2	107.02	106.34	108.22	110.98	105.28	103.82	102.72	104.56	112.01	104.6	106.5	104.18	105.41	107.8	109.63	104.59	106.44	102.01	107.94	104.83	104.7	102.13
106.56	106.98	104.25	104.73	106.11	104.23	101.16	109.17	104.55	107.57	103.23	108.59	109.53	102.19	105.79	105.63	104.98	108.2	108.65	102.61	108.32	106.48	106.06	109.41	106.26	109.91	107.45	101.73	103.47	105.59	102.05	106.01	104.6	105.98	107.93	109.2	106.38	102.34	105.62	107.78	110.88	106.63	107.29	104.05	104.89	100.33	106.83	103.78	109.26	102.88
119.34	119.22	119.55	112.88	120.39	118.65	113.64	115.33	119.89	117.64	118.91	116.24	116.03	116.26	121.38	114.71	115.21	115.5	116.63	113.89	116.4	115.1	122.23	115.86	119.68	122.01	114.11	113.5	120.45	117.27	116.26	115.91	117.82	118.93	114.87	116.98	120.1	117.23	114.79	117.67	114.84	113.52	118.82	115.54	118.83	118	114.45	114.29	119.94	116.75
108.82	108.08	111.36	108.37	115.24	109.96	110.79	112.13	107.3	109.03	112.72	116.14	112.65	113.56	109.03	110.63	104.94	107.1	108.38	108.93	109.51	107.75	114.4	107.87	106.47	113.57	110.54	111.41	107.67	111.01	114.85	110.15	117.81	113.93	111.35	108.86	109.17	109.34	110.53	110.11	112.31	111.76	108.97	106.74	108.88	111.18	115.42	107.23	110.79	108.51
106.75	112.35	113.48	110.79	111.15	111.27	112.36	113.75	111.01	109.65	107.6	112.47	111.98	115.83	107.96	111.79	112.48	114.3	112.03	110.47	115.99	114.26	110.73	111.33	113.79	116.26	107.66	112.39	109.59	110.07	107.9	110.98	111.11	116.19	111.1	111.34	110.33	112.99	109.88	111.13	113.44	112.19	115.57	112.69	113.38	113.86	110.52	112.3	110.76	116.24
107.56	106.26	106.74	109.57	108.48	105.95	110.3	110.34	109.64	105.11	109.78	108.57	103.85	107.8	109.8	102.19	106.6	105.32	104.75	105.42	107.23	106.92	103.85	107.66	110.16	109.35	107.62	111.27	105.75	107.24	105.53	106.63	112.47	104.91	110.93	107.09	104.02	110.62	107.09	107.89	104.56	107.39	110.61	104.73	105.11	104.08	105.38	107.54	102.2	108.46
106.97	108.14	105.38	107.49	102.36	103.16	111.15	106.19	109.57	103.89	106.15	101.86	105.22	104.3	103.26	102.31	105.55	101.96	106.83	108.46	105.45	102.23	103.44	104.33	98.863	107.5	106.63	104.96	108.13	104.88	106.07	102.96	105.79	106.76	104.43	104.6	106.87	105.28	105.68	107.28	99.733	105.13	106.24	108.39	104.69	105.32	107.43	110.01	105.76	102.76
105.52	104.06	107.55	101.87	106.06	105.48	105.82	107.35	105.37	105.74	107.92	111.04	106.81	97.654	105.61	101.75	110.62	103	106.57	102.39	104.69	102.81	106.83	105.11	103.82	105.99	109.41	104.73	111.72	108.01	106.37	111.44	106.6	107.21	104.67	107.51	103.7	103.73	107.56	107.23	105.7	108.99	105.47	102.85	99.277	98.716	104.2	106.72	104.04	104.26
107.89	103.79	105.58	104.34	107.95	106.04	106.67	102.14	108.36	107.93	109.99	105.21	105.11	106.09	108.76	107.93	101.03	102.52	104.56	102.53	104.71	108.18	106.3	103.77	103.7	106.7	103.89	105.79	104.44	109.21	107.05	109.14	97.44	105.42	103.25	102.2	104.28	106.03	107.46	107.52	108.12	107.76	105.91	107.62	108.87	109.53	112.92	104.76	107.11	102.25
114.32	109.28	116.64	108.81	109.91	108.73	111.82	111.8	110.53	113.11	109.28	108.73	112.94	110.45	112.4	109.51	112.26	114.92	113.44	112.53	111.35	113.18	111.57	113.3	116.75	109.27	114.97	116.14	116.23	109.25	112.5	109.75	108.56	115.86	114.61	113.23	112.45	106.57	109.26	112.73	108.61	115.92	116.56	112.59	116.4	112.28	113.67	111.32	109.88	110.77
103.77	104.34	107.97	109.19	109.95	109.78	107.74	105.97	105.43	103.78	107.74	108.06	108.69	105.43	106.85	107.62	105.9	104.08	107.2	103.75	111	105.74	104.29	107.23	107.79	100.93	106.12	105.12	108.36	106.11	103	107.54	102.88	104.24	108.06	106.13	103.27	112.69	106.21	103.39	108.02	103.76	102	109.02	107.01	101.81	107.48	107.91	104.23	105.82
102	99.38	104.03	97.817	97.905	97.49	98.98	99.016	100.89	102.92	97.992	98.88	99.884	100.56	98.691	98.084	99.722	107.85	102.89	98.694	99.344	100.1	100.47	99.138	97.782	95.822	98.008	102.96	95.424	100.29	98.486	101.23	100	100.65	100.16	99.06	95.847	98.106	97.859	101.41	93.757	98.82	94.743	100.18	94.901	100.31	104.76	101.31	103.24	102.83
102.99	107.69	106.28	103.67	107.27	107.37	101.21	103.18	102.44	107.09	106.73	105.31	106.96	108.05	105.44	103.4	101.1	101.79	104.45	111.37	101.37	106.5	104.94	101.14	104.04	103.47	106.27	107.39	107.58	103.14	112.47	110.17	108.22	106.65	103.17	103.6	108.28	108.45	105.4	108.84	104.34	107.27	106.67	104.25	106.52	107.07	104.81	101.9	103.28	108.01
110.94	111.47	110.45	106.38	109.4	113.87	110.78	110.37	109.6	110.4	112.15	116.56	112.24	114.26	108.69	109.42	109.81	110.12	115.4	112.21	112.79	109.75	113.08	113.81	113.51	114.01	113.87	112.34	111.19	111.96	109.18	110.61	105.42	108.57	111.4	112.02	111.4	109.49	110.83	111.62	111.16	108.6	111.04	110.19	104.53	112.35	110.87	109.5	107.88	108.62
101.9	100.17	104.08	100.2	101.61	99.943	100.42	105.99	96.417	99.965	106.46	104.24	100.24	101.5	97.842	97.182	100.39	103.52	102.34	101.69	100.47	103.35	98.242	102.35	100.52	97.964	99.881	101.94	96.556	104.15	105.89	98.951	96.546	101.55	100.34	94.493	101.12	100.28	99.933	98.262	100.28	103.31	98.425	99.342	100.41	94.869	99.946	105.59	106.16	99.504
111.03	112.81	114.17	109.54	113.5	111.7	109.43	110.7	108.28	113.71	113.12	115.26	115.19	112.75	106.73	109.3	107.35	106.61	114.12	113.99	109.06	110.5	111.91	108.12	114.31	112.45	110.75	109.68	110.85	112.52	110.51	113.31	111.9	109.37	112.43	113.16	110.67	111.67	109.97	114.92	112.7	109.79	108.9	108.37	110.6	114.74	110.18	112.07	105.92	109.56
109.56	115.78	111.87	108.52	112.24	111.54	113.41	108.65	104.13	110.34	112.86	109.66	111.14	108.51	115.52	112.22	105.92	111.31	115.49	110.18	111.48	111.43	111.41	110.55	112.5	112.98	111.59	105	115.5	112.93	110.77	111.79	110.41	109.2	112.39	110.75	110.02	116.96	111.83	111.89	111.06	111.76	112.76	114.96	109.23	111.21	114	111.55	109.39	111.82
108.71	108.54	110.35	104.17	108.82	106.84	106.89	104.66	104.53	107.75	102.9	106.93	105.48	104.43	107.62	108.84	107.38	104.74	104.85	106.41	107.54	105.83	108.65	104.86	105.7	104.84	107.57	107.09	106.58	109.15	108.81	105.96	110.31	103.21	105.01	106.71	103.6	106.34	108.2	104.03	103.75	105.54	107.38	107.61	108.02	105.62	106.8	108.25	102.89	105.22
112.97	112.04	109.72	111.4	111.15	111.04	109.12	111.15	113.46	112.68	112.26	108.97	111.18	108.92	117.09	113.19	108.84	114.83	109.25	116.73	107.76	108.51	109.02	112.26	110.25	111.34	114.36	106.61	112.55	111.82	105.92	114.2	111.35	111.5	109.12	110.65	112.48	110.92	114.85	106.78	115.7	108.21	107.3	108.7	110.79	113.36	109.59	115.45	114.72	107.84
106.77	106.28	107.47	107.79	104.07	107.32	101.05	101.83	101.85	101.79	108.96	104.17	103.31	107.15	104.85	105.77	105.67	103.52	109.09	107.47	105.5	101.62	103.37	107.36	103.64	107.86	106.87	102.88	104.59	108.14	109.91	109.25	111.48	103.91	107.09	106.53	106.71	104.92	109.26	107.92	106.28	110.59	107.9	104.03	108.36	111.64	105.64	102.21	111.31	109
104.82	107.99	104.99	105.41	109.05	108.72	108.31	103.21	105.22	107.63	105.92	105.97	105.18	109.71	107.22	104.54	108.39	110.42	106.06	110.66	106.93	105.69	101.22	108.04	105.76	104.56	107.7	105.36	108.17	105.05	105.79	105.61	106.62	107.15	106.64	106.14	104.47	102.6	108.66	105.95	107.2	103.49	107.36	107.6	108.47	106.12	108.03	106.13	113.2	108.61
108.75	105.19	105.38	106.92	102.67	105.78	107.43	105.19	105.91	105.25	107.13	104.98	106.17	105.5	106.21	102.82	104.18	106.15	107.4	106.39	102.22	108.78	104.49	112.22	106.65	107.48	106.6	106.34	107.73	107.07	98.728	106.53	110.36	107.65	106.36	103.02	105.82	102.56	107.26	107.14	102.59	103.49	107.24	104.98	106.41	103.41	105.28	106.42	109.28	105.55
108.38	111.39	108.02	101.53	105.08	107.11	109.14	109.16	105.15	108.8	102.5	107.38	105.97	108.33	109.66	109.91	112.83	103.97	107.81	105.44	105.87	103.85	107.46	109.47	105.71	105.31	106.76	101.52	108.69	106.82	106.54	106.44	105.23	107.42	107.79	103.99	105.09	109.44	107.26	110.71	111.01	103.61	112.2	104.5	106.73	101.9	105.72	108.3	108.28	104.97
100.17	98.326	100.19	93.159	98.876	101.87	97.648	100.72	101.64	93.49	102.48	100.48	101.29	102.31	102.02	99.726	103.65	102.87	97.499	100.1	103.03	99.123	101.77	99.186	96.283	104.31	98.473	96.198	101.35	102.94	98.822	103.58	101.69	100.81	99.323	96.27	94.893	101.8	100.51	100.59	100.44	100.21	97.222	99.523	98.321	99.885	100.26	103.12	105.63	98.883
105.34	104.08	108.96	103.89	107.71	109.4	107.36	108.41	105.25	110.59	105.46	102.65	104.36	101.49	102.66	102.57	100.78	108.23	104.73	104.41	109.06	109.97	108.55	104.72	108.37	106.05	103.87	111.36	103.15	102.11	107.7	107.78	107.32	102.9	109.28	102.95	109.8	108.93	103.16	106.99	104.99	103.43	110.36	105.02	108.11	102.89	106.99	101.65	102.85	107.01
106.67	106.26	111.69	113.01	109.75	113.79	106.42	111.56	111.29	110.06	108.22	111.64	110.3	108.88	108.42	110.28	114.24	105.26	107.02	112.49	107.31	110.31	110.53	108.64	113.58	106.97	113.29	112.9	108.57	111.46	117.06	110.59	109.67	108.86	107.7	112.28	111.39	109.05	110.5	109.39	107.27	115.41	109.06	109.93	106.13	111.35	110.01	109.77	111.18	111.19
101.26	96.899	99.933	99.377	98.893	103.74	99.099	103.55	97.515	96.8	103.73	96.963	101.86	96.322	100.96	97.772	95.298	100.64	98.541	99.926	97.457	98.188	98.511	94.449	97.353	96.896	99.453	97.653	99.823	100.5	101.87	99.102	98.37	100.77	100.51	96.93	99.653	104.2	99.246	101.46	98.674	99.629	98.467	99.228	99.204	101.63	101.53	99.159	100.27	94.378
110.51	116.48	111.48	107.47	108.99	111.73	110.8	112.83	113.02	111.9	115.27	110.44	112.95	112.25	109.17	110.82	110.27	114.38	111.56	115.29	106.52	116.74	105.56	108.71	108.74	108.93	111.82	112.08	113.01	108.6	111.58	107.58	113.15	111.76	114.3	112.59	115.52	108.02	106.77	108.98	111.58	110.54	111.71	109.24	108.2	109.79	111.31	110.73	114.91	110.98
109.03	104.97	105.23	103.39	107.69	104.73	106.63	106.85	105.26	109.68	107.8	106.99	109.49	107.98	111.41	102.03	107.51	104.67	105.62	111.03	103.7	110.51	102.21	106.99	107.04	107.81	104.89	107.25	107.97	101.1	111.13	106.45	109.04	101.31	103.4	108.96	104.68	106.44	105.27	106.63	106.79	111.14	104.81	108.36	103.42	109.44	104.68	104.92	106.71	106.47
108.81	109.93	113.95	107.88	113.87	109.07	108.75	112.82	108.68	109.93	112.64	113.5	113.09	110.31	110.48	110.97	111.64	112.63	112.47	116.06	108.01	114.88	112.06	111.53	112.79	109.57	111.47	111.26	108.68	112.24	107.69	116.43	115.85	105.8	113.87	108.9	111.14	107.54	108.1	109.73	112.64	112.13	108.46	109.11	110.73	111.15	116.32	110.77	113.52	109.34
111.08	111.98	118.3	116.63	111.96	116.3	115.18	115.8	113.14	114.46	117.73	112.91	110.17	109.53	112.52	111.84	115.58	112.3	116.24	108.34	113.45	109.88	110.58	113.27	109.21	115.03	113.53	111.01	114.29	115.22	114.81	114.17	109.59	109.35	108.12	113.15	112.82	115.36	112.33	111.42	111.89	113.85	109.46	111.39	114.41	111.76	113.23	111.38	114.91	112.85
115.2	108.8	108.35	108.31	108.69	108.1	112.65	106.7	107.45	108.74	111.15	109.05	113.86	111.7	111.01	107.91	112.86	109.95	110.97	108.6	106.21	108.68	114.85	112.68	110.34	110.53	111.31	109.77	109.31	110.7	107.03	110.42	112.91	111.8	106.89	114.04	108.39	108.71	108.09	108.6	107.26	111.87	106.42	107.92	112.15	108.55	111.79	112.09	109.1	106.68
106.34	105.85	105.1	102.33	103.92	107.86	106.41	107.34	107.5	109.69	107.35	108.29	106.49	108.04	108.15	110.2	107.27	108.95	106.09	107.89	103.75	105.45	102.38	108.66	112.45	105.01	101.37	104.38	103.34	105.52	108.3	106.35	104.41	105.69	103.57	107.56	104.84	108.73	105.89	106.16	107.67	106.74	106.16	102.76	99.289	112.58	105.95	108.6	103.28	104.84
111.55	110.41	110.61	109.87	107.99	106.63	113.26	111.69	109.4	109.84	111.04	111.14	107.46	110.32	112.7	104.85	112.91	112.4	108.2	112.3	109.47	111.52	113.53	111.47	111.15	106.82	109.4	108.07	111.08	109.32	112.86	111.94	114.74	108.99	110.72	107.11	113.65	109.11	110.84	113.33	107.23	111.3	105.6	112.42	109.69	107.44	105.52	109.69	110.34	109.23
107.22	107.24	104.66	105.74	104.39	104.03	111.13	110.88	104.05	102.95	107.95	109.19	109	103.7	109.89	106.78	109.73	107.55	101.6	104.35	104.45	107.29	107.09	107.11	105.59	105.99	104.88	103.45	104.02	109.01	106.43	106.84	105.01	103.36	110.21	108.24	102.52	105.93	107.28	106.39	105.55	107.94	107.92	106.92	104.72	104.47	107.71	107.21	107.51	106.97
108.4	114.31	107.67	109.74	108.36	104.77	103.71	102.89	108.13	104.41	104.13	107.97	104.31	104.49	107.92	109.18	110.29	107.23	107.31	106.96	105.06	105.98	102.7	105.91	109.45	106.27	107.34	109.87	107.01	109.38	105.57	106.69	107.31	105.93	105.83	109.14	106.99	104.35	107.18	104.33	108.65	109.45	109.36	105.14	106.66	105.31	105.57	104.71	106	105.84
98.597	104.11	101.88	100.19	105.04	98.06	100.78	100.22	105.43	106.15	103.97	99.698	101.22	96.988	101.17	99.572	101.6	95.083	104.85	103.2	100.41	98.655	100.04	101.06	104.84	100.72	96.75	97.036	100.47	100.38	99.45	102.67	101.81	100.38	101.16	101.12	101.72	106.47	97.903	99.492	95.901	101.2	96.108	99.555	99.304	96.98	98.953	99.174	95.977	105.05
112.09	108.8	110.17	108.3	112.11	115.74	110.01	108.74	115.35	115.03	119.15	110.58	112.09	108.65	111.92	111.82	109.06	116.76	114.87	109.02	111.28	112.86	110.91	112.96	116.33	110.81	109.17	113.21	111.49	108.6	115.36	108.54	108.4	112.18	117.94	110.55	108.45	115.19	111.1	110.84	111.55	114.9	110.57	107.45	108.99	110.07	108.58	112.81	115.48	112.85
105.07	106.1	101.53	108.48	103.59	106.45	108.77	102.87	103.12	103.8	102.94	106.42	101.03	106.2	102.55	104.08	104.09	104.76	104.65	104.54	101.44	103.11	107.2	103.68	109.36	100.61	102.66	103.94	104.82	101.52	100.76	100.37	107.4	102.69	103.44	104.12	99.724	104.73	103.04	108.71	100.54	104.8	105.02	104.65	106.56	103.24	101.4	103.6	104.32	103.76
109.93	112.67	110.58	112.69	108.95	111.8	108.65	113.65	111.08	109.7	108.96	111.21	108.59	111.4	110.23	113.27	111.33	107.67	109.68	108.58	114.24	115.42	112.49	110.01	112.05	113.25	113.47	111.54	110.63	114.04	112.61	108.73	112.03	109.03	115.1	111.24	106.2	108.03	109.64	111.98	110.93	110.35	111.09	109.75	115.8	112.55	109.93	112.94	110.72	109.67
104.69	105.99	105.39	108.62	107.48	105.21	105.07	104.43	104.27	103.24	108.4	103.07	106.8	102.35	103.9	109.38	105.04	110.54	104.65	103.19	104.78	104.72	104.43	102.85	104.01	107.49	107.73	105.29	105.09	106.24	103.86	106	110.4	102.6	107.48	103.23	105.25	106.45	104.66	109.07	108.6	99.638	107.14	106.09	107.9	104.41	103.58	106.44	113.02	104.15
104.36	105.39	106.17	109.5	107.13	104.81	103.47	110.46	105.3	109.03	104.36	107.96	105.02	105.56	105.2	104.47	100.79	112.28	107.77	102.67	102.31	110.57	106.99	108.54	103.72	106.71	104.56	105.78	100.01	104.81	101.6	103.12	102.28	99.224	98.153	107.58	106.94	107.88	107.35	104.64	102.98	106.01	108.84	109.22	106.81	106.79	106.97	103.37	105.38	101.79
102.47	108.28	107.75	106.14	101.37	105.13	104.96	106.97	106.49	103.81	103.57	103.36	103.5	104.12	109.11	109.77	108.39	105.26	105.23	107.66	103.18	108.91	103.74	110.15	109.48	106.82	103.47	105.6	101.28	105.81	108.38	103.19	104.59	105.37	107.39	104.7	105.67	105.95	101.17	107.19	110.84	106.34	102.28	108.99	105.45	105.32	101.53	107.74	107.12	106.66
101.18	101.03	100.64	103.72	100.63	104.69	97.35	106.52	100.28	97.607	101.79	101.01	100.51	100.27	97.029	100.38	103.8	97.255	99.256	104.17	100.84	98.906	106.44	102.32	99.905	99.174	103.51	100.5	103.29	101.08	99.254	99.577	94.985	102.85	104.35	100.34	103.37	103.67	100.73	101.67	102.87	103.64	97.564	101.24	101.65	99.499	103.1	99.546	101.46	105.6
116.43	110.15	110.62	111.8	114.77	114.64	114.52	112.86	109.79	108.9	110.01	110.74	116.97	112.22	108.51	114.33	108.14	112.58	111.89	115.23	111.95	108.7	109.63	107.63	108	107.41	110.52	106.34	110.55	110.8	109.02	111.35	113.18	111.77	111.83	111.98	110.29	116.97	113.85	115.5	108.63	109.58	108.82	108.28	110.69	108.29	114.19	111.67	113.64	110.78
111.19	106.69	101.91	103.67	107.21	101.19	102.4	105.09	107.07	106.41	104.81	112.41	104.16	106.09	104.32	105.56	101.36	104	104.52	105.21	103.56	106.47	105.65	106.42	106.57	105.49	110.43	104.66	104.02	105.39	102.32	105.98	105.32	103.45	108.06	106	100.64	100.54	102.65	104.37	107.32	105.15	106.23	101.59	108.15	105.54	105.08	107.57	105.72	105.15
109.82	107.32	105.4	105.17	109.9	106.7	103.73	105.28	108.8	105.7	108.68	100.99	106.33	101.63	106.59	107.79	103.89	105.25	108.32	105.62	109.14	106.76	107.9	107.63	101.1	109.59	108.82	104.25	103.97	102.99	106.56	106.22	104.77	103.68	110.48	104.79	106.2	107.96	106.88	102.83	100.5	111.05	107.41	107.51	106.6	101.94	108.73	107.28	101.27	106.12
99.722	103.59	100.35	100.15	103.46	100.82	102.36	102.73	99.998	100.43	96.346	96.057	98.78	96.537	101.93	97.173	96.203	98.945	100.41	96.097	99.887	98.58	98.964	95.038	101.52	102.13	96.489	101.49	102.05	95.92	98.907	101.83	98.246	99.741	100.97	102.52	102.09	102.54	100.44	98.972	97.719	100.97	104.31	98.825	98.794	98.58	93.181	100.22	100.38	102.64
105.41	105.69	106.06	107.6	108.28	101.65	106.7	109.29	105.96	104.42	107.75	105.02	106.6	110.52	100.85	105.58	106.63	110.26	107.01	103.13	102.15	105.13	106.02	104	105.47	102.09	104.39	104.97	105.66	104.97	109.94	103.3	102.33	108.1	104.2	103.16	106.4	104.14	106.35	101.17	107.8	103.57	105.67	108.39	109.31	108.64	104.65	106.39	106.39	105.41
106.83	106.16	106.64	104.48	106.14	106.67	105.29	107.11	101.58	106.58	104.14	106.25	100.64	105.35	104.91	105.69	109.25	107.39	107.85	106.68	108.46	108.68	105.93	107.01	101.73	104.72	104.7	105.43	106.19	110.14	102.91	106.96	108.73	107.82	106.12	108.39	103.18	108.13	104.84	107.09	108.94	104.59	107.76	106.35	106.13	106.2	109.55	102.29	106.6	107.53
108.96	108.22	105.63	103.19	103.89	108.2	111.37	107.28	104.05	109.39	105.21	106.43	111.55	109.22	105.33	105.84	103.08	107.3	108.21	107.53	106.99	107.4	104.04	109.18	106.85	105.39	107.86	109.13	107.67	109.69	105.37	106.14	103.14	108.44	102.66	104.04	107.82	103.11	109.13	108.08	109.07	103.47	106.79	107.82	100.42	107.29	108.61	105.35	107.67	111.64
103.93	101.3	104.3	107.35	103.15	107.46	105.46	105.36	106.85	104.25	111	102.55	106.38	101.75	105.65	107.78	101.92	108.63	104.78	107.58	103.53	107.87	104.49	102.55	107.07	111.55	102.38	108.15	102.87	106.25	106.79	104.29	104.46	106.19	102.84	102.86	104.24	113.18	102.78	106.21	105.98	105.76	108.97	108.73	106.43	100.87	104.81	101.11	104.84	102.68
107.45	102.24	108.77	106.32	103.48	104.27	107.86	102.98	106.62	104.21	101.43	110.81	102.72	111.36	106.06	103.85	101.01	106.42	110.36	110.54	105.52	107.42	105.06	108.44	106.13	104.34	103.76	104.94	107.04	102.74	98.21	106.62	105.92	106.1	104.17	106.38	107.04	105.14	107.73	107.32	108.07	107.19	106.55	101.88	107.36	102.87	105.97	108.54	105.85	102.03
108.39	102.81	105.45	104.74	106.62	107.03	103.25	100.64	101.07	101.98	107.11	106.46	106.71	99.538	102.85	104.16	107.54	101.63	103.9	104.37	102.99	107.45	109.86	102.57	104.27	104.02	105.26	103.92	103.76	105.63	102.39	105.71	98.94	103.97	108.55	105.93	99.393	102.07	104.19	101.73	106.87	104.56	109.48	106.1	102.65	102.26	107.93	104.34	103.67	106.82
104.7	107.55	106.18	105.04	104.28	100.86	104.74	104	108.47	101.72	103.99	103.55	102.28	102.52	106.99	101.14	104.68	104.43	107.41	104.33	98.81	101.43	104.5	101.95	102.32	105.41	104.38	104.66	100.43	101.03	101.36	105.43	99.502	107.49	101.75	103.26	105.71	103.59	106.58	103.81	106.52	106.76	105.15	105.84	102.93	100.91	100.86	107.53	103.85	103.14
112.67	107.4	114.97	106.13	113.66	111.98	114.84	106.04	109.09	106.64	110.11	108.34	109.94	113.03	111.93	107.34	109.05	108.27	108.21	115.43	107.82	110.08	108.69	112.63	111.1	112.28	110.64	110.91	109.03	108.61	106.48	109.44	108.46	111.72	111.78	108.1	110.03	112.58	114.68	109.88	106.15	111.88	105.46	110.15	109.51	105.1	109.75	109.78	114.93	109.6
103.82	106.72	109.47	102.01	104.99	107.24	105.67	110.51	106.98	103.89	106.67	107.84	109.12	111.52	104.07	102.34	109.84	106.76	109.31	103.76	103.05	105.08	107.6	108.9	104.15	108.84	106.88	107.46	103.19	103.36	102.43	104.76	111.78	105.53	102.93	104.57	106.25	106.26	108.58	107.93	107.69	106.86	112.82	109.34	106.07	103.46	108.96	100.2	107.03	106.2
106.81	106	105.07	108.89	109.58	109.3	107.23	107.43	106	105.04	106.68	106.75	109.13	107.77	106.77	107.27	107.9	104.14	108	106.89	112.38	104.58	102.9	109.02	102.57	105.19	100.99	107.02	100.75	110.64	106.07	105.94	108.36	104.53	112.81	107.57	107.86	107.98	107.32	110.81	108.18	106.71	103.88	105.81	105.88	105.86	105.81	108.5	97.76	107.53
112.69	112.48	111.85	109.55	112.55	111.45	109.75	108.63	110.96	113.67	115.54	113.23	110.83	114.11	113.3	115.86	114.25	112.24	114.15	112.78	110.36	106.43	112.72	110.2	116.32	113.33	111.59	113.31	110.94	110.5	110.33	109.2	107.86	110.92	110.23	106.75	111.93	112.82	116.02	115.02	111.43	112.39	110.06	111.8	113.86	114.44	113.99	107.94	113.05	108.76
99.695	106.24	109.81	105.06	105.73	108.86	105.03	105.9	108.33	109.25	108.98	102.11	107.21	109.38	106.34	109.27	102.86	106.38	104.36	102.95	104.63	103.29	104	108.74	106.17	106.31	105.68	107.8	110.16	105.87	107.77	100.43	109.55	107.2	110.04	110.06	103.88	108.49	107.67	103.81	104.56	104.65	107.46	101.03	103.68	104.28	105.49	108.16	104.01	103.11
103.31	101.27	110.85	107.32	105.6	102.81	104.95	106.58	104.34	103.05	107.1	106.79	101.17	108.55	103	106.87	105.23	105.46	105.3	103.66	105.89	102.12	104.69	107.78	104.15	105.47	104.99	101.95	102.21	105.64	106.07	107	103.02	103.78	109.22	106.76	106.97	100.3	110.98	105.6	102.25	106.79	105.44	105.16	106.46	106.18	102.35	103.87	103.89	101.01
110.85	112.15	109.72	112.89	115.2	111.73	113.91	114.9	111.58	111.46	112.51	110.14	109.53	113.97	113.57	113.16	109.64	109.11	109.97	110.8	110.69	115.71	114.31	112.23	112.06	115.21	113.12	108.79	111.46	112.63	113.77	112.75	110.46	112.09	112.18	111.58	113.48	115.23	110.53	107.51	111.65	112.8	109.57	113.49	109.38	113.28	108.76	111.68	112.1	114.32
112.85	113.88	114.61	112.82	112.56	114.21	111.13	113.56	111.26	110.36	111.46	112.42	109.23	110.64	108.39	108.71	111.24	107.03	112.04	112.35	113.78	111.63	114.32	104.84	111.14	115.97	109.58	115.45	110.76	110.01	114.56	112.78	114.39	113.26	111.72	108.84	110.03	114.75	113.59	107.79	112.6	114.64	110.73	111.54	111.59	110.44	111.9	112.01	108.83	110.26
101.84	100.31	98.471	96.282	96.699	101.4	100.31	102.12	100.29	99.149	98.476	103.45	97.316	99.647	102.02	101.56	100.12	99.293	97.195	98.247	97.534	99.326	102.96	96.977	101.86	100.04	96.469	99.668	98.24	100.74	99.268	101.69	99.428	97.789	101.54	99.855	101.92	97.79	101.52	99.649	100.13	105.76	100.92	100.1	99.723	98.597	98.754	99.584	97.009	99.66
95.065	98.008	105.91	102.05	104.97	98.981	103.26	102.38	98.314	95.886	104.58	104.03	102.23	98.231	96.063	100.74	103.01	98.378	97.17	98.926	100.62	102.8	97.635	104.12	102.81	98.59	97.895	99.19	102.17	98.97	102.46	98.691	98.182	95.349	99.37	98.514	101.2	98.828	97.611	95.387	101.46	97.415	98.197	101.18	97.949	102.02	103.94	100.47	101.21	100.55
100.57	102.87	97.641	103.09	96.837	98.579	104.73	100.36	102.07	103.52	98.256	101.39	103.19	98.8	100.21	102.36	102.17	101.4	101.64	100.04	100.79	104.91	101.06	100.77	103.08	101.23	101.33	100.81	98.619	99.999	103.14	102.87	101.83	96.961	97.859	95.76	99.822	98.931	100.67	96.803	100.16	91.85	100.57	102.19	98.266	103.5	101.73	100.28	100.38	104.7
99.213	100.45	106.57	99.424	95.996	106.45	102.45	94.146	102.23	97.614	97.46	101.72	97.363	97.51	103.05	96.099	103.03	97.926	102.05	99.927	99.82	98.813	99.586	98.709	100.5	99.457	100.72	99.111	98.288	95.648	99.635	98.616	102.5	100.25	102.01	105.09	102.29	98.274	99.233	99.826	97.62	98.104	96.441	97.507	107.31	100.41	105.42	98.315	104.49	95.363
98.158	96.077	103.23	101.32	96.271	103.34	98.246	102.46	98.264	95.998	97.834	103.12	100.28	102.62	99.708	98.819	101.27	102.04	96.75	100.33	97.255	102.53	99.01	99.575	101.6	100.84	103.11	100.93	103.22	101.99	103.05	102.87	104.6	101.71	104.97	104.43	97.258	100.56	99.55	101.29	98.683	96.946	102.65	100.62	102.95	106.16	101.51	97.071	98.321	99.247
104.27	104.73	107.68	109.92	106.23	108.31	101.07	102.13	107.82	104.31	99.501	103.45	109.15	109.99	105.26	105.95	106.59	99.649	107.08	102.72	106.23	106.99	109.41	109.55	106.36	106.87	110.15	109.55	108.27	106.03	104.79	102.31	104.86	105.68	104.28	107.48	110.12	107.73	109.92	104.8	109.99	106.66	102.42	104.39	104.06	103.23	106.88	105	107.81	102.57
109.02	106.54	106.75	108.26	105.86	106.43	100.31	107.64	103.57	103.85	104.93	103.63	102.4	108.67	102.69	105.73	103.84	105.94	102.88	102.48	108.82	106.86	103.61	102.46	105.38	113.05	111.42	106.46	105.65	104.27	102.94	112.41	107.8	109.94	104.03	101.5	109.29	106.86	105.61	106.22	108.62	108.58	106.39	107.47	106.28	108.52	107.02	106.36	106.96	109.23
105.45	106.78	102.89	103.79	105.16	106.18	104.17	102.34	110.97	106.34	106.87	106.59	103.4	105.77	103.75	109.42	108.38	102.71	107.86	108.65	102.09	104.62	106.28	108.34	104.38	105.03	100.03	102.04	105.59	105.07	107.58	108.3	104.63	108.23	106.02	105.68	108.61	111.41	106.57	100.51	104.76	107.79	103.47	103.98	107.98	105.89	103.27	103.48	106	102.96
111.37	114.47	113.93	113.2	110.82	115.56	114.81	108.89	112.34	111.44	112.03	111.32	114.82	112.19	109.46	112.06	114.15	112.96	110.55	110.09	112.4	105.84	118.98	113.26	113.98	110.9	110.82	109.61	113.25	109.55	110.74	109.89	111.81	112.16	114.5	113.74	108.55	112.43	112.61	110.45	110.46	110.71	114.77	110.82	113.66	114.42	106.77	117.62	111.42	114.84
112.58	115.26	111.35	113.52	113.75	112.28	108.77	112.65	112.36	114.07	110.6	110.57	109.66	109.78	111.88	113.05	110.62	116	115.47	111.96	116.55	115.88	114.24	113.47	114.14	108.39	114.01	109.12	112.85	113.01	110.12	119.6	111.15	114.56	108.84	114.34	116.53	114.83	113.47	111.03	112.64	109.9	106.74	114.2	112.77	115.67	110.96	116.25	114.46	113.19
110.15	111.92	107.92	105.18	109.45	110.36	111.37	110.82	108.9	107.22	107.3	107.58	108.52	102.53	109.3	107.25	108.12	110.79	108.78	110.22	107.87	102.3	107.44	103.41	110.12	106.11	106.16	107.92	107.95	104.6	110.92	103.35	108.6	112.64	109.61	107.98	107.64	109.1	108.58	107.37	103.13	111.05	102.41	106.68	107.35	100.45	107.22	106.37	106.06	105.58
103.97	107.24	106.38	106.95	100.41	106	100.3	106.06	106.02	104.53	106.07	106.5	103.27	105.18	100.38	105.95	102.03	102.85	106.23	102.21	104.6	103.61	102.45	107.56	104.22	104.8	104.14	109.35	106.06	105.88	101.57	100.98	103.49	102.16	105.79	108.87	107.49	106.29	106.71	103.62	102.65	105.93	102.19	107.89	101.04	104.74	107.71	105.5	107.88	109.38
102.23	105.53	106.15	106.48	102.88	103.06	105.05	104.38	103.4	102.47	104.18	104.25	106.15	106.23	108.27	101.43	106.03	105.52	100.49	106.14	104.83	109.25	103.5	103.65	103.47	102.3	103.57	104.04	104.24	107.7	104.23	101.74	100.38	103.75	103.58	103.32	101.29	105.72	108.8	104.36	107.17	105.68	101.76	105.53	104.34	105.01	106.57	102.13	100.41	104.32
101.48	101.43	106.44	103.11	105.48	101.21	102.1	104.81	103.89	106.56	101.5	106.82	107.16	107.45	104.75	101.76	103.84	106.58	103.76	101.77	103.65	106.56	105.15	106.43	104.63	109.5	103.09	104.06	107.25	106.55	102.63	103.92	107.1	103.31	106.18	105.29	105.61	109.56	107.82	99.393	109.35	105.82	104.92	107.19	98.813	101.8	107.91	107.24	105.8	104.48
106.85	100.93	107.39	103.15	107.76	107.03	101.58	105.06	109.81	103.23	103.65	102.9	105.4	109.11	108.27	108.1	105.09	107.9	109.69	105.7	111.4	102.56	110.25	108.13	104.79	101.71	106.2	103.28	108.43	106.38	99.681	108.26	106.26	102.21	107.27	107.23	105.9	106.63	106.54	105.5	103.88	105.02	101.08	105.51	100.08	109.38	108.57	105.98	107.49	107.84
110.06	111.02	107.7	116.17	115.68	115.68	111.84	111.34	114.55	111.07	108.27	112.98	105.52	112.54	108.61	114.86	107.34	112.45	108.33	110.88	113.48	115.08	111.94	111.61	113.87	111.67	111.01	110.14	105.43	110.41	113.78	115.73	114.06	112.87	111.64	112.62	107.94	108.27	112.08	111.4	110.85	113.85	112.59	114.08	108.83	110.86	109.31	113.03	110.44	110.43
100.91	100.17	99.517	100.12	99.455	99.416	98.538	102.78	100.01	103.53	102.9	93.591	100.73	99.836	103.15	100.36	97.535	99.123	98.475	96.571	97.61	99.549	104.85	104.57	97.706	103.59	102.4	101.72	96.772	100.69	101.07	98.998	98.49	99.968	100.23	101.11	104	98.994	100	99.505	103.15	99.472	97.556	102.9	104.97	97.301	98.109	103.96	99.309	99.663
102.5	108.99	109.47	103.75	104.26	111.41	105.64	104.81	110.2	105.35	103.12	105.53	100.19	107.27	106.17	105.72	106.53	105.9	105.02	105.67	110.59	100.1	104.62	104.64	103.9	107.11	105.07	103.45	109.31	103.17	103.8	106.27	105.84	103.77	102.99	110.91	103.07	106.71	103.68	107.69	110.01	108.09	106.72	108.13	110.49	106.94	104.92	107.15	104.04	101.37
102.58	105.25	100.37	97.268	102.31	102.8	102.56	101.53	96.492	98.076	101.26	100.36	100.02	98.038	103.18	94.819	98.506	99.567	97.72	99.512	98.276	100.42	98.138	101.71	101.68	99.53	104.33	101.51	101.64	105.4	101.42	102.25	99.975	102.97	98.429	99.728	102.58	100.49	96.932	102.73	99.987	96.404	97.215	98.808	97.544	98.08	102.32	100.93	99.903	100.15
105.09	106.03	107.02	106.81	105.6	101.91	105.7	107.75	105.54	107.51	102.75	104.33	109.57	102.36	110.1	104.74	105.98	103.38	113.64	109.28	110.45	105.85	105.47	103.69	102.48	103.63	101.57	107.93	104.75	107.84	105.54	104.69	103.57	106.01	105.28	106.35	107.55	108.63	102.25	107.11	109.5	100.97	104.88	106.33	106.68	105	104.14	106	110.22	104.01
105.84	109.15	106.93	101.58	104.73	102.73	106.15	103.15	105.12	105.32	104.63	104.23	106.66	104.91	104.88	106.7	109.09	108.6	107.94	100.51	99.946	105.79	109.07	101.23	101.3	105.65	107.35	106.4	103.57	102.04	103.59	109.66	105.62	106.75	105	106.08	103.3	99.054	107.11	109.45	105.93	108.19	104.64	105.9	104.25	108.6	106	106.67	105.74	103.65
104.95	103.21	104.77	104.82	106.99	105.41	102.86	105.74	104.49	109.63	107.59	106.48	101.24	107.39	106.16	103.56	106.16	101.53	104.69	105.58	104.03	106	105.15	102.82	102.45	105.29	104.54	109.41	109.96	105.32	106.77	106.6	108.52	105.43	108.91	106.89	105.79	98.547	104.95	104.29	109.06	104.23	105.96	103.33	110.33	104.87	103.75	107.66	105.32	103.86
111.51	110.7	118.21	111.41	108.47	113.55	113.37	111.44	111.29	112.49	112.95	111.83	112.39	107.33	112.57	111.27	113.44	113.85	107.44	115.4	111.22	109.31	112.18	108.57	114.46	113.17	109.79	112.15	110.12	110.75	110.92	115.23	109.07	108.95	108.29	107	115.82	109.12	114.88	110.57	112.7	108.76	114.76	112.9	109.83	112.85	113.52	109.7	113.8	110.72
112.01	114.53	110.87	110.02	112.09	111.99	114.42	114.04	109.43	110.33	112.36	108.67	111.19	109.61	113.71	112.7	111.97	108.23	111.19	109.95	106.91	108.49	111.43	113.17	112.57	109.34	109	113.54	110.76	108.99	115.96	108.34	114.98	114.14	111.68	111.65	113.02	112.93	112.46	110.3	115.28	112.17	112.13	113.48	112.25	109.5	113.51	108.08	110.42	111.61
110.05	104.22	107.85	108.13	107.47	103.57	108.67	103.86	110.24	109.74	106	105.88	108.25	109.97	107.92	109.17	104.66	109.27	105.4	101.86	108.11	107.64	103.55	107.39	105.4	110.26	109.76	103.46	106.59	111.76	110.53	112.08	105.2	102.43	101.36	104.05	105.49	112.33	107.11	108.37	105.41	107.9	110.41	109.15	108.19	104.66	109.17	110.37	109.47	104.13
103.79	102.26	107.14	107.01	105.06	108.06	105.5	106.3	108.87	108.42	104.49	104.77	105.59	104.14	106.89	105.26	106.1	102.9	105.82	107.94	107.51	105.09	111.34	105.67	104.61	104.57	103.3	105	105.89	105.37	104.94	103.91	105.8	105.92	100.49	102.99	105.23	104.73	107.94	110.69	100.29	105.57	107.07	101.82	107.98	101.91	104.42	107.17	105.7	109.18
106.34	105.48	106.16	108.12	105.75	107.89	108.19	105.64	107.1	105	107.29	106.49	107.42	107.51	107.15	104.75	103.26	107.97	107.18	104.31	104.79	109.39	103.31	103.33	105.07	107.43	105.85	105.24	105.59	106.86	108.7	103.68	106.46	102.29	102.87	106.87	108.41	110.95	107.26	103.82	111.08	102.68	111.27	106.77	108.03	104.1	106.03	104.82	104.48	104.25
115.58	112.01	109.96	112.63	107.55	110.96	111.52	108.77	110.92	112.07	106.85	108.53	111.8	112.98	111.43	113.57	113.12	113.36	110.09	109.89	113.79	111.94	113.14	113.37	112.74	111.16	110.26	109.02	110.06	111.64	113.98	112.19	109.76	110.53	109.58	110.19	111.11	110.63	106.02	112.96	112.87	113.83	116.13	114.01	113.44	113.57	113.81	108.32	113.75	113.53
106	112.55	108.49	107.95	111.46	112.55	112.01	109.41	108.92	109.5	109.38	107.05	115.2	110.89	109.8	114.49	113.54	110.92	108.68	109.96	110.45	108.06	106.58	109.5	113.99	110.83	113.78	111.11	112.14	110.33	108.52	105.32	115.5	108.97	109.23	111.99	112.9	110.49	107.58	103.93	109.38	107.87	107.4	105.19	109.94	112.93	107.66	110.4	111.02	111.64
105.51	106.55	105.95	104.3	108.4	104.86	110.39	103.84	105.96	108.31	104.3	102.76	104.94	105.12	103.57	105.45	103.95	110.21	104.45	108.46	107.36	108.05	107.23	112.36	105.85	106.71	109.54	104.78	109.55	104.56	108.66	106.3	106.41	105.94	109.18	111.63	104.43	102.73	103.16	104.12	100.04	107.43	107.15	106.41	109.08	105.87	108.26	104.72	100.6	108.38
111.18	112.6	110.72	113.97	113.06	116.83	110.51	110.13	112.35	114.55	113.28	111.3	109.13	108.03	112.94	111.04	110.87	111.27	110.62	115.19	111.15	110.97	109.66	110.59	110.8	108.59	110.06	110.42	112.2	112	112.99	114.05	108.18	113.25	111.87	117.98	115.41	112.76	112.03	114.22	112.66	113.65	109.88	112.84	111.48	112.46	113.03	112.26	113.65	111.23
103.55	103.46	101.84	105.19	104.32	105.78	102.29	107.4	104.59	103.2	103.45	104.61	106.89	107.56	106.97	106.95	104.98	108.49	104.13	105.46	103.52	103.94	104.43	105.76	100.37	107.86	104.73	106.51	99.812	104.67	107.17	103.83	104.8	105.83	106.67	108.72	102.16	107.75	104.87	108.13	102.73	105.48	104.84	105.39	104.03	107.72	104.93	105.75	109.13	103.11
106.62	108.5	104.76	104.98	102.19	106.42	106.45	107.92	106.58	106.93	103.86	107.78	104.05	105.23	107.39	106.05	103.24	105.92	103.54	104.88	108.59	109.7	106.1	102.55	107.38	108.65	106.73	106.24	108.85	103.19	103.58	109.37	104.13	107.07	105.9	110.54	108.13	109.22	106.54	111.79	105.98	105.3	109.56	106.81	105.06	102.41	110.88	108.41	106.54	105.85
103.36	106.53	106.41	103.34	106.28	105.83	104.22	101.25	109.23	100.29	108.43	104.71	105.53	103.15	102.76	107.76	105.91	105.85	110.78	103.08	104.14	105.48	103.04	109.42	108.21	106.46	104.13	104.19	104.67	107.31	101.74	102.43	103.36	104.92	107.76	105.77	101.21	108.43	107.24	104.69	107.17	101.87	103.45	108.52	106.45	107.88	103.2	105.49	106.26	107.18
106.28	106.54	106.11	102.44	106.9	101.25	105.18	104.14	107.87	105.91	108.03	103.59	103.96	104.56	110.63	103.21	102.36	105.29	101.01	105.47	102.47	102.12	105.48	101.32	104.91	102.04	106.27	102.74	103.91	108.02	101.14	103.79	106.37	109.34	101.01	99.926	109.81	105.4	102.77	103.85	99.617	101.82	103.02	107.36	110.49	105.21	102.86	107.45	104.99	107.38
115.35	111.08	114.21	115.17	109.88	114.96	111.05	109.2	111.39	115.16	112.23	113.51	110.72	111.56	113.54	114.16	113.02	110.3	110.7	116.97	110.55	108.96	112.42	111.19	115.39	111.34	112.91	115.63	111.43	115.77	115.91	109.43	113.22	114.22	110.75	111.18	113.93	109.21	113.3	113.58	104.3	109.62	111.45	111.03	115.12	110.37	108.87	114.12	112.73	111.94
106.23	112.2	110.11	109.87	110.82	109.05	108.84	109.5	110.35	113.6	112.21	108.94	107.97	106.95	110.72	111.47	110.89	107.47	111.87	112.34	109.85	111.87	113.51	107.08	114.03	110.06	104.78	106.85	112.19	107.75	110.66	110.94	109.34	105	110.85	105.98	111.46	107.87	104.28	113.68	107.55	107.14	108.02	113.52	115.49	110.15	105.47	110.7	113.19	111.39
103.37	105.52	108.55	99.871	103.06	104.49	102.78	103.71	104.87	101.83	105.52	102.46	103.66	107.05	104.34	103.43	102.78	101.03	106.36	100.62	103.23	102.16	103.93	103.08	105.91	107.62	105.78	105.61	104.54	104.99	103.5	100.08	107.71	103.45	103.51	100.7	108.94	105.11	103.63	107.08	104.78	105.36	102.88	103.81	104.18	104.35	104.81	108.12	105.93	102.67
108.01	105.86	102.5	105.63	102.72	102.11	107.01	103.08	108.43	105.59	103.06	101.55	103.32	106.83	102.75	103.36	107.07	102.01	99.812	108.73	106.11	104.51	104.03	104.26	100.36	102.41	102.64	106.53	103.86	103.93	103.96	106.67	104.97	103.36	109.4	104.04	106.33	104.55	106.21	109.35	106.92	105.37	104.65	103.66	103.63	106.89	101.7	103.52	104.81	104.49
102.47	110.82	104.62	104.99	106.32	99.801	103.71	99.309	108.57	103.26	105.07	98.179	107.1	104.75	108.04	107.75	104.55	103.54	105.97	106.24	102.38	109.22	108.88	108.79	105.82	102.18	104.52	101.65	102.72	103.08	105.88	105.29	110.53	104.88	106.28	107.56	103.26	109.41	106.74	104.08	103.67	109.73	104.27	105.55	102.02	107.12	104.57	103.91	105.74	105.06
103.2	105.38	105.11	103.78	106.53	99.657	109.54	103.44	104.74	102.52	100.9	104.35	104.42	104.91	101.65	100.45	103.41	104.51	104.4	104.2	102.27	100.79	102.03	103.82	105.89	104.53	103.71	100.64	104.32	104.63	107.96	101.52	102.54	102.42	105.47	101.62	100.01	104.51	102.11	105.77	102.19	106.91	97.849	107.39	100.86	107.32	106.25	102.94	106.72	104.45
109.9	114.79	111.56	110.39	112.9	110.15	113.64	110.11	115.85	116.51	108.53	115.32	109.08	115.34	106.6	108.34	111.84	111.58	112.24	110.23	109.57	114.09	108.75	113.75	111.46	109.1	109.57	109.32	105.45	111.97	112.5	105.14	109.32	110.31	108.56	106.44	112.02	110.58	113.01	111.51	110.2	106.96	106.78	112.64	113.12	110.88	107.86	111.6	116.63	106.79
106.44	101.29	107.94	100.09	104.31	107.61	107.26	103	97.745	105.13	103.88	105.28	104.65	103.71	103.66	106.34	105.96	106.47	104.62	102.1	103.87	104.31	109.86	100.24	106.68	100.8	104.02	101.11	101.76	105.84	100.28	107.57	102.75	107.95	109.41	104.2	101.37	105.47	102.85	103.05	101.82	103.73	108.01	102.27	103.4	103.8	103.41	106.97	106.27	101.22
116.35	106.59	110.87	109.86	111.37	113.78	114.35	108.95	110.59	111.72	111.53	113.17	107.36	109.63	109.35	115.08	108.8	112.22	108.49	112.16	109.74	112.02	108.33	110.88	109.96	113.38	107.45	115.85	111.07	111.84	111.22	112.61	110.06	112.02	114	114.65	110.37	113.53	112.46	112.94	113.07	115.4	107.63	108.96	108.07	107.4	114.23	115.01	113.46	113.84
104.67	100.3	102.62	101.39	101.21	102.1	99.225	106.48	101.7	102.13	99.27	104.04	98.744	103.52	101.18	100.03	102.31	101.5	104.98	106.46	96.289	101.73	99.944	100.44	96.936	95.886	100.25	102.2	100.81	102.48	100.95	96.561	101.63	103.12	101.79	99.657	98.562	102.62	103.31	104.82	100.58	103.66	99.863	102.48	95.854	100.33	96.986	102.74	102.15	100.28
106.45	107.43	106.67	104.5	101.17	106.46	107.39	106.68	106.32	103.9	106.8	107.75	108.35	104.83	104.59	105.97	106.18	110.37	104.69	109.28	102.53	105.36	108.63	106.06	102.56	104.62	105.85	107.31	103.41	108.19	110.91	109.39	110.29	103.23	104.75	104.49	102.67	109.68	106.59	104.16	106.22	107.05	95.215	104.45	108.52	104.65	106.44	101.67	103.75	106.13
106.74	106.55	102.84	105.85	107.38	103.81	100.59	104.74	108.07	102.6	104.32	106.33	104.02	108	106.08	108.87	101.7	109.21	108.75	108.16	104.27	109.26	107.06	104.32	105.63	103.19	107.54	107.26	110.07	106.13	105.55	106.74	104.73	105.89	103.78	106.34	104.17	108.01	106.2	109.23	100.96	104.63	106.08	107.48	107.91	107.58	105.27	104.45	103.93	106.67
109.5	109.56	117.01	110.23	113.46	112.2	109.4	110.42	111.79	109.94	112.18	116.2	113.32	111.91	109.27	109.1	112.96	113.6	111.89	112.54	113.5	110.22	113.49	109.92	109.58	114.83	106.94	111.4	112.48	108.96	110.95	113.02	119.22	112.17	112.53	116.01	111.05	108.54	110.52	107.37	107.49	112.1	112.61	105.18	111.29	112.52	114.5	112.48	110.67	110.9
107.89	116.88	106.24	114.13	114.25	110.58	110.36	110.47	111.01	112.61	109.06	108.14	109.17	109.38	112.85	107.74	114.47	110.59	115.02	111.62	112	107.41	108.59	108.86	107.45	108.09	109.79	108.37	111.93	111.59	109.26	112.55	115.48	111.54	111.24	114.29	108.33	109.07	113.14	114.44	111.83	110.24	109.77	107.16	109.43	107.58	111.26	113.54	109.24	112.12
103.8	107.33	103.74	108.04	107.43	101.94	107.2	106.03	106.82	101.67	103.8	106.46	103.37	105.14	105.71	101.15	105.5	105.5	104.94	105.54	105.47	104.16	110.34	107.18	105.48	105.68	105.78	104.92	107.99	104.58	100.94	104.47	104.51	104.74	104.19	103.29	107.99	108.2	104.2	106.65	108.62	104.52	103.36	104.2	105.12	102.87	105.37	103.44	104.28	106.65
108.48	104.28	106.73	106.78	106.48	100.94	103.41	103.83	105.88	107.34	108.17	103.13	106.7	105.16	105.84	103.33	96.007	106.23	103.29	103.36	101.11	104.67	104.48	99.261	107.59	103.37	103.36	101.74	102.13	108.32	104.56	105.87	100.51	103.05	105.14	101.63	109.76	103.67	109.54	105.02	103.52	106.21	107.06	102.3	104.49	105.89	106.91	101.79	108.37	107.08
103.63	105.49	106.3	106.76	105.75	105.89	104.03	105.39	105.51	104.33	103.55	103.52	108.8	112.44	107.78	104.46	109.73	104.51	104.05	104.93	106.49	104.28	103.01	109.44	107.53	106.94	104.38	110.57	110.02	106.72	109.05	105.69	108.95	108.34	106.2	104.86	104.39	110.36	105.47	105.9	107.06	105.85	109.26	103.71	105.43	108.23	109.17	101.5	103.78	106.73
104.26	102.9	99.763	99.068	98.353	101.01	100.57	98.906	101.85	100.27	97.381	100.96	103.1	101.29	103.02	102.74	100.56	100.75	99.758	98.815	98.761	99.652	99.805	98.223	100.63	100.87	99.63	100.44	100.61	100.7	101.26	101.9	96.781	102.92	99.122	100.31	100.74	103.69	100.46	101.65	106.08	96.662	105.37	96.847	103.52	98.799	97.711	100.82	102.12	97.273
104.5	108.8	108.93	107.61	108.46	105.36	105.17	107.47	102.53	105.87	103.78	104.77	105.1	103.38	107.72	104.15	106.65	104.85	108.5	108.78	102.98	105.47	105.9	106.42	101.84	108.33	109.59	109.05	104.16	101.57	107.05	108.64	107.97	102.96	104.25	110.92	104.56	106.9	101.99	105.84	105.96	103.51	107.06	102.81	109.1	104.73	104.07	105.55	107.49	104.18
104.15	102.57	103.56	103.4	99.262	104.4	105.84	106.4	101.99	106.5	108.32	105.99	100.62	108.44	104.96	107.31	110.2	105.51	104.68	104.26	108.25	103.15	108.44	104.17	105.57	108.35	106.7	99.442	105.69	103.68	106.44	102.54	104.72	105.45	103.21	101.68	103.06	105.76	105.52	105.32	102.64	109.81	101.3	108.38	104.76	104.65	103.56	106.47	108.77	101.51
100.28	105.48	105.08	109.73	103.93	107.4	103.87	105.78	108.09	103.77	109.77	106.13	106.76	108.68	106.68	104.19	108.32	104.76	106.8	102.77	109.83	107.85	105.12	103.68	106.17	108.59	107.34	101.77	106.88	108.59	110.47	104.89	104.17	108.71	107.68	108.29	108.23	108.5	104.38	106.52	105.97	109.11	96.503	109.56	108.78	102.82	105.11	105.06	106.62	105.02
108.1	104.41	105.84	107.61	106.53	104.15	103.17	106.06	111.84	106.57	106.66	105.11	107.35	106.46	105.59	110.2	102.35	105.81	104.65	106.66	107.6	107.93	105.19	109.03	103.77	109.58	110.31	106.2	106.36	105.03	106.55	106.95	103	105.65	105.73	106.51	106.47	104.63	107.6	107.25	106.37	106.26	105.58	105.12	105.11	103.29	104.82	110.4	109.12	106.06
109.59	114.76	111.29	111.21	106.78	111.01	112.4	117.44	109.49	113.95	107.99	111.17	109.26	111.91	111.55	111.2	110.82	108.51	113.02	108.06	109.07	110.08	110.18	109.08	109.04	111.59	111.29	113.33	114.25	114.5	108.44	113.37	112.19	105.45	108.47	112.76	113.03	111.41	113.09	110.63	112.57	110	110.52	112.18	109.24	109.8	107.67	112.32	111.86	112.79
104.92	106.93	107.59	106.78	102.69	102.35	106.33	103.86	107.28	108.17	103.4	104.95	104.4	104.38	104.57	106.01	106.27	104.37	110.71	104.4	107.99	105.79	110.47	101.85	105.61	102.33	108.53	105.26	104.49	107.93	101.06	104.1	107.2	106.13	110.36	102.42	106.13	103.95	107.55	104.46	107.02	107.83	104.37	104.14	106.61	106.72	102.84	106.72	110.31	106.66
100.83	98.704	99.393	100.58	97.782	97.153	100.03	102.35	100.64	102.98	97.837	97.496	99.068	100.94	97.742	99.86	103.03	100.84	102.55	102.72	102.03	102.54	107.09	96.922	100.15	102.35	100.8	103.84	100.52	104.25	99.432	99.281	100.82	97.642	101.21	102.66	99.509	97.262	100.32	99.874	98.023	102.63	98.911	97.185	101.73	103.24	102.8	99.858	101.83	102.12
102.05	106.65	105.75	107.87	103.81	105.28	108.11	109.61	105.51	104.72	109.1	106.62	102.96	109.51	102.31	104.92	105.25	106.79	104.04	103.88	107.35	103.22	102.32	106.64	104.66	106.45	106.63	101.38	111.15	103.52	103.98	107.72	108.05	104.15	103.49	101.49	103.92	104.52	104.81	105.07	104.8	106.91	104.05	103.01	109.95	102.05	102.57	98.656	105.59	104.87
105.04	104.37	104.62	108	104.01	104.89	107.51	101.34	104.24	108.72	104.12	101.6	104.45	103.17	103.02	106.54	107.41	104.5	106.31	99.333	104.08	102.23	105.13	106.68	109.09	107.51	107.16	107.21	103.42	104.5	106.89	103.07	101.84	106.03	106.16	105.13	105.84	104.56	102.42	107.19	104.59	112.15	101.73	105.48	103.99	109.43	111.69	106.4	100.08	105.39
104.43	104.67	104.31	101.08	101.59	101.34	105.52	101.62	108.68	104.67	105.01	100.09	107.26	106.87	101.73	99.346	103.11	104.28	103.27	102.89	103.79	102.92	102.05	106.69	101.98	104.63	104.43	106.54	103.85	102.14	103.69	101.76	106.7	105.35	100.16	103.77	105.21	104.71	105.27	104.29	109.62	104.24	100.93	107.62	108.55	101.99	99.86	104.92	103.94	100.88
107.24	107.88	108.89	109.12	105.94	104.89	105.27	105.9	103.62	105.66	106.02	101.35	100.74	105.51	109.58	105.33	104.93	101.18	105.39	102.99	109.71	110.1	109.51	105.23	106.8	100.31	111.29	107.52	107.51	109.63	105.06	100.8	107.49	109.17	107.16	102.56	107.57	108.26	101.93	106.5	105.91	104.42	103.84	105.15	107.41	112.92	109.5	105.99	106.85	107.71
117.22	115.36	116.32	116.14	115.97	120.72	114.46	116.55	118.24	116.59	115.83	118.04	116.64	114.05	118.34	113.78	113.5	116.26	114.16	114.23	113.75	111.71	112.06	116.92	115.02	118.31	113.22	119.6	116.29	115.92	116.46	118.93	117.6	111.86	115.2	115.96	115.29	116	113.64	120.47	115.64	116.93	113.97	119.02	112.41	120.4	114	116.48	107.7	116.94
102.7	106.29	100.52	103.31	101.61	97.947	109.48	102.85	101.62	104.95	109.19	103.99	105.24	99.65	100.52	107.12	110.76	104.5	105.66	104.23	102.49	104.78	103.55	106.64	105.36	110.63	101.54	99.529	101.11	103.56	105.67	103.16	104.19	100.01	107.99	105.38	104.05	101.69	106.32	99.666	108.41	110.05	99.301	107.27	102.07	102.43	103.39	105.02	100.53	107.52
105.7	105.95	103.93	101.68	110.29	110.64	108.91	102.02	106.66	103.84	102.83	109.22	103.69	108.14	109.89	107.26	106.91	106.05	108.62	104.95	103.21	106.98	107.1	103.24	105.08	108.92	106.48	108.5	107.59	105.53	104.92	105.76	107.57	104.73	106	110.46	104.48	104.57	106.64	103.98	103.64	107.73	105.8	106.62	106.54	105.86	108.26	102.82	105.32	105.51
105.89	103.38	105.92	108.32	108.39	103.87	99.693	105.23	107.86	104.37	102.6	105.02	111.3	106.94	102.89	110.04	100.37	103.68	102.3	106.8	107.2	104.2	100.52	104.65	108.59	107.53	107.86	101.76	103.11	109.49	102.22	110.66	105.67	100.94	109.62	105.06	107.78	102.4	102.12	109.11	107.31	102.69	104.56	104.4	108.18	108.67	106.64	105.56	103.65	108.52
113.81	115.57	111.86	109.04	109.95	111.69	111.19	110.53	114.02	110.59	111.24	113.62	113.78	109.48	110.89	111.26	109.76	111.86	117.04	112.76	110.04	117.04	112.42	106.85	107.05	114.5	109.88	111.93	114.49	114.15	108.8	111.8	112.97	112.99	110.68	114.74	114.41	111.82	111.8	112.37	113.87	112.8	110.16	115.09	110.99	111.16	109.02	112.52	106.39	112.36
104.81	105.14	102.09	106.48	105.98	101.67	106.95	102.25	103.15	106.98	104.75	105.88	104.86	101.42	107.19	105.8	107.69	103.65	102.82	105.03	106.82	103.69	101.64	104.53	103.6	100.51	102.94	102.23	108.17	107.54	104.64	107.45	107.97	105.87	105.69	102.39	106.72	102.41	103.05	103.44	106.84	105.84	105.69	109.6	105.24	106.63	107.83	106.22	101.82	105.28
107.7	111.17	111.29	116.13	103.76	110.43	107.14	109.04	111	109.54	109.8	112.21	108.7	111.77	109.01	110.25	110.14	108	108.66	111.74	107.12	113.66	112.43	108.3	115.08	110.26	109.17	108.09	112.58	109.7	110.08	111.23	110.08	108.11	111.34	109.24	110.2	112.55	105.96	108.46	107.83	111.17	109.4	105.52	108.28	105.58	111.88	105.31	109.74	105.39
102.06	100.27	100.83	102.21	101.68	97.829	98.389	99.398	101.55	97.582	104.15	103.73	99.451	99.549	100.35	100.64	103.28	101.23	104.46	100.96	100.12	95.358	103.42	100.27	103.16	102.53	99.916	105.64	108	101.65	98.197	102.1	102.16	102.4	103.95	96.635	99.515	102.64	101.38	103.25	101.72	102.11	103.49	103.87	101.75	103.3	99.854	101.23	98.441	101.87
101.67	90.441	97.79	100.73	101.56	103.71	97.285	102.86	99.868	100.67	100.75	97.166	102.12	97.246	99.589	99.429	101.5	102.66	97.294	102.08	100.53	99.784	99.563	99.892	105.05	100.2	106.25	98.884	96.631	103.73	103.63	99.75	100.22	102	98.985	100.94	101.68	101.39	105.44	101.15	97.041	101.46	95.886	97.599	101.79	99.152	99.32	105.25	101.96	104.81
98.576	94.62	101.65	101.8	103.28	103.4	99.106	98.141	98.549	99.144	99.784	102.66	103.58	98.994	97.281	100.97	99.575	98.828	99.812	99.739	100.33	97.13	105.4	92.943	99.52	97.385	97.693	99.496	102.62	99.478	93.012	97.723	101.56	101.79	102.14	98.516	97.663	102.17	92.739	102.14	101.68	102.2	103.84	97.816	100.02	99.456	99.087	99.713	96.923	99.054
103.66	104.94	104.85	103.9	103.88	106.44	101.55	102.37	107.86	107.69	99.837	105.7	102.12	103.89	101.88	101.2	106.26	102.35	102.5	105.63	103.23	104.61	101.08	105.1	106.35	103.46	103.68	100.69	103.44	103.81	104.85	105.37	104.66	103.65	98.741	104.39	106.88	104.25	106.95	101.22	100.41	101.91	109.48	100.89	106.01	103.37	105.71	103.01	104.31	100.77
106.33	102.1	102.03	106.79	104.19	106.83	102.81	103.46	106	104.08	103.7	103.15	105.07	104.24	105.9	104.16	99.474	102.86	101.88	98.602	101.16	108.18	109.68	103.62	106.23	100.78	104.28	102.32	102.55	103.38	105.36	102.44	105.68	101.67	103.79	104.5	106.31	104.35	105.1	106.73	107.44	97.783	102.66	103.98	107.1	105.47	101.95	98.927	104.85	102.42
104.53	106.7	108.04	104.31	107.36	103.65	103.17	104.03	105.99	105.2	101.99	107.75	110.03	104.83	110.7	101.67	107.01	106.31	105.14	107.29	101.82	111.4	103.5	103.08	100.5	102.25	105.34	105.56	104.04	102.22	102.91	106.83	111.01	103.39	102.28	101.91	105.99	107.15	103.92	103.18	101.16	103.09	106.6	107.76	104.12	104.53	106.76	104.63	109.93	105.74
117.35	111.68	114.14	108.52	105.57	109.01	109.2	109.78	108.97	112.17	111.86	114.86	110.41	109.92	112.78	107.14	108.67	112.91	115.83	109.76	109.2	110.02	111.41	106.94	106.35	114.11	114.45	107.79	111.29	112.31	115.02	111.27	109.16	113.83	113.47	113.78	112.84	110.14	108.18	113.75	113.52	111.71	109.61	113.78	115.31	111.8	109.41	110.89	114.66	108.75
114.15	117.82	111.93	112.1	115.34	106.07	114.84	110.6	111.98	111.51	108.53	112.66	112.98	111.27	107.69	112.58	108.93	113.24	107.73	111.94	109.96	112.34	112.21	110.24	112.23	107	115.19	111.29	110.56	113.3	113.13	112.61	113.29	112.68	110.11	110.37	111.97	115.58	116.64	113.5	114.64	108.66	112.71	112.67	108.05	114.08	115.14	113.74	109.71	108.98
114.03	108.74	111.33	115.64	112.89	114.08	112.45	113.86	113.27	111.19	109.76	112.92	109.63	114.75	107.94	108.03	112.97	110.72	110.52	109.15	113.83	110.05	113.86	108.81	107.01	110.92	108.4	114.09	116.37	108.49	108.01	107.57	107.8	113.38	111.53	108.91	112.2	109.6	112.59	112.03	115.1	109.82	109.99	112.16	110.57	110.81	110.14	111.11	108.79	108.8
105.52	105.32	104.43	103.7	100.73	99.848	100.08	100.74	99.39	100.8	95.667	101.3	97.623	103.72	100.83	96.279	101.65	99.981	100.13	102.14	98.672	105.5	98.219	99.916	100.24	96.379	101.08	100.87	101.86	97.463	106.36	104.54	99.172	100.68	103.35	101.22	102.16	103.24	100.4	104.64	101.15	96.683	97.488	99.229	99.439	99.223	104.75	99.259	97.806	102
105.01	103.96	101.83	109.8	105.71	109.71	105.71	106.39	111.21	112.06	104.09	110.26	105.91	108.34	108.57	104.66	108.49	107.79	105.39	105.67	108.83	106.59	105	103.02	102.78	107.07	102.03	103.75	103.11	105.04	105.91	106.81	112.11	106.92	107.65	102.59	105.62	105.05	103.36	108.78	106.16	105.18	103.99	105.33	100.39	102.68	106.51	104.84	107.56	106.55
101.02	99.76	104	106.52	103.27	104.34	99.95	103.49	106.53	100.69	102.15	102.35	107.19	107.52	104.38	101.82	105.95	108.73	105.63	104.01	103.72	105.1	103.25	103.46	103.86	103.97	104.05	104.16	106.39	104.9	107.34	102.45	105.42	104.96	103.36	107.13	101.75	103.46	105.96	109.06	103.16	102.23	107.53	106.18	106.06	105.08	106.77	106.26	103.26	100.32
110.31	102.99	108.17	105.94	104.81	107.92	104.57	105.29	105.81	106.57	108.46	104.48	102.34	113.57	106.24	107.28	107.11	106.8	106.66	108.55	107.83	107.96	104.64	102.82	105.89	103.44	110.36	103.72	102.74	106.67	107.55	102.59	104.51	108.33	105.23	102.9	100.85	107.25	107.63	109.58	104.17	107.83	105.73	101.43	103.53	106.53	107.88	100.47	108.15	107.11
108.96	106.21	105.56	101.53	108.86	105.63	106.86	101.3	104.86	108.94	100.6	104.79	103.49	101.66	104.31	107.08	106.47	104.51	104.79	104.93	108.32	102.71	102.32	101.52	111.1	105.93	107.82	99.85	100.05	102.13	109.23	106.51	106.03	105.53	107.05	105.98	103.02	104.13	104.29	106.26	100.34	100.95	109.29	103.33	106.41	109.83	99.67	102.17	103.95	105.58
117.52	117.54	119.15	116.85	113.59	117.73	114.68	114.82	116.76	114.75	119.99	115.93	118.42	113.42	112.65	117.23	114.91	115.23	117.2	113.38	119.08	115.15	118.89	117.25	116.4	116.94	116.58	117.36	117.83	110.68	117.73	112.53	121.79	113.45	115.99	114.52	115.5	114.81	114.72	117.27	116.38	115.88	117.27	124	118.27	117.06	111.87	119.12	118.38	117.82
108.91	103.71	104.15	104.47	104.78	105.62	107.09	105.49	106.08	107.03	106.72	108.4	102.57	106.31	104.43	106.31	106.23	105.69	108.91	102.52	101.69	105.7	106.37	104.37	103.67	104.8	111.49	107.38	103.87	107.49	107.75	106.26	106.21	106.16	111.21	102.58	108.14	105.09	110.12	107.05	105.09	110.08	107.22	107.11	100.71	109.04	105.5	104.84	103.79	106.7
106.66	105.05	104.67	107.9	107.36	104.5	108.36	106.16	109.33	108.43	105.49	102.51	106.44	102.19	102.33	100.69	103.51	103.5	104.21	108.26	112.37	105.95	103.31	104.26	103.86	111.49	107.55	104.17	104	104.85	102.05	103.44	104.18	104.56	104.58	106.16	106.01	106.4	110.58	104.69	108	105.73	104.7	103.96	105.91	102.73	106.36	106.87	104.95	108.27
102.5	103.98	106.16	106.66	102.71	106.74	105.41	103.76	105.19	109.61	105.78	108.37	104.32	106.2	103.21	109.14	103.97	107.41	106.71	102.55	101.98	106.91	107.32	107.61	107.33	101.17	106.16	105.9	103.27	107.87	104.14	103.67	106.22	102.2	107.65	107.19	105.04	109.48	103.95	98.794	109.26	105.84	103.92	103.51	100.03	101.54	106.54	108.95	101.34	108.08
105.37	104.46	101.78	107.88	98.318	102.91	108.35	105.21	105.58	105.35	104.74	103.45	102.69	107	103.39	105.63	104.02	106.95	105.06	104.61	103.32	105.5	104.42	106.33	106.26	107.45	101.83	102.83	100.32	100.18	102.94	102.05	99.221	107.3	104.41	106.2	102.91	105.66	105.84	104.07	107.93	103.33	101.7	102.98	100.47	106.64	98.619	101.53	106.48	103.57
102.17	109.26	107.71	102	103.57	107.21	102.13	107.88	104.78	105.55	105.96	108.33	108.73	105.03	109.47	106.63	106.22	104.71	106.29	104.49	107.74	103.1	102.92	105.71	105.21	102.05	106.46	104.36	104.33	113.04	109.28	104.58	103.61	103.86	102.94	104.01	107.51	103.58	107.64	105.99	106.75	108.39	106.66	101.6	104.55	107.97	106.72	102.77	106.55	109.32
116.05	111.68	109.45	109.35	107.56	114.29	113.49	111.42	111.49	109.11	107.11	109.47	110.12	113.13	114.49	116.94	111.94	111.73	111.05	109.38	112.24	110.34	105.68	110.58	108.98	111.54	110.66	110.48	111.9	106.92	109.58	113.69	108.46	107.85	115.02	117.98	112.27	109.04	107.39	113.61	109.21	109.1	111.54	111.24	110.2	113.46	117.87	112.5	110.23	112.64
100.49	97.109	96.998	100.16	102.02	96.408	96.766	99.607	95.943	103.43	99.143	97.258	97.521	103.96	96.22	98.244	98.321	102.56	100.45	96.288	98.757	102.18	103.22	98.494	102.26	99.254	98.347	100.61	102.93	100.81	98.696	97.544	100.4	100.76	96.245	97.604	99.891	101.44	102.29	103	100.08	97.569	102.43	101.98	100.26	100.55	93.966	98.725	97.761	98.617
108.87	110.81	112.73	110.9	112.72	109.06	114.06	110.41	112.51	110.83	109.64	112.65	116.71	108.66	113.46	109.56	114.36	115.04	112.49	110.84	108.99	109.04	110.94	111.49	111.32	114.76	112.6	109.36	111.2	112.91	113.29	111.03	113.92	114	112.68	110.18	111.78	109.19	109.11	111.28	110.72	117.18	112	112.43	111.73	109.81	117.64	113.18	107.29	111.59
105.71	104.3	105.4	104.58	106.1	102.75	103.12	103.93	105.06	108.51	100.31	110.7	107.61	104.62	105.26	106.53	106.9	103.3	104.24	106.48	105.82	102.8	103.74	103.44	106.14	106.33	107.57	105.66	104.47	102.43	105.79	101.95	105.08	107.53	104.05	105.84	104.19	106.44	106.04	102.59	101.62	100.64	104.71	106.3	106.67	108.18	107.09	105.76	105.12	105.27
104.36	106.4	109.33	104.37	106.97	107.07	104.27	105.93	105.48	101.44	108.75	109.22	103.89	109.9	105.45	107.04	102.16	106.02	106.2	102.07	101.8	107.68	105.24	102.74	102.97	103.24	107.04	105.38	107.73	108.64	105.03	105.4	110.1	106.79	103.64	106.09	103.95	104.6	107.84	109.75	110.88	103.66	104.85	106.64	106.22	113.05	103.5	107.93	110.08	108.01
96.826	100.78	94.077	101.98	99.116	101.13	99.816	98.467	102.71	99.887	101.98	103.41	101.7	102.92	97.278	101.69	99.12	103.72	104.09	97.326	98.827	99.897	97.817	101.87	101.63	103.94	101.84	103.26	104.64	102.08	96.199	98.239	99.862	104.48	99.951	97.195	100.51	100.83	103.06	104.68	103.6	107.59	100.65	99.369	95.75	105.62	102.45	98.97	106.71	104.25
105.19	110.67	107.28	108.58	112.82	111.45	113.57	110.08	110.33	111.61	110.53	116.02	109.6	108.81	110.46	110.4	117.46	113.2	114.38	110.1	112.66	111.73	113.47	113.19	109.03	114.47	112.17	116.96	111.27	110.74	112.48	113.65	113.48	110.31	110.32	111.62	109.26	111.18	114.15	112.24	110.71	111.38	112.87	107.4	112.07	110	108.83	114.21	109.53	109.8
112.47	110.76	107.63	111.58	109.66	111.88	115.39	113.69	111.04	111.81	113.64	112.5	110.9	111.71	112.78	113.98	113.34	112.24	110.96	110.06	111.1	107.79	112.35	105.23	115.11	114.02	115.6	112.52	115.3	113.54	110.15	109.91	114.27	111.81	109.43	115.02	111.1	113.49	111.22	110.58	115.96	114.75	112.85	108.44	109.66	112.8	112.96	110.35	110.38	111.32
105.17	107.68	103.97	108.68	104.93	109.56	109.59	107.7	107	107.66	106.79	104.25	106.51	109.49	109.91	112.37	105.95	108.48	101.69	105.85	101.35	106.89	106.96	106.03	107.16	105.55	105.63	106.18	106.68	104.1	105.45	107.4	103.7	108.53	105.97	104.05	109.18	102.59	109.88	105.29	102.58	109.16	109.89	109.33	109.75	105.18	105.1	107.36	107.39	106.4
111.63	110.08	113.17	109.04	110.06	112.76	112.73	110.8	113.01	107.59	111.23	111.66	115.84	115.66	106.7	111.78	111.04	115.71	111.97	111.41	105.06	110.59	110.05	111.39	112.29	110.37	109.96	112.12	116.28	114.04	114.01	118.74	112.85	114.92	113.72	112.38	111.68	107.36	110.7	116.36	112.03	109.94	109.18	112.01	113.94	113.63	113.29	116.92	113.2	109.42
109.15	108.74	113.08	113.03	114.06	109.23	112.46	109.82	112.49	109.08	111.99	112.26	112.37	112.37	113.49	112.35	110.3	113.84	114.59	107.92	113.55	109.47	111.03	113.17	113.26	111.73	115.21	113.49	111.77	115.63	110.06	113.29	113.01	113.57	112.85	111.95	116.56	114.96	111.99	110.36	112.51	109.49	112.66	118.11	111.32	114	112.63	113.16	114.47	113.05
115.7	115.72	107.42	114.02	109.44	112.27	111.27	111.39	110.39	118.96	109.18	110.93	110.37	109.51	111.47	111.25	112.94	109.27	111.27	113.56	110.06	114.39	113.39	116.19	108.24	114.04	111.16	105.86	109.96	108.63	113.48	108.3	110.16	113.67	108.11	110.67	108.52	112.45	116.98	111.47	110.32	106.89	112.04	109.15	109.98	112.38	112.41	110.64	110.5	108.32
109.52	107.67	108.36	108.41	108.33	107.02	104.51	111.09	110.24	113.68	115.23	112.74	114.41	111.16	110.12	109.77	111.52	113.83	106.29	106.2	105.87	109.46	109.66	111.5	107.43	110.51	112.32	115.45	113.49	111.85	109.31	113.27	110.96	106.56	110.52	112.05	111.52	110.81	114.03	111.63	112.02	109.75	103.51	113.42	112.57	113.66	105.96	110.33	108.38	111.71
105.18	102.51	108.43	102.41	110.72	103.62	102.28	104.95	109.78	107.36	108.25	107.98	103.02	106.54	106.32	103.61	107.75	107.89	104.94	101.64	106.84	101.5	105.17	107.08	103.13	109.61	104.78	111.8	103.34	99.469	104.62	108.29	108.74	101.1	106.72	105.52	108.74	106.53	100.86	109.49	106.53	102.42	106.71	102.44	105.9	103.67	106.08	103.08	105.34	100.3
111.59	109.27	114.78	111.04	114.84	108.5	109.02	112.08	109.89	113.43	114.32	113.95	110.81	112.28	113.94	112.71	114.18	109.68	113.32	109.09	113.58	111.5	112.19	113.71	110.96	112.4	113.42	111.74	112.48	110.84	110.04	111.4	109.07	112.31	115.03	108.55	114.9	106.53	114.13	109.74	112.75	112.7	112.81	112.57	110.54	111.28	110.81	112.35	108.41	112.82
110.74	110.15	104.41	105.1	106.78	105.05	106.09	101.5	107.99	109.65	106.09	102.54	105.08	105.45	105.06	102.44	105.22	109.55	105.91	106.04	111.86	105.76	108.49	111.04	105.8	107.92	107.51	108.64	115.46	107.13	109.87	110.42	100.41	102.11	103.83	104.94	105.4	108.62	107.49	110.06	108.41	106.69	107.16	102.98	111.23	104.82	101.27	103.9	105.27	104.48
105.99	111.38	110.53	106.82	106.37	113.18	105.76	106.95	106.67	108.59	108.47	112.65	107.32	107.41	107.61	109.71	109.25	107.32	104.9	109.72	104.71	107.89	105.1	105.36	104.29	103.45	102.52	112.2	108.89	101.08	108.33	105.91	107.62	103.98	107.25	110.03	107.7	113.36	107.92	107.95	108.56	104.21	105.86	106.45	103.73	105.71	109.12	108.42	106.55	106.32
110.21	110.57	113.23	114.39	108.95	115.95	114.55	111.32	113.39	115.53	115.97	110.2	110.64	112.14	111.18	111.94	112.19	109.09	109.16	117.67	109.66	111.65	112.67	110.11	109.93	106.88	111.83	114.12	110.95	112.86	110.84	112.67	113.72	111.75	114.76	108.39	112.61	110.19	112.17	112.28	113.17	111.43	109.84	111.24	110.96	107.28	109.58	110.72	110.57	112.45
101.88	102.16	98.121	99.385	103.74	98.779	104.24	99.973	100.58	103.47	103.13	97.499	99.052	96.409	99.693	106.84	98.332	99.972	103.36	101.72	103.4	105.23	101.37	95.123	98.499	97.732	105.44	102.85	100.3	100.75	99.751	99.091	100.67	99.607	101.98	95.806	98.206	101.99	101.22	100.26	97.701	105.13	101.46	102.34	101.47	105.04	98.049	99.193	101.5	101.97
113.76	112.15	107.62	113.11	114.74	111.46	115.12	112.06	110.84	112.68	114.41	113.14	110.05	115.21	115.64	111.51	115.39	106.32	111.88	111.04	113.64	115.44	111.35	110.08	109	112.47	111.36	113.56	112.5	110.82	114.01	108.79	113.61	110.15	113.52	109.93	113.98	113.35	111.77	116.06	112.25	108.47	114.53	113.55	121.29	113.19	115.14	109.9	107.4	111.91
103.58	103.76	107.07	103.99	105.28	104.11	103.75	103.89	106.07	107.12	107.73	108.63	108.25	104.88	102.88	105.46	104.57	107.84	104.57	107.99	106.14	107.79	105.34	104.47	106.76	102.2	105.36	107.81	108.48	99.506	102.38	108.2	104.39	105.4	105.36	107.34	105.29	108.1	107.16	109.57	105.86	109.44	105.8	104.78	105.52	108.01	101.64	104.74	106.64	104.85
109.36	101.88	108.89	104.7	103.8	107.76	105.48	103.51	104.08	108.29	105.69	105.32	110.74	105	107.98	105.31	109.54	107.94	105.5	104.74	101.51	106.17	103.09	106.25	106.04	111.21	105.9	104.29	108.36	100	107.02	107.32	110.42	105.67	105.16	107.45	103.74	106.82	106.75	107.85	110.47	103.68	110.95	107.73	105.34	105.32	107.21	106.6	109.32	105.69
107.44	106.29	107.55	107.81	103.57	103.98	105.86	101.71	106.59	105.36	106.85	107.86	105.85	104.56	106.42	102.18	107.11	103.71	111.14	108.16	103.43	109	109.88	102.1	108.14	104.77	104.52	105.09	108.46	109.37	101.88	106.95	111.65	112.36	109.52	111.05	101.19	106.48	108.41	106.1	104.47	104.46	99.901	103.86	104.82	106.84	105.19	104.48	102.87	108.67
105.85	99.492	105.05	106.07	104.27	102.69	106.22	103.98	105.16	105.95	104.69	105.08	105.32	105.93	108.22	106.49	103.59	106.45	106.66	108.78	101.12	111.08	104.68	106.36	105.87	105.44	105.45	107.77	108.38	106.05	103.72	105.77	102.71	103.06	110.18	108.37	105.9	102.19	108.6	104.36	105.16	110.35	106.82	101.35	104.09	108.34	101.71	107.41	105.66	108.47
107.08	106.2	98.986	100.78	100.37	97.542	98.7	100.09	96.528	97.746	102.3	97.505	98.12	99.671	98.23	101.87	100.95	98.941	98.749	101.88	102.17	99.128	97.174	99.168	97.193	104.77	98.322	102.69	98.853	100.51	96.288	102.94	98.764	100.95	101.12	95.343	101.54	92.129	105.18	103.52	99.073	98.251	106.31	99.636	95.472	103.2	103.89	97.9	100.52	104.78
102.79	106.77	107.71	108.69	106.92	105.58	105.71	106.85	108.06	109.14	109.6	104.19	109.19	111.4	106.23	108.26	107.41	107.4	108.85	113.62	102.63	110.41	110.39	108.97	108.4	104.97	108.7	105.67	106.81	104.47	108.09	105.3	103.9	102.82	110.73	108.11	106.78	104.57	109.38	100.72	110.09	106.23	104.53	106.3	108.39	109	108.29	108.75	105.06	106.56
113.19	108.01	112.43	113.49	115.27	112.98	110.71	114	111.55	116.01	114.52	109.15	110.6	116.51	112.78	109.38	112.44	110.05	111.95	113.1	115.18	110.78	110.96	110.31	114.45	111.32	111.6	106.97	107.37	109.43	113.68	108.37	108.96	114.9	111.59	110.71	110.95	113.78	111.36	113.46	111.61	114.92	114.34	113.34	107.79	109.39	112.79	112.56	109.1	113.9
106.66	107.86	105.15	104.73	105.71	105.59	107.86	106.62	105.46	104.83	105.11	110.27	105.42	105.22	106.45	110.41	107.84	103.66	102.88	105.88	107.24	105	103.7	102.82	106.36	107.06	108.34	105.81	108.41	104.74	108.32	114.03	109.4	108.03	103.74	106.35	106.66	108.87	102.15	105.85	103.95	104.59	107.96	107.93	109.5	105.12	105.9	104.97	106.98	102.13
106.25	106.36	109.35	107.58	105.71	102.84	102.18	103.89	106.06	106.12	103.92	109.94	104.53	107.48	109.66	105.75	105.49	108.21	103.37	108.56	105.74	106.97	101.89	102.22	111.8	103.71	106.76	104.93	103.84	103.33	109.16	110.39	111.81	103.92	103.29	106.46	103.72	109.05	106.45	106.82	104.9	106.5	102.66	106.01	110.07	106.71	109.8	107.01	100.99	102.56
106.99	102.75	107.44	102.93	100.86	104.33	106.28	107.58	106.91	105.73	105.53	107.12	107.08	107.16	108.47	102.97	101.69	106.3	99.158	107.12	106.25	106.99	101.18	104.88	105.78	104.91	104.52	103.95	104.09	103.53	106.18	104.71	105.36	99.712	109.7	107.45	107.1	106.99	101.66	106.65	105.55	106.57	105.42	106.53	101.26	100.87	105.24	104.69	115.68	106.85
104.97	112.26	108.41	110.55	108.33	110.72	108.77	109.95	110.04	102.54	107.99	115.08	111.54	108.59	111.09	109.42	112.6	110.33	110.35	109.21	107.6	105.85	109.54	109.86	109.7	110.75	108.63	111.05	101.41	109.42	108.55	110.17	112.02	109.42	106.52	111.61	113.93	109.24	107.76	110.07	111.06	107.43	110.07	110.23	112.78	110.05	110.96	111.01	112.29	110.39
104.21	103.92	108.47	103.58	102.21	103.2	99.859	104.73	103.65	107.11	105.69	113.08	105.87	106.49	106.58	104.2	107.63	106.9	106.96	105.59	105.35	103.33	106.57	111.3	105.62	103.77	102.89	104.72	106.58	102.99	102.47	105.43	107.21	105	107.44	104.55	109.63	105.21	102.34	110.93	100.6	106.58	105.03	107.31	104.5	101.97	105	107.78	105.53	104.74
102.98	104.95	103.44	106.73	106.78	104.04	102.51	102.33	104.25	101.99	105.32	108.92	107.37	109.39	108.09	101.54	108.56	105.5	106.34	105.14	104.59	101.89	106.88	105.91	105.8	98.62	102.47	99.741	102.66	106.48	106.15	106.54	107.07	108.36	104.35	101.16	108.5	102.04	104.9	106.12	102.15	107.17	105.06	106.8	104.2	106.3	106.55	106.32	103.71	101.17
113.5	123.24	111.3	118.48	118.82	116.29	122.63	118.87	116.13	115.87	118.71	117.98	116.7	116.64	117.83	117.98	118	112.89	118.7	112.86	114.86	117.57	120.25	117.09	115.2	113.96	119.44	115.27	119.68	116.57	116.24	113.73	118.77	116.69	117.62	119.96	117.09	117.67	116.26	119.53	118.3	113.31	116.19	118.4	119.48	119.47	118.46	118.86	116.3	120.98
114.74	110.91	110.4	112.1	109.47	109.34	109.99	110.71	111.6	110.83	118.65	117.23	112.04	107.88	113.23	116.48	110.43	108.37	115.24	113.18	113.67	113.2	109.88	111.3	110.41	113.56	112.03	111.22	107.2	112.18	114.75	111.82	109.17	117.2	113.03	113.29	114.34	109.82	110.82	112.14	106.01	111.04	113.26	112.59	110.03	109.85	110.24	112.54	112.8	117.48
113.87	113.59	111.86	106.84	113.22	110.09	110.31	107.77	109.86	109.04	115.57	111.31	111.6	114.21	109.69	114.27	107.87	110.63	112.94	108.65	114.45	116.78	117.52	111.08	112.22	111.69	115.04	115.98	111.77	111.01	108.5	111.23	109.01	110.66	115.96	114.2	114.82	109.5	112.99	112.14	110.78	109.23	110.24	116.87	117.06	112.91	116.85	111.91	113.46	112.46
99.452	101.94	107.91	98.513	103.12	102.21	97.682	99.787	98.086	102.79	98.528	100.92	99.44	98.489	104.29	97.589	99.334	99.168	100.46	99.654	98.373	98.494	101.7	102.93	100.25	100.18	103.31	100.99	102.76	102.03	102.43	98.28	102.17	99.008	102.85	104.31	102.18	102.28	104.14	100.44	98.343	101.26	98.502	96.614	99.888	95.774	99.155	101.92	97.277	97.582
98.505	97.811	98.148	97.318	99.537	100.98	99.455	101.76	101.68	100.92	101.23	101.21	98.67	102.98	98.436	98.149	95.399	102.35	97.407	102.2	104.77	95.699	101.84	93.689	99.949	101.44	103.54	96.106	104.85	99.871	99.088	101.65	100.27	102.54	101.61	98.851	99.541	102.35	99.793	97.431	99.198	100.47	102.4	97.928	98.677	96.234	99.273	101.88	101.99	98.767
103.6	100.71	100.17	100.09	101.08	98.851	96.609	103.53	98.841	105.29	102.27	95.44	104.29	101.15	102.41	98.838	98.262	98.535	98.398	100.76	95.582	103.51	100.64	96.858	99.553	98.365	103.06	106.51	96.472	98.188	97.111	99.078	102.4	99.644	104.39	101.47	98.177	99.819	100.99	102.39	105.26	103.53	99.647	97.097	101.16	99.326	102.08	103.88	100.88	100.76
99.481	102.01	106.63	102.36	106.86	102.87	106.19	107.86	104.96	109.04	104.63	104	106.73	106.93	100.59	105.9	103.9	105.1	104.33	110.54	106.82	104.62	101.14	108.8	104.21	106.96	99.987	106.63	107.14	104.77	105.32	105.47	104.87	102.18	109.14	108.52	104.93	106.08	109.96	108.05	111.68	108.34	106.15	105.26	100.66	103.85	104.24	104.83	104.78	106.36
101.74	98.704	103.41	97.941	98.535	94.213	102.56	98.005	98.493	102.43	94.416	98.137	100.88	100.92	97.117	102.66	97.033	96.924	101.86	99.759	96.808	102.69	102.05	98.376	103.8	102.75	98.766	100.55	98.248	96.796	104.72	96.962	97.6	97.632	97.802	100.4	101.35	102.59	101.37	100.9	96.252	100.12	101.4	98.257	99.583	100.96	101.04	98.959	100.12	99.768
103.71	100.27	101.17	106.84	104.8	108.18	107.07	104.88	103.4	100.77	106.58	101.28	104.85	101.72	104.44	105.92	103.92	104.23	108.05	98.718	106.4	101.41	103.36	103.61	104.64	105.07	104.71	103.59	106.11	107.32	103.56	105.97	100.9	100.95	106.93	105.38	111.19	106.29	103.55	105.01	109.81	103.55	102.72	105.62	105.06	104.61	104.29	104.04	103.07	105.9
110.18	112.24	111.24	116.47	112.53	108.76	111.57	112.54	116.33	111.5	110.03	110.86	113.67	115.02	114.95	110.14	111.19	109.45	109.79	112.42	108.47	114.74	113.95	109.7	113.1	113.61	111.25	114.75	114.11	109.71	111.97	113.62	111.19	111.96	110.27	112.72	114.12	112.66	111.59	110.11	110.56	112.35	112.2	109.93	111.48	108.3	116.68	115.63	113.47	112.11
107.87	115.7	101.29	107.07	103.12	105.62	106.4	104.81	106.77	112.15	109.06	108.56	109.28	107.57	104.05	105.81	106.61	105.58	102.09	112.09	107.5	106.97	102.83	107.08	107.83	108.87	100.84	105.39	104.28	110.49	106.55	108.69	105.33	106.74	109.37	106.1	106.17	106.69	105.67	108.89	104.08	103.92	108.04	107.18	105.37	104.84	108.42	111.07	106.76	108.92
106.23	103.43	113.22	106.63	102.48	102.86	107.78	105.08	102.95	107.65	108.41	100.92	106.49	107.76	108.92	104.58	104.79	109.29	103.92	104.62	101.63	109.53	106.99	110.28	104.46	106.83	108.15	107.11	106.07	109.99	106.23	105.58	105.83	107.51	103.94	105.84	102.44	109.35	107.11	108.39	104.39	105.54	104.38	106.7	107.19	105.82	105.77	109.01	104.63	104.45
104.27	110.45	103.03	106.11	109.3	109.5	106.48	103.57	104.13	107.45	107.34	107.43	104.99	103.16	105.5	107.6	104.77	101.58	100.69	108.89	106.5	105.04	107.96	104.18	105.55	108.18	105.58	107.48	108.19	102.95	106.44	104.85	109.82	100.63	110.53	105.16	105.91	101.58	106.48	106.65	108.59	103.59	104.82	106.36	105.94	108.91	110.57	105.94	101.2	101.09
104.73	105.55	106.32	112.06	112.24	106.09	106.73	106.91	108.2	110.71	104.01	109.01	103.06	106.31	105.51	107.9	106.76	111.22	106.09	106	106.22	104.65	106.97	103.2	109.36	102.52	108.4	99.333	106.15	109.45	106.57	108.51	104.64	103.08	107.71	110.06	106.36	104.04	110.47	106.03	101.71	105.24	106.55	107.07	102.17	106.02	101.08	112.35	102.87	107.02
95.2	95.924	100.79	98.063	99.139	101.08	93.343	102.36	101.29	96.895	97.425	98.643	98.813	99.938	100.99	102.43	97.797	100.04	101.72	95.704	98.137	98.908	95.991	99.641	102.07	94.85	96.923	98.065	103.25	101.07	95.456	98.425	100.53	97.305	102.55	95.58	101.68	106.74	96.249	97.923	100.13	103.46	100.72	101.08	97.938	101.51	102.42	101.5	98.313	97.416
101.58	109.34	103.23	105.95	107.97	104.68	105.1	107.14	106.49	104.02	109.91	104.59	106.06	106.65	106.19	108.25	106.98	106.72	103.93	110.31	104.4	106.32	107.55	107.48	107.29	106.52	102.04	106.01	104.57	105.66	107.33	108.37	107.35	105.59	104.64	102.81	104.04	104.03	103.48	106.18	109.25	107.59	104.43	107.42	101.91	108.67	104.69	101.63	106.19	107.16
102.99	103.2	99.496	104.71	104.38	105.7	103.88	104.4	104.51	101.75	105.96	104.08	105.2	101.41	104.78	104.89	106.35	103.66	102.89	102.83	102.87	103.34	107.04	106.33	108.14	105.88	103.82	108.88	105.6	109.35	103	104.98	106.15	103.76	106.71	105.72	103.7	104.47	101.18	107.37	100.41	105.68	101.65	105.06	104.5	100.81	102.38	105.77	108.74	106.35
99.642	100.31	97.114	100.74	102.48	100.73	101.43	97.776	99.83	101.54	96.045	96.738	98.87	91.793	100.52	102.39	98.452	97.359	94.605	98.11	98.905	101.83	99.372	100.86	106.53	101.85	100	99.463	100.33	101.23	102.23	101.29	101.94	99.862	98.095	109.9	102.38	97.335	102.5	104.58	97.564	99.432	96.73	100.45	96.875	98.613	102.5	100.33	97.83	103.25
106.68	108.83	112.94	110.58	109.49	110.54	114.88	109.75	108.54	115.35	109.76	114.81	113.74	108.86	107.74	111.96	114.88	111.16	112.21	116.24	114.01	113.02	111.24	112.78	109.45	110.39	110.86	114.66	112.18	112.32	110.57	111.54	113.63	113.59	110.6	109.38	109.98	108.8	112.99	115.83	116.24	113.44	112.06	113.72	110.2	113.7	112.33	111.7	115.31	113.91
111.92	110.05	110.23	111.29	113.57	110.57	108.43	112.92	111.85	109.64	113.67	117.61	110.84	111.33	112.3	112.2	111.69	111.49	113	112	113.76	114.1	111.56	116.48	112.19	110.93	110.63	114.6	112.52	110.02	114.55	112.84	116.43	114.59	112.81	110.15	110.14	114.08	108.44	113.45	114.96	111.65	110.11	115.24	114.4	112.84	113.95	113.83	113.72	111.78
108.64	103.88	105.4	107.52	108.65	105.03	101.6	103.33	111.3	108.25	102.9	106.83	107.54	103.47	106.55	105.73	111.09	107.29	107.23	105.39	106.52	107.78	107.52	111.08	108.44	105.45	107	105.96	109.13	107.16	112.28	104.82	111.59	107.84	102.85	108.07	110.42	107.64	107.33	105.65	109.38	102.86	104.74	106.3	104.05	107.91	105.85	110.76	105.39	109.49
104.27	103.51	107.86	107.1	105.95	106.99	111.11	105.9	105.99	103.49	104.28	109.85	103.24	106.38	105.89	105.6	104.97	102.76	107.5	105.79	106.88	105.37	105.67	107.66	104.3	103.28	105.98	104.09	107.41	108.01	110.9	105.47	109.21	106.03	104.35	103.47	105.53	109.35	105.96	103.68	105.42	102.69	106.09	107.04	106.52	100.5	101.9	108.22	105.61	106.86
101.36	102.4	98.49	106.36	99.864	100.85	96.741	101.49	96.999	101.34	95.212	99.761	100.55	97.296	98.25	100.88	97.572	97.54	103.91	99.8	98.062	100.1	99.364	99.173	98.771	102.75	100.13	95.703	97.314	106.48	101.36	100.06	102.41	95.114	101.19	99.3	95.241	99.614	98.651	99.376	100.97	97.383	100.29	96.769	98.458	98.584	102.46	100.44	101.6	100.14
[truncated: 150 more columns]
