# Supplementary material for: Genetic dissection of main and epistatic effects of QTL based on augmented triple test cross design
Source: PLoS One. 2017 Dec 14;12(12):e0189054. doi: 10.1371/journal.pone.0189054 (PMC5730204; doi:10.1371/journal.pone.0189054)
Supplement: S8 Supporting Information — (ZIP) [file pone.0189054.s008.zip › z4_400_0.8_10.csv]

105.26	104.5	104.42	105.44	105.17	106.96	106.02	104.62	103.94	104.55	105.73	105.1	104.94	105.61	105.71	107.3	105.49	107.4	105.39	105.61	103.86	105.65	104.32	105.14	104.51	106	105.58	106.43	105.56	104.87	105.37	105.87	105.21	104.48	105.11	107.94	105.07	104.85	104.73	106.74	104.83	105.08	105.71	105.93	105.86	104.13	106.27	105.89	105.26	104.65
98.447	98.63	99.793	101.25	99.458	100.62	100.39	99.269	99.607	99.362	100.4	101.23	100.02	99.524	100.86	99.531	99.997	101.01	99.753	98.588	99.214	100.4	98.875	99.776	99.277	97.916	100.22	99.279	97.853	98.943	101.12	98.138	100.03	99.607	98.735	99.594	100.13	98.908	99.126	101.58	99.553	100.27	99.256	99.942	99.469	100.09	99.378	100.3	99.453	100.14
118.27	117.67	118.3	115.95	118.13	117.99	118.28	119.27	118.47	116.15	119.54	119.13	117.83	116.77	117.81	117.01	116.85	118.04	119	118.36	118.73	116.84	117.83	117.71	116.98	117.45	117.01	117.34	118.76	117.27	117.36	117.4	116.44	118.91	117.37	118.02	116.04	118.03	119.09	117.51	118.34	117.45	118.75	118.23	119	116.97	117.14	117.46	118.93	117.72
111.43	111.95	112.36	112.16	111.76	112.5	110.82	112.89	112.41	111.23	112.16	111.41	110.52	112.94	111.42	113.32	110.23	112.43	114.02	113.34	112.36	110.38	111.96	113.21	112.13	112.02	112.45	112.51	111.98	113.08	111.78	111.7	112.9	115.64	112.38	112.29	109.3	111.53	110.79	111.97	110.98	112.45	112.83	111.75	111.35	113.17	113.4	111.58	111.38	111.7
105.83	105.62	106.5	106.5	106.69	104.41	105.6	106.07	105.18	104.13	104.07	104.88	105.12	104.99	105.35	104.77	106.6	105.38	105.4	107.22	103.89	106.35	103.26	106.09	105.61	105.02	105.13	104.54	104.69	106.41	106.5	105.72	105.91	105.64	105.36	105.27	104.62	106.25	105.27	105.19	106.06	105.84	107.38	106.14	106.24	105.51	105.21	105.2	104.58	105.21
99.171	100.64	99.203	100.32	101.82	99.922	100.05	100.09	100.99	100.88	99.677	99.13	100.25	100.12	99.82	98.614	100.29	100.92	100.5	100.63	100.42	100.97	100.43	100.74	100.91	100.19	102.15	99.163	100.55	101.24	98.513	100.52	100.58	100.93	100.85	100.76	99.71	98.597	99.47	101.48	99.915	102.45	98.819	99.568	100.88	97.635	100.9	99.423	102.66	99.95
113.09	113.51	113.24	113.15	111.87	114.31	111.19	112.06	113.44	112.61	111.82	112.93	113.03	111.51	113.03	112.55	113.42	111.1	112.72	111.3	112.19	110.2	112.53	111.36	113.8	112.52	112.54	111.86	111.79	111.85	114.18	111.96	112.88	113.02	110.99	111.77	111.07	110.83	113.16	112.95	113.25	111.64	110.36	111.51	111.58	111.54	112.67	111.9	111.01	111.47
104.44	105.85	104.66	103.37	106.32	106.71	105.99	106.8	105.01	106.86	106.04	106.23	105	106.06	106.79	103.8	106.35	106.05	105.46	104.64	105.34	105.77	104.75	105.9	106.17	103.79	105.81	103.75	104.26	107.16	104.91	107.03	105.12	104.13	105.1	103.84	105.58	105.78	106.98	106.03	106.47	104.78	104.64	105.17	103.78	106.76	106.18	104.87	105.34	105.18
106.15	105.22	104.98	105.11	106.3	104.43	105.59	106.09	105.2	105.02	105.8	106.57	104.98	105.2	106.34	105.69	104.84	105.54	105.47	105.51	106.46	106.68	104.73	108.08	105.23	105.73	105.9	105.62	104.47	105.11	105.12	104.06	106.04	104.86	105.06	107.65	105.8	106.87	105.61	104.91	105.23	105.5	105.43	106.13	105.54	105.35	105.31	107.18	104.02	106.35
106.75	107.5	105.11	106.53	105.51	105.97	107.9	105.77	106.33	107.48	108.15	105.49	106.48	105.08	104.45	104.9	106.69	106.78	105.39	106.47	106.32	106.62	106.34	106.21	106.9	106.02	106.6	104.81	107.16	107.85	106.83	107.14	106.62	105.14	106.12	105.91	105.8	105.59	106.74	106.58	107.97	106.83	106.01	105.29	105.85	107.32	106.74	107.44	106.42	108.66
105.08	104.28	104.57	103.62	104.36	102.86	102.96	104.74	104.81	103.89	103.79	105.55	104.84	104.43	103.85	106.54	104.51	105.88	104.15	102.36	104.18	101.77	102.93	104.55	103.69	104.49	104.26	104.14	103.98	104.19	103.92	104.05	103.1	106.13	103.91	104.2	103.57	103.05	103.84	102.5	104.69	104.68	102.21	105.71	104	103.89	102.43	102.74	103.14	104.94
110.46	111.09	110.81	110.88	110.7	111.3	110.08	111.19	111.58	110.73	109.85	110.74	112.2	110.44	112.1	112.19	111.22	111.13	110.85	110.91	111.39	112.04	111.27	108.48	111.12	111.14	112.08	110.74	109.93	111.69	110.17	111	112.07	111.53	110.28	110.49	110.01	110.88	110.26	111.16	111.21	111.66	112.39	112.1	111.29	112.14	111.39	109.71	111.72	111.16
99.031	100.66	101.26	100.7	99.583	98.912	101.27	99.664	99.238	99.063	100.77	99.603	101.4	101.12	102.22	101.17	100.39	100.55	99.74	99.967	101.94	100.53	99.73	99.967	99.503	100.91	101.07	101.49	99.865	101.82	100.18	100.55	101.31	99.43	100.94	101.18	99.917	100.15	101.91	101.93	100.24	102.52	100.81	101.99	101.12	99.8	100.91	101.08	101.98	99.809
107.49	106.44	107.21	106.1	105.71	105.33	105.32	107.57	108.3	106.94	106.38	107.02	106.74	105.42	107.87	106.51	106.61	107.56	107.21	106.5	104.83	106	105.79	106.59	105.79	105.9	106.75	107.64	106.09	106.76	105.91	106.06	105.38	105.99	106.42	107.15	107.71	107.52	106.22	106.45	106.31	106.69	105.21	107.23	106.29	105.89	106.66	106.54	105.5	107.24
111.16	111.69	112.22	110.99	110.44	112.58	112.74	111.99	113.16	111.3	111.07	112.82	111.52	111.66	111.26	111.98	110.61	111.95	111.32	110.92	113.13	112.97	113	111.56	113.07	112.89	112.11	111.85	111.6	111.49	112.41	112.15	111.24	112.25	113.43	111.99	111.31	112.72	110.48	111.56	111.67	113.16	111.88	111.53	111.39	111.9	111.13	111.46	111.19	111.64
101.16	101.6	101.72	99.553	100.07	101.19	100.08	100.59	100.61	101.54	100.66	98.979	100.22	100.91	101.17	99.961	99.741	100.85	100.07	100.86	101.81	99.363	97.934	101.09	101.48	99.879	100.38	100.84	99.762	99.693	100.62	100.36	100.33	100.96	100.59	100.79	100.9	100.6	98.632	99.868	101.73	98.834	100.66	100.99	100.4	102.16	98.925	98.888	100.86	100.27
109.08	111.1	108.35	109.38	109.4	111.61	111.42	109.78	108.86	111.93	109.35	111.27	110.43	110.32	109.27	110.69	109.13	111.86	111.11	109.08	109.43	110.04	110.37	110.75	109.57	109.91	109.61	109.06	109.86	109.85	108.64	110.49	108.06	109.57	108.33	110.86	109.24	109.94	111.2	112.02	110.27	109.58	109.28	109.48	110.06	109.61	109.92	108.11	109.55	109.75
100.48	99.878	100.51	100.09	100.35	100.16	101.9	99.983	100.18	101.76	100.49	101.24	100.21	99.538	101.53	100.83	100.33	99.935	101.6	99.451	100.77	99.768	99.406	99.835	101.66	101.02	100.47	101.51	99.55	99.092	100.56	99.313	101.68	101.51	99.67	100.48	101.96	99.452	101.49	100.71	100.47	99.99	98.46	100.95	99.489	101.33	100.47	99.908	101.54	100.9
110.14	112	110.59	110.99	110.74	111.83	110.77	110.41	111.67	111.78	110.73	112	109.97	111.95	112.18	112.55	112.21	112.58	111.31	111.73	109.58	112.2	109.86	110.7	112.13	110.61	111.57	109.17	112.02	112.16	111.66	112.29	111.43	110.7	111.1	111.02	112.45	111.29	112.95	110.07	110.85	112.27	110.12	111.4	109.86	110.26	112.33	111.05	112.09	110.74
112.93	113.21	113.53	111.71	113.61	113.22	112.61	111.11	113.82	112.82	112.35	111.53	114.13	113.46	113.18	113.45	112.11	113.16	113.27	111.9	112.3	113.46	113.9	113.48	111.78	113.24	111.28	112.5	116.34	112.08	111.72	113.03	111.87	113.65	112.03	114.97	112.47	112.59	112.9	113.33	113.16	113.02	112.91	112.51	113.87	112.72	112.71	111.75	111.84	114.05
103.98	105.12	104.77	105.59	105.74	103.02	104.65	105.41	104.53	104.82	102.64	103.55	103.96	104	102.94	102.58	104.21	103.22	105.13	103.71	105.24	105.86	104.15	102.22	104	105.11	102.91	104.56	104.25	103.11	102.34	104.63	105	103.95	104.18	104.13	104.33	103.54	103.65	104.19	104.7	103.82	104.07	104.08	105.52	103.16	103.02	104.2	104.29	104.53
105.38	104.08	104.32	104.44	105.83	105.02	106.15	104.48	106.27	105.29	104.47	106.52	106.14	106.01	105.29	107.14	104.32	105.38	105.65	105.93	106.53	104.26	106.66	106.12	106.51	105.94	106.06	106.86	106.47	104.49	106	106.51	106.38	105.26	105.97	106.06	106.09	105.91	105.12	105.91	104.99	105.58	104.67	106.41	106.11	106.41	105.12	105.31	106.46	106.64
110.51	110.67	111.25	111.85	111.27	111.17	111.55	110.98	111.83	111.03	111.55	111.63	110.72	112.6	112.11	110.38	110.99	111.38	112.04	111.33	109.93	111.77	110.29	110.9	111.83	111.9	111.19	110.8	112.03	110.72	110.74	111.98	111.25	111.92	112.04	111.47	112.65	112.47	110.34	111.18	110.64	112.22	110.93	111.17	111.35	112.96	110.62	111.08	112.78	112.07
105.49	106.49	105.59	105.31	105.52	106.74	105.72	106.43	106.33	106.43	105.35	107.44	107.08	104.01	105.71	106.33	106.61	105.46	104.84	107.95	106.66	105.48	105.02	107.87	105.3	104.08	107.32	106.64	105.89	106.07	106.22	105.1	105.64	106.46	106.74	106.51	105.82	105.52	105.54	104.65	106.06	107.18	105.32	106.89	105.77	105.19	106.12	106.46	108.09	106.67
101.08	101.05	100.39	99.533	102.28	99.148	101.28	101.46	99.766	101.53	100.79	101.93	100.88	100.5	100.48	100.82	101.88	101.7	101.08	100.6	100.98	100.95	99.54	99.938	100.74	101.37	101.44	102.06	99.88	99.892	100.56	101.64	102.49	98.547	101.01	101.48	100.63	101.46	100.2	101.03	101.23	101.31	101.23	99.948	101.82	101.12	102.58	99.868	100.02	100.75
110.92	111.98	110.92	109.74	110.86	110.98	112.08	112.17	110.33	111.46	111.74	110.85	110.08	111.25	111.22	111.43	110.03	112.17	110.72	110.84	111.79	111.38	110.02	112.19	110.09	112.28	110.59	109.83	111.94	111.88	110.77	111.38	111.7	110.6	111.76	111.64	111	110.51	111	111.72	111.72	111.71	110.54	109.69	112.18	110.29	110.97	112.04	111.42	110.7
111.35	110.85	109.63	110.36	109.7	111.58	111.26	109.49	110.86	108.67	110.05	111.29	111.41	110.82	112.22	110.92	111.29	111.12	110.33	110.67	109.27	112.26	110.12	110.75	110.42	111.96	110.3	111.07	109.9	110.21	110.51	110.46	110.25	111.6	111.03	111.36	111.51	111.25	109.66	110.92	110.7	109.45	111.59	111.09	111.5	111.69	109.16	109.81	110.46	109.46
99.741	98.946	100.84	101.49	99.291	99.051	99.227	99.479	99.896	100.4	100.23	101.3	100.25	99.58	100.98	100.2	99.16	99.172	99.107	100.74	99.471	97.969	99.998	99.105	99.938	99.333	100.22	99.852	100.16	100.33	100.78	100.74	98.96	100.38	100.06	101.37	99.16	99.348	100.7	99.559	99.396	99.635	99.619	100.35	98.268	97.602	99.126	99.206	99.181	99.464
102.23	100.45	101.42	100.31	100.07	101.38	99.623	99.797	100.03	100.43	101.21	100.18	100.69	100.91	99.556	101.47	101.81	101.49	100.15	101.87	100.47	100.2	100.74	98.975	101.24	101.13	100.16	100.18	99.533	101.11	101.48	100.83	100.24	99.172	100.03	101.06	101.25	100.82	99.728	101.79	99.621	101.02	99.897	101.65	100.91	100.28	98.581	100.44	100.89	99.215
106.54	106.69	108.17	107.19	107.03	108.06	105.63	106.35	105.82	105.93	106.11	106.69	106.92	107.73	106.83	106.45	107.7	105.81	106.13	106.44	107.22	106.06	107.51	107.33	105.26	106.32	106.3	106.3	103.96	105.94	105.62	106.33	107.29	105.04	106.5	104.96	106.34	106.44	105.26	104.9	107.33	106.01	106.97	105.77	106.51	106.62	107.26	108.24	107.64	106.78
103.9	103.35	105.14	103	103.72	104.32	105.47	103.39	105.9	104	103.5	104.48	104.32	103.21	104.56	102.94	103.17	102.56	104.41	103.16	103.52	104.59	104.5	104.08	104.31	104.36	102.46	103.6	104.47	102.39	104.08	104.31	104.49	103.8	104.53	104.94	104.65	103.62	103.79	104.41	104.84	103.05	103.74	103.47	103.69	104.67	103.99	105.24	105.39	102.83
117.27	118.47	117.99	117.09	117.97	117.47	118.27	116.34	117.04	117.08	117.16	116.95	117.38	118.39	117.68	117.34	116.94	117.95	117.07	117.82	117.96	118.49	116.65	117.66	119.9	118.82	118.6	116.97	115.95	118.2	118.08	118.02	117.29	117.2	118.07	118.49	118.52	116.28	118.94	116.31	115.76	118.19	117.08	117.92	116.8	116.72	117.97	117.77	118.17	117.22
104.86	104.51	104.51	105.93	105.01	106.33	105.41	104.28	105.44	106.31	104.55	104.46	106.04	105.52	106.11	104.44	106.46	104.28	106.17	104.66	104.61	103.35	104.53	105.72	105.26	106.07	104.83	106.91	106.62	104.66	103.33	104.95	104.36	104.8	104.36	105.2	105.37	104.48	105.71	104.85	105.83	105.74	105.63	106.34	106.41	105.8	105.91	106.06	105.73	103.28
112.84	111.32	111.62	111.97	112.58	113.64	113.23	112.39	113	111.64	112.97	110.6	113.84	113.96	111.17	113.07	113.2	111.98	113.58	113.97	114.37	112.29	112.2	113.44	113.13	113.57	111.32	113	112.24	111.14	112.74	113.13	111.41	112.79	111.66	113.11	112.96	112.72	112.71	113.73	113.94	113.54	112.67	112.05	111.69	114.29	112.69	113.75	111.73	114.02
111.02	111.08	110.3	112.38	111.88	110.74	111.31	111.25	110.78	111.07	111.12	110.32	111.59	111.67	109.68	110.81	112.59	111.75	111.75	110.46	111.37	112.52	110.91	111.64	109.54	111.73	110.81	111.76	111.14	111.47	110.56	110.12	111.57	112.62	112.33	111.16	112.01	112.42	110.37	112.15	110.26	109.97	110.08	110.7	110.97	111.17	111.39	111.84	112.37	111.46
105.28	104.58	105.17	104.37	104.15	105.5	105.31	105.47	104.91	102.02	103.25	107	104.72	105.5	104.31	105.45	105.28	106.03	102.82	103.72	104.9	103.02	106.01	103.79	104.57	105.41	104.89	103.86	104.39	105.65	105.4	104.43	105.1	104.93	104.6	104.27	105.48	104.23	104.17	102.73	105.67	104.66	105.58	105.77	105.25	105.84	101.47	105.84	105.26	104.32
112.11	112.79	112.48	111.28	111.28	111.88	111.81	109.85	111.5	111.55	112.92	112.82	110.66	110.11	110.9	110.63	111.96	109.92	112.12	110.73	110.86	112.4	111.92	111.33	111.21	110.49	110.6	109.98	112.14	111.19	111.27	111.25	110.31	111.38	112	113.04	111.94	110.36	111.46	110.48	112	110.4	110.8	110.87	111.84	110.2	110.42	110	109.55	110.37
104.55	104.95	105.21	105.68	103.24	106.27	102.98	103.82	103.04	103.97	105.62	105.99	102.47	104.18	103.55	104.84	105.17	105.01	104.84	104.29	103.73	104.4	104.03	104.71	103.72	105.14	105.36	105.4	104.05	106.51	106.43	104.66	103.75	104.83	104.8	105.7	104.03	106.22	105.31	104.98	105.17	103.24	103.1	104.86	105.06	104.91	105.72	104.66	104.19	105.55
119.01	116.37	117.32	116.15	117.81	118.27	117.4	117.22	117.62	117.23	118.08	119.52	116.11	118.92	116.87	116.71	117.03	116.93	116.28	117.57	116.72	118.85	117.79	116.42	117.56	118.43	117.59	115.13	119.06	119.32	117.64	116.79	119.01	116.92	116.97	117.8	116.29	117.17	118.37	117.76	116.49	118.17	117.69	118.5	118.1	115.92	117.76	118.23	117.14	116.73
104.45	103.85	103.92	105.02	103.56	104.09	105.05	104.38	104.62	105.25	104.85	103.85	103.66	103.57	104.66	103.09	103.73	104.12	104.96	104.51	105.19	104.02	103.58	104.74	102.67	102.38	104.77	103.89	104.04	105.39	104.56	105.75	104.31	103.3	105.19	102.33	105.44	102.47	104.14	104.08	104.5	103.2	105.26	104.72	104.08	102.99	105.34	104.48	104.04	105.53
105.74	106.32	105.34	106.48	106.05	104.32	104.82	106.08	105.14	103.61	104.4	105.3	104.66	106.24	105.95	106.29	107.02	106.9	105.75	106.59	104.3	104.61	105.48	105.11	105.62	105.56	106.79	106.38	104.73	105.51	106.56	105.43	105.4	105.85	104.89	105.52	105.3	106.03	105.34	105.16	106.35	103.58	107.36	104.7	105.32	104.72	105.23	105.81	106.37	106.07
111.83	110.57	110.77	111.18	113.56	111.03	112.53	111.74	113.67	111.83	110.72	111.66	111.66	110.23	109.56	112.16	111.86	111.57	109.67	111.86	112.16	111.75	112.88	112.08	112.55	112.04	111.64	110.86	111.36	111.54	113.02	114.14	110.78	111.71	109.87	110.75	112.62	112.95	113.04	112.49	111.54	111.2	111.55	109.82	110.27	110.45	110.16	113.57	111.3	112.32
107.77	110.89	109.27	109.69	110.56	110.52	109.94	107.64	111.11	109.81	110.68	110.16	110.39	109.56	110.11	110.34	110.69	109.61	110.71	110.98	110.64	111.49	109.16	110.91	108.18	112.19	110.03	109.22	110.19	108.26	110.25	109.96	109.4	110.73	109.37	110.82	111.03	108.45	109.62	109.59	109.25	110.12	110.13	108.96	108.8	110.34	109.05	107.25	109.11	110.53
104.89	105.59	105.76	106.18	104.6	105.94	104.44	105.06	105.62	103.99	105.3	105.94	105.66	105.8	107.15	105.64	105.21	107.05	106	105.1	105.75	104.55	105.34	105.81	106.28	105.67	106.11	104.97	104.99	105.79	106.23	105.73	106.46	104.93	107.16	105.78	105.64	104.82	106.22	106.18	106.14	103.93	105.6	104.83	104.19	103.96	105.12	105.42	106.15	105.76
105.63	106.06	105.39	107.27	106.43	106.05	107.11	106.26	106.61	105.69	106.55	106.54	105.29	106.49	107.13	105.55	106.28	105.48	106.83	106.36	105.73	106.48	106.63	105.7	106.62	107.88	105.32	105.97	105.38	105.5	106.53	104.86	105.67	107.43	106.25	106.69	106.4	107.13	106.41	106.73	106.21	106.09	106.67	106.93	107.38	105.73	104.25	105.95	104.76	106.7
116.16	118.57	118.64	116.98	118.36	116.73	118.4	117.52	119.91	117.77	116.64	117.79	116.68	118.73	117.18	119.15	117.78	118.38	118.13	117.93	117.06	117.61	116.61	116.48	118.28	116.35	117.94	118.3	117.23	118.6	117.5	117.15	116.66	116.55	118.82	116.56	118.2	118.07	118.12	117.21	118.01	117.47	116.5	116.84	117.93	118.36	116.09	117.2	117.27	117.73
107.34	106.45	106.33	105.1	107.49	105.81	107.7	105.44	105.41	107.39	106.89	106.47	106.8	105.04	106.62	106.06	106.12	105.93	106.32	106.3	105.01	105.06	105.34	105.64	106.57	106.05	107.67	106.93	106.61	105.32	104.51	104.77	106.9	106.6	105.62	105.89	106.66	105.9	106.91	106.15	106.34	105.05	106.34	106.34	105.97	105.2	107.1	106.61	106.28	105.33
103.83	104.16	104.69	103.86	104.21	102.92	103.41	103.58	105.59	105.26	105.17	105.3	103.97	104.17	104.56	105.03	103.21	104.41	103.44	104.07	104.71	104.62	105.43	104.07	102.6	105.01	104.26	103.13	104.22	104.76	103.19	103.29	104.49	104.16	103.52	103.71	103.97	104.08	104.08	104.54	102.7	104.66	105.94	105.08	103.33	104.7	103.36	103.7	103.73	102.81
104.18	103.55	104.89	104.38	107.42	104.37	106.88	102.86	106.34	105.01	105.31	106.11	105.1	104.01	106.22	104.84	105.08	104.42	105.14	106.07	106.25	105.38	105.87	105.29	103.6	104.82	103.98	104.45	105.88	104.45	105.83	104.79	106.09	104.3	102.84	104.42	104.06	106.35	105.96	104.18	104.59	105.21	104.09	105.88	104.36	105.93	104.78	106.2	105.9	103.12
116.41	117.17	118.09	116.95	118.31	116.2	118.6	117.95	118.09	117.39	117.8	116.63	118.7	116.89	117.65	116.95	119.2	117.76	118.24	115.5	117.66	116.08	117.13	116.28	115.67	117.27	117.06	117.43	118.15	117.83	117.24	118	116.44	118.86	115.88	117.22	117.75	117.53	117.61	117.42	117.89	117.03	116.65	117.7	117.94	117.76	116.65	118.19	116.66	116.63
106.81	107.52	106.05	108.19	107.24	107.8	105.72	107.63	106.98	107.17	108.53	107.47	105.88	104.95	107.03	106.43	108.01	104.7	105.72	107.64	107.15	108.18	108.28	106.68	105.52	106.09	107.38	108.09	107.26	107.22	105.9	106.99	107.53	106.21	107.23	106.23	106.94	107.9	110.03	106.8	108.21	106.56	107.03	108.22	105.81	108.52	108.38	105.3	107.75	109.1
118.4	117.46	117.34	116.9	117.46	118.02	116.38	117.16	117.32	116.92	119.16	116.78	117.5	117.23	117.39	116.86	117.58	119.5	118.26	117.94	115.97	117.48	117.46	119.61	116.96	116.27	118.66	118.12	116.19	117.01	116.73	116.98	117.83	118.73	116.99	115.8	118.42	117.4	119.59	117.19	118.11	116.65	118.19	118.55	117.51	118.42	116.55	117.44	118.49	118.09
105.98	104.15	106.84	105.57	106.48	107.72	106.61	105.98	106.52	106.47	106.94	105.76	105.67	106.29	103.9	104.77	106.8	105.18	105.57	105.14	105.96	107.69	105.64	107.86	105.66	105.34	107.85	105.5	104.11	105.28	105.9	106.11	106.85	106.49	106.24	106.29	106.09	104.66	107.23	106.47	104.71	106.64	104.68	103.86	105.2	104.33	107.22	107.56	106.63	106.63
106.38	107.23	105.18	106.41	106.05	105.65	105.7	105.22	106.67	106.15	105.28	106.16	105.47	106.33	107.46	106.42	106.51	106.53	104.33	106.24	107.06	106.4	106.24	106.18	105.9	106.95	106.19	107.46	106.63	106.47	106.63	106.42	106.87	107	107.48	105.79	106.67	105.47	105.86	106.74	106.88	108.61	106.53	106.91	105.56	106.64	105.33	105.91	107.12	108.3
108.86	105.69	105.9	106.1	105.85	105.6	107.59	105.29	106.96	107.56	107.68	107.25	105.67	106.02	105.68	107.09	107.43	106.48	107.76	106.91	107.77	107.25	107.41	107.12	106.8	108.32	106.67	107.5	107.7	106.98	107.57	107.36	105.91	106.61	105.76	107.26	107.4	108.11	107.12	107.01	107.25	107.18	106.52	107.83	106.84	106.15	107.61	106.02	107.24	107.29
105.58	107.45	104.79	105.55	107.04	104.33	107.61	104.36	104.6	105.52	106.37	106.09	104.89	106.67	104.97	105.54	106.09	106.07	105.67	105.26	105.73	106.36	104.51	106.84	103.74	105.02	107.21	103.92	105.92	106.42	104.72	104.42	104.65	104.5	105.86	106.18	105.47	105.94	105.59	104.76	106.78	104.42	105.46	104.82	106.46	105.47	103.85	106.11	106.59	105.51
119.56	116.88	118.22	117.02	117.84	117.43	117.65	117.86	116.94	118.03	116.89	116.12	118.91	118.02	118.28	117.56	117.76	119.37	116.29	116.81	118.17	118.62	117.57	118.23	116.85	118.69	116.73	118.14	117.5	117.18	118.47	117.29	117.88	119.03	118.8	118.54	117.46	117.56	116.99	117.37	117.62	118.68	118.49	116.85	117.26	116.51	118.47	117.62	116.46	117.91
111.53	111.18	111.72	111.69	112.17	111.3	111.99	111.44	111.88	112.22	112.38	109.93	111.01	112.9	111.81	111.65	111.69	110.65	111.39	112.09	111.36	111.5	110.92	112.12	110.7	111.6	112.84	111.28	111.61	114.26	112.01	112.92	109.89	112.06	109.79	111.27	111.51	113.73	111.34	112.11	110.88	112.05	109.78	111.69	111.98	112.44	113.03	110.81	111.46	111.87
110.41	109.54	110.79	110.99	110.49	110.51	112.11	111.12	111.92	107.43	110	110.39	110.84	110.01	109.61	109.9	110.89	111	111.34	111.28	110.99	111.01	112.29	109.67	111.01	108	111.07	110.18	109.92	110.7	110.82	109.17	110.32	110.99	111.84	109.65	110.56	111.13	109.39	111.48	110.21	109.63	110.42	111.65	112.09	110.25	111.29	110.2	110.42	110.28
104.68	105.2	104.31	104.31	105.38	105.78	105.07	105.75	104.87	105.38	104.11	104.74	105.56	103.88	106.39	104.16	104.21	105.56	104.23	105.27	103.47	105.68	104.28	105.72	106.01	104.21	104.17	106.81	104.97	103.37	104.65	104.79	104.08	103.78	103.76	105.19	104.94	107.18	104.59	104.28	104.78	103.36	104.96	103.87	105.22	105.56	104.75	106.63	105.7	106.76
106.19	104.06	104.95	106.46	106.69	106.87	106.15	106.38	105.82	105.06	104.66	105.45	105.63	105.37	105.87	105.57	105.97	105.55	105.27	105.86	105.52	104.65	105.14	104.79	105.91	106.37	105.43	106.35	104.22	104.7	106.34	105.04	105.33	105.24	105.24	104.97	107.97	105.95	105.04	105.48	106.82	104.22	106.74	104.23	105.97	105.48	106.78	105.07	105.3	105.86
110.95	111.45	111.57	110.99	112.88	111.62	112.01	111.4	111.58	110.82	110.79	111.34	112.44	112.09	112.48	112.57	111.61	109.63	109.77	112.52	111.16	111.85	111.85	111.74	113.14	108.49	112.84	111.07	111.44	112.78	112.51	111.44	110.58	110.78	110.93	112.11	112.9	111.73	112.35	111.79	110.88	112.24	111.5	111.99	111.01	110.71	112.64	112.27	109.85	111.75
111.71	110.89	112.28	111.82	110.96	111.92	110.76	111.13	111.49	111.66	112.91	111.55	112.6	113.14	111.77	111.94	112.34	110.28	111.49	110.76	112.08	110.17	112.45	109.92	109.94	109.61	109.7	111.57	111.53	110.79	111.62	111.58	110.57	111.88	113.66	111.06	110.33	112.03	109.61	112.29	111.76	112.97	110.2	111.86	112.13	111.26	111.47	110.6	112.06	110.55
107.44	107.23	108.25	106.41	106.92	104.88	105.08	105.16	105.95	106.26	107.58	105.97	105.22	105.66	106.66	105.6	106.81	106.39	106.48	105.63	106.99	106.39	105.51	105.73	106.89	106.44	105.16	105.57	107.29	107.79	105.61	105.91	107.7	106.65	106.43	104.92	105.88	105.57	106.25	106.51	105.04	105.58	107.02	105.82	106.25	106.48	107.36	105.71	105.72	106.22
106.71	106.1	106.49	106.74	107.06	105.65	107.3	107.77	106.68	105.59	106.13	106.46	106.37	105.53	107.71	107.81	106.44	105.83	106.76	107.39	107.03	107.37	107.63	104.93	105.75	106.53	107.31	105.31	106.49	107.4	106.88	106.76	106.53	107.1	106.97	106.75	107.19	106.59	105.13	107.23	107.43	107.81	107.33	106.76	106.81	107.57	106.61	107.37	106.11	107.02
106.92	104.8	105.55	107.03	105.88	106.59	105.61	107.14	105.83	106.05	105.69	106.24	105.56	107.05	104.81	107.18	106.69	105.9	104.76	105.72	104.45	105.61	105.72	105.45	106.08	104.89	104.86	107.06	106.9	105.24	104.56	105.91	105.44	107.57	105.06	104.52	106.52	106.7	105.84	105.91	105.92	106.36	106.64	105.51	105.29	105.65	106.72	105.09	105.63	105.38
99.928	100.68	100.21	98.705	98.143	100.01	100.02	100.54	99.169	99.459	101.28	100.16	98.514	98.831	99.855	102.07	100.02	100.23	99.883	100.59	98.74	100	99.153	100.84	100.37	99.295	99.516	100.5	100.95	99.731	101.4	99.986	100.36	100.27	97.882	100.46	99.28	98.733	97.976	100.24	100.36	100.57	98.679	100.09	100.41	100.18	99.766	99.894	100.05	98.736
104.42	103.25	104.77	104.03	103.27	103.2	103.99	104.11	104.19	103.88	103.52	104.33	105.62	103.27	104.35	103.23	103	104.51	105.3	103.65	103.27	103.45	103.99	104.74	104.2	104.52	102.64	104.28	104.55	104.92	103.51	103.97	102.7	103.15	103.25	103.38	104.87	104.68	104.58	104.44	104.02	104.6	104.71	104.73	103.65	104.96	103.96	103.84	103.44	103.47
110.68	112.65	110.45	113.36	111.86	111.59	111.23	114.41	111.97	110.7	113.35	112.63	112.42	112.72	112.08	111.91	112.21	112.39	111.47	112	112.75	110.99	112.05	112.84	111.43	112.31	112.08	111.39	113.05	112.75	113.1	112.47	112.93	111.24	113.17	111.4	112.52	112.87	111.12	112.21	111.83	111.34	111.64	112.3	113.06	112.77	112.32	111.93	111.7	111.23
111.33	111.76	112.03	111.33	112.41	112.13	111.99	112.13	112.37	112.62	111.66	111.22	111.68	111.92	110.83	110.65	113.18	112.28	111.93	112.5	112.24	110.51	112.56	110.73	111.59	110.5	111.44	111.25	112.85	113.04	110.69	111.76	112.51	111.97	112.14	111.88	110.65	112.1	112.53	112.66	111.89	112.61	112.47	111.26	112.77	111.33	110.92	111.03	111.6	111.25
111.84	112.45	111.87	112.24	112.34	111.74	112.38	113.72	112.02	111.71	110.08	112.8	112.97	111.12	110.82	111.59	112.09	112.4	112.11	110.7	113.48	111.11	111.24	112.17	111.07	111.71	112.06	110.9	112.65	111.04	111.4	110.79	110.53	110.33	112.12	111.4	110.12	111.25	111.52	110.86	112.48	111.25	110.52	112.22	111.06	111.09	110.9	111.71	111.71	112.33
103.36	104.14	104.4	104.72	103.44	103.4	104.66	104.19	104.15	103.49	104.53	107.01	104.18	104.26	103.1	104.45	104.89	104.65	103.88	104.37	105.28	104.9	104.21	104.84	104.42	105.29	103.67	105.57	104.69	103.92	103.66	104.22	104.72	103.58	104	101.94	104.45	103.97	106.08	104.32	104.91	106.35	104.2	103.54	103.87	102.7	103.7	103.23	102.99	105.11
106.94	106.08	107.57	108	108.77	107.06	107.75	107.04	106.71	106.78	106.16	106.19	107.04	106.86	107.3	106.36	108.89	106.86	106.66	105.69	105.67	107.04	107.39	107.04	107.18	108.43	106.55	106.37	107.02	109.12	106.18	107.54	106.57	108.31	104.96	107.52	108.06	106.31	107.54	107.12	107.56	107.06	106.17	107.97	109.06	108.65	107.75	106.37	106.73	108.03
111.79	112.58	112.47	110.14	112.4	111.49	112.08	112.58	112.51	111.03	111.65	111.7	112.9	112.23	111.14	111	112.65	111.62	111.81	108.94	111.44	112.28	111.5	110.81	110.14	110.88	113.96	112.18	113.09	110.56	111.77	112	112.84	112.94	110.13	112.14	110.28	111.15	111.79	110.21	112.31	111.29	112.8	109.9	112.25	111.94	111.7	111.54	111.79	109.91
100.77	99.727	100.22	100.35	99.662	99.294	99.15	101.44	100.9	99.261	99.917	99.263	99.401	100.33	98.123	100.24	100.71	99.415	99.842	100.92	99.749	99.397	100.7	98.389	101.37	98.507	99.717	100.19	100.14	99.827	99.687	98.78	100.58	99.61	100.18	100.63	100.03	99.069	98.315	99.301	99.947	99.042	100.06	99.533	99.483	100.34	100.41	98.829	99.186	100.9
106.65	106.05	107.34	105.68	107.47	106.94	105.82	105.7	106.18	106.49	107.12	107.27	107	105.4	107	106.26	107.65	106.57	105.65	106.69	104.25	105.37	107.33	105.93	106.44	106.94	106.49	105.89	107.29	106.21	105.77	106.64	106.04	106.87	107.54	107.89	106.87	107.32	106.67	106.04	107.04	107.36	107.29	104.78	106.68	107.28	106.67	108.01	106.17	106.16
109.05	111.26	111.62	110.1	110.8	111.31	110.33	110.91	109.61	109.96	111.03	111.18	111.38	110.76	110.25	110.22	108.84	110.42	109.74	109.32	109.14	110.65	110.71	109.88	110.13	110.34	109.8	110.93	110.03	109.66	110.01	109.97	110.73	109.2	110.3	110.14	108.65	110.71	110.4	110.01	111.06	107.9	110.85	109.54	110.5	111.99	110.49	111.55	110.06	111.82
104.87	104.64	106.77	105.74	105.75	106.68	106.19	106.25	107.39	106.31	105.18	103.79	105.43	105.97	104.45	104.98	105.03	106.54	105.27	105.08	106.48	105.45	105.58	104.97	105.65	104.62	106.04	104.73	105.71	105.72	105.44	106.03	105.62	105.13	106.34	104.5	105.07	105.52	106.99	105.08	105.6	104.82	105.53	105.26	104.66	105.45	105.84	104.64	104.89	105.85
118.56	117.21	117.09	118.29	117.86	119.03	117.13	117.73	116.75	116.06	117.25	116.46	118.01	116.64	117.63	118.13	118.21	117.62	118.65	118.61	118.63	117.98	114.89	117.6	118.98	117.58	117.52	118.29	116.07	117.36	117.67	118.02	117.57	118.17	118.44	115.85	117.77	116.86	119.2	117.21	118.54	118.49	117.94	117.68	117.81	117.23	118.47	118.52	118.23	116.74
100.6	99.7	99.803	98.274	99.635	98.463	99.888	99.793	99.796	101.5	100.86	100.66	101.11	100.61	100.73	99.598	100.85	99.545	101.53	99.594	98.453	98.029	100.61	97.817	100.19	100.82	101.74	99.846	99.185	101.59	99.858	101.76	100.5	99.444	98.975	101.35	100.05	100.73	99.862	100.2	100.47	99.163	99.759	101.01	100.1	99.545	100.08	100.64	101.51	101.31
104.99	104.35	105.26	104.75	105.74	105.16	103.86	105.1	104.26	106.14	105.95	105.61	105.4	105.95	104.16	105.58	105.08	104.59	104.5	104.52	104.4	105.96	103.95	105.12	106.52	104.3	105.04	105.48	104.94	104.67	105.75	106.13	104.5	105.03	105.27	103.55	104.48	104.19	105.37	103.8	105.49	106.58	104.9	105.28	106.87	105.44	104.11	104.58	105.11	105.01
105.86	106.12	106.38	105.77	105.58	106.5	107.12	105.95	106.01	105.22	106.63	106.43	106.27	105.92	105.25	106.92	106.86	106.33	106.78	104.51	104.96	107.39	105.65	105.35	105.42	105.5	105.31	105.05	104.82	106.3	107.19	106.9	106.76	105.96	105.49	106.5	107.32	106.26	106.81	106.41	105.04	106.75	106.66	106.39	105.25	107.39	107.15	105.43	106.94	105.34
110.01	110.34	111.47	111.36	111.49	110.2	110.83	111.76	109.75	111.76	109.66	110.39	109.73	110.18	110.16	109.48	109.37	110.1	110.85	110.86	111.4	110.61	111.32	109.76	109.58	110.59	112.22	109.31	111.56	109.89	110.89	109.48	112.53	111.26	109.47	111.87	109.42	110.52	108.84	110.12	110.01	111.41	111.42	110.92	108.6	110.22	112.23	110.36	111.13	110.19
106.93	106.42	105.71	106.19	105.9	105.26	105.69	105.52	106.85	105.03	105.55	106.15	105.64	105.27	106.42	107.34	104.51	104.4	106.29	104.95	107.75	106.03	107.34	105.41	106.36	106.56	106.44	106.52	107.16	105.17	105.53	106.7	103.93	106.19	105.78	105.55	105.42	106.06	107.25	106.86	106.77	107.36	105.46	106.88	104.63	105.72	105.99	106.43	105.46	105.04
107.15	106.71	105.68	106.43	106.28	106.37	108.45	105.13	107.95	108.08	105.06	106.36	106.97	107.42	107.71	106.86	107.26	107.55	106.16	106.4	106.62	106.97	107.51	105.27	108.89	106.97	108.52	107.27	106.44	106.87	106.78	105.07	107.22	106.52	105.62	107	107.46	106.6	107.03	105.3	106.82	106.79	107.69	107.8	106.84	107.31	106.3	108.87	105.44	106.3
105.86	106.35	104.36	107.22	106.25	104.71	105.97	105.21	107.26	104.93	105.31	105.87	106.4	105.93	105.93	106.74	106.09	105.87	106.05	105.89	105.01	105.7	106.28	105.65	105.03	106.83	105.98	107.55	107.02	108.26	109.07	105.16	107.65	107.04	105.6	106.27	106.15	105.8	107.69	104.79	105.01	105.67	105.71	107.43	106.11	106.71	106.1	106.67	106.3	105.33
105.7	104	106.11	105.1	105.66	105.28	105.48	105.57	106	107.36	106.22	105.25	106.59	106.71	103.99	104.87	105.19	105.28	104.77	104.41	105.1	105.27	105.45	105.81	104.73	107.75	106.24	103.28	106.67	107.07	104.9	103.88	104.75	107.02	106.54	106.7	105.86	106.9	105	106.71	104.56	105.64	104.87	106.07	104.89	105.7	105.33	105.69	106.06	106.97
105.13	105.21	105.21	106.04	106.21	104.81	105.08	106.05	106.48	106.35	105.53	105.77	105.07	105.01	106.69	105.41	106.73	106.28	104.19	104.77	104.85	104.64	105.99	105.53	105.51	105.6	105.84	104.19	106.18	106.17	106.59	104.76	105.05	104.28	105.06	104.58	105.37	105.73	103.64	106.56	105.14	104.56	106.05	105.59	106.62	107.08	106.89	105.44	106.48	106.93
111.24	111.29	110.5	110.47	111.39	110.34	112.61	110.51	110.7	110.3	110.79	111.76	111.18	112.3	111.15	111.22	110.56	110.73	110.43	111.46	111.19	110.31	111.35	110	111.64	111.18	110.56	108.62	111.26	109.69	110.25	111.98	111.97	110.33	110.83	109.24	111.91	110.79	112.34	109.56	110.37	110.51	110.81	111.45	110.61	110.45	110.59	110.26	112.01	110.35
106.15	106.16	105.83	106.18	106.71	106.07	105.75	105.54	105.97	106.41	107.61	107.79	107.26	105.82	106.89	108.3	106.26	107.12	108.1	107.34	106.73	106.44	107.11	108.51	107.03	106.08	106.56	106.41	107	107.67	107.93	105.25	106.65	107.93	106.42	106.45	105.35	107.1	106.72	106.98	107.15	106.24	106.38	107.97	105.82	105.9	105.4	106.71	106.71	106.96
105.15	103.39	105.62	104.93	104.18	105.46	102.96	105.05	104.94	104.55	105.61	105.31	104.64	104.25	104.17	104.16	105.39	103.54	103.55	103.84	104.39	105.15	105.23	103.64	102.53	105.24	104.71	105.13	103.62	104.25	106.01	104.78	104.17	104.55	103.95	105.17	105.65	103.41	104.95	105.83	103.81	105.4	104.1	106.54	103.7	104.97	105.27	105.2	104.41	105.14
115.85	115.73	113.95	115.69	114.8	116.36	116.92	115.5	115.01	115.35	117.95	117.2	116.53	116.8	115.83	115.09	116.86	116.17	116.49	115.69	115.7	115.61	115.88	116.26	116.07	115.52	115.71	117.71	117.49	116.64	116.67	116.08	116.35	117.54	116.15	116.32	115.17	116.27	115.41	116.9	115.15	116.48	116.69	117.37	114.86	116.63	115.47	116.82	116.08	113.36
107.46	106.76	105.29	105.64	105.5	106.23	107.88	106.4	107.44	106.72	106.85	105.99	107.02	106.71	108.62	105.92	105.85	106.17	105.57	106.09	104.98	105.91	106.53	105.47	105.54	105.33	106.27	105.81	106.41	106.49	105.88	106.24	106.81	105.18	106.13	105.74	105.42	105.93	106.95	106.47	106.17	106.82	107.98	106.88	107.17	105.41	105.03	106.03	107.14	105.9
106.66	105.34	104.61	105.54	103.03	105.32	105.86	105.78	106.03	105.99	105.68	104.42	106.25	105.42	104.77	106.75	105.95	104.88	106.56	106.03	106.2	105.49	105.59	107.16	106.61	105.85	105.54	106.17	106.09	104.83	104.3	105.61	105.58	105.61	105.32	106.17	105.11	107.3	105.58	106.04	106.14	107.07	107.3	105.47	105.97	103.79	105.71	105.82	105.26	105.73
116.65	115.6	115.36	115.71	116.02	117.59	117.03	117	115.94	115.06	114.55	115.88	115.47	114.14	116.54	115.36	115.88	117.5	114.62	115.82	113.99	115.67	115.66	114.93	114.99	116.28	116.99	115.65	116.76	116.15	116.57	115.13	116.99	117.74	115.15	116.59	114.65	115.25	117.71	114.4	116.75	118.18	115.94	117.6	117.28	116.72	116.48	116.21	116.29	116.99
114.98	114.36	117.22	115.76	117.06	116.27	114.96	116.16	115.63	115.85	115.49	114.17	114.94	117.93	114.54	117.24	115.88	116.02	116.02	114.71	116.76	117.1	115.95	116.5	115	116.22	116.07	115.29	115.47	116.08	113.82	115.27	116.73	115.41	115.84	117.43	117.41	117.02	116.6	116.58	115.01	115.83	116.2	115.04	117.08	117.55	115.4	116.66	116.2	114.9
106.27	105.35	105.96	107.21	107	104.53	106.9	106.99	106.04	104.05	106.16	106.57	105.93	108.09	106.3	105.8	104.46	106.57	106.42	107.15	107.19	106.2	105.09	104.95	108.23	105.74	104.96	106.33	106.64	107.15	105.83	105.14	105.35	106.49	105.49	105.94	106.04	105.49	104.81	105.6	104.68	108.89	105.44	105.75	106.33	106.21	106.76	106.55	107.23	106.23
100.89	101.4	99.838	101.34	100.39	100.38	99.123	100.93	100.17	100.48	100.42	99.319	102.2	100.6	100.81	99.958	99.583	99.969	101.42	99.298	99.542	99.347	99.472	101.07	100.7	101.67	100.19	100.8	100.67	98.747	99.979	99.711	103.03	99.273	100.45	100.74	100.41	100.74	99.491	100.7	98.821	100.16	101.4	98.641	98.544	101.5	99.977	100.46	100.28	99.768
112.12	113.68	113.97	113.28	113.64	113.06	111.14	111.55	112.71	112.21	112.08	112.29	112.77	111.72	113.28	112.36	112.73	111.89	112.14	112.09	111.92	112.94	111.85	111.99	112.16	113.41	112.37	112.67	113.3	112.47	112.9	113.36	112.5	111.74	111.62	111.9	113.26	111.02	112.84	112.04	112.92	113.62	111.13	113.52	112.71	111.64	113.49	112.84	113.01	113.38
106.36	105.44	105.22	107.35	105.67	106.56	106.05	105.41	106.85	106.75	104.95	105.26	106.84	106.79	107.14	104.88	107.3	106.22	106.31	106.08	106.43	106.08	105.89	106.57	106.08	105.91	106	106.37	105.87	104.93	106.47	106.37	107.65	105.1	106.33	105.67	105.25	106.27	105.58	104.65	105.91	105.04	104.9	107.91	105.9	106.9	107.17	104.61	105.9	105.63
101.44	99.873	101.38	101.07	100.68	99.828	100.62	99.576	100.47	101.34	98.928	100.2	100.41	99.672	99.873	99.336	100.83	100.19	100.79	101.93	100.89	99.519	100.69	100.62	100.35	99.949	99.318	100.39	100.63	102.06	100.72	99.737	100.53	98.537	98.663	100.16	99.562	99.142	100.99	101.18	99.85	100.52	99.652	100.24	101.28	97.781	98.472	100.62	100.66	100.39
100.18	99.233	101.75	99.644	100.27	100.71	100.97	100.78	100.09	100.41	100.78	99.752	97.526	101.34	99.424	99.439	101.1	99.852	100.17	100.12	99.836	99.137	100.57	100.41	99.455	100.37	98.993	98.92	100.09	100.09	98.971	99.028	100.91	100.46	99.35	99.586	100.61	98.879	100.33	100.52	100.33	100.96	100.57	99.083	99.254	101.72	100.24	99.363	99.774	101.27
113.56	115.52	112.77	112.93	112.92	114.08	112.73	112.69	113.53	112.96	113.04	114.02	113.31	113.34	113.58	113.59	111.12	111.96	114.13	112.03	113.09	113.78	112.41	112.14	112.22	112.11	112.86	114.87	111.84	111.69	113.98	113.04	113.71	114.41	111.77	111.4	113.63	113.99	113.36	112.48	114.18	112.22	113.61	113.39	113.93	112.74	112.97	113.66	110.47	113.22
105.39	105.69	106.52	104.9	106.42	105.29	106.11	105.93	105.52	106.71	106	106.32	107.21	104.56	105.74	106.72	106.06	104.81	105.04	104.71	104.78	105.88	105.73	104.85	108.54	106.35	106.56	104.97	104.57	105.72	104.75	105.68	107.46	106.65	104.69	105.1	106.28	106.13	106.25	106.46	105.49	105.45	107.12	105.88	105.04	105.05	104.81	106.41	106.23	106.53
105.58	106.82	107.21	104.61	107.65	105.6	105.45	106.03	106.43	107.61	107.7	106	106.08	107.12	106.54	106.4	106.51	105.84	107.9	106.25	106.48	107.84	105.66	106.26	106.23	107.13	106.71	106.06	105.58	107.39	106.76	105.12	106.34	106.51	106.84	104.5	107.54	105.37	106.71	105.13	106.7	106.06	106.67	105.8	107.48	106.6	105.45	105.68	106.89	106.35
107.45	105.38	104.91	106.45	106.34	106.72	105.73	107.08	106.32	107.83	107.66	106.3	107.62	106.63	107.52	106.15	105.79	105.57	104.3	107.13	105.63	107.08	107.82	106.71	108.14	106.51	107.53	105.9	107.07	108.3	107.69	106.22	107.16	104.86	107.74	106.62	107.25	106.76	106.94	106.71	107.13	106.66	105.73	107.01	105.14	105.31	107.78	106.51	108.06	106
104.54	105.17	104.41	105.34	105.05	106.17	104.29	102.63	104.02	105.43	105.23	104.53	104.18	103.96	104.66	104.49	104.74	103.05	105.98	104.29	103.59	103.54	103.75	105.84	104.5	102.19	105.46	105.92	104.95	106.12	106.43	102.75	105.38	104.01	103.72	104.76	103.88	104.9	104.7	104.71	104.04	104.65	102.85	105.8	104.69	103.5	104.23	105.1	104.75	105.08
100.72	99.704	98.445	99.691	100.45	100.95	99.261	98.93	98.62	101.15	100.94	99.17	99.074	101.23	99.672	98.869	100.76	101.55	99.484	99.602	99.156	100.36	98.379	100.13	99.309	98.894	98.923	99.175	98.17	99.038	100.2	98.758	97.972	98.425	98.782	100.36	99.921	100.22	98.256	100.17	100.02	99.986	99.33	99.356	98.912	98.061	100.29	99.999	101.76	99.81
110.86	111.32	112.6	110.56	111.4	109.81	111.56	112.23	110.11	111.76	111.27	109.92	108.98	110.48	111.61	109.99	112.04	111.37	110.53	110.69	111.66	110.99	111.57	112.73	110.78	111.12	110.81	111.64	111.35	110.86	110.59	112.03	111.9	111.63	111.88	110.41	113.09	110.54	110.85	111.44	110.32	111.03	111.39	111.87	110.42	110.07	110.77	112.19	109.81	110.58
106.59	105	106.31	105.69	105.01	107.5	105.66	108.13	105.27	105.77	106.32	106.01	105.77	106.16	106.08	106.8	105.57	106.87	106.66	105.9	104.29	105.81	107.29	105.13	105.76	105.37	106.39	106.82	105.99	107.27	105.13	106.67	106.8	106.6	106.11	106.31	105.37	106.76	105.43	105.76	106.55	105.23	107.48	106.22	106.67	106.34	105.66	106.7	105.79	105.32
105.36	106.94	105.93	105.35	106.68	106.27	106.27	104.17	105.24	105.98	107.38	108.16	105.08	105.54	106.21	106.67	106.44	104.95	107.72	106.06	106.28	108.5	106.42	106.01	107.13	106.26	107.11	107.5	108.34	107.62	106.59	105.74	107.53	106.19	105.48	106.53	106.3	106.33	105.69	106.02	107.34	105.99	107.23	107.52	106.51	105.31	105.91	107.86	106.04	107.49
105.63	104.7	105.37	105.99	106.03	104.94	105.3	107.15	106.35	106.17	104.9	105.39	105.55	105.37	106.14	107.57	105.81	106.12	104.01	107.09	105.62	105.22	107.42	106.74	105.52	105.62	106.86	105.2	105.71	104.1	106.07	104.86	106.83	105.46	104.53	106.27	106.08	104.98	105.81	107.46	106.84	104.82	104.85	106.33	104.91	105.15	106.3	106.72	105.28	105.05
112.3	113.38	111.86	113.4	112.59	111.58	111.56	111.53	112.36	111.07	112.43	112.03	110.64	112.89	112.38	112.15	113.98	112.77	112.05	112.15	112.7	112.69	112.25	112.56	109.94	109.8	112.57	112.92	112.99	113.38	110.3	112.48	112.09	112.6	112.45	110.42	111.93	110.91	112.72	111.35	112.69	111.63	112.65	111.98	111.3	111.47	111.36	112.66	111.22	111.49
104.3	106.05	104.08	103.16	103.52	104.36	104.11	104.14	103.86	103.84	104.65	105.3	102.48	104.88	104.39	102.33	105.8	103.82	104.86	103.85	104.97	103.67	104.9	103.22	104.26	103.47	104.38	104.2	105.41	103.03	105.77	104.42	104.84	105.09	104.64	104.58	105	104.05	103.26	103.1	105.17	105.54	105.9	104.97	104.89	105.72	105.33	103.89	104.6	104.01
103.61	106.45	105.68	105.29	106.16	107	106.44	107.41	106.18	106.36	105.38	107.21	105.05	104.25	105.39	106.28	106.41	105.32	105.66	108.11	106.47	106.02	106.27	106.18	105.18	104.87	105.37	107	105.78	105.47	106.14	105.44	106.51	105.68	105.81	106.16	106.45	104.68	107.88	107.28	106.47	105.27	105.44	104.83	106.05	105.29	105.18	106.34	106.68	106.35
105.74	105.19	106.19	105.38	105.93	104.98	103.73	105.91	106.12	104.05	105.37	106.06	107.11	105.71	106.37	105.27	104.65	106.46	106.01	105.26	107.53	106.41	105.32	104.42	105.95	105.95	106.25	105.59	106.94	104.48	103.99	106.11	104.71	105.82	105.68	104.73	105.53	105.37	105.79	105.25	106.93	105.39	106	104.41	107.29	104.32	105.37	103.16	104.73	108.3
112.33	110.44	111.1	111.49	111.64	110.66	111.82	111.34	111.2	110.16	111.07	111.69	110.57	111.21	111.23	110.66	110.11	111.22	111.45	111.65	111.45	109.94	109.96	110.83	111.92	109.75	112.21	111.28	110.78	110.43	110.73	110.44	110.81	111.36	111.73	110.87	110.64	110.62	111.29	111.4	112.47	110.72	111.07	111.09	111.55	111.85	111.8	110.94	111.12	111.47
105.14	103.78	106.15	104.78	104.11	102.57	104.01	105.31	103.81	103.58	105.54	103.88	103.81	104.79	103.98	103.91	103.93	104.41	103.79	105.13	104.73	105.06	102.94	104.74	105.24	102.23	104.42	105.09	105.6	104.22	104.58	104.37	103.87	103.96	103.59	103.84	103.48	103.08	105.96	103.1	104.22	104.52	106.33	103.92	104.42	105.15	102.92	105.5	104.71	103.54
106.28	107.15	106.79	106.7	107.53	107.73	107.92	106.63	107.04	106.8	106.77	107.47	105.89	105.19	107.46	108.22	105.83	105.69	105.85	106.19	108.07	105.93	106.68	106.85	107.44	105.45	106.34	106.76	107.78	107.63	107.9	108.67	106.5	106.7	106.4	107.9	106.42	105.04	106.65	105.65	105.73	105.52	106.69	107.63	106.51	105.5	107.14	105.6	106.35	107.35
102.65	105.4	103.66	103.28	104.67	105.49	103.76	104.28	104.87	104.51	103.07	103.64	104.93	105.16	103.5	104.65	105.96	104.01	103.44	103.65	104.22	104.01	104.05	104.45	103.72	104.18	105.34	102.32	104.41	104.05	102.77	101.81	104.74	105.95	101.32	104.18	104.14	102.63	105.11	105.19	104.47	105.14	103.56	106.15	104.46	103.27	102.35	102.9	104.54	105.6
105.63	105.74	104.7	104.86	106.89	107.19	107.11	106.09	105.29	104.49	104.88	105.97	105.37	104.68	106.69	105.48	107.35	105.63	105.58	105.45	105.41	105.42	106.57	105.92	104.92	105.83	104.38	105.57	103.39	106.56	105.78	104.11	106.49	104.43	106.54	105.07	106.27	106.51	104.87	106.61	106.69	106.05	104.49	106.04	106.01	105.99	105.62	104.46	103.8	105.99
106.94	106.1	105.95	106.26	105.18	105.34	106.19	105.51	107.29	105.28	105.68	106	104.7	106.54	106.12	107.03	107.99	105.82	105.29	105.46	104.36	106.64	106.4	106.08	107.9	106.67	105.24	106.42	105.14	106.46	105.36	105.35	107.25	105.75	106.91	106.02	105.37	106.17	104.34	106.06	107.03	107.36	105.47	106.48	105.77	106.59	106.28	106	106.27	105.7
105.94	105.14	105.51	105.97	104.41	105.88	105.06	106.32	104.39	106.55	104.48	105.93	104.36	105.31	106.08	106.72	105.26	104.31	106.19	105.47	106.46	107.7	107.2	104.63	105.36	106.22	104.92	106.73	106.18	105.53	105.4	105.68	105.25	105.81	104.52	105.95	106.67	105.21	106.1	106.06	105.05	108.16	106.87	106.68	106.44	106.5	105.26	105.73	106.73	105.21
105.06	105.76	104.97	105.54	104.49	106.09	105.78	106.51	105.57	106.01	106.46	106.39	106.55	105.6	105.94	106.4	106.22	107.07	104.8	107.17	106.18	105.43	106.96	106.93	107.06	104.71	105.8	105.03	106.26	104.86	105.3	106.22	105.25	105.5	106.83	107.04	104.34	106.43	104.46	106.52	104.95	106.09	106.71	105.18	105.88	107.4	104.69	106.9	104.84	105.26
99.893	99.74	101.18	99.47	99.926	98.852	97.723	99.916	99.935	99.462	100.87	101.16	99.08	97.191	100.3	100.34	99.059	100.38	100.37	100.62	99.125	98.973	100.11	99.694	100.05	99.233	99.747	100.02	100.68	98.733	100.6	97.913	101.75	98.01	99.789	100.37	100.66	100.79	101.6	99.432	99.565	98.977	99.76	99.474	100.87	99.022	98.543	100	100.27	99.213
106.05	105.8	104.89	106.64	105.37	106.34	104.48	106.22	104.89	106.37	105.86	106.93	106.4	106.29	104.32	104.9	105.86	105.39	105.71	105.36	106.47	105.89	105.13	105.9	105.24	105.27	105.2	107.27	104.43	103.51	105.41	104.93	106.85	105.98	104.49	105.32	106.31	106.22	104.51	105.43	105.24	104.98	105.79	105.1	106.69	105.8	106.11	104.47	105.39	104.45
105.74	105.53	106.51	105.7	105.45	106.14	105.12	105.51	105.77	107.01	105.1	105.57	105.26	104.87	104.25	106.42	104.81	105.68	107.28	107.15	106.71	104.95	106.28	105.2	106.55	105.27	105.04	107.37	105.65	106.6	105.11	105.16	106.21	105.1	105.91	104.61	105.49	105.35	106.19	107.37	104.68	105.41	104.37	105.64	104.22	105.81	104.94	104.66	105.77	104.91
107.03	105.97	105.4	106.4	107.52	106.29	106.1	107.09	107.33	104.31	105.08	105.72	107.67	106.48	107.47	106.29	106.34	105.93	107.5	105.62	107.52	108.16	108.68	106.7	107.85	106.46	107.87	107.94	107.29	106.74	107.5	107.36	108.47	106.55	106.96	106.02	106.94	107.26	107.63	106.92	105.99	107.45	107.03	108.34	106.74	108.24	107.4	105.74	106.06	106.32
100.01	99.143	99.849	100.01	100.43	99.917	100.46	98.929	100.33	99.794	100.86	98.922	100.91	100.13	99.231	99.131	99.98	101.92	100.95	100.88	99.6	98.808	99.134	101.15	98.92	100.02	100.72	100.02	99.039	100.05	101.11	101.49	100.97	100.81	101.26	102.4	101.19	99.269	100.01	99.408	100.31	100.49	99.499	100.39	99.702	101.13	99.788	100.72	100.76	100.7
107.29	105.74	106.2	106.4	106.44	105.55	104.52	105.08	104.54	105.45	106.37	105.38	104.84	105.67	105.79	105.83	105.58	104.32	106.22	105.58	104.58	105.38	106.1	106.11	105.27	106.63	105.18	104.68	106.03	105.23	106.12	105.52	106.7	104.46	106.78	107.53	106.2	106.62	104.65	104.63	105.4	105.19	105.57	106.38	105.15	107.52	105.62	105.07	104.71	105.34
98.777	99.923	100.11	101.08	101.12	98.958	100.3	100.16	100.59	99.474	97.671	99.524	99.095	100.29	100.39	97.988	99.538	99.895	99.634	101.31	98.836	98.488	100.2	98.891	101.13	100.52	101.1	98.836	100.43	100.64	99.802	100.34	99.963	99.13	99.188	100.09	100.07	98.99	99.114	98.892	100.27	99.272	99.513	99.003	99.572	98.604	99.682	99.411	100.27	100.41
105.57	106.37	103.94	104.58	107.02	104.05	105.27	105.54	106.84	106.45	105.07	108.57	103.9	105.35	106.35	105.79	105.89	105.11	105.88	105.49	106.71	105.54	106.32	105.35	105.32	105.66	106.73	105.47	106.83	104.94	105.41	104.02	105.8	105.54	105.4	104.78	104.52	105.13	105.35	106.04	105.64	105.01	103.9	106.63	104.58	105.47	104.15	104.51	106.48	105.38
114.52	112.5	115.05	113.79	113.84	113.83	112.05	113.02	113.47	114.25	113.76	111.14	112.36	112.87	111.87	112.95	113.69	114.63	113.76	111.16	113.16	114	112.44	113.89	113.64	112.98	112.78	111.98	113.83	111.26	113.08	113.07	111.61	112.73	111.66	111.14	112.88	113.81	111.6	112.27	112.49	113.03	112.3	114.49	112.81	113.18	112.6	112.55	111.82	112.62
104.49	106.17	104.81	104.19	104.53	104.79	105.87	105.79	103.3	104.74	104.84	105.86	104.22	104.44	105.78	105.2	105.18	104.26	102.08	103.99	103.13	101.68	103.55	105.57	103.24	103.71	104.26	105.97	105.15	104.7	105.37	104.39	105.64	104.85	104.91	105.68	104.34	103.44	103.63	104.25	103.57	102.83	106.42	105.23	104.22	104.97	103.79	106.1	105.55	104.61
117.17	116.68	115.96	116.77	114.85	117.1	117.68	116.97	118.37	118.34	118.16	117.25	117.29	116.88	118.22	117.49	118.83	117.23	117.61	117.74	117.86	117.51	116.89	118.21	117.64	117.12	117.42	116.04	117.62	116.3	118.25	117.28	117.97	118.46	116.87	117.72	117.47	117.38	117.2	118.66	117.74	115.74	117.24	116.73	118.28	116.99	117.04	115.85	118.35	117.83
102.83	105.45	104.95	103.54	106.46	105.1	105.46	105.02	104.61	104.54	105.52	107.07	106.43	104.6	103.98	105.48	106.18	105.94	105.87	104.52	105.6	104.41	105.3	104.76	106.5	104.73	103.76	107.45	105.23	104.36	105.23	104.96	105.55	106.25	104.77	105.59	104.23	104.39	104.33	105.97	104.66	103.6	104.4	105.52	105.16	105.51	104.76	103.36	105.52	103.55
99.299	99.682	98.897	99.77	99.057	100.34	98.594	99.459	99.254	100.13	99.839	100.15	100.19	100.4	98.782	100.42	99.726	99.394	97.47	99.972	99.16	97.181	98.481	100.09	99.91	99.197	99.851	101.74	99.429	99.733	100.29	99.922	97.997	100.07	98.717	97.932	99.369	98.126	98.291	99.595	98.328	99.085	99.37	99.579	98.419	99.754	100.23	99.635	98.921	100.88
104.79	105.67	106.35	105.65	106.56	105.13	105.51	106.22	105.89	105.89	104.32	105.03	106.38	105.97	105.09	105.61	106.79	104.7	104.09	105.1	105.76	105.72	106.12	104.88	105.46	104.2	105.18	107.28	105.9	104.89	105.13	106.1	107.02	105.83	103.75	106.72	105.92	104.85	105.34	104.83	105.52	105.86	106.22	105.1	105.61	105.91	106.72	104.68	105.36	104.45
106.47	106.71	106.15	105.47	107.27	106.94	105.22	105.99	105.59	105.23	107.1	104.78	106.6	105.15	106.18	104.32	105.73	104.92	108.52	106.65	104.38	106.39	105.83	107.4	105.69	104.83	106.29	105.67	104.75	105.41	107.9	105.71	106.69	105.77	107.54	105.18	106.75	107.5	105.8	105.11	106.27	103.96	107.03	106.44	105.77	106.68	106.46	107.07	106.95	105.16
105.88	105.82	104.63	106.32	105.72	106.52	105.08	104.55	106.63	104.67	104.88	106.16	106.05	106.48	105.15	105.85	106.9	106.53	104.7	105.5	105.02	106.23	106.73	105.44	104.5	107.37	105.66	106.04	104.04	104.36	104.42	105.13	104.1	104.63	104.18	104.69	104.2	106.97	104.9	106.39	106.91	107.59	105.48	104.59	103.66	104.08	107.72	105.19	105.24	104.27
106.27	106.32	107.1	106.36	107.43	105.5	105.83	107.21	105.9	106.22	104.92	106.21	105.64	106.16	106.16	106.19	106.49	105.84	107.18	106.84	106.14	105.73	106.56	107.56	104.49	105.94	106.72	105.33	106.58	105.78	106.41	106.18	107.88	107.23	106.36	108.31	106.16	106.27	106.94	107.59	105.15	105.59	106.64	106.36	107.53	106.15	107.53	106.75	107.01	105.83
106.18	104.08	105.2	103.92	104.9	104.07	103.41	103.11	105.38	103.91	103.48	102.46	106.95	103.75	104.12	102.61	103.82	104.83	104.24	105	102.72	105.73	104.46	104.08	104.12	102.65	104.61	103.2	104.4	103.88	104.9	104.33	105	103.68	104.67	103.63	103.87	104.4	104.74	104.37	104.39	104.1	103.82	103.77	104.38	103.59	104.62	104.04	104.27	103.91
115.85	115.76	116.7	116.43	115.74	117.05	116.35	115	117.18	115.9	115.93	115.34	115.95	116.16	117.74	117	116.17	116.11	116.57	116.13	115.76	115.98	115.72	116.51	115.84	115.25	115.87	118.03	116.68	117.58	116.59	117	116.23	117.24	114.02	115.49	116.08	116.71	116.07	116.26	115.7	115.72	116.59	117.59	116.93	116.43	115.25	115.85	116.9	115.08
104.93	103.96	106.27	105.18	105.03	103.83	104.26	104.21	102.97	104.62	104.45	104.99	105.77	102.32	102.71	103.94	105.03	103.48	105.63	103.56	103.58	103.18	105.16	104.96	104.84	104.17	104.65	105.07	104.29	104.03	104	104.97	104.4	103.68	105.37	104.75	103.27	104.19	104.45	104.34	103.79	102.45	105.96	103.96	104.72	105.83	103.56	104.33	103.6	103.38
100.44	100.49	99.525	100.46	98.076	99.166	100.2	99.594	99.626	98.793	100.86	99.395	99.409	99.6	100.86	97.807	99.623	100.7	98.988	99.282	99.524	99.568	100.77	100.42	100.41	99.7	99.75	98.799	99.194	99.927	99.956	99.986	100.45	100.33	100.03	99.342	99.578	98.956	99.509	100.19	100.61	99.936	99.798	99.656	100.69	100.15	100.42	100.81	100.36	101.74
105.99	105.89	104.72	104.53	106.51	106.3	107.76	106.27	106.51	106.65	105.79	105.97	106.25	106.63	106.03	107	106.54	105.59	106.49	106.98	106.28	105.48	106.15	106.51	106	105.68	106.46	107.1	107.13	105.77	105.99	106.02	106.02	105.58	106.35	106.09	106.13	104.37	105.7	106.59	106.58	107.07	106.37	107.27	106.17	107.47	106.05	106.48	107.35	105.7
110.9	109.64	108.15	109.31	110.85	110	110.38	110.3	109.01	108.44	110.16	110.16	111.26	109.41	109.58	110.2	109.15	109.85	109.74	108.91	110.24	109.85	108.05	109.78	109.65	111.25	111.06	109.88	111.7	110.9	110.61	110.5	109.8	109.33	111.13	111.91	109.66	110.45	110.58	108.61	109.97	109.64	109.93	110.59	109.31	109.25	109.56	109.86	110.91	109.11
106.6	106.55	104.93	105.63	105.02	104.94	105.49	106.65	106.08	106.35	105.93	105.2	105.41	104.17	104.6	106.87	104.5	106	103.6	106.4	105.87	105.62	105.76	104.81	105.18	106.48	104.56	106.48	106.53	103.81	106.12	104.87	106.02	106.15	104.82	105.6	105.71	105.29	105.78	106.82	104.44	106.06	105.46	106.51	106.04	106.97	104.07	106.61	105.23	106.26
99.707	99.7	100.47	99.596	99.759	100.03	100.66	99.191	100.48	99.83	100.52	99.098	101.38	99.631	98.605	99.737	98.19	100.26	100.85	99.881	100.78	99.473	101.4	100.48	98.872	98.543	100.45	99.967	100.42	98.63	100.62	99.848	98.9	99.334	101.39	98.915	99.427	99.865	100.73	100.09	99.866	98.978	98.826	98.925	101.54	98.495	100.16	100.63	99.646	98.432
106.54	105.69	105.96	105.67	105.93	105.05	103.96	104.34	104.96	105.28	105.78	104.38	105.77	106.01	105.37	105.3	104.86	105.56	106.55	104.91	106.32	105.82	106.16	105.94	103.62	106.29	106.02	106.14	105.17	105.61	104.12	105.02	105.91	106.7	106.16	105.81	105.96	107.37	103.29	105.66	103.74	104.86	107.07	105.22	105.53	105.78	105.88	105.08	105.8	106.28
106.25	104.73	106.28	104.61	105.81	105.58	104.71	105.51	104.02	107.45	105.8	105.58	105.7	105.56	106.09	105.34	105.67	107.01	106.44	105.33	105.86	105.8	106.17	105.89	106.33	105.72	107.48	106.32	107.1	107.61	106.26	107.34	106.04	104.89	106.28	105.26	106.68	105.65	104.87	106.49	106.89	106.44	105.9	106.78	105.49	106.99	106	105.6	106.18	105.71
116.91	118.72	116.95	117.97	116.61	118.07	117.41	118.37	116.7	117.3	117.65	116.58	117.6	117.71	118.9	119.22	117.92	116.8	117.37	117.45	117.7	118.13	117.49	117.87	118.45	117.95	117.88	117.33	117.68	117.91	117.63	117.81	118.08	117.78	117.48	117.96	118.86	117.52	117.8	118.54	117.63	117.95	117.46	118.9	119.03	116.41	118.6	117.77	118.17	116.48
118.19	117.53	118.75	117.2	118.17	116.82	117.64	116.89	118.55	117.86	118.34	117.89	119.33	115.31	117.27	118.07	117.93	118.04	119.76	117.57	117.46	116.7	118.57	119.49	118.45	117.81	115.79	118.71	119.23	118.16	117.05	116.47	117.49	117.49	117.28	117.18	117.33	118.93	117.91	118.01	117.5	118.52	118.39	118.16	117.34	117.93	118.58	117.54	118.36	117.8
104.02	104.22	104.66	104.44	105.28	103.16	104.19	105.15	104.74	105.16	104.18	104.68	104.45	104.91	103.35	105.88	105.18	103.95	103.52	103.61	103	104.3	102.68	104.42	103.12	105.89	104.19	103.36	103.17	103.18	104.14	104.87	104.75	102.92	104	103.57	105.91	105.21	107.08	104.3	104.01	105.66	105	104.31	105.14	104.72	103.77	104.98	105.16	105.5
109.72	110.87	111.34	111.31	112.43	110.46	113.63	110.6	112.26	110.82	110.83	111.65	111.42	109.99	112.65	111.06	111.1	111.34	111.54	112.17	112.76	110.04	110.5	110.92	110.26	110.1	111.31	110.49	112.12	110.57	111.88	112.75	109.99	111.25	111.32	111.33	112.15	112.42	110.59	110.93	111.07	112.47	111.86	111.85	111.07	110.69	110.74	111.52	111.07	110.28
104.19	105.46	105.93	102.98	104.89	105.6	105.92	105.31	104.2	107.12	106.54	106.06	104.81	104.62	103.98	103.82	105.84	103.5	104.32	104.09	105.7	104.98	105.59	104.06	105.87	103.95	105.73	104.44	104.32	103.78	103.72	104.6	106.24	105.13	103.48	104.59	106.07	104.83	105.15	106.01	103.46	105.59	105.34	103.78	105.76	103.69	104.24	104.33	104.36	104.53
107.06	106.27	106.72	104.09	104.32	105.92	103.97	106.25	105.44	103.37	105.46	104.84	105.72	105.77	105.18	105.11	105.09	105.17	105.26	106.37	104.92	106.51	103.24	104.91	107.51	103.59	105.88	105.57	105.95	105.17	103.86	104.96	106.56	106.11	105.39	105.03	107.4	105.59	105.65	104.97	106.04	106.63	106.33	107.06	104.59	105.24	104.43	105.16	103.49	104.7
114.16	110.35	113.3	111.29	112.21	112.73	112.78	111.75	112.61	112.73	113.4	112.58	112.98	113.39	113.13	114.16	111.83	112.31	113.15	114.17	113.1	113.16	113.1	112.73	112.38	111.28	113.9	112.36	112.66	113.29	112.82	113.81	112.65	113.34	112.94	113.48	111.43	111.99	111.96	113.11	113.99	113.01	112.11	114.04	112.92	112.97	111.94	112.14	112.97	113.05
104.87	104.95	104.69	105.56	104.78	104.38	105.85	106.25	105.23	106.45	104.34	106.81	107.77	106.46	104.48	104.77	106.67	105.71	105.02	106.13	106.96	105.32	104.98	105.17	105.97	105.86	106.68	104.76	106.74	105.47	107.29	104.37	106.8	105.61	107.26	106.8	105.45	105.93	105.52	104.17	105.29	105.57	106.7	105.1	106	105.75	105.01	106.5	105.58	105.47
98.654	99.623	100.48	101.33	99.738	99.995	99.201	100.27	100.88	100.86	99.064	100.17	100.08	100.45	100.03	98.595	99.2	99.816	101.2	98.948	98.358	100.06	99.195	100.32	100.3	99.144	99.129	100.21	101.26	99.046	100.86	98.712	99.875	99.838	98.36	99.954	99.454	99.495	98.808	100.4	98.649	100.37	99.011	101.14	99.899	99.051	99.013	99.843	100.62	99.891
106.86	107.03	105.09	105.74	105.09	107.19	105.51	104.83	104.88	106.89	105	104.99	107.02	106.7	107	105.44	106.66	105.46	107.02	106.31	106.04	106.8	106.53	104.18	105.94	105.65	105.92	105.13	106.42	106.12	106.8	104.83	106.36	105.78	107.37	108.1	106.1	105.89	106.13	107.19	106.13	105.24	107.68	105.48	105.95	106.68	107	107.84	106.25	104.64
103.96	105.25	103.93	105.65	105.48	104.19	105.41	106.25	106.35	106.3	103.58	106.64	104	104.11	105.02	103.47	104.52	103.45	105.95	104.92	104.97	105.37	104.37	104.56	105.65	105.01	106.67	105.09	105.34	104.79	106.28	104.31	104.98	104.94	104.91	104.47	103.94	103.95	105.36	103.68	104.71	104.04	103.94	103.63	103.53	104.17	103.91	103.3	105.21	103.22
110.2	109.53	110.24	110.49	110.43	111.25	110.59	107.81	110.97	109.59	108.2	110.64	109.02	108.4	109	108.01	109.16	109.41	109.52	109.04	109.93	109.58	110.87	109.99	108.78	108.88	108.87	112.09	109.57	109.89	109.5	110.19	109.77	109.82	109.46	108.57	110.12	108.83	108.37	110.27	110.01	110.17	110.81	108.52	109.29	110.07	108.6	109.6	110.1	109.16
106.82	107.15	107.41	107.06	107.65	108.1	105.57	107.51	107.94	104.31	108.26	107.62	106.54	107.27	106.69	107.19	105.3	106.56	106.94	108.51	108.69	108.48	107.38	105.99	107.68	106.59	107.14	107.02	107.13	107.24	106.08	107.16	109.14	108.05	107.84	106.26	107.26	107.11	106.77	106.11	106.31	108.08	106.74	106.73	107.32	106.5	106.84	106.98	107.71	107.1
100.35	100.38	100.01	99.559	101.23	100.56	100.79	99.866	101.15	100.4	100.62	99.207	99.953	101.46	99.718	100.85	101.33	100.9	101.23	100.98	101.41	100.52	101.25	100.4	100.21	101.4	101.14	100.57	100.23	99.804	99.425	101.35	101.75	99.049	98.691	100.91	101.97	102.38	100.78	100.16	99.023	100.11	100.41	100.3	101.38	99.682	101.23	100.52	100.85	99.802
106.86	106.63	105.37	105.48	105.89	107.69	107.9	106.41	105.56	107.48	105.38	105.39	104.58	107	105.36	106.58	107.62	104.88	105.77	107.01	105.87	105.5	105.78	106.01	106.35	105.65	106.8	106.3	105.99	105.75	105.24	106.41	105.32	105.65	103.78	106.48	107.02	105.71	107.42	106.43	105.1	106.99	106.04	106.98	107.19	105.97	106.69	104.37	106.23	105.98
99.619	99.823	97.848	100.1	100.36	98.475	100.04	99.411	100.39	101.53	99.458	99.325	100.87	98.674	98.13	98.292	98.663	99.203	99.627	99.722	101.41	99.085	100.35	100.56	99.446	101.61	99.111	100.34	99.863	98.92	98.476	99.672	100.06	98.823	99.208	100.18	98.99	99.164	100.06	99.726	99.019	99.816	99.811	98.478	99.135	100.16	101.43	99.285	100.34	100.8
102.76	104.08	103.99	103.41	103.71	104.26	103.26	103.9	103.36	104.6	102.48	103.12	104.31	102.7	104.22	104.43	104.56	104.38	103.58	103.89	102.39	103.36	104.23	103.25	104	102.91	104.07	104.01	103.98	103.4	103.68	104.3	103.76	102.68	105.34	105.48	104.67	104.09	102.22	104.61	103.77	105.23	105.29	104.62	103.8	103.59	104.58	104.37	103.79	103.88
110.31	109.7	110	110.8	110.16	108.15	110.94	109.69	109.49	111.41	109.4	109.45	109.2	109.83	109.95	109.38	111.34	110.31	109.78	109.91	109.96	110.55	110.98	108.51	110.45	110	110.77	111.04	110.51	109.45	108.77	110.11	111.48	109.75	110.58	109.17	110.36	110.53	111.04	109.72	109.69	110.86	110.06	110.24	109.64	109.79	110.04	110.72	108.7	109.44
116.21	119.67	118.82	118.01	117.41	117.88	118.21	117.92	118.3	117.29	117.79	117.02	116.04	117.02	116.34	117.76	116.88	116.78	117.87	118.81	117.29	117.94	118.11	116.98	117.17	119.11	118.27	118.12	118.6	117.34	118	117.76	120.2	116.84	118.74	117.81	117.07	117.31	117.26	117.22	117.08	117.41	117.93	118.11	115.8	116.96	117.4	119.68	116.62	119.62
109.55	110.93	109.99	110.2	110.73	111.52	111.85	110.59	110.69	111.65	110.71	109.82	110.28	111.4	110.45	110.47	110.16	111.2	111.89	109.92	110.15	110.23	110.83	110.56	110.83	111.34	111.18	109.73	110.49	112.41	111.53	112.85	110.57	110.05	109.63	109.37	109.73	111.43	109.66	111.53	110.61	111.15	111	110.83	110.45	108.8	110.36	112.18	111.23	110.01
105.17	106.45	104.96	104.87	106.39	105.84	105.47	105.33	108.57	105.39	104.72	105.47	105.57	105.27	105.28	106.54	104.2	104.64	106.71	105.83	104.62	106.52	106.89	105.24	108.02	104.56	106.11	105.87	106.27	104.72	105.67	105.82	105.13	106.86	106.04	105.21	105.3	104.96	105.52	105.32	105.18	105.75	104.44	106.03	105.72	106.36	106.51	107.03	105.24	106.57
113.09	112.63	111.57	111.98	111.66	112.54	112.16	112.52	110.84	112.01	110.72	112.78	111.35	110.98	110.37	111.05	111.09	112.84	111.16	111.86	111.54	112.86	113.06	113.58	113.38	111.1	112.62	109.81	112.48	110.87	111.79	112.2	112.14	111.14	112.13	111.59	110.95	112.83	111.8	111.97	112.31	112.08	112.21	111.36	109.91	110.99	112.2	111.45	112.25	111.83
99.828	101.04	100.03	102.59	101.28	100.19	100.39	99.408	99.184	99.3	101.48	99.916	100.42	100.13	101.21	100.01	102.31	101.92	100.67	101.68	100.41	100.54	99.727	99.976	101.16	101.14	99.252	101.01	99.978	101.52	101.85	99.78	101.48	99.943	101.02	101.38	100.17	99.694	100.3	102.17	100.3	100.92	98.293	99.072	100.04	101.47	100.76	100.49	101.9	101.37
113.07	111.78	111.57	112.54	112.34	112.87	112.72	112.02	114.1	111.58	112.53	111.52	112.35	112.34	112.47	114.27	111.3	110.94	112.76	111.29	110.62	110.83	113.16	113.6	112.47	111.16	112.41	112.82	111.86	112.71	112.71	112.14	111.07	111.1	111.3	112.1	112.97	111.13	111.58	111.86	112.73	112.62	113.17	112.17	111.37	111.6	111.66	111.53	111.25	112.82
107.93	105.55	107.38	108.16	106.14	106.68	107.35	105.8	107.04	105.25	106.8	107.11	107.2	107.27	106.1	106.19	108.59	107.21	106.16	106.19	107.26	106.85	106.73	106.43	106.26	107.41	106.98	106.24	105.92	106.83	105.38	107.87	106.63	105.05	107.25	106.03	107.36	107.14	106	105.95	107.42	106.42	105.68	107.14	108.42	105.96	106.69	107.42	107.16	106.7
104.56	106.26	106.63	106.58	104.9	104.61	106.69	104.81	104.55	106.02	104.43	106.14	104.6	104.58	105.1	105.1	105.29	104.86	104.43	104.22	105.54	105.61	104.7	106.21	104.23	106.5	103.41	104.15	104.9	105.71	105.86	104.91	104.67	104.35	105.06	106.74	106.45	103.8	104.28	104.79	105.19	104.66	104.85	103.53	105.13	104.54	103.75	106.86	105.02	104.21
106.73	106.12	106.67	104.84	106.54	105.98	109.39	107.06	107.51	106.67	107.22	107.35	106.32	106.54	105.35	105.61	106.06	107.52	106.44	107.94	106.85	106.72	104	106.87	106.11	105.1	106.55	107.08	105.98	106.41	106.43	106.33	105.32	106.4	105.98	106.31	105.21	104.63	106.04	108.28	106.87	105.63	105.84	106.64	106.95	107	107.82	107.01	106.01	106.11
111.54	110.45	110.7	112.51	112.17	112.47	112.71	112.6	112.38	111.75	114.55	111.99	112.27	112.63	112.51	111.89	111.72	114.07	111.91	111.82	111.15	111.46	110.4	111.55	112.85	111.59	112.59	111.85	113.76	110.07	111.05	112	111.67	112.27	111.52	111.82	112.01	111.32	112.57	110.75	112.17	112.14	111.62	111.71	113.37	112.89	113.32	112.95	110.25	111.92
105.03	108.86	105.48	106.57	107.09	105.13	105.46	106.89	107.79	106.67	105.54	105.57	106.59	105.6	106.72	106.37	105.52	106.45	106.27	106.21	106.04	106.15	107.04	108.22	107.75	106.01	105.92	104.61	106.1	107.99	106.34	106.24	106.12	106.89	104.65	106.37	105.42	106.31	107.77	105.26	105.78	105.77	106.9	105.15	107.08	106.11	107.6	104.44	106.78	105.57
109.66	112.73	111.36	111.86	111.61	112.02	112.08	112.12	112.29	111.88	112.27	111.97	111.02	112.06	110.92	110.64	112.16	113.21	112.13	111.37	110.99	110.33	112.53	112.22	112.64	112.08	109.81	111.34	112.59	111.71	112.07	111.92	110.36	111.78	111.6	110.6	112.21	111.91	113.67	111.69	110.62	111.89	112.55	110.18	112.2	111.4	111.42	110.85	112.73	112.41
105.98	106.4	105.74	105.33	104.44	105.23	104.6	106.08	105.2	104.18	106.65	104.8	105.21	105.94	103.88	104.87	103.95	105.97	105.05	105.03	106.54	105.82	105.5	104.73	105.95	103.88	105.96	104.07	105.48	105.33	105.6	105.98	105.82	105.43	103.95	104.46	104.67	103.75	107.07	104.42	103.57	106.93	105.44	104.66	105.69	105.05	105.33	104.66	104.92	106.22
101.9	98.611	100.93	100.42	100.44	101.4	99.71	100.43	100.05	100.4	100.87	100.75	103.21	99.689	99.252	101.78	100.19	99.592	103	99.71	101.37	100.98	99.703	100.86	99.764	99.151	100.8	100.13	99.785	100.95	98.797	100.93	101.24	101.18	101.23	100.88	101.33	101.71	99.814	99.681	101.56	99.398	99.934	101.05	100.4	100.92	100.58	100.9	101.22	100
110.08	112.82	111.35	111.45	111.77	112.11	112.61	111.51	112.07	110.5	110.2	111.91	112.63	111.32	111.02	110.98	110.94	113.18	111.25	112.56	112.63	112.32	111.54	112.68	111.23	112.51	109.52	112.5	110.14	112.32	110.74	111.41	111.03	112.13	111.66	111.61	111.24	111.77	110.62	112.69	111.9	111.79	112.94	111.49	112.95	111.75	112.24	112.63	112.35	112.35
105.41	105.17	103.09	104.28	104.97	104.84	104.39	104.05	105.12	105.35	104.83	104.51	106.07	104.9	105.34	104.64	105	105.48	105.06	104.21	105.61	104.81	103.56	104.38	105.08	105.06	104.72	105.57	104.87	104.84	106.06	104.71	104	104.73	105.04	106.04	106.38	104.55	105.19	104.55	104.18	103.93	103.76	104.39	104.79	104.63	105.55	105.01	103.05	104.85
113.46	113.02	111.84	112.73	112.62	112.34	111.92	111.67	112.28	112.33	112.55	111.35	111.36	112.7	111.86	112.7	112.21	111.43	111.99	112.61	110.03	113.5	111.46	113.19	112.88	108.94	111.36	111.65	111.06	111.7	111.58	113.23	113.02	110.89	113.04	112.86	111.38	112.14	112.13	111.52	113.31	112.06	112.73	110.9	112.27	113.73	111.7	111.78	112.32	110.12
111.75	110.89	111.06	111.87	111.07	111.72	111.1	112.9	112.33	112.45	111.86	110.93	113.05	110.69	111.9	111.63	111.78	111.57	109.15	110.6	110.16	112.69	111.43	111.8	111.74	110.56	110.36	113.08	109.7	110.32	109.48	112.72	111.79	112.28	111.16	109.91	110.94	111.05	110.28	109.76	110.12	112.1	112.62	111.09	111.87	110.06	110.96	111.78	110.21	112.38
104.66	104.86	104.52	107.25	106.05	105.05	106.38	106.3	107.01	105.57	105.99	104.97	107.15	105.17	106.47	106.02	106.44	105.95	104.58	107.24	106.08	105.62	105.11	106.21	106.34	105.66	106.19	104.77	106.07	104.65	104.5	105.71	104.46	104.23	105.32	104.95	105.71	105.78	106.19	106.11	105.92	105.05	106.2	105.24	106.08	104.86	106.62	104.45	104.69	106.36
101.19	100.37	100.28	100.37	99.244	101.13	99.363	100.08	101.66	100.3	102.1	101.36	100.08	100.6	100.52	99.916	101.69	100.59	98.922	100.23	100.84	102.1	101.14	100.95	101.05	100.81	100.91	100.54	100.05	98.611	100.83	100.83	100.49	99.534	100.17	101.1	100.29	101.05	101.55	101.02	99.136	100.14	101.3	100.14	100.51	101.11	99.222	100.4	99.116	101.05
105.58	106.85	104.09	104.2	105.03	103.76	104.43	105.22	105.96	105.19	106.24	106.38	105.9	104.3	105.51	103.91	106.1	105.85	105.66	104.59	104.55	105.03	105.82	104.98	104.8	105.86	105.25	105.06	104.65	105.07	107.16	106.04	103.98	105.67	105.83	106.4	104.03	105.53	103.79	107.81	104.56	106.15	105.96	105.13	107.03	105.82	105.74	105	105.93	105.21
100.55	99.703	99.694	99.548	100.51	99.923	100.02	99.328	101.36	101.55	99.529	100.16	101.69	100.84	100.35	100.48	99.081	99.626	100.36	98.736	101.38	98.834	100.81	99.914	102.34	101.55	98.416	100.89	100.4	99.961	100.98	99.631	99.336	100.06	99.469	100.87	99.93	99.937	100.14	101.07	100.74	99.298	101.1	99.767	102.57	100.9	100.44	99.366	100.7	100.38
104.34	104.1	104.57	103.87	104.21	103.43	104.47	105.15	103.92	105.15	103.47	104.68	104.84	104.9	103.2	105.42	104.51	103.65	105.64	104.29	102.95	103.63	103.33	103.09	103.1	105.29	103.93	105.46	104.94	104.45	103.39	104.86	104.25	103.55	104.96	104.13	103.27	103.97	104.98	104.62	104.45	102.92	103.94	105.57	103.01	103.56	105.39	102.49	103.67	105.31
105.64	103.86	104.7	105.04	105.78	107.1	106.42	105.89	105.31	103.74	107.26	105.43	105.47	105.48	107.36	105.57	105.59	105.08	105.14	104.95	104.06	105.71	106.6	105.12	106.82	106.26	105.69	105.41	106.23	106.44	106.11	105.83	105.67	105.93	104.19	105.05	105.85	106.66	105.72	104.46	105.48	105.66	105.39	106.57	107.51	104.94	104.25	106.44	104.55	104.52
109.36	109.86	109.09	110.55	110.54	110.29	110.92	108.97	111.51	108.34	109.64	109.74	109.67	109.08	110.38	110.02	110.68	109.26	110.21	110.37	108.82	109.34	110	109.72	108.97	109.94	109.72	111.52	111.14	108.98	110.56	110.94	109.47	111.39	109.97	108.75	109.87	109.23	111.09	109.57	112	110.97	110.96	110.46	109.13	108.64	111.03	108.82	110.94	109.12
105.94	104.11	103.8	103.07	104.35	105.05	103.8	104.19	103.41	104.22	104.76	103.7	103.41	106.24	103.03	104.07	104.22	106.43	103.51	103.71	103.83	104.31	105.01	104.34	104.63	105.29	103.75	103.01	104.05	104.13	104.35	103.93	102.77	103.04	104.53	102.11	103.61	104.28	104.27	105.98	102.83	103.63	103.64	104.36	104.84	103.71	103.29	102.69	105.78	103.76
101.07	100.93	99.818	99.976	100.24	100.89	100.86	100.26	100.85	98.579	100.5	99.963	100.05	100.34	101.56	101.12	99.647	101.43	102.26	101.53	98.282	100.53	100.06	100.8	100.48	100.13	99.562	101.33	98.768	99.981	99.617	100.96	99.569	100.13	100.94	101.96	102.07	100.65	101.25	101.85	98.972	99.514	98.582	102.29	100.89	101.7	101.32	100.94	99.466	98.841
104.21	104.13	106.98	105.96	106.02	106.25	106.94	105.89	105.57	105.77	105.98	105.33	106.31	105.1	107.02	106.93	107.42	107.2	105.18	106.68	106.33	105.29	105.33	106.45	106.76	104.86	107.8	106.65	106.52	106.45	106.35	105	105.73	104.53	104.55	106.58	106.1	107.56	105.58	106.01	107.6	106.4	105.47	106.74	105.73	104.89	105.27	107.03	106.34	105.12
106.65	105.82	106.1	106.53	106.86	106.31	107.51	107.5	107.46	105	105.42	105.76	106.37	105.79	107.83	104.26	106.49	106.34	106.51	105.52	105.7	106.22	105.8	109.27	106.82	107.17	108.26	106.77	106.69	104.83	105.57	106.53	107.59	107.61	104.18	107.45	106.33	105.3	106.54	106.51	107.91	106.25	107.37	107.48	107.27	105.76	107.16	106.84	107.76	107.36
104.06	104.77	105.05	106.13	103.89	105.24	104.67	104.25	104.26	104.81	105.27	104.31	104.57	103.2	104.71	105.97	104.31	104.78	104.43	104.13	105.77	104.6	104.63	104.53	104.19	105.03	105.75	105.71	105.56	104.11	104.15	106.34	104.54	103.73	104.19	103.87	105.18	103.61	105.28	103.72	104.26	104.97	103.98	105.78	104.44	103.51	105.23	104.1	104.33	106.29
111.82	111.31	111.34	110.28	110.79	110.3	111.31	110.5	112.5	111.85	110.61	111.89	111.11	110.36	110.1	109.79	111	110.84	111.91	111.76	109.96	112.88	111	111.49	112.48	111.5	110.69	110.5	110.79	112.34	108.54	111.66	113.46	110.43	111.39	111.94	109.95	110.85	112.24	111.64	111.48	112.45	111.88	113.29	110.11	110.95	110.23	111.19	110.94	110.67
103.71	104.96	103.39	105.22	102.54	103.62	103.57	103.78	101.39	103.76	102.86	103.46	104.92	104.79	105.47	105.65	104.73	103.06	103.93	104.65	103.95	104.54	103.28	103.03	105.05	104.37	103.78	106.11	105.29	104.14	103.53	104.18	105.03	105	103.08	104.72	103.99	104.06	106.44	104.92	104.14	103.4	104.56	105.02	102.51	104.55	103.46	103.32	105.98	103.97
110.26	110.83	111.03	111.34	109.62	110.09	109.74	110.62	109.55	111.37	112.06	110.03	110.5	111.7	110.62	109.95	110.16	110.28	111.03	110.43	112.97	109.88	110.81	109.47	110.58	111.8	111.86	111.67	109.54	111.12	109.7	109.89	111.35	109.73	110.14	109.82	111.55	109.84	110.7	110.39	111.1	111.24	109.45	110.47	108.4	109.94	110.18	110.47	110.06	110.21
111.76	111.62	110.48	111.37	113.52	110.05	111.71	110.71	112.17	111.68	112.86	111.09	112.38	111.83	112.28	111.79	111.55	112.55	112.49	111.26	113.38	111.48	111.76	111.99	113.39	112.46	113.61	111.14	109.47	110.53	111.98	113.8	113.26	112.49	111.87	112.65	113.25	111.89	112.98	111.29	112.71	111.86	112.43	111.55	114.41	112.13	111.93	112.79	112.51	111.41
103.34	103.66	104.08	105.78	106.12	104.26	106.04	106	106.24	104.67	104.54	105.42	105.43	106.48	105.46	105.38	105.72	105.17	106.49	105.22	106.66	106.44	104.61	104.59	106	105.26	105.28	103.53	105.07	105.34	104.96	106.57	105.21	105.95	105.37	105.83	105.59	105.37	105.09	106.36	105.24	104.79	104.67	104.68	105.92	105.92	105.6	104.85	104.34	105.97
106.25	106.4	107.47	107.49	106.44	105.89	107.52	106.31	107.83	106.12	107.14	106.53	106.3	107.22	107.24	106.16	105.49	107.18	106.97	105.96	106.45	106.8	105.12	107.3	106.73	107.68	107.04	106.42	105.29	105.27	106.99	107.2	105.45	105.8	104.13	105.99	105.15	107.59	106.3	107.62	106.33	106.8	106.93	106.45	107.51	106.76	106	106.48	106.24	106.7
101.1	99.7	100.91	100.33	100.85	101.33	100.37	99.508	99.604	99.398	99.892	100.69	97.801	99.262	99.785	99.541	99.854	98.691	98.827	99.526	100.64	99.85	100.8	100.31	98.97	101.07	100.17	100.07	98.911	99.426	99.649	99.087	99.289	100.04	98.826	98.789	99.174	99.867	98.992	99.568	99.129	100.33	100.17	98.73	99.822	100.04	97.912	100.61	99.018	100.74
111.11	108.91	110.63	110.78	109.84	109.3	109.74	110.96	109.88	109.48	110.4	109.94	109.34	109.65	109.78	110.64	109.72	109.59	110.22	109.39	110.33	109	110.49	111.79	110.36	109.78	109.77	109.72	109.7	109.69	107.83	111.78	109.74	109.77	109.01	111.92	110.37	110.17	110.47	110.85	111.51	110.19	110.24	109.17	109.89	110.63	109.26	110.45	109.54	109.19
105.25	106.2	105.84	104.71	106.2	104.7	105.11	104.88	104.64	105.89	105.19	105.77	105.55	104.43	106.5	106.56	105.52	106.8	104.77	106.43	105.56	106.8	105.41	105.22	104.39	104.77	106.88	104.98	105.23	105.51	105.83	105.38	105.68	106.19	106.34	105.74	105.4	106.45	106.32	107.24	106.7	107.15	105.34	106.91	106.9	106.61	105.38	105.12	104.94	105.16
107.25	104.2	103.75	105.93	105.47	104.31	103.21	104.45	107.52	104.96	105.94	106.01	106.2	105.5	105.87	105.93	106.76	104.75	106.24	106.06	105.46	105.87	105.72	105.48	105.36	104.66	105.06	106.19	107.06	105.92	105.22	104.86	105.86	106.83	106.08	104.85	106.08	105.19	104.37	106.06	106.02	104.97	105.23	105.97	105.61	106.43	106.91	105.8	106.08	104.88
108.8	110.7	112.52	111.55	110.44	111.64	111.35	110.08	110.85	110.58	110.71	110.42	110.76	111.7	110.94	110.88	110.92	111.4	111.44	110	110.91	110.28	110.97	110.88	112.08	110.15	110.82	110.86	111.75	109.44	110.03	110.09	109.3	110.73	109.91	112.36	110.59	111.26	111.57	110.84	110.44	111.63	112.21	111.12	110.16	110.83	110.44	110.64	110.06	111.28
99.716	100.64	99.706	100.62	101.42	101.52	100.76	99.285	101.99	99.561	99.703	101.04	100.67	100.22	100.92	99.35	99.122	100.1	100.1	100.9	102.17	99.201	100.39	101.03	100.24	100.85	102.01	100.64	99.013	100.32	103.06	101.47	99.296	101.66	100.02	102.32	101.54	100.67	99.519	99.988	99.566	100.8	100.11	100.65	100.45	100.61	100.89	101.35	99.414	101.23
110.18	110.11	109.13	110.89	109.27	110.41	110.82	110.58	109.74	111.93	109.47	109.69	109.92	111.58	109.9	110.19	111.66	110.13	111.12	109.27	109.97	111.62	111.05	110.25	110.59	111.25	109.72	108.96	110.9	109.75	108.9	109.33	110.77	111.5	110.67	110.99	110.3	109.68	110.55	108.53	111.54	110.76	109.83	109.91	109.82	109.91	109.86	110.73	109.06	110.78
110.51	110.27	109.5	110.23	111.32	110	111.58	108.6	110.89	110.82	110.22	112.49	110.34	110.76	110.11	110.06	110.37	109.66	109.71	110.26	109.87	109.3	109.94	110.76	110.1	108.7	110	110.93	110.38	110.48	110.41	109.33	110.62	108.35	109.37	111.18	110.07	109.19	109.79	109.99	110.79	110.87	110.62	111.52	109.08	110.98	111	109.27	109.56	111.1
105.18	106.23	106.07	105.58	106.08	106.41	105	106.32	106.06	104.23	106.9	103.33	105.5	105.73	105.78	106.06	104.7	106.24	105	106.99	105.61	104.11	104.8	105.62	104.95	105.36	104.73	108.05	105.68	106.22	105.63	105.63	105.37	105	106.41	104.85	107.75	104.45	104.8	105.67	105.01	106.62	105.47	106.55	105.94	106.91	106.16	106.92	104.86	106.07
106.95	108.02	107.1	106.22	109.14	107.14	106.83	105.85	108.21	108.36	106.14	105.73	106.63	105.94	108.14	107.19	107.49	107.2	107.31	105.75	106.09	106.93	107.46	107.95	107.87	107.23	106.5	106.74	107.64	107.13	107.09	107.36	105.51	107.36	107.42	107.75	106.47	106.36	107.16	106.8	107.82	109.09	108.46	107.31	105.57	106.49	107.13	106.38	106.16	106.3
100.34	100.55	98.499	100.93	101.34	99.297	100.49	102.08	100.41	102.02	101.08	101.84	101.97	100.18	100.38	99.577	100.76	100.4	99.231	101.99	100.34	101.46	101.27	100.38	100.08	99.565	99.035	101.81	100.46	99.914	99.746	99.257	101.55	100.83	100.25	99.606	100.45	99.702	98.928	100.78	100.21	100.72	102.77	101.5	100.51	101.6	101.49	99.169	100.83	101.27
110.67	110.9	111.6	111.05	112.82	109.62	110.88	110.16	111.06	111.25	109.53	110.52	110.02	110.2	110.29	110.21	111.77	111.35	111.28	110.36	111.91	111.68	111.43	110.06	111.04	110.15	111.53	110.7	111.33	110.78	110.51	110.71	110.45	108.93	110.27	110.29	110.14	110.52	109.68	109.64	110.79	110.93	111.48	109.51	111.97	112.72	111.71	109.38	112.02	110.82
111.52	111.96	111.83	113	113.43	112.81	113.71	112.81	113.11	112.6	113.7	113.34	112.21	112.2	112.14	113.09	113.07	113.47	113.47	112.31	112.4	110.94	112.11	112.68	113.11	112.6	112.97	113.06	112.92	113.63	113	112.45	113.22	112.59	112.9	112.39	113.18	112.83	112.59	113.71	112.93	111.6	114.64	114.06	114.68	113.06	112.63	111.89	111.98	114.97
104.27	106.2	104.62	105.06	105.37	105.56	106.04	103.38	106.38	105.46	105.18	106.52	104.46	106.17	105.11	104.97	106.24	106.04	105.62	105.36	104.26	105.6	105.96	104.19	103.62	105.6	104.83	105.89	105.67	104.85	105.8	106.62	105.02	106.27	105.85	105.59	105.05	106.25	105.1	105.64	105.09	106.22	105.63	105.64	104.95	105.97	103.48	105.22	106.91	106.89
103.93	105.47	104.43	106.02	104.62	106.02	106.35	104.91	104.61	104.87	106.55	106.1	105.66	106.26	103.74	105.81	104.83	106.55	105.07	105.71	106.71	106.1	105.06	105.53	105.8	105.28	106.25	104.65	104.84	106.06	104.34	106.23	105.26	105.64	104.93	106.17	105.28	104.86	106.59	106.59	106.68	105.97	104.7	104.9	105.05	106.61	105.86	105.68	105.56	104.92
112.12	110.14	113.16	112.28	111.43	111.43	111.93	111.03	112.2	110.28	111.35	111.3	110.81	110.04	110.82	112.71	111.28	109.45	111.02	110.62	110.62	110.39	110.76	109.01	111.29	112.47	111.2	112.62	110.36	112.36	111.31	111.36	111.81	111.73	110.64	111.24	112.01	111.31	111.24	111.75	110.83	110.47	111.62	112.36	111.58	110.05	111.37	112.4	111.05	110.82
104.48	106.2	105.49	104.83	107.07	105.04	104.99	105.44	105.34	106.29	103.95	104.17	106.82	106.64	105.8	105.28	107.23	106.55	105.15	103.65	105.57	106.33	105.54	106.83	104.71	106.89	104.55	104.83	106.81	106.43	105.86	105.36	105.68	108.55	105.79	107.03	105.54	105.26	106.26	106.79	105.67	105.25	105.38	104.92	106.17	105.06	104.01	106.2	104.42	105.72
100.68	100.92	99.44	99.302	102.04	102.5	100.97	100.98	100.92	100.5	102.06	102.72	100.59	101.55	100.93	102.03	100.08	100.63	100.74	100.23	100.96	100.42	100.9	101.22	100.47	100.63	100.13	100.8	101.65	101.37	101.27	101.84	100.92	101.64	101.05	101.33	100.96	100.36	102.01	101.81	100.47	102.83	101.34	102.12	101.44	100.74	100.87	102.4	101.63	101.1
104.76	105.47	105.48	105.97	104.67	105.25	104.75	104.75	105.57	105.04	104.65	106.06	105.23	107.38	105.73	105.81	105.56	105.6	105.98	106.56	103.08	104.78	105.26	105.72	105.86	106.08	106.44	107.04	103.99	106.04	105.86	104.98	105.92	105.11	105.38	106.01	104.73	103.94	104.46	105.35	104.91	106.35	106.49	105.98	105.03	106.1	104.68	106.15	106.08	105.82
105.1	104.68	105.03	104.54	105.38	107.49	104.28	106.92	106.31	105.23	105.7	106.37	106.63	104.33	105.86	104.43	105.39	105.9	106.43	107.24	104.94	105.67	106.05	104.07	105.52	104.99	105.01	104.68	106.11	105.17	105.66	105.54	104.39	106.84	105.66	105.03	106.04	106.44	104.65	106.13	104.61	106.09	104.38	105.28	105.26	105.57	106.86	105.61	106.93	106.98
105.08	106.29	105.97	105.75	108.16	106.86	106.28	106.8	107.2	106.83	108.18	106.81	106.05	105.65	106.11	107.27	105.83	106.12	106.2	106.45	106.46	108.03	107.68	106.98	105.85	106.47	106.8	106.52	106.25	106.95	106.03	106.8	106.71	107.8	105.6	106.78	106.64	107.4	104.59	106.65	106.33	104.95	105.64	106.26	107.14	106.81	106.07	105.84	106.9	105.99
113.57	111.15	111.42	112.61	111.6	113.23	112.56	111.13	111.38	111.64	112.43	110.77	111.89	110.1	111.36	112.53	112.97	111.09	110.68	111.06	111.43	112.43	110	112.42	111.18	110.5	112.21	112.47	112.81	112.38	110.38	110.39	112.21	111.44	111.57	111.04	112.34	110.71	111.35	111.7	111.69	111.89	111.24	110.65	110.25	113.06	110.78	112.44	110.55	110.33
106.11	104.32	107	105.74	106.69	105.39	105.68	106.53	106.23	104.8	106.16	105.55	104.81	107.12	106.82	105.97	105.15	106.59	105.12	106.11	106.19	104.22	107.52	106.79	102.99	104.63	105.6	105.23	105.7	103.97	106.56	105.09	106.17	104.31	105.39	104.18	105.92	106.7	106.02	106.24	107.49	107.66	106.5	106.38	105.8	106.48	104.43	105.4	104.96	105.42
100.53	100.13	97.917	101.39	100.41	100.18	101.09	101.41	101.12	101.24	100.33	100.1	101.26	98.808	100.04	99.214	100.51	101.46	100.03	101.55	100.53	98.729	101.4	99.553	99.805	100.08	99.838	99.167	100.54	97.447	98.961	100.2	98.923	101.11	100.96	102.33	99.902	100.32	99.919	100.46	100.68	100.77	99.957	99.727	99.851	100.34	98.374	99.577	99.967	101.1
104.34	104.12	103.33	102.62	105.42	103.43	106.07	104.48	105.06	102.9	104.23	103.36	104.47	102.57	103.52	104.25	103.88	104.44	104.07	103.23	103.9	104.79	103.77	103.47	103.4	104.54	104.57	104.92	102.63	106.4	105.77	103.75	105.07	105.34	105.69	104.86	104.47	103.18	105.25	104.84	104.22	104.35	103.85	104.47	102.97	103	105.43	103.77	104.21	103.62
106.11	105.62	106.46	105.5	106.35	105.17	106.96	105.43	107.22	105.91	104.93	105.69	106.62	106.11	106.84	106.01	108.36	107.11	106.54	105.34	106.46	104.59	106.27	107.56	103.11	104.97	105.38	104.42	105.88	104.92	105.96	105.88	108.11	105.55	107.69	106.15	105.08	107.27	105.09	106.77	105.39	106.21	105.09	105.29	106.45	107.07	105.87	105.62	105.07	104.82
105.78	105.21	103.17	103.24	105.47	105.71	105.25	105.22	106.03	105.69	105.32	106.56	106.93	106.14	104.68	105.7	106.39	104.9	105.51	105.61	106.39	106.84	105.34	106.26	105.25	105.13	105.33	105.3	105.76	105.51	104.8	105.99	105.07	106.38	106.21	104.98	104.42	105.57	106.86	105.83	106.69	105.81	104.11	103.2	104.84	104.37	105.44	106.29	106.25	105.22
106.63	106.51	106.34	105.39	106.87	106.29	106.74	105.07	106.16	106.64	104.11	106.05	106.38	105.04	106.02	107.14	106.55	104.72	105.24	104.71	105.46	107.21	109.03	105.12	107.89	107.77	105.04	107.76	106.32	105.39	108.47	106.77	105.91	105.21	106.54	107.27	105.3	108.28	105.82	106.18	106.42	107.34	105.49	106.35	107.29	106.33	107.92	107.71	106.73	104.32
104.03	106.51	105.54	106.26	105.54	105.06	105.13	106.38	106.69	103.89	104.26	104.63	104.41	102.86	104.38	104.3	105.81	106.21	104.88	104.4	104.43	106.04	104.64	104.62	104.69	105.04	105.65	104.16	105.49	107.05	105.32	104.52	104.35	105.62	104.58	103.42	104.95	105.77	105.02	105.04	104.51	105.64	104.33	104.28	105.47	105.98	106.01	104.96	106.3	105.14
106.74	105.74	105.92	106.43	107.2	105.69	105.82	106.62	106.14	107.6	107.58	107.14	107.02	108.08	107.01	106.94	104.36	109.75	108.64	107.43	107.72	107.31	108.6	107	107.06	107.09	106.89	107.56	105.45	105.95	105.69	105.94	107.97	107	106.9	106.93	105.74	107.48	106.13	106.87	106.09	108.54	107.52	105.93	105.47	107.49	106.64	107.11	106.87	107.04
100.78	101.4	100.83	99.893	101.03	100.87	99.892	100.36	99.591	99.22	100.92	99.558	99.777	99.043	99.655	99.901	101.36	100.37	103.22	100.01	98.986	100.29	100.43	101.93	100.94	100.4	100.52	100.11	100.99	99.093	100.91	98.242	98.725	100.06	99.114	100.44	98.758	99.365	101.17	101.15	99.412	98.908	100.02	99.749	101.71	99.634	101.49	100.63	99.234	99.984
111.29	112.06	112.74	111.68	112.82	112.46	111.98	113.8	110.37	111.66	112.35	111.16	112.96	111.37	111.76	111.11	112.23	110.93	111.27	112.59	114.05	109.72	112.07	113.06	110.12	111.49	112.5	112.3	112.05	112.65	111.9	112.66	110.85	111.1	111.38	113.1	112.2	111.6	111.68	112.24	111.07	111.58	112.44	114.33	111.56	111.41	111.82	111.6	112.19	111.45
110.98	112.31	111.53	110.81	111.13	108.89	109.26	110.53	113.33	111.89	110.1	110.75	110.28	112.62	108.98	111.48	111.01	110.47	110.46	111.56	112.01	112.02	111.82	111	109.95	110.91	111	109.61	110.32	111.08	110.38	110.73	111.17	111.6	110.97	109.73	109.64	111.11	110.83	111.14	111.69	110.39	108.82	110.21	109.46	110.16	111.23	110.37	109.65	110.46
105.48	104.65	106.52	105.29	106.34	105.5	105.27	106.31	106.99	106.78	105.05	103.3	106.6	106.2	106.57	106.14	106.83	107.98	107.08	105.58	105.58	104.52	106.24	106.03	105.43	104.24	105.86	104.88	105.88	106.34	107.66	106.98	105.64	105.84	105.69	104.06	106.71	104.68	105.96	107.78	105.77	104.78	107.79	104.6	106.68	105.74	106.47	105.98	105.58	106.77
117.21	115.32	117.25	117.29	116.29	117.08	117.98	117.4	118.19	118.14	118.43	117.98	117.44	117.55	116.06	116.51	118.33	117.83	118.84	117.9	116.61	116.96	117.63	116.93	118.51	117.88	118	118.43	117.17	117.36	115.58	116.68	116.7	119.57	117.36	117.45	118.58	119.01	116.46	117.15	118.43	118.14	117.9	116.93	117.27	118.45	117.77	118.57	117.75	117.74
111.01	109.36	110.76	110.31	110.88	109.48	109.8	109.92	109.73	110.9	110.11	108.95	110.57	109.48	109.86	111.84	109.84	110.88	110.87	110.6	109.04	110.16	109.6	112.56	110.78	111.51	109.62	110.08	109.95	109.24	110.75	110.25	111.31	109.7	109.29	110.38	110.35	110.45	109.98	111.36	111.27	109.43	110.15	111.76	110.37	111.5	109.56	109.87	110.84	110.41
106.94	105.29	105.2	106.6	105.13	104.32	106.46	105.29	104.44	105.79	103.86	103.8	106.21	106.03	104.86	105.89	104.46	104.07	106.73	105.85	105.54	105.78	105.39	106.17	104.46	107.72	107.43	107.6	105.02	104.58	106.01	104.39	105.68	106.24	104.24	105.6	106.38	104.82	104.75	106.18	105.33	105.36	104.81	104.67	103.96	106	105.08	105.07	107.4	107.17
106.06	105.64	105.02	106.74	107.02	105.57	105.08	107.64	105.49	103.26	106.26	104.35	103.4	105.68	104.39	104.5	105.98	105.98	107.36	104.7	106.01	106.9	104.48	105.86	106.31	106.47	106.5	104.98	106.07	105.3	104.34	105.38	105.84	106.06	105.78	105.67	106.24	105.25	106.41	104.7	105.76	104.13	104.75	106.92	105.74	106.07	105.41	105.04	105.47	104.69
111.47	112.58	111.01	113.12	110.84	111.6	111.59	113.02	113.13	113.88	111.04	110.68	112.49	112.54	112.98	111.76	111.39	109.63	110.72	113.07	112.26	111.84	111.83	111.87	111.88	109.98	112.66	112.23	112.42	113.11	112.76	111	109.48	110.95	112.57	111.24	111.92	112.23	111.94	113.44	112.34	110.75	112.01	111.13	110.96	110.59	111.12	112.06	112.85	111.29
105.81	107.08	105.58	105.81	103.6	105.8	105.14	106.06	105.05	103.68	107.27	106.48	106.94	106.03	104.69	104.55	105.72	104.75	106.26	104.4	104.55	105.77	105.79	105.36	105.46	106.67	104.83	105.41	105.01	104.94	106.4	105.8	105.83	106.2	105.19	105.21	105.94	106.51	104.91	106.34	106	106.45	106.39	106.56	105.78	106.08	105.79	105.61	104.83	105.98
110.52	110.15	111.1	110.96	110.2	111.05	109.02	110.02	110.79	110.33	109.6	109.39	110.74	110.11	110.63	110.01	110.97	110.69	112.25	109.27	111.08	110.42	108.98	109.36	111.78	110.57	109.68	111	109.36	110.9	110.95	110.93	109.54	109.69	110.47	108.78	109.44	109.58	110.17	110.06	110.42	110.51	110.32	109.53	110.56	109.92	109.53	110.25	111.75	109.72
112.11	112.12	112.52	112.22	112.56	110.4	111.69	111.83	110.55	113.35	112.79	112.25	111.21	114.3	112.32	110.82	111.24	112	111.77	113.09	112.21	112.15	110.22	111.85	112.29	112.36	110.94	111.32	110.62	110.68	111.75	111.3	112.2	111.06	113.83	111.35	110.45	112.1	112.4	111.36	112.45	110.26	111.33	111.12	112.92	111.76	111.07	111.66	111.97	110.97
118.39	116.27	118.4	115.95	117.19	115.83	115.86	118.54	117.48	118.73	117.78	117.11	118.38	116.6	118.58	116.77	118.31	119.37	116.67	118.61	116.44	117.87	117.74	118.46	117.19	117.34	117.99	116.99	117.94	119.01	117.92	116.15	116.53	120.03	117.33	117.11	116.61	118.04	118.49	116.88	116.63	117.1	117.46	117.98	117.26	116.63	115.25	118.67	119.01	117.56
104.42	105.88	105.79	106.16	104.87	106.24	105.13	105.3	104.1	105.06	107.09	105.95	104.87	104.38	104.54	105.39	105.1	106.25	105.9	104.94	104.88	106.22	105.24	104.36	104.91	106.54	104.13	105.2	105.98	106.37	105.45	106.02	106.56	105.73	105.34	105.32	106.5	105.02	105.6	105.42	105.72	104.85	103.64	105.3	106.1	105.34	107.11	105.76	105.46	105.68
107.6	106	107.51	107.55	105.31	105.57	106.26	107.85	107.04	107.41	106.02	105.39	105.68	106.66	107.29	104.83	106.77	106.23	106.75	106.35	106.46	106.89	104.88	105.22	104.75	106.52	106.32	105.28	107.57	104.88	105.74	104.55	106.62	105.05	106.58	105.49	106.89	106.26	104.79	107.07	105.82	105.93	106.65	106.68	106.99	106.36	107.74	105.44	107.56	105
111.13	110.86	112.04	109.44	110.78	111.22	111.49	110.16	110.21	111.75	110.59	110.34	112.48	110.82	109.71	111.02	111.61	109.48	111.64	111.34	110.9	110.5	110.59	110.7	110.84	110.1	110.03	111.18	112.86	109.69	111.09	112.39	112.28	110.69	112.29	112.26	110.26	111.02	112.43	110.01	111.44	110.31	110.54	110.54	110.47	112.34	111.02	112.25	110.97	112.78
105.8	105.89	106.69	106.57	104.67	106.07	107.03	105.57	106.03	105.88	105.35	107.69	105.81	106.28	107.2	105.26	104.37	105.14	105.64	107.17	105.55	105.35	103.93	105.94	106.58	105.42	106.65	105.88	106.33	107.69	104.5	106.19	106.92	105.7	105.6	105.47	106.07	106.73	104.36	105.03	105.97	107.17	106.82	103.78	105.26	105.28	106.43	104.82	107.02	106.76
99.023	100.36	99.999	100.83	101.54	99.103	100.69	100.62	99.701	100.18	101.34	98.938	100.33	100	98.533	100.12	100.61	100.77	100.93	99.662	99.574	98.969	100.44	99.326	100.27	101.69	100.15	100.2	100.33	99.006	100.65	99.702	98.23	99.206	99.685	100.43	100.63	99.425	102.46	100.24	100.26	101.1	99.59	98.855	100.3	100.75	101.08	101.23	100.11	100.85
110.37	113.15	112.06	112.33	111.94	112.92	111.82	111.97	110.46	111.35	111.53	112.69	110.53	112.78	110.73	111.09	111.88	111.96	112.59	112.74	112.16	111.66	110.46	112.31	111.26	111.04	110.74	114.58	112.39	112.66	111.41	111.33	112.52	112	111.92	111.68	110.81	112.94	112.41	110.01	111.68	112.6	112.14	112.21	112.22	110.71	113.1	111.93	111.96	112.82
106.53	105.47	105.15	106.09	105.84	106.32	105.66	106.54	105.16	106.79	104.11	105.34	105.22	104.97	104	105.47	105.49	106.2	106.03	104.82	105.43	104.76	106.13	106.47	107.46	105.43	105.09	104.67	106.02	106.67	104.46	105.31	106.47	105.71	106.12	105.87	103.32	106.26	105.55	107.25	105.33	105.53	105.1	105.39	105.06	107.04	106.33	105.5	105.45	105.08
112.46	111.43	110.18	111.26	111.27	111.54	111.12	111.15	111.52	109.74	111.42	112.62	110.56	112.31	111.5	110.91	113.19	111.8	111.64	110.72	112.1	110.46	110.67	111.37	111.06	109.89	111.29	111.75	111.95	111.23	112.47	110.84	111.83	111.62	109.03	108.89	111.9	111.86	111.62	111.36	112.46	110.54	110.75	111.73	110.62	111.97	111.49	109.99	110.22	111.42
102.75	102.27	104.48	103.12	103.96	104.45	104	105.49	104.86	105.05	103.66	103.9	106.49	103.45	103.85	104.14	102.69	104.18	104.78	104.8	103.08	105.17	105.31	104.61	106.15	105.44	104.95	105.6	105.1	103.53	104.71	104.72	105.97	105.37	104.88	105.98	103.32	104.49	105.7	104.97	105.01	104.98	103.53	105.43	104.91	104.67	104.06	105.54	104.74	106.63
112.69	112.35	110.06	109.6	109.19	110.79	112.38	110.52	110.85	112.5	112.14	112.3	110.8	112.17	111.3	112.31	112.03	111.44	113.18	112.07	111.59	111.35	111.85	112.24	112.91	111.59	111.28	113.8	111.61	111.03	111.99	112.37	112.44	111.77	111.41	111.61	113.36	111.03	111.34	112.75	112.01	112.37	113.4	111.24	111.94	112.25	111.26	112.67	113.23	111.5
104.58	105.99	103.77	105.81	104.87	104.22	104.86	104.49	104.55	105.29	106.55	105.66	104.95	104.32	104.43	105.94	105.62	105.5	105.55	105.89	106.92	104.61	106.43	104.27	103.75	105.15	106.76	103.85	106.41	104.53	108.09	104.54	106.47	105.87	104.75	105.08	105.01	107.42	105.06	105.32	105.54	106.23	105.74	107.4	106.06	106.76	104.67	104.67	106.33	104.78
118.53	118.32	118.56	117.51	117.24	117.74	117.65	116.86	115.93	119.36	115.64	118.13	117.09	117.32	117.84	118.83	118.38	118.27	118.54	117.95	118.94	117.83	116.31	117.17	117.96	118.88	117.32	117.9	117.02	117.07	115.76	117.15	116.82	118.07	118.03	118.25	117.41	118.32	119.05	118.96	118.95	117.26	117.83	117.25	118.16	117.82	117.44	117.3	116.39	117.36
106.9	105.43	105.68	108.16	107.62	106.82	106.88	104.97	107.42	106.24	104.53	105.9	106.32	104.17	105.94	106.01	106.75	106.25	105.01	105.55	105.79	105.16	106.16	106.18	105.94	107.3	106.52	106.41	106.35	105.97	106	106.28	104.78	106.29	107.23	106.86	106.88	106.75	107.64	106.69	107.13	105.41	107.76	107.93	106.35	108.15	105.5	105.78	105.33	107.49
112.37	113.23	111.27	111.47	113.76	111.27	112.62	112.08	113.1	111.88	110.65	111.82	113.01	112.71	113.36	111.7	109.73	111.53	113.07	111.54	111.95	111.47	111.51	113.89	111.49	112.46	112.5	113.23	112.36	112.93	112.55	111.91	112.05	110.69	111.76	112.44	112.1	112.46	112.23	111.09	112.98	111.6	111.75	112.14	109.78	110.67	112.01	110.58	113.07	111.76
106.01	106.91	103.77	105.55	105.93	106.81	106.15	104.53	106.97	104.79	107.3	106.17	106.15	106.74	106.96	105.96	106.37	105.36	107.73	106.59	108.06	106.21	106.66	105.53	106.05	105.68	106.69	107.08	105.32	107.14	106.91	105.56	106.09	108.55	105.83	105.84	106.18	106.43	106.68	106.43	103.94	106.21	106.41	106.11	106.24	106.78	105.55	105.25	105.43	104.57
106.66	107.65	107.32	107.38	105.57	107	107.61	105.09	108.3	107.59	106.64	106.49	108.42	106.91	107.1	107.42	107.57	106.18	107.17	107.04	106.94	107.36	106.96	106.6	107.46	107.5	105.47	106.97	106.33	105.63	107.55	106.57	106.79	107.05	107.88	106.03	108.59	106.88	106.99	106.95	106.57	106.15	107.26	106.18	106.88	107.19	106.22	105.91	106.63	106.07
103.66	103.33	104.65	103.75	105.36	104	104.14	102.73	105.28	103.39	104.16	104.61	104.08	103.84	104.26	103.42	104.91	103.93	103.95	103.75	104.61	104.83	105.51	104.44	104.67	103.86	104.14	104.32	103.48	103.91	102.48	103.07	106.21	104.77	104.66	104.51	104.35	103.44	104.78	105.14	103.19	104.79	103.79	104.41	103.49	104.35	104.42	103.48	104.58	105.18
99.101	100.26	101.73	100.8	100.76	101.07	100.47	100.54	99.977	101.45	100.31	99.968	101.02	101.4	100.31	100.67	100.12	101.08	100.33	101.63	100.68	98.388	101.28	102.04	100.31	101.79	100.39	101.2	99.753	101.12	100.11	101.84	99.617	100.47	101.14	101.28	100.38	101.31	100.31	100.84	101.36	99.989	100.95	101.23	99.887	100.53	100.28	101.76	100.72	99.343
105.56	103.74	104.23	105.76	105.29	104.85	106.24	103.87	105.4	106.29	104.29	104.8	106.68	106.52	105.71	105.48	105.99	104.52	104.4	104.11	105.22	103.46	105.91	106.03	105.57	106.2	104.6	104.65	104.95	104.88	105.35	104.62	104.84	106.44	105.6	106.25	103.72	106.57	104.27	105.7	106.18	105.53	105.37	104.97	107.32	105.37	105.38	105.67	105.33	105.63
104.75	106.95	107.88	106.54	106.51	106.66	105.35	105.43	103.6	106.62	105.32	106.66	105.64	105.2	105.64	105.6	106.85	106.22	107.45	106.84	106.45	105.57	105.49	105.52	105.96	105.73	107	106.95	105.6	106.09	105.09	106.97	105.95	106.8	105.37	106.16	105.43	105.81	105.91	107.43	106.91	106.91	105.91	105.31	107.84	105.75	106.84	105.87	107.03	105.83
106.23	105.43	105.78	105.29	104.03	106.16	106.41	106.25	107.02	104.91	105.51	105.43	104.7	104.64	105.9	106.3	106	106.77	105.4	105.47	105.78	107.1	106.72	106.16	105.59	104.56	106.53	107.46	107.16	105.78	105.36	103.95	106.68	107.21	105.9	104.97	105.65	105.88	105.49	106.86	105.99	105.5	106.98	107.43	105.17	103.65	103.43	105.25	105.52	105.37
110.05	110.55	110.66	110.34	109.95	110.12	111.19	110.96	109.03	110.56	110.15	109.29	111.03	111.13	111.81	111.24	109.7	110.15	111.21	109.13	108.79	111.36	109.77	111.07	109.51	109.54	109.91	110.65	109.52	110.05	110.23	110.77	112.13	108.33	109.49	112.46	111.17	111.86	109.99	111.7	110.08	109.69	110.61	110.35	109.88	111.01	109.48	108.88	110.99	108.35
105.83	106.19	106.49	105.06	106.06	106.91	105.42	105.22	104.83	107.03	106.09	103.54	106.54	105.46	104.56	104.85	104.82	104.5	106.89	106.5	106.1	105.02	106.53	105.26	106.09	105.5	106.15	105.83	106.45	107.06	107.58	105.73	105.06	106.61	105.79	106.94	105.35	106.8	105.18	106.92	104.54	106.23	104.95	105.94	107.18	106.71	104.05	105.46	105.49	106.69
105.28	105.03	105.02	103.77	105.24	105.15	105.18	104.91	105.79	106.74	103.4	103.97	106.39	104.2	106.18	105.47	105.8	103.98	103.86	104.92	106.21	104.15	104.92	104.33	104.98	105.42	104.35	104.3	103.63	104.89	105.14	104.73	104.27	103.75	104.91	105.02	106.52	105.4	104.96	106.07	106.2	105.04	105.4	104.13	104.88	105.29	104.32	104.09	107.09	106.39
111.96	113.28	112.16	110.55	112.79	112.32	109.82	112.9	111.09	112.4	111.19	113.05	113.5	111.7	110.91	112.68	111.51	111.63	113.11	112.54	110.75	112.06	111.2	112.39	112.39	110.83	111.95	111.69	112.01	110.66	111.29	111.04	112.1	111.71	112.28	112.53	112.5	111.05	111.33	112.55	111.5	112.79	114.08	111.56	112.78	112.31	112.02	112.81	112.23	111.35
100.04	101.16	99.684	99.178	99.396	99.179	100.53	99.469	99.625	101.15	100.89	98.992	99.925	100.4	98.964	100.53	99.438	100.3	100.46	99.039	98.641	99.309	97.304	99.95	98.265	99.385	99.762	99.946	99.941	99.203	102.42	100.25	99.801	99.103	98.43	99.864	99.598	100.66	98.438	101.41	100.09	98.353	101.23	99.983	100.37	100.28	99.376	97.412	99.274	100.93
112.19	113.7	112.29	113.77	112.51	113.26	111.98	112.91	114.42	113.06	112.87	114.23	113.62	113.12	113.47	110.74	112.34	113.52	113.69	111.38	111.89	112.51	113.93	113.43	113.36	113.63	112.52	111.81	113.48	112.93	111.36	111.39	111.39	111.32	112.42	111.59	114.55	113.95	113.06	115.06	113.23	113.37	113.39	112.8	112.73	113.39	113.46	114.9	111.89	113.29
112.86	113.41	111.85	112.8	111.36	112.21	113.73	112.53	111.08	113.31	111.06	111.22	111.41	112.45	110.98	111.67	111.59	110.5	110.71	112.69	112.88	112.04	110.69	112.15	111.89	111.12	112.93	111.7	112.97	112.13	112.08	111.9	111.14	110.81	113.4	111.8	112.95	111.59	112.51	112.43	112.79	110.16	112.31	112.11	111.55	112.19	112.55	113.28	110.43	112.32
111.08	111.76	111.51	111.96	110.92	110.73	109.52	113.32	110.86	110.49	112.03	110.45	111.23	112.61	109.49	109.98	111.76	111.06	112.75	111.54	113.16	111.99	111.4	110.74	110.8	111.51	111.33	111.83	111.29	112.43	112.13	110.44	111.01	110.42	111.62	110.87	111.3	112.02	110.86	111.76	110.61	110.78	110.9	113.44	112.33	111.59	110.7	111.41	110.36	110.96
113.22	113.15	113.94	112.97	113.02	113.02	113.27	112.96	111.85	115.68	113.6	113.7	112.64	112.44	113.38	111.48	113.29	114.31	112.6	112.24	112.14	112.77	113.37	111.93	112.33	112.79	114.26	114.18	113.55	112.67	112.07	113.17	114.08	112.89	114.05	113.59	111.89	112.99	112.43	113.99	112.47	112.1	112.16	111.99	113.34	113.15	112.07	112.96	112.03	113.05
112.19	113.35	112.74	112.46	112.46	113.93	111.24	112.76	110.22	113.29	110.96	111.23	111.26	112.19	112.69	112.33	112.06	111.19	112.5	111.42	112.56	112.77	112.46	110.46	112.31	110.71	110.43	111.69	112.95	111.55	111.4	111.24	113.34	110.42	111.68	113.88	111.95	114.07	113.25	111.71	112.11	111.5	110.89	113.6	110.9	111.24	109.47	109.99	111.17	109.81
101.18	100.47	100.18	101.84	100.1	99.187	99.936	99.576	102.02	100.82	100.26	99.726	101.09	100.62	101.36	100.73	101.62	98.628	101.36	99.809	102.11	100.79	100.86	101.17	101.43	101.22	98.415	100.5	101.25	100.57	100.31	101.57	101.35	100.27	99.614	101.47	99.826	100.07	100.37	101.11	100.62	101.99	99.352	103.21	99.728	101.19	100.94	101.14	100.43	101.05
101.97	100.54	99.498	100.47	100.51	99.917	101.73	101.03	99.757	99.371	100.36	100.86	100.21	100.15	101.48	100.77	101.28	100.37	98.858	99.68	101.25	100.28	101.2	99.6	101.44	99.55	98.937	100.3	100.21	100.79	102.16	100.88	101.48	101.49	100.49	99.87	100.37	100.24	99.499	99.055	100.89	99.303	100.81	100.97	99.925	99.611	100.22	100.96	100.51	100.43
105.7	105.55	106.06	106.12	105.54	105.76	105.51	103.74	105.62	105.31	106.43	106.3	105.36	105.37	106.22	105.99	106.02	105.11	105.05	106.14	105	105.02	105.13	104.37	105.23	105.06	106.27	104.49	104.5	107.14	106.08	105.67	105.83	104.36	103.74	105.56	105.78	106.96	105.42	105.58	107.47	106.1	107.23	105.3	106.9	106.07	105	104.9	105.04	104.72
105.32	106.15	106.18	107.08	103.88	105.22	105.98	106.54	105.42	105.17	106.13	107.43	104.94	105.94	106.78	107.61	105.13	105.06	105.35	108.1	104.74	107.03	106	106.77	105.36	104.51	106.72	105.59	106.08	105.99	105.59	107.79	104.93	105.4	105.52	104.61	106.04	106.79	106.28	104.51	108.01	105.02	107.44	107.11	104.07	107.51	106.8	105.36	106.45	104.96
112.11	111.97	110.79	111.11	110.57	110.25	110.9	111.87	111.2	111.46	109.91	109.76	111.13	112.19	111.68	111.73	112.08	113.55	110.5	110.64	111.21	110.02	112.24	110.87	112.98	110.82	112.21	112.6	110.94	111.11	113	111.89	111.8	111.89	111.73	112.59	111.24	110.84	112.37	111.27	111.55	110.38	111.32	111.28	111.16	110.84	112.11	111.05	110.37	113.98
104.75	105.32	106.01	103.97	103.91	103.61	102.37	105.43	103.74	104.9	105.5	104.66	104.77	104.03	104.2	104.34	105.23	104.72	103.97	104.45	104.02	104.73	104.47	104.87	104.55	103.99	104.15	105.26	104.67	102.63	104.6	104.32	102.9	102.89	102.45	103.13	104.75	103.6	104.16	102.68	103.84	103.86	104.29	104.42	103.66	104.65	103.96	104.86	104.36	101.72
107.25	107.09	105.39	109.01	107.47	106.35	106.9	107.48	105.89	106.29	105.96	107.17	107.03	108.31	105.91	106.97	105.82	107.79	107.04	108.39	106.56	106.93	108	107.75	108.26	109.11	106.02	108.15	108.14	106.32	106.32	107.98	108.23	109.29	106.4	106.79	107.09	107.21	107.94	107.45	104.88	107.27	106.5	106.07	107.35	107.87	105.88	108.35	109.2	106.36
106.5	108.64	106.54	105.6	107.45	105.99	106.11	105.48	108.34	108.39	105.77	106.65	107.96	106.38	107.56	106.46	107.66	106.93	106.88	106.88	106.45	107.72	106.45	106.44	106.59	107.27	106.08	108.19	107.17	106.69	105.72	106.8	106.67	109.83	105.53	107.99	107.46	106.21	108.26	107.1	107.22	107.13	105.59	106.73	108.05	106.47	106.97	107.4	108.29	108.52
107.34	106.3	108.02	107.35	105.65	106.47	105.9	106.05	105.57	106.46	105.75	106.07	106.33	108.68	106.41	107.34	105.56	106.3	104.81	107.4	106.84	106.51	107.25	106.89	107.6	107.55	106.03	104.5	106.33	105.31	107.19	104.08	106.79	106.25	106.95	105.74	106.63	105.82	105.44	106.18	106.34	106.83	105.71	105.08	106.26	107.1	104.61	106.25	105.48	105.8
111.13	110.45	111.46	110.54	110.38	110.95	113.38	111.51	111.14	109.79	111.83	110.84	110.77	112.61	111.03	110.39	110.11	110.97	110.26	110.71	110.96	112.26	111.85	111.01	111.12	112.78	112.99	112.66	110.98	112.32	111	111.24	111.21	112.51	111.28	110.15	111.43	112.3	109.78	111.08	110.98	111.13	110.49	111.49	111.91	111.62	112.36	110.47	109.33	113.02
105.97	106.2	107.2	105.52	106.83	105.76	104.01	107.25	107.37	105.85	105.82	105.59	105.75	105.56	104.57	105.64	105.65	105.79	105.65	106.12	105.64	105.59	104.63	105.67	107	104.98	105.87	105.71	105.84	105.23	104.42	105	106.13	107	104.31	106.47	106.22	106.42	106.23	106.68	106.06	104.99	106.77	106.76	106.62	106.74	106.65	104.49	106.48	105.21
106.04	105.96	105.94	106.32	105.25	106.61	107.05	105.02	106.58	106.4	106.43	106.16	106.35	106.17	105.08	104.46	107.01	106.59	105.17	105.3	107.74	105.4	107.11	104.47	105.86	105.23	107	105.98	106.01	107.13	106.14	108.43	105.8	105.44	104.65	106.71	105.24	105.47	107.11	107.18	106.9	105.76	105.98	105.19	105.8	106.67	107.13	105.42	104.73	106.07
106.54	107.7	105.46	108.57	104.81	105.69	105.98	107.5	106.15	107.15	105.49	106.85	106.15	105.56	105.37	105.7	107.68	106.5	106.08	105.78	105.73	107.3	103.77	105.24	106.36	106.51	107.12	106.46	105.93	106.14	105.73	105.11	105.4	105.24	107.41	107.23	106.86	107	106.22	106.97	106.3	107.32	106.18	105.46	106.16	106.65	106.27	105.72	105.6	105.05
100.76	98.469	100.77	100.6	100.06	99.238	101.6	100.38	98.625	101.12	100.42	100.13	99.185	100.15	99.079	100.13	98.338	99.252	100.22	99.946	99.681	100.62	100.66	98.936	100.76	99.781	98.656	100.78	100.96	100.28	99.51	100.81	99.4	100.13	100.28	99.563	100.74	99.096	98.947	97.692	100	99.891	100.62	99.566	99.255	100.65	100.62	99.89	99.145	99.366
100.61	100.54	99.239	100.16	100.09	100.05	99.448	99.551	101.08	100.48	99.994	101.34	99.911	99.881	99.242	100.14	101.48	98.44	99.249	100.28	100.65	99.743	99.737	99.529	101.67	99.668	98.21	100.65	98.925	99.87	99.365	100.91	99.402	100.36	98.882	102.12	100.69	100.68	99.448	98.461	99.085	99.519	99.649	99.846	100.32	98.895	100.07	98.808	100.57	100.56
106.06	106.24	104.55	105.55	106.22	104.32	106.43	107.05	104.5	106.6	105.48	106.32	105.58	105.47	104.45	105.99	106.56	103.39	105.24	105.2	107.89	105.16	104.43	104.53	107.02	106.6	106.78	105.54	104.05	107.7	104.04	106	106.83	104.8	107.08	106.75	105.35	105.43	105.42	106.76	106	107.17	106.44	105.72	106.3	104.59	104.36	104.8	104.44	105.57
105.04	105.18	106.15	106.66	105.65	105.62	104.66	105.56	105.54	104.95	104.05	104.77	105.38	104.84	104.78	103.88	103.19	105.24	105.17	106.37	106.44	104.5	103.24	103.53	106.67	105.25	105.12	104.85	104.02	105.19	104.39	104.34	104.15	104.97	106.52	105.58	104.95	104.68	105.34	105.75	104.57	104.74	105.45	105.2	104.73	104.86	104.72	103.83	104.12	104.97
106.48	105.62	106.02	105.79	106.17	105.22	105.7	105.15	107.02	105.44	106.53	106.05	104.56	107.7	105.18	105.61	105.68	106.06	106.78	106.04	106.34	106.14	106.97	106.03	105.33	106.88	104.58	105.78	106.54	107	105.79	107.04	106.57	105.71	106.07	106.34	106.75	105.84	105.54	105.98	106.43	106.28	105.73	105.39	104.87	104.59	105.98	106.28	105.27	104.69
104.74	103.21	104.25	104.95	104.03	106.2	103.95	104.1	103.25	104	105.1	104.1	104.31	103.24	103.37	104.87	103.26	103.98	104.15	104.78	104.18	102.11	103.7	103.04	104.01	104.34	101.99	103.55	103.57	104.33	104.28	105.07	105.09	104.38	103.98	102.41	104.37	104.32	105.97	102.63	106	104.31	104.63	103.54	104.54	104.57	103.38	104.36	102.59	104.25
107.57	107.35	106.13	106.91	105.56	107.95	107.64	106.69	107.62	106.53	107.15	107.37	107.23	106.16	106.5	107.9	106.23	106.94	105.97	105.52	105.55	108.32	107.2	106.05	106.56	107.56	107.55	107.85	106.14	106.91	107.7	107	106.32	107.71	105.02	106.6	107.19	106.48	106.91	108	106.65	108.33	106.06	105.82	106.33	105.1	106.87	107.1	107.09	107.51
98.549	100.32	99.557	100.2	100.92	100.75	100.64	99.806	101.46	101.06	100.9	98.559	100.91	99.329	100.59	100.46	100.43	100.28	99.228	100.33	100.73	100.45	98.938	99.632	99.067	100.6	99.555	99.812	100.13	99.788	101.42	101.38	101.35	100.47	101.47	100.26	100.49	101.13	100.58	100.48	100.65	100.79	100.98	99.721	99.285	99.663	99.692	98.756	100.91	100.21
107.13	105.18	107.5	108.06	105.61	104.38	105.93	105.71	106.15	105.09	105.56	106.16	104.56	105.79	104.29	106.39	104.55	107.72	104.54	104.73	107.25	105.13	107.59	104	106.87	105.51	105.15	106.81	105.64	105.69	105.09	104.77	107.19	106.38	105.22	105.65	105.99	105.56	105.7	104.3	105.07	103.86	105.07	105.29	105.1	105.67	105.33	105.78	105.63	105.2
112.02	112.97	111.76	112.19	112.93	112.05	111.9	111.49	111.66	112.86	111.64	111.49	111.95	113.53	112.37	111.97	113.14	113.18	112.02	110.76	112.05	110.58	111.35	111.96	111.39	111.12	111.95	113.1	110.56	110.97	111.31	111.26	111.57	112.21	111.43	110.49	111.49	113.37	111.59	112.85	111.7	112.22	110.48	112.86	111.89	111.86	110.78	111.44	109.81	110.58
106.26	107.02	107.31	107.06	106.34	107.2	106.74	106.42	107.27	106.81	106.23	107.21	106.62	107.25	107.01	106.7	105.62	106.16	105.77	107	107.88	107.08	106.62	105.31	105.47	106.86	107.16	106.42	106.98	106.65	107.51	104.94	107.24	106.14	106.7	108.08	107.34	107.57	106.57	108.07	107.04	107.35	106.82	107.56	107.59	107.65	106.88	107.76	106.33	104.1
104.33	103.07	104.95	104.01	104.86	104.31	103.83	105.41	104.58	103.5	104.4	105.53	105.8	103.84	105.4	105.35	104.23	105.45	103.51	105.26	105.16	105.54	103.82	104.57	103.82	105.56	106.19	104.36	104.03	103.04	103.24	104.32	104.29	104.43	104.68	104.23	104.73	105.37	105.3	104.03	104.19	104.79	105	105.84	106.05	102.76	105.57	104.81	103.77	104.82
112.35	113.69	113.15	112.27	112.41	110.46	111.32	111.51	112.6	113.68	112.06	112.64	111.41	111.99	111.83	112.31	113.56	113.47	111.34	113.24	112.34	112.18	113.46	112.59	113.63	114.48	113.46	111.79	113.15	111.72	112.85	113.23	113.55	111.82	112.45	114.12	113.28	111.62	113.42	111.35	113.33	111.84	112.88	112.72	112.62	113.55	113.48	114.4	112.87	113.62
104.2	104.86	106.47	106.02	106.66	104.02	105.97	105.65	105.79	108.43	104.52	104.52	103.1	106.09	107.11	103.65	104.02	105.01	105.23	106.03	105.58	105.11	105.18	106.01	106.43	106.13	104.34	105.72	105.26	104.83	105.63	103.94	104.67	105.5	105.22	106.44	106.13	105.66	107.53	104.81	106.42	105.89	105.38	105.7	105.24	106.12	105.7	106.83	105.17	104.56
106.18	107.73	108.16	105.76	108.45	107.27	106.36	106.19	107.53	108.63	105.58	105.5	107.55	106.02	108.9	106.9	107.99	107.56	106.58	106.03	106.33	106.48	107.35	104.45	107.6	105.83	107.28	105.17	107.94	107.23	107	107.06	106.3	106.64	107.07	106.66	108.24	106.67	106.97	105.76	106.62	107.85	109.04	106.61	106.2	107.22	107.5	107.01	106.09	106.71
100.03	100.86	99.915	99.395	100.51	99.858	98.066	101.47	99.769	100.13	99.768	98.811	100.18	100.2	99.113	100.71	99.684	99.936	98.384	98.7	99.525	101.54	100.05	99.24	100.51	99.811	98.596	100.53	100.04	98.799	99.912	98.945	99.88	100.4	99.041	99.866	98.364	99.474	98.932	98.165	100.51	100.35	99.733	99.636	99.435	99.22	98.392	98.68	98.373	100.45
104.68	104.93	104.35	105.71	105.39	104.21	104.3	104.16	105.99	106.07	106.4	105.75	106.09	106.23	104.79	107.2	104.8	104.4	106.44	105.05	107.15	105.22	105.59	105.48	106.7	106.33	104.82	107.6	104.97	106.02	106.28	104.09	106.82	105.8	106.93	106.38	105.17	104.65	103.83	106.48	104.48	105.7	105.36	106.7	105.77	105.02	105.54	104.29	105.78	104.97
103.56	104.83	106.21	104.9	105.72	105.11	103.91	106.59	103.13	104.32	105.11	103.39	104.6	105.55	105.71	105.7	104.84	105.84	103.07	105.98	105.29	103.4	106.07	105.6	104.44	103.2	104.07	103.81	103.95	104.92	104.78	105.64	103.75	105.49	106.38	105.6	103.13	106.12	106.77	104.23	106.68	105.88	105.81	104.78	105.2	106.2	103.79	105.07	104.19	103.08
112.8	111.81	110.91	112.37	110.82	111.1	110.36	112.1	112.56	111.91	109.98	109.71	111.51	111.7	110.93	111.92	110.95	111.21	110.91	111.2	112.11	109.98	110.5	111.91	111.18	111.76	112.78	108.61	111.31	111.94	112.43	110.92	112.56	111.29	109.34	112.52	112.62	110.51	110.23	110.97	112.21	112.05	111.03	112.74	111.61	111.36	109.84	111.08	112.46	111.61
110.45	112.3	111.35	111.39	110.68	111.44	111.97	111.28	111.26	112.63	111.04	111.53	111.03	110.93	111.34	110.78	111.51	113.22	112.1	110.72	110.93	111.72	109.43	111.99	111.36	111.78	112.37	112.79	112.02	112.29	111.94	111.88	111.95	112.71	112.62	113.22	111.02	111.18	111.92	111.54	110.9	111.84	110.98	111.62	110.35	112.26	111.4	111.25	111.5	113.26
106.93	107.41	107.2	106.39	107.58	107.18	106.17	107.63	107.63	104.65	107.04	106.95	105.64	106.35	108.18	107.22	106.59	107.93	106.37	107.08	107.18	107.2	106.06	106.46	106.99	108.48	107.17	105.3	106.49	106.08	106.52	107.94	106	105.05	109.01	106.23	107.61	107.79	106.4	106.31	106.28	106.32	108.34	106.31	106.18	106.88	107.85	107.82	108.2	108.2
100.88	100.54	99.2	100.54	100.81	100.4	97.991	99.475	100.68	99.793	99.9	100.78	99.944	100.3	100.48	101.07	99.036	102.22	100.63	99.85	100.75	100.7	100.51	99.457	98.762	102.53	99.029	99.662	100.81	99.233	102.09	100.21	98.222	101.7	100.41	100.52	99.621	99.95	101.3	100.09	98.417	100.59	100.63	100.38	102.43	100.19	99.881	98.968	97.692	100.58
110.38	109.35	112.09	110.09	110.07	108.97	108.85	108.62	109.38	110.15	109.69	109.45	108.41	109.46	110.13	110.38	108.79	109.64	108.56	110.47	107.84	110.19	109.23	109.79	108.06	109.78	108.22	111.12	110.92	109.94	109.39	110.29	110.69	110.65	109.99	110.87	109.95	108.73	110.51	110.66	109.69	110.18	109.13	108.52	109.48	110.6	109.46	111.19	109.05	111.22
111.08	113.83	111.75	110.83	112	111.63	113.21	112.74	112.64	114.03	111.82	113.42	111.19	111.29	111.92	111.66	111.69	113.09	112.89	111.93	111.64	112.85	111.03	112.61	111.7	113.13	111.76	111.77	112.79	111.81	111.83	112.84	110.81	112.75	113.09	113.69	112.75	110.45	110.97	113.23	111.51	112.25	112.26	111.31	111.92	111.54	111.63	112.35	111.13	111.27
110.84	112.83	111.42	109.5	111.32	110.85	110.86	111.53	111.56	111.78	111.02	111.78	112.22	111.73	112.91	110.1	111.7	111.02	109.91	110.41	110.68	110.44	112.07	111.91	110.48	111.03	111.51	110.98	109.13	110.41	112.9	111.25	110.89	111.2	112.11	112.65	112.02	113.31	110.54	112.49	111.53	112.49	110.69	113.11	111.55	111.45	110.58	112.58	111.09	110.97
118.63	117.87	118.13	116.34	118.12	117.09	117.89	117.11	117.93	117.45	118.07	117.91	118.1	117.32	117.1	117.58	118.11	116.72	116.88	115.48	118.88	116.67	119.7	117.61	116.61	115.65	118.28	116.58	116.52	119.24	118.12	117.29	116.72	116.62	116.89	116.25	116.64	118.58	118.51	118.1	116.5	118.08	117.67	118.28	119.07	117.48	117.18	118.68	117.89	118.07
109.83	108.92	110.09	109.97	109.11	111.14	111.01	110.53	110.86	109.5	110.74	110.62	108.57	110.06	111.06	110.35	110.08	111.43	110.84	109.98	110.34	110.54	110.58	109.71	109.69	110.09	111.45	112.27	111.28	111.89	110	108.78	109.57	110.87	109.92	110.33	108.36	109.17	109.54	110.28	111.31	110.9	109.91	110.07	109.46	110.33	112.06	110.33	110.75	109.86
102.45	104.65	104.82	103.23	104.05	104.82	101.39	104.48	104.66	104.35	103.42	104.03	104.23	102.22	104.86	104.08	105.7	103.27	104.3	103.51	103.26	104.4	105.11	104.54	104.82	104.67	105.26	103.15	102.06	102.48	103.3	103.91	105.49	104.42	103.01	105.1	102.85	104.51	103.18	104.51	105.34	104.17	104.02	103.87	104.34	105.14	105.72	104.04	103.01	104.36
106.92	105.57	107.04	105.89	107.26	106.83	106.28	106.7	108	105.89	107.76	105.87	107.04	104.18	107.05	105.01	106.05	107.37	106.55	105	108.48	107	107.06	104.65	108.54	106.82	106.03	107.06	106.64	106.71	107.75	105.92	106.56	106.52	105.79	106.9	105.01	106.55	105.86	105.63	105.77	107.34	106.29	106.28	105.52	105.98	107.15	106.06	104.88	105.21
105.32	105.17	105.73	104.9	104.74	105.11	104.61	105.66	104.89	104.5	105.48	104.3	105.84	105.28	103.13	106.09	106.07	105.21	105.5	104.04	104.26	105.35	105.76	103.98	105.3	106.21	106.23	104.74	104.16	102.52	104.47	103.56	104.47	105.69	103.68	105.11	104.15	104.21	103.87	104.55	105.19	104.43	104.8	104.36	103.2	103.12	104.1	102.63	104.99	105.24
100.19	100.04	100.05	100.4	98.178	99.208	99.753	99.24	100.24	99.768	99.839	98.949	101.34	99.603	100.83	100.48	99.565	99.913	99.66	100.31	100.56	98.968	99.49	98.423	99.556	100.35	100.12	101.15	98.885	97.793	101.13	99.813	98.162	100.34	100.58	100.91	99.518	99.94	100.74	99.718	99.949	101.61	98.772	101.64	100.05	98.158	100.46	99.916	100.15	99.485
100.44	100.46	100.03	99.428	100.98	100.76	101.41	99.735	100.03	99.666	99	100.2	99.192	99.689	101.89	99.406	99.293	101.79	99.062	99.834	99.552	99.682	101.84	100.57	100.49	100.56	100.59	101.08	100.96	99.232	98.829	101.03	100.21	100.16	100.12	99.307	100.7	100.28	100.39	100.29	100.64	99.35	100.8	100.64	99.054	100.54	100.82	99.889	101.11	100.81
108.7	110.45	109.89	109.31	109.94	109.36	109.83	111.42	110.5	110.42	109.7	110.34	111.76	109.03	108.29	108.38	110.17	108.18	110.52	109.01	110.48	108.99	110.08	107.88	111.02	109.77	108.66	107.71	110.55	109.58	108.84	110.94	110.68	109.56	109.43	109.43	109.12	109.47	109.74	111.32	109.64	109.21	110.26	110.33	110.35	111.19	107.98	109.01	109.85	108.9
104.12	105.16	102.96	103.61	104.5	103.2	105.44	103.99	104.6	104.73	104.37	103.73	103.58	103.94	102.76	104.04	105.32	104.25	104.46	103.93	105.04	104.37	104.05	104.28	102.68	104.4	104.33	103.45	104.51	104.86	104.5	103.28	102.77	103.9	102.17	103.82	104.48	106.31	104.04	104.46	103.81	104	103.52	103.71	102.95	105.44	104.53	104.32	105.05	105.4
105.77	105.26	106.31	106.13	104.58	105.21	105	104.55	104.94	104.16	106.42	106.15	105	106.71	104.71	106.73	105.9	106.48	105.12	104.17	106.32	107.46	105.89	104.97	105.94	104.91	105.21	106.77	106.23	105.28	105.53	105.46	106.96	106.16	106.17	106.56	105.21	105.9	105.9	105.63	104.74	105.75	104.93	104.44	106.26	105.73	105.82	103.96	107.09	106.07
105.98	103.57	106.85	105.81	104.88	104.02	104.38	105.05	103.81	105.19	104.56	103.48	105.16	104.93	104.18	104.03	106.95	104.21	105.21	105.68	105.29	106.31	107.22	104.63	106.03	104.59	105.02	104.85	105.3	105.39	105.59	104.89	106.02	105.72	104.93	105.94	104.87	106.25	103.09	104.58	105.13	108.08	105.62	105.98	106.06	105.38	105.07	104.66	104.85	106.78
105.79	106.13	103.6	106.24	104.79	105.53	105.46	104.52	104.44	102.84	105.21	104.15	105.61	104.46	103.77	105.86	104.14	106.12	105.6	107.54	106.4	104.79	105.93	105.17	106.23	106.14	107.28	104.01	106.33	107.68	106.02	106.35	105.77	104.81	105.19	106.6	104.61	105.48	105.51	104.77	105.55	104.96	106.23	104.86	106.33	105.79	104.33	105.62	106.34	105.14
117.09	115.16	113.82	117.05	117.07	116.42	115.5	116.69	115.86	115.32	115.96	115.85	116.97	115.84	115.04	114.88	116.87	117.09	115.37	116.34	115.69	117.13	115.65	116.45	117.72	116.34	115.58	116.37	114.73	116.08	116.69	115.33	116.74	115.31	117.28	115.85	113.92	117.27	116.92	114.39	114.49	117.18	117	117.26	115.97	114.64	115.28	116.02	116.22	116.56
110.26	112	111.08	112.95	112.53	111.76	111.36	111.43	111.97	111.75	111.56	111.3	109.6	110.12	110.83	111.65	109.9	110.7	112.19	110.48	110.85	109.96	111.5	111.68	112.81	112.27	111.85	109.97	111.86	112.67	111.34	111.53	111.37	109.1	110.21	110.58	111.29	112.09	112.08	111.27	111.53	110.9	112.36	110.65	111.05	111.13	111.83	109.6	110.92	111.32
109.48	110.91	111.56	113.05	112.2	110.84	110.79	111.59	110.67	111.79	111.72	111.69	112.49	109.99	111.43	112.02	111.12	110.34	109.25	110.28	113.13	110.1	110.81	109.41	112.11	111.49	111.75	112.13	111.52	110.65	112.76	111.07	112.03	111.31	112.29	111.4	111.96	112.12	111.11	111.02	113.68	111.41	109.62	110.84	109.52	110.92	111.91	111.11	112.93	110.76
108.65	106.65	104.97	104.73	105.57	104.19	105.35	107.1	109.2	106.6	106.05	105.72	106.67	106.29	106.5	107.04	107.02	106.59	106.49	105.37	106.47	106.4	107.11	106.27	106.61	106.71	106.19	104.28	106.33	105.63	106.67	106.5	106.7	106.92	105.76	105.93	105.66	106.07	105.09	105.49	105.33	106.78	106.69	106.1	105.64	107.03	104.99	106.93	105.64	107.25
112.56	113	113.43	112.55	114.46	113.06	112.27	113.52	111.26	112.71	113.62	113.59	113.16	113.24	112.3	112.01	113.07	113.08	114.09	114.39	114.07	113.35	115.87	111.84	113.22	111.73	112.83	111.52	111.93	111.68	112.96	111.95	111.54	112.35	113.04	112.08	110.6	113.14	114.01	113.23	112.06	112.26	114.12	112.85	113.59	112.91	112.47	112.94	112.56	113.4
116.32	116.64	116.79	116.48	115.6	117.63	115.91	115.91	114.38	115.66	115.94	114.83	114.92	115.17	116.08	116.96	115.78	116.94	115.34	115.9	115.68	116.83	116.44	118.05	115.95	117.49	117.36	115.69	115.48	116.78	114.98	116.67	115.25	113.77	115.4	117.28	116.59	117.44	117.57	115.14	118.36	117.18	115.85	115.6	115.14	116.34	116.86	116.84	115.86	117.64
105.74	104.94	104.13	104.63	104.74	104.86	103.35	103.96	105.75	106.04	105.11	103.65	104.61	105.74	106.55	105.47	104.74	105.93	105.24	104.98	106.82	106.94	106.23	105.24	103.85	105.35	104.64	105.35	105.66	106.57	104.4	105.79	105.3	104.51	103.5	105.59	106.2	104.91	105.45	104.74	106.04	106.27	105.26	105.56	105.51	106.09	105.79	104.87	106.62	105.5
105.53	106.08	105.52	106.07	106.99	104.25	104.31	106.15	104.7	104.94	104.87	104.49	106.27	106.21	105.65	105.42	105.21	107.31	106.21	105.27	105.85	106.56	105.81	105.71	105.09	104.96	104.95	104.44	106.25	106.86	105.51	103.32	104.64	104.52	107.22	105.06	105.16	105.8	104.84	105.56	105.27	107.49	105.24	105.09	106.26	105.53	105.61	106.01	106.66	105.1
105.63	106	105.73	105.74	106.67	106.54	106.77	106.01	104.31	105.15	105.59	107.35	106.19	107	106.87	104.8	105.45	106.36	106.13	107.6	106.27	107	105.73	107.13	105.69	107.06	104.7	105.89	104.62	105.74	107.03	104.11	105.16	104	106.36	104.28	106.58	106.14	105	104.8	105.11	104.99	106.04	106.93	106.93	104.69	105.37	105.68	106.91	107.13
105.47	104.52	106.04	107.41	105.57	105.82	104.4	105.36	105.15	105.16	106.94	105.7	105.76	106.4	105.96	105.61	106.36	105.72	105.74	104.47	105.44	106.97	104.06	106.82	106.85	103.66	106.67	105.17	103.9	106.1	104.2	107.78	105.92	105.63	105.68	104.97	105.34	106.21	104.64	106.27	106.85	103.96	105.18	106.18	106.48	103.82	104.54	105.33	106.34	106.73
105.71	105.15	102.83	103.99	103.84	105.12	104.32	104.82	104.5	103.54	104.38	104.75	105.03	104.29	106.02	104.13	104.46	104.26	103.06	104.63	105.36	106.06	105.51	105.57	105.1	104.78	103.41	104.75	102.96	104.56	104.48	104.77	104.51	104.59	103.27	105.84	104.28	103.91	104.86	105.25	103.83	104.17	106.26	104	104.63	105.36	104.69	105.3	105.33	104.1
105.18	106.75	105.38	106.53	106.62	105.37	106.15	106.49	105.04	107.17	105.81	106.31	104.8	106.25	105.04	105.38	106.83	107.44	106.44	105.4	104.66	104.26	106.61	106.05	106.18	105.39	104.99	106.2	106.3	105.4	103.77	105.35	104.3	106.16	105.46	106.06	105.48	104.88	107.21	106.18	105.1	103.52	106.24	105.57	106.61	105.79	105.29	105.28	104.65	105.81
107.82	105.35	105.78	107.2	106.4	106.6	106.39	106.36	106.72	106.86	107.27	106.9	106.67	106.44	107.26	108.26	107.48	106.16	107.67	107.2	106.7	105.56	105.94	105.29	104.83	107.4	107.48	105.82	107.52	107.35	106.81	107.15	107.45	106.28	106.11	107.55	104.9	107.08	107.08	106.35	105.95	105.47	108.13	107.33	105.39	106.84	106.35	106.92	106.26	107.38
106.51	105.56	106.67	106.32	105.97	107.84	107.46	106.56	108	106.41	107.43	108.38	107.83	107.45	107.76	106.93	105.16	105.95	106.4	108.75	107.29	107.13	106.33	105.41	107.86	107.52	106.52	106.26	106.63	105.96	106.1	106.29	105.84	106.63	106.92	106.04	107.08	106.45	107.72	106.73	105.78	107.52	107.69	106.54	106.81	106.61	105.38	106.79	107.24	107.12
116.29	116.18	115.3	116.38	116.9	116.7	114.54	116.64	115.55	115.91	117.78	116	116.24	117.41	114.79	115.3	116.7	117.12	115.83	115.82	116.54	116.54	116.37	115.15	117.11	113.87	114.6	117.63	115.03	117.04	116.48	117.02	114.64	117.07	115.45	115.76	115.3	116.8	116.54	116.09	117.53	116.48	116.45	114.52	116.92	117.58	116.27	118.15	116.82	118.26
111.16	107.52	110.74	110.36	109.63	111.36	110.63	110.58	109.05	108.83	108.45	110.98	109.98	111.07	110.49	108.5	110.33	110.52	110.78	110.13	111.3	109	109.96	111.04	110.4	108.76	110.16	110.54	108.98	109.39	108.48	110.44	111.69	111.13	109.57	110.39	109.46	109.97	109.76	109.89	109.48	111.47	108.71	109.59	109.47	110.39	108.96	107.97	108.54	109.75
105.77	105.24	104.85	104.92	105.3	104.44	103.1	105.91	104.81	105.08	104.01	104.33	106.58	106.03	104.99	105.1	103.74	104.79	104.66	104.03	105.39	104.09	104.61	105.49	104.06	104.76	104.54	105.75	104.33	106.69	106.29	106.3	106.52	104.7	104.66	103.93	103.81	104.02	105.66	105.27	104.87	103.71	102.74	103.84	104.9	103.6	104.91	103.24	104.82	104.78
110.99	113.42	113.83	112.05	111.59	112.09	111.53	112.39	110.83	112.18	113.47	111.82	112.56	111.91	111.27	111.91	111.71	112.71	113.28	112.43	112.22	111.59	111.29	112.72	112.05	112.16	112.7	113.15	110.32	112.92	111.05	110.09	111.75	111.99	111.37	112.68	111.38	113.31	113.31	113.87	112.58	112.72	112.17	111.77	111.62	113.55	110.92	113.09	112.84	110.92
112.13	111.17	111.37	110.02	111.61	111.28	111.62	110.67	110.7	111.07	111.98	110.92	112.2	110.39	109.59	110.89	113	111.69	112.54	110.54	108.81	112.05	111.37	111.35	110.21	110.99	111.09	111.27	112.53	111.2	111.73	111.29	112.31	110.93	110	111.69	112.18	111.84	112.66	110.17	111.2	111.55	111.03	111.12	111.27	109.71	109.69	111.42	111.53	110.55
109.88	111.13	110.09	111.84	112.69	110.93	109.61	110.21	112.31	110.67	110.81	110.74	111.3	111.24	110.5	111.74	110.67	111.24	110.67	109.65	111.65	108.57	111.07	111.6	110.45	110.28	109.04	109.91	111.5	111	110.4	109.96	110.6	109.08	111.57	109.82	111.82	111.18	110.38	108.91	111.05	110.67	109.64	111.71	111.5	110.47	109.82	112.11	111.21	109.41
100.39	100.53	99.432	99.542	98.632	100.46	99.323	98.909	100.41	101.11	100.34	99.507	99.6	100.06	99.511	99.004	98.274	99.014	98.453	99.92	101.61	101.37	100.24	100.63	98.842	101.04	99.365	99.493	100.34	100.23	97.505	99.569	100.19	100.58	97.612	99.204	101.45	99.673	98.937	100.15	98.672	100.63	98.233	99.291	99.264	100.52	101.02	100.52	99.657	99.497
109.88	112.95	113.74	112.41	111.65	111.58	111.32	111.36	110.8	113.45	110.78	113.01	110.67	112.6	111.46	112.1	112.29	111.07	110.97	110.67	110.79	110.68	111.24	110.96	111.86	110.53	112.36	112.64	111.75	110.92	111.21	110.89	111.65	110.83	112.34	112.82	111.43	112.87	112.29	112.61	111.14	110.34	112.36	110.71	112.8	111.94	111.52	110.44	111.29	111.24
100.81	100.67	99.554	101.06	100.25	100.72	99.487	99.754	101.04	99.816	99.724	99.82	98.504	99.318	100.7	101.67	101.58	99.191	99.107	100.41	99.003	99.875	100.95	101.02	99.881	99.873	100.51	101.87	100.53	100.83	99.209	100	98.601	100.9	99.881	100.53	99.438	101.57	100.8	101.73	100.45	99.674	101.01	99.844	100.46	99.051	98.894	100.5	99.456	99.368
105.19	105.29	107.37	106.09	105.31	106.69	107.81	105.51	106.46	105.99	106.6	104.86	105.06	106.06	105.2	105.48	105.25	107.26	105.64	104.42	106.62	104.45	104.02	105.75	106.57	106.9	105.62	105.71	105.31	105.65	105.78	105.98	105.79	105.37	105.79	105.82	105.97	104.27	105.08	105.28	105.16	108.28	107.76	105.1	106.03	106.09	105.14	104.86	105.04	106.15
106.07	106.05	109.03	105.17	105.36	105.79	105.05	104.93	106.01	105.1	106.83	106.32	106.56	105.42	107.48	106.97	105.49	106.25	106.16	105.98	106.45	105.55	104.66	105.52	105.39	104.81	103.64	105.57	104.38	104.83	104.85	106	105.66	105.24	106.28	105.12	107.65	104.89	105.68	107.48	106.51	107.99	106.42	104.62	105.23	106.54	106	106.06	105.2	108.18
109.21	111.12	108.62	108.94	109	110.48	110.09	111.11	110	107.74	109.55	109.71	109.07	109.59	109.9	110.57	107.68	110.71	111.84	109.31	109.35	110.03	108.76	108.88	108.63	109.45	109.72	108.74	110.79	108.99	108.2	109.44	109.06	111.01	109.79	109.44	110.34	112.07	111.09	109.06	110.1	109.32	109.97	109.57	110.51	110.24	109.36	110.62	109.56	109.34
104.98	107.92	107.86	105.98	106.61	106.4	106.96	104.86	107.02	105.05	106.24	107.07	106.85	106.4	107.03	108.22	107.35	106.45	106.89	107.41	105.12	106.93	106.35	105.6	105.18	105.87	105.83	106.1	105.48	107.77	105.94	107.32	108.15	106.96	106.15	107.21	106.98	106.72	106.97	107.27	105.96	106.52	107.47	107.22	106.38	107.32	106.77	109.5	107.19	105.79
113.12	112.45	112.72	111.11	110.08	112.82	111.94	111.07	110.75	112.51	110.43	111.3	111.13	110.95	110	111.25	111.15	110.36	112	112.02	111.88	110.64	111.3	111.7	110.52	110.89	112.92	112.67	112.03	113.12	111.49	112.03	111.78	111.61	112.02	113.01	113.52	112.16	111.98	113.05	110.88	111.17	111.66	110.9	112.64	109.72	111.86	112.03	111.46	111.43
113.35	110.76	111.69	113.55	112.36	109.55	112.08	112.45	110.58	112.35	111.6	112.37	112.49	111.87	113.19	113.18	113.95	111.6	111.68	113.06	113.01	111.88	111.9	113.11	112.34	111.15	112.23	112.48	112.21	110.82	111.71	113.4	112.81	111.32	112.15	113.01	111.41	113.17	113.31	110.97	112.55	111.85	109.81	113.35	112.08	112.46	112.74	112.06	112.48	113.35
103.55	104.11	104.35	103.7	104.59	103.72	104.62	104.86	104.49	104.5	104.48	103.81	103.69	105.43	103.79	105.43	104.7	105.42	104.14	103.96	102.55	104.71	101.41	103.84	104.66	104.16	103.91	104.11	105.31	105.67	105.3	103.8	105.18	103.37	104.56	104.16	103.56	103.86	103.07	104.13	104	103.01	106.23	104.5	106.18	105	103.55	103.03	105.19	104.44
105.99	106.55	106.75	105.77	106.46	107.29	105.47	105.81	107.74	105.37	105.89	105.86	105.72	105.51	107.82	106.24	105.81	106.44	105.59	106.58	106.07	106.94	107.55	106.04	105.31	107.19	105.1	105.6	105.73	106.8	105.39	106.89	105.94	106.41	105.48	106.71	106.78	103.99	106.13	105.56	106.46	105.4	108.26	106.48	106.17	106.2	105.28	105.81	105.75	106.32
106.56	104.93	104.97	106.57	106.47	106.03	106.38	105.08	108.01	105.16	106.61	105.93	105.44	105.76	105.72	104.88	105.59	106.78	105.58	106.38	106.43	105.13	106.71	106.89	104.33	105.74	106.3	104.96	104.95	107.37	105	104.78	105.65	108.21	107.05	107.84	106.65	105.15	104.4	105.76	107.05	105.41	106.25	105.92	105.91	104.96	106.02	106.28	107.64	107.26
108.45	109.59	108.82	110.4	109.83	109.99	110.02	109.62	109.8	110.2	110.46	109.94	107.99	108.15	108.81	109.98	108.67	110.38	110	110.33	109.39	109.66	108.8	110.03	109.29	110.71	109.27	109.01	109.49	110.8	109.24	109.94	109.08	109.71	109.81	108.91	110.07	108.93	110.42	108.91	109.09	109.5	111.32	110.32	108.22	109.61	108.75	109.43	111.09	106.94
106.65	106.89	105.76	106.32	108.2	106.78	106.67	107.56	107.65	107.38	107.43	107.07	106.56	106.98	107.16	107.26	107.68	107.18	105.79	106.68	105.12	105.76	105.83	107.68	107.71	107.23	107.79	106.78	107.38	106.78	108.6	106.17	107.43	107.1	108.15	107.71	106.22	106.9	107.41	106.38	107.8	106.63	106.92	107.79	106.6	107.06	107.79	108.27	105.02	105.76
107.15	106.98	104.64	107.58	104.84	106.39	106.34	106.86	105.53	107.72	105.01	105.51	106.8	106.46	105.55	106.07	105.46	106.8	105.52	105.46	105.79	105.33	105.36	107.42	107.43	106.55	107.79	107.32	104.96	106.16	105.96	106.01	105.39	107.8	106.22	105.01	105.91	105.16	105.07	106.06	106.24	107.19	105.08	107.82	106.72	104.67	106.22	105.6	106.66	108.75
106.82	105.55	104.17	104.42	105.64	105.6	104.74	107.14	105.17	107.94	104.92	106.5	106.45	106.37	105	107.67	106.01	105.29	106.58	106.33	107.71	106.38	105.47	105.7	105.31	105.98	105.72	105.95	105.29	104.91	106.96	106.29	104.71	104.87	105.3	105	105.67	104.57	106.65	105.91	106.77	106.24	105.91	105.19	105.85	106.01	105.49	106.5	104.36	104.76
106.5	106.63	105.27	106.59	105.08	105.89	104.96	104.67	105.8	105.63	105.08	106.03	104.8	105.03	104.64	104.22	107.16	106.37	104.1	104.74	107.52	105.53	104.68	105.15	104.67	106.37	107.48	105.42	104.56	106.64	104.44	106.67	105.91	105.48	104.39	104.92	105.89	105.86	105.42	105.35	106.16	104.52	105.57	105.6	108.21	104.04	105.49	106.43	104.81	105.37
110.32	110.86	110.24	109.82	110.68	111.09	110.05	110.52	109.9	109.98	108.97	108.15	110.53	110.79	109	109.44	110.48	108.88	110.35	111.41	111.31	110.63	108.79	110.41	109.59	109.81	109.08	109.81	107.92	109.59	109.57	109.54	111.25	110.74	110.18	110.58	110.08	109.62	109.71	109.67	110.09	108.69	109.32	110.3	109.35	109.67	110.3	110.34	111.45	111.03
106.85	105.61	107.28	107.07	107.5	105.24	106.11	105.71	105.58	105.25	105.46	106.27	106.55	107.02	106.79	104.84	106.33	105.49	105.39	107.9	106.18	108.33	106.64	105.03	106.14	105.51	106.44	107.11	106.26	106.91	105.39	108.27	104.8	104.65	106.53	106	106.07	105.83	106.41	105.14	105.79	106.18	105.34	106.18	104.56	105.73	106.29	105.71	106.94	106.16
111.22	112.29	110.91	112.62	112.37	112.1	111.47	111.97	112.65	113.23	111.85	111.89	112.26	111.01	111.02	112.36	111.95	112.4	112.39	111.22	111.87	111.38	110.6	112.81	112.56	112.56	110.35	111.52	112.57	112.5	112.48	109.98	111.99	110.93	112.24	111.42	111.57	112.55	112.58	110.69	112	111.32	112.54	112.01	112.04	112.46	112.4	111.74	111.83	111.41
105.59	104.43	104.57	105.58	104.75	106.19	106.18	106.34	105.68	104.57	104.84	104.82	106.84	106.47	105.82	103.66	104.02	105	105.9	105.54	104.7	103.6	103.5	105.39	106.21	105.33	104.38	105.07	105.73	104.6	105.31	104.9	103.92	105.43	104.64	105.75	104.8	104.58	105.03	106.46	102.98	105.23	104.66	105.25	105.74	105.2	106.46	105.21	106.57	105.03
98.745	99.241	100.87	98.901	99.523	99.608	98.727	100.13	100.81	99.671	98.738	100.45	98.174	100.43	99.436	100.18	98.362	100.24	99.947	101.12	99.617	98.603	101.27	99.275	100.1	98.942	99.629	99.634	99.082	98.395	99.331	99.676	100.89	98.766	99.036	100.4	99.877	98.94	100.97	101.31	98.61	99.79	97.559	100.67	100.55	98.939	99.556	101.32	99.118	101.33
111.25	111.05	110.49	112.27	112.1	110.64	110.45	110.23	111.7	110.61	111.28	111.12	113.15	111.14	112.58	109.63	111.67	110.65	111.31	111.79	110.02	111.29	109.82	110.27	112.94	110.82	111.88	110.41	112.15	108.74	111.96	110.72	112.17	111.39	111.49	109.06	109.2	110.93	111.75	109.97	111.91	111.07	109.49	111.07	110.79	112.42	111.04	110.69	109.54	111.64
99.323	99.613	100.24	100.6	101.21	99.156	99.703	99.731	99.583	100.38	98.458	100.77	98.811	99.334	98.805	98.138	101.74	98.424	98.66	99.733	99.647	99.44	98.624	99.279	99.389	100.63	99.301	98.701	100.03	98.529	102.33	99.442	97.711	99.431	101.27	99.759	100.34	98.97	101.03	100.26	100.11	99.481	100.25	98.599	101.31	99.91	99.124	99.758	100.91	100.11
117.41	117.41	116.9	116.41	117.56	119.19	118.43	117.61	115.85	116.99	117.58	117.33	118.92	117.58	117.15	115.96	117.38	117.21	117.05	117.67	118.63	117.81	118.25	118.5	117.37	118.37	117.81	117.88	116.99	118.22	117.69	117.53	117.01	117	117.47	116.97	117.79	116.41	117.49	118.44	118.35	119.44	117.24	118.74	117.23	115.96	116.26	117.86	115.94	118.04
105.97	106.7	105.5	105.87	107.03	105.04	106.62	104.88	106.91	105.98	106.19	106.07	105.88	105.43	105.03	104.54	105.68	105.56	105.63	108.05	106.58	107.35	106.33	106.76	105.44	104.89	105.5	105.07	104.12	106.91	105.34	104.87	104.6	106.54	106.29	105.22	105.98	105.9	104.44	107.27	106.8	104.79	106.9	105.81	106.69	105.65	106.89	104.18	106.01	105.61
110.29	111.59	113.03	112.12	112.43	113.22	113.03	111.82	110.01	111.98	111.59	110.73	112.08	110.96	110.34	111.99	113.06	112.71	112.28	110.43	112.78	111.69	111.53	110.55	111.03	112.18	111.65	109.89	111.98	110.66	110.84	111.77	111.84	111.39	111.83	110.33	110.82	112.54	112.23	111.94	111.48	111.12	112.77	112.07	111.33	111.98	111.8	110.22	110.88	111.63
99.515	98.966	100.02	97.644	100.03	98.681	100.14	98.617	100.15	99.005	100.89	99.382	99.963	99.972	100.58	99.792	99.911	100.48	99.306	99.75	101.16	98.524	100.06	99.85	99.294	99.266	99.708	101.18	98.736	100.89	100.84	99.687	100.78	98.366	100.26	97.694	101.44	99.661	98.954	101.43	99.964	99.694	98.947	99.368	100.93	100.13	98.777	100.94	100.34	99.137
113.35	112.74	111.48	112.72	112.69	111.99	113.84	111.47	113.05	111.41	111.82	111.53	113.4	111.34	112.13	111.41	112.43	110.49	113.26	111.76	112.29	111.39	110.27	110.96	111.89	111.96	111.01	113.35	113.27	110.84	111.59	112.08	111.48	111.77	113	112.2	112.39	112.78	112.67	113.45	113.46	112.18	112.82	111.13	112.38	112.75	111.99	111.73	112.15	111.05
107.12	105.27	106.04	104.5	105.88	106.69	105.55	105.71	105.34	108.1	106.04	104.67	106.72	105.41	105.93	104.46	106.74	105.63	106.93	106.74	105.77	106.8	105.72	104.89	106.9	105.86	106.46	106.85	105.91	107.75	106.86	104.75	106.6	104.67	105.34	106.91	106.62	105.62	106.45	106.5	105.9	107.99	105.92	105.66	104.9	106.53	105.52	105.21	106.04	106.66
99.26	99.154	99.994	100.46	100.13	99.221	99.703	99.785	99.607	99.611	99.639	99.324	98.734	101.36	98.669	97.892	99.942	98.985	99.226	100.9	98.867	98.955	99.621	99.727	100.67	100.49	99.266	101.42	101.12	99.976	98.369	100.3	99.896	99.788	98.818	100.24	99.487	99.944	99.804	100.52	100.35	100.49	99.405	97.695	100.78	99.093	100.56	100.55	98.659	100.3
111.03	112.42	110.57	111.17	111.3	110.96	111.15	112.41	110.66	110.03	112.66	112.91	110.97	111.56	111.18	111.53	110.45	112.37	110.2	110.12	110.73	112.75	111.59	112.7	110.34	111.11	110.72	110.7	109.81	112.99	111.64	113.56	112.2	112.35	111.52	112.19	112.6	110.32	112.76	111.06	113.75	113.65	109.27	109.74	112.19	111.11	111.83	110.93	112.35	112.73
111.66	111.97	109.77	110.05	110.53	110.19	111.55	112.65	111.32	112.05	111.72	108.96	112.01	109.17	111.08	110.79	110.67	113.29	111.76	112.39	110.28	110.88	110.76	112.36	112.08	112.24	109.23	110.06	111.67	111.72	110.92	112.3	113.23	110.7	111.97	110.89	113.02	111.03	112.25	110.17	111.38	111.33	110.87	112.57	111.53	112.04	112.06	111.19	110.86	110.92
100.17	100.02	100.12	100.5	99.716	99.157	98.393	99.553	100.88	98.766	99.731	100.51	98.688	99.455	99.49	97.645	99.576	100.4	101.18	100.2	98.467	99.1	100.61	100.9	99.495	99.843	100.38	98.829	99.01	99.74	100.84	99.654	99.498	98.919	99.206	100.57	99.367	98.195	100.84	100.65	101.14	99.396	99.427	99.291	100.09	98.367	99.977	100.98	98.907	98.924
99.127	99.376	100.73	99.369	99.684	99.844	99.859	98.953	100.3	101.77	98.151	99.839	99.563	98.316	98.895	98.468	98.58	99.339	99.567	99.779	100.29	99.159	100.03	97.501	98.995	100.78	100.38	99.806	100.56	98.986	100.63	100	100.51	99.381	100.49	101.33	100.79	100.04	97.731	101.15	97.688	99.541	98.722	99.552	99.635	99.266	100.78	99.163	99.182	99.985
104.8	105.87	106.81	105.99	105.47	108.15	105.1	105.28	106.6	104.75	107.23	105.83	106.24	105.52	105.82	106.66	105.94	106.54	106.05	103.9	104.7	103.87	108.45	106.23	106.89	105.46	106.41	104.59	105.92	105.36	105.16	104.67	105.94	106.11	105.77	105.99	105.86	105.61	105.45	106.95	105.53	105.1	106.38	106.1	105.93	106.12	105.32	107.61	104.43	106.66
112.37	111.67	111.33	111.11	111.22	111.37	110.67	111.75	112.65	110.66	111.04	110.58	111.56	110.71	110.79	110.19	110	110.86	110.2	110.19	111.31	110.87	112.35	112.01	111.47	110.21	111.91	112.93	110.68	110.03	109.52	111.78	112	111.4	110.59	112.41	111.09	109.83	112.51	110.57	112.65	110.3	110.91	111.72	110.22	111.89	110.11	111.51	109.62	111.69
104.51	105.25	106.49	105.65	105.1	104.92	105.52	104.7	105.88	106.05	105.25	104.91	107.04	105.4	105.16	105.36	106.42	107.09	105.45	105.1	105.74	105.66	104.4	104.74	104.74	106.15	106	105.61	105.76	105.36	106.53	105.97	105.68	105.32	106.42	104.88	106.37	103.4	105.77	104.21	105.34	105.81	105.46	105.79	105.62	106.39	103.41	107.66	105.12	105.94
115	115.06	117.1	115.44	116.14	115.95	116.12	113.93	116.46	116.51	116.59	115.67	116.38	116.33	116.53	116.84	115.75	116.71	116.22	117.79	115.83	115.85	116.41	115.09	115.67	116.99	113.76	117.71	115.98	116.42	116.15	116.49	116.17	116.85	116.26	115.47	116.24	114.93	116.15	115.47	116.78	117.02	116.62	117.51	116.41	116.53	117.36	116.5	115.3	117.2
111.91	111.88	111.18	111.34	111.71	111.28	112.7	110.7	112.95	111.53	112.09	113.24	109.85	110.7	112.46	112.71	111.5	112.28	111.98	110.08	111.33	111.83	112.42	111.93	110.56	112.06	112.71	111.82	112.86	112.03	111.77	111.35	110.66	110.97	111.36	112.44	112	112.15	111.18	111.37	109.95	112.97	112.19	110.96	111.3	112.06	112.07	112.02	111.97	111.68
115.65	116.03	115.9	115.76	116.07	115.71	115.94	116.66	115.41	115.8	116.28	115.78	116.39	115.2	117.63	116.04	116.29	116.55	115.68	116.32	115.4	116.99	115.01	115.11	115.05	116.87	117.53	115.23	116.05	116.61	116.88	116.18	116.57	115.53	115.86	115.67	116.32	114.89	115.21	117.65	116.64	114.99	115.56	115.97	116.61	116.39	115.87	114.34	116.61	116.57
104.31	104.21	104.15	103.74	103.88	105.87	104.25	104.56	103.4	103.89	104.52	103.87	105.45	104.11	104.21	104.1	103.92	103.95	104.69	103.28	104.66	104.25	103.65	104.08	105.85	104.8	104.24	103.37	103.75	103.55	102.98	103.1	103.77	103.33	104.04	102.68	104.4	103.02	103.79	104.02	104.61	102.77	104.28	103.65	106.47	102.43	102.22	103.36	103.94	104.17
113.83	112.95	112.56	112.98	111.33	113.7	111.48	111.2	114.04	111.02	113.3	113.48	111.03	111.91	113.1	112.71	110.65	112.92	110.8	112.64	112.48	111.91	112.18	112.09	112.65	111.64	111.18	113.03	111.34	112.16	110.19	111.79	110.82	111.8	112.74	111.96	111.99	110.14	111.28	112.22	112.08	111.68	111.41	113.8	112.03	114.27	112.82	112.79	111.91	112.15
111.05	111.64	112.32	110.65	110.56	109.98	110.48	110.33	111.01	111.82	110.9	111.07	111.58	110.28	111.96	110.06	110.88	111.78	111.49	111.88	110.24	111.59	111.64	111.27	110.35	111.53	110.84	110.59	111.83	110.47	111.89	111.35	110.96	110.85	111.09	111.03	110.19	110.32	111.25	111.54	113.18	111.72	111.5	110.4	112	110.59	110.94	109.84	110.07	112.49
97.934	100.59	99.246	99.543	100.28	99.949	101.33	98.585	99.889	100.18	99.747	99.626	100.42	99.756	99.24	99.602	98.493	99.051	98.801	99.228	99.077	100.2	99.112	101.27	98.579	100.21	97.915	98.68	98.156	101.43	99.612	101.13	100.63	99.978	100.12	98.937	99.483	100.97	98.964	100.74	99.811	99.136	100.54	98.451	99.262	98.735	99.064	100.2	100.85	100.73
99.86	101.3	99.493	100.05	100.96	99.874	99.356	102.3	99.501	98.676	99.284	99.385	100.29	101.61	100.73	100.42	100.73	100.13	100.18	100.22	100.09	99.688	99.104	99.859	99.114	99.751	97.744	101.1	99.817	100.23	99.976	100.36	100.1	99.032	98.724	100.49	99.984	99.498	99.383	100.76	99.251	99.693	100.16	100.33	99.719	99.4	98.769	101.28	98.222	99.249
106.12	106.78	106.5	106.05	106.97	106.08	105.26	105.34	106.89	106.13	105.99	103.86	106.74	105.94	106.9	103.54	104.61	104.96	105.04	106.2	104.69	106.46	106.38	105.55	106.96	106.01	105.98	105.7	104.71	105.88	106.83	105.41	105.25	107.21	104.29	107.57	105.48	106.49	104.16	105.05	105.48	106.1	104.74	104.96	105.07	106.31	104.93	106.19	106.89	105.57
107.08	106.47	108.13	105.8	107.4	107.63	105.29	107.01	106.15	106.24	106.21	106.74	107.12	105.41	106.32	105.78	105.45	106.81	105.05	107.11	105.35	106.52	106.24	107.05	107.25	105.97	107.29	107.63	108.17	106.44	106.26	107.05	105.65	105.88	105.17	105.63	106.57	107.7	107.91	105.51	106.1	106.98	106.09	106.69	104.97	107.08	105.56	106.82	106.15	106.5
117.67	117.57	116.69	117.82	116.29	118.13	116.34	116.86	117.51	118.01	119.03	117.28	117.98	116.82	118.83	118.03	116.75	117.68	118.87	116.77	117.66	118.87	116.65	117.81	118.02	116.69	116.55	117.25	116.7	117.82	117.1	118.81	116.82	116.88	116.99	117.59	116.31	117.08	116.72	117.83	115.7	116.89	117.01	117.65	116.96	118.01	117.82	116.26	118.04	116.68
105.54	105.2	106.02	107.16	105.78	107.16	107.16	105.1	106.65	105.74	106.21	105.45	106.63	103.62	104.29	104.82	107.22	106.11	106.87	106.87	104.39	105.34	104.99	105.79	104.99	104.69	105.07	105.38	105.78	105.74	105.07	105.13	105.53	105.09	106.66	105.1	105.09	106.91	104.35	104.85	105.93	104.85	105.72	106.73	104.98	104.65	104.84	104.74	104.66	107.33
106.01	106.45	104.38	104.98	105.14	104.62	105.53	106.51	104.97	105.01	107.55	106.19	104.08	105.4	105.88	105.27	106.86	106.39	105.88	105.91	106.43	106.49	104.48	107.3	105.75	105.32	105.56	104.72	105.44	106.32	106.11	105.11	106.04	106.41	106.07	106.74	107.04	106.65	106.17	104.89	106.38	106.14	104.49	105.42	105.65	104.23	105.94	105.45	105.42	106.12
[truncated: 150 more columns]
