# Supplementary material for: Genetic dissection of main and epistatic effects of QTL based on augmented triple test cross design
Source: PLoS One. 2017 Dec 14;12(12):e0189054. doi: 10.1371/journal.pone.0189054 (PMC5730204; doi:10.1371/journal.pone.0189054)
Supplement: S8 Supporting Information — (ZIP) [file pone.0189054.s008.zip › z4_400_0.8_5.csv]

111.28	109.08	114.89	112.7	111.94	111.79	110.62	111.83	111.82	111.52	112.25	112.49	111.84	111.1	111.54	111.21	114.11	111.12	112.94	110.87	111.49	113.09	110.53	109.8	112.12	112.39	112.37	110.66	113.82	110.94	112.66	110.15	110.72	111.77	110.65	112.04	110.53	111.54	110.33	111.5	109.93	110.61	113.79	112.17	112.31	113.24	110.39	110.31	111.4	111.45
105.81	105.54	104.65	105.55	107.96	109.38	106.68	106.45	104.8	105.79	107.36	105.49	107.76	106.07	106.34	105.55	105.03	106.9	105.06	104.65	105.17	106	105.61	105.94	106.06	105.26	106.76	104.06	104.81	105.73	107.2	107.27	107.63	106.88	104.92	105.2	104.76	105.2	103.62	106.78	107.04	105.92	105.59	107.46	105.57	107.6	108.57	106.69	104.83	106.53
110.22	107.92	110.36	113.62	110.85	112.75	110.91	111.07	112.25	113.3	109.25	111.34	110.44	112.58	112.33	111.39	109.87	112.71	110.13	111.15	112.54	113.87	110.74	112	112.47	111.14	109.94	111.95	110.34	112.74	112.53	109.37	110.94	112.25	109.79	112.8	112.74	111.86	111.86	113.03	110.66	110.66	110.46	111.42	113.51	110.83	113.15	111.86	111.07	109.93
111.55	111.01	112.1	113.29	111.42	111.48	111.78	113.02	111.79	111.86	113.44	110.44	112.55	111.33	111.78	112.2	112.64	113.85	112.97	111.82	110.37	113.13	112.19	109.27	110.09	112.15	110.24	112.21	111.67	110.73	114.27	115.3	112.13	109.96	110.85	111.84	112.01	109.5	112	112.29	111.74	111.54	111.33	111.42	111.96	110.69	110.81	111.54	112.3	114.42
113.24	112.06	109.22	110.52	111.07	113.36	114.02	112.94	111.99	108.68	111.41	111.17	111.22	111.89	110.22	110.14	109.49	110.14	112.58	110.58	111.77	110.03	110.06	110.66	111.28	111.33	111.62	111.07	111.78	110.9	113.09	111.78	110.21	110.47	110.96	112.5	114.43	112.67	110.98	111.58	112.74	112.08	111.61	111.65	111.48	110.61	111.17	111.12	112.69	110.35
105.5	103.78	103.89	104.94	104.85	106.15	104.99	104.84	102.04	104.07	104.82	103.87	104.51	104.67	104.1	107.12	103.05	103.47	105.49	102.55	104.9	106.22	104.34	102.84	104.56	103.6	104.84	104.75	104.64	103.08	103.99	105.24	103.89	102.83	103.91	105.08	103.93	105.4	104.93	103.54	104.55	103.96	103.59	102.67	102.64	104.84	105.16	103.93	105.49	104.69
106.27	103.8	106.1	104.12	104.04	106.17	104.83	107.2	106.61	106.33	105.8	105.9	103.61	105.71	107.43	102.97	105.99	105.99	106.14	106.22	106.43	105.89	107.52	106.41	106.95	104.9	103.39	106.16	105.31	105.55	105.35	104.85	105.23	107.36	106.73	105.46	107.68	104.19	103.11	104.11	106.5	104.71	104.61	105.84	106.15	106.44	105.39	105.03	104.93	105.76
109.61	108.96	111.24	110.68	109.98	112.24	109.98	107.95	107.54	108.79	109.39	110.02	108.58	109.42	110.77	109.67	111.09	110.72	107.99	109.15	110.64	110.66	110.9	108.6	109.95	112.05	110.63	111.09	109.56	108.73	108.85	108.28	108.43	108.86	110.99	110.54	110.35	110.11	107.9	110.29	109	110.71	110.02	107.92	107.85	110.95	108.36	112.31	107.74	108.78
104.93	108.81	103.78	107.34	105.11	106.19	104.8	104.27	105.99	102.73	105.18	105.56	104.6	103.84	105	103.63	104.42	106.75	105.38	105.32	106.26	104.89	105.05	105.1	106.9	104.53	107.86	106.34	105.63	103.61	106.71	105.23	106.41	104.74	106.14	102.94	106.79	103.76	105.06	104.94	106.59	106.7	107.01	103.75	106.14	106.17	106.4	105.88	104.77	106.79
99.425	101.03	100.29	98.934	99.85	98.103	100.02	100.21	101.4	102.02	97.892	100.02	99.61	99.215	99.709	101.84	99.068	100.97	101.04	101.15	100.5	99.309	99.648	98.713	101.03	100.89	100.35	100.94	98.48	98.632	101.75	100.2	99.05	100.12	101.36	100.45	100.5	98.976	99.7	98.541	100.05	98.072	99.682	101.51	100.77	100.21	102.95	101.5	100.76	99.294
107.87	105.58	105.92	107.26	105.13	103.96	105.06	107.74	106.83	107.49	106.74	106.37	106.66	105.44	106.12	106.1	105.67	108.71	105.83	106.39	104.28	106.19	104.91	105.19	107.38	105.28	107.7	108.95	105.42	107.93	104.88	105.42	105.97	105.79	105.5	103.16	105.8	106.21	107.03	106.08	106.83	106.26	106.77	105.21	105.34	104.8	104.62	107.21	107.82	107.82
100.95	102.98	99.579	100.95	98.3	99.573	99.147	102.89	98.297	100.01	101.75	101.46	103.3	101.81	100.65	100.31	100.7	100.37	100.36	100.98	101.53	100.83	99.74	99.088	102.41	101.58	102.06	102.32	100.51	100.37	101.86	101.48	98.954	100.07	101.7	100.82	100.31	101.03	99.576	100.03	103.43	98.884	101.26	99.507	100.71	100.93	102.72	102.41	101.87	99.006
106.98	105.42	105.7	105.85	104.73	106.9	106.91	103.57	106.9	106.01	107.04	107.22	105.98	105.81	104.5	105.3	108.36	104.53	104.22	105.54	107.57	106.47	105.26	104.84	106.91	105.24	105.07	106.39	107.28	103.74	106.68	105.01	105.47	102.95	105.89	106.24	106.22	105.46	107.76	105.22	103.58	106.89	105.79	107.05	108.13	104.12	105.25	107.64	104.45	105.25
106.28	104.81	105.05	105.39	103.33	105.08	107.04	105.82	105.17	104.49	104.81	106.82	104.9	106.85	107.34	103.29	106.16	105.42	104.95	104.58	105.04	105.14	105.58	104.25	106.36	104.47	108.54	107.81	104.28	105.65	104.25	102.86	105.14	105.04	107.33	106.08	103.79	105.02	105.14	104.36	105.45	106.39	104.27	104.75	104.14	106.49	102.18	105.51	106.79	105.95
106.43	105.49	106.12	106.28	106.04	107.9	104.37	106.96	108.28	105.58	105.52	105.63	107.53	107.85	105.29	108.31	105.91	106.53	105.8	104.57	107.32	104.26	103.86	105.3	110.22	105.92	105.66	104.37	107.06	105.59	105.09	106.44	108.55	107.36	106.52	107.76	104.12	104.4	105.78	106.27	103.83	105.1	104.5	104.31	105.35	106.98	105.41	106.01	108.38	104.38
118.87	119.36	118.11	116.67	119.3	117.37	117.97	118.92	117.24	118.14	120.18	117.29	117.84	116.11	118.14	116.19	116.44	119.53	116.81	115.42	116.29	119.14	117.12	117.12	118.12	116.77	119.22	117.02	117.26	118.61	117.85	115.39	115.35	118.42	115.1	116.58	117.79	119.79	117.06	116.9	117.63	118.25	117.91	116.37	117.49	118.75	115.62	119.91	116.59	116.78
112.19	110.4	108.45	110.75	111.77	110.86	110.84	110.72	112.39	109.78	110.28	111.26	110.87	110.89	108.03	109.99	111.21	108.97	110.1	111.23	108.94	110.48	110.46	112.16	111.02	109.62	111.39	109.53	112.17	109.61	108.94	112.73	110.45	110.24	109.3	111.29	112.94	110.86	108.74	109.77	108.58	109.54	110.96	110.54	110.91	110.13	111.69	110.01	112.48	110.51
110.3	111.63	111.21	109.87	110.31	111.46	109.54	111.76	110.71	110.13	110.91	110.45	111.71	109.25	110.06	112.7	110.61	110.79	113.75	114.7	112.14	111.02	110.4	112.47	111.95	110.18	111.15	109.75	110.49	112.97	110.56	112.47	110.24	111.72	111.8	107.79	108.75	111.31	109.49	112.06	111.46	111	110.84	111.51	112.21	109.75	110.78	112.45	112.65	110.66
104.4	107.24	104.12	104.16	106.39	105.28	104.44	104.21	104.83	104.83	103.4	105.47	105.09	106.57	106.53	104.32	106.84	105.06	104.26	104.25	104.5	105.39	103.98	105.01	104.01	105.95	105.65	107.07	104.34	105.46	104.21	106.06	104.48	107.34	105.99	108.65	104.5	105.29	105.47	104.67	106.06	105.03	103.79	106	106.21	104.77	105.71	108.33	103.64	102.77
106.16	106.37	105.62	104.48	106.18	106.79	104.54	104.36	104.76	104.3	102.72	106.97	106.11	105.54	106.32	103.1	105.14	103.17	105.06	103.74	106.35	106.58	107.1	104.81	105.16	106.1	105.96	108.03	105.15	105.72	103.97	105.12	105.63	106.26	105.75	104.57	105.9	104.66	106.04	105.84	102.8	104.72	101.82	105.46	106.2	105.61	104.43	105.58	104.1	106.05
107.78	110.87	110.84	109.64	110.22	109.01	110.03	110.38	109.87	109.49	111.11	109.89	110.54	108.84	109.73	110.8	107.88	108.35	113.12	111.12	109.85	110.33	109.31	110.05	109.48	107.89	109.33	109.33	112.44	111.79	108.41	111.06	108.03	110.23	109.42	110.3	108.46	109.92	109.64	111.54	110.83	108.35	110.75	109.57	110.21	109.51	110.54	110.04	111.37	109.55
102.95	104.7	102.49	106.93	104.66	105.33	104.3	103.56	104.95	105.16	105.46	101.54	104.4	103.82	104.12	103.8	103.32	104.36	104.36	103.67	104.46	104.68	103.08	101.05	103.96	106.16	105.01	103.83	105.16	102.82	104.55	104.36	105.85	104.7	106.13	103.73	106.79	103.71	105.48	106.08	102.97	102.96	103.23	103.75	106.87	105.65	104.82	104.97	103.39	101.58
111.21	112.01	111.56	110.59	110.45	111.18	113.08	114.8	112.95	111.01	110.33	110.05	110.13	110.54	112.99	110.57	111.51	112.07	109.74	109.96	112.99	112.23	111.54	112.76	111.72	110.64	113.31	111.24	111.37	109.95	110.28	113.16	111.58	111.46	111.64	112.87	110.32	112.52	112.56	111.78	110.87	109.92	111.85	110.43	113.75	112.39	111.55	112.66	110.41	110.22
101.92	101.29	99.399	103.28	102.14	101.19	99.878	99.942	101.83	99.844	103.73	103.15	100.06	101.56	102.84	98.412	100.31	101.16	101.54	103.02	101.74	102.22	100.6	101.07	100.97	101.41	101.29	98.336	102	101.19	103.32	101.56	101.82	102.65	100.55	100.27	99.301	99.323	102.31	101.12	100.72	102.27	100.76	102.01	102.15	100.63	100.74	101.91	103.29	98.655
105.85	105.81	106.22	105.77	106.84	104.96	105.71	108.91	106.31	105.19	104.1	106.1	106.11	106.85	106.98	105.68	105.56	106	103.86	108.59	104.49	105.96	108.68	107.46	104.76	107.68	107.46	109.06	106.81	106.62	105.15	106.96	105.88	105.93	107.79	104.44	105.37	105.23	104.02	105.38	104.59	107.06	106.36	104.34	106.76	106.44	107.93	107.58	106.9	105.62
109.26	110.34	110.71	112.37	111.36	110.9	107.34	110.92	110.49	108.2	108.15	108.35	108.99	110.49	111.01	110.11	107.37	109.45	110.37	109.58	108.65	108.79	110.09	110.2	109.55	110.43	109.5	108.25	111.88	110.13	109.81	109.22	109.44	110.97	111.26	111.23	110.06	108.55	108.64	106.82	110.62	109.89	110.7	107.19	112.18	111.46	110.08	110.87	107.86	109.99
104.89	104.82	105.85	104.68	104.99	107.62	105.55	107.57	104.03	106.7	105.1	105.16	104.47	103.34	107.84	104.97	108.3	106.44	105.51	104.64	106.05	104.03	104.15	105.46	103.98	105.72	104.9	104.84	104.68	105.87	106.3	107.16	106.82	106.48	105.82	107.87	106.67	104.93	106.25	106.15	106.42	107.21	108.33	104.96	106.17	104.49	108.39	105.03	106.05	107.83
107.84	106.93	106.38	106.11	107.33	108.22	104.99	106.94	106.95	105.37	108.08	106.79	107.9	104.37	108.18	106.19	106.29	106.55	106.18	108.38	107.82	108.13	107.05	107.7	109.15	105.35	104.97	104.85	105.93	105.73	105.3	105.43	108.08	105.56	106.23	109.57	105.22	106.74	106.51	105.04	106.08	105.94	108.46	104.33	106.7	107.81	108.09	106.85	106.89	105.8
108.32	108.26	107.59	109.19	105.12	109.02	107.96	107.63	107.32	108.29	106.22	104.4	108.26	105.88	106.87	106.56	107.83	107.59	106.1	107.82	107.21	105.66	107.35	109.84	106.55	106.36	107.03	107.77	105.17	107.78	107.02	106.9	106.9	107.63	107.34	105.87	107.12	106.2	105.28	106.63	105.56	106.26	106.66	107.35	106.38	106.55	107.75	104.94	107.71	105.62
101.15	103.27	101.87	101.24	102.11	100.55	101.25	101.55	100.37	99.368	100.05	101.31	97.65	100.03	102.16	100.63	98.009	100.33	103.79	102.74	100.46	102.56	99.694	98.845	99.442	100.67	98.86	100.29	99.957	100.03	102.39	103.27	102.34	99.168	101.21	100.5	101.95	99.421	100.82	102.23	97.943	100.26	101.53	98.228	99.741	100.73	99.832	98.925	101.22	101.37
104.39	106.33	106.26	105.55	106.57	104.56	106.9	105.73	106.66	104.64	105.32	105.91	103.78	104.99	105.02	105.42	104.36	105.77	104.74	105.21	105.7	106.24	103.4	102.86	103.39	107.31	105.71	104.52	107.21	105.48	104.39	105.11	104.21	103.74	107.28	105.17	106.41	105.1	105.33	107.75	106.83	107.25	104.64	103.96	104.6	105.41	106.55	106.79	105.5	106.35
104.36	104.91	105.95	107.23	103.27	107.36	105.09	105.03	106.39	107.62	106.41	105.21	105.08	104.51	107.12	105.54	107.44	104.67	106.25	105.64	105.45	104.65	103.92	105.6	106.93	105.75	106.04	103.93	104.48	105.28	103.28	108.74	104.38	103.97	106.58	106.06	106.61	104.69	105.89	104.09	104.99	105.59	104.86	104.03	104.57	106.85	106.79	106.17	105.55	106.22
112.78	111.65	113.32	113.15	113.38	110.08	109.45	113.84	110.79	109.51	111.78	111.36	111.78	111.71	110.39	109.61	110.36	109.53	110.73	110.79	110.59	110.37	112.89	111.91	110.6	112.3	112.87	113.81	110.37	111.59	113.3	110.4	109.95	111.82	110.62	110.88	109.64	112.28	110.57	110.33	110.7	111.17	110.32	109.21	110.07	110.6	112.07	114.64	112.73	111.4
111.44	111.98	112.76	112.43	112.02	111.25	112.17	114.6	113	110.12	109.46	112.36	112.09	110.34	110.53	111.22	110.78	110.99	113.62	110.96	111.44	112.35	110.02	112.35	110.5	115.24	110.99	114	112.03	113.89	113.13	113.37	112.71	109.27	112.95	111.26	111.84	111.08	112.8	110.5	109.62	111.54	111.59	111.77	111.17	110.94	113.39	112.93	114.29	112.31
105.03	103.81	105	104.21	103.71	103.87	103.6	104.51	102.48	103.63	105.09	103.59	105.14	105.4	105.12	105.37	104.04	103.66	101.43	103.97	102.22	102.29	106.34	103.31	101.67	104.84	102.62	102.66	104.99	104.38	104.84	103.91	104.03	103.65	105.62	105.67	103.92	104.62	102.17	103.76	102.84	105.78	103.42	103.08	104.9	104.92	104.94	104.77	103.54	105.61
99.54	99.441	101.55	98.387	99.141	97.909	100.03	98.027	98.797	99.23	100.37	98.318	97.531	99.651	101.89	97.237	101.54	98.171	99.698	100.45	99.423	99.898	99.256	98.549	102.09	99.423	98.332	102.08	99.672	97.281	99.69	102.47	99.681	101.65	100.76	100.68	98.682	100.23	99.338	99.769	99.818	100.71	98.971	99.05	99.271	99.951	99.795	98.366	98.796	97.988
106.84	107.39	104.7	106.13	108.72	105.33	105.06	106.95	106.99	105.42	104.94	105.67	105.18	106.02	107.81	106.19	106.26	105.54	106.79	106.96	106.81	106.69	105.65	105.02	104.99	106.79	106.28	105.48	106.42	104.7	105.88	102.83	105.27	105.62	104.99	104.71	103.84	104.97	107.75	105.91	104.26	106.55	106.05	106.17	109.55	104.5	105.48	105.14	104.73	105.32
105.74	105.16	104.91	104.05	105.51	103.97	103.75	104.37	103.22	104.21	102.97	104.36	102.42	105.99	104.25	102.64	103.59	102.88	106.43	101.39	102.8	105.41	104.49	104.72	104.76	102.27	105.62	103.17	105.49	104.9	104.43	102.47	104.64	103.19	105.06	105.76	102.63	102.55	105.11	103.12	104.45	103.26	102.97	106.1	103.4	101.93	104.44	103.46	105.91	102.31
116.84	116.66	115.83	115.76	116.05	118.27	115.84	116.93	113.95	115.7	116.65	114.45	114.72	115.97	116.39	116.55	114.75	114.49	116.8	114.56	116.75	116.7	117.24	116.56	115.12	116.25	114.6	115.28	115.49	117.14	113.75	116.87	117.44	117.64	118.49	118.69	116.77	116.43	115.83	117.14	114.67	116.98	116.51	116.69	115.89	117.75	116.35	118.37	115.96	117.05
112.25	113.35	112.41	111.08	110.97	110.64	112	108.97	111.51	112.75	111.93	110.56	108.54	112.78	111.04	110.2	113.2	110.22	112.96	109.71	108.55	110.3	110.87	111.72	110.49	110.82	109.1	112.07	110.71	112.2	112.38	110.21	111.01	111.78	110.91	112.61	113.03	110.01	113.16	112.21	110.8	110.97	112.52	111.32	111.16	110.86	111.79	114.38	112.23	108.26
108.48	108.82	106.77	106.02	105.57	106.49	106.36	106.09	104.78	105.83	108.26	107.85	106.48	106.46	104.38	105.63	106.63	106.48	107.47	108.15	107.03	107.29	104.43	103.74	106.49	105.75	106.89	106.76	104.92	106.98	105.38	107.11	102.52	106.33	105.02	105.66	107.02	108.71	105.38	105.24	105.53	106.19	106.55	107.17	106.1	104.69	107.35	106.06	105.68	105.9
99.531	101.98	102.72	100.6	101.26	102.2	99.9	101.39	102.11	102.77	101.76	100.45	102.62	101.56	101.69	101.62	100.98	99.802	100.21	101.51	101.04	100.56	102.02	102.27	98.301	101.92	100.54	100.89	100.19	97.794	99.889	101.37	101.56	102.37	99.692	99.11	100.96	98.885	101.81	102.1	101.28	102.13	102.19	104.2	100.55	101.83	99.364	99.773	100.61	101.52
99.215	98.662	98.918	98.9	99.557	99.718	100.42	101.01	98.088	99.532	102.81	99.144	99.731	97.254	99.399	101.31	100.23	100.52	100.56	100.83	100.32	99.867	101.3	97.468	97.467	99.955	100.14	100.17	99.891	99.233	99.74	99.381	100.29	99.981	100.01	99.499	101.15	100.09	99.742	100.96	101.52	100.72	101.15	100.63	98.963	100.25	100.31	101.6	101.18	99.825
106.27	104.49	106.25	106.91	103.74	106.66	105.26	106.18	105.2	109.38	104.03	106.2	105.98	106.58	107.15	107.35	106.24	106.54	104.91	107.57	106.75	105.4	106.22	107.23	107.38	105.32	105.31	104.61	105	105	104.59	105.73	105.98	105.24	108.25	106.17	106.87	107.34	109.23	105.23	105.63	105.44	107.76	108.06	105.57	106.17	107.36	105.69	105.27	104.29
102.63	101.12	100.64	101.14	99.533	102.36	101.67	103.23	100.72	100.29	101.33	102.32	100.02	101.27	102.3	101.99	100.71	101.23	100.22	99.974	101.14	100.99	101.39	99.463	99.905	100.33	99.135	99.995	101.55	101.78	99.084	102.1	100.72	102.72	103.8	98.752	100.57	101.48	99.846	99.754	101.54	101.43	97.842	102.11	99.896	100.55	99.714	99.48	99.754	100.53
119.86	119.98	115.47	118.81	118.79	116.69	117.84	117.72	119.29	118.28	118.58	117.17	116.33	118.91	119.67	118.06	117.62	116.69	117.42	117.68	117.65	118.59	116.29	118.85	119.72	116.78	116.21	117.03	116.53	118.33	118.32	118.22	117.5	119.19	118.81	114.72	117.53	116.48	117.17	117.07	117.42	118.16	117.76	119.63	116.38	117.13	117.15	117.99	117.25	120.05
107.4	103.68	103.26	106.64	103.32	106.38	107.46	103.96	105.89	107.83	106.13	106.83	105.27	103.63	105.3	105.54	105.81	104.82	106.03	106.58	105.36	106.29	103.78	108.47	106.27	106.16	104.85	105.77	105.75	105.79	105.82	103.41	106.86	107.86	106.22	106.84	108.46	103.2	106.22	106.8	108.06	106.35	104.86	105.16	107.7	106.68	106.88	105.62	108.3	106.28
102.18	104.55	102.41	103.07	106.46	103.22	102.79	103.38	107.27	106.13	105.62	103.93	106.5	103.39	105.96	104.27	105.39	103.59	103.72	104.97	104.17	101.36	104.08	103.44	102.08	104.31	103.6	106.14	106.02	103.69	105.88	103.77	104.31	104.17	102.95	103.94	104.14	103.79	105.53	103.51	106.13	102.12	103.74	104.25	103.87	104.72	104.81	103.61	104.48	102.49
102.49	103.46	102.81	105.57	102.74	106.29	104.24	105.76	101.97	104.29	103.69	104.48	103.17	104.86	104.27	105.04	104.36	104.72	105.29	105.78	101.93	102.67	106.77	105.03	104.6	101.85	103.35	103.38	105.72	104.98	105.61	104.36	105.39	102.88	104.06	104.09	103.09	104.88	102.15	104.28	104.68	107.48	105.31	103.85	104.41	103.59	103.54	103.5	105.74	102.85
104.8	105.66	106.58	105.91	104.07	105.31	104.61	104.97	105.4	105.36	105	108.1	106.41	106.17	106.71	107.85	107.12	106.73	107.32	102.8	105.56	103.93	102.06	104.27	107.14	105.83	104.96	105.24	106.4	106.03	103.98	105	103.07	104.78	106.67	107.04	105.81	105.37	106.76	104.32	108.74	106.56	105.99	105.23	105.15	107.05	104.7	108.01	104.67	106.88
110.67	111.51	111.95	111.71	110.64	110.17	111.17	110.74	110.86	110.41	111.59	112.6	112.32	112.56	112.19	110.68	110.74	111.26	110.68	111.19	111.23	110.83	110.03	109.86	109.85	109.59	111.82	114.18	110.95	111.47	109.9	108.93	112.54	109.87	111.68	111.25	109.95	110.87	110.93	111.14	109	108.91	114.19	109.02	109.85	110.71	110.94	112.88	112.65	110.28
106.4	106.52	106.09	103.17	107.16	106.83	105.43	105.81	109.08	105.82	106.04	104.3	107.66	107.04	107.25	106.32	106.47	107.1	105.43	105.6	106.38	108.9	105.08	104.61	106.75	105.92	105.25	105.7	104.69	104.77	106.49	107.26	108.38	105.88	104.85	107.87	107.76	107.8	106.28	104.61	106.99	107.26	104.21	105.3	107.45	107.16	107.21	106.08	106.73	105.95
99.703	101.05	99.416	98.871	100.25	101.59	101.42	99.594	99.872	99.57	98.887	99.274	101.27	98.238	100.2	101.11	99.316	100.58	99.182	101.09	100.1	99.699	98.526	99.839	101.23	99.299	101.64	100.76	100.73	100.86	101.09	99.79	101.93	100.45	100.77	98.381	98.62	100.44	99.098	98.159	97.186	98.04	98.613	99.057	101.3	97.867	100.65	98.068	99.485	101.46
105.7	108.47	108.44	104.61	107.25	103.47	105.33	105.75	106.74	103.13	105.11	106.97	104.87	104.06	102.69	105.46	104.97	104.13	105.31	103.97	104.56	106.19	106.45	105.67	105.31	103.29	104.32	104.74	103.63	105.05	103.53	105.67	104.51	105.74	104.81	106.01	105.84	104.43	103.91	104.96	106	105.85	106.85	105.88	104.17	105.78	104.44	104.01	106.55	106.42
105.48	103.64	104.08	105.33	104.4	105.88	106.09	105.12	108.06	106.59	108.01	105.21	106.33	106.07	108.56	107.84	105.9	104.47	106.74	106.41	106.44	106.11	105.52	105.68	106.2	106.02	104.97	108.47	103.97	106.66	104.95	106.8	106.08	108.53	107.78	106.81	106.24	106.4	105.3	105.02	106.03	106.1	106.23	106.05	107.9	105.45	107.07	106.93	106.33	106.56
105.28	107.73	103.58	104.57	105.25	105.7	106.18	105.63	105.77	105.45	104.96	104.31	104.84	102.48	108.06	105.06	105.46	103.95	104.24	103.92	104.33	105.7	103.16	103.72	104.29	106.87	106.02	104.02	105.82	105.04	105.36	106.36	104.72	106.01	105.3	105.36	102.79	105.5	103.5	106.55	105.61	105.25	105.38	104.95	105.67	104.72	105.77	103.6	105.99	104.99
112.84	112.86	112.39	115.82	112.98	115.54	112.38	113.31	111.84	114.18	112.39	112.03	113.78	112.43	111.36	114.19	113.14	115.34	112.43	113.11	112.74	110.16	113.84	111.88	113.79	114.26	112.72	111.11	112.22	113.78	110.96	111.7	111.18	112.96	115.97	114.19	115.43	110.82	112.29	111.68	114.92	112.16	113.13	116.04	112.89	111.64	114.47	111.72	114.88	114.14
106.51	108.59	104.99	106.5	107.03	106.82	106.77	103.43	106.91	107.44	106.73	106.57	106.31	107.51	105.1	107.8	107.14	107.68	104.24	107.39	106.02	105.8	105.22	105.84	106.81	107.65	108.5	105.02	108.23	108.47	105.28	107.15	105.36	105.29	106.35	106.29	103.94	103	106.09	106.24	105.9	106.26	106.57	106.3	105.23	103.95	107.22	104.59	107.23	104.82
106.29	105.93	105.87	106.36	103.78	105.54	106.79	106.44	106.42	105.75	104.12	106.86	107.13	104.12	104.34	106.32	105.99	107.86	106.2	104.91	106.92	106.64	105.05	105.71	104.74	104.81	105.74	103.33	105.29	105.87	104.39	105.44	105.02	106.64	106.37	106.54	103.77	106.47	105.75	105.79	105.89	105.99	106	105.43	105.43	105.88	104.93	105.48	107.07	105.98
104.43	103.67	106.36	105.58	106.34	106.93	105.47	107.02	105.22	106.59	104.48	105.49	105.69	104.39	103.6	103.84	105.38	103.23	106.36	107.05	106.48	104.06	105.24	103.8	104.18	103.77	106.8	107.99	104.44	106.59	105.93	105.69	106.55	105.08	105.07	104.46	103.95	107.3	105.22	106.43	104.32	105.09	104.55	108.65	103.83	105.83	105.19	105.2	106.35	105.28
105.53	105.57	105.72	104.98	104.49	105.51	106.64	106.57	105.51	104.53	105.92	106.39	105.52	102.66	105.29	106.01	105.02	107.11	106.95	107.01	103.33	104.75	104.98	106.94	105.42	105.42	104.46	106.24	106.08	106.7	106.19	103.41	104.86	104.72	105.05	104.26	106.71	105.96	106.82	107.57	105.67	106.17	105.44	107.35	106.85	105.96	104.54	104.33	104.92	104.66
113.86	111.37	113.98	111.97	114.36	112.78	114.63	112.56	112.54	112.58	113.43	112.16	114.22	112.48	112.45	112.24	113.61	114.66	114.5	113.37	111.93	113.76	112.33	110.83	113.14	112.51	111.84	114.04	113.19	114.24	112.04	114.16	113.73	109.65	112.57	113.93	113.56	113.57	112.78	114.05	113.95	113.6	113.67	112.01	112.3	113.1	112.93	112.83	112.34	112.26
104.87	104.84	106.2	107.27	107.32	105	106.99	105.9	105.69	105.68	103.93	104.03	104.66	105.17	105.65	104.26	103.47	104.53	106.78	103.79	108.67	107.45	103.83	106.74	105.05	105.75	104.37	104.38	104.76	104.27	106.86	104.51	105.06	104.35	106.09	104.3	108.04	104.45	104.35	103.78	105.77	102.51	103	104.91	103.37	106.11	104.86	104.47	106.05	102.28
106.47	107.31	105.52	105.52	105.69	104.57	104.2	104.48	107.07	106.73	105.5	107.17	106.25	108.45	105.46	106.4	105.57	104.95	107.23	105.67	106.22	104.73	103.53	104.74	105.31	106.16	103.52	105.6	106.86	105.77	106.48	106.5	107.02	106.79	105.63	104.81	107.03	105.67	104.78	105.56	105.34	107.1	104.8	105.16	103.24	104.11	106.84	106	105.11	105.87
104.86	103.33	105.44	105.03	105.45	104.35	103.82	105.97	105.62	103.36	102.02	104.62	106.08	106.01	102.81	104.77	105.8	104.58	105.8	104.9	105.52	105.69	106.43	103.89	106.79	104.88	101.92	105.13	105.22	105.38	105.35	106.05	105.86	103.63	104.71	105.7	106.32	104.69	105.81	106.22	107.8	101.74	104.52	102.62	103.21	99.843	103.86	106.37	104.81	106.68
104.65	103.08	106.75	106.13	106.15	105.49	103.65	105.06	106.53	104.46	108.62	105.96	107.47	103.15	105.27	106.17	106.04	106.84	103.91	106.86	103.56	104.68	105.27	107.18	105.23	104.36	107.16	104.3	106.52	102.67	104.97	105.37	105.65	105.28	104.95	104.04	105.56	106.62	106.69	106.71	103.99	104.83	106.48	106.01	106.79	105.35	106.8	105.52	103.24	107.36
99.498	100.11	97.842	101.56	99.9	99.189	100.83	100.17	100.22	99.876	99.789	101.45	102.38	100.33	100.49	102.7	102.33	99.312	101.74	100.75	102.24	99.206	102.49	99.214	100.03	100.43	100.58	100.05	99.665	100.64	98.296	102.84	101.48	100.53	101.26	98.134	99.769	101.33	100.77	99.735	102.67	103.07	102.24	98.84	102.07	100.53	99.973	98.808	101.12	99.32
111.66	113.42	114.01	111.39	110.57	112.41	111.49	111.91	113.59	112.47	112.23	110.51	113.99	112.9	114.17	112.17	112.32	112.08	113.21	113.39	110.48	113.54	113.73	113.26	112.89	112.15	112.52	111.79	112.22	113.05	113.71	112.75	112.2	113.26	109.45	113.43	110.31	111.9	109.97	111.35	114.11	113.54	112.25	112.1	114.48	112.75	111.61	114.11	113.36	112.28
108.29	108.48	106.84	107.71	105.83	107.28	106.83	106.01	107.71	105.18	107.68	105.04	106.24	103.59	104.59	107.96	105.36	107.06	108.14	106.62	105.14	105.64	105.63	107.64	104.09	104.95	104.9	107.28	106.66	106.16	106.81	104.89	104.8	106.31	106.47	105.54	104.98	104.79	106.5	107.63	107.75	106.92	109.6	106.99	105.18	107.95	104.16	107.27	108.45	107.32
117.69	113.2	115.92	117.51	116.91	116.53	115.37	117.76	114.36	114.39	114.26	116.46	116.28	117.33	115.91	117.17	115.59	119.37	116.81	117.41	115.97	116.14	114.25	115.54	115.99	116.56	115.45	117.26	114.03	117.79	115.69	116.51	117.28	115.1	117.46	116.3	116.4	114.56	116.33	118.47	113.38	118.17	117.07	113.98	117.7	117.18	116.85	115.65	115.73	118.11
109.31	111.3	111.51	111	110.66	111.36	110.57	110.77	109.57	110.63	109.41	112.87	110.85	110.13	109.41	109.61	109.31	109.54	109.45	110	108.13	110.71	109.9	108.73	108.73	110.24	110.29	111.02	109.83	109.46	111.18	109.7	111.18	109.53	110.18	109.18	110.22	111.46	109.7	108.71	112.09	110.58	109.75	108.56	111.25	111.26	109.99	109.5	110.51	109.34
98.522	100.58	100.27	99.041	100.27	98.189	100.79	100.29	100.25	101.54	100.66	100.77	101.71	100.93	102.79	101.67	101.61	99.263	101.19	100.12	100.6	100.92	102.18	100.09	101.64	103.48	101.08	101.08	98.37	101.92	98.085	99.588	100.81	101.07	97.579	101.92	99.67	99.659	103.41	100.25	98.413	99.03	100.19	97.403	100.62	102.34	100.15	100.52	100.69	100.13
111.82	110.94	112.13	111.71	111.03	111.89	110.72	110.37	110.1	109.99	109.88	111.66	110.3	109.02	111.02	110.18	109.87	111.61	112.07	110.29	111.7	111.28	111.91	110.05	111.54	111.61	110.76	113.31	109.52	110.93	110.33	109.84	110.02	108.32	109.61	110.24	111.08	110.4	110.04	109.55	111.85	110.4	111.71	110.32	111.74	108.11	109.8	111.77	109.88	110.3
99.147	98.824	101.13	96.541	101.23	98.676	99.327	100.02	99.049	100.25	100.29	98.463	102.43	99.95	100.31	99.666	99.689	100.2	99.037	97.58	97.182	100.99	99.342	99.548	100.16	102.76	100.52	98.796	102.99	100.88	101.22	100.11	100.02	98.626	100.62	100.6	99.607	101.32	99.61	100.05	101.1	98.935	100.39	99.928	97.97	99.426	100.02	101.5	99.512	102.5
112.4	113	114.93	112.16	113.4	112.65	112.59	113.97	115.27	113.83	112.73	111.92	114.26	114.43	113.42	114.42	115.37	114.54	113.09	114.24	113.61	112.79	111.7	113.16	113.06	114	111.88	111.82	113.36	113.9	115.24	112.75	111.86	113.42	112.43	111.3	110.66	113.69	113.28	113.06	111.23	113.69	111.87	111.34	110.47	112.35	111.99	113.15	115.6	112.79
112.06	110.66	112.85	111.2	112.45	113.61	111.37	113.39	108.99	112.41	110.49	113	109.57	109.32	111.52	112.47	111.12	114.32	109.71	109.31	111.44	112.39	111.09	110.89	110.28	109.68	113.89	109.62	112.44	109.65	111.41	111.3	113.49	111.85	110.73	110.93	111.61	109.39	110.6	112.35	111.58	111.17	110.4	113.35	111.23	114.42	109.89	114.01	111.67	112.29
110.77	110.58	107.95	114.01	108.23	109.04	110.52	109.94	112.42	109.31	110.38	109.89	107.94	110.01	110.12	109.48	110.04	109.16	110.13	110.79	109.9	111.31	109.59	107.02	111.52	108.28	111.36	108.97	109.68	110.36	111.47	110.96	109.39	110.01	111.18	109.91	109.19	109.62	110.31	110.09	111.24	109.5	107.94	110.01	108.47	109.5	110.41	110.88	109.84	111.67
106.07	103.34	106.45	105.63	105.59	107.43	106.59	107.01	107.01	104.36	109.35	103.68	105.25	105.86	106.68	105.83	104.3	105.28	105.12	106.31	105.66	106.13	106.08	106.33	106.36	106.8	103.47	106.76	107.21	104.23	105.73	105.52	106.32	106.78	107.15	106	103.92	105.33	104.01	105.48	105.38	101.81	105.34	106.64	104.99	106.78	105.67	105.42	104.6	107.22
110.98	109.92	112.4	111.78	110.75	110.88	110.94	112.19	112.76	112.24	109.71	112.48	110.63	113.44	109.42	114.02	110.94	111.85	111.3	111.65	112.2	112.88	109.55	112.82	110.65	108.59	110.67	111.92	110.77	110.5	110.13	109.69	110.34	113.4	112.3	112.42	112.72	111.03	110.39	110.29	109.86	109.85	110.43	112.16	110.6	111.71	110.95	111.93	110.58	111.54
106.74	107.29	105.36	104.67	105.61	104.55	106.93	105.36	107.74	106.62	107.07	106.38	107.37	103.81	106.37	105.45	105.89	105.41	106.32	107.6	107.09	106.18	105.23	105.85	104.69	106.84	103.76	103.94	106.32	105.11	104.36	104.5	105.13	106.16	104.67	106.05	106.45	106.41	105.41	107.32	105.77	104.48	104.28	106.03	106.23	108.2	106.95	106.67	105.82	105.76
106.61	107.45	107.63	104.64	105.79	106.44	104.81	107.01	104.4	106.99	106.16	105.58	105.24	104.62	105.28	106.89	105.63	104.93	106.72	107.55	107.71	106.27	105.66	105.48	106.97	107.91	106.22	105.54	102.82	105.31	105.62	105.12	105.35	106.85	106.6	107.6	106.39	104.62	105.49	108.06	104.73	106.83	104.42	104.07	107.79	107.45	107.03	106.62	106.9	105.87
110.21	111.16	113.48	112.72	110.95	110.6	110.76	109.7	112.47	110.12	110.07	110.44	111.06	113.28	111.32	109.27	111.22	111.56	109.11	111.1	112.52	108.54	110.53	111.14	112.63	112.88	111.33	112.4	111.52	107.67	109.21	109.52	110.59	108.56	110.91	110.61	110.18	109.01	111.21	112.76	111.18	111.93	112.28	110.71	111.17	109.71	112.21	110.92	113.38	109.92
101.76	103.62	104.45	105.06	106.68	104.76	102.53	105.71	103.41	106.58	104.53	104.12	103.99	103.52	103.98	104.34	103.53	104.69	104.74	105.13	104.12	105.25	105.09	104.82	104.29	104.57	104.2	105.12	103.71	104.91	106.71	106.52	103.71	102.19	105.61	105.37	105.63	103.6	103.73	104.58	103.03	105.46	106.33	105.19	102.99	104.42	104.54	104.46	103.27	105.76
111.43	113.12	110.8	111.95	110.94	110.63	110.57	112.07	110.94	110.28	112.46	112.54	112.54	112.12	113.11	111.62	110.72	109.91	111.84	112.86	110.95	110.99	110.77	111.15	111.59	112.16	113.86	110.92	110.27	109.75	110.24	110.63	112.07	111.05	112.74	112.81	111.95	111.32	112.22	108.53	112.35	109.25	113.57	112.96	111.65	113.92	109.13	113.3	111.47	112.47
112.23	113.78	109.93	112.75	109.69	112.98	112.34	109.93	111.7	111.14	111.84	109.77	112.1	111.47	110.89	111.68	113.1	111.55	108.74	112.46	112.6	112.74	111.56	110.74	112.2	112.12	113.67	110.12	113.67	111.75	111.9	112.4	111.17	110.93	110.93	114.56	112.94	111.23	113.76	111.51	111.51	111.48	111.4	112.3	111.28	112.5	109.27	112.74	110.84	113.25
107.62	106.3	107.56	105.62	106.35	103.59	105.07	106.53	107.14	104.26	106.42	105.2	105.21	106.69	105.67	105.41	105.14	107.17	106.84	106.02	105.99	105.26	106.35	105.37	104.79	105.44	104.8	105.7	107.15	106.84	106.54	105.71	106.48	106.03	106.17	105.02	105.55	104.25	104.42	105.27	106.82	103.86	105.88	104.58	105.62	106.11	105.03	106.56	104.94	104.53
107.25	108.21	107.4	107.06	106.65	104.71	106.8	105.75	104.88	106.98	107.59	105.21	106.24	106.86	109.66	106.83	105.85	105.08	107.03	107.09	106.37	107.87	107.11	104.78	104.4	105.28	107.02	106.13	104.59	104.86	106.24	105.8	106.95	108.45	106.7	106.07	110.17	105.7	106.81	105.67	106.96	106.42	105.75	105.7	106.89	107.94	107.29	105.69	103.44	107.81
106.97	106.5	104.52	105.41	104.77	103.18	105.15	105.79	105.34	104.07	104.17	106.47	105.37	103.9	105.24	101.44	106.15	108.62	109.03	105.87	106.86	106.06	107.02	106.25	104.32	102.78	104.51	102.98	106.65	105.91	107.2	104.66	104.47	103.71	106.61	105.47	106.2	106.33	104.68	108.35	106.78	107.21	103.53	106.32	107.4	104.86	104.72	104.8	104.1	104.82
113.26	111.89	110.25	110.41	113.07	110.25	110.43	109.62	111.33	112.55	112.22	110.92	112.73	109.6	110.78	109.91	113.01	107.79	111.85	108.95	110.06	110.51	110.27	110.34	111.19	111.69	112.02	108.98	109.83	111.74	111.22	110.41	111.29	111.19	109.83	110.19	112.11	110.81	112.27	111.06	114.18	111.46	112.69	111.02	111.58	111.29	110.37	110.21	111.32	110.01
103.8	105.8	104.46	105.29	104.68	104.58	105.38	106.36	105.76	107.1	105.35	104.8	105.29	105.34	105.2	103.19	104.74	105.02	107.35	106.54	104.83	104.66	105.03	105.6	106.49	104.68	105.08	105.78	103.26	107.42	107.62	104.84	107.1	105.08	108.01	105.95	104.53	105.12	106.6	105.52	104.96	105	104.35	104.26	104.43	105.94	104.65	107.79	105.05	106.59
117.55	114.54	115.51	117.92	117.51	114.99	117.26	112.28	116.99	116.45	115.66	116.34	113.42	117.03	114.04	119.01	116.03	114.38	114.56	117.19	116.97	115.16	117.36	115.85	117.19	116.38	117.11	115.73	117.06	114.65	116.83	117.93	114.84	118.55	115.78	115.38	117.08	116.82	115.57	117.35	117.81	114.68	115.29	115.77	115.85	117.54	116.22	115.5	116.81	114.79
111.38	110.67	110.59	112.61	110.18	112.82	113.83	111.45	111.45	112.96	113.29	107.98	110.62	111.81	112.32	109.76	112.53	110.12	110.85	111.23	113.13	110.33	114.81	111.78	111.27	111.4	111.68	110.23	112.25	111.33	113.87	111.31	110.32	111.59	112.05	111.95	110.12	112.27	113.87	110.13	110.32	111.55	112.3	111.14	111.83	111.57	112.94	111.34	110.61	111.6
106	104.46	105.08	105.59	105.98	105.76	104.27	106.41	103.12	104.43	105.72	103.38	106.29	102.7	106.84	105.71	105.42	103.51	106.14	102.41	104.51	104.44	105.28	104.32	104.15	104.89	106.48	106.11	104.25	106.79	106.74	106.68	105.65	105.42	106.38	105.01	103.9	105.24	105.41	105.88	105.51	105.95	105.01	104.23	106.57	105.75	106.51	107.23	106.7	104.54
111.84	111.16	111.45	110.83	113.36	111.13	111.54	112.05	111.8	110.46	110.42	111.24	112.6	108.32	110.13	110.24	114.01	111.23	109.4	108.97	111.26	110.14	109.57	109.89	113.36	111.53	110.88	110.62	112.04	109.89	111.26	110.24	113.41	110.72	112.2	113.43	110.55	109.82	109.22	108.87	110.88	112.09	109.8	113.26	112.63	112.27	112.83	111.72	109.49	109.82
111.89	110.19	109.37	112.54	112.44	109.76	111.74	112.74	111.05	111.76	112.31	109.27	111.91	112.95	112.58	109.85	110.85	111.84	112.31	110.85	112.17	114.35	111.56	111.32	111.31	109.5	113.46	111.05	110.41	113.03	110.26	111.38	113.89	112.82	114.58	110.5	112.88	110.81	111.4	112.12	111.63	112.02	113.06	112.49	111.45	112.28	112.72	112.64	114.44	111.69
105.26	107.67	104.26	106.29	108.57	108.58	105.07	103.72	107.72	105.41	105.03	106.25	105.39	108	106.39	104.81	106.7	106.15	106.31	108.05	106.35	106.34	103.68	104.83	105.72	108.65	108.46	106.93	107.35	107.72	106.43	106.31	105.06	107.49	105.38	106.46	105.09	106.15	106.88	107.56	106.53	104.39	105.47	105.96	106.67	104.19	107.68	105.43	107.66	107.73
100.61	101.58	102.04	101.91	102.84	101.87	102.09	102.69	102.67	100.62	100.11	101.38	100.73	101.15	100.26	102.32	98.514	101.17	102.6	101.39	101.52	101.6	100.34	96.981	100.89	102.22	100.33	100.87	101.06	98.687	98.437	102.32	101.24	100.71	101.65	98.118	101.15	99.54	97.95	97.391	100.02	103.15	100.86	102.28	101.83	100.03	101.73	101.89	101.78	98.908
105.15	102.43	105.64	106.86	104.93	106.64	106.12	106.55	106.7	104.61	106.48	107.44	106.61	106.34	104.6	106.02	106.54	104.55	107	104.79	106.3	103.77	108.31	104.37	106.03	105.56	104.37	106.11	104.89	106.39	105.07	106.24	108.06	105.4	107.91	105.08	106.1	107.34	106.27	105.68	105.33	104.32	105.86	104.7	103.27	105.97	104.88	106.18	104.54	105.64
113.55	110.69	113.02	113.98	110.85	110.54	114.29	113.39	112.6	111.64	114.23	111.52	111.46	113.47	112.52	112.08	114.23	113.44	112.16	114.59	111.91	114.54	112.51	113.46	112.12	112.94	113.28	110.73	111.44	114.88	113.69	115.2	113.11	113.4	110.7	112.12	112.31	112.76	111.75	114.86	111.31	113.15	113.72	114.6	112.98	113.28	111.75	112.91	115.13	111.32
110.14	111.59	110.05	111.37	111.6	107.92	110.29	110.65	107.87	109.55	111.82	110.96	111.03	110.94	111.12	111.91	108.25	108.89	109.26	110.09	110.36	110.48	109.1	112.25	106.02	108.74	109.56	110.69	111.39	109.55	107.04	110.82	110.18	110.35	110.66	106.77	110.23	108.35	111.03	109.97	109.23	111.45	111.34	109.69	108.64	109	109.62	109.63	107.43	110.52
98.27	99.434	103.01	101.89	101.39	99.742	98.892	100.79	97.436	100.71	100.17	99.372	103.5	101.2	101.56	99.183	100.57	101.85	99.322	100.06	98.599	100.21	97.092	99.836	103.69	98.723	99.723	100.16	99.662	100.49	101.72	101.17	101.1	100.37	101.39	99.721	98.841	100.11	100.53	101.18	100.03	99.741	99.682	97.973	98.786	101.39	100.67	98.948	99.869	98.367
104.69	106.93	103.94	105.14	105.66	104.23	106.75	107.35	106.11	105.78	105.5	106.5	105.66	105.77	105.99	106.93	105.39	104.81	102.39	106.44	106.53	106.42	107.26	104.52	106.68	107.4	106.19	105.58	105.44	106.61	104.26	106.67	106.37	106.22	105.82	106.1	107.01	106.06	106.89	106.39	106.98	109.64	105.62	106.09	105.9	104.62	105.1	107.03	106.86	104.37
103.07	105.01	103.91	101.21	104.44	105.34	106.08	104.31	104.53	106.27	104.82	105.17	103.36	102.56	104.54	102.58	104.82	104.67	106.09	104.92	105.68	101.74	103.33	105.69	104.16	102.79	102.92	104.7	105.43	102.68	107.23	105.43	103.24	104.13	105.56	104.34	105.52	103.03	105.37	105.34	104	104.8	105.64	106.06	103.35	103.46	105.74	103.29	104.32	105.31
98.538	99.42	99.811	100.77	99.645	101.43	99.707	100.11	100.49	100.55	98.071	100.89	101.18	98.606	100.78	101.1	100.43	100.37	98.428	96.136	99.261	100.25	99.763	99.934	100.23	99.863	101.69	99.912	101.49	100.23	100.19	102.96	102.87	102.05	101.37	99.386	98.871	99.88	101.45	101.66	100.73	99.376	102.17	100.48	100.61	101.51	99.438	100.96	101.38	99.99
113.05	113.15	111.12	113.46	110.87	112.51	111.57	111.88	112.41	111.13	111.3	112.09	110.78	110.85	111.68	112.33	111.6	114.31	111.2	110.88	111.62	110.3	111.67	109.75	112.38	111.76	110.79	111.8	111.45	112.72	113.21	112.13	111.75	112.17	110.66	110.57	111.82	111.64	111.52	114.62	111.39	110.63	110.78	111.26	111.69	113.3	111.29	112.44	111.88	111.83
105.5	107.75	104.31	105.57	103.56	106.1	107.4	105.38	105.32	104.78	107.04	105.88	106.74	106.38	106.64	106.85	106.53	106.75	106.31	105.88	107.25	104.18	107.22	105.69	106.22	103.9	107.61	103.98	105.07	104.51	105.76	105.37	107.22	107.19	105.91	108.19	106.16	106.03	105.57	105.73	106.35	106.09	106.61	106.78	105.98	105.48	106.29	106.99	107.8	107.34
99.361	99.339	102.05	99.09	100.73	99.216	99.783	98.561	101.07	99.841	100.24	97.282	101.4	100.78	100.79	97.702	100.09	99.521	99.94	100.69	102.22	98.354	102.3	101.08	100.18	98.429	101.49	99.207	99.817	100.29	100.99	101.83	97.877	99.301	100.2	98.044	97.458	100.03	100.96	99.201	99.944	99.766	98.062	101.35	99.986	99.997	100.84	100.93	100.69	100.54
103.2	104.19	105.5	102.47	104.25	103.81	102.76	105.06	105.12	104.34	104.59	104.1	103.76	103.89	104.96	103.52	104.41	105.78	105.49	105.85	105.01	102.44	105.94	103.14	103.33	104.73	104.11	104.49	104.55	106.09	102.44	102.57	102	102.85	105.04	106.53	106.26	101.64	104.4	104.12	103.5	104.7	104.12	105.51	106.37	104.28	102.92	103.46	104.97	104.13
106.92	106.23	104.76	107.19	106.75	107.42	106.66	107.15	105.7	107.81	108.64	105.95	108.02	106.49	105.59	106.1	107.17	106.42	106.55	107.24	103.69	107.29	105.46	106.68	105.61	107.29	105.63	106.04	107.09	105.03	106.89	106.17	105.3	105.52	105.99	105.69	106.89	104.82	107.01	106.45	104.92	106.21	108.25	105.67	106.83	108.39	106.13	107.23	106.84	104.92
109.64	114.94	107.83	110.2	108.64	112.56	109.37	112.62	114.1	110.82	111.64	112.3	112.18	107.41	111.49	112.95	110.22	111.73	111.31	110.51	110.66	112.57	107.95	112.5	111	111.87	110.53	110.07	110.62	109.28	110.1	110.69	111.84	111.64	110.79	111.01	111.74	111.55	109.57	109.74	112.93	111.79	111.96	111.57	110.82	113.31	113.04	112.33	110.94	112.56
108.45	107.29	108.24	109.84	107.26	105.44	107.67	107.5	104.51	108.19	105.77	105.42	105.42	106.52	107.97	105.93	106.95	105.97	107.62	107.34	106.16	106.22	108.57	108.52	105.68	106.76	106.3	106.15	107.47	107.52	105.47	106.36	106.46	108.42	106.7	107.14	107.92	105.81	107.34	106.28	106.64	106.64	106.39	106.51	104.67	108.69	109.57	105.36	103.62	105.78
107.22	106.18	105.55	104.2	105.42	105.59	106.46	107.22	105.98	106.21	105.2	106.68	104.99	105.15	106.1	105.28	105.8	107.93	105.84	105.46	104.25	104.64	106	105.21	109.02	105.11	106.08	104.93	106.94	107.19	105.35	107.52	106.05	106.74	103.27	106	105.07	104.42	103.99	106.17	104.63	106.28	105.84	104.52	105.67	107.71	106.47	104.05	106.19	106.27
107.65	105.23	106.78	106.65	105.91	108.59	107.78	106.91	106.55	106.84	109.05	107.79	106.91	106.16	107.18	106	104.91	105.25	105.71	105.23	107.92	107.09	105.65	106.62	105.93	105.11	106.81	103.99	108.19	105.41	106.6	106.76	104.88	106.53	102.81	104.19	105.28	106.4	106.66	106.73	108.36	105.03	107.07	107.23	109.89	105.7	106.27	109.15	105.98	104.76
106.41	107.99	108.19	105.99	104.93	106.45	106.89	106.39	105.92	106.7	107.58	105.72	106.18	105.77	108.4	106.63	106	103.49	106.79	108.03	108.42	107.58	104.71	107.27	105.31	103.34	107.4	109.37	106.38	105.38	104.61	106.79	106.18	105.45	106.47	108.7	104.65	106.88	105.49	107.24	107.59	106.47	108.27	107.97	106.09	105.86	106.38	105.99	106.21	104.34
117.33	118.81	116.46	114.35	115.98	116.15	116.52	115.95	116.49	114.98	115.78	115.15	115.66	116.51	117.62	115.24	115.76	113.78	117.75	116.56	117.02	116.85	117.62	116.32	117.26	117.96	115.03	114.56	113.61	116.31	115.33	116.86	116.49	116.54	116.86	116.49	116.8	117.1	118.35	114.8	115.15	117.62	117.48	116.28	117.08	115.06	115.82	115.52	116.57	118.33
106.3	104.26	105.65	105.26	106.69	106.24	106.01	106.08	107.62	105.78	103.11	106.2	104.26	106.51	104.72	104.14	105.16	106.85	106.2	106.04	105.92	105.7	107.32	106.16	104.58	104.87	106.94	105.44	106.77	103.55	104.09	106.1	106.63	102.86	105.33	106.41	106.28	104.63	105.92	105.77	105.28	106.42	106.55	106.95	105.67	107.6	106.58	105.74	105.53	105.03
98.108	98.848	99.314	101.18	99.104	96.494	100.25	102.6	99.81	98.447	99.024	99.206	99.306	99.574	98.631	99.723	100.44	100.35	99.617	100.61	99.717	99.136	99.892	99.917	100.29	100.66	98.303	100.01	100.08	101.56	97.794	101.62	100.03	99.854	99.377	100.66	99.093	101.46	99.15	99.18	100.52	101.17	98.055	99.613	98.856	98.88	101.41	100.13	99.952	96.961
105.82	104.47	105.64	106.53	105.6	103.32	105.93	106.23	107.45	105.05	105.39	106.63	105.61	105.08	105.31	106.21	102.59	104.67	105.89	106.47	105.19	105.47	104.54	103.11	102.34	106.1	105.24	103.79	103.13	104.89	105.75	105.44	105.94	105.41	104.31	104.76	106.95	105.64	106.81	107.09	107.47	105.35	106.36	105.99	107.42	104.84	104.81	107.57	106.04	105.39
110.1	109.65	109.7	111.8	110.05	109.47	108.64	110.49	112.18	106.69	108.18	107.98	110.05	108.68	110.75	110.66	110.71	109.27	108.86	109.94	110	109.1	108.54	108.05	109.4	108.96	107.32	109.63	109.48	109.81	109.99	109.17	109.4	109.92	110.41	109.28	110.02	109.45	111.01	108.53	111.17	109.06	109.97	110.23	108.91	112.73	109.44	109.47	110.88	111.21
105.53	105.45	107.09	104.9	106.24	107.27	106.09	107.05	104.78	107.74	106.43	103.95	107.02	106.32	107.64	106.57	107.63	105.15	107.9	106.92	106.57	106.83	106.69	105.26	106.54	104.65	104.48	105.3	106.86	105.72	107.81	107.03	106.1	104.87	105.98	106.86	107.51	106.56	105.47	107.21	106.25	106.34	105.87	108.39	107.54	103.69	105.59	106.32	106.45	104.73
107.7	106.15	105.95	107.95	106.06	107.2	105.92	105.4	104.27	105.54	106.83	108.56	106.54	106.83	106.31	104.61	105.62	106.97	106.57	106.3	105.54	104.73	104.52	106.42	106.42	108.58	105.43	102.92	105.9	105.78	104.52	106.69	104.44	105.86	103.46	105.81	105.77	108.53	106.03	105.66	106.29	106.23	107.74	104.11	104.71	104.81	104.64	106.15	107.88	108.36
104.22	104.75	104.56	103.84	104.62	104.72	106.37	103.53	103.56	101.84	104.64	105.41	102.84	105.98	103.53	104.21	105.99	104.36	103.17	104.51	105.8	104.07	106.59	103.48	104.88	104.45	106.02	103.92	105.41	103.77	105.87	103.5	102.75	102.16	104.17	104.71	106.76	104.42	105.8	103.28	106.39	101.6	103.03	106.37	103.47	103.36	105.08	104.2	105.26	104.3
105.64	107.24	104.76	104.93	103.78	105.57	104.73	105.17	104.59	108.65	102.14	106.19	105.94	104.89	105.21	106.95	106.76	106.37	105.08	105.81	105.47	105.68	106.45	105.75	106.27	105.49	105.35	105.41	105.04	107.33	105	105.75	103.94	105.42	104.6	104.49	103.74	104.33	107.07	105.46	106.04	106.2	105.41	106.19	104.06	105.87	105.14	106.27	106.78	103.25
105.25	106.93	105.12	106.02	106.61	106.43	105.65	105.27	106.04	106.43	104.62	103.86	104.9	105.4	104.64	101.66	104.59	107.49	106.34	105.79	106.13	106.15	104.19	104.66	105.78	106.96	104.3	104.99	104.95	105.51	103.6	104.06	104.27	104.96	104.56	106.32	105.04	106.74	103.69	104.94	105.32	105.18	105.13	105.71	103.33	105.27	103.12	105.86	106.47	106.66
108.57	103.51	106.66	104.66	104.84	105.84	104.41	109.61	105.72	107.44	108.01	105.4	106.72	108.51	107.67	106.12	107.02	108.69	106.59	106.68	107.67	105.48	107.11	107.99	105.03	106.46	108.24	106.09	109.19	108.13	107.19	106.16	107.32	105.41	105.77	106.73	107.2	107.29	105.35	106.09	106.2	105.97	105.69	106.85	107.3	107.46	108.31	106.44	105.33	104.54
106.9	107.99	106.26	106.5	107.04	107.27	105.47	106.06	107.66	106.59	106.23	104.07	105.33	104.92	105.61	106.12	106.65	106.56	106.43	107.44	107.42	104.04	104.26	105.56	108.08	104.55	106.21	103.68	105.32	105.56	107.28	106.89	106.48	107.36	108.91	104.9	106.7	105.97	106.74	105.1	105.81	106.56	109.56	107.28	106.77	106.06	106.75	105.04	107.92	106.88
105.89	105.56	103.44	105.14	107.02	106.63	106.27	104.36	102.68	104.62	102.97	105.74	103.87	107.06	103.77	105.85	105.86	105.06	103.51	106.6	105.8	104.88	105.98	107.06	105.95	106.12	105.52	105.83	105.47	104.49	104.9	105.2	105.49	107.16	104.61	105.89	104.31	104.07	105.3	104.33	105.79	104.34	104.15	105.11	105.28	104.06	105.13	106.04	107.81	104.37
99.828	101.34	102.72	100.62	99.933	98.654	100.33	101.45	98.594	99.202	101.46	99.52	100.48	100.45	98.964	100.56	100.84	101.02	101.75	98.793	98.942	100.71	98.581	101.28	101.2	99.837	99.9	101.3	100.85	101.14	102.5	101.62	100.24	100.69	100.56	100.53	98.94	101.19	100.49	102.24	101.13	102.99	99.71	100.11	101.65	103.31	101.09	101.07	100.91	102.32
106.84	104.58	105.38	105.51	105.13	105.65	104.7	106.73	105.97	104.39	106.15	105.97	104.39	107.37	104.08	105.74	105.37	104.11	106.21	106.68	105.53	105.39	106.2	106.3	105.72	105.66	107.5	103.05	106.98	105.32	103.42	102.88	104.42	105.19	107.01	105.61	105.73	106.36	105.05	106.15	104.3	104.32	104.15	105.7	106.16	106.87	105.62	106.61	106.52	106.3
99.1	99.816	98.405	97.07	99.483	99.791	99.024	97.348	101.51	99.74	99.036	99.157	97.529	100.82	99.636	102.13	101	99.348	98.354	99.73	99.99	100.05	98.949	101.3	99.869	101.84	99.082	98.306	99.695	99.153	100.26	100.06	98.871	100.96	100.43	98.322	102.75	100.45	100.86	100.89	99.573	99.613	99.106	101	101.83	98.272	100.53	101.59	100.04	99.732
106.72	105.58	105.82	108.09	107.34	107.41	108.99	107.21	107.87	106.44	108.69	107.66	105.62	107.23	105.59	106.78	107.45	105.94	106.44	106.04	106.93	105.58	106.88	105.32	107.47	106.06	108.06	106.99	108.66	105.82	105.52	105.01	104.18	107.19	107.32	104.83	106.48	106.26	106.75	104.84	106.33	105.62	107.34	103.89	106.73	108.77	105.27	106.8	105.59	104.85
103.8	106.47	105.36	106.04	107.3	107.29	107.38	104.64	105.88	107.31	105.76	108.02	104.73	104.66	104.92	104.35	105.81	105.33	105.67	107.37	103.72	102.61	104.82	105.41	106.04	105.05	105.52	106.13	104.62	106.8	107.38	105.18	105.27	105.98	104.82	105.36	106.54	103.97	102.46	106.18	105.36	106.37	107.28	106.64	106.99	108.43	104.66	106.79	103.89	107.38
105.34	104.06	102.68	104.13	102.19	103.37	105.14	106.67	105.06	104.09	105.01	104.09	106.06	102.99	104.1	104.26	104.88	105.09	104.21	105.26	105.34	103.15	104.56	104.86	104.88	104.11	103.62	106.54	105.87	103.93	103.8	104.96	102.79	103.11	105.95	105.32	106.67	105.85	105.47	103.49	105.36	105.61	105.82	103.15	104.33	104.2	107.01	104.14	105.05	102.87
116	116.91	117.09	116.3	118.62	116.81	117.86	115.79	116.46	118.71	116.36	115.17	118.7	117.51	117.76	118.61	117.41	117.88	118.05	118	116.32	118.61	119.58	118.93	117.4	117.2	115.2	116.68	116.81	119.97	117.07	117.51	119.05	119.63	118.29	116.58	117.81	117.76	116.94	118.37	116.67	116.74	116.95	117.15	116.36	115.41	118.61	116.02	118.54	117.31
105.62	106.41	106.29	106.62	106.52	107.59	108.89	107.71	107.1	105.95	103.55	107.77	107.61	107.06	104.9	106.21	107.84	107.02	106.93	107.83	109.02	106.81	108.29	105.81	106.2	107.34	104.69	106.3	107.45	106.88	108.97	106.77	106.27	105.84	106.56	109.05	107.89	107.5	106.82	107.02	107.68	105.42	105.89	107.4	106.21	108.42	105.06	105.35	107.83	109.08
112.43	112.72	113.35	113.18	110.48	111.35	110.92	109.84	113.06	111.51	110.81	112.41	110.64	110.89	111.62	111.96	111.85	112.31	112.62	112.89	110.39	110.69	111.51	112.03	112.55	110.88	111.22	111.39	113.02	112.3	111.48	114.15	111.28	110.91	111.89	111.41	112.58	112.88	112.6	112.55	111.74	111.83	112.21	110.1	109.05	112.65	111.44	112.27	111.55	109.83
108.62	105.18	106.09	104.89	104.89	105.76	106.08	105.14	107.31	105.42	105.7	107.04	106.23	107.1	108.1	106.22	106.22	106.42	106.87	108.89	106.5	107.65	108.33	105.76	106.23	104.72	105.89	107.2	102.8	104.52	107.17	104.88	106.69	103.42	105.29	106.11	107.83	106.4	105.7	105.41	106.03	106.81	108	105.94	105.57	104.77	104.96	106.22	103.81	104.53
104.75	106.07	104.83	105.55	107.91	105.16	104.28	105.12	105.17	106.19	106.78	105.2	105.88	103.8	106.26	106.89	106.57	104.38	107.41	103.96	107.72	104.78	105.92	106.84	106.65	106.65	105.43	107.36	106.1	107.87	107.63	106.76	104.17	106.18	103.25	106.5	107.13	104.82	105.39	107.33	106.65	102.68	104.94	106.16	105.78	106.36	105.91	104.41	104.67	107.33
107.03	105.21	104.46	105.79	105.94	105.92	104.39	104.95	105.59	104.68	105.28	104.44	108.88	102.38	103.48	104.86	104.42	105.1	107.29	106.4	104.97	104.61	103.89	102.8	105.35	104.96	106.69	108.16	104.86	106.5	107.8	104.16	104.99	106.39	107.14	104.94	102.8	104.7	105.94	105.28	105.63	104.33	105.32	106.49	105.93	106.93	105.35	107.63	103.76	104.56
99.939	100.21	101.57	101.46	100.97	101.75	102.81	98.942	98.198	100.71	103.48	99.47	100.79	101.06	100.63	101.06	98.523	99.981	99.389	100.35	100.43	97.943	100.97	98.195	99.28	98.455	101.21	100.85	100.43	101.63	99.182	99.689	101.46	100.74	100.07	101.01	99.327	101.09	101.14	99.07	98.367	99.499	100.66	103.99	100.65	100.66	98.701	100.6	101.74	102.15
108.24	107.33	106.4	106.09	103.52	105.26	106.09	107.73	106.73	107.2	106.22	106.59	103.65	105.83	107.29	104.94	106.25	108.07	106.65	106.33	106.23	104.43	106.56	104.19	105.39	106.71	106.76	106.98	107.46	106.58	104.5	105.83	105.06	105.16	105.72	106.21	106.67	103.28	106.89	103.72	104.02	106.23	104.89	105.72	105.82	106.22	106.15	104.71	106.06	104.09
98.015	98.904	100.05	100.52	97.186	102.1	99.739	99.951	101.11	100.27	99.948	98.242	99.393	102.04	98.64	98.389	99.505	99.08	99.35	100.2	102.09	101	99.964	101.81	100.32	98.382	99.906	100.86	99.833	99.104	99.372	101.22	100.79	97.741	100.84	102.46	97.708	98.492	100.31	101.08	98.817	99.429	100.55	99.538	98.58	100.45	99.323	99.363	99.733	101.81
106.8	105.7	106.37	106.28	106.52	107.14	106.76	106.31	104.1	107.85	104.36	106.34	105.66	106.77	105.05	106.02	108.88	106.38	107.09	105.45	105.21	106.2	105.55	105.62	105.91	104.41	104.38	105.86	103.58	105.94	106.33	104.72	104.76	106.37	106.15	106.41	106.47	105.64	106.96	106.6	104.7	105.14	106.4	104.34	105.67	105.8	104.65	106.05	105.91	106.35
106.73	105.73	108.16	108.2	107.43	105.36	104.68	108.23	105.9	104.74	105.59	106.07	106.09	107.26	106.14	107.56	105.18	106.29	107.09	107.37	107.26	106.7	105.82	106.77	105.28	107.44	105.78	106.39	105.41	104.83	106.23	106.55	108.1	106.07	107.59	107.31	104.08	107.74	105.91	106.61	105	106.06	106.71	104.21	104.87	106.77	108.03	106.76	106.3	103.62
99.31	100.98	101.04	99.601	98.746	100.1	97.858	99.698	98.094	99.372	98.4	100.44	98.882	97.748	100.11	102.68	98.844	98.872	99.964	102.59	97.496	99.935	98.702	102.43	100.26	98.883	98.603	97.455	98.567	99.163	100.61	100.09	100.68	99.403	102.87	101.7	98.748	97.623	99.615	98.851	98.677	98.91	99.257	98.184	100.73	98.162	100.5	100.31	100.32	99.266
105.65	106.6	107.78	107.81	106.6	105.94	104.62	106.59	108.52	107.39	105.75	107.72	107.04	106.86	105.71	105.43	106.98	103.42	107.9	104.31	106.76	107.64	106.74	106.11	108.98	104.16	105.84	105.6	104.74	106.11	106.25	106.67	106.86	103.8	104.33	108.97	104.86	108.72	105.25	105.67	105.98	106.83	106.73	105.96	104.79	104.61	108.24	105.8	104.26	106.76
111.96	112.56	113.37	112.81	109.43	110.82	112.53	110.57	109.87	112.46	112	111.1	111.98	110.47	112.14	110.69	110.26	111.69	111.78	108.95	112.34	111.85	110.85	112.45	111.29	112.89	113.49	113.84	111.83	113.26	113.23	111.12	109.79	109.3	109.56	111.65	112.14	110.63	113.54	110.07	111.16	111.23	110.69	111.72	111.52	111.03	111.72	112.39	110.92	114.33
98.584	99.531	98.44	100.26	98.653	100.49	99.496	97.831	100.35	99.407	99.748	100.13	98.148	98.276	101.85	100.12	99.043	101.05	99.426	99.508	101.85	100.18	96.851	101.42	97.903	99.471	99.345	100.98	99.253	100.5	102.01	99.968	97.951	99.699	100.34	101.29	101.37	100.2	97.915	101.26	100.77	99.019	98.212	98.371	100	97.452	98.096	100.09	99.767	99.482
112.63	109.93	111.94	112.7	111.47	110.5	111.44	111.72	113.86	110.19	110.77	110.44	109.67	109.86	111.73	111.52	113.7	112.49	112.86	110.38	112.97	111.07	113.6	110.43	112.66	113.37	110.44	112.27	111.81	110.88	111.11	113.47	112.72	113.19	112.52	112.33	112.06	112.94	110.82	110.82	110.24	114.09	112.52	110.95	111.54	113.12	110.27	109.93	110.27	112.21
99.558	99.795	98.846	99.777	100.1	100.48	99.066	100.46	99.215	101.05	101.33	99.266	99.654	99.299	100.63	100.76	100.59	100.06	100.84	97.513	98.131	100.98	99.069	100.45	97.242	99.436	99.452	97.96	97.914	98.417	99.289	100.57	97.817	100.97	100.17	99.514	101.29	100.27	100.89	100.1	100	100.85	100.06	99.818	100.51	98.388	99.364	99.38	100.02	102.06
109.11	109.59	110.07	110	111.49	112.23	108.39	109.26	111.68	111.09	108.51	110.76	109.78	110.5	108.12	111.6	110.56	110.69	110.52	108.63	110.13	108.23	112.23	110.31	110.26	111.83	109.89	110.23	110.54	111.1	110.17	110.86	107.6	112.38	110.87	112.06	109.23	110.59	110.69	110.06	108.84	109.75	112.96	109.47	109.1	109.98	109.06	110.34	110.62	108.31
104.64	104.76	107.55	105.82	105.17	104.08	106.43	105.58	106.31	106.07	104.02	106.93	107.49	106.78	104.5	104.47	109	107.46	104.77	105.99	108.58	105.16	104.07	105.09	106.66	105.29	105.98	104.49	104.83	105.88	106.12	105.02	105.96	107.52	106.61	104.28	106.75	108.27	109.04	107.18	107.02	105.67	107.83	104.1	107.48	107.48	107.08	103.9	107.23	104.42
99.257	100.52	100.42	100.26	98.683	97.395	100.69	101.05	100.25	98.389	99.176	98.265	97.434	99.264	100.47	99.889	99.295	100.44	98.197	100.97	100.81	100.88	100.13	101.34	98.702	96.527	99.825	98.775	97.82	99.862	98.5	100.26	101.09	99.807	98.122	98.079	100.18	98.573	99.146	99.741	99.19	98.778	100.49	102.09	100.16	99.267	100.75	99.326	99.145	101.25
112.55	110.77	112.28	112.78	110.49	111.52	113.7	113.11	111.82	110.43	111.93	113.44	111.8	113.3	114.39	111.1	114.48	112.74	111.39	111.49	110.38	114.08	112.3	111.27	113.69	111.83	113.51	112.6	110.83	111.26	111.96	110.87	109.29	113.1	110.54	112.13	110.85	111.27	111.68	112.16	111.94	110.75	112.91	112.35	113.2	112.55	112.47	113.32	112.79	112.79
103.85	105.53	103.93	102.25	103.47	103.45	104.71	102.96	105.13	105.64	103.6	104.27	104.68	103.49	102.64	104.14	103.37	104.75	103.39	106.21	104.63	104.84	104.23	103.38	104.81	102.91	103.28	104.22	107.22	103.53	105.67	105.09	103.81	105.24	104.18	103.92	105.66	103.05	106.16	102.62	103	105.52	103.94	105.17	103.98	103.13	103.05	102.85	102.82	105.82
112.48	111.62	113.68	112.18	112.31	113.77	113.73	113.5	112.22	112.75	112.77	113.09	113.97	112.96	112.56	113.5	113.52	114.02	111.47	112.27	110.97	113.06	111.86	111.56	111.08	113.3	111.9	113.93	113.07	114.77	111.27	113.14	113.9	112.61	113.73	110	114.66	110.72	112.72	111.21	112.71	113.6	113.05	113.47	110.14	112.91	111.77	112.57	111.65	114.04
103.07	103.41	104.44	101.61	104	102.67	104.36	104.13	104.03	104.48	103.83	102.6	103.13	102.56	104.25	103.66	105.91	103.41	103.32	106.58	105.07	105.27	103.92	103.71	104.91	102.54	103.83	102.44	104.09	103.04	105.13	105	101.96	104.64	104.3	104.61	104.99	104.27	101.89	104.2	104.89	105.87	104.97	103.54	105.57	104.98	105.32	105.01	102.75	105.21
99.859	99.554	99.505	99.428	99.5	99.196	98.236	98.29	99.762	98.935	97.974	100.57	100.15	100.65	101.74	99.178	101.05	100.44	99.927	97.56	100.14	98.102	98.669	98.202	100.01	99.923	101.04	100.24	99.702	98.977	100.06	97.888	99.212	101.31	99.581	99.139	102.12	101.57	101.6	98.335	100.67	100.51	98.181	98.822	99.281	98.635	98.382	100.07	99.699	101.83
105.75	103.02	106.46	104.85	106.37	104.22	104.92	107.74	104.16	104.42	104.75	105.37	103.84	106.82	104.22	105.1	105.76	105.71	104.51	102.95	104.68	102.32	104.04	102.35	106.02	106.07	105.43	105.51	103.55	105.43	103.05	102.79	106.56	104.13	104.58	106.09	104.88	107.31	103.46	105.65	104.09	103.79	104.75	104.6	104.73	106.18	103.74	105.38	104.36	103.59
102.61	108.08	107.67	107.63	107.89	107.59	109.49	108.78	106.65	107.96	107.94	106.66	106.7	107.57	104.31	104.64	107.89	107.22	106.44	106.5	105.81	104.95	107.12	108.04	107.31	106.74	106.36	107.46	104.92	105.37	105.19	107.08	106.44	107.82	104.98	107.52	106.81	105.69	106.71	106.7	105.11	105.62	106.29	107.22	106.33	104	104.43	107.58	107.6	105.75
106.51	104.58	106.32	106.53	104.61	106.42	104.66	104.28	104.75	104.72	107.57	104.71	105.36	106.62	106.98	105.88	106.59	103.93	106.23	106.8	106.38	106.14	105.92	107.91	106.46	105.31	102.94	106.34	107.72	104.17	105.94	105.12	105.64	104.9	106.3	105.47	106.24	105.87	105.3	105.17	106.25	106.79	106.99	105.57	106.26	105.49	102.96	105.15	108.1	104.9
112.16	111.75	112.19	110.05	110.59	111.48	111.86	113.19	110.87	112.99	110.82	112.27	110.74	111.12	110.6	110.74	109.32	113.07	112.53	113.07	112.38	114.61	112.34	112.91	110.84	112.55	111.65	112.85	111.06	109.22	112.39	110.65	110.97	112.25	112.72	109.27	112.06	113.56	111.89	111.82	111.46	109.26	112.08	111.01	111.07	110.14	111.83	111.86	112.66	110.58
113.8	111.4	112.97	112.83	112.51	113.99	111.82	110.64	112.83	113.36	110.92	111.24	112.37	112.02	112.28	111.58	114.95	113.43	112.45	112.54	109.71	109.98	110.68	113.31	109.87	110.85	113	112.89	113.35	110.75	111.36	111.83	112.01	111	112.82	110.64	111.26	111.52	111.2	112.3	111.06	111.24	111.67	112.06	113.05	113.97	113.38	111.47	114.98	110.09
106.83	105.55	105.62	107	106.49	104.3	103.8	105.73	106.54	105.57	105.49	106.02	107	105.57	105.92	106.42	104.96	106.16	107.13	105.7	104.32	108.36	106.1	105.87	105	103.44	106.9	107.38	105.56	107.42	104.76	105.28	108.29	108.07	105.71	105.93	104.81	105.02	106.63	105.24	106.51	106.26	106.97	105.18	106.62	108.22	105.71	106.51	107.87	106.44
113.12	110.84	111.19	109.81	111.69	111.3	113.87	111.61	113.25	111.72	113.21	111.88	111.66	113.6	112.25	110.93	110.77	110.34	108.49	109.85	111.8	112.05	111.69	111.68	110.4	110.08	110.26	110.54	108.96	110.36	111.32	110.82	112.41	112.62	112.35	110.28	110.94	110.99	110.43	111.61	110.58	110.71	110.21	113.61	112.54	109.24	111.75	110.39	109.84	110.63
108.52	110.09	111.42	110.37	108.35	111.43	109.28	110.12	110.74	110.11	110.94	112.6	111.59	111.25	109.78	111.22	112.21	112.15	107.75	110.16	111.89	108.79	108.78	112.15	110.94	110.06	110.92	110.37	109.12	110.08	111.99	110.38	112.25	110.17	109.2	111.76	108.66	109.07	109.51	109.01	112.86	111.1	109.59	110.5	111.52	108.1	106.85	110.81	111.52	112.26
113.65	111.58	113.19	114.21	110.36	110.47	112.62	113.06	113.12	110.97	110.06	112.37	112.01	112.99	111.18	109.81	112.05	111.37	114	110.82	115.28	111.89	112.52	112.06	110.76	109.7	110.7	113.94	111.87	110.73	113.48	113.74	111.19	113.91	110.98	114.26	112.14	111.96	110.74	110.06	113.17	111.26	112.69	111.23	113.98	110.93	113.01	110.91	112.08	110.99
105.99	105.69	107.22	105.42	104.77	106.43	106.12	104.21	104.1	106.04	103.79	106.81	106.47	106.95	106.23	105.13	105.03	107.03	106.96	107.34	108.21	106.02	106.46	105.04	107.51	106.11	104.85	106.82	106.35	104.8	102.07	105.45	106.65	105.92	105.68	107.13	103.16	104.66	107.3	104.34	105.67	107.65	107.01	106.35	107.25	105.34	105.76	106.8	105.9	105.05
112.53	113.86	111.36	111.06	108.84	108.71	112.7	113.26	112.33	112.16	110.63	112.43	110.34	109.86	108.54	111.59	113.24	109.78	112.57	109.25	109.05	111.73	111.54	114.2	110.6	109.31	112.27	112.75	112.49	112.39	110.33	109.3	111.22	110.64	110.2	111.41	110.81	108.54	110.84	110.55	111.15	111.93	113.22	113.59	110.59	110.71	111.79	112.28	111.67	109
111.11	111.73	111.62	110.58	111.51	111.13	109.53	110.51	109.4	113.05	111.36	111.71	111.47	109.45	110.44	111.85	112.47	112.05	111.21	113.01	111.48	111.54	112.06	111.32	111.35	111.74	110.22	109.68	111.74	112.33	110.68	109.72	111.95	109.43	112.32	108.69	110.93	112.27	112.86	111.2	110.77	111.94	112.56	111.65	110.9	113.68	112.5	113.07	109.37	110.63
104.8	105.27	105.37	105.42	104.76	104.45	105.47	104.88	105.07	105.57	104.41	106.58	104.97	107.32	102.13	104.31	107.43	103.98	105.35	104.78	105.35	104.58	107.4	105.92	105.94	105.98	104.99	103.67	104.69	104.88	106.1	105.92	103.93	103.68	105.26	105.1	105.98	105.64	106.19	104.34	104.94	106.07	105.84	103.85	105.32	105.56	104.2	104.93	105.19	106.53
107.13	106.35	105.04	105.32	107.36	108.09	105.23	106.45	104.22	105.54	104.69	106.85	106.93	103.87	106.65	106.34	103.96	106.5	106.78	105.72	107.2	105.11	105.42	105.65	104.74	105.27	105.51	105.32	106.72	107.07	103.66	103.33	105.47	107.31	103.91	104.66	105.62	106.52	105.63	105.29	106.95	106.65	108.47	104.7	105.57	105.09	105.44	103.2	106.36	104.73
106.2	104.51	106.37	107.83	106.14	106.35	105.72	105.83	103.99	103	103.66	105.13	105.75	104.08	104.69	105.41	104.13	104.89	105.41	103.21	104.71	107.55	105.85	103.86	104.87	105.31	107.13	105.02	105.31	104.56	104.48	106.59	106.44	106.5	103.93	106.89	105.94	105.87	106.29	104.16	105.48	106.18	104.04	106.64	103.68	106.91	105.74	105.12	103.66	105.47
105.62	104.14	105.87	105.43	106.79	107.77	103.93	106.5	104.37	105.15	106.04	106.03	105.54	105.97	105.54	105.04	104.46	106.26	103.79	105.55	105.05	106.03	104.84	107.56	107.05	105.83	105.73	106.54	106	106.02	105.37	105.39	105.62	107.27	108.04	105.81	105.48	107	107.35	105.81	106.48	105.68	104.92	105.28	106.39	107.55	106.21	105.09	105.08	103.64
107.83	111.4	110.69	112.72	110.82	110.39	112.25	109.94	108.72	112.11	111.12	112.02	110.86	109.99	112.38	111.46	111.27	111.88	113.03	110.16	112.36	110.05	114.18	111.31	112.71	112.61	109.88	112.07	109.29	110.4	113.93	111.94	109	111.89	113.08	112.01	107.5	114.44	113.23	110.37	110.17	113.51	110.8	111.46	113.07	112.14	110.4	111.81	110.29	111.1
106.73	107.11	104.16	105.32	104.55	103.62	104.47	107.32	106.4	105.12	104.21	105.62	104.63	105.78	108.05	103.99	105.4	104.28	104.45	105.32	107.42	106.03	106.69	107.55	106.06	105.87	104.46	106.63	102.79	105.21	105.65	105.96	104.48	106.01	107.46	104.01	106.47	105.3	106.63	104.11	104.85	107.3	104.96	104.65	104.11	103.57	104.18	107.14	105.52	104.4
103.62	104.31	103.7	106.96	106.35	103.9	105.68	106.46	106.97	105.99	103.74	103.36	105.75	106.31	102.76	104.49	104.56	104.23	103.8	104.65	103.37	105.64	104.33	103.68	105.2	104.17	106.55	106.19	106.3	103.31	104.46	104.69	104.08	104.79	102.72	107.64	106.79	104.26	106.44	103.45	106.79	102.33	106.07	104.69	107.86	103.49	103.47	103.59	103.63	104.29
114.34	110.97	113.59	112.23	114.72	112.54	111.75	113.71	111.7	111.54	112.71	113.68	112.03	113.86	115.76	111.35	112.41	112.95	112.36	112	113.05	113.23	114.17	114.21	110.97	114.39	114.85	112.57	112.64	113.08	115.01	113.36	111.97	111.7	113.82	112.25	111.22	112.79	114.39	112.01	113.44	112.71	115.68	113.07	112.36	115.57	111.36	113.36	112.76	112.9
98.474	99.538	97.642	99.665	99.803	101.53	101.22	97.778	100.49	98.321	99.864	102.86	102.28	98.817	100.05	98.801	100.68	100.45	98.803	101.25	101.14	98.457	99.966	100.13	98.314	98.001	99.231	99.186	101	99.908	99.024	101.18	100.12	100.38	97.93	98.311	99.733	99.066	98.847	99.766	100.25	100.09	102.57	97.881	101.86	99.034	98.72	99.648	100.62	101.53
101.35	100.2	100.63	101.79	101.12	101.15	98.672	103.53	101.49	100.97	99.743	99.195	100.38	100.36	98.557	100.66	101.9	102.53	102.91	101.18	101.17	100.89	100.86	99.993	100.11	98.031	100.23	101.26	98.869	101.35	101.24	101.85	102.05	100.54	102.53	99.485	99.032	101.11	104.25	99.847	101.07	99.55	101.63	99.618	99.684	101.85	100.81	100.31	101.85	102.1
113.72	111.41	111.8	112.2	115	112.37	111.35	111.51	111.53	111.34	109.2	109.11	111.6	110.18	112.97	110.48	112.71	112.3	113.82	112.01	111.64	110.93	110.73	114.27	111.27	111.82	111.25	109.71	109.27	112.27	112.77	112.43	113.12	112.22	115.11	109.88	110.4	112.38	113.33	111.63	113.17	110.48	112.04	109.56	110.77	113.05	110.51	110.77	110.3	110.07
112.37	112.6	111.01	113.84	113.41	112.45	109.75	114.2	112.02	114.46	113.39	112.54	111.36	109.08	109.8	111.51	112	111.75	112.44	113.39	110.21	113.69	110.23	112.24	112.6	112.38	115.08	111.15	114.12	113.64	110.91	112.55	111.06	111.67	111.17	110.94	111.48	112.82	111.79	112.08	109.6	112.56	112.64	113.14	112.51	112.13	111.2	109.99	111.26	111.42
108.41	107.09	106.76	105.49	105.93	107.49	104.95	107.95	105.19	105.81	107.01	107.4	106.7	105.87	106.15	105.15	106.21	105.51	105.54	105.61	104.83	105.65	105.42	105.7	105.08	106.41	106.94	108.32	105.4	106.59	105.26	107.12	105.39	104.61	108.44	106.36	105.45	105.98	106.58	106.68	105.79	106.65	106.14	104.8	105.93	106.65	106.2	103.31	106.19	108.02
105.75	105.22	106	103.62	105.85	105.16	106.03	105.19	105.35	105.36	103.65	103.94	104.58	106.18	107.98	104.63	106.43	103.02	105.63	103.67	106.03	104.94	106.25	105.32	105.03	104.78	104.28	103.28	107.2	104.28	105.24	104.47	105.69	105.29	106.63	104.54	106.97	105.3	105.01	105.75	104.24	106.24	104.19	105.5	106.85	104.14	105.28	107.57	105.64	105.98
98.291	99.649	97.648	101.11	100.41	100.98	99.582	99.176	100.35	99.174	100.35	98.499	101.4	100.72	101.23	98.952	99.278	96.045	99.916	99.407	99.558	98.1	100.74	99.335	100.76	98.549	99.423	101.14	101.42	98.415	101.12	99.478	98.259	100.83	100.81	98.223	100.79	98.872	99.509	102.85	100.62	100.39	98.98	100.49	102.48	99.418	99.932	101.42	99.343	99.515
105.8	107.79	106.35	105.78	108.63	105.83	106.48	108.57	105.16	106.21	105.44	103.45	107.55	105.51	105.48	105.72	107.34	104.87	104.95	106.52	106.45	104.06	106.77	106.17	106.48	105.38	108.99	106.11	108.45	107.1	107.43	106.47	107.24	107.63	106.09	105.52	105.66	106.54	106.72	106.32	105.63	104.95	108.57	105.49	103.88	104.15	105.93	106.15	107.9	104.6
111.4	114.96	110.57	111.72	112.4	112.94	112.39	111.18	110.99	112.89	112.54	112.73	110.58	111.51	111.13	110.74	111.88	109.92	109.35	112.29	110.28	112.39	111.95	110.82	112.37	110.97	113.41	112.6	113.59	110.75	110.31	111.71	112.14	111.34	113.7	109.29	110.02	112.26	110.5	111.14	112.05	110.22	111.13	110.24	110.7	111.63	111.69	109.08	112.8	111.23
112.6	112.2	111.11	112.9	111.77	113.97	112.8	112.04	113.14	110.73	110.98	111.35	111.54	111.08	110.29	111.01	113.52	112.58	112.03	110.02	113.66	113.16	111.28	110.55	112.94	111.49	112.87	111.4	113.17	110.34	110.94	114.1	111.74	111	111.51	110.87	113.52	112.85	112.76	110.56	111.41	110.81	113.08	112.52	112.85	111.54	112.01	112.68	111.85	113.33
100.47	99.341	100.63	98.45	98.523	101.5	100.8	97.971	100.76	99.895	102.5	100.05	100.4	98.2	100.22	97.69	100.42	101.87	99.59	99.604	99.61	97.833	99.929	99.01	99.113	102.14	100.97	100.25	99.532	99.864	100.17	101.18	102.59	98.928	101.27	99.767	101.26	100	101.22	101.35	102.44	99.66	100.75	101.15	99.634	99.902	100.13	100.47	97.311	99.856
106.04	107.35	107.34	106.36	107.7	106.09	107.31	105.86	105.01	105.44	107.36	106.24	106.09	108.69	106.48	105.99	106.45	105.57	108.93	106.68	107.38	107.74	106.32	104.66	103.72	107.49	106.45	106.55	106.39	107.37	108.98	105.85	106.42	106.97	108.28	108.29	108.26	105.49	104.78	106.95	106.85	104.48	104.56	106.63	106.23	104.6	105.34	108.14	106.73	105.47
109.97	110.69	109.53	112.53	110.52	111.93	112.7	113.3	111.35	110.73	112.52	110.8	111.02	112.49	114.11	113.18	112.94	111.51	111.67	110.33	111.19	113.79	111.92	110.63	110.54	110.62	110.65	112.29	109.04	112.49	111.66	110.16	111.05	110.8	109.95	112.38	112.06	110.43	110.44	110.47	110.37	111.41	111.18	110.25	111.51	111.78	112.73	110.01	113.23	109.56
104.22	103.23	100.64	104.32	103.87	105.7	103.21	105.81	106.49	104.74	103.66	103.55	102.83	104.23	106.61	103.24	104.95	103.96	104.03	102.89	102.21	105.32	107.06	105.79	104.49	103.89	104.27	104.37	104.49	107.29	102.61	103.51	104.72	103.67	105.15	104.81	104.96	103.06	104.73	102.11	102.75	105.1	106.32	104.53	104.44	103.29	103.62	105.32	104.47	103.4
103.35	103.43	104.51	105.73	103.13	102.56	100.8	104.28	103.96	104.34	103.41	104.64	103.16	104.47	105.2	101.84	103.39	105.62	102.81	103.37	102.33	105.38	104.27	104.68	102.56	104.14	102.33	101.76	105.36	104.19	104.79	103.58	103.73	101.88	105.55	103.98	104.22	103.62	104.84	106.08	104.29	105.55	103.33	104.33	101.74	103.85	102.37	104	103.89	103.12
110.18	110.78	111.89	111.72	111.35	110.32	112.76	112.07	113.82	112.16	110.81	110.69	110.7	111.56	111.62	110.31	112.22	111.42	111.8	112.67	109.88	112.11	112.31	111.5	111.12	110.67	111.07	110.75	110.21	111.54	112.52	109.63	113.04	110.64	112.27	110.21	111.96	112.86	110.98	112.27	109.93	109.11	108.8	111.99	109.6	112.8	112.1	111.92	113.46	111.31
113.42	112.99	113.07	111.23	111.82	112.19	110.23	112.14	111.49	111.46	111.87	112.33	112.89	110.47	108.24	111.99	111.61	110.36	112.63	113.54	112.39	112.27	111.12	110.53	112.84	113.11	112.75	111.78	112.52	110.53	109.97	111.72	112.45	113.44	111.21	110.56	112.2	108.48	112.08	111.73	110.9	112.15	109.94	112.26	111.74	112.81	111.2	114.37	111.7	111.23
99.837	99.369	99.183	99.687	101.28	101.27	99.187	100.27	101.6	101.84	99.131	100.96	100.52	98.767	99.761	100.22	101.22	99.51	100.53	99.659	99.435	101.2	102.3	100.91	98.749	101.45	97.831	99.924	97.849	99.497	98.888	100.67	100.11	101.85	99.671	100.98	99.321	99.102	98.661	99.787	98.168	98.451	100.78	100.39	101.11	99.973	100.95	100.36	100.18	101.12
114.11	111.48	112.33	112.57	112.69	112.05	111.27	111.07	111.84	111.25	111.61	109.98	112.62	112.57	111.8	112.52	113.64	112.01	113.34	112.95	112.27	113.48	112.08	111.37	111.13	112	112.34	111.99	111.43	112.18	112.82	110.2	110.69	111.93	110.81	110.1	110.32	112.21	113.53	111.51	112.55	113.34	114.76	113.04	113.96	113.55	108.29	111.93	110.78	112.84
108.06	106.33	106.11	105.72	103.15	106.81	106.7	103.15	107.32	106.27	106.69	107.49	107.93	104.77	104.94	106.7	105.18	106.02	106.35	105.27	104.69	106.13	103.91	104.47	106.53	105.06	105.79	105.91	104.15	105.59	104.87	103.19	105.89	106.56	106.64	107.44	105.87	105.63	107.6	106.87	105.82	105.69	106.06	105.57	105.84	107.92	106.39	104.83	105.16	104.92
102.23	102.07	101.18	101.92	101.72	102.78	101.99	99.516	101.23	101.57	102.7	100.93	103.21	102.11	101.55	99.91	101.6	101.71	100.54	101.77	101.93	100.51	98.997	101.89	100.53	104.12	100.43	101.3	99.506	99.746	100.7	101.18	100.98	98.308	98.467	102.6	101.61	101.83	101.31	99.44	100.85	102.26	98.915	101.18	99.791	100.27	100.45	101.69	101.24	101.55
105.25	104.51	106.23	106.92	103.79	103.96	105.86	106.36	106.88	106.43	106.7	106.32	107.59	107.49	107.11	105.72	106.96	107.85	105.87	107.24	107.5	107.78	103.7	108.75	106.57	106.03	106.52	106.7	105.81	105.27	105.92	106.45	104.38	103.87	105.16	104.61	105.48	104.12	105.07	104.34	105.31	108.42	106.15	105.68	106.57	106.24	105.93	105.46	106.69	107.5
117.26	118.54	118.27	118.15	117.88	116.23	116.7	117.85	117.13	119.77	117.74	116.42	118.26	118.5	118.41	115.71	117.95	120.19	119.9	116.64	118.54	116.57	115.59	116.42	120.16	118.01	116.6	116.24	120.29	116.91	117.86	119.65	117.24	117.34	116	118.2	117.17	116.89	115.75	117.08	118.08	117.51	117.81	119.02	116.52	118.55	117.33	118.17	116.86	116.91
111.47	114.88	112.45	111.69	110.42	113.84	116.38	113.19	112.97	113.74	113.04	111.72	115.1	110.44	110.02	111.49	112.23	111.67	111.56	114.06	112.32	113.05	111.06	112.1	110.37	113.46	112.88	114.51	111.18	112.47	108.42	113.26	112.02	111.91	111.85	111.04	111.59	110.91	112.24	114.36	110.98	115.6	110.94	114.07	112.25	113.1	111.46	115.63	113.78	113.18
104.93	106.36	108.21	105.8	104.26	105.36	106.7	105.26	104.86	106.8	107.31	104.09	104.02	106.44	104.3	105.22	105.47	105.39	109.1	106.4	107.46	106.83	106.22	107.2	106.34	106.24	107.3	106.67	106.4	105.84	105.17	105.17	106.07	107.31	104.68	106.43	105.8	106.78	104.89	104.25	107.64	104.7	106.68	105.47	105.95	103.91	106.27	106.98	106.75	105.25
111.93	110.59	112.32	111.15	112.1	110.65	108.73	111.05	111.41	110.22	110.18	111.42	111.89	111.31	109.91	108	111.56	110.55	110.93	110.84	111.85	112.29	111.91	111	110.94	112.69	108.35	111.72	112.56	111.03	109.87	111.94	111.43	111.42	108.81	108.49	111.45	112.83	110.8	112.56	111.36	111.62	112.79	111.04	110.44	111.62	112.21	112.53	111.97	109.83
106.46	106.42	104.64	105.34	109.29	105.51	105.52	107.5	105.38	103.91	106.13	107.2	106.24	106.68	108.52	105.37	105.84	105.79	106.85	106.31	106.95	106.31	106.52	106.16	106.2	106.99	105.87	104.33	107.36	105.38	107.95	106.47	106	107.36	108.56	106.58	104.89	105.94	106.04	106.41	109.22	105.78	105.54	106.66	106.68	107.34	104.6	104.28	105.2	106.48
111.63	110.92	111.7	112.27	109.2	110.35	111.86	110.23	111.65	111.14	110.58	108.57	112.03	111.21	110.48	110.33	110.91	108.72	110.77	108.63	110.28	110.51	109.04	112.64	109.45	108.48	111.97	108.39	111.54	112.56	110.44	110.82	110.41	109.02	110.26	107.66	110.48	109.59	111.58	109.04	110.13	110.32	107.78	110.96	113.34	110.3	110.35	109.9	108.54	111.99
98.88	99.769	96.266	102.2	99.642	97.219	100.08	98.302	99.601	101.33	101.45	100.16	98.802	99.291	100.76	100.48	100.13	100.46	99.452	99.123	99.427	99.055	100.42	100.65	101.33	96.33	98.158	101.63	98.767	99.089	100.1	100.64	98.951	98.335	99.749	100.63	100.38	100.4	98.158	98.51	99.27	96.898	100.75	101.78	99.07	100.86	99.207	100.96	100.84	100.15
113.53	113.03	111.46	112.92	113.03	113.3	114.05	114.25	111.78	112.16	111.75	110.02	112.65	114.36	112.63	113.62	113.07	113.91	111.13	111.55	112.31	114.18	112.95	110.02	113.28	111.91	110.62	114.49	109.5	112.25	113.35	111.24	113.51	114.33	112.94	112.85	112.15	110.48	113.16	111.34	112.9	113.67	112.61	113.39	113.18	113.26	112.98	113.08	111.66	114.02
109.49	108.14	110.2	110.4	109.75	111.15	107.54	110.5	109.81	110.18	108.89	109.67	108.44	106.91	110.12	109.04	107.59	108.73	109.77	107.81	109.91	109.69	108.72	112.62	110.28	111.35	110.67	109.2	110.48	110.06	111.85	107.94	110.42	110.58	107.33	109.46	109.5	111.71	109.54	111.4	108.72	111.15	110.16	111.61	112.48	109.82	109.06	110.03	110.21	109.96
111.91	111.37	110.84	111.56	112.93	110.65	112.45	112.09	112.16	113.33	110.8	113.17	110.43	108.77	112.93	111.46	111.82	111.74	112.15	112.56	112.76	113.54	113.56	113.53	111.77	114.03	112.83	112.13	113.57	110.94	110.28	113.61	110.94	112.65	111.89	112.82	112.04	112	112.35	113.11	111.08	112.99	114.28	110.33	112.43	110.77	112.37	112.59	114	111.08
112.63	111.01	113.48	113.15	114.15	112.86	111.7	112.86	111.15	113.65	113.65	112.74	113.99	114.12	110.8	112.51	111.53	112.84	113.61	113.11	113.85	112.86	111.11	114.69	112.37	113.99	114.1	113.54	111.34	110.75	111.81	113.62	114.13	112.9	115.86	112.92	114.83	113.61	116.28	112.58	112.8	114.15	113.05	112.3	111.48	113.22	112.08	112.46	112.97	111.02
105.03	106.3	104.9	105.16	106.87	106.68	105.06	104.99	105.51	106.19	106.02	106.06	104.23	106.59	105.8	105.02	106	106.2	105.37	105.48	106.08	105.22	106.13	105.42	105.95	106.43	102.09	105.69	104.82	106.84	103.16	105.39	105.15	106.43	106.37	107.21	107.61	105.66	106.19	106.11	106.03	106.06	106.4	107.92	104.55	105.05	105.14	105.77	106.95	106.69
109.44	111.44	110.27	109.39	112.07	110.57	111.29	111.41	108.57	111.18	111.79	110.45	110.35	110.05	108.08	108.35	109.68	112.49	109.8	108.66	109.66	110.18	109.15	108.68	109.67	109.37	110.05	110.3	110.93	111.74	110.35	111.77	110.98	110.02	108.72	111.49	109.86	111.53	109.37	109.11	110.57	110.48	111.38	110.96	109.58	110.88	110.47	110.24	110.76	110.95
100.49	99.218	99.652	101.28	101.96	101.27	103.28	101.16	100.13	99.209	101.4	98.931	99.977	99.137	99.501	100.95	97.855	97.537	98.54	100.44	100.84	101.37	97.985	100.8	99.525	101.11	97.846	101.17	101.24	101.55	101.58	99.962	100.19	99.231	102.58	100.31	100.23	101.59	99.804	100.18	98.903	99.484	101.38	98.616	96.736	101.02	99.838	102.36	98.555	99.118
114.63	109.47	113.27	111.13	111.49	108.7	113.05	114.31	111.32	111.05	112.49	114.01	110.67	111.55	110.88	112.66	115.35	112.67	112.49	111.87	110.05	111.43	114.78	113.14	111.64	114.46	114.26	111.41	113.11	111.03	110.84	113.14	111.24	114.94	112.78	111.87	111.79	111.59	113.28	113.57	114.36	112.18	111.65	113.93	109.12	110.74	110.76	108.78	112.94	113.84
102.05	104.85	106.16	106.05	103.86	104.35	102.71	103.21	106.6	104.23	103.46	104.38	103.5	104.39	104.07	102.58	106.62	102.89	106.67	102.44	103.67	102.68	104.71	103.71	103.84	103.9	102.23	105.65	104.33	103	102.89	102.74	104.93	104.44	102.81	103.72	104.91	102.42	106	105.12	104.76	105.32	102.75	102.47	105.36	103.36	102.95	105.42	103.78	105.18
107.04	105.78	106.92	105.7	104.14	106.77	104.05	103.84	106.47	106.53	106.43	105.06	103.65	105.57	104.55	106.77	104.5	105.28	105.68	107	105.34	106.02	107.14	104.3	107.57	106.58	106.84	105.28	105.29	105	106.09	106.08	105.9	105.9	107.19	102.65	103.35	104.6	105.38	106.72	105.09	105.97	105.78	103.14	104.67	105.46	107.12	106.48	105.61	104.72
105.31	105.58	104.54	105.46	104.26	105.51	107.32	106.68	105.17	105.36	104.18	104.23	106.98	105.48	105.03	104.85	106.41	104.77	106.74	105.11	105.73	105.54	105.94	106.81	105.98	104.48	106.32	106.82	107.62	106.72	105.32	104.64	107.65	107.45	106.82	106.9	107.93	107.25	105.03	107.56	103.11	107.43	106.93	108.28	105.55	108.19	105.59	106.39	106.73	107.73
104.96	108.23	107.48	105.95	105.56	105.52	105.95	104.84	106.44	106.42	108.82	105.53	107.24	107.13	108.62	105.92	107.57	104.97	105.42	107.23	106.77	104.39	106.16	106.11	107.3	104.25	106.07	105.84	106.43	107.35	105.04	106.9	109.66	105.89	105.94	107.88	105.14	106.91	107.42	103.49	104.93	103.96	106.6	107.35	110.03	107.75	104.35	106.9	107.13	107.38
106.12	105.51	104.11	104.6	104.72	104.94	105.44	106.85	106.38	105.76	103.4	106.67	105.52	105.73	104.26	105.5	107.14	107.15	105.06	106.31	105.9	104.92	105.34	107.17	104.16	104.82	106.81	105.93	104.41	107.41	105.63	106.06	106.26	106.98	105.92	105.64	105.6	105.55	105.22	103.99	107.32	105.7	106.58	103.4	102.76	106.23	105.17	105.49	103.49	106.75
103.17	104.61	104.51	104.01	106.12	104.05	102.96	106.14	107.54	104.47	105.53	103.69	104.93	106.75	107.45	103.52	103.49	105.32	105.39	103.86	105.49	103.99	105.73	104.06	105.54	104.16	104.9	104.31	102.44	106.02	106.45	106.04	103.53	104.15	104.49	105.75	107.45	104.11	104.18	104.44	101.92	104.73	103.78	105.72	104.43	104.07	104.63	103.17	103.82	102.17
103.95	104.91	105.34	106.7	104.53	105.6	108.94	105.01	106.63	105.07	106.74	108.63	105.26	104.99	106.4	105.33	105.23	105.8	105.68	106.53	105.83	105.65	105.76	104.75	103.6	107.49	107.78	104.51	106.9	106.39	105.95	106.55	106.21	105.04	105.82	105.42	106.03	107.55	107.37	106.22	106.77	106.45	105.62	107.57	107.05	106.25	106.05	105.74	106.48	106.26
111.31	111.07	112.87	112.73	111.04	113.35	111.19	113.73	111.96	111.5	111.64	112.85	112.63	111.2	112.54	113.51	111.05	113.13	110.38	111.91	110.63	112.43	111.6	110.21	114.76	111.47	110.4	111.51	110.8	111.37	112.65	111.66	111.06	110.5	112.5	111.85	113.81	110.95	112.1	111.41	110.88	112.38	113	111.6	110.75	112.19	111.59	111.43	111.89	111.27
112.27	111.22	114.03	115.31	109.12	113.82	111.56	110.11	112.63	111.93	111.79	114.35	111.98	111.19	112.39	111.24	114.55	111.44	111.32	112.33	112.39	113.11	112.36	113.46	110.02	112.7	110.64	110.63	111.05	111.58	110.23	111.98	112.35	112.22	115.6	112.86	112.93	113.36	111.41	111.81	109.72	111.37	112.58	113.3	112.91	111.08	110.01	111.09	113.7	112
112.76	109.32	110.99	110.88	110.72	113.24	112.51	111.2	110.69	111.49	109.67	111.21	111.66	109.77	112.98	112.18	112.27	111.36	111.2	112.39	112.91	110.74	111.56	112.64	112.44	109.47	112.89	110.17	111.69	111.24	112.73	110.58	111.9	113.6	111.49	110.96	112.33	113.5	113.6	111.05	110.84	110.33	113.2	110.08	110.65	110.12	112.66	112.44	112.34	111.44
109.05	108.26	108.42	110.88	110.22	110.87	109.24	108.98	111.15	109.2	109.88	111.01	109.81	110.02	111.16	108.9	110.57	108.6	109.49	110.02	106.73	110.2	109.37	110.9	112.22	112.32	110.8	110.09	110.39	110.39	110.07	109.98	112.12	109.09	108.28	109.75	110.05	109.25	111.22	108.87	109.37	107.94	108.32	107.84	111.38	107.46	110.38	110.38	110.86	110.08
107.75	106.13	106.65	106.36	105.86	105.65	104.28	106.51	107.17	106.34	107.23	105.87	104.43	106.22	107.41	107.13	105.95	106.6	106.01	105.53	105.61	105.61	106.17	106.81	108.09	107.96	102.56	104.69	106.82	105.22	106.45	109.06	107.77	106.8	105.86	104.8	103.66	108.69	106.77	106.48	107.09	107.83	105.37	107.77	105.93	105.16	107.54	107.17	106.8	106.04
105.25	107.04	104.92	105.09	104.69	107.45	106.68	105.37	105.56	104.39	106.42	105.59	105.08	107.73	104.73	104.42	106.25	105.86	107.83	105.75	106.99	104.93	105.45	105.11	103.88	107.25	106.38	103.77	105.57	105.34	105.27	106.73	104.86	105.99	107.26	104.76	106.79	105.85	106.4	107.26	105.78	105.88	104.48	106.27	108.05	108.18	107.04	104.28	108.07	104.67
108.75	102.93	107.55	107.97	107.67	107.05	107.67	103.49	107.09	105.72	107.38	106.93	107	106.31	107.73	105.11	105.43	105.89	106.71	105.81	106.4	108.41	106.82	107.84	107.14	106.41	105.66	107.17	107.4	107.1	105.06	106.5	106.35	104.01	107.08	108.35	106.87	105.22	108.41	106.94	105.3	106.18	106.85	107.41	107.25	109.72	105.03	106.72	105.65	106.47
106.74	105.03	107.96	104.8	104.98	106.96	102.93	105.69	104.54	105.48	105.73	105.15	104.02	103.24	104.68	103.33	105.8	106.26	105.82	105.23	102.52	105.17	105.33	106.2	104.11	105.1	105.55	107.43	105.56	105.59	106.73	106.91	103.59	106.54	106.21	104.59	107.24	106.78	106.92	108.7	106.26	105.26	105.08	105.43	107.07	104.24	104.18	104.65	105.34	104.45
104.86	104.1	104.54	109.1	107.29	104.29	105.26	105.33	105.05	105.21	104.73	106.31	106.91	105.08	105.8	107.26	105.63	108.04	108.58	107.3	106.13	105.4	105.44	106.86	107.5	105.41	105.86	106.53	105	106.6	104.34	104.95	107.52	103.88	107.2	106.56	106.29	106.3	107.38	105.05	106.86	107.45	108.36	106.76	108.56	108.03	107.66	104.88	107.04	105.7
105.26	106.19	104.51	105.29	106.27	105.69	104.39	106.58	106.16	105.56	107.12	105.2	104.43	105.12	105.65	106.06	104	105.14	105.42	106.94	102.81	106.68	103.48	105.97	106.15	104.31	107.02	104.65	105.47	103.95	101.87	107.52	106.2	103.73	107.53	104.34	103.85	106.12	104.8	103.96	104.8	106.87	105.37	104.22	106.4	106.98	106.97	103.68	105.67	105.41
104.09	103.73	105.1	103.47	104.52	105.65	105.81	105.19	103.69	103.35	102.63	106.47	105.81	106.26	104.69	106.38	103.03	105.44	104.05	105.44	104.39	104.61	101.47	103.97	103.44	102.9	104.9	103.19	105.89	104.82	103.41	103.92	102.1	107.03	103.88	104.09	105.64	102.88	102.07	105	103.87	104.88	105.09	104.95	103.85	105.74	104.99	103.71	104.98	105.58
103.93	104.8	106.83	108.2	107.41	104.36	104.46	104.9	105.06	105.24	106.53	105.54	106.01	105.07	105.5	106.32	105.54	107.57	105.31	109.19	106.3	105.5	104.02	105.67	104.18	105.62	106.28	105.55	104.43	104.51	107.01	106.02	107.43	107.83	105.34	105.68	107.14	104.84	104.4	106.17	106.55	106.48	104.07	104.66	104.53	105.45	103.53	106.26	105.95	106.74
101.04	98.126	98.75	99.859	99.29	98.964	100.01	100.61	97.533	100.17	100.81	97.955	100.97	99.912	101.11	98.867	101.68	100.9	97.285	100.93	102.64	99.496	97.455	100.78	98.322	102.71	101.21	99.814	100.31	99.007	99.095	100.72	101.5	99.756	100.71	98.252	101.7	101.4	99.638	98.733	99.56	98.099	99.867	100.97	99.73	99.877	99.406	98.504	98.864	99.159
106.8	105.01	105.54	105.06	103.86	104.45	104.87	105.78	104.35	105.45	106.26	104.94	102.97	105.08	105.08	106.26	105.84	104.63	104.58	103.57	106.37	102.17	107.26	105.07	106.83	104.27	107.87	107.21	103.65	105.23	105.33	105.12	106.71	106.94	103.44	103.89	105.13	105.36	104.01	105.53	106.15	107.07	104.02	106.23	105.03	104.5	103.35	105.52	103.42	107.28
103.77	104.4	103.6	105.01	105.43	105.47	104.76	105.12	104.58	106.33	102.34	102.75	103.63	103.32	103.16	104.23	103	105.5	105.27	105.14	105.06	103.28	104.77	104.59	102.88	104.18	103.98	103.91	103.78	103.27	106.78	104.74	105.18	104.62	105.86	105.34	106.85	105.43	102.6	104.32	103.53	102.51	102.8	105.05	106.95	101.83	105.75	106.35	105.9	101.95
107.13	107.7	107.59	109.55	103.81	107.08	106.17	105.82	107.69	105.4	106.63	105.94	106.67	106.6	106.46	103.35	104.42	105.61	107.82	105.97	106.95	105.41	106.46	104.9	104.41	106.64	106.35	104.58	105.79	104.73	106.5	105.93	106.03	106.57	104.34	102.71	104.58	104.74	103.71	105.56	107.41	105.38	103.47	106.11	106.77	108.18	106.97	105.89	107.12	105.08
104.03	106.36	104.57	106.79	105.6	105.05	105.64	106.19	103.75	105.14	105.16	106.53	105.32	105.38	106.72	106.18	105.18	107.43	106.96	105.07	104.85	105.22	103.47	104.44	103.3	106.53	103.18	104.7	106.04	107.06	106.38	105.33	105.35	105.44	106.74	105.46	104.91	105.62	106.31	105.37	106.47	103.43	106.01	105.4	103.9	106.73	103.64	105.25	103.93	102.81
111.91	113.39	112.7	113.28	113.08	112.94	115	113.49	113.68	110.12	111.39	114.87	112.59	112.7	112.26	113.44	112.78	109.39	114.19	112.35	111.59	114.24	113.49	111.92	111.45	113.7	111.42	109.87	112.92	112.26	114.91	114.5	110.66	111.26	112.58	113.46	111.79	115	113.32	112.47	113.17	111.74	111.63	110.49	113.61	110.69	112.14	113.85	112.75	112.44
101.01	100.95	100.57	98.928	100.15	100.66	98.151	101.33	102.03	102.48	100.78	99.708	103.27	100.34	97.921	101.19	100.32	101.34	101.19	99.888	98.1	100.52	100.5	99.733	99.036	100.94	99.739	100.72	101.53	99.245	101.36	100.66	97.857	101.91	101.83	98.652	101.1	101.31	98.709	100.97	100.29	97.611	100.55	101.06	99.836	100.35	98.664	101.88	100.29	99.215
104.68	104.53	104.57	105.23	104.27	103.74	106.39	104	106.91	104.37	104.66	105.86	104.79	107.43	105.56	104.43	103.91	105.13	106.36	104.66	104.78	104.31	104.11	106.4	104.95	104.36	106.08	104.63	107.09	105.45	104.82	108.28	107.06	105.41	105.84	105.49	103.72	104.84	106.53	107.03	104.97	106.58	105.43	105.82	107.27	103.43	107.74	105.24	103.71	104.88
106.43	109.33	104.8	105.53	105.55	107.04	107.05	106.59	106.62	107.24	104.87	107.99	105.52	105.55	105.82	105.55	107.96	107.09	107.19	107.57	105.26	105.68	107.99	104.17	106.52	108.56	106.53	106.73	105.54	107.12	106.41	106.97	104.78	105.66	104.18	105.72	104.48	104.63	105.52	107.31	107.39	105.06	105.02	108.47	106.31	107.09	105.49	106.5	105.25	104.04
106.02	103.39	105.74	103.02	104.01	105.58	106.46	104.41	106.13	103.75	102.39	104.22	102.26	105.68	103.02	104.39	102.97	105.54	104.65	106.6	106.76	105.1	104.73	103.47	103.42	106.99	103.32	105.77	106.23	101.8	104.02	107.97	102.79	104.77	103.74	104.17	105.13	103.9	104.49	105.27	104.5	104.14	103.8	105.72	106.31	104.13	104.06	104.47	106.75	103.72
116.86	116.69	115.81	116.86	116.81	115.11	115.46	115.5	117	116.42	116.07	114.9	114.89	115.59	116.47	115.6	116.9	116.73	113.25	118.62	115.57	115.83	116.08	115.9	115.5	117.24	118.02	115.68	117.15	118.11	115.94	118.37	117.59	116.87	116.57	118.27	115.05	116.37	116.24	115.15	114.75	115.81	117.84	114.62	116.99	117.75	116.75	114.86	116.41	118.06
107.22	104.74	104.75	104.59	106.67	103.33	102.87	103.66	103.73	104.77	103.73	103.94	104.53	104.75	105.58	102.2	105.2	102.8	106.96	106.24	104.52	103.05	103.29	105.01	104.49	102.81	104.99	104.26	108.51	103.28	106.66	105.38	104.24	105.4	102.33	105.25	105.92	105.12	105.62	103.86	104.87	105.58	105.32	106.78	106.42	105.36	106.19	105.56	102.99	103.14
113.26	112.56	110.37	110.67	111.62	110.88	111.25	111.68	111.13	111.33	110.93	110.86	110.61	110.38	109.82	111.5	111.33	112.23	112.05	110.17	109.74	111.63	110.18	110.44	111.13	110.2	110.97	111.76	112.32	110.53	113.35	109.26	109.08	111.25	111.5	112.99	109.76	111.29	111.99	110.29	111.39	112.68	108.14	111	110.34	111.23	112.49	111.23	111.06	110.14
100.16	99.809	101.07	99.957	100.33	98.676	100.25	99.787	99.3	100.35	98.175	100.86	98.318	99.87	98.658	100.4	99.998	98.962	101.18	99.891	100.62	99.409	97.725	100.44	100.04	99.947	96.127	99.013	98.698	98.582	100.95	104.6	100.81	98.509	101.17	99.901	100.05	98.27	98.822	98.281	99.953	100.18	98.84	100.06	99.797	99.8	100.53	101.91	97.84	102.58
105.49	104.95	107.04	106.59	106.84	104.72	105.82	107.11	106.76	106.27	105.2	104.53	103.71	106.09	104.36	107.02	105.98	104.91	107.15	105.29	107.49	103.3	105.61	106.5	105.67	104.35	106.56	106.13	106.39	104.44	105.69	106.14	104.57	103.61	105.02	103.24	105.23	105.54	104.12	106.74	107.43	103.54	104.89	107.35	105.99	106.12	105.98	105.4	105.99	105.99
111.99	113.43	113.15	112.23	112.56	112.8	112.05	112.98	112.06	112.47	111.29	112.5	110.67	111.33	112.45	111.2	108.61	113.96	111.57	111.94	110.58	111.52	111.81	111.87	114.29	111.09	111.11	111.77	110.29	112.82	112.3	112.46	110.73	111.87	110.44	110.89	115.45	112.37	113.92	113.7	112.4	111.4	114.35	111.64	111.72	111.31	110.56	112.64	111.83	110.29
107.64	104.28	107.21	106.73	106.59	107.18	107.24	105.71	104.53	106.31	106.63	106.97	104.56	105.4	105.66	106.86	103.66	105.67	106.47	104.64	103.73	104.43	106.39	104.04	105.98	106.65	104.63	104.82	106.6	105.74	106.07	107.8	104.73	108.31	104.9	105.43	105.99	105.37	106.32	105.59	106.97	106.55	106.82	108.82	106.43	105.17	106.13	105.46	105.18	106.09
117.66	117.02	117.32	115.29	117.13	115.39	116.82	114.76	115.95	116.18	118.19	116.88	115.72	116.62	116.87	115.6	115.33	115.26	115.31	115.68	116.53	115.11	114.45	116.38	117.51	115.99	116.5	116.82	115.77	116.98	116.44	115.99	117.27	116.65	117.41	115.26	117.73	116.13	117.71	117.96	114.99	113.67	114.69	116.61	117.14	117.5	116.83	117.28	116.61	116.32
104.61	103.94	102.68	103.35	103.45	103.9	105.7	106.52	106.64	104.83	104.93	105.59	104.43	106.34	107.53	104.8	104.45	105.69	103.97	103.65	104.29	104.68	104.63	103.76	103.39	105.25	102.18	104.75	104.29	104.19	103.99	108.41	104.38	104.11	104.24	104.63	107	105.15	106.16	103.34	103.38	105.65	103.53	106.88	106.32	104.46	104.25	106.03	103.21	104.51
105.43	106.13	105.63	104.88	104.39	106.27	105.25	105.94	107.37	105.78	104.38	105.79	105.9	103.86	106.37	107.66	106	108.41	105.25	105.26	106.85	107.34	105.48	105.09	106.85	104.28	106.45	104.79	106.96	104.49	105.49	104.56	105.68	105.42	106.34	106.92	105.09	106.4	103.42	107.35	105.74	103.35	106.1	106.12	104.41	107.83	105.93	106.62	105.23	103.84
104.97	104.67	104.55	103.98	105.42	103.57	102.37	102.25	104.1	103.44	105.71	104.11	103.43	104.62	104.04	103.27	103.72	104.7	104.83	103.7	102.13	105.02	101.26	104.48	102.53	102.74	103.42	105.3	102.5	103.55	104.6	103.53	105.17	104.24	102.45	104.08	104.8	104.31	105.48	102.62	105.67	104.62	103.31	104.2	102.96	106.36	105.82	104.5	106.4	104.98
99.356	99.366	99.451	101.78	101.97	98.355	98.429	101.23	100.03	97.298	99.659	100.32	99.21	98.782	100.91	99.848	101.36	97.848	99.218	100.7	97.221	98.514	100.79	101.39	102.61	100.63	99.696	98.801	99.368	100.14	99.594	100.21	99.342	97.47	101.4	100.44	100.56	100.88	99.759	97.397	99.239	98.35	97.627	100.51	99.709	98.091	101.43	99.558	100.21	100.37
104.3	104.89	100.89	104.14	102.88	104.72	104.76	101.17	103.68	103.78	106.65	104.49	104.97	104.11	105.6	102.63	107.04	104.25	106.75	103.89	104.41	105.06	102.17	102.27	104.42	105.27	103.29	102.98	105.02	105.51	103.23	103.62	104.78	101.15	104.26	102.32	103.19	103.02	102.48	102.3	103.1	104.02	103.06	102.94	105.19	105.62	103.98	104.98	103.68	103.11
111.82	111.31	110.86	111.6	111.01	111.91	109.98	111.92	111.81	111.49	115.04	113.1	110.09	113.93	113.97	109.01	111.53	113.63	113.13	112.27	112.54	109.94	108.5	112.18	109.96	111.01	114.07	110.41	109.89	110.48	112.94	110.48	111.94	112.46	112.39	110.18	113.46	109.4	109.64	109.44	112.28	112.65	112.38	112.8	110.1	112.52	109.88	109.87	109.05	110.7
105.22	106.25	104.55	104.6	103.84	106.73	101.46	104.52	106.36	105.59	104.83	105.93	103.57	103.32	104.34	104.65	104.04	105.75	104.59	103.41	105.76	103.28	103.24	103.1	103.35	103.03	104.33	103.48	100.76	104.45	103.8	103.75	103.61	105.19	105.83	104.61	103.64	104.11	105.17	103.5	107.38	104.79	104.65	104.06	103.75	103.5	104.25	106.22	105.48	103.12
110.55	112.57	109.02	111.6	111.81	110.74	112.91	113.76	111.93	113.89	111.71	114.12	111.93	109.31	110.31	110.02	108.97	111.58	111.08	108.06	111.43	110.72	109.13	111.76	110.16	111.16	111.61	110.43	111.4	111.7	108.99	110.82	109.46	110.18	112.47	112.99	112.93	109.49	113.81	109.66	110.64	108.4	107.05	111.19	113.04	111.07	110.97	110.61	111.66	111.97
106.35	106.57	106.51	108.74	104.85	107.31	107.06	105.64	107.41	106.4	105.99	107.08	107.74	105.83	106.13	106.65	106.91	106.26	106.92	108.3	107.08	103.78	106.81	104.62	107.2	106.11	107.08	106.65	107.26	105.97	107.67	105.76	107.13	106.87	106.35	106.91	106.7	106.27	107.79	105.06	105.53	106.18	105.73	105.55	108.69	107.95	107.76	106.88	106.16	105.48
113.66	113.36	114.4	114.38	114.37	110.63	114.58	113.11	108.91	113.16	111.75	113.32	115.04	111.9	112.71	114.47	112.58	112.05	113.36	113.51	113.32	112.99	112.32	112.11	114.86	111.48	113.33	112.17	110.9	112.19	109.19	112.14	112.42	112.42	113.52	111.61	113.1	113.08	113.27	110.19	113.89	111.86	112.61	113.29	111.14	114.64	112.96	115.15	113.9	111.16
112.13	112.14	110.28	108.07	107.59	110.67	109.1	109.88	107.16	109.85	109.35	111.72	110.18	112.05	110.05	108.84	108.73	108.17	109.11	110.91	111.37	109.95	108.32	108.37	109.47	108.28	109.23	107	108.67	109.31	109.74	107.68	108.06	109.23	111.87	112.23	109.99	110.83	110.13	109.85	108.21	111.02	108.63	109.76	108.58	112.75	110.47	110.28	109.96	111.5
105.71	103.53	103.28	105.72	105.98	104.24	104.61	104.68	105.34	106.42	104.63	104.66	105.86	104.03	106.25	104.26	105.46	105.59	103.76	102.8	105.92	105.59	103.59	106.04	104.81	105.48	105.7	104.98	105.43	105.09	103.91	106.89	106.02	104.22	105.99	103.71	102.56	104.7	106.39	105.86	105.78	105.85	104.07	106.91	106.06	105.58	105.29	105.79	106.24	105
105.93	105.61	106.88	108.13	107.47	106.3	110.26	107.32	105.98	107.57	106.75	107.81	107.84	105.11	108.57	107.23	110.26	108.62	106.43	107.68	106.34	106.75	106.55	107.28	105.51	108.24	106.75	108.32	107.28	107.88	109.01	106.14	107.08	105.4	106.19	107.52	107.85	107.42	103.65	107.36	107.96	105.71	106.41	107.99	108.06	105.11	107.83	107.84	107.64	106.73
106.04	106.97	108.35	106.57	105.52	104.76	105.54	104.83	104.96	107.46	105.5	106.1	105.56	105.1	104.74	106.62	107.86	106.88	104.6	106.31	106.37	106.4	106.14	104.86	106.16	107.7	107.03	107.03	106.74	107.56	107.05	105.21	104.35	105.97	105.01	105.85	107.52	105.65	106.29	107.16	105.98	105.66	105.38	106.77	107.38	108.32	104.93	105.32	105.97	104.6
104.64	103.56	104.75	105.51	104.95	103.7	103.31	106.68	105.6	104.58	107.15	102.67	105.27	106.81	105.93	104.03	106.31	104.54	104.5	102.88	104.1	103.97	105.15	103.73	103.45	104.79	106.04	103.02	104.21	101.78	104.85	105.44	103.49	102.78	102.83	103.95	102.76	102.95	104.25	101.35	104.9	101.35	104.09	105.1	103.99	104.48	103.49	103.75	103.37	104.99
105.41	105.27	105.42	104.15	103.27	104.05	105.06	102.94	105.05	105.24	102.8	104.28	104.44	105.15	104.44	102.74	105	104.36	105.02	105.62	104.5	104.67	104.51	103.95	105.26	104.41	105.36	103.73	103.91	105.08	103.48	104.73	106.49	103.46	104.73	104.08	104.4	105.83	105.95	104.53	104.07	104.58	105.17	104.92	104.83	105.25	105.03	103.88	103.13	105.09
107.66	105.73	105.56	105.89	105.7	106.06	106.16	107.08	106.45	107.4	107.06	106.47	105	104.53	107.09	105.03	108.18	105.67	106.7	105.02	106.22	107.23	105.9	106.43	105.31	106.95	108.01	106.16	106.48	105	105.91	106.4	106.58	103.47	107.56	106.95	107.07	106.48	107.33	107.43	103.78	107.41	106.48	105.49	104.98	106.09	106.55	106.68	105.29	107.19
103.31	105.39	102.95	105.04	106.76	104.56	104.42	104.63	103.59	103.57	102.94	104.98	104.35	104.66	103.67	105.38	104.61	104.24	102.97	105.61	103.81	104.78	104.31	104.69	103.71	103.49	104.54	104.65	103.06	104.1	104.95	104.31	105.22	103.1	104.77	104.29	104.58	105.13	103.13	104.32	103.92	102.64	105.45	103.99	103.7	103.02	105.23	104.43	103.24	105.06
105.3	106.31	107.98	106.07	105.81	104.99	105.95	107.89	108.07	107.37	103.98	109.52	104.47	108.95	104.02	105.91	106.62	105.65	107.02	107.27	105.69	107.63	107.1	105.41	104.2	106.59	104.69	104.79	107.07	105.98	105.59	106.62	107.48	102.65	107.38	105.26	109.46	106.73	105.17	105.51	107.87	107.96	106.22	104.1	108.85	105.51	106.19	107.8	108.17	106.85
107.24	106.34	104.71	105.53	102.81	104.16	106.31	105.39	104.96	105.42	105.26	104.72	105.99	105.93	106.06	105.36	108.05	104.97	106.31	102.9	106.3	106.43	103.13	104.64	107.5	104.74	106.71	105.36	107.17	103.91	104.08	105.96	105.3	104.34	105.9	103.57	104.87	106.29	101.67	106.23	105.7	106.63	106.29	104.79	106.33	106.27	104.02	108.22	106.22	106.95
104.85	106.27	107.46	108.57	107.27	106.72	106.19	108.69	105.79	105.06	106.52	107.95	107.62	106.6	106.26	107.83	108.5	105.83	105.6	108.18	108.64	105.89	105.69	107.81	107.93	106.87	108.09	105.36	108.23	106.84	105.97	107.72	107.16	108.21	104.9	107.72	107.1	108.8	107.64	105.17	104.42	105.52	105.7	106.82	109.79	107.92	106.58	105.15	107.04	106.2
104.68	105.86	107.25	104.43	106.53	105.05	105.13	107.41	103.88	104.85	104.97	103.86	106.56	103.99	104.71	103.48	106.87	105.85	108.67	106.87	105.43	105.95	106.14	107.51	105.84	106.39	104.52	105.79	107.64	107.69	107.45	106.06	105.49	108.31	106.93	106.56	105.14	106.02	106.05	106.82	108.26	108.48	105.16	104.06	106.34	106.75	106.32	104.36	105.47	107.99
105.64	103.89	105.77	105.16	107.05	107.39	107.49	106.79	104.76	106.57	106.64	106.48	105.95	104.94	105.16	103.26	105.37	104.35	105.22	107.71	105.49	105.87	106.08	108.2	104.33	107	106.87	105.25	106.29	106.31	105.61	104.59	104.69	105.81	109.1	104.48	103.17	106.25	105.78	105.13	105.16	106.23	106.59	105.42	105.31	106.61	106.95	103.15	108.07	105.77
97.961	98.311	99.924	99.906	99.617	97.292	100.03	98.523	99.087	98.807	100.61	100.87	98.41	100.23	98.248	100.24	99.453	98.971	100.59	101.39	99.314	100.92	98.892	101.04	98.67	100.27	97.668	99.359	97.993	102.12	98.455	100.51	95.976	100.35	99.984	98.158	98.789	98.148	100.18	100.02	100.69	98.887	101.81	98.466	99.451	100.15	99.141	98.933	99.027	101.17
110.87	112.9	113.84	111.58	111.59	111.2	111.39	111.27	111.88	110.45	112.51	111.88	111.74	110.86	112.25	111.87	111.6	110.94	113.31	111.35	111.4	111.32	113.25	112.69	112.05	111.62	111.37	110.54	110.7	110.55	110.34	111.26	110.97	112.04	109.9	111.48	109.34	111.51	110.54	112.43	110.72	114.77	114.14	110.93	111.76	110.46	112.55	112	112.49	112.38
112.98	114.63	113.18	112.38	112.57	114.15	112.27	112.68	113.96	112.12	111.93	113.65	113.06	112.22	112.06	113.87	114.31	112.6	114.01	112.41	112.39	112.34	112.59	112.35	114.21	111.06	113.98	112.23	112.01	111.94	112.05	112.75	113.02	111.64	111.83	110.49	114.72	114.49	111.59	111.55	113.2	112.44	113.87	113.07	115.18	115.23	113.2	114.74	114.14	112.61
105.87	106.09	104.88	107.69	105.22	104.3	104.7	105	104.56	103.5	108.18	107.48	107.28	106.09	104.65	103.28	107.42	106.5	107.04	105.13	102.94	105.2	105.43	104.95	104.69	104.72	106.66	107.67	107.17	104.97	106	103.69	105.82	102.08	104.16	106.04	104.49	106.6	106.86	105.91	105.92	105.94	105.54	107.38	105.45	104.88	103.43	106.35	106.07	105.27
109.92	112.26	111.36	109.67	109.7	108.45	108.43	111.02	109.67	109.83	110.48	109.88	110.64	108.21	112.49	110.81	111.01	109.8	110.31	112.02	111.34	109.95	110.19	109.38	109.41	108.94	109.04	110.21	109.58	111.06	109.56	110.82	107.52	109.31	108.92	108.29	110.18	110.21	110.04	108.72	110.86	110.21	107.8	110.9	108.57	112.04	110.12	111.29	111.13	111.4
107.87	105.28	105.33	106.28	102.98	107.64	106.36	107.11	103.91	105.17	105.65	106.31	106.61	103.03	106.83	104.93	106.41	107.34	104.59	106.29	105.4	105.25	104.7	106.32	104.83	106.94	107.33	105.79	107.83	104.16	106.29	105.53	106.65	107.2	102.69	107.61	106.44	107.2	103.55	106.29	105.64	105.4	105.57	106.75	104.99	103.77	104.9	103.81	106.81	105.76
105.66	107.47	105.51	106.69	102.77	106.49	104.64	105.01	105.45	108.08	106.63	106.29	104.72	106.37	106.82	106.15	106.48	105.9	104.85	104.11	104.29	104.84	106.08	106.14	105.36	105.73	104.09	104.63	106.03	104.38	104.55	106.05	105.96	102.29	105.63	106.68	106.68	104.93	106.56	106.58	105.92	106.13	100.94	106.28	106.18	103.94	107.61	105.7	104.69	104.97
106.78	107.85	106.33	105.06	104.11	106.52	108.59	104.84	105.92	105.51	103.93	106.27	104	105	105.19	105.38	105.89	102.85	106.32	105.84	104.81	105.78	103.96	105.03	106.99	106.81	103.83	106.06	103.75	103.64	106.65	107.13	105.99	104.93	106.5	106.16	106.8	105.21	104.56	104.39	104.75	106.55	105.97	106.55	106.06	104.7	104.07	106.44	105.61	106.74
115.6	116.53	117.34	117.59	116.7	116.24	117.18	119.09	115.71	117.85	116.54	118.63	115.59	116.64	117.82	119.6	118.88	115.99	117.19	116.51	116.04	116.45	116.88	115.81	116.85	117.46	117.68	119.19	117.7	118.91	117.97	117.54	117.33	117.37	115.99	117.74	117.97	118.38	117.97	117.39	116.3	116.08	115.81	120.16	117.45	116.79	119.6	116.87	119.16	117.58
110.33	107.18	109.36	112.76	109.79	110.86	110.92	111.84	111.53	109.13	110.33	110.57	111.85	111.77	110.39	109	112.72	110.94	110.12	111.19	111.56	109.83	110.64	108.5	109.45	110.79	112.17	112.36	110.33	111.18	111.11	112.08	112.17	109.29	113.1	112.37	110.53	112.89	112.38	112.97	108.15	112.79	109.04	111.3	109.33	109.78	112.59	112.3	109.34	111.19
105.02	105.34	104.18	105.76	107.6	103.31	103.62	106.51	106.38	102.77	105.04	106.1	107.82	106.01	104.09	104.55	103.59	105.16	103.26	107.12	105.64	104.33	104.9	106.54	106.4	104.36	107.4	105.07	107.8	105.5	103.69	104.24	105.93	104.4	104.92	103.6	107	105.86	105.72	105.56	104.61	106.2	106.18	106.2	105.07	104.3	105.97	107.71	102.29	106.16
113.73	112.89	113.31	112.86	112.36	111.56	112.21	112.39	113.34	111.25	111.85	114.21	110.25	115.5	111.35	113.09	112.66	112.73	115.53	110.86	112.97	113.23	112.37	113.16	112.95	110.62	113.82	112.7	113.74	111.54	111.18	112.64	112.72	114.2	112.49	112.51	114.11	111.57	114.21	111.56	114.66	112.84	114.53	111.42	112.61	111.37	111.87	112.71	112.13	113.56
115.98	116.6	118.02	119.61	117.48	118.1	117.29	115.72	117.41	117.39	118.69	117.18	118.56	118.92	118.22	116.49	117.86	118.8	115.94	118.09	115.54	116.68	117.45	118.52	117.97	118.04	117.4	117.56	119.09	118.11	117.1	118.19	117.91	117.17	117.5	118.48	117.66	116.56	116.34	117.29	119.17	119.01	118.95	117.34	118.68	117.2	116.12	116.96	119.8	117.45
104.86	104.8	107.04	105.47	105.45	103.96	104.3	104.76	103.49	105.39	104.57	103.82	104.81	106.7	103.59	102.75	104.3	105.26	105.87	103.77	103.17	103.56	105.08	107.21	106.34	103.38	107.85	106.23	106.09	105.62	105.43	105.42	104.46	105.57	104.94	104.63	105.9	105.29	107.53	104.77	104.83	105.64	103.51	104.38	105.15	104.77	106.78	104.57	104.59	110.03
110.33	109.1	110.23	109.52	109.39	112.99	110.33	111.02	110.58	112.56	109.06	111.86	108.02	112.18	110.61	109.73	107.13	107.34	109.95	109.86	110.46	109.29	108.97	108.35	109.42	111.02	112.01	109.41	111.23	109.56	109.54	109.69	108.65	110.08	112.29	110.49	109.17	110.25	109.84	109.42	109.22	108.67	110.99	110.14	112.99	107.75	110.25	109.66	111.57	109.73
105.51	104.29	103.36	104.85	103.59	104.2	104.97	103.27	103.14	105.04	106.37	105.01	103.21	103.36	103.06	105.77	101.64	102.42	105.53	104.95	106.41	103.57	103.58	103.52	103.8	102.27	104.93	105.52	102.83	104.71	104.09	104.52	102.76	102.38	107.03	104.36	105.55	106.89	105.04	104.65	106.55	106.07	105.29	106.03	103.77	104.3	105.52	103.62	103.79	103.51
105.67	105.97	104.66	107.85	107.07	108.24	106.88	106.13	106.45	105.19	107.21	106.45	106.99	107.16	105.41	105.56	106.69	107.28	108.25	106.13	106.68	103.83	106.25	106.31	105.91	104.79	107.76	106.67	107.6	109.44	106.06	106.41	106.72	107.22	105.74	106.98	107.69	106.46	108.56	105.69	107.49	106.13	105.07	105.19	106.58	105.84	106.4	107.18	107.67	106.32
105.49	105	104.43	106.87	105.53	104.99	106.01	105.71	106.24	104.28	105.67	106.33	104.95	106.04	104.91	108.37	106.45	106.57	107.01	107.07	106.12	106.97	105.61	105.63	107.77	105.26	105.42	106.85	106.77	106.57	105.56	104.98	104.91	106.23	106.93	105.45	105.77	105.55	106.51	106.45	106.54	106.82	104.26	107.52	105.12	103.73	106.54	107.87	105.66	105.09
109.1	111.47	112.08	112.57	112.2	110.17	114.59	111.18	111.2	112.07	112.72	111.23	112.94	111.64	111.27	111.77	109.65	115.4	110.58	111.97	110.35	113.4	111.97	112.16	110.92	110.58	111.77	113.81	112.73	113	111.27	111.66	112.44	113	111.09	109.73	110.36	110.07	112.16	112.36	110.75	113.97	113.48	112.55	110.81	113.06	110.56	110.88	111.99	111.28
107.08	107.56	106.64	107.18	104.58	106.23	105.96	107.32	108.68	107.57	106.73	104.04	107.31	105.82	104.78	105.7	109.6	106.8	107.02	105.43	105.94	105.09	106.27	106.57	106.17	107.24	105.56	104.54	105.26	107.35	107.44	106.72	106.35	107.63	107.28	108.25	106.13	108.45	107.41	107.85	106.54	106.15	107.92	106.17	109.01	104.84	105.39	105.81	106.43	109.5
110.78	111.54	109.43	108.81	107.75	108.5	108.67	109.3	108.63	110.7	110	109.88	109.1	109.97	112.16	109.91	107.55	108.71	110.11	112.41	110.96	109.27	108.5	109.91	108.93	109.78	109.61	110.78	108.36	111.09	110.51	108.74	112.64	109.88	110.27	111.15	110.26	108.04	109.17	108.91	107.79	107.81	110.18	110.4	107.85	111.22	110.8	109.15	109.59	108.87
109.6	112.34	112.37	113.47	111.48	111.6	112.57	113.91	113.51	110.64	111.02	112.57	111.87	112.45	110.72	111.75	111.56	110.28	112.04	111.46	114.6	115.54	111.41	112.44	111.09	113.71	113.45	113.64	112.38	112.57	112.06	113.87	109.05	113.2	111.49	115.73	110.79	110.91	112.03	112.57	111.99	112.6	107.81	112.11	113.51	112.79	112.28	111.26	112.46	113.43
103.85	99.64	100.58	99.835	101.34	99.228	100.84	100.83	100.35	101.15	99.605	99.058	101.98	99.825	100.81	100.43	100.66	101.08	99.888	100.13	99.989	97.567	99.055	99.695	99.075	101.69	102.23	100.47	100.53	104.01	101.34	103.34	100.65	97.372	101.08	101.8	100.67	100.92	101.43	100.69	98.309	98.398	101.05	99.747	99.569	100.21	99.334	101.51	98.937	97.508
104.83	105.37	102.2	102.58	101.54	103.85	104.53	104.61	105.85	105.08	102.95	103.49	104.59	103.83	105.13	105.01	105.44	107.23	106.34	105.78	104.96	105.24	105.5	102.14	104.34	105.09	104.04	103.29	105.46	104.67	105.54	104.48	105.7	105.75	104.23	105.7	103.95	104.79	104.86	104.93	102.85	103.23	104.27	104	102.33	102.74	103.48	105.39	105.1	107.86
112.25	112.86	111.57	111.5	112.37	113.8	111.02	111.58	109.91	111.34	114.21	113.17	112.46	113.62	110.79	112.12	111.05	111.74	111.46	111.62	111.5	111.82	110.72	111.58	110.1	110.79	112.19	111.87	112.15	110.94	109.93	109.4	110.71	108.59	110.86	111.38	109.69	109.97	111.11	112.9	113.2	110.42	112.73	109.23	110.88	112.03	111.49	110.69	112.54	112.65
115.99	119.9	118.22	117.96	118.84	117.79	117.09	117.09	118.85	117.99	117.82	118.46	114.87	117.7	116.61	117.2	117.2	116.96	116.65	119.59	117.9	116.57	117.29	115.65	117.79	117.45	115.56	117.5	116.15	117.86	118.91	117.89	118.14	115.39	117.26	117.55	115.7	118.29	117.43	116.75	118.68	118.61	115.97	117.77	117.63	118.13	115.94	118.66	118.78	117.93
98.04	101.2	100.15	97.174	100.49	98.981	100.11	99.916	100.83	98.577	100.74	99.332	100.17	100.51	98.486	100.72	101.65	98.772	100.48	99.831	100.94	101.81	99.643	100.37	100.85	99.332	99.574	100.86	100.21	98.489	98.912	98.93	99.774	101.6	99.236	102.02	100.58	101.66	99.467	100.6	100.37	98.881	98.413	97.54	99.125	98.511	99.068	99.701	98.87	99.165
112.15	108.57	111.5	110.32	110.23	110.15	111.43	113.35	113.4	111.28	112.13	110.75	111.21	109.02	108.43	109.69	110.27	110.07	111.59	111.64	110.46	109.89	111.34	112.04	110.79	109.88	112.32	109.79	111	111.21	112.84	111.92	111.83	111.52	110.35	111.17	112.03	111.92	109.83	110.44	110.68	110.95	111.83	110.04	110.15	111.62	112.69	111.42	110.33	112.38
100.27	99.619	99.505	99.14	99.615	98.208	101.24	99.677	100.36	100.28	100.45	99.168	102.49	99.154	98.569	101.22	100.09	99.371	100.05	100.42	100.07	100.17	100.9	101.5	99.623	99.474	97.087	99.182	100.14	100.52	99.843	100.42	102.4	99.272	103.52	99.519	98.605	98.753	100.15	101.11	97.772	99.288	99.746	100.01	99.93	98.463	97.94	99.272	100.11	96.226
100.28	101.09	102.49	102.44	98.634	99.946	100.47	99.98	100.11	102.27	102.56	100.73	101.1	99.597	101.13	100.88	101.86	100.51	98.631	101.38	98.555	100.15	100.03	101.47	100.07	101.24	100.15	99.49	100.85	100.43	100.71	101.34	100.37	99.639	102.5	101.63	100.11	99.869	101.43	102.41	101.45	100.53	101.04	100.02	97.452	101.46	101.87	100.84	101.76	101.09
112.64	110.14	112.35	111.44	109.25	109.17	109.42	110.62	111.88	113.19	111.91	110.39	111.26	111.31	110.3	112.43	110.63	111.26	109.64	111.15	113.55	111.22	110.46	110.24	112.92	110.45	112.61	113.79	114.01	112.83	111.15	111.83	109.9	111.94	109.48	112.22	113.3	110.79	109.22	111.7	109.2	109.51	110.56	112.24	110.61	110.07	112.02	110.26	110.59	110.3
104.39	105.48	105.08	101.45	104.01	106.83	104.07	105.21	103.87	102.53	102.52	106.43	103.92	102.32	103.86	103.19	104.29	104.61	105.11	103.8	102.26	103.91	102.28	103.99	104.15	105.7	104.75	107.11	103.08	105.75	104.74	104.47	104.47	104.62	104.71	105.29	103.32	105.55	103.86	101.79	102.19	104.97	103.48	104.98	105.33	106.59	103.74	103.99	105.45	104.81
98.886	100.34	100.75	101.21	100.64	100.28	100.41	99.844	96.712	99.484	99.277	99.437	100.58	101.88	98.521	98.753	99.641	99.446	98.536	101.86	98.055	101.51	97.11	98.308	100.78	98.676	98.249	97.713	101.3	101.02	100.46	98.156	102.12	99.92	100.55	100.02	101.85	99.505	99.097	100.01	99.585	99.289	100.26	100.09	99.105	100.09	101.06	100.44	99.62	98.761
108.85	110.18	111.42	111.11	110.24	111.35	110.77	110.31	110.09	110.81	110.58	107.1	108.34	110.32	111.08	112.24	110.02	110.46	111.73	112.03	109.75	109.81	107.98	111.82	110.21	109.48	110.25	110.22	109.97	110.14	110.91	110.3	110.2	108.92	110.76	112.61	111.02	109.7	109.46	112.22	111.96	109.44	109.7	111.08	112.03	110.27	110.27	110.57	110.93	111.08
106.22	107.58	104.51	104.95	105.56	106.39	103.66	104.79	104.53	105.62	106.01	103.9	104.65	104.61	105.16	103.88	104.85	103.48	104.69	103.36	103.69	103.29	103.32	104.55	105.58	104.51	104.13	105.41	104.3	103.66	104.01	100.98	106.69	104.7	105.98	104.05	102.94	104.67	105.65	104.65	104.05	103.66	103.39	104.14	104.92	105.9	102.94	104.57	101.89	104.3
104.51	106.34	107.11	105.69	103.89	105.86	104.99	105.42	104.36	104.89	105.71	106.42	102.86	107.31	103.91	104.85	104.3	105.05	104.35	102.73	105.48	105.66	105.79	103.78	107.25	105.48	106.22	103.8	105.74	107.78	104.85	106.57	104.16	105.28	104.49	104.68	105.03	106.27	106.3	106.17	105.04	105.05	105.16	105.76	104.87	103.99	106.13	106.47	105.75	105.6
106.96	106.15	107.79	105.04	105.77	106.2	104.89	106.03	107.09	107.75	107.01	105.85	105.39	104.81	107.19	106.75	103.78	104.12	105.39	107.33	106.75	108.7	105.09	107.8	105.89	106.45	104.96	103.67	102.66	107.06	106.47	106	106.34	104.21	105.04	106.34	104	104.02	106.09	104.69	106	107.45	104.06	104.1	107.01	105.49	106.21	105.39	105.54	105.07
100.49	101.18	99.077	99.262	97.533	98.576	100.73	100.17	100.73	102.34	100.62	99.168	99.333	99.185	100.42	99.499	99.959	98.652	97.349	101.37	99.968	100.71	96.702	103.2	100.26	100.55	100.71	98.375	99.093	97.53	99.534	101.73	100.45	100.21	102.7	100.96	100.89	99.037	97.667	99.523	101.31	99.973	99.423	101.08	99.922	100.03	102.46	99.143	100.08	98.726
100.63	99.272	99.458	98.774	100.97	101.04	99.715	98.236	99.261	101.78	100.22	98.329	100.64	96.987	99.418	99.395	99.63	98.015	100.04	99.944	99.92	99.975	101.79	100.06	99.862	99.966	99.327	100.3	99.014	99.077	99.205	101.48	97.322	99.562	100.09	99.315	100.38	98.805	99.334	100.77	98.882	99.501	99.891	99.548	100.03	100.94	101.55	99.355	101.46	100.34
108.61	106.95	106.88	106.47	106.37	105.97	106.26	107.35	105.65	106.07	108.07	105.3	106.66	105.92	109.32	107.28	107.99	107.36	106.13	109.79	108.6	106.54	108.03	106.62	105.38	107.4	108.52	107.48	106.35	107.06	108.93	107.61	107.18	106.84	106	107.47	106.22	108.45	105.44	107.77	109.68	106.25	108.36	106.17	105.95	105.89	105.45	108.46	108.35	106.54
107.22	107.9	110.34	109.69	110.41	113.78	111.49	109.86	110.33	111.32	109.57	111.04	111.12	109.08	110.8	110.91	111.22	109.45	111.85	110.88	110.99	110.32	109.53	112.79	111.79	111.04	109.84	111.56	110.56	111.23	110.45	113.07	112.55	109.87	109.5	110.94	110.37	112.41	110.57	110.71	108.93	110.98	110.43	111.64	110.98	110.72	111.84	109.41	111.14	110.27
104.66	104.71	106.88	105.1	105.38	106.32	103.67	104.29	108.52	106.13	105.82	108.62	103.41	104.61	105.96	106.69	105.16	105.88	105.42	104.14	106.08	106.85	106.93	107.32	104.38	104.87	103.95	106.67	105.06	105.14	107.51	104.23	105.58	104.54	106.91	106.4	103.94	106.68	104.45	106.87	106.88	106.2	104.41	106.8	105.72	105.65	105.02	103.45	107.35	105.85
107.62	104.41	106.97	108.62	106.66	108.41	106.64	107.73	107.75	106.92	105.37	104.71	107.34	106.1	105.99	107.44	108.06	104.23	105.64	106.97	107.4	105.7	106.58	105.92	106.91	107.13	108.21	108.6	107.2	106.05	108.53	108.77	106.21	106.41	107.39	106.87	107.57	107.06	105.83	107.23	105.43	106	104.57	106.95	106.18	106.41	106.5	106.96	106.34	108.29
107.33	105.92	108.65	106.73	107.13	106.76	105.57	105.79	106.98	107.49	107.86	107.77	105.71	106.33	105.12	107.21	106	106.21	107.11	106.72	105.55	107.19	108.51	104.69	104.72	106.24	104.99	105.7	106.12	105.67	105.45	108.74	105.23	104.97	105.36	106.58	105.35	107.79	106.2	105.43	108.15	105.01	109.41	107.37	104.48	107.59	107.61	106.62	105.35	107.33
100.08	98.789	101.13	99.243	99.467	99.459	98.733	99.95	101.24	101.09	99.432	99.198	101.61	100.93	101.36	101.95	98.082	100.69	98.774	101.1	100.28	100.21	100.5	100.11	102.18	100.61	101.37	100.69	100.57	100.34	100.51	98.959	102.34	101.69	100.54	102.85	100.57	101.03	99.614	99.474	98.428	102.65	101.46	102.83	98.916	100.27	100.39	99.965	99.879	100.08
105.39	106.4	103.51	106.12	106.73	106.69	107.4	104.43	104.37	103.35	103.62	102.7	105.29	104.57	103.92	105.76	107.94	106.05	103.7	104.05	101.82	105.14	106.19	106.67	103.98	108.67	105.83	108.55	106.54	103.33	108.43	104.51	106.31	104.91	105.13	102.79	103.92	104.67	105.68	105.96	104.38	106.56	107.6	104.58	107.59	105.95	105.17	105.22	104.88	106.92
104.59	105.65	102.99	104	105.08	103.4	104.05	104.02	105.16	104.93	103.56	104.01	106.73	102.52	103.93	102.21	104.08	105.76	106.2	103.25	106.37	105.32	106.37	103.57	103.32	103.88	106.8	104.87	106	105.16	102.87	103.51	105.86	104.18	104	104.17	104.58	102.46	104.72	105.77	103.81	103.48	102.98	104.72	102.87	105.6	102.84	103.38	105.07	104.76
104.06	105.88	103.93	107.05	106.79	105.22	106.97	103.7	107.79	104.47	107.99	106.44	108.76	107.34	105.39	105.44	105.97	105.83	106.39	103.78	107.13	104.47	105.16	108.08	105.41	107.78	106.32	105.96	105.43	105.44	106.73	106.52	106.97	107.27	106.75	107.07	105.59	105.57	105.88	106.04	107.23	107.41	106.99	105.76	105.31	106.01	105.5	106.5	104.97	106.91
112.21	109.49	110.56	110.43	110.74	112.35	111.43	109.35	112.13	109.85	110.65	112.75	110.29	113.43	107.86	111.41	110.36	109.68	109.51	111.25	109.59	111.59	111.33	111.39	111.49	109.3	109.92	110.79	110.34	111.83	111.2	110	108.25	110.01	111.22	110.93	108.82	111.51	111.62	111.72	110.58	111.69	110.5	110.11	112.01	113.21	112.52	108.44	110.27	110.64
100.76	101.12	100.02	103.28	100.14	98.421	101.42	101.49	103.86	100.82	101.93	101.03	100.48	100.1	99.367	100.52	101.99	99.026	100.67	102.71	101.12	102.18	100.27	102.9	102.26	101.74	99.92	99.548	100.59	100.34	101.84	101.15	101.31	99.975	103.02	103.54	103.07	98.566	101.3	102.33	102.61	100.38	100.07	101.55	103.21	100.16	102.57	100.22	103.16	101.02
99.594	99.223	100.39	99.876	100.77	100.61	101.14	100.78	98.606	102.21	100.82	99.272	99.983	100.62	99.311	101.67	101.74	99.816	98.2	101.01	98.86	100.18	100.48	100.56	99.16	99.77	99.377	100.86	99.753	100.82	98.691	99.328	98.763	101.78	98.75	100.18	100.64	99.757	101.34	101.32	98.476	101.36	100.2	99.796	99.887	99.922	98.216	100.88	98.528	98.573
105.41	106.57	106.61	106.22	107.66	107	106.53	106.26	107.48	107.05	107.8	106.28	104.82	106.62	107.39	105.73	107.96	106.82	106.81	108.04	106.96	107.46	106.7	106	107.03	106.9	107.24	108.82	105.2	109.14	106.57	106.26	105.56	105.88	106.63	106.49	108.03	106.16	105.07	107.95	107.95	108.88	104.4	106.12	105.15	106.14	105.61	105.12	104.51	106.11
112.01	110.05	111.42	112.53	111.17	110.5	111.71	113.54	110.67	112.82	113.19	113.34	112.38	111.1	113.47	114.52	111.42	112.63	110.65	112.56	111.73	111.02	112.13	113.35	112.36	110.83	112.3	114.19	112.96	111.69	112.89	113.04	111.71	111.42	110.48	112.85	110.43	108.93	114.63	111.96	110.84	109.78	113.69	109.48	114.82	109.89	112.26	111.91	110.92	112.55
98.968	99.312	98.845	99.683	98.741	99.312	99.22	99.907	100.4	99.898	99.857	99.756	99.581	97.203	101.62	100.08	100.17	99.932	102.91	99.518	98.35	100.99	98.764	99.763	100.83	99.659	101.42	99.032	101.28	101.31	101.99	98.928	101.59	100.95	99.797	101.42	99.031	102.92	101.14	98.834	98.642	98.504	99	98.849	102.36	99.139	98.826	99.261	100.73	99.278
105.17	106.98	107.8	105.38	106.9	107.98	108.27	105.93	105.34	106.17	106.49	103.23	104.53	104.8	104.63	105.49	107.43	103.59	106.99	106.36	106.85	104.8	107.21	107.22	104.81	102.8	106.95	104.25	106.38	102.9	104.63	106.37	105.02	105.28	105.86	104.84	104.01	103.81	106.31	105.76	105.54	105.64	105.92	105.49	106.12	107.77	107.81	104.77	107.41	107.02
112.31	110.95	112.84	112.48	112.04	110.29	110.4	111.92	111.01	112.33	110.37	111.51	112.86	111.3	111.13	114.08	113.76	112.81	113.94	108.05	110.92	111.99	111.71	113.56	110.19	114.4	112.36	114.61	113.85	111.35	110.49	114.11	114.39	113.65	111.78	110.94	111.63	114.28	113.34	109.79	110.34	111.45	111.49	110.14	113.39	110.75	111.7	111.79	110.76	110.58
107.56	105.89	104.73	107.84	106.65	104.43	106.55	107.74	107.54	108.29	104.38	107.99	104.86	106.46	106.83	106.92	105.28	105.76	104.87	104.66	108.29	105.53	104.4	106.72	107.52	106.23	106.17	106.35	106.55	103.78	106.12	105.07	104.67	105.79	105.67	104.87	106.7	107.39	105.39	105.15	106.2	105.18	104.94	106.34	106.27	104.58	104.93	106.73	107.73	104.5
105.95	106.1	105.81	104.75	105.01	109.47	107.08	107.61	108.43	107.61	103.9	108.29	106.81	107.65	106.14	105.56	105	106.68	106.02	104.26	106.27	107.34	107.92	107.18	107.07	106.49	106.77	106.42	107.8	108.58	107.16	105.87	105.85	106.79	107.69	107.16	106.74	105.63	106.99	108.4	107.16	107.55	107.6	107.12	107.26	107.23	104.87	107.35	105.68	108.13
111.91	109.15	111.49	110.07	110.33	111.44	111.84	112.25	111.57	111.49	109.15	111.36	111.49	113.44	112.67	110.91	111.82	111.77	114.58	110.09	112.9	111.51	113.14	111.87	108.31	111.5	111.11	111.11	112.61	111.62	111.68	111.44	110.65	112.33	111.07	112.3	111.6	110.48	111.6	110.16	110.6	111.47	110.38	111.51	108.91	109.51	110.28	112.17	110.9	112.34
111.85	112.97	113.33	113.75	111.01	111.3	111.97	110.91	113.37	112.69	112.76	110.39	112.61	111.84	112.67	112.17	111.07	114.27	112.21	111.5	112.64	110.46	111.53	112.75	112.26	110.28	111.75	112.87	111.78	112.01	111.97	112.29	111.09	111.74	111.57	110.64	110.49	109.57	111.44	111.3	111.67	111.95	111	111.41	114.64	110.45	112.39	110.4	112.28	111.7
106.81	105.25	105.42	106.84	107.92	105.54	105.6	105.25	107.22	107.3	106.81	105.87	105.47	106.34	105.09	106.06	106.58	106.21	107.47	107.66	107.88	105.62	105.31	104.44	104	105.43	105.15	105.84	106.87	105.27	107.5	107.03	105.83	105.03	103.62	104.22	107.08	105.91	106.01	105.1	104.98	104.77	107.26	104.96	108.25	104.37	104.69	106.6	104.41	105.54
99.959	98.515	98.495	100.97	97.203	97.43	100.21	100.93	101.52	100.16	99.033	99.126	100.36	100.2	98.733	98.702	97.718	101.47	100.47	100.17	100.09	98.519	101.29	99.708	98.122	99.764	100.34	100.47	99.353	100.75	103.22	101.07	101.01	98.55	99.46	99.256	100.63	99.315	97.606	98.107	100.39	100.83	98.217	101.4	99.249	100.24	100.49	100.66	100.35	99.94
107.26	104.57	106.04	106.02	104.74	103.65	106.2	104.43	103.42	105.95	106.62	104.72	106.63	106.4	105.6	107.02	104.85	103.92	105.33	106.1	103.32	107.16	105.1	106.53	105.31	104.49	105.31	105.28	107.86	105.86	103.7	106.63	106.01	105.93	104.74	107.14	107.79	108.5	108.28	104.88	106.15	106.51	106.05	107.94	104.65	105.7	106.34	107.99	105.39	106.33
106.61	106.98	107.88	105.86	105.71	106.57	107.09	106.65	106.32	107.57	106.51	108.79	106.74	108.11	106.92	107.5	107.52	105.52	109.53	106.73	105.68	106.38	107.44	106.04	106.76	107.3	104.96	108.18	107.68	106.32	106.49	104.92	110.9	107.38	105.5	109.59	109.21	106.25	106.67	107.39	105.61	108.58	105.75	107.01	106.3	107.62	104.89	106.85	107.18	106.41
110.26	110.96	111.79	111.86	112.45	112	110.8	112.38	113.56	112.74	111.04	110.61	112	111.61	112.7	110.91	111.63	111.8	112.93	112.81	111.13	113.51	109.36	111.11	111.74	114.24	112.73	112.01	111.96	112.03	113.78	110.48	111.32	111.03	113.17	112.65	111.44	114.67	114	113.05	112.99	110.06	112.09	112.04	112.46	112.72	110.14	112.65	110	112.51
110.23	108.69	110.27	108.94	111.99	107.81	113.22	108.24	110.86	111.33	110.92	109.33	111.56	111.1	109.6	113.12	109.34	110.6	109	109.41	108.82	111.04	110.65	107.73	109.96	108.73	111.52	113.78	108.75	110.23	109.43	112.03	107.37	109.02	110.31	111.47	112.17	109.19	111.5	109.3	110.68	108.77	105.74	109.02	108.59	109.83	110.02	111.93	110.59	109.3
105.9	107.06	107.85	107.2	107.73	106.79	104.18	107.85	108.63	108.7	104.29	106.57	107.71	108.62	105.19	105.56	110.48	106.51	106.1	107.24	106.19	106.29	105.42	103.89	106.39	105.22	107.48	105.21	107.84	105.05	106.53	105.56	107.16	105.14	105.21	106.97	105.96	108.05	108.11	106.69	108.13	106.59	106.89	105.13	107.67	106.39	106.99	108.12	106.57	107.9
106.04	104.4	103.85	103.58	105.23	106.32	104.35	105.02	104.91	105.93	107.07	106.73	104.68	102.96	107.22	106.21	104.91	104.97	106.69	105.73	102.27	104.61	105.08	105.95	107.7	105.33	105.84	106.39	104.09	104.57	104.32	104.16	105.28	105.33	104.07	108.47	105.22	104.33	104.93	107.09	103.76	103.85	105.34	105.67	104.5	105.51	103.54	105.45	103.29	106.45
113.65	111.91	110.22	112.42	111.35	113.63	110.42	110.14	111.74	113.65	110.33	111.47	113.67	112.31	111.25	110.14	113.09	111.34	111.33	112.78	108.28	112.76	113.2	112.88	111.54	111.67	112.16	112.23	110.99	111.71	113.31	112.46	112.27	113.28	109.69	111.55	113.61	110.24	111.45	111.83	109.08	113.6	112.34	112.43	110.95	112.53	112.81	109.51	114.02	110.35
116.83	116.58	116.68	118.03	118.43	118.12	119.55	117.77	116.38	119.36	115.41	117.61	119.01	116.84	119.04	118	115.8	118.9	118.41	118.85	117.93	116.69	118.73	117.77	118.46	118.84	117.15	118.66	118.83	116.8	117.51	119.39	116.81	115.55	118.1	116.41	118.11	118	116.44	117.75	120.27	117.63	116.89	116.05	116.62	114.25	117.87	119.31	118.86	116.82
102.01	100.24	100.15	98.584	103.23	98.448	102.28	100.08	98.752	100.18	100.34	99.24	101.91	101.51	98.849	97.979	99.565	102.52	101.13	99.715	101.48	100.26	100.67	102.12	101.17	101.47	100.31	102	101.86	101.46	102.36	102.38	99.403	101.2	101.52	105.56	102.14	100.1	99.161	100.14	99.48	100.7	99.021	98.421	99.007	101.76	98.164	99.208	100.98	99.906
105.18	106.87	107.11	109.66	107.05	108.6	105.97	105.83	104.36	106.96	105.72	105.61	107.47	106.42	106.75	104.47	106.38	106.23	106.48	108.45	106.07	105.52	107.04	107.34	108.03	108.61	105.67	107.09	108.27	106.21	105.24	105.63	107.44	105.55	107.68	107.09	107.95	105.84	105.52	106.52	106.69	105.6	105.73	106.48	105.8	106.98	107.77	106.5	106.33	107.03
107.36	105.84	105.25	104.25	106.51	105.1	104.74	105.71	106.21	107.2	105.36	104.55	105.16	105.09	106.61	107.98	105.51	105.25	104	106.84	104.71	106.3	104.05	106.39	104.23	105.82	106.02	107	106.12	105.35	105.47	107.73	104.87	105.09	106.62	104.36	104.62	105.88	109.22	107.37	106.08	104.6	105.1	105.73	104.09	104	105.78	106.7	106.28	105.15
107.19	108.11	105.57	107.27	103.42	106.76	105.59	106.64	106.58	106.16	105.92	106.6	107.47	106.88	106.8	107.72	106.3	106.36	104.94	106.7	105.29	105.92	106.31	107.66	106.73	106.82	107.1	107.16	104.09	106.99	105.27	107.29	105.28	104.9	106.89	105.61	106.86	104.23	106.57	104.85	106.8	106.59	106.12	106.07	106.53	108.36	106.22	106.22	103.77	103.89
110.62	112.17	110.89	112.7	111.57	110.49	108.93	110.67	110.99	109.93	110.49	111.59	113.11	109.56	111.16	111.21	111.96	112.43	110.99	111.71	112.12	111.54	110.15	110.21	112.27	109.48	114.09	110.46	111.76	111.85	111.28	108.7	112.33	109.76	109.38	110.48	113.06	110.54	112.21	110.06	110.9	111.14	112.64	111.64	110.16	109.83	112.99	109.81	110	112.14
104.08	104.98	105.76	106.01	103.45	106.2	102.53	106	104.34	106.35	104.71	105.28	106.37	106.87	106.57	105.05	106.02	105.81	104.91	104.68	104.75	104.59	105.86	105.92	105.88	107.77	103.81	104.97	104.61	103.06	105.3	106.26	105.77	105.25	106.58	104.52	104.25	104.73	102.22	106.04	104.73	106.92	106.51	105.61	107.38	106.88	104.79	104.46	106.5	107.12
100.23	99.474	98.32	100.01	99.488	100.44	100	98.661	101.99	101.49	98.396	98.657	100.41	99.553	98.66	100.45	99.917	101.37	99.065	99.859	97.046	98.416	99.236	98.345	100.4	100.75	98.466	100.27	100.32	101.39	99.65	99.073	102.62	103.17	99.898	102.04	102.09	98.658	99.164	100.47	102.73	99.529	99.875	98.501	98.649	101.74	99.933	98.715	99.514	98.53
111.97	111.56	110.38	109.5	111.83	109.22	111.38	110.92	111.14	113.24	110.48	111.14	112.05	112.01	111.46	110.72	109.95	111	112.41	111.81	112.32	109.37	110	112.74	111.82	112.78	111.77	111.14	109.98	112.13	111.05	112.86	111.35	111.95	109.73	112.49	111.22	112.03	111.35	109.74	108.91	111.62	109.12	111.64	110.44	111.18	111.04	113.33	112.8	110.11
103.79	105.22	104.43	105.16	106.99	107.15	105.04	105.8	106.2	105.36	106.45	104.79	105.02	103.72	104.29	105.34	104.9	105.13	105.65	106.36	104.21	104.68	107.38	108.15	107.55	107.5	106.29	106.97	110.16	105.93	106.46	103.85	104.61	105.4	107.91	105.99	105.81	106.82	105.38	104.71	108.25	104.93	106.08	104.94	105.14	104.97	105.35	105.47	106.6	103.06
105.61	106.06	106.47	105.56	106.07	106.59	106.32	107.78	105.03	106.38	106.73	105.01	104.24	104.73	106.29	104.22	104.82	106.92	105.99	105.58	104.89	106.38	107.5	103.32	106.04	104.2	102.7	106	104.03	107.09	104.71	106.16	103.67	104.69	104.76	105.86	105.06	104.08	106.45	105.42	108.59	106.07	104.65	106.66	106.9	106.24	105.11	105.84	106.29	107.65
105.66	107.58	106	106.3	105.6	105.87	106.15	104.13	104.79	107.01	107.99	104.53	105.79	106.51	104.95	106.49	106.21	104.44	104.1	105.91	108.01	104.39	105.38	106.79	105.53	106.32	105.37	104.79	105.5	106.5	106.78	105.72	107.8	105.5	105.8	104.92	107.05	106.31	105.94	107.05	106.99	105.32	105.87	105.75	105.8	107.42	104.8	105.87	105.83	106.84
109.52	106.44	104.92	106.82	106.36	105.71	107.06	106.31	106.57	106.07	107.71	107.23	105.4	107.6	108.04	108.66	106.84	106.05	106.18	107.24	106.12	107.99	106.13	105.27	105.54	105.82	104.23	108.06	107.47	105.31	104.98	104.9	106.4	105.55	107.44	107.03	106.22	105.98	106.56	108.18	109.11	106.42	107.36	104.25	107.75	107.43	105.99	107.52	108.2	106.05
106.7	106.04	106.87	107.38	106.59	105.52	106.05	104.69	106.72	104.21	106.37	107.14	106.1	105.17	106.65	105.66	104.36	107.91	107.48	106.57	104.62	107.86	107.78	106.71	105.96	105.1	105.69	107.53	103.27	104.2	105.28	104.97	105.57	106.79	106.54	104.75	106.89	107.76	104.27	106.87	105.33	107.18	105.67	107.15	107.45	106.98	104.83	104.78	106.71	106.19
110.83	113.07	111.26	110.4	108.91	110.25	112.28	110.58	112.96	112.81	109.35	112.37	112.07	109.81	112.12	110.13	109.93	112.51	111.13	110.48	108.97	109.29	112.44	110.58	111.35	109.52	110.9	110.14	111.72	110.52	113.21	110.53	109.62	111.81	111.81	110.9	110.69	110.73	109.95	111.87	111.39	111.79	110.28	111.09	111.84	108.32	111.98	112.36	111.14	110.94
103.6	105.93	106.21	105.64	106.13	104.06	103.17	105.22	104.66	105.32	107.46	104.46	104.39	105.11	105.39	104.7	104.83	106.01	106.6	108.94	105.08	108.13	105.04	107.33	104.57	105.9	106.43	105.97	107.02	106.34	106.45	104.75	106.16	106.88	104.7	105.84	105.3	103.88	103.17	106.35	107.47	107.5	107	103.81	106.35	103.68	105.02	105.6	107.66	107.42
106.4	103.37	104.81	106.54	105.96	105.44	104.51	104.78	106.24	106.97	105.37	104.84	104.49	105.27	105.48	105.39	104.95	106.99	105.21	105.64	104.67	103.58	105.63	104.88	104.23	105.36	106.2	104.61	105.56	106.24	106.28	104.72	106.43	107.38	106.11	106.04	108.65	105.53	104.73	104.36	106.18	108.23	106.4	104.61	106.26	105.67	105.86	103.61	104.88	104.03
104.95	104.41	104.22	105.63	104.95	105.73	103.47	103.55	102.09	103.62	103.95	104.72	104.25	103.39	103.39	104	104.19	105.5	104.59	106.85	103.39	106.08	104.88	102.44	103.79	105.24	104.59	103.54	106.2	104.51	104.3	102.76	102.57	105.64	103.27	104.61	103.6	104.2	105.21	103.26	106.46	103.92	102.68	102.97	105.02	103.55	103.2	103.73	104.22	103.64
110.64	111.86	107.68	110.06	110.63	109.62	111.18	110.84	111.24	108.16	111.51	110.32	109.18	108.2	108.33	109.24	109.7	109.55	107.71	110.95	111.71	110.7	110.63	111.93	110.16	110.68	112.07	109.66	112.65	109.02	109.51	108.63	110.17	111.6	107.81	109.7	111.22	110.49	108.12	108.34	109.78	108.9	109.59	110.85	108.92	110.48	110.97	108.46	109.19	110.77
105.76	105.61	105.39	105.37	107.77	105.95	106.73	105.28	104.72	106.98	107.34	107.61	105.9	106.63	103.76	105.17	106.96	105.74	106.77	106.28	107.62	103.94	105.6	106.85	104.56	110.8	107.26	103.72	105.56	106.88	105.35	106.61	106.45	106.9	107.81	105.86	107.28	105.25	107.65	106.27	106.71	106.48	106.94	105.56	107.53	104.55	106.1	107	107.76	107.87
106.68	105.84	104.96	106.49	104.56	106.35	106.15	107.1	106.42	108.85	109.32	107.87	106.35	105.48	107.45	107.55	110.53	105.55	108.16	105.78	107.87	106.83	107.47	107.61	106.08	108.01	107.02	107.61	107.3	105.39	106.77	106.5	108.64	107.41	108.86	109.61	107.65	105.49	106.78	106.76	107.81	106.21	106.38	105.17	107.45	104.9	106.59	107.52	106.83	105.38
108.25	106.62	103.66	105.17	103.8	105.85	104.54	103.98	106.28	104.89	106.36	105.49	106.72	104.93	105.78	107.78	105.88	105.85	104.17	105.47	103.96	104.48	104.81	103.76	104.58	105.83	104.46	106.85	106.49	105.96	105.54	107	105.57	105.6	104.43	106.22	105.28	107.59	104.34	104.75	104.95	106.44	103.79	106.32	107.56	106.73	104.68	106.94	104	105.19
104.25	103.24	104	105.9	105.52	107.8	106.57	108.26	104.41	106.6	105.6	107.31	105.35	104.88	106.25	105.91	106.68	105.36	105.71	102.5	108.66	105.51	106.46	103.42	106.22	105.84	105.08	105.84	104.69	106.32	104.94	107.78	108.23	106.3	106.86	107.13	104.79	104.37	103.67	106.68	104.5	107.98	105.6	108.67	105.16	104.38	104.72	106.83	105.27	106.38
104.07	106.94	106.89	106.62	106.27	105.68	105	105.14	105.88	107.19	105.32	106.47	107.25	105.94	107.39	106.55	106.8	107.88	108.49	106.61	106.75	106.51	105.17	107.63	108.63	106.49	108.06	107.63	106.02	107.5	107.82	106.15	106.12	107.55	108.44	107.05	106.52	105.85	104.1	103.63	106.67	106.8	106.05	107.39	106.45	107.34	105.95	106.16	107.92	107.76
118.44	116.96	115.43	116.17	115.08	116.67	118.88	116.6	118.62	118.07	115.37	117.35	117.63	117.47	118.02	118.53	117.99	117.08	117.81	115.69	116.88	118.53	118.44	118.88	117.65	116.42	115.73	115.98	118.65	118.82	117.06	119.04	118.64	117.45	116.57	117.82	119.57	117.29	115.13	116.81	117.73	116.48	120.15	116.99	117.63	117.95	117.92	116.17	116.25	118.85
107.69	106.59	107.34	107.35	105.52	106.5	109.42	107.16	103.8	107.8	106.24	108.25	106.76	106.3	104.58	105.06	107.57	106.11	106.49	104.87	105.14	108.6	104.55	106.09	107.37	106.59	105.92	107.34	108.16	104.48	107.87	107.39	108.27	107.61	108.93	109.48	107.34	106.12	108.88	106.25	106.04	106.96	108.75	106.73	107.39	106.72	107.22	105.69	106.68	107.47
113.34	111.69	109.76	109.77	109.37	109.28	111	111.5	112.72	110.25	111.72	110.62	108.92	110.39	112.2	110.44	110.96	111.52	110.7	110.73	110.15	109.67	113.28	109	112.17	113.44	109.57	110.22	110.74	112.43	111.85	110.3	110.22	109.17	112.3	110.92	111.19	110.14	110.65	112.19	111.67	110.32	110.67	106.39	111.61	111.11	110.15	111.57	107.04	109.39
107.4	108.96	109.27	106.21	106.7	106.07	107.1	106.34	106.37	105.59	103.4	107.96	105.12	105.2	107.75	107.21	106.75	106.13	107.85	105.92	106.77	107.11	107.15	106.75	106.83	105.58	106.45	106.38	105.95	107	104.72	106.22	105.9	105.76	107.02	107.06	107.07	106.25	105.82	107.05	107.25	108.29	107.17	108.45	106.88	104.64	107.35	107.23	106.86	107.01
99.724	98.679	100.36	101.33	98.503	99.028	102.25	99.475	99.324	99.632	100.53	100.75	100.59	98.904	98.89	99.923	100.6	100.48	98.532	101.15	100.02	98.932	100.78	98.744	100.5	99.379	99.299	100	99.071	100.02	100.42	100.9	100.65	100.53	99.403	98.44	100.47	99.362	100.27	97.517	97.411	98.124	100.01	100.73	100.41	98.831	99.633	99.917	99.396	101.13
106.12	106.57	105.12	105.12	106.18	107.06	105.68	107.36	105.65	105.47	103.4	105.94	106.97	107.06	104.85	106.51	106.52	105.13	106.02	104.16	105.77	106.17	104.67	104.25	102.98	107.99	106.43	103.53	105.24	103.62	106.4	104.59	105.74	107.92	106.23	105.82	105.87	105.62	105.54	108.51	106.6	103.68	104.03	104.82	106.31	107.36	106.11	105.12	106.05	105.09
111.88	111.6	111.32	107.8	109.15	110.97	108.01	109.35	109.92	109.46	110.1	109.01	111.14	106.76	110.89	109.07	109.25	108.18	109.45	110.17	110.97	110.01	109.06	110.35	110.86	110.9	110.16	110.66	108.85	108.32	109.72	112.22	110.46	110.35	108.52	108.72	110.6	109.14	110.58	110.93	112.07	110.1	108.9	108.87	112.64	110.01	108.79	108.9	109.04	110.42
105.02	103.84	104.2	104.93	104.81	105.39	106.71	105.38	106.05	107.47	107.47	106.69	104.39	104.15	104.45	105.1	102.47	104.78	106.89	105.24	104.21	104.13	103.75	104.86	104.08	107.64	105.21	104.95	103.8	106.89	105.01	106.39	106.5	107.02	104.49	104.72	104.34	105.19	104.58	104.77	104.85	106.69	106.36	106.88	105.88	105.31	104.76	103.95	105.88	105.3
106.09	103.99	108.22	105.45	105.58	104.4	105.61	104.97	104.03	107.09	105.94	107.93	105.86	107.78	105.2	104.8	103.34	104.39	104.6	104.86	106.7	105.54	108.67	105.46	105.49	104.8	104.74	104.49	107.48	106.32	105.22	106.34	107.1	103.3	104.47	105.19	104.7	105.06	106.48	106.59	104.29	105.55	105.53	106.65	105.56	105.95	106.09	107.35	105.61	104.38
104.3	105.5	108.16	107.07	106.49	106.73	107.76	106.16	107.27	108.42	107.39	107.25	108.01	106.58	105.64	106.38	106.13	106.59	107.06	107.03	104.93	104.29	107.97	104.09	107.57	109.78	107.61	107.43	104.44	108.84	109.54	107.34	106.01	106.05	107.37	104.65	107.1	106.83	105.08	105.83	108.62	106.09	106.4	107.43	104.96	106.87	106.67	106.31	106.12	106.86
107.38	107.71	104.56	106.67	104.1	105.69	104.02	107.14	104.22	106.54	107.22	106.3	105.22	106.74	104.4	105.79	107.07	105.03	103.78	105.86	105	107.01	106.05	106.99	103.54	101.58	106.35	105.03	106.1	106.11	103.61	107.21	108.28	106.04	105.15	105.95	105.29	104.84	108.42	104.33	107.67	106.07	106.86	104.9	104.44	105.01	107.95	105.36	106.2	106.49
110.55	109.41	112.45	109.54	111.03	110.75	112.68	110.47	110.55	110.36	112.33	109.49	111.88	111.99	112.1	110.55	110.59	110.5	111.11	111.28	111.27	112.5	110.64	113.16	108.93	111.8	110.39	111.77	112.69	110.56	112.07	108.22	109.64	111.47	111.31	111.44	112.49	111.77	112.91	108.51	111.11	112.13	111.16	111.01	110.4	111.59	110.73	110.61	110.9	112.3
104.44	105.21	104.84	103.71	104.64	105.42	106.34	105.28	104.76	105.73	105.15	106.31	105.14	103.46	105.37	106.13	105.2	106.38	105.2	106.77	106.4	106.24	104.27	107.35	105.5	105.36	106.87	103.5	103.03	105.83	106.27	106	106.54	106.86	104.86	105.13	106.74	105.51	103.86	107.34	106.67	103.32	105.44	103.33	106.71	106.8	105.44	106.22	104.38	106.06
104.84	105.86	105.24	105.32	104.66	102.96	105.41	104.93	104.11	104.75	107.19	105.57	104.99	103.24	103.99	105.1	101.87	104.57	103.32	104.15	103.46	105.48	104.23	103.49	105.59	103.71	102.2	106.18	104.68	104.49	104.67	103.78	104.3	106.19	102.93	104.77	104.02	104.24	103.08	105.93	105.03	105.06	104.43	102.29	104.26	107.26	104.67	106.66	103.02	104.42
105.59	104.98	105.05	106.48	104.14	105.1	105.11	107.19	103.52	104.03	106.79	106.84	104.33	104.92	105.55	106.31	105.95	104.68	105.57	107.16	105.88	103.73	105	105.16	104.99	105.41	107.53	103.47	105.45	106.84	106.07	105.46	105.69	105.83	106.84	105.35	107.05	107.23	106.39	107.04	106.49	106.26	106.84	106.28	103.94	105.71	104.89	104.56	106.98	105.32
109.19	108.36	106.66	107.89	106.23	107.3	105.98	107.91	107.55	107.72	105.91	106.65	106.15	107.5	108.3	107.35	107.18	107.42	105.73	105.53	105.42	105.18	105.24	105.62	107.31	105.78	106.97	105.83	106.82	108.1	107.8	106.97	108.27	109.46	104.86	106.26	108.17	106.24	104.53	107.59	106.46	107.09	108.04	107.26	107.89	107.69	108.07	106.6	108.19	108.91
106.52	107.48	106.98	107.19	106.28	106.95	107.87	106.67	106.54	108.96	106.02	108.59	107.54	107.95	105.8	105.91	106.8	107.08	105.07	105.49	106.14	106.58	108.94	104.46	106.72	107.07	106.8	108.69	107.63	108.67	106.6	107.72	104.55	107.88	106.55	106.99	107.28	105.17	108.92	108.16	107.18	108.2	106.6	108.92	107.08	107.52	105.98	106.99	106.84	106.91
99.003	97.97	99.356	99.018	98.359	98.573	100.16	98.329	98.256	99.96	100.25	98.441	100.21	99.771	99.085	99.099	100.68	100.24	99.956	99.516	100.22	99.648	99.895	101.88	98.879	100.81	97.353	101.35	100.74	100.67	101.77	100.33	98.558	99.582	99.231	96.386	99.363	100.35	99.889	100.57	98.258	98.95	99.558	100.66	97.968	99.342	98.997	99.042	99.831	99.566
111.78	109.72	113.61	111.47	109.9	112.78	112.5	110.61	109.92	111.81	111	112.82	112.14	113.14	113.67	111.88	110.7	112.06	112.3	111.86	110.39	112.47	112.25	112.1	113.3	108.62	113.21	112.38	111.83	111.5	112.13	110.92	110.43	110.16	110.31	110.42	110.93	112.19	112.29	113.01	112.33	110.92	110.66	109.24	112.6	111.33	110.52	112.13	112.58	109.87
111.22	112.78	109.66	112.67	112.35	113.21	110.84	109.57	111.55	111	112.84	111.53	115.58	110.29	113.39	113.52	111.6	111.72	111.41	110.85	113.48	113.68	114.71	110.29	112.62	111.85	111.58	111.73	111	111.41	111.54	109.31	111.99	111.77	112.43	113.29	112.76	112.03	113.84	111.22	111.31	111.46	111.33	112.01	112.05	113.22	115.82	111.23	112.98	111.15
105.97	105.12	103.62	104.97	105.67	105.42	101.58	103.53	103.36	103.86	105.51	101.76	103.89	103.5	103.47	104.29	103.31	104.15	105.95	103.1	102.69	103.21	103.74	104.17	104.96	104.52	104.37	104.41	103.87	104.61	105.05	104.7	103.76	104.22	104.83	104.05	103.47	105.11	102.49	104.45	103.68	103.57	103.81	103.31	103.94	104.89	102.71	102.55	103.17	102.81
112.43	112.33	112.73	112.21	111.79	114.2	111.5	111.8	112.09	112.55	113.87	111.64	113.02	112.88	112.85	110.36	111.24	110.18	111.14	113.35	111.85	110.68	111.8	109.7	113.52	112.44	112.18	115.38	111.78	112.19	110.53	109	112.47	113.91	112.24	113.21	111.24	114.29	113.15	111.19	111.92	111.55	109.64	111.98	111.82	110.34	112.04	111.87	111.75	113.23
110.93	109.19	112.41	111.04	111.05	111.35	110.43	110.13	111.37	111.16	112.39	110.76	112.12	110	110.98	111.01	110.18	112.71	110.43	111.69	109.83	111.42	112.06	110.44	108.91	111.95	108.8	111.64	110.62	110.22	109.31	108.38	110.15	109.6	110.92	110.73	110.86	110.51	108.65	110.22	110.82	110.73	111.33	111.18	109.96	109.96	107.48	111.16	110.72	108.59
115.48	115.99	118	117.42	117.62	116.63	115.47	116.59	118.86	115.98	117.41	116.76	116.84	118.36	118.6	117.81	118.86	117.14	118.06	117.66	115.17	116.76	116.56	117.22	118.05	117.99	118.77	117.61	119.01	117.89	116.95	117.73	115.48	118.31	117.87	116.91	118.32	117.73	116.47	117.61	116.52	116.59	117.2	117.23	117.31	117.18	116.83	116.81	117.47	114.35
104.25	105.07	104.37	103.52	104.3	103.54	104.26	104.97	106.01	103.47	104.3	102.53	106.3	104.34	104.5	104.31	105.83	102.77	105.21	102.67	102.12	103.14	104.12	106.38	105.93	105.14	106.79	105.09	103.18	105.98	103.29	104.74	105.38	104.45	105.12	104.66	105.53	104.49	104.04	102.54	102.38	103.99	104.52	103.99	103.9	102.1	103.32	104.32	105.95	105.67
101.99	105.5	104.96	102.59	103.41	104.2	104.31	103.73	103.76	104.66	103.21	104.31	103.55	104.11	103.62	104.07	102.24	103.87	104.12	103.88	102.94	104.19	102.79	104.02	103.8	103.03	103.81	105.06	102.84	104.21	102.86	105.18	105.16	103.94	103.27	101.78	102.46	103.15	105.05	103.52	103.87	102.2	106.47	103.71	101.97	105.71	104.33	104.04	103.57	102.95
111.47	112.85	110.58	110.92	110.54	111.91	111.81	111.02	111.99	112.16	112.91	109.35	110.72	111.23	108.76	110.37	112.18	110.62	111.1	112.93	111.35	113.07	111.15	111.03	112.8	114.26	110.7	110.14	112.21	110.34	113.73	111.56	111.55	113.99	111.03	113.88	111.22	111.16	111.64	111.8	110.76	112.01	110.21	112.93	112.03	109.54	113.13	112.05	111.46	112.71
106.82	105.04	105.84	104.48	107.52	105.67	105.5	105.69	107.28	107.85	105.33	105.16	105.19	106	106.6	106.28	105.67	107.61	107.14	106.81	106.43	107.37	106.58	106.43	105.33	106.43	108.04	106.82	103.81	105.64	104.6	106.8	106.92	106.96	107.8	107.29	107.91	106.11	104.8	110.38	104.78	104.78	107.82	104.71	106.99	105.51	106.36	106.29	104.69	106.66
105.5	104.21	101.57	106.58	103.32	105.58	104.98	105.81	107.52	105.99	105.33	105.71	105.26	106.37	106.03	105.25	105.15	106.1	105.23	103.46	104.56	106.6	106.34	107.42	105.74	104.01	105.64	105.27	106.93	106.33	104.86	105.97	105.64	105.72	105.07	103.76	104.96	108.73	104.45	105.82	106.18	106.37	105.9	105.76	104.05	103.91	107.3	105.49	105.37	104.69
105.26	105.23	107.42	107.95	105.56	105.12	107.76	108.17	104.67	106.35	107.07	106.71	105.71	105.75	105.55	105.03	105.75	104.04	105.68	104.02	103.34	103.57	105.8	105.24	107.42	107.04	102.55	106.46	106.33	104.69	103.28	108.33	107.05	105.31	106.27	105.26	107.29	106.27	107.15	105.88	107.84	103.52	105.23	106.89	105.99	105.15	107.09	106.9	105.92	104.04
104.72	104.12	106.3	106.79	106.66	103.09	106.59	106.7	105.8	105.55	105.65	106.63	106.42	105.71	106.47	106.51	103.15	103.2	106.52	104.5	103.5	105.97	105.87	105.83	106.67	104.72	106.65	106.77	104.98	107.31	106.58	107.1	105.43	106.84	107.63	107.49	105.96	106.12	104.53	106.15	104.13	105.32	105.16	106.05	104.82	107.48	104.24	103.41	106.03	105.15
101.9	99.681	99.703	99.556	98.474	98.637	99.525	98.698	100.19	100.41	99.699	98.123	96.412	101.1	97.509	99.455	100.74	101.12	100.76	101.46	99.625	98.155	100.22	101.02	97.288	100.78	99.419	98.947	101.09	99.656	102.43	101.83	100.89	101.26	99.655	99.407	101.35	101.09	99.08	99.122	100.81	98.012	97.958	103.04	98.402	99.991	99.061	100.87	100.41	103.82
[truncated: 150 more columns]
