# Supplementary material for: Genetic dissection of main and epistatic effects of QTL based on augmented triple test cross design
Source: PLoS One. 2017 Dec 14;12(12):e0189054. doi: 10.1371/journal.pone.0189054 (PMC5730204; doi:10.1371/journal.pone.0189054)
Supplement: S8 Supporting Information — (ZIP) [file pone.0189054.s008.zip › z4_450_0.2_10.csv]

116.55	117.8	109.53	117.42	110.48	113.97	112.26	100.42	111.51	107.7	117.33	110.51	106.28	109.5	105.24	108.76	114.32	109.2	104.59	107.62	112.65	114.46	111.72	114.87	107.65	108.57	113.5	115.72	113.36	113.69	105.63	112.37	109.48	109.68	108.38	112.37	112.48	112.82	111.41	107.65	107.06	109.06	113.59	109.83	104.57	111.88	105.77	115.63	107.56	113.11
107.87	104.57	104.42	101.64	103.3	103.74	102.87	97.489	102.72	107.88	102.78	105.8	104.37	99.748	98.916	107.31	104.02	102.78	98.56	103.33	98.463	103.37	104.48	106.98	96.91	103.02	102.75	98.786	108.02	102.63	102.11	107.6	107.49	102.14	103.99	98.036	101.74	111.87	109.41	105.7	104.05	102.77	105.26	100.39	107.99	107.26	101.66	99.915	106.03	106.14
110.51	108.23	113.76	119.24	113.75	110.44	110.64	107.49	109.97	106.41	114.16	107.86	119.45	116.33	113.23	114.54	113.55	112.38	111.85	107.18	110.1	108.16	114.65	117.69	106.35	116.82	108.26	107.37	113.7	112.87	108.68	113.28	114.14	107.35	108.66	113.95	109.97	112.39	109.76	115.56	111.16	114.32	108.77	111.44	114.03	113.02	106.37	106.8	106.86	111.92
119.54	105.21	107.7	102.73	108.82	111.04	103.31	102.09	106.64	107.85	112.27	107.21	117.04	109.78	110.26	102.43	111.98	105.68	104.83	109.76	109.45	108.09	108.11	109.16	109.36	108.75	114.03	109.89	110.47	108.79	114.64	106.68	116.92	108.5	108.58	116.27	111.38	105.85	109.43	116.37	108.27	112.81	107.35	116.85	106.8	107.17	113.12	109.85	114.22	113.04
96.545	106.64	99.002	102.02	101.86	103.4	95.195	100.84	105.95	99.508	102.9	103.04	102.67	99.572	99.388	103.87	98.083	103.94	94.958	101.76	105.77	102.91	99.591	104.41	105.68	94.327	99.826	101.14	105.25	101.83	104.02	103.6	101.51	106.01	100.83	103.2	97.168	102.25	98.948	93.272	102.33	103.65	103.74	95.753	103.79	103.62	103.28	94.582	100.42	100.29
107.61	109.52	109.8	112.06	108.97	115.09	100.16	102.03	105.23	107.26	98.07	108.41	103.45	107.88	101.94	101.52	106.46	109.94	105.86	104.43	106.11	105.92	108.18	111.18	106.8	103.69	106.35	106.01	100.66	100.67	103.65	102.67	106.6	105.89	104.9	106.42	108.74	102.9	107.76	104.58	104.67	107.71	109.41	97.686	109.27	102.81	106.75	109.09	107.55	107.09
104.41	93.835	100.33	101.42	95.877	98.39	101	93.161	96.196	99.144	98.369	97.866	92.951	104.48	103.74	95.999	97.028	103.35	99.747	97.582	100.73	100.96	100.03	105.79	104.12	99.715	107.5	99.972	96.271	96.658	102.41	100.24	100.95	93.294	97.704	98.261	98.748	106.96	105.82	102.61	101.91	102.35	94.519	96.173	95.601	95.907	98.001	99.314	97.05	100.6
107.75	112.06	103.91	107.59	101	111.36	98.292	106.34	111.44	107.25	104.43	103.56	105.44	108.55	107.61	103.82	108.96	112.76	101.82	103.28	106.86	102.31	107.95	106.62	103.81	104.12	109.06	104.78	105.53	100.02	99.424	106.26	99.408	101.61	106.13	106.66	108.64	107.65	109.71	105.88	103.91	105.74	108.44	107.64	101.9	110.02	105.46	101.67	108.55	103.48
111.3	109.14	110.08	109.2	107.93	112.42	112.65	114.78	111.89	107.29	109.91	112.27	105.14	107.09	118.45	113.43	115.63	113.56	106.38	114.81	109.33	109.31	115.3	107.46	108.21	111.51	109.46	111.35	103.49	115.95	113.75	122.44	113.7	107.57	110	109.9	114.81	104.43	107.63	109.02	105.39	114.21	106.66	110.58	112.02	112.06	114.71	110.12	110.25	114.71
96.328	101.14	108.43	102.83	105.46	98.941	99.937	100.93	109.46	105.34	107.38	107.2	104.49	107.85	102.14	106.4	95.425	105.54	105.69	114.8	100.13	106.65	105.94	104.56	107.12	98.496	103.34	106.66	103.6	103.42	102.43	101.13	102.81	105.84	104.98	105.66	102.1	104.1	99.828	106.53	103.87	102.95	105.26	102.8	100.32	101.89	102.64	102.18	104.98	101.46
102.46	107	105.76	101.31	106.38	104.12	112.41	102.99	105.37	105.92	104.91	107.21	112.11	105.22	103.36	105.99	107.03	105.15	104.83	105.31	106.04	100.91	102.9	104.15	101.07	101.83	107.8	110.92	110.14	104.65	103.44	106.08	109.09	108.23	107.18	108.95	108.34	105.22	112.45	106.98	105.89	107.46	108.97	107.23	101.58	109.8	104.29	100.26	104.15	105.02
102.73	108.95	108.07	110.83	109.16	105.5	109.13	104.06	103.35	98.632	108.12	107.08	111.84	105.52	99.846	102.6	101.9	101.96	98.75	100.42	105.67	106.05	104.21	102.82	101.91	109.07	99.678	101.7	108.23	104.78	104.3	109.07	105.68	103.84	102.17	102.14	110.74	103.02	107.86	99.466	106.52	104.67	109.08	101.97	106.02	103.06	101.04	104.19	100.82	109.81
99.069	103.73	103.7	98.845	108.79	105.13	105.97	102.56	95.489	106.16	110.2	102.2	102.48	104.78	104.95	104.38	103.5	102.42	97.077	97.234	102.89	105.03	101.96	105.13	102.65	103.47	105.29	105.99	107.89	109.68	100.63	103.32	109.55	103.99	100.83	106.6	109.85	108.41	102.13	102.6	107.5	107.15	103.74	94.72	108.55	102.47	104.54	105.76	103.17	96.38
114.14	110.27	112.46	106.58	107.63	110.57	108.53	113.9	113.4	112.96	107.1	113.7	108.95	110.47	112.15	108.65	118.92	108.95	110.9	111.08	109.06	111.14	105.05	113.97	109.07	108.14	108.38	113.34	112.68	106.45	114.83	113.04	110.67	112.98	118.06	113.79	108.44	111.68	115.82	115.7	117.88	112.68	114.71	109.31	116.39	106.73	110.91	111.04	113.71	114.65
104.5	103.01	111.24	104.56	103.74	104.26	107.46	104.51	108.06	106.51	104.23	104.42	102.14	102.1	98.363	107.23	104	105.22	107.23	109.72	110.03	109.25	101.68	101.41	105.05	110.25	106.72	100.29	103.43	107.02	102.07	105.25	107.05	112.48	102.96	107.3	107.83	106.13	107.75	110.21	105.1	98.68	105.37	104.84	108.13	107.2	113.39	105.95	102.87	107.97
106.46	107.08	103.1	101.75	104.2	102.96	103.96	101.4	106.12	104.16	103.37	109.2	100.62	108.31	101.55	96.297	103.34	109.52	96.96	101.23	109.96	103.56	97.702	104.76	97.391	113.93	108.75	106.73	109.85	96.732	99.421	98.502	99.746	105.11	107.8	104.79	99.352	104.94	103.23	104.19	104.38	109.77	105.35	106.7	105.03	106.13	103.44	102.17	100.78	106.42
100.52	108.87	105.51	104.73	99.399	106.29	104.34	105.8	108.93	103.92	104.07	106.5	106.79	101.98	103.57	104.95	108.55	99.757	101.94	106.68	107.21	106.99	107.01	99.919	102.8	101.54	109.6	105.49	100.96	98.91	103.12	103.57	108.14	106.66	100.94	100.2	104.24	108.24	104.53	104.29	107.58	101.87	107.53	107.03	100.3	103.41	102.9	102.57	104.29	109.5
109.37	117.19	113.04	108.77	110.6	105.22	108.65	109.34	109.04	112.71	109.52	114.12	112.05	109.03	106.84	109.99	113.56	103.03	107.36	115.4	112.17	115.15	111	111.13	110.79	108.02	102.65	113.1	107.39	100.84	116.13	111.48	109.82	105.43	106.98	118.9	107.68	108.63	112.97	116.03	113.18	110.47	103.96	106.34	114.74	109.83	110.04	105.52	108.83	108.77
106.33	109.05	105.58	112.74	108.28	108.8	110.61	108.82	112.13	107.39	114.04	113.77	112.83	107.98	112.37	108.51	110.07	108.32	119.28	114.42	113.91	104.16	113.5	114.35	111	104.92	109.06	108.26	114.05	106.69	111.58	108.71	110.21	117.47	109.21	106.63	104.94	110.17	101.75	110.6	111.69	102.48	112.99	105.68	110.41	110.64	108.17	108.98	113.97	109.46
105.17	110.89	103.54	109.32	107.55	117.25	113.06	109.78	103.71	104.5	105.65	112	107.06	101.02	103.28	105.99	110.53	105.29	107.19	100.64	108.61	106.42	100.5	102.8	106.57	105.85	104.56	115.09	105.53	106.41	103.5	105.96	104.24	105	106.12	101.81	105.06	109.05	108.03	102.9	104.11	109.38	104.08	106.23	104.23	106.2	101.71	105.24	100.46	106.3
107.52	105.95	107.91	104.19	107.36	106.73	104.95	104.28	104.87	110.87	109.28	101.14	106.42	103.56	107.56	110.49	102.15	106.34	107.65	105.95	104.79	105.73	109.08	106.84	104.73	102.23	108.62	107.32	108.38	113.07	103.39	104.31	95.523	106.95	112.06	111.97	100.29	107.41	105.25	106.05	103.81	111.95	108.7	105.21	113.3	108.43	103.15	100.73	103.93	108.9
104.25	102.6	100.7	109.64	102.89	105.1	104.37	106.31	102.46	108.04	102.96	108.37	104.41	101.69	104.01	103.47	109.36	108.15	102.37	103.49	104.39	105.87	103.41	102.37	105.87	108.45	106.12	104.69	106.92	110.46	109.14	101.52	103.23	111.77	105.24	101.48	106.16	106.91	107.61	98.724	108.12	101.84	104.58	103.09	102.9	104.75	102.39	107.04	101.91	105.88
97.885	102.94	107.87	104.18	104.47	104.68	110.09	115.34	106.92	106.49	101.2	114.14	101.36	110.58	109.12	108.52	97.809	108.59	101.22	101.07	105.31	104.18	108.36	105.76	106.94	106.06	107.47	101.3	105.75	108.7	104.95	105.31	108.41	106.17	104.94	105.07	112.3	99.311	103.11	103.91	106.24	105.58	99.894	111.14	103.65	105.59	104.48	101.69	108.9	104.23
120.38	117.47	116.67	118.28	114.68	108.97	109.92	109.19	115.16	113.06	119.19	113.91	124.51	118.81	118.58	117.91	117.18	113.07	113.64	113.04	114.24	117.88	120.56	115.47	115.29	115.04	117.56	114.29	113.79	116.87	113.55	122.75	114.09	117.19	110.85	114.72	109.91	115.47	118.88	119.79	115.19	118.4	114.4	111.93	112.63	115.6	115.36	114.32	119.7	117.19
104.28	100.5	109.37	100.92	100.77	99.637	103.98	112.62	104.02	106.26	106.54	101.14	103.12	102.53	101.33	99.007	107.93	105.65	108.52	109.42	107.27	103.88	107.81	98.697	104.2	104.05	108.74	112.89	106.87	105.78	102.56	103.56	103.6	111.45	100.6	108.73	107.48	116.25	107.58	106.55	107.29	98.712	103.93	110.79	105.66	107.12	102.88	106.96	101.07	111.45
103	102.98	99.478	103.55	102.3	106.8	105.43	101.12	107.11	109.37	108.74	98.738	109.47	109.62	104.17	104.56	107.71	99.279	107.91	103.58	108.26	108.75	107.98	108.82	97.882	107.92	108.1	105.5	104.46	110.36	105.65	106.83	106.85	111.85	111.41	105.6	113.24	107.18	105.36	104.54	100.26	107.36	109.09	111.99	105.43	106.19	108.22	113.21	109.18	109.58
110.77	103.93	108.25	109.27	105.65	108.89	106.87	105.22	112.67	105.58	114.06	105.42	112.51	108.05	111.63	113.63	111.87	112.1	110.49	103.76	105.22	108.67	111.55	110.8	110.75	111.6	111.73	107.94	109.73	109.06	110.73	109.33	110.32	110.05	114.48	106.48	108.92	110.4	108.74	109.28	105.77	108.49	107.21	108.81	114.08	109.14	113.12	115.42	110.46	105.8
109.68	106.96	97.586	103.41	104.34	107.67	107.85	108.43	107.5	102.13	100.89	104.74	103.85	104.65	102.62	103.94	106.85	98.061	105.85	106.21	103.31	105.55	106.92	105.11	111	106.66	105.38	105.28	102.31	100.2	106.21	105.98	111.03	114.82	105.38	106.09	109.99	107.22	108.31	101.04	112.17	104.02	106.44	100.3	112.65	103.16	104.07	104.37	103.68	103.2
118.19	119.07	113.74	116.96	114.05	116.29	117.82	115.07	122.18	122.42	114.33	121.13	120.47	114.73	120.48	120.46	119.7	117.21	113.13	117.73	117.9	113.62	118.46	113.66	116.45	114.69	120.05	121.33	114.9	118.4	118.87	117.47	118.8	122.01	112.53	123.6	115.09	115.58	116.89	119.4	124.88	115.7	116.92	119.72	116.12	117.83	116.83	118.61	115.36	121.28
104.45	107.57	101.07	103.65	106.48	105.5	101.06	105.83	106.05	113.1	104.6	103.34	105.33	106.65	105.15	107.53	100.29	101.34	98.946	106.75	106.72	108.63	108.6	104.14	105.07	112.13	109.66	104.02	106.94	107.64	103.9	100.34	103.01	104.45	105.56	106.4	108.44	105.97	108.04	99.378	104.59	108.07	98.878	107.31	107.87	105.16	105.2	106.95	104.43	103.96
107.08	112.38	106.82	106.18	103.61	107.24	107.3	108.1	113.59	105.44	104.25	114.11	106.61	115.92	110.33	110.89	99.096	104.74	108.61	108.6	112.24	99.404	113.91	104.65	110.25	104.62	104.88	101.71	107.41	108.45	101.24	104.62	101.49	111.98	110.76	95.8	107.63	109.98	108.82	102.12	104.65	99.252	102.4	105.74	111.47	108.22	111.5	99.01	104.19	106.57
105.42	103.58	105.59	110.17	104.33	100.78	104.46	105.32	110.45	104.44	103.78	108.62	102.21	105.62	102.55	107.86	105.78	107.46	100.9	101.39	104.99	110.43	112.47	102.8	98.96	101.15	100.02	100.94	105.09	103.25	108.14	99.715	107.32	106.41	103.24	105.97	100.91	104.75	97.224	103.55	111.56	100.78	102.07	99.685	102.34	100.05	109.94	106.89	108.53	109.9
109.55	103.54	107.8	106.73	102.8	99.862	105.26	101.26	104.79	104.45	103.76	102.51	105.4	102.81	109.87	101.51	103.04	101.66	103.35	109.01	110.89	109.8	105.13	110.38	106.14	105.71	98.921	106.33	102.21	104.32	100.95	101.23	105.65	108.04	109.6	100.7	105.49	108.75	103.18	101.85	105.69	104.67	106.54	104.37	102.93	103.89	110.11	106.24	100.87	112.15
106.14	107.89	101.38	101.01	104.48	100.67	106.66	108.29	101.68	106.05	105.56	105.08	102.24	108.47	107.76	105.8	101.7	107.08	107.79	108.92	108.47	104.36	105.66	102.78	101.04	111.57	108.49	103.07	102.23	107.54	104.38	107.22	108.91	106.88	104.32	109.14	103.02	104.38	105.55	106.31	104.46	103.41	102.36	105.61	97.858	104.67	111	99.775	109.61	108.11
93.351	102.22	98.394	96.787	96.603	101.75	100.69	100.86	99.606	109.6	103.8	101.8	101.59	97.376	94.055	99.72	101.34	99.89	97.827	92.565	99.943	98.333	100.15	101.82	97.334	102.74	102.72	103.65	101.34	104.18	96.684	94.879	101.15	97.893	100.71	98.727	96.435	101.26	98.353	107.26	98.114	96.961	103.08	97.464	100.1	108.86	102.3	98.951	94.18	98.571
97.946	110.22	97.252	101.48	101.41	104.62	101.88	105.01	99.787	102.12	102.75	103.25	100.56	107.66	100.94	108.21	103.22	101.13	106.69	100.55	103.26	95.877	105.23	100.68	102.19	103.55	107.31	103.45	103.33	105.9	105.42	113.56	102.98	100.62	112.37	111.81	104.39	106.61	112.72	97.926	105.85	111.23	103.85	109.83	107.16	98.793	106.42	102.78	105.44	100.1
117.28	112.09	117.14	108.08	108.32	109.98	107.43	112.24	107.91	106.59	108.43	106.35	108.33	110.85	106.17	108.25	114.78	106.86	109.63	113.57	110.06	114.99	107.23	103.17	110.93	115.8	113.79	104.62	113.84	105.44	108.31	112.51	112.11	108.87	104.73	113.39	104.34	104.32	112.02	115.77	110.34	110.62	112.16	107.49	112.57	102.62	107.16	109.14	112.73	112.68
117.7	127.63	120.26	121.89	122.93	121.19	120.22	120.93	115.8	125.25	120.04	115.95	115.73	119.41	118.1	120.07	120.51	117.4	117.79	115.48	128.12	117.71	111.98	113.17	116.09	121.13	118.06	114.5	115.61	117.51	113.82	118.69	116.79	119.16	115.98	119.71	117.38	127.06	118.63	115.84	116.28	119.92	116.4	117.46	112.57	118.45	118.42	116.85	116.66	120.83
97.884	100.02	103.05	97.701	98.903	94.853	92.219	98.882	98.825	93.468	102.18	102.4	108.68	97.808	100.13	101.11	100.15	93.128	105.22	102.49	101.04	100.2	102.52	99.695	103.76	101.07	93.821	102.14	101.25	96.781	98.556	93.326	103.05	97.468	98.575	101.9	95.614	98.562	102.19	97.214	104.43	101.21	100.87	100.52	91.361	95.311	100.28	100.5	99.629	101.99
104.68	109.41	106.62	95.107	107.68	98.93	105.89	106.08	105.43	107.23	106.49	111.75	108.35	107.72	103.78	106.25	108.09	108.16	103.54	104.78	107.51	100.1	109.82	100.16	105.53	110.3	107.2	105.25	103.1	114.59	108.9	107.68	100.54	103.14	100.83	109.32	109.47	107.23	109.16	104.98	108.77	108.06	105.57	108.06	105.62	104.45	103.18	110.01	104.72	101.43
108.98	100.08	105.42	101.78	107.66	102.32	102.75	105.64	105.77	112.27	104.2	105.72	107.72	105.35	108.45	102.95	100.56	105.05	104.67	104.93	105.75	109.96	100.56	111.7	107.7	109.21	106.45	108.84	107.94	113.01	108.24	98.983	108.48	106.6	101.65	103.48	103.12	107.28	106.88	106.27	105.92	103.81	104.32	106.22	104.06	102.46	103.23	105.96	102.2	99.652
104.32	105.89	111.89	104.66	106.83	103.98	102.79	104.33	101.28	110.42	107.35	110.2	101.95	109.11	105.84	102.32	115.8	102.52	107.15	108.86	101.66	102.39	103.36	107.94	104.8	102.21	103.22	103.77	102.71	101.59	106.46	103.45	108.07	105	108.03	103.66	109.78	110.5	103.14	107.3	107.68	104.88	108.31	105.32	105.76	105.66	99.822	107.7	114.61	107.33
100.22	112.4	105.24	105.58	108.78	106.55	110.41	104.21	111.43	111.5	108.71	103.96	109.63	106.1	109.73	107.77	99.937	108.19	109.27	109.98	109.84	104.27	101.95	104.46	110.33	106.33	110.42	107.23	102.51	102.67	104.12	104.87	104.83	106.75	107.53	111.57	107.97	105.33	105.42	104.76	104.48	108.12	99.157	107.8	104.96	103.11	102.9	110.97	108.39	108.69
112.05	110.95	109.88	113.59	114.73	113.08	111.24	116.89	106.13	111.18	112.99	105.78	109.45	113.09	109.57	114.18	107.44	114.68	111.01	114.47	112.73	108.5	113.39	116.72	108.91	105.53	109.91	115.33	114.86	115.2	114.09	107.18	110	109.97	103.13	113.34	114.01	109.26	106.35	113.02	111.7	110.84	113.96	115.79	112.69	113.12	107.81	114.97	110.93	108
114.57	115.02	108.77	113.21	110.3	114.04	113.5	111.65	112.73	111.18	111.4	110.08	111.33	115.3	108.24	106.44	118.3	111.79	109.51	114.1	109.31	108.01	114.53	110.27	117.95	114.18	111.81	118.16	104.85	117.18	111.53	112.34	110.42	117.31	115.61	109.1	110.63	113.35	114.37	111.71	120.21	114.85	106.37	110.81	111.32	110.96	112.29	109.34	116.87	112.61
107.26	106.74	105.73	106.09	108.56	96.039	104.37	94.66	107.78	101.55	108.25	109.26	104.83	105.94	105.19	107.37	103.45	96.982	110.3	107.89	109.96	99.223	109.62	104.15	105.17	111.47	101.03	109.91	103.36	103.61	101.08	105.29	104.38	102.18	107.07	106.28	104.27	104.04	100.79	103.33	101.4	105.52	102.94	107.15	112.68	110.28	104.43	99.652	103.7	108.04
111.7	105.05	112.78	106.94	110.97	109.84	100.61	106.67	102.63	107.26	107.33	104.01	109.34	105.93	103.7	93.856	112.32	101.18	109.68	104.02	102.72	106.75	102.91	111.48	103.8	99.648	105.68	114.11	108.85	106.29	102.77	103.35	106.04	105.98	111.56	104.64	106.12	105.05	99.071	101.02	103.84	108.78	109.04	101.65	109.47	101.65	100.84	106.86	106.03	96.59
101.7	95.758	98.344	100.93	105.16	103.5	104.49	100.86	101.8	100.64	102.61	105.68	101.59	95.854	103.48	102.42	99.552	108.02	105.55	103.46	97.323	102.4	105.86	103.22	99.765	102.31	105.91	102.75	100.02	104.21	99.629	98.701	103.69	97.922	107.55	102.26	94.84	100.47	105.35	100.66	103.55	106.98	100.92	100.39	105.05	100.56	100.71	107.46	105.16	102.82
106.45	102.96	103.91	101.04	103.07	110.03	106.37	107.51	109.33	105.07	109.08	100.23	109.18	104.66	115.92	108.25	107.76	106.06	112.98	103.88	103.84	103.5	106.43	109.46	109.35	106.35	111.76	103.65	106.01	102.91	115.56	104.42	103.8	105.98	107.84	107.71	103.92	107.5	106.99	110.25	105.76	109.45	103.65	106.92	104.48	108.94	104.86	107.36	107.72	107.31
113.32	112.42	115.45	110.25	107.35	110.44	104.9	116.64	106.74	115.75	110.42	106.07	113.95	111.6	109.6	116.57	107.8	113.12	107.77	114.14	111.45	107.86	116.85	114.89	110.49	104.24	110.81	116.12	108.21	117.22	111.16	107.19	107.28	116.13	109.39	113.19	110.68	117.89	105.83	109.54	116.14	115.36	112.57	110.61	108.89	108.82	108.55	108.91	110.79	115.72
119	107.51	115.08	108.75	108.28	107.44	113.53	113.37	105.9	108.64	107.71	103.12	106.05	109.05	108.41	100.21	105.69	111.08	111.56	113.27	113.12	110.88	108.34	107.06	104.8	107.85	111.27	118.53	103.3	107.69	104.24	108.36	112.72	107.36	111.09	103.27	109.28	115.5	110.06	109.18	108.26	108.7	106.5	110.14	114.49	110.02	102.9	112.19	115.3	105.27
102.06	101.89	105.64	112.23	103.29	106.4	107.02	108.6	106.2	100.6	105.28	110.07	105.64	102.36	106.42	103.85	103.94	111.41	100.69	104.36	103.75	104.49	91.845	106.71	111.45	104.9	105.5	109.77	103.59	109.14	103.09	108.74	104.27	105	107.13	105.06	105.52	110.77	109.09	106.48	101.02	108.54	103.48	104.9	103.5	105.91	99.82	106.34	101.25	107.95
116.94	113.21	108.67	110.66	116.2	106.12	111.23	111.95	118.52	113.18	111.69	107.29	115.03	117.91	107.26	110.37	112.41	110.23	112.74	107.77	107.54	108.35	111.58	115.64	119.68	107.22	116.96	110.61	114.49	110.89	113.62	112.82	111.87	115.09	109.09	115.51	103.83	116.35	115.61	113.66	114.8	110.36	115.17	116.24	106.39	115.51	109.7	103.3	114.06	107.5
110.62	107.78	108.1	105.53	103.97	110.72	106.26	110.51	102.24	109.32	107.46	103.31	110.96	103.13	106.54	104.88	101.11	101.22	106	107.87	108.63	113.07	112.57	105.19	101.95	106.3	102.67	107.13	101.34	102.73	109.38	102.68	108.37	108.11	115.24	107.29	106.44	105.94	103.09	112.35	101.27	101.81	105.12	101.37	105.31	110.44	102.7	109.98	106.47	114.17
94.719	104.1	94.317	98.095	96.227	102.63	99.845	100.93	103.5	103.91	99.672	94.712	103.03	90.101	101.78	95.191	101.18	97.253	103.81	98.426	97.368	95.313	96.762	105.17	101.82	100.57	99.424	106.12	97.636	101.81	98.081	101.67	101.45	97.51	98.457	92.899	93.458	99.615	94.074	101.22	98.944	97.509	104.56	98.338	99.332	101.39	95.331	100.89	99.259	100.23
111.51	107.25	108.7	102.32	102.59	102.62	100.96	104.52	107.49	112.61	101.19	96.689	107.85	103.91	105.98	103.71	99.48	109.51	101.78	108.35	101.16	101.82	111.64	105.65	106.88	111.42	111.37	97.619	108.84	104.25	111.54	111.58	101.09	106.48	107.12	99.148	107.47	102.52	101.24	104.02	108.1	109.46	105.93	105.16	99.319	110.03	106.92	109.47	97.794	105.79
114.3	114.72	113.59	112.35	116.42	110.17	116.39	109.39	108.32	112.34	108.57	110.23	112.87	112.98	116.07	107.73	109.48	113.33	110.23	112.76	116.53	112.84	112.53	119.37	105.81	110.28	113.61	107.41	116.95	106.37	110.07	118.87	106.2	109.42	109.76	110.03	111.37	121.23	105.42	109.65	117.75	112.56	102.06	111.45	108.22	114.55	115.76	114	102.43	112.81
106.45	97.665	101.61	99.337	91.942	105.17	104.76	106.11	102.97	105.05	99.579	98.213	96.102	98.417	95.231	95.537	97.278	101.95	100.5	101.4	97.118	106.6	97.901	103.01	98.065	93.75	100.41	96.51	101.3	98.854	102.9	99.172	95.242	102.19	99.563	104.68	99.747	97.264	99.642	102.29	102.16	102.69	98.878	97.427	106.79	97.207	100.93	97.95	99.469	93.284
109.63	109.46	109.51	108.46	112.37	108.41	116.03	113.05	113.3	108.49	114.25	111.55	112.02	112.01	107.19	111.12	111.48	109.14	117.95	111.02	109.64	114.75	112.18	110.36	115.1	113.04	115.13	117.27	100.76	114.99	111.47	105.54	109.33	111.59	107.64	109.39	112.05	117.44	109.26	106.86	107.97	105.92	112.58	111.72	110.77	115.21	104.78	108.53	106.53	112.91
109.19	103.39	114.57	107.58	111.26	105.7	112.83	113.78	110.37	115.13	117.6	109.6	111.54	106.09	114.93	116.92	112.47	105.39	107.92	115.33	112.46	106.41	111.18	104.99	110.89	114.28	109.47	110.1	101.87	111.25	117.56	110.38	111.85	101.28	113	115.89	111.38	110.77	111.81	110.96	110	111.05	111.12	105.24	105.26	114.03	111.68	114.22	110.49	109.31
102.43	109.32	106.78	99.99	104.16	108.76	110.35	107.4	103.37	108.04	104.99	109.13	103.74	105.92	102.82	109.7	103.7	104.89	111.77	105.74	109.61	106.19	97.43	103.04	110.48	106.03	110.19	99.46	103.51	104.3	105.29	100.21	99.725	107.95	109.2	104.29	107.06	100.54	99.414	98.836	106.39	102.94	107.93	100.72	106.15	109.43	107.28	103.38	102.33	106.1
116.95	118.32	113.4	112.86	109.95	117.61	113.77	122.12	115.55	115.58	111.52	116.18	120.61	111.46	111.61	114.56	109.98	116.1	113.78	116.13	119.14	113.58	119.15	118.82	115.12	115.78	122.29	114.86	113.11	110.49	118.49	115.42	113.81	110.7	114.5	119.42	115.89	112.71	112.77	115.49	113.39	116.99	114.92	118.98	113.4	116.7	120.09	121.22	117.26	113.41
96.14	98.215	98.034	101.46	107.81	103.42	104.83	102.22	105.22	105.64	99.164	100	103.47	101.2	100.55	102.54	102.56	95.992	96.152	104.07	105.63	99.878	100.21	105.18	101.65	98.054	100.51	106.77	101.27	107.47	98.608	96.68	98.475	101.67	101.96	98.117	103.51	102.17	105.51	98.111	97.118	100.03	96.981	104.66	101.82	93.686	102.91	94.715	100.1	96.625
106.38	109.14	101.75	104.63	106.99	103.18	103.67	114.29	105.29	105.28	102.5	101.34	106.72	103.68	105.28	97.53	104.4	106.92	101.43	109.14	106.4	104.05	107.43	107.43	108.39	109.1	106.35	106.58	107.48	108.47	106	101.78	106.6	102.24	105.82	103.53	107.5	100.56	104.51	101.8	106.96	103.05	105.71	100.54	107.93	104.91	98.732	102.29	102.53	106.32
114.25	105.42	103.87	109.13	107.74	107.35	102.74	107.98	108.64	108.18	107.3	106.36	105	106.34	102.75	103.95	112.45	104.27	103.03	108.16	99.657	102.68	105.99	108.8	103.05	107.86	105.21	105.57	103.42	107.46	96.06	109.14	110.47	109.64	104.44	114.76	102.62	102.01	108.02	103.49	106.89	108.32	104.57	104.31	113.78	101.07	103.75	106.09	104.46	103.14
105.29	94.253	109.84	100.79	105.83	105.94	106.42	109.31	103.7	105.87	108.75	105.39	106.98	101.89	98.41	113.87	104.8	106.37	113.48	106.01	103.31	103.62	106.1	106.02	104.71	100.43	111.15	103.69	103.96	100.06	109.11	110.81	103.63	102.67	107.74	103.82	105.95	94.703	105.8	108.49	105.47	104.61	105.88	106.57	109	107.43	104.02	105.06	101.75	109.12
99.524	98.708	104.36	99.58	99.196	98.783	96.541	98.085	104.89	100.62	97.344	98.865	101.36	102.41	104.39	101.55	94.989	100.21	96.282	96.85	98.568	101.52	100.8	102.26	108.83	99.317	95.776	100.51	98.179	103.38	96.603	92.13	100.29	97.235	102.49	104.28	95.228	102.95	104.33	100.49	98.095	96.065	93.613	104.25	94.79	100.88	97.646	99.222	102.6	99.762
105.12	106.38	106.85	109.81	103.99	98.773	101.69	108.49	99.156	103.85	103.53	100.6	104.11	105.14	111.95	101.68	102.88	100.78	100.77	104.12	101.03	104.91	107.41	99.713	105.6	104.29	101.96	102.44	103.53	105.6	104.75	105.71	107.36	100.52	104.59	109.69	105.86	97.275	109.92	100.86	103.12	105.64	108.59	106.75	105.66	105.95	108.41	106.38	110.35	102.05
106.99	107.06	110.35	109.26	110.67	109.57	102.59	105.16	110	108.83	113.26	107.35	111.77	107.03	104.69	111.32	107.11	111.55	101.09	110.04	110.11	108.63	112.18	110.11	113.83	106.92	114.44	109.74	107.49	110.34	111.92	108.99	112.89	107.4	114.38	107.06	115.22	111.16	116.44	112.56	115.55	101.84	104.94	109.3	104.56	105.91	108.45	110.88	107.58	119.97
104.79	106.97	109.62	99.908	104.09	105.33	106.18	103.86	109.2	107.98	102.82	108.87	103.01	115.45	104.35	102.75	108.46	101.33	103.03	99.743	106.7	102.89	106.7	106.72	97.95	108.65	106.81	108.65	104.8	107.6	107.5	111.14	104.42	107.32	107.14	104.3	104.76	105.32	108.57	100.2	101.91	108.36	109.34	102.36	97.792	110.24	104.8	108.32	102.61	106.09
114.77	113.88	110.17	110.3	114.38	105.35	112.83	113.08	115.32	116.1	110.66	112.71	105.75	110.15	105.71	110.54	114.49	108.1	113.24	115.43	114.64	113.96	114.91	109.01	109.54	112.68	107.37	110.76	114.44	113.51	109.95	109.77	109.09	116.42	109.98	109.77	113.19	110.59	113.7	112.35	108.46	114.86	119.27	111.98	110.44	116.89	110.18	109.05	116.05	114.38
105.74	107.46	97.291	110.45	104.88	102.46	109.77	109.51	107	106.69	109.77	104.24	104.04	105.34	110.74	104.52	106.47	105.4	110.79	107.15	109.29	106.9	108.07	104.85	103.03	101.37	109.93	104.84	107.64	106.94	109.19	106.61	103.17	102.59	103.35	106.74	104.78	109.45	102.92	108.73	106.86	112.6	99.262	113.93	102.86	105.91	105.03	106.49	108.41	107.72
97.566	91.916	107.22	100.2	96.105	97.217	99.111	94.835	101.63	100.66	100.39	100.16	99.665	97.956	96.325	106.61	99.303	106.37	97.555	102.23	100.25	103.88	98.287	97.355	92.367	99.554	100.32	101	103.19	104.29	103.43	103.43	101.68	96.55	99.928	102.71	108.68	102.53	100.1	97.35	100.9	97.839	103.18	96.055	101.8	100.63	101.76	95.312	102.77	106.61
109.02	106.83	105.12	106.48	103.17	110.34	100.06	107.53	104.86	109.87	105.13	110.41	98.488	97.623	108.17	99.641	104.98	107.56	98.251	101.63	106.82	107.28	102.57	105.77	108.28	102.5	102.25	106.26	103.72	104.65	109.06	100.06	107.54	101.61	102.29	108.57	113.49	107.94	103.9	106.03	103.37	110.96	105.48	103.66	104.47	107.49	105.7	110.26	108.37	107.06
108.32	102.29	101.09	106.3	109.69	105.69	104.52	104.88	100.16	100.74	110.08	108.35	104.23	107.89	104.15	108.13	100.37	102.38	103.19	106.01	103.47	101.79	105.52	102.86	112.06	96.437	101.76	108.08	96.951	109.98	104.41	106.89	103.23	105.45	104.06	107.5	104.84	107.54	104.37	108.12	107.73	108.54	101.19	96.349	108.73	99.885	101.35	104.74	100.2	99.499
106.01	108.75	104.92	101.08	109	108.39	101.87	104.72	99.926	103.93	106.58	101.49	107.65	102.33	99.373	105.93	98.93	102.24	107.75	105.57	103.38	107.7	102.87	107.32	96.585	106.55	95.811	102.75	106.32	106.21	100.96	104.33	102.87	104.16	105.97	108	102.52	104.52	102.89	99.532	104.39	106.79	97.554	106.19	104.59	104.86	108.41	108.37	107.11	105.6
113.96	104.07	111.68	103.37	109.66	112.41	106.98	111.3	111.58	112.72	113.14	110.28	109.37	110.65	113.67	110.81	104.22	109.94	107.14	106.99	103.52	106.66	116.25	110.5	107.05	115.88	106.64	109.29	108.5	108.95	112.32	112.06	105.51	112.14	106.27	116.27	108.16	112.69	115.78	112.37	108.97	110.02	106.37	103.39	114.52	108.33	115.59	114.99	108.33	109.51
96.582	97.763	103.16	96.259	101.12	104.65	99.391	95.213	101.36	99.086	106.8	101.43	96.552	104.14	101.31	103.09	101.68	101.17	105.55	102.9	96.712	102.64	106.61	100.66	101.63	107.6	108.53	100.26	97.568	102.32	97.51	104.44	100.35	100.46	100.56	103.42	97.819	105.69	98.76	94.568	97.007	99.404	102.36	94.652	101.71	97.357	101	97.66	105.37	106.76
97.235	97.366	103.79	103.27	94.581	99.41	104.62	102.86	100.33	99.743	97.656	97.846	98.943	98.819	102.72	98.441	98.32	98.267	103.3	103.38	105.21	103.93	89.504	95.256	95.806	105.5	99.232	97.449	104.81	105.97	103.76	100.55	106.67	96.74	100.65	101.06	101.16	102.82	103.08	98.583	92.117	97.993	96.164	100.62	102.58	107.26	95.909	98.002	101.69	90.548
110.99	110.81	111.24	112.11	115.46	108.42	105.77	105.28	112.36	112.6	112.02	104.23	109.92	109.55	108.45	105.98	109.95	105.6	113.85	110.04	112.62	108.98	112.97	110.01	109.9	109.14	111.55	109.72	106.1	112.74	109.32	111.12	107.7	108.48	105.25	103.62	104.87	113.38	110.26	108.36	107.78	112.73	114.41	109.46	109.08	109.76	109.89	107.81	108.72	116.83
102.87	102.69	104.98	111.91	104.44	109.78	104.05	106.26	105.22	103.24	106.4	104.57	101.69	108.26	106.78	104.83	97.633	107.45	114.03	106.89	104.16	104.69	102.1	106.48	108.67	106.74	110.79	103.34	107.27	101.01	106.11	108.98	103.45	102.32	106.34	108.35	102.74	107.86	108.05	109.15	109.98	108.15	104.88	105.49	106.22	104.77	105.99	107.39	107.44	96.716
108.78	107.59	111.87	112.52	111.32	112.79	113.42	108.34	113.3	110.52	112.46	110.53	109.75	111.77	111.18	103.09	111.67	115.08	116.01	111.1	113.95	107.64	105.97	115.76	109.73	113.5	105.25	112.41	113.15	117.31	115.69	114.03	120.71	108.79	115	117.56	108.39	110.28	110.06	108.96	112.31	114.01	110.33	107.21	108.39	106.28	107.45	106.54	111.12	106.77
101.21	99.112	103.66	102.22	98.716	97.924	95.352	100.77	96.087	104.05	100.98	102.05	99.991	98.131	97.227	101.76	98.386	98.884	101.73	101.81	103.3	94.628	98.331	99.905	97.477	99.491	99.482	100.16	97.182	101.19	99.914	101.9	96.764	94.397	98.734	88.722	94.934	96.807	93.838	100.34	100.52	98.82	98.216	107.47	104.89	99.327	99.275	104.98	97.018	97.818
106.82	107.07	106.07	106.07	103.21	107.42	109.4	108	103.3	106.04	107.59	111.86	106.47	108.44	105.09	107	105.19	103.5	103.89	101.97	106.98	103.77	107.64	103.67	109.2	107.79	109.22	105.66	103.9	104.75	103.23	106.54	104.04	107.14	107.85	109.32	109.78	104.9	105.93	111.41	101.17	106.06	99.82	111.48	108.59	107.95	105.14	105.12	102.61	103.1
111.8	109.07	108.83	110.19	117.85	109.97	110.7	111.61	114.29	107.27	114.6	110.79	118.62	115.14	107.56	111.69	112.93	110.41	111.6	108.55	113.54	111.02	113.38	115.72	106.37	111.22	111.56	118.58	111.76	110.2	112.28	117.37	110.18	104.43	110.3	114.22	116.04	111.21	108.53	109.2	110.07	111.85	111.74	116.27	111.96	110.26	115.11	108.93	116.85	115.05
107.52	108.67	107.22	108.1	114.4	109.38	112.74	120.33	109.79	115.75	105.66	113.84	113.1	106.27	111.05	107.79	112.95	110.34	111.54	109.78	111.74	110.75	106.2	105.52	112.37	111.11	114.19	115.1	108.39	103.21	116.12	108.16	116.27	110.06	107.66	115.14	111.03	103.22	112.54	113.65	111.52	102.54	109.86	114.32	125.48	114.94	108.63	104.73	107.37	111.26
109.97	115.5	106.13	108.04	109.42	111.83	111.85	109.25	112.97	109.63	108.46	110.52	113.83	113.1	114.58	108.42	113.84	109.31	112.77	104.6	112.28	112.17	103.86	112.66	111.82	117.18	115.75	110.17	116.66	112.28	115.63	112.06	109.51	109.9	107.62	110.3	113.85	114.75	110.98	109.1	116.94	117.18	111.96	110.33	110.3	110.83	113.94	109.4	103.73	112.07
112.42	112.79	108.44	111.05	107.09	109.18	108.12	114.53	108.82	111.26	112.31	113.12	107.4	109.82	110.55	104.67	111.65	102.61	111.57	115.48	108.08	116.32	113.75	112.93	108.49	109.24	112.77	112.42	109.28	114.46	118.42	109.89	113.73	113.2	108.86	110.78	114.04	115.87	114.88	111.05	110.21	115.33	117.03	112.05	109.36	105.82	112.15	108.94	115.22	113.02
112.59	109.54	105.02	107.29	113.02	114.49	108.95	109.29	103.33	111.37	108.79	110.14	104.67	112.3	108.39	107.05	105.73	114.73	109.93	109.53	114.99	106.91	107.96	110.81	106.61	114.8	108.64	114.99	109.65	107.79	114.08	108.25	112.1	113.81	108.86	111.93	109.8	112.32	110.62	111.71	110.41	111.85	109.96	115.31	110.9	111.12	113.97	119.14	108.28	104.25
110.16	104.48	109.17	112.54	109.75	115.82	108.69	108.16	109.9	114.25	105.89	110.52	109.44	114.1	107.12	110.41	110.19	108.56	105.79	120.75	114.08	105.62	110.46	106.02	109.5	109.66	105.75	115.28	108.71	108.52	113.14	111.48	112.64	114.53	107.7	116.02	108.68	109.49	109.83	114.23	102.7	111.46	112.04	105.79	103.41	111.11	111.41	105.82	107.85	112.31
102.78	102.48	108.53	106.01	110	104.28	108.1	108.16	107.63	106.74	103.07	103.56	102.53	103.04	110.35	104.5	111.78	108.21	102.17	99.671	104.08	111.97	111.59	106.38	104.8	106.82	106.76	105.94	103.48	105.23	108.25	100.92	110.67	104.79	101.7	107.61	100.15	102.81	100.26	105.21	107.49	105.52	100.14	98.107	102.95	106.24	106.25	104.75	102.25	97.595
107.61	115.66	113.4	115.5	108.35	112.87	111.79	107.63	105.55	104.93	106.9	109.04	113.79	110.86	117.27	112.81	114.82	116.88	107.76	111.38	110.7	107.26	116.21	106.11	114.69	111.07	112.64	116.38	112.47	114.61	113.28	113.31	112.53	111.44	110.16	110.52	105.42	110.18	109.24	112.82	111.38	117.54	107.43	111.77	112.08	111	114.07	115.13	116.81	109.7
112.33	106.74	106.61	110.47	113.99	105.26	106.34	101.65	107.44	107.93	107.26	106.4	104.86	108.62	107.68	106.1	105.84	107.94	114.65	107.4	109.17	98.751	107.02	105.7	106.02	98.41	109.9	107.8	100.88	105.18	113.69	107.06	113.25	109.48	103.16	109.45	106.13	105.86	111.56	102.32	103.77	105.64	107.38	110.78	102.76	109.83	106.64	104.65	106.34	104.4
104.26	102.22	107.57	106.09	101.22	103.72	104.71	101.96	105.02	106.52	112.22	104.94	106.79	105.97	106.64	105.59	107.44	103.4	104.23	114.21	106.36	107.15	107.15	106.33	107.88	102.4	105.01	107.67	107.24	103.18	106.3	101.4	104.67	106.91	108.61	106.16	106.2	103.58	103.86	102.3	104.37	108.59	109.48	108.77	105.45	105.26	110.75	97.542	113.61	108.14
99.884	104.64	102.03	98.345	104.27	103.77	106.81	107.37	107.97	109.98	103.17	110.49	103.11	110.42	107.61	107.35	110.52	100.95	106.99	102.45	101.66	110.55	105.64	109.7	107.42	106.47	95.592	100.56	112.62	105.66	104.85	108.88	104.46	108.38	108.72	104.33	107.66	105.54	99.694	105.13	103.52	106.77	105.41	105.28	107.23	113.59	104.01	101.73	102.05	98.483
109.11	103.3	102.53	109.37	105.03	103.5	104.69	103.56	102.96	102.21	107.91	97.156	109.59	107.98	103.01	104.47	108.2	99.442	103.94	110.74	104.1	110.05	99.453	104.73	108.99	100.09	103.08	107.01	108.53	103.01	105.07	106.94	102.2	103.52	103.62	103.14	105.77	103.53	107.49	103.67	103.16	97.681	101.94	105.38	101.63	104.43	104.21	103.48	103.52	110.73
96.216	103.09	106.13	106.65	109.81	106.28	113.18	104.83	106.14	105.39	107.55	104.17	112.88	102.45	108.29	106.33	113.89	113.46	111.1	111.72	109.86	110.4	107.68	107.13	109.65	102.1	106.48	107.81	109.94	99.55	107.11	102.94	109.3	102.85	109.79	108.82	108.05	106.22	103.94	107.99	111.01	106.3	103.7	99.207	103.69	109.14	106.26	106.79	108.28	104.9
105.26	105.43	108.03	106.56	110.63	101.89	111.44	115.29	107.39	103.22	100.82	111.8	102.16	110.83	102.82	105.96	102.59	102.11	111.52	110.58	107.21	106.33	103.04	100.95	108.4	102.92	115.02	105.43	107.94	112.19	104.47	104.8	111.29	105.27	108.32	110.43	106.46	110.41	109.37	110.03	102.6	111.05	108.04	111.91	104.66	103.35	109.42	106.5	105.78	106.9
101.37	105.33	102.67	102.71	107	103.7	108.22	105.32	104.67	104.29	102.55	101.23	105.61	105.64	104.56	103.52	105.85	106.18	102.06	101.78	106	104.22	107.18	105.64	104.39	101.97	103.06	102.82	102.79	105.5	101.31	102.82	108.15	100.49	107.12	116.5	104.77	98.385	101.44	104.86	102.3	101.43	115.15	109.12	102.14	104.7	99.687	107.25	99.725	103.52
111.96	114.27	117.63	106.95	106.41	110.93	114.33	112.59	113.63	103.01	111.24	104.58	111.45	110.02	107.92	109.62	103.3	107.8	113.12	116.24	107.92	114.56	106.22	115.3	109.38	117.46	111.47	113.49	108.35	112.77	113.96	108.93	111.48	108.58	112.86	113.98	111.72	115.11	113.32	106.47	106.48	114.07	107.57	110.5	114.04	109.72	106.41	111.19	111.64	110.52
97.973	102.71	100.4	94.588	100.11	99.817	95.55	97.867	107.38	98.483	98.725	98.368	104.21	101.33	104.59	99.388	96.135	97.76	102.55	99.721	98.993	95.856	95.324	95.634	97.343	102.47	98.344	99.05	97.635	104.06	99.031	102.26	98.577	99.254	95.514	101.27	96.982	100.84	99.052	95.112	100.09	98.936	99.684	102.55	104.85	105.89	100.03	101.51	99.68	99.016
109.07	108.16	113.73	103.23	106.79	105.23	106.32	101.38	108.33	108.75	104.79	105.1	105.15	109.71	99.21	106.58	97.21	106.31	105.32	98.736	108.62	105.23	108.08	100.66	104.48	110.76	100.24	110.76	108.31	106.14	102.29	104.05	105.52	107.36	104.02	109.68	110.79	111.69	105.11	110.04	105.91	102.95	105.52	108.23	106.95	112.1	110.59	111.62	108.58	102.61
106.17	108.77	105.07	105.01	107.75	106.75	103.87	101.34	104.8	105.12	109.27	104.55	113.13	102.99	103.33	107.58	104.48	106.35	98.911	109.03	109.82	106.45	109.81	102.9	107.41	103.88	107.2	99.472	111.93	103.45	108.96	109.04	104.45	110.58	104.21	101.77	104.04	106.79	104.98	103.45	104.63	103.93	101.5	107.44	103.65	103.73	109.58	100.42	111.91	107.64
113.77	115.29	116.17	107.24	116.76	110.01	104.38	105.19	109.45	111.08	103.28	116.88	109.68	114.92	117.14	108.96	110.97	111.1	116.3	119.88	112.34	107.13	109.91	113.69	113.02	113.62	109.69	114.37	114	111.79	116.97	114.02	112.1	109.78	117.69	110.21	113.97	111.76	117.13	109.76	110.06	113.6	108.29	109.36	114.93	114.59	113.81	118.92	114.5	111.17
101.44	101.84	102.91	103.23	111.23	106.08	109.11	108.54	101.08	108.37	102.4	104.08	113.36	100.83	106.07	104.03	107.99	108.67	104.51	108.28	102.21	110.75	107.87	109.28	99.421	101.36	108.04	117.03	103.27	106.83	108	103.97	114.59	105.41	104.38	109.79	104.51	107.4	111.64	105.49	105.19	102.92	103.73	109	105.89	105.9	99.3	107.73	104.94	104.54
109.58	117.46	113.46	112.84	107.71	106.91	105.42	109.12	110.91	111.34	115.88	115.41	113.09	110.09	114.44	104.88	106.71	111.5	115.35	108.96	109.61	106.1	107.06	113.55	113.12	107.88	111.19	107.96	115.61	109.71	112.3	113.7	117.52	112.7	111.74	110.88	111.8	117.42	107.77	113.03	116.63	111.41	113.35	112.25	110.43	117.62	114.87	117.14	115.82	110.77
97.701	101.72	100.86	97.082	102.72	100.95	99.5	101.17	100.86	96.28	101.19	103.47	102.38	102.86	96.277	105.46	101.78	103.27	104.8	100.03	105.04	99.155	99.226	95.868	98.689	102.16	98.056	101.56	106.59	103.95	94.592	99.954	89.785	92.013	96.878	95.01	96.339	100.39	105.62	97.63	96.182	100.39	99.569	98.698	98.639	106.98	102.82	93.27	100.7	105.99
105.26	98.535	101.87	105.26	98.742	98.829	94.921	94.323	102.51	97.324	102.2	102.16	100.19	101.79	96.954	102.91	98.735	98.04	98.221	100.29	102.95	99.665	97.6	103.3	93.698	106.92	103.45	99.659	99.01	94.141	94.357	101.42	105.32	102.19	104.15	94.964	99.52	101.11	104.4	104.35	102.07	102.85	101.72	98.784	99.588	104.47	98.089	99.539	105.67	101.08
110.31	111.06	110.4	105.71	109.8	114.14	113.79	106.15	108.32	112.29	113.92	106.63	116.55	112.49	114.05	107.69	111.18	115.36	108.49	109.83	112.17	115.21	112.13	111.15	110.8	110.23	111.17	112.7	112.73	108.76	114.01	112.62	106.59	103.56	109.49	112.28	114.56	107.99	111.33	112.08	112.89	112.2	114.83	113.15	110.1	113.23	113.73	108.45	114.17	114.44
109.3	117.62	114.61	123.44	112.9	109.07	108.08	114.44	108.58	112.89	112.01	116.44	111.46	108.3	113.53	109.31	113.98	109.39	108.55	106.98	106.51	113.06	111.35	113.13	114.31	110.58	109.1	110.49	99.753	111.74	114.31	110.49	113.99	111.86	110.13	114.5	110.83	110.97	105.22	108.84	105.79	109.92	121.78	114.6	114.97	104.22	112.65	113.15	112.04	109.52
101.2	101	98.384	104.87	101.12	101.71	96.628	100.79	99.982	99.557	103.23	89.893	103.1	99.145	100.94	101.1	97.934	100.29	102.94	96.034	103.46	93.168	94.829	101.58	100.67	98.898	96.924	100.03	97.899	101.92	104.1	102.44	95.392	94.95	97.801	97.336	101.58	101.98	99.466	109.67	98.987	99.104	96.487	99.748	103.71	101.83	102.98	102.85	101.68	103.97
114.45	115.58	115.05	111.28	112.87	108.98	114.73	119.7	108.34	109.73	113.8	112.1	111.96	109.79	114.86	112.06	112.76	114.34	109	114.18	113.88	109.51	112.04	113.2	107.31	114.35	110.52	111.92	113.19	109.22	107.11	109.73	110.07	105.32	115.95	108.94	108.33	107.49	114.34	116.84	108.48	112.05	118.94	106.59	114.6	112.86	116.66	112.84	105.87	115.1
105.41	107.81	111.4	101.59	111.16	104.68	106.02	107.06	101.29	103.64	102.94	101.59	102.76	107.44	106.31	101.79	105.97	112.46	102.15	105.1	105.46	108.99	109.18	104.6	107.35	105.29	105.48	108.31	104.22	113.05	108.57	103.99	104.37	105.85	106.18	103.51	108.96	102.9	106.59	105.65	100.26	99.612	110.85	106.8	105.86	106.39	105.66	111.67	109.04	112.42
106.96	110.04	110.56	113.78	108.15	108.5	113.1	109.35	112.15	110.22	109.35	112.99	114.17	112.23	112.43	110.93	107.96	112.65	112.93	115.61	111.9	115.45	113.87	111.27	105.83	108.96	114.77	107.57	114.24	111.26	101.56	107.04	111.61	106.06	115.47	112.41	113.72	106.43	112.21	111.75	112.96	109.06	109.55	112.91	106.18	109.67	105.61	108.84	105.96	109.82
110.49	114.11	108.56	110.55	114.29	105.65	113.23	113.6	109.46	104.6	108.07	112.62	105.88	112.48	113.23	109.68	108.63	114.81	108.42	109.41	111.66	110.42	112.06	113.44	108.69	112.21	112.94	110.4	111.6	112.08	111.24	110.64	115.77	115.09	110.59	113.67	109.31	109.14	115.68	107.65	107.58	114.97	115.76	115.11	114.23	110.13	107.52	106.82	119.89	111.14
105.01	103.58	106.59	105.59	110.81	102.51	104.82	102.15	108.95	104.64	103.44	105.03	102.21	105.83	101.46	107.87	105.28	110.34	104.63	104.06	106.59	109.25	104.23	110.82	108.89	98.316	106.43	100.15	106.4	101.42	105.09	102.41	97.998	103.71	109.63	99.131	105.03	104.48	110.79	106.4	101.42	107.56	107.69	106.29	105.83	110.29	107.4	101.07	107.15	102.25
105.39	109.04	103.82	100.05	105.07	109.43	105.69	102.74	101.74	105	107.37	109.62	105.93	104	109.01	100.1	104.07	105.37	100.62	107.86	102.57	107.92	105.56	102.78	103.52	108.1	105.63	106.92	103.13	100.98	100.36	109.3	108.13	106.05	109.11	105.6	110.23	109.04	102.22	111.2	104.23	104.21	104.43	107.7	102.42	105.19	106.7	109.25	105.03	100.68
102.58	101.82	108.99	104.59	103.39	106.62	108.28	106.26	106.59	109.76	100.9	105.07	110.24	98.143	105.47	105.05	108.24	98.419	102.86	107.81	102.64	104.17	110.15	102.69	99.775	107.82	106.59	106.07	106.61	108.31	107.22	96.611	107.88	102.92	105.07	104.35	107.82	103.18	103.98	110.77	107.81	105.92	116.07	104.22	103.25	108.94	105.36	105.93	104.01	103.55
103.39	103.35	107	95.431	106.19	100.66	102.68	104.93	110.92	103.29	95.705	99.739	103.23	105.44	108.91	106.18	102.5	103.73	101.58	106.08	100.84	103.64	102.32	107.72	104.37	103.64	102.66	108.72	107.51	102.89	99.896	106.42	106.95	101.92	104.07	104.99	110.37	109.31	108.33	101.15	102.55	109.45	104.77	106.9	104.69	105.02	107.12	107.93	106.31	105.81
97.205	107.49	99.273	97.669	99.248	106.18	108.39	98.086	105.69	98.865	101.4	97.252	99.399	103.07	102.53	102.99	99.288	105.23	93.497	102.35	97.356	99.086	101.72	99.667	106.12	95.279	99.275	104.62	96.93	98.92	102.28	103.13	99.649	94.97	104.9	102.94	96.167	100.01	100.5	102.81	96.398	97.727	100.17	101.61	97.802	103.3	100.94	102.6	103.21	97.817
115.52	118.63	119.33	114.88	119.6	117.37	117.36	118.07	123.36	117.61	112.17	111.83	111.76	124.44	113.42	121.18	116.14	119.85	113.59	122.17	114.78	118.97	118.46	121.91	112.88	116.06	111.76	115.19	120.96	114.84	111.51	116.43	115.11	114.36	114.41	118.46	116.71	120.87	116.74	121.1	120.93	113.72	116.39	119.15	120.65	119.13	122.79	111.74	120.33	121.15
100.11	111.82	103.28	113.1	106.28	101.75	108.97	104.32	98.102	108.17	99.856	99.121	103.62	103.73	108.99	102.67	102.99	110.37	103.29	108.53	107.1	104.14	106.97	102.69	112.32	101.87	103.94	106.75	106.57	105.33	101.32	111.9	110.52	100.04	110.68	111.5	102.14	113.17	107.8	104.71	107.37	101.95	103.1	106.57	100.47	106.42	102.23	102.12	99.51	107.83
103.7	96.976	103.09	107.23	104.09	105.3	105.8	103.54	102.95	105.24	107.06	106.44	103.12	107.45	106.69	103.02	107.4	102.35	94.798	112.79	103.59	108.67	103.17	105.45	100.71	103.7	110.6	104.38	104.2	104.77	101.59	100.18	108.97	102.2	107.14	105.4	105.76	100.46	101.28	104.57	105.94	100.54	103.68	101.64	100.03	105.63	106.03	104.54	103.16	107.01
115.66	107.54	112.16	112.06	113.02	107.29	110.66	112.05	114.28	109.81	112.9	107.7	115.52	112.98	108.42	113.11	107.86	105.67	111.41	112.69	110.76	105.18	110.75	108.9	111.18	106.97	112.11	118.39	102.8	104.48	108.48	107.69	109.24	107.12	109.33	110.28	113.2	107.93	106.96	108.26	109.31	112.85	109.87	108.65	111.47	105.52	110.54	113.85	110.83	116.07
113.98	113.49	109.64	116.38	110.25	110.41	113.78	116.28	111.07	109.21	108.68	109.91	110.09	111.41	101.57	114.68	110.36	111.89	112.13	106.12	112.85	109.05	109.81	112.19	105.08	115.42	114.41	111.89	112.05	110.98	115.84	111.15	111.19	114.44	108.8	116.51	109.38	113.05	116.39	110.44	110.92	113.93	110.27	114.02	110.88	115.46	113.12	113.39	108.36	110.1
109.37	104.48	109.82	113.61	113.04	117.14	113.82	110.05	111.15	110.34	112.29	107.55	107.16	113.12	114.9	117.55	105.84	112.82	116.78	114.78	110.46	105.78	115.19	106.44	109.82	105.71	115.37	112.31	112.2	104.54	110.9	111.12	102.79	112.28	116.48	105.92	111.27	109.07	107.35	107.59	115.53	107.19	113.48	113.14	111.66	110.4	107.57	105.61	105.91	118.32
98.075	95.557	94.37	105.28	95.283	103.43	103.09	101.73	98.761	94.983	99.553	94.918	104.65	95.195	96.655	101.24	94.22	97.416	97.838	99.888	103.54	94.758	96.485	100.52	103.32	103.27	99.596	106.5	100.96	100.07	107.6	98.066	101.75	96.383	107.87	108.19	100.01	103.09	91.567	100.59	101.59	96.668	98.134	99.274	100.58	96.205	95.358	100.11	101.83	101.01
106.54	104.93	111.22	114.41	112.29	109.38	114.28	113.53	111.3	116.39	102.91	111	108.3	111.24	109.1	111.41	113.38	112.33	108.02	110.91	110.83	112.36	111.01	113.55	104.09	114.59	114.28	113.07	110.37	117.86	112.39	109.52	109.07	110.64	112.1	110.91	108.49	108.17	111.94	110.41	111.43	106.64	113.43	106.19	109.16	116.14	108.6	113.43	111.79	117.6
104.46	106.84	106.7	109.95	107.47	104.28	106.08	104.42	109	102.52	107.91	106.38	108.1	107.71	107.02	112.09	105.16	106.41	102.06	105.96	100.18	109.78	102.75	103.72	101.6	104.91	107.03	110.48	107.6	112.42	102.67	95.089	103.17	107.86	102.44	106.46	109.97	106.16	105.44	97.49	112.61	109.41	109.68	100.32	107.47	102.6	105.9	108.58	110.28	103.92
105.05	109.66	103.44	106.68	100.63	105.92	106.94	107.69	114.93	102.01	102.74	103.25	110.63	103.13	107.22	108.63	110.26	102.08	103.86	104.45	107.11	110.06	107.92	105.31	113.62	101.72	114.53	105.67	106.7	108.92	106.37	105.36	109.02	109.55	108.41	106.29	107.37	104.45	105.01	105.17	104.75	109.56	105	112.3	100.08	113.32	101.96	104.15	103.07	104.36
111.19	101.46	105.75	108.48	102.49	102.03	103.96	101.82	101.19	101.65	103.58	111.42	101.17	109.34	112.88	107.11	103.22	102.04	106.85	109.85	96.138	110.09	110	105.15	105.28	105.37	104.83	109.1	109.73	102.94	113.2	101.83	103.75	111.5	103.3	104.9	102.23	113.6	107.6	103.88	110.6	99.712	104.55	106.81	101.89	101.67	105.08	105.08	110.72	105.08
106.15	104.58	110.69	105.73	110.51	110.8	102.43	108.48	112.19	107.11	106.6	104.17	112.96	108.69	107.3	105.27	109.6	105.71	103.65	106.21	104.47	106.47	104.58	101.34	111.47	106.28	104.8	106.34	102.8	110.33	107.22	107.49	107	104.36	107.29	104.53	107.55	106.55	107.58	107.66	102.22	110.14	105.61	104.59	103.65	109.7	105.12	102.15	105.46	109.67
102.29	113.44	102.43	108.33	104.56	103.35	108.07	106.17	110.4	110.08	104.29	109.16	111.59	107.76	104.47	107.66	110.59	111.17	107.55	101.69	110.17	105.54	110	105.75	109.49	104.73	98.078	104.23	107.5	111.17	104.54	101.64	112.48	104.01	106.36	109.68	109.3	111.98	107.54	106.18	101.95	108.8	105.43	106.71	102.7	108.37	112.23	105.22	107.38	103.27
118.13	111.32	119.92	122.66	122.15	119.4	119.51	122.4	113.8	120.35	119.37	123	115.06	121.03	122.57	119.64	121.87	121.39	112.51	116.12	111.7	119.3	122.65	115.65	118.82	115.95	116.42	124.69	120.2	119.71	115.8	120.43	116.1	111.86	116.04	120.41	121.45	121.3	116.63	114.11	124.1	117.5	118.32	117.4	122.39	113.32	119.91	114.17	116.23	120.15
109.06	112.16	110.88	115.07	106.79	107.08	111.52	112.66	111.46	112.22	115.92	106.64	111.59	114.28	111.63	109.25	116.31	110.01	109.27	106.67	113.95	107.28	112.09	110.02	113.19	113.75	116.12	106.79	108.19	117.65	107.84	115.05	109	109.8	108	111.75	115.64	111.64	115.49	109.05	110.52	111.82	110.88	113.7	116.3	117.15	109.27	119.76	111.38	108.66
108.31	109.62	109.11	110.71	101.78	100.43	104.93	111.66	112.53	105.52	108.73	108.54	103.43	111.12	98.599	100.98	104.01	110	111.8	110.47	104.44	100.5	107.48	116.29	109.2	110.83	103.61	105.54	111.34	103.27	107.8	107.43	111	110.44	106.54	106.2	111.89	104.47	102.17	105.87	109.4	103.56	107.39	103.59	108.08	109.84	107.79	103.39	106.55	107.33
106.55	106.36	109.93	108.43	101.87	110.06	107.05	107.89	108.35	108.64	109.69	103.13	106.65	101.55	106.29	106.89	99.261	106.93	113.12	101.25	107.69	95.257	108.32	99.995	103.36	105.21	103.65	107.45	103.37	100.11	103.6	104.73	105.36	102.87	104.91	106.96	109.11	105.84	108.33	106.78	109.33	113.44	115.57	106.35	105.31	108.14	107.61	106.11	103.63	106.61
107.51	106.62	106.43	109.07	104.32	103.52	107.1	109.4	109.86	105.19	102.97	112.91	104.08	107.61	106.79	106.69	102.1	116.17	105.57	99.377	107.16	109.43	101.98	108.15	106.05	102.79	110.5	99.545	107.32	106.4	106.64	110.81	103.94	99.703	101.73	108.49	108.37	102.9	103	104.52	105.96	105.86	104.29	106.11	99.941	107.25	106	102.73	100.6	102.52
116.42	112.1	111.73	112.32	112.45	114.76	115.59	114.44	109.86	110.84	106.98	96.372	106.88	113.97	118.48	112.02	108.77	115.54	106.67	106.66	111.13	109.23	109.77	114.78	115.2	106	108.31	107.58	105.9	116.61	113.08	112.92	112.9	112.66	107.66	109.25	112.06	116.8	108.68	118.23	103.71	111.42	109.37	111.59	111.39	109.83	121.16	102.18	110.45	102.41
105.15	100.16	99.98	107.63	99.211	104.4	95.94	99.721	106.81	102.66	101.8	96.502	106.18	98.941	99.253	105.5	100.24	99.559	96.074	100.11	103.66	99.53	100.71	95.438	106.52	101.42	102.14	93.075	100.43	100.48	100.47	103.46	104.82	108.04	95.662	101.03	98.029	98.174	101.69	91.148	101.85	101.42	103.81	102.39	108.96	100.22	99.26	100.18	96.421	100.56
109.16	116.43	106.05	106.22	111.03	112.43	112.14	112.36	115.17	112.28	109.92	109.86	110.59	110.13	111.25	110.6	109.14	109.8	110.5	111.81	108.58	107.87	109.18	111.22	105	111.41	120.83	110.71	109.36	109.46	109.95	116.72	113.32	110.13	113.72	109.12	109.84	111.72	117.76	114.39	115.93	108.55	113.02	103.72	107.57	116	112.99	114.51	105.1	111.35
106.24	116.45	109.23	112.76	116.59	114.57	106.85	110.36	112.48	117.46	110.14	108.8	118.61	118.19	116.78	117.14	108.54	107.98	111	116.73	115.35	112.17	111.1	108.04	115.99	112.27	111.23	115.7	106.43	112.25	116.99	114.74	109.3	108.39	111	105.98	117.97	106.42	111.4	112.72	118.05	110.99	112.29	114	110.77	108.38	106.5	114.36	110.07	112.42
100.92	102.37	98.319	93.294	94.652	100.53	105.82	98.684	100.35	97.22	98.092	102.76	95.405	99.554	100.43	103.8	95.054	104.86	103.96	98.829	99.776	99.371	103.92	99.774	102.4	95.628	94.343	103.07	106.83	96.967	98.291	99.458	98.975	94.577	95.755	93.586	104.47	102.21	93.602	106.89	104.73	104.36	98.953	105	97.976	99.208	101.2	102.14	98.12	97.942
96.697	104.16	101.49	103.25	104.54	103.7	108.95	104.77	101.4	108.66	102.63	102.49	103.8	99.517	105.37	99.89	103.07	101.84	94.842	103.07	93.477	101.36	107.73	97.051	99.506	104.77	98.039	97.313	98.368	109.14	99.389	101.82	97.135	99.442	102.67	99.425	102.82	99.949	102.38	101.3	103.93	99.548	96.946	101.66	100.02	99.823	96.378	99.851	102.34	102.09
100.12	106.9	102.5	102.76	113.71	103.64	104.06	104.99	103.16	105.2	111.04	97.97	104.06	103.09	107.18	103.18	97.239	103.3	104.85	102.61	104.49	108.19	102.84	107.56	99.517	97.818	105.94	108.62	102.51	106.17	106.14	105.33	104.89	107.37	103.24	102.09	98.461	109.3	103.85	106.69	102.87	105.21	109.9	104.43	96.523	103.71	109.38	98.47	95.942	103.59
102.3	101.4	102.25	105	102.64	108.31	100.76	104.85	108	106.31	102.84	103.71	96.278	104.19	103.53	99.804	105.88	100.77	101.09	109.17	103.15	104.01	101.33	110.31	113.28	105.54	108.82	102.68	106.59	103.73	103.91	99.599	108.61	107.39	104.37	110.01	103.64	100.41	109.44	107.8	101.4	99.648	96.821	102.65	106.54	98.706	103.3	107.57	102.73	104.59
109.7	112.91	112.8	114.05	107.52	109.6	112.05	116.33	107.64	111.85	106.35	108.98	108.64	106.47	109.96	113.36	105.21	111.87	110.59	113.91	108.54	106.54	109.68	115.24	110.69	106.26	106.66	113.78	117.07	110.75	109.6	108.15	110.95	111.6	104.11	113.01	107.1	113.77	108.48	113.56	113.69	110.18	110.12	112.51	114.51	107.69	109.21	114.76	111.41	112.1
102.86	107.56	112.43	106.78	103.87	105.37	106.46	106.91	106.73	114.09	107.79	100.56	105.79	102.12	107.46	107.3	101.7	98.161	107.3	106.42	101.65	105.67	107.69	106.5	106.61	103.82	106.4	101.21	100.24	101.68	101.5	108.77	104.16	105.08	103.97	102.68	104.24	107.35	108.08	109.4	104.83	100.31	107.91	104.47	106.79	108.38	101.21	107.85	107.24	103.84
107.08	103.49	104.71	107.25	111.02	103.93	111.78	101.57	102.12	102.9	100.97	100.25	100.38	103.61	97.728	107.32	99.279	104.84	106.74	104.45	107.79	102.96	105.08	102.11	102.52	110.17	105.45	108.85	110.25	103.02	112.01	103.61	104.59	106.9	105.5	106.54	105.38	101.03	109.75	102.88	105.62	99.437	102.13	103.93	103.95	104.8	106.43	109.83	107.89	103.14
95.696	98.434	104.52	104.19	103.42	97.951	103.21	96.077	105.19	102.57	98.899	106.66	95.044	99.784	97.837	100.33	100.85	99.815	96.684	101.28	97.655	97.999	96.078	97.066	100.65	94.84	102.21	96.151	94.388	98.869	103.7	97.452	95.819	105.04	98.437	103.72	106.21	98.96	103.98	103.17	98.082	94.941	99.509	104.3	99.554	94.976	103.41	99.464	95.207	102.37
112.28	106.53	103.54	103.05	102.57	111.11	98.933	104.44	108.76	99.618	106.01	104.9	102.49	108.92	106.29	102.88	104.49	109.05	105.82	103.81	103.91	100.48	111.67	103.19	108.68	102.46	112.35	112.7	104.18	106.95	107.35	100.96	104.42	104.56	107.36	106.5	106.66	106.02	106.07	102.81	101.65	102.43	105.9	105	101.97	112.42	105.7	104.94	112.53	109.37
110.66	104.9	112.51	109.2	105.96	107.19	102.22	103.32	104.72	107.27	107.79	111.55	101.66	102.28	108.95	108.77	111.41	98.285	106.52	109.58	108.17	105.86	109.66	108.12	106.74	104.83	99.268	107.3	103.95	101.62	104.4	110.22	104.69	101.7	108.72	111.63	110.98	109.15	105.76	101.12	115.46	105.22	102.98	103.05	106.89	106.8	100.21	108.07	107.47	108.66
102.98	95.823	110.09	96.527	99.982	104.78	112.98	102.44	105.3	104.92	105.62	108.99	98.034	103.76	100.79	105.07	102.21	108.19	106.76	101.96	99.797	104.42	105.71	98.496	105.18	101.58	98.44	95.405	109.48	103.77	103.63	100.78	105.87	105.2	97.773	103.62	99.273	105.01	104.33	112.04	105.92	101.05	105.49	115.1	104.08	105.1	103.2	101.25	105.67	99.286
105.76	106.62	105.46	103.18	104.85	104.5	114.16	103.31	103.44	103.78	106.3	106.48	104.68	103.36	105.22	109.28	107.65	104.91	107.33	106.09	106.02	103.14	110.08	103.91	99.684	98.907	104.16	106.85	106.26	109.12	107.29	100.55	114.08	110.59	105.16	107.13	104.54	98.907	110.46	101.74	107.19	106.18	96.806	103.43	101.25	105.05	104.68	106.53	103.8	112.21
99.467	107.02	106.53	109.4	103.23	105.74	106.24	100.72	104.16	107.58	105.44	101.27	107.94	109.74	102.82	104.94	110.58	101	97.595	99.826	106.18	99.361	102.94	106	105.25	104.82	103.95	103.16	106.66	103.46	107.48	104.25	104.18	104.87	108.04	101.37	108.41	108.23	102.27	108.38	102.16	105.18	103.19	106.55	108.89	107.51	106.89	104.11	104.11	105.15
104.87	101.7	102.33	103.33	100.34	101.05	108.11	108.54	102.32	108.39	110.85	106.87	107.86	111.34	108.61	108.99	111.79	105.19	110.78	105.75	110.9	107.06	104.85	104.94	107.67	108.42	108.65	106.18	106.4	97.705	108.44	106.95	111.99	105.34	113.12	109.46	109.65	102.41	111.26	110.79	106.29	102.17	109.23	107.9	109.15	105.97	111.94	106.37	107.16	103.85
114.65	111.02	113.73	117.76	117.32	115.62	105.64	107.33	117.71	115.05	109.12	115.44	113.37	106.92	111.94	109.89	110.66	109.47	109.05	108.92	115.06	108.04	108.58	115.69	112.86	110.91	107.03	111.68	108.02	112.88	117.09	106.33	112.39	106.26	109.48	117.72	115.08	108.7	106.04	108.69	112.15	108.97	107.92	109.82	111.78	104.94	113.31	117.14	107.34	108.99
111.62	105.55	100.44	101.96	104.1	104.83	106.72	103.85	98.904	102.59	102.79	102.15	106.47	106	106.27	109.87	108.2	98.877	105.82	105.89	102.35	107.01	107.05	103.42	103.39	106.4	106.56	106	108.6	105.89	106.17	105.26	98.146	102.62	99.907	104.47	103.73	101.61	106.06	109.31	109.3	106.38	109.55	111.76	109.58	106.42	104.45	110.62	102.47	106.84
102.93	107.96	101.73	102.76	108.41	104.57	101.35	105.67	106.12	107.23	102.77	105.4	108.72	104.79	103.06	103.56	107	103.93	104.12	100.97	101.49	105.21	105.61	105	102.51	100.55	99.121	101.16	95.999	108.51	104.66	111.78	108.83	99.958	105.41	103.39	105.85	98.587	102.47	104.1	108.74	105.12	100.34	103	107.36	99.677	108.02	106.57	101.16	106.8
109.37	105.4	110.87	113.86	113.21	107.57	110.1	108.72	110.64	113.21	106.74	115.69	114.86	108.94	108.31	116.22	112.77	110.03	109.37	107.8	109.4	108.03	111.24	110.56	105.78	114.48	109.78	111.04	108.93	109.22	107.92	109.73	115.32	116.96	110.6	117.28	109.25	114.05	107.31	110.13	114.73	105.49	113.77	113.11	116.15	109.23	114.59	113	111.43	108.67
108.24	104.34	105.46	107.57	107.24	101.96	110.28	102.84	108.19	106.26	98.117	98.587	106.59	109.53	100.73	106.05	106.62	101.85	110.83	104.1	109.52	103.34	106.53	104.2	102.86	103.72	100.91	110.8	108.69	108.88	108.55	100.75	107.31	101.36	108.21	112.02	105.13	101.62	108.35	107.97	107.29	102.81	106.1	107.18	101.78	93.463	114.39	101.43	103.92	106.75
107.97	111.2	112.33	109.94	102.63	117.67	110.87	109.19	110.8	113.45	114.28	107.74	103.6	115.98	109.19	108.8	112.2	109.58	104.95	112.99	110.35	111.6	111.66	104.81	112.99	113.56	110.26	113.51	113.21	113.55	105.64	108.43	113.49	110.38	109.29	110.11	113.7	112.19	111.23	104.34	110.68	114.59	105.66	108.28	105.39	109.16	114.22	113.64	111.08	111.58
105.03	102.44	108.45	104.41	108.81	101.27	105	110.4	107.98	107.5	97.061	99.43	111.84	106.73	106.57	103.7	107.65	108.28	104.62	108.82	107.79	106.86	100.15	111.71	109.1	100.63	112.3	104.03	104.69	106.22	101.8	100.62	105.83	104.67	102.78	107.28	100.37	105.56	103.7	108.23	107.34	111.63	105.62	105.52	114.94	109.49	110.41	108.67	106.6	106.18
115.63	102.94	106.51	113.94	114.22	109.52	106.22	112.91	109.13	106.09	110.57	111.16	101.71	108.76	114.1	108.28	116.58	111.25	108.33	119.13	113.36	111.53	112.62	114.36	108.08	102.99	103.57	115.68	115.09	114.53	107.63	113.77	113.25	110.2	107.95	112.75	108.05	113.13	116.45	112.77	109.42	112.84	111.47	113.09	117.16	115.4	107.15	108.45	106.31	109.28
97.627	101.01	98.073	103.42	99.806	98.223	100.96	98.23	93.856	96.655	103.01	96.941	91.547	102.93	96.545	91.008	106.2	100.51	95.572	96.571	100.1	101.51	96.763	100.47	102.1	103.41	106.28	100.04	94.914	98.097	102.42	101.76	99.105	97.563	101.9	100.28	101.35	95.961	102.18	97.552	96.529	103.16	96.938	98.855	93.976	101.79	99.763	99.971	103.81	101.02
101.81	107.84	103.69	109.03	105.82	108.41	104.09	101.29	103.25	106.11	104.03	106.68	106.31	103.75	108.91	98.611	103.44	103.81	106.79	108.24	111.08	99.475	111.39	106.81	107.55	109.49	107.87	106.71	107.45	101.44	107.56	107.8	108.74	107.04	101.24	104.02	111.95	107.13	108.86	108.14	109.92	108.46	105.73	107.57	107.88	105.58	105.3	109	98.278	109.75
105.33	114.97	119.42	114.07	107.71	113.98	110.35	112.32	109.33	114.32	110.39	109.44	104.64	122.97	111.14	111.57	113.85	111.03	114.02	112.09	103.87	106.2	114.3	115.3	111.36	116.47	109	109.25	110.49	105.79	115.97	112.25	112.69	116.06	107.7	110.67	110.27	114.71	111.25	103.36	114.94	113.19	108.42	111.07	115.35	112.07	112	113.12	107.8	109.38
101.58	108.52	101.64	111.29	107.58	100.08	105.19	100.73	110.27	104.47	109.75	104.93	107.3	100.47	108.56	102.18	106.55	104.59	109.23	103.69	108.47	104.29	106.88	111.6	107.21	104.44	104.16	103.76	103.56	105.89	109.72	109.69	100.2	106.57	112.37	113.85	103.57	108.17	110.49	105.28	99.479	104.87	109.43	104.83	110.64	105.26	105.2	109.24	100.36	109.46
101.58	116.37	104.15	102.62	106.89	108.68	111.22	98.279	104.59	112.82	100.95	104.91	105.57	110.08	112.09	107.34	97.928	105.01	105.79	106.83	99.882	106.49	100.11	106.4	108.57	103.45	109.25	109.51	111.57	109.21	101.09	103.25	111.61	109.01	111.9	109.51	104.84	100.97	106.86	100.76	108.33	111.6	103.21	107.59	103.51	106.44	106.65	105.5	110.39	104.84
111.15	111.4	112.76	109.49	112.93	113.16	111.47	107.35	109.17	113.58	110.44	104.46	110.54	104.8	110.2	106.93	110.4	117.67	112.01	105.65	105.42	109.15	108.55	111.1	110.92	107.75	105.09	109.94	107.06	105.97	107.27	108.97	107.64	106.86	112.38	109.58	116.55	113.24	115.39	109.79	110.37	106	118.19	111.8	113.51	114.64	108.51	107.91	111.1	107.67
100.3	98.662	103.02	97.692	100.6	102.09	101.26	101.64	95.013	101.84	99.719	108.98	101.98	103.72	103.67	102.81	100.04	108.5	98.49	102.76	108.18	101.65	101.24	101.92	97.849	95.873	100.63	101.43	103.81	102.71	100.28	104.03	104.8	99.997	101.39	105.66	105.56	99.546	99.817	98.805	102.13	98.102	103.69	103.22	96.7	101.19	104.96	93.696	101.85	101.05
113.64	113.04	105.11	103.95	109.28	105.78	110.36	109.54	104.73	102.97	107.36	105.57	109.32	105.41	112.66	104.78	99.07	104.33	99.627	108.74	100.78	111.9	107.1	103.64	113.75	103.8	101.44	105.35	112.72	105.46	103.48	109.15	103.8	102.97	108.04	105.71	100.54	106.73	105.78	108.57	112.33	102.43	108.03	106.35	105.77	105.51	103.78	112.09	112.29	111.6
103.2	98.67	105.47	108.56	106.35	102.08	106.6	107.72	107.85	105.36	109.93	104.79	107.65	112.03	100.68	103.68	106.5	108.07	107.4	100.15	100.34	100.35	102.58	104.59	108.08	101.4	102.2	113.8	102.2	109.14	103.19	103.09	105.01	108.42	103.28	106.02	108.57	113.13	104.38	99.3	108.59	105.01	103.87	109.23	108.37	105.73	102.02	100.91	103.46	112.41
102.06	107.89	106.41	103.28	104.35	101.31	104.09	101.48	108.85	101.45	111.81	104.99	103.52	103.23	101.04	103.05	102.49	106.03	105.81	104.44	106.1	107.16	99.199	109.2	98.105	103.79	104.21	110.19	103.93	105.3	106.21	109.07	111.31	110.26	108	108.51	106.71	101.61	100.76	106.22	107.96	104.65	104.23	106.08	105.58	102.07	106.76	101.59	110.52	105.2
107.37	97.738	108.35	99.485	107.93	107.75	100.66	102.7	106.9	106.75	104.38	104.21	104.88	101.61	109.48	99.849	104.35	104.43	108.36	100.18	110.23	100.79	106.7	105.5	106.67	101.28	114.34	104.46	111.48	104.97	97.964	114.29	102.93	100.35	107.97	99.73	105.66	97.247	105.94	103.14	102.38	102.43	101.76	103.98	99.996	111.26	101.58	109.64	102.45	106.21
107.35	100.32	103.74	101.21	103.84	108.15	110.84	108.61	104.53	107.1	102.85	102.82	109.69	110.78	105.91	106.99	105.16	108.71	105	108.96	111.26	105.46	108.85	106.49	109.19	99.093	110.29	113.33	106.19	106.5	107.97	112.16	101.87	106.41	105.76	108.19	110.46	105.52	108.25	106.05	105.41	106.59	109.47	114.11	102.71	105.19	100.51	107.42	106.45	101.46
103.13	105.57	102.72	100.84	108.34	103.77	98.233	99.344	101.4	105.68	104.49	104.75	100.17	105.73	100.81	95.959	105.92	107.49	105.12	100.03	101.98	106.41	106.66	101.9	102.68	101.55	102.89	102.55	104.09	107.27	105.67	99.872	105.63	110.53	102.33	103.2	103.84	108.16	101.99	106.53	102.45	103.07	100.5	112.43	101.63	103.81	103.78	105.77	106.41	99.854
105.28	104.8	117.66	111.83	110.19	116.15	116.91	109.18	105.21	112.7	100.82	106.3	107.02	100.84	117.87	109.27	108.22	108.82	105.92	107.34	113.72	114.77	110.27	114.25	108.74	112.26	113.68	109.98	116.04	109.53	114.08	110.59	104.67	112.81	112.89	114.89	110.59	113.62	117.09	109.24	109.61	107.01	112.91	112.54	111.32	114.52	114.34	105.35	108.2	116.81
105.93	105.6	110.18	103.09	103.25	106.27	105.97	103.04	102.1	107.06	116.44	102.99	106.08	104.3	106.47	105.16	104.25	107.28	99.677	105.8	108.03	107.53	104.31	106.48	105.76	101.71	106.77	105.1	105.72	109.04	108.93	105.79	106.45	106.13	104.23	109.64	102.42	100.87	105.6	100.99	107.79	107.05	108.58	107.56	108.9	106.12	104.94	104.06	105.55	107.32
108.76	105.95	105.12	103.13	110.5	98.686	109.5	113.05	105.53	105.88	109.78	105.49	106.38	104.53	103.93	110.43	109.82	115.87	98.937	113.82	104.15	106.16	102.65	103.89	107.65	102.74	113.95	102.9	106.95	109.28	104.62	106.8	107.21	106.5	108.85	106.82	102.19	99.015	111.16	106.14	99.283	109.85	101.24	110.23	101.59	100.34	104.17	107.67	104.18	112.45
109.95	105.8	107.2	108.75	111.85	111.16	109.86	105.23	101.61	105.01	100.96	108.49	98.998	99.985	104.95	104.19	106.56	103.78	108.27	107.11	101.65	108.32	99.48	100.77	99.532	103.19	109.98	107.55	105.63	114.06	101.25	108.93	106.15	100.12	107.11	103.63	109.93	104.53	105.77	104.99	107.22	103	102.56	110.23	105.77	108.43	106.06	105.78	106.94	107.88
108.65	99.149	107.07	105.71	104.29	101.61	103.75	109.32	102.85	106.79	105.14	110.79	106.86	102.76	111.54	106.92	103.63	103.82	100.3	107.13	105.43	102.56	99.387	109.05	111.38	107.29	103.26	105.38	104.47	102.02	105.04	102.94	107.94	99.808	104.93	111.35	110.37	107.21	105.51	103.01	100.41	99.652	108.17	108.61	99.211	105.55	104.9	104.08	110.5	112.49
107.97	110	100.46	103.64	104.52	107.45	96.231	100.96	100.38	105.43	107.31	104.58	106.05	97.328	98.783	103.1	106.27	101.97	100.44	105	98.535	103.45	106.4	105.19	102.88	103.18	100.32	99.119	105.54	103.87	106.42	107.76	103.24	103.52	99.351	100.22	105.77	107.03	105.84	106.41	106.41	102.89	105.3	104.38	104.1	101.72	103.27	101.51	109.06	109.46
103.24	105.55	92.962	102.12	107.79	96.531	107.03	102.85	92.658	95.911	100.29	98.016	95.093	95.942	103.34	100.05	102.71	96.09	98.823	101.9	100.79	98.465	97.929	100.66	96.606	108.45	104.28	100.12	100.61	103.18	100.66	99.51	97.658	91.892	96.447	100.69	96.28	105.5	89.926	106.48	104.83	100.06	101.57	99.293	98.283	95.37	106.9	96.052	102.45	98.354
110.8	110.26	107.62	113.39	112.83	114.5	113.07	114.76	116.96	111.71	113.16	110.92	108.41	105.1	117.6	101.54	116.92	112	103.52	116	106.66	110.45	105.92	114.45	111.6	106.85	117.91	114.75	113.03	116.42	110.51	117.14	114.59	116.59	106.57	114.77	112.7	102.75	110.92	118.3	111.11	115.13	115.67	115.95	118.29	116.44	111.41	112.4	114.04	116.49
110.96	106.34	108.43	111.42	104.31	107.89	109.53	103.56	101.55	104.55	112.04	111.2	103.49	108.2	111.61	102.91	106.77	104.38	106.48	103.38	105.19	109.4	102.44	106.71	101.94	107.6	106.08	109.44	110.34	105.78	97.126	106.73	110.88	108.06	106.88	102.96	110.65	108.53	104.2	105.92	113.85	108.72	105.93	103.74	103.06	107.78	103.63	108.41	107.88	101.11
107.8	97.876	106.93	106.14	99.919	105.3	96.436	105.19	106.42	106.14	108.71	104.87	105.62	109.79	104.45	106.55	102.5	101.03	101.98	112.05	100.95	104.32	103.79	101.41	105.99	103.64	100.02	110.14	107.47	102.94	106.23	103.61	105.35	103.13	106.97	102.73	108.31	106.2	106.67	101.85	98.026	105.84	106.47	109.27	101.66	111.75	109.94	106.14	105.05	100.64
115.39	97.023	106.69	105.46	104.87	98.54	101.15	101.96	105.81	104.1	102.6	105.22	100.41	100.75	107.06	105.03	97.452	114.97	109.74	115.09	101.35	102.59	102.5	100.78	105.83	102.78	107.56	100.71	100.63	104.09	101.22	103.19	108.66	106.45	101.33	102.93	106.43	110.16	104.29	103.66	93.991	107.66	103.47	101.2	106.45	107.45	99.194	99.2	104.73	103.01
110.77	107.71	108.28	112.03	112.12	111.22	112.41	109.96	118.29	112.39	115.96	110.67	113.47	110.21	110.68	109	105.75	106.88	111.71	112.32	111.92	118.45	105.31	109.23	113.72	106.69	114.64	109.29	107.48	109.68	107.25	113.92	110.38	110.27	114.71	113.51	111.84	112.6	112.11	110.48	110.76	111.61	109.5	111.99	104.18	111.47	108.67	114.72	114.83	112.57
110.28	110.87	102.19	100.51	102.72	101.19	106.48	102.53	105.41	105.15	106.88	107.14	100.3	100.07	102.15	102.3	106.18	108.93	98.305	107.42	102.75	103.77	104.54	106.15	102.34	110.35	105.81	110.23	109.25	113.95	106.93	106.28	104.42	101.98	107.76	99.004	107.47	111.5	104.26	104.32	105.46	102.98	105.31	113.42	99.769	107.2	106.59	94.956	107.16	101.7
96.394	95.191	104.76	99.355	104.16	102.75	97.388	93.316	96.201	108.13	95.815	96.872	99.549	97.281	102.6	100.7	99.529	94.934	101.41	98.281	100.43	97.495	105.67	97.948	95.447	107.33	98.531	104.41	97.123	102.13	100.05	93.108	92.241	101.01	100.97	97.819	104.74	99.483	104.04	103.36	97.541	107.9	100.77	104.31	96.214	96.257	103.74	103.07	104.16	97.74
113.57	113.41	113.21	111.51	118.28	114.44	106.68	113.8	108.63	114.11	108.65	113.44	112.25	116.71	106.33	114	122.58	116.54	116.91	108.99	109.77	109.93	111.63	114.45	113.58	116.71	114.01	109.98	118.75	111.4	117.72	109.04	111.73	116.85	115.46	104.62	107.09	114.35	118.32	112.59	108.34	113.18	106.08	112.51	109.79	116.27	114.4	114.03	103.16	107.34
111.42	103.38	115.36	105.54	103.47	107.93	102.1	106	109.62	111.83	104.56	109.09	105.51	102.54	110.63	102.76	107.39	107	109.94	106.82	109.03	104.9	108.6	108.66	106.3	103.49	104.9	104.05	104.77	105.93	103.82	106.18	105.96	107.51	108.62	110.58	110.47	104.07	105.95	104.85	109.61	103.37	107.29	107.11	105.01	109.04	99.253	111.47	104.14	104.91
103.97	106.47	107.69	105.17	107.74	104.5	102.46	110.23	103.2	111.06	102.64	106.47	107.29	103.32	109.12	109.96	107.93	109.27	104.94	106.29	109.24	112.19	107.74	102.08	101.53	102.63	115.03	111.75	109.67	106.84	102.75	105.14	107.34	110.7	112.64	108.79	108.16	102.3	109.93	109.34	103.64	117.08	103.11	105.64	106.38	108.57	112.5	109.31	113.28	103.85
107.62	104.83	101.97	108.19	110.99	104.38	104.85	101.82	107.35	112.22	102.34	96.455	105.21	101.83	107.99	102.69	108.25	104.58	105.23	105.2	106.72	106.45	99.547	109.27	98.257	103.08	103	109.02	100.87	104.53	105.92	102.02	104.07	104.55	102.24	109.98	106.11	100.53	101.46	100.15	101.8	99.256	100.89	98.58	99.519	111.02	106.12	108.93	104.55	101.94
104.92	110.69	110.01	106.86	116.56	112.96	110.61	111.71	112.32	116.2	114.57	113.65	109.36	113.2	112.34	110.57	113.78	117.44	107.76	108.5	111.91	110.73	112.16	112.64	111.96	111.94	111.59	114.86	110.34	108.86	113.46	110.11	111.29	109.79	112.72	116.71	111.38	114.51	112.82	112.74	113.77	113.12	119.27	110.61	110.11	102.15	113.25	118.44	113.34	113.34
104.83	107.25	100.91	106.67	106.62	106.7	108.6	100.6	102.8	112.19	110.97	108.84	104.96	104.02	103.23	102.62	104.76	104.56	104.98	109.17	112.37	105.71	105.81	108.76	104.54	104.5	109.78	112.39	112.16	105.6	106.94	103.13	107.66	104.03	103.44	113.29	107.58	108.01	105.98	103.71	105.92	103.12	106.71	105.06	104.44	109.23	103	102.08	104.22	105.52
112.27	111.82	106.05	115.65	109.81	114.79	111.13	111.24	109.74	115.62	108.52	116.62	110.93	114.26	108.65	109.99	111.46	117.42	108.34	109.82	115.25	113.15	109.34	113.38	109.28	117.18	113.2	112.18	113.7	117.99	117.38	120.19	113.44	113.84	114.11	112.89	109.13	117.42	115.6	111.56	112.36	107.71	103.02	112.99	109.3	115.4	115.43	108.97	114.02	107.2
108.28	110.15	108.51	113.21	110.39	106.63	109.84	107.88	115.59	112.53	107.08	107.67	106.6	109.15	114.72	98.236	111.2	116.89	109.24	110.52	114.72	114.83	111.58	104.94	105.38	109.95	107.51	110.58	110.75	104.34	111.06	109.35	107.66	113.87	113.95	112.83	110.92	110.14	114.54	116	108.42	110.4	104.32	109.93	107.36	111.7	101.21	108.69	113.49	108.15
103.4	105.84	110.83	104.9	101.62	103.06	105.64	106.18	107.19	104.18	105.9	108.08	106.01	105.67	109.41	103.82	108.46	107.3	110.39	104.33	112.53	104.65	109.08	104.2	106.24	98.626	111.27	104.78	106.49	102.19	102.33	109.54	113.74	104.41	104.44	106.37	100.3	108.33	102.91	103.42	111.04	108.36	109.09	104.01	102.34	108.55	102.27	104.63	110.84	115.37
107.16	99.993	106.1	100.01	106.31	104.51	109.7	104.78	103.61	104.67	112.16	107.15	104.44	110.52	111.83	96.883	100.21	102.31	105.62	105.19	104.08	99.846	108.82	106.69	113.66	111.25	107.04	112.52	110.03	104.02	105.92	102.47	107.15	105.08	99.31	107.55	104.1	104.33	109.47	105.63	106.51	112.16	107.94	103.98	104.73	104.76	105.68	106.1	104.8	103.82
104.39	105.47	103.96	107.27	108.3	102.65	113.9	110.29	107	103.28	107.77	108.65	104.63	108.24	106.83	104.96	105.14	110.71	102.14	105.02	109.96	105.46	107.12	108.17	103.24	109.09	108.67	105.71	107.23	104.66	106.73	99.495	103.72	104.32	109.57	105.53	106.53	104.68	110.07	109.03	105.08	108.43	102.88	102.35	107.99	109.07	107.61	109.34	113.35	111.8
96.604	102.47	93.271	99.2	97.083	101.28	98.674	96.678	98.853	94.478	109.66	98.061	98.596	97.722	95.07	101.41	98.73	101.08	101.66	98.04	98.985	100.35	101.11	99.169	100.54	93.821	101.75	97.761	98.549	97.214	102.59	98.491	95.805	99.622	98.254	101.89	98.839	94.512	98.901	100.23	98.25	104.45	101.75	97.702	96.075	99.93	97.782	101.57	103.61	98.599
119.77	109.68	112.51	112.32	111.71	117.89	115.48	118.93	115.03	108.14	111.22	113.77	106.8	108.36	112.87	114.07	114.71	108.25	110.83	118.81	111.84	109.68	110.04	108.83	111.67	117.19	110.38	112.22	113.98	112.62	109.13	103.74	110.67	111.11	117.24	114.88	115.23	108.68	113.07	113.23	114.63	110.55	114.48	108.73	105.84	109.11	107.79	113.22	115.11	109.88
95.764	94.361	101.45	101.21	100.27	99.246	109.28	93.444	94.799	104.18	101.31	96.937	94.907	103.76	95.118	99.389	95.858	103.5	103.52	98.001	103.35	94.348	98.228	99.659	103.01	107.77	99.936	108.38	96.158	108.63	96.549	109.71	95.028	102.62	96.605	95.603	90.079	104.6	98.121	100.97	102.2	98.228	94.331	100.64	99.227	94.74	107.83	100.18	99.547	95.528
105.68	108	102.65	108.2	110.21	110.66	103.04	105.51	106	107.25	110.39	111.13	106.86	106.14	109.43	107.25	103.04	108.29	110.42	104.98	112.8	105.8	107.41	98.635	103.41	106.8	108.89	109.19	105.08	107.16	109.16	103.68	103.64	109.52	102.41	105.78	105.83	103.08	106.32	106.51	99.504	105.7	106.21	109.95	106.24	104.29	107	103.2	103.68	108.55
104.13	105.58	103.42	106.19	103.21	100.6	105.23	105.33	105.92	105.63	109.12	107.37	104.08	103.93	106.78	106.73	109.02	106.33	102.74	110.24	105.41	105.97	103.86	100.5	108.62	103.63	98.252	101.28	97.423	107.16	104.1	102.55	107.76	107.65	103.31	109.6	113.54	107.25	106.93	106.36	104.9	104.24	106.04	107.85	107.88	104.82	113.67	107.7	99.846	113.87
101.81	103.11	101.56	105.92	103.47	113.59	102.7	99.21	109.17	106.65	104.69	106.88	106.08	101.57	102.99	109.46	103.58	100.33	110.74	101.79	101.49	105.5	105.75	103.12	101.42	104.34	100.07	101.07	110.45	101.82	104.48	106.04	106.26	104.98	103.32	103.31	107.09	109.05	102.46	104.01	111.53	105.09	106.17	107.15	103.95	103.77	106.42	103.86	110.78	113.09
108.96	108	103.33	106.26	104.62	105.1	99.681	104.65	106.63	100.97	106.57	108.58	107.8	102.08	110.6	116.24	105.22	99.66	111.81	112.64	110.06	102.24	105.9	101.09	108.8	107.56	103.33	107.35	108.47	101.64	111.87	113.97	100.67	103.26	103.73	104.28	104.09	105.98	104.76	99.529	114.36	99.325	106.26	107.33	102.09	108.54	106.27	105.71	109.22	110.11
116.36	108.37	112.24	108.97	115.37	112.1	116.55	114.23	108.99	112.62	104.68	110.8	109.46	119.51	113.86	113.87	105.45	113.38	111.6	114.2	109.98	113.65	110.52	110.97	108.65	112.19	117.76	107.36	107.69	109.43	108.64	105.67	115.11	111.24	111.22	113.72	114.51	106.56	109.57	117.48	116.79	107.29	114.01	119.79	119.54	109.4	111.54	111.48	113.02	116.9
95.612	100.7	93.417	95.702	98.552	104.18	101.79	105.06	96.814	96.395	99.719	101.85	96.774	105.23	95.2	98.681	99.307	96.6	102.63	101.26	100.3	98.097	99.201	101.04	101.14	100.68	96.599	97.547	95.699	104.86	98.934	102.29	93.977	95.853	99.69	98.068	101.36	100.75	97.737	96.963	97.384	92.835	102.7	101.8	103.94	97.84	93.784	96.601	95.206	109.02
110.74	118.33	105.39	111.49	116.88	103.15	113.54	111.22	112.99	110.26	108.49	113.69	104.59	114.59	108.11	119.42	110.2	115.05	109.08	114.6	111.38	111.91	103.58	112.46	106.05	108.28	107.96	112.37	107.45	113.43	112.26	115.98	111.43	119.48	112.48	113.07	113.88	116.11	111.9	108.26	113.32	114.21	107.13	107.33	108.95	114.12	110.56	116.96	111.19	105.03
111.52	114.68	110.3	106.89	112.36	113.2	112.69	112.37	113.87	116.93	116.87	112.72	112.22	113.5	111.59	110.46	115.8	114.51	111.8	107.74	110.33	110.85	115.33	113.38	116.26	110.9	121.85	108	108.34	120.24	109.43	116.55	108.13	107.92	104.41	106.26	116.18	111.74	114.95	108.66	119.43	110.61	118.06	106.38	107.78	108.62	113.79	112.61	111.48	111.79
96.157	96.099	99.046	99.092	98.547	98.837	99.119	104.06	96.164	96.456	95.263	98.339	98.604	102.59	103.39	97.749	99.674	98.511	103.13	98.974	99.285	100.77	100.56	100.44	103.98	99.213	105.83	95.224	101.06	95.245	102.26	92.589	106.03	99.246	103.33	94.393	102.29	96.244	96.566	101.34	95.43	98.827	98.704	100.57	92.733	103.41	91.791	103.97	97.285	102.05
114.7	103.91	108.63	104.57	108.71	110.22	107.22	113.58	104.07	108.8	106.84	114.97	106.52	106.12	105.36	105.27	106.05	111.62	110.59	107.61	109.18	107.87	105.03	105.58	105.59	104.96	104.9	102.54	106.39	101.44	106.91	102.37	105.7	111.95	106.39	105.92	107.23	104.39	96.222	113.43	106.56	107.27	105.61	104.75	104.46	110.64	106.9	112.31	108.5	105.56
110.67	110.6	107.15	104.24	106.47	100.38	109.22	109.53	111.03	117.42	115.14	112.88	108.34	111.17	112.88	115.88	105.78	115.17	112.2	110.2	110.23	108.14	106.6	106.86	105.78	108.38	102.87	112.33	109.85	119.25	112.51	114.33	111.81	110.55	114.91	118.7	106.76	112.49	113.83	109.58	111.95	108.21	107.25	113.17	107.23	109.43	115.25	114.1	114.56	104.77
98.47	103.31	102.04	101.7	103.75	107.65	98.765	105.04	103.47	109.02	100.38	102.59	103.72	95.804	105.53	103	107.76	106.58	104.93	105	98.758	101.47	107.03	101.82	106.01	104.98	108.51	102.78	99.985	99.592	101.81	109.08	103.64	108.71	98.493	100.89	101.83	104.93	96.999	104.8	108.26	101.37	99.875	101.41	103.84	98.651	102.92	105.37	102.74	103.52
108.31	116.43	115.36	111.02	115.57	113.59	109.98	108.67	105.06	110.57	110.76	106.61	111.35	110.66	107.93	105.78	108.66	114.48	110.71	108.59	114.16	106.55	109.72	110.38	113.73	109.68	119.11	111.91	114.44	113.47	108.48	115.56	113.75	109.9	119.93	111.84	105.57	111.03	115.76	112.3	110.85	112.62	110.43	110.37	111.66	111.11	111.68	110.94	114.17	118.38
99.36	106.7	101.43	101.76	103.89	108.83	106.96	110.49	104.67	108.09	108.05	106.66	104.02	97.834	105.28	102.21	103.8	103.49	108.86	106.19	109.89	109.1	103.88	105.97	104.21	107.94	106.36	104.84	103.68	109.66	104.08	103.28	105.81	105.21	101.41	101.51	105.07	100.47	105.06	106.44	105.13	106.94	114.06	101.33	108.15	105.58	107.1	107.24	102.29	108.46
98.383	100.16	107.88	106.81	92.552	105.42	96.217	105.03	95.775	104.27	96.316	102.96	98.027	99.226	100.94	98.024	103.66	102	104.25	101.38	97.987	97.342	103.46	100.57	99.516	99.627	100.9	99.26	95.725	103.37	100.82	103.14	104.51	103.28	98.759	99.233	97.348	97.158	103.04	100.01	97.102	106.57	99.069	99.178	88.173	97.79	100.21	102.92	100.98	108.74
111.66	113.66	110.39	105.39	114.89	109.96	118.94	112.11	114.31	104.86	106.75	111.99	111.18	108.55	111.85	114.29	106.64	104.34	113.76	112.61	109.5	108.85	115.46	113.53	110.35	109.88	105.17	110.21	111.88	118.68	113.61	115.85	109.99	106.81	111.02	106.57	113.99	108.04	108.48	110.14	103.85	112.3	105.69	112.36	111.01	112.83	114.33	114.74	107.32	110.71
107.95	110.19	111.76	110.61	112.01	114.65	113.37	108.17	109.85	115.88	109.13	116.57	110.49	114.6	109.03	112.57	107.62	113.81	115.73	116.32	111.94	106.4	119.09	115.42	111.75	108.84	102.98	105.4	110.89	113.17	111.37	109.84	113.63	109.46	110.31	113.17	113.23	117.14	105.9	111.78	107.44	112.21	113.54	117.46	116.08	105.86	113.04	110.77	112.57	112.39
109.73	102.49	113.32	106.76	103.49	112.56	106.77	104.13	106.88	108.78	104.4	106.84	112.61	104.98	105.06	104.75	101.61	115.77	103.92	103.24	103.08	109.77	111.27	107.72	100.11	106.25	106.08	113.6	105.83	98.449	105.36	105.17	105.55	101.32	106.94	106.27	107.95	100.64	102.82	107.02	106.56	110.42	107.83	107.13	104.79	107.62	100.49	99.205	107.37	105.81
106.52	103.43	104.56	104.83	109.5	107.74	100.7	102.89	110.48	101.31	103.38	104.43	103.79	101.22	106.5	110.93	103.3	107.56	105.44	100.83	101.32	105.64	103.55	109.61	107.09	106.72	104.12	106.34	110.02	108.69	108.59	109.39	103.77	106.33	99.008	103.58	106.46	109.48	97.753	106.11	107.55	104.76	108.29	100.4	101.04	109.54	102.8	101.03	105.41	101.53
103.52	115.02	96.209	97.647	104.65	92.618	99.704	98.742	94.183	104.39	96.198	101.72	98.927	96.568	96.051	102.14	98.819	95.67	94.641	102.71	102.37	109.3	102.94	98.051	99.344	98.697	103.3	99.542	106.41	107.6	99.123	99.585	98.903	98.208	98.063	96.095	104.45	100.62	105.07	97.418	104.04	107.64	102.18	103.07	102.41	102.1	95.965	100.11	103.35	95.578
109.22	110.4	110.39	110.33	108.99	117.34	106.69	107.94	108.41	114.11	113.05	119.68	114.01	109.87	115.72	113.91	112.85	110.83	110.12	107.7	113.88	114.79	110.93	112.34	111.82	113.5	117.03	114.61	108.63	112.76	106.43	108.8	113.52	110.13	106.3	117.85	110.6	109.56	114.77	110.54	107.19	105.98	112.17	114.47	106.8	114.28	107.63	108.9	111.7	109.62
114.92	114.49	105.15	115.64	107.23	122.43	114.96	113.66	113.23	112.16	113.61	116.43	115.1	114.1	113.24	112.57	114.71	107.93	116.86	106.08	108.34	114.63	109.12	111.85	112.53	115.65	109.77	112.02	110.57	112.78	114.28	112.66	112.8	113.88	116.11	107.54	115.1	112.97	121.35	117.71	115.61	114.68	107.83	109.23	113.98	116.71	116.69	111.57	111.42	109.54
116.85	99.648	116.09	101.39	114.02	107.54	111.98	110.95	108.76	108.64	110.25	113.37	113.37	114.51	112.25	117.34	112.38	106.96	113.91	106.9	106.01	111.62	110.04	112.62	105.74	111.95	112.57	109.23	108.69	112.44	109.3	108.75	104.02	115.91	109.36	112.26	107.27	107.15	103.38	114.79	110.76	106.75	113.26	106.68	114.21	110.8	109.36	111.15	114.17	105.55
101.29	106.03	109.18	97.917	104.26	101.6	97.228	110.59	103.73	108.14	105.36	108.98	103.38	106.16	105.01	105.96	101.17	104.43	102.78	104.46	113.6	100.41	104.26	103.73	103.39	104.53	112.14	108	99.064	97.348	108.95	101.24	102.42	101.8	105.78	103.18	100.69	103.9	108.44	102.9	106.66	103.85	102.4	106.7	111.18	107.17	105.04	104.58	105.29	104.63
103.34	104.55	103.92	104.93	108.5	101.81	98.314	98.81	108.73	100.4	104.55	102.69	109.36	106.7	102.65	97.821	106.28	108.19	108.06	106.67	105.3	98.333	107.99	107.19	104.62	109.22	103.04	103.98	107.68	104.7	106.37	105.4	108.73	108.66	106.53	103.38	102.67	104.24	105.32	105.64	108.5	103.88	107.56	105.69	105.59	105.25	99.076	111.96	101.25	104.86
108.1	110.18	109.92	108.93	109.06	108.2	107.48	109.41	113.9	110.88	110.42	108.68	110.7	103.98	111.4	111.62	112.07	108.6	116.18	110.04	113.56	111.09	111.51	110.89	108.56	114.66	113.6	114.62	111.05	109.46	113.74	111.05	112.59	116.51	104.49	106.22	109.04	110.34	115.56	111.51	110.68	109.77	112.42	108.34	110.88	107.79	108.33	109.21	104	105.86
114.53	117.88	117.71	111.09	108.48	110.78	112.58	116.36	116.91	115.2	114.45	113.88	111.87	113.12	116.09	108.55	119.72	113.57	117.55	114.26	115.02	110.31	107.77	115.26	113.99	112.85	111.16	117.52	117.28	118.03	115.28	111.33	116.78	118.38	113.17	107.82	107.64	113.87	119.14	112.09	113.08	118.73	111.45	110.63	114.55	114.6	113.87	114.12	112.76	108
107.31	106.11	111.01	111.83	108.93	106.57	101.19	105.69	110.24	102.59	102.42	109.93	103.47	106.22	104.81	105.9	106.46	97.437	99.15	110.18	109.12	103.11	106.98	106.97	102.17	107.77	104.72	101.09	112.64	105.96	108.32	107.38	109.24	100.74	109.69	105.58	97.039	107.57	102.32	106.27	107.06	99.478	99.989	97.561	97.287	104.28	105.44	103.8	106.87	104.39
106.45	101.59	106.09	106.01	105.03	109.49	105.55	103.16	102.51	103.44	101.52	107.6	109.01	105.84	105.73	103.03	109.49	103.26	104.18	109.78	100.55	105.14	108.52	110.76	109.3	104.35	102.26	108.08	100.52	105.32	104.7	100.69	110.73	98.009	110.42	102.83	106.31	112.33	105.69	104.03	106.76	109.02	106.73	112.48	101.26	110.83	101.61	104.44	110.55	105.23
111.38	112.36	107.19	103.33	112.6	100.15	100.33	107.54	108.31	108.52	98.416	111.35	106.97	96.486	107.03	104.76	106.95	107.2	101.21	107.55	105.92	106.9	107.51	106.23	105.97	106.35	105.01	102.6	104.65	109.76	104.69	105.7	99.098	102.05	100.79	106.55	109.94	99.319	101.63	100.23	106.63	110.29	104.33	106.89	106.2	106.68	101.58	98.807	108.41	109.38
101.17	100.84	107.76	101.34	106.63	105.72	109.55	101.16	106.02	98.918	105.42	108.14	100.78	109.52	106.28	102.19	109.86	110.9	104.89	106.63	105.72	101.18	101.31	103.4	102.68	106.1	102.74	106.23	100.51	104.82	98.901	102.15	103.51	104.36	100.65	104.38	105.12	102.13	101.52	97.819	105.14	113.12	104.93	105.96	103.03	104.16	103.71	100.73	105.83	104.7
106.9	101.45	105.45	105.19	109.5	102.71	106.2	105.36	107.98	104.91	107.05	114.98	102.56	114.55	107.29	107.98	109.8	108.06	99.507	102.08	104.95	102.48	111.56	97.721	108.68	101.96	102.19	109.26	108.2	109.4	110.58	103.78	107.25	100.11	109.02	107.7	101.76	115.05	104.3	105.2	110.1	113.68	105.36	108.28	105.44	102.92	105.99	102.74	103.21	104.52
115.08	113.62	113.36	102.4	116.28	108.52	116.35	112.03	108.09	118.16	111.93	107.59	114.31	107.67	116.52	108.46	109.88	105.44	119.09	113.17	111.92	108.83	112.21	116.31	111.55	110.38	114.9	110.45	120.01	111.6	110.15	111.11	116.06	109.02	107.66	110.33	112.79	110.68	113.44	111.9	109.47	108.2	114.8	107.11	111	110.59	109.28	110.06	110.8	111.14
116.52	108.94	112.52	108.14	114.45	106.2	110.21	111.24	111.75	107.39	111.66	115.21	107.76	108.41	106.55	101.57	115.56	111.9	117.01	108.54	115.01	115.61	115.33	114.9	113.05	112.53	111.76	115.16	111.76	109.01	109.99	111.21	109.02	107.15	109.85	113.67	110.2	120.21	107.71	110.16	110.99	120.09	112.52	107.71	111.24	110.59	113.4	114.97	113.99	111.17
108.55	106.7	107.05	103.04	102.01	104.31	102.68	106.16	112.71	105.2	109.81	106.49	104.5	101.85	104.04	112.19	107.86	108.41	106.8	108.64	107.01	107.77	108.9	107.44	112.61	105.2	102.18	104.78	105.37	103.05	109.44	108.49	100.52	103.36	110.87	108.87	105.05	104.59	104.42	108.5	111.51	107.11	108.35	98.302	108.65	104.23	106.49	107.17	113.57	103.23
110.32	117.9	113.65	116.84	107.47	111.39	110.37	113.65	112.71	111.72	108.25	113.33	116.22	104.41	110.53	109.98	114.42	107.42	118.84	108.92	117.7	112.45	112.36	110.33	118.89	110.2	109.31	111	107.8	114.25	110.72	112.59	114.34	113.89	110.73	112.55	109.96	112.06	111.48	114.04	116.18	111.18	108.76	117.29	114.83	109.78	110.6	117.21	110.17	114.85
108.64	101.31	101.82	102.06	109.3	101.32	107.35	108.51	104.51	102.85	106.19	102.03	108.48	107.39	101.7	103.28	104.86	102.89	104.53	100.2	104.19	103.27	101.05	107.83	103.86	104.9	104.83	108.65	99.15	102.41	110.81	112.55	104.9	109.12	105.39	103.5	108.41	105.43	103.54	105	105.73	109.32	102.18	108.31	105.53	108.02	100.95	105.54	104.88	104.96
102.75	104.58	109.37	115.65	100.24	110.97	114.64	102.69	103.48	108.39	97.395	113.28	106.84	106.33	101.95	108.58	103.07	104.19	107.45	104.03	107.33	109.28	104.19	105.44	105.46	100.99	105.45	105.74	105.54	103.87	105.89	103.65	103.51	108.7	102.03	101.83	99.795	107.94	106.72	107.87	107.9	104.77	115.66	102.16	105.36	108.56	107.6	107.42	104.36	106.37
107.89	103.11	108.87	112.7	108.88	112.37	110.01	114.91	112.53	110.66	112.5	106.21	115.75	117.66	114.68	114.04	112.9	120.12	117.9	117.66	112.96	110.55	109.2	112.91	111.6	110.17	109.84	120.33	114.92	116.5	120.56	110.55	107.02	112.08	115.27	115.69	113.5	111.4	109.5	104.29	114	109.94	113.2	107.38	111.95	116.45	110.73	110.84	108.15	113.5
102.65	101.26	98.432	104.14	99.417	96.346	102.91	98.551	103	96.391	95.703	97.127	103.67	101.67	98.688	99.026	99.358	102.24	98.417	104.52	106.17	100.98	99.366	97.781	106.66	101.77	97.625	102.94	103.75	95.078	101.59	104.3	101.77	95.305	108.69	100.79	98.795	93.109	96.034	102.37	99.18	104.74	101.51	97.472	100.02	95.952	105.04	102.61	95.858	92.999
112.8	109.76	108.97	118.98	110.8	114.27	108.8	108.62	115.79	120.28	107.6	107.93	111.43	111.63	117.37	110.4	108.05	115.93	114.7	109.14	112.34	112.44	111.43	107.39	110.49	109.39	111.76	114.44	114.47	109.94	107.93	114.09	108.07	113.43	113.66	113.39	114.39	112.16	108.99	118.46	111.26	110.33	106.76	115.53	113.01	116.05	104.49	114.7	114.69	112.61
104.15	107.71	111.1	109.43	105.83	112.14	101.24	101.5	108.47	102.85	107.32	107.31	112.35	99.671	106.58	97.417	108.8	106.78	104.08	107.64	109.78	108.81	108.52	104.81	108.01	111.59	110.55	102.45	108.8	109.23	104.02	106.07	106.27	109.01	103.78	107.16	114.94	108.78	110.34	107.83	101.9	110.26	98.207	103.37	110.07	108.75	105.19	110.22	111.42	106.36
102.37	110.29	106.43	106.55	103.17	100.37	104.76	108.3	108.34	114.66	102.09	106.39	107.55	104.83	107.6	112.47	111.93	110.05	100.08	104.12	99.745	111.52	105.9	111.08	106.77	111.54	106.01	106.78	100.83	106.36	111.18	106	110.47	103.98	121.82	105.01	106.91	106.19	103.56	100.29	114.82	109.92	106.79	108.09	105.5	104.37	105.75	109.71	98.848	112.4
100.07	105.35	102.21	102.99	99.174	103.54	104.64	89.649	105.89	97.232	101.36	103.68	99.476	94.942	102.84	102.63	103.44	108.35	103.08	99.719	96.638	96.722	104.6	101.53	97.859	96.844	97.825	99.903	103.98	95.704	103.43	98.994	100.81	102.67	102.5	93.806	101.76	107.77	106.68	93.027	104.35	96.239	102.17	94.15	106.75	106.87	100.74	100.92	106.45	98.785
109.08	103.93	106.87	101.88	112.1	100.67	102.1	104.56	110.93	100.03	112.05	103.61	92.703	104.31	96.116	101.66	101.12	104.81	109.95	110.06	99.408	112.41	102.27	98.302	108.91	103.29	99.257	99.057	103.37	99.78	107.23	105.93	99.535	99.028	105.57	103.65	96.43	106.55	99.421	105.57	102.36	98.219	99.522	102.4	100.89	100.61	99.89	101.29	102.33	102.1
102.44	105.25	103.74	109.11	98.307	114.45	103.71	109.23	107.64	109.05	106.53	109.23	107.66	107.83	111.26	106.77	107.79	106.78	106.11	110.96	101.76	112.78	109.25	107.07	104.97	102.49	103.65	108.4	106.48	107.81	106.64	117.6	108.29	103.53	101.46	104.53	115.2	108.45	115.63	108.38	106.53	106.16	105.8	106.05	107.74	104.4	101.45	102.53	102.87	112.38
99.009	103.67	95.364	101.01	98.616	95.18	101.06	99.92	99.226	98.599	103.24	97.196	93.126	101.45	99.849	97.043	100.22	97.051	99.571	103.65	98.656	105.37	90.75	97.883	98.211	97.774	97.848	100.07	94.063	96.216	102.2	101.56	98.257	101.52	100.92	97.103	99.856	102.07	96.128	107.27	106.35	100.62	96.962	102.79	103.82	105.17	99.389	95.322	92.676	93.323
108.86	106.35	103.42	102.77	102.1	108.76	106.37	110.73	110.07	107.17	108.85	105.04	104.14	108.6	100.41	98.483	106.01	99.521	109.21	105.77	102.5	104.3	108.67	102.29	104.02	100.93	100.29	103.43	105.09	107.64	107.86	112.26	110.83	110.32	108.06	104.36	106.01	108.22	106.2	109.32	105.14	106.78	110.17	104.96	102.43	103.37	109	107.82	104.48	111.95
109.8	114.86	107.17	115.78	110.83	110.43	109.38	112.1	107.95	113.58	106.29	107.3	107.43	112.84	111.23	105.98	117.98	110.73	111.97	108.74	113.25	108.34	109.93	110.8	115.09	109.85	112.54	109.78	106.43	112.4	117.03	113.34	112.95	110.14	108.38	105.05	117.4	109.61	110.72	113.51	105.02	115.34	105.86	112.76	103.56	104.51	112.1	114.14	110.7	109.95
108.78	104.1	105.41	109.37	108	105.87	110.23	98.538	105.63	97.699	101.98	105.83	102.61	97.55	100.72	103.44	101.54	104	106.7	103.85	106.83	102.07	103.73	92.506	106.87	105.93	105.77	109.89	102.19	108.74	110.51	108.09	103.58	105.76	113.49	103.32	103.67	102.24	102.15	106.43	99.63	105.02	102.52	108.26	104.49	103.66	102.38	106.07	103.68	101.51
109.54	115.12	109.72	110.69	106.05	108.56	109.32	103.08	104.01	104.25	108.63	104.26	113.19	106.4	103.08	109.76	106.78	98.083	104.3	105.94	103.68	103.64	104.1	104.36	111.02	105.61	111.09	112.3	106.3	102.52	106.03	112.06	106.17	106.11	107.88	101.47	107.99	105.27	103.79	106.94	108.92	99.815	113.43	101.93	101.65	113.58	110.58	102.92	111.73	109.72
107.57	111.05	109.55	114.47	114.52	110.78	116.6	107.41	115.33	104.01	107.33	107.95	109.09	111.08	103.98	112.4	113.39	110.25	106.29	106.84	108.39	113.05	119.93	102.85	114.71	111.33	113.82	115.76	110.83	107.61	114.49	105.94	110.62	106.25	111.2	116.02	116.22	109.82	112.05	112.02	108.62	113.67	111.9	114.92	109.65	116.13	115.01	106.45	110.12	105.58
111.01	107.54	97.744	116.3	101.94	103.83	109.76	105.32	110.19	102.33	108.51	108.03	104.96	105.52	105.37	102.91	100.75	112.51	109.81	105.13	105.06	106.71	104.36	104.73	109.06	114.9	107.29	110.62	108.64	109.33	111.65	107.59	100.46	106.74	109.99	109.47	104.7	108.37	103.41	109.01	106.33	107.72	113.56	109.91	104.58	96.269	104.5	109.64	108.78	102.59
109.29	109.83	112.64	108.95	107.72	109.01	111.47	110	113.91	113.86	111.47	115.74	108.41	111.14	113.08	111.93	107.37	107.52	110.35	116.07	105.79	109.02	114.06	112.78	111.8	112	115.44	111.5	114.49	109.72	118.29	111.28	116.22	99.264	109.59	112.55	108.77	114.86	116.1	114.23	109.44	114.4	106.96	110.69	111.59	114.25	117.06	112.89	112.33	113.7
106.97	112.06	119.13	112.47	117.73	105.82	111.56	110.31	111.89	112.87	111.8	103.09	111.83	109.55	108.31	107.17	114.46	115.51	113.09	110.3	116.27	112.85	106.64	114.88	112.08	110.06	113.22	110.25	115.14	110.85	110.44	112.12	109.26	112.23	115.4	107.24	115.57	112.3	109.32	107.62	112.23	111.27	111.9	107.46	112.42	109.31	112.88	111.12	110.91	111.07
100.87	107.05	102.8	102.9	105.06	109.81	107.83	111.61	106.19	110.1	104.56	110.38	105.26	106.8	103.81	101.69	103.68	102.57	107.49	108.96	106.07	111.56	104.55	99.032	105.75	104.1	107.21	107.95	100.94	111.68	111.42	103.66	107.97	106.06	102.37	109.36	105.47	101.44	110.78	110.2	107.46	102.14	105.29	103.74	109.28	108.36	105.76	111.07	107.63	108.13
118.71	109.29	114.99	115.77	113.88	111.6	108.75	112.72	109.73	113.93	117.17	116.85	111.44	114.23	106.6	109.3	111.48	116.58	108.21	110.79	112.36	112.51	116.86	104.22	115.58	119.4	110.12	108.5	116.04	113.67	117.46	115.87	118.78	109.45	110.38	116.87	111.31	120.46	105.57	105.28	113.96	113.75	111.37	113.43	113.21	118.52	112.1	110.92	113.82	111.24
114.54	110.13	109.73	110.82	114.77	109.9	110.32	104.94	113.78	114.05	109.44	102.23	109.72	110.81	110.56	108.54	105.31	109.56	114.17	106.16	104.52	108.46	111.69	111.24	113.84	106.85	108.52	113.32	109.22	106.51	114.98	104.84	102.65	112.07	113.06	109.86	113.86	115.01	105.99	104.46	103.69	111.41	113.82	111.4	111.43	112.16	102.42	107.67	102.56	106.6
106.57	107.6	104.27	102.85	105.33	100.32	109.26	107.49	104.12	107.08	101.38	106.58	109.5	103.05	118.79	99.72	106.82	105.78	105.59	112.91	109.66	101.58	105.6	100.93	100.8	107.33	104.54	106.63	103.38	99.01	104.37	103.31	103.67	103.26	104.18	102.24	105.39	92.873	104.35	101.42	107.83	104.93	105.99	114.05	102.6	102.06	107.27	108.14	99.668	107.01
104.52	102.35	105.57	101.93	106.69	104.05	108.67	105.54	107.61	103.55	104.34	104.26	107.54	102.01	111.05	106.42	107.49	99.305	100.87	110.84	104.07	101.39	104.64	106.51	100.44	105.1	100.1	106.1	103.98	106.69	107.1	109.1	104.97	102.42	102.29	108.87	111.28	105.33	105.1	108.3	106.22	107.47	104.75	107.65	107.99	106.2	110.41	108.01	106.18	102.02
100.38	105.95	108.28	107.02	108.64	105.5	102.38	108.67	104.27	105.06	112.49	98.447	109.5	108.28	108.9	108.16	108.05	105.68	109.48	106.17	108.91	104.65	106.42	110.85	107.3	110.15	106.96	107.14	105	107.1	107.04	108.34	109.24	110.73	111.76	104.68	106.38	104.81	103.48	106.57	102.74	106.65	106.09	108.97	113.16	103.75	110.49	111.26	106.42	104.54
103.32	105.72	109.87	107.19	99.739	108.94	111.36	103.61	116.99	104.98	105.2	106.74	110.56	108.12	103.45	104.4	106.2	104.3	102.87	97.948	102.75	100.69	108.42	105	100.77	106.83	109.94	100.84	103.41	109.49	101	100	109.11	105.69	109.26	109.13	108.14	102.42	101.46	103.94	103.08	109.93	104.81	105.76	102.43	108.93	110.33	108.69	104.85	101
112.42	114.32	113.58	114.38	103.6	107.19	109.52	108.9	109.26	109.86	111.89	112.63	110.04	118.26	115.1	113.09	110.43	110.48	112.34	111.65	115.37	113.62	111.85	109.66	114.45	111.9	108.36	112.1	108.28	114.3	117.76	105.56	115.37	112.16	116.28	109.26	106.88	119.08	105.14	107.96	106.86	112.16	118.07	111.47	107.24	113.24	108.11	113.59	108.18	112.61
106.38	103.15	107.45	112.56	109.76	105.26	99.195	108.34	110.95	100.97	104.24	105.97	106.25	105.36	102.25	101.36	101.31	111.53	103.79	105.86	105.97	106.81	99.189	108.81	104.57	108.45	103.87	103.34	104.04	106.08	107.97	106.99	106.5	109.2	111.18	109.13	105.22	101.8	104.21	106.33	108.98	101.18	103.38	113.82	106.06	103.15	103.91	109.54	109.91	108.44
103.67	101.63	108.27	103.76	107.55	106.65	105.28	106.43	105.42	101.59	100.75	105.19	108.14	95.989	105.91	103.7	109.08	102.63	104.84	111.61	106.86	100.27	104.52	102.27	107.64	106.91	102.1	101.78	101.25	110.26	104.22	104.35	107.28	103.95	101.94	98.545	109.61	108.41	103.19	105.67	98.445	105.44	99.889	105.59	105.19	105.1	109.6	108.16	101.89	104.17
112.37	107.47	109.6	109.52	106.45	105.44	110.04	104.12	111.32	118.45	112.85	111.94	118.35	114.91	109.46	114.14	111.7	112.76	114.04	119.57	115.66	117.84	113.49	114.36	115.27	111.95	116.97	117.65	113.66	112.46	114.55	114.42	113.39	114.14	115.81	107.44	113.08	110.39	109.34	109.43	111.26	109.68	119.54	113.68	117.72	110.68	110.91	116.68	116.77	107.04
108.74	114.7	112.28	112.39	109.39	113.75	110.58	118.91	115.97	109.32	114.15	109.44	116.81	116.74	109.86	109.92	110.17	111.8	106.94	109.57	108.08	120.91	105.72	107.52	114.08	106.3	114.32	111.56	113.61	101.26	111.58	114.07	109.75	112.94	119.89	108.59	115.27	110.7	119.64	112.37	116.17	116.75	108.21	113.67	107.58	116.8	116.41	106.91	112.67	117.83
102.17	105.72	104.21	103.64	96.305	97.205	97.972	95.427	97.45	97.387	94.815	103.68	102.9	103.05	106.6	96.088	95.72	102.91	100.95	98.332	95.471	102.45	97.005	98.469	104.07	101.69	98.987	102.5	104.02	95.603	100.46	102.64	101.6	98.293	102.18	103.65	104.65	99.298	101.45	100.72	106.15	99.95	99.325	99.297	99.322	101.04	98.173	96.134	96.364	109.45
107.51	109.65	104.82	108.68	102.99	104.78	111.91	100.3	100.71	107.36	106.01	106.14	102.7	105.68	98.167	104.49	101.76	103.88	104.68	107.58	104.81	105.43	111.28	107.53	103.4	104.11	107.16	104.17	105.83	107.15	97.963	107.54	105.37	107.34	107.05	110.86	105.61	102.92	102.2	99.123	106	109.92	104.63	109.57	106.86	102.02	107.35	105.42	104.07	105.87
101.14	106.54	107.02	107.72	106.97	101.59	105.34	104.52	102.94	107.36	102.27	110.28	99.719	105.62	103.64	107.14	103.22	101.56	102.66	113	103.58	108.93	105.52	99.345	108.45	103.14	104.83	104.07	101.89	107.55	105.24	110.44	104.86	104.3	106.36	105.53	108.56	103.15	111.27	106.5	103.91	105.39	102.37	102.71	110.62	105.66	104.89	109.89	107.88	106.93
110.69	109.93	111.48	106.86	110.21	103.26	107.19	104.34	105.35	105.62	105.75	102.71	101.78	103.5	109.08	106.97	103.01	110.33	105.62	106.43	105.49	105.5	106.66	109.36	110.41	100.78	103.01	104.89	109.92	107.75	104.87	105.61	107.41	101.47	101.7	104.28	104.52	110.72	116.67	106.86	104.8	104.22	106.35	106.31	110.02	109.37	105.84	111.49	106.09	108.14
109.67	95.709	106.4	103.38	104.98	107.31	112.43	111.02	106.49	103.08	106.58	105.28	111.33	105.92	107.96	114.61	113.29	106.64	100.16	103.5	101.87	98.356	102.41	107.56	108.91	100.87	100.98	105.88	115.01	103.99	104.9	113.25	105.81	101.01	103.67	103.74	101.26	105.11	100.41	107.39	105.94	109.44	110.47	96.958	100.23	109.32	103.3	106.68	105.36	105.26
118.3	111.47	122.03	117.91	120.69	119.89	114.31	115.78	121.09	114.85	119.29	114.21	113.78	118.04	112.99	118.51	115.19	117.79	121.1	121.59	113.19	113.01	112.22	118.08	117.93	123.53	117.86	116.35	114.63	124.57	115.88	113.28	115.67	117.56	118.34	116.26	117.69	113.29	117.39	125.99	125.15	115.34	116.96	118.61	116.74	121.52	117.45	118.88	115.68	116.48
110.5	101.4	98.575	108.33	106.03	100.79	106.4	101.63	109.97	98.732	100.61	108.03	101.23	106.28	110.25	110.66	116.97	103.91	101.17	105.56	105.8	100.9	100.41	108.46	108.72	107.51	107.68	104.78	105.65	103.32	106.27	105.64	103.48	106.83	110.38	103.62	108.99	108.79	102.62	109.06	109.46	106.4	104.31	108.15	101.47	108.39	105.52	111.33	108.55	110.73
109.78	111.81	99.114	102.03	117.31	101.42	102.16	107.63	98.186	105.03	103.76	101.16	107.68	105.1	102.72	106.03	109.45	104.9	102.48	102.74	109.37	105.94	105.9	105.57	105.35	103.48	105.58	112.95	107.49	108.53	107.66	111.57	106.62	99.671	107.06	108.43	103.92	104.57	102.08	110.04	102.58	100.09	103.28	109.46	104.52	110.27	102.41	97.123	109.18	95.765
102.76	106.57	106.63	107.95	111.77	110.21	102	98.72	107.45	107.83	100.27	102.45	113.85	107.62	103.47	103.42	107.38	109.27	99.062	111.33	105.74	103.44	102.96	108.11	108.92	105.51	101.31	112.21	108.31	104.54	111.26	102.94	108.29	111	104.25	103.9	109.27	103.16	107.3	103.9	104.62	100.52	100.62	103.06	108.47	104.8	106.94	111.19	107.71	107.87
107.38	103	108.03	107.09	100.53	103.57	104.54	108.39	103.4	108.85	107.46	106.65	110.26	101.36	109.79	104.43	108.06	107.1	101.52	107.89	103.14	101.61	105.22	103.67	103.43	100.1	101.7	104.8	102.77	102.88	103.74	103.8	102.47	104.52	105.79	100.56	108.65	105.1	105.11	109.35	105.54	104.55	109.58	107.11	102.4	104.86	100.63	104.81	107.1	108.35
111.33	117.9	109.52	112.02	113.42	116.42	112.29	109.92	107.07	112.77	115.92	108.49	108.3	105.28	120.75	109.71	119.74	113.64	114.53	111.08	116.8	107.4	108.83	118.63	113.72	108.57	112.61	122.17	107.54	111.68	110.73	116.29	108.27	114.77	107.39	107.32	111.13	114.88	109.13	113.88	114.36	113.91	107.14	111.08	114.46	108.99	110.08	111.6	108.3	109.42
105.26	111.69	106.22	103.44	111.24	104.15	112.73	103.54	106.83	105.03	113.81	108.93	103.97	108.22	114.52	102.46	107.19	107.01	106.45	106.26	108.77	106.34	109.08	112.75	102.77	106.6	105.33	108.9	112.1	104.91	111.8	108.68	109.11	104.21	108.63	105.69	102.44	111.92	105.82	100.94	102.84	107.69	104.29	106.83	109.37	100.85	107.87	106.66	104.84	111.57
101.1	100.85	102.27	97.801	98.575	103.02	101.62	100.73	101.36	95.235	97.831	99.061	105.7	101.22	104.56	103.22	99.553	94.338	99.146	101.03	101.47	101.93	97.95	101.57	99.388	102.56	99.343	101.15	101.85	101.45	98.794	97.182	96.119	101.49	100.59	96.389	101.56	99.907	98.524	99.544	104.53	98.997	102.34	103.63	99.633	101.8	102.26	97.875	97.909	99.093
105.35	118.68	109.38	110.37	107.01	111.86	109.49	109.36	110.83	112.71	113.89	106.83	112.75	111.82	119.24	114.6	115.76	116.88	112.39	119.96	110.1	111.68	107.62	108.72	116.59	105.24	103.62	112.4	110.6	120.6	110.4	110.22	103.29	110.38	108.1	116.96	113.66	107.59	106.14	106.7	117.19	114.27	117.87	111.23	109.15	117.17	121.15	105.51	109.22	109.4
104.09	105.83	103.12	108.71	108.91	109.36	109.36	106.54	100.9	107.27	97.707	110.77	102.16	109.43	101.2	101.32	106.77	106.54	108.65	104.69	107.59	106.91	104.46	102.34	102.29	112.5	100.7	106.98	108.77	113.69	106.58	99.918	106.42	103.74	107.43	103.43	104.76	101.4	109.53	111.89	111.07	101.95	103.96	107.87	111.41	107.22	100.97	108.07	104.12	104.15
109.93	109.03	102.02	105.61	106.27	104.17	104.91	103.55	103.97	109.63	104.73	104.58	103.71	104.74	98.625	102.99	105.58	109.42	110.69	109.99	107.86	104.14	110.8	104.42	102.78	107.36	110.27	106.56	101.64	107.74	104.74	107.53	108.95	107.93	109.25	101.95	108.43	108.26	113.84	103.32	107.06	109.33	111.5	104.42	108.22	105.35	102.28	104.82	105.43	101.11
107.26	111.78	109.5	111.09	105.98	107.98	111.01	106.1	117.48	109.26	109.84	108.87	106.88	109.74	106.62	108.22	107.6	114.51	112.9	112.17	104.55	107.49	111.6	111.4	106.94	109.09	112.82	108.47	107.87	111.71	118.28	111.62	112.48	105.17	108.28	110.85	111.26	111.82	113.01	110.28	111.46	108.17	109.69	108.3	107.68	110.53	109.19	107.2	106.64	108.84
106.63	103.41	107.13	105.97	115.15	105.33	106.55	104.13	104.51	104.33	105.93	106.15	108.93	104.41	107.81	106.27	106.9	99.964	110.28	109.71	106.17	103.23	115.12	106.17	100.33	107.38	103.49	104.3	108.84	108.14	106.24	105.35	106.36	104.81	107.29	105.85	108.45	108.75	105.17	106.07	106.65	106.04	107.47	108.92	108.39	107.25	110.62	109.47	112.99	110.2
110.87	114.79	107.79	108.64	108.92	104.38	115.85	110.15	113.11	116.04	113.84	116.48	112.98	108.01	114.69	106.81	107.88	112.06	109.34	110.04	104.48	110.94	109.51	117.54	106.57	110.96	112.54	112.18	112.67	111.44	113.57	113.13	95.955	112.97	111.23	107.43	104.86	117.13	110.23	109.37	109.99	124.71	112.63	109.38	110.42	106.61	105.93	112.58	116.34	111.23
110.2	117.26	112.67	112.09	110.4	106.26	110.77	108.9	108.35	108.52	112.46	110.34	113.6	114.76	109.34	109.24	107.14	115.94	115.45	115.92	111.33	108.48	114.63	112.45	109.03	117.53	113.66	110.34	111.6	107.38	115.38	115.81	111.28	117.5	116.76	105.2	112.54	108.93	112.61	109.1	118.39	116.15	104.3	107.39	113.83	106.45	110.74	110.27	117.26	112.2
106.89	109.92	113.5	109.93	115.01	104.11	100.45	111.18	109.42	110.72	108.07	111.44	109.56	114.39	108.57	111.53	111.41	109.07	113.01	110.98	111.71	112.06	112.82	105.93	112.33	110.06	111.11	108.14	115.51	110.61	113.15	113.41	104.19	113.99	116.66	108.93	112.13	110.67	112.35	107.26	113.59	105.73	105.14	110.98	107.19	106.46	104.69	112.06	110.17	107.75
109.5	105.97	113.54	113.98	114.92	120.51	108.87	108.26	110.51	112.65	113.78	115.77	113.76	109.38	108.8	111.39	117.11	112.04	108.61	107.35	111.1	114.48	112.2	114.46	111.27	111.25	113.7	109.52	116.43	112.54	106.16	106.69	108.36	113.42	110.34	113.32	115.75	114.96	110.59	109.12	107.42	111.34	108.5	109.13	117.21	111.06	111.67	109.05	117.64	110.14
114.76	116.73	108.68	113.32	117.12	111.15	107.8	111.36	109.85	106.45	111.39	118.7	110.42	108.8	114.06	118.88	109.58	113.64	112.42	113.52	115.41	120.36	113.46	115.03	110.62	110.65	110.13	109.72	115.31	110.43	106.46	108.03	111.75	103.67	110.23	112.72	117.91	110.11	112.98	111.23	112.37	113.64	116.37	110.17	107.21	115.55	117.55	120.14	108.17	113.92
107.17	106.5	113.41	113.22	104.66	107.62	107.05	112.04	104.18	108.6	99.721	104.38	107.85	105.07	101.21	105.43	96.35	109.09	101.35	108.03	105.98	109.68	104.92	104.97	102.95	105.1	111.34	107.56	110.36	111.8	107.11	109.88	107.3	112.42	103.27	104.75	105.6	105.82	104.94	108.31	112.97	108.65	99.358	108.09	104.24	101.72	106.7	109.16	110.5	104.71
106.44	111.89	106.31	108.99	107.74	103.88	107.86	105.45	108.68	107.26	105.36	101.2	109.45	108.07	103.28	104.78	106.92	111.42	105.76	103.13	111.42	102.76	102.21	111.31	104.45	108.96	103.42	107.61	103.23	105.44	99.29	98.892	107.7	106.57	108.69	106.87	104.51	107.15	102.14	108.28	108.89	103.59	102.75	106.4	104.78	109.43	110.84	108.73	99.303	104.34
104.44	109.08	111.7	106.33	112.68	105.12	107.01	102.81	108.01	106.06	108.1	103.5	101.94	109.27	106.88	106.5	107.16	98.598	105.41	99.899	113.55	107.69	104.38	105.35	103.41	114.14	105.18	105.71	108.32	110	106.56	101.85	104.5	109.04	111.19	106.45	111.31	103.67	109.7	111.06	109.61	110.46	110.42	102.66	110.16	109.26	102.87	103.37	102.88	109.39
109.93	104.23	106.15	108.73	111.72	110.58	108.77	106.19	105	111.78	106.87	113.19	104.45	100.96	110.2	100.96	100.83	105.7	105.63	105.6	113.37	107.85	101.66	106.52	110.6	102.78	107.16	107.17	113.01	106.19	106.34	103.87	103.8	110.06	106.8	103.93	112.79	102.16	105.53	101.53	106.31	110.6	102.47	109.13	105.09	101.93	109.4	110.87	105.37	105.59
104.01	98.378	101.08	104.45	103.42	93.301	96.651	99.352	105.38	100.47	99.232	98.585	107.43	97.756	98.834	97.308	97.863	100.95	103.59	97.81	99.751	96.947	101.97	99.12	98.392	104.04	97.877	92.286	99.076	100.49	98.621	93.583	94.299	100.18	97.618	100.43	100.14	99.311	100.77	99.391	94.687	95.225	101.23	96.787	96.067	103.07	104.1	99.384	99.174	103.24
110.74	103.32	102.29	104.35	102.93	104.87	104.14	111.05	110.6	104.74	103.13	103.55	107.51	103.13	110.42	104.78	100.34	107.58	108.97	103.16	105.94	103.18	109.37	106.49	106.47	106.94	103.88	107.62	101.86	103.16	103.44	104.76	103.95	100.76	109.2	97.991	99.327	113.19	108.27	110.5	110.06	111.89	111.15	107.39	103.36	101.4	108.7	103.21	106.72	111.91
112.79	102.38	110.35	105.88	108.46	110.14	112.5	105.02	104.85	107.81	107.54	106.6	107.87	97.722	105.66	112.49	109.25	109.11	99.002	109.46	102.41	115.44	102.07	103.46	109.87	105.38	105.55	108.66	104.63	110.56	109.48	105.8	100.48	103.6	114.41	106.14	104.09	100.1	108.49	108.32	99.498	107.32	116.94	110.86	104.74	101.2	107.05	106.71	105.6	107.29
112.39	110.36	108.33	115.94	117	110.7	115.21	110.16	111.41	111.75	112.37	111.61	114.1	108.49	111.85	115.15	110.79	110.25	108.42	107.14	114.01	108.84	109.17	111.21	103.09	110.94	112.04	113.25	113.09	112.92	108.27	108.31	107.41	110.02	109.15	111.98	110.1	110.23	103.46	113.85	119.15	113.9	111.9	111.87	117.54	106.09	107.33	116.9	118.14	114.66
105.95	108.43	104.15	102.39	104.72	102.6	108.16	102.77	103.97	104.72	100.98	108.65	104.5	103.25	106.81	106.62	108.48	108.39	106.83	110.55	102.65	106.88	110.34	107.24	112.4	108.54	108.01	100.07	100.49	103.61	102.77	109.55	108.07	106.43	103.85	102.81	104.9	105.07	105.4	100.14	104.57	99.036	108.25	105.49	97.169	108.41	105.61	105.45	110.92	108.89
111.78	113.59	113.05	111.15	113.24	114.23	108.47	110.48	113.32	112.2	115.82	117.74	119.45	110.64	112.48	110.91	110.11	107.35	109.91	111.41	106.6	114.22	111.57	115.98	114.57	116.82	118.18	110.6	123.28	111.45	114.17	108.69	110.29	117.54	110.07	117.76	111.73	114.95	111.16	108.73	111.37	113.88	106.75	117.52	120.96	112.02	112.12	112.83	107.66	121.15
110.62	108.82	112.35	114.71	116.98	113.33	115.58	108.73	109.56	112.52	113.64	111.81	108.87	113.82	116.71	109.68	113.65	110.31	107.78	111.7	113.1	115.75	115.53	112.71	113	107.71	114.33	115.04	112.96	109	113.24	112.09	113.71	107.11	110.21	113.34	105.35	108.71	108.34	109.23	111.89	108.34	116.03	109.15	106.6	108.41	103.32	106.36	112.02	116.86
98.093	100.05	110.25	108.4	114.71	109.23	103.2	108.87	100.54	104.11	108.24	99.28	103.25	100.42	104	104.93	102.65	101.63	105.66	103.6	108.98	107.3	102.51	106.06	102.91	100.99	105.13	110.67	102.29	106.46	101.65	106.35	107.31	102.09	108.18	102	100.65	102.75	107.85	100.69	98.182	109.22	109.72	110.84	103.87	104.4	107.48	100.14	107.87	105.22
98.049	103.29	104.87	102.53	104.66	101.08	103.3	104.82	100.61	102.28	104.87	107.06	101.59	103.05	104.02	103.37	100.72	102.54	109.71	105.02	97.328	99.294	104.8	100.36	112.83	106.16	108.97	108.19	103.55	109.35	104.01	114.24	100.47	99.775	107.04	106.82	99.013	109.84	105.78	96.938	111.32	107.72	106.34	102.62	112.05	97.568	103.24	107.45	103.46	100.75
98.61	100.91	101.36	97.66	101.46	98.668	94.129	100.82	104	95.458	96.47	96.97	103.25	102.55	97.565	103.86	94.768	96.155	101.99	90.658	101.9	97.741	100.82	104.05	107.22	95.246	95.094	94.692	100.35	98.492	102.58	102.07	104.51	94.982	98.056	96.943	100.16	104.29	99.623	103.29	98.974	97.101	103.44	99.083	97.643	101.82	94.464	97.734	93.05	96.299
108.99	122.29	110.79	107.43	116.35	112.92	114.8	117.63	111.4	108.06	113.18	109.69	108.75	109.74	108.36	111.63	115.01	112.96	109.68	109.69	115.98	112.27	112.67	109.82	110.62	115.12	107.5	110.55	112.15	116.77	113.99	116.34	111.99	109.2	115.59	112.06	115.17	113.92	114.57	121.41	114.7	109.9	119.27	112.71	111.03	113.35	113.53	110.43	107.43	108.06
119.41	120.88	122.13	115.12	117.06	112.43	115.56	115.1	117.87	119.28	116.28	116.4	120.02	116.66	121.02	111.35	118.94	118.39	118.08	114.36	112.34	118.21	112.19	113.08	122.26	115.62	116.31	119.53	113.56	128.74	120.46	116.7	118.28	115.9	120.71	121.95	120.07	113.31	111.91	118.32	120.74	114.2	110.82	125.72	116.82	125.45	115.25	121.84	124.46	117.45
94.545	107	104.5	96.358	108.38	103.08	104.06	99.196	112.99	104.56	109.54	109.18	102.45	106.89	99.612	104.9	111.27	109.75	102.84	105.22	103.98	103.71	109.8	101.92	105.08	109.88	109.63	107.99	104.59	104.91	104.9	108.79	112.06	104.03	102.08	97.816	107.86	104.45	102.72	111.28	108.44	103.76	103.51	108.34	106.41	104.07	110.33	110.56	103.59	107.52
108.97	102.15	103.79	107.17	108.11	108.72	108.54	106.17	106.77	102.18	104.48	105.16	101.99	106.17	107.26	104.79	107.23	105.04	102.42	103.48	102.93	106.37	117.84	107.24	109.58	102.29	98.944	112.74	104.32	110.23	104.74	110.96	102.62	107.19	105.67	107.95	106.61	110.24	106.02	104.26	105.63	106.69	102.88	106.04	102.43	108.12	107.45	104.88	103.52	106.31
104.27	99.142	99.456	107.34	102.85	97.952	105.77	104.09	93.437	95.152	98.559	104.64	96.183	95.042	95.721	105.37	109.52	98.508	99.279	97.299	97.817	101.5	99.086	94.553	98.87	104.11	99.626	96.844	97.416	102.44	95.446	106.69	99.952	94.998	93.671	103.26	97.825	96.082	104.1	99.071	107.44	98.432	108.47	95.444	89.081	100.99	98.346	100.86	98.957	93.022
109.62	95.876	96.286	101.99	106.73	106.58	101.42	103.78	110.69	109.62	111.93	106.28	99.785	105.57	103.43	103.07	102.96	103.5	104	102.78	96.924	105.74	108.52	103.56	106.54	108.53	96.471	104.71	102.02	111.68	112.87	105.16	109.13	107.11	105.87	98.87	104.44	105.67	100.34	100.48	109.73	103.94	101.42	103.95	101.81	98.931	95.699	102.87	103.7	108.19
103.41	104.2	104.85	105.03	108.84	111.6	109.4	112.91	106.5	108.8	109.96	109.77	107.53	103.77	108.89	107.32	110.15	103.25	103.8	101.37	109.58	101.58	105.85	112.3	109	101.33	106.03	108.93	110.27	105.21	105.41	112.06	102.73	104.71	103.65	113.19	110.21	107.38	100.94	107.15	103.39	99.855	104.18	108.92	113.13	105.82	110.72	104.6	110.8	97.622
110.03	110.86	112.27	106.23	107.54	110.25	108.54	105.81	108.75	105.3	105.82	99.919	107.95	101.66	99.817	110.32	105.18	103.83	106.57	108.41	104.16	102.61	105.63	107.9	103.75	105.61	108.6	113.87	106.9	112.19	109.24	103.46	112.58	111.69	113.63	106.59	105.96	107.97	103.32	101.9	103.89	111.15	108.11	110.47	113.18	110.86	105.3	104.44	106	111.4
109.59	100.87	107.84	101.04	107.74	100.44	104.32	105.47	101.09	101.41	100.47	102.6	108.14	107.53	102.8	101.72	108.35	106.17	110.21	104.65	111.55	106.16	108.78	98.423	105.79	107.77	108.07	104.36	102.31	108.65	108.34	102.87	104.34	104.78	103.92	104.85	106.41	108.56	105.66	104.09	104.99	107.39	106.39	100.67	98.483	98.591	102.81	109.01	105.51	106.01
105.41	106.74	107.79	103.43	100.2	102.97	104.9	101.48	103.77	109.22	106.05	105.63	104.5	104.14	111.06	107.33	108.36	102.95	108.09	111.15	100.14	98.939	108.28	106.21	107.33	107.94	105.57	102.09	107.71	107.11	108.36	106.4	100.19	108.1	103.72	103.98	111.19	106.8	112.5	104.78	104.09	113.03	108.47	105.64	104.52	94.101	102.22	106.26	107.07	105.75
111.86	111.95	113.26	105.78	113.98	108.26	112.61	113.09	109.93	110.86	118.77	116.67	118.37	113.85	112.42	113.92	110.98	119.45	111.31	107.86	113.04	115.11	106.58	113.09	115.85	112.65	113.83	117.91	115.13	116.31	110.51	111.84	106.71	119.81	110.9	113.06	111.1	110.82	120.97	116.33	111.08	110.97	110.48	112.21	116.63	115.66	108.36	116.52	114.51	114.94
110.23	111.93	108.45	109.86	110.82	108.7	116.21	111.78	115.46	110.39	118.58	110.46	109.98	109.65	118.38	110.38	111.75	113.85	108.65	112.94	106.86	117.42	107.17	114.25	108.44	106.33	107.81	113.31	110.78	107.3	107.4	109.24	104.59	111.44	112.12	110.52	112.76	109.61	113.59	109.17	106.3	120.81	110.99	115.68	113.74	111.13	111.3	109.72	108.34	108.59
107.92	104.97	103.64	107.67	111.11	107.71	99.936	105.94	103.85	109.77	102.82	104.61	102.79	103.18	98.31	106.86	109.03	103.23	103.77	103.58	101.98	105.06	110.28	102.12	105.63	107.63	106.18	104.01	95.749	108.53	104.73	99.298	105.61	108.27	106.84	109.07	107.09	100.57	104.04	105.68	107	105.23	100.98	103.73	105.11	107.22	106.65	100.81	105.49	94.346
96.01	100.37	94.471	101.8	101.67	98.613	99.8	100.71	96.031	96.989	97.399	97.928	99.489	106.19	100.04	101.13	97.624	99.665	96.965	102.78	104.86	102.14	103.56	101.42	101.23	106.71	99.916	99.981	100.64	98.257	101.65	101.02	104.31	104.66	100.06	99.903	101.44	103.87	97.852	102.67	91.985	101.23	101.81	95.803	104.97	101.15	101.44	103.36	95.514	97.671
104.51	106.18	107.63	102.07	108.43	114.26	105.59	107.65	110.82	105.7	108.31	106.18	111.66	103.03	104.09	104.43	108.34	102.27	106.2	106.85	108.41	107.81	111.01	105.62	108.5	106.54	104.59	101.03	103.21	109.34	109.09	109.96	107.74	107.28	105.76	111.84	101.76	106.35	98.302	105.39	108.54	107.58	105.88	105.04	111.78	104.13	98.24	102.03	115.13	98.938
101.51	102.99	98.935	93.383	95.556	103.66	103.58	101.2	101.83	103.2	105.08	106.24	96.414	99.285	108.05	95.78	99.733	106.89	103.62	102.43	98.385	105.79	95.098	99.575	95.544	96.432	111.34	89.144	103.04	106.64	98.77	96.729	98.706	98.75	103.58	100.52	102.74	96.452	94.545	100.18	100.95	100.15	103.67	100.68	100.17	103.59	93.699	104.69	94.634	98.397
102.09	97.948	106.92	101.84	103.51	109.2	112.4	105.61	99.609	110.73	101.19	103.3	101.08	112.34	98.921	109.33	106.23	106.06	104.92	97.962	105.89	107.28	103.37	110.02	101.98	110.59	105.07	104.02	110.45	112.67	106.3	97.829	99.97	104.34	108.96	110.64	109.07	96.828	104.4	106.56	101.08	106.76	103.05	110.95	100.9	108.94	105.75	101.85	96.68	105.47
108.22	102.23	98.739	100.01	110.13	110.09	110.81	104.08	103.16	104.19	108.23	111.42	105.74	107.22	109.73	103.03	107.02	105.61	103.92	106.53	104.56	98.477	110.61	107.08	106.52	104.33	109.4	109.36	108.45	104.76	110.35	110.17	111.1	103.4	108.95	108.85	106.96	109.51	107.09	103.21	112.2	107.2	104.47	107.16	107.46	103.85	102.24	105.05	108.62	103.39
104.86	100.86	104.67	109.42	105.92	110.59	104.02	106.88	102.32	106.68	107.45	110.47	111.68	100.46	105.67	108.32	104.09	108.98	104.4	103.11	108.76	106.33	106.82	107.06	108	110.26	107.43	107.58	108.34	107.34	103.66	109.45	109.28	101.66	106.01	106.3	106.45	103.71	106.42	102.67	100.8	112.91	106.99	107.38	101.67	103.49	106.21	101.8	103.72	104.42
104.91	107.73	101.9	105.98	109.44	103.64	108.18	107.38	104.69	102.67	108.15	100.94	112.2	108.66	109.53	110.82	108.01	104.2	110.37	107.09	103.84	102.2	106.97	103.91	104.74	104.08	110.95	114.21	102.73	103.98	109.8	103.1	111.28	107.86	103.84	102.4	107.11	109.62	107.81	105.57	105.95	103.88	113.67	108.33	108.45	102.83	97.808	105.03	102.36	106.73
117.11	112.94	111.8	112.83	106.73	109.58	115.1	112.67	112.48	112.03	113.07	107.79	111.61	113.33	103.73	108.8	118.89	105.13	111.99	112.47	112.01	108.68	110.6	101.98	113.23	116.36	111.04	112.83	109.97	106.23	109.68	113.66	106.5	116.32	117.35	106.75	113.57	109.11	113.57	111.63	109.31	116.91	116.29	114.58	110.7	109.28	109.48	108.78	111.37	108.99
99.314	103.28	101.16	101.59	99.332	102.13	105.3	105.17	103.23	98.453	100.95	100.44	108.06	99.767	104.79	93.124	100.13	99.559	106.72	98.603	103.06	97.793	100.63	96.47	108.05	101.66	101.11	96.068	102.05	99.631	98.47	100.97	102.86	100.19	97.783	97.962	96.389	98.371	99.966	103.99	96.533	103.21	95.922	99.365	105.56	103.88	106.72	99.166	100.6	100.49
102.13	108.54	110.31	111.75	103.98	108.19	103.37	100.83	107.09	105.03	103.43	108.36	103.99	101.23	102.95	106.11	103.21	106.54	103.06	106.36	110.07	108.19	109.08	105.84	108.11	106.04	103.26	109.07	109.1	101.99	106.76	107.51	105.98	107.05	105.57	102.4	109.42	105.77	101.24	103.7	103.77	104.81	108.53	104.01	104.34	105.94	107.53	104.39	104.06	107.06
107.1	100.5	99.714	103.21	106.07	108.51	106.4	102.83	104.49	98.912	109.32	103.16	109.24	100.99	106.88	103.86	100.8	110.47	107.65	104.92	104.13	107.71	100.75	108.35	100.54	98.036	104.77	110.67	103.2	105.92	105.58	110.34	108.44	108.47	107.02	101.7	104.19	106.78	98.895	112.65	102.19	100.45	108.44	105.82	107.82	104.78	107.99	103.34	103.99	107.55
107.14	113.52	104.16	106.38	105.79	103.27	105.81	104.97	107.95	105.46	110.13	110.04	111.24	107.4	101.15	109.38	112.75	108.43	105.86	106.92	108.68	105.51	108.97	99.413	114.2	106.58	105.69	105.87	104.81	105.59	105.45	107.84	104.25	106.12	104.68	104.68	103.54	103.57	104.03	103.36	103.26	104.43	101.42	110.33	107.42	104.53	104.59	106.22	98.286	112.1
109.67	109.69	115.76	111.65	108.99	114.31	106.52	111.09	110.24	112.29	105.49	104.31	107.38	111.43	110.18	103.22	113.22	112.93	110.91	115.12	115.82	111.26	106.15	106.93	106.92	107.36	116.43	111.8	108.54	102.46	112.53	111.26	113.72	108.36	114.02	109.17	109.18	109.75	111.8	108.07	107.09	112.48	114.55	106.69	112.5	106.09	110.94	120.64	110.59	108.14
106.14	103.41	103.61	98.144	112.84	103.93	101.58	104.58	111.92	103.17	105.65	106.91	106.26	107.31	109.03	110.86	100.53	108.15	107.45	100.9	109.04	106.14	97.488	103.47	100.06	105.29	103.58	105.74	106.33	98.539	101.09	106.92	104.27	111.44	110.56	108.33	100.51	108.32	99.019	107.34	107.63	107.06	113.03	105.27	108.15	107.85	109.44	102.34	106.87	106.19
111.58	105.17	110.88	107.84	103.34	108.07	105.82	104.27	104.23	104.71	100.11	108.94	104.5	110.54	102.29	103.28	106.4	107.21	101.1	106.32	101.95	102.07	113.63	102.4	103.03	105.69	108.51	102.22	108.54	107.54	105.83	105.15	103.57	96.114	107.13	103.82	104.46	108.28	110.87	106.7	101.15	106.75	100.63	105.57	109.04	107.94	108.42	107.72	102.79	99.254
108.98	99.025	108.54	100.92	107.11	106.46	105.77	107.89	111.74	104.82	103.57	108.07	108.79	104.68	106.12	110.75	106.96	105.79	110.55	108.69	111.59	94.633	105.98	110.95	105.2	99.248	105.66	100.86	112.26	101.88	98.68	109.88	108.31	106.62	103.91	106.12	106.73	107.75	105.02	101.06	106.62	113.34	101.86	109.36	103.86	105.48	105.2	103.86	102.05	109.9
110.63	100.12	102.76	101.86	103.58	101.27	112.43	106.79	103.85	100.62	107.11	104.04	111.49	105.42	102.83	102.88	110.15	102.8	108.67	103.74	103.13	112.74	101.17	103.04	102.34	100.69	104.95	103.42	110.7	107.97	106.85	111.61	106.59	106.37	102.57	105.5	105.03	104.05	99.055	101.2	104.16	103.43	109.15	101.01	98.56	102.5	108.82	107	106.77	107.88
105.82	98.825	103.51	101.88	102.29	104.29	97.95	101.63	103.7	97.449	102.34	103.22	99.802	101.27	98.949	95.427	100.36	98.136	97.903	101.24	106.59	101.51	105.56	96.356	103.81	100.8	98.802	100.04	108.57	96.682	97.912	106.01	101.35	107.22	98.889	89.886	101.53	99.061	109.66	103.8	96.374	96.787	95.563	94.367	96.093	99.938	103.89	100.33	104.82	99.074
118.09	120.13	121.02	113.66	114.38	118.95	122.3	116.38	122.17	122.14	118.56	121.98	120.61	116.51	117.19	119.01	120.06	115.29	121.71	121.65	119.29	117.52	111.45	122.84	117.03	114.81	118.02	111.53	114.15	115.63	116.38	116.47	116.6	116.43	109.63	119.54	112.51	122.52	115.17	114.7	119.25	120.16	121.14	120.12	115.73	120.39	113.91	122.62	118.62	118.68
108.41	114.95	114.04	106.66	108.74	116.55	107.35	111.17	113.2	115.04	108.12	107.41	113.53	103.61	111.57	112.58	112.43	109.16	110.09	120.91	108.57	108.38	106.89	116.15	115.06	101.54	114.14	109.03	109.36	111.07	109.89	114.33	104.67	104.92	107.58	117.19	101.65	112.9	111.53	113.55	105.44	116.28	109.4	114.79	114.34	106.35	102.84	106.85	107.64	108.86
105.06	107.19	101.52	105.72	101.15	110.26	106.9	102.5	110.14	108.04	100.97	103.54	106.6	104.88	107.46	105.48	101.35	101.79	106.16	106.62	101.7	102.77	105.43	104.18	105.28	104.06	100.91	103.38	99.765	104.65	109.41	103.02	105.42	109.78	108.22	109.07	106.58	107.94	104.44	105.01	113.52	109.86	104.7	100.09	105.5	103.74	103.31	108.52	99.203	107.94
122.64	117.7	122.09	119.97	114.49	115.05	118.8	117.46	115.31	117.65	118.19	115.74	120.76	116.74	118.99	122.61	120.68	122.81	121.98	125.49	118.64	113.86	118.23	117.52	120.05	116.07	120.53	119.39	122.52	122.3	114.89	121.57	117.02	111.34	126.77	118.25	117.71	118.88	112.7	119.67	114.23	122.9	115.88	118.67	118.84	117.93	120.38	121.15	118.32	123
100.46	108.1	97.151	104.83	105.12	105.12	102.52	103.75	111.1	98.938	105.76	105.82	111.33	101.57	102.81	98.924	111.93	107.57	103.37	104.28	100.52	98.593	104.37	103.89	103.82	105.63	101.71	102.42	101.57	104.86	111.97	100.71	100.37	106.32	111.92	104.17	102.45	105.81	106.41	109.07	106.92	103.29	101.14	106.15	108.47	109.03	106.44	110.36	101.97	99.44
106.28	104.68	104.58	100.9	95.403	103.48	105.66	104.34	101.04	107.81	102.74	109.12	107.25	96.345	108.13	102.43	106.21	114.02	98.416	100.65	103.84	107	104.87	107.62	104.04	106.66	103.54	105.87	108.6	102.85	109.49	105.8	108.67	96.13	105.23	101.64	103.14	106.54	104.92	103.6	108.28	107.97	105.56	107.43	107.16	106.68	108.23	105.72	104.97	104.83
108.52	104.3	101.95	111.91	104.84	101.51	105.91	106.86	106.63	110.44	105.39	103.33	106.24	106.91	111.44	115.88	108.84	107.28	95.552	100.51	100.92	101.49	107.25	104.46	107.29	105.33	102.79	109.88	103.11	106.78	101.61	108.66	105.03	103.88	105.92	109	101.74	107.67	109.25	110.58	107.82	102.16	105.58	113.21	102.81	107.3	109.38	104.66	105.38	101.06
111.16	111.78	118.6	108.16	111.38	109.74	107.64	104.93	107.94	116.37	108.76	110.13	110.81	115.7	115.82	107.5	104.78	109.4	108.15	114.34	113.93	108.97	104.88	107.64	111.15	115.69	112.32	109.02	111.4	113.1	106.92	112.61	113.71	108.36	107.79	110.09	112.89	112.23	115.26	113.47	112.98	112.71	108.32	114.5	110.25	112.1	112.22	111.23	108.05	103.94
110.13	108.96	108.22	114.19	110.77	108.27	109.33	108.06	116.51	115.28	112.14	116.28	112.86	113.1	109.4	108.59	118.07	110.7	112.47	105.5	115.73	108.47	111.45	114.13	111.8	113.81	112	113.26	107.76	117.37	108.73	117.94	111.85	117.69	107.79	103.95	114.91	115.6	109.75	113.46	112.5	105.98	115.45	109.36	105.01	104.53	116.62	114.95	104.21	111.21
117.56	119.86	111.05	118.74	122.65	112.92	119.37	116.75	113.8	117.41	118.64	123.31	112.05	118.3	117.74	116.61	118.49	118.35	114.48	117.11	123.44	121.45	117.75	114.64	114.36	115.9	110.35	116.27	118.55	124.49	120.21	115.1	117.52	120.73	108.77	117.1	119.04	116.93	123.04	118.88	123.05	113.54	113.75	121.09	113.11	125.58	116.07	116.26	116.33	121.03
112.13	112.27	109.92	109.29	113.06	112.71	114.63	110.45	111.2	109.49	121.01	109.75	114.76	113.75	114.23	117.63	115.18	112.65	111.86	112.09	109.32	112.08	106.21	112.94	112.28	108.6	117.13	110.49	114.23	109.62	116.05	114.6	108.12	116.54	104.02	115.97	107.41	111.86	111.67	108.75	104.21	114.87	114.09	112.47	112.04	117.18	110.58	112.57	109.63	111.16
111.43	110.05	107.16	115.1	113.63	113.2	114.57	105.98	114.76	110.59	112.58	108.82	110.02	114.12	110.16	117.95	111.72	112.29	115.44	108.04	111	110.01	109.6	111.77	110.95	115.53	112.04	110.21	112.39	101.93	120.28	110.96	100.94	114.17	116.04	104.83	113.74	112.05	107.8	117.57	114.26	113.38	112.77	110.76	112.03	110.8	107.53	111.16	107.6	108.45
105.53	103.14	101.56	101.83	98.921	98.893	97.913	95.849	97.276	102.81	104.46	96.554	100.02	103.75	104.19	98.905	107.63	108.72	99.985	97.342	103.79	101.4	101.25	103.93	105.55	95.068	103.72	99.224	103.05	102.52	103.07	103.27	105.8	107.01	101.84	105.14	105	99.667	105.63	102.83	104.14	99.381	94.15	101.97	100.87	99.062	95.292	106.43	104.36	91.82
104.94	101.45	103.55	105.07	103.82	105.26	113.67	109.4	102.31	111.1	104.95	106.13	104.37	100.6	102.92	102.55	105.38	108.95	102.73	111.98	107.3	106.28	102.71	109.78	105.84	106.01	107.27	109.23	108.84	107.72	105.45	107.42	107.5	98.549	105.07	105.71	110.96	103.69	106.4	104.35	106.24	106.35	108.82	108.43	107.83	104.54	106.47	109.82	106.56	107.38
102.02	107.76	107.53	105.96	102.31	106.89	106.19	111.67	98.879	105.49	109.68	113.04	103.94	104.92	102.7	98.9	106.34	103.83	105.59	103.57	107.08	109.99	105.55	106.78	111.25	105.26	107.93	105.14	108.45	101.78	103.56	104.35	99.751	101.85	109.39	109.87	110.15	106.22	105.25	105.96	105.12	108.87	113.13	109.41	103.27	106.41	104.44	108	108.51	105.7
100.37	99.013	101.87	104.88	106.23	97.563	98.709	103.93	97.308	97.783	100.23	98.797	100.15	103.48	103.74	100.08	98.423	100.59	101.26	106.71	99.96	97.513	111.51	102.55	102.16	99.956	102.2	101.86	100.24	103.27	99.492	91.463	95.364	91.747	102.6	99.938	101.38	101.62	98.495	91.336	95.322	100.91	98.019	100.09	101.4	96.986	98.856	99.5	98.076	99.192
101.52	102.91	105.17	104.44	107.05	113.67	102.39	104.3	102.38	104.77	103.45	104.21	115.44	101.77	103.93	105.15	101.58	102.99	103.78	103.99	106.75	106.96	97.407	102.52	111.11	107.12	108.72	104.89	104.6	104.11	105.73	103.55	110	100.54	104.46	106.51	105.02	106.67	103.52	102.59	108.23	107.21	105.69	103.26	104.9	108.99	99.582	99.561	102.54	107.98
110.46	107.87	109.25	112.1	100.03	101.82	108.19	106.43	98.222	99.477	106.39	107.97	108.54	104.89	106.62	115.92	109.36	95.059	109.62	103.27	111.55	112.88	106.01	98.595	101.85	100.6	102.12	108.11	109.92	109.1	101.81	106.45	107.76	107.76	110.19	102.37	109.52	103.02	104.51	106.59	101.28	107.02	106.99	105.68	104.14	104.16	108.37	105.6	106.89	105.07
104.03	103.88	99.067	96.167	99.66	99.139	96.258	107.07	100.6	100.45	92.83	98.37	104.22	97.782	96.617	99.637	104.51	96.731	99.451	101.78	101.12	103.63	97.572	103.12	100.26	105.11	92.431	98.576	99.799	97.859	101.28	104.61	107.85	96.884	96.583	99.779	95.665	102.65	100.25	103.95	99.215	102.3	95.727	100.49	100.09	96.697	109.54	94.975	98.335	103.98
113.84	101.91	104.94	110.78	107.6	106.99	107.18	104.95	104.28	109.66	102.64	102.81	108.35	104.62	104.83	99.109	102.04	98.724	106.16	104.79	105.7	113.55	100.5	106.66	101.76	102.82	103.3	106.78	99.919	103	106.39	99.529	107.14	112.98	108.37	110.05	112.36	110.35	109.01	107.28	105.27	108.68	107.12	104.32	109.82	105.37	103.17	100.28	104.72	102.41
113.41	114.23	113.6	113.52	109.8	115.24	118	111.33	110.94	117.06	107.05	106.61	116.15	110.26	109.25	109.09	114.03	115.97	117.47	108.52	108.12	117	114.67	107.75	113.89	109.9	109.05	113.8	115.21	110.06	112.6	111.45	108.03	111.91	110.11	109.17	110.95	109.56	115	111.34	121.11	112.65	113.86	116.11	104.28	103.7	105.95	112.64	115.47	108.58
103.8	105.63	99.498	100.67	107.86	101.59	111.21	101.83	107.63	102.12	101.07	106.1	107.62	103.85	101.55	99.064	103.1	104.79	107.13	104.34	101.54	100.81	102.3	103.62	106.34	110.02	104.36	108.22	98.44	100.32	99.463	103.63	107.48	102.92	106.78	104.87	102.59	107.39	103.88	103.4	97.294	101.19	100.81	103.21	104.85	104.66	110.86	110.83	99.352	107.42
97.724	103.52	101.05	98.598	104.2	98.578	96.779	98.8	103.98	104.55	100.7	96.618	101.57	103.84	100.29	105.23	106.3	98.401	105.22	95.83	103.91	101.34	99.497	101.09	109.73	101.08	105.73	98.204	99.662	100.09	98.532	95.878	101.79	101.92	104.65	99.335	97.505	98.857	98.71	96.463	98.375	96.562	106.83	105	104.34	102.32	101.76	96.134	100.41	97.342
104.54	109.97	103.88	101.17	101.9	108.75	100.09	102.85	109.62	115.46	106.19	98.063	101.08	104.68	109.09	104.42	101.24	102.72	107.84	105.58	110.42	105.28	103.02	107.31	105.5	101.97	102.01	105.86	100.7	107.69	102.01	111.09	101.72	105.18	111.65	102.54	101.94	100.82	102.91	109.75	105.16	109.64	101.15	108.96	101.41	103.66	100.46	107.41	103.75	101.35
106.68	104.15	103.29	106.57	106.08	104.41	114.34	104.8	105.37	106.04	102.93	103.76	102.74	102.49	109.64	106.48	104	105.22	105.5	112.08	106.42	104.93	106.89	105.58	112.26	99.232	112.79	111.29	109.55	103.63	103.83	102.79	106.36	107.63	105.63	113.15	109.57	107.56	109.37	106.75	101.17	105.94	112.25	103.87	105.48	110.46	104.84	103.08	109.23	100.34
107.35	105.1	107.42	109.99	107.23	100.74	103.27	102.87	114.32	108.73	109.59	104.85	110.88	109.26	103.71	109.99	102.95	107.15	107.55	104.41	100.91	111.82	104.5	109.1	106.83	100.69	112.51	104.08	106.41	108.27	108.3	107.57	106.26	102.64	104.23	103.28	107.7	107.9	110.36	103.84	108.61	111.94	110.21	110.97	113.31	103.17	102.24	103.14	105.78	108.74
103.24	110.83	101.85	107.74	108.21	101.72	102.8	106.16	104.33	109.75	105.83	102.37	108.3	104.36	98.545	104.35	107.95	107.01	109.15	106.39	104.25	105.19	108.3	103.83	102.2	108.69	107.55	106.25	103.39	103.55	110.11	108.53	101.79	111	103.5	105.13	111.98	106.86	105.43	99.446	106.09	105.76	104.05	105.8	108.27	104.22	110.07	107.81	109.68	104.14
108.43	104.48	107.85	107.64	108.97	106.75	102.37	101.3	105.74	107.94	108.15	106.04	106.77	101.99	108.73	108.31	107.22	103.35	101.01	106.1	105.06	108.49	101.19	107.66	99.731	102.27	105.19	105.83	102.94	109.42	105.26	108.16	106.99	103.14	106.19	101.26	106.57	101.43	105.72	106.72	102.02	105.12	109.71	102.93	101.89	112.4	109.29	98.89	108.67	106.5
103.43	107.86	106.14	105.59	103.18	108.41	106.93	114.27	102.05	106.57	105.54	104.56	103.83	107.44	103.89	100.39	106.22	106.6	104.32	106.26	99.618	109.73	101.66	101.04	109.64	97.779	105.2	100.87	102.56	100.92	102.62	105.73	106.63	106.86	102.89	104.57	97.587	109.46	98.287	106.51	108.66	107.88	105.59	104.49	108.09	102.66	101.86	104.49	102.08	113.77
116.4	114.2	119.3	115.06	112.26	110.58	109.3	112.6	112.82	110.29	114.24	120	115.08	112.49	114.04	114.61	117.79	109.92	107.61	106.91	108.25	107.39	110.38	111.14	117.71	112.86	109.72	114.05	114.66	111.29	112.97	120.86	114.37	114.78	113.41	108.78	110.3	117.63	114.57	113.42	108.9	110.47	113.54	110.49	109.58	114.97	109.07	118.49	108.99	110.75
109.06	116.8	104.52	114.73	115.48	113.84	112.4	120.88	109.45	111.5	109.45	118.74	119.62	112.96	120.05	116.25	112.55	114.89	107.6	109.42	119.97	112.09	111.95	108.46	111.39	119.2	109.73	110.47	111.83	109.82	112.31	110.49	103.06	112.86	116.51	115.97	108.26	111.78	112.2	112.71	109.83	110.25	111.26	117.01	109.14	111.29	110.43	109.67	113.49	115.11
108.16	104.67	107.41	105.36	110.71	108.16	109.82	107.96	112.57	101.27	106.71	103.02	101.48	98.609	105.25	108.84	106.04	103.74	105.57	105.11	108.58	104.69	109.98	111.36	109.87	109.27	102.84	110.61	107.22	110.39	108.55	108.51	105.76	109.52	111.5	108.44	105.66	101.94	105.57	115.31	107.14	108.96	110.17	102.41	109.12	104.23	104.07	103.88	105.42	107.87
107.28	103.18	100.7	106.33	105.51	108.95	106.96	108.11	104.01	108.66	104.57	101.51	95.677	101.6	101.06	105.18	109.24	99.628	103.16	105.23	104.65	111.85	105.15	106.85	103.76	110.88	103.02	109.16	101.53	104.18	104.79	107.5	104.8	104.9	105.52	99.797	105.76	107.11	113.79	104.49	107.97	111.38	110.23	107.99	102.01	111.17	106.21	108.19	101.5	104.11
108.17	110.52	115.06	109.36	106.21	111.8	113.42	105.86	116.37	104.2	114.52	110.19	109.69	112.56	108.56	112.46	113.7	111.11	108.75	112.32	111.9	127.06	110.03	107.51	115.2	113.32	108.25	114.55	111.07	116.47	114.22	111.32	111.16	116.59	114.9	111.5	111.41	114.6	121.85	113.75	111.91	110.48	113.29	114.69	107.92	111.65	115.63	119.13	109.9	113.26
110.79	106.31	108.94	108.22	105.71	105.42	107.65	111.54	116.21	114.82	108.54	104.06	104.65	107.58	103.02	100.4	100.3	104.94	106.49	107.18	103.23	107.36	105.32	107.72	104.73	106.59	109.85	105.89	110.59	109.5	103.46	99.501	110.23	100.79	109.42	105.57	99.769	100.78	108.55	101.1	104.25	104.64	102.87	105.82	97.782	106.92	106.72	104.78	102.29	110.26
105.8	106.34	111.92	104.53	112.81	110.17	111.24	115.67	104.1	107.02	106.48	103.6	104.39	106.75	107.44	103.69	103.77	105.76	104.38	110.36	105.72	106.5	109.34	107.54	99.638	107.06	109.11	101.71	104.84	98.141	100.76	104.93	102.77	106.32	99.072	112.63	102.59	107.72	104.47	108.82	105.59	104.85	107.12	105.43	113.06	104.24	108.83	108.08	102.23	100.58
109.3	107.19	110.24	103.67	99.021	105.62	105.64	107.3	105.82	98.198	98.43	110.71	105.32	109.2	103.22	103.5	107.37	108.49	103.69	109.44	106.85	104.16	107.77	105.55	104.36	105.05	109.3	100.34	106.87	101.62	104.12	104.1	111.1	103.59	104.99	107.64	105.48	95.331	102.57	100.11	106.28	99.475	108.4	103.31	105.4	103.29	107.93	103.65	101.88	107.39
98.965	97.39	96.882	102.07	100.99	100.18	100.1	96.047	100.51	95.37	99.768	100.26	96.682	105.58	97.008	100.77	100.97	103.47	96.35	93.826	98.26	90.488	103.15	93.45	105.76	102.94	100.6	97.296	98.639	104.19	103.91	103.46	95.784	96.533	96.365	101.33	101.1	106.19	104.21	102.06	95.057	95.73	94.824	95.627	106.79	95.88	100.42	100.41	105.77	103.01
103.03	112.15	107.59	105.68	102.81	106.19	105.78	102.69	101.72	104.26	104.85	104.76	105.76	107.94	105.95	101.6	109.67	106.99	104.06	113.24	105.96	110.78	103.37	107.43	103.71	106.64	106.27	108.41	104.67	104.65	106.35	108.07	101.7	110.34	106.3	108.16	107.71	107.41	109.47	103.08	109.94	105.89	109.39	110.67	99.409	105.65	100.87	99.699	107.48	103.48
105.34	103.99	103.66	100.01	100.6	99.899	107.09	107.02	98.175	100.64	103.54	105.02	99.419	101.21	102.5	105.57	100.44	106.87	102.68	105.3	101.51	106.26	103.87	101.74	99.525	100.36	99.596	101.69	103.8	105.34	105.03	107.61	105.95	112.24	112.24	101.87	105.44	103.68	106.61	102.5	100.39	106.52	107.78	105.31	109.6	101.91	104.93	105.13	100.03	110.27
106.51	111.78	108.6	106.26	101.83	108.61	110.39	100.41	105.5	99.845	102.79	102.15	105.36	101.45	107.83	104.32	98.572	109.07	104.14	103.27	100.27	106.58	107.67	101.24	104.95	100.7	105.44	103.74	106.37	108.39	102.22	103.59	100.21	100.24	104.19	107.39	105.71	108.26	103.16	102.26	100.58	105.03	97.429	108.38	101.97	104.99	102.44	104.56	105.43	105.26
101.97	100.29	105.69	98.137	103.96	98.631	100.55	98.416	101.06	100.93	99.239	105.55	99.612	109.67	100.58	106.45	91.865	97.627	100.55	98.255	98.205	104.79	104.58	93.893	101.27	102.73	103.55	98.654	96.964	99.59	106.74	102.52	102.12	102.73	105.77	105.42	100.23	103.49	99.222	101.91	109.2	99.929	103.66	101.01	105.7	95.353	94.331	97.473	96.732	95.453
107.23	110.92	115.12	109.21	112.58	114.3	110.53	110.06	109.68	110.95	110.05	113.63	113.82	113.07	111.23	107.31	116.37	115.33	114.12	113.7	107.32	109.2	114.34	107.23	116.58	109.74	113.06	111.06	112.59	109	104.1	107.26	112.38	110.85	116.41	108.83	115.46	108.66	108.23	107.6	102.59	108.16	109.45	110.12	108.87	109.56	111.05	111.28	105.56	113.85
109.63	105.62	118.54	116.09	110	111.86	114.6	107.44	103	114.74	111.15	111.39	105.96	108.18	111.11	114.64	107.72	111.33	117.55	112.79	111.89	103.92	111.32	112.83	109.73	114.78	115.92	110.84	116	115.38	106.77	109.41	111.95	109.26	110.78	106.08	112.24	111.65	110.6	112.25	108.71	112.05	117.21	109.87	111.73	110.74	108.79	111.97	111.04	111.39
110.76	112.16	103.65	106.94	109.62	107.72	106.8	107.7	109.76	108.62	105.32	104.44	109.2	110.1	108.17	105.81	104.24	109.48	101.86	105.95	100.27	107.53	111.46	107.31	106.56	109.98	109.39	111.12	103.41	102.36	107.92	108.45	105.04	104.56	109.45	101.32	106	102.58	107.33	110.89	110.02	104.16	105.07	105.33	104.66	96.508	100.62	102.54	102.01	112.06
101.8	97.073	96.606	100.79	105.53	100.43	96.278	102.84	96.022	102.7	105.99	99.017	103.44	100.08	108.98	104.63	103.95	101.38	100.89	101.59	99.107	102.66	97.376	98.863	101.76	103.11	100.96	104.32	101.31	107.28	103.87	101.17	99.396	102.12	99.267	97.861	100.1	100.74	98.155	99.336	100.18	101.23	97.822	106.67	97.754	103	101.8	102.96	102.53	99.831
108.2	115.19	116.75	114.33	109.3	108.87	114.88	107.41	109.57	116.03	108.52	108.86	112.83	108.22	108.95	108.48	109.51	108.96	117.47	112.75	118.43	114.91	114.98	108.86	107.32	106.44	113.12	109.6	111.18	111.36	110.27	112.42	113.05	107.25	111.16	113.64	111.9	112.84	122.84	109.87	103.59	116.76	108.16	120.74	108.33	110.5	109.09	113.13	108.36	115.34
101.75	103.89	105.29	97.814	105.33	100.27	100.91	96.55	94.672	99.934	101.23	99.189	101.16	99.12	99.768	100.12	99.408	102.51	103.54	99.569	106.41	96.077	99.173	94.653	93.552	104.32	96.333	100.46	100.15	101.38	97.287	98.028	97.003	100.69	92.323	106.66	98.783	94.99	103.67	100.65	103.38	98.029	108.78	101.63	99.539	103.9	102.72	100.15	98.103	108.15
121.97	118.68	116.25	114.2	113.59	118.24	119.46	120.06	118.48	124.44	114.13	111.67	116.09	119.19	115.44	112.05	114.44	118.59	118.08	114.96	118.28	120.16	109.7	115.34	112.95	118.29	119.6	113.08	120.92	120.26	116.15	120.71	120.62	120.36	119.59	114.6	122.65	118.79	118.74	118.45	123.6	114.36	122.84	115.4	118.81	117.72	117.99	119.16	121.5	123.2
107.34	107.6	106.59	106.26	106.53	108.26	111.47	109.23	107.02	112.66	103.46	107.55	103.11	105.44	107.48	109.63	107.75	101.08	104.37	104.05	109.18	103.89	109.52	109.89	111.69	104.91	102.89	105.36	105.43	106.51	114.46	109.84	104.81	106.22	104.47	104.94	99.89	107.35	109.87	111.5	102.7	106.25	102.31	107.04	110.64	102.89	106.26	108.36	107.51	104.75
102.02	108.22	109.98	108.92	109.02	111	102.44	105.24	103.44	107.14	107.99	108.77	104.73	109.56	107.53	102.43	106.11	106.55	108.98	109.85	110.79	113.22	110.98	106	111.33	103.81	101.62	102.58	107.75	110.54	105	103.63	113.59	105.11	101.79	107.49	103.72	101.19	111.64	98.196	104.7	108.99	103.74	106.51	103.47	112.04	101.35	109.09	110.28	102.81
109.81	109.54	109.57	116.58	114.23	106.85	118.46	112.94	109.9	114.48	116.42	113.7	108.87	111.83	110.42	112.31	110.95	112.88	115.01	109.09	113.39	104	111.91	109.28	105.36	112.91	113.32	105.09	119.77	113.63	107.62	108.37	105.11	112.12	117.72	108.47	108.56	104.93	115.18	103.05	113.31	110.83	107.13	115.2	109.34	119.52	110.41	113.32	107.09	109.14
120.1	104.43	119.42	113.23	107.03	111.99	110.58	114.61	107.69	112.49	115.32	105.43	117.79	104.93	113.48	111.99	114.37	115.3	112.81	112	116.92	113.5	108.81	111.98	111.26	108.38	109.19	111.16	111.52	112.66	113.68	113.96	111.6	118.47	105.66	117.07	113.26	111.32	109.31	113.26	110.13	111.66	108.96	118.02	109.59	114.25	113.27	110.97	109.67	114.87
97.488	107.02	102.17	113.38	108.33	106.07	110.12	108.44	101.7	112.27	112.55	102.33	108.7	108.52	107.42	114.62	106.29	106.16	103.55	112.29	102.87	102.82	108.39	104.64	107.91	107.87	108.57	110.09	103.82	110.58	106.83	109.47	109.08	99.982	106.05	110.83	110.03	102.96	100.25	99.87	109.18	106.52	103.49	104.96	105.78	102.44	105.9	100.49	105.47	101.69
104.46	113.03	110.25	108.44	113.2	110.12	110.4	115.7	110.96	109.81	113.79	111.05	112.69	113.75	105.88	112.42	111.28	114.23	103.76	110.47	110.29	109.82	109.7	112.33	114.99	107.79	109.79	109.57	104.86	105.07	113.81	113.82	114	111.12	110.37	108.74	115.25	116.6	109.53	111.72	110.19	113.91	109.99	112.19	114.09	114.9	107.09	113.05	113.61	103.48
103.11	93.945	99.538	103.82	93.316	100.9	105.08	101.69	99.679	102.81	98.863	98.62	96.097	94.084	108.1	100.3	95.445	97.226	98.852	99.505	96.254	99.221	96.728	97.701	100.73	105.51	93.959	98.853	98.699	96.596	105.05	97.548	99.863	97.62	104.68	104.61	95.46	98.958	97.37	107.01	97.259	95.058	98.435	101.09	101.08	103.9	102.02	98.229	101.67	98.596
114.17	110.86	107.08	121.55	112.71	105.83	108.93	108.4	116.04	110.6	113.41	110.59	115.25	119.35	117.02	111.35	113.73	109.11	105.52	116.77	110.98	118.73	113.78	109.56	116	115.82	113.88	114.61	113.29	117.69	111.26	117.17	112.37	112.48	113.16	111.84	106.78	113.57	114.33	116.71	111.1	120.33	108.72	111.96	115.06	114.43	105.71	110.99	108.65	112.47
107.02	111.71	114.16	109.83	114.26	115.02	109.98	112.83	106.31	117.99	109.56	110.65	110.01	104.54	114.88	106.15	114.68	105.38	113.83	110.54	112.29	109.51	109.93	114.75	110.43	116.87	111.86	111.95	108.12	110.81	110.4	114.8	110.77	114.6	117.52	114.77	112.12	113.77	116.8	115.62	110.94	108.14	111.62	111.97	111.12	115.97	111.16	107.02	111.86	114.23
109.89	112.24	112.62	105.25	111.34	111.21	108.89	109.86	109.39	114.51	119.82	114.19	105.01	111.47	110.6	112.74	105.1	114.84	110.34	114.88	109.52	111.9	107.67	114.5	111.59	107.96	118.05	108.65	109.59	111.24	109.44	116.22	113.67	113.15	116.22	111.51	109.49	107.89	109.74	104.53	111.65	115.42	112.57	120.46	110.09	114.27	118.6	111.96	112.33	110.3
113.04	110.84	112.74	109.96	113.21	109.88	115.76	108.57	110.88	110.02	116.81	113.67	111.38	110.25	114.21	120.03	109.17	111.14	105.22	112.19	106.48	112.65	109.99	110.22	107.79	109.68	112.58	111.66	112.24	112.4	110.95	112.02	107.43	114.22	113.66	105.87	109.97	117.58	106.13	113.64	109.21	110.92	113.5	101.34	113.27	111.13	113.13	113.55	113.02	108.96
100.36	100.18	105.33	101.95	99.697	100.72	97.445	98.598	98.364	104.55	101.76	99.976	99.752	98.317	96.337	97.742	103.1	100.88	95.32	99.199	98.897	93.408	104.79	101.42	104.97	98.371	98.301	98.249	105.65	93.716	101.28	96.667	98.806	94.884	101.76	104.84	106.93	102.02	104.2	100	98.045	100.09	100.99	102.55	99.936	104.02	106.56	105.96	100.14	100.77
104.93	106.47	100.13	112.54	104.31	102.6	106.68	103.4	105.96	111.83	106.94	111.17	104.95	107.41	110.62	106.65	109.24	105.8	102.49	107.73	113.36	107.01	104.78	102.93	109.92	108.2	102.55	103.53	112.71	106.67	101.16	102.84	107.07	107.27	105.06	100.63	106.69	102.57	112.56	102.71	106.29	113.53	105.63	107.36	107.6	113.05	103.94	105.58	107.47	106.81
105.51	105.99	104.99	96.178	105.68	102.81	109.14	99.733	102.22	109.52	105.48	105.88	113.21	103.92	103.89	102.95	102.59	109.29	107.2	111.52	108.82	107.69	105.35	102.79	101.69	109	97.641	103.88	114.28	102.4	106.7	105.59	106.07	98.884	105.6	101.28	105.56	100.77	108.62	103.62	103.29	107.33	106.14	109.65	103.25	105.76	104.05	109.74	101.86	108.61
104.01	105.96	108.48	109.37	103.79	102.75	105.1	107.49	100.95	101.61	100.37	108.49	101.52	105.98	103.23	104.59	105.05	103.02	112.64	100.98	99.786	99.373	104.82	104.22	110.17	106.12	110.32	105.46	103.47	103.24	109.48	101.81	113.67	105.99	107.57	107.97	99.577	104.48	113.44	106.45	107.61	107.68	117.99	107.81	109.03	102.42	103.93	110.32	101.63	111.27
104.24	106.79	107.26	106.2	107.05	106.23	107.6	112.31	97.286	107.66	101.36	110.11	106.45	106.96	108.46	106.98	108.09	103.92	108.31	105.28	106.64	102.34	106.25	106.67	102.23	106.92	102.02	103.23	114.5	105.63	107.49	105.79	101.91	108.98	106.89	103.45	110.24	105.48	106.35	104.1	108.18	105.58	107.61	110	100.68	105.78	106.15	101.49	107.81	109.88
117.34	115.79	110.76	109.22	110.82	109.72	112.4	109.57	115.85	111.3	117.02	110.81	112.64	107.48	103.82	114.17	111.44	111.52	115.13	108.44	110.05	111.33	106.13	112.78	112.34	112.13	117.21	112.54	112.16	109.88	113.59	117.16	113.17	108.98	110.45	116.93	110.4	110.83	114.73	121.92	105.47	115.92	115.74	113.03	114.84	113.44	108.8	112.68	112.12	116.78
107.2	102.48	105.32	105.28	107.32	100.37	104.05	107.82	101.43	100.68	96.611	111.57	104.5	108.52	101.44	111.66	109.82	107.74	111.18	107.09	102.47	99.112	107.63	110.79	110.07	107.68	110.98	106.18	101.48	103.63	105.47	110.75	107.87	103.04	109.75	106.14	105.1	101.7	101.43	105.63	109.41	106.18	96.012	108.44	109.07	110.89	106.35	101.67	104.36	107.79
109.14	105.5	108.67	109.36	103.44	100.85	103.63	103.37	105.7	105.87	104.84	109.64	107.42	106.33	104.14	109.91	105.3	108.74	109.21	105.77	104.65	112.81	109.34	112.26	105.1	102.63	105.45	107.71	104.22	102.88	108.11	107.26	113	108.19	104.52	105.64	105.63	112.44	110.1	113.68	107.11	101.01	107.18	107.8	106.58	106.2	109.08	100.12	107.08	108.08
109.59	106.5	104.15	102.34	111.92	109.04	103.29	115.51	100.31	109.6	109.35	104.81	106.14	105.74	105.82	108.74	111.09	105.18	103.63	99.653	101.51	110.61	106.86	107.08	109.88	108.56	103.64	101.96	108.94	109.7	106.33	97.963	104.81	111.82	103.35	109.66	102.37	105.32	106.1	107.55	104.76	105.7	113.88	102.19	107.84	104.07	106.09	115.97	109.12	106.87
114.26	102.09	101.39	108.35	105.04	103.6	95.574	106.69	101.93	109.37	113.05	109.05	101.9	103.49	96.399	103.52	104.21	99.254	104.62	102.16	104.56	103.32	107.57	106.57	106.33	103.54	100.98	103.22	98	105.18	102.64	103.36	105.31	104.32	104.69	105.25	104.11	98.655	103.14	107.53	105.95	100.58	110.23	99.44	109.11	103.43	104.27	105.66	110.15	104.21
103.66	111.06	111.96	100.18	103.96	101.23	107.4	105.25	110.91	108.85	103.4	103.27	104.13	98.683	108.09	104.49	102.2	110.82	107.54	109.11	104.57	113.87	105.53	104.03	107.6	107.79	101.59	101.57	103.19	110.83	104.07	95.368	107.15	99.529	109.07	106.6	107.18	109.6	107.77	102.86	104.79	105.06	99.988	108.05	101.42	107	108.75	105.94	101.31	106.47
111.31	107.17	102.98	106.14	111.99	106.19	104.55	109.92	105.67	102.42	106.8	113.12	105.47	99.521	108.11	105.63	105.94	101.6	105.96	106.28	105.46	111.96	113.57	103.67	109.74	104.77	104.38	106.29	107.41	104.78	110.55	107.97	109.53	106.94	106.9	110.29	107.64	107.47	107.21	102.92	110.37	109.89	107.84	104.19	104.32	107.24	100.44	105.45	106.54	100.85
119.98	115.87	115.31	114.67	115.5	116.11	109.54	110.98	110.67	114.04	111.32	109.16	117.69	113.96	113.46	115.55	109.79	110.11	113.27	113.68	111.65	107.62	113.88	110.2	116.18	108.37	107.3	113.08	111.93	109.35	108.88	111.42	114.56	112.74	111.87	113.63	117.5	111.74	115.55	109.3	107.48	120.3	102.89	108.39	110.8	112.88	112.59	109.55	110.88	110.06
104.65	111.62	111.66	107.47	111.51	107.74	112.57	110.07	113.18	104.85	110.66	114.73	105.43	105.56	107.63	108.32	113.56	105.26	112.38	113.14	106.53	106.67	109.59	106.54	109.21	118.33	108.1	103.79	108.69	107.89	110.05	117.2	113.4	113.04	111.98	115.29	112.97	112.17	109.22	112.67	112.48	104.06	106.62	111.34	118.61	109	110.94	115.39	117.8	106.46
111.93	111.01	110.38	108.68	114.4	109.94	110.69	115.48	113.82	110.99	113.6	113.56	112.06	113.17	113.34	115.4	116.37	110.01	112.28	111.35	105.85	113.93	114.62	117.34	113.84	114.71	118.16	108.99	109.42	110.04	110.29	115.62	110.67	104.92	114.43	110.27	107.48	108.58	118.66	112.41	110.29	116.33	113.76	113.22	110.97	111.53	105.87	116.73	111.31	116.3
103.69	104.68	107.78	101.65	100.86	108.41	103.26	108.07	102.94	102.87	96.765	103.94	105.08	105.56	107.85	102.95	107.36	105.15	108.56	105.92	106.42	103.71	103.89	108.41	103.51	105.95	102.16	106.98	109.32	105.72	102.1	102.64	108.95	108.3	113.48	113.29	103.22	96.863	104.17	107.2	101.74	106.87	104.67	111.24	113.55	110.58	107.92	108.57	104.87	108.59
113.27	113.59	111.32	109.99	104.75	101.79	107.8	107.3	109.33	110.55	103.88	103.92	109.11	110.7	101.79	107.65	106.01	103.2	102.74	102.7	102.33	105.91	107.37	103.49	104.16	98.511	105.12	98.949	103.48	105.48	107.21	103.79	103.61	104.91	105.99	107.37	104.59	103.74	109	101.56	104.9	106.08	103.35	105.97	108.12	107.74	102.95	101.76	100.99	111.63
105.27	112.46	110.97	114.61	110.38	112.17	110.73	112.21	111.16	112.44	117.06	106.14	113.36	106.61	107.83	110.8	111.89	106.16	114.67	112.25	110.15	113.07	115.14	109.09	110.6	111.96	112.16	114.84	110.16	110.27	116.31	109.58	107.96	109.7	113.65	114.96	115.69	112.99	111.04	109.35	114.42	110.82	110.18	112.34	108.5	114.63	105.5	111.07	114.63	110.1
100.98	106.72	111.95	105.17	107.95	108.84	105.9	102.3	111.09	106.01	104.36	105.87	113.72	108.59	118.85	112.21	108.33	99.381	103.96	108.46	107.17	111.46	102.83	102.22	107.26	101.56	104.17	106.68	106.91	99.912	104.15	111.92	108.12	100.59	106.54	108.43	103.4	111.47	103.71	109.53	106.83	105.26	107.5	114.11	102.72	103.83	106.08	112.45	106.63	110.73
111.99	111.07	107.44	110.55	113.88	112.15	109.04	113.35	113.78	108.55	112.27	115.69	109.36	115.02	105.47	116.11	118.02	105.07	111.94	114.27	109.75	111.2	110.46	107.07	117.33	114.92	114.14	109.83	115.73	109.07	113.43	111.06	110.39	112.56	104.33	113.21	112.48	112.82	109.21	112.65	110.34	112.85	110.95	110.86	106.61	114.51	110.87	110.19	114.1	110.5
94.609	97.37	102.72	102.51	94.095	107.23	100.79	101	100.17	98.614	102.5	99.787	97.798	101.35	102.66	102.45	96.864	100.22	104.57	99.32	100.96	102.17	99.678	100.93	102.16	101.55	100.75	97.913	98.694	98.371	94.512	96.057	102.51	104.01	103.65	102.83	101.71	103.73	104.92	103.8	98.572	99.688	94.978	95.61	98.186	102	97.523	99.857	96.93	101.52
106.2	106.09	102.38	104.61	103.2	105.16	106.77	110.88	106.83	104.45	105.95	107.83	105.84	106.22	107.12	109.23	104.07	107.52	105.17	108.7	104.48	107.91	104.4	98.131	98.91	109.52	112.65	106.48	110.7	97.635	106.76	105.66	107.79	108.33	108.25	106.3	106.63	103.36	105.44	101.69	105.46	110.34	105.12	105.62	107.57	105.43	107.35	97.569	105.98	109.92
116.19	108.13	114.65	107.62	115.37	109.55	110.4	112.44	110.28	101.04	108.29	109.3	104.78	116.03	110.88	114.25	102.25	107.59	107.76	109.83	112.23	105.04	111.04	110.32	102.78	110.33	107.99	107.16	111.46	116.89	110.64	112.22	111.45	105.62	107.74	112.38	111.04	113.56	111.06	105.09	116.17	109.82	119.46	110.64	108.72	111.27	107.62	112.28	107.46	104.15
102.77	101.51	100.04	98.356	102.78	100.68	99.958	93.354	97.515	93.521	99.796	100.86	98.508	101.63	100.88	95.106	99.53	96.508	98.936	95.174	107.75	103.55	105.92	98.444	102.76	100.84	98.757	105.17	100.86	96.791	101.13	98.624	96.173	100.73	101.09	102.4	104.16	103.05	95.243	106.19	92.073	95.42	100.53	104.61	100.07	102.71	101.05	99.772	101.42	102.54
109.61	107.02	102.46	104.05	103.68	110.14	107.33	101.19	106.25	102.76	97.055	103.2	107.41	101.5	111.65	111.15	111.73	111.35	104.67	103.97	104.74	102.08	104.07	112.48	102.26	100.58	101.22	101.73	107.36	102.88	105.29	104.49	104.79	100.5	109.34	102.38	113.93	107.95	108.09	96.976	111.21	102.18	102.84	104.1	104.82	106.13	109.33	99.124	106.88	102.94
98.714	97.398	102.14	104.98	100.32	101.79	102.48	106.68	97.751	100.72	96.8	106.79	96.751	102.95	100.31	98.063	99.329	98.43	100.7	98.648	100.55	101.23	97.196	96.04	98.009	103.63	98.534	103.6	102.68	101.56	100.75	104.46	96.016	99.784	99.054	100.55	104.71	98.182	100.74	92.766	101.16	101.06	94.179	105.07	96.217	101.76	96.462	94.243	101.75	97.961
96.703	101.93	97.163	98.907	105.4	96.451	97.353	105.45	100.71	93.723	94.871	100.2	95.819	100.57	100.13	96.515	100.36	97.407	96.469	102.72	102.88	96.816	97.626	101.39	105.58	99.28	101.12	100.01	104.97	98.089	104.01	100.32	97.424	96.484	97.488	105.69	102.54	98.439	101.46	96.659	98.594	93.051	102.99	104.17	103.34	103.47	105.1	94.89	95.987	98.631
111.29	112.22	116.59	108.71	106.28	112.6	108.08	113.12	113.57	107.46	109.58	99.203	103.66	113.8	106.48	110.88	108.91	112.3	107.94	106.21	111.02	111.12	110.09	103	108.87	116.66	109.26	113.88	108	105.5	113.28	105.47	111.25	111.39	115.88	107	105.68	109.02	113.05	103.58	110.34	108.63	115.68	107.82	102.51	106.73	107.65	106.89	113.55	111.41
111.37	111.24	116.75	112.34	109.54	107.33	105.4	111.55	116.56	110.42	107.12	110.43	108.47	111.25	118.68	119.61	108.21	112.2	114.37	112.57	107.99	111.92	116.32	112.39	112.17	104.13	116.64	113.74	111.42	108.62	110.84	108.35	110.31	113.44	113.4	107.74	112.06	112.14	112.98	111.35	111.06	110.73	107.55	110.62	113.78	103.11	106.17	114.19	112.22	112.05
110.97	106.29	108.5	107.88	101.94	105.04	109.75	109.35	108.41	114.67	107.72	106.39	104.76	103.96	106.17	106.76	100.61	107.33	108.8	102.29	111.21	104.43	107.31	104.1	98.588	100.13	105.8	103.07	103.89	106.83	101.92	103.74	105.05	107.72	99.876	110.71	109.76	104.48	104.36	109.8	103.29	107.42	105.42	103.97	109	109.36	103.9	108.82	104.24	107.07
99.069	105.12	104.6	110	105.14	107.68	101.7	106.39	104.75	105.96	106.91	103.95	107.17	113.45	99.051	106.64	99.469	109.66	99.806	104.71	100.06	105.16	102.29	104.03	102.33	103.95	102.15	104.54	103.3	103.2	103.62	106.71	106.78	98.998	108.33	100.11	107.98	108.48	108.36	102.15	114.11	107.86	107.54	105.12	102.85	101.16	103.08	108.88	98.973	101.22
101.37	103.14	103.36	104.71	104.96	106.24	104.15	103.75	108.34	104.75	104.72	100.75	103.27	110.5	98.592	101.28	108.11	106.92	106.62	103.6	104.85	106.48	97.958	114.42	104.49	103.1	107.01	100.61	104.75	106.05	106.52	100.83	100.08	104.09	102.45	103.97	101.89	105.9	105.08	99.472	108.89	104.12	106.69	109.21	102.12	99.485	98.88	97.196	104.19	106.76
101.15	101.07	99.534	104.22	97.596	92.91	101.98	99.534	100.51	96.588	92.268	102.14	94.637	102.68	99.693	105.08	98.829	98.134	97.622	97.222	100.04	104.29	102.24	98.019	103.56	95.639	102.91	106.79	95.465	97.254	98.906	98.4	101.08	97.203	100.25	97.355	102.54	98.801	96.45	91.59	104.43	93.273	98.76	99.151	102.2	98.844	98.075	99.971	100.09	100.98
114.76	115.23	113	112.94	116.85	107.67	111.08	108.93	113.84	109.33	108.34	113.04	110.5	107.5	110.71	111.59	109.16	114.66	111.04	107.9	114.95	109.85	112.9	119.76	107.97	108.93	114.13	108.82	106.96	107.62	107.54	112.4	114.16	113.08	109.8	113.03	107.45	113.07	112.45	111.48	111.54	107.84	110.02	110.64	109.79	112.76	115.58	102.99	114.54	113.94
103.74	102.61	109.74	102.49	108.85	102.65	108.39	107.12	100.54	109.1	107.04	106.18	100.42	103.34	101.1	96.453	107.28	105.61	102.63	109.21	105.73	111.6	101.87	107.65	105.34	104.68	101.92	101.58	97.476	102.38	105.41	99.955	107.24	106.73	101.41	104.97	100.1	107.75	99.97	106.88	98.972	109.13	113.09	104.99	106.57	105.25	101.63	105.92	100.98	98.066
112.19	111.82	109.74	113.87	113.73	111.71	111.8	116.91	110.99	109.01	110.11	108.05	110.91	115.62	111.35	109.04	110.18	115.94	109.38	116.22	108.02	104.77	108.39	110.13	106.62	107.4	110.32	110.31	110.97	113.39	110.98	108.41	116.41	107.88	103.4	113.65	110.32	115.94	108.09	108.41	108.73	111.39	111.28	106.39	109.26	108.24	107.82	111.6	108.37	116.39
107.68	101.03	110.47	107.62	105.35	106.94	103.29	104.22	102.65	107.57	103.42	102.65	107.04	104.27	102.64	105.06	110.22	110.02	103.62	101.05	105.66	105.23	103.19	96.811	106.28	107.49	100.31	98.042	105.56	108.34	106.01	110.07	101.18	103.39	103.11	105.67	99.804	105.6	110.17	105.65	106.39	103.31	111.33	106.23	101.09	102.3	103.43	104.08	100.76	103.75
104.34	104.73	103.4	109.75	104.58	101.62	109.28	100.69	100.07	104.25	104.82	112.05	100.56	101.91	104.88	102.88	101.22	103.1	101.8	105.14	99.785	110.27	110.88	108.25	106.93	100.62	101.43	111	107.58	108.17	101.59	105.72	100.14	103.28	105.46	107.5	104.67	103.55	97.76	105.24	105.46	104.05	101.61	100.66	100.93	107.66	101.12	105.07	105.09	100.85
106.46	108.64	105.52	99.328	100.31	99.919	104.98	105.74	102.62	108.49	105.41	103.36	102.23	106.68	105.18	109.32	104.97	107.06	102.41	100.63	105.28	103.97	100.05	100.52	101.65	106.33	107.8	106.1	101.14	110.2	106.34	111.15	106.16	107	109.36	109.61	103.93	106.58	99.352	103.2	104.45	103.75	104.15	103.5	104.32	106.45	108.61	101.77	102.13	109.55
105.19	107.81	102.91	103.45	104.5	99.304	105.75	97.449	102.56	105.17	106.58	104.84	101.71	99.683	110.19	102.13	104.19	103.8	106.33	107.35	103.15	95.379	105.3	114.11	104.14	100.8	99.829	101.51	99.609	101.45	107.48	101.79	100.64	100.77	111.12	99.226	105.01	100.8	105.85	98.406	99.893	109.24	100.12	103.81	97.754	99.927	106.81	104.94	105.59	110.88
103.41	104.27	111.06	114.21	105.68	106.45	103.32	106.1	99.525	116.81	103.42	106.29	105.46	103.1	107.35	101.24	107.44	105.35	107.45	106.73	110.22	111.37	108.55	112.48	107.28	105.83	104.88	106.61	101.62	109.37	103.77	104.57	108.2	103.33	105.43	107.33	102.71	106.97	101.07	107.16	104.3	108.3	105.51	108.25	104.41	108.47	105.1	105.93	108.88	107.57
116.27	111.36	110.91	117.76	110.12	109.64	112.61	102.21	115.03	111.51	105.59	110.12	102.9	108.11	110.34	117.21	107.7	108.62	107.95	113.86	110.77	106.4	109.62	110.17	108.69	110.18	109.82	101.88	110.27	102.87	107.62	107.86	116.85	123.91	106.22	112.78	113.21	112.88	113.18	113.57	112.92	106.68	106.23	106.2	103.13	111.6	108.93	112.59	108.19	112.19
99.786	103.78	103.74	105.64	100.87	108.63	111	108.93	110.83	100.69	106.14	105.21	100.42	101.17	104.07	102.03	107.35	106.61	107.33	97.878	107.07	105.7	108.06	107.37	112.37	104.86	106.21	107.11	110.48	105.35	105.82	108.23	107.7	98.07	109.31	108.63	101.5	107.6	101.26	106.3	104.67	103.88	103.11	103.05	100.57	109.52	110.83	104.77	99.189	112.39
104.29	100.24	99.273	99.72	100.53	98.431	93.272	99.407	97.038	98.838	107.11	94.54	99.912	104.51	100.24	99.747	97.948	98.658	104.31	98.61	93.215	101.69	93.633	99.79	96.657	95.095	98.943	98.996	96.349	108.37	105.82	101.66	99.723	102.91	98.603	97.816	94.181	101.95	102.06	104.38	96.186	102.79	106.65	99.09	99.7	102.35	103.66	104.1	102.23	102.01
107.4	108.35	100.2	101.19	106.29	105.43	110.11	103.7	100.16	104.11	105.38	109.97	109.67	106.89	107.03	106.95	104.94	98.94	104.95	106.3	102.53	107.96	107.91	106.98	114.55	106.14	108.35	104.09	101.23	109.82	110.84	105.39	111.72	105.11	109.27	104.48	101.02	110.53	104.86	107.83	105.41	100.68	106.26	116.13	107.66	101.22	99.761	105.32	106.29	109.78
103.57	93.508	101	102.56	99.658	102.95	104.85	101.29	97.845	98.025	103.32	97.859	102.59	91.011	102.2	102.52	102.63	99.21	110.09	98.506	97.293	100.02	101.77	99.762	99.404	104.65	97.933	103.57	98.66	98.967	102.74	100.56	101.51	99.485	97.91	99.167	102.09	106.41	96.547	101.54	102.45	102.51	92.994	97.121	97.412	96.181	98.244	100.99	101.92	101.13
101.24	108.15	104.65	109.22	98.029	107.55	112.02	107.66	103.06	101.63	100.44	113.21	104.43	112.6	105.58	107.04	105.89	102.95	111.08	110.96	104.66	100.39	111.37	109.36	105.53	105.38	103.19	105.86	109.48	104.74	105.11	105.24	101.15	99.649	103.34	108.11	107.32	106.87	102.9	105.8	105.26	104.84	102.86	102.93	98.412	100.35	102.63	110.25	107.01	98.544
107.09	107.05	101.71	108.36	109.93	106.7	103.72	106.15	104.69	108.04	106.57	105.97	105.78	101.37	102.95	100.1	105.29	98.746	103.5	100.93	109.22	104.79	104.41	109.11	105.38	102.07	105.86	109.18	110.84	99.802	105.64	114.31	110.63	102.01	101.65	106.42	105.28	104.48	109.47	100.86	112.3	105.71	104.92	105.3	114.66	103.7	104.59	98.785	99.679	105.99
104.71	103.42	104.93	111.72	110.84	102.1	106.48	101.95	108	102.86	106.89	104.78	100.75	108.17	101.06	104.54	109.56	106.69	109.54	109.14	106.3	103.61	111.02	108.07	111.36	107.11	112.84	109	107.84	109.81	115.44	110.94	106.32	106.39	102.55	101.37	107.59	93.869	111.49	105.81	109.77	107.32	103.81	102.76	111.9	105.95	105.02	109.03	104.87	104.09
110.21	108.59	111.61	108.22	109.3	114.46	114.51	113.38	118.14	110.89	110.5	109.81	111.05	108.78	119.61	104.78	110.49	114.12	108.62	107.37	111.18	111.09	110.88	112.3	103.97	113.46	113.61	108.36	110.05	105.45	113.95	113.34	110.91	116	106.75	112.28	119.51	109.47	109.03	104.15	116.96	112.72	111.14	108.58	110.07	112.28	112.84	110.64	110.41	111.48
[truncated: 150 more columns]
