# Supplementary material for: Genetic dissection of main and epistatic effects of QTL based on augmented triple test cross design
Source: PLoS One. 2017 Dec 14;12(12):e0189054. doi: 10.1371/journal.pone.0189054 (PMC5730204; doi:10.1371/journal.pone.0189054)
Supplement: S8 Supporting Information — (ZIP) [file pone.0189054.s008.zip › z4_450_0.2_5.csv]

91.589	104.08	98.262	103.31	108.96	107.4	105.66	107.12	104.51	98.432	101.42	99.467	107.6	98.835	108.85	107.93	107.45	97.427	105.6	104.98	101.89	112.46	105.1	117.51	106.13	106.65	100.42	105.34	109.54	102.25	109.41	102.77	99.399	102.27	102.01	107.53	99.496	105.14	107.7	104.41	96.994	108.41	105.17	104.87	104.6	106.37	108.27	106.78	98.578	98.469
98.584	110.45	106.52	107.16	103.7	97.64	100.7	109.4	107.61	111.25	112.35	109.76	107.66	93.223	105.73	101.34	105.47	106.43	99.9	102.95	102.98	101.64	107.92	106.74	101.82	101.06	104.39	106.2	104.66	106.18	106.25	108.17	102.38	107.26	100.85	110.12	101.45	103.77	106.59	104.41	101.32	107.06	113.55	95.315	105.16	108.65	104.45	108.71	101.51	105.36
101.74	110.54	100.38	108.45	114.35	111.29	109.41	98.047	113.02	104.23	100.54	105.74	112.83	108.57	107.29	114.86	111.38	105.73	104.36	101.92	102.61	104.78	109.95	106.06	111.41	110.03	109.69	104.46	104.11	100.56	106.69	107.99	111.71	97.401	94.932	104.66	111.28	111.04	106.88	115.47	106.72	108.92	107.9	106.84	110.33	99.828	108.96	101.65	99.379	97.206
96.896	104.91	109.93	99.409	111.32	103.73	102.17	105.45	104.65	101.46	104.32	114.48	107.07	109.34	102.56	101.58	105.15	105.58	103.92	104.32	109.5	106.69	104.73	101.26	110.79	102.38	112.01	111.33	103.58	108.5	114.04	109.95	114.64	110.99	103.66	99.974	100.12	112.34	102.39	102.84	107.03	117.01	103.1	102.39	101.53	116.81	101.9	105.18	109.03	111.63
105.67	107.63	105.2	103.01	107.81	102.95	100.94	108.9	97.345	108.01	103.41	95.243	101.05	104.06	104.94	107.08	105.98	97.704	107.55	104.92	108.15	114.33	104.08	105.15	115.67	102.22	100.79	105.8	101.27	103.01	101.73	117.2	104.52	106.27	108.87	102.81	110.93	102.85	108.42	113.66	104.1	94.07	102.01	94.952	110.13	107.11	98.751	106.46	102.71	103.67
97.224	107.54	95.343	102.72	103.7	96.242	95.918	107.22	97.626	112.13	102.09	98.856	99.441	100.6	90.823	101.91	104.4	105.92	106.49	98.248	95.211	108.13	94.385	101.66	104.7	95.741	96.488	97.032	91.988	97.276	106.96	106.87	108.53	98.389	105.89	104.44	103.63	99.726	106.01	99.851	99.564	97.402	104.98	98.451	108.18	97.693	102.09	98.464	98.413	99.825
107.85	106.67	110.78	94.72	109.35	113.3	105.52	97	103	96.743	109	103.92	113.1	110.37	119.45	102.49	105.99	106.15	110.33	102.84	107.79	116.13	99.657	108.24	105.58	99.439	113.41	110.98	108.47	88.725	110.31	101.1	107.56	117.15	106.25	105.97	98.315	108.9	105.76	98.694	109.45	107.98	103.73	111.43	114.3	113.21	110.04	106.83	108.34	106.41
112.93	117.12	110.67	113.43	116.85	127.34	122.37	113.52	113	117.48	117.58	122.14	116.18	115.72	118.81	117.56	117.59	106.63	119.32	123.84	121.91	104.77	117.5	116.54	113.43	115.35	116.67	112.64	121.93	119.13	129.03	117.92	126.28	119.64	119.6	119.73	117.04	118.54	117.96	127.22	116.04	113.99	121.16	121.25	116.46	108.15	115.22	111.41	118.74	117.59
106.31	119.34	112.64	117.31	106.78	110.47	110.47	104.13	111.58	108.05	109.98	115.96	111.06	118.67	101.3	105.13	118.75	110.28	108.63	115.8	105.12	107.19	110.1	109.4	107.13	105.72	113.88	110.6	114.86	112.86	109.21	105.08	104.63	114.63	113.58	110.54	111.47	114.39	111.23	112.06	107.47	107.84	100.07	109.19	108.64	98.579	118.53	106.52	118.22	117.8
102.06	86.447	97.887	95.731	99.141	90.414	99.676	104.8	97.645	101.94	105.2	108.2	99.653	104.6	103.38	89.988	97.461	101.1	98.848	94.978	105.4	96.521	101.92	100.81	98.658	99.117	99.984	93.474	95.888	109.43	103.92	99.577	107.86	101.2	100.25	101.81	95.91	90.274	99.067	99.938	93.174	112.1	99.621	94.402	101.99	100.58	96.183	94.612	105.27	98.958
103.5	98.397	98.203	115.24	107.32	112.73	105.89	102.72	111.1	109.6	104.56	103.05	102.2	108.2	108.9	103.19	110.94	109.76	102.12	112.38	105.25	108.22	105.03	102.92	102.45	102.05	111.26	102.92	98.229	102.96	110.17	107.45	109.71	94.328	106.68	101.54	100.27	114.25	107.38	96.169	114.51	114.31	94.04	114.14	108.34	101.6	98.471	118.29	101.9	104.53
105.44	98.368	109.14	101.16	108.33	100.69	105.95	101.74	107.62	98.821	106.92	97.775	105.04	102.49	107.14	99.308	107.03	101.22	101.26	109.84	107.4	99.959	99.033	103.4	102.91	108.22	104.82	108.43	107.08	101.97	110.59	112.21	101.57	103.58	105.19	100.31	103.31	103.1	98.985	105.4	99.58	96.658	111.71	108.13	102.36	97.588	103.95	99.718	102.94	104.36
98.107	108.18	104.94	107.97	112.77	99.378	103.24	111.71	99.752	99.835	99.449	92.87	111.49	106.02	109.87	111.59	102.79	105.84	102.02	109.83	115.19	107.83	114.22	111.41	110.55	99.53	100.64	106.04	109.17	103.13	110.47	112.45	109.98	107.71	103.4	106.75	106.16	109.2	106.16	113.05	112.57	118.97	105.8	93.594	100.87	108.84	103.53	107.13	115.67	113.04
104.93	109.08	96.018	106.74	106.21	108.3	106.51	102.9	93.647	100.22	100.25	103.82	93.573	91.349	86.653	105.05	97.464	104.25	98.325	92.968	100.05	100.64	100.78	100.43	93.673	101.54	100.07	103.77	103.59	102.46	101.33	98.796	106.43	108.14	95.209	102.93	108.03	97.21	107.39	107.9	103.59	104.34	104.36	94.976	105.04	95.922	102.95	98.864	108.97	101.12
109.22	111.88	111.43	102.71	113.23	103.84	114.5	109.77	108.55	102.28	110.23	110.3	107.81	106.57	112.45	108.55	104.98	108.01	116.73	111.54	111.67	109.42	108.76	120.76	116.3	110.89	107.21	106.14	115.94	117.41	120.71	110.12	106.51	100.5	106.67	108.3	100.08	110.46	102.33	115.66	109.75	108.86	117.25	108.51	113.2	108.93	109.2	114.66	112.7	100.69
104.17	98.409	97.26	103.25	99.231	98.917	104.4	101.67	107.75	101.61	92.517	101.85	98.398	102.65	103.83	103.1	101.42	103.31	93.606	98.415	96.965	105.28	95.312	110.95	98.952	101.52	102.11	102.48	100.93	97.54	97.966	98.823	94.692	96.199	96.047	97.668	105.04	111.54	102.44	102.12	104.41	107.93	100.81	101.89	102.81	98.482	104.41	100.59	93.286	105.48
103.53	86.806	97.531	104.91	103.37	110.32	92.797	98.621	106.84	92.955	109.87	95.388	97.659	104.61	100.91	99.705	102.86	112.97	95.989	104.67	87.494	95.882	110.83	104.37	97.619	100.22	101.24	99.29	102.57	99.293	102.86	98.448	103.3	99.315	98.661	96.35	97.193	102.03	105.06	101.96	103.31	99.288	93.144	91.664	93.757	98.069	104.22	99.049	105.18	109.87
110.47	117.67	108.23	113.78	115.44	114.07	114.69	103.93	105.47	118.01	120.19	112.15	112.75	119.23	116.7	119.33	112.02	114.53	113.12	118.32	115.22	119.39	118.07	113.94	120.26	111.53	119.04	122.91	116.33	110.45	112.03	105.67	120.01	110.82	111.91	113.93	116.27	110.13	116.26	115.53	115.56	118.47	122.28	118.97	117.47	112.65	119.19	118.36	119.73	114.25
119.44	109.84	114.41	120.04	104.13	108.83	116.06	117.22	110.89	111.62	105.82	117.33	107.29	123.16	109.19	116.61	116.09	106.97	114.63	116.83	107.33	107.76	114.29	107.12	109.58	110.05	120.18	117.11	116.92	112.67	106	105.12	109.48	112.58	118.18	116.75	115.84	112.44	115.44	116.92	117.43	105.67	105.05	112.89	116.45	110.73	118.36	112.86	113.94	99.676
107.3	106.29	115.42	107.17	104.83	104.88	106.78	107.12	103.29	113.87	111.22	107.32	108.19	98.857	99.385	105.94	108.37	106.22	101.94	112.9	100.72	98.608	107.94	114.85	102.76	104.79	109.46	104.98	110.82	101.17	102.66	102.52	99.131	111.99	109.18	105.08	103.65	106.3	107.08	105.89	110.63	109.56	104.59	107.35	108.85	106.4	108.23	103.91	97.819	108.97
98.923	111.68	105.04	103.95	103.14	115.02	98.34	98.545	101.48	93.184	96.752	101.06	95.701	96.287	99.99	102.41	99.578	103.6	101.07	105.93	92.474	104.97	103.13	105.02	108.22	98.688	109.66	100.11	91.747	102.23	106.61	101.37	99.183	103.41	102.51	103.47	104.56	100.04	98.073	107.67	112.4	101.85	107.47	95.193	102.19	103.54	102.24	97.507	99.367	100.51
101.51	99.697	102.69	110.28	111.09	108.17	102.43	109.33	99.567	103.93	106.7	105.28	95.797	102.66	103.85	107.04	107.18	97.866	101.47	103.07	110.47	108.65	104.56	104.32	107.66	105.27	117.7	105.3	113.23	103.84	106.01	98.869	111.9	100.89	103.49	106.05	106.64	108.74	115.19	109.36	94.977	106.21	93.559	112.66	109.67	103.84	96.051	105.24	103.48	104.86
111.24	115.26	113.83	106.29	102.46	101.68	104.81	105.8	105.69	101.34	113.6	101.88	104.79	105.58	106.94	103.96	107.63	93.507	106.91	103.9	100.25	110.27	116.49	101.9	107.52	105.37	111.39	107.6	107.64	109.54	108.95	103.92	105.91	103.32	103.56	107.88	106.2	94.816	107.95	107.9	98.58	109.14	103.61	102.7	109.59	113.93	108.35	109.24	97.805	106.2
111.85	109.68	116.56	106.44	101.35	110.93	111.72	105.25	102.75	115.83	107.81	106.75	105.3	109.29	109.42	107.92	113.89	108.77	111.04	104.9	101.31	115.94	110.19	106.1	105.32	106.38	101.38	104.6	110.17	107.85	110.18	115.19	105.44	114.34	113.99	104.31	109.65	111.38	107.94	106.27	108.15	103.57	102.54	116.12	123	114.83	115.39	101.54	108.06	102.05
109.14	109.97	115.26	125.76	117.19	109.52	111.68	109.85	107.51	112.2	110.15	115.73	110.75	108.38	105.39	114.94	104.73	116.54	118.18	115.01	114.42	119.83	108.7	114.33	113.33	118.28	109.62	113.3	108.11	111.71	117.66	115.63	107.08	113.92	104.1	113.12	111.69	102.38	110.92	102.74	113.74	106.74	113.69	104.19	114.99	114.1	116.04	114.03	118.87	113.26
105.78	103.26	99.512	108.41	106.26	104.13	103.7	110.86	108.95	103.92	109.66	112.71	98.44	109.78	103.61	98.857	107.87	105.26	105.23	104.29	107.25	101.12	101.72	98.167	98.479	102.41	100.38	107.87	107.2	103.64	111.11	109.24	106.22	108.97	100.94	102.11	104.9	105.88	95.948	92.386	100.3	107.76	109.66	104.14	99.462	111.81	105.4	111.8	98.629	105.26
97.733	103.09	99.611	101.4	99.941	103.74	100.03	88.531	100.67	92.203	104.67	94.977	102.4	100.74	94.693	98.032	106.63	102.3	105.17	98.208	103.54	100.88	102.73	105.19	100.76	101.84	103.12	100.45	101.46	104.24	110.93	107.36	100.34	98.63	106.24	100.35	99.96	92.047	99.401	101.57	105.42	95.332	102.2	101.29	99.796	100.41	93.076	91.702	94.972	93.268
104.13	105.47	102.63	108.64	108.23	103.34	111.42	109.06	100.57	107.95	109.24	111.79	112.4	103.54	107.4	110.87	101.67	103.83	99.544	106.22	116.18	101.12	105.52	107.4	106.31	105.46	111.61	109.41	109.89	106.83	111.42	101.65	102.42	103.2	109.42	100.37	107.29	114.03	98.703	111.22	98.92	108.22	103.18	105.13	99.726	103.42	108.75	108.61	102.18	98.688
101.17	107.43	104.89	106.84	103.26	101.46	95.287	94.711	93.825	100.36	98.535	102.08	98.747	102.84	101.5	102.02	94.102	101.5	98.706	114.49	99.879	101.77	104.42	102.71	97.24	101.24	101.24	105.84	110.11	98.12	101.19	105.76	100.25	101.51	103.1	105.06	96.055	97.791	108.05	102.72	107.51	90.669	97.222	103.64	95.734	99.09	104.22	95.155	109.03	100.54
107.55	108.08	104.31	110.97	116.24	114.61	107.93	112.67	112.68	104.98	112.17	105.22	115.7	107.5	111.91	108.45	109.82	107.87	107.8	115.01	111.28	114.57	108.47	112.39	106.18	116.27	110.5	104.1	104.35	102.46	112.55	111.55	109.09	110.79	102.97	116.43	111.26	116.81	112.55	118.35	119.49	112.69	115.15	107.39	113.03	118.57	98.497	117.47	108.11	117.09
107.97	100.08	107.99	112.44	90.852	109.25	112.67	113.91	108.81	106.79	102.21	108.73	101.11	109.29	93.058	104.36	99.709	99.646	102.09	98.867	108.39	106.2	96.069	112.09	98.152	104.73	112.53	108.97	108.52	100.56	101.62	111.42	112.36	108.14	111.56	104.77	106.43	101.44	99.138	112.48	113.56	98.969	111.55	102.48	111.8	113.63	99.865	105.57	99.078	111.08
102.68	97.982	99.723	99.376	94.235	96.56	93.833	102.16	109.14	94.815	99.29	102.16	108.4	97.26	97.736	99.966	95.485	95.091	98.689	104.52	102.06	90.132	104	99.252	101.24	101.83	102.4	94.202	108.76	111.37	96.026	100.64	98.212	96.843	104.88	96.209	93.256	95.587	93.558	102.88	111.15	99.8	98.734	101.13	101.02	97.007	111.89	100.46	89.279	101.44
109.75	119.96	120.24	105.36	115.26	117.43	113.82	115.16	111.95	111.47	112.58	119.26	115.3	123.65	131.87	109.78	116.22	123.73	119.44	105.33	114.46	119.24	113.58	118.57	124.6	118.61	115.45	116.92	108.49	122.75	118.14	114.75	124.77	118.86	108.76	115.01	124.57	120.54	110.9	112.97	109.75	110.34	109.52	121.76	120.14	117.23	114.51	114.17	117.63	120.91
102.08	110.2	102.39	97.229	100.8	102.49	105.1	106.17	96.757	102.96	107.97	109.31	108.47	101.05	102.63	109.26	103.61	103.18	99.59	102.23	107.31	104.05	99.323	100.68	107.94	105.88	104.83	104.23	103.77	100.23	102.85	108.59	105.22	104.85	103.71	106.43	107.3	97.855	99.995	114.62	109.19	98.08	111.19	111.18	111.51	105.17	98.901	103.3	99.797	101.65
99.05	105.52	108.9	96.568	96.194	94.982	101.22	107.14	98.081	99.204	96.12	100.4	95.285	106.5	100.17	100.96	93.215	91.624	94.768	95.127	108.28	95.518	90.807	96.37	93.732	105.5	100.25	104.99	105.61	97.689	99.988	104.86	99.781	103.72	98.201	102.63	94.056	103.01	102.66	104.77	101.54	96.391	99.843	102.43	94.034	102.74	100.95	104.41	94.541	100.88
111.46	113.46	117.59	105.5	115.48	113.57	107.13	113.39	110.22	108.21	113.72	94.41	124.8	115.34	110.54	109.88	111.11	112.53	108.31	110.71	107.76	113.86	117.89	113.71	102.16	106.68	103.81	107.37	110.34	110.73	101.91	108.27	115.5	113.59	107.86	112.91	112.66	104.17	106.66	107.52	112.59	114.45	116.04	110.03	106.69	117.56	117.81	118.24	113.7	110.83
87.816	105.19	96.14	94.485	96.165	105.24	106.21	102.62	101.66	103.63	98.594	97.952	102.76	97.005	90.225	104.43	96.604	100.14	100.34	106.25	103.62	100.11	106.19	102.78	100.93	99.917	100.6	101.34	114.93	106.9	89.801	97.178	104.5	105.66	96.558	99.224	107.08	101.91	101.95	100.01	108.98	100.19	102.12	100.3	101.6	109.15	101.25	92.53	105.59	107.05
109.56	115.09	106.19	108.93	111.71	114.72	107.44	114.65	116.09	108.28	112.67	111.67	114.86	110.03	115.98	121.02	110.32	113.13	111.27	104.93	102.86	115.25	111.13	107.49	119.1	116.16	107.15	110.26	111.78	101.6	113.63	105.22	104.96	115.71	117.42	117.05	104.48	109.01	118.41	115.74	110.67	111.53	120.6	126.04	112.18	110.71	116.5	116.6	110.12	122.31
105.79	107.86	103.84	104.64	104.65	108.91	97.634	105.47	112.8	110.4	107.63	111.54	102.01	107.42	100.44	106.32	103.17	105.09	103.18	115.01	107.81	113.66	95.484	102.59	112.45	103.15	104.29	110.13	106.52	100.62	111.45	112.51	98.33	104.92	105.2	108.75	101.75	102.31	105.32	105.96	107.45	105.8	106.72	106.59	114.07	102.59	108.64	110.96	107.75	109.76
106.89	110.9	110.66	110.01	117.59	108.7	114.5	113.1	112.32	113.13	113.5	120.15	111.81	102.76	117.22	112.03	112.25	108.11	106.79	102.64	115.19	121.76	110.39	114.34	110.3	109.21	109.39	114.55	106.67	111.09	109.77	105.09	103.72	114.06	107.97	115.28	113.08	117.44	115.47	110.38	114.64	110.06	113.98	106.58	109.74	107.81	114.01	111.15	115.82	107.6
109.94	100.39	97.941	103.61	104.47	119.59	107	102.9	106.7	107.12	100.91	104.43	104.47	109.63	105.94	106.72	106.44	110.72	107.69	93.797	108.17	108.56	106.24	107.39	101.23	108.69	105.63	110.35	104.69	110.24	109.34	103.98	105.96	100.07	103.72	101.71	107.27	114.78	106.37	104.42	105.62	104.83	102.6	110.18	107.02	108.76	104.39	102.85	107.17	105.95
97.533	100.53	100.4	97.278	98.581	99.573	89.709	95.672	103.63	103.14	99.083	95.662	95.743	96.249	99.047	107.97	106.44	101.53	100.69	95.59	90.296	99.977	96.437	98.968	104.79	89.93	101.94	104.23	101.26	97.448	100.69	94.913	95.591	98.001	101.71	99.342	103.35	103.25	100.05	98.141	96.74	100.08	99.614	100.76	92.424	102.83	107.17	99.725	104.68	91.56
107.97	109.51	102.19	106.33	117.09	108.46	107.53	91.739	100.44	108.32	110.62	110.53	99.45	108.81	103.06	103.05	96.515	111.88	105.75	98.916	102.66	99.67	102.26	107.53	105.2	111.45	107.7	108.13	103.97	102.1	96.581	96.346	104.46	102.05	100.26	109.43	104.87	105.34	109.26	100.85	107.37	102.99	101.04	106	110.02	109.02	113.64	106.09	106.2	100.55
104.14	97.391	101.09	95.716	99.851	103.19	93.941	101.78	99.271	101.67	99.729	99.908	94.32	95.123	99.378	96.025	100.87	108.89	94.345	96.785	100.54	101.16	97.651	97.338	97.258	95.54	103.38	100.85	97.263	102.29	101.34	101.67	102.16	92.908	97.349	97.69	99.145	98.546	101.65	109.73	113.99	101.07	100.45	100.42	98.467	99.767	97.837	101.01	104.34	97.314
102.62	101.99	98.091	107.19	102.76	108.17	101.82	106.52	102.57	109.08	108.2	107.33	109.04	100.71	100.97	107.8	113.74	97.662	110.98	101.46	103.16	103.02	107.53	113.99	110.28	109.82	105.96	110.6	103.15	100.8	113.25	108.32	105.67	102.59	103.77	98.998	103.06	104.29	110.57	105.07	101.84	100.87	112.41	105.8	107.38	99.108	102.73	108.05	99.565	105.78
96.91	106.29	110.33	99.598	100.58	88.129	100.26	97.235	113.61	105.93	106	95.7	110.46	109.29	102.8	96.457	93.605	94.995	96.324	104.18	100.74	98.24	106.84	97.956	102.69	103.28	103.78	99.597	94.797	112.25	102.45	99.341	98.367	102.56	99.018	98.766	112.05	105.76	98.563	106.25	101.3	97.526	100.26	100.45	104.94	95.692	100.78	103.78	99.076	98.142
121.8	112.77	111.09	111.06	106.74	115.56	110.78	118.87	106.51	110.43	107.84	106.51	114.59	115.81	116.49	116.7	103.51	106.17	109.03	116.11	112.3	104.23	116.44	107.64	109.61	109.14	111.46	112.09	118.61	120.79	116.42	109.28	107.51	110.72	114.21	107.36	107.27	122.8	120.84	117.83	107.82	108.34	111.78	115.07	104.4	107.82	108.11	113.25	106.32	121.54
101.95	97.982	100.89	92.942	98.677	104.44	100.43	105.72	105.2	96.416	101.86	95.807	101.92	103.46	96.8	101.09	96.901	111.01	90.938	97.9	96.448	98.699	97.079	105.31	98.021	95.87	106.65	96.187	103.34	102.45	108.53	99.797	111.25	106.97	98.796	99.611	93.561	103.07	95.78	94.869	98.248	104.1	96.422	94.646	92.969	95.977	102.48	104.13	98.377	101.01
111.83	104.26	118.92	115.29	107.64	108.46	106.11	110.11	109.83	107.75	107.91	106.71	113.88	112.73	111.79	116.11	112.73	108.46	100.03	116.98	115.26	111.2	113.76	103.41	116.55	112.22	109.1	113.84	119	122.81	111.87	112.48	113.79	105.84	111.51	104.26	111.43	104.03	111.73	113.67	115.05	107.99	118.25	117.63	110.93	108.4	118.67	117.74	104.77	115.82
109.68	104.97	109.08	108.32	117.41	104.48	103.17	104.67	104.01	104.2	117.01	112.16	111.79	108.31	114.71	108.54	109.84	101.72	118.83	112.13	115.62	107.14	117.12	110.75	110.32	111.23	102.92	106.5	99.392	101.38	120.02	104.17	119.5	108.35	108.89	109.48	112.11	104.39	113.91	108.4	108.71	113.06	117.67	106.31	114.2	107.63	113.8	106.16	113.75	116.4
103.34	115.13	102.75	99.62	98.387	97.514	107.4	100.54	103.47	95.346	99.766	95.367	91.659	100.37	102.61	96.071	103.35	99.666	99.702	92.726	98.714	95.687	106.44	93.319	92.341	109.15	104.51	100.51	101.63	97.682	96.918	104.23	108.53	97.51	96.96	91.957	102.57	97.172	111.61	96.466	93.215	93.934	103.44	99.002	100.59	99.074	97.544	93.57	110.64	103.32
109.69	117.44	111.24	113.45	112.35	115.36	121.04	114.22	121.47	118.63	114.18	123.24	114.95	120.05	105.6	115.82	123.49	117.09	114.51	112.73	114.47	113.9	119.22	118.47	119.67	116.85	116.65	111.51	119.76	116.87	120.8	115.45	108.97	111.52	113.57	111.4	115.02	118.67	117.87	112.74	109.86	109.76	119.18	122.83	115.65	115.34	118.4	123.26	118.36	121.71
106.33	116.53	116.56	107.14	111.54	104.65	106.43	109.44	112.25	109.96	105.71	114.6	111.52	109.61	109.27	106.97	113.19	107.32	108.64	115.19	105.75	100.03	108.53	107.78	110.04	110.24	106.27	98.184	107.69	111.68	100.3	107.48	113.37	115.59	110.93	118.76	112.04	108.19	119	106.98	117.16	117.26	113.25	110.17	110.41	113.35	98.259	103.66	111.67	110.18
102.96	99.763	109.37	106.58	105.27	108.95	110.41	108.71	108.65	102.67	105.07	117.21	115.13	110.76	107.22	113.46	101.7	106.02	101.5	106.25	108.61	99.647	99.675	107.8	104.66	105.04	108.74	106.13	114.58	108.84	93.717	109.57	109.23	106.19	107.74	103.11	115.81	105.61	107.23	101.87	108.08	110.99	106.04	100.99	103.83	114.15	105.61	101.3	108.9	102.81
117.66	127.29	118.64	116.7	128.17	120.72	116.7	123.74	121.67	115.57	115.69	115.97	113.71	119	113.15	122.54	114.29	122.46	118.77	116.33	120.41	124.85	116.62	118.18	120.68	120.71	112.73	117.86	119.63	117.79	115.22	118.23	123.45	113.21	121.96	115.12	123.34	118.63	119.51	121.25	120.92	123.36	121.07	118.4	121.52	115.21	108.82	123.31	124.57	119.48
107.07	108.34	107.21	99.831	106.57	88.477	106.06	100.01	111.66	100.07	104.73	103.44	95.497	101.68	103.09	116.53	96.337	99.779	111.91	103.96	99.587	102.06	99.963	101.28	107.11	108.13	110.96	106.13	99.69	105.77	102.4	104.75	110.43	95.773	102.1	105.27	99.895	101.28	102.03	111.34	95.553	104.51	103.72	106.68	105.77	101.07	103.59	97.322	109.74	101.03
107.02	100.81	110.29	101.84	110.22	101.65	98.614	101.3	103.7	108.57	104.93	99.758	99.695	100.43	104.72	113.86	97.921	97.652	107	110.54	113.31	107.86	106.2	96.1	103.9	109.56	110.98	113.33	105.36	103.03	103.57	106.84	114.77	106.46	98.158	105.08	101.71	110.87	107.67	107.12	106.88	109	97.327	103.47	109.93	92.341	111.09	109.37	108.37	110.96
108.48	115.77	104.81	113.39	110.79	108.91	115.42	110.67	108.52	106.91	112.82	111.65	100.9	108.8	107.79	116.39	111.15	116.9	116.84	104.76	111.94	106.22	113.32	114.12	112.8	107.83	115.78	110.45	113.84	114.68	108.81	114.72	112.04	113.95	113.19	112.37	110.33	115.2	110.26	118.62	115.39	110.03	110.62	112.97	110.82	108.27	114.04	118.83	109.74	108.3
113.5	109.14	104.58	114.2	112.85	107.25	112.97	110.74	114	117.38	113.27	124.48	115.08	113.2	115.43	116.53	108.56	116.83	117.74	117.95	115.96	112.84	110.13	109.89	110.72	114.07	116.71	116.23	113.84	105.02	117.78	110.32	114.39	115.74	112.51	106.59	113.05	120.68	118.65	114.24	110.09	120.76	107.13	114.47	109.54	119.47	112.52	111.55	118.88	108.84
117.49	104.84	101.27	99.264	109.27	106.25	99.559	107.98	97.796	104.33	101.81	101.27	111.41	107.63	108.53	110.15	109.11	109.57	110.15	109.18	104.56	111.07	102.33	119.6	102.44	111.25	106.79	103.9	104.59	103.54	109.28	101.92	105.52	112.52	107.5	110.46	105.69	102.34	102.11	103.56	107.52	100.81	112.21	102.31	103.41	108.38	101.19	100.95	112.36	110.03
110.78	111.65	110.36	111.35	111.05	111.77	105.83	103.08	106.92	109.61	112.51	113.6	110.35	109.04	106.25	116.25	115.1	115.62	116.41	114.53	120.97	103.53	115.77	105.94	112.02	107.03	112.71	109.03	112.95	107.96	119.76	112.59	111.8	111.61	118.1	105.44	115.33	107.88	106.54	111.21	111.8	106.89	118.31	116.76	109.12	110.29	113.52	115	110.88	110.39
113.53	112.24	115.71	112.72	119.6	117.43	109.17	107.44	116.11	107.16	121.21	104.66	119.35	101.95	115.66	113.73	122.01	109.85	107.01	119.02	114.16	115.6	105.11	112.34	112.46	115.83	106.09	112.66	117.86	119.53	116.58	116.63	104.34	110.11	114.57	104.27	114.42	111.53	111.22	119.97	111.82	110.03	121.28	104.97	114.19	113.58	115.49	108.92	110.82	112.91
100.24	112.46	109.73	109.64	108.44	121.53	111.17	118.07	100.71	107.38	108.03	119.05	114.3	104.12	114.71	114.08	110.62	117.9	119.02	112.2	116.39	109.83	115.35	109.02	99.151	107.69	111.07	114.04	112.85	113.27	107.32	104.75	112.62	115.74	109.46	117.02	101.35	107.66	109.38	111.85	114.18	107.96	106.92	115.35	107.62	114.3	116.95	109.96	110.13	108.16
110.19	113.91	115.87	109.28	102.96	108.84	107.33	108.79	122.02	108	107.25	114.95	112.83	119.46	113.73	112.83	109.55	117.47	102.24	110.16	106.01	108.06	111.56	105.77	114.02	110.61	114.69	104.62	109.65	119.69	111.13	113.1	111.48	116.41	109.87	108.46	120.42	108.98	108.49	111.06	119.38	113.01	116.95	120.05	109.35	112.47	112.56	110.18	109.8	110.18
100.96	96.942	102.25	101.61	100.26	114.18	107.22	102.93	108.31	105.47	106.67	120.77	100.85	98.716	111.33	104.26	110.3	106.56	112.34	103.74	108.16	109.07	110.5	113.98	97.225	107.34	100.8	102.96	93.452	111.81	100.15	94.896	102.25	108.92	106.8	108.42	100.31	102.6	113.23	112.62	112.88	107.87	109.61	100.31	104.59	111.63	107.57	102.99	102.16	97.554
117.78	117.73	114.63	113.08	117.47	115.76	121.89	122.01	108.27	118.66	109.55	124.11	109.38	105.89	123.66	120.57	123.25	116.71	127.65	119.32	127.54	112.27	121.04	120.32	115	112.46	116.57	122.54	118.28	115.2	115.77	116.69	116.27	121.63	118.61	124.26	118.77	116.44	110.96	118.83	120.41	117.64	117.88	122.24	116.33	114.16	120.71	112.86	124.53	119.08
108.49	104.16	93.833	95.709	94.734	110.45	97.984	106.02	99.372	107.55	105.27	104.32	87.727	106.7	105.52	102.2	95.842	100.27	98.002	96.918	88.228	104.09	98.511	105.87	94.995	94.983	103.05	104.22	102.2	99.76	95.1	105.22	88.364	108.48	95.138	97.051	106.94	101.3	109.33	101.25	98.914	95.308	98.333	99.959	102.74	95.919	103.32	104.01	103.66	106.8
100.86	103.13	101.21	96.458	93.475	98.718	93.376	95.628	96.297	101.18	104.3	104.05	104.7	97.558	90.976	99.83	94.117	94.876	98.255	99.726	105.68	102.9	101.29	96.565	91.349	94.171	100.74	93.661	106.42	97.227	105.96	94.427	94.112	104.54	99.272	104.28	102.02	99.159	91.474	102.27	96.85	101.13	92.469	110.29	102.19	106.2	113.56	96.682	93.517	96.999
109.25	106.93	101.96	111.26	97.848	100.54	106.05	110.61	105.06	100.14	102.34	100.2	104.29	101.3	103.45	103.93	101.44	107.65	100.61	114.31	112.55	101.79	96.361	101.85	108.2	102.74	106.33	92.174	111.96	96.898	100.7	112.86	103.97	106.24	106.8	109.06	98.767	106.32	101.76	104.71	99.251	100.4	97.153	106.07	96.019	100.63	119.6	96.544	101.83	104.57
111.76	105.44	108.61	100.1	104.33	104.58	105.37	105.62	107.29	110.87	102.53	99.569	103.45	113.32	103.39	109.67	106.41	108.5	103	99.533	110.23	99.269	109.31	107.16	97.626	109.14	108.01	98.659	106.46	108.86	95.516	117.63	108.37	112.6	106.46	105.39	102.41	107.37	102.75	103.57	105.76	96.322	98.749	100.49	107.52	105.34	106.52	107.61	111.75	107.79
113.87	118.35	115.6	106.06	109.01	99.605	108.66	110.39	113.06	114.79	110.96	114.39	109.96	125.09	109.43	116.59	108.8	106.23	113.17	110.29	117.49	115.41	104.83	117.56	105.02	121.33	103.18	114.71	109.29	120.02	112.4	109.52	113.33	108.46	113.49	117.72	109.01	109.03	115.85	113.26	113.64	114.76	117.57	111.58	116.69	120.13	107.9	113.15	101.77	106.89
102.57	110.84	104.16	105.25	100.66	99.327	107.65	106.66	108.25	96.695	104.89	105.95	113.96	112.43	102.77	106.17	105.82	100.6	118.17	111.84	97.167	101.26	108.55	91.572	110.3	106.61	107.87	110.9	106.04	94.621	104.5	105.59	101.83	110.79	107.09	107.91	103.99	109.68	115.06	101.79	100.97	107.69	105.4	101.82	103.61	106.04	107.09	93.934	105.88	111.1
109.67	103.61	97.046	93.976	97.225	90.541	91.926	102.1	95.849	101.25	96.352	93.098	103.58	95.418	98.829	94.999	100.68	104.14	99.972	95.021	106	97.071	101.56	103.44	102.8	106.67	99.961	100.21	95.1	99.298	105.78	91.413	97.401	97.361	98.958	94.688	90.983	99.029	96.977	98.996	99.754	99.926	108.27	104.74	102.18	94.849	94.507	97.128	102.32	103.91
105.59	99.443	102.3	99.539	106.06	104.33	102.76	111.48	114.11	105.79	102.54	102.74	111	109.97	108.93	108.5	109.4	101.79	106.11	109.05	105.72	104.94	107.37	101.28	107.05	105.07	99.51	106.29	111.4	105.91	105.4	111.93	109.22	105.19	105.22	107.8	114.7	108.94	100.97	110.91	99.126	99.355	104.95	120.26	107.82	120.32	107.96	109.42	101.05	95.547
89.922	95.923	94.038	102.37	93.123	103.04	98.989	103.2	97.746	104.19	101.18	98.439	107.6	102.77	107.07	102.09	104.39	106	108.95	92.514	96.255	99.097	94.712	98.611	92.14	91.829	98.824	96.848	90.952	92.007	110.26	97.973	95.001	96.638	92.177	101.47	100.58	105.88	96.102	94.773	110.66	107.66	95.275	102.35	106.27	95.594	96.387	103.26	107.12	103.92
104.22	123.47	111.32	118.83	112.84	115.59	105.76	105.03	106.71	112.58	111.75	117.59	117.82	121.45	112.71	114.29	114.84	114.2	106.32	109.88	106.23	115.14	100.03	106.68	121.59	111.32	113.16	115.03	110.09	109.97	105.97	108.33	114.78	109.63	110.32	103.98	113.18	109.23	101.47	116.15	117.06	111.01	99.767	116.68	107.35	104.39	107.66	114.11	114.02	110.99
107.77	115.57	116.06	118.23	111.36	103.21	103.38	121.35	102.38	108.19	104.88	111.14	101.62	116.9	116.25	111.36	110.79	115.87	106.42	110.76	110	108.02	112.39	108.12	107.48	120.14	95.985	110.16	111.07	107.26	114.62	118.82	102.89	105.21	105.36	107.92	110.47	116.38	109.41	117.41	103.55	118.14	117.58	114.2	109.14	116.37	116.51	111.55	108.37	111.77
115.88	107.21	109.77	107.13	101.48	112.74	113.99	106.34	107.34	104.1	114.49	104.64	104.74	110.44	107.62	106.24	107.77	100.22	102.05	111.72	113.8	101.52	113.62	102.19	122.13	112.25	113.43	109.41	100.53	108.71	106.08	107.15	103.9	110.68	109.61	110.67	106.76	105.54	104.33	111.85	105.78	103.25	112.65	103.2	111.08	109.82	106.83	105.12	101.66	104.09
107.79	91.802	98.369	104.78	96.611	109.31	102.15	106.01	97.225	96.832	100.52	99.931	101.04	106.91	106.59	95.807	105.8	95.445	90.514	102.87	106.66	87.688	100.81	107	98.012	91.356	90.528	97.908	98.312	106.32	103.51	100.35	92.432	99.816	101.39	96.108	100.26	103.73	98.207	103.69	97.222	96.803	101.47	94.792	99.106	106.36	101.33	101.28	95.028	103.71
113.19	115.35	106.69	110.91	116.65	107.17	110.96	105.4	117.46	115.29	107.52	106.93	116.97	101	114.65	110.23	103.74	111.81	107.99	107.19	105.15	115.92	112.59	104.64	107.81	106.38	115.13	109.15	120.4	102.2	113.64	113.04	116.62	105.7	113.67	113.17	117.36	112.01	108.37	116.19	108.54	110	112.67	111.91	108.19	112.59	111.9	111.53	115.87	117.99
107.92	105.36	103.45	110.96	104.32	102.67	98.15	103.42	104.25	110.66	105.52	105.59	107.65	106.57	104.02	108.98	115.38	107.66	101.49	102.56	106.07	100.54	100.78	110.08	102.12	109.87	102.77	104.56	107.11	107.5	109.97	112.85	106.24	103.47	111.82	112.73	104.59	104.67	103.39	108.71	98.201	107.15	105.44	111.61	104.53	110.57	99.86	97.384	107.44	103.73
108.95	109.54	110.19	108.99	109.47	97.579	103.79	107.63	99.96	104.27	108.99	104.68	109.37	112.16	106.82	112.09	107.38	110.44	109.78	102.95	115.26	107.5	102.39	111.17	112.37	109.13	109.08	108.65	105.79	111.36	120.04	104.21	105.04	103.95	102.17	109.81	107.24	112.67	107.3	100.67	103.66	102.39	109.46	103.93	109.28	105.46	109.54	103.67	100.64	106.62
99.07	101.88	96.613	104.04	97.746	98.816	87.483	94.538	104.68	104.21	91.429	96.13	101.14	98.429	110.21	96.607	90.741	105.63	107.9	90.807	98.931	95.828	94.27	93.622	91.77	97.664	87.372	101.7	102.48	104.58	97.793	97.69	103.54	98.559	100.71	97.729	98.799	99.245	97.065	99.898	104.14	90.848	100.35	93.67	102.69	100.49	94.744	100.37	97.464	98.44
112.24	116.09	113.94	111.83	120	116.57	112.09	108.6	122.71	115.42	108.37	102.7	106.32	118.3	113.22	107.94	110.46	102.1	111.44	104.47	109.75	112.44	117.44	106.43	111.93	107.97	109.68	116.99	109.9	106.87	114.36	106.1	106.04	101.46	116.26	117.7	105.89	120.75	105.27	115.42	107.53	112.06	109.42	107.77	114.16	112.8	111.56	114.54	112.53	114.31
102.24	101.41	95.79	101.62	104.45	109.62	95.518	100.84	99.624	107.22	102.71	106.48	101.2	104.92	104.04	106.79	104.03	95.203	104.14	106.5	105.37	102.58	102.35	109.9	96.861	112.17	99.758	111.3	106.42	95.629	104.34	106.1	109.14	97.254	100.12	98.916	104.92	111.24	104.82	107.23	107.39	107.67	99.603	113.94	109.39	110.88	113.66	111.79	104.82	111.31
102.13	104.66	115.65	112.17	109.57	104.74	111.76	92.896	105.8	99.896	109.26	100.51	107.07	107.69	100.34	98.537	104.55	103.55	103.29	106.66	106.35	109.32	95.642	107.09	101.9	109.55	103.57	104.18	101.97	108.85	99.755	100.28	107.57	112.1	101.16	97.576	100.78	109.39	102.14	103.39	109.21	105.1	95.037	105.17	99.698	104.21	104.22	99.367	98.049	110.1
107.2	115.49	120.57	105.27	110.73	103.17	109.16	110.95	107.14	110.69	110.15	103.54	105.83	109.3	105.74	107.45	102.34	104.11	112.83	103.43	112.26	102.02	106.68	111.29	92.103	106.89	109.92	114.92	107.48	97.062	102.01	106.86	101.19	107.61	99.611	109.32	106.76	103.32	106.2	107.02	110.1	111.96	104.72	103.22	104.94	101.26	106.71	105.08	101.81	113.04
100.52	100.93	106.58	114.2	112.51	106.99	109.95	100.29	104.21	107.36	105.77	113.94	106.31	108.36	103.62	114.43	112.45	110.04	110.38	106.16	106.52	110.04	111.26	109.06	100.31	110.04	105.22	111.42	113.91	114	117.74	109.83	100.41	97.444	104.52	106.42	104.63	111.01	104.01	106.72	106.2	111.4	104.49	105.9	104.95	97.107	105.02	111.98	111.18	103.08
100.91	115.59	106.28	118.47	104.92	101.05	106.34	114.05	106.31	99.288	108.26	99.961	112.78	112.71	113.23	104.74	104.2	111.77	112.63	105.91	104.84	112.2	99.938	108.34	110.44	102.66	111.25	107.89	112.7	100.97	112.47	104.23	107.46	102.51	105.06	102.99	105.09	116.11	100.63	104.34	111.11	100.19	107.25	104.12	112.57	104.8	102.67	97.812	103.39	104.23
107.68	103.28	98.846	105.55	103.46	115.73	103.3	114.18	107.87	106.89	105.82	108.33	102.74	110.62	110.05	105.7	105.82	112.76	109.67	104.82	104.73	103.4	110.14	110.46	106.6	101.35	106.05	113.14	108.45	104.98	106.45	109.72	108.54	110.46	109.99	103.78	106.54	103.18	108.03	106.78	98.359	101.32	99.201	100.54	113.07	101.79	114.93	105.23	98.205	105.96
111.74	108.26	115.2	110.61	112.03	113.94	123.2	116.28	111.97	110.02	114.03	123.55	118.14	114.46	115.53	109.08	110.71	114.69	106.9	117.08	115.23	120.66	115.91	116.29	117.63	108.69	111.04	111.66	105.51	115.44	101.68	109.12	116.48	107.47	108.07	106.83	105.35	114.91	115.74	106.44	119.51	115.02	126.75	114.28	107.03	110.05	120.77	107.78	109.26	108.79
111.47	111.82	105.89	95.591	107.48	98.264	109.1	101.06	106.37	101.82	103.01	108.94	109.89	99.844	109.12	101.15	103.11	106.48	106.01	97.666	107.6	103.3	110.27	105.87	115.09	101.86	110.76	98.112	104.59	97.343	96.368	103.68	104.13	104.33	104.37	101.76	105.77	100.98	112.05	107.95	96.648	101.57	109.51	103.05	107.05	99.929	109.43	105.5	104.83	104.56
97.498	93.527	105.77	113.85	103.88	110.66	99.982	100	109.52	105.93	101.55	106.71	94.607	98.622	104.34	109.23	101.05	105.4	104.83	105.94	104.08	108.73	93.915	100.13	113.17	110.29	107.3	105.12	115.24	104.6	106	105.15	101.65	105.75	107.77	96.02	103.2	110.15	107.98	104.79	103.01	106.71	103.86	107.34	97.084	111.55	112.41	114.39	109.43	119.88
93.425	104.03	103.78	105.08	92.059	91.584	102.24	95.059	101.19	103.04	105.63	97.634	94.743	101.95	104.53	102.85	99.489	97.511	102.76	106.09	107.6	105.09	102.58	102.69	103.16	107.69	97.441	98.927	101.52	96.548	96.536	101.28	102.5	104.71	105.95	103.6	99.108	105.05	98.287	104.33	101.25	97.877	106.94	95.967	89.135	99.454	93.264	107.9	107.89	109.19
101.62	106.34	102.86	107.39	100.66	111.59	112.04	112.82	105.73	106.95	106.79	99.365	98.019	101.37	105.95	98.133	102.7	106.92	102.8	107.23	107.61	114.35	107.99	112.46	115.75	107.92	104.16	106.42	101.1	99.905	109.01	104.61	110.03	101.57	106	107.33	104.88	110.89	106.64	108.13	102.2	97.491	115.09	106.18	104.79	115.48	108.62	109.42	109.96	108.39
113.66	111.85	105.2	108.42	106.87	102.65	107.64	115.75	104.64	104.55	110.17	103.22	103.85	112.26	109.1	105.83	100.58	107.58	106.96	104.19	102.93	97.696	106.28	108.57	111	99.759	102.67	112.17	106.68	106.8	104.85	112.55	108.32	106.67	107.25	112.39	111.1	103.62	104.4	99.598	103.84	111.34	107.46	107.6	102.75	105.13	103.2	96.688	115.36	108.27
114.28	102.59	107.99	101.57	93.623	89.46	103.66	97.311	105.44	104.31	105.34	101.93	101.23	109.16	101.06	92.227	100.92	100.85	101.88	108.3	93.46	90.185	96.194	106.74	98.56	106.55	90.967	93.918	98.235	98.884	103.05	98.196	102.13	101.35	94.964	103.24	99.792	103.23	95.698	92.753	98.275	98.302	104.92	105.81	95.289	102.75	110.45	100.71	98.215	92.247
109.17	101.69	108.09	101.68	110.27	100.35	103.98	108.54	108.14	109.34	109.67	110.49	113.6	107.84	104.93	97.007	105.93	103.03	105.83	109.26	121.53	114.26	101.42	104.97	110.37	101.73	114.43	102.02	111.32	103.36	113.84	104.2	109.4	108.87	103.02	103.44	108.47	112.43	108.7	106.26	103.32	108.97	98.652	106.48	111.62	113.95	101.18	100.68	108.59	99.005
109.18	108.56	106.64	105.9	109.08	106.7	103.05	102.58	102.91	107.32	104.14	111.87	108.18	111.49	104.13	106.72	106.75	111.04	109.38	107.34	100.89	97.598	104.97	103.19	106.69	107.99	103.3	106.87	98.751	103.32	106.02	97.782	101.04	106.81	104.54	94.933	98.611	115.55	102.88	107.82	108.9	101.64	100.74	102.32	110.93	98.519	104.17	106.06	107.29	107.8
105.5	101.87	103.21	103.32	94.916	103.78	104.58	100.93	105.62	108.84	117.31	110.82	117.61	112.62	109.3	100.23	110.59	103.96	105.77	110.28	104.15	108.96	108.02	111.91	102.79	113.17	105.88	102.76	111.72	100.02	118.34	100.91	99.595	109.65	105.85	99.672	106.92	104.72	105.18	106.67	98.861	106.19	100.53	111.9	113.95	94.039	104.09	101.99	114.05	105.87
104.72	108.41	107.17	104.05	103.61	111.88	111.31	98.494	95.843	104.82	102.76	101.18	109.58	107.06	108.66	110.27	97.856	101.96	104.49	108.51	100.88	107.71	101.55	108.33	113.22	107.33	97.059	103.67	98.333	103.78	107.66	112.02	109.88	88.178	105.89	99.646	101.79	102.05	106.06	106.16	111.68	100.77	113.72	98.066	109.19	99.138	105.53	101.98	108.03	103.36
100.68	96.981	93.327	99.255	106.01	98.714	106.29	98.57	107.56	97.487	101.3	94.241	95.077	102.3	93.837	102.52	100.76	108.08	108.5	102.23	85.385	94.567	96.782	97.724	97.066	94.624	101.46	98.849	105.06	101.54	95.552	94.209	93.658	93.417	100.02	100.86	92.091	101.79	104.8	103.63	107.19	103.75	92.146	100.31	101.83	102.92	104.04	95.803	103.51	100.7
111.8	109.12	111.99	109.26	112.54	116.63	118.73	105.28	114.35	110.86	110.52	107.43	108.83	110.28	113.74	112.47	101.44	106.49	109.29	110.57	115.61	109.58	110.69	109.59	114.33	111.43	105.22	117.49	120.62	115.7	104.06	114.66	109.44	107.29	113.36	122.93	109.2	114.8	110.97	108.98	119.35	103.34	111.17	115.57	110.02	121.64	109.92	107.89	115.33	108.69
107.56	109.1	115.03	109.21	113.13	110.3	108.08	112.71	112.18	106.67	100.97	109.02	113.48	112.82	108.44	107.16	115.06	116.35	99.925	111.83	118.95	125.71	113.12	112.63	114.18	118.58	115.23	115.13	118.15	107.51	115.87	110.65	111.59	119.1	117.2	103.1	116.81	106.92	118.56	121.75	119.47	116.63	110.37	108.81	115.46	107.79	108.84	110.43	105	115.66
113.11	103.94	105.16	106.54	103.88	115.26	107.23	105.16	104.55	101.83	102.97	106.83	106.08	108.39	112.74	108.83	101.35	102.82	105.1	112.8	110.95	105.92	104.52	109.2	108.31	102.3	107.9	110.42	109.4	106.21	105.64	113.25	110.99	104.87	100.18	111.66	103.18	101.9	104.99	96.94	97.546	99.477	111.73	108.64	118.41	100.72	105.01	109.57	102.85	114.2
105.68	101.4	93.26	100.28	90.45	112.08	93.507	113.03	102.24	101.86	103.49	96.206	93.615	98.427	100.44	108.53	101.85	106.16	100.92	101.09	102.39	97.059	105.18	96.686	93.344	97.955	92.767	87.93	104.16	95.237	99.636	99.018	105.18	100.1	103.59	105.76	111.09	109.77	111.85	105.74	95.898	105.35	110.72	107.16	99.154	104.36	96.785	101.76	104.9	97.003
103.67	109.32	106.57	108.06	105.77	102.23	105.61	106.1	108.27	103.37	105.68	113.41	114.1	109.52	109.35	104.13	107.83	103.02	104.79	109.68	106.99	109.54	103.27	110.66	117.04	111.5	106.14	110.16	102.19	113.43	100.85	110.75	115.57	101.21	106.17	100.77	103.83	103.32	106.53	103.24	106.72	103.02	106.73	122.61	110.56	112.14	110.2	96.295	105.47	104.69
100.88	107.08	101.04	107.59	110.53	107.14	111.24	106.03	105.57	113.59	96.13	106.95	112.06	99.768	105.62	103.12	102.35	113.23	110.27	106.9	114.27	98.717	116.09	93.305	104.26	101.19	109.27	107.42	104.02	105.4	105.28	101.74	111.73	103.12	98.98	106.38	117.6	111.93	108.32	102.44	114.01	106.11	104.81	115	106.3	106.41	98.223	101.07	106.21	104.98
112.5	109.93	107.14	108.27	101.01	103.27	111.96	108.41	107.18	104.42	102.91	103.31	101.89	110.46	103.3	114.64	103.64	111.76	103.75	101.78	108.33	111.94	115.86	100.8	104.22	107.38	108.64	93.139	107.6	108.76	107.26	110.47	103.13	107.91	99.788	109.21	113.08	107.75	101.93	99.74	114.45	107.17	102.8	117.41	105.93	97.207	107.54	104.08	106.34	108.08
106.01	99.211	102.65	111.96	103.47	105.4	104.35	101.16	104.35	95.185	101.04	113.02	112.16	105.31	103.98	96.35	105.41	113.2	106.37	116.39	99.565	93.807	112.95	107.8	104.17	108.62	101.1	101.78	97.211	109.13	111.72	109.38	98.551	104	108.2	109.8	106.38	109.79	102.66	108.22	101.88	104.14	108.45	106.34	107.2	104.28	101.91	105.98	109.37	96.428
99.209	99.088	104.69	111.59	99.436	101.11	99.318	103.26	105.98	102.26	96.687	98.689	97.825	99.832	98.975	101.38	93.248	101.59	96.595	92.024	101.42	99.132	104.69	103.22	102.08	95.825	97.893	103.51	97.228	94.159	95.642	97.059	94.062	98.261	105.25	100.43	96.281	116.19	107.61	109.47	103.65	102.95	94.93	101.29	101.34	99.637	93.283	100.18	99.452	103.09
113.5	116.24	111.49	109.39	100.53	109.15	109.88	107.83	105.92	117.25	111.39	110.34	103.5	111.82	106.88	113.12	109.27	112.12	117.34	102.86	110.89	117.97	113.56	118.29	116.99	102.24	109.89	109.64	104.64	107.28	107.85	111.61	114.91	113.3	105.37	108.58	107.69	112.17	113.63	112.37	106.43	106.34	110.38	107.21	107.95	113.58	121.86	112.81	107.87	99.251
108.65	107.77	100.16	108.42	107.64	98.473	101.6	109.79	102.26	107.68	113.11	108.33	105.79	101.71	104.53	102.95	105.11	105.82	92.532	106.41	106.5	110.24	104.93	103.56	105.94	101.41	107.48	110.16	106.24	112.99	113.95	109.95	107.7	112.35	114.95	108.33	107.13	108.07	114.85	108.79	107.28	107.83	106.26	97.708	97.624	105.38	110.39	103.01	106.95	105.64
103.24	94.807	107.61	91.145	100.08	106.24	94.028	110.14	100.97	99.609	100.41	106.63	97.611	103.11	109.08	97.435	100.52	103.13	102.89	106.69	93.98	102.91	98.564	106.18	101.19	106.15	101.03	103.59	104.58	104.37	98.835	104.08	97.641	104.77	97.069	100.5	91.73	95.213	102.8	89.396	102.48	97.082	105.49	100	105.1	108.81	91.763	91.588	97.074	104.2
91.905	106.78	111.28	110.39	107.78	102.93	104.3	109.45	109.63	107.24	99.113	109.29	100.78	103.53	95.899	105.85	107.45	110.67	101.65	106.48	98.924	104.96	112.73	109.82	100.27	104.97	104.78	106.12	100.81	106.3	110.04	107.65	101.25	106.22	101.4	101.25	106.44	97.567	103.52	112.5	117.86	105.8	111.24	99.621	102.34	106.29	102.01	106.48	108.73	118.03
106.02	100.97	109.87	98.832	108.55	102.62	105.65	110.34	104.14	108.75	112.05	102.69	105.6	109.43	109.19	103	98.661	105.73	110.06	106.04	110.99	106.31	108.21	103.27	107.17	112.56	98.356	107.8	101.9	113.16	106.83	106.81	106.64	105.42	103.6	112.31	95.258	107.15	103.28	103.8	106.44	98.837	113.13	106.45	104.97	104.02	113.83	103.57	102.94	101.79
108.76	102.58	112.87	97.837	102.42	101.12	96.534	91.15	94.326	99.5	98.903	101.4	105.54	105.09	102.4	101.59	97.147	108.19	96.292	101.98	94.026	97.292	95.461	101.76	97.77	97.594	110.08	102.03	98.339	101.39	98.825	96.638	101.96	92.202	97.663	98.671	95.109	101.54	110.18	98.539	93.061	94.061	102.03	109.86	101.07	109.28	104.58	96.225	102.54	100.36
101.93	105.8	111.18	99.96	102.65	104.26	106.4	106.15	104.32	106.8	102.4	110.16	103.43	95.556	107.77	108.28	105.62	114.68	103.96	109.57	101.85	105.67	98.791	104.33	111.19	99.519	94.946	101.12	103.35	110.87	102.94	99.73	103.94	103.58	104.18	98.866	110.1	101.45	92.062	101.94	100.75	101.32	102.87	101.5	107.38	100.97	102.37	103.75	106.39	111.3
103.99	98.361	99.476	108.99	103.74	98.925	97.784	98.605	92.42	103.66	97.317	96.266	99.894	95.562	100.35	101.49	100.12	106.53	102.57	91.626	99.775	102.04	102.08	103.97	105.38	99.559	96.577	98.822	99.351	102.42	101.75	101.29	98.467	108.98	97.674	103.03	92.891	96.301	101.76	99.997	97.531	99.417	97.176	101.68	102.85	94.976	101.34	91.168	98.592	103.62
106.67	116.41	115.24	112.09	118.7	118.24	112.94	107.01	109.05	101.42	115.4	109.86	109.57	112.78	116.72	113.9	115.99	115.72	115.79	105.67	115.48	105.52	112.52	114.61	117.83	110.72	107.45	110.77	105.91	102.92	106.06	118.55	112.96	116.79	113.71	109.7	111.84	112.76	109.02	115.33	114.93	116.35	111.81	112.75	104.04	118.42	120.36	112.38	103.15	103.07
110.1	118.22	113.57	117.61	110.8	112.84	124.22	117.08	117.82	108.85	120.63	118.69	112.57	122.55	115.34	113.58	111.69	113.34	119.37	111.53	122.93	118.14	123.21	113.74	129.36	115.75	118.04	118.02	115.75	113.9	118.09	111.93	126.79	112.16	116.39	107.15	122.95	115.81	115.43	115.96	109.7	117.22	116.71	110.22	115.57	113.99	119.61	116.05	112.95	113.8
100.38	104.41	110.67	113.71	102.61	110.11	115.97	107.59	115.23	111.64	104.99	117.18	108.58	113.36	110.46	115.68	117.12	111.37	115.12	111.94	119.24	108.54	114.11	116.14	116.77	112.12	108.1	110.74	116.71	113.62	111.78	106.05	116.89	111.23	106.4	101.88	108.99	112.46	103.85	107.64	108.82	112.63	102.68	113.54	104.03	111.95	120.28	107.53	111.09	118.52
115.7	115.81	98.527	117.78	110.7	111.79	108	111.25	109.45	121.39	109.44	115.62	113.99	123.73	109.59	111.24	113.1	108.22	114.4	105.33	111.81	115.68	107.4	104.3	108.47	106.37	109.92	108.96	121.14	119.54	108.97	114.46	107.99	103.98	111.77	114.5	118.05	108.8	113.61	114.09	115.79	108.6	105.23	105.41	105.5	118.82	110.47	105.5	106.36	117.01
103.12	107.67	103.82	98.224	101.9	106.66	107.49	113.78	107.07	107.71	101.06	102.45	108.3	103.26	100.44	112.06	104.87	109.6	101.71	102.13	101.35	104	106.87	100.08	101.12	99.7	109.83	104.78	109.45	108.97	105.66	101.92	105.03	97.726	100.66	108.04	109.61	111.97	112.03	118.75	102.13	107.26	112.1	111.18	97.46	99.023	101.79	109.77	106.08	111.03
105.22	112.65	116.35	115.91	112.69	108.05	110.93	106.13	114.19	116.01	111.68	113.35	110.94	117.61	111.81	114.99	105.4	112.18	106.83	108.47	112.46	115.92	120.84	122.9	113.78	110.96	116.5	100.74	112.53	110.01	119.88	114.87	116.93	115.56	110.98	106.25	109.53	110.2	111.01	108.45	108.15	106.97	108.15	111.12	107.88	125.66	115.28	110.35	116.62	117.98
113.18	111.42	104.63	100.23	109.1	105.52	104.59	106.02	103.93	102.68	110.33	100.11	102.14	107.02	102.39	106.3	112.11	114.36	105.23	110.55	104.09	112.65	103.81	102.79	105.27	106.75	103.48	102.24	114.65	112.55	111.01	104.94	99.351	102.67	101.74	102.13	111.91	105.15	107.02	113.65	98.171	110.08	117.03	111.44	107.74	97.633	114.37	106.71	104.07	110.43
112.07	104.5	107.52	102.21	111.75	110.41	106.15	105.7	104.52	104.56	105.54	105.59	106.25	103.65	105.66	98.647	102.8	111.02	105.13	104.19	108.1	110.31	111.23	101.09	112.08	102.26	99.641	108.92	100.03	110.23	103.39	108.38	108.03	109.36	103.54	103.83	109.71	109.22	98.074	96.415	101.17	99.637	104.81	98.215	105.85	102.23	99.579	96.347	108.5	104.28
116.29	116.5	116.57	117.91	115.66	112.5	112.65	108.44	112.95	111	109.43	114.31	114.74	105.3	113.78	111.87	106.89	108	110.63	108.67	108.09	119.04	113.36	109.44	106.27	113.39	114.1	117.82	107.21	111.72	117.78	104.23	113.56	104.05	104.01	122.26	115.2	117.45	111.48	115.97	108.71	107.53	112.75	114.02	117.84	108.9	113.8	113.02	109.67	115.73
104.78	108.83	98.465	104.09	116.75	106.8	103.51	104.03	94.4	113.09	108.54	107.66	100.35	108.63	108.36	109.58	105.16	108.06	110.9	106.66	114.43	93.443	105.39	107.55	109.79	111.04	111.49	103.04	104.68	108.96	114.02	111.26	100.01	103.54	106.73	112.67	108.28	107.01	110.09	99.582	104.82	101.19	105.53	101.87	108.5	108.67	106.68	109.2	108.92	109.44
102.23	90.292	95.736	93.069	98.985	108.16	102.56	104.78	97.838	99.099	94.71	92.86	98.94	97.222	105.65	97.048	94.511	106.06	103.97	100.12	100.05	104.87	100.07	101.27	95.242	97.093	99.271	103.64	101.22	99.239	94.222	101.38	104.66	97.943	94.3	92.855	90.398	103.93	98.475	99.13	98.156	94.664	101.71	97.299	107.7	95.626	94.896	100.7	104.05	98.326
104.05	102.26	101	109.61	106.88	104.97	104.05	89.185	94.153	99.38	101.68	101.77	100.31	89.241	99.841	95.837	104.34	108.73	98.027	104.97	100.47	104.32	94.677	97.256	101.58	93.935	100.64	105.3	97.73	107.06	95.046	100.68	91.001	103.22	106.6	98.928	95.189	108.11	100.95	106.94	98.839	102.57	95.876	97.798	93.581	102.13	95.776	100.63	105.27	106.91
109.89	100	100.87	98.25	109.23	96.07	108.84	101.13	104.72	119.43	104.51	114.09	108.84	109.18	107.03	114.79	103.59	106.42	106.2	98.239	108.7	102.3	118.63	107.17	108.67	104.17	110.68	114.49	116.51	108.68	107.19	104.74	94.999	108.51	100.83	110.31	105.28	108.47	111.81	105.84	104.54	100.83	109.76	98.153	101.8	104.89	99.458	103	104.54	107.62
111.95	105.71	106.07	113.93	111.6	112.08	103.73	110.74	101.24	111.25	113.72	105.11	112.01	108.48	103.26	114.12	107.55	111.52	107.72	107.12	107.35	107.28	105.88	113.56	110.49	111.44	112.09	118.02	111.17	102.51	116.28	108.39	107.37	108.21	110.95	114.49	107.96	116.42	114	103.86	108.08	111.46	115.31	113.98	116.65	106.32	116.3	113.19	114.45	112.62
100.44	115.14	124.56	109.72	112.76	114.29	113.97	111.82	118.64	109.03	113.27	106.21	105.9	112.31	112.36	110.39	105.3	117.38	106.52	113.21	106.25	112.14	107.39	117.76	107.17	113.87	115.11	115.79	113.14	116.98	110.86	105.6	119.53	111.18	110.95	103.52	110.17	112.25	108.53	109.68	116.77	114.26	110.56	112.07	111	112.92	107.13	114.3	115.89	108.76
100.6	108.18	107.66	115.74	109.56	108.55	114.34	99.847	105.78	111.12	105.55	113.97	103.77	113.12	114.22	97.759	109.99	106.3	108.08	101.85	113.55	106.81	114.66	112.54	112.85	110.37	106.59	111.81	112.51	118.63	115.99	108.16	105.9	109.71	109.74	103.58	110.59	114.12	108.32	107.9	112.52	116.01	122.55	104.23	113.13	108.99	111.56	115.97	111.5	105.61
109.14	106.62	108.69	106.95	114.24	110.15	114.95	112.69	97.95	115.56	112.8	105.56	123.65	111.77	119.61	107.48	111.39	112.64	111.76	106.06	110.92	110.8	116.65	107.6	118.44	115.37	101.91	107.77	107.46	105.51	118.78	108.93	110.62	109.04	109.08	113.6	109.1	109.97	105.33	105.64	106.44	111.8	108.38	103.13	116.78	117.03	113.95	109.9	110.64	106.01
111.6	109.58	105.34	118.79	111.92	113.94	108.41	111.5	110.66	106.06	113.42	115.87	108.14	118.24	112.36	112.98	105.49	113.66	108.27	114.37	108.7	105.17	113.6	111.5	110.63	106.89	119.21	114.71	111.28	105.91	103.96	112.64	110.84	122.93	113.92	107.52	115.78	115.08	109.53	103.92	118.72	109.32	113.05	108.18	109.98	112.34	107.96	120.79	111.2	112.95
109.5	106.18	103.71	97.071	101.92	101.06	103.65	101.96	109.71	96.743	99.162	103.29	102.06	97.261	111.17	111.59	106.72	107.06	105.11	111.75	101.11	108.78	106.27	93.017	100.64	97.53	100.68	101.19	104.74	114.98	102.55	103.66	102.18	99.5	108.82	112.22	104.92	102.83	104.75	109.9	104.82	103.02	105.89	109.71	105.93	103.82	109.44	100.05	105.38	101.66
100.01	98.242	104.35	101.91	100.57	101.13	99.658	103.62	103.57	109.41	94.228	96.503	96.812	106.93	83.69	98.8	97.787	108.79	105.39	99.726	92.157	108.9	97.025	97.363	104.16	102.63	97.365	100.09	96.061	105.11	98.239	98.513	96.694	99.981	96.424	107.25	101.33	101	102.71	106.51	99.282	109.43	94.729	93.61	88.016	103.73	100.19	99.444	91.879	102.48
115.04	110.34	103.69	110.78	102.22	110.86	107.36	98.496	103.95	105.5	103.32	99.066	107.4	106.81	97.097	98.43	115.04	103.07	107.08	97.558	100.09	99.091	104.08	100.55	97.935	103.74	104.18	100.94	105.26	116.04	103.92	108.67	107.12	91.674	102.88	102.58	106.66	108.34	106.77	106.93	107.25	100.52	105.03	101.79	102.66	102.86	105.26	104.22	103.54	108.3
104.31	113.8	99.923	120.74	106.53	106.01	111.79	102.56	111.26	117.91	112.65	107.7	107.43	102.15	103	108.41	108.7	105.57	112.44	113.45	100.57	109.35	98.79	102.67	103.02	113.21	110.58	105.91	110.84	96.912	103.76	101.32	101.32	109.6	113.02	101.47	114.63	103.65	103.62	102.88	107.98	101.5	108.31	106.09	105.79	111.02	105.36	102.11	101.46	103.41
112.93	118.93	105.02	117.38	105.61	111.69	105.2	113.32	111.76	106.28	117.24	109.85	106.55	107.87	111.05	106	114.39	111.43	125.49	113.37	109.87	118.23	113.31	110.65	109.06	110.39	106.3	108.08	118.3	115.94	106.13	110.51	104.04	113.16	109.05	117.57	103.63	114.12	106.62	109.55	116.15	112.8	120.39	114.11	106.37	109.33	107.26	110.38	111.84	112.47
112.6	102.31	101.64	104.38	103.68	95.444	104.05	109.28	109.47	103.95	100.93	112.68	109.14	99.82	100.77	107.58	102.11	99.954	107.78	110.34	104.96	95.715	110.04	98.583	100.2	105.68	105.6	102.24	98.683	111.09	100.9	110.78	104.84	103.54	106.47	109.75	102.57	107.76	108.52	102.12	115.36	102.1	104.15	105.78	105.57	106.58	108.76	102.52	98.002	101.55
106.75	100.97	96.271	115.62	91.842	98.985	112.13	106.97	100	100.79	108.6	99.799	99.354	110.56	100.24	109.4	102.63	107.65	103.31	97.616	108.53	97.782	105.89	103.46	109.6	101.75	101.49	109.01	105.96	104.33	101.63	97.644	106.2	107.76	116.76	103.46	108.38	102.92	104.8	106.77	105.09	107.76	103.75	107.59	99.666	107.91	99.011	104.52	96.836	105.68
126.06	110.99	115.9	117.43	119.75	113.86	117.67	117.06	120.43	121.22	116.6	123.58	114.11	114.12	114.63	104.87	110.09	115.04	117.02	118.81	127.1	120.97	115.69	123.64	116.06	116.1	104.52	115.66	118.62	121	106.1	120.89	123.32	111.24	114.48	130.61	112.77	110.17	123.04	117.33	116.77	114.49	116.26	119.33	120.16	121.92	122.42	111.58	108.71	119.06
99.698	94.227	102.8	99.024	102.26	112.8	110.03	104.51	101.47	98.937	99.751	105.81	106.63	105.04	107.67	106.32	100.27	104.52	104.09	102.66	107.04	107.68	104.07	115.48	104.88	119.06	109.13	107.62	103.97	107.58	106.45	101.82	103.95	98.578	101.95	94.753	103.92	93.161	100.93	101.66	106.83	107.81	101.74	113.8	106.53	109.66	98.928	105.42	100.44	98.721
114.85	95.631	106.24	98.522	107.48	102.01	102.65	105.85	106.79	104.36	117.82	96.741	108.53	100.93	105.02	105.37	102.56	105.86	105.79	103.9	105.97	103.58	115.67	108.69	107.62	109.87	102.69	107.62	112.3	107.78	105.47	108.35	105.47	100.56	108.31	107.3	102.37	105.66	108.86	114.74	100.81	113.98	102.94	113.57	103.79	114.08	98.851	101.91	110.1	107.91
104.75	99.547	105.24	105.25	99.864	108.81	106.44	96.808	98.336	104.14	108.11	105.06	105.67	111.49	113.78	105	99.785	100.91	91.747	100.73	105.47	106.98	92.651	111.08	103.26	108.19	98.467	110.91	108.69	109.84	110.38	97.077	108.69	110.73	102.83	102.13	104.52	103.93	96.827	113.4	110.05	100.83	111.55	108.22	106.85	103.22	104.17	113.26	108.64	108.45
118.56	108.69	107.34	117.33	115.14	101.52	105.51	105.8	116.02	105.84	109.7	108.77	112.62	111.24	105.69	115.73	116.3	112.39	114.71	113.76	108.44	112.65	104.64	120.6	109.93	106.59	110.6	110.58	111.69	110.93	116.23	112.58	111.9	110.3	112.86	117.49	116.55	111.85	102.84	111.5	103.12	115.48	105.05	109.07	109.89	119.67	113.9	103.15	113.03	107.69
103.12	96.793	104.11	110.31	100.17	96.483	108.91	103.41	104.28	103.54	109.09	102.22	106.79	108.69	110.51	107.65	103.33	106.98	106.11	105.78	101.1	101.52	108.26	109.21	109.63	104.15	102.97	103.61	98.929	105.7	103.96	111.1	105.89	102.17	103.32	113.81	103.43	108.11	100.65	105.01	98.316	106.64	106.58	116.13	100.97	101.57	109.7	109.89	103.04	105.67
115.35	115.05	114.67	110.48	117.7	119.06	127.68	110.21	114.84	114.91	115.62	113.55	111.87	112.5	117.67	121.91	109.26	115.6	122.51	111.01	114.27	112.66	110.16	109.72	111.27	105.12	106.23	118.97	107.68	114.05	112.28	100.81	103.28	111.95	112.66	113.67	107.84	113.27	113.38	110.72	106.43	119.42	117.33	115.94	116.68	116.1	105.29	109.11	112.16	114.49
117.46	116.9	100.27	113.98	109.17	113.95	114.45	108.12	109.36	99.524	119.3	114.63	110.27	107.73	118.51	111.38	106.24	114.79	116.28	113.23	105.03	120.32	109.18	115.85	111.06	116.39	105.08	114.46	110.44	111.21	115.13	112.48	110.23	111.63	108.67	112.04	113.21	114.11	109.28	110.33	109.26	112.97	114.07	110.41	114.47	117.75	118.39	112.9	116.56	108.13
111.76	104.76	106.72	95.872	101.06	98.238	113.59	107.99	105.46	107.25	105.62	107.34	106.23	111.24	106.99	97.714	106.44	103.21	119.93	105.31	108.09	108.65	107.35	100.61	99.914	102.47	104.19	105.61	102.3	100.48	102.64	104.02	104.94	103.24	107.93	104.49	110.87	104.41	102.26	101.89	108.55	106.41	102.13	99.333	103.89	101.83	99.885	111.43	102.39	105.35
109.64	104.29	110.36	107.53	113.96	113.91	115.95	110.54	115.34	112.27	105.35	114.95	112.76	114.65	118.69	118.67	110.24	117.19	117.07	117.69	114.78	125.59	108.06	111.16	107.71	110.98	113.9	119.34	108.52	107.17	107.55	113.63	119.56	108.11	110.14	109.01	118.23	107.05	108.69	108.27	109.09	105.86	114.04	118.71	107.08	117.17	105.69	108.49	116.12	114.95
106.48	109.06	105.73	103.53	104.79	103.85	102.53	96.805	107.87	99.42	106.36	107.19	106.1	107.08	100.56	104.88	104.21	103.57	101.97	102.31	103.05	107.56	101.28	112.14	107.47	98.575	111.83	98.817	108.74	108.85	103.91	109.27	102.89	107.63	104.5	102.56	106.78	102.63	96.68	100.62	102.66	106.92	109.57	102.69	102.03	105.27	108.78	105.97	106.85	108.3
101.6	109	115.76	104.25	100.41	106.39	107.07	102.71	105.63	105.57	101.41	106.8	108.75	115.04	104.59	94.917	94.29	99.411	100.76	102.35	112.39	115.13	103.95	107.05	99.643	104.8	108.22	97.758	105.89	101.78	95.603	105.62	101.65	103.66	110.3	108.17	102.28	111.66	101.76	98.706	111.16	107.39	99.301	105.12	102.45	108.41	95.409	103	97.772	102.21
101.38	106.14	105.72	108.27	109.37	101.95	118.3	105.52	98.809	105.86	109.66	97.053	111.81	100.08	110.84	110.01	106.58	102.84	93.463	102.11	100.16	108.04	106.44	108.95	101.37	109.37	108.93	110.61	104.86	100.22	100.18	114.18	101.11	109.72	109.75	101.75	108.72	104.23	103.55	110	109.08	104.57	111.83	109.11	110.43	107.11	108.89	106.53	103.94	102.62
109.85	99.731	111.63	108.08	114.62	109.42	110.84	108.21	97.288	106.07	99.356	100.64	105.05	108.45	106.04	108	107.29	103.57	107.12	104	109.09	104.7	111	105.35	104.07	107.03	93.336	104.78	101.68	105.1	111.11	109.48	104.13	107.36	113.38	99.395	111.81	105.17	111.2	101.15	99.426	110.96	106.59	102.49	106.35	105.59	104.92	104.58	105.55	104.08
109.49	102.86	102.43	115.3	107.97	103.98	108.38	100.33	102.38	107.81	102.13	104.68	107.38	103.7	104.62	101.44	104.25	101.12	115.67	107.72	102.29	104.55	110.16	107.38	103.83	113.63	107.56	104.87	104.96	94.843	98.413	105.1	102.93	108.99	97.608	104.15	107.64	106.32	113.64	105.77	103.78	103.36	112.07	104.1	103.03	116.35	105.09	109.38	101.96	101.49
109.71	109.65	112.59	113.68	113.43	112.58	119.22	115.68	110.37	116.76	114.01	101.33	117.09	119.59	112.26	109.96	113.08	118.37	111.3	115.74	105.06	103.62	110.88	115.04	105.22	117.47	115.65	107.35	116.78	105.59	110.96	111.11	111.33	111.69	101.12	109.79	115.06	104.64	108.15	117.34	112.48	117.49	103.83	116.28	120.45	114.43	112.29	115.69	109.3	106.22
107.91	101.65	107.18	93.443	99.998	105.88	109.16	104.51	115.42	100.49	106.16	100.26	117.61	102.2	101.16	110.55	110.12	112.28	112.82	101.61	106.26	109.65	101.72	95.197	103.57	111.38	103.22	116.27	104.58	97.434	100.5	94.048	108.3	106.88	109.35	109.3	111.96	110.09	98.318	113.14	101.86	105.41	104.7	110.23	110.48	101.55	112	107.58	98.056	106.77
103.11	115.14	109.23	107.03	115.08	105.84	109.28	113.46	111.82	113.23	112.91	112.5	110.66	121.34	115.53	106.15	108.31	110.38	113.97	120.67	113.1	114.84	109.83	102.85	111.33	104.62	116.75	120.86	105.45	115.76	109.43	108.74	107.3	117.24	113.99	108.55	106.84	115.41	112.23	110.99	106.31	115.88	111.03	114.54	115.75	109.24	112.26	112.04	114.98	110.32
102.92	114.86	109.57	112.74	104.73	104.06	100.13	108.67	107.35	96.068	105.88	105.64	96.14	102.41	115.21	115.75	101.84	104.94	106.79	110.66	96.993	105.09	100.86	103.01	98.963	96.671	99.021	105.21	109.84	99.88	109.57	102.52	105.88	105.55	114.34	101.97	102.37	108.68	104.07	108.62	104.82	101.03	101.14	99.262	106.53	113.25	108.8	98.951	105.6	101.28
103	109.44	99.831	104.57	109.07	109	104.57	105.47	112.58	98.837	104.13	106.6	106.82	107.92	111.4	107.45	93.878	107.83	102.63	103.71	108.88	108.03	112.02	96.962	109.68	106.07	112.28	107.3	111.41	106.34	107.59	106.42	112.63	105.44	103.63	104.48	104.61	109.37	105.08	109.37	102.13	104.55	102.22	113.94	108.52	103.11	107.97	108.91	121.86	104
106.41	106.25	108.66	112.52	109.1	115.32	112.04	112.06	117.53	110.75	102.31	112.1	103.58	109.54	107.69	102.58	109.75	105.21	101.96	98.965	112.8	104.55	104.87	105.65	108.32	102.05	110.94	101.61	100.5	103	105.65	103.75	111.4	111	92.322	103.54	104.91	104.03	100.41	110.85	108.66	100.23	112.68	106.03	112.62	112.77	103.08	108.7	106.03	105.49
116.5	115.29	115.83	122.86	126.03	119.75	118.48	116.45	120.45	113.41	118.74	112.19	109.79	114.6	113.28	118.62	114.35	117.95	127.46	111.76	108.47	106.57	118.29	120.57	104.41	115.51	119.56	107.05	122.25	126.85	118.15	110.47	118.62	115.05	111.63	112.11	112.65	114.66	117.03	115.09	120.13	114.71	116.96	111.91	122.55	111.76	115.42	124.2	119.06	113.17
101.57	97.858	102.42	100.61	102.82	108.24	105.84	110.25	95.582	98.502	121.14	111.25	105.54	109.16	105.2	101.43	106.93	99.49	108.79	106.82	100.27	111.45	101.14	112	116.6	102.2	106.24	104.3	104.3	98.453	110.75	101.65	112.56	97.091	113.06	106.91	108.87	106.9	109.9	106.06	108.12	106.86	107.9	107.11	110.04	108.07	102.91	102.09	108.78	109.73
98.743	96.321	92.756	107.31	91.392	104.97	101.06	106.42	96.386	94.722	101.78	100.3	100.99	102.31	92.192	103.98	92.961	94.706	104.31	97.822	99.645	104.78	105.22	98.635	98.882	100.06	89.986	96.443	107.5	104.34	103.82	102.03	104.08	101.76	104.97	102.43	111.62	98.419	101.99	94.981	99.688	102.2	98.818	90.11	100.25	100.67	98.775	109.31	107.88	94.647
102.74	107.68	114.87	103.89	111.28	104.9	108.38	104.76	102.11	102.47	107.66	108.11	104.24	104.67	101.51	93.903	105.82	99.012	108.9	113	104.66	104.52	108.14	108.24	98.177	106.7	106.66	100.17	104.41	106.92	96.734	110.61	109.26	106.75	99.087	106.79	111.91	107.33	95.736	105.33	96.684	106.74	103.89	102.74	108.06	101.56	109.04	110.62	99.265	102.08
108.94	104.4	115.33	96.465	100.61	103.59	101.29	101.65	115	112.72	104.1	110.35	108.76	107.81	107.91	99.954	106.27	109.1	108.71	98.981	101.22	95.583	105.83	107.11	94.527	99.879	100.93	107.1	107.25	107.75	104.22	106.39	109.78	110.17	106.58	103.68	96.844	104.79	100.29	100.46	102.55	107	106.8	106.11	111.87	104.27	108.47	108	105.31	110.38
92.217	103.43	109.71	111.47	101.64	104.44	103.42	108.03	108.54	100.31	101.04	109.5	104.3	112.05	102.02	104.17	110.43	100.29	96.556	104.81	102.68	103.67	110.53	102.3	108.69	112.38	104.44	106.72	103.26	102.15	108.65	108.44	109.17	103.13	104.17	100.53	100.98	103.97	102.43	107.11	103.48	102.07	110.73	109.67	95.322	99.038	102.78	94.664	110.22	106.06
95.402	98.488	101.5	105.33	102.77	98.906	103.95	102.47	107.76	106.92	102.95	108.91	107.74	111.66	110.34	101.26	107.35	98.308	101.53	106.79	113.51	99.289	107.14	115.88	111.83	101.2	108.28	105.8	107.18	99.798	114.44	103.78	104.92	107.85	106.29	107.95	111.58	103.24	104.11	106.53	116.14	103.61	107.46	107.75	107.33	105.23	114.6	110.22	109.8	97.843
112.13	110.84	109.78	119.97	111.23	105.01	121.63	113.69	104.47	106.57	109.3	109.23	112.07	109.13	107.83	113.81	109.68	106.69	116.71	108.54	107.9	108.58	122.56	104.54	112.6	112.51	112.66	114.08	108.45	116.5	116.13	112.27	110.61	108.96	112.97	111.3	106.59	115.58	106.87	119.64	103.08	103.93	115.22	106.45	109.01	117.8	109.7	106.95	118.92	110.82
114.1	105.88	110.13	111.69	107.22	115.45	115.64	104.41	114.23	110.81	110.71	111.11	113.5	107.19	106.92	106.27	102	113.86	107.71	105.45	112.31	104.77	111.52	109.73	114.15	116.58	113.4	118.41	105.15	110.62	117.25	114.26	106.39	107.71	114.17	104.63	116.16	110.04	115	114.52	112.17	115.03	117.47	108.84	111.7	129.16	104.46	106.73	104.43	103.87
105.48	104.02	96.273	99.403	99.281	97.754	101.64	109.06	113.33	102.38	99.491	104.27	109.05	106.68	103.87	101.32	101.37	103.97	100.7	111.18	111.64	110.27	110.83	109.65	113.56	105.7	100.56	103.18	101.32	105.8	104.26	101.15	103.33	99.792	107.84	106.4	111.39	102.78	107.02	109.61	99.113	114.14	109.17	106.49	106.65	98.17	115.51	109.09	105.26	104.55
106.42	105.19	111.08	104.96	109.76	114.98	105.43	117	101.51	113.14	111.97	105.07	111.86	113.23	110.52	104.63	112.51	108.6	105.43	118.74	113.55	112.41	108.13	110.34	108.37	110.38	110.74	112.01	114.39	113.26	111.13	114.71	108.97	109.37	107.83	105.15	113.05	100.58	118.31	116.81	116.27	106.29	111.54	113.1	109.14	106.18	113.15	112.3	112.8	106.11
109.22	115.92	112.57	115.35	113.01	113.46	108.22	108.69	111.62	109.87	113.18	109.38	114.91	111.7	107.69	115.49	115.21	113.2	115.27	114.83	106.25	106.29	118.34	115.22	122.12	113.45	116	109.69	111.75	109.65	109.44	114.18	103.82	111.46	105.53	104.16	114.33	113.86	116.71	120.7	108.75	103.65	111.58	110.9	110.5	117.55	116.18	110.19	117.17	108.83
96.586	100.8	95.969	96.161	96.52	92.143	97.145	100.66	98.245	102.78	104.4	102.76	97.295	90.449	92.01	96.662	103.06	93.66	94.714	96.049	112.45	104.26	102.73	96.51	102.85	106.1	100.62	97.581	92.522	101.68	98.994	102.95	96.763	105.89	102.64	99.484	99.321	97.146	107.71	114.28	103.26	95.384	105.83	96.802	102.4	95.3	104.22	98.627	92.521	101.81
102.78	104.92	98.827	96.589	100.55	92.543	99.194	104.58	107.36	113.35	108.59	104.23	104.64	100.3	104.11	96.164	111.94	105.25	105.23	99.729	116.06	107.99	98.954	112.81	94.028	101.03	99.306	107.35	98.627	99.375	105.11	110.78	100.79	111.7	108.37	95.786	97.44	106.3	109.01	104.99	112.83	100.59	108.84	111.4	99.852	107.64	102.7	99.622	101.54	99.862
102.78	105.13	102.85	104.25	109.75	101.72	103	108.63	103.07	105.05	105.07	110.34	101.05	108.07	100.77	105.32	103.4	108.78	106.73	95.077	110.68	108.12	110.96	102.35	110.96	106.31	108.39	109.18	101.49	104.46	108.52	102.88	96.961	105.93	106.71	108.37	101.63	113.98	109.32	98.427	100.39	100.14	113.16	103.45	110.79	99.024	97.768	104.91	112.07	102.74
95.791	111.31	106.04	110.4	109.45	105.3	106.44	102.85	103.8	105.18	103.05	99.299	105.56	108.17	111.4	102.16	108.36	101.18	99.439	98.658	112.68	109.6	100.89	111.1	100.54	109.06	91.277	101.53	108.75	111.98	103.77	111.75	113.7	99.039	104.92	105.92	109.8	109.63	99.334	103.98	111.69	101.75	105.12	106.53	105.6	106.81	110.28	103.48	116.59	109.93
106.97	115.35	108.8	116.12	109.42	111.33	110.59	108.91	108.67	119.73	115.3	117.38	111.83	117.87	114.91	108.52	109.24	113.84	119.39	113.52	113.72	109.41	112.76	106.6	117.08	110.85	105.35	114.88	116.53	120.2	118.56	100.96	113.31	113.81	108.85	122.21	112.32	111.53	113.15	119.65	109.5	116.38	117.07	106.33	111.35	112.92	109.66	114.1	105.07	114.5
116.4	106.99	120.27	112.29	112.16	105.87	109.81	111.72	113.71	105.12	108.92	111.5	114.55	117.65	117.01	110.02	113.13	102.44	110.99	115.2	101.01	112.77	109.4	105.71	98.242	104.03	115.18	121.13	111.58	110.52	115.29	108.2	111.72	120.22	108.75	121.12	120.32	104.13	118.91	114.29	115.84	105.22	110.94	116.29	111.2	113.68	113.18	118.54	108.98	114.6
98.554	101.86	107.39	105.53	111.1	106.93	109.36	101.07	108.38	109	112.31	108.56	105.38	107.66	107.34	107.22	110.48	115.81	95.824	111.24	101.22	100.14	113.66	100.4	116.57	118.7	99.339	97.107	97.991	110.44	107.61	104.74	108.05	101.03	105.46	105.93	117.55	104.13	109.09	106	111.79	103.79	96.117	108.87	101.2	107.46	105.2	102.22	103.26	113.04
105.34	105.13	108.34	112.2	105.01	110.64	101.49	106.02	107.45	115.22	102.35	97.051	109.03	107.83	106.13	104.37	100.34	104.36	106.74	106.31	103.23	103.97	105.14	104.94	103.63	105.96	101.29	101.52	111.58	104.26	106.42	106.17	103.79	99.967	103.69	110	108.5	110.29	105.04	99.481	108.42	99.822	101.77	107.07	104.18	118.47	100.61	106.01	111.48	104.99
110.51	104.94	108.97	106.47	97.141	108.83	111.17	103.81	108.91	102.39	111.85	111.11	118.14	104.22	104.27	110.74	104.37	109	107.91	103.22	110.83	102.59	109.2	101.26	102.56	103.88	103.85	110.31	104.66	103.29	111.14	102.07	101.37	111.81	109.59	113.1	102.74	111.42	98.541	109.83	115	102.55	101.39	104.27	104.87	103.81	111.71	100.85	103.29	107.01
110.48	112.09	111.23	116.43	112.23	111.06	107.51	111.41	114.17	114.68	106.87	109.14	115.65	109.28	111.03	109.57	108.23	109.1	110.08	106.44	114.37	108.86	117.63	110.67	106.98	114.75	103.96	110.54	113.59	108.03	111.21	111.23	106.02	109.14	112.55	120.87	113.87	117.51	110.28	98.452	117.22	113.59	103.58	109.49	105.77	110.81	109.08	114.71	112.76	121.09
109.84	115.37	113.9	119.32	102.91	107.84	116.61	114.82	117.33	113.29	115.94	115.52	120.74	111.71	117.38	113.87	110.73	114.01	105.19	110.68	114.71	107.02	114.34	117.15	116.52	107.58	118.99	110.63	103.05	111.04	117.81	116.03	117.29	118.76	106.74	109.78	109.44	125.15	108.93	117.04	113.89	104.83	107.74	106.65	114.87	110.15	119.15	120.11	111.61	110.58
100.69	105.61	101.06	111.94	103.78	106.53	96.349	109.67	109.92	94.006	111.23	105.04	103.51	98.832	107.22	103.7	103.15	107.5	105.8	108.13	97.895	99.669	100.29	101.67	104.62	103.89	107.7	107.53	101.18	113.07	119.45	102.29	108.41	108.64	104.82	101.09	100.31	101.71	108.22	91.263	98.529	106.33	103.87	100.94	110.69	96.691	111.83	102.83	109.51	98.096
107.02	117.34	103.62	101.9	100.2	103.21	97.609	96.977	113.23	106.82	111.93	105.64	103.16	99.724	108.48	114.78	108.7	105.63	106.27	121.53	110.93	99.044	100.35	110.68	101.41	106.39	97.954	105.57	114.95	109.45	99.725	97.59	110.5	105.48	104.33	102.71	102.87	97.432	94.339	99.22	109.03	103.8	103.73	103.24	107.61	110.18	106.75	109.5	102.01	108.3
108.99	111.79	113.62	113.28	106.17	114.14	111.46	106.1	111.98	116.99	108.96	111.63	98.358	115.19	105.57	118.01	106.08	104.18	108.07	114.28	113.92	112.73	108.22	103.02	115.89	120.01	113.52	112.57	115.36	113.83	110.72	117.78	113.55	116.5	100.16	114.18	109.27	100.09	110.47	116.28	110.25	114.53	113.29	109.64	103.79	104.21	114.07	110.42	107.75	120.25
105.41	107.19	106.32	110.65	111.12	114.95	108.98	108.24	107.18	99.35	111.43	110.76	113.72	109.68	102.64	107.06	104.59	106.2	111.18	108.98	104.1	112.17	108.48	108.4	107.28	102.94	109.11	106.02	107.21	101.03	108.51	109.41	104.09	104.74	104.92	119.16	106.98	115.01	109.2	112.77	114.28	101.8	100.56	97.939	95.39	115.34	100.81	96.75	109.86	105.52
102.97	112.93	104.68	100.95	101.66	104.08	106.59	102.96	108.07	94.446	105.37	93.27	98.981	100.95	114.54	109.95	108.97	103.5	110.55	108.92	102.13	104.7	104.84	112.57	108.73	98.606	105.68	114.64	110.06	110.12	102.7	115.48	103.09	109.9	98.831	101.1	108.01	109.82	105.02	114.82	108.6	106.73	111.44	103.9	102.79	114.67	112.79	109.59	101.43	106.64
107.61	98.004	104.61	105.01	117.52	114.06	110.72	114.51	107.16	104.48	104.11	107.49	102.11	108.88	110.34	99.996	110.03	103.39	103.18	108.52	105.26	106.84	111.23	104.42	103.31	102.12	106.83	115.72	105.16	115.03	104.5	99.703	105.54	110.39	106.84	109.95	101.88	109.04	106.62	101.73	108.8	100.81	104.59	105.56	106.62	103.07	104.1	113.5	105	102.99
103.48	110.15	109.29	115.58	107.36	110.52	108.8	93.408	102.04	102.22	105.5	98.033	102.21	101.17	107.63	99.99	95.778	109.88	117.81	100.17	107.78	102.86	100.54	100.67	97.999	107.2	95.364	105.01	106.36	108.07	110.37	108.35	107.11	111.7	97.932	107.31	100.83	104.61	109.88	109.03	109.54	104.41	97.12	108.49	113.42	109.16	98.675	101.19	109	106.14
101.61	105.34	99.665	105.71	104.62	104.33	102.9	103.07	97.729	110.57	104.83	98.367	92.321	109.76	103.64	98.541	104.17	100.65	102.27	103.26	105.73	104.5	109.55	102.66	115.44	105	110.4	112.46	110.19	108.65	103.01	111.09	106.71	100.79	104.42	103.63	101.36	110.03	92.014	106.14	99.067	103.79	102.08	102.35	101.72	90.996	111.53	94.979	107.46	105.48
112.84	110.29	111.38	115.18	118.13	112.17	102.24	101.34	112.06	106.27	123.7	114.99	101.53	110.13	105.9	113.94	106.25	107.4	120.41	100.94	104.93	110.19	115.94	109.05	108.35	111.77	112.3	105.76	117.8	117.05	111.19	120.98	114.9	113.32	109.47	115.67	113.15	107.56	111.21	109.78	114.96	112.41	109.04	116.67	111.83	104.11	105.31	109.83	104.31	112.76
105.94	101.55	107.47	102.03	110.58	104.76	107.51	105.92	105.19	97.401	104.9	109.24	107.08	105.08	108.33	107.24	108.16	120.24	105.76	101.05	103.97	105.7	105.62	103.33	105.85	104.35	103.22	105.25	108.22	105.13	105.98	99.876	106.87	109.59	106.51	115.84	113.95	110.06	98.711	102.29	101.51	106.82	101.8	109.29	111	107.61	103.09	101.06	111.69	108.79
112.69	113.87	120.29	120.43	123.12	114.18	122.15	112.1	113.28	119.81	112.83	125.43	121.45	119.63	116.54	116.72	118.4	122.08	126.67	118.72	117.5	116.15	126.21	118.8	116.75	119.74	118.07	115.42	112.87	118.25	117.31	119.05	105.55	116.01	114.16	119.33	124.5	112.29	120.44	120.4	120.83	126.28	113.47	113.54	121.93	119.99	123.04	119.42	115.6	112.45
106.79	110.99	116.71	109.78	103.24	102.78	102.39	107	115.58	103.18	113.14	106.97	110.59	112.79	103.22	105.96	111.85	105.86	106.95	109.4	107.18	113.91	109.39	112.67	116.25	109.66	102.82	102.37	105.92	116.7	111.48	117.75	113.58	104.83	98.754	108.23	115.04	111.97	105.56	103.48	111.7	115.88	113.28	112.18	102	113.23	108.39	108.96	106.43	106.27
98.515	99.486	96.346	104.92	95.04	111.34	94.928	109.26	106.08	98.311	105.07	98.533	110.16	112.17	98.063	87.473	109.66	98.007	93.992	103.17	98.554	102.09	98.663	104.65	105.25	95.14	90.43	94.759	95.986	103.94	98.035	96.647	105.26	106.37	96.232	97.197	96.081	103.75	101	111.94	99.927	101.97	92.476	109.59	94.586	101.69	108.7	103.71	105.09	98.158
92.006	97.415	102.76	95.011	106.51	102.99	104.06	111.43	96.324	98.867	112.97	110.78	103.26	110.94	104.54	106.13	97.134	113.75	101.42	109.17	108.18	105.49	104.47	101.84	97.617	105.01	112.99	105.66	104.41	98.01	108.09	99.905	108.68	115.79	104.96	102.6	109.83	100.21	112.63	109.99	111.5	113.2	96.529	107.33	103.15	97.725	105.64	108.08	108.6	99.162
112.15	111.62	107.23	111.6	115.69	111.17	110.9	108.37	102.1	111.22	110.42	107.1	102.97	112.94	105.7	105.48	108.99	100.35	112.35	107.81	112.85	116.23	101.11	111.15	106.51	104.77	106.94	112.99	108.49	106.66	105.56	99.497	104.53	119.06	116.69	115.5	112.91	115.33	105.5	111.32	110.83	112.58	106.35	104.53	114.65	105.87	113.33	113.95	114.11	103.02
111.43	119.25	113.12	104.93	113.56	119.1	112.71	108.42	112.82	112.62	119.87	112.4	112.83	115.87	106.41	112.69	113.17	116.2	103.04	103.88	113.65	102.06	108.93	97.317	114.82	114.24	110.86	110.72	112.09	113.23	109.49	105.38	117.5	104.29	101.76	112.26	109.9	111	109.17	109.85	108.89	112.97	114.46	110.84	109.53	107.71	125.68	104.01	114.35	107.52
117.39	115.52	116.3	111.87	115.24	118.37	116.91	108.26	112.48	112.07	106.58	111.42	108.59	104.1	113.59	114.23	117.92	114.82	110.45	103.78	113.31	104.99	115.52	119.49	116.71	110.11	114.83	119.34	116.2	118.98	113.42	112.99	105.59	117.59	114.78	116.63	108.28	109.1	118.71	114.67	102.14	109.83	99.065	108.18	106.37	109.49	111.29	122.06	109.73	114.66
108.3	100.1	108.91	111.4	100.14	108.77	109.39	95.719	108.69	99.22	107	110.71	98.816	105.38	105.51	114.39	102.08	106.13	108.21	104.04	102.67	108.82	103.16	106.62	97.882	108.68	108.86	107.07	105.48	107.67	115.56	103.14	110.84	113.22	111.83	109.88	99.914	106.23	106.52	101.22	102.66	114.64	109.44	102.5	102.85	100.21	103.59	94.518	105.22	107.87
108.83	102.89	106.45	102.44	109.67	96.801	111.85	102.38	101.75	107.02	105.95	103.03	101.04	95.024	97.119	103.44	103.42	110.57	104.42	99.569	108.12	105	98.881	109.85	104.53	101.74	102.17	107.48	102.01	108.11	103.67	106.88	95.679	102.17	102.03	111.32	113.23	107.8	108.69	106.95	106.39	103.13	108.39	107.64	101.98	108.19	101.13	112.01	101.81	110.8
107.04	106.8	105.16	98.637	103.18	102.92	103.72	97.28	103.13	103.47	100.06	92.864	98.759	109.29	96.786	102.22	104.83	99.055	102.43	100.64	103.56	94.592	99.998	95.516	110.1	109.09	106.13	108.76	96.875	104.73	98.558	102.87	93.835	94.525	97.643	99.965	99.193	99.377	100.19	95.512	108.59	98.305	103.1	106.1	103.54	95.335	99.116	97.435	111.73	112.46
102.86	98.546	102.84	104.2	93.049	106.83	98.195	102.73	97.472	109.39	104.02	105.44	104.13	108.19	111.43	103.62	111.05	109.96	101.1	105	97.26	101.16	102.64	105.7	102.28	114.44	98.289	106.6	105.85	108.55	101.88	105.14	110.04	108.75	109.76	100.19	100.46	106.47	105.16	118.48	97.802	102.59	106.41	114.36	96.185	100.85	98.92	108.41	109.83	99.853
101.13	98.139	101.88	104.62	105.67	96.396	109.72	101.19	103.12	100.15	109.25	96.011	102.16	105.28	113.79	108.62	111.67	110.47	103.48	110.77	112.03	108.74	109.14	97.848	101.19	109.41	103.64	104.35	103.64	105.81	98.184	99.762	109.01	99.883	102.78	107.16	112.37	112.11	106.33	113.71	112.69	95.528	111.87	112.96	100.23	104.3	101.52	105.11	110.86	106.39
103.51	109.2	99.363	108.68	107.85	99.135	108.73	106.39	102.96	112.7	108.73	102.29	107.18	92.719	107.33	113.26	97.219	107.76	107.39	105.29	106.19	104.21	105.31	106.57	109.4	106.61	106.31	100.84	107.77	100.09	102.71	111.6	105.55	103.97	104.2	108.6	98.619	109.79	103.93	107.73	111.52	116.85	113.17	105.61	106.28	106.93	110.26	104.22	107.14	119.39
105.73	106.92	104.43	110.13	105.17	100.98	99.511	105.9	106.53	102.46	98.922	107.53	95.575	107.32	106.67	109.02	107.78	109.18	105.35	105.49	105.74	105.14	101.86	100.82	102.1	106.17	107.36	110.97	108.63	105.01	96.868	105.43	114.18	107.85	100.17	109.6	109.82	104.84	112.82	110.3	111.99	101.02	98.638	104.99	101.88	116.37	104.79	100.81	106.61	111.1
103.36	98.808	107.74	104.09	103.06	102.28	106.61	110.73	107.9	104.78	103.83	106.95	102.54	108.95	119.26	103.08	111.16	103.81	108.18	110.13	101.74	107.05	103.51	104.61	112.19	107.44	109.2	115.5	101.24	116.74	108.49	107.51	107.81	110.17	107.75	104.33	104.74	109.09	100.72	112.43	105.11	107.89	103.77	112.35	104.39	109.48	98.362	94.908	109.93	105.78
113.79	107.05	109	115.95	113.37	100.81	110.62	107.01	115.27	113.77	113.52	119.09	114.79	103.15	111.33	107.94	111.56	102.16	115.11	117.5	112.91	119.13	114.68	113.81	118.16	110.45	114.07	107.55	103.35	112.51	107.25	119.77	120.32	119.21	103.31	110.45	116.29	113.82	113.22	103.25	106.76	119.2	110.43	108.02	112.42	108.83	108.56	120.11	120.43	110.94
112.21	114.73	105.94	111.02	109.65	110	126.07	104.53	101.43	105.73	110.64	113.98	100.06	103.14	108.19	102.57	100.82	105.66	112.49	113.3	110.91	108.14	113.17	115.83	105.32	111.74	115.05	106.88	108.84	111.18	108.19	105.31	112.4	111.11	103.05	112.08	108.05	112.83	110.4	107.38	109.73	106.36	112.54	105.49	115.63	100.79	107.88	104.67	104.39	108.13
103.88	94.412	103.36	97.321	104.79	111.42	112.87	97.474	99.264	105.74	96.39	109.5	108.21	100.8	111.3	107.54	105.43	101.99	101.49	104.12	116.09	109.15	109.02	101.94	108.74	106.96	107.26	105.39	106.96	104.73	101.84	102.23	109.42	107.19	111.54	111.38	105.23	103.34	101.98	115.45	109.57	123.93	110.65	108.05	101.43	103.96	107.85	113.26	110.95	110.75
113.68	103.84	119.48	114.06	115.01	116.97	111.49	112.4	110.47	109.62	109.67	104.91	114.46	108.78	109.63	116.83	109.72	109.65	111.17	110.3	106.71	105.75	115.1	113.1	109.89	111.81	123.24	110.73	105.37	107.29	105.09	104.12	108.74	107.87	110.81	111.58	108.81	103.56	116.97	116.14	112.9	115.13	99.531	105.91	107.13	114.99	110.82	104.37	112.83	114.47
100.36	109.71	100.39	107.07	111.35	109.37	107.27	98.166	110.08	100.81	110.04	102.61	109.23	105.89	115.02	107.31	107.13	108.41	102.88	94.885	100.4	105.23	110.45	108.57	106.56	102.6	108.44	112.25	107.47	106.2	109.94	102.31	102.18	100.16	106.58	108.46	110.6	113.06	98.643	104.43	103.77	102.6	110.52	116.5	99.912	104.07	105.97	109	105.41	111.4
112.89	110.03	107.03	110.26	112.18	118.09	117.6	107.56	112.89	111.03	113.75	105.5	115.56	105.56	101.85	108.07	111.34	114.23	110.36	105.76	114.38	113.06	109.61	109.77	111.99	121.46	104.88	102.97	113.8	112.42	109.75	116.99	115.36	114.61	99.894	113.22	112.24	107.69	113.1	113.35	106.08	123.05	110.91	116.91	105.22	120.53	113.29	114.51	114.39	111.35
108.66	108.33	107.24	101.65	103.97	99.468	105.11	103.43	109.47	101.36	106.85	111.95	106.48	104.75	107.15	102.59	114.13	114.45	99.309	103.45	108.75	105.11	104.62	104.37	106.54	103.47	103.04	98.73	106.85	105.22	101.12	110.98	101.55	103.41	97.319	101.7	113.34	106.43	106.38	103.52	117.65	97.028	110.13	106.39	115.16	105.5	102.93	97.791	100.72	105.91
104.91	102.43	108.1	103.5	107.78	102.65	100.49	99.143	108.48	100.99	103.64	107.52	106.2	108.78	104.12	109.34	96.334	104.71	108.76	117.99	108.94	105.4	103.22	110.02	110.62	110.05	112.16	109.96	104.04	112.23	105.97	104.87	106.52	100.48	106.5	102.64	102.89	97.119	104.98	103.69	113.56	111.82	100.77	116.44	102.36	109.1	102.03	98.177	109.66	106.83
106.39	107.63	105.36	106.4	104.26	98.68	99.405	107.66	107.16	100.99	109.63	112.46	109.77	108.59	107.06	109.74	104.07	106.67	104.9	105.66	106.12	107.61	102.5	112.09	105.24	108.49	104.71	111.14	109.39	106.01	113.1	93.518	103.31	120.04	108.91	108.92	110.36	103.49	108.57	99.34	103.63	107.09	107.07	107.55	105.48	110.52	100.7	107.58	103.94	103.16
89.864	99.605	107.51	99.741	106.81	90.311	96.153	94.256	102.32	101.34	101.75	99.081	91.141	96.842	103.4	100.9	97.969	101.42	102.97	99.047	98.612	95.296	112.62	104.17	98.12	104.85	101.5	102.35	104.7	103.33	99.209	96.624	102.79	94.479	103.11	107.65	101.11	98.567	99.894	100.57	94.575	103.85	105.48	101.27	107.83	95.694	103.14	101.47	98.879	101.52
99.59	107.31	110	106.99	102.79	101.55	105.62	109.86	101.41	106.98	102.18	109.38	96.592	106.92	102.56	94.741	105.75	99.676	105.92	100.75	109.61	103.28	96.038	100.76	104.38	107.26	108.16	100.8	115.34	104.05	99.197	103.1	113.81	110.69	101.33	102.45	107.76	111.4	106.08	117.68	102.51	101.1	108.04	99.22	106.96	104.97	96.037	107.03	95.636	102.54
106.42	107.33	106.53	104.89	117.41	95.95	103.29	97.961	101.38	104.6	119.4	104.46	102.86	115.96	104.74	105.28	106.79	107.2	109.65	113.31	106.83	102.03	101.2	109.64	98.051	102.62	107.28	103.98	103.55	108.18	107.12	114.48	98.943	101.86	109.12	109.45	103.81	112.46	89.863	100.58	118.39	106.26	106.7	98.761	111.17	112.95	110.94	102.49	104.13	104
108.07	102.36	101.51	100.92	105.88	103.95	108.3	106.89	106.65	107.55	103.6	106.76	109.62	100.59	111.92	109.31	102.52	100.91	105.04	107.85	94.561	103.6	112.84	109.06	111.47	110.39	98.222	104.95	107.44	106.39	102.38	101.3	109.96	101.4	104.25	99.433	113.56	109.42	104.81	110.53	100.61	103.46	109.35	104.59	106.12	109.02	119.59	107.06	99.795	99.822
116.35	116.01	103.29	118.26	119.92	108.08	109.95	103.88	100.01	127.93	113.61	112.01	111.02	111.21	97.707	110.34	117.92	112.12	114.36	113.53	119.56	119.11	115.79	112.22	113.98	98.818	123.46	109.83	109.3	108.11	119.48	115.82	108.06	113.55	111.96	108.38	117.37	116.91	106.73	117.88	113.02	111.7	116.92	112.42	109.13	106.11	113.25	104.38	104.92	112.36
108.73	100.31	110.38	100.46	108.25	109.08	116.45	102.26	105.6	110.62	109.33	114.79	100.7	114.4	118.25	106.17	117.69	106.99	121.4	119.89	108.43	112.56	104.33	110.43	108.1	113.1	119.14	97.085	113.1	119.49	108.55	116.31	104.74	114.59	109.24	113.19	113.4	112.21	108.21	110.64	112.2	110.17	105.22	107.25	112.77	111.38	112.03	119.82	105.87	107.89
91.554	106.88	105.53	106.95	104.99	99.749	100.72	104.84	103.91	106.08	100.12	106.33	107.61	101.24	108.7	109.88	105.73	101.82	107.27	107.05	108.92	103.37	97.355	106.33	104.84	103.39	113.95	105.5	108.72	116.63	104.49	108.31	108.86	101.77	109.02	102.71	105.38	107.18	103.11	95.996	107.02	101.21	106.25	102.84	104.68	104.78	107.61	107.88	104.55	114.3
87.932	94.491	95.314	94.154	91.697	109.21	103.63	98.876	96.872	99.891	100.63	102.19	103.34	94.194	104.27	103.74	101.86	97.725	93.64	96	100.89	96.87	102.1	102.05	103.84	99.014	104.64	97.149	109.92	96.214	101.16	106.03	102.55	97.272	98.176	93.781	99.636	97.009	102.38	108.59	100.1	101.08	98.351	93.946	97.241	98.897	102.53	99.89	106.7	99.32
118.65	117.13	106.85	114.12	106.81	100.19	111.76	109.83	118.98	110.32	116.34	114.96	114.3	118.97	101.49	115.68	114.76	110.24	108.08	101.71	111.65	112.93	116.38	113.22	109.94	105.9	112.21	112.7	107.37	110.25	111.66	111.39	114.63	123.17	111.6	110.86	112.6	110.83	115.44	105.61	115.7	117.16	112.27	107.85	113.92	114.94	110.05	113.25	112.8	121.38
99.217	100.62	106.83	97.248	105.91	104.2	99.967	104.47	94.34	97.527	106.88	99.301	89.296	93.447	103.88	99.752	93.406	105.28	107.47	96.713	102.06	108.18	94.808	97.8	100.19	99.754	102.53	100.25	99.535	99.074	107.1	95.556	98.156	99.12	100.19	109.54	107.04	99.912	99.329	96.127	109.87	102.29	97.9	104.33	104.02	102.1	100.97	98.436	94.853	100.93
122.25	117.39	120.1	119.83	116.37	126.13	115.03	119.34	111.41	108.27	111.08	114.03	122.57	121.55	121.73	115.19	122.85	115.13	113.62	124.98	122.57	117.35	119.65	110.62	131.71	118.27	112.61	117.44	121.56	117.14	111.23	128.33	115.71	106.9	113.96	110.36	117.66	113.53	119.17	121.82	120.32	112.26	123.45	114.49	112.38	128.69	112.86	116.36	112.11	120.9
101.34	86.354	97.844	100.25	92.916	89.959	92.141	100.52	100.61	100.03	103.72	100.76	102.96	102	95.342	96.803	89.128	104.97	105.83	107.59	101.85	99.342	95.186	100.18	96.461	97.09	105.1	93.776	101.11	97.306	98.902	99.469	98.731	94.775	100.38	100.48	98.364	97.212	101.51	102.6	92.803	95.015	96.155	105.86	105.76	94.574	97.549	102.19	104.99	97.922
107.42	105.44	110.24	102.09	109.26	101.15	104.92	108.01	111.55	96.702	103.91	102.64	107.13	107.71	99.812	100.32	110.76	99.989	105.72	105.73	100.17	87.989	102.2	105.65	105.49	97.723	108.06	97.101	109.94	99.417	113.82	102.67	110.48	109.56	100.3	97.16	107.91	96.494	98.865	98.391	98.57	110.89	102.35	106.34	103.85	111.31	107.85	104.82	96.188	117.24
98.797	112.61	101.65	107.57	104.85	108.19	101.27	112.3	103.22	105.4	109.38	97.136	98.707	97.245	100.12	99.439	106.24	99.41	108.51	104.97	103.21	108.58	99.795	108.85	113.23	105.43	99.996	115.58	99.096	110.47	111.4	115.54	107.07	103.78	111.05	109.35	104.3	108.53	108.43	99.711	112.13	107.71	105.14	108.97	98.988	108.06	103.5	106.96	99.815	104.93
104.5	106.15	99.354	105.68	106.46	110.7	109.81	99.931	109.51	107.43	107.04	104.72	99.734	98.079	98.69	113.43	93.203	108.32	106.35	104.31	97.555	103.3	104.97	110.69	110.14	106.16	100.1	104.99	99.421	96.291	101.42	97.875	102.84	104.39	97.646	98.293	101.11	118.01	103.33	105.18	99.814	105.26	106.75	105.55	97.673	98.477	109.86	110.92	101.96	95.099
103.05	107.61	105.59	107.79	117.74	103.03	101.63	105.12	109.78	103.55	104.57	102.96	107.91	107.32	107.28	111.21	107.31	105.32	99.357	106.99	106.82	101.99	105.58	111.3	111.47	101.21	101.92	104.28	107.66	105.05	111.87	111.7	105.3	110.73	100.19	106.85	103.07	106.3	101.31	108.46	98.481	105.04	99.89	99.827	105.81	108.46	109.75	107.78	108.54	105.68
98.749	103.29	103.56	100.75	110.41	107.18	101.04	104.01	107.92	105.22	102.83	108.82	106.01	109.72	106	105.93	99.735	106.45	102.92	106.11	102.02	110.05	108.4	102.57	101.73	98.292	104.47	107.86	99.503	103.94	107.86	94.212	99.973	104.35	110.15	103.61	96.435	99.043	101.37	106.76	103.53	96.742	99.644	107.92	100.28	101.54	98.21	106.77	111.72	102.55
97.148	95.975	99.799	100.04	103.42	101.46	99.529	95.613	100.52	96.532	101.17	108.55	95.323	106.22	103.59	102.59	100.29	112.7	100.31	108.89	106.92	103.97	105.23	102.89	101.37	102.33	100.15	102.86	101.56	97.182	107.22	101.22	98.88	102.58	101.08	112.58	103.59	97.263	104.51	101.62	93.858	96.69	103.73	93.476	99.727	107.97	106.46	97.37	106.85	105.82
117.63	113.45	111.64	109.9	115.45	121.58	108.42	112.59	109.73	107.16	112.58	114.2	116.52	114.37	107.25	106.87	112.58	105.9	112.02	114.4	117.09	112.71	113.86	112.84	115.46	110.83	114.51	112.12	106.67	112.51	114.11	118.23	114.1	112.42	116.33	115.94	108.84	109.69	113.72	100.17	118.83	110.32	111.09	112.13	111.01	113.81	108.16	116.55	115.91	112.18
115.23	107.34	106.99	120.22	109.01	107.96	103.85	121.54	111.04	107.98	107.83	107.61	110.28	106.67	110.93	113.59	113.58	106.46	106.92	113.53	113.63	117.01	110.27	113.56	109.73	113.54	110.33	113.84	106.53	108.23	109.25	114.87	119.26	112.71	110.48	112.4	119.69	110.77	105.81	109.92	114.13	109.09	109.44	109.56	114.39	100.04	103.13	107.04	102.59	108.18
106.52	96.501	100.24	101.8	102.52	105.47	98.836	103.61	100.43	119.28	104.47	109.21	105.94	112.78	98.437	106.37	108.93	103.23	104.67	107.66	108.95	99.819	104.29	108.21	103.39	103.56	96.562	103.44	100.93	108.98	103.25	110.14	104.4	97.916	99.614	106.87	99.76	99.4	113.59	99.212	101.4	105.66	101.08	107.34	107.64	107.58	103.97	105.95	103.28	107.29
99.019	107.7	110.37	107.07	105.23	107.68	105.19	107.01	108.2	101.94	108.14	111.28	104.16	103.55	104.96	105.92	110.78	102.94	103.88	102.62	104.35	112.01	103.16	102.94	109.47	103.01	102.42	97.708	102.32	105.27	104.95	101.3	103.35	107.03	102.59	102.14	109.97	99.047	107.99	101.43	97.197	102.44	110.84	99.45	106.02	104.44	105.69	105.74	104.85	118.6
109.47	93.776	94.482	95.907	101.46	111.13	98.164	110.96	102.99	95.705	105.72	98.151	102.38	105.77	107.58	112.57	108.33	108.2	102.24	104.29	99.423	95.315	105.38	113.58	106.95	96.459	109.17	99.002	99.739	108.84	99.205	103.62	103.22	102.45	107.2	103.13	105.47	102.13	106.94	101.02	105.57	106.78	109.51	95.43	109.2	103.38	105.8	102.47	115.23	103.4
112.34	108.26	112.25	109.37	115.34	111.32	112.62	112.1	103.59	115.09	112.69	106.67	112.31	111.11	121.85	106.2	103.39	113.55	110.34	112.12	105.83	112.12	103.07	117.07	114.29	106.73	118.33	112.59	109.65	109.52	114.45	105.5	110.09	110.1	116.06	118.54	107.65	116.94	103.86	102.99	120.78	113.58	111.26	113.33	105.82	105.71	113.8	108.71	108.33	118.94
96.927	102.99	101.6	101.82	97.812	101.83	108.47	108.77	116.82	104.25	95.48	104.5	106.68	106.72	112.05	106.04	107.34	106.22	104.87	104.84	106.49	104.15	102.76	97.912	99.227	104.15	101.02	109.4	110.5	99.331	108.68	94.783	102.01	110.4	106.33	107.96	104.72	114.27	117.08	117.21	105.73	107.59	104.61	111.5	99.617	107.62	107.29	102.24	104.99	105.21
105.94	108.12	112.45	106.83	109.28	108.81	103.47	108.44	103.13	100.51	103.82	110.32	106.2	102.08	96.066	106.82	104.66	106.02	102.38	108.46	99.737	99.081	108.37	106.34	101.76	107.49	106.83	98.868	102.61	106.11	107.29	108.24	103.32	103.38	110.21	102.95	108.47	105.02	109	104.01	105.46	106.46	106.47	104.79	103.08	105.65	105.66	112.17	107.42	105.82
102.88	99.263	111.32	107.19	111.34	103.31	100.8	98.017	103.8	101.48	102.09	98.656	107.2	110.33	98.15	99.457	106.79	106.81	94.723	105.85	115.84	101.45	110.97	111.83	103.78	94.453	110.11	103.49	108.09	102.33	109.74	113.93	109.74	107.81	109.87	106.09	102.87	101.9	98.475	105.34	102.74	108.21	110.86	103.08	103.68	98.311	102.44	108.84	106.23	116.87
109.5	100.91	96.258	101	95.683	99.979	102.8	103.91	96.815	102.32	102.31	105.93	100.19	104.27	97.87	99.904	112.28	103.84	104.6	103.43	101.11	107.81	106.83	101.82	100.63	107.57	107.63	110.63	104.24	101.68	103.13	99.801	102.36	100.34	106.81	99.224	101.97	100.32	99.717	105.7	101.39	107.24	102.65	95.636	99.933	105.24	110.48	105.59	107.47	102.15
116.24	112.75	114.17	111.5	109.9	108.51	105.25	116.01	110.43	112.15	103.18	114.02	106.95	115.96	111.87	120.35	114.67	119.6	110.15	104.25	108.95	118.86	112.42	112.64	108.32	101.22	112.08	105.76	107.14	114.83	107	110.13	102.01	107.7	108.44	108.22	109.2	111.56	122.19	108.99	113.57	107.41	110.89	124.09	107.57	108.65	113.91	116.79	114.98	114.95
103.8	107.93	102.15	101.53	111.05	114.9	108.93	102.55	111.59	101.49	105.49	111.6	109.12	108.14	112.32	104.07	102.24	101.12	110.45	109.83	107.81	95.554	102.76	105.43	94.24	108.03	102.35	108.85	108.4	103.83	116.57	101.78	99.042	110.56	103.93	108.66	107.02	109.58	109.62	103.07	98.558	107.81	102.62	114.93	106.54	96.789	114.89	108.1	104.44	96.95
112.99	108.48	126.03	105.37	117.2	104.67	103.55	112.45	113.08	107.7	115.89	112.48	115.69	101.44	111.84	112.19	104.05	109.53	113.83	106.76	106.1	111.8	114.18	117.2	115.29	104.73	114.58	110.21	106.32	116.46	109.3	110.48	104.03	103.64	111.37	117.43	108.1	106.68	120.15	106.93	115.84	111.39	113.54	119.53	111.47	114.73	114.81	116.26	107.1	104.81
105.82	108.74	111.33	104.73	107.08	102.37	102.18	105.17	106.82	104.12	112.63	102.62	101.42	104.23	105.79	109.75	99.454	105.54	100.31	105.45	103.83	108.19	101.87	110.07	103.33	104.62	106.98	106.37	110.26	100.05	113.31	112.5	109.05	104.33	105.89	115.79	104.13	103.4	101.49	109.38	99.539	105.43	108.22	97.495	109.19	108.26	105.84	106.69	110.85	108.3
99.285	99.24	108.56	98.46	103.56	95.956	103.97	109.69	96.787	99.767	104.31	98.795	101.52	97.885	96.605	90.662	101.86	92.994	101.76	100.18	99.738	96.576	98.574	106.57	98.293	95.744	115.33	99.305	100.3	94.135	98.785	100.58	96.298	95.201	100.45	96.321	102.45	84.81	91.203	104.6	94.453	102.64	105.22	105.51	102.42	104.04	98.547	95.388	102.23	90.511
110.61	99.088	111.24	99.445	109.36	100.71	110.43	100.04	99.661	107.05	106.66	111.52	105.17	104.88	109.9	100.73	111.45	107.41	106.91	99.308	105.83	108.17	106.88	109.55	97.246	108.16	109.09	109.13	107.88	104.91	112.93	99.042	105.47	105.21	108.62	105.31	107.4	113.86	93.456	101.1	107.56	101.03	101.1	103.02	108.16	100.98	107.38	103.24	115.06	109.13
95.572	97.576	98.525	105.18	100.24	106.78	110.26	99.884	84.508	97.136	106.21	92.327	92.914	99.947	103.04	98.976	108.35	97.386	98.677	95.487	89.307	103.26	97.344	96.321	97.115	89.311	99.917	97.645	100.23	104.98	97.999	102.41	101.3	101.82	95.957	98.627	100.93	94.69	98.912	104.68	101.34	91.461	95.955	112.96	99.819	107.26	97.131	100.98	104.52	95.427
104.57	107.62	112.61	106.91	105.28	104.29	104.62	102.58	103.41	111.3	101.35	94.228	107.21	102.41	106.45	105.98	112.95	109.23	94.415	106.03	103.24	105.98	107.48	101.81	94.103	106.22	100.16	104.8	103.25	97.566	103.87	109.53	98.972	102.97	106.81	101.66	102.18	111.34	114.66	101.47	99.585	105.04	105.38	109.08	107.51	93.868	105	107.37	111.38	107.92
108.32	107.17	100.47	103.89	115.23	104.93	106.77	101.92	103.1	103.53	104.72	102.71	104.12	104.25	107.65	105.71	102.4	112.18	100.92	101.79	109.64	114.11	105.62	109.64	105.99	103.02	105.01	103.45	101.51	107.48	107.12	109.01	102.89	102.37	98.495	102.97	105.28	103.1	104.63	109.49	98.112	105.85	100.49	100.26	108.74	110.95	106.94	109.14	114.34	92.564
112.76	114.75	119.6	122.6	118.5	117.47	116.35	115.59	117.65	117.82	114.27	117.83	110.41	122.2	110.96	111.41	126.43	116.13	101.98	111.27	115.78	113.39	122.2	113.2	115.07	111.13	113.64	111.43	112.54	122.06	116.31	116.42	121.03	116.26	119.29	116.7	114.75	115.58	106.07	116.4	121.14	113.64	118.68	114.28	122.15	113.96	118.64	114.74	116.81	112.14
107.7	113.69	103.59	110.92	112.05	119.12	108.3	117.27	109.38	111.25	112.69	109.45	115.2	112.06	107.78	102.58	111.69	108.15	117.14	110.93	106.73	102.94	117.03	109.29	115.36	119.45	105.69	111.2	106.77	115.87	107.32	108.47	101.75	108.53	106.76	108.15	114.75	107.46	108.36	114.58	111.37	107.8	113.11	108.97	106.03	106.01	107.24	109.37	105.54	102.21
105.2	111.08	103.55	104.59	102.99	107.26	109.5	119.49	107.19	103.81	102.88	102.24	107.41	102.26	103.3	110.04	103.34	106.49	105.54	111.4	109.47	115.8	103.89	101.97	107.02	104.59	107.09	108.22	112.89	101.76	107.78	110.01	113.33	101.92	110.81	107.46	105.95	110.06	107.32	109.94	104.8	110.91	106.93	100.82	108.63	107.16	106.05	107.64	113.34	104.53
115.18	108.98	105.24	110.41	104.44	103.16	101.64	104.85	108.8	101.47	103.05	105.2	108.88	104.11	117.76	110.6	100.9	117.19	106.77	109.61	104.78	104.03	102.88	98.707	116.59	104.33	108.59	100.61	107.32	105.51	105.48	112.02	115.94	103.92	101.89	107.65	105.47	107.54	107.09	107.93	100.54	109.93	107.2	109.2	106.58	101.22	105.82	103.03	107	107.48
109.25	100.5	102.52	106.17	100.41	113.87	106.01	98.691	106.19	103.69	107.95	118.31	108.5	102.24	110.06	109.55	101.9	98.499	99.61	110.08	105.38	109.1	108.13	103.56	108.49	106.83	108.22	107.94	109.95	114.45	111.92	110.8	105.84	96.983	106.03	111.66	106.71	96.13	100.18	112.3	112.65	112.01	110.61	105.54	105.01	101.6	106.59	101.89	89.317	97.609
101.79	106.31	96.835	104.51	110.77	99.968	110.02	105.81	97.631	102.6	95.386	109.34	96.064	102.55	104.27	102.59	112.2	97.652	100.57	95.194	96.05	96.763	92.444	89.29	95.725	97.103	100.49	105.03	102.04	95.688	101.37	100.94	96.361	101.11	95.22	100.58	101.5	100.64	98.914	102.47	105.54	94.03	104.65	109.72	100.64	104.65	93.411	101.33	103.01	98.719
121.78	115.65	118.35	116.87	116.5	117.69	114.9	117.56	111.87	120.7	112.97	115.18	134.06	109.8	115.63	119.14	120.52	114.51	116.4	120.27	118.42	118.89	116.53	125.28	115.16	122.56	122.51	117.07	120.32	123.38	117.66	133.34	118.08	113.59	116.72	112.09	116.92	117.15	114.14	114.58	120.31	119.21	112.31	118.01	119.81	113.94	117.91	114.51	114.69	109.13
108.31	106.2	109.15	111.01	118.21	114.04	105.84	113.42	114.75	102.14	114.28	108.56	107.51	114.82	113.31	119.17	108.42	107.88	116.35	102.98	108.9	123.56	113.61	118.19	104.39	110.48	112.61	105.98	115.31	118.07	110.57	102.5	108.93	111.85	103.82	118.63	110.91	112.6	118.34	115.69	110.12	113.12	107.93	113.73	109.34	113.7	117.69	118.96	113.7	113.79
103.41	99.02	114.03	110.52	99.361	108.34	102.47	98.771	97.782	110.22	106.96	108.27	102.84	101.27	108.53	106.09	98.794	110.91	109.55	106.98	115.39	110.64	112.59	98.667	106.61	105.85	110.55	107.47	105.97	111.36	106.5	112.14	106	100.86	105.93	113.55	107.91	98.45	101.66	103.78	104.38	115.8	108.04	101.18	104.54	111.23	106.17	109.34	94.446	102.78
110.03	108.26	108.96	114.46	102.31	111.65	112.73	106.97	105.78	107.24	110.21	105.72	104.36	118.46	100.13	93.141	111.02	104.08	102.49	103.15	109.22	112.39	105.01	110.59	108.18	99.446	109.72	104.13	114.61	100.3	112.57	108.05	116.74	107.64	102.67	105.65	106.2	104.71	107.39	110.17	113.09	110.05	105.1	105.89	98.144	111.03	102.24	104.11	110.99	115.91
112.11	108.25	110.29	110.51	105.73	116.44	115.27	111.4	110.77	94.925	110.87	109.71	109.04	115.82	108.64	115.17	111.13	106.27	109.07	110.35	110.21	107.23	109.28	119.49	110.53	105.16	112.23	105.92	106.54	111.48	102.74	112.11	110.15	105.58	105.77	112.41	110.35	108.43	104.97	112.21	118.39	102.43	114.09	116.43	102.2	116.08	110.79	108.29	114.23	115.78
108.57	105.4	102.5	100.21	105.8	103.95	111.02	104.41	102.46	104.14	110.54	102.31	101.61	107.38	113.46	104.6	104.48	96.021	98.661	105.73	108.41	101.14	104.63	112.26	105.87	99.986	103.85	108.04	110.05	105.52	101.85	106.38	105.34	107.74	105.96	106.99	110.95	99.47	106.94	103.53	107.02	112.42	102.85	101.58	101.27	107.25	103.02	106.39	104.54	98.607
111.81	101.61	105.78	102.73	106.76	100.31	105.59	105.93	108.93	99.911	108.69	105.05	104.46	103.2	112.85	104.97	107.24	102.72	107.17	106.28	107.01	105.62	112.47	102.15	102.98	96.576	99.897	106.2	107.17	110.54	113.27	99.666	110.5	109.11	112.31	110.62	93.472	96.343	113.06	102.35	112.54	108.92	101.95	100.65	105.16	108.87	104.74	101.69	110.9	115.33
120.51	118	101.77	116.58	120.81	112.05	114.71	104.92	117.12	124	110.55	106.51	111.69	110.49	115.82	109.34	105.01	101.98	116.02	114.07	109.17	117.4	112.63	112.55	111.36	108.44	118.42	126.4	114.58	112.78	124.36	113.62	108.26	108.85	107.02	112.7	117.69	109.3	102.17	110.99	106	114.89	112.93	109.12	118.09	110.66	106.68	114.41	115.39	119.49
116.35	93.008	102.02	105.63	108.55	111.36	102.05	105.65	108.2	109.96	97.854	109.3	101.68	103.57	107.96	101.37	102.99	104.85	98.035	98.612	110.81	104.61	104.09	104.86	114.53	104.82	110.33	105.82	103.47	111.85	101.33	96.492	111.82	109.34	98.913	106.86	109.23	109.4	104.55	114.58	106.41	110	104.98	110.81	107.8	108.94	107.03	111.02	104.61	110.34
111.6	104.13	104.86	99.351	110.38	107.54	101.19	100.35	102.26	101.51	111.61	98.938	99.606	111.18	108.54	102.01	95.836	106.64	108.04	107.6	100.79	110.27	99.106	104.13	102.88	111.04	108.42	103.02	101.86	103.78	99.11	104.37	111.33	105.79	99.014	99.947	114.25	103.75	95.73	110.58	98.967	101.21	109.43	99.704	97.597	102.6	104.93	99.317	97.271	101.42
95.578	110.63	103.97	109.77	101.66	107.94	103.06	107.35	105.67	107.14	100.92	111	106.36	113.65	101.45	106	105.61	101.57	98.503	107.53	109.71	99.904	103.98	101.33	107.3	110.37	97.744	104.94	106.17	117.66	115.4	109.84	103.89	109.47	109.33	114.46	109.22	104.51	100.06	104.13	111.24	100.46	111.19	101.05	115.67	100.03	98.867	100.73	101.78	101.39
95.138	110.92	98.047	108.03	106.56	99.043	103.58	99.191	92.158	89.095	92.282	100.57	103.86	93.431	103.12	107.9	109.98	100.3	94.919	99.76	105.56	99.417	100.25	99.863	104.28	105.72	98.194	114.37	99.265	97.135	105.3	101.5	110.29	105.2	105.57	99.727	105.28	97.48	100.78	91.817	96.199	92.661	100.11	94.858	101.67	98.582	101.69	101.19	99.172	96.726
103.89	104.57	106.34	111.23	106.25	108.03	103.53	102.29	105.25	113.2	104.47	102.91	109.57	108.77	103.52	113.17	107.9	99.688	109.83	106.55	104.29	104.54	101.58	104.61	105.5	103.5	105.36	113.29	113.04	107.87	105.44	108.68	102.82	107.46	106	109.99	116.46	98.285	106.82	109.3	104.67	105.24	116.49	114.09	105.33	105.34	115.32	108.7	103.57	103.87
107.71	111.42	108.5	105.32	94.07	100.45	102.91	102.3	104.43	104.35	101.4	100.14	104.18	110.84	107.25	104.19	110.77	108.02	108.23	93.352	104.79	99.439	106.3	108.82	105.6	111.65	98.242	109.89	95.451	97.995	112.68	103.74	107.66	109.12	99.046	102.21	113.45	103.08	95.306	106.95	108.67	105.61	98.165	107.5	112.04	101.87	103.5	106.92	105.19	110.17
113.91	114.91	112.08	108.84	112.1	106.42	115.42	115.11	109.29	104.59	111.99	112.81	110.59	115.99	99.545	116.5	113.41	114.92	112.63	100.45	112.79	111.44	103.87	110.64	113.04	115.07	112.87	117.91	116.88	102.76	112.07	107.67	104.97	112.88	112.03	113.43	112.17	105.15	112.78	105.86	109.73	111.11	113.86	107.99	111.32	119.19	115.2	113.07	111.92	113.31
104.16	94.727	100.74	96.135	104.93	100.15	100.06	108.37	95.968	100.64	104.2	102.2	94.738	97.855	98.005	99.6	104.09	98.996	109.26	93.41	104.47	97.193	103.08	104.84	102.66	95.382	99.324	98.697	100.73	104.31	101.23	99.135	104.43	95.984	92.276	108	97.224	102.42	93.555	99.216	101.61	98.428	92.232	101.44	97.175	97.208	102.5	105.65	96.112	94.647
100.94	99.181	106.43	104.98	103.2	103.38	98.696	100.56	106.39	99.666	103.4	100.53	95.412	100.5	105.63	101.79	96.221	103.49	109.84	98.176	94.269	100.1	96.466	98.818	98.781	102.93	103.51	98.201	104.74	102.22	100.5	92.386	99.912	99.906	94.433	103.83	96.671	104.57	105.86	90.799	100.93	99.316	99.811	99.495	89.355	109.25	96.755	95.994	96.869	94.584
108.68	102.99	109.78	105.84	106.54	97.844	106.37	109	105.55	104.66	106.42	115.29	104.15	104.04	107.5	107.75	95.81	105.07	101.91	109.41	102.56	107.31	104.36	103.48	108.53	104.94	104.35	106.38	101.87	112.3	110.14	103.05	112.13	107.54	108.31	102.95	108.07	104.17	107.76	110.86	107.35	110.93	96.158	110.3	108.63	100.91	101.86	108.68	106.92	107.77
112.45	106.48	106.97	101.91	111.99	115.33	103.8	104.77	102.86	113.81	102.49	108.24	108.68	103.93	108.44	97.816	103.09	106.09	117.57	116.82	108	101.24	102.89	104.42	105.15	107.69	103.22	106.68	100.93	104.2	107.08	105.98	109.33	107.47	102.65	108.75	98.641	104.98	109.09	108.73	105.79	95.124	106.59	102.65	104.96	105.27	104.03	105.73	98.717	110.18
103.32	102.75	112.53	96.644	106.43	108.76	113.68	112.94	100.7	108.82	111.55	105.83	105.7	102.82	109.38	109.67	106.56	105.4	99.181	108.39	101.99	104.02	108.33	107.93	99.625	103.89	112.47	100.25	100.03	103.22	107.45	102.07	113.67	106.13	103.84	98.91	100.67	97.653	108.47	102.66	107.03	96.475	112.26	106.03	113.83	109.05	109.2	102.59	107.25	112.01
120.76	116.32	124.61	108.71	107.15	120.73	117.73	115.11	121.32	118.87	114.04	118.99	114.33	120.34	122.15	120.67	118.72	120.67	113.47	112.93	113.79	111.4	113.44	115.92	118.89	117.82	117.51	118.73	120.41	121.95	130.51	125.7	119.49	112.43	120.2	119.8	115.75	112.09	110.33	117.11	114.94	115.45	116.48	114.5	117.68	122.34	110.59	117.31	119.01	115.64
108.77	109.15	108.55	102.21	114.68	97.012	105.72	107.06	109.08	106.98	100.3	99.3	111.09	112.14	96.976	94.298	105.31	108.5	103.31	110.14	96.409	115.8	104.09	94.47	101.3	106.59	105.18	105.2	102.55	98.539	109.13	106.79	110.42	115.46	111.41	107.66	103.65	109.6	114.94	113.14	104.62	105.61	109.03	106.13	112.08	109.38	109.33	109.88	113.76	103.72
107.98	102.8	100.94	100.56	100.6	94.525	101.71	102.2	110.94	105.96	108.76	104.59	103.47	104.5	99.946	104.2	108.18	96.278	105.59	103.8	114.67	94.694	104.02	103.01	103.17	99.13	99.725	103.99	104.95	100.26	118.03	103.83	107.24	102.84	102.51	105.92	107.75	106.62	101.36	108.36	106.53	103.24	104.1	111.54	107.21	104.01	111.08	97.551	104.52	102.47
112.65	119.32	101.09	112.4	122.39	114.59	120.21	104.16	111.89	110.58	110.46	112.22	108.72	119.45	114.22	103.34	111.89	119.07	115.62	112.9	117.15	118.08	111.9	113.51	115.68	115.48	117.31	114.7	112.3	107.22	108.49	112.74	113.33	112.44	102.93	115.18	115.14	116.81	103.04	110.29	110.99	117.15	111.77	118.04	105.49	112.39	112.53	109.41	111.1	110.9
90.913	98.032	104.98	91.099	102.67	98.213	99.099	102.12	95.794	102.2	103.02	100.74	98.02	108.51	104.57	97.583	106.3	100.13	98.154	97.091	105.15	101.38	109.11	105.84	99.527	99.802	108.87	103.24	94.177	101.21	93.887	96.991	94.384	106.46	102.35	101.55	106.23	101.2	96.668	107.33	107.16	106.19	109.12	99.206	105.5	105.1	91.619	103.04	107.52	106.73
102.98	108.18	103.29	99.042	107.15	113.55	109.2	101.12	105.06	96.684	105.85	100.45	105.9	96.384	107.5	100.24	108.04	104.36	107.8	100.02	104.01	109.56	117.9	105.57	109.03	110.03	98.675	98.162	105.97	97.12	106.44	111.44	108.6	106.32	104.12	108.61	106.54	103.37	108.17	104	102.91	104.21	99.286	109.49	95.329	106.02	105.33	106.39	93.04	106.49
114.21	106.17	106.06	106.55	108.32	103.77	102.62	99.35	113.39	113.4	104.72	107.93	105.53	106.74	94.054	107.12	108.51	103.25	109.59	112.78	104.63	107.94	107.05	106.93	108.16	105.78	110.72	106.55	116.14	103.32	96.867	99.556	112.06	100.14	108.2	118.04	108.98	108.44	111.92	103.41	108.28	106.6	109.45	103.24	103.92	110	106.07	106.31	109.35	101.9
104.66	101.41	110.4	103.22	111.89	108.19	99.002	110.28	93.703	95.846	107.12	102.09	103.97	98.405	107.67	97.893	109.61	114.01	104.78	109.34	111.42	113.09	97.141	105.81	99.738	103.31	103.71	101.25	103.14	102.43	95.283	115.04	108.46	99.578	102.91	109.84	105.85	108.33	100.95	107.01	101.77	106.45	104.52	102.12	107.4	105.14	105.14	115.24	102.58	112.97
108.67	102.36	104.89	109.93	108.39	114.64	108.86	110.58	108.9	107.24	103.06	104.94	100.3	106.43	112.72	102.93	101.95	104.34	108.59	95.451	94.725	100.09	102.38	105.72	101.95	104.83	102.6	99.04	100.5	107.59	101.93	105.29	110.91	106.01	103.68	103.76	107.87	111.86	113.52	100.51	112.08	115.03	107.5	101.4	103.12	106.28	107.23	104.37	106.79	99.751
112.51	101.59	121.51	108.7	102.83	115.05	100.95	109.59	109.78	112.63	110.24	106.39	100.72	115.07	98.338	112.64	110.42	112.56	108.84	114.83	100.9	107.16	107	102.28	104.5	110.69	103.63	114.32	104.99	101.22	107.66	101.33	112.83	109.98	110.16	105.2	104.99	100.36	104.86	106.39	107.17	107.3	100.87	105.87	104.78	98.836	102.95	94.881	109.7	107.46
104.33	96.169	100.79	97.418	103.28	96.485	110.05	93.865	93.04	101.18	95.788	96.647	99.638	109.56	92.138	100.97	104.51	97.583	99.757	95.283	107.89	101.83	94.563	104.19	93.443	97.322	107.44	104.43	98.757	99.742	100.68	97.947	103.25	96.761	112.07	109.28	101.26	103.59	100.43	102.35	99.277	104.52	95.276	98.723	99.023	102.27	111.72	101.53	103.85	99.972
115.73	115.25	97.562	105.79	107.86	111.3	113.16	118.76	121.02	118.1	98.599	105.04	115.96	109.32	107.52	114.83	110.27	115.77	102.21	105.91	106.49	106.68	110.96	102.82	109.97	111.46	109.71	110.41	112.51	112.51	109.3	113.11	118.08	113.59	105.21	111.2	110.02	110.02	115.08	110.99	109.22	120.27	117.94	116.21	109.71	108.31	112.58	108.1	101.63	113.87
113.99	111.71	110.14	118.08	107.97	110.46	115	110.7	108.68	106.25	114.53	100.79	105.94	112.07	107.48	111.56	103.55	117.1	108.38	106.65	111.74	116.66	113.07	103.83	106.52	112	121.25	114.54	113.91	112.5	112.02	109.67	112.27	109.45	109.56	103.59	109.32	113.82	104.9	109.19	109.4	108.73	112.37	111.06	111.65	106.24	112.71	108.17	108.21	112.72
103.35	105.86	104.12	111.82	103.02	116.01	100.47	104.19	112.82	103.21	106.76	105.34	108.95	105.91	104.49	102.18	107.21	107.41	105.96	104.94	94.718	103.23	112.04	107.3	109.26	104.39	112.24	103.86	104.98	103.87	104.59	103.09	102.18	108.4	104.67	108.59	105.05	107.74	109.86	107.48	105.09	105.05	104.18	102.4	109.61	108.79	112.55	105.63	103.29	106.23
108.61	110.08	106.48	104.42	108.73	91.818	100.99	117.3	101.29	106.15	101.01	106.03	108.95	105.01	98.575	104.68	98.16	116.75	100.29	104.31	109.81	112.09	103.26	108.65	99.302	108.24	103.77	107.12	110.07	103.32	101.54	103.18	104.41	111.99	114.39	101.72	101.7	100.28	111.45	104.45	104.98	110.49	111.8	104.33	112.53	103.75	103.29	109.76	109.41	101.27
120.57	107.97	99.584	107.21	101	102.73	107.34	104.28	108.52	101.48	108.65	99.923	105.95	104.01	104.48	112.83	109.04	97.456	100.61	94.086	102.75	105.98	100.71	107.33	102.08	107.44	101.36	109.71	110.72	104.97	109.28	107.28	92.779	101.89	104.47	101.63	107.48	102.22	102.02	109.15	110.63	100.8	96.717	108.37	104.27	100.07	105.36	103.27	103.09	106.88
109.54	113.23	113.58	111.94	107.29	109.44	114.74	118.2	104.46	104.28	112.56	107.13	108.66	111.82	114.92	111.58	112.48	114.79	102.92	121.07	111	119.78	110.65	114.17	105.4	114.28	106.05	112.8	103.91	109.9	110.76	110.64	115.43	106.77	102.66	112.9	110.52	115.42	109.39	119	114.4	113.23	108.6	114.04	101.47	119.45	110.16	116.2	112.99	104.9
112.86	115.47	109.4	117.14	109.21	111.9	116.2	115.98	112.75	114.06	114.77	109.54	113.63	108.02	116.31	113.87	109.74	102.28	114.5	115.72	121.51	109.79	119.66	111.34	105.83	116.85	109.86	120.8	119.6	112.39	112.32	114.83	104.36	108	108.56	116.1	112.85	103.56	111.92	111.9	120.77	112.7	126.07	115.18	112.72	112.85	114.67	113.45	113.59	115.47
107.68	106.75	104.61	99.11	100.03	103.06	101.15	101.22	104.04	106.64	103.89	106.25	101.38	96.514	104.06	92.707	103.14	95.085	102.24	95.503	100.97	106.12	100.45	93.915	109.65	100.36	99.07	106.2	91.252	98.583	97.416	107.39	99.094	94.46	103.58	100.31	90.981	98.655	103.52	93.802	98.822	95.367	99.391	84.218	90.452	103.46	97.082	95.507	97.859	102.9
101.23	113.75	105.36	109.53	110.02	104.42	115.24	123.74	108.28	107.02	112.13	102.2	102.97	117.27	105.35	121.74	117.04	108.38	109.06	116.31	118.08	111.65	113.4	110.79	113.79	106.07	105.05	117.06	112.39	104.44	116.23	114.04	111.73	111.73	114.3	115.5	107.14	115.41	106.89	111.31	104.02	104.69	114.21	111.39	113.55	115.11	113.22	109.41	107.9	109.8
115.08	103.89	116.46	114.08	108.4	109.11	102.26	116.17	111.37	108.28	112.7	107.11	110.54	112.86	108.75	105.12	110.19	107.84	107.87	109.37	115.24	106.63	113.21	110.54	116.1	119.22	111.08	110.17	99.763	113.64	106.53	106.02	116.11	108.34	113.17	104.56	107.99	122.7	116.15	114.68	115.68	117.73	107.09	107.17	106.85	112.25	108.52	113.53	102.43	114.66
109.24	116.4	104.71	111.56	109.88	110.04	107.83	115.19	109.39	113	116.1	113.74	114.45	112.88	105.23	119.92	116.43	110.17	115.57	112.51	108.31	110.92	115.36	114.52	117.7	116.84	112.1	114.95	114.31	105.5	110.18	114.97	120.58	109	105.03	114.23	114.67	120.12	105.14	107.67	116.36	112.44	108.72	125.29	104.24	114.77	113.32	99.049	118.19	119.39
103.65	111.21	116.06	111.62	108.52	105.08	118.3	111.22	105.85	120.45	105.43	113.06	123.45	108.45	109.29	119.27	110.33	116.34	112.91	106	113.93	117.57	116.22	107.35	120.28	109.95	107.71	112.51	112.14	116.69	113.62	105.3	108.33	113.39	110.22	123.23	112.3	112.23	115.9	108.89	118.61	118.3	122.13	108.89	121.57	111.68	118.29	113.64	118.12	109.38
98.497	105.52	96.41	103.88	99.529	99.336	114.66	110.55	104.43	101.51	107.06	103.99	111.39	109.97	104.45	107.82	108.81	101.6	98.043	105.55	106.3	115.34	101.84	103.13	102.45	96.343	102.59	97.578	99.172	103.91	108.25	102.88	103.92	102.37	107.47	103.44	106.7	98.594	106.68	111.88	120.83	101.08	105.47	101.04	95.854	107.23	110.69	100.6	105.28	116.27
114.68	118.66	113.51	110.23	114.94	112.64	106.7	111.41	112.25	108.58	118.72	113.29	110.64	111.47	117.23	125.04	116.04	114.87	117.31	107.23	112.18	106.75	110.95	112.8	109.9	116.64	106.91	111.13	110.19	108.8	114.97	120.71	106.64	109.49	117.84	111.26	118.26	116.56	114	105.86	125.04	110.59	114.29	115.98	113.76	120.63	112.26	111.92	110.63	115.07
100.72	107.06	107.16	101.16	107.24	106.89	102.04	110.48	109.5	101.84	111.27	100.55	95.444	108.57	106.26	107.68	108.82	111.92	104.71	99.864	99.741	102.95	109.78	103.55	108.33	99.016	114.4	103.56	102.13	105.44	99.275	107.63	97.665	101.77	92.75	106.15	103.55	113.07	103.46	99.306	105.87	106.33	101.98	103.09	101.05	110.62	98.81	106.05	106.26	110.52
105.32	111.5	94.882	112.4	102.39	116.61	101.78	109.83	111.84	106.03	107.34	107.12	106.97	100.19	102.34	98.283	106.25	103.27	99.454	110.41	97.724	106.43	95.928	103.02	111.99	101.97	104.95	105.6	107.69	105.01	102.79	100.91	102.01	108.84	102.56	103.82	101.08	103.46	109.71	105.24	98.103	107.34	104.88	99.512	102.42	105.61	110.47	107.49	105.12	109.79
94.214	95.641	100.11	109.05	103.98	98.281	95.209	89.807	93.216	100.03	106.07	102.95	107.08	107.83	99.66	102.79	109.81	106.58	101.26	91.246	97.49	100.74	100.01	92.568	97.27	96.387	97.033	105.76	94.485	100.81	102.86	100.93	100.2	92.168	103.34	106.92	97.259	101.85	105.81	103.57	100.01	100.2	104.49	101.85	100.4	106.88	107.84	98.374	104.23	99.867
108.98	104.35	100.67	104.32	104.43	98.388	100.54	104.93	102.05	114.95	108.13	103.45	111.28	96.619	106.59	109.74	102.81	110.07	103.84	108.65	109.34	104.51	97.712	105.17	97.596	111.07	110.89	113.99	95.022	105.98	107.89	113.31	98.79	100.61	108.71	106.92	107	104.51	106.08	107.14	106.23	103.38	104.81	100.81	104.22	111.02	102.27	106.37	106.08	108.96
98.555	109.52	103.69	100.58	99.211	97.931	100.69	110.95	93.615	98.085	105.68	99.496	99.513	104.56	110.03	107.54	105.78	105.69	108.23	96.614	94.858	96.38	92.529	96.132	96.578	104.29	95.606	98.732	102.54	96.138	92.513	98.175	97.362	99.422	103.5	98.346	104.45	97.99	95.702	101.95	96.549	96.177	102.54	100.78	98.781	100.37	101.82	100.21	97.858	97.669
124.17	122.39	113.36	112.75	117.09	109.46	118.35	116.74	117.26	122.77	117.79	118.19	115.92	113.69	118.5	121.7	117.86	113.72	112.3	117.49	111.91	125.31	114.45	115.41	126.39	118.7	121.62	120.36	116.26	128.29	113.54	113.62	114.65	114.28	118.37	109.82	119.05	116.5	121.29	122.24	120.52	116.93	118.83	116.66	113.87	110.25	119.3	107.53	123.76	122.37
101.73	110.6	105.35	114.75	112.71	99.981	112.92	118.49	111.42	106.85	116.12	109.31	109.15	113.99	117.95	123.88	105.05	114.39	105.76	115.06	106.7	106.53	110.63	108.82	107.93	112.72	115.87	106.44	111.14	112.88	100.71	114.88	107.7	109.26	110.12	108.83	113.52	99.575	109.6	105.25	104.98	115.58	113.01	113.37	111.34	105	112.95	116.75	111.8	110.17
99.462	94.483	103.69	96.46	100.44	98.796	100.16	97.155	99.09	98.185	99.982	98.567	105.59	96.657	96.776	97.181	91.645	102.51	100.85	102.49	99.148	101.79	108.09	103.37	100.1	99.457	95.363	99.606	103.35	98.328	103.1	98.853	101.74	102.99	100.6	99.871	110.35	98.683	94.608	96.526	96.304	101.8	97.098	105.42	93.763	103.83	96.739	100.49	99.688	99.481
103.9	94.01	95.142	104.32	93.974	106	95.239	98.474	102.18	93.539	86.551	87.577	99.124	104.73	99.14	108.77	99.738	107.15	106.52	103.71	111.49	93.871	93.906	97.187	104.54	98.371	107.89	94.25	98.755	105.76	107.04	104.76	93.541	98.729	98.373	97.645	102.08	97.356	98.988	106.63	95.342	102.86	99.261	96.586	101.43	101.01	98.908	104.48	113.68	94.552
101.01	99.916	107.54	100.87	102.15	111.5	101.14	108.39	100.68	99.625	100.07	107.67	109.54	103.3	105.72	102.42	103.86	111.93	113.2	106.17	104.89	106.1	102.72	107.95	95.833	106.62	116.59	106.01	111.53	95.637	109.22	110.78	109.86	108.14	99.755	107.43	104.14	107.59	105.88	103.96	105.77	106.25	96.039	106.14	105.9	117.08	108.88	101.47	113.33	108.6
111.49	114.01	111.88	117.97	107.22	105.75	112.5	119.99	105.47	119.64	107.8	109.37	116.41	110.88	99.883	110.38	113.66	101.93	106.98	104.22	112.23	105.56	113.4	103.37	107.37	112.06	113.74	112.15	109.29	103.39	112.19	118.67	112.66	115.82	106.42	110.63	107.61	109.22	114.57	118.17	105.78	115.79	113.58	104.67	105.75	114.07	113.74	111.29	109.46	102.04
104.17	102.8	105.61	99.201	110.29	97.25	107.71	106.35	106.31	100.7	105.08	101.51	102.86	103.24	111.26	104.37	107.02	104.6	99.368	103.31	108.76	102.35	101.15	95.603	98.453	108.89	100.76	111.24	101.14	110.69	111.58	105.57	109.74	100.29	102.05	107.96	107.67	104.89	107.18	106.83	110.25	110.66	108.6	104.57	105.86	105.88	102.68	107.17	109.4	105.38
110.36	120.02	114.63	111.98	105.47	115.11	113.52	109.29	120.76	117.81	110.78	111.57	116.88	110.92	106.15	110.95	114.02	105.27	110.8	113.03	104.81	107.35	115.51	110.56	113.16	112.35	97.88	111.4	121.22	112.12	108.41	104.34	115.54	103.25	109.53	110.96	113.13	109.97	112.4	111.7	107.02	121.39	110.9	115.6	119.03	108.68	107.33	115.52	106.82	113.85
121.7	111.95	118.6	110.76	107.87	115.44	114.17	116.8	110.65	109.65	119.95	110.49	117.34	109.54	120.08	102.59	115.53	107.32	117.7	110.49	114.31	110.21	116.29	111.64	118.74	108.27	116.87	112.18	117.87	114.26	106.54	114.3	117.23	108.03	114.76	115.64	116.51	117.02	114.47	103.08	111	111.71	119.28	114.87	109.68	110.51	110.46	113.72	105.68	104.48
112.68	104.22	102	116.45	113.87	105.21	109.51	115.01	106.54	119.36	120	107.38	120.38	110.98	111.72	111.28	115.66	107.64	103.97	114.25	106.57	107.16	111.08	112.01	113.13	107.27	108.05	109.43	114.9	113.31	113.9	109.23	110	109.43	105.91	111.93	105.07	113.52	109.65	111.29	111.71	108.3	116.73	103.85	112.04	116.11	109.36	104.29	109.56	114.51
107.61	99.194	109.73	107.03	104.67	103.16	107.85	108.01	104.27	100.05	109.71	106.05	101.78	103.68	109.9	101.48	101.8	104.69	102.83	106.99	95.38	111.85	106.93	109.68	106.31	102.97	104.88	104.66	100.03	108.98	108.59	117.1	104.73	106.65	107.2	111.68	104.07	100.18	112.92	104.38	108.72	104.54	99.234	102.32	107.34	103.16	111.13	109.7	102.59	99.404
102.42	97.859	90.061	105.46	103.5	101.14	103.27	102.18	105.83	104.67	109.7	105.85	100.14	103.81	98.707	95.479	92.739	93.006	102.68	90.76	93.222	105.47	103.71	105.51	100.77	98.01	104.84	108.71	94.494	97.168	100.63	102.14	102.37	97.582	94.008	104.14	107.46	94.449	112.61	101.22	108.3	96.443	99.018	102.31	99.559	91.843	95.13	102.22	99.146	98.491
100.43	100.87	106.58	106.66	101.96	103.94	102.62	111.72	103.83	98.431	105.93	111.72	107.04	104.2	107.35	112.49	100.12	103.9	98.661	116.45	109.44	114.27	109.86	102.53	102.98	110.45	107.19	100.93	110.94	106.8	110.07	120.34	107.79	108.01	104.17	100.48	115.15	113.04	102.62	107.77	108.78	108.96	99.21	104.08	94.311	110.03	114.46	106.64	100.04	89.671
115.33	110.34	112.98	116.09	112.45	117.19	109.23	116.92	110.85	115.36	112.07	115.18	106.94	113.33	109.42	108.21	112.31	117.77	120.33	111.83	120.25	116.52	111.43	121.6	102.34	106.24	113.73	112.54	112.2	105.74	117.47	106.03	110.66	110.05	112.6	112.2	107.77	111.31	105.81	110.18	110.64	107.16	116.21	117.99	109.09	122.6	104.39	104.94	111.6	106.85
107	115.71	113.51	114.96	112.23	110.2	103.14	114.98	108.44	114.14	105.96	112.81	110	103.67	117.83	103.49	101.27	110.13	109.77	119.12	109.86	104.06	113.65	116.87	118	107.91	107.84	115.16	114.95	106.05	109.85	122.49	115.9	113.25	111.83	114.7	112.21	118.52	108.39	110.16	105.75	106.86	108.28	114.18	102.78	112.93	123.37	111.93	114.93	110.48
119.71	121.07	115.02	124.68	116.53	131.72	100.48	124.93	122.61	120.69	115.9	119.02	119.61	118.16	120.25	113.84	112.84	116.17	120.88	116.03	121.12	116.31	117.85	124.45	115.12	116.33	118.81	123.46	114.05	122.8	120.6	116.32	125.97	125.91	119.71	117.26	112.85	116.17	118.27	112.43	123.85	109.2	112.32	121.79	112.34	119.73	123.17	111.17	118.5	113.67
115.01	111.75	123.4	117.19	106.14	109.29	110.58	100.4	111.55	118.11	121.48	115.23	119.52	107.38	109.21	107.74	109.22	119.6	104.98	107.96	116.23	116.74	111.35	117.38	120.3	114.8	112.47	104.13	107.62	118.06	110.78	110.22	113.73	120.35	118.9	110.26	112.3	114.06	115.49	115.52	112.41	115.05	113.15	112.81	108.15	120.4	112.75	109.09	119.3	119.15
108.7	99.864	107.4	110.69	109.86	104.09	117.54	99.899	98.633	101.07	98.197	109.62	101.63	104.9	105.94	105.63	96.113	109.72	101.11	100.59	92.256	107.23	105.59	107.98	115.1	105.25	103.45	99.2	103.53	106.12	105.44	116.47	108.81	105.01	109.52	105.1	108.63	108.56	101.61	101.85	102.77	99.305	103.34	105.13	102.18	106.02	98.746	105.05	112.58	113.24
97.211	107.1	97.916	92.562	100.14	105.73	105.75	110.67	96.601	106.67	99.79	96.392	93.83	100.89	100.2	105.06	105.27	101.46	92.561	101.98	99.633	95.169	96.953	98.591	105.15	105.66	100.54	102.52	104.26	99.374	94.471	90.39	99.202	100.12	100.77	101.61	107.36	94.339	107.13	95.043	96.352	96.874	98.297	97.099	104.59	102.59	92.338	102.43	99.479	97.834
110.37	103.68	114.12	113.67	103.01	105.02	99.577	104.98	102.6	101.18	111.5	105.92	110.77	107.12	107.24	104.51	109.13	102.98	107.66	106.92	100.71	97.555	114.17	113.54	107.73	99.84	97.478	102.2	111.14	111.52	109.69	103.15	119.98	110.43	96.796	104.05	105.58	111.02	105.77	103.43	101.66	112.5	102.7	100.66	106.36	106.38	104.75	106.48	103.01	101.1
102.49	107.73	111.43	104.16	103.63	111.05	107.28	102.49	111.77	115.78	104.66	101.28	105.66	110.19	102.42	107.89	104.66	103.24	108.19	104.86	110.96	105.69	100.31	108.38	104.53	109.55	116.32	109.33	104.14	102.34	115.48	105.45	107.65	105.86	106.12	104.99	104.34	105.18	97.218	112.09	108.35	108.12	104.54	109.54	109.76	110.38	103.51	103.27	103.02	108.8
109.9	114.98	116.02	116.69	115.32	110.88	119.37	122.36	117.98	108.56	107.52	116.5	112.97	121.01	113.49	103.2	118.71	115.42	110.67	116.35	115.39	116.43	113.3	102.23	111.87	110.02	107.43	116	104.31	111.7	106.66	104.63	116.48	116.42	117.86	108.55	105.85	110.59	115.73	101.63	117.89	114.36	109.71	111.56	113.32	103.49	110.85	118.85	113	114.97
103.96	103.6	97.57	109.44	102.52	107.26	111.51	96.091	101.71	97.351	104.54	100.18	104.2	104.52	96.83	106.92	102.96	101.85	95.357	109.7	98.997	99.377	103.17	107.4	108.13	105.03	90.978	104.35	104.97	100.22	101.74	102.4	101.36	102.56	107.15	106.72	103.35	102.07	113.94	102.32	96.263	94.511	99.038	99.029	110.54	97.478	109.03	106.05	101.73	106.57
108.39	109.39	114.87	108.45	110.76	109.47	105.4	103.74	106.97	106.64	99.377	107.83	104.39	108.06	114.14	106.21	103.52	109.1	102.59	99.71	105.21	109.5	103.25	107.6	108.36	107.79	109.43	103.85	110.43	110.32	104.7	115.55	104.65	104.93	111.52	108.51	110.6	101.61	103.94	111.28	106.21	103.02	107.22	104.8	105.89	99.269	109.9	103.84	103.59	104.83
109.84	102.44	112.19	113.32	110.67	106.01	101.94	103.04	101.63	105.29	108.47	104.95	105.93	99.768	103.32	110.03	118.3	105.53	110.36	101.05	111.2	106.88	107.92	102.54	107.11	110.09	96.432	110.37	100.97	100.19	104	107.32	105.49	100.69	106.94	108.81	109.86	107.58	108.59	101.07	99.89	100.71	105.92	109.94	107.54	101.17	104.94	103.7	101.9	104.47
102.53	102.88	106.99	106.07	108.22	108.73	92.482	104.46	113.11	105.05	96.192	102.59	104.71	107.03	107.23	106.86	100.77	110.01	110.36	111.16	111.15	107.44	107.84	103.55	101.44	108.31	104.18	96.579	113.2	97.151	110.62	108.3	97.216	92.367	112.87	115.43	103.49	105.22	105.92	98.439	103.8	100.31	107.29	103.4	104.08	108.08	96.166	108.9	99.871	95.552
108.58	107.19	107.6	116.31	112.32	111.46	105.12	113.65	112.7	117.18	106.26	109.02	118.93	106.2	110.73	106.29	108.67	109.3	104.46	106.54	121.7	109.14	107.89	110.38	112.96	107.22	111.33	113.77	104.12	109.44	99.77	109.02	116.66	96.068	107.32	107.58	110.43	104.8	111.22	115.88	109.63	108.42	114.19	108.41	111.44	108.23	122.79	110	112.02	109.1
104.29	101.38	97.679	96.754	103.33	105.61	107.33	115.72	102.35	98.922	105.05	115.62	103.65	107.16	102.25	107.09	108.87	103.58	107.71	105.75	111.48	100.34	107.69	102.5	105.32	105.57	101.6	111.69	101.4	100.04	108.21	98.495	100.87	106.71	107.13	101.7	109.42	105.11	100.25	104.21	112.05	105.45	107.27	101.98	102.22	106.64	101.94	99.716	105.75	101.85
116	119.2	109.56	111.33	113.18	116.98	114.19	109.32	114.44	108.98	114.18	109.88	120.51	113.44	108.05	103.86	112.42	113.79	116.49	111.34	109.74	108.66	108.87	116.94	116.62	115.81	110.24	116.47	109.24	114.24	106.24	105.23	117.83	120.08	109.59	108.36	114.08	112.94	107.27	108.71	108.54	115.22	111.23	109.94	111.53	114.72	106.47	113.86	110.59	114.75
99.728	106.86	106.24	117.48	114.77	111.31	114.64	109.24	109.45	115.32	112.21	102.6	114.61	105.72	112.33	113.97	104.73	106.45	116.52	109.64	119.04	108.92	112.61	107.93	113.77	113.53	111.28	110.4	114.19	115.48	108.98	108.11	109.02	119.04	113.03	111.91	110.42	103.91	108.15	106.8	108.85	104.1	105	113.03	118.15	102.86	107.55	110.77	107.61	99.516
100.62	97.42	103.53	99.569	102.15	105.98	89.758	104.72	93.534	102.85	93.684	98.364	100.83	100.71	99.266	106.38	95.555	96.797	88.269	97.922	100.54	90.656	100.99	102.07	105.93	94.426	97.936	99.642	100.6	103.8	101.46	96.414	96.656	100.77	101.88	102.04	99.716	101.9	94.148	104.57	105.5	99.982	104.56	107.05	108.68	95.263	109.33	105.24	101.31	110.99
97.544	107.97	107.54	98.778	94.86	98.826	101.78	100.48	99.919	97.572	105.87	96.426	95.467	97.668	95.315	92.481	97.521	99.016	98.145	100.06	101.86	94.362	100.56	103.71	102.58	99.68	92.648	106.53	100.56	92.327	95.697	96.869	103.18	109.89	99.747	95.668	100.03	96.251	96.907	106.99	107.04	97.582	106.8	102.6	96.575	98.481	97.457	98.137	105	101.89
105.77	114.23	110.11	99.858	111.02	108.02	102.06	109.03	108.98	107.59	110.85	110.55	100.79	98.781	98.003	103.98	105	108.81	107.43	109.66	101.38	113.13	99.705	106.83	108.93	109.38	100.88	106.38	104.41	108.24	105.3	113.19	104.55	115.18	110.78	105.74	99.946	111.69	103.13	100.51	99.827	105.05	108	106.05	104.09	112.88	110.63	99.701	103.23	106.94
103.96	109.15	105.67	101.64	105.34	108.84	103.82	101.92	107.6	99.609	100.41	96.693	109.84	104.58	100.07	110.68	106.5	114.13	109.33	99.762	110.74	104.03	104.5	105.98	96.292	97.251	103.96	106.06	107.53	107.28	108.8	102.94	110.53	98.27	102.17	101.73	105.5	107.62	103.91	99.343	106.11	106.5	107.85	106.68	113.04	98.233	104.17	108.67	104.87	111.85
105.24	109.96	110.03	99.421	116.79	103.31	109.24	111.73	115.47	109.11	105.32	108.61	109.28	107.7	115.59	110.25	113.78	110.55	117.76	107.06	105.53	110.77	113.65	114.52	105.91	114.05	112.42	113.91	106.12	111.71	118.64	109.01	112.04	123.41	101.37	106.52	106.13	111.53	111.2	108.69	109.57	111.4	114.69	115.61	113.71	109.36	109.09	103.27	111.78	115.3
98.159	95.374	101.48	98.514	92.13	98.908	99.504	89.888	95.49	98.478	99.326	96.398	109.35	101.44	96.627	104.88	101.28	112.27	106.15	99.876	96.212	101.02	103.34	98.107	104.35	98.245	95.698	117.42	100.99	101.33	100.09	109.72	102.5	106.69	102.72	101.82	98.924	100.67	103.82	100.21	89.441	102.64	94.598	104.34	99.869	98.12	102.76	112.12	102.12	95.718
125.93	111.35	106.61	111.82	119.42	104.05	110.26	109.66	121.02	112.8	113.2	107.86	115.55	118.95	105.84	119.19	115.35	116.8	107.66	109.88	118.01	104.94	105.92	113.66	115.23	111.55	109.01	109.83	107.11	105.87	115.17	115.05	107.36	105.84	109.02	111.92	115.43	116.72	106.38	108.15	115.36	122.08	120	116.16	112.36	111.82	118.73	115.89	112.29	100.81
109.89	106.98	109.5	106.82	102.12	108.74	103.65	105.14	106.23	106.7	109.54	103.81	108.52	99.435	108.48	110.81	109.53	107.81	109.2	105.07	101.59	109	104.41	107.17	112.75	105.94	108.87	111.31	107.34	111.95	101.3	102.44	107.87	115.69	109.11	106.19	110.24	105.8	106.02	102.63	110.94	108.46	108.86	106.75	99.898	112.27	96.096	100.29	101.05	106.36
107.05	110.13	113.43	103.57	116.96	109.19	108.09	118.33	114.87	111.69	106.62	109.44	115.8	112.62	111.76	113.13	108.86	120.15	113.4	101.81	110.44	109.49	112.33	108.99	111.86	104.65	110.27	106.15	110.74	102.89	125.99	105.55	113.63	105.66	111.15	117.53	115.47	99.499	101.23	119.02	114.69	108.59	110.63	102.68	114.1	112.94	113.44	103.54	116.99	118.37
102.45	106.61	103.53	108.31	116.01	105.27	111.29	117.72	100.67	105.42	107.71	117.57	112.35	107.72	107.94	106.64	98.274	121	116.66	115.99	112.42	117.82	108.6	109.63	108.07	115.39	108.62	109.36	112.34	105.82	105.57	113.34	102.13	99.719	105.94	112.69	111.67	113.69	115.83	116.88	112.74	105.2	106.57	111.37	114.88	117.01	124.66	114.4	110.6	117.1
91.645	105.3	104.61	96.912	107.06	97.495	101.69	103.8	91.835	105.2	102.63	99.721	99.486	97.839	97.216	100.91	96.419	104.31	100.63	107.36	98.29	99.643	101.19	95.811	99.764	95.814	94.797	100.29	98.221	98.853	92.889	105.48	93.007	102.57	97.143	105.52	103.24	103.18	102.45	101.94	97.182	98.43	102.06	102.72	102.18	104.99	99.012	94.867	98.818	97.333
114.21	104.25	108.65	100.72	92.494	110.8	103.85	102.73	99.562	107.14	102.25	98.399	106.79	107.02	103.11	101.92	102.37	101.83	111.74	104.79	106	110.49	104.35	112.75	99.608	100.85	103.25	107.62	107.75	106.42	110.59	107.78	105.49	95.872	111.53	109.07	99.957	100.66	99.212	106.56	104.08	106.43	96.59	105.84	97.265	106.92	111.57	101.56	111.41	115.74
106.25	113.25	118.17	110.91	111.15	109.46	111.39	118.32	112.72	119.05	119.81	108.63	113.96	108.34	117.15	108.49	108.67	124.88	106.99	107.11	117.71	114.17	105.99	101.36	121.48	107.2	109.49	114.09	107.29	105.58	112.07	115.93	122.62	119.03	112.35	106.11	108.36	117.74	107.04	119.85	113.46	104.78	115.15	106.93	113.08	109.63	123.66	100.2	111.95	117.39
116.8	117.15	112.08	116.26	113.66	118.92	118.13	114.07	113.27	114.71	116.48	113.21	121.02	116.12	116.99	104.06	115.05	113.27	111.15	118.9	111.25	108.64	113.22	105.44	112.78	126.93	115.14	116.97	109.9	112.76	115.71	111.33	116.5	116.49	116.92	112.88	111.15	111.2	114.13	113.04	117.41	113.54	111.76	105.73	110.65	119.36	110.39	115.06	124.67	104.66
99.567	104	91.472	105.97	105.84	95.385	105.03	109.71	105.8	117.15	104.26	109.35	103.92	103.99	108.85	100.89	107.03	109.81	108.47	107	102.3	103.66	102.16	104.31	114.95	106.59	116.18	108.5	100.14	104.99	98.213	100.79	105.08	110.95	105.82	103.74	100.61	94.343	110.04	106.41	105.25	107.46	107.24	101.51	108.06	108.55	99.802	100.09	107.94	105.89
97.721	94.976	93.876	91.488	95.01	101.26	94.736	97.184	88.929	94.561	98.443	107.48	100.57	99.734	102.51	95.883	103.05	92.208	95.342	104.01	100.37	101.43	101.12	102.81	99.403	90.956	106.23	100.71	93.612	114.29	100.96	100.29	104.19	100.18	108.89	100.21	105.92	90.882	96.965	104.97	98.89	95.997	93.183	100.19	91.629	99.243	93.043	97.978	91.18	102.76
117.72	111.31	116.06	113.15	108.17	110.91	112.09	115.94	113.02	125.62	107.49	108.06	109.98	111.87	109.81	110.96	103.91	105.91	114.02	114.21	116.89	102.42	111.14	110.13	110.47	110.52	110.79	106.11	110.1	110.32	118.07	110.78	116.29	98.793	106.31	111.6	110.15	104.21	112.3	109.08	109.77	111.92	119.12	106.51	112.61	113.19	115.92	105.7	107.85	116.84
109.74	101.22	111.29	96.031	98.876	105.79	90.547	103.87	100.91	101.93	108.48	111.85	108.23	100.64	97.566	94.756	103.74	112.35	100.4	103.4	105.27	99.424	110.03	104.59	97.695	103.8	105.17	92.5	102.67	103.8	98.616	101.15	109.47	104.09	100.01	101.57	104.03	101.71	97.534	113.99	111.69	104.04	107.45	104.09	102.15	111.42	109.85	98.825	106.24	104.46
104.1	105.26	113.17	104.17	108.26	100.26	102.33	106.49	109.91	103.85	107.72	102.24	107.08	103.15	117.54	105.73	99.204	110.08	111.47	108.45	110.36	102.37	103.81	107.25	109.07	103.63	110.99	98.697	109.92	106.45	102.09	102.89	108.81	91.444	104.26	100.7	104.85	100.78	107.91	102.12	108.91	107.89	109.6	108.25	110.36	112.47	101.83	109.09	99.577	97.712
105.38	110.9	117.18	106.63	110.18	109.96	105.82	103.57	110	106.52	114.55	109.69	119.04	106.2	110.5	114.2	111.28	116.3	111.49	106.96	124.06	112.78	109.93	112.04	114.34	107.47	108.27	108.04	107.13	114.52	109.78	109.39	106.56	117.37	108.02	113.28	115.37	106.57	104.55	110.97	114.49	113.72	116.4	123.04	111.22	113.45	106.76	111.85	105.83	106.06
111.39	107.85	114.89	109.32	113.13	111.63	112.77	103.06	114.61	111.26	112.23	114.63	108.61	103.48	115.9	108.43	112.23	123.08	116.18	110.22	112.38	110.4	116.65	118	109.08	106.78	102.75	112.64	106.2	111.6	115.46	111.42	115.84	110	125.83	110.85	110.42	114.38	111.8	117.97	111.11	105.44	114.97	113.27	107.95	114.95	105.28	107.58	117.36	111.92
109.5	110.53	103.87	108.03	95.071	106.17	109.63	103.16	96.994	102.43	101.55	104.87	105.69	109.62	107.88	102.79	115.13	105.62	102.52	102.66	109.25	102.51	99.616	104.4	112.08	109.65	102.82	111.32	105.33	103.32	110.58	102.85	105.62	97.655	104.3	100.57	110.27	100.77	102.91	107.2	105.5	109.59	113.76	110.11	110.02	102.25	104.19	115.64	105.74	102.88
113.51	115.4	118.63	119.37	127.31	120.79	110.6	120.32	116.57	116.69	123.66	119.02	123.8	116.17	110.58	131.2	122.15	117.07	122.53	117.46	117.57	114.09	117.24	104.34	120.77	116.49	125.63	116.45	119.77	121.83	127.36	110.99	108.98	117.22	118.5	115.85	120.2	116.92	121.04	121.91	112.28	118.07	121.47	111.42	117.46	119.94	127.01	117.87	107.22	121.93
118.68	107.2	114.3	114.1	116.57	102.6	113.23	113.31	117.48	109.57	113.32	116.94	112.58	114.98	113.63	117.54	109.18	110.71	114.6	110.51	118.61	111.92	118.76	117.68	114.01	121.16	111.36	116.25	110.37	112.94	111.69	109.09	113.21	111.28	115.98	110.99	115.45	118.49	106.72	111.33	116.32	112.87	111.84	112.66	114.89	113.39	120.29	115.61	109.43	104.79
113.52	100.97	100.82	105.08	105.63	112.99	97.89	106.97	106.88	103.7	116.22	106.36	103.24	107.99	104.77	106.12	113.36	110.09	110.52	110.39	106.06	96.746	103.78	109.69	117.08	106.94	113.07	116	103.96	102.88	100.39	103.85	106.04	103.2	101	105.16	99.015	94.701	105.48	104.87	102	113.46	109.7	106.68	107.93	104.14	108.52	105.56	101.66	103.06
106.16	106.19	95.764	105.89	109.59	107.31	103.47	93.995	102.39	104.33	103.87	103.66	98.363	100.24	107	109.52	104.17	103.1	100.26	103.42	106.62	99.064	105.96	109.83	106.01	98.499	108.71	108.34	99.604	112.75	105.38	115.76	100.99	100.03	98.402	109.14	107.31	98.838	103.52	103.42	107.68	106.51	111.46	109.65	101.96	104.88	106.55	102.42	102.65	104.08
107.32	104.13	98.927	104.35	95.953	108.27	104.89	109.07	104.07	102.54	106.32	99.905	107.13	103.99	96.468	106.56	109.2	100.53	105.51	106.02	101.6	98.524	101.91	95.822	105.77	105.23	105.31	98.535	108.65	96.98	109.45	109.73	100.21	101.72	105.05	96.654	107.97	93.108	106.71	104.58	106.86	106	108	102.96	115.33	102.5	106.33	112.04	108.24	105.72
112.08	118.99	107.44	122.9	119.86	117.79	106.39	113.22	104.83	122.19	112.5	116.26	115.63	117.77	117.96	117.48	109.89	113.78	110.6	118.73	115.5	113.78	120.76	113.5	127.81	123.01	122.34	115.45	117.97	126.45	118.79	110.85	108.82	122	112.55	111.7	119.1	110.22	110.77	111.42	112.48	109.77	122.88	113.15	114.73	114.06	117.54	116.94	111.12	122.41
99.104	93.662	109.05	107.99	103.63	105.86	104.69	103.06	93.332	96.412	104.64	90.194	96.844	98.198	102.53	99.697	96.923	99.574	97.51	100.45	100.74	92.96	98.01	102.96	95.345	105.77	96.002	96.786	107.8	103.29	99.274	98.488	97.764	97.65	97.695	93.223	99.469	106.22	90.791	100.24	105.33	101.13	107.24	100.43	105.67	101.09	89.11	100.29	104.93	88.32
112.76	107.79	104.38	112.25	114.1	105.95	110.17	111.38	113.44	102.74	114.69	116.97	113.52	110.98	119.96	107.38	110.32	113.74	111.26	110.15	109.42	112.59	102.31	113.69	101.42	115.26	113.02	109.35	116.35	117.27	103.21	118.4	107.99	120.67	109.62	111.54	113.63	110.17	107.93	106.14	115.16	108.53	112.56	106.19	113.79	100.16	106.12	116.13	113.29	109.85
96.897	96.639	97.226	100.58	106.66	102.49	101.1	102.26	99.436	105.07	91.246	101.98	99.09	110.17	112.67	101.96	99.222	95.78	104.7	113.79	101.51	110.99	104.02	97.361	100.29	95.16	99.457	93.929	98.205	92.054	99.244	101.05	98.73	97.147	101.45	101.14	99.306	93.194	103.05	97.4	93.831	101.8	101.4	96.91	109.34	104.52	103.17	98.154	100.26	97.162
115.77	100.13	102.09	109.04	111.58	98.045	104.5	99.94	107.79	102.54	99.209	110.24	111.76	106.1	98.973	107.23	111.95	113.4	105.84	105.63	101.49	100.88	108.3	106.07	106.49	100.46	106.04	96.539	106.74	116.23	108.05	106.24	99.215	104.32	102.87	109.86	110.29	98.983	104.48	103.4	100.48	107.77	102.51	113.13	108.66	112.21	102.28	101.13	105.7	101.9
113.51	105.8	111	105.82	109.89	110.66	107.18	107.86	102.7	97.295	114.99	109.71	98.167	110.46	111.12	112.5	105.37	109.8	109.93	109.96	106.51	103.19	103.09	103.72	104.78	105.01	104.52	104.91	107.2	108.18	106.51	114.6	107.97	106.41	102.54	103.98	105.46	112.24	114.2	108.6	106.02	104.62	104.94	104.92	93.74	107.87	103.1	97.885	106.13	104.83
103.9	111.53	107.1	98.863	109.44	107.02	109.4	110.72	114.26	108.7	114.1	115.12	115.26	109.77	113.06	106.28	109.28	98.758	112.18	114.71	109.81	113.57	109.76	97.288	105.35	109.72	108.2	114.68	112.2	109.68	110.66	107.24	107.77	108.16	103.12	111.18	109.54	117.84	105.12	105.6	116.51	110	112.83	113.39	106.58	122.36	112.69	114.65	104.38	113.73
102.29	105.3	112.74	106.13	105.29	96.754	98.341	102.61	109.37	105.69	100.58	113.3	105.12	110.27	101	103.91	106.5	102.02	113.64	98.43	106.93	112.55	105.43	101.59	99.044	111.47	109.61	102.54	104.58	107.35	104.27	100.26	105.74	102.59	106.92	107.92	106.79	109.7	104.36	105.72	103.62	101.67	103.05	100.93	107.7	104.92	109.28	104.26	99.104	101.67
100.8	102.06	105.89	108.46	104.65	106.48	94.036	98.874	94.273	103.56	91.817	102.99	93.708	106.46	110.15	112.22	101.75	94.105	100.11	98.124	103.83	97.175	103.9	103.8	98.905	107.99	111.39	93.808	96.771	92.229	98.8	103.38	101.92	103.55	98.822	103.01	104.42	102.4	103.45	92.977	97.731	104.38	99.314	105.05	103.59	94.814	102.96	90.069	97.015	91.59
117.92	102.63	111.32	105.75	109.7	109.33	108.11	110.47	109.76	108.93	112.55	107.16	111.24	111.28	104.07	102.3	108.72	102.77	107.89	108.75	105.46	104.48	104.68	102.11	103.38	110.68	115.69	106.26	106.22	113.65	108.51	109.02	103.95	107.92	109.91	109.59	111.51	111.33	111.16	108.34	106.32	108.17	104.38	104.73	108.23	113.48	116.82	101.05	113.25	106.28
115.41	120.37	122.53	112.11	113.77	109.03	116.05	125.59	111.88	119.13	121.65	109.72	116.67	115.55	107.57	114.83	114.55	108.66	127.48	112.1	124.31	124.43	119.58	121.91	126	120.12	119.11	126.67	115.55	119.32	120.57	120.82	117.96	116.34	115.21	113.63	124.14	118.25	117.06	106.73	121.44	117.52	116.34	121.9	116.11	123.47	121.04	115.16	113.1	119.52
95.088	101.74	101.25	101.34	109.28	108.75	108.75	107.41	95.79	104.33	102.39	104.28	106.21	104.48	96.467	101.3	98.337	103.04	97.792	99.194	92.659	108.82	95.649	96.019	95.887	102.61	101.09	105.47	101.62	98.199	104.5	99.779	101.74	104.12	96.668	104.16	98.359	108.13	99.189	103.76	114.46	108.73	99.071	107.21	97.599	96.691	106.57	98.777	98.546	99.289
94.77	101.18	103.77	98.077	100.37	108.1	105.05	95.926	97.405	94.742	98.844	104.02	102.14	101.55	99.734	100.35	98.352	102.11	109.31	98.813	96.004	94.725	99.543	100.9	102.38	100.66	102.76	112.52	100.19	104.87	105.41	98.098	103.79	95.796	104.56	101.64	91.726	102.63	99.607	110.46	84.916	95.7	95.944	103.95	102.01	99.515	105.51	102.45	97.123	100.52
95.215	94.884	101.1	101.53	96.73	99.791	106.11	99.979	101.13	91.56	95.769	97.928	99.945	101.96	97.19	100.69	99.934	97.169	98.335	104.16	110.02	93.31	99.917	100.24	107.28	104.07	98.339	96.488	98.294	102.72	108.48	91.785	95.431	95.756	111.54	102.21	98.599	98.9	101.47	97.465	99.034	97.93	96.946	97.634	103.34	100.19	101.77	96.837	113.07	104.71
107.99	98.56	99.305	108.24	106.13	98.063	100.18	101.45	109.38	97.634	100.53	105.05	111.04	109.04	101.88	108.64	97.917	110.28	106.36	105.63	107.57	110.05	90.365	98.841	103.37	102.62	101.72	104.25	99.351	106.62	106.72	111.12	97.011	109.05	103.91	102.03	112.8	110.17	103.18	110.37	102	100.78	103.69	97.627	107.1	103.35	102.53	104.79	97.705	113.85
128.47	126.37	108.55	109.41	116.08	115.87	111.75	119.18	126.01	119.57	115.27	106.98	102.78	109.85	113.17	113.41	115.76	110.8	118.29	117.6	116.05	112.51	109.07	108.52	111.97	117.49	113.54	116.78	108.07	107.02	107.35	112.31	110.55	107.72	112.66	115.93	109.9	117.46	109.13	120.87	114.02	111.26	112.86	111.89	116.86	117.2	112.38	111.99	117.76	114.9
105.91	114.72	106.84	114.92	115.94	116.4	108.19	118.16	118.19	111.8	110.59	100.6	116.11	110.32	111.69	116.58	108.28	111.84	116.18	108.11	114	114.8	115.05	104.79	119.1	111.39	104.77	106.13	120.98	113.26	112.93	111.04	112.4	113.4	104.82	111.98	109.32	113.96	101.32	103.89	114.16	110.19	116.5	106.56	116.01	108.63	116.77	112.42	117.93	108.64
114.17	122.04	124.43	121.94	120.97	111.12	120.26	123.86	123.55	115.54	115.35	111.15	117.05	123.53	110.56	119.35	121.4	112.43	120.48	114.29	117.19	122.24	119.45	115.74	123.85	113.92	119.42	116.54	123.49	119.94	123.36	118.37	119.33	119.48	115.25	122.81	117.73	116.17	114.35	113.46	117.51	122.86	117.68	128.15	115.5	111.94	113.48	116.19	120.6	110.32
111.72	114.31	117.63	114.84	112.11	118.25	105.21	102.5	116.93	114.1	112.27	116.22	103.83	114.57	116.99	113	111.35	118.48	116.8	109.89	113.63	112.13	117.01	118.31	111.62	120.73	110.72	107.99	103.36	111.62	114.22	115.34	119.94	105.5	101.89	106.88	108.37	109.91	108.48	102.15	113.29	113.92	114.74	114.94	113.43	112.22	117.84	110.5	114.72	102.9
105.39	123.44	107.97	116.32	116.83	113.15	108.8	107.94	105.44	104.4	111.2	104.1	106.18	105.54	101.69	101.14	114.85	104.75	107.72	110.38	105.08	111.49	113.82	107.32	105.38	102.64	111.64	111.94	107.08	107.15	104.03	109.49	113.85	111.13	113.67	107.07	107.71	113.17	104.55	117.19	108.97	113.88	107.44	117.27	107.21	107.35	114.81	113.31	107.21	111.72
98.323	108.74	96.339	105.08	97.011	94.788	108.26	108.94	111.08	109.36	103.32	98.921	112.92	111.74	104.77	108.57	104.54	104.77	111.75	116.7	106.1	101.3	103.59	102.63	99.575	110.2	113.18	110.47	94.659	104.94	109.41	108.77	106.48	107.52	103.41	105.5	104.46	102.22	101.42	96.289	112.65	107.43	105.17	98.49	107.26	103.57	102.1	112.34	97.185	99.428
109.23	114.58	106.34	107.34	106.16	112.04	119.03	109.83	116.86	104.39	118.82	119.17	112.14	118.12	105.81	114.36	112.83	110.04	106.06	112.3	108.69	110.78	112.05	110.47	111.66	112.71	105.2	113.4	111.93	120.13	111.43	110.26	103.45	113.68	109.17	111.58	105.37	112.18	106.65	112.22	114.53	113.56	105.48	122.89	105.19	111.01	110.53	113.87	107.17	117.17
117.85	106.91	101.4	108.8	110.66	117.6	119.16	113.03	107.18	118.07	108.48	111.52	104.21	109.92	108.17	119.16	110.01	96.842	109.8	107.52	117.07	119.72	107.31	110.41	115.27	116.64	112.7	105.79	114.57	115.41	113.65	109.36	112.47	103.73	110.91	105.27	114.6	103.09	105.45	106.22	114.65	110.84	115.1	108.69	110.72	109.2	114.45	111.65	106.81	112.36
111.82	112.1	113.25	110.48	107.35	127.7	112.59	112.48	112.33	112.31	115.55	114.5	111.83	107.01	112.63	114.36	118.02	111.87	103.05	116.04	115.47	116.04	117.7	117.61	107.88	113.71	113.52	114.01	103.05	108.48	98.896	105.8	110.46	116.32	116.92	117.79	108.76	115.02	116.96	114.8	109.82	116.51	125.55	114.96	122.19	119.58	116.29	121.31	111.84	110.38
100.76	97.86	98.497	89.255	98.404	93.616	99.181	107.93	98.87	90.192	105.38	103.18	98.236	93.413	102.32	99.35	99.197	106.44	101.91	103.19	107.6	95.99	104.4	98.778	92.285	97.628	103.87	97.04	103.13	108.76	99.399	97.6	100.13	98.061	105.68	97.086	102.87	99.23	99.114	95.435	106.93	103.03	104.52	94.327	106.12	86.575	101.53	98.489	104.46	106.28
108.17	102.18	110.34	90.22	112.4	102.04	111.24	111.09	105.1	107.15	104.37	104.63	103.77	109.29	106.44	106.88	109	100.35	108.12	111.56	107.96	109.96	101.08	96.776	99.042	103.01	108.99	108.81	106.66	101.43	106.62	108.84	111.11	114.51	105.76	96.552	110.52	106.27	115.8	104.87	107.15	111.91	116.39	104.72	105.65	108.84	109.62	107.02	102.36	98.463
104.26	104.84	108.12	108.7	108.9	99.342	107.14	101.06	99.488	105.76	108.56	100.07	95.832	103.84	103.12	100.8	101.5	105.66	103.64	100.26	97.668	92.904	96.392	105.7	101.28	96.31	97.028	92.582	103.76	101.78	102.39	104.89	100.68	106.47	106.78	101.73	103.07	109.25	103.65	100.8	95.323	112.4	107.67	114.46	111.26	109.93	89.242	107.31	102.88	97.133
111.44	119.07	106.9	101.27	114.26	100.97	118.22	109.58	105.54	111.87	114.31	117.88	104.49	108.33	108.94	117.85	114.13	111.39	109.64	109.82	111.49	106.11	108.46	115.08	113.52	112.1	117.86	117.53	107.14	116.07	107.5	110.97	111.13	109.54	118.35	106.26	118.14	117.67	105.53	107.47	112.62	115.05	103.21	110.24	112.3	110.18	106.61	112.51	117.97	110.59
107.35	101.05	105.83	108.88	108.62	99.051	105.5	107.15	100.72	107.7	105.51	112.05	109.11	102.8	106.73	103.78	111.66	108.77	111.58	102.99	106.58	109.14	102.99	109.36	112.64	105.06	106.05	102.4	110.75	104.9	105.92	108.65	107.88	116.48	102.91	99.329	110.05	106.01	108.88	103.91	107.38	107.09	98.158	98.546	106.53	106	108.04	111.92	114.58	109.25
107.34	100.61	110.26	109.16	102.86	104.16	112.2	108.29	94.877	110.38	102.32	113.07	108.33	98.736	110.12	103.16	99.914	99.192	107.39	104.24	104.87	102.02	112.24	106.71	91.587	100.84	108.4	99.11	103.19	114.9	102.32	105.83	113.63	102.08	110.13	106.42	112.2	98.237	107.22	103.35	94.442	105	109.03	106.09	103.62	101.19	106.55	107.91	112.1	94.496
110.13	100.91	112.77	100.83	102.2	105.84	111.96	113.51	106.72	109.56	105.69	104.12	106.6	101.62	107.18	112.66	104.73	100.94	99.452	93.794	111.41	110.25	108.68	94.648	116.59	106.85	112.82	99.096	98.69	106.75	108.93	104.74	106.46	107.11	111.48	102.54	99.17	100.5	97.551	104.59	103	101	110.58	103.31	110.76	103.87	94.522	109.59	112.52	111.44
109.31	106.63	94.403	105.83	110.53	106.9	106.47	102.3	101.88	93.133	102.2	104.77	109.1	103.68	106.39	100.52	105.1	108.37	107.1	110.97	105.28	101.45	108.05	110.01	107.34	100.98	100.89	107.2	103.84	102.97	96.987	106.61	110.37	104.32	98.002	102.8	112.14	98.469	99.297	114.36	102.21	105.66	106.58	106.94	105.68	111.07	108.72	106.59	111.62	110.87
111.85	109.9	112.68	110.04	107.16	113.48	103.52	118.69	111.48	116.6	108.64	111.28	117.97	101.57	111.32	108.71	109.4	110.06	108.26	109.05	115.98	116.75	105.94	110.52	112.01	102.83	115.34	116.17	116.39	110.44	106.09	114.53	113.47	105.64	105.28	111.08	106.97	115.2	107.16	105.01	105.65	110.08	111.77	102.59	115.6	116.18	111.36	114.85	107.18	118.24
106.55	102.14	103.71	105.95	103.73	103.51	99.573	109.96	108.97	102.14	103.46	113.08	110.77	111.26	111.21	103.92	105.68	106.72	109.1	102.21	108.88	103.61	103.67	102.65	113.41	100.6	105.12	101.01	102.31	110.8	104.16	110.99	98.212	100.64	106.92	103.22	103.82	100.58	117.42	104.61	114.53	106.79	106.05	101.3	102.36	97.329	107.31	103.66	104.27	103.36
101.6	108.54	112.89	108.5	96.897	113.51	105.82	103.4	102.1	103.83	119.34	110.51	112.08	106.19	108.75	102.96	105.45	109.43	108.26	100.23	111.91	99.158	107.87	103.28	108.01	108.51	107.45	113.91	112.52	110.42	114.61	107.28	106.31	100.42	105.07	105.99	105.72	116.93	108.67	108.58	108.18	96.846	101.59	111.37	112.34	102.72	92.065	108.99	110.4	100.31
114.44	106.38	109.18	95.036	114.25	109.09	111.52	108.31	101.85	106.12	105.12	102.07	107.21	100.31	99.943	108.47	107.44	97.577	103.29	103.17	105.03	108.56	107.8	104.72	103.11	95.509	108.57	111.01	103.29	108.55	112.46	114.57	102.07	104.93	103.02	96.984	112.74	102.67	106.71	107.8	101.16	101.52	106.55	99.632	99.884	112.82	109.78	106.89	111.04	109.77
104.24	103.13	118.22	110.89	115.84	107.48	109.95	117.1	117.42	106.41	111.41	115.04	121.07	112.58	110.27	116.96	124.98	111.54	107.23	105.92	115.66	103.66	116.64	114.24	110.4	107.94	103.34	113.77	109.97	111.33	105.98	110.34	111.51	108.95	113.26	109.2	113.46	118.15	117.43	114.57	113.11	121.92	110.49	119.27	102.45	112.51	117.94	115.34	113.36	115.34
99.794	102.93	108.49	104.45	100.57	105.71	114.67	104.9	106.15	104.24	104.22	106.79	102.45	108.33	106.99	108.15	97.04	104.49	109.66	113.41	105.09	103.45	107.46	98.123	111.02	107.31	107.33	108.25	99.885	104.83	106.29	113.11	105.72	110.99	107.32	110.49	108.94	111.69	108.3	106.85	105.31	115.6	103.18	108.6	104.55	109.74	112.62	111.65	103.22	98.888
107.54	103.83	107.74	109.15	106.53	100.76	106.69	101.92	105.24	102.87	110.89	102.96	123.46	113.91	105.04	100.67	106.83	108.5	109.45	105.34	102.03	105.51	101.27	101.35	106.9	111.26	112.92	102.98	104.35	105.16	101.88	118.34	103.8	105.46	102.25	100.96	105.85	111.01	112.22	99.233	106.46	108.04	111.29	106.17	104.87	116.49	106.29	107.63	100.2	98.66
107.29	105.41	108.92	105.02	106.42	99.103	102.62	114.36	95.454	109.74	106.25	107.74	105.59	107.91	114.39	107.54	98.722	103.6	109.77	104.23	106.5	98.211	106.87	96.314	108.38	115.95	110.28	110.8	100.68	112.62	99.019	105.24	102.82	104.26	107.56	109.76	116.22	106.04	113.91	113.93	110.7	106.35	105.34	108.28	108.22	103.39	106.86	102.76	102.58	101.04
111.81	113.5	107.41	102.71	96.93	100.84	103.73	103.1	102.67	103.54	99.295	105.01	108.72	108.63	106.37	100.55	100.12	104.49	102.92	107.11	100.73	100.18	103	109.9	111.31	100.98	104.76	101.41	108.63	114.31	104.05	112.37	103.29	106.52	110.84	116.04	103.35	109.5	110.58	106.15	98.924	101.25	95.765	105.76	106.28	98.789	105.15	106.27	123.32	107.33
105.18	100.98	103.68	96.587	113.11	110.61	110.12	103.77	109.37	105.22	112.86	112.67	108.15	102.83	101.8	100.85	96.31	103.68	102.5	102.54	108.09	110.18	106.62	104.67	108.81	107.36	107.75	108.36	112.23	109.76	106.8	105.69	102.2	113.87	106.21	108.77	107.96	110.03	106.25	112.02	106.72	105.32	100.85	107.56	108.56	106.39	107	105.47	110.22	105.32
103.15	108.37	113.43	108.47	112.7	110.2	107.87	116.68	117.48	112.36	116.71	109.64	109.31	114.88	103.8	114.28	111.59	110.87	113.35	110.24	114.66	107.07	107.33	119.76	120.1	117.42	113.58	101.43	106.61	107.14	112.22	114.11	106.7	112.49	106.8	110.92	113	112.66	114.89	103.64	115.71	113.09	112.21	113.51	109.06	111.22	122.62	121.33	115.56	117.74
101.91	101.53	104.74	109.29	108.05	103.37	112.74	102.55	110.85	108.79	101.17	101.92	108.75	114.81	118.07	106.09	105.58	105.09	111.19	108.74	101.57	112.18	101.6	99.029	102.89	107.43	108.35	110.95	107.7	107.79	104.28	101.95	104.78	106.04	112.47	104.5	101.75	105.37	108.37	105.21	109.41	118.07	106.94	107.13	103.77	101.59	102.42	108.01	104.51	104.35
111.12	105.89	97.102	113.13	109.39	108.38	97.937	101.48	113.83	109.27	112.96	112.5	114.79	99.438	105.94	109.16	91.988	95.893	99.31	100.74	109.55	105.79	108.15	106.21	103.77	106.86	110.26	110.81	105.04	104.41	111.02	100.78	103.25	103.5	103.7	105.31	114.96	109.74	100.57	107.54	103.57	104.85	117.25	96.239	98.132	111.27	104.42	112.77	105.69	114.78
98.849	108.21	103.21	104.58	102.05	99.533	102.2	99.063	107.63	104.84	100.88	102.15	118.37	113.07	101.39	113.45	108.02	99.486	100.12	100.58	111.71	105.89	103.28	109.61	103.21	98.318	100.73	95.097	99.565	106.54	114.72	97.161	110.75	109.33	109.14	106.98	103.87	102.92	98.673	107.95	104.59	112.05	112.46	104.96	104.82	106.43	112.42	102.32	100.64	106.06
116.59	119.33	114.99	121.2	121.26	121.26	110.09	116.32	117.8	109.65	108.18	127.08	114.79	121.6	116.52	116.47	116.21	118.24	122.34	118.3	112.88	120.48	105.85	113.59	120.4	116.17	120.97	109.79	118.89	114.46	121.02	110.32	111.14	113.62	122.15	114.57	111.06	118.23	116.5	119.61	119.78	119.58	117.17	113.34	114.33	112.25	106.94	115.45	117.43	114.94
104.91	90.876	97.481	110.09	115.84	109.91	102.96	106.19	114.4	105.44	107.36	103.81	110.91	102.58	104.32	95.997	103.47	105.15	104.25	105.4	110.76	102.19	104.07	109.46	106.79	98.849	103.85	108.48	106.98	105.06	103.38	106.44	104.87	109.97	111.09	106.86	100.26	101.66	111.98	112.65	100.73	112.09	112.93	106.27	106.96	102.06	104.56	104.89	101.37	103.25
110.85	110.25	106.03	106.84	105.19	99.586	106.86	105.11	94.265	105	97.641	103.61	100.88	100.03	101.36	109.07	99.656	103.89	98.066	101.55	101.37	110.03	93.183	104.5	104.21	110.46	102.54	85.792	106.74	104.85	93.068	104.89	96.279	106.8	102.44	104.22	107.42	108.42	100.21	105	100.84	101.93	99.526	99.331	107.54	107.58	100.95	95.823	99.025	97.518
104.78	101.2	104.91	104.33	106.69	107.34	111.26	104.54	100.6	106.61	109.55	101.47	96.542	110.5	115.21	100.61	107.78	104.49	101.76	106.09	104.44	97.932	101.93	102.45	104.18	92.893	110.4	101.53	110.46	102.39	96.368	109.26	100.96	100.77	103.77	106.63	110.68	101.42	99.31	96.357	106.98	103.26	104.05	108.26	106.34	102.78	100.43	96.123	119.41	102.78
109.63	112.27	105.52	103.5	100.28	114.98	110.6	107.22	110.56	106.06	106.46	96.917	101.34	109.94	98.95	99.41	106.06	97.525	109.13	100.11	101.42	107.01	103.91	102.57	114.29	98.968	106.18	101.02	106.84	108.41	107.63	107.11	105.92	101.94	104.12	102.09	106.47	93.969	109.89	95.958	98.748	104.96	95.543	102.79	96.834	99.687	105.59	101.11	106.61	111.51
102.08	106.44	99.875	107.23	98.948	108.83	114.21	105.42	104.95	104.67	92.012	99.676	103.74	105.56	100.84	100.58	98.503	107.07	103.33	104.89	107.08	113.6	113.09	101.38	106.84	101.2	110.17	110.39	103.04	107.51	103.37	104.58	106.45	106.63	107.39	112.5	100	108.87	116.37	106.34	105.62	107.72	101.95	103.58	101.79	104.21	97.296	103.47	114.9	105.99
106.59	109.7	103.08	100.64	105.04	101.64	112.78	112.94	108.77	95.334	106.22	105.47	116.54	104.94	106.67	100.23	104.53	98.473	107.25	102.69	105.82	106.74	99.33	107.97	111.6	102.06	108.36	105.6	102.46	104.31	104.46	100.47	108.41	94.59	104.46	117.96	108.64	100.98	114.39	108.03	100.98	107.94	105.76	103.48	109.3	110.07	98.959	101.33	108.59	96.775
99.998	97.025	95.087	94.495	95.41	105.71	107.01	94.526	100.87	100.61	102.36	97.695	109.97	108.1	92.702	99.973	107.89	100.63	106.08	99.15	105.37	102.88	102.16	98.107	89.792	106.67	98.699	94.838	98.27	94.081	99.316	106.68	98.357	93.401	88.194	101	99.801	102.17	102.54	87.404	106.25	96.639	104.16	96.889	103.62	98.139	99.437	106.73	94.499	90.387
108.4	110.71	110.31	115.63	107.43	112.62	113.5	117.96	115.11	114.98	110.08	110.38	113.85	113.18	118.54	112.36	116.92	108.4	115.37	107.45	114.37	118.53	110.47	115.93	108.9	108.25	112.2	116.44	106.12	117.72	113.36	116.78	111.14	109.13	106.65	107.53	110.32	112.93	119.47	113.6	108.31	112.12	111.22	117.84	120.44	110.04	112.87	111.97	100.33	106.47
104.19	98.339	107.47	110.82	97.691	104.98	110.38	103.66	100.56	117.34	101.61	111.21	102.83	98.096	104.46	115.37	105.49	108.19	107.07	111.12	107.68	104.72	112.53	96.962	108.24	112.1	107.04	106.66	100.57	101.54	107.94	110.91	111.6	116.95	101.25	109.48	112.85	102.71	101.37	103.55	100.94	106.62	115.06	105	99.688	107.5	101.23	101.13	104.63	104.31
109.59	106.56	109.38	107.74	107.49	112.84	107.68	108.91	105	111.08	106.88	114.18	117.27	116.77	112.52	108.84	110.37	117.73	107.43	116.13	113.62	111.66	114.77	116.43	117.44	110.49	108.32	112.89	108.26	116.01	104.04	106.46	105.73	113.79	106.99	101.52	108.49	114.25	101.54	112.93	110.99	107.36	108.27	111.56	107.2	108.36	112.68	119.53	110.19	115.72
100.62	103.15	110.04	100.48	101.36	103.62	113	99.819	108.09	104.25	106.61	114.01	102.1	104.63	103.7	114.33	105.33	104.52	111.01	113.32	108.23	105.23	107.53	106.74	103.69	108.92	108.51	103.66	117.02	104.9	103.61	98.969	116.29	108.2	110.98	107.06	102.97	104.3	106.46	107.42	101.97	110.37	101.68	102.97	103.29	110.29	103.29	103.65	100.73	105.63
108.31	99.588	112.06	107.25	105.66	115.15	109.07	106.52	109.97	107.8	103.6	106.14	108.3	105.54	107.76	105.43	103.76	105.05	105.18	105.52	108.08	101.7	105.36	98.901	102.72	108.02	101.02	98.096	103.03	108.7	107.66	107.61	99.756	104.38	110.73	100.93	106.23	107.37	105.25	105.19	105.13	98.553	115.4	108.69	107.28	101.93	108.36	104.27	107.63	111.94
110.53	100.82	104.94	105.63	107.18	113.74	105.3	111.47	109.58	104.83	106.93	103.18	107.19	101.38	102.08	101.71	95.875	103.58	109.6	104.79	105.83	111.29	111.42	105.1	102.46	102.09	100.28	99.689	100.9	107.89	107.36	112.22	109.02	107.97	105.25	110.35	100.28	102.65	95.219	106.23	105.93	106.23	106.44	107.89	107.64	101.88	107.98	108.94	104.86	102.88
107.69	117.4	109.51	106.17	103.88	103.31	106.06	99.745	104.35	105.87	106.31	103.69	100.7	106.06	107.32	104.96	97.492	111.92	108.21	102.36	99.406	102.33	108.43	107.78	103.64	116.38	101.59	109.98	111.94	120.32	103.2	104.22	106.61	98.983	110.43	102.28	110.56	105.95	105.11	99.914	115.7	105.92	109.46	108.88	104.28	102.68	105.99	100.45	108.42	109.1
104.25	104.23	103.37	111.33	100.37	107.9	97.808	103.01	111.05	109.66	106.48	106.2	108.75	112.03	106.37	101.34	115.75	110	112.28	104.17	109.37	108.45	101.19	98.644	107.32	106.41	105.2	107.99	98.574	105.34	102.84	96.36	114.43	110.58	102.54	104.63	108.96	111.01	109.71	100.76	101.54	108.17	111.54	102.04	103.44	103.19	106.4	105.87	102.23	113.01
102.66	99.823	97.618	111.66	99.948	104.6	105.07	101.04	109.6	103.45	101.77	112.91	110.23	107.65	102.33	107.09	102.87	111.66	101.26	101.43	105.17	100.64	95.647	103.16	105.29	103.2	102.78	103.24	103.14	100.64	102.73	100.97	112.79	103.41	106	97.387	102.82	101.31	102.6	99.879	100.83	105.17	101.83	104.03	108.04	105.32	103.69	98.499	113.68	99.149
105.48	109.74	103.85	115.64	109.54	107.15	107.05	105.78	108.56	103.72	112.36	114.06	117.13	104.95	103.6	103.6	120.04	108.01	107.39	107.62	105.05	109.85	113.05	115.33	112.57	116.55	108.35	105.91	111	110.13	107.5	118.46	108.23	114.81	119.61	108.85	113.89	109.03	117.05	102.17	105.07	111.21	103.1	103.84	110.32	107.85	114.47	113.59	109.59	110.47
108.7	106.73	116.35	109.23	117.8	108.9	104.81	100.02	107.66	112.67	107.1	102.69	110.02	104.5	112.56	114.51	96.989	110.39	109.12	109.1	97.318	107.89	104.65	102.61	105.02	114.52	107.52	106.02	101.72	102.01	101.58	103.87	108.68	107.64	104.97	109.11	106.45	113.06	106.28	109.7	104.6	111.32	105.63	113.09	105.79	107.18	113.2	104.52	106.49	105.58
121.2	112.76	112.59	107.98	111.14	115.73	110.04	112.92	106.03	112.67	107.17	118.46	110.27	109.99	109.31	113.57	111.96	112.81	113.21	112.96	121.03	113.2	112.4	117.85	116.61	117.56	116.02	112.32	112.72	112.85	100.78	103.38	118.1	121.23	107.57	114.33	110.18	106.4	107.11	112.94	121.92	109.92	118.39	112.02	110.16	115.82	111.72	105.09	109.79	121.06
102.2	107.9	113.62	97.016	112	103.36	101.48	105.42	101.46	114.65	102.93	102.15	103.19	109.23	106.13	102.39	105.23	107.35	112.4	106.44	96.804	100.28	104.64	104.25	103.59	109.48	95.989	97.811	103.86	108.62	101.54	108.03	99.623	101.47	103.77	98.749	100.3	105.72	100.12	109.47	109.69	103.96	108.37	102.12	107.54	112.27	103.59	105.99	103.16	107.53
112.39	119.7	124.44	112.22	114.81	109.39	117.32	120.54	126.9	119.95	116.46	119.22	117.53	123.39	121.55	118.59	114.09	125.43	117.46	124.15	119.44	117.93	118.89	121.45	109.74	116.18	122.19	113.98	117.66	118.15	121.27	118.7	117.96	116.7	115.92	118.24	115.68	119.31	119.59	112.89	112.34	114.95	116.46	119.11	118.29	121.9	113.65	113.88	118.07	116.1
108.9	106.23	109.14	104.19	109.87	112.53	101.15	107.53	110.23	113.56	107.99	107.01	117.56	114.08	101.57	109.65	106.53	109.91	110.42	115.28	113.82	113.54	108.26	122.14	108.68	109.38	110.33	115.88	116.11	115.02	108.48	108.43	109.39	118.71	110.81	106.34	117.41	118.8	109.97	109.51	109.01	121.66	111.28	110.12	108.73	109.45	112.73	110.8	114.65	117.2
106.22	111.54	106.86	101.05	109.12	118.18	106.17	107.81	113.31	102.82	110.66	115.66	99.629	108.45	108.51	113.83	112.91	100.56	105.03	115.3	117.58	103.32	110.61	100.61	104.54	108.51	101.23	105.7	105.91	104.05	102.07	109	108.81	103.57	105.85	106.97	103.15	109.08	108.59	106.13	103.39	98.758	106.16	106.49	112.24	109.2	109.05	107.4	113.56	105.78
104.54	105.48	108.72	103.05	111.66	106.43	96.412	115.31	106.51	108.88	111.51	100.41	112.59	105.25	115.33	111.85	98.999	112.43	112.79	108.07	105.93	102.78	111.89	108.23	105.63	103.06	112.56	107.56	108.61	106.52	116.1	116.13	106.99	102.18	115.62	108.97	107.09	111.76	110.06	111.98	108.59	111.92	113.83	107.84	107.81	118.2	105.22	110.15	104.1	103.2
102.25	100.42	96.475	98.456	112.12	103.29	93.218	102.35	111.11	98.574	106.44	99.051	94.834	99.249	97.735	101.56	99.926	97.506	100.69	109.15	98.579	95.935	108.02	99.353	97.293	114.13	95.426	105.36	105.82	99.475	104.38	103.97	92.352	102.92	107.98	95.74	95.75	92.646	95.601	98.301	104.63	111.13	98.909	98.816	102.42	92.579	105.26	102.73	98.7	106.6
101.57	112.62	109.11	113.33	101.39	104.54	116.33	98.237	110.52	106.15	97.04	106.41	103.84	108.53	110.47	109.33	103.13	107.09	110	102.7	96.197	98.445	112.01	101.75	109.99	112.02	98.328	102.68	111.14	114.82	113	95.541	98.776	107.09	108.04	114.6	99.607	97.904	106.56	97.607	104.52	107.38	112.86	94.487	114.16	102.24	106	96.343	103.99	104.78
105.72	110.07	107.65	105.95	108	102.53	103.37	103.07	107.24	114.62	102.97	104.23	97.978	100.25	97.036	106.89	104.13	108.1	102.69	101.06	104.66	96.649	108.15	114.51	96.789	109.18	105.67	110.22	106.9	111.25	109.12	109.85	108.56	92.077	97.736	107	108.88	110.62	103.77	104.87	106.51	108.19	103.28	111.68	110.4	100.29	95.476	107.88	108.08	100.82
105.95	102.26	102.64	107.43	99.583	104.59	104.49	108.24	98.569	101.06	106.94	99.713	106.51	102.87	100.73	107.49	109.44	102.65	109.99	102.7	101.46	106.2	111.27	108.47	107.77	113.47	97.884	100.23	108.42	104.87	110.35	106.43	103.99	99.774	101.83	106.44	105.21	111.41	102.39	101.92	106.37	100.2	105.24	115.84	104.2	102.52	107.61	102.78	107.67	106.21
101.03	104.36	105.16	94.728	97.342	102.61	103.45	108.89	94.169	94.62	104.23	91.785	102.71	96.33	101	98.122	88.394	99.747	102.31	104.69	107.52	94.677	94.84	95.013	105.54	103.93	110.04	102.33	97.096	90.705	99.841	103.76	95.122	99.114	99.661	100.27	102.85	105.75	95.578	93.409	89.048	87.971	106.92	100.36	99.449	94.787	103.12	103.93	101.38	101.3
106.2	110.1	105.32	110.67	114.41	103.82	106.65	107.71	110.61	109.1	105.39	105.68	99.134	121.71	106.75	118.13	109.5	111.94	105.23	105.31	102.07	107.41	104.29	111.74	112.54	120.87	110.42	108.08	114.6	113.64	109.41	108.09	117.68	110.72	116.32	108.06	109.24	107.35	117.5	113.36	114.57	109.18	117.79	110.38	106.54	110.26	116.38	106.63	103.25	109.57
100.61	98.972	101.99	106.21	110.01	115.24	99.725	96.445	94.603	98.711	109.23	101.24	106.77	106.11	99.588	105.42	105.37	99.973	99.796	103.24	107.73	109.71	108.54	101.84	96.498	101.68	108.29	104.23	107.96	104.13	107.87	99.833	105.46	91.979	102.74	106.36	100.43	106.23	96.783	99.776	100.98	109.05	105.52	95.044	109.92	105.49	100.24	96.915	100.15	111.06
[truncated: 150 more columns]
