# Supplementary material for: Genetic dissection of main and epistatic effects of QTL based on augmented triple test cross design
Source: PLoS One. 2017 Dec 14;12(12):e0189054. doi: 10.1371/journal.pone.0189054 (PMC5730204; doi:10.1371/journal.pone.0189054)
Supplement: S8 Supporting Information — (ZIP) [file pone.0189054.s008.zip › z4_450_0.5_10.csv]

109.15	106.54	105.13	106.05	106.09	105.25	105.72	107.09	106.12	108.26	107.91	107.64	105.39	105.18	106.4	105.96	108.95	105.69	105.6	107.92	106.33	105.67	106.22	105.48	104.87	107.88	104.79	102.76	108	104.68	102.57	106.61	106.03	107.64	107.3	106.98	105.5	105.59	103.75	108.82	104.49	109.19	105.78	104.27	104.4	103.42	109.22	105.83	105.86	105.63
108.39	106.03	102.15	105.42	107.82	102.41	102.33	104.92	105	104.06	105.11	102.69	104.37	105.16	108.57	101.35	108.12	106.34	104.84	107.87	105.11	102.36	103.93	104.08	103.91	104.81	105.3	105.27	105.58	103.97	107.48	103.93	105.91	102.94	104.58	106.4	105.1	107.87	105.63	105.93	104.29	103.56	105.8	103.87	102.62	104.28	102.34	104.96	103.28	105.75
97.524	100.82	100.56	98.341	100.58	100.57	99.437	101.94	99.529	99.315	98.719	103.05	98.408	101.9	97.703	102.57	97.853	101.62	101.05	101.01	104.64	96.136	103.1	98.792	100.37	98.229	102.77	101.44	99.305	97.645	101.92	99.679	100.28	101.75	101.06	98.711	100.74	98.343	99.518	101.1	103.26	100.08	100.95	102.75	101.39	101.74	99.639	98.526	96.959	101.89
111.11	114.07	111.97	110.81	114.29	111.92	113.08	108.21	114.05	113.77	107.06	110	112.97	112.4	111.77	112.77	109.75	109.86	109.47	113.06	112.01	109.46	110.58	109.16	109.88	109.62	115.16	110.99	112.63	111.6	109.59	110.54	114.52	114.01	109.47	114.05	112.67	107.83	113.04	110.18	109.64	110.88	112.76	113.18	110.88	112.74	108.22	113.65	107.67	113.76
105.24	105.44	104.43	105.07	106.21	105.57	103.96	102.1	102.74	104.26	103.2	104.97	104.1	105.6	102.12	104.33	103.11	107.54	107.12	108.68	103.08	105.61	104.97	102.32	106.93	104.57	107.27	103.5	104.31	103.24	102.2	105.88	102.49	103.53	108.31	104.64	104.88	103.51	106.41	108.14	101.33	104.51	106.01	109.02	103.77	103.39	104.24	106.44	103.98	104
109.12	110.07	110.66	114.84	111.72	111.57	114.74	111.18	111.26	112.09	112.62	111.76	111.81	111.73	112.43	110.25	110.48	111	110.28	112.34	113.91	112.22	111.7	109.06	111.94	112.85	113.22	111.01	113.49	114.23	112.62	111.02	112.78	112.23	109.94	112.05	111.67	109.75	112.79	110.12	110.93	109.79	109.64	112	112.64	111.87	113.8	112.4	108.94	110.98
101.92	107.19	108.99	105.34	105.49	105.34	106.01	106.87	107.72	104.95	106.12	105.59	101.43	105.59	107.41	104.68	106.13	108.93	105.67	108.16	108.78	103.91	106.83	106.39	104.58	107.29	104.05	106.35	108	107.64	104.89	106.84	107.47	108.86	107.25	102.82	105.54	107.87	108.91	104.55	101.68	109.74	104.53	105.85	106.97	107.8	107.35	110.13	109.26	104.15
113.14	114	113.68	110.94	112.31	114.51	112.55	112.89	112.09	116.95	110.11	113.17	112.42	111.65	113.81	115.15	110.49	108.57	112.4	111.55	111.66	111.58	111.1	112.29	113.18	114.59	110.19	114.5	113.78	108.97	108.17	111.81	111.28	110.82	110.27	108.4	113.51	110.52	111.7	110.7	109.22	109.09	110.1	111.79	113.7	111.93	110.44	112.72	114.19	111.74
112.65	109.03	108.46	111.9	110.53	111.22	107.87	110.95	109.18	107.9	112.83	109.44	113.03	113.93	110.41	111.07	113.81	107.66	111.59	113.06	109.37	112.19	109.73	111.1	111.24	109.45	110.69	113.1	108.98	109.43	111.2	112.45	108.44	110.54	110.15	110.14	111.33	112.71	112	113.3	110.22	111.67	113.38	107.09	112.95	110.08	111.69	109.33	112.95	111.69
113.23	111.6	111.82	110.85	109.69	116.51	114.37	112.62	112.08	115.25	111.93	110.63	111.04	110.09	110.41	107.66	110.97	112.93	115	111.88	108.45	110.69	110.59	109.28	114.32	112.79	112.31	111.62	114.43	112.72	111.43	112.86	112.21	111.66	109.67	109.39	111.12	112.75	111.95	109.82	110.28	109.3	113.78	111.62	110.99	114.04	113.24	112.68	110.18	111.92
101.32	103.71	103.29	101.23	103.95	102.2	103.42	101.04	105.03	107.37	101.53	105.76	104.24	104.94	104.51	103.08	106.14	101.39	104.71	103.75	104.9	106.38	105.81	105.59	106.29	104.51	104.51	105.41	104.05	105.87	103.67	100.26	100.44	102.26	103.96	105.31	104.27	103.81	103.99	100.8	108.65	107	105.67	103.88	104.87	105.42	102.94	106.05	102.05	106.68
110.81	111.37	113.48	109.68	113.49	109.07	111.36	113.64	114.88	113.75	112.63	109.38	112.12	111.57	113.22	111.87	113.14	111.21	108.84	114.64	109.55	114.18	111.99	111.61	115.91	113.45	111.26	111.25	109.9	109.95	113.8	111.23	111.35	111.63	110.59	115.94	110.13	110.91	111.31	109.86	110.97	114.86	112.29	113.69	113.71	113.53	115.49	112.75	115.59	111.49
107.83	103.67	106.55	105.47	107.4	105.65	107.29	105.19	106.41	108.96	106.65	105.97	105.62	103.24	107.8	107.28	107.43	106.62	103.42	105.65	106.36	107.45	106.3	104.9	105.3	103.58	108.36	106.27	105.59	109.12	104.92	105.9	103.45	105.1	109.18	108.05	102.49	107.41	106.92	102.26	105.35	104.01	107.66	108.52	108.15	104.08	109.15	104.23	106.12	105.47
105.32	102.31	107.92	104.16	104.14	103.84	104.62	103.74	106.14	106.36	105.85	102.12	103.54	105.52	106.69	104.59	103.37	102.07	104.8	105.15	102.11	102.2	102.4	102.71	105.06	106.94	103.18	105.13	104.6	101.46	104.62	104.62	104.59	103.82	101.81	105.13	105.48	103.38	104.86	103.97	104.45	107.57	101.46	104.27	103.2	108.62	105.44	105.42	106.27	104.95
103.07	107.96	105.94	103.43	104.17	105.23	101.79	106.07	101.86	107.27	101.82	105	104.97	105.06	104.14	103.71	105.09	107.68	104.55	101.77	102.63	106.27	104.33	103.23	101.67	106.29	106.13	104.46	103.29	106.28	105.18	106.67	104.17	105.17	104.94	107.31	100.71	108.46	106.52	105.52	103.52	105.83	100.79	105.47	104.67	100.69	103.77	101.65	101.07	103.76
104.84	103.61	109.14	104.24	103.75	107.73	103.06	105.33	108.95	110.1	105.77	104.79	105.47	109.8	106.35	105.67	104.45	103.23	105.23	105.65	105.15	103.83	104.65	104.94	104.75	105.19	104.97	104.77	107.12	104.03	105.64	105.2	106.69	104.08	104.67	105.74	105.85	105.42	105.03	107.25	106.92	107.04	105.53	106.3	106.93	105.19	106.37	102.83	107.09	108.66
96.207	101.37	101.39	99.862	97.013	101.91	100.7	99.476	101.57	99.991	100.78	99.338	99.167	102.25	96.323	95.853	99.167	98.834	96.416	98.419	98.245	100.28	101.65	102.2	102.17	101.13	95.595	100.93	102.5	98.139	100.16	101.16	98.376	98.637	98.429	98.928	96.495	99.866	99.464	99.764	96.023	97.026	97.314	97.724	100.65	101.54	98.548	103.29	99.441	98.772
101.76	103.32	106.97	107	107.22	106.32	104.37	109.41	104.14	103.79	107.33	105.8	103.22	106.49	107.21	105.23	103.99	107.55	102.2	105.6	109.17	107.16	106.41	104.4	107.78	104.5	105.68	107.64	106.01	108.88	108.53	105.85	107.29	108.13	111.1	107.04	107.51	106.37	107.78	105.95	104.71	106.29	101.11	105.88	103.84	106.72	104.29	107.05	108.05	108.47
117.61	117.18	117.19	117.32	118.45	119.57	116.15	117.32	118.49	113.05	118.31	115.87	121.98	116.36	113.98	116.31	117.81	119.21	115.47	119.71	118.38	119.85	116.96	117.9	118.5	117.73	117.48	114.9	115.94	117.28	119.01	116.7	117.58	116.19	119.1	119.8	119.73	118.92	115.94	115.93	115.24	118.75	118.27	117.36	114.54	115.02	117.5	113.73	121.73	119.18
111.76	112.72	113.84	111.65	111.81	110.8	110.53	111.77	113.64	113.08	110.41	112.4	111.89	113.19	108.66	112.06	115.23	112.21	112.72	112.91	111.6	109.69	112.55	109.26	110	111.54	112.41	113.08	110.38	113.45	111.97	112.27	112.59	112.55	114.2	113.51	111.31	108.18	114.16	112.81	110.23	112.03	109.82	109.62	110.41	113.01	114.07	112.68	108.47	111.92
113.55	109.8	114.3	111.7	110.45	110.31	113.17	111.81	110.92	112.08	112.05	113.13	111.54	111.08	110.35	112.93	109.51	112.9	110.9	115.34	110.97	112.99	115.36	111.44	108.16	110.42	109.11	111.32	111.64	112.67	110.31	111.85	111.92	112.29	112.77	114.15	111.35	113.75	109.89	112.18	114.87	107.39	108.37	109.72	107.33	113.38	114.79	112.92	108.45	108.95
107.65	103.93	106.43	104.23	104.37	106.18	105.41	106.95	106.06	102.33	100.73	105.21	107.37	106.52	107	105.94	101.25	106.84	104.38	105.88	104.99	102.64	100.99	104.41	107.39	103.49	105.14	106.44	103.68	106.47	106.3	105.88	105.95	109.28	104.34	104.99	104.93	105.39	104.66	102.76	103.03	104.65	105.43	104.88	105.93	103.88	102.51	106.09	102.16	103.12
111.43	112.48	110.59	106.56	109.08	107.33	106.81	110.23	110.47	107.35	112.16	110.65	110.45	106.49	107.82	111.09	111.3	110.69	110.17	106.95	112.56	110.35	108.05	111	108.95	110.62	109.43	106.22	113.95	105.92	109.96	110.36	104.33	109.63	109.94	107.21	108.3	109.06	108.94	110.47	106.48	109.24	108.25	110.07	111.82	112.38	111.12	109.38	113.55	107.81
102.53	100.26	103.15	102	102.73	99.234	99.217	101.67	100.9	99.011	98.683	103.45	101.2	98.486	101.34	98.526	101.52	101.55	99.795	101.68	102.93	101.43	101.28	102.97	97.82	101.56	103.77	102.91	99.222	103.95	99.789	100.16	103.37	102.78	101.82	100.18	101.46	98.484	104.97	100.4	103	97.258	102.47	101.79	104.1	98.443	100.61	100.24	98.707	99.15
105.55	105.53	103.72	106.55	106.71	104.9	102.89	105.11	106.42	104.72	107.3	105.88	105.68	109.05	105.77	107.29	104.31	103.76	107.4	104.04	106.76	103.89	107.46	107.24	107.04	107.42	102.43	105.57	107.7	107.13	107.58	104.95	105.51	104.34	103.41	107.19	110.12	104.72	108.76	106.52	103.66	105.38	107.35	105.2	107.66	102.68	104.48	104.68	105.88	105.08
118.44	113.59	116.27	114.9	116.99	118.09	120.12	115.63	119.25	118.06	118.64	118.13	117.77	115.19	117.34	118.26	120.73	116.11	117.43	117.85	116.49	117.34	117.55	116.06	118.33	118.26	114.2	114.82	119.51	121.31	117.03	115.75	120.08	119.27	120.02	115.87	118	118.36	114.3	117.64	118.63	114.2	118.26	116.27	117.43	120.59	115.63	116.48	118.85	116.42
105.34	105.02	104.95	106.27	106.29	103.9	102.91	106.26	103.5	105.71	104.95	104.51	106.26	105.44	106.14	106	103.92	102.97	104.23	105.09	106.72	103.8	105.51	104.36	105.51	105.98	108.82	101.59	103.21	103.09	107.16	102.37	106.02	104.89	102.77	104.47	105.39	103.58	106.97	104	106	106.3	104.93	104.26	107.03	102.58	106.02	101.73	103.31	104.09
111.2	112.42	109.38	109.63	113.02	107.92	110.95	109.28	110.03	111.57	112.61	110.03	111.35	110.83	111.98	110.65	112.92	111.93	112.11	109.11	109.12	110.63	113.04	107.96	110.56	110.93	110.13	113.32	112.72	112.86	110.23	110.46	109.32	110.54	111.31	111.72	112.86	109.75	109.15	111.63	110.4	109.69	113.25	111.28	112.11	108.86	111.44	111.69	109.03	110.17
110.9	114.4	111.29	113.26	110.03	112.73	111.39	109.99	116.6	111.06	112.35	113.84	108.76	110.92	113.95	110.88	113.57	110.16	111.29	110.88	111.48	111.45	110.94	114.43	111.37	112.91	111.78	111.84	112.26	113.18	114.42	111.18	114.79	112.06	109.49	116.01	111.11	110.29	111.45	113.29	109.62	112.21	112.1	111.42	109.53	113.07	111.13	110.48	109.79	110.51
107.69	109.2	105.39	106.84	104.2	101.33	105.24	107.53	104.74	107.03	104.99	102.46	106.76	104.23	105.75	104.85	103.8	108.06	104.53	105.78	105.74	107.17	107.19	108.65	104.66	107.22	105.66	106.97	105.34	104.73	105.87	105.81	106.35	106.69	108.45	105.69	105.46	103.03	107.08	107.11	103.23	105.81	106.96	106.01	103.25	105.11	107.36	104.68	105.88	105.06
106.91	107.86	105.97	102.26	106.2	106.24	103.46	107.02	103.55	106.66	104.92	105.77	103.73	105.52	105.21	108.47	105.3	107.26	108.84	106.45	108.48	102.88	104.16	106.39	103.94	106.79	107.86	107.86	108.93	107.66	104.06	106.39	101.99	104.63	104.66	108.6	105.34	102.84	105.8	107.67	107.8	105.92	106.64	106.14	107.35	103.8	104.26	107.28	106.58	105.6
100.82	100.24	100.97	97.442	102.93	100.41	99.775	102.59	103.39	100.88	101.93	99.758	100.6	97.802	104.12	100.02	102.5	99.533	102.79	98.737	103.14	104.02	103.1	97.227	102.98	98.824	98.694	101.36	98.132	102.32	98.652	101.82	100.2	98.987	99.76	101.75	97.938	99.382	102.51	101.26	99.003	104.62	103.89	101.32	99.576	103.67	101.13	103.93	98.68	100.13
112.71	110.13	111.49	113.04	108.57	113.45	107.84	110.96	112.6	107.47	109.46	111.98	111.68	112.43	112.45	110.45	110.28	112.32	110.92	112.97	114.41	108	109.4	109.29	114.85	107.84	108.44	111.22	108.03	112.51	108.59	110.03	113.16	110.25	111.55	110.65	111.98	109.21	109.48	110.9	111.86	109.28	106.43	111.42	110.38	109.5	111.69	107.67	111	112.16
103.83	107.43	103.75	104.66	107.97	101.33	102.44	107.48	105.59	104.77	101.91	104.1	104.41	105.11	103.23	103.97	105.11	106.11	106.11	102.18	105.94	104.52	102.16	105.07	104.42	103.79	104.96	99.94	103.97	104.93	107.28	102.72	106.23	104.25	104.58	102.27	103.93	107.72	103.4	103.27	104.2	106.01	105.68	104.6	104.53	105.1	104.77	103.55	105.2	105.34
117.05	117.18	117.28	114.32	118.12	117.75	114.81	120.31	118.64	117.59	118.56	118.23	115.12	117.2	118.86	118.57	115.18	115.18	118.95	118.84	117.1	118.04	113.2	115.8	116.15	116.36	120.39	116.34	118.4	118.05	116.85	117.02	116.54	116.16	121.68	117.7	118.14	118.13	116.49	120.71	118.68	117.03	118.49	113.08	119.18	113.19	117.55	118.49	115.02	117.32
97.863	97.551	97.209	98.397	99.084	99.194	98.58	98.282	99.833	100.77	100.64	101.78	99.912	101.37	101.5	98.045	101.84	102.79	98.394	100.26	102.31	98.815	98.571	97.152	103.02	95.892	100.94	99.698	99.631	98.903	100.62	100.13	99.329	101.32	102.33	99.154	101.7	100.99	103.76	97.629	98.082	100.47	101.93	99.78	97.87	104.33	98.577	100.88	101.83	98.502
117.86	117.66	116.7	118.26	117.02	117	119.15	114.21	116.77	117.69	118.98	117.9	116.62	118.1	118.03	117.28	114.95	117.65	114.59	115.26	116.6	117.6	114.37	122.41	115.87	118.53	117.52	115.23	119.96	117.08	118.26	120.48	118.33	119.07	119.43	118.1	117.07	119.68	116.22	117.66	119.15	119.42	116.55	119.52	117.43	117.26	118.32	118.49	118.57	117.29
107.07	106.18	107.59	107.62	108.44	106.92	104.5	104.08	105.04	105.2	110.81	102.71	107.85	103.56	105.36	105.2	107.41	104.23	105.31	105.77	106.7	104.86	111.99	107.97	106.81	102.54	112.14	106.81	104.93	106.81	107.02	107.57	107.77	101.65	101.78	106.47	107.22	103.75	106.13	106.24	108.95	106.55	107.2	104.67	107.82	103.85	105.77	106.14	106.79	107.07
102.36	105.34	107.72	106.78	109.29	108.47	107.03	105.42	107.45	111.5	106.53	105.11	106.75	107.89	109.68	104.96	105.79	106.69	107.99	108.08	109.12	106.95	109	104.14	104.42	107.96	109.29	107.7	108.96	106.11	103.77	107.13	108.02	107.37	105.33	105.54	109.27	105.75	103.36	107.48	107.52	104.59	107.65	107.28	104.14	106.39	105.24	108.2	106.29	107.3
105.24	102.66	106.21	103.46	103.51	104.14	104.16	104.06	103.23	103.98	102.15	107.22	106.2	104.1	107.4	105.86	105.03	107.71	105.68	105.05	106.11	104.85	106.88	108.1	105.99	106.75	102.66	104.15	102.78	108.04	103.97	103.6	104.02	105.78	106.34	103.57	104.51	106.3	107.33	106.37	106.43	108.69	104.57	102.73	106.04	104.54	106.27	106.73	105.6	105.05
106.61	107.68	105.68	106.69	106.96	104.53	103.88	104.62	100.89	109.19	107.29	106.05	105.39	106.87	105.56	110.74	106.9	105.42	106.95	104.09	105.07	106.1	110.66	106.88	103.91	105.92	105.84	106.66	105.57	107.48	104.65	105.32	104.37	104.44	103.02	105.51	107.09	105.65	105.85	105.15	104.76	108.39	104.52	107.14	108.13	105.95	107.18	108.02	107.03	106.2
100.24	101.78	101.51	99.76	101.01	102.15	101.99	101.22	101.74	104.76	99.342	99.678	102.01	100.36	101.69	100.9	97.868	100.19	101.37	103.28	100.99	101.05	102.75	103.37	99.284	102.61	99.307	101.21	103.1	100.14	100.59	102.67	99.643	102.61	103.49	99.475	100.27	99.725	101.49	100.5	98.243	102.89	101.26	99.484	99.007	98.296	99.753	100.74	100.36	102.79
115.3	116.09	118.23	115.74	117.93	115.92	115.26	117.57	118.3	119.98	117.76	117.56	119.55	116.7	116.44	117.6	118.41	115.44	117.67	117.32	117.65	117.68	118.71	120.99	113.66	119.24	118.72	116.41	116.6	121.12	120.45	118.14	118.67	118.26	118.98	117.22	119.39	118.73	120.78	119.82	118.88	114.44	121.46	115.87	114.38	115.34	117.88	121.55	115.63	116.23
105.98	106.5	105.26	105.37	107.37	103.91	103.03	105.25	106.8	102.3	103.86	104.22	104.99	105.71	104.81	106.89	106.77	107.74	107.45	105.07	105.6	105.08	104.48	106.74	104.62	103.79	102.89	106.15	103.2	107.24	107.2	106.47	105.43	105.54	107.35	106.4	105	102.73	107.6	104.31	105.83	103.29	107.04	107.98	108.56	104.71	106.25	104.65	108.49	107.08
113.14	108.33	111.57	109.9	109.91	112.49	109.86	112.38	110.42	112.83	112.54	109.79	107.43	109.38	113.23	106.01	110	109.91	111.08	109.82	108.09	111.62	107.5	109.15	113.15	113.63	107.53	108.88	108.48	107.7	110.98	111.02	111.82	111.07	112.82	109.19	109.01	111.51	111.3	110.21	109.07	110.07	113.3	111.8	111.54	113.29	104.82	110.73	112.4	112.1
108.21	109.39	106.53	102.15	108.41	107.95	106.68	109.28	107.54	107.43	107.31	106	107.97	106.96	109.26	103.46	110.86	109.44	104.33	102.89	107.13	106.27	106.76	105.39	106.45	107.23	106.58	106.54	110.73	105.1	105.35	106.46	107.84	105.62	106.82	108.07	104.95	103.26	104.07	104.57	107.76	103.84	107.35	106.74	105.73	107.3	104.67	108	106.88	108.7
114.29	110.9	111.6	111.87	109.31	111.76	111.86	111.48	109.31	112.16	114.25	113.36	110.95	108.9	113.57	112.45	113.44	110.89	112.06	109.46	109.37	112.01	108.14	113.36	110.96	110.65	112.13	112.21	111.84	112.85	111.67	110.27	108.75	112.2	111.57	113.09	114.71	112.39	113.18	110.86	111.55	112.03	108.8	112.11	113.46	113.57	110.41	112.42	109.36	113.7
100.86	106.29	105.68	103.67	102.02	103.48	102.95	103.22	106.27	103.5	104.07	105.17	101.52	101.7	105.55	106.68	103.48	106.89	104.52	103.12	105.44	102.34	103.94	103.05	103.18	104.73	104.27	103.17	103.96	106.16	105.67	104.62	103.05	104.98	104.68	103.99	104.95	103.07	104.9	104.79	105.25	104.26	105.46	104.14	103.86	101.18	104.94	107.13	108.6	106.9
109.63	110.64	113.34	111.16	111.41	108.96	110.94	113.52	113	110.98	111.59	107.55	112.24	111.21	111.05	110.08	110.8	113.67	112.78	113.15	111.86	112.06	112.24	112.49	115.31	112.06	110	112.01	110.93	114.9	112.16	110.74	113.24	110.58	109.44	112.75	111.51	108.98	108.95	109.96	109.08	112.28	109.13	110.31	109.34	108.42	112.42	115.52	113.19	109.81
107.42	106.27	104.99	104.89	105.25	107.95	107.55	105.9	104.03	103.64	102.7	106.51	103.71	103.72	105.01	104.44	108.2	104.73	106.83	106.4	105.42	102.21	104.83	105.45	104.88	103.86	101.56	105.67	103.28	103.53	107.16	106.19	105.57	104.43	102.67	108.5	103.13	107.24	105.18	102.93	106.61	103.89	104.48	105.26	106.57	107.58	104.37	106.34	106.86	105.93
110.78	113.79	112.78	109.74	113.86	110.33	113.59	114.9	112.13	112.73	112.32	112.21	109.22	113.91	112.08	111.2	110.77	115.99	115.49	111.61	107.51	110.09	112.79	110.72	116.49	113.62	112.74	116.22	112.14	110.61	112.57	110.21	109.92	111.26	111.07	114.4	111.7	112.32	110.69	112.06	112.28	113.97	112.43	112.08	113.11	110.55	115.42	111.49	111.08	112.32
101.04	99.539	100.85	101.19	101.46	100.84	103.45	100.35	100.26	98.996	98.981	97.984	101.79	103.95	101.25	101.41	102.16	102.21	104.05	99.517	100.63	99.439	98.516	97.884	97.648	100.46	100.91	102.1	101.37	103.74	99.494	102.68	102.76	101.23	100.94	101.22	102.93	101.12	100.78	99.412	99.966	102.98	101.05	102.27	100.39	99.709	102.3	102.25	97.929	95.47
109.6	108.6	109.37	107.29	109.35	110.28	107.8	108.82	108.43	108.94	111.39	108.51	107.14	111.86	109.49	110.2	111.78	109.65	109.85	109.84	112.6	108.24	108.2	109.07	111.66	107.32	108.87	107.89	109.94	112.78	111.05	111.54	110.05	110.43	110.34	112.61	108.9	111.24	108.05	111.17	110.13	109.61	110.49	110.64	109.08	111.12	112.81	108.9	109.28	114.27
107.74	106.34	106.14	110.88	109.99	111.35	110.73	109.28	109.35	110.99	112.48	109.1	108.5	109.2	111	111.09	109.3	109.39	109.11	110.52	110.13	111.64	111.58	110.5	109.5	110.16	107.9	113.14	108.59	107.84	112.09	110.41	111.46	110.07	109.33	110	110.96	110.2	110.13	108.77	106.04	108.78	110.28	108.43	110.4	110.49	107.44	109.23	112.11	111.43
103.02	104.97	103.15	105.51	106.11	102.93	104.63	106.14	104.55	105.16	103.39	102.31	103.81	102.52	107.67	103.26	103.63	105.63	105.84	105.52	106.1	104.74	102.92	104.36	106.43	102.04	103.52	104.02	98.537	107.73	105.2	101.63	102.64	108.18	102.02	102.25	104.54	106.3	103.27	104.39	105.17	106.9	100.66	104.3	104.67	103.87	106.65	104.21	108.76	104.94
104.95	106.19	104.39	100.21	104.13	104.85	104.97	100.84	102.83	100.34	104.38	104.51	103.63	107.26	104.99	104.08	101.28	105.93	106.66	106.4	104.22	104.1	102.23	102.14	102.78	105.87	104.17	103.11	102.88	102.91	104.42	104	104.93	102.94	106.74	104.58	106.98	107.75	107.42	100.28	100.44	104.44	103.99	101.26	103.95	102.03	102.56	102.85	108.43	101.98
99.383	100.69	102	102.92	97.369	105.13	99.634	101.42	99.416	99.143	101.22	98.161	98.582	98.141	102.68	97.936	99.376	101.63	99.548	101.64	102.3	99.534	100.26	97.377	96.474	100.5	98.026	101.13	97.672	97.437	99.175	97.135	98.377	101.19	98.492	99.751	98.249	96.524	100.55	96.152	101.46	100.86	101.53	101.82	100.9	101.7	98.236	101.29	99.517	100.86
118.27	115.76	118.14	116.2	117.1	118.16	115.31	117.44	119.42	121.91	117.97	115.35	115.53	118.7	116.37	117.14	119.22	116.84	119.13	114.97	121.75	119.65	118.42	119.02	116.66	117.22	118.45	118.09	113.98	120.19	114.12	117.81	117.5	119.5	118.28	119.16	115.6	116.79	119.64	118.31	116.43	118.56	117.61	119.24	118.14	118.45	116.55	118.39	116.67	116.65
101.01	100.44	97.096	99.637	101.17	99.132	100.59	96.88	98.997	98.615	102.04	102.1	101.27	101.96	99.051	101.81	97.918	102.58	99.681	98.118	99.423	100.29	103.73	96.997	100.52	99.675	96.849	99.124	100.83	99.072	101.66	102.48	99.491	101.05	98.203	101.14	101.48	100.28	100.7	99.406	97.134	96.93	98.415	98.856	99.609	99.807	95.704	100.89	101.34	100.95
104.85	105.89	103.83	103.71	104.09	104.15	102.51	104.75	103.58	102.61	101.69	104.89	105.42	104.39	102.92	103.49	104.11	103.46	99.957	104.92	103.83	102.97	105.02	106.14	105.78	103.95	105.54	102.61	104.85	102.12	104.34	104.36	103.19	103.8	104.69	102.05	103.49	104.91	104.08	103.64	104.52	103.11	105.19	103.62	104.29	102.11	103.57	105.39	105.92	103.65
117.03	117.47	117.75	115.22	118.31	116.44	116.72	114.38	115.42	114.96	114.39	114.32	113.21	117.27	114.91	115.84	119.14	114.72	117.78	115.8	114.68	112.23	113.43	114.79	116.55	116.06	116.34	113.65	118.22	118.99	117.17	115.89	114.48	115.95	114.87	114.9	115.2	121.05	118.49	117.67	116.83	115.49	117.18	116.6	115.15	116.79	114.17	114.62	116.4	114.04
103.07	102.94	105.95	101.9	102.97	107.48	104.89	106.23	106.54	102.63	106.18	104.57	104.21	105.18	101.67	109.03	104.29	103.85	105.8	105.33	106.18	101.98	105.53	101.65	104.44	103.85	102.19	105.39	104	102.86	101.98	104.6	104.95	105.02	103.07	103.18	103.83	103.89	102.65	102.91	106.42	100.11	105.61	107.18	105.42	104.69	98.739	105.73	103.83	105.94
105.26	106.13	106.82	107.33	103.54	107.8	103.6	105.82	109.77	102.73	104.75	104.54	103.55	105.33	104.27	103.58	102.88	102.38	106.34	104.23	110.3	105.56	105.29	102.87	105.06	105.48	110.28	104.13	103.48	107.18	106.44	105.48	103.17	104.98	106.18	106.24	102.72	104.05	103.26	105.4	107.35	102.43	104.53	106.23	105.03	104.98	107.42	110.85	103.88	105.64
117.25	118.27	117.45	115.96	118.12	113.13	115.39	113.42	116.64	117.22	117.44	116.65	117.85	111.93	116.34	118.2	116.14	114.16	114.4	115.79	116.1	118.22	115.87	115.92	116.17	115.72	114.43	117.16	117.72	115.13	116.19	120.54	115.24	117.06	118.8	117.51	119.24	114.41	116.62	117.11	116.59	118.13	115.74	112.49	114.12	117.52	115.83	114.22	114.72	115.33
102.37	104.04	105.39	102.57	104.35	108.23	106.49	104.41	106.47	101.11	101.02	103.09	101.73	105.5	106.25	104.94	106.26	101.95	104.51	105.98	102.39	101.9	102.64	100.49	104.45	106.55	102.12	103.73	103.89	106.79	103.93	108.68	103.34	103.9	101.69	105.15	107.39	107.16	103.83	102.92	103.45	104.98	105.41	105.38	101.9	105.47	104.59	102.37	106.04	106.51
104.15	106.6	104.34	105.83	105.01	102.09	103.94	101.65	104.68	105.68	104.28	104.39	106.77	103.56	104.46	103.81	103.38	105.87	103.18	106.6	103.02	104.17	100.13	103.07	101.67	106.17	107.49	103.56	104.92	102.64	102.55	100.44	104.58	107.56	104.03	104.86	104.09	109.11	105.64	101.59	105.65	106.87	105.65	103.11	101.18	102.96	102.92	101.52	105.13	105.31
106	107.23	105.54	106.37	107.63	107.08	105.44	106.71	107.32	105.91	108.78	106.58	104.61	106.34	108.56	108.55	107.09	107.83	106.53	105.72	106.28	108.61	105.88	106.44	103.32	106.25	107.52	107.41	104.22	105.66	107.78	105.22	104.06	107.8	106.45	105.99	106.71	108	104.95	106.79	106.49	103.95	104.25	106.22	106.73	105.73	107.53	105.25	104.4	106.5
104.79	108.78	105.85	104.7	104.95	105.87	105.72	103.75	106.23	106.29	106.94	106.8	105.97	104.58	108.08	104.54	103.9	104.3	104.24	103.55	106.14	104.72	104.78	107.86	105.53	107.22	105.55	104.28	105.14	105.23	102.35	103.46	106.93	105.34	106.84	103.49	106.85	108.46	102.88	106.54	106.26	103.47	107.36	103.46	105.67	105.89	102.39	104.76	103.4	107.53
108.31	113.29	109	112.12	110.44	108.62	109.4	109.75	112.14	110.81	115.13	109.62	110.9	109.73	109.35	112.66	108.54	109.52	110.64	112.06	110.78	106.85	107.01	107.98	109.95	111.13	109.8	110.06	113.41	109.49	108.44	109.12	110.64	112.17	111.74	110.54	111.89	110.81	112.69	109.57	108.41	114.2	108.03	109.88	106.44	112.69	111.48	108.89	109.28	109.44
98.405	101.04	97.191	101.47	102.16	98.409	98.299	98.887	101.87	100.56	99.601	103.6	100.62	99.784	102.96	98.502	98.178	101.27	101.6	103.35	101.34	100.89	100.54	99.02	97.913	98.843	100.12	101.18	100.26	104.16	95.175	102.05	99.465	99.229	100.52	98.608	100.53	97.317	100.06	101.06	100.43	102.07	98.606	97.212	99.745	98.912	104.82	95.726	100.63	97.802
109.09	107.1	103.54	104.7	108.15	107.06	103.48	103.26	103.49	106.63	105.61	104.73	108.78	106.35	107.53	106.65	103.52	106.75	104.79	109.05	105.2	104.74	106	106.06	108.05	104.59	103.23	103.98	105.16	107.56	102.83	104.63	104.31	104.73	105.31	106.2	103.28	108.23	105.95	107.03	106.6	105.92	110.17	106.02	106.84	103.15	109.26	105.41	107.06	106.46
113.9	112.01	112.84	113.73	114.41	114.84	114.31	113.62	112.25	110.64	115.53	112.8	111.48	116.18	113.27	114.12	111.87	110.54	110.17	113.57	112.84	112.05	113.58	108.33	113.37	112.17	112.91	114.15	112.29	113.61	113.85	115.62	114.83	116.04	114.1	111.4	116.59	113.58	113.93	114.61	113.58	111.61	113.07	112.77	112.11	111.72	110.82	113.25	115.02	113.66
104.36	104.18	103.28	103.4	107.41	106.87	107.22	104.05	108.07	103.01	106.09	105.36	103.9	102.54	103.52	106.06	104.73	106.41	105.22	106.5	105.44	107.29	105.57	106.1	106.66	105.32	107.49	104.96	109.21	107.38	107.81	104.44	103.21	107.2	105.43	105.87	103.77	105.31	104.54	106.37	107.93	103.96	105.21	107.33	103.47	107.32	108.57	108.7	107.62	105.33
104.64	104.14	105.13	104.9	102.56	106.74	104.1	104.46	108.14	104.7	103.58	103.72	105.83	104.34	104.61	106.84	103	107.96	101.64	108.57	105.76	106.35	105.83	105.75	102.65	106.82	104.28	105.43	106.81	107.07	105.5	105.52	106.56	108.67	102.4	107.35	107.96	108.84	107.35	106.36	104.81	107.52	107.46	104.4	104.06	104.81	103.78	104.65	105.61	105.46
106.58	109.02	105.64	108.56	102.95	107.92	106.69	107.02	106.63	107.16	109.2	106.66	109.6	106.9	106.43	109.29	106.32	106.58	109.31	110.6	106.29	104.17	105.12	105.3	106.34	110.15	105.89	103.43	106.56	108.86	107.38	106.99	107.37	105.95	103.97	106.5	107.01	107.64	103.66	106.8	104.26	106.83	107.79	106.66	107.4	108.27	105.04	103.74	104.89	106.03
108.15	104.27	107.13	103	106.47	106.45	104.48	107.98	105.8	105.33	103.4	105.21	107.15	104.12	103.95	109.7	106.16	105.69	103.99	104.05	105.96	103.52	106.14	103.96	105.95	103.64	104.42	102.89	107.82	104.27	106.02	107.7	109.08	108.4	105.09	104.34	106.29	105.05	106.73	105.59	107.19	109.02	106.38	105.47	107.7	108.16	106.69	105.26	106.03	101.43
107.56	103.88	103.2	104.46	104.41	106.76	102.16	105.84	108.07	108.06	108.74	104.15	106.59	104.41	108.59	106.04	105.88	102.77	105.07	106.5	108.86	104.29	106.59	108.17	102.54	103.82	105.36	107.53	105.07	106.25	102.36	102.84	106.03	108.55	105.5	109.52	104.32	109.9	103.78	106.29	109.62	104.53	105.05	105.37	104.87	104.68	105.54	105.85	106.21	105.02
115.29	116.65	115.79	114.96	116.95	116.02	119.66	115.48	114.72	117.38	117	118.32	117.07	116.58	117.65	117.71	115.11	114.96	118.86	113.53	114.21	117.68	115.25	114.68	117.17	114.02	116.01	117.17	116.56	114.86	116.7	116.33	118.69	115.46	117.52	113.57	119.19	116.24	119.7	116.43	113.35	114.78	115.99	114.36	115.04	118.22	117.4	117.69	115.84	113.7
112.71	112.91	112.38	111.72	111.02	109.82	112.41	111.56	110.31	108.98	114.9	110.82	112.57	109.42	111.58	112.61	111.91	114.3	111.54	108.74	112.43	114.24	110.22	113.13	112.53	111.5	112.86	109.99	112.68	110.46	114.51	113.16	114.72	113.12	113.38	110.22	112.68	111.29	114.75	113.65	115.19	109.41	112.08	113.15	113.34	113.41	110.52	110.23	107.63	113.27
118.23	117.56	116.7	117.69	116.26	116.88	118.65	116.45	117.47	118.06	117.31	115.85	118.97	119.11	119.69	117.56	116.2	117.98	117.74	117.28	116.8	117.94	118.31	117.84	117.81	120.34	115.13	116.87	119.8	116.77	116	116.21	116.18	120.5	120.36	113.94	120.51	118.14	118.99	117.8	116.48	119.32	122.45	119.24	121.32	117.67	115.82	115.87	116.01	115.51
105.32	109.42	100.96	104.68	106.94	108.31	106.55	107.75	106.69	106.95	104.36	109.31	106.5	108.45	108.04	105.26	108.58	102.15	105.37	104.78	107.71	108.07	104.09	105.12	106.34	106.53	103.86	106.83	106.45	105.92	104.41	106.3	106.78	107	109.15	106.17	105.82	103.36	106.84	104.2	103.4	110.9	105.07	104.68	102.79	104.13	105.23	103.84	105.24	106.36
110.73	108.3	111.09	111.09	111.35	111.58	109.87	108.62	108.71	111.76	110.55	109.06	109.02	112.02	106.78	112.81	108.84	110.58	110.91	110.87	107.83	110.27	110.13	109.14	109.68	108.2	109.11	111.4	110.47	110	108.61	112.82	109.59	110.27	110.39	106.94	109.4	109.47	109.48	111.03	110.72	109.79	111.46	113.24	107.44	113.33	112.04	109.04	111.15	112.11
101.52	99.459	103.05	98.457	100.79	99.879	98.76	95.54	98.24	102.19	99.44	101.39	99.692	99.936	100.03	101.62	97.648	97.081	99.632	96.254	99.405	99.819	99.051	99.711	98.278	98.498	96.835	99.468	99.694	101.99	99.269	99.528	98.864	100.08	100.46	97.948	100.7	103.25	103.59	99.352	98.773	99.309	98.372	98.773	101.26	99.964	98.602	101.45	100.14	98.37
106.91	104.4	105.48	104.3	107.08	104.51	106.61	108.03	107.7	105.23	105.3	108.11	103.93	105.96	106.27	107.17	104.23	108.72	103.07	102.74	104.69	105.32	105.87	106.82	103.81	107.99	103.86	106.04	105.25	104.19	107.12	107.07	107.7	105.72	104.18	104.21	106.23	106.17	104.92	104.5	104.49	103.91	106.05	106.84	105.78	108.29	103.68	103.52	109.41	103.11
112.26	109.21	109.62	113.16	112.67	113.05	114.26	110.74	109.13	109.29	108.27	108.16	110.32	110.34	110.58	109.67	110.57	112.6	108.45	114.59	110.68	108.15	108.03	107.1	108.13	108.61	111.88	110.55	108.26	110.88	111.83	111.68	109.59	110.97	108.81	111.93	110.22	112.34	108.24	108.65	111.23	108.4	110.54	111.25	108.71	109.58	111.28	112.84	113.4	112.29
113.15	113.46	108.85	110.36	111.54	115.42	112.66	111.05	113.45	109.84	116.38	112.73	112.75	111.96	109.5	111.69	111.79	113.84	108.46	111.54	110.54	112.14	114.54	112.16	112.79	115.75	111.53	110.51	112.81	110.81	109.79	112.8	105.86	109.4	113.01	111.5	111.6	112.02	112.29	108.85	111.88	111.59	107.13	110.57	108.78	112.73	110.53	111.09	114	110.73
100.5	99.951	99.218	98.793	101.01	100.91	99.275	99.98	100.1	101.35	101.1	97.065	100.27	97.388	97.84	101.17	99.41	98.615	95.863	97.08	103.42	101.51	99.245	101.79	100.57	99.505	100.56	102.11	100.52	98.901	98.777	101.43	103.55	103.1	99.906	103.63	99.673	99.318	99.178	102.23	99.734	99.215	99.956	98.573	100.55	98.627	100.85	101.41	101.67	100.92
109.23	111.37	112	112.42	112.56	112.37	112.45	114.73	113.29	108.22	109.91	111.61	111.82	113.78	111.5	112.09	114.94	111.27	111.65	111.56	109.88	111.98	112.23	109.08	110.47	108.48	111.66	114.16	108.15	109.85	111.96	109.25	108.73	114.48	113.28	112.46	113.44	106.32	111.89	113.1	112.4	111.73	109.09	107.53	111.79	109.9	112.51	113.09	112.85	109.04
115.12	118.67	119.99	119.33	117.13	113.89	118.02	116.7	115.28	118.01	115.89	117.98	117.18	119.2	113.86	116.86	117.54	114.84	117.98	118.42	117.52	114.63	118.93	118.65	117.79	121.07	118.88	117.45	116.47	117.65	120.13	116.64	120.35	116.94	116.16	118.63	118.3	117.03	116.21	114.16	115.78	118.66	117.31	118.63	116.94	119.73	115.87	112.12	119.51	119.32
109.96	110.21	108.37	110.48	110.34	112.19	110.56	110.65	109.81	108.08	108.68	108.02	108.56	107.89	111.08	113.31	110.8	109.83	109.04	110.06	110.95	106.74	109.78	108.76	109.72	113.71	107.85	110.36	110.27	112.38	109.88	110.62	108.92	110.7	110.01	108.37	106.88	110.92	110.23	107.45	109.31	109.21	108.74	110.55	107.08	109.37	110.7	108.88	109.49	108.17
104.58	107.69	106.66	106.62	105.51	105.73	106.79	105.65	105.1	105.19	106.09	109.67	107.57	105.41	105.88	108.06	104.84	107.35	107.69	102.03	102.88	105.59	104.21	105.52	106.66	107.66	103.14	105.39	104.75	104.94	104.62	102.74	106.93	105.81	106.93	106.45	106.82	102.22	107.28	107.88	103.03	101.4	103.45	107.52	105.67	105.93	106.69	101.43	101.47	104.59
107.32	102.48	107.31	103.82	106.46	106.04	105.36	105.7	103.82	107.11	103.17	104.57	105.55	106.57	106.46	106.09	106.63	102.99	103.1	105.5	105.17	105.12	104.41	106.14	104.85	104.26	108.28	107.99	107.96	105.23	104.08	108.58	106.63	103.37	107.31	105.51	107.71	105.84	106.16	107.58	108.79	104.89	106.26	105.78	107.51	102.63	103.9	104.02	104.04	105.5
107.38	103.61	106.9	106.23	106.69	107.24	105.88	102.53	105.67	105.91	103.13	107.04	104.19	104.87	107.19	107.89	104.33	106.71	107.63	102.96	102.92	105.68	105.56	108.55	103.72	108.52	105.72	103.51	104.55	104.34	106.52	106.27	105.69	103.09	106.03	107.07	103.74	110.56	105.05	105.71	108.21	104.08	104.61	109.23	103.58	103.84	105.76	105.21	105.14	103.35
97.538	98.456	99.561	101.38	100.71	101.85	103.39	99.971	98.62	100.16	99.379	99.759	100.62	100.27	101.95	98.018	102.84	99.988	101.39	104.94	98.568	101.3	98.013	98.298	100.6	101.57	99.983	103.15	101.29	101.32	100.55	100.05	99.515	99.022	101.75	101.46	98.459	99.077	101.47	102.27	100.89	99.929	101.15	98.185	97.632	98.767	99.671	99.014	101.54	102.39
112.77	110.75	115.28	107.28	111.32	112.91	111.14	109.63	110.2	110.5	109.19	112.61	112.03	109.96	109.92	109.56	111.18	113.3	108.88	111.68	111.41	107.77	108.44	112.58	109.86	111.31	106.47	113.28	112.24	111.4	112.94	109.86	108.99	110.32	108.74	110.59	111.29	111.65	112.68	108.54	111.58	110.61	114.75	107.14	111.09	110.02	113.15	114	111.1	110.58
105.58	107.29	105.15	104.45	106.81	103.37	107.6	108.05	104.37	107	106.56	107.69	105.81	108.37	107.03	105.77	105.64	108.55	106.66	107.68	104.84	102.78	104.26	106.17	104.75	107.04	107.73	106.01	104.46	108.54	104.85	107.51	107.3	107.31	105.6	108.64	108	104.81	108.41	107.07	106.32	105.24	106.8	106.62	103.71	104.87	105.39	105.27	108.4	107.01
110.46	108.22	110.51	107.86	110.16	112.74	112.49	110.16	113.36	110.15	113.77	109.23	114.2	113.59	114.09	112.89	109	110.73	111.43	111.82	113.82	111.04	110.48	113.34	110.65	112.3	107.96	111.23	111.82	114.38	115.25	114.64	108.68	113.39	110.55	113.08	111.22	112.54	113.43	112.07	109.8	110.91	113.86	116.83	112.45	112.78	111.92	113.22	110.24	110.83
106.38	107.01	106.93	107.39	105.08	106	103.69	105.26	104.17	106.83	106.85	106.48	105.71	107.99	106.65	107.06	100.78	106.47	105.02	105.88	107.43	107.89	107.62	105.51	106.06	104.69	104.24	104.59	103.02	105	106.38	104.64	105.6	105.74	105.11	108.02	106.92	106.07	105.7	105.76	106.46	101.94	105.66	109.1	106.89	104.85	106.3	106.04	110.28	104.26
108.16	110.43	108.81	112.15	111.48	108.4	111.22	110.91	111.63	111.36	113.95	112.42	112.67	107.38	107.81	109.14	111.16	107.73	109.79	109.6	114	110.45	109.3	114.94	108.77	110.94	116.9	109.64	110.05	112.72	109.03	109.59	110.51	109.97	110.39	113.87	115.13	112.44	110.47	111.22	109.65	111.79	108.85	109.81	111.32	110.87	111.48	109.3	110.65	109.57
112.86	111.32	112.18	107.1	112.76	106.54	113.3	111.14	112.25	110.75	110.94	114.22	111.1	109.85	110.75	110.1	112.55	115.66	112.96	111.4	112.17	112.74	114.09	113.55	113.58	113.28	110.59	113.91	112.05	108.88	111.19	112.29	109.25	113.61	114.1	115	111.66	110.04	115.48	112.09	113.51	109.9	112.66	112.24	110.57	116.24	112.76	115.32	114.46	111.96
103.52	104.5	108.21	106.6	109.11	105.34	104.59	104.56	105.84	104.63	104.61	107.9	105.71	108.96	108.23	106.37	103.62	107.07	109.16	105.27	104	104.39	106.47	106.05	101.24	102.25	105.84	104.8	106.43	106.64	109.08	107.66	108.93	107	102.63	107.86	105.04	106.27	103.18	104.31	107.18	107.67	106.99	106.23	103.41	105.18	105.23	107.23	106.41	109.41
118.87	118.19	117.08	118.42	117.03	117.57	118.61	117.38	118.37	115.91	117.51	117.22	118.08	116.85	120	115.74	119.45	116.86	117.74	116.65	120.6	117.71	115.98	118.16	117.28	117.53	118.23	117.68	119.86	115.97	116.99	113.19	115.98	118.58	115.55	116.33	119.68	117.47	118.68	120.36	117	119.57	115.27	118.14	119.11	119.15	116.74	116.2	115.67	118.99
104.48	108.39	107.49	105.71	104.31	108.36	109.32	107.23	104.63	107.48	105.08	105.9	107.43	105.72	108.61	104.14	107.41	105.48	107.59	104.76	105.41	109.67	106.15	104.92	109.03	103.77	108.01	108.03	105.12	104.41	102.51	102.4	107.47	106.25	107.4	105.68	104.13	103.71	108.04	109.37	108.59	105.07	107.85	106.68	107.21	106.21	110.96	106.35	109.25	104.18
99.448	99.617	98.71	98.777	95.171	100.5	100.29	100.17	102.9	97.373	98.079	103.31	101.06	100.99	99.055	99.589	101.94	97.554	101.58	99.39	98.955	100.88	100.11	98.363	99.394	100.84	98.69	100.54	97.765	102.19	100.12	97.698	100.65	98.564	99.717	96.974	100.11	98.766	100.16	99.24	99.538	101.22	98.209	104.21	101.1	97.102	98.353	98.137	95.94	101.25
104.69	109.18	106.71	107.16	108.46	106.88	106.94	105.63	107.25	108.54	108.67	105.34	107.78	106.48	107.02	106.18	108.85	105.41	109.75	107.22	111	108.45	105.42	109.15	106.51	107.91	107.88	104.47	105.69	105.83	105.04	107.18	106.7	109.72	109.83	109.17	107.72	105.71	107.44	108.71	109.45	105.61	106.07	107.52	107.58	106.69	105.17	106.68	107.23	107.06
115.46	115.36	116.07	113	117.67	117.22	119.01	114.33	114.69	115.75	113.22	117.67	118.08	115.7	116.15	114	117.74	115.57	114.41	119.49	115.74	117.19	116.75	116.4	117.76	116.44	117.26	114.92	117.73	112.68	116.98	113.36	113.51	114.99	116.26	114.35	117.03	118.83	115.52	114.51	116.84	116.34	115.11	114.95	116.69	121.03	118.47	116.89	113.54	117.38
98.719	100.56	101.32	100.71	101.73	102.4	100.13	102.16	99.618	99.817	101.6	99.252	96.732	101.76	102.69	102.36	101.11	98.258	104.1	100.78	98.134	99.671	102.34	100.27	97.973	99.117	100.32	98.075	98.586	100.88	99.705	103.4	100.49	99.086	100.41	99.719	100.5	100.05	102.56	101.41	98.246	98.11	100.33	98.983	99.59	99.519	97.787	101.69	101.42	98.869
100.97	102.5	105.58	105.95	104.71	102.13	106.35	103.88	106.1	103.8	104.82	101.67	106.7	102.86	106.74	105.43	105.26	107.1	103.78	105.28	101.67	102.64	102.15	103.79	103.29	103	103.69	104.1	105.85	103.6	105.18	105.24	103.64	104.18	102.67	103.91	103.72	101.05	103.32	101.11	101	105.61	104.75	103.1	101.19	104.07	102.44	103.35	105.05	105.78
102.38	102.06	102.32	102.72	98.693	99.271	98.682	100.61	98.737	98.429	101.74	99.052	103.28	98.026	98.503	98.392	104.01	96.812	100.23	100.26	100.52	101.11	100.42	100.03	102.12	101.67	97.343	100.36	100.1	100.09	100.18	98.142	103.8	99.257	97.476	104.22	99.693	101.05	99.321	98.405	98.608	100.03	100.72	98.816	102.38	102.8	100.52	100.67	99.088	95.934
106.84	108.18	104.74	108.09	107.64	108.36	104.11	106.18	109.13	107.16	103.53	105.01	105.98	105.77	111.01	106.96	107.3	103.86	107.19	103.73	110.13	108.04	108.16	106.52	110.98	109.45	106.97	106.6	111.07	104.98	106.07	103.13	108.88	106.71	104.44	107.21	106.61	106.02	106.63	105.25	106.22	104.09	105.27	106.82	108.83	107.22	106.73	106.17	108.7	108.58
110.95	109.32	111.81	110.44	108.52	111.1	113.44	113.16	111.11	108.44	107.73	108.77	109.1	110.58	110.9	109.6	112.39	108.63	109.98	108.04	109.62	111.73	111.58	110.9	111.26	110.32	112.79	109.03	109.87	109.59	110.98	111.17	110.84	110.09	110.74	110.04	109.07	110.62	111.81	110.19	111.4	108.79	110.48	108.52	111.19	109.84	111.02	111.76	109.29	110.21
112.23	112.9	111.36	111.52	112.98	111.15	110.27	110.9	109.8	111.18	114.76	112.31	109.93	112.02	113.61	112.71	112.46	113.31	112.97	111.24	111.74	110.71	111.92	112.8	111.55	112.15	113.66	113.43	112.41	112.32	112.72	112.36	111.98	113.04	114.79	111.74	109.96	109.38	109.3	110.21	110.73	110.73	111	109.89	108.71	113.14	114.59	109.34	113.88	111.43
114.47	115.98	113.23	115.34	115.69	115.16	115.48	115.71	116.85	115.92	116.15	118.35	116.04	116.52	117.76	117.36	115.9	113.24	116.56	117.31	115.44	114.3	113.64	116.04	117.05	114.76	119.72	115.73	119.1	116.11	116.8	114.57	115.25	118.16	115.33	114.01	116.22	116.31	118.41	118.26	115.88	118.54	115.89	114.85	115.31	115.49	115.31	116.35	115.54	116.01
111.36	111.54	110.98	113.07	109.33	110.01	111.39	112.94	109.94	109.57	111.82	110.72	112.9	110.94	113.69	109.79	113.84	110.6	111.86	110.8	111.42	112.33	111.04	112.18	109.88	111.72	110.95	111.36	111.18	111.75	110.87	107.54	110.27	112.24	111.21	112.07	110.03	113.69	108.84	111.46	111.64	110.95	107.45	114.21	111.87	112.39	110.47	111.53	113.02	111.81
104.27	104.86	106.05	105.44	102.78	105.14	106.53	106.94	103.02	104.8	103.36	104.92	103.64	104.75	108.43	109.35	104.41	102.85	107.24	104.27	103.54	105.75	103.07	109.15	105.64	109.14	105.33	106.33	104.52	103.95	105.67	106.85	105.56	107.87	106.53	106.37	106.07	101.73	103.34	105.63	106.23	104.75	105.61	110.04	102.91	103.17	107.34	105.23	102.55	107.62
104.35	101.68	106.09	106.7	106.27	106.59	105.11	105.56	109.09	106.96	105.56	107.47	103.97	109.39	106.97	105.86	106.02	105.24	107.41	105.34	102.98	105.27	103.83	105.19	106.07	105.71	105.17	106.65	104.54	106.87	107.16	105.33	106	106.1	105.99	105.74	103.66	104.24	105.6	106.67	101.74	106.77	103.44	108.43	104.86	107.66	101.81	103.45	105.34	106.41
109.09	111.26	108.87	108.72	110.59	108.85	112.78	108.89	111.23	107.4	110.21	111.49	104.35	109.39	106.65	107.6	109.12	106.94	109.85	113.97	106.21	105.58	105.61	112.8	109.26	111.18	109.62	110.08	112.08	110.75	108.54	110.95	107.75	111.33	108.25	109.71	109.31	108.04	108.03	110.67	107.12	114.44	107.56	107.78	110.25	107.11	109.85	112.85	109.05	112.57
98.941	102.78	98.563	101.17	102.88	100.08	99.281	97.497	103.82	99.769	100.77	102.43	100.31	102.67	100.65	100.2	100.75	100.86	102.81	101.97	98.299	101.01	100.14	102.4	102.63	100.19	102.04	98.071	103.92	99.706	101.77	101.1	100.16	100.43	98.603	102.51	101.57	101.77	101.35	98.38	101.48	101.02	100.3	101.31	100.21	103.16	100.11	100.33	101.82	101.16
114.04	110.71	108.98	111.36	107.86	111.05	113.42	111.77	111.08	109.74	112.44	109.84	112.95	116.13	111.9	114.6	111.82	113.22	112.37	111.41	111.08	109.12	115.44	112.26	109.05	110.83	112.7	115.96	111.44	113.53	111.15	109.76	113.43	112.95	109.72	111.61	112.12	113.64	110.83	111.76	110.64	111.25	110.25	111.35	111.06	108.42	109.55	110.15	109.8	113.26
104.62	107.58	104.64	103.28	102.4	104.82	105.33	103.91	99.545	103.58	107.68	102.42	107.8	101.79	102.99	106.07	106.62	101.68	105.2	101.96	100.47	104.06	101.91	106.21	102.5	106.11	103.25	102.53	105.47	105.38	106.02	105.79	105.82	104.41	105.6	103.64	104.51	105.2	104.13	104.74	104.51	105.33	103.46	105.43	103.11	105.61	102.59	101.98	106.47	105.81
110.25	115.76	114.6	114.46	109.3	113.15	115.34	109.35	112.58	112.21	111.83	110.3	113.55	112.64	111.46	110.05	109.62	111.24	111.93	114.51	110.24	111.19	107.93	110.45	113.13	115.53	111.71	116.49	108.26	110	112.64	110.26	112.23	110.84	112.3	109.51	110.84	111.46	112.17	113.68	113.17	112.44	110.6	111.19	111.8	114.35	114.14	113.41	111.27	106.78
107.26	108.27	105.74	107.58	104.38	106.46	102.02	107.8	108.63	100.89	105.77	106.41	103.66	108.25	107.84	106.27	108.13	105.17	103.07	105.53	104.44	103.99	107.75	108.95	106.53	103.19	108.52	108.52	103.68	109.37	105.36	105.43	105.53	108.09	105.57	104.51	108.47	106.13	104.88	107.55	105.66	107.45	102.51	106.51	107.28	105.5	104.12	109.47	103.95	107.17
105.71	104.86	108.11	105.99	106.77	105.96	107.63	102.68	104.86	104.81	107.76	108.82	108.56	106.67	107.79	103.86	106.57	106.41	103.91	102.72	105.67	105.03	108.76	108.81	104.59	106.8	108.59	106.49	103.03	105.84	106.34	105.32	106.04	106.33	107.62	105.39	106.52	105.48	105.77	104.58	103.45	109.4	107.84	106.34	106.41	105.98	106.15	105.97	107.56	104.43
105.2	105.76	107.41	104.9	107.29	109.82	107.18	106.81	107.01	108.92	105.01	104.36	107.63	104.22	106.37	107.48	109.03	108.47	105.07	106.97	103.28	107.77	105.39	103.89	105.39	107.14	104.86	106.61	107.17	103.13	105.48	108.32	106.86	104.23	108.72	105.06	106.13	105.91	106.11	105.49	104.07	103.1	107.7	103.85	103.69	104.94	103.93	104.89	103.21	105.19
110.43	109.87	110.29	112.29	108.38	106.63	109.8	109.48	108.93	108.22	108.06	109.22	109	107.97	109.3	107.85	108.87	114.25	111.11	104.86	107.12	111.4	109.83	110.34	111.29	109.09	110.32	107.72	109.1	106.02	111.86	110.76	109.35	103.85	111.21	110.17	108.56	110.05	109.89	107.91	114.1	109.91	109.09	107.96	109.3	109.92	111.33	110.42	111.44	112.34
119.1	118.53	113.2	118.28	118.78	117.04	119.75	115.64	117.92	117.16	119.24	117.12	118.55	116.4	118.02	121.18	116.48	118.63	118.73	118.28	116.36	116.78	119.38	119.78	118.12	118.24	117.61	118.75	118.01	115.78	120.59	118.97	114.32	117.75	117.02	119.68	119.69	118.53	114.88	120.05	121.73	119.84	118.33	118.96	115.86	116.41	115.72	119.67	113.52	118
112.99	110.39	111.37	107.26	110.26	113.51	110.07	110.49	114.47	114.46	110.79	108.43	109.81	108.7	110.76	109.71	113.31	111.55	110.32	111.56	109.52	110.66	110.7	111.72	112.74	110.78	111.88	114.15	111.5	111.65	108.93	112.26	111.47	110.52	109.16	110.06	105.66	112.02	112.34	111.4	114.19	113.22	111.5	113.28	107.82	109.99	113.05	110.51	109.2	108.45
120.27	117.02	117.52	119.61	117.15	118.46	115.19	118.47	115.85	118.03	119.6	116.65	118.2	115.89	117.16	118.23	116.75	118.49	115.51	118.76	119.22	115.64	117.14	119.38	117	118.39	119.09	117.92	116.72	117.86	118.6	115.42	117.5	118.11	117.86	116.2	115.84	116.75	116.5	118.37	116.35	119	114.99	116.18	117.58	116.41	118.43	119.52	117.7	118.7
104.53	104.61	103.64	104.45	105.16	105.51	106.34	105.17	104.75	104.55	104.38	101.79	102.66	104.82	106.36	106.36	105.45	103.25	104.38	101.82	106.34	103.38	102.37	103.74	106.56	105.03	103.29	104.69	103.52	101.91	102.38	102.95	103.88	105	104.03	102.3	104.31	105.3	103.27	101.42	106.69	102.15	103.16	104.61	105.93	104.29	104.95	103.79	107.16	104.05
116.27	116.64	122.5	116.19	113.45	117.61	115.6	118.43	121.1	119.07	120.02	117.91	121.28	118.79	115.67	116.08	118.17	120.3	117.67	117.39	120.02	114.88	115.57	114.97	116.52	115.46	117.33	121.5	118.35	117.09	115.22	115	119.68	119.95	118.49	116.49	116.48	115.51	116.16	118.83	117	119.66	118.67	117.18	119.16	118.21	117.74	118.72	119.87	115.4
113.73	117.09	115.22	114.36	113.99	116.21	116.14	116.91	116.71	117.57	116.5	111.69	115.53	115.41	117.22	119.06	115.14	114.66	117.02	114.01	114.56	115.42	118.14	119.06	115.59	115.85	115.39	115.73	116.31	115.78	112.8	118.26	115.6	115.72	116.82	120.25	116.55	114.98	116.78	118.42	118.82	115.06	115.43	114.53	114.38	114.72	116.43	118.29	118.29	115.45
99.519	98.601	100.2	99.702	99.29	99.203	99.422	98.481	101.1	99.507	100.45	98.136	98.505	98.993	97.557	99.268	98.437	100.94	97.819	101.17	99.649	101.69	98.815	99.982	101.23	97.938	98.471	98.021	100.66	100.6	100.65	99.59	101.31	99.746	102.05	96.619	100.93	102.83	100.24	98.657	97.669	99.307	101.34	97.766	98.653	103.09	96.883	103.02	101.31	97.102
105.05	107.66	108.59	106.11	109.12	106.42	107.85	109.25	106.89	106.43	108.49	107.18	109.65	110	108.39	106.54	108.81	109.61	104.85	108.06	106.35	108.2	107.55	103.53	105.61	110.17	109.11	107.47	104.92	106.84	103.16	103.51	106.01	106.54	107.37	110.08	105.95	106.59	108.16	106.41	105.12	104.74	107.13	104.86	106.41	105.03	108.55	107.67	104.59	109.28
101.09	101.21	102.15	98.667	98.775	103.91	95.2	96.88	101.49	98.489	101.85	103.17	101.59	99.12	99.511	101.26	101.73	100.73	100.19	97.138	100.1	100.63	96.895	98.734	102.6	99.974	99.299	98.871	98.014	100.97	99.623	100.62	100.93	99.464	98.649	100.68	98.979	101.01	99.388	102.47	101.71	100.87	101.49	102.3	98.096	97.661	104.56	101.66	99.729	99.177
104.4	104.79	107.39	102.8	106.02	105.69	104.09	109.57	108.28	103.49	104.7	104.39	107.48	106.58	108.75	102.08	106.12	106.99	105.18	104.68	103.18	106.61	104.72	108.54	106.31	104.68	103.39	105.44	105.99	106.54	106.54	105.21	108.31	105.63	104.72	107.89	105.89	107.38	104.21	104.18	102.2	104.35	105.4	106.35	105.39	105.97	105.74	104.76	107.86	106.45
107	107.27	108.33	108.04	110.62	108.54	107.93	106.8	107.95	106.62	104.46	109.6	105.74	105.64	104.79	107.3	106.53	106.58	104.95	105.81	104.23	104.99	108.44	109.94	107.82	107.15	105.81	103.5	109.04	106.25	106.16	108.39	107.91	110.1	109.01	104.5	106.09	105.55	104.48	105.11	107.11	104.49	108.06	106.8	108.96	107.05	107.25	107.77	107.52	106.1
113.21	111	112.45	112.8	112.95	112.32	112.74	112.52	111.18	111.45	114.34	114.17	112.28	112.5	109.78	109.86	112.38	108.4	109.54	112.42	109.59	112.46	112.06	111.75	114.14	113.78	113.87	109.74	114.4	112.67	111.08	113.02	112.74	114.35	108.87	111.07	108.85	110.98	113.93	113.2	112.43	110.47	110.18	110.13	112.88	112.34	109.2	110.71	112.02	110.2
107.01	107.15	108.32	109	105.74	105.35	104.42	106.7	104.57	106.19	109.01	109.13	104	106.4	105.65	102.95	106.85	103.42	104.87	106.67	105.71	107.62	101.32	106.64	104.58	106.94	109.33	104.34	103.23	107.15	105.85	107.9	106.31	105.8	104.99	107.49	101.22	109.06	106.23	108.3	108.73	104.77	105.17	105.53	107.26	104.46	106.11	106.46	103.95	105.02
108.84	108.09	109.05	106.69	109.82	106.18	106.84	107.47	102.78	106.03	106.89	109.53	107.64	105.46	107.92	105.37	109.56	107.25	104.81	107.37	106.74	105.14	105.87	109.25	106.56	108.07	105.26	109.99	106.4	106.41	105.72	106.5	108.32	104.63	107.8	108.6	107.81	107.75	106.87	109.28	105.46	106.26	107.26	105.4	107.02	109.52	110.4	104.37	106.1	108.27
104.5	107.76	105.59	107.14	103.79	104.84	106.55	108.38	100.73	107.98	103.65	104.11	105.45	106.49	106.2	105.42	105.2	103.82	105.77	104.8	104.58	102.98	105.77	106.76	107.1	106.58	105.3	106.79	109.42	105.36	107.56	108.38	105.37	105.32	104.04	107.38	103.7	101.74	103.28	108.07	102.72	104.21	108.43	108.31	106.88	108.31	104.54	106.13	102.43	106.74
108.3	106.11	108.35	101.28	104.41	102.97	104.98	107.22	105.46	107.27	103.88	102.08	107.15	105.6	108.66	105.34	106.82	107.54	106.62	104.75	106.51	107.36	107.13	105.35	104.81	108.32	105.22	104.85	105.66	106.35	105	106.47	103.89	105.41	103.41	104.8	101.86	106.22	106.15	104.57	108.12	105.58	105	108.43	106.19	108.31	106.39	103.17	106.86	106.75
102.37	97.74	103.16	96.288	98.259	100.61	98.289	95.874	96.688	100.74	96.548	101.59	101.51	100.3	100.52	99.517	101.83	101.78	102.02	101.64	103.33	101.42	98.83	99.975	99.094	100.34	98.205	101.87	102.04	100	102.36	104.65	99.448	101.56	100.04	100.95	100.6	101.01	97.372	105.49	101.59	100.66	104.55	98.652	99.393	95.416	100.1	99.479	99.622	103.67
107.68	104.99	105.07	107.25	104.23	105.4	103.87	104.86	106.49	105.99	106.19	106.85	105.21	105.42	105.09	108.82	102.9	109.54	107.19	105.66	105.69	105.71	109.39	106.38	105.77	105.27	108.49	104.7	105.98	104.89	102.76	106.16	103.51	104.19	102.26	103.81	102.53	106.5	104.88	102.47	106	106.5	105.79	104.41	104.8	103.49	103.16	103.5	108.75	105.88
112.35	114.55	107.85	108.93	112.12	109.6	114.59	110.13	113.14	107.73	108.8	110.47	114.24	112.98	110.56	111.99	108.64	111.14	111.01	110.43	109.23	111.38	111.04	109.71	109.86	108.9	109.51	111.84	109.45	107.06	112.86	110.53	111.22	112.35	109.99	110.04	114.65	112.56	110.41	112.57	113.34	111.05	109.97	108.91	110.29	111.68	108.98	111.92	113.2	110.61
108.95	105.84	105.16	103.84	109.15	107	106.81	104.11	105.97	106.38	109.07	105.55	107.53	109.01	104.87	106.94	103.58	107.35	105.73	106.73	105.18	104.64	107.34	107.28	107.07	106.64	107.56	108.94	105.83	107.21	108.58	105.89	105	104.8	104.52	106.36	106.26	105.9	105.15	107.92	105.59	107.25	106.9	105.16	107.29	107.58	105.05	107.79	107.2	101.99
98.004	103.7	102.28	101.41	101.91	103.25	98.558	102.26	99.544	97.698	100.35	99.845	102.2	99.315	98.435	100.32	97.492	99.523	100.72	102.56	98.056	100.93	100.86	100.21	96.93	99.579	101.93	99.883	102.91	100.28	100.01	99.689	102	100.11	103.79	97.328	98.707	98.982	101.89	101.05	103.18	101.85	100.01	101.81	97.281	98.697	102.16	100.11	98.968	100.06
107.94	107.21	104.95	104.14	106.13	104.07	102.74	104.88	104.25	105.03	104.27	106.6	106.32	107.19	106.66	105.25	104.09	104.8	101.41	104.86	108.27	106.2	104.26	104.55	104.8	105.42	105.76	103.89	104.47	104.61	107.17	103.95	106.46	103.61	106.47	102.16	107.79	107.88	104.93	107.48	104.14	107.44	105	106.54	104.95	105.52	104.52	104.95	104.94	106.74
111.37	113.88	110.43	114.39	112.74	113.6	113.16	108.93	114.34	111.75	114.97	110.63	113.05	112	115.77	111.22	111.75	112.82	110.24	115.56	113.03	111.43	113.87	114.5	114.78	113.71	115	114.09	112.85	114.92	113.25	114.76	111.52	114.03	107.12	114.45	110.79	114.48	111.25	112.71	114.56	110.63	113.23	113.42	114.29	110.93	115.55	113.31	112.01	113.87
104.69	109.85	107.96	110.65	104.61	108.03	104.64	107.84	105.53	105.74	105.54	105.75	107.34	107.03	106.76	106.44	105.31	107.92	106.04	106.03	106.99	105.39	103.3	105.58	106.22	109.19	105.1	107.72	107.7	103.99	109.52	105.24	104.32	106.6	103.91	104.86	105.09	108.24	108.83	105.55	104.44	105.95	109.03	106.27	105.78	109.5	106.7	105.7	103.63	106.14
109.72	110.74	111.95	108.3	109.97	109.13	109.45	109.72	108.45	109.29	115.08	109.69	111.45	108.5	110.96	109.87	113.97	109.31	110.6	109.65	110.65	110.32	111.3	110.75	113.39	111.25	109.2	110.14	110.85	109.63	112.01	108.86	112.33	110.37	113.49	108.23	112.22	108.65	112.13	109.17	113.46	112.78	108.23	113.1	111.25	111.71	106.53	110.34	110.23	110.92
112.46	108.37	113.38	116.08	112.96	111.71	110.16	109.42	112.77	112.76	113.04	113.15	112.08	111.55	112.28	110.29	114.36	113.37	111.29	111.43	113.5	112.57	108.4	113.92	111.12	111.97	111.7	112.83	111.07	114.88	110.59	109.08	110.72	112.33	115.23	112.39	113.2	109.86	113.29	114.8	113.5	111.44	114.6	112.43	109.73	111.85	111.96	113.94	114.05	112.27
105.78	105.9	104.34	108.95	104.35	106.64	107.2	106.89	108.11	103.96	105.19	108.01	110.65	103.73	105.94	107.35	107.92	103.57	103.53	107.97	104.28	109.98	106.18	105.55	107.05	110.64	108.37	106.61	102.72	105.2	106.94	104.95	106.07	104.81	104.48	105.22	106.29	103.5	106.65	107.16	108.18	103.95	107.36	106.25	105.54	105.18	103.78	104.68	106.46	103.57
104.14	105.37	106.33	103.44	103.52	105.96	101.69	104.59	102.03	109.19	104.46	103	103.61	106.49	101.48	103.87	106.05	102.52	105.01	100.97	103.03	106.2	103.83	103.09	103.76	106.29	103.87	104.84	104.48	102.9	104.01	102.6	105.11	106.29	102.82	106.23	101.35	106.26	105.07	101.14	103.05	104.62	104.08	104.07	104.96	102.75	105.8	105.73	105.8	106.42
99.242	101.59	99.198	102.57	99.869	101.47	102.9	99.258	97.288	99.743	100.48	97.664	101.64	98.5	97.29	99.609	101.54	101.83	99.492	99.796	100.77	98.719	102.66	98.209	100.01	100.31	98.257	101.11	97.102	98.976	100.49	98.008	98.31	103.7	100.6	101.09	98.454	100.29	99.036	99.907	101.01	98.619	101.72	101.36	103.09	96.012	98.184	100.8	97.754	98.806
108.5	105.12	108.2	105.3	103.38	103.95	103.24	105.64	106.55	106.77	102.86	105.79	104.19	107.12	103.75	104.79	105.45	107.09	103.27	104.93	108.17	105.92	103.33	104.82	106.02	103.75	105.14	107.42	105.13	105.99	99.387	105.2	102.38	105.28	105.67	106.31	103.37	106.44	105.76	108.28	105.31	104.54	103.43	105.79	103.54	106.62	102.6	106.31	105.9	106.01
110.44	113.56	112.95	109.59	108.47	111.54	112.99	109.59	110.86	109.95	110.53	109.23	111.56	111.93	112.79	112.21	111.64	112.31	111.12	110.26	111.46	117.68	112.92	111.64	109.42	113.6	111.25	111.33	110.98	109.91	112.68	111.29	110.72	109.49	112.95	112.32	109.21	110.29	110.57	113.36	110.97	109.87	114.49	111.71	110.86	114.01	114.69	111.8	115.87	113.1
109.91	108.93	112.48	114.79	109.51	110.19	112.33	107.99	111.66	110.47	112.94	111.42	109.88	107.82	110.34	112.91	109.38	112.28	112.56	109.41	111.89	109.01	111.25	110.43	106.66	109.43	110.07	109.91	113.53	110.81	112.77	111.37	111.76	110.85	109	110.98	111.86	111.18	112.23	109.36	111.43	111.06	109.93	112.33	109.35	111.85	111.35	109.52	110.48	113.65
99.355	98.192	99.877	101.85	103.12	98.885	101.1	97.75	97.791	98.218	99.566	97.122	99.852	100.79	98.008	100.08	95.22	98.576	97.703	97.624	98.306	99.334	100.79	98.038	97.29	97.787	96.2	100.92	98.606	100.96	99.918	98.361	98.326	97.162	100.52	101.11	99.364	99.096	100.59	97.952	98.663	103.08	102.1	98.068	99.303	100.19	98.02	98.791	99.555	101.16
109.5	110.71	109.88	107.89	112.66	108.86	112.68	112.53	111.2	109.21	108.71	108.64	108.63	110.8	113.22	113.17	110.16	108.68	108.41	109.5	111.21	111.07	109.32	108.51	108.2	111.13	110.19	109.81	110.86	111.82	107.8	111.44	108.15	113	111.52	109.77	110.15	107.86	109.54	109.42	109.98	112.54	111.2	109.5	111.16	112.47	111.97	110.35	108.76	112.78
106.54	108.5	107.72	108.38	105.38	106.29	107.07	106.56	105.97	102.6	103.52	105.94	105.19	98.952	102.26	105.42	106.46	106.23	103.75	106.36	106.31	100.65	107.8	105.4	105.73	108.98	105.01	106.25	108.3	104.79	103.83	103.55	105.54	103.29	102.69	106.17	107.51	106.07	104.96	104.4	104.16	105.58	107.16	101.63	103.56	109.25	103.74	105.22	104.94	105.22
112.05	109.26	110.92	112.85	109.17	110.6	112.37	110.82	113.42	110.18	109.74	111.98	108.36	112.09	110.73	111.74	114.89	113.44	110.74	112.5	111.3	112.7	109.56	110.52	112.4	109.78	109.81	113.41	110.99	112.69	111.48	113.77	112.1	114.66	112.74	112.99	111.64	114.24	112.92	114.88	111.03	110.98	111.83	113.13	112.59	112.67	111.72	113.1	109.49	114
103.79	105.68	106.41	107.78	105.54	106.63	107.35	104.24	103.42	102.79	103.57	105.2	104.2	105.11	104.71	107.99	104.33	103.11	104.16	105.62	105.12	102.76	105.55	105.61	101.68	103.85	103.73	105.85	104.92	105.91	107.28	106.28	103	105.77	107.27	104.18	106.66	104.79	100.21	103.01	106.08	103.44	103.85	104.22	104.87	100.16	102.5	105.04	102.11	106.41
110.96	111.52	108.79	108.27	111.28	113.23	112.26	111.04	113.22	111.31	109.44	110.3	113.81	114.22	112.66	112.31	111.5	112.44	110.73	111.65	110.4	110.85	110.11	107.73	108.35	110.57	110.03	113.71	110.47	110.47	109.92	112.44	114.11	112.83	113.84	112.92	110.61	111.26	109.71	116.15	109.39	109.1	109.7	108.92	111.85	111.68	108.18	111.42	114.11	113.11
106.31	107.63	107.53	107.76	110.37	105.59	105.41	105.8	104.53	107.82	103.14	105.03	107.63	104.65	104.8	109.36	104.7	102.47	105.62	106.3	105.86	105.73	104.72	104.8	105.31	108.5	106.91	104.95	108.27	104.11	106.94	107.68	106.05	105.85	105.88	106.99	105.09	105.06	103.95	103.72	103.4	105.91	104.53	106.83	105.39	103.65	105.97	105.35	104.76	107.06
109.88	111.07	109.5	114.08	113.46	109.52	108.62	110.83	108.69	113.96	107.75	114.07	109.94	111.6	112.92	112.31	112.53	111.35	110.14	112.87	109.16	113.62	110.54	112.31	112.47	109.59	112.44	112.33	112.77	111.52	110.21	107.08	110.68	110.75	110.33	112.07	107.82	113.57	109.27	109.5	112.38	110.85	111.7	110.98	112.96	110.65	111.48	115.56	109.65	111.31
104.74	102.05	103.39	104.67	106.34	106.57	104.3	105.84	105.83	107.02	106.91	108.5	107.82	106.15	108.54	109.98	105.1	108.03	105.35	108.77	106.21	106.02	107.11	109.17	108.37	106.67	107.57	105.83	108.08	108.26	105.35	106.67	107.94	107.24	105.79	107.59	105.3	106.24	106.06	109.62	103.58	107.87	108.11	105.33	106.71	108.44	104.07	110.82	107.47	106.61
109.17	107.41	107.18	105.62	105.25	107.99	105.56	106.35	105.22	106.78	105.85	105.82	105.31	104.87	104.98	106.89	104.6	105.24	106.53	103.96	105.06	105.43	105.64	104.78	104.43	107.32	102.27	106.21	103.69	104.92	106.13	106.94	104.54	107.47	102.87	107.76	108.38	104.47	105.04	105.71	103.56	104.27	108.63	105.62	107.99	103.48	107.66	104.17	107.84	104.97
101.34	98.543	101.46	100.13	99.335	100.75	98.965	98.755	97.407	100.27	102	97.505	98.615	103.51	97.86	100.44	97.988	100.07	100.32	98.116	100.12	99.427	99.223	101.51	97.775	98.317	97.599	96.777	103.36	103.03	97.941	99.313	99.603	101.27	103.56	103.41	100.64	97.653	98.845	97.54	99.981	99.241	101.38	101.74	101.61	101.45	100.23	102.16	102.91	100.8
107.14	105.98	106.25	104.8	105.25	103.82	105.07	103.83	106.04	104.22	102.73	106.19	105.56	107.77	105.91	103.92	104.38	105.32	106.56	101.94	104.68	103.27	106.83	104.54	106.7	106.7	103.87	105.13	105.31	110.11	104.52	105.4	104.14	105.51	108.03	108.77	105.98	103.78	103.13	106.32	105.7	106.47	104.14	107.29	105.59	106.06	104.62	105.24	103.4	107.31
116.02	115.37	117.41	114.78	118.57	113.22	117.58	117.24	115.85	117.61	118.72	117.82	117.36	118.53	118.62	113.21	116.41	114.78	119.48	116.8	115.68	116.92	115.11	117.8	114.72	116.86	117.22	116.47	115.59	117.05	113.8	114.69	114.47	115.35	116.58	114.59	117.11	115.48	116.42	116.56	117.44	115.54	120.14	114.14	114.7	116.98	118.21	114.21	114.42	115.07
117.73	118.45	115.93	114.84	117.97	119.03	118.94	117.69	114.88	115.31	113.43	113.37	116.94	116.36	117.23	114.99	117.12	114.73	113.06	118.4	113.91	117.07	118.27	115.71	116.85	116.93	117.54	114.23	118.19	114.41	118.63	115.87	117.05	116.34	115.91	117.47	116.39	114.24	116.84	116.78	116.46	114.48	115.66	118.3	116.61	114.71	116.1	113.32	116.88	118.15
113.86	113.41	110.45	109.88	113.13	111.22	116.97	109.2	114.33	109.98	113.27	114.06	108.04	112.39	112.62	112.9	114.21	111.92	111.38	110.69	110.57	111.95	111.18	112.55	115.45	114.88	112.58	114.84	112.82	112.02	110.63	111.49	109.55	113.65	111.84	111.54	112.75	111.72	113.31	112.04	112.02	113.08	111.71	109.27	109.65	106.73	111.51	114.98	112.46	111.53
106.39	106.33	102.3	105.8	104.95	105.4	106.81	103.57	104.53	106.79	107.23	106.05	103.56	105.54	105.11	105.27	108.53	105.12	107.3	104.77	103.59	104.23	104.29	106.41	104.21	106.54	104.59	104.02	105.09	101.12	105.47	103.16	105.11	107.95	100.41	104.34	105.61	106.21	104.28	105.87	103.91	106.53	105.18	104.46	106.29	107.43	105.24	105.02	101.75	104.75
110.51	106.71	109.72	111.3	110.54	113.28	112.84	112.56	111.43	111.77	115.19	113.16	109.97	110.86	109.17	111.83	112.58	111.23	111.5	110.48	112.06	111.15	106.56	116.08	113.45	111.71	109.64	111	112.44	110.49	112.89	110.7	115.55	110.81	109.47	107.71	114.92	110.85	112.7	113.68	111.75	112.72	112.41	111.42	113.63	111.23	115.85	113.42	114.83	117.5
103.98	100.09	104.31	108.13	102.89	104.85	104.34	102.04	103.72	105.95	108.67	105.65	106.35	104.66	105.46	102.94	101.05	106.28	103.58	105.9	108.9	105.3	107.75	103.24	103.36	104.85	104.34	104.04	106.63	103.74	104.63	106.53	104.91	104.81	105.51	106.92	105.54	105.43	103.92	108.12	105.28	107.05	106.81	107.34	105.33	104.14	105.18	105.29	108.03	103.54
109.6	110.43	101.22	106.82	108.55	108.34	107.37	108.21	107.32	109.28	108.27	108.88	105.02	104.27	107.45	107.35	107.83	110.95	104.55	111.75	110.32	107.74	108.58	105.87	106.56	107.04	108.48	106.4	108.93	106.23	107.16	109.85	106.33	107.18	107.04	106.56	109.06	106.41	105.95	106.24	108.46	106.38	106.77	106.89	106.42	106.52	108.09	107.15	105.24	107.05
103.94	106.25	104.29	108.92	103.38	104.55	104.74	106.74	107.78	104.88	105.57	108.03	105.73	103.38	104.13	101.58	105.69	104.29	105.29	102.25	102.78	103.78	105.38	107.5	104.72	103.48	101.57	102.13	104.58	103.64	103.6	104.61	105.68	103.72	105.79	101.61	106.15	100.83	106.91	105.74	102.74	104.45	105.73	103.63	104.73	104.57	103.67	102.7	102.24	105.2
111.84	113.81	112.46	112.32	111.66	108.75	113.87	111.17	111.31	112.27	110.91	112.72	108.64	110.67	111.84	109.44	109.52	115.01	112.59	112.28	110.23	112.67	111.23	111.41	111.34	112.81	109.85	110.5	110.68	110.83	111.64	112.11	112.1	109.36	109.32	111.13	109.13	111.15	109.84	112.37	111.17	109.56	113.58	111.54	113.22	110.42	111.48	114.4	110.84	112.93
109.57	110.66	111.28	108.38	110.25	109.94	109.13	111.69	110.37	111.2	110.69	110.09	108.23	110	108.34	111.88	107.8	111.07	107.55	113.41	111.16	110.54	109.37	109.52	111.35	111.67	111.23	108.73	111.66	110.96	108.34	113.17	111.68	110.82	108.71	107.79	110.37	113.16	110.28	110.31	111.6	109.77	110.7	109.67	108.7	107.08	109.97	109.59	110.81	110.42
107.13	105.6	105.15	104.81	106.48	107.84	108.86	110.97	104.37	107.5	103.86	103.79	107.98	104.37	104.34	107.7	103.78	107.21	106.25	104.5	104.59	105.28	105.19	106.02	106.17	102.91	107.01	105.11	104.13	104.18	106.31	105.45	100.82	106.43	100.44	105.43	108.52	104.74	104.75	107.59	103.18	108.38	109.68	103.92	103.44	107.44	103.06	106.34	109.24	106.7
103.27	101.79	104.23	105.5	103.95	105.3	104.71	101.62	105.3	103.72	101.98	103.76	102.89	105.31	104.44	103.72	103.91	104.38	103.47	102.69	103.87	106.23	105.78	103.13	103.99	106.72	103.61	105.28	104.56	107.5	102.87	102.69	102.18	103.74	100.91	103.98	106.11	103.31	104.46	103.51	104.81	107.63	106.72	105.35	98.648	102.93	104.13	103.97	103.88	103.1
103.94	104.6	106.7	107.3	104.82	108.05	104.98	102.87	103.58	106.84	103.56	107.59	107.22	105.39	105.7	103.42	106.99	104.07	104.89	108.32	104.99	103.67	103.63	106.97	107.85	104.53	105.86	103.15	106.46	106.79	108.14	103.83	108.44	107.31	102.76	106.11	108.05	106.55	108.08	106.73	107.86	105.48	107.63	106.43	106.35	105.36	106.45	106.54	105.54	101.88
107.03	106.56	102.92	102.71	102.42	105.52	103.43	105.05	103.08	106.03	104.49	103.46	103.9	105.97	101.5	101.02	103.51	100.97	103.95	101.43	103.35	107.03	101.24	106.64	105.94	103.38	106.44	104.59	101.24	104.99	106.07	105.3	101.66	104.89	103.09	103.65	104.76	107.69	108.39	107.12	105.17	105.21	100.76	102.68	99.909	104.77	105.07	105.25	106.18	107.13
98.182	96.34	98.381	98.657	98.827	100.43	98.054	99.929	99.668	101.25	98.868	99.83	100.65	99.098	96.962	97.086	98.377	100.5	98.344	104.19	99.926	102.67	100.81	96.27	101.86	98.618	102.66	99.147	100.8	101.12	99.554	98.7	99.972	97.403	98.905	100.05	99.581	100.41	100.87	101.18	104.36	101.31	98.014	98.198	101.99	96.347	101.55	101.93	97.648	99.726
102.67	98.596	99.007	100.21	101.18	100.99	100.21	99.6	100.32	101.77	100.55	101.25	100.61	99.606	97.929	99.381	103.96	101.35	102.88	101.65	104.13	102.64	103.67	99.906	101	100.99	99.82	98.986	97.279	98.924	98.292	98.914	101.16	101.55	101.22	98.539	98.761	99.24	100.17	100.77	100.15	99.937	97.731	101.72	101.24	98.709	102.32	100.6	100.74	98.603
107.04	105.6	107.03	103.91	106.09	106.68	104.98	104.92	108.8	105.85	103.45	105.54	105.32	106.92	104.24	108.26	102.7	108.21	103.39	109.06	106.55	106.7	106.38	104.34	104.47	103.34	106.42	103.8	104.13	107.66	104.23	103.27	105	104.88	105.56	108.03	106.07	105.98	105.96	103.32	106.42	105.17	104.34	108.07	103.43	107.81	107.41	106.47	108.72	106.25
103.05	108.08	105.31	109.94	108.65	106.05	104.54	101.51	103.83	106.96	106.28	109.19	106.33	106.5	106	103.98	106.17	106.95	104.07	102.64	105.63	109.38	104.11	106.4	105.23	103.94	105.12	106.25	104.09	106.62	106.37	105.47	107.81	109.62	102.4	106.1	104.83	107.51	102.16	105.35	104.52	102.75	103.62	104.57	104.93	104.17	103.12	106.37	106.2	104.18
102.89	107.01	105.7	107.2	107	107.01	107.05	106.3	106.76	109.65	107.58	104.49	105.21	107.26	104.47	107.39	108.34	109.67	105.68	105.25	106.73	104.52	103.95	101.87	110.15	105.21	106.07	105.05	108.07	108.83	105.73	103.85	109	105.01	104.47	104.75	107.59	108.68	104.97	105.87	105.84	103.36	108.23	102.13	107.96	105.21	103.75	104.16	102.62	107.24
106.12	105	108.13	106.01	104.47	105.58	104.54	107.15	104.84	107.28	106.03	105.53	105.96	106.06	105.38	106.45	104.59	106.44	105.42	103.54	107.89	108.4	106.08	104.05	110.49	101.17	105.31	107.23	103.79	106.42	105.08	103.31	108.68	106.51	103.15	108.14	105.72	105.41	106.33	106.1	104.84	105.32	105.18	103.36	105.37	106.45	105.09	103.69	106.68	108.84
105.56	108.09	107.33	107.32	101.94	106.1	107.25	105.52	101.88	104.19	104.21	104.34	107.24	107.21	105.06	105.87	105.9	104.61	106.14	106.11	102.07	107.68	108.09	108.93	107.14	105.18	106.52	104.55	105.01	105.89	108.56	109.24	104.09	106.82	103.56	104.69	105.03	102.43	103.09	103.02	104.31	105.77	106.72	102.34	103.5	103.58	107.74	105.44	104.95	105.76
101.93	105.63	103.06	103.4	105.46	105.83	105.87	107.77	103.04	104.33	104.58	109.14	103.25	104.38	105	103.3	102.34	104.21	107.2	105.79	106.91	102.57	103.89	104.86	104.77	106.2	104.66	106.67	103.93	104.5	104.23	105.79	104.15	105.36	101.77	107.42	107.26	102.37	108.17	105.56	108.23	105.64	103.76	106.46	108.81	106.75	103.86	104.82	103.38	105.42
111.8	108.74	108.63	114.37	113.54	113.54	110.83	110.43	110.14	110.13	111.98	111.87	113.67	112.35	111.31	110.72	113.23	112.26	113.4	112.55	109.68	112.17	112.47	109.3	113.76	115.64	111.17	109.39	110.44	110.68	114.65	112.13	108.64	111.3	108.99	114.91	113.24	115.07	114.99	107.94	110.7	111.79	109.42	110.74	109.45	113.21	110.79	113.41	110.17	113.23
107.4	109.14	108.31	107.79	113.42	109.12	107.76	110.03	110	112.04	110.37	106.89	111.83	110.01	112.67	113.76	111.48	109.57	111.71	111.57	110.41	111.69	112.46	111.98	110.17	111.15	114.3	112.89	110.13	108.23	109.02	110.65	109.09	112.01	113.12	111.12	110.61	107.75	111.05	111.28	110.27	107.73	112.06	111.11	109.11	111.16	113.14	109.83	111.29	109.22
107.15	100.46	107.25	104.13	102.18	104.51	103.78	103.1	103.4	105.46	107.07	101.51	100.44	106.37	101.62	103.45	106.57	104.83	101.74	103.03	103.19	105.72	105.57	105.09	105.61	105.96	101.13	105.78	107.29	102.83	102.95	104.2	103.54	104.59	105.58	103.88	103.27	107.72	105.54	103.18	104.89	101.74	103.89	107.45	103.11	104.03	104.61	102.46	104.9	103.38
100.49	102.09	103.4	104.75	101.15	101.56	100.87	100.51	100.54	98.56	101.13	102.4	102.21	102.02	100.2	100.98	101.03	102.83	101.68	102.39	98.883	99.994	103.17	102.2	101.81	100.78	101.65	101.65	99.811	100.22	103.65	102.27	103.28	98.017	102.11	102.28	100.91	100.76	98.967	99.005	100.4	100.65	98.673	97.921	100.54	101.74	100.22	98.309	105.53	101.82
114.14	112.42	112.46	108.58	112.03	113.57	110.23	109	114.36	112.81	113.38	109.89	115.42	114.07	111.62	113.78	111.27	110.62	112.38	113.87	111.19	112.24	109.68	110.97	112.6	110.71	109.6	117	111.8	113.07	109.34	108.45	116.06	112.74	113.29	110.89	113.32	112.5	116.15	112.74	111.29	115.21	113.23	107.63	109.91	113.87	110.94	111.76	113.08	108.19
107.95	108.53	105.15	105.99	108.18	105.14	106.86	105.87	109.19	101.98	103.39	106.9	105.9	103.88	108.28	104.92	106.18	109.29	105.06	105.77	103.79	104.62	103.85	103.8	103.37	107.55	104	106.91	104.24	105.31	100.1	103.33	103.64	106.81	104.5	109.23	105.79	105.87	101.81	103.79	104.64	106.43	104.17	103.01	106.06	106.7	106.09	101.91	105.87	106.36
104.7	108.63	106.49	106.02	105.84	103.44	106.92	104.94	108.69	106.8	104.02	106.86	105.97	103.17	107.9	107.8	107.27	102.44	104.14	105.54	105.97	104.73	104.96	104.81	106.06	102.57	104.21	104.18	106.43	103.05	101.32	102.59	106.47	109.33	101.86	107.18	103.69	105.81	106.7	106.17	106.08	105.54	105.76	107.58	107.05	107.98	105.62	104.2	103.57	105.52
108.76	106.44	105.34	104.05	106.6	103.51	103.86	105.7	103.37	104.43	108.08	106.55	105.61	108.1	100.16	104.19	107.36	107.98	104.33	103.43	108.13	106.82	104.98	106.74	102.3	105.07	110.09	107.37	105.53	103.15	107.21	107.12	105.48	107.47	110.38	105.19	108.03	104.48	107.29	105	106.1	108.83	103.02	105.78	105.73	104.43	104.45	107.7	104.41	102.3
111.31	110.55	113.09	112.43	112.01	114	113.49	109.97	112.86	110.19	111.64	111.4	110.95	112.41	109.42	114.95	110.38	112.22	110.21	116.94	111.67	112.16	113.46	110.21	112.3	112.38	112.85	113.95	109.27	109.77	113.78	110.15	109.09	111.84	113.65	111.33	110.85	111.32	112.23	112.19	110.8	107.84	113.17	112.04	114.07	111.57	111.47	113.59	107.49	108.56
108.22	108.94	107.31	106.5	109.79	105.79	106.25	106.28	107.08	108.11	106.97	111.43	107	106.86	106.71	103.72	110.4	107.57	106.58	107.8	108.24	108.29	108.75	105.77	107.1	108.53	105.61	109.61	107.27	108.88	109.5	106.45	107.04	108.48	104.53	107.24	106.09	107.29	103.97	106.25	106.01	104.26	107.03	106.95	106.52	106.77	103.24	105.28	105.12	106.49
107.22	104.75	106.77	106.22	103.95	103.36	103.3	105.57	105.48	103.55	102.97	104.66	106.92	104.51	104.58	109.75	107.09	103.28	105.76	106.34	108.18	103.3	107.31	105.8	108.71	101.16	106.85	105.3	110.44	104.33	104.65	101.85	104.46	109.08	105.08	105.75	103.24	108.42	109.73	105.12	103.81	106	106.02	105.59	105.42	103.98	105.22	108.7	106.71	106.68
108.83	111.4	110.53	111.72	110.68	111.6	113.83	111.21	110.2	113.87	113.53	111.61	112.39	112.64	110.61	114.16	113.51	111.78	113.05	110.77	115.12	108.96	110.7	108.53	113.55	112.45	111.11	112.65	113.15	114.91	111.06	113.94	112.29	109.74	113.15	112.66	113.08	110.93	111.3	112.55	113.28	114.9	109.08	114.91	110.12	112.12	112.49	111.44	112.41	111.82
103.81	106.22	105.34	107.02	108.28	105.9	106.55	104.67	105.53	108.3	110.27	102.3	107.96	106.66	103.8	109.73	104.98	105.1	106.44	105.57	102.41	103	104.38	106.38	104.64	107.27	109.07	106.23	109.93	106.28	105.77	103.15	105.68	107.48	104.87	101.13	105.96	106.85	104.83	102.9	107.88	107.29	106.19	104.62	107.3	104.73	104.62	103.04	103	105.9
110.52	112.39	111.32	109.74	110.52	113.03	111.95	113.73	114.87	111.21	111.75	110.56	114.08	111.56	112.3	114.7	114.54	114.52	113.77	112.06	114.42	115.9	112.49	112.48	112.07	111.62	112.99	108.92	110.31	113.19	113.39	113.47	111.56	115.05	111.55	107.79	111.04	114.52	114.27	111.45	113	111.96	108.41	112.55	111.33	114.66	115.25	113	113.73	112.57
112.02	110.85	112.58	109.15	111.36	110.61	110.78	112.01	114.88	110.59	108.28	110.94	110.12	110.74	109.77	111.11	109.55	108.95	112.72	111.1	113.74	110.43	108.54	113.56	110.87	108.99	112.75	113.69	111.59	113.73	111.21	108.09	109.99	111.53	112.91	110.21	109.04	112.41	110.95	108.63	115.07	110.89	113.08	112.47	112.5	115.25	110.02	110.43	108.72	110.46
106.37	105.36	107.17	101.33	103.87	106.94	103.98	107.83	105.7	108.55	106.94	105.12	109.27	107.84	108.39	105.22	105.47	105.92	106.75	105.99	104.5	107.14	102.95	108.57	108.02	106.69	106.06	103.82	109.86	107.59	106.99	107.46	106.04	107.14	106.1	109.86	106.18	107.28	107.53	106.84	105.98	104.64	106.4	106.7	107.37	106.48	106.37	109.39	107.68	107.59
98.204	100.8	102.33	102.85	102.01	100.64	99.977	100.92	100.22	100.14	100.5	101.46	98.459	102.68	103.74	96.394	100.42	104.42	100.3	99.662	99.912	102.34	101.01	101.03	101.36	101.84	102.18	102.88	99.824	100.15	103.81	100.01	100.2	102.17	100.24	101.94	102.7	100.88	101.93	103.22	102.75	100.67	104.02	99.271	99.445	100.94	99.053	99.539	102.17	99.999
97.806	101.62	99.759	101.26	98.984	98.459	100.19	96.416	99.578	99.029	102.46	103.76	105.59	101.37	98.469	101.12	98.015	104.87	99.81	101.95	97.916	100.79	102.08	98.625	99.446	97.881	97.906	102.28	101.24	99.086	99.323	102.54	99.018	98.461	102.6	98.1	99.73	97.232	101.05	102.01	101.03	102.71	96.443	99.211	96.609	98.608	98.788	100.5	100.24	98.473
96.718	99.994	102.91	100.96	97.994	101.67	102.37	98.967	102.75	103.29	103.94	104.39	99.176	102.38	99.219	102.56	99.965	100.32	101.77	99.217	102.2	101.86	98.693	104.69	96.95	101.7	100.43	96.955	97.597	100.24	103.54	100.49	105.41	103.06	100.61	102.55	100.38	97.639	99.349	100.01	102.99	101.67	100.54	99.177	100.62	99.469	95.432	99.659	102.14	101.16
111.6	111.57	114.58	109.76	115.36	111.71	113.95	110.74	111.71	109.5	113.83	111.83	112.88	111.09	113.97	112.48	111.8	112.23	111.37	112.62	113.59	114.17	113.72	112.66	113.08	116.44	113.11	110.09	114.8	112.27	115.12	111.96	110.47	108.21	116.21	115.15	111.84	113.94	110.93	110.29	113.26	114.19	111.9	112.45	113.83	112.4	115.12	115.5	110.8	118.19
116.22	120.05	117.46	116.18	116.84	114.94	117.17	117.33	117.51	118.93	118.65	119.72	116.58	118.41	117.81	120.54	116.37	119.38	120.32	119.51	119.13	119.62	116.72	121.11	116.73	118.62	118.45	116.52	115.63	116.59	116.53	117.16	122.24	120.47	116.89	115.63	116.12	120.56	118.23	118.08	115.44	114.58	116.87	116.32	117.68	114.71	121.33	119.4	117.19	117.14
104.11	108.32	107.64	104.99	106.07	105.48	106.05	105.3	102.2	105.55	104.13	103.68	104.48	105.64	105.02	104.14	105.01	102.12	104.36	106.35	105.82	106.05	105.04	101.72	104.98	103.03	101.73	104.23	105.04	104.19	103.54	105.97	105.04	106.47	107.14	105.22	106.98	106.03	106.22	104.68	106.1	103.69	107.58	109.52	104.57	108.94	108.31	102.18	103.21	105.73
111.65	112.27	112.14	116.59	111.04	111.96	111.71	114.08	112.12	112.72	111.33	113.51	110.3	114.53	111.24	110.33	109.79	111.66	111.34	110.42	112.18	112.51	109.49	111.27	111.92	110.82	112.93	113.01	111.41	112.48	116.1	111.77	113.32	113.7	110.6	112.62	110.35	110.33	110.77	109.58	110.29	112.24	112.79	110.79	111.12	112	111.97	110.9	111.53	112.89
99.907	99.57	102.19	100.97	101.76	100.35	105.6	101	102.57	97.161	100.04	101.37	101.35	101.4	98.628	94.935	99.763	98.776	99.575	101.77	103.21	98.991	101.02	99.518	98.548	99.243	103.64	99.166	101.35	100.09	98.308	100.43	102.88	101.5	98.237	98.287	101.64	98.98	98.065	98.323	98.857	100.82	97.91	99.087	99.454	99.253	99.955	99.762	100.93	98.618
98.183	102.18	102.96	100.2	100.65	103.7	100.87	99.945	99.337	99.294	100.47	101.45	97.537	102.95	100.67	99.623	98.62	99.148	101.76	101.73	101.04	100.15	99.593	99.655	100.83	99.188	100.72	99.855	103.35	100.93	103.52	106.38	102.23	99.524	101.78	99.956	99.935	102.68	99.183	99.491	101.08	101.86	97.18	101.11	100.73	98.07	100.71	100.17	99.005	103.12
98.733	99.996	102.32	97.964	98.784	99.242	99.037	101.47	99.601	101.19	98.297	98.007	99.157	99.924	99.145	98.349	101.3	100	101.03	100.22	99.688	99.437	102.07	101.4	96.517	100.72	102.39	101.36	105.52	100.47	98.518	100.72	97.739	102.95	99.166	99.582	99.881	101.19	99.225	103.53	98.258	101.2	102.17	101.39	100.41	98.599	102.42	102.05	100.64	101.48
114.45	110.33	114.79	111.34	110.1	112.39	109.3	112.33	113.28	113.63	113.91	114.2	110.97	107.87	112.58	107.54	110.6	110.73	110.88	111.6	109.45	113.92	112.07	110.52	111.26	110.38	113.54	115.31	110.32	112.16	112.84	112.18	112.08	111.86	112.61	111.25	113.63	110.89	113.98	113.77	108.91	113.6	115.39	113.59	113.58	113.44	109.78	114.91	111.59	112.18
98.058	99.511	100.15	99.351	99.047	96.459	103.47	99.67	96.976	99.695	99.526	100.05	99.419	100.13	97.74	103.12	101.18	99.502	100.98	100.11	99.076	102.37	97.953	99.581	100.54	99.529	101.94	98.664	102.07	100.64	97.731	98.637	99.919	100.71	100.75	97.033	99.725	100.51	99.116	101.24	100.32	99.777	98.593	99.794	99.051	100.67	99.185	99.114	97.868	100.04
99.148	100.66	95.874	98.158	100.96	103.46	100.12	101.98	101.2	97.538	94.606	98.986	101.94	102.75	98.511	99.449	98.718	101.64	98.747	101.67	97.907	100.89	100.57	97.09	105.15	97.674	99.827	99.064	104.55	102.39	100.25	101.53	100.95	99.357	100.24	99.282	100.42	102.45	104.18	96.896	102.34	102.64	102.17	101.1	102.29	100.17	98.045	99.397	100.23	96.006
111.25	111.44	109.62	108.88	110.46	105.93	106.46	113.05	113.82	110.92	111.44	112.01	108.46	106.44	111.54	111.61	108.3	109.43	112.17	110.55	108.5	108.13	107.4	111.78	111.82	109.34	107.44	108.13	108.97	105.67	110.18	109.46	110.06	110.33	111.36	109.55	108.67	108.56	111.26	108.92	110.17	110.06	109.38	109.04	108.79	109.71	110.49	109.74	110.56	109.35
108.02	109.38	108.17	109.03	110.03	112.33	110.97	109.85	109.78	111.41	111.3	108.78	108.41	108.76	112.17	105.49	110.09	107.3	108.24	111.38	111.65	110.93	111.38	106.23	110.14	108.18	110.93	109.13	107.59	107.81	108.49	111.45	110.44	111.9	109.76	111.9	110.15	108.22	108.16	108.9	108.69	108.76	109.58	107.78	112.01	111.27	110.75	108.36	109.53	110.02
105.02	103.71	103.63	103.18	108.29	104.35	105.14	101.3	105.99	105.6	104.12	104.03	103.67	104.22	106.54	103.05	105.66	104.19	103.28	104.53	103.79	106.94	103.7	102.46	101.99	104.84	103.66	104.44	103	105.12	105.35	102	103.85	102.06	103.05	105.39	104.99	103.55	105.31	102.86	105.12	105.73	102.55	105.44	105.84	104.02	103.71	104.25	100.69	104.74
109.29	105	106.52	103.91	104.2	102.71	104.96	104.31	105.11	101.75	102.88	104.57	105.68	104.85	102.75	104.56	104.95	107.67	103.91	102.61	104.23	101.41	104.82	103.98	107.03	104.53	102.77	105.75	105.78	103.45	104.78	104.51	104.54	106.02	103.93	104.84	104.78	102.2	103.95	106.12	105.21	105.02	103.06	104.06	105.03	103.34	103.09	102.51	103.97	100.86
103.67	103.22	102.7	103.62	105.35	104.12	104.08	102.43	102.7	106.04	106.28	105.38	102.58	104.23	107.01	105.92	104.77	104.46	103	102.06	103.75	104.79	101.49	104.21	104.49	104.6	110.76	102.27	106.98	107.51	107.36	105.1	105.12	105.45	104.76	103.67	103.61	107.73	105.55	104.49	106.65	105.05	103.09	101.81	102.98	104.01	103.07	101.81	103.86	103.21
104.21	104.71	104.19	106.5	101.18	105.06	104.69	103.86	101.47	103.82	102.52	107.1	110.12	107.49	107.04	104.21	107.76	109.53	101.27	105.1	105.6	107.41	107.9	107.9	104.96	107.53	104.93	104.74	109.26	107.77	106.74	103.8	109.22	105.06	105.66	107.23	107.39	105.21	106.85	106.14	105.55	107.01	103.11	104.88	105.74	105.01	107.26	107.26	109.19	105.88
104.53	103.51	106.65	105.87	105.22	104.73	108.58	103.63	107.9	103.57	102.89	104.26	102.92	106.95	106.08	108.46	107.7	106.28	106.84	104.09	105.82	106.06	107.56	102.11	105.13	105.51	108.56	105.04	106.23	105.12	106.08	106.87	104.82	102.88	107.05	109.62	106.12	107.55	104.31	106.46	105.83	105.08	105.54	105.62	106.47	106.46	108.24	106.6	103.83	101.69
101.39	104.67	100.09	100.84	100.19	101.04	98.686	103.36	100.53	101.02	100.61	101.21	103.43	103.38	99.954	100.77	101.45	97.585	97.841	102.02	101.86	99.975	100.42	98.915	100.16	101.92	102.55	103.05	103.6	99.011	97.714	98.985	99.544	102.68	100.04	101.76	103.55	99.426	99.341	97.924	97.298	97.028	105.1	100.82	98.261	99.817	97.226	99.798	100.42	97.309
104.79	106.7	107.15	106.94	104.57	105.62	106.01	106.27	105.2	106.71	106.52	104.97	103.84	104.3	109.14	106.42	103.42	105.4	104.73	108.33	104.67	105.93	106.43	104.73	108.5	105.68	106.79	105.04	104.63	102.73	105.44	106.31	102.7	107.81	107.28	105.43	104.51	106.21	106.34	103.24	106.57	105.69	106.84	105.67	105.22	108.08	102.29	104.67	106.19	103.9
97.413	100.11	100.82	98.387	98.611	96.429	100.15	98.519	97.431	101.44	99.922	101.85	99.004	100.13	98.661	100.12	98.295	100.7	100.28	98.108	100.05	96.595	98.839	100.44	100.4	102.12	103.32	99.612	96.333	98.725	99.625	99.791	101.11	97.924	100.84	102.28	101.81	97.097	99.695	98.934	100.14	100.94	100.38	100.3	100.26	101.87	100.34	96.426	100.66	99.49
104.41	104.18	101.4	106.49	103.06	102.95	102.04	107.83	103.9	105.03	101.49	105.05	101.24	102.29	104.47	104.43	104.21	107.94	103.61	104.56	103.65	102.36	104.74	105.21	102.83	100.21	104.64	103.06	105.6	104.17	101.58	102.68	103.72	101.52	102.72	101.79	105.55	103.96	104.31	104.14	105.07	105.2	105.58	102.34	102.64	102.14	104.08	105.66	103.3	101.74
97.932	100.89	98.4	99.874	99.668	99.643	98.277	96.55	98.83	103.78	101.75	97.098	104.16	99.436	99.09	98.906	96.433	95.176	97.19	101.72	98.735	99.331	101.73	96.931	103.02	97.824	101.27	97.66	103.02	100.36	103.58	100.65	102.66	100.56	101.86	99.004	99.122	98.395	99.714	99.764	102.57	99.571	102.23	95.395	99.788	100.34	105.48	98.29	101.17	96.708
109.41	109.18	112.65	112.49	114.38	111.61	111.28	109.44	110.95	113.67	108.82	111.95	111.72	114.13	113.67	111.32	111.23	108.14	108.87	108.41	110.97	108.89	111.2	112.38	112.58	112.05	114.53	110.71	110	111.52	112.63	112.5	111.12	112.12	112.76	109.98	113.57	112.82	110.63	111.68	110.77	114.56	111.04	110.46	111.54	110.2	110.23	109.3	109.35	111.32
107.25	106.79	105.87	106.78	101.53	107.85	106.28	107.37	109.76	106.81	105.89	105.41	106.31	105.21	106.43	106.75	103.77	108.94	104.62	107.06	104.68	102.13	99.996	107.16	107.2	108.91	105.63	106.67	108.72	106.41	107.14	106.58	103.91	103.2	105.76	107	106.59	109.59	104.76	108.68	103.57	104.39	107.01	102.98	106.78	103.33	105.65	105.87	105.84	105.24
111.77	112.09	112.82	111.65	109.54	108.42	112.14	111.59	112.82	111.89	111.34	108.64	111.56	111.3	111.61	113.4	110.04	112.42	111.31	111.28	114.76	112.38	110.24	110.81	111.88	114.31	113.75	113.41	109.13	112.96	109.59	109.96	110.88	115.52	112.14	109.71	111.31	111.98	109.23	112.98	113.11	109.46	108.66	112.29	111.97	113.52	113.99	112.88	110.27	113.82
107.28	102.45	107.51	105.34	107.42	107.15	106.54	106.68	103.96	105.53	103.84	105.45	105.82	102.2	109.84	108.17	106.71	103.49	105.21	107.74	102.16	101.91	106.87	107.41	107.36	105.82	105.96	109.35	105.58	107.96	105.4	107.32	103.18	105.83	105.2	108.43	105.87	107.54	105.05	106.5	101.65	106.27	105.38	103.98	106.14	106.15	105.94	105.31	102.47	105.18
106.97	104.54	107.41	106.17	105.91	106.35	106.25	106.56	101.83	104.86	104.51	106.33	103.02	105.8	102.46	106.49	104.36	104	103.59	106.82	107.36	105.6	103.72	106.75	103.43	104.67	106.43	105.35	101.62	103.2	105.26	104.74	107.42	104.25	107.03	105.08	107.11	103.24	105.38	102.44	106.74	105.66	106.26	107.79	104.49	106.45	106.27	101.23	108.16	102.75
111.21	111.57	109.41	108.95	108.52	111.2	109.4	110.85	107.79	112.51	109.15	109.84	110.21	112.24	105.91	109.2	108.24	109.8	111.26	108.74	108.29	107.13	111.72	111.74	111.37	111.47	110.78	111.05	108.01	110.27	109.36	110.13	111.51	111.56	108.26	110.45	113.27	108.08	111.14	109.55	110.92	106.27	106.99	110.45	108.41	111.55	110.06	109.13	110.07	111.33
106.9	101.74	105.36	105.56	105.09	106.84	105.42	108.19	108.1	107.74	107.22	106.88	105.13	104.73	102.78	106.12	103.77	106.67	106.02	106.5	104.18	103.58	104.3	105.13	106.5	105.4	106.64	105.57	101.91	106.45	106.58	107.5	109.2	104.1	104.45	104.8	107.83	106.05	106.29	108.91	102.67	107.13	105.93	105.05	104.9	105.66	103.59	106.63	106.75	104.58
113.27	112.53	109.99	111.7	110.29	108.45	113.25	110.89	108.54	112.45	108.18	108.02	110.75	112.55	111.56	109.14	109.38	112.07	109.41	108.64	109.49	109.57	108.97	111.68	115.51	110.72	112.17	106.95	108.52	111.03	107.89	110.87	109.44	108.45	108.36	110.65	109.83	107.6	109.29	111.21	111.9	111.55	111.15	110.91	111.47	107.64	112.32	110.71	112.11	111.03
112.29	108.88	112.96	110.86	112.72	110.42	110.58	110.59	109.19	110.53	109.58	107.84	109.32	107.85	108.83	110.45	110.87	109.86	106.7	109.75	108.52	110.32	108.77	109.67	108.16	112.4	110.59	110.41	111.71	109.83	108.45	106.21	110.55	110.16	108.83	109.65	110.92	112.48	111.26	109.65	106.87	109.69	111.4	109.8	109.06	111.67	111.01	109.71	106.72	113.28
106.1	103.05	104.12	105.6	106.4	102.06	105.47	105.03	106	107.15	106.48	104.15	104.42	104.3	106.75	106.37	105.59	102.46	101.16	107.84	105.18	107.27	106.69	107.64	106	106.73	106.75	103.73	106.37	107.59	108.06	106.12	105.61	105.81	105.19	109.08	108.23	107.25	105.46	102.45	105.6	109.35	107.07	108.17	107.38	107.1	106.87	102.8	107.52	106
102.75	99.916	105.21	102.75	106.96	102.93	105.25	106.73	105.94	102.98	107.28	106.62	103.13	103.34	104.55	106.99	103.42	104.25	101.75	105.44	104.15	105.31	108.86	103.98	104.79	103.72	106.2	102.96	104.16	102.33	102.51	102.32	105.33	105.18	103.11	106.29	101.77	102.98	107.52	106.37	102.02	102.49	106.8	102.37	104.89	106.5	106.04	103.94	101.03	104.54
100.59	98.742	99.449	98.731	101.62	99.156	101.52	101.76	100.87	99.894	104.27	99.831	100.57	98.245	102.09	98.774	98.493	102.1	101.26	102.58	99.507	99.818	98.849	98.055	99.15	101.79	101.7	101.03	100.96	100.84	101.9	99.081	99.785	101.69	102.16	103.96	102.67	98.965	100.04	99.232	99.43	98.66	101.45	104.67	101.23	99.836	102.38	100.69	102.3	99.531
114.14	109.14	113.09	112.97	111.06	108.72	113.94	113.88	115.89	112.58	110.06	109.6	112.56	110.6	112.57	112.2	111.08	111.95	115.91	111.45	110.86	112.36	115.64	111.32	109.95	110.27	114.34	112.17	112.76	110.78	109.44	109.88	113.8	113.62	111.43	109.94	117.29	112.24	112.97	110.32	113.06	110.78	113.74	113.14	113.6	111.21	107.58	111.29	112.31	109.76
96.694	99.295	97.241	101.04	95.723	96.892	98.434	100.39	99.098	100.71	101.41	95.546	96.017	101.3	100.32	101.18	100.95	102.04	101.54	100.57	97.983	99.442	100.55	99.038	99.714	99.53	103.1	95.95	100.63	100.78	99.612	100.54	100.53	97.719	99.421	97.573	97.341	100.54	101.29	97.956	99.193	97.244	99.797	101.02	97.809	100.32	98.165	98.64	99.915	99.46
109.77	112.93	112.93	111.81	110.63	109.85	110.71	111.63	109.88	108.98	107.62	111.38	111.91	108.74	112.08	110.74	109.41	111.84	111.56	109.68	108.5	113.27	112.91	111.95	111.46	111.23	110.42	112.69	110.24	112.71	113.27	111.73	112.79	113.71	110.29	109.37	114.23	111.22	110.07	111.21	107.38	114.17	110.61	108.72	111.82	112.74	112.13	111.72	112.06	114.88
99.334	98.487	101.02	98.908	99.212	96.952	100.58	99.619	96.498	98.503	101.5	102.09	101.38	100.81	100.21	96.182	101.08	101.24	97.599	100.56	100.76	100.9	102.04	99.659	100.38	98.795	101.16	98.371	103.85	101.06	101	100.35	100.1	100.32	99.632	97.027	99.307	100.33	99.065	101.81	99.752	98.608	101.65	98.882	102.12	98.427	100.24	101.4	102.7	92.228
104.81	107.3	105.07	107.56	106.55	106.16	107.31	102.97	107.91	109.13	106.85	107.74	107.88	108.93	106.56	104.66	105	105.3	109.01	105.5	107.07	108.08	104.32	105.29	105.97	107.54	105.05	103.23	105.7	107.24	105.93	106.76	106.75	102.98	106.93	103.43	105.55	105.26	106.67	105.66	107.07	110.71	107.4	104.72	109.96	106.7	107.77	102.54	104.83	109.29
112.52	110.01	111.83	111.2	111.3	112.48	113.93	113.5	109.54	109.08	109.18	108.69	112.1	112.98	110.4	111.65	117.24	114.52	112.08	113	111.34	113.44	117.73	114.99	112.48	113.68	108.41	113.08	112.71	111.11	113.25	114.9	114.47	111.58	110.45	114.57	112.19	112.05	109.97	111.76	112.86	113.99	112.46	112.26	112.91	111.84	114.73	111.88	110.25	115.54
110.71	114.75	110.31	111.23	109.3	113.29	110.96	108.92	108.94	110.83	113.63	114.79	111.6	109.69	109.59	111.31	110.15	111.73	108.11	110.83	110.5	114.68	110.55	111.16	108.81	115.44	111.65	110.88	110.66	110.09	113.05	113.37	111.05	108.56	110.28	111.01	112.38	112.69	110.42	107.7	111.03	109.36	109.55	110.7	111.06	112.53	108.98	107.59	113.86	111.28
112.45	113.66	110.75	111.09	114.53	112.29	109.8	112	112.48	114.14	110.4	111.83	109.75	112.68	109.91	110.44	115.63	115.24	115.2	110.2	113.8	110.01	116.38	114.82	110.96	113.52	112.06	113.66	111.86	112.79	114.18	112.16	111.55	114.19	113.63	111.48	113.57	112.47	111.91	114.48	111.6	111.4	112.38	112.48	111.64	112.75	115.6	112.54	114.92	112.23
104.42	104.38	102.57	101.12	102.5	102.96	104.74	105.74	105.9	103.7	104.76	102.05	105.41	102.87	103.03	101.83	106.83	103.14	103.55	105.74	101.12	100.08	104.69	107.1	103.03	104.98	105.16	102.41	101.6	101.2	105.43	102.72	104.78	102.75	102.54	103.01	105.38	103.92	104.49	105.14	104.41	104.18	101.28	104.8	103.29	107.01	101.25	105.98	104.92	105.54
96.596	97.711	99.946	99.793	98.575	101.12	97.554	100.89	99.556	97.831	101.15	99.503	100.53	100.17	98.69	102.46	99.482	98.971	100.48	101.43	95.932	98.131	100.88	102.1	99.837	105.56	99.181	101.37	99.753	100.75	102.56	96.045	99.094	97.692	98.435	101.58	103.96	99.395	100.43	99.433	102.72	101.3	101.59	97.964	99.87	100.67	97.873	101.15	96.117	102.32
98.843	99.589	100.78	97.237	102.4	100.01	103.38	103.3	100.66	97.274	102.39	100.35	100.68	100.72	99.885	101.78	98.333	98.582	97.747	100.05	102.93	100.21	101.96	104.39	101.89	100.69	99.422	102.09	101.09	102.48	99.075	102.62	101.48	100.38	100.54	100.73	99.507	98.468	100.2	104.03	100.26	98.912	98.997	101.16	100.83	99.647	100.86	99.626	101.63	99.75
104.48	107.1	103.84	107.14	103.99	106.13	104.43	104.36	104.85	105.83	105.9	105.48	106.03	107.13	105.94	103.78	108.19	107.43	107.59	105.39	103.26	106.4	106.13	105.94	104.13	107.36	107.72	106.93	103.86	106.65	106.45	105.19	104.13	106.05	103.11	106.89	110.23	106.13	103.89	105.55	106.37	103.84	106.13	102.76	102.77	108.44	107.03	107.83	107.44	105.13
112.93	111.24	110.57	112.16	113.35	108.9	111.71	111.06	112.01	111.28	112.3	110.23	111.22	112.16	111.3	109.51	111.4	109.29	112.63	112.05	107.63	111.27	111.39	108.82	106.84	113.06	115	112.16	114.37	112.39	112.42	110.85	110.71	109.36	113.12	110.63	112.56	112.42	112.22	110.48	114.34	111.5	110.71	112.12	109.33	113.72	111.88	110.61	110.37	112.95
109.03	113.2	113.51	112.95	112.53	111.74	111.81	107.88	115.22	111.11	113.24	113.11	112.26	112.9	112.45	114.14	111.28	109.59	113.91	110.46	110.65	115.42	112.54	115.62	112.54	110.64	113.55	112.28	113.65	115.65	111.55	112.01	111.77	110.35	111.65	112.33	111.26	114.16	112.83	112.89	113.74	111.09	108.8	111.93	113.6	112.28	108.82	114.25	113.85	109.94
108.19	107.85	111.12	111.81	110.04	109.9	110.59	110.14	114.09	111.42	108.07	112.45	110.43	108.78	110.65	112.53	110.72	110.94	114.79	112.32	114.06	111.47	110.5	110.18	109.95	109.07	108.09	111.89	106.86	113.37	108.84	110.33	111.21	110.26	110.6	112.84	108.44	110.46	114.16	112.3	109.19	111.8	111.23	109.11	111.74	110.86	108.67	111.54	113.93	111.32
108.4	105.67	106.54	106.22	106.43	110.52	108.13	104.82	103.93	108.51	106.99	105.23	108.37	103.93	107.94	106.66	105.32	105.61	104.17	108.53	108.23	106.79	106.48	106.86	107.3	111.26	107.71	106.2	109.78	107.83	106.35	108.98	107.2	107.01	108.8	105.86	108.5	109.91	110.03	106.74	104.89	103.72	105.76	107.83	108.79	103.56	102.46	105.49	108.2	105.04
104.33	106.02	105.35	106.5	105.47	103.03	102.72	105.46	103.52	104.04	103.95	104.16	102.34	103.59	104.77	104.6	106.06	106.67	107.08	105.76	106.73	106.54	104.63	104.68	106.25	107.95	104.34	101.98	103.61	105.36	106.54	101.54	106.12	107.51	106.01	102.65	104.39	107.06	105.11	103.93	105.51	105.78	102.91	106.65	107.23	105.34	105.59	105.73	105.26	104.83
100.94	99.328	103.04	101.83	98.489	98.124	97.294	101.48	98.291	100.06	100.6	99.599	95.426	100.64	98.974	96.624	99.53	97.753	97.944	101.52	103.99	100.77	102.13	97.57	101.83	98.816	98.565	97.6	100.64	100.88	100.69	101.76	102.39	97.144	101.97	102.57	99.512	98.78	100.05	98.152	100.5	100.3	98.519	101.4	103.43	99.098	99.801	101.78	98.265	102
106.86	107.16	107.19	108.78	105.95	102.94	105.65	107.34	108.35	106.16	107.24	107.42	104.38	107.65	106.72	106.54	104.56	106.24	107.43	106.26	105.43	109.82	106.26	110.51	108.28	106.23	104.55	107.42	106.98	107.83	108.4	108.03	108.21	107.35	107.58	106.33	104.12	108.9	103.63	106.08	110.5	103.7	107.94	102.74	105.48	107.13	103.88	106.82	106.93	104.33
107.4	106.86	103.6	105.12	106.05	105.12	108.22	105.15	104.23	104.36	105.15	104.52	105.45	104.75	110.6	101.77	106.85	98.642	103.35	101.98	104.22	103.43	103.45	105.95	104.18	104.45	104.7	103.81	103.54	105.52	106.05	104.66	106.49	105.35	102.56	102.32	104.28	105.55	107.44	106.6	103.38	103.29	103.03	107.85	103.26	104.52	107.31	101.55	105.7	104.77
111.32	113	112.6	110.82	111.85	111.51	114.69	112.14	113.96	108.8	111.48	115.63	109.11	111.42	111.59	111.98	112.42	112.55	114.74	112.21	110.74	112.23	111.89	110.44	111.33	113.23	112.55	113.27	113.65	112.12	110.99	115.72	113.15	110.23	115.25	110.23	111.74	109.09	112.27	111.16	112.93	108.19	114.53	111.51	111.41	108.96	113.66	108.49	110.35	110.87
119.89	120.95	117.93	116.28	117.25	117.17	118.1	118.4	120.87	120.25	117.76	118.44	117.85	119.08	120.53	113.65	120.72	121.17	112.99	118.57	118.56	118.24	116.52	121.25	113.9	118.55	117.22	114.92	115.17	115.63	116.29	118.23	116.16	115.81	119.98	118.11	117.85	116.62	115.21	117.09	114.99	116.79	116.06	119.81	118.39	118.95	119.8	115.58	116.95	117.48
107.31	110.17	111.34	109.31	110.09	110.46	111.01	109.69	109.27	108.41	107.25	114.26	110.47	111.43	118.11	112.07	110.04	106.39	109.47	110.73	108.85	108.27	111.22	109.9	107.24	111.4	108.55	107.78	110.03	109.94	109.29	111.52	109.6	110.85	110.19	109.72	108.57	110.63	110.3	107.35	114.56	107.54	110.19	110.32	108.08	108.16	108	107.65	110.47	106.43
106.33	107.14	107.7	108.8	105.94	103.96	106.74	105.38	104.64	103.94	108.16	104.88	105.6	107.18	103.09	104.94	101.71	108.45	105.15	106.42	108.55	102.84	104.92	107.98	108.46	106.82	105.75	104.11	103.28	103.41	104.44	105.51	103.19	105.42	105.6	104.52	104.42	106.66	105.09	106.13	106.45	106.04	103.61	105.65	106.23	105.93	103.19	106.83	102.75	107.11
103.75	100.42	99.545	101.1	95.523	97.367	99.31	103.38	99.411	99.827	95.598	101.9	100.05	99.515	97.949	99.713	100.72	97.804	98.849	102.56	99.216	98.34	101.36	99.093	99.226	100.18	98.309	97.407	99.306	100.62	99.1	99.233	100.67	99.253	95.885	102.17	99.809	99.353	100.88	101.82	100.53	100.65	99.144	95.709	100.74	99.819	97.254	98.838	102.09	97.944
103.29	102.02	104.16	105.39	103.83	104.15	105.25	103.3	103.87	102.54	104.97	102.9	102.53	104.98	104.62	101.62	102.96	102.56	104.07	102.61	103.73	101.32	103.8	104.63	105.46	106.44	107.26	104.55	106.44	103.41	104.54	102.61	107.97	104.74	103.76	103.47	104.11	102.08	104.36	105.15	103.43	107.31	106.49	105.54	101.36	99.853	102.04	100.51	101.68	106.72
106.57	104.71	107.72	106.06	104.37	104.35	105.43	105.36	106.35	103.45	109.06	103.81	105.16	106.83	106.63	106.4	108.59	104.3	106.74	106.73	108.85	104.97	103.79	105.6	107.01	106.97	104.5	105.81	107.96	103.74	103.27	106.03	104.3	104.26	104.91	106.48	106.47	107.86	105.39	107.06	108.2	106.19	105.03	106.5	106.7	104.89	105.4	107.83	104.23	104.51
110.58	111.08	106.79	109	113.64	110.68	113.43	111.31	110.05	110.94	111.44	108.33	110.94	106.37	108.24	113.13	112.43	110.53	108.42	108.68	109.14	112.22	114.39	110.79	113.01	111.93	107.15	110.71	111.46	115.05	110.06	111.59	111.98	109.24	112.77	109.36	113.01	110.14	112.81	112.86	109.65	107.78	110.63	109.74	110.01	110.42	110.27	110.72	106.66	114.95
109.75	108.51	110.43	114.12	111.63	110.03	111.59	112.67	109.3	110.84	112.51	113.14	111.55	112.21	112.67	114.32	111.52	113.62	114.38	112.54	109.08	112.62	114.94	111.43	113.45	111.25	113.11	111.83	112.06	110.85	115.21	111.71	111.57	111.39	111.33	111.35	108.78	115.38	111.72	112.26	112.52	112.83	112.58	114.77	113.28	113.71	112.99	112.99	115.36	114.19
111.29	111.96	111.6	111.71	111.33	112.14	109.71	112.24	104.25	110.95	113.77	109.62	112.43	112.99	110.68	110.9	112.03	110.04	117.72	112.91	108.19	112.83	111.95	112.65	111.23	110.06	110.72	108.19	111.86	111.46	111.11	113.86	113.35	113.61	112.88	109.79	109.39	109.6	113.19	111.14	108.17	116.83	109.53	111.27	111.2	108.15	109.07	111.06	111.63	110.25
104.12	106.93	104.4	106.66	106.3	102.79	103.54	107.29	106.77	103.85	104.38	105.47	105.42	105.71	105.39	104.8	104.99	105.61	106.2	105.05	105.07	108.5	107.01	107.8	105.31	103.92	105.9	106.09	106.8	104.5	101.69	104.21	104.37	102.92	107.63	105.37	103.62	100.69	103.26	105.12	104.42	102.29	103.95	103.93	106.29	103.7	105.76	104.75	106.15	106.51
111.64	109.11	110.13	112.43	112.13	109.88	113.75	111.42	110.57	111.81	112.59	111.73	116.27	112.4	109.54	111.8	112.31	112.02	110.47	110	111.51	111.19	109.45	111.47	110.34	112.67	112.03	110.87	111.75	106.52	111.87	111.92	110.15	110.25	112.66	115.05	114.5	110.89	113.79	110.56	112.02	114.56	111.17	113.25	110.81	111.79	111.69	112.41	116.71	111.29
108	105.22	104.3	105.08	102.66	105.12	103.49	104.98	106.31	102.58	103.9	106.2	104.35	105.89	106.82	105.12	104.96	103.57	106	101.31	105.19	102.67	104.92	106.39	108.51	103.71	105.4	103.77	104.7	103.81	105.34	104.19	105.58	104.37	103.97	107.81	104.05	105.34	104	108.13	104.01	106.68	104.66	105.88	104.82	102.95	105.92	104.05	104.93	103.81
107.41	106.99	105.45	103.3	108.14	105.38	105.75	108.18	104.94	101.26	105.08	104.4	104.75	107.75	105.64	106.27	104.89	104.79	104.76	107.11	106.67	103.3	105	105.69	102.6	107.04	103.74	107.36	103.88	105.2	105.35	102.99	103.92	100.02	101.85	104.35	105.02	104.94	106.82	103.4	106.43	105.28	104.89	104.28	102.61	103.81	106	107.9	106.36	105.24
102.79	102.59	100.55	100.06	100.64	97.625	100.62	101.17	98.415	98.802	100.96	101.79	98.624	95.019	99.194	97.71	97.694	98.92	97.72	97.211	100.13	98.972	99.345	101.35	98.638	101.24	100.64	98.537	103.4	96.894	98.766	99.592	96.155	105.86	100.26	97.49	99.638	99.221	102.35	97.249	98.804	99.215	97.327	100.68	99.346	100.65	99.843	98.888	101.69	101.4
104.39	106.74	105.89	104.59	104.06	104.71	105.99	105.74	106.43	105.64	101.76	105.93	104.19	105.51	107.64	103.82	105.71	102.68	103.86	105.76	104.58	101.6	104.89	101.81	105	104.62	108.15	101.58	102.21	102	105.56	102.72	105	103.62	105.6	106.36	104.03	104.88	100.89	100.14	102.86	107.67	105.28	106.2	106.27	103.39	105.2	103.55	106.26	101.66
118.28	116.4	116.18	115.91	117.72	119.37	116.24	121.05	117.34	115.32	118.83	120.35	122.26	119.51	117.22	120.43	116.09	117.23	120.77	118.42	117.05	118.18	116.77	119.1	113.75	115.79	120.2	116.75	116.84	114.9	116.13	120.23	116.72	117.75	117.62	118.58	117.79	117.85	118.91	118.06	115.52	117.24	118.04	116.33	118.05	117.74	118.71	114.57	115.1	117.64
105.04	104.79	103.58	104.53	102.77	105.71	102.77	104.71	104.96	104.4	105.63	106.4	103.93	107.9	105.01	105.94	104.48	106.8	108.32	105.69	103.71	103.19	106.42	104.65	106.27	107.44	105.22	107.53	107.85	106.9	103.64	106.15	104.91	103.68	105.93	107.5	106.83	108.05	104.33	104.69	106.71	105.81	106.76	106.93	106.32	105.73	103.61	106.18	105.73	104.76
104.69	105.78	105.11	104.81	105.18	103.58	103.67	107.92	105.79	103.45	109.88	105.33	102.49	107.08	106.78	105.19	107.11	104.03	104.21	104.43	106.36	106.26	107.08	105.52	109.47	106.45	106.84	103.6	102.71	106.43	106.15	107.1	104.23	105.18	105.25	104.49	105.98	107.41	108.78	103.36	104.28	104.13	106.96	104.01	103.74	104.65	107.24	104.91	107.03	106.88
109.5	107.15	105.51	105.61	105.85	109.37	104.2	107.44	104.81	109.54	106.02	104.55	108.03	106.2	106.12	106.08	108.71	108.59	106.19	103.44	102.1	103.5	106.78	106.47	106.06	108.13	105.17	103.73	105.86	106.69	105.31	105.48	105.36	106.36	107.85	106.15	107.46	105.16	107.94	106.2	108.29	104.22	104.6	103.63	109.23	107.81	104.74	106.68	108.11	109.48
107.63	108.74	104.11	107.07	108.31	110.3	107.72	108.01	106.11	106.57	107.44	107.85	107.17	107.09	107.13	106.49	106.86	105.94	106.01	106.68	107.69	107.77	107.47	104.02	103.74	107.28	106.19	103.21	109.31	106.98	104.75	102.6	105.33	108.76	109.14	105.7	106.47	104.48	106.55	107.63	110.07	105.67	106.17	104.74	105.48	110.42	108.32	108.54	105.69	105.44
106.57	107.77	105.13	107.38	108.89	105.08	107.68	103.59	109.66	104.41	103.68	106.29	104.46	104.53	103.65	107.17	105.52	107.48	108.46	107.11	107.22	108.3	105.92	107.06	104.67	106.08	103.42	109.34	108.59	103.92	109.1	109.63	106.8	108.32	107.32	107.49	104.07	105.59	106.29	103.79	106.37	105.37	109.54	104.69	106.42	104.45	105.46	108.25	106.34	104.26
101.85	102.25	102.11	99.478	101.42	101.33	98.895	99.551	96.124	100.41	99.009	98.209	98.533	101.98	98.289	98.49	100.57	101.67	98.42	100.66	98.279	100.99	100.2	98.484	99.97	98.163	99.923	96.725	97.922	97.74	100.61	101.54	101.79	100.54	98.861	97.689	102.11	98.38	96.703	99.59	103.25	99.57	95.846	97.156	97.675	99.657	100.29	97.21	100.68	100.63
105.52	105.8	106.71	106.37	107.7	108.69	107.56	105.38	106.51	105.35	105.69	108.15	106.24	105.8	105.9	104.46	103.96	104.34	103.51	107.04	103.27	102.63	105.36	107.64	106.41	109.18	105.81	105.08	104.21	106.15	103.77	105.21	108.05	102.77	107.39	108.15	104.13	105.77	105.6	104.33	100.94	106.2	106.13	105.15	105.96	105.18	104.79	105.03	106.2	107.84
114.37	116.24	115.08	115.32	116.34	116.56	115.94	114.27	117.92	116.47	119.04	118.16	115.92	116.93	115.12	114.52	119	119.21	116.68	119.18	118.39	119.28	119.12	117.47	117.29	117.44	119.09	115.56	118.16	117.54	116.1	117.68	115.61	117.16	115.16	116.32	118.22	115.63	121.7	115.13	115.74	116.74	115.3	117.67	116.38	118.28	117.77	116.98	117.73	117.4
110.46	108.73	113.43	111.23	111.5	110.55	112.69	111.24	107.93	109.67	110	111.96	108.6	110.78	108.95	111.44	109.49	106.16	110.74	109.29	109.73	108.52	111.37	112.44	109.29	110.55	109.59	112.04	110.47	108.14	111.04	108.27	108.32	109.08	109.03	112.36	113.4	110.08	107.53	109.14	109.25	109.93	113.59	109.99	106.87	108.1	109.38	110.98	108.6	110.01
106.33	104.89	106.06	105.96	104.12	107.46	102.56	106.46	105.89	104.88	103.21	103.84	104.65	103.75	102.91	108.03	105.98	105.33	106.9	102.23	103.43	104.6	109.07	107.3	102.88	98.377	103.12	107.42	106.53	104.93	105.53	102.92	105.76	105.22	103.81	106.34	104.13	106.05	105.28	105.04	106.33	104.05	108.43	107.25	105.2	106.01	105.73	102.83	104.48	107.17
103.9	106.34	105.95	108.32	104.17	106.73	109	104.73	106.33	105.16	106.3	107.35	106.09	105.15	105.45	108.34	107.68	105.21	107.81	106.57	102.71	110.4	103.27	104.18	107.16	105.61	105.71	108.16	107.72	108.04	106.97	108.19	106.66	106.98	109.17	106.29	108.42	106.65	108.77	107.19	105.18	103.65	107.61	106.81	109.17	106.88	108.06	108.41	105.43	105.03
110	112.15	108.45	109.75	108.14	110.57	112.81	108.34	112.01	111.28	107.88	108.58	108.61	112.2	113.66	113.33	108.78	111.87	109.85	110.62	107.61	110.13	109.01	109.56	109.59	108.58	110.35	110.13	108.14	103.99	111.68	109.37	110.79	111.72	113.07	113.35	110.36	109.73	110.09	111.66	107.9	110.04	111.56	110.33	112.74	107.73	109.38	110.76	110.82	109.1
104.19	101.45	102.32	102.75	101.79	98.644	103.21	100.85	95.8	97.471	102.89	99.321	98.137	97.97	99.342	102.14	100.15	101.58	98.342	100.69	95.957	101.92	99.125	98.201	99.187	99.942	100.66	96.847	101.52	100.7	99.739	97.374	104.08	100.51	98.501	99.495	103.06	99.558	98.225	101.86	102.44	97.026	101.98	98.953	100.32	98.094	97.061	98.201	99.592	101.45
106.45	109.64	109.41	111.52	111.25	111.07	112.71	111.39	110.07	112.31	110.98	109.65	110.06	111.07	110.31	109.62	110.42	114.27	111.74	111.89	114.51	109.06	107.41	110.41	108.73	111.41	110.44	110.46	111.93	107.56	110	110.46	113.68	112.21	109.36	113.58	112.38	112.16	108.8	109.87	110.25	111.56	109.41	112.48	113.72	113.76	110.58	107.74	108.79	113.29
104.19	106.09	102.65	105.63	102.92	107.69	105.09	106.03	108.76	106.83	107.88	105.89	107.25	107.11	106.48	108.62	105.32	105.71	105.37	108.26	107.21	108.06	107.56	101.74	103.87	105.6	106.13	103.59	105.81	104.15	107.55	103.46	105.29	106.94	104.11	105.29	104.36	104.64	104.95	103.31	104.91	106.15	104.5	103.24	107.54	107.94	106.16	107.07	104.99	108.2
106.74	107.81	103.75	105.59	104.1	106.18	106.14	107.63	102.37	107.27	107.35	104.78	109.1	105.94	106.37	106.81	104.64	110.11	108.09	103.74	101.96	108.69	103.24	107.36	104.31	107.18	105.58	108.87	108.47	104.03	105.56	109.03	107.36	106.96	108.83	104.89	106.69	106.02	106.37	107.37	106.58	104.5	105.87	106.87	107.94	110.53	105.14	106.25	106.97	108.06
113.65	112.55	112.34	114.28	113.63	115.67	113.04	113.78	112.16	112.1	107.45	109.35	111.68	110.16	111.6	111.07	110.92	110.25	112.14	112.07	112.84	113.74	113.53	109.54	110.77	111.95	111.48	110.8	114.93	115.06	111.17	112.47	112.93	110.07	112.38	111.48	111.24	111.17	110.97	113.27	110.61	111.51	111.74	110.72	111.26	113.7	106.29	115.49	112.22	114.81
108.18	108.98	109.09	106.47	111.03	108.31	108.08	106.95	110.06	108.38	112.26	109.84	111.07	106.18	108.22	110.97	110.91	108.34	106.71	112.93	109.7	110.47	111.67	109.96	109.95	111.86	113.81	109.06	107.56	109.82	111.23	113.9	109.76	111.72	108.9	106.02	108.48	109.17	110.66	110.14	113.77	109.06	109.8	108.1	108.41	111.37	107.45	108.9	110.41	112.31
109.65	103.62	103.63	105.02	103.16	103.29	105.46	105.48	105.06	102.78	103.81	101.55	105.05	105.92	104.73	103.82	101.93	104.74	106.27	104.41	105.86	105.02	105.73	103.68	105.87	105.53	104.65	105.28	106.31	103.68	105.92	106.79	105.35	102.94	103.51	101.07	105.02	106.01	105.64	103.96	101.29	103.72	103.07	103.46	107.74	101.79	105.02	102.66	102.99	105.55
110.57	112.91	112.42	111.42	107.89	112.39	110.6	112.06	108.91	113.16	108.33	110.35	113.06	113.88	113.58	109.66	111.89	108.5	107.38	109.21	110.75	111.47	107.29	109.74	106.7	112.93	107.85	109.07	111.98	109.44	111.67	111.62	111.47	110.41	110.46	113.43	109.2	112.15	108.95	110.85	108.79	109.97	109.66	109.56	110.07	109.22	111.89	113.5	111.53	109.8
105.34	108.33	104.26	105.71	107.39	105.95	106.21	104.65	106.55	105.08	105.6	105.56	104.27	105.21	108.45	108.93	107.51	107.81	105.63	103.71	106.94	106.84	106.4	104.42	106.78	104.22	103.88	104.31	106.2	107.19	104.97	107.54	102.99	106.7	105.12	105.6	109.09	107.75	104.88	107.54	103.04	105.44	106.61	108.04	105.94	106.34	106.41	103.19	104.25	104.73
107.4	105.45	106.07	105.63	105.2	104.73	107.83	104.8	107.57	106.22	107.71	104.89	106.02	105.63	108.74	103.75	106.04	104.33	108.24	108	106.46	104.44	108.23	105.13	107.41	107.84	105.65	107.32	104.5	106.09	110.19	110.15	106.87	104.84	108.48	108.82	107.8	103.78	104.77	104.43	107.84	103.75	106.56	103.84	106.3	104.76	106.44	104.03	103.62	106.68
110.09	112.25	109.1	109.12	111.02	111.31	112.64	108.82	110.66	108.46	108.72	109.55	110.74	111.57	110.5	110.36	115.64	111.46	108.52	110.6	111.32	109.05	111.95	109.96	111.67	110.34	111.75	110.33	110	116	112.27	111.99	110.3	111.88	108.32	112.27	109.71	111.25	112.92	112.84	109.44	112.44	108.64	110.44	110.85	110.6	112.97	109.57	112.24	109.96
105.16	103.99	103.73	104.77	105.21	106.61	104.68	108.96	105.32	106.43	105.51	104.41	103.81	104.23	104.52	104.79	105.47	107.01	107.41	104.93	104.72	106.19	106.74	107.8	104.75	107.13	106.55	108.4	103.62	102.02	102.53	104.95	106.76	109.4	105.07	109.28	105.97	103.51	107.89	106.19	107.72	104.56	104.03	104.46	105.14	105.83	107.84	109.06	106.76	103.11
105.97	105.4	104.58	103.63	102.96	104.62	101.89	106.1	105.95	108.15	102.83	108.42	106.66	107.42	108.39	107.68	105.39	106.66	105.59	103.16	105.29	105.79	106.01	105.34	105.8	106.63	104.87	107.15	109.3	103.99	101.23	102.24	104.12	105.81	107.96	106.03	104.04	105.15	105.75	105.39	105.08	105.49	104.18	102.28	106.4	106.69	105.83	106.63	105.57	105.82
109.53	110.95	112.25	114.14	109.89	116.49	110.97	110.51	110.86	111.81	112.88	108.74	109.74	106.72	109.82	112.96	113.65	110.69	113.44	112.69	109.94	112.34	112.82	113.19	110.16	111.56	109.66	112.86	112.71	111.76	109.91	109.16	109.16	111.63	113.02	110.82	108.27	114.56	109.75	110.8	111.92	112.97	110.66	109.55	115.1	109.61	111.81	112.65	110.6	113.54
104.52	106.26	103.23	104.83	110.1	104.53	104.69	105.64	106.92	107.25	104.88	106.4	109.13	107.88	103.16	104.11	102.89	105.46	109.21	106.22	105.52	105.71	108.02	105.36	105.78	105.43	107.74	106.28	104.14	104.8	104.95	109.17	107.82	106.53	105.49	105.82	102.69	106.81	107.1	108.4	106.49	108.99	106.22	106.38	104.83	106.7	107.51	104.39	107.29	104.24
103.16	102.37	107.38	106.2	105.24	104.36	107.19	104.82	106.61	106.96	108.38	106.1	104.68	105.05	107.58	104.47	106.89	102.48	105.9	105.64	103.46	106.9	107.42	104.48	104.01	107.51	105.28	108.55	104.42	107.34	107.05	105.44	105.34	107.68	105.67	107.93	103.24	104.85	105.72	104.61	106.02	105.6	104.81	106.44	110.84	105.85	105.42	102.77	105.68	107.03
107.81	106.13	105.33	107.22	106.73	108.24	104.48	104.12	106.93	105.22	106.05	106.64	109.09	107.38	103.6	105.89	106.9	107.62	108.6	108.34	103.85	106.38	106.74	104.54	105.03	103.71	103.03	105.32	100.85	104.79	105.36	109.63	104.46	104.4	105.55	103.28	105.75	105.75	104.61	105.39	103.56	109.09	105.82	103.77	103.75	104.97	108.32	106.93	103.68	103.64
109.47	106.83	108.85	107.19	110.09	110.81	111.64	108.03	111.25	110.32	109.02	107.31	108.21	113.25	111.06	108.4	113.9	110.57	108.38	110.32	109.51	110.7	112.14	110.33	109.4	112.45	111.22	112.38	109.66	109.32	111.69	107.82	106.12	108.35	110.43	109.89	111.47	112.89	113.45	109.25	109.57	110.93	109.35	109.11	109.22	110.09	109.22	110.62	108.75	107.49
99.134	102.99	99.924	99.273	99.459	101.66	97.681	100.83	102.05	99.767	102.63	101.18	100.02	98.383	100.17	99.871	97.581	97.798	99.379	97.72	103.31	97.485	99.594	99.791	97.868	100.62	101.71	98.432	98.004	101.19	97.322	98.292	96.389	100.35	98.695	98.794	98.908	101.24	102.09	104.08	102.87	99.238	99.852	98.507	99.254	101.65	98.054	102.15	100.68	99.107
103.18	106.4	107.23	101.7	105.92	103.68	104.19	107.5	106.24	102.19	104.47	105.81	105.55	106.94	106.7	102.92	101.14	101.9	105.01	104.26	102.31	103.96	104.76	108.44	106.31	105.6	105.14	102.38	103.92	106.26	102.69	104.7	104.59	104.05	105.54	101.92	104.37	101.13	103.85	105.69	102.18	104.61	102.14	105.78	103.57	102.43	105.96	103.64	106.83	102.65
106.46	104.92	104.79	106.04	105.46	105.9	107.12	103.2	106.93	104.01	107.12	107.4	104.17	104.01	104.96	105.88	102.22	104.34	105.3	102.98	105.75	103.71	107.06	105.92	106.94	106.17	103.75	106.25	111.46	106.54	104.91	107.11	105.93	110.48	106.25	104.44	106.69	105.58	105.45	102.62	104.76	106.63	105.45	103.96	106.6	104.69	105.48	105.11	105.39	107.57
105.09	106.79	106.68	106.17	107.41	103.9	104.25	103.86	108.23	105.07	107.76	104.89	106.91	107.29	106.25	105.2	105.97	104.81	107.21	105.21	109.99	103.08	107.95	102.14	108.07	110.17	105.9	108.7	106.12	107.56	109.78	104.54	107.24	105.3	104.24	105.17	103.17	106.9	107.74	106.05	102.61	106.74	106.8	107.53	107.49	106.17	107.1	107.02	107.49	109.06
105.91	107.26	102.68	103.2	104.51	104.27	103.41	102.61	105.31	105.78	106.57	108.06	106.97	104.87	103.24	105.34	104.07	103.76	102.28	102.98	103.35	107.13	107.47	102.85	103.68	100.32	105.46	105.81	105.6	103.26	107.38	106.78	102.55	103.96	103.4	101.57	105.75	100.5	105.55	101.48	103.7	102.45	103.55	104.13	105.19	105.68	104.92	108.67	102.31	106.23
109.96	110.59	108.47	110.5	112.91	110.17	111.65	106.02	111.33	107.86	108.19	105.62	113.09	109.85	111.13	108.6	110.38	109.04	111.03	109.22	111.22	112.35	112.07	111.76	111.12	109.96	110.62	111.24	110.07	110.28	106.11	112.84	111.37	110.53	112.32	109.61	111.02	110.06	110.78	111.57	111.59	108.31	107.78	113.08	109.48	109	107.09	109.11	111.51	112.17
104.73	104.38	107.21	104.26	107.67	104.56	101.8	101.92	105.13	101.91	103.74	105.64	105.67	104.06	107.23	102.87	103.67	104.89	104.4	104.6	106.73	103.68	102.33	101.3	103.23	103.74	103.52	104.21	105.87	106.24	104.24	102.99	103.31	103.98	100.54	102.33	105.9	104.12	104.18	101.67	105.83	102.24	106.64	102.04	105.06	104.27	103.39	105.85	104.61	101.87
110.71	106.55	110.51	110.66	108.83	109.76	113.32	106.21	107.89	110.13	111.28	110.65	111.08	107.63	112.44	111.28	109.53	109.16	110.47	112.58	111.4	110.88	108.61	110.07	112.7	109.75	109.05	111.19	104.91	110.26	110.77	111.16	109.31	108.39	106.83	106.25	112.93	111.46	109.72	109.55	107.97	110.17	113.42	111.57	109.53	111.36	109.04	111.13	110.14	109.56
107.33	105.07	105.33	106.21	106.66	106.82	106.94	106.37	108.27	105.14	101.93	103.25	104.91	107.16	104.33	109.19	103.82	103.44	103.63	105.03	106.58	107.09	105.05	104.78	108.72	107.24	105.59	103.97	107.89	104.82	103.72	106.55	108.1	103.77	104.12	103.59	105.03	105.71	104.99	102.8	105.07	105.65	106.08	105.61	104.58	108.03	107.1	108.68	102.95	108.5
114.44	118.34	114.84	114.8	109.24	115.96	114.28	113.08	112.06	113.77	110.38	111.84	112.93	111.63	115.74	111.51	113.67	110.38	110.99	114.97	111.52	113.25	115	115.58	114.51	116.93	115.47	114.65	111.86	113.23	113.03	113.4	115.97	113.82	113.64	112.84	117.15	111.17	111.06	111	112.62	111.05	112.02	114.29	116.1	114.03	112.82	114.28	112.27	114.95
106.88	105.2	100.76	109.54	105.76	101.51	104.45	105.37	105.47	105.58	107.58	108.19	105.97	106.35	106.84	103.94	106.26	106.47	105.41	106.78	104.48	106.49	108.3	103.04	108.42	106.25	109.33	105.51	109.13	102.91	104.61	104.71	108.25	104.97	106.54	108.12	106.04	105.15	103.28	109.36	107.01	106.65	105.29	104.33	101.95	107.05	106.71	106.25	108.28	107.89
104.77	104.21	106.27	106.84	106.87	103.85	102.18	103.59	103.69	106.62	104.16	104.87	104.12	104.31	105.45	104.98	104.73	105.25	101.59	102.22	104.56	106.58	102.66	106.21	103.95	103.37	105.79	105.1	101.4	103.77	105.47	104.49	103.83	108.48	101.48	104.78	107.63	104.95	103.83	104.79	103.15	103.52	103.98	101.97	107.2	102.9	105.84	104.26	102.86	106.46
105.15	108.34	105.48	108.09	105.69	105.06	106.22	107.6	105.43	105.8	106.43	104.96	105.66	106.62	107.03	106.78	102.93	105.45	108.13	111.08	107.91	107.77	105.31	101.67	108.28	105.25	105.65	106.12	104.96	104.14	107.66	104.72	108.01	105.19	107.2	106.92	101.29	103.52	108.15	103.9	107.02	107.88	105.65	108.33	105.73	104.66	105.35	101.92	106.34	106.81
96.817	97.287	98.615	97.264	98.579	98.675	101.11	102.61	99.651	102.49	99.29	100.94	99.583	100.68	98.814	99.388	100.09	98.982	97.86	102.96	99.497	99.693	98.679	103.74	100.45	100.72	97.061	100.34	100.17	102.74	99.556	101.84	104.61	98.997	101.65	100.69	102.91	99.53	104.32	100.58	99.71	99.99	97.552	99.342	97.925	98.43	101.94	99.038	96.73	101.03
116.41	110.69	110	112.66	111.31	112.07	108.97	110.95	110.61	109.72	111.01	109.12	112.47	110.9	111.02	110.34	113	112.09	115.3	112.09	106.85	110.16	109.59	110.23	111.68	110.53	111.91	109.84	109.03	114.33	111.19	109.34	112.92	110.45	110.59	110.56	114.67	114.48	109.18	110.69	113.67	110.66	110.67	110.59	112.37	109.7	108.4	110.16	113.72	114.48
111.77	108.72	110.28	110.75	110.59	112.37	111.07	111.02	111.35	111.09	107.6	111.76	111.36	108.5	110.54	111.41	108.41	112.38	112.77	108.6	107.84	110.24	112.6	110.07	111.57	111.84	112.01	110.82	108.98	110.02	112.96	110.07	109.15	111.29	110.57	110.59	111.84	109.02	107.79	113.14	109.47	107.93	114.39	112.6	111.93	106.48	108.84	112.6	109.98	109.11
107.32	106.52	104.12	106.9	106.23	108.67	109.24	104.67	107.61	106.84	107.98	107.64	105.13	107.75	110.24	107.55	106.94	107.75	106.11	104.61	105.58	105.1	106.9	105.03	105.84	105.93	110.26	107.68	106.39	105.32	104.43	103.87	107.22	105.16	110.27	105.97	104.88	108.78	106.94	104.83	106.82	107.08	107.27	106.63	109.49	110.19	108.41	108.09	107.64	107.58
107.62	105.74	104.96	106.37	104.28	107.53	104.18	106.35	104.19	107.71	108.75	103.63	104.93	105.54	106.83	108.04	108.12	108.9	109.18	107.6	104.53	105.11	105.71	102.76	104.06	103.82	105.62	106.94	105.72	101.72	105.82	105.37	107.06	107.63	103.08	105.65	106.49	105.12	105.87	106.29	103.51	105.58	104.72	107.44	104.01	105.86	107.11	105.1	106.4	106.65
103.47	104.92	105.59	102.28	103.23	104.87	103.01	107.65	104.87	105.53	104.95	105.32	101.71	102.55	102.32	101.38	102.02	100.92	106.37	104.3	104.03	105.31	107.01	105.58	101.92	103.99	104.1	103.18	103.92	104.96	106.17	101.59	104.01	104.05	100.49	104.82	101.99	103.34	102.52	106.79	105.41	104.65	103.6	104.71	105.1	104.24	103.79	102.97	104.73	104.55
109.87	113.2	115.48	109.71	115.56	110.35	112.04	114.27	112.64	115.07	112.21	108.96	109.82	114.69	114.05	111.43	112.52	113.15	114.04	109.68	114.33	111.17	115.74	109.72	112.59	113.42	111.74	111.49	112.8	114.81	109.69	113.25	112.24	109.04	113.73	109.59	110.57	112.85	111.79	111.75	112.01	110.74	113.06	114.86	109.59	112.92	112.37	112.38	112.3	114.29
112.26	111.82	110.73	109.75	112.88	111.68	113.77	111.12	112.82	111.59	114.04	115.03	111.07	113.52	111.77	112	112.49	110.43	115.01	110.47	111.35	109.77	109.25	112.47	112.1	114.89	107.88	109.68	111.97	112.67	112.38	110.25	110.85	113.01	110.27	110.89	112.4	113.95	109.95	110.81	110.24	110.35	111.75	113.88	109.83	109.65	111.71	109.41	111.01	110.89
112.54	116.94	113.86	115.32	119.17	115.73	115.52	116.89	116.71	114.08	116.44	117.38	116.07	115.21	120.21	115.91	117.07	115	118.26	114.89	116.94	118.3	114.33	112.66	117.3	113.19	117.09	116.2	115.06	115.94	112.67	113.93	117.91	116.31	113.13	114.18	117.13	115.97	116.13	117.78	118.31	116.03	114.4	112.92	115.03	113.66	116.82	117.71	118.59	115.16
108.88	113.58	105.02	112.25	113.34	109.24	108.05	114.5	110.98	112.32	113.75	109.39	111.53	108.91	108.85	110.98	109.47	113.86	116.37	111.88	113.58	111.86	114.35	111.82	109.78	110.7	109.74	112.07	110.84	113.17	111.07	112.99	109.9	109.7	109.9	112.11	106.54	112.04	110.85	112.07	113.23	106.93	111.97	109.59	111.79	112.3	112.53	110.84	109.67	109.9
103.57	103.38	110.39	103.24	103.19	104.75	107.72	107.74	106.38	103.83	103.21	104.63	101.42	104.52	105.76	108.27	105.04	103.87	102.95	105.12	109.28	105.72	105.86	105.64	103.89	106.89	108.36	106.4	106.65	104.42	102.34	103.54	104.29	106.77	102.72	106.14	109.09	104.51	107.58	106.97	107.98	107.21	104.12	105.64	103.79	105.4	106.61	106.03	103.78	105.84
105.07	106.73	110.37	106.41	102.88	106.17	105.94	105.36	105.85	108.92	108.35	106.61	104.16	107.51	107.75	107.15	108.42	104.24	107.38	105.36	107.64	107.44	105.83	107	109.11	107.52	105.84	104.4	102.71	104.8	100.82	106.75	101.72	105.36	107.01	104.59	104.93	103.93	105.08	105.88	106.94	104.22	107.25	103.82	106.18	106.19	104.14	107.74	106.16	107.17
112.16	113.32	112.6	110.33	112.5	113.53	111.32	116.55	112.56	113.06	109.45	114.39	110.13	113.73	111.93	110.28	110.56	112.43	108.6	111.22	112.71	110.14	109.95	109.89	111.21	113.06	112.21	112.34	112.96	108.75	112.62	111.48	115.19	109.85	110.37	113.5	113.65	111.29	111.53	113.69	111.61	112.47	111.32	113.76	111.97	113.61	112.7	112.65	111.83	109.63
103.65	104.85	102.75	107.21	105.9	104.08	105.67	106.49	107.03	103.92	106.61	103.82	104.47	106.09	108.56	105.02	103.21	103.53	103.2	103.83	104.58	108.26	105.2	106.78	109.17	103.78	106.34	106.34	104.1	103.11	106.26	105.72	106.79	106.44	106.22	106.88	106.53	107.61	107.68	105.22	106.53	103.04	104.45	105.04	106.53	104.88	104.24	106.61	107.99	105.28
108.14	107.73	108.54	107.03	104.04	104.15	110.6	106.56	103.61	105.32	107.44	105.62	105.28	106.86	105.8	107.43	107.24	105.88	105.95	103.81	106.5	105.91	106.51	106.73	106.51	108.77	107.24	104.84	107.34	109.79	109.69	109.32	106.43	104.77	107.38	104.86	108.5	108.3	109.19	104.97	105.12	110.99	108.41	109.53	107.56	106.37	105.71	108.99	105.57	108.79
104.12	101.56	104.75	106.04	102.97	105.91	101.94	105.41	99.843	103.78	101.54	105	102.34	102.48	106.84	104.94	102.07	105.71	105.84	107.65	105.81	103.62	105.38	106.68	103.23	100.8	102.98	104.68	98.345	103.24	103.73	104.68	102.53	102.71	103.27	102.63	105.61	104.56	101.88	103.68	106.9	102.4	102.27	106.84	104.07	106.65	104.87	106.35	101.24	105.81
113.12	112.13	115.27	116.33	113.58	109.58	113.64	110.45	112.74	114.66	109.97	113.63	111.84	110.42	111.42	113.1	114.3	112.48	113.53	112.19	110.98	111.58	113.97	113.4	112.08	111.23	112.76	113.21	115.24	111.83	112.08	114.16	111.75	107.79	111.6	112.37	113.18	114.08	114.5	115.58	111.4	111.58	111.49	112.02	114.34	112.97	113.12	114.13	111.3	114.57
111.33	113.66	110.25	109.72	112.37	112.79	110.59	112.91	113.03	116.17	108.14	109.77	113.96	112.27	113.38	113.2	110.59	109.27	112.73	113.95	112.56	111.28	112.93	110.13	113.92	113.1	111.84	112.87	114.86	110.43	109.6	112.65	113.38	112.56	114.95	111.74	110.87	115.28	110.02	112.54	110.44	114.27	113.5	113.67	111.58	110.88	111.94	112.79	112.03	113.52
108.73	106.34	106.47	106.36	106.92	106.45	109.45	106.96	107.38	105.87	107.34	104.03	108.8	106.38	107.31	105.5	108.25	102.48	109.82	107.2	104.96	104.89	105.91	104.72	108.74	107.09	104.94	105.68	104.63	105.68	103.99	105.12	103.32	105.25	104.56	103.79	104.09	104.31	106.14	107.46	108.59	106.52	106.85	106.98	110.73	105.15	104.47	109.08	104.86	108.52
116.42	114.02	113.52	117.4	117.51	114.46	113.07	115.16	117.19	115.82	118.37	116.52	114.94	114.76	115.82	114.85	113.08	115.89	114.36	113.44	111.79	116.07	116.55	117.28	118.59	115.14	117.76	118.79	113.02	114.92	114.88	114.21	118.09	115.55	116.84	116.49	114.96	116.05	117.03	116.75	114.58	120.53	115.81	121.01	116.36	115.11	118.96	114.75	119.63	113.88
105.42	106.43	106.33	107.83	106.3	107.08	108.3	107.17	107.69	104.46	105.76	106.06	106.19	108.86	105.07	105.17	107.74	108.84	106.09	104.48	108.18	105.93	106.49	105.74	106.14	105.15	106.69	110.1	106.03	103.27	106.46	104.28	103.82	106.36	105.87	101.27	106.39	107.87	107.85	103.94	105.19	107.43	109.24	104.84	108.33	105.66	106.73	104.9	103.69	106.23
117.95	113.31	120.07	116.2	113.78	115.48	118.81	114.72	114.73	116.15	111.62	118.37	115	114.53	115.72	115.55	115.07	113.39	118.3	118.59	118.95	113.64	117.01	117.17	118.08	113.78	116.69	116.06	115.77	118.08	117.57	116.51	116.52	115.56	117.05	114.47	114.12	116.2	120.91	114.49	118.04	115.97	116.72	117.09	117.77	117.44	117.4	115.39	113.13	115.75
99.371	100.38	102.28	99.436	102.09	99.815	97.812	98.436	97.903	99.216	98.586	101.04	97.502	103.02	100.36	101.84	100.34	99.106	101.02	96.32	101.4	98.982	99.603	100.17	100.64	101.12	102.17	99.956	100.71	100.61	101.75	101.61	100.25	101.65	99.9	100.03	98.136	101.73	100.14	102.29	98.681	98.222	102.4	99.665	96.814	99.81	104.34	99.873	100.6	103.53
105.62	106.9	106.78	104.97	104.26	102.89	102.2	103.56	105.03	105.24	102.75	108.62	104.79	104.22	106.03	107.92	103.89	107.03	104.66	105.66	106.84	103.89	104.99	109.34	106.64	104.14	103.46	105.52	105.77	105.64	104.95	108.36	105.19	107.28	104.62	107.47	107.03	105.18	105.7	106.39	105.52	104.97	103.96	103.85	106.65	108.14	105.14	104.04	104.39	106.93
110.28	112.75	109.84	109.01	111.52	114.72	112.08	109.45	111.02	111.65	109.15	109.7	113.59	112.43	111.76	112.38	110.06	112.25	112.21	110.37	111.23	109.09	110.36	113.3	110	109.51	109.51	112.9	111.52	109.71	112.98	111.21	111.36	109.84	112.47	113.63	108.58	108.27	110.81	112.66	110.58	109.72	112.46	109.87	110.53	110.23	112.19	112.4	109.7	113.99
111.52	112.33	110.7	108.34	112.31	110.25	107.51	107.5	110.25	109.24	110.02	108.46	109.2	107.83	109.83	109.67	109.88	108.92	108.71	108.91	110.85	109.76	109.18	110.18	109.94	107.33	108.73	109.04	111.31	109.88	108.97	109.58	112.31	110.52	112.22	107.65	108.14	111.12	112.51	109.39	109.39	109.48	106.65	110.53	111.58	113.85	110.58	109.81	110.72	108.63
101.74	105.97	106.18	104.42	103.4	102.69	105.52	107.9	104.55	107.31	104.6	103.68	107.04	106.25	105.46	104.7	109.07	105.55	107.99	103.91	102.7	104.93	106.85	104.48	104.65	103.3	105.5	104.51	103.13	106.51	104.32	107.02	107.07	104.36	103.39	106.9	105.91	105.45	107.59	101.7	107.54	106.76	102.16	106.78	106.95	102.49	106.29	104.15	107.33	103.43
105.35	107.18	101.78	102.57	107.58	105.8	102.53	102.38	104.98	103.16	102.14	102.58	106.49	106.5	106.89	107.52	104.8	105.41	105.43	104.55	104.58	106.21	106.38	102.31	103	103.88	103.91	103.77	105.44	101.37	103.81	108.96	103.57	105.18	106.24	103.18	103.84	102.97	105.08	102.76	105.72	102.78	101.62	102.16	102.34	108.9	102.63	104.28	102.54	104.51
101.83	105.33	106.93	106.48	104.95	107.98	103.67	107.07	106.49	106.17	107.16	107.66	105.63	104.12	104.78	106.71	104.79	105.81	106.89	106.04	104.64	105.75	105.08	108.01	105.3	104.66	107.2	107.34	104.61	104.61	104.77	106.82	105.03	106.11	102.59	103.69	103.99	108.46	106.57	103.84	109.3	105.45	107.22	105.87	105.01	104.55	103.96	106.02	108.13	104.02
106.24	107.6	106.55	105.02	105.16	107.26	103.18	102.52	106.81	104.55	104.38	102.01	104.51	104.17	106.33	106	103.14	105.33	106.98	107.04	104.9	108.81	105.57	104.17	107.87	103.83	101.32	105.08	105.61	101.98	102.57	103.15	104.21	104.02	104.14	103.48	107.53	104.74	103.1	105.9	104.35	108.89	102.54	107.22	102.48	104.66	105.4	103.29	103.37	105.7
116.44	118.41	117.24	120.89	117.59	118.17	117.14	121.5	115.76	117.22	116.4	116.56	115.52	116.05	116.35	117.67	120.83	115.5	121.63	118.61	118.74	120.57	117.17	117.62	116.93	117.98	116.66	119.17	114.73	119.15	117.54	118.3	114.64	122.42	115.22	121.53	120.89	118.6	116.95	114.27	114.57	117.24	118.58	119.65	116.25	117.16	116.39	119.28	114.56	120.04
111.54	111.33	110.37	112.24	111.95	111.69	113.47	112.22	111.84	109.63	110.2	113.8	111.19	113.75	111.35	113.32	111.66	112.43	109.23	111.43	111.18	112.23	111.08	112.63	110.42	110.84	111.7	109.45	115.52	110.12	112.59	111.59	111.53	112.24	111.73	109.38	112.12	112.17	108.78	113.84	109.83	110.42	106.56	109.92	113.19	113.13	107.71	109.22	111.54	111.77
101.38	96.802	99.1	98.203	99.416	101.36	98.326	103.07	101.39	101.08	100	98.904	96.988	99.745	100.56	98.338	100.2	98.566	96.445	98.25	98.167	99.119	99.122	101.65	102.01	100.73	99.618	102	99.918	99.992	101.35	100.81	97.668	98.479	99.079	102.77	96.256	100.73	98.318	102.12	95.922	100.48	97.917	101.51	99.675	99.475	102.7	101.27	98.751	98.399
108.56	106.41	108.05	105.97	107.17	103.63	105.8	107.49	103.45	106.93	107.47	102.17	107.88	104.99	104.86	106.88	107.21	107.65	104.85	108.04	103.61	107.47	105.02	104.4	108.82	108.06	106.09	106.37	110.36	108.1	107.51	105.65	104.71	107.16	105.56	107.47	106.97	107.75	107.35	105.58	108.34	104.98	107.61	105.18	105.88	105.61	105.59	106.1	106.04	104.24
107.21	105.09	106.75	106.52	105.58	109.46	106.23	104.85	105.9	108.33	103.76	108.82	106.49	107.87	106.5	104.06	105.45	105.63	106.17	102.88	106.67	103.12	108.84	106.33	107.97	104.07	104.23	108.1	108.1	108.31	103.27	106.81	104.78	106.68	107.33	103.15	103.95	106.2	106.55	108.03	108.92	108.67	107.49	106.23	106.25	107.85	105.69	107.12	106.43	108.24
113.16	113.88	111.27	111.95	110.91	114.82	115.53	111.74	116.99	112.92	111.96	111.38	111.45	112.98	113.24	110.49	113.05	111.42	115.04	113.56	112.77	111.6	113.91	112.11	113.81	114.42	109.74	114.24	111.99	109.85	109.98	111.21	113.31	115.47	113.06	112.61	113.24	115.38	113.32	111.72	114.52	112.9	110.52	112.13	113.96	112.22	114.4	116.29	111.22	115.17
104.06	105.31	102.97	108.99	101	105.14	103.43	99.7	106.11	104.26	104.52	106.92	105.71	103.9	107	106.35	106.05	103.39	104.13	102.21	104.9	102.59	102.3	104.18	100.74	104.89	104.59	103.7	105.63	105.42	104.85	106.24	103.62	103.37	105.22	104.01	107.07	103.63	104.96	103.74	104.09	101.49	100.59	105.57	105.96	104.4	103.55	105.29	102.69	103.34
106.36	105.34	105.6	106.44	106.27	103.52	105.09	106.18	104.38	106.86	102.96	105.46	103.87	106.22	107.29	103.5	105.56	108.61	103.23	104.28	106.86	106.92	103.37	102.23	106.5	105.58	107.6	107.32	105.55	105.64	105.48	105.14	106.35	109.06	108.18	109.1	104.37	109.1	105.53	104.7	105.59	105.66	106.09	107.25	106.16	108.09	106.73	103.97	101.5	108.89
105.91	106.81	105.75	108.1	106.97	107.79	109.32	104.87	107.27	107.18	105.78	108.56	109.48	106.04	109.12	103.74	102.61	105.8	106.94	109.94	104.84	105.12	108.36	107.47	109.41	106.92	104.1	105.49	109.38	105.62	107.86	103.63	107.24	103.97	104.98	107.6	107.85	109.35	105.16	105.4	106.69	106.55	106.91	108.16	103.27	104.19	107.82	104.79	104.59	104.91
104	106.76	103.19	107	105.79	105.89	106.05	107.77	102.71	103.77	102.92	104.45	105.85	107.69	106.78	105.87	104.23	104.08	107	103.27	109.57	107.76	107.27	103.58	107.52	106.05	107.96	109.42	107.53	104.82	106.69	103.8	104	104.41	107.66	104.83	105.29	108.21	105.46	107.71	105.45	106.92	110.66	106.45	104.24	103.78	103.1	105.04	107.95	106.62
103.92	107.76	104.34	105.47	100.83	102.6	102.77	105.51	105.61	102.93	106.52	106.96	105.61	103.65	106.83	104.68	104.97	104.53	102.47	105.94	101.16	102.22	105.52	104.43	101.32	104.49	102.02	103.12	103.29	104.31	102.87	106.07	99.465	104.46	103.35	103.17	105.24	103.47	104.18	103.53	101.21	102.63	105.87	102.52	106.89	105.02	104.56	103.83	102.29	106.36
109.69	110.09	112.96	114.01	110.87	113.13	106.66	112.13	111.45	109.21	113.43	108.61	110.47	108.31	108.81	109.73	108.88	107.58	109.69	108.61	110.24	112.41	113.44	108.88	102.55	112.28	112.43	109.61	111.36	110.76	112.27	109.03	108.72	108.84	111.52	109.94	111.67	108.59	110.53	110.09	112.15	110.53	110.18	108.04	109.34	111.31	105.73	109.66	109.43	111.13
104	100.01	100.81	101.81	98.142	102.8	103.76	98.488	103.46	102.08	97.421	102.46	100.42	101.86	98.276	101.13	99.223	101.71	103.19	101.76	100.6	100.04	99.621	99.914	102	99.672	99.476	101.21	101.24	99.414	101.98	100.26	100.84	100.07	101.89	100.22	99.726	99.924	99.464	100.77	97.313	101.44	100.22	102.09	100.81	102.34	99.193	101.42	102.42	101.57
113.49	111.57	113.47	112.39	112	111.08	112.24	111.55	108.71	109.65	109.75	114.94	113.86	110.12	113.1	111.81	113.53	111.8	114.98	112.92	108.82	108.18	113.99	114.21	113.15	113.52	113.34	111.69	113.6	112.07	112.53	109.94	111.58	114.09	108.91	110.74	109.8	110.21	112.63	114.45	112.23	113.75	111.57	110.82	115.21	112.32	109.63	112	111.01	112.56
103.51	105.12	105.66	103.45	101.62	107.2	103.79	102.03	102.29	106.37	102.8	102.96	101.77	104.16	103.36	106.48	105.21	103.41	106.89	103.9	103.84	105.36	103.04	102.58	106.46	106.01	105.85	103.72	102.56	106.67	102.03	105.74	104.71	103.92	103.66	103.89	103.97	104.74	104.04	104.99	105.37	103.19	104.83	104.73	107.72	104.01	106.91	103.25	106.88	104.37
107.54	106.36	103.6	105.03	107.47	105.89	104.46	106.79	106.14	103.82	105.41	107.11	106.5	106.76	103.29	104.78	108.53	102.33	105.95	108.93	107.45	105.77	108.1	105.25	106.78	102.15	106.7	108.5	106.52	104.33	110.58	107.5	103.71	108.11	102.73	100.95	109.05	104.63	104.25	105.03	100.94	103.72	103.79	105.45	107.26	108.25	105.01	105.42	107.99	106.37
110.95	111.12	110.63	109.41	111.17	109.68	113.34	109.2	112.45	113.03	111.35	113.4	113.11	113.39	110.82	111.09	110.58	110.91	111.35	114.71	113.69	111.34	111.99	112.27	110.15	107.51	113.72	113.85	112.97	110.11	106.69	112.06	114.69	110.19	110.36	109.33	109.92	111.9	110.17	110.07	110.98	110.71	109.48	111.74	110.47	109.18	109.6	111.61	112.07	110.7
105.76	105.66	105.39	107.21	105.23	106.83	107.59	102.69	104.95	104.09	105.91	102.95	106.2	108.34	103.83	106.21	106.91	105.18	109	105.88	106.49	105.63	107.15	106.89	107.74	103.55	107.13	106.4	104.04	106.42	110.85	105.86	107.56	103.7	106.16	105.33	102.54	105.69	109.24	105.08	106.12	106.01	105.45	106.17	103.66	106.54	105.56	106.05	106.83	104.61
114.42	116.62	114.39	112.61	115	115.28	115.38	112.64	115.98	116.58	116.01	118.04	116.2	116.22	116.15	115.45	111.82	114.45	115.5	117.05	117.65	115.81	114.29	113.47	117.58	116.4	113.74	115.31	118.97	119.37	114.54	116.65	115.58	117.15	117.24	116.93	114.56	116.93	117.05	115.06	116.22	114.56	116.24	117.96	115.78	113.28	114.17	122.27	113.1	117.51
111.97	115.96	109.28	109.23	110.19	111.81	112.27	115.33	112.65	112.81	112.62	112.27	116.25	112.01	111.3	112.81	114.91	109.3	111.92	109.55	111.32	114.87	110.39	110.68	114.91	110.9	113.64	112.71	112.12	111.2	113.91	111.2	115.4	111.81	112.41	111.15	109.94	113.05	111.49	111.74	112.61	110.2	112.32	107.81	109.6	110.33	109.68	109.72	109.7	112
107.96	110.28	115.53	110.22	111.86	112.04	112.4	109.59	110.44	113.76	112.22	108.75	110.6	114.83	108.7	108.94	114.85	114.52	111.53	111.17	113.24	110.37	111.39	111.21	109.96	111.14	110.26	113.71	111.6	108.32	111.96	114.85	109.18	110.09	111.06	111.46	110.25	110.44	114.4	112.06	109.83	111.03	115.69	111.14	111.42	113.01	110.99	108.06	112.61	109.7
104.64	100.08	101.19	102.56	103.53	102.45	101.48	103.23	101.13	97.133	101.3	99.293	102.82	99.583	101.38	97.338	103.54	101.56	100.72	98.67	102.04	99.323	98.749	102.13	101.02	99.199	101.76	97.682	101.16	100.65	103.62	101.71	101.32	99.13	98.995	101.37	103.71	100.7	99.608	102.13	104.9	100.22	102.01	100.75	100.62	101.02	98.784	103.05	103.31	104.29
110.64	110.78	111.62	109.35	110.2	109.83	109.31	110.63	109.69	107.12	110.02	110.46	104.76	108.74	106.73	112.3	108.64	107.97	110.41	109.86	108.92	110.18	112.73	108.61	109.74	108.43	109.1	111.29	111.87	112.1	113.48	110.47	109.66	113.12	111.32	110.18	111.84	109.91	108.4	107.87	107.14	109.97	111.67	108.19	108.41	110.49	106.54	110.58	108.78	110.93
105.9	107.11	104.92	107.19	106.16	106.81	104.5	107.14	106.22	103.74	105.07	104.5	108.16	110.01	107.66	107.32	106.16	105.82	107.37	106.11	106.81	106.18	110.76	106.45	106.27	108.49	105.6	107.81	108.05	107.75	107.17	106.42	106.73	106.48	108.1	105.88	105.06	105.13	107.76	106.27	103.42	105.82	106.11	108.71	104.79	104.45	107.14	105.11	104.88	102.17
113	114.95	113.59	112.67	113.88	112.69	109.68	111.18	107.72	112.13	110.69	111.23	111.8	114.01	109.6	110.71	111.04	115.78	111.66	113.74	112.71	110.06	112.4	114.65	114.42	112.21	111.43	111.36	113.84	112.13	113.41	113.14	110.27	110.64	112.67	115.66	110.72	114.41	113.47	112.08	111.46	112.74	111.8	112.05	112	114.53	109.88	112.29	115.38	113.07
108.35	109.79	110.77	110.4	106.83	110.17	113.77	107.25	110.4	112.06	109.52	109	113.71	107.98	110.71	110.39	109.95	112.35	110.19	111.77	112.07	111.99	109.68	107.47	108.66	107.7	110.4	111.79	111.87	111.95	110.91	107.79	108.45	109.81	109.85	109.34	109.23	107.67	110.6	108.39	109.63	109.58	110.59	109.4	109.27	110.49	111.56	110.73	108.51	110.19
111.63	109.06	109.46	109.55	107.81	109.78	109.05	107.27	113.29	107.07	111.22	107.88	109.59	111.59	109.17	112.03	111.82	109.09	109.3	110.24	110.42	112.05	107.94	109.42	110.37	111.15	112.09	107.73	112.63	106.79	108.61	109.46	114.78	109.86	110.78	111.14	107.57	108.75	110.81	111.37	110.85	111.18	109.68	109.94	108.99	109.19	108.3	112.85	110	109.88
103.53	104.58	102.47	106.65	104.46	103.94	107.21	105.26	102.27	100.62	103.15	105.44	104.68	105.2	103.07	103.09	105.86	102.93	105.77	104.18	103.04	104.79	103.17	102.43	101.14	104.1	104.12	104.9	104.07	107.64	105.17	104.45	101.78	103.37	105.19	107.41	106.75	105.02	102.97	104.73	104.67	104.97	103.24	102.53	103.19	104.88	107.04	105.77	103.57	101.15
111.47	110.89	112.49	110.07	109.48	107.9	112.42	111.49	111.22	110.09	109.37	112.22	109.32	108.98	108.37	108.64	109.86	112.11	110.9	109.63	113.61	109.96	109.93	111.04	109.05	105.89	111.71	109.64	109.28	109.71	109.61	108.03	109.01	112.23	109.79	114.22	109.3	109.92	113.56	107.65	111.13	111.58	106.96	108.83	108.56	110.44	112.41	109.88	110.77	108.63
105.97	100.94	103.92	106.22	104.38	103.22	103.63	103.89	100.86	102.08	106.25	106.49	103.24	102.82	105.49	106.99	104.68	104.95	103.79	103.81	102.66	105.54	106.48	105.74	107.06	105.25	105	102.67	105.56	100.38	104.11	102.79	101.77	106.27	104.18	106.53	103.74	106.73	100.42	107.82	104.84	106.3	103.54	107.02	102.57	107.06	105.35	106.96	104.67	102.51
101.27	97.809	101.3	98.815	102.03	103.26	100.89	101.58	100.1	99.607	99.837	99.666	100.76	101.18	97.833	100.72	96.799	98.356	104.03	99.365	100.28	100.29	99.989	97.256	101.08	97.972	101.82	100.57	99.87	100.81	101.33	98.84	100.88	99.725	98.606	99.318	104.21	100.38	103.03	98.529	98.218	98.713	101.44	102.56	101.11	100.58	99.28	98.603	99.551	99.912
104.59	105.6	108.4	107.47	108.82	105.25	106.61	104.48	107.23	103.48	108.92	107.66	104.12	107.01	106.71	106.23	106.72	104.71	102.2	106.38	105.94	110.63	106.32	106.51	104.46	107.67	105.21	102.43	105.73	106.69	105.54	105.33	106.1	108.32	106.49	107.88	107.49	107	106.86	104.96	103.16	106.5	104.76	107.28	106.62	104.5	106.13	108.54	104.15	106.23
116.3	116.39	120.66	118.44	114.81	115.92	117.01	120.91	116.44	118.27	116.88	118.77	115.43	117.89	120.13	119.34	118.15	118.71	119.45	119.99	115.01	116.8	116.03	116.44	118.45	116.64	113.23	117.19	114.79	117.74	120.26	118.27	116.62	118.44	119.4	114.02	118.95	118.88	121.68	114.16	119.19	114.58	118.32	117.36	118.14	119.73	119.67	116	118.95	119.96
101.77	105.92	105.3	104.94	106.87	104.88	105.84	106.37	105.18	107.99	106.97	109.22	104.51	105.26	105.52	106.2	103.4	105.35	108.56	101.31	103.49	103.16	106.53	106.77	104.35	103.34	103	106.62	105.72	107.05	106.35	104.26	101.1	106.01	103.5	104.08	100.05	104.77	106.06	103.61	106.15	102.97	106.12	105.1	103.67	107.34	104.46	104.3	107.1	102.02
110.29	111.27	112.01	110.69	111.68	112.22	108.65	110.54	111.09	107.91	110.53	117.09	111.96	111.13	112.95	114.32	111.34	112.62	111.19	110.82	111.32	110.52	113.22	108.97	112.72	110.36	115.77	112.94	113	110.84	111.75	107.29	111.68	111.05	112.91	112.16	112.95	109.77	110.51	111.52	112.14	111.74	113.09	110.18	109.29	110.69	112.43	114.8	109.55	112.77
103.86	106.72	106.48	102.95	105.84	102.51	102.62	103.79	106.79	105.89	105.32	104.09	104.55	101.54	104.28	107.02	101.14	105.45	104.6	104.86	104.74	103.89	103.84	105.09	105.94	105.77	104.05	102.82	104.4	102.04	103.43	102.27	105.66	105.59	107.09	100.99	103.97	103.03	107.44	101.02	103.45	105.05	106.64	104.05	105.67	104.94	100.02	104.76	101.89	104.98
108.29	109.86	111.43	109.61	113.12	110.23	112.66	113.39	111.16	113.56	109.76	109.43	110.95	112.34	110.31	110.1	111.76	109.23	112.92	109.4	113.55	110.84	113.8	109.21	113.1	111.25	109.16	109.53	113.21	113.51	110.95	112.91	109.16	111.34	112.95	114.05	108.8	109.32	111.74	109.13	114.07	110.57	112.57	108.9	108.44	111.06	113.59	109.03	109.44	109.63
118.12	118.68	117.05	118.05	116.93	118.34	117.87	119.8	117.82	117.29	117.2	118.97	118.48	119.37	116.67	114.68	117.17	120.01	118.08	116.46	116.92	118.36	117.92	116.58	118.47	118.14	114.08	118.75	119.21	115.81	114.48	117.49	116.99	116.72	121.56	119.21	118.69	114.06	117.35	117.3	116.84	119.21	117.33	120.2	117.87	115.82	119.59	119.91	116.75	115.63
107.98	109.78	106.65	107.58	105.97	105.43	108.73	108.54	105.79	104.03	106	104.97	104.18	106.9	108.44	109.67	106.2	106.41	106.98	105	105.53	107.48	107.6	106.93	107.31	105.48	106.78	102.82	107.36	106.71	107.59	107.02	103.95	106.92	109.6	106.96	106.86	105.47	104.25	106.52	106.79	105.49	106.7	106.09	108.72	105.75	108.57	106.78	111.96	103.77
110.07	111.48	108.59	111.18	114.2	112.06	112.15	110.02	109.93	112.88	111.98	112.16	107.89	112.83	111.63	110.22	112.87	111.16	110.12	110.13	110.13	112.41	112.55	111.03	109.15	111.76	111.45	108.87	112.44	114.88	111.93	110.73	111.52	112.32	110.06	108.29	111.7	109.83	112.34	107.76	108.99	111.35	109.72	113.18	112.37	109.65	111.18	111.65	113.71	110.87
106.66	104.16	107.08	105.23	105.34	105.24	106.65	107.39	106.17	106.78	106.71	106.09	107.53	106.63	105.49	105.72	107.51	107.44	105	106.6	106.96	105.6	109.76	109.48	107.64	108.32	103.87	108.79	104.37	103.8	102.48	108.72	104.51	107.97	107.58	105.42	106.42	110.44	109.16	105.44	106.97	107.12	105.93	108.84	107.42	108.52	103.64	105.72	104.76	105.42
107.85	109.03	107.67	104.07	107.57	108.18	105.91	107.99	105.65	107.41	103.45	107.24	110.28	102.21	100.99	104.64	106.05	107.5	105.3	106.92	104.27	105.63	105.16	109.01	106.35	106.91	106.21	104.96	105.34	104.24	103.53	106.89	105.09	108.72	105.88	105.96	105.89	106.55	107.95	103.44	104.73	106.27	103.81	104.07	107.8	105.68	106.07	108.64	105.05	106.98
105.11	102.69	107.59	105.74	100.92	105.15	101.74	101.41	102.7	103.55	101.49	103.98	105.6	106.26	108.59	104.6	102.56	101.28	107.76	100.61	103.55	108.01	101.79	102.28	106.18	104.03	105.72	103.16	102.33	103.9	105.55	105.02	105.47	105.04	107	105.74	104.08	104.54	102.08	105.25	104.02	103.96	104.82	104.6	105.64	104.4	104.79	101.56	103.47	103.38
105.33	104.4	108.37	105.27	108.28	106.44	103.12	104.89	104.58	105.26	106.43	105.1	105.6	104.62	108.63	105.86	105.63	107.83	102.43	105.22	106.31	104.74	104.03	106.23	106.4	105.84	105.06	106.35	104.89	107.23	104.62	107.71	104.48	103.84	105.48	107.74	105.95	105.91	104.69	105.93	107.46	105.87	104.47	104.44	109.15	106.14	103.44	106.44	100.96	106.1
110.7	109.84	108.09	114.19	107.57	111.18	111.06	112.88	110.92	113.71	111.14	110.1	113	115.18	112.65	110.01	111.55	109.64	113.15	106.42	109.35	111.81	110.61	111.59	110.87	113.54	110.8	109.27	111.1	110.57	110.74	111.07	110.36	108.31	111.69	112.64	110.67	111.25	113.67	110.73	112.08	107.59	111.86	105.23	111.43	115.44	112.98	110.11	113.59	108.94
117.74	116.81	114.66	115.64	118.36	120.05	116	113.23	117.27	117.75	116.54	116.71	114.57	118.26	117.32	116.66	114.53	113.01	117.87	116.75	116.38	113.48	117.85	114.2	116.51	116.92	116.49	119.56	116.06	115.24	118.1	117.45	120.76	118.6	111.6	116.19	112.94	116.93	113.89	116.76	114.58	115.56	116.5	114.84	116.51	114.82	116.5	116.79	118.5	116.57
102.27	109.74	107.72	107.13	104.61	108.7	105.34	107.28	102.31	105.5	106.55	106.24	106.12	110.92	105.17	106.74	106.54	108.2	106.73	103.4	105.39	107.84	108.33	104.48	104.54	108.16	105	107.94	105.91	106.93	104.7	106.54	108.12	101.96	111.33	103.79	107.59	108.39	108.35	108.49	108.23	106.35	102.79	105.78	107.6	107.64	103.05	106.47	110.22	104.07
102.77	100.43	105.08	104.39	106.24	106.16	107.13	103.46	105.59	103.34	105.03	104.29	106.78	107.35	106.38	109.03	104.16	104.92	106.37	102.28	104.22	103.07	104.64	105	103.93	102.95	106.72	105.91	105.1	104.61	100.01	103.37	103.18	106.54	104.3	104.64	106.93	103.21	105.56	107.39	106.91	106.64	102.93	106.75	104.65	107.29	104.3	107.33	106.38	105.42
107.62	105.19	108.12	108.47	106.53	105.63	106.61	110.98	106.45	106.31	107.97	107.46	110.12	106.7	104.05	107.67	107.41	107.56	106.7	108.95	106.95	105.47	109.36	108.3	106.04	106.22	107.23	107.11	106.57	109.19	104.92	108.85	105.91	107.88	107.2	107.32	102.91	103.3	107.07	105.83	108.6	105.41	103.68	108.09	105.98	107.32	107.98	107.3	107.66	109.6
106.77	105.89	106.21	105.59	105.61	106.77	108.12	106.39	105.65	109.81	103.74	103.95	104.92	105.75	106.58	105.58	99.038	104.07	105.91	106.34	107.86	104.88	104.76	106.86	100.57	102.15	106.39	106.27	107.17	106.47	104.92	106.91	104.29	106.03	105.8	106.78	104.03	107.14	106.58	106.47	107.51	103.69	104.33	103.59	105.38	108.58	105.98	108.9	108.83	103.05
101.77	103.93	105.61	105.71	105.86	105.75	107.72	105.57	105.09	102.46	103.6	104.57	106.1	108.58	109.72	108.4	104.99	108.66	104.47	105.26	102.66	104.77	103.1	106.97	102.32	103.71	102.13	105.64	105.33	105.8	105.34	105.29	105.43	106.26	105.57	106.72	104.68	105.62	103.55	104.75	108.14	105.48	104.98	104.96	103.99	103.98	103.59	102.44	107.39	106.26
106.84	105.21	104.77	107.13	107.14	107.21	103.8	106.04	107.31	106.33	110.12	106.98	107.24	107.11	105.31	105.01	104.42	105.72	107.89	106.56	107.81	109.36	108.62	108.23	103.43	107.42	107.29	106.82	105.03	104.67	105.03	107.49	107.45	104.58	104.68	108.14	105.8	108.97	105.98	105.4	107.31	105.32	109.21	106.98	107.4	106.99	107.69	104.95	106.17	106.94
102.92	103.93	105.87	106.67	105.76	104.44	106.18	105.84	106.84	104.51	105.93	105.95	103.92	106.78	103.94	104.73	101.93	105.86	103.52	104.26	102.8	103.17	105.39	105.42	105.7	102.52	103.42	102.9	104.85	106	109.1	103.36	102.34	104.87	106.31	105.77	104.67	104.23	105.54	104.55	106.3	106.3	105.07	106.3	103.51	103.64	106.1	103.7	105.6	100.91
109.05	111.6	106.85	110.13	108.03	107.89	110.95	108.79	109.28	111.88	109.78	114.26	111.18	108.02	107.32	111.23	111.25	108.1	110.63	109.54	105.41	111.93	110.34	110.52	110.25	110.4	109.64	108.48	109.02	111.1	111.41	111.9	106.84	108	110.16	113.42	110.48	108.27	109.53	110.85	110.59	109.93	110.74	110.56	111.11	108.18	108.77	109.24	110.89	109.51
108.22	107.11	105.64	104.82	110.53	103.49	108.81	103.12	105.34	109.32	106.87	105.49	105.56	104.29	109.82	106.9	108.32	103.15	108.19	108.16	105.32	104.84	103.98	105.84	109.65	105.34	106.5	106.13	107.36	105.19	106.58	108.72	103.62	105.19	101.08	106.74	110.41	107.73	108.98	105.02	106.54	106.46	107.63	107.03	106.37	108.46	104.9	105.64	109.63	108.18
111.2	106.47	111.05	111.77	110.7	109.52	109.4	109.58	110.61	110.49	108.85	108.5	113.51	109.71	107.65	107.32	109.65	111.52	109.95	113.39	109.59	106.84	113.98	109.31	111.15	110.77	110.48	108.81	108.41	112.12	110.78	112.35	104.48	111.37	109.31	108.49	110.9	109.6	110.13	111.79	110.05	108.17	109.73	106.65	106.46	108.62	110.22	110.34	108.87	111.46
106.19	102.32	102.66	108.04	106.6	103.1	105.48	107.67	107.42	108.12	108.27	104.16	106.74	105.98	105.21	105.87	104.87	104.21	107.55	105.13	103.76	106.2	106.43	105.45	107.54	104.47	101.73	107.29	107.17	106.61	105.59	104.31	104.78	101.75	106.82	107.54	105.68	108.04	108.76	105.41	109.75	105.26	104.64	106.88	107.43	106.71	107.46	107.56	109.59	104.52
104.12	105.22	104.47	103.8	106.93	104.54	110.55	109.07	107.21	108.49	105.61	105.97	105.84	105.54	105.69	106.02	104.1	106.48	109.03	107.42	104.35	102.51	104.72	107.5	103.54	106.03	104.73	103.23	104.67	102.56	104.07	106.34	108.04	103.78	105.11	103.88	105.52	107.13	104.88	107.21	104.82	107.59	107.16	100.89	109.16	108.83	106.54	102.13	105.88	105.01
97.951	99.28	99.987	101.61	99.62	97.752	103.73	103.13	101.42	97.535	100.73	100.59	97.269	101.47	97.983	99.913	99.457	103.27	98.995	97.827	95.865	97.576	99.479	100.73	97.767	98.547	102.71	99.885	102.23	98.2	100.7	101.07	99.763	99.754	97.949	98.769	95.744	102.58	96.179	101.55	99.501	97.269	100.72	99.986	99.698	101.93	97.856	98.234	100.76	99.819
111.49	113.9	112	111.43	111.82	109.71	110.59	108.26	112.53	112.78	109.94	115.03	112.84	113.58	109.49	111.62	112.27	109.89	111.23	109.98	113.33	115.15	113.64	111.19	115.28	111.68	112.91	111.61	111.76	111.76	108.73	108.45	107.91	110.52	109.55	110.1	111.67	112.87	112.77	113.93	110.45	110.19	113.62	112.86	110.18	111.22	113.05	108.84	111.35	111.57
112.83	112.58	111.81	111.12	110.8	112.91	115.26	111.08	112.02	113.37	111.1	111.47	110.2	111.27	110.12	113.83	110.93	112.33	113.97	110.12	112.16	112.24	113.59	112.07	113.85	113.2	115.23	115.4	111.41	111.46	112.97	112.01	107.71	112.05	110.06	115.09	112.76	114.79	112.05	111.11	112.14	112.75	111.17	114.13	111.63	113.43	112.05	112.67	114.56	114.91
104.03	103	102.18	103.77	104.52	106.2	109.14	104.83	103.28	102.03	106.65	103.79	102.31	103.75	106.03	104.13	105.98	105.13	102.65	103.82	101.98	106.26	106.75	102.13	104.1	104.5	105.96	104.29	107.88	105.22	103.73	105.06	105.75	107.77	107.07	103.38	103.2	103.67	105.41	102.66	103.91	105.63	103.25	104.86	104.54	107.98	106.02	103.62	108.3	104.77
111.64	111.71	107.87	109.76	117.04	112.15	115.26	108.29	112.39	114	111.41	112.18	113.12	113.81	109.51	111.4	109.65	109.51	110.25	110.76	110.67	111.04	112.8	112.42	112.87	111.05	111.58	112.21	112.04	114.31	111.37	114.42	111.58	112.98	114.82	109.95	114.39	111.65	109.8	112.15	111.62	106.84	110.85	107	112.97	113.64	110.6	112.2	111.04	112.06
105.66	103.35	106.41	107.86	103.87	102.25	104.9	104.73	106.65	103.8	106	105.43	106.49	107.47	105.97	102.6	109.52	104.91	106.78	108.07	104.72	103.97	102.08	103.59	104.98	106.09	106.52	104.48	102.2	106.04	104.56	103.23	108.35	107.72	107.71	106.47	106.36	105.25	109.9	106.54	103.47	103.4	106.94	104.6	105.73	104.77	105.87	104.43	104.09	106.15
99.95	102.57	103.92	104.31	106.14	103.87	104.04	107.17	102.51	105.57	104.14	100.66	104.45	104.19	104.39	100.57	105.75	102.97	103.03	103.89	105.36	103.45	102.47	105.7	104.79	106.54	102.96	105.19	106.43	104.56	103.59	104.01	103.65	104.72	105.28	102.18	102.33	106.63	102.53	103.66	106.3	105.13	105.67	102.29	104.99	103.36	105.59	105.37	102.42	102.24
105.44	109.88	106.24	106.18	108.43	108.92	106.27	103.84	105.33	105.94	101.96	110.96	106.19	107.07	108.63	107.19	105.55	105.73	107.7	107.06	105.95	106.35	107.93	107.99	105.69	106.89	107.49	107.52	107.7	104.55	107.59	107.4	106.09	105.42	105.84	106.62	105.87	110.89	104.89	108.03	108.1	109.94	107.2	104.92	104.15	108.82	109.38	106.73	107.98	106.71
111.13	112.75	111.81	109.64	109.52	110.41	111.16	108.46	110.27	109.8	113.67	107.8	111.45	111.9	112.25	110.4	111.68	111.61	109.16	111.98	106.97	111.92	111.11	110.2	110.73	109.65	109.6	106.38	110.47	113.56	109.65	113.27	113.19	111.46	111.22	111.47	112.65	113.99	113.78	112.33	113.68	110.93	111.39	111.54	112.74	112.6	112.99	111.32	111.1	111.53
102.38	98.306	99.002	99.782	101.68	100.46	101.68	98.99	99.965	101.88	98.194	101.4	99.392	97.774	96.011	99.655	97.971	99.198	97.764	101.05	98.49	97.096	98.53	100.73	99.626	97.509	96.773	98.917	101.68	99.222	102.47	101.8	98.937	101	98.109	99.775	102.29	102.77	104.41	100.82	100.58	98.869	99.899	98.435	100.9	97.451	99.948	99.987	100.79	99.898
105.77	106.07	105.31	106.54	102.72	107.69	107.02	106.1	107.05	106.73	105.33	106.85	104.41	105.45	106.87	105.93	104.68	105.62	104.44	105.8	107.54	107.13	107.78	105.99	106.78	106.42	103.65	108.63	106.05	105.08	106.02	104.43	106.31	105.78	103.39	106.83	106.92	104.22	105.81	105.24	106.71	105.04	108.28	105.98	103.53	104.33	105.95	105.56	103.51	105.06
101.56	105.23	108.57	107.7	105.44	106.95	106.15	105.78	106.32	102.05	102.01	104.97	106.99	104.9	106.21	105.7	105.75	102.79	107.68	105.54	102.85	104.65	105.27	105.76	106.53	103.93	103.96	106.16	107.85	105.83	104.8	103.81	106.46	105.32	103.83	107.23	105.9	104.41	108.28	103.68	104.56	106.09	106.99	105	105.37	103.25	106.64	109.12	105.84	109.26
106.55	103.63	105.21	103.87	106.86	105.15	104.07	103.92	106.27	104.15	105.82	106.85	107.55	107.09	105.52	103.67	107.99	108.79	106.9	105.14	106.63	108.53	103.74	105.21	108.2	104.36	106.75	103.6	106.74	108.25	107.28	105.89	105.65	105.3	105.86	104.58	102.97	102.22	107.67	103.93	109.01	105.92	103.2	104.47	108.33	107.23	109.76	106.36	106.2	104.36
109.17	111.3	109.8	110.3	112.68	110.73	113.33	109.79	110.28	109.71	111.56	112.94	112.24	110.06	109.37	111.17	112.19	110.67	110.76	111.78	113.81	110.56	112.39	112.89	109.45	109.94	111.49	111.7	112.35	112.97	112.19	107.92	106.95	110.36	110.91	110.13	110.1	111.27	110.55	114.6	111.73	111.54	111.24	105.06	109.58	110.54	113.92	108.66	109.51	110.56
101.92	105.61	105.47	108.06	103.5	105.46	104.86	102.49	108.44	101.6	107.79	102.58	102.19	104.16	103.8	106.94	102.3	103.84	104.3	101.1	109.82	104.82	106.75	107.36	105.82	101	100.97	105.48	103.86	104.23	99.511	104.1	106.32	104	102.89	104.96	103.42	103.87	106.21	104.42	102.03	106.99	101.65	106.12	103	103.86	104.24	108.22	101.21	103.1
100.2	101.58	101.18	99.769	99.904	102.23	101.33	98.239	97.883	99.815	100.02	101.85	101.8	98.829	100.68	99.845	98.973	98.296	99.665	100.47	102.73	100.79	102	100.69	100.37	100.12	95.816	99.624	99.649	100.67	103.93	98.134	104.61	100.96	100.14	104.22	100.74	102.35	99.72	102.4	99.542	100.59	100.82	98.158	99.797	99.477	100.25	103.35	98.837	103.29
105.55	110.95	105.79	105.08	107.91	109.27	107.08	104.78	103.62	106.96	103.5	105.73	102.94	104.81	106.83	107.17	104.01	107.94	105.96	106.81	110.09	106	106.55	109.04	109.36	104.71	103.64	106.93	105.91	109.17	105.95	107.49	105.11	104.89	103.24	105.85	109.11	107.36	103.57	106.53	105.24	107.42	104.67	109.26	105.46	107.25	108.8	105.98	105.6	106.46
111.3	112.57	114.13	109.16	109.54	112.31	112.74	110.68	111.61	111.83	110	107.6	109.06	109.79	105.78	110.72	111.68	107.15	112.64	112.25	113.82	111.24	109.33	110.08	111.3	110.26	109.09	112.83	110.46	113.17	107.66	111.73	111.54	110.12	111.41	108.71	110.53	108.6	110.95	110.24	109.84	110.85	110.28	108.26	110.04	107.52	108.8	109.55	108.97	109.7
110.54	109.01	112.05	113.35	109.74	110.8	111.76	112.69	111.59	110.76	112.56	109.49	111.73	114.02	110.01	113.85	112.39	113	111.55	109.42	109.34	112.63	110.61	114.94	112.76	110.36	111.85	108.65	110.41	110.58	108.39	109.98	113.9	109.12	111.84	110.36	108.91	111.49	110.67	114.91	108.5	111.57	108.95	110.96	114	109.64	110.55	114.04	109.02	108.68
105.06	107.93	105.86	110.45	107.99	104.01	103.34	107.73	103.51	108.01	105.45	106.78	109.55	108.32	106.72	106.5	105.73	105.69	107.53	104.4	109.34	107.14	104.6	103.47	108.62	107.8	108.03	106.79	106.09	107.02	106.61	108.98	111.69	108.49	108.41	107.14	105.51	103.99	109.31	107.43	107.13	107.12	106.91	108.98	107.7	108.42	106.99	106.57	107.64	108.11
112.18	113.92	110.48	110.24	110.81	109.97	111.83	109.1	112.4	114.59	111.51	111.96	110.36	111.94	112.03	111.2	112.22	112.45	110.6	109.45	110.17	112.68	112.35	113.85	111.68	114.56	111.04	110.51	111.54	111.52	111.19	111.14	114.05	114.42	110.56	109.76	115.17	114.83	109.1	110.25	109.48	112.58	110.58	113.26	110.55	111.69	109.14	110.9	109.74	111.89
113.78	110.67	112.7	115.49	110.5	109.62	113.51	114	114.33	111.95	111.49	114.03	114.04	109.83	113.39	112.84	110.58	109.04	110.69	111.86	110.54	112.11	110.41	109.84	114.03	111.25	108.96	109.77	112.4	112.29	112.98	111.21	112.25	110.82	111.08	112.61	112.76	112.69	114.76	111.85	113.29	112.85	112.12	110.45	111	112.82	112.15	112.12	110.09	111.24
108.27	106.68	106.78	106.73	105.61	105.6	105.21	107.21	109.73	108.89	105.14	106.78	110.72	103.43	102.8	107.32	105.92	104.49	102.39	104.55	106.36	104.36	106.2	104.51	111.22	107.09	105.94	106.25	107.58	104.52	103.41	106.56	105.95	106.36	103.91	107.4	106.68	103.32	107.92	103.75	103.98	106.07	106.73	108.88	103.93	106.19	106.63	105.9	107.58	105.65
101.12	102.95	99.287	96.666	98.286	100.57	100.71	99.399	102.25	100.97	102.19	101.45	103.01	100.36	101.31	98.809	100.07	103.47	98.675	99.99	101.51	99.926	101.84	100.97	98.707	103.36	100.06	100.24	101.44	101.83	98.334	100.73	100.43	100.43	98.367	100.82	97.379	99.229	99.445	99.527	101.21	102.62	95.926	102.57	100.13	97.668	98.249	100.02	99.689	99.956
110.67	110.82	110.04	110.88	110.28	112.62	111.41	109.12	109.42	114.83	107.72	108.95	108.63	109.32	113.26	108.52	109.63	108.55	108.83	107.22	108.33	111.84	113.71	111.07	110.66	109.37	110.09	108.86	109.8	109.69	112.94	111.2	109.83	111.86	110.17	108.47	111.14	107.05	107.55	112.47	108.28	112.73	109.3	106.76	108.28	110.1	108.87	111.3	109.94	110.38
102.19	99.486	101.79	98.469	99.627	100.17	103.44	100.41	100.74	101.23	96.421	100.58	102.46	100.29	97.141	102.42	101.97	99.056	102.8	97.014	102.51	101.82	102.47	99.21	100.69	99.154	97.871	104.1	98.825	102.83	99.795	100.67	98.896	98.847	99.039	102	102.11	97.771	102.48	97.857	100.98	97.859	99.777	99.264	102.74	101.91	102.49	98.891	101.57	101.18
99.233	99.102	100.98	100.26	101	97.138	100.07	103.13	99.723	100.02	101.14	97.283	102.11	102.4	99.205	98.12	101.22	100.3	102.25	97.335	103.16	101.68	99.135	98.622	99.066	98.496	98.195	101.27	101.33	100.94	99.642	101.27	99.914	99.699	101.75	96.952	97.113	101.71	98.972	100.85	98.267	96.104	100.86	98.336	99.181	98.938	100.21	99.22	101.41	97.517
102.71	105.48	104.68	105.47	105.81	102.4	104.13	106.12	101.52	104.75	104.78	103.28	106.15	105.52	103.31	106.8	106.22	108.18	108.27	106.11	106.27	106.18	105.59	103.72	107.86	105.99	106.84	104.5	105.25	104.69	105.58	106.55	107.13	104.74	105.82	104.87	105.72	105.78	105.95	106.71	107.64	103.49	102.8	105.17	105.53	104.51	105.4	102.51	104.73	103.21
112.64	110.81	114.08	111.02	114.47	109.48	109.08	114.04	112.8	113.4	116.87	113.31	113.94	111.86	115.82	111.95	112.69	111.63	111.89	114.87	109.49	110.08	115.55	116.02	111.49	112.89	111.95	111.84	112.39	112.14	114.43	112.59	112.89	116.06	114.96	109.07	110.85	111.77	112.42	113.77	113.68	111.73	114.3	111.25	114.27	112.07	113.73	112.92	111.5	113.46
105.76	106.63	105.64	105.01	107.64	105.66	106.01	108.97	104.93	104.72	104.56	106.53	105.81	105.74	108.18	107.25	107.75	107.43	108.83	108.98	105.54	108.01	105.93	107.39	105.98	107.61	106.26	104.55	109.2	105.63	103.19	104.26	105.45	107.74	108.04	106.52	105.67	105.05	110.58	105.89	105.61	104.95	104.91	107.43	105.77	108.54	105.54	106.59	106.94	106.73
108.11	104.25	106.78	103.54	104.2	105.93	105.07	103.17	105.95	105.49	106.49	102.52	105.75	103.73	104.16	103.53	106.26	103.96	108.78	108.93	104.1	104.74	104.1	105.6	103.82	106.7	105.18	102.74	108.79	104.77	105.42	108.77	109.69	103.11	105.68	104.53	105.52	107.58	104.98	106.7	106.57	105.43	105.64	105.07	105.09	109.15	106.39	106.44	106.1	106.98
105.98	104.33	104.12	103.18	105.53	104.03	105.97	105.96	104.08	106.28	105.98	103.84	102.6	105.97	107.38	104.55	105.54	103.95	104.82	103.51	105.67	102.03	100.06	103.13	105.63	105.22	104.49	103.01	106.63	108.4	103.59	106.06	103.2	104.05	102.16	105.38	105.58	104.82	103.35	105.7	105.5	102.17	104.78	104.75	107	103.06	104.99	104.75	103.04	107.34
101.63	104.03	104.14	109	106.67	107.38	107.37	105.54	104	106.8	104.3	104.22	104.87	105.58	107.63	105.41	105.79	104.99	107.59	102.72	106.59	107.63	107.24	108.3	106.77	109.44	108.87	106.22	104.68	108.8	105.47	105.91	104.93	105.42	105.88	102.72	109.27	106.46	102	104.18	108.46	108.37	104.3	105.98	108	105	104.14	107.56	105.12	105.53
111.64	109.95	111.01	111.57	109.03	115.46	112.95	112.55	113.38	113.16	114.3	113.55	112.73	110.53	113.46	110.14	114.42	113.24	111.12	111.93	109.6	111.86	113.11	117.25	114.41	111.51	111.62	112.92	111.53	112.93	111.78	113.12	110.21	112.29	113.16	114.5	114.17	115.66	114.43	112.93	111.43	113.36	112.75	114.11	111.73	108.85	111.35	112.28	113.62	112.34
101.56	104.92	108.12	105.25	106.83	105.31	106.8	107.85	106.56	107.18	106.26	106.54	105.86	104.32	107.89	109.71	103.98	106.31	106.16	104.4	104.87	106.01	112.3	106.82	105.82	104.49	105.62	108.31	107.13	103.73	107.59	104.23	105.89	107.05	109.02	108.34	105.82	102.71	105.78	105.29	105.85	106.02	105.76	103.99	111.27	104.96	107	104.93	103.89	105.32
109.74	116.78	115.09	113.91	111.98	112.14	110.29	111.71	114.52	111.92	111.78	110.83	110.77	113.28	113.38	113.65	111.74	109.89	114.85	111.27	112.68	111.42	114.59	116.34	111.52	111.11	114.94	112.87	114.66	115.32	114.07	115.82	113.34	113.11	113.82	110.66	112.31	111.03	111.49	113.35	111.57	114.36	114.37	113.38	112.59	112	117.78	110.71	111.99	113.01
107.77	107.74	107.56	106.84	106.37	108.32	106.18	106.07	107.21	109.09	106.19	105.03	111.05	105.82	105.06	107.73	106.75	103.12	106.69	108.06	107.27	105.81	107.2	105.22	110.75	107.07	107.49	109.64	106.62	107.32	105.86	103.48	106.38	107.18	106.02	106.71	102.83	102.13	105.75	106.45	102.44	108.69	109.56	109.1	107.34	106.65	107.88	104.57	105.48	105.42
106.57	104.92	106.32	107.41	107.35	106.36	102.48	106.17	104.39	107.37	106.36	110.04	105.08	105.58	105.77	106.01	103.39	104.79	104.58	105.29	106.99	108.05	104.98	105.24	104.11	104.9	106.9	104.76	105.94	107.86	108.07	105	105.24	102.02	107.41	105.41	106.74	105.1	105.2	107.65	105.15	105.07	106.89	103.49	106.48	105.72	107.06	105.47	104.75	107.43
[truncated: 150 more columns]
