# Supplementary material for: Genetic dissection of main and epistatic effects of QTL based on augmented triple test cross design
Source: PLoS One. 2017 Dec 14;12(12):e0189054. doi: 10.1371/journal.pone.0189054 (PMC5730204; doi:10.1371/journal.pone.0189054)
Supplement: S8 Supporting Information — (ZIP) [file pone.0189054.s008.zip › z4_450_0.5_5.csv]

102.75	98.695	104.6	101.9	103.72	101.18	105.38	107.39	104.87	103.8	105.27	99.739	105.09	107.4	101.42	109.83	103.88	106.44	104.94	104.36	102.1	101.36	104.16	99.779	103.41	109.36	108.46	99.672	105.27	106.93	105.9	103.93	104.65	104.91	104.26	105.11	99.598	103.97	103.57	108.3	103.31	103.98	104.96	104.1	106.76	104.22	105.14	110.68	105.8	106.37
104.46	108.12	104.49	100.75	105.02	104.86	105.95	102.42	104.76	103.37	108.51	103.37	107.84	108.63	108.59	106.71	106.81	101.52	102.63	101.98	105.7	106.07	106.24	104.79	107.07	102.71	104.63	102.29	105.41	103.73	105.11	104.95	104.89	107.07	106.1	99.257	107.3	103.3	106.71	106.76	106.33	103.33	104.8	106.81	103.54	105.94	104.09	104.8	107.49	104.02
104.97	109.4	105.32	108.09	106.92	106.01	109.3	110.33	107.2	105.6	106.89	105.41	104.01	107.57	104.81	103.72	106.51	108.56	113.43	105.88	107.23	102.99	111.3	107.03	104.52	107.69	110.83	111.47	105.39	107.4	103.34	109.03	105.88	110.19	111.25	102.8	108.81	107.92	110.27	104.57	104.9	107.77	106.78	108.23	109.5	103.29	104.64	102.15	105.59	107.02
108.79	105.78	103.77	105.62	103.41	107.35	106.43	103.25	105.26	111.14	107.49	106.03	105.46	106.87	104.29	107.7	106.31	104.59	102.89	106.6	103.92	102.95	103.46	106.38	104.12	104.17	106.71	104.59	110.73	110.35	103.44	102.64	107.66	106.03	106.02	108.7	109.33	106.81	109.23	104.82	103.56	107.68	106.16	104.55	107.42	109.15	105.19	106.01	109.15	99.19
120.34	118.32	117.76	117.66	119.51	115.6	114.1	114.17	119.21	115.16	115.99	114.05	116.91	119.53	116.57	116.11	119.05	114.69	122	119.73	118.02	118.13	120.03	115.92	119.44	113.78	114.14	120.93	119.29	115.67	117.65	121.03	115.97	116.1	116.42	112.14	113.35	116.69	117.48	121.16	120.41	117.24	117.89	120.63	117.8	120.59	115.99	119.02	119.7	117.09
109.96	104.07	104.86	104.04	105.18	105.42	104.42	101.58	107.55	106.17	106.05	107.81	97.773	106.23	104.12	106.92	104.12	107.3	107.97	105.34	111.78	101.17	106.21	106.69	104.1	105.14	105.34	105.79	103.21	104.32	106.34	108.25	103.52	103.84	105.72	103.92	103.66	106.33	106.21	105.27	109.53	104.54	106.18	103.07	110.31	105.57	107.45	105.34	103.56	107.75
108.78	110.99	110.18	111.46	118.23	110.15	112.81	113.63	114.72	111.49	114.09	111.48	110.63	112.81	115.32	111.55	112.84	111.75	113.84	112.58	115.98	113.46	113.82	109.86	114.19	108.98	114.76	108.77	113.19	107.48	110.69	112.02	114.69	111.96	113.44	112.79	111.92	107.25	114.43	108.2	113.35	112.75	108.66	112.8	114.42	112.98	114.1	113.88	109.49	111.65
103.97	102.88	105.77	107.87	107.9	101.93	109.61	109.69	108.3	101.49	107.39	109.68	109.69	100.49	108.54	108.86	105.39	103.42	106.37	106.55	106.28	105.32	102.34	105.09	104.72	106.34	104.33	105.15	106.33	106.28	110.43	105.91	105.48	100.86	103.47	99.596	108.1	108.56	103.23	106.12	107.77	106.65	108.77	109.24	107.46	112.1	105.73	104.11	110.46	108.83
111.3	109.66	109.49	111.5	112.68	111.46	112.47	114.42	112.93	108.35	113.97	110.7	108.88	113.77	112.42	111.17	110.64	108.78	105.33	110.55	110.96	110.94	110.82	112.27	112.19	107.23	111.03	110	110.06	113.55	114.82	109.24	113.65	112.47	112.32	108.89	108.73	115.24	111.07	111.64	109.77	113.73	112.9	111.81	111.42	107.07	111.87	114.95	109.68	111.67
105.47	108.26	106.12	101.64	108.27	110.33	103.49	104.89	108.54	104.51	101.72	105.03	109.46	103.83	110.93	109.24	104.12	108.01	105.69	105.51	102.97	103.93	104.78	101.93	105.1	107.53	104.9	104.25	105.13	104.67	105.71	106.36	104.17	108.3	103.96	104.66	105.99	107.33	105.23	107.34	104.81	102.38	106.23	103.92	104.69	102.62	108.1	105.17	107.08	105.92
108.24	109.24	102.72	107.58	103.98	105.81	105.6	112.55	105.09	107.2	109.46	107.73	105.75	106.4	106.83	108.36	112.55	108.77	105.85	104.95	106.96	108.2	109.78	106.76	100.53	109.43	105.1	105.92	107.02	105.86	105.82	103.95	109.58	108.11	107.54	105.68	101.66	103.71	106.63	108.17	102.22	106.81	102.35	99.985	105.81	114.6	106.04	110.05	109.39	111.25
115.07	114.35	111.64	110.32	106.92	112.66	111.26	112.35	114.19	111.82	109.12	108.75	111.84	106.6	108.19	113.75	109.76	113.56	113.28	111.03	111.03	108.34	112.94	112.15	107.59	111.05	109.92	110.3	108.14	111.95	110.43	108.16	108.2	110.55	111.25	113.46	111.28	113.93	109.28	111.96	110.78	114.04	116.02	111.26	112.27	106.09	110.54	113.55	110.48	112.64
109.69	108.57	101.45	106.85	106.91	106.49	105.27	104.37	104.99	106.28	102.73	107.48	107.42	106.66	105.29	105.3	106.65	103.8	111.18	106.18	110.66	107.22	110.86	107.11	108.29	105.26	110.17	104.44	109.48	107.07	108.17	103.27	105.3	106.79	101.87	106.38	104.05	106.58	104.56	109.64	106.81	109.63	107.75	106.82	103.58	105.09	106.23	106.4	105.83	106.06
118.24	118.21	117	121.71	111.34	110.65	116.02	117.47	115.9	118.06	120.03	117.57	119.7	117.12	122.19	115.29	120.63	118.53	118.18	118.32	116.52	125.28	115.8	120.13	120.28	120.97	115.22	121.34	117.89	114.9	111.97	119.49	113.64	117.43	119.24	109.74	118.11	119.03	117.77	122.23	117.94	118.12	116.25	114.97	118.07	116.19	119.03	121.81	116.16	115.78
106.53	106.95	109.22	106.55	103.32	108.54	113.08	109.69	104.33	106.9	109.15	105.94	109.18	103.48	105.26	105.58	107.99	108.32	110.29	105.89	104.55	103.94	109.4	106.7	104.72	106.39	110.88	99.948	105.24	105.02	103.47	107.59	105.37	107.31	105.64	105.56	111.26	105.26	104.78	104.3	109.41	102.77	105.86	109.25	106.68	106.93	107	105.65	103.43	108.4
107.17	105.05	105.2	106.08	107.63	102.61	102.42	104.22	105.9	103.46	104.67	106.64	102.84	107.89	105.59	107.74	105.33	104.87	108.44	103.34	105.56	102.49	104.14	107.5	107.07	106.73	107.06	112.38	106.05	105.86	102.38	101.98	109.66	102.95	102.38	104.24	104.38	107.25	106.28	105.93	108.94	106.52	106.67	105.59	106.73	102.27	106.37	102.85	106.54	104.24
106.72	111.57	108.8	109.72	109.23	107.77	111.67	113.62	108.32	110.04	110.47	106.16	109.62	108.73	106.79	109.38	110.1	113.21	103.05	107.65	113.08	115.88	111.15	111.09	109.7	107.82	111.41	110.27	107.3	112.36	108.36	109.38	109.61	110.2	108.65	107.96	111.68	108.75	109.05	111.63	112.35	105.48	107.77	108.17	108.65	108.82	112.64	105.58	111.6	105.61
106.18	106.25	101.99	107.21	107.27	106.03	108.45	105.42	107.02	105.11	107.7	110.02	106.8	106.58	102.59	105.52	108.32	105.31	101.9	104.89	104.83	106.35	105.91	106.19	101.67	105.36	105.92	103.14	103.63	105.5	113.45	109.56	112.92	104.46	106.79	107.22	108.51	105.82	105.1	99.29	109.03	113.06	107.27	103.11	103.42	101.97	101.61	106.06	105.45	108.15
104.6	106.1	103.69	107.26	104.62	110.3	104.89	103.59	103.7	107.23	107.88	105.13	105.03	101.58	105.21	104.54	102.75	108.15	109.22	107.43	102.38	111.16	106.65	103.51	108.47	106.62	107.78	102.53	103.14	103.56	106.28	102.67	110.09	104.23	110.59	107.88	105.77	108.05	108.98	103.81	104.49	105.73	110.4	105.56	105.22	105.13	108.01	104.49	107.36	105.15
109.68	111.97	111.5	111.38	110.54	115.97	114.17	111.13	109.81	114.57	114.36	115.13	112.7	108.86	109.6	113.8	111.72	112.39	108.59	115.76	111.78	110.41	110.35	115.06	115.12	107.73	110.19	114.06	111.17	114.7	115.44	111.06	111.37	110.35	109.57	110.07	112.08	111.82	113.68	116.92	110.82	111.78	110.08	114	108.07	112.61	111.21	106.67	112.71	108.48
108.79	108.78	114.06	108.27	110.15	108.48	109.93	108.27	107.04	107.71	104.92	110.65	110.94	114.37	113.29	112.59	105.27	110.36	111.13	108.52	113.03	105.98	107.94	109.61	109.04	112.43	107.82	113.01	112.64	110.04	107.68	113.3	112.77	109.97	115.6	106.89	113.36	113.68	113.64	109.41	113.38	112.8	113.07	105.82	110.48	109.68	111.62	112.05	111.98	114.16
110.72	104.64	107.74	110.96	107.64	104.67	108.54	110.03	106.74	106	108.2	104.65	104.95	107.26	103.61	106.21	108.61	105.97	105.38	106.85	104.06	110.45	101.94	104.07	104.84	109.13	108.18	100.41	107.6	100.72	106.88	101.64	109.84	106.73	102.25	105.38	108.85	111.36	104.75	110.47	109.7	103.89	106.18	104.66	103.87	105.59	101.13	106.27	106.74	106.45
112.35	107.4	109.22	113.42	109.56	110.53	108.18	115.09	113.59	104.79	109.46	110.75	107.75	110.29	111.03	109.11	112.68	111.76	111.59	108.29	108.88	108.23	114.47	108.72	109.54	108.64	106.98	108.6	107.41	107.16	109.89	108.24	109.41	110.21	110.57	109.74	106.81	111.17	112.24	108.45	108.07	108.02	109.78	111.16	114	111.93	110.73	108.96	110.1	110.68
104.54	106.99	100.73	102.86	103.85	104.6	104.6	106.81	106.27	111.15	105.55	105.28	104.18	108.3	111.28	107.86	104.22	106.51	109.76	106.15	103.29	107.31	107.03	104.16	106.49	104.29	101.48	106.26	104.31	106.08	102.07	107.24	106.07	106.32	109.9	109.5	106.58	107.11	110.74	104.91	111.67	103.45	106.09	105.28	105.19	106.03	107.84	108.56	110.84	107.61
103.82	99.524	102.51	104.08	102.65	103.43	101.53	99.871	102.54	92.723	97.564	98.289	97.815	100.39	100.42	106.03	100.13	100.78	102.39	93.998	98.246	97.708	99.496	95.482	100.9	98.046	105.12	96.672	100.35	99.494	97.294	99.317	100.62	98.952	98.967	98.654	97.585	99.55	99.028	102.99	104.27	97.054	101.07	105.73	99.713	99.595	97.495	102.62	101.33	103.26
105.2	100.85	106.42	105.92	113.17	101.48	102.28	101.39	106.51	102.19	103.02	105.5	106.75	107.41	101.83	106.34	109.22	108.84	105.52	105.06	106.43	107.48	105.01	106.08	101.15	111.21	103.64	102.4	108.25	108.4	107.16	104.29	103.94	105.12	108.24	103.77	106.77	107.79	106.28	107.37	102.47	105.05	105.57	104.64	105.94	106.37	101.69	107.35	106.91	107.26
110.24	108.82	115.29	112.4	115.17	108.68	110.79	111.02	116.15	110.28	109.25	116.35	109.15	111.88	110.65	113.1	108.35	111.22	116.03	110.35	113.05	108.04	113.4	110.11	110.44	112.76	113.93	112.99	105.99	113.43	108.1	111.55	106.93	113.4	110.41	110.36	106.45	111.54	113.3	116.93	111.66	112.51	114.48	114.77	114.51	109.14	107.13	111.6	109.28	108.69
106.6	106.4	101.5	103.08	105.43	98.114	105.82	107.21	109.44	99.182	104.55	103.37	107.82	101.39	107.29	104.79	104.91	103.04	101.94	107.86	109.23	101.95	110.5	109.54	102.78	108.9	103.18	103.01	107.95	106.73	101.46	110.56	104.5	108.79	108.27	104.53	106.83	106.26	104.28	105.51	106.2	105.87	107.78	101.4	100.92	104	101.7	105.38	104.24	106.28
110.31	105.65	104.35	109.17	105.04	106.26	107.16	110.26	104.89	109.6	107.36	111.18	110.47	110.26	107.95	105.47	107.51	108.84	106.22	108.22	108.2	106.8	104.93	103.99	106.58	111.79	106.31	114.62	107.16	104.75	104.97	109.03	105.18	109.26	107.38	104.18	105.4	111.03	108.53	107.2	109.42	103.12	105.52	107.67	109.89	102.69	104.78	107.67	107.91	106.85
103.61	103.51	106.13	107.48	107.91	106.15	103.97	106.73	107.93	109.12	106.04	102.93	104.53	104.25	111.65	105.37	105.89	106.38	103.09	105.52	103.78	110.3	105.61	106.66	107.52	99.989	108.77	105.82	103.27	99.304	106.25	102.18	111.04	101.15	104.3	106.64	105.75	104.91	110.3	109.88	107.03	105.68	107.49	111.15	101.65	106.11	105.73	105.93	106.04	106.34
103.83	102.93	109	106.24	105.15	103	105.8	103.71	105.54	104.73	101.76	103.11	106.5	100.71	106.67	103.2	103.05	106.09	105.04	102.07	99.167	105.03	104.84	104.43	108.1	109.14	101.75	105.28	108.61	108.21	105.95	100.26	102.15	100.76	99.932	103.21	106.39	110.25	102.45	111.5	105.49	105.03	103.61	103.76	103.5	108.92	106.18	103.72	99.948	103.55
107.66	113.28	113.16	110.78	112.92	109.71	109.24	111.2	113.18	113.44	110.69	115.74	108.26	111.01	110.96	113.98	110.09	110.84	110.24	107.87	111.67	112.84	108.1	108.99	106.16	111.37	110.94	113.13	110.36	115.49	110.48	109.48	110.83	111.58	113.96	109.63	114.35	113.02	117.19	108.31	109.3	109.45	110.94	106.2	114.23	111.78	109.76	112.09	110.18	110.9
103.44	104.78	105.29	104.67	110.89	104.48	104.5	109.67	105.44	104.22	109.05	107.21	103.25	104.04	106.27	107.26	104.43	109.01	98.937	105.44	104.58	109.22	105.8	107.19	104.08	106.45	105.56	103.78	104.97	105.79	107.91	110.62	104.79	106.68	104.5	104.6	105.19	106.09	106.28	105.28	106.26	104.69	107.07	107.16	104.08	99.14	107.85	111.37	104.49	107.35
107.51	106.06	107.15	107.13	107.08	102.92	103.39	105.22	104.21	106.11	105.66	105.64	106.17	106.94	107	103.34	107.8	104.45	105.92	106.8	106.1	106.01	104.89	104.4	107.51	106.09	106.54	106.14	109	105.02	102.43	106.84	109.94	107.61	99.561	106.69	109.5	107.08	105.06	101.71	106.63	109.83	105.1	102.25	107.75	110.33	103.99	108.93	105.39	106.33
103.63	98.594	106.4	106.24	101.36	98.876	101.93	104.85	96.9	104.13	98.438	99.852	101.74	100.3	102.56	100.37	100.91	101.12	97.869	100.41	105.21	97.684	103.41	99.917	102.26	102.35	101.59	100.89	97.861	101.81	99.342	102.04	99.869	97.364	107.12	100.48	98.428	100.73	102.15	101.49	106.8	99.246	100.83	102.11	100.99	102.44	98.76	101.83	101.84	104.38
104.37	102.6	106.13	106.29	103.54	104.69	106.44	106.82	108.12	102.88	106.67	105.72	101.21	100.74	107.56	104.86	102.84	104.68	104.15	100.11	106.28	105.53	105.81	106.9	104.48	107.35	103.25	105.37	104.58	104.42	102.36	108.5	102.63	106.36	106.87	103.18	105.28	108.75	109.8	104.24	103.26	105.02	103.2	105.92	107.17	109.08	108.02	100.71	106.08	102.47
105.78	102.51	104.46	105.07	108.17	106.65	108.86	103.15	104.2	108.62	103.59	104.62	110.83	104.28	110.17	106.04	105.51	107.95	102.75	102.08	107.15	106.05	101.01	108.23	101.29	104.27	106.11	107.08	104.84	105.97	101.41	105.31	106.58	105.91	104.68	106.42	104.53	106	102.09	101.64	102.94	102.38	102.94	103.49	111.29	103.57	107.04	108.28	107.91	103.75
113.56	111.33	115.61	108.18	114.83	109.47	113.36	108.83	109.95	113.42	111.38	111.15	108.83	112.73	108.83	110.51	115.35	108.18	112.6	109.51	108.89	112.29	108.53	111.34	113.41	111.58	112.2	111.83	114.21	108.91	112.02	109.46	110.58	111.42	110.78	111.85	108.88	110.58	110.52	109.35	110.48	111.47	110.15	109.41	113.75	109.07	109.34	109.73	110.61	108.63
109.11	107.32	102.38	107.46	105.59	100.69	103.05	101.86	103.96	101	105.4	105.71	104.78	99.981	102.76	103.41	106.26	105.73	107.62	103.15	106.31	104.53	105.91	105.83	107.25	106.55	104.78	104.09	103.69	103.78	103.02	103.41	100.25	107.1	101.34	101.73	106.4	105.88	98.961	100.78	103.52	104.21	102.98	101.18	104.5	104.5	106.34	101.02	107.87	105.73
98.077	101.55	102.13	99.164	106.67	98.671	100.78	98.09	99.556	98.157	96.047	97.752	102.38	103.74	99.035	102.8	99.066	95.097	102.48	108.58	103.21	100.13	102.85	97.278	103.95	98.684	101.31	102.22	106.94	100.55	102.93	99.506	97.647	100.38	99.401	104.21	100.48	101.17	97.516	96.443	103.09	103.32	102.24	104.29	99.996	97.988	101.78	101.45	98.162	100.78
103.81	98.656	101.32	98.351	94.799	100.14	102.26	99.75	105.36	97.228	101.22	102.8	98.892	99.055	96.083	98.294	99.09	101.08	100.16	104.22	103.03	105.1	97.833	99.21	96.51	100.12	104.59	97.701	101.93	100.59	101.04	103.73	101.17	101.7	101.18	99.255	100.55	100.58	98.472	101.55	98.983	99.775	99.488	102.27	100.34	98.778	98.324	99.246	98.699	101.53
103.3	109.78	105.21	105.27	104.62	104.78	104.24	105.29	102.63	105.01	105.82	105.5	108.83	106.04	109.37	106.27	102.96	104.92	106.92	103.84	103.55	107.65	101.44	108.11	105.69	100.36	108.45	104.91	103.46	100.21	106.39	105.81	108.53	106.85	107.26	106.8	102.05	105.51	108.39	107.95	102.92	106.71	107	105.02	104.28	106.61	102.04	104.83	110.04	102.44
108.68	109.43	102.92	105.68	109.2	106.1	109.9	102.26	107.55	107	108.43	108.87	108.54	102.37	108.77	104.77	112.19	109.38	110.22	104.89	106.94	108.35	109.02	109.93	108.71	108.33	111.67	101.9	104.72	110.78	109.13	108.11	105.21	107.55	103	108.86	106.94	107.66	108.38	110.5	112.44	104.62	108.95	104.67	108.73	107.02	107.51	107.85	105.48	111.93
109.47	110.1	111.23	119.48	107.99	112.88	113.77	112.88	112.59	112.2	113.77	115.16	112.18	109.64	112.89	107.37	110.9	113.24	108.68	113.66	114.99	111.94	112.28	108.76	113.07	110.11	108.02	111.51	111.29	111.58	112.47	112.74	116.37	112.64	108.61	111.18	110.09	110.03	115.4	113.93	113.55	113.62	111.98	114.05	109.03	114.43	113.04	110.91	111.74	109.03
112.35	108.53	114.12	108.78	110.12	108.3	110.75	113.36	112.35	112.56	111.89	111.53	109.03	108.71	111.1	110.77	112.8	111.22	116.47	112.52	114.99	112.42	109.24	110.84	111.63	107.81	109.23	111.78	111.75	112.11	114.49	115.95	106.26	109.49	113.06	112.03	112.07	114.1	114.92	108.68	113.2	112.7	108.94	112.69	111.04	112.36	110.17	109.95	113.55	114.16
107.69	100.94	107.7	107.35	104.91	107.08	106.92	109.03	106.44	107.61	106.35	108.01	109.71	104.64	101.67	107.14	105.49	106.15	105.54	105.55	108.36	108.71	104.98	109.46	107.11	108.95	105.81	105.12	110.36	101.48	105.04	106.68	108.37	107.88	104.93	108.86	106.97	106.77	107.07	105.5	106.95	103.63	103.54	107.34	105.76	102.82	106.28	105.77	106.04	107.64
112.2	113.82	112.3	112.02	111.93	111.05	110.66	108.68	108.12	112.67	116.67	109.92	108.86	113.09	112.58	108.8	110.81	111.48	110.14	107.9	111.6	108.93	113.59	111.47	115.52	114.41	112.85	111.55	113.79	110.77	116.03	114.93	113.72	111.88	109.98	113.73	110.45	110.24	111.18	112.93	107.25	116.36	111.68	111.17	107.63	114.74	112.42	114	110.42	111.02
115.05	116.02	116.21	112.14	113.36	111.2	112.96	114.32	110.09	112.98	112.75	108.95	114.95	112.51	113.54	112.59	113.79	110.78	111.15	112.16	110.15	114.27	110.94	109.16	113.22	112.79	111.64	110.31	112.81	119.33	113.97	111.68	109.44	115.19	114.77	115.03	113.11	115.14	112.22	110.53	112.17	111.83	113.58	115.67	107.66	111.77	109.28	108.19	111.79	110.48
107.1	104.58	105.86	107.9	110.12	105.71	106.37	104.16	106.33	105.22	108.93	108.3	110.46	108.14	105.83	107.74	104.87	103.48	108.7	112.63	97.855	104.56	107.06	103.7	105.6	105.22	105	102.4	107.51	104.9	107.1	105.2	105.34	105.67	104.65	109.01	106.71	102.79	100.46	106.13	107	100.46	106.11	108.81	102.49	109.42	105.82	111.26	106.83	104.54
111.74	115.25	111.73	114.03	113.76	112.67	115.33	111.7	111.87	106.03	114.5	109.87	112.6	111.49	108.56	110.44	112.36	109.21	115.35	112.09	111.71	112.72	111.74	111.79	115.37	110.21	113.65	113.09	113.48	114.51	111.38	114.76	113.19	114.83	113.42	114.85	109.18	110.88	117.92	112.94	114.09	115.67	109.8	114.01	110.18	114.87	118.56	112.83	115.34	107.71
103.42	107.92	109.73	108.55	106.02	101.59	107.92	112.97	102.4	108.25	106.19	102.31	110.99	105.28	106.76	108.98	104.28	106.64	109.08	104.65	100.68	107.85	104.48	99.307	106.12	106.55	106.43	108.97	101.83	102.54	108.2	107.7	107.1	105.88	107.27	108.53	106.03	108.08	107.66	102.74	108.99	104.39	102.82	107.93	106.65	107.56	107.09	106.34	105.82	109.95
110.36	100.84	107.44	109.9	104.68	107	106.55	109.02	104.7	106.56	100.76	107.99	107.13	105.56	104.22	107.77	110.76	110.18	102.29	108.01	107.45	108.1	104.93	106.74	104.06	104.56	103.54	106.56	103.66	105.54	108.76	101.01	106.25	108.5	106.28	107.82	104.82	106.25	102.07	109.21	104.71	105.5	107.13	107.16	105.98	105.65	108.14	107.71	104.73	104.77
103.79	102.45	106.41	105.36	112.87	105.15	104.26	106.2	110.1	104.98	108.45	109.22	109.42	106.23	101.08	111.28	107	102.21	107.66	103.13	107.1	111.66	108.82	106.65	110.49	107.11	103.57	102.38	108.06	108.13	109.89	104.41	101.87	106.05	104.44	105.62	108.08	106.29	104.19	106.79	105.83	104.27	107.73	107.02	105.8	108.22	104.03	103.68	103.19	105.41
104.44	107.15	103.6	104.69	103.7	102.59	109.33	106.28	105.02	106.21	105.75	111.61	108.28	107.48	105.56	109.28	106.06	107.05	106.63	103.46	104.71	105.31	105.88	108.64	104.07	98.615	106.74	105.78	112.81	106.86	104.75	105.97	102.36	107.23	109.56	104.82	104.93	104.6	104.7	107.85	105.1	102.71	103.63	106.2	105.87	101.22	104.71	106.51	104.01	104.61
105.1	102.9	102.63	108.48	102.3	102.39	104.92	102.1	107.88	100.24	101.57	102.76	103.74	105.46	102.49	110.08	106.52	103.38	101.48	106.05	106.22	108.97	105.36	108.27	103.6	103.73	102.66	102.5	105.69	105.47	105.48	104.26	108.99	104.71	105.89	109.75	108.07	100.44	104.7	110.04	101	103.03	104	106.34	104.27	106.88	104.36	107.13	101.71	101.28
106.1	104.48	103.62	104.83	99.033	103.35	102.31	105.24	104.91	101.18	100.42	102.99	105.31	100.2	103.97	107.33	104.26	108.11	105.94	101.23	105.48	107.78	101.33	103.74	104.12	103.25	101.63	101.83	104.89	106.37	105.16	103.37	105.89	106.93	101.99	100.39	107.5	105.14	108.83	103.34	101.62	101.5	104.78	104.46	101.95	104.17	104.04	103.54	106.11	104.93
111.56	115.65	113.63	109.25	111.39	110.73	114.67	112.91	113.37	111.32	109.59	112.03	113.7	112.35	110.27	110.97	110.53	111.07	113.98	116.22	111.1	107.35	112.91	115.05	110.56	113.08	117.12	108.04	112.41	112.41	111.55	109.48	113.52	111.2	112.15	116.15	109.61	112.76	112.03	112.8	112.96	108.37	111.76	112.33	114.73	112.62	110.21	108.74	115.24	111.67
97.003	100.76	99.997	96.253	98.189	98.829	99.368	100.91	99.57	102.1	95.034	97.499	98.995	99.996	101.81	93.281	100.97	103.19	101.12	100.43	101.62	100.69	100.61	102.82	102.15	102.35	104.61	100.56	96.664	99.909	102.08	98.468	102.17	100.73	102.13	99.174	102.3	100.03	103.64	100.81	102.94	104.56	91.807	104.77	102.84	98.833	97.501	101.22	102.57	98.201
108.38	111.72	113.73	106.93	108.39	110.66	114.75	108.97	111.07	112.3	112.01	110.38	107.38	112.2	110.8	114.56	112.66	110.87	113.62	109.75	111.95	110.86	106.8	106.96	109.87	110.91	115.89	107.66	109.7	113	106.71	111.44	104.38	109.13	107.34	109.57	110.11	109.29	108.28	110.19	109.04	104.78	111.56	112.7	111.8	103.41	109.05	105.15	109.36	113.17
102.69	106.42	105.54	106.13	103.36	109.17	107.63	107.69	106.91	106.89	109.25	104.71	101.06	104.66	106.43	101.72	106.86	106.25	108.83	109.28	110.23	104.64	104.63	108.11	105.89	106.93	108.61	102.59	106.57	103.76	108.38	104.48	104.23	107.65	108.02	104.97	100.72	107.05	106.21	108.08	108.74	104.48	104.1	108.85	106.87	108.83	106.01	104.8	104.54	105.14
104.58	105.33	99.069	104.44	105.95	106.96	104.96	102.87	104.73	104.06	107.71	105.74	104.25	106.07	104.03	101.67	100.78	108.8	100.65	104.18	101.04	104.6	104.23	99.426	105.41	101.46	108.91	102.08	103.42	104.69	103.39	102.53	104.9	105.09	106.14	104.98	102.11	105.65	103.37	103.84	105.79	99.816	101.88	103.2	102.07	104.32	103.82	105.54	102.25	106.41
104.28	106.01	103.97	102.26	104.31	107.75	109.61	103.61	104.64	100.75	106.49	104.32	100.4	104.94	101.06	104.71	102.7	102.52	102.79	104.5	103.8	103.55	110.57	102.5	103.69	100.92	101.46	106.77	100.71	104	102.02	105.17	105.8	103.23	104.76	106.33	108.53	103.72	106.09	107.26	102.89	106.09	107.57	104.82	102.07	104.1	105.54	108.3	103.65	108.49
103.34	106.33	107.67	106.95	105.1	103.82	106.64	108.84	106.04	103.79	110.59	106.15	108.81	107.17	107.07	102.35	108.45	107.78	107.4	104.78	107.78	109.82	104.66	106.67	102.51	111.05	102.04	101.81	104.15	107.94	105.75	108.63	103.76	105.27	110.15	106.68	108.13	110.53	106.57	106.29	104.08	107.26	101.92	110.32	101.6	109.09	107.64	103.56	107.85	103.26
107.78	102.73	100.19	104.32	105.77	105.66	101.77	104.76	106.6	103.04	105.35	105.39	102.54	101.95	105.77	107.72	101.34	105.39	104.77	106.01	108.53	104.28	105.92	100.61	102.35	106.64	102.01	104.99	102.59	105.58	105.17	101.04	103.79	98.603	108.01	103.2	106.75	102.81	106.8	106.86	103.52	104.59	108.14	104.32	105.81	101.4	105.43	104.65	104.89	105.64
107.17	106.68	111.25	105.22	108.14	104.78	107.35	105.14	107.25	105.45	109.74	104.31	106.48	101.49	105.24	108.67	110.82	109.59	110.79	104.58	102.51	103.42	107.73	100.55	105.76	101.5	103.85	107.3	99.971	104.18	106.44	104.69	101.6	105.49	99.209	103.35	104.39	108.13	107.06	107.02	105.3	101.11	105.81	103.3	104.87	106.04	104.84	106.52	105.14	109.46
106.45	113.65	106.55	112.57	111.9	107.64	115.65	114.22	110.05	110.72	109.93	107.45	111.4	108.48	108.28	107.26	107.63	113.46	111.43	112.15	111.66	111.07	107.49	112	106.48	110.23	112.95	106.05	112.07	105.35	107.42	110.97	107.09	110.01	107.22	107.08	109.32	114.03	111.45	110.4	110.36	110.42	111.11	112.81	109.22	108.16	112.89	111.32	107.86	112.4
106.35	111.25	110.82	111.25	111.39	113.76	110.76	109.51	111.69	112.64	108.1	113.51	112.42	111.57	111.71	112.94	111.34	115.52	113.1	116.51	109.93	115.09	111.73	111.05	114.25	108.98	110.14	114.01	108.72	113.38	112.48	109.19	110.42	114.48	111.42	115.25	111.26	112.03	111.83	114.82	108.65	107.39	110.46	109.17	110.72	114.01	109.3	110.83	109.06	109.08
107.02	101.13	105.11	104.86	107.79	105.35	106.75	100.63	106.5	105.02	103.88	105.61	105.46	105.22	105.37	105.27	112.41	100	103.84	107.14	106.32	106.36	99.575	105.49	104.18	105.77	103.35	106.85	108.4	105.88	105.25	104.21	103.39	108.24	104.22	105.73	106.06	106.56	108.09	100.61	104.53	101.97	101.94	105.75	108.23	101.96	105.47	102.06	100.84	106.93
109.97	108.38	111.88	108.3	114.61	117.39	109.74	112.78	113.81	112.91	111.85	111.13	109.68	116.09	113.5	114.19	112.4	113.48	109.51	111.5	113.33	115.85	114.59	111.95	111.41	112.21	110.29	112.84	108.89	109.45	114.85	117.05	115.4	111.59	110.32	114.11	108.76	111.95	110.36	108.55	116.19	115.38	112.58	112.9	107.15	110.44	115.24	114.3	112.77	111.53
107.32	104.74	102.39	104.31	105.89	104.04	106.39	104.55	107.43	106.65	107.18	103.27	105.63	101.83	104.04	104.99	104.77	101.14	107.16	106.92	107.1	105.53	106.99	103.75	102.43	104.75	104.4	102.7	103.94	104.5	102.36	108.11	110.52	107.22	106.83	101.25	102.59	106.97	104.66	106.98	105.07	108.85	110.56	107.06	107.8	104.57	105.05	103.72	102.63	105.96
103.52	101.19	99.454	102.58	95.752	96.846	102.26	95.203	102.47	102.77	102.83	101.35	101.43	97.992	99.083	100.06	102.86	98.802	100.96	96.508	100.83	97.275	98.022	102.29	100.7	100.41	97.091	103.05	99.504	103.54	97.091	100.33	103.1	101.69	100.24	100.2	97.991	106.93	101.11	100.82	104.18	96.938	99.649	102.38	98.211	101.9	99.421	102.6	99.746	98.617
101.69	102.76	108.76	104.91	106.59	110.35	104.25	105.71	110.63	106.52	105.45	102.02	107.76	105.76	102.64	108.32	106.61	105.98	106.7	106.77	106.7	106.17	104.61	106.63	105.53	105	105.38	111.46	105.62	104.24	107.14	109.17	104.78	106.83	103.39	105.04	104.73	105.27	102.89	106.52	105.91	105.24	105.79	104.69	106.25	100.31	106.45	102.05	103.71	104.13
108.74	103.55	104.7	107.14	103.78	101.33	104.97	102.3	102.07	107.08	101.33	97.307	104.93	104.16	109.37	107.55	104.32	108.88	107.06	103.47	108.27	105.75	100.42	103.51	102.37	104.71	103.64	100.66	101.99	103.5	104.6	105.06	103.31	103.93	102.65	105.53	103.4	104.32	102.11	105.88	99.357	105.47	104.21	107.39	102.55	103.36	106.21	106.13	99.429	99.575
107.98	99.893	102.22	103.06	101.75	105.33	104.69	109.77	102.98	104.58	108.18	106.79	102.14	110.35	106.6	106.54	103.09	105.44	105.15	103.75	105.29	108.12	104.67	104.27	111.19	106.53	106.99	105.93	103.56	103.39	106.14	105.88	107.97	106.97	110.76	104.37	109.26	106.66	105.08	109.86	99.403	106.45	101.81	104.61	103.13	104.69	109.17	104.32	102.76	102.54
104.5	109.72	104.74	106.79	104.42	108.68	103.33	104.57	108.86	108.66	103.27	104.58	105	105.1	109.17	102.25	105.5	108.85	108.07	110.23	107.77	104.47	107.04	106.51	105.18	109.62	108.64	101.95	103.61	98.54	104.4	107.95	104.74	107.56	109.34	101.61	106.12	106.24	107.22	106.54	106.31	108.67	104.66	109.69	110.53	106.51	105.18	108.87	105.66	109.24
110.34	112.44	113.77	113.96	110.44	115.44	110.23	108.95	113.5	108.92	112.59	107.41	108.13	108.65	110.39	108.44	112.95	112.66	108.48	111.56	111.45	110.69	114.36	109.85	112.46	110.15	116.31	116.23	112.53	108.99	108.98	110.34	116.34	111.69	110.27	110.66	111.29	115.87	111.21	113.37	110.3	113.32	114.34	111.7	108.91	111.88	112.89	111.79	110.56	116.34
110.64	107.72	112.67	111.51	111.3	110.84	110.19	106.09	111.98	111.97	111.32	108.44	113.13	112.62	111.02	110.9	109.03	109.06	115.03	110.9	112.96	110.05	113.76	109.3	112.72	109.81	109.36	111.02	112.26	112	113.38	114.59	112.7	113.98	112.84	112.05	107.22	104.83	111.54	108.19	112.92	112.02	108.52	109.39	115.32	106.3	114.34	110.5	111.03	113.03
100.56	107.93	103.12	103.78	103.89	102.39	102.06	105.72	105.29	104.03	106.01	104.46	102.9	102.18	104	107.36	105.3	103.87	106.6	106.39	104.85	106.57	109.25	107.49	103.88	101.71	109	105.25	104.12	105.92	105.42	103.45	106.53	101.94	104.38	104.61	104.42	103.55	107.82	107.37	102.1	106.37	101.56	104.79	102.7	102.68	106.16	104.96	102.49	105.63
105.07	107.22	101.73	102.05	105.34	104.94	104.25	103.53	103.23	106.86	104.82	100.33	103.27	104.99	105.1	101.84	106.47	106.96	104.15	104.21	102.49	109	98.013	105.67	102.21	108.07	104.7	103.36	104.53	104.28	105.39	106.5	104.37	102.54	101.76	105.38	100.03	108.64	102.65	104.68	102.96	105.44	104.21	106.86	102.3	104.99	103.14	105.71	100.94	105.21
104.02	103.11	105.15	104.74	104.12	105.36	103.96	101.99	99.73	103.41	110.52	105.43	104.42	103.95	101.76	104.56	98.575	103.73	104.45	99.62	105.21	104.2	106.4	102.86	101.04	103.49	106.1	106.01	102.37	102.88	104.87	105.86	105.35	103.17	103.15	104.44	106.09	103.37	104.61	102.95	100.21	105.09	106.73	103.48	101.47	104.6	106.2	102.78	101.95	102.49
107.43	101.93	109.79	106.35	110.54	104.85	106.26	104.89	108.45	106.43	103.97	104.32	111.1	105.41	108.11	108.3	103.1	105.87	110.15	101.89	106.08	104.12	105.89	105.74	106.93	104.99	106.19	103.79	104.12	101.91	104.53	111.8	101.33	107.77	106.94	107.1	103.75	107.56	106.74	106.72	102.99	103.56	106.44	103.9	106.56	110.14	106.82	107.32	108.9	110.56
104.44	103.38	105.24	103.05	110.92	103.16	104.04	100.55	106.54	101.76	105.21	101.32	103.43	104.58	103.95	102.64	107.29	101.68	104.25	108.24	106.97	103.19	106.85	106.42	105.99	105.88	101.19	101.19	103.13	103.46	107.61	98.157	107.06	101.65	104.37	107.07	102.09	100.86	105.78	104.95	102.89	102.32	103.76	108.17	103.37	104.82	104.97	104.7	106.03	109.16
115.84	115.69	115.47	115.02	114.46	118.52	121.59	116.21	116.7	117.93	116.44	115.61	120.48	117.41	115.79	117.17	118.36	117.28	115.62	113.79	117.65	118.92	115.76	119.85	117.95	119.64	115.65	115.76	118.4	117.34	116.64	120.79	118.6	116.06	120.46	120.3	114.37	118.62	118.82	121.97	116.68	114.85	119.3	119.4	116.74	112.95	117.45	114.43	117.32	116.28
97.496	106.84	103.03	99.952	102.96	102.97	99.29	101.64	101.47	97.486	100.79	99.191	97.557	98.646	97.979	96.841	100.29	103.17	99.915	102.06	100.04	103.35	98.682	100.26	97.874	94.425	100.86	105.18	99.951	97.74	98.015	99.062	104.23	98.67	99.186	100.42	98.817	97.585	102.02	98.789	101.39	102.96	102.31	101.43	100.41	100.11	101.09	100.14	95.429	105.23
109.34	108.26	102.67	104.58	104.59	108.72	99.852	105.75	105.25	106.93	108.97	105.59	106.25	102.07	108.59	107	103.62	105.06	106.91	106.42	107.01	105.37	107.92	106.95	106.05	108.63	102.11	102.03	105.82	104.55	102.86	105.7	105.6	108.96	107.3	107.38	103.27	106.02	104.63	106.39	105.1	108	101.53	104.92	102.52	105.88	103.17	112.87	107.51	105.04
105.2	98.02	99.144	102.2	103.16	98.361	102.26	104.73	100.68	97.377	95.966	101.23	105.3	100.16	99.209	101.74	96.311	96.026	98.192	100.93	100.09	98.037	98.323	101.05	99.498	100.55	98.839	100.29	100.89	101.93	95.408	100.12	98.193	91.676	100	100.34	101.52	97.977	98.81	99.412	95.937	103	103.18	96.922	101.17	96.14	97.117	102.73	100.22	98.526
114.39	115.89	113.92	118.98	110.11	113	114.75	108.8	110.6	113.21	110.89	113.21	108.16	108.71	109.97	115.2	110.71	110.54	109.31	112.28	110.76	115.22	111.99	111.38	110.94	113.75	110.58	115.45	114.61	113.35	110.04	104.66	105.75	111.38	113.32	109.93	109.5	111.05	114.58	111.71	112.27	110.16	112.82	111.6	114.66	110.71	109.65	115.84	114.91	111.01
113.23	108.8	111.31	113.96	109.22	115.65	110.18	114.16	114.54	115.5	110.21	113.41	115.27	115.43	112.26	112.16	107.01	107.99	113.81	108.3	116.78	112.73	114.68	111.76	110.65	112.64	112.88	116.05	111.29	113.23	115.37	116.95	113.77	114.69	113.3	113.28	110.56	111.07	111.62	114.54	111.87	114.11	108.15	112.27	111.59	120.21	113.32	109.12	114.97	109.79
108.73	100.42	105.68	105.71	108	106.59	103.97	104.3	108.07	103.93	103.56	105.58	104.39	105.2	101.91	107.07	110.5	108	108.42	105.74	105.82	107.16	107.5	106.7	106.02	107.7	103.85	102.22	107.28	106.25	103.13	104.52	106.51	101.53	109.9	103.68	104.8	107	106.05	106.3	105.91	109.46	109.42	104.5	104.73	104.02	109.6	103.95	106.62	105.53
106.95	102.68	105.95	101.35	102.33	107.3	106.47	104.54	102.3	104.43	104.25	107.08	102.83	105.95	107.65	105.18	108.25	100.45	105.72	106.08	106.61	102.76	108.27	103.59	104.87	107.82	105.39	108.24	103.97	105.29	107.47	106.16	104.98	104.6	102.71	104.22	105.02	105.6	103.1	105.95	105.55	106.11	102.86	109.43	107.52	104.45	105.56	101.95	110.25	106.93
112.44	110.77	112.42	109.97	112.44	113.3	116.32	109.73	115.5	109.04	110.73	110.96	112.27	117.13	112.87	113.37	111.75	107.81	114.78	112.4	112.09	112.59	110.1	110.13	110.23	110.52	113.57	112.45	111.57	110.45	115.25	115.35	108.61	110.49	110.3	104.4	112.26	111.93	115.32	112.36	108.92	111.14	114.78	111.02	112.45	111.72	112.37	110.98	114	113.67
101.68	99.909	94.728	100.06	97.281	98.83	100.83	102.1	100.8	104.13	99.155	99.469	101.29	104.46	104.48	102.34	102.31	101.49	100.62	96.715	98.086	101.87	101.72	102.67	95.41	99.915	102.58	95.552	96.123	102.8	98.946	100.19	102.47	100.12	98.098	101.31	103.95	100.05	95.081	102.2	99.221	102.36	97.375	100.89	99.409	94.564	97.714	101.75	103.57	100.14
104.37	108.91	105.23	103.61	104.69	103.71	105.55	101.19	105.21	104.96	100.36	106.39	103.09	103.33	105.04	104.56	107.61	108.16	107.83	102.86	107.1	104.9	106.06	107.75	105.15	109.48	110.48	108.02	107	103.68	109.53	102.78	108.05	106.31	106.16	105.81	108.14	103.06	105.68	103.92	106.03	106.08	105.24	108.9	105.63	104.03	110.85	104.28	105.69	106.62
107.4	108.89	113.83	111.84	111.66	113.95	114.93	111.87	110.94	111.6	110.11	106.63	111.94	113.33	110.29	113.6	110.59	109.99	115	118.4	114.62	112.41	111.67	116.62	113.64	111.55	111.47	110.58	109.81	111.09	108.1	108.46	111.74	110.31	108.04	109.21	114.3	116.63	111.35	113.3	112.47	111.54	112.13	110.15	111.58	112.62	111.05	110.38	114.69	112.9
100.35	97.756	102.35	102.66	100.04	100.44	102.2	104.66	101.17	97.717	100.61	101.31	101.05	101	104.71	99.87	103.06	107.19	103.29	103.56	96.99	99.057	104.81	100.79	101.52	103.51	98.632	97.798	97.688	103.6	97.452	98.027	99.913	101.69	104.75	98.471	100.86	102.61	103.15	99.975	98.789	99.841	98.402	101.24	100.58	103.4	99.012	104.28	101.01	95.895
103.85	106.61	112.07	106.44	104.1	104.19	108.3	106.75	106.06	106.87	102.95	106.29	103.36	111.39	107.59	104.84	107.16	110.68	108.42	109.98	110.59	110.14	110.28	106.52	108.26	103.13	100.3	104.58	105.32	106.01	110.55	107.83	106.03	104.32	105.32	106.16	106.96	106.7	107.97	107.82	109.3	104.7	103.17	104.96	105.51	103.28	107.49	106.04	107.87	108.07
104.82	105.3	106.17	104.03	105.24	102.57	106.79	108.55	106.37	108.51	100.98	102.21	107.44	107.6	107.43	109.41	105.55	105.01	104.81	105.32	103.71	103.89	106.65	109.21	105.28	109.51	102.9	108.47	106.31	109.07	106.12	105.66	107.1	102.58	101.26	107.93	109.73	105.37	106.86	104.96	104.89	107.63	103.01	105.21	109.51	104.58	108.27	102.31	106.01	107.83
105.64	110.2	110.18	105.75	105.28	104.74	106.83	104.29	109.61	104.35	109.9	108.23	103.1	102.13	107.82	103.66	108.81	110.31	108.75	101.72	107.18	102.22	106.62	107.86	107.83	109.18	111.45	108.61	109.39	109.1	111.78	105.88	106.22	106.53	107.22	107.5	106.42	111.63	110.9	106.21	109.67	103.55	109.43	108.89	108.81	109.37	104.42	107.71	110.22	107.95
99.609	101.37	99.01	103.76	103.39	104.69	99.561	99.815	99.177	95.52	101.5	99.122	101.67	101.78	97.306	98.335	102.32	97.58	96.527	107.99	100.22	103.62	102.86	106.74	100.24	98.121	101.41	101.52	109.52	100.07	98.216	99.216	101	99.222	100.14	99.861	97.343	103.47	97.591	97.641	104.92	101.36	99.271	99.43	101.56	101.9	104.11	102.83	101.93	99.048
107.69	107.25	104.51	106.41	110.78	105.68	108.68	107.9	107.3	104.83	107.93	106.83	101.01	105.25	108.44	101.89	106.41	106.87	109.09	110.11	103.11	111.09	105.45	104.85	109.14	106.39	105.25	106.25	104.23	105.2	105.96	103.2	107.17	107.34	98.926	102.63	105.69	107.43	107.23	110.13	105.76	100.89	105.79	104.72	106.81	111.31	108.09	102.75	106.04	107.8
102.12	108.94	104.29	107.31	108.22	109.18	107.49	105.69	105.19	111.23	111.76	106.71	109.1	106.74	108.75	106.07	109.18	104.31	105.42	106.37	105.23	102.4	107.21	110.89	108.95	110.31	106.2	112.33	109.87	107.18	109.93	102.96	111.7	103.63	107.01	106.84	105.3	111.47	108.6	108.18	108.35	112.36	110.63	103.43	106.29	107.62	106.93	102.37	105.72	106.96
113.34	108.81	113.03	116.9	115.53	114.31	109.8	113.92	109.79	111.52	108.66	112.54	112.55	110.72	116.36	115.59	109.12	110.8	112.95	113.29	112.5	115.96	113.04	109.34	112.26	112.03	111.69	113.01	112.84	109.08	108.23	112.63	108.89	112.5	110.97	112.49	110.57	114.03	114.29	112.9	111.01	112.92	113.88	112.07	114.33	117.39	113.74	111.59	110.08	109.09
110.91	107.28	109.76	103.72	108.77	105.47	101.93	107.43	104.31	106.52	109.83	107.98	105.41	110.43	106.75	104.39	110.38	113.72	108.37	107.36	106.58	106.59	107.37	108.44	106.6	105.5	110.26	101.49	104.82	108.8	104.51	109.46	103.81	108.32	105.4	103.48	108.69	108.4	110.06	102.34	104.36	105.04	104.56	107.79	104.91	100.84	102.98	104.4	106.56	103.49
103.05	102.21	108.13	105.94	108.39	105.42	102.75	108.13	104.38	106.37	105.33	109.07	103.09	109.28	110.31	105.17	107.19	105.32	107.35	108.76	108.13	105.64	110.18	102.45	109.19	103.42	105.17	104.91	103.87	97.497	109.68	103.7	104.03	101.62	102.78	102.53	106.05	109.15	108.14	106.32	103.51	105.79	103.96	108.41	106.99	107.75	107.03	108.78	109.64	104.55
110.66	113.75	111.63	113.19	104.99	114.19	108.94	111.12	110.29	113.38	114.31	112.01	111.96	106.49	115.03	109.28	108.18	109.67	110.56	110.7	109.01	108.17	103.57	110.97	108.68	112.16	105.62	108.62	110.79	104.95	108.32	111.81	110.56	110.68	112.23	111.95	115.55	107.43	110.41	110.95	108.79	106.86	112.23	111	111.85	114.71	107.21	109.42	105.6	111.28
115.04	109.12	112.73	111.6	113.46	113.71	112.09	111.24	111.1	109.47	109.93	112.17	107.39	112.02	109.22	108.34	112.65	108.43	111.48	114.28	109.85	106.83	112.23	111.06	109.98	112.11	114.53	110.19	107.96	109.5	110.71	105.89	108.81	111.4	113.75	114.96	109.77	105.33	109.88	114.54	113.09	109.88	111.11	113.93	112.7	111.26	111.35	104.98	110.06	110.01
104.69	107.22	111.37	111.84	108.32	104.82	108.31	105.8	103.96	103.47	110	108.51	105.46	109.33	105.71	107.05	106.49	102.16	109.61	107.42	104.16	109.38	108.87	104.75	104.86	103.52	107.5	105.67	107.96	110.52	104.38	103.12	106.95	106.55	109.28	108.35	109.34	103.59	106.77	107.38	104.07	106.03	107.32	106.97	105.98	109.25	108.31	110.25	103.8	102.46
105.88	105.86	107.93	106.9	105.46	111.01	106.45	108.01	105.12	111.73	108.98	104.25	106.07	108.81	106.38	102.23	106.57	100.85	101.8	103.78	106.6	106.05	107.95	106.99	104.44	102.34	105.83	102.04	104.53	108.31	108	102.96	104.72	103.94	106.93	108.92	107.2	110.86	105.89	105.08	105.26	106.58	110.04	108.29	105.26	105.78	106.87	103.67	109.1	106.19
108.24	105.43	105.5	104.56	100.4	104.61	105.3	102.63	110.52	106.97	103.89	109.64	106.29	101.92	108.49	104.53	105.78	103.3	108.6	101.63	103.85	104.08	102.75	106.14	109.7	103.78	105.06	109.23	106.29	107.15	108.51	108.35	107.8	103.35	106.77	107.93	103.56	108.13	110.71	105.37	108.33	104.57	105.29	109.15	109.2	103.99	104.37	104.54	101	103.83
113.19	111.23	110.98	109.1	112.54	108.27	115.32	109.48	110.99	115.18	110.02	110.44	112.44	111.15	112.22	111.01	112.43	107.77	110.79	108.06	108.44	112.94	112.96	114.18	109.64	112.62	109.22	113.61	110.83	116.62	117.08	110.88	109.08	113.35	111.95	112.28	111.74	110.47	115.65	108.32	115.96	110.11	113.49	113.91	112.31	108.68	114.15	109.5	109.24	113.99
100.93	104.23	103.77	100.15	106.81	102.65	105.66	104.84	103.45	104.05	102.43	108.29	104.87	103.09	111.9	103.95	104.64	107.44	100.29	105.03	103.34	104.03	107.19	103.79	107.13	101.74	110.49	101.64	104.09	102.86	105.57	107.64	109.23	113.71	107.85	107.05	104.13	100.03	103.93	103.79	109.29	102.5	105.76	106.05	104.93	107.41	105.73	101.89	106.58	104.05
109.02	114.88	111.72	111.01	108.01	114.18	117.78	108.77	106.88	111.82	112.55	109.18	108.15	111.98	108.73	108.61	108.55	106.96	108.37	111.76	113.18	113.51	108.44	110.39	107.46	111.57	109.5	114.34	110.91	113.88	109.9	114.18	112.51	112.86	112.74	108.73	108.01	113.24	111.48	112.93	113.68	110.72	104.22	113.64	111.58	110.93	113.97	109.54	114.26	109.47
103.31	108.31	103.33	107.27	108.02	101.56	107.6	105.72	101.79	104.4	106.64	107.85	106.43	104.72	102.27	109.71	107.11	102.11	102.69	105.94	108.26	104.64	108.9	106.89	105.29	102.77	102.67	109.84	105.57	104.62	109.97	103.42	110.84	112.76	101.12	107.49	106.2	109.56	105.97	102.58	104.18	104.01	108.58	107.21	103.27	107.05	103.29	106.76	109.79	107.83
104.65	106.35	102.31	104.23	105.87	103.09	104.26	108.2	105.29	104.87	112.9	103.81	107.09	103.12	106.83	101.67	105.6	104.96	103.59	104.41	107.5	109.4	109.05	109.91	101.94	102.49	101.49	103.44	106.47	103.97	108.44	109.5	104.26	105.67	104.95	110.96	100.87	105.75	107.09	101.8	101	107.82	104.64	107.31	107.63	105.44	106.62	104.72	107.68	102.93
114.12	112.23	114.9	112.32	113.89	108.96	108.75	116.76	104.33	113.18	111.15	112.75	114.33	108.7	111.06	113.91	113.25	113	113.89	105.45	110.07	108.08	108.48	109.64	113.67	110.76	111.16	114.48	110.32	110.73	111.3	112.51	107.33	111.42	112.98	111.79	110.45	108.16	110.19	114.06	110.04	110.91	115.78	115.47	111.59	106.42	110.66	111.01	111.49	113.62
115.67	116.29	114.11	112.91	117.81	112.85	114.09	118.53	119.64	119.18	113.88	122.54	115.12	116.34	120.68	117.22	117.8	121.12	117.62	118.51	121.3	118.12	116.55	120.17	122.25	116.76	116.23	118.04	116.6	116.46	117.56	118.62	114.03	116.55	119.92	114.98	120.46	119.88	118.49	120.75	118.41	120.92	123.69	116.41	117.6	115.94	119.77	118.17	117.49	117.68
107.33	106.74	101.28	107.03	105.07	103.46	107.93	106.46	106.57	104.24	105.44	107.74	108.53	104.29	111.45	103.55	104.27	114.26	102.84	104.31	104.3	103.61	108.43	109.81	102.26	108.05	109.04	104.18	111.38	104.88	108.08	104.73	104.67	104.37	104.98	105.83	104.86	106.57	106.7	105.54	103.7	106.66	104.84	107.15	103.69	103.05	107.34	107.34	106.82	105.96
111.57	108.08	107.77	105.44	107.64	105.08	105.65	103.56	104.4	107.93	110.34	103.58	105.73	103.36	110.87	105.47	109.84	105.76	106.76	111.76	106.66	105.66	104.79	111.79	114.38	106.16	103.58	104.39	105.61	102.55	103.2	106.42	107.2	103.69	107.31	106.86	109.18	104.1	106.28	101.17	103.7	108.09	107.86	103.12	107.13	106.02	105.45	106.31	109.54	104.07
110.53	107.29	106.19	108.88	108.18	108.13	107.3	107.27	104.56	108.33	103.41	107.67	107.02	106.75	107.61	107.16	109.32	104.97	105.2	105.75	106.65	106.65	109.94	104.02	100.66	104.7	107.63	108.37	111.24	108.4	104.7	108.33	106.82	109.01	105.84	109.33	108.43	103.23	105.1	105.45	108.35	108.95	112.07	104.82	106.75	101.63	107.78	109.06	106.22	106.85
111.66	107.88	109.37	110.67	109.71	110.85	109.4	106.98	111.75	110.17	106.64	111.48	110.88	112.02	113.54	107.36	108.42	109.55	111.2	108.07	111.46	109.13	116.11	116.13	110.75	110.16	111.42	113.76	113.07	111.99	112.58	109.35	108.18	112.23	114.39	113.95	112.81	110.56	106.84	110.13	113.06	113.73	107.45	109.2	108.27	115.16	115.05	113.76	108.48	114.44
103.25	95.028	101.4	100.82	100.87	100.68	102.11	99.425	97.704	100.33	101.51	106.86	95.701	99.047	99.709	107.11	102.83	101.27	97.216	97.958	102.26	97.843	101.34	101.83	101.5	103.44	103.35	99.811	104.56	97.308	101.2	95.689	95.036	97.539	94.752	100.76	95.502	96.778	101.45	102.58	104.89	95.931	100.52	99.127	97.992	99.944	98.163	97.458	100.88	104.18
114.48	119	118.78	119.06	116.71	116	118.55	117.39	116.13	116.92	114.87	115.9	121.81	116.81	117.29	119.49	121.76	115.29	114.05	121.4	117.61	116.59	117.38	116.9	118.05	118.83	114.04	118.73	114.72	122.82	117.4	113.37	120.41	118.14	116.18	116.18	118.05	115.88	117.28	111.99	120.18	119.65	118.37	117.55	117.06	119.21	122.75	116.64	115.45	119.94
107.58	112.82	112.27	107.98	111.63	109.53	106.85	111.06	111.22	109.41	109.99	108.37	105.89	114.36	108.85	108.97	110.42	112.51	113.6	113.09	111.58	108.66	109.14	111.7	110.64	113.64	109.85	110.45	111.09	113.34	114.58	117.97	114.3	108.14	115.59	115.22	106.94	113.13	111.77	112.85	111.74	113.99	112.95	112.96	115.88	112.29	111.36	114.86	111.48	108.39
108.83	106.03	104.94	104.85	105.16	102.76	103.81	105.91	106.93	106.11	106.21	104.8	104.43	103.13	107.17	103.1	106.62	108.2	107.96	102.58	100.08	105.65	109.19	106.79	105.62	109.55	109.09	104.11	108.26	104.98	100.71	105.51	106.37	104.52	105.04	108.2	102	105.26	110.32	104.72	103.8	104.77	108.62	105.16	104.47	106.57	104.55	108	103.8	103.82
101.14	103.05	100.41	104.97	104.99	103.73	99.629	98.411	108.58	104.4	104.12	107.13	100.57	104.01	104.58	105.43	101.44	102.45	102.77	101.82	106.63	100.71	110.28	100.69	103.97	111.44	102.35	99.902	103.97	103.24	107.26	104.67	99.029	104.94	102.89	102.46	102.73	114.48	102.5	104.43	104.93	105.64	101.72	101.47	104.79	109.82	104.21	109.49	104.89	104.03
105.28	107.09	113.18	109.04	102.87	110.49	103.88	110.47	109.52	111.18	104.18	106.46	109.14	106.48	104.67	108.43	105.64	104.19	108.54	104.86	105.52	109.89	106.81	106.25	102.59	106.28	103.33	107.18	105.07	106.02	107.61	104.35	104.38	105.8	104.19	108.09	105.38	99.358	103.67	106.3	109.29	106.4	104.17	108.37	103.57	106.26	108.35	104.04	104.3	107.7
110.18	110.82	111.45	110.84	110.03	112.76	116.02	115.63	113.15	110.56	113.33	111.16	106.98	110.36	115.06	106.53	112.93	111.94	109.3	109.98	108.95	109.47	110.77	112.8	111.75	115.59	113.15	113.66	108.57	109.75	111.33	113.41	109.76	110.18	108.34	108.49	111.98	113.2	108.83	109.22	111.77	111.73	111	109.48	108.37	115.88	107.65	113.43	110.32	109.88
110.36	110.8	109.92	106.34	117.41	113.51	109.87	113.55	112.34	109.98	108.79	111.22	108.09	109.23	107.49	115.11	111.48	112.21	115.13	113.67	111.22	110.17	110.8	110.73	112.83	110.06	110.11	111.83	111.83	110.63	109.43	109.64	115.31	111.06	111.31	112	119.15	106.66	109.03	115.02	113.88	109.12	114.32	108.26	112.52	116.35	107.85	110.83	110.34	110.29
115.73	114.16	118.27	115.72	116.62	115.71	118.75	116.1	112.36	120.76	115.14	119.3	121.51	116.61	120.06	116.61	112.52	118.35	118.85	116.06	119.31	117.67	121.25	122.08	118.03	119.57	117.1	122.87	119.74	120.15	114.8	119.72	114.37	114.13	118.82	118.48	119.78	113.29	117.99	121.82	116.82	117.98	116.68	115.53	113.08	121.77	116.46	116.89	120.28	115.18
110.89	114.89	112.54	111.45	114.64	107.64	102.79	105.08	110.95	108.26	113.51	112.8	113.65	111.97	108.98	112.96	112.11	110.9	110.67	115.09	110.05	109.62	112.22	112.83	112.7	107.07	111.86	113.43	114.62	110.16	111.64	113.24	112.77	111.25	111	109.06	113.46	112.67	113.32	115.08	109.52	108.54	111.22	114.37	111.19	111.95	111.06	112.9	117.04	108.62
104.87	106.15	104.94	104.13	108.25	104	99.659	107.37	109.48	104.02	106.7	105.74	104.38	104.65	107.19	105.37	104.25	109.17	105.22	104.77	104.07	102.78	103.59	108.93	105.68	109.09	103.12	107.18	106.04	107.07	105.53	102.3	106.42	104.54	105.44	105.04	106.64	105.03	110.08	108.3	104.89	108.05	101.82	106.52	100.76	106.27	102.59	107.34	101.84	103.83
110.52	114.49	121.09	108.19	110.71	111.83	112.42	112.7	116.3	110.28	114.44	113.28	112.16	114.96	116.5	114.09	108.23	114.13	111.84	116.39	107.93	110.79	109.15	110.14	112.81	115.54	108.69	109.05	111.34	114.24	112.25	111.96	111.08	111.09	108.03	113.94	109.43	108.92	115.96	113.24	113	114.93	113.94	114.41	116.66	109.31	109.42	110.24	109.7	109.49
101.96	100.42	102.46	104.11	98.98	104.43	98.986	101.54	98.91	94.65	97.379	101.76	99.788	99.81	99.523	99.496	104.12	100.29	98.209	99.232	99.195	100.03	101.21	96.998	98.719	99.057	97.791	101.81	105.13	97.069	98.577	105.32	102.67	99.34	102.93	100.83	97.373	99.548	105.39	100.9	99.135	97.474	101.28	97.231	102.71	105.2	96.51	92.964	101.49	98.978
106.87	105.33	111.44	104.95	107.46	111.52	106.5	107.7	102.78	102.8	107.41	108.75	100.97	108.25	103.31	105.53	103.2	105.81	105.31	105.19	104.3	104.19	109.91	104.03	108.31	104.21	108.6	105.44	110.45	105.01	110.42	106.93	105.64	105.93	105.64	106.38	102.78	105.43	106.78	107.85	105.49	104.63	106.06	107.14	108.12	105.64	105.02	106.95	105.68	102.7
104.57	102.27	103.72	105.06	106.52	105.8	103.99	106.95	107.61	106.26	110.81	102.47	104.35	105.88	109.79	107.01	105.42	110.45	107.1	106.68	101.12	104.55	105.41	104.89	107.7	104.73	108.87	108.12	105.05	106.02	106.48	101.64	107.6	104.54	108.33	105.29	107.63	106.53	105.53	105.83	107.29	102.27	100.83	106.61	103.83	104.53	109.96	101.04	105.7	106.87
106.06	101.18	103.56	100.05	106.22	102.34	103.48	106.58	102.18	106.52	103.78	99.177	109.48	104.9	102.19	101.93	104.45	100.73	105.36	102.66	102.81	105.22	99.973	107.71	101.77	101.51	100.89	104.88	108.49	103.34	107.6	104.33	100.03	107.12	103.02	101.08	103.48	106.25	103.53	105.24	100.68	108.29	103.43	103.93	105.52	104.94	104.56	100.89	105.12	104.98
106.97	101.37	107.75	105.06	107.24	110.03	105.69	111.31	108.3	107.83	106.68	103.18	109.69	107.09	110.19	106.92	106.94	106.53	106.81	107.69	103.84	104.65	105.84	104.96	102.4	108.61	106.46	104.74	104.84	103.89	103.21	104.03	107.92	103.58	104.45	105.69	108.04	103.67	107.21	104.14	104.37	107.09	105.14	107.19	105.92	102.82	103.19	102.66	110.86	108.15
110.59	113.94	112.72	110.94	111.86	114.18	109.92	113.68	117.55	109.15	117.31	114.64	111.86	114.03	116.37	115.47	114.69	112.32	116.07	110.92	115.89	113.71	115.37	111.4	109.36	113.45	112.53	113.95	115.88	113.42	110.46	112.47	110.48	116.02	110.59	111.91	114.31	111.51	115.26	116.16	109.79	112.28	112.9	116.39	113.41	108.45	113.98	115.73	108.93	112.98
110.31	114.96	115.96	108.16	114.83	113.29	109.56	110.29	111.41	112.2	114.09	111.51	110.68	113.79	105.44	113.37	111.36	107.72	111.93	107.44	113.77	111.21	109.43	112.7	106.97	109.19	113.46	108.41	105.34	115.25	111.47	114.16	109.69	115.05	110.45	113.44	107.1	109.61	115.02	113.89	115.38	110.87	114.72	106.07	109.67	112.1	113.15	108.98	108.65	106.91
104.51	109.59	106.26	106.98	105.74	107.1	105.42	104.35	108.58	103.11	106.68	109.09	107.77	108.57	108.58	109.97	106.4	105.77	108.93	108.26	106.71	105.14	107.07	106.06	105.08	106.34	110.18	111.33	102.48	107.28	106.42	105.07	112.56	101.88	109.63	104.84	106.5	105.89	101.7	106.85	102.97	104.47	106.61	109.07	107.85	107.63	108.62	105.71	103.8	103.72
118.58	113.5	112.36	114.4	112.83	115.09	116.44	114.66	111.79	111.01	112.52	111.9	114.21	113.78	116.49	116.32	113.28	111.91	113.26	117.11	110.93	111	119.58	115.88	112.19	113.5	111.11	114.07	115.14	112.23	108.8	109.44	109.5	114.36	117.89	106.96	110.73	110.73	112.67	116.73	107.32	109.54	119.15	117.65	116.42	108.37	113.68	114.18	112.64	116.78
106.72	104.91	109.31	105.33	106.44	109.25	104.19	104.34	106.08	104.13	108.75	106.15	104.15	104.66	106.54	107.19	105.93	108.86	103.2	105.39	106.69	102.83	108.54	107.39	104.32	108.73	107.13	103.81	111.86	106.07	103.22	103.08	108.11	107.13	105.14	107.73	106.24	102.57	107.18	105.42	105	105.8	104.42	102.17	106.5	109.09	108.69	107.67	103.22	105.39
112.71	111.76	114.13	113.37	112.36	116.02	115.46	110.49	113.93	113.77	114.85	108.06	111.42	111.13	110.12	112.48	113.42	113.25	113.2	114.62	111.48	111.42	116.82	106.88	115.89	111.81	112.07	114.11	114.33	112.73	110.52	117.33	116.37	115.82	114.38	109.58	114.01	112.26	113.22	108.9	116.49	113.02	116.05	113.01	115.63	115.55	114.21	114.58	111.94	113.98
97.968	98.062	99.299	101.37	100.65	99.15	97.301	103.95	101.74	98.06	104.75	100.48	98.087	102.2	100.26	102.75	102.98	99.237	103.38	98.173	98.939	98.164	101.04	105.64	93.633	93.269	106.85	99.797	102.37	100.99	96.736	102.31	100.77	99.637	100.12	97.139	101.27	95.448	98.867	102.23	106.1	103.31	99.514	95.554	100.78	101.59	97.586	99.087	100.1	104.52
103.27	108.93	106.91	104.25	107.37	102.72	99.159	99.671	102.73	107.52	106.34	107.09	106.5	107.98	103.21	104.72	105.86	101.63	102.79	99.995	107.63	103.71	104.97	103.09	103.97	105.5	112.5	107.01	105.42	106.22	107.46	103.58	104.46	105.89	108.03	106.47	100.24	103.72	108.26	108.28	106.94	103.78	104.38	106.78	102.75	104.54	103.68	100.95	105.02	103.62
102.56	103.99	101.08	107.22	107.02	104.54	107.06	107.91	104.68	105.43	109.21	104.9	103.7	108.37	110.82	105.24	109.4	105.29	108.51	102.86	106.87	104.79	110.38	104.1	109.56	104.1	104.23	104.52	110.01	103.8	104.7	105.6	105.67	105.62	104.57	103.21	100.35	104.61	107.15	106.81	105.96	105.83	105.53	107.29	107.61	108.1	105.39	99.046	102.5	100.74
100.79	99.993	101.8	99.113	105.61	99.641	104.97	97.588	99.865	103.65	98.003	98.586	92.741	98.074	100.92	101.22	96.442	99.663	101.52	99.837	101.72	102.34	102.33	102.72	100.69	104.27	101.6	102.83	102.19	103.54	102.08	101.83	102.33	106.26	102.24	97.473	102.01	99.098	97.908	103.07	100.44	104.03	103.49	99.889	103.84	100.91	99.045	99.669	94.722	104.83
100.68	96.886	99.918	99.881	97.863	100.53	99.321	102.16	99.622	98.367	99.435	98.223	102.77	103.23	105.96	96.802	102.47	102	93.794	98.011	100.37	96.912	99.235	98.349	101.83	96.734	99.282	102.39	96.149	102.96	100.18	97.274	100.04	98.062	100.97	99.843	99.686	102.85	102.54	95.391	98.783	98.92	101.53	102.18	99.144	96.748	98.522	99.988	101.28	100.13
107.76	104.61	104.43	103.35	106.49	106.76	104.84	105.65	104.53	104.59	103.91	101.64	105.86	105.69	104.61	106.12	109.65	105.53	103.42	104.46	106.13	104.37	100.72	107.07	102.79	108.72	105.81	109	103.15	109.28	106.25	106.71	108.16	105.12	107.73	102.84	106.4	103.45	106.62	101.84	103.09	101.34	105.63	108.18	108.51	108.32	101.75	107.57	105.28	104.22
105.52	101.51	97.518	101.12	98.498	104.84	97.174	101.97	103.36	100.62	100.68	104.32	100.56	99.897	102.73	101.15	103.08	101.17	98.673	103.32	101.12	98.722	101.48	101.49	98.02	104	100.78	99.526	102.15	100.68	99.498	101.47	102.26	102.59	98.994	102.36	102.11	101	96.097	99.71	101.71	98.733	103.44	101.11	97.722	104.99	96.69	100.54	100.23	99.448
102	104.37	100.3	100.59	97.439	101.96	100.4	101.6	101.52	98.229	99.31	99.66	93.059	99.352	102.17	99.784	99.817	96.18	101.19	100.48	97.821	100.9	103.97	98.17	99.274	100.07	98.219	99.809	103.94	104.31	97.544	103.63	101.16	97.225	103.83	98.085	102.08	98.832	102.03	98.479	101.93	96.429	102.71	99.361	101.19	102.17	102.58	97.44	99.492	101.19
113.06	110.7	113.98	106.56	113.16	105.29	108.56	111.26	109.76	105.9	110.38	106.51	109.72	109.04	107.69	108.25	110.32	108.01	109.71	109.34	108.49	108	111.29	112.01	114.97	112.12	108.02	106.38	113.16	112.13	107.98	110.12	112.09	106.79	111.2	112.86	112.43	108.73	109.82	108.3	110.12	113.24	105.53	112.47	112.81	105.62	111.72	112.53	112.1	106.39
99.791	104.42	103.23	107.38	104.69	104.35	100.16	98.378	108.1	103.14	105.22	105.95	103.58	104.39	104.87	104.39	105.65	99.394	106.42	97.621	102.51	104.88	105.3	101.81	102.4	100.91	106.11	108.67	105.02	111.11	107.84	103.7	106.01	107.31	99.894	103.08	104.78	107.55	103.18	106.32	106.16	106.57	104.73	103.2	103.39	103.78	104.92	106.36	106.65	104.13
113.93	109.55	111.1	109.64	110.81	113.03	110.57	111.77	108.98	117.11	113.55	113.13	114.84	110.59	114.02	114.53	110.86	114.1	115.14	115.11	110.75	113.72	109.61	112.08	110.41	115.05	111.64	113.17	115.83	112.52	112.85	115.36	111.55	116.84	115.4	113.59	110.65	112.65	114.34	112.87	110.51	115.26	113.78	115.63	112.43	113.85	114.34	109.04	116.22	113.39
102.78	107.11	102.55	104.88	108.91	108.23	112.52	108.48	105.12	105.78	107.51	108.87	107.84	104.32	111.11	106	107.91	108	100.87	107.73	112.7	107.32	110	106.92	110.21	102.28	106.21	109.44	104.85	106.89	109.26	106.84	109.83	106.27	108.61	107.63	109.47	101.04	106	106.39	102.55	105.42	103.94	108.93	111.34	104.67	112.95	105.69	107.15	102
100.7	103.36	105.04	103.37	98.516	103.43	104.03	98.12	102.07	102.52	104.57	102.29	104.31	108.6	105.51	104	104.34	106.69	103.85	103.47	106.47	101.2	103.14	103.85	103.4	103.52	101.66	107.33	105.45	108.04	108.13	106.35	105.43	107.84	102.8	104.38	111.75	104.69	104.69	103.91	103.05	106.05	104.32	106.5	103.67	103.03	105.28	103.85	104.15	106.36
113.89	110.53	118.12	113.62	112.11	114.53	111.79	112.7	110.55	111.69	115.12	113.2	111.75	112.48	111.51	110.56	112.02	108.63	113.62	115.02	109.01	108.8	111.31	117.44	116.2	112.65	109.01	114.55	116.08	112.55	116.07	111.1	109.74	113.77	113.59	109.3	108.33	109.94	111.89	110.44	107.39	109.49	116.76	115.45	113.65	111	111.67	111.45	112.28	108.5
113.66	109.17	112.54	112.54	109.71	112.95	115.51	110.87	108.55	112.22	108.25	113.32	111.75	110.7	108.98	110.38	115.32	111.73	111.81	112.61	111.32	112.53	111.53	109.03	113.12	110.43	106.72	108.71	114.7	113.39	116.67	109.64	112.43	114.65	113.62	109.71	109.1	110.03	112.63	111.05	115.27	109.46	109.65	113.2	115.55	111.14	109.13	110.94	116.38	115.11
102.3	106.93	104.95	100.6	99.763	105.75	107.49	103.3	108.05	106.43	106.68	103.66	107.12	106.25	107.52	102.78	100.83	100.74	106	103.64	104.35	103.35	110.21	105.39	105.39	105.16	100.93	103.33	105.45	104.87	100.89	102.6	106.66	103.37	106.09	109.14	107.81	100.67	106.5	102.93	102.83	102.49	106.21	107.06	106.09	102.68	101.92	104.5	107.42	105.28
106.74	102.95	102.64	106.35	106.75	102.27	102.13	109.41	106.27	98.533	104.67	104.35	106.91	105.92	107.04	103.38	104.4	104.5	108.75	104.54	106.6	106.07	102.64	110.55	105.18	105.66	108.58	106.64	101.33	107.08	104.01	110.11	104.92	106.48	106.12	104.05	104.85	106.86	108.79	102.77	104.83	102.98	108.88	104.27	106.99	104.84	107.97	108.62	106.96	106.64
108.31	108.56	108.12	105.86	104.63	105.93	108.59	102.87	111	106.63	105.54	104.6	105.76	104.19	106.95	104.47	107.06	104.78	108.42	106.82	108.48	106.24	103.95	108.75	105.65	106.33	108.7	99.84	107.97	110.61	103.78	108.57	103.61	103.24	111.86	106.99	111.36	108.89	110.02	106.86	113.79	105.26	108.99	110.05	104.37	107.23	108.28	108.07	104.66	111.27
105.78	105.98	104.93	105.89	103.67	98.099	105.46	105.67	107.15	107.6	107.66	105.95	104.8	102.09	105.91	105.17	106.76	106.36	109.64	102.51	105.67	102.39	105.93	111.38	101.9	104.99	100.51	101.1	104.02	104.97	107.39	109.18	106.6	110.93	108.61	107.41	108.1	103.97	107.98	104.24	107.46	102.15	105.11	105.66	108.78	107.43	99.206	103.54	106.59	109.14
102.39	101.29	102.06	105.83	106.75	102.61	103.49	102.9	101.67	101.56	102.68	106.12	108.3	99.073	103.61	106.6	106.36	105.16	103.84	105.68	103.53	102.92	104.01	109.81	106.47	104.99	103.83	98.717	106.76	99.72	102.72	102.9	103.07	105.09	107.01	102.14	109.73	101.25	105.2	104.79	104.78	107.14	108.7	104.2	105	104.69	102.03	106.41	104.48	105.34
108.66	109.61	111.37	109.18	107.99	113.05	110.49	110.4	112.29	113.33	112.68	110.8	106.34	120.03	111.79	109.12	112.12	110.89	111.46	113.57	112.42	114.05	111.73	108.83	115.35	110.97	112.96	114.29	112.92	113.73	115.51	108.26	109.19	110.56	115.02	110.24	108.03	114.31	112.67	110.01	114.03	111.89	113.76	112.12	106.52	106.62	112.26	116.27	112.81	105.35
105.42	105.53	100.82	103.98	107.45	105.46	106.96	103.91	103.05	105.54	108.7	103.78	101.74	111.56	104.19	106.6	104.09	104.08	105.86	103.65	106.1	107.87	105.49	109.87	104.68	104.84	105.12	106.68	103.36	108.6	107.36	104.21	105.03	106.22	104.74	109.96	103.91	106.65	110.2	103.93	103.32	106.66	104.12	104.65	102.89	110.47	106.19	106.68	107.02	106.43
109.33	102.58	106.21	104.01	99.909	104.75	107.55	105.44	106.1	107.28	103.82	107.92	104.47	106.44	101.48	104.89	105.07	103.13	102.41	103.76	101.91	107.17	102.46	107.84	100.9	104.53	104.96	105.18	108.89	107.18	107.05	113.04	107.36	102.22	104.88	106.73	102.68	105.47	105.3	102.35	105.93	104.72	104.13	103.34	103.48	106.69	103.63	106.32	107.61	106.69
106.48	110.57	101.29	103.63	105.66	106.63	106.25	104.41	107.48	107.33	107.1	112.07	106.14	113.1	109.37	104.92	101.53	106.99	105.66	104.76	105.8	102.88	104.98	104.88	103.62	105.83	104.44	107.54	104.7	102.5	104.17	106.11	105.75	103.87	106.55	102.45	105.58	105.35	103.16	106.14	111.12	110.71	106.1	108.49	105.96	108.21	106.58	103.27	110.37	105.71
111.69	105.8	107.4	108	107.61	109.53	108.84	108.55	110.12	112.61	109.97	108.89	108.93	111.89	110.79	108.73	105.34	115.26	108.54	111.07	109.29	112.74	105.83	114.09	110.45	107.07	106.64	107.96	109.69	112.34	112.02	111.23	109.99	107.78	109.96	115.11	110.11	111.74	109.28	111.32	110.21	109.35	111.34	111.06	109.7	112.8	106.52	107.03	109.6	111.01
102.64	103.39	102.57	108	105.45	98.155	104.86	104.87	102.78	105.18	105.85	102.86	104.47	104.27	107.47	104.33	99.971	101.71	101.33	103.37	100.65	107.16	101.76	101.91	104.77	100.04	104.75	102.74	101.1	102.48	105.52	105.43	105.15	103.47	102.1	101.76	104.39	105.86	106.03	105.14	106.49	105.12	106.2	103.93	103.7	104.46	103.47	104.72	107.76	100.59
117.84	106.47	108.48	114.42	110.34	109.22	107.4	115.85	109.74	108.06	109.19	108.79	109.81	109.4	114.81	109.31	110.8	105.39	113.02	110.55	113.81	113.65	111.09	109.72	105.4	107.53	112.02	112.74	109.65	109.77	111.73	108.9	111.49	110.41	107.79	110.19	103.71	107.42	109.63	109.63	112.03	111.42	112.82	110.07	108.12	112.24	108.99	114.4	110.27	110.21
99.977	99.113	95.167	99.941	104.05	102.82	99.354	101.22	98.475	96.769	98.155	98.001	97.519	97.353	100.72	99.051	98.841	99.1	103.85	102.38	100.64	100.27	102.52	101.1	106.64	97.629	101.93	96.762	99.679	100.94	100.48	100.03	101.63	103.64	98.924	101.6	101.13	101.72	97.478	100.12	100.14	94.095	102.98	101.64	97.814	104.51	102.05	100.08	102.32	95.067
102.99	107.38	105.65	108.7	106.46	105.25	100.65	104.08	103.97	105.55	101.33	105.73	97.295	100.4	105.29	106.23	105.76	109.97	101.84	105.97	97.554	102.92	109.32	106.27	103.51	106.49	102.6	109.59	105.88	106.5	106.19	107.29	105.74	106.12	108.28	106.13	106.12	105.83	108.41	101.29	102.97	103.34	102.41	106.7	105.29	110.41	102.88	103.13	102.5	109.75
112.18	108.75	107.03	110.26	109.33	108.1	113.72	113.2	109.55	110.76	106.52	111.91	110.96	111.08	109.99	111.37	109.65	107.59	110.1	110.27	111.87	108.84	105.55	108.58	110.37	112	113.26	111.48	105.94	109.23	110.22	109.93	110.77	111.29	111.31	112.74	108.75	112.87	108.45	111.47	111.75	115.79	106.32	109.51	110.12	110.3	110.03	111.96	108.95	109.18
113.6	108.76	106.48	104.05	110.04	105.08	104.61	106.47	109.63	106.28	103.3	106.56	103.24	105.03	104.1	109.68	110.38	102.58	110.45	105.05	110.47	106.79	102.78	109.27	105.11	105.03	105.03	105.79	102.38	106.04	108.02	102.96	103.93	108.76	101.63	103.11	109.86	107.94	108.83	104.9	106.75	110.05	110.1	105.54	102.55	110.94	103.37	102.7	104.24	107.75
113.56	109.93	111.22	104.32	108.86	111.89	112.06	112.29	109.08	112.39	108.72	108.38	109.88	108.06	102.34	109.44	110.96	107.09	112.68	111.05	106.05	110.07	106.34	112.72	108.59	111.62	106.95	108.3	112.37	112.27	109.69	110.74	110.57	111.61	110.21	112.97	108.86	113.36	110.69	111	107.88	108.6	109.41	108.04	106.72	106.19	109.7	106.99	112.42	108.22
106.41	104.84	109.83	108.21	109.98	107.4	105.7	105.01	104.85	108.29	101.6	108.71	108.79	104.12	107.15	102.94	104.76	108.68	105.79	108.2	109.89	107.5	103.55	108.24	106.83	107.63	106.83	109.03	106.43	104.81	107.53	110.51	102.37	107.36	106.4	105.8	102.97	105.89	110.94	104.62	111.07	104.64	110.31	102.63	106.27	105.79	105.35	103.12	105.72	105.22
103.37	108.64	107.6	106.09	105.09	104.93	104.78	106.72	104.84	103.46	108.31	104.67	110.12	104.63	105.65	104.6	107.64	108.27	102.33	105.34	102.49	104.15	107.37	109.05	104.77	106.98	106.5	106.32	105.89	114.55	108.09	104.55	102.82	108.65	103.23	101.21	103.07	109.2	104.43	108.86	103.04	109.28	106.58	102.81	103.85	107.76	107.46	111.04	99.667	108.22
107.65	106.73	107.67	104.44	105.66	101.79	102.38	103.31	109.41	109.04	103.08	102.63	107.31	107.49	105.17	111.14	108.65	101.05	106.33	105.84	106.25	109.74	108.51	106.6	105.25	104.5	105.74	106.02	107.64	106.51	108.33	104.36	105.19	103.77	104.74	103.45	105.78	105.4	107.69	105.78	109.56	103.18	107.84	107.54	103.66	104.25	108.8	106.92	102.65	104.66
114.13	113.51	117.87	109.77	110.6	108.7	116.21	115.73	108.48	111.24	115.55	112.86	111.79	107.5	110.66	108.2	115.27	115.24	112.68	109.83	114.57	108.93	111.79	112.05	109.95	112.62	113.41	114.32	111.03	112.33	107.09	107	113.83	117.09	118.63	111.52	110.41	110.24	116.23	111.29	112.71	117.07	115.69	108.68	108.11	112.85	112.98	113.36	109.64	112.18
112.49	107.78	110.73	114.72	108.8	111.5	109.52	110.42	110.3	109.62	105.14	110.23	110.27	109.15	108	115.61	107.22	107.48	110.17	110.79	110.28	109.58	110.22	104.3	109.06	111.39	109.53	110.31	111.47	111.55	111.34	109.32	108.53	112.82	106.64	109.53	112.2	111.48	109.29	112.14	110.33	113.52	108.94	109.94	112.94	105.08	109.73	110.2	105.44	108.67
100.12	103.47	108.01	108.72	102.26	102.37	103.22	103.71	107.45	103.73	107.65	100.97	108.1	101.98	106.6	103.91	103.87	105.05	109.95	108.19	104.56	103.5	99.243	104.88	104.67	100.16	105.2	103.34	104.38	101.58	106.42	101.35	105.06	96.069	104.89	103.09	104.92	103.24	110.78	108.43	106.34	107.5	103.77	102.12	101.93	106.2	102.93	103.32	106.56	104.31
111.27	111.41	108.43	111.42	110.79	107.99	110.46	108.16	110.6	105.85	108.24	110.17	112.25	106.76	110.99	107.99	112.01	110.68	108.12	108.59	107.9	111.59	112.52	106.89	111.41	108.49	106.67	114.88	111.01	107.8	112.08	112.86	108.24	111.76	108.93	109.9	106.25	110.92	110.13	108.59	111.25	112.52	110.41	112.15	109.51	107.86	109.07	112.56	109.26	105.79
110.58	110.55	116.68	110.2	112.14	110.54	107.76	115.01	110.68	108.49	108.54	113.44	111.82	108.91	117.15	113.18	111.89	110.71	111.09	111.64	112.81	111.27	110.77	114.9	111.85	111.24	110.9	110.17	110.74	112.26	107.86	111.38	111.6	112.4	116.46	112.44	111.41	112.7	110.52	109.04	114.83	110.6	109.17	112.46	111.82	111.74	110.05	108.19	111.31	108.58
103.54	104.63	108.04	102.01	101.59	109.56	110.62	104.38	110.17	104.29	109.09	101.96	104.64	109.76	107.49	105.47	109.91	106.09	108.31	105.26	107.78	106.81	104.51	104.83	103.91	108.26	105.76	105.82	100.67	105.77	103.52	106.67	104.95	107.74	107.32	108.26	105.07	104.34	104.19	105.88	108.91	105.97	108.5	105.85	104.89	104.63	109.28	107.72	105.29	104.82
108.15	104.66	105.64	105.21	102.63	103.64	104.22	100.23	104.75	102.65	107.04	106.32	103.93	103.58	107.71	105.28	108.53	101.48	104.35	103.92	106.42	105.6	108.96	109.9	103.95	108.94	106.84	104.28	103.17	104.61	102.96	107.24	104.83	104.74	108.43	101.6	107.56	103.2	106.39	105.02	101.92	108.2	110	108.02	107.76	103.8	107.35	107.62	108.19	103.09
108.06	106	106.85	102.58	106.36	103.54	107.76	105	108.62	99.966	108.64	103.94	105.5	103.54	108.9	103.55	106.09	106.93	107.52	107.92	104.89	106.21	103.93	101.61	103.31	103.66	104.53	106.87	103.26	104.93	106.26	103.61	104.64	104.85	104.79	101.14	101.61	101.67	108.5	107.55	105.12	106.7	101.29	108.75	108.03	109.26	105.25	111.7	108.89	106.37
108.03	104.1	107.17	101.92	103.57	103.46	108.31	108.19	103.19	108.49	102.19	105.5	105.7	104.74	103.56	107.4	108.29	108.36	101.88	106.43	105.5	103.63	104.69	106.06	107.77	104.94	108.93	108.51	109.17	106.64	109.4	102.82	108.06	103.58	108.01	107.84	102.72	108.1	103.56	105.45	109.76	104.08	106.68	109.38	108.87	108.5	106.22	105.61	109.08	106.47
106.54	107.59	102.65	108.54	104.81	104.81	108.32	109.33	107.85	106.36	108.92	109.28	106.28	105.73	104.73	107.42	108.06	106.69	103.27	110.58	106	106.68	108.52	108.05	105.5	107.05	105.1	105.56	104.49	103.86	105.45	108.49	107.74	106.91	106.55	110.33	108.55	106.64	106.88	106.6	103.94	105.82	106.02	101.53	106.78	103.46	110.45	109.28	104.2	104.63
113.57	114.72	108.9	113.94	108.83	109.51	112.16	108.43	108.81	109.76	113.91	110.3	107.1	114.22	111.77	110.76	110.9	115.76	110.82	109.67	107.49	112.5	109.09	108.56	114.27	113.09	114.28	110.49	112.19	109.28	112.34	112.55	114.1	110.89	108.22	112.81	107.87	112.11	108.27	107.89	117.61	112.26	108.75	108.56	112.51	111.56	110.57	112.9	113.03	111.28
111.7	111.72	110.69	110.15	112.65	114.14	109.68	109.65	109.73	111.17	111.77	110.05	106.65	116.44	112.07	115.06	110.61	108.12	109.59	110.45	113.78	105	113.98	107.6	112.3	111.49	114.12	113.4	112.81	113.87	110.89	113.65	112.77	109.08	114.01	115.29	116.03	116.31	109.59	114.64	113.65	108.73	108.56	113.29	118.1	111.56	110.75	114.37	111.36	112.21
110.92	106.92	110.6	111.53	113.72	110.41	115.06	114.68	111.79	109.53	115.35	111.24	110.59	111.99	113.4	113.57	105.38	114.41	114.25	112.08	111.36	111.54	109.06	112.49	112.86	112.27	114.23	111.08	109.07	113.87	111.61	113.32	108.19	107.41	110.7	111.41	111.26	108.02	109.24	112.01	112.06	111.61	108.81	115.24	110.64	116.53	111.7	109.91	112.54	111.32
109.2	108.27	111.07	113.55	113.84	112.82	111.68	115.12	113.47	112.65	114.54	111.39	110.59	113.16	115.68	111.96	113.32	112.59	113.08	110.15	109.91	116.31	111.85	112.74	111.19	113.2	112.35	111.22	111.52	114.45	105.66	107.02	109.86	109.97	108.22	113.41	108.44	109.9	114.29	111.59	114.75	110.59	117.39	110.17	112.6	110.64	109.71	114.88	113.62	116.01
112.27	115.11	109.89	107.97	110.05	110.41	116.31	114.1	112.32	117.9	110.32	115.31	115.9	111.92	112.55	112.06	116.72	110.25	114.13	110.16	110.59	113.47	117.98	114.74	114.78	108.73	115.93	115.26	114.74	113.16	112.09	116.51	112.02	109.84	112.36	115.47	111.08	110.6	118.47	109.42	110.78	113.94	112.46	112.88	112.48	109.28	112.57	109.96	112.65	115.26
101.97	107.75	100.42	102.71	107.79	107.53	103.54	101.23	106.88	104.87	105.39	102.1	102.55	104.02	106.9	105.44	106.39	106.13	105.84	104.53	104.75	105.09	108.07	99.781	109.65	107.1	103.6	105.29	106.34	107.42	105.83	105.26	105.26	105.95	102.37	105.22	104.19	102.04	110.05	104.46	106.06	105.72	105.6	109.93	103.05	102.12	103.09	105.5	105.09	104.97
113.78	111.94	108.63	110.72	110.85	111.31	113.97	109.3	109.69	110.17	110.61	107.85	113.1	111.06	109.28	109.18	109.47	112.1	111.03	111.17	111.52	111.93	106.52	110.2	111.99	115.59	109.92	110.99	108.7	105.97	104.59	106.61	110.29	111.79	108.46	108.29	110.63	111.56	106.27	108.46	109.45	111.22	111.9	109.68	109.13	107.58	106.09	109.74	110.19	110.74
107.58	113.89	110.53	117.02	112.39	109.95	109.19	110.11	112.35	111.43	113.83	111.87	112.02	110.04	106.19	113.2	112.65	114.9	112.5	110.17	115.15	108.95	111.43	111.83	108.89	113.67	112.57	111.91	106.97	110.47	108.09	110	106.18	110.3	112.44	108.28	109.46	112.79	110.73	111.97	113.79	112.42	114.55	109.13	113.25	109.67	110.51	109.82	109.63	113.24
103.76	102.28	100.87	103.27	105.1	105.39	104.98	111.51	108.19	104.57	104.66	108	103.07	104.53	109.62	105.43	106.81	108.14	100.72	106.31	105.59	103.81	104.36	106.84	101.54	102.67	107.15	105.31	108.34	104.11	108.23	103.24	103.67	109.36	104.25	100.35	106.6	104.21	103.93	108.24	106.47	107.36	103.88	104.02	102.43	103.49	104.43	104.48	101.01	109.85
103.97	106.29	107.26	107.25	104.38	105.02	105.87	103.62	103.52	104.21	100.1	103.89	103.48	103.54	106.55	106.86	103.32	105.21	104.59	106.51	104.82	110.57	104.16	105.07	108.55	105.89	105.32	104.05	104.13	104.42	104.91	105.09	103.53	106.5	108.24	105.49	105.02	107.38	104.69	110.84	104.32	104.14	106.71	107.53	105.38	99.688	104.04	103.14	109.06	106.96
106.56	102.9	106.35	104.45	107.29	109.02	103.23	109.16	102.46	111.62	111.24	111.52	105.53	111.18	104.38	106.49	105.75	109.66	105.77	105.75	107.22	103.95	108.81	107.23	104.14	105.94	103.73	105.97	105.64	108.2	108.78	107.19	104.45	109.82	107.05	106.08	101.76	108.58	102.9	106.21	108.32	106.83	108.74	105.41	111.8	108.79	109.85	105.82	113.46	107.76
108.55	105.16	103.87	108.18	108.25	104.75	103.31	109.55	105.17	105.98	104.19	104.91	106.71	101.35	111.04	100.82	108.78	106.43	103.69	104.56	106.02	110.49	109.13	105.36	102.29	107.19	105.23	107.47	104.99	101.6	105.15	106.22	105.43	104.99	107.26	108.49	103.62	107.08	108.42	102.11	105.74	105.86	105.32	105.41	110.47	108.63	104.91	105.43	110.5	105.34
107.8	107.42	105.98	105.94	103.53	108.08	105.12	106.18	105.62	108.18	108.5	107.33	105.33	103.4	106.69	106.66	107.01	104.86	110.92	107.66	105.9	107.59	109.35	105.25	103.11	107.5	107.92	109.16	109.14	107.57	104.4	108.92	107.61	105.13	109.93	109.37	109.17	110.1	104.66	110.19	106.27	106.76	110.75	108.62	102.34	104.91	109.31	103.5	108.35	105.88
112.73	109.22	106.33	112.33	110.98	109.98	110.53	112.52	112.71	109.69	110.33	109.12	107.61	111.22	108.51	110.25	109.66	110.29	108.32	109.36	111.39	116.86	115.63	113.4	108.26	113.31	110.55	110.23	111.79	114.13	114.84	112.05	111.67	109.69	109.08	109.9	113.43	109.34	110.59	111.89	109.08	116.45	111.12	110.66	113.51	110.33	109.62	111.37	111.21	115.91
114.3	109.67	108.11	107.21	110.16	109.63	109.71	110.96	113.11	108.8	109.14	111.67	106.91	112.26	108.47	107.48	108.22	106.37	109.56	107.05	104.9	110.62	107.9	107.04	110.49	106.37	108.61	112.01	109.29	108.95	112	107.78	109.37	108.1	109.09	107.08	112.29	117.35	113.2	108.7	110.34	108.02	112.36	110.81	111.94	107.43	109.31	110.35	111.83	106.5
112.33	105.35	105.83	109.21	110.57	108.59	106.18	109.72	105.45	108.37	104.93	107.2	103.51	102.79	109.81	107	102.9	110.41	109.21	107.42	107.03	107.31	105.96	105.3	112.14	108.55	107.2	106.4	100.93	106.73	107.93	108.81	104.61	109.17	105.87	103.13	100.57	107.78	101.3	109.85	98.712	105.18	105	100.71	107.22	111.23	109.92	109.25	105.32	106.21
108.16	107.8	104.38	104.82	100.63	104.66	110.12	105.06	104.47	107.5	109.53	106.99	105.06	103.68	107.87	103.8	107.15	103.52	113.88	109.48	107	106.63	105.16	105.46	104.63	104.72	104.27	107.24	107.11	98.243	106.82	102.19	105.01	104.79	104.81	104.01	99.103	103.3	108.05	103.93	104.09	102.97	108.04	105.96	109.48	110.75	105.8	109.29	105.45	107.65
99.33	98.48	101.09	101.57	104.34	106.1	101.26	101.4	99.387	98.947	101.61	103.52	101.44	98.914	102.33	97.26	104.48	98.286	101.32	101.76	100.2	101.57	101.65	101.28	101.01	101.19	99.11	98.764	105.84	96.589	100.39	98.692	96.721	96.672	103.18	92.97	99.69	97.81	99.672	100.25	97.689	102.13	98.125	102.73	101.45	97.743	101.02	106.74	93.783	103.87
102.59	103.03	100.28	99.748	102.53	99.776	100.79	100.14	98.052	101.81	96.337	99.268	95.675	100.25	98.581	103.87	103.74	101.78	103.33	98.502	99.702	94.774	100.64	101.02	98.08	102.07	100.07	96.041	100.35	98.566	98.151	100.87	100.79	103.93	100.6	104.8	99.518	99.625	105.58	99.215	99.706	98.146	101.45	103.5	103.01	101.9	102.37	102.43	102.74	100.57
102.91	108.07	104.79	108	104.56	110.06	103.19	105.51	105.52	107.28	105.29	105.67	105.72	102.86	108.38	107.71	109.06	106.59	106.76	106.79	111.59	106.01	109.24	106.92	110.99	108.92	105.34	106.08	109.08	107.71	108.4	109.18	102.86	107.33	105.7	112.72	108.06	104.32	105.59	101.56	101.88	107	104.52	110.42	104.64	108.24	108.7	109.28	108.92	106.34
103.67	109.63	107.45	101.74	104.2	105.04	101.65	105.37	106.69	110.87	106.85	101.4	108.6	106.04	108.98	106.74	103.73	107.68	109.34	103.21	106.06	103.82	110.18	105.84	105.94	105.64	110.67	101.85	104.76	106.63	105.87	108.03	108.27	103.88	103.09	103.23	101.86	101.55	106.11	107.19	104.34	104.09	106.84	106.85	104.27	104.82	107.31	106.49	109.12	103.42
106.25	104.19	105.92	108.53	106.73	104.98	104.6	108.16	106.93	104.46	106.08	108.76	108.08	107.37	105.24	106.64	107.76	106.75	104.28	101.9	106.2	108.78	110.63	103.66	108.01	103.23	109.42	108.69	105.82	109.64	108.2	108.21	105.33	107.56	103.48	106.5	109.6	102.55	104.87	107.3	111.58	102.87	107.24	107.64	107.75	103.65	104.68	109.15	106.56	107.3
105.88	108.12	105.26	103.49	104.34	103.28	105.75	107.55	109.51	107.79	105.64	104.94	108.68	109.28	105.64	106.75	107.31	107.53	111.24	104.82	105.85	100.5	103.26	107.81	107.11	107.88	107.84	103.8	106.01	109.7	102.96	106.63	105.43	106.2	102.63	105.09	106.13	104.94	103.67	105.1	106.7	103.45	105.25	104.63	105.14	109.75	106.33	103.53	104.7	105.32
113.5	112.09	114.09	114.9	113.31	110.96	112.53	109.87	108.66	113.73	113.89	114.6	114.36	111.05	111.11	112.16	106.48	113.13	115.71	113.67	113.68	107.51	110.84	108.71	108.48	109.34	113.94	110.94	115.05	111.2	115.59	112.24	110.43	108.98	111.29	112.28	110.88	111.65	114.94	112.65	111.71	112.08	110.78	106.49	111.31	109.48	112.7	106.76	112.84	114.42
105.45	105.71	104.69	104.74	109.86	108.06	107.9	108.29	106.36	107.73	107.35	106.31	104.93	108.02	104.48	104.89	108.25	109.92	105.82	106.1	106.08	104.66	105.08	105.3	106.74	104.22	109.53	102.42	108.67	106.26	107.09	108.31	104.44	108.97	109.35	107.04	108.28	111.08	107.66	104.35	103.69	106.48	103.14	108.3	105.04	106.7	105.05	109.72	108.29	103.72
106.5	102.49	105.61	110.24	111.31	104.91	109.74	106.87	101.01	103.08	102.92	109.06	103.33	102.55	109.34	108.16	103.78	107.87	104.94	105.42	104.18	100.66	103.69	105.8	107.47	104.09	105.88	109.41	107.33	108.34	102.23	105.09	103.25	109.63	105.15	107.68	106.91	105.49	103	106.34	107.28	104.13	104.54	108.46	105.72	110	107.53	101.11	113.02	109.99
120.35	117.61	117.98	119.15	121.88	117.18	118.14	113.49	119.54	117.04	116.04	117.5	118.87	117.52	119.98	117.3	119.23	118.91	116.47	115.64	117.66	120.65	116.59	116.9	114.64	118.46	118.5	122.43	116.77	115.91	116.98	119.07	111.15	116	113.03	116.25	117.23	118.36	114.23	117.56	116.01	117.99	115.77	117.5	112.97	116.13	124.01	111.03	119.49	117.58
105.04	105.55	107.05	105.48	102.17	104.23	105.74	105.87	101.47	105.49	108.15	103.5	109.55	104.31	103.16	108.75	106.94	105.7	101.89	107.57	103.04	102.8	104.97	105.79	105.88	107.86	103.91	102.39	109.66	100.88	108.83	104.43	110.59	104.84	113.88	104.66	104.34	102.57	102.97	105.43	105.7	104.69	104.55	104.71	102.23	106.66	106.31	108.49	108.66	101.18
101.98	103.38	105.44	106.79	105.17	104.44	109.52	105.41	104.01	108.1	103.18	104.28	102.31	101.39	102.96	106.96	106.94	104.42	105.71	101.63	107.09	106.33	105.16	106.47	106.98	108.1	107.03	107.52	108.9	106.12	102.75	107.87	105.24	110.52	108.67	106.32	103.04	107.47	103.74	106.87	103.47	103.58	105.49	108.19	108.1	104.92	105.54	104.13	106.23	107.38
102.39	102.22	102.94	109.56	103	105.02	104.4	105.54	105.5	106.4	103.32	103.82	105.41	107.55	104.54	109.08	105.31	111.58	106.26	103.97	103.52	102.57	111.78	103.24	108.38	104.19	101.31	103.04	104.24	107.54	105.64	105.84	104.68	107.95	105.97	104.59	103.3	106.21	104.73	104.74	106.92	110.94	109.75	108.63	107.05	102	102.24	102.75	105.71	109.35
108.78	111.25	109.99	110.71	115.22	113.2	113.82	115.57	109.85	110.17	113.76	113.53	107.93	108.39	112.32	111.5	111.53	109.98	113.06	111.31	111.79	109.79	112.92	114.68	113.32	116.01	111.8	117	116.07	110.25	114.38	116.66	116.63	106.42	112.44	112.02	110.64	108.5	108.13	113.13	109.94	111.84	113.64	108.78	109.1	110.24	110.58	111.57	109.74	106.44
109.12	112.35	111.09	111.45	110.62	107.86	108.87	110.81	111.46	113.06	111.68	111.52	111.71	111.52	111.11	109.2	112.08	111.24	112.75	105.38	112.43	113.21	114.26	109.81	112.32	109.2	109.81	110.91	111.28	115.27	109.64	111.56	109.76	109.73	107.69	112.75	113.72	110.12	111.43	111.5	110.24	110.86	111.24	112.12	108.85	112.61	111.22	110.48	111.37	110.79
104.44	104.74	102.6	102.42	104.87	106.36	104.17	103.84	100.84	104.51	104.72	108.75	99.956	100.65	104.64	108.74	109.09	103.07	108.31	101.46	106.34	101.51	101.14	107.04	107.71	102.57	101.25	103.47	104.59	108.23	108.74	104.2	104.77	105.79	103.27	98.567	105.37	104.39	105.65	101.48	103.16	103.9	100.54	107.55	107.03	105.65	103.86	101.25	99.237	105.45
105.41	104.3	102.41	102.62	105.03	106.45	104.58	102.32	104.1	104.16	100.73	104.53	107.68	101.96	105.47	107.97	111.36	105.13	106.54	101.79	105.97	105.39	109.03	104.55	111	102.64	105.82	103.35	102.99	105.54	102.39	102.45	105.05	106.95	107.11	106.44	103.8	104.79	106.87	105.54	106.32	106.68	105.17	107.87	109.94	106.04	104.23	105.46	105.87	106.91
102.53	106.59	105.48	102.89	103.2	103.81	101.59	106.58	106.85	110.34	104.14	106.28	103.92	106.21	108.53	105.37	106	100.83	102.67	105.65	103.92	99.554	106.34	103.8	107.38	106.3	107.79	107.05	105.88	108.41	104.09	103.84	111.03	102.4	104.05	108.6	104.26	106.22	105.83	104.4	105.1	106.95	106.6	104.79	109.94	108.28	106.67	104.68	102.32	108.11
111.28	115.47	112.94	112.61	113.45	112.6	113.23	111.69	110.25	107.72	113.53	109.41	111.11	108.36	112.6	118.52	110.75	114.01	114.99	114.34	111.66	113.02	111.62	113	113.51	111.13	113.76	108.2	110.41	110.19	116.12	110.33	111.15	109.9	109.48	113.17	113.59	111.37	115.71	109.46	110.2	109.11	112.81	110.86	110.71	111.94	114.46	113.35	113.58	112.98
101.24	105.16	101.87	109.52	103.21	100.92	107.44	105.21	107.09	104.68	104.86	99.645	101.89	102.82	100.84	104.7	107.19	101.67	106.58	106.95	101.16	105.37	102.93	104.99	106.96	104.16	103.25	99.202	103.17	105.13	102.87	106.32	101.41	106	103.97	100.6	106.62	105.88	102.91	104.93	100.86	101.61	106.55	103.72	108.6	102.55	103.65	103.87	106.67	102.89
104.02	104.62	104.6	104.43	109.18	104.66	104.45	106.15	107.98	103.97	102.61	102.39	107.22	106.61	101.78	105.49	110.85	103.27	103.52	104.27	103.08	105.74	105.71	107.51	105.92	105.79	105.43	111.5	106.5	107.4	104.78	105.27	101.53	105.46	108.02	106.2	108.78	104.62	106.77	104.79	108.21	105.25	108	105.76	103.79	100.51	106.3	101.54	106.48	107.82
102.56	104.04	105.25	107.15	110.05	106.05	106.15	108.27	109.45	109.47	105.6	102.16	106.32	99.927	106.11	105.37	102.47	111.02	106.52	103.92	106.87	104.09	108.24	109.17	107.41	105.51	103.57	102.25	104.43	103.28	110.54	110.57	105.26	104.27	104.73	106.2	106.81	104.26	104.54	106.24	103.84	102.28	103.87	103.39	103.41	100.65	107.65	109.22	105.43	106.75
105.4	106.86	105	111.73	108.43	107.49	107.94	106.24	106.12	102.19	106.5	108.39	107.75	106.42	105.8	108.22	105.25	106.03	106.4	109.62	106.26	107.84	106.08	104.68	107.6	113.29	112.13	107.22	104.28	107.22	105.45	106.37	108.28	106.21	105.11	107.78	106.55	107.23	107.46	109.84	108.62	106.85	110.4	102.66	103.22	104.8	103.36	110.49	105.84	107.82
104.8	110.49	102.98	108.66	110.34	106.12	106.6	108.37	106.38	109.36	107.93	106.05	104.47	106.23	105.16	106.41	105.59	107.8	103.29	105.91	104.5	112.6	110.94	100.76	108.27	107.6	106.37	104.94	111.15	106.57	103.3	100.48	105.6	106.01	106.84	108.29	103.25	104.41	102.45	105.94	106.23	108.87	106.04	102.5	109.84	100.75	105.53	104.3	110.03	104.66
102.72	104.58	105.11	106.58	104.18	107.38	107.69	107.05	103.32	104.47	106.33	104.3	101.75	107.48	109.58	103.19	106.52	108.19	103.38	105.64	106.73	109	103.16	106.77	101.5	104.17	105.78	106.55	106.27	107.28	104.04	104.78	108.1	107.25	107.3	110.96	107.49	102.46	103.84	109.59	106.07	101.65	106.87	109.56	99.92	104.87	106.03	103.55	106.45	110.71
117.8	118.35	118.35	116.5	115.86	116.49	116.32	116.26	111.9	116.96	114.89	116.61	118.25	116.95	117.37	118.64	121.01	114.63	118.09	117.15	116.93	115.4	113.14	116.71	119.99	125.62	116.38	118.39	120.51	119.37	116.06	116.2	120	120.65	116.42	115.46	112.43	116.78	122.65	118.2	116.68	116.83	119.97	116.38	115.81	119.01	120.26	121.31	115.29	119.74
102.73	104.89	111.75	105.85	105.81	105.88	108.71	108.87	104.42	108.78	106.59	109.82	107.79	105.49	110.18	107.68	106.34	107.27	104.39	107.68	111.52	106.36	106.26	105.88	105.91	109.52	105.65	109.32	105.42	111.16	105.75	109.56	107.08	109.4	105.39	105.42	108	109.3	101.08	106.99	108.85	102.93	105.98	105.66	110.18	108.72	109.13	110.32	110.64	104.19
104.48	104.53	108.9	103.25	104.53	109.26	107.15	106.55	107.8	108.67	103.63	107.64	106.98	105.63	103.41	102.3	102.82	108.05	103.34	107.99	108.92	103.43	103.34	105.4	105.78	107.92	100.73	101.36	103.96	108.2	102.93	103.03	105.35	105.02	105.39	108.94	104.96	107.93	108.53	104.52	101.55	110.08	103.33	104.11	105.64	101.6	108.84	104.66	106.17	103.91
103.29	99.336	100.76	100.43	101.06	99.747	98.638	99.173	100.09	102.07	104.27	102.9	101.79	102.99	102.94	96.639	100.55	96.41	99.549	99.301	97.752	100.79	102.26	96.898	103.96	100.77	102.25	97.236	98.254	101.76	98.702	100.61	99.726	95.855	97.297	95.992	98.067	96.632	102.92	97.836	101.48	100.44	100.07	100.08	95.302	98.103	97.927	100.85	100.82	97.321
108.27	111.07	110.2	114.55	109.57	108.21	110.08	111.83	108.62	110.42	110.2	105.94	114.69	110.5	109.19	110.35	112.25	113.75	106.37	109.81	109.82	109.15	108.4	110.74	107.31	108.63	109.8	107.11	108.51	109.7	110.11	106.7	109.17	108.37	111.14	110.75	108.47	107.77	110.16	111.32	109.69	110.23	108.83	110.99	111.65	107.64	107.46	109.82	109.44	109.59
112.67	113.24	116.26	107.12	110.17	110.49	109.37	110.34	110.71	114.97	109.16	113.01	109.63	109.3	114.16	113.92	116.7	117.04	112.82	111.48	110.67	112.84	115.09	114.32	108.99	111.59	111.17	110.23	111.74	111.39	114.62	111.92	106.11	110.74	111.25	112.74	108.23	110.01	110.11	112.27	111.76	113.7	114.84	110.98	113.11	107.93	114.35	110.85	111.81	111.59
113.5	107.5	110.33	108.66	109.89	113.16	110.62	108.63	109.4	111.47	105.37	109.65	107.68	103.99	108.38	110	110.76	110.4	111.36	111	109.07	106.87	108.28	111.01	113.82	109.53	109.18	110.96	113.99	108.33	112.76	110.15	117.46	107.06	107.41	111.07	114.08	112.4	108.84	108.29	111.13	111.67	112.91	111.83	111.99	109.51	108.72	108.66	111.63	112.92
100.33	98.657	101.03	98.699	94.632	99.757	103.41	103.53	108.55	102.45	94.155	102.73	104.38	102.03	95.941	103.95	100.3	103.35	103.26	96.721	90.136	98.847	99.696	97.014	102.7	99.097	99.648	97.456	100.44	95.471	97.698	101	102.26	99.043	98.513	99.75	100.58	96.602	98.141	101.72	107.08	97.732	96.301	99.574	97.666	107.72	100.47	99.658	97.838	101.6
110.07	113.7	109.04	109	110.15	111.19	109.03	112.69	112.58	111.9	108.9	107.7	107.98	109.73	108.14	107.07	106.14	110.13	110.55	109.7	112.77	113.27	115.1	115.76	109.6	112.58	110.95	114.7	109.61	110.69	108.7	111.7	115.11	110.51	106.07	112.91	110.33	110.85	108.11	107.37	111.66	109.17	111.87	110.34	109.72	107.33	111.18	116.07	112.09	113.05
107.51	106.16	103.51	104.44	104.55	102.32	106.38	107.17	109.09	108.37	104.8	106.52	107.79	107.03	104.12	105.39	103.82	106.78	106.03	106.18	103.98	100.22	105.07	108.49	102.54	105.71	101.59	108.01	105.83	104.65	108.13	109.37	105.5	108.47	106.03	107.16	107.48	103.99	106.44	107.19	102.23	104.08	107.61	106.8	106.03	106.57	106.91	102.04	104.92	105.26
113.07	108.47	114.48	111.69	115.7	114.46	110.06	111.65	108.87	109.57	114.62	114.66	110.53	109.47	113.6	107.6	111.39	108.45	115.1	109.29	109.14	116.98	110.8	112.75	112.62	116.2	113.9	110.2	111.88	109.59	106.63	112.52	111.47	112.76	108.98	115.26	112.87	111.81	113.86	113.07	109.14	111.38	109.09	113.7	114.56	114.79	110.73	113.86	108.91	103.53
105.09	103.66	103.77	105.88	101.15	106.02	102.39	106.32	103.78	109.66	106.97	101.43	101.18	104.07	102.33	102.21	102.06	104.94	107.48	102.5	102.89	107.49	105.4	106.07	106.17	103.33	103.59	102.23	101.82	102.34	106.48	105.24	107.12	104.25	101.37	102.26	105.32	103.53	103.7	105.46	102.17	108.62	106.09	103.71	103.74	105.91	104.05	102	107.34	107.77
109.65	104.28	106.45	104.76	106.3	108.77	103.26	103.15	103.77	104.56	104.35	105.43	106.48	107.51	106.66	104.51	104.63	107.82	103.81	103.15	103.04	108.95	105.24	107.35	106.97	108.23	108.49	102.37	106.01	102.6	105.66	107.05	99.009	106.49	109.01	106.86	106.82	103.9	106.5	105.95	103.3	102.14	107.5	106.77	102.28	108.15	105.62	111.81	108.38	103.2
103.37	108.09	103.52	103.13	105.68	105.09	106.1	104.43	103.08	109.37	106.23	105.36	108.35	99.701	106.37	104.84	104.63	104.63	107.01	102.22	105.89	103.71	105.15	108.23	108.64	104.55	103.72	105.67	104.19	103.25	103.17	112.01	105.93	109.29	103.05	106.85	105.92	103.64	101.54	107.25	104.89	107.3	104.75	105.5	105.88	105.64	105.33	103.17	105.14	104.29
110.41	118.45	113.69	112.63	113.56	115.3	113.98	113.16	110.39	115.98	110.58	112.69	108	113.25	109.74	114.22	110.95	114.2	111.38	113.18	114.23	110.62	108.29	111.8	110.45	115.74	111.32	108.79	112.1	111.14	104.71	110.53	110.11	110.25	111.45	115.47	116.78	114.99	114.02	113.28	115.32	110.62	111.54	114.47	108.73	108.6	109.05	115.91	110.88	112.95
112.99	109.63	112.05	113.34	114.71	105.34	110.98	113.11	113.63	107.95	113.98	110.16	107.54	112.52	106.81	109.54	110.34	109.81	108.38	109.63	112.39	111.1	110.1	113.11	111.79	110.58	113.67	108.31	108.92	112.14	106.63	109.15	111.22	110.87	113	110.25	112.02	108.37	110.42	109.38	108.17	112.42	113.35	112.29	107.56	109.98	108.68	114.35	114.27	111.11
114.38	115.81	121.29	112.75	117.47	121.44	114.27	121.28	121.25	115.64	117.72	118.94	117.23	117.09	117.74	112.65	119.75	115.89	122.58	116.68	116.97	119.57	116.1	114.61	116.42	119.14	118.34	111.99	120.92	115.41	118.22	115.74	115.1	121.79	121.91	112.85	120.69	117.59	115.98	117.5	116.63	118.54	120.06	118.06	116.39	119.3	120.57	118.84	119.52	115.25
106.7	103.19	100.23	101.5	105.49	104.19	106.2	105.83	103.8	103.04	103.87	106.44	102.01	104.63	99.84	112.58	105.47	103.07	106.37	108.31	102.55	102.21	106.4	100.05	100.87	106.3	102.48	100.11	102.69	105.84	103.02	104.25	102.94	103.5	105.74	104.44	107.56	109.02	104.36	103	103.28	102.81	104.95	104.12	103.39	105.03	108.09	105.4	107.84	103.45
113.25	108.47	113.1	113.06	108.46	115.61	113.71	110.65	108.92	109.04	109.43	104.68	109.59	111.43	110.35	112.6	108.98	106.37	113.24	111.5	107.73	109.89	112.24	112.48	106.94	111.93	110.07	107.18	108.71	113.96	110.06	104.78	113.56	113.85	107.84	109.66	110.46	111.88	107.85	110.14	105.96	110.68	110.96	110.13	111.71	104.39	112.97	113.32	112.51	112.9
105.44	106.41	106.37	105.11	107.6	107.23	106.7	105.28	101.39	104.08	108.64	103.36	102	102.43	104.57	107.38	106.23	107.64	105.95	103.85	107.01	100.51	105.28	108.56	107.55	108.15	106.86	105.89	102.43	107.72	106.38	105.99	100.73	108.49	106	104.82	105.49	101.6	103.64	110.52	105.24	101.36	104.97	106.91	101.87	102	110.14	103.86	102.05	104.46
113.19	108.54	112.7	112.64	112.32	108.82	108.22	118.57	110.16	111.13	111.5	105.16	110.84	111.26	113.9	108.14	110.51	110.47	111.72	112.56	115.44	108.82	115.33	109.06	110.81	113.23	110.27	113.63	113.02	110.83	110.02	112.34	111.54	111.93	111.15	110.52	108.23	109.86	112.34	110	106.98	104.72	112.86	108.08	107.84	108.38	111.02	111.75	108.06	108.22
104.02	103.63	103.98	109.46	101.55	101.03	110.4	107.66	105.88	102.97	107.93	106.47	104.56	103.21	100.85	103.84	112.1	105.95	104.57	100.68	104.34	102.34	105.36	106.22	103.26	102.83	103.25	102.95	103.29	101.46	107.38	100.73	104	106.38	108.55	103.86	105.53	103.95	103.09	109.03	106.39	106.93	100.6	106.42	104.14	106.32	106.47	103.26	105.29	104.32
99.395	102.38	105.58	102.38	105.17	102.71	109.18	104.47	102.82	102.61	107.38	104.94	105.45	101.96	102.95	105.76	106.52	105.76	103.23	103.36	105.65	102.68	106.83	101.8	104.07	104.84	104.12	104.22	100.58	101.88	101.9	106.77	106.96	101.31	105.05	105.33	105.94	104.85	101.77	106.59	107.3	102.29	101.8	103.6	107.43	105.41	100.46	101.34	103.02	108.84
101.55	104.62	102.89	100.26	107.34	106.61	105.7	104.31	111.05	103.62	108.86	102.32	103.78	100.48	104.77	105.5	103.25	105.57	102.2	103.99	108.61	105.58	101.97	102.56	103.12	105.8	104.38	103.77	107.24	107.51	105.43	108.38	100.32	103.04	103.02	103.7	106.57	104.92	104.64	106.18	103.88	104.18	105.21	100.2	102.15	107.43	104.95	106.37	105.61	109.32
101.74	98.825	101.09	101.08	99.319	97.623	98.74	95.978	99.425	101.56	99.25	96.845	97.111	101.06	95.88	101.85	97.037	93.604	102.22	101.4	99.64	97.729	102.91	101.99	97.088	101.26	103.61	105.65	100.74	102.29	97.524	94.977	95.516	99.134	103.24	101.17	96.331	100.99	102.1	97.813	103.64	103.31	96.68	100.28	99.899	101.03	104.59	99.549	107.41	97.679
106.05	104.76	105.93	104.85	104.07	101.74	102.65	108.09	104.84	106.64	103.98	108.52	104.81	108.52	101.41	99.625	106.91	109.97	106.75	105.58	107.87	107.89	104.61	104.01	107.76	109.43	103.91	106.76	109	108.89	104.54	110.21	103.04	109.35	103.13	104.9	105.13	106.75	105.43	103.38	104.56	106.8	104.07	101.74	104.95	108.28	107.3	103.95	108.97	107.15
117.95	112.41	109.13	113.76	110.23	111.45	112.57	112.73	111.36	115.06	112.58	109.95	113.41	112.67	104.54	112.93	113.08	109.51	113.23	110.05	113.37	115.66	109.9	110.64	114.24	111.98	110.45	109.77	108.47	113.04	108	109.04	111.07	112.47	119.25	111.44	112.54	118.03	110.77	118.83	111.17	113.01	114.87	112.96	109.89	109.26	114.9	110.68	110.73	115.19
107.43	111.82	105.95	105.56	104.35	105.29	104.61	104.3	101.45	104.94	105.99	106.81	104.27	105.5	104.23	104.36	103.03	106.94	106.25	108.75	106.68	105.55	107.04	105.53	104.27	103.9	101.38	106.88	103.61	104.44	106.8	108.15	104.16	104.86	105.06	106.66	103.99	109.39	104.83	102.94	107.3	107.89	110.24	107.95	106.87	102.71	111	108.09	107.39	103.52
107.86	106.9	110.57	104.27	104.92	109.94	104.62	99.536	102.93	106.99	103.19	104.37	105.09	109.69	106.77	106.43	105.41	104.48	103.39	104.51	104.65	105.1	106.46	107.7	106.96	104.97	103.88	105.45	105.75	109.35	102.95	106.88	108.74	102.88	102.5	111.19	112.14	104.47	109.24	104.61	103.15	108.53	105.74	105.68	103.46	104.47	104.19	106.49	107.41	103.39
104.48	102.55	104.14	103.4	110.37	102.35	104.45	100.5	102.66	103.86	102.53	110.99	105.92	103.8	106	103.18	102.19	106.64	103.38	107.35	102.91	106.51	109.02	100.43	105.9	102.13	106.79	103.83	105.51	105.58	105.44	105.28	103.09	102.37	106.45	108.4	103.79	105.95	107.41	106.29	102.63	104.45	106.27	103.59	108.09	105.97	108.02	105.8	106.28	107.25
114.87	107.68	109.7	110.27	106.32	109.77	114.72	111.06	109.32	111.77	110.09	109.97	106.31	105.83	112.33	107.56	107.13	115.91	106.27	108.05	108.31	112.8	112.66	107.98	107.15	114.01	108.39	111.29	108.44	109.02	114.19	111.48	107.31	106.5	109.38	111.56	106.39	116.05	112.08	109.24	102.79	111.69	110.45	113.75	111.1	108.77	112.52	109.21	109.73	104.19
102.93	101.41	95.573	100.64	97.153	100.57	98.962	102.03	99.224	103.18	100.03	98.915	100.04	103.34	97.701	100.22	101.36	103.42	102.61	99.316	99.164	101.98	97.83	99.248	96.255	99.206	102.41	100.5	99.088	99.691	92.241	100.6	98.018	96.685	102.75	102.6	100.72	93.274	97.89	96.729	104.79	100.58	102.51	100.2	96.982	97.874	101.08	99.269	101.47	99.52
105.69	103.17	102.39	100.32	106.34	109.68	104.52	106.3	102.17	104.35	108.47	106.34	105.29	107.91	101.88	103.87	101.59	103.05	103.21	103.51	107.86	101.96	100.43	107.83	101.9	104.39	105.27	108.26	99.68	106.4	103.92	105.23	103.39	105.25	105.03	102.44	107.43	104.12	105.47	105.46	102.01	105.99	105.95	99.061	105.36	102.48	101.41	105.51	105.31	105.87
115.14	117.2	119.85	121.22	116.45	118.52	120.07	122.7	117.51	118.92	111.8	116.67	112.65	116.22	113.26	115.57	121.32	118.84	115.68	116.87	115.24	119.19	118.28	116.46	119	118.21	117.56	113.99	118.46	115.69	114.72	116.87	119.99	117.12	118.52	118.24	117.07	116.16	116.36	122.31	115.48	119.93	121.06	120.37	119.47	117.01	115.8	118.12	118.18	115.05
100.19	109.43	106.72	112.03	108.02	103.82	105.43	106.67	108.84	101.2	104.86	106.54	106.48	107.45	104.04	108.75	108.52	104.64	106.96	107.58	103.2	110.34	109.76	108.47	106.21	104.85	105.38	104.37	106.25	104.71	104.37	104	104.33	105.72	106.31	105.38	104.22	105.74	106.49	108.95	108.02	107.39	105.21	104.13	102.35	105.57	104.17	107.84	103.45	102.9
95.455	98.555	105.03	104.57	100.27	101.5	104.09	101.17	100.67	97.717	95.404	102.16	103.68	100.52	95.947	101.67	100.6	103.91	105.52	97.806	100.34	98.912	99.748	101.35	100.14	98.407	100.35	103.55	101.76	95.453	102.47	103.5	96.928	105.04	96.314	98.496	99.452	101.67	99.128	98.801	102.71	101.88	93.93	98.692	99.934	108.47	98.985	99.349	100.16	101.6
111.77	114.31	113.25	112.28	109.69	109.87	107.8	112.47	111.94	117.77	112.91	110.89	112.34	112.19	110.57	107.71	104.03	110.24	112.5	109.73	107.75	111.27	112.3	116	108.25	109.7	115.42	112.16	112	112.48	115.09	112.59	108.87	112.02	109.41	113.95	112.41	109.61	109.02	110.72	109.57	113.04	112.35	114.19	112.74	110.29	109.98	109.76	114.17	108.96
98.799	97.556	101.14	97.261	100.31	100.54	102.75	100.3	105.09	102.73	101.49	97.869	99.739	100.14	99.241	97.299	102.97	100.81	100.17	100.65	101.58	100.27	103.92	97.002	101.2	99.698	105.79	100.93	98.517	100.63	100.17	102.28	100.88	94.473	99.566	100.76	102.66	97.022	101.79	97.789	97	97.135	99.841	104.91	102.12	99.342	102.98	96.537	103	104.09
104.06	110.2	107.94	102.94	106.94	106.98	106.41	106.06	105.96	105.92	105.59	107.17	104.72	104.63	105.11	103.65	105.6	103.46	106.53	103.64	107.97	108.86	103.76	108.99	109.21	110.16	109.49	107.31	109.61	111.35	104.68	103.48	104.37	104.02	109.85	110.37	102.48	105.89	103.15	108.04	107.07	101.63	106.6	114.69	103.65	103.73	108.27	108.22	103.58	105.96
102.58	105.38	108.39	107.12	106.38	107.28	107.44	106.42	105.78	106.12	105.19	104.99	107.88	107.84	107.68	103.81	105.25	109.73	106.27	107.11	106.49	105.18	110.53	101.03	106.11	106.33	107.25	110.32	100.29	106.25	108.64	101.48	107.39	107.64	108.76	105.81	108.43	103.54	107.71	107.54	105.92	105.56	109.05	109.87	104.8	104.96	102.57	106.02	109.52	102.23
105.91	104.17	109.59	106.66	106.9	103.58	111.8	108.94	100.43	106.68	108.19	105.84	106.61	107.82	109.36	104.25	105	108.18	113.2	107.37	105.99	107.8	103.93	109.59	109.03	106.16	106.79	102.24	107.69	104.5	106.76	108.68	106.17	105.28	112.67	105.13	104.05	104.78	109.83	105.44	105.11	109.42	103.36	106.82	104.75	108.34	103.35	108.18	106.18	111.02
104.89	106.33	105.1	105.78	104.61	105.67	106.48	101.49	102.73	103.29	104.79	105.74	105.71	106.59	106.63	106.36	106.67	104.89	106.02	102.9	107.41	106.99	111.22	104.71	105.82	106.82	109.15	104.84	108.28	104.94	105.01	106.13	107.49	107.65	106.01	104.8	105.05	108.07	109.71	102.17	105.91	107.96	106.2	107.01	106.36	105.61	108.97	104.7	113.04	108.61
107.17	103.14	107.03	102.13	101.84	104.41	105.97	101.71	108.53	106.31	105.86	106.13	106.57	100.96	105.06	101.72	101.38	103.91	100.37	103.76	104.69	108.75	99.328	104.38	106.72	103.32	108.96	104.03	104.69	101.74	107.55	103.26	102.59	107.42	102.73	102.32	106.68	100.38	104.48	105.71	105.06	107	106.88	108.21	108.81	103.99	102.55	105.59	106.99	103.14
101.19	98.049	98.935	102.78	99.13	96.754	97.981	100.76	100.97	99.059	103.23	101.96	103.49	104	100.41	100.69	102.7	101.01	101.27	101.42	96.29	99.644	95.852	103.24	100.61	103.13	101.29	97.794	102.04	96.402	99.665	101.8	99.127	101.47	99.267	96.909	97.892	98.862	102.07	100.19	101.58	105.07	100.75	103.41	102.13	98.408	94.242	105.69	100.48	95.104
99.039	103.65	99.412	102.92	97.105	100.6	104.13	100.6	99.509	102.8	99.884	101.66	103.71	99.478	98.626	103.54	98.959	99.582	96.361	103.58	98.238	103.4	101.41	98.854	100.25	102.86	96.898	95.696	103.94	99.019	98.469	104.53	102.05	100.16	99.564	102.22	102.59	102.06	99.554	98.028	98.74	100.79	102.83	101.91	100.68	98.756	101.41	101.71	100.71	98.786
105.56	104.12	103.59	106.91	99.563	107.45	107.7	105.71	105.07	103.75	105.41	102.65	104.5	102.47	106.17	107.76	105.11	103.33	105.1	106.96	104.29	105.42	110.63	101.54	103.46	107.32	103.13	102.59	104.61	105.63	107.54	109.09	102.53	106.82	103.67	102.73	105.38	108.66	103.6	107.31	106.28	103.01	110.61	107.45	101.51	109.07	107.58	102.76	102.71	103.85
108.24	104.34	103.47	105.71	104.4	105.71	100.63	105.01	106.06	104.34	106.59	102.35	108.88	110.22	106.59	110.83	103.65	107.66	104.68	108.33	101.86	104.58	102.66	104.61	109.03	105.85	104.45	109.42	106.67	103.88	109.86	104.19	104.34	106.66	109.75	106.04	106.58	106.43	115.82	103.98	107.43	105.23	102.1	109.31	108.16	105.59	105.34	106.46	109.45	106.44
96.367	97.514	103.19	100.97	97.139	100.1	98.193	99.405	102.81	99.305	96.578	100.06	98.072	102.08	100.55	99.474	102.68	101.19	101.17	99.974	101.52	99.141	100.19	98.325	103.96	106.04	100.41	99.866	96.965	101.35	102.11	103.43	102.1	97.917	99.789	102.94	97.971	102.67	103.49	99.721	102.11	100.68	104.11	98.289	104.03	97.632	96.322	101.49	97.925	100.7
104.96	100.56	102.34	101.88	99.572	98.983	97.28	102.22	101.35	100.8	103.5	102.55	95.231	96.479	104.5	98.433	103.25	100.55	100.81	106.47	102.74	101.52	101.07	101.64	99.576	102.85	104.48	101.58	97.617	103.74	99.447	101.26	101.04	103.31	104.71	102.88	101.98	102.16	98.46	103.83	104.41	100.85	104.6	102.08	101	102.07	100.21	97.688	98.497	102.09
107.58	103.61	102.64	106.57	105.2	103.93	103.6	105.49	105.72	106.25	105.39	105.93	106.81	106.04	106.1	107.69	107	103.73	105.69	102.53	106.2	103.35	105.34	106.99	105.04	107.74	107.24	103.41	105.18	113.26	98.585	104.59	105.49	104.96	102.27	107.77	106.13	102.1	102.41	105.48	100.36	103.25	108.03	109.92	104.59	106.3	101.89	103.23	107.42	108.34
102.65	103.93	106.1	107.11	106.34	108	107.58	107.03	106.98	103.12	102.24	112.51	104.14	103.83	103.93	102.79	105	105.93	111.25	103.91	104	109.91	106.43	106.68	107.35	104.61	102.43	101.89	105.14	104.3	105.86	105.32	108.41	105.11	107.31	107.04	108.49	109.97	106.41	104.05	103.27	105.16	110.07	105.21	105.94	104.29	106.62	104.16	106.6	106.69
110.05	112.24	111.41	111.06	112.77	114.52	112.67	103.97	107.86	114.28	105.66	112.38	109.14	109.6	112.51	107.46	109.72	109.24	109.33	105	111.96	108.26	110.73	107.89	107.88	110.15	111.62	109.17	112.02	110.26	107.99	110.19	111.54	110.52	108.79	110.64	111.18	109.76	113.06	114.67	108.46	114.79	110.13	110.79	109.53	110.86	108.96	105.48	105.04	111.18
107.65	101.02	108.03	106.29	106.16	100.75	109.23	104.94	107.94	112.25	104.41	105.76	102.33	106.67	110.44	109.78	106.79	106.13	103.44	107.55	101.11	112.65	105.94	105.45	106.21	109.89	108.1	103.96	107.52	105.41	103.02	105.39	100.4	106.8	104.96	108.18	105.6	101.87	107.52	105.86	106.11	107.62	108.74	107.07	104.68	107.05	106.23	103	106.53	107.3
101.16	99.302	98.722	99.336	106.41	99.443	100.21	98.376	100.09	101.84	101.57	99.726	102.66	98.824	103.31	97.422	104.48	101.18	103.03	97.488	100.69	104.55	97.349	99.862	97.927	99.736	103.95	101.47	100.69	101.21	105.6	102.37	97.42	100.63	102.33	102.34	97.13	99.449	101.73	102.59	102.55	102.61	100.87	98.923	101.83	98.65	100.81	102.32	100.27	97.239
106.24	114.38	107.61	110.39	113.63	112.04	104.9	110.33	110.91	110.57	113.21	111.1	112.81	111.9	114.3	112.38	110.16	110.91	111.8	111.33	112.61	113.38	109.45	109.74	110.16	113.05	110.09	112.27	111.75	108.45	110.83	114.56	111.4	110.86	110.52	115.14	107.97	112.04	114.37	111.99	112.12	114.61	114.06	113.26	108.95	111.16	110.57	116.41	111.94	115.25
106.91	109.36	111.4	110.1	113.48	108.72	112.26	109.5	113.8	111.58	110.76	108.92	110.3	108.76	107.47	113.68	109.09	118.29	113.43	112.84	111.05	112.24	112.49	109.08	112.07	107.95	113.13	111.21	114.95	112.86	111.35	112.67	109.32	108.02	107.46	111.9	114.94	106.82	109.69	114.39	113.66	112.09	113.39	113.71	114.87	111.29	117.59	110.49	113.97	111.15
103.76	106.97	106.97	107.62	104.28	110.77	106.95	106.39	105.73	111.29	107.04	104.82	103.74	106.17	107.15	108.4	105.21	108.67	107.1	108.69	106.35	110.37	103.26	104.14	104.01	102.88	102.47	101.67	107.81	106.03	108.02	99.89	108.34	104.22	107.13	109.42	106.71	106.3	110.97	107.1	105.61	108.2	106.59	106.16	103.97	111.44	111.69	104.04	106.74	103.93
103.86	102.64	103.04	104.58	105.11	107.17	104.26	105.03	105.78	107.34	104.76	101.06	103.59	100.37	104.57	108.12	112.96	104.52	106.35	107.75	102.29	107.99	104.46	105.69	105.7	101.88	103.06	105.95	108.12	104.33	103.75	104.86	107.29	104.3	100.4	103.74	106.16	102.62	103.86	108.49	105.93	108.18	108.66	106.84	102.31	102.76	107.43	107.12	99.535	101.79
96.66	100.22	99.13	100.8	102.24	98.078	101.39	100.15	99.618	100.6	103.89	95.516	100.89	100.4	101.18	100.18	93.725	100.74	100.25	98.65	96.138	99.703	102.3	99.318	97.61	98.764	99.842	101.31	101.62	99.827	98.625	99.544	100.26	97.379	99.067	101.72	100.12	99.34	97.958	102.89	102.26	103.41	104.17	99.189	100.95	100.11	100.44	97.81	96.158	99.548
103.88	103.77	107.3	102.74	107.74	102.98	105.93	108.72	107.06	102.86	102.8	104.9	101.12	107.57	105.47	103.06	107.97	105.23	104.49	106.14	107.13	107.86	102.57	104.95	99.337	105.34	104.89	107.11	103.4	103.47	107.11	107.68	105.45	103.61	101.87	102.97	108.06	105.56	101.07	105.91	105.67	106.08	101.76	103.75	103.23	101.49	104.97	105.28	103.48	103.31
111.81	114.01	104.82	111.66	113.4	109.3	107.34	106.93	106.01	112.76	111.38	115.72	111.83	110.15	110.34	106.87	111.03	110.68	107.01	106.17	110.95	107.54	103.69	108.27	112.54	110.92	112.29	109.6	109.34	112.43	108.22	107.24	107.74	111.79	108.72	107.63	110.1	109.67	112.39	111.81	110.06	106.32	107.88	109.27	117.16	109.17	108.03	107.35	107.27	112.86
105.54	106.51	103.63	104.85	103.09	105.12	104.55	106.67	103.53	104.58	103.96	105.13	103.48	101.81	101.76	104.86	106.56	103.28	106.92	106.52	103.63	105.69	101.86	103.73	99.411	104.42	105.1	104.88	104.18	106.35	96.703	107.91	103.84	104	100.58	104.94	103.53	106.29	107.23	106.08	104.56	106.35	103.54	103.61	101.37	104.31	106.33	102.24	104.88	105.58
101.96	103.83	102.85	105.76	107.61	104.26	103.4	104.63	98.175	105.44	106.18	102.4	101.96	106.09	106.19	102.18	102.03	106.95	105.19	102.7	104.24	105.76	99.703	105.67	100.12	106.72	104.6	99	106.94	108.76	105.19	103.37	103.51	104.58	104.74	102.03	107.81	105.92	106.21	104.01	106.3	97.429	110.41	106.09	106.49	103.34	107.5	106.04	104.31	109.92
111.92	111.72	111.54	111.11	107.66	112.51	110.05	114.86	110.22	109.27	112.19	108.57	110.18	111.13	105.73	107.08	111.11	106.75	114.96	112.74	108.77	110.11	114.97	111.37	110.79	111.6	111.5	115.25	109.74	109.84	107.77	112.83	112.57	111.62	112.96	107.2	106.38	109.51	105.59	109.52	109.36	111.41	108.08	116.36	107.47	111.2	110.15	117.94	108.12	114.18
114.17	114.29	110.79	113.8	114.98	113.03	112.75	108.35	112.62	113.47	110.33	112.43	111.49	111.13	114.55	110.15	113.69	108.53	109.05	111.57	112.16	109.75	110.09	113.28	111.89	107.71	109.97	114.47	114.74	113.51	112.21	108.97	114.79	110.53	108.32	109.09	107.88	109.4	114.83	113.58	107.12	111.12	109.35	111.35	114.19	107.4	109.42	111.34	112.28	108.76
102.39	98.912	96.434	98.025	103.13	98.58	98.744	95.422	99.57	98.485	98.806	99.622	101.44	101.72	102.97	97.851	102.49	99.566	104.2	98.529	106.77	99.203	97.402	97.061	98.673	97.311	96.084	102.11	101.11	103	99.993	100.72	96.73	100.92	98.684	101.48	98.837	96.81	98.622	99.996	98.406	100.27	97.155	101.28	100.17	98.731	103.63	99.536	101.18	96.896
111.22	111.61	110.53	110.85	112.18	115.36	111.76	107.13	111.55	111.68	110.61	112.57	109.8	106.02	109.2	111	108.94	111.24	109.95	109.24	113.12	111.05	112.23	110.82	110.4	110.72	112.67	109.26	112.1	107.15	112.79	111.81	109.14	110.62	111.11	111.54	111.03	110.41	112.9	107.73	113	117.03	109.4	115.34	114.07	108.03	112.24	109.99	111.62	108.21
104.03	107.84	108.48	105.33	105.04	106.43	105.6	108.37	100.59	104.37	104.87	102.41	106.42	106.11	101.77	102.19	107.7	106.88	104.92	102.63	103.39	104.08	102.7	104.84	104.36	106.27	108.3	106.22	109.17	105.94	108.1	106.13	104.51	103.32	107.7	106.7	106.7	106.72	101.58	106.63	108.32	109.77	105.04	105.74	103.48	105.24	105.55	105.99	100.48	103.11
99.429	99.715	99.163	97.217	100.63	101.87	105.62	100.48	101.27	105.2	102.85	100.4	102.93	96.927	99.896	99.78	100.05	99.452	94.808	99.035	98.199	97.826	103.09	102.5	98.72	98.128	100.31	101.2	102.8	101.37	101.55	102.09	102.88	99.914	99.631	98.054	98.842	96.769	101.15	102.07	99.699	101.23	99.355	99.399	100.85	98.344	96.24	96.957	95.999	99.663
103.44	104.29	107.21	106.57	101.91	99.197	104.03	102.4	103.94	109.19	100.02	105.87	106.18	103.97	105.13	104.15	102.1	104.71	109.72	104.86	105	102.55	101.33	105.13	106.67	102.58	101.39	102.72	106.77	104.7	102.01	106.66	106.73	108.22	101.73	104.23	106.92	103.56	104.95	100.75	101.08	100.94	105.73	108.41	101.6	103.83	105.88	107.43	106.4	106.23
104.42	102.65	104.73	106.98	105.72	109.82	107.75	106.68	104.03	106.82	108.13	105.24	104.49	106.41	99.987	100.44	103.64	102.1	105.21	108.74	102.13	102.16	104.34	101.65	107.74	105.35	100.5	107.95	103.81	104.57	105.37	105.76	110.38	104.23	107.94	110.97	108.91	101.97	107.16	108.5	107.15	107.33	104.37	106.52	106.12	108.04	105.8	104.34	104.25	106.42
105.7	111.5	103.82	108.51	102.4	109.67	110.11	105.97	107.58	104.68	108.7	108.03	102.35	107.7	108.28	105.82	102.8	107.01	108.14	106.33	105.61	107.02	112.32	109.73	108.06	105.51	111.51	104.94	108.3	107.7	104.32	104.49	105.61	103.46	104.48	106.56	100.65	106.74	104.63	104.09	103.9	105.02	107.52	108.84	106.58	101.81	105.96	109.51	107.3	105.84
111.02	109.58	108.58	108.07	112.22	109.71	109.23	107.69	110.56	111.39	107.89	111.94	110.19	105.75	109.4	110.03	108.17	110.73	114.09	111.53	110.57	110.83	109.66	115.2	107.08	110.53	110.66	109.92	112.87	111.21	108.86	112.05	112.3	110.79	110.4	107.63	113.01	113.64	106.99	107.69	111.94	108.46	111.53	111.52	111.89	107.85	111.95	107.28	110.28	107.68
112.54	113.84	110.26	114.5	108.78	115.57	106.25	111.5	107.24	110.09	110.08	110.39	113.18	113.93	109.17	113.96	114.25	111.25	114.67	110.68	110.72	115.88	109.26	114.47	110.34	111.44	111.9	110.74	106.1	114.1	113.07	105.97	110.78	107.72	114.51	109.89	107.5	115.86	115.29	115.68	110.56	107.43	111.79	103.34	110.93	113.47	110.69	114.98	111.66	113.66
105.44	104.74	106.8	107.47	106.21	106.02	109.47	108.16	103.77	111.64	104.84	101.96	102.74	101.1	104.52	106.81	102.45	105.23	103.46	105.82	106.82	101.03	104.76	104	100.77	108.32	105.97	102.18	103.91	101.92	104.32	103.83	101.56	104.16	105.11	107.66	103.71	102.91	102	105.42	102.51	103.34	108.46	108.09	104.21	109.64	107.47	107.5	107.72	106.23
104.38	102.94	103.45	104.08	98.966	105.92	102.87	105.9	102.51	104.63	101.72	106.29	103.77	104.64	99.735	107.96	105.72	106.93	102.71	106.36	103.44	106.47	106.59	99.826	105.12	109.23	106.28	101.3	105.81	102.99	109.07	108.97	103.14	108.37	104.89	105.8	103.82	107.91	100.94	103.5	100.7	101.24	107.99	107.86	102.38	103.55	106.15	103.89	102.02	102.31
107.89	104.02	111.17	110.14	111.59	110.33	105.16	114.35	111.07	113	111.68	110.5	109.22	111.7	110.65	108.53	109.94	111.49	110	110.16	110.49	112.87	110.35	109.61	112.99	109.2	113.16	111.99	109	114.72	108.7	104.1	114.52	110.98	112.15	114.56	112.24	113.96	111.9	115.25	111.79	112.47	112.99	112.61	114.91	109.8	115.2	114.5	109.87	110.13
118.34	118.85	118.85	116.25	114.03	116.06	118.14	118.21	117.31	117.7	115.68	117.31	114.92	120.13	119.41	116.97	118.06	114.26	118.35	118.93	117.32	120.42	116.43	118.11	119.49	115.57	115.95	120.08	115.5	119.12	119.67	119.65	120.55	117.06	113.76	120.3	117.82	116.45	119.9	116.92	116.3	112.47	118.2	116.29	114.96	116.52	116.93	115.31	117.02	118.02
98.545	98.745	102.2	101.81	103.16	100.36	101.39	100.85	101.12	99.757	106.71	102.79	104.57	97.98	100.94	100.92	101.74	109.31	98.291	101.06	104.79	95.68	92.606	100.31	101.3	98.506	106.8	95.465	100.13	101.22	98.595	99.177	103.66	102.83	99.875	99.623	101.88	102.57	98.35	105.66	101.95	96.665	99.836	95.039	101.34	94.211	97.356	95.737	99.257	98.338
109.26	103.8	112.07	103.37	102.41	106.43	107.24	102.62	101.73	106.89	105.98	104.88	106.37	105.62	104.77	110.61	109.14	106.93	107.57	107.3	102.52	103.96	105.51	107.21	107.04	111.71	105.08	105.56	106.46	101.6	101.98	110.8	108.69	104.33	106.88	102.91	108.31	109.13	107.17	106.22	108.81	104.2	108.35	110.33	106.85	101.75	109.94	111.32	105.24	106.6
117.47	123.8	116.21	118.55	114.24	114.34	117.5	114.06	116.34	117.58	117.63	120.29	119.04	117.78	118.33	116.84	114.59	121.34	116.52	117.62	117.29	116.83	118.69	119.03	120.76	119.23	117.2	116.2	116.75	119.32	116.02	117.23	115.75	116.26	117.69	115.89	119.05	119.03	111.79	116.32	119.81	113.71	119.07	119.92	117.6	118.78	120.48	117.12	111.49	117.22
106.1	104.7	101.1	104.02	105.24	102.15	105.86	102.97	108.4	106.36	104	107.83	108.46	104.42	106.35	104.44	107.21	102.62	105.6	103.55	102.12	105.98	106	104.26	103	109.6	103.56	104.59	104.11	103.95	105.95	107	102.52	106.37	106.69	107.07	102.22	106.09	105.99	105.77	104.99	106.34	106.79	106.52	106.23	109.36	102.85	107.23	103.33	106.6
101.44	100.97	99.093	97.768	103.99	100.03	101.55	103.09	98.708	102.46	102.29	96.463	105.57	103.95	100.71	102.51	105.11	102.41	99.708	103.29	100.57	101.32	99.182	99.129	96.367	99.32	98.103	99.259	103.22	103.27	99.043	100.23	104.1	98.426	97.471	99.326	101.98	100.26	107.16	104.95	101.95	97.892	101.42	104.72	97.607	101.83	100.12	101.27	96.476	101.37
109.65	109.32	109.78	113.19	111.24	109.89	113.29	111.44	107.58	111.81	109.98	113.55	111.8	109.81	113.63	113.68	114.58	110.91	110.02	112.43	109.87	108.78	111.05	106.9	107.87	108.52	108.53	110.84	110.68	110.38	112.78	108.37	103.84	114.85	107.81	108.87	108.21	108.63	111.2	110.68	112.01	107.52	112.19	109.16	111.18	104.91	111.07	106.67	106.25	111.34
109.18	106.85	107.63	109.87	107.88	108.21	107.49	107.95	107.95	103.31	108.17	111.2	108.82	105.72	109.09	111.66	108.42	108.68	102.84	106.84	103.58	105.3	106.61	105.85	105.15	114.13	105.5	103.48	106.54	107.84	107.75	106.86	110.02	100.88	105.51	104.9	108.87	106.64	110.21	103.86	103.53	104.94	107.75	104.79	108.35	106.92	108.45	106.54	103.97	105.59
106.09	103.36	102.94	103.03	105.16	108.46	105.23	107.68	104.68	103.16	104.02	106.08	108.83	107.9	106.9	107.68	103.66	107.5	101.91	107.88	104.12	103.46	108.8	101.26	105.78	105.88	104	103.66	104.79	106.36	106.97	102.11	104.29	104.51	103.5	105.26	105.26	110.37	107.52	105.48	107.05	109.2	100.31	107.47	102.49	106.34	104.04	106.28	108.06	101.49
110.93	110.71	110.88	113.48	115.47	108	111.02	108.72	111.16	113.95	106.5	112.48	116.5	111.77	109.88	111.71	111.34	111.79	111.16	111.4	110.69	115.83	115.91	109.56	112.18	109.12	114.65	115.52	117.48	111.68	113.38	111.05	111.47	116.68	111.27	115.52	110.84	115.5	108.7	116.4	111.02	110.82	112.34	114.02	109.77	114	113.27	108.22	117.4	116.69
109.86	104.87	100.36	105.3	109.91	105.33	103.63	103.26	109.26	103.7	107.76	107.76	106.75	106.67	106.94	106.47	104.26	107.69	106.01	109.09	103.59	104.73	101.45	107.33	105.02	104.79	103.38	104.85	107.27	102.95	102.88	109.41	101.18	109.16	105.49	105.84	110.96	108.84	104.98	103.57	109.26	107.14	110.68	107.72	102.99	101.22	101.97	104.88	102.44	103.33
106.18	105.57	105.14	107.96	101.52	106.44	106.41	104.93	108.85	100.23	112.53	107.93	102.34	104.84	108.16	108.31	108.69	103.12	103.34	106.51	106.56	105.53	107.74	112.38	108.33	104.68	102.86	104.26	102.29	104.52	104.94	109.56	105.3	106.04	100.59	109.4	108.88	108.07	100.36	104.97	108.65	105.02	103.21	106.53	109.54	110.41	104.19	106.18	103.08	100.1
102.33	108.71	107.77	108.68	110.31	103.71	109.33	109.94	105.79	102.04	105.74	108.26	102.24	105.64	110.14	103.2	105.01	107.24	109	99.316	104.68	103.05	109.13	105.11	102.99	108.59	106.23	103.73	105.32	108.24	104.8	106.11	105.56	106.06	109.79	106.78	103.01	105.29	106.34	107.58	103.46	104.44	105.32	104.93	103.52	100.64	106.68	107.83	104.57	106.59
96.027	98.604	99.456	100.87	99.909	99.729	98.612	97.858	96.17	101.06	102.96	98.643	99.696	103.24	96.267	97.146	106.36	100.54	99.875	103.67	102.69	100.67	99.783	102.65	105.41	97.206	100.4	101.6	102.75	96.316	103.49	96.393	104.85	98.157	100.57	100.12	100.22	103.18	104.16	103.58	96.36	100.74	96.114	101.69	102.09	97.119	103.23	101.17	98.563	103.23
109.04	101.67	106.57	108.22	104.9	108.27	109.01	111.16	107.15	105.64	101.32	107.13	102.56	103.39	108.28	107.39	107.98	107.17	104.22	110.61	105.87	102.54	102.28	112.78	104.65	109.04	107.07	104.19	107.55	105.18	111.8	109.43	101.41	104.51	106.99	108.67	103.33	106.84	106.38	107.08	108.51	107.14	108.57	106.33	103.27	105.88	107.97	106.25	107.55	106.42
104.55	106.29	109.08	102.36	106.62	104.5	104.83	103.15	104.13	103.45	105.58	104.99	105.12	106.58	107.6	102.65	109.07	101.97	100.61	103.98	107.04	104.96	109.08	103.5	106.34	108.66	102.98	105.76	103.21	110.39	105.71	104.67	108.77	106.19	101.4	105.22	107.63	104.19	105.43	104.77	105.75	104.26	102.55	109.64	108.69	106.49	109.23	109.64	108.4	101.94
105.4	107.93	104.12	100.81	107.28	105.33	108.31	105.76	101.65	106.45	107.27	102.91	107.26	105.33	106.26	109.12	105.67	97.939	105.27	106.05	104.22	108.75	103.75	106.26	106.54	103.76	105.79	102.92	105.66	107.59	106.28	104.77	109.54	105.75	106.78	100.56	107.92	109.09	106.49	103.91	105.14	104.1	108.22	103.31	103.61	105.71	105.51	104.11	104.26	103.87
102.73	101.64	107.74	107.37	110.39	105.5	108.12	105.6	104.7	102.03	103.09	108.84	106.94	108.88	111.64	101.99	107.65	106.97	101.64	103.75	103.41	107.36	112.61	100.05	107.35	110.36	105.31	104.72	108.32	106.82	108.27	106.89	104.06	104.72	105.86	101.74	105.44	105.72	104.11	104.28	108.87	107.36	109.48	109.34	107.54	102.07	104.22	104.43	108.41	108.6
101.15	97.998	99.222	103.03	101.13	95.989	97.126	99.651	97.493	95.745	101.25	101.32	100.45	99.644	99.759	101.26	102.42	100.01	101.33	94.092	97.12	100.41	98.368	98.933	101.5	98.08	104.61	97.357	98.67	100.18	101.54	97.721	97.81	99.752	103.15	102.97	100.36	102.11	97.525	102.08	102.13	101.44	97.719	93.363	99.383	94.522	99.424	94.256	99.158	95.438
100.33	96.552	100.37	100.38	98.486	100.08	98.564	92.793	99.145	94.572	100.32	96.515	96.989	103.37	103.38	99.858	105.89	96.947	99.662	100.08	103.27	99.462	101.5	100.9	101.99	101.74	98.885	99.348	100.48	102.61	100.83	102.14	96.276	96.912	102.76	99.059	106.02	101.93	101.8	102.88	102.42	100.11	101.45	101.34	100.96	102.25	98.48	98.644	98.211	97.748
115.32	116.57	111.4	108.37	110.1	108.28	110.23	111.21	108.22	113.29	107.48	109.73	110.18	110.91	109.98	112.65	112.6	112.74	111.85	115.58	112.06	113.24	111.81	109.74	105.74	111.77	108.86	110.08	113.34	110.54	110.85	113.57	108.12	112.68	107.91	115.21	109.45	109.86	108.78	111.19	114.03	106.47	109.17	108.11	110.8	108.85	110.9	112.94	112.64	109.62
120.84	118.21	118.3	116.29	118.35	115.37	122.41	121.22	117.4	119.51	120.26	113.5	118.46	115.83	117.94	116.35	119.02	115.3	119.88	118.85	117.18	118.26	120.31	119.82	122.33	120.7	118.77	116.38	116.99	121.78	117.84	116.74	119.33	118.84	112.05	115	115.83	114.44	118.48	114.28	113.77	114.37	113.32	121.41	120.74	113.41	115.02	117.44	116.65	117.18
112.37	116.71	110.81	108.4	111.34	111.56	109.14	114.45	113.01	112.01	115.4	114.29	114.51	113.26	111.63	113.28	110.5	115.72	111.23	113.41	116.02	112.59	111.75	113.33	112.72	108.5	111.12	110.08	115.64	116.75	113.31	112.03	113.84	114.97	113.58	113.12	114.15	108.78	114.17	110.17	113.01	114.2	110.19	112.87	109.5	112.76	113.35	109.66	109.07	110.5
110.89	107.53	113.86	111.94	111.87	108.64	109.73	114.42	110.99	117.16	109.58	110	110.39	115.83	111.99	112.72	112.95	110.35	113.95	115.4	112.25	111.78	110.93	112.18	114.91	113.46	112.49	111.92	114.83	114.03	111.18	116.22	115.13	109.98	114.13	114	119.14	112.37	110.5	112.4	114.75	115.07	112.91	112.36	112.75	113.33	111.59	115.95	111.37	115.01
113.18	111.96	110.33	113.58	111.93	114.55	112.11	112.77	116.46	111.04	112.25	111.82	112.39	108.48	109.06	110.34	112.99	115.77	112.26	115.31	110.31	113.98	111.45	115.33	113.91	115.45	114.34	113.86	112.02	107.59	112.88	112.5	113.82	110.7	107.34	111.99	112.12	107.57	112.7	111.33	112.19	112.82	114.17	110.32	112.83	114.05	112.49	110.82	117.47	112.5
107.52	104.81	104.7	106.97	106.94	107.12	104.11	106.39	103.99	110.4	106.19	104.28	104.11	105.36	108.93	102.75	99.91	102.41	110.12	103.32	106.21	104.72	104.28	106.72	107.28	102.82	105.53	99.574	106	107.15	107.65	102.64	105.48	102.69	102.95	107.22	109.66	107.66	104.02	101.71	103.38	105.72	104.24	109.43	102.45	107.22	107.63	108.89	108.5	103.99
110.29	114.15	116.75	110.71	112.71	110.25	111.57	111.32	113.96	111.16	115.91	112.11	114.38	114.51	108.41	109.25	111.34	114.25	112.87	108.37	116.37	111.73	110.86	111.67	110.16	108.91	114.52	111.2	113.7	113.21	111.02	114.63	112.23	109.05	110.27	112.99	109.39	111.9	114.17	112.01	113.47	112.59	111.09	111.02	110.53	110.22	111.52	109.68	109.99	109.89
111.78	108.01	115.08	113.01	111.51	114.08	110.86	107.44	118.42	113.59	110.41	110.06	108.64	110.26	110.78	109.98	109.97	109.76	117.22	108.44	114.14	112.54	115.26	108.39	106	108.69	110.22	111.03	110.79	108.35	109.94	110.19	112.42	110.82	110.77	114.98	110.57	110.65	108.91	107.37	108.82	106.25	106.32	110.23	113.5	114.23	113.77	110.41	108.4	107.68
104.55	97.512	101.96	100.62	95.546	97.963	97.5	101.24	98.91	100.94	100.25	102.36	98.763	96.546	100.5	95.243	100.37	102.63	99.969	97.725	97.593	101.42	106.84	101.64	98.722	101.2	97.861	99.345	101.18	103.18	103.85	98.134	97.483	98.157	101.98	99.982	103.63	99.872	96.307	103.5	99.929	102.74	99.454	100.45	97.723	97.302	100.61	101.61	105.29	100.43
111.6	114.12	108.2	109.86	110.58	114.87	115.5	111.92	113.1	115.3	114.6	113.02	114.62	109.98	111.91	113.3	113.73	110.58	108.53	114.67	112.97	110.09	111.54	111.73	111.01	113.35	111.98	110.74	113.22	107.35	115.19	109.28	113.36	115.62	113.12	111.71	112.2	108.82	109.82	111.82	110.11	111.58	111.51	107.15	112.28	114.91	111.64	107.64	109.57	111.34
102.4	103.07	111.49	105.1	104.18	103.81	101.68	108.18	106.69	103.76	106.82	106.37	109.75	106.68	106.99	103.34	106.81	105.55	104.62	108	108.66	107.62	103.47	107.06	106.42	108.58	106.06	103.12	106.56	107.05	109.27	108.34	108.61	103.62	105.58	107.09	109.11	108.7	106.4	106.88	102.95	104.38	108.97	104.58	105.27	102.28	107.81	112.15	104.97	105.36
109.19	103.36	104.69	107.85	105.19	103.57	106.6	104.2	103.66	106.89	107.77	103.83	104.36	104.17	106.9	109.24	101.92	107.52	104.28	109.2	104.07	104.11	102.68	105.87	104.33	106.3	99.74	108.56	103.92	103.61	109.42	105.03	104.78	103.69	108.2	102.52	107.45	104.8	105.07	106.7	107.74	106.12	107.55	104.56	111.07	105.65	103.35	108.27	107.96	101.92
104.07	104.56	105.06	102.83	107.28	104.84	108.51	104.66	108.22	106.53	104.69	107.7	108.82	105.08	106.31	111.4	106.7	103.54	104.88	100.45	103.08	105.35	104.01	99.233	107.62	107.71	104.87	108	104.93	101.47	105.59	107.89	110.23	104.54	103.83	104.96	104.57	103.04	107.86	107.15	104.36	103.46	104.22	105.66	112.01	104.07	108.67	103.31	104.6	108.14
112.07	113.55	112.84	109.94	114.24	113.71	115.66	110.56	115.28	110.22	112.74	111.72	107.95	113.07	108.75	108.91	112.75	111.48	109.86	110.63	112.1	118.52	109.61	116.36	111.85	110.26	112.77	112.58	111.17	114.78	109.69	114.98	112.61	113.72	116.3	110.25	112.39	112.02	113.7	116.79	113.71	115.33	109.86	110.24	111.17	113.52	118.54	112.49	113.52	112.71
106.95	104.86	106.6	107.06	100.32	106.3	110.78	107.09	100.58	106.44	104.06	107.6	105.37	111.31	104.24	111.51	104.85	105.23	102.9	108.81	107.4	103.74	102.47	107.32	108.77	107.21	105.18	109.71	103.98	105.69	106.36	102.86	106.23	99.932	109.7	107.08	107.88	107.07	107.45	106.25	103.21	105.89	103.5	108.18	111.72	103.36	108.74	106.45	106.52	107.11
112.67	109.22	109.79	111.13	114.62	108.34	112.79	109.82	111.18	112.03	113.71	111.73	111.65	113.6	111.39	112.73	111.91	111.36	107.72	109.86	114.91	107.84	110.11	112.2	112.93	109.67	111.65	115.96	109.35	108.6	112.25	112.5	109.22	112.32	112.82	109.93	110.31	115.51	114.04	113.6	109.34	113.3	112.5	111.05	113.32	113.76	116.9	108.01	112.33	109.99
109.12	108.75	108.23	106.16	113.38	111.12	110.72	112.54	107.86	111.25	108.96	104.68	112.44	111.7	114.2	110.9	109.23	107.22	111.56	110.45	112.21	113.07	108.98	109.59	114.93	111.56	108.95	109.93	109.84	110.36	109.39	112.06	106.47	111.77	111.82	102.59	108.65	109.85	111.92	114.73	109.86	106.58	107.8	106.77	112.19	110.88	109.28	110.89	108.29	109.47
116.21	115.2	117.34	119	118.74	110.95	117.09	118.52	115.95	112.69	115.92	118.54	114.2	116.36	116.74	118.66	114.68	117.13	115.06	113.83	115.12	118.5	122.08	114.06	112.62	116.88	118.74	118.9	116.34	114.59	114.41	115.94	113.2	115.92	117.96	123.26	119.24	117.92	114.1	117.21	116.76	115.11	118.55	117.07	118.56	116.9	117.39	114.33	118.8	117.51
103.08	109.68	104.11	105.05	109.79	105.31	103.01	108.12	108.71	108.01	102.93	107.03	101.93	107.63	105.63	104.57	107.56	106.36	108.06	104.88	103.47	104.09	106.41	107.8	107.01	110.08	105.13	105.56	104.83	106.85	105.99	100.6	104.56	102.05	103.11	107.96	108.37	102.8	103.64	101.36	105.46	101.75	104.08	103.79	108.75	105.3	106.11	109.09	101.92	105.18
104.19	101.25	102.67	102.37	104.21	108.33	105.68	107.01	107.27	104.13	101.59	99.021	104.33	103.35	100.68	105.57	106.98	102.61	105.12	103.58	102.81	103.73	107.04	105	100.82	105.69	105.58	102.14	104.79	105.31	106.66	100.76	104.64	102.35	105.86	101.45	104.57	104.45	104.02	104.17	103.95	102.95	107.38	101.81	100.02	106.03	106.22	101.92	104.82	106.81
105.1	106.46	99.68	104.15	104.55	101.62	105.53	101.76	102.69	105.92	102.69	106.83	101.44	103.14	102.81	104.79	103.35	105.57	106.37	102.91	104.94	106.12	104.15	103.16	104.05	104.79	105.17	101.81	106.17	103.99	105.29	111.49	105.47	102.94	101.69	100.87	104.78	103.21	105.28	99.767	105.15	109.64	103.64	106.1	105.92	103.31	107.87	107.92	105.44	107.42
102.78	104.95	105.5	106.49	105.46	102.94	108.43	106	104.26	104.78	108.65	110.24	102.54	103.14	103.23	108.45	107.62	109.1	106.91	106.35	107.34	106.1	104.31	102.33	106.58	107.69	107.63	110.85	108.28	104.29	110.33	110.64	110.28	103.02	109.58	105.36	106.14	108.52	105.62	105.53	113.96	106.67	109.79	106.58	107.82	107.54	105.85	105.21	105.04	103.82
109.67	105.3	106.11	101.04	107.47	112.41	105.53	110.2	104.08	108.4	102.78	106.58	111.36	106.89	104.27	104.52	108.5	106.61	104.64	106.45	104.85	108.87	108.86	111.44	105.67	105.78	107.95	105.33	103.74	105.01	105.84	105.04	108.39	101.76	105.6	106.38	105.18	107.21	107.76	106.06	98.508	105.75	107.33	104.1	104.16	105.58	106.61	100.18	103.38	111.42
108.77	108.95	107.28	105.33	105.14	105.22	105.71	105.19	99.451	110.03	108.23	108.78	104.17	103.73	108.41	99.841	107.54	106.59	101.2	109.51	105.16	104.75	108.38	107.59	104.43	107.18	102.77	106.26	110.09	108.94	104.15	104.84	100.98	107.19	101.82	100.38	108.37	109.38	109.17	105.92	102.08	104.78	107.28	107.03	109.3	103.69	102.38	104.11	108.66	105.56
110.62	111.95	105.89	112.16	112.66	110.91	109.17	110.2	112.39	109.69	109.1	115.95	113.26	112.77	108.99	111.15	109.45	109.29	110.86	111.04	112.84	110.1	111.32	111.13	109.08	108.89	108.69	109.04	111.27	108.51	113.02	108.83	108.72	116.4	109.59	108.95	109.43	108.34	109.43	116.02	109.99	109.47	111.33	110.16	111.27	111.23	108.14	112.38	114.52	111.2
100.43	102.5	97.206	100.73	101.06	101.52	96.241	100.15	102.59	100.76	103.18	99.536	101.45	102.26	103.46	102.17	101.48	98.712	98.441	102.47	95.377	99.009	95.597	100.38	101.09	98.449	104.12	95.305	99.464	97.382	99.346	102.63	99.358	99.577	100.55	102.13	105.11	100.57	98.499	102.13	101.49	101.64	104.48	94.146	98.279	101.97	102.79	96.899	101.36	98.236
108.66	111.12	100.9	108.11	104.2	99.446	101.94	104.81	105.19	101.99	103.58	102.78	101.54	105.69	103.15	108.34	101.54	102.93	105.19	101.85	103.64	102.64	104.53	103.23	102.81	103.11	102.33	102.88	104.64	107.26	107.09	99.628	102	106.59	105.56	102.51	102.64	103.66	104.33	101.53	102.24	101.92	99.944	104.21	105.79	100.64	102.83	102.8	108.98	103.86
108.38	110.82	112.87	112.3	109.51	109.3	109.87	113.03	111.26	113.52	114.49	111.34	107.26	106.3	112.24	110.47	111.53	110.8	106.14	113.5	109.34	107.98	112.38	111.58	113.8	112.84	113.07	113.13	109.93	113.38	110.54	110.94	111.01	111.01	109.34	115.28	117.01	115.2	109.93	111.68	110.96	112.27	111.52	113.6	109.13	112.99	113.03	111.57	107.7	110.82
111.39	113.09	108.34	115.84	109.68	115.4	109.89	112.29	111.42	109.58	113.73	113.55	112.61	107.93	107.06	112.59	113.33	109.72	114.5	114.21	107.56	116.29	111.75	106.17	113.96	112.17	109.87	112.42	109.36	109.64	117.53	109.71	111.56	111.23	115.68	112.85	111.86	107.41	111.28	109.45	110.45	108.97	107.79	114.45	111.45	109.87	108.34	109.81	113.37	114.23
119.75	120.04	116.49	116.81	116.49	116.67	116.67	120.56	118.74	116.5	114.09	117.4	120.77	119.26	115.77	115.7	118.9	114.66	117.85	117.08	118.39	121.28	117.75	121.48	116.12	119.62	119.28	117.61	119.09	116.43	115.27	117.04	118.26	117.79	118.92	116.95	117.57	123.13	115.61	117.92	120.46	119.23	118.77	117.1	114.17	116.4	122.61	115.68	116.84	114.99
101.14	101.2	99.4	101.44	99.641	97.855	104.6	99.48	100.19	95.228	100.94	97.343	102.72	100.26	99.397	105.23	101.26	95.642	101.6	102.12	104.37	100.64	98.747	99.965	104.28	102.82	97.704	104.06	99.897	102.86	96.971	94.69	99.02	100.08	102.55	97.717	99.035	99.955	103.22	97.972	101.25	102.98	99.71	98.827	101.24	101.41	101.42	102.58	102.08	98.09
111.94	108.31	105.86	107.87	104.07	104.96	104.55	102.5	108.64	108.94	104.63	103.81	109	106.35	106.39	106.27	107.53	109.13	107.41	108.42	105.18	106.6	108.08	110.79	109.81	101.76	105.2	104.56	107.39	105.33	105.16	104.57	103.66	102.84	109.72	111.54	105.54	105.84	103.37	104.97	110.06	106.82	100.83	103.58	108.35	105.76	106.19	100.65	104.63	102.08
102.46	109.7	105.23	107.73	107.54	104.31	107.38	108.65	106.53	105.58	104.19	108.46	101.3	106	107.46	105.73	106.8	104.67	103.61	107.59	103.94	105.75	104.22	108.22	105.92	107.82	107.81	107.29	105.18	106.4	108.19	105.27	107.55	105.59	106.22	105.1	104.02	104.18	104.99	103.55	110.86	105.55	105.85	108.36	101.24	106.64	102.94	105.9	103.67	102.21
106.12	105.05	107.69	111.24	107.33	108.33	109.41	107.9	105.94	103.6	102.79	107.47	106.97	103.41	104.87	108.85	105.35	106.79	107.87	109.94	103.33	107.09	104.12	107.02	105.35	107.86	110.94	107.33	109.42	108.94	108.96	108.21	105.9	109.58	111.15	111.04	108.5	110.29	107.59	107.68	107.98	104.58	105.62	105.4	109.5	102.54	103.08	102.89	106.63	101.58
97.338	100.53	102.3	103.31	95.977	96.906	102.32	98.43	99.159	98.963	96.293	103.99	101.46	103.79	99.994	100.29	105.57	99.134	98.481	96.703	101.99	106.27	97.166	99.49	104.21	96.611	100.05	100.7	99.726	99.799	101.8	101.45	100.82	96.406	97.976	99.032	100.42	101.57	97.4	96.952	107.24	97.86	98.293	100.73	101.98	99.812	95.66	99.809	96.912	98.234
104.42	106.17	103.09	105.06	105.24	105.5	104.26	100.29	101.46	105.55	103.79	106.87	104.36	99.401	103.76	103.95	101.27	106.46	103.99	101.97	105.66	106.99	103.03	102.33	105.08	102.73	102.29	107.57	102.51	105.91	104.1	103.43	105.22	107.71	105.65	98.485	104.42	103.49	110.43	103.3	107.74	102.28	105.28	106.48	103.41	105.65	105.8	104.37	101.9	102.77
111.62	110.4	109.18	112.54	111.91	112.72	111.69	113.09	106.7	108.96	108.44	108	111.61	113.98	117.29	106.19	108.91	109.53	112.94	112.59	114.27	116.09	111.19	110.91	112.31	112.54	110.74	109.7	111.71	108.16	111.58	111.98	111.97	109.27	116.43	108.06	106.34	111.54	111.63	112.7	115.56	113.33	113.73	111.3	115.68	106.45	110.29	113.52	113.49	113.76
110.98	111.84	115.34	114.51	110.42	108.47	109.38	106.63	111.59	110.54	112.82	108.92	111.84	110.81	109.77	113.59	113.96	111.41	115.69	111.47	109.22	108.93	113.96	113.74	110.22	108.2	109.3	110.77	111.76	108.33	113.66	110.79	109.33	110.07	112.56	106.07	108.11	107.64	112.73	116.32	110.62	110.07	112.51	113.06	113.85	112.64	109.57	109.22	107.55	115.38
105.01	101.61	108.63	105.85	106.76	107.32	105.19	107.53	108.59	107.05	101.14	102.02	100.93	104.89	106.53	104.37	105.92	107.98	106.81	103.78	102.97	104.85	114.41	109.52	103.73	106.07	109.89	105.27	106.47	108.18	110.14	108.85	107.63	106.35	105.66	100.9	104.68	108.51	107.96	109.51	108.18	105.18	106.04	101.58	106.9	106.89	103.14	106.66	103.3	109.71
106.2	103.44	104.26	104.09	107.35	106.48	108.68	103.91	110.79	106.21	107.59	109.13	107.65	106.66	108.53	109.76	106.14	109.3	106.27	106.61	106.76	109.22	108.28	107.33	110.15	105.52	104.27	105.93	107.51	103.4	110.39	104.95	109.95	107.28	106.86	105.05	106.98	110.1	104.87	105.07	106.21	106.29	109.11	110.38	106.55	104.46	102.47	106.73	105.67	106.2
102.73	102.81	106.66	108.86	106.49	106.73	99.922	103.12	107.7	108.05	104.73	102.04	102.95	106.36	107.96	107.31	107.22	101.77	106.73	105.55	105.8	107.66	106.84	103.79	107.68	108.3	108.12	106.73	107.07	107.53	104.67	109.73	109.75	104.49	105.16	106.57	108.07	103.33	105.45	105.08	104.03	101.18	104.25	107.79	109.04	106.95	110.66	100.99	110.13	106.8
104.63	103.52	106.05	101.59	105.44	106.74	109.08	107.13	104.09	97.833	101.8	100.41	103.03	104.92	100.99	103.55	107.76	101.02	104.03	105.88	106.01	105.9	105.54	105.93	107.77	101.93	100.97	103.66	103.76	103.22	102.95	103.52	104.52	104.31	105.03	98.58	104.42	109.85	104.85	105.51	101.36	105.93	108.08	104.35	106.16	108.28	105.04	103.52	100.43	102.18
104.03	104.53	103.3	107.15	103.79	107.73	106.47	102.9	112.71	106.16	103.66	105.18	109.39	106.6	104.52	104.5	108.88	107.04	104.71	103.21	108.51	111.49	105.2	104.68	107.69	105.19	100.42	106.77	105.72	108.6	104.65	102.83	105.8	106.05	105.67	106.85	103.31	103.97	102.52	107.42	106.35	106.65	109.26	105.38	109.12	104.56	106.23	107.24	102.57	109.35
107.32	106.81	108.13	106.98	103.62	110.47	107.5	103.79	106.41	103.4	108.04	105.05	105.72	103.06	104.52	105.37	101.15	109.15	106.77	99.548	99.62	108.28	106.49	105.51	106.95	105.88	108.13	101.19	101.04	106.86	104.31	107.22	109.95	106.8	106.41	107.46	106.23	101.9	109.05	102.32	109.65	105.72	108.04	104.23	102.04	108.59	110.87	103.39	111.32	102.42
105.46	104.22	99.832	103.81	103.84	103.89	101.59	110.51	104.85	108.16	106.07	107.86	104.99	108.52	106.7	105.07	100.57	107.59	108.49	108.1	105.9	101.9	103.18	110.57	107.6	107.43	108.09	105.34	106.52	106.15	101.18	105.6	105.35	106.24	98.602	106.62	101.81	106.6	104.54	109.63	105.98	107.01	106.54	104.74	104.99	101.67	105.52	104.86	106.62	106.7
108.12	106.27	107.1	103.24	112	105.29	104.8	102.28	107.66	111.32	108.62	108.55	107.37	106.45	110.34	109.28	106.14	103.67	108.35	109.86	103.07	107.64	104.14	104.22	105.41	106.06	102.13	103.94	111.14	107.85	105.26	105.81	102.53	106.51	105.05	109.16	111.67	101.62	105.89	108.2	105.89	107.92	103.89	105.53	111.26	105.86	109.57	106.8	108.58	105.45
103.18	107.78	105.63	106.85	105.92	104.48	107.98	101.56	102.14	102.18	100.32	108.02	106.56	105.15	106.59	105.13	104.01	104.02	104.13	102.52	101.8	100.18	103.72	106.73	104.16	105.04	106.66	103.36	104.22	106.23	104.07	105.45	107.16	104.16	106.63	102.34	102.79	108.03	106.12	108.27	104.6	104.71	108.16	106.38	101.24	106.27	102.13	102.38	102.02	104.52
111.92	110	113.78	109.9	111.34	109.6	113.33	112.07	114.54	113.98	114.76	111.75	113.14	113.07	112.54	109.8	110.5	107.68	115.78	112.99	108.76	111.79	112	111.83	108.33	108.93	115.73	114.8	109.57	103.38	112.85	109.12	111.25	108.79	110.53	112.39	111.02	109.43	113.82	110.9	109.93	111.42	113.93	105.37	110.3	112.58	111.4	109.35	110.08	106.41
109.62	106.95	109.07	107.84	109.36	107.02	110.38	108.91	103.58	103.23	111.23	107.36	106.27	108.29	103.47	107.34	109.53	104.69	107.39	107.9	104.41	105.22	107.72	110.74	102.7	101.61	105.36	106.9	109.4	108.7	103.36	109.51	108.84	100.34	110.39	105.85	106.41	108.1	107.54	111.81	101.24	101.73	104.71	105.89	108.84	107.54	103.92	108.12	109.74	104.63
111.93	109.5	112.74	113.63	111.41	110.61	112.9	112.68	113.79	113.92	104.09	111.53	108.16	114.52	111.02	113.34	111.66	111.17	111.83	114.54	116.62	109.6	111.57	110.52	112.58	112.71	113.24	111.14	109.15	111.89	110.11	112.95	109.99	113.99	110.96	109.83	109.58	115.56	108.41	112.68	110.82	112.89	114.36	114.28	114.52	111.34	110.51	111.49	108.22	109.55
102.34	101.9	99.833	103.51	96.86	106.74	105.18	111.61	102.8	105.14	102.07	105.75	104.59	107	106.86	105.75	108.08	104.09	106.53	108.89	102.98	104.06	106.79	106.12	103.83	105.83	104.15	103.72	107.73	102.6	105.25	101.33	103.61	103.14	106.02	105.27	110.28	103.48	101.48	104.69	105.5	100.73	102.94	104.55	101.24	99.982	104.86	108.7	108.23	104.15
103.98	108.89	100.57	105.46	103.64	106.49	103.97	107.49	108.16	105.75	108.61	100.83	104.38	105.39	101.46	108.87	104.12	105.78	101.8	105.5	105.97	109.04	105.07	106.55	107.04	108.69	109.18	102.8	104.79	105.11	103.05	104.13	106.44	104.82	105.87	105.9	107.21	105.59	105.84	106.1	105.74	109.87	104.29	105.4	107.89	104.9	109.25	107.32	107.85	105.75
105.6	103.42	102.5	103.46	105.74	108.29	105.93	104.54	109.59	109.29	107.43	102.98	105.81	102.25	111.82	105.99	100.24	103.46	106.85	105.36	104.39	104.76	105.79	103.91	105.64	107.33	103.65	105.95	106.42	106.56	101.45	105.76	101.19	104.1	99.196	103.21	102.13	108.03	104.6	105.97	107.78	105.32	103.12	102.69	105.79	107.32	106.05	104.03	104.5	102.84
111.82	109.33	114.05	115.27	110.69	115.64	111.05	111.22	110.14	112.8	109.12	105.05	106.01	112.12	112.48	106.34	111.24	110.05	106.73	111.1	107.58	110.46	106.69	108.97	112.29	111.92	112.39	115.01	108.03	113.77	109.41	109.57	110.41	109.84	109.49	108.99	112.34	110.91	111.63	111.35	114.89	110.67	114.75	112.31	110.28	114.53	112.04	111.37	109.96	111.63
107.06	104.05	102.35	106.56	102.08	102.97	105.42	104.85	105.39	101.06	101.8	104.14	104.55	102.71	106.88	106.44	104.96	105.81	107.69	105.34	102.91	104.37	107.15	102.16	100.94	106.11	107.2	109.56	100.86	106.66	105.34	106.25	99.689	106.2	108.44	105.23	108.51	101.73	106.92	109.72	104.19	105.26	101.89	105.09	103.48	105.49	103.04	102.16	102.92	102.58
105.86	108.31	104.51	106.95	103.06	106.16	104.63	101.23	105.13	99.497	101.17	101.8	112.44	106.66	109.79	104.45	111.02	105.62	104.58	103	104.82	103.12	107.05	107.94	109.19	106.4	104.45	107.94	106.15	101.92	107.13	107.61	105.9	102.2	106.98	103.57	105.54	103.77	109.12	105.42	109.51	107.89	106.45	105.37	105.79	104.91	105.25	110.95	106.2	105.38
110.1	114.1	112.02	114.33	112.06	108.9	111.57	110.77	108.45	108.05	107.16	110.28	114.02	109.94	111.77	112.77	112.76	112.1	112.16	105.68	108.48	113.61	109.51	111.36	114.69	109.82	107.8	114.42	112.22	114.44	108.16	108.82	112.34	117.06	108.66	109.04	111.27	109.8	112.16	107.24	114.44	111.53	114.84	111.91	112.08	113.61	112.24	112.32	112.52	109.65
112.62	110.61	112.86	111.65	112.32	113.3	111.09	110.44	106.67	111.51	111.75	110.8	111.37	105.61	107.71	114.73	109.98	114.06	107.65	109.63	109.41	109.79	110.63	111.87	113.06	110.87	114.95	114.23	108.84	112.43	113.92	108.04	113.57	112.73	108.97	111.54	110.77	112.62	117.18	111.26	108.14	110.88	114.21	110.84	107.86	116.23	111.32	111.7	112.72	111.66
101.32	104.95	108.46	102.95	102.46	109.76	103.52	103.29	105.5	104.72	103.33	107.29	103.84	103.42	102.8	103.6	108.79	99.302	102.78	105.14	104.49	107.06	105.31	108.26	100.11	108.68	104.51	107.16	107.97	102.04	106.65	103.48	110.55	108.61	107.65	106.98	106.11	103.9	103.31	104.41	104.35	104.16	102.03	103.93	103.96	104.69	103.37	105.85	102.21	102.23
107.06	104.66	105.27	105.44	105.89	106.25	106.33	106.12	104.4	107.51	103.35	110.61	107.94	109.96	102.73	106.46	104.96	108.81	106.31	105.81	103.77	106.41	104.55	106.47	106.61	106.23	105.65	104.35	105.02	108.55	108.61	107.8	108.94	103.74	107.08	106.38	102.75	102.9	105.62	103.95	105.06	106.53	107.43	101.22	107.18	107.3	111.16	103.92	104.45	108.42
107.39	104.73	105.77	106.73	106.29	102.84	109.06	105.27	109.85	104.14	108.21	106	108.77	106.13	103.96	106.91	109.98	106.39	105.12	101.66	105.42	106.47	107.42	100.55	112.31	103.54	102.13	106.72	107.47	105.77	101.58	106.63	109.16	104.86	107.8	108	102.97	103.17	109.08	104.61	106.1	104.6	104.48	107.37	104.64	102.31	102.05	105.04	108.81	108.66
99.531	98.506	98.067	98.871	100.62	99.71	95.422	101.92	96.237	100.99	97.193	101.14	99.174	99.827	99.205	100.09	100.77	101.76	99.598	99.829	99.1	99.329	98.645	98.536	103.08	98.966	99.491	103.06	103.66	96.678	99.037	98.98	100.82	106.15	99.305	98.358	95.173	97.204	99.204	98.097	99.943	96.213	100.06	98.353	103.86	100.48	98.419	97.543	99.398	99.167
114.23	111.78	107.78	111.02	109.39	112.99	106.57	111.9	110.72	106.1	111.17	104.72	116.48	108.48	111.37	111.63	109.7	110.75	111.6	109.54	112.32	112.32	116.85	114.14	105.26	113.55	113.9	109.68	110.86	118.62	114.51	109.08	108.27	112.91	108.58	108.57	114.56	115.91	112.88	115.29	108.2	111.16	110.83	117.06	115.56	112.5	110.62	114.83	112.01	115.14
105.58	101.77	102.88	103.81	105.98	103.42	104.58	103.33	105.81	105.25	102.48	107.86	107.32	105.81	108.39	100.55	105.2	102.98	102.98	107.38	111.51	106.88	107.92	104.22	103.96	110.73	102.63	106.98	101.54	106.56	102.8	105.85	107.38	107.3	105.18	100.79	104.26	104.5	100.85	107.97	103.46	107.34	109.76	108.08	106.51	107.77	102.78	105.46	105.68	104.27
112.31	114.22	111.61	113.92	110.47	113.04	111.36	118.49	115.04	110.99	110.62	109.28	113.99	115.05	113.27	112.21	112	111.13	114.15	115.57	113.82	112.56	115.51	111.91	110.83	111.86	110.62	112.47	112.24	110.66	115.63	112.67	110.74	110.72	114.21	113.7	115.61	106.8	114.54	113.14	114.72	114.16	107.95	112.06	115.11	111.7	111.54	116.68	111.69	111.69
115.16	117.86	116.81	116.03	116.35	120.3	120.29	119.71	115.33	117.11	114.43	116.1	121.03	122.37	119.66	121.89	115.2	120.48	118.17	117.64	115.99	116.09	117.89	119.69	118.69	124.08	121.54	120.9	119.67	112.96	119.17	120.1	118.47	114.57	118.96	119.82	119.46	116.54	110.72	115.86	116.99	120.56	117.13	121.42	116.79	119.99	117.92	118.48	115.35	119.46
113.17	115.57	118.35	115.42	119.07	114.78	114.92	115.07	114.3	115.33	112.37	116.28	118.7	118.73	111.44	118.93	121.04	115.6	120.87	118.22	116.71	121.13	116.92	116.29	116.65	114.98	116.49	115.51	118.76	117.37	115.94	117.39	115.14	112.33	114.61	113.41	116.89	117.5	117.16	113.75	115.7	114.18	120.61	118.58	114.32	115.41	116.38	117.42	117.02	115.01
108.21	108.14	104.69	103.91	110.06	107.46	104.56	106.88	105.49	102.93	103.69	108.16	108.5	110.83	106.99	107.55	106.06	109.93	107.15	104.34	105.48	110.52	105.38	105.58	104.05	103.23	109.01	105.47	107.34	104.5	106.25	107.09	105.11	106.05	110.76	112.16	109.76	108.48	102.56	104.36	104.83	107.88	106.94	103.15	108.59	105.49	109.74	103.39	107.26	106.15
109.16	106.5	101.69	103.75	111.33	103.87	104.21	105.82	105.09	103.13	97.83	101.61	106.78	105.65	104.45	108.45	106.83	108.45	103.35	104.07	100.57	105.02	104.8	107.29	103.53	103.1	105.53	103.14	107.98	107.51	106.56	102.57	109.73	109.85	105.35	103.11	103.76	106.95	104.03	105.8	102.76	103.81	107.39	107.86	102.96	102.27	108.72	104.67	108.52	104.02
100.17	107.47	104.13	104.79	101.03	104.3	112.83	105.79	104.96	104.44	102.9	111.93	108.17	109.98	102.85	107.81	104.94	105.47	107.83	106.11	107.32	109.42	109.72	100.12	106.34	104.13	105.88	104.55	107.56	104.33	105.68	106.39	107.32	108.2	107.87	107.37	109.91	109.99	109.07	109.97	104.91	104.81	106.44	107.72	109.16	101.09	101.68	106.74	110.05	105.56
112.1	109.5	106.14	108.95	104.58	106.98	106.45	105.52	103.81	102.56	104.75	102.94	101.29	105.05	107.73	107.15	106.61	107.51	106.91	107.81	105.25	100.44	106.35	101.33	103.85	106.69	106.23	104.31	104.39	109.67	108.52	107.46	101.54	101.95	107.32	106.42	106.47	103.93	108.32	104.36	106.78	103.01	102.35	105.29	103.68	103.5	104.79	106.61	105.69	107.01
117.52	108.15	113.71	112.12	111.13	111.37	110.15	112.63	112.23	108.66	113.29	105.67	112.26	113.4	113.8	115.05	108.3	111.28	112.42	117.34	111.88	113.44	112.43	110.86	111.81	112.92	115.89	111.5	112.11	110.36	113.07	110.85	111.87	108.19	110.41	111.31	115.36	108.12	112.39	111.34	113.12	111.03	108.84	116.14	111.9	110.21	109.84	109.93	111.97	114.87
113.48	108.96	110.82	114.26	109.91	113.83	114.35	106.57	110.68	111.49	108.99	108.08	111	111.9	109.12	109.97	106.02	110.4	110.47	115.35	107.61	113.09	110.85	106.24	113.05	110.86	116.51	107.91	107.67	108.7	110.41	113.2	111.56	106.09	110.69	111.25	108.8	109.75	111.34	107.54	110.18	114.43	106.97	109.57	109.23	113.06	108.11	112.79	113.46	108.17
97.593	95.555	99.49	102.04	98.962	102.4	99.146	100.31	101.2	97.912	100.46	104.58	99.328	100.17	99.297	101.79	101.51	97.971	96.522	101.98	97.165	107.14	99.287	99.28	102.35	101.47	99.323	102.15	104.23	101.89	100.98	103.3	99.538	100.79	98.547	102.92	95.849	102.26	102.67	96.006	103.39	100.82	94.791	104.79	98.748	101.27	94.478	96.98	96.111	100.5
101.5	104.03	107.17	102.84	102.76	104.09	103.74	98.534	105.65	103.23	108.56	108.92	104.64	104.36	101.45	99.833	104.15	104.65	105.73	106.59	106.25	103.6	103.86	100.36	104.95	104.9	103.55	104.5	100.97	99.52	103.24	100.19	107.07	107.72	105.02	102.8	101.58	102.9	104.19	103.95	107.62	105.88	103	103.23	101.3	104.89	100.18	100.54	108.23	104.85
108.62	109.11	102.95	110.33	103.74	102.73	104.9	102.96	102.24	106.06	109.48	108.33	104.5	111.57	106.51	107.72	108.9	108.64	103.23	106.02	110.37	103.43	107.65	104.1	104.52	104.31	107.39	106.83	106.35	108.56	108.49	107.82	108.44	106.77	107.1	106.36	103.39	109.76	109.97	107.06	106.04	103.97	110.24	106.51	106.22	109.82	105.57	106.93	105.3	108.99
103.73	106.65	106.32	106.37	109.87	105.93	106.81	105.28	105.28	106.66	105.23	104.3	107.57	105.65	103.88	110.24	107.45	100.89	106.69	106.08	102.36	107.48	106.12	104.43	103.65	102.19	105.35	104.2	102.37	104.38	107.75	107.09	103.45	105.75	104.11	103.91	103.37	104.86	107.36	105.53	103	108.49	110.08	103.38	106.11	101.4	107.02	100.6	109.21	103.85
106.76	105.78	106.18	104.09	104.31	103.2	104.43	102.57	104.5	106.25	103.74	105.34	102.66	104.69	108.59	103.36	102.43	104.96	98.974	103.11	103.83	106.59	104.73	102.02	104.08	109.87	107.73	104.74	103.15	105.58	107.1	107	106.39	105.24	103.77	107.58	102.96	105.36	105.3	104.93	104.96	106.63	105.65	102.53	102.32	104.33	102.96	105.02	104.5	102.04
100.03	98.566	100.1	97.305	99.084	100.01	98.509	95.905	101.96	101.61	99.74	101.91	97.146	99.619	101.4	101.92	98.76	95.324	102.83	102.88	106.44	97.015	96.745	102.47	100.25	104.04	97.847	99.849	100.26	103.77	101.64	99.196	101.55	99.55	100.61	100.63	96.241	102.9	100.74	98.577	100.29	100.35	102.03	99.617	95.541	99.979	100.97	98.243	101.83	98.489
103.99	107	104.65	102.4	104.01	104.26	108.53	108.43	105.68	102.31	106.33	100.37	101.57	109.13	107.42	107.72	107.48	104.68	105.79	106.74	106.34	103.6	107	102.83	108.69	103.32	104.96	108.11	103.95	103.51	110.35	106.63	105.41	102.92	106.27	101.73	104.62	108.93	105.28	105.94	104.02	104.95	110.79	104.77	106.19	105.63	106.86	102.68	103.42	105.99
108.6	104.25	107.46	104.59	109.75	104.42	103.86	109.82	108.92	107.6	104	107.88	106.6	103.39	107.04	103.17	107.79	109.47	106.95	105.84	108.13	107.03	104	107.09	103.38	110.03	106.76	110.79	105.53	107.76	103.99	108.84	104.51	106.53	105.74	107.68	102.94	106.41	108.86	106.6	107.72	101.7	105.64	105.28	106.18	105.33	103.72	104.29	108.33	108.69
100.85	105.93	106.8	109.29	109.67	106.34	105.6	104.38	105.87	106.65	108.46	104.74	106.09	110.55	108.6	106.73	106.67	107.06	108.65	103.47	101.11	107.06	107.47	103.12	103.88	105.16	101.93	107.7	103.21	103.12	107.82	101.17	103.23	106.45	108.02	103.85	108.21	105.93	104.22	101.75	111.01	106.06	101.35	104.29	106.98	105.14	106.8	104.05	102.21	109.6
104.65	107.22	105.99	104.11	107.08	101.34	106.07	103.25	106.2	104.42	107.41	106.89	104.81	101.67	108.8	107.14	107.72	105.28	107.38	102.76	101.59	102.23	105.44	103.83	102.48	104.02	103.4	104.28	104.4	106.86	105.32	103.38	108.97	103.24	104.54	105.09	104.69	102.21	103.42	103.51	103.85	107.62	105.15	104.71	103.34	104.22	103.06	105.45	107.19	107.99
109.6	107.97	109.33	105.74	104.12	104.84	107.48	105.83	108.33	106.15	107.64	111.14	101.29	106.35	100.18	105.14	103.33	107.12	111.31	106.75	106.36	102.02	104.68	105.3	104.24	106.33	105.46	105.43	105.45	105.6	104.43	109.02	104.12	106.02	106.07	105.53	103.03	105.29	102.32	104.78	106.89	103.92	105.68	107.74	106.55	105.35	105.45	106.04	112.25	104.88
104.15	110.01	105.73	107.62	106.34	108.64	104.77	103.84	107.41	103.33	106.02	107.22	110.41	106.65	103.84	107.3	111.05	100.5	105.94	105.57	105.69	108.53	103.81	106.93	103.05	106.67	106.55	105.78	109.62	104.21	103.37	109.71	105.23	99.31	105.82	99.383	109.42	104.56	104.3	107.03	107.54	101.53	107.85	102.96	108.74	106.6	103.99	104.99	104.02	104.35
110.25	111.31	110.14	110.77	114.53	109.15	111.22	111.31	116.09	111.92	108.82	113.45	108.51	109.19	111.61	112.01	109.17	112.47	107.96	113.63	113.2	114.51	113.13	112.37	108.93	108.1	113.79	114.86	109.87	109.62	111.84	112.74	114.19	112.17	114.67	112.17	109.86	111.35	110.42	111.63	109.6	107.99	112.21	114.38	112.57	113.35	117.39	110.61	113.25	110.54
100.08	101.52	104.55	101	98.78	101.27	97.402	99.405	102.01	101.36	99.078	100.53	99.575	99.165	101.66	101.44	101.11	101	105.61	99.187	99.549	98.09	102.45	102.78	97.718	101.19	103.83	98.152	100.89	100.64	104.03	100.36	100.46	96.157	99.026	102.67	105.08	101.73	100.84	94.94	102.9	103.97	98.64	100.25	100.12	101.94	101.17	100.1	100.06	102.71
112.38	109.98	110.83	112.22	106.84	110.85	108.97	112	112.44	112.75	113.72	114.73	109.83	107.8	112.85	112.42	108.99	105.19	108.94	113.48	114.29	110.16	108.76	112.2	112.21	109.85	115.85	116.39	111.68	110.13	109.4	113.52	111.52	114.18	112.41	108.18	112.85	112.02	108.24	112.73	112.7	108.53	108.93	108.3	113.76	106.37	109.89	112.82	112.49	111.91
113.36	113.09	109.57	115.69	112.94	112.83	113.93	107.15	111.8	111.04	108.4	106.79	114.3	112.04	111.07	109.44	110.36	110.34	110.8	108.06	110.1	106.61	113.21	109.56	112	110.92	112.79	114.52	113.22	117.77	110.7	109	105.07	109.88	112.65	107.55	112.77	109.71	109.54	108.96	117.09	109.64	114.67	114.09	112.42	109.22	111.83	112.94	111.3	106.63
111.89	111.59	113.77	111.64	109.74	113.36	113.51	112.63	117.39	117.42	106.9	112.99	110.77	106.7	110.88	115.35	111.31	111.58	112.53	111.66	112.64	107.39	112.03	106.31	112.44	111.31	114.98	111.59	105.56	113.99	112.28	115.56	111.59	108.87	116.23	110.36	111.92	107.53	112.61	105.74	111.28	110.07	113.66	112.02	112.26	110.29	113.4	110.95	115.94	111.27
102.3	99.549	98.496	99.682	101.41	96.975	102.63	102.42	102.6	98.345	102.58	94.903	98.811	99.309	100.53	102.43	97.684	101.99	98.741	102.47	100.33	97.754	99.089	97.415	98.151	100.61	95.805	100.35	94.734	100.76	102.16	104.61	94.796	104.24	99.402	100.4	97.029	102.78	101.27	99.53	98.225	101.18	100.62	102.01	98.973	99.058	98.361	101.73	100.36	95.979
110.56	100.4	108.51	106.4	107.25	107.3	109	108.49	105.73	104.21	107.98	109.59	107.82	103.46	108.22	107.22	103.09	106.29	107.95	109.98	105.6	107.28	108.52	103.43	107.37	108.36	109.72	114.18	106.84	104.61	110.99	106.85	110.25	109.79	108.05	112.22	106.86	110.89	111.68	106.93	107.76	105.21	107.55	108.74	106.25	111.24	107.88	108.61	102.09	109.53
104.57	104.36	104.47	104.58	105.2	106.7	102.65	106.55	107.67	106.24	104.87	104.02	106.84	105.51	100.83	106.73	103.96	107.27	106.84	108.31	103.51	108.48	104.03	105.58	103.11	102.98	110.04	108.33	105.69	108.52	105.71	107.45	102.92	105.91	105.29	106.47	105.74	102.67	105.31	105.41	105.92	103.79	107.13	105.09	99.979	110.21	101.69	102.44	104.81	102.82
105.43	106.36	102.59	103.12	103.4	105.74	104.31	104.1	107.53	110.04	105.44	107.27	105.02	107.02	104.57	105.44	108.19	107.7	109.57	107.66	103.02	110.54	105.84	105.8	105.47	101.36	112.07	101.3	104.65	105.76	103.09	105.95	106.66	105.02	102.72	106.11	105.09	100.26	107.62	106.09	106.65	105.72	102.51	104.46	105.1	110.97	106.25	107.09	107.4	105.72
105.07	103.71	101.8	103.99	109.42	104.77	102.83	103.11	110.7	108.29	102.52	108.94	109.44	104.27	106.62	107.04	108.11	102.11	109.33	105.06	103.82	102.42	105.32	111.12	108.54	108.15	101.78	103.04	111.11	106.4	105.41	107.71	103.92	107.21	104.96	105.18	102.6	104.85	104.53	106.75	105.67	107.07	103.85	107.62	107	106.28	108.68	110.71	109	111.16
107.18	106.05	107.46	106.3	107.98	107.56	107.21	105.15	108.73	106.88	109.91	108.01	109.46	102.5	105.1	110.87	111.15	104.73	104.02	102.15	107.37	107.09	103.08	105.51	101.17	101.67	109.21	104.21	108.91	106.52	106.3	104.95	107.18	106.28	108.76	103.82	107.12	103.32	104.1	104.8	106.16	106.87	105.93	106.31	105.52	108.52	107.79	102.33	105.81	108.01
98.7	99.975	102.57	97.754	97.585	99.282	101.29	98.13	101.08	95.768	99.951	102.5	99.291	98.549	102.62	97.461	100.19	99.049	98.023	103.23	97.749	102.39	99.199	98.544	101.13	102.1	99.738	103.44	102.7	101.1	102.43	102.19	96.038	102.15	98.76	98.036	97.926	102.57	102.45	100.57	98.852	102.87	103.5	100.86	105.63	96.945	102.02	100.9	98.444	98.508
105.65	109.14	107.36	105.14	111.57	107.16	100.71	102.73	103.28	105.66	108.82	110.22	108.76	105.29	106.05	107.91	106.23	102.9	103.69	106.39	106.87	109.59	107.93	104.77	100.95	107.53	102.09	108.78	106.03	103.51	104.36	105.68	109.29	108.25	108.94	111.62	105.66	104.95	106.06	106	105.2	103.66	106.13	105.31	109.25	106.15	101.95	106.37	105.47	106.56
109.5	108.41	106.96	106.39	104.61	110.45	108.67	104.77	102	108.55	107.39	108.81	105.89	106.69	101.66	104.42	109.44	104.63	101.38	105.63	107.45	105.51	106.18	103.19	99.739	111.9	105.27	105.49	102.22	103.41	107.38	106.57	107.94	108.87	106.54	107.48	104.75	98.454	106.32	105.05	110.76	103.62	105.24	105.81	102.5	101.76	105.3	107.74	103.65	105
107.75	104.49	109.02	103.64	104.87	107.07	105.31	105.25	104.08	104.13	104.59	104.06	100.41	99.364	101.81	109.33	107.29	109.81	103.97	101.32	105.92	107.17	104.33	105.04	102.03	105.79	105.53	105.21	107.26	102.56	104.77	102.59	106.22	104.67	105.02	109.22	100.68	105.63	106.78	103.08	107.03	98.443	106.2	106.5	103.77	107.72	102.66	104.42	105.51	105.59
100.55	100.67	104.49	105.16	103.53	109.73	108.18	104.41	103.93	107.02	102.65	104.95	102.57	104.49	105.98	102.23	108.07	109.45	106.39	106.73	100.46	106.57	104.28	98.248	104.38	104.32	109.31	105.55	103.98	103.49	102.51	104.08	103.43	105.51	101.7	107.46	102.64	102.81	105.19	105.72	105.73	101.37	107.71	102.2	110.24	108.74	104.52	101.44	105.72	104.5
108.25	105.83	107.82	105.56	108.17	105.69	103.99	106.68	110.12	103.46	109.92	107.42	107.72	104.09	105.18	108.52	110.21	104.38	111	106.08	105.06	109.57	109.42	107.8	111.11	104.56	103.87	103.52	106.91	107.16	105.39	105.11	103.76	107.15	109.35	105.91	107.4	110.33	101.69	107.96	103.86	111.01	105.01	108.03	110.22	108.51	110.44	108.63	107.22	107.28
107.06	102.59	109.91	104.81	106.5	99.364	109.08	106.29	105.39	103.61	106.02	109.37	107.33	106.2	108.06	104.38	107.11	101.02	102.65	103.46	106.64	103.68	106.83	109.23	101.84	106.33	107.03	109.79	103.22	107.4	112.55	105.93	104.05	105.07	102.44	112.27	108.49	106.01	104.49	106.42	106.54	102.43	107.4	104	105.58	103.2	104.63	104.65	108.01	105.47
119.21	113.8	115.49	113.07	111.63	109.84	110.67	111.47	113.41	116.21	107.75	112.06	116.21	113.27	112.01	108.56	116.67	109.85	113.39	115.06	113.58	111.29	108.44	110.21	117.51	109.16	114.49	106.46	111.82	112.45	110.19	112.92	117.71	111.09	111.05	110.78	112.79	111.83	109.01	110.8	109.47	115.31	112.19	112.98	106.68	110.22	111.91	110.28	112.5	108.54
113	112.36	112.41	111.52	106.46	116.97	112.5	115.06	110.59	111.34	110.1	114.47	108.83	114.33	113.31	114.27	106.56	108.2	113.27	114.03	112.73	114.04	112.07	114.82	107.36	112.66	111.83	114.73	114.6	110.44	112.96	114.01	115.9	110.5	109.92	117.29	114.51	111.91	109.63	111.94	109.6	113.48	109.35	114.44	107.16	111.96	113.83	112.79	114.66	113.93
113.35	110.74	108.88	112.7	113.3	110.35	105.9	112.64	109.07	115.62	110.41	110.76	115.08	114.49	112.57	108.94	110.16	111.28	112.6	114.21	112.47	109.03	108.82	108.57	110.52	110	107.71	109.54	108.62	109.59	107.36	113.06	110.52	114.47	108.59	111.55	111.99	107.87	108.76	110.51	107.16	111.76	113.31	112.88	109.84	109.82	109.34	109.25	114.11	115.33
108.47	112.58	112.01	109.63	109.65	109.48	107.7	109.99	112.93	112.12	112.27	114.59	108.75	112.04	109.8	108.52	114.29	113.79	109.6	105.69	111.34	111.99	117.29	112.85	107.99	112.65	109.48	111.96	107.23	105.88	112.28	111.16	111.49	109.91	113.94	110.97	110.71	112.07	110.57	109.31	108.67	109.29	109.48	110.13	114.01	111.02	113.96	115.36	108.52	111
103.94	106.68	102.06	103.81	110.14	107.93	103.51	106.07	103.3	109	104.75	105.8	105.27	110.04	107.25	104.99	103.11	105.47	107.59	109.4	108.9	108.41	107.54	107.52	106.81	108.29	106.47	109.26	106.78	104.98	105.43	108.31	107.36	107.52	109.69	110.46	107.71	108.48	107.93	108.84	107.14	104.77	104.83	105.56	107.37	109.97	105.61	100.52	101.74	108.35
102.91	110.44	109.05	104.78	105.55	106.03	105.44	109.78	103.41	108.9	101.56	105.59	108.77	107.78	108.54	101.63	107.33	106.06	104.01	103.44	104.7	107.19	107.67	106.51	106.63	109.53	107.37	105.22	106.49	107.57	105.74	107.68	104.1	104.24	107.6	105.72	106.34	105.67	107.07	108.05	104.01	111.55	105.2	104.65	110.77	106.46	103.39	108.03	103.3	107.85
108.67	104.58	107.7	104.05	105.74	106.77	108.53	106.52	106.13	100.58	101.51	105.31	104.28	106.02	104.78	104.45	110.45	104.44	103.74	102.72	106.38	106.82	105.79	104.53	107.39	106.38	106.84	104.7	107.48	104.28	103.96	102.82	104.44	108.31	105.82	106.36	104.24	105.12	109.93	106.45	106.32	106.67	103.2	105.84	106.66	106.64	109.63	102.87	106.42	110.19
103.38	108.44	104	106.81	105.21	105.42	106.99	106.38	105.11	105.45	106.63	102.74	104.03	106.45	105.52	106.06	105.37	107.81	105.2	105.64	109.46	105.82	103.72	105.93	103.83	108	109.5	107.62	105.18	104.2	107.25	101.64	105.95	111.92	104.24	105.04	107.53	110.55	109.04	106.31	105.06	103.41	103.72	103.03	108.15	106.83	105.89	109.08	103.45	106.94
103.98	104.62	105.94	101.02	106.92	108.36	102.04	105.74	108	104.98	101.24	107.87	105.71	107.24	103.89	105.68	104.52	107.03	105.38	102.92	101.4	109.23	107.34	105.66	102.79	103.52	106.97	107.13	102.37	105.85	107.16	107.1	104.69	105.32	107.26	106.23	103.99	105.73	105.06	104.2	103.85	103.42	102.66	107.17	107.24	107.06	108.05	105.58	99.426	106.11
105.76	103.23	108.73	107.14	105.86	102.58	107.74	104.42	105.46	106.97	99.358	105.96	106.24	102.14	102.4	105.15	106.62	102.01	107.14	102.17	103.98	101.93	104.21	102.62	107.87	105.5	105.19	104.43	106.56	105.32	103.49	103.85	105.31	104.87	111.47	103.77	107.79	107.64	106.07	100.57	106.62	104.24	104.8	101.86	101.91	103.14	104.39	106.41	105.27	103.07
115.03	109.72	114.18	116.23	113.55	113.07	114.1	111.18	108.13	113.14	113.41	111.44	111.2	109.03	113.81	115.74	111.87	110.94	109.41	113.39	112.32	112.43	108.29	110.03	113.67	115.19	111.87	114.24	110.6	113.07	112.63	111.05	113.53	111.85	112.77	114.02	114.09	113.4	110.52	109.93	110.57	116.07	118.2	112.88	110.94	108.85	109.28	116.06	110.55	109.75
108.46	106.54	105.02	108.92	108.18	107.02	110.23	105.03	104.75	106.93	103.22	106.55	108.02	104.43	105.94	104.16	105.53	105.96	106.39	102.14	109.3	108.87	104.5	105.87	108.4	103.67	104.73	105.21	100.3	103.17	107.06	100.91	107.16	104.34	106.29	106.82	101.37	101.02	109.58	108.4	113.04	107.19	107.97	107.55	107.21	100.2	109.97	106.55	107.35	105.85
104.57	106.97	102.35	108.08	108.35	112.36	108.1	109.97	104.32	104.72	106.9	106.43	105.15	107.24	109.38	108.35	108.36	108.65	107.25	104.9	109.88	102.01	103.83	110.18	107.81	114.19	105.92	105.47	108.4	102.36	108.59	107.31	110.13	104.42	106.02	107.63	103.13	107.17	103.14	110.11	102.04	106.74	109.12	106.34	107.23	104.11	110.18	108.28	105.65	106.29
107.36	105.73	109.63	107.15	110.3	104.13	107.61	105.89	103.66	108.76	106.23	102.69	107.25	99.807	105.88	107.54	104.75	103.35	111.89	109.53	102.38	103.84	103.83	108.04	105.05	102.69	105.53	107.93	101.91	103.05	111.12	105.42	101.5	108.52	104.8	109.55	104.55	107.42	107.74	106.07	103.12	106.07	107.6	105.44	109.51	106.14	107.08	109.99	104.4	110.12
107.32	106.8	107.39	103.3	105.97	104.17	104.27	108.39	103.96	105.34	103.25	104.93	103.46	106.19	105.08	106.47	104.41	109.75	109.36	105.38	108.79	102.1	103.48	104.89	103.76	106.04	102.46	106.24	104.41	104.7	110.06	107.46	107.15	106.46	106.27	104.53	107.81	103.51	104.92	105.45	106.95	107.51	105.4	104.58	106.33	106.89	106.15	105.24	105.13	109.03
99.558	100.38	102.16	99.497	100.58	101.1	103.38	95.143	97.984	98.752	98.524	97.628	105.25	97.587	99.066	99.868	96.814	103.12	98.501	101.27	101.96	98.978	94.521	101.51	95.869	98.062	100.13	96.331	95.499	95.365	97.764	97.745	97.915	95.607	99.438	97.688	101.27	100.78	101.84	100.27	99.301	98.74	102.17	101.22	99.038	103.95	97.468	99.233	97.025	100.06
105.72	109.04	111.75	108.1	113.7	111.87	112.74	110.24	105.01	113.81	112.62	115.32	111.97	112.93	110.69	114.49	110.78	108.18	112.5	114.3	112.71	111.38	112.54	109.07	113.54	110.77	112.17	112.97	109.38	113.28	112.09	106.63	112.74	110.29	111.91	111.19	112.84	108.97	108.22	107.86	106.61	109.89	111.37	110.1	115.54	110.56	110.76	111.21	111.73	111.77
107.89	112.09	113.53	113.83	108.27	111.07	109.57	111.23	107.5	112.55	110.58	113.7	113.73	110.57	110.86	111.07	108.73	108.68	107.62	110.07	114.5	112.91	109.28	110.02	108.87	110.36	113.41	104.6	111.64	109.73	113.06	109.31	107.39	110.62	113.14	112.5	111.91	110.21	106.39	113.21	107.46	108.5	113.92	107.87	107.45	108.65	112.52	114.57	110.6	112.32
106.44	113.27	107.61	110.15	115.11	110.33	109.24	111.62	108.81	113.27	112.66	106.56	113.75	108.62	110.37	108.16	109.43	108.86	110.3	114	111.55	109.86	115.78	110.9	110.16	108.64	113.63	110.1	116.15	111.94	112.7	110.25	109.84	111.15	109.27	112.05	110.05	108.62	112.57	109.22	110.04	108.05	110.72	112.42	108.83	109.21	109.95	110.83	109.17	114.07
110.37	112.44	110.72	109.92	109.43	111.12	110.86	113.37	111.5	108.72	114.24	109.24	112.47	112.8	113.55	112.71	113.21	108.44	113.02	111.56	113.63	103.73	108.06	113.93	107.87	111.64	109.9	113.65	113.65	110.46	113.72	112.6	111.64	110.37	111.32	114.94	114.14	111.82	108.3	109.12	107.59	109.87	116.3	112.11	110.79	110.43	111.41	107.51	108.76	112.52
[truncated: 150 more columns]
