# Supplementary material for: Genetic dissection of main and epistatic effects of QTL based on augmented triple test cross design
Source: PLoS One. 2017 Dec 14;12(12):e0189054. doi: 10.1371/journal.pone.0189054 (PMC5730204; doi:10.1371/journal.pone.0189054)
Supplement: S8 Supporting Information — (ZIP) [file pone.0189054.s008.zip › z4_450_0.8_10.csv]

104.63	105.49	105.9	106.59	106.01	106.06	107.7	105.83	105.19	106.88	107.61	106.89	105.26	107.32	105.26	105.84	104.81	107.83	105.73	106.18	106.15	105.24	105.78	106.39	105.03	106.66	105.62	106.43	105.49	105.97	106.46	105.79	107.23	107.38	108.47	105.65	105.22	107.49	106.28	105.32	106.83	105.15	105.89	106.12	105.22	105.7	105.88	106.86	107.23	106.45
112.34	111.29	112.53	111.56	110.91	112.15	110.01	111.34	112.1	111.25	112.5	110.03	111.04	111.49	111.76	110.82	110.77	111.33	109.98	110.5	111.34	110.85	112.18	110.98	110.62	113.48	110.81	111.99	110.16	110.91	111.51	112.24	111.46	111.87	111.84	111.69	111.98	111.14	109.82	111.44	112.29	110.53	111.14	110.91	111.87	112.64	111.8	112.39	109.1	111.54
106.86	105.23	106.11	107.34	106.31	106.69	106.27	105.24	106.7	106.55	107.55	106.49	103.92	107.15	107.38	106.2	107.06	105.96	105.31	104.91	106.04	107.09	105.69	105.3	106.55	106.74	105.88	107.8	105.5	105.83	106.44	108.01	105.38	106.66	105.59	106.94	105.18	106	105.9	106.72	107.02	105.14	107.06	106.13	105.06	104.95	104.97	106.72	105.19	106.75
106.91	106.98	107.06	105.93	105.75	107.76	104.28	104.67	106.37	105.06	105.15	106.52	104.93	105.07	105.43	105.06	105.71	106.14	106.45	106.57	106.08	105.56	106.24	105.72	105.56	107.44	105.9	104.84	105.3	104.53	107.17	108.1	106.25	107.72	106.03	105.86	106.56	105.96	106.14	106.54	105.76	106.89	106.92	105.93	106.06	105.1	104.98	105	105.6	107.48
106.77	105.94	104.26	105.36	106.71	106.33	106.91	106.68	105.34	103.9	103.48	105.6	104.86	104.47	105.28	104.74	106.21	105.46	107.25	106.6	105.84	105.37	107.46	105.31	105.44	106.2	105.58	105.12	107.26	107.91	105.92	104.38	105.63	107.24	105.45	105.77	105.58	105.75	106.75	106.44	105.72	107.28	105.86	105.52	106.08	105.22	106	106.71	104.88	105.55
98.355	99.554	100.17	99.629	98.026	100.89	100.77	97.844	99.222	99.212	100.74	100.53	100.19	99.96	98.432	99.89	100.45	100.66	100.57	100.7	100.04	100.14	98.802	101.67	98.777	99.696	99.029	100.54	100.01	99.051	98.586	99.191	100.45	100.82	101.86	99.412	100.66	98.847	98.195	100.38	101.22	101.05	98.519	100.14	99.165	99.389	99.694	98.779	100.1	98.192
104.09	106.09	106.01	106.13	104.11	105.53	105.1	105.63	104.74	105.76	105.9	104.79	105.08	106.23	105.68	106.1	105.57	106.56	106.48	104.91	106.98	106.18	105.9	105.46	104.59	104.72	106.71	105.66	106.93	105.56	106.48	104.92	104.25	104.91	105.46	106.33	105.95	106.62	105.06	106.28	105.5	107.07	108.51	106.01	107.15	106.67	108.21	105.76	106.63	106.77
111.84	111.97	111.03	111.63	111.71	112.09	111.73	113.17	111.5	112.87	111.59	111.72	112.12	113.13	112.18	111.42	113.63	112.26	111.66	112.19	112.39	111.48	111.7	111.41	112.49	112.11	112.95	111.81	110.64	112.09	111.89	110.69	111.75	111.36	111.3	111.86	111.06	113.22	111.44	112.6	111.9	112.27	110.81	111.59	110.7	113.35	111.38	111.81	109.91	111.77
109.48	110.41	110.98	109.05	110.28	110.94	109.25	108.93	109.01	110.82	110.51	110.34	110.74	109.39	111.19	110.95	111.01	110.92	109.85	108.9	109.45	109.63	110.66	110.11	109.9	109.32	110.23	109.62	111.76	110.32	109.8	110.85	111.05	108.49	111.06	111.24	109.89	110.1	110.46	110.75	109.84	110.53	109.12	110.78	110.13	108.65	112.27	110.36	110.66	110.11
115.51	117.49	116.1	115.78	115.21	116.21	114.41	116.82	115.47	115.01	117.45	114.99	115.59	115.94	114.83	115.86	117.03	116.61	113.99	114.87	116.6	115.49	116.28	116.96	116.93	117.4	116.11	116.34	116.01	115.54	115.85	115.47	115.64	115.96	115.46	115.79	118.81	116.05	116.73	115.92	117.39	118.8	116.56	115.29	117.84	116.56	115.96	115.86	116.78	114.86
105.36	103.45	106.82	105.83	104.15	102.68	104.5	105.88	106.22	106.01	104.25	104.66	104.73	105.22	104.46	107.04	106.42	104.39	104.21	105.03	104.03	105	104.74	105.48	103.67	105.21	104.55	106.08	105.86	103.5	105.19	105.07	105.2	105.77	106.69	104.77	105.91	105.81	105.23	104.51	105.22	105.66	106.28	104.2	103.69	106.96	105.7	104.64	106.06	104.08
105.28	105.9	106.5	103.61	104.16	105.43	106.06	104.55	103.84	104.89	103.95	104.06	103.27	104.77	103.21	102.53	103.17	105.25	103.76	102.95	105.37	105.04	103.96	105.55	103.67	104.49	105.31	105	104.29	104.73	104.96	105.93	104.94	105.31	105.19	104.69	104.33	105.07	104.57	102.75	105.44	105.29	103.96	103.09	104.9	105.59	104.73	104.24	103.76	103.59
105.49	104.92	106.01	105.33	105.31	104.61	104.99	107.35	105.87	104.38	106.96	105.43	105.89	105.81	104.44	105.56	104.87	105.11	103.55	106.91	106.65	106.15	104.7	105.55	104.89	104.64	106.35	105.71	105.77	106.14	105.7	105.61	106.86	105.23	105.95	105.35	106.13	105.09	106.15	106.27	105.86	105.59	106.87	107.12	106.62	104.12	104.97	103.21	105.37	105.74
104.27	104.13	106.81	106.4	104.38	105.4	107.1	105.97	104.86	104.93	104.39	104.88	106.45	106.63	105.52	105.22	105.66	105.73	106.8	104.95	105.4	105.62	105.78	106.7	105.36	106.63	106.13	105.97	106.36	106.16	104.41	105.29	105.1	105.81	104.34	105.14	104.69	105.57	106.23	103.79	106.44	106.16	104.32	106.38	105.75	106.3	105.84	105.18	106.6	104.18
106.7	106.15	106.79	106.82	107.33	106.26	108.47	107.36	108.15	106.62	106.96	106.95	105.79	107.8	105.43	107.43	107.95	106.11	106.03	108.8	106.84	106.07	106.86	105.74	107.8	107.99	107.95	105.94	105.57	107.47	104.93	108.99	106.06	106.42	106	106.77	105.56	107.99	105.4	106.86	107.04	107.59	107.29	107.33	106.18	106.8	105.7	106.2	106.76	107.65
113.12	112.7	112.46	113.05	111.73	114.35	114.05	113.2	112.85	113.44	112.89	112.76	113.01	111.53	112.7	111.27	112.27	111.28	115.26	112.02	113.29	112.41	113.7	112.13	111.16	112.68	114.12	112.72	111.59	111.23	112.59	113.42	112.55	112.13	110.8	111.51	113.51	112.73	113.17	113.14	112.58	112.89	111.13	113.34	113.82	114.03	113.33	111.87	113.38	113.88
116.09	115.34	117.07	116.18	116.42	114.69	114.16	116.75	116.76	117.62	117.02	116.22	117.34	116.43	116.01	115.76	117.04	117.12	115.53	117.55	115.45	116.79	116.18	115.72	118.21	115.1	115.37	115.3	116.58	116.86	113.81	115.02	116.77	116.01	114.24	115.66	114.83	114.49	116.87	116.04	116.19	115.34	116.41	116.15	117.01	116.46	116.98	116.01	114.86	115.79
113.2	112.03	110.89	110.62	110.86	112.48	112.06	111.86	111.88	113.35	110.97	111.98	111.28	112.96	111.86	112.47	113.29	110.92	111.21	110.98	112.06	110.97	112.53	112.57	110.71	112.57	114.4	111.73	111.68	112.1	112.67	112.26	110.56	111.31	113.26	111.5	112.31	111.58	113.37	110.79	110.93	110.2	112.91	112.1	111.56	110.66	112.62	112.93	110.62	110.63
111.5	111.71	111.58	109.16	112.92	111.4	111.22	112.46	111.41	111.66	109.77	111.86	111.69	111.86	111.86	110.89	109.88	111.75	111.3	112.22	112.29	112.25	110.85	110.82	112.25	110.95	111.49	111.87	111.53	111.38	110.92	111.84	111.35	112.42	113.55	112.17	110.72	112.16	110.49	110.7	111.92	112.4	113.57	111.86	110.68	112.78	110.84	111.67	112.65	112.46
111.76	109.72	111.97	111.88	112.42	111.41	111.08	112.17	111.34	114.11	111.43	109.97	113.57	111.99	114.16	111.78	111.65	113.35	110.85	113.43	112.05	111.62	111.29	112.16	113.11	111.54	112.91	110.96	113.28	113.31	111.36	111.77	113.74	112.4	112.58	112.02	112.58	111.34	110.5	111.5	113.43	112.82	111.32	112.09	111.96	111.28	112.01	112.45	112.07	110.4
105.51	106.85	105.24	105.92	104.4	106.7	105.73	104.7	104.56	105.89	105.87	104.95	106.25	105.65	106.53	105.92	105.79	104.14	104.48	104.9	104.33	104.94	104.01	105.71	105.05	104.77	106.07	105.23	105.95	105.39	106.29	105.9	104.9	104.97	106.53	106.34	105.18	106.3	105.2	104.7	106.25	105.34	105.71	106.37	106.24	105.16	105.79	106.55	107.55	105.34
112.98	111.31	110.87	110.63	110.35	111.16	111.13	111.79	112.68	112.01	111.96	112.14	111.69	109.62	109.97	112.13	112.1	111.62	111.66	111.73	109.76	110.61	111.16	110.93	112.98	112.08	110.86	111.49	112.05	113.05	110.16	110.22	111.62	112.97	111.67	111.78	110.47	111.97	112.42	110.45	112.24	111.65	111.28	110.96	110.58	110.15	111.53	111.14	111.69	111.92
104.32	104.77	103.96	105.82	104.37	105.02	106.01	104.3	105.94	105.59	105.86	104.76	106.18	105.46	106.17	104.13	103.41	104.29	104.25	106.64	106.15	106.09	105.63	103.86	104.63	105.25	105.05	104.11	103.49	105.31	106.13	104.63	103.91	104.7	103.63	106.13	104.43	104.85	106.28	103.03	104.35	103.93	104.28	103.75	104.32	104.12	105.28	105.58	105.1	104.87
113.12	113.3	111.12	111.25	111.7	112.55	113.56	111.95	113.49	112.85	111.39	113.49	111.98	112.74	110.71	111.19	111.62	112.83	113.36	111.87	111.54	111.83	112.84	113.24	111.84	112.13	111.19	112.7	113.32	113.49	111.57	112.06	112.24	112.7	113.11	112.71	111.8	112.45	112.34	111.83	112.24	112.71	111.44	111.32	112.01	111.2	112.87	111.2	111.84	112.19
106.02	105.01	105.26	106.3	105.08	105.59	106.19	106.25	106.14	103.79	105.53	105.86	106.66	106.25	105.73	105.47	105.73	105.26	106.51	107.15	105.7	106.53	106.54	106.15	107.07	104.89	106.02	105.09	106.69	104.84	106.63	105.91	106.4	105.31	107.2	105.2	106.13	105.77	105.34	105.91	104.85	105.58	105.42	106.58	105.79	103.76	107.46	106.28	105.07	106.23
111.98	112.3	111.66	112.31	112.54	113.28	112.98	113.11	112.62	113.25	112.62	112.84	112.73	112.57	113.97	112.31	112.62	112.55	112.28	112.98	112.19	112.59	112.37	111.64	111.78	111.83	111.98	112.04	113.08	111.45	113.17	112.96	112.28	110.23	112.88	114.95	113.54	113.06	114.55	112.58	113.41	111.56	112.38	113.09	112.83	112.03	112.7	111.47	113.87	112.46
118.33	117.24	118.26	118.8	118.27	116.93	117.95	118.61	117.5	117.33	117.19	116.58	118.2	118.1	117.67	118.03	118.45	117.66	118.05	117.71	118.36	116.44	117.64	117.99	119.15	116.69	118.41	116.69	117.3	116.04	117.58	117.32	117.68	117.21	118.41	118.57	118.88	118.4	117.51	117.57	117.25	116.86	117.51	117.56	117.32	117.33	118.13	117.2	118.46	116.49
107.1	105.18	106.24	105.08	104.39	105.37	105.69	105.64	104.93	107.13	106.53	106.51	105.98	106.26	106.98	105.02	105.58	106.91	105.62	105.85	106.31	104.86	106.55	104.67	106.62	105.39	106.86	106.38	105.37	105.48	105.11	105.75	103.61	106.54	105.74	105.29	106.67	106.62	106.46	105.24	106.46	105.77	105.22	106.56	105.48	106.08	106.2	104.87	104.17	105.31
106.95	106.76	106.41	105.14	105.78	105	105.56	107.89	105.08	104.87	105.26	105.19	104.93	106.41	105.67	106.02	106.64	108.46	106.19	104.76	106.03	105.44	104.81	106.3	107.13	105.42	105.78	104.83	107.27	106.29	106.17	105.4	107.7	105.1	105.43	106.13	105.68	107.2	106.02	106.49	104.62	105.6	107.36	105.56	105.09	107.04	105.76	103.74	105.03	106.92
104.12	105.02	107.29	105.62	104.35	106.37	106.82	104.92	105.5	104.17	107.88	107.34	104.55	105.92	104.04	105.51	104.62	106.07	105.49	105.93	104.33	104.82	106.26	105.15	105.61	104.63	107.15	106.92	106.46	104.4	107.15	105.46	105.04	105.16	104.92	104.72	105.26	106.09	104.34	106.07	103.61	106.08	106.42	107.46	107.08	105.74	106.58	105.59	106.42	105.85
105.19	104.6	104.93	106.35	105.42	107.09	104.34	106.18	105.19	105.98	105.78	104.29	104.11	106.56	103.77	106.38	104.15	105.33	105.49	103.12	105.62	105.53	105.32	104.45	104.54	107	105.67	104.88	105	105.1	105.55	104.98	106.29	105.1	105.47	106.37	105.45	103.63	105.93	105.12	103.92	104.74	106.42	104.43	104.98	106.7	104.48	105.13	105.89	105.86
105.57	106.64	107	107	105.45	104.6	106.04	107.41	107.26	107.26	105.89	106.13	106.53	104.99	105.4	107.12	105	105.57	104.69	104.93	105.46	104.2	106.77	106.13	105.79	105.55	107.13	105.84	106.94	105.4	105.43	107.44	108.33	106.67	105.99	107	106.82	105.05	106.54	107.25	106.29	107.44	105.44	104.89	106.44	107.06	107.81	106.58	105.12	107.73
106.2	105	106.27	107.44	105.26	105.97	106.06	106.45	106.08	105.42	105.3	105.5	106.75	106.88	105.89	107.35	106.52	107.64	104.26	106.28	106.17	107.22	107.78	104.86	106.14	107.03	105.84	106.71	107.05	107.39	106.46	106.19	107.26	106.69	106.44	107.06	107.89	106.27	106.9	106.98	105.21	105.28	107.69	106.21	106.23	105.56	105.08	106.88	106.76	107.16
107.17	106.89	105.55	104.77	106.89	104.84	106.59	106.07	105.94	105.98	106.35	106.93	106.84	107.39	106.17	106.55	106.86	106.87	106	105.84	107.91	105.61	106.88	106.42	106.43	106.93	107.03	107.18	106.76	106.69	106.48	106.2	107.6	106.44	105.55	107.5	106.08	106.31	108.4	107.84	106.08	105.86	106.18	106.81	106.33	106.66	106.36	105.63	105.79	105.85
106.43	105.12	105.27	104.36	106.83	103.94	105.94	105.71	103.85	105.44	105.19	103.86	106.03	104.73	104.28	104.87	104.29	105.17	105.16	105.59	104.85	104.18	104.7	105.32	104.89	104.91	104.63	104.76	106.09	106.17	106.29	104.73	105.63	105.45	104.22	107.21	105.33	103.98	104.43	106.21	104.81	104.77	105.16	106.36	106.59	103.97	106.74	105.37	104.65	104.39
111.04	112.03	110.04	110.63	110.68	109.87	112.02	110.8	111.53	111.77	111.23	111.82	110.23	110.47	111.1	109.16	110.33	110.78	110.81	111.78	110.83	111.32	111.81	108.71	109.53	111.85	110.31	111.53	110.49	111.28	109.7	111.39	110.92	109.02	111.63	111.51	110.36	109.3	110.66	111.33	111.11	110.23	110.49	110.5	112.27	110.04	110.52	109.76	111.37	111.6
107.14	105.43	108.37	106.81	107.68	107.31	105.35	108.67	107.79	106.6	107.46	108.88	106.03	105.02	109.09	105.39	105.58	107	105.67	107.55	107.37	107.03	108.31	106.93	107.19	106.73	105.96	107.44	105.94	106.33	109.07	105.66	107.78	108.31	106.9	106.44	107.81	106.26	106.31	107.62	107.84	107.78	106.04	106.95	106.64	106.03	108.24	106.63	105.27	106.96
111.54	110.02	110.3	110.12	109.19	111.25	110.2	110.19	111.11	110.99	109.93	110.55	111.1	110.1	111.86	110.67	109.98	111.33	109.37	111.16	110.95	110.27	111.43	110.64	109.95	112.6	110.45	109.59	111.11	111.48	111.1	111.43	109.61	110.31	112.05	110.86	109.99	110.54	111.72	111.5	111.3	110.92	109.58	111.11	109.82	110.15	108.9	110.97	110.3	109.23
111.28	113.07	111.08	110.36	110.85	111.71	111.24	111.79	112.45	111.97	111.42	111.31	111.56	111.74	110.27	111.19	109.98	111.16	109.79	111.38	112.5	110.48	110.85	109.53	112	110.68	111.49	110.61	111.9	110.61	111.97	109.45	111.07	111.92	109.04	110.98	112.21	111.31	111.73	110.2	111.04	110.93	111.75	110.53	109.73	110.76	110.89	112.52	111.66	111.12
110.72	110.11	112.12	112.56	111.38	111.86	112.04	110.05	111.36	110.36	113.22	112.23	110.93	109.67	111.86	110.33	111.99	113.22	113.28	111.56	110.54	112.49	111.27	111.21	111.19	112.54	112.88	110.49	110.89	111.23	111.54	111.19	110.45	111.9	112.82	112.1	109.56	111.42	111.65	111.42	110.36	111.84	112.65	112.48	111.98	111.55	112.28	112.2	110.75	111.32
112.22	111.26	111.48	113.11	111.7	111.72	112.76	112.92	112.2	111.28	112.54	111.96	112.94	111.03	112.25	111.66	112.41	111.36	112.85	111.85	111.13	112.29	113.47	112.17	111.61	112	111.46	111.35	110.24	112.3	110.53	112.1	113.16	112.32	113.32	111.98	112.4	111.96	112.68	112.6	112.09	113.31	112.62	111.67	112.34	112.75	109.36	112.28	112.53	112.68
105.6	104.2	105.28	105.05	105.8	104.63	106.23	104.18	105.74	106.61	105.58	103.64	104.58	104.46	105.91	105.88	105.64	104.79	105.45	106.75	106.64	107.35	106.03	107.09	106.03	106.75	105.29	106.56	105.83	103.96	105.79	106	105.39	105.75	106.17	104.74	105.86	104.52	106.96	104.55	104.51	107.98	105.3	106.86	106	105.47	105.41	106.83	105.96	105.43
106.28	105.72	105.94	104.87	106.38	105.92	107.09	107.26	104.47	107.82	106.72	105.35	104.71	105.14	106.05	106.97	104.97	106.15	105.16	105.63	106.38	106	105.9	105.25	105.55	105.65	105.71	106.11	107.09	105.5	107.5	106.47	104.77	105.89	105.71	104.89	106.63	106.65	108.24	106.85	106.55	106.68	105.93	106.78	106.8	105.93	105.26	107.7	106.54	106.05
103.58	106.59	103.73	104.39	106.09	106.18	105.42	105.47	106.03	105.25	105.66	106.23	105.58	106.94	104.67	105.82	106.04	105.29	105.54	105.79	105.76	104.78	105.35	105.47	105.56	105.75	107.23	106.09	105.12	105.89	105.99	106.78	105.17	105.52	105.34	105.98	105.2	105.15	105.98	106.09	106.13	104.43	105.68	105.12	106.64	106.23	104.57	104.9	105.76	106.53
106.39	107.52	106.68	105.44	107.23	107.53	106.98	107.3	106.33	106.64	107.75	105.37	107.66	107.17	107.62	106.25	107.74	108.35	106.46	106.59	106.85	106.94	106.5	107.24	108.81	106.2	105.72	105.64	108.21	107.29	106.81	107.06	106.66	107.7	107.07	105.91	108.21	105.9	106.02	107.17	105.7	107	106.02	106.54	107.1	106.8	106.77	106.47	107.22	106.37
106.02	107.81	107.11	107.63	105.9	106.35	107.04	106.62	107.06	106.35	107.45	107.01	104.89	106.22	107.21	106.32	107.26	107.28	107.13	106.62	106.17	106.71	106.69	106.25	106.42	105.24	106.55	107.94	108.14	107.15	107.37	104.98	106.07	108.23	104.88	107.87	106.84	106.28	106.78	108.15	106.86	106.29	106.31	108.45	106.19	106.25	107.51	106.42	107.19	106.61
111.93	110.03	110.74	112.36	110.46	111.95	110.33	110.91	111.46	110.2	112.11	111.5	112.34	112.43	112.64	111.48	111.8	112.04	112.01	112.35	111.56	111.08	111.08	109.41	110.39	111.79	110.35	110.61	112.09	112.68	109.95	110.75	111.02	113.08	111.48	111.69	111.3	110.84	111.44	110.11	111.67	111.04	112.26	110.19	110.94	110.72	110.84	111.54	111.43	111.98
107.48	105.72	106.62	106.29	108.01	106.4	106.87	106.16	105.26	106.34	106.87	106.45	106.92	105.7	105.28	107.41	107.7	108.59	106.17	107.84	107.18	107.46	106.8	107.16	108.73	105.16	106.27	107.08	108.44	106.03	106.94	105.74	107.86	107.68	106.97	105.73	106.22	106.48	106.74	107.26	107.05	106.94	106.95	104.81	107.28	105.45	106.15	106.14	106.99	107.36
107.66	107.98	105.54	106.07	106.44	107.15	106.09	106.3	106.89	105.38	106.45	105.71	105.22	105.95	108.1	106.74	105.96	105.72	106.28	106.13	106.85	108.04	107.16	106.56	107.23	106.84	106	105.93	105.45	104.81	104.85	106.41	106.4	105.87	106.09	106.61	105.69	104.36	107.24	106.77	106.32	106.07	105.56	106.97	106.49	106.82	106.81	105.16	105.97	106.27
105.54	106.36	105.28	107.27	105.88	105.76	105.76	105.53	105.85	105.68	105.76	105.5	105.33	105.49	105.48	106.57	106.45	105.17	104.87	104.73	106.09	106.89	104.93	106.3	105.8	106.89	105.11	107.88	105.37	104.14	107.15	105.28	106.08	106.61	106.77	107.57	105.39	105.07	105.59	106.89	106.14	106.11	105.18	105.09	104.91	104.99	106.81	104.96	105.23	106.13
100.29	99.863	100.14	101.04	100.93	99.336	99.377	100.86	100.23	99.886	100.02	99.933	100.11	100.11	99.102	100.61	100.98	101.05	99.523	100.32	99.121	100.95	99.083	100.55	98.545	100.4	100.51	100.16	99.502	100.33	99.022	100.95	100.48	99.551	99.854	99.895	99.436	99.919	99.341	101.89	98.719	101.92	101.2	101.08	99.663	100.22	99.766	99.784	101.02	101.4
112.17	110.78	114.07	111.05	110.76	111.86	111.95	110.32	110.73	111.61	112.54	112.4	113.2	112.1	112.01	111.44	112.84	111	111.87	111.15	111.25	112.56	111.36	111.72	111.32	111.92	113.08	111.19	110.94	111.67	111.25	111.91	112.79	112.86	113.6	112.94	112.53	113.1	110.24	112.59	112.9	110.93	111.96	113.19	111.87	112.49	112.72	111.84	112.52	111.59
107.33	106.56	106.62	105.6	104.9	104.41	105.82	104.25	106.33	106.7	106.82	106.52	103.95	107.83	107.2	105.84	105.5	105.77	106.68	106.85	105.25	106.41	105.64	106.03	105.42	106.49	106.67	106.63	106.67	105.51	104.76	106.95	105.76	104.7	106.64	105.79	105.55	106.03	106.01	106.39	104.57	106.23	107.21	105.61	105.17	105.15	106.05	105.18	105.57	106.93
104.8	106.2	105.03	106.08	104.93	105.29	106.23	105.15	105.8	107.21	104.86	105.53	104.08	103.82	104.42	104.71	106.29	106.47	106.54	106.67	104.3	103.59	105.66	106.58	104.74	105.62	106.11	105.52	106.85	104.93	105.44	105.81	106.1	105.65	105.58	105.75	105.94	105.79	105.35	105.8	105.68	105.21	104.36	105.57	105.36	106.04	104.29	103.94	105.15	105.18
103.99	102.79	105.05	103.38	102.67	104.91	104.58	104.31	104.67	104	103.8	103.34	104.73	103.19	105.33	104.81	105.03	104.43	104.62	102.32	102.05	105.64	106.22	103.69	104.05	103.39	104.77	104.19	103.01	102.27	103.31	104.37	103.78	105.58	107.2	103.43	104.94	103.82	104.03	107.17	103.88	102.89	104.57	105.01	103.9	104.62	103.95	103.88	104.63	104.78
111.67	111.11	111.58	111.74	112.34	112.13	111.58	109.5	111.8	110.44	111.11	110.74	111.05	109.95	111.74	110.58	111.76	110.88	114.04	112.26	110.89	111.61	112.05	113.24	110.23	111.14	112.06	109.08	110.78	111.31	111.32	113.22	110.08	113.35	111.93	111.05	111.9	110.07	111.21	111.34	110.79	111.66	111.58	110.58	111.34	110.98	111.23	110.37	110.72	111.74
106.95	105.49	107.27	106.05	105.88	106.37	106.66	107.06	107.09	106.56	106.1	105.21	107.12	105.36	107.07	106.67	106.35	106.09	104.84	107.2	107.04	105.57	106.54	104.91	107.52	106.67	107.62	107.28	106.47	106.51	106.55	107.51	106.32	105.89	107.38	106.88	107.03	106.58	107.49	106.68	105.49	106.51	104.43	105.83	106.79	106.65	106.92	106.17	107.15	106.72
106.99	105.54	106.07	104.93	103.89	105.01	104.89	103.09	107.03	105.31	106.12	106.51	105.11	105.8	106.9	106.3	107.82	104.84	105.78	105.35	106.06	105.37	105.39	106.31	106.21	105.35	103.43	105.44	105.03	104.69	104.88	104.27	103.91	105.48	106.21	105.26	105.67	105.78	106.08	105.38	105.86	106.47	104.5	105.68	106.22	106.13	105.36	106.57	104.31	107.21
106.6	108.24	106.52	106.77	107.39	106.22	108.05	107.77	106.47	108.03	109.02	107.56	106.53	106.73	105.75	107.73	106.44	108.06	107.27	105.35	104.87	108.27	107.49	105.71	106.38	104.98	107.72	106.42	106.46	105.78	105.48	104.52	106.08	107.14	106.68	105.64	107.2	106.47	106.66	107.08	106.76	107.07	106.06	105.85	107.18	106.32	106.57	105.52	107.18	106.91
104.51	106.28	104.92	106.35	104.84	105.51	104.83	106.19	106.57	107.19	104.55	105.52	105.1	105.37	108.34	106.58	106.32	104.66	105.08	105.33	105.23	104.54	105.49	106.31	105.86	105.34	106.3	105.44	106.42	106.12	105.96	105.79	106.43	105.24	105.18	106.15	106.77	105.58	104.34	105.97	105.77	105.65	106.42	104.67	105.84	105.42	107.16	106.7	103.45	105.8
105.11	106.3	105.8	106.21	106.77	104.79	107.62	103.61	105.84	105.91	106.57	106.52	106.08	107.07	104.94	105.23	105.89	106.37	103.71	105.73	104.45	104.83	107.44	105.33	105.2	104.03	104.54	106.87	106.6	104.94	106.41	105.37	105.68	106.93	104.95	106.26	105.48	105.23	104.23	104.33	105.6	104.91	104.26	105.85	105.25	104.16	104.84	104.61	105.91	106.7
99.122	100.84	100.4	100.56	100.97	99.769	100.78	99.705	100.06	99.975	100.39	100.67	101.66	100.34	97.835	100.34	100.19	99.218	99.423	100.1	100.95	100.44	100.8	100.15	99.23	100.14	99.689	100.53	99.838	100.93	99.49	100.12	101.67	99.45	101.53	99.711	99.962	99.369	100.25	99.338	100.01	98.861	100.34	100.32	98.768	100.2	100.94	100.8	101.02	99.227
112.74	111.19	112.31	112.43	112.48	111.64	110.45	112.05	111.4	113.34	112.18	112.36	110.92	112.62	112.28	112.64	111.31	111.33	110.78	111.24	112.29	113.06	111.44	114.37	112.28	112.45	111.6	112.03	110.69	111.68	112.55	111.22	112.2	110.35	110.68	112.35	112.4	112.41	111.41	112.64	112.84	111.75	111.93	112.54	111.87	110.74	113.19	111.73	111.42	111.26
103.41	105.07	104.73	104.89	104.83	103.85	105.47	105.07	104.74	102.43	104.22	104.87	105.08	104.03	104.41	104.03	103.29	105.56	104.19	104.09	104.36	104.33	103.54	104.63	104.67	105.78	104.33	101.5	105.32	105.35	104.16	104.37	104.49	104.19	106.12	103.76	104.12	104.6	104.79	103.99	104.42	105.08	105.7	104.89	102.9	106.58	104.45	104.84	106.23	104.65
106.24	107.12	104.59	106.63	107.05	105.18	107.15	106.97	106.7	105.74	105.39	106.51	105	107.59	104.29	104.61	105.57	105.29	106.58	105.39	106.81	106.15	106.37	105.92	105.65	105.69	106.77	106.99	105.17	107.18	104.39	105.09	106.01	106.83	104.94	106.52	105.17	105.54	105.59	106.87	106.34	106.34	106.84	107.72	106.97	106.41	106.73	105.73	105.72	105.93
103.11	102.95	103.79	104.13	105.03	103.72	104.09	102.65	105.71	104.34	104.52	105.04	104.27	104.37	104.92	104.94	102.53	104.34	104.81	104.1	104.27	105.09	104.09	104.82	105.17	103.91	104.54	104.46	104.86	103.21	103.65	104.16	104.53	104.68	103.72	105.37	105.26	104.55	102.39	103.38	103.29	104.68	103.68	105.09	103.96	105.48	104.2	104.13	104.8	105.67
105.23	106.3	105.18	104.47	106.21	105.8	104.83	106.36	104.31	105.88	105.85	105.29	106.33	104.54	104.02	105.07	106.4	106.83	105.65	104.17	107.44	104.53	105.26	105.25	105.58	105.82	105.86	104.39	106.47	106.17	105.76	104.29	105.83	105.68	104.32	105.37	106.07	105.36	105.02	107.02	105.21	104.67	105.05	104.81	105.15	106.58	105.57	106.42	105.78	104.97
106.07	106.4	105	104.56	106.05	104.87	105.02	105	105.97	105.59	104.73	105.01	105.22	106.22	105	104.43	105.89	104.11	105.5	105.97	107.09	105.22	105.89	106.88	104.55	105.07	104.9	106.1	106.69	105.68	105.38	104.36	104.53	105.41	107.69	105.93	105.37	106.26	106.9	105.21	105.25	105.58	105.15	105.85	105.32	104.9	106.54	108.23	105.11	105.63
100.25	99.406	100.61	100.54	100.63	100.45	100.92	102.21	101.2	99.539	100.72	100.79	98.715	101.21	100.41	99.898	99.412	100.83	101.13	97.642	99.922	101.67	99.365	101.26	100.56	101.86	100.29	100.47	99.471	99.59	99.507	99.795	99.701	100.6	101.27	99.201	100.57	101.72	98.183	99.806	100.82	98.335	101.32	101.59	100.72	100.37	100.37	99.531	100.83	101.16
111.54	112.46	111.31	110.94	111.25	111.21	112.75	110.64	110.98	110.51	111.33	111.25	111.21	110.32	112.9	110.08	111.56	110.32	111.44	111.64	112.15	110.68	113.54	109.95	110.36	109.83	109.59	111.82	110.23	110.44	110.91	111.12	111.76	110.38	112.13	112.59	112.43	112.4	110.19	110.87	113.51	112.42	111.33	110.85	110.48	112.36	111.74	111.31	110.95	110.91
105.15	104.47	105.21	105.39	104.26	105.22	104.28	105.01	105.32	104.76	105.84	104.34	104.89	103.9	103.48	105.38	105.4	105.64	104.52	105.08	106.28	105.48	104	104.6	104.98	104.88	104.37	103.81	106.15	102.96	104.15	105.68	104.19	105.35	105.98	105.32	105.47	104.35	104.45	104.92	103.35	103.99	106.76	105.04	106.76	104.21	105.4	104.11	103.44	106.11
108.49	107.29	104.79	106.19	106.83	105.62	107.94	107.1	105.08	106.07	107.52	106.18	106.32	105.87	106	106.95	107.58	107.99	107.37	106.85	106.86	106.13	105.39	106.43	106.42	106.19	106.92	107.3	107.49	106.84	105.78	107.82	106	106.34	107.43	107.65	106.68	107.51	106.88	107.04	106.44	106.67	106.01	108.47	104.79	106.54	107.94	107.71	108.76	106.04
102.79	100.14	99.075	99.417	101.24	99.68	100.2	101.05	101.39	98.666	99.657	99.416	100.53	100.39	100.05	99.835	99.896	100.05	101.93	100.72	99.315	100.02	99.788	99.539	100.42	102.01	100.69	100.99	99.613	100.75	101.09	100.8	100.9	99.934	100.19	100.62	99.889	101.34	101.05	100.69	100.09	97.744	99.95	100.55	99.512	100.32	101.28	101.03	100.18	98.771
104.28	105.78	103.2	102.85	105.25	103.56	105.6	104.23	104.75	103.19	104.65	105.35	104.81	104.46	105.04	102.31	102.29	104.95	104.79	105.06	104.23	103.43	103.85	105.66	103.89	102.67	103.42	103.82	104	105.3	104.9	105.23	105.08	103.81	105.62	104.99	105.46	104.64	106.11	104.6	103.62	106.33	105.61	103.62	103.63	103.97	102.71	104.63	103.63	103.85
105.88	106.49	106.68	107.92	105.91	108.01	105.98	105.77	104.34	106.37	106.39	105.47	105.08	106.41	106.04	105.64	107.58	105.28	105.3	106.4	106.13	106.42	107.2	106.62	107.2	105.33	106.06	106.35	106.19	106.32	106.73	107.52	107.4	107.46	106.2	106.11	106.92	106.66	106.22	106.07	105.73	106.23	105.74	108.3	106.69	106.09	106.04	108.12	106.35	106.49
105.26	106.21	106.55	106.9	106.31	106.52	105.6	105.79	107.04	106.64	106.76	106.57	106.11	105.75	105.75	106.09	107.5	105.64	106.82	106.36	106.57	106.77	104.6	106.03	107.31	105.23	104.95	106.76	106.83	107.01	106.94	105.08	106.94	105.03	104.44	107.45	107.36	105.83	106.55	104.94	105.61	104.9	105.73	105.85	105.48	105.75	106	105.43	105.64	106.03
104.34	106.16	106.4	106.46	105.19	106.64	106.13	106.92	106.02	105.55	105.43	104.72	104.04	106.77	105.45	105.34	105.1	104.88	106.66	103.98	104.86	104.76	104.73	106.56	105.26	104.46	105.59	104.34	104.79	102.88	105.78	105.38	104.58	106.09	105.17	105.74	106.2	105.07	105.96	104.79	104.3	105.3	104.19	105.53	103.82	103.47	104.96	105.5	104.73	105.89
106.61	107.45	105.51	106.29	104.31	105.87	105.03	104	105.3	105.38	105.52	106.63	105.86	106.89	105.86	105.94	104	104.65	106.85	105.51	104.19	106.4	107.22	104.29	104.39	106.26	103.2	104.9	107.26	105.63	106.3	106.54	106.56	104.54	105.6	104.44	105.79	105.74	104.57	105.32	104.4	107.4	105.09	106.44	106.52	105.45	104.73	105.02	105.86	106.74
105.55	106.92	105.8	105.92	105.9	105.05	106.25	107.1	106.45	105.35	107.17	106.9	106.67	107.64	107.76	106.43	106.78	105.71	105.54	106.37	107.28	105.58	108.24	105.94	105.68	107.99	107.46	106.48	107.18	106.27	105.23	106.4	105.43	107.55	107.81	106.22	105.91	105.69	106.6	106.63	105.78	105.83	105.98	106.43	108.19	106.87	106.47	107.36	106.58	107.04
107	105.72	106.94	106.61	106.38	105.41	106.5	107.64	105.91	106.23	106.7	107.82	106.48	107.54	106.21	105.78	105.66	107.55	108.21	108.78	106.31	105.48	106.34	106.54	106.63	106.08	107.56	107.37	106.02	105.95	106.76	106.8	106.51	105.34	104.55	106.74	106.46	104.27	106.97	107.14	106.6	106.97	105.87	107.44	106.34	107.24	107.66	105.8	107.63	104.63
99.435	100.26	101.21	100.42	100.67	99.649	99.705	100.38	101.68	98.905	101.34	99.551	100.7	100.78	99.632	99.453	100.48	99.185	101.02	99.17	100.96	100.61	99.673	99.903	100.81	100.41	99.671	101.27	100.63	99.614	100.84	101.57	100.3	99.829	102.3	100.3	100.4	100.29	99.389	100.27	98.507	99.95	100.81	98.665	100.27	100.59	100.71	100.53	100.32	100.53
107.36	107.14	107.23	106.18	107.53	107.11	107.34	105.65	107.21	106.36	106.43	108.23	106.8	108.3	106.21	107.13	107.48	106.5	106.77	107.89	105.99	108.36	107.63	105.17	108.09	105.96	105.55	107.02	106.68	106.74	105.92	107.67	106.98	107.08	106.88	106.75	107.68	107.36	107.14	105.23	107.9	107.95	107.05	106.54	108.03	106.93	107.28	105.81	106.01	107.23
104.78	104.05	102.78	104.43	104.37	104.72	104.87	103.72	103.64	103.6	103.64	103.46	105.27	104.38	104.07	104.13	103.35	104.15	103.79	104.67	104.93	102.91	102.92	103.91	103.53	104.89	104.35	104.03	104.01	104.4	103.68	104.64	106.05	103.3	103.96	103.67	104.05	104.23	103.35	102.43	102.77	104.89	103.97	105.42	103.27	104.1	103.5	104.32	103.8	103.99
106.01	106.84	108.05	106.4	106.65	104.37	106.24	106.09	106.86	107.17	106.43	105.68	106.27	107.18	105.49	106.82	107.22	106.32	106.74	105.95	107.32	105.64	105.8	107.42	106.77	106.92	106.36	104.88	106.06	106.12	104.16	106.72	106.71	107	107.69	108.83	105.61	107.03	104.94	105.47	106.85	108.49	106.49	106.26	105.62	105.47	106.7	107.35	106.91	105.79
104.4	103.02	104.91	104.49	104.57	104.35	104.42	106.26	105.09	104.86	105	104.94	103.67	103.78	104.7	104.92	104.52	105.51	104.7	105.64	104.41	104.42	104.95	106.39	105.9	104.69	105.07	103.45	105.43	104.42	105.01	103.14	103.89	103.85	104.26	104.76	104.07	105.05	103.15	105.01	104.1	104.45	105.29	106.17	103.3	104.97	105	104	105.05	104.38
104.32	105.22	107.93	104.54	105.12	105.86	107.49	106.16	107.16	106.04	105.78	106.67	105.65	105.86	105.85	105.44	105.82	105.53	107.72	107.26	106.41	107.27	105.7	107.51	105.51	105.21	106.96	106.97	106.6	105.43	106.7	106.68	106.56	105.13	105.49	105.8	106.49	106.75	106.33	106.99	106.2	107.28	105.51	106.76	107.21	107.25	106.12	106.61	105.43	105.98
105.05	105.52	106.9	106.41	107.3	103.83	106.12	105.27	106.56	105.22	106.04	106.81	106.5	105.27	105.75	104.22	105.99	104.73	106.59	105.87	106.31	105.27	105.05	106.23	104.69	104.89	104.91	106.95	106.14	106.25	105.79	106.48	105.32	104.74	105.91	105.06	105.05	107.66	105.61	105.13	104.46	105.54	106.18	104.99	105.9	104.26	105.87	105.76	105.91	107.94
111.92	112.42	113.32	112.63	113.82	114.02	113.29	112.61	111	112.63	112.3	112.23	111.91	112.3	114.4	112.59	111.88	110.97	112.67	112.49	113.72	113.13	112.23	111.39	112.94	110.27	112.04	112.98	113.06	113.79	111.55	114.73	112.41	114.86	114.27	113.6	113.81	113.18	111.97	112.75	112.52	113.92	112.18	112.31	113.61	114.71	114.6	112.69	112.65	112.09
103.84	104.68	103.91	107.35	105.8	106	104.99	105.12	105.93	105.68	105.37	106.44	105.58	105.14	105.25	105.32	107.12	105.67	105.66	105.56	105.99	104.01	105.12	105.63	106.53	104.21	105.11	104.38	105.73	105.66	106.35	104.63	105.38	106.57	105.01	105.57	105.16	105.49	106.42	106.34	106.44	104.88	104.7	105.6	106	105.14	105.89	105.68	104.17	106.39
100.78	100.73	101.18	98.594	99.931	100.22	98.633	101.01	101.11	99.987	97.714	99.749	101.43	99.628	99.341	99.809	101.19	99.727	100.06	100.26	98.501	99.924	100.04	100.86	101	98.826	101.07	99.624	99.506	99.395	100.49	99.377	101.19	99.148	100.41	100.45	100.48	100.54	100.05	100.85	97.82	99.177	100.07	98.755	99.92	100.59	98.944	99.436	100.81	99.975
106.64	104.44	106.44	106.9	106.79	106.23	105.06	105.21	106.64	105.9	106.41	105.26	106.35	106.11	105.68	105.99	106.12	107.61	107.93	105.3	106.02	106.49	106.95	105.81	105.86	104.6	106.24	106.13	105.05	103.9	107.24	106.09	106.72	105.5	105.1	106.39	106.55	104.66	106.83	106.54	106.53	106.66	105.8	106.04	104.8	105.1	105.61	107.02	103.78	106.73
113.25	112.29	113.12	112.49	113.39	113.05	112.22	113.4	113.99	114.43	112.93	112.36	112.74	112.87	111.66	112.61	113.45	113.66	114.32	111.08	112.49	112.68	112.4	112.39	111.79	114.08	112.22	111.83	113.08	111.58	114.17	113.59	112.97	113.89	113.18	112.35	113.26	112.44	113.16	113.11	113.21	111.69	113.57	111.66	111.11	112.01	113.92	112.54	112.84	114.27
99.508	101.62	100.39	100.34	101.16	99.839	100.52	100.79	98.443	99.303	99.584	99.133	100.71	99.372	100.94	99.385	99.287	99.838	101.1	98.942	100.53	99.881	101.33	101.65	99.961	98.615	99.432	99.453	100.75	101.23	99.705	100.91	98.388	99.927	100.57	100.88	99.835	98.582	100.81	101.73	98.934	100.4	99.581	98.459	100.96	99.098	100.56	100.85	99.452	98.306
113.47	113.4	111.61	111.01	111.1	112.73	111.45	111.03	112.89	112.72	111.73	112.52	111.68	111.28	112.94	112.17	112.13	112.15	111.69	113.07	111.56	111.72	111.96	112.52	111.07	111.05	112.09	113.08	111.94	110.91	112.37	111.63	112.73	112.75	111.87	111.2	110.29	113.01	110.45	112.31	112.36	112.21	112	111.44	111.11	112.24	110.3	110.02	111.39	112.71
107.1	106.03	105.81	105.86	105.96	105.07	105.93	105.27	106.03	105.6	105.96	105.02	105.56	107.5	103.79	104.21	106.58	106.16	107.16	104.31	104.75	106.03	106.35	105.05	106.46	106.12	104.83	104.67	105.63	105.99	104.57	106.91	104.57	105.62	105.23	104.32	105.71	106.29	105.74	107.18	105.93	105.96	105.13	106.27	106.7	106.32	105.4	105.64	104.58	105.94
110.81	111.16	110.54	109.84	110.84	111.54	113.16	112	111.26	110.22	110.24	111.55	113.2	110.73	112.19	111.35	111.98	112.06	110.51	111.12	110.93	112.09	109.32	112.23	112.89	110.58	111.12	111.43	112.36	110.64	111.75	111.9	111	112.04	110.19	110.38	110.23	111.13	110.08	112.28	112.76	111.65	109.33	109.49	111.47	111.28	110.04	112.52	111.59	110.23
100.07	99.503	100.95	98.996	98.052	98.742	99.299	98.392	99.604	100.6	98.925	99.65	99.137	98.91	100.88	99.546	100.02	99.742	98.635	99.818	100.66	98.767	98.29	100.41	99.528	99.737	99.487	99.228	99.462	99.697	99.342	99.074	98.953	98.614	99.127	99.179	100.52	99.975	101.19	99.193	99.321	98.792	99.735	100.23	98.654	98.835	99.247	99.888	100.21	100.4
105.05	104.94	107.61	106.03	107.84	107.32	105.71	107.78	105.31	108.4	106.71	106.38	106.95	105.25	107.3	106.54	106.1	108.4	108.7	106.74	106.44	108.08	107.09	106.86	108.53	108.9	106.03	105.86	106.53	107.26	106.52	107.87	108.94	106.53	105.98	107.51	107.61	106.53	105.77	107.07	108.61	106.24	108.38	106.41	107.17	109.34	106.58	106.59	108.51	105.92
110.98	111.79	111.62	112.8	112.41	112.24	113.43	110.53	111.3	113.06	111.44	111.27	113.29	111.65	112.9	110.66	111.24	110.99	112.72	111.04	112.54	111.56	112.16	111.69	112.64	112.73	110.37	113.13	111.78	111.23	112.9	111.39	112.16	113.45	112.49	111.29	112.54	113.4	113.06	112.39	113.3	112.75	111.3	111.19	111.15	113.49	113.38	112.1	112.17	111.2
104.49	105.33	104.98	104.56	103.16	105.07	105.58	104.71	104.2	105.44	105.86	104.18	106.07	104.62	104.33	104.24	104.69	104.93	105.15	106.32	105.41	105.83	105.03	105.68	104.82	106.04	106.62	105.62	103.81	106.23	103.73	105.35	103.69	106.71	105.84	106.08	104.86	104.92	105.15	104.34	105.6	103.33	104.5	105.61	104.64	104.38	106.53	105.74	105.77	104.72
105.82	107.2	106.9	105.23	105.86	107.74	104.65	105.29	106.52	107.52	106.9	109.42	107.18	107.58	108.55	105.45	107.07	106.94	108.12	106.03	107.64	108.2	106.65	108.2	106.96	106.86	108.32	106.99	106.04	107.29	106.58	105.28	107.68	106.87	105.36	106.76	105.69	107.98	106.81	107.27	107.35	107.25	107.84	106.21	107.22	106.7	106.43	106.66	106.91	108.03
111.64	111.12	110.86	111.95	110.58	110.72	111.72	111.48	110.52	109.73	111.83	112.32	111.62	112.94	111.84	111.51	109.92	110.05	111.64	110.5	110.43	111.87	112.17	111.03	112.07	110.88	110.3	113.19	110.31	111.16	110.62	111.05	111.07	112.68	110.76	110.49	111.84	111.24	111.47	110.59	111.69	110.72	112.71	110.58	111.69	111.52	111.43	113.05	110.4	111.33
104.45	105.54	105.24	105.07	106.5	106.24	104.23	105.88	105.67	104.83	105.86	105.05	106.49	105.03	105.13	106.56	105.96	106.9	104.29	106.96	105.06	105.32	104.94	106.8	105.47	105.96	105.17	106.68	105.32	106.5	107.03	105.36	106.16	106.57	106.13	106	104.78	105.03	106.47	104.49	106.34	105.39	107.29	104.99	106.65	105.12	106.71	104.21	105.6	105.57
106.82	105.83	106.8	105.28	106.51	107.21	105.33	104.94	105.52	107.08	104.97	104.52	105.38	103.7	104.03	105.21	104.62	106.15	106.01	104.02	106.88	103.44	106.71	104.55	105.37	106.93	104.18	105.44	105.67	105.88	105.31	106.07	107.22	105.24	106.38	107.53	106.72	105.93	106.57	104.17	104.55	105.62	106.04	106.29	105.43	104.66	104.68	105.76	105.33	105.37
105.7	106.52	106.46	106.31	104.79	106.19	104.5	107.9	105.57	104.7	105.34	106.85	105.89	105.46	106.14	104.69	105.14	104.93	104.83	106.53	106.03	106.51	106.44	105.57	107.26	105.7	106.4	106.91	106.59	106.31	105.22	104.4	105.62	107.27	106.38	105.99	107.92	106.36	105.06	105.1	107.64	106.47	105.11	105.12	107.3	106.16	106.64	106	105.89	104.73
111.17	109.77	111.67	108.83	110.81	109.34	110.06	110.57	110.47	108.24	110.62	111.7	111.24	109.33	109.43	110.72	110.7	109.76	110.45	110.42	109.95	111.69	109.3	108.01	109.32	110.33	110.25	109.58	110.01	110.9	110.13	109.11	110.16	108.95	109.08	109.86	109.67	108.98	109.47	110.52	109.68	110.19	110.56	108.98	109.33	110.5	109.36	111.2	110.1	109.71
100.81	100.31	99.639	99.55	99.875	100.14	101.25	100.28	102.68	99.056	99.926	100.24	100.27	100.18	100.9	102.12	101.1	100.16	99.966	100.45	100.13	98.251	101.13	99.155	98.408	101.39	98.353	101.45	99.876	100.95	101.4	100.04	99.657	99.561	100.58	99.216	99.367	98.09	99.46	100.46	99.162	101.47	99.165	100.84	100.49	101.2	100.02	99.86	99.855	100.73
99.619	100.1	99.953	100.64	98.112	99.545	100.83	100.65	100.58	99.982	98.891	100.18	100.37	99.637	100.04	100.73	100.29	100.81	101	99.161	99.23	99.443	100.16	99.532	99.497	100.91	101.32	100.48	100.75	100.15	100.73	100.12	100	99.087	100.38	100.79	100.36	99.186	100.45	100.79	101.31	99.897	98.881	100.51	100.8	98.672	99.648	100.18	100.57	100.53
109.2	110.88	109.9	108.42	108.87	109.81	108.95	109.36	109.34	109.71	109.93	110.37	112.22	109.73	109.95	109.92	109.52	109.82	108.3	110.01	110	110.53	109.19	108.93	110.56	108.83	109.59	111.08	109.96	109.12	108.78	107.69	109.29	109.67	109.65	109.99	110.1	111.1	109.89	109.48	109.51	111.52	110.07	109.62	111.87	110.13	110.75	110.14	109.57	110.54
109.55	109.55	108.98	108.37	109.5	110.59	108.43	110.66	109.12	109.49	108.85	108.93	110.84	110.29	109.37	109.03	110.34	109.69	109.75	108.43	109.14	108.87	110.81	109.76	109.86	109.23	108.86	109.88	110.24	108.9	109.7	110.7	109.17	110.71	110.04	108.84	110.07	108.06	110.23	109.74	110.28	109.04	112.32	110	109.07	109.3	107.72	109.54	109.46	107.5
105.76	106.14	104.99	104.59	105.95	103.7	104.84	103.96	105.3	104.52	104.24	103.99	102.98	104.66	105.11	103.64	105.79	104.74	104.7	104.51	104.36	104.99	105.52	105.06	105.54	103.76	103.29	104.39	105.23	104.34	105.41	104.75	105.98	103.53	105.03	104.53	105.44	104.09	105.32	104.49	104.71	104.89	104.05	104.76	106.41	104.21	106.1	103.89	103.19	103.32
105.11	105.97	107.05	105.39	104.96	106.26	105.89	105.28	106.19	105.22	105.12	104.54	106.46	106.37	104.89	104.75	104.57	105.02	103.85	106.11	105.66	106.7	105.59	105.96	104.56	105.28	105.83	105.19	106.24	106.97	105.01	104.68	104.69	105.81	105.95	106.21	105.76	105.54	105.27	104.9	105.14	104.52	106.64	104.33	104.63	105.54	106.11	105.69	105.16	105.74
107.32	105.84	105.72	104.35	106.17	105.08	105.76	104.67	106.4	105.14	105.03	105.93	103.72	106.4	106.18	107.18	106.07	106.14	104.33	105.29	105.45	105.21	106.72	104.43	105	105.32	104.79	106.66	106.06	105.22	105.56	105.2	104.14	106.19	106.32	106.33	104.8	105.46	103.49	104.23	106.06	105.79	105.17	104.92	105.4	106.11	105.04	105.54	105.35	104.68
107.63	106.6	105.7	106.65	105.62	108.74	106.22	108.66	105.42	106.43	106.94	108	107.6	106.82	105.68	106.09	107.09	105.93	105.96	106	106.31	104.24	105.98	106.71	107.89	106.31	106.87	106.44	106.82	106.33	106.02	107.86	106.94	107.16	107.12	107.37	107.59	106.42	107.01	106.36	109.07	106.88	107.04	105.06	106.45	107.6	106.28	107.39	104.84	105.49
100.84	99.568	101.17	99.877	99.878	101.08	100.09	101.03	100.49	100.24	100.66	100.68	100.74	99.638	102.36	100.75	100.75	100.36	102.22	101.14	101.07	101.57	101.18	99.362	100.63	99.958	100.04	100.2	101.22	100.89	100.38	99.211	100.57	102.32	100.8	101.05	101.61	99.71	100.34	100.16	101.38	101.13	100.88	100.59	100.18	101.29	101.72	101.06	101.46	100.14
105.08	104.21	104.58	104.55	103.81	103.51	105.82	104.83	103.74	104.36	103.81	104.33	104.42	105.31	103.48	103.64	104.48	103.94	102.95	104.15	104.36	104.14	104.1	103.35	105.47	104.59	104.27	104.55	103.3	104.83	104.94	103.02	103.28	103.08	103.69	104.48	104.57	103.74	105.4	105.57	103.48	102.34	103.98	104.53	103.54	104.53	103.03	102.44	104.25	103.79
105.58	105.26	106.24	107.42	107.15	104.7	105.1	106.98	105.66	107.27	106.94	106.7	105.04	106.95	106.04	105.79	105.59	105.82	107.21	104.42	105.27	108.38	106.91	105.5	106.08	104.08	104.95	105.65	104.77	105.79	105.43	107.22	105.94	104.5	105.85	105.52	103.93	105.35	107.27	105.02	106.37	105.66	104.91	104.89	105.14	105.55	107.14	105.55	106.75	106.18
111.37	111.05	113.45	111.18	112.08	110.33	111.19	111.3	112.45	111.05	113.44	110.77	111.95	110.84	111.43	111.83	112.25	111.88	110.43	110.11	111.54	110.41	108.7	111.04	110.51	111.2	109.96	111.35	112.21	113.01	111.76	111.34	110.33	113.02	112.24	110.76	112.73	113.98	109.57	112.71	111.54	111.05	112.25	110.3	111.34	110.99	111.52	110.31	111.22	111.13
105.46	106.54	105.71	107.3	103.69	106.16	104.11	106.98	106.48	107.37	105.3	105.71	104.53	104.87	106.14	107.02	105.69	105.73	104.69	105.26	104.74	105.67	106.28	105.04	108.3	105.72	105.65	105.69	105.83	106.12	106.44	106.41	105.15	106.53	103.74	105.05	105.03	107.06	106.52	104.49	105.66	105.27	104.33	104.09	105.32	104.43	104.14	106.64	105.74	105.54
98.872	99.621	99.855	99.407	98.517	98.636	98.551	99.302	99.344	98.818	99.353	100.85	101.33	99.211	98.855	100.48	97.837	99.78	99.967	100.8	99.13	98.95	100.13	100.73	100.46	101.2	97.876	100.71	100.62	99.988	99.099	99.673	99.17	101.22	99.499	97.931	100.68	97.881	99.056	99.819	100.43	100.21	97.076	99.575	99.113	99.514	100.52	99.188	99.908	98.932
107.13	106.63	104.95	106.34	106.67	105.6	104.56	105.79	105.02	105.56	106.52	106.33	107.15	105.19	104.92	105.99	107.57	106.28	106.83	107.42	107.78	105.74	105.02	106.1	106.23	107.06	106.21	106.45	106.48	105.88	105.38	105.58	106.33	107.68	107.02	106.53	106	105.44	105.36	106.32	104.64	106.3	104.52	104.9	107.68	106.08	105.4	105.83	104.75	106.77
100.87	99.858	101.86	101.13	100.43	100.14	102.21	100.25	100.02	100.43	101.24	99.434	100.3	100.98	99.33	100.74	99.619	103.1	100.69	100.94	101.83	102.58	100.31	100.5	100.91	99.529	100.16	99.871	100.3	99.228	100.42	101.3	100.51	100.74	101.5	100.2	101.12	101.69	102.01	101.18	101.61	100.97	100.31	100.46	101.55	100.58	102.65	100	99.799	100.41
113.09	112.3	112.33	111.6	112.4	112.09	112.16	113.51	113.15	112.13	112.87	112.64	112.45	114.12	112.33	112.22	113.55	112.97	112.06	114	113.82	111.81	112.27	112.87	113.25	112.21	112.81	112.45	113.84	112.77	112.68	111.91	112.72	112.76	112.9	114.14	113.82	113.92	112.58	114.24	112.39	112.09	115.86	113.33	114.46	111.57	113.2	113.25	112.38	113.95
105.32	107.92	106.24	106.61	105.77	105.61	105.18	102.98	106.21	105.39	106.2	105.54	105.18	104.38	106.17	104.94	108.13	104.68	104.25	104.68	106.55	104.4	104.18	106.2	105.03	105.53	105.65	103.69	104.82	103.92	105.3	105.56	105.02	105.22	107.38	104.69	104.8	104.65	105.31	104.15	105.4	105.02	104.98	105.47	105.54	105.62	105.91	105.54	106.63	104.56
106.97	108.35	107.52	106.28	107.62	109.19	106.55	106.56	106.34	108.78	105.31	104.04	107.39	106.9	106.47	106.29	106.96	106.77	107.08	108.1	106.72	106.42	106.28	106.09	107.36	105.18	106.72	107	105.9	106.55	106.21	106.68	106.01	107.09	107.9	107.8	107.25	104.92	107.45	107.15	106.1	108.06	108.07	106.14	106.93	107.7	106.77	107.69	106.51	107.12
104.07	105.8	104.35	104.46	105.31	104.82	102.79	104.6	104.45	104.4	105.84	104.3	105.38	104.33	104.47	105.41	105.33	104.93	106.25	105.7	105.2	105.53	105.94	107	105.59	104	105.31	104.46	105.34	105.59	105.29	105.45	105.27	105.29	105.63	104.39	105.46	104.95	103.89	104.78	104.23	105.01	104.45	105.51	105.09	103.88	104.57	104.6	105.08	104.96
100.22	99.535	100.8	101.31	100.52	100.96	98.79	101.78	100.6	101.63	101.5	99.441	99.836	101.24	101.48	99.747	99.507	99.028	99.913	99.096	100.69	101.38	101.03	100.66	99.947	101.73	100.69	101.48	101.59	99.841	100.94	102.49	101.03	100.6	102.1	100.67	99.259	99.464	101.53	101.93	101.02	100.75	100.6	100.57	100.95	102.19	101.43	100.16	99.14	100.34
104.67	103.86	108.14	107.16	105.17	105.14	105.38	107.56	105.92	104.62	106.41	106.91	107.29	104.04	106.72	104.02	105	106.72	106.9	106.08	106.49	105.82	107.08	105.8	107.82	105.46	107	105.91	106.3	107.61	106.12	106.05	106.57	107.78	106.69	105.58	106.96	106.3	107.79	106.91	107.53	105.93	105.37	106.22	107.35	106.15	105.9	106.08	107.16	105.29
100.48	102.25	99.95	98.116	101.41	99.986	100.36	98.489	101.59	99.417	98.371	103.06	100.97	101.46	99.397	100.03	99.9	100.89	101.63	100.87	99.52	100.25	100.96	100.47	100.24	98.848	100.91	99.94	102.07	100.72	100.04	101.32	99.463	100.11	100.53	100.18	100.18	99.507	98.645	100.6	100.66	99.546	99.651	100.15	101.22	98.853	99.047	98.06	98.676	98.303
109.3	107.04	106.92	107.79	104.57	105.86	105.6	106.51	105.64	106.65	106.44	106.72	108.08	106.49	106.4	106.22	106.22	105.35	106.71	105.89	105.73	106.2	106.21	106.15	106.29	106.82	107.85	106.14	105.73	104.92	106.32	105.8	106.34	106.55	106.73	105.04	106.71	106.75	106.36	107.03	107.87	106.23	105.79	106.21	107.13	105.39	106.71	105.97	105.54	106.53
118.3	117.74	117.27	117.58	117.72	117.98	117.61	117.17	116.59	116.84	118.22	118.84	115.53	117.81	117.72	118.32	116.98	118.54	118.88	117.2	118.01	119.71	118.74	117.6	116.68	117.23	117.99	117.61	117.9	116.1	118.38	117.1	116.43	115.97	117.99	117.01	118.36	118	116.22	116.66	118.96	117.03	116.45	118.11	118.69	115.73	117.11	116.34	117.05	118.09
107.04	106.12	107.26	107.1	106.95	105.86	106.14	106.59	107.27	107.55	106.63	106.32	105.68	106.92	107.76	104.51	107.2	106.61	106.45	106.72	106.5	106.85	107.18	105.8	105.61	107.24	105.78	106.73	106.2	106.99	106.67	106.8	105.25	107.04	106.2	105.83	106.52	105.81	107.81	105.7	105.54	108.44	106.98	107.22	104.61	106.83	106.28	107.34	107.03	106.13
99.623	98.559	96.856	100.45	98.32	98.186	100.04	98.734	100.13	100.63	98.737	100.16	98.778	99.186	98.683	100.04	100.34	99.866	100.49	101.53	99.157	99.73	99.777	100.07	101.16	99.965	100.68	99.282	100.42	101.84	99.06	98.73	99.553	99.06	99.974	99.04	99.599	100.28	99.633	100.85	98.862	100.38	100.1	100.98	100.25	100.46	99.482	100.67	101.18	100.08
105.27	105.42	105.77	104.21	107.23	105.43	104.88	105.62	106.99	104.47	106.89	105.41	104.79	105.45	106.19	106.91	104.89	105	104.81	107.15	104.44	105.74	104.06	106.81	104.53	104.87	105.23	106.31	105.64	106.46	105.4	106.28	105.79	106.4	105.9	105.41	104.39	106.32	104.68	106.51	105.61	105.66	105.42	106.49	105.6	104.37	105.88	104.94	103.57	104.61
104.06	104.72	105.89	104.3	106.38	106.08	104.91	107.46	105.57	105.09	103.86	105.13	105.96	104.8	105.71	105.77	106.41	104.49	103.9	105.1	105.67	107.04	104.71	104.79	105.06	105.37	107.03	104.33	103.99	105.56	105.3	105.52	105.42	105.88	106.69	105.56	106.26	106.56	105.52	105.19	104.98	105.62	104.36	104.32	105.73	104.93	104.95	104.7	105.88	104.68
112.26	111.12	111.68	111.85	112.01	112.75	112.79	111.43	111.51	112.66	112.99	112.43	111.45	112.66	112.28	111.86	111.57	112.61	111.19	112.86	111.11	112.48	111.62	112.55	113.23	111.77	112.75	112.75	110.88	111.78	112.89	113.39	111.17	110.89	113.72	113.27	112.96	110.67	111.52	109.82	114.09	111.75	112.77	111.07	111.07	111.06	112.97	112.59	112.22	111.37
112.17	111.04	112.37	111.43	113.62	112.21	111.38	111.62	112.47	111.46	111.33	112.09	111.39	111.07	111.05	109.98	110.08	110.89	111.47	111.11	111.47	112.16	111.58	111.34	112.55	111.49	110.38	112.53	112.1	111.8	110.92	111.71	111.71	110.62	111.34	112.6	111.62	111.54	111.89	111.51	111.77	111.53	113.42	111.24	112.53	113	112.73	112.44	111.38	111.26
115.94	116.01	115.27	115.81	115.27	114.5	117.5	115.23	117.83	116.27	114.43	116.46	116.13	116.42	115.29	117.62	117	117.14	117.74	116.93	115.44	116.84	116.67	114.48	115.34	115.32	114.64	116.54	115.34	115.85	117.65	115.33	115.91	116.38	117.03	116.09	115.65	116.44	117.4	115.3	117.57	115.23	116.61	117.84	114.36	117.74	117.02	116.47	113.73	115.84
107.47	106.69	105.87	106.25	105.75	106.66	106.12	107.69	104.62	104.86	106.07	107.46	106.39	105.94	106.35	107.72	107.09	107.49	106.11	107.38	106.24	106.35	107.75	108.46	108.42	107.14	106.93	106.87	105.79	105.57	105.79	105.63	106.5	106.42	107.76	105.64	105.25	107.7	107.34	106.22	105.62	106.23	106.62	108.1	104.93	104.51	105.81	104.88	105.61	106.92
108.88	110.63	111.08	110.6	111.17	110.23	110.39	109.25	109.19	109.8	110.49	109.14	111.67	110.13	110.14	109.66	109.35	110.13	110.47	111.55	111.58	110.22	110.87	110.42	109.66	110.45	110.84	110.21	110.43	109.98	110.3	109.83	107.43	112.07	113.06	110.12	110.63	110.42	109.62	109.95	110.28	110.75	111.02	109.89	110.75	111.44	109.98	111.28	110.88	111.67
106.52	106.96	105.82	105.89	107.64	107.5	107.34	106.25	107.23	106	107.81	106.65	105.76	106.83	106.51	106.85	106.53	106.64	105.59	106.71	106.65	106.99	105.53	106.89	107.28	105.76	106.06	106.91	107.14	105.6	106.16	105.73	104.98	106.05	106.2	106.66	106.68	105.51	107.48	106.72	106.55	106.83	106.11	104.99	105.82	106.88	107.05	105.72	106.77	106.8
104.44	105.28	103.7	103.2	104.33	104.16	104.38	104.97	104.34	103.67	104.14	105.34	104.28	105.27	104.83	105.76	104.6	104.71	104.51	104.18	106.05	102.91	106.38	105.01	105.38	106.5	105.1	105.22	105.8	105.13	104.46	105	103.94	104.72	104.74	104	104.62	104.91	104.53	105.23	105.9	104.7	105.58	105.15	104.85	104.96	104.09	104.41	105.41	104.88
99.48	98.863	100.49	100.91	100.38	98.996	97.814	100.46	100.58	99.249	100.2	100.39	101.27	100.06	100.14	99.034	99.563	98.453	99.076	100.86	100.11	100.48	97.575	99.203	100.65	99.225	99.582	99.621	99.613	100.25	97.882	99.028	100.67	99.87	99.908	98.56	99.825	101.09	101.31	99.186	100.71	99.822	98.997	99.072	99.797	100.19	98.405	100.01	100.48	99.296
106.16	106.56	107.99	106.55	107.11	106.88	106.23	107.24	106.57	106.63	105.81	106.94	105.01	105.97	106.56	105.8	105.97	107.71	107.13	106.71	106.5	108.27	106.65	107.29	106.83	105.82	107.63	107.71	107.16	105.63	106.19	106.18	107.02	106.39	105.44	106.86	106.05	106.9	105.11	107.66	107.46	106.02	106.57	106.69	105.35	104.6	105.81	106.96	105.46	105.43
117.68	117.94	118.07	119.63	118.52	117.03	116.57	117.4	117.98	117.53	116.43	119.31	116.65	117.56	117.42	117.59	116.8	117.54	117.75	118.02	117.68	118.07	115.82	118.16	117.08	117.18	117.14	117.09	119.22	117.47	117.22	116.69	117.59	117.46	118.36	117.63	117.48	117.61	117.62	117.21	118.84	117.26	116.38	118.38	118.43	118.33	117.19	117.91	117.66	117.64
111.66	113.52	111.69	110.39	112.03	112.67	113.27	111.69	112.31	111.92	110.63	111.83	114.67	111.44	112.4	112.3	113.58	112.58	111.91	110.34	112.19	113.12	110.64	111.57	111.19	111.68	112.81	112.85	113.46	111.53	112.15	110.95	110.8	111.33	111.83	111.6	112.88	111.51	113.01	112.05	111.57	111.36	111.96	112.7	112.24	111.54	109.81	112.64	112.35	111.06
111.14	109.37	110.31	111.1	107.63	108.99	109.22	110.95	109.97	108.72	109.77	110.98	110.15	111.35	111	110.68	109.86	112.66	109.67	110.33	110.15	109.38	110.19	110.21	109.49	110.13	110.17	110.21	109.94	111.91	108.89	109.78	109.53	109.91	111.54	111.11	110.24	112.03	110.6	110	108.76	110.59	111.99	110.78	110.56	109.97	110.11	109.5	109.34	110.61
111.95	110.29	109.82	110.94	111.22	111.85	110.37	110.64	109.64	109.27	108.72	109.88	111.71	110.44	110.1	110.33	111.05	108.91	110.12	110.46	110.52	109.54	110.52	110.22	112.19	109.75	109.83	110.7	109.4	109.37	110.18	110.14	112.1	110.3	110.24	108.25	109.37	110.32	108.91	110.46	110.43	109.99	109.98	111.41	109.61	111.13	110.23	108.05	110.12	110.2
111.39	112.05	110.9	111.23	112.07	109.72	110.11	112.68	112.54	111.05	111.95	111.79	112.7	113.5	112.15	111.57	110.79	111.32	112.28	111.5	111.36	112.61	110.13	110.31	111.32	110.02	111.93	113	111.9	111.32	111.69	112.31	112.96	111.3	112.31	110.64	111.71	112.75	111.47	109.39	111.33	111.05	110.93	111.57	108.66	110.4	112.43	112.14	112.42	112.37
99.777	102.76	100.84	100.64	99.806	100.87	101.37	101.52	100.45	100.62	100.28	99.323	100.75	99.061	99.075	100.19	100.23	101.97	100.92	99.17	100.34	100.94	101.7	100.45	100.18	101.8	99.917	100.83	98.768	101.04	99.922	100.51	101.99	102.3	101.24	101.04	101.32	102.41	98.846	99.408	100	102.67	99.744	100.16	100.78	99.862	101.26	100.59	99.387	99.305
106.59	102.84	106.01	103.96	101.92	105.08	104.64	104.81	102.45	104.79	105.07	103.53	103.76	103.8	105.61	102.77	106.34	104.83	105.81	103.38	104.15	102.42	104.16	103.51	105.94	103.68	105.11	103.56	104.76	103.83	104.18	103.39	104.69	106.12	103.71	104.88	105.11	105.24	104.2	104.03	102.27	105.45	106.33	103.88	104.08	104.81	103.95	106.24	103.24	104.25
112.21	112.2	111.37	111.79	112.01	111.72	113.58	111.95	111.22	111.49	112.14	112.63	112.36	112.45	111.02	111.7	112.17	112.72	111.78	112.06	112.88	112.19	112.43	112.73	111.02	110.85	111.27	111.65	112.1	113.99	111.13	111.78	112.38	112.46	113.38	112.01	111.84	111.78	114	109.81	112.31	111.92	111.54	111.72	112.78	111.32	110.91	112.04	114.07	113.25
109.82	110.3	110.53	111.07	108.85	112.67	111.05	111.46	109.83	110.73	109.55	109	110.79	109.54	109.05	109.5	110.71	110.05	110.26	110.11	111.04	110.11	110.95	111.06	110.32	110.93	111.79	109.23	110.23	109.57	110.98	109.97	110.76	110.56	110.24	110.47	110.91	110.8	111.71	111.09	111.99	110.14	110.47	111.57	110.34	110.89	111.81	111.61	111.98	110.62
110.54	109.2	109.69	108.89	109.56	111.31	110.64	110.47	110.08	110.28	110.28	110.15	110.44	110.65	108.34	110.84	110.98	109.75	111.16	110.26	111.26	108.67	110.64	109.54	111.66	110.85	109.27	108.83	110.07	109.56	109.96	110.91	109.29	110.2	109.64	110.89	109.5	111	110.18	110.65	109.09	109.34	111.11	110.38	111.03	109.99	110.62	110.19	108.43	113.33
101.34	99.708	100.51	99.722	100.52	100.96	100.58	100.01	101.18	99.685	101.96	100.12	101.83	101.31	99.855	101.14	101.45	100.66	101.09	99.669	103.17	100.13	100.14	99.366	100.27	100.05	100.84	100.38	100.07	100.67	100.69	100.65	100.45	101.54	100.31	101.8	101.67	101.17	100.89	100.92	100.63	102.3	99.174	100.1	99.871	99.738	101.55	100.69	101.37	99.46
104.89	104.3	105.11	105.18	103.06	103.42	103.93	104.6	104.59	102.8	105.14	105.13	104.27	105.1	104.15	104.51	103.86	106	104.92	104.82	104.95	105.54	105.44	104.62	105.05	104.91	102.57	104.29	104.27	103.84	103.94	104.29	105.27	103.22	105.52	105.15	105.01	104.64	103.95	104.61	104.23	105.32	104.57	106.39	104.09	104.88	105.47	105.28	103.75	106.23
111.15	112.77	110.84	112.15	112.37	112.04	112.06	111.46	111.25	112	111.62	111.65	112.86	112.44	112.77	112.6	113.01	111.83	111.55	113.01	111.11	112.6	112.86	112.02	112.1	111.89	111.9	113.46	111.62	111.76	111.37	111.86	111.69	111.59	112.2	112.41	112.14	111.42	112.51	112	112.35	112.8	111.9	110.19	113.64	111.29	111.22	111.03	112.83	111.42
110.6	113.1	111.07	111.68	110.99	112.62	111.64	111.77	112.32	112.97	111.04	111.88	111.74	111.77	111.71	112.99	112.45	112.21	110.83	112.25	111.79	111.73	111.84	111.8	111.94	110.89	111.98	112.43	112.64	112.57	110.79	111.42	111.93	112.39	110.99	111.52	111.81	113.73	110.3	111.94	113.17	111.63	112.51	113.15	112.75	111.42	113.48	112.03	112.47	109.99
100.95	101.03	98.398	98.752	100.19	100.4	100.68	100.25	100.08	101.2	102.19	99.354	101.05	99.596	100.74	101.13	99.146	101.62	100.12	100.33	102.67	100.02	100.43	102.01	100.37	99.532	100.67	100.44	99.653	100.85	101.72	100.63	100.87	101.36	99.535	101.27	101.53	100.46	99.904	99.917	100.37	101.75	100.51	101.01	99.924	100.87	100.7	100.28	99.474	99.957
98.992	99.253	99.365	100.68	98.523	100.4	100.66	100.74	101.83	99.22	102.05	100.37	101.12	99.303	100.34	100.01	99.671	98.607	99.249	100.53	98.693	99.817	99.687	99.195	100.3	100.26	99.204	101.81	99.659	99.111	100.03	99.007	99.664	100.48	99.83	100.03	100.44	100.19	100.79	98.691	97.902	99.269	99.249	98	98.523	98.958	99.723	98.5	98.169	99.662
107.14	105.5	106.64	108.29	109.61	106.92	106.44	106.79	107.57	107.04	105.97	107.37	105.23	106.28	107	107.6	106.24	106.8	107.98	105.98	107.23	105.92	105.38	107.16	108.23	106.18	106.48	105.24	108.65	107.74	107.37	106.75	107.02	109.29	107.89	105.82	106.17	104.8	106.99	107.68	106.94	108.29	106.69	106.73	106.96	107.08	107.73	107.79	109.35	107.46
104.3	106.41	104.47	105.47	105.39	105.46	107.07	102.22	104.43	104.78	105.6	105.64	105.79	104.27	104.29	107.54	105.53	104.56	104.89	105.94	105.31	105.83	105.06	105.76	105.28	104.82	105.85	104.78	106.28	105.94	105.29	105.86	105.39	106.22	105.12	105.2	104.96	104.89	105.21	106	106.45	104.24	105.15	104.31	106.57	105.01	105.81	104.71	106.05	105.92
105.97	106.1	104.99	106.14	107.03	104.69	105.18	106.34	103.57	107.51	106.7	105.58	107.06	105.76	104.62	105.45	106.23	106.17	105.68	105.38	105.57	105.35	107.2	105.21	105.96	105.94	104.77	104.79	105.77	104.85	104.14	104.63	105.96	105.9	104.11	104.71	105.4	107.3	106.08	105.19	104.78	105.3	105	104.44	104.16	106.99	104.7	105.04	106.26	104.8
105.72	106.79	105.18	105.57	107.15	106.06	106.58	106.37	105.09	106.4	106.6	105.57	107.23	105.32	106	107.38	108.37	107.72	105.8	106.31	105.67	106.8	106.22	105.73	105.95	106.12	107.78	106.01	107.01	105.05	105.43	105.49	105.78	106.47	105.6	106.06	105.71	108.08	105.71	106.51	104.64	106.14	106.98	105.94	106.69	104.8	106.53	105.5	106.41	106.62
107.04	105.21	105.6	107.08	105.37	106.11	106.18	107.09	105.81	105.98	104.33	106.33	105.11	104.66	106.05	108.18	104.15	105.53	105.15	107.76	107.25	106.41	106.27	106.43	105.04	106.45	107.16	104.15	104.11	105.28	104.54	105.25	104.67	107.7	105.32	105.76	105.45	106.79	106.38	104.77	106.62	105.73	104.46	105.12	104.01	103.4	104.99	104.79	105.21	106.43
107.59	104.85	105.19	105.26	105.87	104.62	105.77	106.17	106.46	106.16	106.31	104.86	106.76	106.54	105.01	104.98	106.03	106.07	103.92	105.09	105.68	106.64	105.4	108.65	103.75	105.64	106.78	106.17	105.55	105.07	105.93	106.12	105.68	104.71	104.51	105.53	105.94	104.87	104.92	105.37	103.71	106.87	103.26	105.14	104.6	104.89	105.77	105.58	105.16	107
117.3	118.41	117.11	117.35	117.37	116.81	117.9	117.27	117.23	118.24	117.17	117.35	115.81	117.52	116.66	115.54	119	117.03	118.09	117.84	117.41	117.72	116.72	117.4	117.02	118.87	119.48	117.32	117.89	119.04	117.93	119.41	119.05	117.53	117.3	118.39	116.62	117.73	117.5	117.6	117.56	116.61	118.54	118.17	117.27	117.39	118.14	117.43	117.11	117.2
104.91	105.81	105.22	106.23	106.11	105.53	104.97	103.92	104.83	103.59	104.48	106.84	104.85	105.88	104.01	104.08	105.28	104.54	103.54	102.73	104.89	103.58	104.32	106.91	106.32	104.83	102.77	105.9	105.46	104.59	104.99	104.3	106.33	106.71	104.02	104.83	105.55	105.79	104.06	105.76	104.56	106.06	104.06	104.49	104.81	104.79	103.77	105.32	104.78	104.93
100.77	101.06	100.11	101.59	101.53	99.939	101.04	100.26	99.87	100.02	102.2	100.69	99.836	100.18	101.2	101.25	100.06	100.21	100.11	102.09	98.332	99.932	101.03	99.811	98.803	99.341	100.93	99.719	99.826	101.58	101.09	99.907	100.58	101.63	101.35	99.75	100.76	99.176	101.21	99.292	99.388	101.12	99.425	99.851	99.862	100.51	101.45	100.08	100.66	99.473
105.29	106.03	106.23	104.21	105.44	104.95	106.14	104.41	104.7	104.21	105.3	106.82	104.57	106.35	106.16	105.97	106.32	105.4	106.46	105.68	107.23	105.24	106.1	105.34	104.47	105.7	106.07	104.66	105.25	104.93	105.57	106.3	105.39	105.58	106.06	105.36	106.17	104.49	106.04	106.4	106.76	105.19	104.97	106.47	104.75	106.05	105.5	105.89	106.07	105.22
107.73	107.46	106.13	106.79	107.83	106.71	106.85	107.88	106.54	106.18	107.06	106.07	107.4	104.74	107.99	106.41	107.23	105.36	106.96	106.59	107.5	105.9	104.36	106.01	106.47	105.88	107.39	106.43	106.47	106.86	107.3	104.28	106.31	106.51	106.49	105.62	106.14	103.84	105.99	104.7	106.54	105.82	105.85	107.48	107.4	107.59	105.86	107.22	105.74	107.02
107.03	105.99	105.3	106.09	106.52	107.36	105.76	107.52	106.69	105.75	105.88	105.18	104.78	106.63	106.76	107	107.81	107.26	106.65	104.94	106.92	106.28	105.5	106.14	105.59	106.45	106.61	106.37	105.07	104.81	107.43	105.3	106.09	105.65	105.18	107.77	106.17	105.63	104.84	106.39	106.89	105.51	104.1	104.81	104.72	106.85	104.84	108.76	106.25	104.89
104.14	104.21	105.38	105.52	105.15	104.98	105.4	105.36	104.11	103.86	104.37	104.17	106.05	105.82	106.46	106.52	105.5	104.68	105.22	105.98	105.29	104.73	105.77	105.81	105.94	106.54	105.45	105.75	104.27	104.53	106.58	104.37	105.48	105.43	105.47	106.35	106.58	104.03	104.4	105.06	105.56	105.83	106.04	105.86	104.25	106.21	105.16	104.72	105.66	106.96
104.79	104.44	105.25	105.73	104.15	104.27	105.64	103.22	103.88	105.02	105.33	104.93	104.55	105.54	102.76	104.83	104.38	103.21	104.07	106.41	105.8	103.7	103.86	104.29	105.62	103.95	106.13	103.05	105.3	103.77	104.84	105.36	103.42	104.67	104.85	103.51	103.36	105.12	104.92	104.25	104.49	104.99	104.65	103.61	104.74	102.63	104.82	103	104.79	106.07
106.45	106.78	104.36	106.21	105.76	106.46	105.58	105.51	106.11	105.06	105.44	107.13	107.56	105.73	105.03	105.49	106.33	104	105.73	106.87	107.55	105.86	104.68	105.74	105.22	106.36	106.53	105.12	105.27	106.5	106.44	106.95	105.33	104.58	106.45	104.05	104.89	104.58	105.49	107.64	104.93	105.93	105.9	105.95	104.99	105.38	106.61	104.45	106.25	106.92
101.01	102.68	98.819	101.51	99.89	99.909	99.605	101.06	101.25	101.03	99.275	100.95	101.41	101.43	101.28	101.58	100.57	100.59	101.45	102.44	101.38	102.35	101.89	100.3	101.61	100.06	99.041	101.56	100.4	101.59	99.896	101.05	100.5	101.44	104.02	102.44	100.65	101.33	101.84	100.59	101.34	101	101.75	100.39	99.553	100.76	103.98	102.75	101.6	101.11
110.89	110.91	110.5	111.43	110.87	112.69	111.32	110.08	112.92	112.07	111.76	111.72	111.74	112.45	112.7	109.87	111.65	110.65	110.95	112	110.87	111.75	110.49	110.23	111.59	111.2	110.38	113.23	112.53	110.42	113.01	111.43	111.22	110.87	111.64	111.26	111.71	110.99	111.03	111.49	112.17	111.29	111.19	111.54	109.99	111.47	109.94	111.2	111.81	112.2
111.59	111.29	111.54	110.87	111.12	111.5	112.31	111.72	111.22	111.29	111.4	111.64	111.16	111.1	111.39	111.33	110.94	111.94	111.58	112.09	113.39	109.65	112.96	111.87	110.51	113.14	111.54	111.86	111.83	109.7	110.79	111.06	112.25	111.45	111.37	111.06	111.5	111.14	111.68	111.88	111.52	110.06	110.71	110.86	112.66	111.99	110.87	112.29	112.01	112.33
110.83	111.43	111.1	112.44	111.69	111.07	110.51	111.82	109.69	111.64	111.34	112.58	111.77	113.72	111.54	112.76	110.45	110.59	112.59	110.62	109.46	111.17	112.59	111.28	111.49	111.17	110.86	111.97	111.07	112.46	113.35	112.61	111.38	111.09	112.06	110.56	110.87	112.75	112.12	111.62	111.9	111.09	111.81	111.86	111.71	111.17	111.17	112.18	111.15	110.73
105.68	105.71	105.98	104.62	105.81	105.88	105.63	106.03	105.73	105.02	104.61	106.13	104.7	106.32	107.14	105.15	104.55	105.03	105.41	106.84	106.79	106.09	105.56	107.83	106	104.85	106.88	106.28	104.84	105.94	106.07	107.22	104.87	103.97	106.67	105.75	105.69	104.59	105.32	106.06	105.42	105.48	104.79	105.84	104.96	107.02	104.02	105.59	104.76	104.06
105.6	105.88	105.27	106.46	103.94	105.34	105.9	105.24	105.57	105.93	107.32	105.55	103.38	107.02	105.29	106.15	104.65	105.54	104.06	104.03	104.33	103.49	104.19	108.19	105.22	105	105.13	104.49	105.04	106.07	103.61	107.59	105.08	105.89	104.78	104.49	106.24	106.78	104.77	104.72	103.71	104.1	107.07	103.96	105.13	107.06	105.1	104.5	105.17	105.89
106.69	105.23	105.02	106.83	106.87	105.63	107.53	107.51	105.44	105.5	105.68	107.39	105.5	105.01	107.25	106.68	106.5	104.33	104.59	105.4	103.85	106.73	105.74	105.86	106.14	106.13	106.27	104.97	106.17	106.21	106.06	104.98	105.71	107.74	106.61	104.91	107.43	104.56	107.5	104.84	105.36	105.57	107.61	106.66	105.24	107.2	106.15	105.96	105.23	106.05
108.29	106.64	107.36	106.14	106.57	107.23	106.58	105.96	106.13	105.63	105.64	106.98	106.42	106.75	107.93	105.16	108.08	105.46	107.62	107.11	107.28	106.4	107.03	105.33	108.27	105.75	106.92	106.54	105.71	107.05	108.24	108.37	106.95	105.34	108.16	106.42	106.26	107.61	106.75	106.42	106.96	106.69	107.26	105.62	105.68	106.08	107.87	106.97	106.6	106.5
112.2	111.98	112.37	113.09	113.03	113.93	111.6	111.97	113.43	112.63	111.3	113.14	112.55	114.17	113.94	113.39	114.52	113.48	111.94	113.31	112.56	112.1	112.88	112.26	112.54	112.4	112.33	112.8	112.24	113.18	112.64	113.07	113.83	113.6	111.93	112.56	112.77	113.92	111.67	112.97	112.35	114.79	112.23	113.55	112.51	113.24	112.99	114.22	113.96	113.45
106.45	105.85	106.07	105.58	105.11	104.28	104.84	104.88	105.91	105.1	105.3	105.69	105.24	106.06	106.09	103.93	105.99	103.9	105.3	106.13	106.28	106.3	105.15	106.42	104.79	106.34	106.63	104.51	105.94	104.07	106.64	104.91	104.64	106.12	105.53	104.84	106.12	106.74	104.07	105.22	105.75	105.1	105.82	105.16	105.65	106.04	104.4	105.83	105.07	106.41
99.707	99.621	98.597	102.24	102.27	101.54	102.05	99.417	100.56	101.52	101.78	101.37	100.87	101.27	99.777	102.22	100.7	99.411	100.53	100.76	100.63	100.82	100.97	101.38	100.78	99.288	99.623	100.23	100.58	100.07	100.64	99.826	99.845	101.55	102.07	101.16	101.05	99.178	100.17	100.79	99.709	100.38	101.11	103.08	99.047	101.48	100.52	101.49	100.97	99.358
108.5	107.32	111.28	109	108.98	110.08	110.32	110.02	109.44	111.15	109.91	108.5	109.03	109.77	109.67	110.85	108.92	110.89	109.04	109.63	110.69	108.25	109.62	111.22	110.06	110.76	109.48	109.36	110.67	109.92	109.41	111.28	109.44	110.29	109.48	109.68	108.77	109.2	110.47	110.48	110.21	109.2	110.69	110.08	109.78	110.95	112.52	108.42	110.65	110.02
109.16	107.36	107.26	107.86	105.32	106.34	106.68	106.36	106.34	106.16	106.1	105.76	105.47	107.09	106.73	105.02	105.55	106.32	104.78	105.58	105.21	107.57	106.38	106.42	107.97	105.82	105.17	105.15	105.95	105.67	105.46	106.15	106.27	106.28	104.66	105.86	104	105.41	105.36	105.22	106.07	105.76	106.85	106.51	105.34	107.57	108.08	106.65	105.87	106.17
104.35	107.22	105.05	106.81	106.53	105.91	104.75	104.23	104.62	106.42	104.97	105.18	103.65	105.75	107.58	106.79	106.13	103.98	106.8	105.39	104.56	108.56	106.74	105.8	106.46	106.61	104.12	104.94	105.72	104	105.45	105.59	105.64	105.91	104.6	104.4	106.04	104.97	105.1	105.65	104.74	106.03	105.48	105.25	104.89	104.35	105.03	104.77	105.68	105.56
112.42	111.85	111.85	112.36	110.05	113.41	111.72	111.18	111.62	111.45	112.46	112.27	111.27	112.81	111.97	111.63	111.04	112.76	113.05	112.47	111.68	112.77	110.55	112.25	112.45	112.52	113.08	113.11	110.79	113.28	111.01	113.22	112.67	112.23	113.29	113.29	112.81	112.91	113.55	112.27	112.89	111.54	112.89	112.55	110.89	112.07	111.47	111.46	111.61	111.63
110.25	110.09	111.04	110.82	109.35	109.21	109.64	109.17	109.14	112.33	110.22	108.82	110.56	109.64	108.41	109.34	109.34	108.46	110.32	109.67	110.39	109.48	109.27	108.75	109.15	110.22	109.37	111.38	110.39	109.42	109.88	109.23	110.45	108.68	110.65	109.92	111.29	108.97	108.85	109.35	110.24	108.89	110.38	109.33	110.36	110.79	109.1	110.22	110.98	108.86
98.205	98.628	100.28	100.74	98.423	99.889	101.06	100.29	99.235	98.741	99.292	98.433	100.19	100.07	100	100.72	99.082	98.117	99.126	98.309	99.641	98.835	98.216	100.42	101.06	99.118	100	99.064	100.14	98.702	98.8	99.426	98.311	100.58	99.658	100.92	100.65	100.76	100.35	99.558	100.66	101.28	100.23	100.06	100.48	99.157	99.965	99.706	100.49	98.915
105.66	106.39	107.84	106.36	107.08	107.92	108.16	106.49	107.26	104.59	107.34	106.06	105.68	107.37	106.45	107.62	107.55	106.65	106.6	108.44	107.54	108.33	106	108.3	106.01	106.49	107.18	106.07	106.7	105.3	105.7	106.45	107.8	106.27	107.58	106.31	106.55	107.99	108.28	107.88	106.8	107.92	107.36	106.72	105.94	105.58	106.59	106.97	107.63	107.88
98.619	100.76	100.47	99.849	99.152	98.905	100.37	101.02	100.22	99.1	100.56	98.304	100.46	98.648	100.04	100.03	100.74	100.04	100.15	98.397	99	101.51	98.864	100.43	100.72	99.357	99.837	99.461	101.12	99.999	99.442	99.085	99.742	98.217	98.857	99.603	99.545	99.841	99.539	99.753	99.505	99.301	100.41	99.004	99.207	101.84	100.38	99.1	99.953	100.45
110.01	110.54	111.22	111.72	111.3	111.43	110.9	110.72	112.56	109.33	110.26	109.26	111.53	110.84	110.47	109.76	111.02	110.17	112.26	110.28	112.34	110.83	112.26	110.21	111.8	111.16	109.54	112.32	111.39	110.81	110.58	110.09	111.92	110.02	111.21	111.33	112.28	111.77	109.54	109.87	111.42	111.97	110.72	111.9	109.97	110.6	111.87	109.67	111.34	111.74
112.24	108.78	109.8	110.31	110.39	110.31	109.07	108.53	108.76	110.52	109.62	109.99	109.67	109.87	109.33	110.48	110.11	111.39	107.9	109.37	109.51	109.78	110.86	109.49	110.38	110.26	110.38	110.35	109.64	110.68	109.88	110.49	109.79	110.53	109.93	108.44	109.42	108.8	109.9	110.4	109.16	109.44	110.94	110.86	111.14	109.74	110.96	107.56	110.03	110.21
105.93	107.67	105.2	105.18	105.68	105.02	105.47	107.06	105.1	106.34	106.59	105.5	105.61	105.98	107.07	108.12	105.71	107	105.77	106.8	105.09	107.15	105.57	105.32	105.28	105.12	107.63	105.21	105.91	105.13	106.25	106.02	104.39	104.68	106.81	104.35	105.4	106.29	107.74	106.85	106.12	105.31	106.32	105.81	107.3	105.91	106.48	105.48	105.57	106.76
99.571	99.819	100.43	98.787	99.919	100.31	100.26	99.303	99.996	100.01	100.89	101.42	98.869	101.56	100.37	100.63	100.41	100.66	99.207	101.38	98.987	101.31	100.6	98.859	99.981	100.3	97.723	98.752	99.75	98.889	99.317	100.53	101.68	98.939	99.082	98.892	99.783	99.311	98.826	100.14	98.89	99.653	98.345	99.293	99.199	100.65	101.27	98.988	98.26	100.4
103.78	104.64	105.64	106.2	105.83	105.52	106.2	104.41	105.06	105.58	103.1	105.8	103.95	104.52	106.73	105	104.62	103.7	104.89	104.19	105.11	104.36	104.48	104.1	104.08	105.06	105.43	106.06	103.66	105.64	105.61	105.83	106.34	105.58	105.14	105.32	103.73	104.56	104.56	104.85	106.36	104.67	104.45	104.64	106.46	104.63	103.6	104.04	103.01	105.56
110.91	111.82	112.73	112.94	111.78	110.94	111.96	113.39	112.8	112.55	110.91	111.6	112.91	111.18	111.64	112.05	113.24	113.02	113.04	112.79	112.06	111.93	113.42	111.89	109.83	112.33	112.66	112.9	112.79	111.42	112.6	111.46	111.6	111.25	110.68	112.57	113.64	111.25	112.35	111.78	112.12	110.66	111.92	110.98	112.26	113.19	111.53	112.62	112.42	112.4
105.6	106.39	104.91	107.14	106.22	108.33	106.74	106.41	107.51	106.05	107.86	106.31	106.92	106.12	107.77	107.28	107.14	106.48	105.91	107.73	106.88	106.36	108.47	107.78	107.1	106.62	106.89	106.29	107.06	107.19	106.19	107.93	107.63	105.88	106.67	106.04	107.24	106.02	105.97	108.7	107.34	106	106.15	105.89	106.3	105.89	105.38	106.26	106.63	107
104.51	105.75	105.82	105.9	104.84	105.53	105.13	105.32	106.4	104.89	105.49	106.57	105.15	106.89	106.23	106.46	105.69	104.84	105.38	105.58	104.39	105.84	105.63	106.3	105.27	105.73	105.63	105.48	105.57	105.85	105.29	105.86	104.96	103.81	106.55	106.11	106.89	106.5	105.72	105.8	105.52	105.81	107.03	104.91	106.03	106.51	106.04	104.57	105.98	106.12
110.77	112.5	112.47	111.48	109.7	110.44	108.67	111.36	111.19	111.39	113.51	111.75	110.47	110.47	111.73	110.82	111.61	110.82	111.45	112.61	110.76	110.44	111.23	110.39	111.03	112.19	111.41	111.95	111.1	110.69	111.07	112.26	111.5	111.03	111.5	110.11	111.02	110.86	111.88	111.02	112.14	110	110.42	112.51	111.57	111.41	109.98	110.5	110.18	110.64
111.29	111.64	112.21	112.02	111.49	114.15	113.93	111.83	112.7	109.86	110.97	110.83	113.29	111.58	111.37	111.23	113.33	112.16	112.21	112.11	111.07	110.79	112.79	111.11	111.22	112.23	110.72	110.29	111.78	112.36	111.11	111.02	111.07	111.69	112.39	111.2	111.52	112.18	111.79	111.82	112.84	114.02	112.39	111.73	114	113.5	110.74	112.31	114.41	111.6
113.16	111.63	112.38	111.45	112.76	111.56	111.31	112.09	110.27	111.68	112.48	110.55	112.74	112.65	111.66	112.17	113.95	112.29	112.65	112.68	112.45	110.91	111.58	112.32	111.75	112.79	112.59	111.84	113.26	111.3	111.3	110.64	112.51	111.67	111.43	111.74	112.89	112.88	111.82	111.11	112.18	111.89	110.65	112.77	111.02	112.75	115.03	113.77	113.35	113.08
104.34	105.99	105.07	104.99	104.44	103.93	103.79	104.43	104.19	103.59	104.69	103.57	103.86	104.16	104.57	104.35	104.89	103.75	104.95	104.2	104.89	101.86	103.02	105.71	105.03	103.26	104.29	105.08	103.44	103.93	102.96	103.54	105.97	103.68	103.83	105.57	104.72	102.89	104.71	103.77	103.73	103.78	103.42	104.58	104.3	102.08	103.09	102.74	102.55	104.2
112.68	112.22	113.32	112.61	112.19	112.03	112.78	111.25	111.51	112.14	111.36	112.42	112.61	112.41	112.79	112.05	110.43	111.79	112.58	112	113.76	112.14	111.73	111.86	112.59	112.44	110.38	112.73	111.34	113.41	111.94	112.26	112.77	112.85	110.38	110.94	111.88	111.53	112.85	111.45	113.48	111.27	112.42	110.89	111.71	110.74	111.33	112.22	112.79	111.18
105.29	105.91	103.49	104.97	106.35	106.16	105.49	105.76	106.32	106.27	104.84	104.53	106.05	105.34	105.48	106.21	105.19	104.76	105.47	105.31	104.62	104.75	104.78	106.21	103.99	104.74	103.11	104.7	104.72	103.12	105.35	103.93	104.17	104.98	105.35	105.65	105.7	106	104.22	105.83	105.45	104.75	104.32	106.96	105.75	105.36	103.71	106.56	106.39	104.54
105.89	105.43	105.7	105.02	106.44	105.04	105.6	103.79	104.45	104.71	106.66	104.54	107.56	104.9	105.72	105.84	107.02	105.21	105.02	104.55	105.67	106.8	104.39	106.14	105.94	104.72	105.95	105.38	106.78	106.45	106.15	105.37	106.02	105.53	105.55	106	105.9	104.36	104.37	105.28	105.47	105.48	104.76	104.99	106.52	107.45	106.38	106.18	106.96	105.8
117.09	116.54	116.05	115.23	116.81	117.8	116.77	115.04	116.83	117	117.54	116.8	117.31	116.96	114.47	115.46	116.68	116.87	118.01	116.9	116.01	117.45	115.19	116.8	115.42	116.21	116.01	115.11	116.77	115.88	113.57	115.92	117.6	115.73	114.68	116.55	115.09	118.83	116.48	116.5	116.79	119.03	115.65	116.35	114.77	115.5	115.96	116.44	116.66	115.7
111.32	110.64	109.49	110.25	111.36	111.48	111.14	111.33	110.9	113.31	111.98	111.53	111.89	110.34	111.49	111.39	111.66	111.64	110.4	110.42	112.53	110.69	111.57	111.61	110.74	113.08	110.59	109.41	111.62	110.8	111.14	111.2	111.65	109.86	111.78	111.53	110.65	109.48	111.47	111.81	111.24	112.9	111.22	110.03	111.1	112.11	111.46	112.23	112.71	110.23
111.53	112.61	112.71	113.16	113.63	114.65	113.14	114.02	112.47	112.83	113.84	114.09	113.58	113.34	111.95	111.64	112.01	111.03	112.36	111.06	113.28	112.36	113.1	112.7	113.35	113.06	112.38	112.68	112.25	111.59	114.12	113.07	111.92	113.71	111.98	112.06	113.53	112.62	113.89	111.96	112.26	112.79	113.23	112.35	112.32	112.06	113.78	112.1	113.2	111.62
107.58	104.94	105.33	104.75	105.64	105.28	105.57	106.66	107.07	105.54	106.8	107.32	106.01	106.51	106.33	108.45	105.35	107.44	104.82	106.72	106.5	105.32	106.1	105.66	106.94	107.41	104.95	107.38	106.12	104.51	106.73	107.99	106.39	106.48	105.37	106.25	106.27	106.21	106.08	107.63	106.36	108.49	104.81	104.68	105.3	104.88	106.96	105.56	104.87	106.95
105.24	104.81	103.94	105.13	103.15	104.55	104.24	103.83	102.9	103.53	104.09	104.16	103.54	104.21	104.25	104.87	104.03	104.26	105.72	104.63	103.55	103.91	104.75	104.23	102.71	104.8	104.78	105.18	103.95	105.5	104.37	103.36	104.58	103.36	103.18	103.92	104.28	103.5	103.18	104.47	105.02	103.52	102.15	105.33	105.29	103.03	105.58	103.19	105.55	105.68
104.4	105.04	107.17	106.67	105.29	105.66	104.65	105.28	106.75	105.12	105.54	105.93	105.05	105.94	104.59	106.69	106.12	104.8	106	105.83	105.03	103.78	106.09	106	104.37	104.35	105.7	105.24	105.08	105.55	106.39	105.95	105.03	106.01	106.1	105.71	104.74	106.68	106.01	106.03	105.57	104.99	104.83	105.37	105.4	104.21	106.01	104.33	105.91	104.36
104.93	105.98	104.98	104.81	104.79	106.09	105.54	106.03	105.28	105.35	105.15	106.3	106.61	104.5	107.01	105.61	106.13	106.45	106.18	105.7	107.08	107.02	106.49	104.94	104.43	105.01	104.65	106.25	106.21	105.9	105.09	104.48	104.94	106.49	104.54	105.76	105.49	104.1	105.97	105.33	105.61	105.51	106.09	106.1	106.21	104.97	105.27	104.46	105.87	104.6
107.39	107.27	106.81	105.84	108.45	106.71	107.34	105.85	108.4	105.1	105.67	105.48	107.98	105.82	105.64	105.9	106.21	105.01	106.99	107.32	105.55	107.83	107.81	104.94	107.61	105.83	106.82	107.77	106.21	104.82	107.23	107.27	106.39	105.8	107.25	105.74	106.44	106.41	107.69	104.83	106.21	106.79	108.49	106.23	106.4	107.29	106.74	105.34	106.54	106.52
112.21	110.98	112.29	112.61	111.58	111.71	111.28	112.94	112.52	113.05	111.38	111.34	113.3	113.24	112.6	113.27	111.3	111.6	112.74	111.28	112.38	111.96	112.69	111.92	111.24	112.68	111.35	111.55	112.28	112.27	112.58	112.48	112.52	112.72	110.57	111.39	112.06	111.66	111.43	112.23	111.67	112.49	112.12	112.93	111.08	111.42	112.47	111.94	110.07	112.56
110.12	111.62	111.78	109.53	110.2	110.38	111.45	111.06	110.83	110.39	111.32	111.81	110.46	112.12	110.96	109.26	111.05	109.88	111.5	111	109.79	112.04	111.2	110.89	112.18	109.56	112.1	111.89	110.67	109.17	110.26	111.5	110.46	111.74	112.15	110.8	111.47	112.12	110.39	110.53	111.9	112.55	111.17	110.14	110.65	110.81	109.98	110.19	112.02	110.57
105.07	104.1	105.26	102.99	104.54	103.83	103.78	103.99	104.67	104.6	104.57	103.99	103.78	103.08	104.41	104.53	104.5	104.91	106.65	104.83	103.66	104.28	103.08	105.38	104.19	104.85	105.12	103.63	104.66	105.76	103.5	104.32	104.15	104.4	104.31	104.42	104.23	104.73	104.9	102.35	103.96	105.44	105.73	103.85	103.8	104.42	105.01	105.27	103.67	104.69
112.66	110.17	112.65	109.69	112.33	111.9	112.52	110.53	109.57	110.86	109.76	112.97	111.52	111.29	111.33	111.4	110.92	110.58	108.97	110.41	111.64	112.8	110.98	112.28	111.6	109.68	111.42	111.48	112.32	110.71	111.76	110.66	111.59	111.71	110.82	111.33	110.28	112.71	110.96	110.35	110.5	111.1	112.15	109.81	111.03	111.04	110.89	111.36	110.96	111.92
111.2	111.65	110.77	109.3	110.69	112.57	111.32	111.81	110.87	111.41	111.16	111.69	110.88	111.51	110.91	112.01	112.12	111.82	112.04	111.53	109.25	112.5	111.65	111.01	110.28	111.19	109.52	111.19	111.41	110.92	111.61	113.31	111.99	111.43	113.05	112.88	111.28	111.18	112.38	112.42	111.57	112.27	111.08	112.8	111.42	112.58	111.74	110.58	110.9	109.99
99.642	98.71	100.46	99.658	100.37	100.98	100.77	99.182	100.33	99.66	99.127	98.718	100.17	97.912	100.25	99.082	98.77	100.32	99.903	100.33	98.576	100.28	100.12	99.942	99.585	98.848	101.8	99.413	100.71	100.23	99.259	100.69	100.84	101.74	100.57	100.02	98.966	98.731	99.221	99.186	99.93	98.242	100.12	99.292	99.883	98.665	98.073	100.67	100.33	98.649
114.43	116.87	116.42	115.69	117.03	116.3	117.74	115.9	116.92	116.28	116.39	115.36	116.55	116.73	116.48	114.89	116.45	117.45	116	114.97	117.86	117.59	116.05	116.59	115.76	117.9	118.18	116.65	116.28	114.83	115.56	116.92	116.59	115.78	116.06	117.4	117.47	115.74	114.98	116.15	117.1	116.98	116.03	115.3	116.2	116.3	115.85	116.41	117.53	116.07
105.31	105.9	106.86	105.97	107.77	106.86	106.99	106.98	106.4	106.73	106.97	104.98	107.18	107.98	106.47	104.72	108.08	107.09	107.25	105.71	107.37	106.69	107.26	105.67	106.92	105.81	105.82	106.21	106.07	105.37	106.63	107.59	104.42	106.03	106.69	106.37	105.31	105.73	108.74	107.35	104.36	105.23	105.14	105.83	106.83	105.6	105.48	106.49	105.93	107.57
109.37	109.25	109.54	110.06	111	109.76	110.79	109.19	108.85	108.27	110.23	109.15	110.48	110.98	109.13	109.79	108.98	111.01	109.72	109.98	110.39	108.23	109.83	110.59	112.19	110.26	108.79	110.23	109.45	110.44	109.89	108.48	109.59	109.85	109.28	110.02	109.15	110.84	110.91	111.9	109.46	109.6	111.87	109.66	109.53	109.72	108.92	108.8	109.54	109.58
112.44	113.09	112.3	111.48	112.48	112.15	112.45	114.45	112.01	112.23	112.37	113.31	110.65	113.1	111.61	112.11	113.2	112.3	111.69	110.7	112.56	112.22	111.56	112.59	111.1	111.24	112.6	111.32	112.72	112.24	111.83	112.36	111.73	111.08	111.71	111.7	112.05	112.08	111.67	112.23	113.73	112.66	112.65	112.26	110.86	112.92	112.89	112.18	112.68	112.14
112.25	113.97	109.98	112.9	111.74	110.75	113	112.47	115.36	113.84	112.8	112.34	113.03	113.36	112.43	113.36	113.16	112.75	113.32	113.91	112.34	112.18	112.37	112.46	114.06	114.86	113.91	111.58	110.82	112.17	112.52	114.23	114.73	113.65	113.24	112.88	113.79	112.59	113.9	114.55	111.37	114.85	113.18	115.12	112.1	112.36	111.42	114.46	113	112.05
105.57	104.99	105.79	106.49	104.86	105.44	105.86	106.03	105.1	105.47	103.69	106.3	104.53	104.16	105.53	105.44	104.03	106.2	104.11	105.34	106.83	106.88	104.6	105.58	105.4	106.07	105.72	105.24	103.72	105.11	105.01	105.75	104.91	105.85	106.63	105.31	105.58	105.35	106.14	106	105.67	105.23	105.33	106.08	105.29	104.01	106.2	105.37	106.96	105.64
99.703	98.033	100.66	100.49	101.03	99.146	98.884	101.16	99.358	98.574	100.64	99.535	99.552	99.846	100.3	99.552	99.874	99.217	100.58	100.24	101.07	101.1	99.796	99.246	101.03	99.059	100.18	99.328	99.379	98.76	98.584	100.24	97.786	100.15	100.58	99.712	100.49	99.861	99.334	98.407	99.448	98.991	99.88	99.761	99.619	99.389	101.1	98.096	100.4	100.41
111.25	110.43	113.07	112.16	111.63	110.09	111	112.87	111.51	112.34	111.76	111.23	111.49	112.32	110.93	110.44	112.18	109.94	112.94	110.55	112.98	111.41	111.54	111.65	112.87	111.17	111.38	112.89	112.96	111.24	111.2	112.16	111.74	112.66	112.45	111.51	114.35	111.99	113.91	112.42	111.84	112.95	111.14	113.21	110.32	110.91	112.27	112.98	111.96	111.93
112.89	112.58	111.19	111.97	109.98	112.65	113.21	111.9	110.97	113.01	111.5	111.06	111.83	111.73	111.13	112.66	112.02	111.34	110.76	110.65	111.96	113.11	111.16	111.68	111.51	112.07	111.51	111.38	111.52	112.26	112.58	111.13	110.61	111.14	110.9	112.34	111.13	111.23	112.39	112.25	113.19	111.11	111.33	111.28	114.37	111.08	112.01	111.66	112.84	112.56
100.84	100.34	101.08	99.478	100.97	99.529	99.577	100.14	100.31	99.958	100.29	100.41	99.38	101.3	99.612	98.497	99.637	99.764	99.374	100.02	101.56	98.866	101.14	100.02	99.623	99.953	102	101.2	99.391	99.719	100.09	100.06	98.959	100.33	98.99	98.27	98.985	99.033	99.179	98.509	100.15	98.082	100.31	99.926	98.925	100.98	98.926	99.357	99.791	98.558
106.56	105.5	104.8	106.65	105.7	105.57	105.63	104.96	106.09	106.13	104.31	105.71	104.92	104.83	107.93	105.03	105.69	104.92	106.43	106	104.49	105.78	105.4	106.39	104.54	104.64	104.44	104.14	104.6	105.15	105.73	102.72	105.33	105.4	104.34	105.43	106.76	104.53	105.78	107.44	106.82	106.19	106.24	106.44	105.42	105.27	104.95	105.91	105.6	106.39
113.1	110.23	109.42	110.47	114.23	112.11	111.03	111.83	112.44	112.41	110.14	110.32	110.63	110.11	112	110.58	111.63	110.71	112.57	111.27	110.64	111.08	110.69	108.18	110.72	110.64	111.81	111.82	112.13	111.74	112.5	112.04	111	111.07	111.62	112.56	111.55	111.78	113.29	112.79	109.71	111.66	111.26	109.12	111.07	110.26	110.77	109.93	110.71	109.99
105.32	105.41	105.78	104.59	106.11	105.16	105.85	107.12	105.67	104.31	105.88	106.4	105.95	106.73	106.9	104.4	107.36	106.88	105.38	106.18	107.24	106.71	106.42	104.27	105.42	105.45	107.06	106.31	105.11	107.27	105.35	105.71	106.66	105	106.29	106.22	106.66	106.11	104.52	104.25	104.82	104.58	106.02	104.16	106.35	106.53	104.73	105.38	105.02	105.51
109.58	110.9	110.07	108.81	109.38	109.47	110.49	110.73	109.4	110.24	109.82	110.77	110.55	110.09	109.52	109.58	109.91	111.02	109.77	110.55	109.66	110	109.56	110.21	110.13	107.99	107.23	108.88	109.29	109.76	111.54	112.01	108.45	112.58	108.96	110.08	109.23	109.93	109.68	108.94	110.02	110.47	110.34	110.04	110.49	109.56	109.01	108.57	109.19	109.6
112.91	112.37	111.21	111.24	110.59	110.86	111.52	112.85	111.18	111.04	110.83	111.6	111.79	111.78	108.98	111.18	112.86	110.5	110.44	111.12	111.09	111.71	111.99	109.38	110.23	110.61	112.9	111.56	113.18	112.07	111.58	111.44	109.97	110.37	112.81	111.98	111.49	110.18	110.84	110.82	111.03	111.08	111.28	111.22	110.85	112.57	111.43	110.3	111.61	109.55
104.46	105.72	106.21	105.99	105.39	105.18	105.59	106.14	105.4	107.64	106.03	104.01	105.49	105.97	105.72	106.5	104.97	106.11	106.59	106.82	105.91	105.92	106.49	105.89	105.63	106.48	106.92	106.17	106.67	105.99	105.75	104.36	105.67	105.37	106.11	104.82	104.36	105.59	106.43	104.34	104.46	108.01	106.42	105.23	105.4	107.35	106.24	106.2	105.97	106.37
103.98	104.64	104.36	104.75	104.93	103.95	105.81	105.32	104.5	105.95	103.72	105.27	105.47	105.91	104.76	104.68	104.44	105.42	105.95	106.05	105.73	104.7	105.81	105.59	105.13	106.77	105.29	104.41	104.51	105.74	105.3	103.12	104.7	107.31	104.58	104.69	104.32	103.59	105.01	106.06	104.48	104.14	106.06	105.62	104.5	104.58	103.27	104.44	102.91	103.43
104.29	105.3	106.34	105.4	105.88	106.05	106.15	108.21	107.46	106.37	106.69	108.06	108.19	105.58	106.71	105.34	108.28	105.55	104.36	105.65	106.86	107.12	108.35	106.88	107.23	104.99	106.84	106.49	107.53	106.44	105.69	106.8	105.58	105.7	106.03	106.6	105.42	106.26	106.02	107.56	106.02	105.25	106.03	107.18	106.98	106.21	106.69	107.11	105.62	106.64
106.13	104.87	104.79	105.21	105.07	106.03	104.91	105.63	104.12	104.63	103.53	105.01	103.74	104	103.37	102.86	107.12	105.16	103.66	105.03	104.7	105.13	105.16	104.55	103.77	104.93	104.92	104.32	104.09	104.42	104.6	103.76	104.02	103.71	104.77	104.87	105.36	104.27	103.42	105.85	104.27	105.19	104.68	104.22	104.05	104.39	103.1	103.91	103.97	106.04
106.95	105.24	106.34	105.84	106.18	105.12	105.71	106.3	107.48	104.9	106.34	105.52	105.23	105.76	105.87	108.84	105.98	106.05	106.39	105.86	106.3	105.5	108.39	105.12	105.47	104.84	104.93	106.35	104.77	107.37	105.73	106.11	106.22	106.01	104.97	105.7	106.61	105.04	106.58	105.27	105.86	106.46	107.16	108.43	106.12	104.85	105.48	105.66	105.61	106.51
104.98	105.13	105.3	105.3	103.55	105.72	104.95	104.68	104.97	104.74	105.51	105.06	105.72	106.51	105.25	105.49	105.74	105.6	106.07	106.41	105.11	105.16	105.49	105.72	104.5	105.21	105.76	104.7	104.93	105.57	103.74	104.39	105	104.93	104.85	104.9	105.69	104.68	106.25	105.34	105.98	105.95	103.16	107.57	104.67	104.66	105.58	105.74	105.12	106.31
104.76	104.52	105.17	107.46	104.52	106.14	104.62	105.33	105.21	104.8	105.46	105.4	105.45	106.9	104.55	105.21	107.47	105.37	107.2	104.92	106.01	105.02	106.62	105.31	106.36	104.83	105.39	105.63	106.06	107.07	105.72	104.63	105.16	104.67	106.86	106.31	106.8	103.91	106.11	107.02	105.27	105.67	106.95	106.54	103.43	106.49	105.74	106.44	105.78	106.29
105.47	106.73	105.95	104.9	103.7	105.52	105.1	104.65	104.05	104.3	103.96	105.54	107.5	105.86	104.68	105.69	105.98	103.79	103.9	104.96	104.36	104.71	103.49	104.99	104.6	104.64	103.68	104.77	104.49	104.6	105.52	105.94	106.57	105.12	105.51	105.18	105.74	104.07	105.46	105.73	102.94	103.96	103.98	104.61	105.51	105.24	104.59	105.25	104.64	105.25
111.35	111.03	112.83	113.4	111.63	111.21	111.66	110.87	111.21	111.83	111.72	113.23	112.03	110.44	111.88	111.54	110.46	112.09	110.68	110.81	111.54	112.47	112.38	110.68	111.34	112.5	112.94	112.01	110.41	113.62	111.72	111.94	112.57	110.87	112.22	110.87	111.36	110.39	110.27	111.87	111.55	111.05	111.07	113.56	113.56	111.75	110.39	112.75	112.38	111.28
103.57	103.06	103.72	104.62	104.14	104.14	102.22	103.16	104.42	103.37	106.53	105.93	103.6	103.65	103.78	105.05	103.68	102.36	102.65	103.14	104.34	102.81	104.67	105.8	104.65	104.92	104.84	104.66	103.51	105.36	103.47	102.67	105.73	102.55	103.01	104.86	103.53	104.57	103.6	104.74	103.06	103.16	104.32	103.91	104.15	104	104.79	104.27	103.82	104.61
104.44	103.8	104.59	102.43	104.41	104.44	103.84	106.57	103.89	105.38	105.77	105.88	104.81	102.95	103.6	104.44	104.92	105.86	103.95	105.39	105.11	106	106.27	106.58	103.39	103.73	104.58	105.34	103.06	102.27	105.96	103.78	103.37	105.19	105.39	104.55	105.34	104.68	103.51	104.83	103.63	104.32	104.69	105.28	102.91	103.96	104.92	103.71	103.67	105.6
99.323	99.732	101.12	97.119	99.406	99.733	99.271	99.903	101.58	99.019	100.36	100.71	101.65	100.5	101.02	98.795	98.408	99.005	98.697	99.836	98.545	101.21	100.57	99.491	100.51	100.38	101.59	99.293	100.86	100.51	98.3	99.837	98.439	99.117	101.68	100.02	97.986	98.826	100.7	99.167	100.59	99.998	99.882	100.98	98.858	99.793	99.773	101.33	99.409	100.88
118.98	117.68	116.46	117.75	117.3	118.36	117.63	117.51	115.96	116.45	118.15	118.01	116.49	117.73	117.64	117.55	118.7	117.47	116.87	117.4	116.92	117.06	117.91	119.4	117.87	116.78	119.15	117.29	116.98	118.88	116.85	116.68	118.57	116.16	117.83	118.56	118.55	117.82	118.59	117.53	119.16	118.03	117.92	117.33	117.91	116.63	116.13	116.52	116.55	117.48
111.74	112.17	110.82	113.02	111.24	110.83	110.56	111.84	111.97	111.31	112.64	112.07	111.53	111.91	111.96	111.91	113.45	113.25	111.88	110.92	111.98	111.86	111.71	109.25	113.69	112.1	113.51	110.85	110.42	110.26	113.18	113.66	111.19	113.63	112.59	112.38	113.41	111.13	111.12	111.32	111.09	111.55	110.6	111.39	112.13	111.62	112.65	111.99	112.15	110.9
104.74	103.2	105.62	104.34	105.25	104.45	106.43	105.54	105.83	102.75	105.1	104.26	104.84	103.99	104.87	105.58	105.46	103.16	104.32	105.48	103.47	104.54	104.77	104.12	105.44	104.72	106.18	105.16	103.26	106.19	105.82	105.79	103.32	105.07	104.9	103.43	104.28	105.47	107.56	105.26	103.15	103.18	104.37	103.07	105.22	104.87	105.55	104.44	103.49	104.8
109.05	109.25	109.99	109.97	111.98	108.78	109.35	110.09	110.02	110.18	107.85	110.39	109.46	109.53	110.03	110.86	111.19	108.09	108.93	110.52	107.55	111.14	110.16	108.34	111.34	109.42	110.12	109.98	110.29	110.55	108.19	110.36	109.28	110.11	110.31	108.98	110.45	109.08	111.3	109.31	110.4	109.99	109.78	110.1	109.7	109.83	108.26	109.02	110.64	110.42
110.87	112.8	111.92	111.03	111.3	110.22	111.82	113.27	112.24	110.68	110.84	111.4	111.24	110.03	112.37	111.96	110.74	112.49	111.69	111.08	112.19	111.4	111.35	110.65	112.43	110.93	112.22	112.73	111.65	110.38	110.47	112.99	111.85	112.65	110.4	111.89	113.24	113.49	111.97	111.58	111.71	111.02	112.18	112.4	111.91	113.07	110.07	112.76	112.67	110.65
111.12	112.43	112.89	111.66	111.09	111.64	113.54	111.72	110.25	114.47	112.17	111.26	111.86	112.86	111.55	111.78	111.91	111.51	111.75	111.08	113.18	111.93	112.71	110.5	110.72	112.02	112.75	112.26	111.81	112.91	110.88	113.01	111.92	111.56	112.31	111.3	110.7	112.81	112.25	110.84	113.62	112.24	112.78	110.45	110.91	112.52	111.63	110.49	113.09	112.46
107.13	105.24	104.75	105.14	104.25	104.55	104.85	104.61	104.66	107.48	104.94	107.29	106.43	106.31	107.16	105.06	104.51	105.43	106.3	106.27	104.19	103.99	104.81	106.07	106.72	105.59	106.4	106.17	105.75	106.35	105.36	106.48	105.85	105.6	104.28	105.71	105.77	106.27	105.99	106.11	105.79	105.25	106.06	106.14	107.14	105.19	105.09	104.67	104.91	107.51
105.57	104.8	104.32	106.33	106.66	105.04	104.05	105.61	105.05	107.56	106.26	106	105.72	106.01	106.58	105.09	106.3	104.9	105.43	107.47	106.48	106.03	106.53	107.09	106.34	106.02	106.12	107.06	107	107.57	103.77	108.38	105.44	104.98	107.02	104.99	106.84	104.44	103.78	105.65	105.82	105.91	105.33	105.97	105.24	107.59	106.03	104.92	107.26	105.95
113.3	111.05	112.59	111.42	111.29	110.65	110.98	110.99	112.65	112.85	110.62	112.6	111.53	112.1	110.98	111.41	111.64	111.81	109.37	111.47	112.51	112.44	111.05	111.2	112.48	111.24	112.25	112.9	111.72	111.13	113.64	111.61	111.54	112.08	112.02	113.17	112.68	112.01	112.07	112.18	112.9	112.91	110.69	113	111.51	111.2	111.35	111.59	111.46	112.05
105.28	105.43	105.57	107.11	107	105.69	105.84	106.59	106.64	107.7	107.3	109.05	107.26	105.98	107.19	105.84	107.71	108.6	106.33	106.96	106.04	107.89	107.12	106.62	107.94	103.53	107.42	105.98	106.85	106.14	106.63	106.3	106.72	106.2	106.57	107.25	106.91	107.73	106.16	108.56	106.2	108.14	106.37	107.54	107.57	107.39	106.31	106.57	105.95	107.12
104.72	105.95	106.14	105.32	106.58	105.09	106.53	106.32	105.51	105.76	105.03	106.55	105.33	105.72	105.72	105.87	105.3	106.31	105.89	105.8	104.64	107.04	106.33	105.27	105.48	105.73	106.63	104.41	106.23	105	106.59	105.54	104.96	104.51	106.07	107.18	107.1	107.58	105.63	106.64	106.85	105.34	105.01	106.05	105.69	107.32	104.8	105.25	106.49	106.92
111.98	110.73	111.2	111.48	111.55	112.79	111.06	112.61	112.37	112.29	111.57	111.6	112.61	111.62	110.48	111.47	112.99	111.14	113.69	112.07	112.65	112.3	110.47	111.64	113.16	112.6	111.75	111.34	113.48	110.43	112.19	112.57	112.86	112.26	112.2	111.65	111.95	112.25	112.7	112.4	112.87	112.39	111.81	111.99	113	111.92	112.15	112.37	113.37	112.14
107.33	105.37	108.15	108.04	107.01	105.94	107.15	106.64	106.86	106.39	106.83	107.53	105.75	106.98	107.32	107.27	107.9	105.69	106.03	106.88	107.96	106.54	106.16	107.06	108.86	107.37	106.04	106.81	107.57	106.57	107.04	107.29	105.48	106.47	105.61	106.73	106.61	106.09	108.17	107.15	107.63	105.84	107.55	107.05	106.85	106.65	107.53	105.74	105.1	106.02
107.16	106.38	105.94	105.2	105.95	107.47	105.56	104.67	105.76	105.01	105.45	105.09	106.18	105.62	105.07	106.71	106.9	106.6	102.67	105.72	106.48	106.74	107.02	104.9	106.33	106.92	106.4	105.51	106.32	107.62	106.32	104.47	105.46	106.87	106.56	105.53	106.1	105.59	104.95	105.32	106.68	107.1	107.09	104.45	106.88	106.75	106.71	106.15	106.92	106.13
105.73	106.47	106.49	105.14	106.61	104.77	104.37	106.02	104.97	105.21	106.76	104.66	105.62	106.13	106.77	107.36	106.63	107.26	104.68	105.97	106.47	106.32	106.38	105.72	106.22	104.02	106.31	106.17	105.96	105.41	105.57	107.3	104.63	107.46	105.01	106.58	107.08	106.33	107.09	105.75	107.08	105.09	105.84	106.41	106.53	106.52	106.65	107.3	108.09	105.22
112.38	113.58	112.23	111.6	113.81	111.86	113.41	113.16	113.03	112.97	112.82	114.29	113.8	112.14	111.48	112.25	112.66	112.47	113.89	112.77	113.13	113.32	112.17	112.34	111.87	112.53	112.71	111.08	112.03	115.31	112.02	112.43	113.52	112.69	113.12	113.48	112.07	113.44	113.91	111.85	113.19	112.18	114.2	111.6	112.49	112.69	112.43	111.48	113.28	110.73
99.496	98.983	99.854	100.19	98.041	100.18	100.25	98.407	100.98	99.113	101.45	99.144	100.02	99.296	99.765	100.46	98.386	99.81	99.063	98.95	99.936	99.723	99.815	102.11	100.93	99.609	100.92	100.12	99.764	99.008	100.3	100.26	101.23	98.311	99.77	100.6	99.669	98.858	99.321	101.07	100.03	99.553	99.344	98.912	99.856	98.641	99.515	100.89	99.616	99.944
113.27	111.94	113.03	112.12	111.81	110.86	112.02	113.58	113.07	112.19	110.54	112.19	114.58	111.74	111.4	111.5	110.95	111.5	112.22	113.49	113.56	111.58	113.47	110.12	111.91	111.89	112.73	111.33	112.49	112.61	112.77	110.96	111.23	112.88	112.28	109.93	111.95	111.35	113.06	112.44	112.72	112.31	112.5	112.35	111.2	111.3	111.57	112.2	111.63	110.84
100.37	98.382	99.231	99.907	99.288	98.835	100.62	99.549	99.79	99.605	98.716	98.027	100.53	100.46	98.213	100.14	99.892	98.539	100.98	100	98.506	100.32	99.059	99.272	100.58	99.258	99.726	97.759	99.663	100.5	98.984	98.834	99.842	99.507	101.82	99.043	99.739	100.28	99.891	100.46	99.139	99.628	98.36	98.869	99.534	100.32	99.991	98.402	98.839	97.682
105.01	103.04	105.17	104.94	103.98	103.66	104.17	104.07	104.44	104.97	104.61	104.23	102.81	106.38	105.1	104.2	105.01	103.51	103.25	105.25	104.69	103.6	104.71	104.92	104.46	103.17	105.36	103.94	105.12	104.28	105	103.21	103.96	104.8	106.39	105.64	102.63	104.81	105.68	103.37	104.27	104.91	104.7	105.71	105.91	103.99	103.56	105.9	104.75	103.54
111.41	113.16	111.21	111.26	112.29	113.05	112.51	112.69	112.99	113.02	111.84	111.77	111.55	111.02	111.78	110.31	113.03	112.28	112.43	111.94	111.51	112.47	112.3	112.13	111.56	111.85	111.37	111.48	112.25	111.29	111.9	112.4	112.62	111.27	112.74	111.88	111.71	110.8	111.52	112.48	110.92	112.19	111.79	112.67	110.82	113.5	111.19	111.96	113.86	112.04
111.43	111.09	109.62	113.17	112.67	113.2	112.71	111.82	110.62	112.11	113.72	112.34	111.76	112.27	112.82	111.3	112.14	111.66	111.77	112.98	112.67	112.61	111.45	111.5	111.72	113.61	112.06	113.23	112.34	112.63	111.59	112.04	111.88	111.38	111.85	111.81	112.91	112.35	112.16	112.39	111.59	110.94	110.91	111.82	111.94	111.5	111.86	112.76	112.76	111.82
106.2	105.53	106.41	105.3	105.14	105.61	106.32	104.79	105.88	105.74	106.43	105.58	105.29	105.11	104.72	106.65	105.37	105.09	105.81	106.33	105.8	105.75	107.58	107.49	105.8	105.33	104.93	107.21	107.2	108.15	105.99	106.75	105.74	105.24	106.36	105.78	105.14	106.84	104.62	106.06	104.8	105.44	105.47	106.16	107.13	104.06	105.87	106.3	108.56	105.82
105.58	104.59	106.2	106.53	106.33	106.72	105.52	105.93	106.23	106.44	105.15	106.23	105.63	105.87	106.09	107.31	105.75	106.12	105.89	106.51	106.52	107.65	106.25	106.92	105.52	105.79	106.4	106.6	107.31	106.35	106.37	106.21	106	106.1	107.13	107.31	107	105.33	105.18	104.99	106.48	106.75	106.51	107.68	105.96	105.97	103.53	106.08	106.08	107.07
107.49	105.86	106.26	106.13	105.6	106.58	105.58	105.22	106.52	105.7	106.34	106.8	105.25	105.58	105.49	105.17	106.67	106.38	104.25	105.29	105.49	104.92	105.57	105.48	106.31	104.16	106.01	105.17	106.22	105.26	105.31	106.6	104.23	105.4	104.41	106.28	107.76	104.62	105.36	105.27	106.83	105.71	105.13	105.34	105.44	106.1	104.75	105.03	104.95	105.72
105.49	105.64	106.11	104.51	105.41	106.31	105.28	106.37	105.03	106.23	103.86	106.51	104.92	105.88	106.11	104.36	105.44	104.98	105.78	104.71	106.72	106.59	104.41	104.34	104.8	105.9	104.15	104.48	106.48	105.4	106.39	105.21	104.84	104.64	105.44	104.53	104.57	105.02	106.28	106.47	106.43	105.78	107.08	105.89	105.08	106.04	104.02	105.35	106.45	104.45
104.31	107.25	105.65	105.92	106.03	105.15	107.32	105.23	106.42	106.37	106.08	105.41	106.5	104.92	104.46	105.72	105.44	103.9	105.99	104.87	105.74	105.68	105.95	104.37	105.24	105.73	106.16	106.5	106.5	107.92	106.74	106.54	106.04	105.49	106.38	105.2	106.81	106.43	104.47	106.76	106.95	105.32	105.34	106.78	106.96	106.46	106.18	105.52	105.85	105.49
104.63	105.94	106.93	104.67	106.02	107.08	105.44	105.96	104.68	107.42	106.12	107.3	107.81	106.2	106.99	105.52	106.51	105.69	104.62	105.41	106.03	107.66	107.35	106.29	106.69	107.35	108.27	106.38	106.4	108.5	105.91	106.12	105.11	105.88	105.42	106.89	106.14	107.82	105.95	107.53	107.56	106.12	106.26	105.4	106.64	107.2	105.48	104.69	106.32	105.57
111.66	112.32	113.55	112.94	112.58	112.21	111.05	113.04	111.44	111.7	111.16	109.78	111.46	112.18	113.53	111.94	110.62	111.91	113.01	112.05	110.56	112.27	112.73	111.44	111.61	112.02	111.31	111.73	111.46	111.05	112.03	112.26	112.96	112.92	113.58	111.45	110.58	111.71	112.87	111.37	110.84	111.71	112.72	112.46	112.33	111.64	111.95	110.73	111.6	111.58
106.72	106.23	105.06	106.35	106.33	107.48	106.94	105.91	106.52	105.92	106.74	106.23	105.58	105.09	106.91	106.53	106.56	106.15	104.39	106.12	107.35	107.74	105.87	108	106.51	105.3	105.21	105.82	107.47	106.02	105.21	106.09	106.22	106.69	107.15	106.61	104.13	106.93	105.91	105.68	107.29	106.08	106.58	107.17	106.91	106.94	105.4	105.18	106.06	106.52
105.03	105.08	105.31	103.47	106.78	106.22	104.8	105.04	105.35	104.86	106.99	106.73	105.7	105.27	106.03	105.33	103.54	102.78	103.94	104.33	104.53	105.04	106.35	106.4	106.23	105.3	104.69	104.44	104.5	104.55	103.53	104.8	104	106.25	105.33	104.85	104.97	104.85	104.32	105.23	104.68	105.71	106.09	104.24	105.42	104.99	106.33	106.77	106.53	106.92
105.38	105.67	105.93	104.61	105.43	104.58	105.98	104.19	104.92	105.39	105.51	104.99	105.95	106.15	106.07	105.52	105.91	106.1	104.82	105.25	104.95	105.84	104.33	103.46	105.37	104.65	106.78	104.75	105.97	106	106.1	105.89	105.59	106.91	105.37	105.32	105.41	105.99	107.57	104.3	105.21	105.12	105.63	104.01	105.45	104.53	105.84	105.22	105.64	106.16
111.1	111.01	110.47	110.44	112.25	112.51	111.1	110.24	111.34	110.86	111.5	111.38	109.2	112.63	112.45	110.43	112.09	110.48	111.17	110.16	109.83	112.68	111.93	110.85	110.21	110.55	110.57	111.28	112	112.14	112.12	112.2	110.65	110.1	109.43	112.66	111.67	111.7	111.7	111.85	111.59	110.17	110.07	111.73	111.32	111.42	108.77	110.24	111.21	111.34
103.45	105.7	105.77	105.44	105.79	104.55	105.34	104.39	105.01	105.66	105.65	105.45	104.25	105.39	104.38	105.07	105.36	104.58	103.95	107.47	103.33	106.63	103.96	105.89	104.21	104.44	103.93	106.52	103.48	104.3	104.02	104.72	104.89	104.07	103.28	107.19	104.21	105.23	104.49	105.36	103.96	104.26	105.51	106.43	105.74	103.66	104.93	104.52	104.29	105.65
105.59	104.89	103.29	106.2	105.82	106.67	104.3	105.23	104.66	105.67	104.87	105.2	105.88	106.24	105.98	104.8	105.39	105.33	105.1	106.57	105.54	105.88	107.34	105.25	105.98	106.3	106.18	105.81	107.74	105.94	105.2	104.26	105.99	105.65	106.55	105.72	106.84	106.66	106.25	105.93	105.8	105.11	106.76	104.23	104.82	104.75	105.24	106.04	106	106.74
112.37	112.06	111.88	112.18	113.35	111.53	110.43	112.45	111.52	113.1	111.35	114.01	110.19	112	111.34	111.92	111.26	112.2	112.84	111.27	111.7	111.03	111.04	111.99	110.82	111.47	112.86	110.21	111.61	112.42	112.74	112.2	112.62	109.81	111.24	113.26	111.28	110.34	109.98	114.1	111.47	112.76	111.38	112.83	112.15	112.25	108.88	110.53	111.94	111.79
111.63	110.3	110.74	111.08	112.5	112.62	113.32	111.03	111.66	113.26	111.28	110.89	110.74	111.31	112.46	111.65	112.46	112.52	112.05	109.67	111.69	112.03	112.41	110.41	111.2	111.72	110.94	112.31	110.83	111.42	113.31	111.08	109.06	111.36	111.43	112.08	111.72	113.12	113.2	112.24	112.99	110.56	110.78	112.01	111.85	110.64	111.94	110.62	112.61	110.2
106.06	105.73	104.94	106.57	106.37	103.89	105.48	106.43	106.48	105.5	105.32	106.29	108.27	107.44	106.33	106.39	104.35	106.57	105.7	105.1	105.11	105.03	106.38	106.59	106.43	105.93	105.28	105.72	106.94	108.88	105.01	107.18	106.11	106.04	104.49	106.24	107.41	106.52	106.85	106.58	106.45	106.02	107.56	106.9	107.26	106.31	106.26	105.41	106.62	106.26
105.1	106.71	106.19	104.93	104.45	106.03	106.11	105.97	106.06	105.95	104.9	106.19	105.98	104.83	105.22	105.12	105.51	104.77	105.5	105.28	107.67	105.31	104.92	105.44	105.68	104.56	105.06	107.14	105.62	106.24	104.85	105.32	104.07	104.94	105.54	105.49	105.65	105.59	105	105.65	104.53	106.52	104.61	104.67	104.54	106.24	104.83	105.67	104.51	104.64
99.044	100.81	100.17	100.62	99.561	100.57	100.78	100.73	101.26	99.86	101.28	102.18	99.492	100.79	100.65	100.74	99.898	100.69	99.74	100.45	102.11	101.19	101.77	100.12	100.27	100.24	99.547	99.894	100.26	100.27	100.06	101.2	101.72	99.73	100.43	101.04	99.533	101.66	100.19	100.8	102.28	100.53	98.835	100.34	100.69	101.23	101.75	101.77	101.93	98.887
105.34	106.53	105.76	106.56	105.14	105.95	104.37	105.23	105.3	104.55	105.64	104.7	104.71	105.97	104.27	106.11	104.69	105.17	105.62	106.46	105.36	106.97	105.36	105.08	105.73	105.63	106.11	106.01	106.78	105.53	104.39	106.47	103.77	107.39	105.12	105.71	106.47	106.06	105.12	105.13	105.82	103.93	105.68	104.7	106.45	104.39	107.08	104.78	106.26	104.41
106.46	105.99	105.63	104.77	105.85	104.49	103.66	105.28	104.83	106.45	104.47	104.62	105.21	105.36	104.36	106.16	106.43	105.61	106.52	104.51	104.87	104.44	105.3	105.57	103.82	105.75	106.38	104.95	103.35	105.62	105.8	105.7	105.17	104.07	103.77	105.44	103.72	106.09	104.72	104.89	104.17	104.83	105.77	106.02	103.68	103.87	102.98	103.78	105.34	106.22
106.43	105.43	105.25	106.26	104.62	106.02	105.65	105.73	105.78	103.92	104.78	106.28	104.17	103.75	107.07	105.36	106.25	106.8	105.67	104.83	106.41	106.47	105.17	105.36	104.39	106.6	105.81	106.67	105.14	106.68	105.39	105.65	105.13	104.02	105.75	104.54	106.94	106.47	107.05	105.62	106.62	107.03	105.8	104.42	105.76	105.16	105.43	105.9	105.79	106.47
109.43	110	110.04	109.11	110.09	109.92	109.87	108.93	110.72	111.94	107.97	109.6	109.47	111.31	110.72	109.34	110.25	108.29	109.13	109.27	110.62	110.32	108.99	109.38	109.11	110.95	110.33	109.83	111.7	111.29	110.09	110.1	109.87	110.08	108.75	111.18	109	111.16	107.93	109.25	109.8	109.78	109.22	112.21	109.36	109.7	111.09	109.36	110.74	110.33
99.884	100.85	98.18	99.76	98.281	98.894	100.52	99.663	98.935	100.22	99.55	98.02	100.3	99.6	100.97	100.14	99.832	99.966	98.811	98.642	100.72	99.635	101.45	99.24	99.784	98.432	100.8	99.452	99.33	99.053	99.67	100.22	100.12	100.45	99.933	98.257	101.18	101.43	100.14	99.582	99.342	99.43	102.38	99.519	101.21	98.027	98.442	101.53	99.082	98.214
105.17	104.91	105.76	106.61	104.64	104.72	106.69	105.28	103.8	107.63	105.47	105.98	105.42	106.53	105.31	105.19	105.96	106.64	105.43	105.94	107.05	104.94	105.22	105.76	105.57	106.49	105.86	105.96	107.02	105.07	104.08	104.57	106.05	106.2	105.35	106.02	104.09	106.02	105.47	105.5	105.34	105.06	105.74	105.44	106.79	105.17	106.14	106.61	105.92	105.68
99.916	101.73	101.44	102.13	101.77	99.493	102.66	100.21	100.11	101.41	100.23	99.927	100.19	101.58	98.834	98.986	99.953	100.78	101.46	100.11	101	100.88	99.86	99.496	100.46	100.65	101.32	100.83	101.55	99.747	101.39	100.62	100.4	100.91	101.05	101.21	99.482	100.41	99.389	99.871	99.078	99.411	101.67	100.97	100.57	99.72	100.46	99.982	100.96	98.147
111.5	112.25	110.69	111.68	111.5	111.31	110.87	110.7	109.11	111.01	111.5	110.35	112.32	110.63	110.99	109.69	111.83	112.24	112.4	112.09	111.23	110.99	113.65	110.53	111.36	111.21	111.47	109.34	109.88	112.58	112.17	111.16	112.51	110.93	111.86	110.25	110.95	112.64	111.45	109.62	111.19	110.99	111.19	112.08	111.21	110.72	110.87	112.72	110.89	112.23
103.33	103.64	104.67	103.99	103.44	103.83	106.07	104.04	105.09	104.53	104.78	105.65	103.77	105.64	104.56	102.31	104.65	104.1	104.85	104.09	104.09	104.98	103.93	105.72	104.94	102.14	104.11	104.7	104.11	104.69	106.28	103.48	103.39	103.18	105.68	104.3	103.99	104.63	105.42	104.35	104.14	103.78	104.13	105.73	104.28	105.98	105.79	104.61	104.25	104.63
110.78	111.73	110.78	111.06	111.63	111.26	111.51	111.92	112	110.68	111.49	111.11	112.72	109.94	112.06	112.32	111.32	110.47	113.06	111.18	110.97	110.37	110.19	111.92	111.19	111.54	111.21	112.25	111.69	111.35	111.35	111.21	110.27	111.67	111.69	110.8	110.57	110.55	112.26	112.25	111.2	111.33	110.57	110.61	111.87	111.72	113.23	111.81	111.41	111.17
105.8	105.06	106.4	105.25	105.76	105.4	106.52	102.99	106.62	105.76	104.75	107.11	106.4	106.03	105.65	105.66	106.59	104.49	106.05	107.27	105.51	107.55	106.23	106.84	104.62	106.08	106.68	105.9	105.96	104.01	104.95	105.39	105.6	105.24	105.5	106.12	106.37	104.9	105.9	105.33	106.03	104.79	106.04	104.07	105.44	106.44	106.48	106.03	106.81	105.26
106.01	105.04	105.89	104.92	103.98	104.9	104.8	105.06	105.15	106.11	106.65	104.9	104.68	104.73	106.54	105.69	105.91	105.76	104.21	106.08	104.24	106.3	104.09	107.34	103.64	104.89	103.65	105.17	103.84	104.27	104.58	104.46	104.28	105.39	106.24	106.23	104.85	106.54	104.91	105.98	106.63	104.09	106.34	105.83	104.85	105.12	105.01	105.87	104.35	104.53
112.5	114.24	113.17	113.32	111.92	112.03	114.04	112.66	112.52	112.13	114.12	114.28	115.1	111.36	112.67	113.89	113.19	112.94	112.78	112.15	111.6	113.05	112.7	112.45	112.36	112.37	111.15	113.47	112.09	112.18	113.36	112.9	113.71	113.1	112.09	112.48	113.42	113.84	113.28	113.32	111.88	114.05	110.92	112.76	112.18	112.81	113.68	112.35	111.71	112.27
105.52	104.47	102.03	104.73	105.3	104.52	104.85	105.81	105.6	103.37	104.48	102.78	104.59	105.03	105.89	104.08	103.28	104.72	105.54	105.43	102.57	104.87	104.22	105.24	105.23	104.78	104.86	104.54	102.85	105.22	104.55	104.55	105.95	103.63	104.86	105.24	105.09	103.56	103.57	104.5	104.91	105.36	105.07	105.04	105.25	105.81	104.85	104	105.15	106.54
105.15	104.92	105.62	105.43	106.09	105.26	105.22	105.5	104.91	106.52	104.34	105.07	105.36	105.82	106.54	106.26	105.87	105.18	104.48	106.06	105.15	106.17	105.7	105.25	105.26	104.14	105.79	107.24	105.33	107.2	103.45	106.83	106.2	105.79	104.76	104.6	104.47	105.54	104.14	105.65	106.23	105.17	106.07	105.25	105.2	105.98	105.39	106.27	106.38	106.28
101.63	101.21	100.09	100.54	100.07	102.58	100.93	102.45	101.96	102.46	101.34	100.19	101.48	101.47	99.803	99.863	99.81	101.66	100.97	99.378	101.75	102.04	101.84	99.145	100.77	100.71	101.62	102.45	99.895	98.717	99.074	100.27	101.59	99.871	100.81	102.02	100.2	100.43	98.769	101.53	98.757	102.06	101.02	102.68	99.766	100.68	100.27	99.425	100.26	101.6
98.949	99.965	100.32	98.301	100.26	101.16	101.86	101.04	99.355	99.997	100.11	101.44	100.65	99.465	100.3	100.69	100.28	99.547	98.967	100.09	100.18	99.614	100.34	99.403	100.58	98.553	99.097	98.788	99.124	99.038	99.96	100.54	100.4	100.49	101.41	100.47	99.016	98.889	99.537	99.044	98.964	98.931	98.554	100.02	98.574	98.791	100.28	99.763	98.718	99.161
111.72	112.52	110.29	111.41	112.57	110.56	110.87	112.6	112.38	112.02	112.29	112.57	112.74	112.22	112.36	112.08	112.03	110.99	112.68	111.38	112.75	110.86	113.14	112.18	112.96	111.29	111.58	113.6	109.89	111.9	112.06	110.95	112.54	112.17	111.82	110.97	113.86	113.35	111.42	111.56	111.04	111.61	111.61	112.73	111.51	111.91	113.75	110.99	111.24	112.86
117.33	117.29	117.51	117.9	117.41	117.97	119.43	116.24	117.43	118.9	116.63	119	117.52	118.18	115.89	117.86	117.5	119.19	116.01	117.83	116.9	118.04	117.74	116.73	115.77	117.34	117.54	118.66	116.56	118.15	118.52	118.61	118.31	118.29	118.15	117.27	116.85	117.12	117.17	118.34	116.6	116.37	117.13	117.12	118	117.86	117.2	116.18	116.97	116.98
106.07	103.71	103.26	105.12	103.53	105.81	105.67	103.12	104.13	104.76	104.1	105.33	106.13	103.82	103.21	104.39	104.37	104.71	106.32	102.46	104.5	106.39	105.61	102.52	103.43	105.22	102.88	105.08	104.17	105.6	104.8	105.2	105.06	104.44	104.26	103.49	104.67	102.55	104.64	103.8	105.4	103.79	104.69	104.68	106.08	104.23	104.64	105.43	105.51	105.27
109.86	113.72	111.17	111.8	110.29	111.83	111.07	109.7	111.19	111.76	111.54	112.75	113.88	112.25	111.49	112.54	111.37	111.83	110.31	111.16	111.3	111.87	112.92	110.61	112.71	111.1	110.94	111.76	112.13	111.65	112.25	112.37	110.13	111	111.92	112.65	112.93	110.54	111.31	111.99	111.61	113.46	112.95	110.39	112.73	110.34	111.66	112.91	111.43	111.73
108.55	107.55	108.92	107.08	106.65	106.81	107.08	108.02	105.97	107.97	107.51	108.27	105.54	107.35	107.11	108.19	106.38	105.42	106.89	106.7	107.98	107.3	107.22	105.89	107.29	107.87	104.98	105.89	106.42	106.27	105.64	108.38	106.07	107.51	106.76	104.87	106.31	105.78	106.73	107.21	107.27	106.63	106.47	105.99	107.85	107.41	106.12	106.98	107.5	107.21
105.34	104.88	106.28	104.46	106.7	104.63	104.35	107.03	106.72	106.57	107.21	105.34	106	104.49	107.19	105.79	105.02	106.72	106.38	107.34	106.59	105.39	105.63	106.03	107.28	105.27	106.71	106.93	107.12	105.46	106.29	106.84	106.36	106.5	106.33	105.94	107.2	106.41	105.1	106.21	106.11	106.29	106.05	105.2	105.96	107.31	105.84	106.79	104.98	106.36
112.36	112.23	110.2	111.41	112.43	111.94	111.58	111.27	110.96	109.76	112.51	111.45	110.55	109.61	111.99	111.92	110.76	111.51	111.38	112.98	111.34	111.72	111.58	110.48	110.91	109.91	111	112.4	110.92	111.13	111.43	111.16	110.56	111.85	109.97	111.39	111.67	111.41	112.52	110.94	109.4	112.29	111.21	110.96	111.23	112.05	112.55	111.79	111.29	111.69
118.08	117.18	116.26	118.72	117.6	117.11	117.4	116.85	117.43	116.13	118.23	117.05	116.97	117.75	115.89	117.03	116.06	117.93	118.09	118.75	118.19	118.38	116.12	119.34	118.61	117.09	118.42	117.46	117.42	118.01	117.63	118.9	117.52	117.85	119.13	117.11	117.82	116.22	116.61	116.49	117.65	117.13	118.42	117.83	116.71	116.35	117.56	117.37	118.87	116.6
111.98	109.97	111.55	110.99	112.11	112.9	112.28	111.89	111.4	110.08	110.61	112.02	111.21	110.64	111.11	109.19	111.21	111.48	111.96	112.99	111.65	110.28	111.5	111.77	112.47	111.74	111.91	111.56	113.8	113.31	110.77	111.42	111.65	112.3	111.31	112.85	112.07	109.99	111.61	110.27	111.15	112.31	111.61	111.73	111.54	110.68	110.77	111.29	111.9	110.06
107.58	105.61	106.57	105.99	106.24	105.64	106.24	106.58	105.92	108.05	106.47	107.58	106.51	107.25	106.13	107.6	104.94	105.25	104.4	106.03	106.62	105.25	107.61	106.87	106.26	104.82	105.1	106.19	105.23	107.42	105.66	106.14	104.85	107.33	106.35	106.52	105.79	105.38	106.66	107.35	106.04	104.16	106.64	105.48	104.67	104.56	106.55	106.35	105.53	104.76
104.62	106.79	105.65	106.06	105.01	103.91	104.2	105.16	104.23	105.2	104.33	104.06	104.28	105.33	104.34	103.64	105.15	105.76	103.53	104.82	103.45	102.88	105.49	104.96	105.31	102.62	105.78	104.12	104.67	104.77	103.94	103.03	105.12	104.82	105.85	104.36	104.47	107.65	105.04	105.31	104.49	105.19	104.02	105.27	105	105.26	105.04	103.78	105.23	104.98
100.3	99.186	100.2	99.753	99.188	99.494	99.698	100.07	99.726	101.52	101.72	99.523	98.856	101.62	99.217	101.05	99.307	99.571	100.79	100.12	101.45	100.52	99.841	99.472	99.022	100.11	97.925	101.16	101.13	100.43	99.63	99.407	102.32	98.725	99.732	97.961	99.487	99.145	99.86	99.597	101.12	99.137	99.972	100.58	100.06	100.37	99.334	99.769	99.863	99.895
107.65	106.9	107.55	107.47	106.06	107.87	106.52	107.49	107.46	106.81	108.15	108.49	107.72	107.09	107.99	105.11	105.57	106.01	106.44	106	106.97	106.88	107.21	106.08	106.46	106.41	106.59	105.89	106.29	106.53	108.14	107.89	107.13	105.96	106.99	106.08	107.29	105.78	106.99	105.67	106.42	106.63	108.94	107.61	106.52	107.7	107.54	106.02	106.92	106.76
105.19	104.35	104.22	104.91	105.36	104.75	105.76	106.2	104.93	104.5	106.66	105.52	103.97	106.57	105.61	104.73	105.32	103.38	106.63	106.69	105.98	105.22	104.05	106.7	106.39	105.41	107.12	105.47	106.29	106.2	106.35	104.85	104.99	105.97	105.85	103.57	104.04	105.33	105.99	105.24	106.22	105.24	104.25	106.15	104.13	103.67	105.85	105.33	106.29	106.16
104.67	105.84	105.49	104.81	104.6	106.93	106.52	105.53	105.87	105.71	105.88	105.91	105.35	104.67	105.51	105.33	105.71	107.06	106.26	106.13	104.1	104.81	107.44	107.03	104.62	105.99	105.02	105.64	106.5	107.16	104.66	106.47	105.77	106.38	105.47	106.83	105.61	106.8	106.05	106.17	105.74	104.64	105.42	106.37	105.66	106.31	106.26	105.81	104.02	105.67
109.92	109.12	109.88	108.33	109.57	110.53	109.67	108	110.64	109.14	110.3	109.77	109.29	110.06	108.92	107.05	109.21	111.26	110.82	107.86	110.39	109.98	110.38	110.04	109.5	109.04	108.95	110.84	110.23	109.4	109.91	109.28	108.96	109.56	110.62	109.15	109.44	110.44	109.14	110.14	109.08	109.58	110.16	108.97	111.21	110.61	110.52	108.91	109.91	111.07
105.6	106.06	105.16	105.76	106.35	105.83	103.83	105.74	105.88	104.76	105.43	103.49	107.56	104.89	105.29	104.75	104.48	106.53	104.69	105.58	106.39	105.15	106.19	104.43	103.96	107.32	104.09	105.28	105.69	106.9	105.76	104.99	107.22	103.71	105.92	103.75	104.19	105.02	104.3	105.55	105.1	104.82	105.14	105.39	104.51	105.54	105.65	105.3	104.4	106.39
97.369	101.17	100.54	99.679	100.81	99.198	100.56	99.982	101.05	100.24	99.677	101.05	99.352	100.13	100.77	99.615	99.111	99.267	100.64	100.73	100.74	100.78	100.18	99.469	101.19	101.68	100.55	101.15	99.625	99.731	99.641	98.544	100.26	101.9	100.2	99.993	99.304	99.133	99.295	99.722	99.125	102.41	100.04	100.37	100.43	99.754	99.691	101.36	100.35	101.78
99.962	99.265	100.95	98.775	99.649	99.819	99.291	99.095	99.474	100.94	99.55	98.794	100.11	99.446	100.22	100.26	100.03	99.927	100.3	100.18	98.89	98.845	97.507	97.822	98.934	100.28	99.592	97.949	99.09	101.61	99.049	100.39	98.614	100.57	99.952	100.85	100.01	100.08	100.07	99.418	100.17	100.38	100.94	100.86	99.918	99.145	98.624	98.767	100.66	99.561
112.21	112.07	112.65	112.32	113.97	112.77	113.32	113.44	112.65	114.33	111.93	112.77	111.88	112.56	113.56	112.24	112.43	113.41	113.16	112.65	113	112.4	112.85	112.23	113.42	112.44	113.02	110.72	112.26	113.74	111.6	112.72	111.4	112.8	113.75	111.96	113.06	113.1	114.17	114.66	112.53	112.82	114.92	113.24	113.86	112.73	112.26	113.83	113.57	112.17
104.49	106.53	105.34	105.91	105.86	105.78	104.6	105.81	104.75	104.33	106.03	107.1	106.94	105.26	104.48	104.98	104.53	104.46	104.81	105.32	105.39	106.21	103.12	106.39	106.23	103.66	105.46	102.99	105.31	105.56	106.04	105.49	105.97	104.79	106.73	104.26	104.43	105.95	104.88	105.84	105.36	106.29	106.12	106.4	106.42	105.34	106.6	104.79	104.97	106.54
99.84	100.81	99.828	98.786	100.48	100.14	99.529	100.9	100.69	99.518	98.705	102.11	100.62	99.043	99.937	100.72	100.74	100.56	99.926	99.427	101.59	100.81	99.854	100.53	100.22	99.731	99.685	101.49	98.877	99.894	99.81	99.869	100.4	100.91	100.54	100.27	98.614	99.231	99.725	100.27	101.08	100.24	100.44	99.006	100.97	102.48	99.02	100.04	99.837	99.492
105.32	106.87	105.74	106.01	106.09	105.3	106.88	105.98	105.93	105.49	106.15	105.9	106.4	106.29	105.09	106.59	107.38	107.17	106.51	105.65	105.92	104.37	105.23	105.38	105.34	105.51	104.38	105.2	107.63	105.68	106.49	106.21	106	106	106.37	105.3	105.87	105.87	106.15	106.32	103.82	106.42	105.89	107.16	105.83	105.51	104.7	105.23	105.06	106.87
103.79	103.01	104.77	104.76	103.35	104.67	104.19	103.84	106.08	103.86	104.68	105.56	104.94	103.24	104.98	104.66	105.85	103.8	104.97	103.65	105.19	104.61	104.01	104.5	103.13	104.89	104.29	105.55	105.45	105.23	104.87	104.79	102.93	105.36	105.66	104.63	105.19	104.19	102.36	104.61	104.21	104.62	103.88	104.25	106.78	104.49	104.97	104.8	105.46	104.89
117.1	116.68	117.6	117.1	118.72	117.54	116.59	115.89	118.05	115.64	118.07	117.25	116.64	117.61	117.12	117.36	118.12	116.02	117.89	116.77	115.66	117.45	117.49	117.92	117.48	116.52	117.54	119.08	115.57	116.65	117.16	117.53	117.71	117.93	116.97	117.49	117	115.98	118.01	118.69	117.42	118.41	117.52	117.89	118.26	118.34	117.02	117.09	117.92	117.83
106.39	106.02	105.26	106.17	106.04	107.29	107.72	104.48	106.91	106.52	106.91	106.42	107.45	106.55	107.62	104.26	106.66	106.06	105.81	105.14	106.63	106.01	105.64	105.05	106.41	104.56	105.84	105.44	107.33	106.22	104.87	106	105.47	105.6	106.19	105.83	104.97	107.84	107.63	106.79	106.75	106.37	105.96	106.83	104.63	105.82	105.62	107.03	104.93	105.26
110.1	108.19	110.97	109.42	110.8	109.19	110.54	107.71	112.15	109.74	109.61	110.19	109.45	109.4	108.9	110.95	110.39	109.22	111.04	108.76	111.14	109.9	110.58	108.9	109.67	108.83	110.56	111.63	110.5	108.26	111.25	109.56	109.41	109.04	107.78	108.52	108.92	109.54	110.19	109.61	109.11	109.88	111.61	109.14	110.57	111.19	110.15	108.98	110.46	109.29
100.68	100.85	97.892	100.58	98.903	99.056	99.48	99.078	100.38	101.21	101.12	99.781	100.65	101.4	99.372	99.299	98.658	101.32	100.82	99.862	99.899	99.505	101.18	99.796	100.06	100.4	101.41	100.61	100.78	101.05	99.101	100.72	98.413	101.11	100.03	99.264	100.85	100.35	100.46	101.3	100.97	101.2	98.053	99.638	100.72	100.39	100.76	100.81	99.589	100.63
105.5	106.46	107.89	105.84	106.83	106.27	106.81	107.31	105.02	105.51	107.1	105.6	105.63	105.57	105.84	107.25	106.63	104.42	106.42	107.75	107.32	106.03	106.03	107.07	104.32	106.05	104.43	106.9	106.35	105.23	103.84	108.19	105.98	107.17	106.2	105.78	105.48	105.84	105.76	106.71	105.76	106.61	106.11	107	105.11	105.92	106.22	107.49	107.17	106.96
100.57	100.32	100.37	102.61	100.01	99.678	102.44	100.69	98.546	100.86	100.06	100.07	100.24	100.98	98.764	100.62	99.399	100.49	100.53	100.19	101.41	100.55	100.21	101.38	100.45	100.29	99.821	99.642	101.08	100.75	101.1	101.9	100.62	101.57	101	99.677	98.898	99.789	97.823	99.16	101.35	100.39	99.718	100.66	101.3	100.87	99.041	99.434	100.72	100.92
105.44	106.4	106.65	106.91	105.22	106.62	107.53	106.8	106.19	108.1	107.37	105.91	107.39	106.38	106.67	107.53	107.01	105.58	107.16	106.56	106.13	106.41	105.87	106.52	105.99	106.24	108.08	106.86	106.84	107.23	106.97	107.49	106.35	105.47	106.21	106.68	106.09	107.34	106.75	106.45	107.83	107.35	106.77	106.5	106.42	107.3	104.85	106.54	105.26	106.17
105.66	107.23	106.97	106.22	105.5	105.98	107.42	106.66	106.05	106.44	106.71	107.18	107.22	105.44	105.61	105.58	105.07	106.11	106.53	106.71	108.4	106.07	107.25	105.74	107.17	105.88	105.75	107.31	105.99	106.82	107.46	105.55	106.83	106.96	106.47	106.07	105.82	107.49	106.33	107.54	106.66	105.19	105.91	105.71	105.88	104.67	106.82	106.18	105.9	106.32
112.94	110.84	111.44	112.91	110.35	112.73	112.18	111.17	111.68	111.73	112.16	111.53	110.85	111.42	112.18	110.64	111.1	110.54	112.32	110.47	110.61	111.11	111.21	112.01	112.64	110.96	109.9	111.92	112.28	111.13	111.31	112.31	111.84	112.65	110.76	112.76	111.29	112.83	111.92	111.19	110.36	112.38	111.24	111.78	112.33	110.4	111.57	111.74	110.8	112.61
111.68	112.86	112.25	113.1	112.37	111.73	111.63	110.43	111.97	113.39	111.36	111.49	112.99	112.02	111.88	110.86	111.24	113.06	112.37	110.03	111.68	112.1	112.41	110.92	112.12	109.41	111.7	111.78	112.67	111.36	110.87	112.48	111.37	112.9	112.1	113.01	111.14	110.92	113.41	112.22	111.18	112.52	113.13	110.94	109.88	112.34	112.6	112.87	111.43	113.13
111.77	111.51	109.94	111.26	110.78	111.49	110.66	111.19	112.89	110.49	112.32	112.89	111.13	109.89	109.98	111.75	111.72	110.76	111.34	111.01	111.19	111.34	111.1	111.96	111.61	111.03	109.86	109.84	112.22	109.79	110.07	112.52	110.56	111.19	111.35	110.11	109.83	110.73	110.11	111.46	110.76	111.42	110.83	112.08	111.25	111.48	113.27	110.45	112.03	111
105.86	106.64	107.31	107.01	104.36	106.02	106.48	107.7	106.71	107.73	106.4	107.01	108.88	106.03	105.5	105.87	106.93	106.17	105.52	107.71	106.35	105.96	107.59	105.55	106.86	107.95	107.14	105.56	106.41	106.18	106.91	106.81	105.8	106.44	104.85	105.77	105.46	106.95	106.05	106.44	104.8	106.65	105.44	107.21	105.29	105.93	106.64	107.88	105.32	107.92
103.34	105.25	104.46	104.76	103.9	103.63	103.37	103.8	104.84	104.11	106.42	104.01	105.49	103.55	105.14	104.36	102.5	102.94	104.82	103.36	103.81	103.1	105.89	102.96	104.16	103.38	104.45	105.77	103.14	105.23	105.12	104.02	105.84	102.92	103.53	102.79	103.99	103.97	104.26	104.7	103.19	104.3	105.94	104.5	104.48	104.46	102.77	103.53	104.24	105.67
112.48	110.86	112.8	111.93	112.58	111.43	110.46	110.16	112.02	110.6	111.28	109.34	112.12	110.33	111.09	109.95	111.09	110.81	109.32	110.33	112.67	111.35	109.14	110.67	111.14	111.82	112.05	111.21	111.73	110.38	110.44	112.52	111.47	110.13	109.83	110.79	110.89	111.91	111.6	110.99	111.77	111.12	111.9	112.28	112.57	111.09	111.62	110.74	109.33	111.14
110.47	111.81	112.09	112.38	111.85	111.23	110.49	111.52	112.31	111.92	111.25	111.25	112.8	110.35	112.92	112.85	112.17	111.1	111.41	112.65	112.37	112.29	111.53	111.62	111.55	111.77	111.48	111.11	111.38	112.72	110.93	111.91	111.87	111.53	112.81	112.38	111.75	110.91	111.24	111.56	111.67	111.43	112.44	111.21	111.51	112.64	110.11	110.79	112.59	111.08
105.7	106.44	106.03	105.17	106.39	107.93	105.17	105.94	104.85	105.49	106.65	104.55	104.72	105.89	106.93	106.78	107.77	106.46	106.51	106.39	105.72	107.83	106.51	106.24	107.6	106.64	105.96	107.02	106.55	107.2	106.25	105.89	105.74	105.82	106.52	106.53	106.25	106.31	106.58	105.92	106.32	107.18	104.01	106.94	105.49	105.66	105.06	105.9	105.91	105.63
112.12	111.69	111.24	112.63	112.63	110.88	111.65	111.55	112.77	110.77	110.12	111.63	111.72	112.1	111.66	111.36	110.17	110.36	112.03	110.76	111.09	111.53	112.4	110.34	111.69	112.8	111.25	110.96	111.35	111.24	111.22	111.23	111.85	110.39	110.3	111.1	111.7	112.52	110.25	112.46	109.55	110.32	111.78	111.88	110.59	111.16	111.82	110.15	111.29	111.13
111.66	111.66	111.62	111.8	110.76	110.43	111.8	112.25	111.23	111.04	112.6	112.18	112.39	111.62	111.28	112.23	113.1	111.83	111.86	111.2	110.58	111.51	112.8	112.2	111.2	111	112.75	111.89	113.03	111.82	111.97	110.72	111.64	110.93	112.44	108.98	112.06	111.69	111.81	112.24	111.49	112.81	112.34	111.78	111.48	113.18	110.62	112.15	111.41	111.71
105.49	105.25	105.45	106.13	106.14	106.4	105.58	106.07	106.75	104.49	105.33	106.08	104.52	105.95	104.9	104.56	105.88	105.46	106.44	106.6	105.61	104.51	106.6	106.27	105.69	105.63	105.13	106.23	104.62	105.63	104.81	105.29	103.86	104.87	105.49	107.11	104.1	104.45	106.02	106.53	105.66	106.13	103.73	105.94	104.7	106.36	104.55	106.86	104.66	104.96
104.57	104.01	104.84	104.39	103.97	104.11	104.71	105.51	105.3	104.87	104.12	105.01	104.4	105.44	104.31	105.58	104.16	104.05	105.83	103.72	105.31	103.73	105.04	105.83	103.17	104.41	104.08	105.2	104.76	105.43	103.82	104.38	104.74	104.51	104.75	103.67	105.2	104.01	104.52	103.84	105.25	104.14	104.95	104.86	104.01	103.78	105.92	104.09	105.62	105.51
113.06	111.12	111.96	110.5	111.89	112.53	114.03	111.26	111.43	113.12	111.4	111.4	113.43	111.76	112.8	111.77	112.49	112.59	114.58	112.4	111.26	111.58	112.54	111.31	110.66	113.6	110.89	111.91	112.1	112.54	112.05	111.53	112.21	112.48	113.27	112.63	111.97	113.72	110.83	112.03	112.62	111.36	112.94	112.4	112.34	112.71	111.62	111.64	112.02	111.85
103.74	106.7	103.96	103.96	103.58	103.86	103.18	105.38	101.83	104.48	104.9	105.12	104.76	104.6	105.4	103.18	104.51	103.96	103.84	104.36	104.06	103.82	104.37	105.74	105.05	103.29	104.2	103.01	103.9	103.66	104.96	104.53	103.82	104.71	104.69	104.88	105.82	102.93	102.74	103.11	105.03	104.3	105	103.65	103.87	103.52	103.64	104.68	103.48	103.01
110.46	108.45	109.21	111.08	110.27	111.17	110.29	110.39	111.75	109.39	109.91	110.55	110.41	109.53	108.06	110.11	109.51	109.79	110.24	110.18	111.11	111.42	109.36	108.26	111.19	110.53	110.14	110.75	109.7	109.21	110.14	110.4	110.54	109.55	109.99	110.15	111.03	110.7	108.3	109.98	109.62	109.39	110.18	110.82	109.8	110.77	110.92	111.04	110.2	107.94
112.14	112.31	110.02	112.26	112.11	111.14	113.13	111.84	111.81	112.96	113.14	113.42	112.13	111.13	112.18	112.59	111.23	110.66	113.71	112.17	112.39	112.47	113.88	110.62	111.44	111.08	113.18	113.08	112.64	111.09	111.46	111.64	113.16	111.01	111.84	111.92	111.57	111.55	113.37	110.03	111.33	112.54	111.62	111.65	111.69	110.68	112.69	112.55	112.38	112.32
118.27	118.38	116.74	118.33	118.13	117.75	116.05	116.62	117.53	116.2	117.29	118.76	119.32	116.83	116.39	116.27	117.19	118.37	117.48	118.3	116.7	115.6	116.74	119.02	118.78	116.54	116.6	116.93	118.09	117.94	117.16	116.88	119.01	117.87	116.37	117.4	117.08	117.61	117.4	117.13	117.45	116.76	118.38	118.69	118.12	117.65	118.68	117.99	117.45	117.43
109.98	111.22	109.82	108.88	110.48	109.52	108.77	110.1	109.1	109.76	109.71	109.55	109.49	110.13	110.89	109.77	109.64	109.59	110.86	108.19	110.89	109.76	107.56	110.67	109.68	111.44	109.41	109.03	109.64	108.7	109.04	109.97	109.44	110.3	108.94	109.79	111.43	111.35	110.75	110.45	109.94	109.46	108.91	108.03	109.79	109.6	110.26	109.76	109.62	109.04
112.89	112.33	111.56	112.01	113.11	112.61	113.77	113.4	112.86	113.18	114.44	113.14	113.96	113.31	112.16	111.54	113.23	114.01	112.17	113.73	111.7	113.54	113.6	111.77	113.8	114.25	112.77	112.09	112.19	113.81	112.07	112.53	112.57	112.84	112.61	114.72	111.24	112.15	114.13	113.8	111.13	112.96	113.19	113.02	112.77	113.19	113.44	113.98	111.82	113.39
106.67	106.74	107.25	106.73	106.39	105.83	106.98	105.9	105.08	105.95	105.75	106.41	105.34	106.33	106.11	104.88	106.51	107.39	105.81	104.15	105.91	105.22	107.03	105.13	104.72	106.18	105.52	103.1	106.87	103.98	105.81	104.92	107.6	105.14	107.38	105.58	106.03	105.54	106.79	106.35	105.24	105.66	105.66	106.45	103.4	104.82	105.03	106.17	105.62	107.89
105.69	104.94	106.45	106.69	105.81	105.06	105.79	105.8	105.51	105.92	105.89	106.2	104.42	106.17	105.49	106.2	105.47	104.91	105.99	104.83	106.5	105.16	106.58	105.86	106.2	106.32	107.13	106.35	106.85	105.41	107.33	107.59	104.74	106.36	105.99	105.36	106.51	107.59	104.92	105.96	105.87	105.08	105.74	106.58	106.99	105.89	104.18	105.07	105.9	105.07
101.08	100.17	101.11	102.4	100.1	100.25	101.09	100.62	100.74	101.45	100.87	101.04	99.972	101.61	98.71	100.5	100.08	102.02	99.662	100.62	99.084	100.02	101.08	99.004	99.505	100.86	100.85	99.395	102.57	101.77	99.136	101.66	98.682	101.22	100.51	100.88	101.27	100.88	101.01	101.4	101.71	100.02	100.95	101.06	99.381	100.66	101.59	100.86	100.12	101.02
106.9	106.89	106.05	107.25	105.28	105.18	107	106.26	107.03	105.38	107.02	107.85	106.1	106.52	107.05	106.46	105.37	106.92	106.69	106.09	106.63	105.44	106.04	107.07	107.03	107.25	105.97	104.87	106.07	106	106.78	105.1	106.2	106.37	105.32	105.85	105.36	106.28	107.33	106.62	106.59	105.9	103.96	105.37	107.99	106.23	106.03	105.22	107.75	107.56
111.14	111.41	111.71	110.95	110.63	111.05	111.46	112.32	111.25	110.26	111.6	109.86	110.96	110.18	110.99	111.18	111.58	111.3	111.59	111.38	111.41	111.45	111.51	112.18	112.86	111.36	111.28	112.57	110.25	112.46	111.14	110.8	112.81	110.27	111.03	111.69	111.43	109.28	111.71	109.63	109.63	109.75	110.67	112.38	111.39	110.76	110.89	110.71	112.21	110.06
111.49	110.85	113.35	112.02	111.36	112.8	113.66	112.43	112.21	110.95	112.54	111.48	113.56	113.12	112.31	110.72	112.65	111.63	111.34	111.67	112.98	111.56	112.84	110.59	113.43	111.08	111.88	113.81	111.97	111.61	112.31	110.83	112.76	112.05	113.11	112.22	110.71	112.35	112.66	111.35	111.61	112.69	112.42	111.08	111.38	110.96	110.79	111.23	112.23	111.81
100.02	99.349	98.785	100.36	99.328	99.855	98.602	101.22	100.01	99.66	101.22	99.725	100.24	99.19	98.931	100.96	101.17	101.14	99.823	99.798	99.034	100.54	99.162	99.115	100.15	99.557	98.944	99.763	100.74	98.674	100.06	100.82	100.21	99.025	100.21	100.33	100.29	98.668	99.735	98.594	98.413	98.908	100.27	100.7	98.841	100.31	99.763	100.22	100.96	98.941
103.69	104.82	104.28	105.94	105.26	104.61	103.88	103.64	104.24	105.19	104	104.52	104.56	102.67	105.05	103.45	104.09	103.53	104.75	103.85	103.67	104.12	104	104.35	104.46	103.27	105.52	105.31	104.29	103.93	103.79	104.36	105.05	103.73	105.73	105.32	102.5	105.02	104.21	104.81	103.79	104.71	104.44	105.98	104.26	105.93	104.63	103.86	103.97	102.78
98.266	100.08	98.376	98.6	99.063	100.13	100.16	101.15	101	99.743	98.487	100.65	100.52	99.772	101.36	99.368	101.08	99.638	98.223	100.54	99.877	99.87	99.99	100.8	100.17	99.528	99.642	100.01	100.12	99.184	99.883	100.58	98.249	100.12	98.206	100.22	101.3	98.178	98.826	100.23	98.703	101.67	100.14	100.73	100.92	100.4	100.55	100.52	99.67	99.544
107.1	106.09	105.58	106.6	106.74	105.14	104.1	105.03	107.22	106.44	106.76	105.23	104.79	105.05	105.38	104.89	106.62	105.88	104.98	106.26	106.18	105.43	106.08	105.59	107.93	105.31	106.9	105.94	104.87	106.11	104.45	105.37	105.39	106.18	105.23	103.93	105.15	104.98	106.76	105.99	105.09	104.45	106.42	104.31	105.32	107.01	105.61	107.9	104.52	105.11
107.33	106.15	105.44	107.38	106.14	106.87	107.73	107.75	106.17	106.32	106.18	106.28	106.96	107.63	106.05	105.71	106.09	106.55	105.71	107.13	105.65	105.11	105.75	105.89	104.56	105.61	106.64	105.94	105.58	105.28	105.83	104.93	106.99	105.8	105.63	106.42	107.76	105.69	107.23	105.48	105.96	105.24	105.55	104.11	105.82	106.4	105.99	106.35	106.99	105.04
103.05	105.54	105.49	105.92	107.35	107.62	106.93	106.56	106.57	106.86	106.57	107.29	106.58	106.57	106.71	106.1	104.95	104.64	105.92	106.48	105.8	105.37	105.95	106.14	103.98	104.45	104.9	106.33	106.55	106.27	104.04	104.92	105.02	106.17	105.49	107.05	104.76	107.79	104.78	106.69	105.8	106.76	105.59	107.55	106.01	106.39	105.49	104.35	106.35	104.51
99.965	100.06	100.53	100.96	99.394	97.695	99.694	100.62	100.52	98.999	99.021	100.02	98.226	98.798	98.337	100.29	99.346	99.855	101.09	100.42	99.262	98.414	99.172	99.651	101.66	99.683	99.749	100.26	98.117	99.392	100.95	101.25	100.47	99.893	101.02	100.12	99.977	99.582	100.23	100.56	100.32	98.108	99.497	99.821	99.629	100.52	100.11	99.978	99.489	100.01
106.63	106.48	105.17	106.63	106.01	106.33	105.47	105.83	107.46	105.12	104.54	106.25	106.34	104.92	105.94	104.48	105.15	105.26	106.91	106.16	107.27	104.37	105.07	106.29	106.13	105.26	105.49	106.28	105.78	105.95	105.88	106.25	105.06	105.75	105.96	105.46	105.68	106.04	104.96	104.61	105.29	106.14	107.14	105.01	107.57	105.17	106.5	106.39	107.3	105.79
101.48	101.08	100.3	100.55	101.13	101.75	99.171	99.906	99.77	98.839	100.65	100.89	99.601	100.38	98.694	99.929	100.51	100.09	99.528	100.25	100.29	101.74	99.226	100.32	99.7	100.13	98.722	99.792	100.97	99.033	100.58	99.929	99.549	99.774	101.28	98.78	100.79	100.42	99.888	100.06	100.29	99.872	99.678	99.043	100.37	102.01	101.75	100.31	99.883	101.43
112.78	112.67	110.63	113.93	112.67	114.03	112.32	113.31	111.21	112.4	111.93	112.37	112.67	112.21	112.85	112.08	112.8	110.95	113.14	112.49	113.99	113.38	112.04	112.65	112.52	113.61	111.38	112.66	112.81	112.41	112.63	111.75	112.98	113.69	111.93	111.47	112.04	113.05	113.7	111.84	112.26	111.72	113.92	111.67	113.48	113.51	112.68	113.33	113.33	113.52
101.05	99.585	102.38	99.981	99.081	100.04	101.62	101.09	101.11	100.93	101.24	99.377	99.488	100.56	99.839	98.826	99.071	99.571	100.32	100.78	101.43	100.31	101.14	101.63	100.77	98.703	100.09	100.61	99.659	99.3	98.97	100.26	101.49	100.36	101.43	100.86	99.453	98.467	99.2	98.699	100.57	100.42	99.063	98.612	99.513	100.75	100.94	100.05	97.85	99.746
105.58	105.82	107.57	103.89	105.52	106.19	106.36	105.24	106.9	106.31	106.33	106.24	105.2	106.82	105.92	105.37	107.38	108.29	104.04	105.61	106.28	104.73	106.31	105.83	105.83	104.84	106.44	106.12	105.44	105.65	105.35	106.14	106.04	105.87	108.11	105.97	106.29	105.35	106.84	106.04	104.96	106.4	105.3	105.92	106.93	105.24	106.81	106.94	106.25	106.2
108.07	106.21	107.89	106.59	106.87	105.38	107	106.64	107.41	104.23	106.07	106.75	105.9	105.17	105.68	107.27	106.15	104.24	107.84	105.05	104.81	107.04	106.21	104.1	106.94	105.82	105.03	105.31	106.64	106.61	106.1	106.3	107.87	105.51	106.06	105.81	107.14	105.58	105.51	106.29	104.89	107.61	106.72	106.75	106.14	105.77	105.59	105.65	106.23	106.36
113.8	112.65	113.61	114.45	113.33	111.79	111.88	114.56	113.13	113.18	113.47	111.4	113.28	113.8	111.02	112.46	113.14	111.79	112.48	112.68	113.15	113.63	114.03	113.48	111.95	112.24	113.34	110.84	113.35	112.65	112.63	111.55	113.58	111.77	113.16	113.08	112.94	112.42	112.68	113.36	112.23	112.17	112.66	111.51	111.92	112.21	111.59	113.83	112.26	114.51
111.66	112.12	112.95	110.41	111.92	111.67	111.76	111.54	112.6	112.12	111.78	111.49	113.31	112.53	112.52	112.5	111.44	112.99	112.43	111.12	111.95	112.26	113.21	111.7	112.51	111.65	110.87	111.66	112.71	112.53	112.31	110.76	111.23	112.93	112.28	111.35	112.97	113.36	112.35	111.91	111.37	113.77	112.45	113.44	111.8	111.74	111.92	114.08	112.33	110.16
102.83	105.47	104.45	105.44	106.12	106.53	105.44	105.55	104.28	105.87	105.27	106.4	106.11	107	106.21	106.33	106.39	106.56	105.69	106.44	103.98	105.43	105.54	104.54	105.44	104.62	105.66	104.49	105.92	105.76	105.66	104.67	105.38	105.94	104.56	104.74	105.71	105.98	106.34	106.07	105.42	106.57	106	105.52	104.37	105.57	105.18	104.51	105.08	106.91
101.27	100.73	102.8	102	100.35	99.909	100.05	100.22	102	101.1	100.53	100.77	100.19	100.2	100.01	100.23	101.62	100.04	101.05	100.05	101.09	100.93	100.47	100.45	101.46	101.19	99.897	101.57	102.2	100.75	101.78	100.16	101.25	101.86	103.17	100.72	100.58	100.48	100.4	100.83	100.73	101.05	100.63	100.08	101.36	101.08	102.51	101.19	100.59	101.58
99.183	100.83	100.81	101.64	100.27	101.21	99.64	99.887	99.536	99.756	100.18	100.08	101.6	101.54	99.183	99.792	99.198	99.401	100.18	100.03	99.085	100.94	100.85	100.55	99.243	98.845	99.552	99.859	101.71	99.316	99.842	99.46	100.41	101.04	100.16	99.816	99.354	101.39	100.37	100.13	101.23	100.33	99.295	100.72	100.52	99.612	101.04	101.99	100	100.5
103.08	105.55	105.17	105.56	105.9	105.43	104.5	105.64	105.58	105.41	104.64	103.32	104.96	105.66	106.26	104.11	106.26	105.5	107.14	104.74	105.39	104.96	105.61	106.57	106.11	104.67	106.03	106.01	106.52	104.93	105.79	104.61	105.85	104.29	105.52	106.42	105.32	105.95	104.96	105.35	106.89	104.64	104.45	106.41	103.9	105.15	105.94	106.45	105.48	104.7
111.04	110.07	109.77	110.03	111.91	107.73	110.47	110.79	109.68	110.28	111.55	112.18	110.73	110.29	108.55	109.34	111.11	110.48	109.67	110.74	111.3	109.32	111.1	109.94	109.04	110.39	110.4	110.95	110.39	110.43	110.01	110.11	108.89	109.25	109.74	109.47	110.58	109.17	109.43	109.12	110.2	109.78	112.04	109.87	111.96	109.34	111.39	109.95	110.71	111.6
98.846	100.54	99.622	98.865	99.865	100.08	99.263	99.841	98.649	99.428	99.241	99.761	100.41	99.194	100.36	100.27	98.94	99.514	99.355	97.787	98.645	100.3	100.35	101.37	101.33	98.912	100.64	100	100.19	98.403	97.87	98.333	100.43	97.911	99.863	99.852	100.32	99.655	100.33	100.15	99.502	100.56	99.121	100.48	100.62	99.824	100.03	98.154	100.62	98.21
110.96	111.7	111.28	111.87	111.7	112.02	111.41	111.54	111.34	111.15	110.74	111.53	111.47	109.92	111.37	110.99	111.74	111.05	111.25	111.83	111.26	112.48	111.44	111	111.04	111.16	111.94	112.41	112.29	110.38	112.04	110.92	111.53	112.14	110.53	110.51	112.36	110.88	110.16	110.85	111.26	112.98	111.45	111.57	111.83	111.56	111.12	111.18	112.03	111.38
112.42	114.35	112.38	111.97	110.83	111.54	112.52	113.01	113.17	112.45	113.99	112.53	112.92	112.36	112.22	111.78	110.74	112.98	113.24	113.38	112.08	113.34	112.74	113.91	112.23	114	112.51	113.34	112.61	114.6	114.39	112.47	110.39	114.68	111.69	113.89	111.47	112.27	113.92	113.06	113.57	113.34	112.6	112.78	111.91	112.49	113.29	111.36	114.42	114.28
105.35	106.12	104.5	105.11	104.62	105.62	107.28	104.59	106.1	105.21	105.62	105.89	105.6	105.39	106.62	105.64	106.83	105.96	107.13	104.68	106.35	104.43	107.52	107.36	104.79	107.48	105.53	106.28	104.22	105.36	104.7	107.66	104.58	106.57	105.53	105.07	104.27	105.66	103.96	104.34	107.73	104.48	105.02	105.2	105.82	105.6	105.76	106.28	103.48	106.41
103.86	104	104.22	103.22	105.28	104.92	103.95	105.03	104.56	104.27	105.57	105.18	103.19	104.81	104.37	104.19	104.34	104.39	104.36	103.68	102.82	105.83	105.12	105.28	104.66	103.85	105.62	105.09	104.5	104.86	104.48	103.95	104.78	104.12	105.06	102.75	103.55	102.63	104.31	104.25	104.34	104.64	105.51	104.04	104.13	103.1	104.12	103.27	103.39	102.63
99.686	102.24	100.6	100.9	99.295	101.38	99.494	99.719	101.02	101.09	101	98.857	99.899	101.17	99.525	101.82	100.76	101.99	100.01	99.329	100.8	99.751	99.816	100.14	99.095	100.09	99.479	101.06	100.19	100.34	100.34	100.23	99.762	101.58	101.41	101.9	100.65	99.111	102.34	100.35	101.43	101.04	100.38	102.19	101.89	101.18	100.19	99.982	100.74	102.13
112.43	112.45	112.55	112.03	111.78	110.72	112.97	113.34	110.53	112.94	113.12	112.37	112.27	109.14	111.86	115.3	112.45	112.63	112.41	110.88	111.03	110.46	111.45	111.4	111.96	110.97	111.13	112.13	112.95	112.33	111.54	112.32	112.05	111.39	112.28	112.67	112.17	112.06	111.04	111.76	111.89	111.85	112.11	113.51	112.9	111.78	111.88	113.2	111.92	111.43
105.06	105.67	105.4	106.06	104.59	104.81	105.61	105.74	106.77	104.57	104.46	105.77	104.42	105.46	105.19	107.18	106.62	105.83	105.16	104.94	105.48	104.78	103.36	103.27	106.02	105.58	105.04	106.44	104.56	107.27	104.94	105.54	105.14	105.81	105.67	104.06	107.44	105.76	103.98	106.88	105.32	105.04	104.02	103.52	104.72	105.95	104.49	107.43	105.33	105.3
111.2	110.55	112.03	110.94	111.34	111.48	111.59	110.31	112.04	111.06	110.86	112.67	110.97	110.16	111.82	110.78	111.42	111.46	111.14	111.31	110.4	109.81	112.52	111.16	111.81	111.63	112.01	111.18	111.1	111.26	111.44	112.13	111.25	112.59	111.42	113.14	111.47	112.01	110.47	110.64	112.12	110.7	113.41	111.01	110.89	111.55	110.62	111.17	111.32	111.88
117.71	118.16	118.62	118.18	118.35	117.14	118.28	117.88	116.82	117.22	119.01	117.86	117.35	118.21	117.84	117.01	118.89	115.68	118.64	117.68	116.69	118.59	118.58	117.26	117.98	116.56	117.93	116.49	116.96	117.9	118.24	116.66	117.63	117.98	116.99	118.35	117.28	118.91	117.77	116.98	117.92	119.4	117.21	116.68	118.7	118.31	118.74	117.5	117.47	116.12
99.813	99.812	99.095	99	99.664	99.452	99.008	100.06	99.974	99.24	100.84	101.26	101.02	101.5	98.742	100.7	101.4	100.64	99.396	98.594	100.01	101.17	99.874	99.504	97.208	99.383	97.717	98.502	100.31	100.65	99.21	98.037	99.304	100.79	99.476	100.17	100.38	98.946	99.127	99.94	99.161	99.638	99.855	98.599	99.779	98.892	100.68	99.828	100.09	100.2
106.42	106.27	107.07	107.27	105.48	106.85	106.34	106.16	106.46	106.7	107.6	106.88	106.33	106.8	106.96	106.65	106.02	107.88	106.04	105.26	106.71	105.36	107.82	108.13	105.83	107.89	107.21	107.02	106.51	106.69	106.72	105.04	107.18	105.95	106.03	107.29	107.65	105.13	107.84	107.73	106.05	105.59	107.28	107.88	106.46	107.41	106.99	106.94	107.05	107.1
99.949	100.01	99.475	99.153	100.89	100.27	101.82	99.733	101.37	100.15	99.597	100.39	99.528	99.952	100.74	100.61	100.94	99.481	99.567	100.61	101.22	100.66	100.11	100.85	101.08	99.509	99.563	98.631	101.47	101.7	99.148	99.978	100.32	100.47	99.513	99.546	99.442	100.82	99.265	101.12	101.55	100.87	99.036	102.43	98.95	99.947	100.59	98.566	100.41	100.66
106.6	104.95	105.47	103.72	105.23	105.21	104.2	103.56	105.48	105.09	106.77	104.96	105.18	106.14	106.76	103.85	105.73	105.43	104.94	104.35	102.23	103.76	103.71	105.43	104.23	103.77	106.22	105.46	105.41	105.21	104.4	104.73	104.15	104.55	104.69	103.5	105.8	103.21	104.33	104.2	104.34	104.53	103.06	105.09	104.91	103.47	104.56	105.36	103.96	103.89
105.37	106.1	104.47	104.76	106.23	105.75	105.66	106.94	106.08	105.39	103.32	104.56	106.91	105.45	106.24	104.92	105.46	107.62	105.22	105.9	106.47	106.42	105.67	106.67	105.02	105.93	106.08	105.66	104.56	107.6	107.48	104.68	104.63	105.22	105.1	105.73	105.49	105.18	104.53	105.33	106.37	105.86	106.33	105.06	104.58	105.86	104.85	106.25	105.39	105.41
115.71	116.8	116.98	117	116.08	117.27	117.39	116.65	116.69	115.82	116.68	116.61	117.79	115.8	116.06	116.79	116.29	115.94	116.44	116.92	116.07	116.45	117.24	116.92	115.1	117.52	116.61	117.12	117.45	115.55	116.63	117.08	116.76	115.74	115.32	115.7	117.23	116.3	115.61	115.02	115.89	115.26	115.24	116.07	114.42	117.28	115.78	116.57	115.47	115.98
113.19	112.93	112.75	111.38	112.51	113.13	112.94	114.06	113.95	113.39	112.07	111.5	113.1	113.21	112.82	112.87	114.1	110.58	112.44	113.39	112.59	113.13	113.13	114.4	113.19	112.55	112.33	112.85	113.27	113.47	113	112.97	111.28	112.62	112.74	112.38	113.59	113.48	114.33	112.83	112.55	112.32	112.56	112.52	113.5	113.28	113.61	113.42	112.9	111.9
109.28	108.69	109.7	109.67	107.61	109.49	110.01	109.86	109.76	110.5	110.5	110.95	111.09	110.49	109.32	109.49	110.38	110.09	108.56	110.88	111.17	109.69	110.57	110.13	111.57	110.66	109.95	108.84	110.53	109.42	109.76	109.64	111.13	109.19	109.63	109.63	108.65	109.44	109.65	109.73	112.47	109.75	109.3	109.68	108.87	109.77	108.85	110.24	108.93	110.78
100.34	100.15	98.297	101.58	101.43	100.41	100.57	99.922	99.176	100.4	99.864	98.924	99.428	99.63	99.941	99.236	99.404	98.945	100.47	99.44	98.8	99.43	98.09	100.56	100.45	98.973	100.28	99.258	99.76	101.87	100.18	98.042	100.71	100.52	98.723	97.161	98.264	98.778	99.3	99.724	98.943	99.461	100.03	100.55	98.834	99.475	99.1	99.505	99.772	100.82
112.62	111.53	113.42	114.26	112.11	112.33	114.56	112.92	112.67	112.33	112.88	112.16	112.16	113.07	112.56	112.06	112.96	112.51	113.98	112.47	114.08	112.39	113.05	114.42	112.73	111.38	112.54	112.16	112.8	111.37	112.54	111.12	112.22	114.19	112.35	112.49	113	113.02	114.15	112.81	111.26	112.41	113.16	112.44	115.6	113.18	111.52	112.37	112.55	112.58
112.85	112.2	111.15	111.56	111.61	112.16	112.81	110.81	111.19	110.54	110.87	111.73	111	111.36	112.97	114.15	111.71	112.47	112.87	111.63	113.55	111.59	112.78	111.54	110.59	109.25	111.03	110.71	111.9	113.04	111.95	111.08	111.86	111.28	111.53	114.01	111.5	110.73	113.35	111.95	113.89	111.98	111.6	110.78	113.13	111.13	110.82	111.76	112.39	112.14
101.04	100.47	99.409	99.63	100.78	100.74	100.45	99.652	101.78	101.31	100.75	101.46	100.32	100.63	101.53	101.88	99.735	100.89	99.377	99.903	100.44	103.17	100.37	101.76	100.99	100.2	101.14	99.494	100.21	100.16	101.46	99.354	99.208	100.83	103.98	100.41	99.761	100.99	99.685	100.37	101.87	101.4	100.63	101.21	100.78	100.93	100.03	100.69	100.59	99.626
106.31	107.02	107.24	107.55	106.59	107.51	107.02	105.84	106.89	106.91	106.98	105.9	106.79	107.56	105.83	106.61	108.43	107.64	107.28	106.11	106.92	107.64	106.23	106.96	107.36	108.64	106.62	108.31	106.57	106.57	106.13	106.49	106.14	107.74	106.31	106.45	107.23	105.11	105.6	106.18	107.23	108.37	107.06	106.56	105.86	106.49	108.4	107.29	106.94	106.23
110.44	109.74	110.3	110.08	109.81	111.27	110.19	109.87	109.45	108.98	109.9	109.66	109.56	111.29	109.58	110.83	108.94	110.05	108.94	108.9	109.45	109.71	111.83	110.64	109.8	109.52	108.55	110.07	109.49	109.95	110.97	108.18	107.95	111.61	111.95	110.19	109.75	110.35	110.65	109.86	109.58	109.89	110.5	109.19	109.09	110.04	111.59	109.22	110.74	109.48
99.093	99.904	102.15	101.67	99.823	98.258	101.3	101.68	100.43	100.49	100.54	100.1	100.75	99.472	100.19	100.95	100.1	99.062	99.743	101.25	100.07	99.981	98.956	100.16	101.51	100.13	100.11	100.14	99.403	100.51	100.1	98.717	100.49	100.67	100.18	99.572	99.076	99.24	99.252	100.44	100.75	99.932	101.42	99.229	99.336	100.9	100.7	101.76	99.849	100.42
105.89	105.39	104.4	106.34	107.21	105.78	107.66	107.1	105.86	105.75	106.49	107.81	107.23	107.82	106.43	105.8	107.36	106.85	105.77	107.23	105.54	104.88	105.42	106.37	105.48	106.87	105.67	105.29	105.89	105.86	107.05	105.7	106.46	107.2	107.28	106.3	105.87	107.88	106.26	106.67	107.22	107.32	106.06	106.95	108.99	106.71	106.11	106.3	106.7	106.83
108.83	110.36	109.26	109.6	109.14	111.07	110.21	110.01	110.78	109.62	111.56	110.64	110.57	110.8	110.71	109.79	111.54	109.79	111.41	111.88	109.98	111.16	111.64	109.59	110.97	109.8	109.58	110.74	108.73	111.12	110.71	110.68	109.98	110.41	111.06	109.99	110.59	109.74	111.73	110.02	110.84	109.6	110.75	110.3	109.67	111.03	109.68	109.7	111.23	110.91
111.3	109.55	112.39	110.2	111.13	109.44	111.19	110.33	109.87	110.52	111.15	110.89	110.38	110.59	110.94	110.34	109.61	111.66	110.66	111	111.07	110.44	111.03	111.81	109.77	110.77	110.84	112.04	111.45	110.69	112.06	111.11	112.04	108.74	109.59	110.52	110.93	110.61	109.84	108.99	110.26	110.9	110.07	109.28	110.08	109.91	110.49	110.88	111.13	109.85
106.42	107.57	106.39	107.58	108.55	107.32	107.48	107.06	107.17	106.31	106.44	106.91	108.08	106.54	105.72	107.14	106.39	106.79	106.78	107.08	107.29	105.95	106.62	106.96	105.92	105.64	106.12	107.05	106.37	109.22	105.81	106.8	106.64	108.07	106.51	106.8	106.81	106.78	106.05	106.63	107.74	106.59	107.07	107.31	107.03	108.61	107.53	106.5	105.78	106.02
99.641	100.04	99.519	98.675	101.47	99.479	100.04	100.09	100.93	99.109	99.283	100.45	101.29	99.768	98.061	100.6	101.34	98.347	100.63	98.916	99.042	99.457	99.703	99.872	98.638	99.147	98.966	98.533	100.39	99.523	99.244	100.53	101.1	101.35	97.986	100.05	98.747	98.911	100.55	100.61	98.311	99.777	99.064	100.5	100.94	99.308	98.631	101.15	99.888	99.865
112.02	112.54	111.08	113	111.24	114.21	112.32	110.75	111.52	112.11	112.53	111.3	112.21	111.91	110.98	112.32	111.83	111.77	111.76	111.94	111.26	113.38	111.21	111.81	110.45	112.95	111.84	112.08	111.47	111.15	111.44	111.63	112.5	111.92	112.31	111.12	111.25	111.37	111.09	111.72	111.77	112.01	112.26	111.78	111.89	112	111.34	112.18	112.38	111.74
98.223	99.708	100.78	100.27	98.751	100.93	100.28	99.019	99.357	99.341	99.467	100.27	99.18	99.713	101.16	99.275	99.792	100.24	99.147	99.826	99.963	99.59	100.31	101.05	98.483	99.949	101.74	99.797	99.759	98.691	99.397	100.99	97.715	99.78	99.992	100.19	99.197	98.018	100.25	100.29	101.15	99.051	99.739	99.568	99.274	100.33	101.08	99.737	99.375	99.12
107.48	106.12	107.38	108.02	105.57	105.6	107.12	108.45	105.71	105.93	105.84	106.81	105.15	107.84	105.06	106.68	106.07	106.01	106.64	107.03	105.24	105.07	106.56	106.44	106.02	106.17	105.5	106.51	107.52	105.17	106.64	106.2	106.66	106.05	105.58	107.23	107.39	106.83	107.16	107.63	106.48	104.93	108.18	104.83	106.52	105.6	106.6	106.01	107.15	105.83
105.44	105.39	103.88	106.3	103.72	106.36	106.64	104.85	105.26	106.1	105.45	105.96	104.25	105.76	104.38	103.71	105.29	105.75	106.56	107.08	104.35	105.85	105.27	106.36	104.71	105.42	106.29	106.19	104.13	106.07	106.12	104.71	105.57	105.72	105.47	106.16	105.91	106.63	105.96	103.89	105.65	106.93	104.51	105.33	104.92	105.54	106.49	105.77	105.32	106.62
118.24	119.05	118.28	117.27	117	117.67	119.71	117.81	118.63	118.14	117.31	117.36	118.6	115.91	115.91	116.53	118.16	118.41	117.97	116.35	117.16	118.33	117.56	117.86	118.4	119.14	118.93	118.01	117.46	117.08	117.48	117.37	116.64	118.08	117.11	118.1	117.61	115.95	117.43	117.06	117.93	116.5	117.44	116.86	117.64	118.86	118.62	116.73	118.22	117.72
113.94	112.29	113.34	111.63	112.28	112.2	112.11	112.41	112.97	113.63	113.57	113.43	111.53	111.94	111.97	112.12	112.93	112.4	112.77	112.46	112.86	113.99	113.21	110.51	112.32	112.77	113.35	114.02	112.43	112.44	111.95	111.23	111.79	112.11	112.41	113.83	111.58	113.33	112.21	113.6	112.41	113.84	112.15	113.54	111.87	111.4	113.38	112.28	112.29	112.25
108.42	106.91	106.68	106.31	106.54	106.09	106.62	105.75	106.79	108.84	107.01	106.19	106.16	106.45	107.07	107.04	106.73	107.22	107.6	106.38	107.23	105.61	107.45	107.13	108.43	106.22	107.87	107.45	108.11	106.25	108.18	106.67	106.91	105.13	106.21	106.31	105.63	107.09	106.2	106.87	107.11	108.07	106.98	106.44	107.73	106.88	107.49	109.18	105.02	106.24
117.53	115.89	116.61	118.78	118.55	120.2	117.54	118.35	118.53	117.9	115.92	118.59	118.68	117.14	114.6	118.26	117.5	116.29	117.05	117.21	117.63	118.17	118.5	117.8	118.2	118.43	118.2	118.68	117.97	117.82	116.9	120.89	116.26	117.7	117.2	117.6	118.11	117.24	118.48	119.35	118.38	117	118.78	117.83	116.97	119.03	117.4	116.43	118.44	119.69
107.62	105.6	105.43	105.56	107.35	106.53	106.16	103.4	105.94	106.2	105.07	105.19	106.17	106.16	104.69	105	106.58	105.78	106.59	106.41	105.03	106.16	105.59	106.32	107.97	106.61	105.6	105.99	106.73	106.2	105.35	106.23	106.62	106.09	105.48	105.52	106.31	105.52	105.83	105.35	106.52	105.18	106.67	106.44	106.65	105.08	107.18	106.18	107.73	105.9
116.39	116.53	115.15	115.92	115.4	116.32	115.7	116.41	114.38	116.05	115.6	116.55	115.45	115.89	116.41	116.29	116.76	115.84	115.9	116.09	116.73	114.12	116.66	116.36	115.6	114.8	115.81	117.5	116.23	118.1	116.14	114.89	116.77	115.47	117.63	116.81	116.75	116.25	116.09	116.19	115.7	115.38	116.79	116.04	116.17	115.35	116.97	115.31	116.04	115.84
105.79	107.47	105.05	104.91	104.95	108.12	105.3	106.67	104.36	104.73	103.89	107.85	104.5	105.91	105.22	104.88	106.78	105.59	106.58	105.51	106.23	105.97	106.19	104.96	106.47	106.08	104.79	105.27	105.88	104.91	105.31	105.14	103.68	105.94	106.29	105.26	106.35	106.49	107.1	104.07	105.87	107.11	106.46	105.78	106.54	105.87	106.59	106.24	105.3	105.97
105.17	106.2	106.86	105.9	105.38	105.44	106.59	107.45	105.16	104.47	107.73	106.11	105.53	105.39	104.56	107.46	106.21	107.04	106.79	105.47	105.15	107.75	106.51	105.48	106.17	105.45	106.19	107.11	106.12	106.43	106.47	107.09	105.64	105.37	106.41	105.41	106.07	105.83	106.18	105.69	105.96	107.92	105.92	106.95	104.87	105.48	105.74	106.96	106.1	104.87
109.74	110.42	110.72	111.04	110.55	110.08	109.08	108.71	110.31	111.43	109.88	111.72	109.09	110.81	109.5	110.72	110.36	111.14	108.18	108.61	109.6	109.59	109.85	108.96	109.96	110.34	108.89	107.79	109.73	111.28	109.77	111.68	110.01	111.09	110.28	109.93	111.84	110.18	109.26	108.38	110.6	110.7	109.75	110.52	110.49	108.55	107.39	110.13	110.16	110.08
107.5	106.86	104.61	104.36	104.35	106.21	105.83	107.52	104.51	105.51	106.11	105.68	106.2	105.01	107.42	105.69	105.26	106.4	106.09	106.63	103.68	104.32	106.93	103.97	106.38	105.4	107.07	106.39	104.58	105.56	104.91	105.16	106.42	105.69	105.33	107.21	105.74	105.01	106.45	107.28	104.73	104.74	105.99	104.35	104.7	105.85	105.41	105.15	105.44	105.34
111.74	110.36	110.87	111.33	110.79	111.54	110.28	109.27	111.74	111.12	110.61	111.99	111.77	110.24	111.48	112.11	112.33	111	111.58	110.71	111.28	112.24	111.35	111.39	111.34	111.13	110.51	111.99	110.93	111.34	112.08	110.88	110.49	110.46	112.17	112.49	111.41	111.35	112.03	112.56	111.99	110.14	110.92	111.84	112.5	112	111.04	111.4	110.31	109.94
104.59	103.56	104.17	104.38	105.13	104.61	103.01	105.38	104.15	104.07	104.65	105.44	104.81	105.54	103.75	103.85	103.56	104.87	105.53	104.96	103.85	105.12	104.71	104.82	104.99	103.82	104.82	104.78	104.7	103.05	105.35	103.64	103.97	103.39	103.84	106.25	104.43	105.1	103.75	104.33	104.77	104.88	103.63	104.01	103.31	105.21	103.24	104.72	104.13	105.49
111.6	111.62	112.01	112.02	110.5	113.29	111.06	112.74	112.83	114.24	112.3	112.71	111.86	112	111.87	112.82	114.06	112.16	113.4	112.01	113.6	111.82	112.62	113.1	111.51	112.94	111.18	112.32	112.51	112.1	112.91	113.32	111.83	113.05	112.41	112.04	110.18	112.99	111.31	110.31	112.19	111.97	112.12	112.59	112.38	113.14	111.71	112.02	113.78	111.34
107.18	107.54	106.33	106.25	106.81	107.57	107.95	107.49	106.82	107.1	105.38	105.54	106.59	107.09	105.94	107.05	108.02	107.38	107.76	107.88	106.13	105.32	108.56	108.81	107.43	106.72	106.8	106.65	105.28	106.52	107.62	107.5	104.85	107.84	107.26	106.59	106.18	107.08	106.49	107.99	106.3	105.57	107.24	107.29	106.62	107.53	106.31	106.43	107	106.01
105.89	103.94	106.25	105.55	104.02	105.89	106.55	106.13	106.53	104.97	105.58	103.75	103.14	104.87	105.44	106.09	103.88	103.57	104.9	104.73	106.21	103.94	105	104.73	104.69	106.57	105.93	105.18	104.48	104.93	105.5	106.1	105.82	104.33	104.33	106.89	104.56	105.95	104.92	106.46	103.48	104.18	107.35	106.57	104.41	106.06	105.45	108.34	104.45	105.86
106.37	105.68	105.52	106.26	106	106.05	105.31	106.74	107.21	106.29	107.38	106.88	108.2	105.82	105.52	107.55	104.95	104.38	107.62	106.2	105.43	106.61	107.29	108.51	106.59	107.19	105.45	106.6	106.97	106.23	106.32	105.19	105.74	107.32	107.37	108.6	106.33	106.21	106.2	107.13	107.68	106.85	106.03	106.4	105.86	105.79	106.25	104.26	104.47	106.86
110.27	112.77	111.92	110.02	111.16	110.2	112.19	111.97	110.43	110.2	111.28	112.83	111.1	111.33	111.94	111.24	111.69	110.37	112.79	112.03	111.55	110.66	112.08	110.59	112.4	111.93	111.74	113.03	111.85	109.56	110.68	111.3	111.71	109.73	110.75	112.81	111.49	111.5	109.42	110.4	111.95	111.42	111.18	109.96	112.95	110.84	111.96	111.4	109.31	112.01
107.45	105.88	105.24	106.59	104.98	106.07	104.75	105.33	106.09	104.47	104.04	105.66	105.65	106.31	104.2	104.81	105.45	105.26	107.13	105.99	105.21	106.25	105.49	105.2	104.4	105.6	106.46	105.34	106.47	103.96	103.77	104.68	104.98	104.51	105.25	104	106.09	106.41	106.83	106.04	105.39	105.39	105.77	106.77	105.86	107.41	106.46	106.41	104.78	106.49
105.24	103.28	103.92	102.84	104.43	105.13	104.4	103.48	104.85	104.96	105.53	102.58	106.5	105.35	105.41	104.53	105.4	102.78	104.78	104.95	103.73	103.93	103.44	104.6	105.69	105.48	104.69	104.33	104.92	102.57	105.13	103.7	102.32	105.02	104.46	104.18	104.75	105.82	102.78	105.1	103.94	103.95	105.6	105.27	105.99	104.62	103.87	103.49	103.3	104.02
105.26	104.74	105.4	103.72	105.45	105.05	104.66	105.55	105.03	103.12	104.21	104.91	103.83	105.02	105.93	104.36	102.82	104	105.03	105.69	104.93	104.33	105.4	104.99	103.71	104.93	103.86	104.93	103.74	106.56	105.43	104.67	104.51	103.76	104.9	105.02	104.22	105.13	103.75	104.92	106.09	103.59	102.35	102.31	104.72	104.21	105.09	104.69	104.23	106.04
114.42	117.76	115.95	114.85	116.95	115.77	117.12	114.63	115.43	116.58	115.96	115.18	116.28	116.32	116.04	117.43	116.02	116.04	116.62	115.39	117.24	115.05	117.77	116.2	116.92	115.27	116.22	115.75	117.15	115.76	116.23	116.44	115.7	117.87	117.73	116.39	115.7	116.61	117.43	115.7	115.83	114.66	117.63	116.08	117	115.38	116.69	115.68	116.88	114.78
106.11	105.5	105.98	106.41	106.96	106.14	106.11	107.1	106.21	106.92	106.88	106.92	105.9	107.07	106.63	105.84	107.33	105.84	107.93	105.59	107.63	107.26	108.49	107.02	106.45	106.28	106.85	105.34	106.07	106.36	106.2	107.76	107.28	109.14	107.58	107.36	107.74	106.58	108.48	106.53	109.12	107.19	106.51	105.79	107.58	108.08	105.6	106.35	107.07	107.07
105.84	106.09	106.92	106.98	105.75	107.2	104.32	105.74	104.33	106.77	107.17	107.52	107.51	104.76	106.8	106.15	107.18	104.18	105.14	105.73	107.07	107.37	106.58	105.22	106.85	106.37	104.49	105.61	106.54	104.29	106.36	106.9	107	106.53	106.62	106.17	104.68	106.22	104.56	107.23	104.83	106.68	104.65	107.15	107.42	105.75	105.57	105.69	105.76	106.71
111.75	110.97	111.13	112.61	112.36	111.21	111.23	112.19	112.37	110.45	111.92	111.44	111.21	111.57	112.61	112.34	111.7	113.24	110.63	112.17	112.27	111.35	113.62	112.5	110.87	112.22	111	111.21	113.33	113.46	112.09	112.29	111.34	111.21	111.14	114.31	110.65	111.16	112.73	109.68	110.54	113.43	112.95	112.31	112.29	113.03	112.75	114	111.86	111.7
100.71	98.851	100.46	99.267	99.078	100.38	98.769	99.69	98.931	99.051	100.5	99.513	98.467	101.06	99.547	99.63	99.132	98.606	100.83	99.553	99.614	101.33	99.054	98.643	99.597	99.05	100.06	99.737	100.19	100.22	100.02	98.63	99.981	99.747	98.916	99.466	98.904	100.12	99.238	99.67	99.123	99.538	100.27	99.105	98.629	100.9	99.186	99.635	99.744	100.62
99.288	98.313	99.367	99.889	99.568	100.27	98.734	100.1	99.936	99.498	99.006	101.27	100.24	100.21	99.882	97.591	99.389	98.98	100.17	100.16	100.29	100.81	100.01	98.092	100.25	100.8	100.13	100.24	99.413	99.341	100.17	100.22	101.03	98.912	99.85	99.557	99.923	100.79	99.007	98.24	101.58	99.269	100.23	100.86	100.69	101.23	100.72	101.46	99.502	99.197
104.57	103.67	106.07	104.26	102.52	103.34	105.18	104.47	104.18	103.14	104.89	103.92	104.43	105.75	104.65	104.42	103.03	105.05	103.29	103.42	103.54	103.18	104.66	105.29	103.55	103.95	103.75	105.31	104.67	104.55	103.41	104.99	103.56	103.53	103.94	104.88	104.16	102.83	103.77	104.87	105.04	106.05	105.63	104.58	104.95	105.39	104.7	104.53	103.03	103.4
104	104.74	104.64	104.19	105.29	104.55	103.78	103.96	104.7	104.92	103.65	104.4	103.72	105.1	104.34	103.07	104.89	105.05	105.27	103.91	104.99	105.16	105.56	103.52	104.27	104.13	105.96	102.45	104.75	104.71	106.09	101.89	103.57	103.81	105.52	104.2	105.09	103.51	104.62	104.14	105.63	104.66	104.81	105.02	104.31	104.99	105.34	105.81	105.71	106.48
109.85	109.04	111.36	109.31	109.94	108.86	109.83	110.18	108.85	109.71	109.51	108.69	109.74	109.08	109.03	111.28	110.42	108.88	111.53	110.09	111.37	110.16	108.88	109.89	110.95	110.06	108.23	109.66	110.05	109.23	110	107.18	109.36	109.1	107.93	109.25	109.47	109.99	111.62	109.95	109.19	109.55	110.77	109.39	111.84	109.72	111.14	109.29	110.52	110.23
112.17	113.45	112.67	111.99	114.04	113.38	112.85	113.91	113.84	112.7	112.88	114.93	113.15	113.6	110.64	112.71	113.92	114.41	112.2	113.04	113.35	113.76	113.35	112.36	112.45	111.98	112.63	112.83	113.11	114.63	113.86	112.94	113.52	111.38	112.81	111.89	110.03	112.54	113.5	113.48	112.02	112.49	111.52	113.85	113.96	112.51	114.36	113.48	111.02	114.43
106.02	106.7	105.15	105.99	106.15	106.73	105.34	104.93	103.43	105.69	105.73	105.36	107.05	105.33	107.01	104.87	105.91	105.15	105.41	104.45	105.35	104.92	105.35	104.94	105	105.48	104.94	104.31	105.38	104.06	103.42	104.8	105.7	104.93	105.9	106.82	105.23	104.81	106.25	105.53	105.17	104.08	105.58	107.1	105.4	105.81	105.73	105.57	105.4	106.3
112.19	112.77	112.83	111.75	112.34	112.16	111.77	111.18	111.6	110.2	111.75	111.9	109.91	113.26	111.16	111.23	112.19	110.31	112.62	113.12	111.99	111.52	112.97	110.34	110.72	114.03	110.52	110.72	111.07	112.37	111.51	111.81	112.76	110.57	112.14	113.64	112.84	111.64	111.65	112.14	111.99	112.17	111.68	112	113.39	112.48	111.93	112.37	111.84	111.82
[truncated: 150 more columns]
