# Supplementary material for: Genetic dissection of main and epistatic effects of QTL based on augmented triple test cross design
Source: PLoS One. 2017 Dec 14;12(12):e0189054. doi: 10.1371/journal.pone.0189054 (PMC5730204; doi:10.1371/journal.pone.0189054)
Supplement: S8 Supporting Information — (ZIP) [file pone.0189054.s008.zip › z4_450_0.8_5.csv]

107.32	107.66	104.86	107	104.55	106.58	106.68	108.09	103.18	105.58	107.82	107.46	105.7	106.48	106.4	106.23	107.11	105.94	106.28	104.95	106.5	106.39	105.21	106.02	105.61	106.04	107.06	105.39	105.14	106.09	105.78	106.1	106.63	105.18	106.39	105.26	106.17	107.37	106.51	106.5	107.03	108.69	106.3	105.2	105.35	108.33	106.56	106.38	106.7	107.29
105.58	103.34	108.39	106.48	106.16	106.47	105.87	107.14	107.55	105.48	105.98	104.39	106.16	108.48	109.08	105.18	107.94	105.09	108.43	105.47	107.64	104.79	106.36	106.11	105.59	106.21	106.81	108.02	105.28	107.63	108.88	108.23	106.11	105.94	104.71	107.32	107.41	105.67	105.16	107.67	106.66	106.34	105.49	107.4	108.3	106.52	105.87	106.63	104.51	107.95
105.77	106.27	103.23	105.22	103.01	104.76	105.06	107.49	106.05	105.63	106.01	106.9	104.46	106.65	106.22	105.63	103.01	104.98	105.26	104.9	102.89	105.53	106.02	105.12	102.96	104.74	105.92	105.34	105.06	104.42	106.46	104.07	105.77	105.55	104.5	105.65	104.25	106.26	107.71	105.42	105.57	104.82	106.11	105.11	105.04	102.72	107.04	106.57	105.48	104.63
106.44	103.03	104.67	104.32	108.08	106.32	106.01	105.38	106.3	106.55	106.23	107.22	104.14	105.44	106.2	106.31	107.79	104.69	105.31	107.42	107.02	103.36	104.83	104.87	106.41	105.06	106.35	104.54	105.27	106.9	105.65	106.78	105.6	104.08	106.34	105.28	106.58	105.82	106.81	105.39	103.81	108.03	107.54	108.29	107.63	105.91	105.62	105.93	108.98	107.35
98.589	102.51	99.329	99.926	99.027	96.612	101.31	99.213	99.807	101.18	97.711	99.967	98.416	98.763	99.573	98.829	100.22	100.09	100.99	99.831	101.82	99.025	100.59	99.854	98.605	98.196	100.33	99.351	96.711	100.73	100.31	100.73	101.6	99.814	100.68	100.71	101.84	100.95	100.13	99.921	101.5	99.738	102.34	100.48	101.36	100.2	99.125	102.41	101.39	102.5
104.64	105.74	104.9	105.36	106.48	105.08	104.21	105.8	109.1	106.32	103.73	106.66	106.93	105.44	107.81	107.36	107.55	107.53	106.89	106.33	106.65	107.59	107.4	105.34	107.92	106.38	106.43	103.61	106.83	106.48	105.56	105.53	106.85	105.16	105.93	107.69	106.45	106.79	107.1	104.1	106.07	104.47	104.75	107.74	107.06	105.37	105.96	107.14	104.68	105.47
103.11	103.53	106.31	105.87	104.7	103.79	103.72	105.27	104.6	106.41	104.67	105.81	106.41	103.11	106.03	105.88	105.2	105.72	106.69	105.92	105.29	106.96	105.06	106.62	103.75	105.42	105.55	104.3	104.95	107.99	106.06	104.71	106.44	105.71	105.33	103.66	105.67	105.35	105.57	105	104.62	107.53	104.34	103.6	105.15	107.19	103.77	106.57	104.63	106.86
107.73	104.23	102.22	106.39	104.55	107.05	103.64	105.43	105.64	104.1	105.17	104.17	107.11	103.66	107.13	105.95	104.37	106.33	104.97	105.95	105.67	104.68	105.38	104.07	106.1	106.33	105.19	106.12	107.24	106.97	105	103.82	104.5	104.44	106.63	104.8	105.05	104.09	104.38	104.82	104.73	106.1	107.14	104.48	105.26	103.81	103.67	108.44	104.14	105.26
104.03	103.86	102.88	101.47	103.58	104.55	106.87	106.65	103.23	105.89	102.95	104.09	103.71	103.38	101.15	102.84	105.91	105.19	104.39	104.19	105.04	103.32	102.99	103.39	104.85	104.73	101.69	103.49	104.88	103.34	100.07	103.23	104.24	104.65	104.45	105.74	104.14	104.09	104.05	103.1	103.11	104.8	104.09	103.91	103.38	105.86	102.34	105.47	104.46	105.01
107.57	105.41	102.78	104.71	104.02	105.69	102.52	104.97	105.63	105.5	104.56	103.61	102.81	107.21	103.95	102.94	104.37	105.62	103.11	103.52	104.63	105.99	104.39	105.98	105.44	104.92	103.01	106.91	104.03	103.84	105.09	107.39	105.15	104.22	102.08	106.2	105.47	104.55	103.89	105.09	104.32	103.61	104.62	105.68	106.46	105.01	103.91	106.91	104.75	105.45
112.06	112.98	111.98	109.93	112.48	111.75	111.44	111.98	111.9	112.87	111.13	113.39	112.72	113.27	110.31	112.93	112.66	111.75	111.37	110.58	111.76	110.93	111.46	111.9	110.97	111.59	109.77	111.94	112.22	113.25	111.69	111.77	112.64	111.83	114.05	111.89	111.12	110.29	111.86	114.84	111.38	112.92	112.8	112.98	113.5	112.32	112.13	111.57	112.52	108.82
103.44	102.54	105.07	105.79	106.19	102.54	103.6	103.92	104.67	105.13	104.47	105.52	107	105.37	106.31	105.49	105.69	104.82	106.37	103.21	105.12	103.6	103.58	102.6	103.99	103.52	105.97	102.47	103.74	106.48	103.1	105.01	103.7	105.09	103.48	101.93	104.58	107.7	104.16	105.6	104.55	105.75	105.81	105.31	103.47	105.64	102.65	106.15	104.68	104.81
106.42	106.56	103.38	105.58	106.19	103.53	107.06	106.74	103.22	105.73	105.3	105.57	103.7	107.25	104.03	105.54	104.51	104.65	105.12	104.78	105.76	105.27	106.58	106.91	105.18	104.53	105.78	103.85	106.84	104.21	104.42	104.36	104.96	106.56	104.32	104.73	107.04	105.29	105.41	104.46	106.46	103.57	106.75	105.25	104.18	103.35	104.57	106.43	102.97	104.83
117.6	118.77	119.31	120.56	119.64	118.67	118.24	119.28	116.84	116.7	117.74	119.91	117.41	118.04	116.09	117.79	117.71	116.27	117.06	119.19	117.58	116.56	119.52	117.76	116.64	117.92	116.46	119.75	116.62	118.44	117.99	117.19	117.95	116.57	118.77	116.7	118.02	116.7	117.12	116.79	114.37	117.27	118.37	116.63	117.19	116.78	116.81	118.65	119.45	115.59
105.02	107.45	103.34	104.52	104.73	107.19	106.05	106.19	105.42	105.8	105.33	106.03	103.51	103.79	106.42	104.3	107.85	105.51	103.28	104.43	105.91	104.03	105.19	105.18	104.71	103.67	105	107.07	105.56	104.69	104.35	108.15	105.42	104.73	105.31	107.2	106.66	106.03	105.91	106.72	106.72	107.46	106.06	106.51	106.91	105.8	106.5	107.47	105.61	106.88
99.652	99.154	99.072	99.013	98.606	98.122	100.41	99.808	99.798	97.929	101.38	101.06	101.3	100.28	100.85	98.724	100.09	100.92	100.23	99.963	97.119	100.23	99.531	100.59	98.488	99.811	99.584	100.53	98.599	100.01	99.435	99.757	99.989	99.715	98.322	98.762	100.01	102.6	98.313	99.681	101.25	98.377	99.402	99.18	101.47	100.74	99.635	100	99.385	99.588
108.18	106.82	107.9	106.01	105.33	106.71	107.36	107.28	109.42	106.3	106.24	104.82	106.95	108.6	105.68	107.33	104.48	107.85	107.68	105.32	108.5	105.2	106.63	106.68	104.43	106.81	107.33	108.49	107	108.86	103.37	108.2	106.53	105.82	107.44	106.53	109.1	106.12	107.29	103.67	106.97	106.37	107.32	106.58	107.3	105.91	107.59	104.1	106.81	108.67
112.89	113.37	111.64	111.73	113.38	111.98	111.69	114.56	116.25	112.52	115.64	112.84	113.77	111.97	112.76	114.15	114.74	113.97	112.3	114.42	112.75	112.29	113.48	113.57	116.22	116.5	110.41	112.95	111.48	111.83	112.3	113.6	114.5	112.5	114.07	113.38	112.15	112.62	113.21	112.51	113.19	113.25	112.86	111.75	113.99	110.48	111.78	112.74	113.63	112.99
105.01	105.29	105.23	104.92	103.46	104.9	105.36	105.79	105.02	99.752	102.11	104.09	104.28	102.03	103.47	104.25	106.06	104.55	103.92	103.79	107.6	105.41	102.92	102.34	104.51	103.46	105.85	104.93	104.4	104.7	104.58	105.11	102.81	102.38	101.51	102.91	103.72	104.09	103.23	103.79	103.49	102.82	104.79	103.16	103.41	104.32	101.45	102.46	101.74	103.41
106.19	108.08	105.41	106.52	107.61	106.69	107.7	106.98	106.22	105.06	103.56	107.54	107.12	107.36	107.02	106.97	106.67	106.48	106.75	104.61	108.19	107.74	106.5	108.21	106.98	107.32	108.14	106.93	107.99	106.21	105.64	106.19	106.92	107.79	107.96	106.22	106.83	105.88	105.16	105.79	105.92	107.37	106.42	108.76	106.36	104.88	107.61	105.33	107.49	106.7
102.42	103.39	103.64	106.41	104.96	103.85	105.73	105.03	103.99	104.85	104.71	104.69	105.57	105.34	106.31	105.15	104.12	105.26	105.84	103.3	105.52	104.78	103.47	105.92	102.68	105.17	104.01	103.33	103.17	104.09	104.23	102.88	103.19	103.51	106.33	106.36	106.87	104.16	104.37	103.72	105.04	105.61	105.7	105.81	104.82	103.46	105.66	103.1	105.91	107.85
109.98	110.56	114.79	110.29	113.73	111.39	111.68	112.37	111.01	108.94	109.31	110.47	110.77	113.55	110.42	112.52	111.57	110.37	109.95	111.64	110.68	112.37	112.12	112.58	111.77	112.25	110.56	112.78	109.5	110.23	111.34	111.19	112.55	113.02	111.84	111.34	112.87	110.92	110.44	111.95	109.55	110.84	112.85	112.5	112.32	113.36	112.88	107.93	111.99	109.49
105.43	107.89	103.64	105.02	105.92	106.66	105.66	105.51	105.84	106.19	104.54	104.02	105.32	105.05	105.06	105.23	107.06	106.68	103.83	103.29	101.76	103.62	105.29	103.7	106.49	107.71	103.04	104.45	106.79	106.7	106.03	105.79	107.37	107.25	106.49	107.78	107.26	108.29	105.79	105.99	106.26	107.17	106.81	106	104.04	105.18	106.72	106.19	106.67	105.76
106.78	105.61	107	106.16	105.18	107	106.67	104.56	106.63	104.69	104.87	106.65	103.86	104	106.53	107.16	106.58	104.94	105.95	108.51	104.86	107.73	107.71	106.82	106.13	108.9	104.17	106.35	105.76	106.78	104.79	104.99	107.39	103.31	105.27	105.54	105.31	109.03	106.93	106.92	107.14	108.13	105.73	107.96	105.84	108.45	105.27	108.72	104.65	105.5
110.82	109.92	109.18	108.83	111.1	111.95	110.53	107.18	107.99	109.83	109.05	110.94	110.96	108.64	108.26	110.24	110.04	107.36	110.37	110.51	109.45	109.15	110.98	111.04	109.42	107.84	111.29	109.47	109.41	109.84	110.57	109	110.14	108.77	110.06	109.92	110.79	109.12	109.38	109.82	109.26	111.43	107.53	109.59	108.18	109.7	109.23	109.32	111.2	110.45
99.889	98.638	100.97	101.09	99.937	101.07	100.4	97.457	99.481	97.359	102.11	99.983	96.79	96.397	99.311	99.877	99.836	97.452	100.75	103.25	99.764	98.968	99.632	98.937	99.191	98.176	98.978	99.412	101.05	99.588	101.56	100.69	99.467	100.18	98.851	101.73	100.6	100.83	100.56	97.673	100.98	101.18	99.639	102.09	98.955	99.984	99.985	99.528	100.99	99.314
111.14	110.89	106.88	109.46	110.56	111.16	109.66	109.67	108.6	111.03	110.68	110.59	110.15	109.12	109.7	110.56	107.91	112.06	108.73	108.79	110.32	110.69	109.2	109.66	112.05	109.11	109.07	110.08	110.36	108.88	110.11	109.96	111.35	108.86	109.38	109.01	110.63	110.01	111.68	110.01	109.77	110.16	108.53	108.35	108.06	109.98	108.89	111.44	109.61	111.34
110.23	114.82	111.35	112.85	110.86	112.97	111.13	111	111.19	111.41	110.96	111.13	111.45	111.45	111.42	114.01	111.93	113.91	113.34	112.61	108.35	111.59	112.34	110.49	109.33	112.2	112.47	111.65	110.34	111.94	111.85	114.07	111.37	109.84	111.92	109.05	110.62	112.64	110.76	111.21	112.89	114.83	112.94	112.9	115.37	111.42	112.02	109.89	112.05	112.45
106.25	105.65	106.4	106.81	104.93	105.88	105.81	106.37	105.48	105.78	104.66	107.02	106.92	105.26	103.92	106.81	105.62	105.55	103.07	105.38	103.95	105.57	107.21	105.38	106.12	107.08	105.04	106.74	107.58	106.16	106.38	105.77	105.56	105.27	106.45	104.6	106.79	105.24	105.32	106.22	104.73	105.05	105.81	108.7	105.83	105.18	105.57	106.17	104.48	104.46
105.87	106.3	106.95	104.83	109.24	105.17	108.21	107.77	107.05	106.82	105.33	105.52	103.34	104.91	107.34	105.69	107.19	102.17	107.5	106.8	106.38	106.23	105.6	105.47	106.82	107.72	107.57	105.61	106.8	106.56	108.13	106.53	108.88	106.79	106.81	106.58	105.15	105.05	104.81	105.82	104.72	106.14	105.46	104.33	106.5	106.89	107.34	104.61	105.86	108.21
115.74	117.45	118.57	118.73	119.33	117.16	119.01	117.97	117.95	116.27	117.13	117.61	118.94	117.9	117.92	119.1	116.46	117.86	117.87	117.22	115.9	117.26	118.39	119.06	117.53	117.4	117.7	118.81	116.87	119.05	118.01	118.37	119.41	117.35	117.38	119.3	116.8	115.76	116.82	117.35	118.44	117.42	116.59	118.05	118.86	118.16	118.3	117.28	118.51	118.76
106.56	103.89	103.8	103.79	104.27	104.11	105.34	103.19	102.72	101.63	103.81	104.21	105.62	104.05	102.85	104.39	104.1	103.51	103.55	104.6	104.99	104.65	103.83	102.71	104.28	103.75	102.2	104.83	104.93	105.95	105.28	103.84	105.06	105.67	105.02	104.11	106.11	104.04	103.15	104.52	105.15	104.43	105.36	103.76	104.9	106.36	106.43	102.83	103.56	104.51
102.18	104.91	104.09	102.99	107.24	105.08	105.33	105.71	105.49	102.42	105.54	105.52	106.54	104.19	104.17	105.93	105.29	105.33	102.53	103.04	102.49	104.41	104.3	106.25	102.68	102.91	104.74	106.31	103.98	103.23	104.93	104.64	102.21	101.16	100.95	104.15	102.55	104.29	104.81	105.47	103.66	104.25	104.21	107.04	104.85	102.29	105.31	102.79	103.77	107.27
104.72	104.96	104.06	105.24	104.68	106.41	103.34	104.51	103.72	104.84	103.37	103.12	103.76	103.6	107.5	104.21	105.41	104.81	103.28	102.43	104.65	102.41	104.07	104.65	105.17	106.03	102.65	104.81	104.63	104.19	104.46	104.13	103.37	103.84	104.73	104.67	101.96	104.68	101.78	103.19	104.9	103.6	104.26	104.27	102.85	103.73	104.43	104.34	101.13	105.26
104.52	105.56	104.7	105.08	107.07	105.15	104.3	106.19	107.02	104.92	104.51	105.66	105.75	105.9	105.89	105.07	106.19	105.12	107.5	107	107.58	105.75	105.01	108.41	105.16	106.34	105.77	104.85	103.77	106.14	104.57	104.34	103.46	104.45	106.24	105.87	106.26	105.26	105.38	106.27	106.25	105.84	106.04	105.65	105.29	105.5	106.42	106.06	107.29	104.22
111.37	111.92	111.76	110.56	110.39	109.77	110.5	112.51	110.78	110.07	110.71	112.78	110.54	110.98	112.44	112.36	110.12	108.67	111.32	110.71	112.13	111.02	113.9	113.28	111.92	109.11	110.74	110.57	112.17	112.19	112.13	113.85	111.58	112.27	111.94	109.52	112.38	111.47	111.05	112.08	111.88	112.82	115.62	113.14	112.26	111.45	112.54	111.88	112.94	110.47
112.38	111.17	114.37	112.49	110.13	112.11	112.63	111.53	109.43	111.02	109.56	111.7	109.06	112.55	110.77	111.43	112.9	111.37	110.83	110.23	109.9	113.16	112.04	109.82	111.9	111.54	111.37	111.54	112.53	111.88	112.44	110.86	111.47	111.16	109.99	113.79	112.79	111.69	113.9	113.34	110.84	110.11	112.42	112.98	112.05	110.47	111.38	111.67	112.27	110.13
104.46	104.92	104.62	103.23	104.92	106.1	103.72	103.64	102.49	105.52	103.17	104.73	103.86	104.99	103.48	105.33	106.12	104.61	102.48	105.5	104.58	106.21	104.04	100.44	104.56	107.83	105.71	105.1	103.96	101.96	104.02	104.2	105.89	104.39	106.57	104.26	103.65	103.24	103.27	106.53	103.99	106.17	104.65	105.59	103.77	103.85	104.7	105.21	104.25	102.21
100.46	99.641	100.47	97.471	100.17	100.23	100.44	98.147	98.327	100.01	101.88	98.566	98.296	99.21	97.395	100.25	101.9	99.572	100.67	97.658	97.409	100.46	100.42	100.11	98.936	99.854	98.49	98.279	101.18	98.748	98.035	100.95	100.94	100.97	99.026	101.36	99.686	98.697	100	101.06	99.269	98.782	101.05	100.32	99.761	98.993	97.493	98.678	97.078	99.708
110.68	111.84	112.11	110.45	111.65	112.35	111.62	111.6	111.12	112.53	110.84	112.69	111.88	110.88	111.47	109.67	112.94	109.79	108.94	109.94	112.34	110.79	112.33	112.39	113.42	110.41	110.63	110.97	111.63	113.13	111.95	111.15	114.17	112.16	109.2	110.97	109.87	111.1	112.77	109.66	110.19	109.35	109.65	110.47	111.64	111.27	109.57	110.68	109	111.35
116.32	115.15	115.19	116.7	115.17	116.78	115.61	117.69	116.51	117.99	117	114.85	115.29	117.35	119.44	114.99	115.64	116.71	116.38	117.82	115.58	118.2	115.14	115.07	116.12	113.77	115.74	116.56	116.7	117.24	118.25	113.04	116.53	117.24	115.36	114.08	114.89	116.15	116.94	116.69	116.69	116.06	115.79	115.42	114.69	117.88	116.83	115.65	113.07	116.08
111.65	111.67	111.45	112.75	110.72	113.59	110.5	112.1	110.91	112.48	112.19	112.44	112.24	110.33	112.17	112.87	111.58	114.36	112.08	114.14	111.6	113.06	112.51	112	111.55	112.12	112.46	112.46	111.25	112.92	111.38	110.44	110.94	112.46	111.33	112.69	112.2	113.79	109.75	112.47	112.26	110.79	111.87	113.07	112.18	111.68	114.89	111.38	113.59	112.81
100.15	101.87	99.684	98.833	100.08	100.81	101.92	100.32	101.55	99.954	102.76	99.34	101.03	98.812	100.57	100.59	99.162	100.32	99.197	99.854	99.357	99.885	100.72	100.18	100.66	98.884	101.37	99.608	98.022	98.165	99.01	99.794	99.548	99.147	101.64	99.406	100.13	100.79	99.419	98.204	98.987	98.827	101.8	97.518	100.14	100.35	98.799	101.38	100.66	100.7
102.22	106	107.89	105.72	105.85	105.79	105.15	106.7	106.32	104.64	106.95	105.36	109.84	106.25	103.11	105.49	107.75	108.15	106.01	104.93	105.41	107.87	105.75	103.62	105.21	105.84	108.07	104.41	105.72	105.09	105.48	105.22	104.86	104.18	104.85	105.88	106.59	104.87	105.4	106.79	104.38	106.51	103.92	104.97	105.78	106.44	106.23	106.46	106.79	106.44
106.17	106.93	107.61	105.99	108.08	108.24	105.67	107.82	105.36	107.37	107.94	107.29	109.28	106.08	106.08	109.46	108.46	109.01	107.95	106.45	106.28	106.37	106.25	103.93	105.04	106.77	108.45	105.93	106.42	105.62	106	105.43	106.06	107.28	107.03	107.11	107.32	105.1	107.44	107.67	106.21	106.58	107.64	106.27	107.76	106.96	107.24	105.6	107.8	108.74
107.9	105.84	106.64	105.36	103.32	103.64	104.44	104.9	106.97	105.72	105.55	103.59	104.41	103.74	105.86	105.61	106.48	106.66	105.57	104.85	105.38	104.76	105.66	106.21	103.78	104.21	106	105.83	104.07	106.91	104.69	103.55	107.17	104.64	106.05	108.56	104.93	105.6	104.37	104.62	105.09	105.15	106.56	105.44	104.63	107.94	105.27	104.46	107.7	106.9
108.33	107.83	107.36	106.3	106.25	108.45	104.9	107.53	105.32	107.28	106.61	104.62	106.77	107.5	106.84	105.96	105.97	106.54	106.3	107.11	108.65	104.51	105.98	105.62	108.98	105.97	106.5	106.62	106.32	106.18	106.73	108.79	103.85	106.59	106.74	106.83	105.56	108.98	108.05	106.19	107.97	106.42	107.31	105.55	106.37	107.62	106.1	105.87	105.43	105.29
111.8	112.12	112.25	111.88	111.72	112.16	111.99	113.38	112.19	112.95	112.15	113.82	115.38	113.41	111.11	112.75	110.95	111.37	112.42	109.55	113.59	111.49	111.34	112.05	111.27	112.29	112.55	111.61	112.73	114.12	111.22	110.26	112.01	114.04	111.26	112.21	112.66	110.63	111.94	111.8	111.61	113.79	112.3	112.97	111.69	110.14	111	111.12	112.68	113.19
102.05	100.9	100.77	99.261	100.02	98.326	98.948	100.91	99.325	101.24	100.51	99.649	100.81	97.877	98.203	100.79	99.692	100.51	101.85	101.53	100.36	101.12	100.74	99.81	99.208	101.26	100.25	100.69	100.82	99.291	100.15	101.64	98.772	100.47	100.51	99.993	101.14	99.054	99.628	101.59	99.782	99.318	100.81	101.72	100.57	100.85	101.18	98.569	101.74	99.577
114.04	110.65	112.18	110.55	110.8	113.64	111.22	112.65	110.11	112.03	114.02	111.06	114.42	112.23	115.15	113.49	113.76	112.3	110.63	113.15	111.96	112.25	112.01	113.2	111.85	111.83	112.64	111.8	112.68	110.64	113.28	113.46	113.14	109.4	111.49	111.4	111.37	111.6	111.95	114.31	114.35	112.57	114.87	111.58	111.21	112.77	113.73	110.74	111.73	113.15
103.21	104.94	104.96	104.81	103.62	105.98	102.69	105.86	104.81	103.89	105.28	103.99	104.16	105.64	103.65	104.51	104.85	105.34	104.99	103.12	105.57	105.81	104.62	103.44	104.97	101.3	104.14	103.84	105.41	105.37	102.49	102.14	104.6	103.54	103.35	106.59	105.47	104.72	102.27	104.98	106.95	105.09	103.31	105.41	105.04	103.29	104.07	104.7	102.21	105.3
99.408	100.67	98.033	97.911	101.59	99.565	100.06	99.223	103.41	101.23	100.14	100.12	98.779	99.153	100.18	102.52	100.63	101.14	97.834	99.205	98.439	99.39	100.43	98.929	101.7	98.703	101.15	99.161	98.182	98.726	100.33	100.42	97.795	99.074	100.25	99.393	98.445	98.351	101.97	101.28	99.846	99.519	101.79	101.43	99.089	97.382	99.544	100.53	97.885	98.517
104.92	107.05	106.23	105.97	105.86	107.73	108.04	106.91	105.75	105.68	104.49	106.55	107.34	108.2	105.59	107.38	106.71	103.98	105.8	103.85	105.01	106.05	104.29	105.99	105.62	105.33	104.4	106.19	104.26	105.87	106.47	105.55	107.73	106.33	104.4	104.77	106.76	106.97	105.08	107.39	106.91	106.01	105.72	104.58	106.48	106.09	103.34	105.84	106.15	105.91
109.69	110.77	112.84	111.88	114.85	111.68	111.49	110.79	110.75	111.69	109.6	111.74	111.65	110.76	112.16	110.36	110.74	110.98	111.17	111.95	110.1	112.39	110.02	112.78	112.29	114.38	112.33	112.8	112.26	110.58	110.45	112.61	111.51	112.87	111.38	109.97	112.9	109.63	111.5	110.96	111.56	110.27	112.83	109.67	110.56	111.02	111.59	111.98	112.01	113.69
103.61	104.8	105.23	106.31	103.6	103.45	106.62	105.07	105.24	106.92	104.52	106.94	107.76	105.43	103.96	107.82	105.19	105.12	106.76	104.7	108.97	105.49	103.94	105.65	107.12	105.09	106.49	105.5	104.92	108.35	105.82	107.04	106.16	106.1	104.87	104.3	102.72	105.65	103.84	106.43	107.59	105.57	106.72	106.58	104.41	108.45	105.22	105.33	104.64	105.74
98.672	100.17	102.49	99.715	99.695	100.3	100.31	100.11	100.17	102.85	99.941	101.81	99.669	99.564	101.51	98.028	101.65	98.781	100.26	99.163	98.246	99.678	99.874	100.4	101.86	99.736	100.07	101.06	100.25	98.408	101.03	99.356	100.1	98.424	98.483	98.051	99.854	99.678	100.91	99.961	100.56	100.19	98.629	100.49	99.053	101.01	101.8	101.28	98.427	98.522
107.97	107.44	109.92	105.11	107.71	106.15	106.34	107.96	105.72	105.51	109.29	105.68	104.74	108.27	108.14	107.55	105.25	106.89	106.32	105.9	106.58	108.32	107.4	105.46	106.82	105.47	105.39	105.34	105.28	107.36	107.35	108.23	107.98	108.11	105.09	107.25	108.4	106.3	108.32	106.93	107.37	105.82	105.62	106.65	106.54	108.68	107	105.42	107.35	106.34
100.51	99.927	101.49	99.211	99.587	99.949	101.12	100.34	100.51	100.97	99.522	100.27	98.918	101.44	100.58	100.49	99.458	102.79	99.732	98.691	101.54	98.931	99.926	99.921	102.75	99.564	102.23	99.147	98.879	98.425	98.683	101.03	100.6	99.533	97.221	98.622	99.26	100.74	101.5	100.16	100.92	101.18	101.64	98.7	99.259	99.25	99.113	98.824	100.44	101.55
99.373	99.373	99.016	100.29	99.96	98.93	99.695	100.1	95.947	100.85	98.313	99.226	101.51	99.072	99.468	98.882	97.357	99.789	100.76	101.05	102.54	98.414	100.05	98.661	99.54	99.507	97.089	100.01	98.95	99.672	99.604	99.43	101.02	97.732	100.69	99.808	98.98	96.107	99.76	100.88	98.944	99.502	99.941	100.85	99.193	99.756	99.303	99.55	99.677	100.73
100.28	100.33	101.49	98.981	100.75	99.915	99.938	103.11	100.69	101.14	100.89	102.37	98.255	99.996	101.25	99.406	101.88	100.79	101.14	101.26	100.13	101.28	100.62	102.59	100.32	100.3	97.828	99.051	99.677	100.73	100.03	101.6	102.08	101.03	102.81	99.865	99.926	100.79	99.036	100.35	99.512	100.28	98.916	99.482	100.18	100.44	99.693	98.808	103.43	100.62
101.4	99.111	100.11	99.645	101.48	99.902	99.634	100.42	100.33	99.629	99.801	100.78	99.407	100.8	100.57	100.24	100.34	101.14	101.92	100.03	100.67	100.14	99.218	99.041	101.91	99.445	100.08	100.61	102.05	98.293	100.46	100.07	101.23	101.38	97.908	100.7	99.706	99.295	99.594	100.03	100.41	99.083	101.15	100.54	100.28	100.58	98.764	98.451	98.969	99.141
110.98	110.78	110.3	111.55	114.11	111.11	111.65	111.05	111.99	112.2	110.3	112.13	111.8	112.08	111.81	109.39	112.52	109.37	113.57	111.79	110.96	109.59	111.5	112.6	111.78	111.44	110.84	110.09	112.76	110.49	112.46	111.17	112.23	110.22	112.96	113.98	110.53	110.03	111.09	111.83	111.14	111.03	111.5	111.09	113.57	111.82	109.74	110.8	111.07	109.72
101.91	100.69	100.32	101.55	101.31	100.45	97.997	102.26	98.875	102.26	101.24	100.18	102.55	99.503	100.4	99.503	102.57	105.03	99.4	100.86	100.36	99.708	102.02	99.718	101.05	100.91	101.45	99.341	101.07	101.64	102.08	102.39	101.89	100.63	102.16	101	101.88	101.7	101.39	101.14	101.23	99.908	102.47	100.84	102.86	100.11	101.08	100.79	101.4	102.27
100.32	97.572	100.15	99.846	100.17	99.25	102.5	101.04	102.16	97.972	101.51	98.521	101.79	100.96	102.12	102.32	100.96	102.32	100.58	102.75	98.06	100.51	101.34	100.47	101.88	99.513	100.2	98.566	99.91	102.26	100.37	100	99.498	100.97	100.58	99.913	101.02	100.72	101.09	100.14	100.02	100.56	102.59	99.952	101.46	99.762	98.428	99.584	102.37	99.82
105.36	104.25	104.86	105.86	105.45	107.25	106.33	107.21	106.06	105.2	103.86	107.08	107.36	107.45	106.56	104.36	105.26	106.53	107.35	105.08	105.95	106.45	104.14	106.26	106.77	106.28	106.27	104.56	105.72	107.21	105.68	105.52	105.2	104.74	107.09	104.46	106.97	104.78	105.08	104.43	103.64	104.54	106	103.45	104.9	103.93	107.24	104.22	104.07	106.81
107.51	103.23	106.74	104.64	105.97	104.61	105.89	105.02	103.57	104.83	104.5	105.08	103.84	105.77	105.8	104.47	104.8	104.72	104.15	103.24	106.86	104.04	106.1	104.85	105.07	106.22	103.2	104.98	105.18	102.83	104.31	103.59	103.28	105.93	103.61	104.79	103.3	105.43	105.08	103.12	104.34	108.43	105.58	104.16	104.88	104.41	106.22	104.37	103.8	104.22
106.06	106.92	105.25	107.73	105.51	104.3	107.57	107.49	105.65	106.28	107.19	107.36	104.64	104.83	104.29	103.51	107.78	106.04	107.09	105.61	106.47	107.1	107.33	104.44	105.33	104.94	105.55	105.15	105.1	105.1	105.26	106.64	106.34	108.24	106.7	105.45	106.9	106.9	107.39	103.76	105.84	104.98	105.59	105.34	105.75	108.05	105.49	106.73	106.72	105.41
104.92	107.42	108.86	105.93	106.7	107.21	108.61	107.51	106.77	105.54	107.83	107.3	106.45	105.32	104.55	106.57	107.87	105.45	105.55	104.54	105.79	107.71	107.24	108.76	106.81	105.53	106.44	104.67	106.51	105.17	108.58	108.42	107.49	107.38	105.15	105.54	105.53	105.81	104.38	107.58	107.3	109	104.23	110.06	108.13	105.69	107	105.37	106.44	103.98
111.55	109.22	112.22	112.03	111.48	113.7	111.68	109.95	110.7	110.07	111.64	112.06	112.68	110.7	112.17	112.43	112.07	108.81	111.05	110.76	112.9	109.84	113.07	112.43	110.77	111.51	109.87	109.49	110.35	109.22	110.24	112.35	112.3	113.6	111.16	110.88	110.76	110.61	110.79	111.63	112.31	110.84	111.37	112.52	111.18	112.84	110.69	110.28	111.66	112
111.74	111.34	112.11	109.49	114.06	112.42	111.93	109.62	111.57	111.74	112.4	111.56	110.52	109.88	113.06	110.97	113.4	112.15	112.66	112.06	110.9	111.22	112.56	112.16	112.66	113.35	112.54	110.53	111.89	112.33	110.84	111.71	110.14	111.64	111.62	113.11	111.79	111.43	112.95	111.36	111.35	110.31	111.39	111.05	109.69	112.3	111.19	113.56	112.77	111.52
112.71	113.29	113.55	113.06	113.47	111.93	111.27	113.79	113.66	114.79	113.36	110.73	112.04	113.32	112.82	113.15	113.12	112.11	114.48	111.17	111.96	112.18	112.4	114.35	113.49	110.69	112.4	112.73	111.81	110.72	112.82	110.75	114.08	112.13	112.61	112.07	115.44	112.16	111.8	112.11	113.18	111.04	111.12	114.59	112.27	113.75	115.83	110.81	114.79	110.54
106.1	104.88	109.32	107.02	107.34	108.75	105.72	106.92	104.01	105.63	105.84	105.62	106.98	105.63	108.15	107.73	107.56	107.2	107.1	107.84	106.41	108.03	107.51	106.95	105.52	105.99	104.97	105.73	105.11	107.74	106.85	106.4	105.79	106.6	105.67	104.74	105.22	105.64	104.77	104.83	105.78	107.21	108.93	105.35	106.1	104.83	109.11	104.34	107.34	104.93
103.5	105.77	105.27	104.96	105.84	103.34	105.08	105.49	103.52	104.6	102.56	104.13	103.75	103.32	103.57	106.05	105.62	103.33	103.48	104.47	104.39	106.34	104.6	104.84	104.62	104.13	105.63	102.89	103.35	104.68	103.15	104.88	105.13	103.27	103.73	104.06	104.26	104.22	102.39	102.87	105.86	104.41	105.56	102.86	103.74	106.97	106.15	103.38	104.65	104.88
110.03	110.44	106.59	108.92	110.25	107.91	108.25	107.87	110.19	110.33	109.31	111.85	110.2	109.4	110.22	109.36	109.66	110.34	111.22	111.14	111.52	110.81	108.02	111.5	108.88	109.46	109.91	111.27	109.47	109.71	109.39	109.8	112.89	109.97	108.21	109.15	110.19	110.48	108.13	110.87	109.42	110.74	110.35	108.55	110.35	108.31	109.62	109.36	108.53	108.63
99.945	102.3	100.21	102.11	100.46	103.35	99.508	101.51	99.162	102.46	101.64	101.72	101.99	102.04	99.562	101.18	99.136	103.32	100.45	100.79	100.4	101.69	101.38	102.23	100.73	101.51	100.86	99.674	100.96	101.38	99.678	101.61	99.38	100.51	98.144	99.653	100.41	99.075	99.968	98.548	101.77	102.28	101.34	100.51	101.08	98.941	102.08	102.2	100.08	101.66
108.77	109.02	111.18	111.44	108.36	109.09	108.75	110.53	109.5	110.62	108.55	110.68	110.03	110.25	109.83	109.84	109.39	110.09	109.85	110.63	111.13	108.69	106.76	108.12	109.97	108.83	111.14	112.18	110.66	109.74	110.95	110.04	112.82	111.43	111.95	108.22	107.81	112.12	110.68	110.3	110.17	109.57	110.11	111.68	108.55	109.94	110.39	110.27	112.39	109.87
118.06	119.6	118.09	116.46	117.89	117.25	118.18	117.04	117.62	115.35	117.69	117.99	116.31	118.74	117.1	117.35	115.5	116.57	118.21	117.4	116.02	119.79	116.22	119.28	116.09	119.71	119.38	116.07	116.23	118.05	119.47	118.63	115.44	117.58	114.86	117.33	117.03	118.48	118.8	116.49	119.76	118.7	117.08	117.29	118.84	118.46	117.77	115.8	119.28	118.82
102.67	99.861	99.922	100.37	100.89	99.148	102.92	100.15	99.999	99.739	101.27	100.07	101.58	99.373	100.75	99.717	101.19	97.68	101.09	103.36	101.3	100.2	100.89	100.96	101.26	100.27	100.2	98.974	99.983	99.302	98.735	99.25	100.7	100.44	100.01	99.696	99.229	99.151	98.297	101.57	100.73	102.14	98.463	100.92	99.311	101.37	100.09	100.32	100.23	97.896
113.85	112.14	113.36	115.06	113.19	112.68	111.31	113.53	111.06	111.67	111.69	114.04	111.61	111.34	110.39	109.53	112.42	110.27	112.3	113.52	112.1	112.56	112.1	111.98	113.5	110.08	110.28	113.39	111.47	112.6	110.88	114.61	111.27	112.61	110.44	111.13	110.54	111.75	110.75	108.93	110.55	111.68	109.84	112.08	110.95	112.32	111.96	111.9	112.39	109.48
107.83	106.19	104.56	105.71	107.4	106.98	107.47	104.42	107.09	106	104.83	105.98	105.39	109.35	108.67	106.67	104.18	106.91	105.38	106.39	105.78	106.66	107.5	108.27	106.73	107.57	105.86	105.57	107.06	106.43	107.51	105.31	107.06	106.22	104.79	105.74	107.16	107.12	105.83	104.14	106.39	107.78	107.21	105.62	105.65	104.27	106.05	106.46	104.91	107.46
104.66	106.37	107.34	106.06	107.12	106.93	106.95	105.47	107.61	107.23	106.72	107.39	103.77	107.47	106.66	105.22	107.09	108.91	104.71	108.9	105.28	107	105.99	105.42	105.88	106.24	104.62	106.1	106.28	103.92	106.21	105.45	106	106.2	104.41	107.39	108.52	107.8	103.88	106.91	105.8	107.67	106.17	105.18	108.44	105.93	106.87	107.9	106.86	105.7
118.85	116.54	117.96	116.79	116.64	116.82	118.1	116.86	115.82	116.24	116.55	116.26	115.67	115.28	116.87	116.35	114.44	114.98	114.83	117.59	116.53	116.7	115.23	115.84	113.86	117.18	113.92	114.88	117.58	116.66	115.41	114.29	117.22	115.29	117.51	114.58	117.5	115.56	115.95	116.13	115.29	116.9	114.9	117.86	115.27	117.26	114.96	115.36	119.57	114.33
103.74	107.91	105.08	105.87	106.72	106.31	103.47	104.92	105.11	105.11	105.68	106.56	106.54	103.73	104.69	107.35	104.64	106	105.78	106.63	105.84	104.38	105.46	104.88	104.68	103.65	105.49	104.46	106.22	107.27	104.47	104.45	104.16	104.68	103.55	104.89	106.03	103.21	104.7	104.29	106.63	105.28	105.84	104.27	104.16	103.45	104.3	105.43	103.01	104.5
111.79	110.7	111.76	111.88	111.5	111.82	110.35	112.95	112.87	111.09	113.11	112.74	113.6	112.25	110.76	112.83	111.99	113.51	112.06	111.78	112.21	113.48	114.21	113.65	113.56	109.99	110.5	110.56	112.1	111.66	113.94	112.19	110.89	110.8	112.67	111.82	111.71	113.2	109.32	114.15	114.12	112.01	112.31	113	112.39	115.1	111.51	112.66	111.97	113.18
111.94	113.19	110.93	111.36	113.3	110.42	111.06	111.37	113.37	111.2	110.26	113.86	112.58	110.6	111.33	110.05	111.12	112.25	110.88	109.32	111.15	111.9	111.52	112.66	112.34	109.89	108.77	111.92	109.78	110.95	112.53	111.44	112.16	110.17	110.27	110.39	111.74	111.68	111.3	109.74	110.88	109.78	112.72	112.14	111.89	110.16	109.95	109.28	111.28	110.86
117.65	117.14	114.72	114.48	117.08	114.38	115.53	116.54	116.11	116.83	116.98	115.61	116.99	114.94	118.08	114.87	116.29	117.63	118.34	114.56	115.03	114.4	115.78	117.58	114.48	112.88	117.26	116.14	114.05	116.12	116.52	115.33	116.72	116.36	117.13	116.32	116.1	113.07	116.54	114.56	115.31	116.83	117.58	116.35	117.48	115.43	116.8	115.55	116.05	113.11
105.57	104.33	106.24	105.69	103.6	106.95	104.33	105.36	106.48	105.84	107.13	106.69	105.13	107.17	104.9	105.88	106.46	105.39	105.3	104.3	104.58	106.18	107.1	106.87	105.89	106.68	105.89	106.05	106.02	104.7	105.41	106.26	104.8	106.4	106.51	105.32	104.3	104.99	104.43	105.57	104.86	107.5	106.94	103.5	106.47	107.46	107.05	101.88	108.17	105.14
106.47	105.97	105.81	106.97	106.31	106.83	107.52	106.01	106.19	106.95	105.95	107.61	104.46	108.88	106.22	105.12	103.89	105.13	106.82	106.87	106.36	106.04	105.26	105.8	107.25	105.04	105.81	107.52	105.09	105.52	106.48	107.56	106.34	107.44	106.65	106.33	105.53	106.77	107.72	107.99	106.96	106.53	105.36	105.48	106.14	106.31	105.95	102.8	107.04	105.79
104.93	106.76	105.34	107.56	105.51	106.04	105.24	105.89	104.89	107.33	107.77	105.08	105.21	106.24	107.39	106.2	106.8	104.64	106.94	104.51	107.05	107.33	107.14	105.36	105.95	106.54	105.06	107.21	106.09	107.39	106.6	106.61	105.16	107.87	105.71	106.09	104.23	104.79	105.96	106.03	106.02	106.02	105.5	106.21	105.29	106.15	106.81	106.05	104.36	106.24
111.01	112.79	112.19	110.68	112.03	112.43	110.31	110.42	111.28	111.05	112.39	112.39	112.36	111.46	112.98	109.92	110.2	113.09	111.35	109.99	113.07	111.5	109.15	110.61	110.91	110.8	110.63	111.08	112.16	112.14	112.08	112.49	110.45	112.11	110.75	111.71	109.45	110.96	112.94	110.02	110.94	111.96	111.07	110.85	111.2	111.48	110.01	110.88	111.3	111.11
112.61	111.25	113.17	111.38	112.44	110.04	112.28	110.45	112.14	111.45	110.63	110.74	111.83	109.33	113.42	112.27	111.26	112.08	110.43	112.07	110.67	112.34	108.64	112.88	111.66	110.44	111	112.11	108.71	112.15	111.77	111.79	111.48	108.3	109.27	111.32	109.9	110.59	110.7	109.78	109.36	110.51	111.9	111.32	108.33	110.65	110.94	107.72	111.42	110.99
106.7	107.31	108.17	103.57	104.2	105.59	106.02	106.23	107.6	105.74	106.55	104.72	106.11	104.93	106.19	106.5	105.02	107.97	106.91	106.07	107.74	108.3	105.39	105.46	106.13	105.19	106.86	104.97	105.71	105.81	106.78	103.36	104.57	104.4	106.02	104.4	103.96	106.91	104.95	105.9	105.41	106.05	105.83	104.78	106.26	107.54	106.63	104.72	104.94	104.5
104.23	107.32	104.01	104.33	103.77	105.21	104.96	103.57	105.7	105.38	104.27	102.4	103	105.59	105.11	104.68	105.98	105.01	104.55	104.55	101.24	104.79	105	103.93	103.88	105.53	102.72	106.29	104.26	104.63	105.37	106.19	106.74	103.61	106.99	104.45	105.09	104.26	106.13	105.37	105.5	106.4	105.11	103.5	106.67	105.18	105.14	105.35	103.82	103.8
112.96	112.31	111.48	109.62	111.47	109.11	112.73	109.9	111.21	109.83	112.43	110.67	111.52	111.25	112.09	112.42	109.08	111.04	110.7	109.89	113.06	108.56	110.66	111.46	111.69	112.52	113.24	110.42	110.13	108.01	113.09	112.25	110.84	110.41	115.58	109.39	111.68	108.49	113.65	112.37	110.42	111.03	111.97	112.9	112.02	113.89	112.75	109.99	110.84	112.92
111.23	110.88	111.38	109.42	112.6	108.64	112.71	109.99	112.66	111.76	110.64	113.01	113.64	110.88	109.36	113.23	110.74	112.27	111.83	108.57	111.77	110.59	110.79	113.54	111.85	113.26	110.65	111.17	113.11	110.7	111.85	110.41	110.48	113.43	111.36	111.74	113.34	110.77	112.08	112.55	111.83	111.22	109.36	112.87	111.61	110.38	110.86	113.64	109.97	110.4
98.997	101.12	100.05	99.607	100.3	99.486	98.719	97.889	101.99	97.959	101.17	97.033	100.54	101.59	101.24	100.38	101.11	100.08	99.498	99.337	100.08	98.849	100.14	97.17	98.135	99.037	99.048	99.418	98.676	100.04	100.75	101.41	101.31	98.612	100.43	100.71	100.91	99.679	101.41	98.263	99.089	101.44	99.3	100.4	101.67	98.847	99.314	100.92	99.677	99.933
105.34	106.65	102.56	106.16	103.57	104.94	105.25	106.58	102.96	105.63	109.17	106.82	104.78	105.88	105.46	106.85	106.92	105.42	107.62	105.72	104.55	107.28	108.06	107.68	104.51	105.99	106.68	107.1	105.69	106.43	106.32	103	105.58	105.41	104.17	105.6	106.6	104.03	104.48	105.06	104.53	106.41	104.23	105.17	105.28	104.19	105.61	105.95	105.28	104.31
106.43	105.72	108.62	107.54	105.13	104.41	108.14	105.65	104.71	106.85	106.18	107.18	105.19	106.64	105.62	107.16	106.56	104.36	105.9	107.46	106.4	106.45	106.94	105.9	102.56	104.85	105.81	103.86	103.85	104.87	105.63	106.06	105.83	105.41	103.86	105.4	104.34	105.62	106.18	105.73	102.54	105.01	106.19	105.14	105.63	105.33	106.13	107.3	105.97	104.02
105.85	106.12	105.01	105.3	106.85	106.09	104.91	106.18	104.41	104.8	107.26	105.49	107.64	105.27	105.36	107.17	104.68	106.77	107.61	104.12	106.18	105.73	106.45	107.7	105.8	106.15	106.11	106.41	107.01	106.82	108.52	104.49	106.17	108.48	105.59	107.31	108.82	105.62	104.23	106.88	105.75	106.47	106.8	106.99	104.26	107.31	106.74	107.28	105.23	105.35
105.24	105.54	105.42	104.5	105.77	106.41	105.1	106.56	105.2	104.47	107.55	104.64	107.74	103.96	106.46	105.99	105.46	104.85	108.4	106.49	106	104.65	106.99	106.56	104.32	106.68	106.69	104.12	105.45	106.76	104.38	106.73	106.21	107.44	106.84	104.71	106.82	105.4	106.33	106.31	106.39	105.01	107.2	101.75	104.59	103.91	105.31	106.07	107.33	104.18
107.16	104.92	107.15	106.96	105.72	103.16	104.57	104.61	103.01	105.6	105.7	104.95	104.48	108.09	105.66	106.99	107.52	106.97	104.79	106.06	104.32	106.38	104.11	106.06	104.12	103.79	105.61	105.84	107.2	107.54	105.53	106.89	103.66	105.53	107.6	105.43	106.74	105.52	107.09	104.84	106.03	106.12	106.32	107.74	105.02	104.89	103.58	104.22	105.79	104.98
102.88	103.63	105.77	106.48	107.85	105.39	106.73	104.95	104.9	107.05	103.52	105.04	104.51	105.82	104.75	104.15	104.47	107.78	104.51	107.54	107.08	105.14	109.6	107	106.05	105.94	105.25	104.76	105.23	105.61	107.78	106.39	105.13	105.13	104.49	107.95	106.66	106.89	105.68	104.82	105.31	104.68	103.95	105.26	105.46	106.61	104.28	106.55	105.84	106.37
105.94	105.5	104.94	103.95	106.3	103.3	106.33	105.57	104.81	104.78	106.33	106.75	107.16	105.82	105.66	107.75	105.93	105.3	104.01	104.1	106.27	105.58	107.15	105.59	104.48	106.31	104.75	105.21	104.49	105.65	106.44	105.03	107.71	105.94	105.04	102.01	105.03	105.07	105.71	106.87	105.59	107.46	106	104.66	105.25	105.17	107.55	106.52	105.38	105.03
104.56	102.91	103.53	104.12	106.46	104.32	103.59	106.44	104.89	104.61	104.82	103.09	105.14	105.57	105.69	107.5	105.36	105.41	105.07	104.04	105.35	106.57	103.34	106.14	103.9	104.7	105.01	108.48	105.19	103.34	106.33	104.92	105.14	104.99	103.66	104.59	106.36	103.08	106.76	103.05	102.5	105.37	104.99	106.03	104.4	102.27	105.06	104.68	105.76	106.81
99.272	100.32	100.95	100.21	102.91	101.01	100.15	100.02	102.62	97.512	101.38	102.44	99.182	97.675	99.612	99.997	100.46	101.97	99.597	102.84	100.08	98.299	100.05	101.63	101.01	100.93	99.347	100.3	101.85	100.63	101.05	99.577	102.31	99.678	97.201	99.836	100.42	100	99.337	98.855	98.941	98.305	100.45	99.694	98.955	100.02	101.99	99.675	101.26	100.17
110.54	111.68	111.74	109.53	109.77	112.24	111.26	108.12	111.16	112.62	111.83	109.9	110.39	110.48	109.93	109.58	109.92	111.71	109.97	112.31	112.1	111.38	111.13	110.63	113.04	108.24	109.36	109.77	109.5	111.04	110.14	111.13	109.59	110.51	109.22	109.89	109.22	111.59	111.59	109.58	112.38	110.01	110.52	110.33	109.82	110.17	110.84	107.06	111.18	110.47
110.59	110.49	110.65	111.24	110.55	109.65	110.02	111.29	110.1	109.84	108.69	107.93	108.3	112.45	108.72	109.45	112.78	111.37	110.99	110.37	107.39	109.12	109.91	110.67	110.64	110.72	109.47	111.12	109.82	112.12	111.42	109.23	110.15	112.22	110.99	112.81	110.53	107.94	108.13	110.3	108.64	108.45	108.38	110.36	108.36	109.46	109.63	109.84	108.9	109.9
104.72	104.05	103.54	104.03	105.51	106.09	103.78	103.75	102.83	104.12	105.83	104.81	103.14	104.77	102.23	103.15	105.05	104	104	104.31	102.65	101.53	106.6	103.58	106.26	104.04	103.92	104.26	103.39	104.37	104.25	106.7	104.77	105.58	102.84	102.46	105.42	103.63	104.96	105.68	106.13	104.14	104.84	104.97	104.05	104.77	104.4	105.28	102.67	104.26
104.41	105.09	104.75	106.82	104.04	104.49	105.45	104.09	105.57	104.85	105.66	104.31	105.12	106.43	103.29	105	104.85	104.75	102.69	104.33	105.33	105.51	105.97	103.03	104.95	104.51	104.13	104.86	104.8	106.88	104.53	105.1	106.14	105.36	105.34	104.82	105.67	105.61	103.8	106.48	105.18	106.02	106.17	105.71	107.55	104.3	105.03	106.26	106.02	103.4
104.65	105.27	105.19	104.64	105.15	103.81	106.36	104.09	104.75	105.56	107.51	107.41	106.78	105.72	106.35	105.29	103.86	106.17	104.11	106.48	104.83	106.82	104.49	103.38	106.43	106.33	104.55	105.5	106.17	105.01	105.29	106.1	107.26	104.85	105.59	107.34	105.87	105.13	105.95	107.49	105.13	105.84	105.89	106.58	104.18	106.38	106.04	107	106.58	104.3
108.75	112.9	113.02	112.07	113	111.26	108.31	111.24	113.29	112.21	111.77	113.09	111.47	110.38	112.38	111.28	109.25	112.25	111.63	110	111.1	112.31	110.24	110.64	111.29	112.13	109.83	109.23	110.8	111.53	110.37	112.75	113.5	113.23	113.05	110.71	112.04	111.63	112.4	113.39	112.08	108.02	110.53	110.13	111.62	111.02	112.16	109.49	112.43	112.93
110.19	111.18	111.79	111.78	112.13	111.16	110.68	110.45	110.48	109.62	111.9	109.26	111.05	112.52	109.59	110.93	111.62	107.94	111.14	109.6	111.24	109.82	112.33	113.08	111.03	109.84	110.62	112.34	112.15	112.1	110.33	110.27	111.57	110.34	112.75	112.34	110.49	112.94	112.38	110.91	112.71	112.01	113.88	111.77	113.63	111.37	111.36	113.71	112.28	111.51
100.89	100.22	97.915	99.653	99.047	99.71	99.86	101.05	98.848	97.885	100.93	99.173	102.09	99.981	99.318	102.11	98.052	100.87	102.1	98.289	98.672	101.42	99.247	98.941	99.939	99.567	99.814	99.18	100.09	100.4	99.42	99.134	99.764	98.186	100.85	100.71	99.812	101.59	98.468	98.075	100.32	99.51	99.61	100.22	101.58	100.69	99.011	97.487	100.56	101.74
102.54	106.36	102.9	104.33	104.12	103.93	103.43	105.06	103.35	102.77	104.38	105.48	106.24	105.2	106.2	103.66	104.07	105.4	102.11	102.94	103.92	102.48	105.48	102.84	102.34	102.66	101.86	103.63	103.52	105.23	104.41	101.99	103.59	103.38	104.27	104.16	105.1	100.83	102	105.2	103.72	102.11	103.6	105.25	104.98	103.35	102.66	104.45	102.69	104.91
105.52	106.14	108.64	108.66	104.31	105.54	106.83	105.5	105.7	108.11	105.02	108.5	104.97	107.34	108.08	107.3	105.18	106.23	107.9	106.59	107.27	106.99	107.78	105.29	107.33	104.24	104.72	106.38	106.73	106.14	107.16	107.2	105.33	107.41	105.71	106.51	102.9	107.07	105.69	108.17	105.64	105.89	108.47	105.98	106.93	106.15	106.11	105.49	106.65	106.31
104.66	104.82	104.54	104.23	102.67	103.03	104.71	106.47	104.62	104.58	104.55	103.57	104.25	101.69	102.41	105.39	105.41	102.75	101.73	103.18	102.83	103.48	106.17	104.39	103.75	103.68	104.07	105.38	104.15	103.77	106.82	105.63	104.17	104.85	105.19	105.12	101.4	105.66	104.72	103.97	105.93	104.31	102.46	103.59	105.71	103.31	103.1	104.88	105.47	103.95
107.01	106.02	105.08	105.78	106.52	104.5	109.47	105.92	106.66	107.84	107.54	105.99	108.28	106.22	103.71	108.21	106.77	104.81	108.43	106.58	107.57	105.88	106.82	108.32	107.41	107.66	105.56	106.15	108.12	106.4	108.82	106.44	105.08	107.29	107.47	106.98	107.22	106.94	106.8	108.11	106.62	107.79	107.02	107.09	104.96	105.62	105.97	108.35	106.1	106.18
105.25	106.4	105.71	107.81	107.71	104.54	107.33	106.06	106.75	107.33	106.74	106.9	105.94	106.64	107.08	105.53	107.67	108.04	108	108.29	107.5	109.26	103.94	105.94	107.86	106.51	106.66	107.17	107.16	105.38	106.77	108.84	106.56	107.94	108.35	105.61	107.08	106.56	106.44	106.08	107.41	106.45	107.16	107.3	107.29	106.78	106.09	106.98	106.93	108.79
111.12	110.73	110.16	109.79	110.08	110	110.49	108.22	110.36	110.79	112.26	110.37	110.21	111.3	111.89	110.1	112.5	112.07	111.71	109.34	110.81	111.84	112.1	112.33	110.6	111.71	109.69	111.6	108.98	110.36	114.97	111.85	109.56	114.11	110.89	109.63	108.3	110.78	111.34	112.42	110.14	109.49	112.86	111.15	111.38	113.15	109.63	109.95	110.48	111.42
104.36	104.82	104.61	105.77	105.12	105.51	103.07	102.81	106.96	104.24	107.5	105.75	105.91	105.03	103.23	105.77	107.79	103.95	105.67	105.58	105.44	105.77	103.23	105.53	103.64	105.58	105.29	106.28	105.22	103.63	103.61	106.06	103.8	104.37	104.42	106.68	105.49	105.82	105.86	106.57	103.8	105.51	103.41	105.81	104.26	105.28	105.22	104.04	104.29	105.94
111.56	113.1	109.93	110.99	111.58	109.35	111.18	112.66	110.7	112.86	113.98	113.18	110.61	112.47	111.84	107.4	111.47	109.71	111.91	111.52	111.41	109.3	108.21	111.78	111.31	109.96	111.44	110.22	109.19	109.72	111.52	114.14	110.8	109.12	111.03	111.59	111.93	111.86	110.97	110.64	111.22	112.59	112.08	112.06	109.98	110.55	112.66	110.69	110.62	111.15
101.16	98.412	101.18	100.83	101.1	99.81	100.96	100.72	101.35	98.077	100.16	99.202	101.07	98.403	101.56	99.511	99.132	101.43	100.6	101.71	100.3	100.56	100.66	99.245	99.132	102.75	100.01	101.03	100.94	102.91	100.89	99.295	100.03	98.03	99.076	102.36	100.48	100.7	101.84	101.24	102.16	99.965	98.291	100.75	99.989	102.16	101.33	102.03	101.99	102.36
109.57	111.99	111.72	113.41	110.79	109.53	109.85	111.29	111.82	111.6	113.54	110.58	111.04	109.53	111.58	114.17	113.78	111.67	112.04	110.97	111.15	113.4	113.01	112.87	112.49	111.93	113.1	110.97	110.6	109.71	109.94	110.99	113.19	112.11	109.87	112.2	112.72	111.89	113.71	114.23	111.06	111.72	110.77	113.4	110.16	113.62	111.93	111.53	110.95	111.95
110.51	110.39	113.4	111.11	113.16	112.97	111.45	112.89	112.76	109.81	108.82	110.04	112.28	112.27	113.2	111.29	110.9	112.34	113.04	110.73	112.48	114.44	114.27	112.5	113.16	112.12	113.1	111.59	111.07	113.32	113.56	113.1	112.2	110.79	111.19	111.41	113.78	111.31	112.79	113.24	112.08	114.56	112.08	110.56	111.05	111.84	110.49	113.09	112.04	111.62
116.99	117.35	116.31	116.93	116.9	117.76	117.01	116.78	116.33	116.98	117.12	116.75	120.13	116.49	117.99	117.72	118.43	116.78	117.61	118.58	118.4	118.63	118.56	117.57	116.67	118.94	117.91	118.6	116.62	117.48	117.79	120.3	119.41	117.5	117.46	119.15	117.95	116.24	118.85	119.06	116.83	116.69	117.3	116.22	116.46	117.05	118.3	119.28	118.13	117.66
113.23	112.03	109.57	108.96	111.7	111.88	113.72	113.12	114.23	109.76	112.54	113.82	111.36	110.76	111.51	111.23	109.5	109.44	110.6	112.79	111.67	110.5	109.87	110.35	113.46	112.66	112.05	112.55	111.27	113.14	110.85	113.68	112.23	113.94	111.71	114.63	111.41	112.72	111.78	111.98	112.3	111.99	110.37	111.47	113.82	110.57	111.89	113.43	110.91	110.79
107.51	104.97	105.92	107.99	107.86	106.72	108.38	106.3	106.5	106.88	108.81	106.79	108.78	110.23	105.32	109.14	108.89	106.3	105.55	105.5	107.14	104.86	106.36	106.17	105.71	106.29	105.67	106.04	106.06	106.83	107.7	107.21	104.28	107.53	107.85	107.69	107.1	105.28	105.82	106.7	105.41	107.74	106.02	107.79	108.02	103.59	104.11	107.83	106.53	105.28
105.08	104.21	105.01	103.69	104.3	101.62	102.94	103.76	105.93	102.48	104.12	103.78	103.97	103.51	103.8	104.32	106.76	105.1	103.96	102.57	105.45	105.18	105.11	104.1	104.68	105.03	104.07	104.05	105.01	103.35	104.02	103.21	103.14	104.24	103.71	104.92	105.58	103.98	103.78	104.62	105.03	105.03	103.8	104.48	102.54	104.03	102.47	103.84	104.5	103.83
109.24	108.56	111.47	112.03	108.33	109.97	110.39	109.3	109.79	108.28	109.9	109.87	110.67	112.89	108.87	109.49	110.9	108.76	111.97	108.97	111.06	109.32	108.98	110.82	110.91	111.81	110.86	110.68	109.37	109.11	111.16	111.17	111.09	110.18	111.72	110.19	110.59	110.91	111.29	110.54	112.23	110.74	108.79	111.17	110.74	110.52	110.25	110.17	112.82	107.37
106.9	107.1	104.76	106.09	105	108.78	104.77	103.89	104.97	105.73	104.62	104.88	105.3	106.14	106.79	107.54	106.05	106.93	105.97	106.79	106.76	104.36	103.28	104.88	105.88	106.17	105.24	105.98	105.48	105.62	105.39	107.45	104.45	107.08	105.11	105.29	104.96	104.35	105.03	107.23	106.88	107.29	105.31	103.64	105.8	105.01	104.76	104.81	104.68	106.61
111.82	105.79	110.25	109.13	109.57	109.04	111.28	109.09	109.69	110.83	107.31	109.75	110.08	111.07	107.58	111.16	110.79	110.53	108.93	108.81	109.7	111.88	106.78	107.89	109.71	109.3	110.68	107.85	110.11	108.95	111.01	108.34	109.81	110.11	110.02	109.78	107.59	109.97	108.38	111.05	107.1	111.16	110.31	110.83	108.8	107.39	109.55	112.22	110.17	110.84
107.56	110.29	108.61	111.5	110.05	110.42	113.13	111.77	112.76	108.47	112.22	108.73	110.11	109.99	112.24	111.11	111.35	110.86	110.44	112.78	111.54	109.84	108.16	111.63	109.75	110.35	110.79	110.35	110.7	109.43	110.23	112.87	108.9	109.36	112.48	111.41	109.76	109.37	111.05	109.5	110.87	112.64	111.54	110.28	110.1	109.45	108.33	112.1	111.92	110.62
105.82	105.26	107.46	107.09	105.3	105.1	105.29	104.63	105.27	105.96	104.83	106.16	105.63	106.86	106.84	104.3	106.18	107.27	105.71	104.27	106	106.29	103.84	107.44	105.77	105.13	107.2	105.17	104.63	105.26	107.08	104.82	104.95	104.07	106.87	104.32	105.73	105.91	106.52	105.4	106.18	104.2	105.19	105.8	106.23	103.91	106.43	104.81	105.36	103.9
110.4	112.35	109.18	110.93	110.88	112	110.94	110.47	109.71	109.89	108.89	110.36	110.28	110.77	110.78	111.29	110.75	112.42	111.54	112.71	109.64	112.25	110.1	110.26	109.66	112.47	111.79	111.79	109.11	109.54	112.22	111.84	112.06	109.38	112.8	112.22	112.13	111	111.19	111.22	111.37	113.45	111.76	109.48	111.7	111.44	109.53	112.58	111.63	111.37
104.46	107.62	105.71	106.04	105.88	103.59	105.79	104.29	105.34	105.61	106.11	106.96	106.78	106.57	105.31	108.56	105.56	107.99	104.86	106.7	107.12	106.82	107.86	104.24	104.86	104.9	104.05	104.32	107.96	105.55	107.38	106.56	106.09	105.44	107.18	106.41	109.25	104.63	106.27	104	106.91	104.77	102.44	104.16	106.09	106.29	104.47	104.79	106.17	107.19
112.19	113.39	111.5	110.87	111.48	111.1	113.1	110.61	110.21	114.34	111.4	113.74	113.25	112.3	114.99	108.03	109.14	114.25	110.63	111.37	111.6	111.66	111.26	110.68	112.06	113.06	111.89	109.14	111.28	111.77	110.26	113.88	109.69	112.08	111.21	111.57	110.19	112.22	114.25	111.38	113.11	110.32	112.09	114.25	113.71	112.28	110.65	111.97	112.72	111.24
104.93	107.51	104.22	105.99	105.71	104.28	102.19	103.93	105.84	104.66	105.65	103.97	105.42	105.57	105.7	105.56	106.53	103.45	103.24	104.05	105.91	107.09	105.52	104.47	105	108.53	105.26	104.73	105.29	103.4	104.9	105.27	104.3	102.87	105.22	104.39	104.09	103.55	103.84	102.89	105.19	105.31	106.03	105.62	105.63	105.43	105.37	104.76	104.77	104.15
111.03	109.71	110.34	112.86	112.35	112.15	111.53	113.2	111.2	111.74	113.46	111.01	108.88	113.81	114.08	110.45	110.27	109.34	110.75	111.9	112.9	111.14	112.16	110.61	113.53	110.34	112.84	110.48	111.34	112.28	112.77	111.34	113.57	112.25	109.89	110.31	112.11	112.03	112.77	112.24	110.22	113.52	110.98	108.9	111.8	113.69	112.97	112.16	110.59	112.92
105.98	106.93	104.81	106.59	107.58	105.71	103.35	106.6	106.05	105.91	110.08	106.07	105.7	108.61	105.89	105.11	104.95	107.47	105.78	105.67	106.84	105.33	107.67	106.24	106.36	104.53	106.61	105.31	105.93	105.39	105.65	105.21	104.77	104.48	103.61	104.88	106.09	106.3	109.57	106.75	102.87	109.78	106.74	104.74	105.78	107.02	105.74	106.72	105.46	105.86
105.3	104.48	106.09	106.78	104.84	105.89	107.97	106.21	104.94	105.44	105.24	105.33	106.76	104.23	105.75	103.79	104.54	104.7	107.12	107.04	106.09	107.26	108.13	103.24	104.19	106	106.17	107.46	107.36	105.85	105.55	104.06	106.22	109.09	104.35	107.49	106.25	106.14	105.9	104.62	105.63	107.56	104.88	104.44	109.3	106.26	105.21	104.08	106.29	104.31
103.65	105.54	103.51	104.24	105.76	103.17	105.82	104.99	103.47	103.59	104.52	103.18	107.43	102.03	106.62	103.38	102.93	104.68	105.82	105.11	105.43	104.07	104.94	103.39	103.13	102.02	102.93	103.42	102.06	104.22	101.38	102.36	102.87	103.75	103.98	104.22	103.39	104.13	104.86	102.83	104.59	104.9	104.21	102.65	104.53	103.72	105.36	106.41	103.74	102.97
97.083	100.5	97.931	101.04	99.813	98.463	100.06	100.26	100.06	99.013	101.83	99.099	100.98	100.22	99.669	99.893	99.69	100.38	99.282	97.98	99.875	98.977	101.29	98.385	101.4	99.506	98.767	98.301	97.207	101.83	99.736	100.52	101.5	98.174	100.19	100.9	98.634	99.179	98.87	99.17	100.79	99.9	98.367	101.58	100.86	97.74	101.89	99.754	97.957	100.57
104.19	104.49	102.58	102.04	103.64	106.79	104.21	105.56	104.05	104.72	104.94	104.95	104.22	103.84	104.02	104.95	103.49	103.06	103.32	105.39	106.46	103.67	103.41	105.2	103.45	107.23	100.95	102.76	104.19	102.92	105.3	104.95	105.14	105.68	104.34	103.91	104.62	105.44	105.08	103.97	104.78	103.61	104.54	105.45	102.02	104.68	104.45	103.39	106.09	104.46
109.94	109.34	109.16	108.81	107.46	108.14	108.86	112.26	111.02	108.08	107.24	110.06	109.68	110.4	110.39	110.15	111.69	111.85	109.36	109.35	110.43	111.14	112.44	110.1	111.21	111.3	111.02	111.22	108.51	107.84	109.33	107.51	108.95	109.78	110.88	109.85	111.31	109.39	107.29	111.57	109.4	110.57	109.88	108.76	108.5	107.66	109.9	113.03	110.77	110.12
107.14	105.51	106.56	104.72	106.24	106.18	106.66	105.39	106.93	105.55	107.02	105.38	105.48	104.8	107.29	106.82	107.62	106.28	106.44	105.76	105.64	103.12	106.94	105.88	107.05	106.21	105.55	106.25	105.68	102.17	104.31	104.23	104.88	106.49	107.11	106.18	106.34	106.71	106.23	105.88	105.89	105.41	105.09	106.43	102.29	105.85	107.84	104.71	104.58	104.07
103.69	105.96	107.31	103.84	105.13	104.08	104.59	103.43	105.51	104.96	104.63	105.7	105.49	107.24	104.85	107.28	105.62	106.16	103.43	104.88	106.87	106.68	106.46	104.84	106.22	107.26	105.67	107.36	104.2	104.31	104.52	105.97	105.32	106.36	106.36	106.36	107.02	105.66	107.52	106.61	106	105.47	106.8	105.21	106.94	105.09	106.01	103.5	104.5	104.6
105.26	107.24	105.64	105.86	106.1	104.42	107.36	108.34	105.41	104.53	105.28	106.94	109.75	108.54	104.78	107.02	104.57	104.2	107.75	103.81	105.4	104.29	107.47	106.26	103.01	103.63	102.97	106.84	105.39	106.97	105.35	108.66	108.43	107.28	106.82	105.15	104.56	106.64	104.45	105.19	102.2	107.14	104.08	105.77	108.1	104.98	105.05	105.63	102.54	104.63
104.77	107.84	106.11	105.36	105.85	106.59	105.14	107.41	105.53	106.99	105.7	105.65	106.48	107.15	107.73	104.43	104.27	107.15	104.99	105.8	108.27	105.87	106.02	106.28	102.97	106.9	107.4	106.62	105.92	107.47	106.43	108.29	107.25	105.71	105.98	105.82	104.4	108.9	106.07	106.29	105.28	106.98	106.14	108.39	106.74	107.68	104.5	104.82	106.77	106.92
100.08	100.7	100.71	100.75	98.596	100.01	101.22	99.67	100.83	99.738	100.17	101.86	97.927	100.97	99.887	101.45	102.56	100.4	99.848	99.874	100.29	101.98	98.67	100.1	99.767	100.11	96.382	98.273	99.213	100.82	99.072	100.26	100.92	101.18	101.42	100.21	101.04	100.22	101.49	101.28	99.214	100.09	98.615	100.91	99.8	101.47	99.06	102.39	98.152	99.951
115.4	113.3	112.65	113.79	110.61	110.79	110.19	113.05	113.8	111.89	112.36	111.46	113.1	113.56	112.4	111.2	114.78	112.41	113.76	114.15	111.86	111.42	113.12	113.99	112.47	111.41	112.81	113.34	113.92	110.3	112.35	112.34	114.16	115.34	114.11	113.2	114.48	114.65	109.45	112.48	111.71	111.85	115.79	113.12	115.23	111.15	112.74	112.61	113.05	111.79
105.67	107.58	104.61	108.7	103.69	107.01	105.93	108.8	104.75	108.43	106.43	106.2	107.25	105.21	107.42	104.58	109.17	107.08	106.77	107.42	106.86	102.82	108.52	107.84	105.76	107.46	105.83	106.88	105.89	105.81	107.07	106.08	107.69	107.09	107.14	107.72	107.24	106.57	106.28	104.98	106.5	108.7	104.93	107.12	107.46	105.16	106.58	108.05	109.14	107.49
111.94	111.26	112.96	111.99	110.6	112.77	112.01	111.3	111.27	111.29	111.92	110	111.04	112.86	110.51	112.43	112.59	109.98	110.49	110.92	112.11	112.8	112.29	111.44	111.76	110.75	110.57	109.9	111	108.34	112.64	108.71	111.19	112.52	111.91	111.76	109.79	110.2	112.18	111.81	110.01	110.51	111.18	110.75	111.15	111.42	110.78	112.96	112.22	110.72
112.9	111.01	110.45	112.75	111.9	111.33	113.28	111.56	113.19	110.4	112.92	112.12	112.61	112.56	112.53	111.18	114.24	112.97	112.56	112.72	113.84	110.76	112.01	111.84	111.5	114.39	110.75	112.06	113.6	111.59	110.61	112.66	113.79	113	111.32	112.42	113.34	112.06	113.37	112.24	113.04	112.45	111.72	111.56	111.61	111.12	111.4	112.31	115.23	112.27
109.84	110.71	108.11	108.56	111.26	109.69	109.55	110.2	109.09	109.74	110.17	106.67	110.67	113.48	109.48	109	108.49	109.12	112.11	111.82	109.31	108.87	110.63	110.11	109.57	110.33	110.71	110.61	110.08	109.84	109.64	112.1	108.08	109.56	108.34	110.05	109.23	107.13	110.96	109.13	108.77	108.85	109.05	108.53	107.61	108.83	110.45	109.01	110.75	110.38
106.73	106.25	105.71	108.03	105.74	107.68	107.46	105.59	107.05	106.71	107.22	109.09	105.53	106.7	105.11	107.7	106.06	105.26	104.3	106.57	108.83	105.32	104.86	106.97	104.07	105.1	104.1	106.42	106.44	107.18	105.16	105.49	105.01	106.32	107.92	108.78	108.33	107.62	106.54	107.78	105.7	105.81	105.28	105.51	104.28	108.02	106.07	105.31	106.5	106.31
107.07	105.84	103.58	105.01	103.59	104.53	105.18	106.3	105.75	104.53	107.03	107.13	103.23	105.29	106.65	104.56	105.45	106.96	105.86	106.27	104.83	106.9	106.06	107.42	105.36	104.6	103.71	104.16	104.28	104.68	105.86	106.41	104.76	104.87	106.07	104.91	104.97	104.56	106.62	105.97	106.45	105.74	104.13	106.97	103.96	105.43	105.64	106.49	106.41	106.12
104.8	106.76	108.8	106.36	105.73	106.42	106.73	104.25	105.68	105.47	105.65	105.03	106.8	106.67	106.5	106.29	108.2	104.9	105.61	108.33	104.82	106.17	106.54	107.01	105.88	104.28	107.37	106.8	106.31	106.89	106.04	106.22	105.28	104.63	107.31	104.14	106.24	103.96	106.44	105.63	107.88	106.19	106.72	107.33	106.22	104.55	105.6	105.46	107.35	108.31
105.75	105.53	104.87	104.62	104.97	106.38	107.83	106.39	107.31	106.77	106.49	106.59	104.99	105.91	109.09	107.2	104.92	105.37	107.62	106.21	107.19	105.13	105.64	105.46	106.8	106.4	108.11	106.78	106.84	105.76	105.03	106.49	107.37	108.19	107.44	105.71	108.87	107.99	106.34	107.17	108.09	105.77	104.88	106.54	105.66	107.39	108.14	106.95	105.93	106.62
103.6	105.33	106.29	103.97	104.73	103.57	106.02	103.67	104.69	104.8	105.1	102.36	102.63	103.34	104.84	105.14	104.25	103.79	101.65	104.42	104.09	102.53	104.63	103.62	104.13	106.89	103.76	104.29	104.09	104.42	105.72	102.76	104.1	105.43	105.07	106.34	104.37	103.99	103.44	105.07	105.07	105.31	104.05	103.65	107.34	107.45	105.98	104.9	105.18	105.49
113.16	110.82	110.64	111.08	114.63	113.68	111.04	110.69	109.44	110.94	110.89	112.27	112.5	112.37	112.8	111.69	112.06	110.9	110.31	110.4	110.71	111.35	112.06	109.65	110.5	113.36	111.32	111.8	112.03	108.99	112.19	110.81	111.01	109.8	112.05	112.56	112.46	110.19	111.77	111.93	112.62	110.71	110.54	111.63	112.5	113.23	110.99	110.51	113.29	110.34
104.19	105.69	104.97	106.55	107.42	104.73	104.24	105.08	105.54	110.84	106.87	103.44	105.85	108.32	106.21	104.22	105.28	106.85	106.99	107.22	104.33	106.07	105.62	106.14	105.73	106.81	105.28	107.96	106.2	107.1	104.89	106.81	104.93	106.65	105.98	105.64	104.97	104.87	104.81	106.21	107.73	106.44	108.95	106.15	106.06	105.01	105.54	106.26	107.03	104.22
110.23	111.35	109.68	112.78	112.78	111.11	111.61	110.49	110.51	111.81	113.49	109.9	109.8	110.58	109.86	110.77	109.46	110.76	109.9	106.98	111.05	111.89	109.67	111.18	112.05	111.93	111.67	110.8	110.53	111.88	111.53	112.16	109.08	112.6	111.28	108.99	111.97	110.68	109.62	111.92	111.11	109.28	111.04	111.55	110.9	111.53	110.67	112.39	111.8	111.44
112.75	111.68	110.22	111.96	109.52	109.54	110.68	110.84	114.38	111.26	112.3	111.92	111.59	111.63	109.34	113.65	110.19	110.24	110.08	109.61	110.49	111.74	111.42	111.31	110.96	112.58	109.22	114.1	112.84	112.67	110.64	108.91	113.47	110.89	112.19	111.32	111.84	111.42	111.25	108.53	112.94	112.24	110.99	109.01	112.07	113.13	113.3	110.74	110.92	112.14
105.88	106.49	106.02	103.69	106.91	108.55	104.37	106.25	107.71	106.17	109.62	105.48	106.07	106.52	107.36	107.32	108.67	104.99	106.78	106.1	103.75	106.91	106.44	107.16	105.33	104.1	107.77	105.9	105.66	108.74	105.77	106.1	105.94	106.93	104.87	106.09	107.91	107.24	104.57	107.96	106.23	107.14	105.87	105.65	108.72	106.54	105.01	107.19	107.56	104.68
99.821	100.54	100.66	100.82	101.08	100.83	99.876	100.82	98.874	99.317	98.699	101.92	99.027	99.701	98.63	102.03	98.289	99.995	100.7	101.61	100.86	101.77	98.17	100.88	99.722	100.82	98.713	101.02	98.853	102.77	100.49	99.088	97.717	101.11	99.536	100.54	100.26	100.71	101.63	98.811	99.564	100.87	99.356	98.91	100.34	101.87	99.04	100.2	100.11	100.9
109.53	109.36	108.03	109.56	111.71	109.51	108.75	109.57	108.15	110.56	109.77	110.18	109.31	109.1	109.2	111.16	108.68	110.55	108.45	107.67	111.35	109.21	109.99	108.75	109.8	110.41	111.27	111.79	110.05	109.35	109.4	107.33	109.93	108.89	109.23	110.79	107.88	108.54	108.13	109.02	109.65	110.97	112.13	111.23	109.27	111.67	109.35	112.24	111.8	111.17
106.21	109.22	106.6	105.29	103.3	106.21	105.27	104.73	104.29	103.62	107.48	105.67	104.68	103.79	106.97	107.1	105.53	107.35	106.88	104.67	104.2	105.45	107.61	106.11	105.12	105.1	106.1	103.3	105.17	106	106.64	105.43	105.35	105.94	107.56	104.73	103.64	105.94	106.69	106.57	107.5	107.02	106.77	105.86	105.04	105.98	106.34	105.66	104.86	105.44
106.33	105.32	107.16	104.75	104.91	107.06	104.07	106.03	106.53	108.08	105.06	105.68	106.43	106.14	104.54	107.07	104.57	105.67	104.92	104.85	106.04	103.33	106.79	105.35	106.1	105.42	106.62	106.09	104.14	107.73	106.11	107.36	106.39	105.99	108.38	105.41	106.41	105.3	105.45	105.4	104.47	102.73	105.09	106.65	106.14	107.11	105.86	106.52	106.32	105.61
112.37	113.72	110.97	112.91	112.15	112.05	111.14	111.92	113.59	115.26	111.5	112.63	114.36	110.08	111.98	113.5	110.99	112.61	112.77	112.73	111.15	111.39	111.05	112	113.75	111.11	111.86	111.03	112.86	111.61	112.31	111.96	112	111.85	111.85	111.98	111.39	108.72	109.77	115.07	109.17	112.94	113.58	112.03	111.71	111.62	111.9	112.01	112.54	112
104.42	105.46	107.29	103.89	105.26	105.76	105.91	107.21	104.69	106.93	105.97	105.82	105.04	107.75	106.98	105.85	103.91	106.01	105.1	104.29	104.85	104.58	105.77	107.18	106.55	106.85	105.85	106.14	105.66	106.26	106.18	106.16	104.97	106.59	106.05	105.71	106.3	107.04	105.14	105.47	103.82	103.73	103.32	105.91	107.38	106.24	105.71	105.71	107.68	105.78
105.96	105.95	107.71	103.94	105.06	105.32	104.41	104.72	106.13	105.84	107.36	107.35	107.77	105.11	103.59	105.3	106.98	105.83	106.99	108.18	108.47	105.77	105.94	108.34	108.15	102.52	105.82	105.86	107.04	107.97	107.33	107	106.86	107.75	105.94	106.76	107.1	106.6	105.92	106.43	108.18	106.13	108.12	106.13	105.17	106.27	106.47	106.01	107.7	104.89
99.134	99.737	99.281	100.15	100.33	101.1	100.95	100.21	100.03	99.502	98.862	102	100.87	100.69	102.45	100.62	97.977	100.41	99.283	99.065	101.77	98.036	98.972	99.454	100.55	99.95	100.25	100.23	97.551	101.16	98.175	97.825	101.1	98.768	97.334	98.793	100.29	98.956	97.852	101.99	100.32	99.588	100.14	98.498	100.11	99.833	95.892	99.856	100.54	98.284
109.9	111.31	112.09	111.53	110.45	110.15	110.95	111.12	112.18	110.59	110.68	111.15	110.86	111.42	111.53	111.48	113.34	111.1	112.07	112.28	112.05	110.6	112.01	111.39	112.78	111.31	111.8	112.07	111.37	112.01	112.18	110.75	111.63	114.09	110.48	112.84	112.07	112.17	110.98	111.71	113.51	108.96	111.81	109.78	111.74	113.23	111.34	111.71	111.66	112.69
104.27	105.17	105.77	103.75	103.84	105.74	105.3	105.35	103.33	107.17	104.91	104.53	105.34	103.97	104.74	106.35	106.18	103.92	104.97	104.66	105.03	105.15	105.01	102.91	105.4	103.76	104.32	105.18	105.09	104.77	104.63	105.37	103.11	106.23	104.42	105.17	105.52	105.36	105.49	106.73	104.37	106.4	104.98	104.34	103.2	106.65	104.95	105.9	106.35	103.29
101.36	99.724	100.17	98.446	100.9	97.223	100.39	98.751	99.354	99.8	100.84	99.555	98.578	98.876	98.571	101.22	102.7	100.82	100.05	101.92	98.908	100.71	99.76	99.72	99.944	100.55	99.795	100.6	98.396	98.786	97.14	98.365	98.782	99.576	98.787	99.7	99.441	99.684	100.77	99.791	101.29	97.246	99.824	99.553	98.5	100.43	100.42	99.868	98.581	99.555
111.43	108.27	111.45	109.8	113.03	111.16	110.09	109.65	110.7	111.71	111.02	109.53	111.98	109.31	111	111.01	110.85	108.86	112.08	111.27	111.76	110.76	112.88	108.81	111.41	110.77	110.27	111.22	110.61	111.27	110.23	110.08	113.12	111.3	111.48	109.96	107.87	112.03	110.7	111.54	110.55	112.34	110.39	110.19	112.14	108.75	110.77	111.22	111.27	109.54
113.53	111.5	112.03	112.21	115.77	113.05	115	110.96	113.92	114.85	111.64	113.92	113.26	113.49	113.69	111.32	113.02	114.07	112.23	113.98	110.26	111.59	113.79	112.75	111.07	113.3	110.06	115	114.59	113.54	113.63	114.42	114.01	112.36	114.52	112.48	112.35	113.25	115.25	113.04	112.49	111.45	114.86	111.81	112.55	113.76	113.1	113.58	112.87	111.66
104.19	106.14	107.3	107.74	105.02	109.26	108.48	108.38	106.08	107.99	107.71	107.84	108.86	105.71	104.72	107.89	106.66	109.3	106.74	106.03	109.61	107.31	106.95	106.61	107.21	103.59	108.08	107.26	105.64	106.93	107.77	108.28	106.77	106.91	108.05	106.61	106.2	109.36	104.32	106.18	106.85	105.97	105.44	105.4	108.07	108.34	107.2	106.74	109.02	110.65
111.48	112.36	113.49	112.91	113.88	112.84	111.89	113.63	112.46	112.68	112.99	111.23	112.52	113.35	113.5	112.5	110.43	114.5	111.56	112.53	112.71	111.93	112.18	115.86	114.43	112.3	114.4	112.09	112.78	110.95	114.52	114	112.21	113.9	113.14	114.52	113.65	114.46	114.12	109.85	112.24	115.72	110.3	113.17	110.58	113	112.86	112.74	110.28	113.64
111.81	112.54	112.33	109.64	109.43	108.66	111.17	108.58	113.34	109.66	109.96	110.52	111.79	109.76	110.15	111.18	109.23	110.32	111.33	111.21	109.23	107.9	111.02	111.02	109	109.77	110.4	108.12	113.46	110.31	110.19	110.63	110.32	110.6	110.88	110.85	108.23	109.05	112.1	111.87	111.28	110.25	110.77	109.44	109.54	111.3	111.23	109.67	110.17	111.94
116.72	116.51	116.29	117.36	114.71	117.3	117.84	116.05	117.48	115.77	117.27	114.87	115.53	115.7	115.96	112.14	116.58	114.17	115.96	115.05	116.28	116.3	116.99	114.49	117.22	116.75	115.13	115.77	119.16	118.25	115.67	117.03	115.78	116.08	119.61	116.56	118.15	115.92	118.35	117.7	116.43	116.75	116.45	116.07	116.44	114.01	116.1	114.64	117.2	116.38
109.57	110.67	110.14	109.88	109.31	112.95	111.5	111.54	110.41	111.3	108.06	112.03	108.05	111.71	107.34	111.16	109.82	110.82	113.87	109.89	110.97	111.67	109.57	110.97	111.72	110.34	110.45	111.1	109.48	110.2	111.97	112.79	110.66	108.92	108.07	113.11	110.55	112.31	109.64	108.77	109.96	110.14	112.17	108.69	110.82	109.77	111.61	109.33	109.96	111.42
105.25	103.94	105.65	104.41	105.7	102.72	105.47	104.03	102.38	103.52	103.93	103.1	103.3	104.22	104.26	105.11	104.15	104.49	103.48	102.95	102.98	103.57	103.45	104.65	102.11	103.09	103.5	103.58	103.56	105.76	105.65	104.52	100.74	106.01	102.8	103.49	103.05	103.91	103.35	103.41	105.54	105.4	103.28	104.05	104.4	103.97	103.11	105.52	105.24	104.26
111.23	111.07	112.88	113.38	113.43	113.31	112.43	111.92	112.62	110.81	112.85	110.99	111.02	110.42	112.69	110.33	109.56	110.03	112.26	111.1	111.79	111.4	111.79	112.82	110.7	113.28	109.46	113.56	109.75	109.23	110.66	112.1	111.28	110.86	110.8	112.64	112.1	113.23	112.37	112.66	110.04	110.94	109.59	110.8	113.66	111.97	112.33	110.37	112.55	111.76
103.65	104.27	102.96	109.54	103.81	103.49	105.95	107.36	104.34	105.37	103.49	106.66	104.85	108.41	104.06	105.4	104.01	105.94	103.55	105.78	107.14	104.56	104.3	106.43	106.51	104.01	106.07	108.67	105.35	106.6	102.08	107.33	105.02	105.46	103.47	105.97	106.91	102.77	106.38	104.79	103.99	104.12	104.19	104.46	107	105.66	107.73	104.9	104.81	104.96
104.49	104.57	104.96	104.62	105.45	108.3	105.8	107.65	107.09	106.72	106.7	106.23	106.98	107.34	104.99	103.93	106.31	106.18	107.86	106.09	108.18	107.69	102.55	105.26	105.3	106.83	104.42	104.73	105.49	108.11	106.54	106.22	106.94	105.81	106.22	107.48	106.31	105.15	105.97	105.97	105.12	106.48	105.78	106.81	107.5	107.15	107.41	107.42	106.57	106.18
109.47	109.61	111.43	111.81	107.86	111.26	108.06	110.68	108.41	110.19	109.35	109.93	112.04	110.16	109.79	111.42	110.3	109.95	109.21	110.99	108.36	110.73	111.62	112.16	111.14	109.66	110.07	107.76	109.82	113.67	108.9	109.6	110.2	109.87	110.06	108.02	110.72	109.56	110.46	109.87	109.73	112.11	110.9	109.34	108.98	111.29	109.95	109.06	109.96	111.02
97.584	99.699	98.929	98.475	97.716	98.712	99.594	101	104.18	100.69	99.287	96.924	100.44	100.85	99.781	98.388	99.785	98.902	100.56	99.007	100.21	99.898	97.953	100.44	100.41	100.89	99.448	100.1	100.36	99.264	98.863	98.448	99.127	100.03	98.019	101.04	102.19	99.317	101.12	102.01	99.282	99.362	99.314	98.201	100.65	100.47	100.85	101.79	99.559	101.95
105.94	106.72	107.6	107.44	106.48	106.29	107.18	104.75	104.41	103.23	104.87	105	105.8	104.61	103.47	104.73	105.64	104.22	105.12	106.21	103.69	104.07	105.53	105.96	104.09	107.29	106.09	108.11	107.51	104.81	105.86	104.77	106.09	106.12	104.33	106.2	107.06	103.5	105.92	106.07	105.76	106.02	103.85	105.46	104.03	105.82	103.84	104.06	104.69	106.23
117.03	117.72	116.13	117.38	117.67	116.66	115.49	117.66	118.46	119.36	117.82	118.9	116.8	118.43	118.22	116.67	119.37	117.34	119.39	117.44	116.72	116.84	120.89	115.72	118.05	116.89	115.27	116.03	117.49	116.09	117.27	117.36	116.19	117.96	117.59	119.07	116.04	118.05	116.98	118.79	117.55	117.67	117.76	118.56	119.85	119.35	114.62	116.1	118.44	119.78
105.4	107.51	105.95	106.02	108.8	104.92	104.24	104.49	106.57	106.38	104.91	105.42	105.32	104.54	104.94	103.91	104.46	108.01	104.14	104.77	105.35	106.35	104.26	106.42	106.37	105.22	104.45	105.32	106.66	104.27	103.74	105.11	104.61	106.28	106.67	105.7	105.79	106.42	104.59	104.7	104.76	106.38	104.42	107.87	105.38	107.39	105.14	105.67	106.44	107.04
105.95	106.47	105.91	106.39	105.71	106.54	105.33	107.97	106.19	106.63	108.03	107.15	107.58	105.36	107.75	107.37	107.12	105.63	107.2	107.31	108.24	106.48	105.49	106.79	106.45	107.99	106.58	106.42	105.7	106.82	106.69	107.18	104.61	107.33	108.22	105.42	103.88	105.9	106.1	107.14	106.78	106.94	109.16	104.79	107.27	108.33	105.75	106.91	106.99	106.19
100.54	100.86	101.69	100.19	101.97	100.56	101.07	99.272	100.54	100.66	100.62	101.42	99.988	101.06	99.221	101.27	100.68	100.75	99.655	101.01	100.56	97.769	100.78	101.83	101.32	100.66	98.855	101.04	102.47	100.23	99.724	100.92	101.01	100.3	99.747	100.84	98.827	101.5	98.598	101.27	98.216	100.81	100.96	99.061	101.3	102.08	100.19	101.4	98.413	101
105.82	105.57	105.14	106.77	106.17	103.57	107.36	104.67	104.96	106.66	105.45	106.48	103.25	106.06	106.79	103.67	109.12	104.77	107.09	107.24	106.3	106.04	105.11	106.07	107.87	108.19	106.75	107.34	106.95	104.68	105.75	106.66	104.38	105.6	106.65	106.19	107.72	108.47	106.41	106.02	105.68	106.78	107.36	105.7	107.97	106.86	105.73	106.13	106.38	106.42
104.28	105.9	104.84	104.92	108.17	106.7	104.59	106.88	106.13	106.37	107.16	106.56	106.4	106.45	104.33	105.69	103.19	105.6	106.72	105.28	104.87	104.63	105.54	104.38	105.69	105.29	105.23	103.64	107.42	105.83	104.81	104.91	106.72	105.89	106.14	104.75	105.78	105.88	105.51	104.34	106.01	106.17	108.27	106.88	107.66	107.51	105.43	105.25	106.31	107.74
107.85	106.08	106.13	106.51	103.82	107.04	104.21	105.72	107.12	104.13	105.81	105.83	105.23	105.53	105.95	105.48	105.89	105.68	104.71	105.9	107.46	105.82	106.47	105.97	107.57	105.92	107.27	107.54	106.74	105.97	102.11	105.06	104.63	108.18	104.53	106.05	105.87	105.37	104.95	107.05	103.93	106.29	105.26	107.1	105.6	105.52	109.36	106.26	105.9	106.72
104.72	106.79	107.78	103.6	105.12	107.03	106.34	105.79	106.88	105.34	104.11	103.89	105.22	107.49	107.91	105.09	103.42	104.36	104.77	105.31	107.09	106.6	104.59	106.74	105.95	105.32	106.03	105.3	104.45	107.08	107.51	108	104.88	107.73	102.36	105.04	104.65	105.11	103.7	102.39	104.66	106.05	105.3	106.71	105.43	105.05	103.75	106.58	103.38	107.05
113.44	111.31	112.29	109.32	110.18	111.38	110.44	112.39	111.56	114.08	112.07	109.53	110.41	107.94	110.27	111.62	111.57	110.96	110.78	110.88	110.1	111.1	111.74	110.95	111.11	112.37	113.39	109.47	110.81	112.65	112.36	112.74	110.95	109.41	111.74	110.95	110.07	110.08	110.83	110.62	110.07	113.34	112.02	112.07	109.47	112.97	112.46	112.38	113.07	111.59
110.12	110.18	110.91	108.79	108.39	111.42	109.58	109.01	109.19	110.77	111.6	109.05	112.09	109.7	110.19	111.22	109.51	109.85	108.91	112.04	107.5	109.72	110.73	110.7	109.43	108.02	112.15	108.82	110.25	113.26	110.29	109.93	111.08	111.5	110.97	111.67	111.56	110.32	110	112.43	109.44	112.09	109.54	109.38	109.16	110.8	111.95	110.23	108.31	111.99
99.309	100.66	99.098	101.67	101.73	101.79	99.943	100.22	103.84	101.34	99.407	100.17	103.2	99.442	102.22	98.462	99.75	101.11	98.542	99.821	99.487	102.51	100.75	101.01	101.51	101.74	100.25	101.21	99.228	101.89	100.45	101.73	100.75	102.01	100.25	101.87	99.276	100.67	101.49	102.99	100.3	101.27	101.7	100.15	101.38	100.99	101.85	100.5	101.64	100.05
113.58	112.39	111.99	112.36	111.84	113.12	111.43	111.55	111.45	113.08	115.23	111.97	110.46	111.11	111.09	111.22	111.07	112.12	111.85	110.66	112.99	111.71	111.62	109.3	110.53	111.43	113.24	112.54	113.13	112.88	113.66	111.3	112.24	111.12	110.67	112.7	111.36	112.95	114.9	109.33	112.27	111.06	111.13	110.2	113.07	111.26	113.33	113.74	111.47	111.65
106.94	103.29	105.55	103.68	109.81	104.67	107.46	108.2	107.07	106.6	107.29	107.11	104.02	108.28	108.11	105.39	107.79	107.77	106.64	106.74	105.62	106.84	108.33	107.77	105.04	105.63	104.72	108.41	106.03	108.2	106.73	105.79	108.34	104.56	107.29	106.82	106.89	108.63	106.4	106.39	107.78	104.87	106.11	106.05	106.34	106.47	104.57	106.38	105.63	104.4
104.34	103.42	105.23	105.57	103.47	107.27	103.39	104.66	104.33	103.64	106.37	106.12	103.06	103.62	105.35	106.41	102.55	106.16	105.97	104.02	104.57	105.28	105.73	104.52	104.63	102.73	104.24	103.71	102.91	102.48	103.07	104.34	105.66	104.23	105.69	104.99	106.61	105.41	105.97	104.47	105.8	105.57	100.36	103.44	104.05	104.76	105.06	105.64	106.33	106.07
105.71	105.12	104.99	106.74	106.99	104.65	106.59	105.86	107.81	105.71	103.61	104.45	106.39	105.84	108.82	103.53	103.09	106.95	104.65	105.71	105.11	105.18	106.11	104.18	107.91	104.69	104.95	103.06	105.8	103.21	105.75	107.34	106.65	103.22	106.79	104.89	106.11	106.72	106.1	105.77	105.97	104.8	107.12	106.61	105.59	106.76	106.89	102.42	106.59	105.06
112.19	110.17	111.54	112.97	112.18	110.38	113.49	110.99	113.08	111.52	111.53	111.05	112.9	112.42	110.77	110.91	110.8	111.01	111.95	113.55	112.19	110.95	110.68	112.26	110.25	111.09	112.46	111.81	113.77	110.22	112.95	113.21	111.98	111.57	111.01	108.4	110.54	111.72	111.08	112.35	112.43	112.9	109.58	110.92	111.52	112.37	113.18	111.9	110.28	111.67
100.08	101.66	99.65	103.03	99.028	101.66	100.67	100.76	101.86	99.134	102.62	101.5	98.433	102.75	97.517	102.1	96.973	99.107	100.07	98.765	101.71	97.61	101.39	101.16	101.11	99.845	102.75	101.8	98.909	98.232	100.17	98.764	99.997	100.22	101.25	102.92	100.4	99.397	99.65	99.905	99.328	101.53	100.67	101.06	101.45	99.612	99.848	99.645	101.99	98.735
112.66	112.86	112.57	111.19	111	112.44	112.24	112.55	114.05	112.92	112.76	112.43	111.21	112.83	110.86	113.27	111.86	111.35	113.91	112.24	113.32	114.03	112.65	112.71	113.43	114.48	113.28	112.13	112.38	112.97	112.65	112.39	112.54	114.04	113.87	112.9	112.54	115.78	112.27	112.94	112.56	113.76	112.22	112.81	113.79	112.53	115.58	113.22	114.29	112.13
110.67	110.06	112.06	110.34	112.33	110.89	112.83	113.65	112.58	111.62	111.07	112.07	112.43	112.75	112.87	111.37	114.09	110.58	111.19	112.56	110.91	113.52	112.71	111.93	109.23	112.46	112.95	112.2	111.94	112.33	113.52	113.08	115.38	113.48	111.85	112.12	113.82	111.77	113.57	111.66	109.29	112.53	113.09	112.01	111.59	112.17	110.52	109.36	112.75	113.08
109.24	108.76	107.66	106.65	107.25	108.16	104.56	107.07	106.85	105.12	107.52	107.66	106.3	105.69	107.98	105.68	106.75	104.53	106.68	107.66	106.12	107.22	106.01	106.33	104.61	107.72	107	106.91	104.66	105.76	108.2	106.11	107.55	108.33	107.36	106.74	107.33	107.51	106.32	106.45	106.97	106.81	106.28	104.69	106.77	107.15	109.07	105.93	104.9	108.05
105.44	104.36	108.67	106.05	105.95	105.16	107.02	105.4	106.21	107.43	107.35	106.76	107.38	105.52	105.41	107.54	105.43	105.04	107.63	105.78	104.25	105.59	103.24	104.8	104.53	105.2	101.66	106.08	104.64	106.31	106.63	105.09	106.07	104.63	104.48	105.4	105.01	109.16	105.13	106.47	104.33	105.55	105.73	104.93	106.36	107.65	106.17	106.06	105.92	107.11
104.15	105.87	106.4	104.92	103.5	104.05	105.81	103.91	105.46	103.34	103.2	105.78	101.55	103.13	103.26	105.57	105.23	105.09	103.09	105.8	104.75	103.72	102.24	102.57	105.51	104.1	104.09	104.88	104.11	103.18	103.82	105.06	102.61	103.08	102.01	105.02	103.76	103.46	102.54	103.18	104.44	107.16	103.81	103.78	104.2	104.24	104.78	105.87	103.73	104.55
108.28	107.55	107.59	106.3	106.17	105.86	105.25	108.22	106.11	107.97	106.18	105.29	105.67	107.76	107.55	105.65	108.37	109.24	107.86	106.82	105.27	107.51	107.05	107.81	106.35	105.23	107.93	106.19	106.58	107.02	107.87	106.74	105.97	109.69	106.13	108.48	108.25	107.1	105.42	107.22	107.04	106.55	106.91	105.17	106.42	106.46	105.87	108.4	105.93	108.4
110.02	112.16	112.11	109.51	110.62	110.08	110.47	111.57	109.37	109.51	111.63	112.49	109.26	109.53	110.78	109.64	110.61	112.08	111.78	110.4	112.22	110.61	111.63	109.56	111.91	111.11	110.55	109.27	109.35	108.29	110.29	112.01	110.83	110.31	110.09	111.56	112.21	109.68	109.33	108.07	110.68	110.66	110.98	110.91	109.54	109.03	110.41	110.93	109.04	109.21
112.12	111.91	110.18	111.83	113.03	111.72	111.88	112.43	114.61	111.77	110.36	113.18	111.03	110.86	113.24	112.34	113.89	109.99	112.04	111.68	112.91	110.93	112.87	112.29	110.73	111.06	111.78	111.21	110.37	111.11	112.05	111.19	110.91	110.63	110.62	110.76	111.92	113.02	113.85	113.24	110.99	112.42	114.14	112.97	109.96	114.41	113.46	112.03	111.55	112.87
106.42	107.28	108.25	106.05	107.77	108.29	106.64	107.21	106.48	105.99	106.18	105.21	108.19	105.71	105.43	104.48	107.06	107.99	105.71	105.72	107.65	107.53	106.67	106.22	105.58	107.59	106.06	109.83	105.78	106.62	106.06	107.35	105.37	106.69	106.55	107.08	106.87	106.25	104.92	107.11	105.2	107.37	107.08	106.25	106.81	105.99	107.04	105.61	105.73	105.64
113.22	111.14	113.17	112.79	113.02	113.22	112.24	113.07	114.64	111.44	111.23	111.61	112.24	111.95	109.1	111.32	112.81	111.07	113.55	113.38	109.57	110.55	114.56	114.75	112.59	112.29	113.22	113.18	113.77	114.39	113.46	113.62	112.29	113.73	111.48	113.15	111.62	112.34	112.95	111.63	108.16	112.01	113.59	113.24	113.55	112.82	109.41	113.62	113.51	113.77
103.63	105.62	106.52	103.25	104.2	108.29	105.93	106.43	103.34	108.41	105.42	104.8	104.95	103.68	106.72	105.09	105.68	106.93	105.15	107.3	106.71	106.5	105.85	104.56	106.33	105.65	104.54	104.1	106.01	103.99	105.26	103.91	105.73	105.37	107.17	106.35	106.62	105.28	103.49	105.81	103.95	104.25	107.98	107.24	105.5	106.11	108.68	106.15	104.34	105.03
118.18	118.78	115.68	119.57	115.3	117.29	117.86	115.89	117.11	119.07	116.98	116.73	117.89	119.63	118.2	119.16	115.44	118.69	117.23	116.83	119.31	117.01	116.67	116.94	117.69	115.85	116.56	117.82	117.22	117.34	117.19	115.77	116.67	116.83	116.43	117.04	118.2	115.59	117.32	117.23	118.15	119.04	115.72	117.53	118.22	116.72	115.95	118.93	120.5	114.15
100.65	101.58	99.474	99.756	100.89	98.92	99.972	99.023	98.788	99.573	99.451	98.179	101.36	98.681	98.873	100.8	102.22	100.03	97.944	100.08	98.076	99.94	99.738	98.644	98.547	98.299	99.667	100.75	98.572	101.3	99.259	100.08	99.357	98.218	98.494	100.6	99.082	98.411	99.497	98.119	98.481	98.337	99.845	98.245	101.89	98.131	101.16	100.73	101.73	99.606
107.34	110.39	107.09	109.49	111.74	110.92	109.13	109.43	111.26	110.51	110.54	110.07	108.95	109.1	110.05	111.51	109.47	109.84	110.98	111.06	110.35	109.28	112.46	108.17	109.07	109.13	107.8	109.41	108.26	109.94	109.08	110	110.13	109.89	110.28	111.12	111.98	109.1	111.18	109.2	110.61	109.71	108.55	110.47	110.48	109.34	109.25	110.17	110.73	109.83
107.99	108.77	106.56	107.58	106.85	105.37	106.15	103.62	108.33	107.15	105.28	106.49	102.5	107.21	108.1	107.98	104.99	107.83	105.35	106.5	107.83	106.56	106.1	103.9	106.28	104.79	105.72	106.15	106.73	106.02	105.81	107.33	105.59	108.4	107.14	106.3	106.85	104.17	103.61	106.44	107.01	106.64	109.15	104.91	105.17	105.73	104.38	104.44	104.26	105.58
104.54	105.55	106.91	105.04	106.63	106.99	107.55	106.35	105.43	104.72	106.94	106.11	105.2	103.5	106.45	106.17	105.5	105.32	105.31	104.92	104.72	106.18	104.73	106.8	105.32	105.89	105.32	106.97	105.8	106.11	108.75	105.57	105.26	105.82	105.54	105.29	104.91	105.64	106.2	106.9	107.18	105.97	106.02	105.66	105.05	105.86	104.59	104.74	107.24	105.56
104.26	103.68	103.29	105.4	105.89	104.05	106.51	104.16	104.64	104.66	103.79	103.42	101.88	104.94	105.91	102.79	104.39	106.16	104.74	106.18	106.19	104.54	103.92	103.53	102.87	104.98	103.88	103.62	103.38	104.93	103.18	106.31	104.85	103.44	105.83	104	103.89	103.88	105.88	105.13	103.12	105.19	102.05	106.03	105.32	102.83	103.1	102.59	105.54	105.09
113.45	112.61	112.2	112.03	111.33	112.52	110.49	111.67	112.56	109.8	109.87	111.22	111.08	112.58	110.92	111.59	111.9	112.23	111.86	112.19	112.07	112	109.93	111.64	111.69	111.14	111.93	109.74	111.93	112.88	112.09	111.28	112.58	112.8	109.78	112.48	109.54	111.68	111.97	111.58	110.88	114.3	111.36	109.1	111.69	111.34	109.61	112.53	112.28	112.87
111.28	111.95	110.2	111.14	113.71	109.58	111.22	110.66	110.87	112.43	111.01	111.9	110.99	112.9	109.5	111.49	109.61	110.69	113.06	110.72	112.81	109.81	110.04	111.02	111.47	110.3	110.58	108.07	111.47	112.12	111.91	113.52	111.94	111.49	112.23	110.65	110.21	110.06	111.11	113.21	111.86	110.21	112.23	109.9	109.31	109.78	110.7	108.46	112.75	109.57
104.3	104.21	103.41	103.57	102.97	102.41	105.41	105.6	105.48	106.36	105.38	106.19	106.59	106.18	106.39	104.67	106.31	104.3	105.47	106.9	105.66	104.7	106.19	103.84	107.28	103.43	104.73	104.33	106.65	106.94	104.48	105.86	105.37	106.01	105.83	104.91	104.93	103.91	104.12	106.26	105.12	105.69	106.3	105.53	104.7	105.83	105.03	104.78	105.01	104.76
106.52	103.72	104.98	103.72	106.95	105.43	106.23	105.96	103.65	104.52	105.65	106.6	105.78	104.11	105.41	104.04	106.2	103.14	103.26	107.26	104.35	106.48	104.21	104.81	104.56	107.13	106.09	106.31	105.05	104.79	105.01	105.94	107.62	104.92	106.97	104.72	104.95	104.16	106.48	103.7	103.11	107.03	104.48	106.68	105.61	104.83	105.2	105.96	104.68	104.52
113.27	113.28	112.27	113.91	111.78	111.84	113.68	113.58	114.35	113.02	111.14	111.55	113.4	112.88	112.9	112.84	113.58	113.33	111.91	112.69	113.2	114.33	112.27	113.68	113.52	112.15	113.48	111.69	112.82	112.32	113.55	113.7	112.43	111.78	112.2	112.4	114.15	114.13	113.77	113.75	111.59	110.85	114.23	110.77	113.06	113.98	112.36	111.89	111.54	113.15
105.8	106.65	105.23	106.78	105.04	104.54	105.14	105.78	106.83	106	102.26	106.5	107.02	104.82	107.62	106.62	105.05	104.97	105.78	107.48	104.22	104.58	106.96	102.89	108.2	106.33	106.28	106.42	106.81	105.59	107.23	105.68	106.22	103.92	106.67	106.73	106.09	105.55	107.08	110.16	104.41	106.84	108.26	104.71	105.34	105.66	107.09	105.24	105.44	106.33
111.56	112.96	109.93	111.41	111.72	113.27	110.95	112.67	112.77	110.99	112.34	113.2	111.13	113.51	112.62	113.01	112.43	108.57	111.05	112.48	110.52	112.91	111.15	110.43	113.14	113.07	113.33	113.34	112.42	111.52	112.54	110.06	114.37	114.15	111.06	113.43	111.89	111.11	111.13	113.99	111.52	113.3	110.32	112.44	109.98	111.64	112.05	113.29	111.61	111.82
111.75	110.48	111.6	110.51	110.09	113.68	111.74	110.37	110.77	110.81	110.58	111.41	111.31	108.8	112.16	110.96	112.63	110.02	114.09	112.34	112.71	112.03	112.18	110.44	109.35	109.69	110.27	108.98	112.14	109.65	110.33	111.68	110.41	110.71	109.08	112.26	111.19	114.7	110.84	112	111.43	113.25	111.82	110.89	112.53	111.39	112.15	112.41	111.66	111.42
106.84	103.76	106.22	104.95	104.35	105.72	106.69	106.56	105.34	103.62	107.8	104.57	106.21	106.05	107.56	105.93	105.41	104.99	105.9	106.28	106.02	104.08	104.75	105.86	105.25	104.68	105.2	108.16	107.07	104.94	105.36	105.44	104.63	105.59	106.43	104.3	104.67	106.16	104.99	104.54	105.23	107.54	103.76	105.49	106.64	105.88	107.9	105.53	105.98	108.05
101.76	100.53	100.99	99.631	98.684	102.07	102.37	100.22	101.05	100.38	100.89	102.87	102.6	101.92	100.8	100.83	102.3	101.3	100.87	102.15	102.68	100.8	99.157	100.12	98.308	100.73	100.07	100.71	102.01	100.04	98.686	102.5	98.973	101.14	102.01	100.65	102.04	101.62	99.734	101.39	103.18	100.13	102.31	100.83	102.24	100.58	98.713	99.795	98.912	99.278
107.17	105.16	105.57	105.42	106.46	105.31	107.67	106.12	106.2	107.46	107.37	107.79	107.63	107.56	103.86	104.7	108.11	106.41	107.37	104.54	106.48	106.89	106.2	106.89	105.54	105.26	105.1	105.73	105.45	106.18	106.34	103.3	104.82	107.37	103.16	107.32	107.07	106.33	106.47	105.17	104.88	107.31	107.92	106.35	106.76	108.54	106.1	107.37	103.53	106.69
113.82	114.94	114.41	114.04	110.18	111.91	114.48	113.46	113.31	113.6	112.11	114.25	112.92	113.12	112.33	110.8	112.5	111.09	112.92	111.5	112.68	113.36	113.56	112.28	110.51	111.83	113.28	111.42	115.03	112.65	112.33	113.28	110.65	112.89	111.81	110.41	111.59	111.71	114.84	111.15	113.28	112.6	110.28	112.85	113.54	110.86	112.61	114.41	113.38	112.21
114.39	112.65	112.58	113.18	110.18	110.78	111.07	112.2	111.58	112.97	112.7	111.93	113.57	112.29	112.39	112.79	109.66	111.77	113.59	111.23	111.06	111.72	111.51	112.4	113.1	110.67	112.43	110.43	113.69	109.66	110.72	113.33	111.98	113.26	112.69	110.21	110.96	111.77	112.83	109.67	112.17	110.66	112.54	110.95	111.33	111.74	113.68	112.81	113.52	112.05
104.74	103.76	105.21	105.82	106.35	105.27	106.31	104.45	105.74	106.17	105.47	105.8	103.01	106.18	107.82	107.04	106.14	105.66	105	105.05	104.5	104.76	107.77	108.25	105.71	104.97	106.05	105.31	103.81	106.75	105.41	106.47	105.83	106.25	102.75	103.57	107.75	107.5	107.5	104.64	105.86	108.41	107.21	105.98	104.28	106.98	106.33	105.42	104.96	104.8
110.08	111.04	111.98	109.58	112.2	112.08	110.67	112.34	111.27	112.17	112.16	109.31	110.59	109.47	112.23	110.68	112.21	111.21	109.98	109.41	111.91	111.72	110.54	112.02	110.27	110.9	110.67	111.66	112.07	110.94	111.45	111.89	111.35	111.7	111.76	109.02	112.74	111.74	111.35	109.96	109.37	112.98	110.04	111.61	110.93	109.89	111.72	112.92	109.86	111.78
113.11	109.39	107.49	109.64	109.53	109.95	107.25	110.55	110.29	110.7	109.76	106.99	108.4	109.55	109.92	109.38	109.24	110.14	110.45	108.54	109.09	109.18	108.62	109.43	108.92	108.24	109.09	109.3	109.89	108.53	109.05	108.49	110.7	110.35	108.5	109.7	109.36	108.95	112.39	109.29	108.58	109.75	109.82	110.49	111.28	109.09	110.93	108.89	111.14	107.43
110.47	110.69	110.75	112	110.08	111.88	109.69	110.83	109.16	107.99	109.94	109.63	109.34	109.54	109.49	111.48	109.75	111.99	109.93	111.89	111.45	111.07	110.13	110.46	109.83	111.34	108.37	111.57	109.5	111.44	111.41	111.95	110.65	111.46	110.34	110.1	111.72	109.06	111.9	110.71	110.76	112.06	109.26	110.04	110.32	110.93	111.59	108.13	110.08	110.58
107.02	105.2	105.41	103.54	103.19	102.95	103.57	105.33	103.14	104.19	102.61	103.39	105.55	103.15	105.57	101.03	104.43	103.23	104.16	104.53	103.45	104.37	106.2	103.81	105.39	104.13	105.42	103.31	104.68	102.8	105.15	103.49	104.07	103.4	105.71	102.85	106.62	104.41	103.83	103.47	103.07	103.52	102.57	103.95	104.96	105.23	105.18	104.92	105.07	106.7
107.15	105.4	106.04	106.38	106.3	104.91	108.64	107.73	104.37	106.08	108.42	102.97	105.65	105.01	108.27	105.02	106.66	105.98	108.24	103.96	103.91	106.87	104.35	103.95	104.8	105.26	106.13	105.04	106.55	105.51	107.4	105.75	105.78	104.7	106.29	107.66	106.23	105.64	104.94	106.78	106.01	105.99	105.62	108.34	106.53	106.44	106.07	104.25	105.46	102.77
113.41	110.43	114.45	112.72	111.63	110.55	112.43	112.39	111.48	110.29	111.31	111.47	110.96	113.46	112.51	110.9	111.55	110.39	112.74	112.55	111.22	112.84	114.31	109.93	110.73	112.19	113.54	111.31	113.61	110.82	111.89	112.32	113.12	110.47	109.84	112.87	111.7	113.15	113.25	109.8	113.01	111.55	112.76	113.6	113.41	112.68	112.01	111.92	112.45	111.96
111.29	111.26	112.15	112.29	110.61	112.53	112.26	112.36	113.67	112.18	112.75	111.33	109.97	112.61	111.82	111.49	111.16	111.61	112.96	112.51	111.44	112.41	113.04	112.49	111.92	113.8	113.35	111.95	112.43	110.21	113.04	111.53	111.14	109.25	110.95	110.58	111.07	113.56	110.62	111	112.24	110.84	111.81	112.69	114.44	112.36	111.37	111.07	112.56	111.39
111.19	108.67	110.22	114.53	110.46	109.41	107.9	112.3	109.64	112.07	112.28	108.67	111.39	109.87	112.18	112.23	107.89	109.3	110.16	110.99	110.74	109.74	110.37	109.73	110.61	109.41	109.44	109.59	110.27	110.82	110.27	111.82	111.79	108.44	110.69	110.11	108.98	111.67	109.44	110.42	109.67	109.68	112.06	112.01	112.26	111.54	111.85	109.67	113.23	110.53
106.14	105.47	105.28	106.95	106.5	104.35	105.37	106.3	108.34	104.96	105.92	105.79	104.68	105.38	104.5	105.47	103.95	107.55	105.64	104.24	105.91	107.34	106.64	104.39	104.09	106.54	105.82	104.19	106.32	106.65	104.35	105.83	104.63	102.46	104.24	104.22	106.58	103.77	107.67	106.45	105.44	103.26	106.25	105.39	105.94	104.61	104.75	106.74	106.54	104.74
112.38	113.6	109.54	113.81	110.91	110.17	110.56	112.21	109.41	111.96	111.91	111.38	111.22	111.11	112.24	113.32	111.22	111.98	110.48	110.77	110.06	113.16	109.32	111.02	110.32	108.44	110.11	111.54	112.18	110.87	111.58	110.17	110.65	111.02	109.95	111.15	110.7	108.23	108.87	111.1	109.39	110.96	113.57	109.47	110.32	109.87	108.01	112.17	110.94	109.91
105.94	106.66	106.36	106.2	107.62	106.05	106.3	104.65	106.73	104.29	106.91	104.4	105.84	104.84	104.82	106.38	106.84	108.59	103.92	107.56	105.55	107.16	106.5	107.03	107.87	105.56	105.88	105.95	105.2	105.99	103.9	105.55	105.86	106.8	105.03	105.74	106.45	106.1	106.88	107.59	106.72	106.07	106.47	107.3	103.52	106.31	107.34	106.6	104.5	106.23
105.39	103.38	105.46	107.22	107.83	105.11	105.58	103.86	105.96	103.67	105.45	105.5	105.93	107.63	105.16	105.81	105.47	102.87	105.16	106.58	103.75	105.89	105.1	106.17	105.63	104.79	104.39	106.12	105.81	105.28	106.57	104.47	105.57	105.79	105.11	106.61	106.24	107.74	107	105.41	104.64	105.41	104.17	104.82	105.09	107.97	103.89	106.23	104.43	105.68
106.45	107.36	105.71	105.2	105.83	105.56	105.58	106.36	104.84	104.32	104.58	106.62	104.05	103.59	103.91	105.41	105	106.33	104.06	107.05	106.91	105.29	105.93	104.88	105.77	105.08	106.33	107.08	105.41	105.72	106.37	107.11	105.56	104.34	105.6	106.34	104.76	104.99	104.77	103.14	106.81	105.63	103.57	105.18	102.97	105.56	103.79	105.51	105.16	105.56
108.55	111.46	109.79	112.61	110.16	110.99	111.84	112.15	109.23	112.65	112.26	111.83	111.96	110.62	110.12	111.91	112.15	109.55	113.19	110.28	110.76	110.08	110.22	110.68	109.54	110.82	109.15	109.78	112.23	109.91	107.4	110.07	111.6	110.96	109.94	109.99	109.89	110.08	112.42	111.15	108.89	110.88	110.4	110.06	109.01	110.18	108.18	110.73	111.73	112.23
101.14	98.892	99.513	100.02	98.467	98.008	98.862	100.59	100.88	101.31	98.746	100.6	98.036	99.893	99.372	99.407	97.944	99.842	98.177	98.12	98.727	99.755	99.123	100.71	100.43	99.183	100.28	101.62	97.79	99.552	101.01	98.034	101.44	99.387	100.14	99.26	100.63	99.591	97.527	98.981	100.53	99.002	99.336	97.743	100.79	100.77	98.741	100.01	99.634	99.5
104.18	103.77	106.53	106.13	108.68	105.95	105.38	105.1	105.49	106.13	106.41	106.85	107.98	106.67	104.92	103.84	104.94	108.61	105.73	106.91	107.92	105.1	106.74	106.68	105.19	104.79	105.3	105.38	109.25	105.9	104.58	106.45	105.01	104.99	107.44	104.98	108.04	105.98	105.68	104.9	103.35	106.27	107	105.2	108.84	103.08	107.3	105.32	104.91	107
105.62	106.86	106.75	105.95	104.75	104.28	105.8	106.24	107.56	107.25	107.8	106.35	104.69	106.96	105.8	107.15	102.49	105.35	108.23	105.36	106.55	108.71	107.02	106.4	107.32	107.55	107.81	104.26	107.44	105.94	105.36	105.24	107.65	106.62	107.77	104.64	106.71	106.76	107.16	105.19	107.4	109.31	105.8	106.94	106.53	108	104.46	106	106.38	105.16
107.94	105.82	109.59	105.62	108.75	106.93	106.99	104.32	106.34	107.06	107.06	108.94	106.25	107.95	106.69	107.52	107.16	105.18	106.33	106.45	106.74	106.51	104.38	106.81	104.87	104.19	107.63	105.95	106.33	107.02	107.06	107.51	105.21	105.96	105.84	106.84	106.8	106.96	106.14	106.85	104.63	107.54	107.13	106.01	107.41	107.85	106.99	107.31	107.53	106.46
102.61	104.42	106.94	105.77	105.03	104.69	103.24	105.94	107.88	105.05	105.15	106.08	105.41	105.88	105.06	104.32	105.09	102.82	106.39	105.63	105.34	104.62	105.43	102.16	105.69	106.03	104.47	104.9	105.95	105.24	104.64	102.98	104.75	104.72	106.14	104.97	104.73	106.29	104.48	105.08	104.19	103.56	105.18	104.67	104.8	105.82	104.79	106.06	104.43	106.4
106.87	107.54	107.19	107.72	104.09	107.68	105.68	104.43	106.54	105.15	108.75	107.92	105.37	104.11	108.88	106.96	105.99	108.22	105.85	105.35	107.01	106.89	106.93	108.13	106.95	106.57	106.27	106.17	107.01	105.87	105.86	105.41	106.83	107.84	105.62	103.06	106.92	106.46	108.63	107.71	107.07	107.97	106.24	106.83	105.58	107.39	106.9	107.47	107.21	106.03
112.79	111.86	113.31	109.52	113.34	111.18	110.84	109.75	111.57	110.8	110.93	110.67	110.3	111.66	111.43	114.44	112.25	109.85	114.55	111.74	110.71	112.61	111.01	111.82	111.41	110.84	111.83	111.53	113.95	113.04	111.96	111.07	111.28	113.07	113.56	112.69	112.11	111.78	114.01	114.54	112.86	110.33	112.1	111.5	110.98	110.63	112.16	110.53	111.8	111.88
104.34	103.74	103.39	108.08	104.09	106.03	104.86	106.18	105.68	103.96	103.99	103.75	106.99	104.22	105.28	104.74	105.47	104.9	105.27	103.91	104.3	104.2	104.28	105.61	104.3	104.06	104.67	105.09	104.34	104.48	103.04	103.17	104.48	105.2	104.66	103.41	106.39	105.26	104.46	105.51	105.07	105.41	103.41	104.78	104.32	102.74	104	104.7	105.78	104.82
114.13	112.6	113.87	112.42	113.55	111.07	111.64	112.33	112.18	112.75	111.84	111.1	111.37	111.97	111.92	112.27	111.44	114.11	112.22	114.45	112.31	109.73	111.4	109.55	113.23	111.5	112.23	111.77	110.7	112.06	112.87	111.57	111.64	111.6	111.24	111.94	112.22	112.51	111.58	111.83	113.25	110.46	112.5	111.96	111.03	110.99	110.62	114.28	110.85	113.05
98.826	99.714	100.84	102.3	98.102	100.85	100.93	98.346	98.263	100.13	99.477	100.32	99.717	99.543	100.36	100.55	99.555	98.768	97.969	100.31	100.33	100.28	99.989	98.391	101.63	101.07	98.144	100.06	98.787	101	100.92	99.618	97.373	96.412	99.146	100.04	102.59	101.33	95.715	97.03	100.42	100.38	99.847	99.976	100.43	101.18	100.53	100.4	101.69	98.687
110.94	110.04	111.1	111.28	110.77	112.6	110.42	110.93	112.37	110.61	111.14	107.67	111.79	109.63	110.89	109.94	111.05	111.37	110.47	111.55	112.09	111.42	112.66	112.25	112.78	110.8	110.9	111.73	113.61	112.69	110.98	110.41	112.22	110.99	113.1	110.61	109.56	113.03	109.9	112.06	110.96	112.88	112.27	112.56	110.2	108.45	111.03	111.7	109.52	113.16
109.92	110	113.18	110.43	112.71	110.75	109.84	110.08	109.69	111.92	113.06	109.7	107.76	114.01	113.2	111.71	109.41	113.64	109.72	109.65	112.12	110.65	111.85	112.32	112.23	111.04	110.77	112.24	112.48	112.7	110.97	112.39	113.87	111.14	112.13	111.49	111.74	108.89	110.39	111.92	110.67	109.03	109.82	111.25	110.67	110.37	108.3	110.59	111.63	111.62
105.64	104.49	105.2	104.97	103.15	106.2	103.86	102.28	103.86	104.83	105.18	104.42	105.44	103.29	104.07	104.09	105.65	104.94	104.47	105.47	103.79	103.14	106.43	104.36	104.79	102.92	103.34	104.14	103.38	104.2	102.23	105.08	105.4	104.56	105.63	104.56	103.78	103.16	103.83	104.37	105.43	104.32	103.13	107.76	105.14	102.3	103.52	102.72	104.49	103.52
110.34	111.37	108.94	109.52	109.1	109.56	110.31	109.34	111.08	109.9	111.15	108.08	110.06	107.55	110.07	112.1	110.27	110.97	109.78	107.46	110.87	110.42	110.96	109.83	108.63	109.47	111.29	108.87	110.64	107.7	110.02	110.88	109.82	110.82	110.89	109.48	111.53	110.79	107.29	108.22	108.77	109.52	110.25	110.39	111.37	110.31	109.14	110.8	110.54	108.3
114.98	114.43	113.1	113.17	113.78	112.07	111.13	113.42	114.21	112.59	112.86	112.22	112.32	111.23	112.11	113.34	112.86	112.44	112.53	111.82	112.21	113.83	111.24	112.05	109.92	111.42	111.19	113.69	112.41	113.12	111.57	113.59	113	112.7	113.62	114.5	115.55	112.92	114.49	113.33	112.4	112.48	111.07	112.93	115.39	111.8	113.22	112.34	115.3	112.72
99.812	100.5	101.35	102	101.16	99.529	99.907	98.334	98.643	99.048	99.459	101.72	99.238	101.23	99.259	98.307	102.74	100.03	99.491	98.5	98.223	98.768	98.914	101.88	100.7	98.414	99.637	100.32	99.548	96.247	99.271	99.724	99.453	99.079	98.592	99.992	99.066	99.77	97.514	99.718	100.63	98.712	100.93	99.238	98.564	98.655	99.378	99.771	100.94	98.701
103.44	104.99	105.68	105.26	103.49	105.25	106.24	103.8	103.57	104.01	102.93	105.29	104.13	105.18	104.61	103.51	104.42	105.23	105.17	103.43	105.97	103.63	105.65	104.82	104.19	103.98	105.76	104.55	105.72	106.98	104.06	104.08	104.35	104.19	103.65	103.39	104.08	104.2	104.4	103.92	103.55	104.24	103.94	102.82	103.42	103.52	104.94	104.05	102.67	101.66
101.78	101.29	99.887	98.798	104.17	101.51	101.25	98.993	100.88	103.14	102.36	99.786	101.1	100.55	101.57	99.844	100.83	100.91	99.914	100.49	100.67	101.21	100.89	100.85	101.3	100.39	100.72	99.442	100.84	99.662	101.16	101.47	100.27	101.71	102.63	100.23	99.526	101.13	100.15	103.72	100.66	101.67	102.81	98.833	102.12	100.84	101.76	101.58	102.26	101.61
103.44	105.34	104.27	104.78	106.14	105.07	103.51	105.28	104.56	104.01	104.42	104.75	103.93	105.11	102.09	103.29	105.32	104.94	103.68	104.77	104.2	105.63	102.13	105.1	104.61	104.58	103.98	105.93	104.14	106.25	101.13	104.35	103.58	105.64	104.55	103.74	103.38	105.43	104.57	103.86	106.29	104.19	105.37	103.16	101.44	104.85	105.69	104.24	105.11	103.94
106.12	108.05	106.44	106.1	105.78	105.57	106.35	107.59	106.49	108.34	106.52	106.99	106.8	105.84	106.27	106.57	104.84	105.35	107.5	107.91	107.31	106.81	107.25	108.46	105.15	108.05	109.11	108.74	108.14	105.78	107.21	109.42	106.43	106.62	108.16	106.96	108.28	108.2	106.73	105	107.38	107.72	106.14	107.06	107.68	106.96	107.4	106.73	107.43	106.68
101.58	107.38	105.68	106.55	105.57	105.64	107.34	105.21	107.17	106.6	104.76	106.9	105.87	108.68	107.55	103.61	105.59	106.5	106.72	107.24	104.49	108.4	105.73	103.62	106.72	106.62	108.37	105.91	107.45	106.83	105	106.28	106.33	107.42	107.49	106.87	106.76	107.97	107.37	105.74	107.49	103.56	106.77	106.35	106.42	106.21	107.41	106.6	103.97	106.64
105.65	105.18	105.23	106.34	103.9	106.32	104.68	106.24	104.75	104.91	104.81	104.28	106.5	105.42	105.15	103.24	106.13	104.7	107.33	108.34	106.82	106.91	106.12	104.02	107.66	104.99	105.78	105.75	104.44	105.62	106.09	104.43	103.74	105.87	105.93	105.07	105.74	105	107.27	105.34	104.33	103.69	103.25	104.14	104.8	106.43	104.8	106.98	106.16	109.41
105.89	104.7	106.74	104.12	107.45	106.54	105.88	108.57	108.3	106.13	105.35	108.57	105.85	107.13	108.49	106.54	107.08	107.82	107.3	107.6	108.06	108.58	106.5	105.99	105.18	105.93	108	106.29	107.72	106.04	104.8	105.33	105.58	105.6	108.08	105.61	107.19	108.49	106.81	105.51	106.45	105.21	107.83	105.33	105.08	107.13	105.69	107.9	107.28	106.61
106.37	104.41	106.55	108.02	105.72	106.32	106.6	107.12	106.43	107.61	105.11	106.64	106.66	106.43	107.48	106.92	105.25	106.28	105.88	106.76	106.39	107.2	105.85	106.62	104.8	107.23	106.69	106.66	105.55	107.1	105.09	109.06	107.17	105.53	104.74	105.61	106.48	105.92	104.47	109.12	106.81	109.34	106.67	108.15	108.16	106.44	104.77	106.36	105.92	106.07
105.16	104.84	105.03	107.22	104.87	107.28	107.67	107.1	107.73	106.83	104.62	108.28	106.95	103.38	108.32	106.12	104.9	106.21	106.56	105.71	106.46	107.07	106.17	107.47	106.96	105.1	104.26	106.57	106.83	104.68	106.2	106.17	105.28	105.79	104.34	105.97	105.2	105.55	105.02	104.36	105.54	105.42	107.18	108.13	105.22	107.64	106.09	104.18	105.81	106.12
105.28	107.7	106.2	105.65	105.51	106.35	105.17	105.11	107.07	104.44	106.6	103.66	107.46	105.01	103.81	106.64	107.46	103.54	108.05	103.09	105.53	104.49	104.37	105.57	102.7	105.1	105.69	104.19	106.08	106.93	106.49	105.54	107.18	108.77	106.21	102.68	103.59	103.92	105.66	105.84	104.36	105.11	105.33	104.37	105.73	106.25	104.45	105.02	105.45	105.92
105.92	104.79	107.06	107.5	106.43	104.27	106.26	107.35	106.75	105.97	107.09	105.06	107.28	104.02	104.14	106.54	104.93	106.95	107.07	105.32	105.46	105.31	106.31	107.15	105.86	105.23	105.96	105.23	107.3	106.7	105.38	106.99	106.24	105.16	105.44	105.17	104.95	107.37	106.42	105.35	105.84	108.64	106.17	105.96	107.4	105.21	103.21	105.82	105.32	107.55
105.38	103.46	107.07	103.76	104.71	106.51	106.37	105.82	104.41	105.63	103.02	106	105.21	105.54	104.76	104.73	106.11	106.06	107.65	105.13	104.06	106.29	105.9	103.37	106.01	105.51	105.71	105.68	106.92	106.39	103.98	107.07	105.08	105.22	105.17	107.38	104.92	104.79	103.39	106.48	107.17	106.53	105.58	105.46	104.64	106.07	103.94	104.26	105.03	107.22
111.12	112.91	110.21	111.85	112.32	113.02	108.65	110.66	111.42	114.14	113.41	109.67	112.54	111.63	109.96	111.31	113.35	111.8	111.72	111.36	110.95	110.84	109.42	112.39	111.39	113.85	109.68	112.67	111.16	112.39	111.93	111.93	109.91	110.55	110.79	111.32	111.67	111.55	111.77	110.16	109.68	111.69	112.2	110	111.64	110.94	110.31	111.63	111.83	110.71
112.08	111.74	113.09	111.92	114.06	114.95	112.26	113	113.62	115.06	111.69	113.95	111.9	114.14	113.68	113.1	113.35	111.88	113.36	113.38	111.1	113.09	113.53	114.12	114.99	113.51	114.54	114.37	112.35	113.75	112.24	112.93	113.16	111.79	111.47	112.47	114.12	112.11	112.93	111.85	113.27	112.14	113.29	113.32	113.34	112.57	114.13	112.79	110.74	113.14
99.711	98.745	98.085	99.709	99.147	100.66	98.901	101.83	100.53	101.31	99.444	100.96	101.16	101.14	98.743	99.654	98.817	99.394	100.04	100.22	100.1	100.41	99.253	102.31	100.02	97.955	101.29	99.168	101.02	101.31	101.09	100.14	99.961	100.87	100.41	101.2	98.995	101.27	98.211	101.39	98.642	99.669	97.34	97.54	98.924	100.29	102.15	100.86	101.26	100.8
103.6	103.89	104.82	107.47	106.63	104.72	105.22	104.89	106.68	103.12	106.22	105.46	103.72	105.09	106.3	103.74	106.32	106.88	105.63	106.21	105.2	105.7	106.69	108.03	105.42	104.67	105.43	104.61	105.42	107.08	106.52	104.9	106.1	103.78	107.17	105.36	105.01	105.85	104.83	107.4	107.21	106.4	105.17	106.99	107.22	106.03	105.61	106.76	104.48	104
103.49	106.22	106.82	106.33	107.55	105.91	106.46	104.88	107.77	106.77	106.31	107.56	108.06	105.7	105.47	106.96	106.21	105.8	105.59	106.77	106.98	105.29	103.71	106.99	106.49	105.62	108.74	106.21	107.08	107.49	107.77	108.48	105.75	106.81	108.59	107.02	105.66	107.81	105.37	106.55	105.26	108.62	106.28	107.05	107.42	105.41	106.07	107.2	106.97	104.15
106.03	104.92	103.42	103.71	106.23	103.74	104.75	103.74	105.05	103.47	103.89	105.7	105.69	102.16	105.45	105.72	103.65	104.54	105.38	104.21	105.13	105.8	105.77	104.47	104.26	104.06	104.23	104.93	100.99	105.88	105.47	103.91	106.23	106.22	103.96	105.15	103.75	103.93	104.97	101.71	104.37	103.16	104.07	104.33	104.15	102.73	105.48	105.67	103.49	104.93
114.98	112.22	112.44	112.37	112.52	110.49	110.79	111.89	111.99	111.87	110.51	110.9	109.02	110.6	110.09	112.81	111.17	113.33	112.48	112.42	112.22	112.75	110.22	108.99	111.74	114.45	112.27	112.99	110.97	111.01	112.79	111.27	112.65	111.37	109.83	113.05	111.83	110.86	110.43	111.44	112.29	110.81	110.59	111.84	113.14	110.11	110.54	111.71	111.15	111.71
105.02	105.77	107.81	105.81	106.27	105.47	103.78	106.34	104.83	105.11	107.1	105.6	106.6	106.26	106.58	106.2	103.83	106.7	107.62	107.98	105.19	108.33	105.89	105.9	106.12	106.83	107.3	103.53	107.77	106.3	106.62	105.57	106.5	106.31	106.67	106.3	104.06	106.32	105.21	105.56	104.57	105.88	106.82	107.08	105.33	107.91	105.94	106.39	105.15	104.68
117.67	118.74	117.46	116.93	118.6	115.63	120.26	118.95	117.92	116.45	117.81	117.07	118.81	120.87	118.5	116.98	118.29	119.38	117.4	117.85	119.68	117.25	120.2	117	118.55	117.21	118.87	117.4	115.36	117.5	119.08	117.24	119.18	120.21	118.97	117.37	116.64	120.21	118.19	116.89	116.14	119.13	118.96	118.8	117.22	118.4	115.65	118.74	118.33	119.24
109.3	111.06	110.15	110.67	109.15	110.47	110.84	108.81	112.72	109.98	110.05	109.95	111.35	110.1	111.63	110.76	108.55	109.73	109.83	110.84	110.6	109.49	110.68	110.72	110.04	111.52	107.61	111.7	112.88	111.92	110.12	110.47	111.79	109.92	110.13	109.29	108.88	110.58	108.76	110.55	109.92	108.4	109.78	110.78	111.74	111.37	111.34	110.33	111.26	111.17
110.51	110.92	108.05	110.45	108.99	109.49	110.19	113.37	112.18	110.24	110.49	108.91	111.08	111.99	109.86	110.26	112.29	110.48	108.82	110.17	107.42	106.27	109.85	112.79	109.32	109.4	111.88	111.18	111.39	110.84	109.42	111.97	111.85	110.26	112.11	110.46	111.96	109.43	113.01	111.73	111.38	111.37	111.79	110.65	110.55	110.3	109.6	109.28	110.77	110.49
106.44	107.5	106.92	108.28	105.77	104.55	106.2	107.95	106.92	106.25	106.74	106.44	108.45	106.83	105.51	106.31	104.9	107.33	105.28	107.23	107.71	106.77	106.43	107.8	107.44	108.77	105.03	106.89	104.47	107.68	106.85	104.92	106.34	106.43	105.95	107.28	105.71	107.91	107.93	105.21	105.81	105.36	106.68	107.44	105.96	108.12	104.83	105.7	106.95	107.85
111.48	111.06	111.82	113.71	111.92	110.85	110.93	114.33	111.68	115.13	112.96	112.46	112.48	113.41	111.33	111.63	110.87	112.59	114.44	111.5	114.71	112.74	112.3	112.65	112.76	113.18	113.4	112.92	111.37	111.62	111.03	111.36	112.41	114.24	112.76	113.55	112.88	115.14	113.39	111.16	110.99	111.33	115.11	112.63	111.27	114.94	114.57	113.09	112.81	113.12
104.74	103.14	104.26	101.89	105.73	102.43	105.03	102.71	104.67	102.92	105.09	104.99	102.97	104.26	104.06	103.81	104.56	104.15	103.31	102.27	102.4	105.21	105.5	103.17	104.79	103.55	104.84	104.67	105.07	105.18	104.72	105.14	104.15	105.43	105.41	106.52	103.83	104.02	104.22	102.95	102.06	104.65	104.54	104.45	103.31	102.14	106.14	104.39	103.82	104.11
107.61	104.18	106.4	106.22	104.94	108.68	107.42	105.32	105.07	107.6	106.73	104.2	106.1	109.39	106.32	107.53	106.6	107.97	105.29	107.4	105.97	108.69	105.15	106.16	107.35	106.27	105.48	105.42	106.4	106.24	106.64	105.21	106.23	105.6	107.45	105.07	106.58	107.88	106.62	107.49	107.67	104.05	107.52	106.04	104.91	105.89	108.17	105.9	106.41	107.99
100	98.943	100.68	100.05	99.601	100.29	99.675	100.54	99.744	99.9	99.926	100.9	98.942	100.28	99.371	99.371	100.15	101.12	101.79	100.84	99.349	99.796	103.62	100.64	98.682	100.59	98.748	101.55	101.07	99.109	100.69	99.765	99.769	100.12	98.692	101.39	99.246	100.13	99.459	97.795	99.891	96.195	100.16	98.653	100.87	100.64	98.75	100.87	98.19	99.39
106.7	106.23	106.95	104.23	104.44	106.19	104.63	106.01	107.12	106.23	105.09	104.32	106.86	105.59	104.86	107.02	106.25	104.73	106.66	105.97	105.91	105.36	107.19	105.13	104.33	107.79	104.28	105.57	105.68	105.34	107.15	105.08	106.67	105.86	106.76	106.5	105.77	104.69	106.75	105.98	105.53	107.26	105.79	105.1	106.74	104.58	107.12	106.84	104.45	105.67
105.42	106.34	105.41	106.79	106.33	106.63	105.36	105.36	107.77	106.3	105.59	106.78	109.75	107.27	106.42	106.55	107.27	106.01	106.75	107.29	106.61	106.37	107.15	105.03	107.44	108.39	105.57	107.09	106.41	105.45	104.01	105.85	104.5	108.15	107.12	107.35	107.49	106.73	107.38	105	108.4	106.47	106.32	105.26	104.23	107.05	104.18	105.6	106.97	106.92
110.14	110.48	111.1	112.19	110.48	113.1	108.31	111.44	108.82	110.68	110.47	111.41	109.91	112.52	109.96	110.59	111.39	111.35	110.76	111.15	110.91	107.58	111.55	111.11	111.01	112.31	110.31	109.85	110.82	109.86	112.08	112.03	110.17	108.31	111.38	114.36	110.85	111.39	112.17	110.96	111.74	112.68	111.13	111.32	110.69	111	110.87	110.8	109.36	112.93
104.8	106.45	104.32	102.96	104.8	102.96	104.78	101.26	104.42	106.07	103.74	106.64	105.29	103.05	104.77	105.89	103.98	105.74	103.99	105	105.2	105.49	105.79	107.09	105.03	103.84	105.21	106.77	103.82	104.49	104.68	105.18	104.77	105.28	103.5	104.36	104.13	107.24	106.93	104.55	104.44	106.36	103.69	106.55	104.98	103.74	103.15	104.93	104.81	103.26
106.96	104.22	107.47	103.58	106.01	105.57	105.24	106.1	106.94	107.04	106	106.2	104.71	106.02	105.04	106.41	104.94	106.55	105.7	104.01	106.7	105.3	103.83	103.97	103.7	106.99	105.94	104.39	105.47	104.09	105.25	106.38	104.99	105.6	107.92	105.38	104.52	105.05	105.5	105.12	101.97	106.3	105.36	104.63	105.74	104.09	105.67	106.22	105.63	105.73
104.02	103.23	106.08	106.99	104.55	106.3	103.45	106.18	105.32	104.55	102.25	105.7	103.74	105.3	105.99	105.57	105.39	105.09	104.84	104.77	106.48	103.58	106.44	105.94	105.73	105.69	103.88	106.9	106.18	107.01	105.22	103.87	104.57	104.22	103.88	105.88	104.79	107.48	106.16	102.97	108.02	106.38	105.78	105.32	102.63	106.43	104.53	105.33	105.52	105.31
107.27	104.84	106.92	104.12	105.27	103.27	104.61	105.6	105.82	106.88	106.13	105.34	105.37	105.26	107.49	107.42	104.04	107.27	103.97	105.73	105.15	106.76	105.01	106.8	105.14	105.15	104.71	104.9	106.74	105.33	107.02	106.69	104.76	104.85	106.05	104.76	105.76	105.59	108.37	107.62	105.4	102.45	104.29	108.66	104.58	106.97	103.88	103.44	106.3	107.39
111.37	112.66	111.69	112.24	111.4	113.56	111.79	114.83	112.28	111.26	112.23	110.39	114.49	110.75	113.03	112.73	112.81	111.13	111.84	111.61	111.92	112.9	112.82	111.4	109.18	111.46	111.75	112.66	113.81	112.39	112.97	110.76	114.82	113.83	112.42	112.95	112.75	112.05	112	111.76	110.77	112.98	110.97	111.22	111.97	113.37	112.77	111.81	110.78	111.34
105.06	105.42	104.57	105.52	108.45	105.26	105.7	105.94	103.96	105.44	107.08	105.49	106.02	105.39	105.36	107	104.82	107.15	104.06	105.01	106.26	105.68	105.9	105.44	106.84	103.94	107.15	105.32	106.31	105.68	106.4	104.05	105.99	106.73	105.64	104.94	105.59	105.01	104.13	106.06	106.71	104.81	104.65	108.01	106.13	106.77	105.89	107.26	108.29	107.04
110.01	108.55	110.06	109.7	111.11	109.84	109.69	108.52	108.91	109.05	109.93	107.63	109.01	109.36	109.21	109.07	110.69	107.19	109.65	106.07	108.55	110.68	110.32	107.26	111.38	110.73	108.17	109.57	106.26	107.69	110.02	112.15	109.24	109.31	111.73	110.6	110.05	111.19	109.82	109.63	111.37	111.17	109.62	108.39	110.32	112.5	110.98	110.94	110.91	109.36
104.42	104.12	104.36	105.9	103.47	103.92	102.47	102.79	105.84	106.14	105.84	103.53	104.4	104.77	104.58	105.07	106.87	102.74	102.08	105.33	104.61	104.55	102.53	106.38	106.04	105.74	105.04	106.07	103.57	105.45	102.42	107.11	103.09	104.62	103.75	103.43	105.81	104.7	105.22	106.64	106.75	104.73	104.32	103.73	107.39	104.43	104.98	103.51	102.87	106.27
103.35	105.38	107.27	106.46	104.46	105.87	105.06	107.1	103.76	105.77	107.07	106.49	103.54	105.97	106.68	103.32	106.94	104.5	105.69	103.26	104.19	106.82	106.31	105.86	104.42	105.35	104.48	104.09	106.09	105.54	105.08	105.07	106.17	105.04	105.99	104.41	104.05	104.55	107.4	105.05	106.87	106	105.6	106.74	106.57	106.8	106.16	105.27	104.86	105.7
106.44	106.07	106.11	103.56	104.56	106.05	105.19	107.24	107.12	104.41	104.91	104.81	107.33	104.04	105.13	106.62	106.81	104.57	105.15	105.08	106.84	103.28	108.86	108.4	102.96	105.67	104.78	106.08	106.35	103.48	106.56	104.63	105.11	105.38	107.14	104.9	105.31	106.18	105.45	106.46	106.36	106.01	104.58	105.66	103.23	106.28	106.69	106.42	104.58	105.9
106.61	106.3	105.01	106.43	106.72	104.3	106.95	105.44	104.93	105.12	106.07	106.19	105.12	107.62	106.23	105.37	105.86	102.37	106.66	105.74	105.88	105.51	104.46	105.77	104.45	106.58	107.06	105.91	106.23	103.21	106.25	106.52	105.11	104.85	105.7	105.18	103.44	105.19	105.92	106.48	105.72	107.26	107.37	104.59	105.97	106.67	105.4	103.92	105.44	103.73
116.41	117.24	116.64	116.94	116.28	117.01	117.64	119.97	116.28	119.42	118.23	118.79	119.51	119.57	118.88	116.11	116.57	115.1	114.38	117.08	119.95	116.21	117.87	118.32	118.56	116.9	116.5	117.32	118.2	117.59	118.07	116.54	115.58	118.68	118.37	118.72	118.29	118.33	119.15	119.39	116.52	118.16	118.19	118.05	118.37	117.77	116.15	117.46	115.41	120.45
111.43	110.48	112.15	111.11	111.62	111.49	111.1	112.14	111.77	109.98	112.7	110.73	112.48	110.48	109.1	112.03	112.79	111.57	110.33	112.23	111.12	109.56	109.45	111.33	111.3	110.16	111.37	110.23	110.12	109.22	110.04	110.16	108.84	111.49	113.06	113.01	111.69	109.28	110.92	111.49	111.18	110.08	111.83	110.48	110.14	111.9	114.93	112.54	112.05	111.28
104.24	105.41	104.85	103.79	105.34	107.4	104.43	104.72	104.81	103.55	105.58	105.17	103.34	102.83	106.92	103.61	106.14	104.67	104.78	104.99	106.02	105.45	104.82	104.55	105.77	103.77	106.39	104.76	105.33	106.03	105.03	103.5	105.22	105.83	105.01	102.56	104.88	104.5	106.36	104.45	104.8	104.75	103.81	106	104.78	105.18	104.82	105.39	104.22	104.69
110.04	112.39	111.98	113	113.02	113.35	111.45	113.23	110.71	109.74	111.41	113.84	110.6	112.79	112.51	113.12	111.96	113.96	109.76	112.07	113.71	111.09	111.44	112.55	113.32	109.55	109.79	110.63	112.08	114.37	110.2	113.21	113.81	113.13	111.72	111.08	109.99	113.77	112.53	110.24	108.91	111.06	111.23	109.46	111.24	108.4	111.45	112.72	112.61	111.51
115.37	112.73	111.99	113.17	112.57	111.76	113.84	113.73	111.38	113.13	112.2	111.24	111.31	111.21	112	113.43	112.13	111.31	112.31	112.48	113.06	110.26	114.49	111.69	112.02	110.71	114.67	110.29	111.32	111.63	110.9	112.26	111.43	109.88	111.48	112.08	111.21	111.93	114.38	112.9	109.67	111.84	110.51	113.68	112.23	111.99	110.17	111.71	113.1	111.04
116.96	117.76	117.14	116.55	120.14	117.9	120.39	118.07	119.82	117.16	116.05	116.23	117.21	115.96	117.58	118.61	116.98	117.84	117.27	117.67	117.76	118.07	118	116.43	117.89	119.27	118.91	119.47	116.29	117.43	117.37	118.29	116.9	118.26	114.43	118.45	115.13	118.54	120.48	118.23	118.35	116.7	117.55	117.87	117.71	116.15	118.62	118.4	118.26	118.42
116.53	116.74	117.12	114.38	116.55	116.28	116.6	114.2	114.25	115.99	117.97	117.61	116.67	116.94	115.56	114.49	116.49	114.51	117.1	117.18	115.25	116.39	114.27	116.13	116.74	117.75	119.96	115.46	116.08	114.6	116.23	116.03	115.58	114.53	115.38	115.46	115.67	116.8	117.54	115.59	113.38	116.22	115.82	117.1	114.29	118.48	115.94	117.98	116.4	116.34
104.91	106.03	104.55	104.97	107.4	106.71	108.47	107.06	106.68	107.21	105.29	105.88	106.04	106.01	106.76	108.24	106.43	104.74	105.75	106.92	105.17	107.27	104.79	104.07	105.42	105.55	106.4	105.32	105.39	105.06	103.83	105.8	106.35	106.14	105.37	106.2	106.65	105.78	108.98	107.3	105.71	107.24	106.59	105.44	108.67	106.92	105.15	103.96	105.71	106.41
106.32	106.71	105.19	106.26	106.81	106.33	105.9	105.25	104.68	104.13	104.59	103.99	105.57	104.09	103.63	106.22	105.77	106.05	105.97	104.02	104.64	104.16	106.57	104.23	104.81	103.84	103.53	105.05	106.28	104.6	104.08	105.33	105.76	105.08	106.34	105.11	102.87	105.84	107.86	104.76	104.2	106.77	105.21	108.83	104.75	104.13	104.71	105.65	105.32	104.91
106.22	105.53	107.35	105.69	105.67	106.65	109.01	106.14	105.02	106.58	107.05	107.84	106.34	107.99	107.96	108.22	110.25	108.07	107.25	108.05	106.68	104.93	105.46	107.31	106.5	105.52	106.82	106.93	105.8	107.58	107.23	108.59	106.78	106.23	108.65	106.29	108.42	106.85	106.3	104.86	106.83	105.64	108.23	107.85	109.24	105.31	106.56	104.99	108.39	106.18
109.91	110.85	110.32	111.9	111.95	111.32	112.95	110.91	111.75	111.07	110.62	108.97	110.83	111.73	111.82	111.2	110.1	111.08	111.78	111.66	110.25	110.33	110.7	111.4	111.91	110.76	110.26	111.9	111.51	111.68	112.17	113.12	110.62	111.75	111.03	110.95	111.54	110.64	111.8	110.34	113.49	113.25	109.9	110.96	112.86	109.53	110.75	110.48	110.57	115.21
107.62	110.09	110.03	109.56	109.14	109.05	109.78	108.79	110.63	110.04	110	109.69	110.13	112.35	109.53	111.8	110.29	108.13	110.28	108.89	108.09	111.13	110.83	107.82	110.82	110.31	108.82	109.9	107.73	111.61	110.66	111.6	109.67	109.18	111.93	111.16	112.85	107.99	110.99	111.02	112.6	111.36	109	111.06	109.25	109.94	109	110.81	108.06	108.81
100.67	99.333	100.13	99.623	100.61	98.491	97.277	99.96	98.402	98.816	99.167	99.362	99.954	100.1	100.24	99.847	101.2	99.784	99.552	98.633	99.654	99.993	101.28	100.15	99.575	98.762	99.761	99.285	99.753	100.34	100.49	99.263	98.028	98.324	99.382	100.97	97.195	99.825	99.151	99.523	100.28	100.52	99.535	99.829	100.13	98.969	100.07	98.779	102.55	98.554
112.71	111.96	110.95	113.07	110.68	111.62	113.28	111.49	111.67	109.69	111.68	108.67	109.73	111.83	112.83	110.78	112.51	109.68	112.6	110	110.86	112.43	110.92	113.14	112.4	109.94	110.1	110.89	112.71	111.07	112.9	109.83	111.5	111.86	112.4	110.9	112.33	109.88	114.06	110.88	111.57	111.7	110.97	112.33	110.6	111.28	110.45	111.41	110.38	112.74
105.01	103.36	105.22	104.37	105.4	104.65	105.18	101.68	105.16	104.02	104.52	107.45	104.22	104.72	105.8	103.61	103.81	103.83	104.17	103.9	104.52	104.36	103.78	104.52	102.09	103.67	104.93	104.56	103.83	104.14	104.52	102.29	104.56	103.11	103.5	102.82	102.07	103.32	103.18	103.75	105.63	102.19	104.99	104.82	105.11	104.66	104.9	106.89	105.18	103.27
105.66	106.75	103.58	104.96	106.97	104.74	105.13	104.43	105.26	104.99	105.71	104.81	106.36	106.27	106.86	105.12	103.1	105.09	104.57	105.51	104.21	105.96	105.09	103.92	108.48	105.93	104.59	104.31	104.65	106.57	105.53	106.17	105.41	105.7	104.21	105.47	106.18	105.34	106.92	105.11	105.4	105.9	107.47	105.65	107.53	107.16	105.49	106.26	104.91	106.87
107.08	106.3	104.96	104.14	105.05	105.7	105.45	105.33	103.33	104.62	106.46	105.59	103.61	104.87	105.44	105.09	105.03	105.69	106.45	106.7	107.2	106.39	104.92	105.87	105.08	106.24	105.75	106.92	105.46	104.95	104.34	106.59	106.38	104.48	104.31	108.24	103.72	105.65	106.6	104.78	103.67	106.56	106.19	105.42	105.95	104.7	104.34	103.86	107.47	106.15
111	112.06	111.21	111.87	110.94	111.66	112.56	109.76	111.41	110.62	111.76	112	110.7	110.24	110.48	111.27	111.87	112.76	111.62	110.41	112.49	111.26	111.5	111.86	109.86	109.89	111.01	109.45	109.3	110.47	111.48	112.24	112.01	109.52	112.73	111.89	110.4	109.7	111.65	108.5	109.64	111.2	113.1	109.82	110.64	110.83	111.72	111.41	112.6	112.28
107.14	106.07	108.14	106.53	106.31	106.28	104.99	104.6	106.07	105.01	105.16	106.01	104.79	106.62	106.54	105.03	106.86	105.92	104.33	106.39	105.58	104.44	104.29	105.27	106.24	105.99	102.85	106.77	104.87	106.3	107.48	107.03	108.53	105.16	104.16	104.15	107.87	106.4	105.83	104.02	105.52	105.9	105.23	107.31	107.35	104.04	106.44	103.96	104.7	107.6
108.48	103.97	105.8	105.78	105.12	107.86	105.05	105.46	105.03	106.37	104.53	104.23	104.14	105.6	105.56	105.21	106.98	104.25	104.14	107.24	105.27	105.8	104	106.34	104.53	108.43	106.56	104.4	103.85	106.93	103.72	106.17	108.87	105.31	105.11	105.35	105.34	104.23	106.25	105.27	105.37	105.86	104.68	105.65	103.56	105.29	105.27	105.93	106.65	104.49
106.04	105.92	106.71	107.55	104.39	107.44	106.89	107	107.55	108.84	106.15	107.33	108.12	104.96	108.17	108.21	105.93	106.21	106.3	107	106.43	106.34	107.28	108.15	106.55	107.03	105.22	103.31	105.34	104.59	107.62	105.88	109.23	105.49	107.81	108.49	104.98	109.9	108.5	106	105.81	106.78	105.95	104.51	106.18	108.38	106.12	106.49	106.34	107.65
107.13	106.89	106.62	106.24	106.97	108.62	106.13	106.93	105.33	105.47	108.8	107.18	105.9	108.23	110.06	105.97	106.14	105.16	107.13	105.56	104.66	107.39	106.71	107.83	106.9	107.46	105.09	106.7	107.69	107.37	108.33	107.38	105.62	108.24	107.69	105.42	107.16	106.68	106.52	105.39	106.66	106.93	104.9	108.71	106.53	106.34	107.08	107.7	107.56	108.14
106.34	104.84	105.65	104.52	105.86	106.22	105.01	101.87	105.26	106.29	105.4	106.34	104.61	105.36	105.29	105.15	106.88	106.36	104.88	105.69	104.56	105.44	105.37	104.36	107.07	103.87	107.09	104.96	105.51	106.43	105.73	106.11	105.71	103.62	105.15	105.1	105.89	103.23	106.01	105.27	103.88	106.82	106.9	104.48	106.8	103.3	104.48	105.76	103.75	107.17
104.19	106.15	103.98	106.59	104.54	104.86	105.26	106.45	106.4	102.64	103.94	105.39	105.49	105.96	106.97	106.07	107.23	105.93	105.22	105.72	106	106.42	104.59	105.38	106.66	104.41	106.16	105.45	104.75	106.65	106.98	105.45	107.93	105.36	104.01	102.63	104.45	104.69	104.85	104.38	107.89	105.11	105.05	105.57	105.6	104.45	107.35	103.59	106.68	104.62
106.09	107.91	106.21	107.57	108.12	108.61	106.06	105.67	105.62	107.23	105.42	108.06	107.09	105.67	107.43	105.89	108.39	108.25	104.98	107.48	106.68	106.86	105.76	109.57	109.64	107.99	107.23	104.36	106.77	106.28	105.3	106.13	104.74	107.37	107.48	106.24	106.34	105.07	106.93	107.64	106.51	108.21	108.16	106.11	106.56	105.28	106.02	105.96	109.29	107.58
110.15	109.82	109.86	109.7	109.59	111.87	110.24	111.25	111.98	110.14	108.11	108.91	109.83	109.82	111.31	107.96	111.68	112.2	109.95	110.78	114.03	110.05	110.52	109.55	111.01	111.68	108.71	110.09	110.17	110.23	112.5	108.11	109.11	109.15	108.23	109.88	108.68	108.33	109.55	109.95	108.97	111.87	108.62	109.56	110.15	108.78	108.82	108.86	109.37	111.26
107.65	107.81	107.38	107.11	105.83	106.57	107.21	106.8	106.27	106	106.21	106.22	106.64	103.29	105.53	105.77	103.98	104.07	106.34	105.79	108.13	106.58	106.1	106.98	105.87	106.31	105.39	102.63	105.02	106.55	104.55	105.8	106.76	107.39	105.67	105.68	109.19	106.43	105.14	105.71	107	105.59	106.98	106.32	105.84	107.56	106.46	108.43	106.18	105.51
106.85	105.67	106.26	106	106.36	105.91	107.59	104.39	105.52	104.09	107.43	105.73	105.65	105.37	106.32	104.98	106.34	105.51	106.94	105.9	106.27	107.17	103.48	104.79	104.87	104.64	104.82	107.75	104.41	104.65	105.74	109.74	103.47	105.64	106.16	104	105.75	106.17	105.13	102.1	103.8	105.35	105.7	105.84	108.02	105.4	104.6	105.76	105.72	105.21
109.39	110.22	110.04	110.43	109.92	111.12	109.19	110.12	108.45	109.16	109.89	110.56	110.7	112.02	110.62	109.07	110.08	111.7	111.03	110.63	110.67	112.3	111.12	111.86	112.3	110.31	111.32	110.67	111.68	110.17	111.08	110.1	111.8	110.04	109.21	111.35	112.55	110.71	110.48	109.88	111.98	109.14	110.6	110.79	111.87	111.3	109.61	111.19	107.98	111.36
108.16	113.43	111.82	110.64	110.93	111.43	110.5	112.24	112.33	112.12	111.78	112.53	112.6	112.39	111.97	109.7	110.24	112.16	110.96	109.5	113.43	110.2	111.63	112.94	111.88	112.54	112.67	110.82	112.55	110.26	113.25	111.39	112.18	108.91	109.89	114.64	109.78	112.46	111.14	110.59	112.24	114.62	113.76	108.5	113.95	110.35	111.49	111.82	110.92	112.26
104.04	105.08	106.5	105.79	108.09	107.17	106.73	104.47	106.37	104.82	104.51	106.53	105	105.43	107.46	104.34	105.07	105.61	104.01	103.58	106.03	106.84	106.77	103.9	103.18	107	106.06	106.45	109.23	105.49	103.28	105.97	106.31	104.71	105.19	105.48	106.49	105.02	105.82	104.96	104.84	104.08	105.02	105.95	105.79	105.78	105.69	101.89	104.92	107.62
105.44	105.08	102.92	105.78	106.44	108.26	106.96	104.96	103.72	104.64	106.31	104.96	106.6	105.28	106.86	104.45	106.34	106.78	105.09	106.26	105.39	105.9	105.77	105.88	106.69	104.39	104.55	105.84	107.43	104.3	106.22	106.21	105.22	106.5	107.36	105.24	106.55	105.53	105.35	105.94	106.61	105.38	107.06	106.91	104.05	105.33	106.49	102.87	106.26	105.1
106.49	103.69	106.23	106.53	107.06	104.8	103.12	106.07	105.39	104.28	105.29	106.16	106.87	106.98	104.9	104.81	105.75	105.25	106.82	105.6	105.13	104.76	104.6	105.5	107.63	102.44	104.17	103.85	106.62	105.68	106.04	106.36	106.26	105.81	105.17	107.58	106.9	103.73	106.64	104.55	105.71	106.37	106.89	104.96	105.27	105.79	106.46	104.81	106.02	106.29
104.47	103.74	105.83	103.6	104.15	104.49	105.99	107.01	104.78	104.79	106.4	106.84	102.63	103.64	101.8	104.07	104.54	103.68	101.98	103.67	104.39	104.98	105.11	103.21	102.08	103.57	103.96	104.92	103.42	104.53	103.55	104.1	104.6	104.05	103.99	102.85	104.09	105.64	102.89	105.46	103.9	104.09	102.74	102.01	104.25	104.72	104.38	104.61	105.57	104.78
111.34	111.13	108.86	108.98	109.61	111.17	113.82	111.36	108.32	112.26	109.29	112.65	112.1	110.43	110.91	112.46	110.01	110.75	109.69	110.79	108.75	109.76	111.72	110.16	109.74	112.09	112.38	112.46	110.02	110.56	110.75	113.18	110.66	111.37	110.1	113.35	113.57	111.3	111.63	111.54	111.48	111.73	111.25	113.1	111.47	110.47	112.01	109.9	110.81	111.75
110.76	109.02	108.82	111.27	108.19	107.6	109.86	109.12	108.61	108.4	110.48	108.26	109.93	111.56	110.68	112.1	108.28	112.43	108.73	112	110.39	110.33	109.6	111.45	112.47	108.19	109.17	108.63	108.98	109.61	109.45	107.83	110.52	110.34	107.96	109.45	107.34	108.85	110.17	108.89	109.11	108.63	109.36	110.03	108.55	108.81	110.53	109.54	108.92	109.72
101.52	100.61	100.94	99.761	102.75	100.04	102.23	100.23	102.81	99.798	100.42	100.24	101.88	101.44	100.12	100.89	101.36	100.33	101.7	101.75	101.44	99.096	103.07	98.514	101.42	101.03	102.32	101.34	101.69	101.94	100.53	101.51	102.26	101.7	100.27	103.36	101.36	101.77	101.04	101.4	100	99.135	102.56	100.78	101.41	100.5	101.62	100.2	102.73	102.37
110.81	113.46	113.42	111.19	111	112.03	112.96	112.1	112.02	113.98	110.3	110.22	113.73	112.89	110.23	111.48	111.74	112.78	113.28	112.26	109.15	111.62	114.54	112.95	113.02	111.95	110.68	110.75	113.62	112.58	109.64	110.66	111.14	112.25	111.81	110.24	111.99	113.8	112.91	112.4	113.24	110.54	110.94	110.31	110.63	113.53	113.67	112.48	112.55	111.55
106.61	106.4	107.64	108.06	107.64	107.23	107.24	105.76	105.68	107.36	104.48	106.77	106.76	105.93	107.07	107.23	106.25	106.99	106.22	106.91	104.25	106.23	106.62	108.11	106.16	106.48	106.97	105.26	107.38	104.51	107.28	104.62	108.03	105.57	107.39	108.35	104.06	107.92	108.33	106.42	108.46	108.2	106.44	106.73	104.84	106.35	106.15	108.81	106.59	105.66
105.43	106.79	104.79	103.96	104.51	102.68	104.76	107.69	103.96	104.91	104.14	103.3	102.56	103.91	103.96	103.4	105.85	104.49	104.37	106.76	106.23	106.05	105.64	105.53	106.45	106.46	106.24	103.52	104.32	103.1	104.96	105.44	105.73	107.8	104.24	102.87	104.64	104.21	105.35	103.62	106.99	105.91	104.72	105.39	105.78	106.21	104.94	106.17	104.27	104.83
108.02	105.35	105.92	106.96	103.62	104.46	104.4	106.57	103.75	107.61	106	106.28	103.32	108.02	104.78	102.67	106.27	104.82	103.2	103.88	104.97	105.76	103.75	104.95	104.81	106.66	106.11	107.48	106.46	106.27	105.57	104.11	105.16	104.39	106.37	105.4	102.98	103.14	105.73	104.33	105.84	105.77	106.28	107.13	104.96	105.49	106.63	103.84	106.25	104.88
103.7	106.32	105.76	106.2	105.99	106.84	105.73	102.95	104.13	107.1	104.63	103.43	103.76	104.76	104.26	106.67	105.96	105.57	105.88	104.69	104.87	105.21	106.88	106.32	104.57	107.53	104.53	106.54	106.67	106.72	106.46	103.78	104.73	106.12	105.79	105.89	104.23	104.36	105.83	106.03	107.75	105.27	104.47	103.07	104.4	106.69	105.75	104.56	104.72	107.18
112.56	112.91	112.56	111.11	113.23	111.06	110.96	113.34	115.26	112.3	110.55	111.71	113.99	112.17	112.4	113.36	111.04	111.77	113.87	109.42	112.5	113.75	110.25	111.73	111.89	112.32	111.58	110.92	111.23	111.63	113.2	112.05	112.29	111.02	112.54	112.6	111.19	113.06	112.68	109.1	111.27	109.54	112.34	111.97	111.89	114.6	112.28	113.89	111.04	111.7
109.6	108.99	111.42	109.17	109.92	109.22	109.14	110.23	107.96	109.45	110.03	110.55	110.84	110.39	110.34	111.02	109.91	109.85	109	109.47	106.33	112.47	109.43	112.29	111.59	108.72	110.82	110.48	108.19	109.89	109.2	110.36	107.63	108.48	110.2	109.29	109.97	109.24	111.75	109.42	108.7	110.35	109.89	110.23	110.33	110.67	110.17	107.62	107.28	109.68
108.95	111.27	111.61	110.72	111.74	107.56	111.79	110.86	110.43	110.56	110.32	110.36	108.51	111.58	111.47	108.04	112.32	109.88	112.12	107.94	111.73	112.83	110.88	109.37	108.63	109.49	112.44	110.03	111.04	111.39	109.98	111.22	110.13	111.17	110.37	110.76	111.86	110.91	109.49	109.56	110.4	111.71	110.46	109.44	109.99	110.47	110.71	112.44	110.76	110.34
118.28	117.63	116.13	117.21	117.58	118.95	118.46	117.11	117.85	116.33	115.89	116.36	119.02	116.45	118.02	117.53	117.34	116.57	118.38	117.79	116.61	116.77	117.47	119.61	119.51	117.27	116.07	117.38	118.27	118.78	119.01	115.61	116.99	117.61	117.2	119.06	117.32	116.98	117.52	118.49	118.11	118.6	116.65	118.43	118.71	117.89	118.68	119.48	117.33	116.46
105.31	105.17	107.38	106.35	104.8	105.01	107.02	106.67	105.62	107.77	105.77	103.74	103.91	106.86	107.65	106.92	105.86	104.78	106.37	106.08	105.26	106.77	105.05	103.97	106.69	105.94	104.14	107.29	103.89	106.01	105.82	108.56	109.1	107.38	106.3	104.67	107.37	104.94	105.24	105.24	104.87	109.6	106.01	105.23	103.95	105.21	105.49	106.71	107.2	106.63
110.63	110.67	110.57	111.54	112.59	110.02	112.41	111.21	109.51	110.56	112.91	112.17	111	109.14	111.19	110.23	112.11	112.39	112.83	109.42	110.48	112.15	112.18	111.13	113.12	109.53	109.06	110.8	112.28	112.12	111.26	112.1	112.17	112.73	111.07	109.74	111.18	110.5	111.48	111.08	110.85	113.67	110.34	112.06	111.01	110.96	110.75	112.83	111.08	110.6
118.87	117.16	117.68	117.94	116.57	117.34	118.1	116.48	117.51	115.83	117.83	115.09	116.84	119.37	116.96	117.62	117.8	118.19	116.54	117.91	117.72	117.28	118.53	120.73	118.29	118.69	119.17	114.9	117.83	118.02	117.05	117.78	116.27	116.25	117.68	118.81	119.15	118.09	117.98	116.81	117.52	119.34	118.13	116.29	118.56	116.58	118.11	116.98	114.59	118.55
110.27	111.36	111.24	111.96	110.47	111.23	111.81	111.86	109.98	112.5	110.15	109.33	110.82	111.76	112.78	111.82	113.72	111.02	111.08	113.96	112.21	111.86	109.54	111.9	112.43	111.68	111.47	111.49	112.08	111.16	112.09	111.65	111.9	111.43	112.26	111.52	112.46	110.62	110.82	111.93	111.68	111.36	111.82	110.16	110.79	111.79	113.01	110.69	110.96	111.67
111.75	112.86	112.33	110.48	110.58	111.05	109.75	110.26	111.86	110.5	108.78	108.8	112.15	110.91	111.22	112.18	112.42	111.34	111.66	113.38	110.54	111.86	110.32	110.14	108.48	110.4	109.91	112.37	113.16	111.94	111.42	112.05	110.68	109.94	111.26	110.99	111.02	114.07	108.78	108.92	112.09	110.48	110.37	112.54	112.5	109.58	110.29	111.99	110.83	110.6
107.1	106.64	106.7	104.61	103.75	107.26	104.06	104.08	105.34	105.62	106.32	108.61	105.38	105.65	106.76	106.36	107.57	106.59	104.41	105.12	106.98	105.51	107.38	107.01	107.05	106.82	105.14	103.94	104.65	106.65	105.26	108.42	105.72	105.55	104.76	104.91	105.62	105.37	106.84	105.33	106.7	106.58	105.52	105.08	105.98	104.71	105.29	105.07	105.58	107.07
111.04	111.67	112.74	111.48	110.69	112.37	112.34	112.32	111.33	111.78	110.8	112.79	111.6	113.2	111.35	112.57	110.77	111.96	111.78	113.45	112.92	113.72	111.87	113.8	111.26	111.38	111.18	112.81	110.34	110.31	111.07	113.68	111.2	112.96	112.23	110.91	112.5	113.78	112.89	110.48	111.82	114.39	111.35	110.23	110.93	112.09	111.86	109.86	112.64	114
104.81	106.5	103.47	104.5	103.99	104.44	104.7	107.72	105.13	107.45	105.37	105.36	103.55	105.17	103.4	106.83	103.76	105.31	104.99	103.71	106.32	105.71	105.18	105.41	104.75	105.02	104.72	103.69	105.42	104.74	105.94	103.83	104.3	105	104.17	103.14	105.13	105.7	104.7	104.43	105.97	106.3	105.26	105.99	103.31	104.3	107.23	106.53	102.51	103.11
110.68	110.44	109.55	114.47	110.97	110.73	110.92	110.4	112.25	111.31	111.76	110.9	111.26	111.24	111.15	111.24	114.04	112.33	112.12	110.52	107.38	113.39	110.75	110.97	111.32	111.05	113.12	111.21	109	111.07	112.89	113.51	112.88	110.02	111.65	111.37	112.29	109.94	112.37	108.78	111.06	111.35	112.48	108.53	108.87	111.21	111.55	109.74	110.75	110.2
108.18	106.18	105.79	107.52	106.38	104.13	105.81	104.63	104.81	107.69	106.48	105.27	108.93	107.96	106.86	105.9	104.93	105.41	104.85	103.82	105.99	106.27	107.72	106.31	106.15	104.54	106.35	105.64	106.83	106.86	105.31	106.24	105.34	106.22	103.98	105.03	105.36	105.55	106.22	106.23	106.32	106.52	103.3	105.67	104.08	104.92	106.84	107.01	105.97	108.95
106.08	106.62	107.58	103.04	105.1	103.24	106.32	105.91	106.28	104.12	106.14	106.8	103.2	103.59	104.96	106.63	106.26	106.78	106.33	104.14	105.87	103.35	104.58	106.67	105.67	105.32	104.68	105.91	105.82	103.29	107.42	104.29	104.89	107.03	106.87	107.44	104.14	105.96	106.59	105.28	105.46	106.55	103.82	103.91	106.61	105.54	106.32	104.4	103.71	103.87
105.91	105.67	105.28	106.49	106.02	106.22	105	103.68	103.57	105.72	105.54	105.87	106.16	103.58	104.41	104.41	103.62	105.44	105.06	104.27	104.82	104.3	103.8	105.01	104.28	105.8	105.61	106.31	105.25	105.04	104.87	104.61	104.01	103.47	105.96	104.46	104.2	104.47	103.22	106.22	105.27	105.77	107.1	106	103.03	104.14	104.28	104.87	105.29	105.78
101.81	99.31	97.192	97.159	100.65	99.823	99.044	99.435	97.754	102.65	101.29	99.37	98.328	101.06	100.66	100.77	99.674	98.778	99.85	99.661	100.75	100.92	97.64	100.6	101.9	101.09	100.04	98.707	99.316	100.39	100.8	99.037	99.536	97.703	100.11	102.09	100.86	99.513	99.722	98.427	100.36	99.609	99.995	99.46	98.12	98.956	96.856	98.495	101.48	101.42
111.08	110.09	110.38	114.79	113.76	111.33	110.33	112.69	111.5	112.98	112.83	112.37	109.58	111.79	112.8	111.62	110.68	113.02	113	110.62	111.25	112.69	112.18	112.48	111.8	111.03	110.31	112.99	110.76	110.13	110.6	111.89	110.76	112.51	112.66	111.02	110.63	109.59	111.63	111.66	110.89	110.63	112.6	111.97	110.27	112.62	110.78	111.39	110.53	112.55
116.68	118.59	117.25	117.09	117.96	117.07	119	116.86	117.38	116.74	118.51	115.01	116.48	117.37	116.92	116.49	116.86	116.97	117.28	119.13	118.89	117.36	118.31	117.22	117.68	118.27	116.93	115.92	116.7	114.97	117.65	116.14	118.3	116.86	117.97	117.86	117.55	121.21	116.42	119.42	119.12	117.92	117.05	119.31	117.99	116.53	119.45	117.03	117.99	116.03
107.21	107.12	105.12	105.47	107.56	107.54	105.59	107.55	104.87	106.56	106.87	105.5	103.46	108.45	104.05	105.18	107.36	106.45	104.47	105.48	105.24	106.34	108.36	104.08	105.51	106.22	104.38	108.39	106.63	105.21	107.48	104.79	106.87	104.46	107.71	106.45	105.74	106.59	105.26	107.57	107.01	106.31	106.33	106.18	106.66	107.4	106.84	105.6	105.46	105.44
107.88	105.82	105.42	106.57	106.05	103.61	105.45	108.92	105.93	105.04	105.97	105.74	104.38	105.94	104.61	105.88	105.38	105.76	108.07	106.81	104.7	103.23	106.09	105.38	107.36	106.32	105.3	105.5	105.23	105.29	105.39	107.97	103.69	106.7	106.03	105.5	105.34	105.77	106.51	105.81	106.12	104.92	106.31	105.77	108.48	104.72	108.04	105.51	105.65	107.07
104.54	104.75	102.89	105.19	104.7	105.37	103	104.47	106.07	105.72	102.92	103.71	105.12	102.74	104.6	104.74	103.1	101.43	104.05	101.29	105.16	104.72	106.4	105.71	103.74	107.01	105.62	106.28	103.35	104.44	104.24	102.28	104.14	103.76	105.04	105.95	107.03	106.28	106.21	105.46	102.47	106.25	102.49	105.13	104.4	103.15	104.3	103.43	102.95	104.14
105.79	104.21	103.81	106.8	103.69	105.32	103.34	106.31	105.05	106	106.22	105.18	106.27	108.81	106.99	105.39	104.62	106.21	106.56	104.56	105	105.87	107.1	105.23	104.74	106.89	106.07	102.78	106.33	107.14	106.46	106.82	106.34	104.59	106.58	105.91	104.15	105.44	104.21	105.31	105.71	103.66	106.29	105	105.84	105.23	104.9	106.09	107.28	106.96
99.93	100.44	98.521	98.873	99.56	100.7	98.492	100.77	98.854	99.232	100.7	101.34	101.34	101	100.66	99.419	100.18	98.706	98.662	98.331	100.91	101.1	99.243	100.5	99.616	100.82	100.13	100.67	101.71	98.1	101.21	101.5	99.926	100.23	100.13	99.668	97.981	99.245	102.4	101.03	98.868	97.02	100.9	99.381	99.065	101.61	99.807	99.445	100.15	99.95
114.32	115.94	119.28	118.7	118.05	116.97	118.36	117.55	116.4	116	117.37	117.1	118.37	115.65	117.23	120.13	118.37	116.95	117.82	116.52	118.35	119.01	116.61	120.27	120.88	116.19	119.1	118.06	117.6	117.59	118.3	117.09	116.57	118.56	115.59	115.63	116.31	118.65	118.58	117.03	117.19	119.3	120.07	116.17	117.08	116.46	118.75	119.24	117.81	118.69
105.08	106.12	104.33	107.18	104.37	105.52	105.17	105.46	105.1	107.81	104.42	106.92	105.35	105.34	105.28	105.49	106.22	106.13	106.32	105.74	104.36	103.83	105.06	105.34	102.59	106.78	106.1	105.49	108.22	106.39	103.81	104.21	106.02	105.05	106.29	107.57	103.94	105.58	103.17	105.44	104.75	104.96	106.03	103.93	106.17	103.86	103.86	106.43	104.38	103.88
102.69	106.24	104.63	106.86	104.36	106.58	106.14	106.6	105.56	105.13	104.98	105.45	105.31	104.14	102.38	106.2	105.92	104.8	107.25	103.38	106.32	105.08	106.28	106.16	104.84	107.03	104.2	106.35	103.87	107.43	105.1	104.72	107.12	103.96	107.09	103.16	106.89	105.95	105.88	104.95	105.19	104.84	105.44	106.14	104.43	104.51	105.61	104.47	105.33	104.9
106.45	106.2	105.63	107.16	108.37	104.19	105.99	106.67	104.42	105.95	105.14	105.41	106.16	104.63	105.13	105.77	105.19	106.9	105.21	106.71	105.56	105.26	107.06	107.3	103.6	107.26	105.24	106.46	104.72	103.7	104.85	107.33	107.11	103.61	104.59	104.08	104.83	106.43	106.04	107.2	105.8	105.99	106.12	105.52	104.24	105.53	104.3	104.85	103.44	104.19
107.51	106.47	105.24	105.71	106.34	105.25	108.93	105.42	104.39	107.04	106.02	103.52	107.06	107.35	105.77	105.6	105.63	106.05	107.07	105.54	104.03	105.81	106.7	106.7	106.53	105.12	106.33	105.7	103.53	105.66	105.42	106.28	104.64	104.23	106.99	104.22	107.1	106.01	106.83	105.91	104.83	106.52	107.01	106.79	107.13	106.76	104.95	108.86	105.62	106.84
105.28	105.77	104.01	106.11	106.52	104.38	105.8	103.01	106.19	105.8	104.94	104.02	104.78	103.83	106.29	103.97	107.48	105.01	103	105.26	105.06	105.33	104.9	105.49	105.5	103.79	107	105.81	103.98	106.88	105.55	105.05	107.15	104.71	103.41	106.76	104.89	104.22	105.01	103.41	103.72	104.63	106.28	105.44	103.67	105.76	104.04	104.49	103.11	106.75
110.96	111.74	113.07	109.57	112.19	111.75	111.93	111.33	109.78	113.44	111.43	110.34	112.49	110.89	111.5	113.79	110.67	111.16	112.63	110.85	111.25	110.29	110.8	112.82	113.01	111.21	110.5	113.1	110.75	114.09	110.79	113.93	111.03	111.86	110.13	112.47	110.03	112.22	111.43	110.08	109.78	111.84	110.02	109.95	111.76	110.99	110.88	109.27	112.75	109.22
112.76	113.41	114.17	113.16	112.99	110.52	114.43	113.13	113.48	113.5	112.06	111.95	114.14	111.73	114.82	115.46	115.19	115.33	114.45	113.65	114.26	112.61	111.5	115.12	111.44	114.11	113.07	112.16	112.72	111.68	113.63	113.05	113.87	113.48	112.18	114.48	111.43	112.08	111.99	114.18	111.49	114.44	113.11	113.56	114.47	111.2	112.13	113.81	111.84	112.56
101.07	98.877	100.46	101.9	98.617	101.18	100.36	100.37	99.54	99.664	100.75	98.491	99.414	100.35	101.35	100.52	101.26	98.127	101.05	98.68	98.289	97.976	101.32	99.248	97.967	100.05	100.51	100.7	100.68	100.26	101.01	100.96	99.509	99.592	100.38	99.964	99.895	100.43	99.784	97.353	99.302	98.899	100.84	99.736	98.491	98.949	100.27	101.3	99.741	101.17
97.476	100.55	98.793	101.45	102.68	100.88	101.18	99.292	101.68	99.827	99.686	102.63	102.58	101.39	101.53	101.22	100.48	99.848	98.523	101.73	100.38	101.29	98.395	101.19	101.23	99.547	101.13	99.729	100.87	103.09	101.18	99.395	102.74	101.86	100.57	101.26	101.76	98.204	99.558	100.86	100.77	99.61	99.158	101.14	98.808	101.62	101.97	100.31	101.3	99.322
103.34	103.94	104.59	106.74	105.19	103.16	103.21	101.87	103.54	103.83	101.88	105.96	102.65	104.21	103.65	102.96	102.41	103.93	103.27	103.22	102.58	104.74	104.98	105.19	104.47	105.81	102.43	102.95	104.77	103.87	104.64	106.09	106.02	103.53	104.6	103.26	104.24	103.77	103.72	106.64	104.92	102.1	102.58	104.61	105.71	104.08	105	103.42	102.97	105.76
103.37	106.04	104.35	102.82	107.04	104.44	107.83	104.64	105.46	106.27	104.83	104.53	105.49	104.88	105.2	107.55	107.16	104.84	106.93	105.68	104.85	104.37	104.5	104.65	105.44	104.12	105.22	105.39	106.96	106.59	106.27	106.25	105.1	106.63	105.01	105.17	105.12	105.03	105.44	105.92	104.09	104.54	106.7	103.98	104.98	105.86	103.53	104.01	104.62	105.68
105.97	105.21	103.51	104.27	105.16	104.81	105.61	105.5	100.77	105.46	106.37	104.75	105.47	103.58	105.55	105.4	105.65	106.44	104.59	103.42	104.37	105.13	104.48	104.14	104.89	107.26	105.49	106.23	105.56	104.4	105.56	105.83	104.42	103.18	103.23	105.32	106.35	103.28	105.61	105.3	103.09	104.56	106.33	104.07	106.49	104.98	104.31	105.72	103.79	105.1
104.5	104.47	104.65	108.67	104.83	105.36	104.63	104.83	105.25	104.79	106.36	104.52	104.39	105.27	105.76	105.71	104.23	105.86	105.99	105.5	105.77	106.71	106.25	106.3	106.48	107.93	104.25	105.52	107.94	106.73	106.67	104.1	104.41	104.59	104.93	104.03	104.12	106.45	106.28	107.05	106.05	104.85	105.73	106.15	104.27	107.37	105.75	107.79	103.72	103.13
111.32	110.6	111.32	111.74	113.28	111.66	110.74	111.58	111.9	111.98	113.69	113.41	112.87	111.72	111.47	109.53	113.27	112.54	110.73	110.76	111.64	112.8	112.68	110.81	111.87	109.89	111.27	111.66	111.81	111.86	111.46	112.57	112.74	111.79	111.07	111.03	112.48	109.82	112.58	111.31	113.39	110.81	111.57	111.93	111.03	110.32	110.28	112.49	111.66	113.23
100.82	102.44	102.24	99.207	98.935	100.46	99.605	97.46	98.052	99.613	98.029	101.67	98.981	102.16	100.02	100.78	101.52	99.401	99.756	100.26	99.7	100.64	100.76	99.763	100.23	99.937	100.25	99.903	100.97	99.586	100.84	99.811	99.248	100.01	100.67	100.79	100.52	101.15	98.719	101.48	100.19	100.24	100.42	100.28	102.89	101.04	101.33	98.864	101.43	99.116
106.75	104.74	106.76	104.9	106.38	104.62	103.31	104.12	104.61	104.64	105.71	106.9	105.86	104.63	104.34	107.23	104.98	107.3	104.83	105.86	103.46	106.68	103.45	107.48	105.52	105.74	107.13	104.82	108.79	105.96	104.18	106.42	104.93	105.74	105.81	105.69	105.26	106.22	105.88	107.75	104.13	106.92	106.08	105.45	105.68	105.97	104.47	104.11	108.71	105.67
103.1	107.06	106.07	104.91	106.84	107.49	104.88	105.47	106.5	105.99	107.7	105.37	104.01	105.62	104.58	106.76	103.04	105.43	105.5	103.47	106.6	106.37	105.13	105.6	103.77	105	105.85	105.35	105.95	105.63	103.18	105.95	107.56	105.95	105.36	106.11	105.43	104.5	106.35	101.83	105.56	104.19	104.04	104.77	103.13	107.23	106.96	105.44	105.36	106.36
113.96	112.32	110.92	111.09	111.28	112.38	111.46	109.83	110.31	111.95	109.45	109.88	109.84	109.83	113.54	113.2	109.75	111.76	111.4	110.31	112.16	112.74	111.07	113.82	110.94	114.42	111.72	111.58	111.39	110.77	110.59	111.15	112.41	111.51	113.09	109.45	110.66	111.94	110.88	109.79	112.97	111.57	111.23	113.49	111.79	112.25	111.35	111.11	112.4	113.33
104.55	107.13	105.41	107.15	106.19	104.62	104.93	103.67	106.4	104.31	106.34	104.89	103.91	104.97	105.74	106.46	107.12	106.13	104.74	103.16	106.68	104.47	104.19	105.99	107.79	104.13	104.66	105.04	105.63	105.85	103.67	106.42	105.29	107.23	104.93	103.91	106.54	105.3	106.2	107.58	107.13	105.02	105	105.33	107.79	106.11	103.93	104.6	105.98	104.74
111.98	110.18	110.04	110.99	111.83	111.29	112.24	109.54	113.4	112.39	111.68	109.9	111.69	110.58	109.25	110.4	111.59	109.72	112.41	110.65	110.6	111.55	111.47	110.24	110.7	111.62	111.32	110.6	109.9	109.33	110.21	110.11	112.04	113.49	111.37	112.82	112.61	112.15	114.18	112.58	111.61	109.88	110.38	110.82	110.49	112.19	112.96	110.55	110.89	112.04
101.58	99.814	101.07	99.464	101.96	98.015	100.66	101.11	101.24	101.43	99.22	100.31	99.375	101.56	101.08	100.65	101.97	100.24	99.347	102.2	100.81	100.8	99.516	100.74	101.25	97.708	101.53	100.35	101.05	100.57	102.77	98.71	99.158	98.671	101.93	101.83	100.12	98.158	99.958	98.457	97.553	99.427	102	100.11	99.641	101.56	100.18	102.5	101.17	101.25
107.39	106.03	106.31	106.34	106.51	103.17	105.81	105.9	106.6	105.01	104.54	107.96	105.68	106.45	106.58	104.16	104.68	106.5	104.07	105.31	104.66	105.8	106.32	104.72	104.98	107.12	105.46	105.58	105.3	102.81	106.91	107.01	106.2	105.41	106.09	106.61	105.62	107.7	102.58	104.26	101.82	105.65	107.29	105.51	106.27	105.67	104.23	105.4	107.96	106.87
104.52	104.81	105.57	107.88	105.76	107.54	102.69	105.99	104.49	107	109.49	105.47	104.15	106.06	103.23	106.23	104.97	106.77	106.63	106.59	108.6	106.28	102.54	107.95	104.23	105.7	104.27	104.93	106.14	103.92	105.72	109.19	106.72	106.26	105.33	105.14	105.55	105	104.43	105.37	107.58	103.58	106.21	105.44	104.03	109.02	103.22	106.34	103.54	104.18
106.35	106.06	105.31	103.83	106.33	104.52	107	104.89	105.1	104.72	105.35	106.23	104.79	104.82	106.21	106.97	105.43	107.98	105.59	106.28	107.72	105.83	105.38	104.43	105.73	106.69	107.25	105.11	107.7	106.36	105.87	106.22	105.4	106.13	106.39	103.26	105.63	105.37	104.82	105.4	105.54	106.38	108.03	104.56	107.45	104.73	105.46	105.63	107.76	105.41
112.64	112.25	114.77	110.89	111.33	113.14	112.02	112.54	110.02	112.65	111.44	111.59	112.65	114.46	109.56	111.82	108.84	110.39	113.38	114.72	114.26	112.92	112.52	111.33	112.57	110.26	112.54	112.95	113.81	112.15	113	111.51	110.22	111.33	111.94	111.6	112.18	112.58	112.76	113.37	111.72	113.19	109.08	110.74	112.18	112.01	111.07	112.96	113.36	108.66
118.7	119.17	115.64	116.04	117.72	118.13	119.62	116.98	116.75	117.23	117.84	115.8	118.16	118.81	118.66	117.49	117.87	117.86	118.14	117.61	119.99	116.61	119.05	118.08	117.42	117.38	116.74	119.24	117.81	115.61	116.15	116.82	118.8	116.87	118.71	116.15	119.11	116.88	117.82	117.06	117.45	119.19	119.72	116.87	118.81	117.68	117.31	117.94	117.53	116.76
107.19	106.26	105.48	106.93	107.17	104.94	106.35	108.08	104.35	106.2	105.66	105.55	105.21	107.52	108.41	107.46	104.01	109.09	107.4	108.11	105.46	106.98	106.45	106.24	106.6	107.14	105.14	104.47	103.97	105.52	106.07	104.24	107.14	106.27	107.04	105.27	105.64	105.55	107.64	103.25	106.49	106.49	106.36	106	105.74	107.51	106.02	106.61	105.27	107.28
104.22	104.37	102.74	105.04	104.95	103.78	104.46	106.21	103.23	102.61	104.09	103.54	105.68	104.25	103.34	103.17	103.26	104.2	105.5	106.08	104.05	105.9	105.8	105.61	104.81	105.61	105.07	104.21	102.5	106.4	105.61	105.07	106.99	104.58	104.06	103.79	103.94	103.53	103.24	106.1	105.23	101.93	105.66	105.27	106.39	104.94	105.02	106.44	107.26	102.91
118.64	116.14	116.76	118.63	118.02	116.6	117.64	118.56	117.25	117.7	117.53	117.19	115.85	118.07	120.3	118.65	116.88	116.07	118.61	120.04	117.59	117.85	116.8	117.23	118.09	118.12	117.31	117.91	119.45	114.04	118.43	118.46	117.57	118.15	114.24	116.74	116.97	116.51	117.07	118.11	116.63	115.74	115.18	120.64	117.9	118.29	118.46	115.64	117.57	119.4
99.458	100.81	98.237	99.276	102.11	99.602	99.952	99.824	100.52	101.21	100.9	99.427	100.32	98.873	98.587	101.04	101.72	99.522	97.48	100.1	101.76	101.48	97.738	100.46	102.28	99.24	98.413	100.78	100.88	99.981	99.998	100.38	101.26	100.83	99.562	98.031	99.275	97.399	97.07	100.14	100.31	99.2	101.84	99.16	97.87	100.13	100.09	99.092	99.197	98.945
105.03	105.95	104.79	106.96	105.43	107.08	106.31	105.97	106.57	105.3	106.02	107.56	106.27	104.43	104.72	103.64	105.42	103.66	106	105.77	106.05	104.52	103.57	105.03	106.66	105.34	102.42	104.34	106.18	106.45	103.47	104.63	106	103.24	105.58	105.47	105.13	105.45	105.73	103.62	104.58	105.53	104.46	104.58	106.83	105.67	105.27	103.35	106.94	104.79
105.01	106.98	106.18	104.15	106.14	104.02	105.14	104.96	104.62	107.41	105.87	103.31	106.94	106.55	104.72	106.18	106.97	106.53	103.27	105.51	105.17	106.57	104.83	105.95	104.83	107.42	107.44	104.8	104.48	106.04	105.92	105.64	106.85	105.23	104.44	105.15	103.95	106.79	105.3	105.25	106.33	106.75	104.3	104.73	105.37	104.5	102.88	103.97	106.14	107.21
105.85	107.62	106.4	108.71	106	103.96	106.24	106.68	107.99	106.87	106.12	105.07	104.14	106.86	106.66	106.07	105.35	106.76	104.9	106.67	105.96	107.76	105.31	106.73	104.18	106.3	105.38	105.61	105.77	104.02	103.99	106.24	108.86	105.71	106.61	106.87	104.61	105.7	106.22	106.75	105.92	106.3	104.51	105.22	105.68	105.94	105.63	107.72	105.52	105.74
106.41	103.92	106.23	105.33	106.83	103.63	105.75	107.25	109.71	105.66	107.37	106.76	104	107.93	103.58	106.49	103.91	103.95	107.71	106.98	106.21	104.67	107.59	106.35	106.4	107.25	107.15	106.48	107.95	105.06	104.95	107.63	106.16	106.16	105.02	106.05	103.91	104.86	107.19	106.37	107.56	105.47	105.85	105.62	104.58	107.17	105.94	105.6	104.32	106.95
107.45	106.45	108.04	108.35	106.92	106.51	104.34	105.71	106.53	104.91	105.56	108.12	107.77	107.24	105.26	105.55	105.94	107.59	107.36	105.92	105.92	106.3	107.32	106.1	107.82	104.42	106.86	106.72	107.77	108.36	107.4	105.28	105.64	104.83	107.06	105.17	105.66	105.86	104.2	105.24	107.37	106.55	106.27	104.63	108.51	105.3	106.44	107.6	105.85	108.97
106	106.93	103.27	105.77	104.53	103.9	104.6	104.11	106.19	106.9	105.84	104.76	104.69	106.2	105.43	105.07	106	105.32	106.68	103.16	105.43	107.7	105.56	106.23	105.88	105.9	104.88	103.6	105.13	105.93	105.47	104.79	106.44	106.7	106.77	105.5	103.59	105.32	104.41	106.76	103.55	104.82	104.03	105.44	102.92	104.49	105.62	104.16	102.96	107.4
105.58	104.04	104.74	102.33	103.26	103.65	104.47	104.51	104.21	104.18	103.19	102.22	104.99	104.62	104.66	102.82	104.08	107.53	104.06	102.47	105.84	103.17	102.46	101.59	104.37	104.34	102.81	105.19	103.5	106.23	104.82	105.15	103.96	104.81	105.07	104.79	105.43	103.25	104.29	103.79	104.95	103.97	103.08	104.4	104.74	106.9	103.87	105.69	104.43	102.83
113.47	112.75	112.61	111.97	114.43	113.48	110.29	112.89	111.99	112.96	113.01	110.33	111.81	114.54	112.84	112.37	112.12	114.12	113.72	112.53	112.42	112.95	111.84	110.12	113.52	111.13	112.89	113.08	110.98	111.66	113.52	113.84	113.03	113.98	112.45	114.38	110.74	114.38	113.14	109.75	113.77	111.34	110.97	112.8	111.85	111.64	112.12	114.35	114.89	113.44
112.85	112.64	112.96	113.4	112.39	113.85	115.44	113.56	112.98	110.74	111.7	113.9	111.01	112.8	113.36	113.28	111.23	112	115.47	113.93	113.66	113.12	111.2	111.53	111.16	111.63	111.46	112.99	112.93	113.19	112.01	111.91	111.84	112.06	113.64	112.81	111.28	114.3	115.42	115.32	111.21	112.94	111.36	113.87	113.33	112.36	112.98	112.9	112.84	113.24
105.15	106.18	104.85	106.13	107.36	107.21	107.12	108.45	105.58	107.59	107.65	106.3	106.31	105.35	106.35	107.45	105.97	107.99	106.28	105.8	105.57	105.23	106.57	105.05	106.04	106.79	105.91	107.88	104.46	105.97	107.17	102.9	105.37	107.11	104.43	105.7	105.09	105.22	108.15	105.32	105.47	105.97	107.22	105.31	106.31	104.96	106.14	105.81	105.05	105.6
103.42	105.22	104.75	102.9	103.12	104.63	102.2	103.1	103.56	103.26	103.74	103.73	104.72	101.84	104.82	102.24	105.72	105.47	104.23	104.29	104.76	103.45	105.32	104.89	102.54	103.93	106.02	102.29	103.53	104.29	101.98	104.18	103.49	103.74	105.03	104.72	104.03	102.38	104.61	103.63	103.91	104.37	104.28	105.16	104.45	102.78	105.78	102.09	104.08	103.08
111.98	113.28	112.87	112.19	111.91	110.21	111.49	110.88	109.54	111.53	111.13	110.99	110.91	111.95	111.54	111.47	111.21	109.65	111.75	110.22	112.8	111.08	109.38	110.04	110.32	111.19	111.42	111.33	111.09	113.74	113.48	111	112.32	110.02	109.82	109.75	109.75	110.12	109.58	111.92	110.15	111.23	110.71	111.32	112.47	112.03	111	112.56	111.55	110.15
111.28	109.75	112.61	112.24	111.6	108.95	110.63	111.18	112.56	113.04	111.88	111.94	112.43	112.23	111.12	111.47	112.99	109.76	111.47	110.85	112.08	110.67	112.19	109.54	110.52	110.18	111.57	111.44	108.87	113.69	112.89	110.82	112.71	110.57	108.96	110.46	111.65	109.88	111.76	109.16	110.1	110.36	113.4	113.03	112.59	112.49	109.88	109.46	112.53	114.69
103.93	106.68	105.88	104.78	104.63	105.64	107.69	105.51	100.9	106.9	104.14	103.15	105.65	104.94	105.99	105.81	104.61	104.55	103.97	105.01	104.37	107.81	103.32	106.1	107.07	103.29	105.86	103.65	104.66	107.56	104.07	106.99	105.69	102.12	106.43	104.47	105.92	106.2	107.15	105.53	104.02	107.85	104.05	105.48	105.06	106.39	105.17	105.48	106.38	107.51
114.16	109.64	110.06	110.83	113.37	110.73	111.64	112.48	111.17	110.26	111.16	111.67	111.44	111.79	112.8	109.9	111.87	110.41	111.91	111.86	114.59	111.11	110.57	110.53	112.24	111.6	111.15	110.69	110.11	108.95	113.96	113.1	112.22	110.86	109.84	108.35	111.49	110.7	109.59	112.48	111.61	111.79	111.87	110.74	110.55	110.71	110.97	114.48	110.94	110.53
99.009	99.253	99.041	98.409	99.271	100.04	99.841	99.703	100.42	100.46	100.8	99.134	101.45	99.918	100.13	101.26	99.142	102.6	101.44	98.795	99.104	102.76	98.971	99.738	99.867	99.888	100.39	102.07	101.91	100.52	100.73	100.15	98.893	100.48	100.33	103.22	98.269	100.88	99.28	100.41	102.13	101.03	100.29	100.36	100.98	99.399	100.93	98.776	102.6	98.104
101.65	101.83	102.08	101.91	102.06	102.08	103.34	101.22	101.45	101.9	102.1	98.57	101.21	101.42	100.46	100.36	100.24	102.21	102.48	100.89	101.44	100.06	100.94	99.45	99.062	101.89	101.81	100.31	102.45	100.53	100.25	101.77	102.06	101.44	99.869	101.26	100.27	99.239	100.46	100.3	102.65	101.38	99.186	101.12	102.93	100.89	100.34	100	101.65	101.44
112.02	113.45	110.57	112.62	113.32	114.82	111.69	113.49	111.55	113.61	113.73	113.77	112.58	111.69	114.56	113	113.47	111.79	113.07	111.56	112.22	112.39	113.69	112.67	111.67	112.23	111.65	111.28	114.64	111.3	112.87	112.96	112.47	110.62	111.54	113.98	112.45	112.26	113.8	111.35	112.51	112.9	113.99	112.36	111.78	114.16	112.52	112.18	111.64	113.35
114.72	112.03	110.6	116.97	113.36	113.37	111.05	111.97	112.26	115.44	113.3	113.42	115.49	112.14	111.96	111.48	113.01	110.96	113.67	112.55	113.31	114.57	111.74	110.1	113.9	112.42	113.6	113.98	114.46	113.69	112.48	114.01	111.12	113.23	112.75	113.66	113.93	113.57	113.3	113.29	112.5	115.02	113.41	111.8	113.61	112.82	111.93	113.67	113.71	112.9
98.052	101.54	101.1	97.446	100.74	99.583	100.54	100.3	99.339	96.374	102.31	99.127	100.38	99.399	100.39	98.778	97.907	101.15	99.111	100.19	97.277	100.76	100.87	99.531	99.698	98.711	99.675	100.65	99.214	100.38	100.83	100.74	99.082	100.78	99.339	100.75	100.77	99.186	99.788	98.056	100.08	101.15	99.515	100.19	98.86	99.411	98.3	100.12	98.569	98.569
102.26	103.98	102.81	103.2	103.22	103.55	104.55	104.95	104.08	103.64	103.17	104.57	105.68	104.57	103.96	104.92	104.38	104.71	105.84	102.08	105.56	102.85	105.43	104.48	102.18	103.76	102.78	101.55	103.24	103.33	105.14	104.53	104.09	105.86	104.1	104.79	103.75	108.03	104.56	102.15	104.36	103.5	102.64	104.92	104.68	105.13	105.51	106.79	102.97	104.06
117.83	116.53	117.03	116.56	117.45	116.99	118.46	115.85	118.2	116.85	117.33	119.08	119.59	119.34	116.95	116.96	117.4	117.62	116.11	118.19	116.34	117.01	117.55	117.4	119.38	117.92	118.83	117.82	116.66	117.99	115.11	117.47	116.68	117.05	118.49	116.78	114.56	116.67	117.93	118.65	117.76	116.72	116.79	115.98	116.43	118.25	118.42	116.85	119.34	116.71
108.19	105.87	109.26	105.51	105.97	109.66	105.37	107.85	104.9	104.63	107.93	105.79	106.87	106.48	105.27	107.41	105.86	105.81	107.02	106.63	104.53	106.28	104.88	105.69	106.04	107.04	108.39	106.31	105.71	107.04	103.94	107.81	107.9	105.21	106.46	106.93	106.34	109.42	105.04	103.98	107.72	106.49	106.75	106.59	105.14	105.17	106.13	105.14	105.89	105.3
110.93	109.17	110.07	110.24	110.09	111.34	109.19	111.86	108.65	108.73	109.53	109.58	111.35	110.41	110.34	111.26	107.53	111.06	111.99	111.02	113.53	110.31	109	111.43	106.85	110.78	109.55	111.69	110.51	110.47	109.24	108.74	109.53	110.38	111.64	109.91	111.13	111.41	110.23	108.45	108.82	106.7	109.85	109.35	108.64	110.59	111.6	109.97	110.73	110.43
105.97	105.87	104.54	106.69	107.33	106.35	106.78	106.1	104.17	108.92	107.77	106.11	106.88	105.16	105.84	108.03	105.4	108.92	107.17	104.08	107.94	107.83	107.33	105.5	105.44	105.49	106.01	106.12	106.64	105.2	104.65	104.74	107.61	106.96	106.5	106.67	109.25	106.19	106.77	104.66	105.57	105.88	107.41	106.94	107.32	106.66	107.54	107.11	104.79	104.96
97.765	98.637	99.243	100.85	99.897	100.57	98.953	99.29	99.38	100.73	100.44	100.1	101.56	99.921	97.848	99.495	100.21	98.422	99.287	98.318	99.474	99.156	101.53	99.099	99.074	99.967	101.28	101.03	100.17	99.976	101.33	97.016	101.38	100	100.42	99.536	99.986	101.29	98.779	96.183	99.406	98.255	101.03	100.6	98.594	98.529	98.361	100.57	101.25	100.12
109.74	110.7	110.97	111.63	110.1	110.07	111.32	111.42	109.67	109.46	113.02	111.61	109.58	112.13	109.81	110.37	109.56	108.96	111.54	109.22	112.06	109.93	110.28	109.56	111.52	108.75	111.45	112.08	112.39	112.97	111.92	111.52	110.1	111.43	110.54	109.55	109.32	111.68	109.27	110.78	113.1	110.75	111.1	112.23	113.21	109.89	111.91	112.23	109.28	111.33
109.9	113.83	112.72	113.61	111.68	113.02	115.68	113.36	113.84	114.07	112.64	112.24	112.89	114.6	112.93	111.05	112.13	113.34	112.7	114.61	112.18	112.56	113.4	112.58	114.2	112.76	111.34	113.02	114.42	111.63	111.96	113.66	112.78	113.74	112.96	112.01	112.22	113.13	113.05	113.82	114.89	112.76	111.53	114.36	110.65	112.4	111.25	111.94	113.1	114.37
106.04	105.06	106.08	104.66	108.93	103.17	107.35	106.76	105.86	107.04	105.37	106.75	106.43	106.46	106.93	105.38	106.77	103.88	104.85	107.08	106.88	105.16	106.63	108.51	109.53	107.23	108.37	107.62	107.22	107.76	106.48	107.22	106.07	106.73	107.6	107.78	103.02	108.48	107.01	107.66	108.71	106.95	106.54	106.77	106.99	107.83	106.58	106.57	105.46	104.53
105.16	105.45	106.64	105	104.63	106.54	103.74	103.78	105.03	105.11	104.27	105.58	104.54	104.24	103.87	103.6	104.52	105.43	104.19	106.06	105.53	104.1	106.33	106.31	106.35	104.68	105.36	107.27	105.08	104.22	105.75	105.79	103.33	105.41	106.24	105.4	104.61	104.06	105.67	104.52	106.65	105.21	107.03	105.55	105.34	107.25	106.59	105.86	105.73	104.09
110.21	113.36	114.19	109.86	113.59	110.26	113.22	111.81	113	109.65	112.9	110.79	111.33	110.61	113.22	113.2	113.15	112.25	112.41	109.65	114.77	113.33	111.71	111.5	111.84	112.68	112.66	113.05	113.23	111.03	112.36	112.62	111.68	110.24	111.91	110.63	110.62	113.3	111.89	110.65	113.91	111.15	112.74	111.14	110.81	112.85	108.73	111.01	112.57	111.44
98.972	100.96	100.65	98.568	99.184	99.883	100.62	99.901	100.52	101.45	100.12	100.87	98.515	100.3	101.58	100.69	100.19	102.12	98.912	99.541	101.55	99.572	100.13	101.96	99.269	99.234	99.397	101.86	97.618	101.36	100.68	100.68	100.82	102.15	100.46	98.73	102.4	100.08	101.48	98.427	98.792	100.74	99.329	101.41	99.601	101.53	100.3	97.118	99.948	99.43
105.12	105.89	102.42	104.94	103.63	107.15	102.86	106.01	103.97	101.41	105.61	105.11	106.2	106.44	106.86	104.26	107.8	106.91	106.11	104.88	106.01	107.85	103.81	105.15	107.22	107.71	105.85	106.01	104.63	106.5	104.7	106.17	107.96	106.09	106.39	104.55	105.64	105.71	103.85	106.08	104.4	106.33	103.38	105.17	105.68	105.82	103.55	105.65	105.58	105.55
105.13	106.9	103.66	105.13	105.86	107.35	105.89	105.95	108.74	105.19	106.07	104.41	105.38	107.04	106.25	106.58	105.29	104.32	105.78	106.41	105.32	105.2	104.92	106.34	104.39	106.3	105.4	105.44	105.98	105.22	105.7	106.01	106.63	104.76	104.43	106.92	106.18	105.7	105.75	103.82	108.23	104.93	105.65	104.35	103.45	109.93	105.91	102.84	106.43	106.24
105.56	108.97	106.01	106.98	102.55	106.04	106.89	104.69	107.52	106.39	107.02	109.09	106.36	106.04	104.65	106.35	106.29	108.03	104.23	107.27	104.05	107.69	106.6	105.57	103.66	105.69	105.4	105.71	104.3	106.68	106.56	105.28	106.57	109.54	104.95	106.96	107.5	106.09	108.22	108.01	106.22	107.25	109.44	108.57	107.83	107.29	106.62	106.42	105.24	106.75
111.07	108.43	110.29	110.3	112.43	111.4	110.32	111.85	110.75	113.61	110.52	113.29	111.43	111.81	110.76	110.03	110.15	110.11	111.4	109.21	109.69	110.21	111.47	110.18	111	110.13	110.94	110.74	110.8	110.32	112.44	111.2	112.74	110.51	111.94	110.52	111.78	109.41	112.56	111.35	111.38	111.37	111.23	110.81	111.64	113.64	112.26	110.43	112.65	112.37
109.93	109.68	110.52	109.69	111.48	110.84	112.96	111.96	111.01	109.08	111	112.35	110.31	111.02	112.14	112.01	112.9	111.83	111.07	110.95	111.08	110.09	112.82	112.6	110.91	112.78	107.66	110.32	110.8	110.99	112.99	111.83	109.8	112.5	111.35	111.25	112.22	112.49	111.55	111.81	110.99	109.29	111.28	113.4	109.91	111.81	111.21	112.91	112.13	110.22
103.6	105.95	105.44	105.28	106.6	103.31	103.88	105.56	103.14	106.67	106.82	105.29	107.26	108.52	105.59	103.18	104.58	106.17	106.67	105.8	105.45	108.86	103.33	104	107.18	105.36	105.78	105.76	104.02	106.27	104.4	106.3	103.16	105.08	106.53	104.94	105.07	104.71	105.74	103.9	104.75	104.46	105.58	108.28	106.62	106.43	104.9	106.45	104.34	104.93
105.76	104.97	106.42	106.4	106.75	105.33	106.1	103.44	104.37	105.43	106.88	103.7	105.71	105.68	105.19	105.29	103.72	107.03	106.11	106.16	106.99	107.14	109.65	102.65	106.3	107.15	107.37	107.47	104.4	107.61	105.85	104.97	105.38	103.23	105.2	104.7	105.67	106.95	107.97	105.98	105.5	106.36	106.11	106.99	106.6	105.71	106.73	105.87	106.89	106.34
106.44	106.66	106.51	107.36	104.87	106.47	106.21	108.08	107.6	106.2	109.73	106.61	106.77	107.67	106.55	106.87	107.93	106.55	104.27	106.8	105.25	105.55	105.51	106.03	106.55	108.11	105.47	104.9	107.51	109.92	107.04	106.22	106.64	108.33	106.73	107.44	106.73	106.09	108.27	105.83	104.29	108.14	106.74	106.42	106.88	106.78	106.94	106.25	109.1	105.76
105.17	106.64	105.97	104.42	105.73	107.19	103.76	105.67	104.68	105.32	104.57	105.26	106.96	104.49	104.18	104.89	104.45	105.74	106.96	103.17	104.89	106.4	105.93	104.99	106.79	106.11	104.18	105.95	105.96	106.04	105.26	104.51	106.89	105.15	107.04	104.56	105.14	103.26	106.26	104.91	104.62	104.15	106.19	106.21	106.64	103.94	105.99	107.43	103.68	105.6
101.99	103.7	104.17	103.72	104.71	102.45	103.34	104.13	105.15	105.54	103.48	103.44	105.09	104.91	104.5	102.74	104.88	105.34	107.63	104.47	104.88	103.92	103.94	105.62	104.93	102.65	104.98	104.33	105.13	104.71	104.23	102.86	105.41	106.23	106.78	106.06	104.23	104.1	104.84	103.17	105.51	105.27	106.92	106.09	106.24	105.1	103.94	105.25	104.64	104.54
105.13	104.54	105.35	108.58	105.41	105.88	107.98	103.9	105.02	104.27	106.39	107.8	105.01	105.81	104.28	105.22	103.86	107.12	107.26	107.21	105.15	105.57	103.05	106.04	107.57	104.64	103.8	104.9	103.97	104.31	104.69	104.9	105.22	105.63	104.26	105.43	105.42	104.32	103.21	105.44	105.42	106.19	106.48	105.03	104.65	106.27	104.93	107.59	105.47	103.51
105.56	106.04	107.29	105.6	105.52	106.76	106.84	103.89	104.51	106.72	107.6	106.3	107.76	106.22	104.94	106.06	103.87	105.36	104.34	104.57	105.28	105.07	105	106.45	106.94	104.77	106.51	104.2	106.51	107.95	105.31	106.15	103.42	105.77	104.73	104.11	104.76	103.76	105.52	105.29	107.53	105.89	103.91	103.32	106.6	105.16	106.38	106.21	104.14	105.48
[truncated: 150 more columns]
