# Supplementary material for: Genetic dissection of main and epistatic effects of QTL based on augmented triple test cross design
Source: PLoS One. 2017 Dec 14;12(12):e0189054. doi: 10.1371/journal.pone.0189054 (PMC5730204; doi:10.1371/journal.pone.0189054)
Supplement: S8 Supporting Information — (ZIP) [file pone.0189054.s008.zip › z4_500_0.2_10.csv]

112.09	107.48	108.98	103.11	104.38	108.69	107.69	105.21	111.07	102.73	109.05	108.85	108.68	101.63	112.09	102.57	111.54	110.36	104.99	111.21	106.06	106.14	102.98	104.18	113.36	105.41	107.71	107.25	101.18	111.98	106.78	111.47	108.4	102.65	102.65	101.39	108.1	109.19	109.89	104.76	110.07	108.25	105.92	106.47	112.78	104.97	106.2	115.36	109.78	101.97
103.78	111.97	106.36	104.76	106.14	106.7	110.42	110.33	104.35	105.79	111.84	100.83	106.85	109.96	111.05	101.63	105.59	114.27	108.91	110.03	109.6	101.68	109.5	107.15	107.04	109.77	102.63	110.53	108.53	107.34	106.07	107.29	109.22	105.81	104.64	103.6	105.66	109.21	112.05	103.71	108.67	106.8	111.77	102.76	106.66	108.15	104.4	104.5	102.13	102.09
99.339	104.62	110.98	108.9	105.08	103.93	100.88	106.65	100.27	103.8	107.97	99.974	101.9	103.61	108.86	104.33	110.62	107.89	105.18	106.98	101.42	104.99	109.35	99.152	106.48	113.12	108.99	111.1	106.25	101.11	111.33	103.59	104.23	105.38	100.4	107.59	98.458	103.09	106.23	97.96	100.6	104.65	105.64	103.15	110.24	101.63	108.43	106.79	105.05	102.92
107.62	107.24	108.45	105.98	105.75	106.67	107.56	102.24	105.07	107.97	103.54	110.64	100.51	110.82	104.04	107.64	102.81	107.12	107.61	104.98	109.7	104.52	102.11	101.38	103.22	103.64	108.71	107.88	101.07	108.93	106.94	107.52	109.15	110.07	107.37	104.68	103.89	102.78	105.15	105	111.8	107.65	112.41	109.07	106.8	105.95	98.441	103.26	106.16	105.89
106.34	103.2	105.92	106.72	108.35	100.86	100.26	107.84	104.22	101.25	98.982	106.79	103.63	102.15	104.65	105.36	101.24	109.39	102.97	104.98	103.26	102.06	100.87	101.91	105.74	102.14	102.27	109.52	104.65	106.64	104.46	105.86	107.65	98.27	111.13	108.6	106.55	108.89	107.72	101.73	104.18	102.77	108.27	98.782	110.17	104.58	104.33	107.08	106.24	102.28
105.39	107.05	106.89	102.73	104.19	105.15	108.38	102.71	107.14	101.79	104.87	97.393	110.61	111.91	104.27	111.68	109.8	110.09	106.81	96.758	107.36	106.85	103.86	108.93	100.96	106.92	108.84	104.61	104.06	106.98	107.62	108.13	102.3	104.74	108.21	104.01	106.32	104.32	111.39	109.59	111.2	105.87	107.53	103.11	109.19	103.39	111.41	105.44	106.08	98.618
100.57	98.325	107.51	105.38	103.42	100.49	101.74	104.59	102.42	103.91	106.19	98.508	105.72	100.16	101.97	104.13	104.6	102.4	105.32	105.32	102.4	105.71	106.88	107.52	107.46	107.67	105.14	103.51	100.3	96.271	106.11	105.9	109.36	108.3	105.51	104.48	107.4	106.04	104.54	104.91	105.42	101.24	105.43	110.45	104	102.81	109.08	102.44	107.02	97.875
107.41	107.12	105.47	118.17	102.55	103.95	105.31	108.25	107.85	103.38	102.44	104.6	107.8	108.34	101.92	107.95	106.83	111.02	102.47	100.63	106.27	102.36	109.43	107.24	107.22	102.84	107.08	104.15	109.23	106.25	104.4	107.47	105.19	107.06	101.9	107.17	98.517	105.39	111.88	107.3	106.89	106.65	112.02	107.92	103.86	102.64	104.12	107.49	103.99	113.43
114.52	104.75	107.85	103.28	113.04	111.55	108.14	109.92	107.24	111.69	113.14	111.32	103.61	109.57	109.41	114.87	114.32	112.15	111.07	106.27	112.35	112.21	104.68	108.32	106.54	109.51	110.01	109.21	115.75	108.76	111.31	108.5	110.57	111.52	114.27	112.9	112.52	115.94	113.39	107.05	112.03	111.33	111.79	112.99	110.05	110.41	113.18	114.03	103.49	115.15
97.143	109.15	106.03	104.31	102.62	104.05	107.03	108.85	105.89	110.19	105.09	103.98	101.63	107.63	107.84	110.83	109.87	101.6	104.18	110.87	109.44	108.68	112.88	108.14	104.25	105.21	110.08	98.615	101.24	111.29	98.11	103.25	115.9	103.99	100.9	103.53	100.7	106.71	110.94	108.85	102.92	105.24	107.83	104.31	105.87	100.61	105.03	106.14	104.43	107.08
107.2	101.58	103.26	107.35	101.79	105.89	95.757	101.12	101.68	105.39	102.88	109.39	106.11	95.738	104.72	109.32	106.59	111.17	106.38	102.36	108.92	109.61	107.78	110.8	106.19	106.09	101.97	105.64	106.59	101.17	109.21	103.49	103.53	101.24	101.97	109.94	106.41	106.07	103.56	104.9	102.95	104.81	101.18	104.86	110.34	103.11	98.488	107.05	110.52	108.09
102.96	110.58	101.49	105.83	106.45	100.1	107.2	107.04	108.63	103.02	103.59	106.55	101.8	99.609	103.23	107.09	108.42	98.196	108.99	102.24	112.09	105.46	105.2	102.14	103.59	100.49	110.09	102.7	110.95	104.54	109.81	106.67	103.44	105.61	102.41	108.12	107.52	103.04	105.35	108.21	105.8	108.02	99.858	111.24	106.45	103.79	107.4	108.52	105.13	104.52
111.07	110.24	113.44	114.46	107.15	111.35	113.1	108.41	113.64	112.72	111.15	113.1	108.27	115.87	111.67	101.57	107.87	111.68	113.56	111.82	104.61	110.2	112.99	111.85	113.9	107.67	111.59	109.56	111.82	111.58	111.55	111.52	111.09	119.84	113.3	120.53	112.42	114.03	117.67	113.74	110.9	113.58	110.46	112.42	110.83	113.19	108.44	113.21	111.05	116.35
102.48	104.66	106.93	98.776	111.21	107.79	106.98	102.54	108.95	102.53	101.5	108.94	104.42	103.21	109.85	108.76	102.45	108.7	107.58	103.26	102.43	108.93	104.76	99.143	105.63	104.88	107.64	106.67	96.698	105.73	106.88	103.58	101.13	111.26	101.84	108.37	103.54	98.262	107.58	107.4	109.74	102.14	97.539	101.21	102.74	104.58	105.64	104.83	101.38	106.75
98.138	100.56	104.93	103.13	106.41	102.57	104.6	100.83	100.83	102.65	104.05	110.17	106.71	102.13	102.35	108.39	105.72	100.35	96.951	99.715	99.534	105.05	96.974	103.16	105.48	104.28	109.7	104.22	105.4	110.79	100.86	108.44	108.04	104.31	99.36	96.068	107.3	102.01	109.37	101.25	101.98	106.25	105.56	97.349	110.43	100.88	105.28	107.63	102.65	99.328
118	105.49	107.24	105.2	112.56	109.34	106.93	108.71	105.71	115.51	113.76	112.73	117.22	102.84	110.79	109.27	108.73	111.63	106.46	104.96	112.32	109.51	107.63	108.95	117.08	115.08	108.82	110.39	105.86	107.07	107.1	112.21	113.43	104.28	121.37	110.48	108.7	107.43	112.48	116.56	107.61	106.74	108.65	107.02	117.94	104.11	109.18	108.36	107.65	112.7
105.89	104.71	104.51	106.06	102.18	103.94	110.75	101.95	104.74	111.71	107.2	104.35	104.77	96.106	104.55	105.9	105.81	103.5	102.63	98.379	110.43	105.81	107.93	101.42	100.16	108	106.93	103.83	101.33	103.46	103.11	98.538	106.57	106.85	106.49	103.3	109.04	105.69	100.94	104.59	106.52	101.54	100.59	107.37	108.14	103.36	107.34	108.93	109.19	102.66
100.14	100.1	104.11	102.53	99.621	101.46	104.96	104.75	97.36	96.413	105.14	98.661	98.882	108.15	96.063	104.21	100.43	98.817	98.069	95.248	101.42	97.497	99.846	100.93	101.07	104.18	95.103	100.84	96.896	100.3	107.02	99.27	96.404	99.919	96.64	101.96	101.44	103.87	105.66	99.253	106.25	100.16	100.39	103.49	100.36	96.964	97.873	99.088	109.37	99.331
101.59	99.393	95.572	105.71	102.45	96.839	105.5	97.516	97.753	102.58	104.1	103.19	104.96	95.252	97.435	97.628	99.008	101.45	97.648	101.96	93.403	103.75	92.128	96.695	97.322	93.783	101.86	102.47	99.155	97.517	98.106	98.898	102.57	106.28	100.85	105.5	100.79	101.62	102.51	101.09	95.988	94.508	103.64	97.718	110.72	102.08	104.13	100.96	102.29	97.272
98.7	115.13	108.31	110.64	109.09	104.59	112.93	114.34	105.25	117.17	117.19	115.66	101.92	108.05	111.22	109.11	120.67	109.46	111.66	104.63	116.17	110.47	112.54	108.95	112.76	105.16	117.23	112.25	107.02	116.06	114.64	111.22	108.37	114.99	108.12	111.36	117.42	113.59	113.15	110.74	113.06	108.84	109.51	108.17	117.4	115.18	111.17	108.18	109.2	110.53
112.41	109.3	105.71	113.36	104.33	114.43	106.07	108.64	109.65	111.25	115.97	107.16	111.61	109.82	107.21	108.4	110.54	110.73	106.34	107.41	111.79	107.37	107.13	115.4	115.96	111.77	117.62	111.86	109.96	111.02	113.2	111.99	111.37	110.44	108.95	108.52	117.48	110.04	108.39	115.8	109.23	113.5	110.85	108.85	109.97	110.34	110	108.68	111.13	114.33
105.6	113.48	113.44	110.24	110.91	107.66	104.62	109.38	107.16	118.1	105.49	108.15	112.91	112.72	108.98	105.04	111.6	107.83	117.98	110.92	109.29	114.02	111.06	104.84	110.58	105.14	111.25	109.27	112.85	107.18	116.22	111.16	113	114.97	104.96	119.06	101.74	108.24	112.02	106.34	108.27	111.68	110.64	104.32	114.81	112.8	106.33	115.65	107.12	112.34
104.13	111.2	106.84	104.24	101.14	110.24	106.19	101.27	111.03	104.08	105.88	111.78	107.81	105.34	107.2	103.24	107.12	104.03	111.27	105.45	99.567	103.88	106.18	104.98	103.07	111.64	104.51	105.61	104.34	102.43	100.89	101.42	106.54	105.7	108.84	107.07	105.73	109.94	112.61	110.67	99.357	106.65	107.49	107.13	107.39	101.41	109.35	103.63	104.24	103.6
104.96	109.13	104.02	110.73	105.55	105.13	109.83	101.64	104.6	100.98	106.05	108.86	110.63	107.16	101.91	103.86	105.19	102.91	98.69	109.52	103.08	104.32	104.67	102.74	113.36	110.77	106.04	108.92	106.19	103.83	105.68	102.1	99.578	109.37	109.84	105.92	105.74	105.6	103.88	102.82	110.3	106.49	103.17	105.08	104.28	106.44	106.25	108.64	103.23	104.68
105.46	106.28	111.89	100.27	98.332	98.705	108.91	103.42	103.38	104.41	106.42	105.73	108.69	101.65	106.32	105.79	102.53	103.16	110.9	110.34	105.16	109.11	105.65	104.49	107.08	104.68	108.97	106.15	105.28	109.97	109.11	102.04	103.31	109.15	104.2	108.04	106.22	110.97	96.931	103.63	111.47	108.65	105.56	103.18	100.04	113.4	103.48	106.03	105.33	101.82
105.5	101.67	103.9	104.79	99.623	108.9	100.27	108.84	104.07	109.93	108.3	103.35	105.66	109.81	111.7	103.05	103.32	110.34	100.32	103.28	105.75	106.22	105.21	107.76	103.39	105.14	102.5	109.17	108.84	104.87	104.86	110.17	106.37	105.02	110.83	100.8	108.96	102.47	107.95	104.48	107.16	110.49	109.28	102.43	102.51	105.77	101.15	106.25	109.44	104.97
104.8	106.72	105.89	109.45	107.85	103.12	105.49	102.32	105.65	108.64	113	101.73	102.14	106.63	103.11	104.62	109.85	112.73	107.51	104.39	107.58	105.84	102.84	105.68	98.609	105.5	105.65	101.28	104.42	100.56	109.79	103.52	108.58	100.11	111.24	101.45	97.053	112.49	111.39	107.3	104.76	106.22	105.29	103.47	98.692	107.21	108.91	108.87	107.37	102.49
101.95	109.78	106.05	106.66	103.14	104.51	104	102.97	100.24	102.26	110.61	102.04	109.44	100.55	105.55	104.7	105.81	94.639	106.54	106.55	110.2	103.19	102.35	110.5	104.91	108.94	105.51	106.83	101.81	109.7	111.18	102.72	111.19	104.39	102.75	105.75	107.86	111.33	108.04	108.61	102.38	102.59	101.84	101.38	106.15	101.77	107.91	104.2	100.83	100.91
119.41	101.89	106.43	105.82	100.06	112.49	104.8	105.02	106.35	109.62	104	104.17	105.16	100.61	103.45	103.25	101.93	113.15	110.2	105.79	115.53	108.77	107.56	103.14	108.22	100.08	110.36	107.61	107.9	96.065	108.23	102.43	104.96	101.54	100.96	104.76	101.11	100.93	109.53	107.95	106.2	103	101.49	100.5	108.25	103.72	106.95	103.33	108.18	105.68
100.48	105.38	110.07	100.95	104.65	100.59	102.68	98.684	107.14	99.017	106.81	100.18	105.56	105.79	102.01	107.93	100.21	109.18	105.27	99.205	108.17	108.08	100.32	102.79	100.63	105.97	104.31	106.07	102.43	107.18	104.06	94.898	103.44	104.85	101.7	101.35	109.36	105.69	108.26	94.952	106.02	99.722	104.62	103.56	108.2	110.53	106.5	100.08	109.08	100.43
111.05	115.97	112.97	103.01	104.72	119.06	108.94	108.49	110.99	113.09	109.05	116.24	117.25	114.56	114.03	109.3	117.58	116.79	110.65	112.86	104.61	110.61	117.84	117.6	110.37	113.1	109.47	110.42	113.14	109.65	115.49	111.91	111.81	109.5	115.09	112.93	111.49	109.61	107.65	105.52	113.42	113.19	106.41	115.99	113.88	106.49	113.72	112.97	110.97	120.26
108.6	115.4	109.74	110.76	114.87	112.32	114.54	109.82	115.95	114.31	113.56	106.82	109.77	107.39	112.1	115.04	108.79	117.89	112.89	116.04	114.15	112.51	109.28	112.46	111.73	111.27	108	114.68	111.35	112.32	114.76	110.64	113.4	114.5	111.75	105.9	108.59	116.35	114.3	111.47	112.08	111.83	113.88	110.16	111.94	113.71	116.27	106.22	108.26	109.82
103.04	102.37	103.61	104.37	105.5	105.61	103.97	104.04	106.79	106.11	99.929	108.58	104.9	106.11	101.1	107.86	101.02	107.18	108.86	115.72	102.24	105.7	107.76	107.43	108.73	104.37	107.86	103.16	107.73	107.85	101.4	102.79	108.51	101.62	100.85	100.15	106.51	104.82	107.36	106.36	110.36	107.42	107.55	99.026	107.3	104.57	104.91	111.95	107.82	100.78
105.41	100.54	103.4	105.83	107.05	106.73	98.349	106.37	105.71	112.66	107.92	104.9	96.05	106.97	107.67	102.43	104.68	108.05	107.95	103.39	107.92	101.99	104.09	103.01	106.38	108.57	111.68	109.2	108.8	108.25	106.03	110.48	105.98	107.85	106.15	100.96	106.64	110.54	103.03	105.03	104.14	101.81	105.15	104.68	106.93	100.34	108.27	110.76	101.34	108.88
105.74	107.39	105.23	105.16	104	108.1	109.19	103.93	104.49	109.53	105.19	108.06	102.82	102.77	109.82	107.31	103.58	105.83	105	105.73	103.36	104.35	97.791	110.02	99.898	102.07	101.14	112.3	110.12	108.2	105.07	103	109.03	102.64	109.24	104.51	110.32	106.05	107.42	98.485	106.9	104.29	106.55	104.68	109.93	99.063	102.33	104.93	105.46	102.99
117.87	106.26	113.02	110.97	109.67	113.91	118.03	115.27	114.79	116.87	105.63	113.96	107.66	109.71	112.33	104.39	107.47	113.3	114.7	106.46	116.84	116.42	115.01	114.03	118.76	109.34	116.76	110.49	113.33	112.12	112.63	110.66	108.07	113.9	105.35	110.91	117.71	108.58	111.12	109.61	109.59	112.75	113.52	115.23	108.1	105.3	110.57	111.99	113.88	110.32
107.35	111.93	109.55	107.37	107.69	100.84	108.39	108	111.18	110.46	112.93	103.07	100.78	101.75	103.98	112.73	99.038	105.1	101.72	103.56	111.4	103.13	106.92	110.5	104.69	104.34	111.39	104.32	106.21	102.81	102.51	105.36	101.03	111.05	107.48	111.16	97.045	108.86	103.44	106.38	104.29	109.37	111.82	109	102.36	103.58	107.4	108.26	104.17	109.14
102.38	105.83	113.25	105.39	108.55	108.43	107.39	109.41	110.55	101.79	100.02	106.71	103.72	108.75	105.22	109.64	106.98	105.25	102.28	102.62	101.41	108.45	106.16	108.08	110.54	107.87	109.29	104.85	103.47	101.8	107.22	101.31	105.53	103.17	104.51	104.73	104.08	110.33	98.167	104.5	102.51	108.63	105.26	104.07	108.85	104.82	110.38	111.27	104.34	104.36
115.64	105.97	113.12	106.35	111.41	120.04	111.87	115.69	112.14	112.07	113.35	113.25	112.06	110.92	109.46	109.59	108.7	107.64	106.12	115.92	109.09	111.42	111.59	108.84	109.56	114.11	105.41	116.73	115.99	114.21	106.95	110.85	115.25	113.37	106.56	113.04	113.39	108.29	110.76	109.05	116.34	114.85	109.89	112.48	107.78	103.84	115.55	108.78	107.86	111.07
111.94	115.57	114.5	108.73	113.8	111.03	116.35	110.9	105.23	110.22	108.22	109.19	111.37	112.22	116.08	114.55	110.53	112.51	110.52	107.52	107.65	110.51	112.23	109.7	110.06	113.24	120.98	106.69	118.89	110.59	108.99	111.9	110.67	110.46	108.2	109	111.42	117.23	115.12	113.06	110.7	112.25	121.71	109.59	108.54	108.6	106.48	104.54	115.65	115.56
111.05	116.13	112.09	112.88	110.86	113.26	113.96	110.96	108.14	111.03	108.2	113.38	110.12	108.21	107.11	112.08	111.34	109.14	106.39	112.87	107.89	113.94	111.41	112.13	114.78	110.69	108.9	115.31	109.92	108.67	108.28	107.55	110.76	110.58	111.26	112.84	114.45	108.92	109.64	115.19	115.58	115.8	105.49	112.29	114.88	112.74	111.06	118.93	112.01	114.95
102.25	103.38	102.76	90.909	99.5	102.61	95.087	100.99	101.56	104.13	97.363	99.311	99.691	99.901	99.227	99.238	102.25	99.49	97.062	102.5	98.36	98.511	104.77	100.57	99.076	100.4	100.53	101.21	104.66	103.54	99.78	100.35	103.41	103.85	99.173	102.36	108.08	101.03	109.32	102.33	95.885	104.48	105.94	105.28	109.44	101.86	101.08	101.04	103.92	107.06
107.54	104.2	99.175	100.78	97.59	101.28	102.43	94.686	95.351	99.169	107.58	98.59	96.564	96.792	95.339	102.19	101.75	97.666	103.05	101.9	96.849	97.524	99.024	97.817	101.27	99.237	97.468	101.06	103.39	96.915	96.93	93.908	102.43	98.385	98.288	101.17	102.62	101.92	100.49	93.271	99.719	97.433	100.92	98.564	96.949	98.7	103.11	98.309	97.71	102.01
103.93	112.78	106.9	107.36	107.41	112.87	103.23	108.56	100.39	110.39	103.09	105.12	103.8	105.79	104.16	103.82	109.82	111.24	100.82	102.68	104.17	104.29	104.53	105.69	111.66	104.94	100.24	109.95	103.45	109.03	111.59	105.92	99.838	106.74	101.55	101.04	109.33	109.94	108.69	108.44	109.82	108.35	108.33	105	109.24	113.07	101.53	103.83	105.22	110.28
102.13	102.31	103.9	109.17	98.84	102.77	101.93	100.55	101.24	106.36	101.03	100.13	99.205	107.83	103.12	105.89	104.11	107.22	104.87	103.47	106.95	99.252	101.3	106.96	104.17	105.29	108.66	106.36	103.57	99.876	109.83	105.09	107.9	103.77	106.46	108.09	106.34	107.08	106.82	105.96	111.13	108.26	107.54	109.27	107.93	110.66	107.36	106.11	112.42	106.11
105.89	107.91	104.19	115.77	104.49	104.47	105.22	105.48	102.96	105.23	106.13	108.01	107.23	110.01	102.07	108.26	103.96	109.32	102.64	103.78	100.23	103.76	103.15	103.82	106.23	109.14	106.39	106.48	105.83	101.84	102.37	104.24	105.83	100.42	103.41	108.04	96.983	99.538	101.92	105.69	105.87	105.37	104.54	108.71	107.91	100.15	111.32	110.67	102.04	106.16
101.25	110.28	113.57	102.98	102.08	103.5	103.53	96.457	105.04	107.22	107.07	104.82	107.28	108.5	107.37	106.75	97.974	102.01	104.96	109.87	103.98	100.31	98.925	113.03	113.16	98.41	98.639	109.2	99.611	102.33	102.81	100.08	104.47	103.85	101.59	105.58	108.37	103.12	106.99	106.87	97.862	108.21	103.49	103	108.34	111.14	101.52	105.56	99.439	102.21
105.74	110.8	105.01	104.35	109.21	102.38	103.09	111.17	108.88	103.83	103.61	109.63	106.65	106.88	102.97	108.29	113.09	100.86	106.35	110.35	109.7	113.73	110.36	106.64	101.61	106.59	110.32	106.27	103.15	106.2	105.75	111.47	107.14	104.07	108.38	109.66	106.85	104.4	108.38	107.91	101.11	108.45	105.83	113.9	98.87	108.3	111.38	105	103.71	109.57
97.805	107.02	107.4	106.18	108.1	104.69	109.88	106.22	102.24	110.65	115.71	102.93	111.33	103.05	106.23	107.06	103.82	101.58	105.48	101.56	105.93	105.61	102.31	107.64	104.84	105.94	114.38	102.96	102	104.29	102.55	104.5	106.06	96.715	105.76	110.15	101.92	109.41	103.75	110.7	110.04	103.86	101.08	99.644	106.57	102.46	100.25	110.8	103.89	107.43
100.12	99.625	109.54	109.22	106.92	105.46	112.13	102.77	105.99	103.19	105.94	107.62	106.12	104.03	102.02	107.66	103.9	105.29	103.68	105.03	107.1	105	104.59	100.34	104.5	101.89	105.88	112.31	103.51	101.27	99.464	99.874	110.68	99.217	103.56	108.2	104.45	103.95	105.25	103.36	103.71	106.92	103.49	98.98	99.827	105.74	100.4	98.617	107.74	109.79
105.64	101.13	103.74	108.5	104.64	106.19	101.91	104.24	108.54	100.77	103.67	102	106.96	106.55	99.695	105.63	107.53	106.5	114.25	105.14	107.27	103.66	112.71	113.16	101.29	109.09	107.2	104.72	107.72	102.28	108.94	108.61	109.73	107.67	107.46	112.7	100.2	109.56	106.86	106.91	107.85	100.05	105.11	108.43	105	111.71	106.8	107.94	103.51	106.58
106.65	101.27	102.73	108.17	104.48	104.26	100.99	106.39	99.642	112.56	103.58	106.08	103.69	105.11	99.738	113.3	111.64	108.6	102.64	105.58	104.5	99.893	103.09	106.49	104.66	100.8	105.44	107.43	104.68	106.62	111.18	107.83	107.62	94.835	104.81	108.31	100.49	105.01	98.927	102.07	101.42	106.38	100.24	102.55	102.95	109.8	106.25	110.37	109.59	101.46
102.43	103.75	102.53	98.881	96.022	106.77	96.066	102.55	108.71	103.14	96.521	101.53	98.971	102.49	92.314	99.926	103.12	97.449	100.99	100.07	103.46	99.668	99.622	93.032	104.73	104.78	104.15	104.82	102.93	100.5	101.79	96.858	97.168	101.4	101.3	104.75	98.653	96.443	105.88	102.11	98.038	106.49	98.836	103.52	99.056	96.22	99.984	99.238	106.06	103.04
109.68	107.01	108.4	104.79	110.76	101.62	105.64	100.77	111.2	106.55	105.12	103.61	101.76	102.74	104.45	107.75	107.54	100.5	104.25	100.2	104.95	102.77	102.61	106.67	108	105	94.994	108.75	99.065	103.55	109.28	104.34	107.3	113.57	110.33	103.33	101.54	101.62	104.63	108.92	98.167	106.57	105.49	106.63	102.62	103.5	109.56	108.18	100.17	108.2
115.18	110.95	108.24	114.05	114.52	116.59	110.99	114.33	112.71	111.01	116.03	107.73	112.05	116.19	106.77	108.37	106.69	111.52	109.89	109.23	106.95	105.22	117.19	107.68	104.16	105.19	110.82	112.45	114.27	115.12	104.77	115.25	116.34	108.71	108.77	109.11	110.63	109.5	110.24	112.71	114.35	107.01	112.23	117.9	108.58	112.72	116.84	114.12	116.42	107.87
106.4	106.15	111.65	106.14	109.05	111.25	111.75	108.28	113.5	112.27	103.92	104.44	110.23	111.4	107.78	111.93	105.85	111.99	111.43	110.2	116.58	104.35	105.93	109.12	112.67	111.07	103.6	110.08	108.63	113.09	106.15	104.88	108.06	111.07	111.4	108.47	107.02	110.96	114.83	105.81	110.27	110.66	107.4	106.47	105.7	109.09	113.3	112.94	102.14	111.39
101.98	104.9	94.242	103.85	99.685	98.711	110.2	101.01	102.54	107.14	99.841	100.85	97.397	102.2	103.67	103.8	97.29	97.882	102.77	101.21	101.2	99.484	100.74	104.57	98.771	102.37	104.26	95.328	99.244	91.813	99.632	105.18	103.55	107.34	101.46	98.388	98.249	105.59	103.83	94.639	97.208	99.605	101.31	99.311	99.459	101.08	101.81	102.63	101.97	99.644
108.53	103.29	105.07	105.07	101.68	110.42	105.59	104.39	107.93	103.38	106.77	106.14	104.99	104.09	107.54	106.38	103.69	104.22	104.56	102.44	107.55	108.02	104.11	109.65	103.13	114.54	107.57	98.401	106.51	104.6	109.77	106.81	102.61	106.78	99.5	107.95	101.51	101.65	105.5	110.16	108.94	103.94	109.52	110.49	107.17	107.11	103.74	101.48	108.26	106.55
97.473	101.59	95.543	96.232	99.893	100.29	91.794	101.69	101.63	101.22	96.924	94.05	102.81	99.193	100.98	99.313	99.419	100.67	98.316	97.432	97.424	102.63	100.84	102.36	98.839	103.63	99.682	105.13	100.76	97.274	97.448	97.883	95.06	102.03	99.585	94.193	103.31	106.64	96.695	101.59	100.48	99.921	104.48	103.8	101.5	101.87	101.47	97.239	100	92.987
107.38	100.35	105.77	101.63	103.52	110.82	103.88	101.31	103.87	105.91	92.968	107.28	103.97	104.42	111.21	108.44	105.72	107.96	105.41	105.69	103.95	105.87	111.94	105	104.94	102.25	104.99	112.34	106.91	101.21	104.37	105.07	102.74	102.36	105.47	106.63	106.17	103.9	108.1	101.64	103.28	101.67	105.01	102.56	106.91	112.25	108.54	99.029	108.9	103.28
103.16	104.6	99.123	110.23	105.76	105.59	111.2	99.977	108.35	106.06	104.37	102.57	101.85	100.68	108.79	109.79	104.07	109.56	109.07	113.96	113.79	105.58	115.41	112.87	103.59	103.92	103.39	105.53	102.56	110.63	105.58	109.26	103.7	102.73	106.86	108.23	107.62	106.95	104.77	107.72	103.68	106.51	110.81	109.99	110.14	103.89	102.84	102.2	108.16	106.62
105.41	104.3	106.05	104.03	104.56	105.78	107.39	106.83	101.59	107.31	101.78	106.23	106.45	103.4	102.19	102.96	107.54	105.58	105.66	103.47	108.6	111.93	104.91	109.06	113.58	105.29	101.66	103.02	103.96	110.06	100.85	112.08	106.9	102.35	98.23	105.2	100.32	104.06	104.83	99.84	104.44	107.38	100.62	102.12	108.36	102.48	107.02	107.03	108.37	103.13
112.33	106.24	110.21	104.54	104.5	115.31	110.57	110.78	119.51	106.82	112.4	110.09	119	104.94	118.17	116.31	109.53	110.18	109.81	108.1	107.49	112.83	112.11	112.71	109.35	117.3	111.27	116.09	111.07	114	111.32	111.81	107.75	110.43	109.85	108.97	113.36	110.41	110.47	113.75	114.06	110.69	112.36	106.98	114.64	116.96	111.34	111.28	121.44	113.36
105.95	100.88	104.81	111.44	101.57	99.674	104.28	105.18	100.72	100.42	104	101.53	107.13	99.921	98.507	99.992	103.6	105.25	101.33	101.58	99.113	106.89	100.97	108.08	107.18	105.55	107.65	100.79	110.12	103.37	112.06	104.18	100.21	105.56	102.41	99.047	101.93	102.78	105.33	109.28	105.24	108.96	104.19	102.76	105.92	101.52	100.81	105.84	101.11	107.19
106.01	106.8	104.91	108.95	109.79	109.29	100.55	106.4	107.46	102.1	109.75	104.14	104.04	109.56	107.68	107.26	103.04	106.77	104.68	108.09	110.04	103.35	105.79	104.44	107.48	108.16	109.05	100.75	108.14	98.166	108.86	107.52	103.57	107.53	102.79	105.36	102.64	104.22	102.32	104.26	109.74	102.88	106.24	99.858	113.76	102.36	102.09	107.47	104.04	104.27
113.22	107.01	107.76	114.31	107.27	115.48	118.45	110.67	119.19	110.37	115.9	117.03	108.43	108	116.54	111.54	116	117.52	110.73	112.56	116.44	111.82	116.18	116.17	121.98	109.46	114.41	112.46	103.21	109	111.44	106.33	108.52	117.26	115.99	113.52	112.62	111.49	112.38	114.26	114.42	112.18	108.43	113.42	116.64	110.34	118.18	119.36	111.88	113.43
108.64	103.61	106.9	106.64	108.74	101.52	106.16	102.37	105.06	106.65	103.47	110.24	106.11	105.62	107.43	106.25	111.63	108.5	106.73	105.45	113.06	105.3	101.86	101.78	106.96	98.712	108.65	106.32	104.29	100.63	102.79	108.05	101.11	106.77	106.56	105.08	102.92	108.55	103.97	104.63	99.997	103.37	103.92	107.32	105.76	111.83	110.46	113.77	97.26	107.89
109.56	112.59	111.64	110.61	111.44	111.91	111.38	106.64	114.49	112.25	104.77	107.73	110	110.47	108.09	109.06	104.19	112.57	112.87	108.88	108.85	114.54	106.58	108.87	116.47	114.65	111.19	111.45	111.89	107.18	106.13	110.38	112.45	111.44	113.62	110.03	111.22	113.75	110.93	109.36	118.73	110.56	111.21	111.62	116.03	112.51	113.9	112.84	113.88	113.08
108.96	111.67	117.82	112.95	121.13	120.12	114.61	116.37	113.66	111.05	105.99	118.54	110.17	114.16	112.7	112.01	111.87	113.65	114.16	118.55	108.97	115.83	104.02	116.12	114.83	119.32	110.23	113.89	113.75	114.92	115.54	111.95	113.25	111.66	108.73	110.36	114.39	116.74	113.49	106.4	118.63	112.26	112.5	104.64	113.82	112.15	111.26	116.05	113.14	110.83
110.03	102.89	99.182	106.91	96.848	106.54	107.28	108.45	103.16	109.35	110.58	105.14	107.73	98.909	105.5	111.38	107.49	111.89	98.727	104.25	105.83	108.81	105.83	102.93	112.23	106.33	105.41	99.436	101.61	106.1	102.96	103.7	107.59	105.84	102.82	104.8	102.31	103.94	109.75	104.8	103.66	108.83	106.14	101.88	111.46	98.124	104.1	103.97	111.06	106.68
108.39	107.16	108.6	106.28	102.93	106.21	96.783	107.03	104.14	104.8	108.8	108.5	108.7	104.56	108.69	99.441	98.771	105.85	103.5	101.15	99.752	106.62	107.01	105.89	102.85	101.71	106.68	110.77	102.01	105.96	105.48	99.567	102.38	107.4	106.09	105.89	99.061	100.9	100.72	110.78	105.51	100.59	107.31	102.46	104.45	105.58	105.13	112.02	106.43	101.53
102.37	102.78	100.96	99.454	108.61	105.42	109.1	106.11	103.87	105.76	99.465	99.761	104.08	105.91	99.849	102.88	109.47	102.54	106.19	109.89	103.1	100.07	103.79	104.54	101.29	102.53	101.12	101.86	95.576	103.14	105.62	104.8	104.32	103.28	105.39	103.22	104.63	102.5	105.56	100.4	107.33	104.5	101.76	101.74	98.661	100.06	103.78	98.476	98.491	100.9
116.51	125.05	116.33	116.45	119.61	114.28	120.65	115.17	121.32	119.67	114.79	114.02	116.35	114.29	116.47	114.05	118.19	113.51	121.53	118.52	117.71	118.97	117.14	115.57	116.71	118.35	111.94	118.67	114.32	121.27	119.21	116.19	120.03	116.77	118.75	120.79	115.39	116.32	121.31	119.92	116.11	112.42	120.18	123.4	118.71	113.51	118.31	117.71	119.44	122.69
112.45	113.21	111.99	115.88	107.58	112.84	116.15	111.05	110.47	109.48	109.51	112.68	109.16	110.74	117.27	112.48	111.27	111.96	119.63	107.41	106.79	112.52	107.36	113.12	114	117.54	113.56	114.64	118.1	119.61	111.5	109.89	107.92	109.88	108.36	114.4	114.95	118.77	112.59	111.85	109.07	110.2	112.44	111.24	110.38	113.7	112.78	113	111.61	114.46
108.83	111.02	110.62	107.31	109.16	111.03	105.08	109.31	112.03	109.11	108.18	110.42	107.46	110.9	115.75	111.33	103.69	102.5	113.37	111.46	107.16	118.97	106.16	110.16	109.96	112.54	107.08	109.34	113.62	114.89	106.56	111.05	101.79	107.89	109.42	109.12	103.83	109.5	114.54	109.34	114.59	111.19	113.11	109.37	111.72	107.28	113.68	111.36	108.73	115.08
103.05	94.448	100.99	99.188	106.6	108.08	111.38	107.6	102.62	105.23	110.37	108.34	103.77	100.38	101.47	106.35	104.93	106.35	104.93	100.42	105.18	102.9	101.85	105.16	106.8	98.141	106.33	104.69	98.274	107.52	104.42	103.94	105.22	102.53	108.94	107.19	108.79	102.48	106.81	100.67	103.86	99.879	109.85	108.36	101.89	105.05	102.62	103.65	106.03	108.54
122.16	114.64	110.02	120.8	111.76	119.5	121.25	106.65	115.37	111.97	117.75	118.53	121.61	113.04	113.38	110.97	110.79	117.44	113.66	110.92	118.82	117.7	116.23	119.35	120.57	117.63	120.59	112.36	114.73	113.05	110.16	112.49	114.04	115.86	120.33	112.68	116.34	112.07	117.47	122.77	115.03	116.38	120.17	119.36	120.65	113.97	116.27	116.46	114.59	113.69
100.74	110.95	108.26	98.715	105.26	104.8	107.39	107.51	105.62	108.36	104.1	110.83	114.84	109.31	109.73	105.07	105.41	106.8	112.32	106.46	107.15	99.149	106.66	94.348	109.31	110.31	100.65	99.925	106.19	109.46	108.66	109.03	105.48	102.53	104.19	106.17	101.64	101.7	107.9	108.64	105.77	102.16	104.61	106.18	106.08	105.56	108.98	106.33	108.58	104.35
102.84	105.26	108.82	105.55	106.16	100.86	95.462	110.41	109.51	109.68	104.57	101.48	99.469	106.82	109.99	105.4	108.06	105.25	108.21	107.4	108.28	107.65	108.09	106.14	104.24	103.99	104.81	100.87	101.77	95.864	106.54	100.07	108.97	107.39	104.29	110.54	109.75	101.79	98.112	104.63	106.35	104.61	107.18	107.22	107.93	104.24	113.12	104.18	105.99	106.87
105.76	106.09	103.06	104.41	112.43	101.71	104.58	107	108.58	103.32	107.33	102.22	107.07	109.3	108.97	104.32	104.99	103.23	107.57	108.33	107.19	112.45	105.18	105.72	101.22	104.98	110.94	110.19	99.463	109.79	105.92	103.93	113.64	103.31	107.37	100.41	100.86	96.585	110.6	106.5	109.9	104.48	110.32	99.48	108.6	104.25	105.5	102.77	109.51	111.05
102.49	99.241	102.62	100.27	97.959	105.18	104.96	101.53	101.64	95.919	106.35	98.776	101.68	100.27	105.47	102.56	104.97	95.378	99.469	98.72	100.04	102.59	107.18	101.39	99.443	104.02	107.47	98.345	102	102.67	105.74	93.13	99.032	98.787	96.154	92.757	100.1	101.61	94.371	100.41	100.27	101.39	102.01	101.94	101.82	101.76	99.54	100.56	104.02	103.53
103.86	102.57	107.68	104.5	100.61	108.88	103.82	103.62	105.41	107.97	104.01	104.27	106.67	101.67	107.51	103.3	104.99	102.62	108.12	109.53	105.5	100.52	104.13	102.61	113.09	98.738	100.42	103.3	105.48	105.81	104.28	103.88	107.15	96.711	101.28	104.34	106.57	100.59	106.37	109.75	107.43	107.86	104.02	106.14	108.41	105.28	96.597	107.55	108.62	98.167
105.43	109.81	111.76	104.73	103.19	107	102.02	111.8	99.748	107.64	99.796	101.53	105.82	100.71	109.65	97.804	100.43	104.39	99.781	101.87	106.61	100.69	100.54	108.7	103.17	102.95	101.15	99.18	101.62	106.7	103.91	109.12	108.78	108.32	105.32	109.76	109.81	104.92	106.95	103.42	109.3	102.91	105.48	110.29	103.11	113.11	110.67	94.55	108.93	107.44
106.24	115.43	103.49	102.73	104.15	106.81	109.33	105.18	107.51	100.23	99.856	101.87	107.11	99.719	103.15	108.72	103.21	97.985	110.22	109.01	108.55	99.091	106.3	105.5	107.02	111.42	112.88	103.37	105.87	114.27	112.51	103.68	100.65	102.87	103.08	101.01	103.8	101.8	112.36	102.44	99.798	106.41	106.29	111.77	104.16	102.44	102.17	108.71	105.73	101.84
98.898	106.54	109.64	102.55	108.98	104.8	104.34	106.8	104.1	103.21	113.38	101.73	107.97	112.01	110.04	105.77	108.94	97.981	105.11	108.01	105.24	105.92	107.6	105.39	110.69	105.22	108.65	106.14	102.96	109.26	101.49	109.66	104.2	110.19	111.68	108.34	106.86	107.09	111.83	107.69	111.29	106.87	99.692	109.21	110.78	108.64	105.8	101.69	111.25	105.34
105.2	107.45	105.01	110.47	105.83	103.22	102.63	104.12	108.37	105.25	104.11	103.66	103.54	110.32	105.44	103.41	108.9	100.52	105.47	106.92	102.24	102.63	93.12	101.48	101.01	107.26	105.1	113.36	106.12	101.55	99.879	101.91	106.77	106.09	106.71	103.48	97.956	102.45	110.48	100.47	105.58	100.04	100.09	102.89	100.17	103.58	111.32	105.61	99.48	99.895
115.05	114.78	119.2	117.69	119.91	114.17	112.86	115.39	118.58	119.66	114.83	117.13	119.67	120.59	118.07	116.28	116.24	111.67	121.54	118.42	111.93	109.76	119.71	117.11	119.68	125.34	115.34	116.42	109.57	121.25	116.94	124.6	114.54	110.85	121.1	119.14	122.57	113.07	123.34	119.83	119.9	118.07	118.87	116.31	110.61	118.26	109.63	118.65	121.38	113.24
121	118.4	120.04	120.4	115.97	115.59	114.94	115.33	116.72	119.82	126.88	123.89	121.4	115.41	113.37	117.44	111.52	111.64	113.17	112.62	118.66	120.38	109.68	116.68	116.35	121.63	119.59	121.64	115.91	118.96	115.79	110.77	111.89	113.16	117.94	117.23	117.45	113.52	117.32	114.76	124.56	115.5	116.21	112.85	115.43	108.95	117.06	121.83	116.4	116.6
106.4	104.45	103.94	107.64	103.93	108.44	109.45	106.75	107.86	105.6	109.1	103.61	103.87	106.18	108.23	108.17	110.63	104	101	105.68	108.03	107.17	104.99	112.32	109.16	110.01	105.79	111.3	101.11	102.67	108.89	104.72	101.1	114.3	106.58	107.66	104.27	105.97	103.92	107.88	108.23	110.03	108.18	107.57	108.5	107.54	98.249	105.71	110.84	105.55
107.05	109.2	96.69	107.4	103.97	108.4	105.88	105.38	109.15	104.51	109.95	110.23	110.17	104.13	106.72	106.14	105.93	111.28	105.96	101.04	104.72	106.89	107.58	111.08	106.31	111.7	101.97	106.67	107.41	103.76	104.88	105.3	113.12	109.63	100.67	107.84	105.46	107.41	106.13	105.62	112.83	102.67	108.59	106.84	106.6	107.33	108.82	106.66	110.32	102.88
107.53	105.14	114.94	100.52	105.49	105.11	98.368	98.556	105.64	109.89	104.39	102.7	104.82	107.27	109.8	101.02	106.46	105.88	112.86	102.64	102.69	101.8	103.48	108.07	107.08	107.38	104.69	101.42	100.73	109.44	107.22	108.06	111.24	101.49	103.72	109.42	108.91	98.524	102.29	109.68	109.09	105.59	111.07	102.24	109.82	103.35	107	98.831	103.73	103.89
111.61	108.92	113.35	107.29	112.82	113.21	109.72	112.44	116.48	113.42	105.03	112.25	116.33	107.15	118.4	106.49	103.67	112.05	109.02	113.44	109.7	110.31	108.07	106.09	118.51	114.45	112.15	115.71	112.77	111.57	115.93	114.35	112.15	108.18	114.25	110.81	113.55	109.79	112.82	111.66	110.39	114.26	107.12	109.83	114.52	117.33	109.61	115.63	115.62	110.83
106.49	104.92	107	104.09	106.23	103.13	110.88	103.21	107.15	107.04	101.97	105.16	102.37	103.1	102.05	108.58	102.72	95.475	108.76	108.06	107.41	109.09	104.95	101.91	106.24	101.91	107.72	103.11	109.51	103.23	106.07	103.79	105.76	109.92	104.81	105.96	99.801	103.38	100.4	97.335	100.97	106.26	110.34	102.98	107.34	99.957	110.53	108.59	99.564	105.54
108.32	105.58	104.67	113.52	104.12	105.9	106.69	97.605	102.44	107.51	99.016	107.36	105.14	108.53	103.13	110.15	104.95	100.41	104.02	105.4	102.93	103.69	102.72	105.4	100.19	103.27	105.37	101.93	99.446	103.13	104.41	106.07	97.787	109.69	106.99	101.79	105.66	102.4	105.48	104.93	103.71	107.09	101.64	100.55	112.34	104.33	102.37	101.92	109.58	101.57
112.67	112.02	112.65	113.54	113.71	117.25	115.27	120.21	113.12	108.19	108.33	115.61	112.31	123	109.09	115.29	111.1	110.27	114.97	112.48	114.71	111.82	111.5	115.55	111.31	115.9	107.61	105.48	113.5	113.56	112.85	115.31	114.76	112.16	107.39	116.41	118.9	113.2	121.98	105.6	111.64	108.69	112.6	109.63	110.33	114.16	118.67	111.85	112.07	109.12
93.875	107.66	105.27	103.59	102.69	106.27	107.13	106.22	100.54	106.74	106.87	107.19	102.81	102.11	109.83	107.27	108.65	107.96	108.63	109.76	103.31	107.72	106.59	107.26	102.98	107.6	105.65	111.49	108.95	110.08	104.94	105.07	103.47	107.71	106.09	105.48	105.43	106.84	98.583	103.15	102.19	103.51	108.17	102.71	108.93	107.98	100.06	105.6	100.92	107.32
108.48	114.17	104.24	103.79	109.61	108.3	101.37	110.3	104.51	105.8	100.47	98.752	106.59	99.67	109.64	103.43	107.14	107.6	112.67	105.57	104.8	105.06	104.11	108.09	104.64	106.24	105.45	105.43	103.95	110.36	99.989	104.96	108.61	109.83	105.46	102.26	103.77	99.876	108.75	102.3	113.2	110.62	106.54	110.86	103.13	106.52	102.66	105.86	105.03	109.35
104.57	102.04	107.71	108.72	108.85	114.3	104.77	105.44	107.92	101.16	105.36	111	104.2	106.72	106.96	104.47	104.32	109.75	111.45	108.02	107.25	103.04	101.65	102.42	107.83	104.59	111.26	106.35	108.93	102.47	110.21	104.13	107.34	106.94	105.9	105.39	107.24	109.96	106.54	105.83	106.26	100.86	104.48	102.49	99.34	101.16	109.62	112.63	102.07	110.31
109.75	99.589	112.77	99.263	106.03	102.23	107.2	103.49	111.46	106.94	108.67	104.42	109.19	105.71	98.774	101.8	105.89	111.39	105.67	106.49	110.08	105.16	107.87	101.61	101.07	111.21	109.77	104.33	105.44	107.84	107.54	112.92	100.67	105.8	102.71	109.26	107.33	114.56	102.08	110.93	104.27	104.89	105.63	110.84	103.18	100.1	108.55	99.985	103.09	103.69
107.62	104.42	113.32	108.33	114.87	113.14	106.1	106.08	109.73	96.558	102.33	106.64	101.67	107.12	108.3	106.96	111	106.93	101.65	105.45	109.27	107	104.09	99.464	107.7	107.03	101.92	99.89	111.85	98.114	110.41	113.38	105.72	104.77	104.62	101.41	107.49	104.73	106.96	107.66	109.1	104.89	105.79	108.7	105.02	107.48	104.46	106.01	109.12	109.88
113.86	108.28	118.58	107.73	116.3	100.78	114.95	108.15	110.24	102.84	110.2	111.56	107.92	109.06	108.82	110.17	112.15	111.67	114.47	108.25	112.97	121.95	109.98	107.63	113.93	110.3	115.33	110.67	108.87	116.81	115.04	114.31	105.67	112.4	110.3	109.45	111.01	114.78	114	108.43	110.75	107.78	110.07	111.4	106.99	114.13	115.11	108.24	102.28	112.92
114.4	111.68	109.07	117.76	109.91	116.98	112.53	111.42	111.61	108.14	110.68	114.71	115.28	112.31	109.05	106.86	110.75	114.49	110.83	110.08	107.21	118.1	115.5	115.19	113.83	109.29	104.25	109.93	108.77	118.52	105.91	113.15	115.18	110.89	116.8	113.2	113.91	110.98	110.19	110	112	108.69	110.52	112.6	108.1	110.75	112.56	112.09	110.45	111.33
117.03	118.42	124.24	119.24	113.53	118.76	115.82	110.09	121.78	115.52	118.59	114.25	118.57	114.47	107.84	118.42	124.35	123.7	115.11	115.18	109.38	116.16	119.36	116.98	116.18	111.38	113.1	118.36	112.49	115.04	117.8	110.84	114.06	118.76	121.54	114.14	114.05	113.2	121.5	115.46	114.28	124.37	118.49	122.91	118.66	120.29	112.81	120.52	118.29	114.81
106.48	111.84	103.17	104.5	101.16	100.63	105.41	108.14	105.63	106.12	107.75	103.81	102.18	113.07	108.57	103.17	106.34	104.46	101.47	106.06	107.8	107.14	106.18	105.48	102.53	101.92	105.03	104.08	104.38	101.55	102.91	108.01	106.78	100.08	103.15	112.31	109.7	103.51	104.8	108.97	104.22	100.89	105.45	100.41	104.62	98.175	97.425	103.9	102.96	102.77
100.05	102.01	106.65	108.57	101.42	107.6	104.59	105.8	110.88	108.39	102.23	100.06	104.02	103.07	105.52	104.36	104.23	107.87	104.41	109.15	112.09	100.57	112.01	103.93	112.17	106.7	102.2	103	110.18	108.91	105.98	104.68	103.26	106.1	103.04	106.4	106.41	108.91	102.55	101.49	104.16	104.46	104.08	107.74	108.7	106.99	111.5	105.73	110.26	109.94
100.53	100.76	97.269	101.6	101.34	101.65	99.245	98.707	97.857	101.36	102.48	99.482	97.928	96.071	99.956	102.76	103.02	101.64	101.8	97.527	100.14	100.71	104.44	94.076	94.732	97.498	104.81	99.485	101.02	94.697	96.961	99.602	97.056	95.919	104.5	98.71	99.749	98.236	100.96	101.08	104.73	101.65	108.49	97.522	102.81	102.75	97.197	101.44	98.693	100.65
113.66	106.1	112.24	107.83	112.11	114.34	104.68	109.57	114.17	111.43	104.12	111.22	100.42	107.44	112.52	111.9	107.81	106.65	108.78	109.64	117.02	113.02	109.62	112.37	109.05	113.08	113.36	105.05	110.35	106.41	113.97	112.98	113.51	102.37	114.08	110.3	107.97	109.8	103.92	106.42	114.54	109.13	111.82	105.67	111.41	108.34	111.36	109.86	112.23	115.98
119.53	120.56	114.06	121.44	117.41	117.43	118.73	120.19	114.39	116.88	116.94	119.03	119.05	122.25	117.57	126.53	120.39	115.84	117.62	110.55	113.96	117.46	116.58	119.08	113.72	119.09	112.26	119.09	116.69	121.97	115.72	106.07	124.02	124.39	117.87	116.07	117.84	116.36	119.15	120.93	116.39	119.52	115.98	117.21	116.52	120.82	119.18	113.4	121.55	115.37
107.49	115.62	118.26	107.85	115.21	115.62	104.61	115.96	107.79	115.45	114.67	114.47	107.05	110.24	109.86	113.76	116.05	112.35	111.92	113.19	112.1	107.66	113.61	116.95	111.07	114	106.31	116.59	115.35	112.88	114.96	113.65	109.89	114.28	115.85	109.28	113.1	112.71	117.58	112.26	111.41	113.59	115.92	109.06	117.03	116.78	107.97	104.72	110.87	115.18
106.08	111.04	112.17	106.43	120.1	110.11	109.33	111.88	114.21	108.92	105.92	109.57	105.82	113.22	111.7	110.19	110.33	112.39	111.44	108.68	109.39	105.23	112.72	106.12	106.37	115.3	116.22	117.05	108.15	109.83	112.44	113.14	112.82	112.33	113.03	106.63	108.25	108.13	108.99	109	101.76	116.31	110.69	107.98	111.27	110.1	107.82	119.79	112.13	113.28
106.86	102.64	101.74	109	105.81	100.4	108.38	104.97	104.25	109.98	105.92	112.78	106.69	108.07	103.95	100.03	107.83	98.816	113.1	100.78	113.14	108.82	101.62	102.04	104.04	100.82	104.14	103.62	101.08	107.44	106.55	106.91	104.04	105.09	110.03	103.7	105.48	103.63	106.31	105.82	108.7	100.27	105.23	98.818	100.26	101.36	102.32	106.95	105.56	101.38
105.26	102.51	105.97	105.46	100.83	106.6	105.42	109.99	103.55	108.13	108.17	104.32	107.38	108.83	105.39	101.73	104.5	110.3	103.85	101.94	107.87	102.27	105.79	105.85	111.7	99.749	104.27	101.03	101.74	109.3	107.46	107.63	108.04	103.09	104.01	106	107.61	103.04	102.65	102.52	102.56	108.08	103.23	111.96	108.73	101.73	106.95	110.68	112.32	106.67
102.07	105.82	108.41	103.97	101.81	100.86	95.662	94.522	101.08	105.2	93.971	103.25	105.88	98.392	98.61	106.1	106.76	98.703	105.74	94.655	102.73	93.746	102.22	101.13	98.918	94.231	100.59	101.2	102.09	98.575	100.65	90.719	97.822	109.52	93.876	101.59	98.232	102.8	96.84	104.82	107.96	97.567	101.62	94.284	101.06	97.007	97.258	98.387	103.98	98.394
100.22	93.848	101.4	102.24	104.73	100.42	95.523	104.91	100.82	101.97	96.778	102.47	105.87	94.436	100.23	100.1	92.952	98.415	98.87	102.65	104.07	95.651	103.44	102.17	102.6	97.144	96.127	93.621	101.58	100.59	101.3	97.737	107.19	92.855	96.693	97.31	94.991	99.187	99.421	98.663	96.473	101.8	102.19	98.711	102.31	103.17	96.075	102.28	97.836	105.85
103.85	98.366	105.58	102.1	105.16	100.53	110.19	109.54	106.59	103.06	102.8	105.32	101.56	111.78	103.77	102.16	103.23	108.24	106.22	107.71	102.1	107	97.426	109.96	103.52	102.43	108.76	102.28	104.06	105.25	105.67	104.38	104.45	106.86	105.4	104.12	101.26	107.12	106.08	108.04	111.76	96.483	98.357	106.23	102.83	109.23	109	107.19	108.35	107.86
118.11	109.47	120.78	119.91	114.63	115.35	116.5	111.85	107.21	116.89	118.49	111.58	118.31	122.69	123.31	114.96	124.69	119.21	119.49	111.64	109.18	118.14	120.17	119.19	113.86	114.39	119.44	119.43	121.81	121.14	114.18	122.74	112.88	112.5	127.01	117.07	117.94	123.55	113.71	119.84	120.35	123.39	112.28	115.7	119.08	118.38	117.52	118.25	114.54	118.74
111.02	111.01	111.06	112.36	109.79	107.77	112.59	107.19	111.66	115.05	109.57	116.91	112.18	111.26	113.39	115.87	109.02	108.09	114.39	112.82	105.68	116.3	110.6	115.89	110.86	112.55	110.37	111.83	108.45	114.81	116.68	114.88	105.2	107.6	113.24	107.37	109.96	116.92	117.23	116.8	112.09	109.66	106.12	108.89	110.88	117.94	113.71	113.32	117.19	109.96
110.74	107.98	116.11	121.55	116.78	111.48	117.63	116.71	118.41	119.41	111.27	120.71	116.67	115.01	113.44	119.52	116.75	123.55	122.42	118.71	118.32	118.14	114.01	116.22	111.86	113.83	116.55	114.25	118.45	116.69	115.11	113.46	112.59	112.83	116.28	116.27	114.48	115.17	116.57	107.89	118.01	117.68	112.11	119.04	115.43	117.64	120.33	115.18	115.58	120.54
96.372	97.77	101	102.95	102.61	95.79	108.45	97.807	98.189	98.756	97.301	99.676	96.305	104.96	99.881	92.059	97.769	102.21	95.205	98.954	94.274	104.27	100.56	97.09	98.717	96.736	107.16	102.01	107.59	95.415	103.98	102.28	99.697	98.195	99.167	103.97	94.558	100.83	101.33	99.679	100.58	102.78	98.777	101.6	99.216	100.09	99.529	105.53	94.616	100.59
112.98	116.22	111.67	113.72	113.8	116.53	108.41	111.52	109.68	106.44	114.13	112.45	110.77	106.97	109.45	108.24	116.68	118.92	118.36	117.56	112.13	111.14	110.96	113.65	115.02	108.19	108.38	105.47	110.29	111.12	117.55	113.37	113.23	116.61	115.37	112.33	114.79	114.38	114.82	109.72	105.18	119.66	108.9	109.26	114.66	111.53	110.64	109.17	114.86	114.8
118.71	117.31	114	115.53	110.11	107.07	114.36	111.42	115.74	107.88	113.48	108.67	110.24	110.96	106.65	114.05	115.42	113.79	105.41	108.01	105.29	104.79	112.19	108.25	108.62	113.66	121	111.77	112.53	120.78	107.11	113.33	105.38	112.91	110.36	117.92	113.12	110.69	111.92	110.5	120.55	108.68	115.08	104.89	108.17	112.77	113.67	113.73	109.73	117.24
105.63	96.96	109.59	106.75	102.91	111.87	105.17	106.1	102.26	100.27	103.45	105.54	105.06	105.02	108.33	109.5	108.35	106.75	109.98	103.1	101.91	107.18	104.6	108.83	92.574	107.64	105.44	103.6	112.42	110.85	103.75	104.35	103.84	104.02	103.32	99.642	107.2	107.74	109.35	102.63	102.5	110.01	108.59	102.29	109.23	106.41	105.91	101.89	105.84	111.34
108.84	108.98	99.642	101.03	108.37	103.88	103.33	106.13	101.26	101.83	106.6	100.38	103.87	103.75	101.65	106.74	101.52	104.62	101.76	107	105.54	101.97	103.65	115.16	109.39	101.92	105.92	103.1	103.1	104.9	104.05	104.74	107.03	102.25	102.86	110.3	103.61	103.15	107.34	111.64	104.94	103.22	103.87	105.76	105.42	107.77	105.66	98.471	107.05	103.48
109.69	112.69	107.5	111.06	106.94	112.38	108.77	115.25	110.3	111.5	109.73	107.23	114.73	112.56	113.42	107.37	113.86	110.18	109.64	108.6	112.16	109.05	112.66	106.91	113.23	114.96	115.1	107.13	110.52	110.37	105.6	112.83	111.13	113.19	110.81	109.77	118.39	110.92	108.05	110.16	107.92	106.87	116.61	109.02	110.53	108.53	112.18	113.17	112.44	108.65
97.566	100.78	104.68	94.36	98.02	101.69	102.68	93.199	102.86	103.49	103.7	101.18	105.56	102.74	96.823	106.6	100.86	96.656	102.55	107.87	102.99	101.05	96.976	101.19	98.974	96.232	98.208	95.602	109.96	107.7	100.03	104.8	97.424	104.06	99.115	96.653	98.735	100.85	99.683	103.57	97.557	88.011	97.249	97.026	96.228	100.39	98.49	100.77	99.306	93.954
115.67	107.73	106.51	106.87	115.78	112.15	115.45	112.67	106.82	112.9	115.45	106.03	112.5	113.63	107.69	110.07	110.17	109.88	111.15	114.88	102.37	109.39	110.95	107.54	119.47	107.93	112.67	114.67	108.51	114.71	113.65	112.48	105.75	103.15	114.09	113.56	115.92	109.26	113.74	109.4	107.58	112.57	105.7	111.35	113.02	115.48	107.85	115.5	114.88	109.86
107.39	105.17	106.28	107.12	105.16	105.49	109.01	102.89	100.88	101.54	103.95	104.38	105.03	103.14	105.36	103.41	109.17	104.43	103.99	100.4	99.353	99.479	101.45	98.086	105.94	105.56	97.33	102.5	108.22	100.95	99.994	110.83	106.64	95.535	107.09	111.03	110.78	110.2	106.55	108.24	101.09	108.11	105.34	111.67	108.08	105.23	105.67	108.64	103.35	106.12
106.3	106.29	105.15	98.229	102.52	105.98	106.12	111.92	104.96	102.74	111.21	101.62	105.29	104.2	105.39	108.32	103.28	103.99	110.36	99.637	102.76	107.34	105.08	107.79	101.64	96.887	104.32	105.13	106.74	98.631	106.26	100.78	97.625	108.1	100.1	106.98	103.84	100.08	104.93	105.21	106.38	100.67	103.5	102.39	107.91	105.09	104.11	106.91	108.83	109.41
104.79	107.19	107.37	107.46	97.137	102.61	99.513	101.35	106.87	101.64	107.93	109.51	102.83	107.36	106.61	103.95	110.26	114.05	99.551	102.23	105.13	102.15	109.72	101.4	104.67	105.5	106.28	106.33	101.41	103.55	112.53	108.41	111.08	103.42	103.77	105.34	106.41	103.94	110.19	103.76	105.23	106.33	97.178	108.5	107.22	108.32	105.1	101.99	101.77	105.05
106.15	104.37	99.162	93.89	95.421	98.451	101.23	101.21	96.333	101.75	94.003	97.783	97.156	95.811	96.886	96.709	95.844	102.7	98.109	101.54	101.49	99.441	104.99	102.59	97.664	96.349	98.077	99.085	105.74	103	103.11	99.696	97.314	95.388	100.1	102.46	105.19	95.967	98.261	99.016	100.12	99.545	96.407	103.92	99.959	102.44	102.65	101.54	98.635	96.338
110.89	108.92	105.42	104.59	102.71	105.74	110.41	112.86	104.66	109.17	107.26	98.3	103.71	104.91	101.95	105.66	102.93	110.7	106.87	106.08	100.62	108.75	108.28	108.77	104.49	106.8	107.64	104.84	106.79	107.21	115.69	100.55	109	106.85	107.09	108.08	103.22	102.34	110.2	104.76	105.68	102.95	104.2	106.99	109.9	105.29	111.28	105.77	104.13	106.95
99.294	96.115	108.42	104.96	104.04	109.5	106.35	100.38	107.16	113.6	106.02	105.3	111.31	104.94	105.45	112.78	102.3	104.95	101.97	104.95	103.75	104.95	108.01	105.54	105.97	109.13	105.87	105.51	105.85	103.88	103.95	102.55	100.52	109.98	101.92	104.04	106.42	101.25	102.71	110.06	105.46	106.36	104.05	102.2	101.23	100.44	107.95	100.4	110.1	105
114.3	112.23	116.83	114.65	117.44	105.67	115.96	114.58	114.06	117.17	119.77	117.91	112.03	112.56	112.65	116.28	114	107.62	115.45	113.02	114.56	112.42	111.73	112.93	112.14	114.21	112.91	112.8	115.5	111.99	114.62	114.78	119.03	109.9	106.9	109.64	105.77	115.26	112.36	116.96	116.34	112.39	113.21	113.61	113.09	119.66	114.08	108.58	109.08	110.12
108.04	105.56	100.11	102.74	108.47	100.8	109.11	106.41	100.18	109.96	103.9	99.185	100.5	101.33	100.67	105.42	108.28	104.51	100.27	100.21	98.184	99.16	100.39	106.15	105.12	106.39	106.35	102.99	103.61	104.8	105.76	100.23	100.79	105.46	103.59	106.2	110.35	102.11	104.7	101.77	102.36	104.54	105.02	103.86	110.69	97.944	107.6	104.99	103.95	105.01
106.89	97.945	93.953	98.387	97.112	102.82	100.24	95.897	97.783	95.827	99.337	100.52	103	98.257	102.37	104.73	97.963	102.31	102.9	102.73	94.441	98.188	97.17	94.84	102.33	95.876	95.897	98.933	95.236	99.825	99.355	107.42	102.13	99.052	101.55	93.234	95.127	105.17	98.898	95.24	97.329	100.29	92.724	95.517	93.887	97.472	94.995	96.341	102.75	93.43
101.01	107.52	102.76	102.08	99.946	100.22	105.79	99.377	102.23	100.46	96.196	111.84	106.27	104.27	99.962	103.57	100.08	102.92	109.41	98.505	97.148	101.76	113.24	99.691	103.8	100.68	103.83	103.18	100.62	108.97	107.2	106.49	107.88	102.66	100.51	100.08	106.07	100.76	100.74	103.79	103.21	104.35	108.54	101.23	106.57	102.01	102.68	108.52	105.27	103.75
108.29	111.44	114.31	115.67	113.03	112.22	114.9	106.18	109.61	109.27	117.91	108.78	108.37	108.23	116.72	112.35	115.35	106.23	109.54	112.84	105.12	110.03	105.64	107.68	108.57	108.85	111.26	111.44	117.62	108.13	108.55	109.79	110.96	112.3	109.11	113.4	110.12	112.94	105.52	109.76	117.57	111.98	112.41	106.93	115.04	113.31	111.26	110.67	107.6	106.91
106.56	100.93	105.05	107.5	108.02	108.02	108.91	107.7	107.88	99.375	104.33	107.81	104.75	110.02	108.23	104.36	108.49	105.78	101.28	100.53	111.37	98.956	101.41	102.75	101.61	110.57	100.21	108.48	104.85	107.92	102.37	106.31	104.2	107.71	105.66	108.53	104.37	110.43	103.75	108.73	106.72	107.89	98.938	108.45	105.15	101.77	103.87	102.53	101.53	107.48
101.07	98.879	103.36	102.57	107.01	106.61	98.696	102.71	98.73	100.77	104.22	103.34	105.47	98.951	101.48	96.982	103.53	99.003	99.443	103.88	108.52	109.36	103.53	105.25	106.23	103.24	101.59	104.01	103.15	111.3	102.43	107.07	101.29	104.31	110.58	97.993	103.9	108.52	104.8	98.825	105.14	105.91	105.04	101.84	105.17	103.97	108.56	105.3	101.76	102.02
95.311	98.795	103.14	99.657	101.98	106.63	101.83	98.56	97.604	104.37	99.471	98.669	97.466	96.802	98.278	102.83	99.722	99.338	101.37	101.57	99.568	106.75	99.019	101.94	101.5	102.62	102.28	100.74	104.28	96.623	100.72	100.14	92.849	97.165	102.48	102.99	98.132	98.528	99.571	94.62	100.76	103.44	97.107	92.677	101.44	104.66	103.83	99.816	93.68	102.86
103.51	108.81	105.06	105.59	103.57	102.8	104.75	110.12	101.62	102.07	107.62	100.42	110.48	101.35	107.05	102.64	107.69	105.15	109.74	107.56	100.63	111.29	104.62	105.3	113.64	111.61	104.97	109.09	100.87	102.53	98.796	106.2	108.57	112.26	105.99	102.44	105.92	106.48	98.456	100.63	114.79	104.21	101.09	106.08	107.14	102.95	100.51	110.11	104.45	110.45
103.46	111.28	101.82	108.44	107.66	102.37	106.82	98.215	105.36	100.23	102.86	109.02	104.2	104	101.54	97.812	103.43	103.94	106.71	103.34	105.46	107.84	95.665	105.62	105.32	107.4	106.93	103.49	107.28	105.12	103.6	105.56	106.54	113.94	107.54	107.28	103.05	98.643	106.42	101.05	100.64	107.23	102.93	103.73	105.48	104.03	103.94	108.31	104.72	107.6
103.48	113.09	107.94	108.23	102.91	104.12	108.71	108.98	103.7	105.06	113.33	102.9	107.93	99.626	108.26	106.32	108.45	104.85	108.93	111.94	111.49	108.16	106.25	102.64	105.99	104.75	111.68	107.1	101.17	105.57	103.76	107.22	109.61	102.12	110.81	107.79	104.99	106.47	103.46	106.94	107.96	106.76	105.02	99.661	105.44	104.65	110.56	103.81	103.69	106.08
98.483	99.87	100.07	97.74	100.39	101.26	102.41	109.76	97.372	99.65	99.223	96.887	99.186	94.812	96.884	99.237	95.984	101.13	102.83	100.53	98.641	100.03	97.84	98.646	99.289	103.09	108.24	104.11	100.04	102.49	101.66	100.7	109.08	101.85	94.415	102.76	94.984	100.55	102.75	99.27	104.4	97.07	102.94	97.115	103.67	94.856	98.763	90.669	90.887	107.76
112.55	103.74	111.08	104.52	111.58	109.95	108.15	107.09	109.04	106.33	101.13	104.6	104.06	110.16	99.962	103.94	111.24	104.88	108.19	101.26	104.02	107.88	103.84	102.36	106.99	102.94	102.44	107.69	101.53	103.49	107	110.04	108.73	104.43	109.43	101.26	102.72	107.54	102.05	103.34	105.77	106.49	108.36	104.71	108.16	113.55	110.25	105.06	109.36	108.29
104.42	110.26	109.35	110.35	108.66	109.75	106.65	114.88	108.65	103.05	101.88	103.37	104.11	105.76	106.53	103.91	110.65	102.51	111.64	103.64	104.82	100.15	102.91	103.73	107.85	106.39	101.54	108.22	108.47	104.76	111.07	109.09	103.65	100.91	106.09	99.746	113.02	106.37	102.77	106.72	106.06	106.26	117.19	101.74	109.17	108.48	107.45	111.54	104.83	105.05
112.31	103.28	107.54	102.21	101.6	108.78	108.64	106.54	103.6	110.19	101.65	111.38	105.27	103.9	106.23	104.53	111.26	104.49	102.86	100.38	98.63	108.23	106.26	104.06	103.74	109.85	105.96	101.17	108.76	105.51	104.41	100.56	111.14	105.29	110.26	102.02	105.04	104.57	107.12	109.27	100.87	102.5	106.58	106.27	110.67	104.06	103.9	104.89	104.16	105.79
106.58	100.47	102.07	104.93	96.841	107.61	102.77	110.34	103.16	102.84	104.46	107.51	108.9	106.06	105.1	104.63	105.06	107.63	109.73	99.897	109.36	104.76	106.74	102.83	109.49	100.14	105.07	100.97	96.446	109.34	111.51	108.48	109.67	106.13	107.34	106.42	105.29	103.76	107.64	106.02	106.53	108.62	100.15	103.87	101.97	104.53	106.17	111.46	105.78	106.04
108.61	108.28	107.08	110.1	114	109.45	104.53	108.34	104.51	109.21	103.32	107.92	113.44	110.28	110.85	109.88	107.46	108	110.89	106.22	109.26	113.89	104.93	113.95	117.65	108.29	107.07	109.01	105.66	113.04	107.19	111.6	107.75	106.86	109.54	110.5	116.01	114.73	110.58	110.32	109.92	111.99	103.91	103.58	109.72	109.79	115.2	109.39	110.03	104.27
106.39	106.89	107.59	104.45	105.78	105.13	112.23	110.55	115.13	103.45	111.86	107.3	108.41	103.15	105.56	104.61	108.75	107.13	105.39	102.75	101.9	103.56	105.99	106.19	104.96	106.52	110.16	97.901	102.47	103.43	107.6	109.2	105.14	105.2	101.91	110.85	106.54	104	103.29	104.5	111.2	107.55	108.18	107.02	106.85	104.22	107.62	101.99	103.75	105.12
98.929	95.932	99.05	101.81	103.64	101.02	100.98	101.06	97.58	101.07	102.45	97.678	100.89	103.03	103.44	100.97	109.06	103.32	97.308	103.87	100.82	101.72	97.316	105.78	99.715	98.988	100.9	100.99	97.996	103.37	103.44	99.778	101	103.25	97.88	101.33	98.038	103.28	107.46	101.14	104.13	98.935	98.299	100.73	105.17	98.28	98.215	104.55	103.83	101.06
102.8	98.742	96.501	98.545	102.29	107.82	99.976	107.64	97.426	106.06	98.499	99.166	104.33	97.137	103.81	99.453	95.625	100.48	102.96	97.698	98.567	106.32	100.12	100.95	104.89	96.254	102.87	97.689	97.897	103.77	93.67	100.12	101.36	97.512	99.96	99.181	105.87	99.496	105.81	100.54	100.16	97.036	101	98.15	107.14	101.77	98.643	97.132	103.92	101.62
103.75	107.64	105.51	109.16	106.55	106.97	103.64	108.67	105.97	102.6	106.88	109.77	106.57	102.29	102.22	108.19	111.4	105.7	103.38	105.73	104.23	108.78	98.546	101.9	104.9	101.92	102.43	108.85	107.06	107.76	104.47	104.94	108.07	111.27	110.83	100.75	102.89	103.66	101.33	102.62	106.15	104.97	102.66	102.54	104.9	110.42	115.15	111.68	101.32	109.68
105.81	105.5	96.442	107.31	110.23	98.097	109.89	100.64	109.96	104.09	101.32	105.6	95.623	107.05	104.56	102.09	105.82	104.51	101.12	105.3	106.29	97.541	102.97	102.35	107.28	107.86	110.94	102.82	102.69	101.5	103.16	102.09	100.42	107.06	106.74	102.84	108.29	103.71	103.09	100.43	107.88	106.15	104.5	103.05	101.41	106.05	108.45	102.69	102.89	96.36
107.19	108.45	115.62	107.38	112.91	108.67	106.74	105.87	110.1	111.25	112.94	107.02	109.93	109.34	112.43	107.25	113.94	111.79	114.55	111.43	110.74	110.89	107.16	105	112.83	113.35	111.32	114.09	104.68	112.24	108.66	107.34	113.03	110.28	111.62	106.27	109.61	111.22	110.77	110.94	112.05	110.2	113.43	108.53	112	109.2	106.91	107.08	108.69	113.64
104.82	101.76	103.95	98.733	104.01	105.66	101.91	105.42	102.46	98.475	98.067	101.56	100.84	104.08	105.23	107.07	99.465	103.11	108.13	105.18	100.67	108.14	103.78	105.51	100.43	104.7	98.446	105.49	99.657	104.8	101.25	110.07	107.91	108.25	103.56	110.45	110.12	103.04	102.88	105.13	106.88	99.132	99.421	109.07	101.52	102.61	107.18	102.67	104.12	103.04
117.22	109.41	115.03	108.63	111.68	114.9	111.75	111.02	115.83	111.07	116.35	112.94	112.83	112	116.6	108.86	115.44	109.38	113.9	110.83	111.42	116.09	114.99	109.07	115.62	111.56	110.94	113.94	116.92	115.18	115	112.81	113.61	111.63	112.63	108.94	110.87	116.14	114.82	115.42	113.66	115.44	112.75	111.61	108.15	109.68	110.78	108.5	112.23	110.82
105.1	104.55	105.69	107.17	103.54	98.267	99.643	106.6	103.32	109.24	106.33	110.23	106.79	106.16	105.01	98.901	109.44	108.24	105.36	107.69	102.36	105.93	105.54	107.71	109.12	104.38	107.03	104.51	105.93	109.37	103.76	110.46	109.79	104.57	102.57	105.23	104.1	105.67	103.82	104.16	110.71	109.28	113.9	103.75	105.73	110.47	111.39	107.97	104.69	112.42
109.3	105.55	101.39	111.35	105.59	113.07	106.06	105.91	105.42	103.03	109.77	107.69	106.23	112.36	101.29	108.66	102.3	105.95	107.02	101.64	112.51	112.35	101.62	105.74	111.66	104.55	109.83	114.58	103.37	105.6	104.94	108.26	101.22	106.28	104.42	101.38	99.939	103.76	105.25	103.5	106.73	99.965	105.44	100.82	115.18	106.59	113.69	105.83	106.34	104.82
111.51	114.73	109.69	116.12	105.72	117.45	110.76	103.48	105.44	109.31	108.31	110.62	106.69	100.85	107.94	107.59	109.68	114.63	110.53	107.04	109.43	110.41	103.79	110.92	102.96	111.42	106.09	115.47	113.52	107.88	107.48	110.2	112.33	112.91	112.06	114.64	105.74	108.42	108.21	117.25	106.94	110.6	110.45	111.43	112.77	103.76	107.32	113.12	111.34	110.01
104.58	102.03	110.12	106.18	111.69	102.76	100.8	102.6	106.16	107.11	108.8	106.75	103.74	99.947	109.85	109.12	105.65	107.5	104.96	101.91	105	106.05	103.97	107.07	108.46	102.88	106.46	102.72	107.17	109.78	111.1	104.76	102.61	106.91	107.46	104.45	101.87	103.79	103.84	103.83	102.53	108.02	102.32	104.89	102.9	103.88	107.82	106.6	105.46	104.34
111.76	107.79	104.24	112.42	111.48	110.92	104.61	105.36	102.66	104.64	114.97	106.16	107.16	100.19	102.05	103.87	110.58	102.5	106.83	109.25	105.6	108.24	102.89	113.57	106.79	97.949	108.6	106.19	103.41	98.998	101.36	111.63	104.17	105.03	104.21	103.54	107.28	108.77	102.16	103.69	107.98	106.01	100.26	103.02	103.84	98.177	99.897	102.19	103.52	105.42
110.66	106.06	111.7	111.9	109.49	111.5	103.89	109.46	101.27	108.36	107.96	109.41	111.56	109.68	111.9	108.22	109.54	111.51	111.79	109.06	113.47	107.88	104.23	108.3	115.8	113.23	111.3	108.03	106.3	110.37	115.09	106.47	109.41	109.52	109.21	108.48	109.27	105.81	106.64	104.56	107.73	113.71	110.8	110.17	114.35	117.81	101.89	109.78	107.13	115.99
106.15	102.42	108.32	106.11	102.2	107.93	111.73	106.23	112.01	104.37	104.33	107.75	105.83	109.76	100.4	104.28	97.687	94.832	105.12	104.27	103.06	97.198	104.2	105.86	105.47	102.95	108.18	108.52	109.78	103.75	101.77	106.95	106.15	108.66	106.22	112.41	102.84	109.51	105.32	102.75	106.56	104	111.93	106.38	107.25	107.39	111.4	98.858	99.162	105.09
107.51	103.26	103.6	104.59	101.97	107.67	105.11	103.88	108.11	107.32	104.22	106.01	107.63	110.03	109.54	110.22	104.81	103.3	112.21	104.53	105.83	98.346	107.7	107.35	107.07	101.97	106.05	102.64	102.18	106.05	106.19	104.65	104.37	103.6	105.57	106.13	106.96	102.21	110.25	103.06	108.02	103.45	98.92	107.04	111.1	107.12	104.38	106.02	108.42	104.81
94.942	103.64	100.18	100.32	97.031	98.749	105.17	97.733	94.918	101.7	93.338	100.84	106.66	95.895	104.25	106.74	95.664	100.47	105.68	103.95	101.18	99.899	105.04	94.193	96.794	101.08	102.85	100.78	108.41	99.146	100.29	103.31	103.63	103.41	102.56	107.49	102.56	104.87	97.587	96.85	98.94	95.28	104.08	96.899	95.681	98.154	102.28	100.79	101.53	102.62
114.99	110.96	115.05	112.75	106.47	110.63	119.29	108.75	107.76	113.11	116.16	110.8	115.34	113.61	110.34	113.77	113.87	116.34	108.89	113.34	112.41	118.9	123.11	111.67	112.15	112.88	114.63	114.16	113.51	105.3	116.88	116.67	116.37	117.04	105.24	109.28	113.42	110.81	111.49	114.31	104.89	117.01	113.86	120.7	112.09	107.11	111.49	105.57	115.4	112.99
99.424	101.44	101.82	112.67	101.38	106.3	101.57	98.652	105.15	102.33	105.16	102.75	104.35	103.23	106.47	102.66	107.14	112.27	100.29	101.77	102.04	104.92	108.32	106.59	99.159	107.47	110.88	101.13	102.24	105.84	101.79	102.31	103.96	105.53	106.24	110.24	106.75	102.87	101.22	106.28	99.485	98.269	102.46	108.46	102.94	109.12	100.35	107.66	105.28	109.21
112.98	111.55	106.09	114.55	114.86	113.15	118.29	110.13	112.57	112.75	114.34	110.71	117.35	111.82	114.2	113.33	112.56	112.91	110.09	114.83	107.58	113.06	110.46	110.9	112.12	105.11	112.45	109.13	113.34	113.88	106.97	114.22	109.69	110.71	115.36	116.55	111.72	110.63	115.19	108.54	109.11	115.64	111.04	109.17	118.28	109.56	112.06	112.73	106.46	118.39
97.934	105.69	107.66	108.98	101.69	105.69	105.9	109.31	96.631	99.324	99.787	109.78	105.84	108.17	108.34	103.58	105.42	109.4	99.734	106.61	111.58	106.18	104.98	103.36	105.13	108.02	106.8	109.27	104.28	109.49	104.63	99.381	105.85	109.96	103.38	107.52	110.98	105.91	108.09	109.6	111.66	106.2	103.81	107.76	104.04	112.1	109.21	110.52	103.12	105.05
106.82	115.48	120.09	112.89	107.98	113.38	113.9	105.79	111.39	111.69	102.04	107.57	112.27	114.09	114.4	106.08	108.46	108.02	116.16	109.83	106.97	115.44	108.7	111.67	107.91	112.86	115.82	112.15	115.88	107.96	112.59	105.52	112.4	106.45	116.07	111.81	114.58	113.47	107.06	116.02	114.57	107.59	113.4	109.46	114.32	118.26	111	111.83	114.59	115.97
107.66	109.3	104.04	104.06	102.51	104.72	114.34	100.78	102.93	108.74	108.35	101.87	111.91	102.53	104.34	107.52	109.54	106.65	102.94	102.48	105.06	103.2	104.7	102.73	104.8	107.59	113.97	106.42	106.96	112.65	102.97	103.97	105.46	112.11	108.01	106.68	113.09	103.63	100.7	114.38	111.23	106.01	114.48	105.94	104.19	105.2	104.73	108.99	110.28	104.81
110.98	109.61	103.87	105.42	108.12	104.63	110.88	103.27	106.95	107.86	101.47	108.41	111.25	105.03	106.92	107.49	108.62	107.99	109.8	103.05	110.98	104.49	101	110.1	103.76	104.15	112.19	107.64	103.46	111.46	107.25	105.85	103.01	103.25	106.41	108.72	114.78	107.77	110.39	106.77	102.4	107.79	107.03	109.97	109.65	105.11	107.16	109.27	106.36	102.38
108.16	103.05	103.58	112.26	111.1	104.48	107.69	102.44	108.3	101.53	103.41	107.92	101.55	110.73	103.14	108.13	102.76	106.8	105.87	104.41	106.71	108.18	101.77	98.016	105.24	106.49	103.41	109.11	103.06	109.57	100.12	112	110.34	100.45	108.87	101.88	103.76	103.8	102.55	105.38	103.57	109	99.358	109.07	106.48	96.874	105.68	104.53	102.64	107.21
106.1	97.963	103.29	99.489	106.06	107.38	104.88	104.4	104.78	112.01	108.32	99.107	94.694	101.94	102.24	106.59	106.66	110.47	96.178	104.99	106.58	105.15	101.15	101.48	113.23	104.09	109.23	105.93	103.98	103.37	100.64	108.83	109.74	106.9	104.84	106.84	100.17	105.26	106.75	108.45	108.4	105.37	102.47	104.29	114.72	108.53	109.68	102.05	105.98	113.43
103.76	104.72	104.08	101.87	105.46	107.63	109.05	109.29	110.48	108.97	102.92	104.65	103.66	99.94	109.42	111.41	100.04	107.77	110.95	105.84	105.57	104.65	104.71	110.17	107.62	103.09	106.36	108.64	107.44	106.54	106.92	111.29	109.5	107.76	104.56	103.5	106.47	104.77	111.54	108.09	100.54	106.27	105	106.21	108.73	107.1	101.98	103.62	106.59	102.08
110.94	107.72	109.8	108.05	109.5	113.94	105.44	104.38	100.52	108.54	107.24	104.52	108.01	104.21	109.14	102.48	102.49	108.31	113.73	113.38	105.39	107.66	104.23	107.4	108.2	102.34	106.59	105.75	102.07	106.98	108.85	103.11	103.13	110.1	101.76	111.12	110.56	108.04	103.77	114.14	102.32	107.04	109.96	100.04	104.55	100.8	106.47	103.42	102.35	104.5
110.33	105.94	105.48	105.83	109.24	108.6	105.3	104.38	101.55	99.745	106.57	100.41	106.87	102.93	110.52	109.75	106.42	117.26	106.1	105.25	103.56	104.64	107.39	111.53	103.87	106.07	103.27	107.68	108.84	112.27	101.55	107.24	105.01	105.36	105.54	101.39	102.28	110.63	107.02	104.77	103.18	106.84	106.68	101.63	105.27	107.52	108.02	105.97	109.91	104.82
113.9	100.38	112	119.92	111.75	110.9	110.39	111.01	111.76	113	109.15	110.75	111.7	117.57	115.06	109.49	108.36	110.69	106.54	109.58	113.24	109.94	117.81	110.59	113.16	112.38	108.76	107.55	110.69	115.36	114.54	109.38	109.4	114.11	111.61	110.55	116.25	108.13	114.8	108.18	109.58	112.85	112.38	112.51	112.45	107.45	114.85	113.67	116.84	104.19
110.24	110.89	115.82	113.14	113.51	107.77	113.95	110.21	112.48	112.29	111.91	110.78	109.66	111.47	108.66	112.6	108.56	113.83	107.27	112.82	116.34	109.94	109	115.9	110.09	107.68	114.74	110.42	114.29	109.98	117.38	106.58	110.85	107.56	113.95	107.86	110.11	108.3	107.87	115.83	114.99	110.03	106.69	113.05	113.3	115.97	117.48	113.85	101.19	108.28
102.08	103.87	106.1	99.915	106.94	107.31	104.67	101.84	106.88	104.14	102.81	100.13	97.785	105	103.58	114.73	107.32	109.97	106.7	105.43	104.8	103.31	107.18	103.06	107.22	106.65	102.37	107.73	102.14	103.93	103.5	112.87	103.1	100.26	109.58	104.91	107.33	106.22	104.78	109.96	106.37	101.32	100.41	95.899	93.793	105.55	104.24	100.91	101.79	105.79
110.11	114.13	106.35	108.53	104.49	112.17	98.59	113.68	111.83	107.41	105.85	112.89	106.69	113.18	108.76	110.02	113.46	113.77	106.34	113.26	108.6	108.76	110.4	106.55	109.18	111.86	109.68	111.61	110.58	113.66	110.28	102.67	113.82	108.79	107.84	106.89	114.66	108	106.38	108.62	105.73	109.26	107.39	107.8	106.29	115.46	108.73	103.16	106.31	107.61
102.86	99.9	103.86	96.958	100.13	99.877	102.07	93.007	96.276	102.58	92.956	98.455	98.75	95.29	100.14	95.493	100	99.344	99.129	100.93	100.36	99.034	98.6	104.85	105.24	103.9	104.14	103.3	96.337	100.41	101.44	95.214	97.75	97.534	96.402	96.387	96.416	95.351	98.697	101.57	99.523	100.98	103	104.05	101.71	100.25	98.807	100.32	96.21	101.46
101.83	113.59	109.64	108.62	94.017	113.49	101.51	102.78	109.06	103.25	98.449	106.06	100.8	99.788	106.45	107.77	106.4	103.62	104.92	107.36	106.44	102.17	105.32	104.53	104.4	106.36	105.77	108.49	102.06	102.01	108.24	103.28	112.33	104.06	103.86	101.37	110.15	101.4	107.72	102.32	111.31	106.82	104.51	103.57	101.41	110.18	105.17	106.58	106.33	101.96
107.51	107.7	112.47	111.85	114.74	108.02	108.02	117.08	113.52	112.03	111.83	115.27	103.59	111.89	105.45	114.63	109.41	108.2	108.21	115.16	111.37	109.94	115.28	112.38	116.93	104.72	106.58	110.77	110.76	113.84	113.72	110.97	110.81	108.99	110.11	109.49	110.63	106.02	107.73	110.48	112.88	110.13	114.99	112.24	108.74	110	117.74	115.17	109.18	109.16
115.92	112.39	111.93	113.69	111.47	110.7	111.01	110.73	111.04	114.09	112.41	110.8	111.56	118.99	112.23	116.88	103.72	112.16	113.13	112.11	115.61	112.89	105.82	111.52	109.98	109.03	109.47	107.08	112.82	117.95	112.57	111.02	111.97	104.45	111.87	115.43	110.34	110.6	121.24	116.07	106.08	114.27	111.71	110.95	111.24	112.42	115.96	117.74	105.12	109.64
104.93	103.58	99.672	100.57	98.858	101.6	107.75	98.339	103.72	95.55	101.4	97.343	95.61	97.611	96.552	94.515	101.63	100.93	98.945	96.515	97.531	97.34	101.69	100.42	105.92	99.825	91.931	98.851	97.314	99.983	97.532	101.68	99.393	97.787	103.53	96.05	98.815	100.14	99.376	94.666	97.612	100.05	106.54	107.93	98.157	100.45	103.74	100.42	98.954	100.87
112.87	105.12	108.14	111.77	122.33	114.8	119.25	110.09	112.73	111.22	113.46	111.88	108.68	109.58	113.51	114.36	115.22	108.89	115.25	104.79	112.68	116.16	111.25	105.93	118.16	109.32	113.16	118.51	122.34	108.69	117.27	112.8	107.49	111.74	113.3	115.51	117.01	111.89	110.01	110.9	111.99	108.54	111.23	110.29	110.56	109.04	113.76	108.83	105.52	106.74
113.5	110.71	112.02	109.22	109.46	112.18	111.11	109.38	110.16	115.31	109.68	106.37	106.13	113.55	110.3	113.82	113.95	117.97	110.61	110.11	114.21	115.9	108.15	110.81	117.47	107.91	114.17	110.44	108.02	109.07	115.66	111.54	108.14	108.84	114.65	114.52	105.51	104.2	105.39	109.2	107.44	112.51	109.83	108.53	111.74	111.88	109.16	101.21	111.2	110.67
100.67	96.669	104.84	92.824	109.14	103.32	99.201	96.222	95.493	98.968	100.18	100.32	106.26	96.685	101.19	100.59	94.749	95.023	103.95	91.894	103.39	93.427	101.33	104.95	95.31	96.437	99.183	101.22	98.075	97.735	105.18	95.702	102.45	95.242	99.887	99.81	91.112	94.005	101.86	99.977	100.07	94.792	97.822	98.822	104.06	100.92	93.223	106.38	105.41	108.69
113.81	110.64	110.22	113.76	111.1	107.64	112.93	111.87	114.26	112.44	105.88	111.25	109.16	113.24	104.55	117.77	112.19	114.73	108.97	109.07	106.42	114.87	117.1	116.37	108.92	109.17	108.25	111.46	113.15	109.08	109.71	110.28	112.53	113.07	111.16	113.06	111.69	115.88	111.11	109.62	105.29	106.72	119.75	108.2	109.19	102.58	113.26	108.72	115.56	110.81
112.06	115.71	117.99	114.55	120.21	113.77	118.02	122.02	118.85	115.69	114.75	114.57	120.77	117.74	116.79	113.99	111.86	116.03	117.41	113.94	123.07	114.24	114.6	122.19	111.79	117.66	117.09	119.99	123.95	115.82	117.56	113.64	114.57	120	117.58	118.42	115.97	113.01	120.87	119.69	119.1	117.53	114.97	112.52	116.67	107.96	117.47	115.03	111.38	118.38
104.55	105.83	102.53	111.97	106.63	102.12	107.82	109.28	107.28	102.75	106.21	100.87	104.31	105.35	102.61	102.64	112.42	99.102	117.05	108.52	107.63	105.28	107.53	111.08	107.1	102.24	103.43	109.78	103.87	112.91	106.42	108.62	100.6	105.83	99.987	105.43	112.64	105.32	105.77	107.48	104.66	99.04	104.97	111.19	101.06	100.73	110.77	104.06	105.09	107.88
106.22	100.88	98.613	102.52	104.97	105.15	110.97	104.86	112.1	109.69	108.1	106.3	102.38	106.71	112.7	107.81	104.25	104.87	104.59	106.12	105.24	105.27	107.37	107.12	102.93	116.16	109.18	109.71	101.93	110.98	104.79	106.06	109.17	103.44	105.89	101.98	102.84	106.69	108.86	105.49	111.67	100.62	101.62	100.22	103.78	103.63	107.79	105.9	103.09	96.513
112.12	110.29	112.59	112.28	106.93	107.65	107.41	111.97	112.63	115.61	110.56	107.57	117.24	108.27	111.34	111.93	111.07	111.41	110.09	105.4	111.64	111.35	107.72	114.82	105.98	114.3	109.44	111.57	114.27	106.11	116.36	108.47	109.72	108.21	112.27	106.41	103.39	109.94	108.47	116.97	108.09	113.2	110.82	117.83	110.59	112.31	111.49	112.68	110.83	109.85
115.26	115.19	114.65	112.65	114.07	112.58	115.29	114.48	113.25	115	107.93	111.31	114.58	113.14	107.22	117.1	111.57	112.55	114.19	112.44	113.43	119.91	119.08	110.43	109.11	110.91	111.2	111.64	117.44	109.86	112.67	103.95	109.45	114.33	112.39	108.79	109.24	113.57	113.92	108.24	109.19	110.76	114.73	115.44	113.17	107.71	112.95	113.24	110	111.99
107.89	102.61	108.25	104.72	110.19	102.75	105.21	109.74	106.14	98.979	102.35	102.32	107.98	101.88	105.64	107.22	107.26	100.9	104.73	99.394	106.88	106.91	104.9	105.32	99.408	102.03	102.06	101.91	105.1	99.627	110.6	101.08	103.03	109.51	97.99	104.75	102.49	99.52	101.17	102.08	104.73	97.267	109.33	108.32	114.32	107.27	110.43	98.807	109.05	105.66
116.94	112.31	116.2	123.67	114.16	117.13	117.9	113.16	113.12	112.19	119.35	121.28	119.81	126.54	117.53	120.46	117.97	115.52	120.49	123.62	116.01	117.86	123.79	108.31	114.02	114.24	119.48	109.59	124.3	118.57	116.56	110.41	114.1	113.46	112.85	119.46	111.41	111.79	120.89	117.38	118.85	119.28	116.38	117.41	119.06	119.98	117.06	123.94	119.55	123.73
111.99	113.87	119.74	111.69	110.3	116.17	111.97	105.72	108.55	113.36	109.25	113.28	110.93	110.68	110.78	110.03	111.58	110.43	113.7	115.76	101.84	112.96	108.85	108.7	109.5	116.93	111.21	110.42	108.34	111.25	112.33	110.47	108.61	109.76	110.49	105.17	108.22	116.19	113.04	112.3	106.72	106.39	114.03	109.69	109.47	112.11	111.59	109.36	111.89	115.33
99.701	106.63	98.844	98.313	108.93	96.289	105.16	98.699	101.37	101.02	99.026	98.713	97.708	98.244	100.26	94.689	97.841	102.27	97.186	97.601	101.85	101.24	101.55	101.72	97.845	99.415	99.931	95.342	99.959	99.202	104.99	99.091	103.33	105.28	102.51	104.76	101.62	99.931	96.51	100.57	96.017	106.47	102.2	99.85	103.02	107.33	103.68	103.56	99.738	100.42
108.15	113.55	115.75	113.8	107.29	117.56	105.69	109.12	112.65	107.03	113.18	113.11	110.92	117.87	105.68	105.83	115.93	115.64	109.75	106.87	107.41	112.72	114.47	108.05	109.71	108.73	111.3	107.94	105.68	108.77	111.28	114.44	108.74	110.42	112.43	111.13	114.33	112.65	118.07	111.7	111.6	111.95	109.91	107.97	109.39	110.42	106.78	105.14	110.67	107.21
114.74	111.42	109.49	112.81	110.78	112.01	114.02	106.47	108.41	105.98	116.76	114.76	113.54	114.73	113.49	116.97	115.46	110.21	104.12	110.35	107.48	116.15	113.68	109.73	112.99	111.94	108.7	113.07	110.88	113.91	114.22	113.9	116.2	109.98	115.26	108.14	109.56	105.78	112	120.36	118.38	106.91	112.8	110.82	113.9	115.1	116.47	112.16	114.44	112.12
106.39	109.77	104.29	111.2	103.15	110.64	102.05	104.64	109.76	105.53	103.7	106.66	104	105.6	109.93	109.44	102.14	106.03	103.48	110.77	102.88	108.57	98.908	99.972	112.2	103.83	109.81	105.04	104.19	105.48	100.78	108.14	102.87	108.05	98.152	105.19	108.43	105.57	105.51	105.43	102.97	109.95	107.48	107.33	104.25	107.66	110.36	111.64	106.49	108.47
113.19	114.57	105.8	108.9	109.31	121.82	107.07	112.9	107.95	115.18	106.49	114.78	114.65	111.41	114.9	107.08	112.01	114.45	107.34	110.73	111.59	110.32	113.89	114.72	111.81	109.36	117.18	108.12	112.62	116.11	114.22	115.55	114.48	115.28	112.89	110.34	108.13	114.58	111.14	113.33	114.88	109.01	109.7	114.6	114.39	116.98	115.51	113.36	119.69	118.58
108.85	109.93	109.01	108.13	114.19	113.84	101.38	112.61	110.27	113.86	111.92	108.64	118.72	110.81	106.16	114.38	106.87	106.76	112.41	117.14	113.63	113.3	111.94	107.33	114.94	113.66	104.29	108.94	109.61	108.7	112.21	113.54	111.62	110.85	113.65	108.01	112.47	109.83	113.69	111.36	109.15	112.47	116.28	111.73	110.13	112.36	116.32	110.11	115.99	110.46
106.8	104.35	103.81	105.67	102.47	103.26	110.56	107.24	109.94	103.97	104.62	107.28	103.54	98.685	106.58	111.54	104.19	105.57	105.29	107.18	105.96	105.16	107.56	108.7	111.07	106.4	101.29	106.09	103.75	103.3	104.64	98.742	106.25	109.99	107.02	107.94	112.12	102.92	104.85	109.51	102.87	104.99	104.22	105.91	107.99	105.11	105.47	106.49	97.809	109.08
106.11	113.39	107.74	113.07	111.09	113.82	114.3	104.52	112.78	110.39	115.37	116.49	118.05	118	112.85	113.94	111.64	108.43	112.2	110.18	115.93	116.45	113.43	115.26	103.88	112.23	108.18	107.1	110.8	116.86	118.02	109.49	108.53	110.54	116.59	114.14	104	111.22	110.66	113.03	108.23	109.17	107.05	114.71	113.33	109.57	108.54	113.47	118.59	109.49
109.21	112.48	109.11	116.61	114.16	105.81	114.44	116.09	111	117.05	112.38	116.45	108.86	117.39	114.74	111.36	111.97	109.44	109.66	112.6	108.63	110.99	115.24	108.42	110	106.7	118.63	108.13	106.43	118.3	121.71	109.37	109.9	112.95	109.6	109.63	116.76	112.49	117.09	114.7	111.7	110.56	108.99	111.42	113.03	106.83	109.52	103.34	109.66	110.94
108.66	107.65	107.12	108.57	108.17	107.65	108.68	106.08	107.98	106.7	107.01	105.94	107.67	105.57	103.58	103.76	107.87	108.07	112.94	111.61	98.579	102.34	103.16	102.49	110.21	109.94	104.08	104.98	106	108.39	103.37	108.61	105.58	105	109.41	111.01	110.41	108.4	107.7	111.46	108.29	104.93	108.8	102.93	104.27	105.5	105.15	106.22	105.23	108.71
98.273	104.04	101.49	104.21	109.21	107.16	111.29	107.21	106.87	103.11	107.97	108.66	104.96	106.66	106.18	99.514	105	107.34	108.96	106.92	103.91	106.44	104.7	107.14	106.14	101.52	107.97	105.11	107.96	106.3	97.598	108.3	106.35	101.52	107.2	107.29	111.29	113.27	109.85	108.69	108.51	106.09	102.36	102.18	108.8	106.8	98.64	101.17	97.968	101.97
114.62	113.97	115.01	104.21	120.96	108.79	107.95	110.37	111.72	109.47	111.89	113.73	113.84	110.24	112.64	107.12	109.46	110.03	115.72	111.57	104.95	112.52	114.99	107.13	109.25	120.35	105.92	107.37	105.98	114.88	116.14	112.98	112.88	114.92	111.64	107.32	105.56	111.37	115.73	112.45	111.24	113.67	113.02	112.68	111.07	110.45	113.3	106.47	112.65	113.85
110.89	102.99	109.61	103.68	110.64	120.21	105.15	114.14	113.57	112.94	111.61	114.55	110.72	111.63	105.52	110.4	106.77	114.47	119.48	110.62	112.73	107.5	107.63	111.79	108.86	106.86	112	111.08	116.6	110.18	112.93	108.55	108.06	109.62	117.3	114.79	104.44	115.39	114.48	115.35	107.35	110.27	116.02	106.32	109.91	110.42	110.29	109.1	116.64	109.77
113.86	114.1	114.56	111.12	112.73	114.57	110.98	107.33	114.5	111.78	111.95	108.46	105.03	113.65	113.82	114.02	112.03	108.56	116.93	113.71	109.93	113.35	105.05	109.23	114.68	109.77	111.77	112.91	109.8	109.55	109.82	116.09	109.97	115.37	111.05	112.71	111.33	119.85	109.76	110.67	117.11	113.05	116.8	110.35	105.34	109.9	112.81	110.92	110.6	112.65
110.02	108.73	114.38	116.17	106.67	109.56	114.9	111.49	112.44	110.51	107.43	109.58	115.11	112.34	114.06	104.17	107.28	109.28	110.45	112.91	107.11	108.94	109.96	105.25	112.51	109.51	108.46	110.99	107.29	113.84	108.58	112.64	108.53	113.32	109.73	112.96	108.37	108.39	116.36	111.98	111.65	108.54	108.29	118.82	110.72	112.81	114.46	111.67	116.19	108.52
105.29	103.36	102.98	95.095	100.62	106.05	105.07	105.9	108.1	114.58	102.39	105.27	107.63	108.24	101.85	104.21	111.14	101.67	103.27	107.83	108.67	111.28	99.143	112.79	98.93	107.82	105.14	110.14	100.75	103.43	110.48	109.62	103.43	100.98	108.91	103.39	113.55	107.97	104.09	112.51	103.22	105.71	108.08	106.51	102.44	105.65	107.86	103.86	107.35	107.5
109.46	110.65	107.47	111	110.37	113.56	111.13	115.54	110.93	110.84	107.04	111.84	108.94	115	110.63	114.49	107.74	116.12	109.5	110.84	108.01	111.45	112.52	114.64	111.43	109.1	108.6	114.08	115.94	112.02	113.12	110.78	110.83	109.41	116.04	108.98	114.12	111.11	116.05	110.67	113.56	105.89	118.23	107.18	106.31	106.73	109.73	110.09	109.15	104.25
103.61	101.85	97.954	102.95	102.47	104.55	99.759	102.19	100.78	100.28	95.557	98.462	97.683	106.28	102.83	101.63	93.767	102.15	103.23	105.19	95.514	103.27	103.53	102.61	99.824	100.32	102.6	104.13	101.29	100.11	101.96	98.029	101.88	99.969	91.427	101.53	109.71	99.809	99.944	102.86	105.38	100.3	102.47	99.876	100.35	101.35	106.19	97.06	101.68	102.81
101.02	102.56	97.281	101.36	106.01	109.81	103.27	99.508	104.77	104.23	108.46	100.5	105.94	103.7	100.27	109.04	97.985	108.29	102.38	102.33	108.3	106.75	100.45	102.76	106.88	109.42	103.98	104.91	105.66	109.67	99.702	105.67	97.834	100.56	112.58	108.33	106.47	107.38	103.46	102.59	101.21	103.84	105.39	107.12	108.05	109.97	103.42	103	101.84	102.02
100.62	98.201	105.41	99.726	97.08	104.76	99.598	96.02	102.47	99.941	100.57	104.46	99.538	99.807	102.27	98.92	95.959	98.623	96.142	100.81	100.41	94.153	99.76	96.203	94.761	99.982	97.321	101.03	98.828	101.31	94.956	101.04	93.768	97.015	103.44	100.31	100.76	95.587	94.997	97.366	98.645	95.451	104.8	101.76	101.03	104.33	92.029	93.634	100.19	100.65
107.12	106.9	105.23	102.53	103.59	107.24	100.4	110.58	107.7	105.13	103.92	108.89	112.85	106.11	102.45	102.47	111.12	110.53	107.41	104.11	106.71	117.39	105.11	113.43	106.06	102.59	112.44	109.3	105.41	107.95	98.735	106.39	106.53	108.09	108.31	108.48	110.45	106.06	102.75	104.33	111.62	104.11	105.46	109.14	103.54	105.78	103.66	109.95	105.85	104.59
110.37	101.99	103.11	101.2	101.87	106.27	107.07	98.951	97.261	105.59	106.51	107.28	104.73	103.16	105.23	106.99	99.778	105.35	100.8	103.07	108.88	106.04	103.68	106.39	104.63	103.93	106.73	106.6	102.43	103.43	108.1	108.02	104.86	107.34	99.52	108.13	107.59	102.46	110.83	101.74	105.85	99.642	105.24	102.2	108.34	109.25	104.22	109.8	108.04	105.41
104.35	104.01	112.27	106.07	114.4	108.41	106.32	106.54	110.37	111.68	114.88	109.1	110.29	108.67	109.28	111.43	115.46	108.37	111.61	105.63	113.61	109.03	107.79	109.12	116.26	107.35	109.23	105.79	110.5	111.09	107.22	110.17	114.16	114.33	111.62	109.72	107.32	112.57	110.88	108.69	114.25	111.74	111.25	105.77	111.28	118.67	109.09	113.15	109.26	112.67
101.17	106.61	98.293	102.7	110.94	98.497	101.53	103.5	105.76	111.99	104.35	107.71	105.8	111.92	98.456	106.61	106.84	106.27	106.02	103.32	100.84	105.27	106.36	110.02	109.2	103.67	107.73	103.2	107.14	98.931	107.44	96.117	105.36	105.3	103.27	105.97	104.49	106.33	111.69	104.36	102.93	104.59	103.06	98.65	107.57	103.58	97.474	107.43	109.55	105.79
108.17	112.06	107.56	104.87	110.12	114.14	116.87	107.32	110.93	108.13	106.91	115.92	114.66	108.8	106.6	110.85	105.38	115.76	116.98	112.48	111.45	113.59	112.55	118.55	108.36	107.18	111.26	110.18	108.8	107.07	98.21	111.61	113.33	111.17	110.66	112.67	103.17	115.96	109.17	110.84	113.78	106.26	109.78	110.77	116.4	104.88	108.16	103.81	115.1	112.36
103.6	102.89	105.1	107.81	107.25	106.16	109.07	109.24	103.83	104.86	111.42	104.77	102.83	105.9	105.53	106.98	105.41	103.82	106.1	103.03	105.22	107.11	103.48	106.8	107.2	102.28	103.02	106.43	113.79	106.42	106.86	103.69	107.27	106.95	111.63	108.28	107.52	105.59	101.24	107.43	104.97	106.89	110.49	103.4	106.17	106.72	110.58	109.85	111.24	107.2
117.4	112.48	111.74	109.41	109.11	115.05	112.83	109.43	108.05	112.43	109.23	109	115.11	112.8	109.5	114.18	112.1	109.99	106.11	110.98	104.52	109.72	108.44	108.12	109.82	110.95	112.02	119.48	109.71	108.08	113.59	109.66	109.13	111.63	107.42	113.12	110.16	115.21	108.97	110.86	116.36	110.41	109.01	111.59	112.16	109.84	108.32	112.25	112.31	110.21
109.21	103	109.71	101.6	98.223	105.08	106.61	108.25	103.54	102.67	102.24	107.75	104.27	109.67	101.34	109.01	103.03	108.04	108.66	98.469	103.4	104.54	107.41	110.97	100.71	103	105.22	104.11	105.66	104.19	106.5	104.04	105.2	103.48	105.61	108.61	107.69	102.2	110.14	111.34	107.71	106.64	109.74	106.12	103.72	108.76	104.33	108.33	103.9	101.92
113.25	109.94	109.45	108.52	111.56	113.99	113.82	109.26	107.5	107.49	114.66	119.25	104.84	113.1	111.01	112.59	115.97	106.76	115.72	113.95	115.41	110.43	109.37	113.66	113.35	112.1	108.21	114.79	116	107.61	113.75	109.35	113.34	108.62	108.94	113.38	116.27	111.75	111.71	121.17	110.6	109.79	113.35	116.59	103.46	112.2	110.38	110.73	108.24	119.42
107.63	105.9	106.49	100.35	106.3	104.98	105.78	109.72	107	109.74	103.3	107.66	99.904	103.27	111.88	108.7	104.9	108.96	106.62	111.13	100.61	107.99	108.06	103.98	108.4	107.21	100.74	108.47	107.98	105.31	111.3	97.363	109.76	107.42	105.14	104.87	108.27	108.15	101.63	105.78	109.22	108.69	104.09	106.88	105.57	109.6	112.4	106.63	103.23	106.29
100.51	103.96	106.51	105.12	107.36	106.88	106.54	109.26	111.63	104.21	107.64	103	106.16	106.24	103.57	107.65	102.18	104.33	106.58	105.94	105.52	101.11	99.522	99.743	111.57	100.62	104.46	107.5	102.21	108.32	105.77	106.96	111.63	103.14	104.99	107.82	109.97	104.66	103.94	107.39	107.46	103.23	106.72	108.93	106.37	102.52	109.21	104.55	105.16	106.04
120.75	113.7	122.61	116.43	117.85	116.5	116.33	111.31	121.6	117.02	123.88	120.41	115.47	120.26	128.24	119.9	114.82	112.54	122.45	113.29	115.35	116.6	111.81	114.15	112.56	116.83	117.64	117.8	121.25	112.14	115.07	116.23	119.42	119.67	118.25	112.66	114.46	121.08	117.22	117.7	120.55	115.61	120.17	112.7	119.86	119.82	116.44	121.81	121.84	118.83
105.92	112.14	114.15	105.76	112.65	113.54	108.05	106.62	112.44	109.44	103.86	105.99	105.23	107.59	102.76	110.03	109.62	104.99	109.43	106.18	112.13	108.75	108.14	109.12	108.37	116.22	110.22	110.16	116.16	109.38	107.69	113.03	109.84	108.24	108.59	109.39	109.48	103.61	104.55	104.55	107.97	114.53	114.34	107.44	99.498	113.99	116.39	115.78	104.7	109.49
103.32	94.944	97.507	99.049	103.5	105.35	95.081	100.11	95.839	101.89	103.12	99.517	102.98	102.08	101.6	96.405	104.54	104.06	106.79	107.72	104.49	99.364	101.25	100.57	99.937	102.78	99.979	95.966	105.59	104.9	97.765	100.49	98.43	92.434	100.31	99.861	100.87	101.46	100.5	101.73	99.727	97.156	107.42	101	96.09	106.86	96.408	103.54	100.13	100.47
98.151	105	100.76	106	95.596	104.23	96.475	99.074	94.762	100.97	102.46	102.88	101.52	99.484	97.077	97.673	99.219	102.1	100.03	103.27	103.92	107.88	102.14	105.11	100.55	97.997	102.92	106.39	104.88	106.46	91.221	101.48	96.636	99.066	98.74	100.86	99.686	97.046	97.033	98.043	99.988	93.442	101.77	102.94	106.5	107.16	105.54	95.848	102.4	99.556
117.31	112.93	108.79	111.35	108.8	118.76	115.06	108	115.86	114.73	112.23	108.73	116.69	119.7	112.25	112.98	109.66	105.94	111.19	108.8	111.81	111.47	113.2	110.32	118.26	111.63	108.71	112.86	114.71	114.05	114.17	109.5	105.52	120.69	109.64	115.84	112.82	117.14	120.49	118.53	107.59	112.35	114.7	112.79	108.05	114.05	107.7	112.7	110.57	111.86
109.19	99.308	109.42	103.99	105.86	106.23	100.66	103.88	109.66	104.9	110.03	101.54	100.67	107.87	105.75	101.52	101.23	100.67	103.74	95.139	101	102.4	100.75	108.2	106.66	105.1	106.61	98.781	100.43	100.97	101.9	103.63	105.82	105.42	103.01	100.95	109.83	100.96	104.74	107.87	110.33	100.5	107.96	105.28	103.02	106.15	103.07	96.254	107.98	99.559
95.517	97.37	101.78	101.2	100.09	98.516	93.455	103.51	94.827	107.45	94.775	101.64	92.569	101.1	98.891	100.44	100.66	99.057	89.666	103.05	106.43	98.645	99.722	106.44	100.53	97.749	98.68	102.92	102.37	99.179	94.943	104.28	105.22	105.19	107.42	95.708	101.65	98.248	101.02	101.26	99.626	102.57	102.34	91.561	104.1	101.21	95.701	100	97.945	97.188
117.16	115.9	111.8	108.29	108.59	116.74	114.94	110.9	112.69	115.42	116.43	112.21	112.28	115.03	110.27	107.91	110.21	115.29	115.3	109.35	113.86	108.88	109.94	112.1	107.52	115.66	114.27	108.67	115.68	104.22	114.81	118.11	110.75	111.19	113.26	118.65	107.13	109.93	116.05	112.77	109.39	112.11	111.09	112.78	107.82	111.93	106.45	113.44	110.77	110.82
100.12	100.11	102.23	103.07	105.28	105.53	107.01	101.39	105.99	102.18	111.08	100.72	108.75	99.763	99.346	102.11	104.25	108.46	106.02	103.93	101.52	105.66	104.17	99.409	101.17	102.27	107.19	99.26	102.63	97.765	109.47	99.591	104.5	104.36	107.98	103.19	101.14	112.39	105.19	101.17	106.61	109.14	102.2	109.93	111.68	106.34	104.73	108.09	111.16	102.47
110.37	110.01	105.2	106.87	105.38	105.2	105.99	105.6	106.78	108.24	109.32	101.91	106.13	110.49	99.282	103.52	108.17	98.703	99.461	103.37	102.82	96.728	111.17	107.27	100.52	106.98	105.54	105.34	102.99	107.14	107.97	101.88	98.396	109.46	108.22	107.68	103.05	111.91	102.42	105.01	105.03	106.64	100.5	107.81	105.13	107.34	103.79	101.17	106.91	108.03
107.46	106.45	110.45	108.69	109.47	111.22	107.56	109.57	113.05	113.4	106.88	109.69	109.42	111.41	112.55	120.88	109.44	115.2	109.6	113.86	107.92	116.05	111.2	103.77	111.02	102.77	110.19	110.87	107.04	110.43	115.45	112.44	112.19	108.8	110.06	115.65	112.71	112.76	113.01	115.38	105.1	113.09	113.28	113.85	115.38	107.33	121.56	112.84	115.02	110.98
100.25	97.024	94.685	105.34	101.17	109.48	108.47	102.04	106.59	102.15	100.52	100.05	102.9	106.2	96.106	105.1	100.96	103.77	103.07	102.58	107.6	106.06	98.673	103.74	100.81	107.38	102.66	103.78	109.4	102.83	103.18	106.41	105.45	101.83	103.99	108.34	107.47	102.38	95.622	104.4	104.95	104.85	104.28	100.36	103.56	111.43	102.59	102.67	102.1	100.94
109.66	117.25	112.51	116.89	119.93	113.27	108.47	118.5	112.37	108.17	115.16	116.48	114.58	112.24	110.06	109.24	114.01	118.11	118.84	115.55	115.35	110.4	117.15	114.74	113.03	120.24	111.88	116.6	111.43	111.4	111.09	113.52	107.93	114.24	105.45	120.47	114.44	114.5	109.1	113.87	114.18	116.54	114.35	113.45	110.72	117.47	106.76	110.36	116.68	116.26
110.05	105.08	110.48	105.61	114.31	109.56	102.27	109.41	105.49	110.04	105.24	112.28	108.31	101.78	109.69	109.27	114.58	107.21	111.47	108.13	109.82	108.83	117.26	106.73	111.34	102.94	113.56	106.92	106.41	104.31	105.62	110.03	113.98	114.75	113.42	106.73	111.22	110.02	108.76	108.19	102.87	110.28	107.02	110.57	112.19	104.18	110.48	111.58	110.35	103.94
108.35	107.72	97.255	100.34	103.4	102.58	99.475	98.034	97.169	100.63	103.04	97.808	105.35	104.54	102.67	90.682	96.214	102.59	106.31	92.657	95.619	99.945	92.788	104.67	95.775	103.53	98.317	99.363	107.48	99.018	101.33	94.415	97.437	105.74	96.313	102.69	105.56	98.334	93.846	95.834	97.2	106.98	104.78	106.24	92.938	107.07	98.155	100.8	95.741	98.168
105.51	108.35	109.42	107.22	103.74	100.5	107.84	107.23	109.65	102.78	110.24	111.02	102.07	107.03	100.32	105.59	107.78	104.96	100.51	105.37	104.7	107.41	104.96	109.55	106.94	107.52	107.05	112.34	107.59	107.94	110.43	99.44	101.62	106.5	109.78	103.21	105.07	106.79	111.15	111.2	99.053	99.48	106.09	108.54	105.15	105.33	105.66	100.15	103.67	106.77
107.39	112.75	105.68	110	108.87	98.766	105.73	106.59	99.758	104.53	111.78	106.65	99.933	101.81	102.43	97.464	103.56	111.79	102.15	104.28	101.65	98.151	109.27	103.63	110.01	103.53	101.78	101.75	114.53	107.52	111.5	105.53	103.21	103.59	100.83	103.06	106.03	108.22	109.86	103.62	107.28	100.83	101.51	102.62	99.246	106.75	105.02	104.63	101.08	103.78
103.13	105.91	104.75	116.65	111.17	102.36	107.16	105.06	108	106.61	106.34	112.6	109.8	102.21	110.98	102.52	108.47	100.13	104.44	104.17	108.14	105.38	111.11	102.93	110	108.46	100.67	108.89	103.99	108.75	110.02	111.12	106.2	105.4	112.98	103.15	105	99.397	103.1	111.7	109.86	104.18	107.31	113.44	106.77	102.57	107.2	108.93	106.15	110.64
107.74	108.66	101.32	106.41	104.97	105.45	102.41	105.27	106.03	106.09	106.57	105.98	106.23	103.99	107.15	108.71	104.95	105.56	108.2	108.54	106.52	105.72	99.716	103.13	106.9	108.95	111.9	103.93	107.7	102.28	102.97	101.39	101.14	104.02	105.24	103.29	105.51	107.71	106.09	108.94	102.99	108.5	106.03	105.2	106.52	103.63	107.14	108.09	103.69	109.4
112	107.7	106.87	107.66	107.28	110.09	101.47	106.6	111.77	108.85	114.61	104.4	109.98	111.52	110.2	109.61	109.27	116.35	112.09	103.78	106.72	107.78	113.49	108.92	113.51	110.49	111.01	107.24	107.77	103.28	108.9	108.7	107.85	105.54	108.79	111.19	111.08	113.77	115.92	114.33	107.61	106.3	105.75	110.66	108.07	104.49	114.33	114.88	114.78	107.77
108.66	104.52	107.17	97.931	104.79	99.135	106.52	109.01	101.88	104.93	106.35	106.9	104.85	106.19	104.36	107.64	105.3	102.55	108.48	100.9	106.91	108.32	104.9	102.57	102.93	94.999	107.11	103.47	108.23	104.25	109.17	99.881	110.37	100.72	105.5	102.35	112.06	109.69	105.86	106.7	113.55	103.69	108.92	109.55	109.13	102.26	105.45	107.96	106.55	108.7
101.92	103.26	101.67	105.61	104.17	100.68	104.2	110.61	104.08	101.27	109.75	105.97	103.1	108.07	105.36	106.05	107.56	105.53	110.45	102.49	107.64	106.94	106.61	102.25	97.868	101.97	102.05	102.3	105.41	98.805	103.11	102.82	108.76	107.59	111.65	100.22	108.01	111.12	100.51	101.73	101.69	108.02	105.91	106.91	106.13	100.03	111.69	105.48	100.46	104.11
92.955	98.837	98.628	103.71	100.15	98.449	99.831	106.17	105.26	94.725	93.21	101.29	95.31	98.252	96.654	98.238	99.854	99.241	99.489	104.16	100.53	94.566	100.93	101.15	104.11	98.522	95.473	97.569	104.25	95.15	102.56	98.032	94.376	100.24	102.73	102.19	95.392	97.512	100.78	99.084	100.34	100.15	103.1	102.01	100.01	104.54	95.857	98.816	99.814	108.01
109.82	107.24	101.49	106.56	99.766	96.285	97.965	106.69	105.79	102.22	103.7	107.86	105.43	110.91	107.96	103.17	111.67	104.73	103.88	110.73	105.4	112.44	107.99	102.86	104.23	105.46	105.97	107.5	112.82	103.75	109.73	106.76	110.14	104.21	102.94	108.25	106.16	101.95	107.47	102.22	102.52	101.36	103.44	102.03	103.47	111.37	101.6	103.11	97.486	108.03
111.28	110.14	107.12	112.2	102.65	109.58	107.52	109.13	110.08	112.78	110.48	109.76	104.1	110.33	111.47	112.76	113.62	116.84	113	103.47	109.47	116.51	107.84	107.24	105.09	113.59	108.41	113.78	108.37	111.09	116.74	107.49	117.09	106.01	114.25	112.85	111.13	110.36	111.54	112.09	112.85	105.59	112.03	111.87	108.05	110.34	111.47	108.74	114.35	109.25
106.69	103.57	114.26	100.6	105.65	112.29	101.34	107	108.32	101.48	105.81	107.71	106.12	99.951	95.961	99.644	107.94	102	99.482	107.38	110.21	99.067	111.12	106.26	104.13	102.59	104.87	106.04	103.86	100.94	103.21	99.825	101.36	100.74	103.06	114.02	103.01	102.27	99.454	102.82	106.97	108.57	106.58	106.86	105.96	105.41	99.747	105.58	106.76	102.67
107.17	112.24	104.8	110.9	110.9	105.08	106.35	107.33	105.34	109.25	114.24	115.92	109.31	109.88	111.82	115.98	111.78	115.01	119.56	111.13	109.05	113.24	105.49	108.1	118.82	117.13	112.37	111.05	112.9	106.51	112.03	110.04	107.66	110.75	113.1	107.04	106.23	113.51	108.06	105.39	108.63	113.52	108.11	111.13	114.47	107.67	109.44	111.65	113.66	110.51
113.17	108.47	109.89	115.09	111.22	104.41	117.74	110.47	106.72	115.54	100.85	114.3	113.64	106.15	115.22	106.22	112.99	111.56	112.93	105.86	113.5	114.15	117.53	109.82	104.19	112.68	110.56	104.85	118.28	117.66	111.16	111.34	108.35	107.4	114	111.18	111.29	109.22	109.34	112.65	108.18	108.95	112.85	112.31	107.58	104.5	106.34	110.6	110.41	108.42
100.66	101.35	98.496	107.71	108.21	106.48	108.95	104.24	113.31	107.11	106.03	103.17	104.98	105.41	108.03	108.48	110.34	107.12	105.45	108.16	111.42	101.55	113.51	108.82	107.41	106.53	103.33	104.12	106.16	108.23	102.94	102.97	112.36	110.47	98.073	104.76	103.13	107.91	107.86	103.08	110.06	103.78	106.41	107.81	103.94	105.74	111.07	104.88	105.96	103.89
104.98	107.01	106.32	103.08	105.11	107.77	110.69	106.78	105.26	110.03	106.16	104.3	105.74	106.11	101.23	104.53	104.86	110.99	111.37	109.53	104.89	105.98	103.79	105.51	106.56	109.8	107.8	105.62	104.4	106.97	103.51	104.19	108.56	110.02	102.64	106.71	102.33	103.64	106.84	103.17	106.32	111.56	109.23	102.62	103.37	103.11	110	106.5	115.36	104.76
112.95	109.36	107.57	111.71	106.93	109.28	111.53	111.71	110.77	110.87	116.92	106.01	117.12	114.22	108.78	112.77	106.99	109.69	106.02	111.02	107	116.83	112.78	112.3	107.44	117.14	117.48	114.24	112.74	119.59	111.62	111.87	107.46	105.61	113.98	114.14	112.34	120.89	109.99	113.75	104.94	113.79	112.8	112.4	107.52	111.36	109.65	117.03	107.53	109.87
113.09	115.07	110.59	114.67	113.52	113.29	107.67	106.4	109.19	107.05	108.3	109.53	115.79	112.42	112.88	108.78	107	112.67	112.5	109.68	109.18	108.89	109.41	113.31	105.97	112.19	115.65	111.81	108.33	111.88	112.68	105.7	104.9	109.79	111.74	106.95	107.36	110.96	109.78	108.67	107.55	97.409	111.77	106.26	112.13	101.85	114.98	98.163	112.45	109.06
108.47	105.2	109.52	102.96	101.95	110.06	107.98	108.56	103.71	102.03	103.98	102.25	104.25	108.67	108.48	105.69	101.87	107.61	108.53	111.61	98.431	104.77	108.83	106.45	101.42	102.37	110.32	109.07	111.4	103.76	110.36	113.78	104.81	111.32	105.98	96.951	101.5	107.93	111.65	106.5	105.17	105.77	105.06	106.28	102.97	108.09	107.56	102.71	108.69	106.2
109.98	96.403	105.81	112.47	106.49	101.99	105.59	107.2	104.78	98.502	106.88	105.46	99.54	103.63	104.72	104.57	107.41	99.138	111.51	102.48	108.19	108.28	99.416	106.81	106.8	105.99	110.14	105.44	102.92	109.06	111.2	101.93	105.9	101.75	101.31	105.59	104.46	107.97	111.65	103.97	104.43	109.32	109.72	107.67	102.51	102.05	110.5	104.82	103.15	102.73
110.88	113.72	109.47	109.04	109.8	111.68	105.95	113.36	113.58	107.77	109.96	114.32	108.75	104.86	106.65	109.95	108.09	116.16	114.65	114.18	113.29	114.07	113.56	116.08	105.59	110.08	109.13	109.88	110.09	118.37	115.2	112.63	113.87	108.7	115.78	109.3	119.19	106.3	114.11	109.41	113.03	115.3	116.3	110.65	111.59	117.61	112.59	115.45	110.08	114.21
113.38	114.68	110.01	104.16	109.19	103.64	116.26	117.75	114.81	109.68	113.39	108.28	114	104.82	115.94	112.86	104.74	109.8	111.01	109.71	115.53	104.53	110.52	114.78	113.41	120.03	117.38	108.81	110.46	112.1	109.84	118.5	109.45	117.82	118.33	109.04	113.16	111.73	111.72	117.88	108.34	118.04	110.95	114.95	111.96	110.93	105.87	109.04	106.15	116.14
109.25	112.89	111.99	111.61	109.37	112.09	106.74	117.24	110.35	111.13	113.91	109.35	112.54	111.74	108.96	114.43	108.65	111.37	118.03	116.04	111.33	112.01	109.06	114.11	115.76	110.71	109.06	110.32	108.21	114.45	115.62	110.42	113.23	111.51	113.03	111.55	112.24	107.74	118.38	114.88	114.57	119.69	108.53	112.35	105.73	109.56	109.21	107.15	115.33	108.14
101.7	101.96	101.74	103.74	95.459	99.134	100.77	97.861	108.39	95.892	101.2	97.816	99.057	101.89	95.594	89.916	100.56	101.67	98.009	102.78	99.178	106.09	102.89	99.472	107.54	96.624	102.55	105.08	97.516	101	101.84	96.548	100.11	104.03	98.021	101.79	101.39	99.828	99.689	96.691	108.03	92.882	99.841	100.51	97.254	97.832	96.21	99.705	101.4	98.705
102.56	95.445	102.34	96.771	105.21	106.89	105.53	105.9	103.43	100.95	103.29	100.81	104.2	109.65	105.94	101	105.65	103.41	101.91	102.07	103.22	96.471	108.04	103.59	106.44	99.124	105.38	109.61	102.08	109.34	102.95	99.984	98.894	108.96	97.255	110.11	98.037	107.89	102.8	107.12	103.63	94.453	109.96	102.78	99.226	98.649	107.89	104.77	105.08	105.05
115.49	97.365	108.18	106.42	99.949	110.17	107.09	111.42	112.83	101.03	106.28	109.69	107.46	104.94	106.7	107.48	108.74	103.86	108.46	106.01	103.27	104.33	105.73	101.75	108.35	110.49	106.32	101.24	108.62	106.53	108.13	105.83	104.46	109.63	100.25	106.32	106.54	103.53	103.2	108.83	107.5	111.24	106.27	102.13	109.96	110.99	106.9	104.95	106.31	102.68
111.04	110.37	118.02	109.55	113.59	116.61	116.24	115.87	117.66	107.91	115.45	118.96	118.3	119.42	115	120.18	117.74	113.35	110.38	120.72	115.32	116.1	111.48	115.81	112.42	112.43	115.8	107.42	117.91	113.66	122.83	117.23	111.41	114.52	110.8	109.32	117.36	116.83	119.05	111.71	118.2	114.47	118.65	111.77	114.58	117.18	114.89	116.92	117.37	113.7
115.89	98.248	104.9	103.88	99.67	104.23	103.14	103.8	111.73	101.48	105.92	110.45	110.33	105.13	107.5	101.91	107.6	106.56	109.51	111.21	105.3	108.33	102.72	103.63	114.14	96.988	103.05	105.55	105.63	109.82	110.96	104.74	109.13	106.12	102.78	106	110.71	107.91	103.87	110.52	107.38	102.62	115.01	105.31	104.08	101.82	111.66	109.16	98.068	102.43
108.56	110.2	113.44	112.85	109.1	112.7	107.59	108.5	107.32	111.67	106.76	110.82	114.47	109.07	109.19	112.14	106.85	108.87	116.58	111.63	111.01	111.06	112.47	110.88	110.48	112.12	112.33	116.08	113.08	110.16	114.14	110.56	108.69	109.98	110.35	111.64	106.8	115.75	112.38	113.16	114.76	109.48	109.78	112.82	114.93	107.97	114.87	111.8	122.19	117.12
105.88	105.17	105.35	105.54	101.09	103.29	103.1	105.81	106.31	110.53	107.83	103.11	103.48	107.9	107.51	107.14	110.43	108.81	103.76	110.65	103.29	103.26	108.04	102.38	106.36	102.34	108.68	114.5	102.35	106.51	107.61	110.24	104.61	110.63	102.43	113.55	106.48	104.92	107.64	105.28	100.03	108.51	105.03	111.06	102.49	96.358	107.98	102.11	106.27	111.75
106.26	104.95	111.13	106.09	99.645	107.69	102.21	111.02	108.07	109.07	103.42	102.31	103.91	102.05	100.89	105.18	105.92	103.7	108.91	100.68	107.29	108.66	110.21	103.92	106.66	107.62	104.54	112.9	111.27	104.42	104.09	105.22	109	101.83	99.854	103.28	103.38	104.25	103.05	103.32	104.2	100.12	107.04	103.03	105.16	106.62	100.82	109.55	101.77	102.02
113.46	108.62	114.34	106.65	110.47	106.95	111.36	116.62	112.45	110.57	119.93	110.19	111.56	114.13	113.64	111.8	111.99	110.69	106.26	104.66	109.19	111.2	110.37	110.9	112.4	112.5	114.1	112.28	113.43	111.05	108.55	111.12	107.77	113.69	108.49	112.58	113.02	112.17	112	109.32	116.88	121.01	115.48	108.8	116.7	107.46	120.56	116.64	114.94	117.09
104.58	95.967	104.55	105.31	110.42	104.79	106.93	101.73	108.42	104.64	101.82	103.05	107.04	98.954	101.73	104.86	104.33	107.23	105.99	112.6	104.72	106	106.76	105.28	106.57	98.832	107.1	101.58	104.82	106.45	108.88	104.31	104.77	103.69	106.27	104.19	106.64	113.19	104.25	106.72	101.07	110.31	105.56	103.9	103.05	107.53	112.27	106.37	104.4	105.52
105.23	106.9	103.89	107.61	99.917	105.48	104.13	102.12	101.82	106.55	100.94	103.03	101.29	106.75	106.69	105.96	103.21	100.56	109.78	101.45	101.87	113.56	101.13	99.034	104.11	104.11	104.66	99.388	108.4	109.14	105.43	101.91	100.2	108.2	106.1	104.14	98.421	110.21	105.16	108.38	104.03	104.96	101.43	98.614	104.95	106.05	103.89	107.69	104.9	97.812
101.88	104.67	105.73	100.22	101.99	103.65	101.06	105.07	103.3	104.2	98.666	104.55	106.36	97.838	102.61	106.9	99.536	105.67	102.88	103.96	104.54	103.95	105.77	103.35	95.198	108.51	108.38	100.88	105.06	109.2	104.28	99.924	103.59	105.07	103.35	105.98	110.96	111.05	108.97	101.83	101.69	98.239	106.6	106.5	104.29	105.69	106.97	102.83	108.58	107.18
102.98	107.44	103.19	108.16	103.15	105.56	113.26	105.87	109.65	110.16	110.81	111.13	108.81	108.14	104.53	104.06	105.82	102.28	107.31	106.69	106.36	104.19	105.83	107.11	102.3	106.68	104.92	109.59	112.43	105.45	111.66	111.06	115.78	108.81	110.64	103.89	108	104.95	110.32	106.3	103.87	105.21	108.08	107.32	102.38	104.86	112.47	98.896	104.15	110.75
106.47	107.97	100.1	102.38	108.38	116.1	110.17	100.23	106.55	104.2	105.94	106.14	103.33	104.18	107.17	99.97	108.38	101.43	99.377	105.18	98.005	106.84	102.04	104.17	106.24	107.71	110.6	104.21	107.84	105.12	105.5	105.67	102.45	102	103.46	105.92	101.73	103.75	110.98	111.48	108.73	110.06	105.56	100.23	111.34	104.85	103.6	104.73	106.94	101.56
97.726	96.902	102.54	104.97	97.278	106.78	93.726	100.44	100.41	102.36	106.2	101.8	98.834	104.11	96.158	101.51	100.56	99.18	101.81	101.25	97.469	99.33	97.778	102.2	99.769	100.43	103.98	102.21	100.76	93.351	95.954	98.262	100.99	100.31	100.2	96.617	96.158	98.823	97.453	102.42	100.87	98.861	103.64	99.063	93.131	99.056	100.37	95.147	96.839	101.4
100.68	102.98	103.12	104.4	102.67	108.59	107.93	112.43	107.17	101.39	103.54	107.09	108.24	108.63	103.78	107.48	103.33	105.47	107.02	101.16	97.324	108.18	101.47	105.37	102.17	105.19	109.85	108.4	101.68	99.562	102.83	108.48	113.24	109.94	105.08	105.1	108.32	104.16	112.06	96.6	106.92	107.79	105.01	101.65	105.27	109.88	106.79	107.48	102.24	101.83
116.39	111.67	111.81	108.87	114.11	112.65	115.02	112.77	114.05	117.25	110.08	113.26	113.33	115.25	116.03	113.82	112.33	114.84	113.43	111.24	112.51	113.62	106.14	113.93	109.31	115.54	115.97	107.33	105.73	109.39	109.58	116.11	116.03	112.94	111.67	109.17	110.35	108	106.83	111.16	108.76	112.04	108.97	109.18	109.89	118.39	105.99	123.05	112.05	113.16
112.88	114.47	107.97	108.64	116.94	104.62	113.94	102.66	109.24	113.71	117.46	111.98	109.59	108.06	107.74	114.71	113.3	105.93	111.24	108.25	115.17	106.69	110.13	112.05	112.17	112.1	108.3	104.32	110.14	113.18	113.59	113.39	115.04	115.29	106.81	111.25	112.57	115.88	109.84	114.04	113.45	109.43	119.28	106.11	110.24	109.27	109.9	116.75	111.46	114.12
103.06	106.38	109.23	108.36	104.9	105.99	100.47	109.75	100.34	98.092	106.36	103.2	107.1	104.31	110.02	112.98	107.52	104.51	102.81	113.53	105.76	109.45	111.07	109.32	100.96	109.58	116.84	102.75	103.18	109.07	100.26	110.58	106.46	103.72	102.8	107.32	106.53	103.61	104.59	104.71	105.56	108.53	104.2	107.87	110.78	109.63	109.87	103.24	106.52	104.46
110.29	102.28	112.82	108.55	107.3	106.89	101.77	109.41	102.12	106.89	106.13	102.92	102.57	104.06	104.98	105	103.55	101.52	103.09	105.3	105.15	104.07	103.79	106.5	105.45	108.56	105.13	98.002	104.07	109.76	106.92	106.61	107.3	109.5	108.98	95.713	103.75	99.658	104.33	109.4	108.86	102.39	111.45	108.91	104.91	101.93	109.02	108.8	109.81	105.12
121	114.41	112.56	116.07	119.64	114.01	116.03	117.37	121.27	115.98	116.21	118.69	120.29	119.14	117.95	123.65	123.33	119.89	122.83	116.87	120.23	115.53	117.71	114.93	118.31	116.27	123.7	119.98	120.94	119.79	120.19	118	109.65	118.72	121.72	118.87	115.86	116.65	115.34	119.44	115.77	125.96	114.25	116.48	116.79	118.32	115.74	117.97	118.16	119.52
102.32	109.21	111.41	109.71	111.53	101.19	104.67	109.51	110.8	103.81	102.85	109.71	106.01	103.99	102.53	100.14	105.11	101.46	109.34	105.4	104.73	107.91	100.79	103.77	102.75	99.73	103.96	109.19	106.68	101.85	106.69	103.51	98.53	107.05	100.64	109.1	106.46	111.11	109.88	105.58	105.38	105.21	108.58	110.4	107.11	100.64	103.01	107.47	104.67	105.77
109.48	108.73	104.25	102.87	108.91	103.59	101.11	103.03	108.84	105.78	110.29	100.18	110.02	108.03	106.44	100.21	111.35	108.52	105.36	108.4	108.59	107.57	111.83	106.89	100.45	103.85	113.39	105.41	111.47	100.87	103.48	102.61	107.25	104.52	108.21	103.35	107.98	109.01	107.79	108.4	100.84	107.25	112.05	106.92	106.94	106.23	107.42	106.99	102.46	108.66
103.36	101.35	106.68	99.53	100.91	103.99	110.46	103.9	101.59	100.15	106.05	99.281	98.97	109.41	104	107.37	103.79	99.621	103.26	106.45	99.257	104.09	102.9	101.95	106.37	101.74	101.24	102.1	104.18	101.56	104.98	102.15	103.94	103.85	109.17	102.37	102.86	109.48	112.02	107.56	104.05	105.13	110.82	104.9	102.97	105.38	102.6	104.94	104.66	99.927
110.31	103.14	113.83	113.6	110.16	115.12	109.04	114.44	115.06	113.77	111.46	108.39	114.26	111.45	109.04	115.81	113.51	111.09	104.97	110.72	113.18	110.52	110.98	109.38	109.15	111.82	110.46	111.32	112.81	106.7	109.29	118.12	108.65	111.98	114.85	107.89	110.15	116.05	112.32	112.74	111.85	109.38	112.61	107.3	105.57	108.18	108.01	117.03	112.81	115.98
108.32	105.95	106.02	110.35	108.27	105.91	109.05	111.84	109.06	108.04	110.35	108.86	110.88	112.88	106.85	111.1	101.65	105.68	111.47	111	106.77	107.58	105.68	104.15	107.18	114.61	108.25	101.47	104.11	105.99	106.89	105.36	106.48	103.61	108.81	106.08	108.24	109.77	108.93	104.53	108.19	100.32	106.65	109.31	109.44	111.26	108.39	107.84	102.21	105.17
107.97	103.45	103.26	110.51	98.262	107.6	109.89	105.89	104.73	108.76	104.26	105.93	100.35	107.72	105.14	113.36	107.64	105.29	98.945	109.18	101.81	102.32	107.94	101.89	102.06	107.56	104.7	104.52	111.38	107.19	108.5	106.5	107.01	102.87	107.11	103.22	104.73	105.07	106.82	107.9	103.04	102.37	108.37	109.81	106.01	104.52	105.09	100.78	107.18	105.43
98.072	113.17	103.09	98.821	105.08	106.76	108.94	107.5	104.16	101.47	105.84	105	113.09	112.09	107.48	107.1	111.5	107.15	106.59	112.12	113.49	117.45	106.94	105.7	106.18	103.59	113.42	112.58	102.51	100.43	107.73	102.78	108.07	108.63	109.04	110.04	107.57	107.79	110.56	107.28	105.62	101.84	107.21	112.78	106.62	104.47	111.01	101.66	111.99	106.78
107.55	108.65	99.959	105.73	105.1	106.13	105.87	98.871	103.79	103.07	103.3	107.11	105.37	103.01	94.869	100.22	102.13	104.73	105.2	104.57	98.684	102.04	108.47	109.9	109.18	98.789	105.39	109.21	103.56	104.16	107.16	105.18	108.47	102.07	103.5	103.31	108.65	108.89	108.05	104.84	106.96	106.26	103.33	109.54	104.1	104.5	106.23	112.49	102.73	106.39
106.16	109	104.3	103.26	102.93	112.55	112.23	100.3	103.48	112.04	103.86	106.83	102.04	111.08	107.99	102.61	102.7	104.93	98.006	107.58	109.46	106.85	104.2	98.809	104.17	102.91	108.18	106.49	105.15	105.54	109.8	103.48	108.39	104.82	103.69	103.88	105.59	107.36	101.4	95.368	109.85	101.86	106.61	99.635	103.87	107.46	107.35	106.69	107.88	108.01
96.067	104.6	101.18	105.13	102.33	97.854	103.35	100.11	101.88	102.91	109.4	102.96	100.02	106.76	104.21	110.5	108.74	103.52	107.75	104.12	107.36	107.47	110.77	100.38	100.35	105.21	105.7	105.32	99.796	105.62	100.09	109.04	102.85	106.75	109.46	105.45	104.44	105.54	109.91	105.96	107.87	99.017	99.233	105.81	104.38	101.88	103.69	99.101	101.55	108.62
101.52	106.27	111	107.08	104.97	105.9	105.31	102.55	106.42	110.76	107.23	108.29	110.08	105.12	104.99	103.28	108.99	104.28	102.3	109.81	104.27	104.66	108.85	100.09	106.97	104.99	108.04	105.01	103.9	106.36	109.11	110.15	108.7	106.1	102.94	107.08	108.48	111.11	112.58	99.291	105.63	109.34	104.54	104.21	108.12	108.2	111.63	106.12	106.59	101.3
107.07	101.24	101	99.759	108.89	108.66	106.13	105.51	102.43	109.27	103.99	104.6	108.37	99.056	103.01	109.83	106.4	108.84	102.24	101.02	98.952	98.435	104.86	101.54	102.95	104.71	103.92	107.21	103.49	109.06	103.25	104.16	97.138	105.06	104.76	97.875	101.77	100.09	104.57	103.88	103.33	105.78	109.84	100.96	103.77	99.012	107.14	102.83	103.26	105.65
110.04	101.97	114.15	112.36	97.649	101.52	104.71	106.57	103.73	111.19	98.378	108.47	109.99	103.36	104.65	109.3	98.302	105.14	107.62	107.89	104.9	102.13	97.726	108.89	103.73	101.97	102.75	108.97	100.18	106.1	100.06	100.48	111.23	103.56	110.5	100.19	110.22	98.662	111.16	105.05	104.02	107.77	107.89	101.4	103.35	99.888	102.63	99.292	107.44	103.51
111.56	102.5	103.98	104.16	103.55	104	106.48	103.32	106.65	110.63	103.58	102.09	105.14	107.52	106	112.11	103.55	107.22	102.79	109.86	107.59	108.5	103.26	104.96	105.77	102.28	108.71	100.58	108.1	107.57	98.774	100.79	105.69	98.98	94.39	101.99	102.66	110.66	98.667	101.98	110.02	106.58	106.02	109.33	115.5	106.81	102.22	109.54	107.98	102.85
99.657	101.3	95.786	93.68	103.58	102.25	94.224	100.17	105.7	101.15	102.88	96.395	98.114	102.82	96.556	92.516	97.034	103	100.21	98.996	94.123	100.46	108.37	97.722	99.902	94.283	98.174	105.52	97.344	103.35	101.23	100.03	100.84	99.68	102.48	100.88	94.125	102.49	98.305	101.12	93.33	100.76	101.2	100.68	95.935	99.565	98.863	100.45	100.91	94.109
106.63	106.56	106.14	106.59	106.63	107.59	105.12	101.37	108.45	105.59	111.9	105.31	103.57	101.19	109.07	103.99	105.79	104.34	111.95	103.36	101.76	101.79	101.92	104.14	106.93	106.71	102.39	110.31	99.376	104.94	101.6	109.13	101.31	110.68	107.52	101.95	103.71	106.97	112.7	112.3	106.7	104.53	102.7	107.73	103.82	107.6	103.4	100.94	108.65	106.77
101.49	103.19	101.11	103.72	99.089	103.91	108.33	103.21	99.073	106.03	108.01	103.07	105.62	103.59	105.86	107.1	106.06	111.02	114.45	106.96	102.93	107.04	105.84	103.55	105.2	109.94	106.4	102.57	107.18	106.65	96.549	111.82	106.78	105.82	98.219	104.5	108.16	107.22	100.08	107.55	107.99	105.17	103.01	102.72	103.81	103.27	108.12	107.03	108.19	98.055
106.14	106.08	108.91	107.36	106.2	105.03	105.46	102.01	101.52	107.03	104.43	101.94	104.81	112.2	108.33	105.83	102.48	109.91	113.95	106.03	105.78	111.42	101.13	101.8	111.82	112.1	108.37	101.63	103.57	104.23	106.71	109.28	109.53	107.58	105.49	102.92	104.45	112.89	114.18	102.53	103.01	106.19	102.19	97.643	103.58	108.16	108.04	111.58	107.29	104.51
115.89	111.51	111.38	114.99	111.65	116.38	111.01	111.27	112.61	111.14	112.1	103.73	102.94	106.4	114.9	106.13	105.05	113.06	116.21	108.1	107.63	114.01	116.3	108.1	108.57	116.31	116.07	114.02	107.46	112.12	107.13	110.73	115.82	112.01	115.77	113.03	111.42	108.3	111.38	115.26	109.87	112.66	114.19	114.2	107.97	110.98	110.74	105.91	109.32	114.4
106.09	111.66	99.82	111.78	103.25	112.6	110.52	115.08	106.27	118.67	109.1	105.83	101.02	115.3	107.33	109.28	102.94	117.3	114.36	119.92	115.24	108.54	109.26	113.51	114.77	110.05	106.87	113.18	113.68	113.37	105.93	115.04	107.98	107.23	107.01	104.82	110.37	111.74	109.19	112.31	107.09	114.24	115.86	112.15	105.08	117.87	111.24	109.33	110.42	104.15
110.84	116.3	112.15	112.82	118.02	114.06	113.76	103.73	113.59	110.1	106.93	112.3	114.09	118.11	111	112.59	112.36	111.81	118.61	111.97	112.13	115.93	114.5	114	111.09	117.29	110.21	110.67	110.7	112.19	118.2	113.62	110.95	112.37	108.19	111.8	111.55	113.98	115.13	111.59	110	113.3	111.66	106.18	112.41	113.39	119.28	110.81	111.3	118.68
103.43	100.45	107.86	104.8	105.34	101.1	104.93	104.35	104.21	98.774	101.35	99.153	104.24	104.61	99.832	101.85	98.16	104.3	98.554	106.12	105.53	104.95	99.699	113.05	104.86	108.58	111.29	104.47	108.31	97.948	109.27	102.34	103.17	103.41	102.26	100.73	99.271	110.97	107.23	104.37	105.82	96.857	104.89	103.82	99.458	102.64	97.494	106.38	111.07	104.85
107.14	113.28	108.78	111.01	113.64	104.99	107.63	109.88	111.57	115.46	115.59	108.55	111.14	110.37	105.75	110.65	108.31	113.48	113.38	116.86	105.76	116.89	111.37	116.58	121.21	115.08	112.2	113.67	109.66	118.6	113.7	113.77	112.4	112.88	110.12	117.81	108.26	106.54	115.26	110.95	111.92	115.12	112.58	114.3	110.93	110.87	111.81	105.54	108.37	112.98
120.3	118.44	114.37	115.67	113.46	120.03	121.05	114.97	113.15	124.46	114.07	122.22	119.18	118.36	123.03	123.29	122.9	110.47	110.04	118.03	121.48	110.49	123.98	116.2	113.68	118.16	113.84	117.12	113.72	124.42	121.34	116.93	120.18	126.37	116.02	117.8	117.61	114.4	109.57	119.98	117.07	117.62	116.94	121.47	114.83	114.48	122.83	117.29	115.08	111.54
109.75	110.98	105.3	112.11	103.5	116.55	108.34	109.6	118.48	110.99	110.84	109.16	116.24	112.87	113.58	112.3	112.42	107.61	97.929	113.19	108.33	114.69	112.75	111.98	108.19	111.02	104.96	109.12	108.76	112.69	108.55	108.32	109.21	110.14	109.71	118.47	118.77	116.72	114.47	114.24	109.05	116.26	113.07	107.77	113.53	117.58	112.27	112.59	113.13	107.01
109.38	115.47	109.79	117.17	116.85	112.69	119.51	114.18	110.34	107.82	112.92	117.67	121.04	110.35	120.3	112.41	102.55	108.84	111.29	110.41	119.13	110.02	113.28	116.14	110.33	112.23	116.15	114.46	110.89	116.48	109.79	116.06	111.04	119.44	113.21	115.69	113.65	112.86	111.15	112.87	110.52	117.03	108.86	114.96	111.56	110.22	112.05	114.94	114.37	113.45
106.68	102.89	100.77	114.22	107.56	107.06	99.57	106.37	104.78	100.29	107.66	113.71	106.82	105.85	106.58	104.01	103.16	102.01	109.17	107.77	106.59	104.38	100.74	113.04	111.64	100.49	100.09	106.82	107.22	106.27	104.14	100.24	106.37	107.84	106.82	105.99	108.53	102.82	108.96	102.8	103.56	110.34	94.843	102.57	106.31	104.3	103.35	103.68	108.03	116.47
107.24	102.71	109.85	104.54	109.49	101.31	103.1	104.86	105.8	106.59	107.79	109.19	102.25	103.92	97.506	102.33	105.84	102.59	108.73	113.39	110.03	106.55	105.94	109.03	110.3	104	104.73	104.77	104.31	111.1	109.64	109.49	105.76	109.58	107.45	102.76	105.23	104.36	104.29	103.05	106.51	105.06	108.49	105.68	103.14	99.04	110.54	103.25	105.67	111.07
97.423	98.031	94.621	97.009	99.471	107.81	96.781	103.97	102.71	101.58	102.04	105.71	103.32	104.11	101.22	98.898	97.937	106.2	104.79	98.84	100.44	103.34	103.16	105.19	108.62	105.68	102.28	102.78	96.994	104.56	102.28	94.323	96.628	105.94	96.196	102	97.837	100.93	97.626	95.182	102.28	101.32	103.49	105.1	98.184	99.766	102.83	98.781	99.497	102.01
112.67	115.87	109.09	109	114.48	111.06	110.25	105.74	112.99	114.47	113.78	107.42	107.83	108.84	101.35	115.02	110.94	106.59	102.77	112.63	111.57	106.74	115.2	108.04	109.28	107.24	112.3	104.4	109.8	110.03	105.74	102.5	106.25	108.86	113.35	115.3	110.77	107	113.82	116.53	113.72	112.51	111.25	111.27	107.57	112.16	110.64	111.3	107.24	107.51
109.36	103.24	106.21	102.25	104.38	112.79	103.24	113.02	104.68	109.6	105.57	110.88	99.362	101.55	100.26	110.76	105.68	102.96	107.18	100.41	106.6	102.73	104.22	105.64	102.9	104.61	105.92	100.1	106.91	99.646	108.61	111.94	104.33	108.67	103.01	101.2	107.95	108.22	108.16	108.83	107.72	101.26	105.51	108.33	107.56	102.28	101.94	101.37	99.277	100.82
110.01	103.81	104.3	111.9	108.89	104.67	107.83	106.52	102.33	100.87	103.03	105.94	106.76	105.68	105.72	102.14	108.65	104.3	104.07	105.45	112.36	107.52	101.36	101.26	105.58	109.29	107.4	103.57	103.78	103.71	104.82	95.791	104.78	100.11	113.21	105.88	100.22	105.91	104.51	107.01	105.25	106.02	103.33	102.03	96.282	106.69	102.45	100.55	102.67	105.53
111.27	111.52	107.88	112.81	107.34	113.52	113.34	107.29	115.56	111.56	110.26	112.3	112.37	105.86	111.19	107.64	106.46	109.86	111.95	111.43	111.46	112	107.46	112.94	105.37	117.31	115.85	113.72	107.95	109.47	115.22	113.51	109.16	111.14	113.46	110.53	114.02	110.78	115.64	117.11	114.55	104.3	110.46	110.7	107.06	111.56	116.73	110.18	112.42	116.34
110.54	105.29	110.73	114.85	107.37	104.7	110.24	106.56	106.09	107.43	107.2	105.67	108.67	105.65	107.39	102.59	106.87	102.84	106.89	104.66	108.83	105.28	102.31	102.85	101.4	102.23	101.21	107.4	113.47	111.27	99.403	111.65	110.24	100.86	102.46	108.07	109.47	109.01	103.95	103.88	111.71	107.39	107.5	106.44	102.87	104.98	112.57	115.37	108.66	112.62
111.57	110.04	111.74	109.81	111.2	112.87	112.96	102.77	111.24	109.83	112.79	113.07	114.16	109.04	107.62	103.98	106.77	108.2	112.87	106.34	117.62	105.71	114.24	113.1	107.43	110.05	105.17	109.41	112.93	111.54	109.7	113.92	119.08	110.99	110.53	107.32	110.23	113.04	109.14	115.74	104.28	109.68	109.35	108.17	109.74	107.21	105.04	109.69	106.93	112.89
112.93	105.13	112.23	107.83	109.83	114.78	118.38	109.84	111.35	110.21	113.85	115.56	112.77	108.85	113.43	111.16	118.55	111.29	109.22	113.25	105.78	111.6	112.08	114.23	107.71	111.33	114.5	113.62	108.78	114.94	104.88	109.6	106.16	113.73	111.75	114.54	118.86	116.13	109.6	111.5	105.64	110.78	114.11	108.28	112.3	107.7	110.91	105.21	104.67	122.38
111.23	110.65	113.86	115.01	112.71	109.5	102.87	113.39	113.86	104.57	113.81	113.11	112.34	109.03	108.07	111.17	115.08	102.54	105.86	107.25	112.98	115.86	103.51	113.56	105.15	106	114.43	111.57	108.29	107.65	111.7	111.46	107.79	107.54	108.15	114.6	110.04	115.21	114.4	116.28	106.77	109.05	108.85	112.68	106.46	105.84	102.18	114.61	104.47	109.03
100.44	100.81	107.14	108.73	112.82	107.88	106.5	97.317	106.7	100.66	107.87	103.86	106.32	103.02	104.59	99.043	104.77	103.08	105.09	106.8	108.97	108.34	101.58	108.97	105.83	100.99	107.89	102.87	99.288	107.69	108.9	109.2	101.47	103.18	107.1	106.63	102.98	107.06	104.6	99.802	103.69	106.18	99.485	105.06	102.8	105.78	103.76	102.2	107.82	100.93
96.008	98.633	97.646	99.155	98.556	99.412	105.48	101.12	99.326	102.92	101.29	95.26	102.76	99.594	95.673	99.572	97.164	102.69	103.46	103.93	106.14	99.347	101.27	104.39	97.76	98.216	99.967	101.46	100.41	106.83	101.26	104.6	98.262	97.295	94.594	93.99	104.53	99.105	98.707	99.699	101.29	101.22	98.31	106.48	100.22	102.37	97.459	98.322	96.685	106.86
95.006	101.23	104.38	103.14	94.283	96.767	96.592	96.853	104.64	98.649	108.38	105.12	96.911	101.23	102.17	100.76	101.02	99.43	103.91	103.19	99.844	100.51	103.04	97.698	101.29	98.666	105.45	99.965	101.29	103.07	100.63	103.25	97.839	101.98	96.975	106.78	101.17	100.79	99.55	102.92	99.317	99.061	100.14	106.45	98.284	102.61	102.59	105	96.042	97.554
105.4	109.96	100.97	106.91	106.38	105.28	104.24	104.24	107.26	107.07	105.77	105.48	111.52	106.61	107.42	106.18	106.65	109.17	103.06	102.3	100.69	106.37	104.57	104.64	106.51	110.49	106.91	110.95	103.61	104.06	104.84	110.78	104.47	105.93	112.76	105.46	103.46	107.28	107.24	103.31	103.05	106.32	103.97	104.36	102.56	104.66	106.93	103.96	103.02	105.78
105.28	112.09	105.3	108.05	111.09	103.11	101.55	107.75	107.86	113.29	106.53	108.73	101	108.05	100.73	104.32	98.916	103.9	105.73	102.62	111.95	103.34	105.03	109.14	109.26	105.82	99.868	104.65	104.46	101	109.34	107.93	102.18	110.2	108.48	109.24	108.48	105.23	97.805	106.72	109.27	101.4	101.86	104.53	107.77	107.65	109.46	101.14	106.88	109.86
109.05	113.09	115.05	107.63	108.77	112.66	105.07	114.26	113.67	115.3	112.59	114.5	111.96	112.82	111.12	113.2	112.65	111.95	107.28	112.38	109.79	105.97	108.89	110.01	115.94	113.31	111.05	111.09	111.55	113	100.78	107.78	113.31	116.41	107.2	111.7	109.44	111.79	108.38	111.56	108.48	108.86	109.89	112.87	112.57	113.75	109.67	113.53	114.38	109.11
112.43	106.04	105.23	105.45	110.97	101.22	104.61	98.847	113.64	99.888	104.4	108.95	102.93	106.1	106.45	101.97	108.49	102.97	100.96	101.45	107.03	99.857	106.58	102.6	103.61	113.13	94.916	101.28	107.19	104.18	105.45	104.43	105.75	108.19	104.8	104.01	104.46	106.68	105.09	99.661	104.49	105.43	109.45	99.264	103.51	107.58	106.15	101.74	103.64	103.68
106.51	105.55	101.55	102.87	107.53	104.2	105.18	106.9	101.13	100.86	104.45	105.49	104.9	109.32	103.23	105.83	104.91	112.52	102.61	109.84	101.21	101.21	106.1	108.76	98.368	109.68	111.8	105.45	106.73	99.186	107.68	106.93	105.99	105.05	105.18	103.01	99.645	98.578	106.88	102.21	102.42	107.8	102.07	106.45	102.95	105.44	108.54	104.63	107.17	99.862
107.47	109.65	115.55	117.71	120.5	106.67	110.93	105.16	114.39	113.67	113.42	113.02	117.85	112.05	110.4	116.95	115.4	116.38	113.65	112.68	109.3	113.76	117.78	117.47	113.86	113.64	112.23	116.13	117.58	115.4	113.34	117.16	109.52	113.38	110.87	113.95	110.03	111.64	111.29	112.56	112.34	108.08	111.84	105.07	114.1	114.86	107.75	116.63	110.66	111.95
113.62	107.48	105.09	105.76	110.06	102.17	116.16	106.8	108.12	111.52	110.36	110.73	107.89	107.44	109.01	108.75	110.25	102.81	107.05	106.75	107.09	108.21	109.17	106.24	104.72	105.44	110.74	105.83	112.56	110.25	109.69	106.12	105.43	106.65	111.55	107.49	108.95	110.91	113.51	115.11	109.98	113.44	108.93	113.92	104.15	106.24	111.4	111.67	111.85	107.59
111.43	116.22	117	117.38	111.38	112.48	112.97	112.24	116.24	115.6	117.33	108.47	118.4	121.59	113.95	120.37	116.39	119.82	115.81	118.36	121.77	124.13	116.03	118.77	118.35	122.11	117.04	117.7	114.63	113.72	117.24	118.64	111.93	115.37	122.26	119.8	119.19	118.25	113.45	118.03	117.63	118.87	115.11	113.3	123.26	115.24	118.27	119.29	114.09	112.13
113.4	108.37	105.31	112.21	112.85	109.81	109.4	111.79	110.11	112.53	110.93	110.24	112.19	113.66	109.53	118.19	109.22	115.86	112.09	113.16	112.48	104.85	113.39	116.72	117.03	111.87	110.4	113.15	112.37	118.25	116.14	107.63	117.26	115.86	120.8	110.5	116.76	111.87	112.2	108.64	109.54	116.18	112.54	112.86	110.59	108.48	110.79	106.09	118.5	107
111.39	116.96	116.12	107.24	108.56	110.87	119.24	109.34	107.57	110.07	114.22	112.35	114.74	106.02	111.37	110.78	112.04	111.05	119.67	108.85	111.98	113.8	111.59	111.38	111.55	113.2	114.78	120.64	114.02	110.6	113.54	113.01	112.33	116.34	111.55	109.51	110.86	102.18	109.4	105.71	116.63	120.45	109.19	115.77	115.46	107	110.62	112.99	115.84	116.59
107.81	107.95	110.71	109.62	106.66	114.35	109.73	109.54	114.74	111.97	109.62	107.88	105.52	114.31	103.53	111.98	116.32	111.04	111.65	118.67	110.92	119.21	109.65	108.24	116.15	105.32	110.09	115.32	112.25	116.63	105.83	106.22	118.49	113.59	107.81	109.01	110.74	115.5	110.95	108.92	107.09	116.78	113.2	113.5	108.61	107.27	115.98	107.92	108.21	114.16
115.25	110.01	113.11	112.34	111.11	112.56	115.33	109.12	103.45	108.2	111.68	110.91	110.15	105.48	109.69	107.9	107.93	110.41	106.97	111.73	107.12	113.17	109.02	111.64	109.73	110.1	107.9	104.12	108.19	110.95	105.61	106.99	109.31	109.39	110.64	109.7	110.5	116.57	116.92	111.73	114.27	114.53	115.28	106.5	106.35	110.79	108.82	104.17	112.95	110.03
115.96	116.94	117.72	120.42	113.79	123.88	115.29	117.84	110.52	121.92	112.83	117.57	117.86	115.18	117.4	123.05	117.96	109.96	118.54	114.55	113.08	113.65	109	110.93	115.72	111.66	118.93	114.35	112.82	112.99	118.71	114.91	113.74	109.9	116.26	117.53	113.77	113.12	111.79	113.55	115	115.91	117.97	117.95	116.12	110.72	122.41	113.63	121.04	113.93
115.24	117.4	122.21	115.39	109.59	120.87	121.14	121.98	123.79	110.65	117.35	116.27	119.29	119.82	119.38	123.09	121.38	117.11	119.93	122.35	120.9	117.39	119.01	116.09	118.7	118.81	119.69	116.41	114.57	119.36	120.95	113.64	117.63	114.53	112.25	119.81	117.32	114.1	120.44	115.72	118.91	120.37	118.34	115.45	111.53	114.49	109.5	119.64	117.55	118.43
102.75	107.12	104.09	102.28	106.34	105.91	109.23	104.03	103.92	103.2	101.52	106.39	110.33	103.63	109.04	105.52	107.17	105.06	102.89	103.34	109.07	106.22	105.27	104.48	109.91	113.97	113.96	102.61	96.206	102.88	103.61	107.96	103.38	101.95	103.63	112.03	101.8	109.33	102.75	110.58	110.93	101.32	105.11	110.07	106.4	105.29	99.935	110.3	105.12	103.83
116.25	110.51	111.89	115.92	116.95	119.07	106.91	107.45	118.08	115.51	113.1	108.99	113.16	110.08	108.2	111.56	116.85	114.58	116.67	112.1	115.28	110.38	117.13	115.49	113.97	107.14	109.19	106.46	105.01	113.27	109.54	117.74	108.9	110.61	109.28	107.84	113.7	113.5	111.34	103.72	111.05	115.22	116.52	107.07	109.39	108.59	117.5	117.5	110.38	108.34
112.76	107.6	111.63	102.38	112.28	116.65	115.37	106.52	111.09	106.01	106.78	111.4	111.94	112.69	116.43	114.85	112.56	116.2	111.1	111.3	114.11	112.3	116.2	114.83	107.89	105.74	107.27	113.54	117.4	108.51	118.12	116.98	112.65	110.86	114.57	112.04	115.28	108.49	112.65	112.66	114.72	113.92	106.47	116.73	112.64	113.06	111.54	109.69	112.63	104.21
105.48	106.73	108.95	107.18	107.15	109.5	103.3	105.14	102.86	108.26	104.47	104.72	106.58	109.42	107.45	109.86	108.19	108.74	100.53	103.22	106.16	107.66	103.38	106.43	105.8	107.53	110.55	103.91	114.84	107.61	107.91	101.46	109.19	98.664	112.16	105.34	103.52	98.73	103.91	103.81	105.31	108.01	104.04	101.85	98.497	109.35	101.48	102.08	104.88	103.86
103.34	105.92	108.91	101.92	109.65	108.55	113.86	108.92	106.1	110.23	113.91	110.89	101.2	105.19	108.31	106.44	114.23	105.72	109.47	114.25	111.48	112.45	106.08	112.54	111.81	110.73	110.06	118.5	109.07	108.44	112.74	110.85	114.25	109	109.49	101.31	109.75	110.49	112.27	107.25	110.02	108.51	110.99	115.85	114.35	107.15	110.18	111.83	114.19	115.59
100.25	105.22	104.52	105.43	111.9	99.532	107.35	108.49	103.58	102.76	108.06	107.52	112.71	98.674	97.752	101.8	101.95	103.82	103.78	107.56	101.59	104.33	101.51	110.35	104.81	104.27	112.87	106.18	105.04	103.11	106.07	102.23	101.56	109.42	105.92	103.82	99.133	109.79	104.53	103.12	107.54	108.47	101.9	104.06	107.53	103.71	103.27	103.08	109.48	103.38
109.54	117.26	109.68	106.73	114.96	109.93	111.67	115.26	111.48	118.2	111.59	113.47	111.95	109.84	115.81	117.8	111.91	111.28	114.57	112.81	113.65	107.85	111.44	111.16	114.84	110.7	109.31	115.08	112.36	109.94	114.75	108.65	111.21	114.34	107.76	114.04	111.96	106.71	111.77	111.77	111.47	116.22	111.6	115.66	112.45	111.23	119.45	112.52	112.68	114.52
113.39	116.06	115.23	109.62	115.2	113.13	115.01	110.3	110.12	117.05	117.44	111.27	118.92	116.01	113.79	111.2	114.39	110.6	112.83	109.18	116.55	114.81	110.37	113.92	116.54	113.3	117.36	105.97	105.65	109.82	113.84	118.58	107.34	114.01	118.11	113.91	117.17	114.48	116.71	117.78	116.28	110.65	108.85	116.51	115.69	115.74	108.54	111.43	113.95	114.21
109.59	104.52	103.2	102.97	103.16	102.31	106.82	101.18	110.33	106.27	99.192	106.42	103.81	110.06	103.88	102.66	105.41	102.23	104.67	104.6	108.63	104.72	106.69	105.87	102.19	111.24	101.5	102.04	106.89	101.32	115.66	109.5	104.07	103.1	107.13	105.84	105.93	101.66	105.26	104.5	106.34	95.449	101.03	104.66	113.2	102.83	103.87	105.49	104.8	110.34
108.43	103.69	105.36	102.56	106.32	105.65	100.24	108.88	105.65	108.06	107.94	109.67	104.83	105.74	113.3	106.97	98.746	107.98	108.69	108.11	108.18	107.48	103.58	102.03	105.11	108.52	116.09	106.61	111.1	100.32	107.52	110.48	107.46	110.88	104.02	100.55	105.85	105.87	108.42	108.28	106.11	101.53	106.73	105.5	100.93	106.76	109.01	106.82	110.17	104.53
106.02	109.43	102.78	102.81	104.07	104.27	102.98	102.32	106.87	105.89	107.49	107.88	106.09	110.17	109.89	107.9	100.16	99.509	99.32	105.8	100.67	102.12	103.65	103.76	98.856	104.76	103.49	98.694	111.41	109.06	102.42	101.73	107.79	103.46	103.54	108.75	101.18	102.77	97.45	102.54	104.04	98.776	111.7	107.88	100.96	110.09	105.15	104.21	107.96	98.602
109.84	107.95	99.289	109.41	99.52	101.39	102.39	105.52	103.07	103.22	106.4	106.33	107.37	102.67	104.49	107.48	104.74	104.35	100.84	101.25	106.54	110.46	101.29	104.97	102.2	107.62	102.14	99.727	103.16	111.01	108.14	101.88	106.25	105.83	102.13	104.88	104.74	102.43	111.56	97.814	101.8	106.55	101.5	105.75	108.27	103.28	107.59	102.46	106.12	106.4
101.97	98.091	98.451	104.88	96.546	100.89	108	98.813	97.043	101.37	96.973	101.25	98.836	98.105	101.12	106.05	96.546	96.719	95.612	99.262	93.549	102.97	97.516	99.082	93.518	97.874	101.62	97.562	106.2	100.24	97.693	99.489	95.912	107.47	100.8	102.71	97.845	102.21	96.742	101.39	97.853	96.992	98.605	96.61	101.05	99.457	99.351	98.283	98.774	94.833
107.27	113.38	105.65	107.31	107.52	106.01	107.05	108.05	107.99	107.59	105.26	115.59	103.45	106.82	106.96	107.83	111.16	107.57	103.77	107.8	108.74	108.87	106.16	106.4	105.92	106.85	104.4	109.83	107.01	98.809	109.81	105.12	106.76	107.37	108.05	105.59	103.17	104.31	103.94	110.14	107.17	105.09	104.18	104.05	106.72	108.36	110.26	109.26	103.14	107.63
107.16	104.48	100.35	103.68	103.13	103.9	107.72	104.02	111.95	109.34	112.49	110.36	107.29	107.36	103.15	104.46	103.72	105.42	110.08	111.72	102.79	100.7	107.6	103.89	107.16	110.32	103.33	101	104.15	105.51	102.57	111.68	106.95	105.38	105.84	102.74	103.23	101.64	102.18	100.82	108.58	108.32	108.36	103.59	101.85	103.08	103.73	107.93	100.94	104.97
108.79	108.08	104.47	109.98	100.82	110.02	106.18	110.45	105.56	109.51	103.01	111.67	110.31	107.13	99.157	109.88	104.61	103.06	114.16	103	101.38	105.61	105.59	105.83	102.97	101.83	107.62	110	104.24	102.41	105.42	105.57	109.16	107.79	105.35	109.52	107.91	104.09	103.52	103.06	109.04	108.5	103.17	103.59	110.64	110.97	104.49	108.11	106.42	107.95
110.94	111.22	106	113.79	109.23	110.65	110.4	112.37	108.63	113.11	113.49	119.03	115.79	109.21	113.56	111.58	108.07	120.67	112.38	114.47	110.91	113.82	110.98	118.37	107.88	110.32	104.01	109.86	113.45	114.23	111.33	116.94	112.32	99.045	109.56	111.49	110.53	115.08	110.43	114.72	112.42	118.67	113.69	111.71	107.31	107.2	112.36	119.15	117.48	110.47
115.09	117.53	115.01	113.82	114.08	113.59	113.4	117.38	116.37	116.6	113.88	119.79	114.06	120.49	116.16	119.55	127.82	115.37	118.69	111.92	114.56	118.58	111.95	119.29	112.94	114.24	115.28	111.84	114.54	110.05	113.49	112.57	115.31	114.81	119.55	116.23	114.44	113.44	116.6	113.27	119.77	122.25	115.11	116.14	119.63	123.78	115.77	114.2	119.04	117.91
101.28	106.79	109.39	105.95	112.58	110.45	105.63	102.63	109.95	107.75	110.13	106.31	101.38	107.59	109.67	109	104.9	106.13	103.1	111.95	107.17	107.04	113.87	102.1	112.56	104.19	105.88	110.94	100.22	101.43	108.35	107.51	104.23	102.69	108.9	96.42	106.23	107.91	102.28	110.92	106.92	106.12	112.48	103.36	111.16	106.85	106.55	107.23	105.12	106.18
100.43	106.06	106.82	107.48	111.46	102.72	108.83	104.71	110.57	104.62	102.07	105.28	101.17	108.71	102.2	105.41	99.917	109.97	105.21	107.97	108.69	109.04	110.73	106.87	105.87	97.17	108.4	107.25	98.778	112.39	99.398	108.49	103.6	109.47	109.82	105.26	106.6	105.19	106.79	104.31	99.791	100.5	109.44	105	101.94	106.2	99.367	102.01	105.27	105.18
101.13	100.1	98.619	103.9	100.87	100.66	98.58	102.81	104.3	98.506	97.702	96.792	100.32	100.47	95.512	97.918	102.63	97.821	104.07	99.113	98.701	101.24	94.824	99.435	102.12	101.68	97.617	98.63	102.13	97.467	99.786	100.52	100.5	100.15	94.174	96.833	103.21	100.35	98.829	101.61	102.78	99.167	101.45	95.368	92.577	107.58	96.34	101.14	98.545	101.64
102.06	100.9	101.17	101.36	104.94	106.17	108.08	105.58	105.24	108.95	103.4	96.953	107.72	105.1	104.7	108.37	109.29	101.76	108.39	105.07	105.17	105.67	104.84	107.16	104.92	107.2	106.52	101.46	104.34	108.4	104.33	102.28	103.12	104.13	113.64	103.97	107.68	111.54	104.45	102.76	100.5	107.23	103.13	100.4	105.62	103.42	109.43	100.71	111.28	99.693
101.26	108.33	115.63	101.68	108.12	104.52	99.476	110.08	104.5	110.19	104.13	105.72	101.33	99.462	102.02	98.195	105.83	108.43	106.13	102.46	104.22	110.67	100.99	106.38	103.9	107.76	112.06	100.29	101.4	102.97	106.87	103.64	102.28	109.07	105.76	104.58	108.27	105.96	103.73	105.11	102.85	105.57	108.91	108.53	101.13	97.47	107.58	106.24	106.08	105.46
117	116.11	113.66	112.75	110.92	104.29	111.33	110.06	116.88	113.72	115.57	105	110.97	109.05	112.19	107.22	118.39	113.3	112.56	114.11	109.24	117.26	112.14	110.12	111.45	113.67	106.08	110.62	114.42	107.5	117.37	110.17	111.41	111.41	111.05	114.26	110.32	117.13	113.1	114.27	110.74	111.75	116.48	112.07	109.3	119.16	112.67	110.18	118	116.38
110.2	103.92	119.12	105.07	106.84	110.16	105.77	98.096	109.49	102.53	102.55	107.14	105.8	101.38	105.66	105.08	103.15	107.15	107.01	100.3	117.29	107.4	112.88	106.79	112.9	107.27	100.74	106.37	110.02	110.31	107.01	101.93	108.65	109.01	112.27	103.48	109.41	101.14	101.65	106.85	109.45	100.25	105.07	102.35	106.51	113.06	101.01	104.23	100.62	102.12
99.189	101.74	101.84	98.286	102.14	100.48	94.507	102.48	97.482	102.09	101.03	105.06	99.844	104.37	99.149	105.31	104.83	105.55	97.421	102.79	93.839	102.97	102.25	96.561	96.175	96.541	99.812	101.01	92.635	99.149	95.832	92.935	100.85	103.87	103.84	100.03	96.181	105.9	95.764	98.839	101.64	102.91	95.695	98.404	100.2	98.097	90.86	94.777	97.797	102.49
112.01	109.73	110.89	103.84	111.85	103.5	107.88	114.92	108.32	105.13	105	109.27	105.16	115.82	105.93	107.96	114.66	116.01	110.97	111.29	109.6	105.36	113.68	114.96	105.07	108.44	105.22	112.38	104.01	109.79	113.77	109.38	105.21	113.08	109.59	109.01	107.19	104.49	109.29	112.32	110.44	116.12	113.31	108.97	111.01	107.21	107.83	106.64	111.75	108.47
97.891	102.52	109.58	111.35	100.98	103.34	98.574	103.03	113.3	109.6	107.41	103.23	107.33	110.4	106.12	105.85	107.52	105.16	102.61	105.17	102.93	101.33	102.31	107.37	101.89	106.27	104.87	102.85	106	107.56	104.18	104.4	110.26	100.94	100.39	106.74	97.463	109.89	111.34	108.47	108.36	102.02	102.82	108.3	97.17	108.43	100.5	106.04	105.79	105.06
118.76	115.25	113.4	107.85	109.53	109.05	115.59	114.76	109.18	113.49	111.3	113.55	119.54	114.58	104.59	113.95	114.09	106.7	105.97	111.08	113.21	113.2	113.08	109.07	113.1	107.86	105.47	113.73	103.35	114.47	117.86	109.43	108.44	111.9	115.14	110.46	102.08	109.72	111.42	110.43	106.43	112.49	114.08	113.09	111.8	113.84	109.07	116.29	109.34	111.25
106.62	108.52	105.13	107.73	106.82	100.8	106.69	108.34	104.73	109.17	104.79	100.08	104.34	105.67	111.59	103.13	102.49	105.06	109.18	105.94	100.63	99.284	102.16	102.88	100.06	107.57	103.67	111.58	112.67	98.975	110.82	106.79	106.15	105.91	106.12	107.13	103.23	101.32	106.03	103.98	100.79	111.21	104.82	108.99	107.83	105.17	105.7	104.39	104.1	101.63
100.67	103.47	104.18	104.16	107.86	106.31	106.6	106.55	106.59	101.66	108.16	106.59	101.43	107.35	103.5	104.3	108.07	112.07	107.55	109.74	110.36	106.82	106.18	102.35	106.16	108.59	102.99	103.8	110.24	105.4	104.24	106.36	102.42	104.17	108.61	99.157	109.73	105.43	107.06	107.78	104.91	105.43	107.19	99.109	108.52	108.27	107.09	100.73	107.07	103.2
110.14	107.71	111.16	104.44	109.46	106.11	102.7	108.03	112.51	109.57	113.02	110.5	110.76	103.75	106.73	106.08	110.8	110.69	108.08	111.3	106.26	111.93	109.79	107.43	107.65	102.22	103.51	104.27	106.75	112.29	108.17	108.56	111.41	102.06	103.3	103.48	104.5	102.54	105.58	113.21	104.16	108.34	108.46	111.03	105.32	106.11	106.49	107.56	107.12	111.37
106.77	98.046	94.837	98.361	106.16	108.77	102.92	100.66	102.88	94.167	99.346	101.03	105.82	101.25	98.908	97.317	97.411	105.15	100.34	97.89	104.33	99.44	99.758	100.14	97.438	104.45	98.124	105.94	100.09	99.948	96.192	102.74	101.65	99.162	100.16	98.125	100.35	100.35	102.41	101.56	100.15	98.654	97.751	105.94	100.1	98.718	103.76	99.119	101.1	97.886
111.38	114.07	111.63	111.73	109.76	114.83	112.78	112.18	112.35	115.49	117.2	107.91	112.48	110.57	113.95	110.23	108.59	113.85	118.36	105.13	113.99	111.21	110.07	107.47	113.52	114.67	113.37	113.75	110.91	118.09	106.85	112.95	106.39	111.02	113.52	107.13	118.31	105.27	117.88	104.4	115.43	117.67	114.51	115.88	116.31	116.23	109.37	116.57	115.37	111.87
104.03	102.29	104.44	106.68	107.47	103.65	101.66	105.96	103.37	104.64	104.19	105.43	108.28	107.29	109.61	103.64	106.22	107.46	106.27	103.95	106.59	102.2	110.69	107.24	100.45	100.77	107.35	110.05	101.24	102.27	104.7	102.74	99.434	104.41	103.48	106.24	108.97	105.04	108.4	103.77	105.95	106.57	103.51	101.44	105.42	96.505	101.28	103.9	109.15	104.19
107.17	107.84	105.66	111.28	107.54	106.48	105.87	102.6	104.47	101.97	113.9	112.96	101.8	100.85	107.39	107.79	110.65	102.77	103.15	104.2	108.33	100.09	103.29	107.98	109.4	106.94	112.89	106.58	101.26	100.55	109	109.5	105.18	109.35	105.32	103.48	108.91	106.06	110.69	102.12	99.94	101.49	107.38	110.37	107.27	98.583	106	103.9	107.52	113.21
111.85	109.32	116.32	114.32	111.43	111.42	110.92	115.54	113.96	108.78	106.48	108.55	110.38	114.73	111.46	112.94	111.65	110.8	111.55	113.21	112	109.63	108.63	115.29	112.29	116.05	116.74	112.25	112.25	105.66	111.29	111.14	111.93	107.25	111.09	107.8	111.19	113.94	115.71	118.08	109.17	112.45	109.96	116.52	115.6	110.17	114.04	107.93	109.15	117.73
101.43	101.58	102.29	104.55	111.15	108.68	107.41	101.78	103.36	107.16	104.89	109.65	103.6	104.95	106.39	106.21	101.3	108.6	106.49	105.9	105.33	100.07	112.05	103.47	106.33	103.42	103.33	104.95	110.94	108.83	105.84	108.87	105.92	113.64	111.42	101.48	98.077	105.05	101.95	107.82	103.94	105.75	110.47	106.66	105	105.64	102.84	105.49	103.91	109.33
99.802	107.06	99.663	103.53	100.91	118.03	107.27	103.8	106.95	108.7	106.7	102.3	106.76	108.16	106.7	103.6	106.29	103.73	96.77	106.19	98.842	106.84	105.58	100.23	105.18	105.93	112.22	106.68	106.48	105.52	105.47	106.8	107.93	107.03	108.42	109.71	103.54	96.893	100.41	106.34	107.16	101.65	103.74	106.99	108.52	107.79	103.46	103.17	105.9	109.73
104.43	103.09	106.68	103.35	104.65	103.8	105.74	100.89	108.34	105.43	103.23	108.13	103.84	107.56	103.68	108.6	109.65	107.45	105.62	104.34	108.02	106.97	104.39	103.21	105.58	104.32	109.58	104.71	113.53	106.08	101.42	111.81	105.89	108.72	109.6	104.77	103.87	104.04	104.93	102.96	108.01	103.53	104.03	106.06	113.43	102.58	103.35	104.94	101.73	106.16
109.92	98.849	108.3	109.52	112.83	108.11	103.95	107.55	105.43	107.03	100.2	104.54	105.29	105.82	107.96	107.34	101.26	98.525	106.97	106.77	103.68	109.83	105.72	107.11	102.79	108.78	104.6	99.764	108.05	106.62	99.905	108.37	107.25	103.74	107.81	109.81	105.16	104.84	104.82	103.77	100.3	103.77	101.82	99.584	106.38	110.46	108.66	107.31	106.39	103.17
112.56	113.83	106.67	111.69	106.9	106.74	103.19	109.65	106.41	112.84	110.23	115.96	112.82	113.24	114.38	113.58	111.33	104.94	104.73	107.65	114.43	110.76	108.72	103.08	110.95	109.95	113.44	114.08	116.66	103.31	106.84	112.03	119.68	107.23	111.33	113.99	106.48	112.24	115.6	110.63	111.63	106.74	106.17	113.97	103.7	108.1	119.04	107.72	110.34	109.76
108.61	110.3	101.38	103.14	106.89	108.02	108.07	108.56	110.15	114.85	107.84	108.2	101.88	108.05	109.46	97.881	108.28	109.37	104.57	103.66	109.3	103.38	107.33	106.22	102.99	108.77	105.4	101.91	108.56	101.69	112.24	108.43	108.51	109.2	105.4	107.98	107.21	107.21	102.83	107.65	99.883	105.27	103.17	104.13	100.14	104.59	107.58	108.97	103.4	104.93
105.19	106.63	100.08	102.4	102.89	98.452	104.85	104.71	105.71	100.35	105.49	102.03	109.23	105.21	105.81	105.26	103.27	109.3	106.9	107.03	100.41	105.76	106.1	102.97	100.36	105.04	103.43	105.74	108.21	105.55	99.1	99.647	105.29	105.98	103.87	103.86	106.88	102.89	98.833	104.43	100.96	100.97	104.84	103.94	105.7	99.242	104.59	107.85	100.31	105.61
112.48	110.51	111.19	112.62	116.81	108.35	113.85	106.78	112.41	109.75	111.24	112.85	111.33	105.68	112.68	102.8	108.36	108.32	109.84	109.53	106.82	108.21	113.19	115.46	117.51	114.09	112.2	111.44	111.91	109.05	107.97	109.15	116.24	117.35	110.07	107.03	112.75	110.08	108.93	114.61	111.04	110.55	110.45	108.68	113.36	106.46	112.69	111.07	118.04	114.19
108.13	108.34	109.7	109.31	110.24	100.67	106.74	100.81	105.16	107.54	107.62	103.44	104.67	109.46	103.04	102.06	105.8	101.66	102.75	112.5	107.95	101.44	108.81	103.78	106.95	98.922	100.44	102.77	109.9	105.82	103.2	105.82	106.76	109.82	101.48	104.47	112.24	100.48	107.96	104.11	111.87	113.77	109.51	109.85	108.06	112.84	100.2	111.64	101.81	104.98
107.27	106.77	105.49	107.36	102.58	104.4	105.08	102.9	106.22	104.9	103.45	102.85	100.35	106.76	103.85	103.99	106.07	107.29	103.48	105.2	104.3	105.52	102.78	109.41	109.68	99.813	113.27	109.1	106.74	105.64	102.86	107.96	104.79	112.97	107.79	106.79	107.03	110.2	109.05	113.15	100.93	103.86	111.57	110.99	110.56	102.47	108.08	107.39	103.31	106.28
98.389	100.37	102.8	102.82	105.21	100.91	106.54	102.39	106.99	103.03	109.53	106.54	106.66	104.56	103.16	107.84	102.44	105.14	106.04	96.276	104.05	104	102.65	104.99	103.02	103.07	103.77	104.97	101.05	99.383	114.03	104.88	99.351	100.5	108.68	102.97	99.152	105.16	98.459	114.29	99.469	102.28	97.538	110.67	102.28	109.44	107.26	111.83	110.22	102.06
108.81	104.16	108.65	107.03	108.53	105.4	100.25	108.5	111.15	105.67	106.63	103.66	108.69	103.76	101.02	107.41	105.89	101.44	101.59	108.74	109.03	111.76	105.67	108.15	104.56	102.53	104.72	107.21	106.57	106.99	106.93	110.41	109	106.38	101.23	106.96	106.62	104.23	109.24	109.96	106.67	104.4	108.76	110.81	95.093	110.45	106.82	107.93	104.36	108.52
106.52	106.28	102.2	97.945	107.75	100.25	101.09	102.36	110.39	101.98	104.35	102.15	100.34	100.71	105.18	109.07	97.532	106.08	99.587	102.68	102.43	103.92	105.09	109.98	101.09	105.82	100.88	103.07	107.61	104.43	104.43	107.44	105.47	103.37	99.779	105.59	104.14	109.12	106.29	104.6	96.528	100.72	98.974	98.97	109.28	103.36	100.33	103.04	104.08	103.22
106.24	99.63	105.56	102.07	106.56	102.51	99.912	106.9	106.78	98.938	97.992	107.99	104.16	105.43	103.6	106.53	102.65	104.11	96.075	103.41	111.18	107.55	109.84	107.01	102.45	102.48	102.67	102.68	104.9	102.94	103.98	105.8	106.14	108.44	101.97	101.7	103.19	109.3	102.13	105.17	103.14	101.11	98.745	98.752	101.9	101.39	109.02	103.01	108.17	107.12
104.12	105.3	102.06	109.49	106.38	108.21	106	100.86	108.83	108.4	104.69	108.31	99.278	105.36	105.4	112.34	108.35	108.56	103.15	102.55	112.51	107.79	107.24	109.65	103.57	107.32	107.44	112.69	103.77	104.11	103.74	99.689	102.28	99.172	102.09	105.6	108.48	105.98	102.78	105.39	112.87	104.28	115.33	100.53	109.98	111.33	105.08	106.27	109.81	105.02
116.99	119.44	110.62	110.13	113.14	115.74	115.73	107.48	110.88	109.33	117.58	114.2	104.86	111.51	114.8	111.27	104.9	104.37	108.06	109.71	114.46	117.31	121.69	109.6	115.16	118.75	112.99	113.27	110.01	115.47	113.29	104.48	108.41	112.05	109.09	109.35	106.93	115.72	114.02	114.91	112.47	116.34	118.49	112.41	110.38	115.11	115.42	115.19	113.62	113.96
113.39	111.72	105.03	111.47	108.34	112.13	109.76	112.27	117.16	113.44	106.54	110.61	113.25	106.48	116.12	111.3	107.85	104.98	108.36	108.2	112.22	115.96	111.11	115.92	111.16	113.87	112.82	110.36	113.82	107.51	108.68	111.84	108.7	105.53	110.85	111.81	109.76	109.72	112.1	109.14	110.73	112.26	110.47	115.22	116.49	116.3	115.4	106.23	110.24	111.99
104.41	99.711	103	107.37	112.19	111.35	106.42	112.07	112.89	101.99	111.69	105.25	107.29	106.41	107.1	101.68	106.2	104.77	108.51	106.08	108.23	105.28	100.31	111.88	103.85	111.53	108.42	103.34	110.92	105.09	105.72	108.66	107.04	107.22	111.26	106	108.78	114.93	107.32	109.75	104.03	100.5	106.4	106.24	112.03	106.11	104.85	104.35	105.71	104.57
99.338	99.316	105.13	103.09	96.67	101.81	100.93	97.541	96.561	98.457	101	104.57	102.28	95.43	108.28	90.48	107.49	98.985	102.35	92.055	97.996	98.793	100.93	103.41	99.774	104.14	102.03	99.763	101.01	99.975	93.596	98.565	96.653	104.51	94.769	96.776	100.88	102.23	102.4	94.47	98.319	106.66	96.589	99.91	103	98.929	97.812	102.03	102.6	96.314
104.94	100.43	97.66	102.09	101.25	98.091	104.47	102.14	101.75	98.149	97.467	100.27	104.67	103.32	100.54	107.67	99.27	100.52	97.298	96.252	101.67	104.92	104.13	98.664	99.46	104.3	104.47	101.52	101.2	103.05	107.27	100.96	102.26	99.727	102.99	103.35	103.26	102.8	98.531	97.718	95.17	101.4	100.19	101.72	96.622	105.63	103.25	104.05	104.42	101.46
105.86	99.845	107.21	107.85	110	102.93	103.39	107.78	101.07	104.14	106.1	108.93	104.27	108.27	103.59	109.19	102.29	107.37	105.94	105.2	102.1	109.49	102.82	108.61	110.4	99.493	108.48	100.48	109.6	105.6	107.45	111.51	103.93	100.08	113.05	100.96	102.33	105.95	106.97	99.366	95.625	109.86	105.85	107.75	108.21	104.74	105.34	105.02	106.43	111.19
105.63	108.36	111.56	116.86	106.47	107.62	109.51	104.25	109.6	106.35	112.67	105.52	114.85	119.33	110.87	107.13	110.93	108.34	109.01	110.76	111.52	106.55	109.42	110.4	107.36	105.79	107.95	113.17	111.53	118.04	108.72	115.93	110.71	107.91	106.4	110.24	109.1	113.72	109.74	105.12	115.84	101.3	113.99	112.45	113.4	115.66	106.21	107.74	107.95	109.64
99.616	107.34	100.83	102.32	110.76	100.8	104.24	107.7	106.4	111.49	106.71	108.13	104.03	107.84	102.96	104.75	104.56	105.72	106.43	108.89	112.25	101.88	105.63	107.86	106.02	111.55	105.87	103.19	102.79	106.98	103.4	106.81	96.379	105.95	101.72	108.22	103.85	107.96	108.82	107.32	106.61	105.21	105.03	101.77	102.11	110.1	109.68	105.94	99.962	105.22
109.06	104.61	104.28	105.94	108.1	103.54	107.03	110.49	108.35	106.21	108.49	104.23	104.13	99.526	108.96	108.33	102.86	105.38	104.86	111.89	108.39	105.53	107.16	108.17	105.56	103.57	106.48	107.8	101.91	109.02	105.09	106.82	113.62	106.41	105.96	108.15	106.9	105.25	99.624	100.39	104.3	105.44	107.4	104.16	108.56	102.72	107.63	109.41	105.53	101.93
107.51	115.4	108.81	109.85	102.25	111.96	101.18	104.06	102.65	108.57	102.94	109.74	105.87	104.65	107.45	102.77	104.75	102.02	102.16	103.4	106.84	103.64	102.89	106.29	116.15	104.88	104.17	110.1	102.3	100.68	114.99	109.38	106.86	105.01	107.84	110.21	106.84	97.625	109.21	112.05	100.12	101.89	103.85	107.18	99.732	107.91	110.58	104	101.43	109.91
113.13	116.74	118.39	113.91	110.31	113.84	106.76	108.08	118.01	112.89	109.07	116.02	119.12	110.8	113.03	119.17	116.88	117.32	111.56	119.01	108.45	111.89	113.88	113.2	114.33	114.13	117.46	109.46	110.77	114.22	114.1	111.73	116.66	108.47	112.51	115.27	121.88	120.7	113.75	112.94	113.03	112.78	115.41	110.84	109.16	110.27	112.03	111.79	116.91	110.5
108.88	102.46	105.89	104.56	101.06	110.76	107.65	112.42	104.93	112.37	110.29	110.59	100.19	108.16	114.01	102.03	111.18	104.27	102.59	109.21	107.55	106.01	105.76	105.28	106.01	103.36	111.45	105.62	103.58	106.07	109.26	108.34	107.01	109.27	105.15	108.46	112.13	104.47	106.66	109.53	107.56	101.61	105.74	102.8	106.53	112.25	112.3	107.91	105.77	110.04
112.51	106.82	103.49	109.25	113.6	107.71	105.51	109.38	106.05	104.93	107.46	108.57	109.64	106.37	108.02	102.61	105.8	103.63	106.08	107.83	103.04	113.62	105.92	107.03	109.86	114.11	111.37	106.45	106.79	103.18	105.09	100.69	106.48	111.46	109.76	106.98	107.18	109.52	105.14	108.59	101.74	103.65	106.02	106.54	108.89	107.69	104.96	108.12	104.32	111.12
102	103.24	99.963	110.68	104.02	107.47	102.61	103.46	110.08	108.93	108.12	111.78	113.67	102.68	106.56	100.52	108.26	107.98	108.01	108.62	105.28	106.23	108.14	104.92	116.88	100.66	103.85	104.25	104.7	107.32	107.04	100.29	106.21	104.65	103.06	109.49	108.67	105.8	101.55	107.16	108.26	105.76	105.39	109.65	104.05	110.14	98.648	104.36	106.27	103.11
98.819	106.84	102.59	101.14	97.908	104.93	104.48	105.34	100.57	98.234	101.42	104.7	100.45	107.27	106.9	108.15	103.76	103.9	99.117	107.61	105.23	101.09	101.21	102.78	101.24	106.68	108.81	108.62	103.69	108.97	104.91	102.39	99.862	108.19	105.11	103.48	104.58	101.99	109.06	106.68	106.14	97.509	104.86	105.26	105.5	99.123	109.92	106.36	106.9	104.18
107.45	103.98	110.42	107.12	102.71	105.05	99.387	103.03	107.99	100.28	102.8	101.44	109.86	102.67	100.64	105.53	105.5	98.684	106.41	102.82	104.54	106.68	104.71	103.88	110.12	107.6	107.93	107.95	107.27	104.75	104.64	101.45	109.22	93.851	111.62	101.02	104.88	107.63	98.561	97.796	103.69	102.98	99.617	96.423	99.704	106.27	106.34	101.86	104.61	107.57
105.08	109.33	110.51	109.48	111.47	113.33	115.21	117.45	111.09	108.9	108.85	113.03	107.92	113.36	108.59	111.84	110.98	115.73	108.1	106.81	113.83	106.87	112.49	106.99	114.74	108.63	102.41	107.8	110.99	104.66	107.97	115.7	109.2	107.88	105.49	114.11	110.85	107.1	113.08	111.04	111.5	110.12	112.4	108.77	111.08	110.8	113.72	107.17	108.86	104.4
115.06	109.88	111.9	116.07	115.14	111.98	112.9	109.81	113.27	114.56	114.9	113.98	108.07	110.61	106.7	113.57	114.73	104.85	105.5	103.72	112.39	117.46	107.51	110.95	114.2	113.88	114.54	108.72	110.11	113.89	102.05	116.27	113.38	113.25	110.01	110.13	109.66	120.59	112.78	108.45	105.26	115.79	114.88	110.77	112.74	110.89	110.49	114.65	109.09	107.04
111.57	104.09	103.81	101.17	107.93	107.61	107.59	104.67	113.08	108.16	103.02	112.17	109.36	104.99	101.78	107.24	107.4	101.42	107.16	105.06	106.32	109.41	107.35	104.49	112.09	108.14	105.63	102.57	105.46	98.118	110.32	104.48	106.4	103.16	107.01	105.12	103.07	106.14	109.1	108.63	108.28	105.84	107.75	110.46	101.74	101.71	102.58	98.038	112.27	104.67
108.5	108.87	108.05	106.64	99.615	106.24	99.544	107.46	107.35	103.65	105.65	110.07	100.73	96.216	106.69	105.29	104.62	99.48	101.81	101.78	104.24	108.24	95.922	107.84	109.63	103.88	102.62	103.81	107.08	107.7	107.49	111.28	103.66	105.12	105.2	108.42	105.09	104.1	103.35	103.81	108.87	108.53	103.44	102.95	104.69	107.42	108.02	100.3	102.85	105.37
109.15	111.8	114.09	115.84	110.31	117.35	113.79	107.13	115.2	108.44	109.16	114.02	114.33	111.21	112.53	114.22	116.66	113.03	106.64	112.58	114.2	111.59	109.59	109.54	111.69	109.66	109.16	110.36	102.7	110.96	111.78	123.47	105.94	102.44	118.8	101.68	110.38	110.79	114.28	119.03	107.95	107.3	108.47	112.54	108.88	107.14	112.9	108.45	115.79	108.05
107.36	104.68	114.05	114.33	104.38	110.78	110.3	111.9	114.26	111.78	114.11	102.63	115.34	113.41	111.2	107.97	110.5	110.04	114.56	110.81	108.54	107.94	114.01	110.86	109.61	113.84	114.06	104.66	109.18	115.87	111.57	111.95	104.91	117.35	115.1	112.79	109.53	115.49	113.8	108.76	110.4	112.14	110.98	107.48	108.98	111.13	118.12	109.01	112.42	110.93
114.51	115.64	110.69	115.4	116.62	120.27	122.56	109.74	111.76	108.13	114.02	114.02	117.98	113.02	117.68	117.59	116.25	112.06	112.84	114.49	109.13	119.1	111.95	117.95	118.92	115.37	114.2	116.57	121.13	120.44	109.24	114.45	112.09	114.4	119.81	119.98	117.5	119.99	112.73	116.24	116.24	117.57	113.19	116.3	118.54	115.75	114.64	116.41	116.11	121.17
106.73	107.85	105.4	105.55	105.08	105.78	103.64	103.41	110.82	103.67	107.7	108.5	105.78	101.22	106.52	109.01	101.08	105.1	109.77	106.38	103.99	99.891	107.45	104.37	107.84	107.94	105.05	100.37	98.44	99.648	103.83	102.61	98.098	109.1	107.1	106.05	96.536	105.31	100.27	106.77	105.24	104.24	104.9	103.71	101.95	109.63	106.7	104.94	101.54	105.08
104.42	104.74	105.48	108.66	108.86	108.65	103.69	100.38	102.97	108.97	101.29	100.01	107.61	105.21	112.49	106.31	108.77	107.36	101.91	105.07	103.4	104.23	99.494	106.95	100.53	108.7	110.61	106.31	110.3	99.407	103.73	109.78	103.5	102.93	106.89	103.85	101.56	103.11	106.91	107.41	106.21	106.5	108.89	106.36	102.67	103.41	102.4	104.22	106.11	107.8
104.99	102.04	102.28	99.562	104.73	102.67	101.54	105.55	106.54	104.22	106.19	105.21	103.05	107.47	116.56	100.7	105.04	106.23	102.4	100.02	112.86	106.43	94.679	104.36	107.15	105.14	105.53	103.8	103.34	107.35	109.94	102.87	113.29	106.07	106.71	104.19	104.73	110.08	101.28	102.63	109.47	106.62	103.94	104.69	109.48	102.06	106.06	109.15	107.61	102.4
106.79	109.05	102.51	108.25	102.72	109.42	111.5	99.742	106.52	102.83	105.01	106.76	103.59	104.59	105.1	107.21	105.11	105.7	106.68	112.4	110.32	108.12	106.23	105.64	106.76	111.75	103.93	108.2	100.86	116.95	106.17	109.16	110.88	104.49	107.88	103.44	108.7	105.41	105.25	103.3	101.98	111	107.63	112.14	97.849	110.08	109.89	109.3	106.25	104.83
97.708	97.55	98.337	98.13	103.11	108.36	98.108	99.119	99.259	102.7	97.34	95.794	96.356	98.717	104.17	103.03	96.432	93.809	99.705	101.53	101.35	102	100.1	98.838	102.61	100.82	99.402	97.643	99.279	101.71	96.556	100.72	97.535	101.91	99.546	104.31	98.631	103.11	104.49	93.929	98.637	102.89	95.965	97.891	93.777	100.33	101.55	103.6	96.972	102.82
96.421	103.37	96.134	102.66	106.47	97.148	98.511	99.904	94.417	102.74	97.258	99.415	102.24	100.33	97.566	90.386	105.65	105.03	104.05	98.459	101.31	104.85	99.323	101.69	101.32	103.1	99.511	99.414	104.38	99.761	103.96	101.67	96.384	100.66	100.01	101.69	107.06	95.748	100.24	100.3	96.594	103.08	102.3	106.67	100.21	101.85	102.13	100.38	106.92	98.163
101.56	103.65	105.55	102.52	105.54	100.54	94.89	95.163	101.42	105.68	95.926	101.44	96.727	99.56	100.17	100.87	102.37	103.64	99.694	108.21	94.734	100.8	104.85	104.74	102.38	102.06	103.95	108.4	103.49	102.56	96.363	103.67	98.316	106.84	94.516	99.982	100.95	105.7	98.098	104.62	100.69	104.34	102.04	95.998	101.5	100.18	99.796	102.86	100.67	101.35
101.39	106.3	108.07	117.07	107.12	108.59	108.75	108.84	112.27	107.23	109.03	113.02	111.91	108.26	108.63	108.8	111.97	113.83	111.94	111.59	107.11	113.1	109.61	112.86	119.15	117.66	105.69	114.65	114.32	116.02	112.8	111.93	108.91	109.82	115.14	120.05	113.45	110.49	105.04	110.37	112.03	117.34	112.68	114.82	111.78	114.67	102.04	115.22	115.34	106.5
105.19	106.23	110.26	106.56	104.9	110.95	105.11	104.35	106.36	106.53	107.2	105.46	108.96	108.77	107.47	108.79	105.96	110.77	106.03	108.99	107.62	107.81	109.61	102.81	107.51	102.4	107.63	107.87	106.51	113.9	105.93	107.42	105.46	116.15	111.57	106.79	109.06	100.7	112.34	108.92	110.7	109.71	101.09	111.11	106.92	109.14	110.76	106.48	102.09	99.307
103.61	109.49	99.98	107.61	99.564	104.39	105.02	105.26	110.93	104.79	104.01	99.809	102.25	102.76	106.69	97.432	102.41	98.977	102.58	106.27	99.769	107.79	102.81	104.51	95.185	102.79	105.72	109.18	99.848	108.86	107.35	102.44	100.77	102.03	104.47	106.42	111.01	108.97	98.632	105.75	103.67	106.12	107.58	105.99	111.54	103.5	96.544	101.99	103.59	106.7
114.45	110.6	112.88	117.64	109.67	114.35	120.56	112.72	105.55	113.24	112.68	108.83	112.01	107.87	115.22	108.76	108.39	112.75	109.63	110.48	114	111.44	112.11	115.46	112.38	113.83	112.12	110.64	112.33	115.74	106.18	115.15	113.5	110.93	114.3	106.71	110.27	115.69	107.54	112.65	110.1	109.77	115.1	110.8	110.39	110.65	107.8	111.2	109.74	110.44
108.4	115.2	121.15	110.8	116.48	115.59	110.8	114.84	116.56	111.09	112.61	112.56	105.44	118.77	112.23	113.85	104.6	117.75	110.24	112.55	111.85	107.97	108.56	114.38	110.81	116.62	115.76	111.3	112.3	109.93	114.19	107.53	111.87	111.65	106.93	111.21	107.45	114.35	106.18	110.93	105.58	112.89	117.64	113.03	109.7	112.25	114.06	114.86	107.97	123.95
117.11	111.85	112.06	113.93	114.34	109.32	112.88	113.21	110.59	109.73	114.43	105.33	112.94	110.34	113.82	111.09	116.56	108.76	108.77	103.49	111.87	113.53	109.55	115.54	116.37	109.1	114.99	110.26	108.31	113.42	110.18	112.49	104.16	108.15	111.02	115.75	107.85	111.18	112.83	103.34	106.27	113.83	102.31	108.23	114.41	119.76	113.71	112.62	116.64	108.47
118.71	119.74	110.9	110.99	118.08	112.7	113.58	108.93	119.44	113.41	115.74	117.76	118.87	117.03	115.12	114.05	112.35	120.65	120.92	122.47	112.11	115.2	111.56	111.87	110.9	116.79	122.02	120.77	119.75	109.86	116.36	114.35	114.26	116.11	109.01	114.82	118.7	119.24	118.38	118.02	107.63	112.48	113.65	113.66	116.93	114.3	117.97	112.99	114.61	112.49
109.89	107.67	109.66	113.07	110.85	114.09	104.26	111.36	112.84	108.78	117.93	109.45	111.44	113.48	111.54	114.07	111.63	118.19	112.21	112.71	112.91	110.08	114.66	117.36	110.09	105.49	107.46	102.91	113.43	112.39	111.71	110.19	105.3	113.1	106.74	107.51	105.49	111.96	113.35	114.38	112.47	115.37	113.8	111.86	112.27	108.44	114.6	110.1	105.12	115.7
112.47	107.17	109.09	105.07	101.19	109.34	106.93	107.25	101.27	109.88	108.34	108.83	104.17	108.4	108.35	106.1	99.494	108	107.59	100.72	110.32	106.3	106.43	105.01	109.1	107.25	107.69	105.88	114.45	105.59	108.68	107.63	107.7	108.47	107.88	110.97	106.01	103.79	100.3	105.56	106.58	107.92	106.07	98.91	107.61	110.17	109.87	108.78	107.42	110.43
107.93	107.91	113.21	110.08	110	110.01	111.4	103.76	111.32	107.62	109.64	109.87	111.23	103.84	108.61	110.5	114.45	106.91	100.23	106.23	108.08	104.88	104.91	107.57	109.19	115.54	109.84	112.05	111	115.06	117.17	108.57	115.87	108.05	114.11	108.58	102.68	106.82	107.27	103.56	112.61	115.52	109.54	103.58	110.36	113.44	115.92	105.56	114.46	108.04
115.05	119.07	114.24	113.68	105.83	115.71	119	112.34	111	110.67	111.15	116.18	111.03	111.11	116.61	115.12	113.01	114.22	113.11	111.24	108.97	110.09	108.69	114.24	111.48	112.66	118.14	108.02	109.9	117.23	113.14	112.25	111	112.76	108.9	111.88	106.75	113.97	120.62	114.7	107.29	108.29	107.54	118.8	112.02	114.17	117.87	113.16	111.69	117.97
108.33	105.74	113.95	102.75	106.27	100.71	102.84	110.35	101.68	112.16	98.793	106.74	110.3	105.04	96.597	108.48	109.85	106.7	104.48	105.33	102.89	108.31	104.63	105.22	105.53	106.56	104.93	106.76	110.4	102.24	107.8	103.4	108.38	108.79	102.82	100.2	106.34	110.95	115.77	106.45	107.22	103.96	105.51	103.28	106.69	108.04	103.32	107.36	104.03	112.3
112.72	110.58	105.66	106.58	105.2	103.14	105.46	106.68	109.01	106.94	110.79	108.52	101.17	105.76	110.09	108.8	104.57	111.64	108.05	103.79	108.86	105.91	108.86	103.75	99.908	109.09	106.5	104.91	104.87	106.04	106.95	109.99	102.32	108.04	108.38	102.35	104.78	111.66	108.27	106.23	99.479	103.65	110.49	103.47	107.44	105.69	110.43	112.18	105.68	104.23
98.379	95.451	107.29	107.53	99.584	102.6	101.36	99.063	104.51	98.445	106.08	102.57	97.497	94.661	96.9	104.26	93.148	103.35	99.888	101.68	100.99	102.37	101.68	106.69	96.2	94.016	101.84	105.04	105.24	98.233	105.16	98.989	98.844	102.9	101.29	98.768	98.47	100.59	109.37	98.429	103.65	104.88	101.38	101.28	102.93	102.31	100.31	95.06	98.831	96.718
100.51	111.28	99.006	106.52	100.01	102.43	103.31	104.81	105.32	107.3	97.496	103.83	101.67	103.48	104.58	102.53	101.41	104.42	99.451	107.16	103.38	99.692	104.53	108.16	102.71	102.21	101.23	106.04	100.4	106.4	100.77	103.97	101.17	96.223	94.116	99.161	104.26	103.73	103.07	100.9	101.9	104.77	100.97	110.45	105.35	101.55	103.98	102.3	102.35	99.436
100.89	103.11	104.5	108.13	104.18	111.19	107.84	107.62	103.17	107.19	106.63	107.33	102.9	105.56	99.863	100.07	105.31	102.39	103.85	106.62	115.88	103.3	106.63	107.69	102.76	106.98	104.47	113.23	103.02	105.14	105.47	108.96	104.81	100.89	111.72	100.94	98.9	105.93	101.26	100.52	111.17	102.45	102.08	109.49	104.41	104.87	104.27	100.78	99.996	102.4
109.33	104.28	105.27	103.11	103.69	102.51	102.36	106.92	107.07	104.23	102.18	97.21	106.12	112.88	105.97	109.17	110.01	102.4	105.7	111.63	104.44	107.32	100.82	106.71	107.14	111.14	108.28	106.41	109.5	106.11	104.79	101.65	103.57	106.7	107.86	100.33	104.25	99.889	103.59	111.69	105.3	104.83	106.18	101.01	110.37	104.86	110.29	110.09	108.57	103.12
104.39	102.76	105.99	103.48	95.793	108.62	107.51	105.23	106.97	108.53	101.43	104.7	106.68	108.58	98.29	108.38	102.84	107.77	109.67	101.95	101.82	106.75	109.62	102.39	106.15	104.66	108.06	106.05	99.939	103.83	106.16	105.32	106.91	110.17	105.49	103.03	104.82	109.08	104.7	105.53	104.63	107.16	107.57	104.8	101.71	102.95	104.35	99.705	102.65	103.93
104.16	102.85	103.9	108.77	114.26	104.76	111.5	108.09	110.13	100.96	103.55	99.8	104.86	107.38	104.77	111.16	111.22	107.77	106.78	103.44	103.57	105.08	105.68	99.601	105.63	99.155	104.8	103.4	113.99	106.11	104.5	107.19	102.16	107.83	97.536	107.89	106.65	106.97	107.84	108.42	109.51	109.18	110.87	105.32	106.66	107.8	107.11	100.4	105.33	108.46
103.86	107.16	107.26	99.434	106.62	114.08	106.86	104.43	107.57	98.242	100.1	108.09	105.3	102.13	106.2	107.73	109.79	100.79	101.19	106.73	104.16	106.01	104.67	109.73	104.32	110.71	101.65	102.15	107.79	97.908	106.39	112.79	104.8	100.93	100.95	106.69	101.38	105.37	111.27	106.57	105.01	106.9	105.35	110.9	106.81	101.63	99.826	103.7	105.43	101.27
110.48	113.32	107.96	113.51	106.87	106.87	120.36	111.66	109.88	112.46	124.13	111.15	114.44	114.6	105.01	108.04	115.82	108.13	112.08	107.08	111.72	112.68	112.16	109.08	109.85	109.72	110.58	105.85	111.6	115.07	109.54	116.48	111.94	114.31	109.69	103	107.11	115.92	110.14	116.12	112.09	112.42	110.96	113.21	106.41	111.45	113.41	111.72	108.31	111.14
104.57	106.97	102.9	105.12	109.38	106.84	107.4	106.77	112.93	107.1	108.46	103.78	101.27	108.38	109.3	108.65	101.52	102.65	106.56	112.96	112.61	109.58	116.43	103.49	115.47	101.84	102.65	111.29	106.55	110.56	105.69	107.95	112.21	109.65	107.96	109.3	105.66	104.12	108.66	103.18	115.18	106.9	99.533	103.77	109.38	106.98	105.05	108.73	107.28	108.29
109.57	105.5	106.69	104.2	106.19	105.8	105.12	100.02	106.92	108.68	109.7	111.37	105.86	106.92	108.6	108.18	102.8	106.43	107	109.9	107.12	103.75	111.89	105.82	102.28	103.16	108.67	106.59	103.78	109.28	110.48	106.1	110.8	106.56	112.46	108.74	107.62	107.16	104.66	102.68	108.36	100.35	109.24	108.14	112.08	106.52	109.22	105.4	112.43	109.61
119.01	118.83	116.89	121.03	112.69	105.59	116.14	120.23	118.79	113.79	119.07	112.83	114.6	116.09	118.49	117.9	115.6	117.48	120.89	113.54	115.52	121.37	120.92	116.79	113.12	116.82	114.64	113.58	115.92	116.54	117.55	114.3	118.58	117.34	118.61	120.76	115.26	120.99	114.02	121.15	117.71	115.98	117.08	120	114.6	119.72	119.02	116.88	114.64	110.84
111.81	110.66	105.8	106.59	108.41	106	105.33	108.47	106.17	103.48	104.7	110.66	103.28	111.11	102.92	108.14	110.92	105.15	107.31	107.29	102.19	112.76	105.2	108.93	110.42	111.89	110.99	115.01	115.71	103.15	108.71	104.31	102.34	99.762	101.31	109.98	106.03	100.11	98.943	106.11	105.53	107.98	108.89	104.28	106.03	107.03	105.4	109.29	112.32	105.62
104.92	109.73	100.16	105.07	105.1	110.55	111.88	106	108.26	106.61	107.02	108.45	107.32	105.65	104.66	105.25	112.44	103.34	104.3	103.63	109.63	109.97	105.57	107.03	104.65	108.95	102.09	109.87	103.33	111.3	103.24	107.18	109.56	109.24	107.16	111.96	102.62	103.62	113.64	107.9	112.44	105.56	109.71	104.58	101.69	100.32	104.84	107.21	109.52	105.09
109.44	103.69	107.07	100.88	106.76	100.07	101.41	110.36	111.14	107.18	103.95	106.05	105.05	108.76	109.34	106.69	105.38	100.16	106.14	96.061	109.51	107.96	109.02	102.33	111.38	113.61	109.45	104.58	104.85	104.7	107.86	102.49	103.38	105.03	111.28	101.72	105.88	108.11	106.01	105.9	108.99	107.79	106.9	110.25	105.29	106.04	107.61	108.36	107.05	102.99
119.05	110.24	119.39	117.18	112.18	121.16	111.29	112.52	108.75	108.19	108.45	113.73	111.1	109.2	108.72	111.84	113.47	105.11	116.81	116.66	111.29	111.23	116.3	110.29	111.85	107.86	113.89	110.07	115.43	112.98	109.82	111.42	116.19	110.67	118.33	115.98	113.09	114.92	113.65	117.12	112.46	109.12	114.42	115.01	116	103.49	102.98	109.26	108.86	110.07
100.65	106.93	103.69	104.7	104.8	103.81	108.26	106.28	104.58	107.29	104.15	108.24	109.44	110.5	106.54	109.01	108.63	107.56	108.43	105.64	115.62	106.11	105.57	105.34	107.92	102.66	107.9	107.53	112.93	107.6	98.67	107.67	104.5	109.06	109.08	107.21	102.56	107.41	109.36	111.86	105.35	108.87	104.64	98.02	108.66	94.782	111.15	101.12	98.9	107.37
109.72	111.59	107.07	105.89	108.14	108.58	106.46	110.16	109.38	110.74	105.95	109.84	104.35	113.23	113.11	114.22	111.87	112.94	112.18	108.53	112.36	110.5	115.02	113.2	103.95	110.01	111.23	109.25	112.03	107.53	107.94	112.79	113.58	117.07	104.92	115.61	111.31	112.15	115.41	108.24	109.97	111.07	111.9	106.83	109.56	113.71	107.62	110.21	112.23	109.72
115.05	116.97	108.08	108.98	114.25	113.4	107.97	114.36	104.22	114.53	121.71	113.17	109.51	114.76	108.52	117.44	113.34	121.46	109.69	115.08	115.09	109.38	109.99	115.17	113.39	112.95	114.58	118.86	110.78	117.88	109.87	114.38	117.01	114.8	109.47	106.91	108.01	114.54	105.32	112	111.67	117.45	112.32	107.66	104.89	109.42	115.04	113.74	115.27	118.29
109.16	112.07	113.12	118.05	111.84	106.22	109.89	113.59	108.2	114.33	110.87	114.82	112.62	101.07	108.12	112	107.44	104.28	114.9	110.35	109.03	111.24	100.8	108.83	97	109.03	112.33	108.69	108.32	106.39	109.39	113.91	112.06	113.43	110.16	108.59	106.21	109.54	107.72	117.12	111.93	108.58	101.92	111.41	107.18	112.53	113.31	111.85	112.23	106.51
108.6	104.54	104.06	104.46	104.11	104.08	111.38	101.94	104.69	106.69	102.81	113.39	106.71	104.2	102.27	107.41	101.56	103.27	107.18	100.69	109.1	106.22	103.63	108.21	107.31	108.77	108.2	110.5	107.94	112.43	102.39	109.4	101.36	106.27	104.54	103.33	103.79	106.17	107.9	102.2	109.56	109.81	108.66	113.12	109.87	106.51	105.3	103.69	105.17	107.01
97.335	98.645	98.49	102.71	99.411	101.39	95.784	109.22	94.306	93.845	98.358	99.887	94.689	105.64	100.23	103.81	103.75	97.923	96.544	101.84	95.897	98.033	102.68	96.541	93.257	101.36	103.1	98.103	92.794	94.987	104.27	99.972	97.957	98.317	99.784	102.91	96.105	94.297	98.19	100.22	102.28	99.228	99.654	99.853	101.93	98.719	93.542	93.907	98.538	102.81
99.583	110.82	110.26	105.61	102.89	108.29	106.74	103.11	102.88	105.37	102.82	106.89	104.39	106.21	108.57	107.11	108.01	108.44	105.41	107.59	108.94	105.41	107.63	101.55	104.86	106.95	102.45	104.86	110.51	106.87	111.34	108.5	107.18	108.79	105.81	99.962	106.05	106.21	105.18	104.82	112.39	106.07	103.14	108.06	104.87	109.57	104.6	102.78	110.45	103.3
111.7	114.99	110.6	109.19	107.96	112.85	108.95	107.33	107.56	113.19	113.24	110.55	112.02	111.47	110.66	111.93	118.19	112.18	112.11	113.44	109.65	118.01	113.02	113.03	113.68	109.32	108.53	113.26	109.77	108.95	108.71	105.9	107.87	113.36	108.65	109.26	106.34	106.93	110.03	112.58	113.06	108.16	110.59	111.29	108.07	110.68	110.58	117.42	115.67	113.53
106.5	105.73	111.62	107.23	109.55	106.9	102.78	105.02	105.6	114.49	111.13	109.02	111.09	106.42	109.34	105.27	109.62	106.19	106.98	101.18	107.92	103.97	110.7	108.63	100.7	110.47	112.01	116.1	101.23	105.23	109.33	100.23	104.45	105.58	108.68	107.06	102.71	110.85	102.81	103.61	108.87	105.08	114.58	102.2	104	106.02	108.89	114.6	102.48	112.96
106.57	113.07	112.26	105.63	104.48	108.61	104.52	102.31	109.86	100.63	107.78	105.99	105.37	108.08	99.999	110.59	106.48	103.24	110.05	103.82	105.29	103.07	104.58	97.491	107.82	107.88	111.89	105.36	111.07	111.72	109.9	106.24	105.98	101.99	100.13	107.14	106.31	107.08	105.68	101.82	110.88	109.61	100.98	102.19	113.92	104.62	107.29	112.98	107.64	109.54
105.41	105.7	105.4	100.51	106.3	112.22	106.58	106.23	102.47	102.19	105.55	103.43	106.41	105.62	106.33	110.54	113.12	109.78	106.41	105.12	100.04	103.4	102.96	106.69	106.13	105.08	113.47	107.24	101.28	106.24	104.76	103.91	112.38	105.84	102.3	103.8	104.14	98.335	108.6	104.55	109.21	108.22	108.44	104.83	108.62	105.68	108.05	105.29	109.76	110.63
111.57	113.57	110.9	113.43	113.25	121.73	110.74	110.71	116.32	111.22	109.8	114.34	112.94	110.63	107.88	119.4	110.91	116.87	117.65	116.86	108.43	112.33	115.38	109.05	112.81	113.15	117.55	109.47	105.14	109.59	113.44	117.02	119.59	115.61	113.83	113.05	108.16	112.61	114.28	113.45	120.01	109.99	114.91	110.89	108.93	108.6	119.05	116.05	115.73	121.42
114.03	107.98	110.33	113.39	113.2	106.63	116.5	106.15	113.02	113.95	113.14	110.91	114.37	107.56	107.62	100.1	107.69	106.09	106.21	105.66	117.43	105.81	107.39	109.56	105.12	106.97	108.55	104	111.85	110.53	111.89	109.56	110.15	108	109.58	107.15	113.98	113.28	112.91	115.17	117.8	112.6	111.96	117.36	108.51	113.64	112.11	113.84	111.91	109.46
105.82	112.68	105.81	107.09	109.29	102.1	104.35	108.96	99.967	104	106.38	104.45	102.35	105.21	105.36	108	103.53	104.58	105.27	109.1	103.63	104.62	113.68	102.59	102.64	108.82	98.542	110.09	100.82	108.37	114.14	104.56	111.51	99.976	107.65	100.97	104.65	110.12	103.86	104.02	99.325	101.32	102.46	109.97	109.39	101.29	107.57	103.36	105.62	106.88
116	114.09	111.56	114.51	107.22	111.59	108.47	111.94	110.35	105.51	116.05	105.64	109.84	106.65	109.53	113.57	109.04	113.33	110.1	108.79	106.43	110.34	112.41	112.55	118.95	113.94	114.1	112.85	107.2	114.58	105.93	106.04	107.48	108.79	107.24	114.44	114.71	107.38	113.71	114.15	105.87	112.42	110.04	112.08	107.61	119.97	110.2	111.16	112.68	113.09
115.17	108.42	112.59	112.21	115.98	108.46	109.78	110.97	114.94	112.17	115.99	111.3	116.24	104.54	108.8	117.26	109.88	115.32	117.66	108.6	104.98	112.65	111.34	106.4	104.74	112.38	112.19	113.12	107.97	111.32	112.47	111.28	114.55	114.9	112.41	110.68	118.76	106.03	112.4	106.07	115.4	109.77	106.82	115.9	115.06	112.42	114.33	114.95	106.86	103.84
105.9	113.8	110.55	105.48	107.31	108.48	110.36	100.91	108.61	101.41	111.8	99.359	103.8	108.96	106.5	104.12	106	110.32	104.19	104.38	102.89	97.731	102.32	103.67	103.66	104.85	103.22	106.92	107.4	99.517	104.78	102.15	102.86	107.96	112.59	107.4	101.97	107.55	106.99	110.84	100.52	102.09	106.86	95.467	108.45	103.16	103.32	99.838	105	111.38
114.47	111.19	105.59	115.52	107.99	107.77	112.82	105.9	113.56	111.07	111.41	109.88	113.56	113.08	105.84	116.66	106.93	109.05	109.05	108.65	113.1	108.39	111.42	111.52	109.48	109.76	113.53	107.97	109.89	113.25	109.4	114.45	115.05	116.32	110.65	110.61	110.75	112.46	110.51	109.42	108.03	114.19	113.64	114.23	107.32	103.11	116.58	114.26	114.98	110.3
105.99	106.8	100.49	108.72	105.11	103.52	100.43	107.49	103.13	101.84	104.69	99.327	96.179	105.98	98.774	104.92	98.013	100.78	103.73	104.73	106.3	110.13	98.473	106.24	106.92	111.01	103.56	99.742	110.17	100.51	106.26	103.33	103.79	102.53	103.95	101.27	105	105.16	100.91	102.84	101.78	103.04	109.18	106.26	107.58	107.88	103.48	105.96	104.31	107.3
115.42	119.11	115.41	113.35	111.52	113.97	115.56	106.75	112.71	108.91	106.6	105.86	107.4	118.96	113.08	120.55	121.24	110.5	105.33	110.53	109.91	114.89	101.81	112.15	113.56	118.43	113.99	110.19	108.56	108.4	116.37	110.79	111.64	109.96	107.61	108.53	105.75	112.83	110.09	111.28	107.34	105.67	109.94	113.34	112.75	113.06	112.09	105.05	109.09	109.13
108.47	101.65	102.96	102.93	103.91	101.22	98.06	102.93	103.58	101.59	104.52	97.74	95.771	100.22	101.38	99.728	97.585	99.224	98.506	104.42	95.33	102.01	99.642	99.004	100.03	101.7	105.83	100.85	99.565	98.379	103.36	103.23	98.357	104.25	102.24	92.15	98.54	96.902	95.187	101.38	106.55	98.477	102.64	104.12	101.99	101.71	104.6	99.347	103.37	103.26
109.83	112.67	111.31	107.03	109.64	108.9	115.89	111.08	107.56	110.95	110	111.09	111.36	114.26	106.47	115.28	111.11	110.38	106.47	111.39	109.8	107.4	108.72	110.08	108.4	104.64	117.15	109.36	104.78	105.9	108.5	113.1	113.75	104.65	106.09	111.98	114.34	105	112.77	109.62	109.4	112.43	109.02	108.2	109.83	111.12	109.56	107.89	110.72	108.64
105.01	107.23	109.22	114.15	106.33	105.37	104.91	103.97	114.22	98.983	106.61	106.55	105.02	105.35	112.62	101.26	100.85	105.9	99.774	114.1	106.62	101.71	106.38	105.92	108.65	104.73	109.05	103.47	98.994	104.33	99.907	107.32	101.76	104.6	108.4	100.34	103.62	102.78	103.57	102.93	106.43	102.98	99.89	99.549	102.66	94.719	102.93	109.63	106.41	111.22
107.03	108.05	110.27	105.36	108.43	103.39	105.15	106.46	105.14	106.51	107.02	102.32	102.05	111.58	102.2	102.37	105.36	106.87	102.73	105.8	108.63	106.81	104.69	107.92	101.98	107.44	105.31	104.81	107.5	109.71	106.43	113.37	104.77	105.34	103.53	112.55	109.39	103.2	109.13	110.6	110.56	94.273	107	105.88	111.37	109.15	107.9	102.15	100.3	111.57
112.06	112.51	111.02	110.1	116.43	111.25	115.12	118.23	109.94	111.88	109.38	120.24	104.42	114.39	106.27	110.37	117.09	113.21	116.88	110.98	112.73	117.07	118.39	110.94	112.77	107.12	109.1	113.07	111.49	111.78	108.84	113.27	111.12	108.36	108.63	109.47	116.66	112.75	109.16	115.62	116.26	115.04	112.16	112.11	123.01	114	109.98	112.19	118.9	119.62
117.62	105.38	104.89	113.97	109.99	114.3	112.06	108.93	115.97	108.49	113.76	114.99	112.54	115.91	101.4	114.09	113.81	110.55	111.73	112.31	111.19	116.21	116.56	116.79	118.62	117.86	115.55	112.32	116.1	109.21	113.53	105.27	113.56	117.34	114.09	109.44	109.51	112.53	107.15	107.63	118.14	108.07	117.07	111.24	107.4	112.4	111.12	107.3	111.09	114.56
102.87	103.4	100.1	109.54	99.301	98.743	101.36	97.996	102.56	103.24	101.72	102.88	97.905	99.72	98.005	102.89	96.198	103.62	98.643	104.74	101.99	108.04	101.32	103.5	96.519	96.963	99.994	104.83	98.128	102.02	102.12	99.652	102.79	100.07	94.944	101.52	103.47	102.55	99.586	99.681	97.835	107.25	99.776	99.66	98.687	102.76	98.639	104.29	103.11	106.4
110.19	107.49	108.86	111.46	113.65	116.77	110.26	112.17	113.9	111.32	112.1	109.4	112.87	107.88	105.75	108.1	107.96	108.26	107.54	109.52	108.62	107.82	108.3	101.91	106.28	108.23	111.65	104.56	114.12	104.72	112.94	112.41	115.19	110.07	111.53	108.53	113.96	106.79	117.82	110.05	113.12	106.82	107.29	112.79	104.31	107.74	111.18	108.29	110.35	114.74
111.03	108.24	114.75	110.38	117.38	109.35	108.13	113.56	111.05	112.38	109.27	110.91	106.63	111.41	107.34	107.22	105.3	105.72	113.63	109.71	114.95	116.13	111.02	111.46	106.86	111.82	108.64	110.59	107.29	108	109.37	110.5	118.88	111.16	110.4	117.92	110.15	113.63	113.79	115.65	106.75	110.68	112.28	110.22	109.6	113.75	115.14	110.83	111.29	110.16
104.6	102.44	102.9	104.44	105.71	98.292	107.71	107.34	103.45	109.24	108.18	102	109.29	103.24	101.96	100.99	105.4	109.96	104.65	107.05	103	105.26	108.02	103	103.74	101.71	104.74	103.94	102.52	108.41	107.46	104.95	107.86	104.44	100.39	98.767	102.97	106.12	103.12	101.99	105.97	104.39	99.864	104.47	105.32	103.95	102.17	99.943	110.69	109.34
109.24	115.36	113.39	112.67	107.46	108.36	102.34	111.25	108.87	108.19	106.68	109.77	110.31	104.62	108.39	110.69	111.39	110.99	108.1	110.07	110.55	106.32	107.25	106.93	113.58	108.24	107.12	107.37	113.7	107.9	111.3	109.1	109.22	104.94	111.95	105.58	110.26	113.11	110.68	113.65	113.68	109.44	109.76	107.66	107.95	110.65	104.93	111.59	113.51	108.98
104.92	110.41	107.44	115.85	115.43	110.88	113.6	112.94	109.42	108.68	101.24	108.55	108.57	107.68	104.77	110.44	113.64	106.89	103.2	104.64	106.16	100.01	109.67	119.74	109	97.447	105.83	104.74	104.85	107.11	100.76	109.19	109.71	114.05	112.27	107.57	106.59	104.96	105.79	102.73	102.62	108.71	107.47	106.29	110.83	109.76	102	107.4	105.63	108.8
106.26	107.62	112.39	110.07	105.52	105.41	103.74	103.95	107.59	103.74	103.53	106.92	102.98	108.48	107.78	109.98	106.92	108.97	112.52	107.54	102.1	109.18	109.26	104.37	108.27	105.28	108.49	108.71	106.29	103.91	113.4	105.92	108.39	106.85	102.79	113.72	106.59	111.59	104.38	110.96	99.859	106.91	108.54	107.03	103.52	108.6	107.87	100.38	103.56	108.18
105.76	104.04	103.11	110.17	112.38	111.05	105.09	110.68	110.91	105.12	104.43	109.71	102.43	105.6	104.5	108.68	105.81	109.1	104.6	109.79	106.41	111.28	105.31	103.84	109.65	109.07	105.49	104.45	106.49	112.62	106.55	102.53	110.81	106.44	105.56	107.05	111.43	106.51	105.6	107.72	106.55	107.62	103.24	104.18	105.42	100.16	106.3	105.25	106	99.3
111.42	108.66	114.81	115.87	111.68	111.58	111.96	108.71	112	113.69	112.66	111.66	107.78	108.81	115.05	114.07	116.21	110.46	103.63	107.29	113.75	107.97	109.45	105.05	107.89	119.77	113.07	117.43	113.2	111.45	112.89	113.28	110.27	106.54	110.63	112.09	110.26	113.97	103.56	109.73	116.08	109.16	111.48	113.7	112.36	108.09	110.54	109.88	112.27	112.2
107.11	101.08	108.99	108.01	102.95	106.92	113.11	103.94	109.13	105.53	104.32	108.46	101.62	110.21	97.084	107.93	107.73	102.35	109.95	103.43	111.95	105.78	108.45	106.78	109.42	101.44	107.86	106.5	106.31	105.89	105.52	106.43	107.61	103.97	101.31	115.07	113.47	106.69	108.9	102.14	107.8	108.51	112.64	110.23	102.93	109.97	107.38	104.56	106.93	108.53
109.56	111.42	115.3	115.42	116.93	112.9	111.14	113.56	119.05	108.81	118.09	114.68	112.5	115.38	117.34	108.12	115.25	112	116.01	109.59	108.72	110.87	115.63	111.81	110	105.79	112.36	111.91	110.86	107.2	110.31	116.72	110.98	111.95	115.56	111.7	113.53	116.19	114.62	113.6	117.35	111.02	112.43	114.36	113.88	114.3	114.23	110.05	114.07	114.97
117.66	113.26	114.63	118.71	109.31	112.78	109.85	118.22	113.02	113.76	108.62	114.09	108.01	118.03	113.76	104.73	106.94	108.17	123.97	115.16	107.2	110.55	121.7	117.28	113.56	108.38	114.79	114.73	113.85	115.68	111.81	106.28	109.88	111.71	112.62	110.09	121.72	109.82	114.02	116.02	112.46	109.9	120.59	114.6	113.2	114.33	109.08	109.13	107.12	114.43
95.18	100.07	102.6	100.33	92.777	99.234	99.833	97.245	98.846	99.113	102.83	101.6	101.03	97.501	92.087	101.42	100.24	96.457	107.45	100.34	100.01	95.902	100.16	96.951	103.47	100.32	99.652	96.856	96.012	102.65	98.429	93.997	100.08	101.25	98.685	95.818	102.69	98.475	95.877	101.25	98.043	99.559	90.376	96.218	99.426	94.41	104.05	94.704	97.837	99.153
102.48	100.03	103.01	105.73	112.08	106.27	102.1	105.85	105.33	104.14	110.92	108.53	102.38	108.12	103.5	104.16	106.02	105.61	109.17	102.09	103	109.5	107.76	102.6	110.27	96.368	104.16	98.106	107.03	106.17	111.52	106.39	108.74	113.54	107.21	108.34	103.26	106.03	109.25	104.07	106.41	98.369	111.23	106.52	103.26	104.82	104.37	111.15	112.32	110.05
102.24	101.85	104.16	111.68	106.08	104.96	107.25	104.44	103.34	103.22	103.18	98.338	107.79	108.98	106.3	102.19	106.11	103.3	108.15	107.78	105.36	100.05	104.29	108.71	108.37	108.99	100.97	113	107.22	103.39	106.03	105.59	109.38	108.36	104.47	102.06	105.38	106.39	104.96	102.24	108.95	107.63	102.25	100.25	113.28	98.541	109.4	105.71	106.99	102.42
102.42	100.19	105.23	109.06	104.48	107.05	101.87	109.72	102.28	105.21	117.79	108.07	103.61	108.04	108.47	104.98	106.68	109.95	101.07	101.45	101.62	106.34	101.4	108.84	106.13	105.11	103.28	104.94	103.2	105.67	102.92	100.89	103.51	99.265	107.19	107.64	108.93	107.47	101.1	102.69	107.67	104.26	108.25	106.34	99.128	109.6	104.31	100.42	101.26	101.14
105.65	108.01	99.443	108.96	103.37	105.84	107.49	102.98	107.48	102.77	100.42	105.65	109.86	105.06	110.56	109.1	108.25	106.63	106.55	110.5	103.65	101.13	103.37	105.13	95.327	102.61	106.6	97.055	109.07	107.38	98.789	105.29	109.22	101.74	103.69	105.76	102.27	106.82	102.49	105.11	103.31	104.38	100.1	105.05	104.45	107.84	107.43	110.06	101.1	104.4
112.55	107.52	108.56	110.7	109.04	116.92	103.26	112.88	115.43	108.79	107.38	113.28	102.73	108.06	114.02	106.11	107.67	115.51	109.96	107.39	108.25	115.16	109.94	111.3	106.49	110.17	114.83	112.53	109.28	114	109.03	113.83	115.07	116.26	108.39	110.3	114.64	111.8	111.71	112.46	116.58	110.99	113.57	110.68	114.26	113.51	109.74	104.85	108.41	115.46
105.79	105.47	100.01	111.02	109.7	102.51	106.76	105.38	110.95	102.86	109.75	103.54	105.68	105.83	106.09	102.77	104.22	103.32	103.79	104.06	109.85	104.43	99.04	114.21	105.11	104.4	105.52	108.38	102.69	104.39	105.8	117.31	100.97	104.47	102.44	105.55	110.85	100.94	104.96	107.86	102.27	108.66	105.62	107.12	105.72	105.08	101.97	105.22	106.65	106.48
98.819	104.3	98.805	99.739	101.96	96.632	100.09	103.12	99.365	99.503	99.976	105.09	96.468	104.09	103.03	102.03	94.191	95.928	96.907	100.08	92.468	101.01	100.83	96.904	93.485	101.5	97.319	108.87	98.787	92.718	98.661	100.58	101.24	96.649	98.625	103.45	96.907	102	102.32	102.24	102.77	99.601	97.656	105.37	100.15	102.49	97.291	102.35	96.826	102.83
103.54	104.42	104.05	100.81	107.96	110.47	104.59	108.74	104.36	107.63	101.47	106.9	105.07	104.58	108.42	110.56	106.58	104.93	107.17	105.73	107.44	106.16	102.18	107.42	107.61	110.29	108.63	101.64	107.78	101.07	107.31	104.88	107.75	105.64	102.84	104.53	106.4	104.51	105.2	105.34	102.47	103.37	107.35	106.58	104.24	105.56	111.24	105.82	101.51	102.34
110.72	115.79	111.29	111.52	109.98	110.99	115.83	111.84	109.78	112.25	112.61	110.79	110.01	107.55	115.06	104.12	113.36	112.25	112.83	116.7	114.68	109.74	111.74	113.45	106.88	109.69	118.95	108.51	109.85	108.99	108.49	106.93	109.48	108.16	104.61	119.25	104.04	116.13	120.2	118.69	107.29	112.62	107.94	113.56	108.62	114.83	109.38	109.39	116.87	106.95
[truncated: 150 more columns]
