# Supplementary material for: Genetic dissection of main and epistatic effects of QTL based on augmented triple test cross design
Source: PLoS One. 2017 Dec 14;12(12):e0189054. doi: 10.1371/journal.pone.0189054 (PMC5730204; doi:10.1371/journal.pone.0189054)
Supplement: S8 Supporting Information — (ZIP) [file pone.0189054.s008.zip › z4_500_0.2_5.csv]

99.195	108	105.48	114.12	104.72	110.36	103	106.25	101.93	109.41	108.93	101.31	107.14	109.56	108.95	103.3	100.55	113.31	106.33	106.02	114.47	108.76	108.34	104.85	106.26	100.35	112.74	105.79	108.26	106.74	108.21	109.79	103.16	109.38	109.62	112.15	102.78	95.016	108.63	112.17	107.77	105.41	109.94	111.09	105.04	113.64	105.08	112.31	110.63	115.57
108.67	116.28	116.81	115.87	119.55	108.19	111.47	114.31	105.64	122.01	110.51	125.13	106.02	114.91	121.01	117.03	115.31	107.67	111.08	106.96	109.25	108.29	109	121.87	103.66	120.05	101.34	117.33	107.47	109.53	108.42	112.26	112.51	102.98	112.29	105.97	117.68	112.43	105.79	101.39	112.98	109.02	110.39	125.25	119.11	112.63	106.53	108.77	108.33	107.67
97.201	104.39	104.2	100.32	108.04	101.08	106.34	103.33	93.596	103.56	103.92	107.69	102.8	99.946	105.58	112.26	113.7	98.495	112.1	101.57	110.01	104.22	103.16	104.36	97.495	108.15	109.16	97.822	110.14	103.46	107.92	111.64	90.646	99.321	104.96	99.14	100.27	105.14	103.23	108.39	102.3	105.88	105.57	107.71	113.61	109.29	101.9	99.13	96.309	110.22
103.08	109.29	109.58	109.39	111.23	105.19	108.8	105.22	102.32	117.33	109.06	109.93	106.82	112.45	111.24	114.68	113.38	115.16	112.44	107.91	105.48	115.77	114.38	103.99	107.99	114.07	114.81	110.4	103.9	115.41	108.6	114.88	104.79	114.64	99.988	113.88	113.66	114.18	103.76	117.56	107.65	111.44	109.27	111.98	106.15	106.33	106.59	113.73	114.31	105.16
92.501	96.849	99.647	100.87	99.282	108.38	97.726	102.96	99.577	91.494	98.771	91.157	98.609	101.25	101.42	104.33	97.562	98.822	95.67	105.02	103.26	103.75	110.92	102.39	101.06	100.25	96.456	102.09	109.18	98.093	110.06	100.19	97.573	96.372	99.948	100.32	94.226	106.33	107.54	99.891	98.195	101.33	91.813	106.6	101.87	102.16	96.503	107.64	103.7	97.593
108.14	104.53	106.24	107.96	106	107.43	98.742	105.22	107.83	103.22	103.58	109.82	107.81	99.5	114.87	99.157	110.15	113.7	101.72	108.15	113.71	117.51	105.89	107.76	115.22	100.17	103.15	102.75	102.07	113.22	112.01	97.367	107.04	103.67	101.95	114.64	114.07	103.11	108.79	99.568	105.92	107.62	106.92	111.38	105.94	108.96	106.55	115.15	103.2	100.88
103.51	98.591	114.54	97.589	99.785	108.34	112.02	108.89	100.57	104.35	99.101	107.1	98.464	102.5	104.29	108.85	112.61	104.52	98.485	113.56	111.97	107.02	103	100.7	108.43	108.69	105.41	104.22	118.87	98.329	109.04	93.547	107.77	114.73	109.89	109.25	102.41	101.21	107.46	112.57	104.94	104.45	115.79	104.69	102.43	101.94	107.1	99.316	103.26	103.01
109.73	113.95	111.95	117.05	102.16	111.14	109.16	110.15	114.8	113.32	110.59	110.49	110.49	109.03	116.03	108.17	109.45	113.86	122.24	114.43	108.5	112.19	115.47	104.37	117.15	116.49	120.14	113.91	108.35	103.63	117.97	107.28	111.66	109.24	116.2	115.23	114.47	109.32	115.25	112.93	104.64	107.13	110.95	118.5	108.03	106.18	113.4	112.3	110.86	115.76
99.607	105.4	101.64	96.892	114.49	102.02	110.2	113.86	107	104.47	90.927	103.52	101.77	109.6	99.231	107.66	119.79	105.95	103.78	103.9	115.96	111.41	101.34	106.45	112.34	101.74	107.28	95.634	104.42	103.02	102.71	102.68	100.33	106.4	106.63	111.92	104.69	104.53	98.622	110.44	99.449	100.51	108.34	102.07	108.64	106.5	107.98	105.96	107.84	104.72
103.74	104.56	103.34	105.09	104.8	104.75	107.95	108.26	97.349	104.96	106.84	116.21	100.04	101.94	105.18	102.33	106.17	100.19	113.49	107.46	112.14	107.34	96.445	113.34	93.427	102.61	99.347	107.45	105.76	105.05	109.56	103.21	106.6	103.16	107.42	112.43	99.488	97.559	109.35	101.82	107.65	111.28	107.4	111.17	102.97	105.4	101.89	101.77	109.74	102
113.82	119.36	122.54	107.25	112.7	110.23	108.87	112.44	109.57	108.56	112.44	105.87	117.99	114.45	123.61	111.67	99.043	108.34	119.09	117.01	114.47	114.4	112.56	107.79	102.7	116.97	112.45	103.87	107.08	114.1	107.54	112.99	114.79	112.64	109.64	117.66	104.16	118.69	116.37	112.88	113.88	105.45	103.42	99.857	116.57	110.81	113.16	110.44	108.93	115.21
108.86	107.89	110.94	110.61	112.67	105.06	101.46	106.05	102.45	107.36	112.74	101.97	101.8	116.2	106.16	108.13	100.85	107.76	106.03	103.12	108.28	102.79	110.75	113.04	108.88	104	113.84	101.66	106.95	103.46	110.32	96.168	104.31	107.1	99.084	110.6	102.42	112.37	96.727	111.38	107.37	103.68	115.22	99.078	104.89	107.9	108.09	96.631	106.98	98.176
104.16	98.94	99.412	101.14	112.27	110.79	102.34	102.2	101.33	109.27	106.34	113.73	109.65	102.16	104.09	93.575	103.88	110.46	95.556	112.63	102.57	99.663	101.08	112.63	115.93	102.04	109.24	109.95	111.41	104.74	108.27	98.103	98.194	105.24	104.18	112.36	101.78	100.79	98.444	108.8	116.51	107.91	101.45	98.42	104.17	107.07	105.98	106.78	102.93	105.8
100.14	102.67	98.621	96.954	96.447	103.16	99.281	106.92	105.47	95.993	105.13	100.46	99.605	94.765	105.52	99.619	95.945	96.55	95.009	102.51	102.05	106.26	95.932	95.386	111.33	103.06	101.58	99.017	107.74	105.86	100.39	90.794	96.007	88.211	97.282	110.9	99.931	99.391	104.44	106.5	87.877	101.63	99.846	99.045	99.357	92.881	99.947	105.4	107.15	104.73
104.16	98.431	100.12	94.289	96.852	98.989	99.976	97.404	98.224	104.16	94.696	103.75	99.195	94.324	95.68	96.368	102.63	98.784	91.663	98.268	102.96	104.94	99.188	103.95	97.751	93.367	105.52	107.79	99.461	98.934	105.47	89.868	105.14	99.203	92.214	97.679	93.652	101.95	92.786	92.283	100.43	104.74	102.56	98.166	107.89	101.73	100.39	100.69	84.959	109.71
106.2	108.16	100.82	102.88	109.7	107.29	104.07	111.74	116	108.53	100.09	104.06	102.06	110.76	106.26	102.65	110.81	105.05	102.88	107.68	104.43	110.14	109.68	111.87	102.53	101.35	112.18	100.93	98.608	111.15	112.31	114.13	108.17	111.51	100.3	107.88	104.5	102.1	105.8	104.85	104.13	110.17	89.569	103.67	106.17	109.12	112.28	102.94	110.25	102.27
102.69	102.39	107.3	110.57	106.48	101.2	99.978	105.55	110.19	104.65	106.7	104.03	106.09	96.009	111.68	102.8	113.92	103.8	107.09	101.47	103.97	111.98	113.11	113.61	107.04	106.24	99.81	104.32	101.4	93.721	102.83	108.81	107.41	109.21	101.61	103.28	106.58	109.72	106.78	105.14	109.08	115.47	101.83	108.92	104.48	110.03	110.26	103.36	103.63	100.84
126.44	120.03	119.99	123.03	108.91	111.16	119.38	111.21	123.24	115.89	119.33	103.93	111.97	109.01	108.73	113.12	117.04	116.94	114.6	116.08	106.25	112.72	113.63	109.74	125.47	120.02	112.21	113.97	116.19	117.65	110.3	125.1	117.81	110.89	118.16	106.62	118.32	113.92	112.89	112.81	114.85	118.48	118.76	109.1	118.19	111.2	107.05	113.29	123.42	113.69
116.8	113.26	119.57	113.23	112.84	115.68	122.22	109.61	126.4	114.62	119.75	118.64	120.9	118.58	121.14	117.33	107.56	127.9	122.17	118.58	117.25	113.79	113.78	117.88	120.92	115.19	119.18	120.08	118.1	119.28	110.84	113.34	116.04	114.02	114.34	107.02	115.36	114.67	122.35	124.63	118.98	108.5	120.18	120.16	115.95	123.93	115.97	114.88	119.21	122.37
111.05	113.6	104.45	104.87	108.21	118.88	102.55	109.32	108	119.41	102.83	109.38	117.8	115.4	106.28	106.41	107.56	108.91	112.55	120.32	113.1	106.4	108.51	102.34	111.16	108.65	100.9	111.34	110.23	115.47	114.91	107.14	114.24	111.89	104.6	115.4	108.79	109.6	105.12	110.04	109.75	111.11	109.66	106.35	114.81	117.09	114.84	111.52	105.45	116.27
110.06	97.999	110.69	98.182	103.74	97.095	116.23	105.92	106.48	104.13	107.01	111.57	110.43	107.32	108.61	107.76	100.67	102.52	102.85	106.68	101.15	106.27	110.07	96.794	106.5	94.025	104.88	106.84	104.23	109.04	98.607	108.93	106.48	104.61	101.28	103.91	116.57	108.1	101.49	102.14	100.14	111.97	102.96	107.7	98.665	108.05	102.46	107.01	98.219	115.54
111.21	116.28	106.43	108.47	108.26	116.66	115.49	110.38	113.44	111.38	117.11	102.12	111.99	104.14	119.29	118.13	110.44	110.51	108.24	114.99	113.02	118.51	108.98	111.11	108.52	117.92	112.67	111.25	109.21	122.12	110.79	105.07	111.82	125.49	109.54	106.04	108.61	113.35	105.91	107.06	112.01	106.8	112.74	108.98	115.7	111.06	110.77	116.63	120.12	122.47
105.58	102.93	99.891	98.717	102.32	104.11	102.05	100.09	110.44	106.56	97.457	104.94	106.49	107.42	101.91	97.439	111.69	97.529	97.242	106.87	104.05	107.49	110.57	104.3	112.34	109.75	104.14	98.372	105.51	103.4	106.51	105.22	102.33	97.931	101.86	103.93	103.49	104.06	108.8	104.86	109.46	102.06	106.13	105.25	99.655	107.59	108.89	100.61	97.811	109.7
101.67	105.31	102.95	105.81	98.098	100.57	94.837	95.228	103.32	94.619	108.14	101.96	100.02	97.248	97.686	95.217	104.37	97.716	95.636	101.54	110.14	102.85	105.82	108.46	99.147	98.655	104.98	112.77	104.17	104.38	106.28	99.869	108.58	105.42	104.18	103.54	97.529	98.826	104.28	97.367	94.735	100.86	108.05	95.165	99.985	100.28	99.985	101.41	106.32	103.68
99.734	106.09	107.9	102.21	106.2	107.18	114.23	111.89	106.1	106.17	107.22	103.08	102.56	114.31	99.826	105.69	112.9	100.76	109.32	106.93	96.534	101.1	110.2	104.57	107.24	99.696	108.91	107.08	103.55	106.43	111.11	109.03	111.74	102.4	103.96	109.33	105.61	114.03	110.65	111.73	100.62	101.84	110.17	104.45	97.018	102.04	116.22	99.801	113.34	108.19
111.71	119.91	111.99	113.65	109.48	108.84	109.54	113.83	114.69	106.21	107.68	118.49	108.02	103.44	104.34	108.17	109.73	99.722	110.03	106.99	111.44	108.89	109.03	109.13	104.67	109.41	109.36	106.71	97.195	117.97	109.4	103.33	112.55	119.99	108.65	108.97	111.97	107.65	106.54	109.9	108.75	118.08	101.75	122.05	115.27	108.92	114.55	98.448	105.42	101.91
96.913	110.45	114.08	112.18	112.82	104.11	102.45	117.55	115.59	108.69	122.31	110.61	112.8	115.57	102.82	117.74	117.83	107.05	107.76	113.04	110.9	116.56	116.27	109.79	106.23	107.23	104.31	105.62	110.35	109.79	111.59	113.03	107.53	112.44	108.14	113.25	110.68	108.19	99.891	114.34	100.47	120.69	109.37	114.97	106.05	116.61	107.86	111.87	105.4	111.89
101.35	96.246	103.33	92.874	98.753	98.664	96.371	105.81	91.415	105.5	102.94	103.51	103.06	97.573	112.35	106.89	108.2	100.87	103.2	98.342	111.08	87.135	102.97	99.896	98.371	102.1	96.026	99.76	96.565	100.81	102.33	105.51	93.805	107.35	100.62	107.9	92.443	110.03	97.243	104.17	100.32	98.435	105.1	97.468	99.289	101.72	107.97	97.611	99.677	105.22
105.65	114.15	108.34	116.74	105.79	104.89	112.44	107.63	96.41	110.25	100.36	98.991	103.9	109.95	104.11	111.81	108.17	104.32	105.95	112.53	99.964	107.61	109.75	97.06	101.58	99.325	102.22	110.82	102.25	104.57	106.18	101.11	100.35	108.16	103.56	103.63	102.19	106	102.96	108.75	104.22	103.57	113.42	115.9	111.57	99.711	108.14	110.65	95.126	101.21
109.73	99.26	115.04	96.937	101.87	110.61	103.05	107	115.47	101.81	117.01	99.053	105.68	100.7	111.54	111.58	107.05	111.99	108.33	122.63	106.28	105.79	106.32	115.55	107.84	100.71	106.04	103.61	99.926	105.67	109.18	109.43	107.45	106.6	109.94	109.38	105.35	107.64	119.41	99.775	112.02	104.18	102.06	100.7	104.87	109.06	106.99	114.17	108.17	104.12
114.2	104.59	125.98	115.04	117.39	116.64	107.61	110.35	113.81	113.33	111.14	108.23	110.77	118.47	114	112.67	111.74	114	109.76	119.7	118.28	107.6	109.43	105.94	111.27	116.23	109.39	113.59	116.99	117.32	110.86	116.37	124.07	117.91	116.1	111.34	121.08	112.99	115.89	116.89	112.54	117.64	110.65	115.75	114.11	105.7	105.38	121.7	108.3	114.22
119.33	102.02	101.71	117	116.8	107.43	111	107.33	106.14	105.98	95.336	107.56	106.73	111.61	98.637	107.21	105.31	107.53	108.26	101.82	105.98	103.99	107.74	109.11	109.01	110.08	107.4	111.58	104.87	102.62	106.32	103.58	110.11	112.03	106.1	104.83	104.13	100.1	104.95	101.18	100.53	97.688	107.34	107.95	104.78	105.2	100.08	109.83	108.78	103.4
110.52	108.69	108.27	107.39	119.87	114.5	110.67	117.16	109.61	109.25	114.6	112.55	118.95	108.29	116.5	113.77	107.86	117.07	113.24	111.2	119.61	112.15	103.38	109.63	120.29	108.25	120.29	112.28	119.61	109.1	106.9	112.67	116.11	109.59	106.76	115.22	111.67	111.31	105.72	111.66	112.09	106.57	108.17	107.35	107.6	120.77	105.5	103.76	108.83	122.55
113.36	104.36	112.17	108.47	102.49	104.71	111.57	106.11	107.34	111.46	111.39	114.41	122.75	107.58	107.6	101.56	116.87	112.36	102.24	109.32	106.76	109.16	112.33	108.25	111.64	115.8	109.62	114.83	102.33	107.94	112.63	111.03	113.54	120.66	111.19	113.87	117.81	111.38	111.27	110.14	101.81	123.06	103.95	119.39	104.81	110.9	108.69	107.75	103.89	117.52
115.49	106.4	107.62	105.89	119.22	112.5	120.12	114.43	111.55	118.17	111.43	106.26	110.89	116.97	118.3	103.1	105.36	108.29	114.58	104.01	100.02	114.63	104.85	114.73	112.45	112.8	110.86	111.1	100.85	105.36	105.71	112.5	109.32	115.43	111.85	115.13	112.56	106.4	115.94	117.72	108.41	111.47	113.46	112.62	108.81	110.81	122.97	107.71	107.4	117.38
117.6	106.48	112.55	112.57	111.34	117.73	104.81	117.02	99.83	120.76	111.99	107.51	124.46	114.99	111.3	108.4	115.57	99.122	111.39	112.96	107.13	109.43	109.6	113.21	104.63	108.18	116.11	107.81	109.93	111.78	121.62	106.71	107.02	108.31	117.44	111.02	110.85	110.98	112.31	119.33	110.96	118.79	116.53	110.52	110.09	110.33	118.59	105.28	116.38	113.34
113.85	105.68	111.92	109.01	103.09	106.94	111.62	103.8	106.59	102.97	107.35	106.31	101.04	109.35	106.7	110.56	106.49	106.5	112.68	107.6	105.75	103.86	104.35	109.37	113.9	110.29	101.61	107.52	102.55	106.68	106.81	96.579	104.77	99.897	99.886	108.77	104.59	103.12	107.71	97.03	102.1	111.66	108.39	104.68	103.59	107.43	104.56	100.73	102.65	105.76
105.67	109.56	112.61	115.72	102.6	106.59	110.38	97.305	118.72	112.19	117.64	112.75	113.96	110.82	116.33	105.42	111.35	110.99	111.13	111.54	117.79	107.26	116.21	114.39	106.96	113.11	110.98	113.48	110.37	113.34	106.8	110.1	108.44	106.88	106.25	110.53	121.22	109.79	113.28	110.94	108.47	117.17	110.76	117.33	108.64	112.34	116.04	109.76	115.73	101.09
99.213	102.67	99.479	112.49	102.69	105.58	108.4	107.84	115.89	98.184	111.91	97.997	96.996	113.23	102.09	103.38	110.02	104.24	111.83	110.48	100.57	106.8	105.99	110.32	100.82	103.36	110.04	110.27	102.78	114.05	101.37	104.08	100.85	103.13	109.38	104.94	108.79	105.46	102.43	102.28	97.544	101.88	103.54	95.946	103.51	106.56	106.11	106.52	99.958	112.73
104.93	101.91	98.612	97.35	107.24	94.255	111.83	106.31	108.4	100.33	104.96	106.8	106.76	102.48	101.32	97.41	103.44	110.67	108.44	104.49	108.43	107.3	101.11	117.05	95.86	101.99	99.42	105.35	110.11	90.545	108.37	108.99	95.549	102.13	99.949	113.48	105	101.28	103.5	95.675	99.078	111.72	92.164	102.48	110.18	109.2	98.084	106.18	104.89	100.97
110.49	102.15	102.72	105.54	101.96	110.97	98.723	112.36	112.67	106.92	108.95	111.36	99.717	109.91	100.71	112.21	101.21	106.1	112.24	117.85	110.98	114.95	106.79	114.62	105.62	106.06	103.93	109.75	113.36	102.93	100.22	113.28	104.85	99.819	104.55	102.18	102.97	106.02	104.11	112.95	109.36	107.39	113.35	103.92	105.13	104.31	99.35	112.22	105.54	110.73
111.9	106.78	111.73	104.27	103.1	121.9	109.57	105.32	121.41	113.04	119.47	116.54	110.87	112.95	112.08	119.5	108.63	118.53	115.13	108.13	111.91	111.91	108.56	108.5	112.64	105.76	114.67	112.96	109.6	118.51	116.18	115.63	121.6	105.58	104.9	103.39	109.44	113.93	113.25	117.31	113.08	109.45	116.22	111.92	113.07	108.34	114.74	106.54	106.06	113.43
107.28	107.88	90.841	99.868	100.24	103.25	103.36	99.009	100.17	97.227	97.786	105.81	104.07	96.578	93.696	92.563	98.606	95.027	99.47	88.678	104.34	99.682	98.416	101.45	104.76	100.71	103.41	99.613	101.52	99.595	98.67	100.68	96.344	103.05	97.624	104.94	106.94	103.59	98.791	104.66	98.496	100.65	103.7	102.67	98.741	103.31	93.761	101.33	101.5	98.472
120.13	106.98	97.383	111.52	103.96	107.07	111.78	119.59	106.05	111.49	109.07	103.64	105.98	107.38	103.44	106.05	110.39	107.88	120.4	105.16	107.86	102.07	103.09	109.84	106.25	105.21	101.99	118.56	112.95	113.23	107.23	111.14	109.31	108.58	105.04	109.22	112.49	99.954	107.92	113.38	115.65	109.74	105.13	104.14	112.49	107.08	102.29	105.68	105.9	107.13
108.35	101.93	107.68	118.16	107.22	106.2	98.599	120.04	106.68	105.97	99.309	107.68	103.65	108.04	110.95	113.38	111.65	103.7	115.44	105.45	105.8	102.91	116.03	104.01	105.64	115.43	111.88	111.68	109.38	93.621	110.52	101.46	109.94	115.74	112.93	103.31	108.04	117.22	96.155	114.5	111.44	114.48	99.604	113.17	97.214	115.28	101.1	115.08	101.79	115.66
118.97	106.62	124.11	112.77	111.49	103.64	116.55	111.96	115.78	110.37	101.44	116.9	107.54	123.1	111.69	105.5	120.23	110.02	119.71	117.25	109.26	108.81	111.81	113.15	106.5	109.06	109.43	113.48	108.84	112.23	120.62	125.29	114.4	111.77	105.67	111.92	113.92	110.85	107.08	108.65	109.49	110.97	108.11	118.02	114.01	114.54	107.18	107.11	118.07	107.1
90.334	100.39	103.78	111.85	104.16	95.719	110.55	98.809	94.598	92.819	95.81	95.585	100.89	100.79	95.305	100.74	100.89	112.93	97.941	98.242	106.87	101.4	100.42	93.551	94.049	106.26	101.1	103.65	98.55	91.437	98.99	99.17	96.683	105.41	95.014	102.53	97.577	102.79	101.6	98.841	106.22	94.57	102.67	103.5	102.77	94.003	101.34	95.049	103.13	104.58
107.75	110.83	104.66	105.98	109.25	105.25	100.72	107.25	106.21	113.58	101.7	111.17	100.49	118.37	101.04	111.14	108.85	100.34	106.99	105.71	102.09	105	101.16	102.64	110.15	110.26	109.02	102.48	109.01	104.39	105.76	100.11	106.34	100.48	106.11	110.1	100.01	103.63	113.07	113.94	97.575	97.434	111.35	106.25	107.66	106.84	104.53	112.43	110.62	97.518
102.01	97.46	97.063	97.69	104.07	98.821	98.535	97.649	94.344	106.34	99.595	100.55	99.182	102.25	99.642	104.05	105.24	96.237	105.64	102.02	93.951	111.95	100.16	102.47	105.14	100.73	102.31	103.33	100.28	99.384	103.44	100.14	96.939	99.452	88.292	100.07	105.26	107.04	104.21	104.16	87.186	102.28	93.276	104.08	99.796	98.899	100.76	95.355	94.881	102.65
100.9	104.08	100.18	116.5	104.37	96.614	107.14	103.64	106.93	104.94	106.19	102.01	108.25	100.85	107.61	112.16	97.34	102.25	104.77	105.74	96.187	110.81	104.42	101.2	109.47	105.02	107.12	106.56	95.123	101.94	96.922	108.47	113.13	102.36	112.08	95.777	106.34	103.88	99.255	104.23	106.13	103.42	107.51	99.935	111.27	106.02	112.59	105.32	112	110.22
113.72	111.75	121.81	115.76	105.93	112.5	104.11	106.14	110.81	111.02	102.24	102.4	105.93	108.66	117.91	111.8	108.47	110.65	106.33	105.44	116.49	117.24	109.45	110.31	104.5	107.17	116.34	106.23	116.47	105.52	114.15	116.86	113.12	108.61	117.61	114.55	113.6	123.32	109.92	100.5	109.89	101.66	111.26	112.97	112.71	109.56	113.54	112.27	119.43	103.67
104.29	118.67	107.97	103.85	110.51	105.91	99.096	107.24	103.4	100.3	100.41	109.87	106.15	102.3	107.49	104.88	98.249	106.94	101.42	108.56	105.2	109.12	102.42	97.254	102.35	103.99	104	102.93	110.76	102.81	110.09	95.988	104.73	101.31	101.53	107.43	106.69	109.88	98.808	105.17	100.99	105.91	107.71	113.2	110.4	107.9	98.726	108.96	98.342	106.81
114.02	118.22	118.99	116.78	117.11	114.88	115.55	116.28	109.81	118.09	117.87	118.28	118.91	116.32	115.75	118.09	120.99	116.08	116.06	120.24	112.68	117.39	113	122.97	120.04	115.31	116.33	114.58	110.51	122.21	122.76	118.92	125.96	116.67	109.48	117.75	112.45	119.52	124.31	114.24	123.29	115.35	128.67	111.77	117.99	111.39	121.32	113.09	115.76	115
106.21	99.806	96.763	111.98	96.421	102.47	98.335	94.947	105.14	97.448	106.61	104.09	103.84	97.729	98.197	107.85	97.299	100.52	101.52	107.71	100.3	104.81	97.363	103.69	97.203	102.69	101.06	105.72	94.399	94.276	97.533	94.488	100.36	88.277	105.08	95.304	105.74	90.767	99.239	100.24	105.99	97.534	105.34	111.23	104.12	94.787	101.4	98.983	92.608	98.239
107.14	97.525	100.71	102.61	108.36	108.49	98.983	99.596	112.6	110.49	98.691	109.32	102.78	107.72	98.345	103.02	108.89	101.32	106.26	110.67	95.456	98.046	100.13	96.79	110.55	109.67	98.164	106.46	98.274	103.56	105.46	106.93	100.06	105.63	107.22	108.65	104.32	97.898	104.58	108.35	99.656	107.96	100.27	87.826	100.02	106.65	112.9	97.521	108.55	107.47
112.33	97.821	102.93	114.4	109.11	109.15	94.729	94.879	108.32	99.556	98.598	101.95	112.84	107.36	101.78	104.63	112.11	100.67	99.226	97.395	106.05	106.85	106.74	116.5	110.78	97.543	108.55	108.7	111.15	110.68	101.17	101.72	107.45	112.12	101.86	106.21	112.84	100.48	105.33	105.85	112.9	108.63	107.67	101.45	104.52	106.79	122.55	112	101.51	104.14
110.94	101.05	107.9	104.52	110.88	107.21	110.15	110.83	105.53	101.43	112.67	116.25	96.559	105.31	106.6	115.29	107.99	106.88	108.45	111.31	103.28	108.1	108.4	99.667	107.83	100.23	104.42	105.76	99.896	102.44	109.06	104.48	113.19	100.32	106.81	108.93	99.363	99.993	100.74	105.73	109.53	116.19	107.81	108.32	113.87	103.22	107.68	103.86	104.12	105.14
109.48	119.24	113.46	117.65	117.27	116.41	117.43	108.88	111.09	109.13	111.14	109.02	111.99	111.12	106.53	113.58	110	109.08	111.68	108.47	114.38	108.36	112.53	113.25	112.71	112.78	107.24	111.5	115.2	115.39	116.37	108.78	112.49	112.22	112.19	116.35	112.81	111.11	120.84	109.82	113.44	113.91	107.37	115.27	116.58	116.78	112.69	113.98	124.28	111.02
106.19	117.3	99.777	115	94.856	106.05	101.75	103.74	107.05	102.33	98.806	108.12	111.87	110.76	107.14	107.3	108.68	114.24	105.25	112.82	108.35	107.3	114.22	107.01	115.61	105.26	105.8	115.47	113.07	109.75	101.22	114.79	111.99	102.22	107.35	110.32	109.74	101.26	110.88	106.38	115.95	104.8	110.85	105.73	97.563	104.66	103.89	109.48	107.12	102.19
117.14	110.1	104.73	109.09	116.72	123.83	110.19	107.79	109.8	116.78	112.87	109.32	116.36	114.81	119.36	113.51	111.62	118.4	113.56	115.36	110.39	117.27	118.11	111.04	115.73	117	114.35	119.39	102.07	107.49	118.08	101.38	114.48	116	117.07	111.67	108.97	116.77	118.28	121.94	111.1	112.05	105.23	118.77	114.68	114.74	120.64	112.11	120.89	115.39
107.75	101.15	94.344	107.77	101.43	110.95	109.59	110.11	108.2	99.544	101.93	104.06	99.769	101.87	103.97	114.9	104.74	104.09	107.78	106.21	108.81	101.47	111.3	113.82	107.62	109.05	113.51	102.38	102.51	110.38	103.82	96.635	104.58	111.9	105.48	103.93	101.69	97.209	114.12	104.71	113.19	108.22	109.08	98.389	112.68	94.837	103.65	113.23	102.94	111.6
109.46	112.92	109.18	104.1	106.96	107.42	114.57	107.62	109.98	117.12	116.75	102.18	109.48	109.65	108.47	109.85	107.69	113.21	104.95	117.5	113.39	99.868	108.36	101.59	109.33	108.96	116.47	111.61	107.44	113.51	109.7	106.3	117.95	108.84	108.08	116.3	121.8	115.87	116.34	111.61	113.27	111.35	106.96	109.53	113.22	107.35	110.4	103.13	112.98	117.58
106.7	105.82	107.73	102.59	105.35	108.69	103.55	114.11	102.19	109.59	98.718	105.13	106.94	112.52	105.56	101.71	106.74	98.404	104.4	106.48	113.38	108.36	115.5	114.74	113.43	112.84	111.62	99.828	106.56	108.84	98.762	108.14	95.847	100.45	107.69	110.84	100.37	100.96	109.4	110.4	106.85	92.671	106.85	110.4	97.248	106.12	103.92	101.27	100.45	112.61
105.64	113.02	114.38	108.51	108.94	107.22	106.29	106.92	113.22	118.02	105.93	109.7	114.65	103.95	108.91	110.79	109.78	104.52	122.45	107.15	100.22	112.98	108.32	108.57	110.93	100.49	108.3	108.78	112.93	108.63	116.57	109.81	104.29	111.71	108.23	112.64	106.82	119.19	107.02	115.59	100.65	110.04	111.58	107.55	105.77	115.84	106.93	113.78	96.567	105.66
108.83	101.71	104.36	115.25	107.33	112.81	111.44	111.03	103.63	109.02	108.42	108.92	105.27	102.45	111.03	103.07	113.35	110.64	106.28	113.24	101.83	111.71	105.72	107.81	108.51	100.29	109.5	112.72	111.58	103.36	124.12	106.09	110.11	104.93	97.8	109.45	118.83	107.01	112.25	117.27	111.88	114.67	101.53	118.64	107.89	104.59	115.03	109.22	112.72	111.1
106.93	107.38	119.28	116.44	110.94	111.22	115.46	115.85	116.82	107.66	105.54	110.66	114.74	113.44	119.75	108.74	111.65	119.96	112.92	111.36	119.37	116.69	117.49	113.3	111.97	109.58	110.36	109.48	113.14	114.24	117.07	113.65	116.49	110.83	109.24	113.95	107.53	113.57	112.95	116.05	116.81	107.31	111.38	112.9	111.29	114.46	114.46	116.1	115.48	123.33
109.55	89.239	103.66	93.743	103.33	96.882	94.107	103.89	100.98	100.26	99.729	106.58	98.747	98.553	107.93	108.22	102.43	90.619	104.89	100.08	108.4	102.88	104.4	101.73	100.21	95.19	104.81	103.53	95.678	90.052	94.599	99.117	97.529	91.01	106.24	103.1	101.48	94.338	90.214	95.416	92.446	104.31	97.769	103.57	106.77	95.188	100.66	104.19	101.47	95.618
102.34	109.55	101.23	105.36	95.061	100.51	109.35	108.75	112.48	108.98	112.98	104	103.18	106.93	114.31	109.89	107.34	107.83	104.68	100.84	115.63	102.81	106.61	109.4	107.77	106.49	107.96	107.99	105.1	98.326	109.2	96.855	104.08	108.62	108.97	103.07	102.51	102.29	110.3	115.63	105.24	103.99	104.66	103.93	105.09	109.43	113.14	100.22	113.5	106.83
117.27	114.28	101.06	119.12	119.53	119.89	120.73	116.79	105.27	110.7	123.46	114.35	120.64	108.7	112.31	112.31	103.8	122.27	110.76	119.77	114.81	117.02	109.53	103.78	113.76	111.55	110.15	110.3	106.17	111.17	111.18	112.49	111.34	108.79	116.95	110.08	111.53	109.74	114	117.96	123.92	117.1	119.15	120.27	113.73	118.92	112.6	118.56	119.17	120.14
97.066	86	101.72	91.584	104.07	107.5	104.47	98.586	95.721	91.612	97.02	115.22	109.72	103.3	100.47	107.8	98.753	116.37	113.4	97.3	103.56	90.682	103.4	101.85	102.98	108.54	108.77	101.75	105.94	105.19	100.97	103.07	98.536	98.505	102.54	99.03	104.89	105.6	102.6	108.04	105.58	99.891	107.95	107.5	104.28	99.44	110.5	107.99	104.73	106.98
113.37	101.93	110.21	112.05	105.29	112.42	119.74	98.979	109.9	103.76	103.61	101.26	110.22	98.001	112.04	103.44	117.07	104.96	96.094	107.7	110.95	109.41	101.05	105.74	113.41	109.13	104.68	109.2	110.51	106.5	106.57	108.19	109.69	113.43	93.866	101.07	98.503	102.64	99.935	101	102.66	111.08	107.8	99.509	102.82	103.18	98.941	103.09	95.101	103.21
106.92	110.44	95.834	105.37	114.51	100.94	107.64	111.13	100.02	105.79	102.64	112.87	104.89	104.06	106.46	104.29	109.02	102.32	102.04	107.72	106.9	100.19	99.259	100.5	95.832	101.13	98.576	105.2	100.86	105.71	110.88	94.923	96.858	98.421	103.9	98.246	102.7	113.65	107.9	102.44	103.02	95.403	103.27	102.47	103.97	106.68	102.84	114.73	113.57	102.28
112.56	99.624	122.21	110.69	117.81	114.41	103.43	118.63	112.33	105.96	109.08	117.79	112.39	108.69	115.81	107.48	114.5	105.99	119.58	111.15	117.17	111.88	120.47	110.91	112.28	109.56	123.23	104.47	106.22	103.81	113.34	114.15	104.09	104.86	121.4	105.28	111.04	109.71	113.97	113.92	111.44	107.33	110.15	117.78	106.05	106.81	108.82	104.4	112.63	107.59
97.52	108	95.209	100.88	102.85	110.94	102.99	100.45	117.33	103.25	108.81	106.48	108.05	104.97	108.81	108.37	103.63	108.08	111.8	97.777	105	110.99	109.64	106.45	113.9	108.57	110.01	113.12	108.37	102.19	109.08	105.59	98.155	107.33	103.78	110.21	103.39	113.38	97.687	104.82	103.59	98.692	106.46	96.967	103.24	111.4	98.931	106.9	101.18	110.17
113.77	106.73	107.54	103.83	98.304	108.77	116.87	113.6	110.28	112.53	114.61	105.31	113.32	107.33	100.07	114.5	112.62	108.65	110.83	109.51	109.18	108.78	112	111.73	116.18	111.88	108.37	114.5	118.18	120.12	111.1	116.36	113.46	112.75	109.8	118.14	122.96	117.45	116.16	112.54	108.19	107.88	109.29	111.95	107.37	112.08	122.98	116.98	117.71	113.73
95.25	108.07	103.99	105.47	100.45	101.3	93.409	106.73	98.373	93.103	101.75	97.243	104.32	102.3	102.5	102.58	100.98	101.73	102.7	95.836	108	100.58	98.53	97.653	108.2	107.78	98.103	100.31	100.28	93.286	95.245	95.443	93.062	103.64	100.23	98.164	96.083	99.202	98.292	100.75	99.315	108.99	98.748	101.29	108.12	96.355	100.97	101.27	99.268	102.11
105.66	106.9	105.34	108.17	107.73	108.07	104.4	110.38	108.6	97.222	110.31	105.75	105.32	112.54	105.18	102.76	110.68	108.03	110.02	110.49	105.06	105.76	103.51	103.6	109.1	103.59	109.68	100.52	99.439	100.31	108.93	107.82	104.21	102.31	107.69	101.68	105.21	100.25	111.06	108.14	102.38	112.31	109.57	106.51	97.919	110.76	112.17	103.29	112.31	101.56
110.69	104.96	112.02	105.22	100.77	99.237	105.04	110.61	101.77	113.62	113.47	106.9	116.18	109.69	102.01	106.02	108.68	109.09	106.18	103.12	105.84	102.48	99.293	106.03	104.3	105.7	106.07	92.938	103.43	110.79	109.93	98.611	111.72	98.403	102.67	109.92	109.76	98.676	100.19	104.33	121.87	104.5	104.75	102.23	104.01	100.41	105.45	100.48	101.95	105.32
113.35	112.34	108.34	110.89	110.05	107.07	100.55	99.704	113.58	111.7	101.57	109.21	109.84	102.56	104.91	105.06	103.77	118.35	109.44	105.78	107.18	97.176	106.63	95.893	97.582	97.382	109.94	103.96	112.22	107.43	107.18	114.49	103.16	103.33	95.59	98.962	109.78	111.2	105.92	106.7	101.52	95.919	106.39	101.33	99.27	109.78	122.42	95.935	102.18	111.98
96.074	106.68	107.25	102.36	101.96	104.13	115.38	105.11	97.098	105.29	109.31	105.33	106.33	104.83	101.83	113.94	107.77	107.07	109.18	102.2	113.77	107.63	107.72	104.97	113.97	101.82	103.24	104.22	102.92	100.04	110.62	99.604	104.69	107.83	102.72	103.49	103.09	106.77	103.06	103.31	110.57	106.57	103.68	110.64	103.64	106.21	97.438	112.66	105.92	104.94
114.09	115.34	114.53	111.72	115.35	117.67	113.38	104.36	115.82	106.12	109.39	126.16	111.36	112.98	107.93	113.24	105.87	104.24	109.9	112.38	110.95	107.96	119.52	109.14	114.84	105.24	114.25	115.66	111.32	100.98	110.74	110.64	107.43	120.85	116.9	113.63	116.75	105.93	118.32	111.99	115.99	111.14	106.69	112.08	105.14	122.52	118.47	107.95	112.14	123.25
118.35	111.47	108.97	110.51	115.31	111.48	111.97	118.45	116.01	115.13	109.42	113.79	119.63	111.95	112.88	113.17	115.76	107.5	115.42	120.33	106.75	104.48	103.58	105.64	111.62	109.29	111.28	111.92	104.36	110.43	106.85	109.49	113.02	111.41	104.03	110.11	116.44	124.84	110.9	104.81	104.15	110.67	112.36	117.99	117	121.57	112.66	112.14	109.8	112.1
100.34	100.1	110.12	99.697	95.865	110.15	106.96	107.99	97.89	111.14	105.52	109.43	98.792	99.63	112.65	101.38	109.23	108.17	109.13	107.62	105.45	110.97	107.37	92.125	109.95	116.01	100.53	105.65	115	115.03	92.128	101	107.56	113.31	97.263	102.92	104.95	108.12	116.78	105.09	94.553	105.08	117.66	99.532	97.561	101.55	105.76	100.87	103.16	103.55
90.867	104.23	101.33	99.648	104.54	93.836	100.71	104.09	103.93	103.81	99.994	100.92	96.739	100.91	102.33	97.952	106.78	108.04	85.429	100.74	92.059	99.378	104.81	96.148	113.14	99.454	94.081	97.575	104.39	109.33	103.56	108.79	100.87	100.97	91.038	100.59	102.96	102.92	97.338	84.927	107.97	94.457	97.74	105.11	101.35	97.711	100.24	105.6	106.01	102.1
107.08	114.24	109.32	111.28	112.54	108.16	113	120.85	119	110.73	114.61	113.18	115.78	109.98	111.94	109.62	95.662	108.83	115.13	99.731	104.55	117.92	108.52	105.26	116.15	118.26	101.69	110.68	115.14	101.74	109.67	107.01	112.69	102.18	116.51	119.8	102.55	98.683	110.29	107.12	121.64	107.16	105.9	106.08	111.55	106.85	115.16	108.39	103.86	106.9
111.4	111.99	110.32	104.28	105.57	105.06	104.21	106.44	108.32	108.61	116.3	105.31	105.8	103.02	99.548	103.74	99.058	104.11	106.06	105.42	110.74	102.56	102.01	105.17	103.41	120.42	109.89	116.52	113.11	95.071	108.23	103.09	100.88	105.13	104.76	111.74	116.36	111.57	111.79	109.39	112.4	99.625	105.84	105.99	97.217	113.33	105.46	114.24	105.7	103
95.35	101.8	96.712	102.64	103.55	100.33	93.924	106.3	104.4	96.178	111.32	98.318	102.26	106.51	98.962	106.97	105.52	96.965	96.527	104.47	98.696	105.94	108.87	96.895	102.83	103.36	103.29	104.56	108.37	101.67	94.589	86.879	96.295	108.15	101.48	102.66	99.865	98.157	97.4	104.5	101.51	102.77	101.63	92.61	97.36	97.036	117.86	94.439	100.93	96.373
117.45	104.55	121.83	107.02	108.73	103.53	118.73	103.67	114.24	112.32	113.58	105.72	116.21	115.74	107.97	113.79	111.6	113.36	116.91	111.77	106.26	110.03	115.85	107.05	111.16	99.377	109.09	112.64	116.87	112.43	108.26	109.1	115.11	104.88	113.24	117.15	110.73	104.23	109.28	107.86	114.96	99.298	113.48	108.95	116.05	112.22	103.42	113.13	107.92	102.57
104.35	113.03	104.44	107.77	106.4	130.13	111.31	114.3	104.81	104.99	116.17	105.23	103.3	105.78	112.17	110.41	110.09	105.67	108.24	107.65	102.79	107.08	107.06	111.11	112.03	111.45	112.4	113.4	108.36	101.02	114.51	102.14	109.43	113.64	110.67	113.04	110.24	107.34	118.01	112.34	102.67	110.84	112.48	110.38	105.35	106.37	107.37	109.85	110.58	107.13
117.37	115.75	98.72	105.55	96.824	97.968	107.18	96.726	99.162	103.22	97.559	100.35	100.55	97.563	104.51	105.87	108.14	109.49	104.52	105.24	105.69	113.38	108.05	93.159	110.28	108.98	100.03	102.94	101.57	100.95	102.92	114.31	96.902	98.361	98.329	100.94	108.25	110.34	108.23	108.12	102.63	101.09	90.859	102.71	100.28	99.819	101.86	106.98	103.97	103.14
104.38	98.944	107.52	109.19	104.1	104.77	108.72	107.11	100.08	98.458	110.16	98.213	102.24	102.78	111.21	109.14	107.2	103.67	110.85	109.17	112.54	105.43	103.65	105.51	112.17	107.41	107.47	113.48	108.19	99.919	101.08	115.23	100.32	104.05	107.79	109.49	98.472	108.78	109.22	104.76	96.222	100.67	110.1	109.74	103.18	106.24	97.338	109.68	108.27	99.204
96.987	95.539	97.887	94.151	103.89	107.3	101.88	100.16	94.439	104.6	101.18	106.45	98.282	97.422	91.185	110.02	97.975	97.216	94.207	100.61	101.84	98.094	101.88	96.966	95.498	102.62	98.256	100.72	100.6	102.04	94.526	100.39	93.037	97.868	101.45	102.34	103.55	106.49	94.587	99.799	101.51	95.799	98.259	104.99	108.56	96.297	92.896	101.14	101.25	106.69
114.32	106.53	104.04	109.09	115.08	115.73	107.95	111.12	111.36	105.79	104.21	109.28	114.62	117.62	108.01	108.29	106.41	113.75	106.48	118.32	116.2	103.46	108.58	105.19	116.21	109.16	108.73	108.42	112.77	120.81	112.05	108.42	117.5	111.79	108.47	107.33	112.17	115.56	119.6	111.18	110.66	110.85	109.55	112.05	120.53	107.32	110.26	108.64	104.93	109.72
111.8	101.14	101.55	104.43	103.05	102.44	102.92	105.17	107	107.75	97.362	95.993	107.96	100.33	110.95	104.96	99.09	100.03	104.79	101.28	108.03	110.74	114.18	95.554	102.61	102.74	108.14	104	112.12	110.21	103.7	105.39	109.15	106.26	107.71	103.87	112.38	103.02	107.31	111.3	101.57	103.01	96.741	102.31	106.6	107.1	95.679	102.19	108.03	107.11
101.92	107.17	103.31	104.98	102.39	108.15	103.46	104.29	97.713	107.76	97.197	110.5	100.87	105.57	103.71	106.67	106.93	115.45	110.08	102.32	103.89	103.77	106.64	113.46	105.7	107.42	103.07	108.41	111.66	104.58	105.8	104.19	104.13	108.28	102.88	103.75	103.97	99.535	105.48	111.69	105.04	105.89	101.91	102.38	99.71	103.23	100.27	96.691	102.11	106.73
107.2	106.01	105.63	108.63	108.91	111.26	111.88	107	111.11	114.52	108.61	108.14	106.49	113.99	114.31	105.59	115.26	101.78	114.84	107.25	113.85	112.52	109.72	103.83	106.09	120.71	109.48	104.08	105.65	119.99	113.34	107.27	99.15	109.69	113.41	116.17	116.7	114.83	118.39	102.58	114.53	112.56	112.71	109.35	106.29	108.14	101.98	104.02	109.33	115.59
97.32	110.16	95.332	93.764	103.44	93.088	100.95	112.85	102.59	102.71	102.05	104.42	77.914	105.35	100.05	101.5	91.76	97.248	94.249	103.42	97.684	98.841	97.96	105.5	100.77	108.62	97.133	103.63	96.638	105	101.42	109.73	104.76	99.449	97.813	98.181	98.603	101.12	107.3	103.65	92.718	104.55	100.25	99.185	100.37	99.382	105.69	105.49	99.839	95.853
104.75	109.16	110.64	105.55	109.88	110.37	95.418	109.1	102.32	108.47	115.3	109.43	110.81	109.9	99.131	105.23	106.76	103.47	115.24	109.02	113.56	107.73	104.21	105.55	96.206	111.51	108.78	102.33	114.45	97.898	107.97	105.83	114.21	103.71	109.16	97.219	98.466	106.13	102.44	103.11	111.14	106.75	101.3	111.92	99.013	111.25	104.3	100.77	111.7	97.042
103.29	100.67	99.34	100.36	105.75	86.861	100.69	100.57	106.28	102.36	97.307	99.861	97.478	94.344	98.873	100.5	99.939	100.87	104.5	105.9	97.075	101.24	101.55	100.95	104.9	99.866	100.86	103.87	111.39	98.934	96.806	95.62	93.884	91.785	106.79	93.906	105.52	96.279	98.23	98.63	100.14	90.264	97.732	105.16	101.32	99.374	95.438	99.503	97.659	99.392
118.49	122.93	118.22	117.63	122.03	120.6	117.32	122.35	113.44	116.46	117.11	118.27	112.49	114.97	119.07	118.88	111.86	115.4	115.89	115.76	124.84	116.56	115.16	113.65	117.7	122.59	121.65	115.74	113.04	115.27	106.86	115.62	128.19	106.92	117.59	122.41	115.28	130.42	114.43	114.41	113.56	121.04	121.14	115.7	123.93	117.54	115.89	111.22	115.73	124.62
97.51	103.66	104.71	102.9	97.641	102.36	94.885	104.48	95.093	108.53	106.53	100.07	97.355	102.38	100.24	110.06	106.38	103.46	110.7	115.39	112.37	97.307	105.63	108.01	118.75	102.59	109.44	98.632	111.27	106.22	112.31	107.23	106.41	98.752	103.93	104.01	111.09	101.61	101.86	110.33	103.68	106.73	102.73	116.71	102.58	105.12	108.64	107.76	108.36	104.86
99.272	101.16	109.79	103.18	108.78	119.26	106.72	109.87	110.99	108.73	102.62	105.87	102.35	111.54	105.56	106.25	113.91	107.13	105.33	104.9	119.72	102.19	102.74	109.82	118.85	100.13	115.84	106.71	96.2	105.33	107.7	108.64	107.86	103.3	112.21	102.5	101.39	104.73	109.38	110.77	99.984	105.7	102	104.48	109.28	107.99	97.815	90.054	114.7	111.62
106.93	98.097	98.155	111.75	100.17	99.849	100.49	100.87	107.07	102.09	94.644	99.966	102.62	95.791	99.136	97.653	104.54	96.98	106.54	101.5	103.95	101.84	99.06	102.92	107.46	99.008	99.936	108.28	107.68	101.64	101.76	101.41	104.64	102.02	98.848	100.54	99.382	105.36	97.468	101.45	102.64	101.51	110.3	101.39	108.83	98.419	93.134	92.224	98.056	95.523
109.98	105.61	112.41	114.3	106.33	110.91	112.97	112.36	111.37	112.6	107.83	110.51	101.86	117.19	111.14	108.84	112.95	116.66	111.2	123.02	113.1	110.75	109.85	116.4	112.91	109.09	103.38	112.52	112.5	111.77	113.78	120.02	104.99	99.598	107.98	114.6	115.7	111.82	108.85	115.29	110.69	112.72	112.74	108.45	107.56	108.56	119.17	106.29	110.69	118.39
100.99	100.17	107.98	99.578	105.05	106.62	107.94	111.1	106.03	110.75	108.46	104.19	106.13	104.92	108.48	111.33	108.22	102.61	103.03	102.36	110.94	99.41	99.684	105.08	112.13	102.02	109.32	112.16	105.49	104.76	106.19	106.78	105.07	112.66	105.31	106.76	103.53	109.02	99.173	104.98	120.38	109.67	112.39	105.32	110.99	100.94	93.569	100.5	104.02	106.26
101.69	105.76	101.8	101.31	103.58	102.96	91.785	110.46	100.45	99.761	100.41	85.545	100.13	100.6	96.384	98.643	90.534	102.47	106.92	96.476	100.85	100.35	106.41	97.17	100.9	101.65	93.499	106.24	102.56	98.071	102.24	104.94	97.258	97.227	99.037	106.32	103.51	100.11	113.36	98.783	110.27	95.107	100.87	89.274	111.67	90.391	99.94	91.962	99.195	90.716
115.59	113.54	112.78	97.364	96.049	104.49	107.58	93.337	116.79	108.74	100.49	101.64	108.83	111.42	104.65	96.642	100.56	101.19	105.57	108.01	103.85	95.54	109.58	107.47	110.24	102.45	113.18	103.12	106.31	103.02	101.59	105	98.248	102.63	95.915	104.69	96.669	101.51	105.72	103.26	103.45	110.87	98.189	108.27	104.9	104.47	103.08	108.1	91.42	96.922
117.65	112.54	122.38	114.98	114.57	115.83	113.24	120.73	120.42	120.51	105.06	116.78	122.75	119.33	115.22	126.72	120.29	115.16	119.35	109.55	118.33	122.26	116.5	121.03	103.31	122	110.83	108	110.91	115.46	116.97	112.43	121.83	113.57	118.16	119.01	107.74	112.52	124.49	116.83	111.91	113.76	120.37	117.66	121.11	117.4	118.3	107.77	113.77	111.94
109.02	105.74	100.98	110.12	107.3	116.57	103.83	115.58	108.89	106.63	99.225	105.9	106.21	108.61	99.39	105.88	107.13	100.18	96.692	100.24	109.55	108.03	96.46	115.18	106.63	101.93	104.04	103.24	112.79	111.73	116.09	101.93	106.9	107.58	112.95	111.81	117.49	109.03	108.51	97.272	102.77	102.07	108.43	102.6	98.178	105.72	100.18	92.651	106.7	102.89
112.03	119.79	106.16	112.76	122.42	108.53	116.43	111.62	106.14	127.66	111.03	106.29	112.91	110.05	112.17	113.63	111.28	112.53	112.65	106.93	112.24	109.75	115.28	118.77	111.24	111.22	113.91	108.31	101.51	107.58	111.21	118.11	111.86	113.23	100.18	100.79	108	118.64	109.3	110.04	109.61	109.15	102.03	118.44	117.91	111	114.72	112.7	113.52	109.17
101.19	104.27	97.426	97.886	102.55	93.445	98.055	94.249	97.766	97.45	93.464	94.056	90.813	106.56	103.27	94.173	97.233	97.636	93.369	101.1	95.989	105.37	107.74	113.31	102.36	96.322	96.603	93.5	94.283	104.15	104.26	99.105	97.812	96.891	92.714	100.28	91.017	95.606	110.78	104.58	96.382	104.55	109.72	98.887	100.86	97.766	104.15	103.51	99.961	103
112.27	111.09	115.01	94.846	107.84	102.89	103.99	115.92	107.64	108.96	109.28	109.18	103.65	113.96	108.29	108.62	109.35	114.56	115.53	120.91	118.14	104.04	99.985	111.82	117.72	107.3	111.57	114.16	108.09	110.61	108.87	112.13	113.31	110.16	112.73	107.84	111.63	108.61	125.34	115.23	106.18	112.19	110.16	104.01	118.12	101.3	108.66	118.11	111.3	115.47
101.02	101.54	94.134	99.853	100.68	96.055	105.84	96.656	94.508	101.67	99.635	93.429	99.783	99.648	104.58	97.739	100.16	94.637	108.74	92.538	96.521	98.156	98.762	103.36	100.13	97.067	102.23	96.056	106.87	98.248	109.92	100.48	97.595	95.693	108.91	111.79	96.115	90.564	98.343	93.782	98.754	101.04	97.809	98.466	104.22	94.01	107.99	102.74	96.737	97.204
110.79	108.06	119.23	113.1	112.49	123.19	121.08	114.29	100.58	109.69	116.99	113.37	120.27	107.89	113.98	115.5	121.02	115.63	116.35	104.85	111.55	110.01	112.18	115.06	114.76	116.6	109.94	113.53	106.5	114.72	114.78	111.67	113.42	109.17	113.23	112.31	114.08	113.51	116.08	113.1	114.71	118.06	105.82	109.13	105.45	110.43	116.78	108.5	113.16	112.56
96.001	103.8	85.748	104.85	110.74	104.17	102.97	109.45	104.8	101.91	112.44	102.69	104.15	99.642	95.735	106.42	106.33	106.71	115.7	106.86	108.03	102.36	99.056	105.97	103.47	109.03	102.44	109.52	105.69	98.776	106	106.71	103.27	103.38	94.126	103.66	100.3	102.31	105.23	102.94	117.28	97.581	107.5	107.55	97.24	107.01	104.5	100.95	100.07	106.6
97.735	107.76	109.05	109.31	94.668	109.85	105.93	104.12	104.16	108.4	103.26	103.25	105.6	102.25	105.52	106.77	102.82	100.54	97.687	103.17	114.07	99.073	111.45	103.32	114.09	105.47	106.18	112.64	111.46	111.11	107.55	97.261	107.16	96.101	115.58	100.65	108.61	102.91	96.698	107.11	98.404	103.01	107.11	119.06	107.09	111.04	110.05	106.74	104.88	103.69
115.94	111.6	111.9	113.13	112.95	115.53	113.29	105.48	113.29	119.2	114.47	111.84	113.1	114.68	103.01	119.33	101.91	114.09	111.98	110.63	115.22	110.93	114.65	111.11	115.59	108.66	102.69	102.09	111.27	107.03	110.69	116.42	119.8	115.63	112.82	113.45	106.58	104.62	106.43	106.5	103.3	110.85	118.16	114.33	105.54	110.84	109.56	104.5	109.76	110.98
110.4	108.53	108.7	104.98	112.42	110.49	100.31	108.41	114.27	104.79	112.15	110.95	95.253	109.05	96.237	104.54	118.11	111.11	108.37	102.4	109.72	99.181	111	101.18	110.69	104.62	93.3	111.89	99.413	109.68	112.79	113.66	108.45	101.11	111.48	111.81	99.77	106.33	114.69	112.02	103.18	101.69	107.1	106.34	116.38	109.87	108.42	108.42	105.91	108.83
93.368	114.94	107.99	107.59	108.51	110.1	110.09	109.76	103.35	108.89	103.48	102.92	103.14	106.72	111.67	102.62	99.103	101.64	99.259	111.09	102.43	103.97	107.37	94.426	101.64	110.92	104.44	108.17	96.967	105.73	111.81	113.56	104.16	98.005	103.67	105.3	111.65	100.21	97.295	113.2	102.14	105.07	103.57	102.62	97.551	98.359	107.07	107.53	95.875	101.79
104.42	106.23	110.63	112.39	96.985	107.26	103.88	95.87	113.08	103.36	111.81	111.05	106.14	113.04	98.311	104.38	104.58	96.44	105.24	105.86	94.013	106.68	106.25	102.54	112.82	104.98	104.61	107.88	101.42	104.31	110.39	110.11	107.09	112.78	105.52	108.81	114.65	106.41	102.37	110.64	109.07	100.39	104.05	101.72	101.88	105.77	106.33	113.66	105.87	106.9
112.39	98.579	113.69	118.45	99.044	104.91	105.63	103.79	110.74	104.28	107.01	102.8	115.89	104.72	111.16	105.73	109.12	104.32	104.54	105.44	101.9	99.228	114.18	101.88	101.47	115.83	110.19	100.1	111.73	119.52	101.96	111.65	104.75	95.986	107.06	103.99	96.722	105.52	110.35	103.84	102.52	103.34	106.76	94.722	109.16	111.98	103.54	103.03	105.74	100.36
109.78	110.37	104.93	103.44	105.71	102.37	113.89	104.79	103.62	104.23	102.02	106.22	107.18	101.03	110.67	102.8	115.82	94.096	110.56	107.46	106.35	109.33	103	102.61	109.51	107.73	102.39	109.23	110.16	112.79	112.63	101.54	101.31	103.19	111.86	98.49	104.38	102.55	103.39	101.77	110.62	114.26	110.3	100.15	102.87	104.74	98.763	111.77	101.84	103.92
113.12	106.86	101.4	112.17	104.68	101.36	92.954	91.001	96.011	96.02	105.67	107.11	100.36	106.92	101.79	95.869	104.49	100.66	104.59	97.938	109.21	100	90.463	96.145	104.93	96.104	98.256	97.485	98.584	92.186	99.265	96.341	101.51	99.141	99.802	101.75	101.33	108.65	100.8	97.301	99.517	96.797	95.788	97.999	102.26	99.061	99.924	100.39	101.74	104.17
108.2	109.86	106.64	100.88	94.85	117.67	96.288	108.41	99.106	102.06	102.94	108.29	107.71	107.92	107.03	95.781	100.09	107.12	104.64	113.88	106.23	109.5	100.17	105.4	98.706	99.868	109.12	104.12	99.47	108.49	103.46	107.47	103.37	102.78	117.26	101.71	103.87	108.06	107.31	100.86	99.499	103.41	104.79	111.66	103.68	104.5	110.59	102.87	108.22	103.39
109.91	112.11	107.21	113.94	95.431	114.18	101.62	104.62	96.311	108.18	104.93	109.19	108.64	105.42	98.701	108.51	101.35	96.647	109.77	101.13	119.27	113.72	109.06	113.1	107.55	98.754	103.83	104.9	105.23	102.18	96.464	99.541	105.21	105.78	114.42	105.32	117.88	99.785	102.31	109.68	107.35	107.8	110.72	100.3	112.41	106.9	103.92	105.17	109.77	107.94
101.9	103.22	101.49	91.821	102.4	101.97	107.76	97.489	97.111	99.544	94.52	105.97	96.197	100.6	97.347	103.85	101.88	100.69	104.89	104.36	105.33	93.192	103.98	104.8	101.5	102.98	106.47	108.74	104.8	103.68	100.4	106.16	103.21	94.793	91.676	103.53	102.3	93.694	106.63	97.203	101.57	105.88	95.744	101.25	97.949	100.13	101.46	100.19	103.21	109.78
110.64	106.52	107.85	115.02	104.64	110.73	115.49	110.13	115.18	108.26	107.99	110.6	113.51	111.82	109.62	119.69	103.54	105.86	114.05	119.08	103.97	108.06	117.43	110.71	112.79	115.37	103.79	104.43	106.29	106.36	113.75	116.34	107.44	103.07	113.13	103.87	113.25	119.72	115.6	113.14	114.89	109.04	113.84	114.34	113.69	103.27	106.99	113.29	110.76	99.762
103.24	101.97	99.064	107.5	102.11	96.136	108.95	100.49	98.947	104.37	91.626	93.38	100.34	101.74	99.07	94.64	96.891	98.919	101.75	96.627	106.22	105.57	95.495	106.88	100.55	107.12	105.88	108.39	99.036	96.296	97.052	100.66	107.2	98.913	102.64	95.778	96.298	97.803	96.502	97.996	97.459	98.875	102.67	103.34	89.318	98.795	96.59	103.51	103.01	96.215
98.301	114.09	94.54	105.95	98.444	103.38	101.75	106.24	95.17	112.58	107.44	101.08	96.594	105.58	93.245	104.36	110.46	111.54	93.914	103.79	105.22	95.059	100.76	106.23	103.41	109.59	97.986	105.37	109.28	103.53	107.93	112.14	104.72	107.71	107.04	106.38	100.49	103.21	106.39	101.26	112.02	99.517	112.83	106.84	106.48	103.35	107.33	105.93	112.55	102.93
111.98	106.75	120.38	108.14	107.92	113.82	113.39	110.46	108.41	108.17	109.71	110.63	108.28	107.8	116.08	114.36	112.23	109.91	108.35	108.23	108.06	109.76	105.54	110.42	106.43	105.96	109.75	111.77	112.54	118.48	112.69	114.3	103.81	114.65	104.96	113.44	117.69	104.56	104.76	112.41	111.17	114.9	113.66	115.51	104.51	107.61	110.65	103	111.2	112.93
100.83	93.172	94.692	112.71	100.42	111.38	115.74	106.31	100.72	102.17	100.2	100.03	98.162	105.47	95.181	98.484	102.45	100.86	103.65	95.592	98.314	108.9	93.217	105.28	96.661	93.997	104.6	102.36	97.199	104	104.78	108.51	102.57	96.135	91.883	100.15	105.74	114.23	99.586	102.16	108.43	103.97	97.247	94.477	97.301	98.757	97.333	103.6	101.61	104.18
105.76	99.084	110.98	112.78	109.98	102.76	92.819	100.91	107.37	102.31	120.17	106.41	95.146	112.23	103.55	114.51	103.09	107.89	97.953	106.97	101.88	102.2	105.59	103.83	108.28	111.82	106.95	104.87	100.33	115.58	99.986	104.22	103.81	94.673	104.54	105.99	100.5	101.34	108.77	105.49	112.38	108.26	108.02	105.18	102.98	107.82	105.24	103.91	104.01	100.94
101.86	113.3	90.914	98.132	103.3	108.13	105.37	103.9	108.5	111.51	109.66	112.49	115.1	105.21	114.23	116.08	105.51	101.37	105.16	107	102.62	107.7	105.94	100.53	100.55	102.55	106.86	105.92	102.33	102.53	105.53	110.91	107.85	104.84	103.42	111.03	108.53	105.02	111.47	103.95	109.13	108.11	98.306	104.47	105.22	101.06	106.28	117.85	99.336	101.4
105.24	98.962	93.005	106.4	106.93	101.77	104.27	99.603	96.879	104.01	96.685	92.538	92.395	104.06	91.553	101.58	101.66	94.212	108.95	102.78	104.02	87.267	102.71	92.831	88.587	99.575	106.07	101.28	108.39	110.26	110.74	107.5	95.895	96.855	104.13	107.78	104.25	103.09	96.463	101.11	98.952	98.352	99.606	96.118	87.32	98.432	106.1	89.911	97.964	102.14
102.65	95.333	97.788	90.73	94.639	100.91	96.701	100.73	93.674	103.02	104.53	102.4	111.3	98.37	100.54	100.4	95.851	92.869	96.659	110.56	98.322	100.16	107.15	98.371	102.09	102.69	102.92	102.81	103.64	93.471	111.19	106.01	100.48	103.07	102.37	99.256	101.47	101.92	95.675	91.399	104.22	100.51	97.518	98.778	98.781	97.302	106.43	98.787	94.269	101.13
99.699	104	105.75	98.041	104.19	107.39	103.18	101.73	107.61	96.957	104.18	111.36	107.37	97.174	103.18	107.51	110.63	99.099	103.69	103.77	115.14	102.36	109.6	105.66	108.7	103.72	112.36	107.32	100.54	112.35	116.81	105.95	98.873	104.82	98.375	105.78	108.23	111.84	102.89	100.35	106.2	104.44	98.133	110.68	114.72	109.2	110.11	103.9	108.87	111.95
111.45	125.4	117.27	113.57	105.95	119.3	119.83	117.09	107.56	106.03	107.3	116.05	109.48	112.07	109.04	112.58	116.19	105.14	107.9	108.64	111.01	113.58	121.17	109.75	112.52	113.05	112.58	104.46	106.34	112.3	114.8	108.97	114.64	108.79	117.1	114.66	103.34	113.47	105.31	114.94	108.09	112.56	110.85	109.57	108.57	120.41	114.56	114.78	107.42	110.8
109.16	103.51	104.82	100.79	108.22	100.75	110.6	108.03	111.45	96.247	112.55	112.81	106.3	99.744	110.88	106.59	109.56	101.19	106.26	107.54	97.852	104.97	98.942	97.396	110.5	101.07	95.754	101.98	100.74	106.17	106.08	102.33	116.76	100.81	105.51	101.59	107.42	104.73	104.47	110.09	109.84	106.89	100.15	104.14	118.3	102	109.66	102.82	106.33	99.906
104.69	102.45	111.26	107.64	99.843	111.35	112.6	109.33	102.02	105.84	107.49	102.87	109.9	103.98	110.56	96.347	111.76	108.95	110.07	106.76	102.47	110.77	109.58	102.58	104.36	104.16	106.88	104.13	110	104.98	113.49	108.7	110.28	110.61	104.58	106.54	111.9	106.89	110.68	105.2	108.97	108.17	106.48	98.922	104.25	103.03	104.26	104.22	103.92	105.04
110.48	115.68	106.34	112.23	119.95	110.6	109.42	110.04	111.61	110.03	106.37	112.04	107.55	113.6	115.49	122.42	112.95	111.24	116.83	110.4	108.02	122.82	112.51	112.18	107.3	115.87	110.54	120.84	114.53	110.76	116.69	112.14	121.13	112.36	106.4	105.77	114.67	119.16	117.08	119.97	110.77	118.61	105.31	101.72	102.08	119.69	101.05	108.11	107.14	111.29
112.36	108.06	109.38	123.08	115.19	117.37	112.55	106.95	114.47	123.13	112.86	106.19	106.86	111.22	108.98	114.56	110.38	114.78	101.78	120.14	114.54	107.89	108.53	108.72	111.39	108.42	113.53	112.89	121.01	111.07	108.72	111.52	117.26	112.42	117.91	109.83	112.06	115.37	112.25	103.33	109.47	111.01	107.74	101.22	102.94	106.47	110.17	120.16	111.9	115.89
103.28	89.883	105.6	110.6	110.33	112.09	112.63	108.48	101.92	101.43	111.4	106.58	101.3	98.868	108.36	106.62	113.42	105.46	101.67	108.02	103.89	92.906	106.6	99.581	100.91	94.006	106.6	105.6	117.3	103.9	106.78	98.457	99.014	106.41	107.05	95.712	107.29	101.75	92.642	99.701	114.9	101.25	99.924	104.34	91.699	101.48	100.56	100.78	103.27	108.5
97.688	107.33	103.06	95.385	98.206	109.12	104.27	96.041	98.453	101.38	103.28	101.82	105.88	104.77	102.1	99.832	100.22	95.448	96.744	102.55	105.72	103.49	111.92	102.1	97.336	97.574	101.83	97.282	101.65	101.01	96.153	100.71	101.25	98.922	98.785	97.278	101.12	99.885	101.16	104.46	99.251	99.216	108.1	98.395	92.027	96.395	97.339	103.94	109.79	105.77
102.53	94.174	101.07	106.75	105.61	103.89	103.03	100.44	100.21	104.55	102.07	103.11	103.41	95.253	101.13	98.86	100.81	101.42	101.92	92.734	100.72	97.386	100.87	96.083	95.601	92.182	100.59	94.038	98.94	104.54	94.15	101.38	93.416	90.007	98.757	99.859	98.41	105.07	98.909	99.631	102.97	101.48	97.197	106.7	105.44	94.301	92.657	101.7	100.3	100.59
105.81	109.18	104.72	113.53	108.13	117.52	110.38	108.72	104.6	115	105.2	104.92	110.93	109.26	102.59	99.609	107.38	102.35	109.21	99.067	110.44	102.12	106.75	106.66	106.62	106.23	103.82	105.91	102.43	104.02	103.21	107.05	106.82	103.46	106.15	103.74	108.18	112.39	104.65	100.58	105.09	100.24	108.66	104.95	103.02	105.18	101.62	102.62	105.5	109.38
109.36	104.55	100.36	98.825	100.32	96.141	106.49	103.06	106.14	99.86	105.72	102.9	104.24	102.12	99.932	85.067	101.07	105.8	102.58	100.86	110.65	103.89	108.17	107.1	95.963	107.68	108.2	98.975	106.04	107.36	107.9	103.59	105.52	98.689	106.76	99.254	92.721	96.627	98.175	101.17	100.57	94.549	97.772	103.44	109.66	100.24	100.7	99.058	104.64	100.18
110.99	98.683	114.46	107.02	106.35	121.94	116.65	115.62	112.98	120.61	120.78	108.7	123.83	108.03	110.36	118.29	115.37	110	115.04	110.45	116.07	113.37	114.78	107.91	109.4	112.4	107.92	103.5	111.95	112.94	115.92	110.39	108.75	115.44	121.54	112.02	105.19	115.94	110.89	121.3	111.97	107.06	107.62	116.2	114.51	109.95	115.92	109.7	115.19	116.94
106.35	108.96	113.2	95.772	113.99	101.33	118.33	109.64	114.13	103.15	103.11	99.283	100.41	113.89	103.64	100.71	109.25	109.93	101.95	100.87	97.463	111.76	109.68	106.55	93.733	105.24	92.79	104.45	106.71	104.34	105.22	102.34	107.18	101.71	112.06	100.2	108.33	99.503	106.38	111.44	102.7	97.266	115.67	98.456	117.54	103.77	106.86	111.35	110.47	103.11
107.05	108.74	109.65	97.79	111.96	103.47	106.45	110.54	106.8	110.83	115.3	103.37	107.88	106.75	108.26	104.74	105.11	112.7	105.93	106.71	111.56	108.05	110.62	102.68	109.65	111.11	100.17	105.05	109.75	106.63	103.25	98.11	102.26	115.52	106.93	104.15	111.24	107.35	98.734	100.09	102	106.03	100.07	101.84	99.165	97.129	105.45	89.669	111.61	109.29
101.01	104.85	104.43	109.59	114.79	106.29	106.12	107.72	102.34	111.76	109.18	103.78	104.17	102.99	108.34	107.14	100.51	104.1	103.89	108.54	106.01	105.78	108.26	104.47	106.67	108.42	104.47	105.4	105.38	101.16	106.44	100.25	109.15	100.17	105.67	109	110.54	107.31	101.33	107.6	107.37	104.64	106.63	105.81	108.92	104.42	105.63	106.11	108.83	104.04
101.64	97.518	103.31	105.04	110.32	113.67	110.72	102.73	103	108.51	116.37	101.21	94.047	118.76	95.569	117.88	101.57	108.46	110.66	105.58	111.52	97.804	99.758	112.51	108.17	115.61	107.43	99.05	101.61	109.55	108.47	108.3	108.17	111.3	107.78	105.59	107.36	104.78	108.14	96.742	107.68	104.11	109.32	111.86	110.68	102.31	118.77	101.14	102.45	108.13
117.17	112.16	108.61	114.17	112.64	111.12	105.2	111.36	108.32	100.26	98.322	115.05	105.56	99.545	110.02	107.05	108.1	101.55	110.86	106.63	105.67	98.516	105	98.197	102.93	98.77	114.09	100.87	110.68	107.1	103.47	100.17	103.94	106.94	105.39	110.81	111.51	102.25	108.29	116.63	99.99	109.09	106.17	107.09	110.96	93.288	109.42	109.92	105.76	96.706
108.09	111.29	102.98	106.45	99.918	99.466	104.82	103.81	105.72	108.35	99.779	102.14	113.26	100.46	105.04	103.94	104.69	109.79	109.38	102.53	101.76	112.04	111.93	108.38	100.38	111.85	105.66	115.85	107.81	108.9	108.56	101.2	106.2	106.43	99.144	112.32	101.54	111.65	103.83	114.17	105.62	111.82	109.13	103.61	112.61	104.7	104.97	112.48	106.12	105.45
104.17	110.86	110.79	110.12	98.52	104.5	110.54	105.34	105.68	109.53	102.96	101.83	99.646	113.82	103.19	104.28	113.15	102.07	111.94	114.01	111.15	102.54	97.717	105.46	108.55	114.09	105.22	106.24	105.15	113.26	103.16	98.451	109.17	102.29	101.9	102.66	100.15	100.06	108.43	107.42	103.87	106.36	103.28	103.82	103.95	96.943	109.86	95.896	116.85	109.1
111.28	116.21	108.49	111.56	117.29	125.29	104.88	121.13	111.45	114.88	114.73	105.43	116.16	121.26	113.4	117.91	107.01	105.45	112.27	113.11	116.4	107.24	116.82	109.91	110.87	112.43	113.96	111.85	112.98	105.39	113.03	110.65	112.66	113.14	114.95	108.73	125.37	115.49	115.18	113	120.95	114.14	107.86	115.72	111.1	111.85	113.43	113.53	109.35	108.78
107.7	114.1	112.48	104.09	103.49	108.24	101.23	119.87	103.35	111.58	106.25	101.2	115.02	102.97	100.29	99.268	108.66	116.16	107.36	111.88	108.91	109.88	111.9	102.8	103.13	107.36	118.52	103.26	112.79	99.606	107.52	103.62	102.31	110.54	110.19	104.08	111.48	109.58	98.947	110.9	112.68	109.57	113.77	112.78	106.18	119.68	108.4	120.47	109.64	117.09
96.185	108.55	97.446	101.8	94.497	97.443	94.072	103	92.508	100.63	100.85	101.37	105.96	97.952	102.06	98.088	103.29	100.08	97.663	96.926	101.88	108.79	102.01	107.42	99.946	95.242	100.89	103.31	88.824	91.757	94.179	99.37	99.251	96.536	98.679	98.966	98.777	92.761	101.59	96.489	91.287	112.99	100.59	94.826	94.552	101.28	111.73	105.62	102.04	98.374
112.67	113.9	107.62	107.18	103.87	111.67	108.51	106.32	107.63	118.43	110.69	109.28	108.63	114.2	114.89	113.52	109.44	116.69	108.73	113.82	100.56	115.47	107.26	112.39	116.24	109.86	113.32	113.47	111.18	112.02	108.86	112.35	102.64	113.46	102	112.25	107.1	113.04	114.32	111.76	115.57	105.29	112.28	123.35	120.54	117.88	121.86	104.78	102.56	114.66
112.59	111.88	114.93	108.44	107.6	113.12	117.53	110.49	109.17	118.1	105.7	110.14	112.62	112.54	109.37	114.75	116.01	114.85	112.06	113.57	112.35	111.12	112.59	116.64	108.4	113.38	102.63	114.01	109.76	113.51	107.12	106.95	111.59	117.19	110.46	105.29	121.09	113.85	107.92	112	110.07	118.66	105.38	106.5	111.67	116.68	115.97	115.6	118.45	107.93
101.67	111.98	109.52	96.945	106.59	108.2	103.57	103.11	97.774	98.971	108.62	109.29	101.58	104.53	108.17	105.66	104.45	113.71	102.11	102.27	111.76	97.981	106.11	101.75	99.327	108.26	109.51	119.05	96.92	108.43	105.22	103.01	109.56	100.35	104.6	106.22	111.32	101.83	108.05	114.83	108.3	106.78	99.03	109.35	100.8	105.68	100.76	113.16	100.79	99.275
112.45	108.73	106.25	108.78	109.49	103.49	109.24	112.86	111.49	113.51	103.13	112.44	102.88	105.91	113.68	105.81	110.94	113.11	104.08	100.47	104.67	103.07	115.58	105.59	108.49	104.61	110.74	114.65	109.24	111.24	103.5	116.87	102.78	112.75	109.78	116.19	107.35	107.99	110.06	105.12	105.09	111.25	109.95	102.23	113.1	108.23	108.94	109.46	109.96	103.3
108.61	110.35	107.65	113.63	110.42	103.29	114.63	114.89	107.66	119.12	108.54	113.99	115.1	115.67	116.39	109.13	119.21	111.04	119.36	111.99	108.25	114.73	115.23	116.22	103.86	113.19	106.82	110.03	113.04	115.66	126.16	107.53	120.13	119.64	100.13	112.15	105.72	112.91	112.23	111.53	110.17	112.58	109.89	113.6	109.3	105.83	118.39	105.78	112.83	118.67
99.159	96.404	100.49	105.62	105.42	102	95.904	102.93	112.84	103.25	108.17	99.616	101.36	106.52	99.486	102.45	108.11	99.186	95.282	110.17	107.35	108.61	116.58	109.81	106.88	108.83	109.4	102.42	103.28	109.57	104.63	104.38	102.06	105.71	107.37	109.19	105.49	108.87	106.9	111.34	100.91	98.313	107.93	109.12	100.74	120.61	105.18	106.53	109.52	101.22
113.35	108.18	107.12	109.73	112.51	96.704	105.61	106.01	111.44	111.03	98.761	102.64	104.43	98.905	107.95	103.32	111.03	101.67	100.48	111.37	112.94	105.32	110.69	108.17	118.36	111.15	108.15	116.31	111.24	100.12	107.77	107.01	100.25	105.83	106.36	99.564	110.26	101.56	110.48	109.99	102.42	100.31	105.43	100.61	105.05	103.97	102.87	109.11	107.3	114.69
101.42	118.23	103.84	114.36	104.7	103.27	108.02	106	111.49	98.24	116.52	101.03	102.55	110.12	109.16	112.1	95.755	106.09	98.498	102.48	103.35	106.84	99.324	101.5	106.85	102.47	103.85	110.59	104.46	111.91	112.01	106.99	112.61	108.7	109.53	96.991	110.43	102.64	106.54	105.67	109.8	104.21	111.56	106.06	105.1	105.4	106.98	105.72	104.97	105.29
111.78	111.09	115.5	112.56	112.01	103.65	110.15	118.25	109.15	110.2	112.05	118.73	115.97	118.85	114.92	99.1	115.44	113.11	111.26	112.94	100.27	112.37	107.35	110.65	114.57	104.97	108.63	109.1	107.15	115.58	102.74	114.58	103.04	111.75	109.85	118.74	113.9	107.43	106.56	114.9	120.38	113.51	116	117.11	111.03	113.17	108.28	111.99	109.71	102.62
103.72	97.995	97.7	97.921	98.398	101.57	100.7	109.01	105.72	103.01	99.057	106.24	104.54	96.641	99.577	96.607	105.05	107.39	105.2	99.294	102.04	103.87	106.99	101.76	109.31	104.06	101.27	102.69	95.463	103.56	97.368	98.972	102.11	98.449	102.44	97.051	93.284	110.68	106.53	92.114	96.3	92.501	106.52	107.3	101.55	97.444	100.18	93.297	94.547	91.576
108.15	102.11	101.75	101.27	102.74	104.22	106.68	97.771	102.51	107.7	108.93	105.2	107.45	106.31	110.91	103.84	104.83	98.811	106.15	99.791	101.53	97.463	108.42	103.28	108.8	103.92	112.46	96.293	108.07	94.443	117.04	110.51	113.26	103.99	112.23	110.53	104.17	118.8	109.15	116.44	102.71	109.21	107.75	105.58	109.95	106.04	109.35	100.82	110.09	113.99
108.3	111.59	118.01	117.77	114.79	108.45	111.53	121.08	117.92	116.68	109.62	109.71	113.43	113.83	113.59	101.74	109.87	112.45	111.29	101.89	114.6	113.14	107.68	113.06	123.04	115.09	108.08	109.23	115.06	117.7	114.67	101.77	107.86	102.44	115.4	105.45	125.27	109.16	117.54	116.49	100.24	108.98	111.3	106.96	107.09	114.25	106.62	110.38	106.63	104.97
114.08	105.34	95.463	113.79	101.24	109.51	116.81	104.89	108.43	111.58	116.98	106.27	101.54	117.09	95.128	103.8	101.61	106.71	107.8	109.59	97.831	105.81	104.3	96.786	104.13	104.61	106.37	105.79	105.13	110.03	100.18	101.73	105.6	112.95	108.82	111.24	108.65	112.42	97.955	105.68	103.06	108.29	111.35	107.77	106.94	107.58	100.06	105.43	114.25	105.52
111.01	109.26	108.95	102.03	118.48	116.57	112.93	113.18	105.93	108.37	112.47	104.27	114.59	103.16	107.45	109.41	112.42	120.18	103.44	109.17	118.97	112.93	116.87	111.71	105.66	115.82	112.23	117.45	107.02	111.35	112.22	105.47	113.61	101.06	112.53	116.82	111.86	114.99	120.68	107.57	110.58	110.19	107.39	108.9	110.53	121.72	109.37	111.94	108.54	117.04
105.8	111.1	103.71	96.058	100.66	104.22	105.47	100.79	111.42	108.99	104.51	99.552	110.28	102.19	112	108.39	103.06	111.34	105.61	107.68	103.45	104.2	97.028	100.78	105.52	105.46	104.79	105.69	111.53	107.88	111.22	102.84	99.475	103.77	104.68	99.969	109.31	103.87	98.162	107.53	101.47	111.88	103.86	99.844	95.767	100.32	100.59	104.48	95.524	109.42
106.2	105.15	97.22	92.019	109.94	111.14	107.77	98.097	109.65	105.41	96.908	109.03	105.07	106.87	107.51	103.56	113.36	93.3	111.42	109.36	112.05	119.66	107.23	99.996	113.91	97.603	103.54	108.28	106.48	110.64	110.06	107.34	99.696	102.24	109.9	102.98	99.963	104.78	105.02	118.11	111.77	116.79	107.64	107.3	109.83	98.572	107.18	102.44	107.87	105.07
112.27	104.62	111.41	112.88	97.457	113.77	94.78	103.59	107.46	95.947	104.23	110.87	102.61	114.66	102.5	108.15	106.93	104.42	100.7	109.24	107.29	101.23	106.58	110.35	107.69	107.45	108.85	104.98	109.04	102.66	109.89	108.57	108	114.85	98.324	110.47	105.88	104.17	99.303	106.04	104.5	108.55	105.07	109.87	107.24	97.644	108	110.31	113.81	103.38
94.59	106.1	93.972	94.985	89.662	101.87	95.372	101.7	101.59	99.344	94	99.079	101.59	100.62	95.379	104.34	99.632	103.74	99.611	92.473	107.11	96.298	103.61	109.06	98.526	96.202	102.81	102.35	90.09	100.33	110.37	101.65	90.983	104.68	101.39	92.421	92.3	97.091	90.13	104.59	92.073	96.256	102.74	99.231	96.574	94.06	100.6	95.844	99.22	96.515
115.02	112.56	117.81	111.28	113.02	107.29	112.72	109.72	114.1	115.44	114.86	107.29	107.66	107.68	122.33	116.03	114.75	114.36	109.33	112.36	110.4	114	102.14	111.59	121.07	112.42	121.72	107.83	114.91	121.3	108.46	109.68	117.59	118.55	111.2	111.16	114.73	117.28	110.43	107.48	110.89	110.34	122.43	114.91	129.34	115.79	109.47	107.08	116.52	111.98
119.98	110.96	120.64	115.61	114.61	112.14	114.19	111.2	108.7	111.62	104.75	113.95	110	107.38	119.63	118.65	106.87	112.33	105.33	106.49	105.05	120.28	106.29	99.908	111.24	106.61	113.7	108.03	106.24	107.55	111.88	107.76	114.84	106.54	107.91	108.08	110.7	103.98	113.02	107.67	112.35	112.89	113.4	103.17	105.45	109.37	111.77	109.67	112.76	109.26
102.89	102.43	104.41	102.04	100.61	95.372	110.75	104.47	98.945	107.86	108.47	103.39	103.92	106.58	107.05	111.68	105.54	106.11	99.196	101.16	107.24	110.42	112.48	105.61	102.73	102.09	104.47	98.784	112.54	99.969	97.356	105.96	107.66	99.908	110.92	108.24	103.89	110.38	103.61	107.23	101.11	109.86	97.755	101.74	96.01	104.72	107.17	104.58	99.825	107.48
104.63	105.43	103.03	110.21	100.77	107.71	108.94	110.98	111.9	107.84	111.53	98.777	95.795	116.59	100.18	106.07	109.4	107.3	107.09	97.712	114.93	111.85	104.78	107.93	98.55	106.31	99.692	109.89	103.28	99.094	95.626	98.661	107.12	102.58	101.61	117.23	119.65	107.48	102.63	113.04	97.686	111.98	109.47	109.23	112.57	102.7	104.43	109.04	103.95	108.52
104.17	105.53	98.163	103.11	99.83	99.508	101.23	104.58	107.38	104.86	94.933	106.24	112.97	100.27	98.718	103.39	104.15	101.96	95.002	97.045	101.47	100.72	101.2	97.444	106.77	96.981	106.24	108	95.743	105.99	99.32	110.14	104.95	110.54	97.723	98.681	102.01	102.83	89.782	101.29	96.492	112.62	105.37	107	103.45	103.86	99.22	106.9	89.041	96.446
111.84	116.98	111.11	111.79	121.5	114.09	106.41	115.62	116.51	112.97	106.89	107.7	118.49	104.25	118.04	97.506	124.19	99.699	113.31	103.91	112.25	108.35	107.6	107.52	113.57	110.57	116.41	108.88	106.21	106.45	117.83	100.65	115.68	109.77	110.19	107.01	112.57	113.46	98.128	112.32	113.16	111.23	115.64	111.31	114.88	110.02	112.41	109.95	109.46	109.48
110.51	111.47	106.46	105.52	99.027	103.37	104.89	110.73	116.99	109.86	107.9	114.86	103.24	110.88	105.02	104.45	108.56	102.95	96.79	111.12	107.02	107.2	100.47	102.25	109.74	113.23	107.15	101.94	107.54	102.47	118.51	105.28	104.03	97.514	102.43	104.81	102.04	112.15	100.19	106.05	103.71	104.98	111	103.27	102.25	109.49	113.08	112.98	112	102.21
101.83	107.02	104.65	105.74	110.13	106.04	101.9	105.41	104.5	100.35	103.46	104.84	105.11	94.602	104.28	106.45	107.64	95.858	99.633	97.724	98.562	106.65	101.83	103.97	108.48	110.9	111.62	106.48	108.78	103.01	107.3	96.491	101.45	106.45	102.92	112.49	96.079	112.27	108.48	114.94	111.35	106.19	108	102.76	113.88	97.782	111.46	99.414	112.5	107.32
111.53	107.22	110.37	115.56	112.99	110.7	113.31	118.85	109.17	108.9	115.73	110.74	113.03	106.16	112.95	113.79	102.88	110.35	120.38	113.54	107.54	108.04	106.95	112.87	116.58	110.53	107.75	115.34	117.42	112.69	116.53	112.31	113.82	105.58	103.28	114.33	117.19	115.69	116.12	118.83	112.21	112.86	109.75	109.01	114.16	106.22	109.82	113.06	102.98	109.11
105.73	103	104.91	109.59	104.24	106.09	111.27	107.66	109.94	97.678	112.6	104.64	98.512	109.36	108.94	110.04	114.48	100.93	119.14	102.25	101.81	98.084	112.61	99.467	95.056	101.28	105.97	100.71	103.96	107.96	107.13	104.73	110.88	109.25	99.495	94.702	112.85	113.03	107.11	105.26	101.46	106.24	107.66	105.54	102.28	103.53	102.78	103.19	105.25	94.632
118.42	112.43	108.63	105.5	105.92	106.97	117.29	107.16	110.05	113.21	115.29	117.89	109.32	116.89	110.21	108.26	113.63	110.13	102.77	110.76	107.76	107.51	114.83	110.97	108.82	116.94	118.19	115.9	108.93	107.79	110.69	117.25	97.335	112.32	108.91	109.54	115	112.68	102.87	109.71	106.07	113.22	103.1	117.13	120.61	109.49	110.46	108.67	105.74	110.7
104.92	104.55	100.37	104.89	101.68	103.13	101.82	95.475	102.82	95.853	91.791	95.177	96.217	97.323	92.962	99.729	108.37	102.05	102.4	104.34	97.688	92.5	103.07	109.41	99.919	95.804	95.049	95.122	108.04	98.265	93.052	104.13	97.553	93.802	89.673	96.23	104.87	98.748	107.91	96.688	100.89	100.71	102.52	93.436	87.338	98.1	96.046	108.74	108.54	94.391
111.98	105.15	96.442	113.46	106	107.98	102.93	110.31	114.19	108.82	114.94	103.97	104.66	111.21	105.43	105.57	100.16	107.44	101.95	99.778	104.28	105.36	115.76	107.82	107.23	102.84	98.57	105.41	110.17	99.907	99.166	110.34	102.45	107.99	104.01	105.56	97.804	107.41	103.45	117.53	108.51	101.44	109.74	109.64	108.09	111.75	107.13	108.52	100.41	105.68
102.56	104.31	109.94	110.03	98.717	99.816	100.94	107.23	103.29	116.02	103.83	103.2	98.591	89.247	95.99	102.27	104.83	100.61	108.77	100.47	105.87	108.85	111.48	97.68	112.61	101.32	108.36	105.23	106.22	110.62	103.7	100.53	103.95	101.67	100.72	107.61	93.684	103.85	108.51	105.22	111.96	103.27	99.475	102.4	96.843	104.17	97.709	106.51	102.99	106.42
118.73	107.51	104.23	109.89	103.77	114.51	107.08	114.84	113.11	110.34	113.4	112	117.09	113.56	104.76	103.1	99.575	109.79	110.3	115.32	114.71	110.43	116.12	101.74	107.69	108.51	105.42	113.18	109.96	115.84	103.79	109.91	111.92	113.11	100.61	111.51	116.96	116.2	109.76	112.05	114	107.98	108.01	111.75	109.33	119.08	113	116.46	114.47	106.34
107.22	107.66	108.68	98.3	114.86	101.35	102.98	103.51	107.13	119.56	98.519	103.45	101.65	108.22	107.24	109.56	100.11	107.58	117.1	104.13	109.16	106	102.54	103.5	100.26	102.82	106.72	105.22	103.51	98.568	109.25	110.77	96.884	101.47	106.94	107.26	106.32	102.9	110.14	111.04	101.11	104.13	109.39	104.86	107.55	103.28	100.98	111.71	102.26	100.74
122.18	122.77	122.02	117.1	125.98	116.15	115.86	128.99	125.64	125.67	114.14	121.24	124.26	116.2	127.45	121.37	120.83	111.55	122.41	122.09	116.93	119.01	116.03	120.66	114.51	123.98	117.63	120.19	116.43	118.72	118.72	108.12	114.07	114.05	122.05	119.8	119.44	117.67	117.87	114	117.22	127.45	113.06	117.31	118.59	117.59	117.93	121.94	120.81	117.87
108.81	106.88	103.39	106.69	109.93	93.785	98.227	103.38	106.07	109.08	117.04	105.66	94.432	95.702	106.19	107.58	112.57	104.04	104.65	111.28	100.66	92.237	111.07	110	100.71	109.28	103.71	105.37	101.81	103.13	96.528	113.19	108.29	109.32	104.14	109.01	103.98	106.86	112.11	112.9	114.05	114.42	108.5	99.046	110.35	106.18	106.45	102.14	98.706	109.1
114.97	111.95	121	106.33	99.901	106.81	112.2	101.67	107.64	99.384	110.5	112.24	109.74	111.93	107.51	113.54	105.51	104.91	110.02	112	104.33	103.09	101.74	113.45	118.24	98.278	103.21	106.16	111.66	99.299	105.8	99.421	106.49	103.31	101.28	109.16	107.36	99.623	109.98	112.58	104.49	98.855	103.48	103.72	104.22	117.8	103.65	99.724	106.07	106.41
101.87	105.36	109.18	107.41	98.498	101.09	113.08	106.13	111.49	112.03	104.69	100.97	101.76	103.02	100.9	102.89	107.13	101.38	109.67	103.07	104.26	104.99	104.04	108.67	97.068	111.41	101.8	119.29	108.84	92.92	95.185	105.22	100.77	98.25	107.79	103.75	101.4	103.22	106.36	104.67	98.203	111.22	105.25	111.99	108.89	101.77	100.31	107.4	106.19	98.608
109.35	111.23	101.87	107.34	105.04	103.57	103.39	114.55	106.16	104.16	99.092	109.8	106.73	99.751	111.84	93.703	105.49	107.81	109.93	106.82	108.1	98.597	114.34	104.37	100.19	99.233	109.75	108.95	104.03	106.7	104.48	104.43	109.36	109.42	113.77	100.64	102.47	106.21	111.41	99.789	109.54	103.36	100.21	98.868	105.26	107.12	108.63	110.77	108.6	98.659
114.85	112.17	113.74	116.2	113.54	110.18	119.38	110.35	115.86	115.34	111.09	113.16	114.19	119.68	103.25	112.76	113.05	120.17	107.83	108.12	119.71	109.11	115.41	113.97	118.71	111.96	122.75	108.96	107.03	110.12	114.16	116.74	116.16	107.88	111.42	103.15	109.99	107.92	117.11	121.43	109.61	119.06	107.22	116.8	108.16	121.65	116.55	111.9	113.97	113.16
119.47	111.3	109.33	113.42	115.89	107.34	111	111.36	111.92	107.82	116.08	109.9	112.57	107.84	110.51	110.98	109.7	117.79	108.27	111.05	108.5	110.71	115.1	110.28	115.38	108.56	113.49	113.74	110.87	109.24	102.73	115.77	112.86	100.33	105.92	109.62	113.42	108.36	111.97	112.11	116.96	109.65	113.24	115.42	110.08	113.11	111.22	112.15	104.62	108.05
102.48	104.66	104.48	99.938	105.45	108.94	106.82	107.1	102.95	103.47	104.95	102	103.75	104.82	117.16	103.44	117.72	97.033	108.44	108.09	103.41	108.47	102.19	116	99.373	98.126	112.69	111.96	93.58	102.63	103.19	112.59	107.22	102.74	107.38	97.684	102.68	110.3	103.33	99.886	98.623	102.47	98.408	104.84	117.49	107.96	96.46	103.6	116.07	106.94
95.889	105.03	111.78	110.31	106.91	110.02	106.54	111.86	105.61	110.03	101.54	101.73	101.7	110.01	109.38	106.32	104.38	107.72	106.52	98.683	100.06	103.45	111.63	111.21	105.67	106.75	99.796	100.34	103.98	107.33	108.05	105.21	109.72	110.51	103.55	108.1	104.68	111.62	104.9	103.87	112.83	112.92	106.46	112.61	93.312	103.48	105.8	112.03	107.79	114.76
102.1	101.91	109.26	104.8	103.69	101.96	101.62	111.04	110.36	105.37	107.34	96.084	99.715	97.004	109.99	106.98	92.755	102.28	103.82	97.665	111.28	103.42	109.05	104.86	104.16	109	102.63	97.191	102.47	101.77	108	106.65	106.88	102.39	104.95	96.009	103.94	103.63	98.031	110.28	108.44	106.21	104.18	98.31	103.47	99.088	108.03	103.04	100.46	102.47
107.78	97.939	102.44	106.6	97.081	106.66	107.6	104.31	103.76	101.19	99.723	101.71	102.99	108.65	101.98	98.146	110.53	106.44	104.62	102.49	107.2	95.876	109.79	101.92	100.13	111.78	107.62	106.31	99.441	100.53	103.99	101.29	112.16	109.59	107.95	109.09	105.03	103.73	105.41	103.62	104.31	110.33	105.61	108.73	107.88	108.31	107.37	109.96	108.08	98.542
108.17	100.96	104.08	104.19	118.49	116.51	114.14	107.07	104.11	109.13	112.25	113.78	104.24	107.86	108.26	110.11	117.66	117.27	105.04	113.96	107.26	114.78	97.149	99.89	108.19	107.71	113.48	105.49	119.16	107.5	112.31	110.05	113.96	115.02	103.41	105.8	111.78	111.03	111.76	114.31	110.22	112.77	111.23	118.26	110.56	110.23	106.57	116.29	110.54	110.77
112.3	106.85	104.44	105.6	94.279	98.532	95.006	94.519	112.61	101.62	109.82	98.002	105.64	108.27	109.13	112.82	107.15	109.26	101.36	104.87	104.52	100.13	107.68	107.33	97.38	106.58	106.3	107.6	110.23	102.09	106.08	100.87	109.28	97.644	103.7	100.66	104.08	98.64	96.694	113.03	104.63	101.25	108.75	111.46	110.29	105.78	98.718	101.13	104.01	95.95
111.11	101.77	109.77	104.11	110.49	100.83	106.56	110.61	98.522	108.09	111.2	104.8	112.71	97.911	111.93	104.41	106.07	104	108.34	111.68	97.47	106.1	108.9	99.519	102.19	107.26	106.57	110.19	108.51	102.16	97.721	103.01	104.49	104.34	105.96	104.19	109.31	96.405	97.328	102.84	106.62	107.33	116.42	110.63	106.59	114.03	97.499	104.58	99.281	98.314
113.71	106.42	110.46	113.78	109.86	111.41	110.35	107.99	108.69	109.57	107.42	103.83	100.85	111.99	102.67	106.52	105.79	103.44	114.39	113.63	110.1	110.82	102.38	112.19	104.3	113.89	105.92	115.09	108.22	107.66	101.36	103.89	110.33	105.6	97.697	106.82	103.02	98.23	113.89	99.818	110.64	98.941	99.025	108.43	112.68	114.57	103.45	98.176	100.61	104.13
103.72	106.99	96.527	99.874	94.376	103.94	98.812	106.15	93.606	97.783	102.31	110.74	98.752	106.73	105.57	102.3	97.809	104.18	95.37	105.8	98.525	97.987	96.088	101.17	102.03	97.363	100.82	93.766	105.57	87.882	101.88	94.646	107.62	97.656	105.86	100.39	99.297	109.07	104.67	103.65	91.028	94.76	106.24	93.832	94.603	97.318	105.5	96.839	113.05	99.002
109.9	105.96	110.4	117.1	105.78	114.12	105.67	106.6	106.97	108.91	102.25	125.99	116.56	114.16	110.93	110.4	113.18	117.97	110.81	112.35	113.4	95.18	107.9	117.85	116.96	114.68	116.33	111.81	111.79	111.74	118.53	109.33	110.75	105.01	121.41	118.15	111.35	106.96	110.97	117.02	109.08	115.65	109.68	127.18	121.7	116.17	117.85	109.16	116.32	109.13
93.389	110.94	100.57	109.51	106.63	105.98	115.98	108.95	117.33	110.77	102.46	105.2	95.362	109.41	116.06	109.83	112.72	106.42	102.88	110.2	105.62	116.79	99.878	106.54	108.71	108.32	108.07	109.14	108.67	109.1	106.67	111.44	103.57	108.39	99.726	93.278	111.63	109.93	116.3	107.5	103.1	104.48	103.66	104.7	111.61	100.62	111.77	112.95	106.99	115.52
107.97	102.67	118.11	108.22	106.94	111.69	107.38	102.77	112.34	105.75	97.462	104.63	98.013	108.67	106.64	103.15	101.67	102.96	105.35	102.04	99.183	98.519	112.16	98.149	99.352	107.39	115.99	103.21	102.89	112.92	111.49	101.62	103.84	114.19	101.25	106.38	109.38	102.21	98.635	101.16	106.75	99.17	94.31	107.98	102.06	110.7	100.01	104.76	105.06	109.42
111.97	106.44	104.17	112.01	107.92	100.58	106	110.94	112.24	114.41	111.68	118.23	110.19	100.25	115.75	109.01	111.14	108.64	109.24	109.81	100.72	103.97	100.82	110.28	101.58	106.1	110.76	106	105.29	104.81	104.6	94.681	107.46	112.11	98.594	108.5	105.28	107.07	109.96	114.35	105.94	107.54	102.97	110.34	105.24	110.13	102.27	99.653	103.56	102.98
98.256	99.436	90.523	94.857	104	96.904	97.863	106.2	106.5	92.754	99.972	94.241	99.04	92.487	100.76	102.72	97.338	102.51	95.413	96.976	96.194	105.46	105.18	108.6	98.63	101.28	106.86	111.03	100.55	103.61	96.421	95.973	97.585	100.32	104.75	99.74	92.131	108.24	98.94	99.964	103.76	92.633	107.42	94.229	90.653	106.17	97.594	105.19	112.67	103.51
100.29	108.13	116.97	110.84	115.22	111.22	110.74	110.75	117.37	101.72	116.92	112.59	110.99	108.86	114.7	113.87	112.12	113.75	110.37	114.08	114.07	107.8	109	107.71	103.72	110.95	118.65	116.27	110.05	109.58	110.62	109.48	121.28	111.59	112.99	114.95	121.16	114.22	110.33	106.47	107.15	103.26	106.2	122.87	111.28	116.85	105.12	105.7	113.62	117.12
106.83	96.875	99.069	104.38	108.53	103.22	108.44	104.97	98.637	106.77	103.52	103.34	107.62	99.27	114.81	105.5	103.33	105.19	110.69	112.01	101.97	118.03	100.76	108.73	102.82	109.07	103.44	108.05	105.76	108.6	96.485	108.77	105.38	108.66	106.23	108.01	100.67	102.74	109.43	98.121	104.8	110.51	100.42	109.72	99.869	102.26	102.3	100.19	110.32	103.45
96.56	100.91	109.94	105.65	104.75	107.96	100.1	98.805	112.26	107.74	107.8	102.97	106.64	108.85	102.03	101.51	100.96	107.18	109.88	108.81	108.59	101.59	112.48	108.05	106.73	108.63	106.95	115.46	105.74	108.78	96.16	105.25	109.67	103.14	104.56	104.1	99.464	103.79	106.81	97.148	101.3	109.38	107.4	109.7	106.06	105.36	103.78	109.63	111.57	90.851
108.85	102.49	108.32	108.12	116.43	108.26	109.77	105.24	109.14	108.22	108.96	106.66	106.66	97.753	105.45	104.65	103.82	115.32	101.23	100.71	104.08	106.06	106.53	103.88	104.36	98.375	108.92	106.95	108.54	107.72	103.64	103.13	96.062	105.9	107.88	100.07	104.21	99.651	105.75	96.477	101.9	109.01	102.74	104.05	100.96	102.95	115.51	110.52	114.83	105.07
118.33	113.2	108.46	110.53	111.54	108.05	113.86	117.27	117.71	119.11	111.24	105.84	125.59	108.1	114.31	127.67	114.63	122.13	110.8	117.31	117.94	111.97	117.15	114.39	115.78	123.71	107.21	114.9	110.03	115.07	116.01	111.29	117.64	117.39	120.66	114.91	121.18	117.31	119.16	116.48	128.2	118.07	119.23	123.55	116.49	118.62	113.6	117.54	106.53	121
114.62	108.13	108.7	115.33	109.21	113.14	116.3	115.69	119.07	113.28	107.32	107.81	119.43	111.5	115.7	110.74	122.68	115	109.64	114.81	114.13	110.36	119.83	106.19	118.91	108.19	116.37	110.04	109.7	119.08	116.04	108.79	110.65	118.11	112.39	109.55	114.85	108.64	107.91	119.54	110.09	124.59	110.01	105.24	106.86	115.19	109.61	113.1	116.17	111.36
117.95	107.61	117	117.31	111.94	108.36	107.21	116.16	106	111.75	108.54	112.2	112.15	111.16	115.4	105.83	112.76	117.24	116.75	112.54	114.76	102.81	117.81	103.73	118.11	116.38	109.7	103.84	113.82	110.77	115.27	113.74	120.88	112.79	101.29	107.78	109.65	114.02	111.41	106.78	106.69	110.89	112.21	119.19	109.28	112.65	111.31	122.44	107.41	113.02
100.66	106.62	114.58	112.96	103.49	101.3	104.77	101.49	104.43	105.28	112.23	111.56	105.61	104.03	109.96	101.73	111.19	93.231	105.26	100.69	103.5	97.576	99.909	113.29	110.22	105.18	104.8	117.58	105.33	106.57	109.21	102.97	110.1	100.41	105.74	101.08	108.64	99.187	95.385	106.44	113.63	96.948	107.49	106.41	114.64	106.56	109.24	102.34	98.961	95.061
108.1	118.8	110.55	120.14	121.14	122.69	108.3	120.89	116.62	114.52	121.42	113.42	112.98	120.62	110.5	121.07	120.01	109.83	115.51	115.16	104.97	116.35	114.54	122.75	113.38	117.05	117.63	122.17	118.43	124.01	118.24	120.55	110.99	117.19	119.38	109.38	110.5	107.33	121.21	115.53	122	113.14	115.64	119.35	120.03	123.34	108.81	111.81	121.71	118.61
110.96	117.74	105.59	111.28	110.93	106.36	115.28	116.96	107.01	109.27	112.17	106.09	106.97	116.79	105.96	112.97	117.72	116.11	107.21	126.09	119.3	105.33	108.99	110.34	115.16	110.31	107.79	103.09	108.1	105.7	105.73	110.73	112.86	119.07	102.29	113.68	113.08	110.45	108.09	114.41	115.3	111.87	106.7	117.38	112.65	106.2	112.25	107.78	117.1	110.61
111.8	100.31	107.32	104.93	102.12	106.44	111.97	101.78	106.83	107.05	96.977	103.45	111.08	111.02	114.01	105.31	107.88	98.268	98.675	102.08	96.441	110.11	104.47	105.59	109.03	112.82	103.76	108.15	103.23	99.457	101.25	113.19	102.05	98.603	107.17	111.16	106.39	103.37	103.02	106.92	100.54	97.825	108.82	108.84	105.6	92.641	104.93	101.92	105.77	107.68
98.101	104.35	102.23	103.77	101.81	106.87	111	108.58	97.779	105.15	107.43	108.54	106.87	92.769	98.139	107.85	97.209	102.19	102.62	95.232	102.76	103.1	102.19	101.71	106.94	102.51	106.96	98.561	91.863	102.99	114.32	98.816	99.929	94.677	106.36	111.09	106.02	101.5	115.78	98.243	105.52	99.597	97.133	109.89	107.33	95.471	102.06	99.771	104.18	99.858
110.27	103.62	108.64	106.57	110.78	93.134	108.16	112.91	106.11	112.42	105.42	103.37	104.28	104.93	95.717	99.643	103.72	107.03	111.01	108.15	106.3	102.28	104.89	112.99	114.88	108.07	104.25	115.16	110.74	98.622	111.51	108.06	111.35	101.77	103.81	107.6	100.72	108.54	100.92	95.243	103.24	102.07	106.26	102.33	103.17	110.56	103.87	102.91	111.34	109.2
106.08	97.556	96.856	103.21	98.147	106.29	102.87	98.747	99.312	103.17	91.505	97.741	95.661	91.361	98.857	104.45	98.722	103.2	96.271	104.99	91.984	98.558	102.13	91.137	98.118	106.59	107.45	101.37	99.082	102.53	100.92	105.6	100.46	104.62	104.56	102.99	94.125	104.22	101.53	97.066	105.2	104.29	97.559	105.5	97.887	99.847	101.63	107.39	97.42	103.4
110.25	110.28	106.39	112.71	108.06	114.32	105.44	104.63	123.77	103.76	123.15	114.27	113.7	104.73	111.82	113.6	100.84	103.6	115.28	113.46	109.79	111.51	114.44	115.08	117.85	110.72	111.04	114.99	115.63	105.25	104.18	105.26	115.09	115.37	106.65	111.16	98.652	113.21	106.61	109.74	107.6	105.96	105.23	113.68	112.74	107.16	108.68	109.79	120.23	117.69
100.43	100.2	103.68	94.992	98.452	101.79	98.144	101.18	92.674	104.86	106.09	101.07	99.198	100.71	95.682	98.763	103.49	91.419	96.733	111.68	98.653	104.7	100.32	90.481	102.78	93.804	105.58	102.25	94.843	106.08	105.08	99.893	99.052	103.28	94.291	96.629	95.745	91.947	104.48	92.138	110.56	90.388	98.136	96.973	98.954	99.907	95.998	104.09	112.04	96.077
101.61	91.629	103.56	99.935	94.712	97.018	102.41	100.95	98.015	105.48	104.98	93.878	100.8	104.8	103.29	107.52	99.632	101.99	101.53	101.92	107.88	112.23	104.94	100.22	100.86	107.04	98.441	98.149	99.164	97.367	106.42	96.954	105.72	101.97	98.477	91.723	109.46	98.988	102.84	106.21	99.05	106.58	101.26	100.54	107.68	98.256	94.366	104.3	97.224	95.012
115	108.6	113.23	108.78	115.4	124.03	107.03	111.82	117.77	113.78	105.71	112.42	112.55	112.05	102.75	118.64	111.48	114.46	107.5	115.09	111.88	116.36	111.21	104.28	111.68	106.55	112.87	113.14	106.07	108.49	106.97	109.21	113.46	105.56	117.72	112.05	105.92	108.71	111.77	112.89	118.42	112.11	109.3	110.13	121.67	116.36	111.66	114.82	109.73	115.13
113.37	98.785	107.16	106.58	100.36	112.03	109.23	107.67	98.727	104.33	103.41	114.21	103.66	114.11	100.62	109	104.25	116.52	108.6	104.76	102.21	93.116	91.074	103.36	108.73	106.41	105.73	110.36	113.33	112.9	108.89	100.78	105.18	107.96	101.38	97.158	106.02	109.57	104.28	105.76	116.68	107.01	99.592	105.18	106.62	104.51	96.326	95.868	106.99	104.8
94.012	101.09	101.86	99.794	87.93	92.407	99.517	104.03	104.24	108.42	104.19	94.829	103.65	103.69	101.06	99.234	97.128	107.7	97.057	102.05	100.5	101.76	97.792	102.09	103.91	101.72	108.94	100.05	107.11	93.124	92.647	106.19	106.04	93.528	99.432	105.69	109.21	100.05	110.97	103.44	98.898	107.96	111.91	90.98	102.87	104.84	105.6	95.848	102.6	97.949
105.87	108.12	104.46	111.77	103.92	106.43	107.43	108.61	99.31	98.202	105.2	116.61	106.14	108.29	104.27	101.66	113.72	110.77	110.16	100.71	103.15	98.186	107.17	113.69	111.91	111.54	101.87	107.67	106.84	107.44	108.82	102.58	111.27	107.18	100.1	98.924	103.64	100.53	104.64	113.2	109.44	102.9	116.25	106.18	101.28	111.03	104.08	107.52	106.59	113.56
111.69	105.26	114.31	109.34	116.88	112.87	101.92	111.41	125.04	111.1	109.05	109.66	114.51	107.05	113.5	115.65	107.53	114.86	109.31	108.32	105.38	111.92	110.33	109.68	103.25	112.97	113.85	113.3	110.46	120.79	116.74	107.77	108.81	113.19	109.41	110.87	107.57	113.52	109.63	109.3	113.86	110.63	109.14	123.71	114.83	110.2	115.43	114.61	106.59	109.59
124.8	122.57	115.58	104.85	114.58	119.03	117.67	113.22	119.82	111.23	114.18	112.23	109.64	117.32	115.77	117.11	110.83	120.24	118.57	106.47	113.33	121.15	115.57	116.58	119.93	120.22	113.09	117.44	113.92	114	125.66	120.62	107.96	125.91	115.21	115.84	127.14	117.11	119.15	109.79	122.02	116.34	124.37	118.06	120.17	116.93	114.88	112.66	108.17	115.61
84.919	99.094	88.393	104.86	104.05	96.3	97.051	97.046	99.127	96.578	92.879	100.16	100.68	99.76	104.38	97.979	97.622	101.18	101.75	112.62	93.2	91.328	100.49	96.502	100.24	91.45	95.993	97.496	98.238	95.233	112.42	99.323	101.97	99.02	95.609	91.804	96.959	104.64	89.191	106.03	96.827	97.524	98.026	113.66	106.68	98.937	99.542	98.841	99.072	101.76
113.78	109.06	115.72	107.53	110.39	112.61	101.89	117.36	103.22	111.08	100.28	106.52	112.24	111.16	94.592	100.72	107.41	109.29	113.73	116.96	124.54	110.1	113.63	106.15	103.7	106.39	112.45	112.22	112.24	121.74	111.6	119.74	109.98	112.99	115.82	113.42	114.07	114.28	109.89	122.1	106.86	110.75	110.85	117.76	108.3	107.09	104.72	122.67	118.94	108.17
111.6	108.62	108.94	101.05	106.27	101.99	110.59	104.65	103.66	100.53	108.54	102.8	119.97	109.16	108.64	101.59	106.91	109.48	109.09	107.69	109.8	101.8	113.63	103.05	102.71	97.793	108.44	100.98	108.01	106.67	102.42	106.38	112.71	118.97	114.26	104.41	112.24	99.549	114.26	104.55	109.89	95.841	105.22	103.88	104.75	98.374	106.58	111	108	107.21
109.18	104.93	113.64	106.82	106.04	103.16	101.69	108.75	107.3	103.65	102.57	103.51	105.14	111.72	108.77	105.6	106.45	101.64	112.62	105.87	101.08	105.73	93.2	101.15	107.29	101.04	100.79	109.85	103.72	99.161	97.73	94.801	111.68	106.11	106.59	110	102.52	101.05	112.81	100.64	109.46	98.787	108.39	107.08	106.09	102.53	107	102.76	104.87	107.97
94.905	101.76	103.13	95.615	99.594	99.572	86.467	103.4	95.802	102.41	91.31	106.61	99.012	87.622	99.016	100.31	105.08	98.437	87.558	102.48	99.704	109.23	92.186	101.26	109.21	96.766	93.43	98.102	97.618	90.547	100.45	99.667	100.15	103.9	104.85	96.929	98.238	102.03	97.732	98.226	82.873	94.823	104.37	99.677	92.662	98.578	105.18	107.63	93.574	95.718
116.03	101.91	96.904	102.92	96.189	105.77	109.86	103.54	105.51	112.63	108.43	99.956	99.198	101.17	107.73	110.6	106.77	105.96	106.9	111.56	118.45	114.39	105.58	113.64	98.82	104.66	102.48	101.29	97.023	103.51	102.07	107.87	98.308	106.44	111.1	111.57	110.06	100.96	104.2	111.45	103.69	107	110.64	99.992	108.22	100.77	113.74	110.32	110.78	102.38
108.78	111.91	103.17	105.27	112.15	101.1	100.37	103.35	112.6	100.99	107.14	113.26	106.94	107.07	113.82	105.12	110.19	119.12	123.71	109.07	99.316	103.43	100.37	104.3	106	85.543	101.23	106.07	105.77	104.62	107.52	111.74	110.71	108.81	99.425	101.94	99.534	109	100.62	101.74	109.05	102.66	102.02	100.84	107.17	111.94	104.31	108.07	104.03	94.966
108.93	116.83	101.93	108.5	106.91	102.06	102.41	106.18	102.6	113.37	102.73	100.56	107.33	103.35	104.55	105.36	103.28	103	99.685	107.39	103.47	103.48	103.61	107.34	103.82	109.44	105.88	107.22	97.357	106.16	103.71	101.84	101.43	106.31	97.589	97.309	98.421	108.9	102.23	102.57	116.69	110.46	107.56	103.8	113.79	112.8	104.6	101.23	100.42	109.27
115.33	112.39	107.94	101.24	101.02	102.33	99.522	107.5	113.31	107.94	109.24	108.61	105.51	103.86	111.21	104.74	106.46	109.94	103.16	107.61	105.88	105.59	99.502	105.67	102.89	105.65	100.41	106.27	102.28	103.87	110	113.3	113.34	111.19	111.42	105	114.18	95.617	102.93	103.17	101.95	117.76	102.94	104.26	101.9	104.56	103.81	105.02	110.86	98.564
112.51	100.76	110.9	108.08	104.75	99.274	107.18	96.688	103.18	99.202	103.84	103.66	111.87	97.675	100.64	106.83	98.575	101	100.69	111.21	96.525	109.99	101.09	95.379	109.6	101.85	103.53	96.056	101.05	105.62	113.51	114.87	107.38	113.03	95.318	96.064	99.497	100.17	99.636	106.63	96.129	103.72	99.311	106.47	112.54	100.71	109.3	93.437	107.38	104.11
106.97	112.15	105.41	96.632	107.26	91.879	106.14	106.62	109.61	115.74	111.04	100.45	114.38	109.42	119.94	107.63	106.36	105.82	109.85	109.04	101.36	107.56	111.83	103.12	109.49	115.71	106.33	115.01	105.58	107.32	106.21	115.46	113.49	106.28	104.38	107.05	94.981	107.33	118.61	100.86	94.794	112.83	105.28	113.39	99.145	109.79	106.72	111.17	102.9	105.13
103.5	99.693	106.5	96.047	95.182	96.506	99.369	98.752	89.806	101.5	99.96	103.32	98.961	107.55	100.73	97.07	87.532	102.08	96.032	97.023	102.72	96.77	100.74	98.656	105.66	108.08	90.414	104.34	99.553	101.28	109.16	112.72	94.448	96.965	95.165	93.022	92.772	99.806	95.48	97.57	98.23	99.845	99.668	94.266	112.24	108.75	95.19	94.763	103.57	94.637
111.18	108.05	110.4	116	107.04	120.35	107.3	110.25	108.28	108.22	116.62	102.61	108.64	101.06	109.65	116.58	111.16	109.43	118.16	109.41	121.13	112.53	111.38	117.42	108.98	117.29	120.42	112.6	118.01	117.2	113.95	104.52	106.49	109.82	117.27	110.84	110.6	106.59	106.08	105.94	108.19	99.246	113.63	115.78	110	111.34	111.91	112.84	111.07	115.52
110.98	105.71	101.74	99.501	102.68	111.47	104.45	103.03	100.72	114.64	107.82	107.17	101.14	111.13	110.51	105.1	106.73	118.31	100.42	108.3	107.16	101.76	105.28	104.06	104.29	108.06	115.59	113.5	102.06	107.64	106.76	97.517	105.86	110.48	108.02	96.516	96.069	97.558	113.88	103.46	112.58	93.706	109.18	104.65	107.57	107.06	99.712	101.66	109.94	101.44
90.925	101.31	97.139	105.3	112.08	91.978	96.314	100.21	91.124	104.65	107.52	99.08	104.04	101.14	98.918	102.31	97.675	99.427	96.192	101.7	102.43	99.745	101.7	99.653	91.298	102.62	90.201	105.69	98.6	102.42	101.6	97.447	99.633	92.856	106.22	102.36	99.15	97.686	100.45	94.478	95.195	96.566	98.106	111.78	98.595	97.164	95.241	102.42	99.89	99.104
108.15	107.1	113.05	107.26	115.17	116.87	110.78	106.63	114.74	114.88	102.79	113.96	111.06	113.55	114.42	108.24	120.02	115.23	113.13	106.64	109.01	103.33	110.37	102.2	118.37	113.72	117.58	117.59	118.21	120.7	113.93	113.44	111.73	112.44	112.55	108.39	119.99	112	119.47	108.38	119.79	115.52	100.44	116.95	106.63	119.65	116.62	107.39	111.64	115.29
104.09	97.73	101.19	113.68	111.99	103.15	109.19	108.3	112.48	104.09	104.88	112.23	105.75	98.75	105.84	111.14	100.82	112.8	108.7	113.49	95.263	104.95	101.02	101.43	104.81	108.99	104.74	108.8	111.78	114.17	99.637	107.3	107.55	113.26	104.6	110.69	108.71	108.67	109.09	107.27	109.02	110.87	103.52	104.58	110.67	106.38	116.19	102.62	105.13	109.21
125.64	117.59	118.17	118	115.67	107.93	116.99	110.17	124.68	123.47	120.62	118.47	118.03	113.42	115.74	111.84	108.55	119.31	119.72	116.61	114.56	120.5	117.18	107.36	123.11	113.69	117.76	118.81	117.16	126.68	123.18	118.49	112.87	108.81	113.14	111.34	113.23	119.25	103.36	114.66	116.11	112.67	119.62	116.92	111.29	114.61	118.75	115.33	130.15	114.36
110.43	111.06	106.33	110.15	108.34	119.95	120.73	110.83	111.73	113.12	104.37	104.78	108.17	113.4	115.14	118.4	111.77	108.55	108.06	115.05	107.95	104.92	114.26	113.09	113.32	103.75	107.25	103.69	108.16	115.86	105.38	117.4	124.53	110.6	112.48	108.93	114.56	119.77	120.09	108.38	103.65	110.13	111.28	105.81	99.395	102.43	118.8	111.79	115.19	114.75
111.07	117.96	115.89	113.51	124.14	111.54	108.54	118.95	117.26	111.48	119.17	115.73	123.48	108.81	117.6	111.11	111.82	111.01	114.72	110.23	114.76	106.65	111.72	111.95	117.82	111.03	107.62	112.98	114.7	107.81	120.47	116.1	100.9	122.13	115.19	117.98	112.31	108.87	116.2	109.39	115.18	108.69	118.41	123.3	109.47	121.51	110.72	109.82	100.19	113.88
100.48	97.728	102.52	110.24	100.53	106.97	98.895	98.157	101.29	108	109.09	108.19	102.17	110.99	106.84	107.43	102.53	109.5	117.4	107.08	106.72	105.76	101.79	109.95	102.73	110.5	107.46	113.01	114.67	112.06	105.37	108.7	108.07	113.86	114.29	104.58	105.27	98.5	110.74	117.52	110.85	111.47	118.3	100.39	108.57	104.95	104.25	106.96	115.78	105.03
104.22	107.66	110.51	108.28	107.96	106.23	111.15	103.46	111.1	105.45	107.12	102.54	113.39	98.82	109.93	104.39	98.437	110.83	101.63	105.07	98.328	99.338	104.97	105.36	109.9	104.45	111.32	109.47	102.1	102.58	104.33	106.14	104.81	98.372	96.628	111.34	110.93	112	106.41	107.97	104.86	111.27	106.12	110.26	101.73	107.57	108.37	101.19	105.69	97.795
94.232	96.482	99.59	98.038	93.398	99.782	102.45	103.84	93.087	96.987	105.01	90.229	97.613	98.875	96.945	96.794	97.956	103.07	105.96	92.346	100.43	100.74	106.23	109.18	101.74	99.605	103.47	101.44	99.617	102.95	100.32	95.212	95.271	84.747	96.848	97.139	92.662	91.513	94.479	103.29	107.69	99.632	101.51	102.36	95.334	100.36	92.79	106.08	108.02	104.19
111.02	115.96	114.07	113.53	110.36	114.59	111.46	112.26	126.13	118.75	110.37	113.73	116.89	123.13	110.46	102.68	118.24	117.39	121.78	109.52	117.5	115.66	110.55	118.91	109.8	116.02	108.46	113.97	116.17	115.26	112.44	119.28	117.84	123.65	120.15	110.35	111.14	124.02	122.49	118.58	122.2	117.52	112.63	111.16	117.3	117.32	113.72	115.38	112.03	121.33
99.763	104.49	100.39	94.927	105.79	109.68	94.355	84.679	99.739	98.178	95.043	104.72	101.36	107.57	98.435	98.126	108.95	96.027	96.594	99.535	98.707	98.932	100.27	101.07	93.102	86.68	95.088	93.521	98.702	96.24	96.407	92.592	102.98	108.1	93.149	104.14	99.768	103.41	87.001	99.746	98.345	94.534	113.91	97.227	96.192	108.49	95.514	97.582	85.495	101.36
106.2	115.24	97.695	108.46	106.29	104.47	100.03	108.44	99.675	104.51	104.76	105.59	111.82	117.14	113.12	101.2	109.68	114.01	113.27	109.47	105.83	110.23	105.58	113.36	108.74	107.64	111.04	106.14	106.28	106.34	104.74	106.58	107.96	109.62	111.97	105.35	104.32	113.48	107.87	110.86	114.62	100.71	108.7	107.39	92.733	109.33	100.87	94.59	108.18	106.08
116.9	107.56	117.69	106.69	112.79	113.05	108.62	111.28	117.27	120.16	104.02	101.58	108.58	98.88	105.23	108.47	112.03	107.48	104.42	115.12	114.33	103.27	101.25	118.93	117.59	111.24	102.99	115.69	109.09	118.43	110.22	107.39	113.79	104.62	122.78	104.2	110.99	110.33	117.4	106.08	119.39	116.17	109.3	107.85	105	108.59	106.49	107.96	117.06	116.85
105.32	100.41	97.882	104.17	106.19	107.66	110.78	116.56	101.07	100.03	109.61	98.013	113.86	110.93	104.27	103.88	104.89	108.46	114.3	113.51	111.91	107.68	98.328	115.21	99.233	112.23	111.34	102.55	112.09	107.41	105.11	103.06	108.66	103.29	112.82	104.77	102.28	108.49	109.15	101.54	107.52	104.74	107.59	110.87	107.37	106.53	100.07	110.17	104.34	105.69
101.83	108.38	105.71	110.91	100.1	102.08	112.44	103.75	108.89	102.31	106.2	108.1	108.66	109.74	97.679	113.26	110.1	108.1	106.46	103.21	106.91	107.44	114.47	105.78	108.63	104.47	108.32	106.38	106.69	106.18	107.08	108.38	100.79	100.49	116.71	109.34	110.41	106.88	111.81	109.36	111.01	102.81	98.832	101.82	118.8	104.26	105.69	99.726	107.05	109.62
102.25	110.58	105.07	105.15	103.69	113.17	102.2	113.28	112.59	105.09	105.53	100.92	102.73	97.066	113.28	109.23	105.27	92.453	99.064	105.81	105.7	97.328	111.3	114.83	110.9	102.84	108.27	113.55	104.38	104.05	105.2	106.12	108.69	100.69	103.55	106.06	94.486	103.87	105.38	114.76	113.24	108.03	102.37	98.321	110.81	106.39	108.22	105.74	105.6	97.298
98.408	100.94	111.72	118.27	104.91	106.63	108.49	98.796	117.82	107.26	105.18	98.86	111.16	111.54	109.03	107.34	105.78	103.05	110.64	107.98	105.4	107.91	105.85	100.41	106.91	101.29	112.75	96.037	107.89	102.49	101.82	102.76	111.98	101.39	113.06	103.14	113.03	112.04	105.75	93.997	102.33	105.47	102.66	110.82	104.09	111.3	100.92	107.38	103.19	112.91
106.44	102.92	114.39	106.73	107.92	105.99	99.963	103.65	113.15	103.34	103.04	101.6	102.1	100.82	101.59	99.259	111.04	105.13	111.34	103.24	106.24	110.86	97.615	120.18	106.1	100.23	105.26	104.93	104.62	108.23	107.4	111.6	107.27	104.67	105.45	100.54	100.9	111.49	93.919	115.06	109.9	103.31	116	100.92	103.17	108.86	106.85	112.44	112.89	107.22
104.49	106.15	100.37	96.631	99.543	101.04	97.348	103.38	103.63	105.7	109	99.861	99.277	94.323	105.22	104.06	96.611	115.71	107.26	105.34	106.11	110.72	106.64	105.6	104.31	104.25	99.472	112.08	110.47	99.056	93.773	107.44	104.66	102.82	106.73	106.59	111.53	98.996	100.31	107.07	95.332	99.957	107.92	98.702	111.85	103.62	97.24	90.327	106.18	109.92
119.45	106.46	114.63	113.67	112.53	100.89	101.09	114.1	109.09	107.86	99.874	114.18	120.62	111.12	117.55	113.88	118.62	118.94	111.58	112.22	109.12	115.45	115.98	112.04	111.51	104.2	103.52	114.98	109.61	113.8	112.03	112.15	108.51	109.83	106.01	118.08	111.58	116.68	107.6	113.85	112.76	110.59	118.96	106.94	111.57	112.34	106.63	119.99	115.56	119.23
105.05	103.72	102.35	104.41	105.36	113.87	94.185	110.25	102.27	102.74	101.9	106.11	106.84	105.38	105.46	100.47	108.43	110.49	111.14	101.84	104.67	104.37	107.47	111.27	112.06	107.38	112.88	102.18	107.92	106.95	112.7	105.41	105.01	105.94	104.45	111.3	107.27	100.8	111.64	104.25	103.1	95.704	103.58	101.62	105.9	102.68	104.06	103.89	111.52	109.62
94.197	107.47	107.63	111.82	114.89	100.05	104.21	106.91	105.68	106.49	102.82	107.43	98.483	108.52	97.767	107.11	108.1	114	108.34	100.33	106.6	106.45	114.8	108.61	107.73	105.06	110.95	95.946	106.92	107.14	106.23	99.315	96.898	112.74	113.53	105.88	113.23	110.41	104.8	105.01	108.48	103.15	106.56	106.63	104.52	110.54	111.92	106.08	99.937	116.46
115.49	111.2	109.11	109.79	115.24	113.01	113.71	114.34	117.29	116.09	116.4	107.02	109.97	106.46	111.12	107.27	113.63	112.56	106.07	115.42	105.44	115.46	113.31	118.56	114.36	113.13	114.62	104.99	110.57	114.23	120.28	113.33	119.55	104.59	113.53	105.17	107.27	119.59	115.19	114.92	117.35	110.1	117.14	117.54	118.34	109.24	113.44	109.79	115.46	110.89
101.11	104.99	105.31	104.19	103.83	105.95	106.49	100.13	102.29	107.97	115.06	102.28	109.86	110.84	115.03	110.7	100.44	103.17	98.783	112.08	103.64	107.92	103.91	108.51	106.99	106.19	102.65	113.88	104.29	103.77	105.23	96.026	97.953	95.851	102.22	101.83	103.86	99.216	106.52	107.96	97.772	116.35	99.924	109.56	96.405	107.17	98.546	102.34	104.73	109.06
101.5	108.43	108	111.49	108.32	102.24	97.227	108.53	112.09	109.15	101.5	103.26	107.47	106.01	107.97	106.59	106.52	104.83	106.74	102.19	105.26	112.58	102.23	113.64	108.08	102.36	108.96	100.29	100.84	109.09	107.27	98.161	98.199	106.12	106.17	102.43	100.57	107.56	102.94	100.5	109.01	109.81	113.75	122.44	103.07	105.18	100.62	102.17	105.94	107.21
101.25	112.88	106.64	96.369	102.69	102.75	107.58	99.007	100.79	104.89	99.746	109.73	109.59	115.93	112.65	101.77	113.56	118.73	110.82	97.864	102.82	108.4	104.32	107.06	112.45	106.27	108.34	99.617	113.38	107.13	103.09	109.56	106.36	105.36	108.81	107.04	106.48	102.68	99.906	102.18	91.949	102.52	104.36	97.973	97.938	98.332	113.85	103.72	100.88	113.89
110.45	98.397	92.265	99.49	99.141	103.11	95.966	97.64	94.785	102.34	104.02	86.689	102.2	97.697	98.852	96.02	91.094	94.194	97.045	93.724	101.32	96.46	95.9	98.095	98.106	91.416	93.826	96.09	103.55	100.69	99.278	104.85	107.7	102.82	96.433	95.259	100.64	100.4	97.21	95.144	90.224	105.53	103.48	102.93	101.74	110.03	104.63	107.92	99.389	105.55
92.314	95.232	102.73	101.83	97.876	98.035	107.55	96.125	97.687	95.818	102.34	99.984	96.606	98.491	96.215	103.25	94.838	100.72	99.974	108.65	98.911	91.584	97.639	105.76	104.76	89.38	96.09	95.626	99.442	104.88	99.403	101.98	108.02	96.584	92.235	103.43	92.744	101.51	101.19	103.97	97.634	104.25	103.22	102.52	104.25	105.68	97.013	86.625	97.915	100.41
107.69	99.345	110.37	109.51	112.6	117.12	108.23	106.2	115.42	115.35	114.52	111.48	117.74	120.99	103.67	108.05	100.56	109.28	111.37	111.89	114.83	114.16	110.18	109.07	107.44	122.5	110.55	113.77	104.24	112.94	121.41	109.4	118.79	100.08	119.15	106.12	118.46	104.33	116.54	109.43	110.6	117.21	110.97	114.59	109.25	115.94	110.59	111.04	116.48	115.6
97.117	105.36	107.08	104.47	102.12	100.47	111.18	96.288	95.23	105.93	103.91	101.36	99.368	98.479	101.17	107.59	108.76	107.95	102.72	102.69	104.65	102.38	99.502	103.33	108.09	105.36	104.4	111.68	102.85	100.97	105.4	104	97.481	111.15	104.66	106.58	111.31	102.69	106.23	104.91	102.33	109.49	109.81	109.75	97.933	108.79	109.77	106.6	99.011	109.21
101.05	91.108	95.069	100.25	106.18	109.83	101.83	99.851	104.47	109.54	99.746	96.824	101.69	99.723	100.79	100.92	106.9	102	104.87	98.13	100.31	98.707	106.24	92.718	105.48	111.59	89.909	94.295	106.54	99.095	108.56	95.193	96.333	100.95	101.66	99.621	107.36	100.64	104.89	95.906	97.502	110.3	98.59	99.764	98.1	94.136	95.239	100.16	100.17	102.6
112.57	110.3	102.16	95.748	106.55	107.06	92.271	102.38	107.17	99.386	111.38	105.5	101.28	95.965	108.6	105.26	105.41	106.6	101.23	103.14	106.25	104.34	104.68	103.24	109.25	96.484	116.05	103.66	96.928	103.15	106.5	105.51	111.35	105.5	104.16	104.06	103.36	104.73	105.55	105.6	111.05	106.64	102.18	110.37	89.028	107.1	112.76	101.23	103.95	106.12
97.196	92.824	101.5	111.51	102.59	89.045	93.27	101.04	94.342	97.081	101.86	96.895	96.363	106.26	102.2	99.712	100.41	105.89	102.21	102.34	105.94	102.86	103.34	95.705	98.643	94.226	96.775	104.29	104.65	93.625	102.31	108.38	106.84	100.91	101.53	97.302	94.937	99.847	102.63	98.887	101.27	93.722	100.58	105.78	93.393	98.005	101.67	98.566	110.78	98.892
110.94	100.61	101.27	89.82	102.02	101.18	97.133	98.447	98.422	97.855	98.725	97.348	90.539	100.15	94.388	96.295	109.87	92.539	100.25	102.32	106.81	101.99	107.48	100.1	100.61	96.547	100.86	100.85	94.376	101.47	108.39	101.18	94.869	108.18	89.459	96.58	99.79	96.719	101.72	90.875	114.24	99.694	103.93	95.507	96.208	97.482	99.615	97.361	105.78	102.15
105.53	109.1	111.03	105.14	106.5	119.15	103.16	100.09	107.67	99.079	100.33	104.4	119.03	107.92	109.08	102.04	102.74	110.09	102.71	101.19	99.297	111.24	97.754	103.64	107.51	109.2	109.14	103.65	115.5	108.69	105.28	110.39	104.43	106.74	93.308	105.66	103.95	99.141	104.57	113.76	100.88	112.77	112.5	102.89	103	102.82	115.11	106.93	114.39	97.631
103.73	109.17	105.8	106.27	103.07	106.33	110.4	104.26	110.29	109.21	109.25	106.21	108.86	107.32	100.58	108.63	113.99	103.75	104.93	108.48	106.63	104.76	97.413	101.11	105.65	109.03	108.58	101.27	105.63	102.93	107.51	106.34	111.34	91.792	100.84	116.04	108.99	107.66	103.03	114.64	103.22	102.98	107.32	107.08	108.48	113.37	113.27	103	105.46	94.925
111.91	120.34	105.56	114.99	108.41	114.65	109.38	112.22	111.61	120.01	104.77	113.87	98.781	103.53	114.45	110.47	108.01	109.29	114.62	109.48	109.88	108.29	113.61	112.15	114.59	115.1	111.07	121.19	113.16	124.08	110.63	111.41	106.39	115.85	111.18	115.31	113.14	118.99	115.15	118.72	107.18	113.22	117.16	106.17	120.08	123.2	112.25	114.18	106.6	118.46
117.82	108	112.22	117.37	108.95	116.02	125.53	119	123.09	117.85	113.48	115.51	128.25	120.49	120.27	108.18	125.05	132.01	115.04	114.55	116.78	118.92	113.11	114.59	111.4	123.68	118.29	116.55	118.19	110.11	117.74	124.92	113.61	116.58	117.21	116.16	110.04	102.99	117.35	116.82	113.17	118.34	121.39	118.48	115.26	113.21	116.4	125.12	110.84	124.65
106.87	106.65	114.4	110.92	103.15	101.21	106.4	101.17	96.731	98.395	111.78	105.18	106.97	107.99	102.65	100.07	109.1	104.88	110.02	109	106.35	107.24	101.28	104.58	100.71	106	106.43	101.95	95.661	100.96	109.31	102.92	112.23	116.85	113.28	106.6	105.78	109.91	103.02	109.92	105.52	107.85	110.33	108.99	106.81	103.25	109.62	111.17	104.82	101.4
103.19	107.95	108.75	105.1	112.16	105.99	105.67	108.86	102.33	100.34	108.49	91.858	112.51	105.66	103.52	110.94	107.7	104.39	105.65	106	97.618	106.49	106.74	110.5	101.72	105.51	100.23	99.26	115.45	105.27	98.7	104.03	101.31	93.126	90.991	96.389	107.56	105.94	100	104.87	100.62	99.394	100.79	104.65	107.84	114.57	101.61	99.382	106.9	101.97
108.33	109.38	109.01	110.72	102.76	112	108.34	108.99	110.14	106.38	106.88	107.65	111.32	108.45	110.39	119.07	113.78	117.1	109.44	119.41	112.06	120.64	113.28	113.72	108.9	110.14	108.26	117.1	109.73	115.56	111.58	110.7	106.83	121.76	113.86	113.62	111.3	105.97	112.62	120.72	110.32	107.01	110.19	114.34	115.39	115.25	114.33	108.43	109.42	108.94
100.74	104.85	102.15	97.25	103.87	98.902	95.778	103.75	102.03	100.15	102.56	100.63	102.56	108.07	105.06	100.08	96.01	97.7	101.94	94.405	97.301	99.279	95.003	100.92	99.854	104.11	97.91	109.21	105.65	101.65	98.729	94.75	96.505	101.99	102.56	98.438	104.13	102.38	113.12	107.61	101.32	98.818	95.44	94.523	103.04	97.294	105.27	96.735	110.46	93.371
110.65	105.78	104.07	102.3	106.05	102.77	109.41	103.58	112.52	107.23	114.06	100.26	105.54	117.46	117.86	110.36	105.26	101.54	110.89	101.4	97.719	98.264	97.869	104.43	103.35	106.51	106.64	105.93	97.696	109.14	110.12	111.6	108.97	101.54	101.79	103.77	103.78	114.54	101.27	99.173	106.29	110.17	110.1	104.63	112.32	98.491	103.98	95.33	104.85	106.64
99.982	91.162	94.765	98.062	92.808	99.307	95.192	103.48	99.367	98.119	104.02	101.77	97.069	108.46	103.51	102.76	104.23	103.08	104.27	102.36	102.74	109.76	107.82	97.712	88.787	100.05	101.65	94.216	98.766	93.543	100.24	98.804	99.309	97.852	103.39	96.79	101.57	108.65	95.602	104.42	99.284	90.6	100.84	110.42	102.43	106.77	99.035	97.615	101.82	100.64
106.75	107.77	107.92	116.97	107.29	115.16	108.63	114.71	116.99	114.55	105.95	108.68	109.29	121.93	112.25	118.71	114.62	108.19	112.22	108.12	114.58	112.43	105.63	108.63	111.25	117.95	113.1	108.92	116.96	111.4	116.13	109.91	106.89	118.09	119.78	107.68	104.95	111.37	111.55	110.18	117.99	120.99	110.32	111.67	103.48	119.11	97.523	105.02	114.97	119.56
104.06	111.3	110.45	109.31	112.04	117.13	111.67	110.91	108.24	111.78	109.09	115.49	113.65	116.58	111.16	125.24	116.32	105.39	108.74	115.04	113.03	114.68	111.57	120.45	122.36	112.54	111.84	103.1	120.02	115.17	108.65	117.01	106.49	115.11	109.48	114.14	119	123.58	114.04	106.32	104.64	116.64	108.56	115.77	106.25	117.43	116.45	109.35	112.18	114.21
106.69	96.004	106.51	109.67	103.16	106.6	100.72	103.27	105.48	100.18	101.46	112.86	108.98	107.91	106.88	109.74	106.43	101.28	108.42	97.074	111.6	110.4	104.36	112.56	107.1	103.22	110.61	107.5	101.79	104.08	108.54	102.7	109.7	99.276	97.7	105.8	107.26	101.32	97.466	106.95	107.55	102.6	110.31	112.39	108.95	111.74	115.64	104.4	105.52	103.43
95.871	106.79	105.66	95.636	113.35	113.04	103.89	107.41	98.755	98.989	99.008	100.28	108.57	97.091	106.64	109.03	106.66	99.303	103.39	105.75	98.623	111.66	110.32	102.18	101.16	110.53	100.05	101.12	104.83	101.73	94.945	109.05	103.28	109.22	97.876	103.94	99.666	106.76	95.629	109.29	100.73	105.78	107.37	98.52	110.01	104.8	116.44	104.19	100.49	105.23
113.45	109.71	115.29	116.57	116.84	110.78	112.79	114.41	101.19	110.75	115.3	113.34	115.71	108.66	113.61	107.77	108.41	117.48	113.06	106.04	109.82	116.6	113.76	106.2	118.38	107.76	112.75	113.3	108.19	111.91	105.24	115.38	104.85	109.89	114.53	114.86	116.12	113.28	118.41	110.29	103.12	107.63	116.23	115.91	113.71	109.67	112.03	110.78	110.9	109.17
109.66	101.67	107.18	104.54	111.3	106.61	95.209	96.768	102.78	106.18	97.517	106.41	104.53	106.69	104.74	113.98	104.02	105.29	104.62	104.16	103.23	108.01	109.19	110.07	108.17	109.48	109.94	106.65	98.66	106.06	104.84	100.27	104.05	97.839	111.87	106.03	103.29	106.64	107.95	100.26	111.54	106.11	106.07	102.48	112.65	103.97	90.875	101.26	109.44	101.71
109.47	112.67	109.11	114.96	109.59	111.79	106.78	119.42	115.03	109.01	106.08	108.75	115.44	117.61	114.33	106.39	105.53	116.29	109.01	114.58	106.37	114.41	106.99	114.85	107.93	111.02	116.84	114.76	111.46	109.02	111.27	117.03	116.41	105.59	113.14	106.79	117.19	110.45	114.45	115.04	108.89	115.32	113.49	109.5	120.62	104.14	114.79	118.54	110.02	111.95
121.9	116.4	110.06	117.1	119.1	115.41	113.54	117.33	108.24	120.31	119.14	125.81	123.24	121.99	115.67	121.95	116.74	123.01	110.22	122.11	112.04	110.39	123.68	119.95	109.71	123.7	120.13	116.69	120.74	128.37	118.29	114.66	120.14	114.67	109.93	114.47	116.2	114.39	117.12	125.4	119.97	111.71	118.91	115.7	114.08	126.76	127.18	128.9	121.3	116.83
119.59	102.23	121.29	109.75	111.92	112.3	114.1	113.53	116.99	117.55	118.14	114.33	103.72	115.28	114.67	120.22	117.73	104.2	110.35	119.3	122.18	126.96	120.14	122.04	118.98	116.3	115.8	111.1	117.26	109.91	124.16	118.81	109.07	120.25	121.71	124.48	115.15	112.67	114.55	109.69	113.31	108.74	124.56	115.99	121.46	117.51	124.29	128.57	124.02	123.26
101.95	106.16	99.858	105.5	103.21	100.09	103.22	109.32	103.24	96.124	99.791	110.43	94.944	115.34	106.89	106.13	110.61	101.16	108.91	102.55	97.491	104.76	106.23	103.27	104.3	106.98	96.679	104.18	101.69	97.773	107.97	105.85	102	110.42	94.183	101.57	102.06	103.05	103.19	106.49	102.64	106.37	98.242	103.09	95.947	104.62	102.7	96.168	103.47	106.94
108.64	106.52	106.92	99.961	116.1	109.4	103.33	98.735	105.48	101.64	111.53	108.23	110.74	112.59	99.991	105.61	110.83	110.68	107.33	108.01	107.81	114.22	106.54	104.03	104.98	104.97	106.04	108.27	108.9	105.76	98.027	113.19	109.9	109.63	109.44	94.695	100.47	106.79	96.722	95.838	100.43	103.86	109.46	105.73	111.99	102.99	109.68	107.97	104.86	104.51
104.71	99.662	101.92	103.81	90.377	111.23	102.81	97.515	96.587	103.84	111.64	101.46	89.37	105.33	93.4	100.64	102.11	104.5	103.42	101.4	97.521	87.541	101.66	99.814	98.17	98.135	105.52	109.07	105.91	105.98	102.88	101.7	100.79	107.12	98.548	109.2	105.72	91.373	100.72	101.31	98.286	93.908	101.95	100.83	104.84	97.158	94.358	98.123	100.04	107.72
105.3	111.09	110.19	108.48	105.59	103.31	105.17	117.3	102.97	101.71	103.18	110.91	104.97	96.379	107.41	102.2	106.35	109.7	105.09	115.32	108.74	102.43	107.69	114.49	111.05	104.86	111.13	103.08	110.15	100.83	102.26	107.37	105.97	111.16	100.63	104.23	109.97	101.95	114.71	109.94	92.392	107.27	106.59	106.22	98.766	105.31	106.25	103.55	115.68	113.1
108.32	110.05	99.622	103.45	107.01	93.158	101.13	104.81	101.3	116.23	101.75	111.91	110.72	103.3	105.79	109.69	104.13	101.37	92.573	110.47	102.33	105.57	105.4	108.02	108.27	111.58	94.315	106.13	101.37	104.33	110.57	104.19	106.92	95.765	109.2	101.33	106.2	112.1	116.7	106.86	113.02	109.9	93.502	115.37	102.56	110.31	114.48	106.57	102.51	104.16
113.45	98.565	115.43	110.93	111.96	101.45	100.24	94.667	103.33	109.41	98.257	102.32	105.02	106.37	104.91	109.38	106.9	104.7	113.43	106.4	102.57	107.21	95.471	117.86	111.39	99.367	103.92	101.82	102.9	103.87	103.09	112.12	112.79	112.51	112.16	106.53	99.587	110.73	95.504	100.75	106.78	107.99	104.66	106.51	101.81	111.64	108.62	112.23	112.63	104.2
117.73	111.08	120.12	113.4	110.66	104.72	107.22	112.78	104.55	118.95	112.87	110.53	113.54	116.97	104.45	114.34	106.63	113.06	104.25	111.17	103.41	113.18	115.38	107.37	110.08	114.82	103.7	113.8	117.39	107.28	114.23	117.4	116.23	111.88	105.92	114.56	99.698	111.75	106.79	109.26	118.72	116.47	111.93	107.37	112.39	109.74	104.94	108.88	102	112.37
113.6	107.97	117.22	109.64	111.45	115.16	107.42	110.4	116.85	111.07	108.13	105.59	106.51	111.56	112.04	113.89	107.65	108.04	121.65	111.51	118.09	109.03	112.57	113.74	116.3	109.68	115.23	109.56	108.3	118	112.54	114.61	110.44	110.72	111.28	108.28	101.41	112.82	110.65	106.26	114.99	112.06	117.73	109.13	117.74	115.55	113.07	99.682	108.4	115.59
109.95	108.65	114.68	98.948	110.84	116.16	106.24	113.64	104.59	119.73	117.25	104.73	112.3	112.78	105.83	107.82	106.09	110.32	110.03	105.4	109.35	111.92	108.29	120.42	115.45	101.56	113.26	112.38	111.85	119.14	112.17	114.79	107.85	114.91	115.14	108.11	116.62	110.22	111.89	109.85	107.27	103.4	110.85	108.63	114.73	115.11	117.78	103.58	115.58	106.87
97.075	98.247	101.42	92.921	94.388	102.86	98.845	97.358	95.052	98.05	96.838	110.41	99.765	95.893	97.501	109.4	111.52	101.35	94.158	103.45	93.138	96.448	95.505	108.2	91.136	92.212	98.262	97.354	101.91	104.58	102.83	95.653	102	97.294	91.984	99.908	96.431	99.374	100.34	93.492	101.61	98.148	97.833	101.66	96.536	105.89	100.07	103.08	100.44	86.802
106.98	101.08	107.13	103.21	110.17	107.02	102.83	106.78	105.64	108.89	110.04	103.89	104.15	107.08	110.57	109.09	104.75	101.97	114.71	103.16	100.34	109.83	107.56	103.21	110.35	104.28	111.07	105.84	104.3	98.058	110.6	104.6	109.78	105.79	102.39	109.88	104.18	103.73	109.27	101.66	106.31	115.45	96.558	102.79	105.89	110.28	108.28	105.27	102.86	106.43
112.45	108.43	116.23	104.85	109.78	113.3	115.57	117.49	116.8	112.9	108.41	106.62	106.61	106.97	108.34	118.05	112.04	106.02	111.89	104.34	107.47	104.99	102.37	101.23	113.29	111.96	110.86	116.57	108.68	122.71	119.45	109.25	112.26	119.51	113.95	113.03	104.34	119.53	116.03	107.74	115.01	108.5	106.37	115.46	115.56	114.94	107.9	112.59	113.44	112.94
118.79	105.83	100.19	95.307	96.57	105.2	106.38	105.02	110.32	100.61	103.4	103.29	102.06	95.46	101.79	103.64	107.81	93.746	108.45	99.172	107.61	105.56	109.01	107.11	96.013	99.751	107.99	107	105.29	110.72	105.36	101.54	101.07	100.61	108.66	113.09	103.39	107.53	105.73	97.596	102.9	106.97	110.56	98.539	108.64	105.95	97.961	107.26	100.33	94.523
103.29	101.2	101.81	110.59	111.14	110.72	103.6	103.97	99.204	98.051	107.53	108.16	110.6	107.78	111.9	102.41	110.84	106.62	106.71	107.71	108.44	111.59	108.48	107.05	100.96	113.79	107.08	108.34	101.69	101.06	108.71	115.64	109.89	107.65	101.98	103.69	110.78	106.96	105.11	98.918	102.96	109.02	106.49	101.48	106.75	104.77	95.72	104.71	102.1	110.92
97.158	96.075	101.95	103.06	95.265	111.43	106.31	114.49	108.87	98.421	104.68	103.35	95.986	91.961	107.99	94.207	109.4	102.57	106.48	108.7	103.56	110.85	101.25	109.06	109.37	115.95	104.92	107.73	108.8	100.13	95.9	105.09	105.31	107.19	111.24	103.72	105.79	109.02	107.55	100.43	103.04	111.63	100.23	101.95	104.26	103.74	99.994	102.74	102.97	102.76
121.16	116.68	125.73	119.4	113.99	115.87	119.35	122.53	116.34	120.54	127.91	111.8	123.7	116.87	117.58	118.38	120.8	114.78	118.98	117.68	116.87	118.43	112.42	116.58	107.72	114.65	119.37	116.37	120.84	116.97	121.08	113.91	114.67	116.86	122.76	123.7	112.03	116.9	118.78	117.26	113.08	113.87	114.45	112.63	111.99	114.08	121.1	117.74	132.93	122.7
111.83	113.61	110.13	114.01	110.65	110.32	108.06	111.05	112.94	106.91	111	106.16	113.2	111.04	117.2	118.09	117.35	103.6	111.84	108.06	108.21	114.36	114.55	120.04	114.32	112.05	113.61	105.97	117.07	110.16	111.38	99.509	114.77	122.25	113.83	103.86	112.36	109.88	114.96	112.93	117.22	119.15	122.63	107.52	106.72	108.54	116.27	113.45	109.46	121.37
113.12	110.39	105.72	116.51	118.73	110.73	112.34	117.53	114.44	111.07	112.05	110.8	116.97	106.27	112.54	113.83	109.16	118.78	112.29	116.99	105.42	115.71	116.48	109.75	112.22	109.06	105.11	107.71	115.75	122.93	107.68	105.94	105.87	105.79	110.78	113.03	119.23	111.4	115.47	125.84	114.73	122.27	105.57	120.19	103.31	114.39	114.9	124.06	114.34	121.36
98.206	103.44	96.843	102.32	104.25	104.03	100.27	110.67	94.282	95.885	94.17	100.28	91.627	107.21	97.598	95.456	99.427	99.831	109.97	93.631	108.2	97.396	108.14	108.15	100.45	85.939	99.585	100.18	100.04	97.614	99.371	92.474	91.812	105.39	101.61	110.87	104.27	100.35	103.05	108.75	92.589	103.7	102.93	94.033	94.233	94.187	103.39	103.71	93.831	106.67
97.553	107.3	101.79	107.58	103.85	102.3	110.14	98.712	103.17	114.95	100.8	102.98	103.93	106.26	99.627	101.22	103.58	105.31	106.56	102.51	109.65	102.41	112.89	110.5	108.19	104.62	104.01	104.35	113.02	98.473	109.05	107.15	114.55	106.53	102.26	107.82	103	104.79	113.56	109.53	107.45	112.18	98.788	108.11	112.39	106.65	104.67	108.56	102.46	107.57
111.89	105.61	112.84	109.8	104.47	101.49	98.49	109.88	109.94	99.623	119.2	106.22	107.99	114.2	105.92	105.93	114.9	107.44	114.77	113.62	105.77	111.78	116.25	100.54	106.4	98.835	102.35	98.998	114.22	113.04	102.28	113.77	109.57	113.85	103.12	115.1	105.06	118.7	111.16	102.69	117.54	112.72	99.343	121.85	117.5	101.63	99.852	110.86	109.97	106.71
107.83	104.39	111.84	102.61	118.16	109.72	105.37	110.03	105.75	104.72	101.64	114.21	108.81	109.72	110.78	105.76	104.64	107.32	101.36	104.81	101.6	102.01	111.47	108.91	106.72	107.8	99.862	110.28	108.85	101.92	109.21	105.59	102.82	110.2	108.64	103.96	100.74	105.62	111.66	105.52	113.69	109.76	111.26	108.22	106.95	111.18	104.18	99.286	101.52	109.52
104.92	105.72	110.18	115.04	122.02	113.29	118.3	124.09	116.53	117.79	101.9	113.51	119.02	114.07	113.49	118.54	114.74	112.66	112.51	114.14	115.35	105.58	117.52	118.11	118.19	119.16	115.72	103.68	116.48	117.66	106.31	113.31	119.18	107.18	115.24	124.11	111.21	124.98	123.01	117.2	106.6	113.52	112.87	109.65	108.84	118.77	118.73	114.78	119.1	118.89
98.005	105.2	105.08	97.405	98.636	103.47	100.29	88.441	106.88	90.972	97.704	104.23	105.47	94.662	97.286	88.126	98.879	95.832	104.37	95.108	92.126	101.67	105.3	96.13	104.98	106.15	103.11	96.899	97.15	89.446	102.96	101.27	99.342	109.02	96.627	98.842	93.415	104.89	105.06	95.177	100.32	104.44	101.56	102.43	107.9	102.33	102.68	89.493	105.09	99.115
116.81	107.39	112.89	104.86	110.58	116.61	114.91	110.27	107.73	110.37	114.52	117.9	106.74	105.36	114.81	105.09	115.9	103.55	106.05	116.04	113.16	117.34	105.5	107.15	109.35	106.61	113.79	107.73	114.27	102.4	109.64	108.66	112.16	113.86	113.22	102.27	108.21	104.72	110.57	110.56	106.53	113.54	117.72	116.96	111.26	108.61	115.24	118.74	105.12	112.21
113.52	118	110.46	120.64	108.13	110.55	109.67	113.38	116.97	116.34	110.71	111.35	109.85	108.51	109.82	106.64	109.56	113.16	120.49	101.86	95.948	117.76	114.69	104.42	111.27	113.73	110.46	104.71	111.44	107.84	111.37	105.02	107.4	115.61	125.29	108.23	109.26	101.73	109.19	109.56	112.39	108.32	114.52	109.84	100.49	99.469	113.36	110.79	103.06	103.39
109.04	110.91	113.14	113.9	104.68	115.13	117.65	118.81	109.97	113.21	104.9	111.32	101.2	113.14	106.6	107.33	104.94	113.47	114.38	107.7	113.7	106.62	115.75	105.79	103.32	109.01	106.73	108.88	117.41	107.78	102.68	111.2	110.51	114.29	117.91	108.4	99.039	108	108.02	116.91	108.19	105.37	110.81	109.55	114.39	114.59	103.96	106.81	115.16	110.76
103.34	101.19	98.163	104.27	103.44	102.07	105.86	99.933	109.93	107.78	104.49	107.43	114.36	105.83	107.5	111.8	97.818	104.59	107.66	107.74	102.08	97.019	119.13	105.99	107.68	99.563	99.505	105.61	110.9	117.86	97.295	92.986	102.28	109.62	100.12	103.39	106.86	107.6	103.98	113.57	98.89	102.24	107.86	105.13	100.6	102.57	103.93	112.7	97.362	107.34
115.92	112.13	105.67	107.91	111.91	107.34	110.83	103.89	108.43	106.7	110.99	103.48	115.16	113.99	102.51	110.1	106.15	102.08	112.07	101.98	107.63	102.54	113.45	99.984	105.32	100.84	106.43	98.93	108.46	106.74	100.17	104.1	118.15	100.31	105.91	96.458	109.77	97.045	102.66	99.148	111.99	107.85	100.56	112.81	107.53	119.18	106.72	104.31	101.17	104.59
107.5	99.182	112.6	99.55	106.04	112.69	104.56	110.12	111.59	112.63	112.7	102.84	106.61	105.8	96.46	95.503	103.97	106.99	106.13	107.45	102.47	105.13	109.07	109.62	109.13	104.49	107.17	100.91	103.5	104.46	108.77	107.54	99.686	101.77	100.58	105.32	102.39	98.368	107.63	111.86	108.05	97.335	105.45	100.93	105.02	108.11	112.77	107.61	105.11	104.4
117.4	113.1	116.57	119.81	115.8	115.63	106.82	115.13	120.13	116.62	113.02	111.87	121.64	112.91	116.25	117.85	111.53	116.03	124.62	116.07	114.05	112.38	129.13	116.1	116.49	118.77	122.66	122.54	119.68	124.78	130.2	117.24	115.15	119.63	118.61	121.76	117.58	121.16	124.36	111.15	117.63	118.61	114.91	113.19	114.54	117.37	112.5	109.36	115.78	120.71
99.439	99.594	110.71	104.37	104.47	97.206	108.58	101.05	102.05	107.91	108.71	109.25	106.76	106.75	100.58	115.21	117.62	104.5	108.79	104.42	112.3	107.53	109.94	112.15	110.93	105.28	114.56	113.75	106.34	114.15	105.7	111.33	110.49	109.86	107.71	106.97	103.52	105.22	101.21	106.68	114.54	110.19	100.51	106.5	108.76	104.62	101.15	98.362	111.95	111.53
100.61	101.64	94.016	104.87	98.003	95.239	96.68	105.5	98.329	99.818	96.496	101.52	94.585	97.222	99.608	91.417	101.34	98.625	93.924	92.021	94.528	103.32	105.3	105.7	102.98	97.083	96.415	103.65	103.01	94.486	88.906	98.812	98.718	97.363	95.468	98.745	93.061	94.877	100.37	95.33	104.56	99.475	99.868	102.57	99.431	101.47	95.102	102.55	86.638	90.001
110.09	113.28	111.84	114.28	108.93	112.47	116.17	117.86	108.84	122.54	107.17	111.02	118.71	118.09	112.64	111.76	108.26	110.5	112.58	113.2	112.95	115.7	112.14	110.19	104.62	113.65	105.15	112.49	115.13	118.07	121.67	113.73	103.94	109.84	105.55	109.43	115.04	115.71	109.78	118.78	111.1	111.22	119.22	111.67	103.24	112.13	112.75	120.91	107.26	108.88
97.323	98.841	97.85	98.058	92.992	100.23	105.46	110.86	97.095	96.194	106.78	94.875	101.21	104.9	99.525	87.449	105.42	91.877	97.439	100.63	100.12	104.1	110.4	99.815	100.19	97.13	104.91	96.732	108.95	97.488	100.3	111.88	100.65	101.69	96.799	109.86	101.56	101.73	102	97.982	97.754	105.11	105.31	95.786	104.03	107.74	98.928	100.63	106.56	102.05
111	109.15	97.701	112.32	106.74	99.983	95.975	101.65	111.73	106.67	106.16	96.226	106.48	102.53	104.85	104.09	117.51	102.65	107.94	104.47	96.763	103.5	106.02	102.13	101.73	105.05	101.22	100.66	108.83	104.18	106.8	102.26	107.15	106.14	103.68	115.2	115.43	101.72	113.34	95.263	101.39	103.62	112.91	103.13	103.1	106.37	105.59	102.64	102.27	106.73
116.17	114.51	101.09	110.36	110.21	108.68	107.16	99.249	104.83	108.61	120.81	105.48	104.73	103.02	115.12	114.54	108.2	109.52	113.51	116.88	106.92	112.1	113.17	107.28	108.23	103.71	122.91	115.14	112.03	109.03	113.76	101.58	112.28	111.25	112.37	114.62	105.89	112.17	102.74	112.11	110.92	104.79	101.88	107.12	102.6	110.05	111.35	111.21	100.51	112.47
101.85	95.412	100.22	105.53	105.04	103.75	100.77	98.984	104.78	111.8	106.5	108.03	107.09	105.33	99.287	100.41	112.71	107.37	99.09	104.99	107.64	105.56	109.73	101.71	108.29	107.04	102.23	117.11	100.78	101.2	99.666	105.89	106.73	112.83	105.67	104.22	104.06	98.901	103.4	104.33	101.1	98.906	104.31	106.08	106.52	104.89	104.5	111.08	106.4	102.1
96.069	97.747	107.19	105.62	103.6	91.498	100.87	100.13	96.827	99.721	96.331	99.448	96.356	102.93	92.238	99.228	90.497	92.864	102.33	102.09	96.465	101.7	97.739	98.009	104.51	102.38	104.97	96.815	100.97	100.63	102.21	101.69	89.775	101.66	97.661	100.09	106.4	91.429	106	104.4	92.15	96.63	100.03	98.565	101.74	92.416	103.61	102.38	95.944	96.003
101.46	106.83	114.13	108.31	114.48	115.63	108.11	117.36	108.22	105.26	114.66	121.04	111.04	118.29	118.56	117.15	114.33	105.58	110.61	111.74	110.6	100.94	110.07	122.83	110.2	106.32	110.6	113.78	110.1	108.06	111.9	116.01	111.74	112.58	117.17	109.29	119.84	116.72	112.4	106.01	106.07	105.62	102.57	114.22	112.72	106.16	106.49	108.24	119.99	109.96
111.73	105.59	104.79	94.984	100.16	108.59	102.93	108.79	96.202	106.8	110.65	105.28	118.95	94.521	104.52	103.04	101.5	108.94	111.14	106.11	103.8	100.29	105.78	101.47	108.35	94.784	101.39	104.89	108.54	106.51	105.4	95.004	101.83	104.64	100.57	103.81	104.91	106.15	112.69	98.615	109.27	99.343	108.34	104.53	103.27	103.04	111.98	98.61	97.98	105.31
111.07	103.96	117.1	109.93	107.46	110.9	113.44	102.66	104.52	105.85	107.86	104.07	115.43	110.82	110.93	112.54	112.04	104.35	113.39	99.29	104.88	109.11	113.28	106.27	108.71	102.59	111.72	109.28	109.3	103.55	99.39	103.02	114.13	109.55	119.74	101.72	111.75	104.56	114.53	109.44	107.31	109.78	99.39	112.8	113.56	110.86	105.76	102.68	105.07	96.65
104.96	105.89	105.75	118.86	101.09	119.29	98.396	95.163	97.226	104.82	103.98	110.66	99.785	99.845	108.57	111.5	103.25	107.78	105.64	107.86	107.16	104.29	106.29	117.08	107.52	101.06	108.39	111.04	104.81	105.5	103.99	107.25	110.5	103.28	101.18	105.95	107.99	111.66	96.284	103.02	108.19	105.17	107.8	108.96	103.16	107.32	104.6	103.96	114.83	104
118.03	113.17	116.3	116.3	109.99	108.17	114.7	104.56	117.04	109.27	118.23	103.01	114.77	107.7	107.39	108.61	117.41	120.22	115.43	113.98	109.21	107.46	105.59	109.75	116.05	106.01	111.09	112.75	117.05	117.76	116.59	115.15	116.3	121.56	115.39	108.23	116.98	113.28	106.99	111.02	115.65	116.74	118.98	106.42	117.39	104.96	114.62	114.07	112.18	113.26
97.239	101.44	104.67	109.7	100.06	105.22	105.48	105.97	108.6	108.69	94.317	98.271	110.4	102.52	110.19	116.69	106.83	111.37	99.682	101.94	106.61	104.04	97.664	102.69	100.61	105.61	104.89	104.63	108.36	108.99	107.06	100.2	106.98	108.73	103.81	103.97	100.84	100.87	109.05	102.65	108.57	103.27	103.17	104.34	112.55	119.99	115.41	106.12	109.12	109.2
112.77	104.25	101.91	93.998	95.631	91.122	102.74	91.637	100.18	96.118	99.194	100	110.05	104.07	103.11	96.935	100.27	97.837	99.948	94.506	98.916	104.25	100.55	100.55	101.7	98.171	97.119	101.78	98.719	98.796	103.32	99.218	104.24	101.73	98.263	100.98	99.535	101.32	97.426	102.34	100.75	100.41	98.258	96.219	104.57	100.14	92.216	102.33	98.416	98.272
100.92	105.71	103.24	103.59	108.66	107.03	101.71	111.53	101.99	109.59	99.805	105.17	109.83	113.4	104.5	106.3	108.05	106.11	110.7	105.03	112.14	107.64	106.36	109.23	104.23	105.47	101.3	106.06	105.58	104.61	109.11	105.78	98.691	107.05	104.13	99.899	105.32	117.24	110.89	110.18	104.6	107	107.94	105.89	111.01	110	106.02	104.74	117.28	121.24
108.85	109.86	105.64	107.83	100.66	97.46	114.14	108.59	106.09	106.83	103.49	107.83	113.88	108.06	104.41	110.4	109.77	108.82	102.14	100.53	97.867	105.74	103.63	109.02	100.78	117.79	104.63	104.77	104.65	102.89	108.19	106.62	105.9	103.55	105.38	103.77	109.56	111.96	107.37	97.849	112.18	104.53	107.46	105.67	102.05	115.04	117.51	99.262	104.49	108.49
107.7	104.89	107.34	102.8	105.87	116.95	110.18	109.97	113	112.19	105.26	106.26	108.73	104.71	104.91	95.871	101.71	92.861	104.57	108.26	100.26	108.6	108.18	104.16	106.86	94.78	110.83	98.413	110.84	109.35	109.9	98.564	99.12	98.363	94.543	105.87	119.11	110	115.13	105.27	105.45	107.09	102.13	103.01	104.38	100.32	105.7	105.69	107.08	117.01
106.04	103.52	119.69	103.35	99.875	108.96	98.744	109.42	103.48	108.02	101.61	104.49	106.56	105.73	99.936	108.49	107.12	108.77	106.49	106.64	106.76	105.74	102.09	101.58	109.65	104.93	103.71	113.24	102.29	108.98	110.36	114.41	101.49	105.02	96.759	108.29	110.71	114.11	98.266	106.86	104.3	102.23	102.41	114.93	107.56	103.84	101.76	107.59	101.6	107.02
116.69	113.23	113.44	102.25	106.94	115.95	102.1	106.02	111.74	106.62	108.16	109.75	110.45	106.36	120.79	112.66	113.15	111.94	113.14	115.78	111.44	112.99	113.02	114.47	102.47	99.585	109.44	113.85	116.94	107.85	110.17	110.51	112.13	107.33	112.14	116.07	112.5	119.35	114.94	112.78	109.06	105.33	113.13	118.63	113.26	116.07	100.58	115.74	113.21	111.03
103.11	107.36	93.77	103.49	94.054	101.06	91.398	90.886	102.22	92.18	98.042	106.16	99.116	98.888	99.919	95.561	94.117	104.56	99.285	100.27	98.77	96.587	102.74	104.29	102.12	103.03	105.3	101.47	100.44	104.31	94.781	110.98	105.73	91.039	102.53	92.197	103.2	101.2	102.69	91.836	97.329	96.184	99.105	92.464	96.479	96.281	97.596	103.53	102.32	93.816
107.4	103.89	116.67	104.05	104.59	112.47	108.24	104.46	108.99	110.89	111.42	121.18	102.83	115.99	111.16	109.83	118.06	105.13	114.47	112.98	108.15	114.91	115.68	109.65	115.71	111.86	108.74	111.42	107.94	100.92	105.48	112.23	106.81	108.73	113.34	112.8	105.13	111.29	115.5	113.49	109.76	118.91	107.56	108.62	113.21	115.38	110.86	115.83	112.25	114.94
104.83	106.36	108.48	109.23	110.33	101.47	104.19	102.04	107.65	94.328	101.67	99.218	116.62	113.86	113.75	103.42	101.05	107.6	92.667	103.28	104.31	102.42	103.2	109.14	102.6	96.142	102.29	105.8	100.69	98.684	110.3	107.83	102.89	106.06	102.08	104.8	97.568	109.36	98.508	105.79	101.91	110.2	111.01	103.09	106.4	105.95	106.4	105.23	112.39	108.28
112.2	108.94	102.8	109.25	107.24	112.75	98.356	107.81	98.572	111.3	105.27	104.35	109.07	107.7	102.76	99.035	110.58	110.55	112.4	113.13	103.89	111.03	108.57	100.4	99.268	102.08	109.25	109.5	102.21	106.54	105.68	108.7	108.75	113.32	101.48	113.8	105.89	104.86	107.35	99.27	104.6	105.98	104.61	101.01	105.03	101.69	111.02	106.39	104.73	102.55
108.8	109.03	106.86	103.04	91.173	104.43	104.36	107.77	107.41	98.542	96.609	98.271	100.93	103.99	98.229	93.924	102.93	110	104.51	111.64	111.56	110.4	111.64	106.66	108.44	110.41	105.65	114.77	108.51	101.36	102.46	103.35	108.59	104.04	110.05	110.02	107.65	108.05	109.01	102.03	104.98	107.35	113.11	106	109.71	103.5	101.36	108.86	106.91	95.489
104.95	103.07	102.54	98.437	105.37	106.2	106.05	102.57	102.36	100.46	98.75	111.78	97.092	104.38	112.5	107.99	103.81	96.179	103.64	118.56	99.567	104.37	97.737	115.93	102.63	107.19	107.34	102.61	109.45	107.78	100.05	105.99	110.21	97.923	110.27	112.77	109.48	100.74	113.47	97.876	114.67	95.535	107.64	92.04	100.43	108.58	99.465	103.46	98.439	107.34
98.478	101.21	100.32	102.11	98.843	97.952	98.416	109.79	104.82	98.048	100.46	101.57	94.092	100.98	104.86	93.967	103.63	100.03	95.855	98.45	108.93	100.52	102.74	104.87	99.441	103.95	93.479	102.69	95.312	100.74	96.682	92.544	102.64	97.3	94.296	98.29	96.421	89.503	95.404	94.491	97.548	99.042	100.45	104.39	99.571	99.682	90.069	104.7	98.022	91.332
106.74	107.99	108.42	112.63	119.51	115.78	108.86	112.96	116.09	108.6	120.5	107.53	107.77	110.54	115.11	116.53	112.95	106.63	114.42	105.66	110.64	112.32	113.68	107.45	114.8	111.61	114.24	111.55	117.45	113.63	120.76	107.14	117.24	104.9	109.85	111.36	106.36	102.07	104.14	114.16	110.7	105.23	104.9	105.05	113.89	105.79	105.33	115.24	105.36	113.35
112.23	112.24	111.42	108.65	110.85	111.13	113.04	108.18	116.05	107.54	113.5	111.55	113.85	106.7	112.91	109.1	106.56	106.12	122.66	106.03	112.39	102.94	115.32	109.67	113.92	102.51	119.7	116.61	106.82	108.28	115.98	113.53	119.28	114.97	111.78	114.05	117.44	116.28	117.9	117.69	107.47	117.02	124.59	115.76	122.81	104.45	109.85	114.15	112.72	107.68
114.22	94.39	106.22	111.92	103.54	93.892	110.63	104.18	107.37	102.18	101.37	105.93	100.89	106.38	98.442	101.83	104.04	112.38	111.15	106.14	105.69	104.92	117.66	92.771	108.23	113.76	109.54	103.51	109.14	105.95	108.18	110.8	103.91	95.502	101.17	112.77	104.17	111.33	105.22	106.48	104.34	105.6	114.99	108.31	103.23	106.59	112.3	105.1	101.28	107.12
113.31	119.04	108.62	110.53	111.64	114.16	115.51	109.26	106.76	102.85	103.38	105.67	112.9	115.74	109.92	100.37	108.48	109.11	114.2	115.47	108.59	112.43	105.38	109.07	115.22	109.09	122.1	116.32	113.15	103.42	102.85	120.41	109.75	105.31	110.55	107.64	117.87	108.06	105.04	105.97	111.78	109.01	118.33	112.79	109.71	108	114.18	101.79	108.36	114.99
112.93	107.15	112.38	106.78	100.67	101.93	105.66	103.09	98.651	114.18	98.507	101.67	100.19	94.236	101.04	115.42	108.5	100.01	112.1	98.498	96.515	104.82	104.37	104.59	107.04	115.94	102.87	106.52	107.22	117.13	102.24	103.44	106.5	102.05	109.92	96.981	97.395	106.75	111.64	117.82	101.71	103.65	109.14	102.07	110.14	111.81	96.245	112.4	104.95	105.49
107.33	101.41	102.04	112.9	101.07	107.03	109.07	115.46	108.77	100.49	115.77	101.67	112.2	106.46	106.48	104.53	100.36	107.65	109.27	107.54	94.544	111.61	97.216	110.02	105.85	105.61	109.82	100.77	101.71	108.3	110.62	106.3	109.93	110.32	117.67	117.54	104.72	99.966	94.026	111.73	112.41	106.06	95.008	105.9	113.55	101.9	97.096	101	113.56	117.36
110.83	102.44	110.48	119.4	103.27	94.682	120.96	104.44	102.42	115.43	117.15	108.34	109.24	101.12	103.12	106.94	99.869	108.47	106.21	103.13	108.71	107.59	108.75	106.17	104.65	110.5	105.57	112.84	110.02	104.11	107.77	108.74	101.5	117.07	112.5	98.575	100.38	101.98	112.47	109.14	100.61	103.79	116.43	102.7	106.73	107.29	117.01	103.92	110.12	108.47
102.81	106.96	107.69	119.99	115.03	111.26	112.13	105.71	111.62	113.18	113.44	121.77	123.83	108.75	115.31	103.63	107.9	111.89	104.27	109.29	106.26	112.11	110.31	111.38	115.81	113.19	113.2	111.66	112.94	98.34	107.75	119.48	119.36	107.18	107.52	108.35	108.67	113	114.6	108.77	111.81	115.33	106.26	103.11	111	112.2	114.71	107.69	115.73	112.5
98.808	115.13	103.97	109.02	100.71	98.896	94.15	104.81	106.45	107.13	105.2	104.3	111.6	109.57	99.852	110.22	101.18	103.37	106.4	110.78	102.44	106.07	100.82	96.704	101.48	105.09	109.51	104.43	114.36	105.86	112.04	97.598	105.17	101.99	104.03	104.44	110.6	106.4	112.95	101.32	104.4	100.15	109.5	98.811	114.02	106.18	97.881	100.65	109.56	102.37
101.91	116.08	104.57	100.67	108.84	100.18	104.69	104.58	93.256	107.75	107.96	105.66	100.57	102.74	98.569	103.95	97.671	102.47	102.57	104.74	104.69	110.13	113.38	97.43	88.488	96.299	106.33	100.84	112.71	102.45	111.38	94.889	104.27	109.81	104.04	101.83	103.33	108.74	100.63	108.06	107.02	96.149	92.299	91.844	105.52	108	107.37	102.09	105.18	107.48
106.74	108.11	109.69	114.47	104.23	105.61	111.77	114.27	111.03	120.25	111.61	107.12	108.12	116	109.59	117.61	105.68	113.17	113.1	112.64	112.5	113.25	113.1	112.04	106.58	117.39	118.26	116.71	106.56	102.84	110.84	110.99	109.19	112.05	109.6	110.53	102.05	116.94	106.99	116.4	113.33	113.91	110.76	107.38	120.96	109.14	105.95	117.1	119.75	113.61
102.64	99.604	100.41	98.068	103.57	102.93	108.55	103.24	114.68	102.54	107.02	98.5	114.76	95.796	110.01	101.07	95.258	113.16	106.06	99.017	109.75	102.04	107.03	101.43	102.85	107.5	106.55	101.61	106.85	107.49	103.51	108.22	110.23	104.46	105.34	108.48	100.12	107.91	108.66	109.1	105.29	111.08	111.29	106.41	104.94	112.12	102.99	114.05	102.26	102.29
100.98	102.33	96.95	96.098	103.44	101.46	102.38	106.77	98.203	90.094	99.702	98.934	98.997	93.708	85.587	100.99	108.15	99.938	94.257	96.293	92.992	103.8	107.76	97.886	105.43	100.77	94.735	88.959	105.75	100.86	104.05	99.786	100.48	106.13	111.18	104.96	93.009	97.633	99.457	101.01	93.322	96.469	99.076	108.95	101.38	99.799	98.053	104.9	101.29	97.225
107.84	111.3	111	112.05	107.96	116.78	104.57	106.26	107.72	104.38	106.7	101.15	102.65	116.05	104.81	120.22	110.46	120.92	111.34	112.4	111.66	107.12	110.09	104.94	110.83	107.99	117.36	107.42	113.03	99.895	104.36	104.95	108.12	104.65	111.1	117.95	108.26	110.02	114.03	106.33	119.91	110.3	110.31	107.16	105.67	110.7	111.31	117.18	112.72	114.1
100.33	113.68	101.07	107.05	113.8	111.36	107.62	119.18	112.3	114.68	107.96	109.7	108.96	111.13	112.85	109.04	114.74	116.73	109.27	111.52	111.6	117.17	110.76	118.33	110.97	102.25	115.32	118.92	117.39	108.07	112.34	110.26	113.39	102.36	108.38	109.62	114.89	110.63	111.59	110.69	107.31	103.45	109.41	114.33	118.1	108.03	110.44	105.91	111.89	113.99
117.72	117.65	111.9	116.55	111.07	117.17	123.81	108.59	108.53	121.15	114.48	118.64	111.09	117.02	110.29	114.09	117.34	111.09	112.11	112.75	113.99	116.12	110.21	102.03	115.85	112.57	111.8	120.12	106.51	111.95	106.55	104.38	113.4	111.43	125.19	120.6	113.46	124.55	105.64	109.81	112.93	115.5	110.77	110.91	116.46	113.98	116.08	105.43	114.41	110.66
117.67	128.1	115.67	118.1	111.86	117.72	108.29	115.23	119.22	126.72	115.57	111.4	111.18	126.61	120.47	126.62	119.98	122.84	120.37	117.12	117.59	131.23	119.34	116.44	113.22	124.42	121.49	114.67	117.84	119.14	112.55	116.04	121.05	123.42	117.61	112.6	128.55	110.49	119.19	120.63	124.47	112.26	117.33	122.08	120.09	112.26	125.27	114.86	122.18	114.97
111.74	93.992	97.036	104.8	110.99	105.91	107.11	105.15	104.29	108.02	99.12	107.07	106.13	110.98	111.32	114.06	97.682	104.51	102.51	111.85	107.61	109.8	108.16	105.81	100.64	104.41	107.26	104.01	111.99	104.39	105.43	104.94	109.35	101.51	108.94	108.46	108.54	110.05	110.52	107.23	103.14	105.52	118.11	107.98	108.11	114.91	107.79	108.8	107.75	103.27
101.57	99.638	111.45	105.89	105.76	116.46	107.18	111.61	108.46	110.83	112.75	107.74	112.96	103.32	108.53	96.481	110.48	93.657	97.106	109.34	110.61	112.22	105.25	105.01	113.91	112.54	102.98	110.11	102.9	105.03	106.61	102.14	108.28	106.93	117.27	109.58	115.23	105.8	103.07	108.14	97.946	107.66	106.46	99.838	106.25	103.02	113.72	112.8	102.34	99.887
100.1	105.66	105.69	109.71	106.44	104.08	106.23	109.16	103.84	100.55	97.755	108.01	109.36	105.61	110.58	106.4	108.66	106.83	105.83	112.95	106.12	103.56	109.85	98.095	112.42	108.57	103.3	107.69	110.25	103.51	115.56	97.744	107.52	100.03	104.77	108.57	109.45	107.1	104.77	106.45	89.364	106.85	113.02	103.77	113.31	107.38	104.23	96.721	105.97	102.09
114.4	107.18	105.85	113.4	109.96	108.35	107.12	115.58	113.3	109.52	113.15	97.929	116.86	106.66	107.33	108.91	99.141	103.13	115.77	117.57	107.66	109.08	112.75	102.78	111.83	109.77	102.11	107.78	113.19	105.13	110.52	102.87	110.29	103.71	104.3	101.38	120.05	98.641	113.86	114.99	109.2	106.62	112.54	103.61	104.9	104.88	113.71	102.55	103.63	105.11
115.19	114.32	121.5	117.03	118.48	114.35	126.8	123.63	110.68	111.37	112.2	123.44	120.08	123.48	115.76	118.89	114.42	118.15	118.66	116.78	119.68	116.25	108.58	116.96	119.36	113	108.63	115.18	118.08	115.81	123.29	119.7	114.25	120.26	125.38	118.16	114.18	120.89	121.16	111.37	122.54	118.37	117.64	116.74	123.24	124.65	119.41	112.75	119.78	103.83
114.63	107.48	113.17	109.51	106.67	111.23	119.54	112.54	117.92	108.04	99.461	108.02	105.84	115.04	115.92	103.83	115.27	113.74	116.46	112.31	113.84	117.24	112.17	108.29	111.17	120.16	120.01	108.48	104.46	106.77	115.51	102.1	114.86	110.52	125.41	122.28	120.52	126.7	123.27	107.15	116.4	118.76	109.57	110.87	107.65	110.51	100.65	106.39	116.28	109.77
107.85	113.11	113.16	117.2	118.65	109.84	107.46	102.8	104.31	117.88	109.01	104.35	110.75	115.5	110.05	120.96	115.98	112.46	107.7	111.39	109.96	121.54	133.77	107.44	115.35	113.38	116.29	110.27	111.77	108.57	109.26	111.92	118.88	114.99	108.34	109.42	118.39	118.65	108.05	111.8	107.9	119.35	114.24	110	106.54	105.04	106.45	112.57	109.78	112.98
101.11	106.75	106.59	107.04	112.97	110.32	109.54	108.21	114.72	102.98	107.38	101.3	105.97	103.47	108.87	108.91	108.79	106.22	105.11	102.77	105.04	102.1	106.18	100.45	98.717	103.35	108.74	108.9	103.65	106.73	114.94	105.01	107.21	102.45	106.04	106.13	98.482	106.79	106.38	108.19	113.92	97.338	96.918	100.98	110.13	105.12	98.522	102.79	103.06	109.83
104.56	113.01	113.01	111.38	105.34	110.01	111.91	113.08	105.02	114.12	116.42	106.11	106.07	107.27	115.62	109.6	105.51	107.29	109.93	106.77	103.62	98.887	106.66	104.51	106.71	108.27	96.518	108.02	109.95	102.18	104.46	108.21	109.33	112.16	121.93	114.01	102.01	109.03	109.5	112.36	108.04	106.56	102.65	115.27	104.96	108.72	109.51	118.67	104.85	109.57
96.644	101.27	105.53	111.43	101.05	106.48	98.097	100.38	108.04	102.08	108.43	101	114.8	96.572	107.48	105.44	109.35	106.69	96.918	108.13	107.4	103.44	90.208	99.258	105.79	107.55	99.968	104.03	103.91	103.48	105.26	101.83	98.366	108.43	111.03	101.88	104.61	107.8	109.57	104.99	101.54	100	99.865	101.2	100.53	103.68	101.48	106.77	103.48	99.282
120.15	112.8	116.22	116.92	108.57	107.33	113.09	109.55	107.93	115.72	113.2	112.38	113.07	114.85	107.87	116.35	122.5	118.68	116.54	110.04	110.05	120.85	111.33	113.55	107.9	117.26	105.1	111.06	105.36	105.63	107.29	108.99	117.21	108.07	108.52	110.3	102.78	109.27	111.85	114.08	105.84	109.21	108.04	111.75	109.34	118.52	113.04	107.95	117.37	107.44
117.09	112.66	110.36	112.04	115.03	111.43	113.77	114.95	107.73	118.63	114.94	113.15	114.64	105.79	102.64	108.21	114.58	114.74	107.59	118.69	118.01	102.06	112.4	113.29	116.94	113.43	110.53	116.27	116.71	108.16	118.86	114.27	120.63	110.99	104.83	110.79	113.03	114.86	119.56	102.34	114.84	110.21	106.61	118.01	111.48	119.08	109.24	110.43	116.13	112.16
109.48	113.5	114.06	115.13	106.41	116.23	107.72	111.45	113.9	103.52	120.48	117.67	114.87	113.56	109.1	108.81	107.21	112.35	114.67	109.64	108.14	108.78	103.61	114.79	116.32	104.26	116.67	115.64	117.02	109.58	122.32	110.58	112.93	108.89	104.08	115.06	122.47	111.63	108.77	115.44	112.95	116.18	117.63	102.22	111.81	116.21	118.63	111.1	104.46	115.61
100.27	105.05	102.92	98.18	93.566	101.04	101.49	119.57	106.05	102.5	110.55	109.42	99.726	107.17	108.8	113.29	97.398	103.71	93.411	107.75	112.69	92.288	110.99	109.23	102.68	112.47	110.31	113.69	108.74	108.54	102.24	105.73	100.38	98.498	115.44	105.87	111.19	112.93	101.16	110.97	109	101.46	110.21	98.274	101.83	119.79	100.4	104.03	103.7	101.36
110.69	109.94	101.19	112.21	107.63	102.94	103.92	96.538	107.1	109.23	112.89	116.06	104.1	102.21	110.23	100.97	115.38	112.91	106.14	107.31	104.92	106	103.67	101.25	104.2	110.32	101.81	106.48	111.77	105.75	101.28	104.11	108.05	100.18	112.51	109.06	114.51	110.45	112.1	99.656	109.34	105.56	107.29	101.1	102.61	108.04	99.057	104.84	108.68	101.38
109.58	117.05	119.95	113.03	105.54	115.71	120.63	110.76	118.14	109.05	113.28	113.29	120.16	111.98	113.72	120.51	116.09	110.78	110.45	124.04	114.42	117.5	128.19	123.36	119.49	112.17	117.49	115.7	110.22	119	123.13	128.68	114.66	109.53	110.86	121.22	116.43	108.61	116.39	121.92	110.47	116.77	108.28	119.01	124.09	112.66	114.67	124.79	122.99	118.85
106.53	104.88	108.09	103.22	116.43	101.47	100.84	107	100.24	104.62	107.88	103.64	92.602	103.35	107.79	111.94	100.73	108.19	108.58	109.14	101.26	107.1	96.932	107.17	107.64	103.56	105.17	105.26	100.47	98.719	92.41	109.02	111.19	103.21	112.17	107.58	95.192	106.06	103.34	104.79	92.263	100.35	105.7	97.483	116.29	103.04	99.718	99.015	104.39	103.1
114.62	104.6	114.47	110.9	97.675	107.19	109.7	113.6	108.2	108.52	113.84	108	112.99	110.59	105.92	103.94	109.17	108.48	107.13	112	111.49	104.18	107.79	113.15	127.71	113.13	107.07	112.07	109.77	118.36	112.78	105.74	107.21	110.01	104.97	109.73	109.62	113.95	110.27	107.11	107.49	113.33	109.17	103.63	114.64	108.01	112.4	115.32	115.91	125.24
108.55	95.777	113.15	100.8	104.05	101.71	110.11	104.35	109.38	102.8	98.97	104.53	99.84	115.46	109.91	98.147	106.16	103.75	109.95	97.74	110.95	104.24	109.72	102.16	106.07	101.26	109.7	102.14	105.33	121.54	105.8	101.53	106.83	101.72	102.63	101.22	113.86	103.79	111.85	104.96	106.16	101.26	107.57	108.75	111.44	101.98	107.31	102.51	104.61	108.1
105.54	98.49	97.354	104.92	93.218	100.95	100.69	101.62	103.09	100.8	100.4	97.12	102.7	101.62	101.64	94	105.15	92.184	93.663	94.329	88.507	102.18	103.76	103.24	105.28	102.22	91.79	98.47	96.576	106.49	93.767	101.87	104.29	108.8	95.514	104.69	93.161	104.72	89.386	96.778	109.88	96.064	101.06	92.196	97.211	102.76	99.582	97.104	105.42	103.13
111.8	113.11	112.07	110.8	104.89	109.59	111.64	109.13	113.54	110.22	114.8	116.79	111.96	103.19	115.36	109.56	106.7	109.3	98.652	109.13	122	120.11	118.61	114.44	104.96	108.35	118.12	114.08	109.73	116.31	116.56	117.8	112.8	110.18	110.77	105.88	111.85	118.25	127.29	110.82	104.68	111.3	121.31	109.22	115.5	114.82	118.58	119.15	107.94	119.48
107.58	105.04	102.9	97.635	104.24	96.333	112.77	102.23	98.438	98.362	102.38	104.29	103.69	110.49	105.51	102.31	113.8	100.05	100.25	106.45	104.41	106.6	107.6	107.51	101.89	101.21	104.58	109.41	110.22	106.23	113.02	107.54	106.34	102.78	105.96	100.76	105.8	103.52	103.58	109.45	105.22	99.796	103.63	100.05	107.34	115.94	105.18	105.36	101.27	107
117.7	119	105.89	112.86	116.21	111.08	115	102.06	119.34	105.82	115.64	106.63	112.84	112	107.57	122.65	109.44	106.58	116.06	113.43	113.66	117.57	120.01	118.11	118.57	117	108.28	103.35	104.5	103.69	116.27	113.41	104.65	109.3	112.91	116.28	106.63	101.24	113.11	112.63	116.07	109.76	107.57	115.92	109.89	115.25	108.05	111.6	122.58	109.98
101.59	109.29	108.91	106.03	101.59	106.03	104.78	97.262	99.272	107.55	103.65	105.17	110.62	95.75	104.53	93.652	111.17	102.02	106.8	113.73	98.977	117.21	94.277	112.44	119.83	111.22	99.026	103.3	111	107.48	106.72	104.71	103.01	99.379	109.66	98.244	108.01	102.82	109.49	103.92	111.44	105.54	110.4	108.09	104.17	98.67	105.13	104.07	106.07	111.05
102.75	114.46	105.01	117.19	107.58	101.79	111.6	118.01	101.91	109.4	108.3	106.86	104.99	99.331	102.26	105.52	98.045	107.63	111.93	108.59	109.35	108.74	99.571	106.4	96.46	108.75	103.24	111.62	102.66	100.8	94.008	106.86	101.22	94.283	112.91	104	110.23	101.67	105.92	102.12	115.75	108.27	98.853	107.74	113.29	105.82	97.749	110.58	113.52	101.41
114.09	103.35	91.949	104.47	105.31	109.26	105.51	108.49	109.57	112.49	111.14	106	111.84	102.71	114.69	109.73	105.79	110.11	107.16	100.55	113.61	106.09	110.82	99.358	101.05	111.05	112.77	113.06	105.73	118.61	105.32	116.1	103.11	110.79	106.67	109.39	113.97	99.714	103.61	105.95	108.73	104.98	102.36	107.25	112.25	107.18	110.28	104.25	103.82	106.38
95.26	96.796	99.79	102.72	106.94	90.319	109.1	109.98	109	109.9	102.65	111.81	108.49	98.386	110.62	107.14	109.39	117.33	99.673	105.25	118.44	101.39	107.87	97.163	101.12	109.86	102.01	111.95	113.51	107.51	109.27	106.29	111.45	97.201	104.15	102.46	103.57	104.53	102.53	107.22	105.87	102.99	104.67	117.14	106.79	117.37	99.855	107.06	106.52	104.49
104.36	99.878	97.87	109.26	95.32	98.669	107.1	104.89	98.09	100.53	92.858	102.91	106.22	109.75	100.26	102.64	102.15	103	103.33	96.796	108.17	89.852	105.28	103.4	94.785	106.1	97.476	103.89	95.297	111.7	105.54	101.24	95.851	102.7	110.1	98.954	98.988	105.69	105.71	103.33	104.71	105.31	98.6	99.243	97.951	98.604	103.4	101.83	101.59	102.38
108.53	103.94	104.96	98.405	100.8	104.9	100.64	113.6	110.58	107.62	109.91	101.62	105.04	105.39	102.44	99.987	106.56	100.41	106.27	105.38	97.72	111.46	103.09	100.97	100.13	108.18	103.16	99.192	95.851	115	107.25	98.875	101.11	95.475	108.15	100.78	106.59	103.95	108.13	109.45	110.11	106.74	95.548	113.81	109.51	107.62	114.72	102.42	106.32	109.98
97.236	117.54	117.92	116.7	98.832	93.435	104.71	98.228	103.24	98.903	100.47	100.16	106.83	98.567	108.29	110.63	112.7	105.99	107.39	100.42	108.95	97.081	103.21	109.05	106.61	101.95	110.32	109.96	110.28	105.07	111.84	98.813	104.72	99.495	100.73	98.81	99.774	114.27	100.13	106.09	115.25	105	104.37	100.55	104.44	102.63	100.81	103.71	104.71	102.8
107.67	98.78	102.29	107.55	99.474	103.53	109.6	110.71	107.33	109.54	107.48	105.67	113.19	102.96	106.96	102.67	106.6	98.514	117.05	105.69	111.01	103.84	92.993	108.37	100.54	106.05	108.34	105.48	108.84	105.28	108.83	101.96	100.47	103.66	110.14	109.84	110.34	93.598	108.06	110.8	100.88	100.67	101.4	107.07	108.87	100.73	101.12	115.03	103.15	103.29
104.18	115.15	101.64	105.62	107.7	109.93	101.63	102.77	98.42	103.35	102.34	101.03	106.14	102.55	106.4	101.94	106.14	110.92	106.96	112.34	112.2	101.05	104.96	111.03	99.206	103.16	108.82	107.63	103	113.7	103.91	103.55	110.35	101.48	98.234	108.83	109.16	111.32	105.63	104.31	106.05	100.78	99.84	105.85	104.7	110.99	99.523	107.52	109.24	106.35
103.69	102.8	105.62	103.83	110.18	108.74	112.12	100.8	113.79	103.54	110.08	119.25	108.54	112.77	105.88	99.302	105.14	111.03	109.25	99.248	107.69	108.15	112.54	101.63	110.44	114.71	98.266	103.4	103.76	103.65	100.38	107.08	115.48	100.95	105.85	103.49	98.67	105.21	103.57	104.33	110.25	112.16	105.65	108.05	108.59	110.2	103.05	104.96	98.48	103.22
106.18	105.97	104.38	114.17	99.905	102.59	92.548	107.9	107.8	110.66	104.22	109.59	111.39	106.66	102.38	111.11	102.91	111.43	108.91	105.62	100.96	104.35	101.04	110.32	102.45	106.23	116.02	110.09	97.758	102.76	103.28	108.14	111.15	98.028	102.72	108.1	117.28	95.658	109	97.928	109.69	111.88	117.77	115.13	110.7	108.9	113.08	98.497	103.92	106.9
105.24	108.14	111.74	100.83	111.06	116	109.99	103.2	106.48	114.59	105.34	107.41	108.16	101.83	99.204	101.6	96.401	100.41	118.59	107.76	103.44	108.32	104.33	102.65	102.11	110.35	108.07	94.398	110.86	111.9	106.87	98.808	106.97	110.14	108.68	106.48	109.54	110.01	101.91	108.41	100.34	111.75	104.01	111.78	106.58	92.545	104.97	104.99	106.55	101.62
113.2	109.8	123.3	119.76	118.9	106.41	121.95	128.22	116.71	115.91	112.99	120.29	118.22	120.97	120.37	120.33	121.63	115.32	122.86	125.35	111.82	118.04	125.88	116.51	119.97	122.87	120	115.07	122.64	126.58	117.97	126.33	117.15	117.52	114.08	113.05	121.01	111.62	115.37	115	115.66	121.3	123.94	124.63	121.47	121.01	130.12	119.15	117.87	118.21
118.16	113.8	110.63	98.543	107.22	101.79	108.44	85.588	113.48	107.63	106.2	109.95	106.58	102.65	107.34	100.12	106.68	101.26	103.06	104.99	107.01	99.262	99.937	104.65	117.47	99.291	106.74	108.63	101.56	103.19	113.49	98.116	106.97	108.71	107.21	103.16	103.75	101.5	99.702	104.55	105.85	109.09	109.48	107.2	108.69	107.7	104	104.61	100.97	106.74
102.9	103.81	102.69	113.19	111.95	100.31	104.79	102.99	107.95	95.175	100.43	95.695	103.22	98.205	105.35	105.76	95.783	104.94	99.365	104.05	106.1	108.91	104.56	96.799	99.242	100.1	99.68	107.59	110.48	108.62	103.44	109.19	106.56	109.66	106.86	98.661	101.86	107.49	98.705	106.36	110.46	111.28	110.64	104.54	107.82	99.323	110.46	102.86	106.74	109.05
111.35	109.47	102.89	115.53	111.96	107.19	114.76	114.13	112.93	104.1	111.84	105.58	108.04	115.73	113	108.32	110.3	113.1	112.05	105.5	108.92	116.13	115.69	104.55	105.13	105.2	104.52	112.86	107.49	116.16	106.88	103.61	109.67	108.8	115.79	111.5	105.23	104.99	113.82	111.39	112.91	107.89	122.15	112.38	114.38	102.13	108.48	107.65	106.75	107.9
113.72	118.83	113.74	115.62	112.18	116.92	114.07	112.88	113.96	109.22	104.77	116.13	115.27	116.09	101.41	109.43	113.79	108.87	115.6	112.45	104.66	106.05	113.05	106.83	111.3	114.91	109.6	111.25	109.27	105.55	103.1	107.71	110.46	109.05	101.84	112.44	102.69	110.54	110.31	114.68	104.99	112.35	114.55	121.74	113.13	114.68	108.89	118.18	116.18	115.25
97.752	99.316	96.98	99.329	101.65	88.859	96.734	104.18	94.679	100.44	98.372	104.37	99.255	100.82	98.456	100.78	104.9	100.85	93.969	102.75	96.133	105.26	100.55	104.95	101.43	109.09	98.172	95.433	104	95.193	99.192	97.015	97.446	104.29	109.67	104.81	95.028	97.227	98.396	110.04	100.41	94.835	102.91	97.085	97.448	95.906	99.252	101.04	97.811	90.129
97.532	103.06	102.18	107.64	111.3	106	117.42	105.18	100.71	109.94	110.03	110.65	100.5	108	107.94	108.39	100.1	109.82	103.73	116.52	99.967	102.62	92.076	102.22	96.855	100.58	103.06	102.58	105.09	102.89	109.9	96.286	90.042	107.12	103.6	107.76	102.86	104.54	108.59	108.98	98.87	110.31	101.66	102.61	105.48	105.16	100.77	103	100.27	99.914
107.32	109.94	109.58	111.69	108.71	112.14	104.91	116.25	117.28	114.83	117.05	119.73	116.54	108.36	100.55	108.26	112.54	110.58	108.44	115.92	109.22	112.44	113.14	102.9	108.92	107.83	105.07	114.56	102.58	112.38	106.2	106.94	105.1	105.37	119.84	118.65	111.91	111	117.11	117.24	115.48	106.68	105.68	109.49	110.04	109.7	112.93	107.53	103.9	111.15
117.66	113.03	112.57	109.3	122.75	115.95	117.35	109.76	113.92	114.21	118.44	111.4	113.74	105.59	113.95	105.15	113.23	116.15	109.44	110.46	111.95	119.41	104.82	110.44	116.92	114.84	113.11	111.21	109.58	127.13	109.35	108.25	108.65	109.34	113.8	110.33	109.93	119.89	115.79	114.9	113.63	110.54	110.8	110.54	108.32	108.98	109.95	108.86	113.19	113.74
107.6	112.46	99.672	95.577	106.69	96.093	107.38	101.69	105.36	109.12	112.84	95.865	103.91	103.67	107.4	101.93	102.03	106.48	99.563	107.41	98.918	101.61	101.53	105.34	105.46	108.26	112.61	102.75	111.88	107.63	108.26	105.91	106.34	101.67	108.25	95.809	102.11	112.44	103.36	109.56	98.056	107.04	108.23	106.62	111.09	111.77	107.47	103.64	108.91	101.9
104.96	103.77	99.842	102.69	111.2	100.41	105.64	115.41	100.44	102.25	101.93	114.29	105.47	103.53	102.56	109.53	110.19	116.5	109.54	108.17	106.04	102.09	101.21	99.349	113.25	97.151	111.34	104.98	104.44	105.16	100.38	107.78	103.81	104.11	104.48	104.19	107.49	94.977	103.57	108.65	110.2	109.8	99.828	101.01	111.13	106.63	103.81	100.46	108.51	115.07
107.43	107.75	113.47	108.16	108.27	108.28	122.99	118.51	106.12	118.48	103.67	111.3	105.65	112.24	103.75	102.07	112.31	117.21	107.14	120.78	112.71	107.92	113.8	107.79	117.66	109.91	112.45	111.09	115.43	112.16	116.29	124.69	111.88	105.75	98.357	106.23	111.36	119.58	116.32	115.75	112.74	108.15	115.03	113.84	111.09	107.54	124.22	112.23	117.37	101.42
110.68	111.23	113.88	103.45	108.22	117.29	112.31	116.32	106.99	110.69	111.37	109.28	124.67	124.45	107.67	113.69	119.85	108.45	115.05	108.74	106.56	116.35	109.87	108.01	114.85	120.98	117.05	108.8	114.07	110.17	112.62	117.66	110.07	112.02	109.8	106.56	118.29	118.08	111.09	123.19	122.3	110.14	111.12	112.08	117.87	120.4	114.71	102.61	109.59	100.27
103.65	110.38	111.97	117.45	106.54	116.25	110.26	111.56	110.77	111.36	122.51	106.85	114.16	111.8	108.13	114.14	115.96	119.96	111.73	108.54	119.91	117.87	112.92	122.41	105.21	115.2	104.83	125.66	115.78	109.4	115.47	107.68	110.62	118.41	106.7	111.46	106.13	107.9	111.77	114.51	110.58	115.6	117.27	114	102.77	105.45	112.64	112.45	112.65	106.58
117.25	106.46	114.26	116.01	104.03	103.28	113.65	110.93	113.93	106.86	121.7	118.76	109.08	108.61	111.69	106.32	115.89	106.3	108.99	103.83	113.2	114.68	111.45	118.21	105.87	120.63	105.3	105.72	111.99	111.29	112.6	99.023	107.22	114.96	117.05	106.83	121.68	114.38	105.73	100.04	109.48	116.08	110.95	109.29	118.13	115.37	105.6	103.02	109.66	110.52
104.18	100.31	102.24	102.6	104.71	103.13	99.876	99.017	115.83	100.47	100.73	102.91	109.23	102.08	106.45	102.93	106.15	105.02	98.966	98.178	112.17	103.25	108.47	96.079	113.02	114.86	114.16	102.67	108.6	105.57	105.84	98.844	97.844	104.47	105.22	100.83	111.6	96.42	102.33	112.88	110.65	107.02	107.13	105.35	106.96	104.78	96.152	94.526	103.24	100.79
105.04	98.726	95.225	99.929	107.86	101.43	106.2	98.716	108.06	99.77	102.9	100.88	107.59	102.54	102.2	105.24	97.724	110.63	104.43	104.83	97.361	98.193	100.3	107.01	103.14	102.52	103.01	100.16	101.44	108.7	115.08	100.32	106.21	97.633	106.19	91.352	109.44	111.11	107.99	109.58	106.4	106.41	98.245	109.29	104.95	106.23	98.728	107.56	104.91	104.54
99.983	105.32	101.41	112.58	111.86	103.48	113.13	114.36	105.68	106.58	115.24	104.76	107.74	110.04	101.84	109.64	102.69	110.04	111.49	105.61	106.89	103.37	103.57	108.51	96.452	110.83	98.444	98.564	115	100.15	110.72	108.24	106.14	105.53	109.86	106.37	109.05	97.448	106.58	107.42	108.88	104.25	97.856	106.59	118.53	109.12	109.99	103.17	103.31	100.32
107.35	116.4	116.44	105.56	100.43	107.24	109.3	98.362	113.2	119.87	101.5	113.12	115.88	107.67	116.96	103.09	112.76	122.01	108.09	104.73	106.19	113.11	114.69	109.82	109.35	113.1	105.81	107.68	105.44	105.77	103.71	103.56	114.48	110.82	104.87	106.92	101.97	117.28	111.6	106.39	102.09	111.06	107.22	114.2	110.22	115.09	115.69	109.52	105.3	108.47
109.11	110.34	105.66	120.86	114.13	112.7	111.84	113.75	113.47	107.33	110.75	112.54	115.85	111.69	110.76	116.04	109.78	111.58	106.33	119	107.53	111.31	118.29	106.16	121.67	114.32	109.24	111.67	114.42	110.9	113.74	110.97	108.86	126.62	107.76	117.61	124.92	114.38	111.49	106.04	119.58	103.88	114.06	108.99	106.42	118.96	113.5	116.82	110.04	98.49
102.32	110.75	111.69	108.26	102.86	111.03	112.56	114.64	104.37	107.74	99.12	103.56	112.72	106.95	101.73	107.08	110.42	110.65	107.33	106.67	98.876	100.63	101.51	106.56	98.955	104.11	112.66	105.88	102.78	103.35	112.67	110.06	109	103.73	104.71	111.93	116.08	107.57	101.46	102.48	102.95	110.69	106.24	106.09	112.89	109.91	101.72	105.44	99.353	99.873
100.34	103.72	108.58	89.756	99.345	101.29	93.741	104.02	107.55	98.64	101.17	102.83	89.671	93.184	101	107.82	97.372	95.293	103.8	88.338	97.385	97.762	100.45	102.49	102.7	100.3	98.3	96.379	99.437	99.624	102.32	103.94	94.276	96.89	104.51	104.49	95.264	95.638	98.598	95.885	98.693	100.21	96.728	101.71	110.46	106.34	97.507	96.216	106.29	105.44
107.01	103.83	101	107.18	105.02	114.13	105.35	107.02	105.35	107.79	107.64	112.51	105.47	101.88	108.82	112.94	115.41	106.35	109.26	105.85	99.146	105.72	106.63	101.77	109.23	114.75	108.68	104.5	113.3	106.06	105	113.49	111.03	101.18	104.73	102.67	107.23	103.08	107.19	109.42	112.32	114.5	106.2	108.52	109.1	102.52	110.86	109.84	110.79	98.162
114.06	106.05	113	111.46	117.09	101.68	108.45	110.06	104.26	111.24	101.19	114.11	101.35	106.67	109.9	111.62	107.78	110.88	106.86	112.83	116.51	108.83	106.96	113.09	110.37	111.48	112.08	107.29	104.56	120.19	112.28	120.97	112.27	123.25	116.7	116.29	111.51	111.25	118.72	109.16	105.36	104.65	115.92	108.49	97.51	110.26	111.36	108.82	109.12	114.88
100.77	113.45	105.76	111.21	107.58	115.3	115.37	116.53	111.63	111.49	104.87	105.22	109.71	112.93	113.58	113.48	107.55	114.97	112.32	112.08	114.49	118.95	114.96	118.44	117.87	110.19	104.67	118.63	111.97	116.71	119.87	107.51	114.24	111.49	116.33	106.73	116.57	112.45	105.01	105.68	121.91	118.64	111.3	117.54	120.54	115.05	110.54	115.75	106.78	111.03
106.39	99.003	106.89	100.29	98.487	99.296	102.51	101.58	102.43	103.09	104.15	106.07	94.652	97.013	107.47	99.124	99.806	107.94	95.823	90.189	103.03	98.728	102	116.69	100.22	104.37	100.22	107.27	108.04	104.11	100.55	97.772	109.35	91.315	97.284	102.26	101.15	107.29	95.308	98.616	107.9	96.607	104.75	108.15	97.253	103.29	95.005	94.188	106.85	93.967
102.37	101.92	109.4	108.6	107.62	112.23	107.56	107.83	97.676	102.26	112.44	112.22	97.101	105.44	97.048	110.5	112.84	104.93	109.94	99.142	103.68	109.76	105.91	102.98	105.7	105.07	103.38	103.17	99.75	105.16	101.33	103.3	99.919	108.36	104.85	105	97.484	98.94	109.11	111.68	104.83	99.004	112.51	102.85	103.56	105.44	103.98	107.05	102.04	93.873
119.95	110.48	106.48	114.62	111.5	109.64	115.93	105.31	119.09	117.11	113.86	115.35	114.72	116.9	115.36	122.43	125.87	112.99	118.04	114.43	120.72	108.15	115.39	115.57	121.75	115.09	113.58	116.44	106.38	118.76	123.5	112.06	118.02	117.57	121.49	114.8	122.78	117.52	118.15	118.79	116.89	111.71	115.91	110.82	110.64	112.84	110.3	107.53	118.85	116.01
89.51	106.83	110	105.78	108.31	104.3	98.423	100.88	112.56	93.51	102.22	107.87	102.08	112.01	103.08	104.32	102.03	107.09	104.59	101.63	103.24	108.95	109.61	107.32	106.29	105.61	104.37	96.635	109.53	108.24	100.82	103.49	104.88	110.18	116.46	105.47	108.71	98.81	111.45	103.35	100.41	100.27	98.838	111.22	103.13	109.95	95.506	107.52	106.78	102.68
113.98	107.9	100.3	104.29	114.3	118.13	118.81	109.28	109.59	124.19	111.85	109.17	111.13	115.54	111.05	111.69	116.18	115.57	108.17	115.45	103.29	109.93	109.93	113.53	106.82	110.49	120.33	105.01	116.26	113.36	110.91	106.45	108.87	108.22	115.26	104.58	111.1	113.04	109.61	121.8	113.79	104.17	114.64	107.55	115.42	113.85	104.31	113.49	109	99.978
101.11	103.45	98.107	104.21	98.513	98.89	106.21	94.644	98.614	101.7	101.18	95.045	101.71	93.773	93.12	93.548	98.065	99.913	96.119	105.11	106.3	95.311	96.837	102.31	100.24	98.973	108.31	94.484	104.31	95.136	96.634	99.871	103.04	101.03	110.06	103.23	107.4	98.858	98.896	100.25	97.504	101.55	95.532	109.05	94.693	103.68	99.228	96.708	103.87	101.51
123.94	119.16	104.61	111.46	111.55	119.09	112.64	112.07	112.6	109.46	116.07	119.79	115.53	109.64	110	116.67	128.43	111.98	122.8	103.41	112.36	115.18	110.38	115.72	121.94	120.36	113.09	115.8	113.65	115.83	119.79	108.85	115.45	117.12	118.36	110.6	115.72	117.92	114.33	106.68	114.75	120.69	121.89	120.2	120.76	117.64	117.75	115.25	107.54	115.62
116.8	116.96	126.77	123.25	106.94	111.69	112.67	118.75	120.43	118.16	115.92	112.17	121.58	124.04	110.1	118.71	112.42	116.06	114.51	114.85	119.86	120.86	122.74	115.01	122.52	120.81	115.4	117.65	122.93	115.88	126.04	117.84	120.6	116.72	110.18	125.56	122.95	108.16	118.74	124.92	115.61	113.09	116.62	119.83	117.95	122.72	119.45	115.81	114.17	122.67
97.474	103.64	103.43	98.151	92.069	86.501	96.651	93.647	103.2	97.549	101.78	98.305	105.72	105.47	92.612	106.09	99.992	101.92	98.794	101.96	88.965	100.57	103.04	99.961	98.113	96.785	93.384	106.48	98.102	97.808	105.95	100.36	97.312	99.049	109.23	100.53	101.35	92.89	104.15	100.48	99.271	95.395	104.57	92.363	102.84	97.54	96.877	98.978	106.51	102.95
106.15	101.53	111.35	107.49	105.52	109.26	103.59	111.44	107.21	102.03	111.56	104.82	107.23	109.08	112.16	106.71	102.86	101.26	100.18	107.98	110.93	97.384	109.62	105.97	106.77	116.49	109.27	106.35	115	105.15	105.31	101.44	112.74	105.06	108.89	106.98	103.35	105.52	108.97	100.4	103.27	95.26	106.01	106.83	105.5	104.2	110.14	113.24	104.45	111.14
111.42	104.89	106.55	103.01	106.02	101.05	108.16	101.77	100.75	101.11	114.1	110.29	111.29	107.66	102.14	106.34	106.28	107.85	109.34	102.69	107.71	111.61	117.22	106.87	105	110.16	105.25	106.72	115.13	96.852	108.48	103.85	103.52	106.44	97.572	101.98	101.91	106.24	108.51	96.673	88.671	114.91	103.12	107.05	113.13	107.75	106.84	106.87	110.47	112.45
117.74	120.44	111.95	108.33	104.65	118.68	113.71	109.72	111.3	114.45	110.61	116.16	106.85	117.72	101.56	112.14	117	117.21	103.08	103.86	112.1	105.55	113.29	116.77	112.81	108.42	117.23	115.43	113.12	105.28	121.15	111.74	113.47	111.4	119.93	105.93	110.98	111.32	113.1	108.11	105.59	116.36	113.29	113.37	104.27	110.1	110.84	109.61	115.93	111.53
115.34	106.06	108.9	118.14	118.47	106.42	105.31	112.58	108.61	113.62	115.97	102.28	110.4	105.27	112.79	109.79	104.43	110.01	118.44	111.05	105.39	108.56	118.14	109.3	109.1	107.54	109.37	105.44	110.36	106.49	109.48	104.29	110.06	118.99	113.34	116.81	104.76	107.98	112.21	111.92	113.21	124.15	107.98	106.23	108.18	123.21	113.11	108.3	111.18	106.55
109.16	117.29	114.49	112.74	105.53	109.45	111.89	107.84	113.69	110.73	111.41	111.19	113.59	105.12	111.92	115.93	118.25	115.47	111.23	112.23	121.54	114.91	109.77	117.7	115.69	114.04	109.17	107.94	111.17	121.11	110.4	108.19	111.44	107.95	110.2	113.71	112.01	128.59	113.67	110.36	107.84	109.4	115.5	105.49	110.48	117.24	113.76	110.52	107.45	113.05
106.4	107.52	109.07	106.23	106.46	101.39	107.39	105.4	111.38	102.07	98.024	104.86	109.28	98.867	108.38	104.83	109.8	112.15	114.79	94.526	102.89	107.91	102.87	108.6	111.45	101.91	100.91	107.96	106.02	111.63	107.89	114.61	100.71	105.78	108.8	102.46	104.44	110.79	105.35	108.93	114.84	103.39	110.24	110.76	99.509	110.12	105.98	111.57	102.1	108.26
99.043	110.9	109.98	109.13	113.54	101.62	108.91	108.13	110.34	118.97	108.33	110.22	119.58	98.406	107.86	109.55	103.63	107.86	105	110.72	114.56	106.31	108.74	116.95	118.31	113.1	109.58	116.17	113.86	119.62	111	102.58	119.54	108	109.73	99.341	107.31	106.7	109.49	106.34	106.06	117.55	110.13	119.45	102.61	115.3	103.4	115.13	111.31	117.31
106.59	108.56	108.88	96.651	119.46	91.491	102.18	103.29	100.27	111.2	103.44	110.19	102.84	111.18	97.69	102.12	101.12	104.37	102.71	101.9	109.03	99.624	102.47	104.52	98.564	106.91	105.48	104.03	99.355	95.184	104.91	105.63	108.54	106.85	115.96	103.85	102.55	107.21	112.27	107.37	93.877	109.57	102.2	112.87	113.35	104.06	113.52	107.77	106.3	107.35
110.08	110.44	116.85	105.66	95.835	96.159	108.03	112.8	101.85	110.61	97.933	110.1	113.57	101.85	106.3	106.47	109.82	106.5	103.98	109.35	104.37	105.67	114.1	104.46	100.14	104.79	104.91	114.17	102.76	110.41	111.3	109.05	113.26	97.21	113.94	100.85	108.88	103.57	102.21	104.73	100.15	107.12	111.72	102.93	97.65	110.69	104.04	107.09	113.15	105.73
103.94	96.525	97.934	97.133	102.32	107.98	104.74	97.459	94.332	110.66	99.495	107.58	103.69	93.076	101.15	112.39	106.96	92.573	92.437	107.44	102.94	98.846	106.66	92.214	99.719	98.06	95.316	97.439	99.649	100.74	98.226	103.08	94.017	99.099	98.678	94.092	99.657	105.52	101.83	102.68	102.23	104.56	100.2	104.3	99.094	109.51	95.035	97.377	99.934	95.657
100.34	104.04	108.65	100.24	108.4	98.599	106.73	102.47	108.85	100.21	110.08	104.53	106.37	104.2	115.84	107.86	98.073	114.4	103.63	102.43	104.08	104.73	106.88	94.781	100.67	101.87	100.34	109.59	103.5	102.89	102.35	95.502	98.512	115.39	111.89	99.319	102.68	96.498	102.03	105.99	104.22	97.763	110.44	98.89	109.16	108.05	103.83	105.6	105.94	110.54
103.84	108.01	107.74	101.02	106.67	109.94	112.98	108.99	106.06	106.59	108.54	109.24	114.71	103.11	110.91	103.91	106.05	110.62	107.01	105.26	115.18	106.03	110.63	113.4	109.06	103.18	102.54	110.76	103.42	101.09	109.44	106.85	101.87	107.54	101.45	106.09	104.86	103.97	100.63	102.42	107.11	107.3	105.92	103.82	104.55	98.481	104.47	106.95	101.67	100.14
111.95	110.35	105.89	107.36	118.4	105.76	105.95	104.69	109.25	102.15	109.48	95.482	107.58	105.67	98.354	104.34	108.79	110.21	98.75	97.178	112.19	102.95	104.05	100.42	89.51	114.9	99.887	111.05	108.4	101.01	103.92	104.39	108.9	102.77	115.83	107.61	109.85	90.52	109.84	112.83	98.859	102.34	106.19	100.5	112.54	97.391	108.43	105.09	107.69	109.99
106.99	105.33	102.16	99.011	111.32	115.18	110.05	112.92	106.45	104.26	107.54	104.7	103.05	110.96	106.43	107.4	106.1	108.84	102.18	115.46	107.19	97.534	107.97	106.47	109.54	104.81	95.687	105.76	99.549	106.99	106.18	108.56	114.35	100.7	102.5	107.08	108.94	107.84	110.83	100.31	98.566	111.76	113.42	109.93	102.9	110.39	101.73	102.7	109.22	106.82
99.682	101.27	91.378	102.4	110.25	102.11	100.88	97.686	96.632	98.756	102.77	91.165	97.362	103.01	102.3	94.498	102.51	105.29	98.4	95.606	104.92	99.695	101.47	103.73	101.21	108.52	99.287	104.73	97.959	105.42	97.691	89.864	99.624	95.42	101.57	101.1	106.05	106.9	95.53	97.869	105.99	93.125	106.7	102.92	107.31	104.31	102.4	100.54	113.08	103.37
117.38	111.06	119.61	120.35	112.46	113.42	108.74	109.46	121.68	108.89	117.6	124.42	115.86	118.5	108.52	106.36	116.01	111.93	116.8	124.26	117.69	105.41	112.53	110.01	116.07	115.65	112.99	116.62	110.95	116.76	108.98	106.71	110.75	107.39	104.85	114.44	114.29	113.1	120.84	116.7	105.18	121.61	108.76	118.83	114.28	108.5	114.12	104	113.25	116.2
102.26	102.59	104.88	104.25	98.567	107.69	106.8	115.31	104.79	110.15	105.65	101.72	104.28	102.7	104.9	96.672	96.261	104.02	112.66	99.958	112.94	109.13	97.085	94.147	99.947	105.72	105.21	94.042	104.98	104.64	109.27	96.708	100.96	107.12	102.11	100.99	107.23	101.93	103.1	101.67	104.63	100.86	106.81	107.38	105.14	104.18	105.78	106.62	105.43	106.18
110.68	90.947	104.88	97.892	103.6	113.94	104.82	112.53	104.22	101.05	106.23	109.08	112.73	108.02	105.33	101.99	108.87	94.141	108.68	94.781	106.59	107.23	100.67	105.65	106.79	98.56	109.24	106.82	107.7	110.15	103.17	112.8	111.89	109.6	110.85	114.9	106.33	103.47	101.26	107.21	110.69	111.21	105.75	108.82	100.79	104.35	113.24	109.71	103.56	105.68
106.3	109.47	95.799	98.594	102.61	109.77	110.35	100.87	104.66	117.79	106.4	105.94	96.233	106.32	103.53	103.11	103.07	105.48	98.911	111.33	103.82	101.53	102.05	113.35	110.74	106.74	109.03	103.45	110.25	102.58	98.145	102.5	100.98	100.09	114.98	97.909	106.6	113.71	116.39	90.514	106.82	100.81	96.601	104.72	108.49	111.89	106.92	105.53	103.64	100.51
101.53	99.437	88.671	100.46	92.156	96.274	105.87	99.668	103.17	96.327	97.483	105.31	100.97	100.04	97.85	100.28	104.08	94.678	104.51	100	93.849	95.273	104.82	102.72	101.65	99.021	100.87	102.77	106.85	103.13	97.178	104.86	99.275	98.976	105.03	109.95	99.332	94.113	88.694	94.291	97.729	111.01	103.82	98.732	99.667	103.81	101.24	92.028	96.851	96.369
105.28	103.07	100.79	100.9	90.445	92.388	101.46	106.37	103.12	101.28	113.79	97.579	101.06	99.548	105.3	111.68	96.339	99.292	93.946	105.52	104.65	99.652	100.19	93.363	106.59	96.915	98.295	98.905	109.65	100.16	91.35	105.53	106.2	97.204	106.84	91.519	99.769	100.33	105.47	94.147	94.998	106.2	105.15	90.541	114.09	101.85	95.6	96.329	96.691	97.892
110.26	115.72	108.19	111.4	116.75	103.05	112.07	114.94	116.25	103.93	114.34	116.71	105.79	118.78	110.23	119.13	110.54	117.4	112.16	115.39	100.64	106.88	107.82	104.81	108.59	112.16	125.35	111.41	109.94	115.27	113	104.27	103.52	102.64	114.12	112.57	116.95	107.98	108.82	114.41	111.98	110.14	113.52	117.68	125.73	114.74	106.91	105.88	107.26	115.9
100.38	107.12	108.5	106.38	106.31	104.86	112.81	101.71	105.66	109.31	104.46	102.85	104.18	117.31	103.26	101.61	101.34	106.56	104.69	104.02	115.68	108.06	111.23	119.69	109.69	110.31	106.66	111.78	110.82	111.04	107.99	108.73	103.56	98.885	103.41	111.16	101.9	112.73	110.83	111.18	107.18	104.92	112.03	110.58	109.53	95.925	109.5	103.03	103.89	103.6
108.4	116.16	115.81	112.79	107.98	120.87	111.04	110.82	116.76	106.75	110.2	110.57	115.93	117.55	116.75	116.83	106.61	116.46	105.08	117.45	112.33	106.96	101.32	102.79	124.19	116.65	110.18	106.8	112.9	102.97	111.22	99.072	110.25	111.69	115.24	113.48	112.6	115.06	113.95	102.85	123.28	111.56	115.21	119.14	121.9	106.96	110.56	115.49	111.19	115.45
99.085	96.141	115.64	107.31	110.48	96.821	117.89	106.01	113.41	105.52	104.69	106.88	101.68	104.22	107.01	104.63	115.17	109.51	108.01	106.5	104.09	111.77	115.08	103.02	103.71	108.6	103.79	102.18	108.13	113.44	106.57	95.219	99.005	108.17	109.21	108.14	104.18	107.89	114.08	108.97	109	112.33	100.59	105.63	107.91	111.33	104.78	105.74	106.93	110.29
97.381	101.14	105.64	108.78	108.93	98.879	114.86	99.812	101.85	95.447	108.95	97.454	105.49	107.93	100.01	111.15	107.66	107.23	100.53	99.494	107.72	106.95	108.72	99.955	113.7	103.71	111.54	109	109.47	109.34	97.161	116.21	97.299	106.69	102.37	105.64	102.82	104.99	104.5	108.73	107.09	105.17	118.2	109.98	106.91	111.3	103.35	111.55	105.48	116.19
106.25	102.88	104.74	102.27	109.03	105.09	101.46	109.85	96.479	108.37	104.79	102.58	97.905	108.34	111.17	100.37	104.66	113.29	105.74	114.03	101.95	104.12	106.86	106.05	104.87	109.18	107.78	104.17	103.97	108.06	93.941	108.78	109.98	99.438	100.21	104.93	107.23	96.044	102.98	103.09	102.73	110.87	100.73	101.88	111.19	113.16	105.95	92.91	103.38	108.41
110.01	111.55	117.81	116.36	115.78	121.74	118.3	121.59	121.93	107.33	116.32	116.01	118.44	118.92	116.36	123.46	118.51	121.24	109.76	117.08	116.51	119.55	111.97	119.72	120.64	123.61	134.69	114.29	123.8	118.93	118.96	122.83	112.11	121.4	115.08	112.06	121.07	116.52	115.88	119.94	110.7	112.79	120.66	113.78	120.71	112.89	122.7	119.62	117.2	117.56
106.32	106.29	113.68	110.38	118.53	108.2	108.83	110.92	117.44	108.26	106.06	105.91	115.58	120.7	110.83	105.17	115.72	101.54	117.14	108.85	107.98	115.64	111.88	116.28	112.76	108.1	105.34	112.18	112.36	108.87	111.81	115.83	122.98	103.48	92.75	115.92	110.75	115.12	111.61	112.95	106.73	107.31	108.86	104.92	101.82	120.63	111.62	119.78	113.99	112.52
101.91	95.706	103.35	96.615	97.137	98.398	105.28	105.86	100.68	96.395	108.58	111.97	102.43	106.19	111.8	105.01	101.14	109.73	98.839	103.57	104.45	105.78	101.03	108.69	102.5	98.116	105.09	100.91	97.659	108.68	109.15	105.31	101.3	101.74	110.01	106.04	96.617	113.39	105.47	100.17	103.77	105.6	98.683	112.58	101.42	106.23	108.22	106.42	103.83	109.31
113.86	110.46	108.11	103.24	109.76	100.42	113.57	103.62	106.41	112.3	107.99	108.8	102.37	99.57	101.87	104.29	103.59	112.12	111.95	101.4	107.63	101.46	100.33	106.04	103.35	113.03	114.83	115.68	102.16	110.48	115.13	114.35	102.12	109.55	106.6	109.1	105.75	106.51	106.94	107.93	107.44	105.9	113.31	103.99	117.6	101.15	110.51	103.63	99.976	96.891
115.28	113.22	105.08	109.16	117.23	109.98	115.82	114.81	113.92	113.57	107.64	106.57	111.74	116.66	112.59	110.53	118.15	115.79	110.6	116.84	113.91	110.01	110.49	110.74	109.64	101.18	118	108.5	111.1	120.61	118.81	106.87	117.52	115.03	117.2	115.65	108.6	107.7	110.46	116.9	106.64	110.69	111.38	112.24	103.98	115.98	118.72	119.33	115.63	108.77
111.34	104.8	99.774	111.71	110.55	97.708	107.09	110.74	111.42	105.91	102.27	101.92	104.85	104.81	104.62	105.99	114.71	97.733	101.3	99.057	105.45	106.37	112.54	112.01	111.42	105.67	108.44	97.557	102.29	110.18	115.85	103.58	97.172	96.711	107.97	100.9	109.54	109.83	105.48	104.88	113.5	104.5	103.73	108.65	103.11	104.01	105.86	100.56	109.77	108.78
109.49	100.79	103.19	106.54	107.37	103.97	96.903	107.33	104.15	106.16	103.91	113.35	105.13	113.63	107.44	104.05	104.95	111.35	101.93	107.28	105.18	115.39	113.78	99.252	101.27	107.26	107.03	105.61	104.37	102.03	103.08	107.59	108.13	101.7	105.81	112.93	99.476	110.51	103.72	113.99	100.48	107.09	105.73	102.37	104.97	110.82	111.66	101.34	104.8	113.69
112.92	120.35	114.51	115.17	101.72	114.04	112.14	116.17	109.58	117.22	110.43	103.77	114.19	104.95	114.7	117.65	109.55	117.96	113.89	107.4	110.6	111.93	111.41	112.8	110.66	119.14	109.33	120.9	112.82	114.32	102.49	109.28	113.89	113.6	115.09	106.2	107.89	106.45	114.55	112.8	117.53	109.87	105.14	100.91	105.69	113.82	104.28	112.68	114.73	105.99
113.44	104.8	102.84	107.75	112.95	122.38	111.56	110.49	112.16	115.12	107.85	108.78	114.54	112.4	104.9	109.62	115.88	111.64	113.83	119.03	114	105.82	103.25	103.79	105.46	104.18	105.06	106.1	109.32	101.97	111.11	112.04	112.11	115.9	107.86	113.28	105.61	108.13	119.38	105.3	116.47	114.16	102.06	108.91	114.43	103.9	113.33	110.75	118.34	108.83
105.18	110.94	106.37	104.99	102.94	114.78	101.51	101.08	100.1	99.601	107.89	105.39	106.7	97.563	95.765	116.28	94.004	106.87	103.42	96.312	105.96	110.06	107.04	99.778	99.725	99.462	101.14	102.38	101.74	103.55	103.79	105.32	99.175	101.13	104.28	96.605	108.26	97.694	106.94	112.18	102.25	113.45	100.39	92.166	92.756	107.7	99.132	101.95	107.56	105.86
115.91	108.92	107.49	119.18	110.06	107.88	112.51	102.17	105.94	114.71	114.97	109.02	115.57	113.94	111.11	110.15	117.27	108.91	106.54	102.61	115.54	120.73	114.27	119.16	106.03	114.79	112.46	106.24	114	104.48	107.9	111.12	113.09	114.29	109.93	114.95	108.27	109.38	111.28	120.34	108.24	112.08	111.15	109.08	116.2	100.57	116.88	110.06	114.42	110.72
108.05	121.7	101.14	120.08	104.15	113.99	110.04	109.62	105.96	104.92	97.978	105.72	100.96	107.11	92.636	110.3	93.664	105.16	103.44	104.12	104.62	111.17	112.25	103.87	105.51	112.35	104.19	103.09	102.73	100.98	102.25	114.38	105.95	96.459	106.9	106	91.548	101.87	112.12	113.92	102.68	101.01	104.83	99.723	105.57	108.63	98.731	103.37	107.37	101.9
108.77	103.58	107.38	109.35	105.19	104.96	111.32	107.04	103.72	116.51	112.56	104.08	106.07	108.31	107.37	107.19	105.74	99.172	112.19	102.26	114.31	108.3	122.18	112.7	105.35	108.93	102.54	109.12	96.106	108.13	101.81	101.74	100.43	98.381	104.09	107.18	114.33	103.74	104.1	107.5	109.02	114.13	109.38	98.224	100.97	105.06	107.84	103.12	112.13	109.64
106.63	110.42	114.82	110.28	98.348	107.29	115.51	98.803	104.51	110.11	110.68	104.98	93.788	113.35	105.32	102.99	100.67	108.41	110.38	113.14	99.63	112.45	97.654	108.64	101.26	114.45	108.17	102.14	108.38	105.11	98.257	112.54	106.09	103.74	102.92	102.02	114.07	98.244	103.22	111.96	103.84	100.8	101.56	104.81	96.039	109.32	104.01	105.13	103.56	99.729
107.96	103.7	111.3	113.68	110.76	108.12	101.97	108.07	102.63	108.23	100.45	100.99	109.56	96.891	107.09	111.68	104.86	116.34	106.3	106.22	108.21	102.73	106.15	105.5	121.47	103.2	103.13	115.19	108.18	100.13	96.474	106.72	100.71	104.88	112	99.863	109.84	117.3	102.27	101.1	106.3	104.86	108.25	105.32	105.21	93.489	102.34	113.06	103.88	102.65
100.92	93.587	106.1	105.51	97.073	101.18	99.894	98.375	100.44	105.15	104.19	105.59	97.889	105.56	90.552	94.246	106.56	107.9	103.61	101.46	100.46	94.683	99.3	97.065	103.62	107.26	95.224	94.629	100.96	103.26	104.19	98.21	93.997	97.717	105.77	99.372	87.082	94.928	104.39	100.84	105.56	97.972	105.38	102.45	97.412	102.45	93.232	102.18	103.76	102.04
107.67	103.36	100.33	111.04	113.86	101.62	109.59	104.16	114.88	112.57	106.43	102.78	106.82	110.43	104.09	106.73	105.18	109.14	109.76	105.07	96.837	102.75	104.49	108.3	107.77	112.58	102.65	107.73	104.98	108.69	107.29	105.44	102.11	101.89	97.563	104.57	108.76	101.38	106.67	110.1	106.53	105.36	99.649	114.43	106.3	103.61	105.8	101.54	102.58	105.76
110.3	107.87	109.56	111.53	108.72	113.63	111.62	108.39	111.98	98.58	108.19	117.31	106.1	105.49	109.8	114.31	111.78	120.69	111.49	114.34	116.6	108.89	111.62	120.98	107.76	112.26	113.31	110	101.14	105.66	119.07	111.91	118.78	110.37	121.24	118.03	104.01	118.29	114.34	104.74	112.39	118.35	115.96	115.49	99.369	111.77	122.11	116.03	118.2	112.3
110.23	99.325	109.53	103.17	114.02	107.25	109.07	110.97	110.11	101.99	103.99	103.81	107.11	105.59	104.1	114.6	95.363	108.56	101.1	101.19	109.32	111.76	102.02	110.25	107.96	102.96	102	111.18	103.93	112.83	110.15	104.03	106.62	104.11	103.95	106.48	106.97	102.31	106.77	111.01	107.66	98.101	102.42	113.09	110.47	114.93	109.6	99.666	111.27	101.75
92.152	103.01	104.15	94.682	100.92	111.63	103.37	99.018	102.1	109.63	97.501	96.605	94.312	97.954	103.03	100.31	97.066	97.574	92.816	110.85	92.849	99.074	88.329	104.3	106.05	103.4	102.8	99.548	99.4	96.175	93.513	95.288	93.46	100.53	98.341	98.866	96.927	97.897	96.581	102.6	96.073	93.745	112.15	101.44	100.92	103.44	95.304	102.96	99.601	91.505
104.25	114.17	100.26	94.213	104.72	109.38	113.94	95.236	105.96	102.29	99.476	108.93	106.09	104.08	100.97	101.47	98.954	100.41	108.99	100.68	107.01	108.25	99.062	106.48	106.94	111.55	110.53	96.61	107.29	105.08	113.22	107.17	115.27	105.81	102.76	112.2	105.5	111.19	104.15	109.75	100.88	105.62	102.62	97.815	108.95	105.14	101.21	111.29	107.85	104.98
104.48	112.68	102.08	109.68	110.85	109.67	107.96	104.29	108.86	105.53	111.87	100.32	116.54	101.81	109.18	108.84	112.88	99.008	104.43	111.17	106.83	102.98	101.23	91.705	95.838	113.85	110.76	101.16	111.62	109.82	109.77	107.6	106.02	114.06	97.174	105.35	104.18	105.57	100.46	103.02	104.57	115.46	106	101.9	102.17	109.88	109.76	103.69	114.25	106.24
108.61	113.35	124.74	112.56	114.44	113.86	103.22	116	117.28	117.92	114.53	107.23	116.85	107	108.56	111.59	109.96	107.55	106.68	121.88	114.48	112.4	110.97	104.85	110.07	112.85	110.13	114.86	109.31	111.82	109.97	111.42	109.98	110.51	108.36	112	112.9	114.14	111.5	114.88	102.44	117.13	107.52	110.17	107.96	112.98	106.63	112.52	114.11	107.85
110.42	104.72	103.28	103.12	105.35	112.28	99.515	115.58	108.1	107.14	107.21	110.81	111.09	104.8	100.72	106.2	103.2	103.31	115.97	102.31	101.4	113.57	105.33	100.93	105.66	97.15	104.83	109.37	102.64	106.1	95.994	103.02	104.55	107.58	111.13	105.67	100.83	106.72	109.79	112.21	101.78	102.14	110.47	109.72	112.56	106.28	112.12	100.35	105.18	113.09
105.37	99.354	99.093	109.68	100.52	97.611	99.679	101.64	101.35	105.49	99.325	105.03	95.732	98.886	99.27	100.25	108.38	102.56	102.33	93.252	97.702	96.432	106.11	104.16	98.858	102.54	104.4	96.137	93.375	99.768	98.309	93.502	97.374	98.321	102.52	97.326	98.246	98.895	97.221	102.41	98.101	101.42	103.53	106.57	98.196	104.21	91.148	104.01	107.69	102.2
110.83	116.02	117.54	112.02	102.1	101.93	111.14	114.58	117.23	110.29	113.57	109.07	109.26	116.59	114.88	111.25	105.67	112.97	112.39	109.97	106.89	110.23	118.07	113.72	107.9	111.77	111.8	106.33	116.47	105.81	105.16	125.77	109.39	119.43	113.11	111	123.97	104.83	108.72	113.18	105.37	103.88	112.97	115.23	114.31	108.59	110.68	114.1	110.94	116.58
112.62	113.76	104.48	106.11	101.66	107.77	110.55	114.2	105.85	107.88	105.34	105.15	100.86	106.03	103.08	103.24	108.43	104.48	107.49	103.69	104.84	106.59	105.04	116.92	99.401	117.18	108.16	104.23	109.9	111.52	110.18	99.575	116.14	102.11	104.92	101.47	107.11	105.11	116.4	105.16	107.03	110.55	110.09	107.97	108.86	107.84	112.92	109.57	108.91	105.76
[truncated: 150 more columns]
