# Supplementary material for: Genetic dissection of main and epistatic effects of QTL based on augmented triple test cross design
Source: PLoS One. 2017 Dec 14;12(12):e0189054. doi: 10.1371/journal.pone.0189054 (PMC5730204; doi:10.1371/journal.pone.0189054)
Supplement: S8 Supporting Information — (ZIP) [file pone.0189054.s008.zip › z4_500_0.5_10.csv]

104.16	105.03	107.09	103.94	103.95	103.78	105.04	104.44	103.68	102.2	105.33	104.56	105.4	105.22	105.99	104.35	105.8	107.28	103.79	104.76	102.63	104.39	105	104.06	105.44	107.45	104.06	104.01	103.63	108.66	104.21	106.42	106.61	106.99	105.77	108.1	103.99	104.94	104.07	101.81	107	105	106.51	106.19	105.5	102.85	104.13	107.64	104.79	105.01
106.73	103.8	104.2	105.4	104.5	107.56	105.68	108.98	106.86	105.11	104.92	103.85	108.02	102.13	103.41	105.52	104.67	108.44	106.16	105.3	108.3	106.95	104.27	102.78	106.33	103.32	106.37	106.16	106.77	104.96	104.96	107.94	104.07	105.86	107.86	108	106.4	104.67	103.78	107.31	108.05	105.45	102.76	107.21	104.18	104.04	109.02	104.69	107.18	105.29
104.47	100.06	97.557	97.713	101.19	99.944	98.92	99.724	98.497	99.112	102.06	99.947	101.65	95.857	100.68	100.24	99.413	102.45	98.132	98.836	99.433	100.21	99.536	102.52	99.016	100.63	99.663	98.789	103.4	97.891	99.174	99.896	98.87	98.739	101.18	101.08	101.71	100.23	100.96	103.38	98.826	97.49	99.618	99.345	100.42	98.914	100.33	101.6	98.787	96.638
108.07	105.98	104.84	106.83	104.94	107.68	107.54	106.07	105.59	107.85	106.7	104.1	106.79	105.63	105.17	108.59	104.25	108.63	105.52	105.78	107.88	107.05	103.52	105.67	105.59	103.7	106.39	106.13	106.48	107.62	104.35	110.76	106.92	105.42	106.04	102.4	108.1	108.56	107.42	109.27	106.59	106.69	105.45	104.66	107.45	104.18	105.46	106.1	108.01	109.56
110.64	114.43	111.47	113.84	112.84	112.5	113.56	111.22	110.21	113.48	113.2	109.27	113.4	112.17	115.99	114.03	113.23	111.68	109.87	111.36	112.25	112.11	111.02	108.34	112.31	112.07	112.57	108.75	111.01	111.99	112.38	114.01	108.83	111.18	113.72	111.15	115.26	109.34	112.4	112.06	115.45	110.73	114.74	111.5	115.29	115.16	110.08	111.13	111.74	112.23
110.77	110.66	108.99	111.57	107.85	112.81	111.37	108.52	112.66	111.36	109.75	111.38	110.13	109.66	112.9	112.07	112.37	110.91	112.88	114.7	111.96	111.4	107.44	113	111.76	112.33	112.65	111.01	109.4	111.06	111.49	112	111.41	111.99	111.27	110.04	113.12	110.86	113.88	113.49	110.21	110.78	111.4	112.25	113.65	116.35	111.19	110.69	111.38	108.34
106.11	108.93	110.66	108.82	110.67	112.7	111.84	112.18	110.09	111.13	111.31	111.2	112.21	110.23	112.29	110.95	111.08	110.49	111.48	113.69	111.88	112.3	112.97	111.66	114.54	111.81	112.3	109.58	111.39	111.56	114.57	110.59	110.68	108.6	112.23	112.03	106.5	110.55	111.12	110.54	111.98	107.99	110.4	110.33	111.48	113.11	113.58	113.29	111.99	108.99
110.56	108.56	110.54	111.34	112.88	111.01	110.07	112.27	111.99	109.99	111.23	112.35	110.64	108.65	112.73	112.8	115.81	111.37	114.76	110.43	109.81	109.98	111.24	113.01	109.09	111.8	112.94	109.77	113.16	110.97	112.87	114.17	113.68	112.23	112.3	110.03	112.19	111.34	113	111.29	112.91	112.49	111.65	112.59	113.36	115.86	113.74	109.39	113.11	114.46
110.61	111.93	112.96	110.21	109.76	110.54	112.94	110.1	110.89	112.4	111.33	111.54	111.83	109.5	111.5	111.38	109.04	110.11	111.06	114.72	111.38	114.32	110.78	110.14	110.76	111.47	110.04	108.96	109.18	109.75	112.01	111.6	111.81	109.96	110.01	110.44	111.62	109.8	108.52	111.11	110.2	110.74	114.53	112.66	110.43	110.03	109.27	110.6	111.63	112.07
116.52	119.7	118.38	120.03	117.76	119.54	119.76	118.36	113.31	118.45	118.39	115.41	118.97	116.1	116.66	118.05	116.3	115.32	117.69	118.32	116.82	115.01	119.99	117.61	120.05	116.47	118.74	118.73	119.97	117.47	120.68	119.72	119.21	118.22	115.78	118.92	120.86	119.52	115.66	116.84	117.93	119.42	115.69	117.41	118.91	118.46	117.27	120.96	119.19	115.88
107.78	104.19	108.94	109.85	105.09	107.31	107.47	104.58	105.28	102.73	108.45	104.44	107.22	107.65	106.82	105.3	102.48	106.87	103.71	105.21	104.22	104.43	105.46	105.56	104.96	106.79	104.28	106.64	104.47	108.4	107.1	107.81	108.72	106.44	103.24	107.45	103.89	106.27	106.97	107.23	102.26	105.99	105.17	103.49	108.69	106.95	105.08	105.19	103.13	104.27
104.48	105.81	105.98	103.64	105.69	104.84	103.18	103.07	105.76	106.24	105.89	105.75	104.53	106.47	106.27	106.48	107.05	105.66	105.99	107.31	108.58	107.67	105.24	107.15	104.28	106.09	104.98	105.13	104.22	104.96	105.16	106.48	105.07	104.94	105.67	108.23	105.33	107.74	104.07	103.32	109.21	108.22	106.8	104.25	107.74	102.89	105.22	105.75	107.43	103.82
103.45	103.28	107.08	104.33	106.38	103.41	106.87	105.39	107.4	104.19	108.4	108.06	107.02	106.54	108.58	108.23	109.91	104.29	109.33	105.08	104.75	105.32	106.54	105.67	107.4	104.39	103.27	104.76	101.26	105.02	104.94	104.15	102.2	106.17	105.37	106.16	103.5	106.55	107.11	103.79	107.6	104.93	107.04	108.49	105.03	105.06	106.51	106.26	106.94	109.64
103.02	103.57	104.93	103.71	105.75	106.72	103.8	103.39	103.16	107.1	106.43	101.75	103.88	101.39	104.91	106.81	103.97	104.57	99.517	105.74	104.73	101.93	105.1	102.34	98.641	104.52	105.26	103	102.81	104.39	106.02	104.95	102.84	101.86	103.77	104	104.34	101.14	103.28	105.41	100.73	106.42	102.1	105.8	105.66	104.93	104.03	105.68	104.47	105.7
98.031	101.57	100.22	99.113	101.74	100.92	99.418	103.27	102.87	99.39	102.46	101.77	97.767	104.04	99.715	102.67	99.311	100.34	103.05	100.29	100.05	102.31	99.412	101.14	102.81	102.16	98.455	100.12	102.31	99.739	102.5	101.01	102.13	100.78	97.891	103.55	102.39	99.116	99.917	101.37	97.774	101.31	99.296	100.58	101.43	103.79	100.64	99.377	100.07	99.496
104.22	106.4	109.32	104.89	107.07	103.59	105.54	108.96	105.57	108.41	103.82	104.89	106.8	107.18	104.51	106.67	106.73	104.69	102.63	108.11	108.78	107.79	107.58	104.57	105.14	104.56	107.26	106.5	104.39	106.91	106.62	109.55	109.66	107.24	105.8	105.44	105.81	108.33	104.68	108.04	109.35	107.88	106.76	106.34	106.91	102.55	107.98	106.35	106.47	103.92
103.18	104.91	102.81	105.91	102.82	101.91	104.47	103.23	105.01	104.24	105.78	103.23	106.07	104.95	107.23	106.35	100.99	105.38	103.95	102.75	102.73	108.32	109.41	105.06	103.43	105.24	102.9	106.92	100.98	103.6	100.8	104.22	106.31	103.26	106.88	107.57	105.87	106.92	105.12	103.14	105.57	100.82	104.08	105.49	103.3	109.5	103.45	106.17	103.47	102.95
106.48	103.2	103.35	107.84	102.98	104.15	106.55	104.77	100.52	107.19	105.3	103.36	105.34	106.3	103.99	105.06	105.76	106.29	101.53	106.89	104.43	104.36	108.52	106.06	102.69	103.14	102.63	104.78	104.8	103.01	103.97	107.01	106.66	108.79	105.36	101.69	104.11	103.27	103.77	105.93	104.21	104.63	105.98	100.13	103.01	105.63	105.96	106.2	103.82	101.18
107.17	111.38	108.56	107.77	112.3	111.96	109.31	108.79	110.63	110.56	108.9	114.54	113.97	109.79	111.59	111.75	112.29	112.66	107.39	111.88	109.18	109.3	110.66	110.91	108.9	109.83	109.61	113.7	110.12	108.64	109.49	112.43	111.21	111.45	111.39	113.52	110.08	112.55	109.96	110.3	111.12	112	109.9	107.93	108.52	109.33	112	110.8	111.33	111.3
103.02	106.9	107.35	108.61	108.37	107.89	105.2	105.95	106.66	108.92	102.57	109.27	107.7	102.35	104.33	104.3	108.76	104.39	108	102.1	104.18	105.57	108.98	105.78	106.13	106.17	102.36	104.56	105.15	104.01	105.57	109.31	108.47	105.73	106.92	106.92	108.47	106.15	103.48	105.24	107.55	106.31	106.82	106.23	106.86	107.23	106.06	106	107.83	106.3
99.832	99.258	99.912	102.69	98.509	100.93	98.617	97.41	99.356	103.16	102.17	99.248	99.903	99.439	94.593	99.308	97.009	103.23	98.299	100.43	98.26	97.687	102.54	98.004	102.35	102.07	100.24	98.73	98.543	96.617	101.25	100.68	98.566	97.284	102.05	101.09	99.064	98.507	97.833	99.004	98.029	102.57	100.8	98.654	102.8	100.35	96.712	99.045	100.57	97.252
105.72	105.81	107.4	107.81	104.51	107.78	107.92	107.37	105.18	102.86	105.23	109.24	104.3	109.99	106.06	106.02	105.7	105.84	106.41	107.55	104.6	105.51	104.82	105.67	108.46	103.44	103.9	107.89	104.78	106.15	105.61	106.03	106.56	105.53	103.66	106.75	104.84	106.39	107.6	110.81	104.43	104.83	105.47	104.53	108.4	106.56	105.81	103.68	104.08	108.57
102.52	105.13	103.74	105.82	104.76	103.7	97.572	102.19	104.31	102.09	102.02	102.54	102.86	99.77	102.5	105.71	102.97	104.47	102.64	101.99	102.93	100.01	104.58	106.79	105.53	103.71	104.56	104.06	108.1	104.89	102.57	104.36	102.97	105.66	105.35	107.79	104.35	107.13	102.96	100.37	104.19	105.94	105.93	103.58	100.47	101.67	99.175	103.85	103.41	106.61
101.24	104.76	105.37	103.69	102.8	104.07	104.3	105.06	105.24	102.18	105.9	102.99	102.57	104.69	103.73	103.23	101.93	102.88	103.05	103.2	103.85	105.74	104.36	106.52	102.99	104.61	105.34	100.06	105.21	106.69	106.63	104.47	103.95	104.13	104.17	104.28	104.88	102.69	104.52	104.09	102.59	103.88	103.64	102.56	106.06	107.3	108.04	105.7	104.1	103.36
107.38	101.79	100.63	106.01	104.14	105.93	105.47	104.24	104.31	104.59	106.83	105.08	105.44	102.06	105	104.58	105.95	107.08	106.17	104.37	106.54	104.14	105.17	107.28	102.83	101.23	102.14	104.82	106.85	105.34	108.4	103.56	105.93	104.41	104.86	103.16	104.14	105.06	102.05	107.96	104.71	104.95	108.16	103.88	101.6	106.53	108.19	100.77	106.83	106.59
110.48	111.13	113.71	110.12	114.12	113.41	112.85	112.18	112.18	112.36	112.06	112.39	111.73	110.75	113.97	111.86	112.14	111.63	109.88	112.32	111.12	111.89	107.95	113.47	113.97	110.41	110.73	111.5	110.44	112.96	109.2	111.66	110.91	111.53	111.98	108.05	114.01	111.71	113.23	111.54	113.56	113.58	114.48	114.29	110.49	114.74	110.72	111.02	109.95	110.88
112.74	112.44	108.84	111.65	112.04	113.46	109.53	113.04	110.68	111.64	109.82	109.75	109.72	113.35	113.16	114.41	112.14	110.35	111.19	110.33	109.16	112.26	112.65	110.18	112.27	108.41	110.32	111.32	112.59	111.73	112.76	113.56	110.56	108.92	111.42	112.35	113.4	110.57	110.56	110.51	109.31	111.72	114.23	113.75	114.33	113.6	112.26	115.01	113.43	115.13
103.85	106.77	104.89	104.97	104.34	105.6	105.86	103.89	106.28	103.69	105.64	106.83	103.33	104.67	105	102.74	103.08	104.48	102.96	108.14	108.61	103.56	102.64	105.17	104.37	102.53	105.12	103.22	104.99	105.35	102.17	106.94	104.84	103.47	103.56	106.12	107.01	106.02	103.25	108.72	102.21	105.8	103.97	104.77	106.85	104.44	102.94	107.59	104.41	105.94
107.81	111.63	111.21	110.25	111.05	111.34	111.87	112.01	108.47	109.8	114.37	111.86	111.21	112.04	111.84	113.84	115.08	111.06	110.36	113.06	113.27	111.45	111.53	110.8	112.7	109.04	111.02	113.36	112.05	110.65	110.84	110.35	111.4	113.76	111.45	111.26	109.88	111.52	112.13	112.27	112.72	110.47	114.22	109.89	108.85	110.81	111.23	113.48	113.32	111.99
111.07	109.46	111.63	112.42	107.37	111.2	108.89	112.39	111.94	108.7	109.6	112.3	110.7	106.62	115.88	110.34	109.69	110.45	112.14	111.16	110.38	111.76	114.22	114.59	113.62	109.51	111.82	110.59	110.02	112.53	108.61	112.31	108.23	108	111.44	110.3	108.76	112.14	109.76	111.76	113.5	112.83	109.59	110.42	114	113.22	107.31	110.07	113.04	109.97
110.94	110.8	107.9	113.11	109.67	111.9	110.98	112.6	114.25	110.34	108.53	112.74	111.99	113.96	110.12	114.19	113.76	111.38	111.42	110.63	114.84	115.32	111.34	109.42	111.41	113.87	110.24	110.49	111.85	110.57	113.5	113.75	113.46	110.69	110.59	108.91	110.86	113.04	112.8	110.79	113.28	113.99	112.47	109.97	110.12	112.89	114.53	109.96	111.75	111.09
112.41	109.55	107.39	107.31	109.87	111.97	109.12	107.96	109.85	110.04	109.26	110.1	107.38	107.43	108.35	108.56	112.16	108.14	109.75	107.51	111.68	110.79	108.87	110.47	107.39	109.56	109.97	110.15	109.73	107.94	110.49	107.3	110.65	109.48	111.18	112.16	107.42	110.91	108.36	108.63	113.2	108.81	114.33	109.25	109.17	107.51	106.04	110.08	109.96	109.75
109.66	110.68	113.83	111.84	111.82	109.73	111.86	110.32	110.34	113.12	113.05	110.11	112.58	109.6	112.77	111.95	109.53	112.32	111.95	112.46	113.73	111.64	113.21	108.94	112.23	112.5	111.98	113.5	110.34	113.79	111.28	114.06	111.4	110.42	114.83	109.66	111.91	110.24	115.85	108.88	110.05	110.6	113.12	111.69	111.46	109.3	112.13	109.83	111.3	113.73
113.05	112.71	114.13	115.02	113.65	110.78	112.17	112.16	113.73	112.41	109.13	112.29	111.83	111.92	114.25	111.98	114.14	111.33	115.77	112.32	110.5	111.78	114.34	114.08	113.9	114.41	108.15	112.2	114.17	113.54	111	111.85	111.27	110.14	108.2	114.15	112.95	114.5	110.53	108.47	111.28	112.45	108.85	109.72	113.75	110.96	113.13	111.73	111.78	109.29
106.42	104.98	107.56	105.5	104.44	106.33	105.84	103.01	106.62	105.53	104.9	106.29	106.6	107.3	105.11	106.41	105.36	102.58	105.03	105.48	104.78	107.87	104.34	103.68	105.23	105.67	105.68	103.65	105.84	108.15	105.31	104.96	106.56	105.59	103.52	105.1	104.17	106.36	103.2	106.34	105.73	106.1	109.84	104.45	106.39	105.76	107.29	106.24	105.92	105.11
103.47	106.45	107.57	105.23	106.56	102.34	101.35	104.35	101.91	106.06	103.24	103.69	102.43	105.04	106.06	105.66	101.64	105.33	105.15	106.04	103.39	103.66	102.76	105.54	105.17	105.09	102.81	101.07	102.71	102.64	104.25	105.49	103.56	102.76	105.62	101.07	103.68	105.27	102.32	103.88	104.43	102.06	106.24	101.05	103.63	102.73	103.82	104.93	105.52	104.45
103.2	104.42	104.3	102.12	107.12	104.74	106.85	105.04	102.07	106.53	102.29	105.42	104.06	105.53	103.65	104.22	105.17	106.04	105.52	104.15	104.44	107.43	104.33	101.93	104.41	103.43	101.62	103.82	103.56	101.43	103.28	103.75	101.88	106.67	105.45	103.55	105.65	104.86	105.46	106.12	108.84	105.12	101.26	105.62	107.54	106.76	103.25	105.08	100.96	103.42
103.27	107.82	104.41	107.31	105.39	106.29	105.99	105.12	103.49	107.99	100.62	106.45	103.23	102.64	107.39	106.37	105.84	104.52	102.87	102.48	105.33	106.44	105.14	105.94	104.14	106.42	105.76	106.43	104.64	106.83	104.88	102.17	103.77	106.32	107.95	105.64	106.08	107.28	105.71	106.52	110.22	104.3	107.15	102.6	106.44	105.89	103.95	103.93	104.48	106.06
108.62	111.06	108.43	112.7	109.66	106.84	112.53	110.02	109.59	106.6	107.61	106.92	106.95	111.15	112.48	110.64	109.16	106.99	113.14	112.49	108.26	108.8	110.78	110.01	108.58	104.77	109.64	111.34	109.95	110.74	107.1	105.27	108.7	113.5	109.8	109.76	109.16	107.02	110.33	110.78	106.79	109.71	106.32	110.36	110.76	110.25	109.65	109.71	109.66	110.38
100.5	100.34	99.135	98.721	101.7	96.959	100.96	102.26	98.964	103.37	103.28	98.395	100.43	97.807	96.668	96.396	100.71	97.244	102.28	98.075	98.305	98.561	98.069	101.56	104.73	98.574	100.98	101.72	99.387	96.12	98.984	97.783	101.3	100.53	100.2	99.721	101.88	101.7	101.91	100.14	100.21	99.488	101.06	100.16	99.992	100.9	100.09	100.36	100.14	96.566
104.76	109.81	109.59	105.45	104.3	107.91	105.88	108.18	105.1	103.28	106.63	107.26	102.71	107.47	100.95	105.64	107.3	104.86	105.31	108.79	102.49	108.38	106.8	108.28	106.54	105.94	106.75	105.72	110.37	107.82	105.38	105.3	106.25	107.44	104.24	105.54	106.11	107.48	107.86	102.29	104.51	103.12	104.87	105.31	105.94	108.02	104.88	105.22	104.93	108.4
102.91	99.776	99.875	100.15	100.2	102.82	99.68	99.659	95.903	98.296	102.8	101.11	102.36	99.228	100.81	99.928	100.3	100.54	101.53	99.266	101.57	102.26	101.43	96.712	100.26	102.11	101.03	96.872	101.58	99.605	99.963	101.8	102.32	100.49	97.526	98.588	103.82	99.74	100.01	97.685	101.32	97.492	98.606	100	99.869	99.816	100.23	99.036	102.74	101.46
105.09	104.41	106.63	104.8	106.16	105.43	107.48	107.97	105.82	104.92	105.25	103.94	105.2	105.04	108.85	105.46	104	106.9	107.79	105.36	103.69	106.31	107.68	105.22	105.64	103.82	102.96	105.32	107.83	107.95	107.69	107.21	104.98	104.27	108.37	106.56	106.44	104.74	103.9	107.03	103.22	103.99	105.79	107.7	108.2	104.86	105.03	103.78	104.79	104.05
104.75	104.3	104.64	106.09	105.75	109.25	103.62	102.84	105.19	105.57	108.49	106.64	104.43	107.53	106.82	107.49	107.54	106.03	103.8	108.27	108.26	105.5	106.7	108.29	104.24	104.45	105.41	105.16	105.08	103.18	105.65	106.34	103.16	106.78	104.59	105.7	107.86	107.45	105.2	103.49	106.61	104.43	108.33	105.22	105.14	110.97	109.43	105.2	107.52	106.19
114.85	112.81	114.01	110.43	113.5	112.3	113.27	113.23	111.9	113.67	112.23	113.68	111.52	113.57	111.74	115.12	112.88	113.89	112.15	112.46	114.34	112.24	115.41	111.67	112.94	113.96	111.35	116.01	112.81	114.72	113.66	112.7	113.12	112.53	115.29	114.78	114.9	113.32	112.71	110.49	113.02	114.94	111.5	112.57	113.87	113.99	113.82	113.82	114.72	113.43
111.71	110.25	113.97	109.61	112.12	111.76	113.79	112.51	113.94	108.23	113	113.28	111.68	113.01	109.87	111.1	110.65	113.13	112.71	114.42	112.55	111.52	109.06	113.8	112.53	109.78	110.87	112.68	112.38	112.09	111.33	109.27	111.81	110.07	111.35	111.85	112.59	109.67	110.62	113.14	113.35	108.64	110.18	112.71	111.38	109.68	110.49	109.5	113.64	106.1
99.591	96.903	100.45	99.193	97.816	98.823	102.15	103.47	100.71	99.277	99.685	102.7	101.64	100.53	99.773	98.716	100.51	100.17	100.47	100.52	99.874	98.336	100.55	102.02	99.576	101.93	98.269	98.537	102.84	100.03	98.849	97.46	97.112	101.8	99.596	99.196	100.23	100.53	100.17	99.545	100.73	98.71	104.12	96.959	97.321	99.068	100.75	101.13	102.45	100.49
105.88	103.9	104.21	108.83	106.34	104.11	105.94	105.8	104.59	107.51	105.39	103.6	106.01	107.24	106.85	106.12	102.4	107.77	106.07	102.44	104.68	107.18	104.64	106.2	104.06	106.14	104.33	106.57	105.36	107.08	106.99	103.09	107.56	104.96	103.86	108.84	105.75	106.93	105.9	104.23	108.35	106.54	109.62	103.14	105.97	103.65	106.27	104.27	105.42	107.79
106.21	108.38	102.72	106.93	106.1	102.95	105.9	105.53	104.76	103.73	103.66	108.79	103.09	108.33	104.73	105.67	104.96	106.14	102.61	106.26	100.6	106.58	103.61	106.54	105.52	105.92	105.39	103.28	105.63	103.11	106.95	103.33	107.62	101.52	102.87	102.04	101.18	106.08	103.62	106.25	106.1	105.54	102.19	102.27	108.45	101.55	102.81	102.51	101.47	102.61
107.29	104.03	103.16	105.42	106.43	107.69	104.97	106.21	107.8	104.85	101.39	106.38	105.19	106.44	107.14	105.1	104.89	105.75	105.49	103.63	106.67	104.44	106.14	105.96	103.68	106.05	103.69	105.31	103.16	109.32	102.59	107.25	105.36	106.27	100.73	105.37	107.28	106.87	104.35	109.58	105.84	106.97	105.61	106.77	104.22	105.9	106.18	105.41	105.1	106.98
105.74	106.55	107.74	106	107.99	106.54	105.94	105.3	106.91	103.56	107.56	105.07	106.93	108.16	105.67	108.6	110.58	106.09	111.38	107.82	106.34	107.9	109.07	107.64	106.91	107.45	104.91	110.04	108.96	107.44	106.86	111.08	109.63	106.42	104.76	108.62	106	108.69	109.33	109.9	109.34	103.5	108.51	107.5	108.53	106.45	108.15	103.26	106.12	108.26
114.45	113.42	114.7	114.33	116.33	116.19	117.65	116.14	117.1	116.85	113.87	117.57	115.52	117.3	116.81	114.91	116.19	118.11	115.15	115.81	117.42	115.4	116.29	117.08	116.83	117.13	113.87	112.97	116.61	115.04	118.05	117.96	116.52	115.44	114.94	117.01	116.43	114.75	114.39	115.88	114.88	115.52	117.31	116.49	114.87	114.49	115.99	115.39	118.25	118.99
114.77	111.38	111.58	113.68	109.71	110.43	112.67	114.31	112.99	109.72	114.26	115.56	110.75	113.41	113.13	114.02	112.41	111.85	113.16	110.43	112.67	110.84	111.84	109.73	112.65	111.53	113.52	112.79	112.46	115.83	115.12	109.43	110.65	112.15	112.2	111.4	111.96	112.46	112.56	112.55	112.27	115.28	110.34	114.2	111.54	115.94	112.11	110.16	111.93	113.87
109.31	110.39	112.29	108.21	113.88	113.22	114.14	111.78	114.74	113.31	109.82	111.28	108.88	112.25	111.26	112.54	112.86	114.81	108.59	110.08	115.44	112.64	110.57	112.29	112.9	109.75	113.06	110.53	112.61	111.55	112.18	113.02	111.33	112	114.12	111.97	111.7	108.35	109.64	108.76	111.19	110.76	110.82	112.24	109.77	110.76	112.79	106.85	110.34	113.55
118.18	116.53	118.24	117.43	116.11	119.55	116.65	117.88	118.3	120.06	115.3	118.71	117.2	117.86	114.34	119.61	117.97	118.13	120.26	117.11	119.16	118.39	117.9	119.37	115.31	117.47	119.5	116.82	119.41	119.44	115.79	119	116.37	117.46	115.84	115.11	119.19	119.41	115.87	114.17	117.03	113.29	117.68	121.11	119.29	115.12	119.04	117.77	116.94	119.37
99.854	100.7	100.69	99.337	101.02	99.132	103.94	100.59	98.166	103.81	98.722	101.69	101.11	99.422	98.106	103.85	100.37	101.26	99.381	99.789	94.897	99.886	100.42	97.67	101.13	100.91	98.542	95.331	100.56	95.461	103.72	96.705	98.36	98.581	100.67	98.358	98.139	99.482	100.1	102.74	97.41	102.8	97.498	97.276	100.37	99.866	98.626	99.71	99.778	101.19
105.37	104.66	103.41	105.57	104.29	100.84	102.04	101.96	100.98	102.2	105	107.66	102.2	103.08	101.11	104.75	105.95	101.56	102.56	105.1	104.92	105.23	101.86	103.74	101.96	104.38	107.07	103.59	103.12	102.34	103.44	105.32	106.04	102.77	101.75	103.24	104.37	104.75	103.62	103.83	104.34	105.38	105.26	106.81	106.55	104.58	105.29	106.32	105.77	104.13
106.09	104.06	104.76	104.56	103.24	103.66	106.14	101.44	103.1	104.04	104.09	105.61	105	102.32	104.03	108.68	103.14	102.37	106.34	105.47	103.69	105.65	105.82	107.87	103.69	106.14	103.32	102.91	106.69	105.8	104.56	102.66	103.2	104.51	104.85	107	104.19	104.62	103.87	101.34	103.88	105.62	106.67	106.66	100.83	103.79	102.29	104.23	105.58	105.93
112.45	109.91	111.68	114.74	110.3	112.61	113.56	114.25	110.98	111.53	112.24	114.85	113.28	109.72	111.16	109.99	110.77	112.92	111.94	111.76	110.6	112.85	110.58	110.41	110.14	110.13	112.78	110.72	112.56	109.17	113.15	111.38	112.58	112.79	108.1	111.9	114.39	104.99	109.81	110.77	111.97	112.78	111.11	112.38	114.56	110.06	108.97	112.58	110.31	109.89
113.22	111.71	114.57	112.1	112.24	115.48	109.48	115.01	112.48	111.3	113.17	112.82	111.76	110.01	115.87	115.21	111.65	110.45	111.73	115.97	111.58	112.62	112.36	116.32	108.9	111.2	115.43	110.69	110.19	112.88	115.68	113.08	114.25	115.2	112.39	112.42	114.48	112.17	109.88	108.5	111.64	112.86	112.87	111.9	111.01	114.44	109.53	111.63	112.59	115.25
112.91	111.54	110.75	112.57	114.94	113.54	113.34	111.42	115.04	111.89	115.1	113.42	115.21	111.43	113.32	112.3	108.27	111.47	112.24	109.17	112.58	114.64	108.87	114.87	112.53	113.43	113.15	113.02	109.94	110.56	113.8	113.03	113.75	109.51	111.41	113.63	111.63	113.68	112.38	116.87	111.45	112.27	110.75	112.64	113.5	114.58	110.44	109.67	112.32	113.91
110.74	111.92	112.14	110.96	112.23	111.78	111.18	110.19	114.11	111.75	114.68	111.47	111.87	110.16	112.13	111.47	113.04	111.45	112.96	113.93	116.02	108.55	112.44	110.78	110.29	114.54	112.47	110.22	113.43	112.18	110.11	110.14	112.1	111.64	110.42	110.64	111.49	110.01	110.64	113.11	112.88	113.75	109.38	109.88	114.19	110.51	110.28	111.01	111.43	112.26
106.06	109.85	106.94	105.96	106.24	103.85	107.68	106.18	104.93	106.53	104.99	108.03	106.98	106.36	104.44	104.06	105.74	108.84	108.07	106.68	103.7	100.79	106.66	104.61	106.15	105.74	104.78	106.64	103.15	105.42	107.69	105.51	108.95	104.65	105.97	107.36	103.13	104.2	103.7	107.95	105.07	105.69	105.99	107.93	102.85	106.33	104.13	106.75	107.82	105.17
111.7	110.74	111.17	107.41	111.09	111.06	112.17	108.69	110.61	112.83	115.7	113.72	110.85	112.16	110.58	110.9	112.98	108.69	115.63	108.64	114.9	115.03	108.12	113.2	114.22	112.06	108.36	108.7	112.1	112.35	112.9	112.79	111.89	112.12	116.68	113.22	112.89	115.04	111.14	114.51	113.68	112.01	113.21	111.97	113.79	113.3	112.95	114.12	110.89	112.07
112.94	114.37	115.09	114.21	114.63	111.38	111.67	110.6	113.25	111.35	115.09	114.69	110.43	114.42	113.7	112.88	117.35	117.67	113.6	112.59	113.41	112.09	112.53	115.82	114.83	111.59	110.67	113.41	113.6	114.46	116.03	115.53	113.8	112.72	113.36	114.51	115	112.68	116.89	114.8	111.61	112.81	112.4	114.07	110.27	114.32	112.5	111.15	114.59	113.08
104.88	105.66	108.05	107.85	106.81	106.17	107.13	106.96	107.17	106.99	106.47	109.57	110.16	105.71	107.4	107.87	105.78	107.31	110.7	105.9	105.17	106.88	109.32	107.88	108.84	108.88	104.82	104.9	106.62	105.94	105.95	106.94	107.8	108.96	105.82	106.81	107.81	106.65	107.24	105.86	104.68	110.65	107.6	106.59	103.81	107.17	103.8	104.59	108.24	105.43
99.539	101.52	102.89	104.4	99.343	101.21	101.13	100.52	99.487	98.138	97.116	99.502	106.01	100.03	100.46	97.429	101.55	103.8	101.74	101.34	97.948	101.48	101.71	104.06	100.27	102.69	97.629	99.276	102.07	101.2	100.31	102.02	102.65	101.99	102.93	97.735	103.01	102.73	102.03	101.67	101.75	101.93	101.37	102.45	101.4	100.12	100.33	100.62	103.9	101.26
105.37	108.31	105.51	101.41	105.61	103.22	104.67	107.15	104.58	109.36	108.51	107.89	101.93	110.36	108.87	107.37	108.78	102.34	105.03	104.85	106.66	107.65	104.96	107.11	104.88	107.19	103.26	108.23	103.61	108.39	108.79	105.47	106.78	103.12	104.55	106.63	105.51	102.93	107.08	107.02	105.91	105.24	110.04	108.41	108.08	106.31	109.16	106.16	108.15	105.36
107.33	107.95	104.91	105	106.67	106.03	105.1	108.1	104.07	106.62	109.42	104.25	105.13	106.85	108.84	106.98	106.63	103.1	106.93	105.6	102.17	103.29	108.8	106.65	105.54	104.77	106.3	105.97	106.32	104.65	108.35	105.25	107.29	106.37	103.26	107.07	107.71	104.91	107.53	103.84	104.67	105.14	107.63	106.88	107.93	104.1	109.14	106.02	108.43	108.17
104.2	104.13	104.83	108.32	105.48	105.05	104.65	103.02	106.7	105.24	106.97	109.39	105.33	105.56	105.28	106.66	104.32	106.44	105.23	106.24	105.87	106.36	103.7	104.41	102.56	104.81	108.86	106.36	109.18	106.71	104.3	104.65	107.31	109.6	104.82	106.67	106.34	105.2	107	104.48	104.61	104.71	103.6	108.34	106.04	107.02	104.13	107.46	103.71	107.55
103.66	100.55	98.255	100.65	103.31	100.48	100.4	100.85	100.17	99.39	100.3	99.799	101.44	102.29	99.087	99.113	101.81	102.67	98.172	100.37	97.459	99.838	97.898	99.327	98.437	97.98	96.316	101.18	102.77	100.69	98.012	97.088	98.218	100.15	100.06	101.02	101.59	100.32	102.22	99.507	101.01	101	101.94	100.47	99.983	102.38	100.54	102.22	100.74	101.77
108.65	103.63	105.9	105.89	105.95	105.05	107.91	107.36	103.52	105.34	106.76	104.86	107.79	108.52	106.02	105.59	108.39	102.49	104.8	107.8	103.57	105.15	103.28	104.59	107.02	108.69	103.48	106.9	106.39	105.25	105.81	106.66	106.04	106.4	109.55	107.79	105.12	107.27	105.1	105.52	109.78	104.19	106.51	105.39	104.99	106.05	106.07	106.29	103.53	106.27
106.2	106.78	107.62	105.55	105.91	104.13	107.64	107.51	105.91	107.46	105.57	106.38	106.26	108.31	108.18	104.29	106.93	103.89	109.79	102.38	104.8	103.22	104.97	104.07	105.42	105.83	105.45	106.44	107	105.57	106.51	108.27	106.29	108.09	102.82	102.29	104.26	108.17	105.02	104.53	109.56	109.24	108.27	107.73	104.35	104.13	108.05	105.17	104.84	107.13
109.46	112.97	111.27	110.79	108.77	110.06	111.38	110.21	109.2	111.55	111.18	109.95	109.29	108.21	112.01	110.25	111.37	109.51	107.84	111.81	110.54	110.22	110.69	112.25	111.57	108.89	107.74	111.15	112.16	109.02	111.07	109.89	111.9	112.4	112.2	115.24	112.87	110.03	109.64	111.96	110.01	110.64	112.82	111.62	112.58	111.32	112.07	113.89	113.09	110.86
104.81	104.24	105.42	107.07	106.67	105.7	104.34	104.74	106.15	106.78	103.79	105.55	108.73	102.1	104.86	106.48	105.68	107.32	103.96	106.24	106.99	103.91	105.67	104.76	102.8	106.18	104.04	103.38	107.71	103.59	105.22	105.74	103.96	107.28	106.67	106.44	106.89	103.53	108.14	103.11	102.03	108.28	103.66	104.56	105.04	103.06	106.66	107.71	106.88	105.9
105.56	104.75	104.71	104.36	101.9	103.89	106.03	100.3	105.53	103.16	104.93	104.03	105.7	104.97	107.69	105.16	105.01	106.39	105.63	105.95	103.77	106.1	106.47	103.61	106.03	105.38	106.66	106.83	103.21	103.12	104.68	103.27	106.41	104.99	104.99	109.64	106.81	102.37	106.52	105.73	104.47	106.18	104.77	104.51	109.69	106.72	100.59	103.94	105.16	106.69
97.436	96.705	99.851	96.265	102.77	100.25	98.679	100.05	101.87	101	104.27	103.13	101.78	102.41	100.4	100.47	97.231	101.52	98.959	101.94	101.17	100.83	98.506	97.448	99.877	98.41	102.41	100.12	102.36	103.38	100.56	102.39	98.759	102.49	100.62	100.21	101.81	101.03	99.921	99.282	101.02	101.24	99.959	99.161	98.417	100.43	97.814	100.1	100.98	99.56
109.53	111.13	109.16	109.57	109.96	111.1	107.85	107.87	112.6	111.2	112.08	108.33	111.09	108.34	109.14	109.07	109.84	112.42	110.18	111.42	107.94	110.87	110.5	109.79	112.23	109.23	111.53	106.25	105	110.96	111.29	110.2	110.86	108.2	111.52	110.63	110.3	108.07	109.82	111.62	110.19	108.74	110.76	111.36	110.38	107.1	109.75	107.23	113.56	110.47
119.61	115.68	117.55	117.44	118.35	120.41	117.75	116.44	114.33	120.27	116.67	115.59	117.63	117.77	116.27	116.84	114.46	119.18	116.35	118.08	116.94	121.62	116.69	117.58	118.59	121.03	115.29	117.91	118.26	116.49	118.82	117.77	118.36	116.93	119.85	117.97	115.35	115.57	119.19	119.55	118.11	117.87	116.3	119.77	119.12	118.67	118.7	121.14	116.44	115.49
105.24	102.98	104.77	106.14	105.21	103.14	101.61	104.43	102.31	105.06	102.94	103.39	106.96	103.55	103.43	103.07	104.94	104.37	105.16	104.38	103.49	105.09	106.23	106.58	104.86	103.69	105.64	104.56	101	102.21	104.43	106.68	103.26	106.25	104.17	103.73	105.58	102.24	106.4	100.83	107.27	100.65	107.04	104.01	106	104.43	104.86	107.93	101.28	106.4
104.26	108.35	106.73	106.35	104.79	104.27	106.69	104.83	106.44	109.07	108.73	106.91	105.02	105.88	104.35	106.64	104.09	104.58	107.43	106.47	105.51	101.49	105.76	106.03	103.42	106.26	105.11	108.55	107.7	106.49	107.96	105.98	103.75	105.71	105.94	106.97	104.67	107.71	104.5	102.14	106.5	105.38	106.85	105.95	106.38	104.49	106.09	107.4	103.09	107.49
107.35	104.38	105.65	104.2	106.8	108.94	105.98	105.34	105.89	108.83	106.57	107.07	104.88	105.53	104.7	104.84	109.33	108.63	104.63	104.45	109.34	106.24	108.1	102.88	108.44	105.13	108.09	102.5	108.83	106.8	107.26	104.96	102.58	105.24	104.58	104.25	109.1	105.25	108.37	103.99	108.05	105.63	108.21	107.79	108.59	106.87	106.12	107.41	109.01	109.04
98.146	97.533	97.26	100.36	102.26	99.839	94.56	102.92	101.28	102.1	100.29	102.33	100.47	101.04	102.34	98.464	100.17	99.754	104.39	101.22	100.05	98.434	102.13	103.3	96.438	103.1	103.44	100.13	99.681	101.03	103.92	100.22	99.34	95.41	100.96	101.82	102.69	100.44	98.755	102.16	103.56	101.29	100.07	101.44	99.816	101.73	100.7	100.33	101.62	100.21
102.96	106.97	105.78	105.95	107.83	105.33	103.33	106.08	104.34	103.81	104.14	104.6	106.86	107.59	104.42	107.43	106.14	106.81	106.1	106.37	109.5	104.03	104.62	108.19	107.1	107.62	105.31	104.42	102.59	107.94	108.92	104.41	106.96	105.12	102.71	103.57	104.19	105.17	105.44	107.8	103.46	103.35	107.5	106.16	107.64	107.52	107.21	103.78	107.58	106.56
111.78	110.67	112.06	114.68	110.99	110.84	110.38	112.6	114.67	113.93	111.16	115.4	113.39	111.23	112	110.3	112.11	109.36	110.96	112.66	112.45	107.66	110.26	109.72	113.47	111.86	113.25	112.58	114.65	112.31	114.61	111.58	114.52	114.91	109.77	111.83	114.83	110.9	111.55	111.21	112.13	111.15	111.76	112.53	110.79	110.42	113.17	112.56	111.5	108.27
112.87	106.19	110.65	111.5	107.57	110	110.09	111.85	108.34	109.15	107.87	111.58	113.48	108.21	109.82	111.96	112.57	113.23	109.37	109.78	110.55	109.68	110.08	110.7	111.53	109.18	108.97	108.34	108.76	106.95	111.6	109.96	109.42	108.73	112.04	113.97	111.21	110.8	109.42	109.03	112.07	108.9	112.41	110.15	110.37	113	111.07	110.41	110.99	108.89
107.73	101.88	106.22	107.44	107.34	105.5	107.17	106.3	107.28	106.9	101.47	109.51	108.26	107.42	106.97	102.67	106.12	108.1	102.45	107.63	104.68	108.73	107.48	103.52	105.35	107.21	109	106.33	106.78	105.69	104.93	104.32	108.72	107.06	105.7	106.21	103.5	103.66	106.29	107.86	103.32	105.09	105.48	104.63	108.42	104.45	101.67	107.3	103.04	103.24
102.89	103.09	104.52	107.02	103.19	101.89	106.64	101.58	101.91	102.62	106.89	103.44	105.85	106.21	103.47	106.79	106.42	108.6	104.57	103.26	102.58	104.63	104	103.38	105.76	103.37	106.05	104.03	102.5	103.25	99.802	106.76	102.77	102.88	104.97	106.32	105.79	103.41	102.33	103.28	103.25	104.75	102.25	101.99	103.32	102.8	102.07	105.05	102.34	103.19
98.325	99.887	100.28	100.47	97.727	102.61	98.658	98.373	100.39	99.028	100.29	98.85	97.875	100.96	98.758	101.5	97.733	99.665	99.023	99.373	101.14	96.695	99.298	99.584	100.63	98.886	99.601	101.16	99.675	98.48	100.14	100.11	97.248	99.437	100.08	100.44	99.985	99.843	99.242	99.542	99.49	105.25	102.52	97.459	101.24	98.957	100.28	98.916	98.959	99.587
107.86	107.58	104.85	107.79	105.16	104.1	107.62	104.22	105.26	103.62	109.28	107.13	104.89	109.58	107.14	107.03	105.95	104.43	106.43	104.12	106.41	105.04	106.17	105.84	108.66	106.26	104.69	107.35	103.27	106.1	104.54	106.65	106.65	106.34	105.27	106.79	107.26	108.31	107.63	106.84	108.08	105.97	105.1	103.28	106.9	103.3	105.87	104.47	105.05	105.51
104.65	106.77	104.35	103.3	104.67	103.34	104.12	105.03	104.28	107.01	106.54	107.7	104.28	102.88	104.97	105.21	108.93	104.66	107.37	107.33	105.43	103.95	106.68	104.27	106.77	106.06	103.74	106.76	107.28	104.1	105.34	107.74	104.44	103.18	109.31	104.93	107.05	107.63	103.65	103.58	106.32	102.4	105.36	103.24	107.06	104.7	102.01	103.95	106.07	101.55
105.98	101.82	106.35	102.99	104.06	109.34	107.93	103.94	103.41	106.54	106.08	106.97	106.95	108.36	108.36	108.53	104.14	104.86	108.12	108.25	106.5	108.88	104.6	105.57	107.4	104.02	105.98	108.75	109.06	108.57	105.16	106.85	105.49	109.9	105.46	107.71	105.49	107.48	107.47	106.25	105.97	105.68	107.28	105.71	102.95	109.03	104.73	104.07	106.59	107.6
111.36	112.58	109.34	110.37	111.8	109.46	111.74	109.65	111.88	113.76	108.64	111.42	111.37	109.41	112.89	114.39	112.34	110.35	112.48	112.45	111.31	113.51	110.58	108.62	111.88	110.51	111.79	113.64	110.32	110.84	112.69	113.74	109.8	111.33	111.74	110.08	109.33	107.84	114.52	113.98	110.07	111.16	110.88	110.06	111.48	114.11	109.64	111.87	110	113.06
104.02	105.03	104.77	105.01	104.95	106.75	105.51	104.74	106.04	107.41	104.49	106.81	103.58	106.22	106.49	107.7	104.4	104.52	106.21	109.88	106.68	106.41	104.85	106.89	100.8	104.44	106.16	106.11	107.66	104.93	106.1	107.94	109.39	106.35	105.4	106.79	103.2	107.15	103.86	106.7	105.67	105.93	105.94	106.49	104.17	106.13	102.78	102.53	106.54	106.08
116.15	117.64	117.23	114.01	115.67	119.59	117.06	117.19	114.04	113.57	117.36	116.34	118.05	115.76	114.09	117.75	115.22	119.86	117.26	116.62	115.97	114.99	117.94	114.33	118.7	115.54	113.68	117.75	116.66	116.61	116.16	116.78	116.1	114.33	116.07	112.7	118.77	118.27	116.53	116.6	114.07	117.05	116.12	115.2	115.13	116.06	119.68	114.85	114.97	114.81
111.11	110.01	113.28	114.19	113.04	110.66	115.26	116.44	113.14	113.53	109.72	116.05	111.49	110.68	112.4	114.35	111.16	109.84	111.92	113.36	113.8	113.41	115.02	112.01	109.88	113.6	112.62	115.44	109.23	116.18	113.73	111.7	113.11	116.75	111.81	111.79	115.14	113.97	109.84	114.54	113.63	111.46	113.65	115	111.91	112.7	112.13	115.86	113.71	114.77
120.25	117.41	119.02	113.76	119.18	116.93	113.26	117.63	117.59	117.05	117.95	119.63	116.82	119.98	117.43	117.94	114	117.44	117.76	115.23	121.79	117.69	115.29	119.09	115.18	116.26	118.43	115.23	115.01	116.58	118.4	120.79	116.53	120.46	118.09	116.59	117.62	119.4	120.63	116.53	116.03	118.24	116.76	118.95	117.11	116.63	119.26	118.38	120.48	117.19
110.12	111.9	110.62	111.41	110.75	113.47	110.7	109.3	114.34	113.47	110.87	111.73	111.81	113.08	111.54	114	109.69	109.71	110.19	111.76	108.73	113.57	112.8	108.62	111.75	113.71	110.69	112.96	111.78	110.34	113.01	110.78	109.59	111.1	114.19	110.31	112.33	110.44	112.78	107.21	110.53	110.71	108.5	109.43	110.8	111.01	111.31	111.52	110.25	111.8
108.55	105.45	106.79	109.06	107.29	106.82	108.23	108.1	105.34	104.96	107.34	104.96	110.2	105.47	105.59	105.01	103.5	106.52	107.21	108.31	109.6	106	108.86	107.11	107.51	109.29	105.58	107.94	107.8	106.94	108.71	105.19	112.08	106.7	106.63	106.19	108.99	104.78	104.9	107.75	105.18	106.77	105.26	110.19	106.4	105.25	104.77	108.77	106.59	107.72
107.98	109.9	108.59	103.32	107.67	103.71	108.08	104.3	105.88	105.21	105.1	106.71	106.07	101.68	107.82	106.4	104.59	107.03	103.97	104.87	106.49	105.61	102.8	102.99	108.13	107.78	104.49	107.66	104.22	105.13	105.3	105.43	105.69	105.31	103.67	106.42	108.05	103.78	105.5	106.55	108.68	106.6	107.39	104.84	102.42	104.39	102.41	110.5	107.23	105.99
106.33	107.12	103.99	106.76	103.83	106.28	103.36	109.98	109.21	105.84	104.46	107.3	105.22	105.43	106.32	104.38	107.21	107.17	106.23	110.53	106	100.67	107.35	107.89	107.01	106.09	105.6	106.19	104.58	105.89	106.02	105.92	106.94	107.6	106.24	107.48	104.64	105.97	106.21	105.3	105.05	105.37	104.97	103.54	108.44	109.22	106.5	107.11	104.26	105.11
106.21	108.41	105.97	108.44	106.16	103.18	104.34	108.36	103.1	103.55	104.44	104.63	102.49	103.14	106.07	106.63	106.51	108.75	107.31	106.14	108.96	107.26	105.3	105.27	104.81	106.14	104.27	102.91	101.56	103.32	102.85	102.79	109.07	108.07	107.06	106.6	106.22	105.87	103.15	105.2	107.69	103	106	105.35	106.28	108.47	104.97	105.77	104.42	102.32
102.36	101.68	97.261	102.94	98.988	102.12	101.4	99.331	101.09	103.38	98.316	99.817	99.857	101.89	97.033	98.616	102.74	100.24	100.61	100.84	99.792	97.459	101.24	100.04	100.86	99.466	99.268	99.976	99.688	98.033	103.56	98.404	101.7	99.289	103.64	100.27	103.82	103.81	99.537	100.43	96.773	100.07	100.55	100.98	100.88	100.91	100.57	102.08	99.08	99.8
103.48	105.02	107.68	104.5	103.33	106.47	106.19	108	105.36	107.65	107.13	102.99	110.86	105.95	105.38	107.73	100.49	105.97	106.33	107.53	107.86	105.14	111.13	103.59	104.85	106.33	104.7	105.34	103.95	107.99	107.92	106.63	106.34	105.77	104.36	104.83	104.95	104.43	107.03	105.44	105.96	104.71	104.7	104.88	104.09	105.96	103.17	105.47	109.11	108.85
103.41	108.16	106.54	104.13	108.37	108.65	104.28	109.55	106.67	108.72	107.99	106.97	109.96	107.14	108.08	109.63	105.62	106.75	107.7	106.67	109.62	109.11	104	107.2	106.82	104.93	107.32	107.28	106.12	104.71	105.94	108.21	109.53	107.5	107.03	109.72	105.58	108.39	107.43	104.28	108.33	106.93	107.76	107	108.2	106.72	112.65	106.19	109.72	108.62
107.05	109.03	105.31	105.5	107.43	104.23	105.01	108.54	103.42	105.33	103.47	105.76	107.58	105.38	104.29	105.26	103.93	104.23	103.86	107.45	106	107.37	105.05	103.63	101.21	105.9	107.69	109.38	106.37	110.4	106.1	107.71	101.12	106.19	105.79	105.1	104.59	105.43	104.75	103.86	104.65	107.2	105.13	104.37	105.81	106.44	107.04	106.75	106.31	109.85
106.71	109.78	108.17	106.69	106.26	108.14	107.82	105.81	109.45	102.26	105.99	105.95	106.19	106.39	106.25	105.91	107.98	104.88	109.78	105.68	108.1	104.9	104.27	105.77	107.89	106.21	107.06	108.65	105.37	107.45	106.43	103.85	105.29	104.24	105.15	106.12	106.98	105.41	109.15	106.93	106.84	104.95	104.43	106.53	106.2	106.29	104.85	104.5	104.42	106.94
109.46	104.72	105.37	105.45	104.98	105.42	109.24	103.12	104.26	107.18	102.62	103.77	105.54	106.43	104.77	106.9	107.94	104.35	105.73	105.49	106.28	103.76	106.42	105.44	108.24	104.28	108	105.58	104.1	107.44	106.81	104.48	107.22	109.3	106.71	103.65	105.67	109.41	103.73	106.82	102.17	104.89	103.86	104.59	105.66	106.82	105.05	104.3	102.59	103.19
105.75	111.51	105.98	105.67	104.37	107.68	106.3	103.9	106.51	102.76	105.1	104.02	108.72	104.29	105.52	104.88	107.57	103.65	101.59	107.19	109.16	106.91	104.6	104.89	103.62	102.87	106.98	105.62	104.64	106.15	103.65	104.56	104.96	107.5	102.2	103.06	106.08	105.23	105.85	103.43	101.25	102.18	105.65	105.13	106.09	102.9	105.03	104.2	106.77	106.9
106.52	101.67	105.57	102.96	103.49	108.22	104.33	104.35	105.66	105.51	104.49	104.21	106.95	105.96	104.66	103.88	106.99	103.31	107.52	105.33	100.66	104.93	104.76	101.87	104.8	105.63	104.17	103.86	103.41	106.91	104.84	101.84	104.48	105.85	109.8	103.91	103.92	102.38	103.83	106.53	104.76	105.73	104.98	103.07	103.15	103.2	102.33	105.26	103.53	105.59
107.24	105.55	106.26	106.7	106.75	105.71	105.23	106.19	106.37	103.23	105.26	107.53	105.23	105.92	106.85	106.19	107.94	106.8	109.88	106.27	104.86	106.64	103.01	102.91	104.11	102.79	108.38	109.71	104.99	104.01	104.01	104.3	104.12	106.07	107.96	105.26	108.52	104.19	104.4	109.02	106.98	105.12	105.5	108.22	107.01	106.92	104.83	100.7	103.05	103.81
103.93	109.26	106.35	106.38	106.03	104.29	107.5	105.2	109	105.77	109.41	109.85	105.92	107.42	105.14	109.26	101.66	109.9	102.99	109.38	107.48	106.83	108.75	107.58	106.75	108.1	110.06	105.4	104.7	104.76	109.59	109.39	107.34	105.16	110.39	105.07	107.14	108.69	109.67	105.77	107.16	106.29	109.45	107.87	107.17	110.84	108.69	105.92	106.3	106.15
108.74	106.83	107.63	107.66	104.91	107.4	108.08	107.36	106.34	104.37	108.02	108.1	104.92	107.02	108.25	106.31	106.85	106.46	107.35	104.72	104.72	106.33	106.62	106.82	108.6	106.87	106.29	105.87	107.58	106.31	106.74	106.88	112.42	105.36	107.43	108.91	107.48	107.42	108.56	110.36	108.73	110.15	105.14	106.16	105.69	106.47	105.75	106.41	108.9	107.76
103.08	104.9	103.21	105.54	105.15	105.58	103.47	103.86	105.83	104.44	101.64	102.15	103.93	102.33	102.89	106.18	101.49	101.34	104.32	103.16	106.3	105.52	105.95	105.72	103.06	105.64	105.99	105.79	100.09	102.88	105.82	104.32	102.62	101.53	102.5	105.55	104.9	102.07	107.42	106.73	102.46	107.16	102.17	102.54	104.97	103.24	102.82	107.78	107.14	107.41
100.55	97.727	101.46	104.41	102.45	97.548	99.381	97.291	101.07	102.25	101.69	96.933	102.19	102.3	99.61	100.93	100.77	98.29	101.6	104.69	102.27	101.46	99.996	101.09	100.19	98.825	100.28	98.363	102.43	99.214	104.28	98.836	100.47	102.27	99.674	104.1	97.164	101.27	103.38	100.53	100.31	100.22	101.44	101.01	102.79	101.24	100.92	100.15	103.51	100.79
112.53	111.55	109.55	111.31	109.9	112.29	107.99	109.47	111.19	109.38	107.85	109.69	109.82	110.72	113.82	111.17	106.97	112.06	110.13	108.86	111.86	109.59	108.54	107.07	111.77	110.68	112.38	107.88	112.36	110.34	111.72	108.47	109.67	110.89	111.26	108.4	109.69	108.92	107.21	108.53	110.95	112.81	109.6	109.13	112.75	110.29	109.76	110.89	110.98	110.14
101.7	103.44	100.23	102.4	101.76	100.14	102.88	98.003	100.19	104.07	100.78	103.07	98.244	102.84	99.188	103.03	103.45	99.776	100.39	103.8	101.49	101.22	100.17	99.547	104.17	99.009	106.66	99.896	102.53	100.95	99.373	100.86	100.68	103.83	101.16	98.421	101.68	101.11	101.48	104.49	102.36	99.322	102.35	101.5	103.23	100.5	99.491	98.796	101.68	101.02
106.79	106.29	110.57	104.37	105.91	103.84	108.35	102.53	105.78	104.2	105.98	104.7	105.43	104.68	107.55	103.04	105.48	106.55	104.74	104.27	105.13	102.57	105.75	103.56	106.52	102.25	107.72	105.24	104.08	103.88	105.09	109.73	104.32	103.55	102.97	105.72	105.34	107.53	101.48	107.05	106.23	102.42	101.38	105.35	102.51	108.06	106.79	104.86	103.72	104.26
105.47	104.53	108.09	105.01	106.91	103.8	107.99	107.64	106.1	104.13	107.15	102.63	106.1	106.83	104.13	103.68	106.78	106.97	105.6	108.01	106.81	104.64	104.83	103.31	105.92	106.62	105.82	105.67	103.28	105.56	107.13	107.83	107.49	107.4	106	106.38	106.82	107.34	101.97	107.6	105.3	108.05	106.24	105.15	103.22	108.21	103.42	106.02	108.61	102.52
101.08	101.4	98.999	99.119	97.93	99.673	98.535	101.17	98.221	102.8	99.394	99.976	97.528	97.685	98.068	98.758	98.976	96.844	98.169	102.63	99.599	98.629	96.744	99.06	97.766	99.738	99.745	100.73	96.531	100.71	98.668	99.225	100.69	96.377	97.724	98.424	97.188	98.292	101	100.17	101.2	99.274	101.27	98.419	100.31	97.594	100.78	100.12	100.32	101.49
112.77	113.19	112.93	114.5	110.45	109.87	111.22	111.56	108.3	113.64	112.79	112.59	112.52	112.65	114.08	116.43	112.55	110.39	113.02	112.93	114.84	113.92	112.85	112.57	112.03	111.53	113.86	110.72	112.29	113.29	111.71	108.4	111.76	113.1	109.37	111.46	113	110.52	113.87	110.97	110.19	109.8	110.27	109.62	110.08	111.6	111.35	110.14	110.11	112.81
112	111.91	109.21	112.5	110.4	115.36	112.59	113.03	111.99	111.69	110.39	113.08	114.85	112.71	112.08	113.24	109.59	109.66	110.14	112.9	109.45	110.42	110.37	111.71	113.33	111.7	108.75	112.02	112.87	111.45	111.44	110.31	114.59	111.68	110.03	112.46	111.96	110.16	110.92	111.75	110.74	108.48	110.93	111.86	110.06	111.6	110.05	110.84	112.92	109.36
111.97	112.6	110.75	113.65	111	110.67	115.27	111.15	113.83	110.05	108.77	109.29	108.28	110.11	110.06	111.39	109.43	112.55	113.4	108.73	111.05	111.28	112.2	111.01	110	108.2	107.86	110.31	111.32	109.73	108.82	110.59	110.83	109.47	107.16	109.64	109.51	108.13	109.42	110.51	109.41	110.35	110.52	110.02	109.8	109.62	109.49	109.29	112.61	109.87
99.49	100.98	99.349	101.18	98.697	101.71	97.122	101.97	97.959	100.18	100.24	100.05	98.535	95.754	100.69	101.49	97.038	98.983	100.17	101.35	99.939	100.59	99.408	100.24	101.35	97.922	99.176	97.186	99.927	100.36	102.64	100.97	100.51	99.972	99.807	103.31	102.65	100.36	101.03	99.865	102.96	98.416	98.403	103.58	99.911	100.34	99.077	101.09	98.285	97.604
116.72	118.6	119.13	117.15	118.9	119.96	119.08	117.31	118.42	116.4	116.46	114.66	115.63	117.51	117.68	116.8	119.77	119.57	119.45	113.9	116.82	113.35	118.06	117.13	114.41	117.18	117.38	117.93	116.84	121.2	118.06	118.27	116.94	115.76	118.44	117.01	116.18	117.29	118.36	119.16	115.95	114.01	116.48	117.05	114.23	117.55	120.22	115.93	120.16	118.98
104.54	106.27	106.7	107.09	106.87	107.01	106.48	107.89	105.7	106.65	105.82	104.79	106.54	110.83	103.18	110.6	104.12	105.79	104.59	105.02	107.28	111.52	107.76	108.09	109.25	107.33	105.95	103.8	106.83	106.92	106.7	107.28	106.74	107.68	104.77	109.23	103.79	107.87	109.3	107.37	108.43	105.48	102.03	106.86	104.95	108.1	106.08	105.1	105.34	105.15
107.77	106.37	106.57	105.11	106.6	108.69	104.46	104.31	103.89	106.28	107.48	108.37	103.13	105.38	104.41	106.28	107.3	103.81	105.27	107.72	104.29	104.46	108.04	103.37	101.19	108.93	109.46	106.55	108.36	106.3	107.52	107.31	103.56	105.86	106.68	104.8	105.52	105.04	104.11	106.82	103.75	105.55	102.28	104.39	105.45	105.89	104.71	104.82	107.3	104.97
112.24	110.84	109.56	110.51	112.9	110.99	111.47	110.33	109.63	110.26	114.6	111.32	110.84	110.94	112.64	112.89	109.73	111.13	109.89	112.57	110.81	114.15	111.75	115.1	115.57	113.04	109.41	111.17	110.57	112.72	113.76	112.28	110.94	110.05	112.89	113.1	114.6	112.23	115.06	110.66	116.19	108.81	111.11	110.65	113.02	107.46	113.4	114.81	110.87	111.36
111.04	111.76	108.86	109.03	111.96	108.11	108.83	111.43	109.42	113.24	112.89	112.61	108.87	109.5	106.96	110.95	113.16	111.27	110.35	114.34	111.44	109.13	111.47	110.1	109.61	106.07	109.33	109.87	109.71	110.74	109.99	108.25	108.64	108.88	110.76	111.48	111.9	109.38	108.42	110.77	108.37	111.23	111.98	108.24	110.19	108.62	109.09	110.59	106.93	112.81
103.22	106.34	104.71	105.53	108.49	104.32	102.39	105.21	110.28	102.51	107.51	104.69	106.14	103.58	109.7	105.06	106.05	106.35	105.6	102.26	105.57	106.03	109.65	108.23	107.18	106.76	105.97	105.77	106.26	107.63	106.98	104.5	107.27	105.63	108.22	107.3	107.15	104.46	107.09	101.47	105.56	107.78	108.47	104.74	110.55	107.76	105.65	103.9	105.38	105.19
102.97	106.77	105.51	109.63	108.63	105.92	105.38	104.47	106.62	105.41	106.85	105.1	106.85	111.07	103.97	104.08	107.97	103.35	108.98	106.55	106.3	103.76	106.8	105.04	107.68	104.97	106.11	106.69	104.91	103.36	104.03	105.16	105.2	105.92	105.29	108.57	107.22	102.32	104.43	104.83	109.01	104.03	105.83	109.25	107.77	108.81	105.03	103.13	105.87	106.43
107.83	105.17	105.79	104.28	106.55	108.87	107.53	104.75	105.04	106.76	107.16	109.04	108.29	108.37	104.59	107.06	103.82	105.41	107.55	104.48	107.25	109.35	104.41	103.94	110.27	106.12	103.52	107.09	106.52	106.93	110.77	103.81	104.79	104.98	104.84	106.09	106.82	105.98	109.92	108.99	105.5	107.68	107.38	106.65	108.36	104.81	105.28	109.14	106.56	104.93
109.23	102.87	103.58	109.23	106.59	104.45	106.79	106.77	108.36	107.06	105	106.29	106.1	106.78	103.67	106.13	105.86	109.43	110.87	109.04	102.3	106.96	107.39	107.08	103.46	104.5	102.78	105.82	104.29	109.02	110.64	108.11	107.24	104.26	108.92	105.25	107.69	106.77	106.82	107.53	106.73	105.69	106.86	106.51	106.78	104.01	104.53	109.43	105.52	104.61
105.72	106.91	105.99	104.25	106.97	102.32	106.55	104.43	105.56	102.89	105.15	105.08	105.84	105.7	110.33	110.5	107.6	109.64	106.22	103.95	105.36	105.61	106.07	105.76	106.5	105.3	106.27	104.6	105	108.26	103.65	101.34	107.11	102.9	109.87	107.71	107.23	108.3	107.25	107.84	106.51	107.51	107.81	108.15	107.11	106.07	109.36	103.41	109.08	107.91
104.48	105.54	102.55	103.25	107.61	104.28	105.37	102.63	105.57	105.99	104.47	108.01	107.82	104.84	104.29	109.14	106.16	108.86	103.19	107.13	109.32	107.1	106.62	105.27	105.22	106.56	107.25	108.3	102.55	107.32	105.12	107.59	106.12	106.47	105.04	107.47	106.7	106.36	106.16	106.48	107.67	107.57	107.17	106.07	106.1	106.63	103.96	105.27	104.46	107.93
101.27	107.4	107.48	108.73	105.18	102.97	104.43	104.9	103.59	104.96	105.47	103.49	104.1	102.43	105.25	104.73	107.46	107.02	102.98	104.43	105.17	105.14	107.74	106.78	104.29	104.26	107.13	103.36	107.79	102.62	105.68	104.82	106.65	104.13	105.16	105.4	106.34	104.25	104.46	106.08	105.1	107.44	105.78	105.14	105.77	105.76	103.29	108.79	107.15	106.87
110.98	111.8	110.9	113.37	109.39	108.87	110.58	111.96	111.62	110.49	113.43	109.58	111.88	109.85	109.37	109.4	115.66	108.12	110.89	111.95	110.84	110.52	112.36	109.76	109.74	114.52	111.65	111.88	108.07	112.71	111.56	112.8	109.05	111.49	109.11	111.49	111.64	112.98	111.44	113.12	108.29	110.07	109.84	108.97	108.62	110.56	108.61	107.76	113.93	109.59
109.94	112.27	111.64	112.06	112.63	111.9	113.6	110.35	111.56	107.3	112.51	110.72	113.33	110.46	111.9	109.86	111.94	114.05	110.15	113.27	111.15	112.49	114.95	113.28	109.03	114.01	111.25	112.39	113.43	114.73	110.62	115.07	110.42	112.26	112.81	111.51	111.39	113.84	111.78	110.99	111.42	115.52	111	111.66	112.54	110.5	110.19	114.48	113.54	110.82
105.12	106.38	104.28	106.61	105.86	104.37	109	105.15	107.42	109	104.44	105.66	108.57	108.48	104.1	109.04	105.39	105.08	105.34	104.8	108	106.42	106.47	104.13	107.93	109.73	106.64	103.96	106.25	107.23	108.37	105.91	107.14	108.58	105.75	104.87	104.46	106.34	106.45	103.36	105.85	107.14	106.81	107.42	105.97	106.33	107.14	104.81	107.94	106.31
111.76	111.74	108.07	109.84	112.76	109.8	110.84	109.75	112.37	108.27	110.98	113	110.7	109.62	109.63	107.86	111.05	111.49	112.55	110.09	108.26	107.6	109.24	113.22	106.5	109.35	110.17	111.09	109.36	110.39	114.39	108.17	110.24	111.83	108.85	110.48	109.24	107.93	107.76	109.32	107.04	112.88	108.98	109.97	111.29	108.64	108.63	109.89	111.77	114.14
106.66	107.04	103.79	106.14	106.86	107.13	107.6	107.66	107.8	104.31	103.92	105.01	103.74	104.52	107.52	108.24	108.73	105.4	101.89	105.67	107.12	106.17	102.62	105.34	107.21	107.78	107.29	106.26	106.01	103.79	105.9	107.53	102.61	104.24	106.47	105.64	107.45	107.29	103.98	106.03	106.4	105.92	105.75	108.85	106.34	106.55	106.52	106.82	106.17	107.34
108.41	101.96	110.06	105.18	106.01	104.64	105.23	106.15	105.18	104.76	104.31	107.54	105.89	105.52	104.23	107.14	104.78	107.77	105.6	106.95	103.48	107.18	105.06	105.02	109.42	105.05	105.89	104.11	104.88	104.3	106.19	105.07	103.96	103.23	105.74	108.34	107.84	101.41	102.54	108.81	104.7	102.02	106.3	103.77	102.18	105.76	105.15	104.62	104	105.45
105.95	100.94	108.53	103.24	106.85	105.24	107.17	104.64	105.02	106.99	107.58	104.71	106.8	105.04	108.64	106.99	106.19	106.83	104.75	104.16	108.35	106.06	108.05	106.57	106.08	104.59	103.7	103.18	107.6	105.79	109.15	105.65	105.06	104.13	105.44	105.5	105.52	103.85	101.78	107.62	103.73	104.45	103.79	105.83	104.69	106.85	108.61	107.27	103.35	105.96
107.82	103.44	104.01	106.04	105.84	107.64	107.94	105.39	104.77	108.2	109.07	108.33	105.36	108.44	106.02	107.7	107.44	106.68	106.78	106.49	108.07	107.93	104.28	106.87	105.86	102.62	107.56	105.57	107	106.33	106.65	108.96	105.9	106.39	108.15	105.62	105.85	107.71	105.49	106.18	106.13	106.7	107.96	108.05	107.38	107.64	106.95	108.68	106.84	107.66
106.64	106.22	101.72	108.94	105.07	107.42	105.06	103.9	106.29	103.69	107.09	107.27	105.59	106.75	106.66	108.55	103.64	107.44	108	105.93	104.16	106.18	107.33	103.66	106.2	108.63	101.75	107.43	105.66	105.46	105.49	106.28	108.22	107.32	107.66	101.9	104.28	105.58	106.57	106.05	104.04	103.71	101.83	104.39	103.63	104.82	104.57	105.8	105	106.36
104.07	105.99	105.26	109.34	106.12	105.11	105.02	108.35	107.48	106.38	103.82	106.03	107.46	106.23	103.49	104.81	107.45	108.06	106.87	109.47	106.56	108.2	107.45	105.8	108.44	105.26	106.75	104.92	109.4	107.56	108.16	107.42	103.75	106.54	105.06	106.78	105.18	106.11	103.42	106.7	107.15	104.79	107.71	104.55	103.38	109.43	106.82	107.41	103.18	104.9
112.35	113.68	112.95	112.47	111.63	113.87	110.52	112.31	111.05	114.04	115.06	111.26	112.84	110.62	111.93	115.63	115.92	114.03	112.06	113.34	111.93	115.17	110.68	111.99	114.78	114.21	111.98	113.4	113.95	116.08	110.97	111.94	112.57	111.89	113.31	110.43	109.45	110.33	113.14	111.96	109.88	112.37	112.4	114.58	111.21	112.32	109.23	113.95	112.59	112.05
117.54	116.35	116.34	121.76	117.8	117.32	118.21	118.55	116.28	118.17	116.8	120.14	113.51	118.48	115.94	119.58	115.71	116.93	115.31	119.41	118.27	118.93	114.78	117.01	117.75	116.06	118.63	117.33	116.65	117.32	116.25	117.59	116.66	115.19	118.28	117.18	116.33	120.8	118.92	117.03	118.35	117.73	114.95	116.87	117.56	119.69	119.36	115.77	116.74	115.26
99.876	96.782	99.354	101.78	100.8	99.13	100.98	99.396	103.86	99.032	100.12	98.734	99.04	101.18	103.03	99.847	100.4	98.695	97.839	97.668	99.295	99.211	102.02	99.476	98.324	100.15	100.78	97.949	95.428	98.323	98.222	98.668	101.85	98.487	96.45	101.48	96.689	101.77	100.75	101.55	101.82	100.45	98.438	98.854	99.374	100.26	100.08	100.33	100.54	99.795
100.15	101.79	103.21	101.86	100.72	100.46	98.867	102.36	100.51	100.47	100.33	102.53	99.477	102.77	103.96	100.96	100.6	100.23	99.807	102.07	100	99.227	99.024	102.1	98.419	101.57	99.671	102.4	100.91	99.806	100.8	98.821	99.369	99.515	98.769	100.78	100.59	100.86	101.97	98.064	98.684	99.076	99.787	100.42	100.37	98.223	98.867	98.984	100.14	103.33
107.29	109.13	110.33	109.09	111.4	110.78	110.93	109.3	108.83	114.44	110.1	107.84	112.82	108.54	111.24	111.13	108.17	113.16	109.35	108.74	111.09	107.56	111.34	111.44	112.51	113.07	113.04	108.36	111.8	111.45	107.83	109.67	108.33	112.13	112.73	107.95	108.98	109.65	110.8	110.82	108.88	110.89	108.91	109.09	108.9	112.16	110.29	109.29	109.29	113.07
99.395	98.352	101.98	101.98	99.022	99.723	103.37	99.26	101.07	101.15	102.64	100.1	102.23	99.801	100.77	97.233	99.038	100.86	100.59	100.02	97.434	100.02	96.804	102.39	102.88	101.78	100.7	102.01	97.737	98.199	101.83	99.581	96.689	98.446	97.792	98.335	98.263	100.2	100.4	101.46	100.91	100.1	101.73	99.896	102.42	98.789	101.4	98.417	101.25	101.63
113.69	113.47	108.87	112.99	112.03	112.92	115.03	112.87	113.09	114.72	111.63	109.93	112.95	112.58	111.84	112.62	114.42	111.02	111.6	112.29	114	109.47	110.74	114.57	111.24	112.61	111.18	111.57	110.07	109.8	111.21	113.8	110.39	112.02	111.23	110.81	111.61	112.02	114.62	113.55	111.01	110.61	115.61	111.77	108.92	112.88	113.01	112.94	110.52	110.49
110.55	110.89	111.04	111.32	109.52	111.67	110.88	109.41	114.07	109.84	111	106.04	108.15	110.83	109.91	109.89	110.26	112.03	106.03	109.97	112.64	110.2	110.53	110.3	112.96	109.28	112.35	111.42	110.31	112.22	107.49	110.69	110.54	111.26	110.5	112.6	109.6	109.89	112.18	111.31	110.61	110.38	108.79	108.47	113.01	111.38	115.68	106.53	113.55	110.21
100.1	105.9	104.53	106.23	105.89	103.63	106.18	102.25	104	104.5	105.57	105.02	106.31	104.9	107	105.85	105.84	108.32	106.65	101.9	105.48	103.12	105.19	104.26	104.43	107.27	102.29	106.21	107.12	106	107.39	101.19	105.39	106.31	105.26	107.97	101.13	102.17	106.64	106.45	107.39	106.22	103.81	103.13	105.44	100.47	104.26	102.16	104.6	106.67
110.61	111.4	110.71	111.45	111.64	111.47	108.62	108.5	113.15	110.4	110.17	109.73	111.45	107.99	106.2	111.57	107.09	112.88	110.89	113.82	107.77	108.82	108.35	110.09	110.54	105.91	112.69	111.98	109.75	112.71	106.76	108.93	109.01	110.97	106.44	108.48	111.42	108.05	111.09	108.39	113.1	111.3	106.89	112.27	109.28	107.44	113.69	109.49	108.67	111.23
112.94	110.24	113.54	109.47	112.88	111.46	112.11	113.46	112.17	108.8	113.79	108.2	109.96	109.01	112.82	107.03	110.88	113.94	111.91	110.37	110.86	114.74	107.63	113.03	109.89	112.04	111.76	111.1	110.78	109.95	110.98	110.08	112.84	111.09	114.04	110.88	110.6	111.88	110.67	113.06	113.23	112.26	111.87	109.97	109.86	111.83	112.98	110.34	111.56	111.67
102.23	107.72	102.57	104.72	101.44	102.98	105.7	101.5	101.3	102.23	106.33	102.2	106.35	102.96	104.9	104.59	104.33	105.93	102.66	106.58	102.04	103.45	105.47	105.93	104.59	106.49	101.23	103.3	103.08	101.81	106.16	104.03	106.89	103.7	102.86	105.78	104.23	106.28	102.43	105.22	102.56	102.4	105.46	101.87	106.24	105.26	103.06	105.27	106.69	103.21
112.87	111.69	111.26	115.16	111.28	106.68	111.67	114.81	111.47	112.92	110.72	110.36	111.92	110.49	110.46	111.21	112.03	113.88	110.67	111.82	112.2	111.17	111.44	112.2	111.21	115.86	112.27	113.65	112.04	110.3	113.63	110.82	113.24	111.27	112.46	112.24	112.38	108.65	112.39	110.98	109.51	110.59	113.45	112.29	113.46	111.52	110.32	110.66	114.45	116.23
106.01	110.1	105.65	108.49	106.37	105.82	105.36	103.74	107.81	104.35	107.33	102.35	107.95	105.04	106.86	106.81	104.64	104.39	106.87	103.02	106.42	102.8	107.83	105.74	106.32	104.66	106.6	102.61	105.62	104.86	105.91	107.43	102.82	105.19	109.14	109.29	106.5	107.94	106.67	103.12	109.95	105.99	107.25	107.76	106.87	106.3	107.04	103.41	106.13	107.92
105.12	105.3	104.63	106.99	107.59	106.8	109.92	105.58	105.47	109.08	106.48	105.26	101.81	109.98	106.73	109.34	105.98	111.21	105.7	107.39	105.97	105.59	105.52	106.16	105.73	105.51	106.49	106.22	106.69	106.97	104.35	105.05	106.65	103.52	106.28	105.28	106.9	106.83	104.29	108.24	107.52	103.05	103.59	106.17	106.53	108.39	106.59	106.24	106.59	107.41
111.99	111.46	110.12	109.47	112.19	110.18	110.28	112.19	108.91	112.54	111.84	113.35	112.11	111.65	110.11	112.98	112.72	112.25	110.07	112.55	108.44	112.11	114.05	110.62	111.11	109.93	111.21	110.51	111.84	113.36	110.94	114.66	111.04	108.45	111.41	112.71	112.39	112	112.08	113.45	113.03	113.14	110.32	112.73	112.44	112.23	111.83	111.1	114.34	111.89
103.6	104.29	105.19	102.01	103.19	104.06	101.79	101.27	107.44	100.79	106.12	106.03	106.39	105.19	104.9	106.26	107.8	105.4	104.53	104.46	107.39	108.17	107.69	103.83	106.08	108.58	104.93	105.6	106.01	107.55	105.08	108.38	105.28	108.09	105.89	106.47	104.72	103.46	107.27	104.35	104.84	105.52	104.05	106.67	105.45	103.35	106.12	108.38	104.29	105.37
105.26	106.09	104.64	104.43	103.58	107.23	104.98	106.1	104.97	102.69	103.49	102.31	105.27	111.34	104.36	107.23	106.93	105.9	105.05	104.75	106.76	103.73	108.93	106.58	103.74	106.48	104.82	104.74	105.06	109.38	106.43	106.44	106.15	106.42	107.73	106.14	103.12	106.88	105.4	106.13	106.02	108.86	105.72	107.11	105.57	103.52	107.07	107.62	106.02	104.48
110.84	114.63	112.42	116.34	114.49	110.26	109.69	111.35	112.26	111.87	110.69	111.41	110.89	109.38	112.37	109.59	113.96	110.64	109.91	111.18	112.52	112.78	114.38	113.57	108.77	109.99	112.14	114.37	109.58	111.91	109.18	108.53	114.12	109.65	112.34	109.6	111.97	112.45	111.26	111.76	112.9	111.8	111.85	115.24	112.11	112.52	111.26	111.15	110.23	113.97
119.68	120.38	120.1	119.15	116.67	118.64	114.1	121.5	120.33	118.39	118.59	114.93	118.85	117.41	118.26	117.13	119.18	117.5	119.18	118.19	118.47	119.27	118.79	117.57	118.38	115.74	118.17	116.57	114.76	119.85	117.75	118.51	116.16	115.11	118.85	118.99	117.73	118.75	117.06	117.9	119.26	115.16	117.89	119.49	117.68	119.18	115.52	118.11	117.34	116.34
105.41	102.3	105.5	103.04	103.3	106.08	102.15	100.77	108.83	105.97	107.35	106.19	106.4	106.23	107.11	103.64	107.55	105.21	105.14	105.78	107.02	104.78	106.9	106.49	102.84	104.29	108.65	106.47	104.42	106.13	104.09	103.44	104.65	105.8	104.94	105.46	102.76	105.45	102.63	104.97	101.97	104.71	104.41	108.45	105.4	106.36	107.15	107.15	101.71	101.02
105.97	104.09	111.21	107.03	105.51	106.36	105.2	105.08	103.1	104.42	103.85	103.41	101.88	105.29	104.63	104.24	105.15	103.09	106.33	102.83	105.41	105.29	105.86	104.56	106.86	106.13	103.85	105.75	103.33	104.26	104.1	105.41	103.89	106.59	104.71	103.57	104.06	107.66	104.61	106.09	101.97	104.37	103.15	109.08	108.12	104.52	104.29	103.68	109.35	106.9
111.94	112.31	111.83	112.61	112.02	111.51	112.68	111.47	110.97	110.63	111.58	112.57	114.36	111.22	113.38	110.57	113.47	110.45	111.32	112.23	113.54	111.84	109.87	111.65	109.97	112.15	110.6	112.76	110.67	112.79	110.15	113.26	109	108.7	112.55	116.23	112.34	114.58	110.4	108.81	115.24	113.47	110.36	110.93	111.55	112.23	111.17	111.64	113.84	110.62
98.872	100.68	102.3	98.831	97.778	99.096	100.82	98.115	98.518	98.916	99.917	99.687	101	99.978	102.43	101.41	101.41	99.266	99.22	102.58	98.945	99.669	99.15	98.775	100.36	98.994	100.51	101.98	97.475	100.85	103.96	101.19	99.918	98.602	99.352	95.062	100.28	97.055	99.16	101.02	100.71	96.326	104.59	100.49	98.004	97.373	100.24	98.106	100.16	97.793
97.984	100.56	103.42	99.489	98.473	96.688	97.06	98.422	97.943	99.972	101.63	99.86	103.75	99.695	100.1	96.817	98.767	100.88	101.27	99.609	102.32	100.67	102.7	100.58	98.588	102.11	100.64	100.53	100.31	101.33	100.15	100.03	99.575	102.52	102.52	98.537	103.25	98.62	102.05	103.41	104.02	99.222	101.91	99.405	99.303	103.43	101.43	99.217	101.03	99.905
103.48	100.4	101.41	103.05	100.75	102.9	100.57	102.02	102.74	100.73	99.983	100.01	100.27	99.873	99.895	99.45	99.56	101.07	100.03	100.53	101.38	101.2	98.525	100.86	98.385	101.24	98.473	99.661	101.92	100.25	101.92	99.064	102.12	99.492	100.49	99.366	101.53	98.716	102.72	97.578	101.29	98.504	101.87	98.289	99.893	98.621	102.94	100.55	101.15	97.966
111.5	109.84	116.18	110.12	113.93	113.02	110.28	110.94	112.77	110.32	114.81	112.22	111.94	111.37	111.88	110.81	110.68	112.27	114.33	115.16	114.96	114.29	114.51	110.97	113	113.59	111	110.72	115.79	111.02	116.51	115.02	110	113.18	112.6	110.04	114.85	114.01	113.07	112.54	111	110.92	113.05	113.16	114.84	114.51	111.66	111.96	112.07	114.6
104.78	108.1	107.22	103.34	107.22	104.96	103.78	110.17	104.89	105.59	104.03	104.37	104.91	108.9	106.69	104.18	106.47	106.03	107.97	105.77	104.91	106.07	107.12	106.45	104.56	107.89	107.73	103.03	105.78	108.09	104.46	105.31	106.4	103.89	108.28	106.4	102.95	105.24	102.86	106.62	107.33	109.07	106.5	106.9	105.13	105.94	103.29	104.87	105.6	106.55
111	112.96	113.2	112.82	107.26	111.37	115.12	111.04	109.9	114.15	111.69	113.35	110.66	111.77	112.44	108.56	109.22	112.4	111.72	114.59	113.57	114.45	111.36	110.37	112.78	112.49	113.91	111.04	109.1	113.85	115.46	113.58	114.42	110.79	112.53	112.35	111.38	114.8	110.7	111.24	116.2	114.43	111.37	110.85	113.69	111.84	112.49	110.73	111.38	112.34
113.98	112.62	109.58	110.12	115.24	106.41	115.09	113.33	109.22	112.08	112.09	113.46	110.58	111.17	114.9	111.53	111.35	112.84	111.37	111.76	113.62	111.61	113.99	113.19	112.65	113.11	111.64	110.2	110.48	113.13	110.93	112.73	114.83	112.72	111.23	113.74	114.7	112.44	112.89	113.22	114.67	113.77	111.29	113.67	111.97	113.97	107.78	115.56	111.14	113.54
112.8	112.02	111.6	111.22	109.95	111.5	111.06	109.47	111.23	111.2	111.01	113.59	112.35	111.61	111.96	109.85	110.88	112.27	108.69	111.8	111.62	111.92	111.52	109.59	109.39	110.89	111.32	111.53	110.07	108.25	112.77	111.36	112.28	112.06	114.12	112.47	111.47	111.31	108.54	109.13	110.16	112.9	111	112.54	111.79	111.64	111.26	110.51	111.99	111.68
112.03	109.88	112.75	112.77	110.92	115.26	106.98	113.2	109.65	111.08	113.93	110.63	111.04	110.57	111.91	107.93	111.44	114.88	112.86	111.74	111.8	111.15	112.2	112.43	113.06	108.63	114.11	111.08	112.1	115.97	112.87	112.01	113.36	112.23	112.13	115.49	114.53	112.49	113.16	111.76	112.29	110.45	113.51	112.38	114.37	111.07	111.32	113.3	111.83	113.08
112.36	111.42	112.09	111.16	109.86	111.78	111.45	108.33	110.65	107.93	109.18	109.67	111.78	110.96	106.63	111.55	107.45	108.66	107.19	111.26	109.37	109.42	107.91	108.2	111.51	110.66	112.36	110.23	112.72	109.62	110.4	109.53	110.73	109.43	109.7	110.2	112.96	108.64	110.19	108.83	109.35	110.38	108.74	114.06	110.75	111.54	111.15	109.44	111.66	109.18
106.37	106.48	105.66	103.5	102.5	103.74	108.17	104.41	103.45	105.71	103.8	105.85	103.25	105.83	106.93	107.13	102.83	105.82	106.14	105.43	107.07	109.31	104.39	104.07	104.19	101.99	106.95	103.88	106.37	105.88	102.66	104.19	104.55	106.31	104.77	106.41	109.43	104.63	106.15	105.98	106.33	108.27	107.12	106.14	108.69	101.27	105.78	101.49	105.2	102.71
106.52	104.9	102.23	110.15	104.78	107.68	106.73	102.82	104.35	105.49	108.08	107.24	106.86	107.46	104.55	103.48	107.12	109.89	108.34	103.77	103.7	104.64	105.76	108.67	107.2	105.92	106.7	104.09	103.85	108.33	108.26	102.17	106.39	105.33	107.45	106.87	103.76	107.13	102.27	108.48	105.58	106.12	110.35	104.45	106.57	103.2	109.17	102.65	106.67	104.34
104.69	107.13	104.58	102.52	105.32	104.84	106.26	103.87	105.74	104.5	106.42	106.66	102.94	108.65	107.12	105.34	104.07	104.42	102.56	104.02	107.1	105.52	105.36	105.7	106.14	103.48	107.21	103.98	105.31	107.77	107.21	106.74	106.89	103.37	102.63	106.89	105.55	103.49	104.98	105.34	104.62	106.06	105.55	109.15	105.77	107.22	102.99	103.59	104.8	103.25
106.8	104.93	103.93	106.16	102.7	103.79	104.15	102.6	105.48	103.59	106.1	105.16	104.1	104.8	105.73	101.37	102.03	103.14	106.03	104.82	105.56	101.96	108.13	105.72	104.72	101.12	104.7	100.05	104.19	104.45	104.91	104.47	106.17	102.51	105.29	107.75	104.39	106.91	106.45	101.76	105.43	103.83	105.39	104.2	105.36	99.937	102.98	102.79	102.62	106.72
104.1	107.48	107.5	104.58	107.88	107.77	105.21	105.27	103.41	107.11	107.42	107.51	106.65	105.13	105.5	107.7	105.68	104.6	104.09	107.5	105.69	106.98	107.98	105.87	104.12	103.47	105.01	101.69	105.66	104.66	106.95	101.67	104.47	104.09	106.8	103.83	105.09	105.21	107.1	106.68	104.13	103.23	104.26	104.94	106.1	104.13	104.49	105.6	107.51	102.04
115.89	119.23	116.4	116.1	116.07	119.03	115.01	116.87	117.82	115.54	116.38	119.38	114.89	117.97	119.66	117.5	121.62	114.83	115.2	117.97	118.03	115.33	116.16	119.42	118.82	117.71	115.96	117.64	119.43	115.56	118.61	116.77	118.08	119.15	118.13	115.08	116.81	118.06	117.66	117.48	117.41	116.7	116.06	116.64	118.31	116.75	120.36	116.38	119.65	119.11
105.44	109.02	107.01	107.22	104.91	104.9	108.32	105.92	105.35	105.97	105.63	106.13	107.73	106.49	108.54	105.42	104.34	107.36	102.19	104.33	104.16	105.75	107.99	103.14	104.95	107.99	105.13	105.34	104.32	107.63	107.69	108.12	103.94	105.71	104.85	105.28	106.69	103.85	103.68	108.12	108.22	107.07	106.31	106.19	109.83	107.77	104.61	106.44	105.52	108.02
110.63	108.67	108.77	110.16	114.05	110.31	108.94	109.72	106.9	109	111.18	108.44	111.78	110.84	106.98	110.33	115.22	107.97	110.1	111.62	112.86	110.39	110.72	108.31	108.71	108.87	114.71	113.28	110.87	113.58	110.05	111.99	109.96	113.34	110.21	108.83	109.32	109.46	111.92	106.84	112.97	108.17	108.48	114.07	109.95	108.26	108.35	109.27	114.53	109.13
101.81	105.43	102.88	104.29	101.89	102.19	103.47	105.89	106	104.96	105.33	109.28	106.49	104.29	105.77	105.19	104.59	100.9	108.76	104.26	107.44	105.7	104.87	102.33	103.9	105.83	102.55	102.24	105.01	103.75	106.83	108.23	105.62	101.67	105.05	104.68	104.28	104.21	104.35	104.63	103.51	105.62	107.05	105.22	106.48	108.88	101.73	103.35	107.25	105.22
117.26	116.87	116.92	116.59	116.91	116.77	117.15	117.1	119.13	116.59	117.32	116.97	119.47	120.8	120.99	116.61	119.37	118.97	116.04	114.78	118.06	118.51	116.57	116.45	118.65	120.58	117.36	117.81	118.06	120	113.28	118.1	116.72	118.66	116.06	117.63	117.15	120.63	116.75	118.48	119.79	116.61	117.94	119.46	117.97	115.11	117.21	117.78	117.5	118.9
101.93	103.9	103.02	100.68	103.28	102.64	106.87	107.67	106.78	101.75	104.24	106.05	106.47	103.33	104.92	107.79	106.9	101.41	101.6	105.62	105.25	102.89	108.49	104.06	99.411	104.26	103.45	101.62	105.62	103.41	105.2	104.13	106.66	107.17	100.68	101.77	104.39	104.66	106.2	104.52	103.57	107.02	108.3	106.14	102.78	103.89	103.55	105.87	103.8	102.72
110.61	111.66	111.43	110.9	113.98	108.8	110.81	109.79	112.09	110.01	113.04	109.94	112.43	111.75	113.33	111.43	109.89	113.33	113.22	108.63	112.33	110.27	110.95	111.59	111.11	111.74	110.7	111.51	111.44	112.71	109.72	113.07	109.96	108.37	112.24	110.47	113.87	110.09	109.07	113.14	109.97	108.84	112.77	112.17	112.21	112.09	112.03	110.37	112.48	113.92
104.09	105.4	102.57	108.01	102.34	104.22	102.01	106	103.65	105.32	106.46	104.97	103.79	105.79	107.23	102.03	106.17	101.76	106.83	105.61	104.15	104.35	104.61	104.59	102.48	106.23	106.62	106.68	105.44	102.3	101.74	103.17	106.64	101	105.93	105.21	103.36	102.92	103.85	105.15	104.11	105.94	106.54	104.73	104.81	103.85	104.95	106.61	99.25	100.94
106.47	105.89	105.76	108.22	106.5	106.3	105.56	106.93	105.39	105.82	103.08	105.49	106.53	106.33	108.61	107.04	107.06	104.2	107.52	108.15	103.92	105.11	109.98	107.12	105.96	108.89	104.48	109.35	107.94	106.72	108.16	109.08	104.86	107.54	108.51	107.04	107.57	107.94	107.35	106.08	107.31	107.27	106.6	104.58	108.74	106.26	105.32	106.36	108.25	106.32
110	107.77	108.79	108.77	108.48	110.25	108.95	108.37	111.46	108.01	108.68	107.57	106.45	106.89	109.58	112.07	112.99	113.1	110.93	108.83	109.76	110.53	110.92	109.39	110.07	111.83	110.66	107.73	109.35	112.5	107.86	110.02	111.68	112.73	109.26	110.96	108.56	108.49	111.05	111.34	109.94	109.37	109.55	106.78	111.14	107.73	106.5	107.25	108.69	108.53
100.32	100.58	101.57	99.758	99.932	98.956	99.599	104.01	102.15	100.59	102.08	99.956	104.19	97.388	98.933	99.21	101.78	101.63	99.047	102.65	100.22	99.619	99.857	103.38	98.868	103.34	99.879	99.899	99.993	99.502	104.17	100.06	101.44	99.643	100.82	105.13	99.9	101.97	103.46	100.4	101.63	99.869	97.961	95.344	102.29	102.37	102.78	101.02	101.85	102.75
119.21	117.39	115.48	117.27	118.81	116.67	115.63	117.3	120.01	117.15	119.39	117.74	117.08	120.04	116.47	118.21	119.56	116.49	117.78	119.79	116.72	117.1	117.1	117.74	120.49	118.26	114.19	118.22	114.37	118.58	119.46	114.34	116.57	118.55	118.94	116.68	117.86	117.83	119.1	117.99	114.89	116.9	116.4	118.72	117.01	117.64	118.69	116.37	116.12	116.3
109.22	110.13	113.08	110.14	110.7	110.58	107.46	111.2	106.97	112.78	108.29	111.94	111.63	110.02	110.22	108.99	109.41	111.08	108.05	109.31	110.11	110.61	111.63	106.8	112.48	109.75	111.23	110.13	110.92	108.14	112.05	108.73	112.46	107.25	110.85	111.51	108.9	109.31	112.97	111.65	113.47	110.48	109.44	109.27	112	110.73	110.53	109.11	111.31	112.01
111.6	112.43	113.17	108.89	112.21	108.65	109.18	109.78	112.83	112.31	112.14	112.33	110.62	109.47	111.93	112.35	110.77	110.27	112.02	112.65	110.54	111.33	114.71	110.78	108.18	114.59	114.67	112.12	110.04	110.89	109.48	110.41	111.3	112.27	109.3	112.83	109.3	108.28	109.78	110.93	112.87	109.18	113.76	108.84	109.74	112.01	110.31	111.19	110.47	110.29
114.43	108.38	110.63	113.94	110.38	108.49	110.26	110.93	114.53	111.53	111.09	108.35	109.88	113.45	109.64	111.28	109.77	111.32	111.1	112.4	109.88	109.62	111.06	110.32	109.3	112.37	110.99	113.11	111.3	114.18	115.13	112.13	110.57	110.82	108.89	110.76	113.05	114.71	110.97	111.63	111.4	113.01	109.02	111.75	112.98	112.75	110.03	109.94	112.46	113.53
114.84	110.57	110.14	109.83	113.42	110.75	111.8	115.97	110.47	112.61	108.86	111.35	110.93	111.93	113.32	109.62	111.69	109.13	112.32	110.62	110.73	111.9	114	111.2	111.75	114.98	113.37	109.12	115.33	109.12	111.58	110.53	110.03	110.77	112.28	110.83	109.97	111.08	109.49	111.05	110.13	112.83	110.5	110.62	110.31	111.45	107.7	112.44	112.65	112.61
100.94	101.7	97.707	94.939	100.97	100.87	97.601	96.177	103.52	98.573	99.343	99.379	99.514	99.821	102.41	101.2	98.408	98.437	102.11	103.06	99.085	101.68	100.91	102.66	100.61	100.88	102	101.61	101.77	101.3	99.755	98.353	100.69	97.294	99.417	100.02	99.168	102.11	100.17	100.72	100.17	99.087	99.436	97.58	100.62	104.2	100.27	99.576	98.223	99.275
108.42	110.18	108.36	112.53	107.94	110.27	112.11	111.29	111.83	110.75	112.05	111.87	111.05	110.66	113.68	113.01	117.17	111.91	110.43	110.33	111.02	111.33	113.81	109.36	109.4	111.4	111.82	114.25	112.13	109.49	112.13	111.92	114.76	111.42	108.65	113.7	107.48	111.19	112.66	111.74	111.27	113.71	112.66	110.64	109.28	110.26	112.83	114.58	111.61	110.96
109	111.02	112.63	111.8	112.86	112.81	111.29	116.06	112.44	114.64	113.47	113.28	112.53	111.77	112.28	113.02	112.25	112.03	109.82	111.94	115.42	114.41	110.97	111.86	111.21	111.03	111.32	114.86	109.68	109.81	109.48	112.72	110.71	113.89	113.12	111.97	111.52	112.71	112.27	111.94	110.27	106.55	114.32	111.98	113.85	110.98	111.52	109.43	111.25	113.72
113.31	110.74	112.15	112.49	111.46	111.28	113.41	110.39	111.67	109.23	109.89	111.58	112.87	112.05	111.73	112.77	110.13	113.27	111.67	112.03	110.31	111.91	112.27	111.38	111.4	113.86	109.53	115.72	114.36	113.09	109.58	110.17	111.59	108.36	112.31	110.87	110.13	109.93	113.5	111.7	111.81	113.33	110.23	111.32	112.04	112.13	110.22	112.74	111.95	106.99
112.69	107.09	110.59	110.92	111.04	109.27	114.14	110.21	113.28	109.03	108.76	113	113.04	109.33	113.71	112.27	114.69	113.54	108.97	110.26	113.89	110.14	109	113.92	111.59	109.68	111.24	110.59	110.87	113.68	109.72	113.55	112.22	110.17	110.53	111.52	110.24	113.89	111.41	113.17	109.66	112.48	113.62	114	112.9	114.13	111.3	109.85	109.59	114.16
106.65	107.64	106.18	104.14	104.54	104.13	107.43	106.08	106.97	105.33	108.27	103.36	107.34	106.51	107.68	109.71	106.07	107.52	106.99	104.89	104.45	109.8	106.54	107.76	104.36	106.69	105.32	106.42	105.66	102.39	104.12	105.35	108.48	104.84	107.38	108.05	105.3	108.19	106.85	106.35	105.57	109.16	104.95	109.56	106.92	107.33	104.71	109.89	107.63	106.18
100.59	105.36	102.89	105.81	105.84	102.68	105.79	105.5	107.37	105.76	102.74	104.89	108.97	104.77	108.26	107.28	107.28	104.82	104.86	107.18	104.55	107.35	107.29	105.75	105.01	104.81	107.35	105.98	109.5	107.27	103.3	107.08	105.05	102.57	107.48	106.82	108.18	105.63	103.3	104.94	107.38	105.73	108.7	107.08	104.16	106.55	105.21	102.9	105.13	105.63
107.29	105.95	105.18	106.95	106.48	106.36	110.42	106	106.3	105.36	107.9	106.69	104.35	106.66	107.12	107.11	103.54	107.64	105.68	109.24	108.08	106.3	106.28	106.02	105.16	107.6	104.9	106.92	104.5	108.6	107.01	102.81	105.76	105.62	105.89	107	107.44	106.58	105.96	104.42	105.19	104.71	106.57	105.52	106.24	105.75	104.47	105.37	106.82	104.82
108.22	104.35	108.59	105.95	105.24	106.09	109.89	107.15	109.63	107.19	104.11	105.94	108.03	107.75	105.47	106.14	106.93	105.19	106.97	107.6	102.03	107.3	104.98	106.15	107.76	108.67	104.51	105.14	106.97	106.63	105.32	105.47	105.32	108.85	103.35	108.86	107.65	103.7	104.78	106.85	106.67	107.03	108.22	106.49	108.57	106.68	107.56	108.73	106.47	102.5
103.8	107.18	104.23	104.01	103.43	107.02	103.29	104.98	104.19	105.49	103.24	104.49	103.51	104.79	102.65	103.07	105.99	104.8	103.36	104.08	107.67	105.96	102.39	101.6	106.39	104.55	105.13	103.22	105.9	101.67	105.07	104.53	104.91	103.31	104.76	104.94	106.46	106.1	103.98	103.61	107.37	103.97	105	103.22	101.52	104.6	106.47	103.11	107.34	100.74
101.34	103.99	103.54	104.7	104.25	106.91	103.41	106.06	104.9	106.2	104.31	105.57	105	109.8	106.67	107.33	106.78	105.8	103.31	104.94	106.82	104.83	104.92	106.04	107.58	105.45	107.22	105.14	104.36	105.42	107.26	106.68	108.8	105.5	110.44	107.21	104.74	105.52	105.41	104.85	104.96	106.38	106.46	104.74	103.96	101.88	106.63	105.53	104.73	106.45
110.44	112.55	110.99	112.27	111.7	109.43	109.96	111.94	109.58	109.68	110.03	112.94	109.98	111.05	111.44	112	111.99	111.1	112.2	110.5	112.62	111.03	110.17	110.48	111.69	107.21	109.33	110.31	109.36	110.86	110.52	109.9	117.6	116.1	110.45	112.94	110.86	109.17	109.22	108.63	111.89	112.47	108.59	110.17	110.73	108.74	110.74	109.61	111.31	110.51
105.46	105.65	105.53	108.39	108.36	106.06	104.98	106.79	105.42	109.32	105.73	105.96	104.76	106.45	110.58	106.47	105.33	105.89	107.57	109.06	108.81	107.39	105.47	109	106.59	106.79	106.8	107.51	104.25	108.43	110.14	108.74	107.98	106.55	107.13	106.4	105.98	105.59	107.8	107.01	109.74	108.35	108.43	104.59	108.45	105.02	104.63	106.24	107.06	108.23
98.377	99.924	98.908	102.33	98.903	100.69	100.11	102.35	99.59	97.769	97.229	102.15	102.49	101.88	99.791	99.854	99.49	100.03	99.446	102.64	100.7	98.646	97.07	97.138	97.96	97.678	100.15	98.519	99.645	100.54	100.34	102.83	100.36	99.618	97.197	102.21	100.23	99.781	99.233	102.43	99.393	101.5	98.452	99.946	98.376	100.52	97.737	98.878	99.467	98.253
113.78	111.38	113.34	110.4	112.01	108.91	114.3	114.96	109.98	112.95	113.45	112.05	115.02	107.65	113.8	113.86	115.69	110.27	111.48	111.24	110.86	113.53	110.19	110.65	112.85	111.16	111.67	108.75	111.35	112.11	113.96	112.33	115.19	111.61	112.96	111.09	112.69	112.01	113.42	111.77	114.91	113.89	112.56	115.4	111.61	110.19	112.47	115.38	113.66	112.91
101.28	101.73	106.84	105.74	101.82	104.75	104.82	104.28	105.95	106.48	108.68	107.83	105.79	105.81	103.59	107.04	106.11	106.59	107.05	104	104.38	105.24	106.95	105.73	104.82	105.77	105.98	104.12	107.88	108.72	105.72	104.58	102.93	101	104.75	103.76	107.1	104.02	107.56	107.84	102.74	104.43	101.97	105.53	107.67	104.27	103.51	105.72	103.87	105.92
105.14	105.26	110.15	106.26	107.08	104.74	107.63	106.01	104.71	107.92	106.02	105.53	107.07	102.39	104.02	106.36	105.78	105.64	106.95	104.81	103.51	107.63	107.73	106.74	108.81	103.9	106.6	104.67	106.43	107.9	107.5	106.47	104.4	103.32	102.74	104.59	106.76	104.35	102.06	107	105.32	106.86	106.44	104.53	105.92	102.29	107.69	108.43	107.64	108.85
111.19	112.44	108.72	108.1	113.86	110.65	109.96	109.03	112.93	110.82	111.06	110.76	111.26	113.9	112.4	110.84	112.38	109.64	111.15	110.09	111.83	109.23	111.51	109.7	111.38	108.39	112.61	107.54	112.49	107.52	108.32	107.12	111.07	112.34	109.4	109.7	108.69	112.35	111.31	107.42	112.97	107.15	109.53	108.06	110.12	110.3	110.23	108.77	108.63	112.41
98.957	98.682	99.791	97.69	98.202	100.45	98.976	96.424	101.54	99.188	97.596	97.894	98.026	100.05	101.14	99.902	96.458	101.06	102.95	99.664	100.94	102.25	102.91	99.041	104.33	98.53	103	100.25	98.138	100.45	100.95	100.53	99.922	100.59	101.48	98.096	100.64	102.15	100.07	99.617	101.19	101.75	98.956	100.93	101.9	101.78	99.645	99.112	97.567	99.586
104.38	107.61	104.39	104.63	104.15	104.2	107.79	107.71	105.62	107.78	105.42	102.36	103.62	104.12	106.04	106.89	103.01	107.65	106.42	106.51	106.33	106.65	105.59	103.79	105.15	102.71	110.31	105.08	103.43	104.25	106.25	105.39	106.73	102.94	105.13	105.22	108.43	104.4	104.63	104.44	107.64	108.13	104.55	105.52	104.42	107.72	101.73	106.16	105.39	106.63
105.8	105.83	106.61	106.6	106.14	104.85	105.51	102.9	105.58	107.92	105.02	104.43	106.64	105.63	106.77	106.37	105.19	105.18	105.55	105.68	106.11	107.15	106.95	104.5	105.31	106.67	108.43	107.38	107.88	105.51	102.1	104.36	104.42	109.62	106.52	104.41	105.39	103.61	107.19	104.47	104.01	105.16	103.17	105.02	105.33	106.62	102.4	105.2	107.47	103.96
116.34	116.45	115.6	115.3	115.98	116.6	116.27	116.1	114.92	118.15	117.83	116.06	119.44	115.15	115.89	115.18	114.93	118.81	120.85	118.63	114.23	116.34	115.95	117.46	118.98	116.47	114.49	116.81	115.51	116.09	115.58	117.34	115.22	113.06	120.57	115.95	115.56	114.64	113.79	112.04	120.5	118.02	113.12	114.49	117.01	113.32	117.22	118.76	116.69	111.13
102.78	106.12	104.67	108.68	109.48	105.38	103.85	106.79	104.86	105.61	107.07	104.25	108.46	106.65	106.55	106.69	105.44	105.89	105.06	106.84	106.58	101.18	105.64	105.55	107.98	104.16	105.49	105.48	106.15	105.2	106.53	106.14	105.89	105.24	106.87	107.56	103.6	105.92	106.97	106.83	107.84	103.33	107.39	106.99	104.42	104.65	106.78	104.49	105.85	107.15
108.81	106.08	107.36	105.71	106.57	101.8	106.77	107.69	104.52	106.6	104.92	105.93	104.37	105.66	107.11	106.46	104.12	108.26	102.25	106.19	107.35	106.3	106.01	106.12	107.4	107.13	107.76	105.14	107.57	107.18	110.65	106.01	107.42	106.59	106.74	106.75	109.28	104.89	105.61	108.07	108.35	107.27	103.41	105.71	102.84	109.27	106.96	106.41	106.78	105.97
104.81	108.75	104.17	101.66	101.04	105.02	105.5	106.23	105.24	107.51	106.37	104.6	104.18	105.98	102.97	106.54	105.07	105.15	105.26	105	102.6	107.01	106.45	107.3	105.3	108.43	104.64	107.47	106.14	107.2	105.79	104.27	103.55	105.65	105.9	104.1	103.94	104.25	105.59	103.88	104.77	107.87	105.06	107.83	103.8	104.98	102.37	105.51	105.97	106.8
118.91	115.74	119.86	118.58	114.24	120.15	114.42	117.36	119.67	118.24	116.79	118.03	118.51	115.97	116.44	117.9	117.43	116.45	111.61	118.71	121.44	119.52	115.97	114.73	119.1	117.31	117.11	116.79	117.1	118.05	116.28	119.98	117.85	117.16	117.13	117.08	115.76	114.83	120.21	119.44	120.44	118.41	118.31	115.99	119.96	115.35	116.26	115.24	120.93	115.74
105.69	103.07	106.27	107.82	106.04	105.27	107.03	104.32	104.03	106.13	108.05	104.49	105.17	106.99	103.62	104.15	108.11	103.48	106.15	105.03	104.39	105.4	106.81	106.05	105.72	100.47	104.16	106.08	108.99	105.11	102.69	106.41	102.9	108.87	105.48	105.43	107.35	103.31	104.1	103.59	108.03	106.25	104.77	103.89	104.79	104.95	105.86	105.08	107.84	107.36
104.12	109.26	105.8	105.87	106.37	103.49	101.67	105.22	107.51	107.24	104.6	108.57	105.31	107.46	105.69	107.08	104.47	107.95	104.25	104.11	107.61	106.54	105.24	106.38	102.24	105.03	105.95	106.65	104.35	107.03	105.63	106.47	102.44	103.3	107.25	106.13	107	104.82	106.91	103.98	106.21	106.49	101.03	104.86	103.94	103.43	108.05	105.87	107.35	104.57
106	105.47	107.16	106.52	105.7	103.71	103.59	105.48	108.09	105.49	105.52	106.93	105.89	104.3	105.95	105.88	102.8	106.63	106.07	102.78	106.58	104.45	105.48	106.53	107.47	107.32	104.05	104.85	107.2	103.7	101.85	105.18	103.8	104.75	103.1	109.12	105.92	108.53	105.23	105.19	107.82	105.8	105.42	104.13	107.36	106.25	108.89	106.12	105.04	104.53
102.67	103.23	106.43	102.03	105.5	104.5	103.85	105.05	103.97	109.5	105	106.81	104.69	103.73	105.52	106.08	101.81	104.69	101.1	105.15	103.74	105.92	106.18	105.37	104.51	102.54	102.51	106.3	105.57	109.53	107.13	104.12	105.53	101.11	101.89	105.44	104.27	105.43	102.27	106.66	104.98	105.99	102.27	103.34	106.02	103.78	102.66	105.71	103.52	106.33
101.78	105.88	104.18	102.7	105.11	106.44	110.62	103.33	104.38	106.04	104.62	107.84	108.63	107.15	106.12	107.97	105.5	105.77	106.9	105.13	102.79	106.69	101.89	105.49	105.75	103.21	105.42	102.46	108.34	105.69	106.83	106.51	103.17	106.33	104.66	106.81	106.42	107.93	106.57	104.12	108.32	107.3	106.74	108.5	104.31	105.42	105.23	105.79	104.27	105.87
103.32	104.11	105.34	109.42	106.56	105.19	107.17	105.73	105.38	104.52	104.41	107.3	104.05	107.65	107.66	106.16	104.93	110.16	107.57	107.53	106.91	104.19	106.15	107.57	108.25	105.88	105.57	106.32	106.49	107.15	104.82	105.18	105.54	108.05	105.76	105.88	105.31	106.04	108.72	110.15	105.36	101.95	109.15	104.3	105.32	106.42	105.72	106.3	104.92	103.49
104.53	106.18	105.04	104.39	109.46	103.78	106.25	105.24	105.46	106.33	106.62	107.62	105.47	108.83	107.41	102.97	107.89	105.51	110.66	106.07	109.09	104.34	107.16	103.28	106.93	106.38	101.99	105.89	105.65	107.15	105.84	106.21	107.86	105.03	107.13	103.89	106.18	103.9	106.61	106.26	104.6	108.03	105.18	105.68	106.74	106.2	107.15	107.16	107.38	105.91
105.1	107.96	108.65	108.94	105.24	102.41	106.59	107.71	109.53	104.31	106.3	106.29	106.1	104.7	106.45	102.77	107.23	107.89	105.87	104.24	106.02	107.3	107.17	108.85	110.66	104.87	107.79	106.33	107.7	106.51	108.72	104.19	106.23	107.97	109.31	105.21	106.38	107.12	106.31	101.82	107.44	104.13	107.74	104.88	105.42	106.27	104.06	106.66	105.85	106.86
112.57	112.86	109.39	111.02	111.01	111.77	112.25	112.01	109.34	110.62	112.94	114.92	111.36	112.18	112.11	107.67	113.59	114.02	113.55	110.51	112.35	109.65	111.66	111	112.82	108.84	109.95	111.95	114.38	113.91	108.93	116.26	113.63	110.6	109.6	110.54	110.67	110.28	111.56	113.58	112.67	111.8	109.82	111.78	112.69	110.84	113.78	111.94	112.71	110.02
112.42	111.68	110.49	110.93	112.92	113.31	113.05	110.31	111.71	112.92	113.42	112.57	115.87	110.71	111.7	110.39	110.92	109.2	110.37	109.98	110.67	112.17	110.08	112.03	111.98	113.5	111.81	110.81	113	111.6	112.19	109.88	110.58	112.5	111.52	111.58	114.06	110.15	112.34	112.22	107.9	111.69	109.46	114.3	112.2	112.82	112.12	108.34	110.66	112.3
105.78	105.57	105.06	104.53	107.78	107.68	106.86	110.06	105.77	104.92	106.75	108.87	105.11	106.14	104.53	109.92	105.22	106.75	104.74	107.03	105.93	107.12	106.97	102.79	106.04	104.53	105.01	105.81	105.85	104.95	104.8	104.51	107.26	107.31	106.18	102.95	107.97	106.97	109.15	108.44	103.12	106.64	106.6	104.18	103.76	107.9	103.6	103.51	105.72	104.69
106.72	107.13	106.4	105.98	105.51	105.61	105.18	106.35	105.87	104.65	105.42	102.77	104.61	107.5	104.38	107.45	109.43	107.66	106.4	107.28	102.99	105.46	106.57	104.44	106.66	104.93	107.36	108.53	108.17	108.58	105.71	108.67	107.37	107.43	107.36	106.09	105.32	108.84	105.76	108.09	106.39	111.35	106.2	106.83	106.91	106.5	108.15	100.52	106.49	105.08
106.93	110.22	110.5	112.31	109.81	112.49	107.94	109.62	109.7	110.57	111.16	112.87	110.67	109.15	110.88	111.28	109.11	111.38	112.39	113.73	109.17	110.5	112.74	111.35	113.73	112.03	108.86	112.19	112.04	110.79	112.71	111.81	114.3	109.18	113.57	109.56	111.55	113.4	111.62	111.48	110.72	110.55	112.28	109	113.06	112.43	110.39	110.42	111.29	109.9
97.617	97.526	99.581	100.38	102.4	98.558	101.73	97.121	98.918	100.89	101.3	100.48	101.68	102.67	99.575	100.24	100.96	101.74	99.437	101.97	99.25	97.382	98.258	98.897	101.3	103.01	100.99	100.9	100.18	100.54	98.183	101.74	97.637	102.59	101.34	104.65	97.849	98.528	101.9	100.76	98.792	99.179	98.946	98.256	102.25	101.43	100.38	97.613	101.91	98.302
103.86	106.24	101.72	102.8	103.46	104.68	107.76	101.24	102.08	103.66	103.45	104.44	105.84	105.31	102.38	103.38	104.86	104.17	109.33	104.44	103.86	105.74	102.97	103.21	102.58	103.97	104.32	104.31	104.09	103.09	103.22	102.98	103.74	105.21	106.64	106.2	102.29	100.97	102.85	100.53	105.32	102.7	101.61	103.26	102.41	104.92	104.11	102.88	102.81	103.91
106.27	107.74	101.05	106	107.38	106.35	104.98	105.51	105.37	101.29	102.88	104.96	104.22	105.83	105.22	106.34	101.89	102.27	103.02	106.11	104.56	104.62	103.77	105.89	105.06	107.58	106.22	107.63	105.22	103.72	102.5	106.18	101.94	103.8	104.06	103.18	104.17	106.52	108.09	106.03	106.52	106.48	105.11	105.15	105.8	106.96	102.69	107.39	103.76	106.19
107.6	106.05	107.09	106.6	103.98	106.51	106.73	102.23	102.1	106.03	105.67	106.73	107.38	108.14	106.59	107.27	108.13	105.39	107.15	107.18	106.15	105.4	105.43	107.36	106.81	105.02	108.79	105.91	107.97	104.04	104.45	106.81	102.76	107.66	107.57	108.54	106.52	106.44	105.76	106.82	108.13	107.15	106.64	110.26	104.95	106.85	105.02	104.74	103.63	107.61
102.5	103.9	102.27	102.03	100.02	98.946	100.9	99.15	100.78	100.97	102.8	100.95	101.16	99.274	101.3	98.456	103.06	101.96	101.24	100.42	101.1	98.715	100.38	102.63	99.848	98.793	101.29	101.11	99.037	102.35	98.887	101.23	100.48	101.76	100.64	100.12	97.642	100.17	100.91	101.53	99.619	102.96	98.154	102.59	97.676	102.87	100.81	100.54	101.33	99.82
110.85	113.74	113.2	110.28	115.95	110.26	108.67	111.81	110.57	111.64	112.32	114.27	111.07	110.9	109.9	110.98	112.45	109.95	115.8	111.4	109.05	113.69	111.14	109.06	112.91	110.93	114.11	110.55	109.95	114.29	110.79	109.74	114.12	112.02	114.78	111.09	112.06	111.72	112	112.83	113.33	109.98	110.56	110.99	110.76	111.8	113.64	112.76	113.52	113.91
110.99	114.78	113.29	112.77	112.24	114.52	109.58	111.33	107.38	112.75	110.77	113.02	113.11	114.17	110.84	110.6	114.08	111.65	111.9	111.27	116.69	111.25	114.16	112.41	114.55	114.18	113.34	109.92	113	110	112.34	112.06	111.72	111.68	108.75	113.25	113.21	112.68	112.82	113.2	109.35	111.32	110.87	114.76	115.11	113.61	113.4	111.68	113.72	110.02
97.965	101.72	100.54	100.08	101.32	99.807	99.575	97.636	101.04	101.2	99.452	97.057	98.709	100.03	101.15	102.95	103.63	101.54	102.75	98.583	100.2	99.017	102.04	98.529	100.86	100.61	97.184	98.725	98.127	95.579	97.873	95.896	99.084	99.318	98.235	99.533	100.84	97.463	101.66	96.98	100.25	100.33	101.77	100.58	101.14	102.45	98.316	97.897	103.33	99.841
98.808	98.089	101.03	98.865	100.32	99.159	100.4	99.881	102.26	98.238	100.43	104.21	103.33	99.907	98.218	102.94	102.22	101.17	99.927	102.06	99.569	98.295	100.75	101.65	101.82	99.934	100.31	104.86	97.458	97.846	100.05	96.352	101.98	100.48	102.46	101.25	100.21	99.236	100.45	102.68	99.879	103.57	99.745	103.17	99.744	100.61	98.899	98.905	96.246	99.761
100	101.28	99.326	104.34	101.25	103.7	99.864	99.022	100.7	102.03	102.16	101.66	101.4	103.41	102.1	101.73	101.62	100.52	101.38	98.335	102.63	100.24	100.02	101.05	98.718	99.027	99.89	101.45	99.964	99.847	101.59	100.47	102.74	100.59	102.8	100.12	102.15	100.23	101.02	99.042	100.88	100.54	97.945	101.43	105.18	99.866	101.17	98.777	101.62	99.759
112.23	113.47	111.84	112.95	108.19	112.95	117.38	114.16	109.79	111.2	108.98	111.49	108.6	112	112.02	114.23	113.14	112.79	110.22	113.4	111.59	110.25	112.26	107.88	111.74	110.43	110.41	110.24	113.29	110.93	113.9	112.17	111.6	113.23	112.93	113.07	111.89	114.82	110.1	112.55	109.42	111.95	112.06	110.28	111.98	110.24	109.46	111.7	112.91	108.83
104.26	108.54	105.34	108.45	108.02	107.65	104.44	104.88	108.25	105.6	105.48	105.4	109.26	109.11	105.94	106.05	105.31	102.86	104.85	105.55	106.76	107.59	105.32	103.9	107.17	107.83	105.29	105.02	103.09	107.25	102.59	103.63	106.31	104.37	108.51	106.53	106.67	103.71	105.54	109.22	105.97	106.55	102.42	105.12	106.69	105.24	107.64	107.38	105.94	106.26
109.62	106.23	107.26	108.19	105.94	107	106.43	106.56	105.45	105.52	106.31	106.55	108.66	107.55	105.49	107.68	110.15	105.15	105.78	107.26	109.01	107.78	105.92	107.89	106.49	105.56	112.54	104.69	108.8	107.04	107.37	110.46	105.49	106.78	106.33	109.28	105.89	104.11	105.11	107.56	105.61	106.19	108.7	105.57	106.88	106.39	107.56	108.59	106.24	109.89
118.3	121.37	119.59	118.4	119.28	116.98	117.32	121.25	115.25	120.37	113.65	117.5	116.75	121.74	114.16	117.11	117.3	116.19	119.78	117.73	118.73	120.41	117.81	115.76	116.38	116.74	115.64	115.16	117.85	117.14	120.4	116.17	116.87	117.09	117.14	118.24	118.58	120.7	116.24	118.04	115.44	120.4	117.29	121.09	116.24	115.81	118.58	117.07	117.24	115.66
96.359	98.316	101.74	98.996	101.86	100.3	96.913	97.249	101.28	102.16	99.338	97.989	99.142	100.81	97.402	102.74	100.63	99.908	98.707	101.31	99.918	97.634	99.899	102.12	99.585	100.27	98.904	100.13	99.653	99.314	99.704	103.13	102.23	103.76	99.014	100.64	102.61	99.555	101.56	101.1	97.188	99.377	99.384	99.29	99.651	101.67	99.31	98.157	97.541	100.24
106.12	106.74	105.47	103.74	102.51	105.42	103.54	103.92	103.23	104.07	104.25	104.75	107.15	103.84	105.38	106.25	101.92	106.46	106.36	104.36	105.72	108.69	104.32	101.61	104.21	105.97	105.92	105.31	104.82	104.37	104.34	108.11	104.16	102.08	103.27	105.2	106.57	105.78	102.56	103.79	105.01	103.3	107.16	106.01	103.55	105.81	105.58	105.14	107.44	110.06
113.05	113.74	111.52	113.55	112.5	114.94	114.36	116.03	114.71	111.4	113.09	111.74	113.08	114.09	110.98	113.57	114.43	113.68	110.37	112.8	112.12	113.64	112.91	112.9	113.84	113.31	113.91	116.87	112.53	113.91	109.73	110.64	111.39	111.04	113.61	112.27	112.04	109.26	110.17	118.52	112.71	115.32	111.63	112.53	113.31	109.49	111.97	114.09	111.45	112.61
100.34	105.81	100.12	101.28	101.58	99.687	100.53	100.56	99.218	98.13	102.19	98.183	101.08	95.156	102.15	102.78	100.91	100.84	100.89	97.402	98.062	101.28	101.5	98.024	97.736	98.393	99.369	93.717	98.662	103.48	101.03	100.59	98.609	98.801	100.55	99.681	97.908	101.76	100.77	98.85	100.54	97.207	102.21	103.33	99.401	98.632	99.673	96.661	100.46	102.31
105.01	108.33	106.74	105.12	107.82	108.48	107.09	107.77	106.15	107.14	106.62	108.58	103.37	103.83	104.93	104.96	103.93	107.77	108.9	106.81	104.37	107.63	105.8	108.77	108.23	106.81	105.19	108.65	105.22	103.18	106.85	108.26	103.4	108.47	103.64	105.87	105.17	108.53	104.35	106.26	108.16	106.36	103.65	104.01	102.34	106.85	107.08	107.56	108.41	105.06
106.48	105.54	109.52	103.08	103.24	103.05	107.17	103.62	107.05	104.14	107.1	107.32	105.11	104.12	101.44	106.53	106.18	107.68	107.14	105.24	102.36	105.63	106.24	103.56	103.73	106.29	107.42	108.86	107.8	107.33	103.37	108.61	108.34	106.67	105.66	106.8	105.1	106.2	106.21	102.85	106.26	108.58	106.01	104.22	105.89	105.57	107.98	106.67	104.53	106.85
109.3	112.94	111.79	109.88	109.69	114.79	112.4	113.59	111.99	112.35	111.94	115.06	112.64	112.49	110.78	111.76	111.31	110.82	114.94	113.53	110.22	114.38	111.79	113.33	110.63	111.05	117.67	115.11	111.57	111.44	114.02	113.61	111.4	114.66	112.34	112.24	111.44	113.63	113.45	110.79	112.75	113.96	110.74	110.49	112.46	111.69	112.33	111.58	110.12	110.83
103.23	107.78	101.71	106.63	105.07	104.21	105.63	105.99	108.27	104.41	106.57	106.58	105.72	104.09	103.53	104.88	104.33	106.92	105.16	107.47	106.51	107.97	110.02	105.99	106.87	100.84	105.57	106.64	105.18	105.79	106.34	103.92	104.09	103.99	107.45	106.8	101.92	107.8	104.27	105.44	105.89	105.05	105.72	106.05	104.32	105.94	104.63	105.86	107.92	107.58
112.27	111.47	112.02	109.63	110.47	112.33	107.88	110.53	110.87	111.92	112.9	105.27	111.79	114.67	111.2	112.38	108.99	110.57	112.06	111.68	110.25	113.25	108.99	112.2	113.77	112.18	113.22	114.1	110.76	112.29	109.9	111.42	110.49	110.84	110.03	112.72	114.32	112.16	107.56	110.66	112.52	111.67	111.29	109	110.56	112.07	111.29	113.37	109.01	110.8
109.29	106.52	107.18	105.72	103.83	108.45	108.35	106.22	101.97	104.41	105.41	109.07	107.64	107.04	104.71	107.03	107.6	107.19	105.95	103.31	104.69	107.83	103.89	104.87	105.92	106.03	110.98	106.14	106.62	105.26	104.89	107.03	106.94	107.67	104	104.86	105.85	103.75	102.64	104.13	109.72	109.23	107.72	103.76	104.59	106.58	105.01	106.04	107.52	106.04
107.01	106.79	109.25	106.51	105.83	106	107.45	104.28	109.81	106.23	107.77	107.56	107.83	105.85	106.07	109.92	101.52	101.19	105.24	106.63	106.99	106.21	104.62	105.87	106.77	107.22	105.2	108.05	107.21	106.95	110.69	106.62	108.42	105.26	108.11	108.89	106.4	105.84	107.11	102.91	106.78	107.64	105.06	107.65	104.78	105.64	110.03	103.56	108.94	109.3
105.12	109.85	102.35	109.27	109.3	109.64	104.46	105.31	107.21	106.17	106.62	106.8	105.26	108.32	106.14	107.69	108.67	109.2	106.48	108.03	109.08	108.4	106.46	107.88	107.91	108.11	103.14	103.73	108.34	105.44	105.63	106.11	107.4	105.91	104.65	104.68	105.39	107.98	103.5	105.47	104.24	108.71	105.87	105.14	106.91	107.38	107.92	105.87	105.9	106.32
102.75	101.77	99.089	102.47	104.34	103.52	101.49	102.08	102.55	97.507	100.23	101.29	100.76	103.54	100.69	103.49	100.64	101.69	98.319	103.8	100.41	102.28	100.58	101.42	98.903	101.34	101.91	99.755	101.53	104.03	100.62	100.8	101.89	101.23	101.44	100.77	102.88	99.086	99.023	106.76	100.71	103.04	98.839	100.58	100.09	99.161	102.09	100.94	102.14	102.24
105.97	107.91	104.31	105.95	108.68	103.14	107.6	107.01	106.13	107.23	103.28	105.72	103.75	106.06	106.86	105.08	107.63	107.18	105.82	105.9	109.56	109.95	107.23	104.72	103.24	106.58	108.61	106.01	106.96	106.53	105.92	106.34	106.99	105.42	106.85	108.18	107.2	108.01	102.12	105.62	105.5	104.92	107.28	109.53	105.7	106.14	104.16	105.79	105.09	105.88
114.97	115.83	113.97	115.13	115.53	118.46	113.76	112.18	115.93	116.62	114.97	116.69	118.24	118.95	117.57	119.51	112.39	118.19	116.15	118.52	116.03	114.62	113.87	115.78	115.68	113.9	116.62	117.03	118.58	116.34	112.67	114.44	116.16	114.92	116.56	117.89	116.76	118.66	117.25	116.89	117.17	114.04	114.75	117.92	117.09	113.57	116.83	115.61	119.5	116.63
107.29	107.61	107.35	109.93	106.93	105.77	104.05	105.34	107.57	105.66	105.3	108.32	102.48	102.51	103.13	107.21	103.25	105.88	106.58	104.27	107.88	108.23	105.86	107.95	106.76	104.15	107.08	106.03	105.64	109.12	105.96	106.35	103.76	105.29	105.84	102.7	106.08	106.29	110.16	109.23	106.19	104.89	103.8	107.3	105.11	108.04	110.75	105.66	105.89	109.72
111.7	110.16	113.52	112.51	114.11	112.14	109.8	108.89	110.76	113.89	111.74	108.71	112.68	110.51	113.93	113.45	110.56	112.73	110.51	109.91	110.45	115.3	111.82	109.67	112.66	109.16	110.9	110.37	112.81	114.11	111.53	112.21	108.81	113.76	111.75	114.44	112.53	109.02	110.72	115.32	114.71	111.59	112.62	112.81	109.95	112.71	114.73	112.03	112.35	111.41
100.22	100.23	97.023	99.892	99.43	98.932	100.18	102.2	99.658	101.03	99.424	98.86	97.227	102.26	101.34	98.524	97.803	97.832	102.58	100.64	102.7	97.796	101.35	99.914	100.72	102.05	100.36	97.92	102.81	101.69	99.72	102.1	99.043	101.34	101	99.721	98.957	100.03	100.48	99.848	100.1	101.14	104.31	104.13	99.825	103.3	97.936	102.01	100.18	101.59
113.1	112.28	111.5	111.16	111.25	108.68	112.34	112.4	109.33	112.49	111.55	113.61	111.96	111.45	114.89	108.47	112.85	111.09	114.16	109.71	113.35	110.97	115.38	113.25	110.1	118.26	110.94	110.65	113.23	116.09	110.12	113.33	112.72	116.42	112.13	110.08	111.93	109.28	111.78	113.17	112.17	114.99	110.61	113.12	111.94	113.55	112.72	111.72	114.14	114.9
106.86	102.03	108.73	103.81	104.93	105.06	106.64	103.64	104.5	107.22	106.13	105.03	103.83	107	108.02	105.73	105.8	107.32	107.16	106.79	106.3	108.92	104.17	103.49	107.12	107.5	106.58	106.07	109.89	106.3	106.99	104.5	108.64	108.18	107.71	105.95	104.64	103.12	108.27	108.09	110.37	108.45	106.69	107.31	106.59	106.16	104.69	104.75	106.6	104.78
107.29	105.49	107.89	105.88	110.9	104.84	108.96	107.95	107.54	106.7	108.23	105.11	106.43	108.96	105.01	106.9	108.24	106.71	107.73	108.08	111.57	106.87	105.54	106.32	106.89	106.67	109.52	106.73	108.79	102.75	106.8	104.71	106.92	108.19	109.43	107.6	109	107.74	104.3	106.51	104.59	106.29	105.6	107.27	105.28	105	106.1	108.14	106.44	104.88
107.55	106.19	107.06	108.17	107.35	107.28	109.19	106.79	105.47	105.75	106	106.32	107.73	109.54	112.01	104.52	108.89	109.51	107.1	106.49	109.23	105.28	102.84	109.04	103.39	106.28	105.97	107.24	106	103.59	105.6	104.62	109.87	109.62	107.74	107.06	104.87	106.36	106.99	107.91	104.42	108.33	106.74	105.72	104.36	106.27	103.97	106.58	103.98	105.44
106.64	106.88	103.16	106.22	106.83	106.48	105.37	106.76	105.49	105.32	106.49	102.27	103.7	105.85	106.08	105.91	107.02	106.62	105.2	108.48	108.98	103.77	106.13	108.46	104.82	105.18	108.71	106.09	106.92	104.5	107.53	108.32	107.64	107.24	104.33	104.45	104.51	109.69	103.75	107.24	106.76	104.08	106.24	104.68	102.49	107.83	108.02	107.08	106.71	106.9
103.41	107.74	105.98	107.04	103.98	104.06	102.5	105.26	107.75	107.71	108.9	101.42	104.32	105.8	104.41	103.2	100.87	101.43	101.49	103.78	105.06	102.81	102.22	103.51	105.37	104.1	105.37	100.7	102.16	106.21	105.09	105.89	103.9	104.66	106.19	105.28	107.53	101.5	104.77	101.59	101.24	106.93	102.4	104.05	107.02	103.51	102.94	102.83	104	103.6
110.13	112.1	109.68	114.15	110.58	109.6	108.49	110.54	109.85	113.59	112.25	110.26	112.6	111.91	114.12	109.02	106.99	108.42	108.1	111.51	113.22	111.19	110.41	112.13	114.23	113.45	111.11	112.68	111.38	111.33	111.04	108.78	112.31	112.64	112.86	110.44	110.42	112.85	109.43	113.99	112.71	110.19	112.95	112.65	113.35	109.4	110.34	106.73	112.75	110.45
102.9	104.82	104.2	104.54	103.46	106.54	102.9	104.42	102.62	99.936	105.76	105.78	105.69	105.18	108.37	105.11	107.09	105.67	103.76	103.54	105.56	101.71	103.99	101.1	104.78	103.96	104.16	105.32	106.63	105.75	105.22	103.98	104.61	106.9	107.82	104.98	106.7	105.54	103.11	104.16	105.32	105.15	109.18	108.32	103.31	103.74	104.01	103.68	104.54	103.49
108.49	108.78	107.58	106.41	109.97	106.15	107.33	107.92	107.15	105.28	107.14	105.87	104.86	105.76	105.12	107.42	109.16	105.88	106.26	105.73	107.69	109.42	107.27	108.03	108.27	105.99	109.32	106.89	105.33	110.55	105.13	105.7	105.99	107.57	106.53	108.78	105.24	104.98	105.38	105.6	107.39	105.99	106.47	110.01	107.18	105.96	103.3	108.59	104.4	105.35
102.79	99.235	102.73	101.38	100.98	99.69	101.23	101.26	100.96	98.341	103.03	102.11	101.58	101.63	98.698	97.891	95.256	99.323	105.11	98.737	102.97	98.28	101.67	99.397	101.4	104.28	95.743	99.836	103.56	102.44	103.49	102.25	97.347	103.29	99.916	101.4	97.425	100.46	98.579	98.533	102.92	100	100.11	99.194	99.407	102.39	102.9	105.43	106.29	103.25
100.8	100.85	101.93	102.43	98.413	102.08	106.45	103.13	101.24	99.568	101.4	103.52	99.195	98.817	99.59	98.879	99.558	98.618	101.07	99.278	102.09	102.27	101.76	100.77	98.375	99.779	99.933	100.88	99.687	101.75	101.2	102.65	99.351	99.091	99.317	100.17	100.74	99.784	101.03	100.31	96.1	103.47	103.3	102.3	100.95	100.93	101.76	97.955	103.56	101.9
110.52	109.86	108.26	109.62	110.77	112.2	112.1	111.1	109.88	112.15	109.73	114.24	109.55	109.49	112.77	109.81	112.17	110	107.57	110.83	108.31	108.8	112.26	110.38	112.48	113.47	105.39	112.7	110.1	108.62	112.95	110.58	110.43	109.9	109.39	110.3	110.55	112.58	110.33	112.69	112.05	110.82	107.99	109.45	110.19	113.62	109.99	110.56	109.55	111.03
107.62	104.45	102.17	106.11	106.15	103.93	107.02	106.29	105.95	104.77	105.24	105.06	105.74	104.69	104.57	107.79	106.27	103.58	109.74	105.26	102.81	104.11	108.17	104.13	105.35	104.84	104.96	105.28	105.18	105.54	105.61	103.29	104.06	104.27	103.95	105.28	105.52	103.85	103.95	106.84	102.84	104.97	104.52	103.3	104.99	106.87	107.52	105.95	105.65	105.15
111.08	110.55	112.2	110.17	109.59	111.1	110.42	107.62	108.95	107.19	110.48	109.35	110.28	111.11	108.39	109.96	113.4	110.87	110.34	110.61	111.3	113.14	111.94	110.6	112.61	108.84	112.07	110.75	112.83	111.24	111.16	110.17	109.23	115.27	112.39	113.48	113.86	112.8	111.93	112.07	112.23	112.73	112.76	115.37	110.01	112.22	108.95	111.79	109.93	110.84
107.61	113.37	107.2	109.99	108.95	109.41	108.67	104.05	112.9	111.9	110.93	111.01	107.5	109.99	109.6	110.67	109.77	110.12	108.66	109.64	109.96	109.65	111.3	108.08	111.75	109.94	112.9	109.09	111.35	108.59	109.07	109.82	113.43	110.92	109.93	109.33	107.7	111.89	109.24	111.81	107.79	108.94	113.96	111.36	109.4	108.04	109.55	108.91	108.45	108.62
113.77	109.31	108.89	109.72	112.2	113.91	109	110.4	112.46	109.42	110.54	109.01	112.8	111.41	108.94	109.36	111.22	110.11	109.58	110.33	110.7	108.11	110.5	111.29	110.7	111.61	111.53	109.23	107.24	110.08	110.37	108.81	111.95	110.9	106.18	110.03	109.08	109.58	109.02	110.28	108.52	113.26	110.42	110.31	110.2	109.21	110.12	110.86	112.05	110.39
97.431	101.04	98.798	102.09	98.819	104.07	98.487	100.68	99.291	100.23	98.761	97.111	99.038	98.205	96.694	101.97	98.729	100.85	99.06	100.23	101.77	100.12	103.44	97.991	101.36	101.45	97.4	100.14	104.58	100.7	98.473	97.666	100.99	101.48	99.748	99.965	99.321	99.311	97.392	100.17	100.57	99.039	98.824	99.594	102.72	100.2	99.468	98.17	98.684	99.93
112.01	112.47	110.02	110.34	113.73	114.15	109.9	111.56	110.91	110.89	111.16	108.32	114.11	110.35	109.76	111.85	108.16	110.37	108.87	109.95	109.3	110.47	110.47	109.99	111.24	108.26	107.61	108.59	111.28	109.22	111.03	113.83	109.24	113.06	108.52	111.84	108.13	110.49	109.5	110.47	111.36	109.78	112.09	110.85	111.62	110.17	112	110.07	109.28	110.4
113.28	117.35	115.66	115.62	114.63	114.43	114.16	118.3	114.93	116.3	116.42	116.74	116.28	117.67	113.47	115.52	117.61	117.64	113.51	116.89	116.61	115.66	114.96	114.92	115.78	114.04	115.2	115.4	117.49	115.69	114.37	116.49	115.11	114.38	118.03	117.85	113.58	115.37	118	113.44	115.6	115.62	114.7	116.6	115.81	116.15	111.75	113.99	116.79	116.79
112.91	112	112.87	110.46	115.37	111.12	107.68	109.85	110.69	109.03	113.29	110.3	114.25	110.66	109.47	109.69	109.38	110.49	111.52	110.22	110.13	108.17	111.03	110.06	110.78	111.01	110.82	113.92	111.72	110.06	109.77	112.11	106.97	112.71	114.23	110.34	112.09	109.46	113.56	109.15	109.58	108.69	109.42	109.08	109.34	111.21	106.88	110.79	113.45	108.25
111.82	111.68	111.69	109.02	111.47	114.25	113.47	109	112.33	109.28	112	109.46	112.15	109.09	112.35	111.18	110.79	113.05	109.9	110.33	109.29	109.53	110.57	113.89	113.27	113.43	111.45	110.06	109.15	111.77	115.42	113.58	113.23	110.48	111.99	109.61	113.69	115.25	112.61	109.87	110.05	109.48	112.02	110.92	113.45	110.72	111.57	111.27	108.74	109
106.13	105.43	107.94	104.75	105.77	104.29	104.6	104.54	105.83	103.52	106.25	105.02	105.92	105.2	102.54	108	104.39	105.37	107.52	104.77	106.37	105.83	106.33	105.63	106.64	106.23	105.6	103.72	106.86	106.58	105.64	106.28	105.49	105.56	104.31	105.32	104.25	107.68	107.4	104.94	106.31	104.28	108.49	108.24	102.67	106.17	107.56	105.16	105.9	108.69
102.99	102.05	101.87	102.74	102.12	100.89	99.189	98.083	102.4	100.27	101.44	100.34	100.67	102.07	97.78	99.116	99.301	100.59	101.02	95.829	98.231	98.586	98.886	99.149	101.05	101.98	103.16	100.89	100.96	101.35	99.911	99.644	99.674	98.923	101.06	102.14	103.53	98.489	102.8	101.2	100.07	99.426	97.562	99.483	101.64	101.75	99.743	99.63	99.002	100.03
102.37	103.78	106.43	105.84	105.48	105.62	104.3	104.44	106.41	105.95	102.19	104.7	104.15	108.63	103.91	105.46	107.11	107.97	105.91	101.54	107.62	105.59	107.15	105.52	104.51	104	107.55	103.96	106.86	105.35	105.46	105.18	108.19	108.98	101.69	104.41	103.4	104.04	108.17	103.68	104.1	105.94	106.8	104.39	106.22	104.26	104.68	105.12	105.66	103.74
106.17	105.22	108.27	107.1	104.98	106.16	104.76	107.49	107.59	103.38	104.53	107.18	106.95	109.15	105.95	104.77	105.17	105.76	104.99	106.66	104.38	104.12	105.73	108.91	104.6	104.38	106.04	105.54	105.7	103.24	106.09	106.09	106.97	108.55	109.48	106.16	106.68	106.84	107.78	107.56	109.51	109.48	108.95	107.26	105.97	110.07	105.58	109.14	109.57	108.33
111.56	112.84	112.07	115.32	109.53	110.04	114.82	109.85	111.91	107.3	109.72	111.71	115	109.19	114.11	111.84	111.69	115.04	111.85	113.57	111.47	111.12	112.54	111.69	111.06	107.77	112.01	113.95	110.03	111.02	111.28	114.24	113.69	113.45	113.08	113.67	111.87	110.61	112.97	110.43	113.86	113.05	111.65	113.02	110.34	113.28	109.56	108.72	112.59	108.94
112.43	112.81	111.3	110.81	113.07	112	109.4	112.59	111.52	111.49	113.12	111.38	109.95	113.58	114.55	111.18	111.74	113.34	115.59	113.42	110.3	109.16	114.75	110.58	111.7	109.71	112.42	107.79	111.19	112.72	112.53	112.32	111.85	111.67	110.72	105.27	111.68	114.67	112.1	113.65	108.47	112.31	111.46	112.4	110.88	111.05	111.81	109.66	112.09	112.69
112.87	113.89	111.77	108.96	112.01	111.19	111.2	113.94	113.7	113.14	111.85	110.35	112.19	109.64	111.21	111.15	106.98	111.28	109.29	109.73	111.21	112.35	111.24	110.78	110.09	112.9	110.37	110.24	111.22	110.89	111.71	113.07	108.36	111.32	108.62	113.53	113.08	114.2	112.99	114.77	113.46	112.89	110.81	113.81	110.06	113.45	111.46	108.68	114.92	109.78
104.16	104.16	107.26	103.74	106.16	106.65	107.17	105.5	107.67	102.73	107.14	106.37	105.02	104.09	101.23	105.46	104.12	103.6	108.56	104.11	103.69	104.5	103.19	105.38	103.78	103.63	109.43	102.95	103.04	101.99	104.23	107.59	104.05	104.05	104.28	103.11	104.08	104.71	101.6	109.06	106.03	101.69	102.36	107.57	102.62	107.05	107.2	106.03	105.38	104.02
106.54	104.71	103.83	105.2	106.1	107.25	106.51	104.68	104.53	107.13	105.58	103.59	103.75	103.38	104.66	106.6	106.29	106.09	104.74	103.11	104.45	108.33	106.79	105.41	106.57	107.67	103.83	105.73	105.5	104.84	103.16	105.83	107.64	108.22	104.9	103.05	102.21	109.02	107.04	104.29	104.14	104.28	103.37	104.75	103.77	105.32	106.09	103.53	104.08	104.96
106.18	102.93	108.53	102.35	105.69	103.83	106.07	106.32	103.74	104.84	105.8	106.96	107.27	104.4	101.8	107.41	104.86	102.59	101.08	103.82	102.42	103.55	107.01	105.51	104.41	106.51	104.79	104.69	106.21	105.91	103.68	104.79	104.87	104.75	104.54	104.14	103.85	106.07	106.22	106.23	105.55	105.37	104.96	104.37	105.21	105.33	104.41	105.81	106.82	103.01
105.42	104.83	108.66	105.84	106.48	107.97	104.66	108.24	105.6	105.05	105.12	104.64	105.7	107.84	104.89	105.06	104.68	104.7	109.04	108.59	107.09	103.3	104.35	104.51	105.41	107.05	103.43	110.63	108.45	107.58	102.21	102.86	106.28	107.31	104	106.4	109.65	108.11	106.46	106.97	106.29	108.23	103.97	107.7	108.76	104.36	110.33	107.8	108.08	106.99
102.62	104.8	105.94	102.44	103.63	105.49	104.97	102.9	101.4	103.68	107.96	105.07	105.3	104.64	106.08	106.38	103.7	104.03	104.51	107.44	105.69	104.45	104.61	104.31	102.29	102.97	102.97	101.96	105.75	101.41	105.2	106.08	105.57	104.42	104.76	106.18	102.64	104.01	103.6	105.09	102.82	106.26	102.36	105.45	106.2	104.82	105.73	103.59	104.56	101.99
119.34	118.93	118.96	116.82	114.74	117.61	119.99	119.68	116.93	119.78	117.75	117.45	116.69	117.04	116.59	116.46	120.02	120.07	115.02	115.27	115.13	119.33	112.24	115.57	116.56	119.18	119.44	121.9	114.97	116.31	116.75	117.72	117.58	119.18	113.46	114.37	118.85	117.21	117.38	121.38	117.19	112.19	116.65	119.07	117.83	117.67	119.24	116.79	114.79	117.86
108.42	103.59	104.79	106.1	107.68	106.26	106.14	109.28	104.58	104.89	105.94	105.73	103.81	105.24	107.05	105.12	106.46	104.78	105.63	106.16	104.9	104.76	103.36	103.99	106.1	107.32	106.61	103.85	105.71	107.67	103.36	105.33	104.65	102.54	103.21	106.97	107.7	104.84	105.56	106.45	109.12	102.9	103.59	104.3	105.39	106.1	107.95	104.87	103.91	105.07
106.62	104.83	101.2	107.47	106.92	104.53	104.57	101.87	106.51	104.77	108.35	106	105.02	106.1	102.8	104.83	106.74	106.05	109.04	107.8	108.68	107.36	105.07	107.47	104.82	106.92	107.58	104.46	105.17	104.77	105.31	106.16	106.69	109.71	104.9	106.63	108.89	106.47	108.53	105.06	107.91	106.51	104.59	107.65	107.41	107.4	105.26	102.5	106.9	103.5
102.27	101.03	101.41	101.05	100.97	98.977	103.04	100.96	103.14	100.17	102.76	100.06	102.17	99.156	104.73	100.31	99.064	101.84	98.085	100.94	99.007	102.29	99.197	103.8	104.07	99.379	101.5	101.79	98.964	98.913	99.851	101.36	97.998	99.156	101.56	101.16	100.92	100.49	99.627	99.406	100.52	102.93	101.75	101.08	102.51	100.17	104.6	99.483	100.62	102.07
105.16	106.87	105.05	104.72	104.22	104.29	108.4	107.8	104.36	106.59	104.88	105.44	107.01	104.38	105.47	105.26	104.63	107.51	105.39	105.13	105.42	105.92	104.39	106.59	104.61	106.48	104.7	106.54	107.52	103.71	105.93	104.98	104.79	107.01	108.46	105.02	104	103.52	110.95	103.59	104.92	104.91	104.6	106.4	103.76	106.21	108.65	103.48	103.64	106.1
95.13	99.44	100.27	99.438	99.636	97.452	98.123	100.45	96.858	100.1	101.75	98.195	101.8	101.92	102.45	99.03	101.35	99.417	97.096	102.12	100.61	99.642	99.043	99.129	100.16	97.406	99.846	100.84	97.509	100.25	97.589	96.781	98.531	102.33	104.17	101.92	101.93	99.736	98.842	97.292	97.128	97.679	98.781	101.86	99.271	103.71	98.259	98.35	100.82	98.89
102.6	106.44	106.51	106.73	104.36	105.76	105.69	104.67	106.27	105.55	106.02	109.24	105.06	106.75	104.65	104.38	107.66	106.68	102.04	106.59	103.73	103.78	108.28	104.98	109.64	105.89	107.94	106.9	108.14	102.57	104.24	107.98	105.67	104.5	105.78	104.77	106.35	107.79	103.91	105.25	106.83	105.96	106.4	107.77	104.91	106.28	107.28	106.31	104.7	104.62
112.9	110.04	109.97	110.79	111.93	108	111.62	114.07	107.05	111.84	106.05	111.96	108.89	109.95	107.76	110.34	109.96	109.53	110.12	110.55	110.58	108.98	109.11	110.24	110.44	108.06	108.43	106.75	109.48	112.05	110.19	111.66	110.3	105.16	112.72	107.94	109.98	106.55	111.67	109.11	109.98	112.26	110.19	108.91	109.25	108.61	113.91	109.8	109.75	106.66
100.37	97.828	102.8	99.097	100.49	99.744	100.12	98.161	99.362	101.4	98.415	99.413	101.43	101.79	101.85	99.98	102.7	102.96	102.03	99.121	101.4	100.1	99.799	99.989	101.08	97.958	98.741	96.191	100.37	100.85	98.68	100.24	101.08	100.81	99.529	100.25	102.99	102.98	102.28	97.636	98.043	100.96	100.23	99.155	101.04	99.344	100.2	97.757	100.6	98.727
101.91	102.82	104.75	103.48	103.47	101.54	102.38	104.28	102.14	104.93	105.12	108.11	105.18	105.89	105.84	102	105.3	100.28	104.2	102.71	105.29	103.7	105.57	105.42	104.36	102.12	108.65	104.17	104.22	102.66	105.75	103.94	107.17	104.94	103.54	106.6	104.99	107.86	106.74	108	105.93	103.68	103.84	103.9	105.21	105.4	103.25	104.03	102.53	105.99
103.85	103.3	102.37	101.66	99.921	104.7	102.05	102.14	100.13	100.87	102.26	102.2	102.07	100.91	97.32	104.52	97.842	103.35	100.55	98.538	102.88	100.23	99.886	103.5	100	100.06	103.41	98.466	101.75	102.31	99.516	100.61	102.61	101.51	101.28	99.531	99.648	101.36	102.92	97.12	103.77	102.27	98.664	99.063	97.859	101.23	102.26	100.49	100.58	101.82
107.18	108.74	105.75	105.28	107.69	104.69	106.87	106.65	105.16	107.03	105.5	105.3	106.86	107.49	101.09	102.96	104.94	105.44	102.43	105.65	106.39	105.5	103.78	105.72	106.23	105.09	104.42	105.17	105.69	105.02	106.17	105.03	106.88	106.98	106.13	106.37	105.29	105.17	103.22	108.06	105.9	105.27	109.75	107.08	102.5	106.02	110.05	106.33	107.55	105.27
102.08	98.325	97.304	102.24	98.701	102.57	103.33	101.09	98.875	99.948	102.23	97.619	100.87	101.91	99.583	100.15	101.48	101.32	100.08	100.3	101.72	99.61	98.915	98.661	100.18	102.32	97.516	100.09	99.995	97.564	100.42	99.794	97.25	100.86	99.523	97.776	102.36	102.04	98.64	102.02	99.312	98.708	100.58	99.951	100.67	101.1	102.36	100.99	100.74	101.94
105.33	104.69	107.96	103.69	106.51	108.85	109.45	107.26	109.38	104.33	104.75	109.59	106.02	107.03	102.86	103.55	107.9	103.04	104.16	103.32	106.64	105.63	106.74	106.49	106.9	104.74	103.51	109.37	106.32	106.49	106.36	105.44	107.89	103.58	104.46	109.7	107.82	107.07	103.73	102.52	106.18	105.43	105.3	104.78	103.62	108.2	107.67	102.5	102.35	106.05
98.466	101.47	103.03	99.792	99.92	100.39	101.45	103.53	98.135	102.19	100.79	99.305	103.86	101.92	99.818	100.73	99.698	97.622	102.67	101.35	101.3	100.7	99.81	100.86	101.89	99.802	99.523	101.55	101.85	100.09	101.42	101.38	97.27	99.59	103.57	100.84	99.381	105.06	104.06	98.789	100.28	103.1	98.722	99.218	99.927	101.29	101.4	99.671	99.285	101.47
118.73	119.37	117.91	115.64	114.04	118.4	113.68	119.53	116.57	114.29	117.53	115.96	115.51	116.78	113.15	116.55	116.53	118.61	116.05	120.52	115.52	117.42	117.54	118.72	114.58	118.93	115.89	117	112.82	116.98	115.89	116.28	115.17	117.39	118.04	114.84	113.8	115.67	118.1	115.12	117.44	117.31	112.84	117.46	117.6	117.81	115.84	116.13	116.05	115.69
105.5	104.67	106.7	103.96	104.12	107.88	107.54	105.46	105.99	104.31	106.9	106.21	106.4	106.33	103.81	104.32	106.59	105.03	105.44	101.8	106.86	106.08	106.83	107.45	106.34	104.09	105.65	104.84	107.37	104.05	105.58	109.64	104.98	104.84	107.89	104.38	102.24	105.22	110.61	108.09	105.36	104.72	103.07	105.46	109.7	103.59	104.4	106.87	105.29	105.11
109.22	112.85	113.53	111	112.04	109.78	111.81	112.33	111.52	114.64	111.08	109.04	108.38	109.94	112.13	112.36	111.65	109.87	109.9	113.33	109.68	114.22	108.63	112	113.24	108.45	115	113.9	109.79	109.33	111.29	112.73	109.61	111.74	108.74	110.1	108.79	108.79	112.52	109.15	110.6	110.39	110.63	110.92	113.1	107.01	116.26	112.86	111.4	109.76
111.9	108.94	109.19	109.9	111.01	109.83	110.78	111.38	111.45	110.38	109.28	110.97	111.29	111.18	111.88	111.33	110.74	108.84	109.33	114.17	111.01	110.9	111.07	110.55	110.86	108.39	108.79	110.75	110.93	111.94	111.63	112.57	114.89	108.68	110.12	108.28	110.65	108.24	111.31	107.85	113.19	109.41	114.02	109.36	111.36	110.82	112.49	110.97	111.69	111.87
107.17	107.03	104.15	104.5	107.71	102.21	105.29	104.96	108.47	107.45	107.32	107.19	106.74	104.42	105.89	106.59	106.11	104.54	108.58	104.06	104.77	106.06	106.13	102.88	105.26	103.84	107.49	106.67	106.57	104.89	107.08	104.59	103.96	106.43	104.6	108.06	103.68	103.62	109.63	103.98	104.72	105.73	107.93	103.93	107.61	105.26	106.04	105.24	105.13	107.21
118.94	115.77	119.97	116.03	119.6	117.03	118.36	119.25	118.06	116.69	119.25	115.77	117.37	121.17	119.64	116.86	118.78	118.81	116.81	118.44	116.27	119.87	120.81	116.87	118.37	117.04	120.39	115.94	117.37	115.28	115.58	118.75	117.99	116.29	118.66	121.29	116.17	118.36	114.99	117.89	115.15	116.61	114.1	115.54	118.88	117.23	119.67	118.19	116.87	116.59
108.33	106.43	103.98	102.93	109.77	105.98	101	106.04	103.39	104.51	105.1	104.45	101.46	105.28	109.75	103.24	103.23	103.95	105.03	101.67	102.15	107.53	107.33	105.73	106.49	103.71	104.71	100.85	104.48	104.25	105.06	104.63	103.3	104.61	103.35	103.79	106.29	104.29	104.19	105.74	104.22	102.74	103.17	103.8	104.56	103.04	105.85	102.09	105.71	106.72
104.87	108.41	108.93	106.75	109.23	109.67	107.49	104.94	104.29	106.67	105.41	106.18	105.08	107.02	104.23	105.96	105.73	105.53	104.35	102.36	105.52	106.43	106.24	104.75	105.46	103.71	103.01	104.23	105.84	107.73	103.96	104.5	107.66	103.1	109.16	106.55	104.86	108.25	105.72	104.07	106.65	104.27	106.94	101.91	106.71	107.35	105.78	104.76	105.6	103.31
113.84	109.3	110.58	112.11	112.08	110.37	108.45	107.89	109.23	110.02	110.47	110.6	111.96	109.5	109.4	108.31	111.12	110.67	109.13	110.07	109.97	111.47	114.05	109.92	110.21	108.98	109.01	109.9	111.52	107.26	112.36	110.7	110.22	114.67	111.91	110.47	109.83	111.52	109.33	110.76	108.54	108.86	110.88	113.06	111.51	108.58	109.87	108.1	113.91	111.24
106.56	108.22	105.06	104.37	105.18	106.81	107.15	106.55	108.74	105.12	104.31	104.91	106.17	108.84	105.01	105.72	107.38	106.32	107.78	105.85	105.51	106.9	108.4	107.81	104.76	105.66	106.6	107.9	106.54	106.47	107	109.4	104.7	104.3	103.04	108.27	104.37	106.86	107.97	105.8	106.93	107.54	106.03	107.65	105.29	105.07	106.28	106.97	106.52	107.63
100.26	98.852	100.58	101.57	100.12	102.61	105.29	101.61	99.075	101.08	102.76	99.939	99.504	97.897	103.26	101.16	101.33	98.423	100.14	100.52	99.066	100.25	101.43	101.14	101.51	102.6	99.593	99.316	102.38	101.97	98.898	103.61	100.22	103.96	98.423	101.51	102.22	100.88	98.82	102.74	105.38	101.34	99.577	101.06	100.66	100.15	98.714	99.579	102.4	102.3
103.13	103.01	103.29	105.97	104.47	103.37	103.56	102.64	103.3	104.99	104.91	103.43	103.53	101.03	102.94	102.57	105.34	103.8	105.19	106.04	105.05	103.5	101.48	107.75	104.75	100.62	103.02	103.48	103.53	106.23	103.34	101.55	102.48	106.64	101.97	102.91	103.64	104.92	100.29	107.48	104.89	106.55	105.74	101.28	103.62	104.6	102.33	103.48	103.44	100.14
111.64	109.29	113.13	109.74	110.35	110.39	110.65	112.6	108.24	106.68	112.2	112.9	110.26	112.35	110.51	111.7	111.21	112.3	110.02	113.83	108.37	110.31	109.05	110.98	113.07	114.31	111.13	113.05	111.97	112.67	109.22	111.24	106.63	108.75	110.51	110.99	108.83	111.24	109.81	109.17	110.93	110.94	109.49	111.75	109.14	109.6	111.74	110.62	112.57	110.02
112.17	110.95	112.16	110.5	113.16	114.18	109.5	111.7	111.38	111.21	109.77	114.19	109.38	110.25	111.18	112.14	108.36	114.23	111.65	111.58	114.03	113.7	109.72	113.26	112.52	111.87	107.77	109.32	107.66	115.2	109.3	111.27	109.47	111.15	109.35	112.36	114.9	109.68	110.4	112.67	111.41	109.5	109.67	110.77	111.38	110.34	110.48	110.58	112.97	111.18
115.41	113.44	114.4	111.78	111.72	113.25	108.34	111.02	109.61	110.23	111.75	112.95	111.79	113.17	113.53	112.02	114.95	114.74	113.25	112.46	114.03	112.04	111.41	111.63	114.63	112.92	109.57	111.98	109.51	112.41	111.99	107.83	113.11	110.85	109.54	111.89	112.26	112.14	113.54	110.63	109.79	110.66	112.66	111.48	111.54	111.29	111.51	113.01	112.81	111.9
107.58	108.54	108.2	106.27	106.96	104.78	105.86	107.5	105.3	106.69	104.68	104.1	108.47	106.6	108.37	107.98	105.24	107.23	106.95	106.4	111.28	108.04	107.36	106.03	105.73	108.87	104.5	108.82	107.8	108.39	108.5	108.03	106.6	108.39	105.11	107.65	110.06	106.22	104.82	104.51	103.7	107.84	108.16	106.33	104.81	106.89	106.75	104.63	108.61	108.11
109.37	102.36	105.96	105.38	105.02	105.74	104.49	102.51	104.07	104.97	106.16	103.88	104.81	105.06	103.92	104.97	104.75	107.28	107.41	105.04	105.9	107.21	107.35	106.27	107.78	105.46	107.07	106.27	109.36	107.04	105.71	106.96	106.04	104.7	104.79	106.2	103.29	108.9	106.23	105.22	102.03	104.84	105.91	106.21	107.9	104.07	104.69	106.71	102.62	106.24
104.36	103.74	104.02	105.48	105.36	104.13	106.56	107.94	106.59	104.46	103.73	103.13	105.41	104.45	105.55	102.55	106.54	106.51	103.59	104.96	105.19	103.01	103.17	108.33	103.1	102.94	104.43	104.86	107.66	103.49	101.84	102.42	102.66	103.99	105.97	103.46	109.02	105.6	103.58	108.15	103.28	108.54	106.94	108.28	104.34	104.03	106.69	104.99	105.31	103.96
103.93	100.75	102.56	99.453	99.869	101.08	99.788	100.07	102.63	101.03	98.652	98.764	101.96	101.84	102.52	100.08	101.41	98.808	101.96	100.77	101.07	102.91	103.03	99.941	101.98	99.198	97.915	99.46	104.23	97.421	101.86	101.75	101.6	98.203	98.72	102.86	100.23	102.33	99.495	103.98	100.62	101.74	101.28	100.42	103	98.975	99.308	102.08	97.264	100.85
107.89	106.78	106.29	106.22	108.14	105.31	105.13	105.54	106.26	104.27	109.23	102.8	105.57	109.3	104.3	104.07	106.92	104.98	106.64	103.98	104.75	109.3	107.71	108.11	106.39	105.77	110.04	105.09	105.73	101.7	105.57	104.77	106.96	105.13	105.27	111.81	108.49	102.66	105.23	106.19	106.95	109.2	106	103.85	102.14	106.22	106.03	105.68	104.63	107.74
105.6	106.17	106.82	104.69	107.2	106.67	104.53	105.5	106.33	103.83	107.29	103.25	105.47	105.55	104.98	106.92	104.88	104.25	106.46	106.4	105.43	106.77	102.99	107.37	104.4	104.08	106.1	103.63	104.21	105.3	105.81	106.86	105.68	104.66	107.73	105.08	106.96	106.48	102.45	103.66	106.74	106.04	102.55	105.92	108.61	109.31	101.86	104.4	106.11	104.89
106.29	106.73	104.77	102.67	105.84	103.88	105.77	109.44	102.37	105.19	106.08	105.04	106.79	105.22	107.59	105.12	105.17	107.09	105.83	106.05	103.84	105.23	105.35	107.96	105.12	105.4	109.06	108.25	104.52	105.86	104.22	106.46	104.61	104.91	106.04	104.38	107.51	107.56	104.77	104.93	104.7	104.07	108.9	105.4	106.11	103.44	107.28	104.5	108.22	106.15
106.73	105.93	106.08	109.78	105.13	103.78	103.76	104.61	105.26	103.34	101.91	108.16	103.69	106.59	105.43	105.58	106.98	101.71	102.85	109.6	105.62	101.17	106.08	106.26	103.51	105.82	102.73	106.32	107.13	104.8	103.56	105.68	105.75	103.92	104.2	104.35	104.19	105.11	104.31	103.16	106.45	105.46	107.02	103.29	102.59	105.38	100.08	106.21	105	106.17
107.58	107.9	108.83	104.57	106.97	105.79	105.19	109.84	110.01	103.84	110.61	103.97	110.2	107.37	106.76	103.91	107.85	105.09	108.22	105.18	104.21	109.4	109.46	107.31	107.12	106.87	106.88	102.48	107.63	107.04	106.75	105.39	107.92	106.64	107.61	104.59	109.5	108.25	107.53	104.71	108.58	107.73	106.14	106.26	108.02	108.91	107.8	105.46	105.1	107.07
107.81	103.27	104.52	105.31	105.42	105.66	101.67	103.13	103.06	106.85	104.52	108.3	105.47	106.45	105.09	103.68	105.09	105.83	105.26	104.09	105.23	107.48	106.94	105.4	105.81	102.87	104.88	102.86	105.05	106.64	104.84	105.82	107.74	107.34	105.04	102.64	105.42	104.79	102.2	103.3	108.4	106.11	106.23	105	105.87	103.59	106.63	104.84	104.4	104.8
109.92	111.26	110.1	109.26	110.98	109.49	111.65	112.1	109.72	112.14	109.09	110.73	107.34	110.88	110.16	110.21	112.98	110.81	113.22	110.25	112.6	111.25	111.93	108.58	109.93	110.34	110.49	110.55	114.33	111.84	109.99	112.35	109.36	108.56	110.43	111.06	109.59	113.64	113.12	110.29	109.01	110.59	114.11	111.71	108.46	109.09	110.97	109.73	111.75	112.62
99.399	102.67	100.76	100.95	96.826	97.898	101.08	99.256	98.093	100.4	99.188	96.124	101.61	101.3	104.93	101.49	98.881	101.02	98.425	99.62	100.12	100.87	100.88	101.36	97.482	102.13	101.58	99.787	102.21	101.89	101.57	104.03	100.1	104.45	97.378	98.819	100.78	101.06	101.08	98.778	98.787	98.359	99.474	100.36	99.966	102.95	101.09	102.3	98.049	100.29
101.79	109.12	108.64	105.95	103.75	104.53	102.97	106.67	104.4	107.79	108.13	104.4	105.82	104.73	106.26	105.47	108.31	103.44	106.23	106.64	102.14	104.71	105.39	104.73	106.19	106.16	104.54	108.95	108.87	103.69	104.15	105.29	106.97	105.61	106.41	106.78	105.19	108.54	104.03	105.26	107.75	104.36	105.51	104.62	105.05	105.16	102.79	109.79	109.13	109.65
104.27	106.41	107.52	106.03	108.46	105.99	106.45	103.54	105.17	107.66	105.14	106.66	103.89	103.59	106.59	110.12	104.54	106.27	103.53	107.91	106.58	104.54	109.66	105.3	107.35	105.96	106.75	107.9	104.48	105.57	105.34	107.14	105.81	107.02	106.46	104.75	107.33	107.85	104.48	106.69	109.5	107.11	107.07	107.2	106.75	102.22	104.92	110.18	107.74	106.05
107.36	107.57	108.39	109.11	108.46	107.17	108.4	105.2	109.64	104.48	107.56	107.42	107.09	107.21	109.37	107.1	108.55	106.64	107.6	109.88	105.64	109.12	108.59	107.55	105.06	106.63	106.82	107.23	107.09	108.94	105.36	103.68	106.26	110.66	107.65	105.66	106.78	107.05	104.59	107.68	108.41	105.09	107.9	109.03	104.7	107.09	105.01	107.08	103.89	107.05
109.53	111.95	113.74	110.67	109.18	111.66	112.72	110.2	112.54	112.53	108.62	107.48	108.61	107.34	109.71	110.21	108.37	111.28	106.23	106.59	111.11	113.09	113.54	110.29	108.26	110	108.25	112.6	110.64	106.99	109.59	111.6	108.8	106.25	110.5	109.29	111.1	110.9	106.18	112.39	110.21	108.26	109.83	109.41	110.34	106.58	111.17	108.56	111.82	110.24
104.96	105.74	103.5	106.39	105.27	105.88	103.8	102.16	106.44	105.45	103.84	105.79	107.12	106.37	103.56	105.21	107.04	105.95	107.27	107.82	105.4	106.73	106.55	106.66	104.47	103.16	105.72	104.73	106.49	106.2	104.27	102.71	105.41	103.62	108.67	103.66	105.06	102.82	105.08	103.74	106.5	104.65	104.43	104.5	104.83	106.01	105.11	106.29	109.15	103.06
104.99	102.64	105.95	107.81	105.57	104.18	103.58	104.11	107.87	102.84	103.42	107.59	104.58	107.16	106.2	103.23	105.31	103.62	102.41	104.52	106.59	103.1	103.02	103.21	108.98	106.71	105.46	103.69	106.55	106.19	106.95	105.19	106.07	104.78	102.34	107.26	105.82	106.67	105.13	105.09	107.74	105.83	107.86	106.13	101.92	103.85	106.1	103.85	106.78	101.86
99.396	98.735	101.05	95.327	100.64	100.37	102.78	98.91	100.41	99.075	100.34	102.03	102.56	101.41	101.73	102.78	101.05	102.88	100.97	100.06	100.79	102.48	100.23	99.028	99.71	102.38	100.56	100.97	98.831	100.53	102.07	101.65	98.753	100.7	103.2	99.163	100.86	99.784	102.81	100.67	99.827	102.3	102.71	98.799	102.17	102.05	100.28	101.01	99.76	98.77
104.39	105.15	105.18	108.28	106.39	109.52	106.85	107.93	106.19	104.8	109.47	107.29	108.49	103.59	105.16	106	102.68	110.86	106.59	105.72	108.61	107.38	106.44	106.87	108.18	105.99	105.18	106.31	108.13	106.82	103.58	104.42	107.61	106.63	107.75	107.97	108.05	106.58	107.3	107	107.52	107.41	107.53	107.55	105.97	107.68	107.17	107.02	105.83	106.17
104.61	105.57	106.07	105.08	102.18	107.57	106.04	105.21	105.59	106.55	106.87	106.35	108.57	104.13	104.42	105.18	104.47	103.07	105.91	107.51	104.49	103.32	106.62	106.81	103.45	101.37	107.63	105.39	105.12	108.71	105.46	107.27	107.13	104.75	104.65	103.87	102.88	103.47	106.42	105.66	106.75	102.13	103.37	102.86	107.47	107.25	109.12	105.48	103.56	101.84
108.12	105.81	104.47	101.91	102.97	103.95	106.95	105.27	105.08	106.46	106.14	104.91	105.34	103.53	108.36	106.89	105.79	103.85	109.28	108.63	104.18	103.81	105.66	106.7	102.42	105.03	108.48	107.9	105.35	107.16	110.53	103.67	106.41	106.44	105.85	108.56	106.66	101.94	104.97	107.93	106.7	105.13	105.53	106.25	105.32	108.95	106.04	103.48	110.27	105.23
108.57	107.15	109.3	112.54	111.37	111	109.89	110.91	113.1	108.06	112.1	107.33	110.87	109.5	110.19	111.73	108.38	111.48	107.32	112.1	109.73	111.07	107.36	112.34	106.61	111.19	114.39	110.78	107.68	110.29	111.34	111.65	111.41	110.38	114.2	105.74	110.92	111.85	109.73	111.03	109.76	109.68	107.6	112.21	108.54	111.45	110.53	112.39	109.13	111.96
112.56	113.62	112.88	113.48	113.76	109.37	113.12	114.21	113.88	110.91	114.86	112.63	114.6	115.19	113.46	114.13	113.34	111.21	112.3	110.6	112.84	111.8	111.44	113.77	112.61	113.58	111.69	114.62	108.91	111.72	110.22	112.81	113.97	112	113.72	111.73	113.78	112.07	112.59	111.37	108.24	109.05	113.1	110.39	115.12	113.45	111.6	113.14	112.01	112.07
108.18	111.09	110.03	108.53	111.82	111.21	111.58	110.93	112.21	110.14	111.71	111.55	114.16	111.16	109.87	109.33	111.77	107.86	109.42	111.08	112.31	108.03	107.71	113.07	112.95	108.73	113.73	111.29	108.3	111.83	110.59	111.95	109.78	113.15	110.29	111.32	107.69	110.58	111.38	109.4	113.93	112.84	112.34	111.13	109.79	108.74	110.21	110.06	113.95	111.4
106.05	107.76	109.77	109.11	109.16	108.03	104.01	107.52	107.17	108.67	104.77	107.58	107.83	105.78	105.47	105.22	107.82	105.3	107.63	108.91	104.84	105.41	105.35	107.17	106.92	106.13	107.17	107.77	109.61	107.21	105.58	107.17	106.48	105.1	108.86	105.34	108.35	108.01	110.46	107.35	103.09	106.91	104.04	105	108.32	105.31	108.68	106.39	104.89	108.49
105.71	106.24	104.53	105.6	104.53	104.04	109.32	107.37	103.41	105.35	105.13	103.5	104.7	108.25	105.04	108.31	104.32	106.13	104.62	106.5	106.79	106.99	103.58	107.28	107.67	102.16	105.23	103.53	104.34	105.53	104.79	106.24	104.62	106.71	108.4	106.76	105.05	107.23	103.38	106.75	106.33	106.41	102.78	105.01	105.5	103.48	102.57	103.44	107.5	105.85
108.65	109.37	109.06	109.55	108.33	110.9	111.43	108.81	113.17	114.6	109.89	108.98	107.51	113.31	110.08	109.25	110.45	109.39	110.38	113.38	113.36	110.52	109.95	108.22	109.78	109.33	108.13	112.18	113.58	108.38	110.33	108.14	107.67	110.05	109.95	109.09	108.07	111.49	112.34	110.93	107.24	109.64	107.96	108.86	108.22	108.65	106.27	110.08	111.74	108.36
114.49	110.2	114.5	111.23	110.25	113.76	113.14	115.3	113.88	114.02	107.79	114.39	113.11	110.85	112.34	111.69	111.47	113.18	112.62	112.29	113.65	112.89	113.97	113.76	113.42	109.52	110.54	112.19	111.65	113.41	112.14	113.26	109.6	110.8	111.13	113.23	110.57	113.56	114.37	113.05	111.92	114.7	114.56	114.91	113.76	115.01	112.04	111.51	115.14	114.01
109.03	113.05	110.33	112.52	111.17	113.77	110.04	108.09	108.08	112.36	112.2	109.74	110.47	108.64	112.93	108.47	112.23	110.2	109.51	108.9	112.56	110.29	109.05	110.46	109.5	108.61	112.1	110.59	109.27	108.88	111.2	110.61	109.48	109.25	110.01	110.04	109.41	109.2	110.27	111.27	108.4	109.89	110.23	109.22	109.32	111.24	112.03	110.77	109.87	110.22
107.13	104.35	103.82	106.68	107.34	104.08	104.36	105.91	102.44	103	104	101.27	108.02	105.1	102.37	102.7	104.33	104.73	103.59	106.31	106.01	105.39	105.9	106.86	110.11	106.14	103.66	101.45	103.37	107.2	107.25	103.95	102.54	103.47	106.59	103	108.02	106.8	104.85	104.36	108.6	106.96	105.1	106.47	103.03	105.59	105.18	107.79	106.72	103.56
106.21	107.23	105.06	107.76	107.68	105.5	103.45	107.1	106.39	103.94	107.98	104.91	106.6	105.63	105.98	105.23	104.41	107.57	106.71	104.69	104.65	108.25	107.86	108.73	106.13	106.79	106.58	104.23	105.96	107.78	103.76	103.17	104.8	108.95	103.58	109.24	108.12	103.61	105.31	105.24	105.84	104.24	107.06	109.03	107.38	106.78	106.41	106.65	106.5	104.97
112.72	112.9	110.35	111.98	114.02	114	112.35	112.6	112.74	114.66	111.33	111.05	112.86	113.77	112.79	112.03	113.08	110.74	108.91	113.94	111.89	113	111.73	111.2	111.89	111.23	111.12	113.1	110.27	109.03	114.15	114.04	111.38	110.13	108.92	116.17	113.35	110.28	111.83	112.58	112.83	110.73	109.87	112.6	110.3	109.71	112.84	112.68	108.79	112.62
117.98	116.65	117.23	117.65	118.38	115.76	116.68	115.56	115.59	119.38	114.57	115.2	120.14	117.71	116.36	117.44	117.86	116.63	116.6	115.71	120.35	116.53	119.85	117.92	114.82	120.68	115.06	120.42	116.68	116.6	117.94	120.27	121.02	116.78	115.74	117.28	114.89	118.67	119.86	118.2	116.69	117.64	118.89	118.27	119.86	118.16	113.22	118.15	115.76	115.99
108.35	105.39	105.32	106.73	101.61	105.97	101.76	106.78	103.43	103.83	105.91	101.82	103.7	106.13	103.66	107.33	104.98	105.57	104.33	104.98	105.15	103.39	104.09	105.86	101.09	105.57	103.96	105.49	103.49	103.61	105.27	103.94	105.54	103.83	104.12	104.62	105.87	106.47	106.64	108.89	101.94	102.31	107.24	106.74	105.42	105.89	101.38	101.92	103.47	105.61
110.74	112.39	111.03	110.19	112.19	107.99	110.76	111.62	111.91	109.24	114.26	109	112.29	111.36	110.85	114.54	110.57	108.96	111.36	116.4	108.13	112.26	109.88	111.67	112.91	109.7	113.67	112.44	112.21	111.99	113.2	111.89	110.05	109.59	113.97	109.69	110.22	108.27	110.56	112.92	111.28	113.99	109.61	110.83	109.29	112.67	110.74	111.98	108.47	111.64
101.73	106.23	104.67	107.74	103.98	100.76	107.94	104.2	107.79	104.44	103.55	106.11	104.09	100.88	103.02	108.28	104.88	100.42	104.36	105.62	104.16	105.25	104.69	101.97	103.43	100.82	105.75	102	104.44	104.36	107.13	104.58	101.26	106.02	105.31	104.12	105.6	104.85	103.75	105.72	107.82	101.83	104.17	104.28	101.36	104.31	101.24	105.78	107.51	103.6
100.5	103.04	100.35	101.12	97.007	99.309	98.638	100.94	104.44	96.803	99.194	99.231	103.12	101	100.04	98.671	98.653	101.38	100.26	101.18	102.17	99.71	97.056	99.355	100.7	102.33	102.88	100.94	99.267	100.97	100.44	97.276	99.659	100.45	100.17	101.74	101.59	100.43	97.762	100.96	101.63	100.63	100.29	102.05	100.69	101.18	100.89	100.88	101.04	98.226
105.64	108.41	105.05	110.23	105.11	107.69	107.11	105	105.69	104.09	104.18	104.91	107.4	108.39	107.06	104.96	105.72	106.02	108.41	104.93	104.83	104.52	105.63	103.15	108.78	108.66	108.69	109.87	109.69	109.03	105.74	106.8	104.89	106.37	104.13	105.63	107.09	106.11	106.95	104.05	107.12	106.69	105.73	106.62	107.55	104.38	109.13	105.86	107.65	108.77
112.36	108.43	110.16	111.11	112.45	111.56	111.42	108.64	110.41	111.76	107.55	110.19	111.02	110.22	110.03	112.04	109.82	114.7	113.34	112.12	108.38	110.65	111.11	111.88	113.01	111.12	113.09	112.62	109.61	112.53	111.11	112.22	112.42	112.48	113.95	108.63	107.72	111.78	108.33	110.98	112.1	109.41	112.11	114.12	110.65	111.32	108.85	108.35	106.53	109.71
107.52	108.52	106.21	107.99	106.68	105.13	102.03	108.18	105	105.26	106.46	108.39	104.39	104.11	106.52	105.11	105.72	110.31	105.64	106.55	105.38	105.04	104.93	100.71	106.78	107.44	105.51	105.67	106.67	106.74	105.46	103.03	109.5	107.47	107.1	108.03	105.33	104.99	107.14	106.49	107.79	105.09	106.8	103.35	105.16	105.46	104.51	102.65	103.66	104.65
108.75	107.56	107.63	108.56	102.68	103.39	107.76	108.13	109.67	107.67	108.36	107.37	107.41	102.65	105.53	108.18	106.22	107.02	103	105.6	107.49	105.8	105.66	106.2	105.11	108.88	105.48	103.98	107.48	105.04	103.8	107.22	104.63	104.29	106.86	103.48	107.77	103.39	108.16	104.67	104.98	106.43	108.36	108.19	107.01	107.71	105.38	108.26	104.37	102.29
103.64	105.77	102.04	105.98	105.53	108.68	107.63	105.28	104.68	106.3	108.02	103.41	103.02	105.01	106.51	103.95	105.33	106.33	103.69	106.55	106.38	105.63	104.06	107.66	105.42	105.96	105.26	106.76	106	108.23	102.26	107.73	103.49	104.09	105.86	106.86	108.62	107.26	106.05	105.45	108.95	106.85	105.66	106.18	104.18	104	112	104.29	105.7	105.58
107.86	109.58	103.61	106.16	108.97	104.1	108.75	105.94	105.55	107.08	106.46	106.14	107.99	103.37	105.49	107.39	106.38	106.36	107.15	104.19	104.57	105.87	108.05	107.01	107.41	104.68	106.23	107.92	108.87	105.94	104.7	104.66	105.08	104.43	109.74	105.27	105.62	102.02	109.46	105.45	104.61	102.57	105.32	105.84	108.44	105.75	104.4	105.9	105.98	107.64
108.07	104.39	105.26	103.7	110.14	107.19	106.69	107.83	104.65	105.61	103.49	108.12	104.3	107.05	106.54	105.09	107.01	104.56	105.91	106.65	103.9	102.1	104.45	108.16	104.42	107.39	105.16	106.65	105.25	103.71	101.73	103.53	107.6	108.06	103.84	106.06	106.65	106.48	106.27	107.22	104.04	104.34	106.1	104.67	106.06	107.45	107.3	105.96	106.59	105.8
114.54	114.41	110.95	111.04	109.75	112.57	113.62	109.8	111.52	113.46	112.79	112.05	115.03	113.8	110.23	114.17	113.16	112.07	113.97	110.39	113.68	113.05	113.77	114.42	111.78	112.59	114.39	114.46	111.45	110.25	112.24	113.32	113.02	115.23	114.83	113.54	111.84	113.17	112.92	114.06	113.1	114.66	112.01	115.35	111.73	110.16	111.81	112.54	109.11	112.55
106.15	102.01	108.32	109.67	104.5	104.83	105.99	103.47	106.54	103.23	107.78	103.27	105.65	106.99	104.76	107.3	103.86	106.9	105.22	105.7	105.61	103.22	105.55	102.34	107.82	107.65	104.62	105.91	107.33	103.03	104.88	103.18	102.82	105.9	109.71	106.06	105.2	105.1	105.82	105.43	104.91	107.5	105.92	105.63	106.58	105.43	104	105.15	102.74	105.75
109.52	103.62	107.04	104.72	107.85	103.63	107.92	106.47	105.59	104.59	105.29	103.37	107.27	107.66	105.61	107.53	109.21	105.61	105.55	105.42	108.07	108.44	106.02	105.96	105.07	103.2	108.25	107.25	102.89	106.84	103.2	104.06	104.71	103.9	108.03	103.71	105.92	105.45	103.17	104.36	105.04	107.26	106.87	105.81	107.15	103.62	107.68	105.51	108.45	108.75
108.91	103.34	105.74	105.78	105.28	105.14	104.42	106.41	105.72	106.38	105.48	107.62	103.88	107.69	104.85	106.84	105.01	107.08	105.85	109.37	107.51	105.7	106.08	106.32	103.41	106.95	106.96	104.76	109.33	104.96	104.67	107.84	107.65	105.41	103.57	104.36	106.02	103.67	106.85	110.44	104.48	102.61	107.26	104.48	108.53	103.73	105.61	104.22	103.16	104.3
113.51	113.27	111.89	112.6	112.76	112.43	112.22	110.14	112.86	110.87	109.89	110.37	112.07	110.4	110.91	113.22	110.86	112.21	113.74	109.62	109.48	109.94	112.86	108.19	112.35	111.33	113.11	110.97	111.1	113.45	109.11	110.96	111.12	110.61	110.75	108.13	110.96	112	111.69	112.5	112.42	111.55	113.73	114.69	113.48	112.34	113.75	113.03	109.36	111.82
107.12	108.17	108.16	104.31	106.13	105.98	112.31	105.2	107.45	101.65	105.53	108.98	103.03	107.36	108.48	102.82	107.38	110.1	106.51	105.82	103.39	106.24	105.5	106.07	105.92	104.06	107.64	107.78	105.85	108.61	106.73	104.65	107.21	107.99	104.83	104.08	106.57	104.42	106.39	105.81	105.12	107.79	105.58	107.16	104.98	106.92	105.42	110.64	103.53	108.89
106.56	107.02	107.33	107.31	110.04	107.23	110.14	108.17	105.2	107.88	107.82	103.47	105.78	107.81	108.05	106.35	104.96	107.83	107.01	105	107.04	107.86	108.51	108.17	104.19	104.82	106.21	107.91	107.93	109.96	108.28	106.3	108.47	105.72	102.9	105.56	107.62	106.56	107.07	105.67	108.37	104.92	106.89	108.05	105.89	102.86	105.42	106.61	109.85	106.29
95.272	99.319	99.042	100.47	104.49	101.18	99.556	102.06	100.02	98.021	97.914	95.599	98.403	100.58	101	99.554	99.972	99.793	99.41	100.66	100.6	99.816	102.16	101.97	98.672	100.64	101.88	99.515	97.587	99.936	99.609	99.491	100.4	96.91	102.02	98.315	97.698	102.16	97.867	100.63	98.09	98.831	98.993	101	98.567	102.51	99.218	99.47	101.27	100.13
111.84	111.63	111.77	109.45	112.74	112.66	109.52	113.11	114.06	108.74	112.54	108.99	111.4	109.1	108.87	108.25	111.01	111.68	111.06	109.18	110.19	108.46	112.05	109.5	112.42	111.36	112.17	114.11	110.78	110.36	110.82	112.89	111.28	112.04	114.84	109.99	109.41	107.29	109.54	111.5	110.17	113.03	112.59	108.7	111.64	112.17	111.45	112.28	110.33	110.36
102.07	99.111	96.191	99.892	99.951	100.43	101.73	102.04	101.57	103.59	98.909	100.21	100.55	103.51	101.48	99.71	97.359	99.063	100.38	100.65	99.539	98.67	104.16	95.373	99.883	100.43	101.78	98.407	102.94	103.32	99.43	100.73	98.594	99.654	100.37	97.499	97.811	102.22	100.26	97.252	100.25	100.97	97.932	100.45	102.33	102.22	99.264	101.59	102.04	99.141
105.23	105.8	105.71	104.78	102.44	104.02	103.44	106.33	102.27	108.8	103.91	104.06	108.5	106.39	107.64	105.14	108.96	105.41	107.35	105.38	108.61	105.37	108.06	105.42	104.39	105.86	107.38	105.14	104.39	104.63	108.04	106.37	106.55	108.59	103.33	104.52	107.97	106.64	106.19	105.97	105.62	106.7	106.37	107.18	103.88	105.22	106.28	103.35	105.84	108.21
96.846	98.144	100.09	98.239	97.981	99.416	101.04	101.84	99.102	98.031	98.011	100.9	97.942	100.55	100.28	100.54	99.594	97.377	99.842	98.339	99.669	101.46	100.9	98.537	98.594	98.896	100.11	99.99	100.47	100.63	101.53	101.08	98.54	97.113	98.584	101.94	101.62	98.058	100.54	100.11	101.26	96.496	99.7	96.863	98.443	99.141	101.64	96.947	96.976	102.65
107.69	104.96	107.49	105.16	107.32	103.03	107.07	108.49	105.39	105.34	103.79	103.02	104.77	103.53	103.74	101.84	103.44	105.87	105.26	103.99	104.11	105.55	104.25	104.2	107.34	106.65	104.35	101.66	103.4	105.56	105.23	105.34	107.75	106.61	105.07	103.32	106.94	103.91	103.38	107.31	105.17	103.73	107.66	103.38	101.29	102.64	102.94	106.11	106.52	103.28
111.66	109.06	113.35	113.93	110	113.36	115.04	107.68	111.38	110.01	109.81	112.08	111.65	113.42	111.65	109.28	113.73	110.36	111.41	111.9	113.59	111.97	109.71	111.87	111.52	110.68	112.53	109.45	112.23	114.45	112.28	109.57	112.54	110.12	112.63	111.71	109.73	111.04	114.45	111.58	112.37	111.84	111.34	112.28	115.6	111.63	112.75	108.29	113.01	112.88
106.59	103.75	107.91	105.72	104.33	103.65	105.55	108.77	109.15	107.51	106.25	106.39	107.32	109.72	104.85	104.82	104.32	105.98	106.08	108.45	106.58	108.04	104.81	106.66	103.67	104.33	107.14	107.22	105.16	106.98	104.19	104.59	105.82	104.54	107.94	105.69	106.15	105.69	105.83	107.75	107.3	108.09	106	108.16	104.7	104.3	106.41	105.86	107.27	102.14
108.95	111.68	112.76	111.77	110.49	111.82	111.11	111.82	113.85	113.36	115.92	113.8	111.52	109.55	114.5	112.99	113.79	110.26	111.08	113.19	114.11	108.64	114.25	110.9	111.89	111.26	112.96	108.82	109.25	114.55	113.56	113.74	111.2	112.37	108.98	113.37	114.73	112.21	111.92	113.28	109.19	109.79	109.52	113.05	111.81	112.17	110.31	114.02	111.22	111.2
117.69	110.64	114.72	112.47	112.7	111.72	112.94	114.28	113.21	111.85	115.36	110.25	112.24	114.52	109.12	113.35	114.41	113.66	114.25	112.57	114.63	115.26	115.03	117.25	114.48	114.67	114.65	116.25	112.28	112.8	111.05	113.19	113.94	115.72	110.99	113.61	114.63	112.63	114.38	113.88	113.59	108.82	113.46	112.52	112.92	113.98	113.45	111.53	110.85	113.12
113.28	111.78	112.93	112.76	111.24	110.48	113.1	110.54	112.68	111.05	112.71	112.38	112.76	110.53	110.26	114.33	113.12	113.49	107.88	110.82	112.58	113.36	113.01	111.69	113.52	109.25	115.51	112.77	112.93	115.13	111.44	113.71	112.77	113.77	108.44	112.25	113.69	112.94	109.74	111.25	113.29	111.74	112.19	113.39	112.5	109.64	109.45	112.21	113.63	109.66
99.33	98.531	97.999	104.19	104.8	100.78	100.4	101.85	102.14	100.77	98.889	100.27	99.985	97.361	99.755	99.822	99.409	101.28	98.857	99.694	99.686	97.733	103.1	100.33	97.893	100.42	101.27	100.47	100.8	102.37	102.27	101.35	101.82	99.674	99.007	102.53	98.632	97.838	100.98	96.968	98.605	100.38	102.83	101.43	100.31	100.36	103.09	99.51	101.67	98.628
109.62	111.55	109.02	108.08	108.85	112.28	111.05	110.09	110.67	107.85	113.26	112.04	111.91	113.9	111.71	110.07	109.39	109.38	108.69	112.87	110.46	112.95	110.44	110.48	110.85	112.7	109.94	115.86	116.16	113.98	111.94	110.48	111.2	109.4	108.03	110.42	109.52	110.72	110.98	108.77	111.69	110.69	108.92	113.11	111.19	112.31	108.52	114.37	113.35	110.3
111.4	112.19	115.56	112.2	111.33	111.82	110.82	115.82	110.13	111.28	112.31	111.76	113.51	110.8	114.73	112.01	112.35	112.75	112.16	111.71	111.99	110.42	112.1	112.65	112.21	110.36	111.24	111.51	116.63	114.81	113.27	111.52	108.39	111.14	116.66	113.85	111.77	111.77	110.8	111.11	112.66	111.39	110.92	111.02	113.91	110.72	112.45	111.29	114.77	112.52
110.09	110.47	112.18	110.85	107.62	106.6	107.95	108.05	110.46	110.33	110.4	106.21	109.03	107.4	110.88	107.13	109.02	110.18	113.3	112.82	109.72	107.42	111.49	109.08	109.65	109.57	111.98	107.36	109.22	110	108.67	109.45	106.23	109.99	111.37	111.49	109.77	109.02	110.33	110.11	108.31	108.56	110.93	109.04	108.71	108.57	112.99	110.72	110.13	109.86
115.06	110.48	110.93	112.11	110.64	112	112.24	112.31	112.44	111.15	113.67	111.74	112.39	114.9	109.29	113.07	110.86	111.73	112.9	112.34	111.51	110.86	113.2	112.01	113.03	112.53	112.97	113.68	108.71	112.95	112.07	112.49	113.77	111.35	111.73	110.75	114.59	111.67	110.43	108.43	112.23	111.09	112.98	116.73	110.32	110.82	112.37	112.08	110.37	111
104.87	106.22	105.15	104.45	107.39	108.16	105.77	104.25	107.03	107.24	107.19	105.35	103.8	101.06	106.45	106.48	107.52	105.84	106.78	105.81	105.51	104.98	107.29	103.59	104.74	107.39	105.1	103.55	106.26	106.65	106.11	103.04	105.38	104.42	104.88	107.72	100.82	105.5	107.87	105.14	108.31	105.17	108.23	106.02	107.05	106.54	105.13	105.65	100.1	106.42
107.14	107.53	104.28	106.29	104.01	108.25	104.33	106.49	110.45	106.9	105.28	106.48	107.71	106.75	105.37	105.87	107.7	104.89	104.42	105.76	102.31	107.24	101.59	105.28	107.05	108.05	108.53	107.94	104.86	106.27	105.18	107.2	105.29	107.11	105.3	104.93	106.74	104.65	108.92	102.43	107.88	104.49	104.96	107.5	107.67	104.79	105.58	102.58	105.13	107.43
118.58	117.16	119.09	117.07	117.22	116.6	115.61	117.2	117.96	118.56	118.51	120.96	117.32	117.45	114.39	118.64	116.88	118.48	117.51	120.75	117.21	121.3	118.76	117.15	113.73	115.16	117.83	116.37	120.03	117.49	119.49	116.87	116.97	119.08	116.67	119.07	117.09	115.72	115.1	118.41	116.28	116.64	116.24	114.97	119.07	114.26	115.92	117.86	118.35	117.73
104.44	107.75	107.51	104.16	109.44	108.96	105.17	107.66	107.82	101.79	108.1	104.41	106.51	106.21	104	103.88	104.36	105.42	107.83	108.15	104.87	106.9	102.65	109.09	106.69	105.61	108.18	105.46	107.47	106.16	102.57	102.01	111.02	106.77	106.18	105.63	107.47	106.54	102.04	107.33	104.41	107.26	104.78	109.21	108.32	110.32	104.42	105.98	104.46	107.96
113.76	110.1	112.1	113.61	117.94	112.94	113.21	113.05	111.45	112.44	111.83	113.22	111.93	112.05	112.89	113	114.74	112.06	112.74	110.96	109.29	115.51	114.69	111.88	112.84	114.95	112.66	114.55	112.2	114.13	113	111.54	112.77	113.62	113.81	113.5	113.81	113.38	112.02	114.98	111.69	113.37	115.17	110.93	111.9	116.75	113.72	112.18	112.91	110.67
99.549	103	101.36	95.883	99.601	98.497	102.21	98.662	100.46	97.923	101.14	101.43	99.012	99.436	100.15	100.57	99.835	102.42	99.094	101.66	103.73	101.64	96.763	102.42	97.155	102.28	101.79	101.47	99.536	99.957	98.506	97.324	101.32	98.433	101.57	94.076	99.219	98.607	99.719	101.71	101.36	100.9	101.69	98.827	100.9	101.31	100.96	98.119	100.3	99.429
105.13	103.46	104.94	104.11	103.46	104	105.45	105.27	105.1	103.12	102.04	104.9	105.3	102.89	105.84	103.08	101.27	103.95	103.73	103.16	103.8	104.9	104.96	103.17	102.7	105.63	101.9	104.5	106.23	105.35	105.04	102.81	103.94	106.32	102.64	102.02	105.76	105.84	104.18	105.46	103.08	102.67	104.92	106.2	100.31	107.09	105.49	106.45	102.65	101.84
105.37	104.92	104.38	106.89	107.18	104.08	107.98	106.59	105.62	108.42	104.71	103.66	105.95	106.42	106.44	106.98	105.78	106.17	109.34	105.5	104.65	103.87	105.3	107.47	107.63	104.23	105.32	108.87	105.67	105.29	105.63	108.48	104.59	103.82	107.61	108.34	101.95	106.73	106.11	106.86	104.42	105.11	106.24	105.14	108.36	108.42	107.72	110.54	107.02	103.56
110.22	111.67	111.11	112.24	111.49	113.35	112.22	111.93	111.07	114.09	110.03	110.58	111.98	111.96	111.04	111.96	116.44	112.73	114.81	112.53	112.22	110.73	111.55	109.07	110.22	109.38	111.55	110.51	112.61	114.99	112.98	108.86	112.29	112.88	112.24	110.14	111.67	112.59	109.41	112.45	115.49	110.38	113.57	115.36	112.87	110.58	111.52	113.98	112.78	113.19
106.01	102.74	107.91	104.53	104.98	107.12	102.29	106.17	106.46	103.65	104.72	106.35	106.98	104.75	108.05	105.92	106.35	105.93	105.56	105.13	106.51	104.3	105.98	105.63	108.56	106.49	103.17	103.79	108.9	103.61	104.22	106.53	104.94	105.82	103.45	109.22	108.02	105.5	104.18	108.09	105	104.44	109.84	104.59	104.8	105.55	100.72	108.07	105.69	106.24
104.53	106.26	107.74	103.67	102.24	109.53	106.11	105.21	108.59	106.59	107.42	107.52	106	106.32	106.63	106.29	105.92	107.73	107.87	105.79	104.19	106.79	107.72	103.3	103.47	107.19	106.1	106.77	103.36	103.28	103.36	106.63	106.63	108.66	106.01	106.03	105.38	105.92	107.2	107.46	105.59	104.33	108.97	107.64	110.32	105.29	105.93	106.72	106.13	104.57
99.406	98.014	104.36	101.48	99.938	96.974	98.692	99.799	100.01	100.34	101.52	97.601	100.6	98	102.6	99.693	104.7	97.195	99.768	100.11	99.753	101.74	99.029	100.53	97.736	99.647	98.787	98.652	102.66	99.736	99.237	94.753	97.579	100.3	97.699	99.537	95.735	98.981	103.43	101.11	99.569	99.858	98.755	94.814	100.84	100.33	101.85	101.42	101.35	100.65
109.61	112.13	110.03	108.76	110.08	110.9	111.94	109.72	112.91	111.97	109.65	112.61	111.05	110.28	112.7	111.22	112.34	113.12	109.42	112.01	114.27	110.34	110.54	109.55	109.76	114.73	112.47	110.32	111.14	113.86	110.37	113.85	114.32	110.98	111.79	109	113.5	111.57	110.1	107.99	112.06	112.69	108.79	110.56	110.06	112.62	111.16	111.04	111.34	108.67
106.69	104.93	108.9	105.69	105.06	105.71	104.73	107.23	108.39	105.61	105.94	102.45	107.48	107.13	106.32	105.63	103.67	105	108.02	106.21	103.94	106.22	108.4	106.51	106.25	102.78	106.29	107.67	106.41	106.47	110.61	108.88	107.78	106.01	102.59	105.21	105.39	107.69	103.66	105.44	105.9	108.05	104.53	104.94	105.88	101.88	109.58	105.88	104.87	105.9
105.46	107.33	108.06	105.86	107.13	108.7	106.67	107.15	106.9	109.02	107.25	107.4	108.1	109.21	108.81	107.27	106.57	107.73	106.22	109.87	111.42	106.43	106.07	108.61	108.43	108.61	109.06	109.23	106.87	107.71	105.33	109.62	108.43	106.39	105.46	110.76	106.62	107.57	109.58	110.85	106.01	107.03	108.32	107.71	107.28	106.82	106.32	104.39	110.4	105.33
108.22	107.32	106.69	105.97	105.07	104.76	106.78	107.12	108.62	104.25	105.64	105.48	107.04	106.42	106.59	104.96	106.05	107.57	107	106.21	105.11	107.77	105.94	110.07	107.47	106.6	106.67	107.65	108.57	104.93	106.75	107.72	108	104.84	106.37	106.67	104.63	109.97	109.35	107.72	109.2	107.84	106.02	106.79	107.7	108.91	108.38	105.86	106.71	104.95
103.88	105.14	105.04	102.23	106.58	105.87	106.58	107.11	104.13	102.78	105.34	103.15	104.85	106.04	106.82	103.38	103.87	104.25	103.34	106.68	103.15	103.94	106.06	104.5	104.4	105.14	104.44	105.59	104.15	102.85	100.97	103.22	104.86	101.18	104.64	106.2	104.81	102.69	106.86	103.26	103.62	107.81	106.17	105.6	103.41	106.09	104.11	104.42	102.09	102.37
111.11	110.26	111.71	109.67	112.69	109.51	112.22	109.53	108.73	113.49	111.65	109.93	112.32	111.06	114.38	112.57	112.43	111.28	112.89	106.56	110.34	115.73	113.37	110.31	108.46	110.75	113.08	111.4	109.45	111.72	109.2	110.67	113.3	114.03	110.91	111.63	110.85	110.05	110.01	112.18	111.39	110.92	108.89	111.6	110.68	110.9	112.19	112.59	110.24	113.07
107.18	111.2	108.53	109.11	109.53	107.5	108.46	109.47	110.35	107.66	109.17	108.29	108.72	111.12	107.06	109.76	108.43	108.02	105.49	109.47	107.75	108.5	113.12	109.14	110.57	110.55	110.41	109.41	111.77	110.01	110.37	112.59	107.45	109.05	108.99	106.74	108.6	112.32	110.38	110.29	108.65	108.91	111.11	108.58	112.59	108.12	107.67	108.54	111.4	109.74
107.39	103.95	104.02	105.77	106.22	104	103.4	105.79	108.18	109.54	108.53	104.72	107.99	107.48	100.86	104.35	106.52	104.96	105.45	105.27	103.97	103.77	107.34	104.29	104.31	105.2	105.04	103.01	108.9	106.08	108.97	103.77	104.39	106.01	104.68	104.74	102.67	102.25	105.32	102.9	105.47	105.53	105.06	105.03	106.1	104.91	104.56	106.59	103.84	103.38
105.85	105.54	105.22	108.01	107.32	105.36	106.84	103.84	106.77	106.45	105.14	106.99	107.23	107.97	106.86	104.92	106.52	106.89	102.73	104.97	108.25	107.76	108.13	105.87	104.52	105.3	107.92	103.02	106.23	109.17	107.53	104.46	105.72	107.69	105.68	105.7	106.42	107.34	104.42	107.97	108.02	107.86	106.06	107.05	105.63	105.27	105.85	109.32	106.58	104.12
106.45	106.38	105.8	108.54	104.19	100.72	102.82	102.88	105.34	105.57	105.4	102.94	103.36	108.47	104.77	106.42	109.27	103.37	104.47	105.97	105.18	104.28	106.33	105.45	103.88	103.72	104.86	102.06	104.2	104.86	104.75	101.34	106.57	102.62	104.79	105.78	106.84	103.41	104.61	104.17	102.5	101.16	106.24	105.62	102.8	104.72	103.49	104.58	101.97	104.87
104.58	104.37	104.42	103.48	105.39	104.87	101.31	103.34	103.5	103.07	101.58	104.05	102.12	103.02	104.34	103.92	103.78	106.7	102.86	104.24	106.73	104.87	104.07	105.13	108.12	101.53	102.93	100.72	102.23	103.39	102.44	106.98	106.01	106.72	100.69	101.31	106.96	103.64	103.65	106.02	104.62	104.88	102.51	104.46	102.35	102.01	104.06	106.25	100.68	106.17
112.91	111.16	109.06	112.18	108.86	116.09	114.53	110.2	111.46	111.47	114.85	109.34	113.27	112.57	111.08	110.87	112.12	109.24	112.72	112.33	111.24	109.43	111.61	111.45	111.01	110.13	114.92	110.39	112.84	113.55	112.02	112.87	112.86	112.13	112.4	110.34	110.44	113.57	113.81	112.27	114.14	109.76	110.7	113.44	113.3	111.44	111.78	109.23	112.05	110.86
112.01	112.35	110.57	111.05	109.47	110.52	107.06	108.42	109.33	108.56	110.44	110.82	107.3	107.95	109.03	109.19	109.12	108.58	111.97	106.41	108.63	110.1	111	111.74	107.03	112.35	108.14	110.72	107.66	109.66	111.71	111.96	111.08	111.29	109.82	110.66	106.99	111.79	111.4	109.8	107.71	109.74	111.06	109.94	108.08	110.54	106.38	109.7	110.65	113.37
119.51	116.93	118	116.81	115.61	119.02	114.75	118.13	118.44	117.02	115.32	118.16	118.8	115.2	118.9	119.83	115.55	114.45	115.96	117.37	115.85	119.43	120.57	116.9	118.27	118.31	115.22	119.03	117.68	117.93	118.64	114.28	119.89	116.21	119.81	118.81	118.34	119.81	119.49	117.55	117.69	115.88	119.19	115.09	117.31	118.26	116.41	118.6	118.27	120.16
118.35	114.69	114.46	115.99	115.91	118.5	118.04	116.78	116.05	115.65	115.74	116.29	117.01	114.86	118.26	114.49	116.6	113.47	117.38	116.63	119.42	116.73	119.51	115.33	119.27	117.2	115.54	113.37	118.27	114.37	118.88	117.82	114.46	115.75	116.19	116.75	116.86	116.07	118.01	116.55	116.01	114.1	118.5	118.08	112.08	114.98	115.54	117.45	118.95	119.42
103.75	104.47	102.72	100.47	103.89	102.09	105.17	106.29	106.48	106.43	104.54	105.72	102.31	101.6	103.63	103.53	100.49	103.31	106.63	104.63	104.63	106.67	101.67	106.19	103.33	103.12	103.42	100.63	105.2	103.13	105.16	102.39	105.76	106.37	103.14	102.14	103.34	109.01	101.7	104.97	101.26	103.11	103.99	104.47	104.21	105.29	104.25	107.9	104.73	103.51
114.55	114.64	115.59	114.98	117.31	113.54	114.57	115.11	117.77	114.66	118.97	114.26	116.34	115.64	116.56	117.72	117.75	115.46	114.68	117.2	115.44	117.22	116.26	117.44	116.27	114.17	116.03	116.76	116.39	114.77	115.59	114.43	115.39	116.1	117.64	116.53	114.84	112.27	116.54	114.01	115.49	114.08	114.12	117.49	118.52	117.58	117.26	116.21	116.07	118.2
105.38	108.49	101.68	104.49	106.27	103.73	103.27	105.34	102.53	104.57	105.17	105.32	104.73	103.55	100.99	104.84	104.28	104.19	104.45	103.3	106.62	106.43	106.32	104.09	104.35	105.17	106.78	103.65	104.83	101.15	102.8	103.93	104.93	104.9	103.83	103.98	102.34	103.87	108.31	104.43	104.37	103.11	102.68	106.87	102.43	103.47	105.47	102.88	102.71	102.62
108.45	102.93	107.67	103.32	105.54	105.02	104.51	110.79	106.75	103.81	105.87	105.83	105.65	104.7	105.51	105.44	104.28	106.98	106.45	104.15	102.7	104.74	102.45	110.3	104.46	107.19	103.52	108.01	106	105.3	104.99	106.29	104.45	104.83	104.31	107.05	106.87	103.74	104.47	103.4	108.12	104.89	104.94	104.23	103.35	106.89	105.84	105.57	104.56	102.01
112.44	110.69	113.17	113.66	106.76	112.85	114.07	112.12	109.54	114.47	111.09	110.8	111.05	111.18	112.7	112.61	112.34	110.49	109.04	113.77	113.06	110.22	111.01	113.2	110.56	110.55	109.64	112.41	111.41	116.31	112.56	109.91	111.01	108.21	109.48	112.21	109.07	114.6	108.56	110.41	112.93	112.04	112.27	109.5	110.94	111.41	112.89	111.49	107.01	113.38
107.36	104.58	103.78	104.91	106.07	104.48	105.84	104.38	101.93	105.44	106.41	102.51	105.82	104.47	102.93	104.85	103.36	105.25	105.1	101.7	105.59	101.42	106.19	103.3	105.87	102.5	104.9	105.53	104.78	103.39	103.49	109.12	105.64	106.04	108.28	105	104.98	105.33	103.83	104.83	103.93	104.66	105.44	106.23	108.7	106.78	102.33	106.47	105.35	106.22
107.89	104.55	102.86	102.03	104.84	104.43	105.39	106.85	106.94	102.31	101.5	107.31	104.59	107.55	108.27	103.87	108.01	104.67	103.88	106.41	104.23	107.7	102.27	106.62	107.68	104.55	105.43	108.73	104.87	105.7	105.32	106.74	105.12	107.65	104.6	104.92	106.89	104.65	108.9	105.92	107.58	103.73	104.51	103.03	106.45	106.69	106.47	106.82	107.07	103.38
100.99	99.074	101.48	102.21	104.19	101.18	100.82	102.62	103.41	100.56	102.97	99.071	103.37	99.854	100.6	103.45	102.03	102.69	100.63	101.42	101.66	101.7	100.18	100.86	101.19	100.35	103.19	101.19	101.32	98.794	98.943	99.726	102.66	101.46	100.97	101.34	102.9	100.82	101.3	102.8	99.404	101.51	98.109	101.11	102.51	104.2	98.463	100.89	100.39	101.61
103.74	104.81	104.06	103.24	105.78	104.29	106.97	104.67	104.64	105.22	105.44	105.19	108.81	103.08	106.33	107.36	103.89	103.48	109.56	106.3	105.61	105.34	104.03	106.06	104.13	101.9	105.98	106.74	103.61	105.96	103.69	105.78	106.11	106.08	106.56	106.39	108.45	105.95	105.85	105.72	107.43	105.31	104.94	107.51	108.05	106.62	105.13	107.89	105.99	104.63
102.14	102.13	100.92	98.103	99.731	101.43	100.12	100.22	99.918	102.9	102.48	101.81	99.701	101.77	100.96	100.52	100.56	101.58	102.4	97.691	98.404	98.093	101.79	101.34	101.55	100.17	102.79	102.55	102.47	103.67	99.547	102.99	99.078	101.38	102.18	101.11	100.29	104.09	101.29	99.632	103.88	100.62	97.448	101.12	103.64	100.82	99.679	101.13	101.74	100.78
103.17	104.72	106.24	105.03	105.64	105.27	106.22	103.06	106.21	102.77	108.51	102.89	107.07	104.99	105.49	105.71	100.16	107.05	105.7	104.28	106.87	107.34	105.27	104.37	103.88	104.22	106.46	107.48	105.08	104.95	106.99	105.88	107.37	107.47	103.19	103.61	101.76	102.72	104.18	105.05	107.4	105.03	103.76	104.15	105.21	107.41	105.95	106.49	106.4	103.85
104.66	108.07	107.2	107.58	105.5	106.93	104.04	107.34	106.5	106.99	105.63	105.29	104.22	104	105.8	106.57	105.52	108.84	103.09	106.22	105.34	105.61	106.33	104.99	106.41	105.66	105.38	105.21	105.26	105.45	105.13	105.76	104.14	106.71	102.91	108.02	104.75	107.53	109.21	105.83	106.24	104.57	103.54	109.79	104.64	107.74	103.55	105.91	104.27	106.87
113.86	109.35	110.65	108.66	109.35	111.41	113.36	110.61	113.39	112.62	111.26	110.3	110.96	108.82	112.78	112	108.83	112.17	110.82	110.66	113.69	113.02	115.57	110.03	114.24	111.66	113.27	114.68	108.04	111.17	115.38	110.29	111.58	113.11	111.22	109.49	108.67	112.95	110.59	113.01	109.07	110.21	110.35	112.2	110.36	111.67	113.23	111.57	111.82	110.65
103.55	103.56	104.78	103.56	102.93	104.65	104	106.29	104.8	101.58	102.73	103.12	103.83	104.2	103.44	104.6	106.27	105.3	107.86	101.86	104.29	104.47	102.25	104.81	104.05	104.2	99.504	104.09	103.99	106.61	99.891	109.55	104.77	106.11	101.34	102.32	104.06	104.83	107.21	105.44	103.12	104.37	104.34	104.47	105.62	102.56	103.7	101.95	107.98	105.39
103.93	105.97	106.8	104.54	107.21	103.89	106.55	102.21	99.458	104.16	104.57	105.78	104.43	106.21	102.28	104.8	108.57	104.64	104.92	103.74	103.72	105.08	102.47	105.85	108.2	104.99	104.72	108.29	103.75	102.2	105.68	104.76	103.17	102.37	105.86	105.16	106.35	104.24	102.69	107.06	104.31	108.57	106.56	104.11	108.57	108	107.46	102.71	101.61	105.32
104.25	109.86	108.85	103.81	106.07	105.18	108.27	105.28	107.75	105.93	104.93	105.46	105.69	104.72	102.88	107.75	106.9	104.7	111.4	107.83	106.89	108.5	105.08	107.24	105.25	101.83	103.84	108.43	105.64	104.7	106.73	105.63	105.74	108.77	105.24	105.76	106.78	105.04	106.25	104.98	105.96	103.4	105.9	105.1	107.13	106.49	104.98	106.47	104.68	106.53
106.04	105.94	106.03	105.07	104.97	105.43	105.61	106.93	107.45	106.23	105.37	106.3	105.09	108.68	105.07	104.94	106.63	105.13	105.25	104.18	107.48	104.73	104.47	108.02	107.3	103.93	104.28	105.69	106.28	108.51	107.75	102.3	104.96	102.5	104.49	106.69	105.72	106.38	106.34	106.24	103.63	104.84	105.63	105.54	106.79	102.64	103.4	108.82	104.85	104.71
120.23	116.29	117.43	117.74	115.69	117.54	116.74	119	116.98	117.89	119.06	117.38	117	121.18	117.33	117.84	118.24	119.96	117.94	116.86	115.37	119.09	120.58	117.13	118.03	117.88	115.55	115.44	114.22	119.6	118.44	119.46	121.2	120.8	116.92	115.16	120.82	115.95	117.28	116.88	118.09	120.09	120.8	119.79	116.89	118.63	117.09	118.62	115.84	116.74
102.54	100.63	99.146	99.185	98.849	96.781	98.806	97.913	98.293	99.328	99.347	99.631	97.947	101.18	98.048	96.508	102.47	96.241	99.996	98.722	100.75	102.02	100.59	102.91	95.561	99.566	97.951	100.63	98.884	99.025	97.285	97.89	104.05	99.317	99.428	100.07	100.23	96.025	104.22	98.046	99.034	103.79	101.1	101.57	98.433	99.12	99.328	99.021	102.15	102.66
108.26	108.71	103.18	104.91	102.5	108.31	106.45	105.7	107.52	106.17	105.61	107.82	105.93	108.52	105.04	106.19	106.66	104.27	105.73	108.77	104.72	104.05	106.06	105.95	105.17	106.21	107.13	105.81	110.33	104.23	103.82	105.99	106.36	103.34	105.74	104.73	104.97	106.28	103.49	108.06	103.19	103.01	104.26	105.78	105.65	103.13	104.66	108	105.98	103.68
118.2	113.76	118.37	118.56	117.89	114.3	115.61	117.22	116.84	117.08	114.34	116.64	115.06	117.28	116.75	116.38	114.05	114.13	115.42	115.89	115.39	115.3	117.52	116.5	116.82	117.72	118.66	114	116.57	116.19	115.29	113.79	116.96	115.93	119.34	115.25	122.26	118.83	114.71	117.67	119.03	117.44	117.99	113.2	116.08	114.25	115.22	114.41	116.75	113.75
101.6	106.2	105.32	103.63	107.52	102.29	104.34	102.15	104.66	106.51	104.56	104.58	104.08	106.03	101.71	103.59	104.42	106	105.12	106.36	105.01	103	103.69	106.15	102.23	105.55	101.28	103	103.45	104.07	102.32	106.13	105.48	104.34	104.09	103.09	103.85	105.78	102.87	107.04	105.65	104.5	107.26	105.95	101.78	105.12	102.85	103.3	103.79	104.97
104.99	108.86	104.86	105.94	104.68	103.34	104.31	103.47	107.03	107.7	105.36	105.71	98.531	102.94	106.97	107.55	103.62	103.91	109.3	103.68	106.99	107.54	105	108.42	108.47	107.25	105.68	107.13	104.35	105.97	106.55	105.17	105.81	105.35	104.12	106.35	106.32	103.48	104.26	104.92	104.56	106.41	107.73	105.2	107.46	105.67	105.85	105.09	105.73	107.35
109.65	115.91	109.64	108.95	110.23	111.18	108.39	112.75	112.87	112.68	112.47	110.42	108.44	111.63	112.1	110.58	109.19	108.35	108.82	111.14	109.66	110.07	107.7	111.24	110.92	112.21	111.51	111.45	109.47	111.84	112.24	110.57	108.99	110.95	111.5	112.84	111.89	112.22	109.99	109.97	111.36	110.88	111.53	110.84	109.43	108.72	112.7	110.52	113.91	113.55
110.73	113.05	110.19	114.22	108.68	113.85	114.54	113.01	112.53	112.62	108.86	112.4	113.81	111.12	112.5	111.68	110.71	107.1	112.54	116.21	110.5	110.21	111.7	113.11	112.87	110.85	112.57	111.48	110.02	113.53	112.3	113.77	110.4	114.75	111.33	110.6	115.11	110.31	110.79	110.35	113.75	108.67	109.24	110.34	109.47	114.26	110.12	109.13	109.3	110.81
104.93	103.45	106.25	102.59	104.03	103.1	105.33	107.31	104.93	107.63	107.19	104.96	105.48	106.89	102.98	104.42	104.02	104.09	108.59	104.12	107.03	104.59	104.6	107.64	100.84	106.26	107.88	106.94	107.34	107.31	103.04	104.19	106.28	101.8	102.98	106.11	104.89	101.55	106.25	103.18	106.61	108.28	104.17	103.24	101.39	106.94	101.85	106.57	103.27	105.16
96.021	97.225	101.74	99.706	99.24	99.31	101.94	101.05	98.443	100.46	99.466	101.22	98.678	100.98	101.26	99.465	94.654	98.254	98.305	103.67	102.23	100.39	104.8	101.7	99.456	99.341	102.7	101.56	101.94	101.59	102.73	99.422	98.411	101.64	102.76	97.719	101.59	102.27	101.25	100.36	97.686	101.55	98.521	101.38	100.57	100.53	101.05	100.89	101.52	100.42
97.657	97.131	97.918	97.472	100.28	98.214	99.981	99.764	98.49	99.268	101.52	102.34	100.91	94.171	98.378	97.957	97.299	102.68	98.731	98.095	99.895	99.06	100.27	99.855	101.77	99.1	100.35	99.297	100.46	99.58	99.998	98.68	98.75	100.31	99.967	100.64	98.556	99.694	102.38	98.563	99.435	99.159	101.28	101.87	99.776	101.1	98.023	99.512	99.152	100.16
106.24	104.17	104.63	103.93	106.33	106.32	107.98	103.59	108.64	104.8	105.8	104.86	108.06	103.42	105.4	103.54	108.37	107.14	107.69	106.33	104.32	104.8	107.15	104.56	105.24	106.62	103	104.7	107.89	103.03	104.83	105.35	105.98	103.81	107.79	104.53	105.31	108.27	105.75	103.97	106.17	104.88	106.24	101.25	102.92	107.01	102.79	103.8	106.85	105.94
110.03	106.88	112.48	108.36	110.13	109.06	111.62	111.43	112.43	108.53	111.41	110.08	110.26	111.61	109.75	112.28	113.06	113.98	110.74	108.61	108.85	113.36	111.97	113.63	110.12	110.54	107.13	109.03	109.81	110.43	108.49	112.98	112.86	110.24	110.22	113.47	112.67	113.49	109.4	110.67	109.06	109.5	109.38	112.3	110.19	107.9	112.04	113.52	110.46	112.67
99.505	99.588	98.878	101.55	102.45	101.16	102.18	99.109	100.72	96.788	99.793	100.06	102.15	100.27	97.501	104.73	103.29	101.58	101.1	100.67	101.19	102.32	94.642	97.722	98.809	100.62	102.14	100.22	102.36	98.776	102.35	101.4	103.51	101.43	98.781	100.4	97.743	100.75	102.34	96.926	96.206	99.826	98.978	96.35	100.57	99.027	99.624	102.42	100.08	98.65
118.26	118.38	118.1	118.51	117.99	119.11	120.65	115.78	115.4	119.12	115.38	117.94	117.52	117.06	117.06	115.88	117.19	120.35	116.96	120.32	115.6	116.96	118.48	119.28	116.29	117.23	117.95	120.25	117.91	118.68	118.75	116.7	114.58	115.45	120.81	116.25	115.89	117.09	119.6	115.64	116.21	116.73	117.53	118.53	114.04	116.79	119.74	118.47	119.75	121.86
103.96	107.66	104.95	106.05	108.31	107.06	105.04	103.81	105.97	106.61	105.56	104.84	105.43	109.12	104.56	102.49	106.79	105.11	108.63	102.15	102.22	103.9	104.19	107.97	108.16	104.01	107.48	106.33	102.69	105.92	104.98	107.13	106.69	104.58	104.11	105.41	104.7	107.5	106.06	106.75	106.04	106.16	105.58	105.19	105.88	106.87	104.25	106.51	106.8	107.06
105.32	105.38	103.81	105.36	107.25	104.45	106.98	104.5	104.98	102.59	107.37	108.04	107.29	107.15	107.37	103.12	102.85	107.17	107.04	107.03	106.39	103.35	104.68	108.32	105.89	105.27	105.32	102.91	102.17	103.11	106.8	105.72	106.17	108.07	104.67	104.73	109.17	106.55	107.08	104.91	104.82	105.1	105.7	106.06	106.95	105.61	103.95	105.71	104.51	103.08
104.93	102.77	104.33	103.87	104.91	104.24	104.28	106.2	107.6	106.26	107.92	107.01	103.89	103.62	103.76	105.15	105.84	102.54	99.206	106.4	104.7	105.59	106.82	104.73	105.88	107.94	105.12	108.22	103.96	105.12	106.85	106.64	106.64	103.63	104.62	105.55	107.02	105.77	108.04	104.36	101.52	106.33	104.78	104.97	106.85	106.44	104.06	103.57	105.69	105.51
110.27	109.77	112.08	112.09	109.53	112.63	113.03	111.7	114.38	110.17	110.28	110.99	115.45	108.59	113.03	108.53	109.28	110.92	111.16	110.2	109.93	110.55	108.63	111.04	112.54	113.19	109.8	110.88	114.47	110.81	111.73	109.2	114.11	113.04	110.46	110.38	112.6	106.82	111.45	111.14	110.88	110.54	110.07	111.6	108.5	111.9	110.23	113.33	113.02	108.78
103.09	101.28	105.73	105.46	101.6	103.9	102.76	104.04	103.23	103.22	104.28	104.47	104.12	103.89	105.93	102.69	104.31	107.06	104.71	103.94	106	105.4	105.43	103.15	103.54	102.34	106.47	100.46	106.28	103.74	101.95	100.89	104.47	105.51	102.02	106.73	105.1	103.49	101.76	106.13	102.45	100.93	103.69	104.83	104.2	102.3	104.65	106.24	106.46	105.18
99.929	98.333	103.99	99.355	98.686	100.72	98.985	100.51	98.569	100	103.14	99.981	102.09	102.74	101.94	98.407	101.52	99.76	99.74	102.61	100.77	100.23	101.4	101.64	99.437	96.932	100.37	101.45	102.87	98.071	101.84	101.3	99.452	99.87	99.427	100.32	98.455	100.52	102.39	99.815	97.75	102.03	101.88	98.125	99.641	102.45	99.126	100.17	98.041	104.67
105.91	106.5	105.22	110.5	107.87	106.42	104.16	110.07	105.8	107.96	108.83	105.57	106.13	106.01	106	108.33	107.01	104.45	105.98	105.01	106.87	107.04	108.79	105.46	106.84	103.1	105.23	107.93	107.41	102.01	107.39	106.86	104.67	107.98	101.27	106.1	109.79	106.89	106.72	108.53	105.94	104.18	106.02	107.09	105.68	107.56	110.89	105.54	107.27	105.81
110.78	109.5	111.23	108.16	109	107.55	110.59	110.96	111.65	106.98	106.61	112.51	106.05	109.04	113.5	113.28	111.13	110.9	110.11	109.99	109.3	107	112.65	111.85	108.14	108.36	107.11	108.03	109.28	109.15	108.99	109.33	106.45	110.9	113	107.52	108.73	112.52	106.19	109.73	108.85	109.13	105.3	109.61	107.86	116.03	108.38	110.99	111.18	112.1
100.15	99.895	98.596	97.169	100.45	104.12	100.48	99.498	102	100.68	98.646	100.12	98.161	100.05	98.757	102.58	101.31	101.04	98.648	99.646	101.45	101.91	100.89	100.73	101.25	104.41	98.139	99.731	102.44	101.38	98.768	101.08	99.169	101.14	100.46	97.907	99.019	99.544	101.35	97.884	99.402	101.5	97.728	99.19	103.41	99.107	102.35	99.198	100.03	101.22
105.04	103.19	99.929	104.03	105.97	102.15	103.26	104.34	103.97	103.06	103.23	105.51	104.02	105.56	106.31	105.07	104.4	105.36	104.69	100.49	100.5	105.36	104.69	102.67	102.61	107.16	104.87	105.55	104.02	103.83	99.424	102.5	103.59	104.71	103.55	107.4	103.7	102.18	106.45	102.25	105.22	102.35	103.54	105.24	104.9	103.81	107.02	104.56	101.98	102.67
119.59	118.03	118.99	117.28	118.15	117.8	116.34	112.75	120.7	120	114.91	118.88	118.09	118.62	117.99	118.46	118.78	116.82	117.49	114.18	120.54	119.24	116.52	119.04	114.62	117.1	115.68	117.37	116.22	118.3	118.59	116.38	114.72	120.42	120.03	116.92	118.16	117.48	118.18	119.05	117.45	117.09	118.4	115.89	118.83	117.24	118.18	117.49	117.43	118.4
106.72	104.07	101.22	106.17	105.45	107.68	105.43	104.59	105.18	102.5	105.41	109.39	107.79	107.28	104.16	107.43	105.44	103.51	105.21	107.86	105.86	105.44	105.87	104.71	105.91	102.22	107.38	107.39	105.52	107.51	107.55	107.58	106.92	103.83	106.04	103.33	106.73	104.89	107.67	106.27	107.22	103.68	104.84	104.85	106.86	107.34	102.98	102.87	107.79	104.85
108.22	105.21	107.71	106.23	105.88	107.88	107.66	107.93	106.06	106.61	103.48	105.09	106.36	105.73	103.04	102.25	105.79	107.51	109.68	105.39	106.8	108.29	105.08	102.21	105.97	106.35	105.23	104.47	106.05	108.7	106.82	105.55	104.45	105.67	108.24	107.48	107.01	106.07	108.21	104.63	106.77	105.22	106.58	103.76	107.09	107.95	107.68	101.65	103.23	105.42
115.37	111.63	110.69	111.07	112.94	112.33	115.3	111.9	111.37	111.39	116	111.33	111.31	111.66	110.52	111.88	112.67	113.79	111.95	113.64	110.97	110.72	113.06	111.92	109.22	115.97	110.77	115.31	111.73	110.66	107.23	111.68	111.88	111.6	112.89	114.71	111.08	111.33	111.96	107.65	111.39	111.93	110.06	113.03	113.65	109.71	108.99	112.76	113.25	111.26
108.05	109.22	108.28	109.89	109.73	110.94	112.76	109.63	110.19	113.67	107.73	110.7	108.72	112.01	110.24	109.02	107.93	107.71	108.9	110.84	113.39	110.89	110.49	109.64	111.97	107.88	107.19	110.4	107.06	107.69	110.03	110.19	112.25	109.27	112.96	111.39	111.26	110.74	111.73	110.07	109.06	108.29	110.19	112.25	113.03	107.62	111.02	113.28	115.69	108.47
102.91	107.57	105.21	105.38	105.47	107.7	104.81	104.32	105.57	105.28	107.17	104.63	104.3	102.73	105.86	107.59	108.06	103.4	104.72	107.62	104.15	103.15	106.63	106.35	102.38	107.04	104.32	102.86	104.83	104.33	107.46	104.86	103.24	104.85	105.24	106.61	107.57	104.88	105.86	102.89	104.89	107	106.09	106.79	103.7	105.98	107.3	103.9	107.81	104.96
111.71	113.98	109.06	111.13	113.11	110.65	112.81	112.41	112.69	109.6	110.35	108.14	106.52	110.61	113.45	114.2	111.8	110.44	109.45	113.44	110.41	111.97	111.53	115.37	109.72	112.82	111.63	107.54	113.74	110.07	112	110.2	110.57	109.14	111.28	111.67	107.72	110.36	114.51	114.49	111.02	111.79	108.19	110.11	110.74	111.69	111.56	112.91	111.28	112.42
105.69	105.3	106.44	106.14	106.43	103.41	105.74	105.41	105.22	101.96	106.79	107	105.08	104.13	106.45	104.38	106.86	104.63	109.55	107.22	102.82	104.36	106.01	104.48	104.75	105.17	104.37	105.64	105.13	105.56	105.49	106.8	104.68	105.23	106.12	106.18	105.33	103.4	107.17	105.87	103.35	107.96	106.46	103.93	107.48	105.88	103.1	104.22	105.87	106.08
106.41	108.51	104.83	107.2	108.21	106.71	103.76	105.39	105.75	105.61	101.27	104.54	105.66	108.28	103.79	108.85	108.46	108.23	105.46	105.32	104.77	106.37	104.77	108.89	105.29	106.56	106.25	106.41	105.99	105.2	107.92	107.06	103.74	105.24	104.69	106.17	109.92	106.18	102.68	107.76	102.96	104.65	106.81	101.87	102.89	105	108.98	106.5	109.21	107.46
103.45	105.03	105.98	106	104.21	101.94	104.14	106.36	105.71	104.83	102.37	102.98	103.69	104.13	105.67	104.71	103.71	103.11	103.81	106.56	104.51	105.09	103.68	104.76	101.89	105.98	104.05	104.07	105.99	105.48	104.88	102.45	104.53	104.64	105.22	103.32	104.31	104.39	104.53	105.15	103.54	105.57	104.91	98.708	102.85	103.65	104.35	107.06	103.63	103.76
106.2	109.62	108.8	102.62	104.8	105.98	104.19	106.51	108	107.33	105.48	104.2	106.88	105.91	106.61	105.26	106.08	108.53	107.14	103.99	103.26	106.8	106.98	106.32	108.75	106.93	103.83	104.55	104.57	108.23	108.86	103.53	106.89	104.13	106.4	107.84	103.82	106.9	108.07	109.89	103.11	100.05	102.12	107.82	106.68	105.04	107.33	107.46	103.29	108.67
112.31	110.45	107.98	110.05	108.82	108.97	113.08	108.92	113.39	114.04	113.79	113.89	110.7	113.18	110.42	113.69	115.35	111.18	110.51	112.73	110.31	110.21	109.58	111.64	113.52	108.53	110.04	111.84	112.28	112.87	113.43	109.84	111.35	110.64	115.19	111.39	110.62	112.31	113.97	113.04	107.65	113.67	112.16	110.25	111.26	113.51	110.6	106.75	112.11	112.93
99.643	99.592	101.76	99.34	97.784	100.51	97.852	101.55	100.38	102.34	101.79	100.1	100.37	101.77	99.568	100	97.547	97.732	97.454	98.492	100.83	100.94	102.4	97.989	102.37	98.76	101.38	100.07	101.85	101.95	98.511	99.164	97.517	100.47	98.502	99.451	101.97	97.115	100.65	100.34	98.081	99.752	98.888	99.596	100.11	101.26	100.4	96.864	100.83	101.22
98.913	101.25	98.403	102.62	100.94	101.05	104.03	101.56	100.47	97.13	98.407	97.552	99.119	99.75	102.03	100.44	100.87	97.533	99.524	101.04	98.475	98.231	100.41	98.101	97.172	97.865	98.397	99.602	99.377	101.29	100.74	99.334	98.468	97.804	99.732	99.676	101.1	98.96	102.01	99.431	96.424	100.52	99.607	100.14	99.703	99.157	98.879	97.298	98.22	97.74
108.14	102.16	106.07	104.79	107.78	107.74	106.88	103.68	103.58	106.9	106.7	106.6	105.56	107.38	106.06	107.51	105.05	103.83	106.56	106.33	106.47	104.38	104.52	104.55	104.36	104.21	103.62	103.06	107.85	104.55	105.28	104.45	102.75	106.2	106.76	105.82	106.36	106.65	106.1	103.59	107.88	105.5	104.39	104.28	102.71	105.67	106.42	105.01	106.3	106.33
101.4	103.25	101.71	106.82	102.3	104.01	109.1	104.24	105.5	105.71	105.31	103.24	103.4	103.71	105.99	101.93	105.38	103.5	102.92	106.57	105.64	104.18	104.82	104.95	102.92	106.26	103.76	103.29	102.45	103.3	102.84	106.22	103.25	104.09	105.81	103.51	103.03	102.82	106.04	104.7	103.41	103.47	106.53	98.283	102.59	105.74	103.52	104.1	105.7	103.82
113.57	110.47	112.98	109.66	111.71	110.54	112.84	113.59	113.3	113.99	110.12	107.87	111.58	109.92	110.75	112.66	113.59	113.36	112.73	113.6	115.07	112.58	107	112.44	111.15	113.89	114.71	115.59	112.37	114.59	107.37	112.14	111.96	110.79	111.39	111.79	112.66	110.63	112.22	110.98	110.7	110.67	114.2	111.89	112.45	112.68	115.09	109.45	109.2	114.08
99.449	98.907	98.435	101.56	99.08	101.12	99.952	101.31	99.243	102.15	104.32	103.44	100.02	99.747	95.695	97.625	99.308	99.406	100.5	98.869	101.95	99.652	99.211	101.43	98.207	98.334	99.526	99.234	101.63	99.475	98.054	96.257	99.312	99.823	98.005	98.97	101.31	100.19	102.11	97.632	101.42	99.846	100.25	99.941	96.067	100.88	99.545	104.67	100.62	99.003
98.661	101.28	100.93	101.98	99.997	98.493	99.462	99.34	100.77	98.105	102.54	99.839	98.437	100.51	102.31	97.815	99.882	102.56	102.48	99.127	97.74	100.94	101.86	101.77	100.26	97.749	102.79	100.4	102.65	96.196	98.788	96.784	95.548	98.841	101.42	100.84	99.238	98.873	98.34	102.01	96.431	100.49	99.667	99.213	98.999	103.19	102.6	98.323	99.843	101.89
105.78	107.55	105.97	104.58	109.99	108.53	104.52	107.24	106.19	106.83	106.59	106.15	108.7	105.27	106.82	106.53	106.55	105.82	104.85	109.57	105.61	109.02	107.72	107.44	107.53	108.84	108.01	106.51	104.92	106.83	105.45	106.89	105.17	105.29	108.11	105.86	105.33	105.98	104.85	106.88	105.53	105.86	108.95	108.09	101.06	107.88	106.93	106.31	108.87	109.18
104.64	105.85	105.06	104.28	102.1	104	108.51	102.73	105.01	105.6	106.13	103.35	107.27	107.48	104.97	104.36	106.86	105.04	106.7	104.09	105.52	103.99	105.37	105.53	104.42	106.98	104.2	107.83	108.95	105.11	106.99	107.22	103.81	110.91	103.41	105.58	107.88	106.73	104.12	102.62	102.9	106.71	107.15	105.39	105.87	106.24	104.6	104.12	107.38	103.36
112.1	111.22	115.05	110.94	110.08	112.05	111.52	115.86	113.36	110.95	111.38	112.38	111.91	112.87	112.37	112.54	113.13	111.33	113.2	112.03	114.89	113.11	113.66	113.28	115.58	111.78	112.47	115.31	114.37	111.68	113.57	114.34	112.44	111.21	114.45	113.99	110.58	112.51	112.97	114.13	117.26	111.01	115.9	110.73	113.34	113.55	112.99	112.8	110.49	110.18
103.07	100.51	100.24	104.74	102.08	97.668	100.51	101.23	102.29	100.85	96.718	100.55	99.67	102.55	98.871	101.38	97.772	98.028	98.602	99.616	98.014	103.24	98.833	102.75	98.6	99.385	103.03	101.37	103.57	102.29	97.942	101.01	100.59	102.59	101.17	99.749	104.7	104.54	100.59	100.1	101.17	100.06	104.46	98.323	101.17	102.12	102.02	99.49	104.96	98.792
99.572	97.655	101.96	94.966	101.02	101.01	99.289	99.358	98.763	103.31	99.414	100.72	100.63	101.1	97.665	96.822	98.444	102.48	100.87	99.379	100.38	102.94	100.83	99.938	99.788	103.26	99.136	100.48	102.63	100.26	100.4	100.21	99.594	100.18	101.49	99.834	100.85	98.12	99.482	100.12	99.96	101.15	101.11	102.36	101.61	104.34	99.331	101.71	98.719	101.52
102.26	98.633	101.38	100.52	97.896	98.316	99.197	101.32	100.8	97.733	100.29	100.15	100.8	100.8	99.389	98.512	99.319	98.328	101.06	102.35	98.912	100.11	96.871	98.856	98.773	100.66	101.59	99.942	101.02	100.25	96.895	99.228	99.874	98.886	97.922	100.32	99.317	99.197	104.68	98.402	98.803	100.89	99.34	99.583	99.229	100.54	97.359	99.155	96.633	97.659
100.74	101.34	100.18	100.86	101	96.013	100.63	98.192	99.647	100.69	99.893	100.08	97.518	97.689	98.989	98.914	99.552	101.29	99.686	99.76	101.7	99.78	99.928	99.444	99.838	100.71	100.9	100.59	99.255	97.752	99.062	100.47	101.42	100.27	102	99.21	99.622	100.01	99.955	99.269	99.138	98.449	100.83	100.41	100.2	98.64	98.665	101.54	99.231	97.096
106.68	107.26	106.65	105.53	106.18	107.01	108.64	105.2	108.58	105.6	107.94	106.57	105.86	101.88	106.69	107.03	107.27	104.54	109.06	106.55	106.33	105.78	104.33	107.78	104.26	107.99	105.2	102.39	106.95	106.36	103.28	107.25	109.44	105.53	106	109.96	108.72	107.9	104.3	107.6	108.74	107.08	108	106.67	105.85	105.93	108.43	107.45	105.75	104.5
110.32	109.8	113.44	108.81	108.79	109.85	111.62	109.93	111.62	109.64	107.43	108.53	109.67	109.96	110.11	111.39	109.34	107.42	109.19	108.19	112.62	111.1	110.62	108.95	112.9	111.74	107.96	109.39	107.88	110.06	109.79	111.67	113.94	113.05	106.9	108.78	108.4	110.85	109.61	111.38	110.56	111.85	107.66	110.95	110.62	108.75	109.78	108.43	109.11	109.97
111.93	109.6	110.84	112.51	110.44	111.12	110.63	112.5	109.26	109.75	110.69	110.72	113.8	113.18	109.85	109.91	112.94	107.91	110.5	111.89	110.9	111.37	108.63	111.42	108.25	110.97	113.51	112.38	110.02	108.62	110.94	112.81	112.24	108.39	110.77	112.63	109.69	112.3	111.86	113.08	112.13	106.03	110.37	110.65	111.02	111.53	114.05	108.84	107.53	111.74
[truncated: 150 more columns]
