# Supplementary material for: Genetic dissection of main and epistatic effects of QTL based on augmented triple test cross design
Source: PLoS One. 2017 Dec 14;12(12):e0189054. doi: 10.1371/journal.pone.0189054 (PMC5730204; doi:10.1371/journal.pone.0189054)
Supplement: S8 Supporting Information — (ZIP) [file pone.0189054.s008.zip › z4_500_0.5_5.csv]

108.37	113.64	112.32	109.99	106.99	109.62	111.85	109.55	112.54	110.13	108.8	111.74	111.54	113.95	112.56	114.91	111.65	106.58	112.53	108.81	112.78	111.55	114.11	112.36	111.69	113.2	112.86	108.41	113.33	109.58	112.74	112.57	111.53	112.77	113.08	114.94	107.76	113.82	112.35	114.45	111.99	104.61	109.66	111.86	108.37	110.46	108.96	111.36	112.11	113.73
113.13	107.2	111.14	110.6	108.34	108.49	114.45	115.71	111.78	107.08	110.75	104.8	114.3	114.31	111.37	110.85	109.89	107.88	106.42	111.86	108.11	109.69	111.91	109.26	111.07	109.26	108.04	111.95	111.58	111.27	107.74	113.11	108.23	110.15	112.48	110.04	108.58	109.49	112.99	110.2	113.94	107.74	109.1	109.83	111.1	109.31	111.49	108.87	110.93	110.1
98.706	102.91	103.78	98.918	106.9	105.98	101.64	101.92	106.2	104.46	104.01	100.84	106.47	106.42	103.64	100.76	106.95	99.834	103.84	107.07	100.53	103.52	106.2	103.6	97.272	104.23	104.57	104.6	104.38	102.86	104.11	105.36	103.99	105.96	103.73	102.15	100.8	103.98	104.6	100.87	103.57	102.71	108.75	104.27	100.71	103.18	104.14	104.25	103.77	103.86
110.64	102.8	111.54	106.5	108.15	110.57	113.45	112.96	110.25	108.69	111.5	108.42	110.16	109.35	107.44	108.74	110.6	109.3	109.85	106.69	111.76	112.99	110.51	113.18	111.12	107.06	111.24	109.92	112.85	106.66	109.71	112.17	107.66	110	114.3	108.53	112.54	109	109.56	107.8	107.62	106.44	111.92	111.05	108.43	106.07	109.53	112.77	112.71	109.15
106.4	112.56	113.16	106.1	110.2	111.57	109.47	106	115.16	110.61	111.53	109.32	109.19	111.59	116.61	110.35	111.13	112	113.67	112.43	107.83	113.43	110.15	111.71	105.84	108.8	111.44	106.73	111.29	110.22	107.36	107.51	108.49	108.69	110.43	111.65	107.72	109.06	112.21	111.23	109.11	107.87	113.66	109.38	111.5	108.65	110.04	111.7	114.82	109.37
105.33	106.17	106.55	104.82	110.63	102.22	105.97	104.32	106.59	106.69	97.295	106.44	105.27	105.27	103.33	106.29	110.2	101.67	107.61	110.9	104.54	104.16	106.06	106.01	104.16	108.23	105.57	105.68	104.83	107.67	107.73	105.49	102.42	108.14	109.21	109.58	104.24	105.53	106.83	104.89	107.19	102.64	109.73	108.25	105.5	99.221	104.75	102.74	106	107.18
98.904	97.927	98.653	95.216	98.796	98.538	98.57	94.614	99.376	96.804	100.84	100.72	100.58	98.655	99.871	105.49	102.64	99.804	105.01	97.975	101.97	95.886	97.303	101.52	98.334	100.77	100.71	94.406	97.863	96.18	98.985	97.947	98.922	98.386	97.637	100.23	99.114	99.44	99.42	96.264	100.28	96.121	97.908	100.72	98.035	96.359	96.694	100.51	99.94	100.55
102.4	101.84	101.22	101.54	99.258	97.35	104.95	98.139	100.26	100.2	102.09	101.63	98.523	98.594	100.29	103.36	103.25	99.146	98.476	100.24	101.48	104.27	103.67	101.96	96.021	103.69	103.73	100.2	103.03	102.76	103.09	100.72	98.252	103.26	99.72	103.46	101.16	104.97	104.06	98.171	95.913	104.06	95.857	103.64	97.874	96.065	102.1	103.87	98.369	105.51
114.75	109.9	111.69	114.8	114.9	111.94	114.02	106.32	112.35	113.71	112.96	108.99	111.7	113.99	114.41	111.23	114.49	113.29	108.28	111.75	112.97	112.34	111.81	113.32	111	112.48	108.57	110.06	113.36	109.51	113.1	112.33	111.7	111.34	114.16	109.6	112.21	116.18	114.24	109.95	108.89	109.31	111.56	111.07	107.97	118.52	112.53	112.26	111.38	110.19
107.25	108.77	104.67	106.83	103.41	104.73	106.24	108.34	105.79	106.63	103.65	106.78	105.77	106.34	104.31	106.87	105.61	105.21	104.9	106.63	102.93	107.43	102.85	106.03	105.17	103.89	102.56	110.57	109.96	106.25	105.48	110.35	107.3	109.28	107.47	106.39	104.31	106.67	106.32	106.47	105.92	105.94	111.75	109.23	106.63	105.53	103.7	107.78	105.18	108.01
112.31	114.35	109.1	109.52	115.44	110.51	108.99	114.79	111.45	111.23	111.71	112.85	112.79	109.12	114.85	111.11	118.8	112.47	106.5	109.15	110.73	117.19	110.49	113.59	109.92	111.7	106.74	106.89	110.96	114.36	113.61	112.46	114.57	112.38	111.98	109.14	111.55	110.97	111.16	112.38	111.81	113.6	111.48	108.51	111.57	110.72	114.13	113.55	110.58	112.3
107.93	105.87	110.64	107	108.58	103.33	101.68	103.56	104.11	106.68	106.45	104.62	105.94	113.55	108.87	102.23	106.61	109.02	108.81	106.63	107.52	103.86	108.92	105.8	111.09	103.24	108.83	106.58	111.52	107.48	105.59	108.82	106.02	108.41	103.17	111.81	101.81	107.61	100.7	108.79	108.85	107.87	108.04	107.98	112.6	104.95	111.3	104.55	109.37	108.93
103.46	107.18	109.48	107.1	108.11	102.47	105.54	107.9	107.04	103.3	105.18	102.19	105.8	104.46	108.17	104.91	101.53	104.96	104.72	104.79	103.89	106.14	104.89	102.77	108.79	107.78	107.41	103.55	105.44	112.1	105.69	105.01	101.4	109.73	101.44	109.26	105.93	110.36	110.61	102.66	105.01	104.46	104.9	111.45	106.54	108.04	102.13	103.69	104.64	100.79
107.14	105.51	108.04	102.2	106.73	106.09	107.4	108.31	107.69	111.97	106.36	104.57	107.07	108.5	107.23	105.29	104.96	108.73	113.22	106.33	104.93	105.96	103.99	102.22	106.71	103.5	103.44	105.69	106.64	102.57	105.96	105.35	105.9	99.932	106.36	107.53	102.59	104.29	106.89	105.32	106.68	105.64	103.14	102.9	105.64	105.35	107.95	107.55	104.35	108.71
109.6	111.6	115.14	108.39	116.11	118.73	113.19	111.3	112.66	109.52	115.62	116.47	114.65	110.16	113.1	109.15	113.87	109.08	109.79	111.91	114.38	109.69	108.58	115.48	116.63	114.41	109.53	112.42	114.82	109.72	113.62	112.72	116.46	113.92	111.1	114.77	113.12	111.65	111.18	114.46	113.8	111.93	105.8	114.31	115.53	113.07	114.65	112.02	113.01	115.2
96.328	95.762	100.38	99.687	94.925	101.79	94.11	101.83	108.44	96.264	100.75	102.86	98.731	100.29	100.4	100.29	99.938	100.76	99.469	94.409	97.643	100.1	101.04	101.95	99.769	99.134	101.64	100.54	98.896	98.632	96.399	101.02	101.16	98.133	100.62	98.292	103.12	103.92	101.26	95.744	102.62	98.189	97.903	98.107	97.778	102.73	99.772	99.782	94.158	101.25
109.63	113.35	115.22	113.32	111.43	112.59	114.88	111.99	108.85	110.55	111.72	112.63	107.61	112.95	109.88	109.39	112.69	107.68	112.59	109.49	110.96	111	114.21	112.2	115	107.14	110.67	107.5	113.51	115.15	109.35	111.11	115.09	112.68	111.81	116.32	112.31	115.61	109.64	115.68	110.28	113.08	110.51	113.24	109.01	109.54	106.96	111.54	111.12	108.87
108.32	104.15	109.02	108.55	109.87	109.41	108.18	106.82	103.88	104.15	109.97	107.66	106.89	103.52	109.32	110.04	100.82	105.96	109.44	105.72	108.97	103.4	109.16	101.41	104.2	102.4	104.26	106.59	108.74	109.43	107.8	107.4	102.47	103.96	104.78	104.86	103.19	104.19	106.7	108.71	106.45	103.33	106.47	107.94	107.63	106.81	104.07	105.97	105.87	105.87
103.11	101.54	102.33	101.22	106.86	105.52	102.22	104.91	104.44	111.05	103.62	101.75	99.301	102.29	107.62	109.36	105.9	105.16	109.65	106.41	106.44	104.52	104.48	103.7	103.81	108.8	105.81	106.52	105.38	103.99	107.6	101.17	107.68	104.87	102.77	105.44	98.084	109.76	108.66	104.19	103.79	105.4	109.54	106.52	100.44	108.4	105.23	108.27	105.85	110.46
102.76	106.18	108.06	108.62	104.95	110.57	102.55	104.27	108.84	106.12	100.31	110.68	104.17	106.01	108.12	102.43	107.03	108.49	107.53	103.04	105.79	104.63	103.44	105.58	111.76	105.61	104.59	107.68	104.81	105.91	111.93	110.33	100.12	109.47	111.2	104.32	106.78	103.04	106.61	109.22	106.78	103.06	102.62	104.46	108.35	108.15	104.38	106.63	105.42	105.56
97.628	98.425	106.49	95.573	98.501	99.001	97.856	97.652	102.51	98.76	102.63	99.219	98.786	101.51	100.86	99.896	105.44	100.69	98.687	102.25	104.08	103.37	102.49	104.03	95.162	97.181	97.23	99.67	99.683	101.35	102.68	101.26	104.22	100.09	99.245	101.97	98.541	100.67	98.456	102.54	101.96	101.76	97.968	104.25	100.82	101.16	100.79	97.471	102.28	97.552
101.43	103.92	103.29	103.8	106.79	102.87	104.55	105.85	100.89	110.71	104.75	107.78	107.87	106.03	104.51	103.59	105.75	106.41	103	102.74	102.02	103.87	105.42	104.54	105.74	106.22	108.21	105.48	101.05	108.79	103.51	104.64	109.3	104.16	102.33	106.79	107.91	104.55	103.59	108.05	104.28	104.96	102.09	106.25	105.56	102.77	103.24	104.07	101.94	108.74
104.05	110.33	107.72	102.25	105.07	106.57	101.45	100.9	100.77	105.28	105.66	110.58	103.87	105.76	104.64	101.35	104.9	107.03	104.32	102.38	105.98	103.24	102.49	105.4	102.77	108.12	102.83	102.71	107.85	107.79	103.58	106.76	100.85	103.97	105.88	111.61	105.53	106.16	102.98	106.23	102.63	110.59	102.1	106.63	107.07	104.83	106.81	101.85	103.92	100.04
103.48	105.63	101.85	103.39	102.12	98.917	106.78	102.09	105.84	104.27	105.65	102.54	108.11	102.29	105.74	108.22	105.91	101.28	102.94	108.28	101.23	102.81	105.39	105.75	105.18	104.18	106.14	106.18	102.44	99.184	102.31	106.1	97.946	103.11	103.72	105.41	101.5	107.88	108.75	103.4	104.53	100.8	102.23	102.23	102.37	103.5	103.46	99.174	105.6	102.46
105.83	109.21	111.15	106.1	104.25	109.82	109.59	104.37	105.38	103.23	111.38	107.41	106.69	109.19	108.74	107.51	107.73	103.71	106.91	104.23	106.42	106.88	108.75	104.81	110.45	110.65	107.52	109.35	103.64	109.2	102.47	104.2	106.75	101.4	107.53	109.02	111.63	107.22	105.37	104.79	107.5	107.58	104.3	105.24	109.19	104.72	106.84	107.36	108.85	107.24
110.13	110.65	107.32	110.37	110.18	115.14	113.46	111.4	112.66	109.71	114.61	109.47	108.36	111.99	113.56	108.92	113.59	116.99	112.81	111.1	116.56	111.23	116.3	120.74	112.98	111.09	115.77	113.49	114.42	113.5	110.52	110.64	112.03	113.63	115.8	112.33	114.18	115.65	111.88	112	113.29	111.73	110.47	113.57	111.93	116.61	113.58	109.22	117.16	112.34
106.52	108.52	102.5	108.04	106.22	109.73	108.79	107.08	103.48	104.53	111.07	104.25	106.15	106.22	103.29	107.93	102.14	106.78	112.97	108.1	109.18	106.49	110.2	109.1	105.65	109.09	102.9	104.79	106.14	107.5	103.06	112.15	104.13	107.34	108.38	106.87	105.93	108.94	104.61	107.18	108.07	110.31	108.67	107.22	106.06	107.52	103.69	105	110.46	106.86
111.49	109.25	110.36	110.8	112.73	105.07	110.68	109.11	113.94	111.7	107.36	112.82	107.56	112.82	108.31	111.41	110.77	111.67	112.18	111.76	110.12	115.28	107.65	112.52	110.92	113.21	112.06	111.69	110.59	109.98	114	117.33	110.97	110	113.75	110.23	108.05	113.15	112.47	117.9	114.5	111.43	109.04	115.88	107.81	112.58	112.59	109.67	103.56	112.63
113.2	116.14	115.89	119.84	113.6	113.83	113.32	115.07	115.68	111.88	120.49	118.75	112.88	112.13	115.06	113.92	115.69	111.75	115.8	116.19	119.19	122.01	116.56	118.13	110.13	115.93	117.69	118.07	117.05	112.9	115.4	116.33	118.85	115.58	115.58	121.98	118.24	112.64	118.17	115.61	116.84	116.1	112.77	115.71	116.76	117.78	116.32	113.94	122.88	112.56
106.26	108.13	110.48	108.52	106.93	104.9	107.05	111.63	108.38	104.85	109.01	106.21	101.98	105.48	105.03	105.88	100.4	104.18	103.05	103.73	104.73	104.83	106.13	109.36	103.73	106.42	107.9	105.53	106.22	106.01	106.9	108.18	106.24	105.76	104.05	105.43	109.42	108.89	106.35	108.26	108.08	108.17	105.59	106.58	109.07	107.91	108.35	106.83	104.02	104.09
106.45	107.94	106.11	107.27	99.398	106.55	102.77	104.03	103.28	105.85	105.02	107.84	102.66	104.87	102.94	105.3	104.66	102.5	107.77	107.94	104.32	105.3	106.18	106.19	107.27	107.63	100.57	104.12	104.75	108.8	108.78	103.47	101.14	103.61	109.69	106.08	107.1	108.81	98.314	109.2	102.64	103.78	108.84	106.51	102.08	100.8	107.48	101.89	104.57	103.84
118.47	114.49	116.31	119.45	116.69	118.81	114.95	116.46	118.37	118.13	115.89	120.74	118.55	120.71	120.39	118.96	117.24	115.51	120.02	119.43	121.45	114.99	113.83	118.64	120.02	123.05	119.92	116.72	121.44	115.57	117.7	114.54	119.35	119.57	117.92	118.08	120.17	116.76	117.26	116.37	117.32	117.22	113.61	118.78	117.71	117.18	114.03	117.95	120.79	115.89
104.18	108.93	107.22	102.6	108.83	108.46	103.2	103.18	106.95	107.2	106.98	108.43	101.64	110.15	102.99	103.48	107.39	107.16	100.73	107.04	107.54	106.02	105.54	106.75	106.5	108.07	107.08	107.83	109.59	108.24	105.34	104.44	102.86	106.77	105.17	104.48	104.45	111.46	107.16	105.34	101.88	108.19	108.08	105.81	105.64	104.21	102.05	107.44	102.99	108.71
105.25	102.7	104.78	109.63	106.99	103.72	106.3	108.96	107.42	102.77	106.77	105.23	104.19	103.84	106.28	107.82	101.65	103.89	105.62	106.33	105.89	109.99	102.74	104.94	102.06	105.02	99.56	108.44	108.02	104.37	106.75	108.32	106.25	100.02	106.6	104.35	104.23	105.71	106.96	104.31	103.76	100.26	100.91	103.75	106.01	107.12	99.888	104.82	108.26	106.52
112.77	110.54	111.64	113.03	112.91	109.5	110.46	110.48	114.37	106.7	111.08	109.07	111.29	108.91	110.94	109.4	112.5	112.11	110.21	111.33	109.43	107.65	111.32	111.84	111.98	107.65	107.96	115.37	113.47	112.16	116	118.81	110.54	110.26	110.19	115.97	105.29	110.16	110.83	110.29	111.66	111.48	113.43	114.79	112.19	111.53	112.63	111.96	112.6	109.39
100.38	102.33	103.98	100.21	104.37	94.85	101.22	99.523	98.11	101.64	104.31	101.32	96.336	99.3	103.4	105.21	100.31	99.921	103.69	99.993	99.011	101.14	98.607	97.565	99.404	104.32	98.579	97.415	97.734	102.96	101.34	101.65	98.974	99.163	98.879	102.55	95.928	95.392	98.333	96.111	102.19	103.12	95.784	100.32	98.368	96.187	100.68	96.513	104.86	98.986
106.33	103.74	104.48	105.23	103.71	106.54	110.83	107.05	107.02	98.969	113.13	103.79	104.17	105.8	109.46	109.27	110.01	106.68	104.91	108.93	105.73	106.85	105.73	105.85	105.84	107.35	106.09	107.4	108.45	102.89	110.12	104.11	104.85	107.16	104.25	107.98	109.67	103.4	104.06	105.97	101.08	103.92	107.85	108.32	103.02	106.58	107.66	106.2	106.89	107.5
107.15	107.28	105.33	104.12	108.08	111.23	105.91	109.51	107.14	106.18	108.93	107.7	109.01	107.74	102.48	103.99	103.92	108.12	106.36	101.7	107.36	102.62	108.16	107.36	103.78	105	103.61	107.78	107.12	106.23	106.5	104.91	108.37	102.87	107.27	109.95	104.34	98.765	105.14	111.15	103.94	100.96	107.86	104.3	105.69	104.01	106.9	105.85	110.09	106.25
107.57	107.63	110.83	110.09	114.59	108.14	110.1	111.91	107.59	118.5	112.96	111.4	110.32	110.44	113.3	108.15	111.87	113.63	108.17	113.13	109.5	108.3	110.12	113.46	114.33	106.32	108.35	108.99	103.24	110.61	108.95	111.2	112.18	106.68	112.01	112.11	109.56	110.46	110.66	110.71	111.03	107.07	112.84	118.16	109.57	108.4	112.56	110.81	107.87	109.27
106	115.47	113.68	105.64	110.72	111.78	112.74	110.17	113.34	114.38	105.25	112.7	113.41	107.89	110.64	110.03	112.02	110.92	107.21	112.37	108.79	109.05	110.12	113.34	116.35	109.08	112.24	105.18	111.38	112.14	110.81	111.94	114.95	109.39	115.74	107.4	112.45	110.8	110.88	107.84	110.53	110.4	109.92	109.43	107.49	109.42	108.69	106.43	114.62	112.21
108.63	113.16	103.98	110.36	110.03	109.32	107.31	110.09	109.65	108.19	109.93	103.17	107.63	107.91	114.25	109.59	108.53	108.11	106.33	111.78	108.73	112.43	108.01	108.05	111.81	108.85	108.24	114.86	112.6	108.82	109.14	112.61	108.85	112.55	107.08	106.38	110.78	109.08	106.5	109.42	111.46	112.97	106.13	105.01	111.57	108.73	108.68	106.39	114.61	110.35
114.26	110.71	110.82	111.34	109.56	113.4	107.51	110.75	108.68	114.25	113.7	115.66	113.73	107.51	112.84	108.01	111.84	112.22	112.3	110.96	111.29	115.21	110.8	107.91	109.84	111.32	115.11	115.52	110.35	107.53	111.67	114.43	113.42	110.8	112.53	107	111.1	109.48	112.64	105.63	109.88	112.66	111.75	112.64	111.72	109.33	106.07	113.5	115.65	115.77
103.64	101.11	107.52	104.03	102.18	107	102.23	105.05	103.46	106.72	104.22	108.97	103.14	108.79	105.77	103.17	103.36	101.22	105.47	104.2	104.27	105.43	108.22	105.53	106.68	101.21	104.54	107.74	107.61	105.35	103.46	103.39	110.62	105.24	102.08	104.04	100.94	105.08	107.9	105.19	103.14	103.44	106.09	101.09	103.03	108.41	102.47	100.78	103.96	105.09
108.95	110.99	104.27	109.85	107.33	105.49	104.53	101.82	104.57	103.31	102.7	109.77	106.37	107.79	106.72	107.67	109.09	105.59	109.67	106.59	108.22	108.19	104.89	106.31	105.08	100.08	100.7	104.7	107.71	106.69	107.93	103.57	106.78	102.62	101.53	106.73	109.63	102.91	102.5	107.71	104.01	105.48	104.71	104.54	105.98	101.47	105.66	107.79	108.5	103.59
104.22	109.47	105.64	104.21	105.3	101.12	107.88	105.78	107.65	107.7	106.96	105.26	105.16	107.79	108.76	106.97	108.47	107	105.27	101.97	107.15	109.12	106.55	104.67	104.28	99.371	111.71	106.4	100.62	108.08	105.8	102.3	102.61	100.85	105.8	106.99	108.53	102.68	108.66	104.06	106.26	99.894	102.96	100.29	106.8	110.65	108.69	104.48	104.05	107.42
106.19	102.92	102.98	101.17	105.57	105.91	103.94	103.18	105.78	103.71	101.6	107.51	103	102.87	112.08	102.53	112.45	105.3	105.36	110.52	104.97	104.29	103.71	105.33	104.74	106.58	105.11	100.13	106.22	111.2	101.98	103.53	108.1	109.5	104.85	107.6	103.76	107.04	102.39	101.94	98.87	101.02	105.89	100.31	106.4	109.98	101.24	104.95	99.726	104.11
107.06	107.29	111.87	113.23	108.07	110.47	109.84	113.07	114.58	109.48	107.94	110.59	115.27	111.69	112.43	115.02	111.42	108.65	110.99	111.83	112.6	110.48	111.4	114.89	110.87	116.8	112.28	112.36	114.78	114.45	110.16	111.51	113.58	112.76	114.67	112.96	115.61	112.11	108.26	113.34	110.59	113.73	113.4	117.99	117.29	110.63	110.75	111.4	110.45	108.97
111.71	108.18	108.5	105	105.51	111.09	106.61	110.83	107.61	108.07	104.75	106.28	103.98	105.11	107.84	108.65	110.46	110.13	106.85	107.63	105.89	107.07	107.96	108.36	108.28	110.25	105.37	102.52	111	103.46	101.76	109.28	105.2	112.51	107.89	103.41	107.76	108.54	108.32	105.46	109.05	110.87	105.72	105.59	112.77	99.859	107.48	109.05	109.88	101.22
110.79	115.81	113.25	112.21	112.24	107.64	109.18	111.11	109.39	109.48	117.65	117.83	109.55	114.13	107.67	109.23	110.25	114.28	107.58	108.14	109.57	116.31	112.24	113.85	109.94	113.23	107.49	104.8	111.21	110.39	113.37	114.94	115.63	109.33	108.69	111.78	112.13	111.71	116.79	111.84	108.98	109.23	109.3	108.56	110.18	110.91	108.9	109.65	113.82	113.07
107.87	98.847	106.52	103.05	103.85	106.71	102.19	105.93	107.92	105.6	107.81	104.46	103.2	108.95	110.2	104.71	103.56	106.72	109.72	102.5	104.83	106.6	102.26	105.41	109.25	102.61	106.69	103.48	106.09	108.38	105	104.68	101.34	103.32	108.63	106.39	111.25	105.36	106.32	103.62	106.34	108.42	111.04	107.6	106.32	109.4	107.45	105.24	103.01	106.57
102.07	100.63	102.64	108.43	110.09	110.41	105.97	102.75	105	102.19	108.17	108.2	107.44	102.88	100.27	104.78	106.3	101.01	107.04	111.83	104.68	105.85	109.19	107.29	105.94	104.77	109.05	107.53	101.15	110.34	109.71	108.97	101.83	104.91	104.38	104.6	102.25	107.9	103.54	110.62	106.86	107.79	104.81	108.16	104.72	104.86	106.25	108.46	102.65	103.08
105.46	102.05	104.22	105.87	104.44	107.52	106.04	106.17	109.1	106.25	108.44	103.4	105.72	109.27	105.58	108.95	108.27	105.79	110.65	109.37	105	106.98	106.87	106.34	105.17	108.45	106.28	103.72	107.45	106.27	105.09	104.97	108.58	104.86	105.55	104.11	107.88	110.4	106.28	105.86	108.79	106.04	106.39	105.94	101.95	103.2	108.23	111.32	104.84	107.51
103.83	104.34	107.04	106.75	106.37	103.6	105.38	107.06	106.35	103.09	108.01	101.38	103.89	104.35	105.32	109.35	104.82	107.93	104.28	104.74	107.52	105.03	106.53	108.43	110.18	107.35	103.52	106.23	107.17	106.78	105.49	105.6	98.643	105.89	107.43	106.06	103.75	106.78	106.11	107.02	107.03	102.28	104.82	105.16	105.34	110.68	105.49	106.18	103.05	100.55
106.19	100.38	104.16	106.73	105.87	103.44	102.56	107.34	110.12	103.7	109	102.43	105.75	102.57	101.57	110.76	104.81	106.2	105.92	105.17	106.52	105.55	106.1	106.11	99.982	107.13	102.75	109.8	103.49	101.58	103.96	108.29	107.94	106.83	102.05	108.53	107.54	101.88	108.67	104.24	102.76	103.38	107.63	108.84	105.44	105.22	105.71	102.96	104.79	103.34
109.98	108.04	105.56	105.1	103.92	104.9	104.48	108.15	103.99	105.32	106.23	109.15	104.81	107.31	107.35	103.93	107.4	109.1	112.54	112.04	104.81	104.19	101.62	106.18	103.62	104.44	110.06	105.56	108.37	109.62	107.99	101.83	110.47	111.82	104.27	102.57	108.14	108.48	106.97	107.51	104.79	103.53	107.8	103.56	105.82	105.61	105.97	106.98	105.77	106.82
110.12	106.96	112.85	111.49	111.91	115.53	109.02	108.62	111.04	112.33	113.08	113.39	112.99	113.82	109.62	110.13	111.66	114.02	108.4	110.75	108.43	115.09	111.18	110.46	110.42	110.82	110.58	109.32	111.78	112.25	109.15	109.55	107.52	112.18	111.53	116.37	112.36	111.85	112.57	111.12	109.64	113.93	112.54	113.29	105.64	114.75	112.98	112.75	111.94	112.73
112.27	111.15	110.15	111.43	112.81	109.09	110.26	108.52	111.67	107.28	108.61	113.03	111.69	111.51	110.32	120.29	111.55	109.37	110.09	112.69	111.88	113.78	108.77	112.41	112.03	115.52	112.65	107.81	110.28	109.96	110.2	115.98	109.47	112.2	115.47	108.34	115.26	112.16	114.94	111.79	111.44	110.41	112.87	111.06	112.54	111.47	116.21	112.69	110.42	112.33
105.79	100.72	98.054	104.37	105.66	103.54	104.52	106.54	103.85	104.9	101.75	102.67	105.1	101	102.73	100.21	103.23	105.62	101.32	104.29	103.16	104.08	102.31	103.19	104.59	108.6	104.22	101.07	102.49	106.06	103.53	100.69	103.26	102.58	107.56	104.49	104.3	105.05	103.72	103.34	104.12	105.16	104.97	104.16	106.78	101.21	105.69	105.87	105.89	101.17
106.22	108.34	103.15	105.7	103.96	100.39	102.51	100.57	103.87	105.45	104.55	103.76	100.48	102.01	105.02	101.08	104.09	104.32	107.18	105.44	108.94	103.71	104.7	100.53	106.85	104.06	103.82	105.35	104.73	103.52	102.63	101.6	101.31	104.53	105.6	104.93	102.84	103.63	108.56	107.43	105.2	105.01	101.88	101.32	101.77	102.93	101.98	106.38	106.06	105.5
112.46	115.04	111.89	117.27	109.63	109.87	116.61	111.83	116.06	114.09	111.23	111.6	105.43	111.23	107.93	110.15	112.38	109.84	111.43	110.73	114.84	116.75	113.23	111.51	113.92	105.63	112.18	107.53	113.26	111.39	116.86	111.02	107.39	110.4	108.73	109.84	111.99	109.43	112.82	108.7	112.73	114.04	113.45	109.97	113.76	111.94	111.46	112.09	111.98	114.14
104.73	108.97	104.5	109.34	107.03	109.89	102.77	104.64	105.33	104.71	108.01	105.87	106.93	106.35	104.55	108.71	103.67	102.38	106.84	108.64	105.88	104.93	104.93	105.25	103.59	101.86	106.72	104.94	105.28	106.56	107.65	105.17	106.31	102.82	103.53	105.73	105.29	105.7	107.26	107.23	108.27	110.54	107.49	103.34	105.51	103.85	107.18	102.28	105.87	105.22
104.36	104.35	105.76	103.98	107.8	101.48	106.43	101.98	103.8	106.16	106.62	101.81	102.7	104.57	103.13	108.55	100.73	101.85	101.79	101.31	103.41	102.56	107.78	105.94	105.04	101.55	104.26	108.25	103.89	101.74	101.29	103.72	108.77	108.03	104.36	105.62	104	107.64	101.87	106.02	101.56	102.91	102.61	101.87	106.21	105.65	104.33	98.517	99.964	101.74
109.76	110.04	113.94	113.99	114.66	115.79	112.81	116.3	114.55	111.09	107.59	109.51	108.32	117.31	110.2	119.67	106.32	112.56	114.6	115.61	110.3	111.68	112.58	106.18	108.04	114.39	111.45	110.71	110.63	115.9	114.25	117.67	114.92	111.92	111.54	113.02	114.98	113	113.16	113.48	114.77	112.61	112.52	110.46	107.01	105.71	115.2	113.92	108.6	108.83
103.25	105.13	103.06	101.09	107.05	110.08	104.81	102.86	109.86	103.33	107.69	102.64	107.56	109.25	102.86	103.52	104.2	102.18	102.91	106.42	102.83	102.39	108.8	106.61	102.81	108.55	109.57	106.08	102.98	106.94	98.84	103	104.24	102.59	98.602	104.77	107	108.89	105.58	100.29	106.56	106.6	106.97	107.76	106.76	105.48	106.55	101.72	104.5	103.85
109.86	104.22	107.8	109.1	109.29	108.94	107.96	107.02	103.28	102.43	102.21	106.99	108.97	106.03	104.16	104.88	108.17	109.68	106.95	106.88	98.255	106.47	104.25	106.55	108.34	111.16	106.06	103.32	104.19	109.66	108.87	102.83	105.43	107.22	105.51	108.55	103.35	107.8	103.64	107.23	106.28	106.46	104.11	103.39	107.67	106.91	105.15	103.54	104.03	105.91
105.03	108.34	105.51	105.93	103.29	102.13	104.12	104.54	107.36	104.43	105.72	101.42	108.9	106.23	111.22	105.06	105.44	103.03	103.12	105.42	104.45	107.46	101.35	106.52	105.11	102.11	103.1	104.98	105.54	108.17	103.15	100.98	97.716	110.17	108.8	104.58	106.34	103.39	112.67	106.42	102.43	111.13	105.81	106.19	107.07	108.97	106.23	109.13	111.53	106.48
118.07	109.27	114.81	115.87	119.93	110.31	110.7	109.76	114.9	112.38	109.26	113.48	114.15	110.73	112.29	111.56	113.33	115.74	113.08	111.44	114.75	116.33	111.08	111.59	114.04	114.62	109.26	114.19	110.56	116.31	111.32	112.22	117.12	112.51	118.14	115.94	114.41	110.22	114.14	114.01	114.79	108.25	110.65	109.17	115.49	115.14	113.03	120.24	116.01	112.01
112.76	108.89	106.81	106.05	105.15	104.72	107.96	107.62	107.99	106.75	108.95	105.29	107.78	109.68	102.87	106.65	114.11	108.13	107.11	102.92	110.65	105.73	106.56	109	104.3	105.34	106.1	106.89	108.05	105.81	105.46	108.51	107.45	107.36	101.14	104.56	110.62	112.34	104.68	106.63	111.68	106.5	108.74	104.7	110.39	105.75	108.95	107.79	102.84	108.33
102.3	102.7	104.94	104.31	104.45	103.05	101.69	103.99	103.17	104.04	101.25	106.82	102.9	108.44	105.13	103.2	99.167	107.55	99.816	102.58	103.46	105.07	109.75	101.93	103.68	107.61	100.04	100.72	106.12	103.73	105.78	108.89	102.74	103.45	102.24	98.858	105.95	105.16	110.68	104.12	104.01	106.61	101.16	102.6	108.17	103.46	103.02	102.09	100.52	104.38
103.76	107.01	106.08	106.39	105.33	105.26	109.09	110.14	103.66	107.8	106.05	100.85	107.78	107.52	106.62	108.21	104.05	103.18	104.75	103.77	107.24	103.48	106.44	107.09	106.33	102.99	111.34	107.13	102.24	105.69	104.73	105.65	104.53	106.55	107.45	106.45	106.52	103.39	104.19	103.93	105.08	104.24	105.85	105.61	107.62	103.41	103.3	101.56	104.26	106.29
110.22	113.51	102.76	107.63	107.2	106.39	103.06	103.97	105.68	104.27	104.73	107.17	109.15	109.71	108.37	110.49	104.2	109.67	106.83	105.44	104.59	113.95	106.22	107.28	102.85	107.6	103.5	108.15	107.98	109.49	104.95	109.22	104.95	104.65	103.45	107.69	105.19	104.35	106.84	107.77	106.97	108.8	107.78	108.58	105.94	103.14	109.49	104.41	102.97	102.26
114.24	113.93	116	117.86	113.99	116.37	115.34	116.84	117.06	116.7	115.95	118.54	117.02	116.13	114.91	113.92	115.82	113.7	119.95	111.42	117.83	114.88	112.32	118.01	117.16	114.9	118.41	115.89	115.98	115.68	116.08	114.44	114.8	115.1	117.46	117.84	116.82	119.91	114.67	110.32	114.83	116.26	120.78	117.65	117.98	111.29	115.83	117.5	114.14	118.45
99.44	99.471	102.71	95.797	101.79	103.52	96.051	101.7	102.22	99.711	101.52	102.15	101.58	98.301	104.58	98.9	99.051	101.74	96.941	99.344	102.75	97.905	104.14	102.8	102.38	99.585	99.792	104.35	102.88	100.79	101.74	98.068	100.84	103.25	100.62	100.64	103.25	98.45	101.33	96.512	100.83	96.907	98.75	102.21	101.14	103.04	103.08	103.38	100.98	101.5
111.11	112.29	111.04	111.28	108.36	111.37	114.13	108.78	112.7	109.98	112.3	109.15	112.63	113.35	112.87	110.54	110.54	110.15	109.96	110.39	113.34	114.21	110.14	110.86	110.95	114.89	113.66	109.6	109.55	109.9	111.16	107.07	109.36	111.73	110.79	109.38	107.95	110.22	108.65	104.08	112.34	111.51	110.99	110.39	112.82	109.83	112.68	111.08	111.79	112.23
109.61	111.51	110.7	113.44	114.19	110.39	111.77	109.83	110.88	109.83	113.93	115.17	112.55	110.11	113.25	112.69	109.3	112.02	108.62	109.81	110.41	112.02	109.82	110.64	111.42	117.39	111.37	111.94	112.69	113.18	110.26	109.82	112.2	112.06	112.69	107.11	114.11	114.05	110.94	114.75	110.46	112.03	111.51	110.79	109.56	115.31	112.97	114.73	111.53	111.88
105.86	104.77	103.94	106.33	108.84	110.38	105.83	106.84	103.74	101.72	108.36	101.63	107.54	104.38	108.42	103.82	106.16	107.48	103.88	107.11	103.63	103.91	105.86	101.54	104.61	105.65	102.56	104.04	110.69	104.69	104.4	106.58	109.2	108.95	102.56	106.3	106.13	106.75	107.45	106.96	106.34	106.4	104.91	105.89	105.3	105.44	106.66	104.21	103.32	104.5
109.49	113.14	110.22	108.17	110.63	117.52	116.04	114.14	112.31	111.76	112.37	111.3	108.78	108.45	112.5	113.4	110.57	113.38	114.44	114.84	110.92	114.23	112.75	113.84	111.04	113.96	109.81	109.57	111.75	111.69	114.43	114.74	115.8	111.37	110.57	108.91	111.59	114.38	112.32	112.3	111.45	112.45	111.52	113.69	115.35	111.73	113.52	119.15	114.75	116.69
101.37	106.22	110.26	110.59	102.86	107.97	105.23	104.75	103.39	108.13	101.96	105.14	102.4	103.11	103.12	106.89	108.11	103.48	109.53	106.18	105.38	104.49	107.63	107.58	102.19	105.86	101.35	106.1	104.17	105.07	104.61	102.01	108.39	110.8	109.16	103.15	106.3	106.36	102.33	106.04	107.5	110.81	105.32	107.17	104.39	108.79	103.29	103.69	104.05	102.57
114.21	117.23	113.79	109.85	112.88	109.13	113.81	114.6	108.02	113.73	114.76	113.14	105.49	115.1	110.67	112.45	111.23	108.72	115.76	112.04	113.45	110.41	112.52	114.39	115.17	112.65	115.5	110.57	110.81	114.07	110.62	114.69	114.17	116	111.01	113.89	112.65	114.43	108.57	108.66	109.22	110.21	109.08	110.66	112.61	111.03	106.5	114.36	111.4	110.32
102.19	98.769	97.951	102.36	99.036	100.97	99.1	98.298	96.271	100.76	99.111	101.39	100.13	104.9	97.932	98.846	98.182	99.994	101.49	99.546	96.596	102.33	101.75	100.21	98.787	99.454	100.47	104.18	98.761	99.483	100.35	98.867	99.824	98.7	98.085	98.069	98.173	95.271	102.57	102.21	99.493	101.66	99.172	101.27	101.49	104.13	104.4	101.51	98.391	100.03
114.93	116.1	116.99	118.66	117.42	111.43	115.24	117.07	114.79	115.09	116.87	118.44	114.25	112.11	116.26	115.49	118.98	116.36	116.44	109.85	112.51	116.89	116.07	113.99	115.66	115.23	113.61	116.13	116.54	114.85	119.84	117.67	116.4	116.33	117.21	120.31	117.21	113.12	112.97	113.38	112.04	112.69	119.89	114.37	120.57	118.14	118.43	114.1	114.16	115.67
108.79	111.44	107.92	107.59	106.03	104.1	101.71	111.51	107.38	104.92	105.64	101.77	108.18	106.53	103.25	111.85	109.63	107.54	104.78	105.32	102.48	103.63	107.57	103.97	107.48	101.36	110.19	102.59	106.15	106.49	108.77	106.42	104.16	102.49	102.8	111.87	105.01	105.53	104.99	106.55	104.92	107.27	108.2	101.68	109.69	108.09	108.07	111.55	106.05	106.98
103.27	103.93	102.06	107.15	104.26	102.85	104.58	103.48	102.8	104.33	107.42	101.3	103.17	106.64	102.11	105.34	104.33	103.2	108.54	102.27	99.868	103.96	103.66	106.32	108.13	103.67	103.63	102.61	102.71	101.63	104.7	105.13	103.97	102.66	103.49	98.827	104.95	105.23	103.2	105.46	101.11	107.05	99.552	99.78	103.12	102.94	101.41	104.98	101.88	101.56
101.63	103.59	102.51	102.68	103.52	103.12	103.91	102.05	107.78	100.86	101.73	104.75	102.9	99.39	105.67	102.51	103.94	104.27	106.72	100.06	106.04	105.91	101.46	104.61	103.89	105.34	105.1	99.106	100.68	102.48	100.39	105.37	105.15	102.17	100.89	105.7	105.11	103.35	100.79	102.81	99.918	103.22	106.12	104.04	102.99	104.24	104.58	101.91	103.12	108.73
113.93	108.13	114.21	113.84	108.81	109.02	108.84	107.74	114.8	115.25	114.57	113.5	112.54	115.8	112.32	114.24	111.44	111.06	112.63	114.08	111.71	111.83	110.86	114.63	112.27	116.7	110.69	111.34	115.16	110.35	112.66	109.36	113.2	118.6	109.51	109.12	109.33	109.87	112.26	114.49	113.84	110.74	111.51	112.1	114.18	113.54	112.15	114.29	109.33	112.89
107.45	112.28	110.01	106.75	105.28	107.02	110.91	110.49	112.31	109.59	109.73	106.87	110.08	108.82	107.61	111.03	113.28	112.1	111.69	106.21	107.27	107	113.9	109.64	105.69	106.3	111.71	110.44	109.24	111.17	109.79	114.2	108.01	111.48	103.45	109.82	111.96	107.5	110.07	111.78	109.1	112.44	105.14	108.79	105.75	109.98	110.87	108.59	104.92	111.82
102.02	101.69	98.765	101.36	104.91	101.66	102.32	102.43	103.33	99.022	102.99	100.98	95.877	101.96	105.32	103.14	102.83	99.068	100.03	100.63	99.968	100.45	100.6	99.106	99.631	106.98	100.53	103.15	98.263	97.699	102.68	97.195	101.15	102.8	98.135	101.47	103.37	98.284	100.88	99.891	103.08	104.83	103.23	101	98.118	99.92	100.1	98.242	100.12	101.64
104.79	105.58	106.17	100.44	104.3	108.21	109.58	102.67	103.97	104.88	105.31	101.5	104.71	100.84	101.71	105.71	107.45	101.46	105.34	104.26	107.66	104.16	106.56	105.79	103.25	101.92	108.07	107.3	108.39	99.85	102.8	103.97	102.95	104.04	103.95	105.69	104.32	107.13	103.89	104.38	103.66	102.84	104.74	101.18	105.41	101.62	105.57	102.68	105.92	104.71
112.13	113.54	112.85	110.84	114.34	107.46	113.68	108.28	107.81	108.28	109.69	108.12	109.49	113.7	112.86	109.8	110.91	111.01	109.07	111.83	112.42	106.1	113	108.6	112.55	108.35	115.61	112.71	110.91	112.51	109.47	110.93	105.34	105.57	111.74	109.84	109.82	110.9	110.48	114.02	108.66	110.54	113.38	108.55	108.9	108.2	108.87	110.37	108.35	110.77
100.18	100.78	100.87	101.07	101.72	105.95	100.1	101.35	99.059	104.79	97.853	100.81	98.917	102.49	103.91	101.25	98.708	100.57	100.86	100.18	100.82	105.4	103.48	97.423	98.44	97.704	98.432	95.519	105.96	102.01	105.42	103.21	101.98	102.17	100.52	97.087	105.64	102.06	102.21	99.076	98.426	104.12	98.843	101.94	100.65	98.093	95.945	95.613	103.03	101.01
102.39	105.33	106.82	103.73	105.19	107.24	105.74	101.29	101.02	103.07	107.1	104.07	102.79	103.86	104.91	107.99	104.5	99.79	104.18	107.5	109.99	104.03	109.53	98.576	104.93	101.59	106.71	98.801	105.22	100.98	106.76	107.04	105.47	101.86	106.61	103.29	105.1	104.15	101.91	105.12	103	104.02	101.47	104.3	104.01	107.43	108.86	105.51	104.65	102.75
107.24	103.58	101.65	109.51	107.14	106.66	105.59	106.2	104.93	105.52	103.61	104.32	103.06	106.69	101.73	102.78	108	105.09	104.74	106.54	107.26	105.81	105.03	107.76	106.89	103.33	101.52	105.15	101.73	105.09	101.63	101.04	103.48	104.91	107.69	110.03	104.24	104.49	105.92	102.4	106.77	106.98	106.31	101.58	100.71	104.19	105.2	107.1	104.42	105.77
109.81	112.2	106.83	113.03	110.31	114.29	113.94	110.98	110.55	110.75	115.83	107.92	109.96	109.22	109.36	109.73	110.11	107.89	113.06	111.61	110.39	113.37	106.07	108.21	112.75	113.06	114.14	111.31	113.27	108.2	111.69	114.8	115.37	108.84	108.24	113.63	111.48	108	111.76	108.16	112.61	114.56	107.99	115.06	113.86	105.77	111.06	110.2	110.89	112.76
102.96	99.484	100.29	100.84	100.89	99.954	102.19	106.95	103.88	103.36	102.18	94.622	103	97.474	96.961	99.636	98.394	96.868	96.982	104.56	100.54	99.475	101.2	99.58	102.64	97.949	96.424	105.11	95.988	102.8	99.165	100.88	102.21	98.196	102.96	96.186	101.83	104.84	100.5	101.9	95.961	104.23	98.131	95.941	100.35	100.47	100.91	97.009	99.502	98.859
107.53	109.44	105.88	110.29	106.08	100.5	107.11	106.96	111.67	107.18	104.66	112.16	105.2	102.17	111.52	105	105.11	105.88	106.63	105.84	106.85	102.74	103.02	103.05	110.76	111.68	106.95	105.08	105.89	107.26	100.56	105.56	108.03	110.12	107.82	107.91	109.69	105.08	107.86	110.6	105.42	104.92	109.95	104.53	103.77	105.95	105.95	110.68	102.59	107.24
98.679	97.462	103.24	100.71	99.402	101.3	99.887	102.47	98.059	102.23	101.05	100.55	99.953	102.14	100.91	99.612	101.09	102.05	99.884	100.47	96.299	104.29	100.68	100.37	99.945	100.5	100.97	104.94	98.267	96.34	100.67	101.75	101.7	99.223	102.7	101.31	104.47	100.36	102.47	103.96	97.902	103.08	97.223	91.096	100.81	103.52	105.66	104.31	101.91	101.89
108.15	115.18	106.32	112.4	117.14	113.04	107.33	113.18	115.32	114.85	114.85	114.6	113.85	112.35	115.31	115.04	117.66	112.23	109.66	112.04	111.85	112.95	111	112.68	109.68	116.8	108.56	110.1	112.26	113.51	113.67	108.07	110.28	116.11	112.18	109.73	115.84	115.2	114.37	115.1	113.61	109.88	114.2	115.66	115.31	110.64	114.75	110.82	111.54	113.73
104.18	101.08	104.3	105.43	106.4	104.44	107.81	103.21	102.83	105.64	106.29	105.28	105.28	105.17	105.24	104.18	104.45	108.41	109.68	103.68	104.46	107.85	102.89	101.16	105.19	108.87	104.81	104.95	103.01	107.45	106.12	103.81	106.54	104.55	100.43	107.31	104.31	103.5	109.13	104.08	104	104.93	108.89	105.5	103.16	108.58	104.74	102.41	106.67	103.29
109.31	112.41	114.29	109.99	114.53	112.7	113.65	110.54	113.87	113.83	110.41	110.58	112.92	112.67	112.36	110.35	114.5	105.51	115.91	108.39	111.83	110.81	112.02	108.59	113.07	110.27	112.06	109.07	111.12	111.7	111.59	113.45	111.97	113.37	109.42	109.52	110.87	110.88	112.63	109.57	111.75	108.44	112.87	110.35	108.49	113.66	112.22	111.26	107.5	112.57
105.42	104.2	106.81	109.11	102.72	104.31	103.84	104.79	107.07	108.9	106.49	105.02	104.57	106.34	108.93	104.37	101.96	102.9	106.81	106.65	106.32	104.92	108.73	108.05	107.28	108.98	110.53	107.13	105.89	106.36	105.08	107.18	106.16	109.83	109.48	104.01	103.69	105.61	107.18	107.92	106.35	105.32	102.51	109.65	106.76	106.22	108.46	108.58	105.38	110.25
101.69	103.83	98.78	106.82	100.92	97.858	98.239	99.302	97.095	98.786	99.759	102.25	98.926	104.98	96.959	101.47	98.754	99.818	96.49	102.13	100.87	103.2	98.929	105.43	99.353	95.25	104.93	101.29	99.901	101.72	101.17	99.276	98.314	101.86	102	102.33	97.661	102.94	97.717	97.751	96.345	101.42	99.779	103.81	100.26	98.796	95.599	98.693	99.301	101.49
114.43	108.96	108.22	110.05	110.66	110.33	111.72	108.25	110.22	111.39	112.23	109.16	111.95	110.31	106.32	111.77	110.42	114.53	114.75	112.02	113.5	111.73	108.66	114.36	105.76	106.5	109.32	112.85	108.82	110.44	105.05	111.79	117.13	114.77	111.78	111.34	117.25	109.16	110.28	109.52	109.88	108.6	105.48	114.9	113.44	112.84	112.37	112.55	114.4	109.25
103.69	102.81	107.49	104.1	105.81	103.38	104.95	104.08	105.98	104.91	103.6	107.74	101.7	99.512	103.97	103.83	105.71	99.275	107.4	103.87	105.25	104.85	102.36	104.13	104.99	105.83	102.61	106.08	104.55	103.77	100.95	103.91	105.56	109.86	106.14	104.71	105.96	98.955	102.36	105.08	104.68	105.29	105.53	104.52	104.07	103.13	105.51	102.17	103.43	107.69
110.73	110.42	111.57	115	111.63	108.18	111.49	110.17	110.99	111.9	115.38	111.52	112.25	110.63	112.17	109.55	111.19	113.32	111.94	114.01	109.05	111.93	110.35	111.37	112.18	109.6	107.14	109.54	104.47	114.46	115.16	107.99	116.14	109.25	114.75	109.55	110.87	115.75	113.79	116.24	110.49	106.65	110.39	105.42	110.38	111.05	112.41	105.31	116.18	111.73
109.97	110.64	108.37	103.16	106.39	108.27	109.07	105.6	110.52	103.81	103.79	107.94	109.66	104.71	107.98	112.14	107.49	104.16	108.96	104.3	108.62	109.28	109.25	105.84	108.46	108.75	104.94	105.52	108.49	106.28	102.94	104.91	105.28	108.08	109.37	105.95	109.97	108.82	102.88	103.86	108.2	101.68	106.95	103.91	104.08	109.07	107.67	107.21	103.22	107.9
111.65	111.65	111.85	114.79	111.84	115.32	114.66	114.42	110.16	107.96	108.74	112.44	107.99	114	111.84	111.41	110.16	108.4	112.25	110.25	110.48	110.1	112.14	115.61	109.95	115.82	112.7	108.92	114.18	109.77	114.52	109.14	111.29	110.47	111.03	108.6	113.84	112.35	110.92	108.56	116.86	114.51	111.9	109.2	112.58	112.93	113.18	108.83	112.2	112.65
104.74	103.9	98.01	108.06	106.77	102.76	106.02	105.86	105.08	106.2	104.74	100.99	102.84	103.76	108.72	105.96	102.53	105.43	102.03	105.13	105.09	105.39	110.01	110.79	107.42	102.87	102.02	109.13	105.27	105.77	102.91	104.49	105.46	100.16	105.04	105.67	104.77	99.795	109.12	106.36	108.41	105.69	101.05	104.62	105.8	104.9	107.1	104.59	104.12	110.66
99.614	104.07	102.4	103.69	101.55	104.07	106.11	107.56	102.91	103.94	102.44	107.37	103.37	105.95	105.94	104.89	101.46	102.3	108.85	103.28	106.46	103.38	106.57	101.01	101.29	106.55	106.19	103.4	105.83	106.22	104.28	102.02	98.23	103.65	102.79	106.03	103.01	104.49	107.34	99.589	101.6	103.72	97.702	102.23	101.07	107.48	106.72	99.716	99.73	101.72
100.38	96.76	101.31	100.75	96.856	106.38	102.66	101.87	103.52	100.39	98.657	99.138	106.93	101.63	99.579	100.62	97.441	98.032	102.18	100.93	97.52	104.39	101.89	97.949	95.869	101.26	98.647	100.89	103.75	98.298	104.87	100.92	102.26	95.662	99.831	102.93	100.65	106.81	101.01	99.505	102.8	96.77	100.94	96.25	100.28	98.372	103.4	101.2	100.75	102.14
107.83	109.21	113.07	109.92	110.15	110.44	112.94	113.07	108.07	111.27	108.77	111.45	109.14	110.17	112.22	110.96	106.49	111.93	108.69	112.77	112.16	113.22	109.24	116.69	116.99	113.68	106.17	112.19	113.51	105.98	110.42	108.57	107.14	113.53	111.55	106.07	108.39	110.54	111.03	107.57	116.22	106.64	112.75	108.88	109.14	113.1	107.97	114.16	111.49	109.13
114.06	111.04	112.64	110.87	111.32	111.48	113.88	113.19	112.77	109.47	111.71	108.95	110.03	106.75	113.45	111.23	106.95	110.63	113.97	109.62	114.12	111.72	112.39	112.06	112.73	110.82	112.13	115.35	112.33	111.85	112.11	113.56	112.49	108.15	109.25	114.9	112.41	112.71	112.3	112.16	113.77	112.94	115.63	114.97	114.16	111.72	114.65	107.75	105.9	117.64
104.48	106.66	106.59	107.56	105.02	108.36	101.37	102.79	105.06	107.13	107.17	104.34	112.73	106.2	108.08	107.4	106.72	105.14	104.74	104.1	106.38	102.29	109.19	105.88	104.01	107.02	103.25	104.89	103.5	100.94	108.32	104.57	106.62	106.55	104.64	108.06	108.8	101.94	103.82	107.1	103.36	104.39	106.89	103.79	106.31	104.6	105.59	101.15	104.38	100.11
115.23	117.64	116.32	114.81	116.9	123.92	116.94	116.77	122.28	121.87	118.72	116.68	120.64	119.72	116.79	113.95	119.6	117.35	114.3	111.82	117.06	115.93	119.56	117.16	120	115.09	115.84	119	114.26	116.54	120.71	115.93	116.76	117.24	118.91	113.78	111.59	117.58	116.41	119.16	115.47	117.87	119.69	120.87	118.89	117.7	118.57	113.21	121.2	120.06
103.64	102.26	107.35	107.47	106.05	101.13	103.98	100.17	104.78	109.27	108.03	104.01	103.62	103.19	99.774	107.3	104.88	104.96	105.06	103.43	106.74	102.73	105.83	105.78	104.9	105.24	109.97	105.8	103.82	109.74	107.45	105.27	105.55	104.77	105.69	106.45	106.93	112.14	109.87	109.82	107.5	101.89	109.05	104.34	106.8	103.76	110.53	111.32	106.82	101.81
112.04	113.17	104.14	119.49	112.5	114.06	109.07	110.19	116.52	113.36	111.75	110.24	109.87	111.57	110.37	112.4	114.86	111.43	111.31	111.97	113.59	112.6	111.42	113.14	110.32	106.09	110.35	107.18	108.25	110.28	111.04	113.85	110.09	112.48	110.11	111.01	113.84	113.36	115.2	117.17	111.49	110.97	109.35	108.29	115.27	110.87	109.57	109.52	115.76	111.32
105.6	102.39	102.99	101.23	104.53	102.44	104.71	100.68	108.49	103.22	105.01	104.87	101.74	105.37	107.2	107.5	106.23	103.99	102.41	105.71	104.11	106.51	102.83	107.02	105.8	104.4	104.41	105.58	102.35	106.27	103.95	106.11	103.19	104.78	105.69	105.13	108.61	106.55	104.06	104.52	104.21	107.05	101.35	103.05	107.96	105.44	105.75	103.22	104.21	105.01
99.87	107.44	108.36	101.07	105.63	104.52	105.49	104.46	103.05	108.89	105.86	104.79	104.11	108.39	104.44	104.86	108.91	104.85	105.68	107.84	105.57	102.69	106.48	107.23	105.39	99.27	107.15	104.99	105.34	106.85	106.28	99.657	106.69	100.69	103.9	109.47	105.64	103.21	108.86	101.96	105.61	101.11	104.02	109.45	108.78	105.75	103.07	106.12	110.01	103.68
106.63	105.94	108.69	101.63	104.79	105.42	108.06	108.3	107.87	105.96	107.26	105.6	106.44	108.77	106.1	107.9	107.54	101.34	107.59	107.75	105.81	105.99	105.7	104.17	105.07	105.81	105.82	108.97	108.04	106.24	108.05	108.2	105.72	106.54	107.58	104.62	108.63	108.37	106.75	107.3	109.4	106.9	107.18	105.61	102.67	104.61	102.97	104.28	105.76	108.34
105.18	107.15	102.84	107.67	104.22	111.99	109.22	104.79	107.73	106.67	107.89	104.75	107.11	107.64	107.92	112.74	107.95	108.17	109.23	109.97	104.97	108.29	106.69	104.39	109.07	107.29	107.59	107.4	103.44	105.03	107.21	107.26	103.76	108.81	105.32	102.32	112.31	109.71	109.62	105.95	103.93	101.54	102.33	103.12	99.817	105.7	106.61	102.82	102.79	106.49
105.07	105.31	105.46	106.02	103.98	108.78	106.7	104.67	104.4	104.67	104.75	108.21	106.8	106.52	107.28	97.3	109.03	109.95	101.12	101.55	109.12	103.55	104	102.1	102.48	104.3	107.5	106.71	104.95	102.53	102.98	105.82	103.24	107.87	108.17	107.64	101.66	103.96	104.65	105.99	104.38	102.34	101.39	104.23	107.43	108.18	110.22	102.93	107.7	107.72
108.15	106.36	105.07	99.988	105.84	107.85	104.29	105.12	104.68	103.14	103.04	103.75	106.98	100.6	108.54	102.12	109.11	110.42	107.16	107.14	104.59	111.66	107.13	106.51	104.3	104.54	102.48	106.53	102.53	101.49	106.51	106.08	105.41	103.58	100.97	106.52	109.47	104.34	109.3	110.51	106.49	108.43	105.42	110.19	105.75	105.35	107.47	105.91	104.32	106.33
114.04	116.1	117.29	119.43	119.38	114.7	117.27	115.16	123.01	121.14	119.44	115.17	118.65	116.26	114.12	116.26	115.56	116.77	116.82	115.55	117.82	113.67	118.47	118.72	115.3	111.47	112.19	121.59	116.45	110.44	118.6	118.57	118.13	112.57	121.63	115.55	117.37	117.08	119.38	118.56	116.03	113.13	112.69	117.5	121.05	116.95	122.6	113.17	116.25	121.47
104.79	111.96	111.79	113.03	108.79	111.79	106.47	110.16	111.49	108.37	109.32	110.05	107.22	105.9	114.36	110.61	117.16	109.65	106.01	111.65	114.6	113.14	110.31	109.77	112.06	110.17	110.6	112.42	110.65	110.09	109.39	112.49	112.21	111.41	119.04	113.46	111.83	111.88	111.02	113.31	105.94	108.15	110.19	112.51	110.12	108.49	109.85	117.36	108.63	118.01
112.4	107.91	110.38	115.26	110.3	118.15	116.38	110.4	114.78	114.77	110.07	113.1	103.36	111.91	111.05	113.16	113.4	109.25	109.42	114.83	108.41	112.37	108.07	106.64	109.98	108.4	110.96	110.9	107.79	107.35	111.78	113.53	106.15	109.51	117.02	111.47	110.09	108.16	112.5	110.46	112.57	110.78	112.33	110.03	109.68	110.15	107.74	112.85	109.21	113.6
113.07	113.06	107.15	111.42	106.59	111.87	112.88	110.44	106.01	112.73	112.58	113.35	113.62	111.35	109.94	103.4	108.66	109.09	115.91	114.17	114.15	109.95	110.59	109.45	106.81	110.9	111.22	106	112.18	114.89	112.76	112.83	115.78	114.09	106.76	112.14	110.15	113.95	110.26	106.54	109.75	110.63	113.46	111.99	111.11	108.51	107.87	109.53	108.48	110.51
111.49	114.98	115.8	119.49	114.92	115.07	117.98	109.08	112.35	112.16	116.74	115.65	120.99	115.55	118.81	121.77	112.79	113.34	116.02	113.9	114.19	114.1	116.03	119.07	115.06	115.45	118.37	116.6	114.13	115.87	110.64	118.45	113.51	112.77	111.95	115.07	116.81	112.42	120.22	115.14	115.38	120.56	117.7	115.2	116.39	116.84	115.7	117.02	115.08	115.09
107.44	102.71	102.67	98.267	104.54	102.33	106.77	105.55	102.94	105.11	110.44	106.68	105.81	102.34	104.39	103.98	108.38	102.58	100.22	107.7	104.46	103.9	105.88	107.58	105.95	103.32	105.35	104.08	108.54	104.49	102.93	105.97	105.43	105.36	108.42	105.32	104.01	106.27	107.98	106.94	106.77	106.26	103.45	106.95	107.22	103.1	108.69	105.28	104.19	107.13
114.45	112.42	112.95	113.84	111.14	110.96	112.46	116.06	110.98	108.8	109.15	112.67	111.71	112.4	110.31	109.45	112.08	112.79	113.17	113.37	111.38	113.17	110.42	109.05	113.04	119.6	114.24	113.84	110.71	112.87	114.78	116.96	111.52	112.12	112.94	119.03	113.56	111.82	115.99	115.14	109.69	109.96	110.8	110.86	113.17	111.08	110.64	111.59	110.38	109.59
108.87	111.82	113.17	110.58	104.2	108.7	113.68	111.62	112.33	114.73	108.71	110.18	109.34	109.14	108.73	112.91	112.25	109.52	107.21	109.39	106.25	111.77	107.38	111.46	110.87	113.43	109.15	110.29	108.86	111.08	112.44	103.49	108.68	112.48	108.47	109.8	112.96	113.59	108.58	112.39	110.69	116.74	111.64	109.47	105.35	109.09	111.75	105.66	106.6	107.42
108.22	114.23	110.41	109.13	112.05	116.74	110.3	110.83	114.65	113.7	108.16	115.22	112.77	112.28	111.95	112.28	111.76	113.27	112.92	113.47	110.77	115.41	111.49	113.73	111.24	108.77	115.8	114.27	114.35	114.41	115.08	109.68	113.86	115.4	111.59	114.24	112.42	113.7	117.09	113.5	109.78	112.4	115.88	114.75	113.35	111.03	110.7	113.34	111.38	111.48
113.5	114.07	113.63	109.57	116.84	113.94	111.76	110.28	113.95	110.18	117.04	107.35	106.38	109.21	109.19	109.79	113.4	112	110.62	107.89	108.12	112.26	107.97	109.23	112.41	109.56	112.16	111.97	111.7	114.46	109.85	110.23	108.45	107.51	115.74	110.45	108.61	110.34	113.33	110.31	112.48	108.8	112.64	112.41	112.46	106.12	107.95	107.96	113.25	112.45
97.47	103.11	98.003	101.35	99.54	98.648	101.9	102.95	97.695	99.901	99.814	99.603	102.83	96.491	96.067	99.258	96.384	96.334	102.86	96.586	101.04	97.76	102.69	99.81	99.486	97.007	102.94	97.124	102.35	103.05	96.939	103.91	92.917	101.16	98.538	97.203	100.33	102.13	99.688	98.079	101.29	96.782	102.3	99.958	96.727	97.268	100.69	97.402	98.966	97.763
106.56	104.32	109.96	104.63	108.76	107.6	108.04	105.86	106.52	105.28	104.26	108.16	103.81	103.42	106.73	110.11	102.09	105.29	103.88	106.11	110.13	105.64	107.66	103.8	105.89	106.15	104.79	110.13	105.88	101.4	109.87	106.43	111.11	104.09	105.55	102.24	104.88	105.45	103.52	104.61	106.67	104.41	105.9	105.86	111.24	105.64	108.11	108.89	102.22	103.62
110.41	115.97	114.99	114.55	106.51	110.59	106.22	109.59	115.25	104.72	110.55	113.1	112.3	111.26	111.79	111.78	108.84	110.16	111.08	112.77	114.72	113.38	107.09	116.24	113.79	110.56	110.31	111.9	111.49	109.75	110.3	110.95	115.01	110.38	107.31	118.16	106.09	114.04	113.08	114.79	112.84	112.89	110.75	107.28	111.96	113.8	109.74	112.15	113.27	109.51
107.1	106.76	106.1	104.55	104.17	102.56	105.68	107.44	103.11	102.86	103.72	102.6	107.59	104.35	104.87	105.53	106.11	98.959	100.1	104.4	109.46	100.52	104.49	104.97	106.01	100.12	103.44	106.03	103.88	101.24	101.54	103.37	103.96	105.49	103.35	102.9	102.12	103.73	105.37	104.83	105.36	99.732	104.92	101.15	105.51	101.3	103.43	108.53	102.51	100.62
105.35	111.45	111.06	109.18	111.92	110.43	105.97	109.41	113.02	113.78	111.28	108.92	109.07	109.55	108.75	112.32	112.17	109	108	112.81	108.34	109.49	108.59	111.58	111.89	110.81	109.89	108.89	108.92	118.14	111.58	111.63	110.42	112.47	109.71	111.74	115.09	113.63	108.47	109.43	114.81	113.23	112.23	114.06	111.7	116.11	109.54	111.22	113.33	110.96
106.11	107.39	106.29	108.24	104.68	106.97	104.93	107.19	108.7	107.2	105.21	107.47	110.57	104.7	108.74	104.69	111.12	104.56	107.09	104.74	102.43	103.45	104.48	108.57	111.5	105.17	104.23	110.65	103.71	109.49	107.62	102.22	109.37	109.12	110.52	106.31	105.42	112.19	108.32	106.3	107.48	110.25	109.58	109.23	106.37	104.63	106.87	103.42	99.491	104.62
106.71	102.61	104.02	106.11	104.94	105.78	107.09	103.74	102.31	103.71	105.47	105.36	105.84	103.75	108.04	107.24	105.05	104.05	106.1	106.9	104.63	106.2	108.01	103.16	106.48	104.69	104.4	107.28	107	105.94	105.12	109.95	107.44	103.13	106.03	104.09	110.16	107.38	104.75	107.22	105.72	103.97	108.32	105.63	104.75	104.92	106.04	110.36	103.67	108.28
119.28	109.93	121.2	115.92	117.89	115.91	112.2	120.85	118.22	116.39	118.06	115.83	116.97	115.82	117.68	115.09	119.1	120.17	116.44	121.68	117.95	114.02	118.3	114.32	115.16	117.75	120.12	112.69	117.67	111.1	118.67	108.68	117.95	114.78	117.05	115.43	116.76	116.49	116.13	117.48	115.11	115.15	119.78	118.57	122.39	116.9	117.04	112.66	113.15	115.03
104.56	104.99	109.12	109.47	104.24	105.1	108.35	101.17	106.07	102.85	106.01	102.84	100.05	109.98	101.78	104.66	104.69	99.39	105.89	103.1	105.45	102.5	111.1	105.74	98.842	99.436	107.73	104.91	106.23	104.8	102.74	107.29	101.19	111.82	107.27	104.7	100.76	107.37	104.58	108.06	101.01	106.45	103	99.85	102.97	103.93	102.83	104.54	105.61	108.63
108.51	109.44	107.47	105.55	103.38	104.39	106.55	102.44	109.16	106.75	109.37	103.33	101.6	103.22	107.33	106.87	107.76	106.48	106.82	108.15	103.17	110	107.36	108.79	109.43	105.25	103.86	105.02	107.83	106.44	111.51	105.44	110.05	107.52	107.04	104.21	101.34	106.98	105.75	109.23	106.01	109.86	107.21	104.74	105.07	104.95	107.56	102.79	106.8	103.78
110.25	112.11	110.19	108.39	110.55	112.73	114.42	109.62	107.14	114.79	110.67	110.21	111.35	114.02	110.78	112.95	111.84	111.27	111.24	111.38	108.24	111.08	115.22	109.45	106.57	111.97	112.33	109.87	115.47	110.88	108.38	113.96	112.16	110.03	111.2	111.1	108.39	111.33	112.25	108.02	108.22	107.01	115.33	109.87	116.35	108.48	112.54	110.23	116.01	112
96.89	101.33	97.361	100.36	98.051	101.7	100.11	99.554	104.33	99.261	103.87	103.37	102.39	97.919	96.485	99.127	100.93	101.7	97.647	98.834	101.44	98.602	98.624	98.481	102.28	96.396	96.818	103.27	105.4	107.06	100.24	101.89	100.11	99.656	98.783	101.35	100.92	98.791	98.891	97.287	96.224	100.42	97.372	97.389	98.523	97.625	100.69	97.692	99.295	98.491
112.19	109.5	111.54	112.71	113.31	112.16	110.54	114.58	113.79	112.85	113.87	112.41	105.08	110.64	112.48	112.67	112.55	111.04	109.06	109.73	114.3	111.98	110.45	107.2	110.38	107.33	114.02	112.37	110.19	107.92	115.39	111.77	112.43	109.27	111.26	109.91	111.38	110.17	113.59	107.86	108.65	110.93	107.69	107.77	111.95	111.61	108.36	106.95	112.9	111.64
112.78	106.65	117	109.46	112.83	115.16	110.83	113.12	113.5	109.98	112.88	110.89	105.42	108.51	107.08	103.99	111.97	111.3	112.92	106.44	110.23	111.26	113.98	111.48	108.39	109.09	115.53	113.25	113.18	111.46	106.08	111.36	114.27	112.12	108	114.33	113.19	109.49	114.41	109.79	113.16	111.44	113.12	107.91	108.93	112.62	114.96	111.48	110.74	107.74
106.68	102.49	102.3	109.1	107.87	104.42	105.15	107.4	104.69	106.69	107.68	104.82	103.91	106.18	102.78	110.56	110.41	105.75	110.09	110.29	108.12	106.98	102.96	108.46	105.72	109.27	100.57	112.45	102.76	101.71	109.56	104.48	106.45	104.61	108.79	105.01	107.94	107.85	106.64	110.09	107.91	103.47	106.11	109.5	105.02	105.13	100.95	110.02	107.09	110.22
105.7	105.63	108.16	103.18	102.8	100.02	104.64	103.36	103.81	105.15	103.46	101.59	105.18	101.14	109.15	99.064	103.62	103.6	105.5	104.28	102.83	106.64	103.34	106.58	110.32	103.99	100.6	106.04	110.28	104.32	105.43	101.83	108.47	104.86	99.787	105.43	103.96	103.32	105.57	100.66	103.06	105.95	99.74	107.62	106.7	106.51	104.23	112.21	98.774	102.12
99.913	103.34	96.428	102.2	105.6	96.976	100.28	99.714	99.146	101.07	101	99.375	101.76	98.601	100.42	102.97	99.184	96.248	98.524	99.881	98.349	101.33	103.08	101.09	100.09	93.719	100.75	102.65	102.38	101.49	99.752	99.046	99.517	95.736	102.08	102.05	100.75	103.16	99.284	99.428	101.74	98.647	96.807	98.164	100.97	103.7	102.83	96.358	100.29	99.38
107.44	105.05	106.19	105.94	105.79	104.01	109.21	105.93	104.8	103.45	108.24	103.27	103.88	101.54	103.81	105.95	105.23	106.41	102.3	106.03	102.81	105.86	105.54	106.03	107.06	106.5	99.377	103.23	107.01	107.65	107.73	106.82	109.7	108.38	104.86	102.92	106.54	106.08	105.41	109.48	103.45	107.13	107.59	101.49	104.76	108.69	104.25	105.6	103.75	106.64
107.55	104.65	102.88	103.04	104.12	108.51	104.69	107.84	104.13	101.65	106.47	104.61	102.84	106.73	108.98	109.45	107.04	101.84	106.23	103.6	111.85	101.17	104.55	106.06	106.72	107.29	103.4	108.9	106.55	106.01	106.72	109.27	108.37	104.99	109.8	103.11	107.51	108.47	101.91	104.95	106.82	104.66	103.23	106.42	108.52	99.739	106.37	108.54	103.05	106.28
110.08	105.39	103.76	111.89	104.64	104.43	101.51	106.75	107.84	108.28	109.09	104.69	107.01	101.95	103.61	108.14	109.73	103.55	107.39	105.34	106.47	103.03	99.026	108.43	106.51	108.97	107.83	110.97	110.01	105.45	107.33	99.644	102.76	106.14	107.87	108.42	104.72	107.04	106.41	106.99	103.66	105.58	107.42	107.35	104.99	107.93	106.44	113.19	110.63	103.54
117.45	117.16	115.42	118.33	114.71	117.51	113.97	110.72	117.05	115.43	112.71	115.23	112.36	115.6	113.69	113.34	117.96	116.03	113.08	116.54	113.82	120.15	111.96	111.72	116.58	116.83	115.4	114.53	110.99	114.37	116.69	120.52	114.36	117.2	114.29	120.62	119.88	117.24	116.22	115.45	114.31	119.09	118.56	117.08	114.13	113.36	115.82	114.26	117.69	115.32
108.46	104.08	114.05	106.19	104.73	106.75	107.63	108.14	105.99	107.87	108.06	107.17	107.92	105.74	108.76	106.81	105.22	104.42	101.89	106.66	103.88	110.4	105.79	108.08	103.8	102.98	107.58	110.83	100.85	103.62	105.51	106.36	105.72	106.12	104.67	107	111.04	107.04	108.35	110.61	107.37	106.82	102.19	109.33	108.66	105.99	108.27	112.03	110.63	109.28
113.39	111.96	106.66	112.39	113.5	115.34	112.78	111.06	112.68	110.98	113.33	109.47	110.77	115.69	110.82	111.53	111.92	110.59	109.22	110.46	111.29	112.11	114.29	111.5	109.79	114.26	108.78	115.04	109	111.86	112.89	112.04	109.68	112.37	111.99	110.96	114.08	112.53	116.55	109.89	110.17	115.22	113.79	110.52	110.89	111.22	113.64	110.43	106.63	115.33
106.62	108.54	107.28	104.25	103.97	110.25	104.13	111.11	105.39	103.88	106.02	105.55	104.42	105.19	102.25	103.3	102.42	103.74	106.57	109.03	108.74	102.83	103.09	103.62	103.51	106.54	104.89	104.42	106.12	105.9	109.92	106.66	102.66	104.72	108.58	106.57	107.36	104.71	105.7	105.62	106.9	103.58	104.07	105.68	106.38	108.58	109.04	109.07	108.37	105.6
107.99	103.55	106.48	110.47	108.47	104.42	104.6	106.06	108.2	105.25	106.79	106.3	108.23	105.2	103.69	103.93	103.3	101.77	102.87	111.09	104.01	106.88	104.76	106.43	103.97	108.73	102.11	106.12	107.29	105.99	106.63	107.88	108.66	102.94	105.54	110.71	106.11	106.92	108.75	105.99	104.11	105.82	105.97	104.91	108.87	106.18	105.32	105.67	107.75	104.44
104.17	105.67	104.93	106.87	103.08	107.08	109.1	101.55	103.24	105.42	106.57	103.93	104.04	104.78	107.43	106.08	105.5	106.76	109.13	104.81	104.77	103.97	110.42	109.49	109.42	104.33	106.69	109.76	104.13	104.63	105.12	103.84	103.42	108.11	105.99	104.08	110.26	111.36	110.98	105.39	108.37	105.91	102.61	104.61	103.06	102.52	108.53	107.38	104.83	105.69
105.95	106.52	106.11	108.95	108.51	106.42	108.91	105.6	107.71	103.62	107.37	105.08	104.56	104.46	104.96	101.51	104.06	104.79	109.07	102.46	102.58	106.29	103.94	104.54	104.81	102.56	103.19	107.75	107.87	102.53	106.83	104.06	102.17	104.39	105.67	105.63	106.34	109.29	103.17	105.51	105.4	105.26	104.98	104.09	104.73	108.74	104.09	109.1	106.6	107.12
107.13	103.32	104.45	105.49	101.92	101.51	106.39	103.2	104.35	113.85	105.78	108.38	107.21	107.49	108.88	108.68	106.68	106.97	105.05	105.04	105	108.39	111.1	110.01	106.86	103.13	107.18	106.2	109.96	103.19	108.49	108.39	104.38	104.1	103.9	107.17	113.4	109.2	104.72	106.42	106.88	109.47	103.56	106.92	109.19	105.85	106.6	106.79	105.04	103.11
113.15	115.33	110.49	110.44	114.98	115.62	112.67	113.5	115.26	110.56	114.7	113.01	110.19	113.21	116.82	112.38	111.66	112.71	113.17	112.39	113.79	111.13	112.56	116.83	117.07	109.49	114.31	111.75	115.01	112.27	113.52	121.23	111.55	118.89	111.65	115.51	115.84	113.69	109.72	112.34	110.78	113.76	110.48	108.46	114.07	116.56	112.62	117.21	111.16	108.35
110.66	111.2	112.26	113.88	109.67	108.81	111.59	112.96	113.47	110.05	106.93	111.85	111.39	114.57	112.18	110.68	108.01	112.16	110.75	111.4	110.57	110.23	112.43	108.46	116	112.36	112.18	117.98	112.28	109.35	110.29	108.66	106.86	111.83	111.38	116.19	108.49	114.99	107.53	112.39	113.81	111.31	109.85	107.97	108.85	104.51	108.14	113.64	110.97	111.13
110.04	112.57	113.54	112.54	111.67	112.05	109.62	112.34	110.42	114.33	108.93	112.59	110.47	112.12	114.86	110.06	111.47	109.88	111.81	115.24	113.33	114.03	110	112.16	107.86	108.14	106.3	114.11	117.17	108.1	110.65	110.55	111.71	107.78	110.45	109.6	116.03	110.78	112.44	112.61	115.65	108.83	113.51	112.12	107.39	113.87	109.46	109.12	110.4	109.85
100.12	101.02	98.654	101.25	104.87	101.49	99.741	100.78	101.5	99.485	100.91	100.08	100.24	99.754	98.01	100.58	97.641	98.115	97.605	98.077	98.131	101.03	100.84	101.97	102.33	101.77	98.787	95.678	96.639	98.379	101.98	97.137	94.058	101.31	100.37	96.289	98.615	95.341	96.422	100.32	99.776	100.28	98.56	102.56	97.966	101.33	103.37	100.84	97.994	94.66
110.88	111.16	115.21	112.98	115.57	113.19	112.05	114.76	113.87	108.96	113.37	110.85	113.3	109.57	115.99	112.33	116.34	115.55	114.53	107.55	112.97	115.16	114.64	113.79	110.98	112.13	117.17	109.5	108.67	112.6	112.84	116.97	118.74	112.9	115.13	113.33	114.15	110.17	111.36	113.34	118.37	111.31	108.72	111.76	112.91	111.01	114.95	111.83	114.53	115.47
113.87	108.06	106.25	106.63	106.18	105.89	105.34	105.66	105.82	105.13	100.94	109.99	104.06	104.94	105.19	104.02	104.03	106.74	103.46	108.15	102.42	108.37	108.9	106.35	107.06	108.74	107.53	103.71	107.28	105.07	109.14	101.72	109.11	109.85	107.77	104.42	105.76	105.72	109.87	105.72	105.04	109.6	104.09	109.04	109.25	105.96	106.4	108.96	110.38	105.74
111.87	114.72	111.43	116.13	109.02	108.47	107.05	112.27	107.31	107.78	113.99	109.93	108.75	105.33	109.26	105.81	108.33	110.81	111.54	107.27	115.72	109.64	106.73	110.69	110.01	110.98	113.41	112.58	110.39	110.1	113.81	109.62	108.25	110	108.92	112.05	110.33	109.84	112.97	113.12	115.48	109.5	114.2	110.46	110.37	108.98	112.42	115.04	110.36	109.5
108.23	98.876	104.22	104	107.8	105.01	108.53	106.29	107.78	103.48	104.71	107.77	104.88	106.73	103.39	111.32	102.98	106.82	107.72	108.02	104.32	107.35	105.06	101.68	105.86	106.29	107.76	105.41	106.27	107.86	108.83	106.05	105.78	101.83	108.48	105.42	106.58	100.5	109.08	106.72	103.12	103.56	104.63	107.75	107.03	105.44	103.13	108.39	104.21	106.28
107.23	104.61	108.64	106.05	110.53	108.31	104.42	107.72	103.85	107.6	99.439	103.26	103.19	102.82	107.41	105.34	104.67	105.38	106.52	108.94	105.91	108.06	105.21	106.89	111.23	110.28	104.51	103.74	104.63	111.52	107.16	106.81	104.55	102.65	108.26	103.5	99.473	103.64	106.44	104.54	103.06	104.96	105.84	105.91	107.82	110.13	108.25	109.82	102.07	113.77
109.96	112.92	108.7	108.44	112.36	106.96	111.58	112.93	110.5	109.11	111.44	108.85	109.65	113.64	111.55	115.18	113.78	105.31	106.94	110.3	109.51	108.97	113.26	114.72	108.51	106.78	112.71	111.45	108.39	113.17	108.94	107.24	108.8	109.05	105.85	106.66	112.38	110.8	108.39	112.11	113.99	114.07	114.69	113.06	112.27	113.41	107.37	111.69	113.47	112.3
111.37	112.43	109.68	111.83	111.11	111.64	108.06	112.35	107.88	111.32	112.45	118.83	110.13	108.1	110.36	110.69	111.06	111.27	111.12	107.98	113.79	111.95	112.75	108.8	111.12	111.58	113.44	112.06	106.57	111.11	110.55	114.83	109.61	108.04	113.18	115.03	113.62	111.38	107.72	109.15	114.44	111.54	112.43	104.56	111.13	112.05	112.25	114.74	114.69	112.72
103.15	105.1	108.16	108.24	103.36	108.73	106.31	103.77	103.27	107.07	103.87	104.4	100.29	113.31	106.54	107.74	101.74	102.63	103.02	105.59	102.57	105.53	104.36	103.59	103.05	105.08	106.56	107.09	105.11	104.54	98.28	105.01	100.3	106.98	105.21	105	107.39	104.03	100.9	103.04	102.95	105.72	100.71	105.21	105.74	100.9	100.04	106.81	105.53	103.43
104.91	108.38	104.24	105.4	106.98	107.04	107.42	107.34	105.87	106.77	105.51	106.79	106.31	109.95	106.88	105.05	103.83	104.48	107.96	106.59	104.47	105.41	106.03	111.96	109.25	105.64	108.33	106.85	107.25	106.02	106.91	105.32	107.86	109.15	104	105.79	103.73	104.59	108.41	106.12	101.21	103.21	104.16	105.27	105.19	109.73	105.38	99.548	109.7	101.76
106.99	105.97	103.26	106.1	104.38	105.69	109.52	117.42	107.23	104.15	105.31	104.25	109.15	106.73	107.96	103.28	106.78	107.56	108.1	104.69	103.28	111.71	107.11	108.81	104.11	106.43	110.07	104.5	109.57	107.28	104.74	110.13	109.81	109.56	108.87	109.37	111.82	104.05	109.07	106.95	106.88	105.59	105.7	106.89	104.04	111.43	101.41	105.32	102.23	105.17
105.93	103.89	108.24	103.72	107.38	108.5	102.5	106.27	102.61	105.27	108.24	107.92	106.31	105.36	101.94	103.89	103.65	107.05	110.82	105.96	101.16	106.74	108.1	106.64	105.37	107.44	108.71	107.58	106.81	107.42	103.3	111.43	105.27	103.68	106.28	103.97	108.08	107.04	105.89	104.95	104.73	104.22	107.1	103.46	102.01	103.92	106.82	107.71	107.35	108.71
106.69	107.17	108.55	106.85	101.61	103.09	101.58	103.17	106.77	102.42	106.98	104.36	103.14	107.63	106.29	106.62	105.35	103.97	107.67	104.06	104.17	105.73	105.73	107.92	107.3	105.04	104.13	108.27	101.09	110.25	103.34	106.7	107.96	106.18	104.38	108.37	107.23	105.77	105.27	102.42	109.29	106.56	105.1	105.88	103.93	106.01	102.87	107.86	107.55	109.08
111.98	107.67	109.73	105.17	109.32	107.2	110.82	112.39	108.28	111.4	107.74	106.28	105.66	112.67	109.61	101.34	107.93	106.29	105.1	103.47	110.42	112.58	105.38	109.79	104.87	104.51	106.94	106.48	106.21	106.79	109.09	106.09	109.07	106.68	109.09	104.8	108.34	103.49	107.73	101.78	110.27	106.19	110.97	109.11	110.35	105.31	109.06	112.11	103.94	108.19
99.557	101.92	108.33	107.15	111.8	106.93	105.23	108.78	103.38	106.41	104.99	107.77	110.88	108.11	109.41	106.6	105.92	106.09	106.65	107.18	109.21	105.09	105.09	108.67	106.75	105.74	106.13	106.19	102.36	108.67	108.63	104.5	103.27	107.71	104.27	107.11	105.77	105.98	109.45	108.27	109.8	106.6	108.79	107.17	102.39	106.16	104.38	104.28	104.43	105.64
110.03	112.12	111.45	117.45	111.24	106.08	110.98	110.51	109.37	115.12	110.24	110.06	112.89	109.54	109.18	110.75	108.75	104.98	107.29	106.58	115.45	112.12	111.8	105.76	116.24	113.26	109.22	110.63	110.67	103.4	108.55	110.12	113.8	113.18	109.1	110.41	108.67	114.48	111.7	109.82	110.07	109.82	114	112.76	112.77	118.49	112.67	113.84	109.89	109.52
102.79	108.22	102.85	105.26	106.84	104.78	104.38	107.96	104.33	104.67	106.22	107.91	105	101.69	101.66	106.77	106.64	103.6	105.33	102.72	107.5	104.43	106.42	100.03	107.65	102.84	105.35	107.11	107.82	110.92	108.56	106	105.74	111.63	107.1	105.31	107.78	102.32	108.3	108.23	104.39	106.99	107.21	104.95	105.58	104.73	105.22	112.08	103.16	110.1
108.23	106.97	107.97	110.94	104.24	104.32	104.57	103.9	100.69	106.01	106.88	106.83	103.93	107.73	103.65	109.19	103.61	105.33	107.14	104.53	111.61	107.69	106.41	105.47	104.54	100.08	104.88	101.46	111.46	102.03	107.59	109.72	107.77	106.04	109.13	106.79	101.33	108.55	101.28	108.74	107.76	110.44	100.24	103.38	106.28	102.13	103.68	106.25	105.31	105.12
100.55	96.443	101.97	97.987	106.38	98.21	94.748	101.51	97.926	103.65	100.92	100.38	102.64	97.967	102.03	103.57	100.21	99.814	99.106	103.75	100.46	103.25	95.797	97.83	100.94	101.37	100.97	101.5	98.382	100.21	97.148	101.11	105.14	100.93	105.16	95.824	98.663	102.28	102.34	96.102	101.57	103.52	103.22	101.96	101.75	97.841	99.555	100.52	98.586	100.1
116.28	113.54	112.66	112.84	112.57	107.62	113.37	114.84	108.16	110.92	112.96	113.06	110.48	108.24	114.59	112.56	116.43	112.35	111.87	110.56	111.97	113.11	113.71	111.27	112.28	112.78	107.72	114.63	115.24	110.09	110.93	114.02	112.3	115.56	113.27	111.68	107.34	115.1	112.95	110.23	115.86	114.4	109.63	107.22	111.94	113.46	112.08	111.43	114.74	116.64
107.78	106.2	102.63	105.92	109.34	105.63	110.09	107.73	107.46	101.28	106.27	106.55	110.6	113.65	107.67	108.99	111.62	106.49	105.57	105.86	104.9	107.62	104.3	106.29	104.88	104.79	101.79	109.38	109.04	106.61	109.59	106.52	106.39	113.54	110.57	101.8	108.17	107.19	108.22	107.88	103.26	111.09	104.72	107.48	106.27	104.56	108.47	106.21	103	108.11
112.27	112.87	110.21	108.49	114.26	113.67	110.22	110.61	114.4	112.65	110.18	113.25	113.91	112.2	109.97	113.01	106.03	108.96	110.43	110.17	108.25	114.22	108.2	109.19	111.04	106.3	112.51	116.2	108.47	110.88	113.44	108.46	111.67	108.88	112.69	110.02	116.18	115.65	109.94	107.83	111.88	111.54	113.73	109.59	109.03	113.51	109.36	113.39	111.07	110.15
111.63	106.68	106.87	105.71	108.07	105.31	106.4	104.53	102.06	103.57	106.75	106.65	112.09	102.76	104.29	102.54	103.39	103.3	106.3	107.16	111.28	108.45	102.52	105.82	103.19	104.64	101.72	108.74	108.37	104.82	104.37	106.11	104.5	106.83	107.25	101.85	100.37	104.55	110.23	105.3	105.07	103.47	104.58	101.13	107.3	106.19	102.8	106.28	109.78	100.29
101.6	100.62	103.4	100.91	100.41	97.32	98.824	100.13	100.08	100.6	94.104	102.2	98.168	102.33	104.01	101.17	100.78	99.17	99.134	102.04	96.499	103.61	100.97	102.32	99.546	100.03	96.521	99.917	98.513	103.48	98.548	99.91	99.39	99.77	104.6	99.381	103.15	103.94	103.04	95.238	99.131	102.83	99.433	102.16	101.48	102.18	97.004	102.53	98.902	102.26
108.94	107.54	106.27	103.26	104.04	107.08	111.02	104.05	103.25	104.24	106.51	103.23	105.78	106.23	110.52	109.13	104.59	106.41	106.39	105.38	105.67	107.74	102.93	105.98	103.18	106.26	104.69	103.95	101.52	101.62	104.23	100.08	108.19	108.06	106.88	100.86	107.47	103.95	107.09	106.49	107.57	105.24	105.15	101.75	104.8	106.01	105.08	99.348	106.83	105.34
100.59	106.21	99.336	102.32	102.36	103.89	98.831	95.806	98.526	102.01	100.18	103.08	98.43	103.03	100.74	99.474	100.5	102.98	100.17	100.2	105.57	103.17	102.4	103.35	99.187	98.057	99.001	100.04	99.506	102.11	102.84	100.18	99.802	99.965	98.257	103.37	104.66	103.27	103.48	105.37	105.41	100.22	104.65	101.6	102.27	99.733	97.124	99.36	103.44	98.361
102.81	100.12	102.64	97.212	99.255	102.41	100.98	96.351	101.81	101.78	103.26	103.81	102.58	101.35	100.56	94.557	95.425	99.597	101.38	102.02	97.704	99.892	100.86	99.124	100.86	102.82	103.28	95.752	101.12	98.51	101.53	100.31	98.496	101.85	100.51	99.348	103.13	102.35	99.086	99.824	101.56	102.36	101.14	98.859	101.65	102.95	100.54	99.487	95.886	100.82
114.05	120.2	119.99	116.22	119.2	118.64	114.78	118.12	114.9	117.63	117.97	119.11	118.58	118.06	118.07	120.81	120.1	120.55	115.91	117.49	117.88	117.42	116.48	116.6	118.94	117.5	116.23	112.35	116.97	117.16	116.23	115.36	115.32	117.12	115.55	118	117.28	121.87	119.46	115.33	120.82	119.4	116.94	119.01	118.62	116.13	114.7	117.45	119.09	114.18
105.85	102.85	103.61	104.92	108.55	106.23	102.04	105.55	105.69	108.49	104.83	101.91	107.95	107.63	104.79	108.92	103.84	109.15	109.63	104.92	108.11	107.36	107.3	103.55	105.15	103	103.06	102.27	107.02	107.97	106.5	102.75	105.95	104.36	102.47	106.21	105.97	106.11	106.92	106.26	105.57	100.7	107.06	106.22	104.59	101.11	106.94	105.14	106.82	101.26
105.09	107.75	105.09	108.94	108.5	106.39	102.71	107.46	106.06	105.95	104.78	107.57	106.08	107.1	109.32	101.88	106.52	104.53	106.26	105.63	107.87	106.85	107.54	106.43	104.38	100.72	106.44	105.09	103.91	106.53	102.84	105.64	104.25	103.87	108.88	105.76	106.52	105.32	102.94	105.62	106.01	108.56	106.79	108.59	108.26	103.76	106.05	109.03	103.4	105.26
109.58	105.85	106.7	108.29	106.73	105.08	106.74	108.29	108.13	106.14	107.66	112.15	104.02	107.6	110.55	102.97	102.64	105.69	107.71	103.18	105.31	107.66	108.14	107.44	106.46	102.84	106.5	106.06	108.07	102.09	108.01	104.82	107.63	104.54	109	107.22	110	108.46	111.86	104.49	107.62	107.75	108.34	107.18	103.21	103.91	110.19	108.77	105.86	104.57
95.575	97.544	99.001	99.856	105.23	100.66	102.8	96.56	100.46	107.38	96.363	98.87	97.698	101.75	102.49	96.588	97.886	103.82	103.81	97.132	96.112	97.969	94.954	101.06	98.538	97.609	99.339	97.913	96.126	96.932	102.24	100.3	97.786	104.09	103.7	96.17	101.26	99.301	100.97	96.053	99.814	101.86	99.871	96.302	93.441	105.47	104.32	97.505	98.91	98.134
105.71	102.22	107.83	106.59	107.37	110.2	107.01	108.06	109.02	103.17	107.14	104.32	104.8	106.11	103.68	103.4	102.67	104.57	107.31	104.34	107.51	107.79	106.42	106.71	103.19	103.28	104.97	109.43	104.95	104.5	107.62	106.11	102.32	101.43	105.26	103.73	107.02	105.88	107.41	103.77	103.34	102.17	105.19	108.25	108.53	104.92	106.86	109.7	105.85	105.64
108.24	104.5	106.26	109.88	108.46	104.62	109.45	107.46	107.08	108.53	107.31	105.17	108.3	107.84	108.27	104.05	105.41	103.61	104.56	104.52	105.82	115.47	107.04	103.56	106.33	101.25	103.04	102.93	104.52	102.46	109.13	109.38	106.83	106.15	105.4	106.82	108.28	103.34	104.98	103.8	105.04	103.13	108.57	102.74	105.03	105.25	108.21	105.02	104.44	106.02
102.95	105.7	107.51	103.95	109.51	101.04	106.84	102.92	104.72	106.69	104.36	107.07	106.01	104.27	105.12	109.79	109.77	102.62	105.39	103.46	102.9	105.29	99.9	105.16	109.06	107.4	104.27	107.78	104.06	109.92	100.55	105.36	106.12	105.74	107.78	107.44	101.14	108.76	103.7	102.66	103.59	101.61	111.16	104.22	102.31	102.19	105.28	105.39	100.2	108.79
104.92	108.58	112.67	104.21	105.57	108.8	102.04	104.8	105.7	107.5	105.94	107.7	102.8	106.03	107.43	107.01	106.81	106.63	106.22	103.72	106.31	111.42	106.51	101.81	105.88	109.05	106.43	110.62	106.82	107.49	103.1	107.23	107.81	106.45	108.84	103.99	102.26	105.31	104.63	105.12	107	100.48	105.94	106.78	103.62	105.92	105.15	105.13	103.91	110.71
104.25	104.21	101.49	109.44	104.3	107.62	104.85	107.65	104.28	108.92	103.63	102.48	107.71	106.14	108.41	104.66	106.07	107.79	109.01	104.49	102.16	106.15	104.1	110.52	107.88	103.33	104.11	110.32	107.5	111.04	104.58	105.22	106.05	105.73	108.9	109.93	108.64	103.87	106.83	101.75	108.89	105.59	103.07	108.26	106.03	107.38	106.01	103.82	111.73	106.54
101.48	100.88	99.696	99.029	101.27	96.903	98.401	99.301	98.767	98.978	102.61	101.49	97.368	98.362	96.473	103.53	100.54	102.77	103.86	98.915	97.798	97.513	102.25	99.997	101.76	100.97	100.74	100.54	103.09	100.77	97.451	95.118	100.23	95.104	100.92	98.121	99.525	100.53	106.77	99.573	95.921	100.04	98.289	99.151	98.101	100.86	105.62	99.787	103.89	101.5
112.17	114.47	108.69	110.94	113.83	114.41	111.61	109.28	110.11	113.29	111.78	110.78	112.35	116.71	111.68	112.59	111.49	110.57	115.55	110.53	113	110.91	107.53	114.07	113.85	111.8	108.98	114.31	114.3	110.24	115.28	110.88	111.49	115.95	112.56	114.52	113.35	109.6	109.64	117.48	110.74	114.76	110.06	114.78	109.95	108.96	108.8	107.39	107.41	110.18
102.91	103.3	103.7	108.12	107.72	108.47	106.43	107.59	105.11	105.91	106.72	103.36	105.6	105.17	105.65	102.24	103.79	103.36	103.71	109.75	106.66	100.77	102.79	106.65	107.8	98.52	104.99	100.48	106.17	100.48	107.23	109.63	105.19	102.49	106.58	107.06	105.42	106.63	106.25	103.96	109.01	99.052	104.87	101.61	102.82	106.92	108.45	104.46	108.72	106.11
104.42	101.47	105.85	109.5	102.48	105.72	107.72	102.54	104.58	105.24	104.36	109.6	102.06	110.05	104.75	106.1	106.86	104.86	108.32	103.74	108.36	104.46	106.51	100.07	107.36	105.18	100.54	106.49	104.91	107.28	108.1	105.53	108.87	105.59	105.01	102.36	105.54	98.696	105.58	104.37	104	105.89	107.91	110.93	101.8	106.54	104.55	103.63	106.53	105.77
110.09	108.54	107.42	108.12	114.36	111.18	111.11	110.74	108.43	110.27	110.41	106.69	110.41	114.34	107.61	109.54	104.76	110.17	108.55	110.81	113.56	108.73	108.61	114.12	111.07	109.23	108.04	110.62	107.74	102.65	112.03	108.92	109.04	107.08	113.44	111.23	111.87	113.77	108.08	105.85	114.58	108.69	113.37	109.15	116.01	110.66	113.96	112.92	109.48	107.16
98.706	102.94	98.778	103.52	103.59	101.29	98.869	104.05	102.82	98.208	103.86	100.93	101.95	95.031	101.63	95.925	101.5	101.55	97.234	99.389	99.229	98.156	100.14	100.64	101.16	100.41	98.554	100.32	98.853	98.373	98.998	100.95	101.09	102.92	101.06	103.75	101.18	98.807	96.225	101.54	101.14	97.764	100.66	101.97	95.564	102.25	98.667	100.03	106.15	100.96
104.39	107.89	105.68	102.28	103.49	105.97	109.7	105.23	106.95	108.31	107.1	106.01	102.21	107.23	103.94	106.36	105.06	104.78	105.69	106.44	106.33	105.54	104.18	110.02	103.33	107.19	107.11	106.92	106.83	105.58	108.43	107.71	111.87	107.85	105.45	107.23	105.04	99.249	108.72	105.7	104.45	104.01	103.4	105	104.76	109.16	103.61	106.99	107.93	104.84
113.63	110.9	114.29	109.85	113.79	110.88	112.72	116.48	114.12	109.96	115.1	112.48	114.38	108.67	113.95	112.72	113.16	112.92	108.66	114.88	115.48	112.42	109.01	112.21	112.17	112.86	110.99	110.24	111.85	113.42	115.53	112.56	111.82	110.05	109.2	110.41	114	115.22	113.07	113.56	110.92	113.95	111.6	113.07	109.63	110.92	114.67	109.36	113.29	114.38
106.7	104.94	104.12	104.98	107.53	105.26	103.85	101.5	112.62	108.31	103.64	108.46	105.28	107.82	110.9	103.92	105.8	108.3	108.31	106.92	104.69	104.5	105.77	103.49	98.974	106.43	104.18	104.34	104.94	109.79	103.84	108.29	107.25	109.52	102.75	103.76	102.67	105.12	106.22	102.08	103.6	105.82	104.51	106.32	101.94	108.2	107.84	104.77	106.13	102.45
102.84	103.43	109.92	105.26	103.62	101.35	105.6	105.01	103.01	104.15	104.12	101.91	105.02	103	105.27	109.23	106.43	105.32	107.47	105.58	106.44	109.56	104.85	102.33	107.99	105.89	101.41	101.07	104.15	105.06	102.21	104.51	105.99	105.3	106.17	109.12	106.49	103.28	106.66	104.31	102.9	107.75	102.3	103.49	103.83	102.67	104.62	104.72	105.05	106.5
104.42	104.97	107.28	106.4	104.98	104.37	104.2	105.78	104.51	105.15	104.6	107.83	104.67	103.42	106.24	103.18	101.31	108.48	103.61	107.95	105.91	105.84	106.21	103.33	105.38	107.97	109.39	106.52	101.86	104.09	106.44	103.49	102.72	105.49	105.56	104.91	105.75	108.27	106.45	102.06	106.37	106.08	107.4	105.43	106.58	101.49	107.21	109.48	111.75	108.03
111.2	114.2	109.2	110.94	111.02	114.02	115.41	110.33	111.92	110.6	109.87	109.59	110.22	111.28	112.85	104.08	109.24	111.79	111.52	111.77	109.76	116.41	111.31	107.16	111.77	112.1	112.67	109.76	112.4	111.71	110.84	113.09	111.27	110.7	110.5	113.2	113.5	106.93	110.13	110.62	113.92	111.3	111.77	111.2	111.75	107.62	113.32	113.39	112.6	113.27
99.359	103.05	105.25	105.1	100.35	102.99	109.7	102.5	105.6	109.5	100.82	106.5	103.85	107.83	105.3	101.67	106.74	106.37	110.55	104.99	102.23	106.74	100.97	105.58	102.88	109.62	110.99	106.25	104.06	106.83	106.28	108.13	107.8	107.65	103.47	108.37	106.48	105.49	110.62	105.76	105.66	108.26	109.23	106.81	106.82	103.91	100.95	107.68	106	108.25
110.45	105.56	106.75	102.66	110.94	107.86	107.63	109.39	104.35	105.35	108.88	104.29	101.22	105.61	103.9	107.45	107.06	107.26	107.01	103.97	109.13	109.63	107.05	105.34	107.83	106.99	111.04	107.46	107.55	105.32	104.28	106.44	106.64	106.28	108.3	106.37	103.8	108.41	109.3	105.4	110.57	105.92	105.85	106.82	110.4	104.45	109.8	106.32	106.45	110.82
111.61	104.58	110.37	110.1	110.08	113.89	108.3	111.99	110.08	107.9	110.99	109.27	112.64	111.2	108.16	109.74	110.14	106.03	105.48	110.55	107.57	112.31	112.64	108.42	108.45	108.73	114.27	111.99	110.74	109.51	113.05	107.16	107.63	110.29	109.2	111.47	110.97	108.99	112.02	109.26	103.57	110.48	108.06	105.72	111.14	111.83	111.87	107.45	114.89	107.4
110.14	105.36	105.69	104.78	108.06	104.72	106.05	106.77	107.24	104.36	104.93	105.38	103.62	107.2	111.68	110.83	107.51	106.8	105.46	103.54	108.42	103.69	104.99	105.26	112.19	105.83	108.55	107.99	108.29	105.33	107.42	107.95	107.8	108.09	109.62	105.24	108.74	109.88	103.8	108.1	104.86	109.57	104.58	104.71	106.34	107.06	108.66	103.29	106.47	106.51
112.66	115.37	110.03	112.64	111.26	117.19	114.67	112.93	109.07	112.19	111.24	113.98	109.59	108.98	111.93	111.12	116.91	115.71	112.63	113.15	110.06	113.19	115.78	114.75	112.13	114.63	113.21	112.51	112.4	112.91	114.59	110.47	116.49	117.53	111.69	115.26	114.67	112.06	112.15	113.46	110.65	107.97	113.51	109.83	116.49	112.04	113.41	109.64	107.4	113.38
111.89	110.43	114.68	113.66	109.1	111.4	116.34	116.37	106.31	111.42	111.16	113.15	111.54	112.37	111.1	107.66	112.52	111.24	112.09	114.74	112.22	109.04	112.6	114.94	110.09	111.85	108.51	108.99	109.92	110.96	113.48	108.67	109.33	112.58	111.95	109.68	114.79	108.33	111.42	110.82	110.39	112.36	114.86	110.73	110.47	114.46	112.5	116.85	111.5	111.75
100.4	98.322	96.875	100.59	98.837	100.21	101.1	95.366	98.901	101.3	98.36	99.6	98.386	100.28	98.975	98.352	98.184	102.9	101.99	103.03	97.974	94.697	103.58	99.718	105.21	100.27	99.001	99.367	100.93	99.696	95.416	98.862	97.557	94.042	96.148	101.62	102.17	96.638	99.67	103.05	100.78	95.784	102.43	96.783	102.63	100.71	99.791	101.58	99.562	98.054
111.2	114.6	107.73	110.94	110.68	116.58	110.64	111.98	118.52	113.11	114.81	109.11	113.61	109.92	113.12	112.73	110.82	111.55	112.31	114.66	110.98	113.6	111.22	114.76	111.15	110.47	115.87	113	106.37	112.25	109.66	110.03	109.93	113.71	115.28	108.44	108.58	113.5	113.01	107.11	109.18	110.93	112.86	114.81	112.6	116.36	111.1	108.01	112.14	116.61
111.34	111.56	110.76	111.49	107.92	113.78	113.79	111.3	110.41	108.16	109.95	112.53	112.94	111.16	113.73	109.51	111.17	109.81	111.26	114.33	106.81	111.1	116.84	117.13	113.06	109.1	116.98	107.31	108.66	108.43	109.72	117.94	110.65	112.61	114.03	110.84	112.77	110.47	111.89	110.93	109.75	112.81	107.25	109.56	116.53	112.08	110.46	112.68	108.67	117.09
107.84	104.82	104.22	105.24	107.86	104.55	105.61	105.48	106.63	108.19	104.55	103.67	102.61	107.5	103.86	104.41	103.91	104.85	104.21	103.62	104.57	103.4	106.56	108.49	108.14	104.53	106.7	105.53	108.63	102.94	101.98	105.75	103.38	101.49	105.93	107.1	100.9	107.97	105.7	104.11	102.97	102.7	110.18	111.3	108.53	105.58	107.67	108.93	109.14	106.39
105.15	108.98	116.12	104.73	109.06	108.2	113.8	108.88	113.25	115.55	110.63	109.94	107.49	114.28	111.43	114.23	114.04	113.2	110.89	110.52	112.02	113.16	107.44	108.34	112.44	112.32	110.26	111.06	110.99	112.23	116.19	114.96	111.16	107.5	114.21	107.17	105.7	110.3	109.64	116.76	112.5	108.56	111.4	115.66	107.55	113.61	109.38	107.77	114.99	111.13
111.27	113.23	109.67	113.83	112.16	113.67	110.3	111.54	113.35	114.85	117.09	111.69	112.26	116.21	111.84	110.33	115.43	111.62	115.24	114.21	111.92	112.07	111.96	117.97	111.16	112.14	108.31	115.37	116.69	111.51	115.07	113.82	110.68	113.01	115.74	112.24	113.12	111.86	109.82	111.36	111.32	111.84	115.54	114.44	112.54	115.2	113.36	111.32	106.15	115.51
111.03	112	111.03	110.33	108.93	112.81	115.95	110.14	115.41	112.66	112.2	109.17	114.62	107.92	111.04	110.76	109.23	111.52	110.77	114.43	113.43	109.97	110.06	112.91	113.22	109.69	114.71	115.05	109.67	110.74	108.79	107.74	114.26	110.69	106.98	113.88	110.31	112.88	112.26	111.72	111.72	107.88	109.07	112.13	112.89	112.02	112.83	112.11	114.26	114.66
112.39	112.67	111.57	111.75	108.86	109.2	109.68	113.86	114.2	112.64	111	109.71	108.02	110.42	113.14	112.72	108.44	110.44	106.43	110.87	107.41	113.34	111.99	112.98	113.79	110.62	112.68	114.36	107.82	111.28	112.82	113.42	108.24	111.88	109.28	110.17	111.08	115.59	110.95	109.36	109.9	115.67	111.17	107.71	112.12	110.32	105.37	112.94	114.99	107.52
105.89	103.39	108.02	103.84	103.59	107.85	101.56	108.18	105.41	105.99	110.5	107.14	105.48	106.82	109.08	103.63	104.26	107.45	106.66	107	108.14	105.27	107.6	106.4	105.08	107.9	106.05	103.94	103.11	100.67	106.03	107.54	103.4	103.73	107.97	108.04	102.96	103.91	111.8	106.16	106.73	105.84	106.98	103.9	103.31	109.93	108.29	106.61	101.52	107.09
102.75	100.13	100.86	100.47	99.381	97.906	100.04	100.96	97.863	101.44	104.97	103.47	97.51	98.549	99.737	95.95	97.155	102.26	94.564	96.969	103.09	97.967	100.83	96.959	101.35	98.018	103.24	99.978	97.153	99.48	102.33	100.65	100.8	98.794	97.97	100.24	97.263	102.33	100.24	93.749	99.819	100.65	95.128	102.29	97.531	102.6	103.22	97.513	101.67	96.385
100.48	99.479	98.361	98.14	102.56	98.942	100.29	101.78	101.56	100.41	97.939	95.522	94.652	98.143	98.622	97.239	102.68	101.75	103.8	104.62	102.36	96.514	101.1	96.539	101.45	98.824	100.42	95.538	100.56	96.003	104.99	103.15	99.618	98.349	99.013	93.628	103.94	103.01	102.46	99.069	98.878	98.729	103.25	95.635	105.04	98.632	103.04	102.43	100.3	99.79
101.44	99.688	102.48	98.29	98.102	100.85	99.869	102.25	102.89	105.09	100.11	98.702	97.006	96.611	100.11	97.327	103.07	99.895	101.55	96.785	101.22	102.16	97.545	100.11	97.614	96.224	101.2	101.72	101.56	102.43	104.62	105.96	98.154	96.711	99.724	97.339	100.34	99.8	102.29	98.48	96.206	100.38	100.74	98.707	101.09	98.725	99.416	100.65	101.65	102.48
102.88	107.92	102.71	108.27	106.67	106.97	106.91	107.77	107.85	105.61	105.37	107.93	105.58	106.9	107.15	104.29	109.96	105.68	106.64	106.09	107.41	103.83	104.69	111.47	100.67	107.37	108.54	105.36	106.71	104.55	102.95	108.36	109.45	106.37	105.21	110.87	107.61	103.26	104.59	104.16	102.93	104.13	104.14	104.51	105.7	101.63	107.31	106.16	105.78	106.33
105.35	103.43	109.19	108.05	103.89	105.79	106.81	109.51	103.17	106.12	110.2	108.23	102.22	105.92	105.78	104.21	107.3	107.89	105.76	107.12	110.59	107.1	107.09	108.2	103.92	102	108.68	103.97	106.76	107.65	105.15	101.02	104.98	103.74	104.62	106.32	97.599	99.445	103.81	103.28	104.22	108.11	100.29	106.61	103.46	109.48	103.11	107.26	106.54	103.41
106.69	106.13	109.1	105.53	105.28	105.59	108.14	104.44	101.46	107.39	106.82	108.25	106.71	106.92	102.39	105.06	106.2	103.04	100.47	108.3	106.33	103.78	103.55	106.81	106.82	105.49	107.72	105.04	106.53	105.53	108.1	110.23	105.29	104.57	109.28	103.45	107.31	107.52	107.93	98.406	107.11	106.31	108.43	102.51	103.81	106.78	104.45	104.31	104.87	107.41
107.13	107.79	107.12	105.15	101.18	100.08	104.21	107.1	105.65	104.97	104.8	105.78	106.36	107.66	100.85	105.29	104.24	105.35	104.45	109.21	100.03	108.49	105.9	105.05	108.13	105.25	107.92	100.03	105.77	107.09	104.65	107.52	101.95	110.5	102.52	107.93	102.82	106.06	104.92	107.83	101.92	103.92	105.12	103.59	105.15	102.97	103.63	104.5	107.78	104.29
103.28	103.43	99.754	102.06	105.08	105.12	102.08	106.64	105.27	106.1	103.23	104.07	107.03	104	102.91	104.51	104.75	106.52	101.82	105.39	104.68	106.04	101.87	107.9	101.06	103.18	101.33	101.41	105.35	104.95	104.59	106.18	101.45	103.6	103.65	103.72	104.09	101.56	106.47	109.02	101.96	99.644	100.29	104.25	104.34	103.12	105.52	97.447	105.26	103.71
100.39	104.93	111.74	105.86	104.78	111.24	108.04	106.45	107.42	103.38	106.78	107.88	102.28	104.66	112.27	102.66	102.44	106.19	108	105.19	107.09	109.67	106.12	105.72	104.78	109.56	104.8	104.81	113.5	106.61	104.4	107.73	108.98	107.8	108.93	105.72	105.64	109.08	104.76	103.02	106.41	104.11	107.43	104.63	107.09	109.06	103.58	108.28	102.79	108.01
111.46	107.9	110.09	111.18	116.38	114.16	111.18	110.81	113.29	112.24	112.19	112.69	110.13	111.43	116.02	110.83	107.39	111.39	112.21	106.71	109.49	115.21	111.08	109.71	109.87	111.27	112.29	113.43	111.02	114	113.58	109.97	112.25	109.45	109.83	118.12	109.56	113.31	113.96	111.4	112.53	114.37	112.59	106.05	115.54	108.04	111.99	114	111.66	111.35
101.82	102.82	100.31	106.5	103.05	105.22	106.73	100.93	99.699	102.61	103.7	103.81	105.65	100.68	107.06	104.48	102.89	100.63	107.15	105	105.29	103.62	101.69	104.03	104.22	102.45	105.21	101.95	103.09	110.14	107.3	104.96	105.58	108.24	103.93	105.19	100.62	105.5	101.56	100.68	103.9	102.18	100.48	107.95	103.85	104.14	106.58	101.09	104.55	107.87
101.26	105.87	111.48	105.68	110.85	105.14	102.66	107.69	109.3	105.45	106.32	105.39	108.08	101.04	106.26	108.97	104.82	109.02	105.92	108.62	107.59	104.73	109.36	102.56	107.24	103.59	110.06	103.07	105.23	104.85	109.91	104.81	109.33	101.53	105.17	104.16	104.39	105.71	109.95	105.51	104.98	108.46	105.48	104.15	103.05	106.99	110.97	105.01	105.35	107.52
106.22	106.38	103.63	102.64	104.12	110.41	105.3	103.23	104.56	106.07	102.93	101.04	106.33	104.83	106.75	102.38	103.99	102.83	101.65	103.04	108.44	105.7	102.36	108.68	99.869	106.07	103.56	101.47	99.088	106.51	107.23	100.94	103.36	106.07	101.5	106.56	108.18	104.33	104.35	105.97	105.02	102.28	105.27	106.3	103.95	104.98	102.37	103.53	102.49	110.44
99.475	94.38	99.577	97.874	101.71	99.663	101.26	99.753	98.605	101.75	95.82	99.932	104.14	98.426	98.936	99.404	98.008	103.24	99.742	96.371	98.157	98.172	98.555	102.1	101.53	102.97	102.73	101.36	103.13	97.924	99.179	101.65	98.511	100.38	96.459	99.895	103.29	98.939	99.549	97.516	99.38	97.362	99.83	102.08	98.803	101	96.237	97.392	97.44	101.51
108.76	103.02	106.86	103.19	110.36	105.69	100.12	108.79	103.63	105.27	104.31	106.03	104.31	109.03	107.72	107.27	109.74	107.21	108.4	101.96	107.14	106.91	103.49	110.1	108.64	104.38	106.69	104.43	106.44	109.24	103.38	102.73	104.76	107.49	107.63	108.06	105.45	103.34	102.68	103.26	108.95	107.08	104.64	100	106.39	103.25	105.67	105.58	103.43	106.91
108.2	108.05	108.61	112.54	108.79	109.24	109.48	110.76	111.38	110.07	111.2	110.09	105.57	109.04	113.21	108.28	112.76	111.86	106.4	111.2	109.95	111	107.31	109.49	111.13	109.91	104.82	109.17	114.1	115.76	115.87	110.45	108.99	106.63	113.73	106.26	112.49	109.35	110.79	113.77	111.17	113.64	109.5	107.53	112.84	114.55	109.16	106.78	109.64	112.59
110.51	111.9	110	109.79	110.36	106.47	114.93	112.91	110.03	113.85	107.93	108.55	108.9	110.92	107.49	112.38	107.62	112.65	109.24	112.67	105.03	113.62	106.71	109.55	109.86	109.15	110.02	108.07	109.99	108.8	110.24	115.04	111.23	109.11	112.57	106.81	109.89	109.67	112.97	105.09	113.41	110.21	108.84	110.99	109.04	111.76	109.62	112.63	109.35	109.91
112.57	109.2	110.34	112.17	107.77	109.32	112.99	107.66	112.03	110.45	111.54	108.1	106.63	112.71	111.03	106.36	107.42	108.84	109.69	105.88	111.56	109.01	111.64	110.16	113.74	114.71	111.14	111.84	110.57	116.88	115.29	109.83	107.06	113.29	111.36	111.33	114.39	108.75	111.77	109.76	111.52	109.26	110.63	110.59	116.44	110.12	106.32	113.22	109.69	113.83
110.39	104.64	103.07	102.13	103.02	103.72	109.35	105.36	108.31	108.98	101.83	106.55	106.83	103.52	105.5	104.82	100.74	110.03	104.84	105.31	101.14	107.31	104.7	104.99	108.55	102.73	103.53	104.6	103.47	104.85	103.8	112.93	109.56	106.93	108.79	104.58	103.65	99.982	106.6	106.85	109.75	104.43	107.08	104.87	106.67	106.52	108.01	108.47	109.24	103.27
108.51	112.63	109.43	108.46	110.01	110.49	116.95	106.26	111.86	115.5	108.78	113.59	113.92	112.79	115.79	112.42	108.03	111.96	107.3	110.32	112.26	109.23	113.22	110.38	111.22	111.41	109.95	111.96	113.51	113.62	113.66	115.59	116.36	112.69	109.89	107.34	106.17	113.83	113.49	109.85	110.05	112.44	111.42	115.78	111.72	111.88	111.21	111.24	112.65	107.38
100.85	102.64	93.066	103.92	102.77	100.7	99.815	103.35	101	98.14	98.304	99.398	97.692	97.453	98.811	101.81	96.202	99.3	94.512	102.82	101.76	100.57	96.243	96.323	96.534	102.12	100.01	104.55	99.369	100.16	101.27	100.12	101.58	98.849	97.825	101.72	99.379	96.324	99.518	98.976	97.024	98.828	98.222	99.459	99.059	96.991	94.565	98.373	97.614	104.07
107.16	109.4	100.88	103.74	103.82	106.19	107.91	111.43	108.15	109.03	105.55	108.05	104.58	106.86	102.44	104.36	104.4	104.43	104.92	105.74	103.12	106.85	107.75	105.95	111.28	107.43	112.59	102.89	107.95	106.68	101.58	106.61	105.22	103.98	106.61	103.79	106.37	108.3	104.54	110.21	107.19	105.98	107.72	102.85	105.71	105.02	102.49	108.5	105.35	102.65
100.68	101.1	101.5	99.121	101.4	99.231	101.07	95.861	104.42	100.14	101.36	100.23	99.793	94.3	106.21	101.8	97.996	98.571	102.4	100.71	98.515	100.78	102.13	98.86	101.59	103.34	99.239	101.34	102.51	100.54	99.872	96.74	98.674	100.82	102.97	99.96	99.673	100.25	103.71	101.14	104.19	99.642	95.706	100.63	97.899	98.075	100.08	100.72	99.382	100.75
109.74	110.8	106.32	107.71	101.65	106.47	108.86	105.59	107.44	105.98	103.32	107.56	107.25	106.1	105.7	104.92	107.3	105.8	112.21	109.26	106.97	105.15	110.64	107.99	106.77	107.3	104.03	105.56	107.18	110.57	106.37	108.02	104.84	105.3	107.7	104.69	106.51	109.55	104.26	105.57	104.77	109.28	105.14	105.44	107.71	109.19	106.78	107.05	106.54	106.14
121.13	116.8	119.02	112.25	116.88	117.69	120	118.04	119.48	118.32	119.43	116.66	119.35	118.21	120	120.52	117.22	120.2	120.6	118.94	116.53	117.53	119.91	121.92	118.64	118.02	121.61	119.11	115.6	120.23	115.13	115.25	115.67	118.72	116.55	120.47	116.21	116.65	118.03	118.41	116.33	118.54	118.44	115.3	115.11	110.18	119.16	114.91	119.48	114.57
109.48	106.21	101.88	106.1	100.75	105.97	102.78	110.05	106.3	106.03	104.95	106.65	107.06	105.86	104.83	110.4	103.04	105.84	105.24	104.44	107.68	104.76	104.02	107.67	109.05	108.51	106.89	107.58	109.35	102.67	108.03	109.05	105.63	106.48	108.04	109.81	105.22	109.58	109.22	109.52	109.39	108.71	102.64	102.93	105.16	108.76	104.67	108.61	101.38	106.8
105.21	101.65	106.01	106.03	108.35	105.16	107.21	104.9	107.81	102.86	102.1	105.04	104.01	106.31	106.52	110.11	107.83	102.31	105.79	106.35	103.65	103.44	105.15	108.7	106.31	104.75	102.9	108.28	104.95	106.16	104.02	110.51	103.97	107.58	108.11	101.12	106.87	107.67	108.72	104.95	107.43	106.01	109.81	106.78	103.97	102.93	108.08	103.79	105.35	108.75
112.71	114.47	111.13	109.6	109.41	114.29	112.89	108.78	107.65	109.23	115.54	108.83	109.35	113.05	109.52	110.4	113.77	111.17	108.9	110.77	112.88	109.72	112.04	111.72	112.95	114.67	111.18	111.52	110.87	112.92	112.13	112.78	109.85	109.28	111.97	114.33	107.5	110.58	111.75	110.37	112.2	113.7	109.18	111.03	111.86	113.78	112.47	110.73	113.2	113.29
111.18	112.73	111.34	111.64	110	111.32	113.13	115.47	111.16	112.85	111.71	113.59	110.08	112.93	114.85	113.53	113.31	113.14	111.05	114.99	111.66	111.32	112.09	110.45	111.01	109.16	109.63	110.22	111.73	114.2	113.77	110.84	109.45	113.76	108.63	103.08	113.72	108.28	115.24	111.42	113.37	113.65	108.14	119.59	110.13	112.05	112.66	112.5	110.96	117.33
100.36	101.26	99.294	100.96	105.34	97.821	101.7	96.131	98.403	96.957	102.19	101.78	97.741	98.409	96.848	98.66	98.079	96.647	101.15	99.147	102.74	94.658	101.57	101.78	99.397	99.212	100.16	95.167	99.992	97.116	97.996	99.39	97.793	97.07	99.769	102.01	102.85	102.22	98.599	101.84	100.76	101.82	99.72	100.64	96.418	99.584	97.688	103.6	100.57	103.03
98.942	102.51	100.8	98.817	100.8	106.62	100.91	101.7	104.56	101.11	104.76	101.6	98.147	97.847	97.927	99.819	103.15	105.39	100.37	102.6	103.84	98.956	103.71	102.96	103.01	105.35	97.83	102.9	98.04	102.97	100	101.57	98.68	98.074	97.606	97.889	105.95	99.025	101.78	96.066	99.873	103.26	101.38	98.326	100.56	97.739	100.14	99.508	101.21	101.92
107.57	107.65	108.6	106.48	111.01	106.81	108.82	107.7	110.16	108.3	107.69	105.7	109.33	107.49	104.34	106.61	109.59	104.34	107.24	105.39	105.81	106.79	101.98	104.26	106.99	101.39	106.87	106.98	113.11	101.67	102.5	107.31	101.51	108.96	104.94	100.87	112.12	103.31	104.49	105.53	103.53	107.44	106.36	105.34	107.73	107.71	104.51	109.69	109.87	106.18
103.65	106.45	102.99	106.68	103.53	104.8	106.82	104.5	105.19	107.73	103.63	110.62	106.36	108.98	105.7	106.72	106.36	103.67	109.67	102.37	106.59	103.93	103.62	107.62	105.36	103.42	105.89	106.06	103.74	107.58	104.31	104.57	103.7	110.02	105.43	105.08	104.33	105.62	99.95	106.11	103.49	105.96	105.25	109.54	106.11	104.47	107.07	103.88	105.05	108
106.94	105.76	107.07	101.42	107.66	107.89	104.88	104.61	107.81	99.159	108.73	102.41	107.08	103.44	105.93	105.09	105.46	108.11	101.5	106.45	106.54	106.75	107.32	107.45	108.84	102.19	106.71	104.67	106.64	105.09	100.39	105.91	103.19	105.12	101.5	106.96	109.45	106.62	101	104.17	107.71	106.78	103.69	104.07	101.73	103.88	108.01	105.01	101.7	107.17
116.15	112.36	121.85	119.3	121.38	120.01	122.02	119.52	116.68	117.31	119.46	116.07	116.28	120.35	118.79	118.78	124.73	118.78	120.03	118.57	116.33	117.32	118.77	117.23	118.53	120.63	113.08	116.4	119.1	115.83	120.11	115.47	115.74	117.77	116.81	119.85	119.48	117.53	118.14	120.88	119.07	120	120.61	121.97	116.35	119.2	116.34	118.06	120	118.33
107.24	105.94	108.64	104.99	102.74	105.81	100.64	109.85	107.13	100.92	103.65	108.25	106.56	104.27	106.18	103.99	106.24	108.87	101.98	104.36	103.82	102.65	99.82	102.84	105.37	103.93	102.82	103.39	105.38	101.25	102.95	105.55	103.28	104.12	102.18	104.23	103.08	104.68	106.26	107.64	103.49	105.66	102.65	103.76	99.105	104.17	102.28	101	105.27	105.77
105.87	105.02	108.37	106.9	104.17	105.34	106.19	104.15	105.53	105.1	107.48	103.07	106.56	104.14	104.32	107.69	101.62	105.44	100.84	102.39	108.14	103.46	104.06	102.3	103.83	106.74	105.46	108.41	103.31	107.19	109.06	105.33	99.715	108.47	110.18	109.19	106.46	105.74	105.19	105.87	104.63	106.25	107.1	106.21	100.82	108.75	104.24	107.33	105.31	105.58
106.43	108.34	106.19	104.93	110.49	105.78	102	105.81	105.61	110.56	107.5	107.08	107.92	103.05	110.1	106.05	103.42	106.44	108	106.65	111.07	107.31	106.15	99.399	104.66	105.58	106.67	109.43	108.58	101.8	101.96	106.22	103.73	105.74	104.06	105.09	108.28	106.91	103.26	108.21	106.53	106.11	103.17	106.38	106.96	111.29	105.38	107.29	103.76	106.66
106.94	105.78	102.93	107.18	106.28	108.15	106.21	105.07	106.26	104.29	106.6	107.11	108.91	104.2	110.44	103.27	109.08	107.03	105.01	110.58	106	102.5	107.37	104.73	103.6	109.18	107.05	104.62	109.81	101.91	103.93	107.31	105.9	104.1	105.01	105.74	103.61	101.93	107.69	106.5	102.52	105.34	108.17	105.23	108.2	111.46	103.58	109.62	105.24	109.84
106.99	104.02	103.45	105.75	105.48	108.64	105.39	105.82	110.47	106.37	104.99	108.79	111.09	109.47	108.34	108.85	108.72	105.28	107.66	105.63	103.62	106.58	109.1	109.13	106.2	105.51	106.46	107.91	107.43	102.83	103.41	106.86	104.38	108.43	109.78	107.22	106.6	107.78	105.89	107.3	104.93	103.6	107	107.98	105.43	103.34	104.81	107.88	105.93	101.49
111.78	112.64	110.41	115.22	107.43	110.14	108.86	107.82	116.69	107.74	113.95	110.74	109.73	111.74	115.43	113.4	112.84	114.92	109.18	112.26	112.9	113.56	109.22	110.41	114.32	115.74	113.18	111.86	112.98	108.91	111.62	104.72	111.51	109.13	113.47	110.01	108.62	106.02	110.92	116.02	111.61	107.9	115.25	108.92	111.11	110.4	111.35	107.68	107.14	110.03
100.6	104.28	97.242	102.31	100.51	102.57	104.17	101.12	101.33	101.98	103.01	99.711	102.97	98.114	99.629	97.101	97.042	100.7	100.51	103.52	101.88	100.68	97.247	95.945	100.74	100.04	99.166	100.1	103.67	99.066	98.944	101.4	99.639	98.336	95.099	98.175	99.676	100.01	101.88	98.929	98.115	99.505	99.684	99.387	100.03	97.974	98.389	102.59	98.565	104.23
107.4	103.04	101.77	103.35	106.49	107.03	107.98	101.53	102.88	106.34	102.35	103.33	107.91	102.66	106.16	106.4	104.28	103.32	101.86	104.5	108.07	103.08	101.01	103.82	105.06	110.78	105.18	102.1	103.09	107.39	103.67	104.22	99.838	102.93	108.05	101.6	104.14	106.1	100.5	100.94	103.15	107.68	105.64	103.51	104.11	105.14	102.89	100.98	108.59	106.69
103.07	101.56	101.64	104.36	109.34	106.09	100.12	104.98	102.72	109.67	106.7	109.52	105.21	102.32	104.57	102.63	106.27	105.83	103.58	103.61	103.18	106.96	105.61	106.89	111.15	104.29	108.67	105.39	107.36	103.37	103.86	105.17	109.45	100.11	105.41	101.94	108.77	103.84	102.74	102.87	103.45	106.35	104.35	105.88	106.48	105.5	106.15	110.75	103.24	104.23
111.81	112.94	110.13	110.83	107.28	107.46	107.32	107.25	111.8	108.41	110.9	113.42	110.95	113.46	111.85	112.77	112.25	108.08	109.21	113.13	110.71	111.39	108.27	110.01	106.41	108.89	108.98	112.24	106.99	107.66	110.76	109.09	104.08	106.27	108.39	106.31	105.31	113.01	110.35	112.25	110.41	114.83	107.53	110.47	110.9	111.8	109.03	109.32	112.36	114.17
101.34	100.57	97.264	97.5	97.123	97.936	98.528	98.695	98.314	95.603	98.579	99.161	96.668	100.3	102.05	102.1	99.099	98.207	103.21	100.24	98.443	102.67	101.14	98.488	94.726	99.732	99.645	100.54	101.64	101.03	103.84	98.634	96.549	95.728	98.195	101.01	100.96	97.046	99.475	98.627	94.515	99.549	96.596	100.53	102.3	100.15	97.475	100.41	100.79	98.694
108.56	101.6	110.76	101.84	103.8	103.82	109.16	100.31	106.59	105.37	104.58	109.01	108.44	104.71	107.63	103.95	104.39	103.99	103.97	107.55	110.53	102.89	103.64	108.27	100.89	104.29	107.31	109.42	105.79	103.78	107.23	105.63	110.48	102.78	105.45	107.04	108.8	102.57	107.51	103.79	107.97	108.18	108.24	104.32	104.96	104.32	104.26	111.66	108.47	106.33
104.36	103.19	103.77	103.68	103.56	102.28	101.61	106.42	104.18	105.93	103.1	105.14	102.39	103.36	109.08	106.85	102.76	98.974	101.03	101.96	102.32	103.99	109.98	104.51	105.96	108.1	102.81	105.57	108.84	105	105.27	100.73	104.81	110.29	101.85	105.75	104.13	105.91	105.38	100.65	106.61	108.31	105.21	104.42	99.57	105.68	106.94	101.9	103.6	103.54
105.22	103.24	103.36	108.68	110.52	105.73	107.22	110.11	108.62	99.202	103.15	105.88	106.06	105.34	103.57	104.91	107.67	106.68	105.29	103.19	103.86	106.58	108.38	105.71	108.88	105.59	104.58	103.27	104.01	102.86	109.08	104.13	107.18	105.42	107.96	104.48	106.56	112.43	103.69	107.63	107.99	107.58	107.75	104.04	102.27	108.33	103.05	105.07	106.57	104.29
99.463	103.8	96.834	97.586	95.321	98.794	96.842	95.567	98.693	102.69	102.84	100.85	98.707	103.38	101.16	101.38	102.34	100.84	98.339	102.15	99.85	102.27	98.823	99.638	98.186	99.082	95.806	101.95	99.669	104.09	96.935	100.77	95.996	98.838	98.375	102.45	94.822	97.781	94.212	101.63	94.244	104.13	103.02	102.33	96.396	102.49	105.57	101.97	98.515	95.23
114.45	108.33	106.71	112.98	113.9	116.77	111.75	114.35	117.01	113	114.55	110.11	110.33	111.97	111.49	112.83	113.92	111.24	111.33	108.64	111.52	114.29	111.29	111.24	111.1	113.59	118.22	113.24	106.71	113.78	113.7	113.59	107.62	111.83	114.07	109.65	108.67	111.99	110.9	112.12	114.24	112.3	112.38	112.47	113.68	110.28	110.68	109.25	107.24	113.6
112.97	110.97	112.29	115.51	111.27	113.12	112.85	113.2	112.72	108.71	110.88	113.25	109.63	115.25	108.58	110.15	111	111.43	111.7	112.11	111.09	110.63	111.24	114.97	112.55	106.7	109.95	114.86	108.2	110	113.05	115.77	114.38	110.5	108.93	112.8	110.83	111.52	109.01	112.75	109.87	113.06	114.07	109.58	111.75	112.51	108.37	111.41	108.86	109.24
95.297	98.234	99.361	99.699	98.591	99.872	100.6	97.136	102.88	103.71	100.44	97.691	99.186	101.89	100.44	102.4	98.149	98.968	99.884	97.334	96.902	101.26	101.36	97.326	103.25	99.161	100.91	101.07	96.423	101.21	101.48	98.455	101.87	96.802	99.678	102.2	99.429	101.41	101.4	100.44	96.706	97.235	99.012	100.57	100.5	99.411	104.94	99.814	103.69	97.934
113.73	111.25	105.61	114.81	111.49	109.39	112.44	110.51	115.03	112.17	109.16	111.16	104.5	111.83	112.34	112.47	114.42	110.75	116.1	111.75	112.77	112.45	110.35	114.82	112.41	109.61	111.86	111.52	113.4	108.78	107.26	113.94	108.72	111.26	109.49	109.48	109.29	106.2	111.33	113.05	107.78	111.48	114.31	112.66	115.74	114.69	113.7	110.95	111.54	113.07
107.77	109.15	106.62	103.53	103.39	106.38	101.94	103.37	105.25	105.22	104.08	107.04	103.22	110.98	104.31	109.17	105.42	104.8	104.72	104.74	112.5	104.89	108.14	102.73	109.66	100.05	106.99	102.5	107.05	106.76	102.15	106.53	106.02	109.42	106.72	105.73	109.14	105.36	103.36	107.76	108.65	109.67	107.28	107.33	105.59	104.89	107.29	106.98	106.14	103.18
103.66	105.35	104.91	104	107.52	107.19	99.071	108.86	105.15	100.13	108	101.89	108.05	103.75	105.68	99.622	104.11	109.65	105.57	103.15	104.19	104.03	105.48	107.88	104.89	103.53	105.68	104.61	103.4	107.06	102.32	109.85	101.93	110.45	103.63	106.33	104.09	107.6	112.68	103.94	103.13	106.17	105.44	106.21	106.04	103.4	104.57	106.27	104.39	106.47
107.79	106.39	106.36	113.29	110.56	109.59	112.51	107.73	112.35	112.15	107.7	107.18	103.49	107.57	114.09	105.16	108.85	109.77	109.09	104.31	109.41	109.29	105.97	110.87	106.99	109.73	110.5	106.35	108.75	111.81	111.53	110.05	109	109.46	109.88	111.36	110.99	106.81	106.73	113.06	106.85	108.79	113.6	108.87	108.45	111.16	106.2	112.05	111.35	111.05
109.96	107.52	108.54	105.56	111.43	106.18	105.96	108.6	100.69	106.88	105.72	109.7	104.59	110.76	104.77	102.71	105.43	101.43	107.78	102.86	106.39	113.47	104.35	111.25	107.86	106	110.47	107.78	105.84	104.8	108.34	107.42	106.94	105.12	103.64	104.32	106.97	107.45	105.37	107.62	106.96	109	108.41	104.44	106.93	105.29	106.5	103.58	105.18	102.47
105.6	108.23	104.68	108.09	102.42	110.35	107.98	102.43	106.8	105.81	110.1	105.31	104.18	105.07	104.81	108.69	107.91	105.88	109.11	105.02	103.38	103.74	106.65	98.307	99.133	103.76	103.83	106.96	100.61	107.46	108.48	107.04	107.14	110.65	108.43	107.7	101.15	106.03	107.01	107.32	106.3	107.48	107.42	107.32	107.19	105.16	108.96	109.46	106.66	108.04
105.65	105.1	107.28	105.48	109.22	105.28	104.94	101.15	106.72	105.11	106.03	109.18	111.41	108.83	107.72	101.61	100.75	107.6	108.74	104.93	105.52	105.66	105.67	104.79	100.63	102.35	110.13	111.1	101.61	107.09	107.96	106.07	105.29	107.34	100.83	105.22	104.68	104.66	104.62	106.15	106.66	109.81	105.27	105.51	107.91	103.65	104.22	108.43	106.25	101.62
107.48	103.97	101.79	107.76	106.46	105.6	105.33	105.85	108.29	108.73	104.24	106.8	106.64	107.79	109.56	104.65	103.94	104.39	105.4	99.589	103.96	105.72	104.51	101.24	103.63	105.22	105.82	106.68	101.39	110.27	102.26	106.34	107.89	107.1	105.51	106	104.47	104.6	106.7	105.97	107.26	104.31	103.75	103.73	107.2	109.42	106.98	110.67	108.79	106.73
108.15	100.88	106.92	104.87	108.92	109.05	101.36	103.07	106.44	104.09	102.84	105.09	104.1	106.02	105.74	105.19	104.13	104.28	105.15	101.91	101.49	104.24	106.72	109.28	107.23	104.74	106.19	107.27	104.46	105.64	106.62	104.65	104.56	100.87	102.58	102.63	106.62	107	102.47	106.75	105.21	107.92	108.6	106.12	106.41	102.09	106.44	103.62	105.02	106.14
102.49	104.38	100.74	104.43	105.46	108.35	105.54	107.37	104.61	104.87	110.29	107.02	106.86	103.71	106.96	107.04	107.21	104.82	109.12	110.49	109.33	105.94	104.37	111.4	105.01	107.6	106.96	105.33	104.57	107.74	103.83	105.85	106.33	101.44	110.11	102.61	105.7	110.63	104.67	104.52	109.84	106.67	105.7	108.33	108.36	103.78	105.2	102.7	101.75	105.32
107.98	104.58	106.05	105.35	107.29	99.822	104.94	102.55	104.42	104.61	103.79	102.68	104.95	105.12	106.36	105.23	104.38	104.41	106.99	106.72	100.45	105.04	108.06	101.44	109.25	103.18	104.48	101.74	100.39	101.78	104.36	104.43	109.29	105.53	103.33	102.96	102.86	109.53	110.56	104.02	105.53	107.34	108.02	105.74	105.64	103.12	107.71	104.79	101.97	105.19
105.89	107.43	105	109.19	105.81	104.89	108.45	105.62	105.64	106.52	103.16	103	107.07	105.38	107.77	106.11	109.8	103.64	105.57	103.31	102.58	99.075	106.76	101.48	107.75	103.16	105.44	104.41	102.91	106.08	106.27	103.63	107.59	107.18	106.32	105.3	107.81	99.866	107.62	106.78	102.97	109.84	107.21	106.04	106.09	104.57	105.48	105.4	100.86	105.47
111.67	109.2	113.18	111.34	110.17	111.69	112.68	107.8	109.58	108.9	109.46	113.31	106.27	113.36	111.01	112.22	114.26	110.89	106.82	110.13	106.14	113.98	108.85	112.52	112.99	111	107.11	110.31	108.67	113.3	109.54	112.84	109.04	113.36	111.12	112.86	116.9	107.86	109.2	110.95	115.73	105.7	107.05	114.65	112.62	108.07	110.15	113.65	112.34	110.03
112.21	113.91	108.28	112.84	108.12	108.62	108.63	110.01	108.82	108.13	111.46	108.04	112.17	110.76	109.23	109.61	108.72	112.73	112.58	112.21	112.75	112.44	113.59	109.74	109.01	109.92	107.75	109.13	114.27	112.61	111.11	114.93	112.57	115.44	114.38	109.01	113.47	112.04	113.58	112.36	113.45	111.51	109.38	110.56	109.4	113.16	111.74	107.88	107.36	111.66
98.086	99.159	101.18	98.858	101.87	105.94	96.567	101.04	98.236	99.909	95.859	97.593	98.311	98.997	102.64	100.7	95.406	93.92	101.8	102.88	96.17	99.914	98.705	101.94	99.886	99.932	100.91	99.137	99.738	99.9	101.06	103.84	103.2	99.742	102.31	103.51	98.765	98.927	104.56	101.98	96.849	101.01	99.159	98.981	101.59	103.8	97.762	101.54	100.45	96.499
111.83	109.9	110.94	115.46	112.31	114.19	110.44	111.2	110.64	110.89	112.05	109.42	108.32	111.47	116.97	116.04	108.26	110.36	112.99	112.09	113.37	111.2	115.51	112.14	112.27	112.83	113.04	115.76	116.44	110.48	108.65	107.31	113.33	112.05	114.78	111.81	106.16	109.58	110.08	108.96	114.42	110.11	113.78	114.98	110.77	110.4	113.84	109.88	109.25	113.37
110.09	103.1	105.91	107.02	103.77	103.57	103.61	106.46	103.04	106.11	103.81	103.44	102.65	104.96	109.6	102.89	109.58	110.09	101.53	103.49	103.86	106.17	102.21	103.21	103.24	108.67	108.8	105.45	104.96	103.69	109.9	108.67	111.68	106.43	102.81	107.11	105.41	110.35	109.69	105.62	105.14	105.39	109.31	103.83	111.08	104.34	107.74	102.89	101.37	102.86
105.36	106.27	106.25	108.66	105.68	109.82	103.58	110.19	107.09	104.79	104.71	106.69	102.19	105.42	107.07	100.13	106.41	105.38	105.44	109.12	106.28	103.12	105.75	107	106.39	108.16	106.12	103.79	108.62	103.74	108.97	104.11	109.36	111.31	113.2	101.6	107.25	106.29	108.15	111.76	113.03	107.4	104.33	105.3	109.66	105.84	105.7	101.01	105.96	107.58
120.45	118.54	117.76	115.99	119.98	116.36	120.22	115.5	120.74	120.95	116.76	120.16	117.48	120.02	114.64	119.47	120.1	117.09	118.16	115.49	119.64	115.46	119.02	120.83	114.09	122.12	120.46	121	119.42	118.71	117.34	118.8	118.79	116.67	119.15	121.37	119.54	121.22	119.56	117.39	116.1	119.58	120.56	115.89	116.4	125.34	117.87	118.59	117.91	114.84
102.66	108.24	105.62	104.46	106.4	108.37	104.66	111.16	103.88	103.16	108.56	105.45	106.96	107.34	106.21	104.72	106.25	108.21	105.33	107.16	104.4	105.45	109.14	105.23	104.09	107.24	107.12	102.49	107.61	104.48	104.27	106.32	107.82	105.99	108.61	109.99	107.68	104.76	107.13	104.09	107.07	107.32	105.33	112.63	104.31	104.8	107.36	113.19	109.22	106.26
100.1	102.15	102.88	102.62	103.05	105.1	102.78	99.535	99.536	101.78	105.95	105.76	102.38	102.5	104.22	102.55	104.9	108.68	106.1	102.48	103.84	102.99	105.85	104.49	104.51	105.76	104.92	111.06	102.11	105.46	108.75	102.91	108.87	104.42	103.84	105.76	102.8	102.89	106.04	108.55	106.85	104.84	106.08	105.05	102.51	103.77	105.5	101.77	107.33	102.06
109.17	108.79	112.51	113.35	108.41	111	112.85	110.25	108.66	110.31	107.4	104.37	106.93	110.99	108.75	107.14	111.08	105.16	111.61	114.02	108.09	109.35	116.49	109.62	110.85	107.9	111.03	106.52	108.87	110.46	106.8	112.56	108.87	110.69	110.52	112.4	108.75	111.43	104.45	108.57	107.54	112.42	110.24	111.47	109.6	111.69	107.45	111.81	111.99	105.49
110.12	110.18	113.12	111.18	110.34	112.28	108.54	114.36	113.27	113.97	111.82	115.55	113.19	112.47	110.25	108.38	111.7	108.33	110.22	108.85	111.07	109.73	105.33	109.28	106.69	110.79	114.9	114.83	113.56	113.01	110.28	114.12	108.9	109.21	103.86	110.2	108.9	112.36	110.19	115.61	108.29	109.28	111.12	114.53	107.73	111.27	113.38	113.71	110.65	105.83
102.06	101.83	109.25	102.11	103.64	105.34	103.51	104.54	108.42	106.56	107.75	102.03	112.68	99.935	99.753	105.6	103.97	103.95	103.44	107.21	107.57	100.2	106.68	101.5	108.5	103.17	105.03	105.31	104.75	103.67	106.71	103.65	103.09	104.71	103.39	106.74	104.82	111.65	107.89	103.36	101	105.82	105.18	101.88	107.94	106.46	105.17	101.69	105.29	105.59
107.56	104.68	106.26	110.02	103.45	106.72	104.97	105.78	107.9	107.44	102.17	106.59	107.04	102.84	105.09	104.63	104.66	105.34	106.26	101.64	104.26	105.19	106.39	108.3	104.17	105.33	104.69	105.9	107.37	105.5	106.56	100.93	106.82	103.5	104.7	102.69	104.27	108.33	108.93	107.31	108.28	105.42	107.53	102.69	107.15	105.22	103.69	106.38	107.09	104.33
110.19	106.82	110.56	106.78	110.43	109.19	111.83	115.08	114.34	102.83	113.02	108.75	114.79	111.94	110.41	109.27	111.98	104.61	112.55	109.62	113.05	112.55	112.18	107.53	111.86	106.67	115.07	108.87	107.79	109.42	110.41	111	107.53	109.09	111.24	110.1	110.34	113.12	107.46	112.28	104.57	107.7	113.32	109.37	110.34	110.47	110.96	112.34	112.47	113.43
104.19	105.84	107.5	108.59	101.74	107.06	104.62	105.79	105.3	106.79	112.07	106.25	108.2	105.54	108.14	108.23	109.29	107.02	107.19	107.02	107.58	103.45	107.95	106.66	105.87	111.35	105.86	109.23	103.79	108	108.25	111.06	106.75	107.38	105.48	107.84	104.2	106.37	102.8	106.48	103.18	108.49	112.8	107.81	106.26	108.77	109.09	107.36	100.99	107.8
102.48	99.982	96.866	104.33	101.64	97.574	104.14	99.961	102.4	103.36	101.3	102.19	100.14	102.03	101.15	102.16	96.91	101.7	101.84	101.49	99.065	96.068	102.43	100.57	104.28	96.632	95.939	100.82	98.919	105.06	101.01	101.29	104.68	100.67	102.94	101.36	101.22	101.29	95.236	95.286	103.98	99.982	99.801	101.49	97.061	102.8	101.57	105.81	104.48	99.082
107.62	110.34	109.99	109.73	114.62	111.53	116.97	116.76	112.52	112.51	112.74	114.63	108.2	111.53	111.12	110.13	111.18	113.2	108.39	109.35	112.92	113.42	109.24	106.61	112.2	109.9	114.13	108.77	110.77	110.68	109.45	113.63	112.83	111.28	109.39	110.81	109.76	108.17	110.93	114.81	109.46	115.64	114.13	116.47	116.42	109.22	113.2	111.31	114.31	108.01
101.45	100.23	98.435	102.88	99.907	102.31	98.691	103.64	100.51	97.758	99.301	98.925	102.28	98.46	100.62	102.06	100.19	99.472	102.32	102.21	104.07	97.906	99.191	101.79	99.383	99.576	98.227	99.823	104.08	99.818	102.5	96.063	99.082	100.99	101.73	102.04	103.35	102.46	98.181	99.652	102.91	100.18	101.14	104.56	99.557	96.206	101.44	106.19	103.25	104.8
98.987	100.66	96.379	100.97	102.42	99.904	102.4	99.318	97.958	96.947	100.28	99.676	100.52	98.584	96.306	95.074	98.971	98.174	95.162	101.3	99.531	101.14	97.545	96.922	97.635	95.808	100.53	101.6	103.31	100.48	100.17	96.015	99.479	102.81	98.286	95.494	98.287	97.481	101.87	96.613	100.77	102.75	98.634	101.22	102.05	101.43	100.35	99.337	102.09	102.2
109.62	112.41	108.45	114.3	113.62	110.65	113.58	114	111.9	111.5	116.46	111.37	110.27	109.87	113.49	110.92	112.5	108.78	107.92	113.5	108.17	110.34	113.25	111.02	113.24	113.67	110.72	109.79	115.17	114.91	116.73	110.79	118.01	109.15	108.65	106	106.15	111.11	115.11	108.34	114.25	109.95	114.59	113.74	110.12	114.98	111.84	115.34	108.33	114.77
113.4	116.2	117.71	111.69	111.97	110.49	108.58	111.49	109.99	111.59	113.94	110.87	116.39	110.49	115.34	111.67	112.62	109.3	108.69	110.88	109.56	113.64	117.33	115.59	111.36	112.23	109.74	112.05	112.74	110.72	113.53	110.7	114.31	115.76	115.94	111.27	109.87	106.7	112.35	110.61	111.87	116.22	112.16	111.88	110.54	119.93	106.58	111.14	113.44	111.79
118.64	110.47	109.39	108.02	112.39	113.07	115	111.46	110.73	112.38	112.94	110.31	111.34	112.67	118.58	113.01	113.47	111.57	109.57	112.15	111.5	108.14	115.91	113.24	112.26	117.14	110.7	114.39	111.47	110.23	109.31	115.87	113.6	110.49	112.69	113.69	111.96	109.37	108.25	109.3	114.74	112.97	112.03	111.94	112.28	115.41	109.83	110.66	108.68	109.96
114.45	108.95	110.24	111.38	111.7	111.96	114.69	112.92	111.95	110.61	109.09	111.75	115.48	111.53	111.26	109.63	109.77	115.21	115.59	114.34	114.13	110.42	110.73	110.38	113.28	110.9	111.73	111.51	108	113.76	107.85	113.78	114.85	111.81	111.99	115.53	114.36	108.36	108.35	110.8	113.51	114.73	112.41	110.05	116.23	109.92	114.86	110.45	113.14	112.66
100.74	99.381	102.14	101.69	103.4	97.861	97.477	102.12	99.405	98.663	101.97	98.817	95.888	100.25	101.32	105.7	103.43	101.69	97.003	96.09	102.76	98.905	97.783	99.656	101.74	97.035	100	101.06	99.913	99.969	99.845	98.813	101.31	96.266	100.25	100.96	98.523	98.696	95.757	96.73	99.477	97.693	96.864	101.57	101.02	98.767	98.805	103.78	100.72	101.16
101.54	104.2	100.37	100.47	100.13	99.172	98.992	104.18	99.755	103.55	98.805	97.265	101.8	99.89	101.06	104.15	94.354	101.23	102.47	101.26	98.993	96.733	99.668	100.36	103.28	106.25	109.57	97.89	105.77	99.018	99.954	101.78	98.205	100.91	100.55	100.76	100.04	97.999	100.34	100.96	98.075	100.59	99.669	99.114	97.403	100.85	99.991	102.29	102.47	106.26
106.65	107.12	106.09	104.19	107.12	104.66	105.82	105.51	105.54	106.18	105.59	108.08	105.21	103.2	106.63	104.39	107.71	103.68	100.79	108.1	107	102.93	102.06	107.21	104.91	106.76	105.71	105.36	102.71	107.27	106.67	103.03	110.25	109.28	105.65	105.4	108.81	103.78	106.57	105.57	100	105.42	104.51	104.52	103.77	105.02	104.1	103.06	106.6	107.38
113.27	112.14	111.49	111.04	113.82	109.69	111.78	118.69	110.28	115.15	112.35	110.77	112.36	111.1	115.29	115.54	113.82	114.84	112.79	115.51	112.6	111.83	111.99	116.74	110.08	109.28	110.77	110.9	115.28	117.39	111.21	114.59	113.33	112.58	111.66	111.75	116.5	111.85	109.33	111.77	113	112.94	113.3	113.39	110.96	111.24	109.14	112.73	111.77	109.44
120.42	121.78	117.29	118.2	115.08	119.48	120.6	116.51	115.96	115.64	114.79	121.86	117.55	119.42	118.84	123.17	118.03	116.93	114.3	117.09	112.89	114.81	119.87	116.45	120.35	119.88	114.61	116.19	119.86	115.66	118.45	120.78	116.19	117.31	118.31	118.25	117.51	117.57	122.72	117.14	115.79	121.92	115.5	119.28	119.71	117.25	116.7	114.39	114.73	117.97
105.6	106.94	100.67	108.17	105.89	104.75	102.48	103.64	101.54	107.11	105.11	102.97	110.37	100.12	107.86	106.34	104.74	108.13	108.45	105.05	106.29	108.21	105.21	103.95	105.19	104.44	104.74	107.51	107.25	105.87	104.74	103.64	107.91	105.93	103.21	103.28	105.06	108.85	104.24	103.96	105.96	106.85	101.42	105.54	103.46	110.83	107.08	105.42	108.08	107.6
113.21	110.7	110.39	113.42	111.96	112.66	112.01	112.29	113.1	109.84	110.88	113.22	109.59	111.96	112.37	110.53	112.49	110.15	110.23	114.28	110.19	109.78	111.24	115.77	114.09	114.79	111.71	111.8	116	111.36	110.12	112.02	116.76	114.97	112.65	114.81	110.44	114.56	112.95	113.02	111.09	116.58	111.98	117.22	106.83	110.14	115.18	114.45	110.24	117.73
97.35	97.496	97.43	97.511	103.09	98.397	96.664	98.601	94.561	95.46	97.451	97.61	97.47	101.19	101.82	98.205	103	96.408	99.398	90.856	99.158	100.47	103.11	98.354	100.76	100.43	101.33	99.174	100.16	97.783	101.94	99.631	98.341	99.776	102.94	97.969	101.91	98.07	98.749	101.95	95.295	100.76	99.488	101.68	100.75	99.457	99.441	99.361	97.942	96.962
103.07	99.14	97.868	98.822	98.361	98.376	100.12	100.33	103.9	102.2	98.698	99.474	99.622	100.96	95.783	99.369	100.36	98.336	102.92	96.947	102.16	98.629	101.23	102.69	98.475	99.907	97.226	95.099	93.245	95.222	100.88	97.219	99.734	103.9	105.66	103.6	100.84	97.617	98.955	101.16	96.969	100.43	102.59	100.8	100.08	102.44	97.269	98.634	97.952	102.38
102.25	99.224	102.32	96.399	101.42	96.629	95.14	101.03	102.4	101.2	104.05	107.74	100.71	102.64	102.12	97.159	98.548	99.142	102.24	103.85	103.22	99.274	100.28	100.7	101.04	102.51	98.947	101.77	98.295	98.68	100.99	101.33	97.503	99.807	99.549	102.1	96.58	96.405	100.46	96.974	102.99	98.936	101.5	96.176	99.093	102.62	99.951	103.27	104.1	100.27
108.84	114.24	112.57	111.64	110.51	116.49	110.67	113.85	109.73	112.02	108.81	112.9	112.33	113.21	109.95	113.4	112.45	109.42	106.32	107.87	113.62	108.59	109.63	110.9	112.94	113.48	109.02	112.75	110.07	108.2	111.74	113.17	114.37	114.61	110.36	114.29	108.65	112.64	111.74	105.42	109.39	112.68	115.2	111.86	114.22	112.14	113.34	113.75	112.98	113.94
104.03	106.92	104.79	106.01	105.49	105.82	103.75	107.05	105.33	101.98	108.09	105.33	106.37	105.34	104.54	106.93	106.63	103.89	102.14	101.68	105.52	104.74	107.1	103.06	108.52	101.8	102.27	109.25	106.4	106.63	99.246	104.51	105.07	103.65	103.88	102.04	103.35	101.97	100.78	108.63	104.12	105.26	106.11	108.51	107.69	102.98	105.7	101.43	102.33	104.63
108.03	106.02	105.14	106.42	101.07	103.06	110.33	110.1	106.17	102.87	105.27	108.75	110.12	108.09	104.57	106.93	106.3	107.24	101.3	108.85	108	109.23	101.49	108.41	106.14	106.26	107.08	104.09	107.4	102.5	106.07	105.71	105.62	101.19	107.92	105.35	112.25	106.81	108.51	110.36	108.73	104.21	105.02	108.25	108.67	108.89	106.35	105.45	106.21	108.12
101.45	101.31	103.83	103.18	105.39	103.11	101.8	106.42	100.09	104.72	103.81	101	105.87	104.39	105.92	104.09	106.58	102.67	105.64	102.81	105.93	104.72	106.31	105.02	105.15	103.08	103.31	103.79	103.79	105.31	101.3	103.9	99.667	100.7	103.73	107.06	108.2	100.97	102.75	102.03	103.89	104.08	107.04	101.62	104.22	102.8	103.41	101.43	104.78	97.408
105.6	104.36	105.73	105.21	102.52	110.58	108.68	102.62	107.33	106.98	106.14	105.18	106.33	109.34	109.59	107.29	105.84	109.44	101.09	98.904	104.98	106.03	105.53	110.29	105.21	105.42	107.17	102.6	102.43	105.76	110.41	106.18	107.75	104.66	105.11	105.91	107.4	108.14	106.96	101.21	108.08	103.64	105.96	107.16	105.82	105.39	101.22	107.09	107.19	106.05
106.07	102.52	106.49	106.73	104.28	102.95	100.82	104.76	103.35	108.06	106.18	103.75	106.21	106.06	103.8	105.23	109.83	109.37	107.28	104.89	99.461	104.81	108.12	106.36	104.49	100.76	104.47	105.66	107.38	100.21	105.13	106.93	107.51	105.05	104.64	106.3	105.84	105.26	106.13	105.39	102.28	103.93	106.67	107.41	108.84	107.87	107.03	108.11	105.81	102.27
110.43	110.99	109.91	106.97	114.03	114.71	113.23	110.44	113.78	109.34	106.04	111.21	115.38	113.05	113.83	113.09	112.5	113.05	109.41	112.88	113.02	110.28	116.59	111.04	112.4	109.52	113.79	113.41	110.85	114.44	115.52	116.22	111.7	109.23	109.77	112.19	108.49	113.81	115.22	117.39	111.19	113.22	109.64	112.11	113.25	115	109.81	113.58	115.52	113.81
99.684	103.38	102.2	97.393	97.929	101.09	97.449	99.567	102.35	97.589	101.35	97.415	103.08	103.56	100.83	101.28	99.894	96.196	99.367	97.401	104.03	96.454	98.503	92.151	98.265	99.411	100.99	94.388	98.225	102.43	96.977	103.89	95.958	98.448	101.05	99.022	101.44	99.698	100.22	99.243	99.186	98.342	97.854	98.956	103.4	97.878	98.488	98.559	96.255	103.36
105.14	105.9	105.94	109.56	109.55	103.51	106.39	107.73	100.97	106.12	105.51	104.47	106.24	104.1	106.27	104.71	99.602	108.61	105.67	103.41	106.27	105.38	108.35	106.65	105.32	109.5	105.02	106.26	105.72	100.92	104.74	105.96	105.42	108.58	103.04	105.11	103.28	106.05	106.51	104.54	109.58	104.14	103.45	107.29	105.67	101.19	106.61	104.71	105.58	108.32
110.7	106.32	106.26	111.15	107.6	109.57	111.09	106.62	106.95	109.92	106.08	108.82	108.64	109.3	108.98	107.02	112.2	110.32	109.72	106.19	108.23	109.48	110.74	108.16	113.42	107.97	113.72	109.12	108.39	109.75	111.65	113.34	107.9	111.52	106.82	110.03	112.98	108.08	109.71	109.89	112.66	113.92	108.15	113.68	109.45	112.1	109.03	111.05	110.42	106.91
116.4	116.5	120.28	117.57	113.49	119.47	116.38	118.33	114.4	114.69	118.24	116.96	114.06	118.9	118.91	111.57	116.06	119.71	116.25	114.95	116.65	114.38	114.08	115.08	116.92	120.27	120.43	113.82	117.77	113.77	111.81	118.26	117.39	111.28	118.39	119.98	115.73	113.46	114.94	112.18	114.39	112.8	115.09	116.89	118.98	118.19	115.68	116.07	112.16	116.54
100.44	102.15	101.61	105.43	100.66	104.76	99.35	105.6	103.86	103.44	104.7	106.21	104.88	103.11	102.26	104.46	105.49	108.36	101.05	101.47	102.84	101.37	103.7	102.66	105	102.88	102.94	104.78	106.08	103.13	109.74	102.45	102.42	107.13	104.69	105.27	109.03	108.03	98.46	104.75	104.42	101.65	104.46	103.54	104.62	101.72	105.7	103.43	104.25	108.35
100.01	98.965	100.15	101.81	95.027	102.37	96.706	96.106	103.84	96.178	98.955	101.28	97.874	99.113	103.86	103.02	98.794	102.55	100.11	97.727	96.985	100.95	99.235	96.818	100.96	98.713	93.705	98.883	96.216	99.969	98.797	97.106	98.073	99.947	95.76	97.96	98.875	100.4	95.774	98.517	98.372	99.161	103.65	99.272	101.07	102.33	98.753	99.647	97.983	98.163
107.85	108.26	102.95	107.36	105.05	105.85	106.83	102.15	104.52	104.03	102.08	108.04	101.9	101.16	105.11	105.14	102.81	108.06	103.75	108.61	104.18	104.46	109.53	103.96	105.1	107.55	104.03	102.66	104.29	105.4	107.23	106.85	107.14	106.65	104.63	106.65	103.95	104.63	104.39	104.73	104.39	100.29	100.03	104.97	107.87	102.87	97.992	108.56	106.32	110.15
106.5	106.34	101.82	107.35	105.4	106.13	107.7	108.77	108.91	105.52	103.77	108.35	110.8	105.73	104.76	105.58	106.62	105.42	108.56	107.77	110.14	104.65	109.82	110.43	109.67	109.83	104.34	107.21	105.11	103.43	105.08	108.89	102.37	103.06	105.55	104.96	107.36	102.13	101.81	104.86	108.74	103.23	105.36	108.38	107.71	112.25	110.3	105.87	105.19	110.74
107.12	108.62	99.173	106.08	107.39	105.49	105.88	105.98	109.12	104.89	107.7	106.5	104.29	109.74	107.14	103.75	102.38	107.11	100.58	104.44	105.75	108.02	106.05	103.09	104.77	106.19	105.15	108.77	105.99	106.61	104.35	102.16	103.44	108.42	109.02	106.62	103.88	103.57	108.15	105.69	104.19	106.04	105.14	108.44	104.08	104.94	107.12	102.6	107.78	106.78
98.393	100.27	100.52	97.758	97.607	97.397	101.91	100.88	100.68	97.505	99.054	102.39	97.819	105.25	100.69	100.63	101.57	101.82	97.866	100.77	101.36	100.73	99.721	99.564	99.151	98.048	100.99	100.89	95.346	105.78	103.36	97.78	100.98	96.832	100.06	99.117	98.106	102.29	99.709	103.03	99.49	98.838	100.45	97.323	97.633	103.05	98.956	97.992	99.78	99.305
110.02	111.07	112.17	113.64	111.82	112.5	109.72	110.62	110.12	109.01	113.6	113.59	111.95	109.54	112.44	111.81	108.91	110.06	108.96	111.05	114.69	113.62	109.11	109.81	114.03	108.43	111.84	110.86	109.36	108.73	109.71	114.77	113.39	115.06	114.75	113.52	113.97	107.65	111.68	115.42	112.15	114.78	111.88	112.02	109.73	111.05	109.05	109.95	110.53	110.64
106.56	107.21	105.83	107.82	105.08	104.19	105.19	108.16	104.34	102.44	109.1	106.84	109.26	107.54	104.61	108.89	105.52	101.3	106.88	102.71	108.17	104.52	106.86	108.99	104.21	112.33	104.1	103.96	109.15	109.01	104.06	108.62	104.56	104.1	107.11	107.7	103.64	106.37	99.694	103.1	101.72	106.75	108.19	110.43	104.61	105.35	106.37	105.61	107.38	101.44
110.31	112.17	109.06	111.23	112.3	111.33	109.18	111.68	109.47	111.03	109.98	116.75	113.81	113.53	116.59	108.08	106.85	116.55	109.94	110.43	106.38	110.77	105.91	111.85	114.68	108.65	109.86	112.83	112.78	109.31	109.2	109.8	119.03	113.37	106.4	108.48	112.6	115.64	111.8	109	114.33	105.39	111.04	114.53	111.68	108.95	113.17	110.96	108.58	113.47
105.55	104.4	104.65	101.09	101.64	104.1	100.05	105.03	99.48	102.96	102.14	100.51	103.71	105.1	100.06	96.391	100.87	96.914	101.27	104.74	101.07	103.67	101.47	97.802	98.791	101.9	101.15	101.58	102.43	106.06	99.665	101.46	99.688	101.44	104.7	101.98	102.19	101.22	106.48	99.639	99.247	104.91	102.23	99.055	95.83	100.64	106.77	98.255	101.51	101.62
118.6	111.31	110.8	117.67	113.75	110.26	114.1	111.24	116.05	114.69	112.31	109.94	107.69	111.83	113.68	110.99	113.26	109.12	111.97	115.54	113.79	113.27	111.57	110.63	113.74	112.06	109.17	113.18	110.9	112.81	107.63	109.92	111.62	107.28	111.99	113.07	106.53	111.7	111.43	109.94	112.6	110.14	109.22	113.04	112.81	110.22	109.38	111.61	112.93	110.8
106.81	101.37	104.27	110.91	110.54	103.38	107.37	105.91	107.75	106.86	106.72	104.66	106.41	109.34	108.57	106.14	108.39	104.9	108.62	101.86	106.05	105.76	106.82	105.27	104.97	107.92	107.46	104.6	108.28	105.06	105.53	105.89	103.73	106.22	108.78	105.12	105.97	109.36	106.88	109.6	106.58	105.62	101.46	103.49	105.54	99.648	109.27	105.06	103.3	104.6
103.57	104	105.12	103.89	108.14	103.55	105.22	107.12	102.75	103.95	102	102.55	103.35	101.7	101.27	105	105.04	107.29	109.03	101.44	100.39	106.43	104.86	108.86	102.32	100.41	99.421	101.65	104.11	105.18	108.46	104.21	102.44	109.58	104.66	100.95	106.03	102.61	104.44	105.65	106.53	109.39	107.39	101.71	98.55	105.36	103.95	104.87	109.16	104.61
103.12	103.7	108.56	110.28	107.03	104.63	102.07	109.44	108.35	101.44	108.84	111.17	105.81	108.5	109.39	104.52	110.07	107.99	104.96	110.01	105.16	106.95	104	103.5	108.63	103.38	107.51	104.95	106.35	103.46	109.1	107.07	108.84	104.7	108.1	106.54	110.04	103.6	107.56	107.69	103.54	102.67	106.52	105.36	109.91	107.17	109.04	107.81	107.78	108.35
108.72	106.27	103.62	109.68	109.55	107.3	107.05	107.02	111.14	109.84	103.39	106.16	109.92	105.59	107.57	107.32	107.79	108.65	106.32	106.46	105.75	106.63	106.92	104.33	107.44	109	107.95	106.71	104.43	107.36	104.51	109.17	104.6	104.39	100.91	100.91	105.47	103.01	107.71	101.08	104	104.43	108.56	109.38	109.72	105.72	109.48	106.07	104.45	105.51
107.13	110.43	109.29	100.62	101.65	106.11	105.61	106.31	105.6	106.86	105.9	110.82	106.44	107.68	105.6	103.66	107.91	108.73	106.27	104.66	105.72	104.35	101.59	102.84	105.54	107.97	106.69	109.02	106.29	103.07	104.97	107.89	109.87	106.16	106.4	108.96	107.38	108.39	107.77	104.07	105.52	109.04	110.11	104.88	108.81	104.32	103.05	105.75	104.09	105.62
104.26	101.42	104.75	107.08	101.62	106.92	101.8	101.93	102.94	100.84	102.61	108.62	105.24	102.08	102.34	102.39	102.41	103.66	105.61	100.04	104.16	102.13	107.43	105.68	104.04	108.18	106.53	102.35	104.53	107.61	108.29	103.03	103.68	103.5	102.08	106.76	103.88	103.68	100.05	103.66	103.85	103.93	101.81	109.84	101.8	101.49	103.69	105.2	102.45	100.18
113.45	115.99	106.87	112.02	113.5	109.86	109.94	111.54	113.3	115.24	109.27	107.1	110.05	110.49	107.27	112.11	109.33	110.68	110.91	108.33	111.54	108.73	112.26	108.25	115.14	115.58	110.7	112.12	114.44	111.46	113.12	107.05	111.26	109.92	111.48	115.34	112.79	110.71	111.67	116.99	113.8	107.96	111.68	108.64	111.43	110.23	112.49	108.79	112.87	110.57
114.13	116.31	119.9	115.06	116.32	119.84	115.61	116.47	113.5	120.04	114.2	118.19	113.15	111.74	119.14	117.5	116.63	114.69	119.14	122.71	117.09	114.11	113.53	120.17	119.79	115.82	115.79	117.36	120.09	117.21	119.01	117.4	118.19	116.52	117.78	114.23	115.83	114.93	116.51	121.5	118.97	116.94	115.74	114.8	118.91	114.51	118.25	121.29	116.39	117.75
117.17	106.36	113.81	112.97	114.88	110.66	114.43	111.23	116.63	117.76	111.86	108.32	117.54	113.01	112.76	113.96	109.84	113.58	117.75	112.06	111.79	111.61	116.06	110.71	111.36	113.84	112.51	115.38	108.93	114.15	114.66	116.7	112.14	111.76	109.26	111.64	116.61	114.8	115.6	115.6	108.55	115.12	114.57	112.61	113.23	114.13	111.32	113.73	113.3	115.01
105.27	100.91	102.99	108.73	106.11	107.98	107.14	102.43	101.17	102.11	106.14	104.04	102.2	105.1	101.58	110.57	103.31	104.13	105.78	104.17	106.63	102.47	102.01	106.88	106.37	105.5	104.52	101.18	101.21	104.13	104.16	109.07	100.25	106.23	104.89	105.77	103.38	108.18	104.82	106.05	100.26	100.1	103.08	106.1	106.73	103.4	101.75	102.29	108.74	102.77
105.91	106	105.07	107.36	108.3	105.56	111.15	108.08	101.36	108.05	105.72	109.68	105.34	104.36	104.54	104.4	102.05	107.66	108.7	108.71	106.47	107.13	105.07	104.09	104.63	108.43	109.02	100.86	102.34	103.73	106.38	105.22	105.06	106.8	110.77	107.37	106.63	106.12	102.8	107.32	104.93	104.41	109.29	108.77	102.21	102.61	105.77	105.68	108.36	100.12
106.33	107.59	107.84	107.79	108.06	103.66	104.59	108.52	106.09	107.74	104.3	102.97	106.11	104.02	109.36	108.93	107.39	107.31	103.34	109.65	105.72	103.89	104.89	108.79	105.12	103.1	109.12	103.49	103.77	107.6	105.48	107.93	105.91	112.33	107.81	104.81	109.45	107.05	101.05	108.5	106.01	107.12	107.14	108.49	107.04	107.12	109.51	110.21	108.53	104.63
107.57	110.73	110.19	100.53	107.31	106.74	105.79	104.31	105	103.17	106.62	104.2	106.31	107.13	104.85	106.25	106.13	108.63	109.3	106.66	110.14	107.92	107.94	102.51	107.39	105.67	106.45	102.92	103.57	106.91	105.74	108.67	103.35	107.28	105.56	105.86	107.25	105.86	106.06	104.09	108.55	102.34	108.39	106.46	105.83	101.36	107.48	107.18	106.14	106.55
106.96	108.45	110.07	106.65	105.81	104.61	107.8	104.27	107.61	104.33	107.09	107.15	106.84	105.94	105.83	103.16	100.87	105.26	106.64	105.28	105.65	104.61	105.94	103.17	106.41	106.71	112.11	105.98	106.98	107.39	102.14	105.74	108.02	106.64	110.22	105.39	102.48	105.59	103.33	104.15	98.528	106.62	110.89	114.06	105.97	105.42	107.69	107.52	104.83	105.99
101.08	104.15	107.26	106.62	105.9	107.1	102.37	108.03	102.3	101.63	107.35	105.76	105.61	112.03	103.88	101.48	107.99	104.47	102.28	105.79	104.79	97.207	105.24	101.19	110.07	106.11	106.02	106.8	106.6	105.83	107.74	106.01	105.8	106.38	105.35	102.51	106.35	104.01	106.5	103.36	102.49	103.06	107.45	104.74	108.16	100.68	108.85	103.84	105.71	103.2
103.51	107.43	104.32	111.53	106.58	106.3	108.39	110.36	103	104.49	107.76	105.8	107.44	100.39	109.43	107.34	109.02	108.34	107.19	111.9	102.52	109.12	108.17	108.18	107.94	105.98	104.3	107.42	103.56	100.99	104.1	107.98	104.04	105.73	110.14	107.15	107.86	102.65	105.48	107.5	113.24	106.09	108.51	111.26	103.74	108.28	105.91	108.61	104.26	104.52
111.28	114.1	114.54	108.85	112.84	113.19	113.84	109.32	108.75	108.34	113.39	112.62	110.5	109.29	107.42	115.21	110.44	115.63	113.77	105.4	109.24	110.17	108.96	109.77	115.18	109	110.27	110.54	115.67	112.32	110.76	112.72	111.09	110.98	111.74	110.67	110.17	112.24	115.58	110.21	112.86	112.04	108.29	108.74	111.51	107.25	110.77	111.59	110.87	111.07
110.56	112.65	111.51	111.85	111.76	110.94	111.55	111.08	112.96	105.33	111.31	110.12	104.6	104.96	113.72	108.52	111.22	113.87	110.79	115.05	112.92	110.91	111.82	109.31	113.93	106.45	110.52	110.38	109.99	104.17	107.85	110.97	111.85	112.03	109.68	112.53	108.09	109.05	109.35	110.2	109.7	112.33	109.29	110.22	112.66	110.11	112.54	113.22	112.96	108.76
112.96	112.28	113.04	115.3	112.69	108.52	113.02	117.24	112.86	108.59	111.78	114.21	113.7	109.31	111.3	112.28	114.01	109.84	113.78	110.69	109.35	111.05	113.57	114.02	111.36	112.32	109.52	112.73	109.49	113.12	112.61	110.24	111.25	107.96	114.84	115.86	113.38	115.11	114.53	110.16	113.27	111.6	115.91	109.92	110.79	107.62	112.93	109.34	114.63	112.83
111.8	109.46	107.91	111.08	110.22	113.36	110.26	108.87	111.73	112.66	111.57	112.39	114.95	115.74	110.38	110.88	107.93	113.43	112.65	112.94	114.81	113.74	111.78	116.27	112.69	111.68	113.64	111.98	112	114.63	113.41	108.06	110.01	112.24	114.74	110.43	115.08	113.92	110.63	110.29	113.05	110.3	108.21	113.96	111.66	110.52	110.6	115.32	108.93	110.35
104.93	105.54	101.32	105.37	104.07	104.99	105.73	104.28	108.11	105.56	103.08	103.87	104.45	103.03	102.83	104.14	103.6	107.68	105.59	107.18	99.841	103.78	99.141	108.6	106.63	105.88	104.92	102.17	103.45	106.48	107.68	105.84	101.74	107.54	109.87	102.59	101.51	101.24	105.56	102.78	110.68	100.7	103.6	102.4	105.36	108.75	102.63	102.82	108.16	99.951
108.22	109.07	109.43	106.65	110.28	106.9	110.75	107.66	106.46	103.91	109.71	110.25	106.18	106.68	107.19	109.57	106.04	106.89	103.5	106.77	111.09	103.72	105.71	109.65	108.29	102.92	109.18	104.94	103.15	108.32	111.37	105.79	106.83	107.22	105.68	102.91	102.83	104.19	106.53	106.81	108.33	103.22	101.53	107.64	104.67	105.37	110.66	106.28	108.45	103.75
107.01	115.37	112.29	111.59	109.21	107.16	108.16	107.81	104.82	106.28	106.88	110.2	108.93	110.07	113.4	109.25	108.27	111.4	111.42	110.93	116.55	106.13	110.67	112.84	109.84	109.79	108.63	108.85	109.41	115.47	109.2	111.27	113.05	106.86	110.88	110.69	107	105.33	108.95	111.44	111.14	110.49	109.86	111.41	108.52	108.17	107.11	110.39	111.02	112.11
109.36	105.07	104.59	106.76	103.27	106.55	107.11	108.4	107.5	110.69	100.31	104.79	105.88	105.33	105.86	102.39	106.8	111.89	106.96	107.04	108.83	106	104.05	108.85	102.78	109.48	105.83	110.37	102.62	104.84	107.32	106.2	108.27	109.3	103.91	106.48	110.87	108.34	105.99	102.77	107.47	103.85	104.15	109.64	110.19	107.09	110.32	105.46	107.42	106.22
106.16	111.33	109.48	106.45	104.42	109.49	108.07	107.15	102.88	108.36	109.35	109.69	109.04	112.03	106.88	103.36	108.15	105.39	109.06	104.45	108.08	107.05	108.94	109.83	108.42	111.33	100.01	103.97	103.68	107.96	102.86	103.16	110.29	106.03	106.23	104.74	100.98	109.15	109.3	107.24	104.76	107.72	105.68	111.58	108.2	105.88	106.12	107.15	103.38	105.65
96.78	100.89	103.28	100.51	101.14	103.29	99.181	97.754	102.3	104.41	95.573	100.29	98.185	97.134	102.28	96.996	101.35	96.173	99.928	96.207	96.77	99.037	95.493	101.33	104.84	104.64	102.17	100.25	101.25	99.555	98.585	99.636	101.7	101.44	96.655	100.84	98.647	93.743	97.039	98.636	98.566	96.852	103.54	103.3	102.79	97.417	101.54	96.189	98.119	101.33
114.56	117.04	117.86	116.3	116.46	115.03	118.18	118.68	116.92	118.61	117.19	115.52	116.8	113.88	114.4	116.06	117.54	114.39	119.15	115.11	120.1	121.14	114.68	114.99	118.57	119.23	114.65	115.87	116.78	114.53	114.1	112.57	115.66	113.74	120.34	112.57	119.83	115.66	114.15	114.06	115.53	116.8	116.62	114.6	114.89	115.62	116.22	119.01	115.3	116.57
119.85	115.52	116.31	118.28	113.44	116.99	116.19	117.3	114.34	116.33	114.14	118.78	114.36	119.34	116.07	115.8	116.15	115.59	110.65	116.43	117.15	119.99	115.46	114.98	113.91	118.23	117.89	116.2	118.89	115.79	116.98	115.03	115.63	115.03	119.04	114.26	112.14	119.49	117.97	114.29	115.88	114.8	118.74	108.48	112.36	115.25	111.88	113.94	116.4	114.3
103.03	106.27	104.19	104.62	102.52	104.49	108.51	99.68	105.8	109.59	110.2	105.25	105.39	110.81	105.95	102.91	106.26	111.87	104.17	103.4	107.84	104.2	106.11	104.87	107.32	107.58	109.88	105.47	103.9	107.08	102.84	103.72	104.16	104.97	105.89	102.67	104.3	100.32	104.29	110.82	108.6	101.53	104.42	110.07	107.18	107.6	108.28	104.24	111.02	105.01
103.37	102.99	104.16	103.31	108.4	100.37	105.23	100.46	104.02	105.88	105.93	103.84	108.62	103.08	101.57	103.95	108.42	102.21	102.01	99.403	103.31	103.68	105.9	106.53	103.77	109.06	103.9	105.67	111.7	102.36	102.48	102.57	103.43	106.84	107.44	103.52	108.46	105.43	104.56	102.54	101.81	98.935	106.37	102.89	103.52	102.97	106.05	104.14	103.67	97.112
109.97	110.16	110.87	113.21	106.63	114.63	113.13	115.38	112.73	112.5	110.73	114.72	104.89	108.98	109.71	114.32	111.9	112.56	111.73	111.8	109.89	113.79	113.74	110.6	113.75	112.16	113.75	109.32	108.09	113.26	110.98	114.65	109.56	113.95	109.6	111.13	114.44	114.99	113.77	111.67	108.67	111.14	109.87	114.96	110.12	109.47	109.1	110.8	112.44	114.61
117.09	116.77	119.54	111.38	118.29	117.85	117.71	112	116.1	118.35	117.11	108.28	115.52	115.83	119.97	116.6	114.88	113.07	117.16	120.34	113.38	119.92	115.37	117.69	119.4	118.37	117.74	116.84	116.05	117.54	116.11	116.7	113.18	115.36	112.62	117.22	117.1	116.57	115.68	112.02	116.89	116.83	115.71	113.13	117.15	118.61	114.73	115.61	114.92	115.9
103.8	105.71	102.85	109.9	106.05	108.36	108.16	109.28	108.9	111	109.15	105.98	106.82	103.79	104.48	113.53	105.81	104.12	104.24	108.23	110.8	104.44	103.79	109.92	108.92	109.83	103.85	106.71	109.2	102.97	104.48	108.28	103.83	105.3	108.39	106.19	105.81	108.7	102.62	108.97	109.79	108.29	107.75	105.03	109.66	109.1	109.08	105.64	105.52	108.66
108.09	105.49	110.7	107.54	105.02	106.46	106.56	108.8	106.06	104.59	101.67	106.41	106.5	106.94	106.22	105.67	104.08	105.92	104.58	103.95	106.08	107.71	105.18	106.27	104.2	107	107.89	103.18	108.87	108.27	107.07	104.15	105.28	108.25	104.88	105.18	108.54	110.55	108.85	101.6	110.46	109.5	107.36	108.54	105.22	109.86	103.98	106.8	109.73	112.24
106.04	100.82	105.02	98.918	104.08	98.724	104.21	107.48	106.08	105.17	102.03	101.29	105.69	100.72	104.39	105.39	105.85	102.13	104.63	103.64	104.23	107.78	105.84	101.38	108.61	102.51	104.4	105.5	108.91	102.71	106.78	104.88	106.12	107.91	105.32	100.2	107.73	101.85	102.08	104.75	101.81	104.62	106.35	101.44	105.63	107.8	101.11	105.81	101.18	101.23
104.21	109.49	105.14	105.94	109.4	103.72	111.08	110.32	109.25	106.49	105.6	104.69	103.71	105.48	107.15	105.28	107.62	108.63	109.76	106.28	105.94	104.86	105.67	107.57	106.63	104.55	103.87	102.17	106.71	106.42	105.85	105.84	105.36	102.69	107.37	102.36	109.46	102.79	109.59	111.37	109.41	101.56	104.03	106.15	105.08	103.02	108.77	106.85	104.71	110.66
106.55	108.09	106.67	104.59	105.46	101.11	107.21	106.9	103.05	104.16	104.19	108.57	109.89	107.49	108.13	100.43	107.05	107.61	110.46	108.11	103.9	106.85	106.47	103.9	103.94	107.47	106.18	103.53	110.7	105.67	108.63	106.24	106.09	105.04	106.53	106.78	105.89	106.14	106.66	101.12	104.14	108.28	109.97	105.4	105.8	100.56	103.16	105.38	104.9	102.86
107.85	109.26	107.7	104.82	106.56	105.08	102.08	107.19	101.32	102.87	99.875	105.63	102.11	106.67	105.32	104.67	107.16	106.93	109.38	105.46	107.03	104.38	105.51	106.64	102.6	100	99.77	100.03	111.34	101.43	106.62	108.8	104.02	102.33	104.6	106.8	106.48	103.49	105.38	103.04	105.23	104.28	107.42	107.58	101.28	108.19	107.11	107.44	106.34	105.03
104.14	106.34	103.46	105.45	101.71	108.85	107.54	103.92	103.62	107.61	101.38	105.48	106.85	107.85	107.44	103.93	103.3	103.9	105.53	105.63	103.2	106.47	107.49	103.6	105.24	103.29	103.14	105.35	105.53	103.62	106	102.94	102.94	107.3	104.47	106.08	106.18	102.8	110.14	106.57	110.67	105.29	102.91	101.4	106.43	108.06	107.6	108.72	107.61	104.27
104.51	104.39	105.33	104.79	104.53	102.57	108.87	102.25	107.91	106.07	101.28	111.5	110.53	103.46	107.66	108.1	101.59	108.76	106.21	109.51	110.93	105.65	107.65	108.94	103.07	106.47	105.04	106.61	100.97	103.98	106.01	106.07	105.27	104.06	104.19	102.11	103.65	102.75	109.42	104.54	105.6	102.38	107.7	104.95	110.8	105.67	99.521	103.44	103.85	105.68
103.31	106.43	103.31	105.63	104.51	105.24	104.65	104.89	107.65	107.22	102.13	108.72	106.83	106.25	104.16	110.08	101.65	107.97	106.58	108	104.27	102.13	104.15	104.17	105.03	105.13	105.32	105.02	106.56	102.12	105.2	106.18	111.23	110.02	106.59	104.04	107.03	102.99	104.44	105.73	106.38	106.16	103.15	104.17	100.59	102.32	108.62	105.03	106.63	103.26
109.31	112.97	115.36	112.16	110.83	112.22	111.07	110.94	113.36	106.02	113.67	110.48	107.15	112.1	112.15	111.16	111.79	109.14	107.51	113.01	107.99	108.36	109.27	114.28	110.48	111.24	115.12	107.14	113.32	112.35	116.27	108.31	113.6	109.21	108.7	114.43	110.65	109.46	113.06	109.08	111.31	112.08	111.52	108.73	115.14	114.14	109.07	120.3	112.77	116.42
105.28	104.48	106.47	104.28	102.62	105.85	104.92	104.08	101.18	103.44	102.27	103.67	107.64	108.18	110.38	106.27	103.61	103.42	112.24	104.52	100.01	102.96	101.45	106.37	104.73	109.04	102.64	101.81	105.02	103.53	107.68	105.92	106.92	104.63	103.05	104.56	105.86	107.99	105.08	102.64	100.85	106.22	106.59	105.98	103.42	106.81	103.26	102.45	109.43	105.67
109.08	111.23	113.04	112.89	106.64	108.56	106.72	110.68	112.77	107.82	115.56	110.66	113.69	112.67	114.72	110.11	112.5	112.75	109.74	108.42	111.17	112.54	114.46	106.48	114.54	113.2	109.97	114.1	111.68	113.31	112.87	116.58	109.99	117.49	110.71	108.18	113.58	112.74	110.71	109.9	116.08	111.29	107.47	114.31	113.14	114.83	109.39	111.15	110.3	118.88
99.483	97.529	98.358	101.97	100.53	96.005	98.969	99.986	100.14	99.759	99.279	102.1	99.073	98.594	98.452	100.33	100.37	97.517	102.54	101	101.54	94.423	99.99	100.56	102.53	99.373	98.523	98.51	92.28	101.44	99.108	97.629	97.425	97.843	101.52	96.118	103.19	98.413	97.058	100.19	93.374	98.617	97.599	100.78	100.26	96.107	101.95	100.79	95.371	97.588
109.07	105.61	107.15	109.55	106.33	108.85	106.15	109.34	107.18	103.49	106.79	104.17	102.76	101.32	105.25	108.57	107.84	111.39	107	105.16	105.98	106.96	105.56	107.44	100.58	108.69	107.18	107.22	109.91	104.08	104.78	106.87	105.01	103.36	107.27	112.44	104.74	111.41	104.14	103.95	106.79	105.52	110.3	106.52	109.71	107.21	104.93	109.73	109.87	107.08
98.783	99.158	94.154	97.704	101.17	101.12	101.17	102.26	98.855	102.23	96.167	97.075	104.52	96.956	100.44	101.38	103.29	101.39	100.35	99.687	99.247	95.557	102.51	103.44	99.542	104.17	99.338	102.09	101.31	99.465	99.354	102.12	99.724	101.52	101.12	97.265	98.603	96.006	96.396	98.614	100.66	96.095	103.12	98.086	100.04	102.53	100.51	98.576	97.264	101.9
99.785	102.2	100.03	102	98.398	99.405	103.89	100.79	97.427	103.72	105.26	99.051	101.19	103.01	99.88	99.809	102.53	99.423	101.36	103.35	102.08	98.877	101.01	102.65	102.58	102.9	102.51	97.936	97.984	99.343	100.24	101.46	100.45	100.78	100.52	100.52	106.53	102.6	97.747	104.23	101.35	102.33	100.86	102.88	100.23	101.33	102.4	95.967	98.798	97.075
111.77	112.23	110.74	107.39	108.13	111.74	112.86	110.65	108.29	110.8	109.1	109.96	110.87	109.21	111	112.92	111.15	111.71	111.58	112.87	108.21	108.78	111.67	110.61	113.47	114.05	111.64	113.32	110.63	109.38	114.12	110.67	111.97	112.14	107.77	106.89	109.47	113.49	107.78	114.15	111.79	109.52	108.94	114.95	113.5	111.19	109.59	109.25	105.71	107.07
107.13	107.7	104.44	108.56	102.31	103.13	102.28	103.62	104.5	105.03	106.51	106.94	106.11	100.3	107.07	104	105.81	104.63	100.93	104.16	105.47	105.95	105.45	104.79	102	104.99	110.02	105.94	104.91	104.4	103.23	100.25	104.16	106.73	103.64	106.78	104.2	106.89	104.42	104.31	105.12	104.11	106.22	108.04	103.93	104.82	103.57	105.37	107.42	105.75
114.7	114.64	112.26	111.06	110.73	105.65	113.42	112.73	106.46	106.37	109.43	110.85	111.33	109.33	109.54	111.93	108.1	107.87	112.68	109.17	108.01	110.91	112.55	112.63	111.11	107.88	110	109.08	110.51	112.65	109.54	110.68	111.68	108.35	110.88	110.95	112.39	107.86	111.49	114.38	109.8	112.52	111.11	113.32	111.26	110.45	109.23	111.47	109.4	113.94
97.52	97.832	98.685	99.236	95.486	97.268	100.36	97.379	97.64	95.706	98.309	99.713	95.943	96.128	100.96	100.36	100.49	103.51	101.83	101.36	99.215	100.77	98.932	100.99	104.31	99.681	101.24	99.378	100.88	97.42	101.02	95.779	96.45	98.918	95.914	93.145	100.18	100.13	101.2	100.78	100.18	104.78	95.671	99.641	96.055	99.459	95.84	103.41	96.882	100.92
114.88	109.9	112.27	112.55	110.47	114.17	117.21	112.77	111.19	115.17	115.47	113.06	111.43	112.46	115.01	116.57	115.71	110.25	109.93	112.09	110.75	111.51	110.5	109.21	110.89	113.43	112.49	112.68	110.6	109.34	111.6	115.5	112.67	114.58	114.23	109.8	110.46	116.03	112.58	115.21	110.58	114.93	110.26	110.74	111.67	117.06	111.12	115.17	112.72	116.29
108.85	113.09	108.9	115.74	117.22	117.08	108.83	107.63	112.39	115.19	109.68	106.99	110.63	112.87	111.88	111.46	112.52	113.83	111.73	110.74	111.52	114.01	110.18	108.13	111.82	107.24	111.15	108.54	111.18	113.23	113.91	111.31	114.39	114.5	110.1	103.98	113.53	116.45	109.32	110.11	112	112.85	111.34	112.13	109.91	107.72	113.11	113.3	110.44	109.65
108.17	108.39	108.95	107.9	108.21	105.66	103.9	109.63	102.94	103.95	109.06	105.25	113.78	107.3	107.34	109.9	103.63	109.84	108.36	105.84	106.18	106.68	107	109.1	110.74	104.2	108.41	103.86	108.44	109.43	104.96	113.38	111.11	105.37	107.2	108.25	104.46	105.45	109.4	104.46	103.14	107.14	106.35	104.58	103.93	105.09	109.21	106.14	106.24	104.86
101.81	105.33	99.849	100.27	101.31	104.43	98.42	99.876	99.876	94.736	101.09	98.568	99.805	100.21	96.575	101.11	99.906	99.675	100.13	98.259	104.24	100.66	99.938	104.26	100.24	98.554	102.04	102.33	105.86	97.341	96.99	103.89	99.417	92.633	105.2	100.26	97.753	99.857	102.89	94.945	98.573	98.913	99.168	97.227	101.85	104.52	100.32	98.944	101.07	101.74
109.77	116.24	113.28	110.88	112.49	115.85	114.51	113.82	113.17	112.97	110.35	116.93	109.86	115.18	114.45	109.47	113.45	108.36	109.88	113.57	115.93	117.04	112.27	111.07	116.27	113.31	111.48	114.72	116.53	112.22	113.97	112.42	112.3	118.9	112.6	113.16	114.75	115.87	108.59	111.96	114.02	116.11	112.76	114.31	108.58	115.06	110.53	114.08	117.84	114.76
103.18	113.48	105.93	107.97	103.93	104.24	106.51	102.6	110.23	106.61	110.88	103.4	103.61	109.48	106.14	104.92	102.19	109.12	104.1	104.25	110.89	108.57	108.3	103.75	110.25	100.26	102.08	103.8	108.33	103.79	100.49	105.81	110.54	104.02	104.91	102.77	107.85	110.36	101.71	108.81	106.46	104.6	111.72	106.88	105.63	107.77	108.45	104.4	106.5	107.33
101.95	99.942	100.42	96.909	99.376	102.66	99.878	102.52	100.83	98.606	94.768	101.9	100.92	100.08	96.179	100.95	99.757	106.54	102.78	97.004	99.808	95.782	101.89	98.634	99.122	101.18	100.98	101.33	104.93	99.395	100.54	100.46	96.77	102.32	101.63	101.06	99.928	98.691	101.13	99.638	98.423	101.74	97.319	98.822	99.776	94.454	99.293	100.96	100.7	101.43
118.42	116.19	118.07	113.07	116.26	118.74	121.64	117.46	118.2	115.45	119.6	120.07	116.3	118.36	118.99	113.38	117.15	118.07	116.18	118.8	119.02	116.64	118.49	118.24	116.66	114.03	115.32	116.83	116.64	116.74	114.08	118.52	117.81	118.53	118.61	116.77	112.66	116.88	121.26	116.86	114.54	117.18	120.61	114.84	119.54	117.44	114.65	117.98	113.81	117.98
109.77	107.58	102.78	108.25	108.38	104.98	103.82	104.45	113.09	105.56	109.03	106.1	104.77	109.96	105.77	102.91	110.52	104.14	107.28	104.05	104.53	108.87	107.52	105.95	104.54	102.97	103.53	105.1	107.71	111.42	106.97	106.25	110.73	105.2	102.08	106.33	104.03	104.94	106.79	103.84	107.3	106.64	104.43	107.02	107.59	102.94	108.58	108.13	107.78	109.04
108.94	107.55	102.54	106.48	103.11	106.19	102.35	109.02	103.94	106.11	103.36	105.2	105.8	103.23	105.31	106.23	107.19	108.26	106.72	106.97	105.35	109.64	103.35	102.2	106.21	105.97	108.8	100.51	102.2	104.2	105.06	105.45	110.79	104.03	103.79	102.46	104.51	107.97	109.43	107.44	106.12	107.44	105.27	106.57	106.45	102.7	104.2	107.05	105.35	105.31
102.23	103.88	103.32	106.06	108.29	103.9	102.09	103.71	104.58	104.6	101.96	104.36	105.91	104	107.52	107.11	102.55	105.34	104.57	103.2	103.59	106.12	105.92	104.48	102.2	99.916	103.94	103.93	103.94	95.99	99.99	103.25	102.03	109.3	112.52	101.33	102.81	101.33	103.52	108.22	104.13	102.8	105.03	100.34	105.65	102.6	107.33	105.88	107.07	110.3
114.53	115.22	115.98	120.64	119.05	113.53	114.19	115.26	113.77	122.37	118.84	113.9	116.12	110.3	115.8	114.55	113.95	115.49	117.41	118.65	121.96	114.69	120.87	115.96	115	120.2	120.72	120.92	118.3	121.41	119.09	118.19	113.33	120.13	119.87	119.83	117.78	120.07	115.04	116.31	119.26	118.46	117.67	120.53	119.54	114.16	110.71	122.66	112.95	117.37
112.08	112.37	111.44	114	110.68	115.68	107.28	109.14	115.66	113.49	113.52	113.49	113.33	110.5	112.15	112.23	110.11	111.41	112.69	116.25	110.95	108.9	110.81	114.19	115.78	110.9	110.3	109.82	112.4	108.98	107.31	114.04	112.93	113.31	110.98	114.06	111.62	114.3	112.26	110.07	115.77	114.61	111.86	110.52	111.07	110.55	110.99	111.4	112.82	115.73
112.05	111.13	113.27	104.79	109.71	107.22	114.29	105.94	112.53	108.05	113.87	111.26	113.52	112.12	106.98	106.64	108.39	106.44	107.87	104.29	108.88	108	107.51	107.6	107.03	111.41	112.8	113.27	110.86	108.54	111.38	111.58	111.48	105.86	110.8	114.44	108.41	108.21	110.84	114.78	108.08	112.46	111.95	109.31	111.36	108.63	112.86	103.84	110.27	108.16
96.265	101.07	94.938	104.34	101.21	98.092	97.98	99.858	104.28	100.35	96.288	94.904	102.05	101.78	99.037	103.94	101.03	100.7	102.13	100.78	100.97	104.29	100.07	95.357	100.55	99.867	97.457	98.145	99.504	97.953	99.08	94.854	97.753	99.443	97.755	96.48	99.242	101.53	98.635	98.033	101.41	100.96	100.97	95.862	99.072	99.6	102.43	98.978	102.28	97.506
100.66	103.45	107.37	105.97	102.63	106.2	106.57	108.75	106.5	105.67	107.71	103.58	106.12	100.89	104.89	105.31	108.1	108.04	104.62	105.41	103.09	100.94	107.96	105.28	102.34	107.35	106.06	107.66	106.11	108	105.3	107.98	104.29	107.02	103.76	106.43	106.6	106.21	104.77	108.25	104.56	107.37	107.3	105.84	103.97	104.86	105.25	106.26	106.41	104.71
105.66	107.1	105.67	104.84	105.02	105.03	104.89	103.57	109.68	103.64	100.49	104.86	107.18	103.55	104.61	105.88	104.93	109.13	100.19	103.95	101.98	103.57	105.16	106.5	107.94	99.436	106.86	109.11	107.43	106.08	100.5	104.57	108.57	103.44	106.67	104.07	104.26	104.2	107.52	103.58	103.5	106.62	101.64	101.77	100.11	105.27	101.9	106.53	103.01	103.65
104.57	103.31	106.97	108.01	100.38	103.95	109.76	104.66	103.17	103.36	100.43	102.76	103.13	105.89	101.38	103.83	111.08	104.03	103.89	106.25	104.29	101.93	103.63	108.6	108.77	107.15	102.59	106.08	108.82	106.41	107.08	107.46	106.55	107.91	105.98	103.08	107.54	109.34	103.75	102.75	106.91	107.14	105.13	110.16	104.12	103.97	104.58	110.01	106.23	105.67
116.2	113.75	117.02	113.99	112.08	112.68	112.25	114.87	111.43	109.94	110.61	111.32	111.39	111.44	113.66	116.46	120.1	113.33	115.17	114.73	109.81	111.25	112.77	110.23	111.84	111.69	111.72	110.05	110.08	115.03	108.95	109.36	112.74	108.62	111.67	111.5	115.12	108.28	112.74	114.77	107.21	110.38	111.71	108.76	111.81	114.26	114.95	111.25	114.44	114.72
112.47	112.07	113.51	107.46	109.47	111.02	111.52	105	106.89	112.56	110.29	111.24	111.05	112.2	110.2	112.72	112.89	112.76	113.76	115.25	105.97	108.27	110.7	110.81	110.24	111.64	110.67	110.77	110.19	107.49	113.93	112.2	108.48	105.8	108.42	115.76	115.16	107.84	112.44	111.16	114.59	112.21	115.91	108.54	111.54	109.69	111.75	110.31	110.63	115.24
105.83	106.74	108.07	106.23	112.86	102.66	104.37	106.43	102.8	105.05	105.91	106.19	104.57	105.17	107.21	103.5	105.84	107.65	104.04	104.36	108.62	106.75	106.57	106.34	103.61	106.59	108.1	102.2	107.49	103.73	110.34	106.78	104.69	109.26	104.26	106.67	106.41	108.55	103.33	102.2	106.66	106.92	107.01	111.1	105.81	105.2	110.75	104.92	105.91	108.73
107.31	105.02	104.54	108.23	107.84	106.54	107.03	106.79	104.77	109.16	104.77	105.86	103.66	105.77	107.78	106	105.53	106.12	106.17	105.06	106.12	98.746	106.69	103.02	103.87	106.81	106.67	103.85	107.47	108.16	107.18	106.98	106.24	108.22	107.81	105.16	104.63	108.86	109.19	103.43	109.06	101.68	105.6	109.96	102.82	103.04	104.18	103.61	106.11	106.93
106.39	112.02	102.83	107.03	103.91	108.13	96.436	104.06	106.88	108.07	105.27	103.92	107.51	103.37	104.07	105.02	103.54	109.03	101.74	103.08	106.23	105.86	107.33	105.32	105.37	105.16	102.34	108.43	103.96	109.64	102.85	103.72	103.08	104.35	105.49	103.11	100.23	107.79	102.64	105.34	104.83	106.23	106.76	107.74	108.66	109.88	106	105.01	103.76	106.52
106.78	108.89	103.67	108.07	107.37	102.77	107.84	105.69	104.62	102.66	105.83	109.35	106.94	108.04	110.9	104.12	106.93	106.05	108.9	106.71	105.49	98.382	105.95	106.84	101.54	106.14	105.59	105.78	101.46	102.38	102.35	106.94	103.6	104.46	106.24	108.73	101.36	103.41	105.7	111.6	106.97	107.99	107.95	103.47	105.6	105.61	107.02	106.89	107.02	107.87
102.16	103.78	105.79	106.69	104.77	107.66	106.71	108.91	106.07	104.15	107.02	103.7	108.04	103.52	104.79	108.77	107.91	105.98	104.05	108.12	104.46	106.35	103.7	113.13	103.33	105.29	102.78	101.09	106.13	106.97	107.55	105.21	106.16	101.92	99.693	108.11	102.23	111.39	102.87	105.73	106.98	106.95	104.15	106.89	105.81	106.67	106.03	105.56	107.51	111.08
104.29	102.63	100.11	98.852	102.85	100.48	102.99	100.81	101.83	101.27	101.74	95.477	102.77	96.469	103.8	100.46	94.772	100.46	103.07	98.874	101.84	96.445	102.23	98.048	101.64	97.362	96.622	97.69	99.322	97.59	98.581	99.492	101.2	100.71	100.21	100.31	101.28	101.76	98.634	97.799	101.56	96.226	98.757	98.913	98.998	97.027	98.251	101.86	98.354	104.44
97.524	100.36	98.367	97.819	98.596	102.37	97.796	99.046	103.27	98.417	102.62	97.702	103.6	104.97	100.8	99.129	94.36	99.525	101.57	103.5	98.621	95.532	103.15	98.559	101.72	99.76	102.36	102.31	101.36	96.481	100.84	102.56	95.508	102.2	100.52	99.446	100.23	101.78	101.59	103.05	100.91	102.98	98.66	98.601	102.78	100.87	106.25	100.6	105.66	100.16
102.2	97.27	99.2	99.31	96.078	100.15	99.928	102.41	100.44	99.874	99.576	96.067	98.192	101.89	99.702	97.63	100.61	96.385	100.04	95.729	101.9	99.205	101.68	102.38	98.44	99.471	96.218	101.4	99.354	100.04	96.458	95.959	103.89	102.64	96.9	102.8	95.284	100.34	99.596	98.593	98.617	103.3	100.52	101.19	102.85	98.473	99.296	100.19	98.741	97.504
110.11	111.04	109.73	108.77	110.98	109.67	106.19	110.28	109.41	113.83	111.33	106.28	110.61	111.26	108.43	107.11	107.86	111.68	111.9	112.98	108.56	107.88	111.25	108.23	111.13	109.26	108.86	109.38	111	111.23	110.12	107.41	108.8	107.68	110.55	108.96	111.12	107.64	114.22	112	109.44	113.16	110.36	112.95	109.08	112.57	113.12	108.73	113.5	110.29
113.21	107.94	105.64	106.12	108.44	105.31	105.47	112.05	108.45	102.81	105.97	109.12	107.58	107.2	108.41	103.05	100.09	106.78	108.53	107.77	105.86	108.77	106.84	106.89	106.37	104.55	107.83	104.16	104.27	104.67	104.44	111.07	106.02	108.89	105.18	105.07	107.43	107.32	102.91	106	107.7	104.64	103.25	108.81	99.693	106.15	102.95	102.02	108.33	105.88
95.563	96.949	100.59	100.72	98.916	100.84	100.15	100.88	97.155	99.09	98.829	93.511	101.04	100.39	100.46	98.692	102.89	94.503	99.623	99.798	95.827	97.382	99.008	99.954	100.53	98.82	96.666	100.22	101.74	105.03	101.43	101.66	99.491	99.304	100.26	96.333	103.71	98.702	101.87	100.45	96.862	99.06	101.36	102.12	101.29	97.563	95.327	103.76	101.13	98.269
105.2	105.43	102.91	108.29	107.59	105.83	106.49	106.76	105.8	103.6	106.59	103.27	102.14	103.88	104.48	107.11	104.88	104.14	107.07	112.01	105.94	103.92	107.21	109.29	107.4	104.37	108.3	109.22	104.46	103.01	111.47	105.18	107.14	105.63	102.02	109.31	107.74	102.61	108.86	108.11	108.37	103.97	108.54	107.44	106	105.06	103.71	106.82	107.11	106.07
101.15	105.79	110.31	105.85	104.68	104.07	106.97	102.08	104.1	102.29	101.24	106.22	107.34	106.96	106.39	106.21	103.31	102.59	105.78	109.88	101.24	106.53	105.67	102.06	108.71	103.4	100.64	105.54	106.24	104.1	103.55	109.87	106.18	105.64	104.08	103.46	105.98	107.91	103.3	99.964	106.33	109.26	105.02	105.1	101.85	108.14	105.89	102.91	100.88	105.67
99.868	98.461	102.63	100.52	102.46	100.62	96.215	100.91	100.14	95.488	97.809	100.19	99.996	97.963	101.56	100.09	105.26	99.977	98.547	100.22	99.518	97.492	98.112	101.43	98.953	100.23	100.34	97.066	100.09	107.31	100.59	102.1	97.601	100.66	100.92	95.739	100.99	96.715	99.015	103.67	99.528	99.555	96.624	104.29	101.26	99.395	101.37	102.05	102.71	104.56
100.89	96.361	96.863	95.299	103.88	99.555	98.603	97.578	98.071	99.67	98.005	101.45	101.71	100.07	101.2	102.91	101.2	101.74	96.541	97.113	98.361	95.143	100.95	103.15	102.96	98.18	99.757	95.802	102.76	99.336	102.04	99.715	99.973	105.69	100.45	95.233	98.246	103.12	106.23	98.456	97.278	101.7	98.03	99.637	102.88	99.328	102.28	103.16	100.47	100.05
102.99	98.207	101.59	110.17	102.02	93.975	102.78	98.654	102.91	97.632	104.69	100.49	101.32	100.27	95.549	99.026	99.439	96.52	103.1	98.793	98.98	94.186	102.38	100.7	102.05	98.071	94.791	100.53	100.19	98.198	100.6	96.103	101.32	97.882	98.665	97.043	102.38	98.955	99.305	100.88	100.29	101.22	96.06	102.04	97.945	97.384	95.85	96.959	103.01	101.81
114.2	108.02	117.08	112.89	116.06	108.22	107.94	112.72	114.58	112.5	110.82	112.57	108.42	112.41	113.72	112.22	112.45	114.89	115.79	110.34	114.53	112.33	111.9	111.26	113.9	112.2	114.52	110.02	109.19	112.97	116.64	112.34	110.76	111.25	113.34	113.37	117.16	111.44	107.46	111.28	108.4	108.26	110.99	114.9	107.54	111.58	108.33	111.09	110.72	108.63
110.36	103.35	103.64	103.31	102.74	110.83	102.8	103.18	103.32	106.53	111.17	106.63	106.42	109.63	105.57	107.51	109.72	108.51	101.77	104.77	103.21	106.98	109.3	109.23	107.71	103.87	106.38	101.82	104.56	104.95	104.19	105.37	106.22	108.5	109.76	103.24	106.32	106.62	103.94	106.81	100.89	106.43	106.51	103.82	104.64	101.46	107.77	108.69	104.79	110.06
103.86	106.69	104.1	108.78	108.9	104.36	103.45	104.99	102.37	100.78	104.43	105.81	102.64	103.06	109.95	100.02	106.77	102.74	104.06	105.65	103.81	107.54	104.42	103.1	105.67	110.32	104.44	103.24	105.56	103.5	106.43	108.3	101.88	106.59	109.13	105.73	107.23	106.62	104.47	105.6	106.17	102.34	107.5	102.66	110.85	102.94	106.81	105.99	105.28	103.34
104.24	107.23	105.64	104.84	107.32	104.71	106.9	105.69	105.69	103.61	109	104.26	107.07	104.78	107.23	105.31	104.01	107.29	103.95	105.32	107.22	104.68	107.28	108.19	108.57	106.78	105.36	104.19	107.57	106.76	101.47	104.65	101.99	102.88	108.67	105.98	105.39	106.36	102.89	102.73	100.92	102.16	100.54	100.55	111.03	102.36	101.48	103.87	108.03	102.64
110.26	100.68	106.54	106.93	103.34	100.89	103.58	107.82	99.581	105.33	104.71	105.79	108.44	106	106.44	108.29	106.95	108.34	102.21	104.29	99.672	106.27	105.12	109.58	104.4	103.7	102.27	109.15	108.96	103.04	102.76	109.89	108.96	106.46	107.02	109.73	110.96	105.61	103.69	103.82	103.47	102.82	106.47	111.4	107.68	104.03	101.14	104.74	100.47	105.65
114.13	111.79	112.44	111.4	116.56	109.9	107.47	108.02	116.31	114.36	107.87	112.83	116.65	109.42	111.54	116.84	108.91	115.64	111.86	109.05	109.43	111.37	111.39	117.75	118.25	112.54	112.81	110.41	112.87	112.46	108.63	111.93	114.31	112.67	110.47	110.5	111.54	108.57	114.73	113.34	113.56	112.96	111.7	110.71	112.53	109.45	110.28	109.8	115.67	116.63
101.65	104.78	99.315	108.39	101.64	101.97	104.71	105.76	106.84	102.87	108.05	101.26	107.97	102.97	108.05	107.61	102.95	104.27	105.11	106.37	109.53	107.66	105.9	104.49	106.68	103.13	103.54	106.4	104.34	105.08	108.63	106.21	106.39	106.52	108.89	106.94	105.78	106.63	106.71	101.48	108.84	106.17	102.28	102.59	101.38	107.84	101.68	103.73	107.99	101.92
112.51	108.68	113.56	111.18	110.2	111	107.13	106.69	110.28	110.61	109.43	110.46	111.77	106.28	105.81	110.95	110.37	104.86	106.74	110.11	111.72	107.76	111.12	107.74	106.96	109.01	111.93	108	115.13	109.76	107.07	112.36	106.76	110.63	105.96	111.81	114.51	113.38	113.92	109.7	108.89	109.31	108.03	105.91	109.54	105.84	108.14	112.14	111.5	111.01
99.909	100.2	110.79	104.65	106.67	107.06	103.23	105.26	103.41	102.73	106.72	103.13	105.09	104.06	106.81	105.49	105.01	103.54	104.75	105	106.51	105.32	104.4	106.7	107.75	107.27	104.78	107.35	108.95	104.23	104.53	100.88	109.03	108.41	103.34	103.61	104.52	103.49	103.37	107.01	104.26	107.11	105.56	107.69	104.1	105.09	104.74	104.49	107.68	103.05
112.9	112.83	107.58	116.75	115.82	112.3	114.31	109.8	110.35	112.91	116.19	112.34	112.14	113.95	115.22	109.2	113.64	111.71	110.61	114.06	116.74	113.16	110.21	111.67	109.66	112.08	108.57	112.87	109.83	112.96	111.09	115.46	110.4	110.69	116.3	107.2	116.23	114.44	113.25	113.04	110.16	110.16	114.19	114	112.94	115.27	111.21	108.63	112.46	111.72
108.67	110.63	114.92	111.85	110.94	112.99	111.11	112.91	118.48	111.15	112.27	112.45	112.99	118.29	113.3	111.31	112.73	110.78	112.29	116.97	109.64	113.73	111.39	111.89	112.29	112.3	109.36	110.24	111.14	110.83	111.24	111.82	109.5	115.07	111.7	113.57	110.98	112.3	115.35	109.11	110.35	114.58	105.95	113.93	109.86	112.56	113.08	110.26	116.65	111.27
100.66	99.092	96.842	100.52	101.49	98.513	96.905	98.894	98.688	94.771	101.03	100.09	97.248	98.11	100.84	101.77	101.87	97.466	97.255	103.39	104.5	96.863	101.67	102.47	102.07	99.72	98.456	98.44	97.684	101.74	97.46	100.3	98.135	101.84	101.92	100.94	100.52	101.65	105.7	105.04	99.599	98.856	101.6	97.032	103.58	102.74	99.996	96.31	97.889	93.668
98.541	105.01	106.59	101.73	96.893	105.26	104.61	105.9	107.32	96.217	102.71	106.5	99.575	101.58	105.3	103.03	101.56	105.28	108.73	107	109.02	103.13	103.85	109.08	104.78	104.16	103.37	101.21	101.14	108.59	103.31	103.69	105.83	104.82	101.71	105.32	103.55	105.2	104.5	108.91	103.82	105.51	106.27	101.96	104.55	105.17	103.41	106.28	101.41	105.15
112.01	111.67	111.12	109.42	110.78	109.8	109.3	112.55	114.68	113.1	108.16	114.9	110.26	104.93	111.18	111.09	111.77	109.09	112.44	106.77	111.8	114.78	117.2	111.63	112.08	110.43	115.3	111.77	108.82	111.7	112.59	111.8	108.34	113.02	111.53	111.56	117.69	112.61	113.39	108.08	118.81	107.48	112.91	110.19	114.3	112.63	109.98	111.8	110.32	106.21
102.82	108.5	101.8	103.43	100.03	100.67	104.55	105.74	105.58	104.7	102.58	105.46	105.53	100.99	105.42	104.45	108.06	107.89	104.57	103.16	105.35	102.62	102.35	107.28	101.06	106.36	106.46	107.55	109.38	104.23	104.59	102.91	102.53	101.92	108.81	104.27	105.63	105.14	106.66	100.73	106.17	107.06	102.51	105.39	103.26	106.03	106.15	107.21	104.6	101.95
100.04	99.835	99.785	102.49	98.91	101.59	99.805	98.614	97.545	95.843	100.41	96.438	100.1	103.42	97.259	95.163	99.328	104.89	103.48	100.94	100.19	99.674	99.423	103.13	102.01	99.331	98.217	99.823	102.03	100.53	96.431	97	98.832	100.95	102.82	100.2	102.28	99.536	102.79	100.47	100.36	102.36	96.202	101.54	104.6	96.265	94.474	98.417	101.94	100.32
97.594	100.72	98.243	98.478	101.59	97.126	98.87	95.622	100.01	98.353	101.53	97.853	100.31	98.14	98.623	100.81	99.041	101.65	97.984	99.229	102.22	102.78	97.389	98.412	101.72	99.725	97.812	95.378	101.27	101.18	100.03	100.82	97.525	100.39	104.17	102.35	107.73	98.839	99.831	96.239	100.75	97.887	97.463	97.551	98.458	95.109	98.47	97.562	101.17	97.583
111.21	113	110.62	107.99	114.8	108.74	110.72	115.6	113.14	112.42	109.79	111.94	110.94	110.83	114.33	112.76	117.46	117.12	109.73	110.25	116.31	111.97	114.58	111.16	111.81	111.53	118.16	115.99	115.35	108.31	113.05	112.62	114.67	114.83	113.73	112.37	114.84	112.59	118.44	109.82	111	114.8	115.95	110.6	112.79	107.72	112.08	114.27	115.58	113.66
113.99	107.1	106.42	106.44	111.35	111.93	111.07	108.35	108.1	110.74	111.8	109.96	106.83	109.62	112.12	102.4	109.76	110.4	111.34	109.53	109.93	111.72	111.49	113.46	112.19	109.5	107.22	103.83	111.87	111.85	109.35	115.48	108.19	108.45	107.59	111.43	107.17	110.77	116.59	109.6	113.11	112.52	108.24	110	109.29	111.1	110.96	108.19	115.32	114.31
109.64	114.62	108.79	109.31	111.33	114.48	107.14	108.38	110.85	111.92	111.95	109.94	107.71	106.2	106.88	107.54	110.19	112.69	109.34	112.01	112.96	107.31	110.38	111.26	114.02	108.73	107.59	109.86	106.83	107.64	113.1	104.5	111.14	112.07	110.22	107.28	112.34	114.53	115.52	110.81	112.72	114.76	112.97	106.91	109.24	111.86	109.19	108.2	110.24	113.71
113.14	112.22	111.33	114.91	109.39	112.73	112.91	114.32	111.21	109.71	114.7	118.59	110.65	114.81	113.21	109.53	117.39	113.12	110.12	108.41	108.01	112.77	114.41	110.05	117.18	111.77	108.66	113.64	112.66	115.37	111.2	108.17	113.45	114.72	110.62	114.33	111.34	113.46	111.99	110.64	103.19	110.92	115.2	114.41	110.85	114.51	113.38	110.07	113.39	111.05
104.21	108.75	104.9	106.89	105.84	108.96	108.49	106.18	106.18	107.29	105.67	109.74	104.93	100.09	104.39	103.63	107.4	106.13	104.78	106.55	106.44	107.63	104.95	104.27	102.55	104.3	104.89	105.57	109.82	110.18	108.1	100.33	105.78	106.45	104.64	107.24	107.49	105.34	102.18	102.81	107.54	108.99	101.67	101.97	106.28	103.99	102.72	106.65	104.38	108.63
103.97	100.41	103.28	105.33	101.24	107.97	103.92	105.92	101.97	107.57	104.56	106.19	105.43	106.48	105.56	101.99	108.52	108.14	106.92	109.18	108.75	103.46	104.28	104.1	99.38	110.12	108.8	104.07	105.41	104.28	109.29	106.75	110	108.89	105.71	104.96	107.21	102.24	107.67	106.1	102.96	103.55	107.45	105.4	105.65	106.62	106.27	103.49	107.71	106.97
102.68	104.51	107.15	105.32	106.92	105.98	109.51	104.79	109.31	111.39	103.97	107.37	106.23	103.6	107.32	102.45	104.24	106.43	102.91	102.43	104.32	107.68	101.13	107.08	105.54	106.78	108.01	107.1	109.95	105.59	107.32	109.38	104.88	110.39	107.79	102.86	108.14	106.11	101.59	105.13	100.77	104.99	111.82	107.04	107.55	109.48	104.86	104.87	101.94	103.17
107.83	113.79	113.53	114.86	112.26	105.78	106.9	113.75	107.75	111.91	115.98	108.76	107.8	107.61	107.22	108.87	108.42	110.95	111.7	111.22	110.9	114.84	110.84	113.21	109.01	112.51	109.46	112.65	113.59	112.96	109.77	110.97	111.23	114.79	108.39	110.6	112.86	114.77	106.99	111.55	112.54	117.24	109.43	111.82	110.19	116.82	111.43	111.05	109.48	110.88
113.2	111.17	109.87	111.9	109.01	107.41	111.75	104.29	114.64	108.26	113.03	113.39	114.67	107.48	113.06	112.19	112.22	115.16	111.75	111.9	111.71	112.97	111.8	114.9	111.97	111.09	112.06	108.65	114.09	116.92	111.01	112	112.35	108.16	110.75	111.51	109.67	110.81	114.38	106.57	110.77	116.35	111.94	111.06	109.7	115	111.3	114.73	110.41	112.08
111.22	101.92	103.19	103.51	105.67	104.76	106.38	103.56	104.74	109.03	105.51	107.42	105.81	107.06	108.08	107.08	105.41	109.61	103.16	104.81	102.88	108.26	106.57	106.46	102.77	102.48	105.05	108.14	105.34	108.64	102.57	107.19	102.99	106.98	102.46	106.18	104.41	102.51	104.46	108.35	105.9	106.15	108.36	109.24	106.15	102.34	103.02	107.02	104.18	104.6
99.438	108.15	101.54	103.67	106.35	102.3	105.34	108.05	107.49	106.41	102.58	108.81	105.36	106.59	105.01	100.88	102.27	108.12	108.92	106.1	106.39	107.5	108.61	100.42	106.84	105.37	104.62	107.83	111.03	104.82	108.59	105.24	105.81	103.25	107.6	106.45	106.05	105.07	101.09	107.48	102.89	104	102.08	107.11	108.02	106.52	108.27	103.89	107.19	102.15
113.34	111.55	114.87	109.3	107.76	113.43	109.48	112.45	113.95	109.08	111.33	111.46	109.61	108.42	111.82	109.61	113.37	110.63	111.99	103.17	111.89	115.28	107.17	111.04	113.56	111.21	108.43	108.87	107.55	113.34	110.98	110.11	112.53	111.99	113.86	111.47	112.13	112.17	108.73	117.97	110.9	112.28	109.6	109.74	107.98	108.46	115.96	114.12	111.6	115.02
101.08	99.96	98.643	98.645	101.43	105.05	98.144	97.028	99.461	99.19	98.133	100.55	99.775	102.33	97.441	102.04	98.883	99.451	100.8	94.793	104.08	97.689	98.85	100.56	104.05	94.765	101.94	99.828	96.939	98.942	103.25	98.235	103.21	100.28	98.705	97.524	99.256	98.673	102.59	97.641	101.83	99.447	106.27	98.21	99.508	105.05	100.37	96.348	97.721	100.56
104.29	107.87	111.53	108.01	104.07	105.29	108.77	103.95	103.09	103.78	99.521	104.15	109.83	107.7	108.96	107.72	107.36	105.12	106.33	106.46	104.78	104.31	107.27	106.57	107.52	105.34	109.8	110.49	108.23	106.61	103.45	107.84	106.39	104.99	105.17	107.04	107.2	106.44	108.38	108.87	107.12	106.92	106.43	101.42	106.31	106.82	101.07	108.25	104.37	102.6
107	106.83	108.27	103.75	105.27	102.02	104.19	104.33	105.34	102.08	106.9	105.72	103.96	106.39	104.58	100.91	104.43	106.57	107.22	105.75	103.13	109.88	105.29	107.58	111.56	109.34	105.86	105.51	103.47	108.52	102.59	104	105.09	99.623	105.17	107.82	101.2	104.91	110.07	101.42	105.92	101.32	103.65	105.85	103.27	105.7	106.82	102.91	108.44	101.61
104.64	107.6	101.87	107.04	109.2	101.82	106.25	103.4	101.7	107.07	105.46	108.6	106.78	106.01	107.95	101.15	106.4	103.29	106.69	102.25	107.48	101.89	106.29	103.49	108.04	105.17	108.94	106.04	108.54	102.46	105.95	106.32	99.482	101.51	103.83	98.767	107.83	106.02	104.86	106.45	102.92	103.75	106.67	102.75	102.15	103.61	105.17	105.3	104.11	106.92
114.05	109.14	113.71	112.67	108.87	106.64	110.76	110.88	109.44	111.86	110.4	112.68	110.84	112.19	112.65	110.83	111.2	112.08	110.44	111.88	109.67	110.96	110.59	106.63	112.26	106.66	108.91	106.56	107.85	109.22	108.91	112.15	110.47	111.44	110.47	109.59	111.19	110.19	107.19	107.8	108.38	113.3	112.98	106.88	110.93	112.7	107.3	111.41	108.57	110.32
109.12	105.64	105.16	110.37	107.23	104.59	105.68	102.96	104.68	102.15	107.67	102.48	109.05	104.17	101.62	108.23	101.35	106.54	104.17	108.72	105.51	105.97	107.21	104.78	107.77	101.02	107.43	103.85	103.96	102.59	109.34	103.54	107.63	104.98	104.02	103.12	106.75	104.01	105.94	101.62	106.08	107.85	103.37	105.72	103.51	104.99	106.09	103.21	106.45	109.03
110.45	108.28	109.84	110.76	111.73	110.01	113.2	117.46	115.67	112.3	106.64	109.21	115.48	108.63	113.62	107.51	107.46	107.64	106.97	110.62	108.96	111.39	111.69	110.82	113.26	111.04	110.83	108.15	110.45	109.7	106.63	110.92	112.14	114.9	112.23	110.2	106.24	111.77	108.49	105.75	108.49	111.73	112.32	107.46	115.17	112.85	111.9	111.49	108.8	112.59
111.71	111.01	111.22	108.97	106.05	112.18	113.06	114.21	110.94	111.15	112.82	115.48	110.14	106.17	110.97	107.46	115.3	112.74	112.05	111.03	109.13	111.47	107.88	113.19	109.36	108.81	114.21	114.66	110.75	109.88	113.7	110.08	109.86	110.94	110.06	111.76	110.78	111.71	111.95	118.82	107.91	109.09	116.28	107.9	110.83	105.38	110.59	111.18	115.38	107.89
112.9	113.75	114.6	115.1	109.21	112.83	116.65	113.53	112.71	110.75	112.68	111.26	114.04	112.96	110.19	112.07	115.24	113.22	112.41	111.11	112.17	109.38	116.84	113.02	114.53	109.86	109.35	110.87	112.5	112.81	110.21	109.56	111.55	108.15	109.97	107.96	115.8	111.87	110.26	112.74	109.12	114.74	112.03	114.86	113.15	108.11	110.02	111.38	112.65	114.71
114.04	108.47	113.64	108.21	108.79	113.38	110	115.29	112.31	113.61	110.74	110.28	107.62	111.16	111.16	110.8	110.13	106.04	112.6	111.46	112.39	113.45	111.53	109.52	107.72	109.04	110.72	108.28	108.38	109.53	114.1	111.01	112.69	113.92	107.14	110.05	108.93	107.62	111.55	108.8	111.12	112.96	107.08	112.68	104.38	111.47	109.57	108.98	109.77	112.7
107.15	102.14	102.52	106.37	102.66	104.18	100.39	102.74	106.82	107.51	103.82	107.78	104.2	100.82	105.12	104.24	109.92	106.05	106.53	105.87	106.31	105.1	102.25	106.39	103.21	102.57	104.77	106.19	102.83	102.19	103.8	107.84	104.32	109	104.35	99.734	104.57	104.46	102.56	101.99	104.2	101.81	98.811	103.54	99.865	99.103	105.91	106.1	107.04	106.09
103.66	103.65	107.75	101.29	104.86	105.66	108.27	104.06	103.25	108.24	104.99	102.24	106.15	101.29	104.89	103.88	104.24	103.37	107.07	104.02	103.03	107.85	107.95	112.07	102.18	104.49	104.32	103	108.68	108.16	105.07	100.09	105.38	104.25	101.2	102.13	102.97	106.87	103.35	105.41	103.22	107.17	104.84	106.53	103.07	103.58	107.43	106.06	106.52	104.68
110.05	110.53	111.23	110.62	110.31	113.29	107.73	114.45	113.31	110.51	115.93	115.99	113.7	113.77	115.88	111.14	111.25	113.89	113.97	110.51	110.29	111.67	112.6	111.9	113.54	110.77	114.46	109.75	110.84	107.72	112.74	113.11	112.75	112.86	111.79	110.73	115.33	109.9	113.53	106.51	112.41	111.35	113.44	114.24	113.01	112.34	110.68	109.62	108.38	115.19
103.67	102.75	107.44	106.28	104.69	110.19	106.66	105.18	102.43	109.14	106.33	107.66	104.73	104.11	108.91	108.91	104.81	101.88	108.73	106.97	108.02	104.55	105.52	107.57	104.29	105.6	105.56	103.41	105.42	103.39	101.91	108.77	106.96	104.98	104.42	103.43	105.42	109.81	107.86	107.8	108.43	104.9	105.74	105.29	108.29	104.24	106.98	107.32	109.12	112.43
102.26	111.06	105.03	106.25	105.78	104.36	108.4	105.86	106.31	103.8	107.86	109.25	107.58	106.68	104.62	100.73	104.08	107	105.33	104.99	108.59	107.4	105.14	106.18	104.64	104.11	107.15	108.14	106.5	105.96	110.17	102.26	107.94	102.17	107.87	106.09	110.4	102.34	106.34	108.03	108.13	107.73	105.53	109.19	102.77	108.53	105.65	108.75	109.59	108.19
109.73	113.03	114.75	115.2	118.82	113.56	107.3	110.17	112.9	115.03	112.06	110.88	111.31	110.33	114.59	110.73	114.98	110.8	115.97	112.18	113.45	109.79	113.83	111.57	110.57	109.45	113.63	107.95	116.52	108.58	116.42	113.57	108.46	110.98	108.23	109.92	113.79	108.21	112.25	110.94	110.03	110.87	109.7	113.64	111.05	113.18	107.64	114.23	108.86	115.99
101.76	98.994	101.25	99.925	97.613	102.6	103.54	100.28	103.63	98.17	97.031	102.51	98.442	102.43	103.65	98.921	101.53	102.32	100.38	102.85	96.535	99.171	99.719	107.43	99.675	97.74	100.71	97.96	101.67	101.48	104.81	96.597	99.685	100.91	101.79	100.92	100.92	104.03	99.633	105.2	97.737	102.41	97.34	97.569	97.627	96.29	100.91	98.227	94.948	105.2
108.73	100.4	104.8	110	102.27	103.52	107.73	104.47	108.92	105.09	102.94	107.92	104.15	105.56	104.81	109.54	101.2	100.73	101.68	104.08	105.92	103.09	101.44	101.42	104.79	103.87	104.89	107.74	101.17	105.65	103.59	104.55	107.13	107.58	103.69	106.99	108.34	103.97	105.21	103.82	106.83	103.97	104.83	105.09	101.27	104.17	101.98	100.94	105.23	105.92
108.25	104.41	101.58	105.99	101.88	101.65	106.58	108.1	105.73	109.83	105.49	104.99	103.5	104.67	107.88	104.9	107.2	105.47	107.37	109.5	102.14	99.482	103.66	107.9	105.53	99.702	104.04	107.65	105.86	103.04	106.29	106.68	106.15	106.8	108.12	106	104.8	106.2	104.72	102.32	107.22	107.54	105.96	104.01	110.54	106.84	107.63	106.2	104.87	98.714
107.13	104.62	101.56	104.92	105.39	102.78	105.89	105.73	106.32	103.3	105.74	111.83	106.27	105.42	103.22	103.15	104.92	108.26	103.55	107.17	110.31	102.07	106.46	99.947	102.96	111.7	108.15	105.01	106.66	106.45	109.51	106.01	105.83	108.36	102.89	105.4	109.2	106.86	105.13	103.57	105.45	105.67	107.48	104.67	104.52	104.87	103.42	102.35	104.7	105.83
112.21	115.77	110.93	114.52	111.38	110.69	114.04	114.04	105.5	113.26	110.26	110.51	110.79	111.68	107.82	113.76	108.16	109.03	113.23	113.37	113.95	113.31	110	110.01	111.15	109.47	111.47	109.69	112.05	111.51	113.63	112.82	111.99	113.26	113.66	112.06	115.65	112.93	109.07	109.31	113.47	113.03	111.27	107.64	113.21	109.74	113.29	111.11	112.31	113.02
111.04	102.63	109.19	102.09	101.9	105.02	104.83	109.76	106.18	104.62	107.79	103.11	103.42	108.49	105.65	100.09	99.556	106.74	102.45	110.35	107.48	104.71	106.23	104.94	105.89	105.71	100.39	107.13	105.34	106.19	104.53	107.54	106.57	106.92	104.41	108.78	106.97	97.892	105.34	107.54	98.352	104.75	106.2	104.87	100.6	105.16	105.24	104.47	102.1	112.56
108.93	112.39	113.24	109.71	111.78	116.86	110.63	115.92	106.8	112.37	109.76	110.36	106.88	113.66	114.48	113.8	106.15	113.83	114.22	110.06	113.99	109.18	115.09	109.9	110.5	110.38	112.39	108.8	115.73	112.71	116.38	111.89	108.69	114.62	115.51	108.94	110.32	105.5	110.22	107.23	112.3	112.46	114.71	110.99	114.96	110.62	113.32	112.43	110.71	112.88
113.91	112.66	115.43	116.23	113.03	114.1	113.64	111.71	113.41	111.09	113.36	111.82	112.99	113.63	115.19	116.28	113.86	115.42	109.93	111.6	114.81	112.4	113.74	111.29	119.09	115.26	116.47	114.63	113.26	112.71	111.48	113.3	115.39	112.32	111.48	116.91	114.35	114.71	105.3	112.25	115.56	113.39	112.16	112.61	112.1	107.11	115.05	110.55	118.81	112.64
107.45	104.52	104.88	106.01	105.12	106.82	108.75	106.4	108.38	100.61	105.11	106.15	106	109	106.43	105.45	103.55	107.57	109.32	101.28	104.72	106.46	103.77	105.28	109.12	108.45	106	106.57	104.61	108.37	107.59	107.36	108.18	103.75	106.1	109.44	100.75	109.43	108.23	109.59	103.01	108.33	103.38	106.79	106.85	101.74	108.84	105.71	106.65	111.04
102.8	107.75	105.6	103.96	104.94	105.95	111.3	102.66	107.08	103.55	103.19	108.83	107.72	100.22	105.07	108.2	103.3	105.62	104.92	105.41	106.11	105.03	106.98	103.75	109.99	103.43	104.42	105.52	105.16	107.84	102.41	106.63	105.97	107.38	105.3	105.43	101.98	110	107.78	109.19	109.61	102.79	105.74	109.54	104.08	107.41	106.31	103.31	102.36	107.66
110.87	110.24	108.83	110.83	109.13	109.49	109.21	116.19	112.43	111.35	113.98	108.89	108.77	114.73	111.23	111	112.82	110.03	111.95	112.93	112.21	107.43	103.93	111.34	109.02	113.41	113.03	112.02	110.47	111.84	109.35	109.34	111.11	107.22	108.48	112.06	111.23	108.39	112.05	108.81	111.64	108.69	111.27	109.91	112.16	115.45	111.23	108.89	111.54	108.81
108.5	106.22	105.2	106.66	113.88	105.24	109.7	109.75	112.12	111.74	107.74	110.1	108.52	109.44	111.97	105.57	107.99	107.15	111.75	112.82	111.87	112.26	110.19	113.07	106.3	111.11	110.23	116.9	108.1	112.75	108.4	105.17	106.17	107.19	110.2	113.53	111.06	111.38	108.8	106.97	109.89	106.86	112.06	113.68	109.49	109.55	109.89	108.84	106.15	106.15
111.07	112.75	111.74	114.54	107.93	112.19	112.08	114.93	115.18	112.37	108.6	110.92	109.54	107.75	116.87	111.26	113.18	110.92	112.86	109.12	110.17	111.07	118.65	113.22	111.92	115.73	114.69	113.15	112.19	113.7	111.39	108.86	114.25	115.33	113.3	112.75	110.24	111.25	113.89	116.23	110.12	115.07	114.55	110.69	115.07	109.93	113.77	110.12	109.41	111.35
109.33	107.41	110.32	104.56	103.35	107.81	105.2	99.647	99.546	107.06	104.41	99.921	108	108.24	104.4	102.99	108.47	107.11	104.98	108.06	108.52	104.69	108.47	104.5	105.56	101.01	108.98	106.09	104.19	105.41	108.93	101.08	107.19	108.44	104.6	109.09	103.34	105.13	105.11	108.88	102.66	110.28	106.72	108.38	103.45	105.5	103.47	103.54	107.2	103.43
113.13	112.13	108.01	111.72	108.95	111.88	112.16	111.16	109	110.61	113.46	110.42	107.27	107.49	110	108.61	109.75	109.2	110.8	116.66	114.2	109.74	108.2	117.64	111.55	112.28	113.39	109.2	111.61	108.76	113.94	107.94	111.79	113	110.68	111.04	109.12	112.66	117.2	110.39	111.07	112.49	111.35	111.67	114.68	109.82	113.09	110.51	109.08	113.82
110.48	114.02	117.16	109.9	113.79	104.9	111.63	111.06	106.27	113.56	106.53	109.03	108.13	111.25	111.2	109.15	106.86	111.63	110.1	114.56	112.39	112.38	107.93	108.62	110.56	105.93	108.91	111.22	110.07	110.21	112.64	109.2	112.92	108.61	114.49	111.96	110.83	110.78	107.2	113.84	115.15	112.16	110.73	112.55	110.65	114.11	110.56	110.71	110.72	112.29
108.35	102.84	107.15	106.5	110.28	108.29	100.03	110.94	103.63	105.26	104.7	104.56	106.59	103.28	101.56	106.06	104.98	103.42	104.73	106.36	104.63	106.09	106.04	106.21	103.26	103.83	106.97	107.63	107.59	104.41	106.77	105.61	101.26	106.96	104.37	104.37	99.54	111.49	99.994	102.73	105.53	107.41	107.95	105.53	105.15	101.36	100.63	106.32	106.05	105.59
108.11	103.26	110.67	109.35	105.73	106.89	109.53	104.16	106.19	107.91	106.72	104.77	107.98	104.99	108.81	104	105.34	108.81	107.34	107.35	103.33	107.68	107.94	105.23	105.56	107.31	105.44	107.87	105.9	102.99	107.92	104.42	103.9	106.49	109.52	105.62	106.79	103.62	108.29	109.05	113.45	108.96	105.32	110.78	108.29	105.23	105.49	107.07	105.59	102.59
106.34	106.59	105.93	103.05	106.64	104.4	106.31	104.85	104.88	106.53	105.3	102.99	100.3	106.05	104.24	107.22	106.17	101.55	106.39	103.04	107.09	104.49	104.95	107.51	101.07	107.96	103.77	105.75	107.17	103.1	105.44	108.78	100.8	105.88	106.52	103.03	105.07	106.32	102.53	108.32	107.95	109.19	103.33	109.97	105.99	105.67	105.82	108.26	103.01	108.79
102.48	100.06	108.52	100.3	101.12	101.59	108.67	105.57	100.13	105.82	109.63	105.59	101.47	100.08	108.95	105.67	103.21	106.74	107.24	107.38	107.09	105.39	105.15	103.87	107.78	99.915	101.19	104.9	109.31	105.94	105.66	103.87	100.5	102.87	106.53	106.07	106.23	101.31	106.55	101.75	107.11	102.62	103.38	103.22	105.23	104.59	103.14	108.5	103.92	103.88
105.41	108.64	108.63	109.39	101.55	106.98	102.77	104.42	103.8	109.94	106.47	111.09	102.89	102.7	105.25	101.65	109.6	106.4	109.38	107.49	107.34	109.04	105.61	111.09	106.72	106.95	108.39	106.47	103.05	100.97	106.51	111.3	103.47	106.26	104.37	103.44	106.09	100.28	101.2	105.44	106.11	106.15	104.84	107.45	107.45	107.74	108.82	108.29	107.07	106.6
[truncated: 150 more columns]
