# Supplementary material for: Genetic dissection of main and epistatic effects of QTL based on augmented triple test cross design
Source: PLoS One. 2017 Dec 14;12(12):e0189054. doi: 10.1371/journal.pone.0189054 (PMC5730204; doi:10.1371/journal.pone.0189054)
Supplement: S8 Supporting Information — (ZIP) [file pone.0189054.s008.zip › z4_500_0.8_10.csv]

100.31	100.62	100.29	100.87	102.42	99.488	100.65	98.815	99.594	101.04	99.181	99.226	99.846	99.682	99.979	99.673	100.84	99.665	97.295	101.18	100.06	98.217	102.64	99.177	99.623	100.03	100.03	100.55	100.01	99.354	101.31	100.6	100.77	98.425	98.911	98.837	101.07	101.1	99.17	99.054	100.75	99.51	100.56	99.793	100.6	98.491	100.16	99.448	100.82	100.57
106.21	106.94	106.49	105.11	105.37	105.51	105.49	105.83	105.17	106.2	106.74	105.9	105.51	105.73	104.92	105.09	106.33	105.93	105.15	106.76	105.58	107.03	104.57	106.23	104.8	105.03	106.54	105.71	105.56	106.39	105.86	104.1	102.85	107.44	106.2	105.3	105.08	105.15	106.03	106.11	106.89	104.29	105.62	104.84	105.56	106.32	106.09	106.24	104.34	105.43
104.79	105.72	105.31	104.75	104.57	106.46	106.63	106.04	104.08	105.61	104.7	106.43	105.99	104.41	104.95	105.42	106.51	104.79	106.88	105.49	104.91	105.76	104.86	103.67	104.98	106.03	104.86	105.68	105.22	106.05	106.89	106.18	104.49	106.38	105.71	105.03	106.68	105.46	104.79	105.78	106.14	105.21	105.81	105.15	106.27	104.97	107.46	105.42	105.72	105.28
99.394	98.694	98.591	99.869	99.709	97.528	99.306	100.04	99.371	99.014	99.464	98.236	99.995	100.38	100.13	100.19	99.571	100.21	99.786	99.333	100.32	99.403	100.1	100.15	98.339	100.29	100.06	100.35	98.655	100.83	100.18	100.11	101.17	100.37	97.763	100.17	98.175	98.506	99.417	100.21	100.26	98.941	99.996	99.992	98.332	100.9	100.8	99.523	98.747	99.936
100.07	100.68	99.906	100.19	99.535	102.12	99.501	99.174	101.36	100.55	100.44	101.81	98.718	99.381	102.08	101.05	100.33	101.27	100.54	100.73	98.835	101.08	101.96	101.73	101.19	100.62	100.12	101.71	99.875	99.895	100.08	101.11	100.36	101.4	102.42	100.11	101.39	102.72	101.44	101.34	100.65	101.46	100.37	100.54	101.41	101.52	99.835	99.453	99.413	100.76
100.32	100.01	101	101.45	99.905	100.56	99.854	100.31	100.15	102.16	101.58	101.82	101.44	101.4	99.653	100.67	100.12	99.155	98.715	100.23	102.1	99.528	100.77	101.68	100.37	100.78	101.09	101.76	101.76	100.84	100.21	101.03	101.66	100.95	101.37	99.863	100.37	99.934	100.76	101.65	100.52	100.62	101.43	100.09	100.57	100.6	99.208	99.831	100.3	101.22
108.7	107.29	108.03	106.57	106.67	105.08	106.68	104.35	106.7	107.27	106.88	104.06	107.9	106.12	106.01	108.75	107.47	107.79	106.82	107.92	107.8	106.11	106.11	106.2	106.94	106.39	106.68	104.92	108.13	107.31	108.06	107.56	107.75	106.65	106.52	107.63	107.53	106.54	106.64	105.38	106.88	106.76	107.28	107.34	105.26	107.01	108.06	107.26	106.23	107.53
105.78	104.42	105.82	105.9	105.08	105.62	106.77	105.88	106.48	104.27	106.03	105.65	105.32	106.18	108.19	105.33	105.77	105.05	105.86	104.92	105.77	105.81	104.23	106.9	106.65	103.79	104.8	105.27	106.54	106.46	105.41	105.63	104.87	106.68	106.77	106.77	106.02	105.68	106.06	106.85	103.83	106.03	104.33	106.39	104.6	105.71	104.95	105.1	103.9	106.25
100.2	100.7	100.32	100.75	100.41	100.26	100.8	100.05	99.593	101.16	101.27	100.85	101.1	99.543	101.16	100.51	100.07	99.65	99.143	100.54	99.217	100.54	98.592	100.56	99.875	101.34	99.771	99.699	99.912	99.943	100.35	99.671	99.411	99.871	101.5	100.73	100.26	99.716	100.31	100.63	101.18	101.03	99.227	99.944	100.78	100.86	98.808	100.34	99.223	100.61
105.19	106.29	106.21	106.35	105.71	106.09	105.7	106.51	105.14	104.37	105.87	104.49	105.27	104.69	104.15	104.68	105.71	105.57	104.58	104.9	105.1	104.46	104.85	105.31	104.52	106.31	103.58	104.63	104.5	104.64	104.7	104.94	106.86	105.88	104.35	104.47	104.74	105.79	106.37	106.06	105.54	104.93	105.39	105.48	105.84	103.57	105.63	104.96	105.62	105.2
105.25	106.15	104.41	105.96	105.28	105.13	104.32	105.9	105.57	105.64	104.76	104.85	106.51	104.97	107.88	105.5	104.48	105.55	105.21	106.36	105.56	105.75	105.07	104.43	105.36	105.04	105.21	104.54	103.77	106.18	105.95	105.67	106.02	105.71	106.19	105.95	106.16	104.69	104.87	105.83	106.63	106.24	105.22	107.53	104.33	106.5	106.04	105.34	105.42	105.94
105.7	105.52	105.5	105.98	106.69	106.38	106.06	104.85	104.09	105.17	104.63	106.94	104.74	106.25	106.62	104.84	105.29	105.03	105.35	105.56	105.71	104.8	105.76	105.29	104.48	105.93	104.83	106.18	104.18	105.36	106.92	106.42	107.38	106.48	104.54	105.47	104.62	105	107.41	105.74	106.64	105.52	106.77	105.09	106.2	104.86	105.91	105.22	105.48	105.6
111.18	112.46	111.03	113.47	110.94	112.06	112.22	112.32	111.66	111.35	112.23	110.92	112.1	110.79	112.68	112.02	112.05	113.07	111.72	113.08	112.23	110.75	111.71	112.33	112.17	111.76	112.06	113.29	111.08	111.87	111.81	110.53	113.54	111.2	113.7	110.04	112.17	111.71	112.37	111.65	111.76	111.79	110.43	112.52	110.03	110.56	110.44	110.1	112.47	110.33
112.79	111.62	112.33	110.62	111.21	110.39	111.03	111.99	112.78	111.36	112.88	111.68	111.9	111.38	112.4	112.53	112.78	112.47	111.02	113	113.16	112.18	111.4	112.07	111.33	110.91	113.26	112.67	112.53	112.32	112.11	112.12	112.18	111.48	111.29	111.62	110.47	112.11	111.64	111.88	111.88	112.82	111.98	112.62	113.2	113.14	110.61	112.63	110.69	112.4
112.85	112.64	112.82	111.63	112.54	113.54	110.28	111.13	113.34	111.22	111.71	111.87	110.57	111.85	112.85	111.71	112.11	111.74	111.58	110.58	112.55	111.27	112.03	112.08	112.17	109.62	112.49	113.3	112.85	112.74	112.37	111.3	110.73	111.76	111.13	112.5	111.95	112.69	112.33	112.64	112.42	111.77	110.94	112.49	111.78	112.46	114.08	111.57	111.3	113.83
107.53	105.99	106.13	107.72	104.44	105.33	108.2	107.16	106.51	105.6	106.87	105.92	106.39	106.52	107.81	106.61	106.47	106.37	107.14	105.53	105.77	106.69	105.82	106.05	108.41	105.28	106.15	106.94	106.71	107.45	105.65	106.02	105.1	107.15	107.43	105.74	105.02	107.77	106.97	107.77	104.85	106.26	105.91	105.86	106.16	106.64	106.37	107.5	105.39	106.31
105.48	106.97	104.8	105.57	105.85	105.85	106.29	105.8	104.5	105.73	105.58	105.64	105.33	106.17	105.05	105.62	103.99	106.14	105.58	105.08	104.81	104.06	105.25	104.57	104.62	105.71	105.69	105.34	107.25	105.67	104.87	105.43	104.53	106.83	106.75	105.31	104.74	104.05	106.62	105.44	105.94	105.99	104.91	105.96	105.06	106.07	106.01	105.19	106.06	105.13
110.33	111.08	112.41	111.29	111.3	110.46	110.94	110.89	111.57	111.02	110.66	111.96	111.64	110.96	110.37	110.56	111.09	112.33	111.06	108.53	111.42	111.16	110.15	112.2	110.52	109.83	111.93	111.16	111.54	111.42	111.71	111.67	110.92	109.94	110.93	109.63	113.64	111.41	111.1	111.37	109.66	110.98	111.03	109.41	111.82	113.9	109.48	112.3	110.37	111.55
109.23	111.11	110.31	111.76	108.89	109.71	109.67	109.06	109.3	109.35	107.8	110.27	110.07	111	108.62	109.23	110.93	109.34	109.35	110.16	109.66	110.25	109.73	109.96	110.02	110.32	109.13	108.3	110.94	110.42	108.77	108.93	111.49	109.39	108.8	111.94	110.96	110.41	111.45	111.89	109.72	110.44	109.12	110.05	111.09	110.25	110.24	108.82	109.9	110.74
98.901	100.49	100.36	99.35	99.637	98.932	99.418	100.19	100.1	99.217	100.78	100.34	99.026	99.289	99.851	98.863	99.636	100.44	99.723	99.948	100.52	100.48	101.2	99.043	100.3	99.884	99.876	99.164	98.695	99.113	101.48	98.458	99.109	98.674	99.56	99.607	100.81	98.927	98.427	98.557	99.236	97.846	101.67	99.856	100.76	100.26	98.661	99.352	100.46	101.05
98.27	99.133	99.392	100.65	98.095	100.15	100.98	100.18	99.231	99.697	99.45	99.827	99.469	100.69	100.26	99.841	98.298	98.393	101.31	99.981	101.19	99.55	98.32	99.614	100.02	101.24	99.882	99.995	99.248	99.36	100.32	99.997	99.084	100.31	100.14	98.841	99.984	99.475	99.135	99.312	98.64	100.82	100.19	99.473	101.28	98.696	98.042	99.068	98.96	99.845
104.63	105.34	104.69	105.59	106.28	106.04	105.22	106.86	106.18	106.52	105.54	106.57	106.31	104.23	105.03	104.96	105.51	106.21	104.65	104.94	105.04	104.47	105.29	105.04	105.73	105.46	104.74	106.51	105.9	105.83	104.41	105.66	106.03	105.57	105.83	107.43	106.4	105.88	105.72	104.21	105.26	105.7	106.44	105.87	107.03	105.31	105.91	104.73	105.57	104.98
100.31	99.889	100.36	101.03	98.86	101.21	98.653	99.341	101.71	98.801	99.774	100.02	100.32	99.991	99.799	100.68	100.36	99.416	99.837	102.28	98.268	99.933	100.86	100.52	101.42	99.63	99.5	99.654	100.03	101.11	98.141	99.247	99.322	100.43	101.83	99.406	100.03	99.926	99.953	98.666	99.772	99.682	99.954	100.32	100.33	100.42	99.748	99.861	97.844	99.593
105.28	107.54	107.55	106.55	107.23	105.37	107.45	107.44	108.33	108.64	107.94	106.54	107.21	106.79	106.76	107.58	106.63	106.18	105.64	106.45	107.61	106.49	107.14	107.47	108.25	106.49	106.6	105.37	107.74	107.33	108.5	108.98	106.35	108.19	107.95	106.16	105.42	107.32	106.28	106.51	106.56	106.23	107.25	106.77	107.68	107.39	105.44	106.68	105.74	107.92
111.8	111.06	112.57	111.16	111.95	112.2	112.31	113.28	111.25	112.87	112.48	111.23	110.38	111.92	111.34	111.46	111.9	111.71	112.62	111.62	112.51	112.18	113.23	111.33	112.51	112.52	112.76	111.96	111.89	111.46	110.85	111.42	111.76	111.59	112.42	112.05	111.16	111.69	111.23	113.4	111.71	112.16	112.59	111.99	110.61	111.38	112.2	112.5	112.13	112.76
102.93	105.13	103.88	106.01	103.71	104.37	104.74	104.32	103.12	103.68	104.26	103.72	103.44	103.33	105.03	102.8	104.39	104.56	103.64	104.14	105.89	104.96	103.76	102.7	103.31	106.21	104.62	101.92	105.84	103.88	105.01	103.68	104.17	104.11	105.08	103.1	103.86	104.15	105.08	105.04	103.58	105.47	102.8	104.28	104.37	103.14	102.47	105.09	104.28	103.31
108.85	108.88	110.15	108.61	110.82	110.71	109.3	110.13	109.57	110.42	109.2	110.19	109.39	110.18	110.37	109.12	111.26	110.01	108.44	109.35	109.22	110.58	110.75	109.16	110.12	108.44	109.65	110.67	110.86	109.7	108.67	108	109.43	109.76	111.54	109.44	109.6	109.6	108.49	110.27	110.1	110.27	109.65	110.09	109.97	110.07	109.67	111.19	109.19	110.18
112.18	114.18	113.21	112.72	113.5	114.28	113.35	111.74	113.18	112.57	113.09	112.75	112.43	114.09	113.61	112.93	113.41	112.23	113.72	112.58	112.17	113.33	112.65	112.16	113.01	113.06	112.93	111.33	112.67	113.33	113.55	111.55	114.49	111.2	113.85	112.95	113.11	112.55	113.67	113.34	112.21	113.33	112.07	113.22	112.88	112.33	113.4	113.3	114.62	111.47
105.03	105.14	104.91	105.48	107.36	105.46	106.16	105.2	105.98	104.65	106.07	102.61	105.5	105.66	105.98	106.19	104.68	106.84	106.78	105.96	106.09	104.53	105.47	104.74	105.5	107.58	105.28	106.57	105.5	105.12	103.34	104.42	104.75	106.05	106.73	106.01	106.03	105.32	105.18	107.36	106.72	107.12	105.02	105.46	104.29	105.39	105.9	105.99	105.59	105.98
100.88	98.998	99.985	101.05	101.36	100.36	101.22	100.22	101.18	101.31	101.3	101.78	100.06	100.99	99.61	102.16	100.4	100.83	101.47	99.388	102.02	101.26	101.28	102.21	99.179	101.29	99.659	100.24	100.64	101.03	100.2	101.95	100.11	101.52	100.74	100.7	98.918	99.314	100.58	99.738	101.79	100.93	100.66	101.09	101.75	100.62	99.823	100.78	101.73	101.76
104.62	105.54	106.4	105.35	106.35	106.7	106.21	105.62	105.21	106.7	104.83	105.72	104.52	104.41	105.27	103.73	105.89	103.51	107.22	105.14	105.97	106.34	104.81	103.64	105.96	106.56	106.42	104.26	104.66	105.58	105.27	106.18	105	104.26	106.35	105.95	106.69	105.67	106.19	106.79	107.39	107	105.42	105.31	104.76	105.94	105.36	105.73	104.92	106.12
111.77	111.31	112.13	113.17	112.44	111.91	112.37	113.02	111.92	112.14	112.97	111.46	112.43	110.38	110.77	111.03	110.78	113.1	110.55	110.54	111.54	112	112.98	114.26	112.37	112.29	111.11	111.95	112.18	111.81	111.22	110.92	111.32	111.12	112.5	111.63	112.46	111.82	111.48	111.94	111.88	112.66	112.39	111.76	113.15	111.75	112.07	111.29	111.1	112.34
105.9	104.05	103.77	103.86	103.8	102.22	103.81	105.74	104.11	103.25	103.8	103.99	105.66	106.02	103.95	105.57	104.07	104.22	103.66	104.05	103.13	104.62	106.39	103.47	105.05	105.75	104.87	104.83	104.23	103.9	105.49	104.41	103.66	104.86	103.3	103.92	103.43	104.47	104.75	104.77	104.66	104.18	102.86	105.47	102.99	104.15	105.48	103.88	104.73	104.25
104.32	105.35	104.52	103.39	106.01	104.36	103.24	104.5	104.23	103.38	103.96	103.98	102.73	105.08	102.22	103.92	104.71	104.63	104.91	103.49	104.44	103.82	104.38	106.09	103.38	104.17	102.89	104.25	105.59	105.49	104.39	102.38	105.24	104.04	103.86	103.76	104.66	103.36	105.87	104.72	103.3	103.13	104.18	105.12	104.1	103.73	104.02	103.08	103.87	104.49
105.38	107.65	107.14	106.17	106.55	105.03	104.94	106.05	105.36	106.5	107.08	105.82	105.69	105.48	106.9	105.96	105.17	106.62	105.98	107.36	106.27	106.75	106.26	105.76	104.72	106.62	104.67	107.3	106.22	106.56	106.59	105.59	106.81	106.44	106.58	104.98	106.18	105.33	105.91	106.5	107.29	105.11	106.87	105.68	105.59	106.37	105.7	105.34	107.36	106.5
110.98	110.58	110.17	110.59	109.46	111.99	110.63	111.38	110.65	110.26	110.85	112.12	110.01	111.14	111.47	111.15	110.89	109.98	109.98	111	110.66	111.81	112.44	110.9	110.76	111.82	109.71	111.72	110.34	109.96	111.73	111.59	111.42	111.53	110.81	111.82	111.57	110.64	111.57	111.72	113.06	111.89	110.11	110.59	111.67	110.49	109.94	110.73	109.9	112.62
99.123	98.04	98.956	100.8	98.454	99.449	100.41	98.283	101	99.522	100.33	99.936	100.12	100.22	99.02	101.01	100.09	99.37	101.28	99.421	98.924	102.2	99.104	101.23	99.536	98.969	100.52	99.634	100.26	99.695	100.49	101.58	101.67	100	101	100.72	99.892	98.511	100.27	99.75	99.124	100.6	100.98	101.31	99.558	100.59	99.701	101.39	98.45	98.841
104.71	108.29	107.95	105.82	105.33	106.04	105.91	104.65	106.68	104.8	107.35	106.86	105.14	105.65	104.37	105.09	105.78	104.23	105.4	106.2	106.57	105.96	105.75	105.14	104.55	105.71	106.49	104.22	106.27	106.7	105.84	106.16	106.19	104.78	105.85	105.01	106.1	105.68	106.19	105.42	104.74	103.83	105.31	105.39	105.99	105.11	105.28	105.25	104.81	103.24
104.01	104.62	105.67	104.84	104.86	105.39	104.78	104.76	105.99	105.25	104.63	103.02	103.43	104.45	103.71	104.42	105.69	105.96	105.44	103.32	104.78	102.36	104.71	104.44	105.34	104.15	103.34	106.55	105.08	106.06	102.91	104.03	104.72	103.98	105.69	103.81	103.57	104	105.1	104.73	105.26	104.59	105.68	104.74	104.89	104.74	105.39	105.01	105.46	105.66
104.9	105.78	107.98	103.63	105.58	105.25	105.96	106.05	106.47	105.15	106.95	106.39	105.16	104.06	105.82	106.11	105.2	105.46	106.3	105.52	106.07	104.18	105.96	105.88	106.12	104.36	105.48	106.11	105.76	106.69	106.58	106.14	106.34	105.24	104.33	104.07	106.39	105.58	105.11	105.71	105	105.22	106.51	103.96	106.64	105.78	103.39	105.23	104.18	106.21
104.96	105.25	106	105.03	104.97	105.06	105.85	105.39	106	104.86	104.66	106.02	104.86	105.91	106.3	105.39	105.36	106.25	107.36	105.12	105.29	105.38	106.86	106.32	105.86	102.15	104.92	106.91	105.63	105.75	106.46	105.46	106.3	104.2	105.32	105.94	105.8	105.8	105.29	105.02	105	104.79	106.16	107.25	105.09	106.41	106.21	104.64	105.71	105.41
105.06	104.97	104.15	104.96	107.21	105.55	105.44	104.82	106.67	105.97	105.97	106.6	105.34	106.37	105.89	106.79	105.97	105.18	104.25	108.54	106.87	106.06	107.81	106.31	105.27	107.23	106.76	104.59	106.34	106.18	106.57	106.86	106.5	106.72	108.09	105.72	105.24	106.14	104.08	107.08	106.48	106.08	107.47	107.13	104.72	106.92	107.43	105.44	106.51	105.8
106.08	106.13	104.53	103.61	104.27	105.22	104.36	103.89	104.34	106.55	104.17	104.41	105.25	106.39	104.94	103.35	104.91	104.53	105.97	104.2	106.02	104.9	104.9	103.67	104.9	104.22	104.81	104.15	105.55	106.07	106.52	104.59	105.05	104.92	104.22	104.71	105.2	105.41	104.66	102.99	106.1	104.2	105.28	104.98	104.74	105.51	105.44	104.73	104.2	104.6
106.22	107.59	105.59	106.6	106	107.46	106.01	108.17	105.46	107.95	106.48	106.34	107.32	106.74	106.82	105.21	106.22	106.19	105.69	106.72	104.81	105.19	106.88	105.23	105.33	106.99	106.59	105.34	105.73	107.32	105.95	106.96	105.8	106.2	106.6	107.77	104.69	107.95	107.65	104.49	106.46	107.18	104.82	106.07	106.62	106.36	106.41	106.8	107.31	105.79
100.01	98.496	100.28	100.17	101.13	99.431	99.6	100.82	100.33	99.729	99.898	101.33	100.41	99.391	100.22	100.55	99.804	100.34	99.216	100.37	102.05	98.913	100.48	98.056	100.86	100.07	100.56	99.679	101.04	99.971	99.794	100.61	99.186	100.38	100.65	99.595	100.21	98.826	99.738	100.43	100.6	99.752	100.81	98.715	101.5	99.409	98.882	98.725	101.17	99.994
106.14	109.66	110.33	109.69	110	111.14	110.86	109.37	110.12	109.41	109.17	110.36	111.87	108.95	110.43	109.15	109.7	109.93	108.24	110.2	109.92	110.67	111.07	109.76	108.13	109.37	110.94	111.45	108.56	108.18	109.48	110.55	110.85	110.63	108.9	111.22	111.15	109.25	111.2	109.21	109.05	110.66	110.04	110.59	110.31	108.61	110.75	109.48	109.52	109.46
107.8	109.12	104.89	107.99	106.72	106.89	106.32	105.2	105.64	106.44	107.4	106.44	106.55	106.75	106.68	105.21	107.24	106.95	106.4	106.6	106.03	105.55	108.38	107.48	106.57	106.85	106.53	105.42	105.82	106.4	104.89	106.49	106.19	106.18	106.53	105.86	106.24	107.1	105.37	104.58	106.63	104.99	106	106.63	106.95	106.72	106.22	106.59	105.86	107.45
106.05	106.63	107.26	107.62	105.41	107.14	106.52	106.1	105.51	105.09	106.23	107.18	107.52	106.76	105.78	107.1	107.61	106.4	106.54	106.25	106.24	107.86	107.07	105.99	105.44	107.63	106.68	106.2	106.79	106.31	104.73	109.02	107.17	106.28	107.26	106.68	107.78	106.37	105.94	105.24	106.11	106.22	105.73	105.78	106.33	106.56	107.28	106.4	105.03	104.71
105.84	107.68	108.37	105.93	105.87	104.61	107.62	104.4	105.02	106.64	107.3	106	105.62	106.56	106.07	106.38	106.88	107.6	106.59	107.48	106.16	105.96	107.98	106.67	106.67	107.24	105.65	104.86	107.49	105.75	106.81	104.89	107.16	106.31	106.48	104.06	107.2	107.06	106.48	106.76	106.34	107.62	106.82	104.8	107.64	106.31	106.48	106.78	106.64	107.17
104.02	104.64	104.48	104.02	105.56	106.23	104.22	106.21	103.38	105.04	104.58	104	104.45	105.18	104.9	105.36	104.5	102.59	103.85	103.46	104.64	104.41	103	104.56	104.1	103.87	105.34	103.5	105.46	105.36	103.25	103.02	103.69	103.73	103.17	104.46	105.78	102.77	103.58	102.52	104.98	101.87	104.33	103.64	103.91	104.23	103.45	103.01	104.31	105.2
100.37	99.624	99.15	100.23	98.784	99.006	100.56	98.593	100.24	98.317	100.49	99.433	98.946	99.002	99.855	99.228	97.725	99.316	98.811	98.5	99.738	100.68	99.596	98.429	101.17	101.37	100.28	99.123	100.38	101.21	98.818	101.83	100.57	100.77	99.974	99.129	98.833	101.17	100.39	100.48	100.13	100.13	99.011	99.577	99.614	99.639	100.66	101.5	99.731	100.48
105.75	105.88	105.89	104.48	106.57	106.37	106.96	105.77	105.47	107.32	105.02	107.09	105.71	108.32	106.31	106.73	107.1	104.84	106.95	108.4	106.14	105.87	106	106.7	105.67	107.3	106.37	107.3	106.71	105.4	107.21	105.22	107.31	104.58	105.93	107.14	106.55	106.36	106.49	105.53	107.21	104.61	106.41	105.6	105.93	105.35	106.78	107.11	105.41	105.56
108.98	109.39	110.98	109.66	110.37	108	109.22	108.18	111.61	108.17	110.68	111.36	110.15	108.5	110.47	109.64	109.8	109.84	108.92	110.16	110.12	109.78	107.91	109.84	108.2	109.88	110.57	110.33	109.87	110.48	110.52	108.23	109.05	108.51	110.22	108.54	110.39	109.31	108.78	109.53	108.14	112.46	109.4	111.1	108.25	110.06	110.93	109.56	110.3	109.31
111.19	111.22	112.06	110.09	111.07	110.16	110.47	112.6	111.97	110.67	113.24	112.5	109.19	111.17	111.28	111.28	111.47	110.53	112.21	111.42	111.38	111.87	111.74	111.07	111.2	110.11	111.33	112.54	112.16	109.12	111	112.38	109.86	111.37	110.51	112.09	111.18	110.98	110.28	111.28	111.08	111.5	109.23	112	110.88	110.04	112.39	111.27	110.62	112.34
104.02	104.75	104.48	105.22	104.86	106.14	105.31	103.25	103.97	104.86	104.61	104.13	106.58	105.63	105.03	102.82	104.19	105.25	105.69	105.03	103.96	106.27	104.47	104.75	105.37	104.54	105.44	104.38	103.94	103.13	104.89	103.18	103.81	104.09	103.58	105.18	104.56	105.2	106.14	103.29	104.42	103.55	105.32	104.26	104.67	104.29	104.6	104.61	104.45	104.37
110.19	111.73	110.45	110.11	108.59	109.91	111.8	110.27	111.67	110.88	109.98	110.43	109.12	109.63	110.17	110.22	110.53	109.9	110.91	111.34	109.12	108.82	110.2	110.19	109.73	108.66	110.64	109.31	109.9	110.56	111.43	108.89	111.59	108.61	109.71	109.87	109.61	110.12	109.42	109.99	110.93	109.74	110.06	109.74	110.77	109.28	111.45	111.05	110.46	108.86
105.75	106.05	107.52	104.8	104.91	104.61	106.44	104.71	105.89	104.56	105.54	104.94	106.23	106.57	106.49	106.22	104.24	107.02	106.97	105.19	105.16	105.56	105.3	106.9	105.82	104.7	107.67	107	106.42	105.2	104.16	106.23	105.92	106.75	105.3	103.92	103.65	104.93	104.99	105.09	104.33	105.88	104.61	105.44	105.98	106.08	104.85	106.47	104.77	105.08
117.39	117.59	118.18	117.28	116.2	117.07	117	118.05	117.13	117.29	117.5	118	116.8	116.59	117.01	117.43	116.99	116.75	118.03	117.03	118.71	117.84	117.55	117.89	116.14	117.54	115.73	117.84	118.03	116.32	118.01	117.48	118.88	117.69	117.42	117.78	116.87	118.9	117.17	117.36	117.83	117.9	117.1	116.61	117.62	117.87	117.29	117.58	117.04	117.24
99.159	99.505	98.102	99.203	100.79	100.98	98.812	99.922	100.5	99.835	101.42	98.415	99.972	99.107	97.435	100.24	99.706	100.09	100.64	100.07	99.296	100.51	100.69	99.614	99.011	100.65	99.588	100.19	99.878	98.597	100.02	99.393	101.01	100.5	98.577	98.469	99.353	100.45	99.424	99.423	100.08	101.43	100.3	100.19	99.371	102.53	99.834	100.56	101.91	99.915
107.75	107.23	107.39	106.75	104.9	107.62	108.13	107.05	107.58	105.84	108.64	106.61	106.92	106.22	106.83	107.65	107.92	107.71	107.36	106.43	107.87	106.68	107.42	107.01	108.35	106.59	106.97	105.09	104.84	104.15	106.04	107.56	106.48	108.22	106.78	107.67	106.11	107.26	107.28	105.66	106.53	107.42	106.06	106.51	106.37	106.28	105.47	107.14	106.54	106.66
106.63	107.37	106.08	105.18	106.21	106.42	106.06	106.84	107.11	105.97	105.81	105.24	106.92	104.34	104.99	106.56	107.27	105.98	107.56	107.2	106.14	105.81	108.29	106.17	108.94	105.97	105.92	106.11	106.63	105.3	106.15	109.06	106.19	107.76	106.46	105.27	106.9	106.67	106.72	106.47	107.44	105.43	106.63	106.47	107.49	106.91	106.54	106.75	106.62	106.14
106.97	106.71	108.91	106.76	105.86	107.41	106.57	106.58	105.87	106.84	106.45	107	107.79	107.45	107.55	105.87	106.08	107.69	107.54	107.74	105.72	106.2	106.71	106.47	106.78	106.82	106.45	105.56	108.1	106.1	108.2	106.33	106.84	105.43	106.08	107.42	106.86	108.83	106.44	106.07	108.63	106.33	107.79	106.36	106.81	108.25	106.73	106.62	107.11	106.23
104.62	105.76	104.02	105.59	103.15	104.64	104.36	103.87	105	102.48	103.47	105.44	104.86	104.04	102.87	104.18	105.26	104.12	104.04	103.63	104.69	103.66	104.47	105.16	106.29	103.16	104.57	103.69	104.03	105.31	104.14	106.63	104.49	105.66	104.64	104.82	105.37	103.23	103.48	103.41	104.72	104.9	104.1	104.67	104.5	103.24	103.47	105.72	104.55	104.01
112.24	110.75	110.89	111.78	110.91	111.05	113.36	111.13	110.94	110.29	111.38	112.31	111.46	110.83	112.39	110.09	111.87	111.77	112.07	111.1	112.45	110.9	111.47	111.41	113.34	111.9	111.58	111.9	110.33	111.77	112.63	109.98	111.35	112.75	110.4	111.64	110.87	111.24	110.01	111.73	110.23	112.11	110.17	111.22	110.23	111.65	110.07	112.44	111.23	112.31
102.93	106.06	102.72	103.49	102.94	103.5	103.36	104.01	104.02	105.1	103.79	104.32	103.46	106.43	104.18	103.69	104.26	104.8	104.82	104.28	105.44	103.42	102.6	105.23	103.85	104.13	103.16	104.04	105.71	103.55	106.04	104.61	105.16	103.19	105.03	103.96	105.49	104.15	104.59	102.69	102.94	104.68	105.21	104.9	104.16	104.22	103.94	105.22	105.54	104.91
105.84	106.44	106.21	104.85	106.15	105.5	107.13	106.35	105.8	105.29	104.34	105.87	104.96	105.17	105.16	106.02	107.48	106	106.69	107.38	107.02	106.58	107.31	105.64	106.39	106.04	107.53	106.66	106.74	106.14	107.12	105.42	104.77	106.46	104.74	105.21	105.47	107.17	105.23	105.4	105.34	106.48	106	106.78	106.8	105.78	106.08	104.27	104.8	106.63
106.49	106.22	106.42	106.71	107.51	106.65	106.56	107.2	107.17	106.57	106.31	106.41	106.49	107.83	106.89	106.76	107.35	106.56	105.98	106.34	106.11	105.01	106.16	105.09	107.18	105.18	107.25	108.1	106.35	107.46	106.22	106.1	106.53	106.17	106.76	105.7	107.11	105.97	106.85	106.9	107.58	104.78	105.99	107.12	106.98	106.63	106.52	106.53	106.02	109.38
105.92	105.42	105.02	105.73	107.94	105.69	106.35	105.95	106.67	107.39	104.26	108.2	104.41	105.23	104.81	107.47	106.04	105.33	106.02	106.58	106.05	106.01	104.42	104.39	107.61	105.73	105.28	105.36	104.56	104.82	106.76	105.12	105.19	105.7	105.48	105.35	106.34	106.1	105.92	106.79	104.75	105.87	106.18	105.05	105.59	105.99	105.14	105.52	107.24	105.93
104	103.57	106.11	105.78	105.01	105.68	105.9	104.13	106.18	105.01	105.14	107.6	105.68	105.32	104.26	105.5	105.31	105.46	105.69	106.32	106.65	105.12	106.4	103.67	106.08	104.74	104.49	106.61	104.07	106.78	107.01	104.64	104.54	105.52	105.56	104.41	105.31	105.06	105.26	104.87	104.85	105.3	105.29	103.59	106.64	105.98	105.13	106.07	105.18	104.81
112.71	111.69	114.29	112.94	112.49	111.1	113.02	111.36	113.43	111.45	113.21	114.44	113.18	111.26	112.54	113.67	112.75	114.53	113.1	112.81	112.28	112.16	114.85	114.39	113.97	113.82	112.35	113.28	112.45	113.11	113.35	112.4	112.3	112.5	111.99	111.49	112.98	111.9	113.24	112.58	112.74	111.83	111.14	111.73	112.28	112	112.74	112.57	111.23	113.59
107.2	105.19	105.17	104.92	105.77	106.39	105.84	106.01	106.44	106.7	105.96	106.68	106.03	105.8	107.39	105.97	105.27	106.03	105.47	105.06	104.01	106.36	107.69	105.39	105.5	104.93	106.36	105.31	107.24	104.1	104.29	106.26	108.63	106.06	106.07	105.97	105.4	106.08	104.7	106.95	105.85	107.02	105.76	107.02	104.93	106.34	105.85	105.28	105.23	106.55
116.18	116.69	115.92	115.46	115.42	117.57	116.03	116.96	117.2	115.52	116.4	116.15	113.15	115.5	114.7	117.12	116.61	117.38	115.6	116.02	116.55	115.9	116.84	116.69	115.86	115.64	115.81	116.24	116.74	114.61	115.51	114.94	115.32	115.32	116.54	115.66	115.98	116.57	117.36	116.89	116	116.77	115.53	115.9	117.22	116.98	116.54	115.97	116.26	116.39
100.34	100.3	99.413	98.705	100.13	99.399	99.491	101.18	101.08	101	100.76	100.02	100.85	99.953	98.721	99.123	101.61	99.109	99.351	100.53	100.64	98.063	97.921	99.974	98.718	98.778	101.05	98.519	99.979	101.02	98.718	99.059	100.01	99.561	98.585	100.77	99.97	100.17	100.44	99.059	99.68	100.34	100.09	100.57	100.25	98.988	98.547	98.708	101.41	99.613
104.33	106.43	104.06	105	106.67	105.86	104.36	106.3	104.63	106.97	106.04	106.13	106.6	105.75	106.35	105.47	105.7	105.1	105.41	104.6	106.35	106.54	104.71	104.67	105.59	104.83	106.81	105.48	104.77	104.69	105.41	105.24	106.34	105.24	103.84	106.75	104.48	105.7	106.1	106.11	105.95	105.82	106.64	105.36	105.46	105.84	106.16	107.23	105.59	104.98
115	113.24	112.68	113.11	111.04	111.32	111.22	111.58	113.53	113.43	113.18	111.22	113.6	112.65	111.47	113.27	113.49	113.01	113.58	112.17	112.38	112.19	112.8	111.53	113.16	113.38	110.75	111.37	113.12	113.26	112.45	111.79	112.42	112.47	112.86	112.27	111.63	112.97	113.01	114.44	111.75	112.11	114.04	111.44	113.43	114.27	112.3	111.83	113.13	112.05
112.75	109.81	110.67	110.13	111.05	109.28	109.97	109.38	112.26	111.71	112.48	112.46	109.38	110.46	110.71	112.56	110.84	110.1	109.62	111.75	111.75	111.92	110.61	112.64	110.56	111.53	112.33	110.7	112.26	110.61	112.46	111.14	111.3	110.88	109.67	109.95	112.9	111.15	112.28	111.46	112.32	111.24	112.61	110.48	111.68	109.55	112.7	110.68	111.05	111.32
108.65	107.08	106.21	105.43	105.28	107.4	106.15	106.07	108.55	107	107.36	105.78	105.34	105.86	106.77	105.94	106.12	105.27	106.63	106.9	106.22	107.18	105.95	104.5	106.89	107.67	106.44	106.88	107.61	106.86	107.24	107.46	108.24	106.65	105.91	105.72	106.63	106.44	106.89	106.17	105.68	107.65	107.08	107.78	106.25	105.72	106.1	106.91	107.68	106.47
110.77	112.27	110.48	110.25	112.02	110.34	112.03	113.41	110.5	110.95	111.45	113.51	111.21	110.94	111.3	110.2	111.71	112.39	111.28	110.46	110.63	111.12	110.92	111.02	112.75	111.02	110.6	111.22	110.16	112.31	110.47	111.74	111.95	109.18	111.01	110.41	112.07	111.64	111.12	111.31	110.98	112.86	111.53	112.33	109.64	111.48	111.93	110.44	111.29	110.06
111.53	111.93	111.9	113.67	112.06	111.6	111.28	110.76	110.17	111.32	109.78	112.99	111.68	111.52	110.18	112.12	113.13	112.15	110.75	112.04	111.8	111.65	111.43	113.67	111.87	112.54	111.65	110.89	113.16	113.14	113.14	110.58	111.27	110.53	111.49	113.4	111.19	110.35	112.63	112.93	113.21	111.49	113.55	112.42	111.96	112.78	111.67	114.06	110.93	110.96
107.08	105.46	107.13	105.63	106.16	104.9	105.47	107.02	106.54	106.19	105.68	105.28	105.6	105.16	106.01	106.93	106.44	106.92	106.37	106.31	106.99	105.15	105.03	107.46	106.36	106.73	106.65	105.25	107.4	104.25	106.67	106.45	106.02	106.74	106.36	106.11	105.12	105.71	106.1	106.89	105.36	105.35	107.44	105.76	106.2	106.47	106.71	105.85	104.9	105.37
98.798	99.982	99.59	99.352	100.12	99.763	98.63	99.845	100.26	100.78	100.64	101.07	101.91	99.43	99.292	100.07	98.979	99.495	99.493	98.778	99.84	100.26	98.305	99.371	100.09	98.976	101.54	98.824	100.55	99.211	99.497	100.07	99.77	98.828	100.4	99.038	99.893	101.35	100.16	99.198	98.92	100.08	100.36	100.74	99.654	99.649	99.711	98.768	100.72	100.84
99.674	99.023	98.498	100.87	100.94	101.15	99.977	100.6	99.647	99.28	100.32	100.05	99.713	100.63	100.6	99.753	101.08	99.982	100.39	103.3	100.04	100.12	99.766	98.814	99.199	100.71	99.669	101.65	99.713	101.19	98.964	99.536	98.837	99.181	100.16	99.969	99.031	100.07	101.25	99.209	100.43	101.5	99.375	100.41	99.698	100.05	98.969	99.655	99.159	99.972
112.61	112.66	112.24	110.87	110.34	110.5	111.13	110.64	110.68	112.44	110.52	112.52	111.39	112	110.48	112.07	111.58	111.8	111.43	113.58	111.02	113.16	111.25	113.15	111.03	111.04	112.47	111.24	112.5	112.15	111.63	110.99	112.14	110.36	111.61	111.09	111.14	110.4	111.65	110.99	112.38	112.32	111.44	112.4	112.15	111.84	112.14	111.85	112.08	110.76
106.34	105.88	105.55	106.85	107.01	106.63	105.98	107.27	107.18	107.46	106.85	104.61	106.81	107.27	106.04	107.51	106.27	107.89	106.59	106.29	107.66	106.38	107.59	106.7	106.38	107.29	105.71	106.37	107.89	107.53	107.48	106.07	105.28	104.61	107.2	104.95	107.34	108.43	107.15	107.94	107.27	105.28	106.43	106.16	107.33	106.94	107.16	106.36	107.71	105.97
111.87	112.57	113.04	110.97	112.99	112.94	111.44	112.33	111.06	112.41	110.87	112.02	110.8	112.08	113	111.15	113.29	112.59	112.73	110.87	111.27	111.8	113.55	111.98	112.88	112.17	111.95	110.6	113.31	112.44	111.14	111.86	113.04	112.35	113.83	110.59	112.23	113.24	112.96	112.1	113.2	112	111.38	112.52	112.68	111.8	111.93	111.79	111.33	109.79
106.04	105.57	104.31	104.81	104.24	106	104.79	106.66	105.21	106.94	107.05	105.63	105.53	106.4	105.47	104.66	104.6	104.68	106.81	106.49	106.81	106.45	104.94	106.74	105.5	105.38	106.55	105.51	105.99	105.93	106.57	105.85	105.73	104.26	105.49	103.91	106.55	105.03	104.79	107.76	105.98	106.3	105.11	106.13	105.09	104	105.46	105.83	105.34	104.3
106.26	105.37	106	105.51	106.01	106.35	106.69	105.63	106.23	106.44	105.36	107.54	107.01	106.54	106.44	105.99	107.35	106.74	105.82	104.26	107.65	106.61	107.15	106.67	105.29	107.07	106.15	106.74	105.64	106.13	105.83	106.23	106.45	106.16	105.46	105.07	107.76	106.16	108.54	106.51	105.36	106.08	105.56	106.16	105.44	106.81	106.77	106.5	107.06	107.55
104.63	103.13	104.39	105.55	103.86	105.04	104.66	105.46	104.59	104.64	104.16	102.77	104.2	106.65	104.16	103.93	103.73	103.91	103.47	104.78	105.65	102.94	105.21	104.96	104.2	103.76	104.36	104.36	105.41	105.86	104.28	104.19	105.45	104.91	103.29	105.36	104.43	105.18	104.51	104.7	105.53	105.44	104.45	106.13	104.23	105.87	104.74	104.88	103.74	104.89
118.16	118.35	116.72	117.46	116.26	118.35	117.97	116.47	117.61	117.68	117.42	116.86	117.51	117.24	117.33	119.06	116.71	116.41	118.33	118.2	118.75	117.36	117.58	115.98	117.4	116.73	116.99	117.99	116.59	117	117.49	116.88	117.61	117.09	115.15	116.66	117.34	117.74	117.69	119.08	118.86	117.5	118.58	118.6	118.74	117.24	116.78	116.79	118.49	116
107.51	107.95	107.39	107.52	107.33	107.38	107.41	106.72	107.54	107.2	105.53	105.46	106.99	105.94	106.53	107.26	107.39	106.08	107.24	106.72	108.18	107.61	108.12	107.8	107.67	104.79	106.35	106.41	108.29	105.84	107.26	106.75	106.21	106.58	107.1	106.37	106.69	106.81	105.89	105.53	105.27	107.35	109.08	108.78	104.89	107.04	107.98	107.57	105.88	105.97
109.66	108.51	110.5	107.73	108.7	110.03	110.13	109.93	110.12	110.76	110.67	109.25	109.88	108.14	111.07	110.24	110.04	110.55	107.86	110.11	109.38	110.5	110.18	109.83	110	111.44	110.78	109.36	111.36	111.32	111.08	110.21	110.04	110.77	110.02	107.96	111.27	109.7	110.38	110.02	110.83	109.67	108.99	111.44	111	112.17	109.98	110.17	109.08	111.57
104.62	104.69	105.02	103.89	103.42	102.91	104.72	104.58	104.51	102.75	105.53	104.12	104.9	103.39	106.95	104.5	103.93	104.02	104.61	105.57	102.85	103.09	104.47	105.04	102.39	103.34	103.61	103.64	104.2	103.2	103.85	102.54	102.92	103.07	105.55	104.9	104.27	103.43	104.44	104.08	104.52	104.1	103.87	105.38	103.93	103.35	106.28	105.21	103.44	104.41
112.06	112.06	113.18	111.61	110.6	112.41	112.2	110.28	111.46	110.94	111.8	111	111.15	111.89	112.59	112.34	111.11	111.69	111.97	112.09	111.68	111.31	112.1	109.85	111.87	111.86	112.35	112.34	112	114.2	110.68	112.43	111.78	111.34	112.64	112.91	110.55	111.82	111.82	111.6	111.44	111.67	112.68	110.93	111.75	111.83	109.24	111.7	113.09	111.18
104.63	104.07	105.04	105.04	105.44	103.97	106.18	105.71	107.02	105.06	104.85	105.31	104.95	105.71	105.95	105.37	105.43	106.14	105.7	106.42	105.37	107.08	105.68	103.93	104.85	107.55	106.41	105.29	105.68	104.52	106.3	105.96	105.64	104.23	106.49	105.97	106.38	104.39	105.7	107.59	106.31	104.62	107.42	105.56	106.4	106.32	105.87	105.81	106.19	106.37
104.54	105.37	105.44	106.55	107.14	104.22	104.91	104.93	106.05	104.16	105.1	105.07	105	104.5	105.48	105.8	107.56	105.19	105.38	107.16	103.68	106.23	105.41	106.37	106.89	104.75	106.48	105.37	104.97	106.95	105.75	106.07	106.05	105.15	105.95	106.25	106.98	105.52	103.87	104.7	106	104.41	105.74	105.57	106.73	105.82	107.97	106.26	104.46	106.76
106.34	105.52	107.19	105.5	106.6	105.08	104.95	105.35	106.74	105.04	106.81	104.85	105.68	104.88	104.09	104.24	103.58	105.14	105.94	105.43	104.45	106.73	105.7	104.42	105.65	105.86	105.2	105.33	107.46	103.69	104.98	106.13	104.4	105.11	106.34	105.8	108.82	104.99	105.9	105.51	105.34	104.32	105.17	105.65	106.14	106.4	105.03	106.54	106.73	105.85
104.42	104.61	105.43	106.45	105.17	105.81	106.96	105.51	106.13	105.25	105.95	106.18	104.61	106.53	106.85	104.56	106.1	104.59	106.03	105.31	103.74	106.93	105.03	104.1	105.57	106.4	104.82	104.9	106.33	105.16	106.52	105.68	106.68	104.89	106.06	104.29	104.87	105.34	106.4	105.42	105.31	104.01	105.86	106.85	104.73	107.77	105.21	105.76	105.78	105.43
106.11	106.44	105.48	106.92	104.42	105.34	105.67	106.13	104.44	106.66	107.89	105.09	106.55	105.67	105.62	104.7	105.51	105.38	104.29	105.83	105.86	105.2	104.63	106.37	105.66	105.11	105.48	106.75	105.57	105.09	104.78	106.34	106.28	106.42	104.19	105.54	105.38	105.06	104.92	104.96	104.92	104.14	103.22	105.86	105.9	105.75	106.23	107.94	105.5	106.82
112.28	112.23	111	112.5	110.49	112.53	112.8	112.39	110.36	111.73	111.83	111.93	110.15	110.36	112.16	111.09	110.83	112.83	112.38	112.03	112.6	112.91	111.45	111.29	111.8	113.86	112.68	111.54	113.46	112.71	112.54	111.74	113.18	113.32	113.07	112.05	111.48	113.02	110.61	110.9	111.93	111.99	110.8	113.69	111.62	111.34	111.41	110.78	112.58	111.05
109.22	110.96	110.92	112.92	112.1	110.42	110.62	111.04	111.36	111.69	111.26	111.08	108.95	109.65	110.16	110.98	110.52	110.18	111.28	110.86	110.77	109.76	110.46	111.36	109.88	110.51	109.61	110.45	110.71	112.17	111.51	112	111.64	109.93	111.61	110.55	111	112.54	110.39	110.36	110.31	110.6	109.69	111.17	109.47	109.82	112.97	111.92	112.39	109.14
111.08	112.08	112.2	110.83	111.7	110.42	111.22	109.2	112.08	110.11	110.99	112.8	112.31	112.34	109.57	110.71	112.04	111.98	112.26	111.67	112.61	110.21	112.92	111.23	111.11	112.19	111.43	112.51	111.21	109.41	111.7	111.51	111.17	110.92	112.03	111.72	111.74	111.57	110.51	111.27	111.29	111.74	110.4	111.5	111.88	111.17	111.93	111.89	111.22	112.97
106.73	105.24	104.67	106.86	106.79	104.86	107.27	106.1	106.37	105.65	106.28	105.3	105.32	105.46	104.65	106.45	104.93	105.8	106.45	105.67	105.69	104.75	104.65	107.07	104.19	106.51	105.13	104.04	107.19	106.37	103.4	104.97	106.67	103.68	103.2	106.01	105.26	106.63	105.42	105.3	106.43	104.4	105.44	105.81	106.46	104.31	105.22	106.3	105.65	104.55
106.86	106.29	106.82	106.9	105.87	105.44	105.72	105.29	105.55	105.72	106.99	104.72	107.69	105.33	107.65	105.22	105.95	105	105.85	105.97	105.62	107.28	106.62	106.28	105.03	104.93	105.4	106.42	106.45	105.73	105.23	105.56	107.59	107.46	106.17	104.1	105.62	107.2	105.45	105.96	106.84	106.62	104.33	107.34	105.82	105.65	106.1	104.57	106.25	105.25
104.9	104.7	105.97	105.2	105.88	104.59	105.62	106.22	104.68	104.68	105.79	104.86	105.03	106.34	103.86	106.84	104.63	103.92	105.76	105.95	104.48	104.53	106.62	106.42	106.59	106.11	105.57	103.79	104.2	105.67	104.72	105.07	103.9	104.09	104.5	106.48	104.92	103.81	105.9	105.13	105.01	105.09	106.96	104.9	105.63	106.13	105.78	105.58	105.34	105.77
105.24	106.46	105.74	105.04	104.54	105.54	105.41	106.2	104.74	107.25	105.55	104.44	105.19	106.56	107.09	105.47	106.53	107.29	107.66	105.84	105.25	107.34	105.41	105.26	104.44	104.35	106.77	104.75	105.4	105.85	104.62	106.51	104.76	106.43	105.56	105.56	105.88	107.6	107.47	107.55	104.83	105.65	104.98	106.35	104.76	104.7	106.56	106.66	107.41	106.14
110.97	110.99	110.34	111.37	112.44	112.92	112.87	110.37	111.34	113.1	111.94	111.92	112.64	111.21	112.51	112.06	109.7	111.47	111.48	111.88	110.77	112.99	111.85	111.82	112.06	112.87	113.11	110.48	112.22	113.17	112.25	111.27	110.96	110.7	111.1	112.25	112.75	111.77	112.08	112.15	112.32	111.23	112.44	112.73	113.53	110.66	112.86	111.73	111.49	112.81
103.9	104.99	103.13	103.25	103.77	104.39	104.75	103.92	104.42	103.83	103.28	103.88	106.15	104.53	105.42	103.18	105.98	105.33	104.48	104.84	103.85	103.61	103.88	101.42	104.71	104.86	103.43	105.98	102.47	104.5	103.5	103.95	103.8	104.56	104.07	105.47	101.07	103.87	103.64	104.02	103.88	103.33	105.31	105.75	103.92	104.44	106.06	104.16	105.02	102.71
107.07	106.65	106.66	105.27	105.37	107.29	106.96	106.4	105.35	107.18	106.57	104.88	107.75	106.79	105.29	106.61	105.83	106.85	106.89	106.31	105.85	105.59	105.69	106.37	106.31	105.77	105.13	105.91	106.84	107.41	106.16	106.75	107.39	105.64	106.58	106.22	106.63	106.21	108.94	105.7	105.75	107.91	106.03	106.89	107.77	107.85	105.99	106.29	106.41	104.93
102.08	100.35	100.98	101.18	99.24	101.73	101.12	99.159	100.03	98.026	99.723	100.43	100.05	100.44	100.84	99.263	100.44	100.29	100.58	99.714	98.691	98.797	99.581	99.745	98.868	100.69	99.544	100.38	98.393	99.288	99.408	99.981	99.007	98.918	98.484	98.881	99.997	99.565	101.51	99.629	99.192	100.42	100.24	99.015	99.819	101.01	100.58	99.145	97.645	100.26
106.61	106.37	106.82	107.07	105.66	106.38	106.3	105.97	105.91	106.47	105.92	106.4	105.69	106.57	105.82	106.74	105.68	105.6	105.15	105.64	105.48	105.35	105.09	105.6	108.67	107.23	106.4	107.67	105.76	106.75	107.16	107.71	105.03	107.63	107.05	105.88	106.51	105.4	105.78	106.97	105.24	107.73	107.29	106.28	105.79	106.24	104.51	106.09	106.2	105.49
105.88	105.42	103.85	105.72	104.98	105.46	104.71	105.24	105.72	105.43	105.7	105.01	104.99	105.47	104.52	107.03	104.06	106.67	104.75	105.53	105.92	103.98	107.07	105.93	104.63	105.82	104.86	104.01	105.35	107.29	106.3	105.12	105.67	106.49	105.44	106.5	106	105.74	106.43	106.19	106.67	104.96	105.19	105.13	104.26	104.55	104.93	108.29	106.35	105.39
105.22	105.74	105.13	106	106.22	106.09	105.01	106.58	106.65	106.13	106.99	106.54	107.23	105.2	104.81	105.59	107.25	107.72	106.58	106.31	106.89	105.12	107.2	105.9	106.75	107.7	106.94	105.92	105.99	105.82	105.61	105.73	106.74	107.55	105.19	106.26	105.53	107.41	106.09	107.73	106.31	106.33	107.88	106.36	106.3	106.06	103.96	106.62	106.34	104.82
113.13	113.24	111.65	111.1	112.12	111.46	111.39	111.69	112.6	112.09	110.91	112.42	111.01	112.4	110.88	112.15	110.93	112.8	112.22	110.35	110.91	112.85	110.69	110.99	111.32	111.53	111.69	111.36	111.76	112.05	111.54	111.17	111.36	112.54	112.71	111.98	110.83	111.47	111.29	111.63	112.54	111.2	112.2	110.85	112.56	113.24	110.72	113.01	113.48	111.79
112.51	110.5	111.26	109.63	112.48	110.59	109.95	111.48	110.79	111.57	111.43	111.85	112.86	112.28	110.77	111.06	109.44	112.9	111.82	110.99	111.54	111.48	111.32	109.86	112.35	112.26	111.32	110.83	111.47	111.56	111.15	111.61	111.25	110.31	111.06	110.44	111.67	112.12	109.76	111.07	111.59	111.39	109.96	112.32	111.92	111.04	111.72	110.54	110.08	111.05
107.17	105.88	104.46	107.76	105.45	107.66	106.3	105.95	107.39	105.62	106.03	106.69	105.16	106.43	105.43	105.27	107.14	106.42	104.93	106	104.82	105.97	106.26	104.94	106.76	104.65	106	105.81	106.8	106.56	107.26	106.95	106.04	105.71	104.1	106.36	105.94	104.59	105.81	104.6	105.64	106.14	106	106.61	106.48	105.24	106.48	106.78	105.72	106.66
111.03	110.27	111.91	111.3	112.15	112.07	111.59	112.8	112.09	112.18	112.35	111.87	111.5	113.37	111.66	111.91	110.74	113.12	113.88	113.04	111.5	112.04	112.09	111.99	111.64	112.16	112.37	111.81	112.38	111.45	111.66	113.36	111.1	113.52	111.69	111.66	111.73	111.48	111.6	112.62	112.51	112.59	113.85	113.12	111.06	111.35	113.3	112.73	112.61	113.43
110.46	110.22	110.43	111.88	109.51	110.46	111.77	110.3	110.18	110.38	109.75	109.81	109.77	111.84	109.02	110.8	110.67	112.05	109.01	111.06	110.65	110.26	109.7	110	111.82	112.08	110	110.83	110.51	109.77	110.14	111.33	110.9	111.58	109.16	108.68	110.72	108.31	111.89	111.86	111.05	111.63	112.06	109.49	110.57	111.16	111.99	110.04	109.65	110.24
106.21	105.09	106.03	106.48	105.22	106.41	104.78	107.19	105.4	105.04	106.86	105.74	106.41	105.81	105.59	106.23	104.33	105.78	105.78	105.46	105.59	106.87	106.66	103.72	103.68	106.24	104.77	105.47	105.18	104	106.66	106.9	104.65	105.59	106.68	105.46	105.81	104.91	105.5	104.61	105.83	105.99	105.79	105.53	106.1	105.39	106.11	106.85	106.26	105.81
105.24	105.51	105.3	107.14	106.06	106	106.19	106.92	105.5	106.59	107.13	106.77	106.72	105.63	106.09	105.67	104.81	106.19	106.86	105.61	106.26	106.38	104.87	106.85	106.17	105.76	104.65	106.64	107.39	105.65	105.82	105.14	105.11	107.38	107.33	105.68	105.18	106.53	104.73	107.27	105.74	105.64	105.88	105.27	107.6	105.63	105.74	106.33	107.35	105.77
99.631	99.829	101.02	100.07	101.15	100.21	101.06	98.9	101.5	98.689	101.08	101.09	100.44	99.215	100.22	99.148	100.01	99.007	99.904	101.83	99.983	99.098	100.17	101.5	100.18	100.49	99.016	97.514	99.732	99.479	99.281	99.913	100.01	100.49	98.515	99.948	98.266	99.746	100.03	98.92	100.12	101.79	99.637	99.691	100.66	98.949	100.18	100.17	99.889	100.69
105	107.45	106.04	105.76	105.71	105.35	105.75	105.67	105.69	107.01	106.06	105.93	106.06	107	105.7	105.22	104.93	105.65	106.23	106.44	106.01	104.09	106.2	105.97	106.16	107.08	105.28	104.54	105.85	106.14	105.03	106.02	104.68	104.61	105.6	106.46	105.48	104.38	105.68	103.74	104.06	106.38	105.57	106.16	105.03	105.91	105.68	104.57	104.94	106.17
105.87	105.47	107.17	106.69	106.3	106.12	106.51	107.44	106.96	104.55	105.34	106.31	106.99	106.14	105.34	106.62	106.94	106.8	106.24	107.4	105.61	105.51	106.16	106.05	106.41	108.28	105.78	105.79	106.42	105.77	107.64	105.17	106.19	108.66	106.46	108.2	106.15	106.81	106.04	106.2	105.76	106.27	107.08	106.3	106.15	104.97	105.74	105.59	104.96	106.08
105.81	106.06	104.52	106.19	105.3	104.97	104.04	105.33	105.62	103.65	106.29	104.77	107.14	104.74	104.54	105.81	105.49	106.49	104.64	104.72	107.22	106.31	105.41	105.02	103.95	104.99	104.52	105.84	104.89	106.13	105.72	106.07	105.87	103.9	105.85	104.91	105.81	106.71	104.02	105.77	103.75	105.55	103.65	107.22	103.56	106.85	104.93	106.63	104.8	105.69
104.64	105.67	104.27	104.21	104.39	104.29	106.9	104.85	106	103.31	106.49	107.1	105.5	106.09	104.76	103.96	106.17	105.25	105.33	105.09	105.38	106.68	105.53	106.02	106.16	105.78	105.35	104.66	104.98	106.09	104.96	105.68	104.43	106.62	104.62	104.1	105.87	104.37	104.97	105.74	105.03	106.91	107.27	105.79	106.04	103.52	104.91	106.61	105.23	105.8
110.95	111.57	111.03	111.62	113.16	109.92	111.5	111.87	112.62	112.89	111.56	110.95	113.04	111.46	113.04	112.74	111.79	112.25	110.98	112.08	113.29	112.28	111.61	110.03	111.27	111.52	113.02	113.39	113.97	111.72	111.67	111.1	112.89	112.03	112.4	111.53	112.11	112.74	110.63	111.73	113.63	110.61	111.41	111.4	110.81	113.08	110.99	110.51	112.31	111.64
111.85	112.49	113.13	111.61	112.09	111.97	109.36	111.86	112.37	110.35	111.76	112.12	111.51	112.85	113.19	111.21	112.32	112.33	110.77	113.13	111.03	112.09	112.69	112.19	111.4	112.33	111	111.16	112.38	110.75	111.53	111.1	112.62	111.98	111.15	110.65	111.54	111.17	109.94	112.55	112.49	109.9	111.55	112.01	110.05	111.85	111.49	110.42	111.98	110.95
105.58	104.76	105.93	104.88	103.87	105.59	106.57	105.6	106.44	107.04	104.88	105.65	105.44	106.81	104.66	106.57	106.53	106.38	105.32	105.43	106.75	107.68	106.9	105.92	106.69	105.65	105.26	106.51	106.23	106.81	106.27	107.76	106.45	108.31	106.38	104.5	105.69	105.43	105.98	105.96	106.36	106.17	106.73	104.17	104.75	104.56	106.61	106.24	105.75	106.32
111.55	110.74	111.51	112.49	112.24	110.79	111.64	109.97	110.87	111.5	111.23	112.99	111.24	111.09	111.64	112.54	111.54	110.73	113.13	110.88	111.75	111.29	112.05	111.33	112.2	110.53	111.85	112.21	112.1	112.53	112.42	110.24	113.14	111.53	111.82	113.52	110.92	112.7	111.38	112.7	111.77	111.77	112.6	110.38	112.25	109.6	111.13	112.12	111.93	112
112.73	111.16	113.48	112.8	111.44	111.77	113.01	111.19	112.7	110.89	113.6	112.83	109.79	112.89	111.89	111.63	112.87	112.33	111.93	112.81	112.55	111.46	112.03	111.58	111.5	111.93	110.77	111.64	113.05	112.89	111.54	111.38	111.29	112.32	112.62	113.02	111.18	111.64	113.17	112.35	110.06	110.04	112.12	111.37	111.93	112.7	113.95	112.09	112.04	111.84
104.01	103.44	105.15	104.54	103.55	105.07	103.79	104.28	103.04	104.19	103.11	103.65	104.23	106.45	103.2	104.22	104.37	101.72	102.66	103.69	103.54	103.71	102.54	104.3	105.17	104.19	104.73	102.61	105.05	103.7	103.52	104	103.53	104.72	104.54	104.4	102.04	103.64	102.62	102.46	103.71	104.34	104.4	102.31	104.15	104.24	105.13	105.44	103.88	104.68
106.41	106.04	104.81	105.87	105.07	106.03	105.58	106.16	104.63	104.31	104.65	104.22	106.07	105.46	104.15	103.89	105.61	106.01	105.09	106.09	106.56	106.68	104.01	105.67	105.33	105.19	104.4	107.22	105.26	104.55	105.13	104.85	103.78	106.09	105.75	106.19	105.84	104.95	105.54	105.56	105.79	105.26	105.3	106.57	105.33	106.08	105.08	106.18	104.58	106.01
106.24	105.45	106.41	105.69	106.13	108.44	105.88	105.71	105.73	105.81	105.67	105.13	106.44	105.96	107.06	104.78	105.45	106.91	105.08	106.77	108.23	104.95	105.85	105.74	105.74	105.93	106.4	105.53	106.03	104.35	104.91	104.92	104.88	104.53	106.97	106.43	106.76	106.75	105.39	105.6	105.35	106.75	105.53	105.52	104.99	107.56	105.55	107.26	106.62	106.79
110.31	112.89	112.28	110.3	111.12	112.19	111.64	112.84	112.03	110.18	111.27	111.06	110.72	110.88	110.92	110.68	110.8	111.39	110.66	111.18	110.73	110.68	111.36	110.83	111.64	109.56	111.33	112.92	111.4	111.43	112.12	110.91	110.29	109.47	111.84	111.48	110.11	112.18	110.33	112.86	110.44	112.83	112.43	110.58	111.07	112.12	111.72	110.24	110.74	110.94
112.02	110.44	109.87	109.08	110.2	109.91	110.29	110.47	108.98	108.82	110.57	108.74	109.22	108.6	109.5	110.34	110.22	108.9	109.28	111.02	110.84	109.72	108.91	109.14	109.31	109.85	110.2	107.78	109.3	109.47	108.9	107.97	111.61	108.7	110.32	110.73	109.7	109.54	112.12	109.38	110.52	110.39	110.29	109.37	108.03	109.63	108.53	110.11	109.59	112.33
117.29	117.64	117.23	118.02	118.04	117.6	118.35	117.98	117.55	119.09	116.38	116.99	118.37	118.7	117.68	117.39	118.14	118.41	118.53	117.35	117.19	117.06	119.29	116.13	118.35	117.51	116.3	117.66	117.67	117.66	117.13	117.95	117.11	116.88	117.32	119.45	117.7	117.01	116.84	115.64	117.2	118.34	118.21	116.47	117.22	118.31	117.92	118.61	117.97	117.21
101.18	100.51	100.38	99.317	100.02	100.64	99.839	101.74	100.76	100.44	98.733	100.43	100.08	101.86	101.43	98.607	101.55	101.1	100.62	99.327	100.38	98.545	100.09	99.108	100.14	99.973	101.42	98.749	100.69	99.402	99.414	101.02	99.916	98.935	100.46	100.59	101.41	100.1	99.613	101	101.08	99.463	99.136	101.24	100.12	100.47	98.472	100.03	100.05	99.636
110.29	110.73	111.61	110.88	111.43	110.85	111.68	110.59	109.82	111.72	110.34	113.3	111.11	111.27	111.22	112.48	110.23	110.48	112.69	111.25	111.06	111.83	111.12	110.9	110.93	111.34	111.42	112.2	111.04	111.31	109.56	111.32	112.46	111.64	110.54	111.02	111.29	112.37	111.63	110.75	110.19	111.28	112.67	111.04	112.04	111.74	111.59	110.99	113.02	111.09
104.57	104.08	105.75	102.39	105.35	104.73	103.58	104.61	103.88	104.42	103.18	103.7	103.94	102.85	104.44	105.56	106.48	103.83	104.59	104.24	102.7	103.77	105.16	104.45	103.7	104.37	104.4	104.31	103.23	101.74	105.25	103.3	102.93	104.12	103.7	104.74	104.36	104.46	102.99	104.39	105.29	103.68	105.51	104.08	106.69	104.41	104.13	103.43	102.85	103.97
106.69	105.54	105.6	106.85	109.56	107.68	106.88	105.52	108.19	105.26	105.34	106.43	105.79	105.53	107.87	107.27	105.51	106.85	106.75	105.11	105.09	107.04	107.28	107.04	105.72	106.95	105.47	107.62	107.05	106.42	106.86	105.21	105.22	106.23	106.42	105.29	106.55	105.18	106.8	106.41	105.58	106.41	105.35	106.84	105.28	107.49	105.19	105.81	104.97	106.66
110.34	112.05	111.47	111.35	113.44	112.18	112.05	111.26	112.12	112.1	110.77	111.7	110.34	112.17	110.64	112.03	112.27	111.26	111.22	112.32	110.83	112	112.37	110.93	111.15	112.34	112.89	113.39	113.16	111.83	113.07	110.74	111.55	111.1	111.69	112.22	110.81	111.91	111.09	113.4	110.53	111.84	111.03	112.04	113.1	110.9	112.09	111.85	110.88	111.67
105.22	106.52	106.99	105.81	108.46	105.95	106.1	107.4	105.78	106.31	106.42	107.1	105.65	105.1	106.45	106.41	106.17	105.95	105.94	107.24	106.63	106.83	107.9	106.39	104.66	106.58	105.34	105.29	107.63	106.03	106.7	107.89	107.15	106.48	106.11	105.47	106.36	105.26	106.75	105.47	107.08	108.52	105.61	105.99	104.81	106.88	104.27	106.05	107.54	106.54
105.01	104.7	104.96	104.8	105.81	105.53	104.09	105.49	105.46	107.18	104.37	103.71	105.2	104.99	105.39	105.97	106.6	104.67	106.88	105.68	106.58	107.15	105.38	104.03	107.6	105.97	104.21	105.53	106.68	105.12	104.19	106.95	105.07	106.8	107.04	106.2	105.37	105.21	107.62	105.34	103.98	105.2	106.18	105.67	106.34	105.81	105.52	106.25	105.08	104.2
107.48	104.2	105.14	104.95	105.93	104.89	107	106.49	106.48	105.94	106.06	106.75	106.33	105.13	105.53	106.01	106.85	104.29	107.06	105.72	104.87	105.53	106.23	104.52	107.37	104.85	102.4	106.55	105.75	105.37	105.8	104.84	107.26	104.96	105.96	106.33	106.8	105.37	106.23	106.13	104.38	105.12	106.78	104.45	107.29	104.75	104.88	103.68	106.4	105.43
105.21	104.04	103.89	106.9	105.66	105.42	106.29	103.91	105.46	105.35	104.78	104.68	104.34	103.76	104.31	104.83	103.43	103.95	103.71	104.76	105.29	106.12	105.24	105.64	105.21	104.23	104.88	103.55	104.52	104.37	103.82	104.98	105.38	106.58	102.49	103.37	105.14	105.84	102.02	103.47	105.08	104.02	103.13	104.55	104.9	103.48	103.49	104.39	103.89	104.65
99.638	98.239	101.68	98.798	98.949	98.567	99.376	99.579	101.16	100.81	100.5	101.2	100.05	101.88	100.27	98.81	99.433	98.569	100.37	101.73	98.21	99.665	100.86	100.38	100.56	102.08	99.679	99.439	99.018	100.14	100.29	99.12	100.79	98.957	99.336	100.64	98.989	100.07	100.72	100.25	100.63	101.13	98.096	100.43	99.437	99.725	99.904	99.341	99.853	100.12
107.57	107.31	107.18	106.6	106.65	107.95	105.82	106.98	104.94	106.01	106.54	106.25	106.64	105.73	107.13	106.89	105.73	105.19	105.94	106.62	104.11	107.24	106.49	105.39	106.57	106.61	107.55	106.12	107.41	106.57	106.51	106.37	105.54	106.72	105.18	107.2	106.04	104.68	105.9	106.61	106.55	105	106.49	108.72	106.03	107.72	106.12	106.98	107.33	107.65
106.22	105.2	105.31	105.44	106.51	107.01	105.13	104.14	105.16	106.85	106.26	105.68	105.31	104.95	104.73	106.98	106.57	105.54	106.79	105.84	105.32	104.08	105.76	104.24	106.69	105.75	105.72	106.02	105.95	106.7	106.52	107.62	105	106.56	104.98	106.19	106.56	107.83	106.59	105.43	106.76	106.17	106.48	105.58	105.31	104.88	106.02	105.76	104.76	103.48
118.22	117.33	115.78	116.95	116.55	116.39	118.21	118.36	118.14	117.3	118.34	117.43	116.78	117.54	119.15	118.71	118.45	117.4	119.23	116.37	118.6	117.78	117.64	117.02	119.13	117.46	117.3	117.21	119.14	118.09	118.59	118.16	116.47	118.38	115.53	115.72	116.88	117	115.85	117.5	117.08	117.46	118.04	115.36	118.08	117.51	116.82	117.7	118.05	116.48
111.58	112.41	113.47	110.76	113.1	112.29	112.01	111.32	111.88	113.72	111.28	113.75	112.36	112.15	111.79	113.48	111.84	112.17	112.44	111.14	113.17	111.61	113.15	111.13	111.39	111.66	111.34	111.53	112.79	111.55	110.71	111.93	110.34	111.27	112.61	113.14	110.95	111.24	112.63	110.88	111.82	111.97	112.39	112.68	113.1	112.49	111.64	111.64	110.55	110.94
111.71	110.85	110.48	112.17	111.18	110.31	109.89	110.97	112.32	112.03	112.65	112.25	110.13	110.51	109.57	111.43	110.62	110.67	109.83	110.17	111.52	111.5	110.99	110.32	109.92	111.65	112.75	110.44	110.38	111.46	109.51	111.76	112.91	112.02	111.98	111.61	110.22	110.85	111.46	111.96	109.92	111.09	109.74	111.54	110.3	110.1	112.28	111.74	112.01	111.7
110.9	111.3	111.39	111.54	112.62	111.45	111.28	110	112.86	111.09	109.9	111.8	111.28	112.63	109.54	111.82	110.27	110.69	111.76	111.41	111.9	109.72	110.5	112.11	111.6	111.95	110.34	111.57	111.41	111.59	110.77	111.53	111.88	111.15	109.62	111.76	110.1	110.71	112.14	111.83	110.84	110.46	110.08	110.09	110.98	110.87	111.35	112.58	111.83	111.02
106.3	107.65	106.62	107.33	107.74	105.87	106.17	106.26	106.98	106.25	107.22	107.74	106.49	106.59	106.86	107.07	106.89	106.77	106.59	106.92	106.16	106.34	106.34	106.22	105.26	107.45	107.34	105.71	105.44	106.52	105.41	106.04	106.21	106.26	109.05	107.04	105.59	107.38	106.57	105.51	105.82	105.58	106.14	105.83	106.83	105.51	105.26	106.62	105.78	106.58
101.25	99.053	100.63	99.777	99.829	101.39	100.99	99.927	99.848	101.3	100.53	99.582	101.77	99.615	101.45	100.93	101.32	101.71	99.383	100.26	101.36	100.2	100.23	101.01	100.44	100.56	100.38	101.36	101.83	98.99	98.835	100.24	100.04	99.783	101.68	100.79	101.14	100.94	98.842	100.77	102.25	101.62	99.946	100.64	99.541	100.22	100.12	99.337	100.45	101.46
104.06	105.67	105.03	106.71	105.1	104.73	105.92	104.62	105.48	104.97	104.96	105.28	106.62	106.05	106.5	105.33	105.11	105.43	104.74	104.41	104.71	106.4	106	104.75	106.74	105.98	105.52	105.63	106.99	105.89	106.17	104.54	105.26	106.41	106	105.28	106.07	106.54	105.44	103.82	104.26	105.37	106.74	104.72	104.76	105.45	105.67	105.7	106.02	105.38
104.77	104.28	103.53	105.76	104.86	105.01	103.2	104.94	104.15	105.6	103.73	104.49	105.06	105.56	103.95	104.77	105	105.66	104.9	104.83	104.22	104.74	104.9	102.64	104.9	105.3	105.45	105.97	105.04	105.42	103.08	103.77	105.24	103.72	104.41	105.35	104.58	104.14	104.9	104.49	104.89	104.48	104.54	105.62	105.1	103.41	105.15	104.56	105.48	105.29
112.46	110.97	109.26	109.76	110.54	110.93	111.04	113.26	110.22	111.03	110.89	110.25	110.94	110.58	111.25	112.79	110.02	112.25	111.61	111.12	108.82	110.19	110.27	110.99	110.08	111.14	110.78	110.64	110.91	109.17	111.31	110.17	111.37	110.55	111.92	110.97	110.83	110.85	112.55	110.1	110.87	109.99	110.63	111.75	110.48	109.76	111.9	110.57	112.49	111.33
100.45	100.27	100.44	98.932	98.18	100.88	101.67	100.36	101.34	99.864	100.5	102.7	101.2	100.99	101.32	101.78	101.8	99.153	100.88	101.12	101.74	101.1	100.99	100.21	100.87	99.73	100.62	99.578	100.04	99.921	100.71	100.01	100.55	102.38	100.73	100.24	101.12	100.56	101.82	101.13	99.531	100.48	101.14	98.896	100.64	101.69	101.19	100.46	100.48	102.11
103.05	105.4	103.33	103.99	104.51	103.3	105.01	104.42	105.81	104.46	103.35	104.15	104.66	104.71	104.16	105.61	103.5	105.17	104.25	104.76	102.44	105.11	104.38	102.69	104.12	104.37	104.95	103.72	104.54	102.3	103.39	104.04	104.3	104.56	103.55	104.2	102.68	105.37	105.17	103.01	103.19	103.77	105.23	104.36	102.66	103.97	103.06	104.38	103.6	103.79
105.35	103.34	104.84	102.76	103.22	104.62	105.08	102.8	105.41	106.03	104.21	104.44	105.15	103.59	104.43	104.34	103.21	104.48	103.14	104.61	105.06	104.01	105.25	105.76	103.7	104.99	105.57	105.08	105.77	103.69	104.73	104.79	103.43	105.57	104.15	103.84	103.95	103.2	104.08	105.97	103.94	104.62	103.94	103.73	104.44	105.74	103.99	103.77	102.65	103.46
100.03	98.057	99.516	99.732	99.71	101.06	99.202	99.75	99.295	101.01	100.48	99.56	99.808	98.838	100.42	100.08	100.09	100.9	100.18	101.18	102.07	100.38	100.61	100.17	101.72	99.521	100.13	98.754	100.57	101.07	99.864	99.61	100.5	100.17	99.025	99.223	99.116	99.599	99.181	100.06	99.02	99.202	98.993	98.406	100.45	99.284	100.02	99.395	99.026	100.23
105.04	105.86	104.94	105.28	105.27	104.9	105.35	105.4	103.55	105.73	107.01	105.75	105.34	106.21	105.37	106.36	104.76	105.24	105.94	105.74	103.63	107.47	107.39	104.49	104.9	105.33	104.5	107.33	105.26	105.51	107.16	104.76	105	104.88	106.16	105.29	105.35	104.69	105.02	104.06	106.82	105.85	106.07	106.22	106.32	105.49	104.98	104.92	106.55	106.66
104.64	106.52	106.32	106.05	105.29	105.9	105.69	106.55	104.45	104.09	105.24	105.94	105.22	104.65	106.71	106.9	105.17	105.39	106.4	106.18	106.23	105.43	106.22	105.51	104.78	104.69	106.82	104.98	106.78	104.93	105.81	103.59	106.18	105.65	107.36	106.11	105.24	105.46	105.86	104.16	105.93	105.75	105.43	105.17	104.22	105.6	104.72	105.91	105.36	105.18
112.45	110.69	111.23	111.82	109.89	112.59	112.39	110.82	112.12	110.12	110.21	112.07	110.61	112.3	113.41	110.18	111.87	110.67	112.7	110.01	111.87	112.61	111.79	110.63	111.22	112.35	112.19	112.54	112.82	113.56	112.89	111.06	112.33	111.79	110.64	112.26	111.91	111.47	112.35	111.57	112.38	113	112.54	111.65	112.66	112.79	111.58	112.98	112.46	112.43
101.4	101.77	100.81	99.461	100.08	99.46	101.07	99.979	100.83	99.771	99.382	100.21	100.05	101.5	98.832	100.09	101.62	101.86	100.1	100.14	100.26	101.16	100.18	100.43	101.05	100.16	101.62	100.97	100.69	100.61	101.04	100.28	101.13	98.724	99.729	101.12	99.776	101.7	99.762	101.37	100.08	102.04	100.46	100.72	101.41	99.845	101.33	98.311	100.6	101.67
101.75	99.505	102.53	101.31	101.6	100.81	100.97	98.931	101.41	100.83	99.724	100.75	101.84	100.51	100.47	100.27	99.058	101.18	100.32	99.828	99.58	101.71	100.19	100.96	100.46	101.96	99.844	100.2	101.19	100.51	99.302	101.39	99	101.37	100.46	100.73	99.347	101.44	101.2	100.63	99.628	102.36	99.742	102.07	100.1	102.29	100.03	101.43	100.82	100.91
118.01	117.82	116.71	117.12	117.42	118.63	118.12	117.55	116.6	116.91	118.58	118.65	119.85	116.8	117.36	115.98	118.65	116.91	115.83	117.7	117.56	116.99	117.73	117.31	118.74	117.88	117.2	116.58	118.77	117.6	117.94	119.18	119.46	117.42	116.62	116.08	116.81	117.62	116.52	117.02	117.86	117.61	117.81	117.07	117.06	117.82	117.3	117.28	119.24	117.01
102.84	105.17	103	105.03	103.16	104.09	103.17	104.09	104.97	104.35	104.4	104.73	103.26	103.93	103.9	105.26	104.04	104.95	104.7	102.99	103.27	101.03	105.63	104.1	104.49	103.45	103.43	104	104.75	105.53	104.73	104.1	104.56	103.18	103.74	103.34	104.21	104.96	102.27	102.91	106.62	105.61	103.54	102.77	102.59	105.21	105.02	103.22	103.75	105.82
106.16	106.3	107.79	105.15	106.22	106.85	107.01	104.84	106.07	106.3	105.97	105.94	105.66	105.38	106.91	106.65	106.9	106.46	106.6	106.97	107.35	106.44	105.46	105.11	105.1	105.71	108.76	105.1	106.17	107.16	105.25	104.61	106.12	106.98	105.85	107.59	105.59	106.62	106.62	107.11	105.83	105.68	107.15	106.42	105.19	106.74	106.5	105.68	106.41	106.53
111.37	112.65	113.16	114.25	112.84	112.48	112.45	112.84	111.68	112.99	112.47	114.75	112.78	112.31	112.94	111.46	111.44	114.93	113.98	112.08	111.66	112.87	112.85	111.15	114.23	112.65	112.47	113.23	111.39	113.01	113.3	111.76	113.33	114.21	112.31	113.22	114.03	112.03	113.42	113.23	114.04	113.41	112.92	110.84	114.63	113.59	114.61	113.51	112.41	111.68
117.45	115	114.47	115.29	115.83	116.72	117.9	117.05	117.48	115.4	116.91	116.78	115.92	115.27	114.82	115.56	116.58	114.27	117.24	115.97	115.16	115.33	116.75	116.64	116.47	116.16	115.06	115.4	114.71	116.99	116.86	115.6	117.17	115.66	116.37	116.85	115.62	116.12	116.32	117.37	116.43	117.12	115.09	114.68	115.55	115.68	116.4	116.55	116.84	116.96
106.21	105.64	105.64	105.92	104.94	106.25	106.9	106.17	105.66	107.31	105.28	106.43	106.53	105.99	106.12	106.89	107.71	105.45	106.91	106.65	107.6	105.67	107.1	106.12	105.54	107.84	105.96	105.79	106.53	107.79	105.44	107.89	106.46	106.87	107.49	106.67	107.95	107.12	105.86	106.04	106.17	106.15	105.9	105.29	105.88	108.02	108.54	105.4	105.96	106.83
106.21	105.78	102.81	105.41	105.79	104.63	104.76	104.73	107.08	104.85	105.41	105.41	105.34	102.27	104.87	105.02	105.8	103.37	105.49	104.53	105.5	103.82	105.06	104.63	105.05	106.05	104.71	105.86	104.2	105.4	104.57	103.36	104.53	105.33	104.42	103.87	104.83	105.55	104.56	103.98	104.83	104.44	104.61	104.54	105.98	104.35	104.18	104.55	105.1	105.73
105.12	106.53	105.36	104.54	103.69	105.49	105.09	103.26	105.57	103.35	103.87	103.45	104.2	103.94	104.92	105.36	105.36	104.74	104.27	106.72	104.22	105	103.62	105.35	104.58	105.95	106.75	104.82	104.15	102.31	106.04	104.69	103.51	106.2	104.65	105.26	104.43	103.72	102.73	101.62	103.21	105.03	105.61	105.23	105.12	104.44	104.59	105.79	105.27	104.86
111.78	111.51	111.21	112.02	111.13	111.36	111.44	110.3	111.52	111.26	110.76	112.13	110.58	110.34	111.01	111.29	110.41	110.7	111.91	110.72	111.42	111.74	112.2	110.86	111.25	110.69	110.35	110.87	111.26	111.61	111.2	110.99	111.74	112.32	112.11	111.3	111.41	111.86	111.87	111.72	109.57	110.94	111.26	110.99	111.07	111.32	109.24	110.99	109.03	110.58
105.25	105.68	105.75	104.46	104.55	106.52	105.86	104.11	103.95	104.36	104.47	104.63	104.27	104.26	104.04	104.37	102.94	104.29	104.99	104.84	103.36	104.14	104.95	104.47	103.78	105.26	103.98	105.37	103.65	105.52	104.61	103.45	104.76	105.12	103.7	105.64	102.73	105.42	104.67	105.16	105.1	104.14	103.57	104.83	103.73	104.93	103.83	104.7	104.27	103
112.58	113.18	111.69	112.91	111.99	113.83	111.23	112.87	110.51	112.26	114.41	111.45	113.53	111.35	112.3	112.97	112.3	109.86	112.29	112.19	111.39	113.85	112.94	111.72	112.37	113.26	112.93	111.71	111.25	112.47	112.85	112.65	111.18	111.36	112.28	112.05	111.34	112.28	112.15	114.07	111.95	111.84	111.47	111.08	110.78	113.62	112.6	111.94	112.09	110.33
104.82	105.98	105.09	105.76	105.94	105.2	106.1	106.89	105.72	106.33	105.39	106.58	106.5	106.9	104.64	105.08	105.65	106.92	105.67	106.88	105.83	106.16	106.79	106.31	105.89	107.5	104.12	106.37	106.35	106.24	105.04	106.21	105.6	105.44	105.19	106.48	106.91	104.55	106.31	105.22	108.51	108.04	104.65	105.15	106.16	104.16	107.35	106.4	106.13	106.28
103.83	104.85	105.67	106.66	104.85	105.53	105.01	105.44	105.42	106.78	104.35	105.24	105.75	105.77	102.99	106.77	105.62	105.76	106.63	106.16	105.36	104.07	105.49	106.13	104.94	106.71	105.5	105.53	106.13	104.77	104.28	106.02	105.48	106.18	105.39	106.17	104.06	106.22	103.82	106.45	105.83	105.94	106.1	106.81	103.79	104.85	106.06	104.94	107.26	104.88
99.838	99.757	102.54	100.57	100.44	100.02	99.776	101.41	101.67	100.08	101.82	100.52	101.28	102.6	99.928	101.07	100.05	100.27	98.912	101.37	101.27	100.8	101.21	99.386	101.24	101.28	99.787	101.31	101.67	100.42	101.19	100.45	99.041	100.35	101.72	101.26	99.603	101.13	100.99	101.59	100.13	101.54	101.22	100.46	99.248	100.56	99.035	101.37	99.746	101.52
104.46	106.02	105.35	104.35	104.44	104.55	103.35	105.76	104.65	105.73	105.7	103.78	104.03	105.19	105.6	104.22	104.64	103.59	103.45	106.07	103.58	104.43	107.1	106.77	104.85	104.71	104.05	105.22	103.31	102.81	104.02	106.81	105.02	103.47	103.8	104.81	103.24	104.61	103.86	105.54	105.37	104.46	105.88	104.92	104.08	104.99	104.42	104.58	103.42	105.09
99.81	100.25	100.01	100.63	100.76	101.48	100.96	99.973	100.73	100.94	100.46	103.07	99.35	100.84	99.371	100	100.96	99.755	99.771	102.38	99.489	98.998	99.318	101.38	101.94	100.88	99.291	99.238	99.646	101.09	100.61	99.544	101.81	102.17	100.83	99.352	100.53	100.16	100.42	99.444	99.027	101.45	100.57	101.26	100.75	100.99	100.18	101	100.52	99.267
118.51	118.21	119.23	118.2	116.77	117.03	117.15	118.35	117.99	117.25	117.16	118.04	116.83	118.07	116.73	118	119.65	117.7	116.49	118.5	118.05	116.95	116.2	117.02	118.05	117.12	117.56	116.6	116.67	117.25	116.06	118.65	116.66	117.26	117.44	117.76	117.76	117.3	115.89	118.84	118.34	117.51	118.03	117.67	116.53	116.76	116.61	115.94	117.76	116.45
105.58	106.3	105.8	105.64	107.11	104.55	104.65	106.24	105.55	105.69	105.51	104.79	104.07	105.6	106.4	104.77	105.64	104.68	106.74	106.21	105.81	105.89	103.87	105.69	105.09	105.52	105.55	105.14	105.11	106.99	106.83	105.77	103.86	106.73	105.71	107.06	103.7	104.91	105.37	105.52	107.12	106.64	104.21	106.33	105.9	104.54	105.81	105.21	105.77	103.77
111.6	111.38	110.37	112.16	110.3	111.69	110.81	112.18	111.72	112.2	111.28	111.16	110.23	113.1	112.79	112.09	111.72	112.42	111.32	110.34	112.27	110.89	112.17	111.65	112.33	112.37	111.56	111.77	110.38	112.7	110.73	111.82	111.55	111.57	110.73	110.59	112.99	113.21	112.01	112.01	112.69	111.01	112.5	111.33	110.64	111.11	109.02	110.29	110.17	111.92
104.6	106.66	107.35	106.83	107.08	107.28	109.05	106.97	105.46	106.81	107.75	108.58	107.25	106.34	107.34	106.77	106.77	107.44	105.52	105.69	107.58	107.68	108.51	106.79	107.17	106.6	105.88	105.08	105.19	106.89	105.42	106.42	108.73	107.52	108	105.38	108.74	107.46	107.93	108.27	106.61	106.62	107.36	107.58	107.65	106.15	106.06	105.7	107.09	106.88
107	106.69	106.54	106.82	106.89	106.18	105.85	107.01	106.03	107.1	105.81	105.94	106.59	105.42	106.85	106.32	106.91	106.13	106.21	105.99	104.8	106.78	106.19	105.3	107.35	105.35	107.77	104.39	106.46	107.46	106.65	107.32	106.5	107.27	105.83	105.23	106.15	106.76	109.42	105.46	106.08	107.54	106.6	106.51	106.93	106.56	105.33	106.29	107.49	106.33
104.18	104.95	104.88	105.9	105.45	104.79	105.68	104.73	105.75	106.75	105.64	105.22	105.13	106.02	105.48	106.21	103.07	106.86	105.1	106.35	106.05	106.98	106.47	105.74	104.26	106.94	106.71	106.16	106.58	105.68	106.07	105.47	106.22	105.39	105.92	104.24	104.5	104.52	106.21	107.45	106.81	105.29	105.87	106.29	104.88	104.04	105.66	105.28	103.63	105.84
113.01	111.6	111.46	110.81	111.01	111.6	112.76	110.21	111.53	112.12	110.88	111.78	112.52	111.78	111.21	112.28	112.63	112.28	110.18	113.62	112.16	112.79	111.61	112.46	112.9	111.95	110.68	112.42	112.42	113.31	111.26	112.31	109.71	112.23	111.32	111.66	112.92	113.13	112.41	113.13	111.75	113.38	112.4	111.51	113.58	112.61	113.24	112.15	111.91	111.6
110.73	111.56	110.84	111.32	111.31	112.23	110.8	109.52	111.63	110.41	111	111.9	110.58	112.15	110.6	110.65	109.99	111.84	110.37	110.9	110.34	112.07	111.91	113.49	110.72	110.42	111.16	111.58	111.06	111.54	112.89	110.94	110.86	110.99	111.03	112.45	111.13	112.05	111.17	110.82	112.08	113.12	111.76	112.57	111.44	111.89	111.25	110.99	111.85	110.33
103.28	104.24	105.28	105.32	104.36	103.14	104.58	105.06	103.92	103.6	104.98	102.37	103.87	103.95	103.22	103.2	104.29	104.21	103.62	103.5	102.47	104.59	106.14	104.4	105.11	103.31	104.31	105.91	105.31	102.31	103.9	104.1	104.14	103.06	103.55	104.64	103.28	105.17	105.48	103.9	104.78	104.63	103.92	103.61	103.78	103.42	103.43	104.82	103.95	105.29
98.903	99.448	100.39	99.08	100.52	99.954	99.594	99.866	100.38	99.433	99.691	98.441	98.981	99.64	100.11	101.07	100.11	99.08	99.768	98.786	99.334	98.758	100.12	100.7	100.21	97.951	100.62	98.962	99.117	99.815	98.439	101.51	99.609	100.6	100.65	98.847	101.1	99.546	100.35	100.59	100.36	99.98	99.136	98.522	101.48	98.625	101.26	99.961	100.46	100.41
105.6	104.15	104.71	104.22	103.41	103.66	103.72	103.88	105.49	104.63	103.61	103.44	103.44	104.24	104.39	105.53	104.46	103.98	103.73	105.31	103.98	104.94	103.36	104.5	104.26	104.67	103.51	103.79	105.04	104.75	103.8	104.48	103.93	105.21	104.41	104.3	105.55	104.07	106.11	105.05	104.46	104.35	106.55	105.19	105.49	105.26	103.5	104.39	104.32	102.96
105.82	107.54	106.2	106.06	105.67	104.42	105.47	105.63	106	104.88	105.6	107.24	106.43	105.96	105.43	105.13	106.74	105.8	104.49	106.36	106.41	104.8	106.78	105.61	105.11	105.76	104.29	105.41	104.82	105.89	105.61	104.57	107.09	103.38	105.47	105.69	106.76	106.42	106.23	106.04	104.15	106.85	106.24	104.74	103.15	105.94	106.41	106.22	105.79	105.26
101.01	98.607	99.18	98.561	99.331	102.79	98.557	99.026	98.522	99.901	98.916	100.19	100.98	98.381	99.095	99.579	100.63	99.895	99.56	100.56	99.236	100.16	102.22	99.398	100.26	99.852	99.983	98.218	100.35	97.27	100.04	100.16	100.6	99.815	99.386	99.691	100.15	100.48	100.48	99.566	100.11	101.06	101.76	98.744	99.704	100.72	100.08	99.695	99.146	99.152
106.45	106.22	106.85	106.59	107.35	105.65	106.32	105.84	106.42	106.25	104.2	105.78	105.55	106.07	106.29	105.49	104.42	104.19	106.99	104.81	106.59	105.98	106.08	104.91	107.1	105.25	106.5	106.52	107.1	105.72	105.47	105.43	104.61	107.35	107.8	107.58	105.62	105.53	105.76	105.14	106.25	106.19	105.73	105.27	106.86	105.8	105.96	106.14	106.87	107.19
105.37	106.42	104.99	106.36	106.45	103.63	103.5	106.47	105.58	105.32	105.21	104.47	105.06	104.43	105.21	105.35	105.1	104.1	103.77	105.1	105.54	105.04	106.94	105.6	104.25	105.88	106.12	106.01	105.53	105.36	106.79	104.71	104.8	103.97	104.87	105.55	106.25	104.61	104.18	106.05	104.93	104.69	105.41	105.28	105.42	104.66	105.77	104.72	106.06	104.36
109.8	109.95	107.81	109.73	110.99	109.56	111.44	110.1	108.62	110.96	110.55	111.11	109.73	109.41	110.08	111.45	108.74	109.76	110.09	110.44	108.94	110.17	110.64	109.11	110.3	109.7	110.19	109.19	111.1	110.39	110.73	109.77	109.14	110.25	110.31	109.36	112.53	108.99	110.49	108.97	111.01	109.46	110.54	109.02	110.15	111.92	110.27	109.29	110.45	108.92
103.27	104.84	105.29	104.34	106.76	104.95	105.8	105.24	104.93	105.14	103.65	103.8	105.17	105.67	104.48	104.61	105.56	105.73	105.03	105.77	104.02	103.71	104.28	105.64	105.23	105.7	104.51	103.25	103.46	104.53	104.29	103.29	103.77	104.17	104.34	103.7	104.33	103.63	104.14	104.87	105.46	104.77	103.54	103.83	102.37	103.34	105.61	105.1	105.72	104.62
109.28	111.25	110.29	109.4	111.4	110.07	110.32	109.67	110.4	110.95	110.15	109.5	111.55	110.39	111.17	110.2	111.62	111.01	109.91	111.07	109.26	109.61	110.21	110.24	110.08	110.64	109.69	112.94	110.55	110.85	111.07	111.17	110.35	109.44	109.53	111.33	110.21	110.84	110.27	111.4	109.57	109.7	109.85	110.76	111.44	110.93	109.46	109.96	111.64	111.23
106.75	104.56	104.73	105.79	106.54	107.52	105.56	106.03	106.49	105.72	106.24	104.71	106.6	106.87	104.67	106.51	105.46	105.11	105.95	106.18	105.89	106.12	106.68	107.35	105.3	106.8	105.21	106.79	105.92	105.99	106.83	106.13	106.37	106.87	106.55	106.54	105.65	105.64	104.61	104.96	106.3	106.17	105.28	105.46	106	105.54	106.89	105.99	105.32	106.83
106.44	104.73	105.08	104.89	105.07	107.29	105.63	106.06	106.58	105.24	106.45	105.45	105.88	105.35	105.94	105.98	105.57	105.22	104.62	105.76	105.93	105.66	106.16	105.65	106.73	107.36	105.05	105.44	104.74	105.76	105.52	105	104.76	105.2	107.18	105.45	106.4	104.45	104.65	104.71	105.54	105.81	105.02	104.8	104.48	105.62	106.13	104.34	107.03	104.47
105.91	105.61	104.55	105.62	103.86	106.53	106.14	104.94	105.99	104.3	106.64	104.72	105.47	106.08	104.1	105.56	105.01	105.85	104.27	105.65	105.41	104.28	106.44	105.88	106.41	105.51	106.2	105.53	107.16	105.12	106.37	105.05	107.22	106.36	105.05	106.25	106.59	106.07	106.81	107.66	106.66	107.15	105.35	106.28	105.81	105.01	104.98	106.15	105.59	105.37
109.16	110.89	111.99	112.12	111.87	112.03	112.15	111.6	111.23	111.12	112.23	110.8	111.41	110.53	112.51	110.97	110.15	112.01	110.3	110.23	111.7	110.3	109.03	110.96	111.19	111.32	111.04	110.77	111.67	111.79	111.75	112.74	110.7	110.6	110.11	112.99	109.59	111.29	109.86	112.01	110.74	110.94	109.96	111.26	112.23	111.31	112.51	112.22	111.14	111.59
116.01	117.58	118.75	117.78	116.71	117.75	118.27	117.32	118.64	117.99	118.78	116.51	117.57	116.8	117.75	118.24	116.81	116.95	118.59	117.91	116.77	118.69	116.26	118.21	116.27	118.32	116.48	117.97	116.91	117.59	115.49	117.19	117.16	118.36	117.18	117.59	118.13	117.85	119.25	117.24	117.77	119.6	116.83	116.73	116.44	116.22	116.24	118.94	117.91	118.3
116.41	116.92	115.33	113.56	116.11	114.37	117.03	117.27	116.54	117.08	117.27	114.75	115.68	115.31	115.34	117.98	116.75	116.74	115.52	115.54	117.43	115.43	117.06	118.26	116.2	115.9	115.12	117.15	115.75	116.53	116.88	116.72	117.1	116.72	115.7	115.81	115.82	115.92	117.19	116.49	116.81	116.37	114.69	117.11	115.35	117.32	117.38	115.07	115.81	116.59
100.16	100.51	99.143	101.72	99.43	100.72	100.57	101.59	100.78	100.36	100.42	100.48	100.94	99.131	100.9	99.22	99.695	100.32	101.51	100.27	100.24	98.422	100.88	98.844	102	99.261	102.76	99.575	100.97	101.01	100.85	101.6	101.37	101.88	98.665	100.42	99.504	101.16	100.82	100.94	100.51	100.91	101.04	100.49	100.9	102	101.14	99.245	99.811	101.19
106.45	105.59	105.1	105.36	104.98	105.64	105.18	105.98	104.53	104	104.86	104.79	105.54	106.17	104.11	105.8	106.19	107.34	105.75	107.35	106.5	106.44	104.9	105.98	104.47	105.56	105.51	105.08	105.3	106.41	106.13	106.25	104.81	105.59	105.68	106.41	105.88	106.11	105.94	106.58	105.35	104.82	106.19	105.21	106.36	106.27	104.71	106.72	104.48	103.88
104.31	105.08	105.21	104.34	104.66	106.25	103.11	105.66	105.33	104.82	105.98	107.17	106.21	104.44	104.17	104.2	104.97	104.66	106	106.04	105.32	105.87	106.21	105.95	106.48	105.72	105.77	103.5	105.64	105.69	105.8	107.09	105.86	105.95	105.46	104.41	104.55	104.37	106.29	105.29	104.55	104.35	105.72	104.76	104.11	106.15	104.22	105.39	103.74	105.9
106.58	106.22	106.32	105.11	106.11	106.53	106.6	105.77	106.34	106.03	105.97	107.17	104.59	104.61	106.42	106.78	105.39	105.49	105.67	107.13	104.92	106.82	106.9	105.9	105.86	105.75	105.54	106.17	107.31	107.24	106.5	105.17	104.87	105.68	106.38	106.76	107.32	105.7	107.39	106.58	107.04	106.29	106.17	106.02	106.49	106.23	106.2	105.46	105.43	105.46
105.96	106.25	105.8	106.2	105.13	106.73	105.85	106.96	105.53	106.18	105.13	105.81	106.05	103.06	105.81	106.32	106.11	106.92	104.36	107	105.18	106.91	106.13	105.96	106.41	105.99	105.22	106.07	105.89	105.74	107.94	104.6	106.22	105.62	105.07	105.73	106.65	107.05	108.19	104.82	105.96	107.44	105	105.29	104.95	106.48	106.88	106.39	104.69	106.65
116.15	116.42	114.37	116.1	115.73	115.34	115.44	116.07	115.88	116.36	116.57	118.49	116.29	116	115.41	117.37	115.84	117.19	116.25	117.21	115.64	116.95	118.11	116.05	116.2	115.9	116.93	117.04	115.89	115.7	116.45	116.58	115.36	117.14	115.44	114.68	116.21	115.24	116.1	118.1	117.73	116.6	116.26	117.85	115.23	115.9	115.76	116.33	116.3	115.08
108.22	110.65	110.57	111.02	111.56	111.17	110.98	110.57	113	111.44	109.46	109.87	110.59	112.16	110.28	112.09	109.3	110.85	111.42	110.27	110.45	110.67	108.89	111.36	111.89	110.6	110.42	109.57	112.37	109.02	112.17	109.7	111.87	110.24	110.62	109.86	110.95	110.99	110.54	111.04	110.65	111.56	110.45	110.89	111.02	110.85	108.95	108.25	110.66	110.24
99.411	100.18	100.28	97.912	100.79	102.5	98.784	99.781	99.872	101.26	98.556	100.88	99.603	100.61	100.78	101.32	98.987	99.884	99.432	100.39	100.4	101.63	98.53	101.3	99.965	100.92	99.573	99.996	100.32	100.04	101.02	99.434	99.848	98.784	99.216	101.45	100.42	99.925	99.741	100.26	98.517	100.57	102.52	100.48	99.476	98.702	101.35	100.48	100.01	100
110.15	111.39	109.36	109.24	109.65	111.02	109.54	110.58	110.45	110.06	110.92	111.81	112.05	111.09	112	111.29	110.4	110.12	109.41	108.52	109.71	112.01	109.14	111.49	110.43	109.47	110.79	111.43	110.21	111.32	109.35	111.09	110.8	110.21	109.87	109.41	110.35	111.19	111.02	109.34	110.17	110.37	108.86	109.53	111.15	109.45	110.35	110.43	111.31	111.23
109.85	108.51	110.51	109.09	109.6	108.85	110.04	110.55	107.51	109.6	109.81	110.12	109	110.2	110.08	110.01	110.13	109.58	109.57	111.15	110.2	108.26	110.49	111.18	111.14	110.04	109.42	109.26	108.96	109.63	109.11	109.29	111.49	110.67	110.02	110.5	108.76	108.82	108.8	108.97	110.49	108.38	109.23	110.04	109.09	109.67	108.96	110.27	109.67	110.93
105.69	105.93	105.25	105.7	104.95	105.71	103.49	105.03	107.13	106.83	107.4	105.28	104.7	105.52	106.46	105.64	106.31	104.05	103.59	104.81	102.55	104.57	107.17	107.58	105.53	106.16	105.68	106.43	106.21	106.42	104.53	105.97	106.47	107.03	105.53	106.26	105.2	106.77	106.05	105.9	105.15	104.6	106.84	105.14	106.69	105.94	106.6	106.31	105.67	105.88
104.92	104.4	103.4	103.21	104.89	104.7	105.24	103.07	105.43	102.93	103.28	104.87	104.37	106.31	104.34	103.26	102.78	105.14	103.68	105.79	106.89	103.7	103.53	103.48	105.05	103.47	105.19	103.35	105.19	102.61	104.56	104.97	102.91	104.22	103.86	104.1	104.77	102.85	104.48	104.11	103.65	102.5	104.14	105.59	103.89	103.85	103.36	105.16	103.86	104.63
106.39	107.53	106.8	108.17	106.66	106.98	108.06	106.62	105.45	106.79	108.39	106.14	107.34	107	106.9	107.25	106.61	107.08	108.4	105.55	107.83	106.85	106.44	105.43	107.87	105.42	106.96	106.97	106.39	105.58	106.82	108.24	107.2	106.56	105.71	107.24	105.54	106.92	105.65	106.2	106.26	106.42	107.29	106.55	107.48	107.6	107.08	107.37	107.2	107.8
106.82	106.33	106.26	106.18	105.28	105.73	105.68	106.56	104.69	106.91	104.96	105.47	105.33	105	105.27	106.4	106.6	105.01	106.43	105.46	105.09	106.08	106.97	105.57	105.48	106.55	104.04	103.78	105.65	106.46	106.38	106.48	106.95	106.75	106.05	106.1	104.81	105.09	105.09	107.47	104.71	106.02	105.56	105.37	105.46	106.15	105.02	106.47	106.03	104.9
111.5	111.4	112.51	111.14	110.97	111.69	111.6	110.17	112.88	111.57	111.17	110.3	111.27	110.33	110.67	110.18	111.07	111.46	111.56	111.12	111.29	111.6	111.45	111.58	112.36	112.01	111.12	112.26	110.83	111.43	110.86	111.14	110.82	111.4	112.58	112.1	111.56	110.73	112.33	111.71	112.68	111.36	110.73	112.55	112.24	111.49	112.27	113.15	110.51	111.32
99.007	100.71	98.801	98.92	99.86	100.41	101.54	101.51	100.47	102.25	98.878	99.205	100.19	99.134	100.79	100.16	100.09	99.515	99.949	98.048	98.843	99.941	99.094	98.596	98.586	100.05	98.577	99.298	99.614	99.678	99.9	99.939	99.509	99.473	98.852	100.69	98.685	99.615	100.61	99.166	100.33	99.955	99.407	98.672	100.18	99.96	99.709	98.597	100.77	100.96
108.76	108.99	107.79	109.27	110.88	109.52	110.15	108.5	109.78	110.85	109.71	110.34	109.64	109.89	108.37	110.27	109.66	108.82	110.85	110.02	110.56	108.89	108.3	108.85	109.59	109.98	108.89	110.07	109.26	110.32	110.35	109.62	110.27	109.77	109.54	108.38	108.58	108.55	111.08	109.56	109.88	109.83	107.96	107.83	109.58	110.32	110.11	108.9	108.61	108.35
100.11	100.35	100.23	100.21	99.809	99.628	99.03	98.888	98.522	98.708	100.44	100.49	98.071	100.5	99.519	99.524	99.598	100.42	99.192	100.62	101.7	99.588	101.6	99.177	100.07	98.686	100.42	99.636	99.333	99.301	101.95	99.109	100.52	100.26	99.017	100.95	100.09	98.25	100.12	100.59	100.81	99.952	98.73	99.743	99.898	100.16	99.269	99.73	99.939	99.485
103.73	103.51	102.8	104.43	104.5	105.45	105.18	104.65	103.76	104.87	104.38	104.57	103.34	104.95	104.48	105.11	103.88	104.52	104.99	104.89	104.31	105.94	104.34	103.45	104.5	105.14	104.6	103.61	103.53	104.15	103.08	104.04	105.5	104.93	103.86	105.32	104.55	104.99	104.38	104.38	104.57	104.75	104.92	104.8	105.17	103.28	104.98	104.18	104.96	106.01
108.2	107.91	107.44	105.96	106.68	108.09	105.55	107.85	108.45	107.44	108.3	106.68	106.67	105.84	105.02	105.06	107.33	106.48	107.1	106.26	106.14	106.4	106.43	107.09	107.46	108.12	107.08	106.12	105.22	106.47	106.36	104.5	107.05	107.82	106.73	107.02	107.76	106.22	106.48	106.66	106.56	106.03	107.54	106.37	107.37	106.65	105.87	107.48	105.89	106.01
113.52	112.04	110.35	110.92	111.24	111.32	110.67	112.11	111.65	110.84	112.3	111.73	110.34	110.3	112.02	112.08	111.6	112.06	111.95	111.44	112.06	113.59	111.37	111.04	112.16	110.32	112.58	111.56	112.17	110.25	112.17	111.25	113.24	111.54	110.98	111.35	111.81	111.29	111.83	111.61	113.1	110.99	110.69	112.86	111.87	112.52	112.54	111.32	112.08	111.5
108.37	107.91	106.39	106.46	106.24	105.99	106.09	106.27	107.77	107.36	108.05	106.08	107.11	105.53	107.06	106.76	106.74	105.95	108.17	105.54	107.77	107.59	107.66	106.02	105.79	106.09	105.97	106.43	105.2	105.86	106.85	104.01	105.88	106.45	106.68	106.5	107.59	105.55	106.83	106.9	105.78	105.92	105.34	105.29	106.43	105.98	106.29	105.55	106.41	106.4
105.56	106.1	106.07	105.73	106.31	108.15	105.75	106.87	107	106.38	106.2	107.38	107.33	107.04	106.91	106.82	106.29	107.14	106.26	105.16	105.18	106.31	108.05	106.78	107.28	105.78	105.15	105.36	107.02	106.4	107.36	105.84	106.96	107.25	107.28	105.97	107.9	106.56	106.25	105.88	107.94	108.64	107.71	106.64	106.34	106.42	106.79	105.68	105.21	107.93
116.81	118.52	117.17	115.65	119.85	117.58	116.44	118.92	117.65	119.34	118.04	116.01	118.49	118.03	118.51	116.55	117.58	116.65	117.92	118.13	119.1	117.22	118.29	117.62	118.02	116.57	117.05	118.41	117.94	118.31	117.71	116.7	119.25	117.32	117.26	116.63	116.58	117.44	118.48	118.34	117.57	117.58	117.42	115.41	118.09	117.65	116.46	116.94	117.57	117.32
105.03	105.9	106.16	105.85	107.94	106.09	106.71	106.21	106.54	106.84	107.63	106.23	106.24	106.31	106.73	106.51	106.7	105.67	107.69	105.61	105.11	105	106.54	106.43	104.82	106.95	106.21	104.85	105.73	105.73	105.26	106.23	105.25	106.31	106.44	107.2	107.5	105.66	106.65	106.83	105.29	107.08	107.03	105.79	107.91	105.97	105.29	105.34	106.04	105.25
104.63	104.61	104.32	103.6	104.95	102.84	104.28	103.52	103.17	104.22	104.65	104.14	104.68	105.22	105.19	103.84	104.83	105.58	104.14	104.51	103.47	103.06	103.91	104.57	104.55	103.7	105.01	104.6	104.02	103.37	104.7	104.33	103.53	104.77	104.44	103.38	103.92	104.52	104.47	104.45	102.4	104.51	102.82	103.81	105.49	105.02	105.65	104.07	104.08	103.76
111.98	111.15	111.93	110.34	112.73	111.02	112.99	109.86	110.84	112.71	111.56	111.54	112.6	112.11	112.57	110.57	111.05	112.02	111.95	112.03	111.94	110.42	111.5	110.97	112.45	112.61	109.59	113.05	113.17	112.94	112.94	112.11	110.91	112.02	112.07	110.65	112.3	113.01	112.75	111.7	111.14	111.88	110.41	111.44	111.54	111.62	111.76	110.99	113.8	112.35
110.97	110.78	110.43	112.08	110.47	110.99	110.55	109.84	110.41	109.11	110.08	110.84	110.02	111.19	111.15	109.25	109.25	109.56	111.12	109.09	110.38	109.75	110.37	110.88	110.8	110.63	108.33	109.83	108.97	109.63	110.49	109.44	108.95	107.95	109.5	111.17	110.47	111.48	110.79	109.76	108.74	110.55	110.74	111.18	110.84	109.92	109.47	110.61	111.01	110.74
104.18	103.35	105.18	103.04	104.74	105.56	103.03	102.31	103.48	105.69	103.45	103.68	104.19	103.97	104.02	103.87	102.89	104.01	104.46	104.1	104.73	103.46	104.52	104.49	104.58	103.08	104.78	104.11	102.95	104.04	106.03	103.49	104.24	104.49	103.92	103.63	102.91	103.93	104.77	104.03	104.12	104.08	104.88	104.97	103.85	104.97	105.4	103.32	104.59	103.61
103.27	104.2	105.07	103.39	103.08	103.25	104.06	103.12	103.38	104.07	103.46	102.52	104.56	104.89	103.26	102.85	104.84	102.51	104.4	103.62	104.76	103.38	103.78	103.96	105.96	103.65	103.17	102.63	105.44	104.36	104.24	105.01	102.08	103.73	104.44	105.8	103.31	104.04	103.31	104.95	105.74	103.92	104.35	102.27	105.68	104.23	102.92	105.71	104.52	104.57
111.9	110.06	111.28	109.32	110.27	110.53	109.65	110.81	110.67	108.97	111.59	111.68	110.92	111.24	111.16	111.02	110.02	108.76	110.59	111.12	112.15	110.24	109.31	112.27	111.5	109.82	109.74	110.97	109.48	110.64	110.92	110.4	109.37	111.45	109.5	110.05	111.25	111.03	109.3	110.48	111.49	110.84	111.1	110.32	111.6	110.7	110.99	110.21	110.86	110.52
110.46	111.37	109.95	108.65	111.77	108.99	110.2	109.5	110.49	110.19	111.07	108.69	110.65	110.15	108.83	109.38	109.7	111.03	108.72	109.53	109.92	110.08	110.08	109.6	111.5	110.67	109.94	110.59	110.01	110.3	110.8	111.47	112.55	109.17	110.99	111.22	110.78	110.25	111.92	111.99	109.46	110.67	111.02	110.08	110.2	110.81	108.32	109.68	109.88	110.28
118.12	117.74	117.11	116.02	117.69	118.03	118.13	118.65	116.97	116.34	117.28	116.71	117.55	119.92	119.87	117.04	115.89	117.66	116.44	116.93	118.38	117.46	116.74	117.45	116.96	116.76	115.94	117.05	116.56	118.09	116.83	116.59	117.8	118.93	117.82	118.12	118.12	117.65	116.5	118.02	117.63	117.45	117.51	117	118.53	118.67	116.61	117.69	118.58	118.44
111.68	112.04	111.91	110.73	111.73	110.21	112.87	110.58	111.22	109.31	111.1	110.71	110.35	109.7	110.42	111.81	112.41	110.14	110.88	111.13	109.23	109.37	109.99	109.88	110.76	109.7	109.17	110.71	112.88	110.37	109.02	111.65	111.1	112.01	109.95	110.7	111.74	109.46	111.17	110.34	109.82	110.23	111.55	110.97	111.55	111.8	110.5	110.27	110.46	112.26
99.139	100.91	97.933	99.123	98.908	99.923	98.226	100.79	101.1	99.591	99.304	102.09	100.86	99.345	99.339	98.977	99.001	99.713	98.228	99.223	99.142	100.41	99.719	99.696	100.39	101.94	99.884	100.74	99.965	98.215	99.293	100.77	100.66	100.37	98.802	100.15	99.418	99.879	99.697	98.989	98.347	99.569	99.337	100	99.954	98.497	98.933	99.927	100.16	99.545
109.09	107.57	107.07	106.9	106.3	107.87	107.54	106.85	107.18	107.71	106.42	107.19	105.96	106.88	106.2	107.51	106.95	107.69	106.28	106.4	105.54	107.65	108.16	107.76	107.45	107.35	106.18	108.29	106.87	106.76	106.69	107.46	105.93	106.93	105.95	107.9	106.18	106.72	107.49	107.58	106.64	105.94	107.08	106.32	106.89	106.3	105.91	107.82	107.3	107.13
105.19	107.01	105.04	107.16	106.29	106.56	106.44	105.76	107.11	107.16	106.57	107.21	105.63	107.18	105.08	106.69	107.02	108.55	106.97	105.92	105.49	107.94	107.84	108.4	107.13	106.17	107.36	104.24	106.22	105.87	106.53	107.3	106.14	106.84	107.26	106.21	105.79	105.85	105.8	105.56	106.46	107	105.56	106.29	108.34	107.95	107.22	107.61	109.05	107.91
117.71	118.72	115.51	116.9	117.05	118.99	117.56	116.41	119.57	119.21	117.07	117.17	117.91	117.91	116.05	116.2	119.26	118.14	116.27	119.63	117.76	117.16	116.3	119.08	117.21	118.38	117.53	119.03	116.82	119.86	118.56	118.39	118.14	118.22	117.66	116.47	116.66	117.23	116.14	116.44	117.05	118.73	116.4	118.56	118.65	117.13	116.41	118.02	118.11	118.25
110.32	109.53	109.62	109.97	108.75	108.98	109.81	110.11	109.28	110	111.22	109.74	111.02	111.92	110.02	109.77	108.75	107.3	108.78	110.03	109.76	108.32	109.9	111.01	110.89	110.88	110.37	109.78	109.72	110.86	108.89	110.14	109.62	108.65	110.17	110.17	109.56	110.48	110.57	108.97	109.06	108.75	109.92	109.46	108.59	108.06	111.9	108.71	109.98	108.31
111.56	112.14	111.07	112.95	110.68	110.99	111.89	113.32	112.4	112.09	111.6	111.51	111.63	110.73	111.08	113.09	111.03	111.42	110.17	112.01	110.73	112.66	110.87	110.51	112.18	111.55	111.76	111.07	113.06	111.7	112.55	112.29	112.36	112.4	112.21	111.24	112.46	110.15	110.67	111.38	113	111.05	113.24	112.12	111.82	112.04	110.9	110.41	112.3	111.56
107.4	106.32	106.56	105.52	105.9	106.23	106.39	105.98	106.94	105.69	105.76	105.56	105.69	106.74	105.69	105.68	107.29	106.2	106.29	106.77	105.7	106.39	106.16	107.77	105.27	106.23	107.1	106.36	106.96	105.76	106.37	106.15	106.69	107.58	106.34	104.52	105.27	104.96	106.54	106.6	106.54	106.72	107.8	107.64	107.22	107.72	107.91	107.8	105.4	105.48
109.9	109.67	110.6	110.08	110.3	109.98	110.41	109.89	109.33	109.81	108.66	110.66	109.46	109.89	109.86	109.06	110.22	110.24	110.9	110.35	112.4	109.15	108.98	109.33	110.44	108.06	110.56	110.26	109.34	110.71	111.03	109.85	110.03	110.39	110.07	110.28	107.63	110.13	108.47	110.02	109.03	110.07	108.53	109.14	109.99	108.62	109.23	109.76	109.7	110.23
101.88	99.922	100.8	98.765	98.106	100.19	100.77	99.794	99.438	99.796	101.45	99.874	98.585	100.92	98.329	98.433	99.247	98.416	100.07	100.18	99.618	99.668	101.82	100.84	99.649	100.59	100.5	98.926	99.859	99.541	99.558	99.642	98.568	99.425	100.19	100.62	97.861	99.128	100.98	100.16	98.025	100.23	100.65	100.29	100.75	100.27	101.2	99.187	99.379	99.326
105.57	106.28	105.82	106.44	106.04	107.2	106.3	106.42	106.52	108.91	105.26	105.69	106.94	108.4	106.69	106.6	107.23	105.98	106.63	105.25	107.11	107.35	106.76	105.64	103.95	106.96	107.27	104.71	106.4	105.51	106	107.12	106.77	106.55	105.22	106.15	105.23	106.22	107.14	106.25	106.38	106.29	106.41	106.41	106.04	104.78	106.92	107.01	105	106.97
110.74	110.25	109.7	109.81	110.59	109.17	112.64	111.51	110.23	110.83	108.85	110.49	110.92	111.26	109.13	110.62	110.24	110.8	111.19	109.49	108.81	110.38	110.12	111.22	109.64	111.6	111.17	110.78	110.32	111.09	110.52	110.69	110.5	111.05	110.35	111.12	111.22	110.76	111.66	111.19	112.42	111.57	109.64	109.45	111.35	111.37	109.37	109.04	110.23	111.26
106.31	107.37	105.37	107.48	105.89	106.4	106.33	106.35	105.78	105.29	107.18	107.64	107.09	105.68	106.29	104.42	106.6	106.03	105.51	106.21	105.73	105.5	106.02	106.28	105.22	104.95	106.53	105.5	106.29	108.1	106.87	105.35	105.59	104.3	106.35	107.33	104.07	106.6	105.5	106.63	104.39	105.25	106.94	105.12	105.15	105.34	108.41	105.86	105.69	105.99
105.72	107.14	105.19	107.02	106.05	104.26	105.64	105.05	106.44	104.3	103.93	105.29	106.59	106.78	106.58	104.44	105.9	104.36	106.22	103.8	104.66	105.87	105.21	105.82	106.46	105.82	105.34	105.2	105.87	104.9	104.28	106.09	106.57	106.17	104.11	105.41	104.98	106	104.7	105.68	104.75	106.07	105.09	104.87	104.93	104.7	104.88	104.51	105.07	104.44
99.861	101.83	99.877	100.03	101.26	99.63	98.86	101.33	99.186	100.56	99.948	99.871	100.94	100.62	99.756	97.884	98.574	100.28	98.459	100.27	98.884	99.808	100.77	99.444	100.96	99.585	99.16	100.93	100.14	101.28	99.993	99.659	100.05	99.445	101.42	99.916	99.937	101.98	100.63	99.819	101.7	101.45	99.568	101.98	100.61	99.467	98.351	99.718	98.886	99.911
110.64	112.57	112.55	111.09	111.03	110.65	112.1	113.04	110.78	112.86	110.93	111.54	111.74	111.19	109.37	112.01	112.42	112.2	111.16	110.89	110.86	111.36	110.89	112.52	112.42	110.83	112.67	110.94	110.73	112.43	111.27	110.83	111.83	111.89	111.64	112.58	112.56	110.52	111.18	111.83	111.97	112.77	113.29	111.98	110.87	111.49	109.29	111.43	112.19	112.33
105.88	106.34	105.06	104.22	105.54	106.93	104.72	104.22	105.51	105.03	104.44	105.2	106.59	104.61	105.97	104.7	105.61	106.97	106.9	105.32	106.59	104.78	106.43	105.14	104.74	106.22	105.22	104.87	105	105.71	106.09	105.38	105.68	107.73	105.9	105.72	105.32	105.85	107.01	106.99	105.55	104.07	105.41	107.75	105.75	105.06	104.93	105.72	105.24	106.08
100.88	100.83	102.9	98.388	101.28	101.89	100.26	100.3	101.34	99.609	100.21	98.934	101.61	101.61	99.972	99.587	99.884	99.774	100.7	100.27	100.55	101.15	100.5	101.74	100.43	101.54	101.3	101.48	100.88	99.36	101.14	100.57	99.073	101.18	101.23	99.811	100.83	100.17	101.44	100.19	101.79	100.3	101.08	100.96	100.59	99.788	100.42	99.821	100.28	97.968
107.16	107.15	105.86	104.83	105.61	107.46	105.51	104.78	105.43	105.84	105.15	105.38	105.92	106.12	105.5	104.01	104.61	105.89	105.84	106.51	106.06	106.29	104.82	106.59	105.06	105.93	105.3	104.85	105.95	104.96	106.05	105.34	104.77	104.49	103.98	106.2	105.82	105.71	105.91	106.57	105.23	105.01	104.05	106.44	104.93	106.31	104.92	105.91	107.91	106.2
105.92	104.93	105.33	106.97	104.57	105.91	106.94	104.55	104.89	105.1	105.27	106.47	105.18	105.47	105.86	105.38	106.85	104.45	106.3	106.88	105.23	103.49	106.79	106.12	106.78	104.52	104.77	104.31	104.84	106.07	103.85	104.73	103.96	106.44	106.47	105.57	106.07	105.23	106.93	105.06	105.86	106.44	105.76	103.41	104.67	106.21	105.62	106.17	106.13	105.13
105.43	105.37	105.7	105.24	104.68	104.66	104.55	106.25	106.75	106.01	105.88	106.95	105.62	104.45	105.17	105.12	106.88	102.98	104.36	104.86	105.05	106.09	103.74	105.31	106.09	106.6	106.27	103.6	104.83	105.43	105.28	105.45	103.79	106.24	105.5	104.7	106.13	105.49	104.18	106.9	105.82	106.11	106.96	104.19	104.9	105.15	102.73	106.44	106.09	107.42
109.62	111.11	112.45	111.64	111.66	111.78	111.78	109.55	112.1	111.58	111.28	112.42	110.59	111.17	111.46	110.44	110.36	111.42	109.69	111.11	112.04	111.16	110.16	110.9	111.33	111.08	111.43	111.38	111.93	110.63	112.27	110.58	112.85	111.63	111.72	112.14	112.01	112.48	112.54	111.18	113.65	112.99	112.63	111.23	110.91	110.04	110.32	111.13	111.62	112.45
103.92	104.39	104.43	105.6	104.09	103.45	104.63	104.68	104.48	104.54	105.85	103.49	105.33	105.26	103.68	104.68	105.32	106.3	105.26	105.18	104.74	105.54	104.72	104.69	103.33	105.75	104.76	104.77	104.71	106.82	104.91	104.66	105.33	104.1	104.59	105.09	104.64	104.25	105.5	104.76	104.15	103.95	105.22	104.98	106.09	105.28	104.28	105.71	105.75	104.12
109.12	109.7	110.23	108.66	110.55	109.91	108.39	110.22	110.51	110.25	111.41	110.31	109.71	108.27	108.61	109.72	110.94	110.29	111.61	109.21	109.54	111.38	110.15	110.56	110.56	109.99	109.96	110.57	111.63	110.92	110.58	109.74	109.66	110.4	109.08	108.56	110.32	111.2	109.04	109.2	109.28	109.5	110.21	109.15	108.97	110.48	109.48	110.53	111.13	109.15
106.33	106.03	104.37	104.19	108.03	105.42	107.13	105.53	105.36	106.7	107.73	105.45	106.68	106.36	106.24	106.02	105.07	104.99	105.63	105.07	105.81	105.34	104.47	105.77	105.15	107.44	105.66	103.24	106.51	107.2	104.91	104.37	105.06	105.03	104.45	106.19	106.71	104.96	105.95	105.94	106.09	105.43	105.34	105.9	105.72	105.64	106.27	105.53	106.13	104.65
111.51	111.93	109.37	111.9	110.71	109.64	111.44	109.98	111.65	113	112.81	109.8	111.01	111.32	111.66	113.08	112.31	109.01	111.53	109.54	110.77	111.01	111.62	110.12	109.63	110.59	113.76	112.36	109.92	111.62	111.05	112.23	110.21	110.36	112.4	112.32	110.32	111.28	109.59	111.53	110.75	111.57	109.6	110.3	109.77	109.7	110.9	113.05	109.87	110.86
111.55	111.11	112.61	111.62	110.92	109.88	111.16	111.44	109.81	110.83	111.28	112.25	111.89	111.52	109.97	110.69	111.79	110.5	110.63	110.62	109.76	110.84	109.93	113.39	111.34	113.02	111.41	112.56	111.55	110.63	110.09	110.34	110.89	112.76	111.75	112.66	110.88	111.71	110.36	109.09	111.14	111.35	112.05	111.29	112.1	111.97	111.02	112.2	110.92	112.98
107.62	105.34	107.85	105.98	107.21	107.12	106.34	106.06	105.99	106.6	105.33	108.52	105.56	107.24	106.64	106.64	105.36	106.69	104.84	106.72	107.75	105.79	107.03	106.21	106.33	105.68	106.45	104.67	106.95	106.68	105.94	107.02	107.63	107.09	105.85	104.93	106.57	108.23	106.75	106.92	107.3	104.9	106.06	107.75	105.88	105.01	105.77	106.3	107.94	106.49
106.58	106.38	106.12	105.83	106.11	107.34	106.12	106.9	107.69	107.63	107.14	106.94	107.45	106.14	106.45	107.33	104.63	106.73	108.2	105.5	107.38	106.44	106.44	106.3	106.66	106.58	104.28	107.02	106.71	106.48	106.58	106.48	107.44	104.9	106.61	105.64	106.25	108.53	105.73	107.28	107.49	106.3	107.31	106.91	106.8	107.22	106.77	107.55	105.65	106.13
106.08	103.35	106.04	106.24	103.86	104.29	106.01	106.56	105.36	106.88	106.7	107.14	104.1	105.77	105.51	103.99	105.08	105.45	105.43	104.67	104.25	105.88	103.67	106.19	106.03	105.96	104.96	106.87	106	105.42	104.63	104.44	106.15	105.12	104.23	105.66	105.61	105.23	105.61	103.86	105.86	105.5	105.16	105.49	105.59	105.48	105.79	106.02	105.9	105.08
107.71	103.75	105.67	106.43	104.94	104.64	105.98	106.61	105.7	105.52	106.53	105.29	105.13	104.62	105.84	105.96	106.02	105.39	105.85	105.22	105.24	106.86	104.52	105.63	105.87	106.18	106.08	103.68	106.57	104.82	105.87	104.84	106.19	105.93	105.47	104.89	105.98	105.5	105.59	106.64	105.66	106.21	105.59	104.67	103.9	106.32	105.93	107.64	105.83	105.15
104.15	105.6	104.22	103.91	105.8	104.87	104.91	105.87	105.48	105.47	104.82	103.93	102.91	106.03	104.96	104.16	104.06	103.98	103.67	105.02	106.23	105.23	104.04	105.61	105.06	104.33	103.67	104.39	104.08	104.82	103.83	106.2	103.89	103.69	102.93	103.88	103.96	104.57	104.39	105.1	104.65	104.41	104.84	104.17	103.77	104.52	104.65	104.46	104.09	104.51
99.304	99.521	98.983	100.41	100.89	99.036	100.54	99.885	100.42	100.14	97.561	100.57	100.09	100.68	101.07	101.85	100.44	100.18	100.99	101.87	99.687	99.582	99.004	100.49	100.87	99.279	100.54	98.627	98.923	98.771	97.904	100.54	99.424	99.981	99.046	99.567	100.68	100.68	100.83	99.621	98.587	99.793	100.18	100.31	98.257	100.35	99.869	99.396	100.68	99.915
106.44	107.61	105.97	106.59	106.42	106.52	105.02	106.95	105.19	106.32	107.87	106.98	106.44	106.22	107.18	107.56	106.46	106.58	105.37	105.91	105.69	106.71	105.6	106.72	106.79	106.78	107.15	105.26	105.98	107.13	105.43	106.45	106.09	107.29	107.45	106.15	105.73	104.37	106.83	105.59	105.93	106.14	107.88	106.97	105.27	105.66	107.16	105.12	107	108.09
100.73	98.963	99.692	100.61	100.41	98.741	99.489	99.636	100.24	100.92	101.01	100.72	99.368	99.79	98.561	99.908	97.868	99.035	101.86	99.396	99.377	100.02	99.805	99.968	99.334	100.07	101.07	99.38	99.771	100.65	101.51	98.901	100.47	99.278	101.48	100.85	100.07	100.79	100.77	100.7	99.993	99.673	99.506	100.94	99.24	98.817	100.69	100.02	100.56	99.663
105.05	106.36	106.3	104.95	106.82	106.28	105.44	105.57	105.88	105.68	105.46	105.82	105.96	105.06	106.14	105.65	105.92	104.37	105.76	103.8	106.16	107.47	105.91	107.43	106.73	106.09	105.17	105.68	104.98	105.95	105.46	106.39	105.83	108.54	106.12	106.59	105.87	104.53	106.29	103.5	105.54	106.61	105.73	104.3	106.18	107.56	105.49	105.45	106.63	106.24
103.43	105.05	104.27	103.52	104.48	104.24	103.63	106.05	103.43	105.21	104.7	103.12	105.22	105.24	106.37	104.57	105.25	105	104.58	104.04	104.48	103.16	104.22	103.6	105.08	105.24	104.82	104.49	105.3	105.4	102.9	105.35	103.91	105.02	104.29	104.47	105.38	104.28	104.44	105.78	104.14	105.24	104.53	104.2	102.93	103.93	105.37	104.35	104.95	104.92
103.58	106.89	105.73	106.21	106.04	107.05	108.23	106.94	107.44	107.98	105.44	106.09	106.06	108.15	106.39	106.12	106.78	105.96	106.34	105.81	107.58	107.02	106.14	107.74	107.12	106.53	106.52	106.41	106.9	106.88	105.68	106.21	107.06	106.97	105.1	106.04	107.42	106.83	107.83	107.31	105.69	107.05	106.31	107.27	105.26	106.06	106.12	106.82	106.33	106.61
111.57	111.48	110.93	110.11	112.05	112.39	112.02	109.88	111.84	112.13	111.74	111.93	110.47	110.6	110.22	110.18	111.42	110.43	109.83	110.14	111.43	110.87	111.44	111.24	110.72	111.39	111.96	111.41	110.78	110.04	111.71	110.57	111.47	111.54	111.96	111.43	110.61	113.39	111.64	111.45	109.92	110.84	110.94	110.62	111.73	109.57	110.62	110.58	112.32	110.95
104.53	104.85	101.89	105.26	104.05	103.36	104.26	104.23	103.95	104.81	103.28	104.83	104.76	104.23	105.04	103.54	104.97	103.12	103.7	105.29	104.83	102.12	106.5	104.23	104.74	104.63	104.39	103.3	102.88	102.26	105.26	103.5	105.85	102.44	103.64	102.89	104.24	102.96	103.36	104.54	104.89	105.06	105.51	103.55	103.46	105.36	104.56	102.89	103.7	102.39
106.18	107.36	105.92	104.44	106.86	106.34	104.64	106.25	106.77	104.81	106.83	103.82	104.94	108.22	104.95	104.95	106.74	106.62	105.35	106.94	105.99	105.9	104.8	106.22	105.32	105.96	106.78	105.73	107.53	105.08	106.86	104.33	106.05	105.1	106.96	107.37	105.09	106.01	105.64	105.89	106.78	105.52	105.65	106.49	105.25	106.88	106.69	106	103.99	106.51
104.14	106.22	104.21	105.99	104.65	106.15	104.16	104.16	105.78	103.8	103.17	105.32	105.88	104.72	105.49	105.45	105.5	103.86	104.57	104.42	103.96	105.62	105.95	104.32	105.74	103.56	104.3	104.51	103.27	105.02	106.97	106.48	103.54	103.63	102.78	106.34	105.28	104.05	106.78	104.42	103.89	105.97	105.38	104.68	104.26	103.77	104.56	104.08	104.98	106.49
113.07	113.14	113.55	112.75	112.07	111.87	112.28	112.35	110.93	114.24	114.54	112.84	113.83	113.63	113.2	111.89	111.74	115.36	113.41	111.45	113.23	110.77	111.61	113.17	112.34	113.99	111.7	111.96	111.95	110.84	113.38	113.79	112.04	114.13	112.45	112.57	112.24	112.97	112.79	112.97	112.66	111.07	112.76	112.62	111.93	111.11	113.07	113.2	110.99	111.96
110.84	112.25	113.47	111.3	111.43	110.21	109.93	111.69	110.62	111.98	111.45	111.78	111.48	111.58	110.56	111.66	111.32	112.21	110.93	111.27	113.1	110.76	112.7	111.78	112.3	113.51	109.66	111.32	111.51	111.08	110.24	111.46	111.61	112.51	112.59	111.85	111.55	110.59	111.94	113.65	113.12	112.11	111.19	110.32	112.4	111.85	110.91	110.8	112.72	112.09
115.77	116.77	117.34	117.98	117.79	116.92	117.52	117.4	117.51	116.99	117.42	118.34	118.77	117.26	118.69	117.48	117.28	117.6	116.15	118.9	117.46	118.75	118.17	116.82	117.34	116.95	118.54	117.58	118.12	117.39	117.27	117.89	116.93	116.86	117.19	117.78	118.1	118.77	116.3	116.64	117.56	117.73	117.39	116.59	118.58	117.81	116.47	117.51	116.5	117.41
100.67	99.665	99.969	99.538	100.29	100.31	100.49	99.649	99.957	98.896	100.54	98.686	99.463	101.43	101.27	99.651	99.367	99.299	98.547	101.42	99.08	100.06	99.093	100.83	101.1	100.39	100.05	101.29	100.56	100.51	99.897	100.57	100.39	97.602	100.63	100.51	100.01	100.17	99.481	100.04	99.4	100.24	97.92	100.79	98.963	101.29	98.575	99.488	99.622	99.453
100.13	100.55	99.935	101.66	100.69	99.588	102.98	99.859	100.82	101.79	98.724	100.67	99.106	99.346	99.718	99.315	99.804	100.8	100.66	99.269	99.6	100.69	101.18	98.65	99.604	99.102	100.99	100.77	98.727	99.629	99.72	100.62	99.382	100.81	100.72	100.11	99.494	100.81	99.118	100.08	100.12	100.22	99.806	102.22	101.47	100.04	100.44	99.275	99.38	101.05
111.94	112.8	110.37	112.78	111.01	110.43	112.75	111.94	111.6	110.36	111.06	111.38	112	111.51	111.41	111.56	112.13	112.45	110.46	112.82	112.46	111.04	110.84	111.04	111.41	112.36	111.41	110.88	110.3	110.69	112.08	112.68	111.31	110.52	112.12	110.75	112	112.31	109.97	112.49	113.53	112.43	110.42	112.08	112.4	111.14	110.57	112.25	113.82	111.43
99.144	100.92	99.41	99.69	99.416	100.91	100.67	99.05	99.33	98.181	100.06	101.07	99.165	100.31	98.268	99.264	100.09	99.076	99.737	99.491	98.291	100.18	99.056	99.518	98.419	98.388	99.226	100.07	98.626	100.85	101.06	100.42	100.55	99.942	99.777	99.28	99.938	99.471	100.12	99.467	97.352	101.13	99.128	97.131	101	99.871	98.9	99.523	99.572	99.227
111.06	110.8	109.63	111.65	110.68	110.39	110.92	111.18	109.92	110.58	111.3	111.02	111.43	110.39	109.76	112.14	111.18	110.69	111.9	112.1	110.34	110.47	110.48	110.36	111.06	112.05	113.22	111.3	112.74	110.53	109.79	111.26	111.41	109.24	111.14	110.77	109.83	111.42	109.64	111.03	110.41	110.93	110.86	111.06	110.8	111.66	112	111.84	111.11	110.86
104.43	104.58	104.89	105.17	102.62	105.89	106.34	105.05	104.32	103.92	106.26	106.07	103.52	103.42	106.1	103.66	104.62	104.23	104.13	104.8	103.39	105.53	104.4	105.39	103.96	105.53	105.05	105.19	104.2	105.43	105.64	104.91	103.67	105.77	105.18	103.99	104.44	103.94	104.09	103.93	104.19	104.12	105.81	104.68	104.72	105.55	103.17	105.58	106.25	104.56
104.63	104.85	104.98	103.74	103.67	104.53	102.92	104.75	104.02	104.5	105.79	105.69	104.06	105.83	103.62	103.71	102.51	104.3	105.7	105.18	105.14	103.96	105.56	103.74	104.19	104.31	103.11	103.66	105.7	103.61	103.76	103.36	104.94	106.31	104.9	104.99	104.78	104.85	105.33	104.98	104.9	105.65	103.38	105.93	104.72	104.75	103.45	106.28	105.82	104.64
105.02	106.62	103.78	105.07	105.31	106.82	105.03	105.96	105.4	105.64	104.89	104.18	104.59	105.78	106.96	103.42	104.56	104.76	106.51	105.89	105.15	105.86	104.94	104.12	105.03	106.42	106.28	107.15	107.54	105.78	106	104.15	105.36	106.29	105.07	106.16	106.36	105.61	107.2	105.27	104.61	106.44	105.7	105.44	106.28	107.64	106.75	105.78	106.11	105.99
105.72	106.22	105.9	107.9	106.52	106.3	104.71	106.92	106.04	106.78	104.93	105.62	106.68	104.07	105.28	106.26	105.54	104.2	105.52	106.81	107.25	105.1	106.92	105.68	106.34	105	104.42	104.46	104.3	104.75	107.2	105.49	106.58	105.08	105.68	106.35	106	106.41	106.63	107.27	106.81	106.98	105.47	106.81	104.6	106.08	105.68	106.17	105.12	105.12
111.26	110.82	112.08	111.03	110.36	110.58	111.73	112.78	112.54	110.17	111.57	111.49	110.79	113.21	108.79	112.17	111.71	111.04	110.67	111.28	112.28	111.7	112.64	110.68	111.45	112.76	110.89	111.94	111.09	113.11	113.24	111.46	111.78	112.68	113.13	109.8	113.25	111.19	112.12	110.64	111.89	110.18	111.98	111.66	111.15	112.04	111.99	111.32	111.16	111.84
99.849	98.528	98.872	100.27	100.42	98.218	100.62	99.653	100.31	100.78	100.95	100.35	99.171	99.289	99.171	99.893	99.184	100.49	98.509	98.882	100.45	97.657	98.803	99.95	99.634	99.882	97.971	98.538	99.801	100.99	100.67	100.56	100.24	98.833	99.828	99.148	99.813	98.816	99.54	98.561	100.41	99.905	99.025	98.718	99.936	101.77	99.678	100.88	98.905	102.33
111.39	110.79	110.74	110.52	111.48	111.53	111.45	112.89	112.57	111.29	110.25	110.88	111.31	110.97	113.28	110.44	112.39	111.32	111.22	111.72	110.74	112.09	110.54	110.94	113.51	111.43	111.76	111.26	112.26	114.04	111.14	112.44	108.82	111.54	112.95	111.84	110.18	110.02	111.16	111.34	109.81	111.42	111.05	111.28	110.97	111.76	111.89	112.49	110.88	109.52
115.77	118.2	117.58	117.86	118.16	116.38	118.7	117.83	119.74	118.2	117.89	117.7	118.54	116.25	118.36	116.35	117.11	117.58	116.03	117.75	115.05	118.67	116.06	118.76	115.2	118.1	117.8	118.63	117.47	118.09	117.37	117.79	117.55	115.75	116.42	118.28	118.5	118.09	118.95	118.54	117.94	115.99	117.04	117.94	118.63	119.23	117.76	117.88	117.56	118.04
110.75	110.35	110.43	110.54	109.3	107.59	109.22	108.25	110.91	110.64	108.66	110.35	110.21	110.17	109.84	110.52	110.26	110.99	110.65	109.12	108.68	110.14	108.83	110.84	110.62	111.37	109.04	110.28	110.55	109.34	111.35	109.81	111.96	109.27	109.53	109.5	109.41	110.1	109.83	110.7	110.39	109.03	110.82	111.43	109.6	109.6	109.73	109.71	108.77	110.28
105.48	103.58	104.49	104.36	105.86	104.4	106.41	105.52	105.82	105.55	107.08	105.64	106.21	106.08	105.68	106.34	104.64	104.91	106.19	104.22	106.5	106.42	105.6	105.06	106.01	105.4	105.55	107.32	105.86	105.72	105.85	106.18	106.71	106.72	103.61	104.78	104.57	105.79	103.78	105.66	104.61	106.41	105.69	106.33	105.44	105.21	104.53	105.31	107.37	105.33
99.517	98.925	99.632	98.859	99.322	99.398	100.09	97.317	99.559	100.29	99.208	99.097	101.08	99.374	101	99.58	98.75	99.368	99.697	100.22	99.229	99.737	99.49	99.642	100.09	100.53	100.29	99.241	99.004	98.959	99.301	100.92	99.786	98.661	99.53	98.808	98.605	100.59	100.76	97.931	98.25	99.237	100.15	100.49	98.87	100.13	99.17	98.885	101.5	99.216
103.85	103.92	104.98	105.24	103.84	104.23	104.44	104.56	103.39	103.71	105.02	102.03	104.45	105.13	104.78	104.99	104.87	105.51	104.71	102.61	103.81	103.88	103.01	104.19	104.62	104.42	104.38	103.19	106.01	102.54	105.78	103.25	104.36	103.88	104.84	103.61	104.29	104.14	103.93	103.01	104.56	104.11	103.85	103.48	104.69	104.49	102.98	104.31	104.45	104.16
112.34	110.31	111.77	110.97	111.24	110.72	110.46	111.24	111.05	111.59	110.02	110.69	111.56	110.12	112.37	111.44	109.91	111.12	112.36	111.63	111.61	110.93	110.78	112.14	111.65	109.99	110.11	110.3	110.84	110.47	112.02	110.16	110.41	111.45	111.86	110.34	112.17	111.27	112.67	110.82	111.3	112.23	110	112.24	110.67	111.45	111.77	112.1	111.24	110.49
105.21	104.48	106.07	104.32	102.16	105.22	102.79	105.1	106.45	103.9	106.46	105.73	103.89	104.4	102.84	103.4	104.98	103.79	103.64	104.56	102.9	104.18	103.82	105.76	104.83	104.33	103.9	105.99	106.36	104.5	104.89	105.61	106.55	106.75	103.66	104.42	104.52	105.48	104.56	104.88	105.7	104	104.73	104.8	103.11	106.16	103.52	104.76	105.24	104.66
111.54	110.97	111.85	110.72	110.98	111.82	112.68	111.72	112.15	110.8	112.46	111.93	111.06	111.1	111.29	110.98	113.79	110.97	112.61	110.99	110.76	113.11	111.66	111.39	113.16	109.53	111.33	111.35	112.58	112.26	112.23	110.7	111.47	111.71	109.88	111.09	112.26	112.61	112.35	111.66	112.34	112.38	110.43	112.83	110.71	111.93	111.7	112.71	112.69	111.54
106.27	106.08	105.98	105.94	103.76	103.44	104.43	105.33	105.49	106.53	107.96	105.07	105.91	106.77	106.38	108.19	106.29	105.28	106.36	106.12	107.18	106.15	107.25	106.4	105.43	106.14	105.4	106.24	104.89	104.67	107.28	106.03	106.18	106.02	107.3	105.62	106.56	105.43	106	104.87	104.5	103.76	105.2	104.71	105.59	106	106.75	105.64	103.71	106.86
104.93	104.72	104.68	105.43	105.76	104.65	104.68	104.1	104.75	106.11	104.71	106.23	106.56	106.44	104.17	105.45	104.53	105.01	107.19	106.61	106.2	103.92	105.64	105.21	106.88	103.48	106.13	106.31	104.46	106.2	106.46	105.02	107.41	105.59	106.11	104.93	105.82	107.54	106.61	106.13	103.86	105.44	105.07	104.56	103.41	105.2	105.29	105.87	105.09	105.33
104.21	104.89	106.07	104.11	102.96	105.26	103.45	103.16	103.47	101.96	103.9	103.58	103.21	103.21	105.49	104.91	103.76	105.85	104.82	105.66	106.15	104.41	104.98	104.52	104.05	103.89	104.14	104.08	103.98	104.43	104.76	104.98	104.84	105.78	104.62	102.68	103.76	104.05	103.6	102.89	103.82	103.63	104.72	104.45	103.58	104.97	104.37	104.6	104.88	105.75
106.35	104.09	104.19	105.6	106.38	104.62	104.95	106.31	105.6	105.26	105.36	104.52	105.33	104.38	105.95	106.3	104.97	105.08	106.04	104.97	106.6	105.43	105.19	105.12	105.88	104.78	105.33	104.75	104.98	104.63	104.96	104.23	105.4	104.71	106.59	106	104.21	106.68	105.87	105.06	104.8	104.22	104.98	105.2	104.44	105.7	105.82	105.03	103.46	106.42
105.26	105.29	104.79	106.35	107.24	105.2	105.64	104.28	106.99	107.06	105.54	105.98	107.13	104.88	104.93	106.06	106.25	106.33	106.77	105.42	106.8	105.12	105.48	105.11	106.85	105.78	106.5	106.36	105.58	105.42	106.56	104.7	104.95	106.55	105.74	105.69	105.29	104.78	104.35	106.44	105.97	105.9	106.05	105.3	105.78	105.08	105.2	107.41	106.01	104.41
118.71	117.79	116.41	117.69	117.28	117.81	118.18	118.19	118.99	117.8	117.72	116.72	115.94	117.02	117.1	118.43	117.64	116.44	117.17	117.67	118.54	116.28	117.3	117.43	116.79	115.72	117.66	116.98	116.53	116.81	117.04	118.3	117	117.52	116.9	117.42	118.29	118.05	118.71	117.75	117.56	117.01	116.62	116.8	117.43	117.35	116.44	116.5	116.73	118.07
112.41	111.49	110.87	111.61	110.86	112.16	112.39	111.01	111.46	111.75	111.08	111.46	109.9	111.81	110.08	110.34	111.68	110.04	111.83	110.62	110.78	111.41	112.91	111.98	112.14	110.77	110.71	111.92	110.21	111.85	110.82	111.69	110.85	110.85	110	111.92	109.87	110.59	112.29	111.25	110.31	113.02	111.88	112.1	111.12	112.84	111.23	112.81	111.22	111.7
113.69	111.05	111.92	112.97	112.69	112.51	111.57	112.08	114.01	113.54	113.23	112.78	111.22	110.76	112.61	112.46	113.14	112.24	112.12	112.36	111.63	111.14	111.07	112.22	110.6	111.98	112.46	112.86	111.24	110.85	112.35	112.76	111.39	111.79	112.3	113.33	112.66	111.26	112.67	112.35	111.7	110.97	112.02	112.16	111.07	112.9	111.53	111.43	111.7	114.2
104.36	104.5	102.1	105.64	105.67	103.94	104.8	105.13	103.27	105.12	104.92	104.51	103.57	104.49	104.47	104.51	103.73	105.16	104.43	104.45	104.03	103.61	105.86	105.12	104.48	103.96	104.36	102.39	105.44	103.92	101.82	104.91	103.83	105.72	105.91	103.59	103.86	104.62	104.62	104.26	105.18	104.14	102.98	104.92	104.4	105.19	104.98	104.57	104.48	103.41
111.06	110.27	110.22	110.63	110.19	112	110.76	111.42	111.81	110.72	112.17	109.59	109.33	110.08	110.39	110.54	111.6	110.51	110.66	111.35	109.67	111.02	111.45	111.7	111.71	110.88	110.23	111.31	110.16	110.26	110.6	110.72	110.46	110.38	110.2	110.6	111.51	111.68	109.65	110.02	111.54	110.15	111.72	111.66	110.46	111.19	111.25	110.98	110.27	110.32
105.17	104.14	105.07	105.81	105.37	106.15	105.44	105.61	105.26	106.45	104.73	105.63	105.38	106.06	105.78	106.47	103.96	104.5	105	104.97	103.79	104.01	106.55	104.8	104.31	106.05	105.34	104.98	105.1	104.81	105.56	105.32	104.11	104.63	102.63	104.63	105.59	105.48	103.5	103.61	103.41	102.68	106.27	105.51	103.98	106.31	105.05	106.13	103.87	104.1
105.16	104.34	104.33	105.81	103.19	104.33	104.19	104.88	104.23	103.04	105.63	103.02	103.69	105.24	103.88	103.83	106.88	104.69	103.76	104.02	103.89	103.85	104.28	103.3	104.79	104.04	104.15	104.42	105.48	104.48	104.36	104.27	103.68	103.04	105.27	103.82	104.26	105.52	104.45	104.05	104.01	105.28	103.9	104.24	105.15	106.96	105.17	102.48	104.52	104.56
105.7	107.58	106.52	104.44	104.14	106.46	106.44	105.74	105.01	104.36	105.13	103.5	105.4	104.67	104.49	105.73	104.41	105.48	106.34	106.5	105.27	105.5	104.24	106.47	106.67	106.09	106.41	104.91	106.85	106.14	105.82	105	105.07	104.72	105.24	104.2	105.46	105.93	107.72	105.87	104.53	105.23	106.45	103.99	104.77	104.45	105.77	105.2	107.07	104.9
111.8	110.91	111.62	111.72	112.18	110.75	110.1	111.5	110.78	109.56	111.82	112.59	109.22	111.32	110.5	111.45	112.13	109.6	111.03	111.44	111.7	110.98	112.61	110.14	112.91	111.76	111.52	111.25	111.66	109.95	110.35	111.72	112.49	110.88	110.9	110.89	110.8	111.81	111.96	110.81	112.17	109.53	109.73	110.77	110.79	110.66	111.63	110.87	111.23	110.57
100.65	99.82	99.852	99.962	99.961	100.83	99.748	99.899	100.81	99.754	99.419	101.26	99.587	99.866	100.13	99.908	100.23	99.198	100.25	99.659	100.7	99.535	99.152	99.186	100.92	99.235	100.16	101.11	100.87	101.55	100.07	99.741	100.49	100.9	98.519	98.495	100.4	97.994	101.68	99.419	99.409	100.58	99.196	99.002	98.635	101.33	101.11	99.054	99.993	101.57
108.42	109.07	106.35	107.48	106.72	107.06	107.6	107	106.25	107.04	106.3	108.45	108.34	106.65	108.1	107.07	106.36	107.46	108.06	106.37	108.11	108.53	105.83	106.21	107.8	106.17	105.65	106.85	105.36	107.42	107.57	106.7	106.74	108.02	107.33	108.29	108.26	106.32	106.36	106.59	107.47	106.16	105.88	107.69	106.55	107.05	109.12	108.86	106.16	106.14
106.12	104.36	105.48	104.09	103.24	104.88	103.43	103.43	103.29	105.5	105.01	104.97	104.4	104.12	105.14	103.22	104.1	104.29	103	103.26	103.1	103.64	106.11	104.33	103.26	102.59	103.72	103.64	103.92	103.24	105.64	104.41	103.11	103.48	105.37	105.17	103.37	103.33	105.04	105.53	103.98	105.49	105.22	104.92	104.31	104.85	106.23	103.31	103.1	104.11
102.28	104.53	103.53	103.77	105.85	104.48	103.41	104.28	104.39	105.18	105.17	103.83	105.11	104.73	105.37	103.79	105.02	103.71	105.2	104.36	106.49	103.57	105.59	104.15	104.32	103.44	105.46	105.48	105.12	104.55	103.31	104.81	103.63	102.99	103.58	105.74	104.4	103.97	104.12	103.44	104.97	104.27	105.41	103.41	106.1	104.09	106.11	102.89	104.89	102.37
111.87	112.91	111.91	112.35	112.21	111.4	110.78	112.72	111.24	111.5	112.42	112.34	110.53	110.99	111.94	112.52	112.48	112.03	111.17	111.19	111.69	111.19	111.83	112.67	110.99	109.93	112.37	110.91	111.42	112.45	111.66	111.99	109.68	112.96	111.61	111.65	112.89	111.52	112.5	111.18	113.72	111.74	112.71	111.28	112.76	110.09	112	111.39	111.8	111.99
104.82	106.97	106.26	106.66	105.37	106.57	106.33	105.17	105.22	106	105.15	107.2	106.21	105	104.96	105.8	106.5	104.85	106.42	106.44	105.08	106.56	106.52	107.07	105.97	105.88	106.38	105	107.1	104.06	106.39	105.61	106.22	107.17	107.1	104.89	106.25	104.78	107.14	105.58	105.39	106.55	105.68	104.67	106.1	105.4	107.6	105.7	104.81	104.34
110.43	110.73	112.44	110.57	111.5	112.07	111.61	111.69	111.52	108.81	112.74	110.46	110.69	111.53	113.7	110.26	112.15	110.27	111.31	109.5	110.28	110.64	112.5	110.15	112.24	113.46	108.94	110.85	109.24	110.23	110.81	110.16	112.16	109.71	112.03	109.81	110.95	112.19	109.1	110.2	113.46	111.83	112.34	110.99	111.03	111.58	111.96	111.84	110.47	110.92
116.13	115.46	115.58	115.69	115.9	116.94	116.61	114.49	117.06	114.57	116.14	117.6	116.58	115.29	116.18	116.65	115.33	118.26	116.97	116.78	117.43	115.67	114.76	116.12	116.12	116.78	115.39	115.07	117.03	116.69	116.79	117.45	117.74	116.01	115.8	115.93	115.7	116.06	116.14	119.44	116	116.33	114.98	116.93	116.58	116.94	115.93	116.65	114.77	116.29
107.21	106.34	106.29	105.45	106.41	105.43	106.14	103.29	105.9	106.08	105.9	105.64	107.46	105.31	104.66	106.13	104.19	105.82	105.8	106.5	105.92	105.66	107.47	107.68	106.09	106.1	105.96	104.5	107.1	106.07	105.51	104.4	105.92	106.79	105.09	106.83	106.35	105.79	105.99	107.31	107.08	106.55	104.4	106.96	105.83	106.37	105.8	105.76	106.5	106.08
109.88	111	110.41	110.62	111.44	110.5	110.96	111.16	111.53	110.77	112.04	109.77	110.56	111.64	109.68	110.66	111.39	110.83	111.96	112.36	110.04	111.64	111.34	110.82	110.2	109.77	113.05	110.32	112.19	111.5	112.41	110.27	110.14	110.54	112.13	111.88	110.4	112.19	110.53	111.39	111.27	110.82	110.7	111.15	111.31	112.12	112.12	110.87	112.08	110.97
100.1	101.4	100.58	101.29	102.24	99.004	99.772	100.22	100.52	100.78	100.45	100.86	100.79	101.23	100.36	101.59	99.66	101.27	101.12	98.899	101.94	100.85	100.55	101.59	101.6	100.13	100.36	101.78	101.26	98.401	99.47	101.35	98.682	99.549	101.51	101.24	100.83	100.63	100.49	98.846	100.57	98.96	99.313	101.46	100.83	99.811	101.31	99.832	99.576	99.987
118.31	117.68	118.22	117.31	116.1	119.81	117.62	118.99	118.35	117.88	116.94	116.46	118.83	117.64	118.1	116.22	118.39	118.52	117.37	117.62	116.76	117.84	117.67	116.96	116.83	118.16	117.48	116.37	118.46	118.89	118.9	116.56	117.17	116.24	117.51	116.02	117.68	117.71	117.22	118.55	117.29	116.97	119.41	118.62	118.22	118.57	117.02	118.05	117.54	118.43
110.67	111.86	112.76	113.1	112.05	112.19	110.56	112.27	112.71	112.03	111.23	111.33	113.38	110.72	110.54	109.52	111.47	111.23	110.49	111.05	111.52	111.02	112.09	110.85	110.76	110.85	110.49	110.8	112.17	112.08	110.4	111.41	110.8	109.76	111.59	111.75	111.95	112.86	112.01	111.45	112.37	109.51	111.44	110.93	112.27	110.47	111.48	111.77	110.97	112.1
103.88	104.07	105.87	104.02	106.36	102.15	105.64	102.85	105.97	104.14	103.21	103.78	104.91	103.98	104.87	104.39	104.04	105.62	106.37	104.89	104.01	104.29	105.13	104.5	103.33	105.11	104.83	103.64	103.91	104.21	105.92	104.51	104.63	105.47	105.69	103.66	105.56	104.09	104.42	103.39	103.28	106.19	104.88	103.81	106.57	104.64	105.56	103.9	104.32	104.06
111.69	112.92	111.39	112.96	111.69	111.46	112.34	111.9	112.59	112.19	110.3	110.75	112.45	110.81	111.37	112.08	111.98	111.49	112.28	112.59	112.46	111.9	111.03	110.56	111.94	114.01	112.16	111.59	111.13	112.77	112.48	111.78	114.29	112.12	113.05	111.72	111.44	111.35	112.76	111.61	112.57	113.26	110.86	111.76	112.48	109.93	111.35	111.05	112.34	110.62
105.33	105.1	103.48	105.44	105.31	105.7	106.2	104.91	106.02	106.46	106.19	103.94	106.73	105.46	105.98	106.56	106.56	104.87	106.14	106.67	105.15	105.27	105.68	107.32	104.81	104.57	105.12	104.6	105.38	105.86	105.32	106.69	106.15	105.73	106.49	105.27	105.91	106.58	105.3	107.2	106.47	104.44	105.47	106	105.66	105.32	105.35	106.53	105.62	106.25
100.4	100.41	99.693	102.25	100.09	100.35	99.451	99.591	99.883	100.66	100.64	100.13	101.41	99.675	102.05	101.01	100.88	100.66	99.393	99.603	99.819	99.967	100.87	98.652	100.39	101.92	100.14	99.027	101.33	100.41	98.985	100.23	100.35	100.28	99.8	100.66	99.008	101.85	99.389	100.68	100.56	101.46	100.53	99.713	99.901	98.519	99.167	99.558	98.603	101.03
113.32	112.83	111.47	111.52	111.98	113.19	110.59	112.72	111.19	112.87	111.95	111.68	112.87	112.17	113	111.18	111.48	112.24	111.39	112.88	111.97	112.28	111.47	110.59	112.63	112.34	112.56	112.38	111.77	112.01	112.9	112.18	111.68	112.65	114.45	111.66	111.43	110.98	112.15	111.51	111.63	112.8	111.97	113.43	110.81	112.3	114.01	112.44	112.71	111.88
105.78	107.7	105.55	107.71	107.07	108.48	106.53	107.5	106.53	105.99	107.53	106.67	108.27	108.67	106.75	106.84	107.72	106.3	106.77	106.8	107.43	107.11	106.3	108.3	105.08	108.12	108.09	105.91	107.74	108.48	105.16	106.5	104.87	106.4	107.78	106.89	106.57	107.48	109.43	105.84	107.23	106.55	106.12	107.25	108.38	106.68	108.02	105.62	109.3	106.6
110.97	110.51	111.39	113.14	111.21	111.5	111.91	111.72	110.86	112.33	111.07	111.39	111.24	111.84	110.83	110.84	112.2	111.91	111.44	111.96	111.14	112.41	113.68	112.44	111.34	110.28	112.53	111.89	111.84	112.15	111.51	110.62	113.25	113	111.63	111.48	113.19	111.49	112.21	110.27	112.36	112.31	112.59	111.41	112.09	110.96	112.31	112.48	112.07	111.61
100.32	100.96	101.89	99.629	101.56	102.73	100.96	100.82	101.39	100.91	100.97	100.37	99.428	100.99	100.18	100.93	101.08	100.16	101.49	101.2	101.35	103.29	102.28	100.11	97.914	100.76	101.2	100.09	100.09	101.14	102.72	99.865	100.67	100.87	101.43	101.02	101.75	100.83	102.19	99.715	101.09	101.37	99.467	99.828	100.61	100.3	101.65	100.9	99.184	102.71
103.95	105.12	106.28	105.29	104.57	106.13	103.45	104.34	106.84	105.16	105.68	105.27	105.38	104.79	105.92	105.11	105.62	105.17	103.99	105.17	104.56	105.23	104.76	105.06	105.54	106.46	105.75	104.58	105.56	104.87	106.11	105.57	104.84	105.54	105.76	104.43	106.77	104.45	104.75	104.63	104.16	105.78	104.83	103.31	105.5	105.83	104.66	104.51	105.61	106.6
112.78	112.49	113.35	111.08	112.26	111.14	112.23	113.04	111.73	113.47	112.58	111.88	111.75	112.38	113.09	111.39	112	112.08	111.9	110.21	113.7	112.86	112.25	112.41	112.23	110.76	112.15	111.77	111.83	109.39	112.61	112.52	111.52	111.66	111.22	112.55	111.39	112.16	111.19	112.85	110.84	112.83	111.84	112.05	111.24	110.84	111.4	113.11	112.23	112.17
110.32	112.19	110	110.83	111.2	112.03	110.14	111.08	111.23	110.26	110.85	109.69	110.5	112.71	112.85	110.11	111.04	111.29	111.58	111.25	111.66	111.19	111.96	112.04	110.96	109.85	111.82	111.95	109.71	110.08	113.09	110.29	110.89	111.01	112.01	109.74	110.65	113.71	110.72	112.63	111.48	110.58	111.28	111.31	110.65	111.01	110.53	111.04	110.3	111.97
102.93	104.55	104.99	105.25	106.09	105.08	105.69	104.79	105.53	104.49	104.23	103.12	103.47	105.59	105.58	106.16	103.69	104.06	104.45	104.71	103.74	106.2	104.69	104.08	103.71	105.58	104.6	105.47	105.8	103.92	104.67	105.51	106.18	105.2	103.75	105.79	104.63	103.43	105.24	105.21	104.52	104.89	106.9	104.55	105.24	104.28	104.27	106.82	104.65	104.05
106.37	107.25	104.99	105.54	104.79	104.93	106.53	105.25	107.46	105.42	106.57	104.83	105.75	106.89	106.54	103.8	105.64	106.31	105.76	105.9	105.29	107.49	106.14	107.37	106.36	106.55	105.34	106.01	106.84	106	105.78	105.39	106.05	105.65	106.09	107.1	105.1	106.05	105.3	106.72	103.57	108.71	105.48	105.25	107.46	105.74	105.68	107.55	106.32	104.57
99.794	98.334	100.91	99.573	98.838	99.702	98.583	99.965	100.81	99.486	98.933	100.48	99.264	100.73	99.478	99.926	99.503	98.332	100.35	97.826	99.236	98.505	99.425	98.406	101.52	100.71	98.582	100.84	99.921	100.51	101.51	100.26	98.953	99.572	101.33	100.87	99.962	101.13	100.4	99.227	99.215	100.37	99.448	99.676	102.29	99.07	99.522	99.613	99.621	98.696
110.48	110.74	109.93	109.81	108.89	110.68	111.02	111.58	110.72	111.56	110.23	109.86	111	109.65	111.06	110.21	110.07	109.56	111.31	109.4	109.08	110.54	109.56	109.43	110.49	108.6	110.88	110.38	110.67	110.15	112.35	108.83	109.34	109.21	110.47	109.4	110.82	110.05	109.07	108.97	110.02	110.4	111.28	109.69	109.83	110.1	110.86	108.77	108.82	111.2
98.512	100.38	100.12	98.951	100.41	98.482	100.24	99.447	99.845	100.83	102.83	100.62	101.49	100.15	99.056	101.92	99.055	100.68	100.62	99.345	100.29	100.88	100.06	100.27	99.064	98.478	99.592	99.153	99.097	99.561	99.269	98.225	99.159	100.86	101.5	99.768	101.29	97.861	100.5	100.55	99.466	99.033	101.41	100.48	99.999	100.64	98.339	100.25	100.55	100.05
111.13	113.3	112.27	112.98	111.77	112.72	111.82	111.41	112.57	112.02	112.67	111.83	112.76	111.57	113.35	112.13	112.23	111.86	111.09	112.35	111.12	111.75	111.82	114.17	113.41	112.59	111.4	111.79	111.43	111.78	111.76	109.93	110.99	114.05	111.82	112.84	111.92	111.13	112.33	111.85	113.45	111.94	112.19	111.34	111.57	111.8	113.42	111.89	112.38	112.31
105.76	106.18	105.63	104.14	105.26	104.75	105.28	104.64	104.68	107.25	104.79	106.02	106.8	105.88	106.12	105.47	105.03	105.88	105.01	105.16	105.91	104.58	105.69	104.8	105.08	105.69	103.53	104.53	105.79	104.78	104.75	105.16	105.85	107.37	105.51	105.77	105.54	106.46	103.92	105.57	106.34	105.1	106.22	105.28	105.16	104.88	104.86	105.97	106.2	107.15
105.68	107.36	106.08	107.03	106.42	106.52	106.95	107.27	105.97	107.67	104.99	108.22	105.17	106.32	105.29	106.44	104.31	106.91	106.04	103.64	106.78	105.71	104.67	103.53	107.6	107.01	106.03	107.01	106.03	105.76	106.31	105.99	105.74	105.85	106.13	105.05	106.61	105.84	104.1	106.9	107.36	105.43	107.43	105.3	106.8	105.1	105.44	106.98	106.71	106.44
105.89	105.98	105.12	104.97	106.52	106.94	105.39	105.7	106.36	106.77	105.54	106.86	106.22	106.77	105.53	105.37	105.54	105.79	106.2	106.33	105.49	106.85	107.05	106.97	106.83	105.91	106.67	105.04	106.16	104.91	105.25	105.46	106.35	105.1	106.72	105.35	107.21	105.64	105.11	106.35	105.98	105.54	107.39	106.06	106.99	105.17	106.6	105.47	104.94	107.13
105.58	105.24	106.18	104.99	105.74	104.99	106.29	105.3	105.78	106.54	104.99	103.43	104.78	103.99	104.68	105.08	105.39	104.96	106.35	104.74	106.51	104.99	105.31	105	103.3	104.9	105.54	105.6	104.95	105.4	104.31	106.57	105.82	104.99	103.48	106.47	106.19	105.14	104.89	104.7	105.16	107.02	105.04	106.16	108.01	105.86	106.72	106.57	104.41	105.28
104.02	103.91	104.85	104.85	104.09	104.53	104.99	104.72	105.58	102.83	103.74	105.1	104.6	105.04	105.44	102.9	104.9	104.24	103.57	102.39	104.77	104.08	103.33	104.23	105.27	105.24	104.79	103.81	104.07	103.56	104.65	104.48	104.48	104.02	102.51	102.79	103.25	103.4	104.72	102.95	104.8	104.21	104.15	104.44	104.88	103.15	103.99	105.68	105.56	104.15
99.976	99.533	99.578	100.98	100.54	100.1	100.41	99.768	99.935	99.235	100.52	100.05	100.44	98.597	99.962	99.603	100.59	100.43	101.5	100.23	100.31	100.65	100.59	99.661	99.101	99.614	101.16	100.29	100.92	100.61	100.16	99.67	99.549	101.01	100.12	99.799	100.38	100.31	101.34	101.16	99.181	100.35	100.73	99.499	99.02	100.18	101.6	101.14	98.395	99.381
106.71	107.46	106.29	107.63	106.97	106.86	106.84	106.24	106.64	106.16	106.1	107.98	105.1	108.35	105.96	108.12	106.28	106.19	106.5	106.56	106.19	105.85	107.58	108.32	105.93	104.07	107.28	106.3	105.48	105.82	106.98	106.78	107.11	106.29	106.4	107.12	106.65	108.08	107.18	105.75	106.71	108.35	106.41	107.01	107.17	107.27	107.45	107.73	107.83	106.03
106.91	106.02	108.01	107.46	107.64	106.39	106.44	104.12	105.96	105.4	104.65	107.03	108.44	106.06	106.34	105.11	105.94	106.2	106.21	105.13	106.72	107.38	105.68	107.3	107.35	105.8	105.23	105.24	105.58	106.52	107	106.18	107.2	105.65	108	106.58	105.22	105.2	106.39	104.25	104.66	105.65	105.52	106.75	106.19	106.41	107.98	107.27	105.32	107.36
99.554	100.63	101.31	99.055	100.14	101.45	100.82	101.16	100.49	100.09	100.68	102.25	100.36	99.371	100.42	101.19	99.908	101.24	101.13	101.13	103.49	100.7	101.78	102.57	101.92	100.24	101.67	99.27	100.98	102.6	103.41	101.06	100.79	100.8	100.9	101.19	99.15	100.21	100.56	101.79	100.38	99.557	100.74	99.365	100.25	101.5	101.19	101.58	101.11	102.32
100.22	101.31	99.372	98.862	99.503	99.42	101.91	101.45	99.256	100.14	101.41	100.48	101.61	102.34	101.76	100.15	103	99.326	101.28	101.13	101.3	99.913	100.53	101.88	100.33	100.2	100.32	100.66	99.926	99.779	99.395	99.55	100.25	101.62	98.864	101.47	100.3	101.57	99.946	100.5	102.52	101.56	100.86	98.752	98.426	101.75	100.99	101.24	99.833	101.43
112.39	110.95	110.88	111.33	111.05	110.29	109.17	111.27	109.9	110.64	109.96	112.55	110.76	110.4	111.87	111.9	110.87	111.8	110.95	110.23	112.26	111.14	110.34	111.28	111.43	110.88	112.2	110.39	112.94	112.53	111.31	112.05	110.9	111.62	111.46	112.49	111.06	110.9	110.44	111.54	112.39	112.05	111.38	110.72	111.07	111.44	110.46	112.12	112.45	111.95
118.03	117.58	118.24	117.42	117.81	117.92	117.8	116.47	117.02	118.97	116.65	117.85	117.36	118.45	117.52	117.56	116.5	118.42	118.25	117.28	118.34	119.53	116.19	115.97	118.24	116.84	118.82	118.55	116.44	118.01	116.99	117.59	117.61	116.93	117.73	116.99	118.93	117.71	117.59	117.63	115.85	118.28	118.35	117.14	115.89	117.78	119.46	117.08	116.76	117.98
110.47	111.24	111.67	112.12	111.47	111.97	110.62	112.41	112.41	111.65	110.34	110.47	112.24	109.9	112.01	108.09	110.63	110.43	112.3	110.07	111.62	111.08	112.89	113.61	110.11	110.71	111.18	112.54	111.6	112.71	110.55	111.27	111.6	109.7	111.95	111.96	109.93	110.31	112.29	110.69	111.04	111.38	111.08	112.24	111.01	111.06	111.79	110.65	111.39	110.99
105.53	106.18	104.09	105.17	104.9	105.58	106.03	106.21	106.69	106.11	105.79	105.44	104.53	104.99	106.84	105.46	106.37	105.01	105.64	105.1	106.31	105.83	105.27	106.49	105.1	105.91	105.24	107.37	105.32	105.05	106.83	104.59	105.12	105.55	106.98	105.21	106.57	105.14	105.02	104.14	106.02	107.06	105.94	105.44	106.22	105.96	105.63	104.73	106.12	105.63
105.32	105.28	104.64	103.97	106.03	103.53	106.17	104.16	105.17	105.3	104.9	105.97	104.96	105.91	105.87	104.73	105.32	106.13	105.75	106.26	104.52	105.5	104.4	105.37	104.2	106.36	105.65	104.68	105.15	106.63	105.1	104.81	104.59	102.92	105.25	105.91	105.3	104.81	103.76	105.46	105.88	105.85	102.61	103.05	104.09	107.06	105.32	102.97	105.41	103.91
106.49	107.34	104.95	106.8	108.56	107.03	106.89	105.89	108.1	108.03	106.13	107.69	108	106.45	106.84	107.07	106.22	106.12	107.27	105.76	107.01	106.25	105.79	106.7	108.04	106.31	106.66	106.83	106.96	106.72	105.98	107.37	107.3	106.8	107.52	107.19	106.21	107.3	108.64	105.51	106.48	107.71	106.36	106.65	105.64	107.48	107.5	107.53	107.22	106.89
112.02	114.14	112.15	112.98	112.61	112.3	113.08	113.32	111.55	114.52	112.97	113.28	113.76	111.96	113.06	112.76	113.85	112.89	112.8	114.4	112.4	113.07	112.23	114.36	112.32	112.9	113.89	111.47	111.85	114.13	112.41	115.28	113.26	113.58	112.62	113.31	112.89	112.5	112.6	112.87	113.47	112.88	113.07	112.43	112.59	113.09	113.55	112	113.6	113.56
111	108.34	111.32	108.92	109.76	109	109.93	109.74	110.02	108.02	110.82	108.36	109.9	110.34	109.54	110.03	110.02	108.81	111	111.17	107.54	109.21	110.49	109.94	110.19	109.62	108.61	109.94	108.89	108.55	110.92	108.9	110.92	110.21	110.07	109.55	109.69	110.06	108.59	109.65	110.67	109.93	108.81	110.83	109.2	107.98	109.2	109.82	109.09	109.66
105.93	106	107.14	105.86	105.66	105.85	105.5	105.51	104.46	107.71	105.99	106.81	105.11	106.48	104.15	106.04	105.2	106.38	105.83	105.96	105.92	106.32	106.06	106.34	106.7	107.76	103.29	104.94	106.36	105.84	105.54	106.03	106.1	105.02	103.68	106.16	105.63	106.17	106.15	105.78	106.37	106.41	105.24	104.09	105.3	107.3	105.87	105.65	106.85	105.87
99.417	100.22	101.69	100.52	99.14	100.33	101.77	99.763	101.79	101.28	100.13	99.747	98.965	101.8	100.16	101.03	101.01	99.581	99.62	101.29	100.83	100.78	99.156	99.84	99.298	100.21	101.47	101.97	99.595	100.68	101.08	101.81	101.61	100.1	100.8	100.7	101.03	100.78	100.81	102.53	99.774	99.777	99.927	98.833	99.824	102.58	98.589	100.72	100.07	101.44
104.65	103.17	105.03	106.04	103.57	104.79	103.55	104.66	104.14	104.07	103.68	103.59	105.12	103.54	104.59	102.98	102.71	104.29	104.42	105.52	104.24	102.69	103.72	104.66	105.42	102.76	104.52	103.95	101.38	105.04	103.04	104.09	105.83	104.44	104.76	104.21	104.13	103.75	103.73	103.12	102.74	105.31	105.41	104.98	103.93	103.58	104.32	105	104.76	104.34
106.07	104.07	105.97	105.82	105.33	106.5	105.73	104.93	105.66	103.89	105.42	105.35	105.91	105.64	105.34	103.22	104.85	107.32	105	104.32	105.02	105.94	107.87	105.01	107.27	105.22	104.7	106.45	105.61	105.8	105.56	107.33	105	102.88	105.3	104.3	105.76	104.81	103.26	105.73	105.37	105.32	107.33	105.51	106.72	105.31	104.45	105.45	106.19	105.59
107.14	105.25	107.86	107.54	106.77	106.45	107.13	105.34	106.82	106.27	105.74	106.46	105.49	107.01	105.61	106.58	107.45	106.18	105.6	106.22	106.62	105.83	108.08	107.75	106.09	104.24	107.99	107.08	106.27	105.63	107.18	106.35	104.91	104.19	105.1	105.46	105.94	103.99	106.25	106.84	106.13	106.19	106.75	106.33	106.29	106.31	106.64	106.42	106.51	105.39
104.71	106.25	106.52	104.29	105.94	104.93	105.33	104.07	105.18	105.53	105.42	105.7	106.89	105.18	104.47	104.96	103.44	103.63	104.88	106.12	103.79	105.41	104.77	104.49	104.9	104.13	106.65	106.14	104.32	104.51	104.25	105.87	105.74	105.36	105.03	106.4	107.98	105.18	105.58	105.8	106.52	105.75	104.95	102.56	105.22	106.9	104.43	104.33	103.11	104.85
113.33	112.45	112.38	112.78	111.79	113.51	110.66	111.84	112.34	111.33	111.61	112.97	111.57	110.89	114.1	111.63	114.35	112.41	111	111.95	110.26	111.78	112.45	112.76	111.35	110.96	111.88	111.58	112.15	112.64	112.97	112.02	112.59	112.68	112.35	112.17	111.73	112.43	111.54	112.22	111.9	113.08	112.12	110.76	110.15	111.97	113.65	112.73	112.96	111.13
104.37	105.45	105.42	104.83	106.26	104.25	106.24	105.12	104.81	105.7	104.83	106.19	107.1	105.22	104.96	106.32	105.84	105.55	104.39	106.3	105.07	105.81	107.1	105.24	106.21	103.96	105.73	107.6	104	106.45	105.66	105.5	104.29	105.67	105.66	104.63	107.01	105.75	107.62	104.62	107.11	106.38	105.81	105.16	104.45	105.63	106.6	106.87	104.63	106.13
110.24	111.87	110.79	109.71	108.6	109.79	110.18	110.38	109.5	110.2	111.53	111.26	109.87	109.79	111.21	109.91	110.39	111.33	110.01	109.72	109.14	110.43	110.57	108.17	110.87	109.92	110.57	110.44	110.88	110.4	109.64	109.4	111.54	111.15	111.02	110.22	109.64	111.92	109.13	110.26	109.69	110.2	109.45	111.76	111.31	109.5	110.49	111.92	109.9	110.67
108.47	105.64	106.89	106.4	106.88	107.36	107.16	105.09	107.22	106.45	107.97	105.93	105.47	107.32	106.96	107.17	106.91	107.6	106.68	106.58	107.62	106.03	107.07	106.61	106.67	107.35	107.44	105.85	107.76	106.27	107.57	108.32	107.93	106.74	106.78	107.17	106.56	108.06	108.91	105.06	107.4	105.23	107.21	106.44	107.01	106.35	107.96	107.19	106.66	105.72
99.415	98.16	99.803	100.33	98.759	98.823	98.294	100.22	100.21	99.616	100.45	100.17	100.87	99.096	100.18	100.57	99.053	100.56	100.87	98.76	99.792	99.616	100.17	99.799	99.104	99.067	99.552	100.82	99.287	101.57	97.558	101.33	99.826	99.183	100.81	98.718	101.43	100.56	99.315	99.938	99.668	99.4	99.068	99.564	98.507	99.553	99.653	98.821	98.72	98.918
105.59	105.71	106.04	104.27	105.12	106.03	104.32	104.75	105.24	107.67	104.32	104.97	104.17	103.99	105.27	104.56	105.97	105.57	104.91	106.21	106.14	105.94	105.72	103.99	106.05	105.32	104.95	105.04	104.93	105.96	104.67	105.88	105.45	105.86	105.81	104.28	105.49	104.81	106.31	105.45	104.96	103.39	105.34	105.85	105.37	106.64	104.05	106.23	105.3	104.94
104.74	102.57	103.89	103.99	105.15	104.02	103.96	105.06	105.58	103.92	104.73	105.55	105.48	103.95	104.14	104.82	104.81	103.93	104.66	105.71	104.26	104.6	102.93	104.47	104.03	105.26	104.07	103.22	104.05	103.71	102.37	104.2	103.35	104.02	104.39	104.25	103.01	103.4	102.55	104.37	103.8	104.51	104.55	104.51	104.53	105.38	104.52	103.92	103.73	104.1
103.29	103.61	103.11	104.41	105.04	103.97	103.99	103.43	103.3	102.2	102.68	104.48	104.37	104.25	102.22	104.11	103.96	101.97	102.9	103.87	103.6	103.98	103.46	105.57	104.6	104.26	105.14	103.89	103.24	106.16	103.45	103.7	104.62	104.52	101.86	103.14	103.56	105.12	103.54	103.92	105.92	103.57	103.75	103	103.54	103.87	103.54	103.03	104.14	104.05
105.26	105.49	105.59	103.91	105.68	104.88	105.53	104.58	106.09	105.12	107.22	104.61	104.35	104.7	104.13	104.87	105.71	105.86	105.44	106.46	106.57	105.98	106.75	106.73	104.98	106.6	106.37	105.18	105.57	105.41	105.87	104.41	106.89	106.73	106	106.43	106.6	105.65	105.74	105.32	104.77	105.16	104.81	106.02	106.57	105.19	105.5	106.76	106.49	106.61
100.29	99.635	100.06	100.08	100.25	99.242	99.28	100.36	98.967	99.708	99.415	100.64	100.22	100.66	99.034	99.557	100.45	99.782	99.871	99.066	99.767	98.753	99.428	99.253	99.853	100.97	98.993	98.544	99.483	100.71	99.738	100.13	99.305	100.55	98.269	98.382	99.257	101.43	100.33	100.67	98.827	98.091	100.27	99.635	99.944	99.607	101.87	100.8	99.002	100.49
107.17	106.36	106.16	105.51	107.27	106.29	106.81	106.69	105.68	105.09	105.63	106.87	106.04	107.46	106.98	107.53	106.14	106.43	107.5	106.44	106.73	105.81	105.98	106.11	105.62	106.06	106.19	106.33	107.21	104.03	106.61	105.56	106.45	106.54	107.58	106.57	105.34	106.46	107.52	107.06	107.43	105.12	107.38	107.7	106.58	106.33	105.97	106.81	105.85	105.82
115.41	116.26	113.81	117.65	117.02	114.01	113.86	116.27	117.09	116.33	115.22	115.52	115.81	117.51	114.91	115.39	116.23	115.95	116.31	114.91	116.94	116.66	117.39	116.69	117.24	117.1	116.73	116.16	115.82	115.67	113.38	114.63	114.85	115.57	116.03	117.61	115.36	116.38	116.33	116.9	115.49	114.77	115.22	116.83	115.41	116.08	116.79	116.25	115.58	115.87
109.38	111.44	110.16	109.81	109.96	111.69	110.18	110.46	109.55	109.36	110.99	110.31	110.13	109.58	110.11	108.66	110.39	111.88	110.87	111.08	109.99	110.38	109.52	109.12	109.89	108.73	110.28	112.42	111.06	110.72	110.45	109.44	110.15	109.6	110.62	111.53	110.51	110.31	110.19	109.12	109.87	110.99	110.8	109.85	110.84	110.14	109.91	109.71	109.53	111.15
99.579	100.68	100.15	99.705	100.49	98.593	99.435	100.57	100.15	99.485	99.892	99.777	98.98	100.68	99.852	99.269	100.75	100.7	99.117	100.32	97.798	99.068	100.89	97.911	99.174	100.48	100.96	99.61	99.108	99.271	99.692	99.787	100.92	98.199	100	101.46	99.841	100.43	100.17	99.751	100.4	99.638	97.914	100.97	100.39	100.68	99.964	99.935	100.51	99.303
101.18	98.561	98.382	99.477	99.746	99.052	100.46	100.43	99.37	100.31	99.996	99.077	101.99	100.67	101.16	100.71	99.109	99.345	99.058	99.986	99.126	100.33	99.237	100.45	99.949	100.91	99.434	100.5	100.34	101.38	99.364	99.018	100.11	99.506	99.962	100.78	100.04	98.565	99.319	99.227	100.19	101.9	100.44	98.713	100.39	102	100.09	99.834	101.06	100.45
104.97	103.2	104.93	104.3	102.73	103.7	106.22	105.92	104.86	103.97	105.26	105.43	102.52	103.06	105.41	103.53	103.39	105.24	103.63	103.3	104.38	103.59	105.55	103.67	105.4	104	105.72	105.01	103.66	105.85	104.94	104.64	103.03	105	102.24	102.75	104.86	102.93	106.08	104.09	105.32	104.24	104.54	104.16	104.25	103.44	103.22	102.96	104.09	104.02
110.37	111.43	112.77	112.56	111.54	110.7	111.09	112.15	110.75	110.07	111.76	110.25	112	112.36	113.23	110.37	111.95	110.25	111.61	112.47	111.58	110.9	112.06	112.9	111.44	110.95	110.98	113.46	110.65	110.59	112.89	111.9	110.86	111.78	112.08	112.14	111.16	113.12	111.66	111.03	111.17	111.57	109.83	113.06	112.31	110.13	111.82	110.99	110.95	111.29
109.73	109.25	110.18	109.68	110.37	108.54	110.37	109.98	109.25	110.49	109.35	110.16	111.14	110.9	110.62	110.31	110.02	110.71	110.29	109.72	110.16	109.77	110.17	110.05	111.03	110.71	110.59	110.6	111.8	110.52	111.47	109.61	110.06	109.44	109.64	108.99	110.53	110.41	110.04	108.57	111.17	111.26	109.63	110.62	111.31	110.52	110.38	111.02	110.64	111.31
118.54	119.7	118.78	119.22	118.31	116.81	117.37	116.21	117.71	116.3	117.3	119.35	118.55	116.94	117.47	116.91	117.9	119.98	117.09	118.17	117.33	117.73	116.4	117.91	118.33	117.15	117.69	117.43	116.88	116.8	118.16	117.27	117.84	116.67	116.86	116.56	116.1	118.28	117.86	118.34	118.38	117.99	117.75	116.46	116.8	118.28	117.27	116.51	115.26	118.27
114.11	114	114.27	112.77	112.48	113.62	111.82	111.9	112.82	112.36	112.31	112.8	113.64	113.26	112.8	114.24	112.26	112.15	113.65	112.37	112.35	111.69	112.65	111.89	110.94	115.21	112.49	113.54	112.38	112.76	111.59	112.18	113.08	112.49	114.91	111.77	111.97	113.81	112.93	112.75	110.93	112.88	112.87	113.22	113.82	112.61	112.67	113.11	111.67	113.39
106.41	105.21	105.9	107.82	107.27	104.64	105.88	107.29	106.54	108.38	105.42	105.98	105.33	107.14	105.85	106.69	106.36	106.51	107.03	105.93	107.68	106.27	107.65	107.24	107.21	108.33	105.99	107.29	107.17	105.4	105.7	106.36	107.4	106.68	105.15	107.05	105.99	105.68	106.74	106.64	106.51	106.18	106.25	105.87	105.02	106.83	105.45	106.94	105.84	106.26
110.66	113.43	111.04	110.18	111.41	113.09	112.14	111.73	113.12	111.58	110.6	110.6	112.9	112.71	111.53	113.35	111.78	111.48	111.83	112.41	112.16	111.13	110.42	110.32	111.54	112.52	112.13	111.88	110.6	111.25	112.82	111.55	110.68	109.73	112.65	112.89	112.06	111.97	111.31	111.84	111.42	111.3	112.17	110.15	110.75	112.51	111.13	111.54	111.4	113.09
111.2	111.02	109.84	110.86	111.82	110.22	109.92	112.56	110.65	110.69	111.45	109.55	112.31	111.26	112.71	112.06	111.62	110.45	110.95	111.4	110.01	111.13	109.64	110.63	110.88	110.52	110.26	112.21	111.65	110.68	110.27	111.22	111.5	109.96	110.29	111.49	110.63	110.17	111.45	110.5	112.01	112.26	111.07	110.13	109.75	110.57	110.81	111.61	110.78	111.02
105.82	105.3	104.21	103.84	105.65	104.66	105.23	106.26	105.96	105.16	103.75	105.07	103.19	104.52	106.09	105.98	104.91	105.63	105.65	105.85	106.67	104.2	104.94	105.63	103.14	105.74	106.39	104.46	106.36	106.04	106.32	104.67	105.01	106.1	106.52	105.02	103.34	105.34	103.92	105.06	106.54	105.01	104.94	103.42	103.72	105.63	104.88	105.12	106.07	104.04
105.83	104.73	104.72	105.15	104.38	106.1	104.96	106.79	105.57	103.54	106.28	105.06	103.75	106.87	105.82	103.98	106.73	106.86	106.6	103.82	106.32	103.99	105.01	104.57	105.23	104.87	106.51	104.95	105.48	105.11	106.74	105.9	105.86	105.13	104.99	104.79	106.66	105.04	105.66	106.34	104.95	106.06	106.92	105.48	104.31	106.28	104.71	106.25	106.18	105.05
105.47	106.31	105.72	104.09	105.16	105.84	104.3	105.91	106.47	106.67	104.11	105.04	106.13	104.86	104.86	105.65	105.15	104.34	105.57	105.52	106.3	105.38	105.51	106.44	104.81	104.88	104.93	106.33	105.71	105.18	105.24	104.89	105.15	104.25	105.96	105.56	106.99	105.69	105.06	105.84	105.34	105.01	105.2	108.34	104.29	105.91	105.45	105.36	105.72	106.2
108.52	106.39	108.74	108.41	106.54	106.74	106.29	108.53	107.48	108.57	107.27	105.51	106.56	106.92	107.08	107.36	106.59	107.1	106.93	107.96	106.23	108.25	104.76	106.23	106.04	107.75	108.72	107.03	105.94	107.27	107.38	107.79	108.08	106.66	106.62	105.73	105.31	106.6	106	108.54	106.94	104.95	107.29	106.85	107.07	107.13	107.58	108.16	106.19	107.86
106.55	106.77	106.37	105.51	104.39	107.75	105.54	105.42	105.3	105.06	105.08	104.82	104.57	106.1	105.36	106.42	104.97	105.79	106.7	104.6	106.3	104.91	104.59	105.5	103.88	106.92	106.2	104.57	106.17	105.63	104.25	105.27	104.5	105.38	108.22	107.25	105.05	106.24	105.02	104.84	104.57	104.51	104.89	105.97	104.13	105.36	103.54	105.04	106.32	103.85
107.39	105.47	105.21	105.35	104.48	105.94	107.21	106.79	105.02	105.69	105.54	103.91	104.6	106.85	106.53	104.96	106.33	104.57	106.11	106.03	106.4	104.76	105.32	105.66	106.2	105.88	105.67	105.78	103.86	105.56	104.49	104.87	105.16	104.95	105.82	104.16	105.42	105.19	105.84	105.84	107.07	104.49	106.1	105.51	105.39	105.25	105.06	104.98	104	105.71
104.59	106.4	103.73	104.2	104.94	105.62	106.19	105.82	106.42	107.4	105.92	104.63	104.77	104.25	106.37	106.11	106.4	107.79	104.81	104.92	105.59	105.34	105.17	107.33	105.3	106.41	106.18	105.97	104.33	106.39	105.54	104.91	105.06	105.9	104.85	106.61	106.04	105.92	105.04	105.69	105.98	106.37	105.19	106.01	106.6	105.98	106.63	105.95	105.69	105.76
101.11	100.68	99.31	99.729	99.683	101.27	99.197	98.949	99.536	100.01	99.922	102.16	100.32	100.54	101.09	101.29	100.55	98.706	100.8	98.791	99.666	101.02	101.38	99.645	100.24	98.445	100.25	101.77	101.6	101.56	100.77	100.17	101.33	101.63	99.526	101.34	100.3	100.59	100.93	99.884	101.75	100.3	101.34	100.55	99.78	100.69	99.765	100.15	99.576	100.14
105.42	105.34	104.79	105.85	104.56	105.91	106.65	104.13	105.32	105.83	104.7	106.41	105.87	104.91	105.78	104.79	106.41	106.98	105.34	105.57	104.55	106.69	104.9	106.33	105.7	107.12	104.35	105.36	105.71	105.62	107.13	105.02	105.26	106.15	105.23	106.56	106.14	105.59	107.16	104.94	106.35	105.38	105.53	104.87	106.26	106.07	104.83	106.36	104.48	105.87
111.18	113.83	112.85	111.69	111.64	112.95	112.07	115.05	112.54	111.66	111.34	112.01	112.47	112.9	113.69	114.66	112.85	112.05	115.36	113.39	113.16	111.73	113.79	111.61	112.04	113.05	111.46	111.48	112.44	114.6	112.53	112.76	113.74	111.32	114.28	112.84	113.45	112.75	113.79	111.98	113.46	111.87	112.49	112.02	113.76	113.58	113.13	114.62	113.06	110.83
106.16	105.89	105.85	106	105.09	105.25	104.74	105.5	104.22	105.41	104.78	105.22	105.93	106.55	104.21	106.32	105.73	105.38	104.84	103.98	105.73	104.97	104.55	106.03	103.66	105.48	106.2	104.71	106.37	104.73	105.76	106.33	105.92	104.74	104.7	104.71	104.03	103.97	106.03	105.76	107.37	105.26	106.62	105.59	104.85	105.01	104.43	105.65	106.17	106.79
109.12	108.96	111.17	109.69	110.7	110.1	110.46	109.77	111.33	111.15	110.94	109.83	111.24	108.81	109.85	111.4	107.67	111.41	109.49	109.71	110.24	110.46	109.58	108.31	109.9	109.21	112.24	109.35	109.95	109.51	109.05	108.54	110.89	110.06	110.13	109.52	110.04	111.22	110.54	109.12	110.55	108.57	110.42	108.87	109.31	110.92	109.52	110.12	108.67	108.99
100.84	101.82	100.03	101.68	103.45	101.41	100.38	102.09	102.85	100.85	100.99	99.945	102.44	99.821	101.39	100.36	101.72	101.63	101.11	102.95	101.95	101.84	100.99	102.23	100.1	100.5	99.719	101.27	100.77	102.73	99.246	101.87	101.92	100.85	101.13	101.65	101.55	100.2	99.714	101.09	100.67	100.22	101.26	101.05	100.54	99.616	100.1	101.71	100.89	100.84
99.511	101.06	97.9	100.25	101.62	99.626	101.38	98.735	98.786	99.121	99.447	99.378	98.655	99.571	100.33	99.366	100.46	99.073	99.137	97.927	98.665	99.778	100.33	99.252	100.27	99.667	99.169	98.67	100.48	99.138	98.672	98.369	101.36	97.704	99.732	100.64	100.39	98.697	99.084	99.666	99.548	99.216	98.132	99.399	99.409	101.28	100.5	98.743	100.1	100.02
100.9	100.05	102.12	100.04	100.53	100.39	98.791	100.59	101.38	99.599	100.92	99.562	101.49	101.04	102.78	100.49	100.34	100.1	99.746	102.44	101.51	101.14	100.94	101.76	101.02	99.851	99.23	99.243	100.38	101.24	100.49	101.74	101.56	99.935	101.05	102.15	101.65	100.07	99.783	99.564	99.662	98.222	100.64	100.74	100.29	100.62	101.19	100.37	100.61	100.5
105.33	106.77	105.72	106.01	106.58	106.66	108.37	107	106.91	106.04	106.2	105.69	106.45	107.33	105.29	105.64	107.04	104.1	104.99	106.26	105.5	107.31	105.96	105.59	107.33	105.16	105.74	105.41	107.01	105.64	105.22	106.57	106	106.03	106.75	104.67	106.23	106.6	106.68	106.1	105.42	105.09	103.49	107.47	105.41	105.43	107.29	106.89	105.52	106.98
111.04	111.74	110.86	112.21	111.33	112.07	112.27	111.59	111.74	112.03	113.23	112.71	112	110.19	111.39	111.77	111.76	111.01	110.54	110.97	112.84	111.96	111.84	112.9	111.56	111.95	111.48	110.63	112.51	111.85	111.59	112.51	111.06	112.8	113.7	110.22	111.22	113.23	111.87	112.05	112.53	112.73	110.79	112.78	109.41	113.04	111.75	110.33	111.53	112.19
109.95	109.43	109.27	110.13	109.48	110.15	108.66	110.79	109.65	110.27	110.22	111.65	111.21	109.46	110.79	110.63	109.65	110.95	109.56	110.3	108.35	109.65	109.18	112.93	109.73	110.09	110	108.64	112.2	110.11	109.81	109.71	109.75	110.59	108.7	110.06	109.25	112.42	110.9	110.44	111.14	109.25	109.66	109.21	110.24	109.04	110.73	111.8	110.68	110.46
112.45	112.84	112.58	111.98	112.35	112.17	111.75	113.57	111.54	110.96	111.5	111.57	111.67	110.89	111.22	109.98	111.95	111.93	112.59	111.57	111.11	111.68	112.38	113	111.42	112.93	111.2	113.26	112.73	111.87	111.81	112.69	111.63	112.97	112.37	114.17	109.82	110.31	113.8	112.06	112.33	112.6	111.79	113.34	110.91	111.88	112.65	111.24	111.3	111.94
111.44	110.18	111.63	112.98	112.66	114.1	112.05	111.51	110.15	112.38	111.31	111.59	111.2	111.47	110.91	111.88	112.59	111.99	110.92	110.65	111.71	111.4	110.8	110.74	111.76	112.24	111.78	112.3	110.87	112.55	109.94	111.12	112.54	111.92	111.68	112.53	111	109.84	110.56	111.28	110.82	111.05	111.98	112.34	111.23	111.56	110	112.01	111.6	111.67
107.95	109.97	111.85	110.94	109.59	112.19	110.97	111.79	110.6	111.09	109.73	109.73	109.05	109.86	109.7	108.86	110.32	111.29	110.75	110.96	109.96	109.31	107.08	109.75	109.51	111.38	111.37	110.02	109.9	111.24	109.35	109.06	108.97	110.35	110.67	111.29	111.25	110.92	110.96	108.07	111.63	110.05	110.2	109.73	110.65	109.38	111.36	110.49	110.43	110.46
100.71	98.733	100.45	98.798	100.65	100.99	100.21	101.36	100.83	101.57	100.48	101.4	101.27	101.53	101.55	99.203	101.79	101.71	101.09	100.19	101.31	100.25	101.12	102.16	101.97	99.505	101.38	100.06	102.54	101.53	101.22	100.65	99.888	100.07	100.76	99.29	100.97	100.74	100.46	102.05	101	100.16	101.45	100.8	100.45	99.284	101.41	100.71	100.57	100.79
111.46	111.69	109.1	111.97	111.08	110.48	109.52	111.61	112.75	110.24	112.9	111.08	110.92	111.22	111.25	111.9	111.11	111.48	110.98	112.28	110.56	110.69	111.72	112.08	111.81	111.98	110.56	110.56	111.11	112.17	112.02	111.13	110.01	110.47	109.69	111.02	108.94	111.59	110.84	110.92	112.72	111.13	111.81	112.11	110.04	112.84	110.99	111.06	112.52	110.42
113.88	113.78	114.53	113.4	112.24	113.51	112.86	113.67	112.37	112.11	111.75	114.04	113.86	113.63	114.42	111.98	111.08	113.05	112.93	111.99	111.17	111.76	113.43	112.73	112.86	111.87	112.05	111.83	112.32	113.43	113.13	111.25	112.42	114.22	112.04	113.04	114.37	113.11	112.85	111.83	113.6	112.52	114.61	112.51	112.43	112.04	113.8	112.25	113.69	111.06
106.57	104.77	106.3	106.04	104.1	106.03	103.83	104.4	105.21	107.06	105.72	106	105.3	106.57	104.38	106.21	107.66	106.05	104.48	105.53	106.34	106.53	104.73	105.67	103.92	106.08	106.2	104.34	105.47	104.4	105.68	105.47	104.49	107.09	105.73	105.66	107.64	105.96	104.39	104.43	105.8	103.65	104.78	106.69	105.08	105.27	103.86	106.51	106.16	105.66
112.3	109.41	112.67	112.42	112.28	112.08	110.98	112.84	112.67	112.35	111.87	111.49	113.72	112.84	111.07	113.32	111.68	112.96	112.35	111.48	111.35	112.53	111.93	111.55	110.16	113.24	111.74	111.75	114.18	110.48	112.68	111.18	110.94	111.7	111.17	110.01	112.34	112.14	111.25	112.61	110.19	111.18	111.19	111.1	111.12	112.12	110.65	112.28	111.53	111.54
106.93	107.46	107.72	105.58	106.32	105.29	107.1	107.46	108.67	106.1	105.26	108.1	105.82	108.04	109.44	107.98	107.88	105.64	105.41	105.52	107.56	106.3	107.66	106.27	105.4	107.2	106.71	106.56	105.29	107.44	106.14	104.94	107.38	105.91	107.55	106.1	107.04	107.21	107.36	105.88	106.92	105.29	106.4	106.1	106.81	106	108.05	107.87	106.7	106.41
100.55	99.807	101.23	99.879	99.675	99.149	99.276	100.27	99.689	99.9	99.444	99.327	101.75	99.788	100.85	99.956	99.532	101.71	100.52	100.89	99.529	100.41	100.93	98.231	97.724	99.367	100.47	100.17	98.738	98.979	100.5	100.03	100.4	99.133	97.224	99.469	100.09	101.29	99.918	100.75	99.605	99.607	100.83	100.19	100.45	99.209	100.34	99.42	99.897	101.34
106.13	105.71	106.99	106.19	107.88	106.91	106.72	108.22	107.71	106.98	106.1	106.9	106.91	106.05	105.7	107.54	105.89	106.97	106.95	105.98	107.23	107.53	106.3	107.88	106.92	107.75	107.1	106.16	105.86	106	107.32	106.85	106.16	107.65	105.87	108.1	104.55	108.02	106.69	107.33	106.45	106.29	104.95	106.54	107.52	105.6	106.04	105.5	107.23	106.94
107.51	108.37	106.73	107.64	107.21	107.93	107.15	106.14	106.82	106.71	105.06	105.69	106.05	105.28	106.26	106.36	107.18	106.47	107.78	107.63	105.5	106.93	107.23	106.26	106.7	106.15	106.85	106.41	106.54	107	108.79	106.77	106.88	106.86	106.26	107.31	107.08	106.97	106.99	106.34	106.96	105.52	106.39	107.17	105.68	106.7	106.99	107.3	107.57	107.5
112.51	113.45	112.12	113.74	113.46	111.98	113.16	113.07	113.85	112.74	112.37	111.69	112.38	113.74	112.56	112.29	113.03	114.53	112.71	112.14	112.52	113.4	112.83	112.1	111.84	112.82	112.86	112.48	113.97	115.21	112.54	112.43	113.19	113.25	113.32	112.5	112.12	112.84	115.69	111.82	112.26	111.88	112.68	112.26	113.73	113.08	113.92	111.18	113.5	112.25
101.15	98.574	100.02	98.848	102.27	101.53	99.794	100.17	101.97	98.875	99.888	100.61	99.253	99.333	100.47	101.53	100.31	99.349	102.15	99.514	98.875	99.719	100.25	99.248	99.423	99.904	98.628	99.751	99.591	99.213	99.812	101.65	100.44	101.2	99.686	99.596	100.1	101.02	98.603	99.495	99.891	98.683	99.555	97.27	99.213	99.192	99.701	99.505	98.007	99.115
99.096	101.07	99.227	99.85	100.23	99.734	101.09	100.57	100.42	101.03	98.029	100.61	100.42	101.47	100.34	100.22	100.19	101.77	101.26	101.05	101.02	99.031	99.64	100.29	101.05	100.79	102.39	99.847	101.2	102.56	100.83	100.14	100.52	100.05	100.73	100.72	101.45	101.49	100.87	101.84	102.29	101.55	100.22	99.959	100.62	99.326	100.75	100.63	99.418	100.62
112.17	112.23	111.35	111.36	111.15	110.15	112.39	110.97	110.71	110.42	111.32	110.5	111.73	113	111.69	111.05	110.53	110.45	111.03	110.72	112.3	112.98	110.85	112.43	110.58	110.02	109.75	110.99	111.94	111.03	111.59	110.06	111.84	110.54	111.44	110.97	111.44	110.57	112.49	112.81	108.76	111.74	110.9	111.64	112.85	112.68	111.86	110.26	111.45	111.44
109.54	111.46	110.38	112.36	112.75	111.77	111.35	113.35	111.36	110.81	111.87	113.65	110.33	111.65	112.05	110.56	110.71	112.27	110.95	111.19	112	110.45	109.97	111.47	110.8	112.19	111.8	110.91	112.3	110.94	110.58	112.55	109.3	111.05	112.35	112.46	110.4	111.2	111.18	112.12	112.26	112.43	109.03	110.67	111.23	110.28	110.86	113.32	110.5	112.12
105.22	106.36	105.35	104.87	106.36	105.19	105.91	106.85	105.74	104.88	106.84	104.66	106.26	105.75	104.91	107.19	105.27	104.36	105.78	105	106.03	104.45	104.16	105.88	105.77	105.13	105.29	105.29	105.37	104.78	103.66	107.29	104.36	103.89	104.77	106.47	106.02	105.36	105.51	105.71	106.37	105.67	104.92	105.64	104.51	105.31	105.74	106.24	105.65	105.86
104.72	104.69	106.16	105.61	104.34	103.79	104.79	104.19	103.5	104.61	104.77	104.58	105.39	103.71	103.77	104.09	104.12	104.11	104.22	103.19	105.25	102.51	103.91	104.6	104.74	103.9	104.6	104.35	105.28	105.52	103.96	104.68	104.55	105.02	106.35	103.69	102.96	104.83	104.65	105.01	104.04	104.16	105.59	105.23	104.24	105.67	104.53	104.48	103.72	105.1
105.39	105.14	105.09	107.84	105.28	105.52	105.84	104.21	105.6	106.75	103.94	105.27	105.27	107.75	104.98	106.86	107.57	106.77	102.93	104.85	103.91	103.83	106.55	105.13	106.09	106.41	106.46	106.25	104.96	105.44	103.78	106.03	106.04	103.56	106	105.64	104.79	105.3	105.56	105.28	106.69	106.56	104.51	107.07	106.75	105.55	105.18	106.62	104.26	105.8
100.5	99.686	100.55	99.768	101.09	98.202	101.62	100.54	100.35	98.91	100.97	101.25	99.104	101.06	99.466	100.49	100.24	100	99.717	98.849	99.16	99.882	99.148	100.93	99.889	99.764	100.87	99.67	101.05	100.19	101.08	99.556	99.593	101.51	99.533	100.56	99.332	100.8	101.17	101.3	99.039	99.149	98.9	98.61	99.362	98.995	99.074	99.78	98.562	99.319
107.75	105.25	104.33	106.84	105.24	105.77	105.44	105.13	105	107.09	105.48	104.9	104.6	104.81	105.27	105.75	106.01	106.51	105.84	106.31	104.56	106.63	106.23	104.98	105.11	105.63	105.89	106.08	105.12	106.11	105.89	104.69	105.91	105.82	105.5	105.68	105.83	104.34	104.5	106.39	105.25	106.58	105.12	105.48	103.76	105.85	106.4	106.32	106.05	107.78
116.75	116.25	117.53	118.87	118.57	116.79	118.38	116.7	119.6	117.03	116.42	118.79	117.96	117.91	117.61	117.49	117.1	117.73	118.36	118.7	117.37	116.35	117.13	117.76	117.48	117.85	119.24	118.7	118.97	116.75	116.31	117.99	117.46	116.18	120.11	116.26	117.78	118.13	116.97	118.7	117.59	118.57	117.56	114.72	117.15	119.15	118.16	116.92	118.06	116.54
105.32	105.67	104.7	105.17	104.55	107.04	105.4	105.6	105.46	104.29	105.87	105.57	106.78	103.82	104.97	107.02	105.54	106.75	106.46	106.12	105.85	103.38	105.87	106.2	106.88	105.95	105.1	106.63	105.8	103.13	107.07	103.91	104.76	106.15	104.64	105.69	105.76	105.3	107.42	105.76	104.28	105.66	106.41	106.94	105.88	105.09	103.03	104.66	106.33	104.2
105.26	106.04	106.05	106.78	106.4	106.71	106.65	105.77	106.97	105.39	106.79	106.39	106.37	105.92	107.15	106.42	106.43	106.21	106.56	103.1	106.44	106.14	105.83	106.15	106.17	106.42	108.69	105.91	105.16	106.49	104.78	106.8	107.3	106.4	106.67	106.01	108.72	105.21	105.88	106.76	105.61	105.94	106.36	106.17	105.96	106.43	105.47	105.52	105.66	106.04
106.27	104.84	104.95	106.11	106.44	106.64	104.18	106.15	105.95	105.49	104.2	107	106.26	105.01	106.35	105.28	105.81	106.42	104.83	105.34	106.05	105.24	105.58	105.59	107.23	105.9	105.42	105.46	104.7	105.62	105.87	106.98	106	105.78	106.53	106.44	107.01	107.33	107.26	105.33	106.45	105.91	104.91	105.75	106.05	107.08	105.08	105.02	106.6	106.59
107.54	107.71	107.56	106.88	106.9	107.1	108.2	107.36	107.82	105.31	107.1	105.49	108.54	107	106.03	106.1	105.35	105.59	105.48	106.14	104.62	105.82	108	106.62	105.96	105.05	106.23	107.2	105.42	106.35	106.14	106.78	105.69	107.09	105.31	106.65	106.76	106.59	106.07	106.22	105.92	107.72	107.37	106.19	106.27	105.09	106.98	106.42	106.6	106.53
112.97	111.96	111.9	111.63	111.97	113.19	112.85	110.85	111	111.38	111.85	112.58	113.9	110.59	112.38	112.02	113.67	113.63	110.86	114.25	111.81	111.88	111.89	111.11	110.9	110.93	111.37	111.74	112.64	113.76	112.67	112.57	110.8	111.63	111.23	112.11	111.95	111	112.8	111.4	112.45	111.8	111.36	112.73	112.64	111.88	113.25	112.18	110.21	112.06
111.46	111.79	111.46	110.23	110.79	111.61	110.83	111.5	112.15	111.79	111.78	112.6	111.77	112.15	110.56	111.27	110.69	111.53	110.52	111.61	112.35	110.89	110.29	109.83	110.08	110.37	110.12	109.88	112.02	110.29	110.15	110.86	110.5	111.36	110.94	110.66	110.96	111.65	110.64	110.18	108.62	111.04	110.76	111.18	111.59	110.43	110.86	111.86	111.23	109.87
117.79	116.08	118.93	116.81	116.8	117.19	118.28	118.77	115.4	116.85	117.02	116.87	116.61	117.64	118.85	118.24	117.67	116.03	118.24	117.25	118	118.73	116.59	117.97	116.18	119.18	117.96	117.03	118.28	118.68	118.79	117.67	118.24	119.13	118.24	117.36	117.69	115.87	117.55	116.97	117.64	116.7	117.21	117.29	119.14	118.32	115.48	118.59	116.01	117.05
105.74	107.02	106.21	106.67	106.59	106.53	107.27	104.83	107.64	106.44	106.75	105.62	106.56	108.35	106.86	106.14	105.77	107.33	106.28	106.44	106.8	104.75	107.42	106.7	105.6	104.57	106.09	107.02	105.61	104.54	105.73	106.46	106.28	107.19	106.91	106.55	107.38	105.58	104.03	108.38	107.32	108.56	107.6	107.27	106.94	106.4	107.41	105.93	106.49	106.07
110.31	108.56	108.92	109.65	109.45	109.14	110.09	112.15	109.36	109.22	109.06	111.49	109.04	110.64	110.23	109.84	109.67	108.98	108.94	110.38	110.35	109.58	108.63	110.55	110.73	110.26	108.97	109.98	108.13	110.97	109.46	108.6	110.38	108.35	110.03	110.02	109.44	110.76	110.75	109.34	110.4	111.87	108.84	110.94	110.23	109.91	109.15	109.95	108.75	111.04
110.24	110.59	111.62	109.68	110.43	110.12	111.01	109.68	111.69	110.26	109.65	109.63	111.58	111.08	109.11	112.09	110.76	110.47	111.49	110.92	110.9	111.06	111.81	110.88	109.88	111.04	111.04	111.59	110.53	110.89	108.73	110.48	111.9	109.43	111.21	109.6	110.7	111.22	110.44	110.27	110.08	109.22	110.71	110.55	111.11	110.59	110.82	112.07	110.66	112
105.44	105.62	106.16	106.35	105.53	105.59	106.52	106.34	107.18	106.36	107.56	106.04	106.25	106.57	105.16	105.06	106.93	106.57	103.76	106.14	106.75	105.53	106.76	106.28	108.77	104.7	105.51	106.01	106.44	104.34	106.14	106.31	105.92	105.14	107.3	105.95	106.79	106.7	107.99	106.25	106.23	106.27	106.01	105.12	105.26	107.06	104.68	105.16	106.66	105.5
106.17	105.41	106.53	105.13	105.29	105.99	103.87	107.34	105.02	105.8	107.13	105.17	105.14	104.16	106.33	103.14	106.56	105.4	106.19	106.2	105.74	106.22	106.16	104.05	104.72	106.26	105.39	106.33	106.59	104.56	106.06	105.92	106.13	105.12	106.83	105.05	106.36	106.01	105.15	104.24	107.17	105.71	105.27	105.32	105.52	105.37	106.32	105.39	103.18	104.77
105.78	106.65	106.62	106.81	105.04	106.94	105.9	105.79	104.83	106.97	105.32	106.24	106.66	106.93	105.58	105.6	104.88	105.7	107.1	105.25	106.78	105.61	106.35	104.62	104.62	106.42	105.38	106.95	105.39	105.4	105.88	105.35	104.96	104.82	105.68	106.79	105.99	106.69	105.8	106.99	107.21	105.8	105.52	106.48	106.3	108	105.23	104.99	105.5	105.54
105.52	106.32	105.81	104.32	105.68	105.89	104.39	106.75	105.54	105.01	107.33	104.94	107.07	107.33	105.94	108.07	104.77	105.4	106.69	105.37	103.48	105.96	105.61	105.41	106.28	105.4	107.6	104.91	105.87	107.47	105.91	106.84	106.17	106.45	104.67	105.02	105.77	105.57	106.92	105.91	105.13	104.44	105.26	105.8	104.99	105.72	105.93	107.04	105.58	105.25
107.98	107.16	107.82	108.02	106.3	106.67	107.23	105.22	106.79	106.84	106.43	108.41	107.57	107.13	107.34	107.38	106.19	107.05	106.89	107.1	108.73	107.42	106.65	106.55	107.16	107.27	105.99	108.07	107.18	108	106.41	105.93	106.03	107.66	107.79	106.64	106.45	106.98	105.16	106.27	105.08	106.88	107.59	107.72	106.34	107.26	106.71	106.92	107.23	108.09
101.5	100.31	99.924	101.54	100.98	103.81	100.1	101.63	99.869	101.52	99.805	99.619	100.75	100.13	101.27	100.07	101.02	100.41	101.25	99.066	100.33	100.7	100.17	100.97	100.12	98.719	100	100.54	102.56	100.43	102.23	99.323	99.586	101.93	100.95	98.888	99.482	99.92	100.66	101.59	100.37	99.074	100.02	101.52	100.52	100.08	100.9	99.387	101.65	100.32
110.31	110.08	110.41	110.81	112.38	111.46	111.01	111.14	111.14	110.91	111.25	112.41	110.78	110.88	111.26	111.6	109.23	111.11	110.47	110.65	112.25	112.26	111.99	110.97	110.93	112.21	111.18	111.43	110.84	110.97	110.21	111.88	110.07	110.81	112.41	112.31	112.4	111.12	110.23	111.66	110.7	109.81	111.61	111.33	110.94	110.21	112.23	112.82	111.76	112.97
117.38	119.02	117.11	117.1	117.67	116.34	117.8	116.86	116.55	118.14	118.7	118.23	117.37	116.39	118.14	116.61	116.7	118.35	117.59	117.75	118.41	116.46	119.23	118.03	117.12	119.21	115.4	118.3	116.94	117.05	118.09	119.04	116.8	117.89	117.42	118	116.6	116.67	116.85	118.83	116.42	115.27	117.4	117.69	116.52	117.6	118.23	116.76	117.55	115.87
106.18	106.99	104.66	105.51	105.32	104.9	106.35	104.95	105.05	105.13	105.59	105.76	105.96	105.03	105.51	105.44	105.6	105.52	106.33	103.8	106.14	106.5	105.53	106.32	106.3	105.23	106.4	105.7	106.51	105.05	104.52	106.88	106.34	106.93	105.54	105.09	104.86	105.89	104.53	105.95	106.69	104.6	105.46	105.91	106.77	105.18	105.75	105.96	104.79	106.2
111.56	112.92	110.6	110.77	112.69	112.02	112.11	112	111.4	109.75	111.32	112.22	111.02	111.91	111.69	111.92	110.39	111.88	111.69	112.38	112.38	111.73	113.45	113.06	113.17	112.97	111.68	111.34	111.23	112.18	111.85	110.81	113.06	111.9	112.86	111.96	112.11	112.59	111.51	112.38	112.28	112.23	111.93	112.58	110.06	112.53	110.99	111.72	112.23	112.6
105.77	105.25	105.24	106.48	105.07	105.66	104.54	106.04	103.55	104.72	104.23	106.23	104.96	103.94	105.38	104.77	104.51	105.13	105.28	106.05	105.65	104.65	107.84	106.58	104.52	107.07	104.95	105.29	105.96	104.85	106.68	104.71	106.98	104.67	105.1	107.15	106.45	106.09	105.55	106.04	105.58	105.56	106.48	105.24	103.45	105.54	105.14	106.8	106.57	105.83
113.17	112.52	111.17	111.88	112.54	111.85	112.19	112.3	111.73	110.85	112.36	113.66	111.73	111.16	112.55	112.26	112	112.43	111.25	110.99	111.04	112.89	112.1	113.1	111.74	112.09	113.61	111.68	112.09	111.94	112.53	112.79	111.78	113	110.97	112.25	112.12	113.22	113.27	112.18	110.72	111.91	112.39	113.22	111.66	111.8	111.18	111.31	111.65	114.14
97.919	100.87	99.938	99.648	100.13	99.032	99.748	99.753	98.798	100.63	100.04	101.22	99.957	99.084	98.888	100.54	101.65	98.516	99.65	100.88	99.323	97.627	100.84	99.851	99.863	98.932	99.823	100.06	100.77	98.515	99.412	99.126	100.62	97.88	99.209	99.808	100.83	99.326	102.06	100.83	99.713	99.175	98.778	99.627	99.007	98.298	99.081	100.3	100.13	99.126
106.69	105.86	106.22	106.02	106.47	105.68	106.11	103.98	105.76	105.08	108	108.33	107.21	105.64	108.21	106.38	106.62	106.3	107.13	105.96	106.83	106.72	106.64	106.43	106.72	107.56	106.75	105.96	106.12	106.44	106.65	103.98	106.6	106.45	105.88	107.39	106.62	106.81	105.63	107.02	105.66	105.42	105.83	106.11	106.29	106.41	107.23	107.03	107.07	106.32
110.43	108.91	110.1	110.98	109.35	110.09	110.57	110.71	110.85	108.57	108.63	110.49	110.04	108.37	109.89	110.01	111.22	110.64	109.48	111.48	110.99	112.42	111.35	111.65	110.99	109.79	110.55	110.61	110.69	112.87	109.97	110.13	109.56	111.17	109.08	110.24	110.7	110.01	111.21	111.89	110.63	112.08	110.04	109.25	110.64	110.3	110.23	109.99	111.27	110.91
106.88	105.99	106.73	105.31	105.73	107.22	105.77	107.17	105.56	106.95	106.22	106.4	105.66	106.33	106.78	107.05	107.16	106.72	105.28	106.83	107.61	107.11	106.01	106.75	105.82	106.5	106.64	105.8	105.49	106.61	106.19	106.13	105.67	105.61	105.01	105.54	104.79	106.64	105.44	105.96	105.58	105.39	106.59	106.62	106.51	106.95	105.87	107.86	105.5	104.9
103.65	104.35	105.88	104.65	103.41	104.29	103.64	106.05	103.64	104.41	104.28	103.62	103.76	105.9	105.18	107.17	103.75	105.32	103.93	104.14	104.6	104.27	103.5	104.04	103.73	104.11	104.24	103.37	103.61	105.52	102.49	102.92	105.82	104.73	105.9	104.71	103.11	103.95	103.01	104.06	103.32	104.34	104.66	104.96	104.49	104.31	105.5	105.17	104.4	105.68
101	100.38	101.69	102.65	99.692	102.24	100.92	101.12	99.858	100.07	100.99	101.09	101.08	98.541	101.49	100.08	102.05	101.11	101.1	99.778	102.58	103.54	99.609	100.04	100.78	101.34	100.52	100.21	100.26	99.932	100.58	101.77	100.66	99.669	102.2	100.3	101.12	102.03	102.31	99.227	101.48	99.901	100.85	99.489	100.13	101.87	99.962	101.58	99.874	100.39
112.27	110.46	113.05	110.56	113.23	111.14	112.85	110.19	112.21	112.62	111.66	111.08	112.86	111.21	110.26	110.49	110.41	111.34	111	110.97	111.5	112.87	110.6	111.09	111.89	111.3	111.11	111.9	112.04	112.15	111.17	112.76	111.74	111.98	111.95	111.3	110.32	111.73	109.98	112.71	112.53	111.75	113.88	111.35	111.02	111.62	111.62	111.11	110.06	112.43
112	110.43	110.79	111.02	110.86	111.55	111.31	113.06	110.46	110.41	111.73	110.92	111.5	111.34	113.08	110.85	110.56	111.44	111.62	111.9	110.99	109.08	109.81	110.75	111.08	111.81	110.64	110.6	110.22	109.96	110.95	110.55	112.21	110.54	111.15	110.4	109.85	110.32	111.16	111.81	111.72	111.88	111.94	110.93	110.91	109.58	111.68	112.67	110.67	112.05
105.75	105.67	106.68	107.88	106.56	106.13	107.18	108.08	106.9	106.14	107.1	106.69	106.32	105.64	106.2	104.84	103.77	106.31	106.62	106.46	103.63	106.51	105.19	106.38	107.06	105.79	104.97	106.15	105.02	106.05	105.66	104.87	107.76	105.88	105.83	107.21	106.3	106.22	106.49	103.92	106.29	108.02	105.29	106.27	106.42	105.78	106.57	105.88	106.16	106.36
104.87	104.08	105.72	105.28	105.44	106.05	104.68	105.29	103.81	105.61	104.79	106.34	105.31	104.87	104.05	105.82	105.47	105.44	103.18	103.98	105.67	103.86	107.1	106.4	104.91	104.34	106.69	105.25	104.16	105.27	104.65	104.78	103.83	104.29	103.61	103.77	104.36	104.84	105.21	104.46	103.61	104.89	103.45	105.87	106.14	105.08	104.09	104.11	104.14	105.28
112.13	110.32	110.77	111.84	111.46	112.45	110.2	112.22	111.03	112.16	112.04	111.27	112.85	112.06	110.86	112.17	111.65	110.53	111.29	111.85	110.19	111.56	111.07	110.14	111.21	111.5	112.49	109.93	110.32	112.88	112.5	112.51	110.46	111.36	111.15	112.47	113.56	112.23	112.45	111.59	113.12	111.08	110.25	111.46	110.04	112.18	112.62	110.82	111.02	111.39
107.54	105.69	104.18	104.15	106.53	102.62	105.25	105.38	106.17	106.27	108.38	105.54	104.03	106.14	105.13	106.06	103.94	106.22	104.92	106.12	107.34	104.34	106.21	105.08	105.21	107.34	107.06	104.82	105.4	106.78	107.2	103.79	105.82	106.09	105.96	107.06	105.59	105.77	105.21	104.95	104.9	105.57	105.71	106.09	105.83	106.26	106.06	104.8	105.95	105.99
107.1	107.03	105.46	105.79	105.53	105.41	105.96	107.24	105.7	105.86	105.71	106.4	106.58	103.89	108.33	105.04	106.14	105.16	106.73	104.65	105.07	105.76	105.62	106.51	105.71	106.29	106.41	104.39	106.04	107.55	105.84	106.1	106	108.16	106.79	106.44	106.51	106.53	105.4	105.8	106.29	106.47	106.29	105.63	105.55	105.93	107.25	106.29	106.14	107.17
105.12	105.14	106.45	103.92	105.91	106.31	104.69	104.91	105.57	106.25	105.58	104.56	107.36	104.79	106.17	105.43	105.23	104.34	105.83	104.47	108.41	106.08	106.83	103.81	105.97	106.06	106.33	106.45	104.45	103.36	105.01	105.32	105.17	105.36	105.17	104.47	106.02	106.32	107.97	106.24	104.76	104.83	106.26	105.38	105.25	105.61	105.88	106.31	106.21	105.84
106.11	106.72	105.94	106.04	105.74	106.13	107.95	105.45	106.08	105.8	105.19	105.14	106.69	104.89	106.7	106.2	107.75	106	106.54	106.11	106.63	105.71	106.08	106.09	105.83	104.44	105.36	106.43	105.4	104.19	105.51	106.92	104.38	105.22	106.25	104.58	105.4	107.13	104.94	106.27	105.72	105.5	106.38	104.61	106.46	104.71	105.93	105.46	106.17	105.47
112.8	113.78	112.68	111.6	112.19	112.46	113.18	114.27	112.69	112.41	111.26	113.07	112.8	112.11	110.61	113.29	110.96	109.61	113.12	111.81	113.27	113.41	112.27	113.6	113.2	111.48	114.02	113.45	111.93	113.22	111.97	113.45	111.26	114.46	113.53	112.7	113.34	113.25	112.68	112.14	110.53	112.96	113.3	113.47	112.32	111.82	113.36	113.06	112.01	113.47
105.79	105.21	105.37	104.99	107	106.06	106.95	105.91	104.96	104.2	105.71	105.73	107.08	103.82	106.81	106.67	105.93	105.98	105.72	104.43	105.79	106.47	106.63	106.05	106.8	104.89	105.53	105.64	106.06	104.8	106.7	106.94	103.93	105.24	104.78	105.77	104.31	105.5	107.19	106.16	105.56	106.04	103.67	104.94	106.68	104.68	105.68	105	104.2	105.27
112.11	110.76	110.93	110.28	110.5	112.56	108.9	110.48	109.81	111.06	111.02	111.22	112.54	109.8	111.23	110.33	109.46	110.5	113.7	111.92	112.07	111.49	111.92	112.18	111.24	111.59	112.4	111.32	111.88	109.56	111.82	111.63	110.53	110.7	112.1	111.23	111.79	110.46	110.28	109.02	111.6	111.84	110.22	111.7	111.95	111.27	110.23	112.09	112.24	111.85
107.72	106.51	106.73	107.69	107.08	105.65	107.94	107.14	106.73	107.44	106.2	107.6	105.4	106.88	105.4	106.31	107.48	107.5	105.83	106.15	105.91	106.81	105.25	107.16	106.24	106.51	107.61	105.91	106.76	106.69	107.41	106.53	107.08	108.04	107.84	105.41	106.91	107.6	108	106.25	104.93	107.12	105.61	104.77	105.07	106.22	107.35	107.34	107.32	107.06
110.68	109.01	109.43	112.22	110.28	110.9	111.32	109.38	110.78	111.62	110.51	108.92	111.13	107.06	110.65	109.91	111.26	109.46	110.59	109.02	110.15	110.32	108.79	111.12	107.99	109.9	108.82	108.25	109.87	109.68	109.13	110.39	109.12	112.03	108.7	110.29	109.58	110.92	109.93	109.8	109.67	110.75	110.6	109.2	110.33	109.56	109.83	110.22	108.96	110.73
111.45	113.03	110.38	110.25	111.21	111.48	112.48	109.96	112.31	110.65	113.16	110.63	111.94	110.59	110.43	111.36	110.46	111.98	111.22	111.22	111.1	111.99	111.76	111.69	110.44	110.88	111.74	111.12	111.35	112.18	112.23	113.53	111.68	111.52	111.36	112.32	112.39	113.46	110.97	111.23	112.22	111.46	111.63	111.78	109.75	111.85	112.11	110.48	111.77	112.45
105.58	106.4	106.34	107.37	107.74	105.96	106.1	105.21	106.12	106.19	106.97	105.98	106.32	107.54	107.31	105.71	105.21	106.81	106.85	107.12	106.14	106.59	107.63	107.35	106.18	105.23	105.78	105.38	107.21	106.26	105.52	104.97	105.72	104.96	105.88	106.25	106.55	104.52	105.87	106.11	105.38	107.37	105.94	107.15	105.97	105.43	105.96	106.21	106.86	105.78
105.24	104.97	104.9	103.91	102.49	104.99	105.93	105.47	104.31	104.24	103.78	103.79	105.02	104.41	103.93	105.05	105.13	103.81	104.29	103.3	103.82	105.81	105.53	104.8	103.94	105.37	103.36	104.96	104.32	103.62	105.05	103.4	103.54	103.33	106.11	103.63	104.83	103.77	104.32	103.53	102.35	104.47	106.4	104.13	104.45	102.98	103.79	103.8	105.88	104.96
105	104.06	105.98	105.19	103.48	105.59	103.6	106.61	104.55	103.35	106.42	105.08	105.49	104.8	106.21	103.82	106.17	104.65	106.06	104.83	105.92	105.07	105.58	104.48	105.44	104.28	105.02	103.92	104.09	106.25	105.08	105.32	104.63	105.69	105.62	105.55	105.28	103.22	105.6	106.13	104.76	105.79	104.97	105.18	106.1	104.16	105.13	105	105.32	104.81
100.25	99.569	101.46	98.708	99.217	98.327	100.59	100.32	98.286	99.336	100.45	99.713	99.556	101.14	99.563	98.872	100.22	99.473	99.139	100.55	99.724	101.62	100.2	100.7	101.82	100.94	100.89	101.14	99.824	99.009	100.08	99.545	100.03	97.709	100.38	100.58	100.8	99.075	99.593	100.54	100.12	98.278	99.614	99.191	101.15	99.169	99.25	99.218	99.44	100.27
103.16	100.68	101.84	101.7	101	100.13	100.55	101.48	101.31	102.56	99.697	100.89	100.52	100.8	102.21	102.11	100.86	99.619	100.17	100.22	100.6	102.38	99.79	99.838	102.36	100.25	101.45	100.34	101.02	101.17	100.54	100.96	99.878	100.02	102.65	102.13	101.14	101.5	100.96	101.98	100.25	101.29	102.58	101.84	101.59	101.43	100.31	101.23	100.18	101.35
105.76	106.4	107	107.26	107.22	106.31	106.43	106.6	105.33	105.3	105.3	104.02	106.44	106.12	104.13	106.81	105.48	104.8	106.83	104.28	106.84	105.77	105.81	107.06	106.62	106.4	106.23	105.87	105.41	105.89	106.26	106.28	105.97	106.12	108.41	105.76	105.76	106.38	106.32	105.47	105.37	105.82	106.07	105.04	106.65	104.69	106.89	105.58	105.95	106.43
104.7	106.03	103.99	107.55	107.21	105.03	106.19	105.85	104.99	104.31	106	106.55	106.21	106.52	105.06	105.21	105.28	105.71	107	106.42	107.03	106.81	106.91	105.9	105.55	105.43	106.66	104.7	107	106.82	105.8	107.77	105.69	106.64	109.02	105.38	105.41	104.4	108.35	104.6	106.5	106.77	105.83	106.71	106.39	106.97	105.8	105.97	105.31	104.85
105.05	105.17	104.03	104.96	104.71	102.96	105.12	104.84	106	105.09	105.07	104.73	104.9	104.77	105.46	104.45	103.92	104.04	104.06	104.65	104.42	104.53	104.13	104.67	102.72	104.66	104.87	103.52	104.18	105.53	104.92	104.98	104.09	103.75	104.63	104.64	105.68	106.24	104.55	104.19	105.07	104.3	106.48	104.66	103.05	106.51	105.03	104.82	105.13	104.51
99.831	99.43	99.628	100.84	99.704	100.77	100.32	100.65	101.29	101.39	97.988	99.299	100.08	100.02	98.62	97.984	99.876	99.254	100.82	100.07	99.962	101.46	98.897	100.12	99.375	100.53	99.294	100.12	100.45	98.608	99.783	99.164	99.234	99.426	99.852	98.529	97.61	98.706	99.727	99.02	98.451	99.08	97.851	99.261	100.21	98.011	99.387	98.53	100.48	100.05
105.47	106.4	105.55	106.13	104.81	106.02	105.25	106.86	106.99	106.77	105.8	106.94	105.4	106.55	105.65	105.12	105.75	106.94	107.77	107.42	104.17	105.56	106.01	105.84	108.32	108.09	106.58	106.77	106.03	105.18	106.64	105.82	105.84	106.12	105.72	105.73	105.85	106.42	105	106.42	105.77	105.78	105.82	107.39	105.84	105.92	107.83	104.04	105.31	105.38
112.11	112.02	111.8	111.68	111.17	113.52	113.52	112.8	113.88	112.38	113.4	112.18	113.71	113.25	113.23	111.48	112.4	113.79	113.18	112.89	112.91	110.32	113.03	113.85	113.41	112.32	113.62	112.72	113.16	113.21	112.44	112.97	111.95	113.29	114.21	112.32	111.9	112.67	111.73	112.23	112.26	114.16	112.01	113.18	111.93	112.66	112.95	113.85	111.89	114.87
106.03	104.98	106.37	105.76	105.85	104.07	105.88	104.19	106.4	105.47	106.79	106.19	104.77	107.07	106.79	105.75	106.04	104.23	104.58	105.63	106.9	104.88	104.76	105.58	105.27	106.8	106.02	104.22	106.02	106.16	104.67	105.68	106.7	103.62	104.84	105.54	107.33	105.28	104.74	106.08	104.98	104.72	106.22	105.24	105.86	105.55	105.18	105.13	105.45	104.86
110.86	111.14	111.88	110.85	111.32	111.6	111.58	109.79	110.54	110.88	111.35	110.04	110.21	111.05	111.37	111.47	112.06	110.61	112.34	111.16	112.27	111.54	111.62	110.59	111.04	111.49	109.64	111.8	111.45	111.43	110.94	109.73	110.45	108.53	111.55	110.13	109.54	109.76	109.9	110.74	112.28	112	110.43	110.61	111.25	110.86	110.81	111.16	110.95	111.36
106.8	106.16	106.47	106.45	105.77	107.59	108.2	108.62	107.03	105.9	106.22	106.09	107.13	105.13	106.77	106.31	108.24	106.62	106.67	107.1	106.07	107.8	106.05	106.46	107.36	106.74	106.34	107.29	108.14	106.42	107.52	106.93	107.94	107.6	105.41	106.52	106.42	107.1	107	108.12	107.72	106.97	106.84	106.57	107.5	106.38	107.03	105.75	106.58	106.45
104.22	107.12	106.73	105.26	105.02	104.69	105.42	105.85	106.18	105.94	105.27	104.99	104.48	105.39	104.16	105.48	104.85	105.26	106.37	105.3	105.69	105.15	104.74	104.99	106.05	106.51	106.58	107.04	106.36	104.87	106.56	106.25	104.34	106.36	105.66	105.43	106.09	105.98	105.15	103.91	105.96	104.48	104.65	105.61	104.32	104.04	104.75	105.59	104.46	105.36
107.39	103.91	106.21	106.15	107.7	107.09	105.87	106.37	105.64	107.39	106.07	106.46	105.66	107.75	106.18	107.08	105.76	106.43	107.58	105.43	105.94	105.58	106.82	106.63	107.47	106.19	106.3	106.77	104.39	105.42	106.17	105.94	105.88	104.78	105.59	106.36	106.05	106.58	106.77	107.16	106.21	106.62	106.59	106.69	106.32	105.24	104.2	105.09	105.2	107.37
104.78	103.84	103.4	104.9	105.73	103.3	105.23	102.85	105.27	104.37	102.09	103.5	105.27	103.4	105.59	105.15	104.36	102.82	103.78	104.01	101.94	106.35	102.56	104.46	103.57	101.62	104.01	104.33	104.15	103.55	103.64	102.92	103.75	105.58	102.68	105.28	103.45	104.09	104.22	102.25	101.9	104.35	102.85	104.39	103.41	104.37	104.7	103.62	104.14	104.55
105.01	104.9	105.96	104.16	105.01	104.46	106.98	106	105.89	104.75	103.74	105.5	105.83	105.49	105.47	105.17	104.23	105.31	106.29	104.29	104.38	106.22	105.19	105.09	106.91	106.06	105.6	106.18	105.78	105.42	105.28	105.97	106.46	105.24	106.01	105.78	106.58	104.98	105.86	105.92	104.64	104.59	105.35	106.13	106.15	106.02	105.5	105.11	105.23	105.61
101.52	102.15	100.25	102.16	99.936	99.962	102.79	100.66	100.69	101.48	99.098	101.01	100.4	100.25	100.44	100.71	100.45	100.54	100.94	101.82	99.373	100.45	98.924	100.59	99.752	100.77	102.49	100.49	101.38	100.23	101.58	101.16	101.55	101.59	101.74	100.15	101.01	100.09	98.489	99.915	102.22	100.73	101.83	102.79	100.47	102.81	100.22	100.29	100.76	100.44
104.83	103.46	105.07	103.54	105.52	103.2	104.3	106.53	104.88	105.45	105.06	104.59	104.03	105.07	105.17	104.12	103.76	105.1	106.32	105.42	105.56	104.58	103.71	106.25	103.86	104.98	104.83	103.87	105.66	105.34	105.12	104.89	103.97	103.34	103.54	104.85	104.68	104.44	106.63	104.75	104.92	104.35	104.98	104.8	105.91	105.06	103.63	104.99	107.15	104.98
99.499	99.621	98.733	100.82	98.304	98.607	99.193	100.16	98.656	98.383	99.752	100.04	98.728	99.562	99.182	98.977	100.78	101.04	101	99.777	99.866	99.935	99.454	98.329	99.549	100.61	99.983	100.23	98.49	101.29	101.02	100.05	97.966	100.18	100.74	100.35	98.558	101.36	98.559	100.45	99.367	100.69	99.558	98.509	100.1	99.765	99.457	99.546	101.39	99.382
104.81	105.15	105.36	107	103.6	105.02	104.36	106.39	106.41	104.11	106.28	105.17	105.09	105.48	105.71	105.82	104.66	106.5	106.64	105.43	104.75	104.99	106	104.79	107.38	105.99	105.74	105.72	105.78	105.54	104.89	104.1	106.22	105.07	105.15	104.9	105.07	105.57	104.71	105.54	104.43	104.51	107.12	105.44	105.32	106.21	106.13	104.09	104.29	106.26
[truncated: 150 more columns]
