# Supplementary material for: Genetic dissection of main and epistatic effects of QTL based on augmented triple test cross design
Source: PLoS One. 2017 Dec 14;12(12):e0189054. doi: 10.1371/journal.pone.0189054 (PMC5730204; doi:10.1371/journal.pone.0189054)
Supplement: S8 Supporting Information — (ZIP) [file pone.0189054.s008.zip › z4_500_0.8_5.csv]

111.32	109.46	111.21	111.92	108.68	111.02	107.93	110.77	110.32	111.31	110.05	111.35	113.66	111.35	111.14	112.52	109.11	111.85	110.6	107.85	110.79	111.38	109.87	110.07	110.48	109.65	109.86	110.69	108.77	108.61	111.32	107.91	112.47	109.67	109.52	110.2	109.8	111.94	109.71	110.97	112.03	110.57	110.09	109.77	109.77	110.27	111.01	110.59	109.41	110.71
104.96	103.9	105.83	104.85	106.51	104.27	104.16	104.43	103.41	105.37	103.04	105.25	104.7	104.18	105.75	104.74	107.56	103.87	105.87	104.32	106.78	106.88	106.54	105.82	103.22	104.99	105.14	104.26	107.6	105.82	105.83	104.44	106.81	104.75	103.74	102.57	106.96	105.23	107.58	104.37	102.41	103.51	104.67	105.69	104.03	106.1	103.33	103.42	103.61	104.62
104.63	102.51	103.97	103.71	103.03	104.41	103.06	105.87	103.48	104.51	102.93	104.11	103.09	107.07	102.93	103.02	103.34	103.24	105.82	103.48	104.22	103.53	103.41	104.96	103.84	101.65	103.04	104.94	104.55	105.63	105.35	104.28	104.89	104.69	105.43	104.58	105.36	104.55	104.84	103.67	105.37	103.81	106.43	103.42	103.32	102.83	103.67	106.21	104.03	104.25
108.87	110.42	110.43	111.2	110.01	108.63	109.23	108	109.72	108.66	110.29	112.05	109.9	110.17	108.15	111.21	110.95	109.9	107.88	110.71	109.17	110.69	110.2	109.76	110.32	110.56	110.43	109.83	109.03	109.78	109.11	110.38	112.13	110.04	109.59	111.39	109.91	109.06	111.04	110.9	109.85	110.87	108.92	106.3	107.43	110.18	110.53	110.31	108.32	110.35
109.06	109.11	110.39	109.3	108	110.59	109.71	110.8	108.42	106.16	109.73	108.49	111.99	110.19	110.85	109.05	111.14	108.98	108.88	110.06	109.28	108.46	108.97	109.43	108.84	111.42	111.15	109.41	110.24	111.21	108.37	108.11	111.47	108.4	110.81	109.56	110.39	110.82	111.53	110.56	109.43	111.26	109.31	107.28	108.43	110.63	108.85	108.6	109.74	109.38
98.426	98.625	96.749	97.985	100.55	100.14	100.52	100.34	102.45	98.47	99.586	99.015	99.37	99.173	100.24	99.806	98.94	99.165	99.694	100.28	98.394	99.822	99.479	101.49	100.57	99.297	98.208	100.02	100.37	101.58	99.316	102.9	100.21	98.975	99.772	100.72	100.32	100.98	100.5	100.28	98.981	99.732	100.28	99.538	99.691	99.201	98.222	100.11	97.714	100.61
99.176	99.99	97.04	100.01	100.17	99.721	98.282	99.988	99.465	99.244	98.722	97.424	100.99	100.45	98.299	101.62	100.93	97.975	98.961	100.79	100.8	101.09	99.12	101	100.4	100.48	98.173	100.14	98.763	98.631	100.18	102	100.65	100.69	96.933	100.08	98.66	99.982	99.073	100.48	100.03	98.143	99.909	98.807	99.862	97.045	98.676	102.23	100.89	99.808
100.47	99.001	101.87	99.705	101.31	100.24	101.66	99.85	98.767	99.884	101.77	102.36	99.52	100.86	102.31	98.647	100.31	101.92	99.069	99.521	100.94	100.78	100.68	101.12	101.3	101.26	100.02	98.17	101.6	99.909	101.66	101.99	102.27	98.809	100.38	99.638	99.626	102.37	99.736	101.12	99.961	99.156	99.12	102	98.648	99.972	101.95	101.41	101.07	100.2
111.39	113.3	110.71	111.97	111.9	111	111.75	113.3	111.45	111.19	111.98	110.11	110.03	111.94	111.25	110.91	112.59	113.16	109.32	113.57	111.06	112.33	112.52	110.98	110.19	111.78	112.5	112	112.05	111.26	111.29	112.8	111.73	111.39	112.88	112.15	110.36	110.53	113.21	111.68	110.86	112.61	111.18	111.42	111.87	110.94	112.92	111.23	110.1	110.16
104.43	104.3	106.29	104.09	105.5	106.07	104.47	104.29	104.05	106.63	105.33	103.59	106.37	103.74	105.7	105.22	106.07	106.3	104.28	105.15	103.64	103.18	104.98	107.83	103.62	105.13	104.26	103.47	103.6	104.08	103.5	103.73	103.26	106.95	105.01	105.38	104.13	105.59	107.19	104.97	106.87	107.58	103.61	104.54	104.12	105.87	106.28	103.76	104.41	104.21
104.66	105.11	106.13	105.65	103.78	104.37	103.45	107.95	105.6	108.07	108.03	105.88	105.68	105.78	105.02	103.07	107.34	103.96	104.22	105.22	105.04	106.28	107.45	103.64	107.01	105.2	107.81	104.57	107.58	104.81	103.76	107.01	105.61	106.65	104.06	106.58	108.91	103.11	105.06	105.22	104.78	101.87	106.62	103.95	105.93	106.17	105.23	107.38	104.2	105.73
104.22	103.53	107.46	105.86	107.24	106.97	105.45	107.73	107.02	105.9	107.75	107.49	104.54	105.36	107.39	107.38	106.71	106.86	107.57	105.01	102.01	105.8	106.58	106.94	106.58	107.12	104.88	107.68	104.9	106.76	105.97	105.22	104.24	105.05	106.64	106.09	105.01	105.18	105.3	106.8	106.19	107.7	106.86	105.48	105.41	105.8	105.14	104.76	106.04	105.16
110.6	108.21	112.4	110.18	108.9	109.41	109.65	111	109.31	111.96	111.29	111.1	110.33	110.68	110.75	109.52	110.94	110.52	108.88	109.68	109.46	108.88	110.58	108.87	112.5	111.96	108.34	109.54	110.92	111.09	108.94	110.37	109.85	110.17	112.65	111.54	109.02	110.71	110.44	110.16	112.93	109.57	110.99	109.48	109.79	110.12	112.09	111.67	108.77	110.28
106.75	107.65	104.96	106.84	108.45	106.47	109.11	105.77	106.72	104.26	106.9	107.85	108.24	106.17	105.48	105.2	107	105.63	105.9	107.87	105.5	107.01	107.54	107.52	108.79	105.25	106.32	107.18	105.86	108.36	106.58	106.28	104.66	110.01	104.82	105.06	106.37	105.86	106.34	106.36	106.78	106.57	109.14	108.05	108.06	106.48	107.35	106.98	105.15	107.54
111.53	113.07	112.49	111.56	111.71	112.37	111.06	114.08	112.5	110.94	111.28	111.11	112.47	115.42	112.53	110.64	112.07	111.48	110.93	110.14	110.63	111.3	112.09	109.66	112.27	111.64	111.22	109.62	111.63	112.71	112.42	108.81	112.11	110.61	113.51	108.8	111.71	111.04	111.48	111.08	110.32	109.87	110.39	111.81	113.58	111.81	111.92	111.72	111.29	111.14
117.93	117.89	117.96	118.11	117.22	116.35	118.47	117.16	117.72	115.91	119.03	118.49	117.77	117.34	118.58	116.52	117.14	117.57	118.84	117.17	115.92	120.39	115.85	117.13	117.29	117.83	119.11	117.34	116.99	116.26	117.74	119.42	119.32	115.58	117.43	117.45	118.41	117.19	118.19	118.23	116.95	117.02	117.68	118.65	117.04	118.89	119.52	119.92	118.41	116.74
102.99	103.71	105.21	103.42	102.95	104.98	104.72	104.42	105.35	102.51	102.18	105	103.7	103.56	102.89	101.59	104.74	104.33	104.77	103.23	104.44	106.16	103.59	104.65	104.1	104.19	104.08	105.69	103.37	104.28	104.91	104.59	105.36	102.55	101.72	103.37	103.2	105.06	105.18	103.19	105.75	103.88	105.11	103.8	105.17	104.1	102.25	103.62	102.66	102.79
106.62	105.86	105.34	103.97	105.55	105.66	105.69	106.05	104.51	105.21	103.98	104.15	106.04	103.96	106.52	103.75	104.09	106.03	106.07	104.33	105.34	104.28	106.4	106.17	105.74	106.67	104.74	107.84	103.95	105.67	105.03	106.63	105.33	107.26	104.21	104.89	105.6	106.29	105.41	105.93	106.26	105.91	103.78	105.05	103.89	104.17	105.87	105.94	102.89	103.88
106.24	106.01	105.4	107.16	107.27	106.82	106.4	107.51	106.19	109.08	105.56	108.73	107.44	106.41	107.29	105.85	107.18	105.83	108.61	104.09	107.96	107.38	104.47	105.33	106.55	107.57	105.3	105.34	106.55	107.76	105.88	104.3	106.94	105.5	106.29	108.08	106.2	105.71	107.68	107.17	105.49	105.06	106.66	106.33	104.88	106.37	105.66	107.8	105.84	107.43
101.52	102.56	101.77	99.913	98.738	99.987	97.688	99.596	101.71	100.07	100.29	101.28	102.9	98.306	99.932	99.953	100.07	99.954	100.44	102.06	103.04	98.22	99.155	99.785	100.95	103.14	102.42	101.19	101	99.295	102.71	99.459	100.97	101.59	99.378	100.7	102.26	99.794	100.22	99.607	101.33	100.13	99.249	100.78	101.32	100.5	98.835	99.114	99.665	101.97
100.1	102.68	97.632	98.985	100.74	99.162	102.78	99.961	100.71	100.53	100.19	98.259	101.15	98.088	99.272	101.62	100.68	100.41	99.838	99.625	101.37	99.43	100.17	99.583	101.35	101.34	98.737	100.98	100.31	101.03	100.54	101.01	99.865	102.88	99.634	99.503	99.891	99.731	99.827	101.79	100.63	98.805	101.25	98.069	99.174	99.706	101.06	101.54	100.81	100.47
114.12	111.95	111.83	113.92	111.48	111.74	111.73	113.28	115.04	113.59	114.03	112.38	112.95	112.88	112.07	114.62	111.33	114.6	113.61	113.03	110.72	114.11	113.12	112.99	112.13	113.07	112.37	112.66	113.23	112.36	113.91	113.3	110.75	113.21	114.49	111.76	114.28	112.47	112.34	110.69	114.29	112.47	113.05	112.14	114.11	112.09	112.24	112.77	113.3	111.06
112.18	109.9	110.72	110.24	110.82	110.12	111.19	112.41	110.13	111.56	109.98	110.52	110.51	111.68	108.4	112.89	112.67	112.58	111.34	111.64	112.3	109.38	111.21	111.26	111.62	109.93	111.39	111.43	110.17	111.6	110.62	110.18	113.07	111.07	111.05	111.66	110.88	109.4	110.63	109.34	110.22	112.43	111	113.29	111.92	111.83	113.65	109.79	113.21	110.59
109.77	110.91	111.06	111.55	110.49	110.71	111.39	110.75	109.71	112.47	111.81	112.27	110.94	113.52	109.07	108.76	112.94	110.23	111.27	112.89	109.15	110.95	113.64	113	111.04	111.52	110.25	110.77	109.6	112.46	110.55	113.01	112.57	110.11	111.73	113.01	111.8	110.17	112.25	113.57	112.2	111.24	110	111.84	113.11	110.58	110.79	108.78	110.69	109.48
104.52	104.68	105.59	106.33	107.61	106.58	105.56	105.23	107.32	105.54	106.69	104.51	104.49	106.04	102.2	105.59	104	104.58	106.47	108.37	105.77	105.58	106.64	106.72	105.83	106.36	104.77	105	105.76	106.18	105.79	106.86	104	104.89	104.8	105.12	106.91	106.54	105.09	105.38	105.96	105.73	108.08	108.03	107.79	107.17	107.39	104.77	106.58	105.2
105.77	108.57	105.4	105.91	106.51	104.18	107.9	105.13	105.62	107.29	105.29	107.59	106.26	107.42	105.89	105.27	107.16	106.3	105.48	105.37	104.4	106.63	105.6	107.22	106.27	103.98	104.54	107.75	104.8	106.65	105.97	106.91	102.48	104.53	105.45	105.36	106.39	102.99	106.05	105.49	104.68	106	105.65	107.31	106.1	104.68	106.35	105.71	105.04	106.34
107.49	104.76	105.34	106.27	104.93	102.06	106.24	104.91	107.26	105.83	105.04	106.96	107.25	104.16	105.5	105.99	105.13	106.3	103.58	104.01	105.78	102.58	107.82	105.25	105.23	105.13	106.43	106.39	106.71	104.97	101.11	104.84	106.82	105.19	106.83	102.68	103.04	104.91	106.7	105.07	104.69	103.86	106.17	106.22	106.25	104.65	106.72	105.07	103.38	104.24
118.48	117.05	117.99	114.95	115.55	117.56	117.07	115.83	119.29	119.65	115.98	118.68	118.87	119	119.3	119.4	116.72	119.28	118.13	118.31	117.09	120.89	116.66	116.45	117.3	117.03	117.66	120.07	116.89	118.04	116.87	116.87	118.08	115.83	116.82	117.94	118.5	115.99	115.76	116.01	118.14	118.47	117.7	115.66	118.76	117.97	117.21	117.46	116.84	118.03
108.46	106.27	105.86	106.29	107.1	103.88	106.35	107.27	105.59	106.98	105.13	106.95	103.66	104.43	104.65	105.37	106.42	106.25	105.65	105.44	105.83	104.3	106.5	104.79	104.98	105.92	106.64	105.77	106.31	106.46	106.54	109.03	106.14	103.32	105.49	106.19	105.59	106.58	105.11	104.02	103.62	108.26	104.08	104.13	108.2	103.37	104.81	106.28	104.29	106.52
106.17	105.49	106.92	105	105.76	104.57	104.93	105.56	106.09	105.26	103.36	107.28	105.85	107.24	105.42	107.59	104.11	105.51	104.24	107.71	109.82	105.28	106.64	103.67	106.02	107.25	104.65	104.01	105.94	106.19	105.82	106.15	105.35	108.08	109.19	106.6	106.81	106.37	104.56	103.11	104.56	107.18	104.62	106.78	106	103.97	105.26	106.27	105.1	103.54
99.337	99.431	97.611	100.69	99.687	100.27	103.04	101.49	100.7	100.91	98.747	99.118	98.897	99.611	99.201	97.927	99.35	97.84	100.12	99.972	101.51	100.53	98.188	97.011	101	99.892	100.92	101.15	98.987	99.848	102.48	99.206	99.474	101.04	101.45	99.79	99.25	100.11	99.151	99.377	100.54	98.651	97.629	98.622	100.75	100.77	99.24	100.03	100.39	99.994
116.28	118.53	117.92	118.11	119.27	118.15	118.06	117.54	118.32	117.66	117.61	118.37	117.05	117	117.6	117.49	117.06	118.38	119.48	116.79	116.75	117.46	119.24	116.71	116.76	117.96	118.18	116.77	116.46	119.71	116.34	119.26	116.1	118.04	120.41	118.32	118.28	116.23	118.7	118.01	115.37	118.76	118.5	119.11	117.59	118.95	118.6	113.21	117.61	116.28
104.14	105.38	104.06	106.2	104.46	105.56	106.56	105.2	103.77	106	105.22	106.9	104.96	105.74	107.16	102.55	105.39	105.31	102.55	103.94	102.78	104.67	105.44	104	103.74	104.95	104.63	104.09	103.68	104.39	102.5	104.06	104.24	103.98	105.54	102.99	103.59	104.12	105.48	103.63	105.22	105.11	106.13	104.89	103.87	103.44	102.66	106.21	107.77	103.51
104.47	105.12	106.54	106.05	105.57	104.96	110.35	105.53	104.36	102.46	106.7	106.11	106.92	106.5	104.7	108.02	105.97	103.57	105.03	105.97	108.21	105.18	104.35	107.17	104.88	105.86	108.08	105.69	106.17	103.14	105.36	107.82	106.22	105.77	105.7	105.08	106.77	105.35	104.66	105.59	106.48	104.57	105.09	105.07	105.75	104.27	107.02	104.28	106.58	105.9
103.98	106.26	103.91	105.19	104.22	106.43	104.65	106.16	105.03	104.68	104.36	107.1	104.64	104.69	105.66	105.98	102.06	108.06	105.5	104.68	107.34	105.46	104.8	104.79	107.54	105.94	103.34	104.8	107.08	103.94	105.5	107.47	103.53	106.1	104.61	104.55	106.54	105.12	102.23	104.9	105.41	105.22	106.06	105.09	104.62	106.64	106.03	105.6	107.47	106.69
104.73	104.56	103.73	105.34	105.23	103.72	103.97	105.45	105.11	105.67	105.63	103.16	106.83	104.69	105.02	105.66	105.89	107.34	105.85	104.54	105.64	104.1	105.28	105.73	106.44	105.02	103.12	107.03	107.3	105.06	105.3	105.23	105.25	105.39	105.41	104.36	104.92	105.18	105.96	103.7	103.8	105.95	104.84	104.5	106.52	105.11	106.51	106.07	105.72	106.48
106.86	103.48	104.15	103.32	102.58	103.45	103.65	101.82	103.77	103.24	101.59	102.8	107.09	104.75	105.43	103.65	103.44	104.04	105.06	105.58	103.83	105.57	102.18	104.86	105.37	104.38	105.02	103.95	104.91	103.51	105.29	101.03	105.51	106.19	105.45	107.22	105.74	103.5	102.88	103.98	104.27	104.69	103.8	105.04	104.21	106.07	105.39	102.6	104.55	105.99
107.85	105.72	105.11	107.4	105.59	106.1	103.3	107.27	105.07	105.84	108.44	108.67	105.27	108.43	104.38	105.99	106.31	106.17	105.73	105.24	106.22	104.98	105.92	104.98	106.81	106.77	107.08	104.95	106.68	107.36	106.84	106.39	105.05	105.78	105.72	103.08	104.34	107.59	106.85	106.79	106.28	104.48	105.91	106.92	105.74	103.01	106.67	105.5	107.27	106.61
99.575	98.573	97.572	100.13	99.625	99.188	100.44	97.719	98.693	98.081	98.567	99.192	100.8	100.81	100.18	100.75	101.29	101.64	99.01	102.51	100.53	101.48	100.78	99.233	101.84	99.553	98.326	98.193	100.93	100.94	99.386	98.612	101.42	99.263	100.28	99.834	100.86	101.5	99.21	99.592	98.247	100.07	98.074	99.812	100.22	98.929	99.305	100.46	99.239	97.779
103.23	106.71	105.22	105.4	105.18	107.63	107.86	103.88	106.66	105.92	105.42	106.32	108.59	105.28	105.87	103.29	107.32	107.6	106.34	106.97	106	103.65	106.11	104.79	104.76	107.06	106.72	105.1	105.22	105.42	105.01	106.95	106.9	105.02	106.73	106.85	106.4	106.34	105.39	105.6	107.5	106.29	104.5	106.75	103.91	104.89	105.51	105.36	105.38	105.65
104.96	105.94	107.04	104.08	106.37	107.15	106.85	107.59	107.21	106.78	104.37	105.64	105.12	107.8	103.14	105.02	106.48	106.89	102.92	107.39	107.48	107.14	104.41	104.73	107.52	104.78	106.37	104.39	108.13	106.1	105.44	105.65	108.23	105.68	105.46	105.3	107.1	105.15	104.87	106.33	103.96	107.16	107.01	107.6	104.21	105.12	105.37	104.33	103.98	106.2
105.65	107.19	106.53	105.42	107.33	104.48	105.94	105.65	105.23	105.45	106.72	107.23	106.96	108.31	106.23	105.8	106.59	107.26	106.57	104.03	106.17	105.82	104.02	107.31	107.79	105.66	103.66	104.48	105.08	106.1	105.58	107.3	104.94	107.04	106.1	106.16	105.54	106.17	104.65	104.86	107.82	104.8	105.78	104.42	105.36	106.03	104.69	105.21	106.51	107.13
118.87	117.64	116.99	116.17	117.31	116.88	118.22	117.72	115.82	117.86	117.31	118.35	117.32	117.66	118.44	116.86	119.23	120.09	118.39	117.99	118.89	119.44	117.32	118.47	117.3	118.08	118.35	117.98	117.03	117.52	118.17	116.82	117.85	118.86	116.92	118.01	118.05	117.04	117.21	116.8	116.74	119.06	117.03	116.46	119.59	116.46	117.28	116.34	117.31	118.11
106.12	105.43	107.26	105.12	106.48	105.71	107.45	107.58	106.4	106.39	105.65	105.87	106.91	107.13	106.08	107.32	106.04	107.41	105.4	104.78	107.33	106.57	105.47	107.04	105.37	106.88	105.93	105.52	106.4	103.97	106.5	104.95	105.7	105.03	108.4	105.95	105	108.36	107.18	107.48	106.5	106.39	104.24	106.51	105.31	107.1	108.62	106.59	103.75	105.51
104.55	105.8	104.96	106.38	106.19	105.73	108	104.44	105.49	104.86	107.35	107.34	105.79	105.9	105.88	105.08	106.21	103.35	106.92	104.56	104.79	106.78	104.71	105.98	105.92	106.66	108.37	107.84	107.03	108.15	105.67	105.5	105.2	104.88	106.87	105.46	105.7	104.67	105.86	102.46	105.23	107.14	105.97	104.27	105.3	104.99	105.44	104.86	105.82	105.92
111.89	110.52	110.52	109.36	112.75	113.43	110.66	113.32	110.56	111.49	112.45	112.93	108.17	112.08	112.72	113.42	110.51	109.88	111.12	112.9	113.48	111.7	110.2	111.56	113.54	111.54	110.65	112.14	109.74	112.04	111.73	111.21	110.34	109.24	111.82	110.4	111.75	109.89	111.77	112.79	112.43	114.49	111.48	113.35	113.82	111.97	111.18	110.57	112.03	111.31
106.66	107.71	107.58	108.9	104.6	104.85	104.76	105.01	105.42	104.55	106.97	108.31	107.17	106.8	105.2	107.39	105.91	105.44	105.33	103.81	105.18	106.31	105.23	104.44	106.63	106.91	105.22	106.49	109	106.67	103.99	106.59	106	107.38	106.06	106.75	105.3	105.72	106.43	106	104.56	105.73	106.15	106.93	106.88	106.01	105.5	107.54	107.69	105.6
100.07	100.27	97.761	101.02	98.755	100.28	98.725	99.213	99.038	102.37	101.07	100.1	100.81	100.17	100.23	101.24	99.45	102.66	102.06	101.38	100.43	99.628	100.54	99.758	99.66	101.53	101.77	99.545	101.83	100.42	99.549	98.872	99.414	100.59	99.515	99.911	98.151	102.23	99.228	100.66	100.99	101.99	101.11	99.784	98.031	98.601	99.619	102.26	99.938	96.986
106.99	108.82	108.06	104.99	105.29	105.27	105.87	106.54	104.3	103.74	109.91	107.79	109.52	107.34	103.24	103.41	106.16	104.9	106.42	105.38	104.26	107.19	108.22	107.74	104.13	105.12	106.32	107.98	107.19	106.59	106.97	107.7	106.55	104.98	107.24	108.63	105.06	103.98	107.9	107.18	107.84	106.82	108.45	107.95	105.42	105.54	107.1	108.17	106.45	105.88
98.906	102.66	99.041	100.11	100.11	100.75	101.31	98.877	102.29	100.55	99.265	98.115	100.12	100.27	100.74	99.167	98.965	101.11	100.11	102.03	99.732	100.98	100.11	102.09	98.374	100.91	98.744	100.43	98.928	100.49	102.72	98.705	99.715	101.02	100.09	99.873	97.802	103.53	102.09	100.66	101.51	101.35	100.72	102.01	98.845	101.35	101.89	99.255	100.34	100.6
105.37	103.38	105.84	108.07	103.35	102.3	104.38	105.52	105.06	103.6	104.05	101.94	103.33	102.85	105.79	105.97	106.39	105.16	104.78	102.71	103.79	103.8	104.11	104.48	103.87	104.36	103.66	103.33	104.89	101.82	102.98	104.47	105.19	103.89	103.99	105.11	104.74	104.3	103.18	103.43	105.2	105.89	104.84	105.22	103.44	105.41	104.18	103.79	102.81	105.16
100.53	100.56	99.426	100.54	102.65	100.74	99.872	99.633	99.83	100.75	101.86	101.85	101.15	101.18	100.73	100.74	100.65	101.86	99.376	99.727	98.859	100.87	100.16	101.5	101.58	100.66	99.896	100.93	102.51	100.15	100.73	103.18	99.059	100.28	100.99	102.8	102.3	100.1	100.98	100.92	101.3	98.892	100	100.15	102.48	102.57	100.92	100.61	100.59	100.94
106.5	106.04	105.78	106.95	105.1	104.99	105.74	104.18	102.08	105.43	103.81	104.48	104.66	108.95	106.28	105.52	105.85	105.37	106.37	104.17	106.87	105.36	103.19	102.46	106.26	107.08	105.04	105.36	105.56	105.51	105.67	103.55	106.84	107.01	106.08	103.85	105.18	104.71	106.6	106.43	105.78	104.43	106.77	104.12	107.25	105.92	107.52	104.61	105.9	105.58
112.41	113.95	111.38	110.83	111.75	110.57	111.37	111.26	113.07	111.99	112.81	112.07	109.43	111.09	110.68	114	112.87	110.62	109.59	112.45	115.12	112.69	112.49	111.32	111.59	113.87	112.99	111.06	114.23	112.45	111.45	110.11	111.37	112.14	111.4	110.93	111.45	111.02	112.21	109.65	112.46	112.74	111.08	110.06	111.73	112.97	113.97	111.44	111.43	110.32
108.27	104.73	104.48	104.14	104.25	105.01	105.89	105.81	103.81	105.93	103.64	104.96	104.09	104.41	105.65	106.8	106.05	105.1	105.97	105.2	103.31	106.46	104.24	104.67	103.54	104.5	102.03	105.03	106.84	102.58	106.41	106.1	107.56	106.26	105.85	106.55	104.59	107.42	106.03	107.65	104.19	104.89	105.39	107.07	105.66	109.05	107.25	106.29	105.12	106.38
102.76	106.99	104.53	105.2	104.07	105.48	103.16	105.72	104.39	102.96	104.02	102.97	104.04	103.52	104.19	102.67	106.69	103.06	105.88	105.6	104.03	106.97	105.61	103.55	104.31	104.65	104.86	104.49	104.11	101.52	105.64	105.43	103.09	106.56	103.55	104.62	104.68	104.27	103.72	102.54	104.99	106.62	104.86	104.67	104.79	104.35	103.36	105.27	102.71	106.05
107.33	105.79	103.31	105.04	105.55	104.81	106.4	104.81	104.23	104.07	104.12	105.1	106.68	105.5	104.85	104.02	104.6	107.36	105.26	106.48	105.8	104.37	104.92	106.69	106.54	106.1	105.99	104.86	107.06	105.25	106.54	105.6	105.8	106.37	105.29	106.05	103.46	105.13	104.57	104.62	106.32	104.38	105.85	105.28	107.28	105.4	105.09	105.14	104.62	106.3
114.56	115.56	115.87	114.32	115.94	117.28	115.09	117.33	115.5	116.59	115.6	116.56	114.78	116.87	116.35	117.72	116.17	118.03	116.11	114.27	114.4	118.28	114.85	115.92	117.48	115.4	116.11	116.11	114.4	115.81	116.11	117.49	115.72	117.4	116.94	114.74	115.74	115.79	116.15	116.46	116.29	116.7	114.29	115.86	115.33	117.89	116.56	115.84	117.73	113.62
106.14	106.66	105.13	106.75	107.9	106.98	107.29	106.05	106.85	107.03	106.71	106.95	106.97	104.28	107.76	106.64	105.02	106.98	106.48	105.17	107.58	106.01	104.65	105.7	105.43	108.63	106.17	107.05	107.79	106.6	106.7	106.33	106.07	106.2	102.7	106.94	105.35	104.37	105.94	107.36	106.86	104.94	104.45	104.68	106.66	105.8	108.25	106.59	105.25	105.61
103.39	106.03	104.21	105.55	105.71	104.06	102.71	105.89	107.57	104.92	105.69	105.61	104.99	106.59	105.59	106.08	107.25	107.56	107.96	105.89	105	104.8	105.57	106.39	105.09	105.55	103.48	107.57	103.72	106.26	106.1	106.59	103.58	105.99	104.78	104.86	105.53	107.78	107.25	106.33	107.48	105.07	106.02	106.02	105.39	104.73	108.55	105.24	106.7	105.26
109.87	107.93	108.72	108.58	109.24	111.39	109.24	109.64	110.74	108.37	111.92	107	110.83	108.45	108.76	109.83	107.66	110.73	109.43	112.14	112.06	108.97	111.13	108.84	108.86	110.06	108.73	109.66	108.93	108.48	112.77	108.37	110.28	111.15	109.37	108.7	110.6	110.08	108.76	110.75	108.35	110.98	108.41	110.07	110.3	108.87	108.25	109.02	108.75	108.9
104.84	105.24	102.42	104.57	106.51	105.72	105.78	101.74	102.54	104.97	106.22	107.25	106.64	105.42	105.66	106.05	103.89	107.04	104.61	104.57	104.35	105.73	105.81	104.33	106.25	103.22	104.61	104.52	104.67	104.56	103.64	103.39	103.03	107.46	103.33	104.9	106	102.74	104.14	103.21	104.52	102.79	105.26	105.78	104.6	105.28	105.56	106.59	105.77	104.6
105.28	106.43	107.16	106.59	105.94	106.32	106.85	103.53	107.81	105.73	106.8	109.72	107.03	105.68	106.78	107.05	106.75	106.12	107.37	107.46	104.5	108.36	107.37	104.9	106.55	106.55	107.02	105.41	104.56	106.5	106.66	106.14	105.67	105.53	106.01	108.11	106.85	107.18	105.58	103.31	104.82	105.5	108.5	106.39	106.15	106.28	103.35	106.13	105.14	107.16
112.07	110.38	112.37	111.55	111.26	113.85	114.43	112.69	111.1	114.41	112.43	111.29	110.47	110.83	109.72	111	112.65	112	113.14	111.76	112.68	113.63	112.48	110.74	109.63	114.95	112.36	111.91	110.6	110.26	111.74	113.89	114.3	110.78	113.94	112.63	112.9	112.6	114.07	114.83	114.07	111.28	112.78	112.42	111.7	111.07	111.27	112.48	109.92	113.9
105.37	104.7	104.03	102.29	105.04	105.6	106.7	104.6	105.57	103.8	103.88	105.17	105.62	104.46	107.22	107.47	105.1	106.88	105.87	104.07	104.67	105.6	105.78	103.88	104.77	104.26	104.67	104.88	106.09	104.97	104.5	103.32	105.41	106.4	105	104.95	107.01	105.55	104.6	105.51	104.3	104.69	106.55	105.86	104.42	104.99	105.1	104.92	105.59	106.77
106.22	105.06	104.3	106.07	102.48	106.07	105.29	105.17	104.63	104.94	106.39	105.98	106.44	102.82	105.1	105.88	106.4	106.49	104.39	104.36	104.64	106.34	105.54	105.5	105.32	105.54	104.08	105.19	104.54	104.92	104.48	106.53	104.27	106.71	104.28	106.86	104.65	104.4	104.12	105.57	103.93	104.34	107.71	104.15	104.12	106.72	107.03	102.77	105.07	106.95
119.03	118.2	116.38	118.34	118.48	118.08	119.04	115.37	118.06	118.53	118.61	117.82	118.66	119.5	117.53	116.82	117.54	116.25	117.78	117.84	117.44	118.47	117.68	119.03	117.35	116.41	118.7	116.94	118.33	118.44	117.71	116.86	117.8	116.94	115.48	116.67	118.23	115.11	117.53	118.91	118.57	118.74	117.7	118.52	116.31	118.79	115.03	117.6	118.18	117.01
105.65	106.55	106.57	106.36	104.61	107.48	105.31	107.78	105.93	104.59	103.98	102.34	103.96	106.72	106.57	105.46	108.78	104.87	106.56	107.66	106.94	106.21	105.45	105.41	106.2	104.86	105.61	105.9	105.56	106.69	106.22	108.11	105.11	105.83	109.01	105.11	105.35	106.64	106.19	106.39	106.88	107.45	106.82	106.28	106.43	104.91	106.47	105.36	104.84	106.68
106.61	105.91	103.6	107.23	104.6	108.92	107.04	104.97	105.37	107.49	105.99	106.3	104.23	107.48	107.45	104.56	107.32	105.41	104.39	102.54	104.98	107	105.59	105.57	105.55	106.72	105.84	105.26	107.32	107.02	105.22	107.42	104.7	104.88	106.17	106.28	106.3	104.61	106.24	105.57	105.43	105.58	105.51	105.38	103.07	106	106.86	105.01	105.23	107.77
108	106.11	104.66	105.46	103.62	106.8	106.69	105.03	107.31	107.4	105	103.8	105.06	106.41	108.01	104.38	107.2	104.91	107.51	104.66	104.88	106.78	106.57	105.85	105.08	105.52	104.3	103.58	107.06	107.12	106.85	104.66	106.24	103.43	104.29	104.67	107.13	107.89	106.84	106.16	103.84	104.99	105.48	106.98	106.59	104.63	106.37	104.57	104.92	104.13
105.92	102.92	105.51	102.11	102.5	102.65	105.05	103.65	103.01	103.41	104.15	104.86	103.93	104.81	104.25	104.09	104.53	103.41	105.31	105.24	105.36	104.72	105.65	105.87	102.95	105.95	107.47	102.46	105.92	105.51	103.65	104.85	103.25	105.6	104	106.33	105.83	104.55	105.7	103.66	104.72	105.02	104.68	103.96	103.79	103.79	104.34	102.32	103.39	104.17
112.02	113.43	112.23	113.81	109.68	110.85	111.88	113.14	112.49	112	113.59	112.38	113.06	112.66	111.64	111.29	110.95	113.31	110.69	110.55	111.39	111.49	113.15	112.23	108.8	113.01	112.91	110.46	112.34	111.76	113.2	110.68	110.13	111.78	110.61	110.85	112.5	110.98	111.68	113.65	110.9	114.05	112.33	111.92	110.82	110.86	109.64	111.19	110.94	112.45
110.92	111.13	111.97	112.68	111.84	110.51	111.64	112.28	112.18	114.51	108.79	112.14	109.7	112.11	113.01	112.63	111.64	109.22	112.1	112.25	110.6	112.7	111.96	112.65	111.8	111.43	109.55	112.72	110.75	112.6	112.87	112.92	111.57	113.31	113.71	112.98	111.62	110.88	110.49	110.98	113.67	112.12	112.15	112.52	112.43	110.74	111.43	112.17	114.49	110.18
102.49	102.92	100.59	101.75	101.59	100.52	98.626	101.62	100.64	101.68	98.551	98.724	99.884	99.959	99.27	102.35	100.77	100.44	100.27	100.85	98.939	101.56	101.38	100.25	97.015	97.6	98.724	99.836	98.811	103.9	102.86	100.43	98.116	100.29	100.94	101.2	99.43	98.603	100.55	100.66	99.978	102.38	99.076	100.32	99.84	99.9	99.741	99.739	102.2	100.77
104.17	105.27	104.07	105.55	105.32	108.96	106.37	107.51	104.62	105.62	105.26	105.79	104.03	104.96	104.35	104.13	107.04	106.66	106.71	106.04	105.56	105.03	105.82	105.37	107.78	107.3	108.42	107.61	106.13	106.84	107.3	105.74	105.83	108.47	105.32	106.27	105.55	106.47	106.63	106.05	105.86	108.04	104.82	105.25	105.22	107.84	104.33	106.91	107.86	105.55
112.48	114.59	110.79	110.85	111.33	110.9	111.56	111.28	111.19	111.44	110.53	110.21	111.11	110.13	111.55	111.3	113.19	111.53	110.19	109.31	110.79	110.08	110.25	109.3	112	110.55	113.73	111.81	110.78	111.96	111.23	112.13	112.4	111.69	109.86	111.34	111.2	110.86	109.13	112.06	110.24	111.36	111.65	110.37	110.92	111.15	110.3	109.83	112.94	111.15
112.72	111.37	109.68	109.9	109.03	112.88	112.87	110.76	112.37	110.74	112.61	112.12	110.45	109.59	111.35	113.58	112.79	111.88	112.83	113.49	112.71	110.15	112.11	113.45	113.3	111.38	112.65	113.19	112.37	111.83	112	111.91	112.56	111.87	109.26	111.58	111.08	112.44	109.68	114.3	110.56	109.38	110.68	114.03	112.06	111.06	112.79	110.63	112.71	110.21
101	101.93	100.27	101.07	100.36	98.732	101.57	101.72	99.832	100.68	101.58	99.715	99.146	97.265	99.54	101.71	99.534	98.647	102.69	98.481	100.69	102.14	97.561	100.25	101.61	99.232	101.24	100.68	98.459	98.958	100.6	100.83	100.81	100.39	100.53	100.27	101.01	100.56	101.66	101.36	101.94	98.81	102.11	99.238	99.82	100.01	98.411	98.926	102.1	101.42
104.92	105.65	104.12	105.48	103.69	103.21	105.48	104.61	103.91	104.71	105.11	102.95	104.66	103.59	105.25	105.29	104.8	105.09	105.84	104.12	104.86	106.3	105.28	103.1	105.21	105.28	107.01	104.2	107.05	106.78	102.92	104.13	104.61	106.66	104.93	105.22	104.76	103.82	104.93	106.66	102.81	105.88	105.15	105.1	103.68	105.23	106.48	104.01	105.72	105.07
105.72	105.02	104.69	107.85	105.09	104.55	105.51	106.18	105.52	105.63	105.48	106.34	104.72	104.92	104.35	107.04	105.42	104.38	104.03	105.71	107.69	106.08	107.84	105.13	106.3	105.14	103.49	104.11	105.23	103.11	104.15	105.97	102.46	106.7	105.22	104.61	104.89	104.69	105.9	104.52	104.88	104.64	104.21	105.4	103.03	107.38	105.6	104.68	102.83	105.72
105.37	103.63	102.27	104.94	104.81	102.48	105.67	104.86	104.44	105.14	106.1	106.98	106.15	105.42	108.13	104.85	104.57	105.71	105.58	107.37	106.3	105.57	107.78	105.42	104.42	106.07	107.84	104.18	104.34	108.46	106.57	105.16	106.46	107.1	105.52	108.14	106.24	105.85	105.52	108.28	105.3	105.71	105.46	106.9	105.64	103.64	103.79	103.82	103.98	105.56
104.22	104.7	106.38	104.85	103.71	106.15	105.04	104.32	105.59	103.63	103.47	106.27	105.51	105.56	105.43	107.06	106.35	102.58	105.51	106.76	104.58	103.85	108.47	105.35	104.36	105.06	103.69	106.35	104.32	105.75	105.78	104.47	107.69	103.3	105.13	106.54	106.39	108.11	106.64	106.55	103.23	104.15	105.74	104.35	106.49	105.9	103.95	106.23	103.49	104.4
110.83	109.55	113.02	112.44	110.75	110.54	111.24	110.96	114.14	111.17	112.05	111.46	110.46	110.43	112.88	112.12	111.5	112.36	113.02	111.66	110.48	111.27	111.67	111.03	111.11	113.65	112.74	111.91	111.93	110.24	109.51	111.84	111.53	110.23	111.1	111.32	112.77	112.88	111.83	110.29	109.79	110.2	111.4	110	112.78	113.95	111.63	111.15	112.34	111.98
105.7	101.85	104.14	104.88	104.48	104.29	102.26	101.17	104.22	104.99	103.73	104.77	101.22	103.88	103.9	104.33	105.91	104.32	103.23	103.83	103.45	105.19	104.79	103.59	105.87	105.27	106.01	103.16	104.09	102.64	101.99	103.71	104.4	104.47	103.94	105.24	106.14	102.89	103.87	103.96	104.98	105.32	101.8	103.56	103.42	105.84	106.73	105.89	104.83	102.59
107.68	108.7	106.02	106.35	108.24	105.78	105.76	105.56	106.88	105.22	107.92	105.02	106.57	104.24	106.46	106.3	107.66	107.85	108.04	109.56	106.39	107.06	107.7	108.03	106.36	104.45	108.59	104.93	107.95	109.7	108.3	105.72	106.58	106.46	105.24	107.58	107.62	106.75	105.97	109.04	106.79	104.82	106.45	107.97	104.66	107.2	107.04	107.49	107.52	106.62
106.99	107.26	107.56	106.92	108.05	107.47	106.36	108.31	108.5	105	105.71	106.25	104.19	105.45	108.63	103.54	106.39	104.08	105.6	106.09	106.18	106.63	106.19	104.78	109.92	106.44	106.7	105.97	105	106.3	107.63	107.24	105.57	105.11	106.97	107.72	108.73	107.39	106.38	107.76	107.59	104.53	104.3	105.09	107.59	107.56	106.5	105.66	105.42	106.73
102.47	105.49	105.66	106.08	101.74	103.64	107.15	105.82	105.8	104.32	106.71	103.64	105.22	105.85	103.85	107.76	105.45	105.95	105.16	104.15	105.9	105.24	106.05	106.31	103.26	103.6	104.63	105.68	104.81	109.26	106.68	107.28	104.89	103.33	104.94	107.3	103.55	104.56	104.75	104.6	103.14	106.14	105.19	103.68	104.63	106.26	104.92	104.51	105.26	105.25
106.84	105.31	105.46	106.39	105.39	107.87	106.36	107.14	106.92	104.84	105.83	104.14	104.62	108.59	108.39	107.15	108.48	106.23	105.26	107.41	103.52	106.9	105.07	105.2	106.95	107.49	104.92	106.92	105.84	108.14	105.41	105.36	105.69	104.65	106.34	105.53	105.88	107.1	104.94	105.97	107.6	105.45	106.73	105.75	106.81	106.4	106.46	108.94	106.56	107.54
107.47	105.51	105.73	107.64	105.61	106.21	105.76	107.4	105.44	104.8	106.76	104.5	105.41	105.12	103.39	106.54	104.73	105.7	106.33	107.38	107.06	107.63	104.72	105.62	104.18	106.86	105.96	106.27	107.35	105.72	105.26	107.27	108.79	106.34	106.63	106.67	105.04	107.23	104.16	104.77	105.62	107.2	106.83	106.95	107.94	104.39	107.35	107.46	106.43	107.68
108.26	107.49	107.74	106.6	104.35	105.11	107.09	106.32	105.92	106.11	106.27	105.62	105.6	104.4	105.38	107.76	107.31	105.25	107.33	108.02	106.9	106.2	106.88	106.8	108.09	105.5	105.91	105.78	105.23	105.27	106.49	103.88	106.86	105.54	104.64	106.48	106.38	107.7	105.58	104.88	106.24	105.42	106.7	107.31	107.05	105.6	106.72	104.67	108.25	107.07
101.14	99.895	99.346	101.18	99.198	101.82	100.63	102.67	99.692	99.471	100.43	101.68	102.02	99.198	101.73	100.08	102.47	99.278	99.254	99.636	99.265	98.634	100.19	98.842	98.719	102.46	100.77	100.64	104.12	98.997	99.898	101.41	97.603	99.224	99.671	100.54	101.08	102.55	100.27	98.776	100.58	97.757	100.95	101.36	100.05	99.747	99.356	98.882	100.75	101.42
105.05	103.92	104.57	105.02	104.66	105.32	103.8	106.79	103.6	108.15	103.09	105.1	104.39	107.31	106.75	104.2	106.86	106.65	104.7	105.61	104.65	104.22	104.03	104.96	106.2	105.19	105.44	106.57	105.35	103.63	106.16	104.86	106.01	103.36	103.93	107.32	105.33	105.36	106.25	105.04	105.77	104.1	104.39	106.23	105.81	106.28	103.85	107.07	106.09	106.68
101.61	98.323	101.16	99.823	99.191	100.6	100.52	98.548	100.95	100.55	99.761	97.243	100.02	99.207	101.08	101.38	99.719	101.44	99.244	99.662	97.202	103.06	99.238	99.573	100.35	101.06	99.116	101.98	99.954	100.43	99.971	100.28	100.4	101.9	100.11	99.676	99.163	102.55	100.29	102.02	99.596	100.33	101.41	98.629	99.417	98.066	100.63	99.955	99.591	98.31
108.42	109.85	112.16	109.57	112.37	110.85	112.22	107.88	110.79	109.41	109.8	110.76	110.31	110.91	110.98	108.81	110.84	111.71	110.86	108.45	110.31	111.55	110.19	111.15	111.07	110.54	108.75	110.14	108.51	111.38	109.02	109.76	109.46	110.11	109.37	108.57	109.85	106.92	110.73	112.65	109.85	109.76	111	111.17	111.07	110.32	108.32	111.65	111.2	109.87
114.4	113.4	113.73	113.23	113.27	112.56	114.79	113.35	113.25	113.31	112.11	112.1	112.25	110.64	113.43	113.12	112.16	111.9	112.57	113.6	113.59	114.87	112.88	112.44	115.34	112.38	114.09	114.61	114.07	112.52	112.29	111.84	114.18	111.53	111.29	112.3	112.79	112.89	112.41	112.76	111.13	111.44	113.33	113.82	112.36	112.63	112.18	112.48	111.39	111.75
114.52	113.64	112.78	110.71	113.11	113.43	111.95	111.3	110.93	113.31	113.7	113.3	114.55	113.93	111.36	113.79	113.84	113.69	112.29	114.89	111.73	113.88	114.27	113.2	112.28	112.66	111.98	113.28	113.51	112.24	112.59	111.74	111.71	111.31	113.65	114.63	111.78	113.82	109.92	112.25	111.75	111.6	115.1	113.4	112.41	113.35	114.05	113.19	112.1	112.71
109.92	110.44	111.4	110.62	110.92	108.79	109.33	111	111.38	110.58	110.59	111.18	109.45	111.31	110.62	113.39	112.18	110.15	110.26	109.07	108.69	110.49	111.06	113.19	112.18	112.68	110.67	110.18	112.83	112.2	112.77	110.36	110.52	111.88	109.79	114	113.68	113.24	113.08	111.43	111.33	109.96	110.04	111.73	110.67	110.22	114.96	109.88	109.61	110.41
100.99	99.164	100.98	98.888	99.661	100.4	100.76	99.075	98.172	97.905	101.08	100.76	99.72	99.339	99.701	100.55	99.37	101.21	100.33	101.07	99.546	100.75	101.99	100.67	99.986	99.109	101.39	99.33	98.803	99.145	97.149	101.35	100.53	99.317	99.01	100.95	100.13	100.28	97.294	97.896	98.798	99.834	98.824	102.01	100.91	101.8	101.9	101.22	101.11	99.936
112.31	110.19	111.25	113.03	111.87	111.11	112.92	107.4	111.81	112.33	112.27	113.92	109.63	112.98	114.16	111.97	112.01	111.57	110.45	112.97	112.3	111.08	112.85	113.4	113.6	111.18	110.77	113.12	113.22	110.98	111.21	111.57	110.99	111.38	111.27	110.36	111.43	111.87	113.1	110.56	113.1	111.68	110.98	108.7	112.74	113.53	113.21	112.35	110.74	109.76
110.35	110.99	110.45	110.28	109.29	110.31	111.46	111.63	114.34	110.82	112.34	108.72	112.74	113.87	112.19	112.11	112.66	111.76	112.34	110.16	110.04	110.25	110.83	109.63	111.74	112.87	110.55	111.57	111.71	110.79	111	112.17	110.94	112.81	110	109.46	109.59	108.16	109.78	112.04	113.55	112.15	111.62	108.03	111.17	112.14	108.96	111.22	110.44	109.2
109.41	109.54	109.47	110.71	110.47	111.86	111.5	108.98	109.51	107.24	106.98	108.92	110.79	109.91	110.57	110.97	110.45	110.64	110.05	110.02	111.03	112.09	108.92	110.23	109.48	112.49	110.28	110.17	110.67	109.72	111.79	109.28	111.58	110.97	110.43	108.51	108.62	109.64	110.88	110.59	110.01	111.79	108.36	110.5	110.13	108.48	110.22	110.79	110.09	108.83
118.33	116.72	114.83	117.12	117.13	117.82	119.46	114.53	118	116.42	117.1	118.41	118.52	119.43	116.25	118.85	117.5	117.24	113.66	115.88	118.54	116.39	116.47	118.18	118.56	118.15	118.25	118.78	118.34	115.07	117.66	117.11	117	116.59	117.44	118.38	116.5	117.36	117.18	117.79	116.76	115.36	117.36	119.06	117.64	117.01	117.64	118.83	116.74	118.99
106.57	107.6	105.66	106.86	105.56	102.22	103.74	104.95	106.84	105.09	107.03	106.46	106.43	104.47	107.38	106.26	107.25	105.28	105.26	107.62	105.6	105.97	104.68	108.22	105	106.19	108.1	103.39	105.65	107.15	106.01	106.34	107.51	104.2	105.81	107.97	104.79	104.75	104.45	105.89	104.77	107.33	104.81	106.59	104.63	105.35	105.88	102.89	105.79	106.06
118.81	116.85	118.84	119.49	118.39	118.13	114.91	118.87	118.54	117.52	116.89	117.67	120.27	120.04	117.69	116.21	117.11	114.79	116.44	118.18	118.05	116.76	117.65	117.76	116.76	114.6	117.21	118.18	115.8	118.78	117.13	116.57	117.61	118.6	116.38	117.57	116.6	116.4	117.92	119.19	115.55	119.2	116.85	116.24	117.53	116.33	116.21	117.72	118.42	117.05
100.87	101.52	101.4	101.45	101.51	101.65	100.87	102.86	101.86	100.62	101.02	101.28	102.31	100.19	100.08	100.01	98.341	102.29	102.72	103.06	102.62	101.06	102.11	101.59	100.8	100.12	99.796	101.92	100	101.7	100.28	99.884	103.65	102.67	99.538	101.01	100.65	101.73	102.22	98.806	101.79	102.8	99.658	100.52	99.864	99.259	99.966	101.43	99.241	101.39
104.05	106.44	104.16	106.12	106.55	106.39	105.01	106.07	105.56	106.72	104.76	105.09	105.05	102.37	105.55	104.79	107.46	104.12	104.94	105.09	105.08	106.4	106.07	106.2	104.4	104.78	106.37	106.08	103.41	107.01	104.63	105.14	104.89	106.75	106.84	106.99	105.01	103.05	105.83	104.39	104.36	105.71	104.48	105.66	104.74	104.77	106.08	103.75	106.03	106.55
107.08	108.39	105.58	103.39	106.19	107.12	104.15	107.25	105.27	106.67	105.55	105.43	106.4	106.32	106.91	106.26	110.16	105.01	107.1	106.86	103.7	105.82	105.53	106.64	103.79	105.98	107.09	105.13	105.87	104.8	105.4	105.45	104.83	103.78	104.66	108.39	105.3	104.34	105.77	103.2	108.78	106.68	105.27	103.97	105.87	104.15	105.77	103.5	103.5	104.43
107.06	106.67	107.22	108.82	106.84	107.37	107	106.24	106.56	106.09	107.48	105.46	106.94	107.61	107.56	107.14	107.71	108.44	104.81	109.03	106.21	105.11	107.45	107.17	106.16	105.39	106.62	105.7	107.69	104.52	108.18	106.43	108.05	107.32	109	107.13	107.01	106.84	104.46	105.87	108.58	107.85	106.82	105.51	108.18	106.66	107.21	108.8	103.25	104.78
116.26	116.34	117.09	117.04	115.65	114.3	116.36	115.4	116.92	114.45	115.87	115.1	116.07	116.01	116.6	116.28	115.07	115.38	115.52	115.92	114.94	116.37	115.76	115.67	117.28	117.68	117.49	117.42	115.81	118.08	115.17	114.16	115.65	117.06	116.37	116.71	118.72	117.03	117.97	114.05	117.19	114.95	114.92	116.63	115.81	115.05	115.53	117.68	117.03	116.25
101.71	100.73	99.427	99.176	99.084	98.936	100.04	98.655	99.36	100.23	99.079	98.048	99.01	98.404	100.9	100.67	101.04	99.319	100.38	99.344	100.81	100.32	98.206	100.43	98.521	99.632	99.371	100.24	100.99	101.53	99.316	101.37	99.437	101.16	99.897	101.1	99.706	102.96	98.955	99.709	99.598	99.803	99.57	98.644	100.07	99.964	100.41	98.105	98.362	100.9
117.26	117.67	114.92	116.02	118.3	117.25	118.9	116.53	118.38	115.6	116.67	120.85	119.91	117.92	117.16	116.77	117.31	118.52	118.05	117.55	118.72	119.09	116.53	117.99	117.13	118.06	116.7	117.07	118.78	115.59	119.11	119.75	117.43	118.81	117.69	118.87	118.73	117.37	117.92	119.94	119	117.66	118.99	118.55	117.8	116.95	116.01	115.08	117.45	118.75
104.44	106.86	106.44	106.76	106.37	106.55	104.86	106.32	105.82	105.16	106.79	104.95	105.66	104.81	106.13	107.35	105.43	108.4	106.85	105.95	105.61	105.23	104.95	107.67	106.98	103.88	106.02	106.36	105.78	105.14	106.08	104.03	105.64	107.83	105.59	107.37	103.54	106.22	105.14	106.1	105.62	108.6	107.4	105.28	105.47	106.78	106.15	105.57	104.31	107.17
110.8	109.6	111.06	113.19	110.99	109.63	110.95	110.44	110.71	111.97	110.93	111.95	111.06	111.59	111.57	111.14	110.27	112.74	110.98	109.99	111.11	109.88	111.8	108.27	111.41	111.61	112.13	111.04	110.36	110.07	110.11	109.59	108.73	110.22	112.27	112.62	114.16	111.41	109.36	108.33	112.86	108.76	111.15	110.57	112.16	110.08	109.78	109.99	111.87	106.82
104.97	106.35	106.21	104.49	107.45	103.76	103.58	105.5	106.5	105.89	107.15	106.39	106.9	105.35	105.8	107.4	107.39	104.8	106.11	101.01	106.37	104.36	104.81	106.65	102.42	105.54	105.17	107.44	105	107.95	105.92	106.3	103.98	103.32	106.82	105.62	106.14	106.23	108.03	105.43	105.88	103.33	108.87	105.32	107.03	105.58	105.45	106.31	106.15	107.48
102.4	98.1	102.32	99.805	99.294	101.13	100.99	98.628	101.02	101.12	99.855	97.832	101	98.756	100.59	98.259	97.312	100.82	97.766	100.65	101.38	98.73	101.05	99.948	97.71	99.702	98.48	98.918	97.704	99.244	98.824	99.101	97.835	99.967	99.114	99.525	101.26	99.424	98.814	101.73	100.28	100.78	98.374	101.02	98.654	99.673	99.534	98.096	97.118	98.111
109.41	108.57	110.04	108.48	108.67	110.47	111.76	106.66	109.26	109.68	108.61	111.14	109.63	110.05	110.56	109.21	110.28	108.77	109.68	111.22	111.99	109.46	109.81	109.3	109.94	109.91	108.23	108.83	107.32	110.16	108.63	107.95	108.89	108.94	111.3	107.41	110.66	110.77	110.68	111.98	110.53	110.24	109.55	110	110.46	108.81	109.08	106.35	109.44	107.46
110.25	109.99	113.02	110.97	111.8	111.69	112.4	112.41	112.94	111.29	111.29	111.59	112.06	110.06	111.16	114.5	111.61	112.82	109.81	110.78	113.42	112.76	112.81	112.65	111.39	112.15	112.53	113.66	112.6	111.56	113.04	113.76	111.74	114.05	110.08	112.73	111.55	111.73	112.42	112.27	113.39	113.04	111.65	110.53	112.18	112.38	110.17	111.2	111.27	110.86
103.9	104.82	105.26	103.54	105.24	103.51	105	105.31	104.3	105.12	104.62	102.54	105.45	106.81	103.84	107.12	105.43	103.4	103.99	103.87	104.11	103.48	106.2	107.14	104.8	104.61	103.35	106.2	105.19	105.11	105.34	104.88	105.4	104.62	104.91	103.81	105.78	104.14	103.12	104.15	102.97	104.01	103.16	104.55	104.22	106.05	106.47	101.48	104.69	104.75
104.84	107.63	105.25	106.44	106.12	104.25	105.9	103.82	105.86	106.39	105.18	106.75	106.14	108.08	106.4	107.37	106.21	105.65	105.83	106.27	106.97	105.72	103.95	105.75	106.68	106.93	105.47	108.99	105.52	105.91	106.6	107.11	106.9	106.3	106.18	106.15	108.91	108.06	107.01	104.06	105.05	107.99	105.15	106.51	107.8	104.31	108	106.91	106.75	105.49
112.15	111.68	111.88	110.96	111.25	109.2	115.57	113	110.21	113.94	111.78	111.66	110.66	111.6	111.76	112.65	113.52	111.1	112.02	114.28	110.41	110.35	113.54	114.53	112.11	109.79	113.49	112.69	112.57	112.82	111.06	111.12	111.55	111.37	111.16	114.65	113.83	114.59	110.87	112.9	111.85	108.93	111.32	112.69	112.55	112.07	111.67	112.81	111.57	111.97
104.36	106.11	102.84	105.78	105.62	105.02	103.59	104.48	104.45	101.77	104.17	107.02	102.65	103.47	101.49	104.29	102.83	104.31	102.87	104.96	102.63	104	103.54	103.62	106.72	102.38	102.63	103.68	103.61	105.73	104.9	103.1	104.98	102.24	103.11	105	104.53	103.2	103.81	103.58	105.44	103.69	103.82	104.5	103.39	105.61	105.37	103.08	104.42	104.4
105.64	106.09	105.31	105.41	107.29	105.68	104.68	107.15	106.36	105.49	105.63	103.64	105.25	106.93	106.96	106.32	106.74	106.61	104.69	106.44	107.1	106.5	105.29	105.22	106.74	103.84	102.75	104.88	106.3	105.49	104.49	105.25	103.93	105.83	105.62	103.53	104.87	105.68	106.15	105.61	107.4	106.63	105.69	105.09	105.07	104.29	106.56	105.49	104.27	105.3
99.975	102.26	103.5	99.548	100.24	100.22	98.882	101.1	99.533	98.642	100.5	99.642	99.89	101.29	100.01	97.752	99.983	100.55	99.069	101.61	100.7	101.48	101.2	101.34	100.44	101.87	99.501	100.66	98.745	102.59	98.744	101.53	100.62	101.74	99.865	100.22	100.91	99.263	98.546	100.86	100.94	98.648	99.083	99.133	100.05	97.169	100.68	97.875	99.329	102.57
118.25	116.59	117.76	115.81	118.21	113.83	116.67	115.36	116.66	116.71	118.24	117.27	115.73	117.02	118.02	116.08	118.52	117.01	116.67	117.68	117.26	118.84	116.94	116.16	117.56	118.4	117.1	117.2	116.42	117.12	116.49	115.52	116.61	117.75	118.91	116.14	117.51	117.69	118.59	115.77	118.21	116.41	114.87	116.66	114.99	117.02	118.25	115.39	120.55	118.98
106.1	107.19	106.67	107.68	105.84	105.73	105.02	107.01	106.02	105.23	107.83	107.69	107.12	108.21	107.26	106.61	105.28	108.58	107.01	105.65	104.7	107.75	105.67	105.84	106.17	106.63	106.89	106.48	103.75	104.79	106.08	104.7	105.8	107.5	106.22	106.4	106.87	103.86	105.73	107.2	107.17	106.97	104.15	105.04	105.56	106.77	107.76	106.19	106.06	104.69
109.29	108.71	110.66	108.58	109.46	109.09	107.45	110.42	108.21	110.31	108.71	110.78	109.62	110.61	111.43	110.51	109.6	111.45	110.01	110.44	109.34	108.73	108.69	110.53	109.09	110.89	111.23	110.39	111.4	108.61	110.99	110.01	110.01	109.08	111.75	109.35	111.24	112.28	110.85	108.53	107.96	111.83	110.03	113.72	108.93	107.73	109.88	108	110.7	111.24
104.03	103.57	104.62	102.69	105.62	103.78	102.68	104.16	104.78	103.51	101.48	104.81	104.33	102.12	103.11	104.99	105.91	105.74	106.48	106	101.5	102.86	104.72	107.24	104.61	106.75	107.26	105.04	104.4	106.17	105.93	105.09	105.24	104.22	106.66	103.63	106.47	106.3	103.6	104.35	104.61	104.91	104.03	103.99	104.98	103.76	104.13	104.59	103.41	103.96
103.07	106.58	106.31	106.5	105.15	101.89	105.01	104.11	105.27	104.19	106.55	104.9	105.71	105.4	105.53	105.42	106.79	105.14	103.21	106.53	107.47	104.87	108.22	107.01	102.13	105.23	107.58	105.58	105.53	103.97	106.06	108.13	105.65	106.78	106.46	105.24	105.94	104.89	104.18	106.67	107.64	106.17	104.47	106.24	104.59	104.23	106.97	107.98	103.98	106.91
100.86	100.06	100.51	102.26	99.777	98.855	99.964	100.69	100.47	100.6	101.41	101.38	98.864	99.903	100.67	100.95	101.01	99.676	101.14	100.84	98.528	100.9	99.053	101.5	99.236	101.3	100.63	98.498	103.2	100.37	100.14	103.19	101.02	103.17	99.437	101.28	102.63	99.849	101.21	99.848	100.21	98.585	101.4	102.51	99.309	100.42	101.07	100.59	100.74	99.663
106.59	106.14	105.39	103.66	103.85	105.97	106.3	105.63	103.44	105.39	107.22	106.01	104.18	104.25	106.21	105.29	106.08	104.55	105.21	105.34	106.61	107.46	104.26	105.13	106.44	104.74	102.85	107.03	105.17	104.43	107.92	106.96	104.86	105.2	105.7	105.93	105.06	106.63	104.4	104.81	105.89	103.12	104.96	104.37	105.8	105.41	106.63	105.43	106.22	103.05
104.56	104.22	101.53	105.9	104.52	103.93	103.28	103.14	102.94	106.24	104.41	104.75	101.36	105.7	103.11	105.2	104.57	104.3	104.33	103.73	104.64	103.4	103.73	103.02	105.03	105.8	102.96	103.97	103.26	106.12	103.79	104.73	103.66	101.34	104.82	103.71	103.71	104.95	104.44	103.76	102.93	102.77	105.63	103.42	105.71	103.21	104.54	105.55	103.49	104.28
112.11	113.8	112.35	110.94	112.69	111.21	110.27	112.88	109.31	110.22	110.71	112.53	111.61	112.09	109.89	113.26	111.85	109.95	112.06	112.1	110.61	110.47	110.29	112.07	111.67	109.13	111.34	110.39	113.59	112.81	110.28	113.07	109.94	108.34	111.59	111.58	111.5	111.58	113.98	113.65	113.15	113.21	110.11	111.96	112.08	111.54	111.45	112.17	111.34	113.98
108.15	109.19	111.18	110.13	108.41	112.89	111.13	110.46	109.83	112.44	108.66	110.18	110.31	109.02	110.09	109.36	111.27	110.41	110.57	111.02	112.07	109.55	109.27	108.97	109.31	109.92	113.18	109.89	110.12	109.21	110.53	109.75	110.53	109.78	111.85	110.83	111.6	109.22	110.36	112.54	110.46	110.4	111.07	110.98	112.2	109.95	110.54	108.77	110.71	112
105.36	102.93	104.51	104.3	105.05	103.06	103.32	106.51	104.44	105.35	104.21	103.12	103.33	102.92	103.92	103.87	103.62	104.85	102.76	103.52	103.29	104.02	105.03	105.35	103.04	104.05	107.67	104.78	107.62	104.96	104.61	104.27	105.16	103.48	104.19	104.3	104.06	103.98	103.54	105.37	104.62	104.51	104.59	103.94	104.07	103.77	105.27	104.61	104.47	106.25
105.92	104.56	104.39	106.42	105.09	105.68	104.06	106.58	107.15	105.84	102.7	105.62	104.85	103.3	104.37	104.87	107.72	104.91	105.72	103.73	106.69	107.33	106.42	105.3	105.69	102.91	105.95	105.56	105.47	105.25	103.96	103.59	104.77	106.68	107.12	104.58	104.96	106.36	104.24	105.38	104.77	106.83	104.59	106.8	105.7	106.35	106.26	103.16	106.91	103.95
105.45	107.15	107.25	104.17	107.33	106.62	105.08	106.2	103.67	106.19	104.64	106.38	106.29	107.1	104.56	104.65	103.89	106.07	105.33	105.13	105.82	102.06	107.34	104.96	103.17	106.25	103.75	103.01	104.7	106.76	106.47	103.83	105.65	106.91	106.07	106.56	106.75	106.19	105	105.49	104.71	107.51	105.07	106.28	105.63	102.54	106.57	104.99	106.46	108.75
100.75	99.359	100.27	101.14	100.79	100.74	98.917	100.94	100.51	100.74	103.05	99.612	101.91	99.404	99.68	99.809	100.65	100.68	103.38	99.069	102.51	101.03	100.89	100.33	99.64	99.958	99.977	101.84	100.43	101.53	97.985	100.03	100.19	101.52	101.11	100.71	101.04	101.28	100.67	100.4	99.923	103.85	98.974	98.169	98.401	100.47	99.816	99.033	101.05	101.52
111.46	111.21	111.76	111.52	111.25	111.4	113.01	111.41	110.99	114.38	110.77	111.13	109.96	112.39	112.56	113.83	111.24	113.11	112.98	111.32	110.43	110.04	110.55	112.28	111.38	110.62	113.76	108.63	109.4	112.35	112.42	109.96	110.9	110.09	111.38	111.77	114.04	111.98	110.62	110.15	112	109.91	112.22	109.77	111.02	112.05	110.73	110.63	107.82	111.62
106.06	106.88	104.07	105.01	106.35	105.59	104.87	107.45	107.9	106.64	105.76	106.21	107.65	106.52	108.31	103.9	107.96	106.89	103.8	103.6	107.14	105.31	106.22	106.73	105.35	105.56	106.14	104.36	107.29	105.9	105.82	107.99	106.74	104.19	105.31	105.86	106.21	106.08	107.42	106.92	106.72	106.44	105.95	104.2	106.2	106.76	106.23	107.01	104.08	104.38
106.51	106.58	106.96	104.89	107.55	107.27	106.34	105.85	105.06	106.68	104.36	103.57	107.83	106.16	106.55	107.32	106.73	106.84	105.59	105.19	105.91	105.88	108.01	106.11	104.47	106.34	105.93	105.66	106.2	107.13	107.85	106.52	103.96	105.9	107.21	105.92	105.14	107.67	108.04	107.66	104.15	106.08	105.06	106.63	105.76	105.54	107.41	107.63	106.24	105.91
103.64	104.3	103.64	106.77	105.33	103.66	105.48	106.82	104.67	105.28	103.94	106.33	104.81	104.72	106.52	104.21	104.98	105.03	105.56	104.42	106.49	106.39	106.49	103.34	105.97	104.17	102.51	103.6	106.21	104.55	106.22	104.16	107.37	106.73	103.92	105.59	107.02	104.68	105.44	107.72	106.02	106.45	103.7	107.78	105.65	104.76	103.75	105.71	105.25	105.11
100.46	100.37	100.5	101.55	98.618	101.31	100.48	99.478	101.52	99.886	99.716	98.928	100.15	98.926	100.03	100.67	100.56	99.6	100.43	98.436	100.97	101.46	101.29	99.595	97.972	101.53	97.702	100.92	99.667	99.554	100.26	103.05	98.908	98.767	99.172	102.74	99.129	100.28	100.07	97.905	99.057	99.223	99.739	101.81	100.66	98.831	99.03	97.319	101.31	99.067
104.42	106.35	106.14	104.55	102.86	104.69	107.29	106.33	106.28	107.62	104.13	105.87	105.01	107.07	106.08	104.9	104.05	106.21	104.63	104.38	105.72	107.17	103.55	101.96	105.72	108.17	106.16	105.05	106.6	104.67	105.25	107.63	106.15	107.93	104.69	107.46	105.13	106.05	107.42	105.15	103.38	106.81	106.37	105.4	106.91	103.86	106.12	105.81	105.88	105.42
105.53	105.67	105.53	107.02	105.3	106.69	106.44	105.27	106.08	106.53	105.47	105.52	107.42	105.34	106.49	106.35	105.79	105.84	107.42	103.44	106.57	105.13	106.75	104.22	106.46	105.35	107.53	105.54	106.58	105.74	105.78	106.12	101.21	104.23	104.55	105.47	105.8	108.05	106.32	104.91	105.72	107.61	106.31	105.87	104.63	103.85	105.65	103.1	105.02	104.68
116.89	120.79	118.61	117.5	116.88	118.1	118.2	118.46	116.56	117.9	117.92	117.92	118.05	116.78	117.74	119.11	116.11	116.89	119.45	120.32	118.11	116.88	116.88	116.06	117.73	115.61	117.77	118.96	115.95	116.24	114.82	117.22	116.8	117.46	117.63	117.78	115.86	118.13	119.23	119.62	117.81	118.66	117.61	117.67	117.8	120.11	117.53	115.36	117.57	118.59
103.89	105.04	104.82	104.71	102.76	104.37	103.08	107.98	104.9	105.74	104.04	104.38	106.48	104.28	104.89	105.9	104.45	105.38	107.42	104.12	104.23	104.95	102.84	107.33	105.46	105.2	105.23	104.54	102	105.61	105.44	105.38	106.39	105.39	104.52	104.56	107.53	104.93	105.09	104.63	106.81	104.95	104.85	106.37	106.37	103.48	104.98	102.64	104.19	102.75
106.07	105.75	107.63	106.11	104.84	106.59	105.84	105.97	106.82	104.97	105.97	104.8	108.85	106.63	104.82	107.2	107.09	105.96	109.43	107.61	105.81	106.64	106.27	104.87	107.34	106.87	106.81	106.67	107.75	106.09	104.42	107.47	104.03	105.65	106.32	105.41	106.6	105.08	105.85	104.36	104.03	103.87	105.01	108.05	106.51	105.68	105.33	106.56	107.8	105.44
103.51	104.6	106.9	104.2	106.75	106.25	106.07	105.74	106.94	104.94	106.6	105.3	104.37	106.58	106.76	105.89	106.25	107.78	106.13	104.46	104.63	104.53	104.48	105.94	104.06	104.68	103.87	104.42	105.73	105.46	107.86	104.85	105	103.91	107.63	108.27	106.63	106.07	107.16	104.57	104.31	104.68	104.91	105.78	106.08	105.83	107.39	104.68	105.67	107.21
105.47	106.24	103.62	104.12	106.13	105.28	105.04	104.61	103.48	103.84	106.27	105.39	105.12	108.51	103.57	104.6	108.02	104.27	103.75	104.61	104.3	103.81	103.91	103.52	104.21	106.94	105.91	103.1	105.9	105.47	104.41	103.18	106.5	102.57	104.93	102.64	105.24	106.24	102.39	104.61	105.98	104.98	103.32	105.32	104.1	102.93	104.86	103.39	104.35	105.45
98.901	101.45	99.28	99.164	99.008	98.179	99.564	100.63	101.19	101.25	99.49	100.52	98.654	99.524	99.792	102.42	100.77	97.705	99.67	100.66	101.49	99.957	98.103	99.737	100.45	99.1	101.2	99.711	98.762	102.48	101.19	99.764	101.71	101.28	99.107	99.897	98.551	98.461	99.638	99.106	100.22	99.435	101.05	99.619	101.1	99.048	100.08	99.727	98.637	99.499
103.5	106.81	107.43	107.43	108.32	106.33	106.39	105.66	107.5	106.28	107.47	108.37	104.95	106.84	108.17	107.66	105.11	105.9	108.49	105.81	107.29	106.02	105.4	106.47	105.39	107.02	106.81	106.72	105.67	107.54	107.89	107.03	106.42	105.92	105.73	105.31	107.21	106.54	105.64	106.04	107	106.76	106.49	104.98	106.27	105.62	103.94	106.04	105.63	105.61
101.52	103.15	101.29	100.88	101.87	100.64	100.79	102.44	101.47	100.48	99.081	101.21	100.51	100.47	100.16	100.88	102.07	101.47	101.04	101.14	101.24	99.195	100.52	101.68	100.87	100.28	101.98	100.55	99.668	99.529	100.6	102.52	100.51	99.667	100.86	102.68	100.56	99.757	101.66	100.04	100.31	103.63	101.12	100.19	100.62	102.34	100.24	104.31	101.9	98.719
108.48	106.7	106.61	107.03	107.51	104.87	105.16	104.92	105.64	106.73	105.86	105.17	105.97	105.84	106.49	106.11	108.31	105.33	104.53	106	104.22	105.3	105.41	106.8	106.27	107.43	105.85	108.8	103.83	106.16	108.29	106.79	105.24	107.4	105.9	105.77	105.6	107.63	105.78	105.93	106.36	103.66	107.97	104.27	107.56	105.27	106.9	105.53	106.78	106.55
104.73	105.2	103.54	105.79	104.69	106.61	106.86	104.26	105.04	108.4	105.56	103.88	107.41	104.77	105.83	103.99	105.88	105.29	104.08	102.88	104.5	104.17	105.94	103.66	103.98	107.35	104.59	106.25	106.37	107.39	104.13	104.19	104.8	106.78	104.21	102.9	105.34	105.86	103.92	105.96	104.98	102.96	104.32	103.49	105.88	104.67	105.07	104.94	105.62	103.96
111.7	110.84	112.37	110.72	112.43	111.87	112.25	109.96	110.09	112.66	110.96	111.95	111.38	113.78	112.14	111.98	111.19	112.47	109.07	109.96	111.89	113.89	112.42	111.52	113.49	112.25	113.55	111.01	113.57	112.39	114	111.83	111.34	113.35	111.06	113.98	109.86	110.52	113.11	110.17	110.81	110.94	111.71	111.23	113.84	111.16	111.34	112.48	111.28	108.98
105.43	106.67	104.63	107.66	106.71	106.26	107.89	105.35	105.07	103.09	104.22	105.72	105.19	104.75	105.77	103.09	106.57	105.39	105.25	103.89	105.06	105.53	105.68	105.7	106.33	104.75	106.16	105.51	105.89	107.01	107.35	105.09	107.19	105.17	105.67	106.53	105.62	105.65	107.47	106.89	105.91	105.17	106.43	106.6	105.74	105.43	104.08	106.39	107.59	108.53
107.15	107.27	108.44	105.64	107.72	107.19	106.53	106.09	106.7	105.49	106.93	106.21	108.17	105.93	105.04	106.88	105.96	107.15	108.88	106.56	107.17	105.2	106.61	108.16	111.28	108.52	107.73	105.13	106.94	109.05	107.33	106.35	106.95	107.39	106.56	106.94	107.18	108.96	108.74	107.94	109.16	105.75	106.19	109.05	107.95	107.03	106.04	107.03	108.55	107.46
102.65	101.64	103	103.4	104.56	104.13	104.82	103.48	105.81	105.86	106.19	104.27	102.79	104.49	105.42	104.37	104.19	103.93	103.71	105.36	104.88	103.51	103.31	104.91	104.92	103.07	104.93	103.59	105.26	104.64	105.25	102.37	102.79	103.57	104.35	102.37	105.87	103.38	105.11	103.98	104.9	103.02	101.96	103.32	105.8	104.13	105.94	104.02	102.02	103.94
116.23	120.94	115.49	116.42	117.1	118.67	116.12	116.84	120.08	118.16	118.67	117.08	116.23	116.54	115.82	116.95	119.56	116.89	120	117.8	116.96	118.95	117.52	116.3	115.7	119.2	117.87	117.2	117.11	116.77	113.87	116.89	116.16	118.07	117.92	116.85	119.01	116.69	116.21	117.06	117.99	116.62	118.26	117.89	118.46	119.15	115.64	117.15	117.94	118.08
111.69	113.53	113.71	108.39	111.2	111.33	110.87	113.36	111.06	111.47	111.57	108.4	111.47	113.9	111.55	110	110.46	109.71	110.92	111.88	112.7	110.52	111.83	109.75	110.4	111.56	112.97	112.22	112.3	110.76	110.88	111.94	111.15	110.85	110.18	112.54	111.27	109.63	114.27	111.64	111.91	111.1	114.8	110.69	111.15	113.67	110.78	110.98	112.09	110.98
107.44	107.06	104.8	103.49	105.79	108.5	107.32	106.7	106.46	105.23	108.19	106.35	106.55	108.8	106.61	107.37	107.02	105.82	105.94	103.84	106.28	108.49	109.19	106.55	107.73	107.71	106.4	106.7	107.45	107.82	107.36	106.44	105.58	107.74	108.39	109.15	106.26	106.79	107.61	106.56	108	106.62	107.84	106.78	104.83	108.27	109.99	107.41	106.66	106.48
106.55	103.98	107.57	102.61	104.62	103.07	103.8	105.94	103.42	106.38	105.6	102.46	102.97	105.67	106.43	106.63	102.71	105.53	102.49	105.48	105.99	104.4	102.13	104.07	104.48	107.49	104.71	102.58	104.37	104.24	105.83	105.3	103.6	106.78	101.89	104.06	103.54	105.59	104.48	105.01	102.24	105.45	105.06	102.99	107.24	106.11	105.56	103.48	104.5	104.18
111.88	110.86	111.31	110.48	110.19	111.64	111.56	112.37	111.64	112.44	112.69	110.01	112.16	113.18	110.64	109.66	110.51	109.37	110.25	110.84	111.18	111.8	111.3	110.97	111.16	111.28	113.2	113.58	113.51	110.64	108.97	110.57	112.03	111.24	111.4	112.61	111.46	111.61	112.25	113.54	111.28	110.14	112.24	109.47	114.19	112.45	112.95	111.14	110.74	112.8
110.78	111.81	112.66	113.37	110.94	110.74	110.11	112.17	110.07	113.11	113.71	112.94	114.21	111.98	111.79	110.39	111.24	110.87	113.03	113.01	113.28	111.26	112.3	113.46	112.89	113.66	113.29	113.46	111.27	112.15	112.41	109.95	115.3	111.29	112.52	110.52	112.37	113.2	114.63	112	111.32	110.81	111.15	112.97	111.18	113.97	111.62	108.9	112.79	113.6
99.738	100.36	99.905	100.95	102.45	100.13	99.855	97.397	99.672	100.28	102.12	99.909	98.643	98.248	101.27	98.081	99.419	100.01	99.598	100.5	99.425	99.021	98.63	98.721	99.255	98.425	101.65	99.93	99.316	100.79	100.92	98.424	98.759	98.274	99.815	98.424	100.84	98.505	99.555	99.524	98.795	96.87	101.8	98.436	101.04	98.943	99.523	100.58	98.21	101.23
99.094	99.877	100.35	98.572	99.662	101.54	99.624	100.2	99.516	100.2	101.21	99.501	101.4	98.594	100.19	101.9	100.02	103.19	98.77	100.85	97.704	100.54	101.58	100.21	100.11	102.13	101.37	101.14	100.86	100.25	100.93	97.599	99.975	99.646	99.872	100.61	99.961	102.7	101.69	101.91	98.567	99.899	99.259	101.61	98.662	102.01	99.819	99.537	99.502	100.7
117.98	118.05	116.95	116.66	117.55	119.9	119.68	116.16	119.41	119.01	116.83	116.56	117.96	118.1	118.88	118.29	116.06	116.75	119.75	116.2	117.97	116.57	115.94	118.81	114.82	119.08	117.8	117.99	115.8	118.66	119.56	119.53	119.5	116.93	118.25	117.14	116.17	118.81	117.74	119.22	118.13	116.93	118.33	121.24	118.8	117.93	117.22	118.09	118.79	118.03
112.19	111.52	111.58	110.04	113.82	111.87	112.25	110.82	111.17	110.13	112.36	110	113.14	111.09	112.64	115.4	110.7	113.02	111.35	112.08	110.21	111.47	113.53	110.13	111.91	109.76	112.03	111.74	111.72	112.19	110.61	110.75	108.98	111.72	111.53	112.8	110.92	112.92	113.67	112.08	110.02	110.11	112.68	114.2	111.88	111.16	111.72	112.83	112.72	110.69
106.01	107.55	104.98	104.97	105.86	106.53	106.67	104.72	106.85	106.11	103.82	106.31	104.09	105.92	106.69	105.68	106.72	105.28	105.78	106.4	105.06	104.18	105.72	105.41	105.02	106.59	104.89	104.33	107.03	105.78	106.09	104.64	105.82	105.57	107.58	106.74	107.33	104.93	105.19	104.53	104.53	107.15	104.67	106.83	106.04	104.87	104.61	106.24	105.08	104.69
112.32	114.82	114.88	110.87	110.66	113.52	113	112.55	112.17	113.29	111.63	111.93	112.21	113.66	112.39	112.68	112.3	112.13	112.99	113.24	114.08	112.45	114.05	113.32	112.9	111.82	114.61	111.45	111.88	111.8	113.1	112.41	111.72	113.57	113.92	114.39	111.58	114.08	114.52	113.06	112.24	113.8	111.85	113	112.24	111.24	114.97	111.99	112.36	111.83
105.67	105.58	107.45	105.28	103.67	105.27	102.98	109.35	106.7	107.86	107.17	104.9	105.43	105.99	105.06	107.12	107.33	104.3	108.1	108.62	106.65	105.28	105.7	106.77	104.96	108.04	104.68	107.17	104.36	108.54	106.1	108.78	106.7	105.4	105.89	105.67	106.56	107.27	106.05	107.35	107.39	105.11	106.93	103.97	104.79	110.71	108.43	105.47	105.43	106.79
111.07	111.52	113.33	111.96	109.16	110.8	111.15	110.25	113.17	113	113.88	112.21	112.8	111.89	110.8	111.38	111.73	112.27	112.84	110.72	111.36	113.31	113.36	112.44	111.16	112.35	111.62	113.18	112.82	111.13	114.15	112.06	111.24	110.2	111.42	109.5	111.32	114.05	112.15	111.15	111.57	111.53	111.98	112.03	110.14	111.82	112.31	111.77	110.79	109.92
103.58	106.73	103.72	101.93	104.22	105.38	105.08	102.99	105.31	104.13	104.29	102.89	104.37	103.96	102.64	104.98	104.92	105.09	106.6	106.37	103.58	105.67	105.19	103.37	104.46	104.76	105.71	105.32	103.37	101.12	105.32	105.39	104.35	105.13	103.81	103.44	101.28	105.27	106.45	103.56	103.96	103.57	105.79	103.58	105.98	102.98	105.09	104.45	103.83	105.96
98.927	100.32	99.228	100.41	100.79	99.653	98.936	98.674	101.6	101.68	101.04	102.96	101.83	101.23	101.1	98.493	98.736	100.91	100.38	101.94	100.84	100.51	99.837	99.92	99.917	101.64	98.673	100.48	97.487	99.817	98.678	100.36	100.01	102.48	98.489	101.54	99.838	100.32	100.48	100.62	101.31	100.31	99.651	99.863	98.85	100.57	99.773	100.85	101.16	97.97
106.7	107.9	107.42	108.5	106.41	104.64	105.93	106.45	107.43	105.63	105.82	105.25	107.87	108.6	105.13	106.54	106.13	104.89	104.83	105.77	107.56	106.51	106.33	106.85	105.37	109.01	107.22	106.72	107.13	105.01	105.44	105.82	104.87	108.02	106.56	105.52	106.55	105.75	103.13	106.21	105.02	107.37	106.85	106.53	107.59	102.83	105.52	106.73	105.72	107.02
111.9	114.6	111.65	110.25	109.96	111.75	112.76	112.6	112.03	114.34	112.42	112.55	111.4	113.46	111.67	112.19	109.86	110.54	112.45	111.91	111.69	113.47	111.39	110.9	111.97	110.17	116.39	111.74	111.8	112.42	113.57	111.06	111.63	110.78	110.8	111.69	112.87	113.35	112.93	110.26	110.16	111.76	112.76	112.43	113.49	111.99	111.88	110.87	110.55	110.99
100.25	100.64	100.14	100.26	100.87	100.65	101.26	99.119	100.33	100.02	99.231	101.69	98.638	98.353	96.333	100.48	98.482	102.09	100.33	100.69	100.31	99.311	98.146	99.723	101.97	99.261	99.614	99.128	100.26	99.501	100.67	101.38	99.963	101.03	99.086	99.144	99.049	99.57	99.18	100.07	99.665	99.503	99.865	100.83	102.54	96.815	99.816	102.09	100.44	99.276
106.63	105.55	107.72	106.21	106.64	105.4	104.6	106.91	104.79	107.27	107.76	103.97	105.84	103.71	106.84	106.29	105.5	107.27	108.2	106.18	106.22	105.32	105.91	105.07	106.39	105.41	106.41	104.82	106.49	104.07	105.92	105.47	107.47	107.69	105.29	105.56	106.99	105.21	105.04	104.81	104.71	105.41	106.38	107.25	105.28	105.57	103.99	105.31	106.41	104.99
102.67	101.65	98.399	98.702	97.167	102.18	101.9	99.343	101.98	97.76	103.2	101.68	100.25	100.61	99.148	101.08	97.589	102.87	97.572	100.71	99.897	100.88	98.782	99.722	99.834	98.399	101.4	100.11	100.33	101.41	100.66	101.03	99.512	99.264	101.45	98.491	100.26	98.489	96.772	101.23	100.52	98.549	97.91	100.69	100.62	99.797	98.399	100.63	101.32	101.89
99.433	101.62	100.1	101	101.15	99.573	100.44	99.617	99.781	100.25	100.98	102.66	101.23	99.996	102.78	100.98	100.23	99.723	101.25	99.751	100.61	100.97	101.14	101.85	101.75	101.63	102.68	100.21	98.705	102.31	100.69	101.62	100.79	101.67	101.69	101.59	100.65	100.7	100.08	101.66	100.38	99.597	99.726	100.68	103.15	100.24	101.25	100.35	100.19	102.11
114.18	110.91	110.76	112.28	111.29	112.45	112.06	111.58	113.01	111.64	112.31	111.52	110.75	111.68	110.72	111.23	114.03	112.55	114.02	113.67	112.85	113.74	112.32	115.46	111.14	110.19	113.27	113.19	111.07	113.1	110.89	110.99	110.54	113.78	112.22	112.12	110.94	111.2	113.28	112.61	113.06	112.14	113.47	113.46	112.65	112.48	111.85	110.95	113.53	110.79
112.59	113.94	111.62	111.22	110.16	110.97	113.62	113.05	113.83	109.93	112.2	111.47	110.63	112.57	112.05	111.63	111.72	113.2	111.51	111.47	112.78	110.73	112.26	113.48	111.59	111.15	110.51	111.99	113.72	113.02	109.76	111.68	112.92	112.66	111	112.46	112.38	110.19	111.08	112.01	111.06	111.05	112.47	112.46	112.03	110.74	111.46	111.95	111.49	112.86
111.4	111.84	110.77	110.57	111.41	113.78	111.71	112.32	111.32	113.48	110.37	112.56	112.06	112.91	111.03	111.92	111.93	112.31	111.15	112.39	110.42	112.32	111.17	115.14	110.23	111.61	108.87	111.12	110.89	110.79	110.5	113.99	111.49	111.43	109.39	112.17	111.52	112.04	110.76	112.22	111.19	111.01	112.65	110.61	111.68	111.3	113.59	110.5	112.79	111.85
109.04	106.54	105.16	103.84	106.62	106.23	106.79	107.02	106.17	104.29	106.72	104.66	104.45	105.65	104.42	107.56	105.2	107.42	105.78	107.37	105.08	105.71	107.03	108.2	106.63	105.78	106.63	104.84	106.85	103.13	105.53	103.31	107.43	104.86	107.37	105.56	105.02	106.96	104.8	105.85	104.39	104.99	105.61	107.04	105.77	104.6	107.04	105.39	106.27	105.5
106.84	103.83	104.66	105.63	104.52	106.52	106.79	107.14	107.58	104.62	107.03	104.67	104.61	105.89	105.77	105.18	103.33	105.56	106.6	107.38	105.1	107.47	106.11	106.3	104.82	104.29	103.7	104.91	105.27	106.41	107.08	106.15	104.75	104.82	104.83	104.25	104.28	107.57	105.96	106.32	107.98	107.37	105.08	105.94	107.31	105.19	104.99	108.12	106.01	107.34
111.24	112.24	111.96	112.07	111.41	112.84	114.97	113.36	110.85	111.61	111.62	110.7	113.11	112.44	112.07	112.09	113.78	112.82	111.66	113.93	114.69	114.17	109.53	112.93	109.8	113.18	111.36	113.09	111.83	112.22	112.07	110.8	112.01	112.05	111.03	113.03	111.67	110.93	111.38	112.57	111	112.51	111.5	111.78	111.77	112.3	112.01	113.12	110.26	111.53
107.08	107.32	104.52	106.86	106.47	103.57	104.09	106.54	108.43	103.35	105.62	104.99	107.35	103.04	106.17	107.51	106.63	107.53	106.3	105.22	106.93	106.71	109.06	105.46	103.98	105.17	106.77	103.41	103.68	105.4	104.16	107.03	106.86	107.28	107	108	105.9	105.08	105.37	106.29	108.81	107.42	106.47	105.72	108.34	105.77	104.75	105.86	106.45	105.25
106.51	106.26	104.99	106.21	104.22	106.98	107.32	104.47	106.65	105.36	106.63	106.06	103.31	103.82	106.88	107.78	106.76	105.17	104.19	107.46	105.18	107.72	104.43	106.06	105.71	104.66	106.54	104.89	105.64	106.07	106.54	106.34	106.77	107.28	104.35	105.74	103.4	107.02	106.19	106.14	105.59	106.34	105.18	106.47	106.32	103.91	104.8	105.96	104.3	106.73
106.81	104.73	105.51	106.83	105.78	104.86	104.96	105.7	104.54	103.6	107.56	106.09	104.31	106.3	104.78	104.2	105.96	105.97	105.25	105.83	106.25	104.36	107.23	105.17	105.76	105.59	104.88	105.47	104.37	106.84	106.32	103.36	105.47	104.88	109.88	106.76	105.28	102.99	106.84	104.09	104.87	103.83	103.28	105.57	105.52	104.97	107.21	106.27	106.32	105.61
111.54	111.41	108.97	110.55	112.53	109.76	110.48	111.47	110.5	111.7	109.23	111.69	110.89	111.16	109.7	111.49	111.31	112.48	109.99	109.78	110.9	113.07	110.62	111.36	111.87	109.8	111.22	109	111.35	111.64	110.06	112.34	110.64	111.76	113.71	108.76	113.86	109.96	112.33	110.05	115.21	112.68	110.64	111.67	114.93	111.94	110.02	110.14	111.51	110.74
112.34	111.67	111.32	112.47	111.79	111.24	110.48	112.7	112.91	112.24	110.69	109.61	113.83	107.29	112.57	109.68	111.69	112.83	112.03	113.3	113.49	113.98	113.04	110.12	111.63	110.83	112.53	109.3	112.56	112.05	113.48	111.77	113.74	111.64	112.1	112.73	111.62	112.92	111.81	111.3	112.51	111.76	113.64	111.9	113.53	112.42	113.47	112.64	109.65	113.03
108.39	110.71	108.7	113.19	110.59	110.02	110.32	112.42	112.18	109.5	107.77	110.61	109.86	109.71	108.32	109.07	109.42	110.73	109.93	112.89	107.08	112.06	109.9	110.77	110.54	109.72	111.54	111.01	111.59	110.44	112.05	108.03	109.27	108.98	107.51	108.77	110.18	110.05	111.06	109.13	109.6	108.01	110.86	108.18	109.32	109.76	110.22	110.36	109.91	111.45
107.33	103.7	103.56	103.82	104.26	104.14	103.55	103.67	103.54	103.75	105.25	104.63	102.64	103.74	103.65	103.89	104.23	105.74	105.27	102.4	105.08	102.03	103.17	101.87	104.6	104.14	105.48	105.82	105.09	106.29	104.21	103.14	106.12	104.61	104.56	103.1	103.02	107.2	106.21	105.13	103.64	105.99	104.35	105.8	102.81	104.54	103.54	105.13	103.81	103.56
101.11	97.5	101.79	101.36	99.967	98.763	100.89	99.833	100.98	100.77	100.73	102.07	98.257	100.45	102	101.59	100.71	100.36	99.452	101.56	99.737	98.852	102.96	101.66	99.758	98.781	100.92	100.92	101.93	101.09	100.83	100.36	99.958	100.94	99.979	101.34	100.45	100.62	96.967	98.911	100.19	100.22	99.766	100.51	99.906	99.264	101.78	99.194	100.19	100.37
100.01	99.439	99.549	99.966	100.55	96.987	99.169	100.82	99.501	99.26	97.923	100.67	98.68	98.976	100.9	98.629	99.316	100.46	99.6	101.22	101.27	96.37	100.95	99.697	99.994	99.198	98.282	99.807	100.94	96.48	101.41	100.07	99.194	101.71	101.5	100.07	101.47	100.4	99.475	100.95	99.387	100.4	99.727	98.758	101.2	98.746	100.15	98.262	100.29	100.49
100.64	100.89	102.71	101.05	99.532	100.28	101.31	99.618	100.66	100.37	99.415	101.09	100.05	101.23	99.576	100.77	100.62	102.34	100.12	100.89	100.44	98.408	100.56	99.164	99.337	100.96	99.113	98.921	98.691	98.408	100.94	99.423	101.15	100.41	101.68	98.794	98.31	99.625	101.49	99.621	97.921	100.66	100.57	98.722	103.17	99.656	102.27	101.79	100.51	99.229
116.21	117.12	115.77	116.72	115.86	116.13	118.1	113.03	115.45	117.98	117.52	115.31	115.74	116.98	114.76	118.58	117.76	115.98	118.93	116	119.31	115.94	117.4	115.72	114.34	115.35	116.51	114.9	117.04	117.3	114.18	115.25	120.21	115.25	115.84	117.31	116.29	115.76	117.22	117.19	114.22	116.81	116.84	117.28	117.71	114.32	114.84	115.74	117.27	115.8
104.02	105.75	107.64	106.03	106.45	104.1	106.23	103.96	105.4	106.63	105.34	104.51	106.31	105.18	105.03	104.46	104.49	103.35	107.89	103.36	106.8	103.66	106.18	105.61	105.71	105.4	108	105.79	105.57	103.95	105.44	105.7	105.11	105.67	106.05	106.34	104.88	105.24	107.47	106.95	105.14	103.91	103.58	107.75	106.7	104.61	107.11	107.63	105.67	104.84
100.64	100.22	100.39	100.82	102.16	100.55	100.98	101.1	99.409	99.126	99.82	101.21	101.46	99.955	100.61	101.75	100.24	100.72	101.04	99.185	100.78	99.044	102.76	99.411	98.781	101.17	100.83	102.41	101.68	99.9	98.961	101.93	102.21	101.99	98.377	101.62	100.93	103.28	101.77	101.15	100.22	102.55	99.109	101.04	101.68	100.77	101.22	100.25	101.41	100.2
105.05	104.18	104.86	103.9	106.87	105.89	106.11	104.42	105.48	102.55	107.47	104.53	106.51	106.9	105.42	106.89	106.17	104.45	105.23	103.68	102.7	103.6	105.36	105.38	103.34	104.34	102.93	106.74	106.38	104.83	105.12	107.47	105.5	105.71	105.38	106.03	106.06	106.49	104.16	104.5	105.06	104.52	104.89	107.52	105	104.54	107.42	103.94	104.72	105.8
101.71	103.82	103.07	104.85	104.37	104.48	104.99	105.09	104.51	104.64	103.05	105.14	103.18	105.58	103.31	103.71	103.14	104.22	103.02	105.13	103.35	104.24	104.02	104.13	103.76	106.19	102.97	104.75	103.44	107.6	103.71	103.86	104.93	101.75	104.99	104.46	105.81	101.77	102.61	105.05	103.64	107.27	104.58	105.9	103	102.67	103.7	103.2	103.57	103.29
107.78	106.68	106.77	107.2	106.38	106.78	105.09	104.47	106.47	107.38	105.65	104.51	105.77	104.81	105.61	105.18	107.76	104.72	106.54	105.48	104.98	105.39	104.73	104.56	106.68	103.2	105.75	104.77	105.25	105.18	104.86	105.26	104.65	108.4	106.16	105.33	106.87	106.2	104.05	103.61	107.88	106.42	106.96	105.48	106.6	104.45	109.01	105.91	103.26	107.24
104.08	106.59	103.31	106.35	102.47	105.3	103.51	103.91	105.4	104.95	106.59	104.64	104.5	105.95	102.65	105.86	103.84	106.14	105.96	105.97	103.37	105.99	106.45	104.19	102.36	104.77	104.05	104.02	104	104.27	101.8	104.4	106.09	104.25	105.22	103.49	103.76	104.75	105.27	102.78	105.53	106.21	106.44	105.51	103.93	105.24	107.33	105.25	103.57	103.03
99.968	100.33	101.69	98.862	100.98	99.928	102.68	99.297	101.88	100.43	98.686	99.289	100.14	101.2	98.139	99.282	100.82	98.842	99.576	99.803	99.582	100.03	103.75	98.078	101.9	99.889	101.59	100.07	97.634	100.5	100.43	98.582	101.11	99.921	99.911	98.98	100.48	101.25	97.088	100.55	103.74	101.55	100.35	99.988	100.97	100.35	101.79	100.5	99.775	103.06
111.46	113.7	111.27	110.96	110.44	113.88	109.73	113.46	111.45	113.55	111.94	112.77	111.73	112.37	112.85	112.46	112.62	110.93	111.65	111.23	111.98	112.05	112.41	112.15	112.64	111.77	113.06	112.8	113.42	112.88	111.63	113.11	111.95	113.92	109.3	113.13	111.54	110.96	112.21	112.31	111.16	110.88	112.28	112.18	112.66	112.28	111.72	113.17	111.64	112.31
105.09	105.71	103.56	104.21	104.73	104.68	107.95	107.02	102.29	104.55	106.59	103.52	105.52	104.25	106.19	105.89	106.82	105.51	107.11	105.1	104.03	104.31	106.2	104.49	105.23	105.29	103.22	103.89	106.02	105.58	106.99	106.28	106.16	103.81	105.57	105.59	104.81	105.56	106.72	105.32	107.63	106.36	105.7	104.65	104.56	105.58	105.28	103.85	106.19	105.34
105.2	107.68	105.98	104.74	107.59	107.42	106.57	106.34	106.35	105.81	105.96	106.25	105.5	107.82	105.53	104.61	105.03	106.44	105.71	105.53	104.2	106.75	106.59	104.13	105.72	105.54	105.49	107.35	103.62	107.47	105.22	105.8	106.53	105.47	103.05	105.25	105.11	105.24	107.04	105.55	104.62	105.39	103.39	106.36	105.09	106.1	105.72	104.57	105.47	103.95
110.41	112.18	109.72	113.88	109.95	112.43	110.14	111.99	112.64	112.38	112.63	113.02	110.86	112.31	110.57	112.16	111.54	112.57	110.62	109.59	111.42	113.36	110.77	110.77	109.82	111.27	115.87	112.49	111.59	112.24	113.72	112.37	111.71	110.06	111.99	112.4	111.8	112.24	113.2	111.27	112	112.44	110	112.98	111.38	111.49	110.52	108.87	112.85	110.87
99.417	99.705	100.16	100.32	100.97	100.47	98.932	100.16	99.949	100.07	98.528	97.517	99.844	98.576	99.974	100.82	101.98	98.165	100.3	100.74	97.517	100.48	102.71	100.29	97.879	98.815	100.08	99.693	100.28	96.511	98.632	97.567	101.09	99.638	101.03	98.915	99.344	102.12	102.92	100.46	97.589	98.463	99.242	98.024	100.08	101.02	100.23	100.81	101.05	100.88
116.41	117.64	116.63	115.67	117.38	115.93	116.69	114.39	115.26	116.89	116.72	116.38	115.69	116.04	115.01	116.64	116.42	115.39	115.92	115.17	117.49	115.13	118.02	116.29	115.54	116.23	115.04	115.31	113.21	117.01	116.66	115.57	116.07	115.99	118.16	116.39	115.06	115.79	114.38	117	117.63	117.33	113.85	114.42	116.59	115.97	116.08	116.95	114.78	115.4
109.98	110.58	110.39	110.95	111.05	111.24	112.64	111.5	108.12	109.39	108.51	111.06	109.21	110.56	109.87	110.78	109.76	111.02	111.44	109.34	110.5	113.64	111.76	108.36	107.86	110.16	110.54	109.38	110.38	112.61	109.68	110.27	109.69	109.51	111.5	109.5	110.52	109.35	111.72	112.98	110.45	112.38	111.06	109.19	111	110.22	111.83	110.57	112.59	109.19
110.5	111.34	110.55	111.81	111.01	112.98	110.59	113.01	113.06	111.92	109.82	110.81	109.78	111.62	109.98	112.22	109.47	110.44	111.72	110.42	110.87	111.55	110.55	110.76	112.61	110.57	110.33	110.16	110.59	110.26	110.9	111.9	113.49	111.31	109.91	111.27	109.52	110.19	108.91	112.46	109.67	111.37	110.74	109.17	109.92	110.03	110.99	112.28	108.94	112.23
106.53	106.7	104.72	105.71	106.55	106.1	106.83	108.01	106.4	107.5	105.89	106.99	107.39	106.97	105.94	105.7	105.6	108.45	105.79	107.01	107.24	110.08	107.02	106.68	107.72	106.06	106.79	107.21	107	105.79	107.11	105.94	106.66	107.33	106.2	107.33	108.5	105.47	107.23	106.4	106.61	106.3	107.12	105.09	105.61	107.46	106.74	107.77	105.71	104.85
100.67	98.498	100.37	98.77	99.6	100.89	100.17	98.489	99.088	99.343	99.196	98.421	98.672	99.617	100.71	100.17	101.92	100.02	98.836	97.6	100.06	101.61	98.458	97.515	100.26	100.49	100.72	100.27	101.46	99.948	101.23	100.37	98.913	101.13	97.782	99.344	97.047	98.882	100.56	100.34	100.44	98.664	102.72	99.357	99.435	99.147	101.66	97.418	101.42	100.37
108.69	105.44	106.56	105.85	107.4	107.64	104.93	108.13	105.34	104.48	105.43	107.01	105.1	105.62	106.23	106.49	106.71	104.94	104.89	107.76	106.14	104.72	104.98	105.16	105.19	106.33	106.28	106.63	105.71	105.99	105.25	106.64	106.8	105.3	108.75	105.81	106	106.51	103.07	107.09	107.52	106.73	106.18	106.34	106.67	106.67	106.77	105.66	105.86	107.58
108.97	112.49	111.6	112.67	112.22	111.59	111.96	109.7	110.02	109.87	111.96	110.56	111.31	111.19	112.52	113.01	111.63	110.42	112.41	111.47	112.61	112.64	109.97	111.93	110.58	110.29	108.26	111.6	112.36	112.56	113.17	111.37	112.4	111.64	111.99	110.84	109.62	110.85	111.14	111.38	110.19	109.16	110.66	113.05	109.47	111.5	111.24	110.82	111.07	109.14
106.03	105.41	105.8	105.76	107.93	107.48	104.79	106.08	106.96	105.28	106.17	105.73	106.48	105.26	107.59	106.75	108.45	103.05	104.97	104.89	104.96	108.45	104.56	107.99	106.63	107.05	105.79	105.57	105.48	105.9	105.17	106.88	107.09	105.98	106.59	105.55	108.16	101.58	105.95	105.2	104.82	105.76	106.12	105.47	106.72	106.02	104.76	106.69	107.34	106.68
101.73	104.27	106.04	103.68	105.3	103.08	102.72	103.8	102.66	103.16	105.43	106.78	105.03	102.81	104.44	104.93	104.61	105.46	105.88	103.54	104.08	104.6	105.46	106.12	106.29	102.74	106.15	104.84	105.19	102.38	104.34	104.02	102.27	102.51	104.76	102.58	102.87	105.03	104.66	106.17	106.46	103.35	105.15	102.89	105.55	103.61	105.25	103.62	105.24	102.68
111.49	111.79	111.91	111.68	110.69	112.38	110.74	110.41	111.23	112.11	111.2	111.92	108.43	110.85	111.28	111.19	110.06	111.11	112.49	109.88	110.65	111.68	110.39	110.94	110.44	111.3	111.35	108.71	110.99	110.02	110.77	111.22	111.43	110.6	109.97	111.35	110.26	112.22	111.49	111.32	113.06	110.19	110.83	112.73	111.3	111.5	112.73	112.49	112.26	110.89
110.69	111.14	112.57	110.85	111.16	111.59	111.78	111.06	112.15	108.85	108.27	111.25	111.6	110.74	110.78	110.92	107.84	112.87	109.28	113.08	110.44	111.11	110.2	109.59	109.46	109.87	113.72	109.35	110.3	109.47	110.63	112.09	111.98	111.35	109.94	112.42	110.91	111.29	108.76	111.01	110.8	109.96	111.8	111.06	112.12	110.95	110.61	112.08	108.16	111.81
108.04	105.61	105.55	106.42	105.03	103.69	106.8	105.3	104.71	106.33	104.41	105.6	103.77	105.16	105.36	107.37	104.49	105.76	106.39	105.05	102.56	106.24	104.42	104.32	103.82	105.43	106.66	105.29	104.15	105.95	104.13	107.24	106.47	103.95	105.68	107.87	104.34	107.11	105.98	103.6	104.6	103.31	104.84	106.47	104.77	106.4	105.93	106.92	104.95	106.17
112.25	109	113.68	110.84	110.25	111.01	110.44	111.41	111.6	112.28	109.52	110.09	110.1	110.56	109.23	108.62	111.69	112.21	109.17	109.02	110.98	110.62	108.26	110.76	110.05	109.12	109.58	112.12	111.37	110.22	110.9	109.76	111.39	110.58	110.01	110.88	112.6	111.66	111.47	113.06	109.52	110.44	110.63	110.39	110.95	111.7	109.36	113.19	108.55	112.72
111.31	108.53	112.07	110.87	111.26	108.86	110.52	112.38	110.53	109.84	109.51	109	110.54	111.34	109.03	106.2	109.58	109.23	111.48	111.79	111.14	111.91	109.89	111.12	108.69	109.62	110.81	109.73	108.38	110.81	109.45	108.91	110.23	108.19	109.97	109.05	110.07	108.11	109.12	110.53	111.25	112.52	110.66	110.37	109.14	108.61	113.48	109.37	110.61	110.12
107.23	105.7	106.17	106.87	105	107.23	107.2	106.29	105.93	107.21	106.05	106.78	104.88	104.74	107.94	104.34	104.48	105.16	107.45	105.55	107.05	106.63	105.19	107.29	107.36	105.99	106.03	105.82	105.87	107.76	107.78	107.33	104.11	105.91	105.5	106.58	104.47	107.09	105.49	104.11	103.3	105.51	106.32	105.62	103.71	105.65	104.43	105.13	106.66	108.76
110.07	110.74	109.97	113.04	110.31	111.63	112.17	108.53	110.94	111.01	110.49	111.48	108.72	109.61	111.91	111.12	113.69	110.03	111.93	108.83	109.91	111.25	110.48	109.53	110.31	111.01	109.45	113.24	111.61	109.51	110.14	111.27	109.4	111.18	109.27	113.61	109.18	110.7	111.39	113.92	111.62	111.34	112.03	110.04	111.27	112.2	110.17	109.91	111.83	111.35
99.852	99.829	99.755	101.22	102.1	101.64	101.58	100.55	101.07	100.88	99.385	100.47	99.101	100.08	99.54	103.43	99.105	101.74	98.726	100.85	101.4	100.63	101.33	101.33	101.47	100.68	100.36	103.53	100.41	98.537	103.35	98.471	102.02	100.72	100.07	98.827	100.73	100.8	98.514	98.866	99.008	102.01	100.32	98.644	99.533	99.206	102.58	102	101.25	99.367
109.48	110.34	107.89	109.21	109.82	109.98	108.08	107.36	109.59	110.09	110.34	109	109.88	111.04	109.67	110.47	109.15	111.47	110.64	110.1	109.28	109.91	109.6	108.3	109.6	109.77	110.2	109.14	111.65	108.94	110.03	110.92	109.28	108.33	109.67	109.98	111.48	109.25	109.74	107.75	108.93	109.48	109.4	108.77	109.37	110.86	113.69	109.64	108.68	112.14
109.4	106.33	105.03	105.88	108	105.54	107.03	104.8	105.35	107.9	104.8	106.17	106.58	106.6	105.75	105.88	104.59	107.24	106.16	104.32	107.6	107.61	105.72	104.89	105.12	106.1	106.81	105.99	107.77	105.78	107.45	105.43	107.63	105.45	107.91	106.38	108.06	107.51	107.29	106.39	107.27	109.11	106.43	106.82	106.77	103.71	107.48	105.01	105.79	106.58
106.92	105.84	107.2	107.78	107.42	105.97	104.38	107.74	106.95	105.44	105.32	105.5	106.07	105.26	106.42	106.46	106.49	105.7	105.18	106.43	106.5	106.17	106.32	110.36	104.83	105.54	105.55	107.02	106.93	109.02	105.9	105.3	107.92	103.16	106.98	106.92	105.1	104.95	105.65	106.89	106.18	106.61	105.75	106.18	106.34	106.89	105.13	107.84	104.72	104.6
105.96	105.77	103.31	105.73	107.36	106.57	103.43	106.81	106.37	105.75	106.39	106.01	105.61	105.16	106.66	103.69	107.22	106.57	105.25	106.3	106.48	105.44	107.29	106.39	105.25	104.54	107.17	104.92	104.78	106.26	107.13	103.97	105.97	106.27	104.68	104.09	105.66	104.91	103.34	105.93	105.9	106.18	104.86	103.49	106.2	106.23	106.29	106.67	106.09	105.53
107.2	107.47	105.16	105.91	107.04	107.3	108.58	107.92	105.78	106.89	108.11	108.1	105.91	107.99	105.81	105.57	106.91	104.93	105.4	108.46	107.12	108.56	108.86	107.34	107.24	106.87	109.21	107.02	106.99	107.44	106.84	108.51	107.53	105.43	105.81	106.12	108.32	106.19	104.86	108.74	106.14	105.64	105.66	107.25	108.28	106.57	107.23	106.13	106.26	108.04
106.09	105.19	105.4	107.55	104.9	103.92	104.82	106.59	106.08	106.43	107.5	105.5	106.28	105	108.39	105.37	104.62	105.22	107.97	107.37	104.16	104.78	104.74	106.27	104.52	107.16	106.75	106.2	103.74	104.4	106.4	107.09	106.27	106.62	105.66	104.86	106.36	105.87	107.01	104.92	106.92	108.18	107.76	105.87	106.16	104.97	104.48	106.35	106.88	108.3
104.11	106.76	106.17	105.83	104.93	106.13	106.29	103.62	104.14	106.42	105.48	106.05	106.67	105.38	104.51	105.27	106.87	105.09	106.85	105.24	103.77	106.28	104.93	104.49	104.4	102.97	104.84	104.83	104.12	106.06	101.77	104.54	107.19	106.56	104.64	105.83	104.98	104.71	104.7	103.45	105.02	105.18	107.6	105.48	106.88	105.47	104.24	104.88	105.29	105.73
110.44	108.28	109.61	109.25	108.67	110.15	111.98	108.61	109.32	110.2	112.36	109.58	111.09	108.78	110.54	108.4	109.43	109.61	112.68	107.91	107.34	109.66	109.95	112.09	110.74	108.1	109.18	110.13	107.72	110.25	110.82	109.98	111.44	110.61	109.64	109.68	108.03	109.41	111.14	111.83	109.04	108.03	108.94	108.96	109.78	106.96	108.42	108.58	110.29	108.79
106.37	106.38	106.15	109.88	108.13	106.4	108.3	108.56	105.43	108.03	107.82	106.79	106.06	109.01	105.19	107.76	105.86	105.84	105.99	107.14	105.97	109.78	105.18	107.46	107.74	107.39	105.97	106.41	106.62	109.12	107.07	105.3	107.23	105.44	106.55	109.71	106.66	106.92	108.1	106.17	109.18	106.43	106.43	105.54	108.16	109.92	106.79	105.33	107.44	106.52
103.4	105.97	105.69	107.33	103.36	102.77	106.91	105.17	103.91	106.04	108.24	102.88	104.19	103.18	103.78	107.04	105.09	104.49	107.92	106.46	107.03	105.83	105.53	104.49	105.8	104.91	107.44	105.9	105.96	107.68	106.5	106.68	107.18	106.41	106.52	105.13	104.72	105.39	105.73	107.85	106.31	106.55	104.87	104.55	103.61	107.13	107.39	104.48	108.48	106.91
109.69	112.83	111.98	109.34	112.9	113.27	110.67	111.32	110.38	112.54	109.8	112.58	112.65	111.43	113.07	112.05	111.8	114.07	110.72	114.18	114.65	110.72	115	111.35	111.86	111.39	112.06	111.42	112.84	112.29	111.82	112.23	111.87	112.23	112.9	108.78	111.79	113.32	112.8	111.67	112.82	111.25	112.81	112.76	112.36	114.94	111.84	109.42	111.93	112.28
102.65	106.41	104.03	102.62	104.98	104.35	105.49	105.28	104.33	106.18	104.76	106.28	105.65	106.49	102.96	103.41	102.81	101.64	104.34	105.83	103.82	106.48	104.01	105.17	103.7	105.01	104.1	104.8	102.54	104.11	103.15	103.37	102.55	105.94	103.82	103.22	104.13	103.62	104.44	106.75	106.71	103.99	106.56	104.29	105.22	102.55	103.96	104.48	106.15	102.62
106.25	108.2	109.14	106.54	108.18	106.41	106.08	108.28	107.21	108.54	106.65	108.51	106.99	106.41	105.29	109.02	107.61	105.54	107.93	106.88	106.3	106.96	106.98	107.03	107.67	108.01	108.49	106.63	108.29	107.82	107.92	106.26	105.78	107.91	108.4	108.41	110.05	108.19	105.74	106.94	106.69	107.39	107.17	108.03	102.46	104.75	107.25	107.58	107.23	107.49
109.97	111.42	111.29	112.38	110.87	110.41	110.82	112.67	111.94	112.15	111.69	110.24	112.48	111.32	112.16	111.49	110.54	113.09	111.21	113.64	110.24	112.03	112.62	113.78	114.21	111.4	112.24	111.42	110.3	113.13	111.29	113.44	110.15	112.58	111.53	113.24	108.9	112.26	110.15	109.55	112.77	109.77	111.41	110.83	110.68	109.95	114.93	113.99	112.62	112.12
100.59	97.785	103.18	98.352	97.808	100.14	100.88	101.14	97.238	98.087	99.5	99.625	103.16	98.821	99.198	100.1	97.829	100.37	101.3	98.694	101.54	100.07	101.11	101.05	101.51	100.63	98.382	100.14	98.611	100.39	99.625	99.028	100.99	99.908	97.145	100.12	99.288	98.35	99.051	98.53	101.3	100.65	101.04	101.5	100.41	98.797	100.2	100.94	99.103	99.842
108.1	106.96	106.38	105.69	105.62	107.56	106.08	107.01	106.4	108.68	106.21	106.74	106.14	105.35	106.88	107.32	107.09	107.29	105.51	109.48	108.79	107.95	104.79	107.78	106.36	105.26	103.56	107.41	106.19	104.95	108.59	105.18	106.93	106.68	106.54	104.27	108.03	107.32	106.97	105.39	105.54	106.95	106.45	107.7	107.49	106.31	106.28	106.85	107.9	104.66
100.03	101.79	103.39	101.47	100.1	100.54	103.04	99.474	101.06	98.018	98.539	101.23	101.53	99.419	102.35	100.43	102.78	102.2	99.306	99.663	101.81	101.52	99.738	100.92	96.875	99.832	99.62	99.185	99.794	101.75	102.5	101.23	99.855	98.965	101.34	101.41	97.661	99.341	100.84	99.211	100.05	101.06	101.52	99.35	100.84	98.518	98.69	98.593	99.177	101.08
110.84	110.08	111.69	110.07	112.15	111.48	109.79	110.72	110.03	111.12	110.05	111.36	111.34	113.32	112.07	110.22	110.63	110.01	110.9	109.79	111.73	112.98	111.1	111.98	109.35	113.9	112.35	110.78	109.75	110.83	111.53	111.09	110.58	111.44	111.53	110.77	111.07	109.34	112.44	111.29	110.68	113.64	112.03	110.97	111.22	112.58	111.33	112.65	111.45	112.23
111.06	109.28	111.47	111.71	112.05	109.74	109.98	109.54	109.51	110.99	112.04	111.26	110.96	112.76	111.06	113	113.29	110.45	111.51	112.5	111.76	112.72	111.47	112.51	111.14	112.43	113.81	111.11	111.66	114.37	110.81	113.81	109.86	110.97	110.84	111.42	112.21	113.02	112.54	112.6	111.95	113.28	111.62	111.08	110.07	113.19	110.77	114.21	112.53	112.82
109.71	113.61	110.49	109.56	112.58	113.07	113.23	112.25	111.87	110.15	111.67	112.36	111.4	111.23	109.52	112.16	109.62	109.36	112.49	112.62	112.61	113.1	109.66	110.58	111.73	111.88	113.12	111.48	111.49	111.2	111.04	110.9	110.07	108.63	112.46	111.29	111.08	112.96	110.45	112.5	110.81	110.54	109.83	112.34	111.75	110.53	112.6	111.51	114.21	113.5
103.69	104.45	102.42	105.28	104.93	104.06	103.18	103.43	103.45	103.84	105.89	104.2	105.18	104.53	103.77	105.16	105.35	103.42	105.94	105.06	104.84	103.36	102.45	102.93	104.75	106.15	105.52	103.96	106.62	104.95	104.77	106.29	104.72	104.44	103.72	103.1	104.63	106.6	103.89	106.47	104.5	103.82	105.01	104.06	103.77	104.2	105.86	105.3	104.63	105.77
107.48	106.3	109.31	106.48	102.82	107.81	105.54	106.48	108.15	106.02	105.86	107.22	105.11	105.39	106.02	107.37	105.35	106.54	105.09	106.48	105.02	104.56	104.29	104.47	104.9	105.98	107.87	105.93	103.43	105.22	106.26	106.38	105.75	105.43	103.36	105.04	105.87	105.54	107.22	105.17	107.23	106.89	105.23	105.39	104.38	105.21	108.55	105.3	105.91	104.53
105.79	106.42	108.99	105.63	103.84	106.2	104.37	104.27	103.5	107.2	105.7	105.71	106.63	105.18	108.16	108.04	105.78	106.49	105.69	105.95	104.98	104.41	105.52	104.39	105.82	105.17	104.87	104.54	105.84	106.28	106.19	105.2	105.98	105.67	105.28	104.37	104.43	105.7	106.03	104.45	104.93	104.88	104.72	103.99	105.8	103.28	107.81	107.59	105.49	106.19
107.9	105.28	106.51	106.7	107.7	108.23	107.9	108.2	104.39	105.7	106.21	107.62	106.27	105.62	107.58	108.27	107.71	109.43	108.8	106.08	106.95	106.73	105.6	107.67	104.09	104.67	105.44	106.88	106.6	105.27	107.02	105.96	106.77	106.86	105.24	105.71	108.84	105.97	105.23	106.34	106.82	105.66	107.47	107.79	106.37	106.29	106.18	107.06	109.59	105.48
106.82	106.06	106.84	106.57	105.72	105.7	104.46	107.04	106.44	106.01	106.58	105.05	106.13	105.77	108.25	104.43	104.18	105.52	106.34	107.16	106.27	105.48	107.93	105.21	104.74	103.2	105.7	107.83	104.48	104.31	104.36	103.82	107.19	105.44	104.04	106.63	105.32	102.99	105.15	106.04	107.08	105.77	103.99	105.28	105.98	106.06	104.98	106.82	107.13	104.11
110.13	110.93	113.01	109.08	112.51	113.12	110.62	111.15	112.81	115.07	110.08	111.32	114.95	111.01	112.79	108.77	112.27	112.46	111.49	110.33	109.17	113.44	110.63	111.11	111.36	112.04	112.65	113.21	112.45	110.28	111.22	112.77	111.66	109.1	112.65	113.93	113.57	110.57	112.96	113.69	111.18	111.39	112.23	112.91	112.53	111.2	110.56	111.23	111.04	112.11
107.91	107.15	106.47	108.54	107.18	107.74	104.77	107.25	108	108.01	104.76	107.45	108.56	107.07	107.68	107.39	106.53	106.77	107.59	107.51	107.14	108.95	106.42	107.1	108.09	107.45	107.78	105.32	106.72	105.53	107.38	107.14	106.57	107.62	106.4	107.59	106.02	107.97	106.99	108.46	104.64	106.7	106.57	107.78	105.32	106.82	108.44	107	109.24	106.25
111.6	111.91	111.01	110.33	112.92	110.57	110.77	110.47	113.4	112.41	111.95	112.38	112.07	112.04	110.77	113.11	110.37	110.83	111.75	112.37	111.7	112.81	113	111.23	112.66	114.04	112.2	109.17	110.48	112.74	112.22	112.64	113.45	111.68	111.71	110.41	111.04	110.85	113.58	109.73	109.34	111.71	112.13	110.78	109.69	111.24	112.03	112.19	110.61	111.62
110.3	110.56	114.15	112.05	110.42	112.13	110.98	112.77	112.53	111.85	112.74	111.94	112.28	114.32	112.62	113.18	111.73	113.62	110.86	111.95	109.79	113.26	110.05	112.85	109.23	110.76	111.47	112.76	110.54	110.7	112.34	111.59	110.79	111.62	112.97	113.26	113.63	112.22	110.72	113.37	110.85	109.19	113.27	113.04	112.46	111.63	112.65	111.33	112.29	112.23
105.44	105.28	105.49	106.86	105.32	104.55	104.65	104.78	105.41	109.27	105.78	105.05	104.96	104.49	107.26	106.42	105.85	105.1	107.18	102.63	105.79	108.08	103.57	108.15	106.55	104.61	107.18	106.45	104.74	104.17	106.46	105.64	105.28	104.95	105.57	106.34	106.04	105.14	105.36	104.41	103.57	103.76	106.75	105.26	105.33	104.66	105.04	108.24	105.28	105.67
104.76	103.65	105.36	104.17	103.23	103.71	104.42	104.12	103.46	102.25	101.47	103.94	103.39	101.41	102.66	105.04	104.78	101.02	104.91	104.14	104.31	105.29	103.51	100.26	103.21	104.22	104.91	104.55	103.52	104.69	102.98	102.26	105.21	103.78	104.94	102.86	102.38	106.26	103.73	105.84	104.92	104.58	105.01	103.17	106.32	103.48	102.17	106.11	105.18	104.31
107.38	105.83	107.4	106.36	106.14	106.89	109.4	106.47	105.52	107.96	107.82	107.53	106.14	104.81	107.39	107.31	105.24	107.36	107.37	106.48	105.17	106.74	105.25	109.81	107.77	107.37	108.44	108.97	107.35	106.07	108.36	106.48	105.31	108.96	106.64	107.31	106.29	106.24	106.93	109.39	108.28	108.49	104.75	106.82	105.41	105.4	107.44	108.1	107.11	108.12
109.98	106.89	106.75	105.98	105.91	106.15	107.61	106.35	103.99	104.65	106.23	106.63	106.06	106.17	107.11	105.47	107.68	105.48	106.54	103.06	105.82	107.71	106.58	106.3	105.29	106.12	107.81	105.38	108.22	106.16	104.44	105.99	108.34	104.23	104.37	106	106.26	105.35	106.76	104.44	104.96	105.27	107.84	106.78	106.18	108.82	103.65	106.91	106.73	103.85
110.72	113.18	113.99	112.29	112.39	112.61	111.72	111.33	111.24	112.14	113.82	111.31	111.01	111.69	111.83	109.54	111.3	111.96	112.82	112.54	111.23	109.72	113.67	111.43	112.29	110.21	107.94	111.61	110.48	109.97	113.01	113.1	112.15	111.72	109.49	111.79	111.62	111.54	112.55	114.23	111.61	113.48	111.06	112.64	111.75	111.87	113.91	109.97	113.63	112.88
110.68	110.98	110	111.95	111.2	113.83	109.9	113.3	109.33	111.94	111.96	112.35	111.79	109.86	113.52	112.03	111.53	110.07	110.6	114.45	114.06	111.92	110.43	110.62	110.1	111.13	110.27	112.28	109.49	109.08	109.82	112.36	112.63	111.35	112.76	112.61	111.88	110.92	111.24	113.51	111.52	112.34	110.64	111.73	111.16	112.74	112.88	111.81	110.59	113
107.24	108.17	106.63	107.35	106.37	104.74	106.97	105.87	105.74	106.11	107.46	104.84	106.29	105.64	105.24	107.43	106.11	105.73	103.28	106.19	106.37	107.98	106.07	104.49	105.85	106.96	107.5	106.55	105.1	104.84	105.2	106.46	105.62	105.65	107.38	105.6	107.03	106.81	107.48	105.31	105.85	105.13	106.89	108.64	106.82	105.78	104.53	105.84	108.49	106.16
100.21	98.136	101.91	98.46	99.578	100.2	97.812	100.45	101.04	100.9	100.92	99.508	97.641	99.423	98.696	98.138	100.11	96.989	100.82	98.919	101.57	101.82	99.894	101.45	98.152	100.4	100.62	101.05	98.383	99.478	99.666	101.24	101.02	100.76	99.624	96.554	101.11	97.79	99.396	98.746	100.77	102.15	97.414	100.33	98.967	99.307	98.896	101.87	100.29	99.925
109.86	113.33	111.27	110.62	110.55	108.37	110.62	110.71	111.11	112.23	110.39	110.87	113.33	110.26	111.94	111.24	110.34	110.98	108.81	110.8	108.65	111.14	109.9	111.5	110.52	110.85	110.91	111.44	110.45	110.29	110.67	110.71	112.23	109.53	108.17	112.27	107.55	109.92	110.72	111.32	108.89	112.62	109.92	110.65	110.33	111.89	109.72	110.2	111.43	108.46
107.61	104.74	107.19	106.59	105.21	105.65	105.17	108.94	106.73	105.67	106.46	107.08	104.96	105.7	104.35	105.16	102.97	104.82	104.72	106.08	105.13	103.56	105.71	104.21	106.2	107.49	105.81	106.04	106.38	104.93	105.95	106.49	105.77	106.65	104.59	106.33	105.14	107.72	105.98	106.07	105.89	102.7	106.06	106.76	103.59	104.08	107.48	104.21	107.56	105.75
104.16	104.77	103.66	107.19	105.81	106.51	105.13	104.66	104.72	106.97	104.33	104.64	103.96	104.57	105.54	105.46	105.6	105.78	105.57	105.11	105.81	106.13	105.82	104.75	105.23	103.98	106.88	103.88	104.81	103	105.87	107.54	104.29	105.34	102.8	105.34	103.75	106.71	105.42	105.35	105.54	105.47	104.69	103.39	107.73	104.41	103.15	104.72	106.64	102.87
111.71	112.71	112.03	111.77	109.64	111.8	112.5	111.49	111.44	110.48	113	112.32	110.5	113.7	111.14	114.95	113.77	109.97	113.41	111.75	110.81	113.16	111.75	109.89	110.16	113.56	111.69	113.54	114.15	109.05	110.15	113.49	111.93	112.33	109.02	111.31	111.02	110.09	108.86	111.85	111.61	110.75	109.74	113.33	109.71	113	112.62	112.84	111.96	112.14
112.39	110.85	110.87	111.64	110.88	110.37	111.63	112.08	108.9	110.88	111.96	111.87	110.01	110.76	110.38	108.01	113.88	110.11	110.58	107.46	111.75	109.77	112.25	111.76	111.99	111.63	111.07	112.89	109.55	109.26	109.61	108.7	112.49	109.43	110.11	112.67	110.37	108.84	110.11	111.54	109.61	109.59	108.33	111.93	110.2	109.13	110.88	108.82	110.99	110.49
104.77	106.7	107.26	105.3	105.75	105.41	106.22	104.33	104.89	106.94	104.63	107.94	106.7	105.5	105.5	104.41	107.14	106.56	108.94	105.65	106.71	104.84	103.75	106.42	108.16	107.68	107.25	103.42	106.46	107.37	105.75	106.56	104.61	106.06	105.08	107.46	105.22	105.86	105.09	105.49	106.54	105.09	105.34	105.33	105.66	107.62	104.29	105.84	106.35	107.94
109.21	109	111.7	109.05	111.64	112.39	111.87	110.98	110.51	112.17	109.65	113.17	113.19	113.1	113.51	111.26	110.79	112.2	111.77	114.19	112.13	109.71	112.02	112.09	111.39	111.82	109.66	111.7	109.07	112.89	111.24	109.38	111.75	112.75	112.72	111.96	110.28	111.89	113.78	111.65	111.58	111.31	111.55	111.38	112.26	111.64	114.03	112.96	109.92	111.69
109.1	105.32	106.59	107.11	105.6	106.22	105.47	105.2	106.22	105.19	104.76	106.97	104.78	105.59	104.02	105.79	104.77	104.64	104.17	106.35	105.59	107.46	104.33	105.14	105.1	106.62	106.65	105.18	105.81	103.9	105.96	105.53	104.34	106.16	106.67	105.17	103.54	106.7	105.99	104.26	107.37	105.77	107.25	104.17	105.8	105.26	105.94	104.11	107.27	105.96
99.236	102.09	100.04	100.24	100.44	98.822	99.676	98.674	97.152	99.304	98.693	101.52	98.777	99.05	100.77	99.368	98.218	99.009	101.83	100.54	100.48	98.989	97.984	100.84	100.47	100.14	102.04	98.196	99.898	100.82	98.966	102.47	99.753	100.7	100.85	99.253	99.171	98.64	100.94	99.368	97.817	102.09	98.41	100.23	99.588	100.38	99.999	99.397	99.71	99.617
118.46	117.9	117.55	117.24	117.69	116.46	119.43	117.7	118.46	118.36	117.15	116.76	118.46	120.2	118.63	115.77	117.83	118.06	117.52	119.56	117.14	116.94	117.98	116.34	119.6	115.72	117.78	117.75	118.66	116.67	119.13	118.34	115.25	117.51	118.65	118.05	117.25	119.74	118.66	117.04	116.6	118.42	117.61	118.63	119.94	114.92	118.08	118.35	117.68	118.42
106.17	105.75	106.33	106.38	107.07	109.3	107.83	106.53	107.75	105.72	107.47	107.88	106.32	106.11	106.72	106.8	107.07	107.6	104.42	104.15	107.14	106.56	105.5	104.77	108.11	105.42	106.32	103.62	107.1	109.02	105.22	106	106.8	107.55	104.65	105.2	107.03	105.88	106.25	106.99	109.45	104.09	105.69	106.71	105.7	105.27	104.75	105.03	107.04	103.34
100.51	98.936	99.054	102.09	100.45	98.913	99.58	103.21	100.3	99.338	98.267	102.16	100.62	100.87	98.599	99.396	100.53	99.847	98.718	100.44	101.79	99.327	100.16	99.295	98.273	100.8	98.682	99.217	99.949	98.825	99.468	98.818	98.443	99.793	96.305	100.03	98.224	101.05	99.26	98.069	99.295	98.279	99.663	100.68	98.836	99.389	99.718	98.348	98.628	99.81
104.35	105.62	103.21	104.95	104.29	102.56	103.4	106.84	104.23	105.07	105.33	103.15	105.74	103.9	104.27	106.11	104.79	105.1	105.81	106.29	106.5	106.7	103.72	104.65	106.27	103.94	105.16	104.06	103.57	106.29	103.55	103.05	104.48	106.28	103.3	107.2	105.2	104.08	105.95	102.96	103.68	104.13	102.48	106.35	105.4	104.92	105.92	103.06	105.58	104.25
111.43	110.07	111.04	110.44	110.65	113.34	109.56	111.32	109.74	111.09	110.98	111.2	109.61	110.48	109.87	111.47	111.08	110.43	109.81	109.35	110.39	109.92	109.31	109.52	110.11	112.81	110.74	108.95	109.42	111.83	111.24	108.35	110.71	107.72	109.31	111.83	108.58	110.77	108.86	110.86	110.39	111.33	110.18	110.14	112.79	111	109.48	112.13	110.1	109.24
101.95	101.16	102.94	100.65	97.132	98.878	99.625	100.18	101.27	99.675	98.686	99.684	101.98	101.95	100.49	98.138	101.94	100.94	96.952	102.11	100.79	102.16	99.02	100.01	101.48	100.95	103.07	99.825	101.04	99.648	102.59	99.162	101.04	101.18	103.06	101.87	100.35	100.22	100.28	100.8	101.15	99.862	99.462	100.53	101.09	99.393	101.45	100.74	100.9	100.63
105.53	103.8	105.02	104.8	104.93	104.71	106.09	104.25	105.5	105.71	106.95	105.45	106.64	106.77	105.42	104.32	104.86	106.07	105.35	105.49	106.81	107.06	105.83	105.94	105.47	104.71	105.77	104.73	106.72	106.21	106.11	106.66	106.69	104.04	104.98	105.46	105.13	104.59	105.4	107.04	104.07	108.42	105.93	104.56	107.72	105.42	106.35	104.88	106.32	106.7
107.02	105.27	105.9	106.85	103.59	106.01	104.41	106.56	106.24	105.91	105.02	104.66	104.25	105.03	106.12	107.53	105.05	105.83	102.46	105.94	105.19	105.69	105.82	105.28	103.13	106	104.23	105.45	106.33	106.58	106.42	103.59	104.7	106.12	104.35	104.74	107.63	104.78	104.83	105.59	106.21	106.31	104.69	105.9	107.28	106.67	107.74	102.45	105	105.89
104.86	106.87	106.64	104.71	105.78	106.69	104.42	106.28	105.86	104.19	106.49	106.81	105.5	105.74	106.13	104.97	105.55	103.92	105.9	105.77	106.88	105.65	104.55	105.94	103.6	105.06	103.62	105.44	105.06	104.9	106.05	105.09	107.2	105.74	108.17	103.97	105.9	105.09	106.16	104.65	106.58	104.91	105.81	109.29	103.59	104.3	104.75	108.45	103.16	105.93
110.8	109.09	110.6	112.17	111.67	109.22	109.55	109.41	110.93	107.84	110.13	112.05	109.14	108.49	112.1	112.08	109.12	108.13	109.17	110.22	110.58	108.34	109.12	109.42	109.48	109.18	108.75	109.72	108.14	111.92	108.71	112.44	109.97	107.98	110.9	109.71	108.09	108.66	110.46	110.61	109.44	111.1	110.04	109.36	111.24	109.75	114.18	110.05	108.7	110.32
110.84	110.7	113.13	109.77	112.73	110.61	110.91	112.62	110.26	112	109.1	109.25	108.67	109.88	113.82	111.6	112.45	109.57	110.01	110.62	110.56	109.48	111.25	113.15	111.42	110.86	111.76	111.5	108.75	111.36	111.27	111.64	112.39	111.88	113.76	111.5	111.43	110.69	112.13	112.17	111.24	111.15	111.48	111.92	112.44	111.6	111.03	111.44	109.96	110.85
112.41	112.8	112.18	111.47	110.77	111.53	111.21	112.19	113.22	111.8	110.96	112.06	110.68	111.2	109.94	111.87	113.08	111.53	110.29	113.07	110.85	109.53	111.32	110.96	110.04	112.9	111.46	112.23	111.55	110.95	110.52	110.56	112.64	111.21	114.41	111.73	113.39	110.38	110.37	111.6	113.04	112.55	112.98	109.76	112.48	110.26	112.42	114.6	109.47	111.22
106.85	105.01	106.85	107.41	105.86	105.88	106.03	105	108.86	104.01	108.15	105.62	107.33	106.69	105.25	106.69	104.74	105.68	107.26	105.58	108.3	106.25	104.73	104.63	106.23	106.99	105.46	105.13	105.27	106.42	106.65	105.18	107.49	105.45	106.35	105.36	104.45	107.25	105.29	106.35	104.84	107.48	104.01	106.84	106.05	105.59	106.93	106.66	103.9	104.61
100.28	100.49	102.18	101.17	99.341	100.59	100.31	99.718	101.04	100.35	101	100.73	97.832	100.02	100.95	101.53	101.14	99.07	99.328	101.35	102.59	99.182	101.3	101.68	101.25	102.81	100.01	99.565	99.798	100.72	98.517	101.68	100.35	101.62	99.657	102.17	102.22	101.85	101.71	100.66	102.06	102.22	99.222	102.1	102.65	99.752	101.04	99.446	102.68	101.57
100.76	100.62	101.68	97.565	98.828	101.85	99.416	100.01	99.848	99.517	102.47	101.47	98.143	99.694	101.75	100.18	100.57	100.48	99.385	100.18	100.75	98.133	98.81	99.079	100.09	100.94	99.894	99.143	99.074	100.42	100.01	100.26	98.012	98.21	100.57	100.76	98.995	98.188	102.39	99.704	99.37	98.343	100.59	98.658	101.48	100.48	99.06	100.18	100.75	102.13
106.36	106.52	105.68	105.16	105.32	106.84	105.92	106.44	107.47	103.95	105.9	105.58	103.71	103.99	107.78	106.5	106.2	106.67	105.21	106.71	104.99	104.82	107.43	104.87	106.69	106.19	105.3	104.77	108.4	106.51	103.62	106.13	105.61	105.56	108.28	105.03	104.02	104.91	105.22	106.75	104.51	106.09	103.9	105.35	104.51	104.93	106.08	105.04	106.63	106.89
114.03	111.45	111.14	109.27	113.4	113.12	112.36	111.1	111.39	111.13	109.28	111.74	111.58	109.47	111.48	110.95	109.43	111.49	110.76	112.33	112.49	109.36	109.4	110.18	110.72	111.85	111.93	110.78	111.61	111.13	111.42	110.46	110.93	107.87	111.82	111.84	112.6	111.59	110.55	110.03	111.38	113.01	111.69	113.36	113.23	111.09	112.35	113.05	111.84	110.91
104.87	105.02	103.2	102.51	103.55	102.96	104.33	105.14	104.95	103.77	103.48	104.4	104.57	103.64	105.21	103.5	101.89	105.79	107.67	104.08	104.74	106.47	102.01	102.66	104.11	101.76	103.67	103.26	104.94	104.15	103.84	103.83	102.13	104.69	103.54	101.13	104.17	101.57	102.17	104.73	103.93	105.13	104.64	102.48	103.48	106.14	104.97	104.31	103.74	103.68
104.83	102.12	103.87	104.44	104.7	107.86	103.3	104.22	104.89	103.41	104.85	106.87	103.67	104.56	104.48	102.81	104.79	105.49	104.19	104.47	103.75	105.7	104.42	102.86	105.24	103.49	107.06	103.47	103.36	104.77	104.36	102.8	102.07	104.53	103.79	105.34	105.77	105.77	104.39	107.12	101.94	102.32	104.06	105.24	105.04	105.35	103.96	103.74	103.9	105.52
107.81	108.5	110.69	108.78	110.12	110.99	110.05	111.1	109.83	111.3	109.24	108.54	109.53	109.22	109.86	109.85	109.31	108.78	111.58	110.27	110.71	110.57	111.78	109.87	108.99	108.85	112.46	110.44	109.52	108.19	111.35	109.29	110.42	109.8	108.47	110.19	112.5	110.21	110.5	110.19	111.15	110.77	110.71	111.79	110.84	108.68	110.71	109.83	110.34	108.15
106.87	103.89	105.85	104.3	105.31	105.51	105.25	103.54	104.4	102.92	103.77	103.6	104.75	105.34	103.58	108.08	103.54	104.76	105.91	103.67	103.48	105.26	105.2	106.79	105.01	105.01	106.75	103.44	106.29	103.6	104.52	105	105.57	105.46	104.15	104.85	105.75	105.77	105.01	102.74	103.97	104.87	102.53	105.78	103.4	105.24	104.32	105.34	106.58	106.03
107.25	107	105.7	108.06	107.25	105.4	106.74	107.37	104.98	106.78	105.95	106.69	106.24	109.09	108.36	106.07	105.79	105.32	108.31	108.1	108.72	104.11	108.45	106.44	104.67	107.12	107.72	106.46	106.17	106.78	107.96	106.47	108.03	108.56	106.34	106.34	106.24	105	108.14	106.45	106.66	109.67	107.21	106.54	105.76	107.36	106.62	107.32	106.93	108.2
109.43	109.6	112.9	111.98	110.25	110.91	112.87	110.64	113.73	112.48	113.95	111.15	112.36	113.46	112.07	110.18	109.25	111.24	112.05	109.47	112.26	111.39	109.88	111.36	112.56	113.74	110.53	112.48	113.01	111.08	112.56	112.87	112.07	111.18	113.6	114.23	111.35	111.35	110.25	112.54	111.62	113.14	110.78	113.37	114.32	112.21	113.85	113.41	111.53	110.42
104.63	104.5	105.04	104.8	105.69	106.45	106.02	105.04	105.84	103.02	106.78	103.65	106.97	105.84	105.14	107.03	105.54	105.91	104.49	103.77	103.59	105.05	105.07	106.5	104.44	103.92	105.2	103.11	105.73	107.93	105.15	108.59	107.04	102.25	106.13	104.55	105.65	105.25	105.67	105.8	104.63	106.12	106.7	105.81	104.63	106.09	108.25	106.19	103.99	103.4
98.176	97.769	101.33	98.045	100.59	100.68	100.79	100.29	99.465	99.99	100.28	99.374	100.23	100.96	99.025	97.651	99.455	101.3	99.249	100.02	101.27	101.41	99.808	101.04	100.54	101.26	100.71	98.824	98.724	99.995	99.559	98.913	97.002	99.041	97.87	99.445	100.84	100.67	101.12	99.128	100.22	100.97	102.91	100.76	100.18	100.2	100.36	101.51	100.52	99.078
100.22	102.11	100.34	100.6	98.807	98.549	102.44	101.19	102.62	99.989	101.17	102.8	98.888	102.32	98.988	100.69	101.28	100.76	100.9	99.47	100.18	100.66	100.46	98.452	101.21	100.65	98.949	101.21	99.931	102.5	97.591	101.11	100.46	97.958	99.936	99.861	99.335	100.72	98.766	101.31	99.746	98.489	101.5	100.85	102.29	101.46	99.122	100.14	98.667	100.14
107.62	106	106.41	108.22	106.73	101.82	107.28	107.17	105.97	106.5	106.52	106.56	106.65	108.77	107.64	106.7	103.82	105.67	104.75	105.74	106.24	108.22	106.43	105.16	107.34	108.34	106.62	107.68	106.82	107.07	106.46	105.92	105	108.23	106.91	106.32	105.99	108.33	106.93	105.16	105.12	105.06	105.38	104.41	106	107.55	107.14	105.99	107.64	107.46
106.35	106.77	105.01	105.38	109.28	105.26	108.32	105.48	105.48	106.84	106.71	108.63	107.63	106.32	106.38	104.56	108.12	105.78	104.62	107.12	107.56	103	106.2	105.24	109.66	104.7	106.26	107.8	107.74	106.51	105.62	106.46	106.47	106.96	104.37	106.11	107.24	107.72	106.57	104.69	110.61	107.04	107.59	106.24	107.76	106.72	103.93	109.05	104.4	105.55
108.4	106.61	104.88	106.35	106.54	107.68	105.91	104.1	105.95	105.55	107.08	106.29	107.62	105.73	105.14	106.52	106.21	106.03	104.47	107.46	107.65	106.26	106.03	107.96	108.07	108.1	106.15	104.32	106.58	106.15	107.07	106.07	108.92	108.59	105.99	104.65	104.69	105.56	105.84	107.72	107.38	106.49	107.53	107.17	103.4	107.05	106.46	105.76	105	106.87
101.66	100.59	100.7	102.47	99.88	101.45	101.53	100.62	101.77	102.03	102.01	100.43	100.2	98.793	103.64	103.14	100.74	101.58	99.876	100.69	98.499	101.43	100.8	101.76	99.728	103.93	100.43	100.08	98.842	100.15	102.44	102.08	101.85	101.68	99.878	100.35	100.94	101.24	100.89	101.28	100.38	101.75	102.87	101.37	100.97	101.56	99.536	100.76	99.907	99.273
105.72	104.31	102.93	103.82	105.38	106.43	103.56	104.71	105.93	103.96	104.88	106.99	104.56	105.11	105.59	103.21	103.84	104.81	103.73	102.74	103.17	102.34	104.63	104.51	102.53	104.85	104.89	100.62	105.32	105.73	104.66	105.17	103.72	101.98	105.26	104.69	104.71	105.76	104.06	104.42	104.13	104.05	102.66	104.63	102.86	104.31	103.14	104.63	104.86	104.56
111.74	111.92	110.74	111.85	111.73	110.13	110.59	111.91	114.41	110.68	112.24	111.9	112.41	111.18	113.98	109.84	112.31	111.82	110.79	112.8	113.01	114.2	112.42	112.51	111.23	112.54	111.64	111.66	112.46	111.93	111.72	113.59	110.53	113.37	112.1	111.03	113.48	109.72	111.06	109.44	111.81	110.49	110.15	114.85	111.19	111.91	112.9	111.42	111.43	111.34
104.52	107.13	106.94	105.95	105.31	105.74	104.78	104.15	106.84	105.26	107.71	106.92	103.97	106.66	106.66	104.99	106.34	106.24	105.13	106.91	105.18	105.74	104.86	107.28	108.71	104.28	105.28	107.62	105.49	104.78	106.18	104.5	104.3	107.42	107.27	105.87	106.65	104.82	106.34	104.58	106.06	104.3	105.8	105.49	107.42	103.15	106.48	104.06	105.5	107.18
104.61	108.62	108.66	104.96	107.09	106.66	108.17	107.71	107.23	108.2	106.34	107.4	107.17	109.78	106.74	106.77	108.6	107.01	106.17	105.22	106.34	106.78	107.23	108.23	107.19	106.28	108.28	109.1	106.24	105.94	106.64	108.29	107.52	107.39	105.69	107.42	105.42	108.01	106.32	108.08	105.02	109.01	108.69	105.02	105.67	107.57	109.57	107.16	103.91	106.04
104.12	106.74	105.81	103.99	104.21	103.03	103.77	105.22	105.63	104.8	105.31	105.32	105.69	103.66	104.86	104.59	107.15	103.2	104.93	104.67	104.58	104.09	104.33	105.38	103.57	107.74	105.24	103.74	105.05	105.11	102.46	104.11	103.81	105.19	104.43	104.44	105.35	105.27	103.95	106.48	104.92	102.06	105.1	105.68	103.46	101.59	104.27	104.5	104.62	103.7
109.32	111.13	108.23	108.9	107.91	110.72	111.14	108.24	110.18	110.09	109.66	109.01	110.76	109.27	110.45	108.81	110.06	109.83	113.12	111.22	111	109.42	109.63	109.61	111.23	109.54	107.29	110.41	109.16	112.6	110.63	110.77	110.3	110.27	111.02	109.39	108.29	110.44	110.47	109.19	110.2	111.12	110	108.36	110.93	108.51	109.09	108.52	107.42	108.91
107.16	106.02	105.68	105.11	107.31	104.69	106.63	107.32	107.45	108.63	106.5	105.32	107.12	106.87	105.4	104.58	106.09	107.31	106.9	106.58	106.08	107.67	107.18	106.24	109.02	107.64	107.94	105.46	106.34	104.19	107.36	105.05	107.75	107.4	105.02	106.48	107.23	106.35	105.63	106.6	107.1	106.56	107.99	105.56	107.58	105.93	106.9	106.07	107.79	109.24
109.95	113.12	111.14	110.53	110.38	111.98	110.36	111.32	112.52	111.81	111.23	108.28	111.48	111.77	112.28	109.49	110.82	111.05	110.87	112.35	112.66	112.75	111.97	112.03	111.67	112.03	111.8	111.29	110.49	111.87	112	109.89	113.39	110.11	110.49	110.42	113.04	109.96	111.25	112.57	111.08	111.01	110.94	111.41	110.87	113.23	110.7	108.95	109.3	111.35
102.11	100.16	99.577	100.92	99.991	99.395	100.76	102.97	101.2	99.902	98.953	102.36	100.65	102.24	100.64	101.53	101.57	100.96	101.92	102.2	103.05	102.13	100.86	99.708	100.36	99.642	101.7	102.08	99.973	100.72	98.828	101.67	99.61	100.71	101.9	99.849	100.53	101.74	100.08	102.76	102.18	100.61	100.39	100.12	100.98	100.76	100.3	100.9	100.16	102.02
112.1	113.36	111.88	114.01	110.46	108.91	110.72	114	112.77	113.33	111.63	110.99	113.01	114.04	112	111.21	112.2	111.1	111.71	112.54	113.02	112.61	113.03	111.27	112.45	111.73	112.67	114.01	110.94	113.59	110.42	109.14	110.26	111.78	111.46	110.07	113.84	113.5	113.22	108.65	112.51	111.94	111.93	113.1	110.61	110.76	110.5	110.63	111.01	109.83
109.53	108.11	112.34	110.55	107.96	109.53	110.74	111.54	111.49	109.66	112.02	110.95	109.59	109.03	110.53	108.65	111.1	113.28	109.16	109.23	110.74	110.52	109.1	111.33	111.66	111.36	110.46	112.35	111.54	110.66	112.58	110.13	109.29	111.38	110.55	109.56	109.78	111.27	108.72	109.92	109.43	110.78	110.9	109.79	109.95	108.04	113.6	110.15	111.03	109.76
103.15	103.05	105.42	103.21	103.48	104.78	104.58	103.14	103.7	103.4	104.79	105.21	104.17	103.04	104.98	103.6	103.51	104.58	105.16	105.76	105.41	105.81	102.96	102.44	106.37	103.42	104.63	101.45	103.85	104.95	105.07	101.96	105.03	104.68	105.56	104.78	103.8	102.18	104.53	103.94	103.45	103.78	103.43	103.85	104.42	104.28	105.48	104.75	103.19	102
106.43	105.76	106.2	105.23	105.64	104.69	107.03	105.37	106.93	105.5	106.04	105.96	104.47	105.22	106.6	106.31	103.8	105.23	104.89	104.8	105.63	105.5	105.1	105.91	105.86	103.82	103.99	104.01	104.7	106.56	104.54	104.88	107.65	106.13	106.46	104.2	106.01	106.93	104.94	104.49	102.5	104.68	103.39	106.43	105.6	105.71	105.88	104.51	103.86	104.46
103.8	105.05	104.14	106.04	104.39	105.88	105.16	103.29	102.64	103.5	102.27	103.16	108.15	102.46	105.59	104.36	102.14	105.74	105.94	103.34	106.06	103.34	104.37	105	106.22	105.95	103.18	104.36	106.47	103.9	102.83	103.13	104.25	105.52	102.56	102.45	106.58	107.01	103.97	105.74	105.4	105.79	102.56	104.72	104.01	103.04	104.24	105.15	105.98	106.42
110.6	112.03	110.19	112.12	109.96	111.78	110.22	112.12	111.83	114.02	113.28	110.47	110.94	111.34	111.5	112.57	112.32	111.93	112.9	110.02	110.55	112.09	113.58	112.85	112.93	111.59	112.59	110.05	112.94	110.96	110.75	110.97	112.81	111.26	113.18	113.31	110.79	111.88	111.87	113.07	113.63	111.47	109.73	110.91	111.8	113.44	110.15	112.38	112.16	111.59
112.52	110.6	111.67	110.28	108.36	110.98	107.82	110.92	108.56	109.61	110.5	112.62	108.09	110.71	109.68	112.58	111.95	112.45	110.81	109.96	110.77	111.05	112.3	111.53	110.33	111.68	110.42	111.29	110.54	110.11	112.03	111.12	109.51	109.87	110.59	110.49	109.92	111.47	110.28	111.34	109.47	113.92	108.57	108.33	111.99	111.43	111.94	108.62	107.39	110.1
107.07	103.11	107.78	105.18	106.16	106.09	105.92	105.9	105.86	107.28	105.3	107.27	106.21	107.55	107.13	107.56	103.25	106.59	103.46	103.46	104.95	105.57	105.56	106.71	106.12	105.45	105.54	105.16	107.53	105.77	105.96	107.76	106.31	103.58	107.02	105.47	106.97	104.55	104.06	107.57	108.12	104.18	105.58	104.42	107.38	107.22	105.46	105.17	106.42	106.73
105.11	106.13	105.17	106.87	106.17	105.69	105.91	106.31	107.76	104.21	107.51	105.31	106.3	107.04	107.3	106.5	106.48	105.85	108.05	105.61	108.25	107.39	107.56	105.5	106.85	108.46	108.37	103.86	106.63	105.88	106.13	105.49	106.99	107.18	105.64	108.44	107.38	108.63	105.91	107.56	108.48	108.48	109.26	104.92	107.35	106.05	106.01	106.48	109.13	110.32
102.67	102.79	99.299	100.97	98.002	100.3	97.363	98.976	99.632	97.053	100.16	100.47	97.736	99.796	100.8	98.317	101.64	99.364	101.16	100.19	99.644	100.38	100.11	99.458	100.66	99.24	97.15	100.53	102.14	98.898	98.098	101.23	100.16	99.24	102.15	98.76	99.33	100.48	99.923	98.274	99.684	99.985	101.09	99.218	97.101	99.974	99.742	101.44	99.786	101.43
105.8	103.66	104.24	102.01	103.34	105.81	103.28	103.68	103.81	104.13	101.63	106.52	102.84	104.29	105.46	103.2	106.4	106.05	103.6	103.91	103.16	102.49	105.01	104.06	103.67	104.06	106.45	103.91	106.1	104.81	104.98	103.45	106.26	106.05	103.95	104.74	106.46	103.13	106.17	105.08	102.94	107.09	104.87	105.03	104.02	106.07	105.14	103.98	102.66	105.06
105.67	105.84	105.33	105.96	103.48	103.45	105.47	104.18	105.12	104.2	106.74	106.18	103.89	107.16	105.51	103.04	105.62	103.61	106.05	103.33	104.47	106.08	105.92	106.67	107.15	105.55	106.92	105.02	104.4	106.16	104.52	106.91	106.31	104.32	106.35	107.6	105.21	108.21	107.79	105.4	105.3	105.8	107.17	106.6	105.31	104.47	107.64	105.85	107.07	105.08
116.24	116.17	118.69	116.15	117.83	117.38	117.6	117.82	116.67	116.21	116.04	118.31	117.64	115.77	118.89	119.34	117.81	118.26	115.99	115.69	117.34	118.18	116.27	117.84	118.72	115.38	119.45	118.23	116.68	117.36	118.85	119.56	116.98	116.58	117.27	118.91	117.84	117.62	117.31	117.97	117.63	117.86	118.84	117.52	117.23	119.27	117.56	117.87	118.24	117.29
106.84	106.33	106.11	105.66	103.75	105.69	105.42	104.95	105.45	105.84	104.94	105.16	106.19	105.04	106.52	105.56	105.65	104.78	109.12	105.94	107.13	106.82	104.96	105.15	106.69	105.56	106.85	106.23	105.82	106.28	105.88	107.83	107.57	104.56	106.01	105.06	105.66	105.55	107.17	105.62	103.71	104.66	106.81	104.28	106.74	105.4	107.04	105.56	106.62	107.36
111.41	111.8	109.73	112.97	112.9	112.57	110.87	112.6	110.09	109.5	112.97	111.42	113.25	113.11	112.75	111.42	113.15	108.22	110.77	112.32	109.01	109.56	110.64	109.08	110.39	112.5	113.06	112.63	111.19	109.75	109.96	109.91	110.74	110.44	111.53	114.17	110.66	112.58	110.78	109.72	109.8	113.29	111.2	111.34	111.63	109.66	109.27	111.09	110.34	111.42
109.19	111.93	107.54	111.66	109.39	112.01	111.29	109.79	112.88	111	113.7	113.19	110.81	111.62	111.79	112.19	111.27	112.94	110.26	112.89	113.88	109.72	111.55	110.68	110.43	111.77	109.76	112.56	110.95	111.54	109.83	109.26	111.1	112.23	111.14	109.44	110.44	111.82	110.34	110.11	110.8	108.45	111.15	109.91	110.55	112.47	110.61	109.22	111.95	111.01
106.4	107.72	105.97	109.06	103.08	106.42	106.29	104.59	106.9	107.75	107.03	105.08	105.91	110.14	106.55	106.32	106.86	107.05	105.72	106.67	108.87	105.05	106.9	105.15	105.44	107.99	106.25	106.79	106.75	106.47	106.84	108.3	105.99	108.8	107.85	106.14	105.7	106.71	106.28	106.44	106.94	105.48	106.75	105.47	106.65	106.03	109.01	106.7	107.45	104.41
106.19	107.32	106.33	103.19	107.99	106.91	105.67	106.37	105.36	104.99	105.74	105.71	106.82	106.52	105.38	106.32	105.43	107.95	106.65	105.44	106.59	106.45	105.75	106.55	107.64	106.42	105.22	106.84	105.7	104.49	106.98	107.81	105.43	107.08	105.47	106.62	106.07	105.45	107.17	106.79	106.65	105.74	106.13	107.54	106.34	106.41	105.63	103.7	106.09	106.98
104.43	106.04	105.79	105.46	103.6	104.71	104.14	104.88	104.27	107.35	104.34	103.72	105.02	106.69	104.74	106.28	106.2	103.23	103.28	107.18	104.71	107.72	105.11	105.28	105.98	105.94	104.93	107.76	105.84	105.51	105.01	103.81	104.43	105.8	105.28	106.46	107.24	106.19	105.84	104.84	104.2	107.34	103.68	106.42	106.65	104.95	103.47	105.08	105.56	105.71
113.57	110.3	110.07	112.08	111.1	114.22	108.95	110.97	112.05	110.63	110.98	112.97	113.05	111.09	112.81	110.23	111.6	111.26	112.13	110.52	111.31	111.81	111.27	110.45	110.08	110.79	111.98	112.82	111.21	113.14	110.68	112.91	112.58	111.25	111.62	111.51	111.14	111.37	114.67	109.87	113.56	110.08	110.11	113.4	111.99	110.65	112.7	112.42	110.14	109.02
103.72	107.2	108.06	107.15	104.58	105.86	106.2	106.83	106.06	109.3	105.26	107.43	106.98	107.91	107.61	109.05	104.43	106.67	105.32	106.35	103.13	104.64	103.84	106.58	105.37	106.3	106.37	108.48	105.89	104.71	109.07	103.25	106.17	104.74	106.25	108.28	104.02	106.02	104.55	104.9	104.91	105.81	108.51	104.61	106.23	107.21	107.56	104.62	104.73	105.08
107.92	106.66	106.94	108.14	106.78	106.78	105.06	106.01	106.58	107.87	105.02	107.43	108.69	105.62	106.29	108.04	105.85	106.64	104.63	107.24	106.9	106.91	105.25	106.75	105.96	108.19	106.59	105.91	106.04	107.26	107.44	107.58	104.35	105.66	107.29	106.53	107.45	106.53	107.8	107.29	104.15	105.95	106.56	105.72	107.02	108.67	107.09	105.95	106.84	106.61
111.37	110.03	111	108.69	110.32	112.87	110.98	109.61	112.23	110.54	108.79	109.46	111.44	111.81	111.84	109.11	111.07	111.62	111.87	111.96	110.59	113.65	111.33	110.99	111.17	110.75	110.11	111.76	109.51	110.75	112.7	110.3	110.57	112.09	111.96	113.88	113.24	109.89	109.9	111.9	110.24	111.25	111.32	111.89	108.05	112.21	112	110.87	112.66	110.8
109.87	112.69	110.85	111.58	113.89	112.45	113.87	113.03	111.92	110.05	113.79	110.78	110.63	110.65	111.16	111.97	113	110.86	111.97	113.2	110.36	110.39	112.65	111.7	113.19	113.02	111.51	111.15	110.47	109.71	111.44	112.92	111.89	112.32	110.94	111.5	110.26	112.84	112.01	113.73	111.2	111.97	111.69	110.3	112.96	110.8	111.81	112.76	112.71	110.15
105.16	107.45	105.57	105.12	108.45	107.73	106.08	103.99	106.16	102.33	106.42	104.88	105.15	104.97	105.67	104.98	105.9	105.32	106.35	105.35	105.39	105.31	104.82	102.82	106.38	106.97	106.33	103.49	104.3	103.71	106.06	106.09	103.47	106.23	106.16	105.44	105.2	104.58	103.63	105.03	104.23	105.5	105.1	107	104.96	105.39	108.35	102.83	107.19	108.27
105.36	105.25	105.03	106.02	106.11	107.27	107.09	108.75	105.46	106.83	105.83	103.75	107.31	105.9	107.57	105.3	107.82	104.68	106.84	107.71	106.03	106.22	104.59	104.11	106.15	105.47	105.55	104.7	106.39	104.08	106.28	106.17	107.84	105.13	105.14	108.62	107.02	106.91	107.33	104.55	105.49	105.23	105.4	107.75	105.68	105.27	105.8	106.45	105.33	104.99
107.66	104.97	106.58	105.64	105.46	106.98	104.59	105.29	106.37	104.44	106.64	107.28	104.96	105.33	106.47	105.17	104.78	106.3	105.27	105.61	104.65	104.73	104.19	105.35	105.72	108.56	105.65	106.39	105.9	105.84	103.8	105.4	105.66	106.21	107.01	103.94	105.67	105.34	102.9	105.41	107.16	106.84	107.22	104.19	104.68	106.17	106.15	105.02	105.81	105.29
105.25	107	106.95	105.09	105.34	105.74	105.05	103.12	105.4	104.5	104.96	105.49	105.61	107.56	108.32	102.94	104.51	105.06	105.72	106.33	105.28	103.22	105.48	103.32	107.42	106.77	104.64	104.74	105.14	107.74	107.67	106.38	105.86	106.03	105.68	103.75	105.17	104.72	104.93	105.21	104.68	105.46	105.31	103.64	106.95	106.6	105.44	106.14	104.61	105.24
102.91	103.63	104.6	101.71	103.57	104.26	104.89	105.08	104.44	105.37	103.96	103.51	106.88	101.5	102.73	104.24	103.36	105.82	104.49	106.04	104.05	104.05	106.26	104.28	102.51	104.97	106.62	103.82	105.98	103.46	103.13	105.27	105.47	106.52	104.93	104.47	105.58	104.81	105.98	104.12	102.68	102.73	102.69	101.9	102.52	103.52	105.79	104.66	102.58	103.74
107.09	103.67	106.86	104.71	106.58	104.66	105.58	105.67	104.83	107.75	104.3	104.94	106.03	102.64	104.8	105.33	105.96	103.17	104.84	105.89	105.46	106.34	104.77	103.83	104.87	105.4	106.25	106.56	101.87	107.98	104.09	104.66	102.83	104.85	105.51	105.35	101.66	103.28	105.69	102.71	106.06	103.75	105.17	106.76	105.83	103.73	105.67	103.83	104.87	106.42
111.09	110.45	112.42	112.65	111.22	111.86	113.78	111.9	112.21	110.93	111	112.54	111.99	110.97	109.67	111.27	111.81	111.71	112.25	111.29	114.49	110.55	112.75	110.38	113.09	110.91	113.46	110.07	113.79	111.36	112.57	113.15	111.73	114.85	111.46	113.49	111.83	110.75	112.66	111.58	111.13	111.83	112.43	111.27	113.56	111.75	111.52	112.53	112.03	111.01
108.19	106.11	106.88	107.4	108.9	107.92	104.87	105.7	107.11	105.59	104.99	106.36	106.41	107.42	107.57	107.82	108.35	106.82	107.35	106.39	106.05	106.13	105.47	105.78	105.34	108.71	106.89	106.41	105.3	105.65	108.66	108.58	106.64	105.09	108.28	106.15	105.53	107.12	106.69	106.37	108.65	105.12	107.02	106.01	105.93	106.73	108.76	105.58	104.34	106.25
114.3	113.39	114.66	114.36	111.46	111.5	110.93	114.9	111.59	111.58	110.71	112.11	112.99	112.27	113.03	112.09	111.11	113.69	112.27	113.88	112.06	111.19	112.34	114.49	114.9	112.34	111.67	112.65	111.53	110.48	113.62	112.41	112.58	111.99	110.93	111.15	111.6	114.43	110.9	113.32	113.75	112.03	113.1	114.6	111.6	113.38	114.92	113.48	111.9	111.56
111.7	110.9	109.54	111.88	110.93	109.39	113.39	111.25	110.05	112.31	110.1	111.77	111.57	110.42	109.27	111.26	111.98	111.5	113.28	111.35	108.65	112.24	109.57	109.46	111.32	109.81	112.21	112.51	109.39	112.83	110.6	108.79	110.03	111.63	112.03	110.17	112.51	109.14	111.62	111.3	111.41	112.27	112.71	110.84	112.92	111.46	112.12	109.91	110.84	111.47
103.28	104.07	104.58	103.95	102.46	106.56	105.47	103.51	104.87	106.02	103.63	105.19	104.77	104.44	105.29	104.38	103.87	103.72	105.42	104.27	104.11	102.84	103.99	102.66	105.08	101.04	104.05	104.25	105.53	106.36	107.12	102.08	105.98	105.33	101.74	104.87	104.37	102.58	105.08	104.08	106.21	103.69	105.88	101.94	104.02	104.15	104.78	105.5	103.36	102.75
105.49	106.7	107.23	106.27	104.58	108.18	102.92	104.3	108.05	106.17	108.34	105.29	105.03	105.59	107.16	106.24	107.67	104.93	104.84	107.1	107.97	106.92	105.56	105.4	104.47	105.54	107.54	106.86	105.32	104.77	104.96	104.38	105.38	106.78	106.47	105.81	106.02	106.6	105.83	105.78	108.31	106.09	105.47	106.39	105.87	104.56	103.46	106.06	107.28	104.42
112.55	110.84	112.87	112.04	111.7	112.42	112.98	113.91	111.27	112.58	112.46	110.93	111.59	113.92	112.77	112.03	114.65	113.18	113.7	112.22	112.21	111.77	113.1	111	112.74	112.66	109.09	111.71	111.27	111.09	111.47	113.66	112.67	112.15	112.35	111.52	114.52	113.2	115.13	113.6	110.99	112.9	112.11	111	113.5	110.68	114.19	110.98	113.79	113.6
106.33	105.48	105.35	106.89	106.5	103.98	104.23	105.82	105.59	105.91	105.45	105.11	106.74	106.65	105.66	106.42	107.65	105.16	106.78	106.52	105.08	106.38	105.65	105.35	103.52	103.75	105.49	104.21	106.85	105.93	105.2	104.58	105.97	107.18	104.96	105.9	106.14	104.17	104.28	103.29	107.05	104.67	106.26	107.67	105.21	103.31	106.22	106.19	105.19	104.06
105.57	106.8	105.87	103.26	106.34	104.34	103.83	103.18	105.03	105.82	106.08	106.68	105.34	105.93	105.83	107.27	104.72	104.7	105.58	103.22	105.34	103.23	105.06	107.1	105.58	105.75	106.03	108.63	105.12	105.68	105.27	103.14	105.15	106.34	106.33	104.41	105.6	103.49	105.99	105.2	107.29	104.46	105.65	105.84	105.02	104.85	106.84	106.87	105.97	107.47
105.34	106.79	107.45	104.78	107.52	104.4	105.34	106.35	106.9	106.86	105.75	104.67	105.2	104.4	106.17	106.56	106.79	103.67	104.55	106.8	108.24	104.61	104.72	109.89	104.37	105.28	106.63	108.17	106.68	107.57	107.08	107.65	104.39	105.32	105.31	107.17	107.39	107.49	105.18	106.3	105.42	105.91	107.9	107.38	105.69	106.67	106.12	106.9	106.23	109.72
103.95	105.6	105.29	105.84	106.16	106.86	106.87	106.5	105.68	105.02	106.14	104.21	106.03	104.85	106.31	105.65	104.07	105.2	106.92	104.67	105.74	106.53	106.6	103.6	105.17	106.29	106.69	104.86	104.12	105.61	105.23	104.29	104.27	105.69	103.87	105.99	102.01	106.1	106.33	107.46	107.16	106.73	106.28	105.87	105.4	106.24	106.08	106.05	103.06	103.56
109.48	112.75	110.39	110.67	111.19	112.15	110.71	110.81	111.36	109.95	109.08	110.51	110.71	108.28	110.62	112.82	110.71	111.9	108.85	109.57	109.68	110.36	109.21	110.64	110.52	109.88	111.73	109.31	110.33	110.42	111.96	110.25	113.72	110.74	112.17	109.04	108.97	110.4	111.2	111	111.49	108.37	109.15	109.55	110.99	110.4	110.33	110.73	110.19	111.75
105.02	102.19	105.11	105.2	105.06	104.84	103.53	106.28	105.77	104.73	106.14	104.29	107.12	105.88	106.21	105.48	106.44	107.79	105.49	105.58	105.41	104.35	106.34	106.19	106.8	104.9	106.32	105.63	104.5	104.09	103.06	107.25	105.29	105.3	105.26	107.13	105.59	104.88	105.61	107.01	103.02	104.31	106.4	103.93	104.73	104.18	104.84	104.71	106.11	105.62
111.2	110.67	110.92	113.51	109.7	109.96	113.46	110.85	112.43	110.64	112.06	112.39	112.1	111.91	113.51	112.05	112.73	112.58	112.16	110.71	112.65	112.59	112.31	111.59	109.32	111.08	110.52	112.91	112.31	111.15	111.1	111.56	110.67	112.05	113.82	112.81	112.98	110.8	112.41	107.79	110.49	113.42	110.96	110.93	109.03	112.4	112.81	112.68	111.52	112.47
104.44	104.05	105.7	104.76	102.08	106.61	105.06	105.86	104.97	104.56	103.07	106.61	103.43	103.72	105.31	105.81	106.7	104.37	105.35	104.75	103.1	106.53	102.76	104.38	104.56	103.78	104.52	105.27	104.2	101.08	105.7	104.57	103.97	104.96	105.61	105.61	104.06	102.89	105.97	103.39	103.15	102.99	104.03	107.8	102.6	105.32	101.78	106.94	104.69	103.9
107.73	107.92	104.34	106.7	107.76	106.47	103.97	106.6	105.51	106.03	106.97	107.21	107.89	105.5	106.14	107.56	107.12	107.01	106.67	105.79	105.72	106.75	106.74	107.69	105.7	105.13	105.82	104.68	107.45	106.57	105.18	104.97	106.42	107.81	108.56	104.2	103.97	106.35	105.89	107.23	107.02	107.34	105.84	106.23	106.02	105.58	106.98	104.18	105.21	107.09
107.33	105.81	106.58	103.76	105.12	107.59	106.49	104.29	105.64	105.21	103.88	106.29	105.54	103.91	105.02	104.53	104.17	106.06	104.79	103.59	105.89	105.3	105.83	103.49	104.83	105.23	103.47	107.2	105.54	104.73	106.47	107.7	106.13	105.18	105.28	104.57	104.72	106.04	105.53	106.9	105.49	107.12	105.75	104.78	106.46	106.62	105.35	105.74	103.8	105.41
111.18	112.8	110.26	112.91	112.45	110.23	111.04	110.09	114.66	113.6	113.93	112.61	111.59	112	110.87	112.74	110.46	113.48	111.44	111.91	112.02	110.48	112.59	111.9	111.8	110.41	111.58	110.21	110.94	111.92	112.12	110.05	109.36	111.77	110.43	112.83	108.84	109.67	113.3	111.62	112.49	112.65	110.62	111	111.44	110.38	110.77	109.96	112.17	111.78
111.02	109.28	108.52	109.79	110.33	108.42	110.09	110.41	110.37	110.02	109.43	110.04	110.52	110.4	109.46	110.99	113.51	108.99	110.28	108.29	107.2	111.41	108.5	109.71	111.35	108.95	107.23	110.31	110.04	109.95	108.65	110.79	109.44	109.99	108.54	111.5	109.41	111.2	108.95	109.14	109.88	108.56	110.79	111.03	110.09	110.91	107.32	108.92	108.81	111.12
104	102.7	104.49	105.66	105.07	103.86	104.56	103.61	103.53	103.59	105.42	102.95	106.14	104.28	104.83	107.67	104.27	106.67	106.29	106.14	103.81	106.18	105.61	104.34	103.62	105.84	106.2	104.1	107.57	104.12	105.31	103.73	103.84	106.06	104.96	106.45	104.16	101.61	104.11	105.55	104.4	103.82	104.92	104.86	106.14	105.77	105.19	104.72	104.41	105.81
106.9	104.4	106.4	103.36	104.89	106.35	105.45	105.71	106.87	106.55	105.16	104.65	105.45	104.38	106.39	107.67	104.86	104.12	105.36	106.84	106.4	106.79	107.54	105.08	106.99	105.76	105.65	104.97	103.13	105.59	105.41	105.46	106	104.49	107.34	104.92	105.72	104.33	105.95	104.19	105.1	106.29	107.09	105.91	107.09	105.61	106.16	105.36	105.16	106
112.07	111.08	111.18	111.7	111.04	111.06	112.11	114.33	112.62	111.7	112.33	110.63	107.43	111.3	109.26	112.07	110.81	109.79	110.91	111.94	109.86	111.53	109.58	110.72	110.64	110.47	111.77	109.92	109.07	112.57	110.01	110.68	109.23	108.81	110.79	112.57	110.59	108.55	111.78	110.53	111.82	110.38	109.51	112.41	111.36	111.17	110.8	111.84	111.37	110.34
103.43	103.3	102.91	102.04	105.43	100.99	104.34	103.16	103.56	106.22	104.22	104.14	103.81	105.4	104.56	105.81	104.69	105.44	104.93	104.84	101.65	103.34	105.75	102.2	104.28	104.17	106.05	104.62	106.89	103.09	103	104.44	105.07	103.09	103.83	104.06	104.5	104.29	104.56	103.72	103.97	103.6	105.1	104.26	103.79	104.64	103.82	104.64	104.92	105.42
101.31	100.77	99.997	100.66	100.52	100.04	99.78	100.05	100.22	98.507	101.12	101.89	99.403	101.4	99.145	100.99	100.76	98.884	98.605	98.835	100.38	100.88	98.112	101.09	101.97	99.43	100.13	102.19	98.862	99.491	100.09	101.44	100.73	99.441	100.7	99.568	99.01	101.55	98.515	101.11	100.66	99.246	97.617	101.71	99.922	99.913	98.684	96.678	102.53	102.05
121.01	119.7	116.48	117.67	117.74	118.29	113.59	117.33	118.3	116.58	117.59	116.68	119.91	119.21	118.35	117.3	119.81	117.74	118.79	117.9	117.42	117.42	116.08	117.8	121.21	119.75	117.8	117.32	119.42	116.17	117.66	117.45	120.95	117	117.22	115.84	118.43	117.56	118.57	117.98	119.89	116.3	116.36	118.74	116.93	119.7	116.29	116.98	114.55	118.69
110.72	111.53	110.78	109.31	109.02	109.75	109.96	110.31	108.85	109.18	109.05	108.53	112.67	110.32	109.33	107.24	108.11	108.87	110.31	108.7	108.41	110.19	110.74	109.59	107.94	111.5	108.7	110.49	109.7	108.41	107.86	110.03	106.55	113.15	110.59	109.28	108.43	107.91	110.29	108.36	108.96	110.28	109.71	109.55	111.15	110.93	108.45	110.58	109.43	109.82
115.03	110.79	110.98	112.56	112.66	110.42	110.47	112.25	113.3	111.26	113.37	115.13	112.74	110.58	111.99	111.66	112.28	110.01	112.54	111.25	112.65	112.78	112.09	112.59	112.96	110.26	110.48	109.68	113.1	112.2	114.87	113.39	112.09	112.57	111.34	109.82	111.55	110.1	112.01	110.94	112.07	112.04	110.46	111.09	112.73	114.14	113.56	111.37	112.45	110
106.3	106.92	104.38	103.55	106.41	106.73	106.58	108.34	105.44	106.79	105.51	106.41	106.7	106.97	106.91	106.64	105.94	106.63	105.28	105.5	106.27	108.86	105.53	107.24	103.52	106.12	106.89	106.92	107.38	105	106.37	108.72	107.93	106.26	105.65	107.45	106.78	107.65	106.07	105.62	107.19	105.45	107.62	107.4	106.16	105.88	108.74	105.66	108.65	105.43
109.7	109.55	111.1	111.83	111.63	111.6	111.62	111.47	110.09	109.84	111.2	112.73	109.14	110.36	112.47	111.42	110.12	111.69	111.74	109.77	110.37	112.75	112.89	111.45	112.69	110.95	111.46	111	113.24	110.49	113.17	111.73	112.07	113.55	108.59	112.79	111.82	112.68	110.29	111.89	113.05	111.02	111.1	108.39	109.19	112.04	114.87	111.5	113.59	111.5
103.42	107.63	106.65	107.43	106.13	105.51	104.53	104.79	105.17	104.07	107.42	106.23	107.96	104.95	105.62	106.25	104.36	105.32	107.29	107.62	105.06	104.98	105.92	107.06	107.39	105.11	106.05	107.67	107.17	106.62	104.51	105.65	104.23	103.63	103.56	106.13	107.17	105.98	106.9	104.73	106.25	104.96	103.63	104.37	104.02	105.52	104.39	107.22	104.56	105.13
115.62	115.33	117.91	116.17	113.79	115.03	115.09	117.34	115.58	113.05	117.64	115.63	113.83	116.33	115.91	115.58	114.73	116.01	116.5	115.58	116.73	117.86	117.99	115.02	117.03	118.15	114.43	115.62	116.09	116.16	115.46	114.96	116.23	116.25	117.99	115.67	113.5	116.42	116.04	116.41	115.56	116.4	116.67	117.04	116.57	114.07	116.11	116.55	116.91	116.24
104.67	105.54	104.73	104.86	104.96	105.01	106.75	105.41	105.81	105.87	106.92	105.03	105.01	104.69	103.95	105.79	105.97	106.73	105.36	105.09	103.65	106.43	103.62	105.56	104.49	104.53	104.88	105.74	103.12	105.23	103.22	105.47	104.21	104.87	106.32	102.8	107.14	106.44	106.45	102.71	103.98	104.15	105.3	105.41	105.48	105.46	103.82	106.69	106.7	104.67
111.09	110.71	109.19	111.39	109.2	109.93	109.26	110.13	109.82	111	111.47	112.59	111.2	111.7	109.42	108.88	110.95	108.33	108.11	109.86	110.38	110.89	109.16	111.05	110.33	109.46	109.35	111.26	111.75	111.49	109.7	110.46	112.33	111.38	111.66	110.62	112.5	110.07	109.19	109.84	112.59	110.33	110.73	113.79	110.93	111.1	111.92	111.13	112.02	109.72
105.89	105.06	105.43	104.99	103.82	104.46	105.81	104.35	105.69	105.45	104.88	105.23	105.24	103.55	104.72	104.86	104.25	104.09	103.86	104.84	107.93	108.19	104.66	105.68	105.47	107.29	106.87	107.14	105.97	104.49	105.35	104.24	106.08	108.29	106.82	103.09	105.1	105.98	105.86	101.69	105.06	106.06	104.01	106.27	105.39	103.71	107.57	107.11	104.73	107.75
102.02	102.62	99.731	97.555	99.132	100.01	99.426	98.999	100.33	100.62	101.22	98.898	99.722	99.759	98.899	98.173	100.94	101.28	100.55	101.36	98.977	102.3	100.11	99.278	100.58	100.18	97.051	101.04	101.43	99.509	99.577	99.631	99.211	100.77	100.04	98.97	102.42	103.82	100.66	98.586	99.718	101.98	99.378	99.356	99.386	101.46	99.426	99.714	102.04	101.4
107.42	107.09	105.94	106.62	104.27	106.48	105.89	107.63	109.35	106.67	106.27	106.86	105.66	105.07	105.83	105.53	105.97	103.09	104.29	106.44	107	106.76	106.68	106.34	104.95	106.66	106.56	105.42	104.31	106.11	103.74	105.82	104.52	106.79	104.7	108.66	107.39	106.21	106.92	106.56	107.94	103.26	104.81	106.83	106.72	105.48	106.11	107.85	104.67	106.84
106.6	107.22	108.68	108.84	107.78	107.84	108.7	106.84	105.79	109.64	107.01	105.57	106.55	107.23	106.94	106.45	107	108.45	106.59	109.88	106.35	106.76	105.42	107.07	108.43	105.71	108.85	107.86	108.75	107.07	107.01	106.59	106.91	106.09	108.53	106.31	106.73	104.91	108.16	107.39	108.02	105.69	105.72	107.49	108.37	106.13	105.15	104.59	107.8	106.17
104.48	107.41	106.6	105.78	104.76	107.04	107.47	104.45	107.52	106.01	107.42	104.64	105.5	103.19	105.2	104.37	105.86	108.05	106.9	104.09	105.52	104.79	106.7	104.36	106.35	105.67	108.59	102.94	106.03	106.55	105.51	110.09	106.67	108.16	106.25	108.08	104.77	109.93	107.38	105.99	108.89	107.44	106.88	106.04	107.42	103.88	104.56	104.94	107.15	106.37
111.28	111.24	113.29	112.54	109.46	110.9	112.88	113.27	112.81	112.21	112.19	111.76	112.04	111.52	112.18	114.33	112.53	113.9	111.73	113.28	113.04	113.38	111.68	112.65	110.94	114.35	111.55	112.09	110.88	112.57	111.8	114.25	111.61	111.41	112.97	110.6	112.11	112.86	111.99	111.57	111.28	111.54	112.04	111.31	112.09	113.98	112.58	112.81	110.28	110.73
103.45	106.68	107.66	106.89	105.04	105.53	104.32	105.54	104.97	106.56	104.89	105.79	104.59	106.85	107.83	105.76	103.14	105.46	108.23	105.57	105.59	105.74	106.13	104.65	104.92	106.95	103.66	105.64	106.9	106.69	105.53	103.17	107.83	105.37	104.97	104.66	103.27	105.74	104.42	104.26	106.08	102.39	105.73	106.33	106.92	104.77	106.36	106.97	104.93	106.06
99.798	101.04	100.09	99.859	99.839	100.14	101.91	101.06	100.71	99.362	99.753	100.42	100.89	100.52	98.847	101.51	100.92	102.31	101.06	101.6	98.823	100.56	99.531	101	101.99	98.693	100.27	98.755	103.02	100.84	97.307	102.52	100.71	100.56	103.27	97.981	98.878	99.654	99.551	99.385	99.907	99.863	99.885	99.286	100.16	100.65	99.731	100.48	101.12	101.49
107.71	108.01	105.67	106.61	108.94	108.08	107.06	108.78	107.16	108.61	105.43	109.17	106.79	107.67	107.36	109.46	106.59	105.34	104.87	105.21	108.03	104.99	105.79	107.98	106.43	107.71	105.06	104.62	105.98	106.43	108.47	107.59	108.01	107.67	106.09	106.76	106.95	105.73	107.03	107.26	107.56	107.2	105.67	106.71	108.03	106.67	104.51	106.17	107.98	105.15
105.87	106.15	104.32	104.78	104.51	106.12	106.39	107.73	103.53	105.38	105.12	104.44	103.61	104.9	106.2	106.4	107.47	105.93	105.75	104.47	107.78	105.43	107.23	106.66	105.47	105.39	105.91	105.99	106.17	106.53	105.27	105.46	107.08	106.11	106.24	106.43	107.67	105.16	106.69	103.62	105.85	103.78	103.65	105.86	107.28	107.99	107.91	107.05	108.16	105.6
99.197	102.32	100.69	101.55	101.93	100.75	102.2	98.676	100.33	102.77	103.1	102.58	101.48	102.53	101.67	100.47	101.37	101.76	101.86	102.29	101.68	104.23	98.32	100.13	101.52	99.226	99.786	103.36	101.65	100.76	100.63	99.923	100.82	101.85	99.03	103.05	99.9	100.23	103.77	100.35	100.25	100.36	102.31	100.78	100.66	98.772	100.27	99.793	102.5	102.77
119.4	117.97	116.42	118.56	119.4	119.02	116.42	115.26	115.7	115.12	118.51	117.44	117.23	119.51	116.57	116.7	115.73	118.56	117.19	119.75	117.91	115.78	118.25	116.85	118.28	116.11	116.95	116.19	117.68	116.7	119.05	118.36	116.32	116.93	118.66	120.3	117.36	117	119.35	121.2	118.1	119.15	116.72	118.51	118.02	118.24	117.81	116.64	115.94	117.32
103.2	103.26	102.4	103.87	105.3	103.34	103.08	102.87	104.12	105.59	102.1	103.44	102.21	103.74	102.77	102.63	101.86	105.21	104.35	104.41	102.6	101.81	103.4	104.52	106.28	102.91	105.8	102.85	102.17	105.04	103.13	104.84	104.3	105.49	104.96	104.05	103.89	104.81	103.82	103.91	104.42	105.09	104.75	103.81	103	102.39	103.31	104.92	103.39	105.42
111.13	112.37	112.06	110.34	109.53	114.17	113.12	111.94	113.92	114.05	112.29	110.73	114.37	111.29	114.07	113.96	115.3	112.47	111.2	113.13	112.03	113.94	113.43	113.3	112.56	112.87	113.3	109.99	112.17	111.55	114.59	114.26	113.91	114.74	113.29	114.14	113.37	112.88	111.84	112.49	111.92	113.95	112.74	113.65	113.43	112.17	113.93	111.6	115.18	110.65
107.13	105.68	106	105.66	106.54	106.62	105.36	106.11	106.84	105.78	109.23	108.42	106.87	106.17	106.99	107.12	106.04	107	106.13	104.55	104.5	106.36	105.12	105.9	106.05	107.32	106.17	105.5	105.94	105.54	106.89	106.95	107.79	107.46	105.74	109.84	104.43	110.75	106.62	106.99	105.35	104.64	105.27	104.6	107.33	107.71	107.29	107.54	106.57	106.29
117.11	117.4	116.46	116.95	118.1	117.55	117.18	117.68	116.3	115.91	117.28	117.38	116.62	116.3	117.21	115.51	117.21	114.55	116.28	117.71	115.28	113.23	115.28	116.35	117.51	118.59	119.86	116.72	115.41	115.71	116.92	118.12	115.37	118.14	116.91	116.8	116.51	116.2	116.14	115.53	115.82	117.02	116.13	116.81	116.04	113.99	117.62	118.22	116.84	114.34
104.82	106.2	106.04	106.83	106.92	107.23	107.59	107.72	106.8	109.18	103.61	104.82	106.94	102.81	104.29	105.52	106.23	107.22	105.26	105.64	106.6	105.97	105.88	105.87	103.73	106.79	107.27	107.03	104.63	105.69	105.84	105.66	105.48	106.06	106.21	108.76	107.03	108.08	107.29	103.98	107.93	106.32	105.53	106.52	105.37	106.68	104.89	107.03	107.44	105.49
105.09	105.06	106.05	104.71	106.39	105.36	105.31	106.5	105.64	104.99	108.54	103.45	105.01	105.57	105.74	104.69	107.02	106.11	103.83	105.26	105.4	104.25	104.98	104.44	105.58	106.83	103.16	105.8	104.16	104.51	109.12	106.26	106.01	106.26	106.34	106.84	104.19	107.53	106.54	105.3	105.94	106.04	104.41	105.68	105.7	106.03	108.24	105.78	107.81	105.49
105.47	106.56	104.98	105.36	105.97	107.07	106.48	106.57	105.88	107.69	106.74	106	107.51	105.29	105.75	107.96	107.77	107.69	105.13	105.81	106.04	104.11	107.62	106.88	105.7	103.85	106.87	107.58	108.15	106.39	107.63	106.4	105.27	107.52	105.2	105.79	104.59	106.17	105.63	107.96	106.22	105.35	105.36	106.1	107.01	107.78	108.03	107.56	105.81	107.66
102.14	99.434	99.845	98.192	96.825	100.44	101.34	100.03	102.42	99.567	99.433	100.87	98.686	97.966	99.105	100.71	100.43	100.39	101.44	99.715	99.705	100.14	99.554	100.94	100.27	98.851	102.37	100.85	98.757	102.36	100.03	99.371	100.8	101.47	101.69	98.998	98.596	100.93	99.015	99.987	102.93	102.49	100.56	100.7	100.54	99.519	101.49	97.836	98.759	100.22
106.52	105.27	106.05	105.87	106.31	105.93	103.51	107.74	104.93	106.22	106.19	104.62	105.73	105.5	107.95	104	104.33	105.48	106.51	107.88	106.17	107.76	109.23	105.7	105.88	105.13	102.08	105.31	106.16	106.9	105.28	104.77	105.06	104.86	106.59	105.9	105.08	108.38	104.67	106.29	107.34	106.38	104.41	106.37	106.4	105.72	107.14	104.49	106.31	107.3
111.49	108.19	108.26	113.14	111.31	109.17	111.27	110.26	110.4	110.49	108.48	110.37	112.19	112.21	110.15	111.08	111.31	110.33	110.37	110.27	112.2	108.6	110.93	112.14	109.95	106.62	111.12	109.99	108.61	110.26	110.93	112.25	112.3	110.4	113.18	109.58	112.04	111.07	110.12	110.5	109.14	111.56	109.37	110.96	110.12	111.8	111.48	108.95	111.48	112.81
104.01	106.47	104.84	106	103.02	104.96	105.41	106.4	104.61	106.45	105.19	104.79	103.61	104.72	104.27	105.4	106.36	105.72	104.73	106.38	103.69	106.02	105.6	105.15	102.45	105.75	105.63	106.52	106.42	102.92	104.88	104.48	104.69	106.66	104.36	104.5	107.22	105.7	107.75	104.03	103.61	105.14	104.38	104.11	105.85	107.12	105.01	104.43	106.7	105.97
111.84	111.11	112.44	112.61	111.41	113.06	111.83	113.65	112.81	114.52	113.24	109.97	111.42	111.67	112.25	112.39	112.33	112.69	109.76	110.92	113.55	111.75	111.34	113.32	110.31	110.92	112.91	113.2	113.3	109.36	111.64	114.57	111.32	113.07	112.06	111.3	110.2	111.25	109.19	110.2	112.25	113.48	111.52	108.93	112.55	112.61	111.72	111.43	111.2	113.28
112.2	110.65	110.65	111.28	110.43	111.31	111.53	110.37	111.89	111.46	109.29	110.8	113.13	113.07	111.46	109.76	110.85	110.06	111.49	110.93	111.11	109.77	110.59	111.48	111.82	113.25	111.29	110.4	111.78	110.12	110.27	109.64	109.07	110.73	111.43	111.14	111.86	110.16	111.89	110.44	110.82	110.26	112.16	110.83	111.73	110.16	111.07	112.03	109.35	110.91
110.31	111.69	112.55	110.14	111.78	112.9	112.42	112.05	115	114.56	111.82	112.82	112.98	112.14	112.04	111.33	110.42	111.58	111.1	110.87	113.44	110.38	113	113.17	114.12	110.91	111.24	112.3	110.94	112.25	114.24	111.22	112.47	112.62	110.6	111.37	111.68	112.99	112.2	111.7	113.52	110.9	110.38	110.85	111.29	112.17	110.91	109.35	112.82	112.24
102.85	102.74	104.34	104.08	106.81	104.19	104.27	105.79	103.14	105.05	105.2	103.48	104.33	106.02	103.92	105.69	103.29	103.19	102.65	105.73	105.08	104.52	107.03	106.04	105.23	103.79	103.5	104.63	106.36	104.91	105.12	103.96	105.55	105.77	104.25	106.46	106.59	103.26	104.66	106.15	104.6	105.03	105.72	101.96	102.82	106.08	105.33	105.94	108.6	105.99
109.73	112.58	110.48	110.03	111.31	110.25	110.91	110.6	108.79	112.2	109.06	109.19	112.19	110.17	109	109.93	111.23	109.35	110.17	112.75	110.93	109.5	111.07	113.75	109.66	110.6	111.69	109.74	109.84	110.06	112.4	110.29	112.42	111.48	111.52	113.19	109.57	110.88	108.46	109.91	112.78	111.09	111.18	111.23	110.92	111.44	110.88	109.38	111.42	112.65
100.02	101.67	101.2	101.42	100.36	100.2	101.43	100.08	100.19	99.215	100.53	100.94	100.61	99.664	101.15	102.83	101.63	100.85	99.332	100.5	99.928	99.63	101.4	100.33	99.362	101.4	100.91	101.65	98.786	102.63	100.48	101.04	102.36	100.08	100.36	101.69	99.762	101.97	100.26	100.02	100.47	98.806	100.19	98.16	99.25	100.14	99.932	100.14	101.93	97.125
106.73	105.9	107.13	104.02	105.3	105.03	104.46	105.73	104.63	106.36	104.57	107.05	105.91	105.96	105.37	102.54	104.76	104.25	107.49	105.81	107.71	106.4	105.9	106.8	103.24	106.04	107.11	106.22	104.75	106.39	104.95	106.04	106.07	103.57	102.87	106.32	106.11	104.78	105.46	107.39	105.22	106.12	103.1	106.79	105.44	104.13	107.5	106.04	104.97	105.41
112.95	113.21	113.02	114.31	112.32	114.57	113.26	111.17	110.54	114.92	114.13	113.72	112.44	112.81	113.19	113.3	111.92	112.95	111.58	112.37	112.66	110.2	114.83	112.18	111.3	111.7	114.09	110.63	111.94	113.65	114.59	111.5	113.5	112.74	113.57	111.84	113.05	112.17	112.93	112.9	111.85	113.85	112.88	111.55	113.46	110.72	111.98	113.19	111.7	112.7
104.71	105.12	105.99	104.95	104.96	106.92	107.62	104.58	102.73	104.52	105.9	105.98	105.89	105.27	104.91	105.99	106.26	106.12	105.35	106.54	103.58	103.32	106.97	106.12	106.11	106.18	106.63	106.28	105.4	106.73	103.91	105.11	106.47	106.37	104.66	104.79	105.64	105.55	105.06	103.71	103.72	106.36	105.85	103.2	105.91	105.66	106.83	105.81	107.09	107.15
111.26	110.51	110.9	109.98	110.59	112.08	112.3	110.72	113.52	110.82	112.53	111.14	109.59	111.61	111.74	108.68	110.82	110.61	112.37	111.5	111.36	108.6	111.99	112.81	109.53	111.36	111.95	111	111.12	111.98	109.6	113.09	111.18	110.6	111.91	111.6	112.75	108.67	111	110.35	111.62	111.27	112.59	110.2	109	111.79	111.01	111.27	111.88	113.03
111.05	109.44	106.3	109.7	113.83	109.46	110.18	109.75	109.65	111.53	109.88	108.41	110.76	110.41	109.71	110.23	112.15	111.02	108.61	109.78	110.08	110.46	112.73	108.86	109.45	110.09	111.04	111.16	110.11	112.61	109.99	110.05	109.52	109.68	109.89	110.9	110.5	109.81	110.73	110.93	109.52	109.8	109.66	111.13	111.42	108.36	108.26	109.25	108.26	111.3
102.13	107.03	106.11	105.09	105.85	102.7	106.44	106.4	105.5	106.27	105.29	104.27	104.53	107.74	106.57	105.49	104.75	103.22	105.74	106.57	105.57	103.9	107.12	107.26	104.45	105.51	105.58	105.72	104.72	103.68	106.08	103.9	104.36	105.32	109.35	103.88	106.16	104.87	107.95	107.78	105.41	107.31	105.84	105.47	105.6	106.68	105.17	106.04	103.51	104.91
106.24	105.7	107.07	105.15	105.23	105.54	106.35	106.15	107.57	102.81	106.32	106.82	106.8	105.66	107.17	107.16	105.37	106.83	106.82	107.87	103.98	108.93	104.13	105.09	106.88	105.6	105.5	103.73	104.63	104.99	105.78	106.81	103.86	106.38	105.77	104.91	106.84	106.18	104.88	105.99	108.06	109.3	106.51	105.69	106.6	104.15	105.68	108.66	105.54	105.82
105.95	105.17	106.14	104.7	104.68	105.95	105.64	105.92	106.61	109.34	106.24	107.98	105.41	106.18	106.68	105.44	108.46	105.69	107.06	104.75	106.11	106.5	107.84	106.77	108.41	106.66	107.67	107.72	107.14	105.28	106.21	104.03	104.29	108.42	108.04	107.18	106.07	105.99	104.41	107.35	105.76	108.59	106.62	107.74	109.08	107.67	105.64	105.54	107.58	106.98
111.05	110.29	110.16	108.87	111.32	110.76	110.58	110.31	108.21	111.93	110.7	110.24	111.38	107.38	111.15	110.38	109.14	111.49	109.03	110.31	110.99	110.84	111.54	108.81	108.56	108.37	108.68	109.11	112.08	110.42	110.46	111.42	108.54	110.05	109.31	108.59	110.3	108.99	113.16	110.29	111.71	108.6	109.55	112.59	109.97	109.29	110.5	108.88	110.94	112.22
104.59	105.93	104.29	106.02	104.83	106.55	103.9	105.31	104.42	105.68	106.81	106.71	106.12	105.27	105.29	102.4	105.07	105.56	105.06	105.77	104.83	106.87	105.1	105.65	104.36	105.97	104.88	106.84	106.58	105.72	105.98	106.05	105.36	105.3	106.65	107.2	105.67	104.91	103.11	107.49	105.45	105.5	104.15	105.23	106.01	105.19	104.84	104.08	105.54	104.01
111.69	110.57	111.03	110.33	110.95	109.9	108.89	111.11	111.66	110.33	111.48	110.97	111.17	111.98	109.97	110.65	110.9	111.5	111.51	112.51	112.07	111.51	113.89	111.28	112.95	112.88	110.93	109.4	111.72	110.41	111.46	108.53	112.93	111.1	111.11	110.69	112.17	111.42	111.12	112.43	109.54	111.11	111.91	109.25	112.99	111.11	112.49	111.08	111.53	110.71
104.7	104.38	106.44	103.62	107.17	104.92	106.19	105.35	104.27	104.63	104.37	103.9	105.96	105.39	105.33	104.26	108.43	103.3	104.22	104.36	104.82	106.19	102.36	105.54	105.41	104.97	105.48	105.45	106.69	105.99	107.77	105.88	106.33	104.19	105.88	104.9	104.52	105.96	105.65	107.24	105.56	105.99	105.42	104.4	104.21	105.03	105.25	103.7	105.09	105.77
104.41	106.38	106.46	107.04	107.07	106.52	107.74	105.07	104.91	106.87	105.18	106.69	107.57	105.43	109.19	105.55	108.75	104.22	106.07	106.89	103.47	106.89	104.8	105.94	106.84	107.88	107.27	103.28	106.19	105.6	105.77	107	107.29	105.49	106.75	106.95	104.89	106.39	107.18	108.3	105.11	107.84	107.55	107.63	107.44	106.39	105.66	108.49	106.52	104.39
114.33	116.53	116.35	117.46	113.33	116.38	112.77	117.07	116.22	116.03	116.41	117.03	116.36	116.6	116.09	115.37	115.95	115.22	116.52	115.78	119.17	118.91	114.62	115.3	115.51	116.45	117.42	117.17	115.62	115.38	118.92	115.44	117.48	117.22	114.69	116.54	117.44	115.28	115.43	115.57	116.75	116.9	116.32	115.8	118.09	115.73	116	115.25	115.72	116.84
105.38	102.9	102.03	105.39	106.84	104.39	103.8	107.56	104.85	105.24	106.46	105.61	105.11	102.63	107.34	106.97	105.13	106.23	103.93	104.81	106.1	105.19	106.97	107.02	107.86	107.17	104.47	105.38	105.44	105.02	106.72	107.53	107.13	107.24	105.7	105.81	107.1	106.14	105.71	106.66	105.35	106.78	105.95	106.15	106.65	105.23	105.35	106.01	104.34	106.74
102.94	105.05	104.9	104.1	105.53	102.79	102.47	102.25	105.38	103.27	105.73	103.2	104.32	104.04	104.6	103.73	103.99	104.32	105.67	103.32	106.5	102.22	105.31	103.33	103.76	103.02	103.65	102.75	103.84	103.94	103.43	103.94	102.87	104.2	106.44	103.83	103.17	104.66	103.86	101.71	105.88	101.21	106.37	104.98	104.67	103.52	104.39	103.09	104.56	104.01
116.71	120.36	119.21	116.99	117.9	118.5	114.58	118.76	115.74	117.19	116.84	117.08	117.69	118.88	116.87	114.94	117.02	116.94	119.46	118.72	118.64	116.63	118.17	115.85	116.16	116.7	118.09	118.93	117.78	116.84	119.91	118.14	118.54	116.6	117.92	118.64	117.15	116.85	117.84	118.67	117.97	117.25	119.16	117.56	116.24	114.72	117.06	118.94	117.58	119.48
105.01	106.52	105.78	105.03	105.37	106.76	106.67	104.42	105.29	105.62	104.09	106.06	106.42	106.51	105.45	105.7	104.81	105.85	106.31	106.32	106.42	106.14	105.97	106.55	104	107.21	106.12	104.99	105.89	105.15	104.95	105.1	106.13	106.75	106.38	105.39	104.05	106.47	108.37	107.99	106.57	106.08	104.82	107.65	106.52	106.25	104.94	107.1	105.17	106.95
107.88	106.9	104.86	105.46	103.53	107.04	105.08	107.43	105.12	107.27	108.51	106.56	105.16	107.04	105.84	107.4	103.9	106.92	104.11	107.69	108.05	108.27	105.59	104.33	104.73	106.69	105.98	107.02	104.69	105.36	107.83	107.07	104.84	106.31	105.03	107.74	104.68	104.78	106.68	105.91	107.59	106.35	105.57	106.84	104.3	105.32	107.2	105.4	105.87	106.83
105.64	104.11	104.9	103.92	104.45	105.52	103.54	104.81	104.35	103.69	104.2	104.98	106.17	104.19	106.82	102.48	103.99	105.93	105.47	104.08	107.93	102.22	104.82	105.89	108.93	104.84	103.94	104.98	104.33	105.87	104.85	104.28	105.67	103.07	104.66	104.82	104.94	104.27	103.2	104.13	107.85	104.41	105.14	105.12	101.73	106.28	104.29	105.65	104.83	104.79
109.58	108.99	112.28	109.79	110.71	111.29	111.98	111.18	112.65	111.34	111.21	110.14	112.01	112.35	111.87	108.53	111.25	110.32	109.3	110.42	110.06	113.08	109.69	110.62	111.38	110.49	112.76	109.72	111.3	111.04	110.58	109.97	107.31	112.4	111.21	112.18	111.68	111.07	111.59	111.46	112.07	113.14	111.68	110.6	109.98	110.03	109.32	108.76	111.7	110.35
99.241	99.777	99.579	99.305	98.699	97.586	99.836	100.96	98.451	99.532	99.936	99.728	100.21	99.16	100.03	100.12	99.581	98.951	100.27	99.737	99.925	97.668	99.448	99.934	100.09	98.948	101.05	102.05	101.87	97.696	101.18	98.687	100.58	98.721	100.8	98.817	100.08	97.953	100.01	100.26	99.2	98.009	99.917	99.037	100.17	97.547	99.944	101.29	99.548	99.385
112.26	110.59	110.16	110.55	112.28	112.31	113.88	112.07	113.59	111.77	109.11	113.05	113.16	112.97	109.34	112.19	114.61	114.95	111.22	112.01	111.7	110.42	110.56	111.16	113.86	112.1	112.16	110.93	113.81	111.59	112.56	111.5	110.93	112.75	109.77	111.83	109.45	114.11	109.93	112.35	111.22	113.85	110.82	113.97	111.18	112.16	115.4	112.92	112.02	109.48
99.672	98.248	99.86	100.42	99.285	99.329	99.251	100.54	100.27	99.237	101.61	100.25	98.223	98.163	101.42	98.383	101.02	98.74	99.608	98.411	99.491	100.17	100	99.786	96.289	98.743	101.47	98.528	97.828	100.6	98.394	99.05	98.645	99.822	100.16	98.981	99.439	99.405	101.89	101.22	97.735	102.31	99.565	101.56	99.232	100.24	102.29	99.71	98.79	98.556
101.12	101.23	99.193	100.46	98.808	100.5	100.06	99.934	100.7	101.91	99.556	99.953	99.916	102.08	100.49	100.23	100.08	99.067	97.284	100.08	100.24	100.83	99.765	100.42	102.22	100.77	102.08	100.32	101.39	101.33	102.26	99.77	99.844	103.25	99.272	100.56	100.86	101.2	100.96	101.9	99.083	101.01	98.347	102.99	100.05	98.887	98.95	99.919	101.04	100.26
103.99	105.03	105.97	103.45	104.94	106.43	104.33	105.62	104.55	105.22	105.45	104.38	104.3	103.08	104.71	106.23	104.14	104.93	105.05	102.27	105.27	106.37	104.05	104.93	104.48	101.87	105.14	106	105.85	104.26	106.06	103.07	103.69	101.9	102.98	105.61	104.92	104.31	101.13	105.13	106.47	104.83	105.16	104.34	104.84	103.06	104.94	105.45	102.55	103.98
113.9	111.89	112.5	112.38	112.2	114.6	110.75	111.05	114.1	112.99	113.52	114.67	113.3	110.96	114.32	112.54	113.38	113.09	111.79	112.28	112.63	113.2	114.1	111.59	113.4	112.92	112.41	113.36	111.87	112.54	113.33	112.4	113.88	111.59	113.45	113.28	114.33	114.01	112.48	111.82	112.15	113.39	113.08	113.92	112.58	113.05	112.91	112.67	110.02	112.74
100.89	100.18	99.123	100.89	99.629	99.019	100.8	98.985	99.058	99.697	98.738	99.904	99.94	100.21	99.155	98.328	102.39	102.55	99.716	99.591	100.1	101.37	99.564	98.77	99.098	102.94	100.22	98.747	100.92	100.85	100.96	100.43	99.882	100.55	102.09	102.13	99.265	102.48	102.92	100.85	97.82	99.743	102.43	97.897	102.01	99.096	100.93	102.12	101.32	100.77
107.67	108.27	106.64	106.59	105.81	107.01	104.25	109	109.32	106.04	106.39	107.35	106.01	106.68	107.75	105.34	106.98	109.63	107.67	105.26	106.68	105.81	107.41	105.8	104.97	104.36	105.74	105.37	105.11	107.55	105.01	107.06	106.57	109.49	106.19	106.32	104.58	105.61	106.09	107.4	105.21	109.03	106.35	106.58	106.57	107.32	104.51	109.02	106.9	105.21
107.6	107.55	105.66	108.91	108.49	107.17	104.01	107.99	107.6	108.08	105.9	105.81	105.59	107.84	106.27	108.95	107.35	106.91	105.86	107.32	106.6	110.23	106.81	106.7	108.06	106.1	106.58	107.97	109.31	104.94	106.79	104.93	107.86	105.7	108.03	107.83	107.18	104.9	105.23	107.97	105.47	106.35	105.54	106.48	107.04	102.18	107.56	107.3	104.32	108.19
106.81	103.28	106.42	105.17	102.99	104.96	107.49	103.68	106.62	105.16	107.19	104.25	104.46	105.61	105.19	105.55	105.38	103.63	105.89	103.89	105.02	106.15	107.02	106.31	108.39	106.72	102.72	105.63	103.89	105.58	104.02	105.57	105.18	104.33	103.1	105.1	104.37	104.54	105.56	106.88	107.72	105.12	103.32	104.69	105.64	103.92	104.8	106.74	103.78	106.5
116.11	116.86	117.85	117.7	117.09	114.64	117.24	117.83	115.3	115.22	115.09	116.59	116.74	118.45	117	117.21	114.46	115.84	117.44	117.74	117.96	116.28	113.81	117.24	118.4	116.79	116.27	116.19	118.56	115.4	116.48	116.72	115.9	113.95	114.31	115.64	119.06	116.3	116.05	116.91	116.35	114.01	117.85	117.95	116.13	116.54	117.5	114.22	116.98	116
106.87	101.92	104.99	105.86	103.44	104.81	104.11	103.55	104.84	104.61	102.7	106.57	106.03	106.62	107.64	108.42	103.85	105.33	105.48	105.45	105.16	102.72	103.87	106.46	103.64	107	104.66	104.95	106.69	105.14	105.17	105.97	103.44	104.3	104.75	107.41	104.07	104.84	104.39	105.14	105.12	106.73	105.38	105.77	103.93	103.75	105.88	105.55	105.05	104.09
104.27	105.35	104.16	104.28	103.39	105.83	105.05	105.59	105.29	104.61	104.83	105.86	103.62	102.72	104.38	103.26	103.89	105.03	103.79	104.45	104.42	102.15	103.39	104.9	105.16	104.5	105.76	104.43	105.77	106.53	107.32	102.13	103.91	104.52	103.11	106.86	103.66	105.24	103.29	103.22	103.74	104.28	101.69	104.11	104.57	104.21	105.26	104.34	103.05	106.23
111.77	109.78	109.65	110.87	111.98	111.34	112.86	111.37	107.42	113.26	109.54	110.49	110.96	111.66	109.09	107.94	108.15	109.3	109.75	111.35	110.47	110.81	109.29	109.62	109.9	109.72	109.89	111.1	110.01	111.73	110.51	110.79	110.83	108.96	110.67	110	110.52	108.73	111.03	110.23	111.92	107.56	111.79	109.19	112.18	109.78	109	109.84	111.16	109.73
117.88	118.12	118.11	117.69	118.03	118.11	119.33	115.67	118.43	116.51	117.73	117.1	117.14	116.69	118.41	116.14	116.36	117.11	117.46	117.54	116.49	117.17	118.95	119.44	118.8	119.55	119.43	116.76	118.08	118.22	117.7	117.23	119.71	117.69	118.77	119.68	118.04	118.06	117.59	118.42	117.71	115.21	120.27	117.34	115.65	118.26	118.89	118.88	118.71	116.74
110.53	112.24	111.38	114.12	111.09	114.53	112.46	112.05	112.81	114.23	112.79	114.35	112.48	112.99	113.68	110.13	111.66	112.22	111.34	112.45	112.15	112.56	111.91	110.68	112.2	111.18	110.86	112.08	112.23	109.91	111.8	113.33	109.93	111.22	112.01	110.39	112.83	111.62	111.63	110.1	112.39	110.48	111.76	110.24	110.61	110.9	113.56	109.35	112.91	113.34
105.71	106.36	106.84	103.91	104.97	103.88	104.97	106.83	105.54	105.53	105.85	105.37	103.5	104.3	103.77	103.89	103.22	104.59	103.59	107.45	103.67	104.4	105.61	104.18	104.28	104.99	103.83	105.21	104.16	104.44	107.25	105.36	105.08	106.04	104.93	102.99	104.05	106.81	106.5	104.91	102.41	104.2	102.58	103.55	105.48	103.56	104.17	102.86	104.05	104.92
106.3	103.68	103.04	102.76	104.08	103.83	106.2	106.07	106.52	104.27	108.04	103.63	106.85	108.64	102.97	104.69	106.73	103.16	104.89	106	106.72	104.09	105.23	103.75	103.7	104.45	105.99	105.79	106.98	102.12	104.31	106.28	105.4	106.78	105.62	105.58	103.58	106.38	104.72	104.98	102.86	104.25	104.32	106.06	103.47	103.5	106.8	105.38	105.82	103.93
104.54	106.42	105.53	106.57	107.32	105.66	103.44	105.46	105.36	105.86	105.65	105.18	105.98	104.64	107.85	106.1	105.46	105.41	105.04	105.96	106.81	105.04	106.58	105.26	103.34	108.18	104.75	106.07	104.3	103.73	106.88	106.58	106.51	105.02	104.11	103.36	104.41	107.39	105.06	104.84	104.9	103.61	106.81	105.39	104.21	106.39	105.34	104.27	105.01	108.59
109.81	110.52	108.77	112.09	109.49	110.91	111.29	109.48	111.72	108.04	110.2	110.28	111.07	111.83	112.19	109.89	109.67	110.24	108.77	108.08	111.27	111.81	110.26	112.49	111.79	111.33	109.31	110.87	111.29	110.4	108.91	110.83	109.34	110.2	108.65	110.79	112.56	107.79	110.53	111.59	111.54	109.9	111.6	109.28	108.87	111.68	111.15	111.14	110.24	110.96
111.83	113.07	111.76	112.14	110	111.21	109.46	113.55	110.07	110.2	110.18	111.67	111.74	110.27	110.51	111.08	111.48	112.93	110.47	109.59	112.64	113.12	111.8	110.03	112.45	110.46	112.36	110.16	110.56	111.97	113.12	112.53	111.54	110.78	111.85	109.72	111.89	111.54	110.9	113.08	112.99	109.24	111.18	111.17	110.08	111.39	112.55	112.04	109.64	110.77
110.26	112.9	114	112.44	111.71	110.93	108.84	112.75	112.4	111.84	110.51	112.75	112.12	110.34	111.2	110.25	112.36	111.9	109.96	114.53	112.4	109.84	110.46	110.5	112.13	111.59	112.26	111.47	111.53	112.25	110.4	113.93	112.34	112.18	111.88	111.33	112.19	110.51	114.3	112.3	111.01	112.91	111.46	112.31	111.76	113.36	112.8	111.22	110.69	112.84
110.01	110.57	113.43	111.04	111.24	114.4	111.08	113.62	110.82	113.06	112.59	111.65	112.98	113.12	111.47	111.99	111.44	111.64	112.41	112.08	111.53	113.78	113.31	111.48	111.87	113.4	112.74	111.21	112.64	112.95	110.22	111.51	111.17	111.11	111.44	112.86	112	109.86	112.17	111.17	110.92	112.21	112.32	113.47	112.55	111	111.31	113.52	112.93	111.37
114.06	113.01	110.22	112.58	113.73	110.51	112.12	112.74	112.82	111.31	113.87	113.12	111.99	112.6	111.76	113.73	112.19	113.85	110.61	112.66	113.4	115.86	114.46	113.67	113.26	113.31	116.62	113.12	111.42	111.11	115.18	113.13	111.34	112.18	113.52	112.85	112.83	113.15	111.07	115.25	112.01	112.79	111.6	111.7	112.58	112.22	112.83	109.93	114.21	115.62
104.22	102.46	102.53	103.77	102.86	105.02	104.41	105.32	103.56	106.72	102.86	103.53	101.76	104.67	104.54	104.5	105.75	103.92	102.91	105.72	103.92	103.1	105.71	105	103.82	103.36	105.29	106.56	101.92	104.47	104.59	104	102.81	102.55	103.59	103.12	102.19	103.99	103.46	103.23	103.5	105.04	105.02	105.07	106.25	102.45	106.05	104.66	102.99	103.87
98.9	102.29	99.077	99.01	98.387	97.975	98.875	100.32	100.23	100.58	100.3	98.667	97.819	102.31	101.04	100.13	101.43	99.417	98.728	98.143	97.472	99.22	99.874	98.984	100.06	100.49	97.752	98.559	99.219	99.316	101.03	99.417	98.5	98.774	98.785	97.458	99.227	101.51	101.94	100.05	98.605	99.367	99.674	99.436	99.862	99.178	97.724	101.53	99.19	99.272
102.49	106.69	105.81	104.33	106.39	106.15	105.77	103.74	105.59	104.19	106.98	103.03	106.3	106.48	108.3	103.65	109.32	106.52	106.42	104.77	104.72	106.13	107.71	103.74	105.14	104.82	106.58	106.02	104.65	106.15	105.66	105.17	106.85	104.53	104.39	106.02	104.43	105.71	105.13	106.09	104.71	105.63	106	109.22	106.16	104.8	105.43	106.18	105.59	104.83
105.51	105.89	104.58	106.08	107.4	105.72	104.99	107.36	106.44	106.61	106.06	106.84	107.04	103.91	104.97	105.55	107.25	108.83	107.68	104.73	105.93	107.83	106.81	107.78	105.76	108.64	107.38	108.52	105.4	106.99	107.23	107.56	106.52	106.75	103.43	108.14	108.07	105.09	105.99	105.72	106.86	107.96	106.06	107.08	108.03	106.3	106.83	107.08	107.19	105.43
99.594	98.266	98.536	98.495	100.49	98.577	99.453	98.658	99.662	98.328	99.89	99.452	99.303	99.586	100.2	100.45	100.44	98.691	100.54	99.298	99.633	100.03	100.14	99.729	99.719	102.12	100.02	102.11	100.8	97.466	99.76	99.689	103.23	98.074	98.376	99.161	98.683	98.443	100.08	98.744	100.92	98.614	99.705	100.3	100.07	99.73	98.893	101.91	100.8	99.435
111.93	111.04	111.54	113.74	111.73	114.1	111.25	111.54	112.08	113.24	113.68	112.84	110.53	111.92	111.73	111.99	112.55	110.98	111.78	111	113.06	112.2	111.72	113.43	113.27	111.72	112.02	113.4	111.93	112.86	110.42	112.7	111.6	112.21	113.53	112.89	113.98	109.48	112.31	112	112.37	110.6	111.44	110.96	111.14	111.99	111.07	112.58	114.72	110.87
103.38	102.74	104.09	104.18	103.92	104.4	103.47	102.7	104.62	106.5	102.25	104.11	103.44	103.97	103.74	102.91	104.23	102.18	105.11	103.59	103.43	105.33	104.84	104.53	106.09	103.5	105.73	104.37	105.43	103.22	103.02	103.83	103.54	105.84	104.63	103.23	104.44	103.19	103.87	104.7	104.34	102.8	103.91	105.13	103.02	104.39	102.73	103.31	103.45	101.52
105.65	106.53	108.62	106.45	106.63	105.06	104.66	104.9	105	104.84	106.19	107.49	106.1	106.45	106.78	106.89	104.98	103	102.57	106.36	106.42	105.94	109.43	105.36	105.15	104.91	106.33	105.67	105.74	103.97	104.13	108.88	108.24	107.06	107.38	106.68	107.17	105.19	106.19	107.13	105.85	107.46	105.38	105.82	105.94	105.46	105.56	106.63	106.14	104.96
104.65	102.49	105.84	105.13	104.22	105.8	102.16	105.89	107.08	106.39	104.95	105.41	105.69	103.99	104.85	106.23	104.18	105.71	103.33	104.49	102.82	104.82	106.04	104.87	105.23	106.38	104	106.01	108.02	102.21	103.9	103.65	105.62	105.9	106.83	103.38	102.7	105.3	104.55	103.6	103.74	105.96	105.49	104.73	104.71	107.58	104.69	104.48	106.37	106.27
103.67	106.62	104.9	106.57	105.06	105.68	105.08	105.64	105.77	105.35	104.11	105.5	103.96	104.46	104.86	103.47	104.44	102.91	104.68	104.44	105.07	105.06	105.73	108.31	107.19	105.07	103.36	106.6	105	105.92	103.62	104.27	104.17	103.64	104.7	105.77	103.17	106.39	104.5	104.39	106.33	102.56	104.9	107.34	107.18	103.33	107.3	104.21	104.39	104.76
105.27	105.01	106.12	105.62	104.82	103.21	102.29	105.36	102.03	105.27	104.73	104.57	104.01	107.81	107	105.3	104.38	102.14	107.75	105.33	104.83	105.42	107	104.75	105.15	104.78	107.49	106.51	104.46	104.24	104.96	104.29	104.68	104.48	102.98	105.24	102.27	105.46	103.76	102.66	105.05	104.35	105.25	103.33	107.93	102.97	104	105.38	102.76	104.02
111.22	110.69	111.88	110.99	112.43	113.2	109.31	113.47	111.29	112.81	113.5	111.4	111.51	112.36	110.42	112.64	113.52	109.77	110.67	110.68	112.03	111.93	111.37	113.15	110.72	113.32	112.1	113.08	111.95	111.85	111.8	109.46	112.01	112.98	110.84	112.76	113.87	111.72	110.53	111.85	112.55	111.4	110.75	113.01	112.48	110.93	110.78	113.01	112.29	111.99
105.21	105.75	104.4	106.2	102.31	102.93	103.92	101.74	103.32	104.71	102.48	104.86	103.98	103.38	106.06	102.25	104.27	103.25	103.56	103.01	104.63	104.21	103.92	102.97	104.47	103.2	103.9	104.91	106.98	104.87	103.66	105.58	104.71	104.49	106.6	103.86	104.91	103.37	104.11	103.47	104.24	105.22	104.32	103.54	103.86	106.43	102.14	102.26	103.9	103.45
108.87	105.41	104.04	106.79	107.53	105.06	107.75	107.79	105.49	107.69	107.81	106.27	104.88	105.91	107.99	104.89	108.13	105.9	106.06	106.86	106.74	104.93	106.49	106.06	103.95	106.27	105.11	107.24	108.06	104.01	105.45	105.37	106.22	104.9	106.72	107.94	107.68	107.25	102.97	105.16	104.27	104.13	105.23	108.53	105.11	110.27	105.95	106.15	106.06	107.29
99.478	98.655	99.77	100.47	97.246	100.15	100.24	102.27	98.578	100.45	100.29	99.011	99.239	99.524	100.79	100.88	99.704	99.288	102.63	99.846	100.53	101.08	100.63	100.24	100.93	100.85	101.1	100.01	100.99	102.15	99.977	101.83	100.6	102.06	100.56	101.05	97.628	98.385	99.898	101	103.44	100.23	99.147	101.34	98.378	98.082	99.173	99.702	99.868	100.91
106.44	104.65	105.09	104.89	104.37	104.47	104.36	105.36	103.95	103.97	104.5	103.57	105.14	105.56	106.87	104.41	103.81	107.97	106.09	104.18	105.46	105.38	105.52	105.98	103.3	105.68	105.16	104.39	104.82	106.78	104.37	106.11	103.93	104.34	104.72	104.48	107.08	104.14	105.94	104.36	106.91	104.43	105.28	106.22	104.17	105.49	107.03	105.01	105.59	107.08
105.56	106.4	105.94	104.44	108.04	106.67	107.09	106.96	104.32	107.87	104.47	102.8	106.97	107.26	108.46	105.51	106.35	107.36	106.18	105.37	104.17	106.82	106.62	105.09	103.98	105.83	105.82	106.47	105.25	105.74	105.2	104.83	105.91	103.79	103.36	106.94	105.74	106.16	105.09	107.76	107.98	104.85	106.94	106.96	104.81	106.43	105.12	105.86	106.9	105.76
108.84	109.46	110.14	111.18	111.28	110.16	111.51	109.03	107.91	109.08	110.16	111.98	108.86	109.87	108.28	108.65	111.6	110.53	111.13	109.97	111.3	111.16	108.41	109.15	109.81	112.71	109.18	110.64	111.35	110.88	112.29	109.61	109.57	110.46	109.65	111.46	109.45	110.58	111.4	112.14	109.01	109.82	109.44	110.15	109.19	109.98	107.74	109.18	109.41	109.14
111.54	111.9	111.87	112.15	113.91	112.51	113.65	114.27	113.36	112.15	112.3	112.72	114.19	114.57	114.28	113.38	111.79	113.46	112.78	112.09	111.25	112.54	111.06	113.5	112.49	114.24	111.95	113.26	111.79	112.15	111.85	113.18	112.2	111.39	111.64	113.96	111.16	112.91	113.89	112.21	112.26	112.37	111.68	113.35	113.21	109.75	111.61	113.48	113.2	111.88
105.73	104.81	105.2	106.52	105.77	107.5	106.16	106.35	104.74	106.38	103.56	106.26	107.25	105.23	106.01	104.53	103.59	106.9	104.65	106.05	104.29	107.42	105.47	104.53	104.87	106.11	105.74	107.88	107.92	107.3	106.35	107.17	106.9	104.55	108.08	106.77	105.73	104.79	106.67	107.36	105.16	107.3	106.48	107.51	104.59	104.78	104.75	104.99	105.17	104.82
100.43	100.27	98.831	101.17	99.433	98.872	101.68	98.753	98.295	97.965	99.513	99.687	99.536	98.137	99.564	99.698	98.694	100.3	100.51	99.596	99.594	98.803	100.18	97.17	99.45	99.213	99.804	98.136	101.71	99.124	100.45	99.741	100.09	97.711	98.9	99.088	97.369	98.43	101.05	100	97.978	100.62	100.51	98.291	99.193	97.928	99.454	100.37	101.35	97.293
110.24	109.91	109.77	109.38	110.27	109.78	109.01	108.41	111.97	111.73	111.44	112.66	111.97	111.38	109.68	110.33	111.46	110.89	109.16	109.75	109.24	111.66	112.43	111.24	111.97	109.57	112.6	112.02	109.27	111.19	110.93	112.27	112.12	110.85	108.65	112.54	111.91	111.05	110.12	113.71	108.63	108.32	108.86	112.04	110.79	110.64	112.92	108.59	109.87	108.81
107.52	108.06	108.88	107.89	106.19	105.86	105.22	107.21	107.99	104.14	109.51	107.63	108.42	107.58	105.71	107.44	106.02	107.08	107.43	106.8	108	107.96	107.87	108.48	106.2	109.19	108.33	108.09	110.39	107.29	105.36	106.16	107.51	106.67	106.56	107.8	107.7	108.27	106.79	106.81	106.36	107.81	107.56	106.46	107.37	104.5	106.28	107.8	106.47	108.36
98.72	99.61	99.401	99.161	100.34	98.273	100.68	100.61	98.793	98.623	97.063	100.82	99.159	101.1	99.44	99.128	98.913	98.4	99.726	97.661	99.308	99.842	100.07	101.38	97.989	101.23	99.743	101.86	99.708	101.56	100.25	97.472	98.604	100.04	97.092	98.071	99.792	100.64	100.23	100.58	100.89	98.091	98.611	100.48	98.739	100.27	97.459	97.969	101.23	100.25
104.19	105.8	106.03	104.86	103.28	104.7	105.2	106.29	105.44	104.83	105.46	104.99	105.33	106.94	104.37	103.64	106.1	106.9	106.35	103.83	105.17	105.74	105.23	105.14	107.2	104.95	103.46	104.26	106.99	105.83	104.89	103.08	103.68	105	104.32	106.11	105.83	104.2	105.23	104.59	104.01	102.42	105.08	103.51	103.75	102.94	104.62	104.64	104.67	105.39
107.49	107.3	105.34	107.45	104.74	106.22	106.38	106.15	105.92	107.72	106.2	106.49	108.09	107.6	103.68	106.52	105.74	104.69	106.55	108.21	108.2	104.94	107.83	105.94	104.46	105.76	105.72	106.56	106.53	108.54	104.74	107.08	106.45	103.49	107.89	106.97	107.82	106.29	104.04	106.13	106.48	105.82	106.44	105.82	104.94	102.52	107.14	107.77	105.13	104.64
107.02	108.21	107.98	107.41	106.08	107.23	106.2	107.47	106.1	105.39	106.95	107.45	106.42	107.57	106.59	107.23	107.81	107.85	107.4	107.53	107.66	107.07	106.36	108.3	105.34	105.76	104.82	104.32	105.48	105.2	105.21	107.38	106.32	106.48	105.35	106.9	107.92	107.91	107.92	106.1	106.37	106.14	106.91	104.3	106.69	105.99	105.45	106.23	107.27	109.01
102.08	96.974	102.4	98.174	103.35	99.829	100.8	100.93	100.34	99.222	101.98	100.13	99.37	98.413	101.34	102.64	102.09	102.71	100.11	100.51	100.32	101.42	100.59	103.73	102.8	101.13	100.22	102.38	100.2	102.79	101.96	102.18	101.84	101.29	101.77	100.65	99.166	102.47	99.816	102.03	102.81	100.09	101.02	99.107	99.596	99.182	102.09	103.72	102.19	97.837
115.91	117.28	116.17	118.41	119.01	118.5	116.71	116.44	117.14	117.49	115.4	115.71	116.9	116.46	117.6	117.47	117.84	117.89	117.79	118.83	119.41	115.95	116.02	117.44	118.96	117.04	120.37	119.25	117.56	117.76	119.21	118.04	120.03	119.97	117.81	117.4	118.03	117.81	117.21	118.08	118.16	117.67	117.76	118.9	118.2	115.25	117.49	116.74	118.48	119.37
106.06	106.53	105.34	103.04	103.16	105.18	105.27	103.43	107.2	104.06	104.12	105.24	105.79	103.74	104.25	106.04	103.81	106.06	104.45	106.38	104.41	104.38	103.26	104.4	103.41	104.76	103.37	102.98	105.87	104.62	103.92	105.13	101.32	106.55	105.24	103.49	104.71	105.34	105.32	105.23	104.35	104.12	105.55	104.01	103.26	105.12	105.36	102.58	104.8	103.16
106.34	105.75	104.23	105.11	107.58	105.91	106.68	104.7	104.01	104.92	105.29	105.39	101.16	105.78	103.76	103.69	106.12	104.65	103.77	104.27	105.63	103.97	104.9	104.63	104.34	104.96	104.18	105.92	103.66	105.48	103.51	103.91	105.66	101.55	106.81	103.18	105.84	104.75	107.17	104.08	104.13	103.74	105.15	106.18	104.05	104.29	106.28	105.74	104.26	104.83
108.11	104.69	106.26	104.9	106.29	106.43	105.45	104.85	103.83	108.07	103.64	106.6	105.5	104.41	103.14	107.04	105.42	104.84	105.7	105.55	105.41	106.99	106.06	106.11	103.69	104.86	104.14	103.66	105.79	106.04	106.89	103.95	106.15	108.2	103.47	104.77	103.49	106.12	105.94	105.81	103.44	104.91	104.78	105.92	105.41	104.6	104.11	107.26	106.89	106.2
113.63	109.99	111.29	112.88	111.81	112.94	110.82	112.89	113.02	113.73	112.82	112.18	110.37	110.79	113	110.12	112.58	112.04	111.89	109.99	115.28	110.72	111.77	111.35	111.31	110.98	109.33	111.12	112.09	113.06	111.4	108.07	108.3	110.05	110.61	110.1	110.94	110.69	111.23	111.19	110.95	111.44	113.27	110.93	111.73	111.82	110.39	113.29	111.88	111.3
103.59	104.26	103.98	104.21	103.87	104.61	104.88	103.31	104.78	104.36	104.91	104.43	104.83	103.73	104.33	104.25	104.03	104.32	104.25	105.89	104.92	106.22	104.44	106.03	104.33	102.65	106.86	105.84	105.56	105.21	104.88	103.82	105.58	104.2	104.12	103.92	103.76	105.43	104.54	105.36	104.91	103.48	104.12	104.76	102.3	102.36	103.75	104.33	104.19	106.48
98.513	101.53	100	99.594	99.017	99.516	101.15	100.7	98.099	97.835	99.4	99.886	98.816	101.19	99.398	98.599	99.048	98.49	98.857	100.38	100.54	100.02	97.224	102.5	101.5	99.165	99.756	97.513	100.81	99.911	99.867	99.914	99.363	97.574	98.393	99.513	99.804	98.561	99.84	99.93	98.884	98.143	100.15	100.76	100.9	101.21	100.5	101.32	97.669	100.54
109.82	111.92	111	110.62	112.7	112.2	110.76	114.17	112.54	113.85	111.59	109.45	112.43	108.8	112.41	111.58	112.2	112.31	111.57	111.05	110.76	113.35	111.98	112.55	112.59	113.26	110.49	111.79	112.68	112.24	112.31	111.63	110.7	113.37	112.94	111.31	110.91	111.02	113.96	111.59	111.34	112.2	115.51	112.47	111.19	110.62	111.81	112.92	111.29	109.41
118.74	118.39	118.32	119.37	117.36	117.19	118.46	120.2	116.14	117.39	118.65	115.25	118.22	116.06	117.9	118.31	118.62	117.98	116.64	120.08	116.41	119.15	118.56	116.85	117.97	117.16	119.17	119.22	116.44	117.75	117.69	116.19	118.38	118.83	118.19	118.28	118.46	118.14	116.64	119.53	114.61	116.36	119.39	116.45	116.6	118.6	115.74	117.54	118.07	118.18
110.8	112.3	113.56	109.61	110.72	110.49	110.62	110.43	111.58	109.89	109.69	109.88	111.37	110.87	110	108.94	110.7	111.53	112.42	111.33	110.7	112.13	111.51	111.5	109.78	109.71	111.08	111.97	109.6	109.35	109.82	110.66	110.75	110.96	110.29	112.03	111.38	108.66	110.95	111.79	109.65	110.21	109.56	110.84	111.05	110.87	111.36	110.82	112.3	110.92
112.34	111.11	111.78	110.98	111.14	111.48	111.45	109.35	112.3	109.58	112.71	110.09	110.58	110.92	112.17	111.81	112.13	110.4	113.13	111.83	112.85	109.05	112.46	112.45	113.66	112.49	112.37	112.14	112.76	112.23	113.22	110.58	112.11	111.13	112.93	113.03	111.34	113.8	111.83	111.19	109.77	111.15	110.1	111.61	112.87	111.11	111.47	111.76	112.88	111.77
98.425	98.192	99.617	99.715	98.673	99.05	97.405	101.16	100.12	100.17	99.921	101.51	100.99	100.2	101.42	103.68	98.915	98.71	99.455	101.81	100.73	99.837	97.986	98.996	100.37	102.1	101.52	97.604	98.088	99.721	100.52	96.686	101.02	101.51	97.727	100.6	99.558	99.066	100.83	101.12	99.077	99.915	100.03	99.983	99.357	100.03	101.2	98.279	98.05	99.331
103.01	105.05	102.73	106.69	103.09	103.8	104.56	103.61	104.72	103.3	104.55	105.27	104.62	103.43	104.27	104.18	104.75	103.35	105.27	103.79	106.41	103.02	105.1	104.34	104.18	104.42	105.49	104.18	104.2	102.79	104.39	103.36	104.15	104.45	102.75	104.78	105.93	103.28	105.01	104.95	104.76	103.26	103.72	105.05	104.77	104.12	104.44	103.42	104.52	104.62
105.96	109.28	105.64	105.62	105.59	108.26	107.63	105.07	107.75	106.43	106.85	108.01	105.1	107.94	107.39	106.55	106.48	104.51	106.84	108.02	107.13	106.35	102.55	106.46	106.61	105.01	105.8	107.81	107.22	105.8	104.38	109.41	106.36	105.7	103.57	105.19	107.26	105.82	106.98	106.49	107.4	107.1	106.96	105.33	104.86	105.72	107.86	107.59	103.31	102.53
116.96	115.29	118.39	118.43	117.87	116.16	120.38	118.34	118.88	118.13	117.76	116.76	116.1	116.17	116.04	118.09	116.59	118.04	118.96	118.49	118.5	118.74	117.46	117.16	118.89	117.18	115.5	117.75	117.57	118.51	115.82	117.97	117.96	116.65	118.13	116.8	118.72	118	114.89	118.95	117.83	117.53	116.56	119.12	116.64	116.52	118.61	117.83	116.27	117.21
105.03	103.4	103.98	104.73	103.45	102.8	103.01	103.43	103.3	102.93	102.25	103.58	104.52	104.13	103.77	104.36	105.02	104.14	104.3	105.12	103.78	104.81	105.44	102.49	101.13	105.51	103.04	101.66	106.25	106.17	103.73	104.62	103.47	106.43	104.68	104.29	105.91	102.96	104.13	104.1	105.17	103.71	101.96	104.7	103	104.39	105.05	105.01	105.49	106.74
112.97	111.54	110.98	111.74	111.89	112.7	109.98	109.35	112	111.36	110.54	112.47	112.18	111.74	112.21	112.59	110.63	112.89	112.86	109.31	111.37	111.91	111.22	110.21	111.45	113.13	114.09	108.27	110.16	114.31	111.21	113.62	111.15	110.85	109.98	111.64	113.71	110.94	110.9	110.5	109.65	111.37	112.33	111.96	111.19	113.56	112.16	111.48	108.86	110.59
113.95	111.22	111.28	112.93	112.02	112.96	112.15	112.47	110.62	111.33	112.79	112.16	109.02	109.16	111.44	113.05	111.43	111.86	113.95	110.05	112.5	111.16	112.13	111.85	112.6	110.4	110.12	110.27	111.94	110.14	109.71	110.41	112.84	112.96	111.77	111.26	112.58	111.97	111.69	110.36	112.35	111.9	112.63	109.2	112.06	111.52	111.18	111.31	111.76	112.15
112.98	113.3	111.89	111.22	112.5	111.88	111.12	108.2	112.08	110	109.67	110.71	112.78	113.19	111.77	109.24	110.53	111.22	111.12	112.68	113.85	111.19	112.13	112.08	112.94	112.44	111.71	112.44	111.6	113.27	112	112.89	112.49	114.28	116.79	114.07	113.15	111.75	110.98	110.81	111.2	112.21	113.62	111.6	112	113.14	110.94	111.88	113.22	110.67
105.29	103.91	105.1	107.09	104.04	104.68	105.16	109.51	108.24	105.7	105.7	103.39	106.97	104.49	106.87	104.13	105.2	104.4	105.14	107.35	105.94	105.01	107.21	105.06	104.63	104.52	105.85	106.92	105.9	106.72	104.88	106.32	105.02	104.73	107.45	106.32	106.81	105.81	106.73	106.04	104.45	107.48	107.27	106.75	104.54	106.39	104.96	105.96	105.07	105.55
99.248	100.09	99.174	100.51	100.79	101.67	97.429	98.317	100.45	100.6	97.547	99.592	100.85	99.557	98.343	99.9	98.607	97.812	101.66	99.367	99.039	97.367	101.85	99.24	100.62	100.69	99.818	100.03	99.33	99.382	100.17	101.42	101	98.288	100.1	98.189	100.25	98.926	102.33	98.317	101.66	97.887	98.984	98.225	99.115	101	98.198	97.694	101.53	100.77
110.59	113.27	112.24	111.04	110.55	110.58	111.55	110.89	112.21	111.97	111.75	111.22	111.48	110.28	110.99	109.66	112.78	112.48	111.53	113.75	110.23	113.21	110.58	110.15	111.21	112.7	111.12	110.67	111.07	112.25	110.82	111.23	110.35	113.86	111.28	111.03	109.7	113.9	112.31	112.87	112.18	111.89	110.17	113.07	109.2	112.39	110.58	111.66	110.67	110.02
106.43	105.42	107.37	105.16	104.4	105.42	104.83	104.98	103.66	107.28	105.68	107.66	107.52	107.52	105.06	104	106.27	106.2	102.98	105.02	106.69	105.58	106.41	106.59	103.98	106.39	104.25	104.46	105.2	106.21	105.24	105.21	103.88	105.08	106.08	104.65	105.66	106.19	104.95	106.97	106.25	105.07	106.02	104.06	104.47	106.12	105.22	106.39	104.78	106.57
100.75	102.15	100.43	101.52	100.16	103.3	99.322	101.18	100.63	98.389	99.724	101.75	99.302	99.235	100.55	99.761	100.77	99.391	100.23	98.645	101.1	101.2	102.29	101.67	100.17	101.51	101.25	101.8	100.04	100.36	99.752	101.51	101.11	101.69	99.239	100.59	101.85	101.04	99.424	100.18	101.16	99.676	100.73	99.597	100.66	100.39	101.42	103.3	97.764	98.867
[truncated: 150 more columns]
