# Supplementary material for: Genetic dissection of main and epistatic effects of QTL based on augmented triple test cross design
Source: PLoS One. 2017 Dec 14;12(12):e0189054. doi: 10.1371/journal.pone.0189054 (PMC5730204; doi:10.1371/journal.pone.0189054)
Supplement: S8 Supporting Information — (ZIP) [file pone.0189054.s008.zip › z4_550_0.2_10.csv]

97.369	102.58	102.36	100.99	99.253	102.46	106.26	108.22	103.9	102.03	109.08	103.92	106.88	102.23	100.18	103.33	99.952	103.89	104.69	109.32	104.75	101.98	103.83	100.24	105.9	100.26	106.11	108.26	100.87	105.31	102.54	99.594	107.44	110.28	108.02	112.09	108.39	97.849	108.02	107.13	104.05	108.17	104.39	100.45	99.455	101.42	95.771	104.89	103.22	100.35
102.52	99.175	102.2	100.93	107.66	97.281	104.35	100.46	98.755	102.63	99.715	103.64	91.989	104.27	94.777	100.49	98.761	98.338	96.526	96.735	100.14	101.19	96.373	101.76	101.42	103.64	102.12	108.32	99.938	102.36	109.33	94.547	103.15	98.932	101.03	106.02	102.56	102.24	94.429	99.132	101.42	101.79	102.57	97.275	103.39	97.245	109.26	99.089	105.43	104.52
100.57	105.29	100.07	95.392	102.34	99.813	100.39	103.36	99.199	97.977	100.92	94.772	102.88	105.39	102.24	96.711	98.309	99.85	96.206	102.66	99.68	98.834	96.259	96.022	99.569	102.8	103.3	104.41	102.54	101.29	98.761	99.125	91.434	101.58	98.333	97.93	96.53	96.668	96.536	99.786	109.45	98.072	98.197	102.1	96.999	100.3	101.55	103.27	99.098	98.827
116.64	117.01	118.96	111.48	121.13	113.13	116.06	115.69	112.07	109.2	119.41	118.13	116.68	115.35	114.97	123.31	111.92	120.62	116.78	115.43	118.46	116.53	110.75	115.79	115.92	118.63	115.85	121.16	117.34	118.33	111.33	113.61	118.77	110.89	116.82	119.63	115.53	116.36	119.85	117.21	113.57	111.23	118.86	114.15	120.33	115.21	116.82	117.72	112.59	118.21
101.79	108.48	99.733	116.12	103.5	102.86	109.84	109.41	101.5	102.44	107.88	107.43	109.33	104.3	105.33	104.92	102.87	101.74	104.93	99.101	107.68	101.85	108.57	106.53	104.72	109.63	113.5	107.12	107.65	100.33	108.35	105.76	104.06	101.3	105.22	104.52	105.77	99.927	110.51	105.21	109.29	109.09	106.27	105.56	100.86	110.9	108.06	104.26	107.86	103.4
102.71	102.89	104.16	100.75	106	109.14	102	103.15	106.61	109.47	106.18	100.24	103.09	106.2	100.78	106.65	103.96	102.08	105.42	106.72	104.55	98.936	106.1	108.42	106.94	106.01	106.17	97.24	101.97	102.96	108.81	101.17	101.24	104.2	103.8	108.95	100.86	108.8	103.35	106.4	100.06	107.33	104.01	106.76	102.05	106.18	104.52	103.26	108.26	99.763
102.44	110.58	111.55	109.86	113.91	102.85	101.7	108.94	110.92	102.41	109.87	106.18	99.84	108.33	111.5	105.66	105.59	102.34	108.46	106.63	107.52	113.28	101.94	105.41	107.52	108.6	104.42	104.35	108.6	100.43	111.65	101.8	106.84	109.25	111.04	108.68	103.03	109.41	105.19	109.9	111.28	109.03	107.35	102.28	105.35	104.29	109.42	106.56	101.02	106.28
111.33	103.95	107.29	105.89	99.618	104.86	107.93	105.35	108.05	101.77	103.89	109.98	104.53	106.4	107.12	106.38	106.48	104.06	106.96	108.79	107.04	108.44	99.675	105.55	101.59	109.47	99.596	106.64	104.88	104.56	107.68	109.78	106.5	102.65	110.4	109.62	102.68	104.7	100.7	107.42	99.392	106.89	103.46	102.73	100.93	103.25	106.87	108.51	101.71	106.26
115.46	118.7	123	114.53	115.87	118.57	121.21	120.87	119.72	120.66	112.49	121.11	121.69	120.8	116.54	127.04	125.33	119.32	118.18	117.77	120.42	119.71	123.06	122.29	111.9	118.86	119.26	114.66	116.42	116.13	117.38	116.9	121.82	117.11	117.81	114.58	113.13	115.79	115.8	123.18	119.96	118.25	118.34	114.28	115.25	119.73	120.44	121.19	116.56	115.53
100.56	112.38	109.62	108.99	95.708	109	108.58	105.65	108.19	105.49	103.85	110.58	101.71	105.82	107.02	100.8	102.21	105.47	98.457	98.895	102.28	105.69	103.43	109.41	103.4	106.53	100.94	99.651	101.74	103.44	98.799	111.25	106.17	104.2	107.89	102.48	107.99	100.1	106.18	106.98	104.92	106.28	109.4	102.17	105.32	103.65	103.02	106.71	106.34	99.417
97.854	101.07	108.86	103.91	105.37	112.33	108.94	102.97	101.11	109.24	104.37	98.478	103.03	108.55	111.25	104.34	105.61	105.94	111.1	101.15	109.12	103.76	105.72	109.14	105.85	108.29	102.35	107.54	105.62	106.02	102.07	109.31	103.62	110.55	106.82	110.74	103.49	108.82	101.31	102	99.376	105.39	107.8	109.35	105.53	104.07	109.4	107.62	108.55	106.13
111.96	109.22	118.5	115.29	109.78	108.75	110.47	115.75	111.49	104.32	114.51	112.53	111.44	108.52	112.2	116.31	107.59	115.82	112.79	111.77	108.72	114.26	111.56	109.94	110.19	117.93	114.64	110.95	109.23	110.45	113.12	115.02	107.84	111.04	112.69	106.83	114.24	113.3	106.69	116.62	110.37	107.36	106.51	113.6	113.67	108.94	115.73	115.89	108	108.38
103.33	96.456	110.32	111.08	104.34	104.13	101.23	108.42	107.43	101.72	102.75	103.96	107.01	106.47	111.21	104.36	108.8	108.41	105.13	106.1	104.11	101.71	107.1	106.5	102.59	112.09	102.88	103.83	101.29	98.591	103.21	108.81	108.65	106.42	107.75	100.01	107.67	116.96	112.49	104.55	110.94	109.99	103.56	105.13	106.28	105.24	105.02	101.28	102.17	105.21
110.25	111.59	115.93	107.18	117.55	115.04	112.51	111.21	110.71	110.82	110.87	110.73	108.67	108.99	113.08	116.61	114.23	108.35	112.89	117.72	109.37	111.01	114.04	112.22	107.96	110.66	117.28	110.5	109.1	105.81	113.52	120.85	112.23	119.54	115.25	106.5	110.84	110.82	118.28	115.11	118.58	109.66	116.15	111.72	116.82	110.14	108.72	114.16	111.44	109.92
102.7	98.967	112.26	103.39	103.31	96.51	103.44	100.88	104.15	103.36	101.9	101.53	107.14	109.52	106.1	104.79	100.84	106.67	102.35	105.08	100.92	105.53	101.13	103.47	107.59	102.6	108.88	99.994	104.04	103	107.98	106.28	101.73	102.46	106.85	104.17	101.52	102.23	102.95	98.401	109.03	100.53	105.79	102.18	108.51	103.07	102.37	100.37	100.43	102.44
113.96	115.79	112.82	115.46	110.21	112.6	106.5	112.64	112.6	110.38	113.76	108.54	114.65	113.72	112.94	105.41	112.06	108.46	112.24	109.56	111.02	109.68	111.71	114.19	112.37	108.31	112.49	112.47	109.74	116.66	110.29	110.91	112.64	115.78	109.18	111.81	110.43	115.39	113.1	117.28	108.85	106.46	111.43	110.45	110.81	119.94	114.66	111.07	106	109.04
96.466	100.1	101.5	97.374	97.911	104.98	99.322	105.96	98.964	105.76	97.662	99.333	96.778	98.956	95.558	95.799	103.25	96.481	98.965	103.56	101.86	99.912	96.873	103.97	101.64	100.94	100.83	101.1	96.405	96.595	98.536	102.47	100.04	96.802	98.698	100.77	98.239	102.51	105.59	96.074	101.89	102.83	103.64	101.41	102.44	98.324	104	107.93	97.556	96.461
103.19	116.2	117.56	116.37	111.89	114.36	111.03	110.98	112.64	106.63	107.53	117.54	113.36	110.18	116.84	111.75	113.42	111.52	109.47	116.86	111.34	106.98	103.99	115.22	118.16	109.6	109.45	108.92	111.68	116.38	106.97	111.46	109.3	113.66	108.12	109.04	109.23	118.09	110.73	111.71	114.12	114.96	105.24	106.27	109.89	106.6	106.54	113.64	113.75	114.81
94.001	101.46	98.285	97.434	103.52	106.07	98.223	96.517	102.9	100.63	103.57	97.975	99.952	98.292	104.5	101.51	98.766	98.003	97.351	96.71	101.5	98.446	97.634	98.012	95.795	93.72	100.82	94.195	95.843	99.889	100.34	103.04	96.712	96.241	101.86	106.32	102.67	97.934	99.391	108.12	94.836	101.33	100.81	108.68	101.45	96.893	101.2	98.888	102.52	97.987
105.56	100.05	104.7	111.4	105.03	114.77	100.05	102.81	106.07	109.46	105.82	114.17	104.93	113.44	107.52	105.75	104.9	100.82	108.2	104.53	103.1	103.07	114.69	107.21	109.23	102.74	111.7	104.13	104.47	109.15	107.3	101.36	106.23	104.46	103.4	104.29	104.88	106.02	101.34	103.25	113	101.88	108.75	106.96	107.5	102.29	105.42	101.86	104.59	114.4
98.449	99.103	100.5	99.017	102.43	99.109	98.698	104.29	105.5	103.2	98.709	101.89	101.6	102.35	101.7	97.82	100.22	98.066	101.82	98.099	96.55	101.44	98.022	101.18	95.452	99.64	106.43	98.199	98.529	102.38	99.564	101.96	101.43	99.556	102.42	107.27	95.776	95.65	101.46	103.97	99.328	99.428	97.003	99.167	94.509	90.741	102.18	99.652	99.385	95.926
108.96	109.79	112.8	109.1	113.11	110.21	110.18	112.31	105.47	110.6	107.75	107.04	106.41	105.81	103.52	114.8	108.56	108.06	110.04	107.82	110.9	110.13	109.48	107.07	108.84	114.12	106.96	111.79	105.55	107.36	106.76	110.44	112	105.92	106.15	110.69	102.81	112.88	109.52	111.53	110.05	104.94	104.03	109.16	105.62	110.64	106.46	109.34	106.4	106.09
110.7	118.29	108.76	105.37	107.64	111.36	112.57	114.08	111.09	117.64	107.05	110.03	115.43	113.49	116.87	107.02	112.22	111.82	110.82	112.08	114.63	115.27	108.51	119.1	110.11	110	119.52	106.31	113.27	110.05	107.68	113.75	115.07	111.41	109.12	103.51	118.53	118.5	110.12	105.13	111.79	114.03	112.06	106.08	113.48	109.87	109.06	112.81	117.52	112.61
104.85	100.87	102.83	100.99	105.9	108.83	100.47	102.52	96.585	102.49	102.57	109.39	105.36	102.81	103.98	103.2	98.276	104.56	102.87	105.66	104.45	103.84	103.75	102.22	109.13	100.01	108.19	104.01	103.07	102.82	102.43	110.2	103.78	105.15	108.79	108.52	101.99	101.28	106.63	103.89	105	102.8	106.28	108.46	102.5	103.32	109.15	108.27	110.09	109.61
101.62	102.74	99.501	101.01	99.226	103.03	106.08	103.4	98.322	103.07	104.01	105.6	108.94	103.4	93.84	98.6	95.48	102.41	99.135	101.82	93.091	104.65	100.42	102.54	98.967	103.33	100.5	108.24	90.371	95.512	101.17	95.252	101.45	102.08	98.899	95.436	103.8	100.57	96.757	100.58	105.14	102.21	101.62	101.94	98.417	98.707	96.668	98.435	100.21	102.92
103.85	104.29	102.59	101.42	108.5	98.279	109.33	107.89	107.88	105.51	106.69	103.16	102.21	103.84	102.58	103.64	104.63	105.04	105.66	107.91	105.3	100.73	103.77	108.9	111.77	104.62	105.71	106.67	107.05	102.96	106.17	106.31	108.55	103.46	101.11	95.855	103.06	107.44	111.14	105.8	107.3	104.16	101.93	104.62	107.13	109.16	108.09	109.08	103.56	108.81
108.36	104.66	104.67	110.85	105.3	107.6	99.413	105.96	100.57	103.63	103.73	103.36	106.3	106.54	110.83	103.37	104.04	95.521	100.26	103.83	107.18	103.34	100.82	101.81	101.45	106.32	98.973	96.686	109.07	98.223	104.59	99.364	106.76	100.69	104.26	99.34	100.16	107.11	104.45	107.66	108.81	102.14	106.11	103.6	100.96	103.93	105.5	103.78	102.88	112.12
114.68	104.43	106.82	106.28	105.69	109.31	106.61	113.27	106.59	107.06	106.63	105.17	106.5	103.85	102.44	105.97	102.96	105.67	108.28	108.22	103.03	108.43	105.47	100.99	106.16	99.091	103.16	108.62	107.4	106	104.54	105.02	107.56	108.17	102.35	113.17	105.45	102.79	104.74	103.33	103.54	110.44	101.52	106.53	105.13	101.59	106.09	111.78	103.07	108.97
101.71	108.49	109.27	109.33	102.98	104.78	105.39	104.9	99.41	101.03	109.9	103.22	103.24	102.61	104.33	108.98	110.9	110.09	104.78	113.24	112.1	103	104.9	107.73	97.94	108.73	109.31	105.81	102.67	107.22	105.14	107.56	114.77	105.47	104.86	110.91	109.08	104.39	106.01	104.78	104.24	105.52	99.921	106.2	107.26	100.18	103.28	108	102.88	108.85
102.42	107.55	106.15	111.92	112.92	113.07	112.54	109.97	105.94	106.8	104.48	116.86	107.43	112.95	111.05	112.67	108.61	110.5	120.51	104.04	111.5	114.68	111.93	109.72	112.21	115.53	119.23	116.62	106.17	110.25	114.31	103.12	109.1	112.35	111.04	111.87	108.73	114.52	107.21	116.62	109.75	104.76	115.78	111.96	116.03	107.89	108.35	110.76	110.44	106.66
96.838	99.763	101.5	100.7	100.31	96.572	102.45	107.69	102.48	103.46	96.61	99.985	98.73	96.01	106.48	104.77	107.39	98.352	97.823	97.735	98.39	104.25	102.83	96.856	98.005	104.96	102.64	102.87	101.87	99.095	100.38	101.86	105.06	96.383	98.454	102.54	101.57	101.23	100.49	102.67	98.724	107.72	96.266	101.45	98.187	96.116	103.88	106.48	108.19	98.25
113.04	113.16	121.71	113.84	114.17	119.46	117.66	109.85	104.44	110.51	112.77	112.71	117.87	106.08	114.59	106.2	116.07	117.81	114.58	114.97	109.17	119.25	109.09	115.34	109.93	109.73	115.47	114.36	113.46	107.88	115.45	111.3	115.48	113.56	115.16	112.37	110.27	114.33	113.06	105.68	117.7	111.82	116.2	114.72	114.21	114.44	113.91	115.11	114.69	108.31
109.41	113.61	106	108.1	103.19	103.83	102.59	108.57	105.96	102.59	101.76	104.83	107.25	107.1	104.82	104.48	107.26	103.04	111.8	110.82	107.41	109.19	105.62	105.48	109.25	111.32	106.9	111.66	102.16	107.16	109.94	99.093	106.02	107.12	105.09	105.65	106.72	103.49	107.44	110.52	110	107.84	113.45	107.74	104.24	107.9	100.82	110.43	108.06	105.25
112.14	99.172	98.914	106.17	107.83	105.02	100.78	104.02	107.97	107.8	101.13	108.13	103.08	108.86	95.166	111.13	105.36	107.14	104.15	100.36	102.21	105.08	103.59	103.06	108.22	107.63	108.81	104.52	103.03	114.25	104.04	109.15	101.03	107.47	102.57	113.17	111.51	109.56	102.12	103	107.13	107.36	105.03	107.04	106.9	104.88	106.78	106.27	112.25	110.31
106.37	101.22	109.57	103.44	109.82	105.91	112.15	106.29	104.87	105.45	113.03	101.59	105.14	100.52	107.83	106.15	106.1	108.46	112.7	105.4	109.09	109.3	103.2	114.06	104.81	107.13	100.21	103.5	105.23	106.6	104.86	106.72	109.1	111.82	106.7	107.65	103.9	104.07	113.27	102.67	105.4	107.73	110.89	113.59	107.89	103.62	110.76	103.45	108.26	99.581
110.52	107.11	107.14	107.15	116.06	115.56	108.12	114.5	110.44	111.56	110.02	109.63	114.8	114.19	115.39	112.04	114.37	112.23	113.83	110.08	110.16	107.35	107.01	115.66	110.54	112.51	111.03	113.3	112.5	113.47	113.31	121.68	109.74	107.37	112.95	108.67	113.79	115.34	114.03	111.7	112.84	110.51	112.65	109.91	111.53	114.46	109.79	114.33	110.99	102.36
112.94	111.14	108.75	109.74	111.73	110.77	108.02	107.65	115.16	109.67	112.42	110.15	111.5	109.83	113.58	111.03	109.31	114.13	108.69	109.76	115.44	111.13	116.15	103.53	109.23	107.53	109.1	110.93	108.11	105.79	107.58	108.8	113.74	110.48	114.76	113.75	106.04	116.58	111.5	111.11	104.14	107.65	113.15	107.88	109.58	108.06	116.2	106.08	106.06	108.23
111.44	105.06	105.09	106.33	103.01	111	102.37	110.59	101.16	105.35	106.08	105	95.369	105.73	97.621	100.11	109.5	109.32	107.79	105.5	104.64	102.48	105.51	104.67	110.33	105.85	102.54	105.58	111.24	101.28	106.23	112.18	109.03	102.06	104.89	109.06	106.83	114.81	107.98	101	106.99	102.96	107.09	105.74	101.83	100.37	106.53	102.49	103.53	108.8
106.11	111.23	104.52	104.65	105.34	109.15	104.95	108.85	108.98	106.03	100.45	110.22	109.02	110.05	102.29	105.45	100.81	103.9	103.06	110.44	100.9	101.29	104.77	113.07	107.13	103.42	105.27	113.54	112.77	109.26	107.74	103.39	102.94	106.46	107.02	106.81	106.57	105.39	107.83	102.98	102.34	102.67	103.92	104.18	106.45	106.04	105.51	108.38	106.36	109.73
107.86	100.88	102.62	111.22	101.45	108.24	109.74	106	105.98	100.22	108.34	105.03	107.45	107.51	104.67	104.46	103.41	107.67	108.7	99.525	100.31	109.86	109.67	106.42	106.03	101.52	103.17	102.7	108.82	109.43	108.24	108	97.873	109.28	111.06	111.5	105.77	102.43	108.89	107.74	109.69	105.49	104.82	108.3	109.95	100.3	114.59	113.32	99.441	107.87
111.35	107.13	107.46	117.78	107.92	110.47	113.04	106.96	110.52	116.44	112.8	104.19	122.09	113.79	117.55	110.58	107.87	107.54	114.75	110.57	107.22	115.36	114.67	110.28	106.97	109.32	113.7	109.42	112.85	106.29	107.15	113.88	114.73	113.86	111.64	123.03	113.03	111.19	113.99	113.42	109.06	111.18	106.35	112.49	111.18	112.57	116.93	111.8	112.62	115.83
102.81	113.68	110.35	114.12	112.91	112.34	119.13	112.74	117.09	111.48	111.85	119.46	103.21	113.63	112.01	105.57	114.47	109.94	104.97	107.18	106.84	107.49	112.1	112.26	111.8	110.31	117.98	109.26	119.03	106.52	111.2	104.66	115.85	110.37	115.84	111.12	110.62	115.06	114.54	114.25	111.21	109.91	115.07	112.58	115.53	115.38	112.44	103.84	107.17	110.9
104.09	107.57	104.78	110.74	107.81	107.88	100.22	105.37	96.995	101.45	103.66	103.27	107.79	102.97	105.97	107.91	108.46	106.1	105.14	104.88	107.32	106.77	104.43	100.61	106.27	101.74	103.96	109.43	104.21	97.393	107.67	108.5	111.13	112	106.57	105.24	105.28	107.86	104.98	102.42	110.97	98.765	98.48	102.76	110.57	100.87	105.85	109.64	109.73	100.97
102.56	108.05	108.71	100.07	109.7	106.24	105.55	113.94	106.03	105.15	109.18	104.82	102.98	103.77	103.15	108.73	109.75	109.05	105.4	107.45	107.94	99.547	101.55	105.71	106.49	104.54	107.34	99.662	104.11	103.17	102.38	111.28	104.74	100.85	104.83	101.08	105.48	103.85	105.94	100.65	107.3	103.99	106.04	102.31	108.28	102.36	108.3	108.07	108.65	101.6
101.36	110.28	99.837	109.25	107.86	110.14	107.29	106.4	107.64	102.59	108.29	105.72	108.22	106.69	106.86	107.03	109.36	115.14	106.6	105.82	107.44	107.98	99.401	103.27	107.28	106.64	110.73	111.8	111.56	106.11	106.77	102.74	107.01	100.66	110.68	107.87	112.6	109.59	111.53	108.56	107.13	106.6	101.84	103.91	112.38	108.29	106.84	109.24	107.73	105.16
107.44	103.11	99.276	104.27	109.34	103.26	105.03	106.97	100.04	101.85	103.5	99.444	105.04	105.59	108.36	105.89	104.46	104.97	101.46	107.34	101.47	97.945	99.431	102.07	104.84	103.26	107.64	104.48	106.96	110.17	103.02	107.14	101.63	109.72	108.13	107.74	104.53	106.38	105.78	105.1	100.57	107.18	105.94	107.1	98.879	100.35	105.7	106.13	101.35	101.06
112.63	109.85	114.35	110.91	116.41	112.91	114.04	113.05	116.78	112.05	114.23	111.16	115.9	111.66	113.87	105.9	110.21	108.72	112.35	112.21	116.27	114.57	112.85	117.71	112.24	118.61	112	110.5	110.04	110.36	115.39	109.97	114.77	107.78	111.52	103.79	103.66	114.07	110.84	112.95	106.3	111.27	107.98	109.98	115.94	109.65	110.61	117.14	114.51	112.28
106.68	106.77	103.57	97.829	100.61	109.63	105.31	109.49	109.07	103.04	101.3	102.84	108.73	100.91	105.78	106.55	104.31	101.78	106.22	103.06	103.68	98.04	108.43	103.81	106.54	109.51	105.45	108	104	107.21	106.39	106.33	106.44	107.51	106.25	104.63	104.68	105.33	106.04	103.28	105.99	103.71	105.06	105.22	102.21	102.51	107.25	104.77	101.59	99.099
116.46	106.91	101.09	107.43	111.32	98.869	106.81	108.24	107.64	101.24	104.09	105.72	106.45	107.41	106.78	104.58	105.07	108.8	107.28	106.5	99.094	106.02	108.1	103.71	105.73	103.24	106.54	106.18	107.81	106.58	103.46	107.26	107.85	105.77	111.02	107.45	111.15	106.08	106.69	109.4	100.04	104.87	111.52	103.56	105.86	105.98	100.62	105.58	105.25	112.47
111.72	102.47	100.98	103.14	101.67	107.2	102.07	99.614	102.52	98.927	103.09	107.09	102.35	110.62	100.61	103.34	110.78	102.14	106.08	103.7	106.57	106.3	106.87	109.83	107.6	107.12	102.67	108.74	106.33	102.49	109.86	104.37	106.61	110.9	107.86	98.662	107.87	103.95	103.86	107.23	102.1	104.78	104.64	108.27	107.04	102.45	107.2	108.75	103.35	105.2
103.33	100.8	96.624	94.785	96.312	96.021	98.543	97.716	102.49	95.388	95.279	95.835	101.74	98.664	102.69	98.44	101.8	100.93	99.07	93.651	95.977	101.04	96.255	102.91	102.96	99.027	100.12	103.82	103.46	103.37	98.373	106.31	99.061	101.33	102.99	103.33	94.322	100.67	102.62	99.616	103.53	98.203	102.9	98.631	98.328	100.17	99.183	93.817	100.22	104.57
104.14	106.35	107.9	105.57	110.91	102.34	106.11	106.73	109.54	104.96	103	99.512	106.81	108.26	104.42	109.45	108.7	107.86	106.35	98.712	101.21	102.25	104.16	103.63	111.79	100.42	100.53	105.47	105.36	103.14	111.32	108.7	107.92	103.14	107.22	108.1	105.7	104.17	108.84	106.46	105.22	97.341	110.3	106.94	105.21	106.42	99.567	112.3	108.74	107.81
108.96	102.59	103.36	99.404	103.52	108.75	98.722	100.33	105.33	105.87	100.69	104.17	105.69	96.138	105.42	101.93	102.66	103.62	105.25	105.43	108.79	103.82	101.14	105.05	104.8	108.27	99.973	109.02	100.89	108.3	102.9	101.67	107.31	106.33	100.9	105.09	102.54	100.18	104.02	100.62	100.68	108.01	104.18	99.584	104.27	105.94	100.4	104.86	105.35	99.233
121.21	116.57	118.26	119.36	120.11	112.06	123.16	119.87	116.23	119.69	119.15	117.42	116.75	116.37	113.54	112.3	121.67	125.08	119.92	110.86	111.72	120.41	120.74	118.3	113.98	117.5	116.36	115	114.25	115.34	119.18	121.84	117.74	116.17	113.49	121.96	117.36	117.78	114.25	118.97	120.34	119.68	119.89	120.64	122.45	115.44	115.07	118.6	115.41	115.51
102.59	109.15	97.104	104	101.61	112.28	110.38	108.41	107.75	110.59	101.18	100.99	101.73	110.3	107.91	104.22	107.93	111.45	102.08	108.59	103.61	101.79	103.6	105.67	104.13	101.6	108.28	101.27	104.15	100.85	104.83	109.23	109.45	100.61	104.8	108.5	104.74	108.57	106.81	109.33	96.474	106.74	106.69	105.1	109.88	106.77	102.74	103.93	102.44	108.42
103.42	101.61	102.23	100.01	98.211	101.66	100.68	100.36	106.26	98.327	99.619	103.49	101.68	97.345	97.784	97	98.129	94.263	98.926	93.317	103.46	101.49	104.37	102.94	91.044	98.13	97.116	101.65	100.96	98.177	96.174	98.397	98.895	97.487	102.67	95.914	101.74	99.991	97.422	99.218	99.802	97.889	96.525	106.56	97.954	100.26	101.56	100.59	99.129	95.832
109.1	100.74	104.36	104.76	102.12	103.63	97.25	105.11	105.32	99.52	103.73	106.89	105.27	100.59	100.6	101.41	103.27	99.169	106.72	105.92	105.66	110.73	108.21	105.19	107.08	105.44	104.89	99.319	101.28	109.28	106.83	101.97	103.38	97.476	102.67	105.51	101.34	105.64	114.1	104.49	101.69	101.55	97.205	101.4	104.99	107.18	106.11	101.68	99.107	102.5
99.88	102.17	100.95	101.31	96.008	101.06	93.372	98.604	105.15	105.97	100.99	92.492	99.424	99.85	100.44	99.068	99.82	100.8	94.115	93.801	102.13	101.09	99.782	97.691	107.1	104.53	103.78	105.54	98.005	95.41	100.85	93.241	99.99	103.36	96.302	102.06	100.64	98.694	98.563	94.916	99.663	94.509	98.675	100.96	91.734	106.18	102.21	99.321	103.4	97.896
99.482	101.58	101.18	101.7	98.962	107.16	101.87	99.276	99.365	101.48	100.83	100.4	99.257	97.962	97.947	103.73	97.697	108.05	99.77	97.877	97.474	102.03	102.51	104.51	101.44	98.149	95.821	93.649	99.994	101.23	100.46	97.874	100.63	101.81	100.11	99.907	105.61	101.9	96.022	103.75	103.7	99.282	100.6	108.46	100.19	106.04	101	99.408	97.774	104.41
104.01	99	114.85	107.42	98.933	107.55	103.43	110.06	101.91	110.12	102.57	106.72	110.46	110.63	107.95	103.72	108.56	116.14	108.05	109.32	103.07	103.05	107.9	112.45	108.75	107.22	112.36	108.04	104.22	103.55	104.37	110.78	109.5	106.06	106.61	107.66	107.58	104.81	109.52	102.95	101.94	105.76	110.6	111.69	103.47	107.1	107.28	112.46	107.15	109.35
104.95	104.11	104.57	98.473	104.87	104.13	105.03	101.69	108.38	105.92	104.21	96.887	108.77	105.38	105.25	103.33	101.16	103.24	103.55	107.81	99.635	108.9	103.43	102.05	107.38	100.08	113.11	109.25	98.297	102.03	99.813	111.68	101.81	101.21	105.88	105.34	95.219	98.968	106.34	106.47	102.21	106.79	98.175	107.3	98.067	108.6	106.42	106.9	107.51	111.45
98.639	100.46	99.202	99.812	102.86	103.22	104.07	101.2	96.137	98.868	103.33	99.036	101.59	103.08	99.192	98.856	101.99	94.347	103.78	102.76	100.42	102.99	95.814	96.6	102.14	100.24	104.07	102.89	101.35	99.694	98.226	93.501	98.756	100.06	100.33	105.59	98.144	107.01	104.36	101.82	102.55	93.914	104.46	102.57	103.93	102.98	97.011	97.21	103.76	103.44
110.71	107.47	109.65	113.18	108.08	111.24	111.56	114.82	103.7	107.17	108.27	108.86	106.81	107.25	107.03	107.31	109.68	112.32	108.12	114.79	99.948	113.03	110.8	112.24	111.77	107.17	116.16	113.39	113.42	107.68	106.78	115.94	106.09	113.16	113.28	104.22	112.25	109.64	112.26	111.3	109.24	108.62	106.91	108.86	113.13	104.19	113.53	106.64	107.48	111.06
109.03	117.33	109.42	109.23	114.15	114.09	109.42	116.18	110.83	112.09	111.61	107.6	113.62	113.44	113.13	109.25	114.61	109.88	113.5	110.14	112.08	115.15	107.57	109.48	108.95	109.02	104.46	114.2	115.25	107.24	110.69	104.57	112.81	114.15	121.58	110.03	112.83	111.76	111.39	110.3	116.91	107.84	107.6	106.63	115.47	105.6	106.32	110.25	111.82	110.47
94.651	102.92	103.72	109.53	102.69	107.79	114.15	102.88	110.2	104.6	110.2	110.45	105.78	104.89	106.56	109.75	105.37	109.11	107.84	108.02	103.95	110.83	105.01	104.12	111.56	106.49	103.52	113.52	109.79	99.165	97.979	105.02	102.21	104.98	106.13	101.64	108.27	101	109.12	108.88	105.96	103.81	103.04	104.96	108.39	104.79	106.85	102.56	102.31	105.24
104.19	107.67	106.72	109.82	103.86	104.66	102.19	108.46	107.3	103.45	105.67	107.21	103.66	106.88	103.16	106.54	108.86	108.91	108.3	106.22	107.61	105.86	99.956	104.98	109.1	111.09	104.05	105.23	104.08	105.76	104	105.4	105.36	105.33	107.25	104.85	105.11	107.04	107.95	102.79	103.98	103.18	108.24	105.14	108.06	107.59	108.52	107.24	108.44	107.25
111.46	99.208	106.43	106.62	99.529	98.651	106.52	99.073	107.35	100.15	103.32	101.66	103.95	108.36	105.95	107.16	109.61	105.49	107.97	104.85	106.43	106.11	107.38	105.26	102.81	103.6	103.41	98.377	107.46	105.36	105.94	100.48	108.52	110.33	105.02	109.21	106.46	99.672	107.62	103.64	103.31	108.25	104.42	108.27	104.03	101.51	102.18	101.69	102.29	101.38
110.64	118.12	108.93	108.14	109.74	108.28	112.87	104.28	112.98	108.25	112.6	107.59	111.13	114.1	103.86	111.71	106.6	109.45	114.63	116.39	110.84	111.47	103.01	112.59	104.87	112.69	109.36	112.59	105.8	111.61	113.35	107.31	113.51	106.99	112.83	112.76	111.47	110.23	111.76	110.31	105.38	106.32	113.01	110.17	108.76	109.23	105.3	109.93	110.16	110.8
108.42	102.05	101.48	101.23	105.69	107.97	107.94	111.5	103.18	108.32	109.12	109.67	110.85	107.6	111.53	104.65	109.49	102.46	105.54	105.05	109.84	110.4	105.19	105.9	106.15	102.19	100.76	113.4	106.87	105.03	109.57	101.95	108.6	103.16	103.61	108.58	103.83	99.223	105.51	110	100.56	102.92	105.55	106.87	103.41	106.48	106.77	104.17	108.36	103.84
111.15	112.15	107.91	104.69	110.53	116.69	111.93	109.04	112.09	107.87	113.81	109.45	117.74	115	107.66	107.03	114.28	116.73	112.76	109.93	103.52	112.35	110.32	112.98	114.61	118.38	112.87	112	114.87	115.41	113.33	107.88	114.22	109.92	112.84	111.88	108.82	116.59	112.15	114.28	108.1	118.94	105.33	110.5	116.49	110.5	111.76	116.16	117.23	111.04
99.78	102.96	109	104.77	109.35	104.2	105.74	108.02	115.96	105.36	107.36	101.03	107.43	102.43	104.41	107.22	105.25	101.43	106.62	106.13	102.7	107.26	109.13	105	109.76	108.61	106.43	103.82	102.32	108.01	101.62	103.08	101.49	109.9	102.86	108.46	103.35	109.4	105.87	108.66	106.21	110.51	94.908	105.12	98.643	99.496	102.81	109.08	105.08	106.7
111.31	117.18	114.88	109.62	109.31	108	108.29	110.13	114.13	116.9	114.44	110.96	109.08	109.81	105.84	110.92	115.52	118.68	111.27	111.02	112.16	114.5	114.79	112.61	104.45	112.53	109.4	109.64	116.2	117.78	114.05	114.32	113.69	116.62	115.25	117.77	108.43	114.46	111.65	109.72	107.18	107.32	110.48	124.65	114.94	116.36	113.06	111.64	116.83	112.3
109.03	109.69	111.84	114.41	105.67	113.01	107.06	105.96	113.85	110.37	118.15	109.8	112.27	113.33	112.18	115.15	106.39	109.05	111.45	112.54	105.25	112.88	110.89	111.72	108.26	108.49	111.52	110.97	111.74	112.48	116.42	110.26	114.04	112.5	113.4	107.07	113.19	110.45	108.79	114.51	112.08	113.15	115.81	109.12	113.43	111.41	113.92	112.91	109.89	111.92
104.25	109.3	104.7	106.56	104.24	107.48	105.07	112.72	108.57	101.27	105.62	108.14	104.35	97.662	98.956	101.57	102.77	98.875	105.31	107.25	110.2	106.77	101.19	104.91	102.16	105.16	105.99	106.41	104.76	105.61	109.6	103.81	108.07	101.14	105.9	104.31	105.95	103.19	106.22	109.43	108.15	102.04	102.12	105.56	105.92	104.27	99.232	109.93	106.29	107.26
115.02	110.58	114.32	112.72	111.55	111.26	106.23	106.61	112.65	110.62	104.73	115.33	114.83	114.53	114.8	112.6	120.23	108.99	112.56	114.21	112.92	110.01	104.46	117.61	116	111.53	108.05	110.17	112.85	115.43	108.65	107.38	113.1	112.95	108.36	114.58	113.8	118.11	113.45	113.08	119.76	109.17	110.23	115.64	111.33	115.37	115.52	111.86	112.14	111.35
100.47	97.644	97.361	100.07	99.859	103.58	103.11	101.81	100.8	104.56	94.831	103.03	112.21	97.436	99.233	105.39	100.03	99.894	107.45	99.976	101.27	96.611	99.842	97.324	95.574	97.692	98.971	99.076	98.236	98.855	101.92	109.87	100.31	101.44	103.56	99.315	97.548	103.46	95.914	99.433	99.241	97.341	100.82	100.39	102.18	98.716	98.896	98.848	100.05	95.843
117.94	116.91	114.5	117.24	120.54	116.74	122.68	118.53	116.32	119.34	119.55	112.72	117.24	116.11	120.24	114.57	114.87	110.95	117.23	122.18	118.18	115.17	121.5	124.09	113.88	123.73	119.93	119.97	119.99	116.85	120.67	115.66	123.63	113.93	119.59	122.93	119.12	115.72	120.67	123.14	110.95	122.07	118.35	118.65	120.31	116.56	110.35	118.41	115.57	117.56
110.78	108.34	114.27	114.67	112.56	111.25	105.23	111.7	112.85	111.77	110.58	110.39	105.25	104.76	108.96	110.07	108.3	111.82	111.91	118.52	109.48	110.37	108.43	108.45	110.96	109.9	108.74	111.12	109.48	106.58	107.38	111.9	115.16	114.25	109.01	111.12	108.05	106.06	113.36	108.14	110.65	114.45	111.44	113.06	105.7	107.97	113.01	113.92	116.55	107.35
115.2	112.04	114.23	111.01	104.53	114.91	111.14	113.59	108.84	103.98	114.31	109.79	111.84	114.98	111.99	110.53	117.28	107.25	116.95	111.44	110.95	112.5	104	115.39	105.38	111.47	110.3	105.21	109.13	115.61	115.68	116.56	115.91	108.51	112.76	110.24	106.88	116.48	116.77	108.48	118.55	114.9	112.83	110.44	114.95	112.61	111.23	112.46	113.09	111.8
101.11	104.6	110.27	104.36	100.02	103.66	102.57	102.18	105.88	103.88	103.84	108.83	102.84	101.77	98.309	105.48	107.35	102.71	105.83	107.1	100.82	105.6	105.66	106.36	104.93	102.32	113.57	111.95	109.86	100.49	104.7	107.26	105.39	106.8	100.55	107.19	102.94	108.39	105.17	101.02	105.9	108.23	103.34	103.86	103.98	113.85	109.2	106.35	105.13	110.78
115.77	113.58	109.66	107.03	117.61	104.23	112.94	116.78	111.78	114.43	108.3	113.58	108.11	111.05	110.46	113.5	112.13	115.84	113.59	115.84	107.25	113.06	110.2	116.17	108.98	106.42	112.77	109.11	114.39	113.05	105.16	116.06	109.63	107.51	106.43	110.12	118.2	109.67	110.29	113.02	111.47	115.75	119.8	106.76	111.32	104.02	112.24	107.34	118.6	109.37
109.89	111.79	108.44	104.07	104.4	105.74	103.99	106.32	108.82	106.41	100.12	105.58	107.54	108.93	108.38	99.02	103.26	107.43	105.75	105.65	104.5	101.58	111.63	113.45	105.27	108.05	109.13	106.53	108.68	105.07	106.63	110.67	111	110.73	107.27	106.08	98.962	108.21	103.61	104.87	104.59	111.42	104.82	101.84	99.936	109.05	107.51	111.89	104.72	103.99
105.33	105.7	99.452	108.77	104.39	107.62	101.5	103.82	109.38	103.21	106.01	105.67	106.19	104.46	109.41	100.19	100.69	103.4	106.14	105.88	107.05	108.52	105.76	106.07	107.92	110.47	108.96	103.86	105.02	101.98	103.41	104.33	109.19	105.83	106.13	101.94	108.92	102.37	104.24	104.44	102.12	114.16	109.59	106.04	104.35	102.5	102.53	107.36	100.81	109.25
110.34	110.93	112.34	111.69	113.38	109.01	109.09	106.53	112.09	119	106.49	101.23	118.09	112.71	112.78	110.48	112.43	108.95	110.66	107.71	112.39	107.76	101.78	112.07	110.22	106.64	103.85	106.21	107.27	116.24	111.89	109.85	111.9	108.33	106.18	114.39	114.33	113.41	115.45	106.8	107.94	112.01	108.36	114.64	105.99	108.76	107.08	106.24	111.21	105.82
114.87	112.77	107.93	107.5	110.45	108.59	106.54	111.64	115.09	107.81	104.73	106.26	106.39	110.8	112.13	111.65	114.43	116.31	108.51	107.51	113.37	110.85	107.53	109.1	114.44	110.84	112.65	109.13	112.4	110.44	105.4	112.93	115.06	118.82	107.54	114.79	110.14	111.36	112.93	111.34	109.29	104.72	109.31	111.27	110.31	111.4	103.61	107.69	112.29	107.79
102.66	105.75	111.41	107.74	111.14	113.08	107.47	106.34	104.91	117.03	115.47	110.78	110.49	110.16	109.23	110.57	107.82	109.05	111.78	112.02	112.56	113.99	118.86	110.49	105.01	113.08	108.67	117.1	106.89	113.14	108.32	110.03	117.43	114.58	112.42	112.87	107.32	110.06	112.18	112.53	113.75	114.61	102.44	108.49	110.78	112.51	107.97	108.9	112.29	112.04
111.11	115.48	114.92	113.69	106	110.51	114.8	114.08	118.35	108.89	110.01	118.78	111.23	109.79	111.91	107.54	114.54	106.81	110.18	111.11	110.8	112.91	114.41	115.05	120.53	121.22	111.73	109.39	111.31	115.35	109.49	115.85	111.07	112.54	112.41	111.42	114.28	118.36	113.17	112.65	111.76	110.63	119.15	108.42	117.23	113.49	112.13	108.22	118.92	112.39
107.39	100.87	111.67	110.13	112.14	106.26	108.43	101.88	105.05	96.19	106.27	107.12	108.01	107.06	106.96	106.96	103.76	103.07	109.35	108.12	109.76	109.14	104.35	109.3	108.87	105.21	105.17	109.2	110.4	111.26	102.73	104.55	101.19	103.27	107.41	111.58	107.31	112.08	109.55	109.3	101.41	106.32	109.7	109.98	107.81	109.63	104.81	102.74	111.04	110.48
104.22	103.19	103.51	108.79	108.86	109.01	107.01	111.25	110.46	105.34	102.01	108.17	109.02	109.11	106.26	108.9	107.76	109.74	104.42	106.64	100.3	109.48	105.28	105.33	103.42	103.61	104.52	110.62	103.35	106.53	100.71	103.41	107.25	113.22	109.18	106.65	103.27	97.989	106	104.09	104.7	107.65	107.97	104.3	106.84	104.42	97.914	104.72	102.01	109.4
105.58	104.25	102.71	107.25	107.07	103.48	104.19	103.7	111.19	110.71	106.9	107.93	100.36	106.12	107.89	102.35	103.58	102.48	108.36	105.94	105.21	112.21	102.96	105.79	97.739	104.11	106.46	109.81	105.3	102.81	95.742	105.39	101.71	110.08	101.46	108.18	103.48	109.49	107.15	103.52	108.35	104.45	110.8	106.93	106.75	100.81	110.23	106.74	104.76	112.96
105.65	104.13	106.47	109.06	113	109.31	100.58	106.55	108.15	103.48	103.18	104.62	107.73	105.99	103.44	106.7	108.38	100.97	104.25	102.12	99.2	110.01	103.11	103.63	104.26	111.11	105.28	104.36	105.42	105.34	101.12	107.02	106.77	108.88	107.35	108.52	108.03	113.9	100.93	102.28	105.4	112.27	111.05	105.16	106.31	108.5	108.69	107.69	110.03	110.34
112.28	108.51	109.75	115.71	114.08	110.52	113.04	110.84	110.73	113.43	108.66	111.74	110.05	114.81	109.49	109.74	112.86	111.18	112.34	111.64	114.22	104.07	106.82	109.62	112.07	107.31	108.81	110.57	109.56	116.21	111.48	117.12	118.4	109.54	115.95	114.49	113.41	116.25	115.79	107.75	117	107.24	115.05	112.04	110.5	106.97	111.45	113.83	110.54	111.2
100.05	96.452	104.39	98.867	100.17	105.6	99.749	106.78	101.13	99.415	98.615	100.92	98.727	100.45	99.254	99.256	102.16	101.23	103.25	100.59	94.696	107.65	101.35	111.05	100.26	100.6	102.73	104.23	94.794	102.88	105.78	101.67	105.27	101.54	97.516	104.03	110.12	101.7	99.173	95.968	102.34	100.54	103.42	97.689	102.02	95.3	99.501	97.12	100.13	94.414
106.63	110.11	112.99	105.63	108.01	107.51	104.71	98.781	108.29	105.86	103.57	111.61	109.15	98.96	109.47	108.63	105.06	103.59	112.57	102.73	106.59	105.39	109.4	107.14	111.03	112.56	105.13	110.92	110.25	106.95	112.72	101.74	112.73	103.2	106.96	108.53	109.89	108.68	108.41	110.82	105.94	107.6	113.34	102.45	108.97	104.66	106.09	96.695	109.49	109.04
115.52	111.49	115.43	108.25	110.91	113.79	111.54	112.52	111.08	111.34	116.01	111.47	113.14	112.71	102.65	105.21	112.57	114.32	107.12	114.63	111.1	114.1	115.98	107.61	113.54	115.67	110.86	109.91	111.98	107.98	108.37	107.17	111.63	114.68	110.68	103.1	113.42	115.31	113.24	111.01	119.9	110.49	115.06	110.82	112.74	108.81	116.66	107.8	106.12	115.49
108.77	109.13	113.42	103.98	101.8	103.34	106.58	110.9	102.08	110.35	104.28	104.95	105.08	106.54	107.27	104.27	102.27	105.23	108.92	110.33	101.68	105.38	108.51	107.08	110.66	104.23	106.59	108.11	101.52	103.08	109.02	100.93	105.8	106.31	104.23	103.93	109.75	112.81	104.69	103.07	105.99	110.64	114.76	105.97	104.88	105.32	108.36	107.84	102.56	103.04
97.434	99.591	95.451	103.71	99.186	100.1	101.88	98.972	106.82	100.51	100.07	96.884	102.88	97.631	97.457	101.9	99.18	99.82	104.64	96.217	104.11	97.424	101.39	104.25	98.719	105.21	102.16	102.68	100.97	96.612	103.2	98.591	107.84	100.39	101.36	99.199	100.39	98.054	100.79	98.823	104.91	98.283	99.567	106.61	94.961	96.287	99.222	99.491	101.86	104.69
104.02	100.94	103.66	97.194	100.24	99.369	106.23	96.063	104.8	94.576	99.488	97.09	102.32	89.313	98.389	96.394	100.41	94.747	97.632	97.156	101.87	96.068	106	103.95	101.38	99.484	103.49	100.95	105.55	102.04	101.33	99.581	104.42	101.42	100.76	103.26	95.032	105.87	103.42	98.35	99.887	100.3	99.954	97.742	99.352	106.09	91.715	95.882	100.21	104.67
106.23	109.01	106.93	107.91	112.07	109.66	105.2	110.17	107.09	103.39	102.56	107.55	104.01	101.34	108.99	108.33	112.04	103.37	99.707	106.5	103.83	111.14	109.57	103.16	107.91	105.04	109.58	111.4	106.96	107.55	102.19	106.36	104.25	104.81	105.45	109.8	105.47	98.955	104.69	101.69	98.205	105.36	109.85	104.53	108.43	114.35	101.76	111.85	110.83	109.92
110.34	103.71	101.87	111.5	104.22	112.83	112.15	106.42	109.43	107.05	109.06	100.66	101.99	105.38	112.9	108.77	111.02	106.94	107.39	106.9	109.82	104.29	111.34	106.65	107.66	110.05	108.19	104.63	107.42	109.12	105.63	106.03	103.13	110.13	110.06	107.21	100.33	100.98	101.94	102.91	107.96	108.03	104.3	106.05	115.11	106.51	106.55	102.02	107.67	109.1
111.7	106.41	111.19	111.14	110.52	106.99	113.4	110.71	109.98	109.41	105.97	112.56	109.91	105.87	116.62	108.37	116.14	109.87	115.85	120.87	115.32	111.61	117.44	114.76	109.16	104.53	115.81	111.65	107.6	109.14	117.03	116.8	114.54	108.94	101.39	109.21	108.88	118.44	111.58	109.01	109.53	115.34	111.36	108.63	110.02	110.92	111.26	116.34	111.55	112.49
108.67	111.96	110.85	113.23	110.86	108.12	112.76	108.4	110.74	110.04	111.62	102.79	110.67	110.02	112.05	111.23	110	115.73	109.88	109.26	113.88	114.63	108.7	101.54	109.71	113.89	110.52	108.6	103.92	107.67	111.48	115.22	113.34	103.96	110.4	112.22	102.13	116.22	104.43	106.79	114.67	106.3	107.29	111.12	114.94	111.05	115.13	110.73	111.31	115.03
105.69	106.96	106.06	113.68	108.62	108.11	108.46	109.52	100.15	116.16	104.25	111.75	104.27	103.16	105.58	105.41	102.4	104.26	107.79	104.81	105.22	105.23	96.962	109.28	104.7	103.16	106.55	113.33	101.5	104.44	111.35	104.05	111.71	108.94	106.97	103.51	100.29	107.51	107.42	105.14	105.42	108.92	106.92	110.42	104.16	112.19	104.84	111.5	108.58	105.97
109.72	110.32	112.75	113.92	108.27	111.47	108.58	111.4	107.29	112.17	103.1	111.16	111.07	114.22	110.48	114.22	111.57	114.26	103.01	112.87	114.31	105.33	113.36	110.84	110.19	118.38	105.43	109.32	108.66	109.03	111.76	106.89	111.02	109.02	101.79	112.33	115.16	108.54	107.35	109.09	109.31	111.75	108.68	112.32	113.42	108.2	108.52	113.52	110.37	112.61
116	109.05	112.01	116.27	114.62	107.37	111.24	107.18	113.56	112.71	118.98	112.9	115.04	115.95	115.45	107.76	112.95	114.75	116.92	113.67	103.17	110.17	109.05	113.17	117.03	112.12	110.22	116.55	116.27	114.09	117.29	117.54	110.05	109.87	108.85	114.65	110.33	110.41	107.81	111.79	112.87	112.51	116.5	105.72	108.91	112.74	106.43	114.18	118.13	113.67
96.609	104.94	108.55	108.79	105.56	104.54	104.98	107.51	107.54	104.98	100.84	108.94	109.49	104.86	104.69	103.92	108.87	105.2	100	111.02	108.52	102.61	110.17	104.06	103.01	110.26	103.27	100.19	105.39	108.17	106.45	110.82	105.24	102.98	108.32	105.92	109.21	109.4	108.76	105.13	106.21	105.34	103.4	105.52	107.68	112.34	102.84	106.79	106.43	107.72
107.96	106.96	109.88	114.08	108.42	111.63	117.61	113.83	109.64	113.19	109.27	114.12	115.77	111.5	104.36	108.78	108.76	110.79	108.78	101.34	112.63	119.21	114.98	111.54	111.61	107.76	111.66	113.31	109.03	111.62	111.66	113.86	112.43	105.99	102.97	114.89	107.96	103.76	108.23	116.74	110.57	106.78	112.43	110.57	109.78	111.53	111.2	107.67	117.54	108.32
113.76	115.17	113.18	102.66	107.4	110.59	113.54	109.24	118.46	108.34	115.16	115.88	109.33	105.79	117	116.7	117.2	110.05	109.96	110.38	115.89	119.28	113.05	108.07	117.26	113.86	111.95	108.83	113.04	116.63	114.28	113.64	112	113.01	110.8	106.63	113.31	112.03	112.09	115.62	116.56	110.46	110.83	106.88	109	106.92	105.39	111.92	107.84	110.52
100.4	97.224	99.186	103.07	98.772	107.25	98.662	105.32	101.62	95.225	99.197	98.147	100.13	98.158	99.668	103.2	101.93	91.306	99.924	100.47	100.03	100.24	103.72	103.15	94.954	105.19	97.789	99.138	98.17	98.527	100.97	103.97	103.2	95.927	100.46	98.876	97.012	100.73	100.62	99.545	98.612	96.616	98.484	103.24	104.18	102.72	101.03	99.687	97.451	101
108.94	108.05	104.97	94.187	104.28	108.06	103.99	101.51	100.76	103.29	109.44	104.1	102.38	104.44	102.58	102.16	109	101.21	106.03	104.13	104.72	96.102	108.91	114.58	107.29	109.09	108.57	102.83	108.52	106.46	103.09	101.08	105.24	107.6	98.393	104.27	107.02	109.23	109.07	107.15	102.92	110.51	103.77	108.36	105.35	101.9	103.55	107.59	104	101.87
109.4	107.69	111.36	110.36	111.36	118.85	108.18	114.2	116.75	114.6	118.29	112.03	113.31	113.8	118.26	105.82	107.22	113.23	111.63	114.95	110.58	113.82	113.85	110.35	113.89	112.77	113.91	109.37	109.71	115.43	114.66	113.4	113.61	111.47	109.86	111.06	111.25	116.25	113.11	111.41	121.03	110.66	111.99	110.27	113.96	113.28	112.45	113.46	117.83	108.69
112.66	111.69	117.07	115.61	109.21	108.13	110.45	105.58	105.42	110.59	118.39	109.2	107.18	113.13	112.09	107.03	114.51	117.22	112.77	113.54	108.58	107.24	112.45	112.88	108.49	112.98	108.71	112.11	109.33	110.36	108.41	109.66	120.69	114.51	111.29	113.88	114.05	104.81	111.18	112.03	109.46	116.82	107.69	103.5	109.41	105.53	111.54	109.31	106.34	107.79
102.65	110.1	104.28	109.87	99.014	99.047	110.2	107.03	103.23	103.51	104.7	105.72	104.5	109.41	109.07	108.11	110.93	112.49	110.16	104.33	104.27	103	99.462	105.84	108.8	105.84	108.39	106.98	112.23	106.71	100.04	105.19	104.45	106.04	107.63	104.93	103.41	106.04	99.685	104.9	110.59	106.74	101.92	101.38	100.73	101.46	109.53	109.09	102.4	102.98
103.98	103.62	102	103.23	98.693	101.77	97.888	109.41	112.61	105.3	101.61	106.82	110.41	106.19	109.35	104.7	106.12	105.29	106.64	100.02	106.79	104.13	98.803	102.79	103.05	104.79	105.51	103.76	107.9	107.49	105.91	106.32	107	109.33	104.79	103.27	105.11	112.34	107.57	108.55	108.2	101.81	109.72	106.74	106.39	99.685	106.28	100.92	102.25	102.79
109.74	114.08	104.87	105.46	107.86	106.2	107.28	109.71	109.59	114.25	111	113.88	114.28	106.17	111.78	111.46	117.05	102.87	107.21	111.22	112.21	105.28	116.87	114.38	110.68	116.4	111.55	109.49	106.07	113.41	114.13	114.87	117.38	116.84	115.28	108.14	113.17	106.83	116.41	115.24	107.71	115.95	107.57	110.47	113.59	113.98	107.38	110.65	110.14	111.62
101.96	109.81	106.03	103.78	107.2	105.79	111.3	105.8	104.19	106.93	107.13	106.09	105.52	104.93	100.83	105.01	106.02	107.18	107.67	100.28	96.623	114.76	106.01	109.84	103.23	107.5	106.49	105.07	110.99	105.44	106.65	109.7	109.07	103.69	98.178	102.85	99.223	107.27	105.17	109.85	110.59	106.77	97.251	95.791	109.69	106.14	111.14	104.91	104.14	107.32
107.46	112.02	113.02	113.56	109.26	112.32	105.92	110.76	106.92	109.89	108.25	110.03	107.67	112.03	104.15	107.36	105.92	112.31	105.83	107.17	108.91	113.64	110.97	114.83	111.13	110.68	111.56	105.81	111.3	113.48	111.72	114.91	104.07	106.49	108.15	112.79	114.54	106.36	106.88	118.37	108.24	105.62	104.21	108.42	113.67	105.64	112.17	108.28	108.63	107.97
99.825	99.322	101.37	107.55	103.26	97.45	96.054	105.05	103.42	98.823	96.046	97.732	100.12	100.49	103.99	99.019	95.961	104.13	106.06	98.855	99.868	98.688	99.588	97.754	101.02	99.738	103.93	103.8	100.71	98.209	109.3	95.224	104.57	92.225	98.883	101.17	104.02	101.36	99.616	99.147	99.145	102.77	101.6	101.93	94.402	100.02	99.449	91.742	101.44	99.706
110.52	116.29	110.12	116.48	112.92	111.56	114.24	114.89	110.81	111.02	110.4	111.82	115.98	109.22	110.49	113.07	110.78	106.05	116.13	112.59	110.83	107.45	112.21	108.05	113.76	110.63	109.65	110.35	106.85	114.44	111.74	116.37	117.18	112.76	109.55	107.41	110.75	110.99	113.38	114.1	108.3	107.74	108.95	107.75	106.18	109.71	115.43	109.18	115.17	109.34
115.47	115.46	112.69	111.63	108.61	115.92	110.74	107.25	115.01	110.87	111.16	110.09	115.68	112.11	112.93	111.37	110.31	111.21	109.06	116.81	113.56	111.04	112.39	106.94	115.62	115.28	111.23	110.2	115.69	114.23	115.29	108.28	115.2	113.14	106.25	109.01	112.92	106.08	116.04	111.42	111.56	113.71	111.82	109.52	109.1	112.13	111.47	112.64	112.43	118.21
105.19	97.359	104.17	96.971	103.23	100.1	100.37	102.1	100.86	101.41	100.06	104.12	100.53	92.874	93.808	100.31	93.722	95.369	100.73	98.967	106.58	98.947	97.955	96.587	103.56	103.51	94.376	96.626	96.957	107.66	96.386	105.28	99.955	99.664	101.47	98.914	98.501	102.51	97.065	104.78	100.5	97.137	101.44	99.681	98.299	102.5	102.73	98.698	104	98.749
115.83	110.23	110.58	107.16	110.55	108.71	114.26	109.97	112.52	111.66	114.62	113.45	110.05	111.29	119.62	109.49	112.32	112.32	111.16	112.22	109.63	108.98	111.86	106.77	114.75	105.05	112.34	112.03	106.65	109.75	115.56	113.32	114.51	109.93	107.66	115.65	109.86	110.83	113.42	112.94	122.5	110.44	114.14	113.13	110.74	107.69	114.84	110.22	113.58	112.09
110.84	118.18	106.99	111.58	117.41	115.64	109.77	109.44	111.26	112.7	110.23	106.23	113.74	113.59	110.32	118.86	110.1	107.03	113.68	115.25	113.12	109.67	121.12	109.83	113.04	114.9	114.05	115.47	112.63	107.96	115.12	115.34	113.67	111.93	113.14	115.38	112.5	113.77	110.91	115.95	115.1	111.18	112.22	116.54	115.66	110.35	109.01	115.45	110.25	105.83
102.95	107.02	104.95	109.09	103.5	103.71	106.13	106.77	109.52	103.04	106.34	104.28	111.31	103.11	110.68	110.57	113.55	107.27	109.77	114.3	101.62	107.64	109.13	107.87	107.54	107.97	106.6	109.93	103.41	111.55	105.68	109.04	107.53	109.74	111.61	100.99	105.86	110.92	112.34	98.755	101.17	109.96	106.5	111.89	108.62	100.95	105.44	106.41	108.92	105.76
114.76	111.59	114.74	113.86	110.85	109.53	115.67	112.89	111.22	115.02	113.17	111.7	112.6	115.98	111.7	111.9	112.37	111.79	115.01	113.81	114.03	113.12	109.93	108.15	114.38	117.18	111.03	115.59	101.4	109.83	111.9	110.86	112.22	109.33	115.17	106.56	119.36	113.5	111.95	112.02	107.11	110.35	112.07	112.56	108.41	110.81	110.08	110.41	114.76	107.86
112.9	110.68	105	116.41	108.74	114.67	105.26	109.92	114.05	103.86	108.83	112.75	111.89	108.93	106.82	110.76	111.62	109.72	111.87	110.46	112.8	111.78	113.95	113.92	109.59	109.9	111.01	111.3	111.49	110.87	101.71	109.75	110.57	111.82	114.2	114.67	117.03	113.61	108.48	109.06	107.63	117.19	103.83	104.04	109.54	106.95	109.64	114	114.58	116
103.73	111.97	105.15	102.08	101.46	107.89	95.78	109.47	105.36	102.91	104	96.471	105.41	110.12	108.08	106.74	109.81	100.6	99.972	109	104.78	105.15	100.19	102.13	99.773	104.14	109.84	109.55	100.31	105	106.71	106.43	102.48	105.43	115.29	102.21	102.55	109.1	105.22	105.7	104.97	108.47	106.04	101.19	106.06	103.22	103.16	104.4	111.62	104.85
114.04	106.04	105.21	102.99	106.05	103.37	115.18	104.56	103.73	106	100.59	103.79	103.54	109.46	105.33	107.56	102.53	104.51	105.38	101.42	107.56	103.61	105.57	106.19	104.38	101.21	104.61	105.37	103.35	98.39	100.31	107.13	104.51	104.47	99.435	101.91	102.66	104.81	104.18	104.19	102.56	100.5	103.75	99.532	108.8	99.008	103.06	104.46	102.62	103.16
117.68	118.71	116.27	118.99	114.96	113.95	115.78	124.36	111.83	115.52	124.37	125.28	116.36	114.93	111.53	109.82	117.19	115.46	108.76	114.84	123.19	116.09	119.16	115.47	116.3	114.54	124.6	110.8	120.44	114.98	116.94	116.82	121.88	119.36	117.96	120.69	110.85	116.98	115.84	119.65	117.72	113.92	116.53	109.22	121.68	113.6	113.6	115.1	121.44	122.82
112.78	111.55	110.66	111.61	112.37	112.75	113.43	111.38	112.16	115.05	110.23	115.67	109.53	111.58	109.63	112.06	114.47	108.29	107.61	110.79	108.24	103.53	106.43	104.88	112.77	111.3	111	115.45	113.48	108.95	110.95	108.53	111.82	110.66	109.7	112.49	107.66	110.92	108.72	107.61	108.57	111.1	110.35	113.15	113.34	109.8	110.74	106.45	107.6	105.66
102.1	104.85	102.57	104.81	108.35	100.73	101.7	107.18	101.81	101.62	107.2	103.11	106.96	105.66	107.77	104.13	103.04	110.36	101.95	111.52	103.65	103.12	103.03	110.4	110.67	104.16	104.7	107.9	106.1	111.59	107.87	110.66	109.9	104.18	109.92	108.39	105.94	106.81	107.76	105.51	102.67	103.56	107.33	105.84	101.14	102.9	102.55	105.12	101.24	105.73
116.95	115.12	109.39	112.19	110.13	110.51	118.43	111.11	114.92	112.4	110.05	114.77	108.75	117.31	107.85	110.49	107.28	105.55	111.68	107.03	110.04	110.28	111.23	109.53	117.76	114.64	109.71	111.9	110.18	109.7	107.56	114.25	113.61	113.23	109.24	111.67	107.73	115.24	110.87	106.26	116.13	114.32	113.25	112.86	111.43	116.06	112.31	114.7	113.16	110.4
101.79	100.34	100.57	102.56	99.172	95.985	97.815	103.5	102.36	100.1	100.58	100.44	91.524	95.226	100.31	101.61	95.239	94.217	99.278	94.048	102.58	98.192	96.282	91.817	103.35	96.798	106.91	99.994	102.42	103.22	98.108	101.85	101.94	102.41	99.472	98.994	99.502	95.981	95.319	97.476	100.86	100.36	97.66	99.852	101.92	100.4	95.08	94.259	95.751	100.28
103.53	102.88	102.75	107.33	107.48	103.28	102.98	106.85	98.042	106.94	103.55	111.77	108.31	110.29	109.15	105.25	106.16	104.07	105.84	111.41	108.62	107.6	95.624	109.47	111.69	104.32	110.17	106.74	106.46	107.23	104.83	105.32	110.41	107.03	106.44	103.63	102.79	107.83	105.59	106.69	104.44	106.28	109.18	108.43	106.71	102.45	113.13	99.825	109.21	106.31
105.64	114.3	104.74	106.87	115.18	111.09	113.83	107.34	117.47	112.18	113.3	113.63	116.11	109.89	112.2	114.64	109.86	104.41	110.8	114.63	109.16	116.31	114.78	116.75	105.46	108.73	114.1	109.4	104.48	109.23	110.27	106.72	104.14	112.48	112.5	107.17	112.42	109.83	115.71	113.83	107.62	112.25	116.42	109.9	112.82	111.72	111.03	106.96	111.1	108.56
110.47	116.84	115.95	109.05	117.19	111.07	109.8	104.98	109.82	110.22	111.77	114.69	110.98	104.48	111.78	113.6	113.91	116.32	107.49	114.21	111.51	107.01	108.96	109.76	111.2	109.81	109.68	103.89	110.65	112.98	109.49	115.72	108.98	109.72	109.18	108.57	104.89	110.86	117.63	112.51	111.33	109.38	109.04	108.32	107.8	111.42	111.52	112.33	107.72	109.28
114.48	110.03	116.48	114.11	106.52	105.93	117.19	109.41	112.18	110.7	114.78	105.19	115.14	108.19	112.18	115.56	112.16	106.15	112.83	108.52	114.47	109.22	113.79	117.47	108.3	111.1	107.48	114.78	114.71	115.23	112.06	111.85	115.36	114.32	120.13	116.11	109.31	109.51	108.13	107.96	111.17	108.69	107.99	108.1	109.46	106.18	110.95	116.91	107.28	111.28
113.64	111.65	110.59	116.86	108.09	110.56	104.09	109.62	112.68	109.21	118.51	108.71	113.87	112.22	113.84	117.43	115.39	120.36	113.58	110.79	121.99	113	117.33	111.54	113.84	110.71	109.84	109.69	115.49	103.21	112.59	114.54	114.92	113.3	116.37	110.75	112.7	114.95	115.8	114.89	115.65	117.81	107.11	118.18	111.15	106.3	106.37	107.34	107.47	103.6
108.55	107.1	110.05	104.72	106.29	101.67	102.43	106.41	108.61	101.15	112.75	104.58	103.11	103.69	108.02	110.39	102.96	98.519	106.86	106.82	102.69	106.72	105.52	105.21	104.98	102.07	100.82	105.79	105.9	111.9	100.23	103.84	104.73	98.387	108.16	101.23	101.27	105.24	104.49	105.83	101.68	108.5	103.5	116.89	102.7	109.5	108.9	103.18	107.01	109.88
97.543	104.23	95.471	98.03	94.642	99.555	100.89	101.97	104.57	100.39	99.461	105.58	100.33	101.18	100.78	102.74	97.945	102.47	104.77	102.34	94.284	101.71	95.743	97.751	98.509	104.38	97.525	103.77	96.784	105.68	101.56	93.673	100.36	95.677	101.21	101.04	108.13	95.596	102.42	99.55	99.172	104.36	100.06	96.893	101.89	92.639	99.663	99.089	101.85	96.195
103.8	105.07	111.22	104.21	109.17	107.99	104.91	102.83	103.73	101.03	104.05	100.9	102.56	109.41	101.16	105.86	103.92	109.81	107.88	103.99	97.937	107.79	103.98	110.56	110.52	99.001	104.83	108.18	112.01	104.02	106.8	106.77	109.18	99.274	104.37	102.54	106.69	107.63	109.3	103.95	105.73	107.31	105.56	102.07	105.29	104.05	100.29	106.4	106.26	101.07
103.59	101.51	103.94	108.8	112.73	109.04	107.73	102.26	100.21	107.18	105.82	108.06	103.64	108.87	107.44	112.44	103.42	104.78	108.02	107.29	104.03	107.43	108.05	103.82	106.34	102.98	112.11	104.64	102.64	104.45	106.52	109.03	106.99	105.58	99.256	108.31	107.48	104.65	107.47	105.47	110.83	106.31	107.58	107.92	103.56	104.41	111.28	109.72	105.44	102.5
98.524	98.426	101.69	98.49	99.38	97.826	99.166	91.873	99.304	103.16	98.966	101.9	102.16	96.518	101.04	101.91	95.917	99.443	104.42	100.48	103.11	98.688	101.22	98.753	103.74	98.439	106.3	94.426	101.61	102.4	93.546	97.682	98.698	100.01	103.75	101.95	101.82	93.681	98.915	101.84	98.097	100.78	99.966	94.876	98.222	95.656	105.72	103.61	101.54	97.639
103.45	105.92	107.57	106.14	101.25	102.7	103.07	101.8	104.77	104.34	100.89	102.64	99.289	104.38	100.76	108.58	103.03	105.31	102.15	103.19	106.04	104.44	110.75	106.26	108.44	103.47	99.007	104.05	106.16	111.26	107.52	102.9	100.75	102.68	107.11	107.09	102.11	104.51	104.42	107.46	110.39	106.68	102.56	101.55	103.25	105.63	105.97	103.77	102.58	103.41
112.02	113.33	111.76	113.83	119.3	111.76	112	110.59	111.4	110.89	112.42	106.24	117.32	104.77	115.29	108.45	112.35	115.6	116.83	112.87	113.8	113.24	113.51	111.05	117.21	113.01	111.16	114.2	111.31	112.68	107.11	105.64	114	109.7	108.1	110.77	110.78	110.1	108.73	110.64	106.53	111.29	111.39	113.05	109.62	107.56	112.41	111.33	116.21	117.29
107.8	106.9	103.62	103.12	107.44	114.53	108.16	101.74	101.08	108.83	105.65	104.55	109.68	106.52	105.97	105.98	106.05	112.04	104.35	103.23	102.66	105.22	103.34	101.98	106.22	112.73	110.85	105.25	114.19	105.26	106.94	108.46	106.45	106.52	106.43	107.64	104.7	103.98	109.57	107.03	104.75	106.6	104.74	107.78	98.693	103.97	104.21	103.7	101.6	99.468
103.03	104.67	106.38	112.29	109.83	103.01	101.41	107.63	105.74	101.62	99.061	104.6	102.29	103.96	109.26	103.26	101.39	106.02	107.03	106.17	108.01	100.93	104.1	105.84	106.99	105.06	97.079	108.85	103.94	103.27	106.88	112.82	107.71	101.4	107.53	105.95	106.73	104.48	105.75	100.66	99.546	105.16	103.21	108.27	103.54	103.43	104.4	100.98	105.84	100.76
102.21	108.34	105.85	113.43	109.68	104.75	113.09	112.95	105.2	101.28	106.57	99.598	106.26	107.84	111.45	110.47	104.52	110.53	105.92	113.45	114.92	106.85	108.15	108.58	112.57	102.43	111.4	107.22	101.58	109.97	106.46	104.25	110.31	105.65	105.2	107.8	107.5	109.27	104.75	103.42	111.02	105.98	104.28	101.23	105.85	102.13	107.36	111.14	103.21	109.12
113.22	113.93	114.22	112.46	112.57	111.75	113.93	107.02	109.87	114.04	113.59	112.37	116.06	111.98	113.07	109.17	106.87	113.78	110.64	111.66	111	116.02	115.58	106.34	107.71	107.51	111.83	110.56	107.19	110.01	119.04	114.05	108.01	108.17	113.49	109.74	112.45	108.55	115.97	109.85	111.08	109.82	109.92	118.32	109.08	114.86	110.49	112.65	112.69	114.65
112.61	105.49	110.81	109.3	111.67	108.97	112.74	111.08	113.47	111.82	113.48	111.64	104.71	117.94	109.11	118.02	109.31	106.78	111.04	109.58	110.53	117.98	104.92	116.36	118.99	115.99	110.55	112.45	108.83	108.37	111.42	115.99	108.76	108.43	113.12	114.2	111.1	108.47	108.88	110.12	113.16	113	113.3	112.68	115.92	109.86	106.5	104.88	101.75	108.82
100.56	104.31	104.81	96.176	103.12	95.982	93.834	90.235	97.757	99.857	99.086	101.28	102.08	99.006	101.22	94.952	101.48	101	96.318	101.71	99.038	100.25	103.6	101.38	103.87	99.328	108	102.86	98.857	99.971	102.07	101.55	107.97	102.11	94.592	106.35	100.74	105.05	103.57	98.569	97.509	101.44	100.15	102.94	97.12	94.609	95.855	98.54	97.9	100.54
113.23	113.46	118.49	112.46	114.23	114.37	104.52	110.95	111.13	111.39	116.73	114.18	111.54	104.74	111.53	114.75	109.67	110	108.41	109.65	112.64	117.25	109.76	109.15	113.96	115.23	115.79	111.53	116.14	106.78	112.28	110.38	113.09	105.83	111.7	110.73	113	111.32	106.73	111.71	108.44	110.28	106.78	111.24	116.64	106.87	102.66	114.75	106.29	115.71
107.45	104.23	109.22	110.13	109.64	106.47	99.475	103.53	110.09	104.53	106.88	106.26	102.79	100.02	98.657	99.815	102.88	101.56	114.67	102.07	104.43	103.82	103.77	102.11	103.07	107.66	106.76	104.11	105.66	108.78	102.45	105.37	107.27	103.53	106.56	100.87	97.422	105.16	104.2	108.85	108.55	104.33	108.71	106.3	112.96	101.89	105.15	101.71	110.24	102.55
109.99	114.01	107.14	113.46	112.14	108.23	113.94	112.6	114.09	106.75	111.68	115.08	114.52	117.84	110.02	115.24	110.02	113.41	113.63	109.15	110.68	108.09	107.73	107.49	113.19	109.55	113.15	105.4	106.18	112.27	106.81	111.86	107.07	114.41	109.3	112.18	112.15	114.1	106.62	114.57	108.2	117.45	116.09	116.91	113.23	111.1	113.2	110.13	115.69	113.81
103.82	95.059	101.18	100.63	98.663	101.74	101.23	102.08	99.883	104.08	99.963	96.156	97.227	95.482	98.037	99.422	103.59	96.647	99.782	101.23	98.46	101.55	100.9	103.34	102.6	103.51	101.51	102.43	97.191	94.929	100.01	98.726	97.93	100.89	99.899	98.832	111.63	103.69	94.188	100.9	97.125	105.22	99.822	102.31	103.09	94.796	101.32	100.98	96.213	96.922
103.02	104.42	112.3	100.86	109.28	104.2	104.2	104.18	102.56	103.17	108.26	100.76	103.97	102.56	104.58	109.76	104.74	103.69	111	110.68	104.12	108.97	103.71	110.56	100.52	103.39	102.06	111.32	110.44	105.32	102.23	111.59	100.05	102.71	103.09	105.56	108.85	108.73	109.42	109	99.753	107.34	110.74	105.6	108.52	105.07	106.52	116.61	109.31	103.8
107.16	103.7	104.01	104.76	102.98	100.17	104.62	103.86	102.32	105.32	99.693	105.92	103.05	98.316	105.85	107.41	109.6	102.49	98.766	107.61	99.106	109.62	109.28	102.74	104.72	104.98	101	101.2	102.26	100.54	109.54	104.28	106.66	106.01	98.649	105.54	101.09	103.55	105.37	103.96	107.17	107.44	104.98	104.42	100.83	105.79	104.44	104.17	104.21	108.36
95.24	98.524	97.303	102.63	93.895	103.98	101.92	98.591	100.35	99.065	98.616	101.31	96.816	106.24	104.12	102.85	103.68	98.449	99.832	100.03	103.07	101.14	98.606	102.87	99.859	104.84	98.432	97.756	98.961	99.485	99.643	105.96	97.711	103.6	100.01	100.93	97.961	108.65	100.18	103.48	105.15	98.015	99.208	99.192	106.12	100.47	99.491	100.92	101.19	99.418
109.52	107.16	97.58	106.59	103.35	118.61	102.95	106.19	110.35	110.15	101.04	103.34	111	96.365	109.5	105.53	109.63	109.81	107.95	105.14	103.7	105.18	107.13	105.74	104.54	104.13	105.02	100.72	108.74	104.59	105.25	107.31	111.77	109.58	102.26	101.32	103.28	108.73	104.16	102.59	103.92	105.48	103.37	110.19	102.59	111.61	101.86	105.64	105.41	102.61
113.54	113.94	111.64	110.97	111.86	109.52	109.28	108.18	117.08	110.5	112.1	115.11	106.98	112.54	110.91	113.84	110.92	116.5	108.12	107.02	106.38	105.87	118.58	119.33	107.77	102.55	110.46	112.68	114.29	110.52	113.13	110.82	104.56	104.7	113.6	111.89	113.72	111.98	115.25	108.44	115.14	111.89	112.92	108.8	110.37	110.95	116.07	107.79	115.45	112.28
117.74	112.1	110.49	113.97	108.41	117.36	111.67	113.25	108.02	110	116.66	111.89	116.99	103.65	109.18	111.95	105.96	116.21	111.29	108.07	118.44	108.35	110.18	108.91	110.83	107.64	115.27	113.69	108.21	108.43	112.02	107.03	111.03	112.26	106.56	108.24	111.81	113.01	107.03	115.71	116.66	113.22	111.68	112.85	119.88	108.62	120.77	109.22	118.47	108.32
112.32	112.03	111.34	109.93	110.14	109.1	108.48	109.15	113.06	111.27	110.27	108.56	112.72	114.91	117.93	110.88	110.25	105.59	109.63	108.98	111.34	116.68	109.21	107.09	110.3	113.02	107.17	107.56	113.17	114.3	108.04	116.06	115.96	112.7	115.12	112.02	108.97	113.45	103.24	108.57	111.37	105.45	113.08	109.04	111.91	108.64	113.78	114.85	108.61	111
102.72	98.523	96.795	98.554	92.111	104.23	101.25	100.94	98.428	100.62	97.05	100.65	100.86	96.86	92.726	98.119	102.26	102.27	94.517	102.48	99.661	97.843	98.361	98.917	96.357	98.967	103.03	102.94	98.409	100.94	106.11	97.982	101.32	102.82	96.152	99.516	102.88	99.136	100.42	103.21	95.435	97.071	99.418	104.34	100.14	105.75	100.55	107.83	97.428	97.54
120.62	114.48	118.89	123.42	119.76	121.79	119.37	112.48	118.59	116.98	116.65	116.14	114.06	119.8	117.03	118.23	116.55	112.64	119.48	120.58	125.38	117.68	121	119.9	111.43	125.79	115.23	116.58	118.95	117.46	116.68	115.05	117.02	119.63	125.77	113.85	114.99	126.47	112.62	123.42	118.9	116.77	123.94	116.59	116.26	117.02	115.14	114.73	119.87	118.39
116.85	112	114.65	115.86	113.58	116.01	111.12	114.61	112.13	114.81	121.06	108.24	113.79	115.14	115.17	111.44	110.5	119.45	123.38	116.13	116.44	111.11	107.65	114.97	109.69	109.82	100.96	109.33	115.49	112.33	112.65	109.1	101.81	108.89	116.52	114.33	106.86	109.9	106.77	114.8	104.64	117.69	109.77	117.88	111.6	110.65	116.14	108.07	111.86	108
107.99	107.99	103.53	95.791	104.61	105.53	104.76	107.85	103.09	104.39	104.07	99.228	103.25	105.68	106.72	111.7	105.64	96.674	108.99	107.17	104.31	107.71	105.54	108.89	108.28	106.41	109.69	99.957	108.73	107.32	103.66	100.35	107.15	102.5	104.47	108.32	113.27	105.64	98.024	107.57	109	110.21	105.11	104.74	105.79	104.3	107.39	105.48	107.88	107.77
106.34	102.53	107.71	101.1	110.97	109.31	106.49	99.008	114.76	106.23	107.87	103.79	102.42	107.25	111.47	102.69	102.42	105.43	107.13	105	100.82	97.974	109.04	109.1	107.99	109.09	104.65	103.9	101.39	105	105.94	102.28	99.742	110.69	104.44	106.18	106.77	105.61	103.4	110.09	104.23	100.98	105.06	107.42	103.8	97.779	105.13	104.73	107.42	106.88
100.11	110.73	102.78	102.27	106.69	108.68	100.52	105.07	103.07	112.44	106.83	105.13	100.9	101.63	108.7	108.44	104.97	108.42	108.37	108.37	105.82	110.5	112.22	107.12	102.85	108.47	101.48	110.67	107.79	107.26	102.06	112.79	110.87	111.65	108.95	106.7	108.48	107.05	107.42	110.15	104.04	103.79	105.89	102.92	111.12	107.46	104.93	103.01	104.22	103.88
106.05	105.58	106.67	105.67	97.574	106.2	109.38	107.62	106.65	100.74	99.71	106.05	106.26	103.42	105.32	100.34	103.11	107.28	101.43	105.48	103.12	102.79	101.73	107.97	102.57	102.58	105.99	100	101.94	100.74	109.66	105.98	106.21	108.15	101.3	100.91	107.67	102.74	110.29	104.65	98.303	103.82	101.5	109.67	105.19	102.59	107.55	105.14	104.55	103.61
107.18	107.79	111.38	104.92	110.94	104.95	99.453	102.37	104.94	105.86	100.37	102.86	102.59	109.92	105.15	104.45	106.27	103.47	99.117	102.47	105.22	110.89	106.35	105.44	104.69	108.62	108.75	105.62	105.03	105.28	104.77	102.17	102.74	103.04	113.57	107.84	106.99	105.25	107.39	103.68	102.57	105.69	105.02	109.03	108.56	101.47	102.34	109.5	103.94	101.06
110.11	104.27	104.07	107.14	105.87	103.45	109.11	102	109.91	109.44	106.28	101.61	105.15	105.99	101.62	106.9	106.37	100.9	110.45	105.68	109.72	101.7	105.88	101.69	104.84	104.03	108.35	109.71	106.57	104.08	108.64	104.06	103.07	108.15	101.24	108.15	103.96	100.79	104.18	109.38	100.36	105.83	113.83	104.13	107.64	105.9	104.09	103.94	105.98	111.6
105.89	97.727	103.91	101.2	100.85	113.76	106.85	103.3	109.2	111.29	111.34	106.21	107.66	106.11	106.25	103.62	100.98	104.05	108.6	105.25	105.93	110.06	107.7	104.81	101.96	106.08	106.83	104.63	104.27	106.08	105.3	108.84	105.43	104.72	104.81	103.82	104.03	110.03	103.08	107.44	106.79	108.92	102.42	107.86	100.88	108.31	103.36	102.38	108.45	108.77
98.872	95.265	96.688	92.143	108.37	94.978	107.51	101.74	103.33	99.811	101.14	103.71	102.46	100.23	103.2	104.44	99.668	95.653	98.224	102.82	97.276	94.749	97.194	100.3	94.74	102.19	101.26	98.467	97.985	102.95	96.665	98.251	99.109	101.89	104.03	99.467	99.126	102.99	97.407	101.1	107.49	100.33	99.989	102.85	100.31	95.995	96.925	98.486	104.79	105.27
92.42	99.627	99.29	94.439	94.2	98.6	99.511	95.242	101.33	99	102.25	100.85	105.59	97.581	102.93	95.995	93.491	102.56	106.24	93.156	103.16	103.18	95.114	96.987	98.179	97.279	103.93	98.36	99.331	100.17	100.36	97.199	101.13	102.04	96.079	97.546	96.789	98.356	99.289	98.996	99.905	95.01	96.842	98.797	99.965	104.9	102.38	97.392	96.938	98.778
103.63	104.48	105.18	104.33	105.29	99.076	106.33	102.96	114.82	104.83	99.296	113.84	108.43	100.93	111.01	110.09	100.67	100.41	105.09	108.97	108.4	106.42	105.11	105.78	106.42	112.01	102.02	107.73	111.47	102.92	104.89	105.67	105.41	111.16	102.67	102.8	102.09	107.96	111.87	103.99	103.36	103.9	105.25	111.06	104.27	101.49	100.8	107.76	105.58	114.91
102.88	115.47	107.55	103.96	110.55	107.53	112.87	106.76	106.99	104.95	107.58	106.63	110.79	103.08	102.68	105.82	105.7	107.71	98.412	104.82	96.339	105.55	106.19	101.97	103.56	111.05	108.87	109.32	108.25	105.65	106.45	104.85	102.79	106.22	103.46	105.73	108.56	105.13	107.74	108.38	97.204	109.06	104.43	110.45	103.59	102.63	100.19	105.44	107.06	103.36
112.49	111.16	119.3	114.16	105.82	112.97	110.71	113.82	103.98	112.74	105.21	115.31	107.44	107.7	115.86	109.37	114.04	107.27	113.13	108.71	111.26	109.14	115.24	106.37	111.75	106.75	114.3	108.7	107.08	110.32	112.6	107.87	107.48	109.43	111.61	110.59	113.48	112.42	115.28	118.04	115.26	109.21	108.94	105.87	107.39	109.04	111.31	107.99	110.4	108.67
112.49	115.24	108.02	115.26	113.73	111.27	112.35	115.96	111.28	107.22	111.61	108.11	116	111.08	105.67	107.39	115.55	111.28	106.89	115.22	113.24	112.52	112.41	113.15	115.12	107.04	115.7	115.18	112.21	111.85	108.7	110.83	111.13	115.59	116.59	116.5	104.38	109.67	117.22	112.95	107.47	120.93	106.1	110.05	112.21	113.56	116.01	114.21	112.55	111.24
112.54	104.9	115.61	109.21	111.27	111.19	110.37	108.81	109.93	102.4	109.45	117.87	116.11	110.61	116.64	110.7	105.75	112.21	109.06	115.99	112.03	115.55	115.32	110.26	105.54	106.59	118.72	112.52	111.39	111.57	116.4	109.54	114.81	108.32	103.7	107.85	108.6	115.43	108.36	115.81	109.73	112.79	115.41	105.93	112.48	106.43	112.52	107.78	115.52	115.29
104.6	102.64	103.49	110.27	104.59	96.827	104.25	107.09	105.07	111	105.22	103.72	107.82	101.73	99.85	105.22	109.27	105.48	106.36	105.92	107.39	101.47	103.31	102.74	94.914	104.44	107.01	106.53	103.44	105.01	108.48	104.88	106.17	99.834	102.04	104.49	102.87	106.11	105.08	102.39	108.12	106.3	99.662	103.04	104.02	102.19	103.72	97.466	101.73	104.71
114.62	110.56	114	111.61	116.48	117.67	116.52	112.89	117.15	118.54	110.49	113.56	108.04	108.32	116.95	115.01	109.2	111.29	109.92	113.57	108.73	113.8	109.78	113.96	113.43	107.68	113.5	116.61	108.69	112.06	115.9	109.01	115.43	113.76	110.45	112.74	109.98	114.64	112.85	113.44	111.29	115.36	108.17	111.3	114.59	109.14	111.45	115.24	112.63	109.95
116.88	113.71	108.71	113.85	111.78	109.13	114.84	114.38	115.24	110.08	112.33	114.33	112.04	112.97	109.1	117.25	112	111.09	109.71	110.46	105.77	115.14	109.82	115.47	115.19	113.19	117.53	114.34	113.07	112.7	108.74	113.71	113.57	108.91	110.26	114.7	107.66	115.71	111.84	105.04	113.75	114.33	114.31	117.7	114.29	114.66	116.16	108.62	112.46	116.41
104.54	110.39	106.11	106.77	108.08	105.73	106.9	105.73	111.48	104.48	100.85	106.79	101.24	106.58	105.29	104.29	104.11	101.4	103.29	103.41	101.2	109.77	104.96	108.8	110.2	105.7	105.33	100.97	105.88	100.91	103.8	108.63	106.31	109.25	102.4	109.36	102.4	105.65	100.36	105.79	108.83	103.16	110.18	112.64	106.01	101.19	104.33	110.97	105.61	102.46
105.82	109.78	101.82	105.27	105.34	105.99	112.82	103.56	102.57	108.36	98.401	104.19	107.79	107.43	103.84	106.47	110.79	106.86	111.16	104.81	103.56	107.07	104.91	106.21	104.53	107.02	107.21	104.63	109.3	106.91	108.12	106.71	97.105	105.44	110.72	98.475	110.09	100.09	101.15	109.98	104.58	103.65	102.47	103.54	107.2	101.64	102.24	106.3	104.78	105.26
108.55	110.13	111.52	113.16	112.48	109.87	110.77	116.7	111.22	111.22	104.39	105.21	112.79	117.4	107.76	113.64	104.02	111.21	109.21	111.3	112.29	112.89	114.14	114	111.69	106.7	105.23	115.64	111.72	114.87	117.06	108.91	110.24	111.14	114.35	106.06	117.67	109.79	112.9	114.13	111.76	110.41	107.81	103.8	110.36	107.6	105.68	110.4	117.28	110.02
110.73	112.09	111.5	110.51	112.58	110.05	108.74	113.48	106.69	109.72	109.57	111.12	110.48	113.89	111.65	110.72	114.16	114.16	109.52	109.62	110.76	111.4	108.76	114.99	110.5	118.54	109.5	114.42	119.95	113.55	111.13	109.32	109.06	113.35	114.54	111.36	107.56	108.92	104.35	112.67	105.58	103.59	107.08	109.5	110.64	105.23	114.89	109.16	108.11	113.55
106.12	103.98	109.45	102.31	118.49	102.05	109.21	100.22	110.15	107.32	105.73	105.05	113.42	103.74	103.83	103.44	106.13	104.46	107.61	101.54	100.34	104.39	106.59	110.83	107.41	106.44	103.38	102.85	106.36	102.13	96.669	103.92	107.51	99.724	105.06	103.74	105.55	107.99	104.57	101.71	99.256	99.191	99.926	105.96	99.962	109.96	105.63	98.821	102.64	104.4
109.85	100.96	99.948	110.55	103.84	109.26	106.77	110.15	106.72	104.6	107.41	113.49	104.7	109.47	108.3	111.17	105.98	103.61	105.61	108.45	105.41	98.745	106.19	104.65	102.86	106.69	101.91	113.72	95.61	106.76	107.99	111.81	105.71	104.83	106.35	105.63	103.88	105.06	102.34	100.03	105.65	104.2	108.86	106.79	104.85	106.56	101.82	101.96	109.18	103.74
104.51	104.1	102.95	102.44	106.48	103.72	102.27	102.57	108.94	103.3	106.84	105.9	102.91	108.06	103.87	104.39	105.94	111.66	106.5	106.99	110.41	103.84	104.03	108.12	103.02	109.42	98.025	108.51	106.93	111.05	108.33	107.67	108.01	102.61	104.68	109.65	100.16	109.7	110.77	106.98	108.25	103.44	103.26	105.09	103.17	103.57	101.81	109.83	110.79	110.67
102.4	107.7	104.04	108.7	109.83	108.49	111.56	103	109.68	105.39	113.02	100.04	102.62	107.07	103.83	105.02	97.544	107.94	106.04	110.21	110.94	110.34	104.24	105.63	104.02	106.26	103.64	105.26	105.88	101.63	108.93	106.51	103.33	108.4	106.82	101.46	108.69	105.3	105.37	105.57	103.6	104.57	112.55	104.49	102.15	102.63	104.81	112.01	111.42	105.6
98.833	107.49	103.64	108.5	102.39	98.833	102.32	107.44	105.48	102.38	105.22	105.47	108.24	101.68	103.72	108.6	108.92	102.18	105.76	101.73	108.7	106.09	104.42	104.54	103.61	107.57	104.04	102.39	107.63	103.24	100.02	106.02	104.83	105.34	104.65	101	104.43	104.46	98.97	101.85	100.43	106.9	108.29	106.75	99.236	104.57	110.29	107.96	102.6	99.717
104.84	105.24	106.66	104.44	108.11	102.6	108.07	106.84	106.16	107.25	103.8	98.582	105.93	108.66	106.15	99.037	102.52	98.27	101.7	104.41	101.33	108.95	106.31	102.76	101.7	108.95	105.07	105.44	105.81	102.55	102.21	98.998	104.32	108.24	102.96	107.45	104.65	101.98	104.57	104.73	108.38	98.684	103.56	110.7	113.63	107.29	107.62	103.42	101.73	107.64
106.32	101.49	107.5	113.83	103.13	104.47	107.17	104.98	101.35	106.71	102.44	110.36	105.41	111.1	102.46	106.6	110.06	100.22	104.66	100.65	97.857	108.2	107.82	101.7	102.91	109.91	95.667	106.82	107.83	102.61	104.49	107.46	105.42	104.3	104.76	107.16	106.17	112.82	110	103.22	101.32	104.02	104.68	99.726	104.94	107.68	105.23	106.36	103.42	101.6
96.711	108.86	106.38	102.58	107.9	108.71	104.21	105.81	109.51	104.68	96.612	104.94	111.8	107.89	105.95	108.23	110.51	106.94	101.33	105.32	100.44	102.9	105.44	110.12	106.51	103.78	110.85	104.71	102.97	109.78	100	104.65	108.34	105.56	109.68	105.69	96.181	106.4	104.67	102.24	101.57	110.88	106.04	106.62	107.22	107.31	100.5	98.231	107.32	100.27
106.97	105.3	103.87	100.11	106.51	102.01	109.19	100.78	108.77	106.8	104.95	106.38	103.14	101.66	101.16	102.96	105.55	102.8	103.43	108.67	108.68	107.97	99.885	104.09	103.18	98.076	105.52	104.11	101.35	101.3	107.09	112.14	103.39	102.92	104.1	107.64	106.63	105.45	97.691	99.081	104.9	110.98	103.58	106.61	96.431	105.24	105.62	102.58	100.37	102.32
103.83	95.112	99.923	97.717	99.563	106.43	101.15	96.056	95.386	98.81	100.17	101.19	99.897	98.692	101.01	98.568	92.96	99.366	99.495	101.28	97.273	101.76	98.012	103.34	106.11	100.3	96.549	98.597	98.983	97.309	97.21	96.271	97.46	93.954	99.355	103.54	106.69	104.09	98.064	97.64	98.365	97.126	97.462	105.92	101.74	105.57	101.77	99.044	96.784	103.92
99.606	106.35	103.13	109.09	104.59	106.32	101.74	103.87	99.419	106.24	108.45	113.07	104.53	105.99	113.45	105.16	108.4	102.45	105.3	109.24	102.59	101.7	105.11	103.57	111.15	98.702	107.86	99.087	103.93	105.35	103.98	102.18	110.66	105.14	108.95	109.95	108.39	113.97	110.21	105.25	107.4	109.28	112.76	102.13	107.35	108.32	104.68	107.98	99.565	107.65
111.04	112.64	114.02	112.86	111.37	111.32	116.88	115.23	114.75	108.46	108.67	108.46	115.39	113.87	110.14	110.89	114.25	114.76	114.68	109.56	108.61	109.66	114	108.01	112.37	114.82	109.94	112.51	115.23	115.68	111.53	108.75	111.13	114.46	116.45	113.37	115.42	116.38	110.32	107.23	114.9	110.5	115.25	112.4	117.27	115.86	113.1	114.6	114.78	114.4
116.26	107.48	107.82	105.25	113.98	102.46	112.26	117.31	113.43	110.87	113.43	114.3	114.65	116.94	111.83	112.76	107.53	112.35	108.04	106.61	105.37	109.65	107.39	112.93	114.7	109.82	109.39	110.95	107.37	106.14	107.55	110.98	119.44	112.31	115.05	113.33	113.4	109.09	105.05	115.17	107.31	118.06	114.74	105.33	113.53	111.87	111.71	109.91	106.25	119.77
111.86	106.12	110.52	106.42	117.58	109.62	109.89	114.39	111.76	111	114.44	110.51	114.84	110.53	110.1	108.67	107.02	102.33	115.35	111.53	105.14	113.15	109.56	111.49	113.32	115.34	110.23	111.25	111.52	112.56	106.98	107.66	114.67	109.41	119.91	111.26	113.2	111.51	114.4	113.71	109.78	110.13	113.11	108.73	114.95	106.96	103.83	113.42	110.88	109.87
106.9	105.48	104.82	106.46	104.23	108.15	99.488	111.02	109.21	109.44	104.94	103.06	103.48	111.65	107.76	104.94	104.98	106.16	109.48	110.25	103.93	100.7	110.08	101.01	101.97	107.91	103.76	105.56	107.98	100.01	106.29	110.45	106.8	104.37	108.12	108.3	113.62	105.47	100.44	115.41	106.79	106.7	109.8	111.37	110.88	105.4	105.09	107.66	101.59	105.43
102.85	102.78	112.61	108.12	111.11	102.23	101.26	107.27	102.56	107.59	105.43	103.39	105.11	110.17	108.89	103.62	109.53	106.46	108.78	106.37	101.84	96.22	107.25	105.15	110.66	105.34	105.1	108.24	105.32	113.31	109.47	102.74	103.71	107.32	104.53	105.69	104.07	106.94	96.792	98.643	107.83	98.78	102.73	102.92	109.35	105.49	106	108.93	109.35	107.56
107.35	104.91	103.83	102.64	103.55	107.86	106.21	108.16	102.06	107.9	104.92	101.87	102.92	101.59	107	105.59	106.27	102.82	105.48	104.68	106.42	109.61	103.14	105.4	105.15	110.52	103.27	109.28	106.17	102.6	101.59	102.71	105.82	102.03	108.54	104.34	106.87	101.49	104.76	107.04	105.31	104.43	109.11	101.64	108.86	110.87	99.87	110.08	112.07	114.42
106.17	108	110.77	99.853	109.3	96.027	108.25	102.68	101.69	109.75	106.91	100.18	113.79	103.49	104.66	92.017	104.91	102.91	100.51	105.23	109.94	102.79	105.85	98.797	106.28	103.94	104.06	109.24	95.46	99.523	99.947	103.5	107.27	106.86	106.83	106.93	100.26	100.1	108.49	115.24	105.07	105.86	100.22	101.63	108.27	102.3	96.672	101.19	106.33	105.07
104.9	97.396	101.62	104.75	102.22	98.247	106.87	99.627	108.62	100.08	99.833	103.63	103.44	105.31	107.1	105.2	104.53	104.19	103.32	104.59	111.45	101.78	102.69	100.76	105.13	97.563	106.32	106.45	103.88	108.98	104.31	99.079	107.29	102.51	104.2	108.41	99.797	104.06	106.58	105.89	100.23	106.73	102.17	105.63	109.26	102.2	108.74	114.17	104.12	95.158
102.07	101.67	105.23	98.02	105.23	110.06	102.92	100.16	103.3	104.95	106.9	103.72	103.64	100.11	105.13	105.2	101.88	105.2	105.97	104.45	99.659	101.98	105.24	103.46	106.47	106.21	106.94	109.43	101.5	105.34	108.82	106.19	104.89	105.99	107.41	108.04	101.1	100.68	105.53	105.67	106.76	107.36	104.16	104.16	105.69	106.45	98.141	105.13	105.06	106.6
102.74	106.64	98.3	93.959	99.696	100.33	101.57	101.84	101.51	94.737	106.14	95.577	95.63	97.879	104.06	98.108	99.148	98.431	103.49	99.734	99.604	95.616	98.982	99.711	93.866	102.44	96.833	105.32	104.78	99.646	102.57	106.2	96.143	97.721	102.78	101.88	100.32	103.87	100.91	91.241	94.693	96.541	102.37	100.14	97.859	95.106	98.008	104.87	99.993	100.64
98.569	112.01	102.54	110.5	106.45	101.27	104.21	108.81	107.89	105.27	105.22	103.71	104.51	103.08	105.43	107.65	105.77	105.26	104.41	104.87	102.19	100.87	101.16	102.94	102.74	100.93	102.24	101.13	108.08	108.6	105.7	105.36	107	105.28	99.442	107.4	109.59	100.39	100.85	107.23	109.76	101.59	107.2	107.83	106.94	110.04	100.07	109.76	107.62	102.21
102.06	96.752	102.6	107.62	105.62	99.133	105.07	103.16	104.7	99.892	100.94	99.412	106.35	96.271	106.86	106.46	100.29	99.095	98.896	103.35	104.49	99.083	102.03	101.1	95.21	91.272	95.724	103.2	99.823	95.73	103.11	102.2	96.483	100.5	92.781	105.79	104.6	103.23	98.186	100.18	97.141	92.494	98.473	98.067	101.31	93.983	104.46	101.91	93.334	95.106
112.69	113.49	109.41	108.92	112.68	109.69	113.91	108.1	113.26	119.39	108.59	112.49	103.49	109.7	117.9	110.91	109.7	103.35	114.82	108.47	112.84	110.81	108.92	114.81	109.56	111.7	108.16	108.84	116.4	101.28	112.11	109.34	114.66	108.42	110.51	115.99	114.38	111.43	111.15	109.69	110.79	109.6	110.5	115.12	113.78	106.88	114.9	108.49	115.12	115.56
100.78	111.97	99.621	111.2	108.39	104.09	104.44	108.43	102.62	103.57	97.942	102.69	100.25	102.72	102.15	96.24	101.4	105.46	102.99	98.421	103.03	111.79	100.25	104.36	109.71	101.53	104.22	105.52	104.9	103.68	105.39	107.8	98.326	103.2	106.29	101.46	100.54	102.66	107.4	95.217	103.37	107.6	104.88	107.6	103.12	107.92	100.49	113.53	103.45	109.77
109.78	104.35	104.82	108.7	105.89	106.82	106.79	103.05	111.32	105.47	105.97	110.04	102.25	104.59	112.23	99.187	101.72	109.09	110.04	105.9	102.26	104.14	107.63	108.31	114.17	108.85	108.38	101	102.26	103.71	100.74	104.35	104.03	103.52	107.19	107.6	105.44	104.89	109.02	105.15	105.31	107.75	105.72	103.26	112.07	107.2	102.08	105.57	99.676	103.57
107.37	110.49	100.57	100.58	107.75	103.84	107.22	102.49	106.37	111.75	103.04	107.93	99.661	105.53	97.024	100.82	104.23	110.12	100.26	104.52	103.83	106.48	111.23	106.05	102.87	107.61	109.09	102.69	110.38	101.66	109.57	102.15	108.82	107.88	104.33	108.82	107.01	112.05	102.28	109.68	109.76	104.3	101.94	106.31	105.99	108.62	108.43	108.76	105.42	109.62
106.98	103.17	106.7	108.37	103.42	108.95	98.272	105	100.93	103.06	102.88	103.3	102.65	99.949	112.68	108.44	106.26	96.457	101.7	102.1	104.32	105.48	102.98	108.38	101.54	103.49	104.14	102.18	109.69	104.82	101.25	106.82	106.58	103.3	105.72	110.89	107.33	102.63	104.1	102.53	107.16	106.35	109.54	106.51	103.99	104.63	107.9	105.93	110	96.358
102.53	105.07	101.44	98.372	100.27	96.073	97.322	93.514	102.1	102.85	93.516	101.28	102.43	104.25	99.927	104.61	104.82	99.859	100.04	99.767	102.92	99.3	104.91	98.273	94.724	101.44	96.893	99.21	98.863	101.36	100.6	103.11	99.705	98.776	102.44	103.99	100.94	95.534	94.698	100.75	96.933	96.589	99.481	96.656	104.14	104.43	97.452	99.326	96.876	102.7
108.81	113.5	113.66	113.7	108.13	104.76	112.47	109.9	113.8	116.36	110.11	107.96	101.89	113.79	111.87	107.68	109.17	109.53	115.6	105.33	104.44	109.81	112.53	109	106.71	109.83	106.15	96.856	109.79	107.62	108.89	109.99	110.67	112.12	112.28	109.61	106.65	106.5	105.32	105.88	116.76	110.61	113.7	107.54	106.12	117.54	104.99	110.9	111.13	107.7
101.79	98.541	102.66	100.73	100.4	101.14	95.863	98.869	100.25	105.72	99.373	100.42	102.63	97.264	99.905	100.57	98.511	104.78	101.26	100.95	98.021	99.45	100.36	97.709	101.66	99.525	102.51	100.27	101.78	97.575	101.23	101.45	98.569	100.1	99.53	102	99.913	98.824	98.308	98.898	99.278	96.944	94.293	103.11	98.616	96.766	103.36	100.96	102.66	98.388
107.56	103.25	102.3	107.48	101.77	104.6	108.81	104.7	102.31	102.82	106.47	102.82	107.12	104.36	105.62	95.611	108.95	107.11	111.19	103.8	106.02	106.59	107.96	103.74	104.08	108.78	109.93	105.31	104.38	104.28	109.13	104.97	106.13	100.91	100.66	108.57	110	103.43	108.39	112.37	112.1	109.29	107.82	106.8	98.223	104	111.36	106.83	97.849	105.99
101.39	110.23	105.92	103.12	107.51	108.29	113.62	109.09	102.25	105.47	108.17	110.29	104.74	101.09	105.19	96.336	105.26	114.31	112.85	110.28	111.19	102.28	104.76	101.57	102.55	99.412	106.38	104.42	107.93	109.68	108.09	113.14	107.11	105.29	111.19	105.39	114.44	100.17	99.723	106.69	113.86	105.57	102.65	103.15	105.97	107.08	108.64	103.73	102.44	107.93
109.45	102.82	103.85	107.32	101.38	107.22	103.72	101.62	100.65	102.88	105.09	109.25	103.07	104.83	106.97	102.37	107.65	101.02	111.72	105.61	106.99	104.05	107.88	106.85	107.55	102.14	101.05	105.99	108.61	102.7	111.07	107.54	110.33	99.644	108.13	106.62	111.72	102.04	101.26	106.52	107.79	105.32	99.424	98.286	102.79	102.25	109.74	99.773	108.23	103.19
112.83	111.21	115.09	110.31	109.57	109.79	112.83	107.91	107.91	106.3	116.19	118.27	113.83	112.13	109.18	113.12	113.14	103.67	112.78	113.32	112.17	113.78	110.73	111.85	111.85	113.75	108.58	110.88	114.53	109.17	112.15	111.65	117.41	113.79	113.77	114.82	115.92	113.85	111.98	111.11	106.03	114.77	109.22	114.89	108.76	107.81	105.55	105.56	115.49	114.48
97.504	106.32	110.27	103.13	110.25	105.59	104.16	106.83	104.84	107.82	108	99.855	106.32	99.784	104.99	104.34	111.03	94.62	99.944	99.541	102.66	106.11	110.31	106.55	107.58	103.87	109.95	106.47	107.17	105.45	108.11	105.52	108.58	109.89	103.11	102.58	101.22	102.52	112.45	101.6	101.99	102.99	105.89	104.52	103.93	105.94	101.56	108.42	106.38	111.04
105.24	107.16	110.4	111.66	113.73	108.31	105.54	111.68	106.13	104.89	110.81	106.24	102.52	106.07	109.28	108.56	105.79	110.46	108.67	111.4	99.425	109.76	108.47	104.36	103.64	111.31	107.01	105.56	104.41	107.81	108.66	103.38	108.13	107.67	103.95	105.78	106.48	118.32	105.66	99.067	109.71	106.01	109.1	108.21	101.05	106.71	109.69	114.55	114.88	105.66
106.9	107.5	103.62	107.45	110.75	113.14	108.4	109.17	110.07	112.03	107.82	113.31	119.13	109.57	107.09	106.2	109.43	112.14	110.16	110.07	115.98	109.8	114.67	104.89	112.45	110.12	109.34	111.95	107.71	112.24	113.51	106.84	107.63	109.95	106.24	114.29	109.04	109.04	109.56	111	111.18	107.39	112.86	106.71	107.88	108.16	110.84	108.71	109.53	110.02
106.75	114.13	106.72	112.82	112.55	110.31	112.62	109.71	112.37	113.87	110.6	113.21	112.06	111.85	106.91	109	111.43	111.2	113.53	109.18	117.91	111.75	111.33	109.58	111.86	117.07	110.84	111.79	114.76	118.35	113.02	112.75	111.12	113.36	112.8	107.26	114.04	111.72	114.01	113.7	113.19	117.15	112.01	117.31	114.42	108.22	111.59	117.76	111.8	114.43
120.02	111.47	117.19	121.05	114.75	118.42	119.35	116.12	117.95	116.8	118.87	109.23	121.47	117.85	117.25	116.4	113.02	114.73	123.68	111.02	119.8	119.15	122.2	115.3	121.1	115.36	119.32	114.59	120.76	117.54	115.13	120.24	120.96	117.4	116.81	121.98	122.6	116.2	113.75	120.43	118.42	118.04	116.72	114.72	120.8	118.89	111.04	116.64	118.41	115.92
112.33	111.19	108.12	113.86	116.27	107.79	105.51	110.52	108.94	112.02	110.16	115.77	110.77	108.23	110.09	107.49	115.37	109.7	107.41	107.03	106.07	110.25	104.45	119.76	108.89	111.92	110.53	110.49	105.77	117.45	109.05	113.34	107.18	108.79	118.87	111.54	115.18	112.54	106.96	108.61	108.06	109.83	109.2	108.53	109.77	115.09	110.83	111.88	114.55	115.03
97.512	93.827	100.77	103.81	99.842	103.74	100.02	101.06	100.26	101.62	102.44	97.845	103.93	97.005	96.462	102.83	101.65	98.987	99.352	106.99	100.67	100.9	102.12	106.13	103.49	101.11	101.15	97.254	99.582	98.29	98.034	106.12	96.572	105.32	106.85	98.801	97.303	104.12	103.63	104.71	95.981	105.37	103.85	100.09	97.722	107.99	102.11	97.988	99.267	100.41
94.17	97.697	97.328	102.37	104.16	95.262	103.12	101.73	99.865	103.58	100.84	103.67	101.65	96.962	98.435	100.54	91.555	98.515	96.686	97.909	101.52	95.014	100.46	96.555	104.07	98.448	107.92	102.13	95.599	96.515	97.62	94.215	100.85	101.98	105.65	102.18	90.5	103.11	101.12	97.844	104.11	101.62	105.79	99.474	100.13	97.134	105.59	100.89	102.61	101.96
99.399	107.11	102.32	104.17	100.92	99.652	95.44	104.53	91.562	98.753	97.31	99.25	95.443	103.96	95.947	98.294	100.64	95.799	104.41	97.406	100.41	97.307	98.671	96.515	104.46	100.52	97.525	98.033	107.7	95.87	101.35	99.882	103.45	107.3	103.99	97.313	102.7	103.52	93.889	98.038	101.78	104.23	97.693	104.59	101.54	104.03	99.53	98.97	100.22	102.71
98.651	108.77	100.92	97.617	103.53	104.58	101.17	105.67	107.47	105.06	106.59	110.1	107.59	100.7	108.67	102.17	106.93	101.27	101.65	108.51	103.48	103.16	105.69	102.13	106.73	98.49	107.76	108.37	103.59	105.52	107.77	101.55	105.12	104.6	100.93	102.85	103.59	100.71	113.14	110.35	98.933	106.23	104.02	106.03	100.82	103.46	103.89	107.44	103.27	97.083
104.27	100.11	101.48	103.54	114.28	108	111.09	100.49	102.98	106.12	107.32	104.77	102.16	106.99	105.62	107.19	107.98	102.51	102.69	113.85	106.97	102.61	103.57	106.01	110.75	107.28	104.31	108.88	105.41	107.94	104.46	108.63	105.4	105.37	106.18	102.27	106.7	102.09	106.52	102.7	105.05	100.46	105.5	104.64	108.56	107.8	105.92	103.74	107.33	109.73
99.365	107.35	107.01	103.02	105.69	105.93	104.44	108.44	107.07	104.53	106.78	110.73	111.81	107.54	107.77	106.38	106.3	107.74	109.59	109.38	107.41	110.47	102.47	112.03	107.64	109.61	108.17	105.23	99.222	103.05	103.82	105.91	107.1	105.66	105.96	111.41	106.73	100.3	108.96	108.22	111.03	108.11	105.97	107.61	99.92	102.31	98.517	110.6	111.45	106.01
109.07	111.25	116.96	108.32	116.55	114.95	109.27	115.09	109.38	111.76	113.64	112.25	112.67	113.62	111.68	105.16	117.21	109.65	114.24	109.95	110.52	109.59	111.65	115.65	114.42	107.83	106.62	108.91	107.14	108.56	105.85	110.69	108.4	108.71	112.38	105.18	105.93	107.76	109.19	112.93	112.67	111.06	109.09	112.4	118.13	108.99	113.04	116.93	108.65	111.94
100.76	105.02	103.8	107.69	108.88	106.96	104.98	98.192	100.41	105.69	105.75	110.43	108.72	102.28	108.55	96.09	101.81	104.33	107.64	107.11	101.02	103.91	113.31	107.62	97.73	109.06	105.26	101.74	105.02	107.39	111.16	103.55	107.71	102.54	102.32	99.117	104.57	100.55	101.8	105.77	101.03	102.29	105.64	97.523	105.98	98.998	100.25	103.6	104.52	107.69
111.02	110.42	109.66	107	101.31	109	102.66	110.41	109.01	104.82	108.65	114.95	100.31	109.19	108.07	106.65	102.03	101.24	107.6	109.03	101.56	108.07	100.52	105.59	105.95	108.78	102.18	103.11	106.3	108.77	105.5	113.7	99.207	106.08	106.9	107.16	110.77	107.25	108.77	104.45	110.9	107.87	105.1	107	104.05	110.82	107.15	106.73	106.12	104.1
109.48	109.25	108.91	110.66	97.889	104.25	109	108.11	106.31	106.96	111.11	107.57	106.13	106.95	108.26	108.79	109.78	106.49	107.19	106.68	103.26	105.56	106.97	106.52	108.64	104.71	110.17	104.31	107.42	109.37	101.71	108.55	106.51	99.944	102.41	106	102.41	105.85	104.62	102.5	106.47	102.18	102.48	104.34	99.196	99.217	113.23	104.38	108.13	104.54
105.1	112.51	108.43	111.02	115.76	108.71	116.32	109.58	111.54	111.22	113.09	112.69	114.05	112.58	107.29	115.68	107.97	111.41	110.91	106.2	108.22	107.13	109	115.2	113.22	108.19	108.26	111.32	116.9	106.27	110.23	110.9	109.78	110.57	104.29	104.85	108.88	109.33	111.93	111.04	109.38	112.19	110.37	106.57	113.24	109.26	116.43	111.26	107.52	107.89
99.241	93.014	105.75	94.202	94.926	103.57	100.55	94.98	98.802	100.57	102.1	103.01	100.85	99.271	99.919	97.631	97.615	101.59	107.14	104.17	92.41	99.972	90.414	98.584	98.568	102.63	101.74	103.02	101.32	93.109	104.78	104.85	104.5	104.98	98.273	102.16	102.6	102.33	104.8	100.79	96.823	101.87	98.06	102.39	102.85	93.53	101.75	111.64	103.37	99.312
115.59	117.12	119.51	118.83	120.72	114.16	114.91	114.78	117.15	117.67	117.72	122.57	117.36	115.76	122.01	119.58	121.87	118.63	111.96	109.56	116.19	112.79	116.91	115.78	120.12	113.99	123.6	109.35	113.37	117.42	113.4	115.87	115.12	114.85	120.7	114.91	115.98	121.46	116.1	112.7	118.85	117.62	121.07	117.38	118.9	114.73	117.86	120.95	116.87	124.4
104.12	110.85	107.33	107.85	108.71	114.08	101.2	114.04	107.26	108.94	104.37	105.42	106.07	105.05	106.83	112.89	114.07	106.03	106.6	110.78	108.17	107.62	106.89	106.37	99.275	106.91	103.53	104.47	108.43	109.8	102.7	107.08	104.17	101.13	106.43	106.47	104.92	106.32	104.65	110.57	106.1	105.28	108.08	108.65	108.78	104.75	106.51	105.41	108.27	105.2
111.1	106.58	104	103.05	108.63	106.32	109.53	102.87	102.95	107.45	103.92	105.69	106.31	115.3	101.5	105.17	103.3	100.52	105.02	110.43	98.61	105.06	102.55	108.91	106.38	109.42	107.8	105.84	108.89	105.21	101.23	103.93	104.99	106.41	103.31	109.14	104.62	105.78	105.36	99.57	111.34	97.476	107.76	113.25	102.98	102.59	107.52	102.98	107.79	108.67
105.44	102.32	102.29	100.72	96.68	99.452	101.1	99.776	102.56	101.73	99.406	102.89	101.31	103.53	108.55	102.76	103.88	102.65	95.028	106.17	94.945	103.12	99.191	96.839	108.04	100.98	103.76	96.546	97.378	104.06	103.65	105.05	100.5	103.81	98.852	99.927	105.06	103.89	100.76	102.36	97.603	100.8	104.32	96.169	94.013	103.78	105.02	107.48	104.25	103.34
106.85	92.868	96.478	102.19	102.32	102.28	100.84	97.78	97.145	104.02	101.63	103.48	97.762	95.798	94.982	100.27	99.664	101.82	98.421	99.568	96.553	109.04	98.553	101.13	103.03	101.94	102.13	103.75	95.502	102.21	106.38	96.1	97.255	99.608	96.78	101.98	98.708	96.002	101	103.82	102.21	102.46	103.75	99.092	96.184	103.88	103.3	97.911	101.56	102.03
111.93	108.73	111.08	111.11	113.59	108.41	110.45	108.56	113.29	109.21	114.37	112.19	108.45	114.38	106.35	115.43	108.82	106.15	113.61	109.28	112.45	107.85	105.9	115.65	106.2	112.27	109.59	107.1	116.87	114.7	115.37	114.17	107.43	113.83	116.81	112.58	110.08	111.6	106.25	115.01	109.84	115.07	112.98	103.94	106.66	109.81	111.99	114.36	114.13	103.87
105.02	111.04	109.73	116.61	108.01	115.8	112.44	108.02	109.13	109	108.69	107.13	109.66	111.82	120.42	113.63	117.72	114.77	111.68	110.07	116.45	113.75	114.04	110.02	109.31	113.57	114.78	109.2	116.91	110.12	108.27	113.54	108.93	110.99	114.9	107.73	110.27	115.45	115.75	107.97	114.03	116.04	107.04	108.09	109.05	112.63	110.18	109.36	109.04	112.05
119.04	119.71	123.15	117.83	122.16	117.96	123.87	118.46	117.77	116.84	119.25	116.99	111.94	120.07	120.89	115.86	122.58	116.22	118.08	117.72	119.73	113.6	118.15	124.92	119.13	117.7	115.61	115.76	111.35	118.91	119.34	119.95	112.2	115.65	119.35	120.56	114.62	125.15	116.33	121.68	118.15	114.27	115.68	116.15	120.27	122.73	123.67	122.22	120.7	117.88
106.6	104.01	109.08	106.92	111.08	108.23	103.14	106.39	100.72	106.71	99.458	110.15	108.12	110.63	106.98	105.75	101.02	104.87	99.617	105.38	106.9	104.95	110.3	101.38	103.85	100.98	108.91	109.72	105.19	106.4	105.75	103.49	107.05	101.74	102.77	104.96	108.16	106.07	104.93	106.77	106.69	103.27	107.9	101.69	105.68	100.8	106.09	115.67	103.72	106.76
107.95	115.57	111.88	111.62	111.29	111	112.88	105.86	112.48	109.3	112.47	111.15	111.98	110.97	111.58	116.27	112.53	116.78	112.59	114.5	108	118.71	113.57	113.24	114.3	113.64	111.86	109.31	109	109.54	112.53	111.81	112.33	112.45	110.26	110.75	110.8	111.51	114.12	106.92	115.89	109.6	106.77	115.7	107.81	104.88	110.26	112.66	112.84	110.97
110.56	100.2	103.97	104.44	107.99	100.92	103.29	108.67	100.52	103.73	105.83	105.89	103.2	104.74	103.33	105.91	106.46	105.72	108.57	107.91	107.96	113.27	103.12	105	106.06	110.83	103.01	103.56	104.67	101.44	97.513	102.59	103.49	108.16	107.32	99.545	102.35	107.17	103.33	103.14	107.59	108.1	104.17	98.125	107.69	100.86	102.87	103.81	100.91	104.36
103.78	106.6	112.25	105.07	109.03	106.1	103.25	107.45	108.38	105.13	111.2	106.66	99.76	107.55	110.13	102.57	103.22	96.159	100.61	108.01	101.7	106.42	102.98	111.32	105.48	103.96	100.83	107.73	107.23	99.942	104.05	107.22	109.29	107.83	102.3	111.57	103.2	104.82	106.4	102.27	108.25	112.94	103.82	106.28	108.54	97.072	108.01	110.41	112.24	99.397
109.03	104.5	101.9	102.5	103.88	110.32	101.47	105.63	103.22	106.03	108.22	104.04	99.118	105.88	104.34	105.88	105.72	105.48	102.26	99.7	99.389	100.64	108.62	105.92	105.83	101.76	100.2	104.9	107.41	107.34	108.19	105.6	105.65	105.77	107.18	101.73	105.05	105.07	106.23	106.3	102.33	104.56	108.48	110.88	103.26	106.96	103.96	110.83	104.81	107.11
109.46	104.06	108.26	107	107.95	108.71	111.1	100.21	99.721	107	104.36	109.8	100.92	99.745	105.71	100.83	110.14	105.18	112.43	108.41	110.76	96.312	108.94	110.35	102.67	107.39	110.28	104.61	95.574	103.22	97.606	102.54	106.46	106.67	108.98	99.977	109.18	103.97	109.01	102.64	100.97	103.75	103.23	106.42	104.65	107.73	106.88	98.975	104.05	103.09
107.69	105.18	107.14	106.59	107.19	109.52	107.91	97.093	105.07	100.6	107.24	102.99	108.27	100.39	104.43	105.71	110.83	105.69	105.29	106.82	109.53	110.54	98.251	105.17	106.01	104.63	105.77	102.35	106.15	106.83	109.67	99.593	104.69	103.48	105.71	104.57	102.77	103.97	110.37	107.49	105.51	103.22	104.24	110.45	100.22	104.63	112.85	107.64	111.39	104.4
100.22	99.524	104.65	105.87	102.32	94.808	104.11	107.49	107.76	106.11	100.4	109.39	104.67	100.79	107.5	103.57	107.8	109.39	104.54	106.94	103.67	108.13	104.53	100.94	104.94	106.08	103.97	103.62	103.14	101.87	104.92	108.81	99.933	104.3	99.128	100.63	109.46	108.25	110.92	105.01	107.94	103.77	102.56	102.05	105.9	99.307	103.99	104.5	105.48	99.331
112.27	113.54	113.04	113.61	111.77	110.86	112.91	104.26	107.68	114.89	110.35	113.73	113.95	110.19	108.02	116.63	116.88	110.23	113.53	116.66	114.15	108.61	105.62	110.73	106.71	115.62	109.47	110.78	110.94	109.27	113.4	111.47	112.15	110.14	111.23	113.5	106.75	106.91	106.24	108.22	106.03	113.39	114.1	111.56	114.02	106.15	112.9	113.93	109.46	115.87
108.12	106.85	112.04	110.3	107.22	112.28	110.15	111.8	107.79	107.58	108.33	112.89	104.74	107.33	107.99	111.46	109.33	107.91	113.46	110.15	109.82	109.91	108.57	106.25	110.46	107.68	105.78	107.93	107.07	112.87	112.79	109.89	107.43	110.97	113.39	104.7	103.82	109	111.91	104.8	110.88	108.92	108.87	108.3	109.47	106.46	107.02	107.4	105	113.69
101.3	100.6	98.824	98.876	102.82	102.93	104.79	98.644	95.852	103.42	102.97	101.69	96.877	104.15	104.94	100.85	98.464	95.335	97.643	96.726	100.62	101.11	94.398	103.43	103.07	102.52	103.54	102.47	104.61	97.541	107.74	97.08	104.85	103.45	108.81	98.285	96.058	97.726	100.93	98.267	99.064	100.4	97.992	100.59	107.53	107.55	101.09	93.507	97.559	104.49
106.59	110.56	113.34	104.76	105.89	113.38	111.85	111.82	112.22	110.15	112.8	110.23	114.6	105.86	106.78	107.73	109.43	108.83	106.01	112.26	106.89	112.38	103	107.4	108.88	112.75	110.25	101.09	104.49	107.59	117.4	113.04	112.26	115.41	100.51	107.13	108.66	105.06	110.3	109.69	106.52	107.65	106.62	110.03	110.5	107.54	109.27	118.83	110.99	111.06
103.64	97.371	102.5	106.79	107.74	109.51	112.33	108.98	102.67	107.58	100.63	108.94	104.19	102.94	107.19	107.68	102.56	110.29	112.1	106.28	105.82	106.48	106.5	111.29	104.66	109.22	106.03	103.42	106.52	104.89	104.65	102.99	105.97	108.12	103.26	106.36	106.44	104.28	109.02	103.89	102.36	108.37	99.747	100.68	109.04	107.1	106.3	108.41	100.69	99.724
99.899	101.02	108.21	103.33	101.74	106.02	97.802	99.769	101.16	98.01	98.811	104.27	96.643	103.17	95.967	100.8	95.885	98.318	103.52	102.28	99.762	94.91	102.89	102.19	107.02	105.62	102.06	100.67	100.82	109.34	100.39	105.3	100.01	101.14	96.602	101.41	103.95	99.564	101.89	101.02	103.86	94.148	103.47	106.81	97.517	95.882	97.468	102.1	102.44	101.08
97.348	98.861	107.47	104.15	105.05	106.53	106.92	105.5	101.49	106.62	98.142	108.56	108.56	102.48	102.94	103.88	109.74	102.67	113.36	108.86	104.15	100.7	106.99	98.95	101.81	105.7	101.17	97.799	105.41	106.45	110.77	102.72	101.2	111.78	107.39	103.31	101.91	101.38	109.96	104.42	103.34	98.553	103.41	111.11	102.54	107.25	115.34	109.65	108.24	107.18
111.22	107.21	106.13	106.14	100.58	107.9	110.01	102.19	103.51	108.91	109.31	104.46	112.2	101.74	100.82	106.03	109.18	104.99	111.45	109.47	107.61	104.07	106.48	103.32	107.43	108.65	99.954	107.98	109.38	101.95	103.72	108.17	103.79	105.42	108.45	110.49	105.37	104.88	100.44	103.03	99.104	105.01	110.25	102.33	107.57	109.98	103.02	103.67	107.59	110.81
104.27	101.33	103.45	103.7	102.37	97.713	105.45	106.17	101.25	110.68	105.18	103.5	106.8	105.02	95.92	106.15	101.04	107.66	108.18	101.54	104.33	102.57	107.03	107.97	98.673	104.02	104.22	108.46	98.215	106.65	103.29	108.28	102.35	103.46	102.41	99.893	109.74	106.25	107.05	102.29	110.62	103.56	106.04	102.66	101.84	104.17	102.76	103.19	100.96	108.11
100.71	96.071	99.284	100.89	96.77	101.79	98.716	104.47	98.524	100.31	102.21	97.804	99.736	92.738	101.93	97.126	97.769	99.576	96.812	104.56	101.72	100.09	97.845	98.475	104.07	106.21	95.478	101.55	98.508	101.97	96.576	99.674	101.38	99.542	100.22	100.07	96.285	94.868	97.721	102.87	102.97	104.68	99.086	96.983	97.272	100.21	101.19	102.82	105.62	98.121
109.74	107.73	113.46	114.94	113.04	111.29	114.69	115.82	111.51	114.88	110.29	108.08	111.51	116.74	110.43	113.62	108.27	105.76	113.12	114.26	108.49	104.59	107.91	109.7	112.22	108.04	114.58	114.76	112.11	114.91	113.98	118.48	117.26	111.78	116.5	105.94	110.75	115.17	112.18	115.56	112.68	115.38	110.95	112.39	121.23	111.58	117.85	114.72	105.53	113.46
101.65	106.54	106.18	103.02	107.55	103.45	104.33	106.07	105.84	106.39	101.73	104.05	104.18	108.7	98.961	102.64	103.5	105.69	102.91	102.89	100.98	106.93	102.34	103.63	103.42	103.51	110.49	102.69	102.16	104.8	105.07	103.68	102.58	104.92	112.26	103.21	116.97	108.58	107.28	103.69	108.88	107.95	102.86	98.23	113.21	107.56	101.87	107.36	102.71	108.76
109.11	106.32	110.97	107.83	114.06	114.31	106.13	114.28	111.31	106.74	106.76	116.55	108.58	103.78	117.71	108.17	107.17	111.51	108.04	115.19	110.76	105.18	105.26	107.11	115.81	111.5	112.44	104.51	107.67	105.37	110.31	110.19	115	107.69	115.42	111.8	107.88	106.44	108.02	104.43	110.57	113.08	112.09	116.26	112.2	106.45	107.81	113.68	109.94	111.87
108.93	109.11	105.1	107.84	109.52	110.15	102	106.71	107.09	105.02	103.82	101.77	103.77	106.36	104.5	107.87	100.85	103.1	103.88	106.19	108.26	105.4	101.11	111.05	98.508	108.41	108.46	103.27	104.93	104.75	106.96	104.96	101.21	99.655	101.45	100.72	103.93	108.93	107.69	103.63	106.47	102.99	103.72	99.577	108.68	102	109.87	103.96	98.903	108.77
105.27	100.61	99.381	110.94	102.56	105.23	102.76	102.83	103.45	109.96	106.43	103.61	106.85	108.45	108.31	110.47	99.548	106.58	102.79	110.56	112.06	108.15	104.91	107.13	104.82	104.11	98.941	99.822	108.73	103.33	101.56	109.15	104.99	104.84	105.93	105.18	108.39	107.61	108.48	105.5	109.56	103.06	105.64	104.09	110.95	106.52	100.3	102.15	100.66	106.7
111.63	109.68	114.33	116.61	111.36	112.4	104.29	116.09	108.03	111.3	112.37	111.63	109.67	113.64	107.13	109.7	109.2	114.76	113.2	113.19	109.78	110	114.43	110.94	114.58	109.44	106.37	110.75	110.76	106.05	107.23	114.86	113.26	115.04	108.62	117.33	107.26	106.51	109.56	110.62	105.69	112.42	111.39	111.96	110.16	121.86	103.73	108.92	107.47	114.19
96.922	100.85	104.68	108.28	106.24	101.75	112.05	115	109.81	109.75	106.67	106.63	110.59	106.8	107.78	102.35	108.04	108.29	106.18	110.09	101.03	108.6	101.78	107.63	103.17	103.06	107.42	107.57	103.42	102.59	103.94	104.33	108.51	105.85	95.203	108.34	102.74	100.5	103.91	110.35	106.71	105.12	100.68	105.57	108	104.76	107.71	103.59	103.57	103.96
103.23	98.307	92.427	102.89	100.94	103	99.869	100.03	93.531	101.31	98.71	97.188	98.754	94.613	96.955	102.37	98.614	97.773	94.279	101.73	99.304	93.368	101.12	104.85	102.49	93.456	94.779	100.06	101.42	98.029	94.319	92.906	93.866	101.25	102.3	98.341	100.11	95.27	101.18	101	98.314	103.67	100.36	97.554	99.758	98.427	92.333	104.19	102.7	95.099
100.59	107.17	106.04	98.995	106.04	110.87	107.22	105.8	107.01	106.25	104.18	109.63	102.4	114.58	100.96	102.08	108.58	105.27	96.552	105.14	110.84	106.96	104.52	101.11	106.48	103.77	103.2	106.14	103.17	104.72	103.53	108.87	105.62	105.32	100.68	106.02	105.18	106.82	99.735	103.55	104.01	106.98	104.79	98.872	102.1	105.15	107.78	105.37	107.66	111.27
113.95	104.26	105.01	112.43	108.11	108.76	114.09	113.09	105.42	110.44	109.26	106.32	106.91	111.77	108.79	106.33	117.89	109.51	109.8	111.9	108.57	114.96	112.38	105.97	102.74	104.94	108.66	114.62	111.06	105.97	109.81	110.19	113.39	106.8	114.61	115.63	115.02	105.28	112.28	112.31	112.83	109.84	114.29	114.87	111.19	111.62	109.81	116.12	99.869	110.63
102.1	109.2	104.23	103.72	109.19	112.59	109.32	107.46	103.86	101.49	108.68	104.63	105.43	107.2	107.16	101.38	106.08	102.66	103.63	106.23	104.31	104.84	108.79	104.57	105.7	112.08	105.83	103	101.11	104.46	116.25	112.66	108.01	101.24	104.07	110.24	108.92	110.03	103.51	109.88	111.98	107.86	112.16	103.55	106.76	112.5	111.68	109.05	106.37	107.11
111.45	108.38	118.4	111.53	114.91	116.08	114.35	109.78	113.24	117.5	114.32	114.08	109.12	111.68	116.06	109.71	114.23	108.64	109.24	111.91	116.16	107.9	112.79	108.71	119.05	114.51	114.76	107.51	114.55	106.17	111.13	115.89	118.52	111.98	117.74	109.6	112.07	111.98	114.56	110.52	113.8	113.25	114.18	113.75	115.25	111.74	113.66	117.64	113.57	113.74
102.2	110.42	106.89	109.67	104.57	102.83	103.19	105.41	101.41	108.7	107.66	111.06	108.66	104.56	104.47	103.44	101.16	111.49	106.87	111.88	97.088	110.5	109.21	107.39	103.77	100.95	109.25	101.65	107.31	104.36	105.13	104	107.1	101.68	105.04	102.64	104.5	107.75	105.42	106.77	105.03	100.4	101.62	104.11	110.93	108.63	111.03	110.53	106.62	109.22
119.36	109.48	112.43	110.45	108.27	115.79	111.87	111.18	110.71	113.13	113.66	111.33	112.89	115.7	108.4	112.1	105.23	111.49	114.36	113.93	118.97	108	112.99	114.7	112.68	111.75	112.66	113.65	110.05	107.6	101.94	108.67	106.29	109.66	115.22	117.79	105.36	107.06	109.04	112.83	108.45	108.8	110.66	115.14	107.05	109.36	111.44	115.21	116.63	107.03
99.778	99.506	103.23	106.42	103.18	106.28	101.21	100.6	103.16	111.25	103.64	105.62	95.663	101.46	107.17	100.56	105.43	104.57	102.91	107.39	109.94	108.01	103.07	106.32	108.77	111.12	103.1	103.07	104.96	103.27	104.36	105.19	104.14	104.49	109.09	104.92	102.62	106.37	103.68	103.29	98.841	99.196	111.22	99.271	99.984	104.66	106.71	101.6	105.51	95.689
100.94	103.32	106.36	109.99	100.74	101.96	107.72	105.29	107.12	103.36	106.38	102.66	100.61	112.71	100.16	110.95	100.73	107.06	104.54	96.96	104.3	100.49	97.039	97.734	105.53	99.351	107.62	106.8	103.95	107.48	110.75	100.28	102.71	103.69	107.74	105.49	102.59	105.93	102.02	106.54	104.78	102.01	104.81	103.73	102.2	99.857	102.99	102.39	108.29	109.99
98.066	104.12	96.617	96.875	100.35	104.65	104.72	101.66	100.19	96.546	100.16	101.35	101.97	104.69	99.995	99.697	103.97	98.417	98.72	98.269	96.058	103.16	100.72	97.485	98.126	96.334	106.83	103.63	105.02	103.13	97.58	100.04	94.636	102.36	105.06	102.42	95.435	94.438	101.3	96.989	96.255	97.886	91.123	100.16	97.943	100.79	97.118	98.05	102.57	110.55
109.93	112.11	105.54	108.84	108.63	103.58	112.67	111.65	111.77	115.23	110.88	108.5	113.72	111.98	109.83	106.77	106.86	107.56	108.66	107.24	113.72	110.7	105.7	109.81	113.73	108.16	111.01	109.87	112.65	109.92	106.09	109.93	103.76	111.53	110.39	111.78	112.8	115	113.34	102.01	108.24	114.95	113.1	108.06	113.89	98.656	105.02	114.24	115.32	105.11
98.262	108.71	107.83	105.72	102.89	101.42	107.94	107.98	103.31	100.46	107.52	107.7	99.877	103.08	103.54	104.87	107.47	110.43	107.11	107.76	106.98	109.83	103.42	103.34	101.13	106.78	102.36	103.26	109.14	105.64	107.45	105.58	106.23	108.93	102.18	103.47	107.93	109.57	103.36	111.97	94.614	106.4	99.206	106.25	108.57	101.32	105.85	100.82	105.36	104.06
106.55	105.18	107.39	107.12	104.44	109.62	99.956	100.43	108.72	102.96	102.05	107.84	105.02	105.97	105.81	102.06	100.15	99.134	108.16	104.99	103.26	106.77	105.65	106.24	107.9	103.27	100.41	102.92	105.54	107.94	108.02	105.56	104.06	109.22	100.8	109.77	104.85	108.3	111.35	105.14	107.7	107.36	101.29	102.78	108.25	109.36	102.16	106.89	103.76	105.3
104.65	102.84	104.38	105.68	103.91	111.69	110.46	109.71	108.93	106.79	106.51	102.8	104.79	107.06	98.139	107.93	100.9	102.41	109.21	103.11	104.36	102.18	106.91	111.38	108.49	107.07	104.43	102.63	107.69	108.57	108.34	108.12	103.41	103.9	101.53	103.45	105.6	104.12	109.77	102.51	106.02	103.51	93.886	105.83	103.17	102.42	103.57	97.279	107.35	111.36
104.29	111.55	96.036	104.91	111.26	107.11	97.795	105.56	110.48	109.26	101.11	103.16	108.06	110.49	107.67	106.2	101.08	109.56	103.76	100.91	108.3	108.88	105.19	103.42	106.66	107.72	105.9	109.99	99.655	104.72	107.66	102.73	106.62	105.67	102.81	101.71	106.01	105.38	102.42	107.94	102.46	108.12	100.17	100.04	103.27	97.677	101.87	108.04	102.77	110.62
109.09	111.86	102.58	109.8	108.71	107.99	109.38	108.1	111.1	108.22	105.48	110.88	112.73	107.73	106.99	115.71	112.83	105.59	115.49	113.91	109.46	103.23	111	111.89	103.86	106.45	105.53	103.13	112.42	106.27	111.73	103.82	113.53	104.56	107.32	108.08	112.91	106.39	112.61	108.62	104.34	107.26	107.5	114.6	111.28	110.22	113.08	106.68	107.78	110.92
102.32	108.11	97.596	106.47	105.03	109.08	108.5	104.06	106.04	103.86	100.24	107.19	106.02	103.95	109.68	107.78	104.43	106.39	102.53	105.52	104.05	101.85	108.7	106.95	107.45	105.74	102.35	113.92	106.06	95.932	103.24	108.77	109.23	105.82	105.28	103.23	102.41	106.34	106.04	110.93	107.63	97.628	104.84	107.85	104.85	109.74	105.47	111.47	104.6	109.69
111.52	110.79	113.89	110.27	108.29	107.33	112.07	107.75	112.82	119.23	108.94	114.75	110.29	106.72	109.99	113.94	115.23	115.99	113.84	105.4	111.7	110.51	110.13	111.38	110.34	113.87	116.95	104.77	113.36	106.37	110.23	109.89	105.32	109.11	116.93	109.55	116.75	108.06	108.47	111.06	111.71	101.93	111.2	107.66	106.01	116.25	113.62	113.23	110.73	113.39
99.452	103.51	99.818	102.14	101.65	108.59	109.69	108.53	112.2	104.89	111.11	104.76	106.3	111.82	109.58	103.77	109.36	109.07	109.06	101.91	101.89	100.65	105.4	108.9	107.03	104.84	106.38	97.347	108.31	104	103.98	103.09	102.88	108.86	104.57	100.79	109.18	104.76	104.57	108.33	109.94	105.87	107.49	107.51	103.06	104.77	109.5	102.68	107.88	103.77
103.03	107.66	114.16	109.88	99.606	114	106.52	109.01	109.88	102.22	104.49	107.97	108.89	108.46	107.29	103.43	108.42	102.24	107.31	106.36	107.26	106.27	108.9	105.45	108.97	102.72	101.45	100.59	112.35	104.06	109.13	110.54	107.86	103.29	105.81	110.46	107.87	108.58	110.52	103.4	105.75	106.57	107.77	105.35	106.82	108.05	105.54	107.64	106.13	104.57
109.4	112.85	100.23	107.32	98.871	108.19	106.76	106.68	107.25	103.78	104.05	109.96	111.81	105.44	111.06	106.17	109.34	107.12	105.31	110.58	105.08	101.72	107.67	103.66	106.1	107.26	104.54	101.71	108	112.25	113.36	104.47	106.33	105.66	106.79	107.26	112.67	103.89	98.807	112.94	100.09	107.04	106.08	105.44	116.57	106.85	104.84	104.63	105.97	105.24
108.26	108.1	113.11	110.07	106.52	107.24	115.15	107.82	112.15	110.53	114.84	107.02	114.02	112.15	113.8	106.21	105.1	106.54	111.77	106.29	105.15	112.71	106.84	107.17	114.47	113.9	100.72	110.33	110.98	107.82	114.68	112.63	110.16	106.26	109.86	110.41	105.21	110.58	107.93	108.21	111.76	107.66	106.89	109.23	111.2	110.69	105.07	111.3	109.24	109.05
105.71	106.33	106.29	105.99	104.94	105.91	108.52	111.88	102.46	109.98	109.16	105.8	107.55	107.21	104.99	105.37	110.49	102.16	104.02	103.38	104.65	104.44	104.35	103	102.83	105.18	100.72	105.93	107.37	107.55	103.06	112.85	111.53	101.75	107.15	110.11	103.31	99.513	107.7	108.41	104.1	107.19	110.9	105.73	104.43	104.7	109.81	104.66	113.77	108.07
101.21	97.156	103.72	97.724	103.46	93.105	102.02	94.184	97.845	99.466	102.58	99.527	103.79	103	100.08	99.183	98.425	105.42	95.111	95.859	98.383	105.45	97.839	98.403	106.19	94.261	103.02	100.95	105.42	108.21	98.077	101.21	99.539	96.998	99.442	101.08	103.86	99.933	107.46	99.082	101.3	93.676	98.544	100.61	102.43	97.787	101.9	96.723	94.832	98.735
106.32	104.7	105.57	105.09	104.05	102.91	108.83	104.86	108.53	108.84	103.04	104.11	110.39	105.95	105.87	104.21	108.01	104.39	109.61	100.53	113.25	109.06	111.1	98.176	103.04	104.62	110.31	114.16	105.25	104.5	107	107.95	107.06	101.05	98.811	105.99	104.71	100.75	104.59	106.46	108.27	99.4	107.19	107.99	104.21	101.68	103.5	109.93	103.43	109.15
109.1	105.76	99.498	108.24	107.57	103.23	110.94	108.4	108.09	103.68	106.72	105.76	107.51	108.48	105.28	106.03	105.93	105.22	103.29	107.95	111.96	98.147	103.03	107.85	111.18	107.33	107.8	109.54	103.73	108.84	101.34	101.02	107.44	110.93	107.39	109.41	106.5	108.3	101.48	104.08	107.06	105.8	108.99	105.11	104.66	109.99	106.24	108.41	107.19	102.78
113.34	108.21	110.02	104.26	114.76	106.79	114.02	117.64	107.62	111.43	113.5	109.85	114.4	114.41	106.56	108.25	108.81	111.47	110.32	110.93	115.06	109.88	109.46	112.39	108.5	104.36	108.83	104.5	115.51	107.19	115.48	108.05	115.82	108.33	110.85	111.22	107.51	113.61	110.97	109.31	108.41	105.4	114.58	106.07	110.93	112	109.89	111.81	98.505	110.75
106.66	101.79	107.17	108.43	108.39	105.74	109.63	106.21	106.72	102.73	101.55	101.26	102.89	104.43	107.27	111.07	103.65	105.95	104.8	112.02	102.95	104.11	100.9	100.73	107.41	108.56	106.28	102.36	106.86	105.94	100.21	102.93	106.72	108.74	106.48	100.57	102.41	96.295	97.483	103.18	101.82	108.52	111.69	100.84	105.76	102.25	104.02	105.41	103.87	104.53
115.43	104.28	107.56	108.32	108.49	101.89	108.48	105.85	109.09	98.958	100.63	98.981	103.04	107.75	106.07	98.683	104.2	103.11	106.87	108.24	105.45	101.87	104.01	107.69	108.4	105.82	110.06	105.21	105.31	106.26	105.67	105.55	106.05	110.43	109.97	109.08	102.9	104.62	101.23	102.13	107.71	102.4	110.78	103.15	104.07	105.47	111.18	104.73	101.47	104.43
104.94	101.59	106.63	106.93	104.37	107.09	106.5	112.29	100.7	109	107.95	106.18	106.52	101.51	104.81	112.78	104.91	104.41	107.96	100.47	103.82	112.08	104.14	106.88	105.99	108.07	113.37	108.18	104.89	109.59	102.4	111.63	110.15	106.24	105.59	103.55	104.85	104.39	110.42	107.78	106.47	103.54	106.35	105.41	104.03	105.94	111.94	105.99	106.94	103.24
107.51	111.72	109.66	103.98	111.98	107.03	108.76	108.54	111.87	116.96	108.09	110.54	112.62	105.68	115.31	107.79	112.77	105.6	111.7	113.88	116.45	113.44	114.01	109.97	113.29	109.39	113.18	109.69	107.64	106.61	107.12	108.79	113.02	112.25	107.41	106.7	105.88	111.79	110.39	102.78	106.77	111.19	109.33	110.23	107.08	107.41	113.21	107.43	109.15	109.62
113.14	115.99	111.12	109.63	115.81	114.37	113.1	109.17	109.04	108.4	111.32	116.49	106.21	114.37	107.11	105.53	112.05	112.78	115.35	110.88	108.31	107.93	104.79	108.33	112.28	115.55	112.76	112.41	110.56	110.17	110.77	111.62	109.9	119.71	108.44	112.16	109.08	108.29	115.07	112.31	107.05	109.53	114.74	103.69	119.15	112.32	103.49	108.62	107.59	109.24
112.61	103.2	107.77	104.05	108.38	101.66	99.691	100.49	105.81	106.44	105.79	112.84	111.75	104.68	103.43	103.95	102.84	104.49	108.25	110.01	103.2	103.32	100.57	108.27	102.8	104.24	106.17	106.98	106.08	108.19	102.79	102.45	106.48	104.52	100.67	101.57	100.13	100.24	105.27	100.05	106.87	101.85	103.03	106.74	105.7	96.616	99.832	106.01	104.26	108.37
107.46	108.81	104.53	103.36	103.45	101.96	100.49	106	105.47	100.88	104.27	99.101	102.57	99.727	103.85	102.13	100.57	96.444	109.89	102.03	103.62	101.68	102.72	105.34	103.03	103.75	103.97	99.522	111.72	105.46	104.55	110.89	104.77	101.6	96.586	101.43	102.47	107.11	101.8	100.09	101.85	108.6	105.08	103.07	104.96	106.33	101.62	99.663	103.1	105.65
99.409	103.71	103.5	108.92	105.95	106.33	100.92	105.36	104.62	102.09	109.99	105.7	104.86	109.8	108.86	101.38	106.6	105.11	107.45	106.33	102.66	107.25	103.36	101.75	109.12	106.46	106.27	109.46	109.38	109.84	107.01	107.31	101.24	100.65	108.55	104.44	111.93	105.28	103.56	113.99	101.77	100.45	108.86	103.16	103.76	109.5	111.19	105.74	108.21	96.235
112.47	109.76	109.72	104.77	102.53	104.01	110.06	101.31	108.63	105.52	104.16	112.66	102.32	102.24	109.83	109.81	105.92	110.72	106.36	107.09	109.17	108.06	106.98	107.36	107.14	102.14	108.85	104.63	108.29	108.43	106.52	106.77	107.24	106.95	107.25	110.03	100.16	106.41	103.06	111.22	111.15	104.36	111.49	112.75	108.72	114.41	107.3	103.54	101.02	112.03
118.15	107.65	114.64	110.88	105.44	114.47	109.9	115.99	111.87	108.45	106.8	110.61	102.75	104.3	108.68	109.38	108.28	108.33	109.58	109.22	113.39	107.23	112.11	114.23	113.69	103.57	116.18	107.21	104.15	105.24	107.81	111.69	107.9	111.79	108.35	110.13	110.89	106.51	110.01	109.94	106.27	108.1	112.37	113.47	110.81	114.46	110.92	113.3	107.71	111.16
100.54	94.976	110.53	104.11	96.955	101.63	105.38	97.714	105.32	102.78	107.77	103.67	97.365	98.732	95.683	101.65	102.6	102.84	96.665	102.73	104.12	98.884	99.561	104.63	100.39	94.029	98.129	96.964	101.39	97.947	98.358	101.3	91.131	101.28	99.943	99.321	98.664	106.15	104.2	99.83	93.103	96.362	99.083	99.748	98.852	100.54	97.93	100.93	102.91	103.67
114.48	108.38	110.53	110.3	113.93	112.21	105.02	109.29	112.61	110.21	115.24	113.21	108.77	109.44	113.12	117.23	105.25	108.01	112.68	109.58	112.08	104.93	109.19	110.23	111.34	109.88	106.48	114.6	112.63	106.54	114.02	108.9	110.19	110.38	107.1	118.95	110.67	110.1	114.96	107.82	107.1	106.19	102.2	110.49	111.68	105.39	115.01	113.25	109.32	107.87
98.777	106.54	104.07	100.75	100.7	110.94	105.11	104.4	109.61	102.03	106.44	106.93	107.87	104.24	97.242	105.02	100.13	109.97	106.17	99.79	104.18	103.13	99.893	105.82	103.02	101.99	103.63	109.99	102.29	106.16	102.34	99.571	104.81	107.54	103.48	106.16	106.1	106.63	104.13	102.42	106.54	99.484	103.87	101.98	102.54	103.94	98.456	101.56	104.49	102.32
107.88	109.86	108.41	111.17	112.04	107.93	113.73	114.76	113.1	105.72	109.67	114.04	114.09	107.17	110.97	112.4	108.45	109.5	111.96	112.09	113.37	112.75	109.3	109.47	108.43	116.49	107.46	113.65	110.48	111.28	111.53	109.16	115.34	111.8	111.81	111.56	110.7	112.01	115.3	109.69	110.57	113.27	117.36	110.41	113.43	113.3	112.72	114.67	113.61	111.54
100.45	103.33	101.44	104.2	103.81	109.76	102.67	107.28	108.79	110.77	105.08	110.12	109.97	110.12	106.57	107.65	108.81	108.02	104.84	106.77	112.36	109.59	105.32	102.32	104.94	104.33	104.91	107.45	109.01	105.61	106.16	100.45	110.66	109.75	108.5	104.27	94.529	108.26	104.32	100.92	113.58	106.14	103.31	102.39	111.68	108.93	103.82	102.26	106.47	109.02
101.58	100.32	99.213	100.09	106.86	105.6	113.38	104.16	99.476	112.37	100.55	105.59	105.14	104.69	104.91	100.56	99.623	110.51	104.13	95.093	104.29	105.19	100.86	100.85	108.36	101	103.51	110.4	105.75	107.27	107.61	112.34	107.28	104.83	105.59	106.02	110.81	107.47	108.4	103.3	108.1	107.9	98.87	113.87	106.07	105.9	109.53	104.89	108.7	99.931
111.36	112.31	110.51	107.56	107.51	112.99	109.16	112.88	115.26	111.62	113.7	112.73	113.58	116.91	109.91	113.25	113.68	113.18	109.74	116.5	110.36	104	110.76	113.56	114.61	113.88	117.5	111.92	112.85	115.26	111.01	117.13	118.84	107.9	105.99	115.52	109.77	111.11	113.37	114.3	114.72	117.4	112.1	106.84	111.58	110.21	109.65	115.5	112.03	110.55
108.14	110.84	111.72	116.45	114.7	115.63	112.19	115.07	114.17	109.77	111.9	110.36	113.56	113.03	110.22	112.91	118	116.2	106.62	119.19	114.13	117.64	113.15	108.66	117.21	113.39	120.04	108.07	108.52	114.01	113.25	114.26	116.35	109.98	110.85	110.55	111.92	111.83	105.82	113.68	112.25	110.97	116.74	109.54	114.04	117.08	112.01	121.48	102.98	114.66
99.027	111.37	100.48	105.69	110.7	106.67	107.85	103.2	112.1	101.74	112.55	106.39	104.56	103.09	100.57	110.02	104.71	106.28	105.86	106.74	109.07	101.04	108.41	104.33	102.59	107.04	110.33	108.36	109.08	103.54	104	108.02	99.652	107.09	101.98	106.24	105.35	108.66	110.91	115.37	109.92	115.66	106.59	97.318	103.82	112	109.43	106.32	106.03	103.83
105.66	108.39	108.43	101.63	107.04	101.77	103.94	107.75	110.54	107.31	106.85	108.23	111.24	108.5	112.85	101.68	104.56	105.54	104.09	106.08	103.95	113.52	108.04	109.93	104.23	105.5	105.37	102.53	108.13	109.42	102.69	108.35	101.65	105.39	110.34	109.21	106.24	108.23	105.45	109.86	102.97	109.22	108.26	102.68	98.248	103.27	106.57	110.64	108.58	108.51
112.01	105.28	106.51	103.14	106.83	111.09	103.56	107.09	103.98	103.71	99.507	110.72	110.53	101.18	106.28	108.81	107.9	106.21	103.49	107.3	106.78	105.89	96.325	105.47	107.74	110.75	109.09	106.62	107.94	108.06	111.92	114.5	106.33	107.85	104.03	99.823	101.72	109.87	106.51	107.44	106.53	111.17	109.05	109.64	105.85	106.67	107.77	99.219	99.787	107.55
110.78	112.12	113.71	111.98	109.07	107.7	112.02	111.75	108.05	105.77	109.43	113.73	112.38	106.74	105.1	109.46	114.74	110.28	112.54	107.76	110.98	114.5	113.29	113.89	113.36	109.86	109.65	113.46	103.12	113.11	109.17	113.35	113.06	115.19	104.98	113.3	107.12	118.32	113.28	111.39	110	107.75	103.79	114.12	117.87	115.9	108.45	117.23	112.18	111.37
106.98	106.14	119.82	113.89	117.08	107.27	109.5	114.32	108.55	114.73	105.17	115.3	114.75	111.68	113.21	114.72	112.06	112.54	114.25	108.31	115.01	112.99	114.38	109.34	122.4	114.71	111.08	119.63	115.68	109.83	109.78	119.63	115.23	109.9	111.33	111.29	107.93	113.9	112.01	107.59	109.02	106.24	107.76	124.76	107.53	116.55	109.42	107.51	111	111.87
111.26	112.34	113.38	110.31	103.38	102.38	107.73	115.12	111.18	108.15	108.83	108.69	111.52	111.03	108.05	113.29	112	117.88	114.03	109.88	113.32	106.43	113.04	106.73	112.74	110.05	103.95	104.1	115.65	113.17	114.61	116.3	113.27	113.9	117.11	105.01	107.01	113.02	107.4	105.58	108.29	108.06	109.57	110.3	112.28	110.35	106.91	110.36	112.34	115.73
113.41	119.74	123.93	116.37	114.73	114.69	114.11	115.69	119.73	113.45	113.55	111.84	115.33	116.5	113.85	119.35	114.58	119.58	115.84	111.4	116.89	116.35	112.15	111.21	122.2	114.49	121.17	111.64	113.67	115.17	107.69	108.41	114.44	123.17	117.2	114	121.85	115.54	118.32	123.28	120.36	115.4	117.31	113.79	115.32	119.27	113.24	116.5	114.25	109.66
97.218	107.1	102.81	102.13	106.8	107.67	100.68	104.34	108.27	104.07	107.69	108.4	104.22	104.06	94.189	102.28	99.542	104.68	102.66	110.34	106.33	99.89	100.88	104.31	98.957	102.51	107.09	96.573	102.18	109.61	105.84	104.72	103.58	101.74	102.42	108.8	110.24	106.25	105.28	107.4	105.22	108.47	103.02	113.24	108.14	106.57	102.84	103.06	107.71	109.47
112.82	108.83	108.64	108.75	108.95	117.09	112.86	113.53	106.73	111.64	110.38	106.62	106.13	115.2	105.81	107.07	112.49	108.45	110.9	102.56	109.79	112.13	112.74	108.63	110.31	104.42	110.31	118.08	108.53	111.54	114.24	116.67	110.95	110.21	111.95	115	108.85	101.9	110.26	107.26	104.69	106.11	110.12	106.92	113.48	113.49	113.22	113.42	109.93	106.9
104.71	107.78	107.26	106.55	103.89	107.11	105.2	109.75	99.099	101.45	107.48	109.92	105.66	100.07	104.04	105.09	112.51	105.75	107.37	106.04	108.01	101.02	108.12	105.51	113.91	105.08	106.31	108.66	100.62	107.23	109.55	106.96	101.77	108.49	108.7	104.45	110.93	102.25	104.93	103.9	108.25	107.81	101.91	107.39	109.93	108.66	101.17	108.96	110.6	102.92
107.52	105.09	102.81	105.36	101.45	102.29	107.29	103.01	107.3	104.82	111.84	102.53	111	107.39	107.1	109.08	102.69	102.25	103.51	98.573	103.31	110.17	103.19	111.74	104.46	103.58	104.41	108.87	100.65	103.28	105.25	104.1	108.67	100.62	106.75	103.64	97.018	100.93	108.14	109.02	107.24	99.359	105.55	103.63	106.08	101.38	107.71	102.48	107.86	112.95
95.288	101.38	104.26	92.994	105.34	99.279	102.59	99.523	106.87	93.012	107.12	99.828	98.379	95.756	107.51	94.032	100.65	96.711	96.302	102.07	104.93	103.1	99.972	105.57	104.95	103.75	100.2	100.86	101.66	100.78	99.869	99.052	102.75	105.43	100.92	104.07	99.262	96.731	102.71	101.28	102.01	95.563	110.47	104.3	98.25	104.83	103.91	98.265	101.41	97.35
96.895	103.39	96.779	100.45	101.02	101.7	95.902	100.07	98.419	102.04	103.48	101.27	98.941	96.423	100.87	100.04	94.73	106.57	99.077	105.74	105.45	104.96	98.953	98.934	101.87	104.34	98.281	103.68	103.76	96.063	99.583	96.687	104.27	101.65	100.8	103.13	91.335	94.772	94.773	100.58	99.959	100.34	101.86	98.864	97.774	97.125	101.88	97.408	95.848	94.801
125.5	114.03	116.98	111.42	109.96	114.47	113.11	114.12	113.97	113.84	110.39	112.11	108.08	112.73	112.74	111.65	121.8	108.6	110.43	113.52	113.48	110.29	111.18	111.43	110.7	114.03	117.65	111.25	116.07	120.8	113.51	112.39	109.92	112.16	110.08	113.69	107.26	112.1	110.36	111.61	113.54	110.39	112.1	113.99	116.62	108.82	111.51	112.75	110.32	117.02
102.51	107.98	111.65	105.16	107.19	99.444	109.61	106.7	112.43	108.27	101.48	103.45	100	104.46	101.72	105.37	103.51	98.218	105.61	100.68	102.13	107.16	101.09	111.08	106.89	106.54	107.59	108.68	103.56	97.653	101.67	96.348	107.24	103.6	103.49	104	105.82	107.48	99.553	108.73	107.3	109.26	100.78	104.79	101.95	104.02	106.98	106.63	106.06	102.61
117.75	117.23	114.64	113.16	115.76	113.65	113.96	111.02	120.28	109.73	111.63	111.92	113.3	112.4	112.92	113.86	115.33	112.96	117.66	111.16	115.24	112.95	112.81	108.25	109.7	109.1	110.67	111.57	111.23	114.9	123.01	117.87	116.06	113.01	116.08	110.81	111.81	110.15	107.15	113.88	105.57	111.91	121.65	109.22	106.24	117.87	116.35	112.44	111.56	106.89
106.27	108.06	111.73	99.159	105.21	108.43	102.58	106.83	103.81	102.76	105.07	110.75	105.24	107.82	104.52	109.06	107.7	108.2	109.27	109.66	102.96	97.883	105.22	99.396	103.42	112.95	113.61	104.84	106.55	106.67	102.58	100.06	106.39	104.2	100.5	111.87	103.71	105.06	112.99	101.81	103.09	106.28	97.29	106.12	108.06	108.96	105.86	104.44	102.53	101.62
106.2	107.51	99.709	109.08	105.63	105.42	110.64	104.19	107.57	106.97	110.37	111.4	108.72	103.12	112.8	116.05	107.52	108.1	105.98	109.93	111.4	106.52	108.78	109.82	111.41	110.77	107.15	101.43	105.23	106.48	111.39	107.46	103.06	104.17	104.87	106.85	105.89	105.63	99.129	100.65	106.32	106.58	101.26	103.98	110.23	104.23	104.11	108.49	107.16	107.39
101.46	105.42	110.54	98.897	111.31	112.35	107.63	103.63	105.23	107.59	100.46	106.27	103.4	110.49	101.05	101.93	102.36	98.569	108.22	108.91	102.95	108.67	101.57	108.84	114.97	109.56	107.8	97.248	104.08	104.91	105.74	115.42	105.53	107.39	112.21	107.37	107.38	112.68	111.17	110.21	111.6	107.57	104.36	100.97	108	101.94	107.63	103.96	99.408	102.88
100.55	107.07	107.62	102.84	102.83	101.81	99.196	100.82	99.804	107.9	102.03	108.02	100.25	103.66	101.7	110.8	109.48	105.09	100.67	106.48	107.21	101.31	100.6	103.49	101.62	105.3	103.21	103.15	105.61	106.23	104.28	109.4	109.71	105.88	105.39	105.22	104.76	108	103.01	104.8	107	110.57	100.86	112.25	105.63	97.815	105.79	99.948	104.98	97.793
103.48	108.44	102.7	107.29	103.47	101.4	101.68	103.32	106.24	103.37	104.33	106.61	100.18	100.63	109.95	108.88	110.06	103.49	110.28	102.85	105.53	109.44	106.33	102.76	98.414	107.17	110.42	101.57	99.256	105.79	108.8	104.77	103.18	105.15	105.06	103.4	106.41	105.56	106	110.61	109.41	108.21	111.59	105.34	101.3	105.82	110.21	110.99	106.4	108.99
116.26	122.22	117.11	115.63	113.65	117.72	115.82	119.91	117.18	118.37	120.4	118.05	120.44	114.89	117.85	111.3	117.95	121.84	123.34	122.32	111.51	114.59	118.16	117.93	118.89	119.48	115.71	116.53	113.39	123.4	115.03	119.37	116.33	116.96	113.02	116.3	115.44	116.11	113.96	114.31	114.45	114.93	113.46	119.66	111.8	119.26	116.45	126.13	121.1	124.72
89.435	100.05	99.34	97.187	96.514	96.623	101.29	95.488	98.403	102.64	92.284	98.508	101.07	109.36	101.03	97.745	104.95	104.52	104.75	101.66	101.22	101.24	104.53	100.16	104.86	103.12	100.23	100.94	101.81	100.67	99.283	101.73	107.92	98.568	99.633	101.55	95.833	101.77	101.27	96.359	102.57	98.502	97.07	102.34	102.02	96.31	99.893	101.03	95.331	93.107
110.8	105.35	111.74	101.85	104.5	103.48	105.95	107.51	114.82	104.2	114.3	102.44	99.969	103.4	110	103.44	101.95	109.74	102.26	107.1	105.41	109.08	105.35	107.64	106.57	102.62	108.52	108.02	107.78	109.25	104.99	113.2	103.86	107.58	104.03	97.563	108.26	106.76	105.58	105.22	104.89	107.54	101.76	106.46	100.77	103.88	112.54	105.01	107.47	105.53
108.9	105.75	104.97	109.68	108.06	105.82	107.06	105.9	105.05	100.5	106.54	105.66	105.41	98.707	106.87	103.64	107.53	104.85	108.23	107.03	102.42	111.9	106.17	103.7	104.73	103.66	109.12	101.59	105.71	106.33	106.22	105.94	105.5	102.5	110.69	105.04	99.948	103.93	108.24	105.01	104.85	106.73	107.84	102.44	102.24	105.81	104.94	103.49	106.29	104.46
105.07	100.79	103.37	108.33	97.944	103.55	106.23	97.72	102.92	105.57	106.7	108.99	99.009	100.39	99.665	105.43	105.49	102.47	105.1	111.39	103.53	104.12	106.54	108.68	106.02	103.52	113.47	100.66	102.81	105.85	109.06	105.67	105.34	101.7	111.17	107.21	104.53	104.44	101.31	101.95	97.413	102.78	102.72	110.44	103.03	101.81	104.22	113.06	107.31	100.97
105.26	109.97	109.99	105.57	96.534	103.86	110.01	104.55	104.91	112.71	107.46	108.16	107.19	103.26	100.98	108.86	103.59	106.23	108.52	110.6	106.63	99.274	109.47	107.49	104.65	110.44	101.35	109.39	104.91	110.28	107.78	105.83	108.57	105.88	105.13	102.3	114.42	112.59	104.94	102.84	110.44	103.22	100.84	109.55	111.47	103.33	102.87	106.79	102.23	98.948
119.64	110	116.46	104.58	110.99	110.53	109.29	111.04	112.45	118.02	113.05	109.98	112.98	105.36	112.78	113.38	112.09	105.01	108.09	110.19	112.84	115.37	109.76	111.23	115.01	111.23	113.14	112.58	109.21	109.35	112.29	109.28	113.47	105.25	113.24	107.83	113.59	111.51	117.78	114.77	110.78	106.48	113.63	105.01	109.8	115.26	110.73	113.24	112.72	108.31
106.25	102.21	96.057	102.84	105.96	100.95	100.08	104.1	102.44	104.81	102.84	99.823	96.207	104.15	103.27	102.29	104.96	96.77	99.068	100.07	99.904	100.43	101.87	101.81	102.14	98.79	106.55	104.83	93.797	98.671	98.123	98.37	104.28	98.746	102.85	101.01	104.02	103.23	99.529	97.476	102.2	102.63	101.39	98.253	96.156	96.614	107.7	103.69	107.22	96.964
109.54	103.46	102.88	97.257	101.47	105.18	103.58	105.38	99.688	104.4	100.3	103.09	105.77	101.23	106.14	101.3	107.07	106.1	102.9	100.7	101.9	108.16	108.99	110.22	99.096	102.49	100.68	106.16	98.201	103.8	108.07	104.06	105.66	97.971	102.4	104.42	106.2	105.96	106.53	106.48	111.87	103.22	110.28	105.07	105.4	103.22	104.64	104.3	106.07	101.61
104.78	101.88	105.38	102.86	101.66	100.82	106.76	105.73	110.84	107.09	109.27	101.36	100.97	104.42	106.77	102.37	109.59	105.98	103.63	105.91	107.3	110.05	103.76	103.01	101.49	105.17	103.73	108.91	109.3	107.8	106.01	109.37	99.309	102.94	106.77	110.19	101.4	108.05	111.03	105.95	101.3	98.333	102.58	102.94	100.9	105.41	108.8	105.57	107.14	111.94
102.62	110.84	109	105.38	112.22	102.84	107.62	110.67	108.64	102.84	106.07	108.18	103.94	101.07	103.78	102.32	101.22	106.78	106.24	102.29	107.83	108.4	104.76	104.7	109.44	102.86	102.89	106.9	106.52	105.78	103.27	106.66	106.01	106.85	105.3	109.85	110.54	105.86	105.94	109.42	113.81	103.85	105.65	108.68	103.18	106.63	101.37	110.71	107.79	106.74
100.23	106.13	105.4	102.27	113.18	108.94	110.48	99.963	102.41	108.76	103.14	105.67	110.77	101.47	101.88	105.82	99.11	101.64	109.24	106.7	101.25	109.96	109.08	104.01	111.89	106.23	104.88	100.8	101.61	111.12	104.78	102.05	108.9	104.14	99.347	102.21	106.96	106.48	108.65	102.06	106.18	102.94	105.16	106.24	103.85	112.79	108.91	100.19	102.4	106.96
99.256	97.934	101.04	99.304	96.613	99.374	104.94	99.179	98.255	98.531	104.32	99.433	97.605	103.08	98.722	97.207	98.566	100.99	102.33	99.482	102.08	103.75	99.403	103.26	102.24	102.68	101.22	101.44	102.56	98.388	95.186	103.69	97.1	103.4	93.217	96.988	101.82	99.945	102.65	100.57	97.401	100.91	100.54	104.02	105.19	100.67	101.01	103.66	101.15	97.203
106.87	105.51	108.9	100.15	103.69	100.68	103.97	107.36	103.73	103.53	103.34	106.66	103.92	109.42	110.78	103.99	104.95	107.59	101.06	100.1	108.72	113.94	104.28	110.78	109.9	100.28	99.303	96.88	105.75	107.07	104.88	107.53	107.77	104.27	108.59	104.13	105.22	112.01	106.27	112.64	105.98	100.44	108.86	102.22	107.76	105.86	107.1	111.44	104.87	102.64
109.3	103.77	110.19	106.5	103.49	103.56	108.16	110.81	102.93	108.04	108.14	106.11	103.58	107.62	104.25	104.59	107.21	99.775	108.04	110.16	108.62	108.28	108.16	101.06	103.25	101.54	105.52	103.96	104.21	100.97	111.4	101.62	109.01	107.96	95.486	105.85	107.05	109.63	112.06	104.04	105.63	105.85	104.76	107.29	104.65	106.63	105.14	108.63	103.36	104.98
113.5	115.84	111.71	109.59	114.77	111.61	112.72	113.24	111.25	112.92	111.85	111.73	115.88	115.21	110.27	111.62	110.68	108.6	112.95	111.96	115.4	110	113.09	117.81	115.7	117.49	114.69	113.82	116.37	115.73	106.9	112.33	116.37	123.24	110.22	112.71	114.88	117.31	113.6	105.86	111.42	112.91	113.4	113.99	113.88	113.38	112.79	113.48	113.81	104.94
95.828	98.587	94.878	104.48	95.052	98.655	99.952	104.66	98.168	102.77	97.499	103.56	104.63	104.71	95.491	101.67	99.799	101.44	106.48	93.226	103.85	101.43	97.24	100.61	100.81	100.84	104.62	102.76	100.96	110.91	98.518	98.539	98.893	101.12	100.12	100.26	98.785	105.76	101.93	97.627	97.827	93.485	98.666	92.642	97.393	100.85	105.32	101.68	102.36	98.166
107.4	106.32	105.7	102.15	98.269	95.109	104.01	95.163	102.87	103.94	104.69	98.123	101.39	97.112	100.51	101.89	104.96	104.34	97.432	96.219	96.131	100.87	96.984	96.166	99.129	102.7	98.93	101.32	101.51	102.24	99.392	104.69	93.02	98.743	103.35	95.924	98.409	95.791	94.266	102.21	100.69	102.26	107.18	102.24	100.86	107.7	101.96	105.87	97.654	101.18
100.52	106.07	103.6	107.27	105.97	109.23	107.01	109.25	106.61	104.08	107.41	106.76	109.99	108.21	108.29	105.8	105.15	102.99	111.28	108.92	110.86	111.33	111.11	106.27	107.33	104	103.65	105.93	100.03	108.48	105.98	104.25	101.57	103.81	102.51	110.61	107.73	110.24	108.4	112.58	102.69	109.3	109.39	109.21	105.53	106.12	100.1	112.35	108.55	105.24
108.85	110.69	109.78	112.8	108.42	111.24	110.75	99.367	110.19	111.89	112.81	107.69	112.75	109.63	110.9	111.46	114.43	111.2	112.02	108.26	112.83	113.03	107.26	109.12	111.83	114.46	109.54	113.14	121.01	117.59	115.33	117.25	112.89	110.43	113.71	113.8	112.55	109.1	112.74	108.73	109.66	112.45	116.55	105.08	114.68	113.41	109.94	107.67	111.38	112.05
102.2	107.12	96.862	97.285	101.45	100.08	100.64	90.481	103.3	96.745	100.23	104.35	96.55	103.74	97.277	101.89	101.07	100.59	95.922	100.26	103.01	107.19	106.21	98.085	103.15	101.51	98.988	100.29	104.92	101.4	97.284	94.551	102.5	99.222	98.707	101.37	104.22	97.999	105.91	93.743	96.16	97.259	97.433	99.516	103.34	94.104	98.144	96.714	97.751	98.497
121.34	116.11	112.51	114.41	116.52	112.65	109.89	113.37	111.99	106.9	107.95	115.24	111.6	112.7	111.13	110.05	106.13	104.96	111.07	113.69	113.95	109.6	112.74	117.65	113.79	106.35	111.57	113.36	112.81	107.07	116.41	105.02	106.95	108.01	112.86	112.06	108.21	112.71	109.81	114.52	109.37	112.02	107.07	116.5	112.25	115.81	108.35	111.36	107.04	111.36
108.21	108.42	107.04	109.16	107.79	106.09	109.36	113.52	110.8	113.92	112.81	113.4	110.46	107.79	109.49	114.9	104.51	109.59	108.17	109.48	106.75	113.43	111.76	110.26	116.89	111.58	117.52	110.44	113.38	111.06	110.5	115.1	109.34	113.89	111.22	111.94	112.79	106.44	113.21	119.9	114.4	103.7	105.17	113.7	110.35	102.64	113.17	110.37	110.66	115.1
104.57	106.94	101.92	100.47	105.95	108.41	99.4	104.35	110.65	104.72	103.94	105.45	107.34	107.42	105.71	106.23	106.93	106.06	100.9	110.67	104.53	102.24	110.63	103.25	99.647	106.43	110.19	110.02	107.29	107.65	101.77	97.874	107.46	103.73	108.52	103.87	105.68	107.91	107.05	105.59	105.33	100.41	106.54	107.64	107.86	106.41	107.21	103.86	105.65	105.25
107.43	109.2	112.08	116.83	107.54	108.65	109.71	115.79	108.5	110.71	112.58	107.75	111.96	114.59	107.23	103.79	111.79	112.69	119.82	113.32	110.64	107.17	108.76	111.43	109.04	113.46	113.94	110.85	108.08	111.47	111.45	111.16	104.85	110.81	108.03	114.91	110.97	114.76	114.03	114.54	110.47	113.49	112.73	108.1	109.46	107.63	108.3	103.27	119.59	108.9
103.05	108.99	110.54	99.778	104.25	107.75	106.39	113.07	107.19	101.19	101.27	110.04	104.12	100.58	108.08	104.42	103.83	106.29	101.83	107.56	107.41	110.5	111.34	108.87	108.36	102.09	108.01	111.98	105.75	101.76	103.93	105.54	106.17	107.31	110.09	102.89	110.18	107.39	103.88	102.95	107.34	104.7	108.96	101.85	107.51	107.7	108.95	102.03	112.63	101.32
100.97	97.571	94.214	98.119	103.89	100.77	98.672	95.566	98.27	105.2	99.324	100.58	101.89	97.056	104.72	95.408	95.434	102.13	101.73	101.85	99.138	96.093	96.091	102.1	99.053	101.74	97.33	98.077	104.54	98.725	92.9	110.19	95.444	97.59	97.76	94.396	100.7	95.376	99.988	96.91	96.831	93.67	95.316	102.1	99.79	99.254	103.54	100.07	100.22	95.878
104.23	98.08	94.794	98.232	99.734	106.88	96.432	101.14	100.67	99.355	96.07	93.497	102.54	102.23	101.82	99.722	99.773	95.819	102.26	101.41	97.932	106.64	105.76	100.75	114.83	101.07	103	98.281	100.15	100.43	96.268	96.892	102.64	98.787	102.78	106.12	100.08	96.694	96.344	101.02	99.912	100.71	104.51	99.889	102.49	97.045	104.08	102.93	105.92	97.477
109.37	100.24	108.16	100.03	103.45	104.74	107.27	108.19	109.63	103.92	105.52	104.13	107.86	107.75	109.98	103.77	106.1	99.473	107.49	103.39	108.4	109.31	102.79	106.84	99.612	103.57	103.69	103.96	108.05	105.44	100.63	102.45	111.44	99.489	107.93	105.34	107.24	104.26	106.6	103.16	103.61	105.22	110.92	100.5	106.01	106.44	113.42	101.5	109.07	106.19
101.99	98.332	104.28	103.81	105.83	107.63	104.49	108.51	102.74	102.27	102.42	100.94	109.32	105.94	96.847	108.61	103.32	101.68	103.62	106.28	101.15	103.65	100.94	105.78	98.229	102.33	110.24	106	101.59	106.58	101.86	100.6	111.27	106.59	103.2	99.435	99.461	106.89	108.58	103.1	104.73	107.18	103.34	102.81	100.11	105.43	104.06	103.12	101.46	98.35
98.77	108.46	101.42	105.32	112.65	105.88	102.48	106.99	104.92	109.44	109.81	99.908	113.01	100.75	112.17	112.35	105.21	109.2	107.78	107.49	112.04	107.52	109.22	105.5	105.56	111.16	106.03	113.5	107.24	108.16	103.96	106.4	107.84	96.842	99.933	104.59	113.18	103.51	106.15	99.248	103.07	103.64	102.82	107.68	104.06	110.33	115.98	105.71	108.12	102.48
99.764	103.24	106.34	104.33	103.04	109.57	100.85	97.064	108.78	108.22	105.36	107.4	105.81	102.96	106.09	99.819	103.41	103.19	102	107.87	99.272	104.27	112.88	103.71	105.18	101.38	97.263	106.59	107.92	105.78	105.8	100.68	105.38	108.7	106.48	104.07	103.63	102.98	107.57	102.79	102.58	97.603	101.73	101.86	107.8	102.33	108.25	103.26	104.59	107.88
115.63	104.97	107.99	109.15	105.11	107.4	110.45	102.65	97.528	108.7	104.69	100.45	105.08	106.38	106.31	107.87	107.2	110.04	115.02	110.74	110.72	111.68	102.74	106.35	109.01	102.89	99.474	101.24	107.5	103.74	111.45	111.84	103.95	110.91	104.36	104.04	101.64	99.94	106.57	107.99	106.13	110.73	104.49	106.45	105.38	98.174	106.25	103.52	113.3	105.52
109.48	109.93	106.7	96.906	108.7	105.13	106.02	111.96	108.3	107.53	107.31	110.21	106.71	110.52	106.08	114.6	107.59	104.89	109.12	106.87	104.97	99.801	108.99	103.64	105.33	109.19	98.476	106.51	100.73	104.01	110.1	108.31	99.972	105.55	100.35	110.48	113.2	102	105.52	106.68	104.8	104.49	101.32	104.49	109.45	111.16	107.79	103.16	101.1	105.94
100.73	103.88	101.77	100.64	98.503	95.859	100.26	95.958	105.19	103.5	97.325	98.585	94.002	99.463	102.55	105.43	100.27	99.333	102.14	100.35	98.4	97.246	103.41	104.1	97.681	103.17	102.43	98.865	99.674	101.71	102.89	98.243	97.24	98.99	104.17	97.506	108.92	98.835	102.19	105.46	98.362	97.16	100.05	102.68	100.21	96.828	100.97	101.92	101.23	100.43
105.29	105.63	105.96	107.78	102.95	104.59	108.68	108.37	104.76	100.12	97.919	104.17	105.66	108.2	102.6	103.56	105.52	104.38	103.68	101.14	98.931	97.413	106.39	100.52	101.79	97.344	105.09	103.21	104.13	108.69	110.41	103.52	106.74	102.74	102.01	105.07	102.96	102.95	105.78	102.79	101.33	104.46	99.542	104.43	101.72	100.7	107.52	105.95	101.93	104.39
104.5	104.38	110.06	107.89	109.06	109.66	107.4	104.78	106.41	104.34	105.39	103.6	110.08	108.23	106.41	101.84	110.54	106.51	107.11	105	109.75	105.13	103.36	112.75	110.6	106.36	106.4	107.19	107.5	105.54	106.57	110.65	104.38	108.12	111.09	105.47	108	100.43	109.43	101.04	106.23	104.19	105.2	103.05	107.16	105.88	104.16	102.02	106.87	105.21
102.32	100.86	103.07	103.74	102.21	108.82	105.77	103.64	107.09	99.343	104.51	109.75	101.55	103.76	101.76	108.76	107.27	101.29	105.12	108.02	109.47	112.55	108.19	103	107.47	107.74	109.1	111.27	100.47	104.86	105.1	108.6	106.88	109.51	103.75	106.79	104.06	101.37	108.54	107.39	104.01	112.91	105.36	101.85	106.07	101.41	106.33	106.92	104.03	104.02
95.696	103.53	105.99	100.18	103.65	111.36	98.087	106.85	104.94	108.45	104.96	102	104.68	108.12	100.7	101.63	97.717	103.87	105	100.5	101.99	100.58	96.661	104.73	101.8	107.22	105.82	107.34	102.48	104.88	92.783	104.49	99.913	101.83	93.367	100.62	102.67	108.39	108	100.82	109.36	101.68	104.85	106.33	100.06	102.59	109.21	100.22	102.04	109.75
104.61	99.288	104.61	108.59	107.84	109.43	109.86	108.74	102.95	99.764	108.35	102.79	103.96	101.29	111.34	105.45	104.13	113.67	107.05	111.48	107.01	104.52	101.23	106.41	104.97	103.04	102.68	104.08	112.69	110.03	110.95	100.5	99.025	98.465	101.98	109	103.77	108.14	107.66	102.54	104.52	104.77	103.74	108.65	102.41	95.615	108.37	97.904	103.79	107.29
106.87	113.11	114.71	114.72	108.57	114.03	111.83	112.56	119.62	111.62	112.08	114.2	111.56	106.13	107.11	112.19	107.9	110.21	114.75	105.07	113.01	109.82	114.62	117.1	103.74	108.66	106.74	110.41	114.34	109.72	114.84	112.78	108.97	112.88	113.32	110.54	112.32	114.55	111.9	113.51	108.8	116.08	110.26	111.4	117.43	109.14	113.65	110.96	114.6	105.58
110.18	100.65	105.56	107.46	108.09	104.81	101.4	105.98	103.9	100.67	109.63	105.86	105.71	107.27	109.67	110.18	111.41	104.16	107.14	109.59	109.62	109.31	99.684	112.15	107.58	107.73	107.08	106.14	106.67	106.73	103.03	104.06	104.58	105.73	101.54	100.94	107.44	111.72	104.07	107.99	100.4	99.287	103.2	107.65	103.16	106.91	101.72	107.6	109.61	104.77
104.14	102.41	96.777	102.99	102.12	93.152	96.736	95.926	96.381	99.085	107.37	90.157	102.52	102.52	100.38	100.18	97.468	97.11	101.04	106.38	96.706	101.52	98.187	95.725	101.12	98.338	102.48	99.775	96.241	94.842	95.667	102.95	98.264	96.218	100.39	99.649	98.441	97.138	102.95	101.21	105.35	95.345	105.58	105.53	95.08	96.277	99.475	99.415	99.338	100.41
106.85	114.81	113.96	114.95	110.34	111.01	109.97	113.95	115.19	111.9	108.96	105.9	116.57	107.76	110.01	108.9	107.29	112.09	114.46	116.86	111.57	107.75	115.81	110.63	114.54	109.55	114.87	111.71	112.44	103.41	108.19	116.91	108.53	110.17	109.78	110.47	119.37	107.71	112.41	110.43	109.26	118.84	112.79	113.4	111.9	112.34	112.04	108.93	109.5	109.29
103.26	105.75	107.38	105.73	100	108.44	106.02	101.26	105.49	101.7	107.51	103.72	108.42	100.3	107.64	109.79	108.44	105.27	104.28	107.52	100.41	103.15	111.81	101.85	108.82	105.92	105.7	103.01	100.89	108.48	106.64	102.3	104.72	107.57	105.9	106.49	105.28	103.61	109.67	106.71	102.02	109.06	104.85	104.03	108.8	108.54	104.77	109.41	107.01	100.58
106.64	112.95	108.12	107.16	107.69	103.03	102.36	105.83	113.51	106.88	111.79	109.99	106.8	112.13	107.12	108.1	105.52	110.56	112.09	103.44	105.57	100.28	102.97	108.6	108.21	106.44	105.87	104.04	100.39	110.39	107.65	106.32	108.79	108.26	108.85	108.74	102.39	107.64	106.84	108.44	104.17	112.1	104.44	102.59	108.68	111.81	110.21	107.48	107.16	105.57
96.736	102.27	106.16	105.41	106.76	104.28	105.7	104.92	99.264	108.36	110.42	105.83	104.94	105.01	104.33	104.23	98.969	104.02	104.68	104.29	110.38	101.19	105.98	109.68	103.52	106.8	107.1	103.23	107.52	109.05	105.11	103.59	102.23	104.32	104.47	107.14	103.41	109.55	109.79	105.83	112.07	109.14	102.79	103.59	105.1	107.54	109.25	111.52	104.86	101.45
102.45	111.79	97.602	105.91	107.29	104.6	105.59	103.47	108.37	102.88	106.94	111.14	100.17	103.31	106.49	103.07	111.03	106.51	102.07	102.02	103.33	107.85	110.39	101.88	108.73	109.44	108.4	102.16	105.12	115.75	108.32	108.29	100.69	101.08	109.09	109.31	107.61	104.51	103.29	103.4	102.95	107.76	109.32	108.29	103.94	112.15	112.34	104.98	105.66	107.57
99.195	100.55	98.566	98.581	103.41	98.612	101.62	103.9	102.97	96.963	98.448	93.322	95.12	99.134	98.608	99.283	102.52	99.972	103.42	97.9	99.553	103.08	101.89	99.44	99.452	106.65	101.02	103.51	100.68	99.716	102.2	104.67	98.51	101.73	104.24	101.54	99.474	106.29	97.051	104.07	97.965	101.95	103.24	96.966	95.553	100.02	101.38	99.997	98.928	101.85
105.24	107.05	108.74	109.51	106.01	107.57	107.54	103.34	104.95	106.19	110.21	109.57	104.87	105.16	100.1	109.29	109.16	109.85	105.51	112.13	103.06	103.23	104.84	111.13	108.75	110.17	103.65	109.39	106.11	108.04	114.39	112.86	105.05	106.21	103.49	109.28	106.23	108.53	109.55	106.96	104.95	109.57	110.94	109.23	104.97	104.72	104.62	100.6	104.81	110.03
97.929	101.8	101.04	104.33	107.45	106.11	111.31	107.25	109.33	108.37	98.815	100.62	106.18	107.93	102.43	98.296	98.898	99.552	109.32	106.17	106.77	102.69	105.51	110.02	101.16	107.13	107.3	104.86	107.11	104.05	110.25	104.29	103.03	110.38	106.72	103.27	108.51	113.35	103.24	104.83	101.95	105.01	99.409	99.629	112.66	102.17	105.73	104.19	115.76	104.4
115.99	111.71	116.05	112.47	115.37	115.34	109.31	109.09	117.44	109.66	119.99	113.2	118.86	108.35	113.45	107.06	108.7	113.69	114.95	113.85	107.37	119.83	108.06	110.29	117.76	115.56	115.35	107.95	108.1	112.68	117.66	117.38	110.02	114.33	113.43	115.32	112.33	109.94	115.37	114.15	112.42	110.25	108.86	110.11	107.98	112.41	116.41	109.91	111.78	113.02
104	110.27	108.18	110.31	118.93	113.46	107.05	112.55	108.92	105.78	115.32	112.94	109.99	111.59	115.37	113.19	109.68	116.66	109.86	108.7	114.58	106.29	110.45	113.03	108.7	113.31	110.81	110.63	109.24	105.3	110.98	111.75	108.36	109.37	108.53	110.54	113.81	111.6	113.77	118.11	107.29	114.34	119.16	109.95	110.84	116.11	117.43	111.49	105.31	121.42
109.35	106.53	106.7	105.11	103.04	101.68	108.16	108.68	105.45	109.25	102.54	112.77	105.1	97.257	107.5	111.86	109.52	105.82	105.42	107.73	106.89	106.41	105.74	110.82	105.86	101.73	107.44	108.15	101.94	110.97	100.57	105.49	106.07	103.61	106	113.04	108.08	111.74	106.67	112.99	108.97	108.61	110.12	101.59	105.41	110.32	104.5	110.84	103.39	100.56
117.58	117.14	108.93	105.97	115.67	115.37	107.93	115.61	113.99	113.08	112.12	112.48	108.35	113.6	114.76	117.45	113.08	111.77	109.24	116.99	109.48	111.71	112.14	111.85	114.3	112.41	109.66	117.59	114.35	109.93	107.55	108.66	114.31	113.4	112.1	115.01	109.27	111.42	110.19	111.83	105.56	118.29	115.66	109.97	111.46	114.73	115.63	112.96	113.51	118.25
100.14	94.147	98.239	102.68	100.88	98.339	95.96	100.55	104.18	103.17	104.37	102.86	100.38	100.43	95.806	99.377	98.211	97.27	104.67	101.88	96.843	99.64	101.09	100.07	100.4	99.877	105.45	102	98.701	100.79	107.71	100.77	102.2	97.617	103.96	105.13	100.25	103.08	100.73	97.025	102.19	95.847	96.897	95.767	103.02	97.005	99.066	101.33	100.66	95.567
108.25	100.84	107.35	102.19	98.524	109.31	107.15	102.51	103.17	101.93	102.94	102.28	103.06	99.424	104.01	105.98	103.77	107.86	104.61	105.55	113.35	102.5	108.56	101.3	102.1	105.81	104.7	103.04	112.39	105.31	108.46	105.74	104.11	108.74	100.25	103.15	103.4	102.4	102.52	105.66	103.78	98.462	105.38	100.46	101.97	107.52	102.89	104.9	102.81	96.74
118.26	107.56	111.41	123.16	118.7	115.3	120.38	115.14	112.21	116.17	115.76	112.66	116.18	118.59	123.23	117.22	119.41	124.06	125.53	117.63	117.9	112.15	118.49	121.04	123.11	121.52	110.12	119.09	114.04	115.6	125.22	109.95	121.1	113.23	114.76	115.62	126.91	119.03	120.89	116.03	119.79	121.52	118.44	121.24	117.31	119.84	118.81	116.76	123.39	111.07
97.831	107.13	104.52	102.2	107.21	110.26	101.23	103.65	107.68	104.29	109.34	106.29	105.42	101.3	104.5	109.97	103.69	102.89	95.614	101.34	102.64	97.859	110.81	101.41	99.72	109.52	105.27	104.13	103.62	106.07	100.62	103.64	100.96	101.17	106.11	101.93	105.57	103.44	104.31	105.47	103.17	106.29	101.78	107.66	102.07	110.42	103.11	104.1	103.85	108.47
104.12	102.36	102.67	97.39	104.96	104.96	107.79	108.41	108.26	106.26	110.47	104.07	100.85	100.27	105.07	106.04	100.24	103.08	103.33	107.49	110.44	103.09	104.16	104.02	104.9	112.81	107.78	105.98	104.13	103	110.01	103.7	104.31	103.38	108.59	100.85	109.45	102.99	113.65	114.05	103.99	105.33	109.89	106.07	105.29	104.04	112.96	108.93	103.02	98.845
111.54	108.31	105.29	111.12	110.54	104.95	108.41	106.53	103.4	106.18	107.79	108.96	113.81	102.22	103.17	104.51	107.31	107.98	108.59	99.946	100.81	106.91	105.65	109.52	113.61	111.91	104.36	102.74	110.46	102.75	102.81	108.87	111.73	103.49	115.42	104.85	107.09	111.63	107.15	105.48	106.51	110.49	106.32	102.97	100.24	106.45	109.88	106.26	108.5	108.82
102.19	113.85	99.396	109.78	106.35	102.57	109.98	104.96	113.47	102	103.8	100.44	104.86	102.64	105.86	103.35	102.89	106.72	108.2	102.54	106.79	107.25	112.91	105.14	102.34	103.82	102.95	105.85	103.06	104.7	102.7	108.85	105.68	101.26	104.45	100.96	110.23	102.52	103.91	112.4	103.43	104.94	101.05	108.82	107.02	104.99	107.93	102.35	105.16	110.05
103.29	101.72	107.51	108.68	101.52	105.1	108.44	105.5	108.59	110.89	112.88	107.46	102.97	105.92	112.14	104.74	104.94	105.35	103.45	104.45	101.6	102.68	103.89	106.3	105.13	102.59	101.78	100.93	103.32	106.01	103.9	110.81	105.58	102.43	103.67	103.76	106.52	101.12	106.33	106.07	101.7	101.43	107.41	105.4	108.25	109.03	109.1	111.3	106.6	103.62
108.11	110.03	102.46	108.45	109.7	109.6	109.47	101.08	102.04	105.43	103.57	104.9	99.222	105.74	99.748	107.05	105.12	105.62	110.46	108.67	110.69	99.771	107.55	104.23	111.83	106.12	100.71	104.15	105.89	109.15	110.48	100.82	101.01	107.52	109.63	111.94	106.7	105.94	106.73	105.14	109.19	104.69	100.79	106.17	107.15	105.76	100.15	102.4	109.52	107.08
97.296	101.45	104.46	96.983	99.033	101.22	101.95	102.09	101.11	100.82	103.03	102.32	97.796	102.73	101.59	97.507	104.67	94.421	102.12	93.576	100.06	98.081	97.85	102.31	101.96	95.027	100.66	99.08	100.82	98.208	103.36	98.329	100.79	102.36	100.04	98.776	101.35	97.085	93.877	96.298	93.909	100.28	95.174	100.98	97.784	102.04	105.87	95.399	95.556	105.61
104.52	110.9	110.57	105.93	104.75	114.85	108.22	107.06	110.22	115.29	109.58	108.08	103.15	102.96	103.29	107.64	103.76	111.44	102.67	104.11	104.08	109.87	110.47	105.62	107.45	104.73	104.12	103.82	104.71	109.92	104.64	99.852	103.13	110.6	104.51	103.75	101.62	102.05	105.28	108.8	109.52	104.54	106.61	104.06	105.41	100.96	102.05	102.24	109.21	105.32
105.84	97.576	104.21	99.773	99.355	99.471	104.03	99.333	94.318	104.32	97.376	94.319	103.29	100.83	102	101.79	97.689	109.32	97.221	97.531	100.05	101.74	88.873	96.994	98.36	101.69	98.097	93.78	104.69	105.77	96.455	94.293	97.2	93.659	103.91	89.951	105.74	101.97	100.34	93.579	95.636	94.038	106.2	97.666	102.25	95.545	102.69	95.857	104.62	108.04
104.13	103.86	104.79	102.82	99.893	100.92	105.84	109.17	102.41	105.72	105.32	108.19	106.04	112.33	105.98	107.04	108.13	105.47	103.48	110.88	105.14	107.74	105.67	98.706	108.7	109.49	104.25	103.57	99.692	111.82	108.26	106.49	107.21	108.24	108.09	108.32	103.34	103.28	96.67	104.44	102.54	109.21	108.81	104.2	111.81	106.97	106.22	103.49	107.37	105.74
104.95	107.35	105.18	113.49	107.81	108.2	106.41	99.908	103.6	104.19	108.8	105.48	104.41	103.2	109.6	109.47	103.95	111.38	108.48	103.81	107.48	107.99	106.41	106.61	104.36	111.4	107.87	109.91	105.49	101.02	103.23	106.49	107.6	102.24	108.74	102.38	108.64	110.2	105.77	108.14	101.61	103.02	101.48	106.89	105.93	104.23	104.08	103.64	115.04	108.31
107.6	113.24	110.94	111.74	109.31	115.59	114.84	113.99	113.48	107.06	109.01	113.7	108.54	115.73	110.71	112.62	111.12	116.01	102.38	109.01	114.38	114.15	102.37	113.94	109.47	114.97	104.39	103.7	111.49	105.19	105.94	107.1	111.86	113.31	111.2	113.29	112.21	112.96	112.27	109.74	111.48	107.62	112.34	107.1	104.23	110.49	108.14	107.88	108.96	116.74
107.46	103.76	112.59	106.82	107.1	107.37	107.62	105.75	111.47	106.14	111.01	107.35	102.69	112.17	102.69	109.55	98.142	112.16	107.22	109.53	109.14	112.21	105.38	102.21	114.22	109.03	108.15	104.64	107.86	108.58	112.04	107.79	113.22	104.3	111.41	108.65	105.88	113.26	97.492	107.49	104.2	115.01	115.74	110.95	101.19	105.23	110.97	110.81	105.77	101.96
112.95	102.18	111.19	106.33	104.76	110.03	109.16	115.03	105.77	108.18	103.81	105.27	107.72	106.05	110.02	104.43	110.49	101.66	112.92	109.66	104.06	106.29	107.75	109.04	107.84	114.06	103.31	107.89	101.96	110.31	101.58	114.28	107.95	107.74	106.44	105.37	101.58	101.52	108.44	112.31	110.1	107.54	109.72	102.85	101.74	102.17	113.16	103.56	99.318	98.099
105.2	105.44	104.67	97.958	105.76	104.27	104.89	103.57	109.2	112.33	102.86	105.22	108.62	105.67	102.07	108.4	100.08	108.53	100.26	104.3	104.26	106.7	108.7	96.224	103.34	99.977	108.55	108.93	101.95	105.92	105.07	105.31	98.389	105.17	105.45	104.88	108.29	110.66	110.05	107.25	100.37	112.55	109.48	107.99	102.86	104.32	108.57	107.6	110.26	106.11
114.21	111.21	105.9	113.85	108.33	114.26	110.08	109.98	113.09	108.62	111.83	116.43	104.08	109.68	109.94	113.06	105.07	109.07	117.8	109.27	107.46	114.41	114.42	111.19	111.59	116.94	111.76	113.64	112.11	111.63	111.7	107.43	109.4	108.86	113.74	106.26	110.11	108.2	114.8	112.12	112.94	112.85	108.69	103.48	110.91	105.74	109.29	108.36	109.05	110.26
102.39	101.38	97.343	99.263	97.449	106.38	100.14	103.18	102.5	100.92	102.22	93.706	99.072	101.29	99.519	105.53	100.58	104.63	104.06	100.41	98.585	102.44	96.775	99.612	108.29	100.95	97.162	100.87	101.74	97.881	95.059	95.914	102.56	100.84	107.57	95.145	95.032	98.227	98.383	105.81	98.348	98.941	100.43	102.07	98.607	105.07	98.417	93.942	96.481	101
101.66	105.47	106.69	115.46	107.44	105.68	104.65	104.79	111.06	102.9	109.49	105.72	103.6	110.21	106.93	105.91	107.98	108.29	110.48	110.96	100.85	106.52	104.58	113.74	106.97	105.37	107.53	111.76	107.87	103.65	105.87	105	109.01	104.89	107.49	101.58	108.9	103.81	112.23	102.5	110.53	108.36	106.06	106.03	101.21	104.05	104.68	110.28	101.91	107.96
103	113.06	106.27	113.06	98.778	107.94	102.69	103.42	108.08	103.62	110.95	109.9	103.32	108.19	105.42	106.23	108.94	104.73	100.64	103.81	102.88	102.4	106.29	115.94	102.94	109.66	96.872	106.99	109.57	103.48	101.48	104.02	99.455	103.92	105.36	101.38	109.2	104.2	99.87	107.94	101.31	104.46	107.04	100.45	108.41	102.92	103.9	101.2	109.54	112.68
103.64	110.08	115.65	112.41	114.88	103.05	109.46	110.18	106.51	106.88	113.71	112.28	117.92	111.22	107.09	109.84	115.15	114.46	108.79	114.27	109.43	111.27	115.3	111.86	111.4	112.2	116.6	115.93	109.22	108.3	113.02	118.27	109.42	116.06	106.62	111.26	107.2	111.46	116.53	111.3	102.5	121.98	112.67	113.32	113.79	106.05	106.15	112.75	109.41	110.77
111.71	115.4	111.74	106.77	108.01	109.45	102.61	116.21	98.928	97.678	110.42	113.31	112.82	107.8	111.41	110.4	109.5	107.15	110.73	114.63	112.33	108.81	110.3	108.85	110.1	107.92	111.75	107.92	110.63	109.03	114.83	109.91	107.96	109.53	104.99	110.21	106.01	119.7	115.39	106.3	105.62	111.31	108.25	104.36	107.64	112.32	109.07	107.33	108.01	111.02
117.5	112.28	111.32	115.87	107.36	117.25	112.33	111.85	114.71	114.15	110.42	109.64	112.15	112.37	110.94	112.35	113.24	110.12	119.93	109.31	115.76	117.46	117.5	110.37	116.36	111.8	116.76	109.31	107.81	116.19	111.11	109.71	115.29	113.69	112.63	119.04	117.08	118.99	115.37	115.57	111.36	110.31	120.23	117.53	108.18	107.02	115.89	114.95	108.05	111.8
102.94	105.4	114.14	103.25	103.73	98.848	105.14	104.43	107.93	104.94	104.77	103.54	109.45	104.61	102.1	102	97.887	106.74	108.93	100.98	109.95	102.82	100.86	104.44	107.9	109.34	102.3	105.2	101.52	100.49	106.75	104.74	102.06	107.23	109.96	108.81	100.49	105.51	111.14	104.51	107.56	106.24	105.95	98.004	106.24	110.49	106.71	101.27	100.11	101.57
107.81	99.455	101.4	106.08	108.79	109.74	104.86	107.25	100.92	101.59	105.15	100.41	104.94	105.52	103.33	103.21	105.12	106.55	101.34	101.46	107.66	108.24	95.339	106.91	104.13	101.74	105.99	106.75	104.73	104.74	105.69	105.77	103.09	102.77	112.42	107.1	113.53	111.06	111.38	104.05	106.29	104.13	111.76	106.74	109.74	107.5	109.82	102.37	100.53	111.68
107.71	103.95	109.09	108.81	105.56	111.4	111.94	108.78	104.63	108.69	105.52	97.321	96.991	110.25	101.68	99.186	107.07	104.24	108.84	104.74	102.96	110.89	108.65	105.06	108.34	110.52	109	108.74	105.39	106.28	108.55	105.47	106.3	100.77	98.015	104.87	106.31	115.92	101.94	107.46	110.47	107.1	104.49	107.1	105.15	100.55	103.2	108.75	109.6	106.07
105.95	106.71	104.97	108.34	105.12	105.1	100.23	105.34	102.15	100.15	110.34	101.79	109.64	107.11	104.71	96.458	109.37	102.4	100.73	109.72	107.02	106.16	95.883	107.55	105.37	101.2	101.19	102.82	104.19	110.6	104.84	106.96	106.42	100.51	100.89	107.15	109.11	111.96	105.12	115.49	106.16	108.52	100.25	110.63	106.97	106.1	110.59	106.84	99.471	109.9
103.25	105.75	107.6	102.83	108.46	100.19	105.76	102.89	104.68	96.052	101.82	107.18	109.54	109.24	112.86	106.8	104.75	108.72	102.76	105.95	106.1	102.82	106.98	102.04	105.9	100.54	108.34	107.08	111.66	106.06	100.73	103.92	101.98	108.52	105.63	102.82	98.968	109.17	104.82	101.22	105.91	108.63	104.73	101.25	106.7	109.38	106.62	105.16	108.01	112.43
112.46	111.56	111.03	110.54	108.2	113.16	108.28	107.76	109.97	114.9	110.03	107.57	114.96	109.8	104.52	113.87	115.72	110.44	110.31	110.69	103.96	107.62	107.19	105.95	107.71	108.59	108.93	105.42	119.96	106.15	108.06	105.95	104.51	98.713	110.6	113.34	108.54	105.16	110.2	107.75	107.69	114.28	115.62	113.84	110.6	112.67	104.02	109.5	111.21	108.27
111.24	114.75	109.37	116.42	107.47	114.52	107.44	109.45	112.41	113.04	110.14	109.98	113.32	110.91	112.11	115.69	107.43	108.9	115.06	109.41	107.64	113.36	116.78	107.83	105.64	116.69	118.17	114.46	110.96	107.15	110.92	113.62	110.21	110.71	112.42	114.42	109.03	115.93	111.06	109.69	103.2	118.51	108.39	112.63	116.97	110.63	113.34	112.23	114.61	111.61
104.11	102.94	106.04	104.95	101.63	96.755	101.96	106.03	104.95	107.4	102.49	107.47	103.19	105.86	100.47	101.61	104.82	99.013	99.63	109.38	105.92	112.4	108.11	113.35	104.97	106.3	103.68	101.27	99.771	103.78	102.43	100.87	101.36	98.738	99.499	102.75	100.67	107.34	105.6	107.94	113.05	105.32	103.46	110.53	103.34	106.92	106.1	109.87	103.94	106.34
109.92	120.53	115.14	108.99	112.07	105.12	106.41	111.6	111.37	106.67	111.57	112.54	112.13	113.12	110.8	114.78	116.5	107.98	109.66	110.34	112.16	115.13	116.83	110.41	120.47	110.53	105.45	110.18	111.53	110.55	111.63	114.03	109.99	110.83	113.55	112.51	111.59	111.01	107.66	111.01	113.87	110.77	107.83	110.46	108.39	108.16	108.83	116.55	109.15	111.12
105.16	100.95	106.58	100.52	100.61	103.75	107.88	108.9	108.79	102.27	108.91	103.46	103.48	108.82	103.2	107.82	106.97	104.5	106.25	107.91	108.62	101.93	104.22	100.56	109.4	100.87	103.27	107.94	107.78	109.28	107.15	108.87	112.33	109.33	107.59	109.71	100.95	106.37	107.91	105.73	106.31	108.92	105.61	98.436	107.5	106.28	107.82	104.06	110.15	112.03
104.21	101.86	102.08	105.63	103.5	105.3	101.51	108.9	103.2	101.97	101.67	104.09	102.86	110.31	110.86	96.754	100.6	108.43	107.4	99.94	103.41	103.29	103.92	106.95	100.2	100.5	103.15	98.991	107.72	105.75	104.16	99.304	106.98	103.69	99.455	104.21	107.18	112.44	108.53	102.09	97.49	104.9	107.1	104.32	107.6	103.18	105.8	112.15	100.96	109.1
104.29	104.57	108.43	106.6	104.93	105.58	101.44	101.65	101.88	101.83	106.1	99.912	104.97	106.14	104.16	105.94	103.82	102.72	105.01	106.38	108.49	108.57	103.4	98.022	103.82	108.76	105.78	106.47	113.36	100.66	103.13	106.03	98.929	97.913	101.85	98.252	105.5	101.03	108.53	105.17	107.43	107.25	105.9	101.05	110.15	97.853	101.18	103.39	108.81	96.69
101.8	111.03	106.55	103.01	109.07	106.15	102.45	108.06	104.73	104.65	104.07	108.69	108.22	110.09	103.63	100.98	109.76	104.92	113.84	105.65	104.08	99.546	113.99	107.81	106.03	108.4	102.76	101.64	108.61	108.96	112.67	114.44	101.88	107.62	107.11	107.35	113.15	107.05	104.63	103.37	111.23	106.25	105.1	105.18	102.71	109.97	103.54	106.45	101.45	105.79
104.46	113.57	106.39	106.02	117.21	110.49	109.57	110.43	110.36	110.48	109.9	114.23	116.05	115.15	104.15	115.31	116.03	114.5	104.71	112.26	111.65	108.87	107.17	107.32	111.97	111.51	110.67	109.36	110.11	109.27	109.22	111.9	111.9	107.64	106.08	107.86	112.76	112.45	109.73	116.32	116.3	109.58	105.73	114.33	109	110.91	115.04	108.75	114.93	109.81
118.83	120.64	111.77	115.59	117.44	111.08	114.2	106.57	117.81	110.74	119.15	108.47	114.26	112.37	113.16	116.37	117.84	116.92	112.46	110.77	117.84	109.63	113.62	112.53	111.05	106.27	115.16	116.46	114.68	118.61	114.07	115.5	110.67	121.17	119.06	114.52	120.18	112	109.72	114.87	117.77	113.57	111.83	112.36	107.46	113.28	109.94	111.21	112.23	116.03
103.64	105.91	107.95	107.81	101.24	103.12	103.46	97.821	108.18	100.65	106.18	110.52	116.16	107.82	103.61	109.9	106.7	110.07	109.71	106.03	107.44	98.644	107.75	105.6	112.09	112.93	106.08	103.77	102.98	106.21	110.82	109.06	110.23	113.34	107.68	103.16	104.42	104.01	102.98	107.21	106.23	105.71	100.73	106.26	106.84	100.78	105.04	107.1	108.74	105.5
104.74	111.67	110.25	109.85	115.53	112.33	113.46	115.74	115.16	111.42	111.95	115.7	115.64	114.27	111.4	106.61	108.49	107.8	111.98	111.19	111.29	108.2	112.43	109.92	113.98	110.74	108.85	110.85	112.56	111.17	113.77	107.24	110.62	109.32	113.47	113.31	113.01	111.36	112.15	111.56	110.17	111.74	115.54	109.13	108.9	113.24	111.94	116	108.79	108.41
106.78	107.12	105.45	106.12	110.82	105.46	104.28	106.32	102.81	100.65	111.19	104.68	101.6	102.26	104.8	101.98	102.72	107.43	102.4	110.99	103.93	100.93	104.53	107.59	96.782	108.04	104.79	106.08	97.283	106.39	108.36	104.9	107.54	108.21	109.64	111.41	103.07	106.56	100.51	103.14	104.23	101.82	104.33	107.08	102.15	103.62	108.55	103.24	108.59	97.246
106.58	105.81	112.74	112.1	107.77	115.37	107.82	110.59	112.21	113.11	110.39	107.21	112.97	106.31	116.69	115.53	105.65	112.76	108.81	109	108.16	111.5	110	107.59	110.53	105.47	112	106.89	116.32	114.74	108.47	110.59	112.45	110.77	112.17	113.62	117.52	108.43	110.63	109.35	111.32	108.48	104.07	111.88	104.31	106.07	108.38	110.91	106.34	108.28
103.01	106.43	101.11	110.64	103.52	103.43	105.62	110.07	106.9	109.98	111.17	106.23	108.55	109.88	107.21	109.57	102.42	103.22	107.33	106.31	107.26	108.12	103.78	106.83	101.28	104.03	101.65	105.12	101.92	105.53	97.011	101.87	101.21	107.38	101.15	102.71	110.86	108.35	105.45	102.34	106.35	104.95	102.53	105.22	101.54	106.48	106.6	100.92	103.24	104.79
101.91	112.53	105.39	96.931	105.12	102.31	103.43	106.64	111.07	102.98	103.81	104.11	107.14	106.62	109.09	102.16	99.924	110.78	110.71	114.82	107.67	97.883	107.24	107.01	99.885	102.34	114.23	103.91	108.56	107.34	109.54	100.25	103.75	107.14	105.4	101.84	107.17	113.03	105.22	102.83	104.29	102.83	108.56	109.09	108.65	104.49	99.885	107.69	108.38	103.23
114.31	110.54	115.67	114.06	112.63	108.48	112.34	110.2	113	109.04	113.91	117.32	112.26	108.15	104.71	112.11	107.45	112.45	114.14	114.62	110.78	105.18	111.51	110.41	111.47	109.18	112.32	110.93	113.66	111.38	116.13	113.38	114.91	112.37	113.54	109.99	111.13	108.04	111.98	114.95	111.85	115.18	114.44	108.3	113.41	102.86	115.23	112.91	114.25	108.5
115.81	102.47	110.75	115.03	112.02	115.84	105.14	110.48	114.02	109.61	111.62	112.33	106.98	111.78	113.08	114.31	115.37	110.71	114.78	114.95	116.95	106.02	113.19	114.99	110.11	115.72	114.49	108.64	115.21	109.9	109.47	113.55	112.64	113.28	114.88	108.06	111.93	110.18	112.85	107.51	113.78	111.19	120.32	114.05	112.88	111.06	113.06	112.01	109.75	107.7
106.58	106.4	104.2	108.13	99.848	106.49	104.65	106.14	107.29	106.66	103.22	106.7	101.19	104.38	106.75	107.95	108.85	110.01	103.18	109.83	105.61	105.77	111.87	100.8	105.94	108.04	109.99	105.76	111.88	102.56	105.7	109.1	106.03	105.04	105.95	105.62	106.01	105.09	105.43	111.83	106.25	109.93	108.29	111.51	108.47	108.05	106.12	105.07	109.79	114.58
96.101	104.65	100.78	99.747	98.145	99.953	95.588	101.25	99.644	98.375	96.732	104.25	100.49	103.52	101.94	105.48	100.87	99.562	105.9	104.99	103.16	102.49	101.23	98.17	99.772	102.23	95.319	100.09	102.85	103.33	99.875	104.5	106.93	93.026	103.67	103.31	98	104.31	104.92	98.542	103.93	96.347	98.572	100.95	99.528	92.101	105.11	97.622	103.05	93.003
102.25	98.069	101.71	94.622	92.093	98.179	101.59	102.49	100.11	95.553	100.17	102.61	99.695	104.3	103.77	95.893	99.224	95.878	97.189	95.539	102.88	98.976	105.26	94.618	91.494	102.59	97.833	100.9	100.75	98.04	92.311	100.31	100.22	101.69	103.91	98.421	100.86	101.22	99.521	101.6	99.759	100.24	98.119	94.126	104.2	100.51	101.42	103.91	99.58	99.985
104.49	107.49	100.19	104.8	111.47	103.2	107.67	102.24	99.981	100.14	99.822	107.2	105.4	111.4	110.99	99.878	110.15	107.01	111.81	102.95	110.39	103.87	110.46	104.62	100.93	105.05	103.76	106.83	108.12	109.25	103.89	102.34	104.48	107.24	100.6	109.76	112.51	110.18	99.836	109.32	108.99	113.09	103.92	114.71	111.28	106.38	112.07	100.99	105.34	107.85
99.604	100.81	101.05	101.68	96.454	98.951	105.11	99.062	102.64	105.83	99.706	102.64	103.36	105.34	104.28	102.86	103.49	105.68	99.557	107.34	103.84	97.793	99.755	109	101.87	102.77	109.68	94.964	96.318	100.77	99.987	98.866	102.62	98.786	98.591	95.763	100.88	106.35	100.04	100.53	102.25	97.568	99.541	97.534	101.47	105.65	100.5	100.02	94.335	103.96
106.34	107.97	108.25	103.06	100.27	102.93	108.29	104.36	103.76	104.88	105.32	108.62	102.45	113.7	102.21	106.47	107.43	108.37	105.24	106.46	108.43	104.43	105.04	106.69	102.94	106.28	105.66	111.26	107.27	108.06	109.16	106.14	105.56	106.03	105.43	110.42	102.26	112.13	105.98	108.27	105.95	109.26	105.14	101.74	106.42	108.1	111.42	103.87	106.03	100.75
101.3	101.24	108.29	110.36	104.46	105.04	109.87	111.39	106.67	102.75	103.83	108.43	113.42	101.91	108.59	107.25	107.28	107.48	99.869	113	106.79	102.43	109.22	108.75	102.67	105.63	108.42	99.914	109.57	98.827	110.85	102.57	105.69	110.24	105.84	102.25	106.1	106.68	106.4	112.83	110.44	101.1	104.94	106.26	107.74	103.82	112.76	110.38	110.32	111.17
113.73	109.32	102.85	109.56	112.26	109.07	111.31	106.7	110.5	110.28	111.32	114.34	115.23	112.16	119.45	110.17	109.74	112.94	114.03	110.57	110.22	110.2	113.4	117.19	111.99	107.74	115.33	110.61	108.06	110.05	110.29	112.4	107.33	111.47	106.71	109.25	110.07	110.61	112.11	105.93	112.82	107.49	106.66	111.66	112.63	104.66	112.89	111.52	112.56	109.25
107.29	104.73	113.52	107.11	108.46	109.03	101.63	108.73	106.89	99.102	103.84	107.9	111.04	108.53	105.25	107.23	103.55	109.27	105.32	107.62	107.96	113.14	104.52	111.62	108.54	109.81	108.4	105.5	111.5	108.92	100.84	102.09	106.65	100.34	97.994	108.98	107.22	107.81	112.19	99.121	104.55	103.06	102.68	105.69	110.29	102.84	101.53	110.56	106.25	103.53
105.8	103.23	109.72	114.43	107.56	102.24	102.41	104.48	101.32	100.91	103.14	101.6	106.32	106.39	103.81	108.72	102.78	102.93	102.49	104.2	106.03	101.7	106.1	101.38	100.36	104.47	110.09	106.59	103.46	97.734	100.9	105.69	114.46	106.55	109.99	104.9	104.28	109.8	106.59	97.59	111.57	112.74	107.94	110.16	109.33	108.75	102.6	103.69	106.08	101.64
109.34	98.435	113.03	109.01	110.82	106.29	109.18	110.31	108.8	111.71	104.42	106.14	108.55	108.3	102.84	102.67	103.78	106.92	104.92	102.68	110.21	97.87	108.88	104.27	106.26	109.47	109.03	105.69	106.12	107.58	104.18	101.82	108.98	103.71	101.45	110.14	108.2	110.49	102.91	101.47	109.1	104.13	111.93	103.73	106.85	108.8	101.64	105.79	111.6	105.37
111.38	110.74	113.48	108.38	112.02	114.8	109.6	111.21	114.14	114.31	110.14	108.71	111.17	112.95	117.29	113.41	120.16	112.54	108.94	117.18	112.59	104.35	114.19	112.24	106.91	113.37	112.16	116.24	107.53	112.49	109.31	107	110.87	114.29	116.24	112.9	112.85	115.13	109.66	115.14	111.01	110.34	108.62	112.32	110.81	115.71	116.59	113.04	110.36	109.21
101.63	103.78	104.01	101.56	97.071	98.082	95.74	101.5	100.24	96.258	97.345	100.34	98.387	99.12	96.176	102.58	104.61	103.63	97.977	100.5	95.791	98.459	93.324	96.136	99.672	100.34	105.07	102.11	98.902	99.603	100.6	100.25	98.383	100.34	99.306	99.558	106.5	101.04	94.576	105.25	101.41	91.016	97.889	97.996	102.83	100.9	98.414	101.36	101.21	102.97
115.03	111.06	106.51	112.86	104.62	106.4	111.12	104.1	113.1	111.47	110.72	113.08	110.68	111.72	107.43	107.21	116.27	112.96	108	104.82	111.83	108.25	105.02	112.37	115.86	112	109.67	111.75	114.25	115.9	113.71	116.23	117.75	111.82	111.55	112.58	111.1	113.19	100.85	114.68	108.5	109.38	114.39	107.69	111.8	107.49	105.85	110.44	102.25	114.95
122.14	114.54	116.55	112.1	108.99	116.49	116.69	117.54	122.63	116.78	118.25	125.98	114.33	112.99	123.73	119.31	116.25	112.14	114.12	115.96	117.48	110.91	112.91	117.11	116.32	123.17	122.22	113.27	117.75	109.14	113.69	114.86	117.97	113.44	122.5	114.76	113.64	114.47	117.59	119.49	116.07	113.66	120.4	116.32	119.71	111.33	117.88	116.06	111.27	118.78
118.94	120.03	114.18	120.21	116.56	119.75	112.43	117.48	115.36	113.85	119.28	121.17	118.71	114.51	118.57	117.84	111.74	120.22	122.77	116.82	117.7	118.25	121.87	120.63	121.23	121.22	113.57	111.54	118.95	113.35	120.35	115.91	113.02	120.5	118.4	122.28	119.34	118.18	112.2	118.75	114.89	117.01	120.6	118.73	113.63	116.54	116.41	119	118.9	120.41
101.32	104.6	107.39	108.67	100.53	100.87	107.54	106.72	114.79	107.19	109.01	104.73	101.98	102.68	100.74	109.24	103.06	106.72	107.73	103.4	106.88	103.45	108.14	105.53	100.93	110.11	105.98	105.62	110.58	108.52	107.54	105.64	99.505	104.43	106.03	101.2	101.77	110.07	100.57	95.903	106.51	105.02	105.55	104.99	108.09	103.49	109.92	111.33	102.24	110.02
106.36	110.87	102.15	108.66	118.43	106.85	113.39	112.56	113.46	113.97	110.43	113.2	108.81	114.5	114.09	115.6	109.76	115	107.43	110.71	111.5	106.08	111.66	111.24	112.31	109.15	115.23	112.27	112.29	114.24	114.7	109.84	112.54	110.09	112.84	106.35	108.21	118.3	114.5	110.74	111.51	113.82	112.96	107.97	112.48	112.4	113.32	113.65	108.37	114.95
102.31	95.277	104.49	101.5	102.06	99.848	103.41	98.926	92.59	101.2	94.898	99.213	97.408	101.95	93.918	107.47	99.704	100.53	103.2	98.516	97.394	97.112	100.72	107.51	99.921	104.36	99.689	104.83	102.92	95.046	98.667	102.43	100.64	99.847	102.11	96.521	97.42	93.516	101.64	97.73	101.25	102.12	99.771	96.555	102.49	97.833	99.699	98.979	99.451	96.98
113.5	120.6	121.96	115.85	118.38	118.2	116.84	118.67	112.34	116.66	116.72	117.45	117.36	119.86	119.12	115.52	119.76	119.54	115.96	116.93	118.21	118.42	121.77	123.28	123.13	116.11	118.28	115.02	116.11	116.76	119.89	120.64	119.61	117.75	109.75	119.64	116.18	112.86	117.14	112.89	111.35	113.43	115.86	115.1	117.23	114.51	114.01	120.37	121.75	117.45
102.32	103.32	109.63	103.29	102.3	108.3	103.36	104.69	103.76	112.28	105.54	110.77	105.59	104.51	107.37	107.71	106.39	105.97	104.61	103.08	111.31	105.61	107.48	107.59	111.12	109.66	108.81	106.2	102.61	100.02	106.97	106.52	104.38	110.55	108.81	104.02	106.57	107.89	105.54	109.82	104.04	103.48	104.03	103.93	113.31	105.96	113.77	104.63	106.12	109.98
107.09	107.2	102.02	104.12	102.25	99.421	100.07	107.21	100.93	105.13	105.14	104.82	105.35	96.443	107.34	103.38	99.343	106.29	100.8	104.94	105.51	105.4	107.86	100.03	109.91	107.64	108	110.78	102.16	101.86	105.71	106.71	109.9	108.46	98.33	106.83	113.11	101.61	99.763	106.3	100.63	115.02	104.54	108.72	99.673	104.44	103	105.13	105.89	102.44
104.47	96.935	103.34	112.38	104.18	103.57	97.709	99.184	107.83	107.93	104.66	96.93	106.55	101.23	105.54	100.34	98.827	105.98	109.87	105.46	100.38	100.84	99.416	102.23	104.31	105.93	100.68	103.8	99.09	109.86	110.25	100.22	103.07	103.7	108.28	102.33	106.05	106.48	103.03	109.38	107.52	105.11	107.76	104.98	98.869	110.16	102.41	99.57	104.79	99.075
105.53	110.87	114.32	119.15	106.43	118.88	109.28	116.04	109.36	111.71	114.25	105.99	112.8	113.1	112.03	115.38	108.21	107.55	115.75	115.88	106.96	118.92	109.62	108.46	119.44	116.78	115.24	114.59	112.98	112	109.24	105.98	109.46	117.82	113.14	108.95	115.24	114.75	107.86	113.48	111.35	115.72	108.16	113.29	110.45	108.33	115.31	107.55	111.86	107.86
101.1	99.453	97.842	102.89	93.35	98.894	99.678	92.306	99.415	101.37	99.921	100.67	101.82	96.568	100.97	103.2	97.616	108.87	103.6	101.92	106.54	103.75	100.62	105.44	97.112	103.51	100.61	95.071	98.859	102.19	103.11	104.21	97.64	104.02	97.686	93.432	94.015	103.08	97.234	107.53	105.73	95.254	98.635	96.789	103.62	101.19	99.827	103.24	103.35	103.85
110.74	111.53	108.48	110.83	114.73	113.61	114.24	112.03	111.13	115.91	111.87	105.92	114.48	109.46	113.54	111.06	110.92	111.33	113.94	108.05	110.49	106.64	108.93	108.86	111.79	114.98	111.82	112.34	113.36	110.98	113.54	112.43	106.67	113.55	109.28	113.82	113.26	113.39	112.14	112.3	111.13	113.53	111.19	107.7	116.11	107.47	111.9	116.46	116.52	110.08
104.25	102.72	103.98	106.14	103.44	102.62	113.86	112.33	102.36	105.66	104.83	106.67	104.73	109.01	109.96	102.94	105.72	109.07	107.3	105.35	104.08	105.13	104.65	100.78	107.76	103.97	103.34	105.08	102.51	98.943	104.25	100.71	108.5	102.43	103.14	106.26	102.13	105.48	102.15	108.11	101.79	104.42	105.67	105.24	104.94	111.44	105.48	108.91	105.94	104.93
102.78	101.55	105.22	110.15	104.51	105.02	106.54	104.66	105.46	100.59	104.21	99.739	105.74	105.47	102.02	108.89	101.69	107.19	109.02	103.89	107.25	110.93	108.12	107.53	102.86	103.45	105.2	108.42	101.16	106.69	102.25	104.42	105.31	103.67	105.1	98.953	99.726	104.98	102.79	106.01	104.62	106	106	100.89	105.59	108.12	99.926	108.16	105.19	104.78
101.81	100.81	105.33	102.11	99.069	97.021	97.679	100.23	100.15	98.608	100.04	103.41	95.17	97.392	104.6	99.304	108.99	101.44	90.478	101.3	100.94	101.03	98.415	103.19	95.025	97.694	103.47	104.96	103.19	97.479	98.045	99.235	95.467	93.989	102.15	97.773	109.43	108.66	96.252	101.53	95.786	103.37	102.95	102.48	98.932	99.943	98.406	103.05	98.605	99.131
103.78	98.734	103.45	99.568	100.01	100.76	96.721	98.612	92.788	99.969	107.54	99.166	103.67	99.356	96.056	98.533	100.79	100.36	98.477	97.984	97.11	100.25	105.25	92.521	102.61	99.758	99.989	99.803	96.241	93.983	101.14	99.964	96.967	102.26	98.536	103.47	97.827	102.73	89.465	92.478	90.205	96.1	101.06	98.735	104.85	101.43	106.79	104.3	97.995	103.01
103.8	105.27	114.96	100.82	101.71	100.4	102.14	99.754	104.82	106.67	110.3	100.05	107.45	99.433	108.83	106.76	107.51	103.37	100.55	106.08	110.3	109.07	112.39	105.42	104.38	102.69	105.76	108.54	108.51	114.83	99.295	97.736	106.95	100.79	101.07	104.88	101.69	107.04	97.386	107.06	107.65	103.7	111.04	104.32	105.4	112.14	103.47	101.41	101.41	104.02
114.66	114.61	108.07	112.13	116.88	118.74	109	116.24	110.81	116.73	114.83	111.08	104.58	110.01	114.32	108.23	112.93	109.82	112.45	113.56	107.09	114.35	107.58	105.11	107.33	110.49	110.74	118.77	108.2	109.68	103.29	111.01	106.22	109.99	107.83	102.95	112.56	113.11	116.15	108.98	112.04	122.05	104.75	112.99	112.38	113.3	110.3	113.56	111.11	116.35
96.889	104.25	102.03	99.345	97.312	103.02	104.5	97.083	101.79	101.17	101.45	105.21	106.06	100.39	95.674	104.52	96.304	98.876	98.531	101.71	99.098	102.18	93.969	102.08	98.033	102.03	102.1	100.47	99.562	98.391	96.891	96.961	105.41	100.21	99.369	100.12	106.6	94.674	99.738	94.554	99.097	90.774	100.55	99.587	102.41	100.47	99.378	108.1	99.144	101.21
109.28	111.16	111.67	105.8	107.56	118.2	114.67	109.77	111.64	112.4	116	108.56	112.09	111.27	110.01	112.5	107.94	112.01	114.68	112.22	109.53	107.29	111.14	106.99	107.41	110.61	115.54	109.68	108.48	112.61	109.79	106.39	106.41	108.88	112.84	116.29	115.36	118.57	109.17	105.64	108.33	110.99	117.59	114.66	113.24	109.28	111.38	116.4	115	114.31
103.03	105.99	107.58	102.62	103.75	112.44	103.68	100.71	109.38	100.27	100.93	104.05	106.97	108.63	107.34	100.49	104.86	110.38	101.95	96.755	107.17	103.32	106.5	97.835	111.43	101.31	111.71	109.17	103.78	103.12	105.76	104.45	102.04	109.73	103.38	108.56	104.92	103.38	108.93	110.64	111.12	109.46	105.03	109.95	105.81	105.58	106.35	108.63	103.5	105.34
99.208	98.838	100.89	102.05	101.76	98.463	100.64	102.94	102.08	94.565	98.056	102.42	101.59	99.692	99.763	94.96	105.78	97.116	97.898	103.7	107.45	96.872	96.45	98.046	105.98	104.52	101.42	102.88	97.356	100.71	95.975	98.702	99.431	104.26	99.47	97.139	100.59	97.136	99.567	100	101.41	103.27	105.86	101.42	101.94	110.33	95.618	101.01	103.17	99.871
112.63	110.28	118.03	110.99	105.54	107.04	106.08	111.71	110.52	113.33	115.58	111.27	108.07	113.03	114.86	109.61	109.9	109.13	111.76	110.84	104.01	114.62	115.8	110.22	108.42	111.7	111.35	108.82	116.34	109.79	113.28	106.55	111.24	112.48	116.3	110.56	116.53	110.72	111.47	114.52	112.8	113.91	113.1	113.56	114.27	107.77	116.07	116.12	114.55	115.92
110.61	108.24	118.02	113.93	111.82	112.45	117.3	108.29	115.04	114.68	117.24	113.64	114.47	112.82	114.06	112.5	113.63	110.17	110.41	111.61	116.23	114.4	113.63	115.4	115.76	108.71	112.83	116.53	109.56	111.94	110.55	110.03	110.87	106.65	106.42	113.45	108.94	110.27	111.61	115.4	115.37	123.79	118.81	111.94	103.31	112.85	112.29	121.03	107.68	114.95
111.17	108.64	105.19	102.44	104.38	107.2	106	103.17	103.94	105.89	103.82	104.89	95.52	104.43	104.91	104.34	105.64	113.44	104.66	105.76	113.17	110.23	107.72	103.38	108.54	102.37	108.28	101.94	105.22	104.85	104.74	109.6	109.21	105.88	105.34	107.93	105.04	108.76	108.55	109.42	108.03	108.34	103.98	109.98	102.13	109.15	108.46	102.29	110.05	103.06
111.7	106.9	108.09	105.07	109.68	104.12	99.631	109.02	110	102.85	107.48	109.15	101.75	109.91	108.04	106.77	109.96	108.57	107.19	104.87	106.27	106.74	108.81	109.47	108.32	109.59	110.19	106.34	104.1	109.86	110.9	101.63	104.84	112.38	108.51	113.11	104.55	107.96	102.23	109.25	105.81	109.74	105.81	112.32	106.75	109.06	111.48	105.41	100.25	105.38
104.25	99.55	107.13	98.75	101.08	97.094	99.437	100.97	102.59	101.97	98.544	104.92	102.33	98.039	97.166	112.63	105.19	98.353	101.94	100.87	99.904	102.84	97.412	105.25	100.46	93.335	98.378	103.56	99.498	101.86	93.745	99.401	101.75	103.63	103.77	102.78	96.362	103.12	103.23	96.864	103.06	101.26	104.53	101.06	105.65	100.24	98.206	95.602	96.893	102.91
107.64	107.18	105.54	105.57	109.74	101.78	103.14	106.49	100.19	106.86	101.14	100.87	100.52	106.36	109.79	98.813	105.62	105.33	108.05	102.5	110.35	104.94	106.88	104.61	104.06	102.99	107.86	103.27	101.57	108.5	101.73	104.16	104.27	105.02	104.57	102.76	96.937	108.45	108.46	104.16	107.77	102.1	103.41	105.83	99.024	109.17	112.55	103.05	102.79	105.19
115.64	118.07	116.72	112.71	110.08	114.08	116.82	121.81	114.44	118.13	122	113.69	114.86	119.49	121.42	123.18	122.95	117.6	118.02	121.17	117.81	113.51	118.55	115.7	110.48	118.53	120.14	120.49	122.78	119.1	117.86	116.49	114.98	111.56	116.75	112.81	117.34	121.7	117.62	118.31	122.21	122.14	115.16	115.36	118.75	120.95	117.45	116.47	113.86	117.54
115.94	112.65	111.82	115.14	116.22	120.51	112.84	113.55	106.51	108.15	115.29	117.58	109.12	111.16	116.64	108.74	113.48	113.78	109.77	116.03	105.55	113.13	106.33	102.5	106.91	112.34	105.15	111.03	113.27	110.93	113.45	102.52	116.05	111.23	111.14	114.91	106.17	114.9	111.99	114.26	115.46	120.51	110.54	112.22	104.92	113.74	111.03	113.19	117.16	106.65
102.27	106.63	113.13	107.32	103.44	102.94	107.55	101.64	108.11	105.71	102.4	109.11	101.31	105.99	107.77	99.115	112.17	100.73	105.37	98.494	106.46	102.69	108.75	104.82	109.4	104.63	103.22	110.28	105.06	108.47	109.17	104.24	111.12	108.4	100.06	104.69	103.8	106.07	102.26	106.38	105.48	105.98	109.16	108.3	106.37	109.93	110.35	106.7	105.82	110.97
97.008	99.69	95.222	98.423	96.75	104.64	102.48	103.39	101.01	98.494	101.45	95.143	101.82	101.64	101.88	100.26	101.38	99.182	103.44	99.474	96.926	95.45	97.725	89.345	105.83	100.75	106.3	96.456	99.678	99.02	105.48	96.794	103.44	98.937	97.966	99.076	95.833	102.65	98.156	102.34	105.8	101.67	99.378	99.299	91.555	98.393	102.49	102.46	105.18	101.76
99.833	103.99	105.11	107.84	106.28	107.51	105.38	105.15	104.62	105.55	99.688	104.99	104.04	110.09	103.67	109.15	102.31	101.62	104.92	104.53	102.53	110.32	102.42	108.26	106.47	102.98	111.46	109.33	107.9	106.98	107.2	99.613	107.15	105.54	108.64	113.53	101.66	102.31	109.75	108.46	109.89	104	107.64	109.09	104.94	109.33	102.8	104.41	106.33	105.48
115.36	118.51	112.66	115.47	108.73	115.26	119.65	116.16	118.54	121.31	111.75	115.9	111.08	115.98	113.82	115.65	115.77	113.35	112.35	115.67	114.74	112.54	121.44	112.21	115.57	112.84	120.63	115.56	117.4	124.39	116.43	114.72	121.71	118.07	113.85	116.15	112.79	111.75	118.81	114.94	119.41	115.72	118.22	116.55	112.32	116.99	118.2	118.63	115.91	114.48
110.83	109.55	104.75	110.94	109.41	108.02	108.28	109.37	112.55	109.15	109.81	107.74	105.69	107.7	113.26	114.69	105.75	113.12	113.38	111.15	118.76	114.95	105.69	107.38	109.63	109.89	115.81	100.85	104.68	113.7	106.1	110.4	110.04	119.06	113.95	111.31	113.15	116.16	117.16	113.56	110.65	113.01	109.38	106.43	110.38	110.97	108.24	110.75	102.27	109.08
105.07	114.8	112.09	115.95	110.7	107.49	109.31	112.1	116.11	117.24	115.65	110.39	106.45	116.9	105.23	112.32	106.82	108.69	115.88	115.82	109.09	107.86	114.89	113.7	113.33	106.63	113.01	112.04	117.42	110.58	107.39	112.04	114.27	114.13	113.36	109.51	112.72	107.85	111.11	114.85	107.04	108.24	112.26	116.01	112.2	114.66	114.26	110.58	112.67	109.93
112.16	107.95	107.77	111.68	115.19	116.71	116.8	112.77	111.44	116.95	121.31	111.98	111.84	107.05	108.79	115.06	119.32	112.88	107.84	112.89	113.26	110.49	112.03	112.47	114.91	112.85	114.18	113.56	120.49	115.37	113.63	115.15	108.87	115.29	113.46	106.57	110.08	110.78	110.47	116.15	109.24	116.39	106.29	113.72	104.89	104.8	105.21	103.34	113.58	114.59
109.78	114.26	113.82	116.19	110.57	114.72	110.06	112.79	117.03	106.89	111.63	108.97	117.77	117.36	109.25	113.1	113.5	110.93	110.81	111.36	113.8	110.99	106.84	112.39	109.04	117.58	104.73	116.37	113.49	105.54	116.33	108.58	108.86	108.38	116.21	117.88	102.87	120.47	110.33	110.61	110.22	117.15	112.91	111.23	109.62	108.51	115.54	110.33	112.07	103.57
102.14	98.449	101.6	100.25	102.8	104.15	101.39	99.34	98.102	99.623	98.562	96.243	98.863	106.51	99.884	99.225	95.779	94.12	100.21	98.368	103.55	104.28	93.974	108.31	98.568	108.42	103.39	104.01	93.238	99.046	103.88	94.766	104.4	102.14	104.47	100.16	99.423	104.34	99.111	93.027	100.07	95.989	100.77	104.97	102.41	95.367	104.56	97.055	100.97	102.48
108.03	108.06	103.16	106.18	102.23	105.79	106.56	101.93	103.74	106.02	109.38	102.28	108.65	104.17	101.74	104.32	101.51	107.79	104.47	102.05	105.33	102.79	110.61	107.35	105.16	99.663	105.17	106.22	103.64	100.11	106.65	102.39	99.394	97.985	106.37	103.93	105.28	109.17	105.15	102.98	104.47	105.49	112.78	108.08	104.53	98.967	103.91	103.88	103.85	105.7
106.95	96.95	102.26	108.5	102	107.34	106.32	109.69	107.18	101.91	104.42	100.17	103.87	108.64	98.272	104.42	108.4	105.42	110.48	109.25	106.49	100.55	102.97	103.56	106.43	101.23	106.62	105.01	102.84	101.57	112.85	105.38	110.09	106.53	109.35	100.76	106.48	103.45	101.74	99.829	108.43	108.35	104.2	104.97	107.39	105.76	104.06	104.46	102.35	101
112.88	107.55	110.27	110.68	109.47	108.04	117.05	113.23	108.93	111.98	112.71	113.51	115.13	114.98	110.9	114	111.65	111.51	113.46	107.53	111.42	117.56	110.36	103.2	114.44	108.32	111.42	117.68	117.49	108.83	116.09	116.89	105.02	109.7	115.89	116.24	113.55	115.02	108.04	114.03	105.42	109.66	107.23	112.78	108.47	113.14	109.74	106.77	112.19	114.48
102.26	102.09	105.91	108.97	110.67	104.07	101.42	106.06	101.91	103.2	105.02	107.66	104.51	107.45	104.18	103.72	101.86	101.57	108.29	109.57	111.38	104.28	98.237	103.89	102.73	99.302	109.2	102.79	112.33	109.08	108.07	104.08	104.98	110.2	105.79	105.49	107.99	108.87	111.02	98.715	101.64	106.56	104.93	108.2	112.42	108.29	105.55	103.03	104.49	104.54
106.3	96.355	102.67	95.488	98.474	103.22	97.326	100.73	94.419	96.401	108.8	99.988	100.82	97.518	98.366	102.59	107.12	98.236	99.264	100.86	100.25	104.17	102.8	99.587	106.94	104.15	101.6	103.69	102.22	97.315	105.2	101.56	96.167	97.004	104.74	102.48	92.683	101.93	97.624	101.03	103.77	99.558	100.1	98.943	102.37	96.453	104.18	102.34	100.64	102.91
109.95	105.02	104.89	110.38	106.03	110.21	106.57	104.37	99.664	102.91	106.02	104.75	109.76	101.93	107.52	105.86	107.06	111.69	96.766	112.64	101.82	107.19	103.53	102.18	107.93	111.74	109.22	112.28	113.6	106.72	114.36	104.77	98.463	103.98	106.67	105.06	115.54	101.57	108.57	110.8	104.24	104.22	102.78	104.16	106.84	104.14	104.81	103.39	109.09	104.73
116.25	113.29	111.27	113.92	109.46	112.09	110.38	113.66	104.45	111.08	113.12	118.1	116.06	117.74	112.72	112.88	109.42	111.23	109.63	110.47	114.52	107.31	105.64	110.1	114.19	116.79	117.48	113.96	112.55	105.98	110.47	107.78	115.81	115.25	111.42	118.35	115.58	115.35	115.92	111.59	109.36	108.38	117.43	116.13	113.4	106.73	106.37	116.95	110.3	116.81
107.01	105.86	105.65	103.56	106.28	108.63	106.72	107.29	106.97	107.12	102.51	110.89	106.84	107.68	103.29	103.25	104.95	111.23	103.79	103.37	104.75	103.16	100.79	102.84	109.94	109.85	109.47	104.24	116.33	104.52	109.27	101.94	105.96	113.46	107.2	105.28	106.59	104.84	106.54	112.8	103.28	106.52	110.22	111.13	106.46	108.89	103.81	106.69	108.07	104.44
104.86	106.63	106.13	105.76	103.36	105.36	102.1	103.93	106.1	102.58	106.32	107.32	104.34	107.23	102.95	103.24	104.69	105.81	102.7	108.21	105.34	113.32	98.31	105.71	108.14	105.27	95.57	98.832	104.96	107.36	100.34	106.4	101.83	105.31	103.46	99.823	105.19	104.56	105.09	105.5	108.66	106.34	106.66	104.49	104.64	103.85	107.38	103.69	104.27	98.373
111.73	117.55	110.68	106.95	108.37	111.37	108.42	112.49	105.8	102.85	107.14	116.77	110.99	109.3	113.13	110.51	111.48	109.24	112.24	109.39	113.99	109.56	113.65	109.98	111.52	107.95	106.56	115.53	109.66	115.47	110.97	117.56	111.27	108.25	113.84	110.61	108.45	109.33	112.58	107.88	114.09	118.87	106.9	108.45	110.67	112.96	110.78	111.22	113.31	108.98
109.05	105.79	114.21	109.37	106.75	106.69	116.66	110.02	109.96	106.63	113.39	110.43	109.02	111.84	113.88	107.81	106.04	105.9	113.13	110.8	114.26	110.66	110.92	118.87	113.67	105.82	106.98	107.8	108.48	106.94	111.99	109.57	111.03	107.01	104.26	106.42	112.04	113.48	108.53	112.07	111.71	112.03	115.51	108.81	110.86	102.95	105.15	106.16	109.3	109.08
103.57	104.56	102.09	114.2	110.64	102.56	109.77	106.05	104.02	107.88	106.6	105.77	107.13	103.03	103.11	102.82	103.36	101.31	112.07	107.35	106.15	104.45	101.04	105.97	111.38	109.91	104.06	104.41	104.28	106.1	103.94	111.23	99.977	101.82	100.55	104.31	107.58	105.25	107.55	105.04	105.03	110.3	104.09	105.66	108.24	110.18	110.09	108.98	104.05	104.09
111.44	112.39	112.45	109.92	110.63	111.62	115.19	113.25	112.33	109.93	106.94	114.17	115.74	113.39	109.31	112.31	112.11	116.02	105.16	115.25	113.27	111.57	107.77	111.1	116.62	116.45	114.97	114.46	113.02	112.36	111.24	107.31	115.03	116.72	122	115.06	114.33	112.18	106.81	111.36	114.67	111.49	110.56	112.03	112.35	111.54	116.52	108.52	110.73	109.47
109.03	106.26	107.77	113.83	106.47	106.92	106.19	106.25	110.38	106.44	108.19	110.51	114.98	107.18	106.3	109.63	116.97	111.31	107.94	113.33	108.98	104.73	112.65	111.98	111.56	110.41	106.87	109.24	110.59	106.32	109.69	110.82	108.58	109.07	115.75	108.2	108.88	112.71	112.1	112.43	112.04	107.07	113.18	107.6	105.85	109.63	113.7	110.18	109.74	105.06
109.87	102.79	108.08	105.41	104.62	110.01	110.93	112.72	100.36	109.4	101.94	104.66	103.17	103.71	105.38	110.17	105.55	104.72	102.85	99.792	97.742	109.94	106.07	113.3	108.5	107.79	102.2	102.93	108.05	103.82	104.34	103.21	105.2	99.876	108.19	105.51	109.13	104.36	109.57	113.95	107.9	107.45	102.99	106.44	101.06	110.16	106.27	108.51	101.26	104.65
95.65	98.513	105.45	105.3	102	102.7	98.031	105.43	104.85	101.52	99.946	97.424	108.25	102.25	98.596	98.472	104.6	99.408	103.62	106.23	92.11	98.45	100.73	101.34	96.452	99.137	102.97	100.62	98.864	100.01	103.58	102.4	102.19	95.702	100.67	96.932	102.86	95.646	101.05	97.988	100.19	106.19	98.263	108.64	99.882	101.79	101.44	94.584	94.546	101.47
96.937	97.093	98.57	100.75	101.3	101.98	103.37	96.822	103.86	94.899	94.398	94.308	100.36	98.912	104.83	99.217	99.397	97.973	96.121	100.79	101.02	98.159	99.245	103.21	101.76	101.47	98.494	103.94	107.35	100.58	97.092	92.459	101.42	99.096	99.268	97.1	101.37	104.02	103.58	97.615	99.121	99.044	93.265	103.86	98.335	95.664	96.085	96.784	107.87	106.29
117.66	110.58	116.14	110.09	113.01	117.13	111.93	107.92	106.49	114.13	116.86	113.27	106.56	113.18	107.4	105.72	109.3	111.43	111.66	115.58	109.73	108.57	110.6	114.1	120.28	112.17	108.79	111.94	113.41	114.15	108.76	110.61	108.44	110.65	108.22	111.36	112.01	111.53	113	109.71	114.77	107.61	115.63	116.01	111.93	113.6	117.21	112.38	102.61	110.09
110.91	107.17	105.93	108	107.65	110.7	104.92	110.77	109.11	106.92	108.09	108.9	102.58	111.28	107.44	103.24	110.34	105.73	107.74	106.31	105.7	104.28	104.91	105.85	104.22	107.94	112.04	108.68	110.18	104.61	107.62	108.37	107.23	107.18	105.79	113.72	110.66	105.17	107.19	111.59	98.545	103.7	109.16	106.21	103.68	107.77	110.94	111.03	110.72	110.07
103.84	102.61	105.32	102.23	106.82	101.81	103.75	107.37	108.21	101.6	109.15	100.67	100.59	108.91	102.63	108.25	104.71	104.44	106.79	99.83	110.64	103.57	101.94	104.29	114.66	103.08	104.89	97.669	105.25	107.02	105.01	106.81	97.917	104.49	102.05	105.15	108.35	109.47	105.23	109.16	105.63	101.26	106.47	103.26	101.98	97.994	102.5	97.326	99.267	107.75
103.67	104.09	103.64	90.987	94.39	101.36	97.004	101.38	101.97	104.65	102.55	95.561	97.939	104.79	97.361	98.153	97.929	99.831	98.296	94.797	98.131	98.459	98.704	104.63	99.156	102.89	100.11	105.07	106.61	103.27	112.36	103.35	97.183	100.1	94.193	97.784	103.93	101.56	94.077	105.58	101.37	100.7	92.484	98.211	99.127	97.831	100.46	99.555	100.06	100.39
113	110.92	115.71	110.56	108.67	114.55	113.94	110.93	114.61	107.51	121.05	114.09	108.82	106.86	117.75	110.39	102.74	112.22	108.62	119.35	114.35	105.09	109.38	114.41	111.79	112.13	107.22	112.37	111.62	108.64	108.12	112.47	112.51	105	111.07	113.99	109.64	112.27	113.54	109.4	115.25	109.97	113.48	111.85	104.22	113.9	113.43	111.77	112.56	114.3
95.174	105.42	104.45	99.553	99.191	108.67	98.635	100.5	98.785	104.19	96.693	102.05	99.098	105.49	95.698	104.72	94.034	107.12	99.666	105.26	98.337	106.6	106.79	104.34	98.718	99.96	90.233	99.373	102.42	104.22	99.243	106.14	100.25	92.999	100.82	102.37	97.267	102.46	97.909	97.397	96.098	97.989	97.813	97.789	101.14	96.787	97.765	102.41	94.248	99.032
105.65	108.51	101.46	109.04	105.09	108.18	102.78	104.96	109.97	101.45	115.4	108.8	114.43	103.13	106.01	105.2	105.17	109.94	103.12	106.76	111.2	112.5	109.57	103.22	105.24	103.77	103.87	111.28	103.67	106.81	106.08	104.13	107.31	107.96	102.68	105.13	108.9	106.62	106.62	109.78	106.71	107.22	108.22	111.4	101.92	104.75	102	114.82	103.69	104.56
106.16	109.69	109.67	104.53	104.54	109.24	107.29	105.2	103.64	101.43	110.39	106.63	105.88	114.26	102.88	104.9	110.38	112.81	108.94	110.9	107.53	105.25	111.39	105.42	111.19	103.96	103.87	105.37	110.69	95.626	113.53	104.22	105.94	106.86	106.79	107.13	101.71	109.43	109.69	111.65	103.3	106.57	116.51	107.42	100.26	116.37	113.3	106.75	108.91	108.27
101.09	111.24	110.21	105.74	104	101.17	109.48	111.27	103.22	108.63	107.85	106.66	107.54	104.8	106.19	107.47	104.13	111.43	107.88	106.7	103.79	106.99	107.21	107.87	100.68	108.68	111.51	107.46	102.25	103.62	111.18	109.82	111.7	103.05	109.05	102.88	104.47	107.65	108.96	108.1	108.02	113.36	108.48	103.39	100.92	107.63	103.84	105.87	111.66	107.37
99.137	98.135	97.073	99.65	93.952	98.567	102.39	102.94	99.702	103.52	101.17	99.815	99.573	96.952	101.11	102.1	96.433	95.148	108.25	102.63	97.431	102.48	96.789	103.18	94.569	97.366	98.837	95.492	93.8	100.62	100.77	101.38	100.91	96.409	94.568	100.42	103.47	100.19	100.18	101.85	95.536	92.651	101.8	102.5	101.23	100.82	97.814	107.31	104.13	100.07
113.03	114.39	109.54	106.09	111.25	106.63	109.53	111.16	111.19	112.22	113.38	111.26	108	112.21	107.88	113.77	107.18	107.95	110.65	112.36	112.92	115.82	113.18	110.66	110.71	107.78	106.02	111.93	108.56	108.15	102.53	113.06	115.68	107.86	111.89	115.69	112.46	115.52	110.23	113.63	117.94	115.11	118.05	117.03	108.06	118.62	115.13	110.98	111.27	114.22
111.34	108.81	113.08	106.14	108.36	106.48	109.35	108.14	106.23	102.03	103.24	107.79	107.27	105.17	115.06	104.53	107.4	110.64	109.68	109.96	108.02	107.53	106.99	102.72	107.58	109.25	110.32	101.63	108.03	112.04	106.93	103.48	104.91	103.93	106.84	102.49	101.55	109.42	109.18	108.98	107.25	107.59	105.07	106.65	105.13	109.17	105	107.17	98.757	110.65
108.24	107.28	114.28	117.31	107.41	111.66	113.19	107.59	104.79	106.86	108.36	105.11	105.08	106.18	107.54	108.83	108.45	112	108.19	112.38	109.06	113.25	107.64	114.05	105.98	106.9	110.9	112.51	110.11	108.52	118.5	110.77	113.02	115.5	111.24	116.19	110.23	109.33	111.37	109.32	106.45	104.97	108.74	111.11	114.53	113.64	107.29	113.71	105.2	109.35
105.98	108.4	101.23	103.66	104.25	105.62	108.23	102.08	104.39	113.44	104.04	103	111.04	103.89	108.02	109.27	110.85	110.08	102.1	112.13	104.72	107.47	104.14	102.57	98.985	105.46	103.72	109.08	103.86	105.06	105.14	98.83	107.84	106.06	102.49	103.38	110.06	100.41	106.69	106.28	107.46	107.27	111.49	105.12	108.18	106.21	108.53	108.85	108.6	107.53
105.46	105.23	101.68	104.93	101.96	108.3	110.29	103.41	104.62	109.42	107.01	101.36	112.02	109.12	103.5	112.41	104.58	102.19	102.44	106.51	107.54	106.68	100.78	104.11	105.38	108.7	103.59	112.87	109.1	109.61	109.1	101.34	93.883	109.95	110.8	106.31	104.29	106.36	104.94	108.74	107.09	104.97	107.37	105.44	113.31	108.39	103.85	104.59	103.31	104.53
103.26	102.17	102.94	99.52	108.59	105.99	104.91	101.68	110.67	105.76	100.03	100.74	109.17	102.6	109.46	103.83	112.03	107.82	107.7	104.46	108.92	97.966	100.45	108.48	106.18	108.49	112.15	105.93	112.2	106.48	103.54	111.52	102.51	101.23	101.78	106.65	109.05	105.9	105.97	100.21	108.94	102.57	98.379	114.92	102.59	107.85	109.34	107.87	108.34	104.17
106.54	105.14	104.6	107.32	105.02	106.07	111.57	108.54	101.95	99.691	109.56	106.94	102.16	102.26	105.62	102.09	104.33	107.81	104.55	111.3	110.54	104.6	108.41	107.44	110.09	108.62	107.72	108.37	105.61	103.75	105.1	106.66	111.64	104.64	102.81	104.84	111.99	104.58	109.69	108.39	102.77	108.69	107.97	113.23	110.59	102.35	107.09	107.46	108.7	104.88
109.64	103.28	98.048	103.82	100.66	103.02	98.708	105.61	97.617	102.45	103.58	103.55	105.51	103.31	103.24	103.32	99.358	106.51	103.57	98.413	102.07	99.145	98.503	107.02	98.243	100.05	103.33	99.468	101.65	96.785	95.68	103.55	107.25	97.24	103.43	106.37	108.25	101.31	100.41	98.608	99.039	106.49	102.89	95.666	99.478	99.611	96.512	102.93	99.983	102.24
105.6	101.71	109.74	111.1	102.23	103.69	102.22	108.49	105.96	110.22	106.66	101.8	107.22	106.53	108.7	105.24	103.59	107.79	109.75	100.66	99.321	107.08	106.58	109.96	104.31	107.87	102.06	105.75	106.08	110.11	108.93	101.46	109.29	103.71	104.99	105.88	100.89	112.4	106.05	108	101.28	105.65	100.9	105.44	110.14	104.29	99.982	107.87	103.98	107.41
112.67	111.73	110.76	113.89	113	115.98	110.59	110.48	109.57	109.6	114.47	109.99	107.36	116.48	108.37	109.92	109.55	108.57	110.14	109.84	111.43	114.15	116.32	116.61	116.18	106.39	104.56	106.34	115.83	110.77	113.21	112.05	108.85	106.12	108.88	113.11	114.29	109.95	115.47	111.51	112.96	115.22	112.92	110.25	118.41	110.35	113.89	116.11	112.55	104.93
101.33	105.19	111.22	104.03	108.47	112.05	102.71	110.23	109.3	102.44	104.98	104.8	108.58	107.02	109.37	104.07	109.57	109.7	106.91	110.58	99.285	101.29	109.24	104.62	99.325	107.89	100.99	107.63	98.649	102.59	101.43	108.45	106	107.69	103.63	104.39	115.02	98.793	104.87	102.83	108.53	109.23	104.38	107.38	106.82	102.97	115.39	100.81	107.04	108.05
109.86	112.5	104.43	109.16	102.92	99.461	104.13	101.8	102.09	109.11	98.398	103.42	110.85	100.34	102.18	104	99.727	107.27	108.59	105.8	107.86	98.211	110.97	104.36	107.25	102.65	100.04	106.89	103.39	105.39	103.35	102.28	108.25	103.63	105.58	105.95	104.71	101.85	109.47	108.34	106.29	106.73	98.072	103.5	106.55	111.55	107.51	107.4	100.76	104.96
110.36	101.2	102.32	109.63	97.886	99.837	106.69	108.26	101.88	104.72	101.99	111.46	106.03	106.03	105.76	101.3	110.73	103.34	109.02	107.17	109.94	109.51	105.69	108.07	106.43	106.6	103.98	99.776	108.63	104.67	99.079	105.83	109.79	104.44	107.88	107.28	109.2	104.15	107.92	106.17	105.69	102.32	108.82	101.19	108.68	107.73	104.72	102.54	104.17	107.08
105.53	106.4	109.25	109.75	115.24	112.9	107.67	110.9	111.27	106.36	109.8	112.51	114.53	116.67	108.61	115.04	114.38	110.49	112.02	108.7	113.41	110.41	111.38	110.62	110.59	111.95	111.5	107.62	107.67	106.71	112.4	110.29	111.04	112.98	112.44	112.64	109.94	109.66	108.89	107.39	105.71	109.06	107.93	112.61	112.58	118.94	112.65	110.81	109.74	109.66
108.38	104.73	98.673	104.81	112.57	107.17	107.58	102.64	110.2	103.03	109.55	106.76	105.35	101.98	102.85	104.94	99.815	98.663	104.54	103.56	102.3	105.18	104.34	107.48	105.66	107.17	98.53	98.875	101.02	105.07	102.14	105.69	103.05	101.29	108.92	106.7	92.733	101.4	108.33	104.12	104.7	103.56	103.75	104.53	99.561	106.37	106.36	105.27	96.818	98.848
114.73	117.85	109.58	114.84	110.71	114.18	117.69	114.64	110.61	115.05	119.91	121.63	107.46	112.5	111.16	118.29	115.14	117.68	112.92	109.98	109.5	110.28	115.91	111.38	109.73	110.47	113.5	107.9	111.62	114.04	108.69	107.89	113.77	113.1	117.31	111.48	112.5	113.13	110.28	114.81	110.39	114.06	112.05	106.99	113.55	109.84	111.2	116.88	108.5	111.34
109.47	107.34	104.23	106.39	94.875	102.19	106.05	100.06	99.678	105.63	105.3	101.96	109.71	105.42	110.82	110.89	102.01	103.52	105.51	106.04	101.58	108.3	97.22	108.3	100.3	108.33	104.49	108.75	98.896	105.59	108.49	109.58	95.519	104.01	105.89	102.7	108.99	107.36	101.82	102.13	100.8	102.31	104.17	103.62	107.08	101.61	105.89	105.74	102.65	96.741
103.81	104.69	104.12	108.44	105.06	99.714	97.805	109.87	107.13	98.33	96.124	109.17	109.85	108.17	100.76	109.9	99.542	106.49	113.39	102.94	101.97	106.29	107.73	106	108.56	107.12	107.63	111.24	101.49	102.64	100.77	102.81	108.36	105.34	114.14	102.44	107.5	104.47	101.87	105.92	106.13	103.55	107.04	104.97	101.87	108.65	100.94	103.09	109.4	108.83
110.34	110.32	111.37	105.34	108.7	107.68	110.17	110.56	105.26	109.08	109.76	112.38	112.93	117.67	113.37	115.57	111.73	109.54	111.22	116.54	111.59	115.35	112.6	110.51	107.07	115.1	109.87	110.46	107.85	112.6	116.16	110.8	108.89	113.9	113.52	113.65	113.38	119.42	110.09	111.56	110.03	110.6	111.49	111.92	108.23	115.38	114.57	111.41	112.1	110.72
100.33	98.26	100.71	93.957	100.89	97.209	98.156	97.348	100.95	101.73	94.18	99.492	93.854	99.629	93.227	97.412	102.51	101.04	100.18	95.748	101.36	102.61	96.035	98.057	102.78	101.25	100.88	101.19	97.918	99.194	96.865	100.64	99.763	98.121	96.505	102.85	102.52	99.218	100.74	98.497	99.98	103.78	100.37	99.106	101.72	95.543	100.32	100.39	100.24	100.59
106.93	108.28	98.411	106.32	106.22	103.78	101.2	104.64	101.85	108.15	102.58	106.45	106.99	102.26	103.81	102.83	106.31	103.44	109.53	108.85	103.6	101.05	104.66	106.36	103.05	103.4	100.5	104.26	110.99	107.21	109.93	111.26	98.727	107.35	105.71	108.09	105.43	104.49	104.98	107.56	109.14	108.13	105.08	107.44	104.04	106.22	100.84	101.73	105.54	103.92
116.59	116.3	121.09	114.65	120.4	116.12	124.86	119.27	119.59	115.45	115.29	112.39	113.88	117.34	116.87	115.19	119.25	117.19	120.51	118.09	113.32	118.77	121.91	110.14	124.37	122.07	117.46	113.24	119.69	117.84	119.24	122.62	118.08	116.04	109.25	120.71	114.03	117.13	118.56	119.51	117.73	117.59	114.24	124.84	120.05	119.71	112.57	113.98	117.23	113.49
110.38	109.46	110.88	116.98	109.37	109.09	108.95	110.88	107.46	114.17	110.4	118.51	102.89	112.34	114.59	115.34	115.8	117.39	108.07	109.49	115.78	110.96	116.54	109.39	115.12	116.15	109.28	113.62	107.59	115.21	114.12	115.89	113.68	115.94	113.12	113.6	114.43	116.6	112.68	109.52	107.98	112.92	111.7	113.67	118.79	115.27	115.98	110.37	109.97	124.66
107.04	105.04	108.07	102.85	106.23	110.38	105.01	106.88	110	105.82	105.96	103.95	99.944	100.72	105.07	105.51	102.86	106.24	105.02	112.97	106.21	99.786	107.69	106.78	107.84	106.5	109.82	104.56	114.25	105.4	108.87	104.51	108.68	109.04	106.58	104.13	107.97	104.15	105.2	104.48	108.98	102.79	109.48	108.17	109.14	102.78	107.02	115.3	103.42	99.817
107.99	110.53	105.6	109.19	105.43	108.99	104.19	111.81	111.92	109.32	106.58	106.06	113.58	111.36	107.08	116.44	111.97	110.37	112.6	111.53	109.72	111.44	105.08	109.88	107.59	105.55	115.45	110.37	110.82	108.15	110.68	110.84	106.99	116.49	110.5	115.94	107.56	103.9	114.84	108.96	111.2	117.66	109.72	105.39	106.61	108.9	110.86	107.75	110.07	107.29
107.9	102.97	104.76	104.67	108.7	105.32	113.91	100.97	106.15	111.81	104.31	106.85	101.15	108.19	108.46	100.54	99.973	104.82	102.59	107.09	100.96	104.13	106.85	103.2	105.32	108.33	107.05	107.59	103.49	106.33	107.83	102.65	112.7	111.11	106.89	110.47	98.217	105.32	105.57	101.68	107.25	105.96	105.5	110.46	111.24	104.11	104.13	107.27	107.57	106.5
109.04	109.14	101.98	100.68	102.22	107.53	100.66	106.52	99.96	107.23	103.51	110.34	107.7	105.16	99.545	103	103.09	105.11	103.86	106.85	108.15	101.37	103.2	105.68	105.5	98.223	101.6	100.99	103.3	101.13	110.82	104.69	107.29	102.9	112.73	103.69	105.81	107.57	110.55	99.384	100.13	103.45	101.49	102.89	105.27	111.17	108.18	106.5	101.58	108.66
110.23	109.82	107.41	107.14	110.66	109.02	111.96	114.77	110.25	111.41	111.48	110.81	106.5	106.58	113.09	108.34	112.06	110.01	112.67	110.72	114.74	105.29	113.78	112.9	112.32	112.86	115.65	106.87	109.75	116.15	115.23	114.13	109.96	107.4	117.75	112.16	117.78	99.639	105.08	110.05	113.56	109.15	114.91	110.63	120.17	112.79	119.3	115.27	109.95	115.49
113.89	116.75	113.46	118.26	115.42	116.65	121.96	115.7	119.41	122.59	111.38	118.68	116.09	124.07	117.48	121.81	122.8	115.75	120.49	120.27	116.67	117.19	122.91	118.95	113.65	119.83	114.1	114.31	118.82	115.45	119.6	115.26	114.78	121.69	118.99	123.21	121.67	121.45	116.85	115.45	115.71	122.96	114.79	121.01	119.14	120.65	121.18	121.38	123.2	117.21
[truncated: 150 more columns]
