# Supplementary material for: Genetic dissection of main and epistatic effects of QTL based on augmented triple test cross design
Source: PLoS One. 2017 Dec 14;12(12):e0189054. doi: 10.1371/journal.pone.0189054 (PMC5730204; doi:10.1371/journal.pone.0189054)
Supplement: S8 Supporting Information — (ZIP) [file pone.0189054.s008.zip › z4_550_0.2_5.csv]

93.261	98.796	94.6	98.626	112.47	99.268	110.21	106.15	104.06	105.99	96.179	100.18	107.27	103.58	93.539	108.15	96.176	104.66	109.5	105.28	104.01	103.1	100.65	99.987	97.47	98.744	109.86	97.717	97.906	104.72	96.21	108.34	90.456	110.22	99.696	100.03	106.63	109.51	102.03	94.636	99.653	97.915	102.9	105.31	94.633	103.71	96.546	95.545	109.95	92.776
95.367	107.56	114.6	104.38	97.27	102.36	106.2	104.66	115.77	110.59	109.25	109.35	99.791	104.16	105.33	107.76	113.03	102.67	106.43	104.07	101.16	105.55	104.84	108.54	106.27	106.12	108.61	108.46	110.51	107.24	107.14	103.15	107.18	111.52	102.48	118.29	106.56	102.11	113.13	110.18	107.92	111.45	108.38	109.26	110.59	104.01	102.28	108.93	108.08	111.06
96.659	110.84	106.95	109.09	105.22	113.04	114.12	113.87	102.75	105.35	106.08	102.61	106.64	105.31	111.05	99.256	114.52	106.32	118.32	110.54	112.48	112.29	109.88	109.32	103.47	111.77	109.98	112.77	123.26	111.79	105.04	113.15	106.36	108.17	108.73	120.85	117.93	96.456	103.96	108.1	103.29	111.31	100.89	119.86	101.25	122.24	111.95	113.41	115.04	114.15
102.32	93.984	105.05	95.672	113.44	101.64	108.78	110.11	112.19	102.51	106.31	106.23	96.446	101.69	101.28	100.07	115.03	105.4	108.62	102.89	107.83	104.38	105.44	101.57	105.35	105.85	108.93	105.34	101.86	106.14	112.43	106.76	100.9	103.43	106.16	105.12	98.659	100.56	101.9	110.41	114.95	101.65	105.29	104.52	106.52	108.34	100.35	101.69	100.11	108.76
108.06	110.17	98.727	90.441	92.491	95.595	94.75	102.39	84.897	103.84	101.62	108.05	97.21	97.988	108.35	96.318	96.378	100.77	104.51	91.749	102.03	95.242	92.407	98.783	97.496	97.917	94.984	101.2	98.302	94.01	101.26	102.96	100.22	102.52	96.146	105.99	98.436	106.03	96.145	97.675	99.086	96.712	97.771	98.861	106.56	98.782	104.44	95.263	99.755	98.237
109.91	113.78	99.78	100.89	104.67	104.78	109.55	106.4	108.86	111.53	110.53	103.1	107.73	105.16	105.14	100.84	106.34	103.43	102.82	112.98	106.92	116.06	100.92	107.25	101.3	101.22	101.39	113.58	110.93	107.32	108.35	102.89	115.48	96.856	112.15	100.39	99.579	109.62	104.16	107.67	110.36	106.33	108.29	101.5	103.54	105.63	108.8	121.56	104.99	102.06
102.06	101.55	101.9	114.76	89.771	112.28	106.76	109.05	108.7	104.47	108.24	100.19	102.88	113.45	102.09	106.99	108.59	96.584	110.32	102.95	106.93	107.8	107.07	110.59	106.91	107.19	101.67	104.62	105.46	106.23	93.591	104.58	104.6	101.91	114.52	106.03	99.252	102.67	108.49	113.7	109.06	111.85	103.2	101.87	105.72	102.11	107.72	108.1	114.67	93.209
109.59	120.98	126.24	117.11	109.89	109.94	114.31	110.04	113.07	113.52	117.13	115.74	109.26	115.1	112.41	109.54	114.65	107.33	104	107.82	115.67	111.33	114.68	112.42	112.56	120.16	111.33	118.57	112.78	112.23	104.86	117.24	113.43	110.61	108.78	106.97	107.57	110.33	109.6	116.55	110.47	117.43	120.05	108.82	113.29	111.56	109.54	113.08	108.2	103.38
111.23	104.56	109.42	112.39	122.78	113.82	111.54	118.36	116.11	108.28	120.79	114.12	104.07	110.66	112.33	99.12	108.42	114.59	106.61	111.15	115.53	115.33	112.91	106.36	106.55	116.51	124.34	111.6	114.83	109.59	101.26	111.67	114.64	116.85	108.31	116.92	113.54	108.68	105.46	109.89	109.14	103.72	108.2	117.36	117.35	106.12	104.36	114.21	109.6	109.53
116.91	124.42	110.24	117.95	118.14	118.21	119.04	120.49	128.25	119.76	122.64	124.23	117.29	126.94	117.65	107.65	111.53	121.96	110.52	115.18	119.48	115.62	107.07	124.34	118.24	110.06	111.87	123.77	125.19	126.37	121.21	119.88	121.41	118.02	121.68	122.08	120.12	122.32	120.33	120.36	114.32	122.63	125	118.73	119.38	115.03	118.84	119.41	114.68	113.83
106.61	116.43	110.01	111.09	109.8	104.47	118.45	110.69	107.86	110.77	113.44	108.22	115.05	105.85	106.19	102.96	116.72	112.33	116.62	117.92	107.4	110.3	115.87	103.71	103.57	115	103.95	110.21	116.88	112.03	108.27	118.24	107.4	102.34	108.22	111.27	116.06	111.97	114.49	109.25	111.57	116.41	108.88	114.22	111.22	113.44	109.3	114.87	96.936	116.51
102.5	107.61	107.57	112.91	110.33	110.3	116.84	115.21	109.97	101.27	97.197	103.94	97.405	107.51	106.9	104.48	107.88	110.01	118.76	97.031	97.674	106.71	99.411	103	105.37	99.529	105.27	98.697	99.238	107.49	100.65	116.99	113.66	100.95	113.59	105.55	102.44	103.53	103.36	112.04	110.75	102.23	100.41	112.25	109.84	97.98	99.408	104.48	112.12	102.87
104.4	110.03	110.62	111.89	111.93	107.55	111.47	106.14	111.2	108.04	110.46	121.08	106.7	113.23	105.29	113.74	109.3	101.99	103.05	114.82	109.68	111.11	109.77	114.03	107.8	112.4	107.03	116.88	112.3	114.31	102.91	113.21	111.3	117.63	112.99	104.96	107.93	110.2	109.7	112.69	122.83	105.88	106.23	110.35	101.44	114.89	121.43	116.54	119.47	117.42
104.43	109.22	98.509	107.82	105.05	92.443	108.65	105.73	99.946	105.09	106.74	106.07	109.79	94.454	106.69	102.05	102.34	100.06	99.915	96.691	99.74	108.87	106.55	108.84	112.35	121.24	114.53	108.3	101.59	105.58	98.736	104.42	103.39	108.23	118.16	111.27	103.8	108.46	105.34	104.75	107.28	106.4	106.31	106.87	103.35	101.52	103.54	111.59	109.28	100.39
114.88	120.26	114.85	111.72	119.23	116.54	123.17	118.93	111.69	117.17	118.9	120.48	121.2	114.56	103.35	117.54	117.29	124.99	116.89	123.57	117.75	114.48	120.19	120.93	112.8	111.72	120.53	119.85	116.04	115.35	114.08	120.98	125.42	122.12	118.46	113.87	107.89	122.81	117.85	112.96	111.12	110.68	119.96	121.61	113.11	115.95	117.23	125.43	113.02	122.64
114.81	112.77	112.29	111.67	114.24	116.58	103.33	103.66	106.63	117.17	106.99	106.2	116.43	110.38	109.81	116.11	106.45	109.51	109.61	115.06	107.77	117.31	106.28	100.09	113.77	129.5	107.36	103.87	106.23	111.3	119.07	110.11	103.43	114.4	105.82	109.5	118.6	114.14	116.42	111.67	112.96	115.86	112.42	108.79	107.44	108.17	119.8	106.98	107.15	113.74
102.98	104.79	101.45	112.38	105.51	108.35	91.477	110.37	107.9	99.275	95.968	104.06	104.96	106.92	112.02	108.87	97.713	99.824	107.4	111.61	108.15	101.12	103.66	109.51	111.14	108.1	114.54	105.37	113.67	107.19	112.69	105.23	105.05	107.38	109.74	100.54	104.1	99.296	101.93	108.13	104.28	105.03	110.32	97.155	100.33	104.82	105.62	105.67	104.1	106.07
106.15	111.96	111.73	109.02	107.87	100.97	114.23	98.457	101.36	103.9	108.6	104.05	109.66	105.42	107.01	105.41	102.45	106.59	105.49	109.74	99.541	107.78	111.45	105.23	107.92	103.23	105.04	107.37	115.29	102.23	108.16	111.14	103.59	106.58	109.97	102.88	97.214	109.08	104.43	97.724	111.95	110.65	106.26	108.54	98.849	102.39	101.79	106.5	96.729	112.25
115.47	101.03	115.85	112.06	107.86	115.33	114.8	103.62	109.74	101.16	113.21	116.43	119.29	112.51	108.59	100.52	114.37	105.33	109.78	105.06	113.61	98.262	107.67	113.19	104.35	105.43	113.4	107.26	112.35	107.15	110.13	118.82	113.96	106.29	115.25	116.19	116.64	102.5	109.66	107.7	118.29	108.44	103.68	109.3	109.46	107.2	112.19	111.72	120.4	117.87
112.57	96.027	110.94	103.48	101.88	103.63	101.71	98.496	115.02	109.1	107.33	94.036	97.727	103.9	109.02	103.92	102.04	102.05	103.19	113.47	103.76	104.23	98.357	102.67	115.56	104.01	115.55	106.19	91.713	107.99	102.63	111.67	101.42	102.08	102.15	101.13	111.03	101.58	106.34	106.82	102.08	110.28	113.71	110.42	106.48	113.23	102.47	112.27	104.67	100.07
117.77	111.27	109.77	116.46	122.54	109.3	110.02	97.214	105.92	120	109.75	118.04	118.95	111.45	111.99	114.95	105.48	107.75	117.17	111.38	118.64	108.4	113.83	106.87	107.23	107.88	110.28	118.5	113.6	110.85	118.6	115.45	105.25	115.99	118.43	103.76	112.27	121.23	114.62	111.94	109.51	108.62	121.96	109.77	105.23	112.29	117.66	115.17	109.11	120.99
104.85	96.543	95.966	99.157	100.19	96.578	96.958	108.11	97.856	102.18	100.08	98.809	107.93	99.132	102.84	102.3	106.93	100.82	101.75	99.138	88.63	102.39	94.811	98.564	91.378	112.62	102.76	99.63	97.878	101.4	103.35	101.73	108.89	102.39	101.28	103.41	99.519	104.8	99.098	102.22	96.915	100.04	105.27	96.151	108.86	108.75	97.94	97.386	100.92	92.854
116.18	102.31	114.03	106.22	106.31	96.648	107	104.68	105.95	108.51	110.48	98.661	109.63	110.5	101.36	102.16	110.8	103.69	112.66	107.9	101.07	102.02	100.83	92.377	111.3	106.66	103.97	109.36	105.79	104.55	102.7	99.473	99.856	114	95.956	106.53	99.079	112.59	101.78	96.386	106.96	105.58	109.63	108.07	111.81	114.07	95.844	109.44	100.35	106.97
111.32	101.17	109.64	107.2	100.09	100.22	107.14	105.77	113.42	116.09	106.64	105.04	106.6	114.11	107.91	107.34	108.78	112.76	111.59	110.56	112.41	108.73	99.952	104.47	114.42	108.4	106.53	112.45	108.41	98.631	110.99	106.06	104.28	98.666	104.2	102.9	111.52	108.56	109.26	103.6	110.78	107.08	92.552	101.7	100.25	102.41	97.85	92.709	113.13	107.38
109.68	104.01	108.6	113.38	113.83	105.98	109.49	108.41	112	99.897	108.48	97.851	101.67	111.27	107.42	113.29	106.93	103.74	101.85	110.53	94.745	101.25	109.66	112.01	100.21	114.81	113.51	114.05	106.42	109.66	106.7	109.49	105.83	111.19	105.19	106.66	109.02	104.87	107.18	103.53	100.6	104.02	106.86	101.31	99.754	102.05	108.47	107.15	110.94	111.4
100.85	97.973	102.88	97.064	111.49	102.03	104.44	105.83	97.154	99.575	105.12	105.61	102.91	104.02	97.669	102.1	95.865	88.714	99.913	109.31	105.88	97.589	96.308	101.92	105.62	93.959	98.534	100.33	99.558	105.86	101.08	105.17	98.964	99.619	102.7	106.66	98.506	92.393	102.54	110.11	101.16	110.82	105.8	101.5	90.477	102.19	100.01	103.6	100.94	97.611
103.99	99.388	111.04	115.27	105.33	107.13	103.38	96.719	101.8	103.25	98.115	105.36	102.44	108.54	96.738	98.644	122.45	107.5	110.31	109.47	102.78	102.81	110.95	105.24	113.53	101.84	107.63	109.28	107.59	111.71	112.02	108.86	99.008	107.19	107.16	108.47	107.7	97.492	101.46	92.951	107.14	103.71	107.89	108.69	100.77	99.388	103.84	98.021	117.52	102.53
108.76	122.06	113.28	111.62	106.26	122.15	110.49	114.43	118.45	118.32	104.77	111.94	114.02	113.77	116.08	119.64	107.89	108.93	104.44	116.02	110.32	108.83	110.77	119.66	106.55	106.47	117.13	117.96	108.59	106.24	119.36	110.81	117.36	110.39	113.72	111.09	108.37	114.27	118.1	106.68	117.95	114.93	107.09	105.83	108.43	111.36	109.42	109.08	117.69	111.47
106.72	106.56	103.52	110.17	104.82	110.56	110.38	113.36	105.97	105.09	111.99	105.85	101.24	107.86	101.19	97.796	106.69	106.14	102.52	97.415	108.44	102.4	97.418	94.88	103.38	104.19	111.77	110.28	111.65	112.4	109.88	104.79	96.749	114.76	96.777	99.865	113.59	103.68	102.89	100.15	115.2	103.92	105.71	104	106.78	95.224	96.721	101.31	110.09	104.43
109.69	104.9	106.83	109.67	103.03	95.992	106.48	102.52	98.735	109.34	96.73	97.372	102.77	105.13	102.71	117.81	105.35	96.862	100.88	100.43	100.4	108.29	112.09	106.8	100.26	102.77	106.89	111.74	105.31	102.39	102.28	103.67	105.75	104.48	101.97	105.31	115.45	101	105.47	102.29	108.48	111.49	105.42	118.6	107.27	109.07	109.63	106.86	106.22	90.255
97.151	102.08	98.328	92.718	102.18	99.516	104.22	104.07	100.09	95.224	97.856	111.72	100.35	106.03	98.809	94.818	100.28	102.89	94.389	92.956	91.974	101.23	98.237	92.164	101.96	105.88	101.09	108.59	99.979	99.99	102.82	108.52	95.86	103.42	97.114	102.24	99.154	101.01	107.56	103.98	107.96	100.78	110.52	91.99	109.9	90.435	103.19	89.95	101.55	104.51
104.16	113.06	117.79	113.97	118.52	116.69	117.05	110.9	106.54	111.98	101.4	114.77	110.25	114.77	109.23	110.91	105.04	107.17	109.58	119.18	117.21	112.08	105.27	116.07	103.26	108.99	114.36	115.85	109.59	103.1	100.48	100.61	105.99	110.53	109.31	101.32	113.17	98.837	106.77	114.11	111.87	106.85	109.66	109.63	120.91	112.03	116.19	117.37	117.25	115.97
108.63	117.07	103.2	110.98	96.813	107.47	108.42	104.67	98.744	107.71	108.99	104.88	119.42	116.63	104.68	99.398	109.2	110.1	107.64	108.76	95.729	95.359	111.33	108.83	109.38	108.13	112.91	107.66	111.7	118.33	106.12	102.32	108.56	109.73	107.35	106.23	104.16	101.75	101.2	102.62	116.95	106.56	105.25	103.07	105.79	102.22	107.85	102.62	106.85	111.06
106.62	109.36	103.05	102.58	97.797	114.02	107.57	111.34	103.89	104.26	106.14	101.57	114.18	108.47	111.21	101.71	96.947	104.8	112.76	105.04	97.8	111	103.74	102.75	112.12	105.23	112.33	107.88	109.57	110.32	103.69	105.74	104.32	97.314	110.84	116.1	99.103	106.23	110.97	112.95	104.3	99.99	105.01	103.57	109.18	113.39	101.52	112.11	104.11	99.142
99.101	106.47	97.468	109.08	95.566	103.48	94.186	109.66	99.952	100.91	99.612	102.97	107.67	108.66	112.13	110.7	106.76	104.92	105.93	101.41	106.38	101.08	104.8	107.02	109.28	97.601	103.08	102.04	105.04	115.82	101.59	115.29	97.48	99.14	101.96	111.51	109.14	98.667	104.16	109.7	103.46	97.36	104.78	113.24	112.8	114.06	97.587	106.63	93.931	105.4
115.03	109.28	102.74	113.73	113.27	105.77	103.33	96.95	105.62	105.22	109.73	107.66	106.56	97.522	111.54	114.17	108.14	109.01	103.88	99.594	106.84	105.93	98.324	105.11	113.77	105.96	105.33	106.9	114.09	113.28	110.85	96.263	94.088	106.71	94.816	106.28	114.22	105.5	100.19	114.79	108.75	106.62	107.58	101.58	116.08	103.82	114.78	102.59	102.86	118.58
118.78	110.17	109.48	116.31	114.74	108.73	117.38	113.09	116.01	109.26	111.46	111.83	112.08	111.38	106.79	116.3	109.43	106.39	102.24	110.96	101.71	108.79	97.97	110.7	111.62	114.1	118.69	109.2	95.538	114.08	106.68	114.25	96.403	104.77	107.29	108.82	112.46	109.47	113.78	104.38	105.78	107.86	106.18	108.3	109.4	110.58	105.5	117.47	114.67	104.33
111.76	113.06	109.35	105.99	107.13	103.43	105.48	105.4	101.43	97.119	100.26	101.61	113.16	103.12	101.75	114.43	99.341	108.97	110.34	104.26	114.21	119.03	111.65	103.82	101.33	113.69	111.91	105.46	105.6	114.73	111.13	110.87	114.14	114.49	99.019	92.65	109.15	114.75	107.03	108.74	103.63	112.19	108.26	108.6	108.82	98.477	105.86	106.62	110.34	106.16
115.99	102.12	113.3	105.82	108.94	106.62	107.34	112	105.47	103.47	111.21	114.17	108.03	104.65	100.29	97.557	104.82	101.95	112.87	108.59	115.64	107.33	106.21	108.91	110.39	117.7	98.433	107.33	113.53	101.66	99.874	111.69	100.76	108.12	107.12	105.32	112.37	101.56	111.68	101.29	104.86	108.18	114.46	100.5	108.24	107.71	105.5	111.85	106.36	105.91
111.38	106.47	104.7	111.85	110.52	112.18	109.65	105.9	116.19	107.87	122.15	95.162	107.62	104.46	112.72	104.86	111.45	110.65	108.42	110.59	117.81	114.59	115.11	102.29	107.75	124.08	110.27	113.39	103.26	111.76	111.32	109.48	108.45	109.11	119.01	108.91	117.99	116.72	112.33	109.55	107.16	113.97	108.77	113.67	113.3	108.88	101.79	113.8	112.6	106.23
120.2	110.8	105.75	104.96	114.79	108.42	108.19	105	111.93	115.47	115.63	113.81	119.8	110.8	100.36	103.75	119.52	115.04	120.95	113.16	113.97	110.51	117.47	112.37	107.89	110.26	111.26	96.666	118.6	115.2	111.4	114.35	112.31	110.39	109.6	123.33	111.95	109.01	123.65	114.42	114.99	112.58	115.46	104.46	118.07	112.69	113.37	112.8	109.41	107.59
101.81	110.69	100.39	111.15	104.24	99.626	111.08	109.02	107.26	100.6	101.09	111.88	114.12	108.27	107.92	114.83	108.56	100.38	105.29	100.66	107.58	104.92	106.48	117.85	100.74	110.11	105.15	108.15	100.08	106.63	97.968	106.9	110.07	115.06	107.97	115.53	105.29	108.72	99.877	110.57	102.68	101.16	107.01	109.31	105.84	102.81	113.21	117.15	100.22	105
109.33	111.66	115.46	105.2	109.28	111.46	104.85	100.81	107.73	110.11	109.23	102.66	99.522	105.45	109.26	100.88	99.996	99.675	110.7	102.19	104.07	103.57	100.15	103.12	105.01	104.61	111.31	108.3	98.4	109.38	103.57	102.66	112.57	113.51	104.74	91.778	106.95	106.71	108.51	108.49	99.261	116.71	109.19	103.39	101.04	109.05	100.51	109.64	103.9	100.33
121.87	116.83	111.88	119.35	102.26	112.63	119.08	126.11	112.19	107.66	119.59	104.59	110.77	113.74	117.6	116.15	110.41	113.02	106.45	119.77	117.69	121.02	113.49	122.11	116.53	121.94	120.62	116.72	120.66	118.14	119.64	117.99	123.08	114.21	119.67	114.66	129.07	109.1	113.82	120.5	111.46	119.41	114.7	128.25	114.52	121.07	99.368	112.53	116.07	120.7
106.75	106.48	108.31	94.198	104.17	107.89	100.99	92.732	113.26	107.39	102.11	108.05	106.41	97.991	96.891	107.01	106.53	97.773	109.21	105.04	111.19	108.6	118.91	101.86	95.483	111.28	101.42	109.71	114.07	110.14	111.6	105.98	106.04	111.05	100.35	99.084	110.68	104.4	101.81	105.24	103.99	109.98	104.19	101.38	102.21	104.31	112.91	100.44	104.83	101.33
121.02	117.17	119.01	112.05	116.72	124.22	121.96	120.66	107.57	113.4	115.76	119.76	116.72	128.74	107.53	107.39	120.04	120.71	121.9	122.66	110.01	122.4	114.82	122.77	123.5	105.42	109.55	108.34	126.44	112.87	106.72	128.09	116.2	121.45	116.11	127.28	118.39	107.9	118.33	111.21	112.96	117.46	116.69	112.06	117.4	116.84	119.86	116.55	118.2	117.04
112.63	113.51	112.8	118.61	111.77	108.63	122.52	117.22	115.13	110.89	107.79	104.85	110.26	106.65	109.91	114.96	120.65	120.58	110.84	109.28	118.86	109.93	111.24	104.18	116.77	103.33	109.84	108.22	113.32	119.99	121.42	106.29	108.47	104.73	115.16	107.13	114.08	122.96	118.01	112.39	104.07	108.4	107.12	104.54	109.31	112.41	116.38	115.15	117.94	108.82
105.24	106.5	103.77	109.5	107.12	108.17	107.14	101.13	97.41	114.87	105.49	105.45	100.12	99.283	95.661	105.84	112.52	109.98	106.68	105.08	104.92	108.3	106.14	97.918	108.12	104.52	107.84	106.22	101.84	103.33	109.06	108.51	106.29	109.3	99.989	98.754	105.92	106.88	91.156	109.92	98.816	102.3	100.64	113.38	103.87	112.5	115.37	113.4	106.54	105.77
101.73	94.811	110.22	103.6	103.18	99.126	92.917	98.402	92.97	110.45	100.58	104.9	96.647	105.01	97.476	97.774	97.017	92.355	93.277	99.882	100.18	101.66	104.61	110.07	93.296	93.457	89.176	105.7	99.979	99.724	98.795	92.789	103.94	100.08	88.15	97.684	102.95	101.47	89.669	95.873	105.7	101.23	105.03	107.71	100.82	99.772	91.463	102.74	101.4	86.943
114.39	121.74	115.54	115.19	121.71	110.64	122.95	118.7	108.74	110.59	114.05	114.79	105.79	115.33	116.28	123.05	117.79	116.6	115.2	111.95	113.96	113.52	107.79	110.72	102.89	123.49	113.26	119.92	114.13	117.63	106.8	115.62	119.52	109.8	114.1	118.56	118.38	112.57	119.97	121.24	118.06	121.28	121.38	109.6	109.29	116.21	113.75	117.8	114.37	118.31
111.88	109.44	107.49	112.45	112.84	109.6	107.92	105.82	108.48	103.48	117.67	110.68	119.27	102.17	107.35	111.19	114.9	99.336	109.14	108.86	113.69	111.04	104.81	115.01	125.24	125.41	112.82	115.23	112.59	111.89	118.58	108.91	114.55	109.26	113.22	109.36	113.08	110.62	109.38	112.49	114.8	111.68	114.05	105.14	107.23	106	118.5	112.03	116.19	111.82
106.59	111.22	104.34	115.47	110.9	108.38	108.37	113.57	110.8	122.24	112.75	111.53	108.4	113.69	113.87	115.34	109.12	106.46	107.42	107.93	114.2	107.12	111.61	120.34	105.71	107.86	119.58	114.4	114.27	112.95	117.72	109.99	106.04	116.92	107.65	106.96	109.86	105.07	114.21	107.2	116.26	103.69	112.7	110.56	100.07	113.98	121.75	112.45	97.863	119.82
91.458	105.35	102.82	95.31	105.81	97.426	109.12	105.96	102.06	104.7	99.48	101.68	109.29	104.66	91.046	100.26	109.13	98.392	107.45	105.95	97.236	108.08	104.96	103.02	103.52	105.02	106.44	108.38	97.605	109.05	108.38	103.26	102.62	104.12	110.81	107.53	97.517	96.015	101.69	109.76	107.89	109.29	101.57	101.17	94.606	98.616	106.4	105.63	98.597	106.58
108.96	117.67	109.52	114.25	107.39	118.27	109.21	114.74	111.79	114.2	110.47	117.85	108.58	108.85	112.82	112.57	107.51	106.75	101.86	113.94	104.19	118.76	118.66	109.07	117.5	116.78	111.17	110.33	119.73	98.362	113.32	114.33	117.61	103.22	103.19	117.55	111.89	111.44	116.74	119.46	106.46	109.89	114.21	114.62	113.65	112.66	111.98	108.91	109.81	100.78
109.21	106.24	110.02	103.51	111.86	105.94	108.92	105.04	105.25	97.427	108.79	107.2	104.51	107.67	110.16	114.82	104.24	97.667	114.82	112.67	96.13	110.24	106.78	105.37	105.06	100.08	103.08	100.5	104.08	101.12	102.55	109.52	105.38	107.18	100.47	107.78	102.35	107.01	98.484	102.31	102.33	115.5	105.71	105.85	111.35	108.59	109.7	98.906	107	109.86
107.75	109.02	97.907	94.941	105.58	106.33	97.138	106.28	106.34	108.06	106.64	107.56	99.864	102.5	97.242	97.635	107.85	108.53	96.36	100.2	109.24	106.42	108.85	104.04	114.65	112.29	102	110.63	107.19	112.24	105.13	100.86	101.27	107.82	104.15	113.48	97.009	102.42	100.98	111	108.75	111.82	105.69	110.62	110.8	94.582	98.069	101.27	107.21	101.03
110.68	110.16	106.69	102.68	100.02	109.94	111.21	108.53	113.15	112.21	115.02	100.6	102.21	105.06	95.48	101.22	106.7	103.19	113.13	106.8	105.54	103.03	110.7	108.33	108.99	100.4	103.15	107.31	108.74	106.89	115.27	102.29	103.13	104.81	102.35	106.6	106.49	104.48	103.47	94.568	107.79	100.58	103.34	102.48	110.87	109.73	114.7	105.76	103.16	100.2
112.6	106.25	111.63	115.13	110.63	120.1	112.62	115.49	116.03	104.67	108.4	107.49	110.21	109.07	108.86	105.35	117.71	108.88	110.75	118.53	113.96	109.92	110.19	112.14	106.49	110.87	104.04	111.56	110.85	109.61	109.59	108.32	108.62	117.13	113.61	109.18	112.18	105.13	104.43	109.1	104.44	113.33	110.93	108.5	106.28	113.88	105.35	126.61	111.01	104.31
104.73	97.448	98.91	98.142	104.99	98.953	109.55	106.26	108.99	98.11	98.684	103.64	102.99	105.88	99.583	108.39	105.7	109.1	110.53	108.35	99.769	106.67	100.69	108.93	112.24	107.52	96.972	112.22	115.58	107.21	100.72	107.23	98.344	104.66	110.93	101.22	108.33	102.37	110.05	105	106.63	107.29	108.77	109.69	103.15	109.59	104.15	114.28	104.28	106.29
103.3	106.89	92.52	98.21	91.727	99.787	96.21	107.87	104.02	97.483	105.68	101.58	105.83	109.63	100.72	103.66	104.62	96.157	93.901	102.43	98.872	99.123	101.65	94.821	100.77	99.049	95.794	100.54	106.05	106.56	98.352	98.105	107.52	103.58	97.655	102.97	97.628	90.178	107.89	102.43	96.311	101.01	103.92	97.456	99.318	98.163	106.98	101.6	94.327	105.9
120.16	114.26	114.05	109.9	111.5	117.68	126.06	111.8	123.22	114.96	112.86	121.29	125.06	115.55	115.17	120.69	115.96	117.25	118.22	120.12	123.47	111.58	114.89	111.96	115.43	114.5	123.16	122.52	118.4	121.13	115.58	117.19	116.65	119.91	114.61	116.54	110.66	111.51	115.2	110.12	115.28	116.46	118.6	118.98	115.38	119.38	103.54	113.36	123.95	118.63
110.97	104.49	103.81	108.88	101.03	105.52	109.82	103.58	111.11	110.13	113.02	103.42	112.39	106.87	105.71	105.96	104.59	103.62	97.516	109.56	105.46	102.28	111.36	114.79	110.33	104.56	102.78	103.6	106.96	98.407	118.87	116.59	103.07	95.409	100.7	108.76	98.895	103.84	104.59	103.77	103.53	104.15	113.28	105.29	96.415	98.887	106.69	108.65	100.67	104.95
104.17	95.979	93.524	101.31	99.758	104.05	102.97	106.24	91.287	96.421	100.87	98.903	98.467	108.51	95.47	98.53	99.957	107.28	97.314	110.23	100.75	100.9	94.923	105.77	99.759	100.24	95.057	98.642	105.96	92.756	106.26	102.11	99.32	99.61	101.83	98.68	105.96	100.23	99.6	92.843	104.95	105.69	96.414	90.71	101.35	94.502	106.88	90.883	99.547	101.4
111.59	116.07	103.39	113.03	111.96	105.05	105.74	118.97	114.94	116.04	109.61	109.78	105.87	110.42	100.9	102.73	114.92	112.42	107.22	118.53	125.36	107.06	110.89	115.88	106.81	111.52	112.34	123.61	114.85	107.49	115.56	117.9	109.99	114.14	112.29	112.41	112	118.62	112.32	105.23	119.93	108.25	111.83	112.13	110.77	114.15	118.47	112.25	111.07	104.94
105.58	103.2	100.39	98.739	108.4	107.2	101.32	99.878	98.583	103.67	105.22	93.846	100.93	99.518	108.88	101.26	104.27	96.231	98.572	86.115	100.13	100.63	104.22	98.766	102.99	104.24	95.247	94.683	97.155	96.912	104.54	101.64	92.293	99.923	93.514	96.186	105.32	96.185	94.647	103.45	99.479	111.99	109.49	100.15	100.01	97.641	100.35	94.975	95.481	98.616
103.87	101.54	113.33	101.87	100.32	102.77	109.59	109.66	103.73	109.47	104.18	101.45	99.61	107.38	105.82	104.81	106.9	112.17	111.93	124.32	101.21	108.27	112.84	104.74	98.25	106.93	121.41	108.2	108.41	110.97	111.65	104.1	106.51	103.46	109.21	105.64	110.02	110.2	103.04	102.8	111.03	113.1	104.2	110.02	110.66	104.57	112.33	106.32	111.33	100.04
110.81	105.25	100.94	106.49	97.561	107.87	103.84	100.71	112.48	111.93	103.29	105.88	100.57	110.45	98.865	104.15	105.49	107.83	103.92	112.12	104.93	111.81	112.15	106.54	111.34	114.83	103.04	97.601	114.27	104.99	98.772	100.96	100.5	100.47	101.21	97.697	98.447	100.7	95.805	98.954	116.84	103.38	105.91	104.55	103.7	106.94	103.9	100.22	98.418	100.57
106.66	109.26	114.96	113.17	107.33	103.48	110.6	105.35	109.81	111.93	107.97	101.25	99.215	102.24	107.39	102.95	105.84	108.95	96.907	98.77	98.875	108.72	101.94	115.73	105.07	106.75	107.23	125.13	112.83	104.98	104.9	104.73	114.42	118.47	104.24	102.06	107.23	111.53	107.34	107.38	103.42	106.85	107.15	92.757	99.901	102.41	109.58	102.5	103.68	107.13
102.98	109.38	104.76	118.87	111.91	112.44	103.57	114.29	118.32	113.46	103.09	95.237	112.41	107.61	98.14	105.38	94.556	102.39	114.95	112.35	98.79	101.41	111.43	110.43	103.59	102.68	92.038	104.35	107.59	111.9	100.81	99.705	100.87	101.31	105.18	101.5	105.24	108.18	97.706	101.63	109.23	104.18	107.69	108.51	107.61	107.31	108.75	102.29	103.74	106.55
96.647	104.45	105.51	104.64	109.51	108.27	109.21	107.77	98.074	100.78	114.61	107.01	100.05	108.44	101.25	95.908	101.73	95.868	96.812	105.83	101.71	108.08	94.675	100.15	110	109.42	101.24	107.44	100.91	108.28	105.81	102.07	97.298	106.01	109.43	94.863	112.25	108.26	111.48	108.57	105.58	101.11	110.58	103.91	98.96	111.39	106.92	114.83	100.94	98.862
115.34	110.95	117.52	110.33	112.65	115.1	117.18	116.51	107.27	107.58	112.71	106.48	113.23	107.27	111.48	104.83	123.24	108.63	103.69	117.53	106.01	109.51	105.51	116.46	111.08	107.58	101.46	105.11	112.3	108.78	112.34	118.5	112.45	116.94	106.88	108.38	113.03	117.03	113.67	111.44	110.65	118.54	108.64	120.53	111.83	110.96	109.98	114.38	111.45	106.22
108.58	112.6	114.74	112.34	113.98	111.41	114.73	107.07	111.49	114.21	114.49	112.27	109.69	116.03	108.56	110.43	118.6	118.82	109.37	113.32	110.1	110.75	117.09	112.84	115.91	113.68	111.75	111.58	100.86	113.09	112.51	115.62	112.35	106.54	114.92	119.53	109.7	105.61	113.25	115.38	127.49	105.93	113.81	117.99	110.27	121.64	117.65	111.92	111.66	115.69
100.26	115.88	109.75	106.34	109.26	106.27	102.86	93.78	108.14	100.67	111.44	104.73	111.8	101.77	102.86	100.26	110.72	109.34	106.68	110.52	96.77	107.49	103.6	112.43	102.66	101.95	106.07	102.55	106.95	101.84	112.83	109.86	114.67	102.86	108.9	108.25	101.35	107.36	104.9	93.419	104.73	107.8	100.38	104.21	107.22	98.402	104.57	108.59	108.27	99.73
95.849	100.8	106	94.469	94.346	103.78	101.03	99.078	99.658	100.98	102.64	99.951	95.466	98.699	109.74	103	100.27	103.17	104.88	91.26	102.53	99.505	96.914	102.59	94.959	95.926	106.72	101.15	104.77	103.45	106.91	96.537	107.18	102.95	99.108	106.97	97.392	102.22	106.63	103.39	100.69	101.34	103.7	99.478	96.866	104.87	103.29	92.602	104.37	102.85
109.3	111.16	111.66	95.493	106.44	109.87	99.249	99.858	108.49	115.22	101.56	102.51	105.49	99.785	112.73	111.97	99.003	105.68	103.73	104.02	100.49	112.89	111.03	110.73	98.849	109.55	108.41	108.34	109.4	112.05	101.82	106.32	107.44	100.44	105.27	105	114	95.827	109.94	104.08	100.49	116.95	103.03	100.88	108.19	98.084	97.879	108.07	100.7	115.06
95.499	109.72	101.72	103.54	108.35	100.68	91.404	98.626	104.35	107.2	95.458	101.7	100.8	99.123	92.165	90.677	92.896	101.54	98.883	100.32	107.6	82.639	103.47	94.103	93.063	103.2	103.45	94.893	96.095	92.745	105.4	99.72	107.51	104.47	109.71	88.388	104.91	103.68	105.39	97.588	95.537	90.905	98.794	103.32	107.24	102.58	94.579	99.325	103.76	97.852
102.43	104.65	112.2	103.22	107.11	117.97	115.31	98.123	110.29	109.65	103.78	92.433	103.44	106.12	94.012	103.09	102.22	104.53	105.69	103.2	111.1	94.142	95.306	107.08	113.45	100.97	101.02	105.63	114.55	111.93	118.37	107.32	95.809	113.4	107.27	100.54	99.201	103.95	99.411	109.4	109.09	117.65	104.74	103.67	105.54	96.498	112.29	107.22	105.64	104.07
105.32	111.56	99.743	108.43	109.14	105.75	105.92	111.47	101.77	110.57	103.39	92.649	111.3	106.24	112.39	99.08	101.07	109.96	100.66	108.31	108.8	103.69	109.31	103.9	99.984	106.74	101.94	90.3	110.31	107.74	95.005	103.93	114.56	112.66	100.96	102.52	104.18	104.04	98.972	106.32	103.46	105.42	102.12	109.96	100.64	109.42	107.72	103	103.02	110.42
102.65	115.49	116.77	113.15	102.74	118.43	106.68	120.54	106.83	110.81	112.38	111.56	103.71	110.1	114.77	106.61	110.5	104.94	122.6	103.8	115	115.88	108.55	115.69	119.73	104.54	111.42	113.03	114.32	122.09	114.73	113.79	101.89	104.54	113.78	100.66	113.43	110.49	109.64	111.31	107.5	112.51	104.94	109.81	109.59	122.14	114.22	114.41	119.15	94.792
98.534	104.64	105.56	105.57	104.04	97.661	104.85	108.6	108.23	107.1	100.22	101.76	110.36	106.01	107.26	104.48	116.54	105.24	103.88	102.29	101.91	109.44	109.8	107.8	96.835	107.06	101.8	104.46	101.56	111.82	108.54	98.913	110.93	105.25	105.98	102.96	110.13	110.96	102.19	104.36	110.09	104.34	99.641	103.43	108.66	110.68	108.03	107.18	105.71	107.13
109.44	108.52	110.08	105.34	113.12	105.06	116.22	111.84	104.86	117.53	102.87	106.49	117.14	117.18	111	107.35	99.858	112.14	106	113.14	110.09	104.88	103.91	108.02	110.89	106.5	107.81	120.48	108.11	114.72	109.95	115.21	110.12	112.82	113.79	101.6	118.94	115.68	118.57	122.32	109.4	111.09	106.51	122.59	113.97	126.18	108.66	106.51	112.05	108.01
105.23	98.69	95.592	107.28	107.76	114.35	98.193	117.65	103.41	104.93	104.47	98.394	93.771	111.99	104.79	102.62	112.37	100.08	103.71	100.18	100.48	98.196	103.6	106.07	107.66	103.44	111.17	100.71	95.79	99.363	97.094	107.55	103	104.72	103.59	103.71	106.52	109.94	97.268	99.876	95.717	109.21	109.54	103.17	102.31	103.62	109.79	90.396	114.76	105.39
99.769	101.06	109.83	92.471	104.03	94.583	107.3	108.35	91.864	93.81	98.199	111	102.57	96.256	100.51	102.82	98.404	107.5	110.06	98.065	107.71	96.99	98.077	99.424	94.85	106.13	97.442	102.17	86.255	94.307	104.67	98.135	105.17	104.88	96.433	100.52	103.23	96.345	102.36	116.42	100.58	104.33	101.66	96.507	93.054	98.495	102.27	99.966	97.078	96.923
100.26	105.09	110.21	103.54	108.04	101.56	99.148	105.32	102.87	108.79	113.02	105.37	98.989	100.21	106.34	99.457	108.02	118.14	105.02	109.32	95.037	112.37	112.3	116.03	111.43	104.52	113.16	99.643	105.48	106.5	114.47	105.94	108.27	104.32	96.99	106.71	103.92	103.86	102.13	109.78	106.68	108.56	102.21	101.33	108.95	106.68	111.84	102.7	108.85	100.82
112.78	112.81	107.53	114.96	103.1	101.04	108.93	112.41	121.98	118.59	112.28	99.641	109.97	110.31	116.27	111.8	113.2	107.96	123.26	121.04	100.17	114.78	118.41	103.19	103.48	123.17	120.58	116.5	111.97	109.46	109.66	115.18	115.99	114.48	106.03	106.8	110.29	104.56	108.17	107.71	110.89	125.13	116.72	117.17	111.92	107.33	111.17	112.65	109.12	104.69
97.861	104.69	112.07	102.41	105.1	111.51	100.08	101.16	110.89	108.39	105.91	108.93	104.66	110.68	108.76	105.5	104.3	108.82	108.08	110.93	108.43	102.5	111.1	108.72	99.855	104.52	101.45	103.54	107.03	97.743	100.07	107.91	115.24	110.42	100.05	110	99.024	108.46	111.76	110.91	99.767	105.02	110.59	111.14	101.23	102.88	106.9	101.68	100.86	107.17
110.56	107.81	113.27	112.37	111.7	116.6	111.86	116.53	105.08	108.51	115.1	115.71	106.28	105.02	113.87	114.11	114.4	105.5	117.19	119.9	115.75	109.56	116.14	115.97	108.52	115.14	121.62	111.38	106.18	110.48	119.01	95.359	116.66	109.64	117.73	109.59	110.04	112.03	111.87	108	113.31	104.3	107.35	110.64	114.77	119.22	111.92	111.28	113.99	101.45
114.61	110.34	108.67	113.9	110.85	109.87	100.57	116.73	120.52	111.79	111.38	111.4	106.16	114.08	103.41	118.33	113.05	100.89	102.73	114.25	107.32	108.93	118.96	107.03	112.62	106.51	110.22	107.78	112.63	118.94	119.33	112.24	119.41	116.68	111.47	106.49	106.49	106.4	118.85	109.67	110.49	108.04	108.93	114.74	121.41	108.59	111.76	109.29	112.42	105.92
104.87	102.32	92.531	93.552	94.222	99.246	110.83	100.34	95.877	109.77	94.56	98.794	104.08	104.23	108.03	101.92	108.67	101.43	104.95	113.38	100.03	106.97	87.649	95.616	110.66	92.57	102.33	101.47	98.874	100.86	88.352	110.08	101.97	93.007	98.472	94.407	102.21	99.714	103.11	101.2	103.63	94.964	100.88	96.356	99.132	103.1	105.58	102.33	98.39	91.37
115.24	115.22	112.3	111.24	108.95	114.75	118.06	120.16	120.99	110.83	106.74	115.71	105.06	110.32	116.39	107.16	103.27	111.71	119.59	114.16	103.38	112.81	109.24	115.82	107.36	116.4	108.07	107.06	112.24	107.53	114.62	108.55	114.16	106.74	103.13	105.08	115.64	108.39	111.29	114.89	107.62	117.58	115.65	110.98	110.5	114.51	107.53	109.47	107.2	109.58
99.491	121.59	110.39	103.37	107.71	104.91	105.07	104.9	111.64	109.3	110.49	101.11	103.08	106.66	108.2	107.24	103	99.731	102.1	106.01	107.72	110.47	97.436	98.749	108.09	105.5	104.54	110.06	105.11	105.03	110.86	103.74	109.81	102.83	109.83	102.08	107.26	109.12	105.45	100.56	106.13	93.835	111.94	107.43	98.934	107.45	114.74	106.68	97.626	105.4
109.02	99.868	100.55	98.993	112	100.66	109.47	107.07	104.24	104.27	111.6	102.77	97.341	104.14	107.52	108.97	105.12	105.68	109.95	108.14	107.85	109.43	108.75	98.285	101.26	100.91	102.63	111.17	104.04	107.97	113.67	93.706	106.87	109.24	102.68	99.66	113.63	107.76	113.91	111.51	101.87	101.29	107.25	101.35	107.38	103.66	107.42	114.05	99.48	106.7
109.5	105.41	103.95	103.02	106.41	106.54	117.32	94.259	101.53	105.25	96.019	108.09	103.85	98.939	105.14	109.06	112.33	106.38	100.16	102.63	111.31	108.13	112.9	103.75	99.199	105.79	104.03	106.54	97.41	112.08	105.97	105.45	100.71	97.148	95.797	103.67	105.55	120.08	97.158	98.96	110.11	104.07	106.73	102.13	114.22	99.709	99.044	103.12	106.19	110.92
105.25	111.62	105.03	104.91	101.71	99.875	107.77	101.55	106.74	103.95	112.34	108.45	115.05	111.88	115.25	105.7	106.52	110.05	104.52	104.32	104.93	107.85	104.78	104.41	101.69	114.58	100.06	109.1	104.33	109.47	108.3	99.755	107.5	100.49	110.64	106.44	95.61	107.08	106.43	100.04	98.092	108.48	111.69	101.97	113.75	99.714	113.09	104.21	99.296	108.4
121.81	108.41	111.49	117.17	121.76	109.16	112.73	110.04	116.82	104.2	105.8	127.69	109.9	106.02	107.9	116.16	108.55	109.98	105.3	107.79	107.28	120.87	114.84	101.43	113.49	108.85	114.29	115.06	97.74	108.37	118.71	114.28	112.83	107.28	118.07	118.9	119.98	111.89	117.41	112.39	120.7	108.32	120.59	125.16	110.83	116.43	111.23	116.13	106.46	119.48
112.08	106.73	105.81	113.26	110.42	110.26	102.92	119.62	115.35	114.41	113.36	118.91	124.16	104.5	108.67	112.53	106.93	111.98	115.3	107.92	107.87	114.89	108.37	106.97	122.27	116.24	113.15	106.93	107.43	116.25	112.32	109.54	109.34	117.07	113.68	114.15	117.11	115.73	109.73	115.27	119.6	110.59	116.68	121.99	107.41	111.22	108.84	121.58	107.55	117.58
108.36	106.87	103.66	109.08	109.79	104.09	114.41	112.77	118.06	105.98	103.17	112.75	99.606	110.29	112.93	106.64	110.19	101.76	112.57	102.74	103.48	104.48	96.951	101.69	97.831	112.75	105.54	101.34	104.35	108.18	103.13	105.8	105.79	101	108.92	104.58	102.24	115.81	102.25	106.97	111.06	114.68	104.29	103.71	102.49	101.9	108.06	105.7	105.61	98.577
113.26	113.48	112.02	111.7	117.44	109.36	111.31	112.75	112.79	113.41	113.22	114.66	106.81	117.97	108.95	103.98	113.73	112.63	113.09	117.77	104.58	101.15	104.47	108.56	115.61	112.11	113.04	110.48	110.82	112.15	107.24	120.81	112.7	115.91	116.43	114.85	111.14	101.3	113.37	123.2	106.66	115.11	115.81	110.1	117.21	109.77	110.25	110.28	113.52	111.38
101.88	107.85	105.33	99.914	103.12	98.795	101.63	104.09	97.458	108.4	99.072	103.67	112.78	106.82	110.9	109.46	99.672	107.68	97.436	97.309	102.33	107.5	111.45	107.39	104.85	100.93	101.96	105.14	105.01	105.74	104.89	100.88	105.63	100.48	106.48	111.03	100.57	108.03	97.352	104.32	111.26	111.52	112.65	100.29	101.3	106.76	107.57	103.11	110.98	100.15
117.72	109.1	113.88	119.25	120.19	122.85	116.94	107.89	111.59	113.8	119.58	116.68	110.81	119.35	113.14	114.52	110.11	117.02	117.18	125.57	115.42	119.2	118.03	118.85	119.16	119.21	107.8	120.23	118.62	123.8	110.3	109.3	115.21	112.8	114.78	108.22	111.07	117.48	112.14	109.09	114.09	118.24	115.55	110.44	116.6	110.42	119.4	117.36	118.37	116.52
118.47	106.4	112.91	116.54	123.07	109.69	105.08	112.39	107.97	114.8	114.15	110.9	108.57	115.27	108.07	115.34	115.72	116.37	120.54	113.07	118.67	109.6	110.43	101.43	120.08	116.2	107.76	114.12	117.52	119.13	103.76	113.32	107.55	116	123.27	110.79	118.89	115.47	102.62	113.15	111.45	113.55	114.93	111.87	114.18	117.82	107.2	109.85	111.47	111.33
104.94	112.34	108.49	96.682	108.34	104.87	109.64	105.83	97.256	108.07	106.77	96.378	103.58	112.76	99.463	105.11	113.29	116.48	100.89	102.02	109.01	116.35	99.686	110.5	105.3	108.25	109.86	104.45	110.12	108.74	98.611	100.51	90.748	103.81	105.11	98.929	99.249	98.794	114.04	99.61	105.44	109.14	103.72	101.34	105.31	107.34	101.87	100.37	103.85	103.18
100.57	99.949	107.36	114.43	99.457	103.69	98.71	93.834	108.38	110.1	103.48	108.69	101.22	104.02	109.98	113.01	108.22	111.81	99.739	117.3	110.76	99.171	102.28	109.14	106.25	93.789	114.05	100.83	107.86	98.963	111.84	102.76	98.835	112.61	105.8	110.35	106.76	105.19	112.24	103.47	107.97	103.37	105.61	110.22	109.31	101.49	114.36	106.9	103.11	109.63
91.895	96.078	96.311	100.25	103.65	100.47	99.88	103.32	102.62	94.068	103.13	85.424	101.12	104.9	99.559	111.06	97.597	99.186	101.54	107.04	96.352	108.18	97.84	94.188	110.87	106.65	101.08	96.298	105.41	102.4	93.678	102.29	101.13	103.53	98.378	103.34	103.86	97.882	94.298	92.297	98.482	99.108	109.59	101.82	89.798	95.707	115.81	100.13	101.29	88.486
116.41	108.52	117.6	118.53	102.71	110.72	110.41	112.32	104.15	106.18	113.15	113.58	113.4	114.12	112.95	110.03	116.38	117.33	113.14	117.38	115.2	118.36	108.04	109.98	109.06	115.07	107.41	121.99	111.76	106.01	126.96	115.51	100.6	115.67	116.76	116.51	113.66	116.98	122.84	118.99	116.21	106.19	114.11	113.38	116.56	110.09	117.89	109.48	107.95	119.19
103.52	107.36	115.19	106.93	104.62	100.78	106.86	117.61	92.68	107.2	109.64	110.35	104.21	113.4	102.83	99.763	103.14	114	106.86	107.7	105.63	101.03	103.77	111.53	105.8	113.05	108.03	106.61	106.65	97.946	91.948	108.23	106.8	101.1	108.04	111.73	103.06	110.4	108.28	93.698	107.08	104.93	105.33	107.43	100.3	111.3	96.177	105.23	108.34	99.828
105.11	97.318	101.94	97.173	98.495	102.17	97.914	109.07	95.218	101.96	88.772	97.87	94.724	95.391	105.72	96.353	108.01	109.38	91.938	99.953	94.874	98.289	106.66	96.201	95.33	94.015	101.22	104.63	104.72	96.974	102.73	102.65	98.248	94.282	106.1	113.95	99.786	104.07	101.14	105.31	103.29	101.71	106.82	99.551	90.641	92.979	101.83	101.81	95.442	106.48
103.49	110.48	107.04	99.95	100.76	103.27	96.89	103.85	99.756	108.99	99.361	108.49	102.57	104.43	94.358	89.497	99.985	98.046	104.46	98.625	98.518	101.15	98.835	104.54	99.193	101.9	104.19	101.99	101.18	93.483	94.299	101.34	98.908	93.329	100.65	104.81	103.21	98.919	108.05	97.336	103.15	105.28	101.42	99.287	100.92	101.83	103.82	105.36	95.878	92.374
107.04	111.96	104.28	99.96	109.83	106.59	114.24	105.02	114.75	118.27	111.25	113.54	111.56	106.46	110.16	114.63	110.01	110.1	104.26	102.75	111.89	112.98	104.02	116.1	106.83	106.59	112.99	114.29	110.27	101.13	108.26	114.46	110.19	109.61	111.24	114.07	108.91	101.46	118.97	116.34	103.52	111.28	111.31	110.13	113.22	99.932	109.48	111.73	114.02	114.47
108.55	104.81	107.83	112.55	104.34	110.19	103.47	106.34	112.58	114.29	106.19	114.04	111.77	102.7	109.39	102.92	103.52	101.77	107.53	99.498	101.47	109.26	98.663	104.54	99.598	107.69	101.39	106.77	104.79	100.77	100.84	105.11	103.14	96.172	108.82	101.8	113.56	106.49	105.36	103.93	108.09	97.248	98.815	101.96	105.42	104.85	114.91	117.24	99.664	96.497
104.7	104.88	99.229	98.85	96.112	102.71	96.569	103.48	105.53	102.49	96.125	98.733	95.841	101.31	104.64	103.77	91.663	92.707	104.95	100.59	110.11	107.71	109.63	98.264	100.69	105.35	97.661	106.33	106.25	93.206	98.406	106.03	95.106	88.952	100.49	93.175	98.906	100.23	89.973	104.89	105.07	100.88	91.3	98.778	102.79	95.561	104.45	97.641	90.243	85.612
105.51	113.17	113.26	111.69	109.52	101.58	112.51	113.16	114.72	99.871	106.53	113.95	105.83	111.94	113.93	117.19	111.42	108.85	114.35	116.78	102.74	114.33	119.45	106.21	103.57	115.02	106.96	116.77	122.23	110.79	105.53	110.62	123.67	101.96	113.9	111.33	112.8	119.08	109.95	112.88	105.8	113.85	111.61	103.39	111.95	114.66	106.94	108.07	109.81	116.85
119.02	120.48	112.5	121.67	119.18	119.35	118.41	113.31	105.65	112.9	124.22	122.46	111.53	130.57	125.85	118.26	111.84	109.14	114.69	109.87	116.03	116.59	118.72	120.88	119.68	117.66	112.13	122.33	111.49	112.02	117.65	118.55	114.98	117.24	120.2	121.68	130.91	120.41	114.99	111.5	125.35	112.13	110.6	112.77	125.44	107.22	111.8	129.83	118.28	118.95
103.97	101.37	103.07	103.47	99.44	105.54	103.55	107.56	108.34	103.37	105.2	103.16	109.94	113.51	110.62	106.24	104.48	110.21	102.56	101.63	105.15	97.685	106.74	101.65	108.36	104.21	106.3	101.67	106.48	100.52	101.23	105.95	110.73	104.97	99.349	107.08	106.97	110.88	103.64	105.96	111.38	108.25	103.18	98.268	102.34	101.73	114.38	100.36	105.89	117.77
117.62	113.83	114.8	108.46	109.07	117.46	104.43	117.1	109.47	117.06	112.39	108.48	113.82	110.42	108.62	104.63	108.45	107.19	108.84	117.18	103.72	117.24	112.2	110.18	115.9	113.34	109.28	107.7	107.49	110.25	114.21	112.68	116.79	108.47	115.27	113.68	110.1	108.89	110.52	109.14	109.94	114.02	112.76	106.94	114.56	114.49	123.04	106.98	112.68	100.28
110.73	105.25	101.82	105.18	115.13	100.58	94.895	108.55	103.38	103.9	105.17	112.64	101.6	102.74	104.68	104.46	104.98	104.79	103.22	100.91	104.13	105.62	107.12	107.38	110.47	107.17	105.23	104.05	102.22	100.2	106.2	105.75	109.73	116.25	103.49	114.56	110.4	97.318	109.65	105.6	111.46	93.097	101.77	102.07	98.164	111.62	102.55	106.01	97.388	103.19
96.142	94.385	106.34	103.06	101.81	99.792	101.06	95.519	103.68	96.044	102.85	99.698	90.551	103.5	108.14	107.94	101.81	103.4	95.746	106.63	96.693	99.119	100.65	90.762	102.1	93.221	99.938	97.96	100.75	94.204	102.9	95.566	101.7	99.944	92.61	92.587	95.702	101.27	99.05	101.6	100.08	88.196	100.21	101.6	100.75	97.63	99.059	99.956	90.28	101.59
123.21	109.82	109.27	102.67	106.47	117.24	113.57	114.59	111.74	109.27	106.83	106.3	110.8	111.44	111.27	112.48	106.72	114.43	112.73	108.4	106.69	108.24	112.75	111.75	111.48	110.3	111.04	107.97	107.49	113.18	108.19	112.83	109.62	116.1	109.3	111.12	108.28	111.21	104.17	122.13	105.93	110.47	115.21	110.4	109.64	118.81	121.81	107.02	124.01	107.37
102.9	116.82	111.32	109.56	107.77	112.16	108.97	106.15	108.35	117.75	111.94	109.45	117.21	114.49	114.27	103.6	113.82	108.73	119.98	115.73	109.59	107.23	106.21	109.31	112.73	103.53	100.28	107.57	103.94	108.17	109.64	100.32	115.09	107.79	110.21	114.06	106.72	113.35	105.7	105.06	112.73	109.79	110.35	120.31	112.75	118.96	106.36	115.19	117.6	112.52
113.15	116.52	119.63	120.2	116.49	127.29	117.26	119.22	111.87	126.79	115.99	116.01	117.88	117.15	119.21	118.58	113.59	120.56	120	110.18	120.68	122.77	120.78	119.7	117.18	119.53	118.03	120.64	120.59	112.79	114.63	120.07	123.19	119.54	118.47	119.45	118.18	117.01	117.04	118.81	126.32	124.69	119.52	125.86	121.9	120.44	113.33	113.65	122.14	110.31
100.47	114.46	103.32	101.33	109.32	105.6	106.37	109.07	100.62	114.26	117.16	108.75	113.66	102.96	104.15	108.8	108.9	100.52	109.28	110.46	107.34	107.05	103.52	93.272	102.77	112.15	98.195	95.915	106.28	99.224	110.12	106.47	100.72	102.32	98.324	114.03	102.64	112.09	103.58	106.18	104.82	114.09	113.32	97.918	111.75	106.41	99.773	105.69	105.96	100.61
106.74	102.05	108.52	104.78	108.17	108.48	98.539	107.71	99.489	104.18	107.67	116.85	96.69	105.92	112.61	99.512	94.828	111.32	107.9	107.07	112.03	110.88	98.737	113.35	101.54	107.86	111	103.01	105.4	117.4	110.69	109.05	98.025	109.86	111.02	106.17	111.8	107.79	106.48	108.89	104.03	107.06	98.542	105.37	105.41	118.9	102.88	109.08	112.06	105.59
112.4	114.95	126.89	111.73	117.76	116.78	121.62	112.83	116.94	129.6	116.85	111.52	109.14	119.17	118.48	122.64	113.61	113.37	113.48	118.57	120.79	116.55	117.99	113.84	114.08	121.35	105.64	122.05	117.79	118.07	121.11	117.94	119.2	117.27	113.69	112.64	120.72	122.43	121.87	112.61	104.43	123.25	120.74	118.2	121.37	116.15	126.42	107.83	112.26	125.75
102.15	112.2	107.15	100.64	97.827	105.91	102.61	107.4	105.11	107.52	111.54	112.88	105.77	102.83	108.95	104.99	99.438	112.57	101.11	103.09	113	108.01	100.03	100.59	114.6	108.23	114.22	105.79	100.54	110.45	114.99	106.97	110.28	95.428	101.97	109.02	105.37	105.72	113.78	104.68	102.13	102.01	101.32	119.7	102.15	107.87	105.28	103.53	106.12	111.2
104.46	102.7	114.13	110.67	108.23	111.78	93.988	101.16	97.35	111.57	103.57	103.31	104.72	103.72	110.06	103.5	102.76	106.81	90.813	112.39	96.615	104.71	105.52	101.29	112.23	101.03	117.97	109.25	110.25	104.57	118.37	104.11	108.59	121.18	107.85	105.07	105.21	92.1	103.25	104.57	102.35	111.14	104.04	105.69	104.42	100.68	115.68	110.1	109.97	110.44
100.35	97.868	112.56	105.98	116.76	99.333	103.38	101.44	110.96	107.01	106.96	96.092	94.743	102.64	111.26	107.63	108.39	110.08	107.76	97.384	103.66	100.99	113.72	111.04	100.94	115.58	102.84	101.74	95.768	105.45	113.19	108.41	109.85	103.46	103.36	109.1	112.47	110.83	100.13	99.864	113.34	110.59	95.567	107.24	110.56	103.44	107.87	98.188	114.49	106.62
110.5	109.86	102.1	101.48	107.84	101.16	101.4	96.538	95.485	105.52	108.01	104.48	103.18	107.45	102.64	104.43	108.47	102.46	115.57	103.03	95.172	100.33	111.43	113.69	102.35	107.86	94.952	96.498	109.17	106.01	103.43	105.88	97.953	105.88	103.75	99.561	106.26	102.62	103.5	103.26	106.34	103.62	111.81	106.51	106.01	102.2	106.3	105.79	110.35	112.1
104.78	115.5	109.1	111.83	106.07	104.42	105.96	106.35	104.77	100.47	104.9	97.898	106.66	109.01	103.05	107.64	106.42	104.94	99.327	113.54	102.55	110.46	110.01	100.26	98.177	113.45	115.71	101.46	107.04	101.13	99.218	108.57	104.69	101.87	104	106.26	102.53	108.54	101.09	112.92	110.51	100.43	106.34	113.14	110.48	109.7	116.68	114.14	96.13	100.89
104.9	109	109.69	115.6	105.28	104.71	109.44	107.02	99.664	99.723	110.64	94.29	108.2	107.48	105.49	101.01	111.72	111.08	97.534	106.82	102.36	111.14	112.8	101.83	103.05	108.93	103.85	106.08	106.8	109.35	102.55	102.39	104.59	105.24	117.49	106.95	105.89	101.91	108.57	110.97	111.32	100.61	110.9	109.74	101.53	99.378	104.19	94.095	99.743	97.039
110.52	103.19	105.55	104.9	119.61	104.85	101.8	104.15	104.64	109.66	110.44	105.82	117.34	108.81	104.05	100.89	109.09	105.78	108.31	103.78	112.46	103.44	105.39	106.22	105.57	107.04	106.36	107.6	102.91	101.78	105.68	104.63	107.94	102.78	100.91	96.684	92.138	97.219	105.4	98.755	99.65	109.88	107.72	106.6	109.2	105.45	109.26	106.49	105.97	108.65
102.45	101.54	94.791	84.568	87.801	92.717	95.596	91.527	90.728	95.322	105.75	99.673	97.071	105.43	97.265	87.159	103.43	91.114	104.95	105.03	99.172	104.65	106.92	102.31	96.82	86.652	104.14	103.31	95.826	99.182	90.046	93.136	88.499	91.693	99.679	106.52	92.746	95.963	100.52	102.1	95.255	99.155	98.813	101.06	103.7	102.24	102.12	97.575	92.685	100.21
97.908	103.97	99.549	112.86	102.19	106.11	103.89	99.903	110.82	96.255	97.476	105.82	103.08	103.65	88.245	102.62	102.59	104.13	106.67	107.83	103.28	108.49	104.5	109.01	103.11	104.83	105.09	111.26	105.45	96.124	113.25	100.23	107.4	100.74	106.39	99.25	98.431	107.34	102.43	112.98	106.79	105.87	100.79	109.99	95.643	97.215	103.42	99.269	99.106	113.07
125.81	108.82	116.15	115.72	104.52	111.75	111.4	113.2	114.59	115.1	119.98	115.2	108.24	108.17	110.84	114.89	107.33	111	112.42	108.86	111.21	116.07	112.47	111.31	118.58	111.37	106.35	121.91	95.133	107.5	113.99	116.85	112.12	105.07	108.68	111.8	102.78	107.89	118.68	113.88	110.52	108.21	112.51	116.16	111.81	114.75	116.87	113.35	108.71	112.19
108.42	110.36	107.47	103.82	105.34	108.54	109.02	109.91	107.98	107.01	100.02	105.13	111.72	109.16	106.6	103.86	107.24	107.23	106.28	116.36	100.5	103.68	102.45	115.87	106.23	101.26	105.88	113.92	111.93	104.13	97.688	104.84	106.72	102.86	107.91	98.938	98.258	110.55	93.882	98.24	103.95	110.15	101.62	103.2	101.57	107.04	110.37	99.104	103.6	110.01
105.24	111.87	104.12	108.64	102.47	105.08	105.49	109.23	93.118	107.66	106.41	103.01	109.23	110.33	111.48	111.66	107.02	102.01	113.34	109.08	104.13	99.939	104.44	109.88	108.44	112.39	108.58	108.7	112.1	93.304	108.38	103.09	104.25	109.61	98.46	104.63	102.99	109.3	102.24	107.58	107.12	103.05	107.5	111.36	108.8	116.52	114.61	107.03	106.67	95.994
101.42	113.73	117.72	102.05	114.49	118.81	99.033	106.47	114.6	110.45	108.91	115.46	108.32	111.37	111.9	114.31	107.93	106.67	107.2	112.43	103.65	111.75	112.84	96.892	108.46	106.91	115.71	109.51	110.86	113.28	119.76	106.81	110.84	108.87	115.31	105.42	117.31	113.64	119.32	119.12	108.8	111.48	108.63	103	107.4	103.11	116.66	110.79	109.5	113.83
112.56	106.03	101.45	111.11	86.603	107.2	110.41	98.73	101.59	115.06	98.771	106.31	111.81	100.62	106.29	111.07	110.23	108.82	106.77	109.6	97.91	101.32	108.34	105.67	105.23	99.892	107.37	100.17	114.65	104.33	114.75	102.41	111.24	109.58	112.34	99.772	102.19	97.546	109.92	102.87	106.41	104.03	109.18	110.15	100.45	111.29	104.52	99.669	106.41	92.611
112.58	110.48	111.26	109.05	107.43	111.16	117.6	109.32	123.33	115.74	110.35	104.75	104.59	114.43	116.89	107.13	117.13	117.13	108.81	109.99	103	110.57	113.35	109.93	110.21	118.29	111.83	110.89	114.84	110.68	107.36	112.3	109.24	109.41	106.32	111.75	112.28	112.75	118.01	113.49	113.68	118.24	111.09	110.52	110.68	108.69	113.88	117.58	110.87	112.21
113.22	104.4	109.58	109.12	107.75	103.99	104.39	111.31	92.456	110.32	106.84	106.52	108.95	103.91	98.395	106.2	107.29	104.04	101.92	105.45	107.53	108.25	101.36	107.02	105.85	102.4	108.93	113.99	100.57	106.45	107.64	115.87	97.996	98.958	110.11	106.91	109.75	117.9	112.32	109.48	109.07	109.7	104.79	111.17	105.61	103.02	111.6	112.91	103.86	111.41
106.83	97.669	102.51	111.48	103.77	104.07	108.05	110.79	108.73	108.08	105.55	105.07	104.31	100.94	101.95	111.5	105.12	98.512	106.14	107.53	97.973	104.6	103.97	101.43	105.83	123.17	104.68	104.79	104	97.938	108.19	106.51	115.89	98.763	101.6	98.946	109.84	108.78	100.06	107.24	105.32	102.6	113.09	114.88	104.39	102.17	100.25	96.932	111	108.75
106.35	110.7	112.16	110.23	107.41	105.31	109.68	109.35	106.67	99.444	99.972	110.55	105.81	103.2	103.88	112.46	107.85	116.8	104.18	108.13	103.55	112.79	105.46	109.79	104.84	110.72	108.25	107.12	113.69	110.44	116.78	112	112.55	106.28	111.47	109.03	112.88	115.34	105.9	111.18	107.94	104.01	102.13	111.23	111.09	107.77	119.84	105.53	102.7	111.72
108.55	106.5	100.16	94.764	107.68	96.971	100.13	97.032	93.896	108.55	98.676	104.81	98.341	96.967	103.23	101.48	108.33	97.214	103.29	93.868	93.203	104.81	95.547	107.2	97.918	105	96.014	103.89	93.237	96.746	95.27	103.37	106.65	102.55	93.735	108.6	104.11	104.1	98.492	105.12	96.022	94.775	101.45	92.367	105.65	96.582	98.929	99.953	101.18	109.17
98.512	103.78	111.55	109.33	108.99	107.62	107.53	104.35	99.694	105.15	112.62	106.72	103.5	102.07	101.19	106.57	106.58	103.36	119.08	109.47	102.7	104.07	105.59	110.59	113.52	112.79	111.3	104.37	107.44	104.99	107.23	107.99	113	98.259	109.37	101.09	106.49	111.33	111.99	105.13	104.54	102.38	108.48	91.94	102.22	100.89	106.76	101.8	104.63	108.85
114.12	114.18	112.93	117.58	115.18	121.67	116.55	116.09	110.8	118.65	106.74	108.8	110.17	106.16	116.06	114.71	118.28	112.85	110.12	114.63	112.76	110.11	124.02	109.43	104.74	107.28	115.17	112.93	104.87	113.19	114.01	112.58	120.33	116.58	122.45	109.51	103.66	113.41	106.7	122.63	108.3	119.23	117.21	108.37	114.51	113.58	110.09	113.03	110.53	117.65
97.919	110.27	108.53	116.52	107.99	115.2	102.38	109.23	100.28	105.67	107.55	98.448	98.088	106.66	106.41	111.14	102.46	101.04	107.46	103.04	99.578	102.54	110.89	106.64	118.98	107.83	105.5	109.92	104.92	99.712	95.927	105.02	111.93	104.67	91.676	103.02	107.62	104.55	109.22	106.22	100.36	112.27	110.14	97.939	117.22	102.14	106.73	101.1	100.83	103.52
108.35	102.52	108.58	112.62	105.11	100.48	103.62	112.67	107.39	105.92	108.68	111.67	115.98	91.067	102.75	109.81	97.351	106.37	106.52	98.124	104.11	108.86	103.81	108.6	110.68	122.32	100.35	99.768	112.3	105.33	103.96	113.75	108.46	104.94	96.602	103.94	102.84	99.868	115.77	105.18	114.17	110.68	108.07	108.04	103.88	125.8	110.94	105.35	102.92	106.57
115.24	102.56	111.52	114.51	106.02	110.41	96.879	104.54	95.551	100.1	99.796	105.85	104.74	110.14	103.74	98.881	97.176	114.81	104.41	108	109.45	101.06	102.22	103.09	107.18	105.89	101.51	109.86	101.36	100.97	99.243	106.95	101.44	103.82	104.52	106.36	115.9	100.98	104.04	102.43	107.61	113.77	109.7	108.71	105.63	106.32	105.14	107.22	108.08	95.995
101.83	106.33	114.6	109.22	107.11	94.879	108.97	112.58	102.78	109.9	102.87	113.32	110.46	101.1	100.43	110.51	107.59	104.74	98.008	104.32	99.576	102.58	106.94	100.73	114.64	116.03	104.48	116.65	103.84	105.6	95.352	106.09	114.8	100.81	110.76	109.97	98.133	108.62	104.06	108.34	108.65	114.62	107.14	102.31	107.57	101.49	108.71	103.17	99.533	111.99
107.84	100.64	110.26	106.06	108.66	102.54	105.59	101.94	102.95	107.58	103.12	100	113.09	109.98	102.43	102	113.96	104.06	107.75	107.98	103.26	105.1	111.53	98.743	95.218	98.972	108.92	107.04	106.58	115.41	117.65	104.52	114.98	93.288	106.43	105.87	103.5	99.336	112.22	95.318	102.55	108.08	108.51	94.718	99.892	95.287	106.92	112.68	103.76	107.75
110.16	109.31	110.75	105.69	107.97	112.92	114.89	113.06	119.66	105.85	112.29	114.28	105.01	116.64	113.36	105.8	112.67	110.01	110.1	105.74	109.85	107.29	108.48	110.86	113.91	104	109.47	110.06	118.69	108.91	115.39	103.85	118.49	107.75	98.878	107.19	106.92	106.65	110.64	104.15	116.78	111.46	106.9	110.28	113.74	119.16	103.76	113.15	110.04	110.46
102.5	111.25	104.6	102.21	102.06	106.8	103.21	104.75	112.83	111.02	104.31	105.3	105.73	112.5	104.62	118.97	103.48	111.49	107.33	101.46	117.31	112.24	96.432	114.57	109.89	110.38	107.94	101.51	107.18	99.934	110.57	105.95	109.97	106.33	110.12	109.42	102.38	105.87	105.01	101.41	106.46	104.29	106.59	111.44	102.68	100.89	103.86	99.774	103.71	104.93
112.87	115.2	117.2	119.22	122.76	112.99	121.16	118.14	112.94	120.8	113.28	111.3	118.64	116.65	114.03	114.55	113.24	113.06	118.11	108.34	118.92	111.53	122.58	110.33	123.92	116.8	118.3	127.93	113.67	118.29	114.85	113.28	115.45	118.43	123.09	133.18	121.41	117.37	116.68	122.28	121.02	114.87	120.54	124.03	115.62	120.2	113.52	115.47	109.27	120.17
94.45	106.58	98.984	103.97	104.16	110.41	103.37	103.89	105.53	100.68	102.02	96.014	107.47	104.77	110.3	102.28	103.88	109.86	100.62	93.864	102.1	95.902	101.32	109.39	99.908	109.65	100.14	111.91	120.66	102.1	106.64	104.31	101.95	106.08	104.17	113.06	105.88	96.775	91.673	107.05	112.46	103.08	105.7	106.01	101.07	110.18	102.94	105.6	92.053	108
115.48	109.13	117.1	97.754	110.71	111.79	103.17	120.85	103.21	111.01	121.64	117.11	103.48	108.3	106.26	118.82	112.86	120.86	101.37	113.18	104.24	113.67	115.44	108.05	110.58	111.96	103.46	110.65	112.16	116.63	116.15	115.32	105.03	123.32	107.93	114.03	111.7	109.6	108.93	97.49	112.59	117.5	114.81	113.5	108.16	108.78	113.24	104.81	117.75	115.99
112.23	96.283	104.22	120.18	115.63	103.12	110.69	102.37	101.9	103.32	98.174	99.709	95.011	100.07	111.76	100.81	103.19	109.16	102.14	109.95	101.08	107.21	108	107.65	110.09	110.21	100.31	104.52	104.17	99.36	104.93	103.43	102.25	107.23	96.465	102.92	103.87	105.2	108.51	103.02	105.44	108.59	105.17	113.97	102.06	92.901	100.47	103.76	112.12	106.96
92.864	100.45	94.882	97.981	103.36	105.48	97.044	100.04	97.53	104.09	92.513	95.889	104.72	97.091	92.743	100.6	98.323	96.354	104.61	105.07	100.12	95.008	97.61	99.099	99.113	94.588	101.87	94.166	98.4	105.55	92.465	101.47	97.935	109.8	91.396	106.34	109.61	105.47	94.329	101.37	102.63	99.821	96.282	106.94	99.849	106.12	99.659	98.786	93.628	95.782
111.56	106.11	113.39	105.35	114.61	111.31	111.55	110.16	99.346	120.62	111.8	124.64	111.59	119.67	110.48	119.02	108.01	118.49	104.03	109.48	104.52	114.75	108.87	113.5	99.478	111.83	107.62	117.32	109.04	109.89	109.85	110.71	114.47	110.37	120.84	108.99	108.29	112.93	118.58	121.49	105.18	113.83	115.36	114.7	118.52	119.36	102.32	111.22	115.24	111.71
94.788	103.33	105.01	103.4	97.51	102.4	108.75	102.95	107.58	98.344	97.412	93.742	99.478	104.85	100.04	99.888	93.961	96.566	106.51	100.69	102.76	98.838	102.82	101.4	100.58	102.82	109.51	104.2	109.72	99.407	109.96	105.18	100.22	106.84	103.03	108.37	94.722	96.329	100.79	92.316	98.141	92.299	92.485	93.772	108.29	95.693	97.541	100.5	101.99	100.18
116.45	106.56	114.14	105.79	115.2	111.89	103.2	121.02	114.3	119.28	123.81	114.09	108.28	113.99	104.88	114.25	121.77	103.51	119.78	116.69	121.61	113.9	111.87	121.46	120.27	104.01	111.74	110.62	117.07	102.87	114.98	125.54	115.35	112.22	111.23	118.53	117.53	113.51	107.63	106.7	113.49	104.73	117.72	108.8	123.8	120.1	106.53	110.82	119.43	104.54
109.19	106.78	110.41	105.27	98.409	99.834	106.64	105.15	103.71	100.48	104.48	104.53	118.06	108.48	112	117.56	108.01	116.44	102.11	109.15	106.15	112.62	118.05	106.15	102.83	99.772	104.63	111.53	105.99	108.51	112.73	111.43	104.17	114.56	105.87	102.78	103.87	100.6	109.9	105.75	110.06	109.04	100.25	103.16	114.25	95.379	108.17	105.2	107.63	104.78
107.9	96.983	101.18	96.985	104.96	107.76	97.471	99.278	105.24	100.94	109.95	86.698	97.985	93.362	107.85	95.631	104.08	103.94	96.169	91.01	97.662	95.213	109.08	98.453	106.37	99.689	95.073	96.14	101.08	98.593	102.34	96.918	97.114	97.583	101.39	105.55	102.18	102.05	101.25	101.89	96.289	101.03	107.35	100.29	98.449	92.426	101.85	95.104	106.86	95.961
112.28	108.96	99.878	115.67	102.94	104.35	103.28	99.227	105.28	108.43	112.46	112.13	112.34	104.12	98.406	101.51	97.48	101.1	101.06	112.67	101.66	102.84	109.38	100.37	95.161	97.283	105.92	99.708	101.89	102.52	106.05	102.58	108.16	106.24	99.82	98.654	110.1	100.93	105.19	106.57	110.66	96.174	100.73	106.54	121.21	97.219	97.226	108.24	102.36	110.02
112.44	109.97	102.82	119.35	108.2	116.26	107.28	117.25	122.94	110.3	107.02	110.8	109.21	112.96	103.37	112.57	105.75	110.12	114.3	107.47	109	114.26	114.28	121.76	106.03	105.48	122.27	110.09	98.75	109.97	115.29	110.09	115.34	96.844	111.26	116.64	112.95	110.83	107.28	120.47	121.01	109.68	111.33	117.99	111.75	121.07	109.4	114.35	109.6	107.9
98.097	105.95	110.53	110.4	102.71	111.5	106.73	107.76	104.63	106.92	106.5	110.31	94.998	100.95	108.22	112.73	112.95	93.973	109.5	105.3	110.27	106.84	108.2	114.64	114.09	101.41	96.823	103.07	102.08	101.64	99.015	115.24	114.45	94.949	97.759	110.32	105.8	107.7	108.47	99.579	112.82	111.79	115.24	104.35	104.79	101.87	116.27	110.43	105.9	98.53
102.07	98.007	103.43	110.53	99.058	98.061	108.12	103.92	102.43	111.46	108	104.41	112.91	109.11	105.6	111.32	110.01	97.858	113.91	111.17	100.59	104.69	107.39	111.22	98.187	99.163	107.66	106.71	109.91	113.13	107.82	107.81	103.08	105.64	109.18	106.87	99.336	112.64	108.09	105.48	100.34	103.88	106.75	99.674	101.57	102.36	102.43	103.24	103.2	103.87
101.54	111.57	102.7	101.58	106.07	102.87	104.79	99.503	100.11	113.56	99.054	92.521	104.08	96.147	107.78	105.91	106.54	104.55	108.3	98.886	95.503	103.46	102.04	109.59	113.6	104.1	110.75	105.13	100.37	101.94	101.23	94.724	103.44	100.51	100.29	113.12	110.63	101.54	111	91.977	100.31	109.17	103.42	100.59	111.84	102	105.21	102.12	106.32	94.821
115.98	112.7	116.8	111.3	115.12	115.96	116.79	103.77	112.55	109.23	100.05	112.77	116.91	115.16	103.92	111.06	115.02	103.66	115.02	112.94	105.99	108.78	111.2	114.47	106.33	117.11	107.95	105.16	115.23	112.54	107.33	117.32	115.61	107.37	119	105.19	114.4	110.39	113.37	110.63	109.81	106.5	111.23	108.53	103.89	108.57	117.09	103.82	116.6	106.57
112.27	100.19	111.97	102.23	113.48	104.27	103.59	104.9	109.16	107.43	101.78	113.17	95.166	102.38	100.25	103.29	114.93	103.1	100.43	106.95	111.31	110.82	104.26	98.758	108.07	108.29	107.12	107.86	97.625	110.59	100.74	106.39	115.34	102.33	102.64	97.893	98.756	98.882	104.07	106.25	116.1	103.28	108.92	98.748	104.62	114.85	102.97	107.39	114.35	104.82
100.81	104.78	108.46	103.88	110.59	104.89	111.22	107.1	113.79	109.19	104.55	111.44	99.869	93.889	102.35	107.01	99.901	110.7	109.78	99.804	104	110.69	112.02	101.28	116.46	105.03	112.8	105.25	102.67	104.8	102.88	105.91	106.39	106.51	110.12	107.73	99.881	113.43	106.46	109.64	106.15	99.591	98.706	100.17	112.09	100.55	103.89	106.45	104.46	109.17
110.11	121.44	111.89	103.25	109.62	116.76	112.47	111.23	111.32	111.59	112.69	116.32	117.56	112.13	119.44	112.37	117.55	108.66	112.05	113.54	113.47	112.46	119.86	112.02	116.01	107.95	113.87	111.22	108	114.68	114.98	106.96	114.61	113.41	115.69	108.68	114.65	111.88	108.02	118.92	108.1	118.82	109.93	112.82	114.7	111.85	105.82	104.87	119.03	112.51
109.28	120.93	118.07	117.08	119.82	122.69	116.35	120.19	119.51	117.17	117.15	120.29	114.42	125.83	120.8	107.25	122.37	112.66	111.28	117.01	110.62	119.6	109.64	122.1	122.87	113.39	117.37	117.98	115.93	124.12	120.22	117.8	111.78	114.99	115.04	114.52	126.85	119.46	111.45	119.1	118.78	107.55	121.72	123.45	117.04	106.55	119.88	105.3	115.23	116.54
119.13	112.85	108.58	117.07	114.29	118.82	110.18	107.28	109.88	115.53	115.81	120.55	120.85	118.43	109.79	111.76	117.19	119.6	123.23	123.68	133.36	119.19	116.42	120.5	118.99	126.23	122.84	115.9	108.1	119.58	117.61	125.02	127.31	111.45	119.26	123.61	129.36	115.06	112.11	106.9	120.96	111.9	123.45	115.15	117.61	124.34	123.84	115.35	113.92	122.77
107.68	101.98	113.44	109.18	116.69	100.36	107.87	109.03	120.2	99.8	88.53	106.13	107.16	119	114.61	111.51	117.62	107.2	102.91	101.38	111.12	106.59	103.84	113.06	109.09	102.62	105.93	108.05	109.08	113.3	110.07	97.133	99.682	105.43	104.97	99.128	108.45	103.12	110.44	112.55	98.575	108.5	102.21	105.87	105.61	108.37	105.71	111.18	106.15	104.96
97.725	104.82	107.09	110.14	104.31	108.68	100.64	98.188	106.08	108.24	102.16	105.52	99.423	109.26	104.69	109.6	107.66	99.669	107.56	103.49	106.03	103.53	104.64	102.19	105.47	106	109.48	101.62	95.762	110.59	106.03	105.2	99.18	100.31	104.25	98.917	108.23	99.068	99.119	112.52	101.79	97.38	98.931	100.94	104.51	105.36	109.47	103.77	93.139	104.65
111.31	111.22	105.29	106.11	97.659	119.46	112.06	96.174	116.53	109.93	113.65	116.2	105.82	105.27	110.45	117.52	112.91	100.65	110.36	108.42	105.52	113.81	113.98	113.02	112.52	111.43	109.69	116.36	113.88	109.19	114.39	107.39	112.94	106.9	104.77	113.33	111.17	100.63	108.36	110.79	110.35	106.43	111.08	110.66	111.92	115.21	111.16	115.39	115.1	110.46
111.68	107.31	106.11	105.69	109.15	116.43	108.45	106.08	103.07	107.49	102.12	104.82	116.57	102.7	96.818	103.67	104.06	106.62	102.79	102.42	101.54	108.04	108.93	109.27	102.11	101.84	106.96	95.104	104.8	100.7	114.66	105.85	105.14	100.27	100.71	110.53	97.509	104.65	105.69	104.4	102.29	108.06	100.27	111.57	105.34	108.99	99.462	100.71	107.03	106.86
99.417	97.278	101.47	105.79	104.21	101.57	104.49	89.726	99.56	97.965	97.429	97.887	98.408	93.304	96.057	98.589	90.05	93.4	96.755	99.448	104.84	103.98	108	99.533	103.85	106.05	102.17	102.65	104.52	107.46	94.982	97.478	110.29	105.02	106.95	97.284	101.74	97.409	95.056	106.12	99.682	96.572	94.903	91.112	101.35	94.72	102.77	109.35	98.486	98.484
113.75	114.08	108.3	114.66	105.64	101.64	113.28	106.84	97.636	107.02	106.58	106.63	108.11	113.88	97.528	107.66	111.62	102.3	97.135	105.61	97.581	112.09	106.69	105.21	120.87	117.22	101.67	105.95	107.42	109.89	103.77	100.34	101.82	102.95	103.4	109.69	112.19	111.87	111.45	107.52	105.76	105.24	113.86	112.17	112.46	99.419	104.38	111.2	98.794	104.75
104.7	100.27	103.1	97.287	100.09	101.45	104.3	105.49	103.99	107.21	102.89	100.7	104.73	103.41	109.83	107.65	99.892	101.39	105.74	106.24	99.989	105.84	113.61	95.337	104.77	99.967	106.95	117.29	105.18	107.09	102.02	116.92	99.995	101.88	110.51	103.56	107.08	111.48	106.53	110.26	111.57	109.08	103.7	111.03	96.828	107.93	103.44	104.12	99.658	110.69
105.37	100.05	110.86	108.73	108.77	109.95	110.52	109.4	109.69	112.91	106.41	104.4	107.44	98.931	103.57	104.57	111.62	103.66	96.496	107.91	108.7	117.41	109.1	111.04	113.39	103.07	98.137	103.61	109.24	99.644	92.991	101.32	105.54	105.84	97.575	103.15	99.891	103.54	103.98	113.68	108.32	97.789	103.68	106.38	98.252	109.69	100.94	108.82	99.824	111.62
113.33	105.01	112.08	101.44	104.37	107.17	113.06	113.13	104	108.68	108.74	105.97	111.35	112.11	104.8	106.05	106.71	102.39	111.3	104.24	101.4	103.94	105.29	102.7	105.89	107.18	109.52	109.36	109.58	113.06	104.38	105.73	106.97	105.39	106.83	106.46	113.94	106.26	104.37	114.47	104.71	111.38	108.1	101.71	106.17	102.33	103.08	105.51	106.08	106.57
105.64	106.27	102.62	103.73	114.74	103.9	101.06	104.91	118.42	106.41	104.05	113.07	112.47	113.7	116.95	106.43	102.76	102.56	113.59	111.65	116.71	103.78	121.5	110.36	123.64	110.79	103.43	103.79	104.39	113.46	103.2	103.57	95.357	103.15	101.91	101.89	108.41	100.43	101.77	99.608	102.53	113.47	103.52	106.98	104.53	113.42	87.279	108.81	108.15	113.76
106.4	94.989	103.77	104.65	98.38	102.77	106.56	111.26	105.51	99.127	110.36	98.985	100.85	98	110.4	100.17	99.646	99.934	92.418	107.3	104.78	100.62	104.5	105.52	99.196	97.936	104.75	97.313	102.68	101.98	99.529	105.83	103.93	95.759	93.848	102.55	111.25	100.17	102.62	105.8	97.961	106.82	101.05	108.12	100.72	104.69	114.6	99.888	107.06	106.51
121.43	105.97	113.74	113.46	112.78	115.11	114.62	112.31	110.3	116.61	116.97	114.83	104.25	108.27	116.76	119.17	112.64	119.64	106.52	113.06	109.86	110.66	107.23	109.9	102.98	126.95	107.21	121.19	115.92	119.44	107.38	116.43	111.23	113.77	114.12	114.95	111.36	114.05	116.34	114.79	116.15	114	110.66	114.87	106.86	113.78	115.43	120.95	115.18	109.68
117.22	113.25	116.59	111.91	109.93	125.59	111.61	119.08	110.37	113.16	111.14	115.93	107.25	107.16	111.97	111.03	119.09	115.46	113.86	102.82	100.8	112.44	110.26	120.03	102.58	112.57	114.58	115.24	114.85	116.56	115.72	112.04	102.55	115.15	110.14	114.21	111.29	106.6	118.08	106.01	107.26	105.4	110.35	105.36	111.12	114.59	113.51	103.15	120.47	109.21
107.1	95.695	105.58	111.03	95.322	113.47	96.666	105.06	96.915	99.828	111.47	102.16	114.29	100.46	106.18	107.1	103.37	95.111	101.57	103.49	110.7	105.4	105.2	104.54	103.66	106.33	106.16	103.05	91.779	104.3	111.55	107.16	98.926	100.1	98.841	105.03	105.24	110.69	99.854	99.381	103.34	105.11	104.62	97.5	99.357	107.5	104.95	105.06	114.82	102.79
99.116	106.84	100.35	110.61	107.06	95.731	102.52	99.375	112.89	113.25	103.04	104.29	97.551	97.653	96.25	102.39	106.58	112.54	106.88	111.05	101.45	98.527	113.41	101.82	109.27	102.03	101.29	102.9	104.6	103.67	104.27	103.76	100.47	109.97	108.65	103.77	108.77	116.32	101.93	100.8	110.63	105.44	104.19	106.55	110.37	99.417	95.877	100.83	105.23	112.47
111.21	103.87	123.26	101.87	107.35	97.776	110.99	107.87	110.48	110.93	108.56	107.14	108.93	106.18	100.74	105.59	107.91	100.07	101.54	103.18	107.5	109.52	99.135	107.91	104.24	100.68	95.957	98.306	108.07	109.67	110.48	114.03	97.661	102.76	94.47	107.89	102.41	106.07	105.3	108.84	99.815	101.01	102.37	98.533	102.41	104.74	93.622	104.88	90.457	106.13
99.97	109.36	108.09	108.74	104.79	103.2	108.01	112	110.42	105.41	104.87	99.367	97.715	108.72	109.68	107.47	97.909	110.82	104	101.24	109.79	108.97	98.747	111.78	99.715	113.32	94.201	90.9	107.71	102.58	99.074	97.282	100.59	113.27	103.02	99.616	100.66	99.854	108.2	109.53	110.72	119.5	102.82	104.13	108.24	103.09	108.14	99.74	108.11	103.87
107.9	103.4	107.66	103.81	105.75	98.576	105.38	106.86	98.619	90.488	107.03	105.91	106.04	110.05	100.1	103.21	106.21	113.59	107.05	100.98	92.024	101.71	102.18	104.19	106.05	107.36	107.13	110.26	90.682	104.49	99.537	108.99	110.42	103.8	108.45	112.84	101.81	104.8	107.16	108.67	105.43	111.75	110.58	105.81	102.71	109.63	107.2	107.57	102.14	111
102.73	95.114	99.545	98.836	108.16	107.48	103.82	110.23	108.14	98.372	100.64	106.98	106.47	99.013	105.58	114.43	104.43	100.43	92.312	107	102.16	105.02	104.68	95.122	106.22	112.44	104.27	104.27	103.88	107.64	112.64	106.98	105.94	94.628	101.32	112.09	111	103.06	110.46	105.44	104.87	112.05	106.09	109.2	103.99	106.63	104.72	98.319	97.605	98.864
108.27	113.41	113.54	107.83	114.53	105.77	115.5	117.38	106.85	109.66	110.54	108.59	104.41	114.3	107.72	115.68	114.45	105.4	110.28	109.01	114.23	123.67	110.12	115.62	102.6	111.5	110.23	109.65	109.81	111.59	103.34	106.38	110.58	114.37	116.5	102.11	114.57	109.94	122.02	120.77	112.08	106.28	114.76	109.61	105.54	110.91	115.31	114.39	105.35	107.96
113.2	105.57	108.49	105.42	108.63	97.826	106.64	104.59	104.98	107.32	105.36	107.8	111.03	101.54	111.1	100.23	114.89	106.5	108.73	102.46	102.46	100.19	100.28	113.66	105.27	101.93	97.545	100.36	97.827	111.3	111.65	104.69	106.22	105.96	103.32	108.67	98.413	115.28	116.68	108.87	109.35	108.56	103.56	115.59	101.27	113.33	106.16	107.33	114.12	112.5
107.49	113.7	104.71	105.25	103.92	106.11	106.95	105.26	109.77	105.89	110.22	100.49	114.98	97.596	104.24	98.731	103.88	106.05	106.21	101.23	104.88	111.3	110.7	106.19	103.15	106.72	106.78	99.803	98.902	101.93	110.42	114.89	102.51	114.09	104.83	102.12	118.72	104.65	105.15	111.53	120.32	105.55	105.62	95.115	108.9	107.68	100.5	107.54	95.707	102.89
98.944	111.38	103.14	105.94	112.52	105.29	111.99	106.04	107.86	98.837	106.42	98.402	100.18	99.604	105.86	108.63	104.6	113.07	113.31	108.75	109.73	102.28	106.91	99.469	113.16	104.93	109.04	109.88	105.25	102.89	104.62	105.24	101.16	111.31	109.82	107.26	103.29	97.047	113	110.87	99.011	100.05	112.95	97.16	96.694	104.26	109.11	100.29	107.45	116.85
101.7	105.96	100.75	103.74	95.514	106.5	94.209	93.575	99.77	94.674	104.63	104.37	104.04	101.26	99.39	104.61	99.723	97.165	96.964	107.13	93.761	102.58	104.32	100.02	95.753	99.492	99.652	104.9	98.426	104.25	94.056	104.47	103.86	105.17	104.05	101.64	89.821	102.84	89.721	101.65	92.567	104.35	99.853	99.663	108.1	100.48	105.09	95.548	91.47	106.05
101.65	105.36	109.82	106.01	99.172	98.352	98.404	107.75	104.77	105.53	108	108.56	104.8	110.2	115.85	112.07	113.6	108.39	118.09	104.88	106.33	103.46	100.24	105.31	105.85	111.07	108.51	108.09	107.17	105.93	110.02	108.52	103.53	107.61	115.24	103.03	110.97	105.14	105.63	93.848	109.59	105.27	101.65	112.54	108.49	93.629	112.43	113.68	101.56	111.99
109.37	118.89	116.47	99.431	102.4	98.219	99.929	105.9	111.45	105.78	103.08	100.17	103.09	101.26	102.52	98.514	109.26	104.06	107.78	109.4	97.607	100.09	99.317	109.68	110.83	101.54	108.94	98.583	103.1	110.18	110.68	115.42	110.17	109.1	102.2	115.76	106.7	104.77	102.18	115.66	104.44	101.23	108.06	92.897	99.516	109.24	108.41	114.05	105.89	107.72
106.74	112.56	104.53	115.3	106.02	121.01	114.17	119.22	114.35	115.07	115.59	117.09	109.96	116.36	110.63	116.09	110.36	112.94	111.54	111.64	110.02	112.42	118.45	113.1	109.31	109.82	103.61	116.68	107.89	109.71	101.28	108.63	118.26	112.33	114.24	110.04	116.81	106.99	112.6	109.25	114.18	121.5	105.55	107.64	114.1	109.69	105.46	101.45	110.67	109.44
104.96	104.25	115.45	99.413	110.73	105.16	103.81	104.41	102.31	114.97	107.55	106.22	107.08	103.57	96.373	105.88	103.68	102.93	100.89	98.327	99.243	107.51	107.77	101.12	107.98	106.82	109.82	109.98	104.15	100.88	105.11	97.657	114	110.56	101.85	106.38	106.7	110.83	108.31	110.15	100.25	102.78	102.88	107.99	97.873	102.25	104.3	106.89	101.69	105.91
111.8	102.23	106.79	105.19	94.158	105.35	105.88	104.48	106.1	111.51	108.01	114.49	108.82	104.71	101.73	113.14	103.36	102.04	109.89	111.85	107.81	106.88	112.8	102.87	105	100.44	104.8	99.994	111.39	111.4	106.92	105.28	111.85	112.58	106.29	116.07	106.84	101.01	104.14	110.78	102.66	107.73	109.28	103.85	119.86	105.19	108.28	115.35	107.71	105.09
108.97	111	106.92	111.92	109.39	101.98	101.59	97.185	108.06	104.57	98.353	104.41	110.45	101.72	112.76	115	109.17	106.64	103.09	100.99	105.38	104.33	112.25	107.94	107.22	97.764	99.874	110.77	105.12	101.71	101.51	111.34	102.8	114.27	107.15	104.48	114.99	97.237	107.12	110.42	104.29	104.6	106.1	107.75	111.91	104.68	116.48	101.39	110.35	110.34
102.63	99.936	103.68	104.04	107.31	103.29	88.312	102.03	103.53	100.19	98.686	99.828	103.34	101.23	101.46	100.91	97.516	92.095	102.49	99.039	101.91	98.592	104.51	104.19	95.092	96.802	101.71	96.343	102.35	103.77	112.25	102.58	94.822	100.87	90.868	99.03	105.62	100.11	96.563	103.6	104.42	100.22	97.744	107.66	106.44	98.301	101.84	100.98	103.89	102.93
105.43	94.323	102.95	103.12	107.11	107.63	108.63	110.52	108.5	100.23	115.13	95.148	114.42	104.78	108.48	97.749	101.91	109.02	102.76	102	99.168	95.064	110.74	97.203	107.55	97.785	103.49	104.83	105.9	100.92	112.05	99.026	107.98	93.725	101.51	100.73	99.929	98.686	104.34	103.92	101.93	105.02	106.22	105.55	106.76	96.658	104.99	107.62	109.04	104.4
120.7	106.67	116.3	103.29	109.42	105.33	110.24	107.19	110.67	100.16	103.66	103.63	99.216	115.24	115.52	120.93	111.03	113.67	115.47	115.51	110.04	106.14	109.22	113.82	115.34	103.07	102.92	111.21	103.16	117.66	103.63	113.92	108.63	107.59	118.77	113.26	103.81	105.92	108.03	104.8	113.57	103.9	123.47	110.58	112.11	110.82	107.47	111.05	110.57	112.49
109.75	110.42	103.09	106.21	104.91	103.52	105.63	99.599	115.55	108.41	100.75	100.52	109.02	103.28	104.87	95.088	109.69	118.2	103.44	98.917	93.894	116.48	109.06	99.617	107.43	113.2	100.95	101.25	109.86	106.58	106.76	103.03	112.84	102.72	104.73	105.89	105.48	105.98	108.65	101.51	109.11	114.76	119.63	113.32	101.18	106.08	107.9	100.18	102.9	108.24
103.05	108.56	95.774	99.444	94.54	94.1	91.296	96.902	108.67	101.96	100.55	101.6	104.21	96.18	104.29	94.925	106.32	105.3	97.209	97.332	105.13	108.22	101.53	97.389	102.14	102.89	99.026	95.742	99.086	90.513	97.736	107.01	100.19	104.07	97.515	100.35	105.01	105.95	99.992	95.943	100.18	108.38	99.282	102.15	101.48	97.964	101.24	108.34	90.685	101.62
106.62	114.51	107.01	110.23	106.71	105.65	107.85	109	121.68	109.59	109.13	105.13	110.06	110.29	109.94	117.97	103.8	115.82	106.78	118.62	112.89	107.17	115.06	106.84	112.86	105.53	116.38	117.95	111.95	110.72	113.14	117.47	106.33	105.2	109.4	115.09	120.18	109.64	122.22	110.5	101.56	105.51	114.84	115.57	112.78	118.12	115.26	119.13	114.02	113.99
114.67	105.55	113.05	107.26	111.5	115.45	106.89	88.248	102	104.4	107.6	104.19	103.1	114.49	109.43	109.76	112.89	102.01	105.49	105.57	103.01	113.81	106.01	108.73	103.29	108.19	109.97	101.38	111.3	103.11	102.31	103.5	97.671	111.45	109.37	109.88	100.82	96.904	101.54	113.26	113.24	108.25	102.69	104.27	109.01	103.74	105.94	104.67	112.79	106.05
107.64	109.16	112.94	104.15	106.17	109.29	104.63	120.29	105.89	103.04	102.23	108.37	101.85	102.43	109.8	109.21	107.88	106.09	110.81	103.8	108.97	94.309	118.64	95.754	110.71	107.23	95.131	109.78	102.68	102.47	102.34	102.76	98.331	112.4	111.78	103.16	99.445	101.27	109.47	102.35	105.44	105.25	108.84	98.399	111.15	100.84	110.74	102.56	103.44	104.67
101.29	110.36	108.82	103.79	104.19	109.39	105.62	104.02	113.83	110.6	111.3	108.09	102.37	96.399	100.27	105.82	106.09	107.19	108.91	111.42	104.8	109.98	108.25	101.45	107.8	106.1	98.973	101.72	102.85	107.09	100.51	101.14	111.13	104.15	95.143	114.97	109.14	116.78	116.14	104.15	98.353	104.66	108.45	101.96	101.98	113.44	104.63	103.72	103.24	108.37
106.51	112.48	110.45	107.42	113.97	113.39	115.95	112.47	109.14	108.03	112.43	112.61	111.91	114.49	117.09	115.02	107.85	106.96	102.78	115.25	108.62	115.3	109.27	113.83	104.08	105.42	111.76	108.04	111.16	109.78	107.23	106.21	114.31	110.7	117.41	111.98	107.47	110.57	102.66	118.7	104.14	117.61	114.01	108.5	123.37	104.73	109.53	118.48	116.41	101.33
103.28	101.15	96.539	101.69	107.56	92.574	98.789	108.06	102.01	105.79	109.67	98.785	104.84	101.86	110.31	100.97	105.67	110.84	101.93	111.57	107.36	112.03	106.22	107.05	106.1	105.87	102.32	116.06	105.74	108.18	104.66	107.9	103.17	111.09	99.806	106.71	113.41	105.84	100.11	111.51	95.052	95.008	107.12	112.08	106.8	118.11	107.58	103.74	108.96	108.93
101.42	111.42	117.41	122.17	111.81	115.43	109.97	110.57	99.234	109.02	109	103.83	114.52	107.31	111.47	109.66	115.64	113.24	106.64	113.42	111.5	111.75	109.36	115.4	112.69	105.31	103.42	117.39	109.58	114.39	104.17	103.9	112.72	124.69	114.4	107.18	113.21	107.87	106.88	110.11	109.71	109.79	105.53	101.01	108.19	112.78	102.95	107.62	125.27	113.23
91.792	100.81	109.55	103.43	109.87	98.468	98.628	100.5	115.8	108.11	107.55	94.015	101.66	105.32	109.09	107.83	105.3	109.19	105.17	104.85	108.94	113.3	107.03	101.53	111.38	117.73	106.36	112.1	111.01	107.52	109.46	112.49	113.71	105.59	107.56	94.816	121	110.99	109.57	105.76	100.29	109.61	104.02	104.53	107.69	108.82	111.4	109.79	112.12	103.54
106.35	107.27	114.69	103.91	112.7	108.34	116.19	111.67	106.73	98.117	103.97	99.844	113.25	118.08	116.01	113.85	111.25	122.92	109.93	111.39	103.81	107.85	110.15	126.44	119.07	112.55	106.88	105.19	103.54	110.49	106.39	120.65	106.51	107.62	111.8	107.09	110.29	112.78	113.65	108.96	117.71	106.49	107.68	105.04	112.24	104.82	106.34	109.75	105.5	115.2
105.24	102.63	87.184	107.52	112.15	105.89	107.77	102.44	103.85	100.6	107.3	96.581	108.34	116.5	110.2	95.756	101.71	109.88	109.12	113.5	105.8	100.92	105.64	112.29	106.34	107.94	102.81	102.42	106.34	104.92	107.75	101.95	107.05	108.32	109.73	103.88	104.72	109.49	111.4	105.06	104.79	109.09	101.26	111.06	111.02	108.96	108.11	104.35	95.607	107.91
121.89	100.14	107.25	108.25	109.98	105.23	102.03	106.01	110.09	107.17	108.24	114.61	101.71	99.891	94.647	119.04	106.03	108.93	111.71	108.11	110.35	117.95	113.71	112.57	107.48	111.01	101.99	108.26	111.81	111.15	120.42	112.17	104.65	113.65	102.44	114.74	111.05	110.26	117.98	99.768	105.55	108.76	103.83	118.46	104.42	107.42	111.37	114.17	115.21	111.65
117.57	112.74	117.1	105	103.87	112.26	116.97	111.21	111.68	109.34	114.89	113.05	118	109.41	107.49	114.01	118.34	120.09	108.67	106.71	101.82	111.44	105.5	118	114.14	110.51	102.61	114.41	111.6	111.22	113.71	110.76	113.85	111.35	103.6	113	113.45	114.28	119.22	106.8	112.27	112.25	107.11	113.5	104.94	112.39	116.16	108.94	116.69	108.92
97.585	100.31	107.14	109.42	112.78	105.56	109.17	105.07	118.02	100.3	104.44	105.98	105.82	110.16	110.46	95.968	105.75	101.22	111.44	104.87	111.5	98.284	113.71	107.08	106.43	108.02	113.76	98.83	105.15	104.51	100.82	112.08	115.56	105.63	110.14	110.42	95.329	106.54	110.73	108.28	108.02	104.78	114.86	104.46	114.67	104.8	105.89	102.52	97.738	110.01
109.05	104.57	106.72	106.85	110.59	99.097	107.44	109.68	100.69	103.9	110.49	100.56	100.99	105.76	99.528	99.529	108.22	113.78	94.661	110.27	95.631	102.5	100.63	103.42	98.01	100.95	102.81	103.56	100.63	108.83	108.38	106.21	102.13	105.51	105.23	117.29	103.91	99.774	109.13	105.21	97.097	101.83	99.998	105.89	106.5	109.68	106.82	109.06	109.05	99.874
114.36	113.69	112.36	110.24	119.84	105.23	108.71	111.09	102.52	103.98	116.84	116.3	108.42	111.51	112.15	109.32	113.05	110.48	106.71	116.07	110.06	109.4	110.44	113.47	113.79	116.36	109.16	111.2	110.45	113.77	114.81	110.27	115.99	107.86	115.12	95.653	109.5	106.95	109.63	107.82	115.02	110.69	114.35	119.86	105.04	118.44	120.5	110.45	106.29	106.74
100.44	111.53	96.513	106.2	107.31	111.48	108.96	96.272	99.126	102.4	113.31	103.56	108.06	116.61	104.58	103.43	97.283	103.33	106.71	105.06	107.88	98.991	98.753	108.65	98.918	105.21	109.54	101.11	116.16	108.5	101.36	110.44	102.62	101.79	107.57	107.61	110.54	101.23	107.54	114.15	105.34	100.45	99.358	103.82	97.391	106.75	105.27	94.201	105.55	105.71
103.39	112.09	114.29	108.68	102.54	114.27	111.63	106.99	107.54	107.73	114.09	103.44	112.21	111.16	113.23	116.79	110.6	110.79	116	124.07	115.71	120.56	106.8	108.68	117.43	114.78	114.23	112.79	109.01	119.7	112.03	104.86	110.05	107.73	99.585	106.47	114.68	111.32	112.82	106.6	114.35	110.48	117.08	114.8	105.56	109.2	110	120.1	99.984	103.98
109.01	119.11	116.42	98.834	108.33	108.19	112.64	105.71	117.01	106.13	112.95	106.68	108.98	106.56	109.49	107.89	107.58	96.368	103.49	107.48	112.9	101.24	110.9	113.48	113.01	113.98	120.18	101.91	114.63	103.89	105.43	108.36	109.19	106.63	109.66	107.85	104	111.99	102.38	100.61	103.51	104.28	105.99	113.5	113.58	98.914	109.61	112.57	109.18	104.72
111.74	114.3	109.35	118.02	112.93	114.64	114.97	113.45	107.62	111.9	107.67	106.2	114.87	120.8	114.12	100.03	112.23	115.86	107.89	116.03	113.17	107.12	107.27	108.48	106.72	103.65	113.89	116.01	114.21	106.28	115.76	113.09	112.85	117.49	116.47	106.66	115.71	115.92	118.96	118.79	107.33	115.39	113.63	102.69	119.67	118.62	117.26	116.63	114.73	115.81
107.75	98.207	106.95	111.55	103.88	103.34	105.03	111.3	96.373	105.92	100.4	107.43	110.14	103.63	107.9	105.74	99.011	93.83	104.49	102.44	109.91	104.35	102.91	106.57	110	102.19	114.29	101.9	102.9	95.842	99.243	107.7	102.07	105.32	110.58	101.46	106.3	115.23	101.32	102.99	103.83	108.22	114.85	97.035	114.76	115.09	97.718	110.79	103.48	107.8
111.3	114.72	105.66	105.01	113.17	101.51	109.82	102.62	99.295	103.25	106.36	107.35	99.345	116.75	98.598	101.95	104.11	106.25	110.3	111.83	96.283	115.85	102.95	106.82	105.93	103.71	113.09	104.29	107.61	97.469	104.83	109.38	112.25	106.39	115.35	103.15	115.71	102.3	114.11	105.5	116.41	105.51	112.28	103.89	108.29	110.7	111.32	100.34	103.13	105.71
95.147	93.177	103.56	96.786	96.097	103	105.46	109.34	92.314	97.488	100.83	106.2	105.02	99.156	91.674	101.28	101.79	99.349	94.027	99.253	92.435	103.61	86.833	94.749	102.66	105.53	94.94	102.46	96.891	97.013	90.659	98.514	94.408	103.84	106.83	101.46	93.598	102.66	102.12	98.944	98.23	102.86	99.1	98.007	88.222	102.07	103.18	101.48	95.312	99.483
101.27	104.93	111.62	102.01	99.66	108.12	110.1	105.31	109.44	98.288	110.68	111.75	110.92	99.65	108.1	110.94	101.76	106.17	105.06	99.181	104.09	102.63	107.99	108.85	101.6	105.04	103.11	105.83	101.46	104.3	104.55	105.32	104.74	110.43	106.37	92.764	115.9	101.51	110.53	111.8	110.02	112.84	103.52	110.12	105.34	108.93	108.19	111.51	105.46	107.73
110.23	107.26	101.62	97.924	110.9	108.24	104.51	104.15	119.51	94.173	103.4	106.48	102.25	115.78	104.17	109.97	112.94	97.146	100.67	106.69	107.3	112.68	100.93	98.809	110.3	101.07	109.2	106.47	108.89	109.25	105.09	104.83	97.4	100.35	106.16	107.62	112.83	109.34	106.77	108.47	112.36	108.33	95.198	112.16	109.55	100.78	110.21	113.34	95.008	107.16
122.6	110.77	115.1	116.5	117.44	105.73	117.33	107.1	112.8	113.8	114.97	115.27	117.75	112.77	115.08	114.01	113.69	119.7	113.5	113.9	114.05	113.44	113.95	116.33	113.47	115.57	112.67	116.66	118.67	114.51	107.09	116.88	115.28	109.67	105.63	106.73	112.13	110.27	114.65	115.76	105.77	118.99	120.24	119.39	114.1	102.65	104.9	120.72	122.58	99.489
105.69	100.88	108.43	103.09	103.94	111.95	107.48	105.31	101.21	108.53	108.35	106.32	107.03	103.45	107.61	97.905	102.45	99.825	105.76	102.14	111.49	104.1	115.65	111.43	109.01	97.542	110.67	100.45	106.97	103.93	106.87	98.849	96.114	105.66	100.58	105.87	114.17	115.54	106.35	101.1	103.25	108.96	102.73	105.43	109.74	103.48	101.02	111.81	103.03	119.3
126.37	119.62	114.72	119.68	103.85	119.39	104.09	120.95	118.61	121.51	110.9	121.53	117.08	114.13	107.6	120.31	113.43	121.81	117.3	109.6	114.53	106.55	112.94	127.67	119.01	123.64	117.74	112.81	113.64	114.11	119.69	119.48	110.93	120.54	114.43	117.71	117.66	105.11	118.67	106.42	115.22	114.03	116.93	123.44	110.1	118.94	116.71	119.23	115.08	121.19
114.56	112.36	106.87	109.47	107.14	109.52	114.18	107.09	112.3	106.91	112.02	113.3	120.27	111.37	106.2	114.04	114.04	107.11	109.38	110.49	100.2	113.41	113.31	109.8	112.51	115.32	109.75	104.95	110.67	122	111.51	116.81	111.96	115.45	121.35	110.83	116.71	108.83	110.71	101.66	118.09	99.526	105.09	121.27	113.67	108.6	115.86	116.72	112.79	108.82
98.756	107.07	99.118	90.442	101.97	100.93	100.99	95.341	103.64	101.76	103.3	100.57	108.18	102.28	103.32	101.49	102.89	111.82	99.346	89.648	96.794	100.44	98.29	96.248	98.343	105.12	101.4	99.003	103.23	100.65	105.2	89.646	103.26	100.65	97.388	101.45	95.465	97.968	102.95	105.82	100.88	103.97	95.121	97.147	103.6	103.48	104.45	99.529	96.281	96.246
112.28	111.87	105.56	114.27	112.25	107.94	117.74	116	119.8	111.09	118.49	106.3	112.07	112.39	104.37	112.05	117.13	114.32	113.54	108.06	122.16	116.27	109.2	116.06	115.18	114.62	109.35	110.86	114.42	116.44	111.33	115.03	103.09	116.71	108.83	111.2	116.87	106.02	107.48	113.18	116.49	112.36	114.03	111.75	106.68	115.32	113.06	108.26	113.47	116.25
102.26	116.15	100.15	101.94	105.72	101.06	113.24	110.01	102.53	98.497	97.192	114.05	103.22	113.54	101.98	113.85	103.33	99.56	102.4	108.84	101.79	105.08	100.49	103.76	110.82	105.79	99.202	92.22	108.39	107.98	101.87	112.96	112.79	101.82	99.68	110.86	105.17	106.48	107.16	102.19	104.32	108.18	108.15	104	107.78	100.98	114.17	102.42	108.22	104.66
103.51	110.57	110.84	106.48	105.04	109.78	102.95	110.51	111.67	104.11	108.11	108.96	110.88	101.51	113.1	112.1	109.15	105.95	112.28	110.35	103.27	105.01	108.73	107.11	108.26	105.84	116.8	106.96	105.6	104.76	103.34	106.96	108.43	102.24	100.24	105.11	114.31	105.33	108.86	119.23	103.09	103.5	105.06	110.69	111.9	110.3	105.54	102.3	104.98	116.12
98.112	108.27	98.661	110.06	105	108.15	111.79	101.68	105.12	105.6	101.38	115.02	121.42	109.12	103.47	103.33	110.84	110.09	100.9	92.785	101.12	107.26	103.87	104.49	103.14	104.46	101.12	106.96	109.94	112.06	110.28	99.144	99.366	110.38	113.86	102.26	103.47	101.84	112.12	100.56	108.22	107.75	101.09	103.52	107.1	103.29	103.2	93.952	96.921	106.95
111.24	111.43	107.81	102.94	105.13	103.79	111.6	101.98	100.74	112.44	99.522	105.91	101.55	97.553	108.63	98.156	99.738	99.943	109.71	100.46	103.78	106.45	99.68	103.62	112.76	109.85	99.26	107.76	97.44	102	113.43	100.55	105.3	109.15	99.503	104.87	97.671	109.57	100.23	104.8	104.36	92.474	106.37	109.25	99.864	106.77	105.23	97.918	112.06	101.05
105.22	103.17	119.34	111.97	108.5	119.22	113.93	114.59	108.36	108.34	116.86	105.44	105.64	113.21	101.57	106.55	114.02	105.38	111.55	105.38	116.43	107.49	110.58	102.57	119.56	114.8	119.68	110.03	105.45	107.95	119.98	110.2	113.58	111.38	104.27	112.68	106.11	102.22	99.548	129.36	114.36	105.61	113.72	115.27	104.9	113.36	109.63	116.41	113.52	114.71
114.69	120.56	114.23	106.24	115.78	115.81	114.9	112.33	107.76	112.47	109.42	109.94	111.95	121.71	112.99	116.75	122.65	110.87	111.64	107.79	111.36	116.4	112.1	108.34	113.53	113.25	116.14	107.69	110.76	103.09	108.76	115.87	104.91	113.1	110.45	110.81	114.33	115.36	112.29	109.81	114.19	119.35	101.57	115.71	123.65	115.08	109.9	118.6	108.95	110.84
108.42	107.28	107.98	108.88	106	111.79	104.94	94.871	110.86	105.43	111.05	103.51	101.96	101.78	104.36	111.51	111.1	112.28	105.63	105.79	103.57	106.35	106.91	103.36	110.22	98.861	109.02	106.28	112.28	103.96	119.82	110.95	102.78	104.97	111.36	108.72	104.29	112.3	107.46	100.77	103.21	101.46	105.72	112.27	105.42	101.92	102.09	107.71	94.41	103.02
103.25	101.77	102.75	93.492	105.97	106.31	105.01	98.089	107.06	104.11	102.61	99.239	100.36	109.42	98.51	102.33	104.27	104.41	106.16	106.75	105.1	101.21	108.23	99.093	105.9	101.8	103.1	106.27	106	113.01	103.78	99.382	102.12	102.15	108.6	108.9	111.04	111.93	103.92	110.02	101.71	117.27	101.47	103.67	103.9	111.65	99.63	110.12	101.51	111.44
108.58	106.37	107.67	112.18	96.525	106.86	107.31	96.798	106.15	104.59	106.05	105.03	108	108.22	102.7	115.43	106.04	105.72	93.206	97.825	103.3	105.34	103.31	102.03	103.76	101.47	94.966	102.94	103.44	102.27	100.04	108.99	106.09	103.87	111.13	106.38	99.615	110.26	103.39	104.02	111.4	97.66	106.96	103.69	103.77	93.355	96.071	100.9	110.03	99.006
100.67	107.12	98.022	99.684	99.804	106.35	98.698	103.52	112.39	106.4	101.6	104.16	95.083	92.977	104.07	100.38	100.91	109.78	112.79	95.635	93.655	103.24	106.15	99.56	101.26	98.612	106.95	101.22	100.01	102.26	106.68	111.6	105.67	105.25	109.15	107.64	109.34	99.184	108.33	103.91	93.164	115.31	102.42	113.77	93.945	101.4	108.53	102.66	107.14	110.37
113.76	105.3	101.81	107.8	99.203	103.29	111.11	113.17	106.21	112.53	102.49	110.84	107.1	105.5	109.23	109.98	99.76	102.02	99.123	109.24	105.13	103.9	105.49	112.4	111.53	111.09	111.87	111.02	102.82	116	106.01	100.69	100.44	105.3	99.94	108.23	109.83	103.76	102.32	107.18	113.06	97.796	104.51	111.16	104.91	107.38	107.39	96.042	106.23	99.893
97.757	109.6	107.54	104.61	100.56	104.83	103.14	109.43	102.28	100.82	105.09	109.38	100.67	99.68	110.66	97.655	107.91	110.54	104.56	102.45	99.603	98.528	106.46	101.03	99.174	113.71	98.986	102.25	101.65	113.45	99.9	111.6	101.97	105.01	111.97	99.611	99.04	101.22	105.86	106.83	108.92	104.78	103.69	108.6	106.59	101.14	109.73	110.15	97.598	102.16
104.7	107.47	106.3	102.16	104.4	103.16	107.27	96.678	103.95	105.82	105.05	106.97	100.7	103.29	108.66	93.035	90.402	98.339	102.71	104.89	101.34	106.05	104.45	102.65	105.4	108.52	96.775	106.49	104.71	112.74	108.09	100.51	113.56	104.82	103.16	104.13	103.02	114.12	101.94	110.49	98.981	100.77	97.44	96.493	101.54	105.62	105.26	105.23	111.7	96.65
97.809	102.43	106.34	103.85	101.49	108.12	113.55	111.53	102.16	110.13	101.22	90.129	110.81	100.51	96.084	103.57	109.9	103.58	97.567	102.95	104.35	113.96	107.43	102.79	100.39	102.17	106.9	103.1	112.03	118.15	101.82	111.36	104.2	105.66	108.05	104.86	97.924	106.97	107.45	105.66	101.94	98.45	103.94	106.92	109.71	106.71	99.231	108.67	109.36	104.95
109.17	102.77	113.74	104.99	108.56	114.59	110.07	112.14	114.21	117.66	110.26	102.04	108.41	102.33	101	113.82	111.01	114.31	99.543	108.14	111.34	104.14	115.01	105.5	106.54	109.3	107.66	107.17	107.08	115.08	112.61	109.44	105.81	106.98	110.09	114.07	102.34	109.16	104.75	110.77	106.32	121.57	101.37	114.69	101.27	112.06	100.19	107.39	107.69	106.45
93.241	104.57	107.38	105.89	104.66	105.4	98.275	96.729	96.558	97.854	106.62	101.01	104.89	96.03	99.566	92.992	93.326	103.02	99.794	105.71	91.957	90.119	103.07	105.65	94.134	110.77	107.37	87.648	102.3	99.569	107.58	103.79	101.58	102.66	109.98	103.82	93.221	99.991	103.53	100.71	105.58	96.475	105.11	91.475	95.564	99.172	112.26	103.77	102.98	98.534
111.22	100.35	99.161	103.76	100.35	95.623	100.67	108.07	96.336	104.91	98.224	109.84	107.73	103.65	107.49	101.33	100.86	89.461	102.17	103.06	95.058	88.656	97.813	92.229	100.44	100.42	100.04	101.26	90.992	101.86	101.91	94.954	93.527	102.06	93.777	87.928	90.924	107.39	99.587	102.68	102.68	100.14	97.831	103.34	100.98	98.191	109.15	102.36	98.33	94.181
100.66	100.59	107.65	107.36	99.625	102.75	108.6	107.85	98.476	101.28	103.2	107.6	90.192	113.49	108.32	97.892	103.41	98.265	107.05	102.04	111.38	102.06	108.69	100.38	110.8	107.6	93.115	106.58	104.12	104.16	101.76	100.16	93.193	108.26	102.95	104.86	101.65	105.34	98.016	96.697	98.136	102.98	110.6	103.83	107.87	99.317	106.6	109.01	109.36	103.82
95.921	102.83	98.519	100.72	106.22	103.23	98.099	106.76	106.54	98.004	92.077	105.21	97.08	99.357	100.39	101.71	104.48	94.814	110	109.1	111.73	99.681	107.34	106.94	101.97	107.3	93.611	101.24	97.968	109.05	107.12	96.019	100.56	91.536	105.5	101.41	99.36	91.694	91.178	90.024	103.34	99.35	106.18	97.119	104.08	95.915	103.76	96.635	105.36	107.57
102.7	117.85	121.09	117.44	110.82	114.23	114.38	122.04	112.63	113.84	122.87	105.31	111.92	115	110.67	108.74	109.1	117.54	120.34	115.13	112	111.34	109.82	105.07	109.79	107.43	108.25	122.13	107.66	114.3	110.33	106.37	115	118.3	115.09	111.45	114.32	117.13	107.49	98.881	113.9	117.01	110.82	111.38	114.92	113.11	110.13	110.76	116.92	110.82
96.064	96.558	97.512	95.708	97.007	100.47	102.99	108.67	96.996	97.679	89.699	102.76	92.313	98.77	95.067	95.546	93.692	100.07	95.732	97.488	96.699	102.85	103.63	96.633	96.51	99.8	98.856	104.94	97.4	101.67	99.677	96.864	98.802	99.803	106.52	96.8	100.86	94.652	91.977	101.27	99.597	99.072	97.412	97.904	100.7	101.13	97.785	91.041	94.194	98.987
105.72	115.44	95.837	95.081	110.94	108.89	99.093	96.368	97.124	107.26	94.816	86.43	98.502	99.065	103.77	104.35	94.706	99.229	104.74	96.166	96.073	102.14	102.11	95.141	98.143	97.261	98.526	95.987	101.62	99.999	96.145	95.794	97.448	99.224	107.32	102.07	90.601	98.334	99.786	103.11	98.822	105.86	101.94	102.25	111.14	96.893	101.51	106.3	97.313	99.346
113.73	102.1	108.3	102.98	106.16	106.7	107.06	108.18	105.08	110.96	104.28	113.57	113.88	103.79	108.16	100.81	115.61	105.84	97.312	97.178	110.76	110.01	104.3	112.26	99.955	104.87	105.84	102.65	96.916	103.94	109.72	111.52	103.25	113.31	105.73	102.16	106.67	102.33	107.38	120.91	107.28	103.42	102.72	100.6	108.3	105.42	108.19	104.37	99.348	107.11
101.47	95.833	113.82	103.54	107.05	118.47	110.53	105.55	112.71	113.11	108.1	99.403	108.36	102.94	104.65	104.02	114.98	108.27	114.05	104	99.894	97.705	109.5	106.09	101.72	107.52	101.54	105.48	105.91	113.64	105.37	110.51	111.02	105.29	105.95	97.625	105.67	106.62	115.5	107.11	107.8	91.507	113.14	100.02	104.09	98.036	109.04	102.39	104.66	107.55
102.58	102.01	102.19	108.7	99.982	101.29	104.42	96.333	102.54	102.58	93.472	106.07	94.928	108.08	104.38	99.926	89.7	92.134	99.993	100.43	97.506	92.382	98.974	104.3	100.46	107.54	97.116	106.81	99.84	102.66	100.51	98.359	98.963	99.639	94.323	107.35	92.329	104.55	98.529	94.766	98.919	103.25	93.638	103.39	100.81	94.236	100.92	99.918	103.81	102.6
111.73	106.7	115.74	104.64	109.34	111.92	110.59	100.81	110.14	107.58	108.64	115.46	99.664	107.51	107.53	98.995	113.06	107.17	107.9	112.61	114.24	103.5	106.59	109.91	104.78	108.79	109.38	100.92	107.97	100.53	103.31	105.46	100.73	112.31	105.5	110.98	105.55	111.59	113.2	110.23	112.15	107.91	103.86	102.91	102.73	104.81	112.1	103.82	98.411	101.85
117.66	105.9	105.47	118.18	122.12	113.65	109.49	126.57	102.1	118.3	106.8	115.56	104.85	99.84	113.13	104.6	111.86	121.81	115.28	114.16	112.97	114.5	110.06	114.95	116.97	113.2	114.78	106.57	117.83	107.38	112.23	119.5	114.03	111.63	106.07	113.14	115.52	113.55	117.86	115.04	118.15	111.59	124.95	111.25	109.75	114.79	113.44	117.53	114.62	100.52
116.26	115.9	118.35	115.76	114.04	117.92	103.99	115.85	116.95	107.84	113.85	114.79	112.87	109.21	115.69	124.84	116.46	110.88	118.83	121.24	116.64	118.33	116.86	123.06	114.16	116.18	121.11	125.76	117.75	117.29	120.08	123.06	117.34	118.04	120.65	112.6	110.56	118.17	116.02	112.56	113.13	123.71	115.9	111.3	113.61	117.16	112.87	116.66	109.99	110.74
98.819	112.81	102.34	103.39	108.15	114.69	104.46	104.62	106.34	117.86	100.52	104.03	110.69	111	108.5	104.96	110.84	96.347	110.2	98.965	103.75	112.87	106.48	105.29	113.88	110.33	98.666	102.3	98.105	117.35	100.91	111.52	100.16	109.96	102.32	94.869	96.092	110.53	105.32	110.24	108.83	107.66	99.84	111.05	104.87	110.37	108.59	109.61	102.59	109.09
107.25	108.43	97.492	113.07	101.61	107.77	98.715	102.72	104.35	98.798	98.399	109.51	106.71	119.85	107.91	100.85	121.04	97.865	110.22	109.35	102.52	102.14	114.87	101.24	103.05	100.12	101.54	104.33	106.31	106.81	108.32	105.26	118.87	102.63	106.62	103.77	103.06	106.94	110.69	109.59	100.84	102.77	105.26	109.08	94.677	111.11	106.19	105.5	104.2	99.838
103.99	102.52	107.9	108.13	105.65	104.75	108.12	108.59	108.51	92.126	97.632	104.98	111.49	107.65	103.69	115	101.56	111.08	108.85	108.66	107.93	102.68	107.05	112.14	103.47	100.14	102.91	98.371	96.322	112.39	103.43	105.55	115.13	101.68	105.05	104.73	96.876	105.59	97.38	107.01	107.94	107.23	113.54	108.3	105.17	94.734	111.41	109.27	98.743	98.659
102.75	117.72	110.35	110.61	114.47	99.494	108.35	97.539	104.6	104.9	116.73	111.49	98.744	111.97	106.64	102.32	106.73	104.2	105.99	105.38	102.92	104.94	101.21	112.65	104.48	101.88	109.48	103.48	106.22	104.97	112.55	104.49	97.837	105.75	113.17	98.636	101.46	103.42	101.38	100.46	97.058	106.07	89.913	100.23	101.24	98.97	103.44	102.98	96.72	100.94
117.58	112.94	108.12	107.63	107.82	106.37	102.97	113.26	104.58	110.41	104.34	109.26	106.08	108.29	101.1	110.97	99.905	101.95	104.92	106.35	101.28	103.82	102.29	103.04	109.34	102.62	109.77	101.48	101.96	111.15	111.86	105.74	101.38	109.88	101.41	107.42	112.81	111.83	95.821	114	108.15	110.09	114.93	104.78	102.8	108.8	105.05	109.16	96.774	102.97
114.09	110.04	117.32	111.8	112.51	112.49	113.78	111	114.37	119.31	104.78	113.3	118.06	115.93	115.63	110.97	112.53	116.62	109.22	106.61	110.42	109.43	108.72	105.23	115.97	114.59	110.42	114.51	113.32	120.88	106.96	110.49	119.67	116.82	123.19	113.18	107.43	116.7	118.61	111.3	104.44	116.03	108.25	118.56	109.26	110.5	112.93	110.71	118.13	121.6
98.426	108.51	99.884	105.43	108.54	105.53	106.19	106.7	107.48	108.4	101.74	108.32	99.042	104.22	111.36	107.79	107.56	106.14	105.51	98.073	102.67	105.98	106.92	109.78	111.2	108.57	96.705	110.6	102.25	110.52	105.21	112.6	106.87	106.29	98.312	109.32	102.23	106.63	100.09	110.18	113.27	111.74	111.91	102.02	111.54	99.46	104.96	105.41	119.97	103.4
105.14	95.351	108.13	106.71	104.4	94.065	107.94	104.62	105.2	107.34	104.07	106.36	99.074	109.85	106.19	97.962	99.852	109.74	100.86	95.124	106.19	98.984	111.4	105.2	110.57	106.64	112.38	97.738	105.76	115.98	112.48	103.16	101.06	102.43	101.04	104.55	116.93	99.327	103.19	110.7	114.28	107.01	109.87	99.965	99.537	103.82	104.97	96.449	113.11	109.43
118.88	107.86	111.07	119.49	121.49	106.06	107.49	105.46	109.72	109.29	119.28	110.75	111.86	115.98	119.29	111.88	117.42	111.06	115.62	112.01	115.19	118.68	102.22	122.96	106.41	109.92	114.71	113.78	114.86	104.64	109.18	104.13	113.04	116.82	118.51	109.81	116.09	114.52	113.61	116.6	111.04	118.19	115.33	114.32	102.78	112.62	111.01	116.71	109.35	115.43
103.95	110.75	112.3	106.12	114.76	106.83	100.4	105.22	116.57	119.09	109.35	112.69	120.76	111.55	115.41	104.87	106.75	109.39	105.85	109.66	110.72	105.14	105.08	105.59	115.41	117.24	116.64	113.5	117.1	114.74	104.63	113.92	112	102.53	115.87	113.29	111.14	112.1	116.01	113.73	103.75	107.59	109.64	101.97	110.28	112.58	124.52	114.47	104.29	111.22
106.77	109.08	110.21	98.808	104.85	108.4	110.01	104.7	110.07	100.95	105.59	101.63	112.74	104.32	102.48	104.9	110.13	106.55	108.98	109.94	116.59	104.43	105.5	99.367	102.22	110.11	106.29	112.14	115.49	115.38	100.53	108.62	111.62	102.99	104.18	102.47	105.32	105.29	101.5	114.99	108.17	110.82	106.92	114.74	115.63	103.67	111.28	105.46	100.25	106.91
101.28	107.03	98.77	108.87	101.9	110.4	106.09	106.2	111.22	112.44	103.25	114.22	106.67	99.366	111.42	107.39	109.67	108.1	100.36	106.33	107.45	108.43	104.17	98.814	103.46	106.74	106.5	107.14	108.64	104.68	95.279	104.1	104.06	111.77	105.68	103.09	102.24	102.56	103.42	102.83	108.35	103.55	106.11	111.34	107.67	101.11	107.78	103.79	106.48	108.03
112.86	114.65	116.78	109.63	113.59	110.65	107.97	120.16	105.84	113.74	112.72	112.39	102.45	113.58	113.7	110.93	119.44	113.16	102.86	106.99	116.87	113.04	103.78	116.87	108.84	104.36	116.1	118.34	115.76	116.15	112.44	116.64	106.5	118.35	113.25	123.2	110.61	112.95	113.84	109.5	106.3	113.01	120.19	115.25	105.63	106.48	109.68	122.06	108.61	120.01
105.83	106.69	106.75	101.69	104.73	107.46	102.3	115.81	105.99	101.17	107	106.91	111.83	106.07	109.45	98.594	112.9	108.46	105.92	115.25	105.53	102.43	102.42	98.018	107.09	99.955	107.66	110.27	104.58	104.98	108.34	103.54	99.946	104.5	107.21	97.258	107.05	115.23	104.46	112.16	104.5	103.9	104.37	102.22	105.01	107.83	114.7	105.34	109.17	106.85
114.45	104.28	105.45	112.4	94.642	108.2	113.52	107.44	115.41	102.35	98.475	113.53	104.4	108.37	112.03	102.51	97.964	98.176	104.58	97.839	113.77	91.382	105.08	111.93	100.51	103.5	104.32	105.46	104.4	104.74	101.83	98.529	112.2	108.69	104.63	108.97	102.9	108.5	104.58	104.96	109.47	108.95	102.56	101.84	104.2	104.53	104.03	100.1	102.37	103.96
100.75	100.28	102.88	103.55	102.78	115.95	106.46	99.562	101.27	107.54	111.2	96.335	106.76	106.83	101.87	98.234	117	93.896	104.53	100.76	106.8	115.96	100.33	98.666	114.01	86.422	101.31	109.25	99.354	110.38	113.46	102.41	114.47	103.78	103.54	98.433	102.67	109.12	96.452	107.06	98.828	105.45	108.92	110.73	100.01	104.5	114.28	112.94	108.96	110.23
116.98	104.26	118.04	108.93	117.37	119.08	111.83	108.09	119.69	110.15	111.55	121.62	114.02	112.8	111.48	109.58	117.56	108.61	116.54	108.42	111.17	113.05	105.76	117.48	112.69	116.86	119.4	115.69	110.11	116.44	119.96	115.78	118.09	116.4	115.12	117.25	107.7	109.54	107.77	113.9	106.48	115.45	105.73	103.61	109.08	113.35	118.22	105.64	119.62	107.01
104.25	109.41	99.272	96.451	92.313	87.003	98.738	102.39	94.027	109.63	103.65	101.07	102.09	95.965	109.49	100.1	108.19	97.769	96.026	96.494	105.68	99.234	98.704	92.977	94.221	105.5	104.58	96.392	99.343	94.824	108.09	95.167	100.45	91.481	96.653	99.567	104.14	98.397	94.301	107.97	95.07	95.088	92.31	99.417	98.442	96.299	94.645	103.42	100.92	104.48
105.08	105.76	100.14	103.98	105.31	105.62	91.117	101.73	117.96	99.897	110.61	104.43	106.16	104.3	107.17	107	110.24	100.88	112.73	111.37	109.59	109.04	114.17	107.2	112	112.14	104.91	109.38	102.36	103.4	112.4	97.378	105.59	110.86	113.68	102.72	102.02	101.56	105.61	108.96	106.75	104.1	112.48	109.69	114.77	109.45	110.65	111.87	114.86	111.71
108.87	112.19	117.33	114.14	105.93	118.05	111.13	120.24	104.96	98.687	112.09	113.69	106.84	110.81	113.12	111.57	123.24	110.51	119.79	97.019	115.96	111.88	107.09	117.81	105.51	104.88	119.62	113.34	115.51	104.86	107.09	113.97	111.91	104.93	107.22	109.79	102.5	107.14	114.23	112.51	111.7	107.85	110.34	111.58	113.86	111.59	110.22	115.06	102.75	112.47
102.4	112.31	98.129	101.33	112.01	106.29	105.25	107.43	97.215	104.83	103.69	109.4	104.43	102.31	102.94	94.058	102.4	110.8	105.14	116.32	93.821	101.69	105.6	106.74	103.48	103.95	106.17	107.65	99.988	101.48	109.66	95.21	104.46	99.031	102.93	99.253	102.05	99.512	99.441	94.236	99.892	105.07	103.03	105.88	99.277	110.36	102.94	109	103.95	101.62
106.74	103.84	113.18	114.59	103.92	110.91	107.74	115.29	124.84	107.99	113.36	105.76	117.52	113.4	108.52	108.26	119.74	113.37	103.75	116.16	114.75	110.13	103.15	106.31	100.37	112.84	115.49	105.43	108.68	114.84	114.65	112.06	110.93	113.59	118.5	112.94	110.39	108.77	110.76	111.92	109.37	121.08	110.11	119.99	100.85	109.44	108.88	104.07	118.16	111.24
116.16	109	113.31	114.38	104.8	108.93	111.87	112.97	106.14	106.8	106.49	118.54	112.43	102.17	109.81	113.19	104.28	105.29	110.45	113.75	107.05	112.03	116.34	113.69	111.46	114.78	110.31	107.54	107.44	108.91	117.92	115.2	106.93	113.15	114.96	110.28	107.12	107.57	116.47	117.88	114.69	113.07	100.54	102.89	112.79	108.42	111.93	107.04	113.82	111.38
106.79	113.51	112.57	102.94	117.15	114.15	104.29	106.77	106.89	105.54	103.24	111.49	111.58	116.97	102.67	110.53	111.07	108.75	104.67	120.66	117.85	106.11	105.6	115.33	103.82	119.49	113.36	108.95	110.25	106.35	119.78	112.63	105.37	97.203	106.82	102.56	110	107.86	106.36	109.96	106.72	106.45	108.97	105.05	115.89	114.52	111.98	108.69	109.56	111.17
119.92	117.88	119.5	110.61	108.68	107.1	111.14	106.08	110.88	120.87	111.05	104.13	117.96	119.13	110.37	110.46	106.54	113.71	112.67	114.3	117.27	112.33	118.11	114.29	111.98	112.21	113.1	114.13	112.06	119.58	114.45	113.6	120.61	106.4	115.44	107.61	109.46	113.25	114.86	116.06	110.05	112.43	106.58	104.18	114.49	113.15	107.04	109.47	105.4	106.26
110.67	102.81	105.21	110.02	102.12	114.72	113.06	100.46	102.22	103.33	111.24	101.25	107.97	111.58	106.91	109.97	109.61	103.2	103.98	110.44	99.084	102.14	110.61	107.24	92.984	96.395	114.66	103.13	103.04	107.85	103.78	110.23	98.24	113.02	92.622	101.75	102.66	104.9	109.87	106.7	107.55	98.478	107.69	101.32	100.02	100.54	99.768	108.37	103	98.185
110.38	102.99	112.26	108.51	102.97	105.2	105.25	101.4	106.97	111.39	97.265	100.45	99.574	104.63	107.75	112.22	100.28	104.72	113.72	104.45	98.384	106.53	113.85	105.78	109.8	104.22	99.1	100.14	101.42	104.86	98.722	111.28	106.24	99.074	108.35	109.1	95.154	105.81	99.171	104.75	104.44	108.65	97.017	105.34	115.54	105.16	101.95	106.35	104.18	105.04
111.33	110.42	106.28	103.82	109.59	103.87	105.71	101.32	118.21	112.44	107.35	110.23	108.98	107.81	111.05	116.18	99.02	110.23	109.94	111.47	104.96	100.53	107.62	110.69	113.42	108.07	107.47	107.91	103.91	104.08	98.505	112.85	107.93	103.64	108	104.2	102.8	110.63	110.39	108.71	107.56	109.6	93.775	98.482	100.17	105.16	108.42	107.48	109.03	105.34
106.37	105.13	101.72	105.67	103.86	101.11	98.99	103.96	103.42	105.39	102.51	106.33	96.62	100.51	105.84	99.708	99.777	99.945	104.69	104.55	102.17	115.3	93.879	99.974	101.6	101.56	105.35	101.93	96.131	100.33	102.04	100.87	105.62	100.67	98.657	106.49	101.13	109.93	98.402	111.46	102.78	105.42	115.55	111.01	104.11	111.9	98.338	103.78	101.76	105.05
99.688	92.823	107.22	96.275	98.606	97.186	105.02	101.28	93.705	104.42	100.2	101.95	101.23	97.516	104	105.96	104.91	95.838	98.388	104.14	106.21	96.958	105.87	97.964	103.24	112.54	104.96	103.58	96.657	115.79	93.209	104.18	97.506	102.9	100.13	106.62	101.4	103	98.676	96.439	98.052	97.598	103.01	101.28	95.816	94.133	101.46	104.27	106.58	103.24
106.25	104.1	103.86	104.5	102.95	98.137	97.641	102.55	105.39	99.769	106.72	109.55	105.38	103.52	112.87	109.74	103.49	111.34	99.126	104.68	110.55	111	109.64	107.02	102.42	103.89	106.98	105.69	114.41	108.74	103.63	102.37	105.11	108.66	100.08	105.87	97.976	100.05	103.81	107.16	97.783	104.89	109.7	104.66	93.97	103.83	107.53	106.16	99.462	108.14
107.82	114.8	112.48	108.07	112.65	108.1	112.95	123.13	112.85	114.98	110.93	107.9	110.25	103.95	110.78	114.97	114.6	105.92	118.4	107.97	108.95	111.19	112.57	104.5	105.19	118.26	105.75	112.52	108.85	103.7	115.49	104.4	116.22	102.74	112.54	110.91	112.79	113.81	116.51	101.7	111.55	106	117.07	116.54	116.32	104.97	108.86	111.14	110.77	113.95
115.61	112.9	123.3	122.22	122.25	118.93	117.18	111.91	121.81	115.17	123.15	123.41	110.12	112.94	129.09	118.32	113.27	115.59	121.49	111.57	123.16	110.84	117.08	131.8	115.14	115.46	111.5	118.3	118.22	117.96	115.98	110.22	111.87	120.82	117.94	115.76	117.36	114.81	116.98	116.87	116.78	122.44	117.61	115.6	113.56	119.92	115.83	117.05	113.63	112.46
88.931	91.476	105.54	101.7	99.008	91.554	94.166	95.585	102.85	102.15	106.26	100.34	95.751	103.96	97.909	111.46	97.663	104.01	99.519	104.71	98.054	93.075	100.42	99.937	101.46	105.85	88.924	97.013	108.88	102.74	95.942	94.82	94.885	100.68	104.14	91.18	100.04	104.56	97.254	99.384	93.864	104.24	99.249	99.12	95.654	102.85	103.6	94.029	95.606	101.34
109.62	110.4	100.27	114.88	96.714	109.5	105.78	99.474	110.75	108.77	108.52	102.59	112.29	109.27	109.31	103.71	102.48	101.28	109.74	108.47	109.4	106.95	104.77	111.46	107.73	105.9	106.63	97.765	110.62	103.14	113.22	105.27	105.39	98.594	116.84	123	110.58	110.3	106.35	100.03	110.46	106.3	110.18	108.32	106.65	108.44	96.443	111.76	112.31	104.18
116.62	109.96	117.97	108.06	105.79	117.04	116.83	109.58	96.962	111.29	102.79	115.38	112.16	113.19	105.74	104.7	112.86	106.67	100.35	113.75	110	110.15	112.44	109.94	105.74	106.07	108.23	105.33	119.18	111.84	111.07	110.71	107.09	108.44	111.7	112.61	105.91	109.73	115.02	111.81	112.1	112.57	111.51	104.4	112.09	113.68	109.11	108.76	112.36	99.213
117.62	112.15	114.28	101.79	119.68	113.13	113.7	105.39	110.36	112.19	110.37	105.37	99.649	110.05	109.02	112.56	115.17	110.34	111.76	108.12	100.07	112.29	114.11	101.92	112.61	115.45	107.55	111.23	114.31	100.61	111.76	118.39	112.38	112.53	115.46	114.53	110.15	113.26	111.6	123.27	109.59	119.58	110.95	114.54	112.07	113.93	110.2	110.39	111.48	115.1
115.24	109.02	115.82	113.51	117.22	110.6	111.34	115.51	111.46	119.58	113.3	113.44	112.06	107.82	114.29	123.74	119.06	121.55	106.73	107.35	106.3	109.36	118.9	103.72	107.32	110.97	111.09	118.57	103.62	119.01	103.7	103.31	113.16	108.95	104.51	109.43	114.1	113.99	115.33	109.77	117.22	108.73	120.68	105.64	115	112.2	112.6	104.37	113.01	105.11
101.35	93.437	101.01	103.44	94.456	91.859	102.97	107.36	100.78	107.53	100.02	100.81	104.17	102.47	95.096	107.51	98.678	107.13	98.538	98.891	103.94	94.826	94.592	99.416	98.497	103.14	109.02	102.88	100.07	99.872	98.735	108	108.41	100.58	99.983	99.849	101.06	99.864	103.69	102.87	109.71	108.4	96.982	95.565	100.14	92.115	95.349	103.56	91.694	96.217
107.11	117.67	104.8	106.56	101.58	116.24	110.57	112.57	109.62	108.7	106.67	104.75	109.78	103.5	98.709	108.89	112.38	115.38	110.64	107.39	98.303	103.02	99.97	96.043	104.78	110.67	98.106	104.47	102.72	102.27	105.53	107.11	102.33	107.35	99.666	105.68	101.02	99.32	107.44	103.08	106.84	107.31	102.29	109.09	97.767	108.93	107.46	101.35	108.22	108.41
105.37	106.88	102.15	102.37	104.92	98.003	103.14	102.55	104.27	102.44	96.247	106.84	105.5	103.93	109.48	105.75	102.86	108.24	109.72	106.04	106.51	105.64	96.695	102.03	100.95	105.28	100.93	102.73	108.82	114.27	108.3	109.56	103.76	105.7	105.77	110.47	102.35	102.15	96.593	110.85	107.62	104.5	101.68	110.19	103.95	107.32	105.27	107.98	108.07	105.65
103.14	109.04	110.59	101.6	104.3	111.87	111.23	102.96	113.28	115	100.16	98.549	108.57	103.93	110.76	107.29	108.45	103.01	104.47	99.979	107.51	101.24	103.1	104.04	104.26	112.2	115.13	109.23	102.31	103.11	104.11	107.33	106.93	101.2	105.08	108.16	110.51	100.7	105.32	104.87	101.23	105.15	100.77	107.17	105.87	101.21	102.4	102.44	104.85	104.51
117.96	107.35	115.43	110.28	117.05	107.62	112.4	118.51	117.53	116.52	104.22	110.81	118.92	123.41	115.16	118.2	106.25	120.98	104.21	119.98	120.93	112.88	113.71	111.83	112.21	109.15	114.11	111.42	113.63	103.09	118.5	112.25	114.25	111.16	112.49	123.52	111.51	110.7	111.42	110.48	106.32	113.71	108.12	112.21	115.38	124.81	112.4	104.11	111.82	109.73
110.8	103.57	114.03	114.29	111.98	99.989	101.56	105.03	102.86	104.74	104.6	103.53	110.06	108.61	104	108.7	105.74	113.4	101.85	104.19	110.59	100.27	104.59	99.315	98.396	104.43	107.18	109.61	99.707	104.7	104.07	92.188	109.77	100.59	112.66	101.69	99.299	110.46	94.229	94.967	97.623	109.05	95.758	109.92	99.668	103.52	99.007	108.5	104.3	117.14
101.61	108.12	108.74	112.11	115.73	110.35	105.59	109.61	102.93	111.82	106.7	119.78	118.28	100.12	103.67	97.111	107.58	102.21	105.31	103.46	110.42	99.392	104.84	106.98	103.45	98.716	99.847	110.09	105.07	109.43	106.79	101.31	109.16	111.58	101.14	107.67	104.76	110.07	106.2	114.38	103.65	102.47	113.42	103.24	110.87	103.52	105.88	105.2	114.37	105.99
100.4	105.54	107.31	99.442	104.25	104.34	104.13	111.94	100.83	104.15	108.79	106.04	109.84	105.18	108.62	107.16	110.72	99.874	102.55	111.13	108.81	98.994	102.21	100.1	99.678	113.88	101.47	109.92	112.58	106.62	109.98	108.23	103.24	99.328	113.08	108.04	107.83	96.839	105.73	105.04	107.71	107.25	108.15	105.62	103	104.79	104.82	112.37	103.88	104.03
88.234	100.35	93.561	99.905	104.74	100.04	98.676	91.703	101.23	96.832	101.36	99.89	100.31	93.78	98.656	94.572	99.905	104.63	96.399	106.23	87.886	102.9	89.029	100.91	98.73	99.589	105.05	95.707	98.893	97.533	92.333	97.373	103.21	96.137	102.47	97.093	96.729	100.83	95.084	97.104	103.49	109.38	104.51	104.07	101.97	102.9	95.188	104.82	103.16	95.613
110.1	115.78	107.36	107.57	106.41	102.58	101.35	105.94	104.63	107.09	102.55	109.14	109.9	111.32	111.32	103.64	106.43	111.3	108.13	108.98	105.25	106.24	111.61	108.83	112.78	103.46	100.75	104.24	100.44	97.749	110.68	98.616	117.03	102.7	100.14	105.22	99.307	108.36	98.115	108.22	104.9	100.65	109.07	108.07	108.67	109.31	110.97	100.58	106.72	102.27
117.85	114.42	109.09	106.5	106.34	118.5	116.33	111.13	110.62	115.02	123.74	108.47	109.62	106.22	114.48	114.58	109.42	112.61	112.91	116.6	114.52	111.39	113.84	109.88	109.57	114.89	110.71	115.01	114.8	107.44	118.14	110.5	109.43	109.67	109.87	113.39	112.59	112.83	116.46	116.22	112.8	108.74	113.96	114.37	118.13	107.36	118.72	104.81	110.42	106.72
99.365	101.67	111.41	113.68	112.01	108.48	97.971	98.361	111.65	94.605	101.8	109.03	105.06	104.72	102.43	105.27	108.58	93.627	95.776	105.33	103.95	110.49	99.624	109.45	99.842	105.84	101.43	109.64	104.8	103.16	111.8	101.18	95.585	101.18	103.91	107.17	102.21	99.46	115.91	98.097	101.27	109.75	106.78	108.32	106.96	114.61	107.17	99.011	101.91	101.01
106.82	110.09	113.87	105.07	99.666	104.2	109.74	98.207	104.76	116.46	111.14	108.42	113.03	99.557	111.77	105.37	110.04	104.57	105.1	103.53	106.22	103.03	97.696	101.96	110.48	107.76	110.93	111.35	111.97	107.36	101.13	104.62	94.21	106.44	98.749	112.17	97.717	104.56	104.82	97.042	108.3	109.18	107.45	111.84	104.66	109.21	106.9	99.688	107.19	104.88
103.39	107.87	111.38	109.28	115.39	110.18	108.93	112.23	109.9	109.04	109.19	115.16	105.77	113.16	107.92	112.22	115.35	104.02	107.55	110.24	111.46	116.63	108.42	119.06	115.33	118.8	108.34	110.33	112.57	110.61	119.25	111.64	113.2	107.17	114.18	111.94	100.69	107.39	108.88	118.78	111.27	106.85	110.34	114.48	116.56	117.79	102.78	107.92	107.16	104.25
108.4	114.33	111.52	97.101	117.53	110.62	111.98	120.24	99.879	113.27	116.77	108.42	106.34	111.48	119.5	115.42	110.6	104.78	113.09	113.16	108.87	103.99	109.45	112.95	112.48	102.46	106.04	106.73	106.55	108.78	107.41	113.12	107.31	107.16	117.83	113.67	115.18	106.57	107.64	117.64	115.34	104.84	104.41	121.97	106.5	116.3	112.65	114.71	111.2	112.63
93.277	95.748	98.419	111.95	111.28	103.27	98.752	93.076	100.55	94.67	92.207	99.804	100.65	105.93	103.82	95.323	100.96	105.99	92.764	94.568	104.57	102.41	97.957	90.365	103.52	106.01	99.036	97.234	106.13	107.09	95.362	100.08	103.48	102.14	103.4	92.637	93.697	99.49	105.55	100.21	97.026	101.73	106.39	95.02	100.01	106.38	103.49	97.396	100.41	91.341
104.03	102.6	112.36	105.93	99.95	114.62	106.29	98.554	105.73	105.07	108.22	112.92	109.25	104.22	100.68	102.52	107.54	104.79	107.14	103.03	110.87	109.04	105.13	99.61	105.39	106.01	94.108	103.55	103.4	112.07	108.36	106.64	110.57	104.9	117.97	107.54	103.08	108.1	106.67	104.99	104.54	114.74	101.96	105.91	107.46	110.99	103.75	107.92	105.65	102.37
98.944	99.87	109.49	102.03	94.51	98.506	98.19	102.97	103.06	94.765	105.05	98.515	94.61	106.39	103.24	106.65	96.845	108.66	95.425	98.945	90.583	96.285	98.006	93.875	103.82	97.262	95.758	97.022	100.54	101.36	94.647	94.836	99.578	103.31	97.106	91.288	103.38	109.98	102.74	103.34	101.94	90.645	104.78	100.53	101.29	106.04	96.082	106.55	103.78	103.8
107.06	107.42	117.83	107.01	108.22	100.78	116.63	104.09	99.212	104.41	106.25	107.2	99.617	103.7	107.72	111.69	102.07	99.562	113.12	106.41	108.98	102.24	101.75	104.54	106.65	106.66	98.624	101.05	108.97	100.43	107.79	97.678	110.46	101.16	108.04	109.06	98.68	113.52	108.99	104.58	104.81	100.47	108.6	99.062	107.17	105.73	100.75	107.93	105.41	106.4
100.99	106.35	113	114.6	111.69	117.8	109.43	99.595	115.5	112.23	106.19	117.18	113.07	104.99	109.76	112.68	105.61	116.05	124.77	105.27	115.78	105.74	107.13	103.35	111.97	110.37	110.98	112.51	112.47	103.98	116.26	103.47	110.13	112.77	108.47	115.9	109.16	114.19	108.66	112.42	113.81	114.68	105.99	117.45	122.81	108.4	110.5	106.72	120.8	106.53
107.21	99.978	116.98	104.28	101.45	106.84	98.108	102.81	111.67	105.73	108.79	104.7	107.73	107.84	102.96	115.05	105.2	101.86	106.89	93.63	102.01	105.6	106.29	111.77	96.268	106.34	107.47	102.97	100.34	103.78	106.57	104.24	104.9	102.67	100.63	105.03	110.07	101.52	105.3	94.365	101.4	108.2	96.5	106.28	102.05	106.16	100.12	94.521	103.8	110.17
112.6	112.9	105.97	109.5	97.29	117.22	101.18	104.11	100.92	101.01	109.64	99.668	117.77	104.11	101.76	101.47	102.37	106.02	101.38	113.21	106.08	105.53	106.24	100.81	99.375	116.18	99.29	107.17	108.58	113.03	101.92	110.2	113.87	96.615	106.39	111.5	111.38	101.34	105.31	111.3	99.867	105.74	106.59	116.97	105.6	104.09	98.968	104.58	108.79	108.06
99.686	104.87	106.96	97.143	104.41	104.28	103.35	105.23	102.93	98.358	103.92	110.19	110.26	102.13	104.01	106.18	117.39	98.501	108.45	108.75	103.75	106.78	102.23	101.78	112.34	112.81	111.24	106.25	108.52	109.03	114.64	112.46	116.36	105.55	100.12	103.57	102.92	110.55	103.76	97.063	102.86	111.49	100.89	108.53	104.2	110.16	105.8	100.84	102.55	112.6
102.03	103.72	109.13	107.4	112.16	105.81	105.44	111.82	103.42	106.98	112.66	99.288	107.03	99.989	100.06	108.71	108.1	101.76	108.17	108.27	103.93	99.427	109.15	108.83	106.58	110.02	102.17	100.82	110.25	100.43	106.91	102.92	108.65	106.02	109.57	113.23	102.68	98.95	105.18	105.67	104.16	113.22	104.99	105.69	97.907	113.33	121.51	111.96	107.55	107.24
99.218	91.711	100.1	103.57	98.403	99.34	103.11	89.372	94.086	105	101.05	93.892	91.956	93.767	105.84	96.949	100.61	93.971	102.96	103.84	96.705	99.742	99.355	100.19	95.485	105.72	107.41	104.01	105.84	90.293	109.08	112.06	95.695	109.28	103.92	98.704	96.915	89.227	102.61	98.122	94.826	98.468	97.993	99.437	99.763	105.86	93.733	99.302	99.74	96.834
96.66	97.949	105.65	92.093	101.81	96.252	90.248	103.65	102.52	96.366	100.92	104.92	104.86	106.24	99.97	92.216	105.88	101.7	96.996	102.3	100.1	110.66	99.48	101.58	104.44	102.11	105.37	93.166	96.712	100.47	92.283	99.773	97.312	93.178	104.12	97.833	96.479	109.16	104.97	101.05	98.658	99.018	97.195	103.29	94.204	103.74	104.72	106.97	102.91	101.34
106.48	105.31	108.87	113.09	101.66	107.8	99.509	109.03	99.044	114.56	100.08	102.35	108.57	104.31	111.76	111.89	112.3	106.28	104.16	114.14	102.84	106.65	103.5	104.55	103.46	109.93	101.09	106.12	114.3	104.13	98.739	115.3	99.953	101.15	101.23	109.33	109	103.24	106.95	108.86	108.87	105.79	107.74	104.58	101.67	105.97	102.8	107.67	104.74	109.37
109.99	97.64	103.65	94.399	103.61	119.09	100.93	98.686	102.09	101.06	111.88	110.6	107.76	105.22	104.19	103.73	108.64	103.41	107.45	106.48	99.824	107.14	113.86	105.75	110.19	115.24	95.737	103.5	97.533	104.48	97.969	101.17	105.12	95.551	107.76	106.05	107.68	99.23	113.57	103.16	108.95	116.72	108.5	99.13	109.81	101	105.25	103.52	99.676	109.61
128.97	126.64	113.31	106.9	116.53	119.43	115.52	113.59	125.2	105.08	114.98	107.68	119.14	116.97	109.65	118.35	108.64	113.62	113.18	116.27	116.63	110.17	123.73	104.09	118.84	123.13	123.2	123.9	118.6	121.51	115.35	122.89	114.4	109.21	115.52	120.3	109.61	116.54	118.42	121.46	115.71	108.69	118.58	119.27	106.66	120.7	120.43	122.98	110.24	111.94
126.3	112.55	112.89	111.86	118.61	125.62	115.51	118.21	122.32	121.35	117.43	112.08	118	117.02	120.66	115.01	117.89	112.22	122.22	111.38	120.77	114.43	125.1	118.25	119.85	119.56	123.35	109.17	122.78	115.25	126.74	116.97	120.98	129.38	121.83	112.75	118.54	115.25	109.87	115.63	125.2	125.12	128.19	123.62	119.24	118.66	121.31	118.9	114.66	117.67
100.6	105.94	110.77	100.18	107.11	103.01	101.76	104.39	102.81	109.1	105.23	111.39	101.09	116.63	104.77	94.998	98.118	110.48	101.21	107.08	101.05	104.16	106.56	106.08	106.64	111.14	113.94	108.5	103.05	108.12	102.69	108.99	103.86	112.53	113.73	105.67	96.65	105.59	102.09	103.3	102.28	99.04	106.25	104.45	109.47	108.82	108.98	114.6	110.39	95.277
99.718	112.24	108.29	105.06	115.86	101.21	104.52	107.54	109.65	103.74	113.75	107.3	97.562	109.61	104.71	109.13	104.1	112.47	102.88	102.8	108.24	103.93	109.52	103.11	116.96	108.95	108.74	103.9	96.156	106.39	99.813	109.66	104.96	103.03	107.97	99.338	111.06	111.16	101	100.08	108.18	103.25	106.22	106.35	97.896	101.44	107.87	103.38	106.09	104.88
109.35	108.06	112	111.15	95.72	108.96	107.87	103.79	109.87	105.49	97.588	103.41	104.22	103.68	102.07	112.67	94.281	99.167	109.8	111.55	106.87	103.06	98.365	112.34	104.05	102.45	101.79	120.76	105.7	106.03	113.62	108.1	108.83	111.65	102.51	105.83	107.68	111.57	110.52	101.52	103.44	98.858	104.07	111.34	108.28	105.51	106.82	116.68	108.21	111.1
100.5	100.62	101.69	102.21	107.47	99.384	105.44	109.03	96.147	112.87	111.63	101.16	105.67	97.928	97.186	84.107	101.98	100.04	96.791	95.479	95.578	96.028	98.808	105.15	96.327	105.78	101.28	102.39	101.2	93.546	94.878	98.583	99.112	101.86	92.422	101.69	102.88	102.44	109.71	102.1	104.82	101.48	96.463	97.966	104.31	98.867	102.22	101.14	88.124	94.971
113.09	106.53	106.5	110.09	114.16	114.04	116.46	112.84	101.76	108.29	104.99	112.89	117.92	108.71	109.49	114.79	109.95	112.41	106.15	116.61	108.78	114.12	115.32	99.821	112.64	104.81	109.38	114.22	108.61	105.17	111.8	114.34	117.53	107.48	109.97	108.54	116.06	108.79	114.45	116.2	109.08	107.76	113.08	109.14	105.94	124.54	117.15	110.77	115.15	115.65
100.04	105.95	101.04	107.89	116.98	110.25	108.49	111.22	110.2	110.49	104.23	120.93	109.87	102.97	106.03	110.85	106.19	109.28	115.92	105.03	108.04	99.285	107.58	110.47	98.396	107.5	105.16	111.08	109.81	104.46	106.76	103.45	105.58	90.876	110.74	95.441	108.79	104.73	106.02	107.15	104.51	104.18	107.18	111.02	111.17	111.55	102.04	102.89	93.323	109.65
105.11	98.177	104.04	102.78	110.22	104.45	110.81	110.84	103.83	97.567	105.55	104.03	106.89	110.45	106.13	114.61	114.43	108.98	111.82	101.63	118.72	102.19	110.35	94.643	108.11	102.88	115.24	105.15	108.18	104.59	107.45	108.78	113.49	119.93	105.17	113.09	110.15	103.34	98.974	103.17	112.2	105.17	98.023	97.877	101.54	101	112	113.58	107.57	104.77
108.49	101.62	104.47	115.48	99.061	99.209	107.57	107.06	102.87	104.72	108.31	102.29	102.4	113.32	117.78	101.3	94.849	101.79	104.43	108.67	107.7	115.95	101.21	100.92	104.06	112.32	99.86	102.35	109.58	108.44	106.09	99.403	105.46	109.83	104.61	109.62	104.78	115.39	107.3	102.98	101.33	100.59	111.89	107.61	106.41	109.6	104.62	99.959	105.58	108.42
109.21	100.16	104.51	102.05	103.02	105	100.57	102.44	101.02	121.09	102.98	107.1	114.59	106.96	108.16	103.55	116.47	106.36	103.35	106.57	106.81	103.82	106.99	112.88	106.11	100.54	108.24	104.83	105.82	97.316	111.84	107.44	103.38	104.59	112.14	107.03	108.29	106.52	107.21	102.43	105.59	103.98	107.27	104.85	104.39	114.12	101.09	100.36	102.09	103.21
102.19	101.81	105.44	98.695	106.47	113.08	94.654	103.4	104.67	109.64	100.63	99.273	104.99	97.377	99.852	111.64	97.348	106.3	107.99	101.21	96.706	112.77	99.455	97.868	107.55	105.83	104.38	103.47	104.36	105.92	99.143	100.73	109.01	109.94	106.33	107.12	108.47	99.845	104.71	111.18	117.13	107.7	105.35	106.85	107.53	115.45	108.23	105.69	109.6	108.14
118.69	105.18	107.84	104.6	101.47	105.39	108.95	106.51	109.11	106.55	107.43	104.71	100.93	109.19	109.19	105.59	103.43	103.96	109.59	106.86	104.87	102.28	102.3	100.11	111.31	100.58	108.4	105.47	101.57	104.19	112.03	103.87	99.34	108.53	111.89	110.33	100.51	110.19	96.769	104.71	110.77	96.915	103.38	102.93	100.58	104.6	109.66	100.21	97.975	98.844
103.11	104.1	107.24	106.65	109.17	111.34	108.39	112.86	109.79	106.69	104.37	114.79	105.76	107.08	99.949	106.44	112.48	103.12	100.69	112.35	100.39	109.95	98.595	103.14	110.16	109.49	108.61	106.66	110.33	108.21	97.079	107.02	102.73	109.83	121.44	111.08	111.01	115.21	103.16	112.64	105.4	109.77	103.06	110.42	109.95	115.04	107.8	101.57	105.14	95.908
103.18	116.8	101.36	110.49	101.9	114.74	107.42	106.01	121.06	112.35	106.5	109.76	106.93	101.7	111.29	110.06	107.88	106.56	114.79	113.13	114	102.83	105.15	103.08	115.81	99.942	103.29	103.17	108.81	107.83	105.78	111.75	107.49	105.74	104.49	106.89	113.12	110.27	103.49	101.77	121.95	103.98	103.81	107.17	102.6	115.11	113.34	107.86	104.45	110.1
107.9	105.79	106.19	109.64	112.92	105.75	109.19	107.97	103.51	106.68	105.7	109.31	102.5	108.32	110.58	110.22	101.11	104.1	112.95	110.92	102.94	98.51	105.06	105.33	101.74	96.44	111.2	116.27	107.73	103.67	100.62	95.899	96.589	102.46	105.61	102.23	97.393	98.851	107.79	106.91	100.17	99.036	104.01	105.43	103.79	106.2	104.71	96.082	100.77	109.29
107.7	106.87	119.9	110.66	110.41	104.07	105.29	110.35	109.88	109.77	109.51	115.53	104.13	108.71	114.49	118.7	109.62	107.81	120.58	110.14	111.5	110.13	113.84	97.671	100.8	107.83	103.27	105.53	113.56	101.88	103.06	96.989	107.44	103.34	103.94	104.42	113.21	115.09	111.95	107.72	102.94	103.49	123.8	107.88	104.06	121.22	118.16	102.98	99.786	107.04
92.733	103.51	104.1	95.809	116.73	105.78	96.582	94.878	103.97	102.25	104.2	94.663	106.19	92.637	90.682	93.933	103.14	103.92	92.846	103.62	98.235	102.24	97.998	97.017	100.78	97.152	94.044	97.729	105.39	99.712	95.077	103.42	98.245	96.863	102.92	104.78	97.587	98.292	109.08	104.18	95.457	87.646	101.36	101.19	88.328	105.94	105.94	104.69	97.428	100.83
102.61	102.29	112.61	104.05	104.93	106.23	103.23	99.666	104.65	104.82	104.88	100.66	116.61	104	96.689	97.214	101.81	101.2	105.14	107.47	112.29	106.98	104.81	101.07	96.615	108.29	112.39	98.347	103.7	95.995	101.56	100.78	106.93	107.73	102.96	94.224	110.07	96.254	109.96	104.22	103.95	110.88	99.956	104.97	110.18	106.9	106.95	102.25	115.88	101.97
107.97	98.347	109.23	99.347	105.48	105.12	105.06	99.815	107.72	101.02	101.83	99.394	100.17	107.62	102.26	103.56	96.666	101.82	114.23	110.19	108.57	110.49	98.299	98.677	104.84	115.77	107.1	113.47	105.41	109.7	104.79	105.87	106.8	101.66	119.89	108.28	113.64	105.43	102.91	96.92	98.254	100.95	98.051	102.8	105.16	106.73	96.945	96.316	104.91	106.94
105.68	107.66	109.15	101.3	105.53	94.798	108.46	103.27	95.654	114.29	110.58	102.3	102.29	97.946	107.3	100.24	112.08	103.2	102.75	109.14	106.09	95.331	105.12	108.02	108.98	108.25	105.59	104.2	100.57	106.16	107.07	109.02	110.82	102.49	103.81	92.776	114.68	107.02	92.373	99.949	99.485	103.67	109.78	112.41	116.28	104.88	106.67	101.7	108.07	104.07
107.94	108.67	116.04	104.07	116.65	106.58	111.4	116.09	115.86	116.69	111.03	113.7	115.65	96.665	117.92	109.32	112.6	120.58	110.91	123.41	117.05	114.9	118.55	107.86	108.94	117.94	118.38	107.2	109.87	116.08	115.72	109.97	107.81	115.76	110.06	115.49	117.23	107.93	109.52	113.86	113.71	110.42	109.09	115.51	112.65	113.85	117.87	106.12	116.8	105.44
100.51	90.998	109.68	98.188	96.604	99.995	99.84	91.6	94.724	106.69	97.048	99.253	93.466	102.46	96.142	109.21	101.07	104.76	98.17	95.793	103.5	105.58	97.119	91.832	98.827	103.83	96.87	100.93	106.34	96.982	113.37	95.972	95.448	95.57	105.89	102.97	99.143	106.35	97.423	99.289	90.196	107.96	108.88	99.078	98.025	112.46	107.46	93.777	97.134	96.864
108.03	98.042	93.855	95.235	108.53	110.57	98.494	98.888	105.47	97.61	99.78	93.321	105.4	101.67	107.81	89.179	101.1	93.522	99.666	101.12	93.777	110.31	96.822	109.91	98.45	100.24	97.847	96.151	103.7	106.92	91.117	99.273	101	102.54	103.91	101.65	103.65	100.82	103.38	93.347	104.29	102.64	91.965	93.395	102.32	100.89	95.883	104.2	100.58	102.06
120.5	102.35	114.7	110.2	100.93	113.65	110.81	112.4	109.62	106.41	115.39	100.49	108.61	113.26	114.65	115.58	117.4	104.83	112.16	107.76	119.64	124.05	116.34	107.93	109.4	109.74	114.26	106.9	107.13	106.87	108.17	119.42	115.31	110.92	109.68	112.8	111.01	113.64	118.27	112.54	119.4	115.29	120.14	111.79	112.17	114.77	116.94	111.81	114.72	108.15
103.24	106.04	113.32	100.9	110.1	112.7	107.88	113.31	105.37	104.28	107.13	104.39	104.57	105.75	98.162	115.36	99.874	96.295	100.81	113.63	117.93	105.68	101.38	107.26	105.97	100.58	102	108.58	96.996	100.86	103.17	98.559	102.44	100.85	106.73	106.81	105.71	113.2	106.25	105.51	113.96	109.07	113.9	109.37	108.11	111.62	101.26	111.87	102.32	116.62
114.06	118.94	112.83	102.7	110.94	115.71	113.84	116.81	110.03	116.02	112.39	110.68	116.92	102.11	110.77	107.34	105.18	116.38	112.79	117.86	113.49	121.02	107.8	110.24	128.49	112.28	108.09	111.99	119.15	116.58	111.1	118.63	110.74	109.59	115.18	118.7	112.02	100.87	112.7	107.35	106.19	124.75	117.68	110.63	110.86	112.55	114.97	117.63	112.66	119.66
102	99.962	104.37	117.81	110.33	99.758	100.87	110.91	107.15	102.72	108.3	107.41	107.09	105.32	102.23	111.49	103.6	93.24	104.62	106.56	101.04	99.135	106.69	97.44	102.05	107.03	98.82	110.26	112.96	108.07	100.24	106.41	99.398	109.39	108.97	102	104.74	119.36	94.652	109.63	111.69	98.154	105.15	107.87	105.08	98.964	102.2	96.73	108.43	100.2
110.17	106.33	100.01	99.515	111.3	109.79	100.25	111.75	106.4	106.31	110.03	103.9	104.43	109.96	107.08	109.73	113.47	109.65	108.73	103.69	112.82	107.99	105.81	102.59	101.65	111.24	106.55	109.45	112.76	97.947	107.78	116.59	108.05	103.64	108.06	96.239	107.14	110.45	103.42	107.33	97.413	103.21	108.96	111.09	104.45	100.71	105.33	104.96	108.06	103.69
100.81	98.716	108.34	103.98	109.49	105.27	98.719	97.522	95.651	110.65	91.353	106.85	99.514	100.23	99.107	94.053	90.952	100.7	106.22	104.78	106.91	92.591	98.64	103.15	96.188	106.8	103.76	94.161	96.118	99.318	102.48	102.81	102.13	106.59	96.482	97.66	103.95	97.107	89.859	99.702	96.708	93.484	103.5	103.29	89.112	102.13	103.6	101.03	103.75	92.62
113.22	110.27	94.541	104.45	105.22	103.38	104.53	107.23	108.04	113.25	99.263	97.419	104.05	103.2	101.01	107.27	100.15	103.6	99.588	105.66	107.82	111.64	100.23	106.93	102.07	109.39	100.97	105.51	106.53	99.567	104.56	106.78	109.24	108.96	111.34	98.389	106.78	109.99	111.98	103.09	108.49	94.102	112.93	103.83	107.05	100.98	104.84	99.694	95.911	108.37
100.13	106.57	103.03	109.2	101.8	107.7	109.02	111.64	100.76	111.02	115.48	105.67	101	106.12	106.18	114.24	102.55	106.35	108.29	107.89	105.46	114.33	105.5	103.96	97.303	97.106	106.01	112.21	97.344	114.96	99.995	114.87	110.65	112.95	97.226	104.32	107.46	112.32	109.9	106.46	110.36	106.05	107.86	97.404	113.19	97.932	107.59	110.4	101.85	106.34
95.499	110.85	97.186	105.58	102.24	108.34	107.42	104.03	103.24	101.22	103.98	113.64	96.565	100.15	102.16	96.788	94.199	93.985	88.061	101.52	88.709	95.468	99.128	102.24	98.699	101.3	102.37	88.482	107.28	97.415	99.792	93.811	97.961	102.48	87.846	107.08	98.676	99.448	102.73	102.72	94.42	100.15	96.84	98.429	101.01	92.934	108.34	107.99	95.453	95.41
93.911	93.388	103.55	102.97	98.664	105.58	102.41	106.59	97.148	99.836	104.82	99.98	96.904	103.61	104.86	102.65	102.95	96.352	97.993	91.919	101.02	97.771	111.36	103.58	101.66	98.843	93.501	104.31	106.01	96.17	96.448	101.8	108.1	102.33	89.591	101.15	95.879	95.544	100.54	108.02	113.38	107.33	112.22	98.068	101.42	101.48	104.14	101.31	99.39	107.44
109.26	112.49	108.51	109.97	103.37	104.12	110.45	100.32	102.48	105.24	101.59	104.58	110.45	107.73	106.3	102.14	107.64	109.09	100.78	107.87	101.79	106.05	119.17	105.16	100.8	113.47	101.82	106.28	101.71	103.4	104.81	103.26	103.98	99.885	105.67	108.24	105.77	101.31	100.48	111.78	103.85	106.75	103.57	101.27	103.02	109.71	114.75	110.82	103.44	107.34
110.71	112	111.22	99.554	100.26	106.75	112.27	105.64	99.852	108.97	95.664	102.91	105.52	110.85	104.48	115.7	102.8	102.21	99.952	108.84	112.17	104.32	100.59	109.66	109.33	105.02	111.71	106.25	108.78	101.67	105.41	111.41	121.52	103.41	113.63	111.85	99.891	103.74	103.1	104.64	102.44	104.73	102.95	114.24	108.97	106.83	101.32	111.56	107.55	98.1
91.913	101.17	100.6	86.665	96.437	96.23	100	98.85	98.097	102.07	99.157	100.64	93.22	90.948	94.841	103.56	103.5	101.04	98.339	92.132	91.349	109.35	98.221	94.445	106.03	99.012	97.053	105.75	91.984	93.937	98.093	96.254	111.12	100.86	98.959	103.92	103.65	103.86	100.74	95.81	96.926	101.35	97.133	88.407	98.483	102.63	103.15	95.366	96.149	104.74
93.779	100.56	104.72	106.01	108.56	102.3	110.69	115.75	109.55	106.18	108.04	109.83	102.58	107.64	108.18	104.73	110.67	105.84	108.08	103.76	101.77	101.2	98.335	111.67	98.828	104.07	101.76	106.14	105.72	104.06	99.966	101.34	102.51	105.59	101.14	112.9	104.63	100.16	106.54	110.78	99.566	98.381	103.03	104.35	101.56	117.17	101.09	105.42	98.303	102.47
123.76	107.98	113.76	118.4	116.49	118.82	113.85	116.72	115.01	115.78	119.31	111.73	118.31	117.2	111.52	120.69	120.31	115.38	120.25	110.89	104.36	123.22	113.37	116.29	114.6	122.39	129.94	120.26	119.52	110.15	116.34	120.91	124.5	112.99	114.93	119.28	112.73	116.66	117.8	116.45	127.76	120.26	118.28	120.69	115.74	124.72	117.13	114.12	109.53	105.37
105.8	100.35	107.49	109.67	105.32	103.11	105.13	104.75	111.25	114.23	116.46	109.11	116.11	107.84	105.06	110.58	100.89	102.93	108.18	110.29	102.79	106.82	109.34	103.34	108.48	103.22	106.37	107.6	101.37	101.02	111.18	105.18	100.84	103.54	102.48	114.77	115.21	110.51	102.8	103.76	112.39	105.58	112.11	107.35	109.65	116.16	109.93	104.38	102.71	101.84
98.645	100.52	110.65	111.8	104.63	98.412	101.67	99.703	101.06	103.99	96.664	103.42	101.49	104.99	103.83	96.316	100.34	105.53	103.93	94.555	106.26	94.755	100.62	103.11	104.54	106.62	98.671	101.72	100.56	91.001	105.35	106.43	103.28	101.68	102.39	97.245	94.559	103.96	103.48	102.23	106.16	106.16	94.815	110.41	95.593	96.698	111.99	95.105	98.543	103.56
117.28	99.539	106.64	105.52	103.98	103.84	101.21	103.69	104.6	106.49	105.03	102.88	108.45	112.53	113.96	104.79	104.26	104.27	112.59	99.87	115.34	102.75	108.02	107.93	108.47	111.88	105.71	109.6	110.03	103.63	103.11	101.7	100.82	102.19	113.31	102.55	108.16	106.89	103.92	104.17	99.612	106.67	109.61	108.99	107.29	99.407	97.558	101.25	100.96	106.35
107.61	98.696	100.48	97.831	109.65	93.484	114.61	95.813	109.39	107.76	103.61	101.4	101.18	107.41	105.2	100.91	103.58	93.318	100.53	97.924	107.4	96.761	99.611	101.49	96.613	96.904	94.935	92.622	91.97	105.27	107.91	111.2	99.328	91.035	102.28	100.5	112.05	96.072	84.56	104.57	109.43	98.154	107.47	98.829	110.24	101.64	105.15	104.01	101.18	104.78
107.35	114.04	100.52	106.87	109.75	109.86	109.47	99.437	107.94	108.11	111.69	106.03	99.806	100.33	108.19	106.65	102	108.02	104.97	103.64	112.88	110.52	105.48	104.18	93.921	106.82	101.29	103.7	102.35	95.309	91.003	102.08	112.73	103.65	102.39	104.87	109.27	103.47	104.07	106.12	99.088	115.85	104.65	114.74	96.701	114.99	96.523	110.58	108.1	110.87
112.29	111.72	106.1	99.765	104.1	107.2	102.52	111.93	105.61	104.59	108.3	110.05	107.54	112.1	103.29	100.22	105.24	101.87	101.75	104.23	105.74	115.18	107.7	106	104.49	109.94	112.94	103.12	109.84	108.29	103.88	104.61	104.34	111.72	103.17	100.89	108.82	104.49	105.15	107.9	102.84	107.62	110.3	104.45	101.24	96.205	98.779	107.72	98.69	110.55
107.81	94.757	108.95	96.223	92.521	99.802	98.72	99.887	97.035	86.388	103.04	102.9	107.04	97.461	102.01	99.981	98.89	105.66	105.02	99.584	97.989	97.961	100.66	100.32	95.468	107.47	103.38	99.266	95.106	99.546	92.841	100.65	93.577	105.58	91.643	91.09	89.078	102.54	86.643	110.33	100.3	105.63	104.34	107.54	93.63	104.75	100.05	89.789	105.58	97.779
111.94	103.39	105.38	100.53	108.47	109.56	111.12	104.57	99.554	106.13	104.31	103.69	99.379	99.186	94.422	101.97	110.75	110.93	97.787	104.5	103.3	117.85	104.62	102.89	101.04	107.79	101.62	107.16	104.22	118.73	98.852	115.53	109.03	114.15	107.83	113.28	105.05	105.6	110.37	108.71	101.51	105.07	107.88	106.55	111.16	113.29	102.53	104.99	105.51	101.75
115.14	109.18	119.02	108.89	109.76	105.65	112.97	106.63	110.65	119.43	107.15	110.82	106.36	100.5	112.51	108.47	112.55	111.68	112.82	107.01	111.15	99.393	110.57	110.84	106.98	113.35	110.08	112.06	100.55	101.54	108.64	113.4	110.24	104.46	107.33	116.27	111.73	117.42	104.98	101	118.72	118.12	114.1	114.67	103.82	103.31	100.69	112.71	118.07	117.91
106.95	105.54	103.44	110.1	108.15	95.972	104.55	108.55	95.024	100.92	104.88	106.18	109.12	107.78	99.419	100.13	110.22	99.776	115.17	99.582	100.78	108.05	110.73	107.57	115.22	108.82	102.56	99.177	111.14	105.06	102.48	108.96	99.931	101.95	108.82	102.56	111.24	100.14	113.19	109.39	103.78	113.23	85.787	103.95	110.74	108.91	110.03	101.09	118.49	105.82
102.21	97.735	102.04	99.43	105.91	115.75	107.59	112.84	105.41	108.92	108.48	100.42	111.51	103.52	105.47	100.62	106.98	101.42	107.73	101.45	105.73	105.18	106.78	97.672	102.47	110.33	105.39	110.95	100.68	102.93	106.43	96.293	98.367	104.51	110.54	111.67	103.13	101.09	108.89	89.095	104.54	112.68	94.13	112.34	104.28	106.59	111.4	102.46	107.39	109.21
114.64	106.6	101.86	96.142	101.69	103.43	110.6	103.13	103.5	101.34	97.963	110.92	116.53	105.22	98.395	101.13	94.377	107.57	106.2	101.69	106.72	101.96	97.614	102.58	97.887	107.4	96.817	101.12	99.309	106.67	106.65	102.85	105.81	105.22	113.58	104.68	99.671	108.32	125.36	105.07	99.382	102.7	100.34	106.52	104.14	110.81	114.55	97.67	98.888	109.31
101.3	102.19	106.26	101.94	101.98	109.74	104.65	99.542	97.623	114.13	106.95	113.47	101.94	108.59	98.382	94.639	105.38	100.43	96.588	102.12	99.193	118.14	105.2	103.76	107.87	99.025	109.86	103.99	109.57	114.13	109.53	104.47	103.25	100.31	105.73	106.87	105.49	111.74	116.85	105.67	99.693	108.26	102.85	103.34	109.67	95.336	103.27	108.81	107.77	105.94
97.661	92.317	104.38	108.16	103.13	107.08	98.881	94.434	103.82	97.534	107.32	100.95	99.877	107.04	101.79	95.619	102.28	100.86	97.536	90.764	100.31	100.14	96.772	101.86	103.71	99.839	97.592	87.786	91.792	97.161	103.93	99.159	97.696	104.58	101.57	98.737	99.798	92.227	96.795	89.884	100.28	107.18	106.3	104.14	96.909	103.8	104.58	97.872	98.878	92.383
108.93	106.46	110.49	100.6	102.86	105.27	107.22	111.18	108.11	113.13	107.53	101.62	104.41	107.98	107.15	99.043	106.31	105.72	113.57	110.56	104.29	108.87	93.162	113.96	108.36	98.627	104.44	105.22	106.12	106.31	107.64	108.27	105.56	108.11	102.9	110.57	107.99	102.66	105.48	104.35	114.5	98.458	111.05	102.31	103.23	94.026	104.04	108.25	111.29	107.42
106.99	104.16	101.87	108.33	114.81	105.96	101.71	107.89	104.56	96.393	109.09	107.47	107.32	112.94	107.06	104.34	112.3	103.08	109.23	102.79	101.75	100.37	106.46	104.12	99.9	100.42	104.7	105.05	103	109.9	112.83	110.83	106.16	108.82	104.89	101.24	104.21	97.678	105.46	105.1	108.25	103.2	103.24	102.14	101.17	110.58	108.16	97.16	106.1	106.4
116.75	111.58	105.74	113.35	109.37	114.32	119.34	122.25	107.85	118.71	109.18	111.59	104.45	109.75	108.72	109.15	101.49	108.26	113.82	110.09	107.8	107.48	103.3	110.47	103.8	110.89	108.57	111	118.87	117.18	109.38	110.86	108.52	117.43	105.72	110.36	118.05	108.24	114.24	111.56	107.97	101.66	116.7	110.53	105.02	109.57	115.27	100.65	109.3	102.06
108.92	103.15	104.93	108.93	106.42	109.18	110.22	104.28	105.98	104.64	111.45	114.12	101.79	110.3	107.95	111.25	101.87	116.62	109.05	111.6	108.32	108.71	120.21	101.64	111.25	106.39	121.83	112.57	110.78	114.41	108.29	110.94	106.14	109.53	114.98	107.09	102.29	112.46	119.53	110.65	108.48	117.59	107.61	105.28	109.7	102.12	109.79	113.32	102.58	107.69
110.59	111.6	102.8	109.95	108.19	103.96	115.61	111.7	115.89	111.28	106.66	103.06	114.61	112.16	109.74	113.39	117.74	115.17	105.7	114.49	105.66	115.61	106.1	106.69	119.89	112.29	105.63	116.35	106.02	124.37	110.94	114.4	113.9	111.08	102.61	111.34	100.39	111.88	109.49	125.18	115.25	105.74	110.83	106.26	107.12	112.32	115.64	112.84	111.04	121.49
115.12	112.02	114.44	105.64	103.25	110.08	102.94	106.01	102.74	101.59	106.1	108.59	105.2	106.26	105.94	96.444	109.25	105.32	109.08	100.81	110.72	102.57	108.17	96.149	106.26	99.432	103.53	113.15	109.01	107.31	107.45	101.86	107.25	113.98	107.38	110.67	99.282	114.94	105.54	94.714	111.69	107.57	105.4	107.12	104.37	102.75	110.24	106.82	109.38	112.2
107.3	108.46	112.01	108.63	112.51	110.36	104.78	113.21	106.47	108.85	97.997	109.51	106.47	100.94	110.22	111.06	107.22	106.26	104.04	110.39	95.163	108.69	114.86	112.39	113.39	108.32	107.33	95.122	100.56	109.15	102.36	98.726	110.3	105.11	107.92	103.33	104.62	103.97	104.21	101.05	111.31	113.55	100.2	101.53	107.92	101.48	109.08	109.96	114.46	109.07
96.431	103.78	108.41	93.798	101.86	96.764	97.836	107.05	94.441	99.012	96.873	95.659	99.088	103.06	101.11	99.549	94.2	101.73	96.162	99.364	101.58	92.752	92.071	100.51	97.113	94.98	101.03	104.1	104.22	92.743	103.42	98.864	107.38	108.06	100.76	98.502	104.31	92.066	104.94	98.543	99.679	100.66	105.83	92.792	102.42	98.353	94.795	105.06	101.6	99.131
92.195	114.15	100.98	96.974	102.07	93.492	103.11	101.1	98.34	112.12	103.51	109.03	101.49	102.52	109.97	101.09	107.43	104.69	100.35	113.97	98.583	104.79	114.57	108.79	104.29	100.16	108.81	103.16	96.361	94.468	105.25	109.03	112.45	103.05	104.76	114.38	108.75	110.2	105.72	107.22	109.15	104.1	107.5	103.28	112.94	113.8	102.96	111.56	114.53	107.81
109.36	105.59	103.25	110.1	102.09	101.81	102.82	113.22	105.65	108.06	110.61	100.78	108.61	104.69	109.5	105.27	109.38	113.28	112.66	106.93	111.15	100.19	109.19	113.26	107.34	114.1	110.8	110.05	107.28	104	100.26	109.9	105.6	109.17	104.83	100.63	108.35	102.52	106.41	114.06	101.22	107.91	107.86	110.55	113.79	101.2	110.28	105.18	105.81	101.85
94.493	99.628	107.38	100.21	114.15	107.1	102.6	110.45	111.62	107.52	110.58	95.003	113.79	99.493	105.82	107.26	111.2	106.53	113.11	105.15	111.97	105.45	108.65	108.81	104.02	107.38	99.422	104.87	107.83	102.98	109.7	102.87	109.05	97.988	107.46	107.29	109.67	106.75	96.604	95.354	107.45	104.21	116.08	110.27	108.92	98.484	110.31	105.87	107.54	107.21
109	114.76	102.92	99.993	99.554	94.703	109.36	104.27	109.96	103.48	106.67	101.23	105.97	117.18	111.42	104.09	112.02	104.35	110.57	94.752	107.02	99.501	110.17	106.9	109.67	100.75	108.96	101.93	113.86	105.64	100.98	108.43	106.46	105.59	107.49	107.49	104.48	108.93	106.33	103.86	102.16	101.09	107.52	113.68	107.39	104.03	111.9	110.87	96.173	104.37
104.36	107.54	97.003	109.62	100.85	106.62	102.31	111.08	100.1	102.88	117.43	108.59	94.116	113.65	110.2	95.133	106.95	104.68	98.238	98.004	107.36	111.88	105.85	107.42	108.95	96.115	109.35	114.93	107.56	107.33	96.386	104.46	101.67	103.56	97.212	108.4	106.87	104.47	109.04	109.58	98.244	106.97	105	109.96	108.31	93.733	103.11	103.98	101.86	110.96
95.619	104.19	101.5	101.58	103.12	106.03	95.016	99.852	97.327	103.48	103.3	101.2	100.74	96.43	98.796	107.29	99.886	104.09	94.977	104.53	111.94	95.912	98.279	99.547	100.83	110.69	104.53	94.518	102.94	98.743	103.13	108.62	101.85	108	102.95	99.463	108.91	101.25	98.045	92.299	95.814	97.028	99.886	93.472	96.839	97.38	98.275	106.19	102.46	95.64
100.98	100.45	111.56	106.98	103.36	104.46	97.956	108.35	106.54	104.83	101.37	103.72	106.38	107.26	107.13	105.09	106.2	107.64	103.61	98.871	114.53	106.07	98.703	104.56	110.86	108	113.96	106.39	102.67	104.56	114.1	108.14	104.53	97.469	102.62	108.62	104.53	102.11	97.553	106.89	108.61	108.55	103.78	99.366	108.24	103.75	105.91	103.91	105.81	105.27
99.072	98.14	91.709	94.842	100.44	90.115	102.4	111.81	102.96	99.721	94.108	88.685	99.019	101.5	109.36	103.82	102.19	103.66	91.027	103.29	102.16	101.49	95.547	93.904	97.341	94.465	97.606	106.67	106.68	91.727	97.626	94.435	101.48	95.223	97.713	99.894	97.371	103.56	96.884	93.384	96.464	104.72	97.317	103.6	97.376	103.43	94.489	97.206	106.26	94.856
114.96	104.03	112.21	112.18	103.04	102.19	96.614	102.36	98.853	100.31	108.13	101.17	106.14	114.97	104.37	105.98	106.71	93.357	109.95	99.369	106.47	100.98	97.994	95.231	116.94	110.43	104.07	107.66	104.61	110	100.49	104.12	101.62	100.98	94.059	101.72	106.75	105.57	101.52	102.49	109.24	113.24	105.55	109.52	108.21	99.272	109.47	99.511	106.97	104.89
105.42	111.87	110.34	115.6	102.65	109.62	105.24	103.37	105.44	111.12	105.15	103.99	113.41	109.78	110.23	104.71	110.33	101.53	108.67	103.47	110.47	106.88	107.9	112.13	111.11	101.71	102.92	105.18	110.85	101.12	100.44	102.52	109.84	106.41	113.58	101.02	110.64	101.77	103.45	100.86	102.67	101.76	106.89	103.53	99.84	109.16	104.73	108.03	107.69	115.25
97.726	100.76	103.63	103.51	98.566	105.8	105.26	101.54	97.391	100.74	100.72	99.403	96.548	100.13	103.12	112.09	90.472	92.011	103.4	107.27	108.9	100.5	100.75	97.461	94.839	100.12	102.84	96.124	104.68	102.54	99.866	104.21	99.312	96.894	104.76	100.52	101.12	102.31	102.3	101.6	94.677	98.683	104.24	92.922	105.7	97.942	97.207	97.032	97.696	104.12
106.54	114.23	104.43	109.97	116.79	109.54	105.09	114.36	111.02	102.46	110.54	111.64	105.75	109.63	111.41	108.02	113.77	107.36	114.71	111.05	111.78	114.65	114.17	118.73	108.21	106.54	112.84	109.71	101.58	110.88	111.91	106.83	112.19	110.28	106.97	114.84	106.8	113.86	105.79	102.33	115.42	120.18	110.85	111.84	117.45	111.35	112.85	110.19	112.33	113.73
105.96	109.66	102.95	98.541	102.24	97.218	109.95	113.04	114.46	106.52	104.07	105.98	109.32	104.05	108.44	101.64	106.3	99.026	102.23	93.616	103.1	108.78	116.38	104.13	101.61	95.913	97.633	108.33	99.798	109.47	109.19	103.97	104.34	100.21	110.41	101.12	107.23	109.21	97.617	106.88	102.22	98.823	99.734	110.65	106.78	105.66	108.93	113.74	115.27	104.23
97.972	103.87	107.69	110.49	102.8	106.73	103.9	110.6	103.64	106.78	103.68	102.86	106.47	106.17	110.63	101.16	96.137	107.09	108.36	106.6	108.27	108.6	115.62	98.699	119.64	104.19	106.54	112.21	97.777	110.2	106.12	110.43	116.3	103.14	101.71	100.98	100.59	107.29	106.18	102.35	109.61	102.64	103.52	110.91	109.73	110.01	108.48	108.08	99.631	109.24
105.93	99.27	110.77	106.13	91.31	98.172	98.315	101.04	95.053	105.38	87.893	101.72	100.12	101.33	99.187	98.505	102.35	95.114	90.869	103.66	100.57	95.201	106.13	97.971	102.08	98.55	105.88	96.86	105.39	103.02	94.485	100.31	105	103.46	109.33	117.14	97.434	105.33	96.442	106.36	107.17	89.595	102.02	108.11	106.54	95.369	97.096	102.39	102.63	94.13
112.61	97.771	107.47	98.706	106.68	107.44	104.4	99.069	105.55	107.18	99.57	105.96	106.99	108.82	108.13	108.73	105.56	103.77	114	110.01	114.04	106.04	104.52	104.45	105.55	104.34	110.52	111.01	109.25	103.9	101.85	105.47	105.99	100.79	103.9	108.72	110.48	112.21	102.96	109.37	110.08	114.71	108.43	109.17	104.11	105.24	112.23	112.2	101.94	108.87
115.98	113.59	103.53	112.21	103.43	103.46	110.39	110.4	116.81	112.38	117.16	116.28	111.14	120.59	117.71	108.32	109.43	114.3	115.47	107.85	106.96	102.42	112.86	120.76	101.56	124.56	110.84	113.44	113.03	110.28	120.5	117.7	113.73	110.27	113.58	106.53	113.27	103.41	115.91	113.85	103.64	113.35	103.38	109.33	112.3	108.4	110.93	124.03	116.89	113.38
108.6	111.6	104.57	104.22	115.94	111.72	115.84	121.22	112.5	105.74	119.53	121.91	108.99	112.87	113.52	123.52	111.18	115.74	127.71	105.68	108.63	120.24	113.47	114.37	115.41	125.07	109.59	111.92	115.69	113.96	108.51	121.35	107.35	108.5	107.93	123.24	109.07	115.72	107.31	108.66	114.01	117.46	118.94	109.36	101.37	114.06	107.54	116.69	110.27	110.58
92.166	107.69	101.08	109.97	98.355	112.73	107.91	108.51	101.99	106.37	100.9	99.742	106.21	105.01	105.74	111.14	104.97	113.55	94.956	99.843	100.27	111.42	106.68	110.1	97.668	112.52	101.45	104.84	104.28	102.71	114.7	100.89	95.107	110.43	108.39	102.42	102.59	109.07	115.89	102.09	97.927	105.97	102.12	111.59	100.18	110.98	110.49	102.06	107.33	105.94
98.85	99.178	99.911	106.33	93.528	100.93	99.921	103.67	101.49	96.826	102.1	100.91	99.784	103.29	104.01	102.16	99.331	91.336	100.63	97.465	107.94	98.874	89.788	102.01	98.437	93.588	105.38	104.38	96.961	102.25	100.28	104.35	96.352	96.434	97.041	98.164	90.505	97.401	94.858	99.942	96.385	110.87	96.842	104.72	90.18	100.5	103.55	97.804	98.569	102.64
103.84	105.9	98.336	107.52	107.55	100.75	109.78	103.79	94.052	103.09	116.76	105.86	109.85	111.23	98.446	102.2	113.54	91.138	106.24	105.68	101.73	116.16	113.01	111.84	103.72	107.31	101.19	109.48	103.42	101.9	103.58	105.32	99.034	110.63	111.67	106.95	104.77	106.18	96.092	101.62	100.89	104.15	100.17	108.68	101.63	105.68	108.88	99.547	104	103.99
117	112.44	114.24	107.22	113.45	105.47	110.12	105.94	104.02	116.39	106.61	107.31	110.34	113.57	105.82	109.72	107.15	120.46	111.41	111.16	106.58	117.24	117.01	107.28	113.45	111.28	107.86	105.51	107.35	120.08	102.37	114.33	119.59	109.27	100.73	117.99	105.95	106.97	106.57	109.64	108.58	101.59	104.12	111.55	117.41	113.33	112.98	112.36	116.96	108.73
107.44	118.96	112.5	106.31	107.71	104.82	105.36	107.95	107.89	104.14	103.01	107.94	101.97	107.79	105.16	107.48	100.48	107.78	105.42	95.238	102.81	103.43	110.59	100.99	95.647	107.79	98.744	106.98	104.24	103.18	110.83	104	105.06	107.62	107.03	111.85	107.27	103.01	93.173	109	104.58	101.79	108.73	108.77	106.26	106.92	105.79	105.25	103.46	98.769
122.74	114.65	118.74	101.63	111.34	113	106.07	109.43	110.89	117.59	112.24	118.45	120.74	111.18	118.84	108.21	111.59	121.58	108.78	109.21	111.44	119.31	118.86	113.22	113.14	109.31	116.57	120.98	106.75	114.23	105.92	114.57	117.79	110.49	117.36	105.58	110.95	109.59	124.82	114.81	107.06	115.09	115.85	106.54	116.99	104.84	106.12	103.91	111.79	111.49
113.52	105.79	98.587	108.47	99.429	112.61	96.715	110.63	109.51	107.28	105.71	108.77	103.84	118.29	105.85	106.06	107.01	105.15	104.64	106.32	109.96	106.04	103.22	107.21	107.73	103.45	105.08	106.34	102.67	107.27	108.23	112.56	103.86	109.29	107.74	107.49	104.5	100.68	100.36	112.16	101.46	103.43	99.681	109.32	107.44	103.14	113.97	111.41	99.639	109.75
106.88	100.93	107.35	104.69	98.904	111.95	102.6	107.12	97.755	107.79	104.04	109.16	105.9	107.93	104.99	112.58	100.37	106.76	98.604	105.39	101.41	108.09	103.4	102.99	107.3	98.664	103.38	95.815	102.21	104.71	104.16	100.33	96.8	109.94	111.26	98.694	114.39	108.43	103.66	101.71	110.3	100.2	108.21	119.95	101.73	104.73	113.73	100.13	114.39	104.57
100.42	97.375	96.589	99.479	96.506	100.12	102.18	98.871	93.016	97.134	96.444	99.473	94.277	93.689	96.114	102.03	101.17	97.172	93.198	99.546	96.653	100.49	87.613	96.934	103.53	102.75	89.836	92.249	106.37	100.81	98.315	101.62	101.62	100.5	107.84	93.925	100.26	101.03	104.65	102.86	99.943	95.283	95.858	102.72	107.5	105.07	104.09	105.46	101.08	97.332
100.75	100.96	100.43	112.9	94.336	103.52	108.16	110.59	104.74	102.07	108.13	101.95	95.841	114.21	104.21	109.77	101.29	106.8	108.5	111.68	109.78	97.719	109.78	100.5	100.1	101.03	107.15	109.17	109.62	106.51	103.92	103.37	105.28	110.3	107.12	109.48	106.18	99.844	113.68	112.87	104.71	113.97	101.04	97.984	110.74	110.48	106.68	107.58	103.35	104.62
103.8	108.35	103.75	98.402	95.834	107.91	93.89	102.85	97.049	96.134	97.408	94.928	100.95	100.06	99.891	97.028	109.61	101.74	107.18	92.811	101.47	105.23	97.946	104.58	99.799	101.61	105.23	97.148	99.02	102.31	99.308	95.743	99.977	102.11	112.52	103.02	105.49	98.647	100.26	91.747	104.8	97.479	106.84	106.51	99.112	92.998	94.094	115.33	107.03	105.85
103.5	108.22	99.631	97.09	105.04	111.37	104.18	109.5	101.29	101.08	107.6	99.58	102.43	97.511	109.09	107.01	105.93	100.14	104.18	110.36	112.02	105.87	105.4	103.21	111.19	109.19	105.27	106.77	108.38	112.42	108.2	108.94	106.69	104.5	106.33	103.66	114.34	96.727	108.66	110.6	102.99	104.2	101.8	102.26	112.16	106.79	99.974	105.73	102.49	112.08
110.24	99.341	110.05	108.85	106.75	96.699	103.65	104.68	103.6	93.788	107.05	111.8	104.57	105.7	105.15	99.691	106.93	97.216	107.41	105.47	105.7	105.75	104.4	108.6	111.64	100.31	104.42	102.11	101.18	104.76	100.93	113.22	101.45	95.806	93.368	99.653	114.08	108.22	98.195	101.28	105.65	101.01	102.88	106.68	111.3	106.19	95.014	109.1	101.59	107.01
104.27	99.93	103.96	106.74	105.4	110.85	100.95	105.09	123.23	108.55	113.06	99.557	98.487	108.97	110.2	109.3	103.86	95.475	101.83	113.44	108.06	111.64	100.05	99.495	106.13	110.86	106.48	111.08	103.1	108.42	105.67	112.92	104.79	102.57	107.04	105.86	111.17	108.24	103.48	112.02	108.44	111.29	99.676	100.04	103.76	105.14	117.98	108.34	103.84	95.59
105.76	109.92	112.04	106.61	106.21	105.7	106.09	105.5	104.48	101.35	113.56	112.32	104.95	98.594	96.804	117.14	103.35	104.44	110.97	110.88	103.18	100.15	109.66	104.91	103.51	107.1	113.99	99.389	111.71	111.35	116.48	110.21	107.25	104.94	102.14	104.38	105.57	109.47	112.58	115.67	108.22	104.4	107.09	98.178	106.84	100.71	107.86	103.71	107.86	110.11
107.97	114.12	108.87	111.23	115.65	122.38	114.79	106.05	112.25	113.79	103.65	113.24	109.43	113.12	110.74	112.02	109.34	100.95	115.76	110.31	117.23	104.78	106.03	113.78	113.77	110.73	111.37	113.57	108.85	108.21	110.51	103.7	113.48	116.66	112.34	116.45	113.3	111.63	107.4	105.8	114.5	112.46	104.7	114.18	112.04	115.81	104.16	119.93	100.16	110.65
117.19	109.18	108.28	113.31	108.04	117.37	118.41	119.57	106.45	113.64	104.03	115.53	119.49	116.92	104.37	110.62	115.18	117.04	112.85	125.1	112.69	121.88	115.07	106.15	115.21	110.76	110.95	100.55	110.35	105.18	118.32	100.19	116.18	115.43	105.96	118.62	101.74	115.42	117.97	114.37	114.98	112.32	115.67	113.22	105.74	113.15	110.92	108.43	106.63	118.7
106.27	104.64	102.12	98.402	98.882	99.285	95.016	102.37	103.89	97.693	96.249	93.646	101.46	91.699	93.726	98.579	105.37	92.752	101.43	97.719	107.75	116.03	102.38	92.332	104.32	103.77	100.79	109.12	107.32	97.17	103.23	91.516	91.181	96.112	96.905	108.42	100.23	98.159	98.469	100.67	108.78	103.33	95.645	102.14	104.25	96.405	100.25	90.76	102.54	101.07
107.36	108.2	116.36	112.84	122.25	104.76	120.4	109.77	106.09	109.43	109.44	111.33	107.29	102.89	109.17	112.32	109.43	111.41	112.35	101.58	101.56	115.11	107.92	113.69	111.14	100.68	112.94	117.73	115.09	112.41	114.96	110.8	113.71	109.53	116.8	109.78	107.73	100.33	111.79	116.59	103.74	105.2	111.61	110.38	108.23	113.57	112.04	110.9	112.65	105.2
108.75	109	105.06	106.36	103.57	115.48	101.35	112.7	106.45	102.46	105.04	105.51	118.59	112.29	103.36	104.52	109.86	109.61	105.82	114.32	101.47	119.69	118.18	112.13	112.08	111.06	112.45	107.96	112.19	110.24	118.97	98.316	113.08	100.75	107.3	115.62	108.86	105.59	117.63	106.59	113.72	104.53	104.07	104.95	101.46	100.95	111.58	108.59	110.21	102.31
113.39	117.37	105.83	109.81	108.34	118.25	105.2	105.1	109.26	108.66	112.34	114.57	109.39	108.53	107.31	114	110.91	111.84	107.51	112.94	113.93	110.1	108.7	107.45	125.7	112.33	113.66	105.73	107.79	102.3	113.26	113.74	100.36	118.5	114.67	121.62	118.82	110.19	112.71	109.5	111.87	119.53	112.7	111.19	117.78	107.26	116.6	111.68	114.32	116.32
105.79	109.68	110.83	108.73	106.85	98.246	112.67	109.78	106.26	99.43	104.96	101.02	104.67	111.36	107.46	104.4	104.16	104.39	100.54	106.58	107.93	115.06	106.7	105.73	119.57	108.94	115.92	103.41	100.86	114.95	108.28	104.6	101.14	102	116.07	95.963	107.96	107.66	112.74	115.79	115.74	108.57	123.04	103.71	110.28	111.55	104.63	96.441	105.42	97.446
104.43	111.69	101.47	110.13	103.57	115.71	113.37	104.72	104.98	99.141	111.14	104.92	105.33	107.4	111.46	108.6	112.94	102.76	102.4	102.38	102.53	113.43	101.61	100.25	109.74	104.5	105.34	109.18	95.602	103.39	99.841	108.47	90.321	105.61	114.08	116.56	108.46	97.203	108.56	113.52	104.18	100.71	107.9	104.98	108.54	104.93	108.66	103.46	101.39	105.7
101.41	102.56	101.34	96.915	100.6	100.07	98.824	103.38	92.552	100.47	92.899	110.33	106.25	94.5	101.2	99.83	107.08	101.97	98.263	98.628	102.98	96.695	105.32	103.48	104.73	97.565	103.44	104.71	98.767	95.134	100.04	102.73	93.299	107.59	99.064	98.15	102.24	95.023	98.054	104.31	98.654	107.55	104.4	98.949	106.74	103.65	107.84	103.28	91.757	105.26
101.36	103.77	108.37	114.42	100.63	119.58	109.92	115.41	104.87	106.94	100.69	108.92	106.07	102.55	103.73	107.12	103.77	108.07	106.38	107.51	112.13	103.47	104.21	114.04	104.73	95.137	103.84	100.71	101.65	105.46	100.89	109.52	111.08	108.57	99.482	101.38	114.31	102.66	112.7	107.19	112.78	111.36	112.36	110.57	100.67	112.72	115.19	105.44	122.23	102.6
101.49	100.87	102.22	103.87	105.37	105.99	105.22	104.81	106.34	101.81	108.82	103.98	106.72	104.09	106.63	105.95	104.34	103.29	105.1	103.24	100.82	103.19	101.87	97.875	105.11	114.21	109.94	104.01	104.81	103.9	104.93	107.12	104.22	105.66	104.02	102.14	104.43	110.06	113.21	117.54	101.28	111.91	100.88	105.31	102.63	102.37	117.04	95.208	98.307	116.47
104.49	107.17	112.12	101.61	105.91	101.49	99.891	97.604	113.43	102.13	97.438	106.56	97.347	108.41	110.1	98.778	98.55	106.47	114.21	103.55	107.93	105.27	111.55	106.77	93.522	103.87	92.896	102.43	105.03	98.163	105.28	115.76	98.42	105.47	104.14	104.16	102.01	110.08	107.78	99.797	100.35	104.93	104.29	106.57	103.96	112.77	101.06	100.02	111.55	105.87
115.47	108.93	111.32	114.8	107.64	115.35	112.28	110.31	113.08	111.65	110.16	114.84	109.35	111.68	113.18	111.76	105.3	113.73	112.78	107.69	126.32	115.38	106.01	111.16	111.42	105.39	113.94	104.83	115.67	105.11	122.44	121.78	110.52	105.27	109.74	108.77	113.1	106.59	113.02	107.98	111.02	117.31	108.26	110.08	104.36	112.78	109.69	104.48	118.39	107.61
123.41	107.62	103.83	115.2	103.02	113.03	104.21	112.3	118.81	112.01	108.84	104.91	102.89	118.23	115.14	104.73	124.88	112.48	109.66	119.68	112.64	121.74	113.9	118	112.54	123.26	105.75	111.56	105.6	117.67	105.02	106.52	111.78	107.61	111.83	117.68	110.68	114.34	114.33	113.09	114.63	119.33	119.71	109.83	115.33	108.21	112.56	115.15	109.13	110.89
105.85	115.52	105.38	98.036	102.69	109.36	108.15	105.88	109.69	99.578	115.51	101.55	101.96	110.41	105.17	107.39	110.81	103.37	109.59	108.27	94.385	104.41	104.81	95.325	100.89	104.56	105.4	101.36	113.88	111.25	104.22	97.777	101.23	105.75	102.12	94.484	111.11	104.06	110.13	93.754	101.92	108.15	103.76	100.77	108.8	110.68	110.13	103.48	105.25	106.88
108.91	102.67	102.08	117.19	96.939	98.103	102.16	103.62	113.17	101.76	107.12	101.02	106.13	108.26	103.07	106.95	109.08	104.18	106.36	108.45	107.61	102.51	105.89	100.56	106.1	103.38	107.77	106	112.06	98.868	102.4	109.36	112.67	99.779	107.91	105.88	108.63	100.04	101.92	105.18	109.18	108.04	109.35	106.9	106.6	108.87	103.53	107.08	97.761	111.14
108.8	111.64	115.26	99.617	99.906	102.65	99.092	102.4	94.813	106.38	104.17	105.09	114.78	114.97	109.45	110.31	111.07	107.56	111.45	113.33	113.42	106.18	115.87	107.06	99.819	110.99	106.7	103.61	108.15	103.11	108.65	113.82	106.34	109.09	109.13	110.47	106.18	117.13	106.7	108.74	105.08	110.66	103.19	105.7	108.37	115	113.33	103.87	103.66	107.45
107.34	107.08	107.78	116.69	114.03	114.45	112.82	112.65	119.68	107.94	97.883	117.34	103.03	104.34	113.3	122.14	118.18	113.25	115.83	121.22	110.12	110.64	108.67	109.21	115.02	113.02	115.7	113.2	107.29	112.1	127.19	113.64	116.5	106.29	106.44	116.13	119.47	100.57	110.13	112.5	112.5	109.57	104.29	101.35	107.12	114.78	114.35	112.08	108.48	113.26
106.3	96.604	104.04	102.37	96.729	100.7	101.39	99.045	108.41	100.57	100.66	107.73	109.79	102.9	102.36	102.59	96.868	102.75	107.44	102.5	99.639	101.35	95.704	104.34	106.14	104.12	102.91	92.314	100.75	110.82	105.74	97.263	108.43	109.57	103.89	100.7	104.29	105.65	100.21	106.32	98.633	100.83	105.96	104.35	101.93	99.315	120.01	108.46	100.2	107.93
103.52	103.77	101.71	110.6	104.65	104.83	109.72	105.59	99.545	98.455	105.77	112.95	110.54	108.22	99.001	101.76	106.94	105.04	108.39	105.32	109.17	109.05	113.74	97.049	109.66	114.67	105.84	105.37	93.882	105.91	103.67	99.059	96.1	104.98	114.16	101.42	104.6	104.05	104.54	113.64	98.787	106.78	106.24	101.64	112.67	100.93	107.93	105.11	98.154	100.73
100.67	103.89	104.8	106.26	106.78	110.65	104.4	102.19	108.94	110.59	106.46	105.38	110.77	105.88	99.045	100.6	96.591	103.9	107.21	102.92	110.07	108.29	96.214	101.24	103.17	99.595	105.86	104.79	101.05	101.08	110.6	108.73	113.4	108.09	101.72	106.82	109.99	117.7	111.17	107.66	106.12	106.17	107.89	104.24	105.61	103.52	108.47	98.247	105.43	97.225
117.48	112.06	112.61	116.07	110.61	106.16	112.95	110.3	110.08	110.65	111.73	110.13	107.03	116.12	115.29	109.83	110.6	107.27	110.6	109.51	103.41	110.21	107.57	110.05	109.45	107.3	103.15	115.65	106.77	101.53	107.16	108.38	107.55	110.57	111.45	106.29	103.73	110	105.15	106.3	97.689	107.72	119.42	113.4	113.62	109.08	118.67	118.85	114.26	109.96
103.91	111.86	104.89	116.36	113.35	116.38	121.01	106.94	106.79	105.25	107.31	114.6	111.89	111.51	113.4	110.3	115.91	116.63	111.28	116.71	123.24	110.45	115.73	108.05	108.85	119.15	113.16	112.46	108.17	117.97	110.89	111.63	113.82	106.95	110.41	114.01	116.32	119.81	116.23	107.27	107.25	105.64	109.42	120.16	118.87	115.79	112.83	115.18	108.65	111.13
101.23	103.33	99.824	104.83	113.04	100.41	106.06	117.37	99.411	107.18	112.56	115.12	112.24	101.75	110.32	112.32	104.55	99.852	105.79	108.29	100.36	100.1	101.06	105.04	102.35	112.37	106.7	111.78	108.25	102.53	108.34	103.19	99.88	105.65	103.95	108.22	110.79	105.76	106.97	99.763	100.49	107.06	108.68	96.005	110.67	106.17	112.54	105.44	104.66	107.36
108.11	109.6	104.58	115.17	114.83	107	95.408	103.58	114.46	110.98	109.45	100.21	111.21	106.73	103.38	109.34	106.99	99.14	101.51	101.24	108.52	106.35	102.97	100.21	101.79	103.09	104.5	115.56	107.57	98.539	103.35	110.41	113.16	98.21	104.35	104.26	104.77	104.46	100.26	105.25	103.68	106.33	101.97	106.14	108.46	106.09	112.84	111.35	111.23	103.24
102.18	96.576	88.788	103.82	98.162	105.1	90.67	101.4	97.405	96.16	102.4	96.822	110.22	88.03	111.99	108.02	103.55	99.24	93.28	105.74	99.468	93.899	97.272	97.452	94.985	101.79	106.51	99.126	104.48	101.17	108.53	102.23	106.85	106.79	95.383	101.32	109.92	104.94	96.993	97.452	104.69	111.46	100.46	104.68	96.632	103.06	106.9	106.06	101.22	105.71
111.22	109.12	111.03	109.16	111.25	109.71	107.98	115.28	115.89	104.73	112.4	116.55	108.18	111.22	110.63	106.61	109.51	114.75	118.21	109.21	110.33	113	112.41	110.5	108.32	108.9	119.41	110.95	113.92	117.43	106.07	102.99	114.11	105.94	122.47	108.12	103.47	105.46	105.12	104.73	110.51	109.53	107.4	119.41	114.83	103.68	118.19	113.66	108.85	112.53
109.06	121.83	105.45	117.37	111.07	107.44	110.7	106.68	111.45	110.33	113.88	109.98	99.468	113.76	106.62	108.75	113.21	112.13	103.3	103.91	116.16	105.39	117.71	113.61	101.58	108.33	103.98	111.47	113.45	109.48	116	113.71	109.06	113.66	108.1	118.42	123.39	111.62	121.18	105.01	106.01	113.69	112.93	101.74	115.7	117.64	122.27	118.92	111.03	116.34
112.28	113.7	121.65	110.35	112.91	124.62	106.11	109.95	115.13	112.82	111.03	111.9	112.85	113.44	115.43	118.1	112.93	110.37	117.75	117.18	120.82	111.32	114.11	104.72	113.03	108.88	110.95	118.52	111.76	108	120.84	112.36	119.01	120.9	92.603	102.04	112.44	106.74	112.71	103.68	114.76	121.29	119.46	118.6	115.93	111.02	108.5	104.46	117.62	116.1
128.29	114.06	117.87	104.93	116.44	109.67	107.3	113.56	122.57	110.5	104.48	106.56	113.69	106.91	106.11	108.85	109.14	108.39	106.88	107.06	115.49	108.58	112.05	115.93	113.87	111.7	113.2	112.11	105.26	112.67	115.37	110.41	110.04	109.07	107.64	113.45	114.32	111.79	111.67	113.64	103.73	109.55	114.12	113.03	112.03	117.02	115.32	107.26	115	105.49
109.79	103.33	117.9	102.87	96.782	106.23	107.75	116.42	106.23	108.7	103.88	113.41	103.47	105.81	102.16	102.64	104.6	106.56	108.59	109.25	100.81	106.04	113.12	107.64	101.47	105.14	107.62	100.29	105.84	108.15	106.89	105.8	119.24	105.63	94.282	111.08	106.38	98.789	98.873	101.93	102.24	98.288	102.32	113.97	97.084	114.12	104.41	109.94	107.43	105.57
107.9	97.789	105.38	108.54	111.43	101.78	98.135	99.367	98.727	96.853	110.47	104.74	105	105.22	102.42	109.97	106.18	108.17	104.77	102.16	118.46	109.69	103.45	103.67	107.15	104.22	113.27	113.84	111.2	98.111	105.09	103.54	99.003	112.16	100.35	115.9	110.37	108.47	106.92	102.37	106.37	105.58	100.2	97.209	109.31	111.91	110.41	108.24	108.2	105.42
110.36	104.47	101.25	101.26	97.004	101.9	111.33	108.13	101.34	110.73	103.69	107.18	106.13	101.97	108.82	97.199	105.51	97.66	108.19	127.3	104.99	103.24	108.72	105.96	102.18	112.8	100.99	103.18	107.84	108.36	99.953	109.11	106.39	106.33	102.75	109.79	100.63	110.78	101.35	97.84	114.35	97.825	94.843	110.14	110.13	99.957	96.345	101.07	106.76	94.411
106.69	102.98	107.14	106.65	109.47	102.14	109.1	111.66	105.58	102.8	105.08	102.49	100.87	99.24	108.39	108.47	101.75	103.92	103.43	106.59	101.27	113.95	106.84	96.698	103.71	105.18	106.91	105.56	107.68	95.067	116.61	113.11	108.71	111.38	106.78	112.46	113.44	105.75	100.3	107.23	109.96	104.4	95.255	104.8	100.32	100.82	96.217	103.34	90.722	106.14
101.25	108.63	105.26	106.98	106.3	109.65	100.8	105.04	103.97	102.28	101.22	105.73	111.22	115.83	108.85	109.13	110.21	100.97	113.48	101.99	107.75	110.28	108.8	102.27	104.62	101.56	108.32	106.08	103.47	116.08	106.01	96.854	106.44	102.8	105.81	98.971	110.02	105.74	104.84	109.13	116.04	108.15	108.19	105.32	106.54	104.2	109.03	99.859	111.71	103.59
107.43	109.37	116.55	116.05	101.76	108.74	94.695	107.35	98.997	104.69	95.345	109.89	98.137	113.01	115.01	107.16	104.62	106.25	106.28	113.04	103.13	107.23	103.37	107.91	99.523	108.61	109.85	102.05	111.68	106.05	104.64	99.291	108.62	101.02	114.44	99.021	108.59	108.02	103.6	104.43	106.6	106	110.94	101.56	103.83	117.64	103.86	107.54	103.88	106.66
102.31	103.7	100.95	98.655	95.961	106.2	105.41	110.16	107.27	96.863	107.61	104.51	107.8	107.73	95.049	94.162	110.35	110.49	102.79	108.48	102.89	110.03	118.88	100.93	105.06	107.1	108.46	116.46	107.55	104.06	101.96	107.45	98.448	103.49	116.14	109.56	107.14	100.77	106.43	100.04	101.94	100.43	109.93	103.17	106.93	113.25	109.31	105.71	100.43	113.69
105.29	101.32	100.18	105.85	103.98	101.95	105.71	105.13	96.845	98.568	105.58	113.7	107.4	103.11	104.82	100.85	111.64	108.14	102.02	108.57	102.98	104.75	102.78	113.09	110.77	104.64	110.52	102.63	106.55	112.31	106.64	111.51	114.52	107.3	106.73	112.79	102.89	112.87	108.62	107.67	113.39	111.67	108.64	106.88	93.218	113.58	103.19	100.21	95.869	103.29
106.17	110.76	111.85	107.24	106.27	104.43	107.66	111.78	104.83	107.04	107.99	102.32	111.13	102.24	114.78	105.85	108.92	105.86	100.16	108.25	110.09	105.2	106.25	102.06	106.98	101.25	113.51	107	97.542	108.54	97.242	104.01	114.13	100.42	110.77	102.76	104.66	108.86	108.76	107.01	108.14	107.67	96.364	104.84	105.44	97.018	103.86	122.66	108.62	113.43
115.18	105.85	109.17	108.42	103.37	111.31	110.81	109.89	111.38	109.8	99.716	98.844	107.81	121.92	114.65	110.62	101.5	104.65	113.67	112.75	111.98	111.14	111.42	116.46	118.26	117.72	108.62	116.9	119.64	105.24	114.66	112.25	108.08	111.32	121.54	114.3	107.17	106.58	105.8	117.25	108.97	110.87	116.19	101.42	112.47	111.58	110.19	104.43	102.02	111.27
103.43	107.43	104.54	100.75	103.26	97.728	104.25	94.42	108.76	107.25	106.58	108.12	103.14	103.29	103.94	107.42	95.252	99.393	104.98	106.73	105.37	106.31	107.68	100.28	104.77	103.53	100.68	101.09	101.22	107.82	103.55	104.12	100.61	115.44	96.064	108.95	95.678	112.7	108.51	103.77	105.87	107.9	111.73	105.24	103.44	110.72	107.41	108.35	100.32	105.33
104.51	112.9	108.13	108.35	102.43	107.84	108.49	114.06	108.48	116.96	111.66	107.44	108.13	115.44	111.1	106.97	108.97	114.75	115.87	116.02	113.78	113.46	103.46	103.49	105.68	109.84	113.98	109.2	115.02	111.82	110.12	117.81	113.77	109.2	116.19	108.7	109.74	116.31	111.17	111.34	114.17	122.97	109.71	99.02	108.39	102.06	114.01	110.15	103.17	106.36
102.08	104.04	105.22	110.33	104.76	110.91	97.849	99.435	102.28	104.43	103.68	96.371	102.55	102.8	100.96	97.978	98.119	108.97	109.05	93.688	109.27	105.01	100.06	106.63	101.52	103.26	105.09	106.1	105.08	102.84	100.94	104.04	106.6	105.12	102.41	104.42	107.71	108.31	106.94	101.76	111.74	100.64	101.18	100.47	111.31	106.89	108.17	109.27	107.99	113.03
99.295	101.58	103.28	106.08	101.7	106.01	94.36	93.767	104.4	106.59	101.92	94.344	94.984	101.39	106.71	98.694	107.76	100.34	92.872	101.69	102.66	99.702	94.246	90.805	100.76	102.44	101.85	101.06	109	90.218	97.536	99.263	101.9	97.996	103.05	104.84	97.337	105.09	100.46	102.08	106.61	100.28	95.667	97.519	101.6	109.7	107.63	103.68	108.38	97.594
97.566	109.13	95.842	114.37	104.02	118.61	106.37	95.387	98.905	100.69	105.16	101.92	105.86	105.72	111.67	94.324	109.58	111.32	105.35	102.34	110.64	114.79	96.206	104.29	116.91	105.13	105.68	103.39	110.04	107.21	97.734	106.35	110.79	117.8	103.68	109.25	102.19	100.69	99.562	101.9	109.84	108.24	97.889	102.74	98.966	107.14	108.71	106.11	108.76	103.44
113.93	101.52	106.79	109.36	109.29	97.345	104.34	103.84	111.55	108.19	103.54	106.59	103.09	123.76	100.98	101.66	107.97	104.37	105.17	109.69	101.36	103.25	103.67	113.9	110.1	105.08	112.15	109.04	105.54	103.08	111.12	104.49	108.15	105.1	106.79	103.41	115.87	108.16	112.53	111.85	114.03	111	109.82	112.68	107.92	102.06	106.54	98.913	111.97	113.63
107.96	111.5	106.13	107.37	107.68	109.34	110.41	102.39	124.28	118.66	112.38	117.01	102.51	115.8	108.23	113.84	123.43	104.96	113.8	109.69	104.42	104.91	113.93	107.4	117.21	114.56	114.49	112.68	109.96	116.01	111.31	112.64	107.44	107.89	119.11	107.01	105.31	115.09	112.36	113.69	107.34	112.87	103.54	117.12	108.23	127.52	107.1	112.35	114.91	116.39
116.28	105.76	109.8	117.49	114.02	113.04	124.6	110.21	113.63	112.05	115.25	108.11	108.11	122.84	105.01	96.53	105.89	107.17	109.36	110.89	111.52	113.59	102.17	116.45	104.76	117.71	111.88	112.64	111.03	106.16	106.56	114.72	110.43	110.89	118.47	110.9	114.23	120.24	119.23	111.53	111.71	116.66	119.68	111.16	115.38	109.8	108.41	113.33	123.21	110.97
104.49	101	113.6	102.16	105.1	101.91	102.61	102.11	105.41	99.862	109.12	111.22	99.629	103.99	93.94	105.57	108.03	104.16	108.08	102.07	105.03	105.88	99.798	103.78	104.05	106.5	105.84	99.757	103.35	91.967	98.05	111.37	101.31	100.06	104.37	104.5	102.51	103.65	93.919	110.41	113.25	94.868	107.73	98.219	106.58	97.637	98.941	104.14	110.33	104.72
114.29	106.63	108.91	109.01	104.95	112.22	122.69	116.33	106.31	121.65	103.78	108.4	111.9	110.12	115.84	119.8	106.42	110.48	112.42	107.85	104.23	109.5	108.94	118.29	117.27	106.92	110.28	120.67	108.92	117.23	113.24	114.51	115.56	105.55	103.74	114.23	110.28	111.31	114.16	112.33	119.82	107.88	104.62	112.68	119.19	110.25	116.54	111.72	108.63	106.47
107.2	113.43	114.87	118.79	115.59	121.11	110.71	113.5	105.8	109.51	103.05	105.26	107.8	108.16	110.89	109.37	109.39	108.32	110.82	110.46	106.66	115.05	111.46	113.6	106.82	114.73	110.79	102.51	107.06	119.48	109.73	118.18	112.42	117.62	111.18	110.37	117.89	114.71	120.15	118.7	117.42	111.18	112.63	116.42	110.4	110.11	109.48	107.42	115.53	111.57
127.04	117.01	122.24	113.16	114.86	125.39	126.97	121.22	124.31	124.59	123.43	119.95	124.71	114.07	111.63	117.57	119.77	115.03	120.18	114.82	116.99	110.95	135	114.67	122.77	115.87	113.28	112.48	119.58	111.94	121.09	117.98	124.32	124.28	120.82	125.69	119.46	114.3	114.08	117.91	121.57	123.11	119.81	112.47	109.27	114.57	119.36	119.77	124	129.24
108.43	119.74	113.36	111.88	109.72	115.64	104.26	105.58	117.28	102.3	119.75	111.69	119.14	106.77	111.62	111.86	115.91	111.68	111.21	103.36	104.8	110.3	108.69	113.11	111.62	110.92	122.17	118.28	115.09	106.76	112.76	112.83	117.88	113.63	112.62	114.2	106.94	113.35	114.96	114.66	109.13	112.07	115.94	107.37	107.14	118.46	117.47	113.47	127.43	112.65
122.17	122	129.11	119.94	113.96	119.75	126.61	117.15	109.89	120.48	121.87	124.13	108.63	120.8	108.68	128.12	117.07	116.58	121.25	119.36	115.73	113.58	115.25	116.24	116.2	112.48	111.38	123.23	122.99	123	113.44	122.47	123.19	107.78	122.67	107.81	126.71	118.35	124.42	117.31	111.17	110.12	123.21	113.81	117.55	120.12	130.23	119.32	118.63	110.32
114.03	110.99	104.63	100.81	109.24	113.31	112.46	109.8	101.68	103.2	109.5	100.72	102.55	106.93	107.25	108.6	107.31	102.29	105.84	97.995	107.18	106.67	109.76	105.94	100.35	111.32	102.48	107.9	110.17	110.75	113.82	102.15	112.98	94.683	109.72	107.27	101.82	108.63	111.85	105.33	98.96	108.62	107.08	114.82	116	105.43	110.49	108.31	105.11	100.92
103.58	108.09	118.48	118.06	108.71	119.72	115.76	117.17	110.7	121.77	116.17	125.37	126.68	123.12	122.1	112.26	114.19	120.72	122.29	116.49	115.18	123.28	110.08	110.13	117.79	114.35	117.84	122.88	120.15	121.86	120.89	114.88	111.88	116.04	111.98	112.65	113.06	117.55	116.6	126.55	114.19	114.05	118.91	115.82	116.39	122.88	122.01	116.6	118.6	118.06
104.23	114.9	107.13	98.156	106.75	105.74	100.13	111.25	102.27	103.51	101.99	119.66	107.1	107.16	92.389	99.116	110.88	95.179	94.532	97.462	106.3	97.656	101.62	104.18	103.5	103.89	95.469	112.13	107.12	102.07	106.73	98.968	102.93	103.05	92.756	104.46	102.28	107.37	103.92	107.19	108.14	111.08	104.71	104.97	109.87	110.35	103.55	97.517	111.67	103.2
106.79	113.53	115.82	112.03	119.3	109.41	107.14	110.28	109.34	114.93	104.84	115.63	108	110.77	114.65	117.34	113.48	115.37	120.63	104.6	117.81	117.01	111.32	111.37	113.39	107.38	121.23	114.54	106.88	108.43	121.79	111.59	108.73	106.42	123.94	109.32	111.45	112.99	116.7	105.79	118.59	116.73	107.12	102.01	117.65	116.46	112.28	119.11	104.54	111.69
116.72	106.55	106.54	110.12	103.9	113.29	107.64	107.76	99.977	112.37	117.5	112.97	113.47	106.68	109.51	109.77	106.14	109	111.23	110.49	108.74	108.28	113.71	103.4	106.03	107.24	111.19	114.09	121.96	109.53	114.99	111.3	107.46	110.11	119.41	113.07	117.34	105.71	111.77	118.8	111.68	116.26	104.29	106.13	112.52	111.24	101.81	103.9	110.73	110.93
116.87	113.92	100.86	111.5	112.82	115.77	115.69	108.94	109.17	117.23	110.87	117.36	103.19	108.22	121.52	113.72	104.41	124.51	116.91	113.17	121.08	110.7	104.18	119.7	118.22	115.68	108.12	116.92	115.3	108.08	108.22	113.68	113.21	116.68	102.68	121.03	113.84	114.06	113.25	112.87	109.47	114.94	101.53	111.83	113.28	126.05	113.07	101.79	110.84	114.4
95.335	100.44	104.77	108.02	109.49	97.903	105	108.12	97.617	103.14	106.17	99.067	105.68	106.57	92.108	114.89	109.26	105.57	96.248	100.17	106.03	104.86	104.96	96.968	105.54	100.17	110.02	100.54	101.84	109.36	102.72	110.81	104.75	107.02	108.27	103.37	107.31	102.93	102.8	101.48	119.32	108.42	105.67	106.42	99.744	111.17	101.44	104.92	102.18	109.66
105.13	111.3	103.41	108.03	105.3	105.16	106.58	117.77	106.62	108.38	112.54	110.72	109.38	106.06	110.24	104.2	102.94	109.07	101.96	110.37	105.74	97.367	106.53	102.64	105.06	108.34	100.81	117.12	96.676	117.74	103.43	113.78	106.95	103.83	93.693	105.36	104.91	103.06	110.88	103.27	98.16	102.73	94.361	101.74	108.35	105.16	107.27	99.19	101.55	100.8
106.73	108.01	105.13	104.48	112.36	98.081	97.365	104.31	103.72	108.54	104.79	109.48	107.21	96.061	104.19	103.47	100.64	97.259	100.46	102.55	97.377	104.53	95.683	85.25	96.29	108.11	100.56	100.18	100.41	101.56	104.53	108.94	107.84	110.44	98.345	102.83	102.69	108.42	104.87	105.37	113.29	114.93	106.62	110.08	101.57	106.58	107.42	104.5	103.5	107.25
95.669	106.84	107.07	99.73	107.64	101.8	113.59	102.84	104.66	109.42	107.9	105.77	101.95	109.36	99.764	101.13	111.33	107.79	104.72	104.6	110.52	116.58	99.561	112.01	104.16	103.98	99.497	109.94	105.16	100.63	100.01	112.18	110.77	111.68	109.63	108.01	106.6	111.01	105.42	110.15	110.85	109.23	107.18	112.71	104.17	105.44	106.65	101.72	106.21	108.2
97.996	105.48	108	85.732	99.895	110.46	96.723	94.284	100	108.1	97.021	101.01	88.412	95.173	107.05	105.31	100.08	103.9	100.32	95.975	101.19	99.55	100.34	101.74	97.88	102.8	95.372	97.99	93.534	106.92	94.393	100.3	105.62	105.79	97.628	102.75	100.23	90.237	88.534	92.897	101.75	104.22	104.92	105.89	92.088	110.36	89.259	96.719	106.19	96.289
107.11	117.82	113.87	109.6	116	107.27	106.83	112.63	108.02	110.94	112.65	110.11	114.82	110.09	119.37	106.62	110.51	114	110.33	104.46	109.87	114.33	115.09	104.37	106.18	115.77	108.65	115.9	107.89	98.157	104.08	112.31	111.91	111.81	111.65	101.25	116.63	119.24	117.51	111.52	112.26	103.3	111.89	108.07	118.84	100.24	109.05	112.61	115.86	109.34
119.92	110.55	114.02	108.94	122.17	102.36	111.88	120.46	101.88	107.96	107.7	109.52	106.2	113.72	112.85	115.33	105.08	114.67	118.02	110.69	103.99	104.87	113.39	115.43	104.45	104.21	109.17	106.2	102.48	111.89	109.99	108.19	109.18	106.99	110.75	114.53	114.26	114.33	117.46	112.69	117.15	104.54	106.05	106.9	119.61	111.63	107.83	113.24	110.47	105.95
112.76	111.94	120.93	116.93	114.55	120.86	111.78	107.91	121.06	117.58	109.59	112.13	113.39	108.61	99.315	114.39	115.42	107.3	113.85	115.83	109.57	104.55	113.5	109.85	113.27	118.98	120.64	104.45	110.38	111.28	106.61	107.65	116.65	122.01	118.95	112.34	107.98	113.83	120.99	116.92	106.09	114.87	111.08	100.7	104.23	115.72	107.42	110.14	112.58	112.92
111.82	110.82	103.47	111.58	110.08	97.549	104.47	111.99	98.349	115.96	104.93	103.77	103.14	108.31	102.06	102.83	116.72	111.03	104.24	99.032	99.376	109.52	103.61	111.01	104.97	101.59	107.81	106.42	102.74	104.27	111.97	98.96	102.31	114.89	96.408	104.75	113.94	111.16	107.82	107.36	109.69	103.91	103.58	106.85	100.72	98.689	99.905	98.647	106.03	107.58
105.92	103.7	99.877	106.36	111.36	106.61	110.97	108.11	103.48	98.653	107.07	107.86	107.28	107.59	110.96	101.75	110.28	108.28	108.52	116.69	101.15	108.73	115.9	110.07	106.29	101.21	108.33	112.03	105.05	102.52	113.03	103.96	107.55	101.44	102.25	107.11	112.46	104.57	108.21	115.22	104.06	97.263	109.32	109.71	112.13	112.17	107.85	98.055	106.71	100.61
110.53	103.79	104.6	97.114	102.36	109.49	101.75	101.46	97.407	105.86	103.94	93.644	95.099	103.04	95.921	97.963	96.09	95.499	99.831	97.975	99.102	94.872	102.83	96.68	93.757	97.509	99.366	104.85	104.3	102.69	107	105.47	102.91	96.058	104.03	103.72	103.57	99.239	106.05	101.84	102.49	100.87	106.58	100.05	96.739	100.8	93.437	103.39	104.34	100.42
109.4	115.85	97.727	103.06	102.67	115.19	106.06	108.3	103.48	112.73	98.888	106.59	109.99	110.48	109.06	102.19	108.92	100.78	106.48	106.9	107.25	111.56	106.37	107.97	100.03	104.71	107.92	109.22	105.16	102.6	101.75	102.31	110.2	105.84	105.84	106.77	101.23	107.84	107.56	105.17	104.73	99.028	120.79	113.6	108.81	105.32	99.798	99.737	100.47	109.97
108.16	113.87	108.75	110.2	114.42	102.91	106.85	110.01	107.61	110.6	111.07	117.98	110.09	107.55	113.21	111.04	114.18	109.72	113.06	118.96	108.06	116.54	117.07	115.64	110.1	118.1	109.81	114.55	112.22	108.3	112.49	112.65	105.31	115.48	109.43	110.56	113.82	116.74	115.21	109.75	118	104.92	111	108.61	115.22	120.22	115.97	103.45	97.706	105.95
113.31	109.89	109.58	112.1	117.75	101.95	100.61	115.68	116.22	109.19	107.19	116.96	112.88	111.75	115.37	109.44	111.75	105.95	119.78	126.63	118.11	111.36	113.75	103.97	110.81	114.57	113.04	115.58	112.98	103.22	107.48	104.4	108.03	110.82	113.67	114.85	112.15	109.11	112.39	113.18	112.99	111.9	118.25	109.02	120.3	114.25	112.21	115.96	115.17	107.79
100.99	110.59	100.29	106.48	102.46	108.28	113.6	107.7	109.35	100.99	106.94	109.34	102.01	114.21	107.26	111.61	96.4	99.418	111.44	112.18	103.94	103.26	107.34	110.94	106.84	99.658	108.66	106.96	105.49	102.52	107.18	104.99	105.24	101.33	100.7	103.45	118.79	109.27	106.32	111.29	102.9	106.72	101.59	104.2	109.51	104.21	105.43	114.64	105.06	108.67
104.97	98.35	99.769	94.781	95.709	102.44	101.76	99.697	107	97.338	100.32	98.469	96.378	102.07	100.38	96.87	105.31	102.64	104.63	91.893	108.99	106.81	99.254	96.208	106.94	94.005	104.89	98.497	95.414	101.96	88.666	99.827	100.92	111.57	108.86	106.73	105.06	106.48	106.58	95.716	89.519	99.205	100.38	97.088	93.887	99.927	98.01	105.34	95.186	96.508
103.52	112.1	101.58	113.54	102.24	92.544	100.1	111.47	107.88	101.34	106.78	101.28	107.1	112.89	105.52	104.76	102.09	101.02	101.34	115.45	115.37	110.02	104.98	104.54	113.95	107.85	105.96	102.17	109.61	106.44	111.25	108.41	101.34	111.72	114.23	106.17	105.65	109.34	112.9	105.27	111.23	106.5	105.01	109.46	103.91	99.126	108.16	101.02	105.25	93.206
99.54	98.791	104.13	105.58	98.88	109.91	116.06	106.66	114.28	103.56	105.82	106.07	120.33	102.82	116.49	98.926	106.06	112.1	102.37	105.05	111.18	105.81	97.275	102.27	112.55	107.46	115.25	108.02	115.18	99.896	103.23	106.78	102.45	105.04	109.05	104.4	100.24	105.81	110.72	112.81	101.61	103.29	98.206	108.41	100.24	110.1	113.17	109.27	112.72	97.876
110.33	114.03	112.23	106.67	108.53	105.45	103.44	98.615	102.28	105.95	109.48	113.1	101.19	114.64	101.02	104.18	105.36	105.99	107.2	101.16	102.8	104.8	97.543	106.81	112.65	111.12	103.38	102.02	104.49	106.14	115.93	115.4	102.84	100.43	111.93	105.93	101.26	115.72	104.84	117.5	109.99	105.13	108.01	105.29	104.11	108.72	100.1	107.24	99.248	95.632
129.46	115.83	118.3	119.77	124.46	122.31	118.79	112.26	121.49	109.86	110.19	117.24	122.37	117.1	119.49	111.21	126.81	117.85	110.16	120.49	114.97	110.83	116.1	110.35	112.65	122.67	118.03	110.54	116.59	101.96	115.66	117.66	108.73	121.72	107.55	120.41	114.27	125.09	115.35	109.01	117.42	114.56	119.35	120.16	115.48	119.27	114.39	114.98	110.49	107.43
113.98	102.18	109.57	100.91	98.444	100.17	114.09	109.88	102.99	101.31	98.49	98.19	105.93	99.7	98.674	110.77	111.19	105.88	100.54	111.09	105.47	95.91	108.79	103.51	108.36	108.66	109.98	116.96	107.24	106.35	105.72	111.07	105.06	103.24	110.12	97.739	98.513	98.421	112.76	103.7	99.888	107.47	109.8	102.18	105.76	108.67	104.31	105.64	101.29	99.902
104.36	112.58	103.05	104.73	97.295	110.62	118.43	99.629	118.06	114.44	100.67	115.25	99.859	105.41	100.39	100.07	112.35	106.07	102.98	106.66	103.86	98.544	107.86	106.79	105.37	100.94	103.77	99.976	106.8	100.91	103.96	110.81	113.94	102.29	95.573	103.62	100.59	98.106	100	119.18	109.02	112.21	95.935	106.94	95.595	105.17	109.45	111.76	106.48	101.46
109.68	110.45	117.56	118.13	111.8	110.56	105.32	115.29	107.54	120.92	120.89	113.7	115.88	113.73	115.36	106.48	107.46	109.59	117.28	116.64	110.1	112.09	112.54	112.53	105.02	113.79	111.55	112.97	115.91	112.62	106.66	117.33	108.12	112.4	119.21	117.35	117.1	113.58	119.12	122.69	105.88	111.36	116.29	111.72	107.61	112.65	110.17	110.76	112.03	116.95
105.08	105.34	109.37	112.85	103.99	102.9	106.4	114.92	105.65	109.63	110.98	106.98	104.1	103.07	110.5	110.46	104.2	110.85	106.15	103.79	114.32	101.76	106.15	109.49	116.24	100.93	110.55	107.63	109	101.19	104.81	108.6	100.19	101.81	102.95	104.14	104.7	99.18	106.08	104.31	104.2	104.3	97.46	113.3	94.541	109.2	94.155	101.49	102.23	102.21
115.57	110.46	104.84	110.71	99.954	110.27	105.87	104.1	106.17	107.15	102.84	106.42	116.58	112.3	107.43	103.41	112.68	106.34	116.51	116.54	106.96	110.24	109.11	111.03	108.36	117.14	115.48	112.43	107.69	115.71	109.23	106.17	108.69	115.25	111.06	108.55	105.53	108.66	113.84	111.73	113.35	109.12	109.4	114.52	111.48	116.86	106.35	105.14	113.66	115.52
104.21	109.93	116.47	106.93	112.03	104.73	109.06	107.92	110.17	103.93	105.18	117.33	107.48	109.55	104.25	101.94	109.04	101.13	114.33	109.76	104.62	109.88	106	106.45	107.55	105.93	109.81	97.235	102.28	103.62	99.845	101.33	108.04	105.96	106.19	101.81	116.63	108.78	107.65	105.2	105.01	109.62	108.79	104.42	98.366	100.65	101.36	110.39	108.95	109.64
117.11	116.54	103.26	109.91	117.86	118.33	117.93	111.36	109	113.49	106.9	117.93	117.48	120.67	112.54	114.99	117.11	115.21	108.76	107.09	117.45	113.5	113.76	117.32	107.22	108.74	106.34	114.35	100.92	112.01	111.56	107.34	108.43	114.33	103.49	111.24	106.73	109.23	101.37	109.65	108.25	105.14	103.48	107.79	114.28	110.34	110.65	104.14	107.67	115.58
109.71	106.54	106.2	105.23	114.71	105.65	108.58	119.03	107.86	109.35	108	105.27	114.23	108.67	113.57	107.48	100.37	112.48	107.2	105.31	112.92	107.61	111.63	104.89	114.85	106.21	112.41	109.56	112.56	102.64	110.84	109.05	105.46	116.33	108.61	107.24	111.69	109.28	107.85	107.97	102.42	109.09	128.14	111.39	107.03	110.89	102.99	115.44	113.54	114.89
105.65	104.92	114.62	108.97	99.847	108.28	111.13	113.29	108.12	104.99	100.39	109.94	108.43	109.1	115.46	106.04	109.6	96.917	108.2	108.93	108.62	104.53	108.16	105.8	103.44	109.32	115.67	101.74	110.6	104.8	104.54	104.41	101.73	113.81	110.66	110.16	101.99	99.815	104.96	98.035	111.56	103.44	106.15	104.5	103.05	102.04	103.01	98.437	107.94	108.62
103.56	104	107.78	111.65	106.69	108.79	109.5	96.346	103.03	104.52	107.27	117.71	116.24	104.03	110.53	101.07	104.69	99.187	107.47	108.9	100.95	111.92	106.08	108.51	108.38	103.47	99.418	109.8	104.38	101.64	96.177	104.39	106.86	113.24	105.55	109.37	101	103.94	110.27	102.59	99.573	103.11	108.75	113.31	103.53	113.73	104.13	102.1	104	109.87
107	104.21	111.77	107.63	106.13	104.55	112.31	110.84	109.11	100.98	98.027	111.64	112.65	107.05	107.27	107.73	97.979	102.21	108.86	96.589	113.04	109.3	105.65	106.4	99.599	103.21	110.92	101.99	111.11	98.997	110.6	106.92	107.85	103.17	105.31	107.17	114.5	106.11	102.97	113.8	99.481	95.73	109.66	123.65	106.2	104.29	101.99	105.45	110.56	100.72
119.97	110.49	113.03	116.2	113.2	101.46	110.56	111.71	109.47	111.15	107.84	99.733	116.01	114.34	113.35	107.13	109.98	104.99	109.54	117.4	104.7	102.85	101.05	114.93	111.43	105.38	111.78	111.1	109.06	110.85	108.26	105.73	104.86	110.81	111.15	105.52	107.53	106.71	98.622	110.49	122.67	103.44	111.1	105.22	98.745	112.11	112.56	115.38	98.497	126.19
115.28	108.71	105.87	105.05	111.69	104.51	107.67	106.79	109.86	112.89	104.19	106.98	109.02	104.82	101.18	106.3	108.36	112.52	106.84	112.54	104.97	107.79	113.04	107.45	116.87	107.31	100.95	116.3	112.09	112.47	108.76	109.64	100.63	106.34	110	109.6	102.08	101.92	107.2	101.02	102.04	109.55	98.749	98.892	101.44	101.26	111.58	99.281	103.26	101.09
107.17	104.79	106.86	110.39	111.99	111.34	115.73	115.74	110.69	105.45	102.33	108.9	112.16	114.2	121.89	108.69	111.65	116.19	104.99	112.17	115.72	106.46	113.1	116.37	108.53	122.07	110.83	112.39	122.9	114.91	114.88	113.84	106.67	118.5	116.41	108.08	113.28	112.31	108.19	111.62	106.18	109.01	114.4	108.79	112.68	107.23	119.49	113.46	109.3	107.88
113.31	101.04	109.63	111.11	112.95	109.29	109.5	112.54	112.94	112.82	116.21	108.13	116.71	107.36	114.35	111.62	102.34	113.2	103.4	109.37	106.32	112.41	113.01	106.42	106.92	103.11	110.53	117.56	108.57	117.41	110.59	108.74	103.37	109.98	102.12	107.78	118.96	113	114.1	110.11	110.94	111.77	107.69	109.59	105.22	112.15	109.59	110.67	114.64	120.75
113.33	110.76	114.55	107.21	114.74	105.65	109.34	110.49	109.78	111.12	101.74	113.11	109.92	108.93	105.03	109.72	111.22	99.811	111.92	107.9	116.72	107.51	107.31	109.57	113.82	113.7	116.02	113.65	105.45	110.54	114.95	119.76	111.75	118.08	120.32	111.45	104.56	113.61	112.61	107.9	102.78	103.07	112.99	116.81	112.64	115.66	119.98	115.83	111.1	108.86
104.67	109.57	102.46	104.81	94.75	104.37	109.95	111.42	106.78	97.218	91.999	104.37	110.08	107.25	113.6	104.31	101.92	106.17	105.42	101.79	103.48	105.23	101.72	99.004	109.67	96.664	95.737	107.33	96.753	93.056	101.59	107.64	111.42	106.78	101.8	100.26	99.624	98.259	103.93	106.79	97.808	108.17	100.81	106.24	107.57	104.56	97.928	108.68	103.33	105.86
99.21	108.98	104.01	104.52	106.59	97.649	99.887	106.76	97.907	100.96	101.7	105.49	100.18	94.957	115.15	99.455	102.28	103.55	94.269	110.65	106.38	102.87	106	106.38	107.73	109.4	96.265	110	101.54	102.93	109.07	109.03	104.34	97.93	108.51	103.12	111.93	109.09	109.62	112.22	112.96	101.93	95.386	109.9	109.25	114.31	102.52	105.52	108.74	106.68
107.59	106.43	116.56	115.31	113.13	117.43	108.61	108.01	106.54	113.63	113.85	102.85	106.38	102.54	112.9	117.71	108.68	104.7	110.66	120.39	113.5	101.09	116.1	102.73	106.16	108.19	102.95	117.31	105.98	115.55	108.78	108.13	110.96	114.75	114.85	100.66	109.21	108.62	110.32	103.9	114.34	113.6	109.08	99.47	114.32	108.58	116.86	110.37	109.79	106.49
114.9	102.36	109.48	100.93	105.05	106.4	104.67	104.76	108.6	99.849	100.18	100.76	97.889	101.33	109.45	106.02	97.258	101.18	96.54	102.82	96.959	97.591	95.424	98.495	110.37	102.34	104.66	104.5	114.52	97.634	99.56	102.65	102.65	99.091	101.64	111.13	99.596	108.54	111.38	95.843	109.5	101.03	116.84	100.88	107.38	108.28	105.79	118.82	101.03	103.75
101.8	108.25	105.78	101.1	99.81	102.65	108.61	104.75	100.39	105.27	105.75	101.5	105.93	108.08	104.71	100.31	102.17	99.406	113.17	103.18	101.35	100.74	106.54	100.88	106.26	100.92	100.45	97.46	108.64	110.07	98.226	107.34	107.02	104.09	116.26	100.82	108.66	98.678	105.87	107.88	102.3	104.4	103.66	107.17	97.747	94.471	117.97	100.9	102.73	100.09
94.627	110.53	100.8	105.59	107.92	104.34	101.77	106.34	114.47	103.33	96.474	99.457	114.13	107.65	111.06	111.22	111.38	98.946	109.65	103.16	112.39	97.294	113.42	96.84	95.594	105.22	109.79	106.34	100.88	105.93	112.23	108.93	114.89	108.57	105.23	107.93	105.89	100.68	101.41	111.56	106.94	110.82	108.28	110.31	102.49	96.493	107.88	106.81	107.46	110.78
102.56	103.48	103.22	108.91	107.35	104.83	107.1	99.423	94.56	99.472	103.42	100.87	105.5	101.76	105.05	104.28	96.959	102.64	105.23	106.76	90.517	102.34	110.33	106.01	113.88	109.79	101.62	97.79	110.58	110.07	104.56	103.12	108.02	106.1	103.7	100.6	103.88	99.8	110.52	105.16	95.194	108.23	111.09	110.93	110.25	97.183	107.8	98.834	107.76	102.32
109.92	104.15	113.24	107.92	103.94	108.6	102.65	107.26	108.44	107.98	104.3	106.85	104.14	103.65	107.77	105.36	104.28	103.43	96.733	113.81	103.64	99.948	100.36	106.31	103.96	98.263	109.35	109.52	109.43	108.19	102.83	110.95	107.33	97.685	100.9	107.39	107.42	108.17	114.78	104.29	107.77	106.6	111.92	104.37	95.828	97.768	106.95	107.25	107.1	100.08
110.64	127.86	118.31	121.45	118.22	117.17	115.72	120.69	121.45	120.33	116.78	110.81	111.2	113.52	114.84	115.63	124.87	120.68	121.82	115.52	114.66	116.63	105.77	122.83	118.15	108.22	117.38	122.69	114.69	128.51	114.8	108.43	111.37	118.38	118.45	112.76	114.22	118.86	113.91	127.73	112.59	120.71	119.3	116.54	117.39	111.09	111.86	110.7	111.74	110.3
113.47	118.48	112.1	117.52	119	105.86	106.83	118.97	101.39	117.46	112.58	115.13	108.36	112.06	110.05	112.15	105.5	112.26	107.18	111.63	109.31	109.28	109.13	116.08	111.86	111.08	113.49	111.39	110.58	110.95	110.88	117.35	116.2	103.46	111.26	115.37	109.9	112.6	112.39	119.57	112.81	110.71	105.15	100.56	112.47	115.56	112.7	107.04	108.72	123.8
109.05	105.74	107.43	104.72	100.51	101.22	101.55	102.89	101.47	99.244	98.231	111.84	101.85	95.131	100.6	108.91	105.07	107.42	106.75	112.8	107.58	104.9	110.52	102.5	106.6	104.39	101.92	105.32	99.931	115.73	105.27	106.09	93.898	100.66	105.9	100.78	101.57	97.498	100.39	103.63	107.97	107.71	113.72	107.42	109.33	105.42	97.818	114	108.64	109.4
97.388	108.2	102.54	103.31	97.873	106.38	107.98	96.434	115.63	108.59	109.96	95.902	100.07	104.12	100.04	107.48	112.03	101.17	100.95	99.607	113.15	112.75	101.74	113.19	106.22	104.94	102.86	107.81	93.961	108.19	102.15	109.28	99.26	99.253	105.86	111.35	103.46	111.32	98.025	102.78	106.37	111.42	103.51	105.79	97.243	93.699	100.97	104.98	106.51	111.25
99.639	113.29	99.759	105.57	99.725	97.537	111.69	110.96	94.378	102.15	113.77	106.25	100.65	112.68	108.84	102.4	103.96	103.02	106.98	102.46	107.53	101.21	101.44	107.77	107.31	108.36	106.23	103	107.27	102.7	97.742	106.76	108.61	111.01	106.15	106.78	108.49	110.43	112.52	107.62	95.707	106.35	109.76	97.737	112.31	110.26	113.7	97.282	109.05	103.3
111.38	108.72	106.14	105.21	109.92	112.81	118.17	113.28	110.98	110.07	110.92	108.87	112.66	115.65	106.01	118.09	108	108.86	113.9	107.77	120.66	110.08	118	117.37	109.63	105.19	103.09	109.58	107.32	115.8	112.34	122.13	109.2	105.07	106.19	106.18	113.34	110.06	112.22	116.96	110.7	111.05	109.76	111.84	109.75	109.32	109.12	109.64	97.143	119.02
112.86	100.5	104.04	103.03	103.56	105.26	104.04	98.39	112.99	107.93	105.24	106.61	108.86	114.85	103.15	111.59	109.74	105.86	106.43	107.24	106.13	104.48	110.51	89.317	110.09	107.52	108.62	106.05	107.71	106.78	101.62	108.31	102.85	104.26	107.47	108.35	116.39	108.46	103.11	106.48	107.41	111.97	109.87	100.98	104.32	103.99	108.5	108.88	110.84	111.22
111.46	109.52	106.18	104.18	113.26	105.5	103.66	102.5	100.45	106.32	99.549	101.13	117.34	87.736	103.47	102.52	108.21	109.53	104.2	95.54	103.32	96.363	98.563	106.94	101.12	98.605	100.4	99.229	101.73	104.79	95.679	102.74	108.34	113.91	101.92	111.81	116.08	100.26	110.32	99.791	100.76	106.51	103.32	105.38	108.45	103.72	101.7	100.55	97.557	102.49
108.38	112.15	103.61	96.008	100.53	108.85	106.23	101.42	101.71	105.28	100.17	110.47	98.819	104.76	103.06	102.41	98.927	97.459	108.55	96.555	96.513	108.49	108.52	98.952	109.98	107.25	109.86	99.674	98.899	108.78	113.56	101.07	110.27	102	110.43	105.64	106.61	100.1	102.87	104.93	100.04	106.09	106.01	94.755	109.84	107.08	107.06	107.7	107.01	101.31
107.59	108.03	107.14	106.07	105.73	103.82	102.98	107.04	101.92	98.5	107.78	106.66	109.7	111.37	98.029	95.827	102.06	105.7	105.8	113.19	107.63	105.13	109.16	104.8	103.33	103.2	102.32	105.55	111.25	108.99	103.87	103.57	112.03	108.06	99.114	105.27	103.03	108.62	95.29	94.612	102.06	106.93	100.86	109.74	106.48	110.05	100.18	118.73	100.09	101.72
111.25	102.73	111.58	104.62	102.3	116.48	100.63	113.04	102.5	109.31	101.95	98.517	96.549	97.639	113.82	100.29	104.3	108.2	112.93	105.53	105.43	103.21	93.007	107.49	104.95	106.59	97.087	103.28	100.7	104.77	102.58	102.37	104.82	102.28	103.76	105.29	101.87	111.44	114.97	102.26	97.444	112.81	92.285	106.91	109.87	97.524	103.43	113.04	104.81	104.42
108.81	117.93	114.73	113.75	113.16	121.52	116.85	118.09	116.3	118.63	119.85	117.05	124.99	118.74	119.88	120	126.52	117.98	105.6	112.67	116.31	106.44	116.22	121.76	118.42	110.12	110.29	125.91	107.69	120.57	114.25	115.27	112.82	108.14	116.01	119.49	111.5	111.86	124.44	120.03	115.12	123.27	107.32	118.69	118.53	117.73	122.83	118.01	120.49	116.09
117.67	109.94	115.91	114.47	109.41	120.64	106.06	107.78	111.43	111.42	112.88	102.55	112.62	115.97	114.14	103.96	109.11	111.82	112.41	107.49	115.67	117.34	103.75	119.89	113	119.53	112.69	111.85	112.88	115.88	104.73	116.21	101.27	110.52	110.53	107.56	114.98	120.89	110.58	106.2	112.86	120.5	112.94	115.35	107	115.56	115.42	107.99	113.24	113.12
98.44	104.1	101.81	101.69	105.65	98.544	101.2	100.23	98.528	103.53	100.56	100.18	105.32	106.32	107.81	92.079	98.951	101.37	100.29	104.83	101.1	99.45	96.129	97.115	106.28	98.186	103.64	100.14	95.311	98.059	99.868	107.14	97.749	103.35	99.409	98.966	93.682	102.06	90.66	99.704	110.78	102.25	102.24	105.95	105.06	92.789	107.81	89.75	106.41	104.01
106.37	115.22	101.19	104.44	99.135	100.3	111.88	99.21	103.98	101	108.61	112.07	115	107.88	106.86	102.95	112.41	94.029	103.87	104.15	105.06	98.304	100.75	99.854	114.68	101.28	110.53	105.08	105.52	118.42	110.42	103.9	111.91	107.46	109.37	105.54	100.67	98.471	97.754	107.41	100.93	107.72	105.85	107.94	107.57	101.01	109.84	111.67	98.375	107.91
109.15	113.05	116.55	104.32	112.49	116.8	105.38	111.3	112.15	110.85	119.92	115.24	113.86	110.67	115.25	116.19	107.83	112.75	111.56	112.67	111.83	110.06	112.1	106.63	105.2	115.06	111.09	108.12	107.76	116.12	106.18	117.55	116.27	115.76	104.25	108.58	114.25	112.75	99.178	115.84	111.23	113.32	111.78	116.09	110.42	110.4	109.89	116.93	107.77	113.04
104.44	106.86	100.94	110.6	106.18	101.6	112.49	113.74	118.45	109.63	110.3	112.12	106.79	117.47	114.4	100.03	113.08	106.25	103.33	105.01	116.09	112.44	116.7	106.06	105.57	107.59	105.81	100.59	108.24	102.94	107.23	113.8	106.55	117.68	107.56	103.94	111.26	110.88	110.8	109.88	115.2	105.18	109.49	101.64	116.72	97.368	110.39	116.76	111.7	113.33
117.06	97.41	98.898	120.76	104.53	100.33	104.3	108.19	108.62	110.52	106.18	107.47	109.72	101.28	99.074	93.258	108.59	98.493	112.78	107.3	109.16	107.55	103.91	105.38	99.912	107.4	107.61	118.07	109.85	106.65	102.45	96.024	105.62	103.74	108.93	106.06	108.23	105.99	103.55	116.41	104.14	109.16	103.09	111.01	100.22	108.37	112.76	106.5	112.82	95.16
112.6	109.28	97.527	103.01	102.31	107.92	104.83	103.82	108.04	106.21	113.78	103.32	95.511	104.41	104.69	108.19	109.54	107.11	104.41	101.91	110.93	101.66	119.75	104.82	110.91	100.86	99.511	111.76	102.45	106.67	115.38	101.94	113.18	103.23	106.79	121.89	97.641	109.5	106.42	100.61	106.12	107.6	116.61	111.8	106.26	108.03	107.52	113.81	111.95	110.65
106.45	97.087	107.86	106.04	102.18	105.88	106.22	110.74	105.98	98.594	107.01	104.12	107.42	102.57	104.1	105.86	117.02	111.66	110.53	103.28	104.4	110.3	109.38	107.09	108.11	110.23	100.93	110.5	104.66	116.64	101.17	101.52	107.27	97.935	107.85	103.31	112.33	103.21	105.12	108.43	104.39	110.13	100.13	110.56	112.4	105.88	108.07	109.69	104.03	111.96
107.26	109.6	110.9	115.55	110.06	112.86	110.72	113.6	107.35	109.03	111.43	110.72	116.88	110.16	103.84	102.26	110.05	105.91	110.53	100.17	121.16	107.51	111.86	118.45	116.81	113.18	101.83	120.11	111.17	114.28	116.07	110.3	109.84	111.2	119.22	101.12	118.96	113.46	124.41	110.74	101.5	112.81	119.21	112.83	116.47	104.62	121.43	110.19	113.63	111.97
[truncated: 150 more columns]
