# Supplementary material for: Genetic dissection of main and epistatic effects of QTL based on augmented triple test cross design
Source: PLoS One. 2017 Dec 14;12(12):e0189054. doi: 10.1371/journal.pone.0189054 (PMC5730204; doi:10.1371/journal.pone.0189054)
Supplement: S8 Supporting Information — (ZIP) [file pone.0189054.s008.zip › z4_550_0.5_10.csv]

106.85	105.55	107.01	102.03	104.19	107.86	105.73	108.77	104.02	108.51	104.36	104.35	104.42	107.84	106.17	104.28	102.34	104.53	106.16	103.77	104.62	106.9	103.44	107.71	106.47	104.11	105.38	106.31	108.35	109.84	102.2	108.86	109.5	106.35	105.67	105.64	103	106.24	106.17	107.12	105.05	104.24	103.38	106.67	103.28	108.26	106.07	104.83	106.66	105.18
100.33	103.07	99.39	96.944	98.335	100.59	100.59	100.73	98.506	98.408	101.13	102.13	102.32	100.83	98.359	100.56	104.14	97.722	99.506	98.362	100.85	100.2	101.9	102.46	99.701	100.34	104.16	100.55	102.24	103.13	99.889	101.9	100.14	100.51	100.65	101.65	100.33	98.394	98.459	98.668	99.726	99.823	101.95	102.68	104.89	99.658	98.328	99.672	100.81	98.864
101.5	100.95	97.974	101.02	98.234	101.28	101.35	100.89	101.73	96.958	101.56	101.98	97.134	99.812	99.65	101.04	100.18	101.45	97.943	100.73	99.446	101.59	101.29	98.135	99.703	97.239	100.14	100.04	100.28	98.218	98.467	98.93	100.03	102.97	101.22	98.835	99.09	101.56	100.01	100.21	101.9	99.608	98.591	95.983	98.38	100.78	96.949	99.916	97.297	101.09
117.53	114.04	117.42	118.65	118.66	114.22	117.02	118.24	115.23	117.82	118.78	117.21	112.49	118.46	118.86	114.56	115.67	115.03	116.31	116.45	113.16	115.94	115.98	116.29	115.84	119.03	115.84	115.38	119.31	117.35	116.06	115.96	112.49	116.88	118.77	112.61	117.18	115.99	116.49	115.23	113.8	114.29	117.17	114.18	115.08	114.67	115.97	112.65	115.83	117.33
104.87	108.68	106	105.98	107.17	105.88	103.75	108.16	105.14	105.44	108.03	105.71	105.27	107.12	109.51	108.43	103.06	104.08	105.5	108.16	102.72	107.52	106.96	111.04	107.06	108.19	106.69	107.29	106.87	106.19	106.04	105.33	105.47	107.24	105.7	104.44	106.2	106.48	105.83	110.03	101.87	108.03	104.39	109.09	106.34	104.64	106.27	107.19	103.57	109.19
109.43	105.15	108.45	108.98	102.02	109.45	106.26	106.95	106.65	105.23	105.35	107.59	105.76	105.67	104.97	107.01	108.08	107.66	104.24	107.55	106.42	103.5	103.84	107.99	106.7	107.21	103.08	106.58	107.31	107.47	104.51	106.93	107.31	105.58	107.43	104.44	106.81	106.92	104.34	108.89	106.47	107.05	107.99	105.7	108.37	107.27	106.73	105.9	107.52	109.15
105.48	105.37	105.48	105.24	105.58	108.75	107.92	103.9	107.05	104.74	101.67	105.92	106.57	105.75	105.74	104.72	107.33	105.19	103.48	104.97	105.29	107.78	104.78	105.45	104.06	103.56	105.93	102.86	105.38	105.22	103.99	109.47	105.94	106.86	107.26	106.25	102.4	105.95	107.29	106.2	105.39	108.05	103.06	105.87	104.68	106.45	102.78	104.37	106.21	106.9
107.11	111.49	109.61	108.08	113.02	114.16	110.56	107.97	109.08	111.5	108.65	111.95	110.87	108.46	110.35	108.98	110.38	108.6	112.22	109.76	109.36	111.57	110.43	112.31	110.39	110.82	113.82	108.48	111.31	113.28	109.31	107.6	110.22	112.29	110.38	109.7	110.09	109.99	109.14	110.01	106.76	109.99	111.85	108.02	105.85	108.88	109.88	109.24	110.4	108.09
108.71	108.17	110.14	111.65	108.99	111.67	112.38	111.19	109.12	111.05	112.86	112.15	113.9	109.18	110.79	106.97	108.73	109.64	110.67	110.42	109.15	111.13	113.07	107.59	110.39	112.84	111.2	112.57	111.28	112.21	110.08	109.16	110.43	113.6	108.37	112.5	108.01	112.55	109.52	114.19	112.79	105.41	108.08	114.73	111.25	109.96	110.31	111.38	110.08	112.08
117.41	115.72	116.65	116.32	114.98	114.44	117.18	119.14	117.26	114.99	118.48	117.52	117.35	114.9	119.2	116.82	114.55	119.08	120.91	115.65	118.06	118.27	118.66	118.53	115.85	116.31	118.4	115.59	118.71	118.08	114.66	118.82	114.16	117.43	115.36	122.04	116.46	119.64	117.69	116.76	120.36	117.4	119.47	120.15	117.88	119.35	118.64	120.95	119.63	119.13
102.04	105.55	106.6	106.72	108.96	103.71	105.69	103.29	108.78	108.3	103.7	105.85	106.87	103.47	104.27	102.35	112.02	106.9	104.38	105.28	104.95	108.41	102.37	106.37	102.25	108.93	104.4	102.48	105.21	101.73	104.01	105.88	105.86	105.5	107.26	107.82	106.48	104.88	103.59	103.5	106.89	107.27	106.29	104.08	104	106.64	104.75	105.96	106.12	104.03
107.83	106.37	107.33	104.47	104.68	104.05	104.97	106	105.56	102.18	107.74	107.09	106.79	108.6	107.35	106.3	108.68	107.02	107.55	105.57	105.15	107.51	107.85	106.38	103.91	108.94	107.26	106.89	107.52	106.53	102.01	103.56	105.88	105.69	108.91	108.62	107.36	109.08	107.82	111.76	102.87	105.96	106.81	107.81	105.42	105.71	108.07	102.21	106.69	105
111.65	113.02	111.77	110.95	111.4	112.61	112.62	109.6	111.05	108.73	110.99	111.06	110.47	111.44	110.84	114.35	113.69	113.28	109.89	113.45	110.62	109.84	112.22	110.04	110.64	112.36	110.13	112.45	111.48	109.48	110.43	110.7	111.93	110.09	111.37	112.5	108.42	111.9	109.68	110.39	112.85	112.57	110.83	114.67	110.99	111.3	113.4	112.89	112	114.17
110.43	110.19	111.66	111.97	110.03	114.05	113.74	112.65	112.51	111.36	112.7	110.04	113.34	112.99	113.21	114.3	114.42	113.94	112.75	111.25	111.88	112.35	108.56	113.55	112.27	110.43	108.92	113.06	113.49	112.67	109.93	111.45	112.13	110.87	108.76	111.93	109.86	112.46	110.92	113.97	114.69	113.35	113.78	112.69	115.05	110.98	109.98	111.62	113.93	114.5
106.71	105.79	106.02	105.62	107.78	105.88	104.98	108.65	105.01	106.44	106.75	103.28	105.36	104.98	106.5	106.28	107.36	106.17	106.76	105.56	108.24	105.77	107.03	107.24	107.98	105.5	106.6	105.44	105.24	105.79	110.9	105.21	105.34	106.83	106.18	106.82	107.43	108.1	107.09	103.43	105.37	105.89	103.66	107.11	106.77	106.52	103.21	108.01	108.67	105.13
113.25	113.51	111.97	110.13	115.63	115.06	111.62	113.66	110.3	109.29	112.08	113.8	113.04	113.29	114.27	110.87	113.59	112.15	109.5	113.39	109.47	111.97	112.92	111.93	112.99	111.12	115.49	110.56	112.46	114.2	114.27	111.54	115.33	115.05	111.08	110.6	114.08	115.8	111.84	112.03	112.1	112.68	113.6	111.68	115.27	112.18	117.17	112	114.97	110.68
104.27	103.49	103.84	104.01	105.42	102.96	105.39	105.44	107.06	104.12	102.28	107.42	105.09	105.87	103.64	106.69	100.88	104.34	109.4	106.02	102.67	104.26	102.35	106.9	101.7	103.3	106.28	104.19	107.18	105.42	103.66	107.67	104.11	104.91	104.14	106.17	104.66	104.08	106.44	106.62	102.47	105.5	104.37	106.9	106.06	105.86	106.47	107.41	104.22	105.53
106.57	106.67	106.23	105.13	106.07	106.2	106.5	106.15	104.52	103.86	106.97	106.25	106.06	109.02	107.69	108.66	107.63	103.67	105.35	105.54	105.7	108.51	105.99	105.95	106.03	106.7	109.62	108.67	106.42	107.6	105.66	106.57	104.38	107.78	106.29	105.4	105.04	104.46	103.61	105.23	105.98	102.43	107.32	105.56	104.69	109.73	108.22	107.63	105.99	105.74
109.19	107.87	106.42	107.42	105.98	106.51	108.74	111.97	107.37	104.65	105.33	107.48	108.77	106.6	103.44	105.06	105.59	106.8	107.21	101.37	105.49	104.03	108.36	108.12	106.72	106.86	105.05	104.57	102.7	108.63	105.17	106.37	107.42	106.3	100.64	103.9	105.81	105.22	107.88	109.63	106.67	109.78	110.04	106.34	106.27	103.7	108.38	106.67	107.03	107.32
99.878	99.777	102.49	98.561	98.659	101.9	97.707	99.263	98.676	100.01	99.869	100.43	101.16	96.526	101.34	100.64	97.339	99.814	100.68	100.61	100.22	101.42	102.29	99.099	101.21	98.991	100.33	100.28	101.83	98.766	100.74	102.77	100.64	99.963	98.312	97.588	100.14	99.539	101.76	98.771	97.738	100.11	102.32	101.13	98.783	100.69	100.4	99.993	101.59	98.898
100.33	98.564	101.02	100.34	98.945	103.46	102.89	101.41	100.19	99.114	101.9	101.85	101.49	101.12	98.371	100.31	98.328	101.85	100.39	101.53	101.17	102.46	97.587	102.06	101.05	101.52	99.878	100.38	99.739	97.702	98.732	101.01	104.97	101.32	102.29	98.532	99.013	101.69	101.57	98.42	104.06	98.879	98.565	100.65	104.47	101.15	101.15	98.032	100.48	98.336
110.9	109.76	108.23	111.21	111.52	111.56	109.03	111.98	111.18	111.85	114.67	111.38	111.12	113.59	112	114.82	113.34	113.1	111.93	109.56	114.4	110.62	109.2	114.84	112.72	110.17	110.39	110.96	108.76	111.87	114.24	112.3	110.18	112.07	114.3	109.95	108.26	112.21	111.27	113.73	111.48	110.92	113.81	112.07	113.57	113.18	111.43	114.64	112.97	109.34
108.06	105.22	102.36	102.18	105.85	101.64	106.81	100.98	108.37	103.96	104.95	107.73	107.36	103.29	106.43	102.74	108.41	104.92	101.89	107.51	107.64	104.56	104.09	106.02	103.14	105.72	104.58	104.33	101.24	103.81	106.69	101.43	105.89	102.39	106.07	107.84	106.13	103.71	106.73	106.29	101.31	102.92	105.56	109.15	104.21	103.43	108.07	102.64	106.1	105.33
110.42	114.6	109.83	112.1	111.75	111.71	111.04	113.73	111.75	115.27	111.38	111.18	110.91	113.64	115.05	115.71	112.6	112.65	115.08	109.92	111.34	112.69	112.62	112.77	112.02	112.9	110.48	115.8	113.16	108.96	113.56	110.93	113.25	113.75	111.86	112.3	113.09	112.65	116.99	111.8	109.77	111.08	114.74	113.66	112.99	115.07	109.59	110.95	112.62	113.27
104.13	105.75	102.76	104.91	106.09	101.88	101.65	102.31	107.32	103.11	105.47	104.99	105.91	104.76	102.47	103.13	104.15	102.89	104.48	106.51	102.59	104.16	103.87	105.37	101.88	102.43	103.17	103.24	102.54	107.47	104.22	105.17	103.6	104.09	104.54	104.61	104.44	102.42	103.41	105.29	103.28	106.98	103.86	104.31	103.68	101.8	105.78	101.05	103.44	107.46
104.98	107.03	101.99	104.28	106.53	109.7	106.35	101.7	108.51	105.41	106.27	101.66	107.31	105.24	106.06	103.9	108.06	106.63	104.74	105.84	107.35	109.93	105.18	108.07	104.36	107.58	105.22	105.46	105.16	108	104.17	107.09	104.39	106.11	105.39	105.22	108.19	105.12	105.89	107.82	105.58	107.32	105.22	104.21	104.26	103.42	107.85	107.26	106.18	102.22
102.68	101.95	100.6	99.525	100.82	100.36	100.61	100.05	98.548	98.04	102.19	101.3	101.15	103.15	99.924	95.289	100.19	99.909	96.679	99.483	100.02	99.982	97.206	97.424	99.664	98.905	100.63	98.484	98.01	101.71	101.85	97.413	96.425	101.46	100.25	101.28	100.36	97.872	98.378	101.35	103.63	101.16	96.598	100.82	101.17	97.962	99.423	97.24	100.24	99.2
98.869	99.927	99.18	99.865	99.994	97.733	100.61	100.47	96.769	97.269	96.159	99.88	98.606	102.44	102.19	100.06	98.927	100.12	100.35	98.118	95.859	95.915	101.12	101.56	96.915	100.61	97.744	101.12	101.42	98.358	101.36	102.78	96.832	101.13	100.36	100.76	100.42	102.44	101.25	99.146	98.77	99.675	97.028	97.325	99.345	99.875	98.489	97.772	97.236	100.94
105.87	105.25	106.6	103.69	105.05	104.2	105.64	107.65	108.48	106.1	104.74	102.85	105.05	106.71	105.67	105.64	105.15	102.8	108.52	103.32	107.86	104.19	102.64	101.58	109.67	108.02	105.52	104.12	104.97	104.12	104.21	103.35	102.09	105.03	103.55	105.71	106.93	107.65	108.21	108.46	104.36	106.11	106.02	106.84	104.1	104.19	105.61	105.66	106.13	104.75
103.95	100.63	99.563	100.14	101.08	99.881	101.38	99.543	101.85	101.6	104.32	100.34	100.81	96.047	99.071	98.026	100.12	99.48	99.034	99.803	100.21	100.45	102.81	98.708	99.077	100.35	100.86	100.92	102.85	97.233	100.07	100.1	102.3	99.905	99.786	99.003	100.31	100.72	96.32	102.04	100.3	97.877	98.755	99.718	101.42	100.13	99.538	100.07	98.294	100.64
101.08	104.38	99.129	97.873	98.002	99.767	98.525	96.195	98.521	101.79	102.04	103.43	100.2	99.334	99.81	102.82	99.776	98.672	100.47	103.17	98.6	98.987	98.886	97.445	100.39	102.76	98.918	102.36	102.11	101.33	99.789	100.25	100.36	99.882	101.2	98.918	99.519	102.98	100.57	102	101.7	99.287	98.725	99.937	99.813	101.96	100.23	102.25	103.55	100.22
106.35	105.62	103.33	105.39	106.06	102.9	107.72	107.57	106.19	103.01	106.96	105.79	106.09	103.33	104.4	104.93	109.08	103.77	105.94	109.03	108.14	107.26	105.81	106.61	110.39	104.54	103.26	106.14	108.95	106.59	103.77	106.76	106.89	107.52	106.54	105.36	108.37	104.1	106.81	107.28	106.72	105.29	105.4	107.4	109.07	107.82	106.07	110.27	105.49	108.84
102.63	99.639	101.85	100.1	100.79	106.34	102.1	101.43	99.521	100.62	100.94	100.32	102.97	102.89	101.36	100.75	99.334	102.37	101.32	101.09	102.72	101.15	100.36	102.9	102	97.295	102.08	104.29	100.68	100.52	101.14	99.945	102.34	101.05	100.67	97.684	103.17	100.2	98.885	102.8	102.07	100.65	100.56	103.84	101.65	98.383	103.43	100.45	99.543	100.71
101.76	100.92	99.025	103.32	99.296	98.267	99.416	97.443	93.44	99.628	100.11	102.13	99.107	99.585	98.724	98.988	99.757	102.8	99.44	97.556	100.68	100.7	100.92	101.38	101.65	98.068	100.78	99.737	98.257	96.892	100.04	100.44	100.57	102.07	97.347	102	103.17	101.39	100.76	98.978	99.42	100.13	100.11	99.474	99.085	99.527	100.28	99.123	98.87	102.4
104.68	105.3	101.09	106.36	104.51	104.18	106.2	104.58	103.48	105.37	102.84	104.14	106.3	107.05	104.84	104.23	105.66	105.86	102.7	103.29	103.14	109.63	105.94	105.6	101.96	104.82	104.78	101.81	103.32	104.29	101.47	103.1	104.29	102.88	105.7	106.21	103.18	106.64	103.35	103.48	102.94	103.85	106.12	102.17	99.925	105.15	105.91	107.1	101.71	103.12
109.45	111.59	111.3	110.53	111.79	110.62	109.38	113.43	106.71	110.38	111.27	111.35	110.9	110.12	110.15	111.2	107.41	111.68	108.48	112.71	109.08	111.75	111.28	109.52	110.47	113.29	111.12	110.04	107.02	109.61	109.41	105.31	109.8	112.96	114.22	109.29	109.56	111.27	109.02	109.1	111.07	109.33	107.39	109.34	109.76	111.05	109.68	109.21	114.3	110.29
96.629	99.177	97.455	100.29	98.217	98.931	100.5	96.656	99.758	102.13	101.33	101.17	95.676	101.53	101.04	97.081	99.45	100.47	99.211	104.45	102.18	103.44	99.481	101.43	99.261	99.248	102.09	98.81	102.98	102.31	101.87	99.777	101.34	103.24	99.474	104.64	97.917	98.463	99.541	100.54	100.55	99.426	101.24	102.58	103.19	100.29	95.39	96.764	100.87	100.84
105.82	103.38	102.9	105.1	108.49	102.73	103.94	107.14	104.39	105.85	105.72	106.91	104.37	101.94	105.86	104.35	105.12	105.8	102.24	105.73	105.41	104.28	104.13	104.31	109.13	103.7	107.45	105.89	105.29	103.01	102.84	103.04	103.92	104.72	104.79	104.27	108.45	107.91	107.8	105.39	105.53	105.1	106.19	106.59	104.99	107.29	104.97	108.06	102.62	102.63
104.98	109.75	106.09	107.48	105.61	107.17	104.78	102.56	105.49	109.31	107.05	105.83	102.11	105.67	106.32	104.62	104.28	107.04	110.13	105.84	106.03	105.3	106.44	109.74	106.71	105.85	106.9	107.84	108.75	106.8	105.92	108.6	107.38	103.92	104.51	105.09	108.23	104.92	106.33	105.64	108	107.42	105.16	107.95	108.98	109.21	106.7	105.81	105.08	105.22
106.61	103.28	103.42	108.38	107.06	103.12	107.35	105.78	106.27	104.87	106.65	105.79	108.39	104.89	105.86	107.68	104.93	104.33	104.96	107.54	106.33	105.22	106.84	103.67	104.32	104.62	101.1	104	107.24	107.56	103.87	103.57	105.73	105.91	105.81	105.17	103.62	107.16	103.03	106.81	107.72	103.84	108.37	108.14	107.16	104.5	105.21	107.28	106.39	104.82
102.45	102.77	100.54	97.64	100.45	101.83	102.36	100.4	100.96	99.484	103.2	101.23	102.57	102.15	102	99.03	102.17	99.171	103.46	100.84	100.58	96.171	97.156	102.2	99.307	103.95	104.04	100.41	98.098	101.87	99.779	101.1	100.72	101.07	102.15	100.41	104.62	102.24	103.03	104.45	99.353	102.32	99.803	99.423	96.678	101.16	99.218	101.97	100.14	99.85
108.09	108.65	106.34	105.57	109.93	105.74	105.83	105.49	107.55	106.81	108.93	101.43	106.64	109.31	108.66	108.13	106.16	107.44	107.33	106.66	106.18	108.92	103.94	108.63	108.28	109.06	107.67	107.88	106.93	107.69	107.16	104.61	104.68	108.19	108.78	105.07	105.66	106.19	105.92	106.94	109.05	105.01	107.54	105.31	106.85	107.41	109	102.53	105.48	107.69
113.5	109.64	107.21	111.71	110.75	114.01	109.72	111.98	110.37	112.68	111.33	109.38	109.94	110.69	113	110	108.82	111.03	109.29	112.32	110.48	113.88	111.2	111.2	113.67	107.62	111.46	113.7	111.25	111.54	114.4	114.3	110.69	111	111.26	111.12	111.72	112.27	110.8	114.19	112.75	111.34	110.12	113.94	109.7	108.18	112.58	111.96	110.11	113.61
111.32	112.95	111.69	112.18	113.29	112.21	113.75	111.31	107.24	115.32	110.21	114	110.8	114.39	112.64	114.64	109.78	108.41	112.07	112.06	113.08	113.74	109.83	113.83	113.87	112.95	114.11	113.04	113.1	112.63	112.16	116.22	113.1	113.79	113.18	110.3	113.14	110.97	111.3	108.35	113.06	108.87	112.75	112.52	112	112.65	109.56	112.33	110.12	110.07
104.4	104.49	105.29	108	106.06	106.84	106.35	101.14	105.05	105.02	106.24	105.1	106.75	104.63	104.6	109.06	101.58	103.78	104.37	104.42	106.86	105.14	107.55	103.22	108.99	104.73	105.64	101	106.21	106.14	101.05	105.01	105.62	105.3	103.87	103.54	104.47	108	105.49	101.83	103.19	110.36	105.36	106.5	103.69	110.06	106.07	107.36	106.67	105.23
112.28	112.59	113.66	111.47	111.46	112.41	113.93	114.15	116.79	111.47	112.49	113.2	114.7	111.1	112.35	112.87	108.22	113.19	110.49	110.76	113.05	112.35	113.08	116.31	113.08	109.04	110.94	108.34	110.28	109.68	112.99	109.51	107.97	113.4	114.55	111.48	112.04	115.58	114.4	111.8	113.6	113.29	112.1	113.59	110.43	110.18	110.11	110.31	111.27	111.09
99.077	98.439	100.29	99.127	99.876	102.33	98.678	100.65	98.499	101.4	98.737	101.41	99.688	99.929	103.38	98.144	101.15	99.499	100.4	99.769	100.2	99.153	100.29	99.439	99.847	101.98	100.68	97.798	100.86	96.048	101.72	99.187	99.762	99.046	99.324	100.58	101.08	97.177	98.154	99.311	99.413	100.38	96.939	100.28	101.35	99.077	100.74	97.319	98.775	99.522
104.92	107.61	106.17	103.71	105.49	103.68	106.81	104.46	103.26	104.73	102.67	104.29	104.55	104.82	103.84	106.29	106.66	103.82	104.57	106.44	104.01	104.94	105.27	108.49	107.13	104.88	105.18	104.8	105.34	104.11	106.14	102.37	106.47	108.01	103.82	104.68	103.16	108.31	105.45	108.52	107.11	107.32	106.69	104.43	104.72	107.01	102.56	104.93	107.04	104.83
108.36	109.29	112.12	107.35	112.18	108.6	110.98	110.08	108.47	110.46	111.83	112.01	108.27	107.81	110.74	109.67	108.54	111.82	106.34	110.49	110.86	109.63	112.5	109.28	108.45	112.56	109.33	110.15	109.27	113.16	108.12	110.74	108.25	107.95	110.26	109.39	114.39	108.2	109.91	111.4	109.83	111.54	108.69	108.01	110.76	109.62	109.32	109.56	110.46	111.2
105.36	104.64	104.01	108.57	107.23	103.64	106.46	102.8	107.83	107.41	106.79	106.03	102.21	106.36	106.91	110.8	107.15	105.01	108.51	105.98	106.4	106.73	107.02	106.15	108.72	106.94	108.27	104.44	106.36	107.05	105.08	106.66	105.01	106.3	108.8	105.52	107.13	108.7	108.31	105.59	106.06	108	106.55	106.23	105.41	105.25	104.3	107.91	106.28	105.18
109.43	109.95	109.89	112.25	111.54	108.71	111.84	107.02	111.47	111.51	110.57	111.39	110.51	111.87	106.76	107.25	107.15	108.43	111.29	109.46	108.62	109.91	109.01	115.3	111.83	110.32	109.76	106.46	108.68	108.67	114.37	110.18	109.76	110.38	110.61	110.38	110.13	109.18	110.64	107.59	108.53	108.41	110.94	111.32	108.92	111.43	107.28	108.69	110.21	106.54
114.51	111.74	116.04	113.83	108.35	111.39	112	111.77	113.94	111.2	107.48	114.09	112.78	112.46	112.17	113.26	113.62	108.75	112.51	113.24	111.96	111.75	106.89	112.47	113.01	111.99	108.49	110.86	113.84	112.71	111.06	113.91	108.73	113.21	112.65	112.61	111.76	113.04	112.93	114.63	113.08	111.03	112.95	112.85	109.97	112.01	112.09	111.32	111.44	111.98
99.835	101.17	102.6	100.46	102.88	100.04	102.39	99.981	100.06	101.59	97.646	101.03	98.099	100.34	101.4	101.54	101.62	99.621	103.67	100.48	98.323	102.31	99.579	97.802	98.231	100.84	101.91	99.645	98.275	99.865	101.1	101.11	96.105	101.62	98.837	98.609	97.141	102.55	99.416	97.698	98.634	103.5	99.963	104.02	97.935	99.965	99.477	98.804	99.224	100.11
103.91	104.45	105.82	107.11	104.62	104.62	105.03	106.08	102.93	105.13	105.03	104.49	105.18	106.87	110.22	102.92	105.36	106.27	108.2	105.16	104.94	102.68	106.01	104.85	105.2	104.41	104.89	103.83	104.36	107.14	104.81	105.14	108.38	106.28	103.25	106.43	107.58	103.14	108.15	105.92	107.03	106.33	105.61	104.19	105.45	108.05	107.56	106.36	106.13	107.34
111.11	110.81	108.44	110.46	112.07	110.5	111.23	116.25	112.92	110.91	112.7	108.67	111.24	110.17	114.36	113.81	109.46	110.08	112	109.12	111.52	110.96	110.6	112.35	113.77	111.34	112.34	109.98	111.67	109.9	110.9	111.49	113.64	114.42	112.22	111.88	109.14	110.54	112.62	114.58	113.19	110.75	113.94	112.64	114.22	110.97	110.06	112.05	112.4	111.59
107.76	102.72	107.4	106.71	104.84	104.98	106.6	107.08	106.41	108.66	103.47	104.3	105.63	102.31	104.88	108.92	107.47	108.67	106.07	105.01	103.63	105.35	106.01	106.82	104.85	105.89	106.47	105.86	105.33	106.61	104.54	104.54	105.44	106.13	104.49	106.94	104.07	104.34	104.97	107.39	109.71	110.83	106.17	108.04	108.96	104.99	107.22	104.6	108.09	105.67
109.9	106.68	112.32	111.33	111.67	110.86	112.66	108.57	114.17	109.76	112.83	110.82	110.44	111.81	113.1	107.49	110.66	111.43	108.23	110.29	110.4	110.96	110.78	115.85	109.72	111.29	111.3	110.18	110.56	109.77	111.99	110.25	114.06	112.85	112.27	111.71	110.95	109.54	110.86	108.27	112.44	109.16	114.49	112.75	109.77	109.66	112.14	112.71	109.4	113.44
105.77	103.06	105.76	106.07	104.11	107.7	104.07	102.55	103.45	103.89	106.89	106.03	105.69	105.59	108.32	108.2	108.66	104.28	102.85	104.36	105.1	106.09	103.89	108.64	105.45	100.26	104.38	106.93	102.6	103.11	101.97	106.3	106.01	104.08	106.54	105.5	107.13	104.23	105.21	107.13	104.38	108.28	105.32	105.39	106.04	104.26	102.43	103.46	105.66	102.84
103.56	104.47	105.43	102.55	102.5	103.61	104.55	106.78	107.42	105.91	102.69	106.04	104.01	105.62	104.67	102.49	104.17	103.33	106.89	104.14	102.13	106.05	104.48	103.02	105.13	103.68	105.92	102.94	101.58	102.47	104.73	105.26	105.27	104.67	104.24	105.8	105.12	101.5	105.2	105.21	105.78	102.91	103.92	105.59	103.47	102	103.97	100.57	103.95	102.24
106.84	106.8	107.7	108.19	107.74	105.51	108.12	104.08	107.11	104.26	106.15	109.07	106.44	104.88	104.34	106.76	108.27	104.99	109.92	106.2	108.09	106.58	105.54	108.34	104.71	106.97	108.02	106.79	107.43	107.26	106.83	106.81	105.83	105.78	107.54	106.28	107.36	106.81	107.04	107.82	104.67	105.4	104.3	106.81	105.71	105.83	100.78	105.59	106.76	108.5
112.68	112.24	111.24	109.14	113.18	113.11	112.47	111.33	110.78	112.01	112.85	110.83	114.07	114.75	111.85	113.92	109.59	113.29	108.17	111.64	111.19	111.75	113.4	111.62	110.76	112.57	108.67	111.93	114.15	110.16	111.78	112.42	115.09	110.55	113.09	113.76	112.7	110.69	113.91	112.34	110.94	109.45	115.87	113.91	111.58	111.95	115.46	117.68	107.77	111.05
104.01	108.56	101.6	104.59	103.51	104.18	104.5	105.73	103.55	104.87	103.88	103.78	107.05	105.78	102.85	103.53	104.26	102.85	103.92	101.15	101.75	103.97	101.56	105.89	106.59	101.95	101.79	104.04	104.49	104.7	104.26	104.58	100.29	102.94	104.2	103.59	103.33	102.32	104.7	103.78	105.33	105.59	103.82	107.07	106.5	105.79	104.87	106.29	102.24	103.56
106.92	99.55	102.59	106.91	105.89	103.6	106.8	105.43	107.02	102.18	103.77	105.24	103.44	103.75	106.59	105.41	103.41	105.82	105.77	105.24	106.76	102.22	103.41	103.65	106.73	103.86	106.28	103.78	103.77	107.55	107.34	107.16	104.13	105.47	103.4	103.07	102.12	104.69	106.45	107.07	105.12	100.57	102.76	103.72	105.79	105.78	105.13	103.62	106.26	103.88
101.27	98.222	103.18	101.47	98.497	96.268	103.37	100.63	101.41	100.11	98.579	101.55	99.879	104.05	103	103.82	101.07	100.57	101.32	97.556	101.5	100.58	98.908	99.29	103.98	98.954	99.054	101.02	102.62	101.8	102.64	99.641	102.36	99.377	101.18	99.303	95.85	102.64	98.965	102.24	101.91	100.87	100.09	101.81	98.38	98.763	100.17	103.07	102.01	98.899
97.488	99.621	104.09	102.2	97.432	101.9	102.35	100.09	101.62	102.19	100.7	104.44	103.09	101.82	98.689	99.082	102.54	98.08	98.964	101.68	101.16	101.4	97.773	99.821	97.856	99.73	100.23	100.26	104.19	101.87	100.17	100	103.45	99.607	101.04	97.538	100.59	101.91	101.7	100.03	97.896	99.082	102.36	100.65	102.66	101.8	99.38	100.48	101.28	104.35
104.21	103.06	106.05	103.55	108.62	107.18	107.32	103.69	107.3	108.79	108.83	106.93	104.86	106.98	106.93	105.51	105.31	107.13	108.08	106.24	108.4	108.5	106.02	104.86	105.55	106.41	105.18	105.42	106.28	105.45	106.59	104.47	104.11	104.91	102.01	108.88	105.96	103.87	105.35	109.02	108.75	107.52	102.53	106.93	106.57	104.57	105.47	105.42	106.83	102.84
103.7	108.4	104.72	103.64	108.12	103.6	107.42	106.52	104	106.8	106.79	108.47	102.39	103.37	105.13	104.26	103.77	101.51	106.16	106.45	103.8	104.1	106.5	101.52	107.82	103.69	105.39	103.26	105.85	103.79	104.13	105.17	105.65	104.18	107.63	106.06	107.28	106.97	105.59	107.18	108.51	105.11	106.29	104.51	104.27	106.37	104.83	106.84	106.45	103.58
106.18	108.21	105.53	106.19	106.1	106.73	107.17	106.44	108.74	105.75	102.47	108.06	109.84	105.05	101.65	105.05	107.3	106.59	105.41	108.53	105.56	104.76	106.68	108.68	105.63	106.14	103.02	104.93	107.85	105.39	106.83	106.29	109.33	107.04	107.53	108.67	104.13	105.55	101.59	106.54	104.62	110.32	109.45	106.96	106.61	109.28	103.11	106.04	105.62	104.83
115.04	111.37	113.49	110.03	112.12	114.08	115.28	113.84	111.03	112.11	114.41	112.59	109.7	113.51	112.79	114.31	110.3	115.78	111.5	110.66	113.9	112.31	114.88	113.28	114.25	111.5	113.28	113.11	111.54	109.11	113.02	109.5	111.7	111.87	113.85	109.68	114.82	112.66	111.6	111.39	112.79	115.15	111.41	110.73	112.5	111.86	108.88	115.18	111.31	115.97
107.96	108.04	106.77	105.35	107.52	104.4	108.24	105.85	105.55	107.33	104.73	106.22	105.53	106.26	104.99	110.02	105.53	105.28	104.31	106.9	104.7	104.74	106.03	107.21	108.47	105.64	106.57	105.26	104.51	103.27	105.11	107.74	105.83	106.61	105.47	105.94	103.6	106.86	105.49	106.25	107.29	106.13	103.72	105.39	102.88	104.14	105.09	106.56	107.33	105.91
105.05	104.42	106.29	104.59	106.43	106.56	107.48	107.71	105.12	107.2	106.07	108.72	106.63	106.53	106.48	106.3	104.92	104.2	111.55	103.63	106.26	106.34	106.33	106.64	107.29	105.3	106.33	104.17	103.78	103.77	103.37	108.07	104.2	105.74	104.52	107.38	106.04	106.81	106.43	105.7	108.45	106.44	106.27	107.43	102.9	107.19	106.61	103.96	103.83	106.31
100.22	99.132	102.02	99.111	103.49	100.95	102.73	101.87	103.42	103.21	99.995	101.51	104.19	103.64	101.83	104.49	99.742	102.96	103.06	98.085	98.792	102.81	100.88	103.67	100.06	99.619	100.12	97.386	98.583	101.11	102.32	102.46	98.828	98.889	102.44	101.43	102.19	102.49	99.595	101.31	102.07	101.83	99.66	99.14	97.565	101.61	103.56	102.27	98.817	102.66
104.63	103.45	105.92	103.86	104.45	106.83	105.02	108.3	106.31	109.02	108.51	106.73	107.43	102.62	104.73	106.57	106.12	107.45	106.25	105.03	103.51	104.02	108.04	105.09	102.8	107.8	107.06	101.99	105.4	103.73	106.39	103.4	104.77	105	104.13	108.25	104.2	105.5	101.82	102.67	111.07	105.87	107.12	107.76	103.94	105.87	104.21	104.2	104.54	103.41
108.99	113.12	107.2	109.92	112.24	111.3	112.12	107.57	106.59	110.99	110.3	111.9	109.42	111.34	110.23	110.36	107.77	107.29	111.25	108.34	108.6	110.36	107.24	110.89	113.55	113.43	107.43	112.41	110.19	108.57	111.31	111	112.15	107.19	110.95	109.56	109.67	111.44	107.95	109.84	112.38	109.63	107.84	111.02	109.12	110.41	110.83	109.5	108.33	111.98
97.041	102.19	104.28	99.967	100.65	96.162	100.86	101.77	100.29	102.71	99.995	99.909	100.06	100.79	100.95	105.26	99.509	98.207	100.85	99.958	99.094	100.24	99.197	97.323	98.188	99.428	102.88	104.43	101.9	99.679	101.64	103.14	97.77	99.422	101.13	99.52	103.25	98.874	103.47	101.21	101.31	101.83	98.439	103.65	102.35	100.33	99.161	98.329	101.27	100.91
105.05	106.43	103.21	105.5	104.45	103.25	102.52	107.61	105	105.36	105.22	105.86	107.85	102.97	103.15	107.14	104.19	104.41	105.37	105.75	101.4	105.16	104.15	104.84	105.87	104.74	104.2	105.17	107.09	103.24	101.89	106.28	105.66	107.28	107.06	104.72	104.16	106.23	107.53	105.13	106.26	108.37	105.46	105.02	101.81	110.11	108.56	102.92	105.71	107.09
108.22	104.44	105.44	102.74	103.83	104.91	105.45	104.49	108.91	107.12	103.1	106.27	103.11	109.27	104.93	106.18	107.82	105.91	107.28	109.11	105.14	104.55	107.15	107.9	107.73	106.12	106.37	103.87	105.66	108.24	105.73	106.98	106.48	105.91	107.48	106.07	106.15	108.45	107.15	106.21	105.16	104.74	105.57	102.86	106.01	107.66	107.08	103.99	107.16	106.28
100.27	96.924	99.468	98.94	101.87	97.607	97.429	100.9	99.586	98.254	98.532	102.31	101.05	98.917	103.2	100.23	101.7	99.808	102.55	99.699	104.6	98.689	101	101.98	99.924	103.06	100.29	101.23	99.336	100.91	99.804	100.94	100.67	102.38	101.55	99.933	100.22	100.29	98.98	101.76	98.29	98.065	97.608	100.38	98.853	101.87	98.522	98.891	102.15	101.51
117.88	114.6	116.41	120.33	116.61	114.94	115.54	118.58	120.39	118.54	120.65	118.6	116.44	115.9	115.3	120.95	118.69	120.1	117.87	117.54	116.91	115.29	119	117.36	117.96	121.15	114.6	121.54	117.52	118.01	117.18	118.3	118.83	116.55	117.16	115.11	119.01	117.22	117.59	117.87	119.21	117.41	114.5	116.46	117.84	120.93	119.99	118.99	114.94	118.07
106.35	105.51	105.75	104.83	105.38	102.92	106.86	106.32	104.82	101.73	102.59	102.72	107.04	103.6	106.24	106.31	103.65	103.66	106.62	104.8	105.09	102.79	106.91	106.54	103.3	105.02	105.82	103.56	103.93	104.31	106.84	102.49	105.85	105.89	105.56	107.89	106.13	107.99	107.7	104.85	106.78	102	104.35	105.71	104.55	104.21	105.55	104.77	101.63	108.76
100.61	100.33	99.068	100.3	98.036	101.51	101.4	95.31	102.95	101.92	99.199	103.55	99.362	99.283	100.43	101.42	96.446	100.07	100.91	99.4	100.79	97.992	100.01	100.64	101.46	96.529	100.39	101.14	101.91	98.562	99.339	99.154	101.58	99.735	98.867	101	100.33	99.222	98.18	101.31	98.652	104.47	99.191	101.21	97.82	98.26	98.428	99.794	103.44	100.96
104.58	105.71	106.41	105.79	105.02	108.35	102.58	104.68	106.88	106.05	107.73	105.56	103.15	105.52	106.5	106.41	108.3	109.16	107.38	103.58	102.92	107.42	105.37	105.62	106.74	104.1	108.87	106.56	104.65	106.48	104.47	106.32	103.65	105.28	107.16	105.64	106.4	107.6	105.49	107.94	105.49	104.94	104.27	107.03	102.9	106.69	103.64	106.28	105.43	106.33
104.45	103.71	103.93	105.51	102.11	106.13	107.65	105.43	106.38	102.98	105.28	105.35	104.3	104.77	104.6	104.64	105.63	100.88	104.94	102.51	103.2	104.74	103.07	105.6	104.05	102.72	105.02	106	105.91	105.28	106.34	104.04	105.2	102.9	102.89	103.2	105.91	106.36	103.31	105.02	106.72	107.2	100.96	104.51	103.72	105.36	105.9	104.14	106.88	104.37
105.83	105.14	101.78	104.47	104.97	106	106.09	107.16	104.59	105.89	104.03	107.38	105	103.79	106.74	105.63	107.57	106.01	105.99	105.46	105.49	110.03	103.47	106.05	104.79	106.94	106.89	105.15	107.91	104.44	106.15	107.81	105.89	101.81	106.41	106.38	104.65	106.04	104.83	107.07	107.7	106.18	106.38	105.83	106.74	103.81	107.9	106.53	108.14	103.38
109.97	114.33	110.24	113.24	112.32	115.06	110.57	109.49	112.73	112.95	111.48	107.76	113.91	111.35	113.2	110.97	111.15	109.78	110.27	111.5	110.27	109.66	114.02	110.77	112.33	111.05	112.33	110.04	111.62	109.91	109.24	114.84	112.49	111.74	110.52	109.04	109.05	112.86	112.29	111.09	113.26	107.78	108.32	109.92	109.27	112.5	110.83	112.95	109.04	109.82
106.08	104.1	107.66	109.98	106.74	105.82	107.6	106.36	105.34	105.91	106.4	106.06	108.87	109.36	106.83	107.22	108.86	107.46	109.29	106.3	105.97	106.16	104.59	106.96	105.44	108.61	107.72	107.83	106.81	109.24	105.98	105.6	109.45	108.08	105.71	106.51	104.78	106.14	106.35	103.47	107.52	105.74	103.84	103.38	107.75	107.4	109.2	105.29	107.48	104.51
105.98	106.76	106.21	106.82	106.36	108.91	107.8	106.62	107.15	104.58	105.55	106.29	105.95	106.94	104.66	106.22	103.88	101.53	105.87	106.52	105.69	104.68	109.72	106.87	104.47	107.27	108.69	106.8	105.06	107.06	109.27	105.15	108.47	106.24	106.52	108.3	104.59	105.76	109.59	106.09	104.86	103.09	108.21	105.55	110.51	106.27	104.01	108.92	108.26	108.66
104.34	105.95	106.75	106.07	105.44	103.49	108.14	109.31	104.76	108.58	108.73	105.76	104.72	109.53	107.32	104.93	107.04	104.52	106.23	105.11	107.58	102.67	105.15	108.31	107.57	106.39	106.84	106.39	109.03	106.57	105.75	105.26	107.32	108.22	105.85	109.36	105.7	108.35	108.8	110.8	105.95	106.94	107.43	106.07	104.86	106.11	106.81	104.85	107.4	106.67
98.224	99.181	101.18	98.333	101.35	99.648	100.28	101.07	99.44	99.901	98.545	100.01	100.73	97.715	102.29	98.909	100.57	98.806	97.581	95.887	99.514	99.419	102.85	100.28	98.789	99.343	102.01	98.118	100.49	95.268	98.418	100.96	97.725	101.76	100.67	99.108	100.22	101.6	101.62	98.991	96.9	99.891	100.32	95.399	97.577	99.255	98.407	101.15	100.17	98.62
115.44	112.55	111.29	112.93	110.31	112.08	114.06	114.29	109.47	111.57	112.12	110.69	112.47	112.16	113.5	110.12	110.95	114.34	111.76	111.2	113.1	109.66	112.72	109.78	112.82	110.94	110.6	108.88	111.5	113.9	112.93	109.71	112.98	114.38	111.21	108.26	108.54	115.14	112.3	112.1	110.91	108.13	113.53	112.29	110.17	113.81	111.52	112.8	112.32	111.41
100.95	99.177	101.51	96.512	98.953	98.159	100.57	99.854	102.08	99.696	100.1	101.54	98.073	100.78	99.788	98.415	99.384	99.506	101.33	104.3	100.68	102.37	97.096	100.66	98.689	98.425	99.908	102.7	102.98	98.746	101.9	95.626	100.67	96.855	99.293	100.96	100.73	98.904	99.682	99.529	97.182	98.831	100.66	98.316	101.58	100.22	102.44	98.19	100.7	98.925
104.86	105.77	106.53	106.92	103.43	103.77	106.45	104.15	105.73	106.27	105.76	104.32	104.73	108.5	102.33	106.12	107.55	104.74	107.26	103.84	106.6	105.89	103.62	108.36	108.37	107.83	107.9	106.12	104.12	107.3	107.63	105.14	104.04	103.13	106.18	109.94	105.41	106.66	106.58	107.07	105.56	104.53	107.52	106.22	106.07	105.99	108.65	107.57	108.1	107.37
111.25	109.88	110.07	110.89	111.15	112.15	108.13	109.76	111.75	113.68	112.54	109.03	113.04	115.44	111.63	110.61	113.77	109.99	112.98	110.25	109.56	115.83	109.42	109.6	111.54	112.94	109.54	110.57	112.7	112.91	111.98	113.91	112.3	114.35	111.48	112.08	111.07	115.03	113.74	113.42	112.96	112.13	110.72	110.01	111.23	110.48	114.29	109.76	110.19	112.61
113.51	113.37	114.07	109.7	111.76	112.46	114.02	110.53	111.68	113.12	111.33	110.72	112.39	114.98	112.29	111.37	112.12	114.88	115.29	109.61	113.98	111.07	111.09	115.31	112.82	112.84	110.7	111.9	110.58	111.32	109.15	114.45	114.79	109.3	112.06	113.62	116.48	112.42	112.2	109.94	112.65	110.26	115.35	110.08	109.72	113.04	112.65	112.67	109.99	112.26
111.47	110.43	111.52	108.83	114.33	110.67	112.66	111.98	110.02	113.26	108.52	113.38	111.46	113	111.3	114.75	113.45	111.68	110.58	113.45	113.87	112.09	115.76	110.67	108.27	113.8	112.44	110.46	112.27	113.64	110.52	111.62	110.74	112.41	112.02	114.58	111.41	110.15	109.03	115.27	111.56	115.37	111.46	112.12	113.76	111.39	112.51	111.15	111.43	110.09
107.92	104.56	103.55	105.65	106.87	104.83	101.63	107.01	103.6	104.27	104.44	103.01	107.48	105.22	106.18	107.24	107.92	105.85	102.78	104.27	105.91	105.8	105.12	106.3	105.46	101.46	104.71	105.08	105.96	105.03	103.75	107.22	103.19	104.25	104.36	104.47	104.65	106.19	102.87	106.44	106.85	100.72	104.92	105.57	102.76	102.16	107.74	105.03	105.4	103.07
110.13	112.54	111.93	114.65	113.16	111.63	110.45	111.63	109.72	112.48	112.73	113.1	110.66	113.47	112.39	110.35	111.62	110.81	111.35	112.51	114.08	111.13	110.23	108.3	112.38	112.23	112.03	108.05	110.47	110.72	110.54	112.11	111.25	112.43	110.67	109.21	111.58	108.36	114.25	111.02	110.74	106.79	110.38	112.67	109.06	113.7	107.46	110.53	109.87	112.66
106.42	106.85	105.07	107.43	108.14	108.4	105.67	102.58	106.08	105.37	106.47	108.09	108.3	105.96	104.19	106.73	104.66	106.42	105.43	107.02	104.3	104.36	103.81	104.15	104.02	109.41	106.56	106.75	106.23	102.98	106.12	105.83	103.15	105.9	108.36	105.07	108.67	108.26	106.35	105	103.63	104.73	109.02	106.57	105.68	107.07	107	106.66	103.84	105.19
107.57	106.47	105.98	106.75	103.34	104.63	103.94	104.42	107.27	103.08	108.77	104.56	105.3	107.32	103.44	108.28	109.28	105.52	105.04	106.23	104.26	106.21	106.89	104.6	106.57	107.26	108.98	107.72	106.13	106.44	105.93	104.78	107.63	105.65	109.4	104.81	107.33	104.87	107.41	104.02	103.44	105.7	106.82	106.76	104.48	106.46	106.32	105.48	103.71	105.53
119.23	116.46	118.09	120.52	118.58	115.51	117.85	118.16	117.84	116.23	116.53	118.32	117.22	117.5	115.46	116.24	118.92	117.7	119.53	119.25	117.36	117.84	117.2	117.82	117.66	117.98	116.84	116.15	114.07	116.7	118.14	118.39	118.31	118.2	118.73	114.72	114.94	115.65	118.74	121.49	119.22	115.38	122.27	118.6	117.71	118.94	118.75	117.99	115.65	118.22
108.17	103.37	104.26	105.45	104.14	102.03	105.35	103.62	102.6	103.99	103.61	105.85	105.05	103	104.82	101.91	105.4	104.86	101.78	102.9	105.93	100.43	102.83	102.66	102.46	102.56	102.13	108.17	105.64	104.45	103.17	102.05	104.81	100.82	104.2	106.01	101.18	102.93	102.71	103.39	103.41	105.86	100.96	102.49	103.8	104.77	109.52	102.25	107.59	103.82
99.604	97.188	99.265	100.54	101.09	98.402	98.878	101.75	96.414	104.84	101.09	99.317	99.621	98.761	97.63	98.707	100.39	101.68	100	100.2	99.757	100.25	100.4	99.068	99.86	98.557	99.577	101.45	98.779	99.665	98.502	99.851	98.159	102.12	101.8	97.064	98.227	97.849	99.09	100.34	101.84	98.673	99.759	99.158	96.918	97.791	100.26	101.4	100.53	100.67
103.82	102.78	106.05	102.76	104.47	108.11	107.21	107.06	103.99	107.88	105.66	104.74	104.53	104.33	104.47	105.26	105.5	106.68	108.45	105.35	105.31	107.8	105.67	105.06	105.1	103.45	104.17	103.83	103.37	104.24	104.9	107.02	108.24	102.34	104.27	99.339	105.82	106.27	107.01	104.9	105.12	105.22	106.58	107.03	106.82	107.18	108.42	107.04	104.64	105.06
110.82	111.7	110.79	112.74	108.59	111.15	113.92	112	110.92	112.31	110.67	112.84	113.58	115.34	111.3	110.99	111.73	115.45	111.83	110.89	109.93	114.89	108.8	112.02	113.27	109.08	113.19	112.16	115.23	113.31	114.45	114.03	112.17	112.88	109.31	110.31	113.38	110.74	112.25	110.41	110.8	110.04	112.87	111.79	112.74	113.19	111.26	113.81	112.71	111.77
104.7	109.73	105.53	104.34	108.19	102.82	105.24	108	102.29	107.12	103.5	106.18	102.94	104.08	104.09	105.1	102.33	108.9	105.13	104.73	104.76	105.81	106.13	103.42	108.37	106.52	108.77	106.59	103.09	105.72	107.98	105.9	106.6	107.02	106.94	105.91	107.25	105.46	108	104.98	106.77	105.68	108.85	106.03	110.29	105.7	107.79	107.42	106.62	107.26
99.596	101.09	100.02	102.05	101.02	99.175	99.33	98.361	100.92	100.26	101.25	102.33	103.08	101.39	98.239	99.169	98.98	99.114	100.7	103.87	98.757	101.08	100.1	98.724	103.96	99.304	100.95	100.03	100.56	99.331	101.72	100.36	99.792	98.827	100.42	103.28	102.7	100.67	100.5	95.99	101.58	97.673	99.678	102.1	100.89	99.464	99.584	100.3	101.94	101.5
98.445	101.53	99.999	95.407	96.037	100.48	102.3	101.07	101.73	98.91	103.51	103.64	99.951	102.03	100.47	102.93	98.55	96.379	99.365	100.18	102.05	97.672	99.263	100.5	100.4	101.58	102.37	99.551	101.75	101.8	98.652	101.39	101.78	99.83	97.004	99.917	100.56	100.38	100.37	98.527	98.223	99.954	98.733	100.74	100.19	98.848	100.65	100.34	100.29	99.136
107.39	109.95	109.56	109.45	110.81	108.74	108.91	111.67	109.79	112.77	111.25	110.52	111.74	109.66	111.91	109.88	112.55	110.18	113.96	106.94	112.03	111.33	112.49	111.02	113	110.4	112.69	109.7	112.54	107.69	109.39	111.27	112.98	108.08	105.77	110.08	110.97	111.52	114.36	109.9	110.28	111.91	112.01	111.52	109.19	113.19	109.89	113.19	107.58	108.31
102.03	101.44	100.18	102.75	99.312	99.857	97.723	102.8	97.271	100.27	99.64	103.3	103.02	101.09	101.01	100.61	99.746	99.291	96.653	100.92	99.784	97.068	98.124	100.18	102.95	100.89	101.88	96.957	99.114	98.67	95.349	99.879	98.775	97.587	98.08	100.84	99.302	98.898	98.63	100.79	98.521	102.85	97.261	99.1	99.906	100.06	99.929	102.04	99.831	96.209
102.13	106.09	104.09	106.92	101.91	103.88	103.81	104.6	104.08	103.86	103.54	102.64	105.33	100.87	104.45	104.55	103.78	104.68	107.7	103.14	102.09	105.77	107.93	106.18	103.62	103.91	104.1	104.09	103.69	105.64	103.66	105.26	101.8	102.4	106.24	104.47	103.94	102.75	105.18	103.02	106.61	103.13	103.8	101.4	105.17	103.86	102.97	106.55	105.57	105.18
113.29	113.82	114.33	114.8	112.58	114.27	111.94	109.26	112.93	110.39	113.18	110.91	111.6	112.04	110.14	112.94	111.91	111.59	112.09	112.12	112.59	110.54	114.59	109.27	112.69	111.77	110.07	114.6	109.65	113.58	111.2	114.22	111.16	114.27	109.82	110.11	111.96	114.92	114.62	113.55	111.22	113.97	113.35	110.11	113.56	111.6	109.25	112.96	108.93	112.24
102.76	99.911	99.777	106.01	103.28	107.81	103.73	106.16	103.07	106.31	104.9	102.02	107.1	105.72	101.78	105.46	104.79	105.26	99.937	103.85	104.92	104.54	104.64	105.01	102.23	104.61	104.91	104.25	107.4	105.11	103.7	103.98	105.8	104.24	106.13	104.3	105.88	105.73	101.36	102.91	102.64	102.76	105.65	102.38	108.6	104.45	105.02	103.56	105.2	105.5
104.46	103.4	103.32	103.34	105.44	105.7	103.87	105.4	105.61	104.78	102.82	104.78	105.08	108.24	106.74	104.31	102.6	104.82	102.54	103.09	100.53	103.77	101.33	104.35	103	105.23	104.8	103.39	104.71	103.34	107.3	105.44	104.4	104.93	107.08	103.06	102.49	104.63	105.87	105.46	106.32	105.12	103.82	101.69	107.72	104.48	104.5	102.62	104.63	104.33
104.83	104.21	104.42	107.17	107.62	104.83	105.25	105.17	108.58	106.56	107.74	104.54	106.65	107.36	105.29	103.67	104.53	107.31	103.1	105.82	106.77	107.25	106.11	103.66	106.48	107.57	108.27	105.99	108.44	104.71	106.81	108.36	107.52	106.35	104.63	105.48	107.27	107.23	104.75	106.65	105.8	105.8	107.45	106.1	107.5	103.57	105.89	104.09	104.78	105.59
106.56	106.53	104.32	105.27	105.04	104.16	107.68	108.04	106.2	102.58	109.09	105.41	104.65	102.75	105.71	106.45	106.18	107.54	105.49	109.21	108.6	106.31	109.64	104.43	108.16	109.17	104.12	105.28	108.32	105.06	105.75	102.25	106.57	108.71	107.46	102.81	104.41	107.89	107.09	103.52	106.17	106.48	104.38	104.7	104.12	100.72	106.59	105.44	106.39	106.19
106.1	107.9	106.55	106.16	107.53	106.52	106.46	105.39	104.16	102.06	104.6	101.53	105.54	105.59	105.39	105.78	103.88	102.17	104.25	105.94	107.79	104.48	103.59	104.55	103.94	103.27	104.97	106.75	103.35	102.49	105.92	104.11	100.76	105.45	106.85	106.88	104.88	104.09	103.48	103.65	104.3	102.93	104.33	102.56	100.78	105.29	105.69	102.07	103.42	105.3
105.76	106.76	103.7	104.57	105.65	102.54	106.67	103.61	106.41	104.5	105.97	106.59	106.36	104.7	109.67	105.06	103.79	105.76	108.58	107.13	106.46	106.94	109.96	106.96	103.39	104.12	109.21	106.75	107.83	105.84	106.79	103.4	107.96	107.3	107.36	104.95	105.65	107.14	106.84	108.96	103.84	103.41	105.97	106.92	105.99	104.27	105.37	105.63	106.22	106.19
106.27	104.7	107.6	104.51	108.14	106.65	105.78	106.97	107.78	104.72	103.57	104.14	106.61	105.59	105.2	106.34	105.55	107.03	104.58	106.84	106.24	108.31	103.85	105.25	107.96	107.07	105.72	107.45	104.3	104.49	106.99	103.08	103.69	105.34	106.87	105.95	106.1	100.72	105.42	108.86	103.47	109.39	106.88	106.55	104.26	105.6	103.11	103.39	106.68	106.7
105.62	105.56	104.53	106.65	100.62	105.06	106.96	104.8	107.5	104.35	102.05	107.47	105.89	106.4	105.66	104.22	108.13	105.05	103.3	104.28	102.7	104.41	103.63	102.56	103.39	103.21	105.39	108.06	102.64	105.05	104.57	106.15	106	105.9	107.93	104.65	104.13	106.21	106.21	105.97	103.1	103.29	104.82	104.29	106.73	103.96	102.07	104.59	104.48	104.65
118.35	116.98	119.48	116.15	115.55	117.17	117.47	116.43	117.55	115.24	116.57	117.17	118.42	116.5	115.23	114.95	120.09	120.39	117.11	116.22	118.74	114.75	117.78	114.55	120.08	118.86	117.8	116.09	117.69	116.32	118.7	116.53	121.11	121.94	115.92	118.08	117.16	118.88	116.45	118.01	115.06	117.84	119.88	117.23	118.4	117.98	114.37	117.91	118.18	116.62
104.09	103.75	103.63	105.36	104.9	105.6	105.64	103.9	102.5	107.53	108.13	105.62	107.19	107.77	103.25	107.85	103.07	105.21	102.54	101.32	103.3	109.66	107.2	103.55	104.07	104.79	104.03	105.39	104.82	106.96	104.14	106.77	104.25	102.19	105.27	102.58	104.2	107.41	103.34	103.97	100.41	104.88	105.12	105.65	105.99	104.94	104.91	103.13	103.27	104.41
107.23	105.97	104.76	102.69	106.1	103.55	104.33	103.86	104.34	106.14	105.62	103.02	102.1	103.87	104.44	107.22	105.5	105.41	105.92	107.65	103.8	105.75	104.96	104.84	105.56	104.91	101.19	106.9	105.44	108.3	105.19	105.69	107.78	107.27	100.87	105.45	106.08	107.68	103.71	106.09	108.45	106.09	105.33	107.46	105.4	105.44	106.09	106.31	104.69	104.15
98.548	96.756	102.33	100.5	100.23	99.195	98.242	99.674	99.521	101.35	100.23	98.571	100.05	99.797	96.784	101.85	98.588	100.01	98.608	97.683	98.905	100.99	98.983	99.71	98.982	99.797	95.233	100.03	96.704	100.01	100.21	101.19	102.53	100.67	99.954	97.587	97.886	101.03	99.991	99.29	97.371	101.02	100.01	103.13	99.199	99.722	97.812	99.251	99.81	99.723
112.62	111.26	108.92	112.29	113.02	110.75	110.65	110.15	115.8	109.94	111.29	111.92	112.12	113.82	113.5	112.75	106.45	115.14	113.55	112.06	110.26	111.4	111.55	115.71	113.56	112.56	113.77	115.62	110.24	115.66	111.02	110.75	113.86	112.62	112.59	111.73	111.07	113.16	114.92	116.38	112.16	114.69	110.84	111.92	113.18	111.72	111.78	113.29	111.78	113.59
106.1	107.33	106.48	100.1	107.33	105.5	101.21	107.5	103.56	102.67	104.21	102.85	105.17	105.46	107.08	107.51	104.41	106.96	103.46	106.42	103.89	104.89	106.06	103.65	104.5	107.68	108.78	108.09	106.41	106.75	104.89	105.86	106.03	105.23	104.86	106.22	107.8	105.83	105.81	105.23	104.63	107.05	104.72	104.53	105.56	106.34	110.12	105.57	104.31	105.76
106.8	103.99	103.96	107	105.33	108	106.12	103.52	106.52	101.02	107.84	104.77	104.19	106.18	106.63	106.67	102.32	107.22	106.02	107.66	105.55	105.25	105.47	105.56	105.47	104.24	106.13	107.06	104.9	103.5	103.04	104.49	107.2	104.08	107.81	110.1	107.79	106.43	104.9	107.5	105.84	105.96	105.4	107.38	106.59	106.52	104.62	105.81	103.71	103.71
103.05	103.04	106.69	105.24	105.22	106.06	105.2	105.03	104.04	105.23	101.65	104.93	104.77	103.94	107.92	105.41	105.47	105.11	107.25	103.42	105.63	107.44	103.7	108.31	103.24	108.06	105.07	107.72	102.85	106.94	104.67	102.68	105.63	103.48	106.95	105.27	103.93	108.3	104.38	103.23	103.84	106.36	105.67	104.96	103.45	103.2	106.51	105.53	105.9	106.45
110.9	108.64	112.36	111.41	109.63	107.86	113.87	109.62	110.1	113.31	110.45	113.39	108.6	112.92	112.02	112.78	111.19	106.98	111.84	113.74	110.97	107.14	111.74	109.67	110.68	112.18	112.33	110.52	107.93	111.62	114.85	109.79	110.4	110.15	110.68	108.07	109.78	111.33	110.58	112.09	111.98	111.23	111.19	108.15	110.67	112.93	109.44	112.51	111.95	112.46
106.86	109.2	106.11	103.76	105.19	103.79	103.5	105.8	104.5	104.86	108.09	106.34	103.4	104.84	104.28	106.02	105.05	105.85	105.58	108.44	102.1	107.45	105.92	105.52	106.02	106.68	106.44	102.74	103.48	102.97	103.38	103.66	102.27	105.64	104.6	107.18	103.35	103.75	107.43	105.04	105.24	105.62	104.26	105.31	104.25	101.58	102.99	107.13	102.17	103.91
108.08	110.88	112.26	111.2	107.5	112.58	110.74	109.14	109.92	110.82	112.12	107.4	111.27	109.67	112.54	109.79	107.7	111.06	108.3	108.71	111.41	109.33	105.81	113.67	110.17	108.07	111.51	109.61	108.79	108.7	109.17	110.84	113.05	109.7	111.23	111.12	109.53	108.97	108.61	106.47	110.67	112.07	113.56	112.35	111.81	112.11	110.89	110.72	111.49	110.36
111.57	113.54	111.56	109.97	108.18	111.39	112.25	109.67	114.11	111.31	112.26	110.96	112.67	113.32	108.6	112.06	115.45	110.62	109.85	112.7	113.38	112.18	111.9	109.21	114.26	109.05	110.71	110.24	110.23	110.51	111.45	114.9	111.62	110.15	111.31	109.34	111.36	105.98	111.08	112.41	109.78	112.48	110.4	113.38	113.1	110.11	113.18	110.13	111.46	109.2
105.09	108.32	104.16	105.54	106.23	104.99	107.37	105.43	102.82	106.5	103.38	105.97	109.62	107.2	106.2	106.34	106.36	106.59	105.08	108.89	107.16	104.66	105.7	106.56	106.12	106	106.36	109.66	108.82	104.61	106.98	105.52	104.23	106.56	106.71	105.21	106.16	106.06	107.83	106.66	105.54	106.92	103.56	105.52	109.27	107.68	105.57	106.34	104.78	106.74
106.24	104.89	108.56	103.37	105.63	103.5	103.84	106.45	104	106.78	106.04	106.76	107.27	109.26	105.87	107.9	108.14	108.65	107.31	104.74	107.11	103.94	106.77	104.35	107.85	105.81	106.01	106.18	107.07	108.49	108.47	106.75	109.18	105.44	107.89	107.7	104.94	106.58	105.39	106.04	107.01	103.97	104.49	104.89	103.14	108.75	107.39	101.87	106.27	105.57
99.359	96.832	99.431	103.74	99.02	97.048	102.31	100.26	100.93	100.81	101.59	102.36	98.643	99.371	99.981	101.72	101.02	99.575	102.71	99.199	100.51	99.992	99.086	102.49	102.11	102.41	101.46	102.2	100.25	96.588	102.11	98.161	102.27	99.616	99.209	98.507	99.857	102.14	99.349	105.51	97.666	105.03	99.773	100.83	100.08	102.68	99.316	98.371	102.97	97.88
107.09	102.43	105.93	105.71	107.82	105.93	106.97	106.22	104.45	102.32	105.14	103.14	101.78	104.26	103.18	104.88	105.35	105.55	109.01	104.12	104.98	104.91	105.26	105.74	104.63	103	104.09	103.68	107.4	103.38	106.55	106.43	104.86	104.73	102.46	103.01	106.15	102.49	106.76	104.3	106.33	105.08	104.85	104.64	105.17	104.94	102.62	105.55	105.25	104.58
110.72	108.81	113.65	112.24	110.63	109.65	111.62	111.57	110.54	109.41	112.12	110.81	110.82	114.15	111.25	111.64	114.08	110.3	109.78	110.2	111.13	111.92	109.17	109.18	112.45	110.99	113.85	111.76	113.6	114.75	112.47	110.33	112.89	110.33	113.72	111.75	108.81	112.71	111.94	111	113.11	111.5	113.39	113.54	110.07	115.35	109.8	113.48	110.59	112.08
105.19	107.47	105.15	107.51	107.28	104.1	108.12	106.36	103.23	104.06	105.44	105.87	108.61	105.05	105.16	108.57	108.9	106.42	106.96	105.7	105.42	103.71	108.02	108.3	106.83	105.42	104.71	106.32	105.78	107.99	108.12	107.8	106.9	107.46	108.55	107.66	104.57	107.2	105.63	105.97	108.68	104.04	107.26	109.34	103.8	108.04	105.42	106.49	107.11	107.81
108.41	106.14	106.13	105.42	107.96	109.68	105.82	106.31	106.09	107.7	107.33	109.88	104.95	105.33	103.95	108.39	105.36	107.02	105.18	109.18	107.26	106.35	106.11	106.28	106.34	108.34	104.6	102.83	107.31	105.3	105.61	105.04	105.07	107.85	106.99	105.97	106.93	107.71	108.24	107.25	102.42	104.91	104.21	109.43	109.54	106.84	104.62	108.86	104.77	106.47
105.57	106.78	104.83	105.69	107.19	109.64	105.12	103.75	107.71	103.9	107.29	107.05	106.69	105.12	109.09	105.04	106.04	108.34	105.09	105.36	105.7	105.38	104.31	108.53	107.69	106.27	104.71	101.83	105.02	106.01	107.57	102.15	107.02	108.39	108.76	109.32	107.51	109.54	107.16	106.56	107.59	105.76	105.87	108.54	104.51	107.56	107.3	105.52	109.44	106.52
101.64	100.24	97.973	102.53	101.68	99.977	98.207	99.449	100.01	101.27	101.52	98.775	102.35	102.62	99.686	98.147	100.7	99.244	99.72	100.86	97.415	100.69	100.93	100.33	100.2	98.872	100.55	99.288	102.6	99.697	101.11	100.02	96.63	100.73	98.818	101.36	96.783	101.34	97.298	99.589	100.56	102.64	101.24	97.256	97.473	98.931	98.392	101.56	99.808	97.802
100.05	105.13	102	98.278	99.11	102.23	99.941	102.86	101.5	101.74	100.03	100.68	103.08	101.53	99.653	102.68	98.649	99.478	100.64	102.5	101.03	101.88	99.574	101.63	100.73	101.78	101.64	100.58	98.772	101.29	99.381	97.956	100.9	101.24	102.98	103.21	102.67	99.723	101.23	99.784	100.97	105.35	99.891	102.11	96.86	102.77	100.62	97.914	104.5	100.83
109.26	108.27	104.7	108.67	109.53	104.6	103.8	106.01	106.69	104.9	104.86	108.21	106.51	108.4	105.12	108.29	108.81	103.78	106.97	106.9	107.16	105.75	105.75	108.52	107.2	108.3	105.39	105.76	103.31	104.45	108.39	105.76	104.49	106.73	104.05	107.03	105.84	106.03	102.52	105.88	106.97	108.99	105.07	107.59	103.65	107.45	108.84	105.95	106.73	106.18
108.69	104.45	105.7	106.08	108.24	101.78	107.29	106.32	107.22	107.94	102.95	105.69	101.83	106.18	106.53	104.03	104.4	108.56	102.19	104.53	105.77	104.36	107.78	105.56	105.78	103.93	103.7	102.78	107.37	107.43	105.04	106.76	105.57	105.1	107.31	104.62	101.64	105.35	104.59	104.28	105.73	105.38	104.98	104.82	106.58	104.62	106.17	105.34	107.73	106.67
98.647	98.171	96.776	97.71	98.924	96.863	100.57	102.33	100.7	98.619	102.48	98.4	99.985	98.182	100.12	99.585	100.73	95.266	102.57	99.185	97.445	98.576	98.872	102.57	100.33	100.36	98.638	101.68	100.17	98.584	101.19	101.16	103.13	98.895	100.42	100.03	97.577	100.65	98.776	97.226	96.614	102.36	95.409	98.846	97.672	100.7	100.17	101.54	100.53	101.56
106.98	107.61	107.96	108.02	105.24	106.99	107.93	103.84	107.84	107.25	105.84	108.22	107.99	105.12	108.36	106.29	105.92	106.29	107.69	105.83	106.08	105.31	108.32	107	105.41	105.95	105.74	107.92	106.93	106.17	106.33	107.88	107.62	107.81	108.73	108.42	106.12	104.38	103.88	108.15	107.82	108.24	110.66	108.76	107.72	104.76	107.02	109.63	105.12	109.9
106.45	108.89	109.06	107.73	104.6	106.27	104.59	103.63	104.75	100.49	105.82	108.88	108.15	105.92	106.16	106.89	108.81	105.55	109.42	106.56	103.49	106.36	105.3	107.1	106.33	107.17	104.87	103.73	105.03	107.03	108.15	107.65	107.57	104.56	102.88	104.63	104.88	105.84	107.8	107.44	104.75	104.85	106.64	106.33	108.3	107.18	108.36	108.65	104.71	102.8
111.51	112.39	112.18	109.1	112.34	110.15	110.2	108.56	114.17	112.56	110.69	107.23	111.52	109.69	110.55	110.92	110.26	110.79	111.04	107.9	109.06	112.67	110.08	109.42	110.83	107.13	109.43	112.03	111.89	109.89	108.62	108.54	109.04	108.19	109.87	110.48	110.82	113.11	109.53	112.36	109.94	111.96	112.57	110.45	108.63	110.64	110.51	110.45	110.27	106.04
102.94	99.644	102.57	106.71	102.68	105.95	103.3	106.13	107.25	101.24	104.61	106.37	102.88	107.04	104.82	103.67	104.26	104.04	105.71	101.82	104.15	107.54	105.79	106.04	102.3	103.49	102.67	103.33	104.21	103.99	103.32	103.35	103.7	100.91	104.31	105.18	105.05	105.64	99.256	103.24	102.83	104.87	105.08	105.15	104.47	110.85	104.41	106.58	101.79	104.26
100.26	99.663	102.91	102.84	99.158	102.8	98.777	102.93	101.59	103.17	100.92	101.94	103.07	99.298	100.48	97.23	100.72	99.567	97.913	102.16	98.062	99.132	101.01	102.27	100.78	102.95	103.1	100.63	100.18	103.14	102.26	100.07	97.586	101.67	100.58	101.56	99.884	99.538	102.6	99.353	101.69	100.15	98.519	101.83	99.656	103.44	102.67	102.12	101.96	99.582
105.46	105.73	104.17	108.74	105.2	105.4	105.27	104.69	106.66	107.51	104.24	105.23	102.12	105	107.09	105.54	106.89	103.76	106.07	107.62	103.35	107.92	103.83	107.4	104.56	107.19	106.99	105.82	106.19	105.74	109.12	106.83	103.45	105.83	108.02	106.96	105.4	108.05	106.43	104.21	105.35	106.07	105.6	108.05	104.12	104.63	105.75	105.6	104.94	107.94
107.45	108.18	106.94	107.13	103.99	101.98	106.28	107.9	106.12	106.65	105.2	104.17	105.82	105.45	105.81	105.86	105.08	103.81	107.82	105.86	106.95	105.27	102.13	103.05	102.4	105.01	108.2	104.8	103.58	105.54	105.48	104.62	105.99	105.7	104.83	103.36	102.26	105.99	104.28	105.84	101.98	107.58	107.02	106.45	107.39	106.78	104	106.32	111.58	108.28
104.88	106.18	103.99	106.8	103.29	103.81	103.67	105.38	106.15	103.8	106.64	103.18	102.62	103.25	106.11	105.68	105.66	107.18	105.22	107.16	105.54	104.25	107.89	104.55	105.97	105.79	105.17	104.12	105.54	105.54	107.03	107.29	105.08	104.17	105.23	105.85	106.52	107.27	107.15	108.3	102.24	104.43	105.23	105.7	102.01	105.34	101.18	104.49	106.42	102.05
98.118	98.091	98.622	98.324	99.601	99.894	97.896	98.467	99.287	99.236	98.656	99.489	100.15	102.01	101.32	100.51	103.44	98.546	99.482	97.745	101.12	102.07	100.74	99.916	99.804	98.904	101.19	100.08	97.597	102.33	100.13	101.25	99.226	98.731	100.03	97.354	99.637	97.668	98.363	99.691	98.116	100.43	101.01	99.175	96.979	102.82	101.98	102.6	101.07	99.001
117.72	121.9	115.44	118.31	115.88	115.72	116.14	116.89	118.2	117.2	118.54	115.98	116.49	118.74	116.6	120.42	121.07	116.24	118.04	115.91	116.06	114.45	116.62	119.29	112.88	113.98	119.99	117.1	117.71	120.51	118.79	116.81	117.62	118.33	117.25	117.26	118.23	117.43	115.6	116.33	120.98	117.66	119.15	118.56	117.81	117.75	117.46	116.68	117.83	117.05
108.36	107.64	103.96	107.4	107.35	110.59	106.84	106.62	106.52	105.26	107.86	107.71	109.46	109.26	108.97	106.92	110.55	103.81	107.81	107.94	105.82	108.87	103.59	110.15	105.36	108.2	109.02	109.03	106.08	104.52	108.3	107.24	106.9	106.61	104.28	107.99	106.41	106.38	107.46	106.74	107.29	106.56	106.79	108.28	105.78	104.07	107.63	106.44	109.12	105.67
103.28	108.45	106.06	107.62	106.1	104.47	103.79	105.03	107.76	106.23	107.86	104.27	107.65	109.27	103.63	108.93	106.83	104.98	108.89	108.07	107.01	107.24	104.99	106.93	105.27	103.25	105.9	103.69	106.32	106.09	108.01	108.23	105.94	106.75	102.73	107.51	106.43	105.77	104.63	107.48	107.56	104.74	108.48	105.94	105.24	106.32	106.19	106.26	105.79	103.33
116.19	115.67	118.12	118.01	118.16	117.35	116.71	116.35	116.17	115.98	115.58	117.62	118.69	114.5	119.54	118.63	117.93	121.33	118.93	117.53	119.06	119.11	118.41	118.59	118.92	114.49	116.76	113.71	116.5	117.16	118.09	116.45	117.66	120.2	119.47	119.32	117.02	117.95	117.03	117.19	116.47	117.06	116.59	114.54	119.73	121.2	114.12	118.04	120.17	116.96
110.31	107.23	106.08	115.25	112.78	109.45	112.66	108.8	112.6	109.22	110.78	108.37	106.45	113.94	111.09	113.85	108.33	111.25	107.46	109.72	110.56	111.62	106.56	111.27	110.49	109.92	107.75	113.53	110.55	110.86	109.12	107.26	112.93	109.84	111.49	110.05	108.81	110.2	108.59	108.89	107.82	109.64	107.34	107.72	109.54	107.09	108.61	109.64	107.72	111.92
115.93	116.22	115.99	117.85	116.68	118.02	114.88	116.7	114.92	114.13	116.86	115.67	114.53	119.2	117.52	118.08	115.09	116.69	115.9	117.57	112.99	116.75	114.34	118.12	116.59	117.01	117.08	115.76	115.51	115.86	116.75	114.53	119.73	114.25	116.15	117.66	116.59	115.01	114.72	114.9	116.32	118.96	119.31	115.65	113.63	117.95	115.48	114.91	114.87	117.86
114.39	116.27	112.96	110.18	113.24	112.02	112.4	113.58	110.12	110.75	115.11	111.74	110.83	112.25	109.62	112.87	116.27	109.77	111.1	113.41	113.87	111.39	110.4	111.41	111.63	113.93	113.42	113.59	111.48	114.54	109.89	109.45	109.54	112.51	109.54	110.56	110.4	114.52	113.61	110.1	112.67	111.22	112.83	114.46	115.26	110.62	111.5	111.79	108.51	110.79
105.16	108.11	108.65	103.9	106.17	110.23	108.71	109.44	104.06	106.49	107.02	105.76	105.65	104.24	106.79	105.99	105.58	101.75	104.64	103.25	106.39	103.29	106.93	104.49	105.22	104.47	102.61	106.35	105.33	107.06	104.75	106.63	108.65	103.03	105.51	101.6	103.19	107.79	106.92	104.13	105.67	108.38	106.43	102.95	106.6	108.4	106.05	105.19	106.1	109.34
105.84	108.35	105.74	106.54	101.59	103.57	103.79	102.55	104.69	104.66	105.08	104.76	102.05	104.8	106.19	105.11	106.87	106.24	103.9	105.05	102.03	106.23	106.51	106.6	106.16	107.09	106.77	108.42	107.17	105.34	103.89	104.15	106.22	104.03	101.89	106.69	103.97	108.1	105.3	105.71	106.57	105.43	110.05	110.1	110.74	104.27	106.49	102.25	104.7	102.87
102.99	103.96	102.19	102.92	106.45	100.77	104.36	103.98	103.22	104.62	105.96	102.74	102.67	100.55	105.79	104.34	104.68	104.94	107.09	106.41	105.12	104.68	104.37	104.55	108.32	102.44	104.51	101.42	104.95	102.62	104.36	106.69	102.12	106.55	103.76	103.27	103	107.11	104.25	101.6	103.3	104.45	104.84	101.1	106.67	102.78	103.66	106.73	104.38	105.61
100.76	98.547	99.564	102.49	100.42	99.95	97.7	102.41	99.721	101.1	102.73	98.739	101.41	101.38	100.83	101.62	98.247	101.77	100.1	103.37	102.28	103.22	101.26	99.816	101.74	102.07	100.41	99.044	97.117	99.195	101.75	101.99	98.65	99.784	102.37	99.425	102.64	99.277	101.54	97.855	97.263	102.24	102.17	100.41	98.815	102.36	100.25	103.14	98.293	98.015
105.55	104.42	109.51	104.18	102	102.31	108.4	108.13	107.05	104.55	107.75	102.84	108.38	105.6	107.01	104.97	106.33	105.41	103.19	103.28	103.89	108.25	105.55	105.65	107.89	107.74	105.35	104.33	105.7	106.14	103.35	108.44	105.97	106.11	104.33	105.39	106.61	106.14	105.94	104.98	109.17	104.43	105.68	105.91	104.69	108.7	106.81	103.91	103.45	102.49
109.51	112.72	111.46	114.03	113.33	110.65	111.38	111.18	110.73	108.21	108.01	111.16	111.08	108.93	108.1	108.3	110.5	111.86	112.5	110.48	111.18	109.16	109.2	112.24	112.87	113.41	112.73	109.49	109.46	111.56	111.93	109.9	109.52	111.46	108.92	110.77	109.09	112.21	113.37	111.45	113.42	111.82	109.77	114.03	110.82	106.73	111.34	106.62	111.43	112.7
100.95	99.561	101.11	100.3	105.74	101.04	100.49	98.899	101.83	97.807	97.18	99.953	100.56	101.38	101.33	100.21	98.779	101.96	103.25	101.88	99.62	101.2	98.069	101.4	96.614	100.22	98.63	102.1	103.16	98.089	101.12	102.29	100.2	100.24	97.55	99.618	103.77	96.152	101.84	96.576	98.412	101.84	102.08	99.519	100.71	100.21	103.56	102.08	98.06	97.587
106.2	106.46	109.02	105.84	103.52	103.39	106.06	107.31	106.89	105.02	108.42	104.78	108.87	106.86	103.45	103.8	105.13	104.29	108.61	105.98	104.23	105.42	103.56	105.58	107.42	103.42	106.56	105.88	104.31	107.44	108.33	106.16	107.42	106.61	109.84	104.44	103.44	105.81	106.5	104.65	108.11	106.37	109.61	106.06	106.2	105.04	107.71	108.01	107.18	105.5
105.54	103.41	105.56	103.72	105.76	104.63	107.04	107.82	103.97	102.72	107.86	109.02	105.96	108.31	106.75	106.56	107.87	104.81	103.57	105.08	107.87	108.49	109.56	107.18	108.62	106.15	107.06	104.17	108.03	108.65	106.6	105.77	107.55	106.33	103.89	107.23	107.74	106.55	109.4	106.79	107.4	107.59	107.63	106.24	106.8	104.18	104.82	106.58	105.45	103.47
99.725	99.257	103.65	104.08	101.98	99.696	99.021	102.85	103.75	101.71	103.14	100.34	102.51	103.43	102.38	102.29	100.8	103.68	102.01	101.07	99.179	100.23	99.048	100.37	98.653	99.278	99.744	98.566	100.75	97.885	98.916	100.48	99.229	103.61	99.209	105.51	101.27	100.87	102.22	103.34	97.065	102.46	98.713	98.496	99.405	100.14	96.696	101.16	99.916	102.7
107.98	106.56	106.96	107.28	102.02	103.31	106.4	105.3	107.12	104.69	104.43	104.72	104.14	105.22	107.2	106.92	105.12	105.27	104.43	107.41	105.63	104.14	103.62	102.82	108.84	106.41	105.11	107.38	107.08	105.61	104.61	105.16	110.89	103.42	103.75	105.18	105.73	106.59	105.28	104.77	101.01	105.14	104.1	105.81	105.63	104.22	106.23	105.17	106.07	102.78
104.08	105.85	106.95	102.21	104.59	105.88	102.75	102.21	104.27	101.71	103.38	104.4	104.25	103.39	104.88	101.88	105.43	106.2	105.89	105.16	106.75	104.63	103.82	104.23	106.79	107.6	103.47	103.72	103.5	103.1	106.07	105.35	104.13	101.84	105.76	104.28	104.29	101.94	100.82	103.48	105.98	103.92	104.25	104.82	102.61	102.07	108.36	103.26	100.76	104.68
101.48	108.05	109.97	110.52	107.39	107.7	105.16	107.97	103.43	106.73	105.55	105.89	106.19	104.07	110.39	106.4	107.82	104.45	103.24	107.67	105.6	108.09	104.81	105.41	106.1	106.29	107.82	107.89	105.33	105.08	106.89	107.44	107.18	103.11	103.7	108.04	107.06	106.14	106.54	107.75	104.83	108.67	107.89	104.57	105.3	107.15	106.61	110.11	106.17	110.04
104.9	106.06	107.97	105.96	107.21	105.22	105.62	106.65	104.93	106.22	104.07	104.16	107.95	104.02	107.11	108.82	103.53	106.98	109.35	107.57	104.67	105.45	110.79	106.27	102.98	110.65	104.97	103.15	108.73	107.3	104.53	107.18	105.65	106.34	107.25	105.65	105.57	106.53	104.22	108.05	106.94	104.98	107.81	102.44	106.31	106.43	105.44	107.91	104.22	104.29
113.57	112.95	112.61	112.27	115.55	110	110.82	115.81	112.62	113.74	110.71	107.24	112.74	112.78	112.26	109.96	114.69	112.89	111.23	111.83	114.12	109.68	110.78	112.02	113.14	112.1	110.85	113.9	112.38	112.98	112.17	113.44	112.34	113.53	109.42	111.28	111.61	109.74	113.24	110.77	112.78	115.96	112.31	112.46	113.86	111.96	110.72	112.26	112.79	107.86
109.6	109.09	111.52	112.52	111.88	112.23	109.56	111.2	110.1	112.43	108.48	111.92	110.98	113.52	110.16	113.8	113.06	113.85	108.73	111.61	112.85	109.77	111.87	110.67	110.57	107.87	109.52	109.32	111.61	110.5	112.72	110.07	108.6	111.57	111.28	110.2	112.04	111.9	111.03	110.7	109.75	111.01	114.14	111.38	112.3	111.28	111.38	112.42	112.03	111.02
114.39	107.78	108.28	108.31	110.56	105.6	108.68	110.02	107.23	110.16	109.15	108.25	111.43	109.1	108.95	106.87	111.13	111.42	111.97	109	110.31	108.73	108.3	112.41	107.48	106.9	109.12	113.28	106.48	110.42	109.68	109.41	109.57	108.99	105.41	111.19	109.84	111.26	112.34	110.67	110.65	107.99	108.24	109.46	113.14	107.45	107.59	108.43	108.75	112.6
106.02	108.5	110.8	108.53	111.25	109.93	108.32	112.04	114.73	110.42	111.24	109.02	112.65	110.45	113.73	111.44	108.2	111.16	110.13	109.61	109.95	109.88	109.66	109.84	110.91	111.17	112.4	107.99	109.95	109.96	109.46	111.75	110.23	107.03	108.83	108.26	109.43	108.91	107.84	110.03	110.61	110.31	111.14	111.55	110.77	108.77	110.46	111.74	110.09	107.74
104.8	103.79	104.99	107.17	107.2	105.96	108.51	105.47	102.73	104.62	107.22	106.87	106.81	105.49	104.21	105.64	105.83	107.91	106.77	104.22	104.04	108.61	105.74	108.14	104.36	105.87	108.31	109.19	107.45	105.43	108.78	105.63	102.92	105.91	106.02	105.98	105.27	108.31	103.81	102.46	107	105.66	106.82	104.23	104.68	104.78	107.69	106.49	105.62	103.08
105.85	105.85	106.55	101.68	103.87	106.31	105.77	105.85	105.93	105.26	102.88	106.31	104.54	104.55	107.27	105.46	103.82	105.03	105.54	103.82	105.33	106.05	105.87	104.42	104.89	105.16	105.42	109.47	104.31	102.76	102.71	104.5	105.75	107.62	103.79	101.36	105.62	109.58	106.5	104.1	103.85	105.98	104.08	104.91	105.35	105.78	105.12	106.9	104.12	106.38
104.52	106.53	106.13	107.3	108.66	107.9	107.05	106.35	104.87	108.94	105.17	105.47	108.94	109.33	104.01	104.22	108.47	108.31	105.84	105.29	103.89	106.92	105.65	105.54	106.03	104.6	105.05	107.88	106.77	104.49	107.26	110.25	104.75	108.12	105.01	108.28	108.02	105.67	104.57	105.72	104.62	104.52	106.57	105.41	104.01	106.07	107.81	103.74	109.58	106.34
104.56	104.67	103.92	105.82	106.44	106.46	104.9	102.71	107.01	107.63	104.71	105.86	108.64	107.53	107.86	107.27	107.31	105.79	103.84	107.64	102.32	106.79	103.82	102.4	104.35	108.52	103.45	103.02	104.85	106.09	104.22	108.78	105.01	105.08	104.99	106.64	103.45	109.57	103.26	105.64	104.67	104.77	104.8	107.24	108.63	107.94	103.43	104.49	104.58	108.2
111.5	114.82	111.18	109.11	111.02	109.14	108.58	111.81	112.85	109.66	110.06	113	113.05	109.16	111.34	109.06	114.27	111.96	109.42	112.21	112.75	112.75	111.07	111.51	112.29	111.36	110.63	109.64	111.94	112.86	114.05	110.42	111.53	108.87	111.4	112.7	109.34	111.3	111.53	110.18	108.66	109.11	112.08	111.27	111.54	112.06	114.86	109.41	109.72	110.72
101.32	105.39	103.81	103.93	107.38	104.52	106.07	104.87	103.01	102.44	101.77	105.16	102.07	102.73	104.2	106.27	101.27	104.31	105.09	102.19	100.52	104.71	102.98	102.78	104.7	104.94	102.82	101.99	103.25	104.36	105.6	98.747	107.81	109.61	101.88	106.61	104.76	105.01	104.38	104.46	109.68	107.32	103.68	98.303	104.33	100.88	102.25	105.91	103.75	107.34
110.55	109.29	111.26	110.49	107.68	110.71	110.87	108.83	113.2	110.05	110.08	113.48	110.37	111.53	108.49	111.66	109.74	107.97	108.8	109.07	111.69	111.97	110.15	108.92	111.64	109.89	109.4	109.85	109.95	111.81	111.16	111.02	107.19	109.25	110.66	111.49	110.08	110.35	109.85	110.2	112.21	110.29	110.03	112.66	113.02	111.47	110.1	109.39	109.8	112.33
104.87	111.49	107.62	108.07	103.49	108.45	109.74	107.95	110.17	106.49	104.99	108.24	106.59	107.29	106.59	107.04	106.97	109.74	108.52	108.47	106.51	108.71	105.6	106.47	110.61	107.2	111.22	108.7	104.42	107.5	104.83	106.28	106.04	106.96	107.01	108.2	106.14	107.93	109.16	108.82	108.34	106.28	109.22	105.79	106.15	104.86	109.76	108.52	104.51	107.15
118.67	114.38	118.82	117.08	115.78	115.51	117.36	120.49	114.71	117.12	118.31	115.78	116.22	118.93	115.8	118.31	119.43	116.74	118.49	117.15	120.04	118.1	115.79	118.24	118.38	118.75	117.94	117.1	113.86	116.02	118.75	117.34	118.28	119.48	117.4	118.41	120.21	117.49	117.46	115.24	115.81	119.24	118.54	119.11	121.22	119.44	118.44	112.97	118.79	116.78
105.3	104.4	102.26	103.04	104.38	101.96	104.69	106.35	104.27	101.34	103.57	100.18	104.22	101.63	107.45	103.1	102.41	105.6	106.38	106.22	101.79	102.88	102.46	106.44	105.36	102.73	105.88	105.65	103.06	106.14	108.24	105.74	102.19	105.56	102.91	107.07	106.54	103.52	104.4	103.01	105.85	106.71	106.14	104.98	101.9	105.41	101.32	108.78	103.5	103.37
107.74	102.82	105.82	104.78	101.84	103.88	108.24	106.27	106.08	104.84	104.77	102.19	106.55	110.41	106.1	108.66	106.54	106.51	103.49	104.6	104.64	104.96	108.95	106.91	108.85	107.41	107.23	107.71	106.37	103.57	106.79	105.91	104.24	103.08	104.87	107.12	107.17	107.28	108.4	108.74	108.03	107.95	107.95	105.84	104.71	106.47	104.09	105.05	103.34	104.96
107.75	104.44	105.55	103.21	103.48	104.2	103.49	105.12	103.42	106.23	105.06	106.4	104.31	103.78	105.21	102.11	105.44	104.68	103.23	104.35	103.65	106.1	102.86	103.91	105.58	105.94	103.97	107.77	104.37	106.09	106.17	101.51	106	103.3	104.95	104.04	103.88	103.07	104.39	103.24	105.27	107.5	102.36	103.92	104	105.94	104.67	106.34	103.49	104.47
102.58	103.56	100.22	100.29	98.407	101.15	103.4	102.61	100.32	101.26	99.383	101.51	102.22	101.46	99.443	104.06	106.58	102.49	100.02	98.66	101.04	101.11	99.139	101.27	98.902	100.43	102.75	94.48	102.43	97.911	99.943	100.65	101.04	99.053	99.815	103.4	98.674	97.603	96.79	103.26	99.653	101.24	101.5	101.23	100.15	100.56	100.04	99.131	100.12	101.28
109.19	111.95	111.01	111.32	111.22	112.96	109.88	112.98	113.38	109.79	111.18	110.2	109.77	109.14	111.79	110.38	110.94	109.54	109.17	114.24	115.23	113.22	108.97	111.83	114.24	112.11	110.04	111.81	111.25	109.36	111.75	111.71	112.38	110.86	115.42	108.06	110.64	111.16	112.13	108.63	111.08	111.03	110.79	109.16	112.4	112.91	112.14	109.94	108.1	111.39
102.41	101.29	98.463	101.14	100.58	99.526	99.952	100.95	101.21	103.04	98.639	101.85	103.38	101.23	102.34	100.71	99.755	100.43	100.16	98.927	98.988	101.19	101.12	99.677	100.38	103.27	99.809	98.695	100.03	101.42	99.616	99.104	102	105.35	102.42	102.31	104.71	101.25	98.062	102.1	101.84	100.97	101.99	103.74	100.88	103.06	100.77	100.19	104.33	100.62
106.16	105.21	105.38	103.33	105.83	104.69	106.69	107.37	107.97	105.11	105.82	102.9	108.96	105.99	104.67	105.92	104.4	107.76	105.82	107.05	105.13	106.06	103.44	103.26	105.31	108.73	105.69	106.29	107.48	106.75	107.88	104.94	106.1	107.14	104.59	105.2	105.52	108.94	104.96	105.62	106.03	104.27	103.15	105.09	108.05	105.23	107.88	106.21	105.49	104.7
97.891	98.661	99.552	98.668	97.879	98.443	100.04	98.477	100.66	98.498	100.05	97.516	103.41	101.99	100.01	100.37	99.479	100.19	99.585	101.08	102.77	102.74	101.65	101.35	98.994	101.31	99.51	101.6	101.49	99.989	101.09	101.13	99.753	97.028	98.324	99.104	99.589	99.826	100.16	98.588	102.46	101.72	96.392	103.12	102.31	100.06	101.66	100.59	99.089	99.775
108.1	107.71	106.19	107.22	103.93	106.39	107.89	105.68	106.77	107.19	106.43	104.9	105.23	103.85	108.49	106.5	106.01	104.31	106.92	105.54	107.81	109.31	106.21	99.991	102.91	105.07	109.78	106.25	107.8	106.22	108.16	106.65	106.94	105.39	104.54	110	104.25	104.96	107.31	103.8	104.27	102.47	108.27	107.67	109.37	103.34	105.35	106.41	103.49	106.21
100.62	99.889	99.846	102.25	103.13	101.37	100.16	101.25	101.4	98.519	101.28	98.859	101.94	100.25	99.015	101.21	100.16	99.372	101.32	100.34	102.97	101.08	98.021	99.467	99.379	100.87	98.784	101.48	98.268	98.667	102.61	99.584	101.83	98.191	99.862	99.02	101.83	98.646	99.945	99.921	96.991	98.522	101.82	99.195	98.598	100.58	96.827	98.686	101.74	98.121
111.66	112.53	112.16	109.26	110.89	110.73	111.48	113.28	116.43	113.02	111.28	113.89	110.98	112.87	113.39	109.27	112.25	111.05	111.26	114.59	112.17	110.26	110.25	112.65	109.91	112.99	108.6	113.52	111.36	107.46	117.59	110.41	112.99	113.17	109.97	112.96	111.2	116.3	109.24	109.44	111.71	109.97	113.54	108.25	112.19	112.48	116.42	110.85	113.18	115.21
107.26	109.17	113.47	112.74	111.7	110.95	111.7	113.3	114.23	109.08	112.97	107.41	112.28	108.71	111.18	111.45	110.21	110.36	114.1	108.15	111.49	112.41	109.68	112.21	110.42	114.44	112.05	112.28	110.36	110.12	111.83	108.21	111.32	110.76	111.07	111.69	109.43	110.34	111.21	114.67	113.12	113.48	112.79	111.65	114.32	112.3	112.17	113.41	112.23	109.08
107.29	103.43	106.63	106.51	106.21	106.55	107.9	103.52	109.89	107.41	110.1	108.29	105.74	107.87	105.36	107.61	104.52	107.69	105.26	107.56	106.36	109.42	106.74	108.52	107.54	104.45	107.47	108.64	105.93	106.19	107.49	108.13	107.4	106.87	108.9	103.99	108.5	107.81	108.72	103.8	104.97	103.09	108.71	108.53	107.06	105.79	105.78	105.2	105.69	106.19
98.117	98.733	99.615	100.51	100.18	101.11	101	98.218	99.302	98.662	102.29	100.92	98.908	100	98.513	101.55	100.19	99.361	102.06	101.56	97.936	100.61	98.116	98.736	100.84	98.106	100.1	101.35	99.081	98.499	100.4	100.71	100.12	102.41	102.7	101.72	97.716	102.87	101.17	98.553	96.948	99.98	99.082	100.1	100.63	99.702	98.484	104.03	103.28	103.46
103.71	102.75	106.51	105.67	103.53	102.08	103.73	106.18	106.69	104.96	102.37	105.59	108.38	107.66	105.02	105.57	106.82	106.55	104.53	100.95	104.71	103.72	104.67	103.64	103.31	105.2	104.1	106.82	106.91	109.63	106.34	105.8	105.21	104.47	107.26	105.04	108.71	104.61	106.33	109.06	106.01	104.34	105.05	103.75	103.13	106.05	106.34	106.3	108.45	108.33
112.5	111.57	109.45	115.59	109.26	111.91	110.66	112.98	112.75	111.87	111.3	110.63	110.36	113.05	108.9	110.93	110.87	113.01	112.95	112.81	114.31	111.82	110.77	113.81	109.67	109.34	112.36	111.58	111.1	111.05	110.87	110.65	111.86	114	112.81	113.17	109.99	107.75	113.48	114.81	111.02	112.07	112.25	109.7	112.55	111.82	115.54	111.92	112.31	110.66
115.44	114.92	117.67	115.66	116.26	116.72	114.06	111.53	116.41	117.94	116.13	117.22	119.27	113.93	118.39	114.35	113.89	114.32	114.83	115.02	115.68	117.98	116.01	115.27	117.83	115.63	118.4	117.42	117.1	116.39	113.48	116.59	115.9	115.41	118.1	115.77	113.55	115.1	118.3	117.15	115.77	116.74	113.95	116.39	114.64	116.41	115.81	118	112.54	119.44
99.081	100.51	97.311	99.6	99.592	97.301	100.21	97.086	101.24	100.98	100.64	101.28	100.81	97.44	98.445	99.366	102.14	103.57	100.45	97.982	101.37	99.144	101.12	100.56	99.598	98.754	100.7	101.35	97.272	97.902	101.07	104.83	99.036	99.161	100.48	98.698	98.826	99.723	98.616	97.551	100.9	99.575	99.686	101.02	100.77	101.45	98.789	101.21	101.84	100.31
107.52	109.76	107.26	105.57	104.27	109.46	108.73	104.06	105.93	107.34	103.23	104.98	106.29	106.38	104.74	108.54	107.07	107.76	105.5	104.55	108.35	106.52	106.32	109.04	107.28	106.88	104.28	103.84	104.47	107.95	105.61	104.09	108.07	109	108.02	107.51	108.23	105.7	106.44	106.2	105.96	109.43	105.51	107.3	105.63	108.17	108.83	105.23	108.27	103.26
105.57	104.93	103.36	107.68	107.64	106.05	105.47	108.64	104.56	106.76	105.65	103.62	106.4	102.87	107.76	106.71	105.87	102.46	107.59	104.57	105.22	105.83	105.04	105.69	104.66	106.56	107.05	106.36	103.06	106.43	103.67	108.88	112.01	106.43	102.6	105.68	104.85	103.45	105.68	103.33	105.34	106.33	104.1	106.25	103.32	101.27	105.86	105.96	108.2	106.12
111.4	112.03	111.67	108.52	107.76	112.23	109.36	112.56	111.4	108.48	110.89	106.55	111.24	106.9	107.86	110.46	111.52	110.97	111.24	110.16	111.91	110.11	111.39	109.52	109.07	106.97	108.02	109.94	110.11	109.1	110.41	108.46	109.64	111.19	109.75	108.34	106.94	112.65	113.57	111.61	107.81	109.76	109.95	111.93	109.55	109.92	110.51	110.62	109.79	112.28
103.19	102.65	101.65	105.63	104.15	106.34	104.05	108.36	105.63	103.29	105.83	104.58	104.9	106.32	107.98	107.22	101.62	102.43	105.71	106.89	105.14	105.71	103.07	101.85	101.72	105.7	106.56	104.48	103.9	108.27	104.13	106.27	103.67	107.54	103.65	104.78	104.04	105.43	106.9	103.27	103.58	104.75	103.66	103.95	107.79	107.47	108.35	108.88	106.47	105.85
114.99	113.39	112.86	113.78	113.34	110.97	114.92	115.02	114.88	115.98	114.23	111.52	114.63	111.42	115.86	112.09	112.39	111.08	113.16	110.76	110.15	111.04	110.96	115.18	116.48	112.16	112.55	113.28	112.75	111.77	114.36	113.32	113.4	115.38	113.84	113.83	112.75	114.81	116.13	112.22	113.94	111.41	113.29	113.62	112.82	113.68	113.46	112.38	112.64	112.66
105.54	103.35	107.23	104.91	103.15	106.26	107.28	106.03	105.24	104.23	103.32	106.76	102.21	103.47	104.49	106.24	105.76	104.42	104.28	105.91	104.46	105.39	104.27	102.38	103.2	103.9	103.35	101.77	103.67	101.81	105.43	104.71	101.36	104.25	104.54	103.15	105.39	103.73	101.86	102.99	105.36	106.96	105.19	106.06	104.57	104.26	105.35	103.84	105.68	104.71
111.4	106.5	109.98	107.5	106.65	109.71	112.93	110.17	111.43	107.64	112.16	108.42	109.9	110.36	110.02	108.87	105.54	110.39	111.25	106.63	110.6	109.23	108.36	111.83	108.44	108.31	111.03	112.23	108.81	108.86	107.29	107.54	111.68	107.76	110.73	114.02	110.65	109.34	108.47	112.58	110.72	111.31	113.39	111.36	110.76	108.1	110.05	107.93	111.26	111.92
104.74	106.07	106.25	104.26	102.69	105.17	104.44	106.45	104.53	106.03	103.61	105.23	104.67	103.96	105.25	105.45	103.86	105.11	104.94	104.61	105.03	102.48	103.01	103.18	102.09	102.38	103.17	105.01	104.46	108.81	101.82	102.43	103.36	106.4	102.17	101.43	108.12	103.69	104.17	101.19	105.64	103.21	107.23	102.66	104.04	104.82	100.55	105.18	105.23	106.25
110.78	105.95	107.5	105.75	108.5	106.11	109.45	104.06	107.71	107.91	109.93	102.18	107.15	105.27	106.46	108.81	106.07	104.78	110.71	107.51	104.47	103.75	107.15	106.19	106.64	106.35	107.62	107.77	107.5	105.77	107.24	102.7	105.68	106.18	109.14	106.79	105.91	108.63	108.21	107.78	106.43	103.59	105.3	106.26	107.9	107.67	110.6	102.4	104.12	104.63
110.81	110.72	110.36	115.56	112.62	113.06	110.22	110.72	111.23	111.75	111.82	112.88	110.45	111.78	109.71	112.87	109.09	116.12	113.26	111.18	109.29	111.77	110.38	114.01	108.97	114.11	112.41	115.68	110.44	113.15	110.87	114.35	110.7	108.52	109.12	108.59	110.47	110.24	110.42	112.3	110.66	108.94	108.05	110.91	109.55	112.82	109.37	110.38	107.25	111.57
103.42	105.96	103.24	106.1	105.48	106.02	104.9	102.01	100.96	104.14	100.04	106.36	105.09	105.2	106.38	106.85	101.17	102.54	103.83	104.13	105.06	105.31	102.65	103.36	104.6	103.93	104.19	104.42	104.21	102.61	103.3	102.04	105.47	102.18	106.44	100.37	101.54	102.93	102.24	104.88	104.1	104.11	100.07	105.67	103.19	103.85	103.77	105.58	102.52	102.93
103.65	106.22	102.91	105.7	103.36	103.93	103.2	99.333	105.92	102.47	105.89	102.44	106.28	104.48	103.94	102.87	105.31	101.6	106.82	105.1	104.75	103.23	104.96	103.74	103.28	103.71	107.81	104.21	102.13	103.17	100.11	103.63	104.46	106.3	105.2	104.41	104.01	102.83	104.51	104.59	104.12	103.28	102.36	105.53	105.2	106.47	103.36	103.95	104.06	105
107.89	111.14	111.55	113.13	111.67	108.53	109.73	110.04	111.36	110.87	108.57	110.27	112.65	111.35	111.58	110.91	111.02	110.96	109.12	116.07	111.38	112.83	112.49	110.34	111.06	110.8	111.91	112.86	112.83	115.82	105.3	115.06	112.65	113.15	111.29	114.04	112.07	109.03	108.65	109.77	111.88	114.79	112.91	110.87	113.11	111.32	110.39	109.85	114.42	110.67
112.78	113.25	110.06	109.47	111.97	110.1	110.81	110.26	112.83	113.72	109.23	113.17	109.08	110.34	110.47	111.2	113.64	111.89	112.68	110.5	111.88	110.71	110.84	109.67	111.55	110.39	111.34	107.11	108.67	108.25	111.91	112.12	110.37	111.09	114.77	110.85	112.27	109.99	112.48	109.53	109.3	111.49	109.99	113.04	113.18	109.03	114.29	111.18	111.06	114.54
109.98	108.84	106.76	104.28	106.63	107.53	105.72	105.02	106.26	105.56	106.78	107.25	109.29	107.27	105.53	105.66	108.47	106.9	105.81	108.92	107.38	106.24	103.08	103.41	105.53	105.31	104.92	106	102.34	105.5	106.87	105.97	105.94	109.06	104.41	108.41	105.68	107.41	107.07	108.51	109.66	105.19	104.97	105.86	106.74	104.62	104.28	106.17	103.01	109.57
104.24	105.23	104.74	104.13	106.68	104.9	103.3	105.34	106.95	106.52	104.57	101.98	106.71	106.26	103.15	106.25	105.08	103.36	105.85	105.48	104.35	105.88	98.605	100.37	105.03	103.84	101.87	104.2	102.55	101.83	105.7	104.85	106.37	101.34	101.51	106	103.3	101.05	107.74	104.85	105.6	103.12	105.12	106.69	103.56	104.5	105.89	103.24	108.62	104.16
102.24	103.78	103.86	107.82	102.1	105.89	103.2	103.58	103.97	106.5	105.47	104.46	103.68	103.64	104.77	106.06	106.46	104.68	102.51	102.66	105.94	106.03	103.17	103.77	105.31	108.13	106	105.55	106.27	106.52	106.34	106.83	103.87	103.61	105.21	103.99	103.69	104.86	101.43	106.38	103.83	105.03	105.1	105.66	108	103.95	106.02	106.46	104.11	105.64
116.29	108.52	114.01	108.09	113.03	113.23	108.96	109.58	112.15	112.12	114.65	113.4	114.76	111.08	111.24	111.17	114.47	112.94	112.02	112.5	111.81	113.06	113.11	110.85	112.82	112.71	112.21	111.86	112.67	111.45	114.17	110.5	111.68	114.99	111.42	113.66	112.48	112.93	114.68	113.81	110.98	113.44	112.15	108.42	108.31	114.34	111.9	107.64	110.97	112.08
113.38	109.83	116.52	111.27	111.09	112.67	113.32	114.18	110.35	111.64	114.09	111.49	114.73	109.48	111.52	110.84	112.68	113.74	110.34	112.03	112.71	111.9	111.94	111.43	111.43	105.96	107.73	110.66	111.58	108.87	110.57	109.67	113.95	112.56	111.82	113.07	112.43	110.73	108.67	110.12	113.1	110.28	110.86	110.9	110.46	108.76	113.16	112.36	112.37	114.58
103.53	104.36	109.16	104.97	104.64	105.21	102.82	105.57	107.64	104.3	106.75	106.19	104.03	105.79	106.98	107.34	102.94	108.9	106.51	105.19	106.5	105.27	105.75	105.79	105.01	108.37	104.14	108.18	107.12	105.98	104.86	106.77	107.09	104.58	104.6	107.58	105.13	106.08	107.05	106.14	106.88	105.09	104.81	107.57	104.42	105.25	109.23	104.83	107.89	107.98
102.88	105.95	105.38	104.54	103.41	106.18	103.48	105.9	107.12	105.64	107.16	105.48	105.7	106.58	108.84	104.6	105.99	105.28	109.26	102.66	103.21	103.6	105.71	105.32	104.21	106.85	106.77	104.95	107.04	108.53	107.43	105.42	105.48	103.05	106.96	108.75	104.85	106.9	106.58	108.11	105.36	105.75	106.55	107.51	108.06	104.3	106.29	105.71	105.63	106.26
105.77	102.63	104.8	107.33	105.94	107.78	103.68	107.52	105.65	107.4	104.85	103.35	106.52	109.03	108.24	107.9	105.78	104.99	104.23	105.21	106.28	106.43	110.01	105.56	108.79	107.58	105.39	107.28	101.95	106.02	106.67	109.66	109.15	108.05	107.34	105.46	107.86	104.37	107.97	104.54	106.81	107.03	107.43	103.39	104.56	106.92	106.42	106.39	106.48	107.88
105.89	103.73	108.49	107.47	110.77	107.64	110.39	105.6	104.58	105.78	107.32	109.06	104.69	104.53	110.43	105.47	106.61	105.87	105.5	106.51	103.58	107.92	109.46	103.98	107.31	106.87	104.24	109.27	106.22	105.71	108.67	103.62	107.36	109.57	103.42	108.87	107.84	106.49	106.29	105.03	108.87	105.36	105.92	104.21	106.85	104.93	105.62	106.52	108.35	108.42
105.27	104.9	106.9	104.96	108.17	103.12	104.12	104.69	105.35	104.99	105.9	107.94	105.19	106.2	104.13	105.58	104.6	106.73	104.78	107.17	106.36	107.46	104.9	101.7	105.74	103.19	106.76	105.13	107.28	105.43	106.66	104.14	105.06	106.28	107.76	103.97	105	104.87	104.37	107.62	106.86	102.01	107.38	104.29	106.52	105.93	109.05	106.03	108.88	104.73
101.72	100.23	100.99	99.5	96.357	100.72	99.529	99.474	102.49	96.017	101.14	99.366	101.09	100.54	104.59	101.36	97.128	99.533	99.599	102.05	100.63	100.82	100.21	102.02	102.37	100.18	101.89	98.067	100.66	100.43	100.11	101.44	99.087	97.839	100.19	98.606	100	100.65	95.318	99.968	102.54	101.72	97.599	100.52	100.71	98.54	99.873	102.11	100.2	101.71
104.39	103.41	106.45	102.92	108.38	105.3	107.46	103.89	102.59	105.1	105.83	105.61	107.85	104.1	105.58	110.1	104.89	106.99	106.22	102.63	105.7	106.17	108.34	104.64	106.78	104.59	109.03	105.72	104.31	107.1	107.23	108.56	102.54	104.25	105.12	105.03	107.93	103.58	105.1	104.3	105.56	103.97	105.29	106.61	109.33	105.49	108.14	106.4	106.68	102.61
113.6	109.75	104.3	109.99	111.18	108.64	108.32	110.16	110.16	111.98	107.93	110.64	112.65	112.28	109.94	111.96	108.21	110.22	105.85	110.56	105.78	108.2	111.02	110.53	113.61	111.46	109.07	110.81	111.01	108.72	110.79	110.4	109.87	108.89	110.46	110.31	108.92	110.59	110.96	109.72	109.7	112.21	106.84	110.08	111.62	113.59	107.69	108.16	111.14	112.05
113.13	107.77	108.94	111.47	110.55	116.89	109.08	111.38	110.82	110.25	111.95	110.32	110.63	111.31	110.96	109.8	112.93	109.79	113.95	112.46	113.83	110.62	107.23	110.76	111.72	112.68	112.86	108.33	112.69	111.99	112.1	114.69	113.57	114.39	110.93	111.7	113.99	112.11	111	110.14	114.56	109.69	111.13	113.73	113.04	111.96	112.43	112.21	113.47	109.14
107.89	106.93	105.75	104.63	107.85	108.39	105.36	104.59	106.78	105.57	107.85	104.54	108.61	104.64	106.99	103	109.16	104.89	107.41	104.01	101.41	104.86	108.63	104.22	105.46	106.08	105.34	103.94	103.14	108.63	101.58	106.11	106.02	105.56	108.96	102.82	108.56	104.47	108.54	104.97	105.78	105.72	105.42	105.09	103.4	105.37	107.2	105.34	102.4	106.52
108.11	111.55	109.16	109.72	110.6	110.47	109.17	107.76	110.74	110.17	110.7	109.99	110.86	108.67	109.12	110.32	110.11	106.7	107.31	108.09	111.31	112.85	111.66	111.86	110.42	108.49	110.1	107.9	110.99	107.84	108.24	110.01	112.44	108.38	112.33	109.59	108.71	110.09	110.02	111.27	109.94	109.7	110.45	109.39	110.69	110.75	109.21	110.76	108.93	110.39
116.21	115.08	117.56	114.61	117.5	117.4	117.35	115.88	117.38	114.72	119.24	117.47	116.9	117.79	118.25	120.23	116.65	116.9	119.62	118.31	117.1	119.07	118.36	114.97	115.96	121.38	114.76	117.62	117.1	116.53	116.16	112.66	121.73	118.16	119.71	121.85	119.97	115.32	115.48	118.33	117.98	117.85	121.84	114.27	118.47	118.32	115.89	120.16	120.07	119.23
100.8	102.68	100.48	98.173	97.564	101.54	101.54	97.617	98.394	97.118	98.032	98.153	101.59	100.35	99.718	103.59	99.423	105.14	100.8	102.3	98.965	102.34	98.946	99.553	102.93	98.969	98.408	99.16	100.69	101.02	101.3	98.254	98	99.456	101.19	100.31	97.386	97.815	99.385	102.47	98.567	100.42	98.403	98.13	103.21	98.919	101.37	101.15	98.354	95.901
104.53	108.5	106.31	104	106.67	105.88	101.91	108.32	107.34	107.29	106.08	107.45	106.45	106.01	105.44	107.77	107.3	104.97	105.09	106.43	108.11	109.22	102.31	102.31	103.46	103.79	105.71	100.23	105.73	104.77	106.12	106.94	104.06	105.61	106.83	102.55	105.09	105.47	105.94	107.38	105.36	104.97	105.81	104.17	106.05	104.44	104.58	104.85	104.71	105.34
102.6	102.56	102.47	104.8	105.19	104.54	102.74	104.41	105.39	104.23	106.08	105.36	104.36	105.06	105.08	106.52	103.42	102.52	101.72	104.13	103.37	102.74	107.01	107.14	107.61	107.26	104.52	106.05	106.5	105.96	104.47	105.77	104.73	105.49	103.05	103.27	105.65	105.19	104.65	104.23	106.56	103.59	107.25	103.38	108.3	105.83	105.32	107.72	106.32	105.46
100.13	98.615	101.9	102.94	102.13	103.93	98.447	101.27	99.841	103.62	100.95	98.195	101.71	99.64	99.953	99.553	99.222	100.91	100.24	102.19	103.5	99.102	104.36	100.43	100.44	101.58	103.41	101.89	101.19	96.215	100.3	104.95	100.58	96.074	101.84	102.09	100.62	98.943	98.296	102.23	100.79	103.06	101.79	102.71	102.98	101.97	99.545	101.38	102.78	101.06
113.13	108.02	112.76	113.41	113.51	114.98	110.22	115.22	110.84	109.91	111.27	111.02	111.27	112.43	110.99	114.74	114.42	112.04	111.98	111.51	111.66	111.07	111.5	111.73	113.95	110.29	111.02	114.29	112.97	109.75	110.65	108.84	110.71	114.58	113.22	112.47	113.45	112.13	110.78	113.36	110.57	110.36	112.02	114.35	113.34	111.75	109.99	112.68	109.96	109.58
105.8	107.63	106.59	105.65	103.87	107.16	106.51	104.37	106.4	103.19	106.48	105.88	106.56	109.24	104.65	104.74	108.51	105.03	101.9	103.47	106.54	107.55	107.68	107.5	105.86	106.6	105.25	105.43	105.86	107	104.92	104.23	103.97	104.71	103.72	107.67	105.2	104.12	106.84	108.25	107.86	106.54	108.3	107.67	108.62	102.29	106.33	103.51	107.33	105.43
103.96	104.77	106.12	104.26	104.98	106.27	106.52	103.14	108.05	107.17	106.12	103.56	105.93	107.81	107.65	109.38	102.51	105.77	103.12	105.84	104.76	107.2	105.74	102.47	105.48	106.99	106.65	106.85	105.06	105.08	104.81	108.88	104.45	104.03	105.16	109.08	106.93	106.3	106.21	105.69	106.94	105.24	105.44	105.38	108.26	105.09	105.13	106.96	106.71	102.92
105.32	106.63	102	104.3	106.29	103.2	106.37	110.18	106.3	104.62	103.47	109.8	104.79	105.75	107.4	106.3	103.1	105.97	106.52	105.35	105.8	103.53	103.22	108.63	104.97	103.08	104.9	102.88	108.27	103.29	108.06	108.14	104.74	108.43	105.03	105.03	106.39	107.97	105.14	103.43	104.09	104.16	105.13	102.57	106.7	108.58	104.88	104.43	107.98	105.1
107.69	106.18	103.14	103.37	108.73	104.66	105.89	108.83	106.65	108.75	106.65	103.72	102.65	108.81	106.97	106	105.69	106.09	107.88	106.53	105.6	107.87	107.16	106.73	105.46	106.66	108.45	105.37	107.75	105.67	107.62	106.69	104.73	102.26	106.12	102.59	104.6	105.9	104.13	105.17	105.89	104.79	101.22	105.68	102.72	102.02	104.96	105.98	105.87	105.59
107.07	105.7	104.54	105.2	108.09	101.64	104.77	105.82	106.22	103.02	107.81	105.24	107.82	106.64	105.43	109.2	107.24	104.03	107.42	104.61	106.07	105.11	104.15	104.51	104.49	108.36	104.44	102.91	103.64	102.88	105.73	107.29	106.7	105.17	106.61	104.77	107.17	109.48	109.03	104.74	105.8	103.68	105.9	104.91	102.9	104.81	107.9	107.48	104.99	105.5
99.145	98.292	99.104	99.443	102.54	99.972	98.228	97.165	102.78	100.32	99.187	103.09	101.63	103.96	101.31	101.55	101.77	97.603	100.44	100.09	99.647	100.75	99.8	101.9	100.36	97.832	99.989	101.55	98.168	99.527	98.661	99.953	99.44	99.658	102.05	102.01	100.65	98.886	100.67	102.28	100.69	100.95	100.4	101.1	100.64	99.556	96.265	99.898	99.411	100.17
118.31	117.24	116.81	115.53	114.54	116.95	118.98	115.95	115.87	113.79	111.67	120.32	115.59	118.47	115.19	112.78	115.27	117.06	118.61	114.05	117.1	117.41	112.26	117.74	115.59	113.76	117.37	114.28	118.88	115.74	117.38	117.14	116.86	113.19	116.62	115.55	113.95	118.62	116.76	117.24	114.53	113.4	117.45	112.04	114.46	120.12	115.24	118.22	112.47	114.23
112.29	109.17	108.68	111.27	110.45	109.87	110.22	111.97	113.55	110.47	112.06	112.17	112.27	113.56	110.48	111.85	108.1	111.6	108.71	111.24	107.12	110.48	112.44	111.19	111.29	114.29	109.85	109.22	113.59	112.33	108.7	111.39	107.86	114.07	111.45	112.41	111.82	107.94	113.42	109.91	110.9	108.85	108.05	108.32	112.3	110.52	110.43	113.55	113.52	107.87
103.89	106.41	106.4	104.34	108.25	102.1	101	108.91	105.98	104.87	106.71	103.9	103.83	108.34	103.8	106.29	106.88	104.93	104.14	106.01	106.04	105.08	103.05	106.02	108.07	107.92	105.43	101.23	103.65	105.92	104.38	108.08	106.75	106.37	103.97	104.61	108.5	107.85	103.88	106.41	104.78	106.31	104.92	103.57	106.07	105.38	103.78	103.95	105.56	107.05
115.02	113.27	110.37	110.72	111.65	109.62	109.81	110.47	113.18	110.44	115.07	111.27	111.71	113.84	113.03	111.04	112.02	111.73	113.09	113.95	109.69	114.9	112.33	109.39	113.18	111.31	111.91	112.64	113.33	115.13	110.59	114.2	114.71	114.29	112.29	112.86	109.72	112.52	109.24	113.18	114.85	114.53	112.41	115.17	112.74	112.84	109.94	112.66	114.03	113.42
108.51	109.58	110.14	109.99	111.48	111	110.81	110.93	108.7	110.82	111.74	109.56	110.48	108.48	109.45	108.48	109.82	111.31	113.06	110.01	111.03	109.66	112.91	111.45	112.74	112.93	109.02	108.26	110.49	110.78	114.56	110.08	111.15	110.67	112.81	111.52	112.17	110.47	107.74	112.7	108.93	111.96	113	107.44	110.61	108.32	112.37	111.67	109.17	111.86
103.38	105.69	106.6	104.33	105.45	105.84	107.64	104.14	104.08	105.6	108.61	107.49	107.59	104.8	100.78	107.19	104.79	108.58	105.85	107.82	103.68	104.21	105.34	102.1	104.93	107.15	106.93	104.39	106.66	106.29	105.02	109.33	108.08	104.71	104.68	106.95	105.56	108.75	106.95	109.02	106.97	105.42	108.79	104.32	105.16	104.21	102.86	101.82	107.04	106.04
111.85	109.22	108.93	110.09	113.54	114.6	112.72	111.42	107.26	112.53	111.58	108.93	111.59	110.5	110.22	113.44	113.9	112.41	112.66	111.31	111.85	111.49	110.12	113.64	111.99	109.22	111.71	110.86	113.82	110.17	109.53	114.08	107.05	110.3	113.29	111.28	114.01	109.32	111.62	111.46	112.79	109.95	112.18	111.79	112.22	111.29	114.36	114.01	113.79	109.32
111.31	111.37	113.31	109.72	109.1	113.94	114.74	113.17	113.96	110.57	111.89	113.98	111.43	108.5	110.69	115.86	112.17	110.78	115	113.74	109.99	112.77	110.66	113.68	112.84	110.47	109.34	111.78	110.59	111.44	112.76	115.07	113.04	114.92	110.38	113.07	111.02	112.46	110.01	111.61	113.2	111.81	110.47	112.04	113.49	113.92	110.59	108.65	108.92	113.44
112.86	110.83	110.69	109.92	109.75	112.45	110.66	112.88	111.33	111.03	110.57	110.67	111.05	110.51	106.26	110.07	111.48	111.08	109.35	111.92	112.73	113.26	112.58	110.02	109.97	109.7	113.48	110.69	110.65	111.16	112.88	112.1	110.57	114.65	109	109.97	110.57	111.39	112.42	114.76	110.91	109.2	111.91	114.68	113.33	110.17	115.35	111.44	111.88	112.48
111.64	110.57	111.49	113.52	112.37	114.91	116.55	112.02	112.91	111.64	113.74	109.59	110.69	113.73	112.46	114.1	112.7	111.3	110.3	112.88	111.02	112.28	109.92	112.18	112.24	110.3	114.58	114.54	114.84	112.77	114.71	111.48	112.13	108.7	111.09	109.43	112.83	110.64	108.82	112.13	111.16	112.02	110	109.99	111.69	109.95	113.26	111.82	108.69	111.71
104.67	104.86	105.78	102.7	103.67	104.34	103.81	104.56	101.84	103.79	103.96	105.34	102.94	102.62	103.54	101.01	102.57	106.06	105.73	102.36	103.58	101.64	104.48	102.48	102.46	109.18	106.63	105.91	105.83	100.22	105.87	104.81	104.12	102.49	102.26	105.93	107.93	103.84	106.21	103.73	107.09	99.768	103.37	104.35	106.12	103	104.43	104.73	107.24	101.67
105.04	105.23	105.66	104.94	104.23	107.8	105.69	105.85	105.74	105.06	102.44	103.52	102.21	103.17	106.35	105.49	107.56	105.62	106.67	105.89	107.96	103.86	108.4	104.43	106.92	106.73	107.62	103.53	105.97	103.94	108.44	104.73	105.89	108.96	106.26	102.45	105.79	104.26	106.79	102.1	103.25	105.73	102.39	104.3	105.74	107.07	105.36	103.39	105.98	103.29
104.36	109.17	105.54	106.26	106.6	106.32	106.9	109.46	109.54	108.12	106.96	107.54	104.06	108.73	108.99	104.91	106.41	106.03	106.6	103.93	106.68	107.86	106.15	107.56	106.25	106.28	106.09	106.38	107.06	107.18	105.72	103.88	104.83	106.96	106.48	104.94	103.6	105.13	102.38	105.66	107.28	105.82	106.86	106.37	105.31	103.77	106.81	104.49	107.48	105.1
105.67	106.56	108.64	107.76	106.04	109.33	106.14	105.16	106.08	105.74	104.67	108.04	106.27	105.16	108.23	108.06	105.19	106.42	107.04	103.28	103.88	103.02	105.15	105.39	106.17	106.79	106.42	107.4	104.47	107.12	107.46	109.83	105.66	106.12	104.08	105.51	108.31	105.76	104.02	104.67	105.5	105.86	106	108.34	105.55	107.88	103.09	104.92	107.69	107.2
99.43	98.215	99.734	100.22	99.397	98.659	94.932	100.41	103.11	99.305	102.56	98.723	97.56	98.903	98.123	103.54	98.855	96.015	98.621	98.111	97.645	102.44	99.458	99.91	98.442	97.563	97.901	102.46	99.397	98.544	100.14	102.41	99.366	103.07	100.41	96.148	98.768	99.816	103.15	101.39	99.533	98.961	100.52	102.22	97.191	97.489	102.28	97.365	102.72	96.231
113.36	112.84	115.09	112.7	112.75	112.07	112.4	110.59	111.17	111.03	112.32	109.44	108.75	113.3	112.05	112.85	112.69	114.04	111.6	111.01	111.49	111.23	110.39	112.25	113.38	111.53	115.38	112.29	112.3	114.95	111.4	114.34	114.23	114.44	110.48	110.64	110.01	113.42	112.58	111.82	109.48	115.31	113.71	114.12	110.35	110.92	110.94	111.44	111.16	111.68
109.32	112.92	109.29	109.03	109.48	111.52	110.42	108.3	109.78	110.48	113.41	109.15	110.34	113.49	108.49	107.3	115.05	110.52	108.82	108.88	107.94	110.68	112.4	112.46	110.85	111.06	110.83	109.94	112.52	110.95	111.2	110.51	111.5	111.02	110.94	111.29	108.83	109.19	111.64	111.72	112.1	110.26	105.33	110.62	110.43	105.81	107.13	110.45	111.43	107.52
105.2	106.06	105.92	106.6	102.83	108.74	108.19	108.11	103.84	104.9	105.51	105.75	105.25	106.06	106.25	106.51	109.82	104.18	104.56	108.11	105.1	107.38	105.67	105.94	104.03	106.16	107.18	105.06	104.6	104.46	108.79	106.07	108.13	106.6	104.85	108.49	106.43	104.78	107.6	103.01	104.15	108.43	105.86	103.56	107.65	105.16	103.91	105.12	103.48	106.77
120.23	117.03	116.79	116.53	121.5	120.26	118	118.03	118	115.92	120.57	114.8	116.73	118.86	120.76	116.49	120.35	119.21	116.2	116.95	119.57	118.65	116.36	119.82	117.5	119.48	114.43	117.1	115.7	117.42	119.08	116.58	116.95	117.51	118.4	115.7	120.56	119.79	121.42	117.02	115.56	115.44	118.82	117.77	119.18	116.02	116.79	117.96	118.22	117.01
111.61	111.86	111.31	108.19	108.71	108.38	110.24	107.21	110.71	111.12	110.51	109.78	110.67	108.87	110.41	109.05	107.09	109.01	109.39	109.59	109.8	108.07	107.34	109.99	109.74	107.66	111.48	110.34	109.04	110.08	110	112.72	110.63	107.99	109.46	110.1	109.51	114.64	109.89	112.81	109.92	111.12	110.17	108.11	111.11	111.74	108.23	110.92	109.82	109.64
108.93	105	103.54	105.84	105.04	103.49	105.46	104.51	106.89	106.82	103.51	104.22	105.61	105.65	105.72	104.93	104.93	102.27	103.63	106.84	110.21	107.05	105.94	106.58	104.86	105.44	104.81	103.89	104.61	107.8	107.38	106.67	104.07	105.07	106.72	106.26	105.11	108.06	107.13	106.03	105.78	106.66	106.87	107.65	104.11	107.49	107.31	101.27	103.03	106.22
112.41	109.31	109.46	112.32	113.68	111.93	112.28	111.74	114.37	110.64	112.82	109.98	111.79	113.04	113.37	112.83	111.7	112.84	110.61	109.31	113.41	111.72	113.86	111.46	113.32	112.7	111.43	112.22	113.82	110.45	110.79	109.81	108.75	110.95	115.16	110.27	110.39	113.32	111.92	111.16	111.2	113.97	111.15	110.07	113.72	113.01	110.9	114.93	113.91	115.85
107.32	104.12	106.37	106.11	105.46	107.37	105.85	105.88	106.87	104.82	104.55	106.64	104	106.24	102.62	103.15	104.91	107.38	104.77	104.39	105.6	106.16	101.47	106.65	106.97	102.27	104.24	103.02	105.54	106.45	103.1	105.82	104.85	105.85	106.51	102.64	106.42	105.12	105.97	104.21	105.2	106.41	101.91	105.32	103.09	106.81	103.51	105.49	101.89	108.15
108.68	111	108.56	108.37	111.53	109.53	110.36	111.9	110.65	111.19	110.95	107.45	111.06	110.25	108.53	110.75	106.54	110.46	109.83	108.79	111.4	109.65	107.66	112.12	109.35	110.93	109.79	112.16	110.14	112.88	111.7	113	109.06	109.63	113.6	108.35	109.72	110.8	113.36	111.33	110.2	109.55	110.02	108.69	110.73	108.75	110.85	109.95	112.46	110.37
96.73	99.875	101.99	101.08	99.896	99.527	103.12	101.16	101.59	104.43	98.862	102.17	99.372	100.08	102.04	101.06	97.726	102.89	96.798	98.275	99.215	100.65	100.09	101.18	97.067	100.88	100.92	101.83	100.17	100.18	101.62	99.835	102.24	101.06	102.96	102.71	99.517	101.04	101.46	98.421	102.76	100.67	96.823	99.756	99.756	99.489	99.854	99.579	100.16	101.11
111.9	112.08	111.91	111.31	110.4	111.17	109.67	110.6	111.14	114.32	112.29	115.46	110.69	109.92	111.68	113.66	113.19	114.01	109.29	108.83	112.91	109.81	111.05	111.74	114.02	109.67	112.5	111.44	111.9	113.77	109.84	112.35	112.76	111.54	112.1	112.28	113.15	111.66	113.43	112.42	110.3	112.49	114.14	116.32	114.06	112.26	110.64	112.05	110.88	109.91
99.002	94.634	98.917	98.073	98.512	99.227	99.085	98.904	100.03	101.64	98.59	100.59	103.59	100.23	100.34	100.51	101.01	101.12	100.36	100.3	98.13	99.565	100.16	101.96	102.46	95.532	99.345	99.167	101.86	98.463	98.904	102.4	102.03	101.24	99.233	99.469	99.783	101.08	99.959	102.21	101.55	99.825	100.71	99.007	99.833	101.16	97.42	97.955	101.92	100.94
104.79	105.96	108.15	107.42	106.38	105.63	107.78	107.84	108.15	108.17	107.99	108.5	107.81	106.35	104.51	110.24	105.29	105.71	105.85	108.03	106.53	106.85	106.5	105.19	104.76	106.84	107.59	106.06	104.99	102.51	107.77	105.96	105.2	106.65	107.89	104.2	107.62	105.18	107.25	103.45	106.34	105.25	104.25	105.24	105.66	103.76	107.31	107.52	106.59	103.21
112.95	110.55	112.98	113.77	109.57	111.57	111.08	112.95	110.38	115.34	109.45	112.37	113.6	110.38	110.74	112.43	111.98	112.63	109.87	110.65	109.85	111.43	114.39	113.07	113.57	110.12	108.02	114.31	115.77	111.06	114.24	110.31	109.6	111.57	113.34	111.56	112.97	110.85	112.78	114.26	112.65	110.16	112.02	108.91	110.4	110.79	110.92	111.09	113.51	114.66
97.822	97.469	97.407	101.19	100.36	100.16	101.33	98.624	102.8	100.93	100.85	96.781	104.36	98.208	96.579	97.416	99.555	97.909	99.463	99.323	100.21	100.97	97.973	100	99.223	100.19	100.98	98.601	98.796	101.62	101.45	100.1	103.04	100.69	102.88	97.505	100.52	100.32	100.56	100.52	97.659	99.188	99.518	101.62	98.316	100.52	99.808	95.274	100.97	101.63
96.684	99.279	101.53	100.7	97.442	102.38	99.577	102.76	100.2	98.161	99.23	97.522	98.271	98.373	99.943	99.7	100.89	100.65	100.63	98.159	101.84	97.382	101.64	101.11	100.61	99.133	99.758	101.49	101.5	100.68	99.624	101.82	94.968	100.84	100.43	99.132	101.75	98.265	101.11	99.02	98.718	103.78	100.24	95.694	99.848	100.75	100.88	100.68	99.642	100.48
104.64	104.46	107.4	109.3	108.6	108.38	104.11	109.08	105.08	104.3	107.45	109.96	107.8	106.66	106.51	105.64	105.41	107.98	107.64	105.38	103.94	105.96	105.59	106.89	105.74	107.23	105.1	110.01	107.93	108.99	107.6	106.61	103.98	107.08	106.05	107.78	109.14	105.08	104.11	107.84	103.43	103.64	106.95	105.78	105.15	104.74	106.93	106.99	102.66	108.65
104.86	105.07	105.41	105.08	103.25	104.91	106.06	106.92	103.91	105.15	106.32	104.87	101.41	105.28	106.38	106.27	105.52	105.79	105.43	106.57	105.84	107.53	110.15	104.51	105.57	103.5	107.42	105.83	104.08	103.87	106.77	105.2	107.23	107.04	104.16	104.45	104.91	105.7	103.72	101.07	106.05	104.52	106.11	108.73	103.68	104.5	106.02	104.72	104.46	103.38
115.56	120.17	116.59	119.6	118.84	121.11	118.86	118	115.49	117.72	115.98	114.59	118.24	116.87	115.72	116.63	119.6	116.3	120	117.59	117.27	116.12	119.54	114.28	118	118.26	116.32	118.75	117.6	118.87	117.71	118.05	115.03	115.27	114.53	114.85	117.95	117.71	120.12	117.55	116.04	120.23	111.87	117.56	116.84	118.44	117.74	114.72	117.52	117.98
110.71	111.83	113.1	111.28	113.51	112.14	110.88	111.67	109.51	111.66	113.47	114.57	112.44	111.23	111.75	113.11	113.12	110.86	109.79	113.3	113.47	114.23	113.63	110.21	112.12	110.28	110.91	110.33	113.28	113.54	114.47	110.49	109.85	115.38	112.37	111.99	111.9	114.25	110.17	112.28	111.03	113.03	112.04	112.4	111.49	114.34	111.47	112.26	114	110.62
111.04	110.25	111.18	111.97	112.08	112.26	111.32	112.42	113.24	111.38	111.86	109.69	112.61	111.44	111.83	112.87	112.77	111.35	112.05	112.85	111.5	115.87	111.9	114.57	111.67	112.61	112.88	109.07	113.38	110.2	111.37	110.13	112.83	112.74	111.74	112.17	112.09	112.13	112.87	111.73	111.01	112.75	112.11	111.54	111.37	111.55	114.59	108.9	109.69	111.4
103.58	105.03	106.03	102.74	104.63	104.94	102.96	103.98	105.73	104.7	103.47	105.92	108.46	106.67	107.78	103.51	101.09	102.88	102.97	106.2	104.44	105.71	107.42	105.45	106.57	104.12	105.81	107.3	102.85	107.02	105.11	104.82	101.81	105.04	105.22	106.03	103.76	104.42	106.45	105.18	100.12	104.33	103.14	107.55	104.39	102.43	102.65	105.57	105.45	104.85
114.82	116.27	115.1	118.86	119.65	117.83	118.23	116.38	116.99	117.31	116.83	120.84	117.06	115.89	119.83	116.11	119.85	118.91	117.79	119.17	121.28	114.19	116.3	116.11	117.86	119.04	116.64	120.01	115.86	117.64	120.45	119.34	116.69	115.66	112.56	115.93	118.36	116.94	117.47	117.65	117.86	117.4	116.44	119.01	120.41	118.88	117.79	116.74	117.47	121.23
102.97	106.66	104.99	102.05	106.1	104.95	102.47	106.12	107.12	104.59	102.07	104.69	105.62	104.44	104.65	106.05	105.63	107.47	104.75	106.89	102.66	103.68	102.36	103.22	104.73	104.54	108.76	104.33	104.35	103.48	106.49	105.01	106.35	104.25	102.91	103.48	104.76	105.26	104.61	105.03	102.79	106.47	107.54	106.05	102.07	103.65	102.8	102.14	103.18	105.41
102.22	100.39	98.372	100.56	101.12	100.75	100.96	99.382	98.813	95.397	97.842	99.925	97.787	102.04	103.93	98.133	100.98	102.1	102.12	102.42	102.26	100.34	97.083	97.056	101.14	101.61	101.72	96.722	100.66	103.57	102.08	99.095	99.1	98.328	100.08	95.793	99.874	101.93	97.991	100.61	100.57	99.808	101.27	100.21	99.297	100.44	100.7	103.97	100.93	100.6
104.1	106.4	106.34	105.38	106.55	107.19	104.56	103.66	104.74	102.81	106.88	104.23	107.08	106.47	103.83	106.05	104.68	103.44	105.58	106.43	107.5	105.07	107.42	105.94	103.97	106.15	102.36	105.22	107.58	108.29	104.28	105.84	105.66	104.59	106	106.03	108.26	107.86	105.81	105.42	106.16	106.01	104.8	103.78	108.46	105.32	102.98	105.41	105.45	106.54
107.02	106.56	108.25	105.57	103.69	104.55	104.42	105.91	105.74	105.86	107.95	107.27	103.4	103.93	107.1	106.02	103.46	105.34	105.74	107.76	103.73	106.82	104.24	103.18	107.41	103.4	106.05	107.08	106.58	108.4	106.02	106.45	101.82	104.82	106.37	106.27	104.97	105.86	105.08	103.82	103.92	106.12	106.3	108.52	105.58	107.64	102.39	106.52	109.84	106.85
112.3	112.91	112.1	107.34	111.32	110.3	111.71	108.61	113.29	111.94	113.93	111.01	112.8	110.37	113.68	110.13	112.45	112.4	110.51	110.23	112.66	111.66	112.23	110.63	108.85	113.18	112.34	109.99	112.78	110.12	114.88	110.07	113.79	109.74	110.65	111.85	114.95	111.09	108.9	109.79	112.61	115.25	110.03	109.9	113.84	112.05	111.64	114.22	109.02	113.52
100.92	104.84	105.03	103.4	103.33	102.36	106.16	103.25	105.6	102.67	104.1	105.63	103.95	105.09	102.15	103.1	103.51	105.65	100.35	102.96	106.47	102.59	104.13	104.8	104.88	104.28	103.55	106.63	105.52	103.04	106.7	103.42	107.3	102.18	103.56	102.77	100.72	102.87	103.44	101.68	106.29	104.96	105.84	104.03	105.6	102.77	102.98	102.83	102.87	104.37
106.98	102.07	101.74	108.85	103.32	105.96	105.08	106.31	102.08	104.57	106.1	103.53	104.58	107.09	104.03	105.21	107.3	104.88	105.64	107	107.56	109.07	103.79	104.14	104.94	101.78	105.34	105.98	105.49	104.39	105.69	106.46	102.17	103.19	106.36	107.18	106.48	104.93	105.61	107	106.43	107.56	108.06	105.98	103.21	104.98	108.49	107.28	108.19	112.08
107.09	105.35	105.27	105.67	107.98	104.69	104.53	104.21	104	107.04	104.98	106.89	105.87	105.92	104.34	104.05	108.3	105.79	106.25	103.5	105.67	107.03	105.76	105.3	105.87	103.82	108.13	108.4	104.62	108.4	106.13	104.28	103.22	108.33	105.79	103.99	101.66	106.09	106.66	109.74	105.75	104.45	105.58	104.87	104.68	106.95	108.49	106.3	105.36	104.04
120.26	115.37	117.04	115.65	117.43	119.08	118.46	120.2	114.32	115.92	116.54	118.65	116.54	117.41	116.71	117.94	118.23	119.37	118.14	119.56	115.49	117.83	118.52	118.83	119.15	118.1	118.9	119.54	115.35	116.8	118.11	123.03	115.71	115.58	118.25	119.51	117.51	119.31	118.44	118.28	115.85	118.85	117.7	118.69	117.68	115.6	118.13	113.58	119.94	113.92
110.44	108.67	111.26	111.94	109.29	111.01	109.61	109.05	110.38	109.76	112.96	110.33	110.61	110.85	116.09	110.02	111.4	111.83	111.87	115.61	109.5	110.16	110.58	111.11	107.02	112.16	111.87	111.69	110.64	110	109.01	111.24	113.76	109.33	112.38	113.88	110.42	111.83	109.77	109.33	109.29	110.5	112.81	113.39	109.6	112.19	109.72	109.15	108.8	112.66
110.85	111.48	109.63	107.45	109.98	109.21	110.03	111.62	110.7	110.02	112.26	111.83	104.27	109.5	108.39	107.77	109.24	109.09	109.31	110.18	109.34	113.72	108.76	110.78	113.51	112.6	111.8	106.43	110.5	108.71	109.91	109.28	108.86	107.9	112.55	111.85	109.48	106.66	106.89	110.05	112.34	109.81	110.61	109.51	106.09	109.76	112.88	109.49	107.31	111.49
102.24	104.25	101.69	101.53	105.08	106.01	106.36	101.72	105.66	101.54	106.08	102.52	105.25	105.07	104.81	106.8	106.09	100.52	107.26	106.19	106.86	106.47	100.91	105.33	101.08	100.79	103.56	104.47	103.56	104.67	102.32	106.41	105.47	104.33	105.13	101.47	104.79	103.61	104.44	104.59	103.24	104.39	106.07	105.15	106.36	104.99	102.56	98.49	103.94	107.09
110.51	106.7	106.15	106.51	107.27	105.45	108.21	101.25	106.99	107.36	108.09	104.84	108.83	100.64	108.55	103.44	109.55	107.7	102.71	105.01	105.5	107.1	107.29	108.55	105.93	102.09	107.91	106.15	105.38	104.92	106.59	103.54	106.36	104.57	107.27	105.57	107	108.29	107.89	106.55	105.18	105.73	106.27	109.5	103.04	105.19	104.27	104.19	104.5	106.96
107.98	107.55	108.7	105.37	108.09	107.05	110.84	106.02	106.53	108.67	105.27	107.25	103.43	104.98	107.23	105.55	108.7	107.58	107.33	107.35	108.84	105.05	108.34	109.3	104.39	104.44	107.46	107.7	108.37	106.01	106.04	105.72	109.15	110.59	108.08	107.4	104.58	107.3	104.18	106.53	106.82	105.81	105.52	102.84	104.84	105.04	106.11	107.12	108.5	107.74
105.42	105.85	105.95	104.74	103.88	105.45	107.5	104.31	104.04	107.92	107.76	108.14	105.12	106.21	105.47	103.93	106.49	102.3	105.29	105.65	107.46	106.84	108.33	105.41	102.16	103.72	105.86	106.38	102	105.02	104.38	103.27	109.57	105.29	104.09	105.52	108.53	102.24	106.64	107.43	104.89	103.29	108.61	99.917	106.49	107.35	106.63	106.67	106.17	108.33
110.69	108.61	110.33	110.47	111.39	110.75	110.77	111	112.46	109.38	112.61	109.82	107.64	113.58	109.63	110.43	109.19	112.64	110.19	108.65	107.44	112.3	109.01	110.9	109.2	113.28	107.18	108.25	109.38	109.51	109.28	107.62	107.89	109.33	109.92	107.25	110.75	109.48	107.32	110.27	108.44	109.96	108.19	109.69	109.28	109.38	111.21	110.42	108.95	109.71
108.32	111.11	110.54	112.34	109.73	111.68	108.37	107.5	108.87	110.24	107.79	107.15	107.96	110.08	110.24	110.89	107.03	107.35	109.86	110.44	110.84	110.09	112.11	113.66	111.33	108.73	109.96	109.37	111.71	107.88	110.64	110.28	113.05	109.89	111.05	110.47	108.76	112.6	112.16	108.39	109.67	110.46	110.46	111.33	106.67	112.56	109.38	110.13	105.96	106.74
120.95	117.46	117.84	115.35	116.67	119.45	117.07	116.08	116.45	118.52	117.14	115.32	119.11	118.19	116.18	121.71	117.62	118.69	114.99	118.07	120.67	119.02	116.15	117.35	118.79	119.18	116.87	118.99	118.36	117.74	120.98	115.42	116.27	117.96	115.8	120.53	116.09	116.9	118.18	118.7	115.54	117.62	120.81	119.89	117.92	118.06	113.67	118.32	116.35	117.55
110.72	113.52	111.93	109.57	113.12	114.66	111.67	114.72	111.34	110	111.01	110.87	112.13	113.36	112.33	111.95	114.44	110.21	112.72	113.65	113.64	111.14	108	110.17	112.52	113.33	108.87	109.96	109.44	113.03	113.36	114.46	111.93	114.75	108.19	111.75	114.97	110.51	110.85	112.42	112.69	110.29	112.78	109.57	112.11	109.71	113.12	110.96	108.53	113.95
100.51	100.31	98.66	99.184	101.49	95.787	98.892	101.1	99.032	98.689	95.745	99.463	100.12	101.83	97.772	99.568	100.09	100.66	98.588	102.86	100.04	103.35	102.92	98.814	99.835	98.38	100.5	98.741	101.38	100.61	101	103.1	99.33	98.806	100.14	99.7	100.29	97.181	102.09	100.52	100.69	102.05	99.913	97.314	99.435	97.528	102.75	98.116	101.8	98.186
112.95	114.86	112.27	113.44	111.9	111.48	113.34	113.33	111.22	110.68	113.55	112.26	113.22	112.14	111.83	113.57	113.75	114.87	108.9	111.05	113.89	113.79	108.82	112.01	114.72	109.57	113.56	111.21	110.78	110.9	111.83	108.47	110.68	111.56	112.42	110.39	111.59	111.56	111.71	112.77	111.55	112.18	112.65	110.44	111.95	111.92	110.08	109.97	111.72	109.37
109.09	111.88	112.42	113.21	115.26	114.26	113.33	111.08	109.78	115.16	113.22	113.31	111.88	113.27	112.76	109.97	110.71	110.67	111.4	107.45	107.03	112.89	113.07	112.59	111.43	111.55	111.27	111.68	111.18	111.72	113.97	110.55	112.91	111.09	108.5	111.75	111.95	110.89	109.01	111.79	111.05	112.61	113.49	110.16	113.31	112.64	111.63	113.81	116.31	111.02
110.34	112.18	108.63	111.85	111.7	109.19	110.14	107.32	112.75	108.55	109.82	111.59	109.24	109.93	110.1	108.93	107.18	109.09	108.62	109.09	110.32	112.22	108.74	108.36	107.95	110.72	110.52	109.08	111.63	110.26	112.26	110.04	109.79	111.34	109.74	107.29	108.59	108.65	107.99	105.46	108.94	110.78	112.86	112.14	110.07	109.65	110.25	110.91	109.63	108.64
106.43	106.74	102.2	107.45	108.78	106.08	105.91	107.88	108.2	107.91	104.43	101.78	104.86	107.01	107.41	101.87	103.35	105.27	103.58	105.67	103.56	107.63	104.9	101.31	106.21	107.13	107.64	105.96	104.53	106.98	106.63	104.47	106.37	107.3	105.22	102.93	106.18	104.04	107.19	106.65	105.19	105.68	105.75	109.02	103.67	106.67	107.65	104.12	108.48	106.13
108.79	109.75	103.43	104.46	108.93	106.01	107.9	103.41	107.28	105.96	101.65	104.2	105.78	108.51	101.02	105.47	106.45	106.37	104.61	104.96	104.45	109.75	105.62	105.08	107.09	107.89	109.57	105.31	105.69	101.83	108.37	105.99	105.06	107.87	110.88	106.39	107.94	107.72	105.33	104.89	107.06	104.86	106.09	109.17	105.46	108.79	108.39	106.5	107.43	105.7
109.47	107.26	104.59	104.53	109.26	107.07	105.54	108.22	107.88	105.22	107.57	106.63	105.05	105.74	106.75	104.13	107.67	106.53	108.84	107.3	106.45	105.92	104.35	108.12	107.59	108.69	110.13	105.74	105.83	110.37	104.65	106.97	108.96	107.93	106.1	109.2	107.9	108.79	108.83	108	105.21	107.5	103.4	102.55	107.61	105.02	105.84	109.19	107.64	105.25
111.79	113.09	110.32	111.73	108.27	112.6	111.03	112.84	109.64	111.51	112.37	111.52	111.39	108.27	113.97	112.9	108.87	114.9	111.68	112.72	108.66	109.2	110.49	111.23	109.9	113.41	112.8	111.81	110.34	113.03	112.02	113.92	111.08	112.51	111.52	110.61	110.45	107.46	111.45	113.21	111.31	110.92	112.97	113.88	110.47	110.12	111.08	109.88	109.53	108.5
106.32	105.74	105.85	106.1	103.56	102.83	103.84	105.89	106.6	106.34	104.22	106.72	101.62	106.14	105.61	105.52	103.49	105.95	105	107.65	104.43	107.75	107.35	103.59	107.42	102.39	107.12	106.15	105.56	104.2	101.33	104.49	106.94	108.1	102.41	105.26	104.83	103.45	104.74	105.73	105.53	106.69	104.34	102.83	102.23	101.58	106.57	103.94	106.11	102.84
98.847	101.48	97.778	103.55	98.965	100.72	100.39	101.03	100.55	98.453	100.53	104.01	100.11	100.9	100.44	97.671	100.89	102.55	100.65	100.66	99.842	99.521	97.274	97.947	98.81	100.58	98.41	97.418	98.404	102.98	99.193	100.8	97.565	98.999	102.91	103.16	99.203	100.12	97.824	96.312	101.35	102.92	101.27	99.63	99.984	98.721	100.78	99.119	101.27	99.713
109.85	113.74	109.3	108.09	112.39	108.27	108.38	110.88	112.67	109.39	113.12	111.28	110.31	110.06	114.47	110.56	108.2	111.81	111.1	109.67	111.33	111.54	113.42	109.07	107.16	109.49	106.57	111.45	110.54	113.12	109.64	112.23	112.39	113.26	112.49	111.25	112.73	111.29	111.16	110.88	111.58	111.03	104.03	113.27	111.05	111	107.77	112.11	112.46	109.18
103.77	106.86	104.56	107.63	105.31	103.71	108.69	105.18	103.25	104.68	104.29	107.89	106.32	107.28	103.64	104.81	104.72	105.96	103.95	103.37	108.28	105.07	104.65	105.32	107.29	103.02	103.12	110.39	105.28	109.54	105.67	104.58	103.91	108.02	103.25	104.32	106.63	103.75	106.34	106.29	109.75	105.55	105.15	108.1	104.74	105.58	106.71	107.58	107.1	105.48
117.59	115.93	116.6	114.52	116.67	118.05	116.23	120.81	118.63	119.22	116.67	120.2	119.66	118.87	118.73	113.77	119.81	119.1	118.47	116.01	117.19	115.59	116.73	119.72	117.39	117.83	117.03	121.63	114.82	116.82	117.06	117.72	116.84	119.15	118.16	116.69	119.92	116.32	117.09	119.02	116.91	116.56	115.12	116.5	118.56	117.82	119.86	117.55	117.36	119.34
112.57	112.65	107.12	110.29	111.02	114.01	110.03	111.77	112.15	108.93	115.53	110.35	112.93	110.91	111.83	110.08	111.96	110.54	109.83	112.24	110.09	109.12	112.9	112.64	108.57	112.29	112.27	110.75	113.79	110.81	113.45	113.13	113.24	112.83	112.22	111.01	108.2	110.39	110.53	109.93	113.53	109.43	110.38	113.34	110.99	106.9	111.43	110.91	107.6	112.35
113.87	114.03	111.63	109.1	111.18	113.07	111.02	111.62	111.23	116.02	111.45	111.21	113.22	112.21	112.65	110.04	113.47	109.78	111.24	110.69	108.37	109.59	111.31	112.42	110.54	112.88	114.9	109.91	111.02	112.8	111.05	110.92	110.9	112.76	112.46	110.61	109.57	110.86	107.75	112.96	110.01	115.32	113.39	108.56	111.83	108.91	110.8	111.7	111.31	107.3
109.5	110.42	112.27	109.6	111.14	109.75	109.94	114.25	109.97	109	109.25	109.21	110.79	109.71	111.89	111.45	110.77	111.19	110.11	113.44	112.1	112.78	110.2	113.27	109.95	109.18	109.92	110.1	111.88	109.6	112.86	109.57	109.96	113.89	111.26	108.32	111.05	112.93	110.9	110.93	109.64	111.69	111.27	109.65	111.3	109.38	110.69	113.34	112.92	113.06
108.62	104.33	105.87	108.86	106.13	104.39	101.45	104.37	106.13	106.14	106	110.48	106.56	104.75	104.97	106.48	107.1	104.07	105.41	105.24	106.7	104.93	106.74	106.05	106.92	105.03	106.02	105.14	106.98	107	101.99	104.44	107.73	106.11	105.83	105.79	105.83	104.73	106.16	107.4	104.43	105.66	105.47	109.71	109.82	104.01	105.21	105.16	104.64	106.37
115.99	113.51	111.4	111.77	110.68	110.92	112.38	110.1	109.96	112.39	112.21	110.26	113.35	112.25	110.89	116.36	113.51	111.37	111.76	114.05	113.92	111.78	112.79	111.5	111.9	110.33	109.2	113.45	109.45	112.07	110.76	112.34	110.11	110.73	112.89	113.8	112.21	111.62	113.32	107.76	109.93	111.22	114.2	112.16	112.68	111.81	109.98	114.68	109.22	110.65
112.07	113.68	114.21	112.18	111.26	112.64	114.54	106.71	110.95	115.14	112.18	111.47	112.02	111.04	112.81	110.7	114.01	112.62	109.43	111.63	112.31	108.91	112.75	109.08	108.04	111.17	112.32	110.07	110.96	111.9	112.34	110.52	110.81	117	111.93	111.27	112.33	113	113.47	111.64	112.8	112.24	110.11	110.13	111.19	110.77	113.41	110.65	110.33	115.02
111.52	111.41	110.17	108.36	111.96	108.41	110.06	113.38	109.81	108.44	110.91	109.77	109.11	111.96	106.49	113.19	112.2	111.8	111.28	110.03	111.94	109.47	111.18	110.43	111.26	111.31	108.25	113.01	112.77	109.14	107.69	115.71	108.66	112.59	109.31	114.39	109.31	112.17	107.62	111.19	106.85	110.51	110.53	107.81	109.03	110.02	111.36	110.9	109.25	108.76
108.64	112.59	112.89	113.88	113.58	112.63	114.48	112.58	110.66	113.01	110.83	112.64	114.07	112.61	112.24	109.89	111.85	114.16	112.62	115.05	113.03	111.77	115.34	111.77	111.21	113.62	113.65	113.06	109.44	111.45	114.65	109.68	109.71	113.25	111.49	113.03	116.65	112.71	112.7	110.65	113.91	111.09	112.62	111.47	108.04	110.28	113.7	114.14	110.75	114
104.62	103.93	105.97	104.97	105.32	106.96	104.62	105.57	106.22	107.24	107.08	106.2	107.73	105.93	104.42	105.98	105.4	106.7	108.19	105.1	105.73	106.31	105.21	106.87	105.12	108.01	105.71	106.68	105.73	106.59	107.38	106.48	105.26	107.94	107.55	104.69	104.22	110.26	104.47	105.74	108.31	106	103.64	105.07	108.79	106.11	104.35	107.44	105.17	108.11
110.88	114.13	110.77	113.11	110.24	110.89	115.37	112.22	113.26	110.68	111.91	115.5	110.61	110.33	113.29	113.36	111.84	112.74	109.62	113.63	111.41	112.12	113.18	111.28	109.18	108.52	111.66	111.42	110.83	111.47	113.2	109.1	112.71	111.47	110.24	110.68	113.12	113.39	113.24	111.84	113.74	111.81	112.84	112.26	112.14	113.87	109.71	108.08	112.48	111.82
102.61	102.58	104.65	106.56	107.28	106.01	106.2	106.72	104.04	105.11	106.51	109.96	105.66	106.34	105.74	103.22	105.15	103.31	105.66	105.98	103.1	106.34	105.03	108.1	102.11	108.8	107.96	106.69	105.86	104.16	104.29	104.13	104.64	106.12	108.62	106.75	105.49	107.24	105.38	108.55	107.01	106.45	106.01	105	103.57	106.44	109.46	103.8	107.1	104.73
105.06	103.51	104.71	106.11	102.49	104.04	107.58	105.55	105.11	103.74	103.85	105.84	105.02	103.62	104.78	103.19	105.68	105	101.19	104.86	103.15	105.74	106.29	106.64	102.93	104.12	103.99	103.86	104.27	105.1	103.46	106.97	108.53	105.36	105.77	103.56	101.86	106.13	106.49	104.56	102.44	103.22	106.65	102.11	104.25	106.45	106.15	104.51	105.63	103.85
103.64	97.77	100.59	99.43	96.559	103.16	100.89	98.365	96.275	99.297	100.73	97.898	99.358	101.09	99.769	98.289	102.26	97.463	98.332	99.772	100.17	99.34	95.918	96.614	100.41	98.445	96.085	100.83	97.366	99.899	98.244	100.17	100.45	99.13	99.203	101.27	99.9	99.754	99.078	97.925	101	99.809	101.84	99.285	101.63	103.34	97.084	103.44	100.99	100.23
104.53	107.32	105.76	107.18	103.95	104.97	107.05	108.91	104.95	110.64	105.73	104.8	104.48	106.8	108.15	106.27	104.72	107.8	105.53	110.79	107.06	104.3	107.06	109.22	108.16	107.12	105.97	108.05	107.48	106.44	109.46	103.58	107.99	105.27	105.86	103.36	107.29	106.28	105.1	103.98	105.22	107.11	109.15	107.06	105.98	111.33	102.93	106.24	104.88	109.52
111.45	107.4	109.05	113.04	109.27	107.58	111.88	107.96	108.77	109.75	110.01	112.34	112.15	110.28	108.97	108.47	107.51	110.61	107.45	108.03	108.84	109.08	108.71	110.25	109.94	108.4	111.54	110.62	108.83	108.99	109.17	110.26	107.75	110.93	105.24	104.82	109.38	111.38	104.44	109.36	108.73	110.29	108.1	108.34	111.35	109.77	109.79	114.52	107.42	110.35
97.89	100.81	97.78	98.022	97.746	99.909	99.342	101.48	102.49	101.25	100.98	99.056	99.174	99.873	95.808	101.88	100.91	98.906	97.626	99.184	100.1	102.35	100.93	103.18	99.031	100.3	99.28	99.369	98.257	101.14	100.51	98.356	100.36	100.35	97.34	98.112	101.24	98.596	99.96	99.535	99.102	97.067	102.47	101.71	97.202	100.14	98.11	99.161	98.372	100.95
101.81	100.98	103.78	100.56	103.48	101.5	101.67	102.55	101.26	101.17	103.04	101.52	102.85	103	102.32	100.82	101.48	103.7	99.115	99.922	102.57	102.07	100.68	101.91	101.06	100.36	100.93	98.657	97.114	100.78	99.824	102.13	100.06	99.46	102.36	101.7	99.768	99.932	101.03	100.99	100.33	100.45	103.5	99.72	101.38	101.15	97.046	101.15	101.33	100.98
106.61	110.46	105.52	111.28	109.13	110.83	110.61	109.4	111.05	108.25	109.47	109.43	112.73	110.48	106.51	109.22	109.2	109.09	110.85	111.78	110.01	111.37	111.15	109.16	111.49	113.84	109.57	107.84	109.18	112.98	111.09	109.07	110.15	111.09	111.34	110.57	108.09	110.67	112.3	109.59	108.98	106.49	109.66	111.96	110.64	107.71	108.91	109.49	110.08	111.6
101.11	102.46	100.8	99.545	98.249	99.553	101.52	98.434	99.964	97.109	100.46	100.7	100.52	100.07	100.11	99.434	101.28	104.44	97.4	102.6	101.08	100.04	99.528	98.537	100.6	97.422	98.346	104.24	98.141	96.338	100.33	100.01	101.78	101.17	98.924	100.72	102.57	97.483	100.03	99.653	98.784	102.09	98.073	99.123	100.64	96.545	98.785	104.19	102.32	98.993
116.36	114.64	120.34	116.98	117.48	120.4	118.19	119.12	118.98	120.53	117.38	116.5	113.64	118.86	116.22	111.8	119.69	118.73	112.83	115.68	119.51	119.21	117.41	117.18	114.9	116.49	115.79	116.63	117.76	117.82	118.1	113.84	120.19	119.26	117.15	117.36	119.05	119.01	118.12	116.41	115.57	119.26	115.66	119.34	118.96	114.5	117.17	117.52	120.62	119.6
112.88	113.66	112.19	111.9	110.95	111.32	113.55	111.54	114.38	112.67	109.4	109.55	110.98	111.64	109.04	111.19	113.64	109.88	113.82	110.75	114.1	111.78	111.42	112.65	113.9	115.05	110.64	108.27	109.73	110.68	110.67	110.98	114.75	112.74	112.69	114.03	115.34	112.45	114.45	111.59	113.33	109.93	113.79	111.22	113.88	111.3	112.44	110.9	108.48	111.24
108.16	109.52	109.81	114.19	110.83	112.25	111.13	113.49	113.66	112.02	110.03	110.73	113.62	110.91	111.89	110.16	112.99	111.64	110.3	111.41	110.81	112.87	112.31	112.07	111.75	112.09	108.44	111.32	108.64	111	110.74	111.71	111.36	111.63	112.78	111.26	107.92	112.5	112.8	110.87	112.67	110.79	111.09	113.85	112.05	110.31	110.34	111.01	110.24	111.47
104.17	105.6	102.99	102.29	102.22	107.72	104.36	107.76	107.58	107.06	105.6	105.73	104.5	104.92	101.94	103.11	106.26	104.22	100.84	99.574	103.46	106.85	104.16	106.62	105.46	103.9	106.91	104.68	102.2	103.54	102.07	105.5	106.79	106.03	107.24	106.23	103.89	105.29	108.36	104.55	106.48	104.66	104.32	104.91	104.99	105.35	102.94	105.01	105.25	105.24
105.8	106.34	108.6	105.69	107.06	106.98	105.48	105.55	108.98	107.08	106.59	108.61	105.28	104.09	106.39	105.82	106.39	104.75	105.45	108.37	104.07	104.48	106.68	104.96	106.12	105.6	108.18	106.59	107.22	108.85	108.46	104.76	106.43	105.37	106.48	105.75	106.77	105.87	108.27	105.06	107.67	107.5	108.19	104	105.92	107.43	107.06	109.09	105.53	106.83
110.49	110.3	109.12	111.79	111.32	113.42	109.12	115.78	113.57	112.94	111.23	111.99	114.86	110.23	113.04	106.07	112.94	112.71	111.31	112.03	113.42	110.3	109.54	111.05	108.82	111.75	112.58	110.76	110.86	111.8	112.22	109.05	111.01	110.93	109.29	111.48	112.8	111.36	112.44	109.81	111.98	113.5	113.08	109.26	110.52	111.96	111.97	112.31	111.36	114.2
112.26	111.58	113.36	110.04	110.77	112.52	109.57	110.1	113.99	110.08	112.54	111.11	115.11	111.32	111.2	111.27	112.43	109.43	113.21	112.59	111.81	110.28	110.3	113.69	111.19	114.35	107.2	112.72	109.28	109.92	112.21	111.77	108.92	112.96	111.33	113.42	114.32	112.13	111.25	113.61	113.96	111.23	109.63	113.98	110.88	109.74	110.23	113.27	115.24	112.01
110.01	110	109.55	110.5	109.67	113.33	109.96	112.21	110.28	112.87	110.88	110.05	109.55	112.88	111.02	114.16	110.76	114.54	110.02	109.13	113.14	110.4	111.43	111.84	110.96	112.41	112.85	107.15	109.05	111.18	113.1	112.39	110.15	107.72	113.69	110.52	111.04	112.33	112.62	111.25	111.88	111.94	112.27	110.82	113.02	110.36	113.26	110.01	111.31	114.74
103.84	106.32	104.15	103.31	105.66	102.22	106.94	104.02	101.38	105.39	105.69	103.63	105	103.71	103.36	110.29	105.02	107.19	107.24	105.31	104.55	106.32	103.76	105.06	104.36	103.56	103.57	105.43	105.9	105.69	101.45	106.19	105.63	104.74	104.64	108	105.54	105.4	104.41	102.41	103.59	99.231	105.16	103.95	105.13	106.15	106.57	105.18	107.06	103.07
104.37	104.37	107.48	104.77	105.04	108.14	107.53	107.85	107.14	109.72	102.76	105.64	105.21	106.14	101.69	106.28	105.91	106.17	104.74	103.32	105.91	111.47	102.91	108.07	104.34	103.63	104.72	108.33	106.78	105.43	106.72	106.07	107.5	105.15	105.02	102.26	108.73	104.44	106.36	107.94	103.76	106.22	106.51	102.31	106.29	107.53	106.55	104.9	105.19	107.09
111.06	108.71	110.33	110.67	111.7	107.89	112.07	111.52	110.4	111.48	109.58	109.42	112.82	110.02	113	110.03	107.27	107.34	111.38	109.9	111.98	109.85	111.41	109.27	109.67	106.81	109.21	106.44	111.74	111.16	108.42	110.08	110.75	109.55	109.99	108.46	111.24	112.05	111.51	108.83	108.68	110.5	112.55	108.85	112.16	110.03	110.31	113.12	113.06	109.4
106.59	102.93	99.986	106.09	105.12	105.42	105.5	106.33	102.18	108.94	100.96	106.24	105.38	102.48	106.64	102.49	104.38	103.92	104.7	104.43	102.63	103.82	105.8	103.94	104.49	101.34	103.26	103.85	102.59	106.05	106.66	103.93	104	102.82	104.98	103.49	104.99	108.18	103.03	104.52	103.35	102.9	102.99	103.77	104.86	108.35	104	104.67	104.76	103.61
103.76	107.88	104.05	106.95	108.21	108.26	110.2	107.47	107.92	108.69	108.3	107.07	106.55	106.52	101.89	106.06	107.21	107.92	105.22	103.39	106.55	111.14	105.84	108.05	106.96	102.51	108.03	108.72	105.37	108.93	106.01	103.7	106.45	107.27	106.84	106.81	104.49	107.12	103.58	108.04	104.64	106.83	104.75	106.4	106.71	106.33	104.88	103.94	109.32	102.99
105.54	103.57	102.24	103.39	105.16	104.11	102.65	100.83	103.69	102.88	106.39	105.3	108.27	108.4	103.14	106.51	105.16	104.37	100.82	103.71	104.13	106.71	102.23	107.1	104.4	103.89	105.22	103.35	106.32	101.9	102.53	105.72	105.82	103.29	103.39	103.71	104.53	102.52	106.47	105.09	105.04	104.47	104.31	101.83	105.41	103.69	104.67	106.59	103.32	104.25
104.04	108.56	104.09	105.74	106.08	109.15	105.28	107.06	104.15	103.75	107.5	103.86	106.98	106.07	105.03	108.13	105.87	107.28	105.52	104.74	106.34	106.01	106.29	107.07	105.64	104.54	105.46	104.94	104.13	106.13	104.39	104.61	106.01	107.89	105.08	102.31	106.21	106.65	105.45	104.95	102.87	104.41	104.77	107.26	105.7	105.83	106.25	105.14	105.93	106.28
106.88	106.44	104.61	110.05	106.71	105.91	106.71	106.42	108.95	107.16	104.86	106.4	105	105.18	110.24	109.45	105.96	109.35	107.06	105.93	105.28	106.87	106.05	109.32	107.03	110.87	107.68	107.79	107.99	109.19	106.8	108.02	106.22	103.89	107.21	106.9	107.47	105.76	107.25	108.67	107.14	106.17	104.22	104.74	105.28	107.89	107.55	104.41	105.71	105.4
110.97	111.87	111.66	113.19	112.52	109.58	111.14	114.97	112.38	115.82	111.98	112.88	114.33	110.06	110.42	112.65	110.21	112.77	112.19	111.5	115.81	112.01	113.15	113.77	110.53	113.37	110.71	111.21	110.89	110.51	112.42	109.91	113.19	110.38	111.23	115.61	111.42	112.39	111.53	113.67	112.93	109.78	112.21	113.61	112.99	112.6	114.22	111.41	112.73	113.15
113.35	112.71	111.95	111.9	112.8	115.63	114.83	109.83	110.8	112.34	112.26	112.76	111.44	109.99	112.22	114.07	109.54	111.74	114.94	113.34	107.87	110.54	106.44	110.28	114.01	114.54	111.97	109.76	111.2	113.29	111.51	109.21	112.36	111.57	108.96	108.74	114.37	110.57	112.49	110.05	113.76	107.7	110.42	110.02	112.14	110.76	111.88	115.5	112.68	113.68
100.68	98.732	98.742	99.151	99.816	98.91	101.54	98.932	99.626	100.91	98.087	99.97	102.5	99.013	95.337	100.2	101.13	97.821	101.04	100.89	99.615	101.09	101.24	99.001	100.41	100.49	99.771	97.353	99.267	99.429	103	101.24	97.578	99.701	102.72	99.008	100.63	98.752	97.88	97.935	101.38	99.868	100.01	99.217	96.306	99.49	99.994	99.863	98.013	102.13
103.35	103.4	106.32	107.87	105.55	107.96	105.96	107.08	107.61	108.13	106.35	111.13	106.97	108.12	105.7	105.93	107.35	104.81	105.63	106.56	105.95	107.97	106.2	107.49	107.24	105.22	107.02	106.05	106.16	105.19	107.88	102.52	107.31	106.51	105.98	109.05	105.98	106.19	104.47	107.47	102.61	105.84	106.67	108.02	107.73	108.41	110.4	107.2	107.09	107.34
106.75	107.7	103.9	106.66	104.48	108.44	107.41	109.12	106.84	105.33	106.36	105.92	104.64	107.66	104.93	106.51	107.7	103.45	107.47	105.82	106.97	105.16	107.52	106.78	104.2	106.74	104.53	106.26	110.07	103.8	108.01	110.49	111.02	106.85	106.11	110.05	108.39	106.51	107.55	105.15	100.93	108.04	104.96	108.23	104.2	104.68	110.68	107.99	109.41	103.65
107.64	106.18	105.59	105.07	105.54	105.89	104.45	103.94	107.84	105.27	105.58	107.73	108.32	105.21	105.54	105.07	102.23	105.3	106.95	105.19	105.48	107.27	106.82	104.88	106.32	108.4	106.36	105.01	109.16	102.02	108.41	106.73	104.85	106.12	102.08	105.17	102.82	101.84	105.95	107.46	104.33	106	108.39	103.89	107.52	106.45	107.39	104.34	103.31	105.75
104	108.46	105.85	103.59	108.85	107.89	103.01	106.5	107.23	103.21	103.68	105.99	108.35	105.05	106.19	103.88	107.72	107.03	107.87	108.65	106.07	107.55	103.75	104.94	104.05	107.23	106.98	104.42	105.05	106.21	107.79	106.72	104.28	106.71	105.05	104.88	104.71	106.07	103.86	108.15	104.91	105.44	103.92	107.51	107.41	108.12	103.81	106.83	104.74	106.77
108.3	108.73	111.06	109.67	111.61	110.09	109.77	109.06	109.26	111.17	110.61	112.37	110.27	106.65	110.03	110.81	109.49	109.28	109.22	109.25	106.45	111.73	111.14	109.37	112.53	111.89	107	108.58	110.11	110.64	111.61	110.04	110.39	105.35	111.87	109.79	113.53	112.76	111.52	108.79	109.72	110.8	110.16	112.79	113.68	112.19	106.93	109.34	111.9	110.09
106.7	106.83	105.93	109.05	104.55	110.1	103.82	105.63	107.14	104.29	108.42	108.94	106.46	104.67	108.22	108.36	107.81	106.42	108.37	106.78	108.05	106.61	105.57	108.66	107.87	107.74	107.93	104.93	107.31	106.5	108.16	106.71	106.55	108.83	102.9	107.27	106.89	106.81	106.13	108.96	104.28	104.25	107.81	105.38	104.51	106.97	105.98	106.92	108.53	105.14
113.56	110.38	111.14	111.69	113.47	113.58	112.85	108.32	112.35	112.4	114.57	116.16	112.02	111.23	110.23	110.99	112.8	112.27	114.28	112.77	112.68	112.39	111.67	113.17	111.81	113.13	112.68	111.15	110.84	111.5	113.13	111.68	111.03	115.8	112.23	111.07	113.13	110.74	112.74	112.95	111.09	111.64	111.32	110.14	110.78	112.81	110.85	111.61	109.24	112.7
113.03	107.99	110.46	110.69	109.84	112.61	111.25	112.81	111.11	110.74	111.24	109.94	111.32	113.75	112.32	113.52	112.23	108.54	112.96	111.24	108.25	109.49	109.63	110.88	112.16	111.21	115.24	106.07	111.69	115.47	112.69	111.06	111.29	113.21	112.23	110.08	114.2	112.56	113.6	110.09	110.46	113.13	112.4	111.66	112.98	107.91	112.5	112.14	112.58	109.6
105.39	108	111.05	106.48	105.84	104.81	106.33	104.71	105.61	107.7	104.02	106.04	103.79	107.29	104.81	107.62	107.24	106.33	107.03	106.85	103.08	106.4	104.51	103.68	101.96	106.22	108.08	106.64	105.67	105.84	108.27	104.23	105.5	108.18	105.44	104.95	106.57	108.51	108.21	107.93	105.07	107.48	103.86	104.21	105.63	104.34	105.89	108.01	108.58	108.56
107.42	104.93	107.04	102.11	103.15	104.92	106.73	102.44	106.92	104.86	106.91	103.59	102.27	104.32	104.34	104.6	105.52	103.83	104.94	104.9	102.15	106.47	103.2	102.85	106.01	106.68	106.82	104.16	106.34	106.07	101.59	104.67	105.18	105.4	101.34	101.51	104.02	106.95	103.14	105.85	104.38	107.33	103.32	105.29	103.81	103.3	100.14	103.86	103.6	102.58
106.82	111.53	109.19	112.2	109.41	107.02	111.69	110.15	113.13	111.48	110.28	107.1	111.89	110.63	108.47	110.22	111.64	111.65	108.81	113.23	109.71	112.39	110.28	113.74	110.34	113.81	110.94	111.21	111.66	108.83	110.17	112.26	108.84	110.64	111.99	107.66	109.78	112.56	110.62	106.78	112.9	109.92	112.57	113.03	109.6	110.46	109.64	109.94	110.17	112.19
101.54	104.94	103.04	102.35	102.79	104.5	102.43	100.98	102.03	104.4	105.46	103.75	96.767	105.9	106.03	99.404	105.12	104.86	104.91	104.25	105.8	102.98	103.47	106.83	106.04	105.06	105.16	106.02	103.24	104	106.73	100.92	105.04	103.5	102.12	105.93	103.88	103.77	105.94	105.44	106.14	104.58	108.75	101.77	102.85	103.99	104.69	104.28	105.28	107.19
104.09	108.31	107.73	108.7	107.83	109.84	105.46	106.37	109.49	107.28	105.41	105.71	105.61	103.25	106.24	104.73	105.93	101.77	109.82	105.63	106.38	107.67	104.84	105.42	102.78	102.94	103.11	108.01	104.31	102.87	105.3	106.28	106.27	110.31	107.84	105.68	107.39	106.39	106.8	103.27	107.08	106.75	106.77	104.31	103.59	104.49	108.12	106.91	107.95	104.28
105.18	106.15	107.89	108.41	106.4	105.11	105.71	107.52	105.79	104.01	108.28	104.77	102.55	104.76	109.43	106.47	103.95	107.23	105.71	104.16	106.91	110.06	104.68	104.74	105.28	104.04	108.14	104.66	106.04	105.06	106.42	104.89	104.72	108.85	105.51	106.41	108.14	107.24	106.3	104.69	104.31	108.58	109.64	101.52	105.64	105.64	105.06	106.72	106.91	111.84
100.81	98.624	101.38	98.991	97.181	101.32	101.56	98.116	99.248	100.65	99.949	99.154	100.57	100.48	98.882	101.62	99.166	99.732	99.613	100.51	98.084	101.18	98.463	99.817	101.19	97.508	97.392	99.612	98.069	100.55	97.673	97.829	98.403	99.407	98.585	102.85	98.724	101.44	97.693	100.79	98.184	100.66	101.59	102.39	98.835	96.215	99.529	100.52	101.45	102.66
108.63	106.23	104.25	107.5	107.39	103.13	109.23	105.64	108.47	108.13	107.36	105.02	106.62	103.65	105.51	105.25	106.88	105.33	104.42	109.13	106.7	109.19	105.42	105.49	107.66	105.18	106.96	104.46	106.85	109	108.76	106.07	103.76	104.67	104.37	106.6	106.94	107.46	106.86	105.03	107.67	107.43	104.5	107.69	105.28	103.74	103.83	109.31	106.62	104.01
111.61	114.48	112.13	114.25	109.27	110.29	111.25	111.32	111.98	111.83	111.77	109.81	113.98	112.34	111.18	110.93	114.27	110.87	110.12	115.89	111.04	110.4	110.67	112.27	110.77	110.82	109.2	111.09	109.91	114.26	110.32	111.33	111.62	110.78	112.7	110.14	110.83	111.64	112.5	111.71	114.19	110.71	108.9	112.83	109.73	110.88	110.37	109.42	109.99	111.41
112.88	113.02	113.92	108.37	107.42	108.65	111.48	108.7	112.04	110.1	108.5	112.38	110.37	111.31	112.12	109.7	105.95	111.56	109.76	108.62	111.51	108.03	108.58	112.17	111.52	114.2	111.55	111	111.25	109.08	109.53	113.19	108.55	109.21	108.91	107.29	107.25	109.95	109.07	110.72	109.15	111.5	110.81	110.69	109.34	108.91	110.52	108.15	110.54	107.71
106.01	102.22	105.16	108.01	102.58	104.79	106.97	101.36	108.3	103.09	101.74	104.98	105.61	105.9	107.09	104.05	104.59	107.71	103.21	104.15	106.15	106.21	104.21	106.91	105.29	106.19	106.15	104.87	105.99	105.12	104.53	105.03	103.82	105.13	102.71	104.4	104.77	105.69	105.14	100.9	104.34	104.79	105.11	105.51	105.03	108.31	106.43	106.82	107.43	109.53
104.11	105.32	102.86	103.8	104.79	104.37	104.76	105.98	104.5	106.08	108.2	103.29	101.99	102.89	106.09	103.69	103.54	108.14	99.729	104.11	105.07	106.07	105.44	105.03	107.5	104.36	102.94	102.56	102.62	105.22	103	103.81	102.12	105.44	104.66	102.84	106.05	106.09	108.57	102.87	104.12	106.96	104.14	103.15	104.73	104.35	106.5	104.59	105.67	102.72
106.78	103.76	103.99	105.72	104.05	104.55	102.02	104.86	105.13	101.94	103.15	104.65	103.96	107.15	105.37	101.7	105.1	103.36	106.45	103.18	102.32	106.16	107.85	101.06	104.96	103.58	106.52	105.79	105.03	107.87	102.47	101.59	104.11	104.9	104.31	105.76	104.26	99.64	104.15	102.44	106.76	107.11	101.99	101.56	103.55	105.04	102.82	103.26	104.75	105.07
105.21	108.05	103.93	103.65	109.34	103.77	101.82	104.08	106.31	105.74	107.14	106.93	106.77	104.94	104.06	104.1	102.66	104.76	103.78	104.71	103.73	102.66	106.67	105.73	105.16	105.52	106.07	103.9	104.12	102.92	101.46	106.71	104.88	101.07	103.7	107.13	105.69	103.53	104.47	103.62	105.59	103.6	107.03	102.46	102.33	103.42	107.87	102.57	105.03	108.45
114.42	111.1	111.12	112.17	106.87	111.67	111.37	112.33	112.56	113.33	113.68	112.52	113.87	110.98	110.72	112.53	109.75	111.55	113.83	107.93	114.1	109.95	109.07	109.42	111.23	109.32	109.63	114.19	111.22	109.07	110.41	111.44	111.55	112.56	112.85	111.37	107.41	110.85	109.32	112.01	109.93	108.74	110.04	110.43	110.83	110.12	111.22	115.61	115.78	111.43
113.1	110.17	113.09	113.89	111.16	113.59	112.24	111.53	114.09	112.9	114.83	114.63	109.67	111.83	114.09	110.34	110.5	111.93	113.8	110.4	113.93	109.53	108.29	111.57	109.22	110.22	112.56	115.37	116.43	112.46	109.41	112.06	109.95	112.93	109.42	113.09	113.49	112.58	111.22	113.53	111.99	113.05	113.17	111.71	113.81	111.68	108.93	112.97	115.26	113.3
104.42	108.37	106.69	106.82	104.87	109.36	105.25	105.03	105.13	107.41	103.15	101.16	103.65	105.61	105.28	100.98	104.22	106.34	104.9	106.87	105.95	105.39	107.4	107.15	105.68	109.16	104.33	106.04	105.86	105.18	105.59	105.05	104.35	104.87	106.08	105.21	105.38	102.51	106.42	104.11	106.15	104.06	107.72	105.55	105.44	105.73	106.67	106.42	106.72	104.6
99.927	98.106	97.109	98.932	99.834	100.58	101.11	102.09	102.62	99.787	97.369	99.48	100.83	102.34	99.055	101.83	102.04	101.66	97.245	101.84	99.273	100.25	104.15	98.729	99.271	101.88	101.08	98.558	102.31	103.52	104.02	100.02	102.81	100.66	95.933	101.02	102.01	98.202	100.1	100.38	98.176	103.03	97.935	101.38	98.997	100.09	100.16	103.44	99.763	103.59
103.5	104.69	106.14	104.86	104.17	102.7	103.22	104.68	102.83	103.15	105.47	105.53	106.74	105.33	105.61	106.84	108.41	105.89	106.79	105.45	101.33	104.75	100.81	101.87	105.77	104.46	107.42	105.23	103.48	104.06	105.14	101.4	103	106.81	104.62	103.59	101.53	103.14	107.67	104.22	106.73	104.36	102.99	101.7	108.77	103.92	103.69	107.43	103.95	106
102.69	105.6	106.6	104.99	107.19	103.3	106.24	106.68	104.71	105.51	106.52	103.59	104.37	102.37	105.17	103.99	103.11	102.79	99.118	103.69	101.97	105.65	103.67	102.89	105.42	102.74	104.14	101.78	102.49	105.92	101.22	105.21	105.41	104.93	103.81	104.23	103.69	105	104.48	107.12	103.41	104.21	102.28	104.6	109.19	101.09	106.75	104	102.01	106.96
105.04	104.12	105.85	105.79	104.59	105.09	104.48	105.7	107.46	100.82	102.34	104.9	107.03	105.61	104.42	104.5	104.62	100.52	107.3	103.31	102.52	105.41	105.15	105.99	100.21	103.71	104.07	105.87	104.11	105.93	105.9	104.91	100.38	105.79	105.75	106.5	105	105.83	108.03	104.65	108.95	105.31	103.79	104.94	106.33	106.06	102.1	104.98	107.57	104.54
104.62	103.36	104.21	106.72	105.42	104.92	106.82	105.27	107.99	105.37	104.83	105.53	107.87	104.01	104.1	104.84	106.4	104.83	104.44	106.05	107.49	103.46	106.89	106.87	107.1	107.02	106.85	105.15	107.15	105.91	105.06	107.41	103.47	105.53	103.52	105.49	101.3	106.36	108.9	105.3	107.07	105.36	105.41	106.39	104.68	102.99	104.66	107.21	108.1	105.89
109.9	111.09	113.94	108.63	110.5	112.86	110.6	114.08	110.59	108.57	110.17	114.89	109.01	112.28	112.77	111.94	114.51	110.88	113.85	111.94	109.79	111.69	110.85	112.64	110.58	108.32	113.19	114.86	113.91	110.95	108.21	111.04	113	109.22	108.89	111.05	110.04	110.18	112.62	111.37	113.3	109.69	110.93	112.85	111.85	112.36	113.82	111.4	108.86	114.59
103.74	104.53	106.11	105.69	105.32	102.51	109.39	103.82	105.55	107.6	104.65	105.26	105.28	103.44	105.1	106.33	105.82	109.13	107.7	104.69	107.77	103.87	104.53	102.79	106.63	105.64	105.6	107.71	104.88	108.3	104.53	105.73	105.35	101.75	103.91	104.38	106.92	104.75	105.32	108.92	106.92	103.48	105.46	103.03	107.92	108.35	106.28	108.21	104.92	106.71
116.08	112.66	110.35	110.67	113.4	113.78	114.73	108.49	112.97	112.65	112.23	111.98	113.92	114.39	109.66	113.19	112.29	113.29	109.22	108.65	113.34	111.17	114.64	113.43	112.65	117.97	110.32	110.64	114.36	113.85	113.43	113.09	112.09	113.55	111.12	112.21	112.09	111.04	109.27	114.66	110.86	111.07	110.52	116.35	114.09	111.46	116.71	112.37	111.08	113.01
107.03	107.63	105.37	107.81	106.21	106.2	106.26	107.03	105.36	106.35	103.86	106.07	104.5	106.75	103.72	105.41	102.65	109.61	104.59	105.77	105.97	107.96	109.64	105.74	106.03	108.73	104.81	108.91	107.9	107.03	104.77	106.97	105.15	103.93	105.22	107.03	106.28	103.89	102.94	106.7	106.47	107.57	107.65	105.68	102.87	104.11	104.84	106.55	105.69	106.19
101.93	96.528	102.08	102.66	99.772	99.284	99.934	99.77	99.811	99.41	102.28	101.05	100.39	98.588	99.897	99.786	99.317	100.44	99.658	100.9	98.384	100	99.625	100.99	99.911	100.57	97.182	97.589	102.5	100.33	96.363	99.318	103.13	102.43	99.131	98.555	101.14	99.402	102.55	98.398	98.291	101.26	98.274	99.872	101.63	98.476	101.72	101.59	98.869	98.929
104.03	105.78	106.45	104.65	102.85	104.68	104.25	102.66	105.2	102.65	104.47	106.63	105.76	106.84	103.43	105.56	105.25	104.79	106.56	106.19	105.01	102.33	108.48	105.19	107.48	103.89	107.66	105.72	104.51	105.53	105.94	107.48	103.5	106.66	105.4	108.67	106.2	104.61	103.35	103.09	107.05	105.03	105.97	105.26	106.68	105.92	106.89	105.26	104.08	108.16
111.12	107.58	111.75	111.64	110.31	108.64	113.04	109.97	109.9	108.06	112.67	109.01	108.83	108.94	109.8	111.26	110.69	107.52	109.47	109.92	108.95	108.28	112.79	111.56	108.65	110.48	108.82	109.94	110.29	111.87	111.14	110.54	113.61	110.01	115.09	108.4	110.94	109.32	111.09	111.83	110.81	111.2	106.34	109.32	108.56	110.48	108.32	108.85	107.46	112.26
110.09	112.65	113.24	110.42	111.28	111.4	112.3	114.55	112.06	113.35	113.7	111.75	108.24	112.14	109.97	113.14	112.27	112.91	110.8	112.88	111.72	113.24	112.62	113.66	113.23	110.66	112.87	109.42	109.99	108.76	111.48	112.7	113.39	111.87	111.31	112.21	110.32	113.33	112.26	111.28	111.84	110.97	114.06	114.15	109.89	110.28	112.52	112.23	112.72	111.36
112.06	111.51	112.01	113.27	111.72	111.76	111.51	110.06	113.53	114.15	110.61	112.51	108.42	113.33	110.45	110.33	111.51	113.3	107.79	116.02	110.91	110.53	113.62	111.4	112.88	112.11	110.97	112.4	112.22	111.43	112.82	112.65	112.47	115.35	111.48	113.15	110.32	109.53	111.59	116.43	111.4	110.51	110.79	114.8	109.03	109.88	111.28	109.79	113.52	112.52
116.76	115.79	120.2	117.43	117.32	117.17	115.78	119.5	116.53	112.57	122.24	117.23	118.77	115.31	119.51	116.22	118.42	115.07	117.88	118.04	113.74	120.23	118.67	119.47	119.1	117.19	117.6	120.98	117.47	116.53	114.98	118.79	117.38	119.89	116.24	117.13	116.37	117.39	115.71	116.58	119.21	116.03	118.96	116.7	119.66	117.33	117.73	117.78	115.87	117.37
106.4	106.67	103.15	106.45	105.6	105.45	106.59	105.78	104.55	105.77	106.65	105.83	105.04	107.54	103.63	104.4	106.72	107.2	106.78	109.07	110.43	102.87	104.55	105.54	109.97	103.11	106.83	105.76	106.37	109.57	104.94	104.33	104.96	104.49	107.37	104.87	105.9	105.71	104.04	107.18	106.31	107.93	105.11	106.99	103.22	104.39	107.46	105.42	107.53	105.03
110.34	111.1	111.76	109.28	110.52	107.59	113.78	110.12	109.41	109.41	112.97	110.59	109.2	111.77	110.48	111	109.54	107.77	111.47	109.37	109.7	109.66	104.29	109.53	110.33	112.57	113.68	111.31	110.93	112.89	112.01	109.75	111.98	114.9	108.62	110.6	111.75	111.91	110.79	110.61	108.76	109.36	108.43	109.24	109.83	108.45	111.09	111.24	111.45	114.18
104.1	103.41	103.96	104.56	106.52	107.78	103.83	107.55	105.03	102.72	102.19	104.8	104.73	102.35	105.67	103.92	105.36	104.58	103.01	107.25	101.98	103.4	106.54	108.38	105.17	104.15	103.96	104.07	104.2	102.75	102.39	104.05	105.82	103.06	108.74	103.04	109.75	105.35	107.44	105.16	101.35	106.46	102.64	107.95	103.63	103.08	103.78	105.07	103.79	102.02
113.91	111.75	110.02	110.85	113.65	109.8	109.79	111.12	109.64	109.72	113.83	113.11	108.73	110.67	111.61	111.79	111.64	111.55	108.34	111.49	113.01	110.36	116.58	111.83	109.32	111.44	108.78	109.54	114.13	115.29	110.5	107.57	108.78	108.86	114.62	110.22	113.21	109.58	109.9	111.83	110.05	114.2	114.35	112.53	111.19	112.61	114.28	113.82	111.87	113.52
114.87	111.78	113.3	107.09	111.8	113.55	114.87	110.14	111.2	111.64	110.83	111.49	109.43	113.52	114.16	113.96	111.87	109.48	115.15	110.71	112.34	111.65	111.53	112.32	113.45	110.57	112.55	112.25	113.31	109.62	109.05	110.04	110.78	113.44	113.53	111.9	111.34	109.66	111.88	111.59	111.61	112.35	109.03	112.87	113.11	110.53	112.42	113.7	113.05	110.57
118.51	113.7	117.94	118.42	114.25	116.92	115.96	115.44	116	116.49	114.91	114.11	118.56	114.96	115.22	111.71	114.98	119.45	116.28	114.68	116.1	117.16	114.57	115.32	116.28	118.04	115.07	117.38	116.99	116.21	116.69	120.29	113.38	118.06	115.77	115.04	118.01	115.61	115.58	115.99	118.83	118.96	118.14	116.61	114.95	114.28	114.59	115.57	113.94	115.1
109.99	110.69	112.29	110.83	111.43	112.16	112.48	112.05	114.06	111.57	113.86	112.03	109.5	110.73	112.84	112.13	111.26	113.7	109.43	110.8	112.14	109.98	113.41	108.53	114.19	110.72	113.43	111.98	112.34	111.92	110.8	113.44	108.6	112.13	110.68	110.77	111.32	112.51	110.4	113.72	113.12	113.48	114.17	116.06	111.35	111.64	116.15	110.5	112.15	111.06
111.07	111.9	111.13	110.98	108.25	111.3	114.09	110.6	109.03	109.21	110.27	116.09	110.4	113.39	113.8	112.25	111.72	111.45	111.49	114.81	111.03	111.84	110.11	111.68	112.22	112.4	115.1	111.95	108.12	110.52	110.09	108.84	107.86	112.09	110.67	111.76	110.88	111.6	114.96	113.58	113.05	112.37	109.16	109.62	110.38	113	113.3	111.35	111.33	108.42
114.93	112.68	111.22	111.22	113.08	110.96	113.13	109.22	113.7	110.69	112.53	112.24	111.02	111.47	110.09	111.67	111.99	113.45	111.81	110.98	109.58	115.54	111.44	111.93	114.63	111.28	113.18	113.99	114.4	112.06	110.5	109.43	112.17	111.98	110.05	110.88	108.76	114.19	115.53	110.25	110.3	113.02	112.43	109.94	110.31	111.27	106.01	110.88	113.25	112.16
106.18	107.18	105.18	105.94	106.91	103.6	103.55	105.71	107.16	106.37	107.37	103.67	103.66	104.02	105.25	104.07	103.67	102.31	105.36	103.03	106.75	105.93	106.09	104.34	107.56	105.93	105.66	103.56	105.31	106.54	105.91	104.6	102.4	102.71	100.8	104.83	105.15	108.95	103.74	103.73	107.07	104.61	106.5	105.33	103.04	105.48	103.22	106.12	103.67	104.7
103.47	105.66	107.3	104.87	106.08	104.14	107.96	106.72	105.28	104.01	106.56	107.97	106.31	105.95	107.95	100.75	106.45	107.22	104.57	105.06	104.44	108.2	105.89	106.62	106.72	104.55	102.83	107.49	106.78	105.61	104.07	104.96	106.14	108.09	105.64	106.46	107.5	105.35	107.17	104.57	106.42	106.61	103.77	103.86	105.79	105.73	105.75	100.8	105.63	101.26
117.86	114.69	117.41	114.29	114.45	117.96	117.19	113.84	115.44	116.47	115.53	113.05	114.11	115.71	116.8	116.42	115.42	116.32	117.52	115.74	117.18	114.36	118.62	114.49	120.46	114.63	114.47	115.99	116.42	118.51	116.35	119.4	119.3	116.32	116.1	116.14	115.09	116.49	114.96	115.09	117.63	114.22	119.94	117.34	116.2	116.54	117.74	112.34	119.02	119.02
108.78	111.92	110.55	109.91	110.34	115.14	111.42	111.12	109.05	113.57	112.72	113.48	112.82	115.32	113.82	110.23	107.65	110.67	113.22	111.43	112.46	110.81	109.11	108.8	111.4	112.06	110.32	110.03	111.68	112.76	112.76	112.76	114.58	113.08	112.64	113.34	113.7	113.81	111.36	109.74	108.89	111.27	116.63	110.23	111.3	111.66	112.76	112.6	113.93	114.2
100.18	102.33	101.87	95.094	97.434	95.95	97.65	98.914	98.8	100.2	102.39	98.154	99.128	97.978	98.698	100.76	98.495	100.87	101.5	99.403	98.101	100.1	95.918	96.608	99.812	100.94	99.494	101.04	100.73	94.188	97.362	99.1	100.34	101.04	102.03	99.942	100.78	100.5	100.63	99.255	100.22	103.08	97.04	100.72	98.385	98.772	100.23	102.02	97.213	100.19
104.99	103.44	103.2	103.39	103.9	105.43	101.25	105.8	104.92	103.73	105.51	102.57	104.44	100.38	104.2	102.97	101.86	105.5	101.36	104.46	104.68	105.39	106.31	105.41	104.91	103.01	103.25	104.58	105.38	106.36	106.35	108.75	104.63	101.82	105.47	102.52	102.76	103.58	104.61	106.14	103.97	102.69	104.17	105.13	104.75	104.64	104.69	103.17	103.24	107.04
104.85	105.23	107.35	105.51	102.82	103.94	103.22	104.72	103.42	104.34	104.65	104.81	103.98	106.13	107.93	103.87	103.5	104.54	104.43	104.66	104.23	107.88	104.4	104.27	106.06	104.33	105.82	106.87	106.91	101.94	104.01	105.95	105.76	105.26	105.51	105.8	106.12	102.8	108.66	108.91	103.41	104.99	106.29	106.72	106.51	106.57	105.43	102.96	102.64	107.34
110.97	113	113.89	110.32	112.73	111.94	110.94	112.83	111.92	113.06	109.55	109.78	112.16	109.13	112.61	114.31	112.58	111.79	112.09	109.37	112.84	111.93	111.02	112.58	114.05	107.27	109.71	111.63	111.2	111.17	112.59	113.37	110.2	110.6	111.66	111.22	111.09	110.8	109.58	110.62	114.08	108.15	114.65	115.56	113.89	108.24	111.09	112.01	111.66	110.02
110.87	114.72	110.63	113.49	109.48	110.34	111.41	111.84	111.37	114.91	114.11	114.28	113.07	112.7	113.46	111.89	110.5	110.51	114.12	113.93	113.06	113.38	112.54	112.52	112.62	110.53	112.63	112.44	111.44	109.7	113.28	108.63	111.93	111.27	112.75	112.48	111.46	111.66	108.68	111.71	115.63	110.37	112.37	112.93	112.82	111.96	113.3	108.93	110.54	113.15
107.5	105.58	106.53	106.27	108.22	103.84	105.33	104.39	107.39	104.85	105.94	107.95	106.17	102.82	105.9	103.3	107.92	106.33	106.37	107.38	102.74	103.64	107.74	106.3	105.53	103.4	106.06	106.23	107.03	107.2	106.33	105.77	102.67	108.43	102.53	105.18	106.14	105.81	104.92	106.56	106.82	104.44	107.47	109.52	104.03	104.23	104.02	106.06	105.99	108.61
104.91	102.95	103.02	104.89	103.06	103.3	105.21	106.63	100.11	104.19	102.58	104.35	104.33	101.69	103.61	103.59	101.31	104.23	104.31	105.44	101.9	101.04	102.77	102.85	102.75	103.82	103	102.09	102.61	103.96	104.63	105.62	101.85	100.9	106.42	103.24	105.02	106.03	101.73	101.72	100.95	103.12	105.62	105.21	104.6	106.06	103.28	104.38	105.72	103.87
112.56	113.7	110.82	112.05	111.49	115.07	113.12	113.1	113.84	111.46	110	112.76	110.67	113.09	109.77	108.39	109.4	111.19	114.7	112.56	112.11	114.21	107.67	112.83	111.66	114.86	112.99	111.95	110.72	111.28	113.11	112.28	113.43	111.38	112.86	112.64	112.12	108.87	111.57	110.95	111.37	115.43	110.35	114.67	112.66	112.55	112.73	112.31	110.18	115.18
107.75	111.34	104.69	103.12	106.05	104.95	106.09	103.8	104.25	102.02	103.22	106.64	106.92	105.71	108.04	104.64	108.2	105.58	103.45	106.91	103.88	107.12	103.99	107.84	103.74	103.71	107.7	104.34	103.42	106.61	104.95	102.82	105.72	105.55	107.35	100.21	106.71	105.81	110.69	107.41	108.43	105.08	105.04	105.1	107.09	104.81	107.43	107.21	103.17	104.24
99.383	102.55	98.459	100.48	99.11	103.64	99.235	100.89	99.034	99.32	100.39	102.67	100.51	100.91	103.93	101.12	100.22	100.03	98.232	97.349	98.335	97.13	100.56	98.165	102.74	102.52	100.75	102.42	100.54	103.7	99.441	103.18	101.27	101.93	100.97	97.534	100.8	100.64	98.508	99.026	97.757	99.284	99.588	103.3	99.962	97.766	97.716	98.341	98.202	100.36
111.63	112.4	112.24	115.45	110.22	111.26	113.4	114.64	112.1	110.21	111.2	113.15	112.22	111.37	110.18	113.65	112.63	115.06	109.58	113.2	113.92	112.21	111.28	114.7	112.57	113.37	113.09	111.19	112.69	109.2	111.57	110.69	113.21	113.63	110.68	110.42	114.12	108.21	114.05	113.7	110.57	115.71	111.95	113.97	113.32	110.66	111.53	110.27	112.92	111.57
104.93	103.7	106.44	104.8	108.67	104.81	107.39	104.67	105.84	103.53	104.76	110.42	106.45	103.77	107.81	106.37	104.14	104.49	107.54	106.57	108.01	106.09	100.96	103.16	108.3	106.49	104.82	100.79	108.86	101.5	102.08	107.96	106.63	107.36	106.1	109.04	105.88	101.19	107.01	109.02	107.77	102.72	104.3	107.06	103.49	106.96	105.65	106.17	106.2	107.05
107.41	103.53	103.78	109.2	104.39	104.11	105.26	106.69	104.28	110	100.8	104.89	104.68	106.22	108.69	105.64	107.7	105.45	103.23	105.38	107.48	107.36	106.67	107.64	106.35	108.2	107.16	104.2	107.37	107.77	107.15	108.85	107.02	106.74	107.27	105.55	107.32	103.73	105.87	104.34	104.96	108.58	105.67	107.29	104.11	106.63	106.29	103.94	108.59	106.85
111.13	108.45	114.16	109.76	113.19	110.63	110	109.6	111.5	111.49	111.75	112.93	110.19	113.42	112.44	112.01	108.87	111.98	111.03	112.26	113.56	112.82	114.18	110.83	111.06	110.59	111.6	112.68	113.1	112.93	112.51	110.14	111.73	110.77	111.67	110.53	108.74	112.03	109.54	112.46	110.48	112.39	111.9	110.17	108.78	112.67	111.89	113.1	111.86	113.35
112.48	113.3	110.72	109.18	108.99	111.91	107.81	107.9	107.64	110.61	108.5	109.88	108.31	109.69	110.34	111.99	108.4	109.11	110.01	106.97	115.14	108.66	109.94	112.86	110.13	110.87	108.86	109.07	108.97	109.2	112.12	113.09	109.95	111.46	110.95	109.53	107.13	111.29	110.63	107.92	110.25	109.53	112.82	111.87	109.87	109.03	111.7	112.21	112.26	111.64
104.52	106.96	100.98	103.46	105.08	103.58	107.17	108.68	106.7	107.03	104.61	101.9	107.37	103.73	106.82	104.61	104.58	104.5	101.77	107.21	106.38	103.81	104.38	105.48	104.1	104.32	106.8	105.61	102.77	102.94	103.49	104.89	105.12	102.11	104.67	104.24	103.75	105.52	105.42	103.73	104.36	106.15	103.39	105.49	106.99	105.61	104.92	107.65	104.4	104.39
106.12	104.86	104.39	107.66	106.56	109.38	105.97	104.2	105.4	103.94	104.96	106.03	103.39	108.39	106.31	107.38	106.54	107.3	108.77	107.75	104.79	106.83	107.18	105.97	105.84	104.57	107.01	106.41	105.22	107.74	105.43	106.39	108.06	105.62	107.3	102.78	105.31	104.17	103.89	104.68	107.86	107.96	106.34	105.28	105.58	107.29	106.36	104.97	106.58	106.6
103.7	106.02	106.32	104.04	104.56	108.35	104.55	102.99	103.16	104.55	104.46	107.35	104.05	100.5	103.39	106.56	107.57	105.16	105.84	104.63	102.93	103.68	104.78	101.82	103.89	102.45	103.28	101.84	106.32	104.77	103.97	103.87	104.65	103.14	106.65	107.8	102.02	102.2	106.75	101.13	105.09	105.2	103.68	103.37	104.74	103.82	104.69	103.37	104.83	105.97
110.17	105.49	105.16	105.62	104.01	106.08	107.24	105.14	104.13	105.37	105.06	104.58	106.29	106.26	105	103.39	106.03	103.23	103.95	106.2	105.63	107.84	105.61	109.02	105.76	102.63	105.29	106.57	105.42	106.46	104.78	103.19	101.94	104.35	107.04	104.57	105.98	103.04	102.94	112.54	102.47	108.25	106.22	109.88	105.37	103.53	106.91	105.35	102.21	104.86
107.97	104.54	103.3	108.05	105.85	104.82	104.38	106.7	111.87	105.87	106.28	106.62	106.41	102.98	103.91	105.62	106.1	107.16	105.45	100.11	104.43	107.67	106.62	108.13	102.8	105.54	107.25	108.18	106.29	107.09	107.26	105.74	108.1	107.2	108.79	105.1	107.64	107.02	105.11	104.7	106.33	104.96	109.04	109.39	104.63	109.95	107.2	108.04	107.56	106.2
109.92	110.21	112.63	109.5	107.13	109.96	111.51	110.26	110.33	108.33	108.56	108.51	108.47	111.89	110.82	111.71	110.54	113.44	108.14	109.61	111.79	106.33	108.96	112.28	111.86	110.32	109.78	109.7	109.94	110.41	107.36	110.6	109.09	111.73	110.01	109.89	112.22	107.69	111.78	111.06	111.25	109.1	110.6	111.02	110.03	105.23	110	110.4	110.32	108.6
108.21	106	108.27	105	108.62	105.96	105.75	107.68	108.63	107.3	108.42	103.58	108.21	107.77	104.56	109	105.21	104.26	107.04	105.42	107.22	107.41	103.82	106.16	108.03	107.41	106.3	103.01	103.38	107.59	104.89	104.26	105.65	109.55	106.1	110.3	104.65	104.74	108.38	105.1	108.16	105.54	104.67	105.44	105.15	104.8	106.85	103.74	107.07	107.86
104.59	103.02	106.23	105.93	106.12	106.16	105.06	105.66	105.92	106.88	105.39	102.28	105	104.86	105.72	107.83	105.24	103.98	103.67	106.72	105.08	105.14	107.77	103.31	105.32	104.82	105.02	105.07	103.98	107.16	106.87	105.86	103.03	106	107.63	105.3	101.61	107.49	104.56	106.01	103.28	106.33	103.33	105.77	103.81	108.08	103.74	104.19	103.32	106.96
109.5	112.73	109.89	112.05	110.2	111.07	112.31	110.37	106.7	110.94	112.29	110.49	113.73	110.13	112.64	110.29	108.68	112.79	111.57	111.14	114.1	111.96	112.35	113.69	112.12	112.38	111.08	112.47	112.52	110.7	115.49	108.96	111.08	110.14	113.25	110.08	113.52	113.78	110.62	110.11	110.95	108.22	111.52	111.08	112.31	107.35	111.79	111.6	113.57	112.94
106.59	106.64	105.75	108.64	104.01	104.02	106.71	107.79	107.2	106.75	104.5	105.91	107.28	107.18	103.64	104.67	107.57	103.4	106.61	106.17	106.95	104.64	107.76	105.97	104.94	107.37	103.2	107.26	106.1	107.17	106.27	105.53	104.03	104.15	108.04	106.71	104.32	107.32	107.46	103.68	107.43	104.99	106.2	104.53	105.69	104.2	107.27	106.34	105.48	104.71
110.99	111.28	113.32	109.73	113.79	113.53	111.24	108.49	114.33	110.35	110.8	110.87	110.48	110.97	111.86	109.7	111.81	111.84	108.23	110.18	110.11	111.96	107.16	114.03	112.43	112.8	110.33	113.47	111.34	109.09	111.16	113.4	108.64	110.17	113.99	113.39	113.65	112.28	114.66	112.05	113.41	108.17	112.62	109.02	110.88	110.14	108.78	110.94	114.83	107.78
117.06	117.45	116.57	118.2	114.16	114.68	116.56	118.25	118.43	118.45	112.64	114.27	115.58	116.08	120.23	114.19	116.43	113.03	115.18	117.47	112.85	115.85	115.81	115.48	115.69	115.86	115.57	113.5	119.56	114.77	114.59	119.12	117.47	113.9	117.42	117.24	115.88	116.24	115.63	119.05	113.61	118.42	117.58	117.59	116.85	114.01	116.01	114.6	115.68	114.98
100.62	99.535	98.036	100.41	99.118	98.621	101.65	99.156	100.55	100.6	100.35	103.13	97.554	98.268	99.845	100.2	98.815	100.82	100.7	101.18	100.5	100.25	102.14	102.05	99.505	101.56	99.246	101.23	102.04	101.52	101.53	100.26	99.31	101.28	98.973	100.3	100.39	100.13	98.505	101.11	99.51	98.682	101.68	99.52	99.919	98.085	99.866	98.533	100.75	100.15
111.38	111.58	112.19	111.35	109.4	107.28	109.99	108.83	108.65	111.14	105.52	109.74	112.42	110.16	113.44	108.06	108.63	111.67	109.94	113.37	109.01	112.71	110.3	111.69	109.19	109.73	110.47	109.24	107.97	111.15	111.28	112.33	111.33	110.12	110.87	110.9	110.15	108.84	111.42	110.61	109.98	111.56	114.91	110.58	112.64	110.87	109.75	111.16	106.75	109.68
107.7	106.02	106.46	108.68	104.91	102.27	107.42	104.41	107.35	106.59	108.34	105.77	105.78	104.02	105.79	106.93	102.84	103.62	106.36	106.52	107.38	105.62	108.48	106.54	104.98	109.13	109.7	106.33	105.78	104.05	107.97	108.47	109.1	110.25	104.29	102.16	105.84	106.84	107.52	104.06	105.22	107.13	105.73	103.66	107.6	105.7	104.45	107.99	107.73	107.1
106.04	106.74	104.77	104.69	107.23	109.03	103.99	107.3	103.1	106.86	105.81	105.57	104.85	107.58	108.16	108.19	107.81	106.49	105.7	105.99	105.45	105.71	107.35	105.09	103.65	106.89	107.09	106.53	105.71	105.77	106.3	107.9	107.55	101.51	105.43	108.59	104.5	105.85	104.99	108.38	105.15	105.64	107.39	106.32	105.28	106.81	106.88	106.85	106.15	104.51
104.99	101.11	104.8	103.71	106.94	102.85	104.94	103.72	106.62	106.36	105.92	104.29	103.68	108.67	106.37	104.76	104.4	103.29	106.39	106.4	107.05	104.28	103.99	102.83	107.68	105.63	104.23	106.92	111.04	103.33	108.11	104.64	106.87	107.25	106.1	106.3	105.38	105.05	105.24	104.51	106.74	103.32	104.32	106.86	106.86	105.52	105.31	107.96	107.75	106.43
104.67	105.28	105	102.37	102.9	103.43	105.84	102.92	105.85	103.94	104.82	102.85	107.06	107.62	102.7	108.12	104.08	103.99	106.74	103.62	101.57	104.21	103.41	104.18	104.86	105.42	101.62	107.91	103.66	109.06	106.85	105.74	104.52	104.37	103.47	104.69	106.98	105.01	106.26	107.28	107.5	101.49	109.72	106.02	104.64	105.89	103.46	100.4	103.51	104.18
116.98	116.44	119.21	116.58	120.73	121.39	117.89	118.23	113.96	118.12	118.31	119.08	115.94	120.8	121.87	113.31	115.67	121.79	117.5	114.78	117.91	115.9	116.48	117.63	117.09	118.73	115.97	118.62	116	118.73	116.93	119.21	117.78	121.99	119.1	118.7	119.11	116.57	116.05	118.28	115.06	117.59	114.31	119.59	116.27	116.83	120.47	114.97	117.95	117.58
100.27	97.591	98.218	97.917	100.18	98.271	97.889	99.289	98.598	100.79	102.27	97.666	100.12	97.946	97.571	97.68	97.188	97.588	96.322	97.281	100.93	98.718	98.678	100.97	99.132	99.026	96.587	97.985	98.247	104.29	98.568	100.07	100.83	98.912	99.534	98.947	100.92	102.75	98.203	101.62	100.94	98.502	100.09	98.842	100.9	98.448	98.777	102.37	100.45	95.948
108.07	103.75	106.05	105.27	104.59	108.82	105.07	106.14	103.69	107.4	109.13	105.87	104.41	107.73	109	106.69	107.53	105.53	106.91	107.89	108.7	105.19	108.97	104.56	105.97	105.39	106.05	107.38	109.48	105.78	113.87	105.67	105.38	105.9	104.99	103.66	105.89	106.42	104.07	105.9	107.38	109.97	104.49	107.62	104.15	107.58	104.59	107.74	104.27	108.6
104.75	107.79	105.41	107.23	109.52	105.59	104.05	108.12	107.38	107.94	106.81	104.1	106.59	107.27	103.68	106.87	105.04	107.01	106.39	107.74	104.04	105.21	106.1	103.38	106.91	107.91	105.03	104.24	104.73	106.19	105.02	106.05	105.46	106.17	105.25	104.45	105.43	103.45	105.26	105.78	108.52	103.87	102.37	105.46	106.77	106.02	105.06	105.75	106.73	103.6
103.53	105.36	105.63	104.54	104.96	107.58	105.18	105.23	106.19	105.49	103.34	106.84	103.25	104.73	104.06	105.51	103.67	104.73	107.22	106.69	103.18	105.66	107.8	102.03	105.41	104.08	104.61	103.12	103.05	105.67	106.1	104.13	105.16	107.78	103.42	103.31	104.71	108.13	104.78	101.99	107.01	107.24	105.63	104.69	105.98	106.18	105.34	108.72	104.8	106.56
104.45	107.01	106.03	104.69	107.31	102.35	103.97	106.95	104.97	106.13	103.5	104.07	107.07	106.4	108.87	105.66	108.19	106.51	105.84	103.62	105.17	100.75	106.27	102.8	104.89	104.67	108.29	108.36	105.18	103.09	105.54	103.92	106.87	107.99	107.43	105.31	106.79	109.79	108.14	104.44	107.57	106.58	106.14	109.09	104.88	105.42	101.39	106.38	104.83	106.16
106.21	104.35	107.81	102.35	104.21	102.53	105.47	104.09	103.2	103.09	103.9	102.97	105.2	106.82	103.72	107.68	102.16	102.73	104.07	105.79	105.52	108.73	104.18	105.26	100.76	105.73	104.9	102.84	109.33	101.93	103.85	104.42	103.71	104.85	105.24	107.8	106.21	104.49	103.32	102.69	103.81	101.32	107.58	107.01	107.64	106.23	109.03	106.7	104.2	107.06
104.7	104.94	106.5	106.33	105.54	105.95	106.83	104.74	106.8	103.24	103.38	105.75	106.98	104.76	106.03	101.09	102.29	106.17	107.46	104.08	106.88	104.46	105.03	102.22	104.33	103.06	105.23	103.38	103.84	102.21	107.77	106.61	104.48	105.54	106.27	105.67	105.62	105.27	103.79	104.81	104.41	107.14	104.39	105.08	108.26	104.67	103.85	104.13	106.15	105.43
99.092	98.186	99.841	101.53	98.28	96.597	99.497	102.8	98.517	99.095	97.948	100.78	98.902	103.59	101.36	102.1	98.855	100.09	98.471	99.066	95.995	96.801	99.057	102.29	100.54	99.798	100.11	100.78	99.814	101.53	100.74	99.052	102.53	100.71	101.79	97.073	97.513	99.669	101.34	99.985	98.782	102.03	100.16	97.769	98.202	99.704	103.7	96.672	103.03	98.599
113.35	109.94	114.92	110.42	113.05	111.94	109.36	112.9	111.69	109.67	112.64	109.65	108.47	111.45	112.74	108.96	109.05	112.85	109.68	112.79	111.49	109.26	110.64	107.87	112.8	109.62	109.89	109.43	112.14	110.33	114.09	110.77	113.86	113.4	110.86	113.51	110.5	109.3	109.08	111.64	111.48	110.35	111.8	110.37	108.85	110.05	110.26	109.58	110.86	111.02
104.01	106.25	106.87	102.81	105.87	106.3	106.87	105.01	103.69	107.4	106.5	103.74	102.94	107.19	105.54	104.47	106.03	104.89	104.56	105.32	111.23	104.13	105.68	107.09	105.91	104.47	104.99	107.84	107.69	104.97	108.31	105.23	106.48	105.51	105.81	106.8	107.58	105.48	102.79	104.51	106.1	105.74	103.56	101.83	102.58	104.25	108.49	103.99	106.65	105.84
108.3	103.68	103.68	105.75	107.06	105.81	105.78	105.21	103.77	103.26	107.2	107.45	104.07	107.86	101.67	108.57	106.73	104.87	104.2	105.43	104.79	105.37	103.59	101.71	101.34	102.88	105.05	100.74	109.23	104.26	102.62	101.85	103.53	103.25	103.33	105.97	108.52	107.17	103.07	102.9	104.51	105.96	104.83	102.57	104.99	102.53	104.54	105.75	103.74	102.57
106.74	108.35	105.42	106.31	105.95	106.16	106.47	106.19	108.5	103.72	102.6	105.88	101.93	106.39	105.81	104.48	101.52	104.62	103.91	105.31	104.94	106.98	103.18	104.06	104.65	104.13	105.92	106.3	107.83	110.02	105.03	104.66	104.47	102.11	105.15	104.2	104.26	103.62	102.89	108.9	104.39	106.88	104.11	104.76	104.78	103.89	110.03	107.31	104.7	105.96
100.29	99.674	103.22	102.52	100.6	100.09	97.899	100.71	100.46	100.2	100.69	95.149	101.08	101.54	102.63	100.94	100.06	99.783	99.684	97.199	100.86	102.87	100.25	99.664	98.015	101.64	99.799	101.07	102.62	100.6	99.851	99.664	101.17	102.83	103.15	98.042	99.276	100.34	101.95	100.78	102.97	100.17	99.787	99.335	102.38	99.977	97.619	101.26	102.63	97.826
110.84	112.61	110.33	112.11	114.11	112.85	110.46	111.07	111.72	107.94	110.63	113.78	112.38	110.49	111.47	113.07	110.08	110.85	111.38	111.56	114.51	110.63	111.9	110.67	113.17	112.01	110.49	110.38	111.55	113.19	111.02	109.6	110.53	109.69	111.64	109.73	116.15	108.24	111.23	113.54	110.09	114.38	112.1	111.39	113.56	111.85	113.79	114.14	112.56	112.88
109.61	106.35	106.91	105.78	105.92	104.54	104.56	102.56	107.16	108.7	109.14	106.5	106.38	107.16	109.03	104.88	107.79	104.95	102.86	105.76	104.86	108.63	105.57	105.22	108.3	104.03	109.21	106.31	105.23	104.61	103.41	103.59	108.13	107.13	104.08	105.42	104.99	104.83	104.97	105.59	106.14	105.27	107.42	107.72	105.7	110.15	106.27	106.93	102.76	104.37
111.53	113.48	110.19	112.52	112.57	110	113.49	112.73	113.32	109.78	111.71	113.71	111.98	112.42	109.76	108.06	110.02	110.97	112.53	111.93	110.79	110.13	110.24	109.81	109.84	108.72	113.5	114.23	113.66	114.73	110.46	113.06	110.48	111.66	110.8	110.6	113.17	111.51	114.7	111.26	112.64	112.54	114.14	113.69	112.29	113.63	114.09	112.81	110.14	110.89
103.91	106.18	107.45	106.16	106.36	107.36	108.69	107.76	105.93	102.87	110.51	107.49	105.17	105.93	106.33	105.6	104.97	104.24	104.71	107.86	107.57	104.68	103.91	102.22	108.28	107.55	107.3	104.96	107.05	106.11	105.68	106.17	105.34	107.67	103.45	106.12	104.36	103.41	103.7	107.6	105.75	103.1	107.18	109.19	107	106.46	106.78	103.4	106.27	109.49
110.54	109.57	111.91	107.77	112.05	115.5	114.09	112.66	111.29	113.25	112.57	111.73	114.54	111.9	107.3	111.8	112.16	109.81	108.49	112.14	109.51	110.41	109.83	114.01	112.52	111.7	111.55	112.58	114.1	110.98	111.36	111.1	112.97	112.62	115.05	110.83	113.04	111.21	110.02	112.8	114.21	112.22	110.68	109.64	112.44	110.74	109.87	110.46	112.11	112.53
106.48	104.21	107.03	103.73	106.33	104.12	104.56	105.8	104.22	103.6	103.61	106.45	104.99	109.27	106.98	104.82	106.6	104.36	104.03	106.18	106.16	103.72	104.52	105.37	105.43	105.19	104.69	104.42	107.68	101.87	105.66	108.92	105.3	105.35	106.78	106.07	104.78	108.51	107.85	106.89	105.34	105.81	106.78	105.22	105.79	107.87	108.2	109.04	104.8	103.21
111.49	108.47	106.07	110.58	103.71	107.57	103.66	106.83	108.14	104.75	102.12	107.67	106.42	105.61	107.13	106.24	107.32	106.74	105.72	107.12	108.17	106.47	104.95	107.21	106.64	106.72	106.58	103.85	106.44	108.6	105.59	105.72	105.79	107.87	108.06	104.78	107.61	108.02	104.67	106.82	108.03	105.44	106.24	105.21	105.79	106.44	105.25	106.57	107.71	106.27
108.28	111.67	108	109.88	109.93	108.02	107.46	110.19	110.51	109.78	108.87	110.86	110.17	113.01	109.58	113.36	106.46	110.24	109.91	110.52	111.22	110.35	112.46	109.46	109.51	109.86	107.86	111.7	111.11	111.64	112.1	108.43	109.85	109.15	109.93	111.9	109.18	107.06	109.91	112.24	110.36	111.34	113.02	113.02	108.49	111.08	111.35	111.84	112.88	109.47
104.64	104.89	105.62	102.6	105.31	104.64	103.7	104.46	102.47	102.71	105.44	105.91	107.35	104.3	108.17	108.16	104.36	104.34	102.04	104.8	100.61	106.73	105.42	107.57	102.9	106.2	106.88	104.91	104.39	100.24	104.87	103.29	105.51	108.43	105.21	104.87	106.56	103.75	103.82	106.11	105.68	106.86	105.67	106.53	104.97	106.87	107.36	104.87	106.26	106.14
103.9	102.91	106.47	107.17	102.63	103.18	106.42	100.7	105.74	104.33	104.44	106.99	106.08	102.52	106.82	105.5	106.14	103.32	106.64	105.47	103.95	101.94	103.2	106.24	105.27	108.14	107.2	104.81	104.04	105.12	104.75	107.98	108.46	107.84	105.85	106.04	106.01	107.41	107.02	106.99	104.67	105.27	104.7	103.81	105.49	103.66	104.41	107.3	101.53	104.84
99.25	102.1	100.48	100.36	99	101.11	101.69	100.88	100.91	99.28	102.58	100.04	100.36	100.14	99.819	98.657	101.22	103.59	103.29	104.06	99.24	98.522	100.85	100.83	96.328	99.616	100.1	101.27	104.4	101.55	100.15	101.06	100.3	98.763	101.29	101.96	99.492	103.21	102.61	99.446	102.87	103.15	101.26	102.1	98.133	102.71	98.98	99.651	103.03	100.71
107.22	107.91	109.19	107.3	107.18	107.61	110.39	104.33	104.91	109.57	108.17	104.73	105.19	107.53	107.93	104.18	107.44	107.98	108.42	102.77	107.54	108.04	105.67	107.73	107.92	105.93	106.19	105.47	106.47	107.24	107.25	106.59	110.62	111.11	108.69	104.29	106.36	105.9	105.67	105.47	108.89	106.65	106.91	107.9	105.66	105.54	104.64	100.81	106.07	109.62
101.58	107	107.33	105.03	106.77	107.74	107.74	109.12	103.43	106.8	107.03	106.61	106.9	104.38	107.06	107.81	106.53	104.99	109.22	104.79	105.24	107.61	105.81	106.62	107.86	102.3	109.57	104.95	105.65	106.26	104.13	105.97	103.49	104.68	105.71	104.12	107.16	103.29	104.65	107.38	106.27	108.04	106.25	108.04	104.72	103.91	105.23	106.61	107.89	102.63
109.08	108.87	112.69	108.2	110.5	108.53	110.7	107.98	111.28	112.72	113.91	113.04	109.86	107.87	108.43	111.73	111.19	109.11	111.97	113.15	107.94	107.77	108.83	107.13	108.98	109.89	107.15	112.31	106.25	109.23	106.26	111.53	110.41	111.04	110.26	108.75	113.24	109.95	107.73	109.62	109.01	110.93	111.85	108.07	108.92	112.55	109.48	111.87	109.51	109.84
109.33	114.38	114.82	111.88	109.49	112.05	111.89	114.78	113.17	107.12	110.97	111.01	110.31	113.28	112.15	111.36	108.94	109.24	111.95	112.9	112.03	113.51	110.86	111.25	106.18	113.71	109.5	111.33	111.73	112.1	110.9	108.66	107.92	112.33	110.8	110.81	110.86	107.04	109.97	111.67	112.06	112.19	111.72	108.86	108.76	108.21	109.39	109.32	113.35	108.31
104.01	107.01	104.71	106.32	106.43	104.49	105.35	105.83	108.76	111.03	104.77	106.03	109.08	106.68	106.61	105.17	108.67	106.09	104.4	105.31	107.45	105.77	107.84	105.78	104.14	104.74	110.14	107.41	105.99	107.06	107.97	107.33	105.85	109.49	107.69	109.86	106.04	103.62	108.17	105.75	104.4	105.94	106.08	105.41	106.74	105.51	108.85	104.89	105.29	107.16
106.08	104.83	107.13	107.24	107.12	106.62	107.07	102.57	101.69	108.5	108.55	107.42	105.73	105.44	103.74	105.7	106.05	105.47	104.63	110.15	108.44	108.3	105.46	107.03	108.18	105.62	105.73	107.58	109.27	103.87	104.69	103.24	106.79	102.81	104.28	107.31	101.51	105.27	102.75	104.63	107.45	102.2	107	106.8	105.76	107.32	105.16	107.4	105.84	106.25
102.24	102.62	108.29	105.75	102.17	105.15	105.59	106.31	107.68	104.23	109.21	106.61	106.5	105.45	103.72	105.75	106.99	109.53	102.08	104	104.94	106.29	105.51	107.41	106.77	103.49	104.46	108.43	108.15	105.48	107.22	102.45	105.2	106.45	104.53	105.74	104.73	104.83	103.32	105.8	107.57	105.51	107.3	107.62	104.43	106.63	102.53	106.96	106.73	104.09
105.92	106.25	105.58	106.79	108.31	105.79	103.12	101.52	106.68	109.79	103.47	107.56	108.56	112.04	111.22	106.41	102.47	104.48	103.24	106	108.78	103.87	107.75	107.79	102.62	104.08	106.37	106.33	108.43	107.42	104.97	110.48	102.7	101.36	105.79	108.57	106.24	103.89	106.39	105.64	107.62	106.67	108.1	108.74	105.57	105.08	107.41	105.61	108.5	103.35
106.12	105.34	102.82	106.02	104.61	105.4	107.55	100.17	101.13	106.54	102.78	105.17	101.5	103.14	103.35	106.64	108.98	108.76	107.79	104.46	104.17	102.47	103.83	103.96	102.57	106.69	104.06	105.34	107.21	104.8	103.06	103.96	104.14	107.09	105.83	102.86	103.51	104.38	106.13	103.38	100.69	103.91	102.89	106.27	99.624	104.09	102.56	104.95	106.87	103.5
110.13	111.62	109.77	105.45	108.63	112.26	107.79	110.24	110.57	109.1	110.92	110.69	106.1	109.52	111.13	113.43	110.31	112.54	110.12	111.26	108.32	110.99	109.44	109.47	110.93	108.14	108.38	108.7	109.23	109.57	108.25	111.88	112.48	109.93	112.13	109.34	110.01	107.79	106.97	113.86	110.92	109.89	107.99	112.39	108.91	109.13	109.81	108.59	110.97	107.41
101.69	102.39	103.39	105.48	105.09	102.12	103.46	105.34	104.91	107.67	105.2	103.98	102.85	104.41	103.57	103.83	102.32	104.73	103.91	104.93	105.53	105.14	105.74	100.64	106.88	105.64	103.47	106.55	102.19	106.11	103.9	102.68	105.62	102.06	103.41	105.95	106.74	103.67	106.72	102.44	104.64	102.88	104.92	102.13	109.81	103.55	105.45	106.92	107.33	104.82
118.9	115.21	118.35	118.09	116.69	119.53	119.65	118.26	117.82	118.41	119.93	117.34	115.57	116.43	119.55	116.58	116.95	119.28	117.08	120.28	114.49	122.62	118.71	116.3	120.15	118.41	117.22	118.22	118.45	116.86	118.44	119.58	116.82	116.59	116.95	115.25	118.98	116.42	117.66	122	114.66	116.03	118.77	118.7	117.95	117.16	120.04	114.69	116.46	115.93
102.87	108.13	106.35	105.57	104.39	104.68	107.33	103.99	102.88	107.46	105.47	106.98	102.44	106.97	107.6	105.76	103.32	105.56	103.9	106.81	104.12	106.92	105.47	105.5	104.08	103.67	105.06	103.28	107.02	101.57	102.3	109.04	104.28	103.87	104.5	104.98	103.28	105.45	107.53	103.43	104.24	104.53	104.3	107.95	105.01	102.52	105	104.54	106.37	101.88
113.67	109.65	112.93	110.78	107.41	111.42	110.56	110.27	113.79	111.65	110.68	114.41	109.52	113.24	112.52	115.5	110.03	111.44	109.07	110.96	113.44	109.49	109.8	111.61	108.89	112.45	112.38	110.36	110.85	112.07	114.46	111.31	110.19	110.8	111.59	111.27	115.11	114.27	108.12	112.86	106.94	108.67	108.82	111.46	111.45	109.36	109.38	116.14	109.65	112.63
104.72	103.83	102.12	106.52	103.98	103.74	104.31	107.87	103.91	105.07	104.86	103.85	107.44	106.02	106.01	104.92	106.46	105.86	105.61	106.21	107.58	104.94	107.35	105	104.81	106.34	105.86	103.94	104.52	105.5	108.68	108.68	105.27	104.16	105.34	105.3	103.05	108.94	105.47	105.73	106.5	101.75	107.32	103.69	104.7	107.91	108.71	104.91	108.1	106.48
98.555	98.777	100.37	101.56	99.65	99.625	99.657	100.49	102.28	98.465	99.903	99.335	101.48	101.74	99.538	101.44	96.276	100.15	101.02	100.32	100.78	97.698	96.061	99.883	100.13	100.52	102.24	102.2	103.49	99.546	98.959	98.38	101.64	98.772	100.59	96.684	102.5	101.26	97.622	99.772	99.312	99.334	100.35	96.494	101.62	100.39	102.07	98.206	102.55	99.704
105.52	105.01	106.99	102.24	106.71	106.32	105.77	101.68	105	104.89	104.61	106.77	107	103.61	104.86	103.38	106.1	106.28	104.68	104.79	102.97	102.64	101.61	106.92	105.47	105.97	104.77	106.14	104.8	101.73	101.67	106.01	105.25	105.36	101.71	104.41	105.65	105.51	102.66	104.22	102.71	103.33	105.09	106.61	104.04	107.51	102.83	103.58	102.11	105.03
98.404	99.6	101.72	100.16	100.5	100.84	103.64	101.77	104.66	98.928	99.493	98.592	102.57	101.31	99.078	100.81	102.06	99.716	100.86	99.167	101.19	98.433	99.932	100.13	100.12	99.157	99.182	100.24	96.856	100.35	97.867	99.967	97.967	99.314	99.729	99.355	99.64	100.64	100.72	100.63	100.65	97.315	99.999	101.78	97.751	99.773	95.839	97.387	100.07	103.84
108.86	111.02	111.41	109.51	109.68	109.85	107.74	108.38	110.87	113.43	109.03	107.6	112.4	108.11	113.74	108.79	109.07	109.21	113.57	108.51	111.14	113.37	109.87	109.78	109.24	109.72	111.74	111.43	108.59	111.33	109.81	110.34	110.31	106.79	109.3	106.89	108.65	109.91	108.38	109.96	108.11	113.87	110.93	111.26	111.81	111.75	111.12	109.45	111.05	111.76
110.88	106.74	108.93	110.75	111.46	110.19	111.14	112.33	111.81	113.02	112.8	112.29	113.62	112.94	108.67	109.65	112.34	111.09	113.94	110.15	114.25	109.79	110.1	108.56	111.68	114.72	110.38	110.62	110.86	112.65	110.51	111.73	110.94	112.12	111.65	112.93	109.87	109.21	112.15	112.74	111.93	109.73	113.39	111.16	111.07	110.76	111.69	110.63	106.86	113.19
105.87	106.22	107.36	107.36	104.99	102.38	101.98	101.67	105.05	107.3	103.24	108.03	104.36	103.77	108.91	107.32	105.82	106.15	103.56	104.58	106.42	107.96	103.65	107.77	103.63	106.98	106.08	105.2	107.02	107.61	104.81	108.31	104.09	104.41	107.03	100.74	105.13	105.45	105.26	103.3	105.01	102.56	103.52	103.93	103.39	104.67	104.64	103.45	105.49	104.59
112.99	114.24	110.93	112.02	111.75	113.95	110.04	111.34	110.02	112.66	113.86	113.49	111.66	109.67	111.23	110.79	113.32	112.19	112.55	111.45	116.99	113.23	111.23	110.01	112.48	110.92	112.9	115.72	112.71	111.39	110.09	113.85	111.55	112.57	112.3	110.2	114.31	109.84	108.27	110.57	112.48	110.26	112.75	112.73	113.56	114.67	110.1	110.62	110.67	111.63
111.2	113.47	112.65	114.83	112.63	109.2	110.54	111.54	110.82	113.37	112.57	112.24	113.02	113.24	113.52	113.29	111.8	111.97	110.66	112.22	108.42	110.59	107.07	112.66	111.32	111.85	114.17	110.42	108.85	112.32	108.4	113.94	110.31	109.31	110.54	112.22	108.11	111.85	111.91	111.83	110.76	111.5	112.41	111.49	113.63	111.72	112.42	112.92	111.86	110.4
104.08	104.58	104.47	106.15	105.65	108.83	108.85	105.5	105.33	106.65	108.67	106.83	106.57	107.61	105.05	109.74	106.49	106.57	106.63	106.19	106.12	104.39	107	106.84	105.52	103.56	106.45	105.26	105.63	108.48	108.24	105.86	104.93	107.02	105.42	107.73	104.21	105.79	108.95	106.56	103.43	106.91	105.88	104.36	106.91	104.1	108.09	103.18	106.47	106.23
104.85	102.08	106.5	105.82	104.11	111.89	107.15	106.79	103.07	104.58	104.8	105.36	108.31	107.98	106.12	105.36	104.8	106.37	104.82	100.91	104.01	106.09	103.27	105.64	105.08	105.67	106.39	108.34	107.15	106.5	106.19	106.13	105.42	105.14	104.3	107.69	104.01	102.7	107.96	106.48	103.07	103.1	101.07	106.55	102.03	105.69	105.7	106.05	106.3	107.75
113.7	109.63	110.04	110.02	112.19	109.09	107.57	108.34	111.84	110.57	112.76	111.11	112.91	109.46	111.39	111.95	108.55	111.96	112.19	108.34	113.21	109.38	111.91	110.61	109.4	111.62	112.59	107.23	108.58	109.29	110.23	110.75	110.05	111.23	113.03	109.38	109.96	113.78	109.89	114.04	111.51	111.97	112.13	109.57	113.66	111.98	112.63	111.75	108.66	113.12
115.47	118.99	120.1	115.04	115.25	116.39	118.88	117.81	117.44	115.89	118.96	119.87	116.66	116.32	118.56	115.42	119.29	116.84	116.77	118.19	117.88	118.21	119.12	118.44	116	117.24	118.77	116.42	116.61	116.88	120.85	117.22	116.84	117.99	113.8	116.05	116.59	119.3	118.89	117.51	116.39	118.85	115.73	115.56	119.7	118.01	118.22	119.26	115.02	115.37
117.09	116.25	116.85	118.97	116.02	117.86	116.75	111.49	115.39	117.58	112.57	115.65	116.28	114.35	118.42	116.32	118.63	117.74	112.96	113.85	115.9	116.18	118.33	113.35	115.79	116.16	116.49	116.96	118.67	114.41	119.02	113.18	117.37	114.81	119.59	114.85	118.94	117.54	113.48	117.48	116.43	114.46	116.25	116.71	117.34	115.08	118.86	114.58	114.16	115.19
103.55	108.32	105.33	106.13	107.19	104.43	105.84	103.68	106.09	108.1	110.28	105.84	105.66	106.31	108.02	102.92	104.41	105.88	106.58	108.2	104.16	104.98	106.85	103.82	108.57	103.82	106.38	107.01	105.11	104.38	106.52	107.44	103.37	103.67	105.46	107.21	107.3	105.6	104.66	105.21	105.76	107.54	105.78	105.57	106.61	104.03	109.07	106.25	103.96	108.24
101.13	99.525	97.786	101.15	98.418	102.01	98.583	99.05	99.329	101.09	101.51	101.48	100.47	99.258	101.41	102.81	98.583	101.43	97.148	98.657	102.22	99.374	103.38	99.738	100.59	100.99	101.54	100.49	101.51	100.33	99.526	98.886	99.712	105.55	99.874	98.024	99.657	97.829	97.667	98.225	105.63	98.94	99.471	100.27	97.18	98.862	100.87	101.32	99.567	98.036
99.881	97.251	99.898	101.73	99.952	101.8	98.07	102.11	102.05	97.103	103.56	99.915	97.464	99.099	99.388	99.78	101.57	96.044	99.801	100.01	100.16	101.07	99.14	98.484	101.12	101.34	97.837	100.2	96.957	101.5	100.02	102.35	101.4	98.272	98.643	102.06	99.973	102.68	102.05	101.33	102.19	101.79	100.54	99.731	96.915	95.674	100.86	100.76	103.89	102.44
116.22	116.57	116.93	118.52	113.1	117.67	117.42	116.88	117.47	115.49	115.61	116.18	116.67	120.48	118.28	120.27	117.75	118.28	117.06	117.81	119.08	118.96	117.54	117.82	114.84	115.71	120.11	117.71	119.13	119.18	116.2	115.96	118.03	116.98	116.65	120.46	120.85	119.12	121.51	117.41	117.66	117.08	117.1	115.24	117.9	115.66	121.43	118.58	117.13	115.37
111.87	111.19	112.28	111.99	112.14	111.96	110.88	113.96	112.22	112.79	113.18	110.51	112.91	111	110.85	108.29	113.67	112.76	111.76	111.72	114.2	114.04	113.24	110.31	110.07	108.48	111.13	111.67	110.83	112.64	110.93	113.36	112.08	111.51	112.44	112.28	111.47	110.94	110.55	109.35	112.82	113.94	110.2	111.34	112.53	109.47	113.01	110.65	109.59	114.34
104.74	102.57	106.68	107.11	107.47	107.93	106.6	105.76	105.76	106.35	105.7	105.24	108.22	106.74	105.61	106.05	105.17	105.04	108.7	103.05	103.73	104.55	107.21	106.14	104.85	107.53	103.4	109.61	105.03	104.42	104.06	104.48	107.14	105.83	106.45	103.88	107.49	106.86	102.14	104.23	107.26	111.12	106.49	107.96	104.56	104.47	105.41	105.16	108.32	107.78
110.26	107.8	109.96	111.5	110.6	108.4	108.64	112.06	112.3	111.31	113.22	109.79	107.01	111.6	112.36	113.84	112.32	110.91	110.22	108.63	112.07	108.28	110.09	111.84	113.5	111.04	111.51	110.76	111.26	114.16	110.83	108.58	109.65	112.57	108.61	111.16	111.82	107.76	110.66	109.64	111.14	108.82	112.21	109.31	105.84	107.73	111.77	112.38	111.79	111.46
100.53	101.13	96.095	99.957	98.332	96.623	101.18	97.746	100.57	98.634	101.43	97.691	100.93	101.57	98.608	100.19	100.88	100.55	99.727	99.32	102.44	99.33	101.54	101.2	99.513	100.73	101.21	102.14	96.138	98.636	101.33	98.549	99.024	98.081	99.193	100.31	100.38	102.46	102.48	99.974	99.608	99.377	100.99	98.549	100.64	101.1	102.71	98.515	101.49	98.134
105.72	107.03	109.33	107.49	105.37	103.33	108.84	108.28	107.91	106.38	105.33	109.75	106.06	104.18	105.49	107.61	108.99	106.04	105.91	108.3	105.94	106.03	105.18	107.09	106.21	106.6	105.62	106.64	105.39	106.1	107.65	111.89	104.64	105.82	108.79	107.63	107.73	107.13	104.56	103.84	108.5	106.83	106.39	108.77	106.1	108.13	108.85	104	107.11	106.75
100.1	98.8	99.118	101.51	97.927	101.31	99.452	99.843	100.02	101.55	101.82	100.29	101.57	98.771	95.376	98.411	102.35	100.2	101.41	101.1	102.53	100.25	102.15	102.42	101.94	98.363	98.93	101.68	105.13	100.78	98.477	100.73	98.488	103.33	100.58	101.42	100.99	103.32	101.75	102.13	103.53	100.86	99.644	99.948	98.903	105.48	98.184	101.05	99.953	101.46
104.67	104.66	100.19	105.01	104.22	104.21	105.16	104.8	102.84	105.63	102.93	103.21	102.29	102.42	101.75	105.51	104.37	104.73	104.47	101.59	105.57	101.87	101.62	103.41	101.53	105.43	103.37	107.52	97.916	105.97	101.51	103.89	105.6	104.08	100.76	102.56	103.99	106.44	102.62	103.29	107.6	108.04	101.39	105.13	103.68	102.73	104.99	102.68	103.9	102.58
106.16	110.3	107.07	104.23	104.88	108.08	109.83	103.8	105.97	109.67	105.64	109.41	105.09	106.17	110.03	106.99	108.83	107.21	109.24	101.66	104.76	105.57	106.6	105.96	104.78	106.75	103.51	106.15	108.06	106.88	106.96	104.17	108	108.18	105.56	109.41	107.13	105.91	109.13	106.14	107.21	106.3	104.44	103.45	103.19	106.96	105.71	104.99	105.96	108.82
103.65	105.31	106.07	102.62	105.15	105.29	101.32	105.71	106.01	104.9	107.48	105.39	104.12	106.21	106.84	103.14	104.19	105.05	105.17	108.95	103.16	107.88	103.36	107.28	107.01	108.42	104.73	107.08	104.22	104.1	105.89	107.02	106.1	108.01	105.83	100.61	103.51	107.43	105.06	103.42	104.87	106.6	104	105.82	106.55	105.51	105.93	104.85	107.42	105.96
103.47	103.96	102.46	103.49	107.52	108.13	105.09	106.07	101.72	103.4	109.4	106.34	106.43	106.21	108.07	105.17	106.26	106.42	105.62	107.32	106.34	105.8	108.48	106.64	107.21	106.36	107.49	105.85	108.05	103.87	102.89	104.75	104.17	106.64	104.89	104.8	105.1	107.76	106.3	105.9	108.27	103.25	107.33	104.36	104.66	104.88	106.07	105.27	106.89	107.9
111.45	109.67	113.14	108.64	110.72	115.72	112.18	111.61	112.95	111.1	110.11	112.55	109.34	109.55	110.32	110.45	110	110.76	110.85	110.07	110.63	110.72	112.88	110.64	111.5	112.52	113.75	113.88	113.17	111.48	110.9	110.95	114.31	112.33	112.45	112.04	112.56	110.87	110.65	111.66	110	113.13	113.71	109.9	114.02	108.89	109.08	113.64	113.05	108.12
101.23	99.326	100.55	97.872	97.867	103.44	98.653	99.843	100.77	97.697	102.12	97.267	98.241	103.92	102.01	99.407	100.17	101.19	102.39	102.09	98.593	98.847	98.395	100.12	102.29	99.324	98.306	101.46	97.79	99.394	102.69	97.161	100.23	100.74	95.455	101.38	99.795	99.711	100.39	103.27	98.356	97.953	100.22	100.94	96.422	101.52	102.29	98.098	99.362	97.783
109.26	114.88	113.72	114.54	110.29	113.06	110.98	112.9	110.13	113.98	109.1	111.45	110.5	109.58	110.93	112.16	115.34	113.3	110	113.19	112.14	107.45	113.41	110.75	114.85	111.55	109.08	110.67	110.76	111.5	113.97	113.11	112.9	111.89	110.16	112.88	111.3	110.24	110.93	111.31	108.51	112.93	113.16	113.18	113.08	112.08	110.87	111.4	111.51	112.16
102.9	104.46	103.04	104.49	103.95	107.61	106.7	107.91	104.43	105.03	107.03	104.42	105.52	106.25	104.84	103.68	104.33	105.75	103.86	105.35	102.47	104.7	105.49	107.3	103.59	102.52	105.39	107.29	106.83	106.72	105.42	104.63	104.78	107.64	105.76	100.68	106.12	105.31	105.33	105.93	106.1	104.65	108.37	106.45	105.2	102.72	104.02	106.85	107.18	105.7
104.78	104.14	106.08	103.77	107.08	103.88	107.63	103.55	106.16	106.85	105.2	107.38	109.5	105.71	104.09	106.56	103.74	105.61	107.28	105.66	105.2	106.96	105.29	106.37	108.03	106.06	105.59	104.07	109.4	104.93	104.15	106.33	106.64	104.42	108.39	106.74	104.48	106.84	105.68	105.02	103.62	102.78	108.42	107.55	104.46	106.25	103.32	105.31	102.47	107.63
113.92	110.86	110.57	112.15	112.35	112.27	113.55	113.54	113.66	113.79	112	112.19	109.45	112.47	111.49	110.05	111.34	112.63	112.74	112.06	113.47	110.57	112.47	112.3	108.12	111.82	111.09	110.95	113.03	110.9	114.4	112.65	112.22	110.33	112.66	111.62	111.9	114.07	113.28	112.09	109.27	114.88	110.62	110.83	109.51	111.83	112.82	108.91	113.36	115.63
106.94	105.36	107.19	103.02	107.03	104.42	104.65	107.11	105.73	103.99	107.38	107.18	103.11	105.76	106.01	106.41	106.41	104.69	106.17	102.78	107.59	107.16	105.34	102.98	104.12	104.77	104.89	105.41	103.1	106.06	102.06	106	104.46	103.47	106.99	102.35	105.8	107.29	106.18	105.21	104.2	106.49	106.34	103.19	108.07	107.33	107.32	102.91	103.26	105.66
103.65	104.38	104.06	108.14	105.91	109.69	108.69	106.49	107.03	106.98	108.26	103.35	104.65	106.51	106.49	109.78	106.34	104.55	104.04	108.5	106.26	106.59	108.23	105.07	106.33	107.24	106.65	105.6	104.72	106.06	102.99	104.62	105.02	106.35	104.58	103.47	106.88	101.6	108.34	103.56	107.45	105.04	106.66	107.37	104.43	106.99	106.77	105.8	106.8	107.28
108.31	107.13	110.27	109.41	109.92	110.75	111.83	110.76	111.35	108.38	110.91	109.16	111.27	111.37	111.49	109.49	111.7	108.47	112.25	111.24	108.28	109.97	111.51	113.04	109.84	110.49	107.37	114.34	110.44	110.22	112.95	109.93	108.93	108.8	111.1	108.97	105.52	109.49	110.94	109.23	110.63	112.67	110.07	109.83	109.13	109.13	110.46	111.19	107.42	109.68
110.79	114.13	108.48	112.89	112.3	113.14	110.99	114.03	109.62	111.57	113.22	113.07	114.04	114.07	108.9	112.23	111.04	113.36	109.67	110.62	112.34	111.09	112.62	109.12	111.89	111.88	112	111.89	107.77	110.11	112.54	113.81	113.35	112.79	114.19	115.04	114.36	112.29	109.81	112.21	110.85	110.13	111.25	112.31	113.12	112.39	110.45	112.31	112.52	110.75
103.17	106.16	104.74	105.03	105.94	103.54	108.99	103.89	107.07	104.58	105.58	105.09	102.55	106.51	106.43	104.51	103.01	106.82	106.28	104.51	104.53	107.8	103.05	106.12	108.91	106.05	105.58	105.1	106.76	106.02	103.65	100.69	105.56	104.96	107.2	105.95	105.91	106.53	104.11	104.66	102.78	106.9	106.59	103.97	104.54	105.67	102.48	106.4	106.04	105.33
108.86	106.68	102.37	106.82	104.2	107.14	106.98	106.78	107.09	106.91	108.41	103.75	108.56	105.42	106.92	107.49	107.33	106.35	105.3	106.68	105.48	106.55	106.42	107.77	106.38	102.6	105.6	108.95	105.93	107.48	106.02	106.57	108.82	107.63	105.06	103.6	105.93	106.93	105.91	104.98	105.97	104.25	109.84	106.25	105.53	104.78	105.85	103.88	105.12	106.12
109.92	107.32	106.36	107.2	105.43	107.72	105.65	106.33	108.42	106.74	106.3	109.61	104.7	105.79	104.38	107.43	106.96	107.11	103.77	108.85	108.16	105.38	104.26	106.97	104.48	106.09	106.98	104.84	105.93	108.21	105.96	106.61	107.65	105.08	105.02	106.31	108.75	106.67	101.97	107.45	103.42	106.43	108.77	107.94	107.2	107.31	103.96	109.03	105.09	106.06
109.87	111.54	110.89	110.47	111.9	113.72	110.79	112.51	114.73	110.31	109.08	111.07	112.05	109.39	108.32	109.26	112.65	115.74	108.95	109.41	112	109.37	110.65	111.32	112.35	112.49	111.21	113.82	109.69	110.46	112.35	109.72	108.08	110.5	111.14	109.09	111.64	112.29	114.39	109.59	112.25	108.11	112.51	113.97	110.63	107.55	108.49	111.9	114.51	112.82
111.85	113.27	110.75	110.05	108.97	107.84	112.09	110.87	109	111.48	113.81	110.66	108.45	111.03	111.09	110.53	111.52	110.72	111.1	109.34	111.67	110.08	108.67	110.06	109.48	110.57	110.77	110.01	110.47	109.4	112.49	110.16	111.52	110.83	109.38	110.04	110.17	109.37	112.48	108.97	111.03	111.29	110.44	112.08	113.52	112.22	111.62	111.37	112.17	111.22
106.37	109.33	105.54	108.23	104.55	104.23	102.18	107.27	105.45	106.73	108.54	105.51	107.59	104.58	103.06	106.64	104.12	103.31	105.84	105.98	108.96	108.05	105.63	106.8	105.45	105.09	104.98	104.2	105.85	106.32	106.47	105.12	101.99	108.02	103.8	105.24	105.24	106.92	103.25	103.17	105.3	105.54	106.07	106.67	104.53	107.85	104.91	108.1	107.78	104.36
111.47	107.41	104.89	105.8	107.46	105.23	107.61	108.86	106.34	108.72	104.47	105.97	108.33	106.42	109.42	104.44	101.89	105.78	106.08	105.63	103.95	107.39	102.5	108.66	105.46	108.29	108.26	108.15	103.8	106.09	108.45	106.26	107.46	105.14	109.73	107.36	107.59	106.93	106.84	105.87	104.39	107.46	106.07	108.25	104.33	105.24	104.64	107.43	109.06	110.18
101.44	102.62	104.54	108.43	104.46	104.22	104.3	103.81	102.89	108.32	106.32	103.04	103.67	105.6	105.95	102.06	104.27	105.89	103.22	106.42	100.74	105.42	102.37	106.74	104.29	102.22	108.34	108.02	100.83	103.3	105	102.82	107.17	103.9	104.23	102.75	105.57	107.53	104.27	104.36	105.56	104.11	105.65	105.49	104.67	102.95	103.98	100.48	107.83	108.22
110.6	110.16	109.42	108.63	108.56	109.58	109.65	109.99	110.03	111.04	108.08	110.85	105.96	107.39	110.43	109.76	110.01	109.93	107.83	108.83	110.68	107.97	109.8	108.57	106.51	107.8	109.65	114.32	107.92	108.26	109.53	110.17	111.99	108.78	109.84	112.29	108.9	109.95	109.54	113	111.35	113.75	108.2	107.89	109.66	113.41	110.27	111.09	108.21	110.44
105.4	107.74	108.92	107.91	107.73	105.25	107.42	104.46	101.41	105.24	105.72	102.72	107.15	106.91	107.52	106.12	103.36	107.4	103.78	104.76	109.08	106.58	104.34	105	106.21	106.16	104.66	104.44	105.6	105.93	109.89	101.5	106.46	104.52	106.23	109.51	107.62	106.52	104.35	108.37	106.67	105.98	106.87	104.76	105.92	107.69	102.13	108.36	103.22	106.84
107.14	107.19	112.37	112.16	109.35	111.68	113.55	111.41	109.16	110.75	108.26	112.07	108.25	112.63	111.57	106.98	110.32	111.46	112.01	108.88	109.48	108.59	112.06	109.78	110.9	111.84	114.16	108.08	111.08	107.26	112.78	111.22	109.67	115.19	109.52	111.89	113.68	114.16	110.1	109.87	109.31	109	109.92	111.12	109.82	109.04	112.32	108.67	111.3	107.54
103.5	106.37	108.46	105.01	106.96	109.77	108.24	108.22	108.58	105.71	103.26	108.09	104.84	106.78	104.01	104.91	111.42	108.66	104.2	106.02	108.32	106.55	107.85	108.1	105.7	105.81	107.88	106.12	109.61	107.94	105.09	103.7	108.54	108.96	104.56	108.03	103.54	109.54	107.25	106.12	103.86	108.51	107.97	108.42	108.82	107.51	107.72	109.71	103.18	108.6
113.45	114.22	110.9	109.88	110.68	112.84	110.96	113.05	108.9	110.31	111.76	110.46	114.43	110.56	109.39	110.87	108.86	113.68	113.29	110.39	104.07	108.21	113.26	108.95	112.39	108.81	112.33	111.3	110.2	110.7	109.63	108.98	110.92	110.19	110.09	114.07	113.29	111.26	110.2	110.95	109.87	111.58	112.86	113.26	110.23	111.73	109.13	109.67	111.67	115.06
109.94	111.94	111.64	116.09	114.68	113.49	110.06	111.85	110.43	111.25	117.73	112.42	111.83	113.43	114.86	112.03	115.46	110.74	110.02	113.64	109.37	112.21	115.59	111.8	113.5	110.17	111.22	116.78	113.42	117.1	114.14	112.06	113.54	112.08	112.61	108.38	111.52	114.61	113.2	114.84	112.72	111.51	111.7	114.88	114.74	111.6	114.58	112.47	112.44	113
105.96	103.77	105.31	101.11	105.65	105.07	105.69	109.57	106.63	103.94	104.64	105.08	107.12	105.81	102.13	104.57	105.25	106.82	104.46	103.43	103.74	107.09	107.98	106.41	105.29	107.63	107.15	106.43	104.55	102.35	105.92	106.69	104.08	105.94	108.1	108.87	103.82	104.97	104.06	104.91	107.63	102.83	104.1	110.7	104.92	104.97	106.55	106.22	105.63	104.33
106.38	106.17	110.21	104.89	107.14	105.21	107.54	107.68	105.06	106.72	107.57	109.04	107.02	106.81	105.19	105.19	104.64	109.13	109.53	107.25	108.19	103.38	107.57	104.58	107.34	108.78	105.77	103.17	104.51	105.17	107.45	106.91	107.55	106.8	106.45	107.82	107.06	105.77	105.27	107.28	108.13	108.09	109.2	104.21	105.67	103.41	107.3	106.82	104.87	107.63
106.05	106.23	106.27	105.31	106.3	109.42	105.97	105.86	107.52	106.29	108.09	104.62	107.31	103.2	104.65	107.17	101.54	101.35	103.82	106	106.15	105.15	103.74	106.45	105.11	106.27	106.36	107.1	103.09	102.51	104.1	106.19	106.36	106.12	104.05	106.56	108.52	104.64	102.94	104.3	107.35	105.69	106.98	105.04	106.11	104.68	103.24	107.66	105.52	103.79
110.31	109.64	110.42	111.07	107.19	110.97	111.51	108.18	111.02	111.34	111.35	108.11	111.11	113.74	109.8	108.81	110.9	113.37	112.77	111.15	111.18	110.92	108.92	107.81	112.58	109.39	105.13	110.19	107.47	108.94	111.75	110.84	111.08	112.53	109.87	111.07	110.03	110.94	109.91	106.08	111.88	109.76	109.99	111.73	109.99	110.93	108.4	110.14	110.16	109.09
104.97	107.09	105.72	104.83	107.21	105.95	105.36	103.38	101.94	105.79	107.34	105.01	108.25	106.11	104.82	106.55	108.23	103.95	103.67	105.72	103.92	106.02	103.57	106.64	106	106.23	106.31	107.64	104.31	106.11	105.09	107.63	100.8	106.23	106.5	106.27	107.74	104.43	104.01	106.99	101.78	105.9	104.75	102.82	104.76	105.19	106.51	106.79	107.49	104.46
106.33	109.57	106.75	108.57	107.5	105.18	109	106.24	108.85	107	105.04	107.93	105.65	102.81	107.18	106.14	108.11	109	106.11	107.47	109.56	108.36	107.32	107.42	107.58	106.4	105.09	111.78	107	106.26	107.95	106.1	105.46	108.62	107.52	105.25	109.63	105.92	105.21	105.23	105.42	105.13	106.86	104.32	102.38	107.59	105.21	108.55	105.67	105.66
109.48	108.5	110.36	113.7	110.57	111.54	109.32	111.59	113.26	111.85	108.4	110.16	117.28	112.06	112.9	112.49	113.66	111.97	107.73	112.09	111.79	110.81	108.18	113.48	108.29	111.37	112.42	113.92	111.79	110.78	108.8	113.09	111.44	112.02	112.79	112.98	112.84	112.99	112.93	111.09	107.53	115.88	109.2	109.34	111.85	112.21	112.29	112.86	111.27	114.25
99.755	100.46	99.479	100.37	98.658	100.64	98.694	97.072	103.42	98.014	100.36	102.96	102.18	100.18	103.59	101.81	95.966	101.94	102.1	98.439	99.842	100.85	99.064	97.521	102.49	99.705	97.653	97.199	99.264	98.141	103.47	100.95	103.14	100.35	103.06	100.14	97.091	97.958	100.4	101.76	99.747	101.62	101.16	100.15	97.005	100.78	100.93	100.47	100.95	98.182
116.73	121.63	118.88	114.84	115.64	119.52	118.67	119.04	118.66	120.67	116.14	118.76	116.81	115.11	115.94	116.83	117.1	119.42	121.49	116.3	116.43	115.79	117.54	119.82	115.86	119.93	114.1	117.5	117.27	116.52	115.74	118.58	114.02	117.71	115.65	116.76	117.5	114.81	118.7	118.27	118.37	117.54	116.7	117.95	116.38	114.13	119.46	118.74	115.21	114
112.53	108.61	110.26	108.89	112.16	111.05	109.69	107.71	108.83	113.21	111.31	109.3	109.15	112.44	109.28	112.89	111.69	110.45	110.62	113.14	109.69	110.24	110.33	111.58	112.23	110.9	113.06	110.16	111	110.63	110.67	111.41	108.61	112.24	111.49	111.3	108.88	111.16	111.47	110.54	112.58	110.04	113.96	108.49	111.38	117.88	112.24	112.65	108.88	110.26
112.81	109.34	111.9	107.48	109.83	111.18	111.03	113.63	110.47	108.86	112.86	111.16	111.48	110.9	112.41	108.34	110.55	111.95	113.84	112.63	113.54	111.73	111.18	111.62	107.94	111.78	111.13	112.39	110.68	108.97	112.14	111.3	112.64	111.35	112.65	111.65	111.22	109.26	114.02	110.51	112.45	113.55	112.55	110.68	111.4	113.02	111.99	109.62	110.1	110.35
104.64	104.55	106.4	106.6	103.5	105.42	103.98	107.57	103.97	104.08	110.39	104.05	103.88	106.22	105.44	105.29	107.82	106.89	106.66	105.37	104.51	104.36	105.95	105.63	104.79	103.33	105.3	105.06	106.83	100.93	100.45	105.96	104.22	105.91	103.03	105.72	103.59	106.39	105.58	105.04	104.02	108.5	107.66	106.21	104.73	103.36	106.09	108.6	104.84	106.08
106.16	105.46	105.88	106.27	107.98	105.55	108.79	103.33	103.8	106.79	106.47	105.37	104.32	102.71	105.32	104.59	105.1	102.88	103.56	103.99	106.98	102.02	109.01	106.47	102.91	106.91	109.3	104.8	106.99	105.63	110.27	107.2	104.53	107.15	106.21	104.68	104.37	108.01	108.05	106.67	106.42	109.54	106.08	107.26	105.15	104.02	104.11	105.07	105.7	107.64
104.52	102.99	99.18	99.878	103.13	108.07	106.12	103.45	104.15	102.13	105.82	105.36	103.34	102.56	108.61	104.36	103.33	106.8	106.9	102.31	107.72	106.22	106.74	104.01	105.33	103.63	104.38	108.29	104.86	103.01	106.31	106.95	105.02	102.88	102.59	108.05	106.65	106.93	106.18	106.22	104.55	104.74	104.84	104.34	105.77	105.14	107.28	107.43	105.02	107.9
107.59	104.56	105.55	110.72	103.93	107.49	105.08	108.44	105.53	106.13	106.8	108.78	106.41	104.61	106.81	105.45	106.68	105.05	104.09	107.72	104.55	107.6	104.49	105.59	106.29	108.06	102.77	102.48	104.44	107.32	106.7	109.12	104.63	106.73	104.23	104.72	104.95	106.28	103.79	106.12	105.4	106.53	105.75	107.26	106.84	106.43	106.77	104.25	108.1	108.29
107.54	107.81	104.34	105.14	105.53	102.54	106.83	107.87	105.98	106.85	105.95	104.51	106.2	108.08	108.89	108.71	105.53	108.02	106	105.29	103.18	107.98	103.86	106.78	105.21	106.74	106.98	105.94	107.56	109.12	108.98	107.08	107.55	104.83	107.82	104.85	106.31	103.78	106.21	103.95	105.45	106.92	109.01	102.87	105.22	104.48	107.27	106.22	104.31	106.88
104.12	103.49	102.56	105.2	103.88	105	103.93	105.51	102.74	104.63	102.96	104.07	102.14	103.55	102.71	102.1	105.63	106.22	106.05	105.39	101.84	102.24	101.87	104.21	101.67	99.358	103.35	106.83	103.81	103.48	103.4	101.72	104.38	105.8	101.59	101.72	104.33	107.89	105.74	108.16	103.61	103.86	104.48	104.11	105.99	105.03	106.28	102.96	101.45	106.54
107.31	106.63	107.12	106.26	104.51	103.22	107.7	102.63	101.93	106.26	104.95	105.76	101.34	104.3	101.91	105.05	108.51	106.02	106.09	101.35	106.08	104.85	105.33	103.76	104.88	103.54	107.61	105.16	106.5	106.39	107.06	105.25	107.01	99.948	106.54	105.15	109.28	105.62	104.04	103.66	104.62	104.43	103.57	105.94	104.8	106.52	103.37	105.46	106.69	107.05
[truncated: 150 more columns]
