# Supplementary material for: Genetic dissection of main and epistatic effects of QTL based on augmented triple test cross design
Source: PLoS One. 2017 Dec 14;12(12):e0189054. doi: 10.1371/journal.pone.0189054 (PMC5730204; doi:10.1371/journal.pone.0189054)
Supplement: S8 Supporting Information — (ZIP) [file pone.0189054.s008.zip › z4_550_0.5_5.csv]

108.76	111.63	115.79	105.71	110.54	110.54	112.59	109.44	109.32	109.78	111.28	113.15	110.32	113.6	112.91	111.96	108.33	108	110.05	113.68	110.48	108.73	111.61	113.11	111.3	107.37	109.32	110.48	110.32	114.05	108.45	108.18	107.39	110.37	110.3	108.63	113.22	110.45	109.76	112.31	116.2	110.81	110.8	112.01	109.14	111.71	108.41	113.46	109.95	107.73
108.35	113.49	111.19	116.52	105.09	110.39	110.19	110.31	109.43	113.98	109.29	113.87	111.18	109.42	113.52	111.43	112.67	111.64	112.74	115.28	115.78	114.21	111.74	110.54	112.67	112.55	113.35	106.27	112.34	111.14	114.87	112.09	106.66	112.54	111.34	111.5	112.72	109.61	112.23	110.25	108.67	110.32	109.93	110.34	114.74	110.29	112.07	115.57	111.49	111.88
106.17	102.35	105.31	108.94	104.17	105.59	104.58	105.34	108.97	104.6	109.04	106.27	109.95	100.48	102.84	109.84	107.62	107.5	104.67	105.91	104.81	106.9	102.14	103.25	106.31	109.27	109.26	105.93	105.19	100.81	106.13	105.69	103.28	105.99	100.91	107.19	108.69	107.29	105.01	103.15	104.01	107.94	107.72	104.17	103.89	106.16	100.78	103.02	108.18	104.8
105.46	103.97	104.13	105.32	105.75	106.49	99.981	101.71	105.55	105.07	103.13	107.11	103.96	105.14	104.79	108.85	104.43	101.97	108.53	105.51	104.57	106.05	105.05	108.12	104.65	106.44	102.11	103.97	103.8	106.66	105.07	108.92	99.222	105.61	106.63	106.3	104.98	109.01	106.12	107.24	104.94	104.87	104.28	108.96	106.53	106.98	101.6	107.57	107.87	107.89
105.73	107.78	105.79	106.76	105.2	105.03	107.31	104.69	108.18	108.11	105.74	102.61	107.22	107.33	101.04	103.08	107.94	108.56	104.03	101.6	102.07	110.21	104.15	106.73	105.99	109.76	106.32	106.64	97.92	104.55	104.33	108.99	109.15	104.26	105.34	107.55	100.67	111.26	107.46	106.2	104.55	106.37	102.78	105.56	106.07	106.84	107.05	107.13	107.61	106.28
112.69	106.41	107.37	109.96	105.98	109.63	112.29	110.28	110.12	111.66	110.17	105.27	112.18	112.07	112.94	110.24	113.18	109.61	108.99	110.4	109.84	111.18	109.93	111.5	110.69	111.92	110.19	110.39	113.24	109.88	105.11	109.86	112.59	116.36	107.01	107.61	111.83	108.56	110.52	110.41	112.85	108.75	118.52	111.39	109.73	113.8	109.87	111.92	110.77	110.79
103.72	106.24	104.79	100.88	104.14	103.02	106.73	103.91	102.04	106.45	107.27	104.08	106.54	106.11	103.82	107.35	105.21	103.74	104.13	102.57	107.32	101.57	105.28	105.26	104.15	103.37	104.93	105.86	101.63	101.99	106.67	101.84	106.55	100.08	108	104.49	107.04	103.84	109.82	102.03	106.8	105.49	102.67	105.94	104.92	101.65	98.661	103.86	104.53	102.79
104.45	103.87	101.74	104.79	103.62	104.48	106.13	105.95	104.19	105.71	105.53	106.24	105.62	104.06	108.97	105.32	101.83	105.43	101.98	104.1	103.63	106.68	108.45	105.56	104.78	103.41	102.3	105.42	108.11	103.11	101.83	103.18	105.61	105.97	106.4	104.51	100.03	103.96	105.58	105.45	102.31	104.28	108.22	107.83	105.42	102.47	106.19	103.2	105.89	110.25
110.46	108.03	107.74	109.81	105.41	113.14	108.72	111.47	105.18	110.37	109.41	108.1	106.31	108.97	108.11	111.55	114.36	108.75	111.18	107.64	109.89	108.03	110.34	109.06	107.67	110.4	109.07	106	107.84	108.67	110.99	109.57	108.9	108.13	105.14	113.04	109.59	110.47	111.58	106.09	112.99	107.93	110.78	110.87	108.09	106.59	107.32	111.09	111.01	112.74
102.59	106.48	108.2	102.32	103.26	109.35	105.93	104.05	106.32	105.17	111.57	108.01	109.66	102.01	107.55	109.3	106.16	105.2	105.46	106.26	106.33	103.12	102.83	105.56	114.83	104.8	99.674	108.7	99.583	106.94	107.8	103.55	114.38	106.16	102.3	107.02	108.5	103.27	106.78	106.1	109.64	102.53	107.85	102.52	104.24	104.9	102.79	103.29	109.43	105.3
101.74	99.971	98.542	104.85	100.77	103.58	100.31	102.13	100.18	100.46	97.99	96.402	100.9	103.96	97.53	100.73	99.789	100.61	98.268	95.867	97.049	100.46	100.81	101.51	104.78	101.45	96.329	97.791	98.933	99.026	97.02	106.07	100.27	99.371	98.865	94.826	99.112	101.53	102.6	101.2	100.68	97.499	100.87	95.798	101.72	99.122	100.87	98.514	103.01	99.924
107.55	106.3	100.98	103.79	100.73	105.73	104.22	104.96	104.22	104.74	103.29	106.05	104.47	103.42	100.88	105.35	98.276	104.85	103.92	100.98	105.99	106.39	104.06	104.23	108.69	106.21	103.76	99.255	102.29	105.27	103.26	103.62	101.95	100.71	102.48	107.8	108.8	106.29	106.92	101.67	108.07	99.468	101	102.32	101.25	106.24	105.6	108.61	103.96	106.72
103.59	104.94	102.76	109.37	106.49	103.59	106.34	103.44	107.88	103.79	99.806	107.01	109.61	100.1	107.83	105.92	107.78	106.6	103.85	109.32	105.6	105.27	105.34	103.61	108.31	104.74	107.08	109.79	109.95	108.94	102.75	104.7	103.59	107.42	101.38	107.93	101.91	107.04	103.73	104.21	107.69	107.67	106.63	106.44	108.5	106.73	102.9	100.96	105.01	104.37
112.32	113.06	112.71	112.02	110.46	114.24	111.63	109.78	113.07	110.8	112.43	110.6	112.41	110.92	114.29	111.15	112.66	113.38	112.7	116.06	116.19	115.62	109.46	115.39	109.12	112.27	116.7	116.76	118.32	108.73	115	112.3	115.12	112.61	113.2	116.84	110.73	107.44	111.89	110.54	113.7	116.32	111.91	110.32	113.85	116.77	111.73	111.11	115.46	112.65
116.59	116.26	117.97	114.38	119.34	117.27	116.9	117.17	122.74	116.26	113.94	113.83	120.5	115.23	123.39	114.03	119.79	121.85	118.32	114.68	116.28	122.74	114.34	118.06	117.48	121.13	118.82	116.38	119.16	117.14	118.2	115.06	118.82	116.35	118.48	113.05	119	120.11	116.63	118.89	119.15	117.68	121.13	113.05	117.8	115.95	116.55	117.32	120.98	117.6
106.13	105.88	105.72	106.56	109.03	102	101.66	107.97	103.2	108.32	105.64	104.19	105.99	101.66	106.12	105.79	104.72	104.71	107.87	100.25	105.15	109.45	106.97	108.38	107.85	104.97	106.24	109.19	105.07	109.29	105.94	105.68	107.13	110.68	102.44	107.23	107.48	105.55	101.92	107.38	107.46	106.59	109.52	105.46	108.92	107.16	106.3	108.27	105.55	106.14
109.94	110.42	108.95	111.77	111.67	111.01	108.55	116.16	112.93	113.1	111.15	108.13	106.96	113.21	108.26	108.43	112.31	112.01	117.15	110.19	113.4	113.41	112.23	114.15	111.24	109.62	111.43	112.13	110.93	116.01	114.75	111.56	108.35	110.71	109.98	113.98	111.1	111.9	111.07	106.98	111.93	112.06	109.61	114.79	115.66	109.76	116.59	110.67	109.87	114
107.66	113.67	111.98	115.12	107.93	112.98	111.63	108.97	113.34	110.87	113.39	112.63	113.56	112.26	112.45	109.52	112.54	108.42	113.84	115.31	113.98	111.29	111.2	111.68	114.29	112.78	114.51	117.88	112.79	112.84	111.72	111.37	106.95	112.39	112.38	116.21	115.36	112.1	112.57	110.65	113.53	112.09	109.72	112.58	111.58	114.57	115.03	112.55	111.25	109.77
103.72	100.55	100.28	102.29	99.784	102.13	100.49	103.54	104.52	100.16	99.5	98.429	95.159	101.34	95.923	105.76	99.455	99.111	96.75	102.9	95.945	99.007	98.894	105.79	101.61	96.306	97.168	103.91	99.323	101.33	98.63	98.052	99.718	102.93	101.91	102.31	103.73	100.54	98.492	98.708	101.62	99.312	102.38	97.138	100.57	98.299	101.04	102.66	103.05	98.531
112.28	112.81	110.02	110.87	110.59	110.17	110.11	108.94	114.12	109.46	111.2	114.73	109.4	108.76	110.81	106.09	109.7	106.36	106.28	107.93	113.31	107.17	108.2	111.26	107.18	107.77	108.83	109.33	109.96	107.51	111.75	115.74	106.9	110.84	111.39	114.05	108.28	108.41	109.61	107.21	113.51	114.62	113.86	112.51	112.42	106.83	109.87	111.32	108.94	113.6
105.06	105.05	108.03	109.65	103.61	106.23	105.58	101.79	99.885	107.05	105.73	102.21	108.02	104.62	100.73	103.87	100.89	105.14	103.72	104.66	102.25	101.25	105.83	108.36	102.56	105.55	103.17	103.44	100.5	106.84	104.17	105.6	103.7	102.76	99.328	107.51	100.84	107.48	103.72	105.1	106.48	107.18	103.8	103.47	103.73	101.51	101.99	108.45	101.7	106.92
107.78	108.78	105.27	105.67	106.27	106.85	103.67	105.65	108.67	109.62	108.2	107.65	104.34	105.72	105.68	105.15	109.73	111.92	108.02	104.97	110.14	104.37	106.58	108.24	104.91	106.98	100.69	108.53	105.54	101.81	102.31	104.36	107.08	109.61	108.31	108.11	108.15	111.16	110.39	108.78	104.37	109.96	105.79	105.09	112.25	109.45	109.01	104.57	108.15	108.77
115.91	116.42	118.84	118.08	123.54	117.18	113.31	114.41	120.3	117.66	122.5	122.85	120.03	119.13	120.82	113.66	117.16	119.77	121.81	119.45	119.32	119	113.19	116.52	119.98	120.65	115.81	119.37	116.71	121.5	118.64	116.99	112.52	117.33	117.27	117.76	119.95	119.24	116.26	117.62	118.61	120.64	117.89	116.49	123.59	121.26	116.26	117.97	116.51	118.71
112.47	111.23	107.02	106.71	110.31	110.59	110.43	109.57	109.91	109.6	112.53	110.72	115.09	113.57	113.5	109.5	109.1	115.13	110.75	113.88	112.94	108.89	112.91	109.64	111.25	110.53	112.39	111.91	111.75	105.76	112.09	110.01	113.09	111.07	110.1	114.24	107.64	112.15	110.91	109.62	111.21	108.88	112.84	104.71	113.89	113.25	110.08	112.25	113.84	115.39
107.55	105.32	103.33	104.69	110.68	105.49	100.84	101.39	106.46	106.27	108.2	106.57	106.77	104.14	107.68	107.62	106.29	107.69	99.306	102.45	105.43	101.44	101.53	106.19	103.75	105.01	102.55	104.01	106.08	104.18	101.31	105.78	103.32	105.38	109.89	105.67	111.44	107.3	103.58	104.83	105.82	108.53	109.16	104.15	102.59	106.3	105.88	107.86	104.97	103.96
104.21	104.12	108.41	104.78	106.33	109.05	105.61	105.57	106.84	105.12	108.57	108.02	108.07	104.56	105.13	108.47	104.43	103.71	106.38	109.2	104.83	103.15	106.5	104.25	102.38	103.85	104.66	107.67	106.28	103.88	106.35	107.97	104.14	109.39	106.61	104.25	107.88	103.63	106.03	107.86	107.92	104.78	105.09	105.29	103.9	105.6	104.96	103.46	107.05	102.19
106.59	106.99	105.75	105.4	107.8	102.89	105.42	108.84	106.08	103.06	103.26	106.19	106.68	103.94	105.18	107.09	104.83	103.05	104.66	108.56	104.05	108.53	105.09	106.47	109.17	106.56	102.76	104.02	100.95	106.9	104.54	109.71	106.47	107.25	105.48	103.39	107.93	107.17	107.77	105.81	104.25	107.51	107.39	104.12	99.65	100.81	106.98	102.11	106.22	108.57
110.15	111.24	109.49	111.31	113.28	111.76	114.6	112.29	111.28	106.66	110.45	111.33	110.92	112.45	111.81	112.31	109.13	116.39	110.93	111.93	113.78	111.88	111.73	110.92	113.97	112.34	112.36	115.31	109.34	113.3	113.66	110.24	110.98	113.01	114.36	111.6	115.04	113.3	109.4	109.57	117.3	114.68	113.27	108.51	112.3	110.08	113.68	112.48	117.15	108.76
109.98	108.43	109.07	112.53	114.27	109.82	114.06	117.07	109.83	109.39	112.17	113.3	112.29	105.89	113.25	111.42	115.75	111.3	109.67	110.78	111.66	112.55	107.55	111.34	108.22	109.18	107.55	112.12	112.56	111.02	109.41	111.64	107.01	112.55	107.88	115.53	108.37	111.68	113.06	112.45	110.3	112.36	107.87	109.22	110.43	111.8	114.01	105.92	109.49	114.37
115.16	116.31	118.19	120.3	117.24	115.19	116.41	117.97	114.98	117.17	118.86	120.01	117.53	113.06	119.13	118.46	119.36	119.09	119.48	115.65	119.02	117.12	117.25	119.24	117.26	123.61	121.38	115.79	118.94	117.43	114.52	117.65	120.61	115.67	112.68	116.31	113.54	116.96	117.16	115.44	117.15	118.5	115.64	117.19	118.66	117.23	115.66	119.12	117.75	116.01
115.24	113.71	109.85	111.11	116.75	111.68	117.96	104.45	112.87	114.26	110.27	111.5	110.51	113.89	111.46	109.87	113.82	111.38	112.28	113.46	110.73	107.65	110.99	108.53	113.38	117.16	115.4	110.68	110.22	114.36	111.98	113.55	107.87	116.12	113.61	114.22	115.39	112.01	110.99	110.78	114.67	114.11	109.25	114.5	115.47	113.86	110.86	113.19	113.92	114.2
117.19	121.85	119.61	113.59	113.65	119.79	115.39	114.36	113.77	116.42	120.13	115	118.61	115.71	116.64	114.78	114.58	118.37	116.69	117.41	118.31	117.81	113.19	114.53	113.48	118.82	120.28	114.41	114.45	115.01	110.02	116.32	114.69	113.46	115.67	117.43	111.57	115.21	117.79	119	119.7	116.81	119.37	110	110.51	114.67	117.3	116.86	115.61	113.1
97.222	101.95	97.134	98.153	99.09	103.41	99.821	97.52	98.386	101.37	99.615	96.693	100.23	99.333	99.72	102.2	101.11	99.971	97.725	101.09	103.53	99.936	98.035	98.735	97.605	104.72	100.75	105.29	105.74	101.85	96.754	101.77	99.521	100.79	101.9	102.56	100.67	101.69	96.023	98.442	103.32	99.887	101.27	101.86	102.46	99.382	100.31	97.872	96.903	96.006
97.616	96.861	101.07	99.739	98.237	101.29	100.36	101.86	98.788	97.124	101.39	105.32	95.996	93.594	96.683	97.451	99.221	101.78	91.48	98.873	98.899	102.52	98.627	97.581	97.655	101.02	98.808	103.3	101.41	99.408	100.12	100.42	98.093	99.797	100.91	103.76	98.742	99.482	98.565	100.47	102.02	98.945	100.75	99.496	98.927	96.62	96.883	99.065	100.4	101.58
97.249	102.43	98.908	97.877	102.71	104.64	100.38	97.221	101.36	107.78	101.93	98.27	98.734	102.65	102.06	102.45	103.51	102.3	98.408	102.34	103.38	101.02	100.58	102.55	96.109	101.52	104.51	101.96	102.82	105.01	102.06	103.59	101.38	102.97	102.97	98.821	102.23	104.07	103.13	100.73	101.54	99.894	103.97	97.517	101.54	104.73	101.92	101.11	101.04	97.929
105.08	106.09	101.19	109.51	111.68	105.55	106.55	106.26	105.6	105.7	103.54	106.83	107.39	107.42	110.6	106.8	105.04	104.7	100.82	104.68	102.19	104.9	110.62	109.82	108.9	109.85	104.46	103.41	104.38	109.89	101.12	106.23	107.19	103.88	106.81	110.52	105.62	110.23	104.66	106.98	106.14	102.29	103.89	103.5	98.061	107.1	110.54	102.75	105.08	107.37
103.19	104.14	104.39	108.27	106.42	104.72	106.31	106.06	106.4	110.86	105.36	103	105.78	102.77	104.57	104.93	104.12	104.25	108.01	109.09	104.16	106.92	108.86	102.62	103.58	106.22	103.02	107.28	106.48	104.95	106.58	108.43	104.56	106.46	104.79	105.72	105.11	103.88	101.6	107.27	107.46	102.2	106	100.25	104.48	104.28	107.84	99.8	104.13	102.18
106.34	110.24	107.33	100.7	105.45	104.54	106.5	102	106.47	107.48	104.17	109.52	105.23	104.86	105.59	103.02	106.59	109.02	101.16	102.53	103.68	106.9	102.13	108.92	99.106	107.15	109.92	103.03	102.53	108.26	105.33	104.34	103.06	105.5	106.62	108.05	104.1	107.69	105.55	101.64	106.13	106.4	105.58	102.28	101.6	108.26	107.36	106.54	104.04	100.58
107.09	104.49	106.76	106.8	105.56	110.25	100.6	104.67	105.34	102.94	105.39	110.39	111.55	103.71	105.35	100.9	104.64	107.04	104.89	104.27	103.2	106.01	103.79	102.56	106.83	105.21	104.31	103.81	104.04	110.26	103.68	104.23	110.58	103.9	104.44	104.19	103.58	107.71	101.92	106.2	103.98	103.86	102.33	108.08	103.1	108.42	104.06	102.92	107.5	106.12
103.43	103.39	105.38	106.21	104.12	101.91	104.97	101.37	106.82	105.24	106.29	107.72	100.09	104.01	103.71	102.2	109.31	104.72	101.01	105.86	105.82	103.7	104.64	101.19	104.83	105.22	107.15	108.51	107.55	102.85	104.03	107.8	104.95	109.06	108.43	105.6	105.41	106.09	103.27	101.73	105.12	105.45	101.83	104.79	104.98	104.87	107.01	107.15	108.16	104.67
105.1	110.92	105.04	105.59	103.66	102.71	101.12	103.7	108.22	108.27	106.82	102.37	104.46	104.03	106.04	105.4	105.6	106.74	103.81	104.78	103.05	105.95	101.57	103.04	101.46	98.25	102.22	104.66	104.77	105.05	103	107.45	102.76	100.2	101.87	104.78	106.4	104.26	103.78	103.97	106.02	101.5	99.435	104.08	102.46	105.69	107.98	101.95	102.76	107.87
109.54	108.95	110.83	113.63	112.22	111.32	107.14	108.64	113.92	110.94	112.49	111.49	111.46	107.34	111.49	116.49	110.57	111.76	110.78	111.91	113.35	112.6	110.43	115.16	107.57	112.05	108.1	110.81	109.99	111.03	114.47	109.39	111.89	114.36	112.73	109.72	110.44	113.95	111.67	111.08	112.71	111.74	114.29	111.64	110.28	110.07	112.02	111.36	108.76	111.34
106.08	108.94	101.79	103.93	105.41	104.51	106.97	106.4	102.98	105.18	104.22	109.9	102.23	103.77	101.31	108.56	104	107.66	108.33	105.97	104.61	106.77	102.05	107.73	108.13	106.88	109.34	106.79	106.33	105.13	103.66	104.83	107.15	102.4	104.2	108.11	103.97	102.78	104.36	103.08	105.34	104.43	109.78	104.19	106.59	110.51	103.86	108.89	108.21	108.07
103.47	100.98	97.967	97.247	105.01	100.83	99.172	99.458	101.47	102.8	100.7	101.11	97.124	101.4	99.024	103.01	98.626	100.42	101.53	100.41	95.996	100.34	98.887	97.751	102.28	102.53	97.445	97.055	102.97	102.96	101.81	97.065	97.16	99.015	100.03	100.77	97.628	99.609	100.5	100.58	102.62	104.59	100.66	97.845	98.414	99.809	100.63	99.788	99.672	103.08
101.63	103.15	98.233	101.02	101.87	102.23	98.048	101.45	102.13	98.22	101.73	103.87	99.679	99.803	102.32	93.635	102.19	94.638	99.534	101.7	101.22	98.222	95.247	101.75	102.03	100.11	102.75	100.94	99.346	102.61	100.57	102.46	98.141	99.695	102.89	104.03	96.496	98.707	98.351	104.31	98.81	99.861	98.718	101.55	99.081	104.68	97.108	100.08	103.31	98.929
108.82	107.15	102.61	107.01	104.91	109.88	108.5	108.95	104.35	104.23	104.34	106.31	107.9	108.5	107.42	112.46	106.03	104	109.61	103.73	106.11	106.56	105.95	106.63	104.75	105.81	104.56	108.66	106.15	104.9	105.34	105.14	105.22	108.83	105.96	110.74	109.3	111.5	105.26	104.38	103.52	106.67	106.76	103	106.96	105.95	104.6	104.11	105.41	104.9
107.76	109.46	104.43	106.76	107.83	104.86	106.46	104.39	103.65	104.27	103.44	104.18	100.23	104.46	107.33	105.91	106.85	102.66	101.32	107.55	109.1	109.38	106.13	100.45	109.93	106.14	107.97	104.85	104.54	97.919	107.65	109.16	102.07	108.87	110.8	102.88	104.81	102.99	105.17	107.02	107.15	103.88	105.62	107.83	106.09	101.34	105.01	106.42	105.31	103.75
114.99	114.85	113.54	109.7	115.17	110.44	109.8	116.69	114.58	111.2	111.69	110.17	110.74	113.32	110.67	112.32	110.36	107.14	110.59	109.77	110.82	113.55	113.36	111.5	110.07	116.03	115.82	109.83	112.88	111.38	112.49	111.78	107.72	113.96	117.45	112.06	111.79	113.21	114.92	112.95	110.96	114.02	112.27	112.38	113.62	113.59	112.05	111.65	116.38	115.03
108.55	105.69	104.7	107.85	107.12	106.13	108.57	102.56	105.52	107.33	108.2	104.59	101.03	103.94	106.46	106.87	102.77	107.74	108.41	105.95	107.17	103.69	101.84	106.15	106.28	109.93	107.34	104.85	109.19	107.47	109.92	105.2	104.24	105.08	104.68	110.94	106.7	108.88	111.54	105.38	107.19	105.89	105.83	106.16	107.79	111.26	108.66	110.67	104.06	105.22
105.56	104.76	107.47	107.58	102.9	102.67	100.61	105.29	104.84	107.69	110.05	105.63	106.46	105.17	108.73	108.55	109.24	107.35	105.13	105.39	108.46	105.89	100.49	104.39	108.56	106.9	106.14	104.32	107.37	105.99	109.48	103.88	100.15	104.85	106.94	104.93	103.55	103.2	104.35	105.29	104.26	102.4	111.46	105.87	103.89	111.46	106.67	111.01	105.73	106.08
105.29	103.99	101.99	107.23	104.48	108.43	105.33	108.62	105	106.25	104.66	103.76	106.57	106.21	104.9	104.09	104.19	107.57	108.76	107.75	103.37	108.02	105.74	102.31	104.98	107.53	108.8	106.56	104.46	106.87	103.53	102.52	107.23	107.23	102.15	106.01	102.63	104.42	104.63	104.8	102.37	107.98	100.83	107.42	107.66	105.06	107.48	105.55	109.1	107.04
100.75	100.79	100.34	99.819	101	101.03	98.999	105.54	102.05	99.758	97.399	100.85	97.342	99.862	99.937	101.8	100.48	103.03	96.897	101.13	98.974	101.07	101.25	102.55	98.512	100.55	102.67	97.144	103.72	98.471	98.063	97.946	99.548	98.113	98.827	105.05	100.34	103.88	99.556	97.972	102.59	102.27	101.4	97.316	96.037	105.08	100.37	99.944	101.37	103.52
107.33	105.08	111.17	105.8	103.15	108.48	102.8	108.05	106.63	105.47	104.53	107.89	111.85	105.94	102.6	107.07	106.39	106.86	107.57	106.91	107.27	102.38	105.99	106.9	105.84	102.92	108.83	105.31	105.63	106.38	107.78	105.04	106.12	108.74	108.46	106	109.7	107.76	104.41	104.09	105.75	102.93	101.72	109.01	103.52	108.16	106.85	107.34	108.04	112.27
106.6	105.76	110.33	103.13	107.55	105.19	109.87	109.03	109.54	107.78	104.87	106.85	108.05	107.13	106.03	108.95	106.07	104.87	107.97	105.14	103.4	103.87	105.21	110.97	110.36	106.32	107.75	101.88	105.89	105.92	108.73	104.94	106.78	106.17	105.44	108.17	106.19	107.88	106.35	105.94	106.2	108.93	107.31	108.94	109.11	106.7	101.61	106.63	108.19	106.51
106.27	106.34	103.64	103.95	105.07	106.11	106.83	106.21	102	107.66	100.71	106.51	105.8	105.41	104.34	104.59	107.7	107.65	104.89	107.38	107.29	109.08	109.08	102.23	102.36	105.05	106.65	108.24	104.27	110.14	108.69	106.65	109.21	106.57	109.19	108.82	103.16	103.81	106.09	105.48	109.11	109.99	105.79	109.25	106.27	103.02	107.77	102.43	106.38	108.63
113.54	112.85	113.46	111.04	111.23	115.29	108.82	113.52	110.82	109.82	110.71	115.5	111.86	111.66	112.81	106.29	114.2	110.29	111.69	115.15	115.16	110.93	112.54	109.2	108.69	112.03	113.19	110.8	115.76	107.7	110.95	110.81	117.15	115.98	112.27	108.49	108.69	112.5	113.15	110.63	110.15	111.77	114.8	110.2	113.58	109.73	113.04	112.06	107.78	110.85
107.65	109.5	103.49	102.95	100.71	105.5	101.93	102.1	107.16	103.89	102.4	107.68	107.71	104.78	102.34	108.26	102.85	105.12	99.995	105.88	103.58	107.14	100.44	103.48	103.85	105.59	108.99	103.22	103.76	104.66	108.03	104.89	108.49	104.67	105.85	104.95	100.43	102.02	105.51	104.17	106.65	105.57	104.64	100.92	106.98	108.36	106.71	102.34	110.35	106.24
107.44	108.67	115	112.98	112.09	110.58	113.52	110.18	109.59	112.61	109.01	109.68	110.93	110.29	111.6	111.21	112.78	107.69	114.1	110.38	115.45	113.45	107.09	108.88	112.19	105.47	111.09	110.12	111.91	107.39	108.47	114.74	115.84	113.38	110.95	110.25	114.31	107.74	115.02	114.01	109.43	112.33	111.46	110.14	112.03	108.06	108.44	114.86	110.04	111.15
107.68	106.39	106.06	102.73	102.4	108.51	105.07	107.33	106.97	107.42	106.13	106.07	107.35	106.08	108.18	102	108.66	105.81	107.94	101.86	106.34	106.25	104.55	105.77	103.6	101.59	106.51	103.81	104.28	102.71	101.2	102.43	103.94	103.61	104.73	103.63	103.86	106.8	105.32	104.76	101.78	106.18	104.27	103.8	102.77	103.08	106.72	102.35	105.88	105.97
105.42	106.4	104.58	104.63	103.4	107.06	109.01	110.43	106.36	105.46	106.88	105.86	109.79	106.98	104.54	103.64	101.37	109.08	105.07	105.13	102.73	105.98	104.37	106.68	104.63	102.9	107.54	108.34	107.19	106.55	106.09	107.02	106.59	107.37	104.77	106.18	105.77	104.1	106.92	105.94	105.22	104.93	105.3	99.255	105.56	106.37	105.57	105.59	106.89	109.25
104.85	104.23	104.98	106.66	104.65	101.96	112.71	106.2	103.91	106.96	106.45	104.24	103.95	100.85	104.58	105.93	104.82	103.91	104.45	102.69	98.837	104.73	105.72	106.69	106.75	105.64	107.09	104.62	103.15	105.12	106.89	104.83	109.86	105.17	105.4	107.11	109.07	102.53	107.38	106.16	103.48	104.74	105.45	104.25	106.46	107.23	103.32	100.76	104.69	105.53
104.36	105.43	109.84	105.96	101.75	106.97	104.15	107.17	107.65	106.91	109.23	104.54	108.33	98.776	106.33	103.8	105.08	103.58	106.59	108.31	108	104.12	110.29	107.5	105.1	107.57	108.19	108.95	104.19	102.31	102.53	108.39	108.96	107.44	105.61	104.77	106.01	104.08	106.19	104.07	106.96	104.75	107.27	105.92	109.18	102.51	107.44	103.6	108.61	110.66
114.44	118.79	115.91	115.34	117.12	116.73	116.05	119.13	120.67	116.36	119.38	117.67	122.22	119.84	122.43	113.65	117.92	116.43	121.99	114.14	115.13	120.8	119.12	115.36	119.65	117.07	111.77	119.51	116.47	118.74	117.29	117.26	117	117.39	118.59	117.19	122.04	116.48	113.94	117.12	118.1	119.65	116.57	118.18	120	118.17	115.35	114.92	115.96	118.07
103	110.16	101.49	106.01	105.06	106.35	110.63	102.97	106.38	104.42	105.49	104.16	103.38	106.59	105.43	102.71	103.64	107.44	102.83	102.58	102.16	107.97	106.46	107.37	106.84	105.29	106.98	106.33	101.94	105.45	107.98	105.46	108.48	107.49	107.02	103.81	102.69	105.17	109.61	105.6	100.85	103.84	103.79	105.11	104.09	109.15	107.39	105.14	106.45	101.29
106.23	104.18	107.15	109.99	108.45	105.34	106.89	108.75	105.27	105.53	105.9	102.94	104.61	108.31	105.65	102.05	108.02	103.24	106.36	105.99	96.733	105.94	103.1	106.39	106.24	101.44	105.1	107.35	107.19	107.7	108.53	102.78	104.42	107.06	102.09	108.96	109.89	105.37	104.54	106.98	109.08	107.91	112.43	109.63	103.21	105.82	110.14	104.77	109.18	107.72
105.69	104.39	104.65	107.32	103.99	107.04	106.86	101.95	104.98	105.1	105.05	105.2	106.45	106.46	105.55	105	106.39	101.75	103.56	104.15	106.09	102.52	108.05	108.01	104.23	104.57	106.92	104.81	104.27	105.17	104.17	108.29	103.24	105.19	110.65	107.35	111.62	105.44	105.48	108.34	101.84	103.31	107.93	104.04	104.93	109.82	106.16	99.973	105.11	106.76
107.33	103.1	104.86	102.24	103.58	105.36	102.81	105.18	103.23	103.44	110.73	105.7	103.44	105.33	105.34	99.34	104.49	100.24	96.447	106.05	103.91	105.14	103.47	98.263	105.19	105.57	100.4	104.28	103.94	105.92	107.14	104.78	104.75	105.74	102.73	105.08	106.64	105.8	101	99.821	104.79	101.02	106.89	102.78	104.57	103.92	104.46	100.72	102.95	109.24
108.22	107.34	110.17	108.46	107.19	112.47	107.95	111.48	116.99	113.59	108.88	111.12	103.01	107.53	110.73	108.55	106.04	110.73	111.28	111.16	109.26	114.44	103.22	106.91	107.35	111.62	109.44	107.89	109.45	109.96	112.19	111.48	110.14	110.19	116.61	116.05	110.94	109.41	110.87	108.22	107.63	108.29	109.19	110.04	103.97	110.24	111.17	107.66	113.66	109.37
107.92	106.46	105.87	101.71	102.57	107.33	97.369	102.12	106.06	106	106.03	104.52	105.4	105.48	111.13	106.13	106.47	103.59	102.1	106.83	105.47	105.92	103.55	100.92	108.11	105.96	107.08	110.55	103.35	104.34	104.43	102.82	107.98	101.94	104.91	103.51	106.04	105.18	106.44	111.01	102.38	105.68	104.6	106.82	104.28	107.78	101.44	105.46	104.17	106.77
108.57	107.15	109.74	109.13	110.45	109.88	107.43	108.68	108.47	115.81	107.98	113.13	110.23	107.98	112.12	111.03	110.44	110.24	107.57	110.27	111.63	114.08	111.11	112.34	110.17	106.99	111.68	108.11	108.1	110.07	111.28	109.71	110.05	104.59	107.25	111.32	113.03	109.91	108.03	112.09	114.68	108.08	110.44	117.25	107.17	109.21	110.83	107.43	113.38	110.36
110.14	114.94	108.14	109.23	111.6	108.82	110.04	110.22	111.3	112.4	108.38	107.83	113.24	113.98	115.61	111.27	114.42	111.41	113.6	114.09	114.19	108.41	113.31	109.11	112.19	111.95	113.45	114.77	111.92	110.39	111.56	114.56	113.14	109.77	111.94	111.64	108.69	112.53	112.54	112.29	112.29	112.4	110.32	111.04	108.72	112.06	114.58	111.19	116.11	116.13
100.28	104.09	107.88	105.11	105.87	105.96	102.61	105.55	105.03	105.76	102.58	103.5	105.8	107.06	104.42	105.1	104.6	108.36	109.28	104.82	105.6	104.27	105.42	107.07	106.95	102.28	105.85	107.69	103.16	104.88	110.57	105.04	106.78	106.62	107.22	105.49	105.79	107.12	101.35	103.32	104.5	103.51	108.42	102.71	101.94	105.43	104.34	102.74	107.07	106.21
101.9	104.21	105	104.03	105.89	104.22	111.07	107.24	107.75	101.45	103.64	104.25	105.21	103.67	104.38	104.73	108.04	108.16	105.78	101.94	104.44	104.98	107.98	104.51	104.25	105.77	106.73	109.97	107.22	104.85	108.66	104.18	106.18	102.18	104.84	106.5	101.91	108.29	105.97	106.14	105.51	109.51	101.42	103.21	104.57	105.43	103.33	105.65	103.63	103.53
108.59	108.11	104.68	108.48	106.28	102.84	106.32	102.54	104.53	104.62	106.11	106.33	104.67	103.67	106.45	104.49	109.65	112.44	101.81	106.47	106.77	107.7	105.68	105.48	107.64	106.73	108.23	106.35	109.3	105.28	110.19	105.65	105.92	103.98	108.12	107.45	106.57	107.14	104.11	107.95	105.29	108.58	107.19	108.69	107.07	110.67	106.42	108.4	105.43	107.05
107.44	107.91	108.02	106.54	105.4	102.22	108.17	106.64	107.34	107.81	107.98	104.57	105.7	107.82	102.26	105.63	108.35	109.07	105.93	111.08	106.21	106.59	110.13	105.19	102.71	103.6	111.42	107.48	103.81	106.99	103.99	111.85	107.62	103.29	105.41	108	107.41	106.88	104.3	106.61	105.3	104.71	106.06	107.93	110.48	106.36	103.91	103.15	107.3	107.56
111.13	116.37	111.76	115.13	110.97	117.54	108	113.27	114.11	112.76	110.96	108.95	115.74	116.21	110.51	110.2	111.27	114.39	115.54	117.47	115.91	113.41	110.47	115.22	114.92	114.82	113.44	113.37	113.7	112.72	116.02	113.81	112.46	113.3	115.96	115.5	114.63	110.66	117.82	111.88	111.55	113.6	113.2	112.64	112.47	115.02	116.16	113.8	111.66	109.05
106.03	106.55	106.87	105.71	109.95	104.35	103.69	107.12	107.37	106.04	106.42	109.22	110.86	103.4	108.44	104.9	108.41	105.34	105.23	106.38	107.24	105.86	107.84	105.35	101.33	103.39	105.89	107.76	107.64	109.76	101.2	107.61	106.13	109.91	104.37	111.15	104.26	103.8	109.15	104.83	109.71	106.15	106.78	107.79	106.92	105.71	105.49	105.56	106.47	100.36
97.155	101.72	102.47	101.08	100.27	97.612	102.76	104.21	99.343	102.57	100.79	102.79	101.8	102.49	96.761	97.336	103.15	101.23	96.308	101.66	96.388	100.66	94.799	105.47	100.65	97.391	101.81	100.15	98.261	103.55	99.07	97.495	98.26	102.19	100.65	99.023	107.53	104.97	102.62	102.55	99.112	101.57	105.49	100.01	98.742	101.73	101.09	98.678	96.233	98.515
105.44	101.03	103.14	103.62	102.74	103.92	104.61	107.41	104.11	102.21	107.41	104.25	104.91	103.93	97.041	107.11	106.67	100.53	103.74	104.01	102.92	101.5	106.26	105.22	103.62	105.41	104.73	101.83	109.31	102.91	101.23	103.62	105.84	106.05	103.81	106.17	109.89	104.15	101.9	108.33	104.57	105.47	106.78	105.1	101.85	102.75	104.16	102.65	101.02	108.46
106.46	109.04	110.03	103	105.16	102.36	106.41	105.83	106.9	104.43	105.15	106	106.29	103.19	105.13	110.2	110.25	107.04	104.44	104.74	104.23	104.45	103.32	106.69	105.85	101.47	103.83	100.62	106.78	103.88	104.07	105.75	105.05	104.84	109.05	110.59	109.64	102.27	106.25	106.15	105.07	108.6	109.01	103.39	106.13	107.47	108.73	104	103.64	103.89
111.36	110.75	112.85	113.92	112.12	116.06	112.42	109.84	114.28	113.67	109.8	112.96	110.28	110.63	108.63	109.27	114.03	111	110.9	107.48	105.19	113.64	110.2	114.66	111.52	108.72	107.24	109.54	112.94	113.32	111.47	111.92	112.59	110.96	113.95	109.45	107.79	108.57	112.49	114.43	109.67	110.75	108.61	113.75	110.41	113.58	116.61	112.51	113.81	112.05
109.36	108.17	106.67	107.14	107.12	106	102.08	103.96	104.29	107.09	105.62	105.72	111.66	107.36	106.15	104.09	106.85	102.56	107.55	106.61	106.73	107.07	107.84	106.99	105.53	103.67	105.33	105.5	101.97	101.81	98.442	102.46	106.87	104.16	102.16	108.47	107.86	105.74	105.31	102.94	102.47	103.31	103.11	105.8	106.48	104.29	108.28	106.95	103.07	104.66
110.76	112.96	108.47	112.78	114.52	115.09	111.7	109.72	114.2	110.94	115.85	109.51	106.83	110.88	110.92	107.71	113.59	109.33	111.93	111.83	109.34	110.49	111.58	109.11	108.67	112.23	113.55	112.26	110.88	114.62	113.39	112.92	110.44	108.6	112.55	111.85	115.36	110.74	111.27	111.65	109.94	116	112.38	111.58	105.34	110.6	113.75	105.78	108.07	109.78
106.19	107.2	104.92	106.73	103.53	102.09	106.43	105.84	100.8	107.04	104.2	109.84	109.64	104.03	104.72	102.59	109.23	106.18	101.02	103.47	108.4	103.94	107.36	106.05	102.2	107.19	107.47	101.1	101.73	105.81	106.79	104.99	102.43	106.29	107.31	102.45	104.78	103.4	107.16	108.52	104.31	102.85	104.84	102.3	103.41	103.4	103.38	103.11	106.66	106.48
105.56	104.83	107.72	108.89	109.16	102.86	107.57	108.87	108.78	104.72	108.49	108.11	107.89	104.65	104.53	108.3	103.98	103.59	105.42	106.97	105.92	107.09	106.45	106.36	109.6	108.95	107.11	103.95	104.87	102.16	109.42	102.7	104.13	103.52	105.15	109.83	111.29	103.19	106.16	103.77	107.46	104.63	106.95	106	108.77	105.54	107.89	106.13	105.45	103.9
107.53	107.93	107.75	104.09	107.84	103.14	106.42	107.24	103.37	101.81	105.21	109.39	106.33	106.29	106.06	105.61	110.61	105.03	106.9	107.99	108.99	102.97	108.62	107.46	104.99	103.67	107.67	106.55	106.25	107.63	106.35	106.43	104.25	107.81	108.9	104.33	104.18	106.83	105.66	103.05	102.44	107.21	105.06	106.45	109.93	108.11	103.68	105.74	103.95	103.79
108.83	113.19	112.12	112.33	110.96	113.28	110.98	119.51	111.21	112.11	112.32	109.08	111.87	111.48	115.04	112.09	113.99	108.83	114.01	109.49	112.28	109.72	114.13	112.86	112.98	111.76	112.2	110.79	116.52	110.03	112.41	113.44	114.85	114.74	111.65	114.96	112.96	112.03	113.81	112.17	109.16	109.08	108.21	109.83	110.6	114.27	110.39	110.37	112.41	107.86
117.78	115.89	117.76	116.8	117.61	115.09	120.6	117.47	121.17	118.23	119.85	118.94	119.55	114.06	120.65	119	118.09	118.29	120.07	118.34	119.03	119.84	118.32	118.01	114.87	114.76	117.72	118.56	117.89	120.44	119.07	114.18	114.87	119.98	116.01	119.94	118.78	116.12	115.19	116.48	119.35	115.19	118.38	121.18	119.8	120.54	114.37	119.43	120.29	114.85
106.88	108.08	110.49	104.42	110.47	107.03	101.84	109.8	106.9	109.14	99.951	108.24	102.5	105.32	103.73	104.34	102.76	102.61	106.25	108.1	106.52	104.27	105.54	106.03	107.07	105.91	107.23	105.82	102.97	102.66	103.84	109.57	101.15	100.73	110.9	107.99	105.26	104.8	106.42	103.08	103.63	103.57	106.05	104.78	107.86	106.02	109.87	106.96	106.11	108.75
111.13	113.57	108.33	113.07	112.1	111.7	112.07	110.79	107.42	114.26	109.91	112.83	111.8	113.15	113	110.11	112.91	112.78	112.16	109.3	108.2	106.03	110.76	113.68	112.62	112.29	108.66	113.72	114.93	106.64	104.24	113.69	106.61	109.65	111.3	110.39	110.19	111.86	109.23	107.71	109.74	108.44	111.7	111.39	111.4	111.41	118.63	115.56	118.3	115.96
104.51	106.14	108.64	105.82	100.43	104.01	102.42	108.93	106.76	103.57	102.75	105.18	107.3	105.05	107.85	105.85	105.32	108.18	107.4	96.8	105.02	103.51	101.37	104.45	104.67	102.59	103.7	105.88	99.476	103.6	104.4	104.33	106.79	103.97	103.9	104.27	110.92	98.889	104.79	103.94	100.62	99.069	103.06	103.61	105.05	105.72	102.44	98.912	99.866	105.97
106.94	114.49	110.05	110.16	116.75	107.58	111.27	108.98	109.13	110.46	107.2	110.65	111.38	112.68	115.87	107.31	107.96	112.97	107.76	112.36	114.45	110.69	114.62	111.95	107.23	105.08	107.52	112	115.34	110.46	110.24	109.39	111.92	111.54	112.21	113.01	114.31	111.16	112.86	114.57	110.68	109.64	108.07	111.35	106.91	113.97	113.08	112.91	112.47	108.22
114.77	112.65	113.09	106.61	109.91	114.88	113.66	116.3	114.28	110.48	114.93	115.29	115.27	113.61	109.53	119.7	111.84	112.13	111.72	111.93	111.81	115.29	114.05	111.27	114.2	114.75	111.76	109.85	112.78	113.71	111.91	112.43	108.94	112.66	113.68	113.91	115.63	110.78	118.21	116.73	116.03	110.8	115.62	112.98	115.46	107.92	112.8	112.52	113.7	111.52
109.77	109.52	105.28	109.53	110.11	107.95	108.44	109.99	109.39	111.6	111.42	109.26	109.17	104.99	109.01	111.27	108.39	109.33	110.34	109.14	112.53	109.18	110.1	111.17	104.87	113.84	107.42	112.17	110.93	108.41	104.54	112.66	114.35	106.9	114.75	106.2	110.36	108.72	110.17	113.02	108.69	110.69	113.26	109.59	109.27	108.24	108.85	107.04	108.25	109.48
98.871	97.155	97.261	101.1	104.09	101.45	103.06	102.02	100.12	100.16	100.31	100.6	99.574	106.92	100.93	103.72	105.08	102.53	100.59	103.77	103.12	97.692	102.37	101.33	102.18	102.57	100.45	98.284	100.75	95.531	100.83	101.77	102.37	97.491	97.989	100.88	101.5	102.84	103.97	97.856	100.65	103.11	101.52	100.23	104.15	99.882	98.485	95.434	96.984	98.164
109.63	112.78	112.32	115.27	110.37	108.73	111.54	113.69	111.2	118.48	111.07	111.04	107.69	112.52	114.29	112.19	110.36	114.17	113.74	109.69	112.91	110.77	112.82	109.68	114.4	112.62	107.02	111.85	113.21	109.37	114.47	107.94	111.07	108.53	110.2	112.94	109.1	113.6	112.15	107.76	112.6	110.49	112.09	112.49	110.84	112.82	114.17	110.21	111.66	111.04
105.56	108.19	110.42	109.34	109.28	112.75	107.98	106.85	110.72	108.09	107.69	111.89	111.15	110.22	106.12	110.45	112.17	109.57	114.62	107.51	112.4	108.35	106.75	112.1	109.59	112.82	107.29	110.1	107.13	109.53	108.13	109.3	109.82	106.33	108.81	109.91	112.67	107	105.97	108.62	111.35	110.25	108.27	110.89	100.91	112.43	103.27	116.15	111.52	110.29
102.94	106.66	109.98	105.28	105.15	104.44	106.86	106.27	102.93	109.71	109.37	107.64	104.87	109.92	108.87	102.72	105.09	106.24	105.09	106.97	105.78	109.49	111.09	102.76	111.61	107.34	108.31	109.58	105.71	104.67	102.86	106.9	104.62	108.88	106.25	104.9	105.59	106.41	105.32	106.01	108.83	108.27	106.03	107.09	110.8	103.66	103.44	104.56	109.01	110.28
113.9	112.54	111.79	112.3	110.91	111.52	114.17	108.52	111.92	112.89	111.02	109.89	109.7	116.69	114.31	110.38	108.15	112.76	113.08	112.48	109.1	107.87	112.19	107.68	115.85	109.24	110.78	109.93	107	113.58	118.13	110.6	111.29	109.93	112.51	114.78	111.82	112.97	115.24	110.39	113.39	111.51	107.42	112.03	114.94	111.11	111.66	110.76	109.83	109.94
110.03	109.69	120.2	111.72	107.01	109.02	107.96	115.05	112.37	113.37	112.54	109.29	110.53	111.56	111.12	108.08	109.92	115.02	111.91	111.43	116.21	114.05	114.12	112.96	111.99	110.33	114.04	111.05	114.19	110.35	109.69	107.35	108.59	112.7	110.64	113.12	113.95	111.48	112.75	113.31	111.29	113.4	111.84	109.41	116.87	113.98	110.77	114.3	108.95	112.56
102.55	95.72	96.134	100.15	100.75	102.38	100.45	97.748	96.455	95.099	99.219	103.44	100.88	102.37	96.947	103.61	99.166	103.78	102.52	102.96	100.69	97.009	101.12	93.934	99.837	97.525	100.89	97.574	98.611	100.94	96.71	100.68	96.584	100.44	103.71	101.85	100.1	100.11	102.9	101.73	100.85	100.83	97.261	100.48	102.87	102.14	100.96	99.014	102.59	100.24
113.75	109.48	111.16	114.09	112.95	112.49	114.21	117.94	112.87	114.23	110.38	113.35	115.51	113.54	109.63	113.89	113.7	117.16	111.75	111.98	112.14	115.38	111.66	112.82	113.46	118.53	113.93	114.4	112.35	112.31	113.63	111.56	111.96	116.49	114.02	115.68	113.05	110.21	113.24	111.81	111.88	114.7	115.15	109.07	114.53	111.62	113.33	109.61	113.49	113.54
105.11	101.37	108.16	103.07	104.55	101.35	113.06	107.54	107.5	105.59	104.6	104.53	109.3	102.38	105.67	103.92	102.42	106.17	105.35	106.93	101.87	110.19	105.93	106.8	103.14	105.83	101.76	103.39	102.73	106.41	108.33	105.57	106.71	105.68	104.64	105.86	109.97	101.36	105.99	104.6	108.13	106.95	109.59	109.47	106.24	105.19	106.5	108.13	105.51	106.28
108.47	113.85	112.8	113.32	107.49	109.73	109.11	106.57	110.05	112.27	109.99	112.01	111.03	112.36	113.03	112.07	109.52	114.04	111.56	109.77	108.86	109.38	117.39	114.74	112.78	113.29	111.24	106.01	110.36	111.32	107.32	112.71	116.83	108.65	109.25	112.42	108.9	113.36	114.37	115.52	111.97	112.93	111.68	109.16	114.63	113.74	110.81	108.13	114.09	114.75
106.31	103.75	101.04	104.18	105.58	105	104.63	104.14	103.26	106.42	106.98	103.65	108.6	103.5	108.83	105.35	104.11	106.81	105.02	107.65	105.16	106.46	106.69	107.07	108.52	104.22	109.3	106.01	107.43	104.48	104.77	104.69	107.58	104.63	108.77	101.44	103.32	105.44	107.72	102.5	103.25	105.96	101.83	105.2	99.808	103.69	104.32	104.34	101.41	105.18
110.13	107.14	104.94	104.97	108.02	102.09	103.93	103.76	104.02	103.88	101.87	108	99.53	102.71	105.28	104.89	103.93	107.5	109.34	107.97	107.94	106.32	107.52	104.92	106.27	104.37	105.1	106.89	105.61	104.49	106.51	102.56	105	106.89	105.79	102.79	106.72	103.25	104.71	107.18	107.94	111.35	105.36	104.67	103.62	106.19	104.83	105.31	106.86	104.18
96.923	104.05	100.47	98.335	105.43	102.72	104.43	103.38	98.52	98.177	102.85	99.48	96.279	98.808	100.16	99.312	100.76	98.348	100.96	103.29	98.936	100.74	103.05	101.35	98.937	99.83	98.119	94.413	100.02	103.31	97.939	105.84	102.59	97.948	97.751	100.34	98.782	99.889	100.98	99.425	98.087	103.01	100.4	101.97	98.905	101.27	101.04	103.06	103.42	97.033
111.07	116.84	110.88	109.7	111.16	112.2	108.21	110.23	114.95	108.44	111.45	108.72	106.98	109.03	105.66	110.09	111.06	108.78	106.22	113.35	108.75	107.48	107.67	110.46	110.79	113.2	111.38	107.02	111.33	111.7	113.19	109.96	111.89	113.89	106.54	109.49	108.51	108.89	111.55	109.34	106.2	106.67	113.75	111.82	107.68	111.91	115.51	113	108.77	112.45
111.65	99.123	105.11	103.27	109.81	102.12	103.23	107.12	106.55	107.15	107.54	103.87	105.29	102.41	103.28	100.63	105.38	107.18	108.21	105.75	105.73	107.4	103.15	100.48	104.27	102.75	103.89	107.08	105.65	105.79	104.16	103.6	109.1	106.93	104.68	102.04	106.15	100.5	106.36	103.96	107.42	110.49	104.17	107.23	107.65	105.7	103	105.55	106.41	104.38
106.44	106.67	103.24	100.88	103.95	103.87	101.64	109.79	100.09	104.99	101.4	102.26	100.69	103.87	104.77	104.98	100.93	105.97	106.75	106.68	99.419	108.87	102.85	103.37	102.18	102.42	102.96	103.54	105.32	103.07	101.28	104.76	107.44	100.46	107.03	102.44	104.37	103.19	101.83	100.29	102.31	102.98	104.48	101.87	105	105.74	104.63	104.49	106.85	102.56
97.387	103.05	100.17	99.107	99.386	98.395	99.503	99.322	102.34	100.45	96.945	97.95	106.38	99.002	95.553	100.63	100.3	100.27	102.56	101.36	98.624	101.5	100.43	100.31	100.81	100.45	99.467	97.719	99.298	100.84	100.08	100.46	97.528	101.27	100.1	101.55	97.596	97.612	96.764	96.482	101.55	96.582	98.946	99.771	99.803	103.52	97.098	102.48	103.17	98.838
113.02	110.66	114.07	115.75	112.29	112.01	113.35	115.4	111.16	109.06	112.25	111.32	111.41	110.94	111.78	111.66	115.51	115.26	113.85	110.29	111.82	107.96	112.26	114.13	109.08	109.17	112.96	107.85	111.6	110.39	111.09	112.35	114.81	116.65	108.2	116.11	115.24	112.27	109.92	108.1	115.5	111.34	112.88	108.31	112.33	108.76	111.19	111.36	112.04	106.65
100.9	99.339	102.52	100.73	100.4	100.96	98.113	96.28	102.24	97.686	100.45	98.24	98.793	101.8	102.62	97.933	99.186	99.532	101.01	96.804	104.03	98.613	99.443	100.28	98.522	99.063	102.17	101.61	102.75	103.26	102.4	101.32	95.662	100.6	99.368	98.616	102.62	99.803	102.01	102.44	99.246	102.83	102.92	102.49	101.4	95.91	102.24	99.17	98.963	102.82
114.73	115.03	119.44	120.04	117.34	116.3	121.57	118.39	115.71	119	117.11	118.47	118.71	118.97	119.96	120.29	116.59	121	120.89	117.41	116.56	121.06	120.55	115.45	116.98	119.43	118.62	119.67	119.98	113.28	117.51	119.05	114.07	119.08	118.21	115.53	117.09	116.55	115.47	122.94	117.86	115.76	117.89	120.43	120.69	116	112.94	113.54	119.61	121.53
104.63	106.45	108.56	107.24	107.75	106.1	102.36	107.69	104.44	109.71	110.26	106.19	104.41	109.84	105.78	104.63	103.17	109.47	109.1	110.18	101.43	103.32	107.78	110.11	105.28	107.13	105.74	109.6	107.27	105.03	108.07	106.01	104.43	110.82	108.76	102.83	106.77	106.94	106.55	106.87	110.1	108.13	111.76	105.74	107.19	109.17	106	109.95	106.8	109.11
108.09	107.17	107.81	109.42	107.28	106.99	105.12	105.95	102.97	105.06	107.18	101.48	109.02	103.89	103.5	108.77	103.39	103.69	105.01	107.49	102.92	106.62	106.14	104.99	101.14	104.84	105.8	104.45	99.173	108.93	105.85	104.26	103.62	103.84	108.15	105.65	105.39	101.08	106.92	104.87	104.33	105.35	104.1	110.06	101.79	110.18	105.45	102.8	107.17	109.61
113.15	108.18	110.71	111.41	111.49	109.82	110.36	110.45	107.39	111.65	107.33	109.1	109.84	111.83	109.99	109.84	107.43	112.46	108.42	108.64	108.61	109.63	112.55	112.62	109.02	109.03	109.81	104.76	109.84	112.85	110.44	110.44	110.25	108.19	114.51	108.41	108.46	115.91	114.14	108.91	111.5	111	108.3	111.26	111.18	108.25	110.69	109.23	109.42	110.57
110.15	112.76	110.37	115.37	110.6	108.25	109.76	106.04	112.57	112.71	109.68	111.87	110.36	107.65	109.15	111.48	111.5	111.11	115.04	109.05	110.31	113.6	107.46	117.33	111.92	112.54	113.11	114.14	112.61	111.85	111.02	112.51	112.54	111.78	111.98	110.7	111.56	109.89	114.9	108.64	110.01	112.32	112.62	109.35	110.77	112.91	111.53	113.33	110.33	114.07
106.11	105.31	106.93	104.78	107.66	106.78	106.37	106	109.58	107.26	107.02	107.14	103.83	106.27	101.12	106.58	103.89	106.42	102.34	101.53	105.21	101.57	104	108.43	107.92	104.09	106.96	110.11	102.25	99.89	104.73	102.84	106.49	108.25	107.01	103.48	104.29	109.81	106.66	102.96	106.94	105.01	110.51	101.76	106.83	108.88	98.236	106.72	108.21	108.95
98.394	97.056	92.934	99.294	101.04	100.25	97.807	99.653	98.983	96.492	104.3	96.875	100.2	101.76	100.65	97.673	100.16	100.71	102.7	100.01	99.867	97.015	97.743	104.53	99.88	97.783	102.24	98.881	102.6	98.831	100.85	98.133	101.26	103.01	101.73	103.41	98.527	96.566	96.766	97.216	102.21	101.55	98.247	100.49	99.359	98.186	95.364	96.319	99.882	101.48
107.28	104.1	108.56	110.03	108.14	103.24	103.57	104.29	106.15	104.79	104.26	103.43	110.52	109.53	107.18	106.43	106.15	103.22	104.82	101.79	104.92	107.06	106.14	103.1	107.8	107.16	105.38	106.88	104.05	103.23	108.25	113.52	104.03	110.08	104.31	107.79	105.83	103.24	106.8	106.85	105.26	107.52	104.79	106.95	103.18	105.4	106.04	107.14	106.27	101.68
101.62	108.36	104.4	107.58	105.65	103.03	108.15	106.16	106.61	102.6	105.54	99.582	102.68	106.03	107.98	105.35	108.24	103.61	102.38	100.26	103.17	105.59	107.47	104.2	107.91	102.1	107.61	106.19	107.14	104.1	102.75	105.06	109.6	103.81	106.24	105.85	108.37	106.01	100.29	107.14	104.74	104.65	108.27	111.57	107.92	107.04	105.59	104.41	103.27	108.55
112.77	106.32	112.63	112.36	113.14	113.26	113.04	107.76	111.56	116.92	110.94	115.94	112.23	113.26	110.83	107.75	113.56	112.29	112.55	109.95	114	109.25	115.76	111.57	113.03	115.22	110.98	109.66	114.19	113.82	110.58	111.61	117.14	109.71	110.82	109.98	110.85	110.88	108.46	114.01	114.4	106.86	110.54	109.73	110.07	114.67	111.53	111.65	109.62	108.21
110.11	105.62	107.39	106.53	110.4	106.92	107.11	102.4	101.3	106.91	103.53	107.25	109.1	106.68	104.96	109.51	106.16	102.46	103.03	105.56	105.24	107.77	106.49	107.87	107.38	108.12	111.62	109.35	106.84	107.21	107.62	107.46	108.57	105.18	105.78	106.83	107.65	105.9	105.39	111.26	102.65	105.41	108.76	105.05	106.02	102.44	106.95	104.63	99.644	105.09
106.08	103.89	104.66	107.35	101.02	103.81	106.41	107.69	104.94	104.92	105.06	102.51	105.04	103.34	107.83	105.59	105.66	101.6	103.2	103.01	104.62	103.91	106.36	105.64	108.81	103.48	107.29	110.87	104.48	103.59	103.94	105.82	101.31	105.99	103.31	103.05	102.95	104.79	101.69	105.59	104.04	101.88	99.814	103.11	106.99	103.99	106.54	104.06	105.3	99.002
106.25	107.08	110.08	111.07	113.15	111.35	112.43	111.23	115.28	114.68	111.36	109.73	109.59	108.68	113.13	108.96	110.92	112.01	110.63	111.87	109.52	111.03	106.92	113.39	115.13	106.44	109.48	116.58	111.37	112.7	115.06	111.96	108.33	109.56	110.29	108.41	111.5	108.3	113.88	107.27	111.9	108.75	109.86	116.33	109.52	110.73	110.05	111.9	110.05	113.1
101.51	105.87	107.44	101.75	103.56	110.7	102.7	106.54	107.67	103.5	104.11	103.42	111.97	107.42	107.81	102.99	105.38	107.79	107.19	101.53	106.07	102.63	102.45	107.07	103.15	103.38	108.19	101.96	106.04	103.77	105.22	102.92	106.73	108.35	106.42	107.27	105.89	105.65	105.47	107.49	108.16	104.03	107.88	105.76	102.41	107.06	103.06	105.69	106.49	106.61
109.15	106.38	108.15	102.67	103.94	101.75	105.89	104.75	106.95	104.04	106.69	103.87	106.57	109.72	105.28	101.85	106.34	105.85	102.11	102.48	108.14	107.02	105.53	111	105.47	104.52	105.11	110.05	108.03	104.98	106.38	106.19	103.85	105.99	109.73	107.92	104.32	103.57	107.63	107.77	103.94	102.78	104.2	101.87	101.96	104.15	106.13	105.43	106.05	103.75
112.3	114.03	110.22	111.45	112.7	111.61	112.74	111.14	111.46	111.67	113.57	112.98	110.28	110.66	112.23	110.98	112.96	111.17	110.87	113.32	112.65	111.56	112.39	110.84	110.73	112.66	114.07	109.21	111.24	111.49	112.12	112.77	109.09	109.75	109.19	110.98	112.06	111.99	113.26	111.32	107.65	109.09	109.27	110.18	112.04	114.15	108.88	110.23	111.85	108.8
107.96	106.88	108.1	109.34	108.36	109.27	104.38	110.57	105.47	108.36	105.96	103.8	101.22	107.42	112.7	107.99	107.98	107.02	107.31	107.15	102.79	106.11	104.21	103.71	107.09	106.58	107.46	104.27	104.47	107.57	107.4	104.73	106.7	106.05	106.88	105.9	105.77	106.31	105.04	108.58	105.87	107.25	108.97	101.88	102.91	108.93	108.02	102.59	106.58	107.22
100.24	102.55	100.09	101.26	99.232	95.981	99.551	100.98	101.94	101.11	103.55	103	100.3	104.82	100.83	103.9	97.667	100.18	100.2	94.555	99.165	101.23	99.48	99.591	99.628	99.554	102.92	97.505	104.22	99.266	97.494	101.03	96.296	100.03	100.61	98.293	106.52	97.44	99.089	102.66	97.392	99.516	100.8	96.069	100.8	101.38	98.148	100.7	98.317	100.17
105.5	110.85	107.11	105.26	105.8	106.76	102.69	102.85	104.5	106.33	105.7	108.14	108	107.23	104.37	107.03	105.36	104.92	112.09	107.97	109.46	107.45	106.52	106.97	107.54	107.92	103.47	103.98	109.08	107.17	106.47	107.43	104.29	110.13	105.42	109.34	106.06	107.52	104.46	106.15	108.24	107.73	105.52	109.1	107.48	106.45	104.98	106.9	108.94	107.12
104.66	104.36	104.71	105.7	103.68	108.55	109.04	107.91	106.95	102.33	105.82	105.64	105.18	102.02	105.77	103.94	106.41	108.52	108.07	108.55	106.48	105.57	106.74	102.98	105.53	109.73	107.35	109.04	104.06	105.78	111.33	108.3	103.87	103.93	103.84	109.75	108.56	101.7	104.19	108.32	105.27	107.61	104.08	108.05	105.79	109.22	108.57	104.49	105.07	110.29
108.26	106.82	111.87	103.55	107.6	109.31	110.9	111.16	105.51	106.43	106.58	119.36	109.95	108.32	109.79	111.7	109.39	109.59	108.03	112.25	114.82	102.36	110.1	108.3	112.46	104.82	106.89	111.36	112.64	111.8	104.89	106.27	105.31	111.26	109.83	112.29	113.11	106.85	106.35	113.48	112.28	109.66	111.6	109.81	107.54	111.35	110.18	106.67	110.04	107.81
99.064	100.92	99.92	99.457	98.828	101.53	100.47	96.768	95.657	105.37	102.17	98.203	101.94	105.03	97.137	101.64	97.817	100.22	96.601	99.572	101.78	103.39	100.77	99.758	95.554	102.34	100.09	98.653	104.01	102.2	98.01	98.776	99.799	98.504	97.814	100.48	96.859	96.317	100.69	103.17	98.591	104.43	101.69	97.417	102.85	100.54	103.63	98.511	100.44	97.733
102.61	103.54	107.22	103.39	105.96	102.22	101.26	105.19	107.45	110.14	107.02	106.71	104.97	100.27	109.02	106.33	103.17	105.96	104.87	100.59	99.762	112.13	104.5	109.46	106.72	106.83	103.66	102.09	102.77	109.52	108.29	107.95	105.78	110.34	105.54	105.69	104.52	106.3	103.14	104.52	104.54	105.02	107.99	106.48	105.49	108.32	107.13	106.18	105.94	109.42
112	112.81	115.39	120.48	112.92	114.87	109.54	111.99	111.5	110.68	114.27	115.14	110.92	112.33	115.08	110.98	109.87	113.54	104.83	114.31	112.33	113.23	112.07	112.87	110.71	113.17	105.56	114.5	115.09	109.82	111.85	113.23	111.2	113.5	111.05	114.03	113.99	115.31	113.05	110.91	118.58	115.55	111.35	113.54	112.59	110.74	109.46	110.09	111.88	115.14
106.95	108.35	110.19	107.81	103.38	105.49	102.21	104.93	105.35	108.88	113.49	106.09	106.47	106.47	104.25	104.11	103.12	104.64	101.1	107.65	107.35	105.05	105.33	107.43	105.96	104.59	108.39	105.43	102.99	101.88	109.99	103.95	108.92	104.05	106.19	105.77	104.65	109.05	106.27	106.21	108.76	107.07	103.29	106.73	111.91	111.26	108.05	108.63	104.99	102.14
113.67	115.98	111.82	109.72	111.47	114.71	110.74	112.98	112.86	113.32	115.37	112.41	110.6	112.14	109.36	111.62	108.99	114.26	107.01	109.53	114.79	110.3	112.93	112.02	109.48	110.34	116.44	113.31	107.75	111.49	110.54	109.91	105.09	114.67	111.14	112.3	113.78	109.82	111.79	110.61	111.69	111.47	114.63	115.3	105.62	111.34	111.18	112.91	111.92	108.97
112.3	111.07	110.8	106.83	110.53	111.8	113.72	112.76	117.36	111.33	113.09	111.11	109.9	112.2	111.55	105.9	114.14	108.65	111.79	115.29	111.29	113.01	108.23	109.41	107.69	104.77	113.34	110.57	111.96	110.81	110.29	109.64	111.49	110.99	109.25	105.92	115.3	110.14	110.95	112.32	111.94	112.07	111.9	112.99	108.49	110.18	108.09	112.68	105.72	114.5
104.1	103.07	102.47	105.85	107.34	104.23	104.86	102.17	100.95	103.56	107.63	102.4	105.85	103.76	101.14	96.75	105.71	107.22	103.6	103.01	104.39	105.59	104.3	106.87	100.67	109.49	102.54	102.01	106.93	104.89	103.4	105.82	103.52	104.33	103.88	104.25	111.76	102.38	109.75	101.25	101.03	101.97	108.37	106.34	100.96	104.83	104.14	106.53	104.63	103.17
106.12	108.24	103.98	104	107.18	110.07	105.35	106.37	104.11	107.15	103.02	107.99	108.98	106.28	105.19	102.16	108.35	108.1	110.92	102.82	103.96	106.36	104.15	107.58	105.01	108.74	106.22	108.46	103.35	108.9	107.3	108.73	104.82	105.63	108.93	108.06	108.3	106.55	106.83	107.29	108.61	107.59	102.33	107.58	107.08	106.16	105.06	105.69	108.9	109.02
105.93	104.06	103.92	104.83	103.79	104.75	105.78	104.76	102.2	105.27	101.89	107.64	103.53	105.35	107.13	110.07	105.69	104.7	99.518	104.06	102.92	105.9	103.59	107.07	105.24	106.25	108.06	102.48	106.51	104.52	104.81	105.15	111.62	104.71	109.39	106.7	104.18	108.12	104.88	107.64	106.73	103.7	105.44	107.01	107.04	107.12	107.17	109.45	109.44	104.71
107.97	108.14	103.72	110.89	109.66	106.16	112.88	108.05	106.45	110.87	108.66	107.43	105.9	102.88	104.3	108.62	108.05	103.38	106.09	102.27	105.41	104.99	109.84	104.23	108.1	108.72	103.79	108.6	101.75	106.2	104.8	105.45	104.71	102.08	104.79	105.27	104.78	111.11	107.04	105.7	106.42	105.31	102.89	104.45	106.77	106.95	106.96	105.57	105.09	101.73
99.246	98.797	101.92	99.395	103.13	99.561	99.27	100	101.58	101.6	100.68	104.05	96.283	99.481	104.35	97.248	98.874	96.321	97.826	99.731	98.069	104.32	101.54	99.365	103.06	99.17	96.854	97.348	96.12	97.828	103.17	99.23	100.69	98.493	101.54	100.68	97.71	98.204	99.016	101.32	97.065	101.12	103.12	96.876	99.142	97.727	95.82	95.521	100.24	99.437
107.41	103.33	108.59	108.73	105.84	103.57	107.85	108.52	108.14	111.95	107.86	107.28	106.05	105.16	108.13	107.62	102.38	105.41	108.98	105.14	104.44	108.06	107.43	109.16	104.52	109.24	107.74	106.24	105.45	105.62	105.72	102.22	104.08	107.36	108.86	109.94	108.51	108.03	107.41	108.86	107.83	108.32	106.13	108	109.42	106.97	107.27	106.11	106.47	109.94
110.37	113.11	112.47	116.19	112.1	109.55	113.97	109.84	113.69	114.17	112.75	114.67	111.64	113.03	111.88	113.8	114.32	111.65	109.06	113.37	113.52	111.9	114.28	117.41	115.15	112.98	112.87	110.05	110.1	112.41	112.9	111.62	112.09	110.47	112.02	113.99	107.87	109.03	112.1	114.47	108.38	112.7	108.52	115.09	117.23	108.57	115.39	113.5	112.37	113.93
101.61	100.48	101.14	102.8	101.95	100.11	102.18	102.19	98.699	98.569	101.17	98.973	104.56	102.56	101.83	95.17	103.04	100.88	101.46	98.089	97.81	100.61	106.58	99.354	99.542	100.55	98.498	100.89	100.33	102.16	100.47	100.68	102.06	101.69	104.94	96.682	101.16	99.666	104.47	99.012	104.72	103.7	96.912	96.419	98.702	103.84	102.28	97.926	98.8	96.907
100.6	104.79	96.449	101.49	99.931	101.76	99.052	99.172	99.853	101.07	98.132	97.935	98.192	100.42	99.121	97.426	102.57	105.45	98.214	98.96	104.97	97.724	100.09	98.973	102.06	103.18	99.103	98.451	101.91	95.535	100.3	98.038	100.88	98.328	98.701	97.942	100.26	96.818	102.71	98.784	100.21	97.976	100.52	95.713	97.501	96.166	96.621	104.68	100.02	98.383
99.731	99.654	100.53	101.1	98.182	97.959	101.95	96.835	100.92	101.79	104.68	94.725	100.77	99.1	98.496	101.53	101.45	101.55	98.333	97.975	100.82	98.926	100.82	102.1	98.998	103.46	100.25	102.78	97.95	101.37	101.83	99.979	101.79	100.56	98.295	99.339	105.35	101.05	101.11	92.827	97.1	97.916	97.793	97.088	100.01	99.701	95.087	106.35	102.03	95.233
102.3	102.2	106.77	104.59	104.36	105.06	102.22	104.95	104.88	101.23	109.21	102.9	102.78	106.48	102.14	105.3	101.57	106.43	99.645	105.81	101.56	103.09	104.62	103.31	102.01	102.82	106.61	103.27	104.46	104.77	99.312	100.43	104.71	102.4	104.4	103.83	104.3	101.67	108.13	106.66	103.7	100.97	107.3	101.59	106.17	110.25	104.75	107.22	105.02	98.883
113.29	110.35	108.55	115.38	113.55	110.71	111.92	110.2	113.4	109.66	110.77	112.3	107.29	112.09	113.64	108.82	113.22	108.08	109.72	108.73	108.6	113.89	113.34	108.99	112.66	110.11	112.99	112.06	112.7	111	113.02	111.44	109.67	106.43	108.38	113.64	113.64	115.27	110.86	114.69	108.59	109.56	108.04	113.31	111.51	110.12	109.42	110.02	110.5	108.59
106.03	102.9	107.16	103.4	102.88	102.99	101.98	108.74	105.92	105.84	103.14	104.62	104.51	106.89	103.67	107.02	105.74	104.17	104.39	108.39	104.93	105.72	107.81	105.61	106.14	101.21	107.28	104.03	99.76	107.43	104.81	104.71	104.47	105.29	104.16	106.88	103.44	106.13	105.03	106.38	107.64	105.29	105.57	103.27	103.8	103.63	104.22	104.75	101.69	108.53
111.85	109.18	109.8	111.62	107.68	110.16	110.68	109.76	112.92	110.35	111.35	108.18	109.39	109.1	111.39	110.17	110.41	108.57	113.5	110.38	109.75	108.57	112.25	109.15	112.18	108.09	111.97	108.14	111.37	111.34	105.56	109.04	110.26	110.45	109.3	110.8	113.38	105.17	110.18	103.07	110.79	113.09	108.73	110.52	107.51	109.81	110.77	110.44	113.19	105.56
106.49	106.94	108.52	107.05	104.99	105.41	107.35	107.07	102.94	110.24	110.49	105.94	107.86	106.01	107.02	102.91	104.53	103.79	104.35	108.57	103.96	107.31	105.09	105.68	100.93	104.57	110.16	109.49	102.79	105.29	108.98	105.5	107.75	106.28	107.43	106.85	101.24	106.25	105.44	105.39	105.84	105.35	107.87	107.76	108.61	109.19	108.35	107.15	99.77	110.01
105.46	111.31	105.58	107.31	105.04	105.59	104.09	109.98	105.42	102.49	105.08	106	105.74	104.62	107.57	106.09	106.03	104.58	103.87	102.21	107.84	107.5	107.21	108.68	107.82	104.55	102.65	100.19	111.19	104.25	106.03	107.7	105.72	105.04	103.04	106.35	103.55	107.03	108.32	110.58	103.38	107.74	108.8	102.51	107.19	103.83	108.03	103.49	108.56	108.28
105.21	105.56	107.19	107.17	107.74	108.11	104.48	112.57	109.19	105.11	107.99	106.84	107.75	107.86	104.98	110.13	103.25	103.97	106.61	108.2	105.07	102.65	105.04	105.71	103.44	105.75	110.78	111.05	103.85	106.06	101.06	108.6	106.26	106.31	103.92	103.1	105.48	106.09	110.97	102.03	107.87	106.07	107.14	105.61	108.63	104.27	104.32	108.15	104.61	108.77
114.67	113.62	115.51	113.72	116.95	117.45	111.83	114.31	113.09	117.47	114.77	114.63	115.34	114.02	115.12	118.99	117.15	116.14	118.49	115.97	116.87	121.08	115.17	118.49	119.96	116.37	116.83	116.68	116.31	112.3	112.04	113.02	117.61	115.26	120.05	112.41	118.51	122.36	116.7	116.58	117.64	114.08	113.96	113.07	119.23	117.38	117.13	117.81	114.62	114.94
96.555	101.04	100.44	99.106	99.366	97.67	97.989	106.97	98.358	99.173	98.111	103.71	99.701	95.941	103.29	98.354	100.53	100.53	98.129	101.17	99.342	100.15	98.286	98.236	100.55	99.85	98.56	106.49	99.751	95.143	101.81	102.66	101.74	99.433	104.64	104.37	98.706	100.71	101.18	97.318	101.89	102.02	102	98.665	101.26	100.85	106.59	103.67	97.04	98.784
110.47	105.05	103.59	106.03	103.91	109.16	103.38	106.53	108.85	106	103.05	105.63	104.96	104.59	108.41	103.82	107.38	109.09	104.67	105.11	108.29	106.33	108.93	109.57	108.99	108.43	103.07	109.32	104.22	107.76	105.79	107.1	109.5	104.23	106.79	108.45	106.39	106.24	102.86	106.96	108.72	106.41	105.26	103.07	106.44	109.51	108.26	106.88	103.89	108.06
107.25	110.16	106.22	109.2	110.21	112.25	108.09	109.69	107.35	106.2	106.25	112.47	109.04	106.24	114.28	105.82	108.98	110.52	107.17	107.43	110.8	106.99	110.83	113.38	109.89	107.49	108.77	110.19	106.48	111.35	116.23	109.83	110.52	110.73	111.91	107.88	111.12	110.14	103.03	111.82	109.14	110.47	107.78	109.31	107.83	111.24	112.93	114.12	107.89	110.71
115.31	107.89	110.23	114.19	112.02	111.38	115.82	113.01	114.03	111.37	112.25	113.31	109.76	104.97	113.75	108.91	110.4	112.97	115.37	109.85	110.42	115.82	113.32	108.41	107.73	110.93	113.77	112.4	109.63	108.39	113.95	115.23	109.51	113.91	114.03	108.75	110.59	111.61	115.45	113.86	113.36	111.44	110.36	111.19	112.89	112.57	111.37	112.08	111.52	106.14
104.19	105.11	105.89	103.72	110.36	103.62	107.27	107.5	107.95	103.47	107.16	104.47	108.25	98.817	108.56	108.25	107.31	105.16	108.82	108.41	107.3	110.16	109.56	109.96	106.57	102.68	112.06	106.08	106.05	103.36	109.25	107.78	112.83	105.09	106.62	105.81	110.45	109.53	107.21	106.08	103.89	107.84	105.7	104.51	104	108.75	105.01	102.94	105.22	105.19
107.64	103.74	104.75	107.08	103.04	107.34	107.61	106.39	108.29	106.95	106.74	108.06	107.03	109.25	101.44	102	103.74	107.02	105.08	102.62	102.54	107.32	105.53	106.49	103.77	109.57	106.45	103.82	103.75	102.17	107.82	106.03	106.84	108.01	102.62	107.68	104.92	109.85	106.09	106.51	110.75	109.03	101.23	106.95	109.06	108.88	106.06	107.95	103.98	107.18
104.44	102.79	107.19	101.49	105.1	100.07	105.4	104.97	102.71	106.06	101.27	107.75	103.33	102.77	105.4	104.07	101.9	105.89	104.5	105.82	102.72	105.89	101.75	104.72	102.72	105.5	100.42	100.84	103.62	104.29	110.88	102	103.59	105.84	107.47	108.19	99.103	102.42	108.22	105.09	105.26	103.01	107.93	106.4	106.02	104.71	104.42	105.92	101.53	104.81
112.42	117.77	116.39	116.05	116.24	114.81	112.73	116.11	114.26	112.61	118.55	117.3	117.67	118.38	112	120.62	117	115.6	115.32	117.69	116.9	112.92	120.63	113.06	113.05	112.91	115.25	118.32	114.43	118.25	115.3	115.96	118.41	118.92	117.47	118.3	115.18	120.93	118.86	123.96	115.65	113.07	119.94	115.22	114.7	115.62	116.83	118	113.56	113.97
106.77	105.66	106.37	110.9	104.96	106.29	105.56	110.73	104.86	107.14	106.63	104.48	110.39	108.53	106.52	104.69	107.06	105.3	100.47	107.35	105.61	106.82	107.79	108.54	107.01	102.15	107.92	105.32	108.75	107.36	104.5	104.77	104.83	107.05	106.64	107.18	110.62	104.17	105.48	109.97	103.02	107.46	109.85	108.37	105.74	108.66	105.98	106.8	103.53	110.53
110.05	108.5	111.76	109.19	109.15	108.54	112.18	110.95	111.17	112.49	104.04	111.74	111.87	110.26	108	106.44	107.96	111.5	110.52	107.53	110.5	109.67	103.2	111.73	113.96	109.46	111.08	105.34	113.94	104.28	108.62	110.46	108.79	109.65	110.66	107.37	108.99	107.72	113.88	110.82	109.57	111.52	107.5	106.69	111	107.92	111.06	107.73	107.11	106.57
111.29	115.17	108.21	113.93	112.06	111.85	110.7	115.37	110.8	110.53	109.98	110.85	109.87	113.12	109.93	109.76	113.28	112.81	108.03	108.59	112.1	106.9	111.68	111.33	112.71	109.4	114.4	111.05	109.88	112.17	107.95	109.49	113.55	109.66	112.67	109.06	114.61	111.73	111.93	114.77	111.05	111.22	110.26	113.77	113.59	111.97	110.37	110.73	109.8	111.09
105.23	99.067	108.5	105.94	108.49	106.99	107.83	102.98	105.27	104.94	103.91	102.64	104.12	107.73	105.43	104.51	104.21	101.65	102.45	105.3	107.7	104.65	104.47	106.06	105.13	102.74	102.82	104.53	105.12	104.79	109.01	108.48	103.59	103.34	105.07	103.12	105.56	105.77	106.93	103.98	107.65	104.62	104.64	102.81	103.47	104.74	107.94	106.56	103.8	102.15
108.06	109.11	105.01	104.75	106.65	102.27	107.14	100.38	102.38	109.06	106.33	112.21	107.02	106.03	106.54	107.58	104.36	103	107.7	106.11	103.06	105.21	107.07	104.56	108.54	102.33	105.11	103.47	106.06	107.33	106.22	104.62	106.92	105.06	104.49	108.88	103.5	107.25	107.11	107.54	107.73	105.95	105.94	105.33	110.54	108.75	106.04	104.72	104.08	108.47
110.08	111.76	109.26	117.16	109.85	110.67	112.78	110.35	111.82	112.27	113.01	112.43	111.28	113.07	115.32	115.6	113.03	113.98	111.47	108.68	114.21	116.06	112.93	113.76	111.62	112.52	115.37	112.64	111.52	114.95	116.75	116.08	113.73	116.92	113.11	109.19	111.55	110.09	107.28	109.27	112.8	112.23	115.59	113.95	114.15	107.57	111.04	110.43	114.37	111.53
109.53	110.98	107.88	110.73	111.49	115.01	111.53	109.92	112.1	112.12	109.63	109.27	107.77	109.35	112.09	108.38	111.23	113.85	115.67	110.87	112.9	112.77	112.83	112.66	112.26	110.52	111.97	110.2	113.17	117.7	109.81	110.3	111.39	109.73	114.07	113.56	108.22	106.32	110.51	110.86	115.05	113.89	109.65	106.9	110.03	107.47	109.68	107.46	112.46	107.62
103.52	104.44	103.19	101.24	105.82	103.62	104.93	99.503	105.47	105.27	105.46	103.22	101.79	105.22	101.92	101.06	104.95	103.66	105.41	105.19	103.31	105.46	102.42	106.35	104.17	102.03	101.06	108.85	101.34	102	105.55	104.67	102.85	103.84	102.43	102.91	104.07	103.06	104.51	105.86	104.83	102.79	98.696	105.5	108.05	101.05	102.61	102.09	107.28	102.51
105.37	107.55	111.49	104.13	107.82	110.8	107.2	108.66	104.29	107.04	104.87	107.23	109.82	104.45	106.44	111.83	105.54	108.64	108.23	104.24	106.15	106.06	108.82	107.33	103.36	108.37	104.79	106.12	106.22	99.46	105.52	105.89	110.25	108.48	107.33	107.66	112.61	103.96	109.36	109.2	108.84	106.07	105.01	106.13	106.82	101.71	107.84	110.39	107.17	103.37
99.899	101.2	100.68	103.52	105.08	98.438	98.144	106.82	98.897	101.52	102.33	102.11	99.217	104.15	100.63	97.821	103.39	100.16	102.52	99.377	103.12	98.094	98.729	95.307	102.94	101.48	100.98	99.812	101.71	98.562	100.63	101.97	97.16	97.587	99.815	99.916	98.497	95.39	104.94	97.514	97.224	100.25	98.719	96.963	100.52	97.595	101.7	100.19	105.62	98.452
104.12	106.7	103.7	104.04	102.3	105.37	104.54	102.55	107.61	109.16	106.56	105.64	107.77	106.16	107.5	105.17	105.05	106.13	105.48	102.65	103.2	109.31	106.24	105.55	107.86	106.8	106.1	101.77	106.43	108.15	107.18	105.63	103.26	105.99	108.09	102.14	103.75	106.36	108.12	106.36	104.81	104.28	107.6	107.07	95.519	106.4	102.84	102.79	102.48	104.12
111.36	111.83	110.45	113.86	110.39	114.64	117.35	113.29	114.18	112.81	115.43	113.49	112.85	111.8	112.67	110.42	116.27	113.65	108.86	114.39	111.34	110.49	115.57	113.02	110.36	109.51	111.78	118.22	107.83	116.06	112.92	112.57	111.98	110.82	112.35	112.96	111.24	110.94	112.96	111.56	114.2	116.09	111.33	115.14	115.14	113.37	111.8	115.78	116.28	108.86
100.68	104.92	97.336	100.97	97.95	96.967	104.03	100.58	100.87	100.4	99.074	102.7	97.804	97.242	102.06	102.65	98.774	97.241	104.53	101.95	101.98	103.57	98.919	104.37	98.929	106.24	101.28	100.63	101.31	98.062	103.75	98.226	99.503	97.491	96.32	100.63	96.307	99.893	103.53	97.382	100.76	98.32	101.1	103.22	100.3	98.313	103.97	103.55	99.8	99.703
107.22	115.64	113.47	115.86	110.81	110.51	110.59	116.08	111.05	114.04	115.26	114.29	111.06	108.53	110.88	111.3	111.34	107.34	111.85	112.69	108.31	110.62	110.54	111.37	111.3	112.95	110.41	110.03	109.73	106.75	110.84	111.87	110.86	112.93	109.86	109.74	112.17	110.72	110.06	111.83	108.86	112.58	111.42	117.7	111.43	110.31	113.48	113.25	113.65	113.66
105.72	104.81	108.23	104.81	107.67	102.41	107.63	109.94	102.02	104.18	107.11	103.77	105.45	107.66	108.24	102.55	102.04	103.61	104.51	104.47	106.11	107.22	108.21	109.15	106.74	109.52	104.73	105.75	106.11	108.39	101.15	109.21	104.81	106.07	105.21	103.32	106.61	105.23	105.1	107.03	108.9	105.63	103.23	106.1	106.33	107.3	104.6	109.6	107.48	109.93
111.74	112.57	114.76	116.39	112.93	114.23	113.95	118.51	111.31	112.25	110.83	111.66	114.48	110.89	111.66	110.95	115.39	115.24	114.33	110.83	113.6	115.89	111.44	110.61	111.28	113.2	114.62	114.53	111.12	113.19	114.98	111.05	115.95	111.54	110.13	109.18	109.63	115.98	115.72	114.7	111	109.4	113	114.49	114.31	114.76	117.66	111.8	114.63	116.76
105.02	105.46	111.73	108.45	105.13	106.66	109.43	111	102.93	102.05	104.85	107.81	109.92	106.17	108.01	108.11	104.46	108.47	109.56	106.57	102.42	108.51	103.45	108.28	109.33	106.54	106.03	105.85	106.79	109.95	104.78	106.66	103	103.95	110.3	105.68	108.53	107.48	108.14	106.46	104.82	106.8	110.8	108.49	107.78	101.22	104.85	105.25	105.13	101.27
107.97	103.44	105.12	106.79	105.42	104.44	101.08	107.61	106.7	106.97	106.68	108.37	100.76	105.1	106.59	106.98	107.53	105.33	101.24	107.91	108.89	104.04	103.63	107.03	109.61	107.91	106.08	108.43	107.53	107.59	105.63	106.13	105.34	104.06	107.19	112.5	105.48	107.76	102.77	106.52	105.56	107.83	106.49	109.03	102.45	107.08	105.53	110.74	104.5	103.74
107.74	104.8	107	111.63	105.02	107.37	111.7	107.95	104.06	106.02	107.33	102.71	105.02	108.73	107.16	110.26	113.82	104.17	105.62	108.09	104.37	111.29	110.75	107.9	108.02	104.2	107.1	103.39	108.7	103.15	102.97	107.2	106.87	104.83	104.51	102.62	107.98	106.34	108.06	108.5	109.2	107.19	103.92	105.34	104.6	104.27	109.03	111.13	103.39	99.946
111.07	107.57	111.57	115.66	111.39	108.75	108.71	110.94	112.15	111.27	113.56	109.65	112.6	112.31	116.03	107.12	109.47	109.78	108.9	110.88	109.04	110.2	109.26	109.74	111.97	110.37	105.84	113.69	108.22	106.82	110.07	106.77	111.34	110.88	108.63	111.02	109.84	111.56	115.1	108.7	111.14	110.59	109.35	114.07	112.15	113.07	111.96	114.58	108.85	112.07
104.58	104.4	109.39	106.03	107.28	106.15	103.5	101.65	105.57	105.04	107.71	106.54	102.75	104.9	105.55	100.79	105.35	106.09	107.36	106.24	102.51	103.61	103.12	107.73	105.31	107.69	107.51	104.98	107.56	105.72	103.42	107.23	106.4	104.86	107.76	103.83	105.21	106.54	105.75	107.49	106.87	107.55	102.61	102.19	103.14	108.71	104.94	103.86	105.35	109.47
102.69	105.82	105.56	109.59	106.62	103.31	108.53	109.16	105.64	105.49	106.24	103.68	108.43	112.88	108.6	105.21	106.94	109.02	103.31	106.4	106.43	105.19	103.75	105.31	104.98	103.44	106.21	106.75	108.95	105.02	105.31	105.51	106.44	104.6	103.39	100.51	109.6	103.6	104.89	107.82	102.75	106.15	106.5	108.87	104.64	105.58	102.62	106.05	105.24	109.77
106.45	110.45	102.67	109.14	109.27	106.68	108.48	108.84	99.537	108.02	108.05	107.06	103.04	109.85	107	105.66	107.69	108.28	106.22	106.15	109.19	106.9	104.85	109.77	106.57	109.31	106.92	105.12	106.84	108.15	104.5	107.37	108.09	103.42	103.82	107.68	102.78	104.46	110.21	102.32	106.62	104.18	108.83	107.74	106.26	108.11	107.52	109.21	106.52	107.16
105.54	101.73	104.34	101.59	107.17	107.75	106.19	104.74	105.29	105.49	102.7	105.23	104.62	106.64	105.04	106.2	103.97	107.05	111.19	104.15	101.9	110.06	105.95	105.44	104.64	104.59	101.52	106.69	108.15	103.14	108.25	104.62	108.75	109.59	105.79	108.45	111.71	100.87	108.46	106.62	106.86	104.2	102.59	100.2	101.18	100.47	109.81	101.44	106.08	107.74
104.52	106.66	104.42	104.95	105.37	103.71	106.97	108.74	104.89	101.12	106.01	105.08	106.16	104.61	102.23	105.99	103.1	105.17	104.59	105.02	106.29	102.76	109.53	105.68	102.48	101.51	105.24	106.06	99.002	105.15	104.86	106.95	108.59	108.41	105.05	103.65	100.24	103.86	105.59	105.53	105.3	106.17	102.88	104.68	104.16	101.36	103	107.35	104.15	107.43
107.07	101.36	106.79	108.1	107.58	105.54	106.12	106.49	109.12	107.27	107.47	103.6	105.54	108.1	107.79	102.52	104.25	104.43	105.51	104.06	106.76	103.29	104.78	109.44	108.05	102.27	106.31	107.12	104.97	108.77	105.82	110.36	104.97	104.5	108.22	106.89	105.59	108.18	106.26	102.95	105.1	105.84	104.85	105.15	106.91	105.47	104.09	103.13	108.09	106.88
100.25	100.29	102.48	98.429	102.71	101.77	101.37	97.777	97.411	100.47	94.622	96.815	99.642	98.917	101.12	102.52	99.317	98.274	101.58	97.491	96.333	96.261	100.52	98.179	100.37	101.98	99.645	104.1	104.13	99.407	95.763	99.62	100.47	105.45	99.021	103.88	99.453	99.982	99.652	97.528	99.112	101.25	98.887	100.83	102.14	98.232	99.907	102.22	100.63	101.44
109.07	111.78	113.23	110.51	110.53	112.04	108.86	114.36	116.5	114.82	109.67	114.11	112.23	108.52	112.39	114.76	111	108.61	105.35	111.9	110.09	115	110.76	112.16	114.99	115.18	111.54	110.67	107.73	112.25	114.92	113.62	114.02	114.15	111.94	111.2	114.61	112.5	116.45	110.2	115.02	112.33	112.43	110.46	113.19	115.12	112.45	108.99	111.33	108.21
110.21	110.96	112.47	107.6	107.56	113.39	115.82	116.69	112.6	111.63	114.27	112.93	111.38	114.77	115.97	113.28	110.76	107.67	112.15	111.76	112.13	114.83	112.14	114.98	110.42	112.7	110.32	110.12	112.98	117.78	114.1	111.56	106.39	111.28	111.57	112.76	110.02	111.15	107.68	114.02	112.84	114.36	113.95	113.98	113.49	113.98	110.1	119.8	110.97	112.27
103.59	105.43	107.67	109.4	106.01	101.77	103.51	105.07	106.67	104.32	108.95	105.43	103.95	106.79	105.95	105.17	107.74	107.42	102.18	104.51	103.54	108.94	104.42	109.03	103.95	106.4	108.57	109.51	108	107.49	104.17	105.33	103.21	102.29	107.44	102.29	105.86	106.61	106.02	104.13	105.79	105.78	108.18	103.52	105.02	105.68	103.75	107.85	106.98	103.93
110.41	108.46	102.03	107.45	103.71	103.87	102.71	108.56	105.53	107.18	99.705	104.39	108.03	103.36	106.85	105.26	107.18	105.55	104.24	103.17	109.98	104.2	104.1	106.85	110.94	106.71	105.69	105.58	105.16	103.14	107.95	103.52	106.59	104.18	110.19	103.42	110.99	108.79	104.02	108.75	106.02	99.608	105.61	108.91	106.17	106.37	102.24	104.59	102.86	110.54
111.18	110.93	110.78	108.49	114.34	110.57	110.09	110.51	110.76	114.64	116.84	112.44	111.52	108.4	113.94	107.54	109.33	115.99	113.88	111.88	113.24	112.87	114.29	115.05	113.9	111.94	113.51	112.1	110.35	111.8	111.52	114.09	115.65	112.71	110.88	113.13	113.09	115.81	109.6	111.17	110.42	110.34	111.05	111.59	111.41	115.41	111.59	112.96	111.36	113.62
111.3	100.83	104.89	107.32	105.79	105.77	106.92	108.32	110.25	105.62	105.97	104.91	105.14	103.79	98.764	106.59	102.46	104.12	102.68	108.59	102.9	107.55	103.43	106.56	108.28	107.25	103.62	103.22	106.37	102.73	101.34	106.68	107.55	107.68	104.46	106.64	104.54	103.75	105.61	108.88	104.02	106.75	109.02	103.87	110.63	104.99	104.07	109.18	102.95	101.25
110.25	112.09	110.19	111.44	109.46	111.63	116.68	111.64	109.79	114.38	113.71	114.12	111.14	113.25	110.11	114.92	116.55	108.27	108.41	112.36	111.79	109.94	113.69	108.83	112.49	112.26	111.64	111.52	106.41	111.29	110.42	112.88	111.37	109.6	111.79	112.63	110.78	114.81	115.29	108.57	111.19	110.82	113.39	109.56	109.39	109.56	111.29	112.37	111.13	108.93
102.24	105.72	109.02	105.92	107.94	102.57	105.28	106.76	109.74	105.95	103.48	107.14	103.67	102.25	104.02	109.52	104.75	107.53	108.18	108.09	106.13	110.23	109.21	106.27	104.47	107.25	106.34	109.59	103.76	103.62	102.41	105.86	105.06	101.11	104.81	107.67	104.05	105.14	105.16	106.5	108.85	102.89	109.53	107.55	105.42	107.86	108.78	103.63	101.12	107.39
105.07	107.27	101.67	108.13	105.1	106.53	107.23	105.84	106.32	107.1	106.36	105.23	107.08	103.86	104.35	109.52	105.61	106.55	106.7	110.54	105.4	107.55	102.79	102.21	108.05	108.82	103.34	103.66	107.88	106.57	102.48	110.77	107.41	102.71	109.06	107.19	109.1	100.34	103.41	103.92	106.94	109.76	100.67	104.05	104.16	107.55	107.8	105.68	108.9	100.37
107.6	112.35	111.28	117.07	113.27	113.94	107.02	109.79	113.61	114.23	115.4	107.39	113.42	110.68	109.92	117.9	106.59	109.57	105.77	109.66	112.63	115.35	114.08	111.86	112.86	107.98	109.21	113.31	111.41	112.91	111.87	113.19	107.91	107.29	117.29	110.27	109.66	114.44	114.88	112.01	110.95	112.92	112.73	111.12	109.75	112.75	113.44	111.02	114.97	110.57
103.03	99.995	98.627	97.204	99.207	97.374	97.377	97.449	102.87	99.775	102.14	102.89	99.156	93.606	102.3	102.23	101.71	94.736	99.3	99.359	102.05	98.655	101.31	100.47	100.93	99.524	97.324	97.753	103.74	104.17	102.83	102.12	101.5	96.341	105.5	104.09	103.7	103.27	98.141	98.411	102.54	101.34	98.132	99.106	98.879	97.547	99.036	100.48	102.16	102.29
105.2	105.83	104.86	101.83	106.93	107.75	106.49	109.86	105.29	105.76	108	106.77	109.67	105.5	105.88	104.43	104.72	110.33	101.53	103.09	106.85	107.49	107.35	108.5	105.73	106.84	107.99	103.46	100.89	104	101.38	109.42	104.85	110.23	104.36	104.91	107.03	107.19	102.99	101.9	109.22	104.81	102.31	106.53	104.88	106.84	104.47	109.89	105	106.81
104.95	107.76	105.29	107.69	104.7	108.16	104.41	107.62	106.47	106.84	105.78	108.04	106.88	104.43	102.95	106.62	106.17	103.59	103.67	105.69	104.97	103.13	105.74	102.26	106.94	103.87	101.95	105.58	106.02	104.57	102.3	100.28	104.87	111.58	102.4	101.06	103.58	103.49	108.09	105.91	108.08	106.55	104.65	103.37	102.97	104.83	106.32	103.5	101.44	100.76
110.92	105.71	115.54	112.49	108.15	114.6	116.75	108.65	115.54	113.52	112.11	112.25	111.86	112.29	116.59	112	109.77	112.02	111.99	110.98	114.48	108.34	107.57	112.97	110.9	109.85	113.96	114.63	111.45	109.75	111.84	108.21	112.93	111.99	113.8	107.16	111.83	111.28	110.2	110.6	108.29	106.38	115.75	104.84	110.45	112.6	109.65	109.58	107.79	114.64
104.38	107.14	105.45	105.94	104.75	100.2	102.92	102.33	104.27	104.42	105.82	101.34	104.69	104.17	102.61	107.26	105.93	103.17	108.56	104.39	101.37	108.84	106.46	104.35	104.42	103.14	106.96	106.41	103.64	105.67	106.17	107.09	103.76	107.01	103.5	99.667	107.9	107.58	102.74	104.97	107.7	102.41	103.76	106.3	101.06	109.92	103.2	107.06	103.24	103.28
99.638	96.966	96.129	102.78	101.18	103.14	99.966	101.61	102.46	100.39	100.16	100.32	96.736	101	101.6	99	97.773	100.28	96.992	102.15	99.889	101.83	103.65	98.53	102.08	100.98	99.782	99.664	103.66	102.35	95.821	100.21	98.226	99.413	100.98	101.42	98.948	106.79	101.85	97.531	100.71	99.695	101.08	98.406	98.737	101.24	97.175	102.49	96.51	99.305
106.94	105	106.06	104.46	103.54	104.38	104.6	106.93	102.68	104.75	105.26	105.94	106.04	103.57	105.81	103.24	101.93	110.11	106.71	104.35	103.58	103.21	106.68	101.51	107.75	104.9	109.16	105.29	103.24	111.62	106.32	105.07	109.48	106.22	105.5	106.48	105.65	100.73	103.58	107.55	108.96	105.72	104.48	105.44	104.48	106.58	106.62	100.62	106.39	102.84
102.73	104.37	109.04	106.94	102.74	109.12	104.45	104.86	103.43	105.41	103.72	102.03	104.78	103.55	111.03	109.4	108.91	109.76	108.7	103.82	106.39	104.06	105.47	104.77	105.22	104	107.42	110.06	103.38	110.29	109.91	104.59	106.05	108.81	108.72	108.62	107.33	102.6	110.52	107.52	104.39	104.35	103.15	104.7	107.48	105.04	108.58	108.1	104.98	104.02
117.8	113.02	108.89	113.02	114.4	113.03	111.37	115.76	111.64	113.97	114.9	110.48	119	112.21	113.31	111.09	112.28	117.62	114.4	114.9	110.98	112.29	113.64	112.24	115.78	114.54	111.78	117.34	111.63	113.06	109.18	112.52	109.73	118.34	110.61	108.53	106.75	108.5	114.04	114.48	113.09	108.94	111.41	114.81	111.22	110.85	113.24	112.57	113.2	114.74
113.32	108.04	112.71	113.74	116.26	112.97	112.22	112.67	111.93	115.26	111.26	111.21	109.98	107.53	115.1	113.96	109.72	112.69	108.28	114.49	111.25	116.5	112.9	110.7	110.49	115.32	108.32	111.63	114.71	109.35	115.41	110.63	110.56	110	116.04	113.5	112.16	113.49	115.22	111.79	106.31	115.17	116.17	113.38	107.56	116.6	113.72	112.85	110.36	114.63
112.05	114.28	112.55	111.96	108.56	111.89	111.08	114.69	115.5	114.28	109.05	108.18	115.15	112.52	111.08	110.15	110.82	114.24	110.29	115.02	115.05	111.04	114.5	112.66	107.27	116.22	113.83	111.99	108.95	112.44	115.44	114.94	112.03	111.45	112.6	109.74	110.02	115.33	113.81	113.66	112.94	114.22	109.03	113.44	115.6	115.53	107.23	112.29	111.15	116.76
108.38	109.4	107.75	105.16	109.14	104.75	106.07	106.21	102.43	107.09	103.07	108.23	100.04	104.94	102.06	101.43	99.982	108.33	108.02	107.68	103.68	108.41	105.04	105.37	101.26	105.4	107.78	103.28	109.2	104.43	106.02	104.52	104.08	108.01	102.03	107.27	102.52	105.1	98.605	107.52	103.95	107.9	100.53	105.88	103.79	106.74	110.63	105.27	108.3	110.37
102.6	103.87	109.72	104.81	108.2	102.19	105.6	111.82	103.58	109.1	104.82	106.08	99.994	100.36	109.51	106.19	104.8	105.11	109.41	109.34	109.14	106.15	110.19	111.5	109.13	103.22	106.85	111.37	107.25	106.54	106.29	104.84	107.38	107.92	109.73	105.65	105.31	107.11	106.99	108.36	107.17	110.85	107.44	104.76	108.42	110.12	108	106.69	106.39	107.75
107.29	109.17	110.81	110.04	109.07	113.78	110.29	114.19	109.4	113.1	109	111.36	110.25	105.88	108.99	108.53	104.53	111.51	113	114.6	113.56	109.45	108.04	106.99	108.7	115.99	111.23	112.86	108.95	111.1	108.34	108.38	105.72	110.42	108.9	110.14	107.71	107.68	112.84	109.46	111.81	112.68	111.65	109.83	108.65	109.69	107.21	109.79	110.58	111.62
107.8	108.08	103.21	106.82	107.31	102.67	104.44	102.04	102.87	102.92	104.11	105.3	104.71	101.86	105.17	101.52	104.67	101.73	101.62	106.88	104.1	103.94	105.46	106.33	106.67	106.78	106.14	105.32	108.5	103.94	108.1	107.59	105.17	108.84	104.45	98.633	103.11	104.06	102.01	108.41	103.33	100.5	105.49	103.54	106.47	106.41	105.95	105.18	103.37	105.15
110.8	112.48	109.57	110.16	112.36	110.91	110.11	108.18	112.51	108.53	114.92	113	110.98	111.66	107.26	113.4	111.08	107.67	111.72	110.84	109.4	116.34	114.37	110.15	114.37	109.28	108.78	109.19	111.11	107.65	109.39	111.03	114.24	111.47	110.21	113.99	111.66	112.37	114.66	111.26	115.83	113.5	108.42	104.77	114.12	105.85	115.34	108.43	114.07	109.04
116.97	122.28	117.36	118.29	119.81	122.8	117.92	117.31	122.13	120.31	116.22	119.27	116.79	117.16	112.63	115.05	118.49	116.39	119.42	119.13	113.35	122.09	118.98	121.31	119.9	116.45	115.83	117.01	120.21	118.53	119.26	121.53	120.39	122.85	117.94	117.63	116.02	117.62	118.72	116.37	119	120.28	117.37	118.72	116.32	120.67	117.55	118.54	116.27	116.89
102.48	107.43	104.38	104.38	106.6	102.09	108.46	104.37	101	101.97	106.42	105.33	108.29	103.61	105.86	103.81	106.26	107.29	104.15	102.74	104.45	105.17	106.47	107.65	104.61	107.35	104.72	107.12	109.64	108.04	105.28	106.44	107.43	105.55	106.82	104.42	105.09	106.9	105.57	106.88	107.08	103.28	106.08	105.48	105.96	106.69	109.64	101.83	108.34	103.23
107.49	105.98	102.49	107.97	107.89	106.27	105.03	110.73	102.46	104.6	104.4	106.95	106.49	105.05	107.45	107.84	106.29	106.56	109.05	104.31	103.15	106.81	102.22	109.94	105.7	105.02	111.99	101.94	106.65	110.55	100.98	104.38	101.57	104.26	106.87	107.13	106.68	104.36	107.05	103.68	111.08	109.33	103.79	104.56	105.87	106.46	112.46	107.63	104.95	105.49
100.24	103.23	103.95	104.8	105.65	106.17	102.83	105.76	102.13	107.79	101.78	104.55	101.78	103.2	106.02	105.09	101.62	98.823	104.62	102.7	102.18	104.41	104.92	105.2	105.38	105.74	105.26	106.15	105.75	103.81	104.92	101.56	103.57	106.13	102.17	97.58	103.55	102.08	106.89	102.73	102.74	101.16	104.06	105.31	105.22	108.49	106.14	103.49	103.89	105.52
114.31	117.78	111.99	114.36	116.73	116.98	109.34	114.28	115.37	110.66	111.73	114.15	117.32	110.57	111.64	115.14	114.6	111.61	111.41	112.52	111.21	112.51	112.6	112.11	116.55	112.74	113.3	113.31	111.8	112.14	113.66	113.39	112.7	117.03	112.76	109.91	112.56	115.11	115.21	117.39	112.74	107.87	114.12	111.07	116.46	113.42	113.48	113.32	115.16	116.08
106.72	105.16	103.46	106.36	105.55	106.03	104.44	107.47	105.24	107.57	109.67	100.65	102.64	108.32	107.65	105.58	107.57	106.73	104.82	107.29	109.41	102.17	105.17	107.22	100.39	109.7	105.51	102.43	101.23	102.82	110.21	103.98	106.41	103.69	106.47	106.73	105.05	106.95	106.8	104.08	101.81	104.81	103.21	105.47	103.09	104.52	107.22	107.46	107.61	109.23
108.43	108.56	109.95	107.92	110.01	108.27	111.32	109.47	108.59	110.52	107.66	107.92	110.63	105.71	108.33	108.89	106.91	108.19	112.01	109.07	105.61	109.31	107.78	108.7	111.16	110.75	109.81	107.32	110.96	107.85	109.51	107.98	108.01	106.04	109.39	104.86	107.24	110.03	113.2	108.02	105.04	111.45	107.67	103.07	113.24	108.91	110.01	111.66	107.93	111.78
108.41	107.71	103.6	99.192	104.95	107.91	105.87	105.81	106.88	104.05	109.37	105.97	104.1	105.32	105.28	106.32	106.98	106.13	103.15	111.27	104.99	107.31	109.9	108.44	106.47	103.65	104.64	105.4	105.48	105.07	106.3	106.38	103.53	104.37	108.42	103.85	108.86	103	110.93	104.65	109.1	110.8	106.72	104.74	106.51	108.69	106.92	104.19	102.36	105.02
104.13	108.66	106.52	108.42	99.835	104.74	106.01	104.02	105.44	106.84	107.32	105.36	107.72	106.62	108.13	106.17	102.44	107.38	106.71	103.5	104.64	106.54	103.67	107.71	101.51	103.49	105.25	105.17	104.17	104.53	104.83	105.3	107.87	104.32	105.62	104.13	100.88	104.87	106.72	104.82	105.14	103.28	106.87	107.06	101.3	103.81	103.13	109.8	105.32	107.45
109.03	109.66	106.64	109.68	111.12	113.83	109.31	107.38	113.16	106.98	113.94	108.18	109.98	116.71	108.87	108.98	110.44	109.1	109.77	108.2	114.2	106.8	105.25	106.28	106.84	106.97	106.87	109.74	107.21	107.13	105.81	110.16	108.05	111.32	110.97	112.33	105.35	109.53	111.2	111.7	111.91	114.72	109.59	112.11	108.3	111.62	109.05	108.91	111.22	106.77
100.67	102.06	103.91	98.436	105.12	97.874	101.41	94.717	100.3	94.803	99.677	102.61	100.03	100.58	96.234	101.33	101.64	101.74	95.52	101.34	102.46	99.318	98.159	99.35	98.796	98.113	100.26	100.5	100.52	99.777	102.34	103.49	103.78	102.75	103.23	102.81	103.34	100.01	95.927	98.649	100.92	97.692	98.435	101.01	98.421	103.22	101.13	99.979	101.39	98.668
112.79	113.8	111.7	117.03	106.77	110.61	111.28	110.84	113.18	110.43	111.76	112.03	112.56	113.54	109.69	112.49	114.16	109.25	110.11	111.96	109.85	109.76	110.96	112.41	113.01	113.24	114.89	113.14	112.6	112.32	112.86	108.73	112.34	104.93	110.8	112.42	107.31	106.37	112.38	111.67	110.4	110.37	105.23	111.22	111.2	109.71	115.17	108.76	111.56	109.93
109.25	107.17	105.95	105.9	106.18	108.44	107	107.36	106.63	108.36	104.82	107.6	108.36	105.47	101.79	104.14	102.02	106.91	104.58	105.98	102.82	107.74	106.09	105.36	104.69	107.77	106.67	104.73	105.79	109.86	106.36	104.27	107.41	102.95	103.58	100.71	104.1	104.42	107.47	107.27	105.66	105.54	103.12	102.52	106.55	104.86	106.2	101.82	103.18	105.67
105.13	105.1	101.62	104.3	103.93	105.86	99.994	108.11	101.82	101.62	105.19	105.91	104.97	100.23	107.78	102.09	104.39	102.65	104.04	108.74	104.26	105.18	102.65	107.08	99.767	102.88	105.05	99.722	102.14	107.29	107.13	105.77	105.03	109.07	105.96	108.91	103.46	100.03	108.77	102.22	105.2	104.76	104.23	101.7	104.02	104.5	104.48	104.83	105.46	99.668
116.91	115.69	114.99	118.03	121.79	120.14	115.21	117.24	117.15	119.32	118.97	119.61	115.58	114.08	121	120.92	117.85	115.8	116.98	117.79	115.21	118.3	119.51	117.62	117.63	115.76	114.91	116.03	116.52	113.79	118.58	119.14	118.2	114.44	113.49	114.12	119.09	114.1	118.3	121.18	112.13	119.64	116.9	117.01	118.36	116.79	116.46	118.54	117.82	118.46
109.79	107.19	105.45	100.56	104.97	105.03	105.13	104.79	105.39	106.14	101.73	105.85	107.59	100.51	105.64	103.27	104.98	106.9	108.1	105.97	106.22	107.38	103.47	106.56	104.55	108.38	102.92	103.96	104.85	105.28	108.5	104.85	108.23	104.24	108.17	106.39	103.25	105.36	104.82	101.78	105.5	107.73	104.83	108.22	110.94	106.24	103.93	109.79	103.59	102.14
111.76	114.85	112.45	110.47	110.6	107.11	113.96	110.56	113.66	115.65	114.16	110.83	109.28	116.13	112.3	113.33	111.31	112.02	112.5	112.64	116.56	110.01	111.82	112.83	116.6	116.59	110.23	113.49	113.3	112.23	115.76	112.92	117.18	113.46	115.51	112.41	115.72	111.55	114.88	109.74	108.24	112.01	111.34	115.99	112.04	110.92	106.66	112.2	109.85	111.2
109.06	106.82	103.26	106.78	104.28	107.52	103.14	106.39	104.28	106.86	106.72	104.56	102.63	105.15	103.12	102.31	106.03	105.49	101.72	111.71	104.2	104.75	108.98	103.58	106.85	104.99	108.35	107.4	103.89	105.82	106.68	106.27	100.87	106.85	105.52	105.17	106.43	101.92	104.79	109.71	108.15	105.71	102.56	110	109.7	103	105.14	103.5	108.94	104.15
102.89	106.53	110.13	105.9	107.33	105.28	104.85	103.99	103.91	110.4	107.75	106.34	107.66	107.42	102.58	106.47	105.89	109.72	104.55	110.49	101.56	102.52	106.01	106.95	107.09	108.47	100.74	103.17	106.54	109.38	103.9	105.34	106.49	102.07	109.81	102.97	102.94	101.93	107.41	102.43	104.14	105.71	102.93	106.42	111	104.87	106.91	108.77	102	107.46
117.28	111.68	109.29	114.14	112.95	112.99	108.21	109.15	116.93	111.71	114.24	114.86	113.78	114.43	113.8	114.51	110.78	110.79	109.68	112.04	111.66	108.76	114.89	116.17	112.85	110.33	112.7	113.98	114.92	112.19	111.68	113.89	111.86	112.97	115.36	109.44	111.44	110.1	111.03	116.01	112.12	115.35	111.81	110.16	112.66	118.19	115.92	110.43	112.68	112.67
106.62	106.52	109.52	103.78	106.32	102.76	110.32	106.59	103.25	107.01	109.69	104.95	108.63	101.56	108.31	105.31	105.52	110.61	103.54	104.16	104.84	103.73	105.62	105.41	109.17	108.27	106.44	105.92	104.28	102.26	101.36	105.96	108.07	104.15	106.68	108.51	109.89	110.4	108.88	109.25	106.91	105.68	107.41	105.66	107.92	102.95	105.07	104.14	108.98	108.7
119.62	116.3	117.34	113.56	120.97	118.72	118.96	117.77	119.35	117.56	118.78	119.99	117.43	122.03	114.9	117.57	119.73	119.29	118.78	126.57	116.82	115.67	113.25	120.23	115.65	118.14	117.11	115.69	117.99	116.77	120.41	114.82	117.71	123.92	117.12	117.84	116.61	117.19	110.32	117.84	121.31	113.32	122.74	117.19	118.06	117.22	118.15	117.92	117.48	116.09
107.54	103.22	106.72	105.99	105.67	103.71	103.88	104.84	109.15	106.98	104.51	101.27	112.78	103	103.91	103.2	108.2	106.44	105.25	107.22	107.79	106.17	106.59	103.65	109.4	103.76	106.51	105.65	103.56	106.67	101.83	106.49	105.22	100.87	103.89	103.49	107.61	107.39	100.7	109.5	104.05	103.06	101.82	106.83	105.04	103.91	108.27	107.01	105.57	102.7
115.59	112.61	112.41	114.53	113.27	116.51	115.99	116.86	122.36	111.7	116.5	112.16	118.1	111.35	119.83	113.43	115.43	116.44	117.45	118.01	116	116.63	115.57	113.67	116.68	114.96	112.99	113.98	117.57	112.26	118.26	114.77	115.48	112.06	117.64	114.86	116.58	118.7	119.92	114.59	117.68	117.15	116.3	119.93	117.57	112.09	115.62	117.37	114.78	115.98
103.43	104.06	100.79	103.88	104.67	99.856	100.11	103.7	107.53	104	99.294	104.16	106.12	105.13	104.57	107.75	100.18	102.38	101.52	105.16	104.53	104.9	101.47	102.2	105.16	104.58	101.07	105.19	109.81	104.55	104.33	108.09	105.86	101.73	107.1	105.32	103.15	104.26	107.3	106.26	102.76	106.71	103.7	103.63	103.23	101.93	101.36	106.75	104.19	102.8
112.49	109.51	110.2	117.48	112.08	110.27	112.79	109.6	113.73	111.58	106.11	108.73	110.97	112.92	112.26	111.19	114.36	108.49	110.91	113.47	112.57	113.35	111.51	113.79	116.56	113.33	113	113.5	111.84	104.56	107.9	113.08	111.08	109.76	111.07	113.6	109	115.27	114.61	114.12	114.1	112.03	111.44	114.31	114.41	110.44	111.86	112.81	112.88	112.3
108.03	104.85	106.36	106.77	102.19	103.51	100.03	105.18	103.04	104.13	101.47	103.96	102.14	106.14	103.25	99.787	105.71	109.88	103.97	105.02	106.08	108.28	106.14	105.04	102.57	106.44	96.269	107.2	105.91	102.03	103.87	102.8	102.62	99.73	102.53	107.39	102.5	103.8	105.65	103.37	105.07	109.01	99.168	104.87	107.29	104.07	104.53	100.5	101.51	104.02
112.04	112.47	108.68	109.46	110.51	113.17	110.76	108.29	113.94	109.19	108.98	113.71	107.29	109.98	111.63	109.99	113.6	110.69	110.68	110.45	106.84	113.65	110.51	112.48	113.18	109.83	111.16	112.72	111.6	115.6	112.12	109.94	110.36	112.59	109.9	111.25	114.77	117.35	114.46	113.51	110.01	111.39	106.66	108.03	108.92	111.35	114.8	114.15	111.12	111.52
105.34	104.2	97.272	98.355	100.35	101.94	99.095	97.08	97.699	94.921	97.738	98.878	99.944	100.07	98.058	102.58	104.74	98.765	101.65	100.1	102.93	99.686	102.92	98.521	105.23	100.71	97.174	101.11	100.53	99.853	101.83	100.75	101.06	100.95	102.44	100.56	102.81	96.293	102.05	102.23	102.9	97.408	98.591	98.91	99.19	100.11	99.725	99.552	101.15	98.898
107.43	103.44	107.85	106.78	106.3	110.11	106.94	110.71	105.62	107.69	107.39	107.97	104.7	107.43	106.55	105.88	106.47	104.81	106.15	106.66	105.01	107.27	105.8	108.22	104.63	107.06	105.41	109.83	102.42	107.47	102.85	109.22	111.56	106.14	106.06	108.76	109.63	103.18	105.11	108.03	108.31	109.69	107.37	108.73	108.86	107.95	104.59	104.66	106.02	105.46
108.28	104.42	106.84	106.91	104.09	102.65	104.43	103.93	107.25	107.56	107.87	102.43	106.76	103.24	106.72	106.36	106.36	107.9	101.73	106.87	102.1	106.48	106.84	104.03	104.87	107	105.55	104.63	104.32	103.37	104.07	103.12	105.83	107.3	101.88	104.09	106.13	105.81	105.67	103.64	108.87	109.24	104.33	106.95	102.36	105.08	103.56	105.92	107.72	108.8
100.06	105.34	106.28	100.98	104.49	104.57	104.02	105.35	105.49	103.98	104.55	104.27	105.45	105.98	106.48	108.01	105.85	107.85	104.94	105.01	103.96	103.52	103.01	104.69	105.16	103.03	103.33	104.33	102.65	106.23	105.05	103.36	104.14	103.86	100.41	103.32	101.73	104.5	106.53	103.59	101.33	105.3	104.69	103.11	103.14	106.17	107.52	103.73	103.78	105.36
107.76	103.58	105.97	105.31	109.03	111.03	110.67	108.86	106.06	106.06	105.65	106.56	106.58	102.5	102.1	106.83	105.37	107.95	105.79	108.44	109.57	107.91	105.87	109.34	103.49	99.327	105.15	105.73	105.89	110.37	109.35	102.62	108.06	105.55	102.91	103.15	109.55	103.52	109.63	104.74	106.36	107.03	111.8	104.33	99.873	107.06	106.06	106.09	106.37	108.74
107.06	104.06	109.72	109.13	105.7	99.621	104.34	108.06	106.78	108.25	106.62	108.55	109.52	103.53	104.43	99.114	106.09	105.47	109.41	104.26	105.11	98.338	108.77	104.41	105.61	106.13	107.79	104.98	107.36	104.91	105.15	101.22	107.01	106.96	108.61	102.78	104.58	105.27	111.21	108.09	108.17	105.61	108.07	105.38	107.44	105.86	107.96	106.86	105.7	108.09
99.202	104.43	105.88	99.542	108.33	104.44	105.83	104.3	108.36	104.49	104.71	102.14	101.86	102.56	106.44	105.93	108.17	101.47	105.94	102.62	102.41	102.76	103.32	103.96	109.24	109.18	107.13	106.7	102.71	103.35	109.64	107.58	106.09	102.37	107.14	103.69	105.32	105.33	102.34	103.67	103.64	104.36	106.44	103.87	104.9	105.01	102.57	105.26	107.24	104.27
109.41	106.59	107.88	104.03	104.44	104.94	108.68	104.7	108.91	104.44	106.24	103.27	105.37	104.91	104.14	108.82	105.49	109.49	104.5	106.69	107.49	109.29	106.58	105.99	107.3	105.39	108.37	101.56	102.25	99.84	104.08	109.58	105.36	108.16	105.42	105.88	106.89	105.96	106.13	105.56	103.02	103.77	108.52	104.96	106.05	106.38	106.6	105.85	98.704	104.55
103.41	100.44	103.58	102.22	106.44	102.17	102.53	103.89	104.54	101.35	106.59	104.54	103.5	105.73	103.71	102.35	103.3	104.9	105.76	103.47	102.15	97.865	102.15	104.81	105.62	104.5	101.12	103.82	103.5	106.39	102.47	103.44	104.27	107.62	104.16	104.37	103.24	106.43	106.13	101.8	101.41	99.973	101.7	104.88	105.64	106.17	103.96	104.66	104.08	105.11
100.68	105.66	105.79	105.65	104.4	106.15	107.59	103.96	105.17	106.4	107.85	108.52	102.33	110.6	103.6	105.44	104.02	109.07	104.68	108.36	105.66	103.39	104.81	106.26	108.15	106.68	102.12	107.7	103.81	102.67	103.03	104.2	108.44	107.01	107.68	103.8	104.73	105.66	101.42	103.7	109.74	101.82	104.92	104.24	108.13	105.36	106.33	108.09	108.32	106.35
110.81	110.54	110.74	111.92	112.45	114.43	110.18	108.54	107.76	112.72	109.61	109.49	111.57	107.12	108.64	111.95	107.15	110.48	109.27	111.85	111.52	107.17	109.47	113.44	110.54	112.02	107.49	107.56	107.26	113.19	109.95	110.28	112.29	109.6	107.47	109.68	114.86	111.57	109.09	109.63	108.76	107.5	110.27	113.93	105.5	113.71	112.2	112.77	107.87	115.94
101.91	108.68	106.07	103.59	105.31	108.01	107.82	101.47	103.84	106.85	105.51	105.06	109.95	105.65	103.67	107.02	104.14	101.36	107.01	101.65	106.53	105.13	108.08	109.02	103.71	105.91	106.84	101.45	108.83	105.55	105.75	104.75	103.18	108.11	104.74	100.01	105.31	106.38	106.77	106.78	104.82	106.17	106.04	104.52	110.04	106.51	104.04	104.69	106.7	106.07
107.42	106.36	109.53	106	105.91	111.98	105.71	107.02	108.97	102.61	110.48	104.09	108.52	107.5	106.95	103.82	107.92	108.43	101.24	107.97	104.2	104.78	106.01	108.07	104.87	107.16	105.11	107.5	107.29	104.9	106.28	104.86	106.63	103.88	109.34	106.77	108.79	104.89	110.01	109.86	105.01	110.82	106.39	105.98	102.34	105.22	108.34	106.09	109.46	104.27
109.76	109.75	108.86	111.45	105.45	106.44	110.56	110.99	108.07	106.15	109.77	112.23	106.85	105.91	105.52	109.72	109.34	110.24	109.51	108.38	105.99	105.47	110.54	110.55	108.22	111.42	109.5	110.09	111.89	112.83	110.71	107.95	105.32	106.17	114.63	109.85	112.25	107.56	109.07	111.58	110.17	105.34	107.23	107.23	104.46	108.9	104.46	112.67	107.95	106.73
98.415	107.18	102.34	105.26	106.13	105.56	103.24	107.51	109.5	105.71	104.23	107.24	106.26	108.75	105.86	105.35	105.7	105.98	106.3	107.68	105.05	109.24	110.22	103.82	104.48	104.53	102.96	107.55	103.86	103.1	101.93	106.6	110.33	106.08	110.9	103.74	106.93	103.01	104.65	98.04	105.18	105.61	107.4	108.98	106.33	103.02	104.02	106.47	105.44	108.54
103.72	103.87	109.13	104.29	105.96	104.14	103.41	110.72	106.92	103.51	106.41	109.69	105.18	107.9	105.03	107.47	106.87	108.61	107.99	106.59	105.49	111.9	104.34	107.68	108.62	104.85	107.89	106.59	106.3	103.03	106.42	104.79	104.85	110.12	106.75	108.95	106.47	104.33	107.09	107.23	102.6	102.75	102.45	103.29	103.1	105.18	102.73	106.91	105.31	108.67
104.44	106.55	107.82	103.98	108.73	106	104.49	103.12	104.36	106.1	106.78	107.93	104.28	104.81	104.81	101.72	102.32	100.45	103.75	101.19	100.92	106.93	100.74	104.82	105.08	102.71	99.148	103.35	102.46	107.4	104.4	103.11	104.11	103.87	103.01	105.31	103.26	101.52	108.03	103.76	103.95	101.69	105.43	103.65	112.49	105.5	105.84	104.98	105.53	101.09
105.34	109.45	111.05	108.88	103.31	102.14	106.73	107.63	109.75	111.02	106.91	108.87	106.15	105.13	111.51	108.51	104.3	107.27	106.61	103.28	104.44	110.53	103.39	110.26	108.62	105.44	103.03	104.67	108.15	113.07	106.51	105.41	106.69	107.81	107.82	109.75	107.51	106.18	106.82	101	105.87	115.32	111.68	109.25	106.66	106.77	108.78	108.23	108.62	105.97
104.41	106.88	105.91	106.04	106.56	109.38	106.22	108.6	102.69	106.24	105.94	103.96	108.55	104.16	108.5	101.73	106.36	112.3	105.1	101.61	103.22	101.11	103.94	104.4	108.73	108.42	102.83	105.97	103.31	107.98	105.29	106.93	103.34	103.37	106.36	105.75	103.87	100.48	104.47	107.83	108.61	104.91	109.33	106.8	106.23	103.95	106.08	100.87	105.33	108.07
107.41	103.9	107.88	104.13	105.57	106.21	107.55	102.41	106.2	104.59	105.46	104.65	100.39	104.89	103.73	103.46	106.54	106.12	106.89	108.07	102.15	105.28	104.84	109.21	103.02	106.21	104.44	103.24	105.78	105.44	107.59	108.16	103.7	107.57	104.63	104.51	104.25	108.64	103.02	101.18	104.39	110.79	100.92	106.54	102.7	103.6	105.06	107.9	104.29	105.48
106.39	103.79	104.24	99.522	103.89	108.82	105.17	105.26	103.78	102.3	105.7	106.24	107.29	105.2	104.26	99.613	105.69	100.85	106.11	106.81	98.912	107.37	103.1	106.41	103.5	105.14	103.06	101.62	104.06	106.24	106.01	110.15	105.69	104.53	104.16	101.79	105.86	105.73	101.29	104.61	102.84	105.14	104.95	104.21	104.34	109.9	103.25	101.43	103.12	99.222
106	105.88	105.69	105.09	110.55	105.84	104.18	102.14	103.1	105.02	106.87	110.03	106.67	107.71	108.9	105.16	105.26	103.61	102.13	106.46	105.42	105.74	104.69	106.32	105.56	110.67	105.77	108.21	104.87	103.79	107.19	107.52	106.83	105.67	104.04	105.82	102.68	106.63	101.95	100.37	107.13	109.19	103.65	103.43	104.72	104.65	104.75	103.51	105.75	105.88
98.597	101.17	98.967	97.74	102.55	101.09	98.889	98.576	102.81	99.596	96.044	100.29	99.455	99.371	100.27	95.499	100.97	100.17	103.66	98.897	101.23	100.39	106.27	100.8	101.13	102.49	97.662	101.77	100.02	97.734	97.618	98.864	98.267	91.477	95.23	96.387	102.86	99.233	100.81	99.804	104.56	100.19	103.32	100.4	100.43	98.087	94.722	100.94	97.633	101.44
100.73	104.47	103.24	93.916	101.65	100.26	102.69	97.057	101.5	97.437	95.864	101.22	103.82	101.62	102.34	101.6	98.602	104.88	101.18	104.75	101.28	101.95	103.99	102.9	105.18	103.33	99.894	104.59	102.38	97.597	104.59	100.88	105.49	96.327	99.978	101.45	99.475	103.39	97.822	100.34	98.078	100.48	101.31	100.23	98.364	102.83	102.97	103.02	105.81	97.774
107.34	102.92	106.85	106.78	106.64	105.78	102.28	107.5	104.96	104.08	103.87	104.95	101.29	104.05	104.67	108.25	99.068	104.92	107.92	102.11	104.96	105.26	106.78	105.7	105.05	108.84	105.28	105.81	107.69	107.98	103.81	108.11	107.1	106.55	100.63	104.28	107.82	101.82	104.74	107.22	106.6	105.42	103.66	104.81	102.24	108.06	105.22	104.51	100.24	103.28
106.44	104.07	103.62	102.37	104.86	104.9	101.55	103.96	108.45	103.93	104.49	109.71	103.45	109.79	104.63	105.84	102.54	107.04	108.53	106.72	105.42	104.47	107.04	104.39	108.87	103.31	107	101.53	107.1	104.35	105.3	103.52	104.39	105.72	104.44	108.07	102.98	107.57	105.24	105.68	103.59	102.1	103.66	109.43	106.99	102.14	107.83	103.59	109.37	107.13
108.66	106.49	105.84	104.74	108.05	106.03	110.18	105.72	107.38	105.25	103.12	107.11	104.36	106.92	108.72	107.05	105.36	108.28	104.79	106.27	104.86	103.02	107.8	103.83	106.74	103.28	103.82	108.9	110.98	107.01	108.86	103.6	107.98	108.56	105.33	109.04	105.48	106.2	101.96	109.19	102.59	107.66	105.48	108.63	108.79	107.59	108.82	107.32	107.64	105.48
102.96	99.689	99.654	103.74	104.14	96.038	102.84	102.7	102.28	101.54	104.76	98.816	102.98	103.53	100.99	104.47	99.973	102.24	101.85	99.916	99.655	102.25	105.2	102.3	98.311	99.749	103.76	96.667	100.51	101.62	99.789	98.61	102.43	100.75	96.924	98.5	102.3	100.1	97.358	97.34	103.54	105.98	101.44	100.91	102.95	96.568	102.62	100.33	102.59	106.48
107.04	107.72	99.997	108.12	103.63	103.11	106.97	104.87	102.81	103.26	106.26	99.709	106.85	103.53	105.8	104.21	105.76	108.96	107.19	108.81	108.48	102.76	105.72	105.67	107.04	107.26	105.85	107	104.86	107.61	102.23	106.83	105.61	106.99	107.25	103.95	106.48	104.8	107.73	107.38	104.19	107.21	103.5	110.28	105.13	109.47	106.63	105.15	104.38	108.51
110.68	114.42	113.83	110.89	109.09	111.4	108.89	109.66	112.45	114.34	108.21	112.53	111.71	112.58	112.31	112.6	112.54	110.56	110.05	110.36	111	109.9	112.3	106.17	115.19	110.76	111.13	110.96	113.14	112.74	112.08	113.94	111.58	113.64	111.06	114.58	107.58	113.79	108.35	108.41	108.76	110.62	112.02	110.57	111.62	109.24	109.79	113.6	112.8	111.08
100.6	102	108.7	106.85	102.72	105.68	104.28	103.79	103.65	105.78	105.25	109.6	104.02	104.84	101.33	106.22	106.21	103.77	103.81	104.61	105.69	110.74	103.05	104.36	100.75	109.11	106.73	103.69	104.4	105.32	100.68	109.09	106.36	106.67	106.34	104.33	104.66	107.46	100.56	109.36	104.08	107.43	106.03	107.09	108.49	102.08	107.56	104.22	104.63	108.83
110.91	113.28	109.46	106.22	110.01	112.14	110.41	110.9	111.06	114.12	110.22	114.44	107.87	111.04	111.31	110.6	112.62	112.48	112.94	107.45	107.58	110.27	112.31	112.09	115.07	111.29	112.96	112.14	111.66	114.02	109.69	105.84	110.55	110.87	109.94	109.57	114.4	115.91	106.95	110.53	111.32	108.61	103.54	109.85	107.81	110.84	109.84	108.48	111.57	111.28
107.58	108.03	114.18	115.76	110.84	113.53	108.86	110.99	110.65	109.5	111.92	114.15	110.91	116.27	111.73	114.49	113.85	111.93	113.02	110.09	113.6	111.93	113.26	110.08	112.41	109.68	108.79	110.93	115.71	111.35	113.43	110.3	111.83	109.11	112.88	111.37	108.56	111.89	112.27	109.42	112.04	110.96	110.75	114.08	115.03	116.27	108.79	110.36	111.44	112.21
101.78	100.5	98.69	98.767	97.506	101.64	99.537	98.591	99.458	102.55	104.19	99.181	105.18	99.097	102.82	100.29	99.007	102.94	100.19	99.784	102.13	101.72	100.52	101.58	102.19	96.893	97.887	102.36	100.97	100.66	100.71	101.58	100.51	99.542	102.81	103.7	99.032	103.77	98.351	98.497	102.8	101.02	101.06	101.84	100.94	97.216	105.49	101.33	102.22	97.512
104.25	102.24	100.59	99.345	96.025	102	101.99	100.7	101.75	101.4	99.853	97.607	99.602	101.21	104.09	100.22	99.111	102.96	101.05	96.058	101.5	105.76	101.55	101.82	99.071	98.164	99.348	98.055	100.59	100.13	99.571	102.91	101.6	101.24	97.966	98.047	98.473	98.842	100.56	101.71	101.62	99.588	96.696	105.26	103.36	102.72	99.343	100.39	102.15	104.07
101.08	104.32	102.19	96.52	101.8	97.757	99.084	105.88	99.529	95.796	104.56	99.332	104.45	98.64	97.732	101.66	104.85	99.909	104.65	98.367	100.54	99.34	102.87	101.13	98.635	98.641	101.38	97.064	102.79	104.3	98.458	100.04	102.47	102.37	100.93	97.807	98.99	99.03	97.546	98.137	98.841	101.35	102.14	105.39	95.842	98.513	100.55	100.21	98.352	99.143
104.15	101.57	105.44	106.36	98.951	101.08	100.89	106.62	105.37	102.22	104.68	104.23	106.26	102.27	106.6	101.71	108.62	104.93	102.79	101.24	105.53	99.283	109.4	102.58	105.33	108.2	109.54	107.86	106.2	104.89	104.97	109.12	106.21	101.94	102.3	104.86	105.55	102.57	104.92	102.48	105.48	104.04	102.22	105.66	102.27	102.69	105.08	102.68	104.03	98.982
104.91	101.29	102.03	108.8	102.36	100.56	105.94	103.16	104.9	103.38	101.41	104.82	104.21	107.8	105.73	104.59	104.02	105.73	106.1	103.91	107.17	102.55	106.42	101	101.87	106.27	106.32	107	103.53	102.82	101.05	106.93	108.47	101.58	105.11	106.64	106.23	102.69	101.27	106.16	104.34	104.32	105.64	106.58	104.75	104.18	103.4	106.8	102.7	105.5
105.41	107.25	111.46	106.62	107.44	109.65	106.2	107.98	107.05	109.99	110.36	108.4	103.57	103.19	105.79	110.12	106.66	106.51	107.83	101.85	100.37	105.2	104.85	103.64	107.81	100.49	106.31	106.37	105.11	101.2	108.19	103.37	100.88	107.54	108.8	106.23	102.16	105.5	107.79	105.86	104.2	103.79	103.21	104.06	104.66	104.04	106.47	107.37	102.45	107.16
101.06	103.81	99.558	97.874	100.88	96.621	103.42	97.103	103.59	101.44	98.769	100.64	100.84	97.847	101.62	100.66	97.295	100.39	102.34	98.781	95.879	99.97	100.64	100.84	98.804	98.518	98.394	98.801	101.2	99.391	97.718	100.35	98.431	102.12	105.08	95.575	102.09	97.323	104.79	98.858	100.68	97.916	102.08	99.783	101.63	102.11	96.635	101.63	97.072	101.28
108.23	111.57	109.83	110.41	110.6	107.75	111.84	111.96	111.9	107.1	113.07	115.3	112.37	110.25	108.51	105.21	110.28	109.8	113.2	111.74	109.96	106.87	112.3	112.56	107.66	111.13	110.66	114.69	112.9	111.21	115.48	107.15	106.99	108.97	108.42	109.55	109.49	112.06	107.71	111.57	113.51	114.92	112.12	109.88	111.65	109.13	114.4	110.81	112.93	112.62
98.186	98.668	100.56	100.4	103.06	101.2	103.63	103.33	99.132	101.61	97.941	99.617	101.97	99.379	101.32	96.449	104.36	98.673	97.574	98.933	99.941	96.322	102.54	100.08	99.705	99.58	98.83	102.6	100.29	101.4	100.83	100.82	100.27	101.57	104.04	99.755	100.1	100.64	100.86	97.745	103.02	100.84	98.029	99.155	96.274	101.96	95.722	99.898	102.5	94.648
109.15	110.81	108.32	108.44	108.51	108.14	110.68	112.7	112.42	112.23	108.59	113.11	112.69	113.23	115.25	113.83	114.86	115.42	115.75	113.09	111.34	111.87	113.3	111.87	114.73	113.45	114.54	114.38	109.34	117.04	107.89	113.95	110.7	115.48	111.25	110.2	114.27	114.52	108.65	112.57	111.8	109.1	108.33	114.42	111.58	106.64	111.08	111.23	111.35	111.78
99.026	99.921	98.405	100.93	95.511	97.92	101.2	98.823	97.086	100.15	97.978	96.279	96.482	99.031	103	100.74	98.556	99.706	96.025	102.48	99.252	100.65	100.1	99.748	100.58	98.538	98.133	99.156	101.97	95.448	97.853	102.41	101.86	101.31	101.8	98.605	101.73	100.68	96.04	98.109	96.131	97.079	98.814	98.194	98.747	97.445	101.02	99.624	98.519	97.803
106.25	109.29	105.8	108.51	103.62	108.03	102.71	102.26	107.57	104.58	107.11	107.16	106.72	102.24	105.79	107.18	103.21	103.9	107.17	108.06	106.07	105	108.47	105.87	108.81	107.3	108.21	101.91	102.73	103.21	106.95	105.56	106.93	104.13	101.59	107.62	109.7	107.1	106.57	104.04	104.86	105.4	107.4	106.2	107.58	108.25	103.55	104.49	108.01	105.54
111.56	113.8	111.09	111.31	106.84	110.69	112.89	111.14	112.84	113.45	110.98	118.19	112.45	113.63	112.97	109.85	113.32	115.57	110.86	109.53	112.81	110.39	110.1	111.24	109.4	110.44	110.8	110.72	110.13	112.57	113.02	113.68	113.33	106.29	114.18	109.81	112.26	109.11	112.91	111.02	111.36	112.92	110.75	112.8	113.45	112.51	113.95	110.81	112.55	109.79
110.58	110.66	112.93	111.21	105.33	110.49	111.22	112.92	111.1	107.51	111.62	109.45	111.02	110.09	113.06	106.85	106.82	111.06	111.26	107.97	112.65	107.74	110.23	111.26	111.49	112.26	116.37	115.94	109.57	113.79	110.57	111.27	111.88	110.48	106.74	108.79	111.18	107.97	110.8	113.4	110.92	113.45	112.76	113.37	110.89	111.7	110.99	111.02	110.95	110.34
113.91	116.21	116.09	118.91	118.89	116.09	115.64	119.34	113.2	113.55	114.02	117.43	112.75	116.17	117.84	117.66	114.41	117.1	119.15	113	116.35	115.93	114.44	114.15	115.05	115.62	115.63	115.63	112.22	115.71	112.21	119.93	110.63	116.54	112.54	118.14	115.55	115.64	117.85	118.78	116.15	118.24	116.74	118.36	114.02	114.01	118.09	115.74	115.57	112.52
103.9	106.25	107.5	104.58	103.9	103.95	103.78	105.65	106.2	106.1	107.36	105.61	107.42	105.89	105.23	111.71	107.15	105.49	102.83	106.46	107.99	107.62	107.9	107.74	105.05	102.55	108.35	106.77	105.6	106.27	102.76	106.6	104.05	107.41	107.41	106.97	104.68	101.11	107.86	108.39	104.14	107.99	101.48	111.51	106.41	105.1	106.98	103.87	104.41	103.16
119.8	117.73	120.96	117.89	115.65	120.4	118.84	115.93	114.24	118.54	117.54	123.18	117.21	114.39	119.58	115.03	119.04	122.23	117.13	121.33	115.03	113.98	115.33	119.3	115.34	118.13	118.74	113.78	122.38	120.56	116.79	121.81	115.58	116.53	118.68	119.71	121.05	119.47	117.22	118.18	117.92	119.3	118.33	117.12	120.4	115.69	116.53	116.79	118.35	114.59
96.786	100.45	99.533	97.749	95.68	98.266	104.18	98.234	98.434	102.22	100.37	101.06	103.52	104.27	100.17	105.06	99.797	103.21	102.2	99.254	101.52	103.73	97.883	97.929	99.002	98.281	101.96	100.44	104.07	102.62	101.3	101.75	98.962	102.33	96.7	101.06	98.281	98.449	100.39	102.73	97.958	102.27	99.249	102.58	100.29	97.587	100.75	96.423	97.553	95.622
113.52	114.2	116.11	116.05	112.07	113.91	114.82	113.81	110.4	111.07	111.66	114.35	110.45	114.78	110.03	108.75	114.42	110.61	112.21	114.47	114.63	109.75	111.57	108.89	105.87	115.13	114.78	112.74	113.62	115.22	113.65	113.99	116.43	108.98	116.84	113.88	113.58	110.84	115.12	115.63	115.3	111.95	111.02	112.59	110.42	112.42	114.01	111.28	116.22	117.19
105.81	110.35	103.25	104.26	107.11	110.15	106.4	106.81	108.55	109.04	105.94	105.36	104.74	108.43	109.07	103.27	110.05	106.7	105.04	101.03	105.42	107.44	105.14	107.02	106.74	102.97	107.11	105.22	111.65	106.86	104.14	110.97	107.65	107.61	107.65	103.14	104.76	105.38	106.11	106.69	110.26	109.63	103.06	107.87	103.88	104.62	110.4	105.2	109.35	105.16
97.577	102.72	99.412	95.831	97.761	103.98	100.64	101.93	99.718	94.277	101.06	102.42	96.344	99.07	98.233	103.51	101.16	102.34	102.49	100.75	100.27	98.574	94.866	94.325	102.13	98.723	100.93	98.959	100.17	104.88	99.451	101.93	103.97	100.82	99.814	101.76	99.247	99.46	100.07	100.67	100	99.021	99.697	101.47	94.564	98.327	100.7	97.625	99.863	103
108.25	107.89	105.36	108.92	111.78	107.51	113.06	107.66	113.8	110.81	105.84	110.26	111.42	110.74	107.27	109.89	109.2	109.74	109.96	112.92	110.25	107.13	114.05	109.21	112.53	107.18	107.72	112.77	110.23	114.02	108.91	107.69	113.02	106.73	113.23	110.49	111.77	109.2	113.3	112.78	108.3	109.6	112.05	110.25	110.38	111.85	108.49	111.24	114.64	109.62
110.78	106.91	108.84	109.47	107.99	110.3	109.75	107.38	113.71	110.59	110.67	113.36	113.25	108.53	112.31	108.41	110.49	108.45	107.35	110.45	108.55	107.2	108.44	114.45	111.53	113.63	107.8	108.59	112.08	109.67	111.23	107.68	112.46	111.05	110.2	105.97	104.92	109.23	111.06	109.48	110.55	110.35	107.62	115.35	111.9	110.17	111.53	107.41	112.18	111.7
108.7	106.87	109.06	100.12	104.91	106.42	102.12	107.19	105.98	107	102.15	107.62	108.21	111.92	107.69	105.38	106.08	108.2	102.56	104.68	104.24	108.83	105.3	106.53	102.36	107.38	109.65	102.4	103.6	104.63	103.38	106.85	104.39	103.1	104.55	107.74	110.41	105.32	106.16	102.74	103.99	104.11	106.35	102.12	100.99	104.52	103.32	105.5	101.06	105.32
109.9	114.3	112.75	111.13	115.28	113.1	105.43	110.89	113.64	109.23	109.52	113.38	115.05	112.08	113.75	112.43	112.71	110.4	111.96	110.09	112.39	111.34	109.81	112.26	111.94	113.23	113.59	113.64	110.58	109.92	115.06	111.75	109.36	111.84	111.67	111.7	114.56	108	113.27	115.82	111.12	114.51	110.07	118.49	110.99	109.2	110.56	113.84	111.25	109.33
109.95	111.42	107.92	109.59	111.42	113.78	107.33	111.27	113.84	110.79	108.7	112.44	109.59	112.89	107.63	111.73	111.36	112.27	109.6	109.81	108.47	113.14	108.29	110.39	107.48	111.06	112.81	109.11	110.6	114.57	112.74	114.61	111.7	109.63	112.17	109.08	109.3	110.81	111.66	110.9	108.74	110.95	108.93	113.68	111.82	111.57	110.36	111.69	108.08	110.72
106.27	107.58	105.81	102.57	109.11	105.59	103.84	100.11	106.03	110.69	109.58	104.4	104.4	103.22	108.14	108.14	109.06	107.01	106.84	109.3	104.47	105.36	105.72	108.36	106.41	108.7	101.64	103.33	107.19	108.04	109.11	106.42	107.74	106	102.48	105.14	103.47	106.15	105.49	104.74	107.89	104.95	101.91	107.27	104.75	110.94	110.47	104.22	104.73	105.02
98.722	107.96	104.95	105.21	106.11	105.23	102.06	105.15	99.156	107.52	104.38	107.91	105.5	105.78	106.8	102.79	108.17	105.03	107.45	106.07	99.779	108.32	107.25	102.96	104.44	104.12	104.65	105.78	105.9	105.13	105.97	103.95	105.9	105.99	105.53	107.18	102.01	109.03	105.06	101.49	105.52	106.43	101.38	104.31	110	105.09	99.66	102.42	107.72	107.65
112.6	116.13	114.82	110.55	117.87	111.4	111.1	110.15	111.56	114.48	114.22	105.66	111.15	111.29	107.87	111.43	114.16	113.89	114.17	111	113.41	113.85	112.21	114.52	110.77	110.73	116.59	111.27	110.44	113.39	113.26	112.14	110.74	113.63	111.24	115.96	113.3	115.17	109.72	112.45	113.24	114.78	107.28	113.82	112.26	112.75	111.24	111.1	113.47	108.13
101.33	102	103.42	102.93	102.73	102.48	105.16	105.93	102.79	106.12	105.95	104.6	106.65	105.4	105.37	102.59	103.59	103.27	107.28	103.7	101.92	98.48	104.4	109.88	104.97	108.48	105.55	105.01	103.4	108.65	101.03	104.92	104.26	104.24	106.4	103.7	105.87	102.92	96.204	104.72	101.24	104.52	106.22	103.45	104.18	104.62	108.07	103.99	103.49	103.74
113.43	110.62	109.1	112.11	110.79	114.14	106.86	109.91	111.68	114.78	107.94	108.25	108.66	112.29	111.69	107.23	107.97	110.75	108.92	112.22	109.11	110.13	116.85	110.28	109.91	113.91	109.66	113.36	110.82	113.56	109.36	108.6	110.63	111.63	114.69	112.81	116.37	115.17	110.69	111.65	111.78	109.6	109.13	109.65	113.99	112.86	114.49	110.69	113.16	109.09
108.88	103.5	108.37	101.17	106.74	105.95	105.64	109.99	105.06	104.09	104.21	102.39	102.62	105.57	105.66	104.84	103.66	104.98	105.92	102.14	106.05	105.55	103.64	103.07	104.38	106.62	105.78	105.81	103.98	105.98	105.3	102.91	106.1	100.94	106.74	109.54	105.2	102.89	101.92	108.25	102.03	103.02	107.39	105.18	103.6	110.1	106.47	106.46	104.25	107.91
105.87	104.57	104.07	106.77	103.48	104.41	102.29	106.63	114.37	105	101.36	107.12	106.43	108.21	105.47	108.18	104.91	106.19	107.85	109.26	111.25	111.72	106.36	106.33	107.11	107.34	104.41	106.62	111.13	103.29	103.89	104.41	107.11	107.02	109.05	104.34	109.09	106.42	101.56	106.43	104.85	106.22	107.93	108.01	108.02	107.91	105.35	110.01	105.62	102.71
106.3	111.32	108.75	110.15	106.49	109.3	108.91	105.44	103.23	104.26	107.77	106.34	106.47	108.29	106.07	104.29	105.05	104.3	106.5	106.04	105.59	108.15	106.48	107.38	108.28	106.7	104.43	106.32	107.01	106.5	106.29	105.51	105.18	105.49	103.66	108.56	109.29	108.15	111.48	103.71	110.82	105.94	104.08	110.56	105.18	111.16	107.54	101.78	107.12	107.9
110.08	106.52	112.1	108.38	109.38	105.13	104.64	108.47	113.72	108.16	109.97	114.34	109.76	113.47	106.53	109.62	107.36	112.25	112.85	112.01	107.9	108.59	107.76	108.29	108.92	106.9	110.36	110.11	110.16	111.51	109.7	108.43	107.98	111.21	114.17	110.86	109.23	108.59	112.59	111.2	106.48	103.68	107.3	106.74	107.85	105.22	109.94	111.9	106.69	112.47
96.171	96.098	96.828	97.37	100.15	102.2	97.33	103.43	102.26	96.016	97.573	102.6	97.659	100.18	99.599	100.77	100.92	97.099	105.09	100.65	95.142	99.303	97.347	100.13	100.48	97.096	96.645	96.084	99.755	98.675	103.03	99.806	96.454	101.01	100.47	96.659	99.023	98.827	100.68	96.466	103.82	100.37	100.97	101.53	98.294	98.581	100.07	97.926	104.4	99.562
108.72	106.45	102.64	102.43	106.28	104.87	112.58	104.58	106.99	108.03	106.5	108.16	110.39	109.12	106.44	104.85	105.12	110.59	110.04	107.28	104.49	108	107.54	106.86	105.96	104.93	104.1	107.52	112.41	106.43	105.82	102.3	111.04	103.16	105.35	105.89	111.94	109.58	102.86	105.86	105.61	108.88	109.26	111.21	106.85	105.83	103.06	106.22	103.79	109.55
104.09	109.05	102.56	102.46	102.54	105.12	107.44	108.15	103.84	109.98	101.09	108.44	104.57	106.33	105.11	108.52	102.12	107.49	109.58	103.85	100.47	107.41	107.58	104.8	107.99	107.67	106.79	109.6	105.45	108.38	106.73	109.89	109.2	108.61	104.59	108.67	107.1	106.71	108.04	107.49	107.61	104.51	100.95	106.32	104.51	109.99	105.5	100.83	105.38	106.38
111.52	111.69	109.22	111.99	112.34	112.48	113.79	113.4	108.65	105.62	110.19	107.94	112.37	111.03	110.36	108.82	110.7	105.94	112.77	109.17	107.61	109.09	111.02	108.08	111.92	109.42	112.41	111.56	111.12	112.53	112.84	109.61	112.43	110.83	113.18	108.58	113.17	105.91	110.67	112.33	113.48	110.17	114.17	107.38	114	110.44	110.7	112.94	114.47	109.67
112.49	113.06	107.56	111.76	116.03	111.16	110.65	112.06	112.22	107.7	106.55	108.25	110.32	112.76	110.16	114.21	115.57	111.47	111.48	110.99	113.32	110.06	111.09	115.03	110	114.12	107.8	111.05	112.58	111.28	113.2	109.63	112.4	108.21	112.38	110.02	113.82	109.96	112.14	111.88	109.94	108.27	113.29	114.67	114.09	114.12	107.73	111.16	109.33	113.01
100.3	104.88	102.54	100.34	98.104	97.843	99.311	96.863	99.795	100.71	102.75	95.238	97.695	97.573	100.22	101.36	97.82	103.03	99.442	102.52	100.99	101.11	98.677	97.752	99.385	98.772	101.14	95.812	101.46	98.99	101.79	104.21	101	97.65	97.879	99.295	99.721	102.54	99.298	98.321	93.294	99.745	99.29	96.241	102.09	99.249	97.799	99.794	97.105	99.843
106.96	106	104.46	106.61	105.72	103.61	102.7	104.94	103.58	104.68	106.71	102.64	102.24	105.8	104.13	103.03	103.02	106.49	102.83	103.51	103.61	106.38	101.19	103.23	101.03	105.4	105.38	102.75	103.52	106.41	101.85	105.46	106.33	110.27	103.09	102.26	107.34	106.2	101.25	105.47	105.53	101.84	104.21	106.23	106.94	105.78	105.04	105.13	106.04	104.63
101.65	104.21	105.46	108.93	108.52	103.72	105.82	98.06	107.54	104.85	101.59	102.69	106.18	102.59	112.09	102.65	104.94	107.44	99.507	101.3	105.31	100.49	108.93	102.87	104.93	107.49	103.84	105.58	105.45	105.87	105.76	106.88	104.56	96.618	102.99	103.68	105.16	102.54	104.86	103.04	104.24	105.37	104.09	104.27	107.05	103.27	105.56	101.49	106.61	100.35
107.25	109.38	108.72	105.17	106.07	108.72	106.41	105.36	108.82	101.68	106.83	109.25	105.98	109.36	107.95	109.38	108.13	106.59	104.13	106.14	104.04	104.89	106.68	103.57	108.56	102.57	106.83	106.93	107.01	106.25	106.67	105.72	102.93	108.04	108.2	108.67	110.31	108.77	104.74	106.58	111.02	104.08	105.94	105.34	108.41	107.46	109.29	108.41	110.16	108.78
118.78	117.2	120.19	118.25	115.94	114.22	117.07	116.46	123.8	118.3	116.94	116.08	120.41	119.39	116.47	119.01	114.82	113.23	115.62	117.42	115.56	113.88	114.55	117.83	119.07	117.78	116.36	116.23	120.98	117.9	118.05	118.28	118.3	119.69	113.46	115.89	118.95	113.1	116.73	116.63	116.07	119.58	121.15	119.91	118.81	114.68	118.02	117.39	117.31	116.08
105.04	102.61	106.96	103.45	101.74	107.28	103.06	109.91	103.52	110.54	103.77	105.07	104.57	104.61	101.79	107.23	106.67	107.86	104.17	107.68	110.23	105.51	106.25	107.82	107.93	103.81	101.79	100.6	105.75	100.99	104.76	108.62	106.31	110.61	103.9	103.95	109.88	102.72	109.65	104.25	106.17	103.33	101.91	107.5	103.95	107.79	102.95	106.58	107.91	106.12
115.47	113.36	110.85	114.57	115.49	111.56	111.79	115.75	118.27	112.18	113.46	108.53	114.09	106.99	111.27	107.12	116.16	113.61	116.15	111.57	114.67	113.54	111.22	114.44	111.11	112.32	113.42	109.04	112.93	111.92	112.22	109.33	114.73	111.12	113.68	112.08	108.73	113.9	107.59	113.04	114.14	109.93	113.34	114.54	113.48	116.95	113.13	111.2	113.93	113.15
117.71	114.3	117	110.89	113.78	111.16	116.28	112.41	110.49	112.95	112.4	108.41	114.36	112.04	111.85	115.32	110.61	106.66	113.18	112.56	116.17	112.9	113.02	110.38	112.71	113.1	111.98	112.54	115.79	113.72	106.55	112.36	115.87	112.38	114.03	114.28	113.65	112.7	116.75	112.16	114.45	108.85	113.29	115.16	113.18	113.1	114.13	114.88	115.02	111.89
111.35	109.46	113.07	115.13	112.02	111.3	109.72	111.56	108.86	114.88	110.94	108.78	109.83	111.44	111.93	112.28	110.1	106.98	114.64	110.43	114.3	112.12	109.2	114.1	111.34	108.37	112.14	106.18	112.84	114.25	112.2	111.3	111.57	112.07	112.03	111.88	112.75	109.36	115.63	112.23	110.17	106.65	108.92	112.58	112.31	108.59	111.75	114.4	108.68	112.91
106.89	114.23	109.92	110.57	113.12	112.53	112.38	115.41	108.63	110	109.15	111.86	110.73	113.09	111.18	112.09	116.03	111.45	111.65	111.88	110.74	111.66	113.49	111.17	109.6	109.52	111.3	113.19	113.46	108.5	111	112.72	112.22	109.56	112.89	111.46	111.75	113.82	109.27	111.31	112.17	113.77	110.08	110.38	106.39	110.32	111.88	110.93	111.84	111.26
114.45	112.32	112.89	111.45	107.55	113.6	110.83	109.17	111.61	110.04	113.06	109.16	108.61	110.34	111.83	111.81	111.64	111.04	114.47	106.34	113.03	110.13	110.33	111.66	110.29	111.56	109.47	108.18	109.2	112.43	107.31	111.25	113.27	115.2	110.36	108.82	107.82	114.17	110.46	107.96	112.26	111.16	114.18	111.91	117.01	110.33	108.61	111.05	111.4	110.5
104.67	106.13	104.72	108.5	104.53	106.46	105.92	106.13	104.62	105.18	107.77	107.76	102.17	106.51	102.24	106.35	105.73	105.22	105.06	105.86	107.41	101.37	100.35	104.39	108.63	102.41	101.27	106.01	105.23	108.19	106.11	102.46	103.64	108.29	105.67	102.08	107.57	104.19	107.28	100.03	105.12	100.71	104.66	104.77	103.88	103.96	109.69	104.54	108.03	109.07
102.53	105.24	101.58	108.08	107.29	106.27	104.09	105.63	109.26	103.77	104.35	104.38	101.28	104.73	107.05	103.42	107.27	102.16	104.4	100.43	103.4	104.1	98.155	104.61	105.55	104.01	104.25	105.02	104.15	99.821	107.57	104.53	105.66	107.96	106.26	99.554	107.99	101.68	106.48	105.99	105.62	104.87	106.39	103.36	102.25	106.01	107.89	102.57	103.06	100.68
112.34	113.24	113.34	111.39	118.86	116.2	113.64	107.72	109.5	111.22	108.66	109.39	111.07	111.26	116.26	113.04	112.9	114.02	117.88	112.04	117.38	111.47	115.11	114.28	112.41	114.22	110.03	112.48	114.18	110.28	115.03	113.66	111.05	112.7	114	115.31	114.19	115.72	110.5	116.54	111.52	114.71	112.78	113.92	114.28	107.26	112.39	108.45	114.41	116.05
109.73	109.49	114.45	111.55	108.6	113.03	108.46	107.95	113.94	114.55	109.84	109.9	109.49	113.43	109.5	109.92	106.44	112.93	115.19	113.5	108.68	109.02	111.58	109.39	113.49	111.81	115.34	109.53	109.42	112.02	112.28	114.07	109.15	112.12	107.42	113.42	110.66	109.53	107.53	110.02	111.07	110.72	108.15	110.1	112.81	112.74	107.24	112.03	111.7	111.18
109.61	111	114.51	107.22	111.01	110.55	115.43	115.25	112.25	112.75	112.92	109.61	111.92	110.36	113.76	107.74	113.6	108.41	109.81	111.77	114.9	115.24	114.77	113.13	112.13	109.13	115.76	114.25	110.44	112.17	112.14	111.05	110.34	112.17	111.42	114.68	117.16	112.77	111.86	114.17	112.34	113.37	113.05	110.7	113.23	111.07	108.11	114.09	115.68	112.34
106.89	108.67	101.92	106.27	104.84	103.36	105	106.59	106.63	105.39	104.84	106.15	105.31	107.26	103.21	110.35	104.5	107.06	104.93	110.26	107.17	107.68	110.05	111.24	109.55	110.41	99.145	108.35	106.55	103.48	104.8	114.08	108.92	106.55	106.96	108.73	104.76	106.53	110.65	105.96	106.38	109.1	106.21	109.63	109.25	107.98	109.02	106.65	106.19	105.81
118.25	115.36	120.3	113.71	116.22	118.28	115.89	113.85	117.49	116.19	117.85	115.86	111.71	116.67	115.86	119.24	115.17	120.27	115.92	116.68	114.17	118.88	120.04	117.84	114.56	116	115.83	114.23	118.55	116.77	116.41	115.83	111.55	113.31	114.19	117.11	117.18	116.47	117.82	115.65	116.52	116.94	116	112.39	115.59	117.33	116.55	115.06	117.03	116.26
105.11	105.05	103.06	108.9	105.05	106.79	99.865	100.11	101.35	105.37	103.57	103.5	104.18	104.26	107.17	106.7	101.51	104.58	102.85	106.4	108.23	103.23	104.09	104.59	108.02	104.58	109.39	102.67	102.27	103.73	105.78	101.8	104.1	102.44	101.19	105.1	107.14	104.14	105.3	104.63	105.22	103.56	101.45	105.27	106.69	104.17	100.34	100.95	103.92	105.72
107.62	105.21	104.82	107.38	108.22	105.2	104.54	107.71	108.78	105.08	108.82	104.77	109.34	111.04	100.86	103.5	106.3	109.12	105.47	106.56	110.22	103.41	105.86	106.5	107.69	107.48	103.69	104.42	107.62	110.04	108.33	105.17	102.63	107.68	102.43	109.39	105.01	103.36	103.2	107.12	108.86	106.87	106.58	105.9	109.14	107.82	107.04	107.33	105.27	106.91
103.61	106.34	102.52	102.61	106.72	106.36	108.28	108.05	101.49	100.79	104.92	109.41	103.83	106.07	108.71	106.68	104.81	102.1	103.32	106.33	105.87	101.14	104.96	106.53	107.1	105.97	107.46	106.08	103.26	105.28	107.74	111.39	104.59	108.94	106.64	103.9	103.33	107.5	107.24	104.55	103.87	105.67	104.97	107.07	106.59	104.89	104.57	104.7	106.05	100.31
101.16	108.84	105.63	108.27	109.52	107.98	106.02	104.53	104.58	104.26	109.78	103.59	106.2	105.36	102.26	104.68	104.25	106.75	105.14	101.67	104.36	105.58	109.06	107.06	103.05	106.69	103.09	106.74	109.98	109.69	102.9	107.14	105.54	106.43	101.56	103.78	107.31	100.54	105.63	106.1	103.05	107.26	109.3	109.58	106.04	102.36	104.98	106.54	107.22	103.33
108.81	105.01	106.67	103.82	106.59	104.51	100.96	103.94	109.39	101.18	107.54	105.96	106.07	98.47	106.88	98.992	104.86	106.47	107.7	100.22	108.12	103.51	107.44	102.49	103.49	102.3	103.13	105.49	105.06	100.32	101.88	106.95	106.62	105.78	107.32	103.67	109.19	108.46	109.9	105.41	100.3	103.39	102.27	104.33	102.33	103.78	104.79	104.03	108.29	106.25
109.99	114.55	108.39	114.31	108.8	110.71	115.05	113.11	110.02	110.11	109.24	112.22	112.51	109.23	109.23	106.85	108.62	110.43	107.23	110.09	110.69	111.91	108.93	114.31	110.85	111.75	110.63	111.42	108.23	104.79	109.72	110.39	116.04	113.58	110.76	108.85	112.79	109.11	112.48	110.61	111.99	108.7	110.18	108.41	107.66	114.13	109.47	112.37	110.99	110.38
111.29	113.36	103.3	110.76	112.06	111.29	110.86	112	115.24	116.17	107.26	110.03	109.79	109.11	111.4	111.82	109.59	114.23	111.19	106.78	108.32	108.92	111.3	114.95	113.09	112.06	114.36	112.75	110.55	116.37	109.89	107.26	112.98	109.85	112.45	111.71	112.95	107.37	111.21	111.16	110.51	109.65	111.28	113.56	111.27	109.57	114.52	115.46	106.67	107.4
106.45	109.97	107.63	105.46	108.92	105.33	106.15	107.4	108.43	107.21	102.77	107.52	108.77	105.82	105.14	102.18	109.82	105.57	107.41	101.57	104.31	106.89	106.29	108.41	103.1	105.99	107.3	103.65	107.8	106.82	107.12	109.8	111.38	105.78	101.16	102.5	104.06	105.22	106.31	106.76	106.18	104.33	104.35	104.56	103.34	106.1	104.67	106.57	105.34	109.83
107.65	101.82	103.33	107.61	101.62	105.46	106.14	106.61	104.68	104.76	101.4	106.79	104.31	105.78	104.98	104.2	106.58	106.07	102.36	106.68	100.54	102.09	104.17	108	107.2	102.08	106.65	105.97	105.5	104.24	107.82	104.83	103.27	106.94	109	103.99	108.67	108.09	107.5	109.21	106.32	105.38	104.32	105.68	106.14	106.31	106.85	108.57	106.2	105.35
105.91	101.62	109.29	109.63	108.46	104.67	104.06	106.56	101.95	105.67	106.6	101.86	107.54	102.92	100.77	105.76	102.91	102.04	105.44	101.97	105.98	102.5	105.77	99.14	106.66	108.81	108.79	106.35	104.48	106.32	105.48	104.02	103.72	108.8	101.71	101.91	107.11	104.07	102.47	105.2	109.71	106.32	101.29	107.48	99.287	108.32	103.62	103.83	107.62	107.37
105.69	112.69	106.41	110.97	106.17	113.76	112.17	107.3	108.53	112.16	111.81	107.86	110.23	108.54	109.33	112.21	110.22	111.37	107.33	111.59	112.11	109.85	106.51	111.69	107.03	109.9	107.75	106.59	110.61	110.74	108.32	112.95	109.37	109.28	112.96	107.4	109.9	112.42	106.6	114.57	106.79	112.07	111.76	104.88	110.66	111.7	114.82	111.68	112.74	115.4
104.01	107.87	102.54	107.32	106.81	105.14	103.36	107.92	106.35	108.82	108.86	110.59	104.55	107.21	103.6	108.15	102	107.55	108.94	109.4	108.3	103.91	102.87	108.18	103.33	104.61	103.5	101.2	107.63	105.71	105.22	105.28	102.19	102.59	108.3	102.5	107.79	104.81	109.31	105.44	107.36	102.54	103.74	108.06	108.63	106.04	106.59	106.48	104.23	102.53
111.77	112.49	114.87	114.91	113.57	116.06	113.12	111.47	113.14	110.15	113.84	107.87	116.87	114.77	115.44	108.35	106.43	111.85	113.91	109.99	109.52	114.16	113.06	111.38	114.97	113.12	110.97	111.48	114.39	110.52	106.88	111.02	116.66	113.31	106.71	111.75	114.38	109.43	111.42	107.13	112.46	111.75	110.5	115.02	110.62	111.41	111.59	112.73	114.05	109.94
101.1	100.81	108.73	102.35	106.48	106.16	106.52	108	104.6	101.62	106.39	104.45	104.84	107.64	102.76	106.62	107.51	107.11	105.47	102.15	108.84	108.29	102.69	107.14	112.42	104.71	104.92	115.5	110.79	106.01	107.63	104.99	112.31	104.21	109.65	107.06	102.9	109.09	103.97	108.54	104.75	108.71	108.01	104.77	107.03	104.76	100.54	105.02	103.47	109.82
104.93	100.97	99.785	102.59	103.69	106.53	105.04	100.41	100.28	106.39	104.32	106.09	104.15	108.45	107.13	100.39	102.89	97.685	104.92	108.48	106.69	103.1	101.41	108.8	99.665	102.4	104.75	103.42	105.35	104.51	104.53	108.76	105.84	102.95	103.29	105.19	100.34	106.49	107.8	101.94	102.16	101.65	104.83	102.22	105.6	108.88	104.27	102.03	105.58	99.612
107.09	101.32	106.59	108.96	107.3	107.84	103.62	107.63	107.54	106.36	107.38	110.82	106.16	107.43	105.97	106.56	111.82	112.64	103.84	111.07	107.87	109.18	105.87	106.52	104.13	106.14	108.24	105.27	108.31	106.59	108.28	105.14	104.19	105.26	109.93	104.41	107.36	111.44	108.1	106.45	107.88	106.27	104.63	109.65	106.02	105.98	102.62	105.16	105.49	106.47
111.62	105.54	108.27	106.68	105.28	101.66	105.65	106.71	107.6	102.7	108.12	106.37	102.45	103.25	104.98	104.97	105.51	104.76	108.81	99.126	105.67	103.47	104.66	101.27	107.22	103.03	101.29	106.63	103.53	103.8	105.96	104.32	108.3	104.45	105.89	104.75	103.54	99.614	105.28	103.08	103.1	108.57	100.45	105.67	101.03	103.36	105.38	104.36	105.72	106.95
105.29	107.54	101.55	103.27	104.13	105.15	103.09	104.07	104.96	101.07	107.59	105.62	107.73	104.97	104.25	108.5	107.34	106.05	106.91	102.37	101.51	103.67	106.75	107.59	105.08	105.78	106.4	106.1	108.9	104.43	105.46	107.07	102.79	111.06	104.94	108.57	107.8	100.86	104.08	104.97	102.34	109.61	104.79	103.16	106.72	104.17	100.74	104.81	103.5	106.95
102.3	107.52	106.01	105.28	104.4	108.23	106.33	108.27	103.69	102.28	100.53	103.2	103.85	109.71	106.58	106.48	108.97	108.01	102.89	101.41	106.84	107.27	104.88	106.93	105.71	104.38	105.04	106.63	109.04	107.58	111.31	104.67	108.6	102.67	100.91	103.55	108.88	106.2	106.66	107.14	105.64	105.04	104.9	102.91	102.74	105.14	106.75	106.47	107.29	103.38
102.09	99.513	98.624	100.82	97.531	100.59	99.573	101.13	100.18	102.1	98.052	100.25	104.46	101.59	101.65	100.68	103.24	102.34	102.58	105.06	94.824	101.35	100.43	99.671	100.39	98.343	98.181	102.79	104.64	99.666	103.13	103.38	98.64	101.35	102.27	103.21	98.945	103.01	97.844	103.36	97.736	101.33	104.53	102.53	99.127	102.15	99.953	100.17	99.834	101.21
111	109.15	111.25	108.78	108.13	113.21	112.44	110.44	111.78	111.59	111.71	111.69	107.33	112.2	108.42	112.22	109.19	110.53	109.96	110.03	109.48	113.92	112.53	115.91	110.08	112.38	112.38	110.47	110.02	111.35	107.84	107.41	111.41	107.85	113.46	111.09	112.02	113.48	109.69	113.83	110.99	115.72	115.35	110.01	112.13	110.24	112.98	108.43	112.89	108.11
108	106.24	104.62	106.26	110.63	107.65	105.77	106.65	107.39	105.89	107.25	107.68	99.748	111.42	100.6	104.04	104.37	106.06	105.96	109	104.97	103.02	106.09	105.75	106.21	106.12	103.92	104.42	104.36	102.33	102.5	107.94	110.11	107.13	106.65	104.34	104.27	105.09	109.21	106.03	101.46	106.05	103.83	104.99	104.74	106.78	105.5	106.95	102.12	102.72
112.36	109.85	117.21	113.06	113	111	115.96	114.01	117.3	113.92	112.79	110.99	113.28	112.32	116.5	113.66	104.53	113.06	112.98	111.51	115.76	113.68	113.2	115.34	112.73	111.64	113.79	108.8	114.9	109.96	112.84	116.3	115.86	110.76	113.82	114.23	113.44	112.33	116.1	112.16	114.23	109.48	115.17	114.74	110.99	108.32	110.68	111.74	115.61	114.18
103.13	102.51	108.18	106.5	100.63	102.63	100.22	101	107.32	103.54	106.13	102.26	102.13	104.15	105.33	105.47	106.71	102.44	101.46	104.99	103.06	109.89	103.84	107.5	100.78	108.13	105.62	107.09	109.04	103.97	102.76	107.1	106.33	109.7	104.93	105.91	104.43	101.84	107.97	101.25	106.63	106.56	102.31	107	105.93	108.4	104.25	104.13	102.86	104.47
102.94	105.8	104.62	105.03	102.44	101.92	107.24	103.9	107.05	104.29	108.14	105.59	105.47	106.44	106.53	102.29	102.03	106.44	110.41	105.65	105.57	107.61	107.85	108.36	106.51	100.78	107.94	108.22	105.84	103.42	111.69	105.55	106.86	101.22	106.31	109.78	103.87	105.19	107.39	105.76	107.41	107.41	106.4	104.81	106.75	107.86	107.88	106.46	106.02	105.58
102.95	108.31	105.94	107.79	101.78	106.92	107.84	102.97	106.66	106.81	107.19	102.38	106.48	104.15	106.53	106.84	107.28	104.19	109.85	104.58	101.33	103.12	102.09	106.35	106.98	107.76	106.93	104.74	106.08	107.06	105.72	108	108.9	101.57	109.33	104.28	106.47	106.9	106.93	107.26	107.52	105.33	101.69	105.54	108.06	103.46	106.52	107.59	108.57	105.8
112.67	108.2	108.8	108.29	109.95	111.51	110.36	107.34	112.84	109.99	111.91	112.88	111.36	115.67	109.68	112.61	111.02	109.85	113.49	115.02	112.68	111.46	112.71	110.95	110.07	114.05	117.06	112.3	113.01	109.93	114.05	111.45	113.53	117.01	106.78	114.28	105.61	110.43	115	113.43	113.46	116.62	110.11	110.8	113.44	107.79	112.94	109.8	107.9	112.57
104.04	99.135	102.35	103.83	108.58	107.76	104.09	103.87	104.3	103.75	103.9	103.24	102.56	103.83	105.03	104.95	104.57	104.51	104.13	104.91	110.75	103.37	102.44	102.44	104.07	102.02	106.81	107.63	103.19	102.55	104.88	108.81	104.69	104.8	108.07	100.45	102.75	101.44	101.89	104.01	105.07	106.73	106.6	107.9	105.06	105.34	104.07	106.25	103.06	106.88
108.67	102.54	100.99	110.45	107.9	107.77	109.56	106.28	103.34	106.25	112.75	106.23	106.72	107.33	103.17	104.85	106.27	107.49	101.99	105.96	111.63	106.84	107.57	105.54	105.47	106.33	107.76	109.49	103.67	105.39	104.94	109.31	108.45	109.96	106.52	104.98	108.81	103.07	109.76	109.53	108.21	104.58	108.65	106.62	106.11	105.6	104.58	104.52	105.49	108.09
112.55	109.92	112.1	107.56	110.07	106.98	107.4	113.32	110.14	108.57	104.63	109.55	110.61	109.45	110.56	109.92	114.97	110.14	105.53	109.17	108.32	111.12	104.24	108.44	109.88	109.24	113.39	108.75	107.25	110.89	113.37	106.87	107.36	108.7	109.95	109.05	106.88	106.14	110.15	106.67	109.66	112.13	108.59	112.52	114.13	109.83	109.93	109.9	110.71	111.77
117.6	116.95	114.91	115.8	114.83	113.78	116.55	119.14	115.81	115.56	117.57	120.02	114.1	119.38	113.29	116.79	113.85	114.19	116.21	114.52	116.37	121.8	118.39	116.7	120.17	119.96	116.95	116.74	112.39	116.2	115.21	113.05	114.61	117.24	118.25	117.36	116.96	116.41	117.34	109.75	118.76	112.86	117.31	115.09	115.29	114.21	112.31	111.09	115.27	116.23
99.978	101.39	100.06	97.807	100.5	99.377	100.53	98.067	102.17	99.423	104.28	101.77	98.569	97.684	100.51	101.14	101.11	97.531	98.092	100.2	97.539	97.642	100.86	97.832	100.98	100.2	96.283	98.679	97.542	101.05	105.74	98.1	99.852	105.13	100.85	100.08	96.245	101.88	97.803	98.72	100.26	91.395	103.52	98.522	98.623	101.21	99.296	98.886	99.563	96.543
105.1	99.806	103.95	98.74	100.85	98.705	101.87	97.356	98.867	100.98	102.67	105.26	98.367	103.52	101.08	98.255	98.683	102.11	96.109	98.23	99.198	98.316	97.326	96.95	100.84	96.462	93.073	102.11	100.13	97.661	98.492	101.62	102.1	101.07	100.44	99.225	99.407	100.27	100.09	99.944	100.65	98.183	97.497	102.56	100.56	98.716	101.84	99.412	102.28	98.909
104.37	103.49	103.59	107.35	107.66	105.79	105.45	106.86	104.67	104.68	105.63	104.43	108.94	103.11	108.05	106.5	107.72	104.57	109.78	103.21	109.42	102.69	105.01	105.04	105.69	105.86	111.12	101.77	110.23	108.8	104.94	104.75	108.12	107.96	107.79	104.27	108.8	107.25	107.1	110.42	106.67	102.53	103.76	107.65	108.7	108.04	105.92	106.6	103.37	106.88
103.44	99.054	101.13	101.55	101.32	98.028	97.925	94.176	104.16	98.396	96.795	98.192	95.548	100.31	102.71	100.25	98.242	100.6	98.194	96.706	96.007	99.619	97.529	98.923	96.938	101.66	97.498	100.15	98.784	100.25	102.26	97.057	102.97	98.075	100.95	100.21	99.308	100.12	98.397	101.42	101.47	100.04	95.308	101.21	99.602	103.11	100.29	99.536	101.28	101.13
97.984	101.27	100.17	96.559	101.79	97.213	98.931	103.94	104.98	100.5	101.54	99.574	99.65	99.399	98.952	95.988	98.599	97.17	97.169	104.65	101.37	97.322	99.807	101.86	102.49	94.863	99.2	98.347	103.33	105.24	98.055	101.52	101.11	100.73	100.24	104.34	100.37	97.234	104.15	101.39	101.46	101.61	100.34	100.72	99.7	102.65	101.98	100.95	99.019	100.25
104.43	109.2	101.27	108.27	107.93	106.08	101.03	110.76	107.68	105.84	108.66	104.02	108.92	106.6	107.14	107.11	108.61	108.26	104.71	106.91	102.78	106.08	106.89	107.7	106.77	102.66	103.84	108.04	103.54	112.21	104.71	108.19	110.01	111.08	101.16	108.08	105.27	111.33	109.37	102.83	105.3	111.11	104.25	105.63	107.04	108.9	106.82	103.35	108.23	106.85
109.15	106.26	109.75	110.61	109.8	108.07	111.3	111.65	104.94	110.88	107.46	109.98	112.76	107.19	111.79	109.6	110.26	109.95	112.69	106.82	108.09	108.5	106.98	106.66	108.27	108.95	107.31	112.44	110.35	110.48	111.62	108.75	110.71	107.07	110.39	108.56	108.83	110.23	111.73	108.74	107.82	111.39	113.02	112.41	107.63	110.1	111.33	109.03	109.03	111.63
103.99	106.05	107.9	106.65	106.95	110.01	104.15	101.93	107.71	105.72	108.23	108.51	107.69	108.28	107.37	107.28	105.74	106.23	104.03	102.09	105.97	109.07	104.93	108.98	103.57	104.99	111.52	106.83	105.46	105.14	106.56	100.07	106.32	106.14	108.13	106.16	100.28	102.84	108.71	105.19	107.78	106.17	111.17	105.75	100.84	103.83	101.03	104.4	111.33	103.97
114.54	119.16	116.93	117.78	115.18	115.24	112.14	118.86	118.03	113.77	116.63	120.84	117.05	113.09	114.99	115.88	116.87	116.07	119.81	117.46	113.8	116.53	114.04	120.08	117.71	120.39	117.6	113.85	113.56	116.58	115.6	117.03	114.39	114.79	111.37	114.27	113.34	114.25	118.49	118.66	115.41	118.85	115.45	116.92	118.78	114.35	115.64	117.05	117.31	116.67
113.33	103.99	112.55	110.98	113.64	111.64	110.27	109.81	111.74	111	108.24	106.51	108.64	109.18	112.02	114.62	111.2	106.23	108.98	110.64	110.85	110.56	108.04	109.89	106.82	109.46	109.25	111.92	107.81	109.13	109.11	106.66	112.29	109.97	109.85	111.79	109.68	107.86	110.34	111.54	110.57	111.19	107.85	112.21	115.63	113.36	110.11	113.4	111.52	112.46
105.68	109.03	106.58	109.74	106.46	103.16	101.68	105.87	106.81	106.48	101.95	107.05	108.25	107.16	102.68	103.68	108.31	104.22	103.94	107.6	105.37	99.194	105.31	105.4	107.12	104.15	105.64	106.18	104.75	103.18	105.22	107.96	103.44	110.85	107.06	104	107.66	104.54	104.97	107.07	107.45	107.63	108.36	107.34	105.1	106.25	107.15	106.5	108.25	106.45
106.23	103.98	102.45	101.24	99.462	106.38	105	103.49	103.2	104.35	104.36	107.26	106.21	105.13	109.37	105.99	107.06	104.54	103.26	100.6	103.87	106.94	104.22	102.18	106.31	103.72	108.02	101.19	99.136	106.79	99.148	100.61	100.05	102.24	106.78	105.85	105.84	107.06	104.11	104.24	107.18	107.09	104.65	104.75	100.95	107.17	104.36	99.271	103.22	103.11
108.03	117.59	110.73	110.6	112.15	111.23	111.94	110.28	113.35	110.66	112.33	112.68	110.29	112.11	108.59	110.11	111.27	111.28	110.63	109.59	111.53	112.14	108.76	116.08	111.28	111.07	107.21	111.25	111.54	112.15	109.48	110.65	109.51	107.91	109.33	115.14	106.43	112.59	112.35	110.08	111.25	112.11	109.57	113.12	112.69	110.59	110.66	115.56	108.36	111.06
100.18	101.3	101.63	99.302	99.707	103.4	100.08	98.904	97.414	101.35	98.733	102.57	101.58	101.82	100.98	102.12	97.042	98.913	103.05	99.309	98.574	98.614	100.54	98.115	102.35	97.544	100.68	99.417	104.44	100.19	101.97	102.84	98.844	99.615	101.22	103.25	103.78	99.665	101.66	102.81	98.29	99.815	101.92	98.14	99.578	102.87	101.71	100.18	99.493	99.527
113.85	110.05	115.33	113.19	116.04	113.03	112.76	114.68	113.43	112.59	108.77	114.17	114.57	113.59	113.96	111.27	110.27	116.14	113.88	109.1	111.71	111.49	115.08	111.56	113.18	113.69	111.28	110.88	114.28	109.65	113.72	114.01	111.31	112.84	114.09	114.56	112.06	115.34	109.7	114.53	109.72	110.8	111.41	112.35	114.17	116.34	116.42	110.47	112.2	110.94
113.16	116.37	112.71	113.53	112.22	113.45	110.6	113.66	110.58	109.53	115.66	111.75	110.47	111.71	113.49	112.53	112.11	111.39	114.67	113.28	113.38	115.02	111.19	112.3	108.57	107.94	115.8	113.7	112.45	111.92	108.94	114.71	109.62	111.23	111.6	112.35	113.05	116.34	110.67	113.05	115.01	112.78	110.18	112.27	109.5	109.86	114.53	113.52	110.28	109.2
100.8	104.17	105.66	108.44	102.94	109.85	108.02	105.31	104.29	105.72	103.55	105.44	102.13	104.99	105.36	109.14	106.42	104.44	109.61	108.23	106.59	105.72	110.01	108.27	108.65	108.32	102.68	104.18	107.35	102.28	105.84	104.4	107.44	107.88	105.97	106.45	104.6	104.14	106.13	105.43	101.33	104.55	102.37	103.04	106.1	106.75	108.35	101.39	105.98	104.61
100.49	99.748	102.07	102.26	99.037	102.61	98.296	103.98	100.91	101.28	100.63	108.29	98.41	103.09	99.691	104.74	100.21	99.749	101.53	97.008	105.88	97.5	98.778	98.846	103.75	102.37	98.798	103.84	95.958	98.221	100.11	99.887	97.466	97.577	99.794	99.485	99.487	98.406	103.29	99.163	100.02	100.21	98.639	103.56	100.8	102.17	100.89	101.5	103.34	103.45
105.99	100.96	103.84	109.48	103.16	109.93	104.41	106.25	107.71	104.88	105.45	105.02	106.51	107.68	103.86	103.12	101.42	109.06	110.35	108.56	103.55	104.15	103.67	109.05	107.48	108.26	106.93	110.61	103.8	106.05	104.39	105.51	104.15	105.02	106.31	103.92	103.94	108.2	106.01	105.34	103.46	106.88	103.05	100.82	102.28	109.57	104.01	107.38	107.1	108.46
103.6	107.4	108.85	105.42	105.61	105.42	107.11	107.39	104.18	109.93	101.01	103.59	103.8	101.49	106.03	105.79	108.79	106.99	101.48	105.43	106.59	105.28	106.15	101.34	106.14	101.37	101.61	107.76	105.45	103.18	102.58	107.52	102.52	104.83	105.59	100.97	106.36	106.73	109.7	104.07	107.36	106.16	108.01	107.92	109.38	102.61	104.58	107.22	105.78	105.91
101.13	102.25	100.96	101.87	100.75	101.68	103.79	103.06	100.16	100.77	101.34	99.838	102.25	99.631	105	99.263	100.31	99.522	102.48	99.371	95.516	100.42	101.8	98.394	102.02	100.36	105.3	99.581	99.704	100.86	95.526	101.44	95.764	97.599	101.01	103.22	100.93	101.54	104.44	102.27	102.01	101.91	106.33	105.81	101.25	98.035	100.55	100.39	102.1	98.888
105	109.23	110.66	105.66	102.24	109.95	105.3	103.03	109.36	108.9	108.27	105.62	103.75	105.73	105.86	104.08	99.984	106.77	106.35	105.95	108.08	102.25	108.33	105.1	105.94	103.16	105.32	103.5	102.83	106.25	105.43	102.85	104.18	104.6	107.61	104.55	105.06	104.33	109.58	107.07	108.03	102.68	105.6	107.12	102.63	106.61	101.5	107.68	106.57	105.7
107.09	112.72	111.11	114.64	112.54	114.75	110.87	112.94	105.34	112.19	115.5	107.66	109.29	113.99	109.91	109.96	112.53	108.42	117.13	111.6	109.87	114.53	112.54	110.7	107.62	111.99	110.26	112.36	113.72	112.74	111.41	105.8	105.91	112.86	113.93	113.34	111.66	106.9	109.82	113.82	108.63	109.31	109.81	110.15	109.75	107.39	114.1	108.83	113.37	110.35
108.6	106.58	101.69	107.65	103.99	99.612	108	106.14	101.73	106.97	105.35	105.94	106.28	103.97	109.54	106.9	106.4	109.74	105.14	107.61	107.17	101.84	105.72	108.41	106.84	106.32	107.42	108.61	106.94	105.62	104.71	102.88	104.75	110.93	98.668	102.96	106.1	104.9	107.5	101.59	108.29	106.89	105.62	108.99	110.16	108.06	104.02	107.77	108.66	105.86
113.9	114.77	109.61	111.47	105.07	110.95	111.92	109.67	112.78	111.98	107.03	115.22	113.7	106.41	107.7	114.52	113.41	109.68	106.79	109.57	111.98	111.44	109.99	108.68	108.45	108.61	112.34	108.29	109.56	110.15	111.88	107.56	111.81	110.95	103.2	107.95	108.56	108.59	112.98	114.62	107.86	113.95	111.06	108.78	111.14	110.2	110.03	109.52	106.06	107.75
101.04	106.41	103.57	109.65	103.43	104.92	105.46	104.29	103.09	105.68	103.61	104.17	107.48	103.74	103	103.02	99.283	101	105.4	104.95	100.65	106.02	99.996	103.02	103.1	103.71	106.88	105.22	102.99	104.13	104.29	107.21	103.61	102.81	107.06	108.47	106.62	104.27	102.64	99.734	105.78	105.29	98.927	104.15	99.143	106.55	109.15	106.09	100.75	106.55
104.02	106.03	107.66	105.6	106.64	105.03	108.64	104.1	106	104.83	106.43	111.15	106.25	109.63	106.1	105.86	103.52	105.54	105.3	104.9	103.88	105.65	106.32	103.62	103.86	102.81	108.3	104.86	109.44	107.45	104.65	107.1	105.65	101.21	103.59	111.03	105.42	107.52	105.49	104.07	111.03	104.71	104.89	102.42	106.81	108.23	105.65	105.16	108.82	106.47
109.79	109.29	110.21	111.26	108.65	116.41	111.85	113.94	113.03	110.13	110.29	112.44	110.73	109.18	106.9	113.27	116.56	110.06	108.9	109.73	113.87	109.5	113.08	113.66	111.57	105.48	111.12	108.98	110.98	119.18	113.91	112.66	112.46	112.34	109.2	109.72	111.24	107.79	116.28	113.8	109.8	107.95	114.33	112.99	112.09	111.14	110.03	108.86	112.01	106.6
110.52	113.89	105.82	110.18	111.52	111.64	111.79	108.77	111.49	108.37	109.26	106.6	113.04	108.51	112.14	106.3	114.63	112.29	103.1	115.11	113.45	107.64	109.98	106.03	108.99	111.58	109.98	107.67	114.1	110.03	107.52	113.82	114.02	111.37	109.49	109.81	109.49	111.77	108.57	110.62	108.27	113.34	111.83	114.88	108.51	110.03	107.07	113.07	109.46	107.97
111.74	110.99	114.68	106.72	114.58	108.67	112.42	113.99	114.15	114.49	109.07	107.55	110.37	112.38	108.48	114.01	112.88	112.59	114.88	114.29	111.01	111.15	114.74	112.96	111.21	111.51	115.1	114.91	112.29	112.56	108.13	112.51	110	110.66	111.38	112.81	111.97	110.89	109.89	109.02	111.3	111.39	109.52	111.3	110.88	116.51	112.55	111.57	110.53	112.34
111.71	116.23	114.29	112.32	109.8	111.27	112.62	113.41	112.21	111.87	108.68	115.64	117.13	109.44	110.97	113.77	116.25	111.03	116.52	112.52	112.1	114.23	117	113.08	111.95	110.36	111.62	110.33	109.93	109.87	115.52	119.48	119.14	114.54	113.06	114.63	111.83	111.58	109.31	112.36	111.59	113.21	114.55	110.92	113.02	111.72	116.18	107.16	109.6	111.3
100.04	105.61	107.22	105.48	109.19	101.24	106.03	106.76	104.16	103.16	103.44	105.04	104.56	109.47	104.46	106.95	109.68	105.6	100.21	105.88	108.21	104.86	102.67	107.47	111.22	108.59	104.4	106.67	104.68	106.25	106.9	107.43	105.58	103.9	108.63	104.99	107.6	101.82	103.76	108.47	101.52	105.16	107.78	107.41	104.37	109.78	103.04	113.71	103.83	105.61
113.01	110.31	110.63	112.69	110.46	108.83	111.22	112.67	107.82	109.5	110.14	114.3	108.06	107.73	115.03	110.17	107.53	110.27	115.02	113.38	109.38	112.37	114.64	113.01	113.94	109.22	109.45	111.6	110.86	109.93	109.53	115.17	113.08	113.66	107.85	107.08	114.71	109.44	111.43	111.67	114.32	111.18	110.77	110.45	111.38	109.37	111.42	109.37	108.48	112.26
105.33	106.94	105.55	104.05	100.77	106.06	101.22	104	103.66	106.37	105.23	107.78	103.58	106.55	105.35	105.31	105.16	105.49	106.57	101.69	104.75	106.21	107.58	105.33	108.81	107.46	103.85	103.69	104.49	106.04	105.78	104.29	106.66	102.33	104.69	99.105	104.18	104.05	102.84	109.57	105.99	106.92	103.8	104.08	103.02	101.46	101.21	105.22	104.51	108.12
118.66	118.83	115.21	120.49	121.68	119.32	118	117.93	117.57	115.57	114.85	120.86	119.85	117.77	116.17	121.2	114.58	117.14	121.91	115.65	116.79	116.65	118.24	114.77	117.97	116.33	119.02	114.5	114.45	114.99	118.98	115.38	117.84	116.06	116.21	114.53	115.68	117.87	118.17	114.43	116.9	123.91	117.65	115.23	114.84	117.52	113.97	114.02	119.88	119
101.41	102.3	102.82	103	110.68	102.88	106.22	108.5	101.48	107.2	102.12	105.33	104.79	107.26	105.04	108.17	101.75	106.27	105.68	106.67	101.16	106.91	106.01	105.07	104.79	105.08	101.92	105.96	102.73	104.14	105.74	107.47	107.59	105.7	107.1	104.02	108.3	99.787	107.02	110.36	107.94	106.59	106.23	107.5	106.95	106.58	108.55	106.65	108.15	107.18
104.31	104.32	106.53	109.87	105.73	106.39	103.73	101.84	102.72	102.79	106.73	106.11	102.7	109.73	108.41	106.4	109.07	106.58	105.02	103.86	103.91	102.43	106.07	109.21	101.85	101.71	104.28	107.18	105.21	107.22	107.13	106.77	107.06	100.06	107.77	109.4	107.39	107.05	102.73	105.32	110.55	103.78	99.379	103.29	107.37	101.16	105.95	108.18	106.33	105.16
115.06	108.88	111.6	107.12	108.77	111.35	112.16	110.32	108.91	113.61	113.83	112.32	111.45	112.62	108.64	115.05	111.64	112.13	113.49	112.85	113.06	108.17	112.38	108.75	113.45	108.24	112.2	110.13	110.34	111.25	106.65	110.35	111.93	112.8	110.07	114.15	114.98	108.51	112.02	111.54	112.53	113.1	108.99	109.26	112.36	111.14	113.3	112.57	111.29	107.8
98.864	98.407	99.764	102.58	94.979	97.432	102.26	105.22	101.02	96.806	99.664	103.08	96.995	100.59	100.73	100.58	101.58	102.21	100.22	93.879	101.57	100.47	103.23	99.962	94.407	98.841	103.27	98.421	95.516	96.843	101.41	98.431	98.869	99.396	100.94	98.743	99.597	99.882	98.215	99.879	98.157	97.859	102.78	99.866	99.828	96.049	102.51	96.428	99.897	96.927
113.94	111.41	110.47	108.59	114.96	109.45	115.64	109.9	106.54	110.83	114.98	113.02	112.65	113.59	113.95	113.69	109.11	110.19	109.79	112.98	112.59	107.84	107.47	115.36	110.73	114.48	111.04	110.05	108.37	112.75	113.31	110.28	108.17	113.44	110.43	114.07	112.98	110.29	108.07	114.77	112.05	110.55	115	114.51	111.01	111.37	114.97	110.14	115.02	113.23
111.92	108.8	110.37	112.05	116.11	111.66	110.39	110.28	110.75	113.96	111.77	112.37	109.49	109.71	112.13	108.6	110.37	112.89	113.5	114.49	111.68	111.02	112.31	111.64	111.61	112.03	114.29	112.39	110.26	110.93	115.57	104.94	109.39	109.1	110.7	112.74	107.63	112.85	111.63	113.17	116.62	113.07	111.06	115.63	110.98	113.12	108.23	113.83	110.98	110.6
105.85	110.86	110.06	111.68	113.04	113.4	105.75	111.64	112.45	111.52	105.55	112.67	115.3	113.05	113.1	112.09	109.44	115.41	114.29	107.8	110.86	113.39	109.63	112.57	113.41	112.76	111.36	112.23	110.02	110.68	110.41	111.71	107.93	113.34	115.45	113.94	112.08	110.21	112.42	112.39	107.17	108.48	112.29	107.69	109.65	110.32	108.05	112.62	112.04	108.94
108.29	105.12	103.7	104.63	104.15	105.76	104.72	105.25	107.77	111.32	104.13	104.59	102.97	104.37	107.03	107.73	105.08	101.58	110.26	107.9	102.83	108.75	101.99	105.13	105.65	106.86	106.75	105.71	108.12	104.7	101.64	103.18	107.04	105.51	102.83	105.4	102.43	104.5	103.38	107.78	105.37	100.56	100.64	105.93	104.25	105.21	105.95	105.07	107.92	102.6
106.11	106.15	97.553	104.86	106.06	104.6	103.55	108.8	107.27	102	104.7	105.1	107.49	105.51	102.89	104.21	102.59	101.71	105.45	104.74	108.08	105.1	102.72	103.78	102.94	104.16	101.18	104.28	99.156	103.57	105.95	104.19	102.16	103.47	105.2	99.801	103.86	105.94	105.36	105.37	103.78	104.03	103.96	105.41	105.14	101.99	103.81	100.88	103.58	104.44
104.65	106.97	108.73	106.58	106.8	105.3	103.94	106.18	105.2	107.4	102.65	104.67	102.05	105.62	105.47	101.98	106.79	102.83	107.74	107.87	106.92	104.78	105.22	104.93	103.66	110.33	105.15	106.11	107.67	108.86	103.19	106.2	104.76	104.04	102.36	103	104.65	105.19	103.66	106.91	107.52	104.38	106.66	108.49	104.93	104.58	106.41	104.46	103.61	107.33
108.35	105.24	106.32	104.18	106.27	107.08	101.86	107.05	106.56	105.29	103.16	100.81	105.84	104.67	105.83	105.4	105.57	106.53	102.06	104.61	109.74	105.22	102.18	108.21	106.74	108.69	108.29	104.93	107.23	103.65	104.84	107.82	109.34	101.41	105.36	106.97	107.96	98.121	103.93	102.01	108.83	107.88	105.47	106.73	102.98	104.37	105.59	109.5	106.84	100.33
112.66	115.77	118.81	119.17	122.39	117.23	121.37	119.13	121.46	120.33	117.6	117.91	116.79	113.97	116.34	120.13	120.86	121.68	113.13	116.74	121.64	120.94	118.54	118.99	121.71	119.27	114.84	118.12	118.88	120.11	117.3	120.05	117.28	121.14	118.24	115.43	120.48	119.04	115.03	112.55	117.72	116.43	119.71	119.96	117.26	120.55	116.85	113.93	115.46	115.44
105.69	107.09	105.38	102.92	104.39	105.75	110.74	105.21	103.18	104.62	102.58	106.17	102.83	104.35	107.53	104.97	106.59	107.25	105.86	106.52	102.61	108.02	103.14	103.42	105.16	103.08	102.33	104.68	105.46	104.05	104.52	106.13	107.1	102.74	103.89	106.51	102.92	106.36	105.55	104.09	109.07	105.94	109.02	108.72	104.3	104.65	107.01	104.96	101.69	107.49
104.43	103.69	108.31	102.92	105.48	103.54	104.41	106.39	106.15	105.51	104.27	103.23	100.24	104.59	108.72	106.84	107.14	99.931	104.91	105.43	103.85	100.07	101.96	106.44	101.32	106.04	105.37	106.12	101.82	103.6	108.8	105.08	102.62	100.94	107.24	112.37	106.43	104.44	104.77	96.585	106.05	109.26	107.47	102.94	105.3	106.94	99.654	102.52	102.04	105.11
103.34	104.68	100.4	104.29	105.12	104.58	108.82	103.53	106.4	104.23	103.01	105.9	105.95	108.2	106.92	103.24	104.41	106.19	105.89	101.82	103.5	104.18	109.94	106.76	105.93	108.26	107.33	109.51	106.78	104.96	106.05	108.65	104.63	105.05	104.14	102.79	106.58	101.42	108.54	101.69	105.1	103.29	105.44	108.37	101.58	109.81	101.67	104.17	101.3	107.54
100.53	98.473	96.278	102.32	98.852	102.44	97.578	98.716	93.797	104.72	98.55	104.54	98.06	101.04	102.36	100.22	97.243	99.358	101.75	98.486	97.263	97.725	97.481	99.95	96.512	97.975	97.215	97.848	104.38	104.82	96.542	98.573	100.96	99.423	102.05	102.34	103.9	102.47	101.45	99.12	102.87	98.437	101.57	100.04	98.746	101.6	98.246	97.779	99.955	99.244
104.83	110.91	110.69	104.91	105.3	103.49	103.78	102.56	107.05	100.34	104.26	105.34	108.33	105.03	105.94	104.78	103.87	108.99	104.45	105.95	102.49	105.91	103.49	101.48	103.58	104.01	107.98	106.16	104.64	102.51	106.12	103.01	107.12	105.55	102.54	107.73	104.51	107.71	106.66	104.09	103.13	109.38	108.62	102.76	108.18	106	106.89	105.05	103.26	97.119
104.14	106.59	106.42	106.13	104.57	107.52	103.45	102.57	108.4	107.07	109	108.95	108.76	107	105.18	107.54	106.19	109.18	112.61	100.68	105.7	109.52	106.6	107.52	106.61	109.23	107.18	103.72	105.92	106.23	110.96	110.33	107.26	107.83	103.42	107.91	104.73	103.78	108.41	109.37	108.68	103.32	103.09	104.58	104.91	110.09	107.24	106.29	99.708	105.66
102.95	102.65	99.506	99.123	97.383	102.6	102.85	97.412	100.8	96.109	100.6	100.06	96.721	99.22	103.7	100.29	101.06	100.59	100.57	100.58	98.274	102.39	101.89	100.74	102.81	102.91	96.292	101.51	100.96	100.31	97.378	97.412	100.64	100.51	100.87	100.12	100.26	101.86	99.618	99.202	101.28	100.96	101.71	98.834	99.113	96.702	99.844	101.63	104.95	94.795
102.55	101.89	106.33	106.14	103.5	106.73	108.08	105.24	106.09	107.41	103	107.19	105.52	106.24	104.18	105	104.17	105.01	103.85	105.9	105.01	107.49	106.87	108.34	105.29	104.55	111.81	100.67	107.61	105.5	103.18	104.21	105.41	105.87	110.31	105.79	107.41	107.12	102.81	104.13	102.22	103.5	102.2	107.52	103.47	101.89	103.72	105.64	101.58	102.7
102.96	104.94	105.05	101.94	108.7	102.29	103.92	102.7	104.68	104.12	106.43	103.26	101.35	103.08	102.6	106.05	104.97	107.36	101.37	105.51	107.05	106.42	104.8	107.06	103.7	106.18	108.19	105.33	102.07	106.03	105.43	100.75	107.4	105.96	103.41	107.42	105.99	106.63	101.82	105.78	105.46	104.75	101.35	101.77	101.69	107.43	102.15	109.43	103.62	100.9
107.43	104.74	106.58	104.39	103.46	109.56	109.41	104.99	103.16	107.97	105.75	106.8	105.25	107.31	103.93	105.55	106.87	109.83	108.06	105.93	107.65	110.11	101.62	105.21	109.41	107.19	105.02	106.1	104.59	104.07	105.41	111.21	106.36	106.46	104.94	103.06	109.69	104.29	106.68	106.44	103.16	107.86	104.35	109.38	105.4	107.01	104.08	110.77	105.79	108.39
108.35	106.98	107.64	103.76	101.54	106.03	105.67	108.24	100.29	105.01	105.74	110.42	103.85	102.76	102.57	106.23	109.48	110.73	105.55	102.85	104.45	102.8	104.87	108.83	108.44	104.83	102.73	105.8	101.9	107.18	107.64	104.31	104.22	103.7	104.77	104.71	103.19	107.93	111.49	107.15	104.61	104.81	107.15	105.54	108.58	104.82	105.88	99.989	104.06	108.8
109.92	107	105.01	105.5	106.86	112.32	111.67	108.3	108.02	109.18	106.18	105.93	105.04	102.49	102.36	102.26	102.98	108.28	102.74	109.5	105.87	106.95	103.52	101.58	108.75	106.39	103.42	105.35	109.19	106.66	109.09	110.76	104.91	109.21	106.03	105.23	107.83	106.41	105.86	104.1	100.31	108.61	107.35	107.69	105.78	108.27	110.1	108.28	106.62	105.57
111.21	109.81	108.48	111.87	111.17	112.51	111.24	112.91	108.96	111.98	110.33	116.51	112.83	110.51	108.99	114.21	115.28	113.18	113.8	112.53	110.94	117.29	113.76	110.98	109.77	111.94	104.95	111.37	108.32	114.34	112.05	111.15	112.59	109.07	111.66	110.37	110.45	112.38	108.44	110.96	110.61	109.08	105.92	112.14	113.89	113.79	111.43	113.65	116.26	109.58
100.33	105.28	100.05	100.46	102.37	102.17	101.95	108.54	107.73	105.26	110.77	105	105.45	100.04	101	105.38	105.01	104.43	107.83	103.3	106.78	107.88	104.15	104.11	107.46	102.04	102.9	103.01	103.54	102.87	101.52	104.38	106.18	100.54	103.28	101.32	103.63	103.67	102.98	100.92	101.55	101.61	101.59	104.11	103.75	104.22	101.61	101.4	103.24	102.72
108.27	103.71	101.06	107.95	104.55	110.21	104.43	105.59	112.92	104.75	104.87	106.72	103.57	106.2	106.23	107.16	106.05	104.95	109.77	108.77	106.47	107.78	101.83	105.18	108.45	106.72	107.35	107.51	106.79	106.75	103.13	105.72	105.97	105.48	109.71	104.44	106.43	104.27	107.12	103.44	106.62	102.18	102.71	107.48	103.39	107.31	108.44	105.44	105.68	106.29
118.37	124.77	115.79	118.59	115.47	116.87	117.09	116.95	112.67	120.39	117.62	120.34	117.44	111.72	118.58	113.81	110.8	120.99	122.43	113.82	116.54	111.86	118.97	113.63	117.13	116.58	118.76	117.35	118.52	118.23	116.98	118.87	117.24	121.46	118.3	120.72	119.85	120.72	115.49	121.24	117.28	119.36	123.52	120.39	121.32	116.32	119.69	113.09	114.37	120.53
99.414	92.918	101.99	100.8	100.26	99.177	104.32	101.91	102.58	104.83	101.09	100.47	99.859	103.36	97.465	98.291	105.82	99.13	101.42	98.213	101.13	99.753	101.58	103.32	98.68	100.19	99.235	103.3	101.69	104.04	99.894	102.73	103.58	103.46	98.821	103.52	100.39	104.55	101.73	102.1	97.991	100.32	100.96	99.104	102.61	104.49	97.983	99.515	102.55	101.6
98.928	101.88	100.48	102.87	96.107	98.932	104.11	98.179	98.774	96.987	99.104	99.239	100.39	100.15	99.467	97.969	99.785	100.43	99.471	99.194	100.51	103.68	96.823	99.01	102.83	95.845	101.31	102.19	101.73	97.105	101.15	97.767	102.27	98.971	100.68	97.484	101.33	96.267	98.998	99.854	99.753	103.88	100.44	98.299	99.653	100.38	100.83	102.44	99.992	97.836
106.67	109.86	109.8	114.95	112.07	114.67	111.87	108.94	113.02	113.63	108.06	108.97	110.47	110.89	109.95	108	112.69	113.15	110.73	108.64	109.75	108.91	111.35	112.87	111.21	111.02	113.6	110.17	111.89	112.26	113.97	111.93	112.53	107.75	112.57	112.06	107.06	110.18	109.98	108.63	110.92	110.3	109.55	111.2	111	111.42	110.41	111.83	107.13	112.74
112.91	114.61	107.89	113.2	112.33	116.39	109.97	109.89	109.8	110.45	110.94	112.79	111.93	107.14	113.09	112.12	110.27	114	109.93	109.32	111.25	112.64	109.67	110.91	111.27	113.09	113.55	114.62	115.02	112.37	114.55	112.86	114.31	115.31	110.29	109.5	113.48	112.89	111.72	113.59	105.82	110.19	113.67	111.94	111.12	109.51	108.88	110.7	108.4	111.34
116.04	116.69	117.36	117.55	119.42	116.14	112.86	115.86	123.44	117.11	119.93	118.88	116.68	116.65	118.56	117.43	117.75	115.02	117.21	115.98	111.39	118.16	115.88	119.64	115.56	114.24	120.72	118.55	120.27	114.69	119.42	119.2	122.54	115.67	120.33	118.98	114.98	117.46	116.41	119.8	118.64	116.16	116.96	119.43	118.4	117.88	112.91	114.88	115.16	116.96
98.839	103.25	100.75	101.28	99.2	101.11	98.763	101.23	101.63	103.05	102.09	100.92	101.32	99.728	102.1	98.687	100.37	101.86	96.465	97.294	98.083	101.26	101.63	100.09	104.07	98.355	100.3	102.82	99.726	97.011	101.09	98.327	106.69	98.899	97.783	98.454	103.39	99.392	98.957	103.08	99.291	98.64	102.9	98.176	99.231	98.388	95.118	102.8	99.97	102.27
107.01	105.82	104.74	105.59	110.32	109.44	106.12	105.72	107.04	108.46	107.57	107.54	107.11	102.23	106.16	103.13	102.79	105.79	110.51	107.12	106.34	101.48	101.19	110.21	109.47	103.9	105.77	106.38	104.64	102.27	105.45	105.59	103.54	105.72	103.71	108.29	105.78	103.73	108.58	106.65	109.71	102.3	106.04	101.12	104.21	105.67	107.27	106.67	105.06	108.72
114.52	107.43	110.16	116.94	111.77	112.92	109.81	107.62	112.7	107.94	112.97	110.57	112.77	107.09	111.53	108.84	111.31	110.04	111.62	113.73	110.02	113.02	111.52	113.36	111.91	110.98	112.33	114.22	112.05	113.64	109.44	115.73	110.86	106.99	108.22	110.77	110.01	110.13	109.74	112.75	112.64	113.63	111.69	107.92	110.35	112.39	108.14	109.49	111.53	112.26
102.44	103.34	103.85	104.21	103.48	103.22	106.59	102.02	104.89	102.87	103.92	103.43	104.52	103.48	107.15	103.69	105.11	104.76	100.12	107.65	104.51	104.69	107.6	104.8	103.63	102.9	105.99	110.95	108.03	106.04	103.53	105.57	103.75	101.83	100.4	108.13	107.15	100.46	105.17	106.96	106.49	103.95	106.95	102.69	105.4	102.28	101.23	102.56	103.49	98.025
108.07	105.53	101	106.44	102.4	106.46	107.93	104.91	101.99	103.46	104.94	109.16	105.91	105.44	106.17	104.87	102.91	105.51	105.32	104.56	103.64	100.56	100.38	96.801	109.46	108	105.79	107.18	104.4	103.87	105.28	102.17	107.37	108.26	109.27	103.23	104.71	107.43	108.95	102.16	104.44	104.59	106.59	104.17	101.03	104.07	99.971	100.82	105.16	105.92
99.089	100.6	100.03	99.752	102.4	99.883	97.566	99.071	98.99	106.41	98.203	98.966	103.9	102.11	97.752	99.086	103.93	101.35	102.47	100.88	103.35	98.452	98.923	101.34	94.083	99.46	100.05	99.392	100.31	96.112	101.87	102.51	102.02	97.097	100.62	96.083	99.91	101.73	96.183	99.3	98.346	97.924	102.48	100.43	98.222	97.273	100.43	101.23	98.297	103.86
111.41	105.42	107.87	110.58	99.521	107.45	105.44	106.32	107.4	105.68	107.42	108	103.87	103.99	110.12	103.96	104.25	106.77	105.99	107.99	104.02	106.42	103.4	108.85	102.87	105.84	103.87	104.15	109.22	105.42	106.62	108.13	105.82	107.84	106.09	113.37	105.55	107.71	108.04	110.32	106.23	107	105.92	109.04	105.4	109.27	107.12	108.49	108.02	105.3
113.92	111.38	113.22	113.72	113.9	111.41	111.65	111.12	117.67	109.96	112.5	115.78	110.3	108.08	109.89	110.33	114.26	114	115.74	113.16	113.74	108.05	114.62	110.32	109.01	112.64	112.35	115.25	110.16	115.56	112.48	112.67	111.67	114.02	109.81	109.86	118.5	112.76	113.97	112.8	111.7	110.26	112.84	116.25	113.59	114.46	115.21	108.48	113.64	111.68
106.49	105.41	105.51	103.82	105.72	103.48	99.704	99.157	106.84	107.96	108.23	103.08	105.22	107.52	103.53	104.09	101.97	101.94	104.85	102.39	106.04	109.74	108.99	103.37	105.46	109.31	104.6	104.15	103.29	103.53	102.61	103.1	103.53	107.68	105.54	104.49	103.9	105.44	109.37	101.93	106.93	103.96	108.62	109.26	104.68	102.93	106.46	108.73	107.4	105.75
110.27	107.12	107.47	107.21	103.97	102.03	103.6	102.18	108.44	105.28	110.58	106.08	101.94	107.79	102.99	102.97	106.46	106.26	105.4	106.65	105.21	105.28	106.76	105.3	107.69	109.24	107.39	104.94	106.06	103.53	107.76	104.72	106.54	107.03	104.18	106.54	107.63	104.25	103.91	103.78	103.19	103.45	103.17	104.99	105.23	109.08	105.99	106.61	104.25	109.37
114.76	112.15	112.59	112.08	110.91	114.05	112.81	114.4	111.75	112.27	111.06	112.96	108.98	110.84	114.41	112.68	109.82	109.85	110.96	111.48	111.48	109.6	110.85	113.42	106.21	108.09	110.61	112.93	112.56	113.81	111.23	107.73	111.53	111.76	109.32	108.38	110.08	112.05	111.96	113.66	110.86	109.28	112.19	112.65	116.82	110.04	110.4	109.92	106.8	114.6
108.41	109.41	106.92	105.1	105.94	101.43	107.41	106.97	104.61	104.56	105.22	110.16	104.18	104.56	106.21	105.94	106.26	104.66	110.47	108.86	104.95	106.95	106.66	107.4	105.27	108.22	106.14	105.25	105.72	108.65	103.38	111.54	110.45	105.66	107.03	111.07	102.38	111.56	104.92	105.76	104.91	104.68	102.51	104.01	106.75	102.63	106.2	109.79	106.75	105.9
105.59	103.12	104.79	105.86	108.67	106	100.9	104.62	102.1	104.79	97.11	103.81	102.5	101.6	102.72	103.46	107.3	100.1	101.43	102.42	102.06	105.32	102.55	104.5	103.76	111.29	110.24	100.61	105.28	107.51	106.03	105.98	105.91	105.52	103.48	104.52	103.27	102.69	101.38	102.12	100.03	104.84	101.68	98.862	102.02	104.42	100.79	104.09	104.39	102.37
103.69	107.65	109.21	103.06	107.41	105.99	103.75	103.13	106.45	104.59	109.57	104.25	109.82	105.92	108.13	104.5	106.33	109.96	104.85	110.1	107.47	106.61	107.65	107.25	105.71	105.72	109.08	107.36	100.75	107.74	106.33	108.05	99.702	107.82	104.66	109.69	108.8	102.11	110.07	103.86	104.08	107.19	104.28	108.93	110.06	105.56	102.28	109.61	105.54	105.94
101.01	106.74	104.73	100.22	103.49	105.59	101.39	105.97	109.94	104.68	105.74	105.08	100.33	104.94	103.94	110.06	108.27	104.26	107.31	105.17	106.07	100.49	100.73	105.49	105.88	102.95	108.22	106.35	103.83	104.38	109.64	102.95	111.32	104.56	104.77	106.01	108.19	103.93	106.73	103.48	97.572	105.16	104.54	104.7	106.53	110.23	108.4	107.71	102.41	102.86
99.096	95.214	100.06	95.792	97.026	103.64	99.277	100.99	102.52	98.806	96.887	100.83	103.5	105.23	100.9	102.26	96.669	103.37	100.89	100.14	102.29	100.27	96.231	95.719	96.937	103.74	102.55	102	98.162	100.33	101.54	102.89	99.283	102.67	99.426	102.9	98.606	104.9	100.41	100.4	104.8	101.25	101.59	100.06	94.792	104.68	103.34	99.216	97.928	102.64
103.93	109.02	100.4	104.72	102.84	102.5	108	107.7	101.61	105.49	108.01	105.14	104.29	103.91	109.26	107.48	110.37	104.59	104.88	105.94	103.72	100.62	108.04	103.59	104.69	104.42	102.94	108.14	107.51	106.55	101.92	104.15	104.37	104.64	103.57	106.71	108.05	107.4	108.34	105.04	105.84	104	107.07	101.4	106.34	104.9	104.44	105.39	106.74	106.09
108.97	111.23	112.02	111.78	113.67	115.82	108.22	112.85	109.08	112.6	111.91	115.85	109.12	109.59	112.96	113.92	112.28	110.72	111.65	108.46	111.59	117.12	109.37	110.01	111.89	111.76	110.74	112.72	110.54	111.8	111.89	111.8	109.48	112.29	112.21	108.94	110.14	115.08	109.54	109.29	112.49	112.95	109.64	112.17	108.44	115.37	109.57	115.77	110.65	109.9
104.63	104.62	105.05	106.67	102.89	109.27	107.42	103.03	102.58	104.97	102.65	105.26	100.71	106.77	100.44	101.81	103.36	107.24	102.11	102.5	104.82	104.53	102.21	103.09	103.02	109.13	102.67	104.89	102.2	105.41	105.46	105.7	105.42	104.2	104.97	104.54	106.94	106.66	102.59	107.23	101.53	106.26	104.25	103.34	105.21	104.54	104.24	107.78	103.31	100.84
107.31	107.36	103.99	106.92	105.22	107.33	103.08	108.68	104.61	103.19	102.14	106.84	100.16	104.06	104.25	105.84	101.83	105.63	110.34	107.11	110.66	104.14	108.96	104.37	106.12	102.12	103.89	106.67	106.84	104.94	103.66	107.83	106.13	105.92	103	106.3	102.7	106.2	105.69	100.91	102.07	106.94	107.16	102.53	111.35	105.98	100.88	105.69	107.31	109.15
108.27	110.43	109.65	108.25	114.76	111.8	113.05	110.52	112.17	115.77	115.59	111.51	112.63	113.27	111.19	109.54	115.72	112.08	110.79	114.35	111.44	110.93	110.88	111.23	108.1	112.62	108.62	109.59	113.89	110.62	111.53	109.91	104.53	110.52	109.84	112.23	112.5	113.86	108.32	110.64	110.5	114.11	110.57	114.86	110.93	113.25	113.34	109.2	112.68	111.81
107.34	105.87	102.36	104.98	98.988	107.19	105.13	106.82	104.18	107.5	103.89	108.62	99.49	103.56	105.83	104.69	106.35	103.84	107.46	100.75	105.2	106.75	102.4	101.31	100.77	103.45	102.3	106.1	106.51	105.84	104.2	103.35	102.01	104.26	105.87	101.27	102.33	100.73	107.38	104.55	106.24	106.98	98.697	100.61	104.87	104	103.53	104.93	101.69	105.81
105.36	104.88	105.06	104.6	100.41	107.5	103.42	104.85	107.28	100.13	102.87	106.92	101.71	107.34	102.44	106.45	104.9	104.43	106.19	110.34	104.11	107.5	106.36	105.68	105.37	101.92	106.68	105.78	107.49	105.43	108.19	102.81	101.32	103.97	103.79	106.55	103.32	103.99	102.73	106.95	102.32	102.94	104.62	104.27	104.39	107.56	102.8	107.34	108.73	109.54
108.04	106.61	104.61	102.45	106.31	102.38	105.53	109.81	104.07	103.28	104.1	105.44	107.94	102.86	98.953	108.59	106.06	105.31	100.11	106.05	104.1	104.61	105.9	108.28	108.15	108.01	107.99	103.94	105.48	106.21	103.23	106.99	100.15	104.75	110.81	107.23	101.82	104.79	107.6	105.7	104	109.29	104.07	105.28	100.67	106.86	109.23	100.72	108.62	106.01
105.68	106.1	106.63	107.11	105.02	104.3	102.07	105.39	102.44	103.11	103.09	102.62	109.31	105.98	111.86	105.54	100.13	106.84	105.84	107.39	105.77	104.9	104.96	109.09	103.9	105.31	104.51	101.29	102.7	104.26	104.66	104.5	103.88	106.81	104.29	103.78	107.11	103.15	102.9	107.26	104.33	106.13	106.03	109.88	103.94	103.85	102.25	108.23	102.32	103.89
100.06	100.81	98.676	96.93	101.26	100.73	99.619	98.172	99.837	99.66	97.159	96.339	99.819	98.812	103.37	100.84	95.347	99.466	97.678	99.659	101.85	97.061	97.286	96.035	98.928	99.945	98.265	103.03	99.744	104.5	102.62	99.962	100.35	99.662	105.14	96.819	101.34	103.13	98.924	103.04	100.51	101.63	100.57	99.94	99.304	100.95	100.22	99.944	100.77	99.516
104.72	106.05	106.99	106.33	102.84	104.61	100.89	99.815	102.52	106.41	108.02	103.66	104.56	105.27	109.05	109.66	106.17	106.13	104.73	100.09	109.61	107.26	109.82	109.13	103.49	102.86	105.49	105.15	105.51	103.06	104.18	105.73	104.53	105.96	105.47	108.06	106.76	107.6	105.71	108.16	108.33	105.58	107.1	104.67	103.06	107.43	105.81	105.82	106.4	103.67
116.3	108.5	112.77	116.44	110.92	112.5	114.36	110.84	107.77	109.52	114.24	113.12	109.78	115.54	113.44	111.75	108.31	111.35	109.07	110.06	113.76	111.95	113.22	108.17	109.91	112.89	112.37	109.35	107.31	114.96	112.37	111.8	113.31	113.71	112.25	109.76	106.88	109.35	109.18	113.55	113.05	114.88	113.32	108.68	113.31	110.6	108	111.91	108.17	112.98
94.09	99.285	99.843	101.28	98.273	101.78	99.296	99.376	99.909	98.752	103.2	97.886	101.3	98.709	100.73	103.31	96.898	103.51	98.145	98.309	101.51	96.575	100.34	101.02	94.457	102.3	99.741	101.51	94.502	99.395	103.49	99.468	98.508	94.032	95.793	96.703	99.045	101.47	95.915	96.704	98.104	106.2	99.749	102.88	99.773	103.31	99.003	99.251	99.09	99.321
104.83	104.71	104.56	110.02	104.46	105.29	105.58	106.48	104	102.38	108.45	102.81	101.54	104.87	105.73	102.91	105.38	104.53	104.28	101.81	105.36	102.59	104.63	105.34	109.35	106.94	104.83	109.81	105.53	106.81	105.82	102.23	109.5	105.9	106.75	109.81	102.93	111.17	107.92	103.11	106.37	109.04	105.47	107.34	103.73	102.82	106.64	105.96	106.43	98.461
106	101.53	101.12	112.91	107.74	107.88	103.36	105.54	107.85	106.94	109.49	104.16	109.5	107.03	108.28	107.82	108.96	105.97	107.46	106.83	109.14	106.03	105.18	110.31	106.08	101.89	108.68	99.707	109.26	102.14	110.98	105.12	104.79	107.97	108.41	107.39	106.02	105.71	110.31	107.81	106.8	109.68	103.45	103.11	100.29	102.07	108.39	106.39	107.03	105.85
114.19	109.72	114.84	112.16	109.93	117.42	111.86	113.26	114.27	110	112.48	112.31	113.7	115.77	114.34	111.26	110.77	110.64	111.42	111.62	114.93	111	110.75	111.16	111.34	109.02	114.52	108.09	111.37	112.31	109.72	112.36	112	110.64	112.64	110.67	112.71	113.19	112.12	110.59	116.71	112.05	112.74	113.78	111.03	112.52	106.41	116.69	111.47	114.16
102.65	98.994	105.44	98.21	98.67	96.742	102.66	102.82	97.943	100.32	103.06	104.14	96.536	98.319	100.37	100.54	99.951	95.841	96.531	97.391	105.81	101.01	100.11	95.227	97.238	96.603	98.584	101.62	99.659	101.02	97.886	99.094	98.308	97.629	103.62	101.78	99.424	94.904	97.426	101.02	99.146	99.622	99.879	99.611	96.389	95.647	96.332	99.245	99.063	99.428
104.47	103.25	108.67	107.03	108.33	107.63	107.31	104.86	105.96	107.69	103.05	107.8	107.15	99.371	107.29	102.55	105.03	102.52	106.63	101.3	110.28	102.76	103.04	103.56	109.64	104.31	105.64	101.4	103.26	107.43	103.54	105.42	109.23	104.48	104.4	105.22	106.51	104.07	104.53	108.98	102.48	105.6	107.86	106.63	105.49	106.04	105.57	103.86	104.21	103.85
107.18	103.9	105.12	109.98	104.67	102.89	101.12	106.85	111.41	108.72	109.01	105.97	105.55	106.75	104.11	100.01	105.96	104.92	105.92	104.35	107.74	104.4	108.97	108.99	111.4	106.57	109.67	107.01	105.88	99.78	104.09	100.11	101.41	104.34	104.65	105.95	106.92	107.82	102.65	106.61	105.26	102.95	104.92	107.26	101.06	101.59	105.16	101.96	102.41	105.59
106.46	108.56	105.77	105	102.31	103.49	106.55	106.53	106.37	104.2	100.67	109.21	105.82	106.88	105.21	100.46	109.27	103.16	105.39	101.41	104.52	101.97	102.12	106.42	104.5	106.3	103.19	106.46	105.96	98.294	99.381	99.755	97.365	109.25	100.93	108.16	104.11	105.7	105.57	102.91	102.02	103.36	103.8	102.82	107.44	102.88	99.674	105.21	105.02	107.36
111.39	110.91	111.4	112.47	107.31	109.37	108.83	112.35	111.56	105.03	104.16	109.83	113.29	111.69	109.71	110.32	109.46	114.07	113.8	110.64	103.77	110.51	110.4	111.91	111.37	110.45	107.51	110.75	110.54	109.52	110.01	107.16	114.04	110.97	109.59	106.88	112.01	110.23	114.54	113.01	113.17	108.98	111	110.18	111.99	109.45	106.78	112.86	110.52	110.16
105.45	106.32	109.78	106.89	108.09	110.16	101.51	106.53	104.39	105.61	102.57	107.46	102.9	105.23	101.61	111.9	106.13	109.03	104.7	102.39	103.82	105.22	103.82	106.7	106.42	105.84	111.02	102.43	103.78	106.35	102.81	105.85	104.89	99.64	104.83	110.13	111.55	109.02	103.71	107.88	106.43	107.98	104.55	106.31	107.67	111.11	105.82	105.95	108.33	109.03
107.11	106.41	108.12	104.69	106.11	103.37	106.2	106.35	106.7	104.79	106.55	103.09	107.86	101.32	107.99	108.98	113.48	111.73	103.36	107.63	108.8	105.98	106.86	104.17	103.31	106.83	99.049	104.67	105.94	105.33	105.07	106.64	106.68	107.89	106.22	109.14	108.01	101.29	108.31	106.96	111.19	105.47	105.77	106.01	110.43	99.383	109	108.63	108.7	108.74
110.56	119.26	113.4	114.35	117.43	116.07	113.69	113.42	111.96	110.31	111.73	107.43	112.75	115.05	111.51	113.62	113.55	114.66	113	111.3	111.79	114.08	114.37	115.86	114.06	112.84	112.73	114.08	111.37	114.59	113.99	113.71	116.38	114.94	114.94	116.89	111.19	116.45	110.49	111.06	110.52	113.95	109.14	113.2	111.06	117.86	116.63	109.33	111.59	115.32
105.25	105.49	106.01	104.55	105.02	103.8	98.854	107.31	105.22	101.95	105.32	106.05	104.04	104.7	104.22	103.53	97.004	105.54	105.89	100.55	106.15	106.76	105.38	103.53	101.49	103.91	103.9	100.43	107.25	105.79	103.2	98.395	101.37	103.43	102.1	102.89	105.68	103.85	102.89	104.72	103.86	101.19	105.74	99.598	106.37	104.04	101.71	102.64	108.07	103.77
102.76	105.95	102.15	103.33	101.49	103.47	104.8	97.636	106.83	103.85	102.67	105.2	107.54	104.79	107.97	107.6	103.87	104.01	102.21	105.25	98.903	101.01	104.73	101.13	103.89	102	101.5	105.93	103.85	101.6	102.27	105.1	102.33	100.67	104.55	104.91	107.46	101.96	103.93	104.01	103.51	105.43	105.53	99.835	102.28	105.41	103.72	106.47	104.7	105.02
98.635	102.83	101.13	101.86	94.845	98.341	105.29	101.46	99.608	101.29	100.76	99.736	100.88	101.17	103.26	100.99	99.997	101.99	100.76	104.08	96.362	101.39	99.647	100.55	100.66	100.11	98.235	96.668	100.65	100.99	102.13	99.957	99.922	100.82	99.49	104.14	102.75	100.55	100.84	102.93	102.93	101.63	100.09	96.813	100.54	106.51	98.019	100.78	97.184	99.713
102.82	105.83	104.24	104.07	107.84	109.6	105.95	107.75	104.84	106.96	107.27	104.97	105.94	106.94	105.01	109.94	105.23	104.11	109.58	104.37	105.54	108.38	102.89	107.91	103.67	102.3	104.1	109.61	101.15	111.1	108.04	102.14	109.97	103.4	101.75	107.18	107.65	106.1	109.38	103.16	104.33	108.84	99.53	105.52	104.19	107.53	109.81	106.32	105.14	107.9
101.34	99.948	100.82	103.53	97.965	96.659	101.8	102.35	99.638	102.25	102.51	99.46	98.337	101.14	102.79	101.89	99.636	100.63	103.56	101.01	101.31	100.3	99.256	101.42	101.13	104.65	100.54	96.806	102.61	100.74	101.58	99.011	105.96	99.681	99.724	100.12	101.4	101.01	106.87	96.661	99.375	103.76	101.31	99.396	103.49	102.03	103.37	101.5	100.92	101.97
103.3	104.94	104.89	108.06	108.7	108.32	107.29	107.26	107.62	110.25	107.17	107.86	105.35	106.12	103.89	109.33	107.44	109.17	109.64	108.87	109.26	107.45	104.83	104.61	109.19	105.76	109.09	108.29	104.44	103.2	106.11	108.65	106.45	107.6	107.23	105.11	104.94	108.24	103.3	104.15	105.96	107.84	107.39	106.51	108.45	107.71	111.1	103.52	102.38	109.9
112.88	109.47	112.06	104.91	114.5	112.74	108.21	114.26	113.31	109.87	110.74	113.82	111.96	108.71	112.33	110.18	114.1	111.44	115.8	113.87	110.32	110.94	113.34	110.11	109.56	110.76	113.28	109.11	113.21	110.39	110.04	109.07	114.87	108.95	112.91	113.85	111.99	109.81	115.14	111.61	118.99	113.19	112.9	111.13	110.74	112.95	113.21	116.37	115.27	107.85
113.42	107.92	111.9	110.49	109.89	113.16	111.74	111.61	116.17	110.16	111.41	113.4	112.73	115.55	111.5	108.93	107.76	106.33	109.36	114.2	111.66	120.29	108.32	108.95	113.77	107.82	111.72	113.64	110.82	108.99	106.54	113.47	113.32	116.09	112.11	113.08	105.53	118.06	110.96	115.12	105.91	113	108.82	109.05	112.9	111.83	107.08	110.04	114.5	114.31
99.727	99.002	101.89	98.216	103.3	104.39	104.74	100.8	98.068	103.36	101.16	100.71	100.74	97.062	105.46	101.53	96.466	102.87	98.264	102.66	99.681	99.631	104.22	101.99	98.323	97.658	103.52	102.36	101.39	103.65	99.169	100.51	101.14	103.85	103.43	99.684	99.829	98.551	101.1	98.097	99.334	99.007	100.93	100.86	98.59	100.05	99.644	100.78	101.54	101.34
101.79	108.4	104.31	106.76	103.36	105.51	103.87	105.95	100.38	105.76	104.62	105.21	105.11	104.38	104.76	101.44	104.44	107.17	103.28	105.66	104.8	100	106.39	104.23	102.87	106.02	102.47	102.54	107.91	103.19	100.55	103.6	102.83	99.676	104.28	105.66	102.92	106.45	102.44	102.26	102.32	104.12	105.23	102.37	105.85	102.84	106.46	107.29	103.7	107.59
100.26	102.24	103.46	100.1	98.425	100.62	100.83	103.71	97.869	102.04	94.468	97.795	103.03	98.265	102.3	105.55	98.451	98.257	102.16	98.823	102.8	96.222	105.4	102.3	100.32	104.27	99.205	98.693	100.21	99.798	99.829	101.34	99.385	100.22	105.5	100.68	99.608	101.2	101.28	102.42	101.35	104.38	99.844	101.76	97.802	99.773	99.956	99.229	96.753	96.465
106.51	101.37	101.97	108.26	106.39	103.89	101.11	109.22	107.25	108.36	102.24	106.3	107	106.78	104.86	103.26	104.75	107.57	105.23	105.6	104.9	108.81	101.68	103.51	104.84	106.39	107.09	107.85	104.93	109.09	105.88	104.18	104.34	109.19	109.48	107.5	104.48	105.84	103.34	106.76	107.46	103.29	102.02	106.1	104.69	106.31	103.67	103.24	102.93	103.93
113.84	107.22	113.56	113.27	112.15	112.11	114.88	113.28	109.77	110.85	113.74	112.84	112.07	113.75	111.1	113.36	113.26	112.66	108.72	113.88	110.81	113.41	113.81	109.92	114.94	112.7	113.53	111.92	113.22	114.19	112.32	112.67	110.57	115.26	110.88	115.49	112.82	112.62	110.36	111.91	115.12	112.69	111.48	114.87	108.67	114.13	110.94	112.09	110.96	112.79
105.5	106.54	105.3	104.79	106.41	104.52	106.42	105.81	111.14	107.81	103.65	107.81	107.73	106.49	105.25	104.43	105.79	102.53	105.99	104.88	103.67	105.09	106.84	105.41	104.46	106.06	104.5	103.91	104.76	107.21	100.54	108.9	102.72	103.6	103.47	104.41	101.68	107.41	105.48	106.72	106.01	104.34	106.56	108.59	103.68	103.99	104.82	107.74	106.72	108.55
105.53	99.594	101.38	105.05	101.21	97.327	98.3	101.07	102.54	99.374	98.8	103.8	100.35	101.96	99.459	96.182	94.479	97.384	101.61	96.339	99.923	96.988	106.25	98.029	102.08	103.76	101.72	99.187	101.48	100.59	101.09	103.74	100.9	95.014	98.319	98.262	100.77	96.583	99.714	99.903	100.55	100.02	100.38	101.59	98.756	101.05	102.04	101.48	99.388	101.05
110.51	109.3	111.79	109.9	113.69	107.4	112.47	105.96	108.83	112.1	112.33	107.12	107.81	115.56	111.47	107.32	108.25	104.53	111.07	111.72	108.7	111.39	108.68	112.48	110.17	113.04	111.57	111.05	110.3	107.03	111.03	108.41	108.35	113.97	116.52	111.7	114.91	111.95	113.69	116.15	111.33	109.5	115.23	110.95	110.43	107.38	108.6	114.16	112.61	112.7
107.02	101.6	104.44	107.05	105.74	112.05	108.86	107.25	104.8	108.34	107.12	109.26	107.28	106.4	110.61	100.44	106.57	106.48	109.14	103.87	105.79	104.29	106.83	103.41	106.59	106.46	105.24	100.44	108.44	104.74	104.17	103.82	110.15	113.67	102.31	108.19	105.11	106.08	107.37	101.99	107.15	101.71	105.32	106.25	107.92	105.05	102.84	106.55	105.05	104.07
114.93	111.71	109.98	108.36	111.89	110.06	112.63	111.6	112.02	110.92	115.89	110.43	109.2	114.15	110.4	111.52	112.67	110.82	110.28	109.33	114.75	111.88	109.98	113.54	104.95	117.05	111.82	108.01	108.78	110.63	107.82	113.6	115.88	111.98	116.34	112.5	107.85	112.74	109.67	113.12	111.64	113.69	110.44	106.98	110.63	109.67	112.82	111.82	110.52	111.72
105.9	109.72	103.59	105.55	106.09	106.53	107.65	107.25	101.25	107.87	104.87	106.3	103.58	107.89	110.76	107.53	110.51	106.89	104.92	106.18	105.41	101.92	106.39	106.9	101.08	105.02	108.01	103.25	103.04	104	105.5	105.43	107.03	105.11	109.37	103.28	107.41	104.93	108.06	106.57	106.91	103.07	103.25	103.88	104.84	102.09	108.23	104.46	108.63	109.99
119.4	119.45	118.31	118.41	120.76	117.19	115.45	117.83	117.86	118.83	111.73	115.62	122.49	118.44	111.27	117.56	114.97	118.69	119.14	117.86	117.77	123.01	117.55	116.2	118.45	116.93	120.81	122.77	111.64	117.35	121.13	119.57	119.8	115.84	122.1	116.7	118.28	121.88	115.57	112.92	117.93	117.17	118.24	114	114.45	115.43	118.2	119.72	116.56	118.72
115.05	114.09	117.01	120.8	115.54	119.59	116.47	116.58	111.5	119.57	118.88	119.27	116.35	117.9	118.58	114.76	120.11	117.31	116.16	118.31	117.61	115.41	121.49	121.18	118.26	118.31	115.58	114.5	113.43	112.95	114.94	118.24	114.71	124.24	117.15	119.02	116.77	117.5	120.59	119.76	116.49	119.75	116.7	115.5	114.8	118.24	114.72	117.1	117.96	118.45
99.061	102.99	100.08	94.776	98.164	99.381	100.29	96.699	99.509	101.63	101.03	97.916	100.95	98.035	102.56	98.813	99.837	102.05	99.363	99.499	97.928	97.297	103.35	100.13	97.569	102.12	97.457	101.41	103.13	101.33	98.11	101.15	101.58	100.29	103.8	104.21	100.38	97.655	99.51	101.31	99.041	102.94	100.53	103.36	103.11	103.53	102.18	103.65	99.918	103.32
111.4	110.44	112.89	112.15	107.06	113.21	107.12	110.22	113.06	110.35	110.55	112.41	109.55	105.79	106.86	113.25	112.76	114.78	110.07	109.32	110.91	110.81	110.87	110.94	110.65	109.33	108.24	111.32	109.47	107.34	108.43	112.81	109.73	112.47	114.33	110.77	112.03	113.93	112.56	111.23	108.21	113.97	110.52	115.27	110.51	107.62	107.69	112.62	115.12	109.24
106.41	106.17	104.82	104	105.26	100.99	104.35	103.34	105.62	103	105.42	106.22	105.63	105.89	104.67	103.62	105.22	107.19	106.07	108.14	102.72	106.08	103.83	109.84	105.75	110	107.16	110.55	104.64	108.85	107.02	101.91	105.33	104.58	100.5	103.08	106.78	103.39	104.99	107.69	106.51	107.54	105.45	108.16	105.24	101.25	104.49	102.66	103.6	104.97
108.96	109.33	106.05	111.61	112.24	108.57	114.06	111.78	111.53	113.64	110.39	110.06	113.3	113.61	108.24	111.22	112.35	107.3	112.67	111.64	113.3	110.26	112.03	109.22	111.45	109.05	115.06	114.63	113.38	112.04	110.18	117.49	110.76	112.98	112.55	112.71	110.81	111.13	109.79	108.38	110.84	113.1	114.78	113.18	114.59	111.93	110.47	113.6	109.13	116.32
102.02	97.211	99.656	101.89	98.212	98.743	100.26	99.677	98.724	96.624	103.72	102.38	95.449	97.366	99.316	101.18	97.812	99.788	96.789	93.596	99.516	100.12	98.354	99.843	99.781	104.56	101.02	99.293	98.784	99.228	99.653	101.59	97.795	100.83	101.23	101.48	101.21	99.25	92.527	98.479	98.437	102.46	101.47	103.45	100.66	98.437	95.779	95.697	96.465	99.511
99.105	101.54	99.184	97.181	100.01	100.36	99.826	99.062	99.918	99.166	99.028	97.715	103.01	98.184	102.87	101.18	98.665	101.16	98.925	97.227	102.23	99.041	100.96	100.71	100.93	100.22	100.01	97.309	95.772	101.5	102.27	100.5	95.409	94.467	99.346	103.53	100.04	101.05	104.15	99.39	97.088	103.08	98.655	102.2	96.078	103.28	100.27	99.33	95.431	102.91
101.77	106.1	110.94	102.79	102.71	105.87	107.82	108.31	104.78	102.78	101.58	105.82	106.18	110.02	104.63	104.43	106.41	108.07	104.88	102.14	106.81	105.08	108.3	108.06	103.87	104.42	106.75	105.61	102.12	104.72	104.53	100.7	104.47	103.55	106.87	105.88	100.11	105.75	105.53	107.46	100.31	102.34	101.94	106.23	106.85	103.37	104.2	102.7	109.29	106.96
115.9	110.43	111.44	110.45	111.88	118.17	116.26	112.53	109.1	113.17	110.43	115.03	115.18	112.16	112.84	108.23	109.3	110.92	113.87	114.46	112.44	115.45	117.08	111.12	110.97	114.27	112.14	109.6	114.6	112.5	111.7	111.69	113.67	112	115.38	111.55	112.7	111.49	112.25	111.68	113.63	109.83	111.1	114.5	105.7	108.88	119.31	115.94	111.22	115.16
109.11	109.32	114.01	111.93	110.1	108.45	114.36	107.35	115.24	113.01	108.21	114.25	109.81	111.82	109.47	109.37	108.89	111.47	114.32	109.56	111.55	108.57	110.58	111.68	106.78	110.65	109.83	111.19	110.65	112.47	108.85	111.1	106.07	110.49	111.14	114.65	112.55	115	112.95	115.51	110.74	113.94	110.22	109.99	111.66	109.8	108.69	108.84	111.73	111.77
106.55	100.97	103.14	106.78	102.18	106.91	103.31	102.43	105.89	107.8	105.25	105.23	111.72	105.68	107.25	103.62	109.12	106.69	109.22	106.13	103.51	110.14	103.53	105.44	102.66	104.84	106.92	102.86	105.56	107.84	107.79	106.2	109.9	103.67	102.99	107.46	99.814	101.3	108.47	109.5	106.29	107.09	101.82	106.61	105.92	106.24	107.82	105.54	102.92	107.42
107.47	107.83	105.92	100.3	102.92	100.1	105.59	106.07	108.68	104.29	99.528	104.87	104.44	100.1	106.33	106.05	100.75	99.956	108.68	103.22	104.21	101.33	105.18	103.84	102.42	107.81	105.96	102.61	102.54	104.42	105.58	105.68	104.95	99.663	101.98	102.98	103.06	110.28	105.19	102.52	105.18	102.98	105.05	102.05	106.21	105.42	109.56	107.23	104.59	105.1
106.48	109.5	105.51	104.89	109.5	105.35	112.21	105.24	106.59	106.79	106.5	106.3	101.47	106.69	105.17	101.8	104.11	105.4	105.2	105.63	102.21	111.21	102.57	106.54	110.41	105.85	110.59	108.37	107.3	109.25	111.28	104.39	102.74	108.03	104.58	109.04	107.9	108.48	104.72	105.59	113.29	103.59	108.73	106.03	108.34	105.48	102.23	108.21	105.89	100.13
112.15	107.9	112.69	111.74	112.42	112.08	110.27	109.92	114.38	108.79	112.42	117.76	108.78	114.17	111.71	114.51	113.72	108.26	111.29	115.19	115.96	114.89	112.63	117.84	112.89	115.51	111.81	109.97	113.54	113.27	112.66	116.61	111.97	113.74	115.61	110.23	115.8	109.18	112.85	109.47	110.2	112.7	110.72	115.28	116.66	114.75	112.73	112.34	114.6	116.43
105.59	106.72	104.28	108.34	109.23	108.03	101.99	106.93	103.79	105.54	105.09	108.08	108.29	107.36	104.54	108.7	105.48	104.49	107.35	104.95	106.18	107.8	108.8	105.7	105.03	108.84	103.31	109.95	103.13	105.56	108.04	107.91	107.3	104.47	105.93	107.45	102.82	108	104.23	103.6	106.18	107.37	110.48	105.79	104.23	105.61	104.71	110.32	103.67	109.38
99.718	100.3	102.27	101.37	102.12	95.981	99.821	105.32	102.46	99.183	99.114	96.88	96.237	104.23	100.26	99.847	101.91	98.133	103.19	97.968	95.017	99.223	99.009	101.52	98.415	101.95	95.921	98.864	100.78	102.09	100.16	100.59	96.931	98.076	98.401	99.013	96.334	100.94	101.64	100.02	100.89	103.89	103.17	97.125	99.469	100.28	101.9	94.888	99.738	98.544
105.03	109.77	107.17	104.32	108.93	106.98	102.41	109.78	105.82	103.74	109.67	108.94	107.83	104.73	109.06	108.16	104.5	102.86	106.55	105.01	104.35	107.36	103.01	108.27	105.08	101.44	106.27	106.17	104.15	107.33	109.1	106.95	103.94	107.71	104.91	107.28	109.7	109.37	105.19	101.91	101.97	105.07	107.94	106.61	107	105.45	103.16	107.7	106.27	106.27
100.34	98.843	106.12	101.46	98.5	102.16	97.598	97.477	98.428	103.3	102.28	98.572	99.356	101.36	102.22	101.82	102.86	99.072	100.53	97.827	101.34	102.17	105.22	98.292	98.815	98.25	103.41	102.01	98.886	101.53	98.902	98.816	105.61	101.99	94.826	99.77	101.48	100.55	100.15	98.492	102.01	102.73	99.568	100.1	101.78	100.16	98.334	93.891	95.202	98.751
112.63	114.28	110.76	112.16	110.31	109.68	113.95	111.07	109.19	107.87	114.09	109.75	113.04	113.66	111.98	113.17	114.57	115.95	113.23	112.02	114.6	110.66	108.7	112.38	109.96	114.71	112.65	109.69	108.92	111.06	115.75	106.91	112.48	111.8	113.54	113.22	114.34	114.18	109.91	109.52	110.76	115.82	106.43	110.47	112.68	115.65	114.55	113.05	111.88	109.65
104.5	105.12	103.79	105.13	112.97	108.91	106.15	106.82	101.37	107.3	101.53	107.74	108.15	104.8	106.21	105.95	106.39	107.22	106.69	107.55	110.83	105.34	102.72	106.32	103.58	103.47	106.07	104.59	108.32	108.76	111.26	105.86	105.43	104.86	108.78	106.73	103.8	103.39	100.41	106.37	107.08	106.48	108.36	105.81	106.5	107.42	102.93	112.7	106.67	104.11
106.45	97.993	107.97	106.94	109.07	102.78	104.37	108.52	104.49	107.93	104.52	106.82	103.51	106.42	101.89	104.78	102.77	106.24	103.56	108.51	102.47	104.86	106.33	104.87	110.85	103.24	103.07	107.58	101.84	102.39	102.82	101.84	103.84	104.75	101.86	102.57	102.66	108.07	102.39	104.98	107.26	107.99	104.33	104.25	105.01	106.44	109.14	104.49	106.9	109.04
111.86	106.48	112.22	111.69	112.5	110.98	112.87	112.07	113.1	113.64	114.73	113.11	112.34	112.6	111.92	113.68	107.45	108.37	115.19	112.91	115.27	109.24	112.46	113.24	112.64	114.87	113.53	111.81	110.73	114.31	109.26	113.16	112.94	106.14	114.98	111.9	111.13	112.12	111.32	112.57	111.37	109.34	109.17	113.4	110.67	111.71	113.95	109.25	113.48	115.27
102.14	106.37	101.68	101.99	102.4	102.93	101.1	105.14	109.59	107.64	109.3	106.62	106.51	100.36	103.57	105.24	108.54	103.51	104.21	105.43	109.41	102.9	107.09	99.669	107.47	107.37	107.97	103.42	101.52	102.74	104.49	105.06	107	100.7	103.38	106.78	109.41	103.79	105.72	108.4	107.57	109.22	106.21	105.2	105.1	102	105.33	105.84	108.3	104.85
98.375	100.23	97.237	97.152	101.21	103.12	99.747	101.62	102.18	98.261	98.368	102.62	100.73	99.616	99.836	101.75	94.941	98.333	98.717	94.521	99.546	101.17	100.89	98.941	100.75	102.18	100.89	99.717	97.914	101.52	98.653	97.118	100.76	103.62	99.172	99.526	98.556	97.833	96.85	101.65	101.15	97.082	98.756	101.49	102.84	104.04	98.994	97.528	97.821	97.649
112.39	113.64	115.27	110.51	110.12	111.28	112.94	108.4	111.77	111.58	110.02	111.38	113.54	110.68	112.08	106.74	106.18	113.67	113.08	110.2	109.38	112.54	114.08	112	111.56	109.2	111.25	115.08	114.06	114.42	112.77	112.36	114.71	115	115.08	110.79	114.45	109.84	104.18	103.45	114.58	113.37	113.98	113.49	107.83	106.84	115.78	112.62	113	107.29
97.731	97.914	99.395	102.9	102.09	98.9	100.06	101.15	103.83	100.29	98.857	101.84	98.259	102.8	99.379	95.556	95.348	100.26	101.03	97.627	96.788	103.08	97.731	95.346	102.15	100.87	99.766	100.15	97.358	100.4	99.578	98.659	100.55	96.188	100.78	102.32	98.725	98.624	102.98	97.236	100.49	97.637	100.87	96.335	97.252	98.289	99.165	100.59	100.69	100.49
99.212	103.43	103.69	103.23	104.91	100.69	96.999	101.32	102.5	95.877	101.37	98.018	101.89	95.142	101.23	98.232	96.883	103.23	101.97	103.05	103.25	103.53	102.41	100.58	101.92	98.133	99.154	99.802	102.94	102.71	98.602	102.55	102.58	99.415	100.77	98.424	101.18	97.862	101.69	105.19	101.74	101.42	102.05	106.82	101.46	101.4	99.574	98.028	99.942	101.59
97.804	99.886	98.209	104.17	99.584	99.826	98.541	102.41	105.86	101.11	94.38	99.664	100.28	102.19	100.05	97.718	99.924	99.286	98.963	100.42	101.87	99.291	102.33	103.88	97.091	98.312	102.94	100.01	99.091	100.26	96.898	97.474	99.07	102.43	97.916	105.48	96.598	96.789	100.88	98.585	103.1	102.82	103.51	96.931	100.45	101.73	99.265	103.07	94.748	98.605
108.2	110.82	107.22	109.65	111.74	107.67	119.31	112.03	114.27	112.33	113.61	108.94	114.88	112.75	109.89	106.93	114.21	110.09	116.34	112.05	110.29	113.59	111.69	116.71	112.48	112.15	110.44	105.23	106.8	109.55	110.95	107.67	114.51	113.78	110.11	111.17	112.01	110.89	112.26	110.48	111.72	112.65	110.39	108.64	115.36	111.02	108.8	112.03	120.1	113.03
110.8	111.92	107.98	108.23	108.04	108.6	107.12	107.99	103.71	112.34	106.26	109.37	111.11	109.89	108.36	108.87	111.34	109.21	109.25	112.21	110.36	111.66	108.71	107.16	113.05	110.11	109.93	112	108.69	111.27	110.06	108.49	110.24	110.65	110.3	112.78	109.19	111.78	111.78	110.23	107.26	104	112.49	109.68	111.41	106.44	112.05	114.73	108.06	110.6
102.66	104.91	105.58	107.07	104.01	104.05	100.5	103.6	108.2	100	106.44	101.26	105.89	107.35	109.4	108.62	103.42	106.15	106.59	105.9	106.41	106.3	106.76	100.71	103.12	103.98	104.36	104.74	105.13	103.47	104.38	102.96	103.06	102.13	105.78	105.16	104.43	104.04	102.33	102.53	105.53	98.844	105.87	101.62	103.7	102.93	105.49	105.74	98.921	104.5
118.86	120.11	115.72	117.64	119.36	117.52	116.5	120.31	115.87	117.91	119.2	116.29	120.05	113.63	115.87	114.18	121.52	114.13	118.16	117.9	119.45	117.87	121.14	118.11	118.76	116.55	121.06	116.94	119.67	115.19	115.12	114.97	118.73	117.51	116.57	112.4	115.92	116.84	115.64	119.93	124.08	116.32	116.86	119.41	116.78	113.56	120.39	117.26	120.1	117.48
106.56	106.86	105.65	107.42	105.2	106.69	103.8	104.28	101.93	103.99	102.84	111.28	103.72	104.42	100.14	106.25	101.84	103.33	107.76	103.18	106.39	103.62	102.64	103.49	106.96	106.85	106.24	103.99	104.34	101.54	104.91	105.87	102.71	95.917	102.72	103.43	100.57	102.45	105.72	108.02	104.7	102.22	105.66	103.39	103.65	100.81	103.97	105.24	103.81	102.16
103.85	106.27	104.78	105.66	104.24	106.49	107.41	101.92	104.33	109.48	109.27	103.69	103.28	105.24	106.58	105.59	102.73	106.11	103.76	104.36	105.89	101.86	104.27	107.55	105.6	101.44	107.51	106.96	107.43	103.1	105.61	107.01	103.5	109.37	104.53	108.48	100.72	103.46	102.71	105.6	105.1	105.82	103.99	109.11	104.14	104.8	105.07	105.79	104.89	105.36
103.51	103.49	102.92	106.26	104.18	98.953	102.83	105.18	100.73	108.21	106.48	106.28	104.5	100.34	104.81	104.14	102.58	101.16	99.857	102.32	103.78	103.22	103.14	104.16	105.47	102.4	108.59	102.79	105.91	105.02	102.54	104.12	105.68	101.88	105.21	104.19	103.78	106.07	105.86	103.25	106.92	104.37	100.22	104.34	106	104.49	102.83	103.03	110.62	101.76
111.66	110.98	111.44	115.03	115.09	111.87	116.5	110.47	112.58	113.14	112.13	114.7	115.85	114.2	112.68	114.38	110.57	110.87	114.3	110.5	114.08	112.61	113.35	114.96	107.37	114.85	111.33	114.6	114.33	112.87	113.44	111.17	112.97	114.68	114.64	107.39	116.07	108.18	108.98	112.26	111.81	110.34	110.1	112.74	114.79	112.37	114.92	111.13	113.46	108.55
114	111.9	111.82	111.98	108.93	113.29	112.94	119.23	113.47	110.01	114.23	110.76	115.28	113.88	110.65	111.56	113.68	114.54	114.39	114.03	115.84	112.29	113.59	111.14	118.27	121.88	111.15	111.68	106.25	110.46	114.12	113.19	111	113.33	111.49	114.63	113.24	110.96	115.22	112.36	113.06	111.85	111.87	108.76	110.24	114.9	110.51	109.76	111.9	112.71
98.676	97.734	99.239	103.06	99.965	101.72	101.3	98.884	98.36	101.04	93.44	103.5	98.582	103.6	101.53	100.67	99.902	101.41	101.67	103.76	99.233	104.9	100.63	100.3	103.07	100.41	98.296	101.13	100.17	97.517	100.04	97.141	100.75	105.48	103.07	96.374	97.128	100.64	98.128	99.031	99.496	95.753	98.779	97.591	100.39	99.002	98.522	102.42	96.882	98.892
105.49	108.49	99.545	100.55	103.42	104.72	104.79	104.22	102.28	103.49	107.22	106.62	106.61	103.68	103.74	108.03	107.35	105.56	102.55	104.41	104.04	101.29	103.81	107.81	104.37	106.79	105.69	104.9	107.05	102.61	103.71	102.48	109.71	106.17	104.08	104.84	102.69	100.66	108.39	104.19	104.16	102.46	103.05	104.71	102.08	101.54	105.98	102.27	103.12	105.77
101.65	100.19	101.61	100.31	99.795	99.607	97.042	100.86	100.71	103.03	104.16	97.061	104.74	99.668	97.946	101.37	96.353	101.9	99.032	101.84	99.625	101.15	101.46	99.408	97.616	100.25	99.636	96.748	98.978	104.61	99.72	99.403	102.13	99.586	102.32	96.44	101.24	102.33	101.14	96.628	98.378	104.74	104.3	99.833	103.12	95.679	99.865	96.288	97.89	102.71
114.99	116.2	111.56	110.35	113.6	108.97	107.47	110.43	110.28	119.61	113.14	111.27	113.49	112.55	113.68	111.57	110.37	114.37	113.08	110.93	111.07	107.88	110.39	111.02	109.12	110.58	111.51	110.64	111.43	113	114.09	110.98	115.61	109.15	114.75	110.48	109.27	114.99	111.57	114.02	111.55	111.08	106.63	114.78	114.33	111.61	113.29	109.34	112.35	109.91
104.9	109.51	111.44	111.04	111.35	107.85	110.2	111.17	111.24	106.22	106.11	108.27	110.73	106.02	109.23	109.64	109.52	110.26	112.2	111.19	110.91	107.5	112.28	108.97	110.23	113.57	111.57	112.4	108.99	113.11	107.18	105.37	107.66	104.58	112.32	114.75	110.8	109.5	105.93	109.82	107.42	109.34	109.58	111.28	107.75	104.43	109.73	106.78	114.75	108.81
110.6	106.52	98.935	106.86	108.99	106.06	105.23	111.29	106.3	106.69	100.31	108.85	107.11	104.45	106.78	104.51	103.62	106.62	106.48	107.12	104.73	105.2	107.19	111.72	104.46	107.28	101.18	106.12	109.64	108.08	105.37	108.16	102.56	104.75	107.52	105.25	107.33	105.99	109.13	105.29	103.85	107.74	102.67	101.16	111.01	108.01	111.73	105.04	106.98	107.29
113.92	117.93	117.83	114.8	118.3	118.87	117.29	115.42	116.04	121.2	118.49	119.03	120	116.07	120.15	116.99	115.59	119.06	121.12	114.75	115.92	119.57	120.84	119.93	122.09	118.47	121.97	119.5	116.32	113.31	118.93	118.05	116.93	115.74	114.74	121.56	120.01	118.13	114.78	117.1	114.23	117.21	113.47	118.22	115.34	116.54	117.07	120.26	116.07	116.08
109.73	112.32	113.19	112.98	113.95	106.97	107.68	113.22	113.74	111.37	111.44	109.82	111.97	115.24	114.63	108.49	110.96	112.11	114.07	113.16	111.96	112.49	115.44	111.39	111	114.75	107.53	111.24	114.56	107.55	111.99	109.03	112.36	115.68	112.01	109.19	108.82	112.15	106.85	111.26	112.49	109.93	111.79	112.15	115.73	108.66	111.78	109.4	108.34	105.42
102.96	102.91	102.16	102.79	105.02	104.11	103.64	103.3	106.01	106.22	103.69	108.68	106.19	108.65	104.79	103.5	107.79	106.43	106.34	103.75	103.79	106.69	104.5	101.19	104.06	106.84	103.03	112.3	101.88	105	102.96	104.04	108.7	105.92	108.34	103.21	107.95	107.58	106.48	110.04	105.84	105.74	105.17	102.63	106.22	103.1	103.81	103.39	105.46	105.48
104.88	104	107.87	107.32	104.09	104.9	103.8	104.49	104.54	102.4	102.27	102.22	105.35	103.57	102.37	105.27	101.23	109.36	108.37	103.88	102.77	106.05	103.91	104.92	105.91	105.39	102.85	105.09	107.12	103.44	103.16	104.76	104.16	108.25	104.78	105.77	102.27	103.48	103.62	97.709	109.89	103.45	100.49	103.23	105.16	107.93	106.41	103.06	101.22	100.81
104.82	106.13	107.52	101.93	105.99	108.28	109.76	104.25	105.8	105.4	109.14	104.85	105.86	105.31	103.2	106.84	108.57	111	106.12	103.44	105.87	108.02	105.01	100.87	108.15	106.13	108.53	106.75	106.75	103.91	105.95	105.55	101.71	107.81	104.94	107.72	103.24	109.59	105.84	109.75	104.49	107.54	107.78	105.61	108.32	103.73	108.59	107.65	103.17	107.45
114.92	113.14	111.73	111.19	114.15	112.31	107	108.5	115.41	112.88	111.7	111.48	110.41	111.22	111.66	107.93	111.83	110.08	108.28	114.93	110.86	111.75	113.53	109.87	110.75	112.51	112.41	109.41	110.79	109.59	109.73	112.58	108.11	113.67	112.57	118.29	106.23	111.54	114.58	110.46	109.84	112.12	111.86	113.35	112.77	110.66	111.52	110.26	112.41	114.97
113.51	113.3	111.47	108.51	116.95	109.12	110.14	112.05	111.97	110.7	115.64	114.24	113.93	106.27	110.68	111.63	112.08	109.85	109.32	112.38	112.69	112.71	115.37	104.75	111.63	109.16	113.31	108.95	111.23	109.01	113.74	109.2	107.98	110.43	110.95	112.89	113.7	111.96	116.74	111.02	109.84	110.11	111.07	113.12	112.98	108.7	113.24	108.07	111.41	110.28
104.17	110.77	103.47	112.22	111.96	105.87	107.63	105.54	100.82	103.13	103.27	109	108.46	104.47	109.85	108.11	103.73	105.98	109.12	105.38	107.08	104.42	105.15	106.54	109.59	110.5	108.6	105.58	108.33	105.67	105.48	107.18	109.38	101.51	106.86	106.76	103.01	105.49	110.37	109	103.57	112.63	103.98	108.29	106.03	110.02	102.1	111.24	105.81	112.54
97.23	98.509	102.3	96.86	97.884	98.873	100.67	101.66	99.952	99	103.07	97.979	104.79	99.418	98.364	101.9	102.36	98.364	102.94	97.907	98.22	101.52	99.221	100.58	99.5	100.11	99.437	97.759	100.18	100.15	105.74	97.03	101.28	101.32	100.64	95.247	99.255	103.57	99.946	101.04	98.762	95.004	104.31	97.872	101.04	100.34	100.63	100.55	99.18	100.58
103.98	106.63	106.89	106.24	106.56	103.86	99.962	103.75	106.06	105.38	104.12	106.61	104.39	104.97	108.53	106.93	106.64	100.78	104.3	101.17	103.08	104.64	102.49	107.66	101.95	104.64	107.43	105.68	102.05	103.62	104.25	105.78	109.63	102.04	106.87	107.94	105.38	99.019	99.652	102.59	107.73	100.28	104.51	105.92	101.9	108.28	106.81	101.09	98.761	106.75
[truncated: 150 more columns]
