# Supplementary material for: Genetic dissection of main and epistatic effects of QTL based on augmented triple test cross design
Source: PLoS One. 2017 Dec 14;12(12):e0189054. doi: 10.1371/journal.pone.0189054 (PMC5730204; doi:10.1371/journal.pone.0189054)
Supplement: S8 Supporting Information — (ZIP) [file pone.0189054.s008.zip › z4_550_0.8_10.csv]

105.4	104.96	105.11	104.87	103.72	103.15	103.55	103.64	104.36	104.94	102.6	103.54	102.84	103.47	101.99	104.45	103.19	104.2	104.64	104.08	104.27	104.32	103.28	105.17	104.41	104.4	105.02	104.71	103.21	103.67	105.06	105.49	105.11	105.09	104.02	104.3	104.9	103.55	104.51	103.91	102.47	103.89	104.96	104.68	104.83	104.79	105.92	105.9	104.79	104.03
109.86	110.45	110.68	110.44	112.71	111.16	110.07	111.44	111.15	112.14	112.14	111.05	111.97	112.26	111.9	111.54	111.82	112.65	110.67	113.29	112.71	110.67	111.53	111.2	111.61	111.14	112.17	112.15	111.09	111.91	112.33	111.45	112.57	109.84	111.03	111.19	111.59	111.67	111.77	112.1	111.77	109.2	111.1	110.42	110.41	111.72	111.24	111.99	110.97	110.81
105.44	107.67	103.31	105.2	105.78	103.21	107.82	105.06	105.14	106.17	105.72	103.78	104.95	104.99	105.2	107.68	105.76	106.61	104.16	107.68	105.4	103.96	104.61	105.88	106.01	105.64	106.23	106.28	105.71	105.8	104.73	104.07	103.4	104.77	104.37	104.47	103.84	105.16	106.58	105.12	107.55	105.15	106.66	105.05	105.23	106.86	106.86	105.93	106.5	106.1
113.68	111.72	113.97	111.91	114.55	112.65	113.34	113.12	114.08	114.81	113.03	113.94	111.98	114.55	113.37	112.02	113.44	113.22	113.48	114.12	114.92	112.59	112.69	112.59	113.79	111.92	112.88	112.34	111.64	112.61	115.01	112.57	112.32	111.77	112.44	112.89	112.56	114.08	112.9	113.29	113.76	111.65	112.13	112.69	113.53	112.78	114.05	113.1	112.73	113.57
112.06	112.23	111.73	112.78	110.9	111.18	111.46	112.21	111.74	111.62	111.84	111.21	112.41	110.84	111.26	112.05	110.54	112.65	111.29	111.91	111.07	111.34	112.01	111.88	111.5	110.9	111.12	112.01	110.67	112.68	113.97	111.83	111.74	111.19	111.74	111.8	109.65	112.95	112.62	112.76	110.26	111.87	113.55	110.68	113.57	111.26	111.59	111.88	111.67	113.11
104.94	103.9	104.86	105.2	103.11	104.42	104.7	103.72	103.33	103.54	103.24	104.28	103.58	104.62	104.8	102.94	104.73	102.54	103.98	104.23	103.3	104.8	102.87	104.81	103.17	104.86	103.47	104.93	103.2	104.58	105.14	104.35	104.63	105.54	104.62	102.59	103.44	104.35	104.67	104.93	104.9	105.76	102.99	104.76	102.56	103.26	103.84	104.71	104.72	105.45
110.2	112.71	110.97	109.62	111.44	111.57	109.47	112.5	109.84	111.34	110.31	110.97	110.66	112.38	110.75	110.08	112.51	111.62	112.13	111.47	110.52	112.13	112.47	111.55	112.55	111.52	109.89	111.82	112.48	111.53	112.06	110.22	111.8	110.78	111.03	110.7	110.08	110.97	112.5	110.15	112.58	111.29	112.03	112.14	110.48	111.48	109.44	109.39	109.92	110.91
104.13	105.62	106.56	105.46	103.77	104.58	105.47	106.62	106.74	105.9	105.48	105.69	106.31	106.46	106.28	105.18	106.32	105.28	105.52	105.76	105.73	106.25	104.84	107.23	105.34	106.55	105.39	105.42	105.04	105.79	106.6	105.78	104.86	106.2	107.41	106.2	104.5	105.99	106.85	104.9	105.03	106.52	105.66	104.51	106.71	105.72	105.65	105.69	106.28	105.75
114.75	116.08	115.76	115.36	117.32	118.47	116.15	116.64	117.75	115.96	116.72	116.71	116.4	115.69	117.91	118.37	116.86	116.37	116.97	118.67	115.49	117.83	119.09	115.02	118.47	118.04	116.7	118.43	118.89	117.06	118.5	117.77	117.68	118.11	118.06	117.87	119.04	117.4	116.88	117.87	116.72	119.44	116.39	116.73	117.69	117.62	116.83	116.77	118.09	116.65
110.97	111.71	110.32	110.38	111.68	109.97	111.08	110.56	110.31	112.06	110.38	111.64	110.93	110.27	111.18	110.33	112.68	110.56	111.17	110.77	111.49	111.03	111.21	110.68	112.3	112.43	111.4	110.08	112.54	109.84	111.04	111.99	111.54	110.78	110.75	111.31	110.49	111.63	110.63	111.11	111.6	110.39	111.7	110.63	111.25	111.99	112.45	110.63	112.1	111.62
104.02	105.06	105.04	104.84	106.18	105.81	104.79	104.76	105.05	104.48	105.27	106.08	103.88	106.44	105.22	106.31	104.78	105.39	107.59	104.62	105.23	105.84	104.75	105.09	105.1	105.38	106.4	106.91	104.85	105.46	104.55	106.31	104.6	106.31	105.77	105.09	104.44	106.71	105.94	105.6	105.21	105.7	104.86	106.55	104.99	106.87	104.36	105.57	107.28	105.33
106.53	107.55	106.39	107.63	106.93	107.62	107.31	107.27	107.12	106.61	106.52	105.89	108.48	106.16	105.35	107.37	107.03	107.13	106.76	107.66	108.01	105.57	106.46	106.22	107.32	107.93	106.46	106.47	106.35	106.22	107.63	107.96	107.34	106.98	107.38	108.2	106.25	107.54	105.75	106.04	107.6	107.42	106.55	107.11	106.8	107.35	108.33	105.81	108.02	108.6
111.46	111.15	113.04	112.86	111.9	111.76	112.18	111.17	112.45	113.49	112.8	112.23	111.87	112.97	112.72	111.39	111.52	111.89	112.25	109.86	110.9	111.42	112.51	111.4	111.24	114.28	110.52	110.16	112.07	112.5	112.32	110.45	111.91	113.45	112.7	110.85	112.67	111.57	113.01	111.93	111.81	113.19	111.95	110.21	113.4	111.81	113.34	111.9	111.29	112.28
107.57	103.27	105.8	105.38	106.09	107.8	107.09	107.17	104.97	106.45	107.49	106.41	105.8	106.99	106.9	106.17	106.58	107.05	107.67	107.49	107.19	105.37	106.08	106.04	107.57	105.35	107.51	105.67	106.41	105.64	107.04	106.2	106.58	107.01	105.28	105.69	105.81	104.91	106.31	109.2	105.78	104.67	106.68	106.71	107.07	105.5	105.77	105.4	105.93	106.9
111.57	111.81	111.75	113.14	110.16	112.3	110.49	112.09	111.79	111.6	113.11	112	113.03	112.49	112.86	110.45	111.62	111.92	112.8	110.68	112.26	111.86	112.52	111.44	112.39	111.72	111.47	112.23	113.37	113.09	112.21	112.19	112.51	111	112.65	111.63	111.86	112.8	112.49	113.05	113.16	112.27	113.31	111.5	111.76	112.09	112.54	112.05	110.58	112.34
113.79	111.66	112.06	112.83	112.02	112.3	112.62	113.4	110.5	111.95	112.46	112.73	112.54	112	112.3	112.32	114.89	113.1	113.3	111.39	113.95	111.02	113.22	111.72	112.66	113.3	112.56	112.8	111.66	114.01	112.6	111.47	112.27	112.98	112.83	112.89	112.88	113.62	112.35	113.51	113.28	113.35	111.83	113.86	112.95	112.5	111.63	113.12	112.79	112.26
105.35	107.67	106.28	106.74	107.65	106.73	107.92	106	106.85	106.79	105.14	105.64	106.58	107.03	107.51	107.03	107.19	107.85	108.06	106.68	107.29	106.09	107.74	106.06	105.43	106.47	107.95	107.1	107	107.17	106.68	106.12	106.05	106.85	105.52	105.78	107.02	106.24	107.19	108.61	107.26	108.4	107.1	107.01	108.1	107.97	106.07	107.62	106.53	105.26
104.37	105.74	105.42	104.97	105.26	106.28	106.04	104.55	107.33	105.24	105.38	106.42	106.55	106.67	105.96	106.6	105.41	105.41	105.57	105.3	104.82	105.57	103.92	105	106.75	104.58	106.56	105.46	107.39	104.86	103.89	106.34	105.1	106.87	104.98	106.67	106.22	104.85	105.47	106.65	105.14	106.49	106.07	105.52	104.02	106.58	105.44	106.58	106.47	105.36
105.51	106.57	104.69	104.99	105.36	105.6	105.26	105.52	106.53	104.98	104.32	106.04	105.45	105.13	105.01	104.82	105.14	105.55	105.4	105.19	103.77	105.74	106.32	106.12	105.73	105.4	105.95	106.36	103.45	105.39	104.16	105.18	105.15	104.86	106.16	106.87	103.99	104.59	105.84	104.4	105.9	106.88	106.91	105.09	104.96	105.64	107.15	104.71	107.21	104.62
113.71	113.53	112.38	111.19	113.78	112.99	112.54	113.73	112.38	112.05	112.36	113.77	113.19	113.22	112.82	113.01	112.47	112.97	113.07	113.93	112.18	112.41	112.25	112.28	113.02	113.02	114.17	112.29	112.45	113.1	113.03	112.16	112.56	112.36	113.52	112.53	112.4	112.21	112.66	111.76	111.15	112.02	112.03	113.65	113.8	114.16	114.8	113.17	114.22	112.82
102.97	105.67	104.94	103.46	104.41	104.12	105.44	103.59	104.15	104.26	103.62	103.98	103.73	105.53	104.09	104.95	103.48	103.82	104.03	104.8	104.96	104.45	103.98	104.47	104.59	104.53	102.91	103.89	103.63	102.87	105.06	103.62	104.52	104.68	103.07	103.1	103.63	104.38	105.34	104.25	104.58	103.04	103.7	105.03	103.9	103.59	104.04	103.38	104.04	104.52
109.71	110.9	108.99	109.24	111.08	110.91	110.41	109.18	108.78	108.7	109.05	110.59	111.34	109.49	108.92	108.77	110.6	110.2	110.1	109.97	108.99	110	108.75	108.71	111.18	110.09	109.92	110.25	109.81	109.25	108.66	109.05	112.1	110.14	111.02	111.52	109.79	110.48	109.18	110.15	110.03	109.93	110.17	109.67	110.35	110.71	109.05	109.88	110.72	109.28
110.56	112.48	111.77	112.67	112.26	111.3	114.45	111.14	111.52	112.81	112.11	114.38	112.12	112.43	111.49	111.16	112.61	111.52	111.5	113.35	113.94	110.87	110.84	112.41	111.32	112.02	112.9	112.48	111.78	111.36	111.82	111.58	110.94	112.92	111.27	111.74	113	112.1	111.59	111.01	110.69	111.82	112.12	112.34	112.18	111.34	111.55	112.03	112.53	113.71
106.31	105.19	105.82	105.88	104.63	104.17	105.18	105.43	103.2	105.55	104.92	104.23	104.84	105.88	105.58	106.43	105.24	106.09	104.08	103.45	104.66	105.02	105.39	106.16	103.81	106.24	104.69	104.39	103.79	106.02	106.67	103.48	105.79	104.81	106.2	105.68	104.8	104.46	105.37	103.89	104.36	103.79	105.3	105	105.45	104.04	102.98	104.16	102.75	105.32
111.2	112.01	111.01	110.69	110.42	111.23	112.5	111.83	111.12	110.92	110.7	112.58	111.57	112.95	112.58	111.28	111.59	111.54	110.85	112.26	111.98	110.78	111.38	110.95	111.56	111.1	111.35	112.56	110.79	112.28	112.22	111.46	111.11	111.94	110	110.37	111.27	111.99	110.81	110.26	110.16	111.11	111.71	111.35	111.16	112.16	110.15	111.17	111.62	111.61
104.96	104.13	106.41	104.36	105.09	103.7	104.01	104.22	104.91	106.64	104.11	103.99	105.35	103.62	103.21	104.16	103.42	103.31	106.2	102.78	106.01	104.9	105.49	105.81	103.79	104.67	105.03	103.82	105.09	103.79	103.89	103.6	105.32	103.23	104.19	104.62	103.85	102.76	104.08	106.11	105.19	104.59	103.04	104.93	105.35	106.2	103.57	105.84	103.55	105.21
99.988	101.64	99.08	99.989	100.59	99.945	100.04	100.23	100.09	100.05	99.033	99.8	100.54	100.54	100.64	99.969	100.83	100.33	100.2	101.16	99.494	101.05	100.22	98.943	100.01	99.298	100.27	101.35	100.61	98.89	99.959	100.13	99.38	101.38	98.957	101.05	99.799	99.79	99.434	99.593	100.65	101.91	100.37	100.13	100.66	100.53	100.78	99.622	98.994	102.13
103.66	104.47	106.33	104.6	106.6	104.8	105	105.7	103.68	105.64	104.89	104.98	104.66	105.07	104.67	103.07	104.12	105.11	104.43	106.7	103.51	103.91	104.52	104.5	103.94	105.11	104.54	103.8	105.1	103.03	104.5	105.06	104.37	104.34	105.98	105.18	105.06	105.1	104.57	104.34	104.17	104.6	105.07	105.28	104.86	106.12	104.72	105.52	105.07	104.6
105.58	104.96	103.63	103.71	105.4	105.62	104.37	105.15	105.59	104.94	104.18	102.82	103.31	105.12	104.44	104.53	104.64	104.32	104.22	103.68	104.28	104.2	103.78	102.97	103.68	102.86	104.26	102.69	104.41	105.63	104.9	103.78	102.23	103.73	103.32	105.23	105.11	104.33	104.99	103.7	103.48	105.29	104.35	103.21	102.09	104.6	102.7	102.81	104.33	103.84
106.22	106.54	105.44	107.6	106.83	105.35	104.87	104.61	105.32	106.85	106.79	104.73	107.25	105.73	105.06	106.66	107.29	106.67	107.57	105.9	107.11	106.62	104.79	106.75	105.64	107.19	107.19	105.03	106.31	106.9	106.76	106.15	106.39	106.35	105.53	105.7	105.5	105.87	105.12	106.57	105.91	104.37	106.65	105.83	106.13	106.52	106.69	105.66	103.68	106.53
108.08	106.71	107.38	107.83	107.34	106.96	106.08	106.56	105.85	107.66	106.7	107.54	106.62	107.81	106.3	107.02	105.99	106.9	107.74	106.98	108.76	107.13	107.87	106.88	106.39	107.2	105.92	106.84	108.45	106.47	106.31	107.86	106.83	106.36	106.38	107.39	107.25	107.57	108.29	106.52	106.14	107.71	107.73	107.23	107.13	107.13	104.36	107.03	107.57	107.91
110.53	113.08	110.48	110.43	110.5	112.95	110.92	110.31	110.06	111.32	111.75	110.48	111.1	111.65	111.31	112.35	111.25	110.68	109.03	110.9	111.44	111.18	112.02	110.86	112.1	111.58	110.43	111.05	112.26	110.88	111.56	113.32	111.09	112.39	111.68	112.14	110.32	111.57	109.48	109.79	109.97	110.97	111.2	111.7	111.53	111.66	110.76	111.29	111.76	110.64
104.87	103.01	103.58	104.26	103.99	104.04	104.48	102.91	102.73	103.71	104.17	105.83	104.61	104.36	104.75	103.97	104.84	104.53	104.41	104.86	104.62	103.58	104.02	103.49	104.76	104.07	104.29	104.07	103.93	104.33	105.01	104.77	104.4	103.48	103.86	104.15	103.55	105.13	104.08	102.6	104.86	103.76	102.97	103.59	104.79	103.55	104.92	103.02	104.25	104.57
110.58	110.38	110.35	110.78	112.09	111.95	110.85	111.97	111.85	111.96	110.33	111.36	110.25	111.79	110.42	110.01	110.3	110.73	112.97	110.68	110.87	110.22	109.52	111.2	109.87	111.04	111.31	112.34	111.54	111.38	113.16	111.77	110.41	111.76	111.61	111.11	112.78	112.43	111.91	109.32	109.61	111.19	110.35	109.94	112.91	111.38	110.93	111.06	110.16	109.83
106.3	107.98	107.53	107.16	104.95	106.87	107.64	105.85	109.1	106.11	107.35	107.91	104.91	105.38	107.85	105.5	106.6	105.78	107.06	106.15	107.49	106.24	106.81	106.75	106.65	105.52	107.47	108.09	106.93	105.39	107.16	107.32	106.98	107.41	107.95	106	106.25	107.1	106.31	107	106.51	107.82	106.39	106.89	106.26	107.72	107.27	105.97	106.98	106.72
107.25	105	104.21	104.97	107.14	105.86	105.79	105.95	106.56	107.38	106.91	107.15	104.57	105	108.16	104.71	107.21	105.68	107.28	106.11	105.58	105.97	106.52	105.75	106.58	104.55	105.5	105.35	107.64	106.48	105.2	106.68	107.37	107.04	104.24	106.63	106.71	108.2	105.56	106.1	104.59	105.27	106.38	103.75	106.6	105.58	107.52	106.43	105.57	106.51
110.85	112.98	111.91	111.55	111.98	111.49	112.88	112.43	109.62	112.26	110.34	111.1	110.87	112.52	110.03	111.75	111.69	111.5	111.85	111.07	112.09	111.7	112.63	111.65	111.71	111.22	111.17	110.74	111.64	111.62	112.78	109.59	111.57	111.08	112.5	112.77	111.94	110.98	112.32	110.03	111.51	110.35	111.89	112.26	111.56	111.17	111.49	110.68	111.77	112.31
107.15	107.54	106.76	105.85	106.29	107.52	105.89	106.02	106.2	106.25	106.14	106.24	107.6	105.57	107.74	105.97	106.3	105.62	105.71	107.4	105.46	107.65	107.12	107.36	106.59	106.74	107.8	105.88	108.75	106.85	106.73	106.83	106.29	106.41	106.73	106.08	106.86	106.21	105.92	104.5	108.06	106.68	106.85	106.61	106.24	106.59	105.3	106.12	106.66	105.69
111.08	112.05	112.66	112.72	112.74	110.88	110.49	113.16	110.96	110.09	111.61	110.44	110.97	112.93	110.6	111.13	109.61	110.55	112.79	110.66	112.37	109.7	112.37	111.91	112.29	111.47	111.01	111.24	110.34	111.06	112.47	110.65	112.84	110.66	110.89	110.71	112.37	110.71	111.65	112.02	111.35	111.4	111.4	110.68	110.18	109.3	110.52	112.23	112.13	112.39
104.69	106.84	104.03	104.87	105.9	105.74	104.52	104.8	103.77	105.86	103.95	104.91	104.85	105.16	104.37	106.08	105.44	105.2	106.71	105.66	106.19	103.99	105.16	106.37	105.97	105.13	106.1	106.25	104.96	104.76	105.4	104.93	107.06	105.05	104.38	104.56	104.77	103.95	106.36	104.68	104.62	106.8	105.1	105.37	103.54	105.16	104.32	105.71	104.78	105.76
111.69	112.23	111.83	111.95	110.69	110.79	111.73	112.43	111.6	112.26	112.06	110.74	111.67	112.79	110.38	111.7	111.64	110.99	111.05	112.54	109.88	111.25	111.59	111.96	112.82	112.28	110.05	110.05	110.59	111.07	110.92	111.3	109.34	113.18	111.92	112.94	111.88	110.74	112.71	111.64	113.05	111.79	113.23	112.06	109.79	111.12	110.82	112.45	113.08	109.92
112.16	110.35	112.89	111.15	111.91	109.68	110.39	111.45	112.81	111.98	111.68	111.46	111.12	110.06	110.17	110.91	112.24	111	111.2	109.8	110.37	110.64	111.6	111.85	110.6	112.48	110.96	111.59	111.77	108.9	111.46	112.11	109.81	110.79	111.93	111.19	111.04	110.25	112.22	109.97	111.97	111.33	110.64	110.01	112.79	111.02	110.54	111.8	111.94	111.56
111.99	112.21	113.23	110.77	112.39	113.26	109.66	113.22	112.03	112.14	112.43	112.72	112.03	111.42	110.87	110.45	109.85	112.5	110.83	111.54	112.04	112.94	112.04	110.82	109.74	111.29	111.16	111.59	113.48	111.4	111.37	111.5	111.41	110.31	112.9	111.36	113.22	111.62	109.71	111.51	110.48	110.65	112.37	111.43	111.68	111.16	111.83	111.94	111.59	111.45
107.21	107.71	104.85	105.79	105.77	106	106.5	105.87	106.27	106.44	105.58	105.31	107.04	105.37	105.12	105.1	105.6	105.47	106.33	105.45	105.44	105.41	105.21	107.22	105.37	105.81	105.84	105.72	106.64	105.71	106.19	103.97	105.91	105.87	105.35	105.76	106.76	105.97	105.62	105.87	106.32	105.92	107.85	108.12	104.5	106.41	106.26	106.81	103.9	106.4
111.47	112.5	112.8	111.54	112.86	111.36	111.39	111.62	112.51	111	111.29	112.2	112.85	111.9	111.36	112.22	112.26	111.53	112.78	112	113.32	111.82	110.93	111.63	113.26	111.42	111.6	112.62	111.53	112.29	111.85	113.88	111.81	112.14	111.82	110.77	111.37	114.97	112.78	111.86	112.6	112.7	112.05	111.36	111.49	110.55	111.65	111.43	112.17	112.81
113.38	111.88	113.11	114.12	112.01	113.88	112.4	111.06	112.77	113.07	112.16	112.57	113.45	112.47	112.52	111.18	112.64	113.77	112.9	112.87	112.78	112.4	114.3	112.29	112.69	113.03	111.6	111.75	113.09	111.91	111.69	114.03	112.5	112.52	112.18	114.2	113.71	110.94	113.64	112.41	111.28	113.71	113.05	112.53	113.06	114.71	113.44	112.48	113.81	114.07
111.56	110.26	111.5	112.19	111.33	111.37	110.91	111.3	110.77	112.19	112.01	110.48	111.52	111.4	109.53	110.46	110.47	111.64	110.75	112.1	110.98	110.78	110.27	110.9	110.35	111.59	111.19	109.82	110.31	111.94	111.4	112.21	111.54	111.38	111.68	111.29	110.62	109.9	112.67	112.23	111.05	110.81	110.26	110.94	110.91	112.17	110.4	112.03	111.91	112.23
106.55	106.25	106.82	107.17	105.74	107.19	107.88	105.85	107.8	108.96	107.53	105.19	107.31	106.89	106.98	107.21	106.92	105.14	106.28	107.51	106.02	107.25	106.05	105.95	105.61	106.73	106.02	106.9	106.15	106.21	105.93	107.06	106.33	107.23	105.57	107.4	107.4	106.14	107.21	107.19	104.75	107.26	107.31	106.43	106.61	106.69	106.24	106.49	107.12	106.68
105.07	103.82	103.61	104.81	104.29	104.95	105.37	104.06	107.72	105.12	104.77	104.82	106.02	104.75	106.22	105.35	104.21	106.62	105.77	104.38	104.14	106.3	104.84	103.83	104.31	105.95	104.89	105.27	105.83	104.76	106.34	105.66	105.02	104.93	105.43	105.3	106.19	104.91	105.38	106.39	105.76	104.9	105.72	104.84	107.15	105.38	105.25	104.57	105.21	105.63
111.19	111.71	114.17	112.27	113.78	112.73	113.13	113.48	113.95	113.04	112.6	114.44	113.2	111.23	113.34	114.15	113.63	111.58	113.44	113.59	113.2	112.48	112.63	112.14	113.43	113.27	112.93	112.52	113.01	114.89	112.53	112.49	110.52	112.84	113.06	112.88	115.25	112.11	112.79	112.81	113.57	112.43	112.52	113.1	113.61	114.32	113.09	113.01	111.93	112.14
111.58	111.49	111.15	112.9	111.42	112.07	110.8	111.95	112.11	112.03	113.29	112.48	111.86	113.57	111.89	111.45	111.19	111.26	113.02	111.6	111.2	110.26	112.86	111.74	111.89	111.87	111.22	111.19	112.58	111.47	111.84	112.54	109.82	110.48	111.43	112.06	111.63	111.06	112.24	112.2	112.12	112.52	114.04	113.21	112.83	111.98	112.95	110.71	113.72	110.46
105.31	106.54	105.5	106.48	104.73	105.35	106.28	104.91	104.44	105.72	105.48	104.86	105.28	105.55	103.87	106.21	106.6	105.45	107.84	105.71	105.15	104.82	106.51	106.44	105.99	107.29	107.14	106.01	105.71	104.28	106.96	104.76	105.34	106.07	106.96	106.09	104.66	104.43	106.46	105.41	105.3	105.06	104.59	107.19	105.49	104.71	105.69	105.65	105.31	106.18
105.71	108.08	106.22	105.81	107.63	108.84	107.02	107.54	103.98	105.7	106.74	106.49	107.17	107.54	105.87	106.85	106.03	105.7	107.41	107.14	107.48	107.07	107.26	106.02	106.16	105.84	106.12	106.34	106.24	106.3	106.57	108.24	106.57	107.78	105.7	105.82	107.44	107.18	106.8	107.19	107.49	108.24	108.93	106.65	106.87	106.8	107.32	106.89	105.81	104.37
107.78	107.5	107.12	106.17	105.87	106.15	105.98	107.02	107.29	106.14	106.18	104.46	107.93	106.25	105.53	108.39	106.41	106.51	106.22	107.54	107.41	106.36	106.34	105.92	105.41	105.43	107.95	107.33	105.52	108.76	107.76	106.46	106.88	107.31	106.58	106.19	106.73	107.59	107.5	108.39	106.44	107.01	106.64	106.41	106.66	107.02	106.52	106.98	108.42	106.96
107.1	105.66	104.78	104.81	106.69	107.31	106.43	104.69	104.21	105.11	105.52	104.6	105.69	106.16	106.56	103.93	107.04	106.91	107.25	105.12	105.6	106.12	106.15	104.89	105.96	107.27	106.44	104.64	105.27	106.91	104.08	106.59	105.05	106.12	106.19	105.28	105.44	106.37	104.93	105.12	105.09	106.41	106.43	105.46	107	105.69	105.68	106.35	105.68	107.49
115.2	116.65	116.69	116.87	115.56	114.81	115.79	116.6	116.4	116.29	115.73	116.25	115.74	115.74	118.04	116.51	118.23	116.66	115.89	115.59	116.97	116.94	118.61	115.92	115.39	115.68	115.11	116.05	116.98	115.51	115.92	115.35	118.52	116.61	115.51	114.83	115.69	115.1	116.16	116.17	114.85	115.74	116.03	116.17	115.25	116.41	115.32	116.17	116.64	115.12
102.89	105.02	103.59	104.38	104.05	105.77	103.13	104.84	104.94	105.25	104.3	103.04	104.83	104.9	105.41	104.43	103.16	104.02	102.97	103.36	104.17	103.11	103.56	103.68	103.35	104.56	105.31	104.27	104.43	105.81	105	104.59	104.3	105.32	104.31	104.26	104.39	103.98	104.67	103.62	101.98	104.5	104.37	105.51	104.01	105.66	103.09	104.44	105.08	103.58
100.35	100.21	100.82	101.78	100.96	100.46	101.25	100.36	100.37	101.1	100.38	100.71	100.15	100.46	101.74	100.97	98.945	99.258	98.237	98.48	99.344	99.527	100.65	99.097	99.47	98.113	101.62	102.03	98.221	100.14	100.27	99.671	99.166	99.304	98.653	100.42	98.506	99.98	99.9	100.99	99.272	99.929	100.9	99.254	100.62	102.58	100.71	100.78	101.15	99.503
106.69	105.99	105.03	104.31	106.35	105.33	105.17	105.29	108.32	105.58	105.62	104.24	104.29	105.78	105.63	104.6	107	104.24	105	105.79	107.3	105.8	105.95	105.9	104.46	106.95	105.11	106.68	106.28	105.78	106.77	107.38	105	104.42	106.52	105.64	106.81	105.52	105.81	105.64	105.66	104.71	105.27	106.06	105.37	104.65	105.41	105.52	106.63	106.07
115.94	117.02	114.95	117.35	116.46	115.84	116.35	116.29	116.82	116.13	116.14	116.68	115.13	116.49	116.73	116.27	116.76	117.35	115.23	117.13	116.23	114.97	116.7	115.7	116.54	116.03	117.07	117.27	116.44	115.99	115.81	115.77	113.73	117.4	115.84	115.71	117.05	116.61	115.26	116.06	116.62	115.32	115.98	117.61	117.18	114.45	116.39	117.31	115.21	115.13
105.16	105.46	105.99	106.32	105.12	107.24	105.2	105.24	104.23	104.49	106.26	105.34	104.01	106.71	105.59	104.13	105.46	105.43	104.45	105.3	105.54	104.39	105.94	107.62	103.48	105.59	106.7	106.03	104.63	106.83	107.26	105.57	105.29	105.95	106.6	106.49	106.39	106.19	105.96	107.75	105.68	105.45	106.18	105.59	106.23	105	104.89	104.41	106.32	106.83
105.71	104.94	106.8	105.91	105.4	105.55	106.5	105.84	105.66	103.85	106.07	106.23	105.71	107.25	104.37	106.17	105.7	104.42	106.95	105.84	104.94	106.28	104.54	104.57	106.05	104.8	105.91	106.4	105.06	106.32	106.15	105.32	105.24	106.19	107.12	106.22	102.9	106.34	105.93	105.04	107.19	105.93	105.84	106.8	106.11	105.13	105.86	106.17	106.9	105.97
104.3	106.25	104.37	106.46	105.33	106.67	105.75	105.78	106.63	106.99	106	105.24	104.46	105.11	106.34	107.71	105.92	103.79	106.48	105.53	106.05	105.7	104.74	104.68	106.41	105.56	105.41	104	105.94	104.94	104.85	104.86	104.82	104.26	106.15	105.44	106.39	107.61	104.39	104.05	106.35	105.53	103.75	106.44	105.54	106.36	106.34	106.51	105.09	106.63
101.42	99.546	99.606	100.42	100.57	100.76	101.11	100.42	100.65	100.15	99.784	100.58	100.81	100.31	101.76	100.84	98.722	100.37	98.982	99.782	99.005	101.28	100.5	98.393	99.928	101.41	101.48	99.852	100.96	99.699	99.668	100.52	100.42	99.185	101.19	100.45	101.04	99.059	100.15	100.51	99.26	100.46	100.39	99.056	100.07	99.477	100.38	100.47	98.362	100.02
100.52	100.08	99.978	100.86	100.87	100.07	100.13	100.41	100.53	100.66	99.787	98.478	99.926	99.238	99.788	99.028	99.486	100.5	99.692	99.601	98.278	99.186	100.78	100.3	98.708	100.31	99.549	100.22	100.46	99.53	101.46	100.53	98.615	99.647	99.946	98.804	100.41	100.99	101.57	99.488	99.249	99.975	101.33	98.944	99.529	99.232	100.63	99.518	100.98	100.7
105.22	105.29	105	106	105.37	105.68	105.11	104.83	106.46	106.24	106.79	106.45	105.05	104.7	105.49	103.76	105.19	104.91	105.65	106.99	104.95	104.96	105.73	105.44	105.19	105.15	105.26	105.64	107.36	104.06	104.93	106.83	105.06	106.08	106.41	106.29	105.88	105.27	106.95	105.01	106.23	104.71	105	106.69	105.17	105.27	105.6	105.17	105.76	104.62
104.12	104.21	104.47	103.75	104.04	103.21	104.06	103.86	105.02	104.36	102.95	103.09	103.56	103.85	105.24	105.12	103.75	103.2	103.59	103.4	103.04	104.57	105.32	104.32	103.97	103.36	103.06	104.81	104.81	103.7	103.43	104.95	104.06	104.16	102.52	103.72	103.3	105.21	104.96	103.69	104.17	103.62	104.69	103.81	105.43	104.36	104.39	104.27	105.17	103.71
99.568	99.46	100.39	100.96	100.16	101.97	99.247	100.96	99.961	100.98	99.038	99.829	99.014	100.68	99.681	100.54	101.24	99.757	100.89	100.75	100.59	99.793	100.6	99.543	99.531	99.96	99.527	99.677	100.98	101.38	101.94	98.863	99.38	100.85	98.957	101.95	100.14	101.79	100.61	100.65	101.46	98.831	99.953	100.7	101.4	100.61	99.848	99.944	101.27	99.317
107.61	106.02	105.51	106.66	106.51	106.33	106.92	106.52	106.11	104.34	104.77	106.76	104.27	106.9	105.57	104.58	106.37	104.88	106.66	106	105.52	105.85	106.48	105.67	105.16	106.32	106.35	105.53	105.73	105	107.14	105.49	104.73	106.38	105.59	105.63	106.98	105.18	105.4	104.81	104.79	105.14	106.25	103.98	106.32	105.44	105.17	106.41	105.42	105.86
100.68	99.622	100.47	100.2	100.07	100.48	99.726	100.06	100.47	100.58	100.94	98.496	101.43	100.51	100.71	100.32	100.09	100.12	99.878	100.03	100.15	100.29	99.877	100.81	100.66	101.46	101.45	100.35	99.135	99.809	101.79	98.534	99.524	99.842	100.99	100.25	99.494	100.47	100.07	99.157	99.95	101.36	99.423	101.14	101.55	101.04	99.248	98.391	102.69	99.323
105.8	107.3	107.84	106.89	107.19	106.19	105.77	105.6	105	107.64	106.1	105.95	106.45	106.26	106.1	105.67	107.1	105.88	106.24	107.07	107.74	105.91	108.02	107.46	104.85	107.23	107.6	107.53	106.95	105.98	105.68	106.2	106.88	106.63	106.27	106.11	106.03	106.23	105.9	106.37	106.55	107.51	107.62	107.43	107.04	107.28	106.23	106.55	105.41	106.82
105.75	105.89	105.54	106.17	104.74	106.64	105.71	104.82	104.39	105.7	105.31	103.74	106.41	105.58	106.71	104.64	106.05	104.25	106.65	106.75	105.86	105.54	103.69	104.84	104.32	106.73	106.21	105.28	106.05	103.82	105.11	104.49	104.59	103.63	105.87	107.86	105.3	106.51	105.23	104.82	105.89	108.14	106.75	105.92	104.56	106.67	106.36	106.38	107.27	105.31
106.32	104.84	105.38	106.6	106.62	104.77	105.75	104.43	106	105.35	104.49	106.13	105.62	104.97	105.72	105.69	104.48	105.56	105.94	105.81	105.55	104.94	105.52	106.17	105.92	104.4	103.36	105.18	105.12	105.11	105.8	106.08	105.64	105.95	104.69	106.09	104.4	106.52	105.81	105.74	105.93	105.51	104.42	107.04	103.98	106.74	104.57	104.17	107.66	106.3
110.22	108.69	109.66	110.27	109.29	109.87	108.5	110.13	108.4	109.53	109.15	109.07	108.23	110.38	109.54	110.15	109.83	109.17	108.2	109.11	108.9	110.7	110.73	110.71	109.77	111.15	111.35	109.03	110.55	110.27	108.67	110.57	109.55	109.88	109.66	109.44	109.99	109.53	110.95	110.49	109.66	109.1	110.48	108.72	109.06	110.53	110.59	108.83	110.67	109.68
107.12	107.18	107.07	105.97	108.59	108	107.47	107.61	106.77	108.08	108.86	106.71	108.29	107.75	106.08	106.89	108.25	106.71	106.3	108.03	106.62	106.3	108.19	107.32	107.38	107.58	107.77	105.99	105.8	106.45	106.79	105.46	106.37	108.3	105.33	107.45	106.59	107.15	107.24	107.82	106.44	106.52	107.33	108.57	106.79	106.14	107.34	106.18	107.89	107.58
110.06	110.01	109.33	110.67	110.75	111.52	110.98	110.29	110.71	112.2	110.99	110.59	111.63	109.42	109.48	110.17	110.16	109.94	110.94	109.63	109.27	109.54	112.12	110.52	110.12	110.66	109.63	109.97	110.21	110.37	109.84	109.19	111.61	110.93	110.96	111.16	110.98	111.19	110.9	112.05	110.16	110.66	112.13	110.18	111.65	110.1	111.07	109.02	109.18	111.07
112.04	113.21	113.09	111.08	112.68	112.65	112.64	112.09	111.99	112.38	112.79	113.37	111.81	110.85	111.66	113.21	113.52	112.19	112.61	111.71	112.89	112.59	110.84	111.32	110.84	110.75	111.28	112.68	112.74	111.56	112.05	113.52	112.11	112.16	112.11	112.7	112.83	111.14	110.74	111.75	111.81	111.64	112.02	111.1	112.95	112.59	112.4	111.13	110.57	112.02
102.87	104.55	103.91	103.4	103.74	105	103.49	103.87	104.61	104.46	105.11	104.45	104.51	104.71	104.13	104.65	103.79	102.01	104.23	104.95	103.07	102.93	104.33	102.72	105.37	104.36	103.97	104.26	105.17	105.15	102.9	105.46	103.02	104.21	105.1	105.27	102.86	103.74	103.82	104.06	104.82	104	104.45	105.05	104.37	104.66	103.36	104.57	104.47	104.64
111.45	111.72	111.61	111.23	111.86	110.58	111.31	112.41	111.36	110.13	112.19	111.75	111.94	111.12	110.55	110.81	111.66	111.22	112.25	110.86	109.81	110.62	110.61	112.06	110.97	111.35	113.31	111.04	110.28	109.49	109.8	110.06	111.37	110.01	112.99	111.08	110.92	109.78	112.38	110.94	112.77	110.66	111.08	110.97	110.16	110.96	110.37	111.81	110.67	112.03
99.978	99.111	98.508	100.93	100.38	99.805	98.738	99.614	99.4	101.98	99.443	101.26	98.398	100.08	98.395	101.25	98.377	100.41	99.047	99.431	100.34	100.16	99.426	98.764	100.29	101.47	100.39	100.06	100.54	101	101.3	99.203	98.43	100.34	99.514	102	100.87	99.713	100.34	99.059	100.14	100.57	100.23	98.78	100.27	100.77	100.39	100.6	99.452	99.933
110.58	111.49	109.63	109.58	109.33	111.46	109.55	110.79	111.26	110.79	110.95	110.38	111.65	109.09	109.76	108.76	110.39	110.14	109.25	109.49	110.86	112.18	109.39	110.05	111.13	110.69	109.61	109.5	110.12	109.95	109.44	108.26	110.86	110.4	111.13	110.44	110.36	111.46	109.82	111.59	109.46	110.28	109.34	111.62	110.58	111.02	109.42	110.94	109.51	110.55
109.99	109.24	110.42	111.68	109.51	110.18	108.84	109.68	109.83	110.5	110.72	110.87	109.52	111.26	109.24	110.49	110.44	110.53	109.8	109.99	108.72	109.9	110.18	109.15	109.78	109.92	110.45	111.17	110.24	110.54	110.46	108.7	110.41	110.08	111.41	111.68	109.69	111.04	109.32	109.49	108.99	110.96	109.07	110.83	109.85	110.93	111.84	108.71	109.32	109.88
104.82	105.64	105.57	104.71	104.36	105.6	103.88	105.01	105.48	106.53	104.61	106.77	103.68	105.34	104.48	104.1	105.35	104.53	104.46	104.34	104.66	104.98	104.93	105.61	105.53	104.16	106.06	107.4	105.81	106.04	106.3	104.72	104.55	104.11	103.77	104.39	106.39	105.33	103.93	104.76	104.42	105.29	102.77	105.33	105.85	105.14	105.19	105.01	106.3	105.37
99.265	99.86	100.84	99.908	98.868	99.345	99.925	99.846	98.824	99.197	98.491	97.937	100.77	99.897	99.819	98.857	99.551	101.3	98.121	99.279	99.434	101.24	100.75	99.139	99.035	98.91	98.245	100.58	99.276	99.619	99.584	100.21	101.34	99.557	100.88	99.05	99.549	99.717	100.97	100.76	99.024	99.676	100.38	101.11	99.699	99.531	99.853	99.97	101.43	99.99
110.64	109.32	110.76	110.87	112.39	111.56	109.56	109.68	110.63	110.97	110.54	110.69	109.49	109.43	110.18	110.41	109.95	110.39	110.2	110.25	109.84	109.33	111.11	111.12	109.89	110.88	110.04	110.81	110.3	109.59	110.39	111.06	110.61	111	112.1	110.78	109.94	109.23	111.04	111.01	110.43	111.46	110.02	111.77	111.66	111.85	111.47	110.44	110.88	109.94
110.6	113.11	111.59	112.93	110.59	111.03	110.87	111.69	109.31	110.91	110.44	110.76	110.35	110.4	113.04	111.94	111.57	112.32	111.22	111.28	111.11	111.21	111.07	110.37	110.18	112.51	110.65	110.42	110.5	111.42	111.97	110.06	111.56	111.75	110.38	112.87	111.23	110.63	111.58	110.79	110.96	112.75	109.72	111.24	111.76	111.07	111.32	109.88	110.73	111.66
106.43	105.82	107.15	106.48	107.08	104.59	105.4	105.74	105.42	107.09	106.5	106.52	104.13	105.64	106.17	106.45	108.71	105.1	105.73	106.24	106.91	106.6	106.95	104.94	106.1	105.66	105.74	106.08	107.52	106.71	105.7	106.84	104.49	107.14	105.19	107.04	104.41	106.54	106.7	105.73	106	105.79	107.46	106.44	105.9	107.76	106.01	106.66	105.12	107.07
99.807	99.921	100.86	99.905	100.59	99.067	102.02	99.703	99.897	100.4	99.663	100.44	100.17	101.73	99.886	100.2	100.69	102.72	101.03	101.07	100.3	100.4	101.95	99.48	101.21	101.28	99.916	99.494	100.46	101.13	100.59	99.798	100.04	99.674	101.44	100.55	100.28	99.175	99.775	99.353	100.45	100.93	101.18	99.294	101.07	99.409	100.59	99.134	99.433	99.289
99.736	99.594	100.46	99.803	100.35	99.618	100.3	99.465	99.334	102.12	100.4	99.462	100.18	99.725	100.57	98.952	98.959	101.68	101.13	99.362	101.7	98.937	100.31	100.95	99.705	101.47	99.624	100.29	99.335	100.38	100.66	99.263	100.29	100.62	100.48	99.995	100.03	99.677	101.31	100.09	100.81	99.246	99.784	100.62	100.04	101.36	100.86	99.067	99.652	99.854
103.54	105.22	105.17	105.3	103.74	106.65	104.72	105.48	105.25	105.43	106.01	105.1	106.52	104.68	105.4	105.56	105.46	105.74	105.85	104.88	104.54	104.53	106.56	107.05	104.5	104.72	105.26	104.2	104.22	106.8	105.31	105.06	104.42	103.93	103.78	106.05	106.18	104.38	106.09	106.28	105.76	105.55	106.47	106.14	105.65	105.11	104.89	105.72	105.57	105.46
117.92	117.43	117.3	117.35	117.22	115.2	118.65	120.05	118.03	118.48	117.79	117.15	116.53	117.32	115.5	118.16	116.24	118.2	115.54	117.66	117.49	118.45	117.98	116.93	116.91	118.1	118.67	117.85	118.4	117.31	118.43	117.28	118.1	117.7	118.34	118.74	117.17	119.39	116.39	117.98	116.62	117.92	118.39	117.2	118.34	117.7	117.94	117.1	116.98	118.89
105.51	106.89	107.24	105.72	105.61	106.1	105.81	105.84	107.79	106.67	105.25	105.8	105.97	104.68	107.56	106.89	105.92	106.53	106.33	105.11	106.26	106.97	106.37	105.57	104.58	106.71	105.82	107.24	104.93	106.01	105.37	104.89	106.67	105.35	106.7	104.59	105.25	106.22	107.22	106.4	105.04	106	105.55	105.53	106.71	105.66	105.72	105.94	105.5	105.05
115.97	117.07	116.91	115.77	114.45	117	115.08	117.17	117.1	116.8	116.29	116.34	114.99	115.42	115.7	115.98	116	115	115.78	116.08	117.16	116.37	116.85	114.91	116.6	117.51	116.11	115.74	115.1	116.67	116.57	118.3	117.04	117.64	116.77	118	116.56	116.15	119.09	115.66	117.36	115.85	115.51	116.45	117.11	115.11	114.57	115.27	116.53	117
111.51	113.02	111.89	113.9	113.51	113.07	111.95	110.73	112.82	112.91	111.34	112.04	113.84	114.11	113.18	113.41	113.77	113.64	112.76	113.1	112.86	111.78	114.19	112.74	111.9	113.35	113.53	113.42	113.46	112.09	113.22	111.9	111.62	111.84	114.43	111.9	112.54	111.71	112.36	113.48	112.75	112.73	111.71	112.18	113.32	113.15	112.36	113	111.23	112.73
104.01	103.64	102.98	103.72	104.31	104.25	104.22	102.23	105.22	105.94	103.75	105.03	104.32	105.55	104.42	104.19	104.19	104.09	102.95	104.87	105.53	105.22	104.21	103.08	105.6	103.86	105.57	105.29	103.63	102.25	103.33	104.86	103.15	104.35	103.76	103.76	104.38	105.89	104.26	102.99	104.38	104.2	104.87	106.85	104.82	103.83	104.09	103.78	104.3	103.5
106.92	106.16	107	106.89	104.8	105.93	105.48	106.17	106.68	104.79	105.6	105.41	104.63	104.52	107.22	107.6	106.42	105.75	105.46	106.12	105.86	106.57	105.35	105.95	106.07	104.79	106.13	106.39	106.53	107.1	106.37	105.73	107.34	106.09	106.2	105.51	107.6	106.45	106.36	106.68	105.62	105.44	105.46	107.3	107.56	105.39	105.59	106.85	105.78	106
100.43	100.12	99.516	99.283	100.28	99.901	100.66	100.05	99.963	100.52	100.26	99.468	100.63	99.154	99.587	99.94	99.899	100.8	100.86	99.3	99.999	100.48	100.93	100.14	99.079	100.87	99.675	100.44	99.283	101.76	98.332	99.505	99.1	99.679	98.491	101.16	99.643	101.71	100.43	99.225	97.856	98.914	100.56	99.474	101.23	99.57	100.18	99.169	100.08	99.376
108.89	111	109.06	110.33	109.95	109.98	111.96	110.63	110.44	110.57	111.19	109.02	111.78	109.75	110.19	109.82	110.89	110.24	109.99	110.73	109.25	111.99	109.87	110.28	109.58	111.51	110.62	110.25	111.99	109.84	109.83	110.35	109.12	110.77	111.04	110.29	110.06	110.48	110.54	109.19	110.64	110.78	110.88	110.78	109.74	111.7	111.42	109.85	111.19	111.69
111.45	110.54	111.42	111.08	112.3	110.32	111.1	111.72	113.23	110	111.45	110.4	110.77	111.52	110.47	110.3	111.95	111.92	110.73	111.41	112.49	111.75	111.79	111.18	111.28	110.49	110.58	109.93	111.2	111.3	111.96	110.17	111.04	112.2	110.85	110.23	112.38	111.41	110.44	111.39	111.81	113.22	109.93	110.68	111.27	110.76	110.92	111.22	110.19	110.94
106.44	106.68	106.74	106.87	106.02	106.26	105.75	107.22	106.3	107.47	107.21	107.75	106.45	107.36	107.67	106.85	106.53	105.84	108.07	107.24	105.83	105.9	108.03	107.85	107.25	108.79	105.71	105.77	107.34	107.38	106.95	106.53	106.52	107.23	106.88	107.79	108.46	106.17	106.84	108.07	106.41	107.62	106.6	108.33	107.71	106.33	107.5	106.8	107.49	108.62
110.75	110.49	112.3	110.01	111.86	111.2	111.26	112.44	110.77	111.87	109.96	111.6	109.69	110.65	110.07	110.88	110.9	112.45	113.09	110.78	111.13	110.78	110.48	111.24	109.85	110.02	111.11	110.87	111.48	110.59	111.84	110.74	111.25	111.82	111.14	110.82	110.97	111.25	111.07	111.93	111.65	110.96	112.64	110.64	111.04	110.73	109.73	111.81	111.82	110.46
112.04	113.4	112.81	112.32	113.64	111.82	112.92	112.22	113.07	113.02	114.98	113.15	112.55	112.06	113.3	114.04	112.69	112.82	113.36	112.78	112.2	112.33	113.88	112.78	111.59	112.97	111.73	114.04	112.37	113.8	111.15	114.2	112.26	113.17	111.92	111.63	111.57	112.36	112.31	112.64	111.2	113.13	113.01	113.23	112.39	113.47	111.89	113.04	113.9	112.7
105.57	104.73	103.82	104.4	104.22	105.85	103.98	104.34	104.53	105.75	104.84	105.54	106.51	104.04	104.23	105.93	104.91	106.68	106.81	104.94	104.53	104.27	104.83	105.69	103.73	105.69	106.21	104.23	104.38	103.85	106.54	104.2	104.9	105.35	103.51	106.07	105.75	107.28	106.53	104	104.48	103.09	105.93	104.42	103.97	105.79	103.41	104.83	103.72	106.97
111.19	112.17	111.9	111.85	110.67	112	111.84	112.52	112.27	111.86	111.6	111.92	112.31	112.28	111.92	111.82	112.18	110.99	112.33	111.13	110.59	111.55	111.85	112.3	112.67	112.51	112.27	112.37	111.29	112.02	111.96	112.03	111.52	111.88	112.24	112.16	112.9	111.38	110.6	112.67	112.18	110.31	110.48	112.24	112.35	112	113.01	113.16	112.12	112.65
111.17	112.76	113.69	111.92	112.83	111.56	113.51	109.9	111.18	111.71	112.4	111.8	112.16	111.25	110.75	111.26	114.32	112.32	112.1	111.98	111.9	112.61	111.08	111.7	111.35	112.57	112.31	110.95	112.48	111.8	112.06	112.75	112.31	112.11	112.04	111.79	111.33	111.34	112	112.42	111.18	112.29	112.61	110.14	112.69	111.66	112.21	111.45	112.53	112.1
99.526	99.595	98.969	100.27	100.6	99.938	100.03	97.913	100.29	100.98	99.652	101.08	99.121	100.19	100.43	99.269	100.72	99.872	99.062	100.97	99.542	101.15	100.5	100.22	100.26	100.84	100.35	100.98	100.88	100.47	99.471	100.61	99.633	102.72	100.23	99.744	100.1	101.9	98.817	99.439	100.74	100.73	101.25	100.5	100.52	100.19	98.53	99.711	100.25	101.02
106.96	107.74	106.68	108.14	106.48	104.71	106.48	106.06	105.93	106.35	105.78	105.97	107.8	106.88	107.21	104.95	107.09	107.83	105.89	106.4	106.8	106.05	106.19	107.22	105.95	106.94	104.99	104.41	106.03	106.42	107.75	105.44	106.2	105.83	106.38	106.62	106.49	107.19	106.49	106.47	107.06	106.72	106.97	105.59	105.49	107.02	106.46	106.96	107.55	108.27
104.69	106.57	106.02	107.28	106.01	106.74	106.34	106.61	106.02	105.33	106.94	107.39	106.06	106.76	105.48	105.76	106.15	107.35	104.99	105.75	104.71	106.52	105.86	104.15	107.41	106.12	106.74	105.53	106.9	107.28	107.03	108.3	104.15	104.02	105.14	105.82	106.08	106.28	107.02	106.56	104.93	105.28	106.15	105.67	106.43	104.56	105.16	105.97	106.33	106.91
111.79	112.08	111.31	114.08	110.78	111.02	111.23	111.08	110.95	111.86	111.7	110.98	110.89	111.42	111.23	111.93	112	112.8	112.16	110.22	111.9	111.97	110.65	110.28	110.7	111.17	111.22	111.19	110.33	112.57	110.42	111.99	112.16	112.76	111.59	113.18	111.48	111.07	111.02	112	111.08	111.62	111.86	111.61	110.65	110.58	110.4	110.69	110.42	112.79
100.92	102.95	100.8	101.02	99.462	98.874	99.803	100.88	100.05	101.59	100.98	101.66	100.61	101.24	99.07	99.103	100.89	100.12	98.582	99.781	101.31	100.78	101.26	100.63	102.48	100.41	101.48	101.3	100.1	100.26	101.82	100.12	101.28	99.258	102.66	101.11	101.97	101.73	102.14	99.295	100.41	100.76	100.75	100.84	100.14	100.57	100.42	99.938	100.99	101.53
104.97	104.83	106.27	104.98	106.41	106.74	105.82	107.86	105.2	106.11	105.29	106.92	106.68	103.84	107.03	105.8	104.87	107	106.15	106.26	105.71	106.6	106.63	107.47	104.98	105.85	106.37	106.36	105.8	106.51	105.65	105.43	106.35	107.86	106.45	105.8	106.95	105.4	105.47	105.67	105.94	106.49	106.19	105.77	105.84	105.87	104.71	104.1	107.22	104.73
116.23	117.59	116.55	117.38	116.87	116.82	117.56	116.82	117.57	117.25	118.06	117.93	117.37	116.42	118.07	118.05	117.86	115.89	119.07	117.65	117.43	116.49	117.38	118.82	118.49	117.25	117.08	118.54	117.16	117.59	117.23	117.31	117.21	117.23	117.88	117.63	117.96	117.8	117.77	116.84	118.06	116.76	118.57	118.43	117.53	117.31	115.68	116.42	119.22	117.08
106.92	106.84	105.34	107.27	106.04	105.42	105.53	106.82	106.11	106.1	106.85	106.34	106.47	105.46	104.97	106.39	106.74	104.44	106.23	106.65	107.13	105.99	106.46	105.74	106.3	105.15	107.07	105.41	105.32	106.12	106.68	105.81	105.31	108.12	105.25	106.18	106.55	107.02	107.18	106.3	106.8	106.46	105.97	106.37	105.8	107.06	107.72	105.31	105.27	105.81
117.14	118.04	117.2	118.27	119.32	118.62	118.21	118.02	118.38	116.62	118.28	117.51	119.15	117.87	117.05	117.14	118.22	118.49	117.66	116.51	117.28	117.24	117.2	118.51	118.87	116	118.8	118.8	117.47	117.85	118.43	118.5	117.39	118.21	118.03	117.14	119.15	118.02	116.87	117.15	118.14	117.96	117.6	116.85	117.14	118.65	118.19	116.89	116.93	117.21
100.11	98.49	101.77	99.248	99.261	100.16	100.81	100.81	99.072	101.14	98.495	98.346	98.431	101.55	99.4	99.11	99.396	100.4	99.55	99.346	100.26	99.576	99.889	100.05	99.31	98.468	100.09	100.58	99.311	98.998	99.944	100.84	99.824	99.355	100.85	100.55	99.082	99.888	98.262	98.891	97.795	100.8	99.694	99.873	99.319	100.21	101.11	101.22	100.94	99.396
107	106.66	105.9	104.68	106.21	104.37	106.01	104.65	104.69	106.98	104.45	105.52	105.15	106.56	106.99	107.21	106.13	106.43	105.58	106.18	106.84	105.11	104.54	106.46	105.67	104.02	104.62	105.88	106.28	105.74	106.39	105.22	106.43	105.23	105.13	104.59	106.62	106.26	105.81	103.65	104.63	106.54	105.39	105.25	106.59	105.7	105.65	104.44	107.17	105.63
106.24	107.02	107.06	106.35	107.36	106.83	106	105.93	104.51	105.24	107.28	104.7	105.33	104.31	106.52	107.1	105.03	106.51	105.59	105.11	106.64	105.65	104.85	107.42	105.16	104.98	105.85	107.49	106.64	105.48	104.62	106.05	106.21	106.28	105.4	104.45	105.94	105.93	106.27	105.48	105.64	106.83	106.39	104.46	105.15	105.71	104.93	107.05	105.04	107.09
106.17	106.31	105.2	107.39	106.1	104.98	107.11	107.63	105.52	107.84	106.71	106.33	105.72	105.91	105.98	107.04	105.74	105.48	107.86	106.02	105.73	107.32	106.62	106.42	106.63	106.23	105.47	103.44	105.89	104.33	105.66	105.44	105.23	105.91	106.43	104	105.38	106.52	104.26	106.69	106.24	105.45	104.45	105.6	106.87	105.18	104.14	105.03	106.21	106.28
112.45	112.86	112.1	112.95	113.24	111.71	113.34	112.68	113.15	111.38	113.98	112.23	114.08	113.15	110.84	112.26	113.48	112.03	113.49	111.91	113.3	112.57	114.15	111.82	113.77	112.93	112.58	114.04	112.77	111.84	113.68	112.59	112.87	112.99	113	111.99	112.8	112.21	112.21	113.53	113.08	111.82	111.95	112.3	111.15	112.98	111.79	112.5	114.37	114.21
110.61	111	109.96	109.81	111.19	111.21	110.28	111.04	111.18	110.86	110.15	110.41	109.92	110.25	111.36	110.26	112.05	112.13	111.21	111.69	112.64	112.28	111.2	110.28	111.36	110.81	110.4	110.47	112.23	111.03	110.17	111.77	111.63	110.76	110.84	112.21	111.46	111.23	110.99	112.25	111.59	110.82	109.98	110.2	110.96	109.46	112.75	110.22	111.1	112.39
112.18	110.84	110.34	110.2	109.88	111.19	110.38	112.24	109.8	110.9	111.84	111.88	110.17	111.8	111.13	110.74	111.89	111.51	111.63	111.61	110.16	111.79	111.74	110.54	111.93	112.15	111.03	111.06	110.92	110.55	110.4	111.22	112.25	110.32	111.65	111.93	109.97	112.08	111.78	111.98	111.65	111.5	112.1	112.04	114.37	111.36	111.76	112.36	111.73	111.88
105.01	105.62	104.96	106.07	106.6	105.18	105.94	105.1	105.5	105.42	104.23	105.29	106.22	104.97	105.13	105.41	105.45	106.65	105.19	104	105.89	105.32	106.21	106.87	106.31	106.13	104.62	105.98	104.38	105.56	105.52	105.5	105.23	105.56	106.54	106.01	106.27	104.93	106.37	106.33	106.72	105.3	105.36	105.75	105.15	106.13	105.56	106.11	106.53	104.7
105.98	105.72	105.47	105.25	105.53	104.99	105.01	106.49	104.91	106.5	104.9	105.48	104.99	105.57	106.94	106.77	104.57	105.5	104.77	107.01	105.49	105.48	104.85	106.92	106.72	106.16	106.67	105.55	105.87	104.54	105.11	105.08	106.19	106.69	106.09	105.58	106.14	106.94	106.67	107.78	105.51	106.45	106.6	105.73	107.21	105.78	105.5	105.9	107.24	105.45
102.4	100.04	99.7	99.829	100.58	99.819	100.68	100.22	101.9	102.06	102.03	100.52	101.16	99.118	100.39	100.38	100.99	100.74	98.871	100.08	100.13	100.37	100.52	98.678	101.47	100.5	100.12	99.717	100.84	100.46	101.78	100.89	100.13	99.187	100.94	99.973	100.62	101.7	101.07	100.85	98.463	100.89	100.61	100.71	98.732	101.3	101.2	100.3	99.45	101.2
99.97	99.467	99.768	97.925	99.828	100.17	97.431	100.07	98.476	99.315	100.22	101.48	98.533	99.763	99.626	99.409	101.03	100.65	99.976	99.611	99.489	98.867	101.19	101.32	99.89	101.32	99.726	100.66	101.44	101.72	97.877	100.58	99.725	99.69	98.711	99.428	99.493	100.32	99.573	100.57	98.501	99.353	100.07	100.01	98.749	99.374	101.6	100.5	100.58	99.926
109.65	112.27	112.53	110.96	111.56	110.4	110.53	110.4	113.44	111.57	111.44	111.06	109.57	110.63	110.88	112.59	112.29	111.97	110.75	112.9	111.26	111.96	111.02	109.09	112.14	111.35	109.7	109.88	111.59	111.48	111.19	111.72	110.87	111.8	111.45	112.25	108.8	112.46	110.55	109.93	110.83	111.51	111.98	110.24	110.9	111.9	110.51	110.76	112.71	111.05
112.31	113.41	111.52	112.42	111.54	111.68	110.95	112.87	112.44	111.78	112.07	112.14	111.85	111.75	112.42	112.24	111.26	112.71	111.05	110.23	112.11	111.41	113.51	112.19	112.84	111.38	112.15	111.9	112.13	112.23	111.41	113.16	112.64	112.36	110.79	111.85	111.01	109.4	112.29	112.7	111.39	110.28	111.72	112.49	112.51	113.02	113.06	112.56	112.71	111.37
111.61	110.35	109.13	109.68	110.51	110.12	109.61	108.89	110.52	110.28	110.34	109.39	109.63	108.47	110.04	109.25	110.48	110.55	109.84	108.95	111.85	110.08	110.2	110.53	109.67	109.8	110.12	108.45	111.24	109.97	109.97	110.35	109.06	109.33	108.6	109.34	109.67	107.75	108.83	110.81	110.48	110.53	110.46	109.88	109.98	109.94	109	108.37	108.7	110.98
105.22	106.36	105.8	106	107.01	105.69	105.79	105.43	107.54	106.27	105.44	105.77	106.53	103.6	106.14	104.79	105.96	105.49	105.25	105.87	105.93	104.99	106.03	105.84	105.31	106.8	105.1	106.56	106.23	105.42	105.49	106.67	106.55	105.14	107.51	105.51	105.47	106.95	106.46	105.13	104.81	106.79	106.11	106.08	106.55	107.51	106.84	105.27	105.42	105.51
99.835	100.51	99.519	101.31	100.71	100.33	101.8	101.71	100.14	99.602	100.04	101.08	99.131	101.11	100.91	101.82	100.65	101.52	101.29	98.667	100.95	100.26	100.45	101.21	99.779	98.849	101.41	100.88	102.73	100.34	101.63	99.491	100.59	98.614	100.5	100.71	100.17	101.71	100.67	100.36	99.164	101.38	100.53	101.73	98.875	99.976	100.17	101.02	101.3	98.749
112.09	112.06	112.19	111.5	113.61	111.38	111.59	112.61	111.35	110.49	110.12	111.39	111.76	111.3	110.15	112.9	110.19	111.47	110.44	111.82	110.81	111.66	112.34	111.93	110.15	111.1	110.16	110.81	110.59	110.8	110.99	112.44	113.12	110.95	110.67	112.41	110.59	110.93	111.75	110.02	110.84	112.89	109.41	110.79	112.61	109.32	112.01	111.41	112.58	111.97
107.16	104.78	106.04	104.21	105.71	105.66	105.22	105.6	106.56	106.7	106.26	106.18	105.9	105.98	104.73	107.15	105.03	105.32	105.27	106.12	106.28	105.51	107.07	105.89	105.74	106.27	106.71	105.6	105.52	106.89	106.27	106.14	104.72	106.72	107.01	104.03	105.58	106.87	104.36	106.51	105.87	106.77	106.14	105.79	106.66	106.34	104.88	105.96	106.87	105.84
100.56	98.142	100.23	99.354	100.29	99.072	98.858	98.787	99.712	102.06	99.02	100.35	100.36	99.788	99.338	99.448	99.04	99.521	101.35	100.25	100.23	100.31	99.134	100.64	100.09	100.2	100.07	100.85	100.51	100.31	98.473	99.219	100.03	100.19	98.962	98.808	98.859	101.91	99.375	99.217	99.811	98.869	98.781	100.09	100.68	100.86	100.89	101.13	99.142	100.07
117.49	117.27	117.87	118.18	117.14	116.22	117.43	117.67	116.22	117.66	116.46	116.3	117.91	116.68	119.18	117.82	117.78	117.93	116.83	118.68	116.25	117.81	117.18	115.46	119.38	118.07	117.5	115.97	117.49	116.09	116.87	117.96	117.84	119.03	118.08	118.27	117.35	116.54	117.64	117.57	118.89	117.06	118.03	116.46	116.46	117.84	118.99	118.04	118.39	117.41
105.51	104.9	105.32	105.45	105.06	105.78	107.14	104.51	105.9	104	105.79	104.84	105.8	106.54	106.35	107.1	104.74	106.9	105.15	107.01	106.01	105.07	104.18	106.44	106.85	107.3	105.72	104.67	105.42	105.61	106.59	104.82	105.28	105.62	106.11	107.06	106.17	106.28	106.5	105.97	105.48	105.38	105.45	105.84	104.02	106.53	105.11	104.66	106.08	104.47
110.96	110.24	111.31	111.23	111.17	112.44	111.07	111.01	111.86	110.64	111.9	111.73	111.66	110.36	112.49	110.89	110.97	111.89	111.02	111.18	112.39	112.92	109.14	111.84	110.59	112.2	112.03	112.8	110.77	110.92	109.68	111.03	111.8	111.44	111.04	109.79	111.45	110.54	111.24	111.15	111.12	110.17	110.37	110.45	110.75	111.54	110.56	109.76	112.11	111.46
113.23	112.65	112.23	112.35	112.76	112.05	112.77	110.03	113.34	110.43	113.52	111.39	111.29	112.51	111.54	111.93	113.31	112.41	111.33	111.19	112.04	113	111.77	109.72	110.27	111.82	113.02	111.8	112.32	110.26	112.56	111.13	111.38	113.12	110.83	112.02	111.57	111.7	111.75	113.2	112	111.24	111.04	112.4	111.17	111.53	112.1	112.16	111.8	111.99
105.36	104.46	105.66	104.06	104.65	106.28	105.93	106.95	106.94	104.55	105.53	105.44	104.93	106.29	104.93	105.83	105.79	105.69	105.22	104.54	105.44	104.99	105.88	103.39	105.56	105.77	105.09	105.41	106.91	106.29	104.59	105.58	105.23	106.23	104.9	105.9	105.19	105.51	106.55	105.42	106.46	106	105.28	105.37	104.76	105.77	105.13	105.94	105.97	105.08
117.99	119.82	118.76	117.6	118.47	117.27	117.18	118.79	118.37	117.51	116.86	115.64	117.66	117.38	116.78	117.6	117.89	118.5	116.5	118.84	116.97	118.24	118.19	117.7	116.32	119.59	116.45	117.74	117.4	115.68	117.9	119.11	117.75	118.24	116.87	118.2	115.71	118.41	116.97	116.82	117.32	117.35	117.48	115.68	117.76	117.74	117.84	116.36	117.52	117.57
104.82	106.28	103.75	105.3	104.2	104.48	103.45	105.28	105.15	104.77	103.89	105.11	105.24	104.48	105	106.4	104.49	104.86	106.11	105.03	103.15	105.04	105.49	103.48	104.78	104.29	105.11	105.26	104.23	106.15	102.68	103.63	104.39	105.13	103.98	105.4	104.38	103.92	104.79	103.26	105.52	105.23	104.51	105.4	105.06	104.94	104.39	104.81	104.94	105.22
104.49	103.06	104.01	103.35	103.58	105.01	104.41	105.02	104.21	105.99	105.65	103.35	106.13	104.94	106.39	104.89	104.09	103.82	104.91	102.97	105	102.54	102.66	104.54	104.33	103.72	104.3	103.64	103.65	104	102.97	104.21	104.98	104.29	105.17	105.13	103.9	103.77	104.27	104.75	103.81	105.6	104.8	104.39	104.76	104.63	104.47	104.69	104.08	103.56
107.47	105.71	106.5	105.78	107.27	105.86	107.54	106.13	107.29	105.91	105.75	106.23	106.97	107.55	106.14	105.71	107.9	106.75	105.85	108.06	106.37	107.85	105.31	107.91	107.54	107.26	105.43	107.39	107.54	107	108.15	108.84	108.15	106.57	106.78	105.92	106.05	106.03	107.1	107.81	108.9	107.57	105.89	106.59	106.84	107.68	106.59	107.97	105.31	107.12
105.65	107.19	107.68	106.49	106.73	107.27	107.74	106.47	106.44	106.39	107.95	105.99	106.45	106.61	106.32	106.64	106.67	106.24	107.47	107.08	106.8	108.08	106.38	106.47	106.18	106.92	108.75	107.22	106.14	108.21	105.74	107.8	106.42	107.57	106.68	105.24	105.2	106.2	105.2	108.12	107.38	107.22	107.04	104.72	105.34	105.77	107.7	109.13	105.26	106.72
105.74	106.32	106.14	105.39	105.89	106.53	104.99	104.61	106.08	105.85	105.27	106.17	105.57	104.68	106.18	106.29	105.2	106.18	107.21	106.31	105.66	106.25	105.33	106.33	104.72	104.57	104.67	106.11	106.18	104.49	104.46	106.23	106.06	105.96	105.17	106.42	105.17	107.14	103.85	104.36	105.11	105.37	104.79	105.52	105.48	106.09	106.75	104.71	104.95	106.55
110.75	111.46	111.05	111.17	111.38	111.25	111.35	109.75	108.54	110.18	112.45	111.58	112.39	111.57	111.1	111.12	110.51	110.21	110.66	111.74	111.99	110.4	110.57	111.6	111.13	112.16	111.1	111.26	111.11	110.6	111.91	111.14	112.11	111.75	110.8	110.11	110.25	111.79	111.3	111.61	111.52	110.64	111.26	113.06	110.4	112.96	110.74	112	111.54	111.32
100.17	101.16	101.05	100.17	99.579	100.38	98.409	99.216	100.1	99.378	99.295	99.896	100.05	99.202	98.204	99.667	99.986	100.18	99.891	98.716	98.703	100.33	99.454	99.11	100.7	99.312	98.832	100.13	100.84	100.44	99.802	99.597	98.754	99.415	100.04	98.931	101.28	100.21	99.329	100.5	99.333	99.526	98.723	100.16	99.229	99.33	98.183	100.89	100.35	98.893
103.58	102.95	105.71	104.71	105.34	104.58	104.06	104.72	104.07	104.45	102.48	105.17	103.45	103.93	101.87	104.14	105.22	104.22	103.32	103.09	104.4	103.79	105.26	103.18	103.12	105.14	104.4	103.66	105.06	104.76	103.92	104.57	104.1	105.72	103.37	103.85	104.53	104.35	106.22	103.72	106.52	104.31	102.98	102.89	102.73	103.77	103.88	104.52	103.29	101.73
101.75	100.51	100.74	99.268	99.646	100.26	99.174	100.93	99.352	99.504	101.75	100.44	99.495	99.799	99.72	100.71	99.652	101.1	99.35	100.93	99.319	99.727	100.59	99.129	98.521	99.029	99.301	99.372	100.8	100.03	101.75	100.24	100.86	99.632	99.951	99.669	99.982	99.761	98.589	100.23	101.38	99.643	99.828	99.674	100.51	99.828	100.13	99.837	100.99	99.167
110.72	111.47	112.93	110.56	111.28	109.55	111.81	110.77	110.22	111.98	111.84	113.22	110.85	112.51	111.44	111.15	110.61	110.96	110.96	109.62	111.5	110.07	110.55	110.13	112.06	110.17	111.15	113.56	109.57	110.2	110.13	110.47	109.6	110.43	109.85	112.15	109.27	112.19	110.29	108.52	112.35	108.96	110.99	111.56	109.14	111.02	111.33	111.98	112.52	111.18
106.69	107.03	104.08	106.12	104.87	104.74	105.57	105.78	106.04	106.43	106.85	105.48	105.92	103.64	107.08	104.27	105.01	105.62	105.46	106.22	105.69	106.16	105.01	105.47	103.83	104.84	103.44	106.5	105.17	105.05	106.76	105.07	106.97	104.93	106.89	107.33	104.01	104.77	105.91	105.57	105.66	106	106.33	103.8	104.15	105.26	106.12	104.06	106.86	104.56
105.61	106.21	104.65	105.67	106.62	104.79	104.85	106.68	104.46	105.06	106.11	106.05	105.23	105.72	106.03	105.04	105.64	105.9	104.6	106.38	105.88	104.05	105.73	107.23	106.07	105.01	104.72	106.33	105.5	105.59	107.24	105.31	106.82	104.17	106.57	106.5	106.23	106.1	105.22	105.54	104.73	106.08	108.25	106.05	105.92	106.86	105.11	104.79	104.62	106.28
100.48	99.374	97.76	101.23	99.804	101.1	99.926	99.323	98.964	99.331	98.191	100.06	100.62	98.581	98.498	97.916	102.11	101.72	99.466	98.865	99.56	100.18	98.437	99.282	99.68	100.99	99.427	100.84	100.26	99.263	100.6	99.175	99.048	99.896	100.25	100.59	99.738	101.52	100.39	99.551	99.919	100.67	98.561	100.39	100.57	98.961	99.045	100.37	99.111	98.789
118.41	117.76	118.57	117.44	117.36	116.9	117.76	118.76	117.65	117.29	117	117.68	116.39	116.55	116.55	118.29	118.88	116.15	118.27	115.74	117.08	117.22	116.75	118.14	117.12	117.53	119.2	116.43	116.25	116.9	117.48	116.28	114.89	117.35	116.88	117.21	118.47	118.19	117.23	117.17	117.54	118.74	117.21	118.32	117.22	117.1	119.69	117.95	116.34	118.86
109.63	106.44	108.75	107.23	107.17	105.57	107.36	104.8	107.22	108.16	107.6	106.85	106.89	107	106.73	105.75	107.93	106.37	108.18	108.05	107.37	108.05	105.67	108.67	106.82	106.57	108.09	106.86	107.61	106.23	107.51	107.14	107.98	104.88	106.56	108.05	106.08	106.9	105.03	108.13	106.97	106.96	106.65	106.46	107.25	105.59	107.39	104.73	107.13	107.95
98.775	99.299	102.24	99.618	100.43	98.166	99.275	100.64	99.625	98.515	100.46	99.688	100.47	100.55	98.999	100.86	98.927	100.31	100.04	99.969	100.11	100.8	100.52	100.05	101.14	100.5	98.682	100.47	99.651	99.748	100.33	98.842	99.053	98.462	100.25	100.61	98.929	102.5	100.72	100.93	99.937	100.88	101.19	98.591	100.54	99.499	100.08	100.14	99.318	101.52
105.66	105.42	106.8	106.22	106.93	104.96	106.74	105.68	106.33	105.17	106.67	106.97	108.08	105.64	107.4	104.9	106.16	105.6	105.69	104.52	106.14	106.35	107.4	105.34	106.07	105.99	107.26	107.14	106.12	105.47	106.3	106.55	104.06	107.68	106.75	106.57	106.35	106.81	107.06	104.17	106.98	105.07	106.26	106.86	106.77	105.92	105.82	106.1	105.51	105.27
112.08	111.97	112.16	112.21	110.53	112.9	112.7	112.54	112.62	112.41	111.17	112.16	113.26	112.37	113.66	112.11	112.1	110.56	110.97	113.19	113.04	112.16	110.64	112.68	112.11	110.92	111.57	111.69	113.47	111.6	112.54	112.08	111.75	111.55	113.05	111.36	110.89	112.32	111.07	111.64	110.66	113.16	110.68	111.73	111.3	111.67	112.51	111.57	111.94	110.04
100.1	100.37	100.99	98.725	99.314	99.495	101.48	99.208	99.417	99.094	99.244	98	100.09	101.16	99.679	98.477	98.732	99.596	99.165	100.19	100.16	100.78	100.83	99.901	101.82	100.4	99.504	98.626	99.035	99.305	101.02	100.72	100.59	100.62	99.433	100.32	101.39	99.015	99.449	99.7	98.421	100.84	100.91	101.05	98.979	100.16	99.262	100.39	98.329	98.535
104.79	105.67	104.8	105.82	105.73	107.35	105.9	106.36	104.77	104.74	106.07	106.72	105.68	106.91	105.78	105.73	105.65	107.33	106.92	106.22	107.78	106.79	107.12	105.52	107.4	107.44	106.95	108.48	105.78	107.32	105.84	106.92	105.95	106.23	106.79	106.7	105.8	104.35	106.09	105.78	106.35	107.42	106.17	106.39	105.24	106.1	105.38	105.83	106.21	106.75
105.86	105.47	105.98	103.83	103.33	103.86	103.81	105.28	106.52	103.41	106.07	105.27	103.88	105.69	104.76	104.93	105.22	103.72	103.12	103.09	104.37	105.84	105.5	105.41	104.03	105.57	106.56	106.86	105.09	104.3	104.94	105.81	104.11	105.14	105.23	104.96	104.08	104.48	104.06	104.68	105.37	104.45	103.35	103.58	104.96	103.82	106.29	104.37	105.56	105.7
104.95	106.96	106.39	106.32	105.95	104.85	105.09	105.36	106.17	106.11	105.54	106.09	105.71	106.65	105.92	106.28	104.86	106	104.23	103.87	105.66	103.5	106.02	105.06	106	105.84	105.48	104.3	104.2	105.15	106.26	106.98	105.81	106.23	105.74	105.4	105.71	105.74	105.5	104.56	105.6	105.65	105.8	105.74	105.15	103.89	106	103.98	104.18	105.78
117.7	117.94	118.37	116.59	118.24	117.85	118.37	115.21	116.94	118.68	118.56	118.65	116.73	116.92	118.15	118.38	116.8	117.51	117.54	118.91	117.99	117.81	116.11	118.28	117.71	118.18	117.26	117.87	117.68	119.02	116.85	116.99	117.23	119.29	117.19	116.75	118.64	117.06	118.3	117.94	117.9	119.16	117.94	116.79	117.94	118.17	117.79	117.86	116.27	119.29
112.19	112.19	110.69	112.7	111.69	111.47	110.71	111.56	112.11	110.38	111.13	111.88	111.19	111.32	111.09	111.91	111.68	111.1	112.05	113.27	112.12	112.91	112.46	111.69	111.54	111.62	111.01	112.85	110.83	111.49	111.93	112.22	111.42	111.33	112.08	111.19	110.32	111.38	112.99	113.86	111.14	111.86	111.76	113.02	111.3	112.43	111.99	111.91	111.7	111.15
104.61	104.15	105.49	105.04	105.53	105.96	104.39	104.41	103.95	105.04	105.22	105.14	105.22	106.52	105.92	106.6	105.5	107.7	105.47	105.89	106.48	105.6	106.26	104.33	104.38	104.26	105.91	104.97	106.08	105.92	105.74	104.75	105.5	104.68	105.96	106.17	106.17	104.96	106.75	107.28	106.6	104.46	106.74	105.84	105.83	104.48	105.43	105.06	104.7	105
100.03	101.74	100.48	100.68	100.65	101.37	100.68	99.774	100.87	100.48	98.547	99.624	100.34	98.965	100.99	101.44	99.908	101.75	101.16	101.3	98.888	99.912	101.71	100.77	101.13	100.78	101.02	100.89	100.45	98.828	101.65	102.84	102.09	99.637	101.83	102.88	101.63	100.46	100.97	102.41	100.77	101.02	100.24	101.5	100.78	101.31	100.54	101.2	99.742	100.95
104.11	104.54	102.24	104.96	104.01	104.76	103.51	104.71	104.44	104	103.4	104.32	105.84	103.42	103.81	103.61	103.99	104.24	104.07	105.08	102.84	105.89	103.46	103.84	103.51	105.65	104.87	104.74	103.94	105.04	103.69	103.08	104.95	103.05	104.08	105.62	104.13	103.74	105.27	103.62	102.05	103.71	104.04	104.9	105.02	106.34	103.78	103.42	105	105.86
104.61	106.39	106.51	105.88	105.69	105.11	107.01	105.77	105.58	104.33	105.13	105.68	107.09	104.97	106.97	106.72	106.63	105.53	104.27	104.79	106.72	106.16	105.72	106.41	106.88	106.87	105.15	105.37	105.89	104	105.73	107.15	106.76	104.85	105.54	105.57	105.27	106.62	104.85	103.73	104.83	104.75	104.64	103.66	104.28	104.76	105.61	104.89	105.86	104.65
113.87	112.75	111.85	113.55	113.51	114.99	111.9	112.84	113.04	111.54	111.84	111.95	113.32	112.24	113.43	111.39	112.55	112.25	113.93	113.77	112.78	112.5	114.11	113.16	112.58	113.47	111.86	113.39	112.15	111.91	112.99	112.77	112.15	113.71	111.13	112.63	113.17	112.19	112.69	114.17	112.8	110.37	112.52	113.95	112.63	113.56	112.74	112.04	112.31	111.89
112.04	110.76	111.45	111.17	110.89	110.88	111.31	111.29	109.76	110.03	111.19	111.5	110.02	111.53	110.4	110.57	111.19	110.69	110.81	110.33	110.01	108.84	111.37	109.81	110.44	110.09	110.8	110.62	110.15	109.59	110.26	111.05	111.44	112.1	111.22	109.4	110.01	108.85	110.37	111.32	111.84	110.08	109.72	111.07	109.99	110.64	110.71	112.15	109.95	110.95
111.44	111.43	111.63	111.41	110.27	111.28	109.58	112.25	111.5	111.74	112.03	110.67	111.9	110.96	111.22	110.96	110.62	111.73	110.86	109.96	111.52	109.49	109.64	109.72	112.53	111.63	111.01	110.61	111.3	111.64	112.09	112.17	111.93	110.9	111.77	109.47	109.89	110.52	112.06	111.91	110.62	111.62	112.97	110.28	110.09	111.76	109.76	111.38	110.03	110.89
105.69	103.63	103.99	106.74	105.62	105.19	105.8	104.87	105.26	105.33	107.59	103.92	106.68	105.9	105.84	107.99	107.84	104.2	105.72	105.71	105.38	105.07	104.82	104.67	105.62	105.57	104.78	106.17	104.33	103.87	106.07	104.91	105.08	103.99	105.8	104.31	104.79	104.59	105.74	105.12	105.74	106.7	104.86	106.54	104.33	104.03	106.14	106.21	105.52	106.89
110.46	111.35	110.92	109.1	110.54	108.92	111.07	110.04	108.71	111.83	108.34	109.82	108.88	112.42	110.51	111.59	109.97	109.94	110.65	111.32	110.64	111.48	110.97	109.35	110.59	110.17	110.41	111.7	110.37	110.75	110.79	111.37	110.27	110.7	108.33	109.93	110.44	110.01	110.15	110.9	109.84	110.07	109.14	111.41	110.9	110.81	110.72	110.86	110.63	111.1
105.72	106.66	105.96	106.6	106.98	107.33	105.05	105.08	105.37	107.89	105.33	105.57	107.65	105.97	105.57	108.07	106.39	107.15	105.76	105.65	106.87	107.19	107.63	106.61	104.96	106.22	107.12	105.31	106.56	105.66	105.98	106.34	104.74	105.44	106.89	107.78	106.26	107.64	105.4	105.29	106.29	106.24	106.47	105.38	105.84	107.34	106.06	107.35	103.5	107.23
107.77	106.8	105.51	107.02	106.04	107.32	106.69	107.57	107.68	105.4	106.02	106.96	107.47	106.74	108.03	106.62	107.18	105.43	107.35	107.73	107.46	109.64	106.49	107.16	106.7	106.92	107.69	106.72	108.01	106.58	108.23	108.04	107.55	106.01	109.32	107.62	107.09	105.14	106.87	106.94	106.06	105.52	106.94	106.98	105.83	107.31	104.22	107.72	107.23	106.34
109.48	109.27	109.88	110.93	112.31	110.42	109.65	109.18	111.05	110.55	109.58	110.66	110.2	108.95	109.18	109.94	109.92	109.25	109.14	109.23	109.6	107.71	108.7	111.25	108.97	110.01	109.82	109.32	109.73	108.66	109.87	110.52	108.74	107.74	109.68	109.54	111.58	110.9	109.72	109.29	109.92	110.29	112.1	110.04	110.87	110.24	111.04	109.85	109.89	110.18
104.52	106.4	107.06	105.69	104.71	106.34	105.83	105.08	104.98	105.42	105.65	105.98	106.48	104.35	106.14	104.08	106.26	105.54	106.05	106.68	105.49	104.71	105.57	105.66	106.3	105.15	105.98	105.94	106.44	106.18	107.16	105.27	104.43	105.45	105.6	105.18	106.27	104.67	105.26	106.34	106.73	105.37	104.83	105.28	105.93	105.7	105.82	105.61	104.95	105.73
112.4	109.87	111.72	112.64	112.64	111.46	111.94	111.02	112.33	112.13	111.21	111.62	112.61	110.93	110.63	111.22	111.81	111.43	112.01	112.48	110.92	112.71	112.1	112.57	112.15	111.88	111.36	111.51	110.74	111.46	112.39	110.52	111.41	111.52	111.89	112.5	111.08	111.5	111.37	111.81	111.12	111.64	110.85	110.88	111.35	111.86	112.1	110.93	111.57	112.44
106.17	105.9	105.42	105.17	105.79	108.72	105.21	106.09	106.68	105.15	106.66	104.79	107.25	106.01	106.68	106.65	105.51	106.09	106.29	107.19	105.67	104.9	105.42	105.65	104.28	105.29	106.24	103.89	106.01	105.58	106.6	105.34	105.7	107.95	106.88	105.62	105.87	104.97	106.16	107.69	106.63	105.97	105.94	106.69	105.94	105.98	106.64	107.15	105.71	106.96
106.55	105.78	105.12	105.94	105.72	104.58	106.74	106.86	106.23	105.6	105.88	106.48	106.19	105.8	106.12	105.89	106.34	105.47	106.87	107.22	104.77	105.69	106.29	105.79	105.93	107.27	104.69	105.11	107.21	107.15	106.87	106.4	106.69	107.64	105.24	105.65	105.65	106.9	107.11	105.64	106.52	104.15	106.53	105.93	106.52	107.2	108.11	105.16	105.66	106.37
107.93	107.23	106.83	105.86	108.18	107.64	106.83	106.31	107.33	107.26	106.4	108.06	107.91	107.82	106.96	107.54	107.45	106.03	107.56	107.2	106.75	106.96	107.62	106.46	106.72	108.57	106.33	108.27	106.15	106.95	107.31	106.98	107.4	108.24	107.78	106.87	106.06	106.82	107.79	107.72	106.65	105.79	107.13	106.01	105.44	107.33	108.43	106.3	107.03	107.51
109.59	110.19	112.1	110.71	112.37	111.7	110.46	109.99	111.03	110.74	111.37	111.23	111.05	110.67	110.8	111.61	110.31	110.27	109.9	109.71	110.27	111.78	112.3	110.91	111.2	111.49	110.27	109.14	111.13	111.25	109.67	111.21	110.93	109.77	111.69	111.87	110.67	112.17	110.63	110.2	110.93	111.88	110.96	110.33	111.38	110.9	110.96	109.52	110.59	111.39
102.92	104.04	104.62	105.08	105.29	105.48	103.61	103.24	106.18	104.57	104.37	104.59	104.31	104.27	102.02	102.08	105.71	104.05	104.15	104.85	104.5	105.9	105.04	103.19	103.73	103.97	106.11	106.06	106.23	104.43	104.01	104.69	105.67	104	104.59	104.88	104.42	105.76	105.38	104.7	103.29	104.41	105.52	106.24	104.27	105.19	105.35	103.15	104.35	103.38
110.7	110.38	111.81	112.08	110.78	111.8	110.82	111.37	109.92	110.12	110.63	110.66	111.93	111.87	111.96	110.65	111.72	111.49	112.75	111.78	110.05	111	110.86	110.28	110.88	111.19	110.03	112.74	111.93	111.83	110.63	110.25	109.95	110.96	112.16	112.81	110.64	109.36	109.05	110.97	112.17	110.65	111.99	111.19	112.74	111.48	111.24	111.22	110.46	110.22
111.99	112.29	112.03	108.3	112.25	110.71	111	112.32	112.52	111.36	111.57	113.5	112.92	113.26	112.54	113.78	112.74	112	111.6	111.96	110.92	110.91	113.42	111.6	112.07	111.76	113.03	113.1	112.17	111.3	112.33	111.42	111.19	110.98	111.89	112.08	112.56	110.12	111.83	111.65	111.82	112.34	111.9	112.71	112.19	111.66	111.28	111.93	111.25	112.33
101.2	100.62	99.764	100.32	100.01	100.94	100.74	100.48	99.819	99.99	99.51	99.427	98.815	101.1	101.74	100.52	100.46	99.718	99.683	101.46	100.02	100.15	99.467	100.32	100.53	100.76	99.958	98.966	101.54	100.94	100.32	101.3	99.961	100.29	101.58	99.61	101.26	99.577	101.57	100.25	100.68	99.154	100	99.026	101.17	99.307	100.48	99.731	101.8	100.19
111.13	110.82	109.53	111.59	110.91	112.33	113.1	111.89	112.92	111.15	112.17	111.16	112.94	112.78	113.32	109.58	111.53	111.65	112.15	111.47	114.4	111.6	111.97	112.15	112.55	111.54	110.65	112	112.01	112.48	112.06	112.47	113.4	111.22	112.5	112.52	111.21	111.52	111.26	113.16	111.45	111.35	111.72	111.37	112.67	113.49	113.19	112.99	113.06	112.39
106.58	105.35	106.87	104.14	105.78	105.24	107.52	104.41	104.78	104.84	104.02	104.45	105.51	105.12	106.76	105.28	105.45	105.68	105.87	104.72	104.35	105.71	105.5	105.89	105.13	105.57	105.91	104.17	104.72	106.41	105.89	105.32	106.72	106.33	104.26	105.9	105.08	104.86	105.37	105.39	105.29	104.23	105.08	104.28	107.54	106.11	105.87	106.21	106.18	105.28
106.96	105.5	106.01	106.22	106.49	107.68	105.8	106.32	107.45	106.23	105.53	107.78	107.04	107.95	105.92	108.13	106.19	107.75	106.35	107.5	105.66	107.3	106.97	106.3	107.63	105.89	105.08	106.73	107.07	107.01	106.09	106.17	105.64	106.43	106.76	106.79	107.54	106.68	105.78	107.31	106.37	107.72	105.52	106.83	105.68	106.75	108.44	105.93	106.3	106.32
106.73	104.76	106.34	104.71	104.44	105.71	105.7	106.57	105.66	104.22	105.19	105.12	105.37	106.4	105.82	106.71	106.8	105.59	106.3	106.37	105.15	104.77	104.37	104.93	104.73	105.44	106.29	105.64	106.12	104.6	104.42	104.52	106.13	104.75	106.8	104.01	105.62	105.88	106.24	105.15	103.69	104.71	105.28	105.75	107.7	105.15	105.51	104.47	104.31	104.77
112.14	111.49	111.74	110.68	111.43	110.65	111.4	110.62	111.64	111.06	110.4	111.48	112.1	113.23	111.99	111.43	112.21	110.78	110.21	110.94	110.23	112.73	111.65	111.83	110.7	112.04	112.08	111.27	111.02	113.64	110.36	111.37	111.26	110.74	110.2	110.09	110.18	112.47	110.95	113.02	112.92	112.49	110.34	112.19	111.4	111.32	112.35	111.52	111.18	109.93
100.25	100.79	100.9	100.37	99.527	99.791	98.936	98.884	99.388	97.861	98.393	100.2	100.73	100.62	98.851	99.672	98.693	99.644	100.2	99.319	99.814	99.976	99.808	100.52	102.27	101.01	100.48	100.56	98.119	99.518	99.32	98.723	98.593	99.175	99.241	99.845	101.38	98.937	99.326	99.763	100.96	100.89	99.775	98.393	100.12	99.481	100.27	99.64	97.693	101.94
111.97	110.85	112.45	111.79	111.78	113.26	111.03	111.93	112.85	113.38	110.85	111.51	112.31	110.48	111.8	111.83	111.42	112.23	110.82	110.99	112.62	113.17	111.77	111.97	111.96	111.74	113.16	112.98	113.78	111.38	112.53	111.7	111.6	111.74	110.3	111.03	111.65	111.78	111.46	111.92	111.58	112.17	113.99	110.99	111.38	111.56	112.01	111.08	111.02	110.99
103.43	103.88	102.85	103.88	102.22	103.59	105.03	103.51	104.43	103.97	103.01	103.4	104.13	104.14	103.3	102.69	104.78	102.99	104.69	102.7	103.94	105.64	104.25	103.12	105.02	104	105.86	103.8	104.55	103.67	103.48	104.93	104.17	101.16	104.43	103.49	104.02	103.6	104.14	105.02	104.71	104.17	103.72	105.11	103.11	105.3	104.24	104.53	104.15	105.33
106.54	105.8	105.72	106.62	106.36	106.03	105.8	104.93	105.62	106.92	106.05	106.01	107.28	106.77	105.94	106.07	106.88	104.72	106.47	107.32	105.61	105.35	105.36	106.64	105.38	105.02	106.34	105.63	104.82	106.89	105.54	105.87	106.6	106.07	105.6	105.53	105.92	105.33	104.64	106.65	106.02	104.4	105.84	106.48	105.87	106.18	105.94	106.64	105.97	105.93
106.68	107.64	106.67	105.27	106.41	105.89	105.45	105.68	105.88	105.72	106.96	106.55	107.41	105.58	107.11	106.72	105.68	107.26	106.37	105.89	106.77	106.95	106.67	107.14	106.53	105.49	107.37	106.4	106.8	107.8	106.95	106.36	106.04	105.91	107.57	106.95	105.51	106.82	106.44	107.13	106.61	108.22	106.77	106.55	106.2	107.11	106.7	106.73	106.3	107.89
103.54	105.84	104.31	104.92	105.27	104.95	105.97	103.34	105.46	104.12	104.6	104.26	104.72	105.17	103.33	104.19	102.7	105.18	105.39	104.09	105.6	104	104.9	103.62	104.58	104.24	105.63	104.45	104.08	104.58	103.92	106.13	103.85	105.24	105.46	104.12	105.04	103.9	103.28	103.61	105.83	104.46	104.23	103.85	103.91	105.31	103.87	105.39	102.83	104.42
111.18	111.34	109.07	112.71	111.99	110.59	111.28	112.56	110.49	112.35	111.63	110.23	110.32	110.42	110.88	112.41	109.95	112.07	111.18	112.11	113.31	112.49	111.95	111.5	110.38	112.18	112.41	111.44	111.5	112.54	110.46	111.36	110.8	111.92	111.37	112.15	111.15	112.45	110.94	112.73	110.44	112.25	112.19	111.56	111.13	110.05	110.58	112.44	110.3	110.79
106.4	106.75	106.1	106.8	107.71	106.83	106.16	107.08	105.69	105.78	105.8	104.69	108.19	107.18	106.76	105.88	107.61	105.91	107.22	106.15	107.25	106.67	105.66	106.9	105.57	105.23	106.65	106.34	105.78	104.43	107.31	105.36	106.35	106.76	105.05	105.94	105.32	105.19	106.45	105.41	106.53	106.66	105.26	105.11	105.84	106.58	105.92	106.29	105.48	106.36
105.91	107.23	104.93	106.48	106.07	106.55	106.79	105.6	105.74	105.14	105.69	104.58	105.75	105.19	106.25	105.06	107.53	105.48	104.19	106.38	104.98	105.28	106.31	106.69	106.01	105.54	106.21	105.96	103.59	105.9	106.86	107.07	105.4	106.4	105.98	105.93	105.54	105.05	106.03	107.01	105.66	105.06	106.51	105.2	105.84	105.77	106.29	106.32	105.05	105.82
111.95	110.94	110.99	112.3	111.6	111.7	111.48	111.5	111.04	111.16	110.95	111.13	109.94	110.8	112.27	113.25	112.88	111.41	111.16	112.26	111.47	111.43	111.68	111.76	110.88	112.33	111.84	112.18	110.03	112.85	111.5	111.68	112.52	111.85	110.28	110.53	110.64	110.99	111.88	111.06	111.5	111.28	110.95	111.45	111.04	112.32	111.48	110.41	110.22	111.25
99.096	99.101	99.67	99.927	100.44	99.088	99.579	101.21	99.962	100.69	97.895	99.876	99.94	99.77	99.471	100.84	99.692	99.586	98.587	100.94	101.2	99.524	98.709	99.188	98.637	99.266	100.41	98.329	100.17	98.221	98.925	99.853	99.296	98.994	100.21	98.713	101.35	99.487	99.493	100.02	100.38	100.06	101.03	99.68	98.354	101.62	99.847	98.452	99.666	99.885
105.26	104.31	105.73	105.56	105.73	104.94	105.69	106.35	105.24	104.01	106.88	105.68	105.73	106.14	104.69	105.63	106.22	105.87	105.27	105.07	106.84	105.83	105.55	105.96	106	105.98	104.31	105.8	105.92	103.89	105.03	104.76	103.82	107.23	106.62	106.86	106.78	105.4	105.85	104.64	105.93	105.21	105.79	105.57	107.45	105.56	105.46	106.05	106.03	104.63
112.5	111.85	113.18	113.59	112.92	112.73	111.15	112.6	112.17	112.61	111.55	111.18	112.42	112.46	112.31	111.41	111.55	112.65	112.16	111.81	111.6	112.59	112.71	112.2	112.03	112.1	113.41	112.15	111.87	112.54	111.61	113.13	112.59	111.1	112.44	111.97	111.56	112.4	113.71	111.99	112.58	112.13	111.83	110.73	111.86	113.37	113.05	112.92	111.74	110.9
104.94	106.48	106.2	105.58	104.65	105.73	105.43	106.99	106.51	105.1	106.35	106.5	107.41	106.4	105.4	106.2	106.4	106.89	106.42	105.1	105.85	106.13	105.66	105.22	106.22	106.59	106.02	105.96	106.7	106.05	106.37	106.97	106.06	106.54	104.87	106.71	107.75	104.72	106.55	105.64	105.6	105.18	104.44	106.63	105.89	106.98	104.62	106.55	106.18	105.97
110.08	110.51	109.74	108.74	109.45	110.62	109.6	111.95	111.51	109.77	108.79	110.5	110.61	111.17	111.45	113.59	109.65	111.82	110.23	111.68	110.72	108.49	109.24	111.31	110.93	110.38	110.76	111.91	111.83	109.23	110.07	112.8	111.06	111.77	112.3	110.89	111.05	110.09	109.87	109.54	111.15	111.01	112.15	111.2	109.83	110.19	110.97	110.32	109.45	112.66
106.21	106.72	105.27	105.7	105.44	107.6	106.56	105.35	105.49	107.29	107.4	105.49	105.35	107.4	106.32	105.58	105.96	107.06	105.99	106.95	105.08	107.14	105.68	106.66	106.04	106.37	105.13	105.62	106.93	105	105.9	104.77	104.9	106.03	105.45	105.37	106.88	107.37	107.32	106.97	104.73	104.9	106.43	105.22	105.57	104.52	106.14	104.77	106.06	106.88
105.18	104.49	104.94	104.72	105.39	106.07	106.82	105.05	106.31	106.65	106.29	106.73	105.13	104.4	106.26	106.13	106.39	107.7	105.84	104.98	106.17	105.7	104.88	106.06	106.69	105.7	106.61	106.08	104.86	106.63	105.67	105.3	106.82	107.04	105.11	106.19	106.31	106.84	106.73	106.13	105.2	105.92	107.57	105.54	104.86	105.73	107.41	104.92	108.12	104.58
109.65	108.56	111.37	109.75	111.68	110.55	109.91	109.05	109.9	110.03	109.93	109.27	110.33	110.13	110.91	109.97	109.52	108.61	109.45	109.96	110.21	110.02	110.23	111.86	109.94	109.95	111.19	108.99	109.13	110.45	110.11	108.49	111.1	109.66	108.93	110.28	108.97	109.48	110.26	109.23	110.36	109.36	110.07	109.81	109.49	110.51	110.52	111.02	110.36	109.24
106.5	106.77	104.82	106.64	104.99	104.87	104.48	106.54	105.99	106.57	105.51	104.27	104.91	104.71	105.14	105.8	106.01	104.95	104.01	105.37	107.74	105.23	106.04	105.05	106.58	106.57	106.15	104.68	105.5	106.49	105.49	105.51	105.38	105.22	105.96	104.74	105.9	105.33	106.11	104.84	105.89	105.34	105.94	106.81	106.58	105.5	104.55	106.44	105.86	107.23
104.83	101.59	103.44	103.58	105.08	105.04	103.34	104.48	102.74	104.48	105.71	104.61	102.93	102.94	104.74	104.76	103.83	104.47	104.28	107.36	104.35	104.9	103.58	105.4	105.52	105.22	104.82	102.37	102.75	103.8	103.41	106.1	103.53	103.98	104.33	104.58	104.98	103.35	104.04	102.04	105.11	104.1	103.49	103.73	104.47	103.88	102.44	104.44	104.19	104.81
105.42	102.59	104.11	105.02	103.53	103.87	105.14	103.43	104.02	104.34	103.67	104.03	103.89	102.97	104.37	105.55	102.87	103.19	104.59	103.95	103.56	103.78	104.53	103.68	103.48	102.96	104.96	104.55	104.43	103.54	103.29	104.54	102.04	103.06	103.49	105.48	105.04	103.79	103.11	104.6	104.24	104.14	103.55	104.4	103.62	104.9	102.73	105.34	104.54	104.18
98.83	99.702	100.7	99.533	99.914	100.79	100.28	97.663	99.478	100.64	99.38	99.146	98.232	99.739	100.66	98.887	99.411	101.1	101.25	99.902	99.483	99.096	98.863	99.267	98.543	99.511	100.01	99.822	99.938	100.25	98.747	99.802	100.34	100.09	97.349	100.53	98.506	100.46	98.34	99.717	99.827	97.891	100.1	98.49	100.73	99.48	99.165	100.39	99.947	99.913
100.86	99.892	100.61	99.345	99.561	99.831	100.65	98.534	100.94	100.81	98.883	100.63	99.733	100.72	99.131	99.447	99.743	99.222	99.498	100.45	100.32	100.43	100.02	100.13	102.44	98.636	100.96	100.58	98.786	100.3	99.644	99.852	100.05	101.09	99.116	100.98	101.02	99.764	100.17	99.621	100.6	99.952	100.07	99.932	98.946	100.73	99.78	100.67	100.19	100.68
102.91	104.66	105.43	104.75	103.92	104.64	104.57	104.07	104.11	105.26	104.37	104.94	102.91	104.34	105.21	105.05	105.3	105.17	105.25	103.4	106.03	105.95	104.34	104.69	104.8	105.69	106.13	104.94	104.27	105.33	105.21	105.79	104.23	105.62	104.61	104.66	105.56	103.37	104.99	104.89	102.89	104.65	103.58	104.77	103.96	104.85	105.85	104.49	104.85	102.24
111.9	111.74	112.53	110.99	112.51	112.26	112.03	112.89	112.87	112.73	112.91	112.54	112.38	111.4	113.04	112.44	111.99	112.69	111.77	110.66	111.72	112.53	111.77	113.48	111.67	110.79	114.48	113.26	112.02	111.6	113.1	111.22	112.94	111.07	113.19	112.49	111.57	111.26	110.84	110.79	112.11	111.17	110.21	111.59	112.56	112.01	110.18	113.25	113.04	110.92
109.89	112.66	109.48	112.65	111.31	110.49	111.6	109.03	110.86	113.04	113.73	110.57	111.44	113.47	111.44	110.59	110.87	111.32	113.25	110.56	111.43	111.43	111.54	112.34	111.68	111.02	110.26	112.91	110.6	111.54	110.93	111.56	111.89	111.19	110.86	112.29	111.26	112.6	111.04	110.46	110.72	111.73	111.21	110.56	112.45	112.83	110.44	112.36	111.31	112.76
110.29	111.1	111.92	111.1	112.76	110.63	112.61	111.7	111.29	111.08	111.65	109.68	112.69	111.63	111.74	111.44	110.87	110.5	111.57	109.96	112.66	111.51	111.67	110.9	111.07	111.41	111.37	110.45	111.72	111.57	112.38	112.04	114	111.89	111.78	111.94	110.78	111.55	112.33	111.72	110.19	111.62	109.29	111.9	110.51	111.51	111.26	111.46	111.52	111.49
111.74	111.13	110.71	110.57	109.52	110.17	111.68	112.13	111.03	109.61	111.39	111.96	110.51	109.15	111.01	110.94	111.37	111.22	110.41	110.75	111.16	110.86	111.76	111.09	111.42	111.45	110.81	112.41	111.39	110.91	111.4	111.28	111.55	111.22	111.89	111.17	111.36	111.99	110.7	110.38	109.64	110.17	112.79	111.09	110.79	111.37	112.23	110.37	112.47	109.33
118.07	117.63	117.62	117.08	117.3	116.92	117.23	117.02	117.62	117.54	116.72	116.05	116.58	117.69	118.68	118.08	118.77	118.03	117.91	118.32	118.32	118.89	118.46	118.05	117.23	117.34	116.68	117.44	117.58	116.87	117.38	117.92	119.24	118.15	117.9	117.19	118.49	116.2	116.77	118.38	117.01	116.37	117.02	117.6	119.06	117.02	117.09	118.02	118.12	119.27
105.21	104.67	106.61	106.2	104.57	106.39	104.92	105.09	105.41	105.48	105.65	106.13	107.34	105.26	103.73	106.42	106.3	105.82	105.47	106.15	105.98	104.15	106.6	105.67	105.99	106.89	104.75	105.59	106.74	105.68	105.89	105.53	105.43	104.25	106.12	105.62	106.58	104.78	104.57	104.58	105.88	106.74	106.38	105.42	106	106.12	105.6	104.72	104.7	106.33
110.84	111.59	110.92	111.34	111.87	113.19	112.02	112.76	111.2	111.32	112.07	112.57	110.83	112.27	111.28	110.88	112.42	111.77	112.65	112.43	112.1	112.43	111.99	111.64	112.05	112.11	112.06	112.58	110.21	111.39	111.44	112.17	113.09	111.48	112.28	113.51	110.52	111.48	112.7	112.16	111.73	111.82	111.75	113.22	112.22	111.88	112.95	111.93	112.81	111.79
100.02	101.93	99.951	99.73	102.45	102.11	101.42	101.1	102.03	100.73	100.26	101.95	100.86	100.63	102.26	101.11	99.659	101.97	101.4	102.31	101.37	100.84	102.13	100.44	102.16	100.12	100.66	101.53	101.71	100.58	101.17	99.634	101.48	100.93	100.2	102.54	101.17	100.96	101.28	101.78	101.34	100.84	100.84	99.83	99.587	101.24	101.41	100.9	100.86	100.26
103.54	103.82	105.75	104.21	104.3	103.74	104.59	106.46	105.84	105.33	104.97	104.55	103.02	102.59	106.09	104.54	103.17	104	104.51	104.54	103.34	103.02	105.07	105.53	105.02	103.34	104.96	103.61	104.84	104.87	105.65	104.49	105.27	105.64	103.56	104.41	106.51	103.51	104.09	105.29	105.66	104.05	105.06	103.76	106.9	106.44	104.63	104.65	104.29	103.5
110.5	111.3	112.24	111.49	112.43	110.86	111.6	109.79	110.41	112.15	111.8	111.88	111.67	110.27	111.06	111.41	111.62	112.15	112.52	110.66	110.77	111.9	112.57	111.88	110.31	112.18	111.13	112.03	111.06	112.18	112.93	112.65	111.44	110.68	112.09	111.69	109.83	112.71	111.17	111.37	111.71	111.43	111.76	112.92	111.42	111.11	110.44	112.08	112.5	111.7
101.05	101.08	100.4	99.958	100.92	102.03	100.44	99.917	101.06	101.6	99.491	100.77	99.7	100.61	100.53	101.71	100.54	102.29	100.72	100.28	101.71	100.76	101.92	100.06	101.88	99.907	99.781	102.6	99.511	102.04	99.77	101.05	100.82	99.932	102.08	100.65	101	101.17	101.09	100.44	100.01	100.71	99.597	100.63	100.02	101.35	102.08	101.86	101.94	99.872
103.41	103.73	104.36	103.82	103.07	105.98	103.01	104.33	104.47	104.09	103.46	104.19	103.57	103.94	104.23	105.55	104.54	105.08	102.32	105.05	104.76	105.48	104.41	103.67	104.78	103.01	104.86	103.22	102.96	103.97	106.4	104.9	104.84	104.64	103.5	103.5	104.42	104.59	103.79	103.42	104.77	104.49	104.43	104.38	105.24	103.41	104.45	104.53	104.71	104.28
106.11	105.99	106.1	105.18	105.5	105.43	105.8	107.04	106.45	105.69	105.33	104.1	105.57	105.16	103.87	104.32	104.34	104.34	107.27	106.16	104.63	104.83	104.82	105.65	106.24	105.81	106.27	105.32	104.71	104.18	106	105.4	103.82	105.09	106.21	104.47	105.35	106.81	106.45	105.34	104.89	105.59	105.07	104.81	104.59	104.23	104.41	107.3	106.93	106.09
109.62	109.22	109.99	111.66	110.57	111.5	109.94	110.38	109.53	111.5	109.98	111.4	110.43	109.29	110.63	111.55	110.56	109.58	109.38	110.76	110.54	110.18	110.58	111.23	109.93	110.03	109.8	111.47	112.16	112.91	109.11	110.94	111	111.1	109.53	110.12	109.67	111.65	110.57	111.29	111.35	110.42	111.75	111.17	109.65	109.86	108.63	110.66	110.41	110.81
110.27	111.68	108.42	112.9	110.84	110.82	110.36	113.09	111.52	111.19	110.33	111.45	111.41	110.69	110.57	110.39	110.6	111.35	112.14	111.72	111.93	112.67	110.91	110.86	110.79	110.85	109.66	110.83	111	110.29	112.63	111.45	112.15	111.31	110.35	109.98	111.38	112.28	110.41	112	110.94	111.35	110.98	111.16	110.63	111.65	110.84	111.07	111.11	112.15
113.14	113.7	113.58	112.52	111.52	111.98	112.64	112.67	113.03	114.1	112.69	113.13	112.67	112.49	112.88	113.49	113.15	112.62	112.39	112.38	112.51	112.5	112.41	112.93	112.31	111.74	112.66	113.96	113.11	111.32	112.77	112.58	111.22	113.1	112.57	112.39	112.69	112.34	113.84	111.62	113.38	112.42	112.34	112.84	112.85	111.19	113.14	112.35	111.95	112.4
104.38	103.58	103.66	104.01	104.41	105.61	104.05	105.49	105.84	103.6	103.69	105	104.71	103.67	102.56	103.3	103.52	104.43	104.81	104.07	105.24	104.02	104.32	105.36	105.16	104.34	105.8	104.16	103.53	103.75	104.89	104.26	104.08	104.53	105.41	104.87	106.04	104.25	104.45	104.25	105.91	105.82	103.21	106.33	103.05	104.46	102.98	105.01	105.39	104.58
105.37	106.1	107.19	105.58	105.11	107.08	107.31	106.13	104.57	105.76	106.47	105.46	105.03	106.14	105.92	105.88	107.56	107.11	105.83	105.22	105.89	105.06	106.66	106.19	105.74	105.63	105.7	106.17	104.87	104.77	104.06	105.96	104.66	106.34	106.06	105.04	105.36	107.13	105.3	105.49	106.85	104.36	106.1	104.59	106.28	105.8	105.41	105.93	106.16	106.98
111.23	112.81	110.47	111.28	111.63	111.79	112.24	110.94	110.61	113.23	111.39	109.28	111.24	111.93	112.84	111.66	111.72	111.64	111.46	112.65	111.1	110.38	112.06	109.28	111.98	111.2	111.01	110.97	111.39	112.24	111.31	112.08	112.82	110.79	111.82	112.22	111.31	112.37	111.49	110.02	111.23	110.88	112.59	112.47	110.76	112.34	110.6	111.39	110.41	112.11
112.6	110.85	112.89	111.44	112.6	112.92	110.17	111.16	111.57	110.95	111.84	112.56	113.98	113.44	111.87	110.18	113.18	111.96	111.32	112.13	111.7	111.32	113.07	111.33	112.04	112.7	111.35	110.85	110.83	111.95	113.05	111.93	112.54	111.5	113.03	112.18	110.72	111.34	111.54	112.75	111.7	111	111.53	112.26	111.37	111.48	112.67	113.38	113.04	111.97
105.13	104.73	104.34	106.89	106.16	106.52	105.4	105.85	104.61	106.58	104.14	105.64	106.19	106	105.7	105.19	104.81	106.92	106.49	105.43	104.28	103.85	104.07	105.25	104.43	105.63	105.61	104.89	106	106.36	106.06	104.45	105.58	106.21	105.23	104.74	105.74	106.25	106.27	104.6	105.89	104.97	106.3	104.46	104.69	104.87	104.91	106.57	107.51	104.98
105.9	105.07	104.59	105.29	106.76	105.67	104.57	105.94	104.79	106.74	104.75	105.38	103.83	104.91	106.65	106.76	103.12	105.63	105.6	104.98	103.53	105.63	103.61	106.21	106.43	105.37	104.58	107.06	104.97	105.95	104.71	105.38	105.19	106.14	105.87	105.99	105.88	106.02	103.8	105.09	106.2	103.94	105.39	104.46	105.08	105.05	105.86	105.22	106.95	104.98
109.96	111.83	109.8	110.57	110	110.8	109.43	109.42	109.92	110.9	108.3	110.41	109.74	110.23	109	110.72	110.43	111.7	109.74	109.85	111.44	110.05	111.16	110.79	110.62	110.21	111.03	110.22	110.18	110.16	110.97	109.55	111.49	110.06	111.85	110.24	110.28	110.69	111.06	111.64	109.99	109.76	110.43	111.83	111.34	110.48	110.35	111.12	109.82	109.92
98.958	99.589	100.28	100.81	99.654	100.21	98.56	101.32	101.07	100.91	100.74	100.37	100.75	100.84	100.78	101.58	100.18	99.922	100.09	100.8	101.61	99.251	100.84	98.459	100.42	99.2	99.489	99.4	101.01	99.783	100.66	99.148	99.223	99.706	100.42	99.212	101.52	100.14	100.8	100.76	100.03	101.33	100.08	100.67	100.46	100.28	102.38	100.05	100.5	98.03
106.7	105.42	105.96	105.73	106.24	105.62	105.66	106.12	104.83	104.78	107.28	106.55	106.32	106.22	104.18	106.42	106.13	105.38	104.11	105.24	105.24	106.98	105.98	105.36	105.1	106.15	105.21	106.26	106.35	106.55	106.69	104.91	105.45	104.55	106.05	106.34	106.15	106.21	107.67	104.33	105.54	105.84	106.35	106.23	105.64	106.05	104.8	104.72	105.51	106.38
105.02	105.81	105.98	105.43	108.43	105.92	105.54	104.82	105.99	105.76	105.52	106.08	105.84	106.13	106.13	106.04	104.35	104.58	104.82	104.03	107.09	105.2	106.08	105.72	106.36	107.19	106.01	106.02	106.4	104.72	105.72	105.76	106.17	105.28	104.63	103.85	106.28	107.69	105.71	107.27	106.39	107.25	103.86	106.87	104.65	106.51	105.99	106.04	104.89	106.37
106.92	107.1	106.77	105.02	104.74	104.53	106.25	105.57	105.63	105.71	106.48	105.31	105.22	106.14	106.7	105.21	106.03	104.14	106.14	106.59	105.09	105.41	105.95	106.55	106.63	106.43	107.09	105.38	106.4	105.17	106.41	106.77	106.48	106.99	105.91	105.5	106.7	106.3	105	105.49	105.59	104.54	105.85	105.59	107.22	105.74	104.78	105.3	106.21	105.8
105.5	105.66	107.1	107.62	104.64	106.6	106.73	107.76	107.38	105.72	106.97	105.92	106.45	107.1	105.54	105.98	106.72	106.89	106.61	107.02	106.9	106.35	106.45	105.67	106.71	106.19	106.01	107.23	106.14	107.5	108.29	105.76	107.03	107.93	105.94	106.55	106.82	106.74	106.36	106.08	107.37	104.61	104.7	106.11	106.77	106.28	105.09	105.56	105.47	107.18
105.48	105.21	106.93	105.71	105.65	105.48	105.78	105.69	105.27	105.53	105.88	105.32	105.2	106.08	105.37	106.27	106.84	105.49	106.35	105.38	104.89	105.9	106.11	105.29	105.05	105.85	105.76	105.28	105.09	106.04	106.2	105.63	104.72	105.45	104.84	104.85	105.24	103.74	104.94	105.18	106.62	105.46	105.75	106.89	106.2	106.73	103.99	105.78	104.92	105.16
107.14	106.31	105.59	104.58	106.01	105.74	106.69	104.87	104.85	106.56	105.26	105.67	105.96	106.57	107.83	107.22	104.73	106.01	104.88	105.24	107.92	105.86	105.82	106.5	106	104.27	106.02	105.82	105.56	105.14	106.26	107.13	105.63	105.77	106.01	106.43	104.9	104.81	106.11	106.23	104.88	105.89	105.99	104.82	105.91	106.44	105.92	103.95	106.19	104.14
111.48	111.21	111.61	110.68	112.42	112.46	112.86	113.85	111.81	112.32	112.85	111.99	114.41	112.55	113.22	111.54	112.04	112.02	112.52	111.86	111.13	112.37	112.12	110.29	111.39	111.09	112.18	112.29	111.44	110.94	112.88	111.68	112.77	113.39	111.75	110.58	112.42	109.69	110.78	112.36	111.8	110.82	110.62	111.4	112.17	111.82	111.95	111.7	112.64	111.04
117.67	117.67	117.53	117.7	118.48	115.82	118.93	116.98	118.33	117.85	117.71	117.09	118.4	116.68	116.06	118.68	117.41	118.22	116.35	118.4	118.59	118.94	117.98	118.58	118.36	118.62	117.47	117.25	117.65	117.92	116.73	118.55	117.32	118.6	117.24	117.92	118.01	117.47	117.43	117.5	118.88	117.9	118.7	117.86	117.71	118.54	117.9	118.7	116.37	118.48
110.18	110.44	108.71	109.66	110.2	109.02	109.63	109.6	111.09	111.21	109.31	109.18	110.31	110.69	111.51	110.39	110.33	110.15	109.84	110.26	109.19	110.82	109	110.53	109.88	110.28	109.83	109.08	109.46	111.06	109.9	109.41	109.52	109.07	109.25	109.76	109.88	109.09	110.09	108.59	109.86	109.06	110.15	109.52	109.35	110.09	110.78	110.07	109.95	110.84
110.3	110.7	112.62	111.48	111.58	111.36	111.21	112.64	112.62	109.28	111.89	111.28	110.85	111.82	112.03	112.05	111.6	110.86	111.43	112.64	111.06	112.9	110.54	111.75	111.82	112.06	109.56	111.36	110.76	110.42	110.82	109.68	110.05	111.45	111.38	110.55	111.73	111.36	111.17	110.82	111.24	111.68	110.91	111.24	111.28	110.81	110.69	111.09	112.24	110.17
100.7	101.79	100.96	100.94	99.986	100.09	99.96	103.29	99.593	100.42	101.52	100.71	101.7	101.65	99.662	99.597	99.762	99.653	98.789	101.05	100.37	101.2	99.754	99.926	99.583	100.38	101.44	101.67	100.11	100.5	99.274	100.98	101.56	101.5	101.4	98.817	100.64	101.6	102.62	102	99.725	100.67	103.18	101.09	99.17	100.81	100.69	99.848	100.32	99.491
106.71	106.4	105.57	106.21	107.3	106.61	105.25	106.19	107.04	105.61	107.45	105.74	106.97	107.56	106.33	105.78	105.94	105.65	106.15	106.46	104.89	107.09	106.65	105.11	105.38	106.35	108.54	104.99	104.73	105.31	106.61	107.29	105.5	106.11	107.12	105.93	107.59	105.41	107.3	106.02	104.24	105.63	105.1	105.75	104.85	105.21	106.5	105.43	106.76	106.5
101.43	99.019	99.27	100.58	99.866	99.314	99.935	100.2	100.39	99.407	99.904	98.139	99.601	99.505	99.682	98.46	99.325	101.28	102.45	99.458	101.5	99.973	99.655	99.703	101.2	98.857	99.33	100.6	100.31	100.42	99.211	99.603	98.201	99.2	99.146	99.594	98.809	100.42	98.855	99.735	100.17	99.325	99.261	99.232	98.556	100.78	99.151	100.27	100.4	100.39
109.71	109.92	110.28	110.36	109.39	108.64	109.98	109.72	108.43	108.89	110.29	110.68	110.27	109.99	110.06	109.06	110.73	111.25	109.93	109.73	110.08	110.65	110.95	108.68	108.33	110.16	110.3	109.59	109.09	109.02	108.57	108.98	110.13	110.42	109.06	108.7	109.37	110.98	109.51	109.06	110.74	109.53	111.19	110.3	110.09	109	109.06	110.61	110.82	109.86
106.23	106.83	107.05	105.21	107	106.5	105.35	107.3	106.16	106.56	106.16	105.89	106.66	106.65	107.71	107.12	106.71	105.22	106.54	106.57	106.68	106.67	105.5	107.91	106.21	106.37	107.43	106.2	106.26	107.61	105.68	105.81	105.92	104.99	105.95	106.97	106.33	105.37	106.08	105.43	106.56	106.19	105.7	105.71	108.26	105.15	106.87	107.82	107.04	106.41
105.22	104.35	104.99	105.49	106.18	104.25	105.8	106.63	105.31	105.57	105.47	107.04	105.37	105.65	106.77	104.79	106.31	104.69	103.84	106.36	104.8	105.49	106.64	107.02	105.25	105.86	106.35	103.83	107.04	105.27	104.59	104.76	105.09	105.39	104.9	104.6	105.54	103.45	106.14	105.77	105.22	105.94	105.23	102.76	106.05	104.87	106.13	105.85	106.83	107.21
100.19	100.95	101.05	98.308	100.62	100.23	101.34	99.914	99.651	101.74	99.68	101.1	100.43	101.38	102.48	101.64	100.45	101.4	100.46	100.08	98.869	101.13	102.05	101.22	100.46	102.04	100.41	100.64	102.72	101.86	101.07	102.12	100.26	99.738	102.12	101.17	100.07	101.9	100.53	100.32	100.15	102.59	100.49	98.814	98.926	101.6	99.577	101.19	100.64	101.74
105.73	104.89	104.25	104.82	104.51	107.07	102.72	106.77	105.13	105.61	104.65	104.67	105.44	105.59	105.46	104.51	103.29	104.37	104.97	105.41	104.88	105.77	105.93	103.93	105.73	103.52	104.28	104.5	103.88	105.31	104.98	104.21	105.83	104.44	105.55	104.47	104.55	106.12	104.71	105.13	104.89	105.19	105.82	104.72	105.12	104.65	106.72	103.14	104.78	103.55
100.09	100.07	101.13	99.05	101.3	99.966	102.97	102.43	100.35	101.81	99.373	101.12	101.68	101.74	100.81	99.708	100.84	102.48	100.75	102.06	99.872	101.79	102.31	102.64	101.86	100.8	102.16	100.79	100.64	101.4	101.68	100.15	100.46	100.34	100.48	102.48	100.75	100.24	101.44	100.39	101.12	99.3	100.85	102.61	102.37	100.35	101.55	101.15	100.02	100.18
103.76	103.84	104.72	104.29	103.32	104.51	104.21	104.56	103.8	105.03	105.52	103.19	103.54	104.41	104.48	105.38	106.16	104.77	103.31	103.25	105.41	103.67	103.4	104.84	105.11	104.72	104.76	104.1	102.25	104.22	105.1	104.47	103.14	105.43	105.13	103.68	103.71	103.05	102.62	102.54	103.42	104.02	103.61	104.41	104.19	103.4	105.11	103.62	105.07	105.34
117.18	117.77	118.42	119.92	118.04	116.6	119.04	118.91	117.13	117.1	115.63	117.15	117.17	118.1	117.94	118	118.65	117.25	116.95	118.31	116.76	118.72	118.1	115.73	118.59	118.8	116.55	118.19	117.76	116.38	116.98	117.52	117.98	117	116.27	117.24	118.42	118.35	117.25	116.27	117.79	118.11	118.77	117.62	115.48	118.18	117.58	117.41	119.14	119.11
100.73	101.57	100.71	100.66	102.15	100.73	99.405	101.95	101.16	100.5	99.697	99.986	100.52	101.29	101.9	101.35	99.894	100.64	99.595	100.06	99.721	99.117	100.53	100.6	101.48	101.75	100.07	101.27	99.989	99.132	99.907	101.59	99.172	99.884	102.57	101.76	99.187	100.55	101.13	100.57	101.36	100.69	102.01	101.56	99.561	99.791	99.066	101.09	100.87	100.69
113.1	112.41	110.3	110.7	113.03	110.9	110.9	112.46	110.14	111.06	110.2	112.05	109.92	110.32	112.18	111.48	111.87	111.94	110.26	111.52	110.68	110.22	110.68	111.19	110.4	110.69	110.88	109.96	112.39	111.56	110.5	112.08	113.12	111.31	112.47	110.18	112.07	111.45	111.8	110.69	111.34	110.33	110.52	109.18	112.92	110.63	111.96	112.25	109.99	109.96
103.99	104.01	103.61	105.55	105.61	105.86	104.11	105.36	105.78	104.65	104.25	104.47	105.51	104.81	105.1	104.91	104.81	105.38	106.09	105.74	105.8	105.14	105.22	104.96	104.61	105.24	104.42	103.86	105.2	105.65	105.37	104.04	105.66	104.74	105.37	105.32	104.71	105.42	106.85	105.12	104.84	105.89	105.44	103.88	103.38	105.46	105.18	105.29	104.42	105.4
99.722	101.6	99.907	99.712	100.3	100.55	100.02	98.694	99.536	101.29	97.457	99.806	100.74	99.462	99.601	99.631	102.4	100.17	99.041	99.496	100.17	100.57	100.82	98.654	99.263	99.286	99.146	99.493	98.966	100.03	99.104	99.861	99.632	98.402	99.739	100.39	98.56	99.016	101.72	100.84	100.46	98.542	100.49	100.8	99.001	100.51	99.888	100.9	100.93	100.73
103.68	101.82	104.46	102.86	103.65	105.53	104.63	103.49	104.29	104.68	103.84	104.19	105.85	103.47	104.66	104.3	104.05	104.16	103.69	104.59	104.65	104.08	103.65	104.85	104.15	104.44	105.08	103.8	104.64	104.57	104.99	104.94	102.58	103.98	104.11	104.94	103.7	104.14	104.34	105.05	105.29	104.89	105.07	105.61	104.72	103.84	105.16	102.89	103.09	104.24
110.72	111.68	110.45	111.13	110.88	111.46	112.85	112.09	111.75	112.35	114.12	112.67	113.51	112.92	109.79	110.08	110.75	111.92	113.22	111.37	113.25	111.13	111.56	111.49	110.36	113.58	110.77	112.47	112.82	112.17	112.55	111.11	111.77	112.02	112.59	110.66	112.72	111.11	112.01	113.04	111.77	110.72	111.42	111.65	112.5	112.41	112.18	112.33	111.62	111.49
117.45	118.16	117.58	117.92	117.99	116.93	117.94	117.09	117.04	118.7	118.12	116.31	117.55	117.37	118.05	116.88	118.49	115.95	118.04	116.96	116.04	117.46	118.47	119.88	118.53	116.12	117.67	116.58	116.34	117.25	117.07	119.36	116.59	118.31	117.91	116.9	117.34	117.15	118.8	117.81	117.06	118.23	116.48	118.31	116.11	118.36	117.69	118.43	116.89	116.82
107.99	107.13	105.57	107.1	106.55	106.97	107.26	106.98	106.45	106.21	106.87	108.43	108.34	108.32	106.17	107.62	107.3	105.6	106.87	106.67	106.62	106.47	106.62	106.94	106.61	108.11	106.43	106.7	106.9	107.14	106.28	106.86	108.44	105.02	106.76	108.19	106.13	108.43	106.61	106.94	106.52	107.35	107.3	106.57	106.55	107.27	106.67	106.66	107.54	108.94
105.2	105.18	106.59	105.47	106.35	104.81	105.79	106.12	106.47	105.33	106.95	106.67	105.78	107.09	107.24	105	105.53	106.38	104.16	106.65	107.48	105.79	105.42	105.44	105.59	105.96	106.21	104.12	107.68	106.92	105.83	104.94	105.08	106.19	105.91	106.21	105.7	105.57	105.29	106.63	105.54	104.62	106.02	105.42	105.39	105.89	105.94	105.61	105.38	106.17
106.82	104.22	105.02	105.02	106.55	106.03	105.62	106.04	104.36	106.45	104.43	105.22	105.54	104.62	105.34	105.05	105.17	105.99	105.2	105.13	104.22	104.62	107.55	105.43	105.58	106.37	106.51	106.46	105.16	105.67	105.82	107.21	104.71	108.31	106.18	105.92	105.25	106.45	105.12	104.59	107.32	106.5	106.26	105.44	105.52	104.28	104.01	104.98	106.49	107.59
106.46	106.77	105.12	106.44	105.18	103.58	105.61	105.82	106.45	106.66	106.37	105.15	104.53	106.07	106.69	106.72	105.19	106.82	105.24	106.92	107.26	106	106.68	106.3	104.39	106.38	106.51	105.56	106.15	105.89	104.47	105.63	104.35	105.7	106.25	104.84	106.84	105.05	106.17	104.96	103.27	104.5	105.58	105.37	106.89	103.28	104.1	105.2	104.63	104.43
108.24	109.59	109.66	109.96	109.19	108.36	108.81	110.46	108.89	109.07	110.73	110.17	108.89	110.54	110.39	111.07	109.99	108.22	110.45	111.2	109.15	110.15	108.92	110.39	110.06	111.02	109.71	109.9	110.51	108.55	107.76	109.95	108.76	111.94	110.78	110.85	110.75	109.92	109.28	110.9	109.78	110.07	110.74	110.61	110.83	109.53	109.07	109.52	109.99	108.46
112.17	111.11	111.51	112.46	109.96	111.88	111.31	111.07	110.26	111.51	110.08	111.97	109.35	112.51	109.03	111.61	110.06	110.52	112.34	110.32	112.21	111.99	110.81	112.17	111.03	111.12	111.51	111.47	110.1	111.63	110.94	111.34	111.25	110	111.23	111.18	110.96	110.81	110.61	111.76	111.66	111.34	111.83	110.02	111.68	111.84	109.34	110.58	110.28	111.29
106.75	104.57	106.1	106.21	106.19	105.36	106.19	104.98	104.21	105.39	106.2	105.9	105.39	105.7	105.42	105.86	104.55	106.89	107.07	105.18	106.32	105.76	105.47	105.02	104.43	103.8	105.85	104.91	105.27	102.45	107.84	105.13	106.07	105.94	106.19	105.3	107.64	105.54	105.72	105.1	104.84	105.94	107.08	104.91	106.03	105.86	105.27	105.6	106.36	105.18
106.22	105.62	106.21	104.43	106.9	105.76	106.76	104.24	104.89	106.38	106.3	105.42	105.98	104.6	105.18	105.71	104.75	105.45	105.51	105.49	105.88	105.31	105.95	106.92	105.22	105.43	107.58	104.98	107.3	107.09	104.67	104.52	107.96	105.52	104.68	104.78	106.01	106.62	105.56	106.2	104.05	104.7	105.14	105.03	106.85	105.69	106.1	105.01	105.52	102.99
107.86	105.15	105.95	106.36	105.76	106.41	106.68	106.05	108.68	106.93	106.73	106.13	105.02	105.18	106.37	106.9	106.62	105.8	107.36	108.43	107.79	106.88	107.33	106.42	106.72	107.07	107.01	107.26	106.18	105.72	105.84	106.71	107.2	106.32	106.86	107.67	107.14	106.98	106.74	107.35	106	106.82	106.64	107.07	105.81	105.81	106.7	107.54	106.51	106.41
105.77	105.65	107.5	105.95	105.48	107.72	106.29	106.46	106.45	106.53	105.75	105.12	106.21	106.8	107.48	106.2	106.39	106.77	107.24	106.87	105.39	106.64	107	106.3	106.34	105.17	107.79	107.93	104.94	107.06	107.33	106.07	107.08	106.14	107.53	104.68	105.65	107.69	107.18	106.35	105.79	105.64	107.3	106.18	105.8	106.34	107.33	106.48	105.61	106.13
106.82	106.56	104.6	105.4	105.89	105.6	105.38	104.69	105.84	104.92	106.43	105.3	105.18	104.74	104.33	104.14	105.8	106.46	105.15	104.85	106.22	107.33	107.21	106.13	104.57	105.64	106.41	104.63	107.11	105.31	105.86	104.81	106.34	106.29	105.58	105.65	104.68	105.45	105.13	106.25	104.26	105.01	105.58	107.41	106.14	104.99	106.77	105.63	105.55	105.71
105.26	104.56	103.9	105.86	103.96	104	105.41	103.65	104.49	104.53	106.53	104.88	104.32	105.6	104.68	104.32	106.06	103.63	105.84	104.59	105.89	105.34	107.38	105.73	105.58	103.7	103.6	104.65	104.94	105.47	105.59	105.3	103.32	105.76	105.16	104.54	104.69	104.44	104.81	105.8	104.46	106.25	104.15	104.93	102.75	105.37	104.12	105.68	106.69	105.13
104.46	107.5	105.32	104.41	105.45	107.33	105.08	106.65	106	106.62	104.8	106.53	105.24	104.53	105.95	105.69	104.87	104.77	106.82	106.79	105.55	104.97	105.48	106.3	105.13	104.38	104.04	104.5	105.6	104.05	104.71	105.74	105.55	105.6	104.56	106.28	104.68	104.95	105.44	105.64	106.17	105.47	103.82	105.51	104.2	105.77	105.23	104.53	105.13	105.29
104.19	103.35	104.37	104.88	104.99	104.16	104.91	102.3	103.46	105.12	104.11	104.17	102.65	105.28	104.13	103.74	105.21	103.49	103.9	105.73	103.92	103.51	104.17	103.83	102.7	103.89	105.11	104.47	103.89	104.44	103.64	104.35	104.52	103.44	104.22	104.04	104.94	105.04	104.84	103.83	104.74	104.15	103.74	103.96	104.64	101.57	103.49	104.56	104.47	103.35
117.39	115.92	116.99	114.9	116.2	115.13	116.08	116.23	116.64	116.24	116.09	116.27	115.91	114.61	116.24	116.48	116.84	117.66	116.59	115.87	116.61	116.06	117.81	116.1	115.46	115.62	115.48	115.25	116.16	115.72	116.49	116.91	114.38	116.32	116.66	116	116.99	115.53	115.69	116.59	116.39	115.17	115.93	116.73	114.76	116.21	115.88	115.53	116.14	116.41
99.673	101.07	101.39	99.532	99.641	100.41	100.9	99.058	100.82	100.88	100.4	100.78	98.719	99.974	98.454	101.87	99.759	101.52	100.11	101.37	99.703	99.519	99.854	99.218	101.42	99.974	100.07	100.35	100.15	102.03	100.15	99.224	100.23	101.14	101.15	99.764	101.7	101.56	99.927	101.4	99.433	100.32	99.272	100.66	100.11	101.71	100.98	100.47	98.725	100.5
118.35	116.72	119.08	116.12	117.45	118.81	116.71	116.38	117.6	118.34	117.73	117.56	117.56	116.96	118.61	116.36	118.23	118	116.91	117.02	115.26	118.16	116.59	116.67	115.48	116.44	117.72	117.32	115.74	118.66	118.08	116.55	119.21	116.71	117.64	118.12	118.12	116.78	117.22	118.34	117.4	116.61	115.55	118.84	116.73	116.74	117.72	117.26	116.89	118.34
106.09	106.26	106.59	105.64	105.08	104.89	105.76	106.87	105.74	105.7	107.02	105.21	105.03	105.18	105.73	106.63	104.71	105.17	106.8	107.5	107.18	105.48	104.57	106.11	106.03	106.7	106.09	107.72	106.09	106.23	105.91	104.41	104.76	104.56	104.38	105.45	105.66	105.17	106.11	104.11	105.74	104.88	104.27	105.58	107.29	107.16	107.43	105.01	105.12	105.7
105.73	105.91	104.8	107.87	105.91	105.61	106.04	107.01	106.2	105.61	106.4	105.88	107.92	106.17	105	106.06	105.47	105.02	107.35	104.72	106.08	105.74	106.78	105.54	104.58	106.31	105.57	105.66	107.93	106.12	106.23	108.21	105.69	107.34	107.59	105.73	105.35	105.15	105.7	106.2	107.55	105.22	106.72	105.49	106.35	106.97	104.67	105.99	108.19	104.96
106.86	107.19	105.64	107.31	106.44	107.69	105.65	106.56	104.98	105	105.23	108.16	108.59	104.68	107.01	106.65	106.68	107.61	106.98	107.85	106.14	105.25	106.29	108.75	107.77	107.12	107.63	106.29	106.25	108.74	106.83	107.06	105.93	108.31	106.26	106.96	106.07	104.52	108.54	107.67	105.58	108.15	106.56	106.76	107.32	105.99	106.19	106.47	106.97	106.79
106.56	105.39	105.6	105.94	105.63	106.57	107.38	106.18	104.14	103.73	104.68	105.59	106.39	104.98	105.41	105.99	105.03	104.45	105.02	104.94	106.61	105.81	104.91	105.31	105.48	106.38	106.06	104.95	105.27	106.01	105.48	104.86	105.33	106.6	105.85	104.98	106.04	105.39	106.36	106.57	105.2	105.96	103.5	106.05	105.55	105.64	105.31	105.62	106.06	104.87
106.38	106.49	106.42	106.2	105.39	106.76	107.01	106.07	106.7	106.95	106.25	106.87	105.95	106.3	106.99	107.18	107	107.8	105.52	106.35	106.01	106.86	106.28	108.02	104.31	105.08	105.58	106.53	106.23	104.47	106.89	105.22	106.65	107.48	106.38	106.55	105.92	105.33	105.97	105.42	106.41	106.13	105.1	105.59	105.86	106.15	105.75	106.68	105.83	105.99
105.74	104.68	105.44	104.34	105.63	108.11	105.9	105.38	106.57	106.65	104.76	105.37	104.59	104.53	103.76	105.57	105.23	105.85	104.3	106.71	106.23	105.12	106.9	104.82	106.33	106.15	107.44	104.06	106.7	105.44	106.39	105.41	105.67	105.87	104.01	103.61	104.84	104.08	105.32	105.01	106.49	105.94	105.22	105.17	106.34	106.59	106.2	104.4	105.19	105.91
106.5	106.34	107.32	105.73	105.89	105.26	105.65	107.01	105.75	106.32	105.67	107.17	107.77	107.05	108.61	106.35	105.46	107.08	106.13	105.71	105.95	108.25	106.42	106.56	105.64	107.43	105.02	105.49	106.46	106.25	107.81	107.72	105.63	107.39	106.51	107.24	107.43	104.76	106.49	107.95	104.51	105.26	106.71	106.1	105.5	106.69	106.6	106.49	107.54	105.75
103.54	102.93	103.51	106.84	104.61	104.1	104.38	105.3	105.26	104.6	104.16	104.17	102.68	102.63	104.7	105.28	104.25	105.17	105.1	105.59	105.21	104.78	105.11	104.46	104.26	103.7	104.99	104.19	104.77	103.25	105.11	102.91	103.82	105.89	104.42	104.46	104.21	105.52	101.79	105	103.42	104.69	104.75	103.99	103.99	104.51	104.17	104.96	104.54	104.46
106.02	105.22	105.29	106.35	104.13	105.07	105.49	107.23	105.08	104.79	104.4	104.86	104.16	105.9	103.67	107.1	105.46	106.44	106.04	105.17	106.29	103.84	106.3	105.31	104.79	104.93	106.57	104.92	104.75	105.92	104.18	104.57	105.84	105.31	105.98	104.94	106.35	105.52	105.2	106.71	107.56	105.36	107.35	106.01	106.04	106.4	105.17	105.51	105.78	104.07
100.82	100.55	100.27	100.4	100.63	100.39	100.55	101.04	99.983	98.874	101.3	99.513	99.78	99.542	100.29	100.16	100.9	102	101.27	100.65	101.13	100.69	99.513	99.275	100.31	99.793	99.334	101.73	101.14	100.57	100.15	101.41	101.17	100.06	100.26	101.23	98.312	98.123	100.46	100.76	100.8	101.51	99.301	100.87	100.74	101.06	100.41	100.15	100.03	101.39
113.09	110.69	111.21	112.03	111.11	112.65	113.15	109.93	109.95	111.89	110.72	110.61	111.31	111.12	110.88	110.28	110	110.82	111.1	111.75	112.19	111.76	111.08	112.01	110.03	111.14	109.92	110.09	110.21	111.49	110.43	111.63	111.8	110.48	110.85	112.42	111.78	110.52	112.71	111.88	112.12	110.71	112.22	110.78	110.9	112.6	112.07	111.84	110.57	110.95
105.31	107.4	106.5	106.19	106.49	105.59	105.78	106.39	106.04	106.82	106.88	107.25	106.39	105.85	104.81	107.38	106.27	105.46	105.57	105.42	105.18	104.58	106.02	104.72	105.98	105.24	106.87	103.55	106.97	106.8	105.59	106.16	105.51	107.03	104.53	106.52	104.95	105.81	106.12	103.51	105.62	105.85	105.97	105.55	106.02	106.69	105.34	105.34	105.97	104.32
112.22	110.37	113.11	111.54	111.66	111.84	112.76	111.48	111.82	112.02	112.85	111.74	110.48	111.77	112.15	112.19	111.82	111.82	109.94	113.36	112.47	111.72	112.08	114.58	111.8	112.67	113.16	112.11	112.21	112.44	112.89	111.92	111.47	112.04	110.33	112.71	111.98	111.9	112.5	111.29	114.68	111.87	111.19	112.33	113.26	113.48	112.19	111.59	112.33	112.18
106.36	106.97	107.18	106.28	108.09	105.59	107.06	107.26	108.06	106.72	107.32	105.6	107.39	106.21	107.92	107.42	106.23	106.96	106.96	106.67	106.66	105.54	107.07	105.74	108.2	105.38	107.86	107.8	107.17	106.95	106.91	106.65	106.8	106.98	107.47	106.02	107.54	107.83	107.02	107.83	107.33	106.42	107.41	108.24	107.58	107.51	107.2	108.51	107.08	108.08
106.78	105.22	105.91	104.95	106.58	106.13	105.65	107.12	105.9	107.6	106.52	106.25	105.65	108.32	106.43	105.58	106.58	105.69	106.89	105.7	105.82	107.35	106.85	106.47	107.51	107.8	105.73	105.67	107.02	108.07	106.04	105.55	106.1	107.1	106.93	105.57	106.45	106.68	105.8	107.2	106.45	105.7	106.23	106.91	106.5	106.19	106.37	106.45	106.47	106.08
110.99	110.86	110.25	109.66	110.92	110.69	110.15	110.09	111.53	110.86	111.19	110.62	112.81	110.54	111.64	110.71	110.76	109.05	111	109.84	111.26	111.19	110.95	112.63	110.51	111.98	109.98	109.45	109.98	111.01	111.39	110.46	110.25	109.92	110.44	110.99	111.62	111.08	111.64	110.99	110.85	111.7	110.45	110.15	112.18	109.23	113.17	111.85	110.9	110.48
111.21	111.47	111.33	110.15	111.64	112.06	111.01	111.36	110.16	112.17	110.64	109.36	111.11	110.32	110	110.73	110	111.7	111.66	111.43	110.02	113.21	109.93	111.36	110.11	112.15	111.32	111.83	110.81	111	110.01	111.53	112.06	110.7	111.4	112.07	112.83	112.9	109.77	110.42	110.79	110.99	111.96	111.44	111.39	110.18	110.66	112.7	110.98	112.15
109.77	109.69	109.84	109.93	110.37	109.29	108.93	109.77	110.58	110.55	110.03	111.88	109.5	109.32	109.18	110.5	109.47	111.07	110.82	109.36	110.16	111.34	112.02	110.05	110.05	110.44	109.7	110.18	112.34	108.42	110.72	107.7	108.69	109.84	109.18	110.68	110.6	111.55	109.36	108.76	110.62	111.04	109.5	110.44	110.7	109.93	110.31	112.2	110.6	110.27
105.34	106.74	104.83	105.64	104.92	105.19	104.54	105.12	106.21	104.64	104.75	103.83	104.6	105.1	105.22	104.99	105.43	105.5	105.37	106.02	104.23	105.32	105.26	105.06	105.59	105	104.65	103.87	105.67	105.1	104.02	104.99	105.59	106.1	104.63	104.43	105.46	105.33	105.88	105.77	105.9	106.31	105.02	104.58	105.18	105.47	105.84	104.1	104.4	106.24
111.24	110.48	107.57	109.83	110.06	110.05	110.01	111.41	110.56	109.94	109.57	109.48	110.86	110.35	110.48	106.93	110.97	109.07	110.41	109.52	108.9	110.28	109.71	109.37	108.57	109.68	108.68	111.34	108.87	110.16	110.69	109.34	111.24	109.79	110.54	109.15	108.16	109.1	109.48	109.12	110.41	110.97	109.13	109.49	111.28	108.66	110.99	109.59	108.78	111.26
110.34	111.25	111.55	109.3	110.24	111.1	111.79	111.77	111.54	111.2	110.57	110.4	111.35	110.31	112.56	110.86	110.63	110.88	111.78	111.62	111.05	111.42	111.72	110.99	110.32	112.86	112.4	112.04	110.35	110.35	111.44	111.99	111.16	110.65	111.98	111.15	111.4	111.16	111.95	113.33	111.02	110.98	110.62	111.14	111.4	111.78	111.33	112.11	110.91	111.24
106.81	104.94	106.52	107.59	105.97	106.16	106.31	104.92	106.72	106.6	106.19	106.05	106.18	105.41	107.54	104.86	106.26	105.25	106.84	106.56	105.59	106.17	106.82	106.71	106.08	107.13	106.9	104.79	104.21	105.39	106.33	104.91	105.33	105.88	105.52	104.63	106.66	106.44	106.07	106.89	105.7	104.39	105.39	106.47	106.93	105.07	105.4	105.57	104.98	105.52
101.56	100.68	101.31	101.15	101.01	100.64	101.16	99.538	99.605	100.84	101.98	101.24	100.46	100.38	100.58	101.71	101.29	101.22	100.9	102.28	101.08	98.925	100.06	100.41	100.96	99.612	99.927	99.752	99.308	101.47	100.99	97.843	100.51	100.49	100.13	101.61	101.73	101.66	101.31	100.82	100.18	100.32	101.22	100.48	100.43	99.214	100.03	99.757	99.847	101.36
117.91	117.79	117.26	117.5	116.33	117.49	116.28	117.04	117.41	117.98	118.15	119.26	118.4	118.27	117.13	118.3	116.61	116.99	117.17	116.47	118.39	117.54	117.44	117.61	118.02	117	117.06	118.05	119.42	117.12	119.17	116.4	117.29	118.32	117.41	117.27	118.79	118.48	117.3	117.33	118.76	117.05	117.01	118.77	117.36	118.32	118.94	115.88	116.36	117.64
105.85	106.06	104.86	105.5	105.39	107.11	105.41	106.77	106.09	106.31	104.88	105.91	105.85	104.78	106.4	107.02	106.82	106.95	105.31	106.43	105.47	105.14	104.99	105.96	106.56	104.96	104.64	105.93	105.71	104.72	106.3	107.09	105.25	105.64	105.36	105.06	104.24	106.13	107.54	104.61	106.33	106.08	107.26	106.26	104.81	105	105.96	107.51	104.53	106.24
100.05	102.13	99.076	99.209	100.62	99.186	99.968	98.99	100.6	98.88	99.41	100.57	101.47	100.44	100.42	99.913	99.378	101.39	99.717	100.04	100.03	100.76	100.98	102.19	100.92	99.172	100	100.68	99.577	100.55	100.43	101.66	99.729	100.62	101.87	99.239	99.013	101.04	100.17	98.921	98.744	99.995	100.61	100.28	98.919	101.45	99.354	99.591	99.913	100.87
112.32	111.56	111.51	111.15	112.03	112.33	111.33	111.72	112.46	112.08	111.68	111.34	112.37	111.67	111.54	110.83	112.81	111.31	111.75	112.53	112.44	113.49	111.9	110.84	113.42	112.8	111.67	112.82	111.89	113.34	111.73	111.07	111.75	111.69	112.45	111.54	112.49	110.88	111.58	112.91	112.58	111.96	112.24	112.43	111.62	111.36	111.71	111.14	111.61	111.82
104.98	105.51	106.9	107.02	104.96	105.11	104.74	104.95	104.79	106.62	106.71	106.26	105.7	105.73	106.12	105.12	105.12	107.36	104.47	104	104.18	104.68	104.64	105.17	105.54	105.09	106.52	105.46	104.63	105.89	106.08	105.39	106.08	103.78	104.6	105.62	103.79	105.17	106.09	105.93	106.37	104.99	106.26	105.52	105.86	105.33	105.52	105.57	106.03	104.32
99.309	98.923	99.663	100.77	99.006	99.944	100.85	99.506	100.66	99.403	100.82	101.21	99.859	98.544	99.697	100.73	99.193	99.82	101.27	101.59	99.903	99.693	100.15	99.975	100.63	98.844	100.54	100.07	100.88	100.77	101.68	98.363	100.52	99.398	99.754	100.14	101.15	99.109	100.29	99.834	100.55	99.207	101.32	99.21	100.61	101.16	100.05	99.629	98.846	98.369
119.49	117.23	117.63	117.44	117.87	118.02	118.22	115.54	116.18	116.8	117.26	115.95	118.34	115.66	119.04	117.83	117.81	116.62	118.12	116.25	117.38	115.83	118.33	117.71	117.89	118.4	115.94	119.28	117.68	117.91	117.85	119.26	117.38	116.06	117.33	117.29	116	117.55	116.42	118.43	117.86	117.02	117.57	117.43	116.96	118.26	117.46	116.65	117.84	116.45
116.03	118.63	118.2	118.05	117.34	118.78	117.33	116.87	118.43	118.14	117.56	117.5	115.9	117.71	117.34	118.06	116.41	118.12	117.09	119.48	117.57	117.02	117.42	117.34	117.69	119.15	116.82	116.81	117.85	115.73	117.49	116.16	118.03	118.08	118.17	116.8	117.73	118.02	118.74	117.14	118.08	116.2	118.26	116.91	118.88	116.51	117.9	118.22	118.42	118.46
105.84	104	104.92	104.57	105.73	103.63	105.5	105.58	106.44	104.55	105.16	104.54	104.98	104.51	104.03	102.43	103.8	103.83	104.65	105.8	104.69	104.24	104.4	104.5	105.89	104.84	104.5	104.67	104.51	105.3	105.54	103.85	104.63	104.72	105.72	105	105.48	105.58	106.24	104.09	105.01	101.97	104.78	106.08	104.5	104.29	104.8	104.76	104.39	105.7
107.04	106.15	106.45	105.47	106.94	105.88	105.07	107.85	107.01	106.59	106.37	106.07	104.74	106.85	104.43	105.84	106.97	106	104.76	105.63	105.03	105.35	106.08	106.48	106.09	105.5	106.54	106.48	105.41	105.71	105.97	108.13	105.79	106.51	105.5	105.29	106.94	105.17	106.06	107.25	104.47	104.66	105.8	106.53	107.3	104.92	105.99	105.38	106.99	106.17
100.5	100.55	101.17	100.1	100.58	100.69	99.592	100.22	99.305	100.11	101.41	100.67	100.88	101.18	99.398	99.299	99.815	100.45	101.35	100.45	98.377	100.1	100.14	99.414	99.016	100.49	99.601	99.869	99.055	98.313	99.352	102.1	99.875	100.1	100.4	99.904	100.91	98.643	99.71	100.15	99.938	102.01	99.555	100.83	101.21	101.18	100.76	99.952	99.281	100.6
111.48	112.43	113.76	113.04	113.49	111.98	112.67	111.18	113.66	113.15	112.67	113.07	111.88	113.08	113.96	113.31	113.54	112.2	112.86	111.9	111.79	113.52	114.49	112.13	112.66	111.87	113.63	111.68	112.29	112.51	112.22	112.67	113.37	113.2	114.02	114.28	112.71	113.08	112.07	111.9	112.92	112.21	112.63	111.9	111.93	114.68	113.18	113.96	114.11	113.45
98.113	99.872	101.79	100.58	99.601	100.28	98.96	99.65	99.87	99.68	100.25	99.661	99.055	99.666	99.18	98.78	97.754	100.04	100.16	100.78	99.001	98.39	98.758	99.399	98.713	99.472	99.637	99.502	99.461	102.55	100.23	98.721	99.62	100.5	99.525	100.04	100.22	100.78	98.428	100.18	99.108	98.4	98.833	99.729	98.785	100.85	100.26	99.655	101.16	99.957
109.48	109.33	108.05	110.88	108.96	110.02	109.61	109.49	109.11	108.63	110.15	109.76	109.61	110.52	109.32	109.17	108.4	110.25	109.95	109.85	108.44	110.36	110.86	109.04	109.62	109.85	110.77	110.81	109.51	110.55	109.9	109.51	110.24	109.62	109.72	108.17	108.01	110.17	109.93	110.2	109.52	109.21	110.73	110.2	110.07	110.82	110.18	110.18	109.79	110.84
99.679	98.222	100.13	101.38	102.22	99.559	100.68	100.36	100.35	99.956	99.849	99.696	99.682	100.51	100.64	99.298	101.79	98.977	99.968	100.02	99.275	99.892	99.491	101.35	100.58	99.767	100.7	99.761	100.73	98.066	98.744	99.943	101.14	101.05	100.78	99.607	100.13	100.44	101.86	98.782	99.809	98.667	100.87	98.662	99.74	100.8	100.72	99.952	101.32	100.34
104.15	103.07	103.92	103.78	104.66	104.64	104.78	104.68	105.59	104.34	101.74	102.83	103.53	103.92	104.32	104.59	105.74	102.89	105.09	103.86	104.24	103.81	105.5	104.66	104.84	104.62	104.26	104.08	104.86	102.98	103.13	102.68	104.89	104.89	103.45	104.41	104.53	104.26	102.34	101.89	104.9	105.7	104.42	106.32	104.61	105.57	103.7	103.38	104.44	103.89
106.95	106.94	104.66	106.47	106.75	106.7	105.83	108.17	106.03	107.54	106.3	106.58	106.41	108.11	107.21	107.39	107.76	106.62	106.63	107.12	107.27	108.43	106.79	107.48	106.69	106.1	107.27	108.13	107.64	106.02	105.5	108.11	106.52	106.78	107.7	108.06	106.56	107.25	107.01	107.08	108.58	107.61	105.95	107.34	108.36	107.22	107.56	104	106.27	106.62
105.4	104.81	103.59	104.34	105.02	103.31	104.81	104.05	104.84	105.34	102.99	103.92	104.53	104.68	104.39	104.41	103.47	103.12	104.96	102.35	103.64	104.7	103.97	104.91	103.92	103.23	104.55	103.18	105.09	103.77	102.68	103.43	103.71	104.82	104.48	102.91	104.42	103.41	104.1	104.18	105.04	102.82	103.95	103.95	105.09	106.15	103.22	102.69	104.89	106.14
110.75	110.63	108.07	111.21	109.73	110.42	109.54	109.11	108.56	110.3	111.16	110.94	109.13	109.98	109.7	109.06	110.17	108.11	108.05	109.37	109.45	110.16	109.17	110.06	110.18	109.06	109.88	110.26	111.41	109.95	107.95	107.75	110.01	110.79	109.58	109.69	109.45	109.6	109.93	109.36	109.4	109.53	110.32	109.53	110.17	109.17	110.78	109.64	109.1	111.6
106.38	106.66	105.77	106.91	107.53	104.98	106.52	106.99	105.64	106.5	105.45	105.55	105.44	105.1	104.63	106.66	105.48	106.82	106.39	107.24	107.69	105.74	106.01	107.08	106.47	106.68	105.74	106.63	105.42	105.24	103.46	106.42	107.81	107.84	105.6	105.56	108.18	104.91	104.7	107.11	107.62	107.16	108.86	106.09	108.24	106.49	106.62	106.1	105.81	106.16
104.66	104.35	104.94	103.66	104.6	105.21	104.29	104.74	104.1	104.37	107.05	103.12	101.43	105.8	103.79	105.5	102.81	106	105.04	103.78	103.47	103.28	103.26	105.18	104.86	103.43	104.32	106.05	102.41	103.72	102.87	105.13	103.82	106.05	103.16	105.17	104.58	103.26	105.53	104.01	104.48	104.53	104.62	105.74	103.58	104.89	104.99	102.23	102.86	104.25
112.92	112.63	112.26	112.65	113.49	113.92	113.62	112.66	111.77	113.27	112.34	112.23	112.27	113.28	112.71	111.62	112.8	113.12	111.39	112.77	113.04	111.69	112.98	111.56	112.61	113.25	113.85	114.28	113.65	112.37	112.19	112.3	111.71	112.22	111.35	114.59	111.65	112.59	111.15	113.1	111.13	113.26	113.83	112.99	111.82	112.39	113.66	112.12	114.61	115.14
106.64	107.59	105.83	107.11	106.83	106.16	106.59	105.99	106.17	108.27	107.39	104.87	106.19	105.27	104.66	105.66	107.89	105.93	106.22	106.94	106.96	106.12	106.32	105.62	106.05	106.3	107.64	106.56	105.69	107.01	105.3	104.85	105.32	105.15	105.98	106.06	106.94	106.05	106.81	106.78	107.72	105.66	106.75	105.81	107.86	105.26	106.16	107.03	106.48	106.07
104.24	107.01	107	105.85	105.47	105.29	105.33	106.88	106.05	104.8	104.56	106.41	106.28	104.59	105.6	105.33	106.19	105.11	105.18	105.1	106.41	107.22	107.21	106.25	104.13	105.47	106.17	106.5	103.98	106.19	105.65	103.85	104.98	106.03	105.57	105.16	105.58	105.04	105.91	104.53	105.4	106.89	104.14	104.67	104.83	104.5	105.78	105.13	106.18	103.94
105.19	105.63	107	105.93	105.72	107.21	106.51	105.72	105.67	105.79	105.11	108.31	106.94	106.57	107.47	107.64	106.02	105.87	106.43	106.53	108.06	105.28	107.98	104.62	107.32	105.73	104.7	105.28	106.87	107.3	106.53	107.47	106.82	105.96	105.45	105.18	105.03	107.16	106.82	106.93	107.43	106.46	106.09	106.68	107.53	103.96	105.92	105.04	105.64	107.76
104.49	105.34	106.49	105.3	103.74	105.49	104.83	107.12	105.95	107.05	105.07	105.91	106.33	103.1	106.18	106.99	107.31	106.09	105.31	104.86	106.52	104.98	105.58	107.06	105.55	106.24	104.79	106.06	106.17	106.62	104.72	104.6	105.27	105.24	106.69	106.34	105.32	106.19	103.23	106.26	105.49	106.08	106.13	106.12	106.23	106.75	106.3	105.71	105.53	106.89
111.02	110.36	112.54	110.84	112.36	111.38	113.41	111.2	112.05	110.4	113.05	109.62	110.31	112.55	111.2	111.17	110.2	111.19	111.64	113.14	111.33	111.39	110.82	111.68	112.12	112.06	111.14	112.45	109.88	110.8	111.59	112.36	112.6	112.54	112.5	111.03	111.38	112.57	110.51	111.4	112.07	111.94	110.62	112.26	112.07	111.2	112.53	111.92	110.09	112.26
110.41	112.02	112.07	109.84	112	111.05	111.04	110.2	109.85	112.21	111.68	111.97	111.31	111.58	111.4	111.62	112.09	111.44	111.68	110.03	111.94	111.64	111.12	111.65	112.36	110.12	109.62	110.55	110.71	110.87	110.31	111.9	110.05	109.27	112.07	109.26	111.03	110.53	111.96	112.82	111.17	111.51	111.41	111.51	111.54	112.16	111.42	110.66	112.01	109.87
99.161	100.3	100.13	100.49	99.993	98.216	101.08	99.641	100.09	100.04	99.864	100.49	98.461	100.15	100.27	98.748	99.715	100.28	99.729	98.457	100.14	99.841	98.553	100.87	100.36	99.326	99.284	99.863	99.593	100.8	98.478	101.5	98.822	99.042	98.108	99.629	98.724	99.011	100.07	99.785	98.092	99.075	99.524	99.93	100.91	100.03	99.227	100.34	98.832	99.176
112.3	110.05	112.2	111.97	112.45	111.81	111.51	113.02	113.26	111.78	111.83	112.1	112.06	111.24	113.25	111.83	111.88	112.95	111.18	112.47	112.17	110.5	112.09	112.71	112.77	111.73	111.42	112.41	113.22	114.05	112.3	112.74	112.92	111.54	110.3	112.25	112.75	111.49	111.14	113.94	112.54	111.5	113.14	111.43	111.65	111.5	112.72	112.16	111.31	113.18
104.83	104.8	104.66	105.93	104.95	106.07	105.27	105.14	104.16	105.55	105.94	105.64	103.19	107.55	104.73	105.17	105.49	104.15	106.11	104.38	104.19	107.11	104.72	105.73	105.77	105.96	106.56	105.7	106.8	105.76	105.48	105.53	106.1	106.99	106.18	106.44	106.31	105.77	106.3	105.52	106.5	106.35	106.63	106.52	105.16	105.13	105.5	105.1	104.48	105.57
111.08	111.16	113.75	111.7	110.85	111.24	110.82	111.4	112.67	110.6	109.52	110.33	111.79	110.62	110.26	109.72	111.12	112.11	110.47	110.64	111.69	110.2	110.7	109.02	112.24	111.69	110.91	112.46	110.8	111.13	111.69	109.63	110.66	109.03	112.52	110.55	110.87	111.66	110.77	112.54	111.24	111.81	111.93	110.48	109.83	110.09	112.44	111.1	110.66	111.59
105.29	107.46	105.26	105.55	105.61	105.27	105.45	105.86	104.6	104.84	106.73	106.45	106.42	104.8	105.87	105.06	106.38	105.64	104.6	106.85	105.85	105.25	106.78	104.56	105.19	105.04	105.91	104.17	104.74	104.77	107.59	104.49	105.55	105.84	105.81	105.39	104.38	104.3	106.17	104.64	105.17	106.97	106.97	106.16	104.9	104.72	105.4	104.45	105.8	105.02
110.38	111.5	111.52	110.59	110.6	111.53	109.4	109.97	110.15	110.96	110.92	112.42	111.27	111.35	112.37	112.43	111.97	111.18	112.12	110.44	109.41	111.43	110.84	111.16	111.74	110.33	111.44	111.36	110.83	110.16	110.91	109.48	111.46	111.98	109.28	112.44	112.18	111.41	111.43	111.9	111.39	110.41	111.63	111.16	111.45	111.85	111.15	111.9	111.69	112.09
106.91	105.22	106.89	107.63	105.95	105.66	105.66	106.08	107.48	106.07	104.71	106.54	106.48	105.88	106.82	106.36	105.19	104.89	105.36	107	105.63	107.64	104.83	105.33	105.2	105.49	106.22	105.53	105.19	107.02	108.06	106.38	105.38	105.48	105.01	107.31	106.42	106.27	106.21	104.73	105.69	104.69	105.18	106.2	106.25	107.97	103.96	106.63	106.56	106.22
99.117	99.792	99.032	100.82	97.916	99.778	101.53	100.34	101.36	100.74	99.73	99.749	99.524	98.661	100.09	99.626	99.244	99.575	99.648	100.16	100.4	100.06	101.02	99.995	99.778	100.47	100.14	100.18	101.56	99.853	99.998	100.07	98.576	101.49	99.543	101.61	100.88	100.27	100.33	100.17	99.839	99.935	101.16	99.243	99.618	100.58	99.783	101.66	99.106	101.37
104.31	103.91	106.1	103.79	105.42	105.18	104.32	105.92	105.51	103.19	104.73	103.32	103.65	104.03	104.49	104.57	103.47	104.12	104.25	105.29	104.13	105.34	104.58	104.62	104.68	103.84	104.36	104.6	105.53	104.81	104.43	104.75	103.59	103.63	104.82	105.68	103.19	104.94	105.18	103.38	105.67	103.41	104.04	105.43	103.9	104.31	103.58	104.32	104.26	104.57
105.06	108.41	106.13	107.07	107.96	104.92	106.31	104.35	107.06	105.6	105.42	106.34	105	106.9	105.96	107.64	107.12	105.55	107.39	106.27	107.56	106.79	105.6	108.46	105.62	107.3	106.85	106.89	106.18	106.2	105.87	105.31	106.93	106.5	108.56	105.89	106.25	107.05	106.74	105.57	106.23	105.25	106.05	106.59	104.66	106.92	105.57	105.74	105.5	106.53
106.12	107.4	106.76	107.77	106.89	105.97	106.29	106.46	106.71	106.71	107.11	107.6	107.33	107.03	107.27	107.49	106.99	106.57	105.95	106.23	105.73	106.16	107.86	108.76	106.4	106.79	107.01	105.41	105.56	107.99	106.66	105.67	107.02	109.05	107.57	107.01	107.23	106.5	107.61	106.92	107.14	107.44	107.84	107.51	105.78	107.83	107.63	106.38	106.76	106.89
105.7	104.34	104.49	105.89	106.04	104.49	106.68	105.57	105.22	106.24	105.35	104.35	104.81	106.92	104.73	105.29	106.46	106.03	106.36	106.64	104.05	105.65	103.96	105.18	105.96	105.18	104.91	106.44	104.49	106.52	106.14	105.43	106.52	105.95	104.3	105.47	107.19	106.08	106.23	106.64	105.65	106.3	106.16	104.32	106.42	105.49	105.94	105.5	104.96	105.41
110.98	111.93	108.91	112.05	111.59	111.11	111.54	111.42	112.18	112.6	111.18	112.71	112.22	111.33	111.61	111.41	112.54	112.07	110.21	113.46	112.28	111.47	112.08	113.33	110.92	112.57	111.23	112.18	111.27	110.94	111.23	112.5	112.76	111.63	110.81	110.06	112.43	112.52	112.82	112.7	111.79	110.3	109.97	110.41	110.7	112.22	111.83	112.61	111.02	110.52
100.06	99.103	101.49	99.513	100.6	99.304	100.93	100.18	100.93	100.72	99.893	102.34	100.09	99.744	101.6	100.97	100.2	101.42	100.31	98.354	101.66	99.77	99.177	100.9	101.2	102.24	100.88	101.4	100.66	99.61	99.604	99.985	102.16	100.22	101.34	101.52	99.648	98.441	101.17	100.18	98.83	100.18	100.93	100.31	99.134	101.75	100.17	99.639	100.27	102.27
117.61	116.97	115.95	115.43	116.9	115.77	117.61	116.96	115.46	115.38	113.69	115.84	114.4	115.83	115.32	115.21	114.47	117.09	116.45	116.61	116.23	115.42	115.34	117.72	116.72	117.37	115.96	116.88	115.63	114.87	116.27	116.77	117.07	117.08	115.29	115.61	116.41	117.44	116.37	118.13	115.71	116.39	116.92	116.11	116.11	117.51	115.9	116.05	116.64	116.9
106.54	107.65	107.1	106.13	105.97	106.57	105.64	105.4	106	107.25	106.31	105.99	105.42	105.52	107.86	105.95	105.67	107.29	108.07	105.84	105.49	106.72	108.16	105.06	105.05	105.78	106.66	107.13	105.9	106.57	106.44	105.55	106.5	106.58	106.26	106.8	106.88	104.58	105.1	107.17	106.06	106.47	105.88	107.02	105.08	106.68	105.34	106.12	104.76	105.41
116.7	115.91	116.01	115.32	116.88	115.22	117.35	117.99	115.69	116.1	116.04	116.62	115.84	117.56	117.8	116.19	115.93	116.72	117.89	116.36	117.16	116.89	115.35	114.55	116.33	116.29	119.11	115.27	114.75	116.85	116.25	114.52	116.59	116.29	117.23	116.47	115.75	118.14	116.04	114.45	117	115.09	115.83	115.91	116.43	115.92	117.46	115.22	115.21	115.56
117.26	118.17	117.67	117.49	118.58	117.5	119.22	116.83	118.58	117.91	118.01	116.7	115.59	117.27	116.85	119.25	117.68	118.38	117.36	116.66	117.19	118.46	118.46	117.35	117.93	118.69	117.17	117.71	117.8	118.37	118.77	117.16	118.22	117.98	117.27	117.58	117.46	119.08	117.71	118.13	117.42	118.27	116.85	117.35	116.26	117.32	117.75	118.17	115.2	117.44
109.68	113.25	112.2	109.82	109.19	112.14	110.53	111.66	111.43	110.31	110.11	108.57	111.22	111.61	110.72	110.87	111.34	111.12	110.97	111.98	110.64	110.78	110.24	110.14	112.46	110.54	111.93	111.33	112.22	112.78	110.16	110.73	112.73	110.95	111.26	109.36	109.53	111.34	112.47	110.99	110.09	110.67	110.67	112.39	110.91	112.01	111.91	112.33	111.59	111.38
103.22	104.06	103.91	104.46	103.71	105.38	106.6	103.84	104.44	105.18	104.21	104.92	104.68	104.43	105.08	104.86	103.79	105.06	103.99	104.18	104.38	104.02	104.99	104.4	104.21	103.96	104.31	103.35	102.57	103.51	103.32	105.46	103.47	105.5	103.44	105.6	104.98	105	103.8	104.16	103.56	105.12	104.38	103.93	104.32	104.89	104.26	104.69	102.91	103.92
104.77	104.39	104.24	103.57	103.66	104.95	104.2	104.5	103.89	104.82	105.2	104.62	102.85	104.5	104.76	104.21	105.81	104.83	104.24	103.91	103.41	104.02	104.46	103.55	105.53	104.92	103.03	104.36	106.05	105.48	105.58	105.51	103.52	104.45	105.29	105.2	103.21	104.9	103.62	105.22	104.87	103.24	102.52	104.96	102.89	104.64	104.18	104.92	105.69	104.93
105.04	106.98	107.52	104.81	107.38	105.94	105.24	107.53	104.21	103.68	106.17	106.84	104.61	105	104.21	105.8	104.57	107.62	106.09	105.02	104.32	106.38	105.97	106.36	106.22	106.25	103.86	105.52	105.86	106.81	105.56	105.59	105.99	106.3	105.36	104.22	106.45	105.5	104.44	105.65	105.73	104.58	106.43	105.06	105.46	106.53	105.17	106.04	105.54	107.59
108.44	111.47	109.18	109.54	108.74	110.17	110.13	109.87	111.17	108.74	110.03	110.62	109.2	109.57	110.79	107.85	108.97	110.05	107.78	110.6	110.51	108.7	109.53	111.63	108.4	110.1	109.6	110.17	110.09	110.58	109.54	108.73	109.2	110.28	109.18	109.1	108.54	109.93	109.55	108.66	111.68	109.91	109.25	111.97	109.69	110.6	111.31	109.12	108.8	110.85
111.89	111.58	112.8	113.9	113.88	112.81	113.12	113.61	111.73	113.31	112.33	111.34	113.15	112.56	113.53	112.6	110.74	111.46	113.21	112.83	113.44	113.17	111.73	112.77	112.32	114.87	112.77	111.52	112.82	112.81	112.9	111.73	112.56	111.96	112.97	113.05	111.45	112.04	113.53	112.61	113.53	112.82	112.45	113.42	113.67	113.32	112.59	113.54	113.45	113.1
107.75	107.87	105.85	106.94	107.13	107.24	107.75	106.82	108.57	107.58	106.09	107.24	108.02	107.03	108.64	106.3	107.3	107.13	107.52	109.01	106.71	106.2	106.91	107.58	106.67	108.99	106.98	107.68	106.3	107.08	107.46	107.85	108.49	107.21	106.99	105.04	105.62	107	107.07	106.06	106.17	105.42	105.4	106.07	104.53	107.19	105.99	107.22	108.97	106.38
105.66	105.1	104.35	104.06	106.15	105.07	105.3	105.47	105.67	105.61	104.89	104.45	105.25	104.52	105.06	106.54	104.89	106.21	105.88	105.03	106.09	107.42	104.93	105.07	106.28	106.32	106.04	104.25	105.01	105.5	105.6	107	104.91	106.73	106.08	105.82	104	105.04	105.36	106	105.19	105.98	106.38	106.7	105.3	105.11	106.02	106.43	104.14	105.34
103.39	103.67	104.46	104.04	104.1	104.61	103.81	104.2	104.52	102.58	104.94	104.49	104.02	103.76	104.75	104.54	103.45	104.47	103.99	104.1	102.3	103.39	103.13	103.33	104.25	105.06	104.35	103.65	102.75	103.89	103.85	102.27	104.53	106.05	104.84	103.48	104.18	103.42	103.89	103.02	105.7	103.66	104.16	104.66	103.46	104.03	103.74	103.38	103.81	103.55
100.52	100.54	99.569	100.28	99.519	100.45	98.642	98.998	100.47	100.08	99.74	100.63	99.842	100.12	99.731	100.01	101.78	99.442	100.84	98.738	99.455	99.411	99.539	98.653	99.814	97.32	97.959	98.453	100.65	99.867	100.69	98.464	100.35	99.338	100.11	101.2	98.982	99.823	100.13	99.44	99.369	99.444	100.7	101.12	99.577	99.513	99.481	99.102	98.77	98.416
106.73	104.45	107.31	106.16	106.29	106.46	105.13	106.1	106.45	106.15	108.36	106.57	106.14	107.06	105.07	106.97	106.73	106.98	106.49	105.41	106.88	104.99	106.53	105.02	105.33	106.78	105.26	106.48	107.49	105.26	106.47	105.44	106.85	108.22	103.72	105.92	106.62	104.76	105.57	105.34	105.36	106.69	107.38	105.21	105.02	105.72	105.54	104.53	105.51	105.34
100.18	99.682	98.778	100.42	102.4	99.959	99.932	100.32	100.32	99.046	100	101.29	101.06	99.642	99.565	99.736	101.18	98.518	100.25	101.34	100.32	98.708	98.418	99.538	99.173	99.201	100.6	98.584	100.23	98.562	100.63	98.873	99.403	99.759	100.13	100.04	99.774	99.869	99.458	99.895	101.75	100.86	97.677	100.61	99.324	100	99.674	101.34	100.41	99.884
110.56	110.38	109.67	111.76	110.48	111.72	111.73	110.74	112.35	111.16	111.41	111.03	111.48	111.45	111.75	109.37	111.01	110.41	110.53	113.01	112.19	110.24	112.53	111.45	111.02	111.38	110.25	111.2	111.15	111.55	112.35	110.98	111.52	112.2	110.41	110.22	110.28	110.86	111.42	111.27	110.88	111.36	111.83	112.08	111.5	110.13	113.26	110.83	110.26	112.74
104.71	104.54	104.08	104.09	104.66	105.03	104.65	104.65	105.82	105.26	105.49	105.03	104.47	103.3	104.63	104.47	104.15	103.62	104.26	104.95	105.94	103.06	103	104.78	103.25	105	102.97	103.27	104.01	105.91	105.2	105.68	104.38	103.03	103.87	104.16	105.86	103.89	103.76	103.11	104.22	105.28	105.04	104.31	103.9	105.23	105.37	105.69	105.5	104.38
105.11	105.36	105.05	106.11	105.3	106.61	105.8	105.06	105.79	106.65	104.89	106.13	104.94	105.66	105.84	104.58	105.29	105.95	106.65	105.59	107.4	106.43	105.27	105.49	104.92	104.93	106.35	106.15	105.87	104.22	104.46	104.13	104.07	105.96	104.45	105.43	105.53	105.73	105.18	105.22	105.61	106.15	105.28	104.9	105.4	105.09	105.32	105.17	105.52	106.07
110.59	110.5	110.49	111	109.27	110.62	109.35	110.81	110.76	109.06	110.35	109.56	111.9	111.43	110.18	110.98	109.91	110.72	109.88	109.83	110.69	111.33	110.65	109.28	109.73	110.25	109.16	110.29	111.14	109.92	109.68	110.08	111.91	111.77	110.36	109.77	110.38	109.57	112.15	111.07	110.98	108.54	110.84	110.2	111.56	109.06	110.26	109.5	111.25	109.73
105.3	106.81	108.93	107.1	105.67	107.65	107.74	105.3	106.91	105.71	104.08	106.22	107.2	107.24	106.45	106.96	107.18	106.88	105.31	105.03	105.64	105.91	106.11	106.6	105.91	107.59	106.51	105.74	106.5	106.38	107.37	108.78	107.21	106.37	105.3	106.47	106.22	107.03	105.93	106.86	106.88	107.26	104.75	105.69	105.45	105.31	106.21	106.72	107.29	106.98
111.36	111.32	110.48	109.71	110.03	111.36	110.43	111.39	110.46	110.38	110.92	110.66	111.09	110.4	109.62	111.97	109.97	111.3	110.51	111.21	111.37	110.67	109.04	110.13	111.06	111.02	112.1	110.82	110.37	109.19	110.65	110.08	111.31	110.53	111.37	111.53	110.37	110.97	110.2	109.92	112.06	111.14	109.77	110.42	110.41	110.86	109.91	111.09	109.83	111.54
109.35	103.63	107.17	107.32	105.62	106.82	107.04	106.78	106.33	106.95	106.28	107.4	107.07	106.61	107.3	107.23	105.74	108.29	108.03	105	106.04	107.1	106.2	107.08	106.27	108.46	106.63	106.38	106.91	107.51	108.91	106.81	105.13	106.18	105.78	105.56	104.83	108.34	106.92	107.03	106.71	105.93	107.72	104.9	106.56	106.55	106.11	107.08	105.27	107.79
104.47	102.79	103.14	104.75	104.74	103.21	104.82	104.99	105.46	104.74	104.16	104.52	103.32	103.76	103.93	103.83	103.81	105.55	103.88	103.31	103.65	103.49	105.04	104.65	104.31	102.7	103.94	104.97	103.62	104.25	105.07	105.38	105.11	103.56	105	105.14	102.94	105.16	104.64	104.92	103.88	104.64	104.5	104.16	104.59	103.81	104.58	104.69	104.07	103.69
105.27	105.43	103.7	106.84	106.03	105.4	106.4	106.5	106.34	105.93	104.1	105.58	104.42	105.92	105.54	106.76	104.83	107.04	105.54	106.87	104.39	105.44	106.49	105.24	105.32	105.03	107.02	106.6	103.13	106.09	106.26	105.98	105.55	106.72	105.05	105.24	103.68	105.8	106.31	105.28	106.24	105.95	104.62	105.94	105.57	106.12	105.04	104.55	105.79	106.38
104.99	105.55	105.38	106.29	106.11	105.54	108.49	107.05	104.97	103.83	105.71	105.56	105.85	105.53	106.28	106.5	105.44	105.74	105.98	107.27	105.33	105.52	104.81	106.19	106.06	106.65	105.07	106.11	103.85	104.66	107.5	105.52	106.53	104.98	105.54	106.64	106.67	105.63	104.58	104.32	105.15	105.48	106.98	105.1	105.02	105.69	104.76	106.68	105.03	105.88
107.25	104.13	107.19	105.73	107.24	106.71	105.65	107.1	105.73	106.65	105.51	105.8	107.51	103.52	108.38	106.04	107.43	105.7	105.45	107.29	105.96	106.23	105.97	105.06	106.01	105.05	106.52	105.46	104.91	107.29	105.13	105.55	108.56	106.45	107.32	106.67	107.73	106.07	107.46	107.98	104.76	105.74	106.22	107.02	106.45	106.63	106.9	107	107.11	105.76
99.366	100.08	99.355	99.03	97.574	99.605	100.77	99.778	100.68	99.509	100.71	98.684	100.69	100.19	100.43	100.31	101.28	98.467	100.12	99.535	99.537	101.17	100.97	99.983	99.96	99.603	100.55	100.99	100.14	100.16	99.873	100.43	99.367	99.249	99.566	99.903	100.98	100.83	100.77	99.133	99.081	100.49	100.28	101.42	99.537	99.763	98.423	100.88	99.465	100.15
105.4	106.91	106.57	106.09	106.41	105.59	105.97	106.1	105.57	106.64	107.3	106.5	106.39	107.2	106.5	106.36	104.54	106.97	105.88	107.1	107.45	107.07	108.03	108.05	106.51	107.06	106.17	105.33	106.91	106.07	106.85	106.34	106.57	106.5	105.71	106.2	106.79	105.6	105.86	106.33	106.81	107.34	106.76	105.31	107	106.49	106.44	105.96	106.52	105.84
103.55	104.64	105.69	104.16	103.62	105.52	104.23	104.61	104.11	103.4	102.38	103.63	105.26	102.27	105.15	104.92	103.13	105.31	105.72	104.76	105.36	104.73	103.5	104.47	102.99	105.63	104.94	103.31	103.65	104.26	102.19	104.44	105.03	104.5	104.17	104.11	104.97	103.91	104.37	103.71	105.38	105.53	103.36	104.33	105.69	103.82	104.12	103.41	104.43	105.29
97.476	97.147	100.96	98.96	100.34	99.015	100.65	101.16	99.959	98.643	98.457	98.901	99.911	100.14	100.42	100.29	99.531	98.95	101.17	100.77	99.904	100.08	100.03	98.101	100.13	101.75	99.778	98.986	99.982	100.81	98.11	100.3	99.493	99.433	99.547	100.04	99.037	100.06	99.562	99.138	100.14	100.15	101.04	99.976	100.7	100.02	100.51	100.95	100.28	100.12
110.71	109.85	109	111.08	109.67	110.99	111.07	110.98	110.79	112.44	110.8	109.74	111.91	110.28	111.53	112.27	110.91	109.81	111.53	109.57	112.4	109.46	112.1	109.97	110.43	111.97	111.77	111.72	112	110.9	110.77	111.08	111.06	111.34	111.78	109.69	111.71	109.67	111.38	111.6	112.79	111.47	111.52	110.04	109.77	111.09	110.61	112.01	111.83	112.35
108.71	107.84	105.52	107.35	105.73	106.61	105.57	107.38	109.64	107.52	107.32	107.79	107.96	106.55	106.74	105.85	107.57	107.42	107.26	107.47	109.06	107.01	106.46	106.64	108.23	106.79	105.99	107.31	108.03	108.71	105.8	107.44	106.76	106.86	107.11	107.13	105.81	107.28	106.98	106.37	106.82	105.91	106.91	108.07	105.82	107.34	106.32	107.64	108.77	105.55
104.83	105.77	105.75	105.75	106.88	106.01	104.63	106.05	104.66	104.78	105.66	106.76	104.05	104.61	105.73	106.16	107.14	105.16	105.61	105.12	105.23	105.12	104.34	105.54	105.44	104.34	106.29	105.82	104.54	105.97	104.93	104.98	104.64	104.55	107.17	105.58	106.33	105.66	105.22	105.28	105.1	104.34	104.8	106.48	106.68	106.05	107.04	105.85	107.43	107.33
104.18	103.68	105.78	104.13	105.61	106.6	105.52	105.17	106.03	106.7	104.47	104.12	105.8	105.41	104.24	105.69	105.51	105.64	105.27	105.09	106.45	105.11	105.08	105.52	106.89	105.92	105.79	106.92	104.91	105.55	105.15	106.34	104.29	106.52	106.15	105.75	105.19	106.94	105.02	105.14	105.03	104.45	104.63	105.56	106.22	106.07	106.35	106.11	105.59	104.53
107.47	106.45	106.91	109.35	106.87	109.25	106.47	106.64	108.2	107.52	107.16	106.43	107.34	106.51	107.74	107.28	106.53	107.16	107.19	105.45	107.94	107	106.61	106.69	105.13	105.53	107.01	106.76	106.99	107.29	106.2	107.74	105.85	107.91	106.63	107.37	106.75	107.54	105.51	108.95	107.89	107.63	105.82	107.11	105.79	105.47	107.06	106.18	107.41	106.43
103.04	104.61	104.88	103.74	105.15	104.26	103.84	105.14	104.68	104.29	105.28	104.5	105.08	104.79	104.27	103.75	104.34	105.31	104.72	103.12	104.56	104.85	102.67	104.32	104.62	105	105.22	104.11	104.01	104.97	105.43	103.27	106.12	105.21	103.66	103.03	103.41	105.18	104.26	103.85	104.18	105.24	104.34	104.31	103.38	106.12	104.19	104.65	104.05	103.16
103.89	103.78	104.32	105.86	103.91	105.55	104.27	102.33	105.56	103.6	103.74	104.42	103.92	104.52	105.01	103.39	106.24	105.24	106.16	104.49	104.54	104.97	103.52	103.27	104.18	105.43	104.3	102.31	104.65	104.32	104.01	104.14	104.29	104.78	103.4	104.37	105.02	105.53	103.59	103.85	103.11	104.6	104.15	104.25	105.39	104.79	103.21	103.13	103.31	104.39
111.8	110.41	109.26	108.75	110.01	110.5	111.29	111.26	109.76	109.45	110.4	111.7	112.34	111.28	110.53	110.72	109.88	110.58	110.76	107.66	110.83	111	112.04	110.73	111.32	110.12	110.85	110.42	110.38	109.58	110.11	109.71	110.62	111.39	110.42	111.15	110.63	109.91	110.8	111.23	111.6	109.14	109.79	111.4	110.47	111.66	109.97	109.38	110.16	110.49
106.03	106.66	104.88	105.27	105.51	107.01	106.16	104.64	104.63	104.75	104.22	105.85	105.53	104.98	107.42	105.82	104.47	105.41	105.44	104.63	106.13	103.41	104.38	105.38	104.66	103.49	105.96	105.35	106.32	107.13	106.9	105.15	106.66	104.78	104.57	107.41	106.64	104.63	104.23	103.63	105.86	104.63	107.49	104.6	105.82	105.39	105.41	106.64	104.84	106.16
104.91	105.41	104.9	104.58	103.82	106.77	105.27	105.24	105.85	105.84	105.06	105.94	104.48	103.85	104.35	104.69	103.43	106.05	104.38	104.83	104.99	105.67	104.17	104.58	103.75	104.46	105.66	106.06	104.55	105.26	104.43	102.95	104.54	104.07	105.1	104.92	105.24	105.04	104.24	103.42	104.98	105.27	105.2	104.58	106.12	105.73	105.6	105.04	103.41	105.14
106.66	105.35	106.44	106.03	107.43	107.45	107.28	104.79	106.89	107.03	105.78	105.66	106.44	107.05	106.59	105.33	107.55	105.47	105.5	107.82	106.62	106.91	104.36	105.95	106.83	105.45	105.79	106.7	105.6	106.29	107.24	106.17	106.05	106.59	106.39	107.43	106.37	104.67	107.06	106.59	106.66	106.11	105.67	106.86	106.4	105.83	105.91	107.35	104.8	106.28
109.64	109.88	110.7	109.83	111.2	110.36	110.96	110.82	110.04	111.84	111.32	110.35	110.05	111.84	110.92	111.45	109.85	110.81	110.74	112.1	111.36	109.87	110.59	109.7	110.26	108.96	111.61	111.49	110.56	110.14	110.84	109.21	109.45	109.87	110.97	110.74	109.95	109.19	111.53	110.52	110.05	110.27	110.49	110.62	110.05	109.61	109.78	110.36	110.8	109.45
110.19	110.08	111.1	110.85	111.27	109.9	111.59	111.51	110.81	112.04	111	110.48	111.25	111.29	111.6	109.61	109.82	110.27	112.57	110.72	109.56	110.1	111.1	110.93	110.47	111.48	109.97	111.21	110.64	111.87	111.48	111.49	111.92	111	110.86	110.7	110.1	112.53	112.43	109.92	110.26	111.02	111.46	112.68	111.05	111.68	112.77	110.72	112.25	111.58
110.49	110.31	110.63	111.6	109.15	109.2	109.71	109.59	109.76	109.59	109.23	110.63	109.05	109.8	110.06	109.83	110.27	111.56	110.56	110.55	110.83	110.47	110.33	110.67	110.35	111.28	109.54	108.73	110.04	108.94	110.16	109.23	110.53	110.86	109.37	108.69	109.7	110.24	110.92	110.09	109.4	110.7	112.25	112.15	108.68	110	110.53	109.88	109.35	108.8
111.91	112.62	111.22	111.87	110.23	112.29	112.15	112.18	111.86	111.37	113.49	111.17	110.29	111.75	113	111.95	113.21	112.3	111.96	111.81	109.91	112.31	112.1	112.12	112.36	112.01	110.45	111.87	112.01	110.84	110.4	112.54	112.77	112.08	112.27	112.47	112.43	112.78	113.03	111.15	111.39	111.22	110.39	111.71	111.47	112.94	111.2	112.52	113.55	111.02
104.2	103.53	104.43	104.32	103.81	104.83	104.1	105.82	104.23	104.36	102.79	103.78	104.01	104.05	103.34	103.45	104.47	105.13	103.6	104.41	104.43	104.3	104.18	103.6	104.27	105.87	105.23	104.49	104.71	103.93	103.42	103.87	104.04	104.74	102.97	104.52	104.22	103.5	103.46	105.15	104.17	104.5	104.02	104.88	104.59	104.78	103.8	105.03	103.23	105.8
116.08	117.32	117.62	114.91	115.36	115.11	114.98	115.8	115.15	115.11	116.3	118.21	117	116.25	116.27	116.58	115.57	117.14	116.85	118.02	117.35	115.19	116.14	118.06	115.98	116.8	116.73	117.37	115	115.78	116.26	117.09	117.4	115.63	117.07	115.94	115.34	117.4	117.34	116.33	115.95	117.32	117.21	115.74	117.04	115.45	116.65	117.09	116.01	116.77
98.244	100.48	100.59	98.997	98.58	99.937	100.2	99.984	101.41	99.301	99.748	99.161	99.842	98.991	99.608	99.489	99.295	98.727	99.53	98.353	100.06	100.01	99.594	99.655	101.14	98.426	100.51	100.29	99.834	100.42	100.28	99.385	99.454	99.962	99.503	99.316	100.46	100.28	102.01	100.02	99.903	101.36	100.28	96.979	100.41	100.45	100.16	99.882	100.39	99.54
98.901	98.456	101.05	98.023	98.259	99.461	100.67	98.406	99.761	99.196	99.64	100.79	100.29	99.056	100.86	100.08	99.102	101.44	99.643	100.03	99.211	100.69	100.19	99.667	100.17	98.119	100.63	99.017	98.92	98.639	99.229	100.37	99.652	100.35	99.336	98.434	99.889	102.06	99.145	99.518	100.4	100.59	99.789	99.959	99.904	97.758	99.097	99.772	100.31	100.38
107.55	104.86	105.25	106.18	105.23	105.05	105.53	106.36	104.55	106.47	106.49	106.49	104.9	106.32	105.13	105.05	103.95	105.13	105.52	105.49	106.54	104.46	105.94	106.67	104.98	105.6	106.18	106.31	105.68	105.59	105.15	106.19	106.18	105.73	105	105.35	103.61	105.87	105.35	106	104.12	105.41	106.94	106.09	106.03	103.93	106.92	106.75	104.76	106.45
110.28	111.22	110.69	111.25	110.45	109.06	109.71	110.33	110.53	109.49	109.85	108.58	110.87	110	109.34	110.44	108.93	109.44	110.56	110.98	108.9	109.87	110.14	109.35	110.5	110.31	110.77	108.68	108.49	111.06	109.57	110.45	109.62	110.75	109.92	111.43	109.87	109.57	111.01	110.84	108.96	111.46	110.27	111.07	111.51	108.88	110.03	110.2	110.44	110.5
110.89	110.82	110.64	109.63	112.93	111.62	110.91	111.68	111.89	110.96	112.23	111.91	109.35	110.6	112.34	111.81	112.47	111	109.59	111.72	111.2	110.98	110.37	110.63	110.3	111.13	110.61	109.5	111.3	110.39	111.26	112.39	112.16	111.54	112.27	110.96	112.16	113.06	111.51	111.82	111.96	112.32	113.67	112.1	111.2	111.65	111.3	110.79	111.95	112.8
111.91	112.43	110.69	111.57	111.76	111.28	111.02	112	110.19	113.27	111.27	110.17	111.25	112.92	110.32	111.15	111.42	112.22	110.73	110.65	111.12	110.62	111.64	111.53	110.51	111.79	110.61	113.41	110.08	111.42	112.88	110.93	111.44	112.81	112.15	111.36	111.39	112.75	111.12	110.53	110.91	110.98	110.95	111.95	112.06	112.19	112.67	110.98	111.17	111.86
105.89	103.73	106.92	104.41	105.76	106.15	105.22	106.8	107.89	106.02	106.34	106.27	106.05	105.58	106.08	106.75	105.28	106.39	104.98	104.56	105.87	105.34	104.74	104.92	105.64	106.53	105.97	105.81	105.9	104.15	105.53	106.1	104.6	106.46	105.38	106.99	106.14	105.1	105.19	106.09	106.13	106.06	105.29	106.04	103.93	107.51	104.73	106.1	105.63	105.68
112.78	111.51	111.85	112.17	112.21	113.97	110.84	111.04	111.25	111.55	112.34	112.07	112.52	112.7	112.19	112.16	110.54	113.13	111.49	112.82	111.07	112.37	111.95	112.26	111.4	113.42	112.16	111.57	111.92	113	111.28	111.26	112.45	110.93	111.32	112.12	111.17	113.23	112.22	111.22	111.92	112.53	112.64	111.72	111.33	112.36	112.19	111.69	111.59	113.22
117.47	117.37	117.25	117.57	118.13	116.03	118.94	116.57	117.42	115.92	117.38	117.23	116.88	117.79	117.11	116.93	118.26	117.84	118.83	116.12	115.71	117.7	117.86	117.38	118.18	118.39	117.03	117.19	117.11	119.14	117.52	117.73	118.84	118.05	117.15	118.1	118.85	116.47	117.06	115.38	117.08	118.81	117.46	118.49	117.48	118.19	117.1	118.03	114.85	118.55
116.1	116.84	115.18	115.33	116.53	116.16	115.98	115.09	114.95	115.85	115.42	116.85	116.18	114.96	116.35	116.19	116.48	115.94	116.32	114.43	115.48	115.86	115.91	114.31	115.8	116.77	114.61	116.47	116.3	116.27	116.68	115.88	116.66	115.33	116	116.43	115.16	116.6	115.34	116.53	116.69	116.44	118	115.06	115.52	115.84	116.26	116.64	116.68	116.1
114.6	116.38	116.62	115.25	116.8	115.79	115.13	116.89	118.93	116.74	115.48	117.36	116.61	116.36	115.69	115.53	116.2	115.58	116.88	115.91	116.72	117.02	115.72	115.05	116.61	115.04	116.12	115.44	116.15	114.72	116.45	117.44	117.73	116.47	116.46	117.56	115.03	116.36	115.84	116.65	116.7	115.65	115.72	118.62	116.16	116.6	115.86	115.78	116.38	115.25
107.51	109.02	107.6	108.45	106.82	105.54	107.28	107.25	108.34	106.96	106.43	107.04	106.35	107.88	107.61	105.58	105.93	106.39	108.21	105.37	106.39	106.2	106.55	106.29	106.5	107.06	106.96	106.24	106.85	106.91	106.02	107.96	107.12	107.63	105.67	105.14	106.87	107.7	107.01	106.46	105.14	106.53	106.85	106.44	106.2	105.77	108.09	106.93	107.88	107.36
102.8	104.77	103.48	103.6	103.74	103.81	105.75	104.65	104.36	105.5	103.86	104.5	105.09	103.86	106.13	104.55	103.56	103.29	104.06	104.27	104.36	103.85	103.59	105.17	105.72	105.05	103.13	106.5	103.89	105.35	104.38	103.55	103.76	104.87	104.6	103.19	104.2	102.8	105.51	102.96	103.41	104.44	104.22	104.68	102.65	104.31	103.11	103.51	105.57	104.5
112.93	112.22	113.08	111.67	111.98	112.59	110.54	112.4	110.8	112.7	111.56	112.58	111.65	112.05	111.98	110.62	113.08	110.27	112.12	110.72	112.69	111.88	112.03	111.92	113.33	114	111.72	112.89	111.77	112.53	111.68	111.49	112.27	113.27	110.68	111.83	110.21	112.18	114.07	111.92	112.1	112.35	111.99	112.06	112.16	111.81	112.94	113.36	111.76	113.09
111.46	111.57	110.61	112.54	109.62	110.51	110.95	110.32	111.65	111.8	110.61	111.09	111.1	110.33	110.07	111.91	110.91	110.21	111.63	112.65	112.01	113.04	109.98	109.51	111.88	110.99	111.86	108.38	112.59	111.73	110.95	110.13	111.02	110.89	109.78	111.02	111.07	111.33	113.15	112.07	110.25	110.88	111.71	111.01	112.13	111.95	112.4	110.82	111.66	111.62
103.5	104.96	105.64	105.23	105.74	104.5	105.58	105.69	103.66	106.49	106.55	105.07	105.71	106.79	105.7	106.1	106.25	103.82	104.58	105.05	105.21	103.94	106.71	104.56	106.33	105.28	105.34	106.84	105.45	103.66	105.53	106.23	105.82	104.76	105.22	106.69	105.71	105.43	106.78	107.26	104.86	103.83	103.36	103.99	104.58	105.79	105.72	108.35	105	104.38
105.31	104.73	103.8	104.61	103.07	102.46	105.42	102.67	104.78	103.57	102.87	105.55	104.58	104.94	105.87	103.85	104.68	105.44	104.8	103.87	105.31	104.47	102.69	106.53	104.5	104.67	100.97	104.31	104.46	102.31	103.68	103.1	104.59	104.02	103.87	104.93	103.56	102.94	103.86	105.46	103.99	104.56	105.14	103.85	103.93	102.93	105.09	102.95	104.58	104.87
105.61	105.89	105.1	105.75	105.05	105	105.12	106.03	105.74	105.38	106.06	108.05	105.16	104.92	107.64	104.76	106.62	106.15	105.11	105.19	105.24	106.37	105.79	106.2	105.12	106.14	105.05	106.52	107.21	106.4	106.07	106.71	106.57	105.2	105	104.57	105.04	105.54	105.59	106.34	104.84	106.16	105.79	106.05	104.73	105.9	104.82	104.43	105.43	105.61
110.63	113.13	112	111.24	111.36	112.82	112.12	112.47	113.04	112.55	111.49	110.98	110.49	113.73	112.3	111.19	111.59	112.39	114.13	111.98	113.36	112.42	111.99	111.63	112.33	111.43	112.65	112.3	112.65	111.36	113.47	112.44	111.33	112.94	109.62	111.68	111.79	111.41	112.57	113.94	111.95	112.05	111.7	110.63	112.96	110.84	111.86	112.74	112	112.7
104.81	105.84	103.77	104.6	104.09	104.21	103.19	104.69	102.66	104.56	104.93	102.56	105.01	104.37	103.86	104.52	103.57	103.64	104.94	104.85	104.16	103.65	102.65	104.69	104.73	104.27	104.32	102.42	104.43	103.73	104.83	102.17	104.74	103.18	105.39	103.64	102.65	103.91	103.88	104.5	104.06	104.01	104.52	103.71	104.43	104.51	104.4	104.08	104.44	104.9
108.12	105.69	107.37	107.14	106.19	106.43	106.3	106.64	107.52	105.69	106.62	106.72	106.36	108.33	106.77	107.28	106.9	106.46	106.31	106.32	106.8	106.65	107.03	107.68	107.31	104.49	107.09	105.93	108.27	107.87	107.01	106.63	106.35	107.67	107.42	107.09	105.46	106.8	106.33	106.06	106.37	105.18	107.74	106.73	106.45	106.53	108.54	108.6	105.92	107.89
109.7	111.69	111.15	111.55	110.87	109.93	110.58	109.66	111.27	111.54	110.5	111.86	111.91	112.13	110.2	111.37	111.37	110.87	111.96	112.23	111.44	111.12	111.61	111.12	110.7	111.75	110.9	111.26	112.38	111.07	110.62	111.52	111.75	109.89	110.26	111.74	111.51	111.88	111.91	108.83	111.2	111.61	112.75	110.22	111.31	111.24	112.39	111.67	110.27	111.17
110.47	111.54	112.74	111.89	111.25	112.55	112.02	112.4	111.7	110.8	112.42	112.74	112.45	112.13	110.47	113.02	111.29	113.13	112.5	113.18	111.29	112.58	111.23	111.04	111.57	110.87	112.18	113.27	112.27	112.04	110.86	111.55	110.96	111.68	111.09	111.8	111.21	112.31	111.89	111.61	110.2	112.07	111.9	109.61	112.41	112.05	112.36	113.06	109.86	113
106.87	106.46	107.13	108.97	106.13	107.26	106.41	107.77	105.7	108.09	105.42	108.04	108.56	105.86	106.81	105.61	107.67	106.94	107.09	107.91	106.36	107.73	106.03	106.02	106.57	108.02	105.95	106.34	107.02	107.54	107.28	106.5	106.83	106.96	106.53	107.21	107.82	106.76	104.7	108.02	107.48	108.77	105.86	108.02	107.89	107.03	106.97	106.55	109.4	106.14
116.97	117.18	117.44	118.14	118.33	117.44	117.86	118.41	116.88	116.93	118.19	118.31	117.78	116.64	116.27	116.74	117.72	117.05	117.62	117.37	118.7	117.18	117.67	117.13	117.26	118.19	118	118.4	116.12	117.07	118.2	116.33	115.85	118.25	116.52	117.8	118.88	116.43	118.1	118.05	118.59	118.28	118.61	116.99	119.08	118.85	118.68	116.25	117.5	117.35
111.82	112.56	113.84	113.56	113.62	113.5	112.79	112.8	112.14	112.79	112.74	111.13	112.41	112.65	113.01	112.07	113.05	112.18	114.14	112.6	112.92	113.55	114.04	113.66	113.26	110.92	113.03	111.79	113.23	112.07	113.46	113.53	111.82	113.19	113.82	112.99	113.03	112.21	114.4	112	113.31	112.53	113.69	112.81	113.16	112.83	112.38	112.09	114.56	113.94
101.48	100.66	99.539	99.713	99.351	100.9	101.24	97.918	99.314	99.157	101.15	99.97	99.716	100.52	99.854	100.94	99.522	100.34	99.514	100.68	100.97	99.693	99.184	99.319	99.547	101.76	100.71	99.743	100.25	100.51	99.6	99.171	99.83	100.79	101.16	99.787	99.25	100.75	101.39	100.88	100.03	100.25	100.47	100.48	98.718	98.941	100.26	100.05	100.04	100.84
105.84	104.47	105.64	105.14	104.42	106.07	107.71	105.43	106.18	105.04	106.24	104.55	107.22	106.06	106.92	104.64	105.85	107.22	105.18	105.91	105.39	105.12	104.74	106.82	106.42	107.37	106.21	105.57	105.68	107.31	104.16	105.25	107.49	104.46	104.85	105.69	105.04	104.96	106.52	104.38	103.26	105.32	105.42	105.75	105.41	107.07	106.12	105.59	104.1	106.54
107.08	106	104.82	105.82	107.01	105.84	104.89	104.98	106.11	103.88	105.35	106.43	105.85	104.78	105.06	106.74	105.09	105.96	105.97	106.14	106.38	104.35	105.38	104.98	105.59	104.25	106.87	104.96	104.99	105.11	106.68	105.59	105.72	105.01	105.16	103.88	105.61	105.3	105.43	104.81	104.5	105.65	104.46	107.2	106.73	106.7	105.1	104.38	105.28	104.73
105.52	105.01	104.8	104.43	105.88	106.63	105.89	106.57	104.82	104.18	106.1	105.98	105.67	104.94	104.76	105.2	105.16	106	105.39	105.11	105.44	105.19	105.89	105.37	105.64	105.93	104.34	104.93	106.8	104.84	105.35	106.49	104.81	106.18	104.66	105.14	105.5	104.51	104.37	106.56	105.47	105.03	104.79	106.88	106.56	104.83	105.17	105.41	104.95	104.75
105.15	103.49	104.47	103.93	103.2	102.59	103.8	102.83	104.7	105.11	104.35	103.78	103.55	105.55	103.39	103.35	104.66	105.73	103.83	103.34	103.5	105.3	105.02	104.32	103.88	104.58	103.73	105	103.41	104.67	104.98	104.98	103.67	103.66	104.68	103.17	104.35	104.5	102.18	105.16	103.91	105.11	103.09	103.78	103.52	103.3	103.03	104.36	105.38	103.58
106.43	104.57	105.23	105.05	105.38	105.86	105.12	105.48	105.91	106.13	104.71	103.94	104.69	105.35	105.5	105.67	107.08	105.41	105.47	107.03	105.73	104.46	106.69	105.43	107.19	104.42	105.66	105.12	105.55	105.33	106.67	107.14	106.42	105.62	104.84	105.03	104.88	104.59	105	105.43	106.09	104.15	103.15	106.69	106.2	105.75	104.7	105.92	104.61	104.39
100.68	100.1	99.819	101.12	99.445	99.092	99.773	97.86	99.709	100.98	100.38	101.25	99.468	100.1	100.96	99.793	98.626	99.754	101.44	101.27	100.3	100.84	99.466	99.798	100.02	99.214	99.167	99.661	100.63	99.73	101.55	99.675	100.01	98.535	101.55	100.29	99.422	99.602	101.58	99.271	98.492	101.48	99.099	100.06	101.13	99.811	100.11	101.05	99.413	100.44
100.34	100.26	99.462	98.289	100.17	99.019	99.827	98.929	100.26	101	100.25	100.44	99.526	100.06	99.55	100.34	99.561	98.381	100.28	99.801	100.21	101.01	100.43	99.578	99.847	99.6	100.4	101.61	100.16	99.183	101.06	98.396	99.075	99.775	98.392	99.697	99.375	100.41	98.845	100.01	98.266	100.29	100.98	100.94	101.13	99.939	98.955	99.412	98.827	98.36
99.73	99.711	99.813	99.122	100.24	100.9	100.42	99.757	100.54	100.16	98.834	99.899	99.197	98.788	99.897	101.01	99.655	99.673	101.15	99.052	99.475	98.973	100.2	99.543	99.204	99.86	98.658	100.03	100.51	100.22	99.232	99.911	98.439	99.376	100.01	101.69	99.53	100.59	101.09	99.549	101.85	99.858	99.313	100.17	99.909	101.17	99.698	100.1	100.19	99.933
102.84	104.42	104.66	105.65	104.92	104.57	104.71	104.92	105.65	105.2	105.07	104.29	104.73	105.15	105.75	104.21	105.23	101.84	104.1	104.3	102.5	103.55	103.35	103.01	105.18	103.84	104.63	104.78	104.78	106.66	103.75	104.25	104.67	105.49	104.32	104.17	103.4	103.73	103.92	104.52	104.05	105.41	106.12	104.52	104.07	104.48	105.72	104.24	104	105.32
118.22	119.47	117.98	116.96	117.94	117.34	118.21	116.44	117.14	118.09	118.9	117.36	118.22	117.67	118.22	118.24	116.67	117.04	117.27	118.8	119.03	117.51	116.22	117.41	117.18	118.62	117.75	117.25	118.32	116.62	117.36	118.18	118.58	117.21	119.98	118.02	117.72	118.21	118.01	117.18	118.2	118.57	116.7	117.31	117.5	118.64	118.53	116.93	117.67	116.95
104.51	105.81	104.7	105.31	105.42	105.21	104.5	105.43	106.3	106.06	105.71	103.67	104.63	105.14	104.82	106.63	105.09	105.79	106.36	106.45	106.64	105.86	105.98	104.01	106.67	105.34	104.84	105.16	104.98	106.16	105.98	106.33	105.13	106.98	105.63	104.94	105.15	105.33	105.75	104.37	106.76	105.22	105.8	104.64	105.66	106.27	105.95	105.92	105.89	106.9
105.94	107.16	105.77	108.56	105.1	106.3	105.08	106.06	106.46	106.43	106.4	107.62	106.33	105.8	106.03	106.38	104.46	106.7	106.48	106.83	106.85	106.89	106.8	106.48	105.69	106.43	105.91	107.56	106.9	106.11	106.28	106.45	105.53	105.4	105.85	105.55	105.92	106.95	106.83	106.81	105.09	104.34	107.1	105.77	104.94	107.45	106.03	107.85	105.78	104.65
109.46	110.12	109.82	110.23	110.28	109.46	110.1	109.98	109.52	109.8	110.45	110.41	109.02	109.55	110.18	110.97	110.38	109.21	110.75	110.45	110.38	109.95	110.13	109.7	109.84	108.28	108.94	110.24	110.4	110.41	110.03	110.46	109.87	111.27	109.11	110.01	108.79	108.07	109.2	110.16	109.94	110.77	110.93	110.21	109.72	109.94	109.24	110.37	109.43	109.97
107.45	107.81	107.67	105.87	106.45	107.31	106.21	106.55	106.98	104.9	104.56	106.49	106.61	105.38	106.07	106.48	107.03	105.94	108.08	106.83	106.22	104.77	107.35	107.22	106.92	108.35	107.75	105.93	107.98	105.94	106.37	107.38	106.77	106.71	107.51	105.94	105.94	107.11	105.49	107.16	105.99	107.28	105.59	106.36	107.94	107.18	106.17	106.13	106.44	105.99
110.13	109.92	109.29	109.14	108.65	110.21	109.53	109.86	111.62	108.91	109.22	110.14	109.35	110.7	110.63	109.51	111.39	107.85	109.2	110.04	109.85	108.6	110.3	110.47	109.21	109.43	110.35	110.05	109.66	110.55	110.84	108.75	108.73	108.64	109.73	108.97	109.84	111.7	108.94	110.54	109.74	110.21	108.94	109.51	110.01	109.85	110.93	109.97	109.86	112.15
110.18	111.09	109.87	110.02	111.48	109.81	110.26	111.11	109.11	110.67	110.85	110.56	111.89	112.46	109.62	110.27	110.6	110.85	109.59	110.49	111.56	111.3	109.91	109.6	109.83	109.99	108.88	111.13	110.24	109.54	111.46	110.4	111.44	109.39	109.79	110.75	110.83	109.95	110.58	109.36	109.29	108.43	110.61	110.82	110.46	110.62	109.27	110.23	110.03	109.57
104.49	103.74	104.99	105.46	103.81	105.19	105.02	106.17	103.5	103.56	105.07	104.21	105.53	105.53	105.46	104.97	105.3	106	103.74	106.24	104.64	103.18	105.6	103.55	103.84	104.04	103.72	104.51	103.33	103.68	104.06	104.25	105.1	105.9	105.4	104.32	105.68	104.53	104.93	104.65	103.79	104.97	104.48	103.74	105.55	103.07	104.29	104.06	103.86	104.46
105.54	106.15	105.75	106.64	105.58	107.88	104.42	105.47	106.2	104.64	105.89	105.89	105.68	104.78	106.72	104.57	106.32	106.22	105	106.32	105.53	104.94	107.28	106.36	106.17	106.64	107.48	104.71	105.06	106.84	105.83	106.24	105.54	106.45	104.83	106.9	106.25	106.41	105.49	105.74	106.86	106.05	105.37	103.66	106.05	105.92	106.36	105.63	105.58	105.42
110.91	112.84	110.42	111.08	112.12	109.51	111.05	112.47	111.31	110.31	112.26	110.79	111.74	111.86	111.92	110.71	110.16	110.84	110.01	111.92	110.75	111.94	110.71	110.93	111.48	111.84	112.11	109.38	110.34	110.74	112.17	109.34	109.18	110.94	112.06	112.89	112.58	112.05	109.96	111.02	112.57	111.93	111.19	113.68	112.76	112.92	111.16	110.55	111.33	111.4
105.41	105.83	105.15	104.99	105.9	107.38	106.11	106.71	106.52	106.88	106.87	108.27	108.87	107.03	107.38	107.49	106.73	106.71	106.9	105.66	103.73	105.42	106.05	107.09	107.38	105.03	106.14	105.47	106.84	106.23	107.04	108.31	108.76	106.57	106.93	106.75	107.17	106.26	105.71	105.2	106.8	107.27	105.72	107.22	105.21	107.85	106.83	105.69	107.19	107.2
99.608	100.04	101.47	100.6	100.99	101.06	99.679	99.931	100.57	99.306	99.594	100.11	100.92	100.81	99.015	100.11	99.276	99.239	98.075	100.19	99.885	99.68	98.766	99.091	98.635	100.06	101.16	100.82	100.25	99.01	98.948	98.278	99.479	100.2	99.407	99.523	100.12	99.52	99.401	100.05	99.943	99.822	98.982	99.799	99.677	100.7	98.931	101.44	99.571	99.13
106.76	103.96	105.41	106.33	104.98	106.23	106.55	103.67	105.99	105.24	105.59	106.17	106.56	106.21	104.61	105	104.78	104.78	106.08	105.95	105.65	105.06	105.88	106.08	105.28	105.04	106.08	106.53	106.18	105.34	106	106.47	106.84	105.77	105.59	105.53	104.73	105.6	104.84	105.64	106.27	105.95	105.7	105.72	105.49	105.26	106.36	107.66	104.31	105.21
107.17	106.42	107.32	106.76	105.73	104.83	106.34	106.92	105.85	105.31	105.47	105.92	105.14	105.58	105.64	106.78	105.3	106.65	105.79	106.56	105.46	105.13	107.03	106.77	104.56	107.3	107.04	106.5	106.16	105.36	106.28	105.96	105.7	107.11	106.8	106.55	107.6	106.98	105.45	106.56	105.35	105.42	105.25	107.27	106.83	108.03	105.77	104.83	104.74	105.76
99.607	100.83	99.763	100.61	100.57	101.39	99.855	98.036	99.641	99.218	100.1	100.76	101.13	99.427	100.68	99.477	99.887	99.322	101.15	101.02	100.63	100.26	98.714	97.334	99.9	100.97	98.38	100.44	98.709	98.782	99.691	100.96	97.926	99.977	99.42	99.381	98.005	98.115	98.636	99.976	100.16	100.01	99.611	99.263	99.321	99.11	99.691	98.671	99.508	99.13
100.11	100.76	99.778	100.6	99.601	99.66	98.312	99.565	100.2	100.92	100.01	99.679	100.56	100.95	98.707	100.93	100.91	99.776	100.65	98.381	99.303	98.993	101.47	100.73	100.82	101.58	98.516	99.657	100.61	98.082	100.19	101.07	100.55	99.322	100.33	99.456	99.349	99.737	101.3	99.322	100.74	99.986	99.987	99.931	99.111	99.297	100.38	98.744	100.81	98.964
105.59	106.69	106.17	102.45	104.74	105.23	104.99	104.29	104.7	106.2	105.94	104.34	104.69	104.63	105.65	105.93	104.47	104.89	104.89	105.06	104.99	107.19	106.03	106.58	102.91	102.41	105.4	105.29	105.12	104.28	103.54	104.44	104.7	105.9	104.23	104.3	104.73	105.71	103.95	106.04	104.22	104.27	104.11	106.14	104.16	105.62	105.25	105.49	104.63	104.23
118.25	117.38	117.07	117.88	116.5	118.91	116.82	117.42	115.5	118.17	116.1	117.14	117.13	116.98	117.14	115.98	116.63	118.31	117.41	115.9	118.46	118.75	118.46	116.53	117.55	117.25	118.19	117.55	118.98	115.77	117.77	117.15	118.13	116.41	118.22	116.01	118.53	119.51	117.97	119.01	117.51	117.8	117.11	117.13	117.81	117.62	117.22	116.79	116.88	119.03
106.31	106.49	106.73	105.57	105.97	105.89	106.01	106.06	107.43	106.93	107.03	106.41	107.71	106.58	107.09	108.65	106.19	106.08	106.06	104.37	106.76	105.74	105.59	107.09	106.17	107.16	106.15	107.34	106.4	106.42	105.96	106.51	107.77	106.55	107.4	105.3	106.83	105.71	108.7	105.14	105.86	105.55	106.45	105.96	105.62	106.45	105.07	106.48	107.62	106.15
106.42	106.75	105.86	105.69	106.89	105.19	105.72	107.51	105.37	105.03	104.78	105.57	105.39	105.76	106.4	105.84	105.24	104.84	105.53	105.13	106.18	106.35	104.6	104.93	105.48	105.73	103.95	105.5	106.53	104.14	107.18	105.25	106.01	105.9	105.1	105.08	103.97	106.68	106.79	107.27	105.6	104.13	105.72	105.27	104.91	106.14	106.19	105.78	105.31	105.63
100.75	100.2	98.658	101.68	100.96	101.12	101.97	100.05	99.168	99.764	100.56	99.506	99.652	101.42	100.39	100.71	99.667	98.868	99.569	100.67	98.763	99.876	100.81	99.231	99.366	100.32	102.36	100.2	100.1	98.524	100.78	98.753	100.46	100.23	102.78	102.35	98.601	98.438	99.226	99.246	99.673	101.01	98.549	100.75	100.19	100.3	100.99	99.573	101.18	98.961
111.49	110.7	111.07	111.12	111.68	110.61	111.69	110.51	110.25	111.84	110.75	109.06	109.31	109.68	112.24	110.11	111.36	109.65	109.81	110.85	110.62	111.22	110.96	110.7	110.14	109.06	109.93	109.93	110.15	111.03	109.86	110.82	110.54	109.68	110.63	108.17	110.62	110.26	110.42	109.89	111.03	109.97	110.78	110.02	110.6	111.66	111.21	111.43	110.66	110.11
112.17	110.97	111.96	112.02	112.25	111.31	112.18	110.73	111.6	111.79	111	111.49	112.26	109.69	113.61	111.68	111.85	112.34	110.47	111.18	112.59	110.76	112.13	112.61	109.89	112.19	112.35	111.49	111.83	112.16	112.22	110.93	113.28	111.97	112.91	111.89	111.11	110.96	112.08	112.7	112.24	111.81	113	113.34	112.66	112.27	110.86	109.28	111.2	112.27
116.24	117.29	117.88	114.83	116.87	116.65	115.37	116.1	114.96	115.33	115.63	115.79	117.81	117.08	116.78	116.05	116.76	115.02	114.77	115.53	117.07	116.69	117.58	117.05	116.93	115.81	116.06	117.98	115.73	115.7	116.39	116.21	115	115.74	115.08	117.27	116.68	116.41	115.92	116.55	114.47	116.68	116.04	115.62	116.48	114.89	116.34	116.56	116.48	114.19
106.26	105.5	106.19	106.51	105.89	106.37	105.87	105.91	107.69	107.12	106.06	107.19	105.58	107.6	107.77	106.9	107.15	106.01	106.39	106.37	105.92	106.76	105.44	106.82	105.73	106.33	106.63	105.72	106.58	104.24	106.19	104.37	107.95	106.36	105.43	107.02	107.13	107.32	106.3	105.69	106.5	107.7	106.21	105.72	105.84	106.93	107.35	106.35	106.05	105.17
104.97	104.98	105.06	104.35	106.14	104.27	106.29	104.35	104.85	103.59	103.12	106.42	105.03	105.49	104.9	105.44	105.08	103.43	105.44	104.69	105.64	104.96	103.64	104.42	104.72	105.46	104.96	105.94	105.92	104.23	106.37	105.64	105.89	104.7	103.61	104.26	106	104.88	104.92	105.08	104.6	105.41	105.6	104.78	104.89	105.02	104.96	106.62	104.33	106.66
104.68	105.68	104.17	104.61	105.53	105.35	104.22	105.03	104.24	106.06	104.2	105.97	104.6	105.56	104.91	105.41	105.05	106.25	104.32	106.63	106.16	106.53	106.05	106.16	106.9	106.59	104.58	103.73	106.18	106.57	104.76	106.24	105.46	104.5	106.04	106.99	104.82	106.52	105.87	106.03	104.94	105.16	104.5	105.47	104.01	105.25	105.67	104.76	105.66	103.61
105.04	104.98	106.19	105.69	105.09	105.31	107.74	106.44	105.87	105.95	105.36	105.46	104.78	106.25	106.22	104.36	104.86	105.28	106.18	105.96	104.96	105.38	106.5	105.35	104.97	105.17	103.01	105.58	105.33	103.9	105.97	105.43	106.33	106.28	105.26	106.33	105.35	107.17	104.62	104.84	104.96	106.17	104.84	105.28	104.64	105.1	106.36	104.62	106.01	106.33
112.56	111.81	111.19	111.83	112.12	113.33	111.12	112.23	111.52	112.93	111.88	112.21	111.51	112.83	111.42	112.77	113.03	111.64	111.76	113.63	111.55	111.72	111.09	111.24	110.47	113.09	111.59	113.04	112.83	113.14	112.24	111.28	111.59	110.61	112.26	111.21	112.57	111.97	110.99	112.1	112.51	111.39	113.17	112.69	110.81	111.55	111.08	112.92	110.77	113.17
101.78	101.49	101.14	99.221	100.71	99.169	99.205	99.895	100.51	100.97	101.47	100.94	101.28	102.04	100.18	99.533	100.68	99.669	98.66	100.56	99.175	99.397	100.86	99.755	100.02	102.04	100.13	101.14	100.63	100.05	101.76	100.36	99.655	101.11	100.16	102.44	101.74	102.34	100.49	101.31	102.61	100.03	100.72	99.96	101.01	99.258	100.24	100.6	100.06	100.91
107.17	108.59	107.29	106.3	106.89	106.56	107.08	106.29	105.63	107.09	106.5	106.41	105.27	106.28	104.9	104.48	104.06	106.98	105.14	105.37	105.83	105.26	105.18	106.33	106.19	106.8	105.71	107.7	106.45	106.54	105.39	105.17	104.21	106.28	106.86	106.38	106.59	105.72	106.47	106.46	105.79	106.44	104.35	108.28	106.42	106.5	106.34	106.43	105.77	104.54
106.41	107.74	105.7	105.48	105.26	106.73	106.3	106.11	105.37	106.49	106.2	104.2	105.8	106.7	106.18	105	105.92	105.49	105.78	105.43	106.22	105.59	104.73	105.15	105.8	106.16	105.66	105.48	104.52	106.33	106.24	104.97	105.52	105.92	105.92	106.72	105.8	105.93	105.59	105.65	106.55	106.05	105.23	105.98	107.51	105.24	105	106.09	104.93	107.73
106.54	105.9	106.82	107.19	105.76	106.54	105.79	108.76	107.51	107.48	106	106.34	106.62	106.52	107.09	107.95	106.35	108.72	106.86	106.8	107.97	106.1	106.26	106.33	107.74	106.56	107.85	107.29	105.98	106.86	107.58	108.43	107.81	107.98	106.07	107.88	106.65	106.24	107.43	106.79	106.05	107.55	107.54	105.07	106.86	105.45	105.54	106.33	107.52	106.25
110.55	110.91	112.09	111.17	112.41	110.75	110.62	110.92	110.14	111.08	110.67	111.65	111.46	113.36	111.16	112.23	110.99	111.25	110.86	111.48	110.91	112.41	112.24	111.6	111.32	111.1	111.88	110.98	113.47	111.41	108.91	112.2	111.91	110.12	111.02	111.35	112.03	111.99	110.21	112.17	112.88	111.43	111.44	109.43	112.02	112.41	111.58	110.23	110.8	110.58
104.86	104.73	104.08	104.54	105.66	105.17	104.88	105.58	104.08	103.82	105.9	105.24	104.72	105.25	105.34	106.09	106.05	105.16	106.35	106.1	106.13	104.68	104.98	105.63	104.76	105.12	106.06	105.46	106.76	104.84	105.44	106.29	104.12	105.93	105.06	106.42	106.91	106.55	105.58	102.57	105.33	105.21	106.54	105.23	105.55	104.67	105.96	105.21	104.35	104.4
112.78	111.41	111.78	112.87	112.09	112.07	112.75	110.85	110.98	111.7	111.96	111.18	111.7	110.19	113.1	111.78	110.6	109.92	111.22	111.5	111.8	109.97	110.1	111.66	111.62	112.4	110.74	110.37	111.68	112.4	110.8	111.14	110.43	112.06	111.93	111.06	111.33	111.39	112.96	111.47	110.84	112.09	112.02	110.96	111.17	110.3	110.61	110.52	110.5	111.1
111.9	112.74	112.27	112.86	114.17	111.89	112.37	112.7	113.6	113.33	111.54	113.51	112.34	112.77	112.99	111.49	113.09	113.56	111.54	113.01	113.23	111.67	113.6	112.3	113.36	114.35	112.54	113.81	112.82	111.26	112.43	113.37	113.63	111.47	113.63	111.26	113.05	112.7	112.67	112.62	113.31	112.01	111.96	113	111.87	111.71	113.08	112.08	113.83	112.36
106.35	105.49	105.87	106.55	106.2	106.35	106.08	106	105.25	105.92	107.01	105.18	104.53	104.91	104.29	106.3	105.34	105.98	105.25	104.8	105.88	106.49	105.57	105.99	106.34	105.62	105.56	106.62	104.75	107.49	105.77	106.85	106	105.65	105.72	105.72	106	106.07	107.51	104.44	104.95	105.45	107.12	104.45	104.42	106.57	104.89	105.47	105.85	105.83
116.45	115.99	116.15	114.58	115.63	115.45	116.86	115.17	115.89	116.29	115.9	117.06	116.67	116.94	117.27	116.75	116.05	116.45	116.36	115.73	117.58	116.65	118.28	116.96	116.02	115.77	116.19	114.96	115.68	115.29	117.27	116.3	116.08	116.51	115.57	116.77	115.27	116.79	117.16	116.52	116.08	116.66	116.44	114.61	116.3	117.21	115.45	115.63	115.56	116.5
104.3	105.43	106.47	105.17	106.67	106.64	104.57	105.87	105.63	105.75	104.84	104.19	105.2	103.91	104.45	105.18	103.03	104.97	104.88	106.97	106.35	104.03	105.32	102.8	106.27	104.71	106.19	104.67	105.23	107	104.4	106.24	104.48	103.35	104.39	105.46	105.56	103.79	106.66	105.91	104.4	105.39	105.6	105.29	105.63	105.65	106.33	104.54	105.07	105.44
105.95	103.93	106.44	104.42	105.65	106.25	105.08	105.03	106.58	105.89	106.11	105.95	107.02	105.2	104.87	106.83	104.84	104.59	105.57	106.84	106.28	104.84	105.89	105.72	106.82	105.35	107.26	105.28	104.41	105.42	106.25	105.32	105	105	106.05	105.77	106.1	106.25	106.7	105.4	105.82	106.03	105.87	105.4	105.91	106.4	105.32	104.78	106.12	105.45
107.36	105.59	106.69	107.11	108.18	106.35	106.61	106.97	105.71	106.61	106.31	105.37	106.65	106.18	105.15	107.63	105.72	106.96	106.81	106.05	107.08	106.29	106.24	106.89	106.38	107.7	106.03	106.03	107.09	107.6	106.52	107.44	106.1	105.89	106.6	108.39	107.35	106.4	104.89	105.36	105.72	106.19	107.09	107.05	106.78	106.58	106.96	106.81	106.88	105.62
106.21	106.66	106.62	106.89	105.92	106.65	104.59	105.77	107.42	107.3	107.25	107.1	106.69	106.95	106.68	106.84	107.67	105.99	107.38	107.69	106.3	107.18	105.27	106.13	106.84	106.39	106.46	106.88	107.27	105.93	105.94	106.72	105.91	107.15	106.85	106.81	105.71	105.98	106.2	106.64	105.93	106.01	106.65	106.95	106.88	106.33	106.55	107.04	106.42	106.21
105.99	104.77	106.09	106.17	105.94	105.22	107.44	105.51	105.97	104.81	105.46	104.09	106.17	105.62	103.6	106.03	105.44	105.11	104.9	105.2	107.09	105.72	104.42	104.73	104.89	104.36	105.07	105.09	106.65	106.59	105.17	106.25	106.1	105.51	105.29	103.95	106.08	104.72	107.09	104.7	106.62	104.26	107.83	106.6	106.6	105.29	105.5	103.68	106.14	107.51
113.15	113.49	112.44	111.81	112.36	113.07	113.04	112.22	112.81	114.08	113.87	111.95	111.88	113.57	112.79	112.69	113.21	112.36	114.42	112.73	114.23	112.91	112.46	113.95	110.54	112.96	113.03	114.17	113.21	114.57	112.95	111.02	112.18	112.67	112.02	112.39	113.12	111.48	111.51	112.86	112.92	114.89	110.96	113.52	112.37	112.58	112.53	113.18	114.25	113.43
103.01	103.76	102.68	104.49	104.08	103.1	104.73	105.75	103.17	104.24	104.7	106.25	105.33	104.14	104.04	103.24	103.85	104.45	103.42	103.91	104.67	104.2	103.71	104.32	105.32	102.87	102.74	104.12	104.69	102.99	104.43	105.13	102.73	104.31	104.78	102.24	103.63	104.5	104.33	104.16	103.98	105.44	103.01	103.72	104.93	104.49	105.3	104.2	104.85	105.2
100.21	101.16	99.657	100.52	100.69	99.621	102.02	99.803	100.59	100.37	100.9	100.78	99.716	101.17	101.18	98.966	102.43	101.09	101.34	99.281	100.39	101.78	103.28	100.48	99.863	100.47	99.258	100.85	99.058	101.2	101.32	100.35	101	100.05	100.4	101.41	100.56	99.843	100.91	101.44	100.39	102.47	100.66	99.859	100.25	100.15	99.876	101.81	99.964	102.16
105.92	103.78	105.04	105.87	104.05	105.52	103.3	107.16	105.66	105.62	105.46	105.04	106.26	105	106.2	105.56	105.84	105.85	105.81	104.09	105.73	105.24	103.71	105.72	105.41	105.23	106.48	103.89	105.66	105.17	104.38	104.91	106.15	105.43	106.3	104.16	106.19	105.78	105.31	104.88	106.59	106.57	105.38	107.23	104.86	103.16	104.88	105.49	105.32	103.51
105.51	106.33	106.33	105.79	106.77	106.02	105.22	105.61	105.73	103.63	106.27	106.54	105.66	105.84	106.41	105.54	106.39	106.48	105.18	105.14	105.25	106.45	104.46	106.93	105.7	106.52	105.88	105.43	107.48	106.64	105.32	105.15	106.07	105.7	107.32	104.32	105.93	105.64	106.81	105.71	104.46	106.35	106.95	103.71	105.39	106.91	108.01	105.91	106.92	106.57
112.68	110.86	111.82	111.95	113.14	111.13	112.74	111.7	110.18	112.77	111.07	111.85	112.16	111.47	112.76	112.51	111.93	112.65	111.39	110.98	111.2	111.8	110.32	113.03	111.3	112.76	111.76	111.16	111.22	112.24	110.56	110.36	111.85	110.86	113.04	111.72	112.4	111.68	111.08	110.92	110.75	110.78	111.5	112.83	109.24	112.68	110.81	111.49	111.46	111.65
112.41	113.99	114.14	111.9	113.2	113.26	114	112.65	112.8	113.04	112.67	112.21	114.34	111.87	112.27	112.29	112.42	113.89	110.04	113.77	112.96	112.2	111.83	113.41	113.81	112.78	112.65	112.84	114.26	113.41	113.09	114.5	113.56	113.02	113.32	112.47	114.94	113.13	114.05	112.8	113.82	112.97	113.8	112.63	112.52	113.36	112.34	113.95	113.11	112.72
109.84	110.57	110.3	108.76	109.43	108.38	110.26	109.35	110.13	109.19	109.75	111.75	109.04	108.53	108.72	108.69	108.96	108.9	109.6	109.52	109.42	109.96	109.06	109.77	111.63	108.69	108.09	108.51	109.19	109.3	108.92	109.02	108.95	110.27	108.29	107.99	111.03	109.56	110.26	111.32	109.4	109.96	110.5	109.9	109.06	109.64	110.01	110.07	108.64	110.46
105.88	105.86	106.6	105.86	107.01	105.77	106.51	106.11	105.98	106.56	107.94	107.07	106.75	105.35	105.43	106.7	106.05	106.51	105.93	106.67	105.87	105.65	106.65	106.54	106.65	106.68	106.76	106.39	105.87	105.2	105.3	106.95	107.27	106.04	106.04	106.6	105.81	105.97	105.25	106.5	106.42	107.71	107.28	106.96	105.96	105.86	105.17	105.89	105.55	105.56
113.79	112.86	112.22	111.91	113.19	113.44	112.55	114.33	112.44	112.53	113.01	113.86	111.37	114.07	113.87	111.64	113.95	112.62	113.42	114.16	113.41	113.76	112.55	113.02	111.55	112.97	112.17	112.97	112.68	112.21	113.6	113.59	112.95	113.31	113.33	110.75	113.45	113.17	112.56	112.62	114.23	114.05	111.59	111.86	113.3	112.27	111.43	115.43	113.51	113.13
105.53	105.75	105.99	106.77	105.6	106.51	106.3	106.38	106.4	104.83	106.45	106.78	107.48	105.41	106.47	105.04	105.18	107.13	104.33	104.81	105.46	104.39	105.13	105.96	106.02	106.35	105.49	105.62	104.99	105.82	104.53	105.41	104.71	106.74	105.29	105.97	106.77	105.21	105.49	106.14	104.9	105.37	105.24	105.44	104.73	106.38	105.95	106.24	108.26	106.26
109.43	111.36	110.85	112.82	109.35	111.15	112.15	110.19	112.4	110.33	110.97	112.58	111.11	111.88	111.34	110.52	112.27	111.68	111.98	110.98	111.05	111.25	111.84	110.2	112.34	112.56	111.86	112.31	112.76	111.75	111.69	111.14	111.4	111.67	112.28	111.63	111.35	109.97	110.18	112.25	112.29	111.91	110.32	111.85	111.03	111.61	109.65	112.01	112.73	111.25
107.6	105.56	104.93	105.87	107.44	105.35	108.07	106.43	106.84	105.94	106.69	106.6	105.94	106.07	106.44	106.93	106.28	106.24	106.86	105.74	106.55	107.28	105.61	105.93	108.68	107.15	106.08	105.17	106.49	106.91	106.42	108.41	106.8	106.34	105.79	105.43	107.13	106.63	107.46	106.29	106.18	106.79	105.74	105.88	105.82	106.99	105.92	105.58	107.05	105.83
105.63	105.11	106.23	105.08	104.38	106.01	105.67	106.04	105.91	104.4	104.87	105.55	106.56	105.24	104.7	104.97	104.73	105.38	106.1	106.62	106.19	106.27	106.39	105.34	106.68	106.78	105.68	105.28	105.32	105.58	105.07	105.75	105.93	105.63	106.07	106.74	106.05	103.66	106.12	105.46	106.75	105.4	106.36	106.37	104.45	105.75	105.76	105.69	106.58	107.15
112.06	112.38	114.02	112.19	112.57	112.33	111.97	112.98	112.61	111.72	112.34	111.45	111.01	112	110.94	112.43	111.78	111.3	111.64	111.56	112.43	111.12	110.06	112.05	112.46	112.53	112.7	112.63	111.49	113.01	110.74	111.39	110.24	112.72	112.9	112.74	111.17	111.19	113.64	112.37	111.9	111.63	114.74	113.26	113.41	112.04	110.63	111.61	111.72	112.39
103.83	105.19	104.11	103.95	103.44	103.91	103.57	102.85	103.52	104.85	104.66	104.34	105.25	104.99	104.04	104.5	102.95	103.7	104.75	102.88	102.36	105.14	101.44	105.63	104.83	105.09	103.13	105.97	104.95	102.89	104.49	103.47	105.1	103.12	103.94	104.16	104.8	104.41	104.87	105.52	104.3	104.95	103.45	105.61	104.51	104.41	103.94	104.97	104.04	104.37
104.92	103.55	104.53	103.64	103.36	104.29	104.66	104.94	105.2	102.8	104.49	104.59	104.87	102.58	103.39	103.03	104.13	104.02	103.3	103.93	105.18	103.43	104.17	104.23	104.23	104.86	104.35	104.2	103.86	103.63	103.62	104.52	103.29	104.66	102.8	104.03	104.32	103.51	103.2	104.15	103.65	105.23	105.25	104.66	105.23	104.36	104.23	104.86	103.24	104.53
109.41	111.95	111.43	112.5	110.45	109.25	109.16	110.95	109.82	111.87	110.56	109.09	110.5	110.09	111.6	110.42	111.64	111.43	109.91	111.33	108.76	109.9	110.54	110.86	110.37	109.78	110.05	110.47	110.61	110.24	110.06	110.64	109.33	110.43	110.52	110.28	109.97	111.06	110.59	110.48	110.59	111.56	109.19	111.01	110.81	110.56	111.48	110.88	110.44	109.92
108.09	107.45	105.5	107.46	107.33	105.75	106.29	105.4	106.57	106.64	104.95	106.74	106.44	105.31	106.1	105.89	105.31	107.25	107.11	107.93	106.73	106.21	105.69	107.41	106.06	104.3	106.02	105.86	107.58	106.64	107.37	106.58	108.44	106.51	106.38	107.83	106.26	106.13	104.96	105.56	107.46	106.59	106.51	105.83	106.75	106.67	106.82	107.82	104.79	106.18
112.32	111.86	113.29	111.86	112.83	112.59	111.8	111.13	110.82	112.55	111.07	111.2	112.38	111.67	112.65	111.69	111.3	111.83	110.8	111.09	113.06	112.32	110.86	110	112.69	113.64	111.05	111.41	111.35	111.34	112.05	112.35	110.82	111.84	112.33	111.84	112.69	112.88	113.02	112.74	111.4	112.92	112.13	110.35	110.82	110.7	111.99	113.15	113.53	111.9
104.47	104.93	105	105.66	105.22	106.8	105.66	105.76	105.68	105.53	107.49	106.4	104.87	103.97	106.18	106.72	107.61	105.92	105.53	104.66	107.29	104.91	104.64	105.67	105.92	105.45	105.39	106.64	106.3	106.2	106.83	105.22	105.41	106.39	106.42	106.53	106.07	104.84	107.01	105.43	104.98	106.05	107.06	106.7	106.88	105.63	106.99	105.27	104.18	105.72
105.97	106.39	105.71	106.33	105.49	106.15	106.44	106.58	104.48	105.55	104.41	106.76	104.03	104.89	104.16	106.02	103.06	106.37	106.25	104.76	106.34	105.79	106.89	105.35	105.2	105.15	104.27	105.25	104.92	106.98	105.97	105.16	105.35	105.91	105.04	105.33	104.33	106.35	106.52	106.56	106.74	106.57	104.94	106.05	104.54	106.28	105.9	105.49	105.99	107.59
103.97	104.35	104.39	104.17	106.23	105.39	103.91	104.43	104.46	105.79	103.78	105.06	105.94	104.37	104.27	104.07	104.72	106.7	104.54	103.94	104.44	104.54	105.12	104.53	105.12	104.85	104.57	105.62	103.31	105.42	104.79	105.17	102.92	105.82	105.49	105.63	106.46	105.38	104.62	105.4	103.95	104.54	103.38	104.21	105.75	105.41	105.31	104.12	104.61	104.92
111.31	110.71	111.33	112.88	111.5	111.25	111.29	110	111.34	113.06	111.93	111.76	110.52	111.82	110.17	112.51	112.63	110.67	112.54	111.49	111.62	112.69	113.93	110.14	110.95	111.72	112.84	113	112.48	111.98	110.36	112.14	111.93	111.43	111.14	110.14	110.37	111.87	110.5	111.19	111.65	112.3	111.76	111.35	111.86	110.8	112.33	111.56	112.18	111.02
115.19	117.19	117.48	116.03	115.77	116.73	116.27	115.14	114.68	117.04	117.47	115.26	115.87	116.54	116.17	115.97	116.5	116.05	115.52	114.82	116.84	116.26	116.99	115.98	116.07	115.56	115.94	116.15	115.63	114.54	116.32	116.83	116.78	115.22	116.23	115.88	117.01	116.27	116.9	116.16	116.77	117.26	116.13	116.9	116.84	116.59	116.4	116.56	116.27	118
107.59	105.42	106.67	107.02	106.75	107.31	106.49	105.95	107.72	105.27	107.93	108.06	104.93	107.23	106.19	104.72	106.56	106.34	105.47	107.02	106.64	107.32	108.12	105.68	106.37	104.83	107.1	106.55	107.98	105.49	107.44	107.57	107.04	107.49	105.48	106.22	107.78	106.4	106.27	107.05	105.43	106.74	105.63	105.84	106.07	105.65	103.79	104.48	105.23	106.61
107.27	105.38	108.04	106.91	106.48	106.84	107.06	106.16	104.67	106.72	105.39	107.29	105.81	106.64	106.25	104.96	104.73	106.56	107.29	105.9	106.34	105.87	107.37	105.32	105.5	107.45	104.92	106.47	107.2	105.82	106.83	105.89	103.81	105.41	106.98	105.31	105.64	106.95	105.49	106.01	104.66	105.75	104.4	105.62	105.74	107.13	105.21	106.45	106.58	104.56
101.6	100.41	100.4	100.31	101.01	101.04	101.49	100.98	101.08	102.17	101.6	101.23	100.71	99.462	100.08	100.75	103.1	100.91	102.18	102.04	100.83	100.8	100.39	99.178	100.02	101.03	101.14	102.06	99.344	99.442	102.83	102.48	100.39	101.56	101.89	101.68	100.8	102.24	101.07	102.26	101.38	101.87	99.74	100.17	100.33	102.77	100.99	99.496	100.9	100.9
107.79	106.87	108.26	106.26	106.59	106.92	105.64	105.38	105.77	106.51	107.31	105.77	106.08	104.97	106.56	105.02	106.37	106.44	104.47	107.15	105.59	107.88	105.86	108.13	107.31	106.05	103.76	106.56	104.37	106.09	106.64	107.17	104.79	106.03	105.07	107.25	105.39	104.86	105.03	105.97	106.48	107.27	106.52	106.54	107.75	105.96	106.87	107.83	106.93	107.24
113.63	113.95	113.81	112.99	113.49	111.66	112.15	112.68	112.78	113.66	112.79	114.16	113.93	113.45	113.34	111.5	114.37	111.2	113.9	113.8	112.65	110.91	112.03	112.32	113.87	113.22	112.65	112.05	112.63	111.84	113.15	112.81	112.84	112.83	112.72	114.05	111.84	113.07	112.47	113.4	112.61	113.08	111.91	111.58	113.22	113.1	111.52	114.06	114.05	113.69
112.76	112.65	110.58	111.32	110.95	111.69	111.88	111.43	109.47	111.83	114.17	111.36	110.97	110.97	112.22	111.35	111.58	111.21	113.41	111.86	111.6	112.33	112.75	111.83	112.49	112.04	113.07	111.21	111.67	111.47	111.19	111.13	111.66	111.48	112.95	110.69	112.25	111.25	111.29	112.71	112.34	112.32	111.23	111.23	111.68	111.64	110.6	111.6	110.38	111.02
112.58	112.49	112.48	112.01	112.13	111.48	111.45	111.64	112.11	110.8	109.99	111.83	111.83	111.84	112.38	112.17	114.17	112.58	110.82	111.64	112.44	111.72	113.05	113.03	112.34	112.4	112.27	112.05	112.89	111.77	113.48	112.12	111.53	112.32	111.6	111.25	112.26	110.57	112.55	110.66	113.4	111.61	110.33	112.37	111.21	111.84	112.82	111.4	113.07	113.4
118.18	118.66	119.26	117.7	116.86	116.93	117.52	116.59	118	117.79	117.82	117.64	117.95	119.12	117.99	117.13	117.41	117.86	118.05	118.51	118.04	118.98	118.19	117.98	118.68	117.3	117.28	117.71	117.02	117.95	117.94	117.72	116.96	117.6	118.54	117.56	116.9	117.79	116.25	117.98	116.63	117.38	118.03	117.21	117.04	117.22	118.33	117.84	116.22	115.69
100.76	100.27	99.728	98.116	100.71	98.924	99.366	99.58	99.532	101.33	99.931	102.26	99.556	98.652	98.637	100.83	100.62	100.15	101.18	100.07	100.25	99.112	100.1	102.01	98.708	101.75	99.681	100.79	100.51	99.036	101.09	100.77	100.47	100.54	100.87	98.973	100.95	100.5	100.25	99.739	99.232	101.27	100.23	99.303	98.862	99.331	98.953	101.22	99.954	99.141
105.86	105.88	105.78	106.22	105.65	106.31	104.99	107.11	105.34	106.54	106.35	105.52	104.54	107.49	105.62	105.86	105.39	103.48	105.59	104.75	105.28	105.51	106.29	104.38	104.57	106.98	105.03	106.34	105.39	103.92	103.88	104.18	104.61	105.13	104.91	106.03	106.63	104.51	105.26	105.28	105.31	105.46	105.87	106.49	104.32	106.09	106.26	105.33	105.15	105.77
113.22	113.8	113.03	114.58	113.05	111.64	111.85	112	112.72	112.83	111.9	113.22	112.51	112.79	110.86	113.61	113.93	113.75	110.76	112.42	112.79	112.22	112.6	112.99	114.1	112.13	112.54	112.38	112.56	112.94	111.87	112.11	113.03	111.9	113.21	112.9	113.65	113.06	111.73	112.1	112.4	112.03	113.93	113.34	112	113.85	114.03	112.98	113.35	112.64
117.22	116.31	116.15	115.91	116.68	117.64	116.6	117.53	116.33	116.46	114.84	116.21	114.72	115.62	116.34	116.25	115.97	116.14	115.11	115.91	115.88	115.54	115.53	115.95	117.11	116.83	116	114.83	117.49	116.16	115.99	116.21	116.17	116.14	115.55	117.08	116.64	115.59	116.03	117.61	115.95	116.05	116.15	115.38	118.15	115.75	117.03	116.92	116.2	116.72
99.578	99.098	99.141	99.593	99.782	99.773	99.93	99.816	98.686	100.28	99.149	98.748	99.394	99.051	99.663	99.784	99.716	100.17	99.616	99.827	99.757	98.88	100.47	99.944	100.68	99.531	99.557	99.125	100.41	99.746	99.718	98.504	100.26	100.11	99.91	98.502	100.13	101.44	101.83	99.722	99.553	100.91	98.872	98.752	98.601	100.02	99.844	100.99	99.573	99.39
98.146	100.33	101.03	98.814	98.71	98.834	99.87	99.155	97.862	101.67	99.039	99.938	99.281	99.79	98.774	100.6	99.681	100.87	101.19	100.78	99.823	101.13	100.44	100.4	100.81	99.585	100.08	98.785	100.18	99.318	99.58	98.204	99.425	100.48	99.798	99.884	99.769	100.34	100.94	100.57	101.08	97.819	99.646	99.156	99.434	99.376	100.94	99.074	100.15	99.387
105.79	105.64	104.89	105.54	104.46	106.13	106.44	106.29	106.93	105.6	105.02	106.09	106.39	106.21	103.96	106.71	105.91	105.16	104.43	106.06	106.09	106.54	105.06	107.58	106.41	103.83	104.65	105.76	106.77	106.14	104.75	106.17	106.07	104.76	105.19	105.1	105.01	105.79	105.66	104.7	105.97	105.08	107.28	105.53	105.07	105.49	105.93	105.51	106.52	105.62
102.66	105.11	103.44	104.03	104.83	104.64	103.32	105.69	103.05	104.98	104.24	103.56	103.42	103.81	102.66	104.84	104.65	103.77	102.32	103.54	105.26	104.72	104	104.72	104.63	104.81	103.9	104.26	104.26	104.54	103.63	104.16	105.43	104.29	104	104.04	103.31	104.09	104.24	102.6	104.95	104.92	103.54	103.95	104.93	105.22	104.47	104.61	105.22	104.5
109.52	110.41	110.17	109.46	108.51	110.11	110.7	109.9	109.9	112.2	110.11	111.89	109.55	109.78	109.99	110.26	109.87	109.72	110.54	109.58	110.75	110.27	111.86	109.27	111.84	111.24	109.43	108.68	109.94	109.62	110.62	110.2	110.49	109.18	110.32	111.24	113.76	109.96	109.22	111.27	109.87	111.27	110.48	109.21	110.14	108.98	111.7	110.13	108.44	108.82
107.33	106.48	105.34	105.33	104.58	105.24	104.51	105.78	107.33	105.09	105.12	106.34	105.08	106.21	106.69	106.38	104.71	105.18	105.83	104.73	106.67	103.93	104.55	104.7	106.83	105.01	105.07	105.7	106.23	105.74	103.54	105.1	106.19	105.2	104.86	105.77	106.11	104.46	106.81	105.03	106.3	106.43	104.74	104.89	106.35	106.37	104.26	106.48	105.93	105.83
110.78	113.4	113.9	114.3	112.89	112.32	111.78	113.23	114.14	114.26	112.54	113.1	113.3	112.38	112.57	112.46	111.57	112.09	114.48	111.67	111.95	113	113.68	111.51	112.79	112.17	113.28	113.38	113.27	112.98	113.66	113.58	112.9	113.42	111.7	113.33	110.79	112.82	113.41	113.28	111.42	111.72	111.37	113.18	111.48	112.75	112.34	112.95	112.17	112.6
100.21	99.62	100.06	97.639	99.061	99.469	100.03	100.02	99.557	99.992	100.58	99.923	99.683	99.116	99.259	99.464	100.1	99.004	99.438	100.02	98.532	99.908	100.61	100.47	99.771	100.37	99.846	98.965	99.308	100.49	101.55	99.655	99.186	99.166	99.262	97.924	99.756	100.32	99.654	98.309	99.591	98.526	101.27	99.054	100.52	99.473	100.67	99.57	99.715	100.41
107.21	105.84	105.97	106.83	107.39	106.31	105.35	107.64	107.5	107.08	106.71	108.51	108.11	107.57	107.05	105.55	107.46	107.34	105.98	106.97	106.16	106.64	106.99	106.14	107.09	106.34	106.93	105.93	106.89	108.44	106.16	107.96	107.04	106.67	106.87	107.22	106.48	108.45	106.5	106.21	108.19	106.01	106.68	107.3	107.07	105.95	106.43	105.89	107.15	106.38
104.93	106.33	105.14	104.73	105.36	104.36	104.65	103.43	105.37	105.23	106.43	104.68	105.78	104.76	105.3	105.86	105.75	104.87	106.15	104.09	106.08	106.01	105.66	106.34	107	105.59	105.81	104.49	104.43	105.23	104.76	105.95	104.76	104.49	106.65	104.25	105.58	104.96	105.46	105.1	105.26	105.26	106.04	106.28	104.76	105.96	105.04	102.12	106.72	104.25
105.13	106.75	104.02	105.72	105.52	106.92	105.52	107.69	104.68	105.6	105.27	106.61	105.71	109.41	104.36	106.95	107.73	105.74	107.01	105.72	107.23	105.22	106.17	105.86	106.01	104.34	106.74	106.41	104.75	105.02	105.4	106.57	105.79	106.66	107.18	106.34	106.11	106.53	105.86	105.73	107.11	106.05	106.5	105.27	105.9	106.81	106.76	106.18	104.89	105.19
110.31	111.81	111.7	112.69	112.54	111.58	112.65	112.57	111.43	112.32	110.17	111.69	110.76	111.45	110.26	110.47	111.25	110.49	112.3	110.99	110.31	111.91	112.54	111.48	110.3	112.17	110.56	111.85	112.21	111.43	110.14	113.11	110.29	110.54	110.82	112.61	110.54	111.76	111.25	110.45	111.24	112.58	112.08	110.61	110.1	112.12	111.65	111.21	111.8	112.13
104.61	106.82	104.92	104.71	104.63	106.35	105.73	106.33	106.65	106.36	106.5	106.13	106.61	105.72	105.24	106.57	105.88	107.69	105.59	105.99	105.92	106.49	105.77	105.51	105.47	105.52	106.87	106.63	107.25	106.83	105.67	104.5	105.81	105.91	104.69	106.1	104.57	107.5	104.75	104.15	106.82	106.16	107.75	105.85	105.56	106.48	106.92	105.48	105.13	107.33
101.03	99.935	98.544	100.73	99.803	98.857	98.558	100.06	99.502	98.992	99.456	99.947	100.68	99.651	100.19	99.921	100.39	100.35	100.27	101.1	99.209	99.574	98.884	100.84	99.359	100.45	98.978	100.4	98.762	99.185	100.54	99.484	100.1	100.24	98.833	99.058	98.944	99.799	99.957	100.24	100.5	100.42	100	98.907	99.401	98.578	98.676	101.42	99.817	99.565
110.48	110.38	109.16	109.36	109.66	108.95	110.47	110.67	109.21	108.53	110.38	109.55	111.46	109.52	109.8	109.55	108.46	109.55	109.51	108.55	110.02	110.21	110.57	110.79	111.14	109.97	107.6	109.48	109.92	109.93	109.19	111.52	111.06	109.79	109.71	111.49	110.67	108.78	110.31	109.39	110.44	107.9	108.71	109.75	108.98	110.31	110.21	110.05	107.61	110.32
120.03	117.68	116.46	116.58	117.48	117.74	116.79	118.45	117.4	117.19	117.68	117.84	117.36	119.33	117.22	119.98	119.78	118.11	119.22	117.61	118.45	116.24	117.43	118.01	116.55	118.89	116.83	118.25	117.4	117.95	117.56	116.84	115.46	117	118.65	117.36	117.56	118.16	119.21	116.74	118.96	119.3	116.44	118.63	117.67	118.69	117.97	116.79	117.08	117.63
102.51	103.96	103.43	104.06	103.81	103.18	104.25	102.87	105.01	103.1	104.21	104.35	101.74	104.02	103.7	103.7	104.4	103.44	104.32	105.21	103.59	104.31	104.82	105	104.07	102.57	104.96	105.5	103.71	104.06	103.62	103.16	103.92	103.91	105.82	105.13	102.81	106.68	104.33	104.4	104.65	104.59	103.74	104.2	103.5	103.17	104.53	104.05	104.97	103.4
105.54	105.35	107.43	105.12	106.54	106.9	105.9	104.24	106.32	106.35	105.86	105.58	105.04	104.58	107.06	106.43	108.31	105.46	103.15	106.59	106.58	106.72	104.43	108.03	106.65	106.31	106.15	106.55	104.73	105.82	107.97	106.05	105.31	106.6	105.21	104.73	105.8	104.66	105.68	104.87	107.16	104.82	105.35	105.61	107.36	106.67	105.18	104.83	105.66	105.76
98.671	100.8	101.46	100.59	100.99	100.75	98.725	99.751	100.98	100.37	101.38	102.73	101.05	101.09	98.944	102.26	101.3	101.82	99.287	98.915	101.08	101.21	101.15	101.02	100.39	99.474	101.17	100.73	99.459	101.45	101.71	100.81	101.07	100.7	100.31	100.03	101.25	100.1	100.63	101.6	100.22	101.41	101.1	101.59	100.52	101.79	100.01	99.663	101.04	99.242
112.4	110.56	112.67	111.29	111.68	113.3	113.06	111.44	113.56	112.31	111.66	111.8	111.93	112.16	112.84	112.76	113.49	111.82	109.92	110.91	111.42	110.78	111.86	110.31	111.34	112.02	113.93	111.74	112.47	112.22	111.13	111.77	111.88	110.48	111.46	112.26	112.58	112.81	111.14	112.89	112.02	111.94	112.51	111.5	113.3	112.21	111.39	111.28	109.66	112.06
100.22	100.82	97.611	99.884	99.995	100.37	99.82	100.77	100.46	99.843	100.3	99.922	99.754	99.021	100.58	99.34	100.63	99.573	101.26	99.714	98.973	99.96	98.765	99.271	100.11	100.67	99.952	99.246	99.95	99.23	99.8	100.88	100.88	98.463	101.91	101.1	101.89	98.758	100.17	100.33	100.73	100.12	98.707	100.13	99.911	100.43	100.56	99.308	99.237	99.811
116.77	117.6	118.94	117.39	115.58	116.7	119.19	117.4	118.15	117.21	118.01	116.71	116.98	115.84	117.59	119.46	117.84	117.66	117.76	119.74	117.82	118.11	118.41	116.53	118.53	118.48	118.7	116.53	117.03	118.08	117.54	117.72	117.51	118.19	116.2	117.46	117.75	117.88	117.17	117	118.56	117.64	118.24	117.25	115.71	117.48	117.24	117.46	118.99	117.27
106.18	105.38	107.44	108.26	106.86	105.72	108.65	106.44	106.93	105.61	105.81	106.73	105.78	106.36	106.44	107.25	105.47	106.93	105.14	107.32	106.47	107.64	106.18	106.62	106.16	106.35	106.96	106.22	105.16	106.11	106.4	107.18	106.36	105.76	107.12	105.38	107.58	104.94	106.46	106.63	106.95	106.39	107.88	106.22	105.02	106.02	106.29	105.65	105.56	107.57
107.31	105.07	105.9	106.03	105.39	107.26	106.46	106.88	107.02	106.75	105.03	105.77	107.35	106.94	107.23	105.47	105.88	106.61	105.74	105.56	104.61	107.45	107.5	105.95	106.76	105.55	105.93	106.25	105.42	106.76	105.82	105.62	105.67	105.93	106.78	105.67	106.06	105.82	106.83	105.6	105.83	105.75	106.38	106.54	105.08	105.73	106.13	107.12	105.39	107.92
105.81	106.6	107.92	108.7	104.56	106.37	106.02	107.69	106.25	105.5	105.58	104.73	104.79	105.31	106.21	104.63	105.9	104.79	106.32	105.86	104.44	105.9	106.04	103.7	105.03	105.12	106.18	107.44	105.75	105.77	108.42	106.61	107.16	106.89	104.94	104.96	106.65	105.11	105.44	105.69	105.8	107.37	106.96	105.09	106.94	105.81	107.73	106.47	105.8	105.53
98.36	101.5	98.977	98.635	99.415	99.641	99.642	99.763	100.8	100.07	101.27	101.48	99.335	100.33	100.3	100.28	99.862	101.03	99.724	101.46	99.516	100.13	98.201	99.593	99.985	99.346	99.621	99.074	99.729	99.487	99.153	100.29	100.69	101.97	99.872	101.08	100.3	100.06	100.46	99.136	100.24	100.1	100.67	100.33	99.577	99.45	99.669	99.691	99.837	99.967
106.07	104.02	104.29	102.53	104.04	104.34	105.56	103.59	102.52	103.08	103.74	103.03	105.07	104.12	105.33	104.35	104.17	103.91	102.84	105.69	103.39	104.43	105.09	105.07	105.18	103.31	103.36	103.42	105.62	104.85	103.96	103.99	104.27	105.4	100.42	104.93	104.11	103.14	103.99	104.36	104.09	103.87	104.94	105.04	103.91	103.67	104.64	104.97	103.44	103.43
106.57	105.56	107.24	107.97	105.95	106.47	106.05	105.65	104.89	106.08	106.91	105.71	105.35	106.56	105.6	106.81	107.63	105.97	106.71	105.59	106.7	107.79	107.45	106.9	104.77	106.04	106.9	106.2	107.26	106.09	104.7	106.74	106.3	107.43	106.18	106.68	107.02	106.77	106.22	103.78	107.12	106.34	106.08	106.52	105.95	104.57	107.46	105.67	105.17	105.43
105.88	104.86	105.56	106.89	105.37	105.09	104.12	107.64	107.59	106.43	105.84	105.65	104.83	106.97	107.19	105.7	104.79	106.55	106.77	106.32	104.74	106.63	105.86	105.72	107.97	105.47	106.55	105.55	106.1	105.04	106.8	106.22	105.6	108.16	105.92	105.69	104.16	105.7	105.57	104.84	104.32	107.51	106.85	107.18	105.85	105.09	105.6	107.03	107.67	106.71
112.07	112.12	111.3	111.12	112.07	112.3	112.3	110.69	110.57	111.81	110.77	111.06	110.21	111.71	111.72	111.45	109.28	112.14	111.61	109.92	110.63	111.89	113.15	112.87	110.29	111.86	112.23	110.88	110.79	112.03	111.07	112.44	112.28	111.46	112.35	111.04	112.27	112.32	111.1	111.55	111.02	110.04	111.17	112.34	112.7	110.08	111.5	111.42	111.49	110.67
109.31	108.95	110.93	109.46	108.85	109.17	109.58	109.44	110.44	109.33	109.39	109.74	108.78	109.52	110.8	110.21	109.85	109.38	110.91	109.99	109.82	110.08	110.76	108.9	108.61	110.43	110.7	110.05	108.9	109.11	108.75	108.71	108.15	110.15	109.69	111.21	109.74	108.72	110.09	109.02	108.8	110.2	109.68	110.05	110.08	109.61	109.33	110.95	109.63	109.78
101.2	99.422	100.18	99.962	100.34	99.689	100.18	100.22	101.15	99.094	99.568	99.83	99.615	101.42	101.19	101.85	99.908	99.529	100.22	100.17	99.787	100.01	100.24	100.61	99.303	100.21	100.32	100.19	99.365	101.06	99.478	99.917	99.815	100.58	100.84	100.43	100.71	101.12	99.991	100.82	100.47	99.643	98.635	100.14	98.606	99.861	101.67	101.29	100.02	98.466
104.84	105.91	105.48	106.13	106.01	104.81	106.2	105.08	107.61	105.48	104.91	104.7	104.27	104.16	107.53	106.21	105.11	104.24	106.87	103.79	105.19	106.15	104.9	105.9	105.37	104.3	105.03	106.71	105.39	105.79	106.5	104.75	103.66	104.64	107.13	105.01	105.05	105.5	104.93	104.8	105.09	106.01	104.71	104.53	105.29	106.26	105.32	105.83	105.6	106.35
116.97	115.79	114.24	116.29	116.28	116.63	118.8	116.13	115.06	116.36	116.55	115.37	116.31	116.16	117.64	115.45	116.85	115.8	116.78	116.91	115.36	115.83	115.21	116.9	116.87	116.2	115.8	115.22	115.86	115.14	115.31	116	117.46	117.39	115.49	116.1	114.42	117.03	115.61	117.84	115.57	116.23	116.1	115.53	115.17	115.81	116.32	116.58	116.04	116.73
110.47	110.61	111.79	113.53	110.43	111.48	111.05	111.41	111.26	111.95	112.11	110.44	110.35	110.89	111.49	112.7	111.14	111.59	112.12	111.09	111.69	111.17	111.96	112.7	111.66	110.88	111.36	110.16	110.92	109.45	111.32	111.22	111.32	112.05	109.36	111.94	111.58	112.25	112.04	111.81	112.76	112.55	111.52	111.21	111.76	111	110.01	110.27	110.77	112.05
109.59	112.86	111.79	110.45	109.84	111.05	110.78	110.25	111.57	111.21	109.68	112.02	110.38	110.69	111.85	110.73	110.95	111.17	110.74	112.73	111.32	110.57	111.1	112.49	109	111.18	111.66	111.24	111.58	111.63	110.4	111.86	112.2	110.62	112.18	111.52	112.93	113.57	110.33	111.74	111.8	110.64	111.55	109.72	111.12	110.95	110.46	113	112.38	110.42
98.948	100.52	102.26	100.05	102.04	100.67	102.55	101.27	101.48	99.535	101.14	102.05	100.5	100.07	101.08	100.72	99.539	101.81	99.137	101.65	102.49	99.716	101.5	101.53	101.5	100.45	100.98	102.03	99.296	101.24	101.07	99.91	100.51	101.1	101.5	99.857	99.224	98.962	100.36	101.02	99.452	101.75	100.2	100.86	99.505	99.812	101.04	100.57	99.423	99.825
[truncated: 150 more columns]
