# Supplementary material for: Genetic dissection of main and epistatic effects of QTL based on augmented triple test cross design
Source: PLoS One. 2017 Dec 14;12(12):e0189054. doi: 10.1371/journal.pone.0189054 (PMC5730204; doi:10.1371/journal.pone.0189054)
Supplement: S8 Supporting Information — (ZIP) [file pone.0189054.s008.zip › z4_550_0.8_5.csv]

111.97	110.52	111.95	110.32	110.48	111.18	111.74	110.64	110.99	110.7	110.22	111.95	109.66	111.45	109.62	110.8	110.88	113.52	112.29	110.72	110.14	111.53	109.06	109.37	111.57	110.88	108.47	110.62	111.23	108.93	110.07	110.66	110.96	113.82	111.8	110.09	110.71	111.01	110.55	109.7	111.32	111.72	111.77	110.81	110.03	113.24	111.98	110.66	110.11	110.96
107.25	107.86	105.51	104.62	105.78	107.11	102.86	105.3	107.44	107.16	105.77	105.7	106.8	105.21	108.93	104.09	103.31	106.28	105.77	107.83	104.96	106.99	105.5	105.76	104.57	106.66	107.63	106.57	105.34	105.82	104.06	103.4	103.94	105.88	105.38	104	106.95	105.69	107.96	107.42	106.7	105.73	106.61	107.9	106.43	105.54	106.18	105.66	107.18	107.47
112.49	110.73	112.44	110.62	112.29	111.37	112.2	110.71	110.39	111.39	112.32	111.56	109.97	109.35	109.8	111.52	112.55	112.06	112.96	111.65	110.45	112.4	112.66	110.61	113.28	110.16	113.02	111.64	110.19	110.39	111.68	111.63	111.01	111.93	112.04	112.39	109.52	111.26	110.18	113.76	110.5	111.03	111.17	111.75	109.8	111.61	112.06	109.31	110.37	112.97
112.1	109.36	108.73	110.16	107.67	110.53	107.88	110.52	107.68	110.69	110.55	109.46	111.31	111.87	108.89	109.54	111.05	107.67	107.08	110.08	109.98	110.13	109.28	109.48	113.13	107.78	109.51	110.64	112.93	109.22	109.18	109.92	109.23	110.91	109.45	109.34	111.33	111.24	109.69	110.11	111.71	110.07	109.73	111.03	110.25	110.84	108.57	108.89	112.03	109.59
98.388	100.01	99.898	102.08	98.198	103.5	98.474	97.515	99.704	99.616	100.65	100.85	100.13	101.18	98.466	99.677	98.435	100.47	99.506	98.055	99.263	100.32	98.374	99.156	98.943	100.2	99.331	99.358	100.82	96.938	101.21	99.506	100.14	100.64	98.625	99.168	100.81	101.11	99.089	100.19	98.769	99.893	100.18	100.41	100.64	102.17	99.14	97.547	99.192	99.633
108.9	107.36	107.14	107.02	108.75	106.59	106.52	107.55	108.57	102.66	105.94	106.68	106.96	104.8	105.62	105.16	108.28	107.53	103.96	106.56	106.38	107.09	107.14	107.49	106.84	106.44	106.26	108.43	107.46	110.33	106.72	105.82	104.74	108.42	107.47	104.72	106.37	103.52	107.23	107.02	104.96	104.91	104.57	105.89	107.02	106.79	106.65	104.09	107.6	110.7
104.86	107.22	104.3	106.98	105.63	105.46	106.73	106.88	106.36	105.18	106.04	106.84	104.73	106.3	106.24	107.08	108.39	105.1	106.57	105.71	106.4	107.52	107.55	106.41	106.47	106.83	105.52	106.41	106.25	106.82	105.16	105.5	106.65	107.7	106.29	106.89	107.01	105.54	105.11	105.31	107.39	107.71	106.9	106.4	105.46	105.41	106.7	106.06	107.86	104.39
108.04	106.7	106.46	108.8	106.43	107.47	105.73	108.73	107.96	107.2	108.34	107.27	107.27	106.43	105.52	104.21	105.44	106.09	108.97	106.1	107.31	105.65	106.6	105.84	105.08	109.47	106.87	106.68	106.88	108.13	107.04	109.26	107.11	104.83	106.58	107.13	105.33	108.61	107.72	108.61	106.94	106.73	106.59	107.37	105.78	107.15	106.43	106.68	106.34	106.46
117.44	117.95	118.97	116.49	118.03	118.52	116.7	116.44	117.14	118.65	117.22	118.84	116.97	116.94	118.97	117.4	119.1	119.2	116.43	117.23	116.06	117.42	119.66	116.29	118.48	117.83	118.67	118.81	120.23	115.65	118.44	117.62	116.85	117.89	117.59	116.74	117.66	116.66	118.15	118.62	116.88	116.57	117.16	115.77	117.47	117.9	117.73	117.28	118.47	120.9
110.99	112.8	110.39	112.32	110.57	111.67	111.98	113.05	112.29	110.73	113.39	111.44	110.9	112.37	110.78	111.93	111.24	110.86	109.24	109.86	110.75	108.71	112.56	111.53	111.4	109.89	115.06	111.09	112.62	111.08	111.71	110.42	109.21	112.78	110.39	110.33	111.83	110.75	109.56	111.46	111.11	110.16	111.78	107.87	111.81	108.77	112.37	112.34	111.24	112.15
104.63	103.83	105.64	106.11	106.03	105.49	107.26	108.03	107.32	104.35	106.17	107.33	106.17	106.47	107.19	106.36	107.31	103.81	106.99	105.11	106.48	106.3	106.77	105.53	106.37	105.69	108.75	105.87	105.57	106.92	106.45	104.62	106.13	104.28	107.33	104.22	106.36	109.17	106.59	106.03	107.25	105.97	104.31	107.13	106.34	108.04	105.56	105.48	105.35	106.58
106.59	107.08	105.54	107.73	104.94	107.13	107.07	109.17	105.71	108.84	106.72	105.36	104.98	105.17	105.03	106.32	107.51	103.72	105.9	107.61	107.24	106.93	106.15	103.71	106.54	106.18	104.5	105.93	105.14	108.21	106.4	105.35	107.14	104.95	103.93	105.15	106.43	107.29	105.25	106.26	105.37	108.15	105.58	103	105.06	106.69	107.29	107.82	106.7	103.56
109.68	112.79	111.42	109.85	113.38	110.81	111.16	110.39	112.35	111.68	110.61	110.93	109.33	108.54	110.05	111.08	114.63	111.87	110.29	110.69	112.37	112.54	109.71	109.77	110.04	109.02	110.58	113.6	112.03	111.69	110.74	111.79	113.42	112.53	111.7	109.54	111.31	110.37	112.43	109.2	111.18	113.49	114.06	110.29	109.86	110.98	109.67	111.14	109.94	110.21
113.28	112.65	109.96	111.5	112.44	111.99	111.43	111.1	109.78	111.45	112.89	112.73	111.58	113.7	113.14	110.07	113.27	112.87	113.86	112.46	110.78	113.98	113.93	114.24	112.26	115.13	115.25	112.89	112.6	112.74	111.71	113.65	112.04	113.62	110.57	112.95	113.63	112.58	113.72	112.5	112.16	110.57	113.18	111.77	113.46	111.62	111.07	112.24	113.91	114.76
116.62	115.9	116.68	116.16	115.3	117.25	118.59	114.51	116.43	117.09	117.07	118.72	116.7	115.76	116.44	115.78	115.4	116.78	115.96	118.15	114.02	117.14	114.56	115.35	117.41	114.93	117.21	117.38	117.62	117.38	115.72	117.62	116.47	118.6	118.39	115.94	115.72	115.73	115.36	116.18	113.8	116.12	115.02	116.25	116.51	116.79	117.06	115.2	117.32	116.21
106.52	105.7	105.94	106.78	106.08	106.9	107	105.73	106.97	106.99	108.06	109.24	106.1	108.37	106.97	106.41	106.5	106.29	106.09	107.54	107.58	107.39	106.18	107.48	107.89	107.27	108.84	104.26	108.15	107.13	109.16	108.97	108.39	107.17	108.44	106.6	107.11	106.3	104.39	109.51	106.07	104.82	107.82	107.12	107.61	110.81	103.82	108.79	108.32	107.83
99.9	99.358	101.33	98.589	101.37	100.64	101.13	101.08	99.692	99.407	102.56	99.269	98.531	101.02	101.3	98.855	100.97	101.82	102.56	99.838	100.5	99.331	98.177	100.61	98.011	100.27	100.04	100.02	100.52	101.61	99.321	99.987	100.75	99.733	98.1	101.31	99.25	99.076	99.68	101.44	100.34	98.79	98.341	99.439	101.82	98.978	101.02	99.055	100.52	99.482
109.84	109.8	109.77	107.15	109.24	110.32	108.09	107.88	110.14	110.29	109.51	110.02	111.74	108.71	110.53	109.63	109.31	111.09	108.06	108.08	110.73	109.4	109.75	108.72	110.32	107.22	110.05	108.65	110.94	108.25	109.34	110.87	109.16	111.04	111.83	109.33	111.89	110.35	111.21	108.13	111.15	108.53	110.53	109.79	109.87	108.9	108.63	109.19	109.3	110.87
104.87	108.52	106.91	105.28	104.63	105.44	106.42	105.96	108.17	106.22	105.76	106.58	106.12	107.3	105.43	104.5	106.83	103.7	106.31	106.97	106.59	106.32	106.95	106.72	106.26	103.96	107.15	107.74	104.63	107.87	105.49	106.61	105.21	107.53	106.55	106.56	105.43	106.18	107.43	107.32	108.82	108.32	108.4	109.31	104.82	109.42	108.08	105.5	106.39	108.14
103.59	104.51	106.71	104.95	105.63	107.32	105.09	103.98	107.66	105.31	103.97	106.25	106.24	105.04	105.44	106.06	106.33	104.4	106.81	104.68	104.64	103.8	105.89	104.02	106.54	105.04	104.76	104.78	104.97	105.34	105.63	106.2	103.25	105.85	107.16	104.92	106.43	105.51	107.03	107.91	104.49	105.73	107.09	106.47	108.36	107.19	105.67	104.57	103.76	106.19
105.85	107.01	108.71	106.78	104.81	107.51	105.09	106.17	105.42	109.05	107.83	106.75	106.19	107.91	108.16	104.57	106.45	104.34	106.14	107.42	104.81	104.13	106	107.43	105.76	104.9	104.88	107.86	107.74	107.28	107.23	107.97	106.48	104.78	106.37	106.21	104.88	105.12	106.98	104.64	107.27	105.47	106.76	107.31	107.92	104.12	108.23	106.79	106.46	108.02
106.78	106.11	103.02	106.55	105.2	105.7	106.3	101.97	105.02	106.27	104.32	105.65	103.29	103.64	105.31	107.06	103.38	103.27	106.85	105.31	101.95	104.99	107.09	105.51	105.98	104.44	107.32	103.6	104.29	104.01	106.16	106.19	106.04	105.97	105.15	105.06	104.88	104.87	107.02	105.5	107.74	103.97	106.98	105.79	102.71	105.43	103.92	105.37	104.85	106.68
106.03	106.44	105.59	105.56	103.84	107.39	103.88	106.26	106.21	106.42	105.9	105.72	106.49	108.05	105.21	105.57	104.79	104.23	105.11	106.33	105.03	106.87	105.5	106.23	105.61	105.46	103.09	108.54	106.74	104.44	108	105.08	103.78	104.89	105.32	102.77	104.18	102.96	104.19	105.05	104.99	105.37	104.57	106	106.96	105.05	105.13	106.24	104.48	108.19
105.45	106.97	105.89	107.88	106.66	105.23	108.11	106.17	106.1	105.25	105.57	108.09	106.71	106.09	106.88	104.42	106.11	106.56	107.12	104.1	107.35	105.65	105.25	104.17	105.62	107.44	107.52	106.6	107.43	105.99	106.38	105.12	106.34	106.41	107.26	108.85	105.66	108.54	106.69	106.08	105.6	107.55	107.39	105.71	106.63	106.93	105.29	105.39	107.27	108.36
107.51	105.46	105.36	107.97	108.53	105.91	105.18	103.9	107.66	104.87	103.52	106	103.29	105.72	106.98	107.45	105.32	105.67	106.77	105.44	103.51	105.72	105.76	102.09	105.44	108.4	105.31	107.2	105.54	106.59	104.38	107.22	106.15	103.67	106.4	104.64	105.25	106.02	105.16	106.19	106.28	104.11	105.74	103.2	105.7	106.23	106.62	105.13	105.81	104.14
110.65	110.91	110.11	110.36	110.5	111.43	110.82	110.24	111.67	110.03	110.51	111.19	111.19	112.31	108.21	111.11	111.05	110.1	111.26	111.81	111.8	111.3	110.38	111.04	110.89	112.1	110.33	111.85	110.9	110.47	111.41	110.78	108.9	108.66	112.13	110.59	109.84	111.62	110.28	111.66	111.76	110.35	112.04	109.4	112.9	110.2	111.77	112.84	110.08	109.64
105.65	103.49	103.66	104.8	104.07	107.73	101.62	105.02	99.996	104.78	104.13	103.05	102.49	103.28	103.82	105.28	103.84	104.16	103.21	104.49	103.41	103.51	103.56	103.26	103.94	103.52	104.16	102.03	104.9	103.91	106.11	104.11	103.22	102.04	107.15	104.06	104.13	105.23	103.29	105.6	104.57	102.82	104.03	104.18	103.07	104.4	104.99	103.5	102.66	101.91
106.75	105.95	105.03	103.55	104.78	108.78	104.97	105.32	107.04	105.98	105.79	105.87	105.07	102.75	104.68	105.28	104.76	105.76	103.78	105.58	106.74	106.97	103.98	104.93	105.67	107.48	105.57	109.41	103.03	106.92	104.41	105.19	105.03	107.13	106.76	106.15	104.35	107.15	107.52	104.74	104.86	105.69	106.76	103.75	103.48	103.92	103.99	104.28	104.79	104.18
105.79	105.64	105.89	104.38	107.16	103.66	105.17	104.7	106.54	105.98	105.87	105.49	107.62	105.49	104.12	106.1	106.46	105.04	106.4	107.31	104.77	105.3	106.04	107.1	103.83	107.24	105.86	104.7	106.73	103.77	104.34	104.75	106.28	104.08	106.3	104.67	106.23	105.5	103.61	105.96	102.87	105.45	107.12	105.46	106.91	103.34	106.5	104.29	105.22	104.66
118.75	118.02	117.55	118.49	116.49	118.3	116.53	119.31	117.51	118.36	118.8	116.66	117.59	117.22	115.81	118.31	117.41	116.33	116.08	117.06	118.22	117.7	117.73	118.27	116.72	118.79	118.18	117.47	118.96	115.59	116.15	116.11	117.18	116.89	116.19	119.35	116.96	117.44	116.2	116.82	119.04	117.53	116.76	118.8	115.86	116.37	117.36	117.55	120.52	117.66
111.57	117	110.17	110.41	112.75	112.46	112.92	111.24	112.23	113.07	112.74	112.47	112.82	114.78	110.87	113.54	113.64	113.39	112.16	112.19	112.66	112.28	111.08	111.86	110.47	112.93	112.33	115.84	113.13	112.54	112.54	113.39	111.77	113.9	114.44	112.33	113.81	116.4	115.44	113.41	113.95	115.78	110.41	113.12	110.09	113.69	112.92	113.63	111.72	114
106.2	107.23	105.47	106.47	105.65	106.73	106.84	106.25	107	105.09	104.27	106.27	107.61	105.18	108.48	106.74	105.4	105.02	107.15	104.75	106.62	106.19	106.79	104.31	107.18	106.53	106.87	106.76	106.7	105.61	105.53	106.17	105.83	105.28	107.01	106.24	108.01	105.77	105.3	106.76	108.84	105.14	104.4	106.09	105.4	107.16	104.32	105.15	106.83	106.04
100.53	101.16	99.771	100.73	100.43	99.419	101.58	100.3	100.6	99.423	99.502	100.58	102.15	99.613	100.18	99.794	97.278	99.231	101.53	100.26	100.83	97.595	100.04	99.623	102.56	99.193	98.938	100.33	100.79	99.838	100.41	100.08	101.23	99.867	101.02	101.77	101.28	99.339	101.15	100.65	99.349	101.35	101.02	101.47	100.06	99.839	100.57	99.302	96.895	99.416
104.26	105.37	105.88	105.9	106.82	105.82	104.36	104.8	104.37	105.88	105.83	102.31	106.94	104.85	107.68	104.15	109.35	103.65	107.72	105.55	107.39	104.88	104.05	106.27	104.72	107.49	105.17	105.7	103.68	103.94	106.31	105.75	105.39	105.15	104.51	103.09	105.01	106.53	103.7	105.17	105.9	104.44	105.92	104.61	104.61	105.62	105.3	104.53	106.18	108.03
110.55	112.15	110.41	111.55	112.32	109.71	111.57	113.2	109.31	110.51	111.56	112.11	111.63	110.87	112.48	112.5	110.06	110.38	111.4	110.93	110.43	111.88	111.05	111.42	111.35	111.98	111.87	108.41	112.86	109.18	112.78	108.56	108.58	111.89	111.44	110.2	111.9	108.74	110.48	110.46	110.57	113.59	109.69	111.8	110.71	112.66	111.43	109.26	109.93	111.45
105.36	106.67	105.79	105.4	106.82	106.27	107.42	105.64	105.06	106.74	104.63	107.2	106.02	104.61	107.21	104.93	106.65	105.55	104.14	105.65	106.23	107.06	105.1	103.68	108.17	104.49	107.01	106.81	105.87	105.28	104.9	106.64	107.41	103.79	107.39	103.98	105.37	104.91	106.73	106.71	106.03	102.58	103.54	105.58	106.61	105.46	107.06	105.21	105.96	105.9
104.41	105.46	106.83	102.41	106.16	104.13	104.82	108.09	103.63	106.44	106.56	105.02	109.18	107.59	107.12	105.92	104.64	106.51	105.06	108.28	105.97	105.38	106.69	105.54	106.68	107.09	104.78	106.81	107.59	107.14	105.22	107.38	105.25	107.34	105.83	106.61	104.77	106.86	106	105.58	107.56	106.48	107.01	108.8	106.42	103.75	105.34	107.47	104.14	104.1
112.72	110.74	110.79	111.64	110.8	111.89	114.74	113.34	112.18	112.97	112.33	111.99	112.6	114.47	112.93	111.41	114.12	114.19	113.4	113.7	114	111.72	112.18	112.41	111.44	114.9	114.29	114.35	113.87	112.69	111.54	110.86	112.88	110.97	111.81	111.5	112.8	112.27	114.23	113.4	110.37	113.49	112.75	111.88	113.72	113.83	112.83	112.49	114.45	110.19
105.94	104.74	108.64	102.88	104.22	104.54	104.6	103.81	107.29	104.48	103.93	104.95	104.11	104.83	103.41	104.12	108.1	104.74	108.1	104.66	103.49	108.34	104.85	102.18	104.1	101.93	103.21	107.25	103.56	103.76	104.01	103.27	103.93	103.76	106.42	105.93	103.47	104.17	103.37	104.55	103.45	104.86	103.55	108.08	106	104.91	104.06	105.24	104.67	103.9
107.38	109.11	107.05	105.84	106.52	108.05	106.9	106.22	107.6	105.51	106.2	107.06	105.45	109.33	103.85	104.99	105.68	105.3	104.81	107.43	106.15	108.81	109.5	105.73	104.77	106.44	107.22	107.63	104.65	107.53	106.43	106.24	105.65	105.63	106.59	106.37	104.16	105.95	106.29	107.38	107.17	104.49	106.14	106.68	105.2	106.48	105.32	108.48	105.56	107.42
110.74	111.29	110.92	110.64	112.16	111.26	109.62	108.83	110.69	108.85	111.35	108.71	109.79	109.82	110.88	109.92	108.6	109.65	112.96	109.25	109.72	107.1	110.84	112.26	111.33	111.15	111.37	112.18	110.07	111.06	112.06	109.59	111.26	107.84	107.95	109.74	112.71	111.37	112.4	112.52	112.56	112.39	109.65	111.05	112.44	111.58	112.31	112.27	112.57	109.97
101.57	103.32	103.52	105.06	102.99	105.95	105.85	104.25	104.98	103.82	104.22	104.54	103.87	104.8	103.25	104.49	104.98	105.27	102.92	101.18	101.78	104.21	103.36	102.69	103.38	105.49	105.04	104.36	103.81	104.21	104.3	101.69	103.85	104.54	104.48	101.47	104.59	103.17	104.44	107.82	101.21	103.38	101.89	105.22	102.31	104.43	103.74	104.68	105.25	106.95
111.42	110.67	108.71	110.43	110.65	110.82	109.18	109.75	111.17	110.46	108.61	109.5	109.47	111.25	109.45	110.72	107.81	106.53	108.71	111.45	109.55	110.16	110.55	110.18	110.8	110.77	111.25	109.77	110.35	111.97	109.2	111.8	107.39	109.74	107.45	111.59	110.78	110.76	110.34	110.67	109.52	110.16	110.67	109.38	109.11	108.71	107.21	110.53	109.36	108.97
102.92	103.7	105.09	103.06	106.69	105.87	104.67	107.23	104.78	104.16	105.71	108.91	105.32	104.86	104.44	105.4	105.55	106.58	104.44	105.14	102.7	105.89	107.59	106.05	103.09	107.07	104.95	101.66	104.31	106.47	106.97	104.83	105.97	105.9	104.08	106.21	105.59	105.03	104.6	105.02	103.88	105.44	108.23	107.26	103.79	106.4	105.26	105.08	103.29	105.31
117.89	118.79	119.16	117.6	118.04	117.44	117.33	117.06	118.55	117.1	116.19	116.51	117.21	117.59	117.93	118.57	117.08	117.61	116.06	116.61	116.47	119.56	119.21	118.3	118.27	117.34	118.72	118.95	117.95	117.58	119.17	117.57	116.23	119.98	118.25	116.84	119.14	118.17	117.66	117.32	120.15	117.15	117.51	119.44	118.06	118.23	116.59	119.59	116.83	118.33
113.13	113.67	111.65	110.05	115.03	111.41	111.57	110.9	110.17	111.61	112.62	113.44	110.2	110.57	112.05	113.52	114.23	111.88	112	111.09	111.39	112.04	112.02	111.76	114.4	113.3	111.63	110.71	113.24	111.18	109.46	111.65	112.49	112.18	112.29	114.4	114.24	112.26	112.73	112.98	110.05	112.01	112.38	110.71	111.07	112.34	111.97	109.46	110.82	112.36
112.02	110.59	109.79	110.47	107.58	111.23	108.34	109.37	108.79	110.74	108.07	109.88	110.45	111.72	109.14	110.64	109.87	108.74	108.76	112.35	105.89	111.43	109.74	110.88	109.53	108.47	113.03	108.55	112.94	109.37	110.79	113.06	112.24	108.38	110.76	109.53	110.78	110.35	112.41	108.14	107.92	109.15	111.66	109.12	110.06	111.36	108.73	109.47	109.7	110.32
105.41	105.42	105.8	104.1	107.34	105.24	104.38	106.2	106.32	108.75	107.51	102.58	105.94	103.58	106.5	104.38	103.95	104.86	104.86	107.77	104.57	106.1	106.82	103.93	107.28	105.04	106.15	104.05	106.53	104.5	105.48	107.49	105.69	104.06	105.92	104.7	104.38	103.89	104.66	107.11	106.12	106.78	105.9	107.16	107.55	104.68	105.01	103.36	105.7	106.81
107.16	102.76	107.21	103.49	103.64	104.99	106.69	107.03	104.59	105.58	106.12	106.64	104.61	105.85	105.58	103.81	104.87	106.74	105.63	107.12	105	104.24	103.64	106.94	105.05	105.84	103.73	104.54	104.71	106.65	108.29	105.52	107	103.56	106.65	105.02	105.39	102.88	104	105.47	106.85	102.21	105.74	106.16	105.13	103.84	104.23	105.57	102.93	106.25
108.5	104.38	107.65	108.17	105.74	103.85	107.03	107.11	104.35	106.93	104.9	105.87	105.81	108.69	106.69	107.76	106.83	106.91	106.61	106.4	105.04	107.78	106.9	105.41	107.35	106.88	106	105.47	106.1	107.66	105.09	106.11	107.28	107.74	105.46	106.55	105.09	105.97	104.76	107.05	106.92	106.2	105.49	108.49	105.91	106.75	107.19	106.27	105.37	106.19
105.26	104.65	106.14	105.58	106.01	107.55	105.08	108.19	106.74	106.69	107.15	105.26	106.15	106.87	106.83	106.83	106.81	105.22	107.6	104.54	104.22	106.67	105.77	106.21	105.82	104.73	105.7	106.71	104	107.6	104.63	103.97	106.95	105.61	108.48	107.77	104.09	105.49	105.77	107.4	105.99	107.77	104.86	102.87	106.77	104.49	104.29	104.56	105.31	107.34
116.7	114.51	117	118.67	118.66	115.79	117.46	117.34	117.52	117.06	115.45	116.2	116.87	115.7	114.29	116.03	117.76	117.11	116.02	116.81	117.49	116.46	116.3	117.98	115.41	117.36	117.95	117.59	115.4	116.44	118.96	113.27	117.58	114.48	118.26	115.87	115.49	116.14	114.42	114.08	118.11	114.92	115.63	116.72	116.37	116.7	118.55	117.77	115.25	115.51
107.77	108.53	108.43	111.8	110.99	108.72	109.7	110.39	109.61	109.44	108.95	109.87	108.74	109.44	109.24	112.39	109.03	110.84	110.3	110.16	109.35	108.08	108.41	110.93	109.34	109.66	109.25	107.86	109.53	107.52	109.11	110.34	109.6	109.17	110.58	108.63	109.78	110.97	110.52	111.91	107.83	109.36	110.04	110.83	109.8	109.49	109.85	111.88	112.36	108.52
104.54	103.59	103.59	102.6	105.98	102.94	102.16	105.86	105.11	104.66	105.35	102.97	106.62	101.43	103.46	105.43	104.31	106.61	104.43	104.72	104.94	106.92	104.1	102.31	104.12	106.55	104.53	102.39	105.57	103.27	103.79	103.6	104.37	105.8	105.17	104.16	104.85	104.73	104.55	103.99	103.53	103.82	105.39	105.33	103.34	104.35	107.59	102.93	103.92	101.09
111.43	112.1	113.46	114.06	110.75	112.43	110.46	112.98	112.41	111.88	111.83	110.95	109.95	113.38	112.83	110.43	107.92	109.66	110.78	111.4	109.01	111.33	110.81	109.9	112.31	110.7	112.35	112.8	112.13	111.98	111.99	111.75	110.39	111.05	112.51	111.62	110.91	112.51	110.15	111.72	111.09	110.24	112.71	111.79	112.92	112.37	110.94	112.14	112.29	109.61
108.65	106.27	105.56	108.32	103.84	106.71	109.43	104.91	106.04	107.62	106.69	104.63	106.1	106.38	106.94	107.47	105.54	106.52	107.55	108.97	109.13	107.39	107.41	106.06	106.29	107.43	106.09	107.04	107.41	107.09	106.02	109.05	107.54	107.44	108.1	107.78	107.11	108.38	104.7	105.31	105.17	105.56	106.96	106.66	104.38	105.56	105.71	110.53	107.67	105.63
104.26	106.98	106.28	106	106.38	105.68	108.24	106.36	108.17	105.08	103.35	106.88	105.91	105.33	108.69	107.3	104.64	106.31	106.81	107.52	102.93	107.53	107.02	106.62	106.14	105.1	105.58	106.38	104.61	108.04	106.66	104.78	106.7	108.21	106.05	107.48	106.05	108.32	105.38	107.03	106.1	106.37	105.74	108.18	106.63	108.6	106.74	108.04	106.6	105.69
106.54	105.02	108.27	104.8	107.4	104.99	109.33	107.37	105.74	108.61	107.89	106.92	107.22	107.19	106.49	105.24	104.5	106.53	104.93	106	106.24	102.96	104.99	104.57	107.43	107.13	103.47	108.39	106.18	105.8	106.13	106.35	107.64	106.13	105.81	106.36	106.07	105.36	108.09	106.96	107.49	106.59	105.4	106.02	107.66	107.17	106.02	104.4	108.39	102.79
104.44	106.12	103.81	105.35	106.1	106.7	104.98	103.25	105.7	105.29	105.99	105.26	106.44	103.51	105	102.68	105.39	104.89	105.96	104.93	104.63	105.42	105.52	107.06	104.38	106.67	105.28	103.82	103.49	105.08	104.91	103.64	105.22	104.74	104.89	105.92	104.05	105.26	104.7	103.8	104.3	104.92	107.7	105.36	103.4	104.42	105.38	103.99	104.82	105.8
117.25	117.12	118.53	115.77	117.31	117.31	117.52	117.24	116.96	119.02	118.59	117.65	115.97	117.61	118.32	117.42	117.46	118.96	117.09	117.55	117.11	118.89	118.57	117.71	118.56	118.23	118.81	115.72	118.06	120.95	115.93	117.94	117.7	115.39	117.4	118.11	117.93	117.21	116.85	116.57	116.4	116.7	114.39	116.4	118.49	117.52	117.15	118.59	118.38	116.93
104.44	104.28	104.8	105.62	106.73	102.27	101.89	103.8	105.48	104.93	105.21	104.63	105.73	103.51	102.75	105.16	103.28	106.44	104.88	104.78	106	105.25	105.11	103.35	105.1	106.12	107.58	106.86	105.42	104.42	102.64	104.43	104.8	103.25	105.73	103.51	104.72	106.63	103.43	104.88	103.39	108	102.57	106.32	104.54	104.9	105.04	103.74	102.85	105.17
111.84	110.65	109.82	107.82	108.8	110.83	110.68	110.39	108.86	112.26	108.48	109.48	109.17	110.41	109.43	107.96	107.35	108.2	109.87	107.51	109.39	110.51	110.06	107.77	109.75	110.04	110.32	109.5	107.91	111.77	112.85	108.74	110.2	108.57	109.72	109.46	106.97	107.66	107.66	110.55	111.53	110.35	109.68	109.57	109.68	110.7	110.13	108.32	110.56	112.46
105.13	105.87	105.14	106.87	105.61	103.53	104.88	106.01	107.01	103.06	105.71	104.28	105.33	106.61	107	105.89	104.76	105.74	104.59	106.22	104.71	104.9	106.91	107.37	105.35	104.84	104.94	104.9	106.77	103.58	107.25	104.89	103.9	103.41	105.21	104.05	106.39	106.89	105.47	105.63	105.94	107.41	104.36	105.79	106.49	104.86	106.12	106.94	103.86	106.25
98.904	99.814	101.61	100.94	99.164	98.21	101.03	100.13	97.938	100.59	100.2	97.112	100.64	99.652	102.16	101.4	99.515	100.15	102.3	103.18	101.2	99.364	99.968	101.07	99.073	97.703	100.07	99.767	98.65	100.81	99.622	102	101.06	98.113	99.458	99.369	101.2	100.09	98.164	98.013	102.04	101.81	100.57	100.68	98.96	98.628	99.94	99.985	100.33	99.06
112.72	111.04	112.73	110.21	111.16	110.2	111.08	111.97	111.55	110.93	113.46	111	109.6	112.02	111.68	109.42	110.26	108.73	111.23	112.41	109.6	112.09	112.86	112.51	107.97	113.24	108.35	112.65	112.18	113.19	110.28	112	112.42	110.54	109.9	111.26	110.36	111.22	111.85	113.45	109.84	112.6	112.74	111.38	111.75	111.32	110.13	109.81	109.58	112.59
112.4	112.16	111.44	110.24	112.06	110.95	111.84	112.27	110.84	111.11	112.05	111.21	111.04	110.98	114.63	110.71	111.64	110.94	110.07	110.04	115.2	111.16	112.17	112.04	110.28	111.14	112.84	111.92	112.51	110.82	110.23	111.86	113.34	111.72	112.45	110.72	111.46	112.9	111.22	112.46	113.69	111.44	110.94	113.87	110.56	110.41	111.49	111.83	112.77	112.75
112.16	111.48	109.96	109.64	109.44	110.48	108.7	112.42	109.26	110.7	112.12	108.76	109.6	109.91	111.74	108.78	108.16	113.68	109.93	109.64	111.1	111.57	110.04	110.38	110.91	110.17	112.3	111.55	111.3	108.5	114.14	111.09	110.17	112.13	111.34	109.6	110.7	109.18	110.53	110.72	112.38	112.14	112.13	109.84	110.55	111.6	112.87	109.48	111.54	112.19
105.19	102.37	104.63	103.19	102.06	103.99	103.19	102.83	101.56	102.03	105.05	105.26	104.53	104.75	102.19	102.77	103.68	104.52	103.13	102.9	102.66	103.26	103.59	104.48	102.58	104.74	107.28	104.62	104.99	105.9	104.61	103.55	103.72	104.87	101.98	107.59	104.43	105.04	102.98	103.3	106.62	104.04	104.47	101.17	105.47	104.34	103.86	106.11	106.87	103.39
105.54	105.66	105.27	107.1	107.66	107.98	105.67	105.01	107.44	105.59	105.83	105.39	105.55	106.83	105.41	105.67	107.04	105.28	105.74	108.43	104.05	104.98	109.44	109.01	108.25	103.98	106.11	104.38	107.06	106.29	106.02	107.21	108.93	107.2	103.98	106.49	108.42	103.66	107.15	106.16	105.85	105.61	105.39	107.25	105.52	108.46	105.56	105.27	107.05	106.79
106.96	104.25	104.88	104.63	106.76	105.12	105.93	105.53	107.49	106.49	105.64	107.79	106.74	105.93	107.41	106.11	106.87	107.09	104.95	106.31	105.46	103.78	106.51	107.79	106.68	110.15	107.31	104.58	107.51	105	103.79	108.16	104.44	106.75	108.06	106.82	106.53	106.87	107.2	105.57	107.54	104.04	106.06	105.99	103.66	106.71	107.08	106.24	104.87	106.02
105.38	108.44	105.3	104.31	105.87	106	104.93	104.43	103.59	109.46	105.87	105.13	105.95	104.69	103.59	108.2	106.92	107.97	105.18	106.26	104.44	103.78	104.91	104.3	104.86	104.91	106.47	107.31	104.38	106.54	105.12	104.3	107.63	108.16	107.69	101.74	107.75	103.85	105.15	104.39	105.4	105.32	106.65	106.94	105.33	107.06	104.48	106.15	105.52	105.95
105.11	106.46	106.03	102.08	105.1	105.88	105.55	106.62	106	106.37	105.34	106.54	107.19	104.84	104.64	106.6	108.06	108.32	104.02	107.17	106.51	105.34	105.32	106.44	105.3	103.94	107.11	105.45	106.18	105.87	107.77	107	107.09	105.69	106.07	107.17	107.94	104.94	104.6	104.25	105.67	106.84	108.69	104.69	105.7	105.94	105.87	107.26	106.55	106.66
120.02	115.96	117.9	117.19	117.29	115.6	119.43	118.22	114.67	116.88	118.07	116.49	116.56	118.37	118.1	117.87	118.22	117.34	115.75	115.51	117.55	116.88	117.45	117.88	119.66	117.26	120.06	119.22	119.07	118.38	118.34	118.38	119.24	119.67	117.77	116.61	117.26	116.66	117.02	116.34	115.23	118.86	117.66	119.47	115.49	119.49	119.52	117.48	116.35	116.83
104.96	104.1	105.53	106.65	106.53	105.13	105.72	106.26	108.04	107.14	106.64	104.75	105.38	106.21	104.91	104.48	105.13	105.59	106.99	105.04	106.88	103.99	106.76	106.54	103.96	105.89	107.02	105.07	106.86	105.89	107.41	106.01	105.16	105.95	105.56	106.88	106.01	108.1	104.56	105.15	106.16	105.33	105.19	105.49	104.25	104.07	107.53	107.47	103.74	106.61
100.35	100.05	99.987	100.81	100.96	98.062	101.01	98.486	100.57	99.829	98.435	101.79	98.822	98.777	101.84	99.368	100.67	98.576	99.234	100.89	97.869	97.974	98.647	98.958	100.25	101.61	101.16	102.01	100.08	99.175	100.34	99.533	103.03	100.57	100.26	101.66	98.089	99.911	99.996	99.959	98.676	98.944	99.598	98.12	101.96	101.55	99.135	100.32	101.09	101.64
105.99	107.22	104.92	106.5	104.1	107.29	106.17	106.6	107.86	106.23	105.32	105.43	106.61	104.18	106.6	106.52	105.69	106.61	107.43	105.75	105.18	107.79	105.29	106.9	106.5	106.68	104.58	106.83	105.35	107.11	105.14	106.84	105.32	108.65	107.43	106.28	104.06	106.86	105.71	106.94	106.54	106.13	107.55	105.53	107.2	106.55	108.68	104.58	107.07	106.38
105.72	105.71	103.19	106.67	103.58	104.88	102.65	104.7	107	105.8	105.25	106.7	104.68	107.05	106.08	110.42	105.07	104.56	106.29	108.21	106.05	106.79	104.95	105.94	102.46	105.69	104.29	105.01	104.55	104.41	104.89	102.09	105.21	105.2	106.89	104.96	105.11	105.63	104.15	105.56	105.1	104.93	104.5	102.95	103.97	108.21	105.02	107.14	106.96	104.66
103.37	101.89	104.28	105.54	104.44	105.54	103.98	104	105.69	105.97	104.76	106.06	105.64	105.13	103.75	103.27	106.58	104.18	102.64	104.35	104.39	100.47	105.43	103.84	103.65	105.13	104.22	102.67	104.45	104.45	103.89	106.24	103.12	103.97	105.04	104.42	100.75	107.71	103.3	103.72	104.73	102.01	102.92	103.24	103.05	106.38	103.37	104.92	103.74	105.87
105.88	106.01	106.07	106.91	107.38	107.56	107.33	106.07	107.45	104.67	106.15	105.3	106.46	108.1	105.88	103.25	107.56	107.36	107.57	106.4	104.47	106.13	106.67	105.66	105.02	104.62	106.71	109.35	104.32	109.27	107.02	106.21	105.17	103.59	104.01	107.61	106.41	107.74	108.39	108.53	108.38	106.51	105.93	106.76	109.29	107.75	107.07	107.58	106.06	105.59
111.17	110.17	111.53	114.43	112.43	112.88	113.4	112.01	109.94	110.66	112.93	112.84	112.77	112.69	109	112.72	112.36	113.43	111.62	111.55	112.53	110.1	111.95	112.57	113.18	111.09	109.36	110.47	111.73	111.53	112.18	109.88	111.72	112.95	110.23	114.13	111.53	110.33	110.53	111.37	112.28	112.61	111.77	111.64	111.95	111.82	112.14	111.22	111.19	111.61
107.03	106.08	105.07	106.42	106.97	104.45	105.39	104.83	106.27	107.06	107.08	105.26	104.03	109.11	106.19	107.68	107.75	104.17	108.83	106.31	106.78	107.42	108.7	105.76	106.58	105.85	103.79	107.41	105.54	105.27	106.97	104.38	107.8	105.67	104.52	107.23	109.58	108.09	107.81	104.7	108.05	106.34	106.43	105.6	106.86	106.85	105.94	105.76	105.65	107.62
103.1	104.17	105.34	104.16	104.74	102.76	103.05	102.61	104.82	103.87	106.8	102.71	106.54	105.96	102.8	104.48	103.24	101.68	103.72	102.93	106.06	107.06	103.32	104.69	105.07	102.34	103.62	106.38	102.27	104.53	105.03	105.62	103.95	105.33	105.13	102.15	102.91	102.21	102.3	103.44	106.17	101.46	106.89	102.02	103.74	102.55	104.59	105.2	104.57	104.7
106.58	106.68	105.57	105.44	106.16	105.36	103.78	105.71	105.8	105.97	105.04	104.36	107.24	104.42	105.37	105.34	106.54	106.62	107.88	106.64	105.12	107.98	106.99	107.26	105.4	106.03	108.37	105.87	104.43	105.36	106.85	107.02	104.82	105.98	106.28	107.65	107.83	106.4	105.87	105.82	105.13	104.27	105.05	107.66	105.67	104.78	105.91	105.38	104.38	105.27
103.44	105.24	106.68	104.32	105.56	105.7	106.64	103.46	106.33	104.35	105.11	104.4	105.31	104.18	106.11	106.89	106.49	106.48	106.4	106.17	107.69	106.84	105.35	103.97	105.93	105.99	106.43	106.25	105.56	106.44	104.98	105.24	107.32	106.81	103.46	106.51	105.17	105.94	103.09	105.49	105.73	106.8	103.68	109.16	102.63	104.29	106.4	105.89	107.16	103.96
106.21	105.56	108.46	104.86	107.18	106.12	107.33	106.95	105.98	106.19	106.26	105.2	104.44	106.5	108.42	109.43	107.76	104.16	108.4	107.99	107.25	105.89	107.5	104.35	104.2	105.72	106.28	106.35	109.56	106.54	105.49	106.08	108.51	108.75	107.12	106.21	106.38	106.27	104.92	105.42	107.97	107.9	104.19	106.37	105.94	105.74	108.15	105.07	104.28	106.2
103.73	106.06	107.48	107.4	104.89	104.57	108.34	106.41	105.83	106.06	104.43	104.35	106.37	107.31	104.42	106.16	103.5	105.37	103.91	106.51	102.91	103.48	107.1	106.16	106.6	107	106.12	104.89	104.96	104.83	108.09	104.62	106.27	104.79	104.43	104.31	104.87	105.54	102.94	106.35	106.77	105.27	108.12	105.32	103.14	103.12	105.14	105.39	106.83	107.4
112.14	112.41	111.62	112.98	111.46	113.26	111.69	110.73	111.64	111.99	109.28	113.04	111.28	111.34	108.73	113.2	110.99	113.34	112.62	112.82	110.73	111.82	110.56	111.11	112.19	109.25	108.74	114.07	111.6	112.92	111.8	115.04	111.46	112.14	109.85	111.82	112.1	111.66	111.31	112.91	111.2	113.57	111.95	110.83	109.5	112.84	112.13	115.22	114.01	112.94
100.5	102.16	103.72	102.37	101.25	99.328	100.22	102.4	99.729	98.318	100.49	102.16	100.32	102.94	102.09	97.217	100.88	100.01	101.76	100.36	98.783	99.069	98.95	96.918	100.24	102.42	100.25	102.36	99.06	99.351	101.89	100.22	99.925	100.97	99.183	99.725	100.99	102.46	99.931	100.99	102.68	100.49	100.96	99.914	100.73	99.601	97.878	101.79	101.53	102.25
108.75	105.6	106.12	104.97	104.54	102.66	105.88	106.14	104.92	104.16	104.48	104.79	106.63	107.04	105.23	107.11	103.73	104.54	107.3	104.44	105.47	105.33	107.85	104.56	109.12	107.6	103.21	106.18	104.56	104.24	105.28	105.43	105.26	104.66	107.18	103.34	105.14	105.36	108.13	107.51	107.39	104.65	106.44	106.25	107.4	106.18	106.51	106.2	106.89	104.73
105.75	107.63	105.63	108.79	106.66	107.49	106.11	109.41	105.15	105.01	106.23	103.99	107.22	107.81	106.67	108.05	105.48	107.06	107.29	105.81	105.08	106.48	107.01	104.46	106.81	105.59	106.33	106.25	108.35	108.64	104.96	105.38	106.38	106.63	107.01	108.48	104.95	105.93	107.77	107.28	106.62	105.41	106.34	105.92	107.97	106.65	107.89	106.67	105.18	104.7
107.25	104.44	104.61	105.3	104.57	106.16	101.73	104.03	108.49	105.62	107.19	107.07	102.48	104.99	105	105.99	106.21	106.67	105.06	106.11	105.22	105.38	103.3	103.53	106.19	103.19	104.81	104.88	105.05	106.17	106.21	105.45	106.53	106.04	108.4	104.87	104.06	104.75	106.92	107.39	106.66	107.28	104.71	105.74	106.34	106.3	106.07	104.82	105.12	104.4
98.189	98.147	99.86	101.13	98.651	99.718	97.945	98.915	101.17	97.664	100.25	100.58	101.7	98.224	101.34	100.23	100.18	101.03	100.17	99.654	102.01	99.424	100.85	101.14	99.868	99.872	101.24	101.65	97.865	99.605	99.662	98.94	99.146	99.322	99.213	101.25	100.37	100.05	99.862	101.41	98.925	98.888	100.12	98.346	98.939	101.16	99.324	100.48	101.53	99.745
103.44	105.64	103.56	105.24	105.58	106.46	105.79	105.15	104.04	104.06	107.41	105.22	106.41	104.1	105.2	105.2	104.64	103.86	104.27	104.46	103.39	101.61	104.2	104.95	104.58	104.41	105	102.92	105.32	106.25	104.94	106.07	103.18	104.33	106.74	103.48	104.09	109.3	106.89	105.7	104.83	104.68	104.3	104.51	104.88	104.22	104.62	106.63	107.6	105.44
111.09	109.93	109.04	110.75	111.35	110.73	113.17	110.04	108.58	110.38	110.38	110.87	112.93	110.93	110.94	109.46	111.41	110.4	109.69	112.33	111.8	109.43	110.84	110.7	112.13	113.64	108.01	110.1	109.96	111.36	112.38	110.11	112.39	110.73	111.04	111.03	111.3	110.67	112.52	109.17	111.96	110.59	112.19	110.28	110.52	111.5	111.45	112.39	112.18	110.66
110.48	108.05	109.36	108.98	110.02	110.76	109.12	110.38	111.52	110.28	108.23	108.44	108.87	109.06	111.03	110.65	109.61	111.2	110.65	110.57	110.98	110.53	109.04	109.81	110.06	110.64	111.09	109.79	109.83	111.27	109.98	112.27	111.3	110.22	112.48	109.21	108.67	109.76	108.07	110.67	110.69	109.28	110.41	112.85	112.12	109.74	110.33	113.17	108.16	110.94
110.11	110.95	113.22	110.89	111.18	109.49	111.9	109.67	112.17	109.96	112.4	109.51	109.59	110.7	112.47	109.4	108.57	110.02	109.12	110.35	111.7	109.61	109.33	110.51	109.74	111.4	112.68	109.91	110.95	109.94	110.11	111.19	112.74	110.06	109.33	109.79	110	111.58	110.42	110.9	112.46	111.7	107.96	110.35	109.82	110.09	109.28	109.3	108.85	112.96
111.65	114.08	113.69	112.12	112.97	112.01	111.38	109.41	111.42	111.3	112.66	112.86	112.9	112.98	111.43	111.38	110.75	113.06	112.19	113.04	113.59	112.4	111.18	112.4	112.83	110.2	114.46	113.61	112.85	114.01	112.33	112.12	115.17	114.65	113.54	114.41	112.59	113.89	111.89	111.93	113.46	113.09	110.32	114.4	114.68	113.02	111.98	112.15	113.16	111.92
106.99	105.91	106.44	107.93	103.9	105.67	104.62	105.9	106.36	104.79	106.8	104.3	107.12	104.22	106.45	103.87	106.79	105.04	108.77	105.79	104.29	106	104.22	106.19	106.95	108.51	106.28	106.64	105.03	104.02	104.89	102.6	105.35	105.01	107.08	105.26	104.93	107.44	104.47	106.64	107.33	104.69	105.24	107.53	105.26	105.98	106.92	106.03	104.21	107.07
108.12	105.38	106.86	108.17	105.74	103.54	108.27	105.8	105.59	106.59	105.34	107.68	106.19	106.01	108.09	106.7	105.48	105.27	105.38	105.09	102.76	106.41	108.03	105.99	104.55	108.01	104.88	105.32	106.96	104.82	108.6	106.95	104.11	105.48	106.62	106.21	107.37	106.16	104.34	106.99	106.8	107.8	104.54	108.63	107.2	107.25	107.49	107.39	106.12	107.53
109.47	112.46	111.79	113.5	112.42	112.21	113.37	111.21	109.37	111.85	111.05	112.19	113.2	110.76	112.58	112.36	111.16	111.46	111.36	113.09	111.16	111.31	111.97	112.87	111.25	111.99	110.82	111.92	112.19	113.09	111.16	110.12	111.38	111.26	112.65	110.46	112.34	115.26	111.64	111.67	110.35	112.48	110.14	112.68	113.75	111.79	114.54	112.2	111.46	111.7
101.52	100.01	98.932	100.68	99.435	98.795	100.01	98.022	98.817	101.96	100.43	102.12	100.45	98.354	99.398	100.44	99.607	102.29	97.874	98.513	99.033	99.383	100.82	98.578	99.278	98.909	100.42	99.741	101.17	99.253	100.19	100.25	99.554	98.877	100.19	98.991	99.467	100.14	99.767	99.567	100.02	98.727	101.24	98.873	102.37	99.715	102.14	98.684	97.993	101.65
105.26	106.08	104.72	104.2	104.63	106.91	108.07	105.7	102.67	105.8	104.98	107.53	104.25	105.45	104.34	106.06	106.83	106.4	106.01	103.94	103.92	103.18	106.66	104.19	103.99	107.27	103.71	101.61	106.67	106.03	103.25	102.98	104.08	106.14	108.38	105.35	103.74	106.86	106.99	104.58	105.13	104.81	103.86	104.86	105.21	104.93	105.31	105.96	104.12	102.87
104.92	107.45	106.61	106.36	106.12	109.94	105.44	106.68	105.63	106.5	106.91	104.88	106.55	106.85	107.08	106.67	106.06	105.48	108.24	107.55	105.55	106.64	105.86	107.5	105.67	107.34	104.84	108.62	104.81	108.03	107.54	106.11	108.03	105.22	105.81	105.44	108.13	104.78	107.14	107.43	108.24	107.84	107.6	107.35	106.79	107.14	105.77	104.53	107.02	107.07
111.37	111.06	113.24	114.81	114.96	111.73	109.88	112.06	110.87	111.47	112.82	110.26	111.16	109.02	112.7	114.43	110.94	112.48	110.8	112.29	112.68	112.14	112.3	111.68	110.86	112.54	111.75	113	110.69	113.66	110.83	111.78	112.81	111.23	113.7	110.98	110.9	111.05	112.22	113.8	111.63	111.47	111.81	115.8	110.69	111.49	112.55	110.78	111.35	109.62
107.57	105.1	106.17	106.93	104.68	107.18	106.99	106.88	103.47	107.14	105.39	105.57	108.51	107.25	106.48	104.02	105.95	108.72	105.68	104.26	105.29	105.99	105.64	104.62	105.5	106.75	106.37	104.24	105.48	105.93	103.31	105.16	105.83	109.9	107.32	108.25	106.31	103.79	107.35	104.09	104.93	108.41	108.08	104.7	106.22	108.2	107.49	107.94	106.75	105.25
99.437	99.891	98.968	100.69	97.91	101.44	100.11	98.693	99.616	99.036	101.83	98.251	100.76	101.05	100.39	100.1	98.341	100.44	100.41	98.662	100.91	101.62	101.86	101.78	99.952	100.28	100.4	102.12	99.894	101.76	101.12	97.831	99.234	98.637	99.846	101.61	101.05	97.8	100.06	99.947	100.29	99.998	99.298	99.571	99.722	103.75	101.99	101.36	98.99	99.131
105.94	108.36	105.61	104.96	103.46	106.83	105.82	106.68	106.69	104.69	104.06	106.76	105.73	106.05	106.43	105.2	106.2	106.51	106.66	107.59	106.39	103.59	104.39	104.74	105.26	105.38	106.47	104.88	106.13	104.91	106.07	105.64	106.52	107.44	106.19	104.66	106.55	107.7	106.49	105.51	104.95	105.97	106.81	108.91	104.01	105.44	107.29	106.3	105.75	106.67
111.07	110.91	108.52	113.1	112.51	110.58	113.23	111.42	111.15	108.52	110.75	110.37	112.32	110.7	110.51	110.69	108.09	108.71	110.9	111.21	110.95	110.32	112.26	111.56	109.63	111.32	113.72	108.65	111.86	111.93	114.53	111.39	110.54	112	111.1	111.94	113.03	111.51	112.73	110.39	112.47	109.75	112.72	111.65	110.86	109.42	112.06	111.08	111.4	110.68
111.37	112.62	112.12	111.7	111.05	108.29	110.48	114.05	111.94	111.27	110.91	111.27	108.54	110.32	108.77	111.06	113.24	111.32	111.46	108.61	109.53	111.42	110.12	111.65	111.82	111	111.82	111.93	111.73	111.1	109.19	109.54	114	110.02	110.89	112.32	111.02	109.95	110.29	111.27	110.51	113.08	110.15	110.04	110.48	111.38	108.9	110.26	110.3	111.28
104.26	105.83	103.73	103.9	104.49	104.06	106.2	105.02	106.7	108.18	103.84	105.98	105.36	102.29	104.09	106.58	103.86	106.82	103.47	103.42	104.47	104.29	104.42	106.23	104.48	104.68	104.49	105.56	104.17	104.3	106.65	103.5	105.43	106.03	104.35	103.4	102	105.81	104.23	106.06	104.7	106.25	107.23	104.96	103.41	103.64	105.12	105.37	103.54	105.65
106.98	108.99	109.01	108.18	106.24	107.58	106.6	107.02	107.25	105.87	104.86	107.22	106.33	107.59	107.41	107.72	109.04	107.24	105.37	108.45	105.07	104.99	108.17	107.88	105.85	109.21	111.42	108.88	106.91	106.79	107.78	105.65	108.42	107.04	108.65	104.14	106.29	107.17	109.95	105.46	108.02	107.59	107.48	107.15	105.3	107.05	105.78	106.5	107.37	106.57
101	100.89	100.44	100.85	99.915	98.141	101.5	101.37	99.269	100.56	101.87	101.4	102.25	103.35	101.69	101.05	99.792	100.64	99.426	101.19	100.26	97.139	99.252	99.943	100.62	101.32	101.97	99.931	100.59	101.13	101.31	100.96	101.69	101.22	101.99	101.63	100.81	99.598	100.84	102.78	99.411	102.87	100.4	100.78	102.35	101.49	100.24	98.195	101.35	98.711
101.07	99.63	98.202	99.331	99.738	99.692	97.725	99.933	100.48	98.543	99.339	100.37	100.62	97.36	100.16	99.106	100.04	101.65	98.998	100.55	99.057	99.868	100.1	100.25	100.58	101.98	99.683	100.19	97.093	101.04	98.974	102.48	101.39	97.796	101.7	99.228	100.63	100.94	98.351	100.53	99.908	98.125	98.084	100	99.714	100.13	100.29	98.832	102.13	100.85
110.73	111.45	111.4	112.53	111.75	110.44	110.48	110.88	110.72	109.98	110.66	110.11	110.77	111.52	112.14	111.65	110.63	112.9	111.57	112.77	112.4	111.78	112.94	108.87	111.25	113.91	112.4	113.41	112.79	110.89	112.1	112.96	112.63	111.88	111.1	111.53	111.88	112.1	110.27	110.99	111.64	112.13	112.11	113.7	110.25	111.32	112.42	111.95	113.08	112.08
106.71	106.85	106.01	105.82	105.73	107.83	103.66	106.25	103.35	106.02	106.45	106.92	105.26	105.51	103.53	106.89	105.61	108.1	106.26	105.13	106.77	103.76	104.71	105.95	103.81	104.97	105.57	105.39	103.76	106.07	106.5	104.82	103.62	106.43	103.07	106.75	103.96	105.2	104.68	105.65	104.52	103.98	104.93	105.64	106.17	104.55	104.35	105.76	105.67	103.92
111.26	113.21	113.43	113.8	112.04	113.37	113.22	112.5	109.67	111.74	113.97	111.94	114.05	112.24	112.26	112.2	112.6	111.88	113.86	113.35	114.24	112.23	114.32	113.88	113.48	114.45	113.5	111.78	112.7	114.25	115.1	113.14	112.89	110.21	111.38	113.58	113.03	112.84	111.04	115.45	113.51	111.93	113.69	112.55	112.81	112.5	115	112.44	115.81	113
111.72	109.83	112.28	111.62	111.52	112.88	113.23	108.98	111.19	112.17	109.92	112.26	108.63	113.34	111.05	111.38	110.98	114.37	108.79	111.2	113.66	113.27	110.02	110.95	113.25	111.32	113.47	110.22	111.42	115.02	113.73	111.16	113.11	111.91	113.14	111.58	111.11	111.78	113.64	110.03	111.73	112.63	113.26	112.67	110.44	109.52	111.91	114.29	112.34	111.03
107.39	107.73	106.66	105.62	110.07	107.41	105.43	106.88	106.26	106.89	108.25	107.5	104.42	106.6	106.41	109.22	106.08	106.99	105.76	106.68	106.22	104.68	107.04	105.7	106.7	107.38	105.25	107.69	107.18	106.04	104.32	109.38	103.44	106.87	106.03	105.87	104.76	104.05	108.05	106.63	104.82	104.28	107.87	107.29	104.56	105.35	106.23	107.37	106.16	105.6
118.47	117.06	118.61	115.86	119.7	118.12	119.33	117.04	115.27	116.99	117.45	117.37	116.46	115.21	116.89	117.87	118.4	116.75	118.89	117.71	118.61	117.37	116.6	115.6	115.05	114.33	117.14	119.37	118.75	116.23	117.89	117.82	115.53	115.05	116.35	117.17	114.93	115.23	117.64	116.2	116.66	118.23	116.47	118.76	117.46	117.12	116.45	118.3	118.17	115.44
107.93	105.73	105.63	104.15	108.2	108.12	105.35	106.19	107.66	107.06	105.73	108.04	105.07	104.15	105.99	106.69	106.38	104.12	105.66	110.14	106.71	104.4	108	107.83	104.75	105.47	107.35	107.32	108.91	107.37	106.83	106.12	107.24	107.57	106.6	106.2	107.87	107.55	105.17	104.39	105.65	106.3	106.39	106.08	108.18	105.56	106.89	104.45	105.52	105.43
103.17	102.06	105.18	103.49	102.81	104.98	105.55	103.5	103.48	103.68	105.45	104.06	103.89	105.37	103.96	105.7	101.35	103.31	104.27	106.06	104.42	104.35	105.4	104.63	103.41	104.77	102.37	104.86	102.92	106.32	103.06	103.54	103.99	102.11	106.9	105.27	104.85	105.44	101.64	106.11	101.3	104.38	102.26	104.74	103.93	103.65	102.72	104.47	106.56	103.86
104.92	102.88	106.54	103.01	104.32	103.75	104.39	103.6	102.13	107.52	104.22	105.84	104.36	104.52	106.78	104.77	102.9	103.96	103.24	105.6	104.09	103.07	104.16	106.34	104.44	103.02	104.04	103.05	103.45	105.37	104.95	103.6	105.31	104.4	104.04	106.24	105.47	104.94	106.25	104.88	104.08	105.85	104.26	105.83	106.45	104.66	108.4	106.92	104.46	102.18
103.89	102.8	105.47	103.06	106.29	104.2	104.01	105.25	103.44	105.9	103.94	104.44	103.07	103.67	104.7	103.62	102.25	103.4	106.7	103.52	103.5	103.08	102.56	101.67	103.73	102.11	107.45	104.91	104.38	104.15	103.99	102.89	104.03	105.74	104.28	104.1	103.78	103.3	104.09	104.49	103.25	104.71	104.97	105.97	104.72	103.79	104.39	103.24	106.36	106.66
105.83	105.47	105.37	106.87	107.45	107.6	106.81	105.53	106.92	105.58	107.68	105.47	107.11	106.26	106.36	104.54	104.93	105.93	107.21	105.71	104.98	109.23	106.03	108.03	105.13	105.88	106.12	105.84	107.08	108.53	106.12	105.12	104.86	104.76	105.28	108.19	104.89	105.99	107.39	106.06	105.81	105.52	104.78	105.47	105.85	104.88	104.31	104.91	106.8	106
110.1	114.89	113.59	111.2	112.97	112.13	113.31	112.2	112.06	115.44	113.08	114.44	113.4	112.71	114.41	111.51	113.22	110.18	110.55	112.05	112.54	112.71	115.74	114.34	113.41	111.62	113.07	112.47	113.75	112.86	113.44	113	109.41	113.13	114.61	114.52	111.42	111.81	112.04	114.7	111.38	112.86	109.94	114.52	113.44	113.56	112.13	113.68	110.64	111.22
112.57	111.68	114.41	112.96	113.34	114.39	112.1	113.04	113.84	110.83	112.88	113.83	113.89	113.74	112.22	112.97	112.27	113.05	113.91	114.32	113.13	113.33	111.99	111.77	115.97	113.34	114.05	110.98	112.32	111.94	113.3	111.47	110.95	113.51	110.82	112.1	112	111.07	111.04	113.27	111.8	113.93	112.64	112.53	111.67	111.69	113.03	114.65	113.1	112.04
106.51	104.25	105.68	105.47	101.59	107.18	105.16	104.82	108.77	104.26	107.22	105.13	105.43	107.51	108.54	105.18	108.64	106.65	104.79	105.17	105.49	106.4	107.38	106.45	107	106.66	106.67	104.41	104.74	102.77	104.66	106.14	106.61	104.39	103.73	105.42	105.23	106.4	106.93	107.5	104.44	104.41	105.76	105.44	104.27	106.4	104.47	105.56	104.25	106.64
111.01	110.61	111.66	111.97	109	108.8	111.34	111.2	111.7	113.71	110.06	110	112.09	110.35	107.78	111.09	109.31	110.11	111.67	110.33	111.56	111.94	109.64	111.51	111.12	110.15	111.79	111.27	111.11	109.83	112.38	108.92	110.86	111.26	111.59	109.54	109.99	111.42	109.04	111.37	110	107.29	110.62	110.28	110.17	111.64	109.83	110.75	111.3	110.86
101.57	99.808	100.97	100.82	98.822	100.49	100.54	101.54	100.39	99.46	100.81	99.459	99.882	101.9	101.78	94.885	100.8	99.9	99.016	100.52	99.094	99.417	101.67	99.98	101.11	102.59	99.451	101.1	98.687	98.305	100.41	100.86	100.04	102.4	100.61	99.434	100.16	98.602	102.21	103.47	100.88	101.06	100.07	101.3	100.65	100.84	99.926	103.14	100.02	101.86
100.6	100.06	100.38	99.52	100.95	103.61	101.35	100.36	101.13	102.92	101.35	102.41	101.54	100.67	102.59	99.938	102.34	101.56	102	99.854	100.02	100.29	102.8	102.04	99.6	102.52	100.26	101.09	102.18	101.05	101.1	103.08	102.06	99.531	100.17	102.41	99.694	101.53	100.58	100.45	100.26	98.574	100.93	99.598	99.131	100.61	99.111	101.72	101.22	103.72
107.64	105.75	105.19	106.1	104.9	106.43	105.83	105.23	106.79	106.88	105.71	106.24	107.14	108.47	106.01	108.09	107.08	106.39	105.45	106.88	105.3	104.48	105.53	104.6	103.74	106.01	108.6	105.47	105.14	105.37	107.12	105.88	105.49	104.38	108.29	106.29	105.04	106.88	105.07	104.4	103.7	104.99	105.12	105.84	104.44	106.74	105.16	105.01	106.63	105.48
99.37	99.617	99.403	97.846	100.31	99.51	99.942	100.35	100.84	100.93	100.97	100.56	101.44	100.07	98.361	101.52	95.937	100.84	98.823	100.86	100.46	99.673	100.33	98.685	101.94	97.992	99.319	98.45	99.896	98.533	101.22	99.415	101.12	100.15	98.349	100.22	99.03	99.5	99.064	101.16	97.004	98.771	98.73	99.425	100.17	101.47	98.651	97.047	101.01	99.872
111.54	112.73	114.48	114.63	113.98	112.04	112.46	110.67	111.51	113.73	111.28	111.42	112.05	112.24	115.02	116.49	112.45	111.95	112.39	112.09	112.21	113.45	115	112.35	111.22	113.96	111.8	114.2	113	111.53	114.3	110.83	112.3	112.43	112.21	111.21	110.6	112.67	113.12	111.83	114.69	114.56	114.23	110.6	112.63	112.83	112.64	111.32	114.75	111.79
104.37	105.52	105.77	104.87	105.52	104.49	104.15	105.35	104	107.38	104.32	105.52	102.6	104.29	105.79	105.28	102.09	105.58	103.9	104	106.71	104.67	105.24	105.31	104.24	105.39	106.2	103.1	106.12	103.01	104.8	106.94	105.03	106.3	104.68	106.36	104.85	105.93	106.56	104.61	106.34	104.86	102.17	106.8	103.65	103.49	104.71	105.12	105.16	104.98
106.4	107.61	105.91	106.64	107.53	105.21	106.71	106.38	107.77	107.51	103.64	109.1	106.9	106.09	105.42	106.53	107.11	105.79	105.24	107.4	105.87	106.44	108.23	105.77	106.38	105.61	108.39	106.87	108.72	107.71	104.83	107.29	106.47	105.87	108.3	111.38	105.43	106.51	107.98	105.91	108.51	107.28	106.57	104.2	108.09	110.27	107.66	105.07	107.55	108.01
107.11	104.86	106.14	105.7	105.11	106.34	106.8	107.05	103.13	105.83	106.42	107.94	109.46	106.09	105.65	105.56	104.72	104.9	107.51	104.45	107.34	106.52	103.4	107.35	106.22	107.97	106.97	107.41	108.09	107.36	107.22	105.09	107.85	105.41	105.93	106.39	108.33	105.54	103.74	105.63	106.52	105.92	104.2	108.32	106.48	108.1	105.62	104.42	106.94	105.71
113.01	112.71	112.97	113.42	111.46	114.05	112.62	112.74	112.16	113.51	113.3	112.1	114.31	110.93	112.68	111.44	111.78	112.32	112.71	112.46	112.36	114.93	114.4	111.51	112.43	113.31	113.17	114.67	112.21	115.04	113.5	112.39	111.64	111.81	112.03	111.26	113.84	110.63	113.25	112.72	111.54	113.69	112.88	111.82	114.45	113.79	114.46	111.45	111.41	113.04
104.83	105.52	106.55	105.54	105.64	103.59	105.42	104.3	106.72	106.85	105.55	103.98	105.94	105.62	106.65	106.57	104.76	105.98	103.43	104.59	102.71	104.25	105.58	105.09	104.59	108.08	106.97	104.91	104.52	106.13	105.83	105.96	105.99	107.09	105.79	106.13	106.14	107.02	104.38	107.59	108.55	105.62	106.56	104.54	105.78	108	104.24	106.32	107.25	104.37
99.24	101.06	100.75	99.699	101.55	99.654	102.66	102.35	100.66	99.71	100.3	100.48	100.33	100.44	103.29	100.56	100.71	101.02	100.15	102.06	101.08	104.28	102.35	99.287	102.52	99.063	101.2	99.67	100.96	101.3	102.87	98.914	102.43	101.02	103.32	101.78	100.76	100.4	100.92	101.27	102.47	104.08	101.47	101.31	101.45	100.99	101.4	99.983	101.45	101.49
109.81	112.2	111.74	113.5	112.52	112.62	109.55	115.58	111.24	110.9	111.26	112.16	111.49	112.47	113.48	113.21	111.32	112.64	111.02	113.68	110.11	108.87	112.98	113.48	110.16	112.14	110.71	109.44	110.39	112.92	111.67	112.03	110.43	110.92	112.12	111.23	111.48	110.55	112.63	111.43	112.2	111.46	111.22	110.83	111.96	112.82	110.63	111.84	114.27	109.65
113	111.03	112.65	112.3	110.95	112.82	111.97	110.68	112.21	111.52	112.52	113.57	112.2	113.24	112.72	111.21	112.31	115.51	111.58	112.49	112.5	112.79	112.43	114.42	110.99	113.68	110.59	115.81	113.58	111.71	112.79	113.88	111.68	113.34	112.89	114.36	112.35	109.35	113.51	109.59	111.78	111.13	112.77	110.1	113.36	111.76	111.6	111.32	111.48	109.57
106.52	103.34	105.77	106.64	106.83	104.93	105.11	104.59	105.1	104.93	104.36	104.53	106.02	105.49	106.73	103.96	106.01	103.49	104.76	106.21	104.32	106.09	104.8	106.99	103.74	104.8	105.64	105.32	102.98	105.48	102.65	108.15	106.14	103.98	106.48	102.54	106.12	105.61	105.72	103.52	105.06	105.23	107.22	107.97	108.96	106.77	104.58	103.68	105.63	105.11
114.61	111.15	111.81	110.35	107.98	111.08	113.22	112.09	112.94	110.1	111.24	111.99	111.51	112.3	112.63	114.32	111.61	112.65	109.39	110.07	113.63	114.4	111.7	112.75	111.78	111.3	113.24	111.89	114.71	110.94	111.95	110.5	113.09	110.74	111.89	113.27	109.5	112.11	112.89	112.1	112.71	114.34	111.53	111.09	112.21	112.27	110.84	111	114.76	112.12
103.3	103.5	103.93	102.99	106.91	106.58	104.3	105.87	105.33	104.68	107.6	106.25	106.12	104.35	104.25	104.34	104.6	105.83	104.7	102.36	103.18	104.29	104.57	104.49	103.45	103.89	101.46	105.69	105.21	102.49	102.74	105.37	107.34	105.65	103.41	103.54	105.4	103.83	106.1	105.72	106.07	104.51	105.73	104.95	105.33	105.38	105.05	104.06	102.9	106.06
107.26	106.27	105.98	105.63	104.98	107.83	107.56	108.39	108.02	107.77	107.83	107.98	105.53	104.85	107.67	105.15	106.88	105.56	105.39	108.15	106.46	106.81	106.33	107.4	105.53	106.01	107.29	108.76	106.1	107.13	108.05	107.45	108.51	107.2	108.21	106.88	107.52	105.72	105.88	107.3	109.18	107.51	105.06	105.99	105.77	105.19	106.46	106.71	105.42	106.37
109.01	112.11	110.47	112.02	111.81	111.83	112.65	114.42	109.56	109.54	112.2	110.57	112.96	113.39	110.05	110.55	110.47	112.17	112.94	112.02	110.16	109.89	109.69	114.08	112.42	110.6	113.23	109.96	111.02	112.2	111.79	110.86	112.52	115.33	109.76	108.46	110.25	110.83	109.58	111.57	113.68	112.22	111.97	111.26	109.85	111.76	113.43	112.84	108.21	111.11
103.89	102.78	105.33	105.9	105.04	106.02	101.78	102.6	102.54	105.54	103.19	103.73	105.14	103.56	103.6	103.17	105.88	101.99	105.03	103.77	103.92	103.3	105.45	106.49	103.2	104.54	104.38	104.39	102.99	103.71	107.88	104.24	107.03	103.83	104.93	103.68	105.08	104.39	104.51	104.24	105.44	103.73	101.8	104.59	106.22	103.51	102.9	104.84	103.68	104.51
109.75	110.45	112.08	113.88	111.99	114.24	109.53	113.46	110.17	112.71	111.88	110.87	112.99	110.58	110.98	113.37	111.43	108.71	111	111.4	109.4	113.6	111.03	110.89	110.39	108.72	110.6	113.1	112.19	112.87	111.75	110.87	112.83	112.27	112.22	112.69	111.19	111.93	110.49	110.99	111.31	109.16	111.27	109.92	109.39	109.5	109.45	109.92	112.77	112.77
104.81	107.26	107.34	104.38	104.18	104.76	103.23	105.81	106.42	102.76	105.68	104.47	103.57	106.23	106.74	105.8	105.03	103.98	104.84	105.91	103.99	105.42	104.86	105.58	104.35	105.72	105.22	104.27	105.8	104.6	104.02	105.89	104.2	104.2	105.55	103.6	106.61	104.5	102.46	104.65	106.12	107.58	105.46	105.27	104.93	107.74	104.33	105.01	105.91	105.33
113.45	109.68	110.67	111.81	112.43	113.32	110.65	112.13	110.64	113.76	110.74	110.72	113.53	113.35	110.11	113.23	110.05	112.74	113.41	109.03	111.5	112.57	110.38	111.56	111.33	112.1	112.1	111.65	111.61	109.98	113.19	113.53	112.33	111.45	113.35	114.51	112.43	113	110.46	113.97	110.66	110.94	112.27	113.29	110.89	113.31	112.55	110.77	111.24	110.04
102.52	103.79	102.26	104.86	104.38	101.93	105.53	102.82	104.44	104.12	104.7	104.47	105.55	104.76	105.4	103.53	105.68	104.32	107.4	103.37	104.14	106.31	104.04	104.61	106.03	103.6	104.07	103.75	104.99	103.56	104.26	105.17	103.99	104.97	104.96	103.23	102.81	102.83	104.67	105.74	105.24	102.57	103.23	103.05	104.81	103.88	101.78	104.17	103.84	103.63
110.51	108.75	110.53	110.65	108.75	109.2	111.2	110.15	111.42	110.35	111.1	111.48	110.27	110.21	110.25	111.32	109.05	110.27	109.63	110.57	107.5	110.47	108.98	109.13	109.06	110.05	111	109.25	111.56	107.85	109.69	108.8	109.45	111.22	110.44	109.96	111.93	110.27	110.14	110.06	109.34	110.77	111.58	110.78	110.16	109.28	109.62	111.16	111.17	112.1
112.36	111.53	112.75	109.69	112.07	111.01	109.45	108.95	110.04	113.94	110.45	109.98	111.98	108.77	112.27	110.84	112.3	112.31	112.4	113.14	110.56	110.74	112.57	110.17	111.03	112.18	110.78	112.81	110.48	112.01	110.24	112.5	113.82	109.99	112.05	112.73	109.71	111.12	111.15	109.68	112.21	108.92	113.05	111.48	107.52	111.58	111.37	111.3	110.78	110.36
108.4	109.14	111.99	109.61	112.37	108.99	109.94	108.27	109.86	108.91	108.55	111.54	112.06	111.1	111.59	110.9	109.52	110.03	110.05	110.68	110.68	110.03	107.49	109.36	109.43	109.7	110.09	108.19	110.67	109.75	111.6	107.97	110.49	110.08	109.98	109.23	108.77	110.41	113.77	109.68	110.87	108.25	110.05	106.75	110.07	109.6	108.2	109.99	108.75	110.95
100.42	99.942	102.17	100.88	98.781	99.811	100.34	99.464	101.14	98.379	100.51	100.1	97.821	100.06	100.73	99.846	100.07	101.62	97.975	99.708	98.368	99.254	99.052	99.223	98.368	98.741	100.77	99.883	99.549	100.75	100.33	98.248	99.17	100.16	97.734	99.517	100.17	99.362	100.97	98.897	100.06	101.69	97.512	100.06	99.096	100.15	99.946	100.73	98.384	99.234
111.74	112.04	109.81	112.01	109.76	110.97	110.86	114.08	111.48	109.68	113.26	113.45	109.97	111.98	110.57	110.45	113.8	110.31	111.21	113.1	111.1	113	111.36	111.74	112.88	112.5	109.87	112.02	112.16	113.43	112.14	111.25	111.56	110.34	111.34	110.04	110.89	111.91	111.52	109.43	110.71	111.64	111.99	111.03	110.42	110	112.02	111.5	112.44	110.17
107.53	105.64	105.22	107.62	105.11	104.36	104.97	103.85	103.88	105.2	106.13	105.89	107.78	103.64	108.39	104.82	105.64	106.81	104.41	105.25	106.9	105.17	104.46	103.73	105.33	107.33	104.44	104.98	104.83	105	104.05	105.39	106.57	106.07	105.55	104.88	104.99	107.25	104.8	107.88	104.39	105.82	104.16	105.21	105.16	106.16	107.91	105.42	106.45	104.78
97.753	98.852	98.532	99.903	99.063	100.59	99.922	99.154	101.39	101.36	98.733	101.25	99.516	100.1	100.15	98.689	99.861	98.278	100.26	99.861	102.16	98.96	101.96	98.451	99.402	100.51	99.835	101.82	100.08	100.62	98.303	101.34	97.393	99.103	101.51	99.001	99.845	99.376	100.83	101.8	101.96	99.403	98.858	99.336	101.1	99.435	101.1	100.92	99.905	101.31
119.72	119.27	117.63	114.67	117.6	116.25	117.74	117.72	117.06	116.2	116.3	118.13	117.93	116.88	117.87	115.52	116.27	118.65	115.25	114.82	118.03	116.4	117.49	117.77	118.05	117.66	119.57	119.33	118.36	116.9	117.57	118.03	120.39	116.64	118.44	117.95	118.48	119.11	119.16	117.77	116.83	118.16	117.58	118.44	115.69	116.19	116.28	118.21	117.86	118.27
104.67	105.73	106.42	106.15	104.93	106.15	107.71	104.71	104.87	107.69	106.38	104.13	104.73	104.98	104.63	106.99	107.39	103.9	105.25	106.8	105.25	105.96	108.5	105.68	105.11	104.9	104.23	108.5	108.32	107.58	105.2	106.41	106.14	105.35	106.18	106.6	104.39	105.61	109.01	105.2	105.46	104.96	106.39	107.02	105.49	104.98	106.46	107.32	106.42	107.06
104.51	104.4	107.16	104.84	104.69	103.99	104.33	103.74	107.35	104.54	104.37	106.23	104.52	104.33	101.84	105.38	105.28	103.19	104.41	104.56	106.18	107.28	104.55	104.92	105	104.09	103.41	105.5	104.58	107.47	106.37	104.91	105.32	103.71	106.81	103.63	106.05	104.98	104.11	105.21	104.28	103.89	104.35	105.53	102.72	103.64	106.17	105.2	105.08	107.17
104.8	104.38	104.74	105.35	105.25	105.41	104.51	105.58	106.98	107.01	104.55	105.28	104.25	103.47	104.57	104.47	104.96	106.7	103.84	105.64	105.53	105.69	104.27	108.11	105.46	104.48	104.03	105.62	103.89	101.61	105.52	102.06	105.22	103.39	104.63	104.41	104.41	104.41	104.88	105	106.13	106.05	106.13	107.46	104.98	102.87	104.02	104.13	103.91	106.8
100.44	101.24	100.87	100.03	99.811	100.6	100.81	97.878	99.556	97.918	99.894	100.75	100.94	98.027	99.644	97.697	102.28	102.79	100.09	99.332	100.13	99.192	100.11	99.17	98.854	98.233	97.842	100.9	101.17	100.78	100.06	100.52	96.821	100.21	101.97	99.844	98.882	99.944	98.351	100.45	98.092	101.32	100.02	99.25	99.109	100.85	99.222	96.475	100.21	101.72
112.62	111.67	113.28	114.69	112.64	110.5	112.03	109.68	111.53	113.09	110.77	112.04	111.08	111.63	111.71	110.68	111.76	111.5	112.24	109.61	112.19	111.89	112.89	112.83	111.53	109.97	109.83	112.59	110.91	111.38	109.4	110.11	111.37	111.23	113.48	112.41	111.94	110.71	111.37	112.26	112.3	109.5	112.83	113.15	110.81	110.47	110.2	112.56	112.51	110.13
105.64	103.75	107.08	107.28	105.59	108.12	107.87	105.65	104.15	107.82	106.92	105.53	104.09	106.57	104.14	106.24	102.16	106.77	105.69	106.58	105.98	104.52	105.38	104.94	106.38	105.87	105.86	106.23	105.39	104.32	105.38	104.22	104.46	102.95	104.62	104.94	106.07	104.09	106.12	107.44	106.31	106.06	104.96	105.14	104.49	106.02	106.37	105.87	106.37	105.39
116.78	117.1	116	116.48	117.71	115.67	118.18	118.1	118.08	118	116.89	117.2	116.5	116.83	117.7	116.2	115.33	118.4	118.43	116.99	117.96	120.93	117.55	116.73	116.89	114.26	118.25	115.38	116.69	117.09	117.62	116.36	116.23	119.26	117.34	118.82	119.64	118.6	118.73	118.3	120.24	114.89	117.69	118.01	117.5	118.68	118.63	117.3	117.62	114.75
105.75	108.47	105.91	105.59	107.55	107.41	106.09	105.8	107.88	107.73	108.85	106.23	105.88	105.95	106.58	109.55	109.93	106.32	105.89	109.27	105.7	108.45	106.15	106.31	106.94	106.63	107.29	108.12	107.4	106	106.16	108.25	107.89	107.06	106	105.03	109.08	107.7	106.65	106.98	107.1	106.97	105.73	106	107.11	106.55	105.38	105.75	105.24	107.08
106.46	106.1	108.83	106.07	107.08	109.33	106.92	106.29	105.71	109.09	106.53	106.4	105.41	108.34	105.99	105.59	103.62	106.53	106.54	106.53	104.25	108.35	106.43	106.37	105.84	108.8	105.01	107.91	105.73	107.81	107.5	106.35	107.19	106.21	105.11	106.83	105.92	107.28	106.99	106.78	107.81	104.15	104.62	108.76	107.08	105.65	107.89	107.41	104.2	107.8
111.96	113.5	111.99	110.09	110.65	108.39	112.49	111.14	108.8	111.42	110.6	111.67	111.82	109.39	110.58	110.44	111.74	111.52	112.39	111.42	112.32	114.8	112.64	110.82	110.49	114.39	111.76	108.58	112.21	114.14	110.75	108.75	113.75	112.05	107.96	110.02	110.2	111.44	111.12	111.84	111.51	111.8	110.82	111.76	109.72	111.92	112.09	111.59	111.61	110.42
98.136	99.717	100.13	96.292	99.963	102.21	101.52	100.25	97.95	98.798	101.14	98.663	99.714	98.143	100.83	101.52	99.699	97.743	99.429	99.885	99.034	98.885	99.768	98.652	98.707	99.182	98.023	98.451	99.149	99.727	98.418	100.01	98.756	100.13	98.999	102.19	98.794	100.41	98.815	101.29	100.22	96.739	98.359	99.371	99.165	100.2	100.66	97.147	98.594	101.24
107.82	105.49	106.74	104.63	108.17	106.55	104.76	104.77	104.51	106.89	105.53	106.87	106.15	105.79	103.17	106.43	104.62	105.44	105.13	103.57	103.68	106.22	105.4	105.6	104.78	104.15	107.2	108	105.04	104.59	104.07	107.15	104.2	105.67	103.96	104.86	105.78	106.98	107.33	106.67	104.72	105.68	104.68	107.83	104.76	107.24	104.79	104.62	105.43	104.17
118.21	116.47	118.35	118.4	118.02	118.75	118.88	118.7	117.38	116.74	116.02	119.21	115.11	117.94	117.94	117.71	116.04	117.21	119.03	116.76	120.1	119.4	119.24	117.82	116.98	117.71	115.89	119.57	117.04	116.85	117.75	116.17	119.19	118.74	116.33	118.98	116.39	119.02	117.51	118.85	115.98	118.34	116.81	114.78	117.96	114.62	114.52	116.08	117.52	119.76
106.36	105.17	106.05	104.77	104.42	106.24	103.83	104.49	105.33	103.38	107.34	105.55	106.27	107.5	107.41	103.37	104.2	105.47	103.95	106.32	105.24	104.13	104.58	105.61	106.84	104.4	107.19	107.72	106.86	104.03	104.6	102.36	108.25	103.94	106.51	106.91	106.81	103.34	106.38	105.84	108.38	105.76	105.2	106.09	104.34	104.54	105.28	103.8	106.13	104.29
106.42	105.75	103.77	106.04	106	105.81	103.77	105.65	105.26	106.66	101.86	106.13	105.43	104.59	105.25	106.56	105.22	104.54	104.77	106.66	106	104.83	105.97	104.2	105.52	104.58	106.42	104.25	107.74	105.18	105.6	104.36	104.48	105.05	105.07	107.52	105.69	103.75	107.4	107.08	107.34	106.22	106.25	105.71	106.78	103.16	104.74	107.21	105.2	103.93
106.11	107.02	107.21	106.07	106.68	107.12	107.72	105.91	106.85	106.69	109.44	104.93	106.2	106.28	107.88	108.68	107.63	109.46	108.55	107.64	106.28	109.07	108.28	108.92	107.61	103.11	108.65	106.95	108.3	105.82	107.01	106.49	105.31	105.7	105.64	106.14	107.45	106.49	105.65	105.92	105.46	107.71	105.82	106.74	108.85	107.06	107.27	108.72	107.44	106.62
112.64	111.07	112.42	109.71	112.79	114.64	112.95	113.19	111.16	112.48	110.65	113.4	110.56	110.71	111.14	110.31	110.52	114.22	112.16	110.05	111.75	112.61	109.94	111.64	110.82	110.09	110.59	109.52	110.8	111.27	110.57	109.35	111.51	111.54	111.08	109.67	111.85	112.38	110.44	112.51	108.13	112.46	113.4	111.77	111.17	109.61	111.52	111.14	111.61	113.02
107.57	106.96	104.7	107.98	105.19	104.78	104.06	105.37	105.03	103.88	105.58	107.15	105	106.46	104.47	105.5	104.64	105.89	105.96	104.67	107.43	103.82	105.26	106.71	102.66	104.29	105.2	105.18	106.13	104.64	104.56	106.4	106.18	107.38	103.9	106.4	105.39	106.96	106.55	105.27	106.87	103.81	108.82	104.39	105.82	105.22	104.11	105.04	104.81	105.02
100.82	102.02	99.988	100.9	102.5	98.274	100.69	99.396	101.44	101.29	99.448	97.931	98.405	100.56	101.49	99.597	101.4	101	101.7	99.613	101.54	99.078	99.975	101.26	99.444	99.687	98.9	98.196	102.19	101.43	101.58	100.82	102.18	100.25	101.96	102.08	101.11	100.39	100.55	101.75	99.899	99.232	101.2	100.74	102.57	99.128	100.05	98.149	101.34	100.42
102.42	103.78	104.2	105.2	104.2	103.73	102.68	105.49	104.29	104.33	104.73	105.56	104.72	103.89	103.1	104.88	104.69	102.56	106.15	104.3	105.2	103.47	104.76	107.53	102.67	103.33	105.7	104.64	103.29	104.05	105.23	106.6	102.81	104.2	103.98	105.3	104.32	106.05	102.61	105.65	106.14	107.92	105.31	105.2	102.92	105.31	103.77	106.18	103.37	104.92
102.28	101.9	105.05	103.29	103.36	103.64	102.81	103.1	105.3	103.36	102.57	105.35	103.55	100.49	103.09	103.95	101.73	103.3	105.74	104.82	105.7	106.48	104.17	103.83	103.59	103.7	105.43	104.84	104.08	103.94	105.33	104.22	102.22	101.56	103.47	104.08	104.08	106.27	102.84	105.66	104.95	104.93	103.68	102.87	105.78	105.43	103.78	103.8	105.19	103.28
104.4	103.97	103.9	105.81	102.12	103.88	104.91	104.27	104.76	104.38	104.88	103.66	104.56	103.98	107.6	102.41	101.65	103.21	103.47	103.4	105.56	104.79	105.01	107.45	103.05	106.68	106.39	106.31	103.71	104.35	104.91	106.7	103.73	104.06	105.48	103.58	105.71	104.44	104.12	104.42	106.11	105.34	107.56	105.57	106.7	103.98	105.94	104.93	104.13	106.99
106.19	105.29	105.09	109.1	105.81	106.77	108.63	105.14	107.14	105.66	107.59	106.05	106.63	105.35	107.05	105.41	106.06	106.43	106.76	104.91	106.69	107.2	105.95	107.98	107.08	109.56	107.33	109.27	108.11	107.04	107.23	106.07	106.28	106.06	110.08	106.94	106.41	107.43	103.21	108.3	106.64	108.36	106.75	108.62	105.46	104.64	106.3	104.09	106.78	103.95
104.09	106.19	105.76	103.54	104.89	106.85	104.18	104.38	103.56	106.05	106.93	107.78	107.96	104.46	105.11	104.15	106.86	105.07	105.81	104.53	106.67	105.98	106.13	105.11	104.88	104.97	104.81	105.79	104.14	106.69	105.78	106.35	105.62	105.2	103.58	104.22	106.1	105.05	107.09	105.42	105	103.93	105.64	102.65	104.49	103.91	105.81	106.29	104.24	105.64
113.63	112.94	113.23	113.28	109.76	113.23	112.03	112.32	111.87	114.06	114.24	111.36	111.75	112.01	111.11	112.53	109.89	111.73	113.85	110.97	112.47	109.98	109.7	110.01	111.14	114.63	111.39	111.67	112.26	111.17	114.9	110.98	111.05	113.44	112.02	111	112.02	110.34	110.54	112.95	111.84	110.99	110.28	111.73	111.62	112.95	111.46	114.29	113.44	111.37
104.61	105.82	106.17	103.12	104.27	105.12	104.46	104.04	103.71	104.34	106.1	104.03	104.07	105.33	104.99	103.8	102.51	102.16	104.63	104.31	101.19	103.57	106.81	101.78	104.03	104.39	102.62	104.42	103.71	105.74	105.15	102.53	104.23	104.86	105.17	104.75	101.88	107.51	105.02	103.6	101.1	101.99	102.55	104.37	103.35	103.19	105.18	104.56	105.99	102.69
112.97	112.27	111.37	114.75	113.03	112.6	111.62	113.24	112.68	111.57	109.98	112.86	110.78	114.51	112.55	111.09	111.83	110.49	112.14	110.81	112.17	112.24	111.83	110.56	110.98	110.05	111.84	113.24	113.62	113.02	111.52	112.14	111.3	111.29	110.87	111.25	111.59	112.87	112.3	111.34	111.97	112.42	109.5	111.06	110.94	110.79	112.79	112.63	111.78	111.43
107.35	101.65	104.58	103.23	102.01	103.82	104.11	103.41	104.81	103.96	103.29	103.92	103.97	105.85	104.58	102.56	103.35	104.83	104.2	104.49	101.7	103.78	103.4	102.45	104.07	105.63	108.1	104.32	106.09	104.16	105.6	105.77	104.6	103.07	103.69	106.36	104.62	105.74	103.63	102.86	107.02	104.72	103.7	102.23	105.22	103.87	103.65	103.36	106.35	104.27
101.75	98.137	101.95	100.88	100.77	100.99	99.945	101.24	98.939	99.356	102.52	100.63	99.719	101.81	101.35	101.41	100.15	100.59	103.36	101.38	102.42	100.64	99.773	99.574	101.3	99.253	98.815	100.1	100.34	98.872	100.81	102.35	99.626	100.85	101.03	99.979	101.32	101.31	101.88	100.8	103.1	101.61	101.89	99.352	99.893	101.76	100.97	102.48	100.9	100.73
110.45	110.34	108.49	110.55	110.08	111.37	109.96	109.61	113.18	110.46	109.48	110.41	112.88	111.97	112.24	113.81	109.27	111.07	110.26	112.1	108.97	114.22	110.31	111.19	110.66	107.47	110.83	110.2	110.33	107.92	109.93	112.42	111.22	111.57	114.57	109.18	110.62	109.48	111.37	110.76	109.42	109.6	110.07	111.34	110.91	111.86	109.44	112.65	108.99	112.5
107.99	108.69	111.69	110.83	109.54	109.63	110.19	109.93	110.08	109.74	111.02	109.22	111.59	109.36	113.33	109.83	106.38	112.7	107.95	109.63	112.74	109.39	109.81	110.05	109.35	107.33	109.02	110.03	109.53	108.78	110.7	109.58	109.21	107.07	112.17	108.8	111.7	110.86	110.93	109.6	108.91	108.37	110.38	108.45	108.81	110.15	109.36	110.38	109.54	109.18
112.11	110.22	110	110.69	111.22	112.02	110.39	114.09	111.47	110.8	112.44	111.92	110.03	111.4	113.24	111.08	113.84	110.86	111.34	110.87	114.17	111.61	111.74	113.37	112.41	111.62	110.68	110.87	110	112.91	111.99	109.51	114.92	112.05	110.17	114	110.92	110.24	110.8	110.64	111.76	112.18	112.69	110.77	112.92	112.19	109.76	111.86	113.16	111.42
105.29	105.52	105.27	105.2	106.15	104.09	105.46	104.36	105.98	106.47	105.56	106.14	106.12	107.09	105.12	105.24	108.64	106.85	104.41	104.87	104.49	104.74	104.28	105.1	106.5	105.92	106.78	107.74	106.37	106.25	106	105.31	107.22	105.95	105.4	106.52	108.43	106.85	108.6	105.95	107.26	106.19	104.73	105.58	105.34	104.45	107.26	106.27	106.21	107.44
111.85	111.14	112.5	113.48	113.94	112.17	112.8	110.64	110.32	111.14	111.55	110.69	111.25	109.71	109.49	111.97	113.37	110.72	111.98	110.06	111.68	107.63	110.22	110.52	109.42	110.27	110.85	111.9	112.75	110.84	112.05	110.62	112.58	112.05	110.86	109.6	110.87	114.24	110.11	111.59	109.72	110.94	112.4	111.8	112.05	109.16	109.81	111.42	113.62	112.35
106.64	106.58	105.06	104.97	107.86	107.13	105.05	107.51	103.58	105.57	105.37	106.76	106.22	105.36	105.22	103.81	104.24	107.26	105.38	107.12	104.68	107.24	106.49	108.59	107.32	105.26	105.04	107.16	104.66	107.75	104.42	104.73	105.76	105.99	103.95	105.7	105.49	104.35	106.72	104.58	103.44	105.48	104.78	104.29	108.43	106.11	105.58	105.94	106.08	103.32
109.55	111.11	110.36	111.78	110.34	111.07	110.59	111.19	110.46	109.61	109.27	109.81	112.01	110.6	110.22	110.25	111.08	110.01	111.48	110.58	112.61	109.54	111.24	108.87	111.36	111.79	111.44	108.75	108.66	108.5	109.37	112.13	109.63	111.38	113.11	110.7	110.09	110.41	111.72	112.14	110.15	107.82	112.08	108.77	110.84	109.16	112.07	109.96	111.2	109.45
105.9	106.91	107.83	102.08	104.62	106.36	105.82	105.49	106.24	107.62	105.63	108.57	107.3	107.11	106.38	103.91	107.15	106.45	108.1	107.15	109.07	106.8	105.92	103.5	104.36	107.22	104.35	105.69	103.96	105.69	106.84	105.93	106.4	107.49	105.58	105.07	106.03	106.94	106.73	107.36	105.02	105.98	105.84	104.54	106.88	103.79	107.55	106.08	106.97	105.74
100.14	99.637	101.49	99.609	100.44	101.98	101.58	98.328	99.235	99.665	102.44	100.93	100.7	98.124	100.08	99.254	99.162	99.719	99.904	99.861	100.46	100.21	98.422	100.52	98.208	100.15	100.08	101.78	101.12	96.986	99.051	100.59	100.53	99.825	98.787	103.14	100.62	98.787	100.29	99.819	99.74	100.61	100.81	99.461	101.59	100.22	99.817	101.97	97.849	100.11
105.56	104.65	104.45	107.15	105.68	104.46	105.55	105.77	106.83	105.24	106.38	105.04	106.87	105.64	104.91	104.42	106.25	107.49	105.81	105.69	103.85	105.87	105.57	106.16	105.92	105.12	107.42	106.07	108.17	106.22	106	105.45	106.29	105.83	105.79	103.72	105.94	105.03	104.36	103.57	106.27	106.58	105.09	105.26	103.42	106.73	105.74	107.43	105.73	103.37
110.31	109.14	114.27	108.91	113.2	110.1	112.05	110.59	109.91	108.75	110.55	109.41	110	111.97	109.77	109.76	108.23	113.52	111.03	110.56	110.86	107.6	112.18	109.63	111.53	112.05	110.62	110.14	109.34	111.94	109.39	111.16	111.41	111.3	111.56	109.49	108.81	109.79	112.24	108.54	112.16	112.55	108.52	112.18	110.65	110.23	109.65	111.38	110.68	109.36
104.83	106.78	104.03	105.99	102.84	106.83	105.19	106.8	103.13	103.85	104.79	106.07	105.06	104.11	103.86	104.29	104.86	103.21	104.97	104.38	104.64	104.78	102.78	106.87	103.77	104.09	102.08	104.82	104.85	102.05	103.82	103.09	102.04	106.42	107.59	103.12	104.59	104.59	102.64	104.42	105.34	105.42	101.57	105.44	103.88	106.17	104.13	104.77	103.44	104.85
110.09	108.63	110.04	108.65	108.37	107.51	107.99	109.97	110.75	111.42	110.62	108.43	111.19	109.63	109.72	109.34	110.69	109.44	107.47	110.26	108.88	112.18	110.03	111.43	109.6	107.96	109.29	108.35	107.1	108.68	108.83	109.38	109.07	110.13	107.73	110.56	110.92	110.4	108.79	111.94	110.69	110.48	107.57	108.84	111.98	109.94	110.23	110.31	108.85	109.31
99.507	101.35	100.76	98.897	97.612	100.03	101.24	101.71	97.748	100.96	100.18	99.056	99.627	98.724	97.604	99.715	99.599	98.691	99.892	100.15	100.55	97.297	100.89	100.8	99.381	98.857	101.65	96.29	99.326	98.865	100.38	99.775	100.56	100.02	100.93	100.5	100.37	100.3	99.939	101.41	99.727	100.8	100.48	101.72	100.95	100.95	101.04	100.03	98.247	101.12
106.37	106.08	104.29	105.47	106.27	107.53	106.51	104.5	104.19	106.05	106.19	106.18	106.26	105.88	107.54	106.46	105.79	106.33	105.68	106.26	107.83	105.36	105.85	104.7	104.82	107	105.89	106.03	104.68	102.24	106.18	105.26	106.64	104.76	106.7	104.17	105.42	106.35	104.51	106.63	104.29	104.7	106.36	103.43	107.77	104.68	104.31	103.5	105.47	106.4
111.04	112.67	111.1	112.67	111.97	110.89	110.81	110.04	110.62	112.58	113	111.53	113.38	112.25	114.04	110.36	111.06	110.67	112.49	112.11	110.85	111.25	109.87	110.68	112.85	110.97	111.88	111.05	110.99	112.26	112.72	112.86	110.32	112.25	112.58	110.73	110.36	110.7	112.68	112.96	110.62	114.4	111.52	111.24	111.33	112.31	112.1	110.31	110.06	112.21
105.44	104.72	105.13	104.37	106.8	106.27	104.11	107.81	105.49	106.15	106.81	105.66	105.66	105.7	106.37	106.47	106.15	105.86	105.58	106.88	108.11	104.97	105.62	106.2	104.82	105.68	104.53	105.51	106.2	106.15	104.98	107.2	106.24	103.61	104.83	103.6	105.28	106.19	104.55	105.27	106.98	107.88	104.23	105.6	107.96	106.88	105.7	106.2	105.3	104.56
106.09	104.27	107.25	110.05	107.48	104.24	106.24	109.47	107.22	105.64	105.98	106.84	105.53	105.48	106.75	107.49	107.51	105.62	105.71	106.05	107.06	104.95	105.92	106.67	105.09	106.55	107.88	106.62	105.08	107.4	105.1	107.26	105.51	105.44	106.46	107.03	106.27	105.21	107.05	107.41	105.97	107.46	104.74	106.75	104.83	103.88	105.98	104.59	106.57	108.3
105.41	102.72	105.74	105.61	105.34	106.11	105.55	105.12	106.46	105.14	105.76	105.03	104.74	105.33	105.46	103.84	103.42	107.56	106.61	107.42	106.08	104.43	104.56	104.8	107.09	105.45	104.52	106.72	106.38	104.29	106.41	107.91	104.81	106.56	105.03	106.51	106.99	105.98	105.07	106.06	107.29	106.38	106.63	106.01	105.26	105.94	103.61	106.01	103.34	104.98
108.15	103.64	105.78	104.99	107.65	108.43	104.3	106.11	104.88	106.2	108.29	106.2	107.26	106.16	105.63	107.82	104.46	105.25	105.51	103.7	103.33	105.64	108.89	105.7	103.79	108	107.13	105.45	105.57	105.31	106.58	107.9	104.32	105.17	105.88	107.17	106.62	106.42	105.43	104.69	104.86	105.4	105.83	106.78	105.34	106.14	106.87	107.92	105.71	104.87
110.33	109.94	106.26	108.62	107.05	106.64	108.33	106.22	107.55	105.33	106.45	107.01	105.36	107.51	106.08	108.54	107.73	105.97	109.44	106.69	107.19	106.47	106.9	107.69	106.7	106.73	107.81	108.81	105.49	106.86	107.31	107.29	107.14	105.75	107.24	109.05	106.12	108.39	105.73	105.1	109.68	109.08	107.54	109.44	106.05	107.7	105.87	106.69	106.69	108.39
104.04	106.12	104.74	104.06	102.33	103.87	104.87	102.72	104.7	104.09	103.3	104.84	105.11	103.51	104.38	102.04	104.67	103.95	104.7	104.46	107.73	103.16	104.25	104.69	102.49	102.58	103.53	103.48	105.01	104.12	103.57	104.03	103.4	105.87	105.09	101.37	106.38	103.3	101.81	103.59	105.33	106.98	106.99	103.27	103.66	104.42	104.91	103.57	105.4	103.08
111.72	111.49	109.99	115.4	112.51	112.38	112.11	112.6	109.68	111.06	113.31	111.87	112.08	113.82	112.12	111.42	114.03	112.99	111.64	110.26	110.15	112.77	114.04	112.09	109.84	113.13	112.32	110.65	113.93	113.59	111.61	113.76	111.51	112.68	111.56	115.49	111.55	113.72	112.69	113.14	110.87	111.88	111.98	112.71	113.01	111.35	111.87	112.8	114.03	112.24
118.93	116.07	116.5	116.38	118.85	116.5	116.58	117.18	117.45	120.18	112.85	118.33	118.64	117.37	116.88	116.18	119.05	117.75	118.97	116.55	118.09	120.17	117.24	118.61	118.31	119.44	113.89	115.96	118.28	119.11	116.53	115.26	118.68	117.98	117.19	117.47	116.8	116.62	118.63	116.63	118.7	115.29	117.78	118.7	116.63	116.79	118.73	117.97	118.65	118.31
115.74	118.97	117.26	116.38	116.88	116.27	119.1	119.94	118.03	117.8	116.38	118.13	116.19	119.82	116.55	117.98	116.13	115.43	115.97	117.94	119.62	117.63	118.81	120.91	117.28	119.92	116.83	117.65	116.84	118.57	116.61	117.11	120.74	118.46	117.79	117.38	115.58	119.78	117.62	118.77	117.76	117.08	117.24	119.89	116.65	117.03	118.26	117.14	117.06	115.49
110.73	111.48	110	110.36	110.95	111.9	110.06	110.44	111.12	110.57	109.07	110.09	112.15	111.54	108.68	111.14	111.07	111.25	110.79	111.01	111.63	111.05	110.87	110.5	110.63	112.57	111.75	109.78	110.22	112.02	112.73	112.47	111.4	112.61	111.94	113.27	111.59	114.42	115.53	110.78	109.48	110.98	108.91	110.64	112.01	110.88	111.38	110.5	109.67	110.82
115.65	117.28	117.44	117.17	119.54	116.34	118.04	119.7	119.04	116.02	118.97	117.2	117.35	118.98	117.72	117.99	117.08	117.37	117.86	118.57	117.23	115.98	120.01	117.78	114.48	117.11	118.54	118.33	117.68	116.7	118.85	119.71	117.33	117.26	118.15	119.06	119.45	115.56	115.9	119.05	119.54	119.48	118.35	117.44	118.58	116.34	117.65	116.34	117.5	116.21
100.54	101.4	97.851	99.109	99.597	99.713	98.016	102.05	100.38	98.5	99.856	100.42	98.75	99.269	101.11	99.822	99.147	101.02	102.69	102.59	99.687	100.89	100.5	101.17	100.58	101.63	101.38	101.86	100.14	102.5	100.38	98.791	100.41	100.28	100.17	100.89	101.44	102.48	99.308	100.12	100.3	100.6	100.46	101.36	99.212	99.873	99.042	100.44	100.81	100.44
98.056	101.05	100.26	99.851	99.634	100.79	99.809	98.842	98.835	100.94	100.1	99.938	100.04	99.869	101.57	98.93	99.74	100.08	98.952	99.271	98.067	99.824	99.113	97.019	98.083	100.28	98.823	99.865	100.15	97.721	98.47	101.46	98.847	101.74	101.94	96.869	100.25	98.775	101.91	100.23	99.017	99.218	101.93	99.428	100.75	102.74	100.74	99.581	99.606	101.8
97.597	99.185	101.86	98.088	98.093	100.41	99.662	102.03	103.33	102.69	100.07	98.941	99.231	99.254	100.34	95.633	98.876	100.9	99.686	101.94	101.45	101.15	98.506	99.871	99.914	98.689	96.386	99.582	97.836	99.927	98.821	97.555	100.38	99.703	98.814	101.69	101.83	101.25	99.168	102.02	101.43	100.68	99.119	99.305	99.134	101.03	99.149	100.61	100.49	98.156
112.46	112.6	111.81	110.27	112.12	111.98	110.52	111.74	111.9	110.56	111.35	111.29	108.8	112.46	111.36	112.47	112.45	111.52	109.53	110.38	110.7	111.01	112.44	111.19	110.3	110.48	114	111.14	111.32	113.11	111.83	112	111.51	113.23	112.13	109.62	110.89	110.95	112.17	109.94	111.43	112.04	109.51	109.94	111.96	110.96	112.08	112.71	110.21	110.87
112.47	111	108.81	110.13	109.39	111.33	110.45	112.52	110.93	109.13	110.38	109.86	110.27	109.4	112.72	110.88	113.36	110.89	111.18	111.11	111.76	109	107.95	112.62	110.27	110.6	109.62	113.19	111.17	110.12	109.5	111.53	112.29	111.6	108.93	110.56	110.04	110.1	111.5	111.33	111.54	110.29	110.35	110.11	111.35	111.18	109.18	112.71	110.41	113.62
102.24	99.662	102.72	102.86	100.6	101.75	100.6	98.596	101.1	100.72	100.44	101.76	99.837	97.51	101.77	98.964	98.904	101.22	101.8	101.79	101.06	101.83	102.38	99.305	98.732	103.95	102.02	102.17	101.29	101.77	98.21	100.91	98.377	99.738	101.82	99.8	102.01	99.73	99.186	100.9	99.997	103.38	100.36	101.99	102.5	102.27	99.256	100.15	102.64	100.35
110.52	113.44	113.16	112.01	110.98	114.14	112.67	114.81	112.98	113.49	111.35	113.43	111.8	113.14	111.77	109.79	112.29	108.89	113.82	113.96	111.49	111.1	111.3	112.16	111.79	112.96	111.97	113.34	112.8	112.37	112	110.28	111.39	112.88	113.12	110.74	110.69	111.36	112.97	109.18	111.72	111.23	111.67	111.36	112.58	111.31	111.21	110.95	109.49	111.36
112.81	111.17	111.55	111.51	113.05	112.34	110.87	112.21	112.68	113.27	113.46	113.04	112.21	110.73	107.92	112.75	112.34	112.1	112.22	112.44	113.4	110.77	113.12	112.44	110.93	112.26	111.7	113.87	112	111.36	111.07	109.96	110.89	108.58	112.72	111.83	110.27	112.87	110.38	111.56	111.18	111.25	111.55	111.81	109.98	112.65	110.75	109.28	111.73	111.76
110.25	112.79	114.68	112.12	110.82	112.3	111.98	113.55	112.85	110.98	111.35	113.57	111.6	112	113.94	112.33	115.68	111.52	111.5	112.19	112.06	110.1	114.53	112.47	112.65	111.7	112.89	110.52	113.15	110.47	111.3	113.77	112.81	111.5	111.22	114.44	108.74	112.87	111.97	111.87	111.52	115.62	112.68	111.76	110.84	112.32	111.34	111.75	112.02	112.23
105.65	106.56	107.02	107.66	105.4	107.34	104.78	104.17	106.67	106.55	108.31	105.75	105.58	106.67	106.31	109.93	108.67	108.01	108.25	104.01	106.88	105.98	106.53	107.46	106.99	107.45	105.91	109.66	107.45	106.67	106.45	104.73	106.78	107.04	107.45	107.34	105.58	104.93	108.22	105.93	105.61	103.49	105.26	105.06	105.04	104.55	107.18	105.31	108.8	104.69
105.4	106.03	104.2	103.35	103.47	105.98	104.53	108.42	106.69	106.42	103.08	107.21	106.39	104.03	106.11	105.13	105.73	105.06	103.5	104.96	105.29	103.05	105.12	105.41	107.07	102.95	105.31	105.27	106.16	105.96	107.03	104.98	104.38	107.23	105.07	103.34	107.45	106.15	104.68	106.71	106.63	106.02	105.43	104.91	105.8	104.5	103.47	105.14	105.85	104.52
111.56	112.29	113.5	111.12	111.57	112.53	111.79	109.68	110.89	111.29	111.36	112.23	110.89	112.79	110.91	112.4	111.5	111.27	110.44	110.41	112.73	110.62	113.36	112.41	113.08	111.52	111.07	113.46	115.44	111.08	108.17	115.02	111.22	113.36	111.89	111.96	111.3	112.24	109.63	110.71	110.71	112	110.51	110.8	112.46	112.33	111.11	111.52	111.22	112.26
103.76	103.44	102.88	102.97	106.56	103.57	104.75	105.16	105.26	106.54	102.66	103.52	105.35	104.17	103.87	103.94	105.11	105.3	106.01	105.03	104.01	104.05	105.42	104.58	105.07	103.04	105.14	102.8	102.24	104.28	103.21	104.84	105.31	104	105.47	104.16	106.18	104.86	104.51	104.85	104.43	106.62	104.2	103.41	104.75	103.33	103.6	104.11	102.69	104.76
112.7	110.66	110.51	112.99	112.18	113.97	110.5	111.65	110.84	112.07	110.87	110.53	112.36	111.07	110.57	112.63	110.9	113.62	112.28	113.58	112.12	111.41	111.97	112.23	112.99	113.02	111.93	113.8	113.04	113.07	112.96	113.38	111.11	111.85	112.51	113.39	111.57	112.12	110.22	111.76	109.07	112.82	112.19	111	113.07	112.91	111.57	111.48	113.24	112.08
116.12	117.13	118.69	118.5	116.32	119.27	119.83	118.97	117.69	118.88	116.67	118.5	118.99	118.47	115.93	120.47	119.05	115.79	115.59	118.08	117.16	116.07	117.1	117.83	117.22	118.19	114.39	115.89	116.14	118.7	117.94	117.98	118.24	117.7	118.25	116.48	116.39	119.44	114.87	118.01	117.63	119	116.85	119.26	118.27	117.56	116.74	117.78	120.69	116.51
105.89	102.46	103.34	105.31	105.01	104.44	104.37	102.75	105.53	104.55	104.89	102.4	104.95	104.63	104.41	103.88	106.23	104.13	107.28	103.95	104.8	105.49	104.13	105.02	105.45	101.47	104.3	105.88	101.7	104.07	105.79	102.75	106.41	105.6	102.99	104.26	104.16	103.48	103.93	103.94	103.51	103.28	102.65	104.48	103.26	103.58	104.54	108.28	105.23	103.04
107.96	107.52	107.92	106.58	106.17	106.49	106.47	109.74	109.88	106.55	107.91	108.43	106.75	107	106.32	108.3	106.54	107.86	108.61	107.88	106.54	107.74	106.51	105.5	107.72	107.36	106.11	105.02	109.05	105.19	107.2	106.96	106.94	104.58	106.44	106.87	108.54	107.46	110.56	106.5	108.4	105.2	106.83	106.25	107.96	109.45	106.86	106.05	106.14	106.16
106.41	105.56	105.39	104.04	106.93	106.32	105.25	108.15	106.25	107.27	105.62	105.45	103.24	108.37	103.11	105.16	104.73	104.5	106.76	107.29	103.08	106.4	105.03	105.09	105.56	106.13	107.2	105.72	107.43	105.28	103.3	106.95	106.17	104.83	107.06	107.97	104.73	104.95	105.21	105.66	106.8	105.82	107.57	104.29	104.63	106.66	104.14	105.8	103.35	103.24
100.15	98.792	101.64	100.04	102.25	101.26	101.19	99.491	97.967	99.175	100.91	99.416	97.718	101.34	101.94	99.53	99.026	101.76	99.435	102.29	100.14	100.31	98.584	100.1	101.89	100.53	103.07	99.061	100.67	101.94	96.765	99.968	100.55	98.606	98.718	101.4	101.38	99.703	98.396	99.733	98.944	101.09	98.736	98.715	100.08	97.148	99.558	97.522	100.92	99.238
113.87	112.19	113.05	111.52	114.2	113.1	113.38	111.73	114.42	111.71	112.51	114.84	114.23	112.36	115.31	112.11	114.57	112.39	111.87	113.06	113.68	110.87	113.97	111	113.77	114.66	113.36	114.1	112.5	111.48	112.85	113.8	109.82	111.92	112.36	115.43	115.32	113.76	112.83	110.25	110.98	114.26	111.26	114.13	112.5	114.11	114.08	112.54	111.56	111.52
104.93	105.19	105.86	108.85	106.78	106.14	106.56	106.41	104.72	106.16	108.93	105.55	105.58	104.61	104.95	105.5	106.66	105.07	106	106.31	102.97	103.45	106.93	106.08	107.47	105.04	106.94	107.12	106.97	106.31	104.53	106.11	105.81	106.36	103.74	105.24	103.77	103.98	104.4	104.65	106.65	106	107.09	107.72	105.63	103.51	104.2	106.21	103.87	105.58
113.18	112.6	112.13	113.48	115.2	114.49	111.31	113.38	112.61	113.86	112.47	111.06	112.32	113.78	112.21	113.09	113.85	111.9	112.84	113.22	113.21	112.02	110.12	113.23	111.76	113.31	114.37	113.88	112.99	111.31	111.14	112	113.86	113.13	111.91	111.71	111.68	111.18	113.42	109.05	113.22	114.13	112.22	113.96	112.81	112.46	113.3	112.1	110.8	112.69
110.55	112.37	111.69	110.84	108.29	112.29	109.39	109.99	109.91	109.55	112.12	111.69	109.26	110.66	110.28	110.98	109.22	112.51	111.53	113.8	110.71	110.76	108.68	110.62	111.6	109.61	111.26	110.96	111.13	108.88	108.72	110.63	112	110.46	110	109.15	109.46	113.03	110.07	111.7	109.11	114.13	109.2	110.6	109.83	110.96	110.76	109.33	111.04	111.57
104.77	102.4	104.55	105.76	106.23	103.39	104.32	103.29	104.86	105.52	105.02	105.41	104.77	104.4	103.88	104.62	103.52	104.78	105.65	105.13	106.21	105.87	105.36	104.98	103.06	103.14	105.69	103.2	105.6	106.29	107.56	102.85	105.06	104.37	104.07	104.01	104.26	105.23	104.71	106.8	102.28	103.84	106.43	104.84	105.24	104.12	103	105.86	104.33	103.36
111.05	112.93	109.9	113.14	113.71	111.36	112.37	110.46	108.96	111.2	112.42	109.82	109.02	112.05	110.21	111.58	112.56	114.3	110.75	111.29	112.57	112.11	111.18	116.23	111.6	112.3	112.45	112.4	110.92	111.5	110.58	111.06	111	111.49	109.75	112.71	111.95	110.33	110.4	111.25	112.73	109.04	113.23	111.49	112.16	113.89	113.12	110.38	111.95	111.45
105.27	106.06	107.48	106.25	106.09	104.67	104.44	103.26	103.41	105.48	104.92	105.83	106.05	108.15	106.99	104.13	104.46	106.1	103.67	106.58	102.73	104.91	104.32	106.28	104.06	106.14	106.08	105.98	106.71	106.25	106.21	105.93	106.25	104.7	104.67	106.3	105.29	106.92	105.48	103.7	107.7	105.13	105.6	104.55	103.65	104.75	105.05	108.31	103.33	105.89
106.33	106.91	107.99	103.43	104.4	104.3	106.3	105.93	105.39	102.04	104.4	107.86	105.28	105.99	104.64	104.18	106.51	104.11	103.9	106.09	106.03	107	106.49	104.62	106.37	105.37	103.49	105.3	105.32	106.44	107.01	105.03	104.96	103	107.75	107.08	106.25	105.49	104.45	105	103.37	107.93	105.61	105.8	107.19	106.01	106.05	105.89	104.23	104.61
109.7	112.43	109.21	108.11	110.44	110.35	112.22	110.74	109.23	111.36	110.15	108.27	109.47	108.28	110.23	111.93	110.87	109.61	109.88	106.44	109.42	109.52	106.84	107.96	107.73	108.17	109.83	110.5	108.08	111.83	111.29	106.23	107.98	109.55	111.33	110.91	110.18	110.46	109.36	110.04	112.24	109.19	107.35	110.36	108.98	109.81	108.81	109.35	108.98	108.6
112.19	111.04	110.66	110.15	111.04	112.52	113.35	112.47	114.29	110.2	112.97	112.03	109.34	110.01	113.35	110.25	110.67	110.6	110.84	113.39	111	110.13	111.48	112.08	112.33	111.17	112.39	112.62	110.01	111.68	110.96	111.23	110.07	110.37	112.7	111.07	111.73	113.02	111.37	112.51	112.42	113.2	111.57	111.82	110.81	110.21	110.26	110.49	110.58	110.87
104.11	105.29	105.49	102.35	107.63	108.12	106.88	104.87	106.09	106.9	106.67	106.2	106.65	104.74	104.18	105.66	106.73	106.6	105.22	106.25	105.14	105.22	105.16	105.61	105.91	105.16	104.83	107.44	105.75	106.86	105.18	107.45	107.07	103.86	106.96	106.05	106.99	104.36	104.29	106.05	105.98	106.19	106	107.55	104.93	105.5	106.1	105.27	105.77	107.29
109.78	105.81	105.33	108.83	107.64	105.81	106.59	105.73	108.59	105.73	106.11	106.58	107.71	109.04	107.69	107.06	104.49	105.97	106.96	109.78	108.19	104.74	106.86	104.43	106.52	107.95	107.17	103.78	108.51	108.93	106.06	107.38	105.72	107.27	110.4	107.48	105.44	108.09	106.34	107.15	108.04	107.27	106.29	107.32	107.25	106.4	107.21	106.18	106.52	105.58
106.69	108.07	105.45	105.31	106.2	107.4	105.24	106.09	106.72	104.49	108.13	108.3	104.72	105.31	107.85	105.06	107.32	109.03	106.9	107.44	105.9	106.51	105.35	104.15	107.2	103.57	103.82	107.94	107.58	104.48	106.32	104.98	106.68	105.18	104.63	107.27	107.78	106.18	106.99	107.15	105.64	104.97	106.23	104.28	106.01	105.11	101.92	105.69	105.18	107.01
101.77	107.31	104.74	104.57	105.63	106.24	105.66	105.68	104.79	103.09	105.28	101.54	104.94	108.2	106.08	106.03	106.71	102.98	103.98	103.32	104.75	105.75	103.91	105.65	104.86	107.04	106.63	104.93	106.55	105.1	104.38	105.41	105.54	103.15	104.7	105.84	105.59	105.53	103.91	105.75	105.67	103.67	104.16	102.77	104.93	105.05	104.28	106.48	105.37	104.99
101.22	101.23	100.41	101.52	98.893	100.84	100.24	99.664	98.605	99.522	102.45	99.425	99.464	99.245	101.34	100.73	100.62	99.244	101.42	97.37	101.8	100.6	97.741	101.11	102.66	103.25	100.63	100.97	98.876	101.96	100.07	98.153	98.701	100.77	101.6	97.856	98.613	100.88	99.149	99.419	100.09	98.77	96.925	101.85	98.581	101.78	100.71	99.951	102.75	102.18
106.36	108.1	107.68	106.13	105.63	105.91	104.19	108.78	106.03	106.54	106.2	107.55	108.01	106.94	107.08	105.09	107.71	108.58	109.35	105.11	105.66	107.45	107.44	107.82	107.55	105.01	106.02	107.91	107.94	106.91	105.62	107.58	108.89	106.92	106.09	104.19	105.24	106.98	106.6	108.96	107	106.56	108.95	108.84	106.17	105.74	107.89	105.27	108.11	107.61
116.64	117.68	117.26	117.18	116.42	116.79	116.02	116.74	119.37	116.12	119.53	116.15	119.03	117.05	116.74	115.28	115.71	117.26	116.49	119.11	117.4	116.87	116.46	117.7	118.25	119.38	119.02	118.17	117.2	118.99	116.44	115.99	119.27	117.16	116.93	117.17	117.14	117.68	115.69	116.66	117.26	116.42	118.38	121.93	118.61	116.4	116.73	117.64	118.26	118.28
114.74	113.28	111.69	110.2	112.47	113.45	111.78	112.7	113.89	115.03	112.02	111.75	114.28	113.29	111.95	113.65	113.66	114.71	113.44	114.08	113.9	112.02	110.7	112.72	111.9	111.76	112.71	112.56	114.55	112.45	113.96	111.79	112.23	112.45	111.36	112.06	112.83	113.11	112.93	114.07	113.44	113.44	113.29	111.65	112.98	114.24	111.83	112.81	111.86	111.63
109.58	113.58	112.54	112.49	112	111.61	110.58	113.42	113.06	112.39	110.86	112.28	112.01	109.85	111.08	111.93	113.51	109.94	110.52	112.55	112.72	112.59	111.76	113.02	112.89	111.87	113.05	113.61	109.68	112.13	112.58	112.38	111.79	113.97	112.45	110.36	113.51	113.59	111.56	114.31	112.89	112.82	113.21	112.18	112.74	112.54	111.35	112.41	113.01	111.79
117.71	118.27	117.1	120.18	116.38	116.96	118.3	116.45	117.42	116.56	115.76	117.16	116.51	115.83	116.03	119.42	117.87	117.4	116.3	117.56	116.85	118.07	118.93	116.51	117.99	116.41	118.66	117.2	115.71	120.26	118.29	117.31	118.47	115.96	118.11	119.11	116.48	117.02	118.73	116.74	115.66	116.09	117.91	118.08	117.67	116.93	116.37	117.71	117.84	118.12
99.012	99.532	100.69	100.13	100.06	100.47	99.223	99.172	99.87	100.41	99.31	100.8	99.539	99.026	100.72	100.33	100.71	101.49	100.91	99.077	97.935	102.28	100.78	96.629	102.58	101.98	100.64	99.046	101.59	99.653	99.957	98.865	101.34	100.52	102.24	100.4	101.08	102.06	102.79	97.684	99.599	99.819	100.32	99.51	100.22	101.49	99.232	99.372	100.42	100.91
105.41	107.65	105.71	105.85	106.55	104.69	107.28	107.43	104.86	105.42	104.24	106.32	107.47	108.08	104.82	104.06	106.78	108.51	103.1	107.43	106.18	105.31	106.68	104.99	104.88	107.6	105.89	103.83	104.31	106.44	107.36	105.96	106.43	108.05	106.81	105.84	105.39	105.79	107.3	105.24	106.42	107.29	105.03	107.29	104.98	105.05	106.64	105.48	104.32	105.77
111.21	110.79	110.46	113.41	109.37	111	109.61	108.64	109.78	110.3	109.3	110.45	109.74	110.28	109.6	109.88	110.39	111.73	111.36	109.72	113.57	111.03	108.91	111.88	111.79	111.2	109.47	113.15	110.31	113.18	110.67	108.53	110.82	110.49	109.44	111.2	110.42	109.77	112.18	110.52	109.32	111.47	109.64	109.76	111.06	113.22	109.89	110.66	110.05	110.1
106.15	105.08	106.46	108.97	105.9	103.83	104.92	107.03	108.38	103.9	109.03	104.5	106.97	105.17	105.69	106.29	106.3	104.38	106.45	107.02	106.45	106.83	109.27	105.95	106.6	106.44	107.18	104.31	107.12	107.98	104.36	105.25	107.35	104.89	106.38	106.95	106.16	106.62	105.8	105.84	106.24	106.24	105.89	106.73	106.69	106.65	105.43	105.59	106.69	105.81
99.926	99.196	97.856	99.826	100.48	97.631	100.17	100.46	102.06	99.52	99.319	101.06	100.7	99.865	100.43	100.26	99.601	100.01	99.728	97.607	98.149	98.673	101.21	100.02	98.404	100.66	98.105	100.89	99.513	101.1	100.3	100.29	100.66	100.89	102.47	102.34	100.84	101.22	100.22	101.5	101.71	100.98	100.33	98.674	99.333	97.962	98.815	101.24	100.43	99.669
104.29	105.2	105.55	104.67	103.61	104.84	105.56	106.23	105.42	104.82	105.2	105.4	105.12	103.05	104.17	103.65	105.1	107.03	106.47	105.05	105.68	104.46	103.65	103.08	106.2	104.02	105.12	103.85	102.92	105.43	101.93	105.35	106.13	103.2	105.71	105.37	107.12	105.7	104.31	103.64	106.2	104.26	103.36	106.41	103.61	104.77	102.42	104.25	103.54	104.41
115.1	115.68	117.84	116.66	116.09	117.66	119.63	118.95	113.87	115.39	116.18	115.95	115.48	118.83	117.55	114.09	116.32	115.86	113.95	116.68	113.81	117.83	115.17	117.73	117.35	115.04	116.52	116.4	116.45	116.39	116.49	116.28	116.37	115.36	116.89	115.05	118.61	117.12	116.98	115.14	115.48	117.67	118.11	116.99	117.05	115.38	115.92	114.81	116.11	118.07
107.52	106.68	106.06	103.97	103.31	107.52	107.39	107.78	104.48	106.85	107.84	107.1	107.06	105.78	105.82	104.56	107.42	106.34	108.81	105.95	107.4	105.09	106.04	105.29	107.92	105.07	106.05	105.62	105.42	107.04	108.51	107.96	106.57	110.6	105.17	107.81	106.66	106.25	106.19	108.18	107.47	107.72	107.7	104.98	108.96	106.73	107.42	107.46	108.91	106.77
99.965	98.941	103.17	101.14	100.86	100.16	98.878	98.532	100.96	99.663	99.593	98.816	98.851	98.86	100.79	99.735	98.772	99.058	99.195	100.8	100.15	101.04	100.38	99.551	100.71	100.71	97.722	100.32	99.922	98.677	101.39	99.513	102.19	97.378	100.45	101.02	101.58	99.413	99.712	99.239	99.559	100.47	100.02	99.11	99.713	100.64	100.22	101.43	102.66	99.329
110.01	110.57	110.48	108.55	106.45	110.49	109.18	109.15	110.51	112.4	107.71	109.18	110.39	110.26	109.23	109.02	108.96	109.09	110.28	110.27	109.68	110.24	108.21	112.05	109.87	109.5	108.64	110.85	109.64	108.76	109.49	108.16	110.29	109.02	110.67	110.06	108.11	110.2	110.43	109.68	110.54	109.78	108.26	111.9	109.41	109.98	110.45	109.76	111.14	109.14
104.57	105.45	102.33	104.67	105.49	105.37	105.4	103.48	107	105.03	105	102.66	105.57	104.98	106.11	105.01	106.39	102.61	106.38	105.68	104.66	104.85	104.21	106.87	107.07	105.91	104.21	106.34	105.16	106.13	106.17	105.22	105.59	106.26	106.56	110.08	104.94	105.53	104.53	103.25	106.06	103.35	106.89	108.04	105.21	103.94	105.21	105.28	105.25	106.53
110.88	108.91	112.13	110.39	112.13	111.87	111.06	113.72	111.5	112.66	112.03	111.87	109.02	109.45	109.81	109.46	110.92	110.09	110.22	107.57	110.07	110.72	111.25	109.88	111.95	108.56	110.01	110.65	110.45	110.79	108.8	110.69	108.04	109.19	110.57	115.22	110.51	111.01	111.92	110.21	110.1	112.23	109.48	112.64	111.18	110.69	113.04	109.34	110.74	112.9
105.18	105.43	106.72	105.14	107.02	103.56	104.94	105.06	105.73	101.03	104.32	106.39	105.8	102.54	104.96	104.82	104.21	105.72	103.45	105.65	104.43	104.46	105.68	106.75	104.43	105.43	107.58	104.66	105.18	106.56	104.15	105.64	104.76	105.86	104.49	102.69	104.99	106.72	104.48	106.1	105.48	105.91	106.87	104.38	106.96	103.35	103.34	105.78	102.6	103.44
105.73	105.94	105.77	107.27	105.91	108.99	105.51	105.99	105.92	106.5	107.3	103.97	106.34	106.69	107.26	107.76	105.2	106.22	106.07	103.68	105.42	106.54	106.58	106.4	104.87	109.2	104.08	107.76	105.1	106.33	103.68	106.26	104.96	105.19	107.71	106.97	106.54	106.47	105.37	107.87	107.74	105.42	104.95	105.54	104.78	106.34	107.92	104.87	105.25	104.86
106.82	104.46	103.33	103.71	104.09	103.27	104.69	103.84	104.14	103.96	104.73	104.7	104.44	103.7	101.05	103.02	105.42	106.16	104.4	102.47	104.54	102.7	106.7	102.71	103.65	105.04	102.74	103.93	103.8	104.66	103.45	105.22	102.88	106.81	104.22	105.22	104.12	103.41	103.88	101.81	103.17	105	104.17	105.12	104.68	104.17	104.82	103.72	103.28	103.55
113.8	111.12	111.08	112.57	113.19	110.9	112.7	112.07	113.26	111.16	109.7	112.58	110.41	110.18	112.85	114.69	114.42	109.98	110.46	110.76	113.11	111.31	110.7	113.84	112.82	112.68	112.91	112.33	110.48	110.23	111.33	112.01	112.25	112.42	112.57	110.79	111.42	108.54	110.94	110.37	111.51	110.66	111.64	113.16	110.93	109.27	109.92	110.12	109.5	110.33
106.62	104.35	107.04	105	106.51	105.88	105.98	104.95	105.98	107.36	105.69	103.91	104.51	105.24	106.54	103.64	104.35	104.97	107.12	103.89	103.67	105.3	106.09	105.29	105.36	104.6	105.82	104.5	105.68	106.55	106.69	105.08	104.98	105.25	105.36	106.07	105.73	108.26	105.24	106.48	106.87	107.06	105.86	106.76	107.96	105.56	105.21	106.44	105.41	106.05
107.73	106.18	104.79	105.26	106.57	105.96	102.96	106.48	105.82	104.53	105.91	104.12	107.65	105.71	107.48	106.04	108.26	105.81	104.28	104.95	106.05	105.52	106.77	105.11	104.41	107.42	106.36	107.18	105.37	107.2	105.2	106.56	106.74	105.52	106.81	103.69	105.54	106.69	104.01	104.25	103.81	107.5	104.29	105.76	106.4	105.62	106.68	106.06	106.74	105.88
101.86	103.78	105.65	106.37	102.19	103.64	101.95	102.19	102.07	103.8	102.54	103.99	105.1	105.28	104.52	106.62	104.49	103.94	101.54	104.21	101.16	106.07	103.78	105.58	105.75	104.82	104.54	106.7	105.24	103.65	105.5	103.47	105.78	105.54	105.87	105.15	103.79	104.47	103.86	104.41	103.36	103.37	102.77	103.08	106.07	106.11	104.47	102.7	104.21	103.71
107.5	105.74	105	106.59	105.91	103.72	106.06	105.76	107.97	105.36	105.84	105.19	108.09	102.8	105.57	107.82	105.64	104.42	106.21	106.12	107.51	106.28	107.67	102.76	105.11	107.72	102.18	105.92	105.87	105.72	107.71	102.33	105.39	107.05	106.34	104.34	108.04	106.09	103.52	105.71	106.05	104.18	105.17	104.79	104.62	106.02	108.23	105.32	105.01	105.24
110.66	110.99	111.38	112.27	113.64	111.88	112.22	111.14	111.6	111.88	111.99	110.96	111.92	111.48	113.46	110.76	113.57	112.74	112.63	113.5	114.55	112.1	111.95	112.44	114.74	111.05	109.7	111.51	112.05	110.84	110.4	109.43	112.97	113.51	112.59	111.82	110.95	112.89	112.11	112.58	113.22	111.6	110.25	113.18	111.72	110.84	113.37	112.48	111.34	112.09
107.56	106.05	106.01	105.73	104.8	107.35	104.16	106.14	106.26	106.88	104.05	105.24	108.69	104.44	105.14	105.25	107.02	104.73	106.78	105.86	104.68	108.19	106.47	104.63	107.99	105.33	106.43	106.29	108.57	105	107.38	106.75	105.69	104.65	104.83	107.03	108.38	105.45	106.51	105.59	105.65	107.88	108.31	105.6	106.07	105.61	108.58	108.19	107.56	105.96
99.767	99.09	100.29	100.01	101.16	99.681	99.4	98.587	97.845	98.633	98.801	101.67	98.475	99.404	98.726	100.71	99.343	102.93	100	100.82	98.848	101.97	98.211	99.015	97.635	98.68	100.73	99.422	100.16	100.22	99.654	101.31	98.389	99.365	101.72	99.864	98.216	100.05	99.252	100.24	100.53	101.33	98.946	100.86	98.473	102.51	99.115	99.192	99.431	101.06
106.37	105.12	105.08	108.32	106.7	105.5	106.51	105.71	105.47	108	106.74	104.52	105.61	104.99	107.23	105.91	105.46	105.12	105.93	105.1	104.73	108.2	106.34	106.17	107.24	106.51	105.81	107.76	103.73	103.74	104.07	103.87	105.48	106.68	105.32	104.78	105.32	104.24	106.7	106.39	105.17	107.45	105.99	106.52	106.23	104.9	104.48	105.06	105.71	108.06
99.682	99.156	99.674	101.46	102.36	99.407	98.997	101.16	97.797	99.808	100.21	102.95	99.914	101.66	99.256	100.24	100.29	98.306	101.97	101.2	102.24	99.898	97.301	98.817	102.06	99.246	101.67	99.696	100.29	98.957	100.79	101.94	99.742	100.98	99.712	99.286	99.695	98.301	100.8	100.57	102.21	100.1	101.15	100.89	100.14	100.96	99.972	99.31	100.98	99.796
104.2	106.02	104.74	106.75	105.31	102.71	105.86	106.81	104.39	106.07	105.79	105.22	105.11	105.27	105.68	105.77	104.41	107.21	107.19	105.04	105.26	105.39	104.25	103.02	104.5	108.11	106.95	104.97	106.35	103.49	105.71	105.49	103.5	105.64	102.79	105.62	104.75	105.1	106.27	104.28	104.17	107.04	105.72	104.22	109.48	105.69	106	105.93	104.4	104.42
109.99	112.07	111.24	112.78	112.53	110.1	108.64	110.71	113.02	111.12	114.19	109.82	112.26	111.36	111.27	109.34	112.14	112.69	110.81	110.35	110.24	111.64	111.27	111.57	110.95	111.61	110.27	111.69	112.39	114.16	110.11	110.14	110.99	113.41	112.42	111.97	112.73	112.67	112.56	111.36	112.49	112.35	112.52	112.15	111.11	113.26	109.74	111.93	112.88	111.96
101.05	100.54	100.44	100.61	100.57	99.317	98.982	101.63	100.04	100.26	102.46	97.547	98.542	99.074	97.774	100.9	101.05	99.613	102.02	100.58	100	99.827	98.653	97.889	100.03	100.13	99.231	100.52	99.168	97.686	98.203	101.29	99.615	100.06	99.487	100.88	96.935	98.955	98.538	100.73	99.164	99.658	98.953	100.26	100.91	100.65	102.16	100	98.925	101.43
104.98	103.05	104.12	107.12	106.87	105.32	104.65	105.07	103.2	105.43	104.21	102.42	103.39	103.68	104.87	105.8	102.88	104.31	107.05	104.7	104.43	105.42	105.43	104.54	103.27	104.08	103.53	105.31	103.41	105.27	102.89	103.51	103.18	104.27	103.39	103.36	103.52	104.92	103.81	107.37	105.26	103.84	108.01	103.7	107.6	104.64	102.2	102.87	105.07	106.03
105.96	106.84	107.67	104.85	106.4	105.94	106.03	106.59	105.44	104.69	103.35	107.94	106.07	104.81	105.37	106.74	105.6	105.2	107.67	104.63	106.01	104.5	104.07	105.06	107.33	108	106.66	106.53	107.96	104.64	106.25	104.47	103.39	103.87	106.04	105.6	106.2	106.47	107.39	105.11	109.39	103.48	106.36	106.17	104.85	106.39	105.7	105.81	106.67	105.2
111.53	110.68	111.27	113.24	110.88	111.43	114.14	111.78	110.98	112.26	108.52	112.34	109.57	108.98	109.71	109.93	112.05	109.24	111.56	109.65	111.59	110.96	111.51	111.69	112.35	111.42	111.78	110.78	111.07	112.41	111.66	110.32	112.02	110.17	111.8	109.71	110.59	111.04	109.97	111.49	112.42	110.67	112.41	111.5	109.09	111.8	109.48	109.49	108.52	111.77
102.03	106.68	104.31	102.77	102.73	101.88	104.62	103.26	102.54	104.4	105.19	104.51	103.48	104.07	103.76	105.39	106.03	105.97	104.4	104.21	102.33	101.46	103.46	103.1	106.59	103.51	106.9	105.83	103.55	102.63	105.68	102.21	104.91	104.4	103.72	105.82	101.7	103.31	103.44	102.89	104.48	104.05	105.24	106.02	104.01	105.31	104.08	103.48	106.66	103.62
106.44	105.64	107.2	103.35	106.69	105.01	105.83	106.57	106.2	106.51	104.65	105.58	105.63	104.24	106.31	107.58	104.83	105.39	104.32	106.42	106.16	104.15	106.8	106.34	104.58	104.12	103.93	103.73	105.4	107.28	104.71	104.7	105.53	104.96	106.41	105.85	106.58	105.64	106.55	104.39	106.45	105.01	104.9	107.22	106.66	104.65	107.93	105.08	106.26	105.35
105.25	105	103.41	102.38	105.14	106.91	107.63	107.05	106.61	103.57	105.36	106.12	106.41	108.14	106.22	107.66	107.09	104	105.93	106.69	103.48	103.67	104.04	106.67	103.94	106.05	105.21	104.31	105.91	107.77	105.8	104.22	106.31	105.16	104.46	105.85	105.88	106.76	106.11	103.97	107.46	105.95	104.18	104.46	105.8	106.48	107.36	104.08	105.69	107.38
105.71	104.43	103.46	105.87	106.48	104.63	105.46	105.28	106.06	106.67	108.37	104.55	103.27	103.77	108.54	104.03	108.21	104.65	103.53	102.33	103.79	103.34	104.18	103.97	105.83	104.3	104.39	105.15	105.1	104.22	104.77	105.21	104.4	105.36	107.26	106.87	105.01	106.25	106.11	103.37	105.41	105.71	105.93	102.7	106.02	105.84	106.73	105.47	104.91	107.46
104.38	104.97	103.75	105.83	102.9	105.27	104.02	104.62	106.27	103.79	103.23	105.13	105.91	105.26	105.29	104.75	106.65	105.91	103.17	104.75	106.25	107.42	104.14	104.11	105.09	104.28	107.74	105.09	104.86	105.61	104.84	105.28	104.37	105.57	106.61	106.19	105.86	103.31	105.1	105.7	104.81	106.87	105.5	105.01	102.58	103.96	104.21	105.33	103.87	104.85
103.54	102.19	102.7	104.28	103.74	106.26	102.49	104.08	106.07	104.84	103.98	103.24	102.35	104.29	105.53	103.19	103.15	104.2	103.93	102.76	106.24	105.47	104.28	103.78	103.87	102.24	102.78	103.47	104.72	104.55	105.13	102.4	106.1	107.05	104.24	106.64	103.44	101.96	105.95	102.74	103.13	105.74	105.91	102.93	104.41	105.27	102.65	105.87	105.61	106.69
101.09	104.64	100.16	98.407	100.98	98.555	100.73	97.93	98.062	99.323	101.37	99.768	101.59	100.55	99.386	99.586	97.735	102.21	100.23	99.167	99.856	99.277	96.409	101.04	99.709	101.37	99.114	99.832	99.853	97.985	99.475	102.74	98.476	97.762	102.49	101.13	100.76	101.12	97.319	100.83	101.16	99.048	100.09	99.027	99.052	101.56	100.47	99.323	100.11	103.63
105.17	105.05	105.59	105.35	106.08	103.44	106.5	105.27	107.63	105.78	105.71	105.5	106.51	106.35	104.3	104.31	105.53	104.9	105.6	106.36	105.63	106.93	104.32	104.31	104.89	103.75	105.98	105.78	106.3	106.19	103.9	108.2	103.8	103.49	107	107.19	105.98	105.9	104.46	105.32	103.57	106.71	104.35	107.72	108.01	102.72	105.76	104.59	106.59	103.93
105.06	104.07	101.52	105.07	105.21	104.44	103.27	105.62	101.98	102.62	105.88	103.56	102.33	104.22	105.25	106.8	104.11	102.19	103.62	103.16	103.22	103.35	105.27	105.06	102.96	104.55	103.45	100.6	106.63	106.72	102.6	105.17	105.64	104.21	104.13	103.4	105.25	102.83	104.15	102.07	103.64	103.93	107.39	104.81	109.05	105.68	106.26	104.25	104.83	102.11
112.46	112.98	113.88	110.62	113.19	111.19	110.4	111.72	111.44	112.84	111.67	112.38	112.89	112.58	109.09	110.98	112.1	110.25	110.9	110.97	113.86	111.86	112.52	114.97	114.86	110.83	112.92	114.82	113.95	111.89	112.43	113.1	113.5	111.43	111.71	111.3	110.85	112.7	110.79	112.24	113.99	113.62	111.21	113.87	112.47	113.14	112.12	112.9	114.21	112.96
104.65	106.34	104.7	105.1	106.99	104.92	104.73	105.35	103.93	107.09	104.7	103.55	106.27	104.89	101.65	105.41	104.55	105.09	105.33	105.38	105.46	106.1	106.36	105.63	105.63	106.39	105.83	107.72	108.37	105.38	106.36	105.59	105.68	104.41	106.38	104.81	105.02	105.02	104.91	105.97	104.3	104.04	105.06	108.29	106.02	103.83	104.74	106.45	106.93	105.34
101.04	99.725	101.26	99.404	99.251	99.802	100.75	98.731	98.856	101.22	100.79	99.421	100.25	101.87	98.952	99.919	98.353	100.81	99.202	100.23	99.107	100.22	100	99.456	101.07	99.781	100.73	99.553	98.548	99.691	99.04	102.02	100.04	100.27	101.07	100.18	100.46	100.29	98.796	101.05	99.017	101.17	97.836	101.2	98.851	99.198	99.359	98.568	100.68	99.759
98.607	102.18	102.03	103.97	99.984	98.363	101.72	104.27	100.5	100.82	100.29	99.853	100.66	100.71	99.557	102.79	101.51	101.65	102.2	100.61	100.03	101.35	102.36	101.48	98.838	100.02	99.581	99.346	101.49	99.203	98.641	101.09	100.81	100.7	103.34	100.55	101.97	101.04	102.04	101.67	101.62	101.55	100.63	100.46	103.29	100.94	99.369	101.38	101.15	100.85
102.46	105.31	103.34	103.65	105.86	104.24	101.16	104.03	104.41	104.5	105.95	105.15	101.74	103.82	104.96	104.86	104.45	105.05	104.53	103.44	106.03	104.36	102.9	105.53	106.2	103.6	106.56	102.1	102.92	106.69	101.92	101.45	104.49	105.81	104.18	103.84	102.58	105.75	103.02	105.61	106.14	105.02	104.85	103.99	103.92	103.88	103.8	104.69	102.32	102.07
104.61	105.94	107.22	106.49	105.55	104.72	105.33	104.9	105.34	106.17	105.91	107.55	108.03	105.88	108.33	105.38	107.54	106.54	108.29	103.96	104.29	104.7	104.09	106.51	107.31	104.45	105.53	104.62	106.4	105.59	107.29	107.87	106.28	107.45	106.38	105.22	106.02	104.88	109.18	105.64	104.45	105.7	106.25	103.95	105.11	107.89	104.52	107.04	105.93	107.57
110.77	112.34	112.14	112.67	111.3	113	112.54	111.14	113.53	114.68	112.69	113.37	113.98	110.89	111.28	110.38	113.28	112.27	112.88	115.46	113.42	112.49	113.54	113.75	113.66	112.51	112.85	114.58	114.43	113.78	113.43	113.03	113.65	112.46	112.01	111.2	112.96	115.53	113.75	112.18	113.2	113	111.58	113.36	111.94	111.97	113.33	111.46	113.71	113.01
103.1	103.81	102.72	103.32	101.61	103.7	103.74	104.97	104.64	106.36	104.73	104.38	105.83	104.22	102.69	102.82	104.42	106.24	104.03	103.22	103.64	105.49	105.56	106.41	103.06	105.56	105.34	104.76	103.95	103.65	106.52	106.17	104.39	102.86	103.96	103.67	105.34	101.05	104.32	104.33	104.58	103.45	101.95	105.49	103.95	104.7	105.32	102.8	106	105.41
113.51	110.58	112.53	111.06	112.81	110.87	111.8	109.17	113.74	111.19	111.05	111.01	111.83	113.04	111.35	110.93	111.66	114.31	113.34	112.76	110.49	111.28	115	113.63	113.05	112.65	111.37	110.06	111.04	111.8	113.21	112.15	113.58	113.47	112.21	112.96	112.3	111.72	112.96	113.45	112.72	111.1	113.58	111.5	111.87	112.59	113.46	112.75	112.87	110.42
103.28	103.16	103	103.44	104.74	105.54	104.8	105.33	103.18	102.26	102.65	103.85	104.27	106.56	106.31	106.67	105.32	105.59	103.51	105.41	105.72	106.25	106.36	107.02	104.21	104.37	105.5	104.69	102.88	105.55	103.8	103.79	103.38	104.01	103.69	105.01	105.73	104.16	106.83	103.35	104.55	103.35	104.54	102.22	101.44	105.84	102.87	104.61	103.16	102.82
106.42	107.65	106.33	107.12	108.17	108.83	107.2	106.16	105.52	107.71	106.61	106.91	107.07	105.19	106.29	107.29	105.97	105.14	104.86	107.77	105.96	104.24	105.44	107.24	103.71	107.4	102.57	107.33	106.85	109.08	105.6	105.64	105.85	104.84	105.83	105.42	106.9	105.75	107.56	108.52	108.68	106.43	109.42	107.11	106.58	104.74	106.42	107.92	107.32	105.81
107.54	106.79	106.31	107.77	108.78	106.24	109.02	106.61	104.28	104.53	105.98	106.94	105.92	105.14	106.7	105.05	106.84	106.39	106.94	106.43	106.11	106.34	106.6	106.59	107.58	104.91	105.84	106.07	106.66	107.66	107.31	108	104.81	106.68	106.51	106.5	103.06	106.82	105.9	107.57	103.18	107.24	107.39	105.36	104.69	107.61	105.32	106.77	106.96	106.44
105.83	105.12	103.19	107.08	104.74	104.67	105.58	103.62	105.15	106.92	103.06	104.79	106.71	103.42	105.75	105.45	104.52	104.98	105.55	104.36	105.35	105.25	103.7	104.36	105.11	105.01	106.13	104.91	108.11	102.76	106.77	107.3	104.07	106.05	107.68	104.81	106.58	106.86	106.7	106.15	106.21	104.35	108.23	106.36	105.62	105.25	106.85	106.73	102.95	104.46
114.02	111.62	109.94	109.46	110.35	111.41	108.87	110.7	112.1	110.79	109.97	110.18	109.41	110.97	109.97	109.47	107.9	110.72	111.14	110.8	113.71	111.68	109.85	108.37	111.54	111.95	112.27	109.29	111.36	108.46	109.19	110.33	108.81	110.74	111.94	110.23	111.13	109.04	111.09	111.16	111.8	112.23	111.75	109.28	110.79	110.3	110.12	110.39	110.95	109.79
106.23	106.93	105.93	105.17	106.98	105.65	106.32	103.19	104.93	107.89	105.09	106.85	104.73	106.3	104.78	106.17	104.67	104.79	105.59	106.87	104.8	105.12	106.84	103.94	104.79	106.2	106.21	107.65	103.64	106.48	105.36	108.05	105.15	106.81	105.36	105.29	107.88	105.61	104.93	105.57	107.74	103.64	105.4	104.77	105.24	104.48	104.48	106.04	103.77	105.45
105.91	105.95	106.42	107.46	107.36	106.76	107.38	106.93	107.27	106.31	104.32	106.71	107.65	107.22	108.74	107.9	105.4	106.81	107.87	105.42	106.07	107.08	106.87	108.1	107.16	107.14	107.08	107.16	106.67	107.29	107.71	106.84	106.55	107.04	105.1	108.52	108.33	106.26	107.43	107.84	106.6	108.79	108.29	107.68	106.29	106.53	104.95	105.1	107.61	104.33
109.77	111.27	110.28	111.04	108.93	111.95	112.47	111.57	111.48	110.93	112.15	112.11	110.82	109.38	113.33	112.26	109.3	111.8	112.09	113.44	110.14	108.33	109.69	111.2	111.07	113.91	111.03	111.61	111.11	110.19	111.91	110	109.48	110.51	110.91	109.93	114.28	109.47	109.96	112.31	111.05	111.44	109.76	108.34	109.04	111.21	110.71	109.35	113.63	113.44
104.96	104.09	107.25	105.06	105.02	102.04	103.46	104.55	105.13	103.51	104.17	103.74	104.73	103.57	103.85	103.03	105.2	105.34	104.63	104.24	104.85	103.39	105.09	100.76	103.53	104.79	103.49	103.92	106.19	104.48	104.92	103.89	104.74	103.01	102.9	103.98	105.94	102.32	104.32	102.93	106.61	103.59	104.7	104.93	100.64	102.88	104.96	102.84	104.31	103.39
111.83	112.79	112.92	113.67	110.25	114.22	112	112.2	112.53	113.73	112.64	110.26	112.56	111.88	112.23	111.57	110.61	112.29	112.59	109.41	111.35	110.71	110.63	110.5	112.23	110.61	112.34	111.65	112.96	112.83	111.92	110.16	110.35	112.81	111.37	110.52	112.63	112.08	115.92	111.2	111.45	110.79	113.1	112.12	111.3	111.89	112.81	110.65	111.74	110.25
117.17	117.54	116.41	116.45	116.52	117.81	117.19	117.85	116.97	115.55	118.02	117.42	116.32	116.79	115.93	116.94	118.47	118.65	117.38	119.67	118.98	118.48	117.79	117.11	119.21	118.23	117.14	119.93	117.8	117.51	118.99	116.14	117.12	117.71	114.69	117.76	115.85	116.05	119.41	118.95	117.41	116.55	117.13	117.12	118.84	116.62	119.67	116.11	118.49	116.81
103.47	104.61	104.11	104.9	105.5	102.87	103.59	107.73	104.62	104.15	104.19	103.42	105.61	105.13	105.96	103.11	102.23	104.01	104.09	104.77	102.72	103.88	104.89	104.85	105.31	103.42	103.56	103.24	104.23	103.15	106.5	106.67	103.85	104.54	103.71	105.12	104.74	102.79	104.92	106.04	103.92	105.16	103.66	103.29	104.37	104.5	103.22	105.47	104.88	102.95
105.87	102.9	107.61	105.41	106	103.27	104.55	106.21	104.92	107.37	104.27	104.54	102.39	102.95	102.15	104.85	107.8	102.15	101.58	104.77	104.26	105.53	105.01	102.55	103.22	105.31	102.17	105.85	106.04	103.05	105.5	104.16	104.16	102.35	102.82	102.46	104.13	101.98	104.36	103.3	102.26	106.92	103.82	103.34	106.4	104.77	104.11	101.9	103.48	105.22
110.03	107.72	110.99	110.16	110.04	110.24	111.96	111.88	112.37	112.11	111.36	111.82	111.01	110.78	112.31	111.44	110.09	111.46	112.89	112	109.45	113.7	110.75	110.65	111.86	112.91	111.12	112.06	113.22	110.26	113.98	110.97	110.63	110.89	113.34	112.22	111.06	112.59	112.99	111.8	112.43	111.98	111.5	112.4	112.53	113.21	110.4	108.77	111.8	111.33
111.21	111.81	113.25	110.04	111.98	109.56	110.96	111.34	109.88	109.27	111.75	110.65	112.46	111.17	110.55	112.98	110.36	109.59	113.38	111.44	111.3	112.52	112.4	112.55	110.15	112.57	112.26	112.89	111.98	112.24	112.56	111.07	111.81	112.22	112.52	109.3	112.59	111.02	111.13	111.69	110.6	111.23	111.6	112.58	112.94	110.27	108.33	110.86	111.7	111.69
106.86	106.52	107.33	106.49	107.61	105.83	105.17	106.57	107.74	108.27	103.41	105.81	108	106.4	106	106.32	106.55	107	107.35	106.52	105.89	105.48	106.05	105.32	107.17	106.6	106.86	107.2	107.07	106.87	104.92	107.04	104.99	105.54	107	106.39	107.37	105.38	107.86	108.97	106.09	106.83	106.23	106.77	107.11	108.18	106.22	102.5	106.91	107.17
103.35	106.92	104.94	104.8	104.95	103.4	103.56	104.6	107.03	104.08	104.25	104.47	103.72	105.06	105	101.36	105.33	104.97	105.09	102.48	104.46	104.23	105.33	105.74	105.54	104.99	105.66	104.06	105.63	105.92	103.66	103.45	103.21	103.89	102.2	104.1	104.54	105.36	103.79	104.92	103.82	102.69	106.51	106.25	104.41	104.99	103.57	103.65	104.9	106.51
118.15	118.15	116.78	116.63	117.39	116.33	118.86	118.85	117.52	118.06	116.13	114.89	117.46	117.93	117.7	116.72	114.99	119.16	116.75	120.23	118.01	119.13	119.75	119.62	119.97	116.73	117.28	116.47	118.47	117.23	117.88	117.28	115.59	119.48	119.86	117.99	119.35	116.52	117.35	115.31	117.59	116.66	119.34	115.3	118.09	117.05	117.13	118.37	118.54	116.51
107.66	105.51	106.82	107.97	108.09	107.91	106.39	105.82	105.94	106.17	106.96	106.5	105.89	107.73	106.5	105.84	107.31	106.15	107.37	108.34	106.13	108.64	108.63	105.96	108.04	108.27	107.62	105.91	107.17	106.48	107.83	107.69	108.12	105.66	104.7	107.59	108.92	108.61	106.39	108.3	107.86	105.75	111.44	104.59	105.89	105.74	108.58	107.58	108.12	107.89
98.776	101.9	101	99.753	99.208	100.38	99.287	99.754	100.28	98.859	98.98	100.05	99.177	101.03	102.44	99.572	98.066	99.049	100.03	100.68	100.6	99.954	99.379	100.05	99.403	100.66	99.78	102.16	99.761	100.45	100.71	101.28	100.42	98.734	99.372	101.63	99.299	99.024	99.852	101.22	100.39	98.469	99.308	98.212	97.301	98.198	100.35	98.37	96.609	100.37
111.76	109.93	111.56	112.03	112.52	111.35	111.43	112.73	111.11	112.16	113.2	113.13	111.34	111.6	111.44	113.47	113.25	111.05	113.27	111.24	112.85	113.59	110.64	112.85	110.61	111.82	113.47	112.93	111.26	110.52	111.98	111.64	113.25	111.75	111.91	112.85	113.65	112.64	111.17	110.7	112.32	111.45	111.71	113.98	112.83	110.65	111.1	112.11	111.26	113.7
105.09	106.03	105.43	107.04	106.66	107.35	105.12	105.23	107.72	108.18	105.62	106.18	106.78	106.4	105.68	104.38	107.65	106.04	107.75	105.14	105.62	105.98	103.71	105.33	107.52	105.87	107.53	102.78	107.44	106.65	105.47	106.37	107.05	104.93	107.72	106.19	107.16	107.15	106.04	105.76	106.59	106.58	107.79	106.37	107.29	106.87	106.29	107.83	104.69	106.54
104.41	105.66	107.68	107.53	104.05	108.58	103.83	104.71	107.52	105.4	103.54	103.03	102.79	106.46	104.65	105.21	103.81	104.83	105.54	107.37	105.14	104.16	105.76	105.49	104.58	105.6	106.96	105.95	104.78	106.42	106.31	105.64	107.66	103.73	105.2	106.58	105.54	103.35	107.24	106.42	106.76	104.93	104.87	106.58	104.82	104.36	106.64	105.67	106.77	106.81
105.31	105.64	104.41	105.51	104.63	107.89	105.95	106.99	106.31	106.45	104.28	107.24	104.67	105.34	106.35	105.61	105.21	104.52	105.49	106.57	103.29	104.81	105.23	105.22	105.91	105.2	107.41	104.2	103.82	107.39	107.43	105.43	106.35	104.96	106.5	105.71	104.7	105.44	105.63	106.28	103.54	106.03	105.78	105.57	107.07	106.47	107.25	104.53	104.89	104.71
101.31	98.982	100.25	100.96	98.181	100.17	98.587	99.289	101.76	98.308	98.681	101.58	100.6	100.03	100.18	99.579	101.14	100.79	98.852	100.47	99.633	97.481	102.68	98.941	99.154	98.755	98.432	99.108	100.4	99.388	98.614	102.66	99.836	101.76	100.97	102.68	99.438	99.927	99.527	100.68	99.025	99.563	100.12	102.05	99.857	98.957	99.82	96.656	101.19	101.04
106.03	107.99	105.6	105.97	104.95	105.2	106.68	107.58	109.07	105.88	103.49	105.41	104.46	106.58	105.23	106.88	104.97	107.39	106.57	106.3	106.49	107.85	104.42	105.48	108.14	105.17	107.48	105.79	105.49	107.66	106.9	106.47	104.45	107.4	107.99	106.58	106.36	106.38	108.22	104.02	103.53	105.19	105	105.6	107.29	108.39	105.79	106.65	105.37	107.68
104.39	104.72	104.55	103.14	103.09	105.74	103.31	105.91	105.8	103.38	104.39	103.92	105.15	105.36	103.25	105.33	103.92	105.27	106.7	102.81	104.23	104.17	103.83	103.05	104.1	104.32	103.33	104.05	102	102.68	104.51	104.86	104.11	104.78	102.93	104.66	105.51	103.55	106.08	103.77	102.38	104.7	104	106.28	104.46	106.56	103.13	104.16	103.76	104.59
110.1	110.52	110.22	111.6	108.86	111.77	110.82	108.19	109.77	111.97	109.86	108.39	112.99	109.71	109.54	110.94	111.35	110.07	111.38	112.32	111.91	109.57	111.78	109.41	108.77	110.74	108.82	111.06	113.57	109.38	110.34	110.31	111	111.78	109.4	109.87	109.97	110.07	109.31	112.16	109.67	107.37	109.37	110.5	110.64	110.01	111.39	109.43	110.38	110.21
106.89	106.8	106.57	108.15	106.15	107.53	109.02	106.88	109.18	106.72	107.55	106.46	107.54	108.62	106.12	106.87	106.07	107.82	107.13	106.25	106.53	106.35	107.89	110.33	108.54	107.94	108.94	107.19	106.73	107.87	108.56	109.61	108.66	107.26	104.94	106.5	106.09	105.89	108.29	106.23	106.33	105.85	107.1	106.83	105.07	108.69	107.13	106.32	105.51	108.99
102.48	98.797	101.63	100.8	103.25	103.19	100.39	102.43	100.47	100.25	100.43	100.66	98.363	101.49	99.721	100.44	100.35	101.08	102.29	100	99.046	100.87	101.09	100.6	99.388	101.01	101.96	100.4	99.304	103.04	98.61	100.32	102.01	101.42	98.152	98.894	101.3	102.84	101.26	102.7	99.815	101.26	102.61	103.27	100.7	102.06	99.953	102.31	103.63	102.35
114.03	111.44	112.57	112.62	111.62	113.14	113.88	110.68	109.34	112.53	110.03	110.49	112.59	113.32	110.51	114.28	111.46	111.08	111.41	110.43	112.73	110.99	112.9	112.83	112.68	113.46	111.34	108.24	112.51	110.44	110.77	112.77	112	110.53	110.19	113.67	112.05	111.12	110.79	112.97	112.19	110.72	110.59	112.41	109.89	111.79	108.35	113.17	111.94	111.41
104.42	105.06	104.57	104.39	104.73	101.22	105.83	106.55	105.62	105.65	104.29	105.98	104.07	103.43	103.97	106.55	106.57	104.2	103.9	106.09	106.04	104.58	107.76	105.98	104.83	105.12	107.52	107.93	107.12	106.54	108.53	105.26	105.41	103.13	108.45	105	105.33	104.6	107.79	105.85	106.76	106.67	106.02	105.5	104.47	107.98	105.48	104.99	105.9	105.04
111.14	111.59	109.25	110.07	110.91	111.09	112.08	111.61	110.03	110.96	111.35	109.95	111.46	108.78	110.67	111.81	112.85	111.43	111.85	110.38	108.13	112.05	111.81	109.29	112.67	111.78	111.6	110.54	109.93	110.81	111.25	111.34	113.04	111.37	111.75	110.62	112.41	111.89	112.01	111.03	110.59	109.1	111.5	110.33	113.81	112.61	109.1	108.47	110.3	112.1
99.964	96.728	100.04	98.807	98.634	98.987	100.66	100.34	98.087	101.55	100.34	101.04	100.83	99.373	100.34	99.311	102.32	98.674	100.73	99.732	97.134	100.61	102.8	101.52	100.95	98.793	98.512	99.064	100.67	100.61	97.251	101.17	100.04	99.782	99.842	98.129	100.48	98.295	99.759	97.631	100.35	100.48	101.31	101.01	97.931	103.93	97.584	98.704	98.491	98.885
108.94	106	104.95	104.86	105.82	106.62	107.14	106.43	106.89	108.91	106.55	105.57	107.3	104.29	103.73	106.94	106.48	106.65	107.26	106.55	106.74	105.16	104.81	107.6	106.25	105.35	105.08	107.58	107.23	108.72	107.12	103.24	107.93	104.46	104.95	107.09	107.75	105.45	106.21	106.59	107.42	106.92	106.77	104.92	106.73	104.39	105.68	103.18	106.95	105.83
100.62	103.23	102.19	99.107	98.572	102.53	103.91	102.35	100.61	102.4	102.77	101.8	103.52	101.93	101.61	100.45	100.85	100.07	97.826	103.57	99.975	101.83	100.66	102.01	100.42	97.423	102.98	102.97	101.71	101.07	99.088	103.63	100.56	100.66	102.63	100.71	99.842	101.44	101.92	101.3	100.05	100.79	100.22	97.607	99.322	101.2	101.57	99.024	100.51	101.37
117.11	118.68	118	117.51	120.35	117.57	116.98	117.44	117	116.49	118.33	118.16	118.87	118.55	117.89	117.73	116.66	118.5	118.48	118.24	119.01	118.04	119.46	116.82	114.75	119.46	116.85	117.86	119.18	118.47	117.91	117.77	116.45	115.46	117.29	116.78	119.13	117.45	118.26	116.94	121.06	117.19	117.43	118.1	116.81	117.93	116.95	117.71	117.72	116.88
103.52	104.64	104.93	105.77	106.31	104.43	103.53	103.72	106.26	104.27	105.47	106.38	105.06	103.72	102.13	105.53	107.74	104.14	104.98	104.47	102.34	104.93	103.79	102.95	104.99	103.71	102.87	105.16	106.09	103.51	106.83	105.64	102.33	103.1	106.09	103.3	104.07	103.6	106.75	106.58	106.02	105.3	102.28	101.64	104.63	103.97	104.65	103.87	104.56	104.17
115.8	112.71	112.24	113.66	112.66	113.11	113.43	111.91	111	113.34	115.68	114.75	112.06	110.6	111.21	111.84	111.54	112.21	111.41	110.97	110.93	114.24	111.13	111.74	112.21	110.21	111.91	114.49	111.91	111.14	112.93	113.89	111.16	111.39	111.23	113.51	111.48	114.98	110.6	112.41	112.58	111.78	110.82	113.21	113.79	112.86	114.24	112.4	110.26	111.45
101.07	99.672	97.611	102.81	100.37	99.559	101.27	100.7	98.932	100.16	99.715	98.627	101.26	99.319	99.457	98.707	98.012	100.09	97.797	101.14	99.398	98.131	101.36	98.966	100.23	102.07	99.172	99.874	100.95	99.521	101.39	101.35	101.6	101.1	99.301	101.51	98.727	98.005	98.87	101.41	101.66	99.318	99.959	99.963	100.81	100.36	100.92	100.52	98.52	100.36
111.3	112.53	111.5	111.89	112.93	112.66	110.81	112.69	113.71	109.18	110.82	109.49	111.34	109.78	112.47	112.27	113.43	113.46	114.2	113.04	110.89	109.62	111.36	114.74	112.51	111.48	112.73	111.56	114.75	113.42	112.19	110.63	112.26	109.62	111.89	114.29	112.99	112.87	111.78	113.6	111.79	112.81	111.37	110.15	112.93	111.97	112.12	113.27	114.33	113.66
102.27	104.07	105.14	100.88	104.56	103.99	103.24	104.44	104.4	102.47	104.38	107.16	104.28	103.95	107.09	105.96	103.16	101.51	104.64	103.19	103.81	103.06	104.35	105.72	104.1	102.73	101.96	103.51	102.46	106.15	104.09	104.61	103.02	102.57	104.94	100.59	106.01	106.24	101.5	106.19	102.83	102.44	101.5	104.61	103.74	103.77	105.17	105.52	104.46	106.75
106.04	106.46	103.8	105.09	106.52	105.51	102.03	106.09	104.72	105.94	105.75	106.14	104.96	105.13	104.22	106.49	106.72	108.72	105.14	105.33	104.72	106.04	105.01	105.24	105.83	105.44	102.87	104.65	104.54	105.41	106.95	107.13	108.42	106.07	106.48	106.04	106.1	106.25	108.14	105.07	104.72	106.63	105.63	103.68	103	104.96	107.81	106.8	106.02	104.63
111.08	112.48	109.56	113.81	110.38	109.66	110.75	111.65	110.11	110.73	109.04	112.26	110.66	111.48	110.35	109.66	110.75	112.01	112.42	109.17	111.68	110.53	111.44	111.83	112.61	112.74	110.76	110.24	111.22	107.01	111.49	109.94	111.44	112.75	110.8	110.62	110.3	111.54	111.7	109.59	112.66	108.51	111.13	112.77	109.19	110.67	113.02	110.93	110.05	112.98
98.585	99.293	100.13	98.794	99.17	99.926	101.8	101.91	100.07	99.607	100.38	98.982	100.76	100.58	99.102	99.409	99.791	99.055	100.71	100.66	99.569	100.86	99.874	99.215	99.332	98.908	100.9	99.327	99	101.04	100.53	99.797	101.01	100.24	99.715	100.27	101.36	99.588	99.075	99.673	98.104	100.16	100.97	99.668	98.795	99.977	100.09	100.63	97.981	100.52
107.77	109.07	106.5	106.86	106.6	104.04	107.63	107.37	105.33	106.82	106.76	105.54	103.39	106.83	106.12	107.11	102.75	104.79	105.63	103.47	106.95	106.31	107.25	108.08	105.47	105.87	106.23	105.44	107.48	107.21	102.31	105.07	105.53	104.43	104.82	106.95	104.3	103.52	103.89	106.83	106.18	105.84	108.3	106.95	106.34	106.56	106.64	105.54	106.14	105.6
111.1	111.83	111.46	111.2	110.55	112.54	114.89	111.55	113.44	111.82	112.43	114.04	111.51	114.48	112.61	113.95	112.21	114.07	114.15	111.42	113.57	112.59	112.92	112.63	112.8	112.2	112.69	112.94	113.36	113.48	113.39	111.48	113.27	113.81	112.34	113.76	112.79	110.87	112.4	110.57	114.38	113.82	113.31	114.4	112.97	113.04	113.12	114.58	113.62	111.12
103.46	102.45	103.7	103.27	105.25	104.85	106.01	103.95	103.31	103.09	101.58	102.65	103.03	105	106.36	103.04	105.28	103.04	104.27	103.58	105.23	106.3	103.78	105.29	103.58	103.92	105.29	104.92	99.763	104.05	104.39	106.25	104.83	102.91	104.57	103.3	103.06	103.95	104.7	105.18	103.78	106.5	103.22	105.33	105.02	106.05	103.67	103.46	103.79	102.45
110.44	110.57	108.26	109.75	110.72	110.92	110.3	109.83	107.04	112.15	109.51	109.46	111.82	108.57	109.46	111.23	111.29	109.2	107.03	110.26	107.78	109.5	111.01	106.21	110.85	108.62	107.65	109.52	109.29	108.03	110.18	111.97	108.78	108.85	108.96	108.34	109.15	110.12	109.26	110.07	109.27	109.35	108.73	111.01	108.52	111.17	106.92	110.81	109.22	111.39
112.13	113.52	109.9	110.71	111.01	112.67	112.62	110.79	111.64	114.85	111.58	113.13	111.52	111.96	113.18	113.27	112.14	110.92	110.89	112.69	112.75	111.61	111.65	111.41	111.29	113.04	113.9	110.91	109.67	113.17	112.59	111.73	109.88	113.05	113.29	109.61	111.05	112.17	112.99	112.65	112.32	109.28	112.52	111.76	114.7	111.49	113.07	111.91	110.85	112.39
115.23	110.87	111.74	112.07	111.11	110.23	112.37	112.87	113.24	111.92	110.55	112.44	113.26	112.49	110.44	111.61	112.92	111.84	109.9	111.32	112.32	110.6	111.04	111.59	110.87	111.91	113.45	110.88	113.96	111.88	113.76	111.48	113.62	113.76	113.06	112.01	113.57	110.99	110.57	111.43	110.81	112.03	111.1	113.07	113.9	109.85	115.04	111.24	109.46	113.32
103.75	104.05	102.97	105.04	104.02	103.07	104.12	100.72	102.93	103.47	106.75	104.18	105.69	105.21	104.12	102.38	103.29	102.23	105.89	105.72	106.64	103.59	103.62	103.77	105.03	104.88	103.88	103.99	104.61	104.62	102.86	105.2	104.7	105.29	107.4	105.03	106.07	103.97	103.37	107.32	100.94	104.48	104.7	103.8	103.74	105.24	103.32	103.42	103.01	103.83
112.74	107.93	111.94	110.98	110.3	109.09	112.39	111.78	112.23	110.53	111.2	111.24	111.41	111.56	111.18	111.02	109.2	108.46	110.58	111.78	109.93	112.1	112.1	110.88	113.08	109.28	110.83	111.16	111.92	111.33	113.74	112.62	111.94	109.5	110.65	111.98	111.94	111.07	110.63	110.77	109.15	109.23	110.22	111.66	109.96	114.03	111.18	110.49	109.59	111.91
106.51	104.34	105.31	104.39	104.91	106.15	106.41	103.54	106.6	105.7	106.2	106.41	105.61	106.86	105.66	106.43	107.52	106.12	105.1	104.61	105.86	104.98	104.49	105.15	103.38	106.21	105.11	103.72	103.9	105.31	104.87	103.19	106.24	104.92	106.05	104.66	105.6	105.27	106.05	106.21	108.98	106.05	103.09	103.7	105.83	106.23	105.21	104.02	105.97	105.55
112.69	109.9	110.47	111.16	111.56	111.91	109.28	110.78	113.75	111.06	111.36	110.97	112.55	111.42	111.58	113.76	111.32	111.12	109.88	110.52	112.43	112.23	112.08	110.86	112.25	112.93	111.42	112.76	113.36	110.2	114.61	112.41	111.69	110.69	110.2	110.77	114.79	111.09	113.01	110.54	108.85	111.55	111.72	113.57	115.06	109.3	114.08	113.03	111.2	111.47
105.42	104.06	105.55	106.99	108.04	107.04	106.42	109.27	104.15	106.96	105.72	105.29	106.59	106.21	106.16	108	107.06	107.96	107.66	107.63	106.93	108.14	106.93	106.19	108.23	106.06	105.54	109.03	106	107.24	107.26	105.16	104.98	108.37	106.99	106.93	106.91	107.89	104.64	107.3	106.66	107.38	107.28	107.82	106.6	109.19	105.5	107.45	106.75	106.6
113.71	113.39	113.23	109.56	111.08	111.39	112.77	108.75	108.73	109.48	111.1	110.57	109.59	110.57	110.21	109.53	109.08	113.4	112.42	113.58	110.81	110.83	111.02	111.04	111.06	110.88	111.37	108.89	107.88	110.93	110.78	112.02	110.82	112.11	110.48	112.4	111.12	109.5	111.99	110.04	111.03	112.28	109.77	111.86	109.49	111.33	114.08	110.5	111.74	111.41
107.05	107.02	105.66	109.03	106.44	105.9	104.42	106.69	106.51	106.6	106.23	106.18	107.22	106	107.39	105.48	107.33	104.8	103.89	106.35	106.75	105.43	106.27	106.38	104.78	105.54	107.11	106.55	106.45	106.91	105.27	108.15	106.16	107.86	109.54	106.29	105.05	106.6	106.48	104.67	107.4	108.13	105.01	105.26	105.06	106.86	107.93	106.38	105.92	105.27
99.999	102.32	101.67	100.36	98.253	99.835	103.12	101.31	101.03	101.4	99.731	101.1	100.74	100.66	99.926	100.12	101.09	100.47	103.52	100.35	101.05	101.91	100.38	99.235	100.13	100.79	99.592	98.908	98.721	100.38	98.912	100.25	99.005	102.27	97.526	103	101.64	99.724	100.5	100.39	102.76	100.96	102.23	100.98	99.002	99.884	100.02	99.211	103.62	100.39
116.45	117.82	116.42	115.34	113.12	116.07	116.31	114.69	117.65	116.67	115.93	115.29	115.49	115.46	116.06	116.17	115.66	114.29	116.82	116.64	116.78	117.37	115.95	117.65	118.9	114.36	117.37	116.18	114.75	116.98	114.47	116.5	116.42	116.72	116.96	117.08	119.05	117.33	116.8	113.58	115.09	116.37	116.84	114.68	115.78	116.97	116.81	117.65	115.49	115.54
98.324	100.46	99.407	100.06	100.27	99.168	101.55	99.836	102.03	99.587	100.76	100.29	100.1	100.83	100.39	101.19	100.04	101.04	98.943	99.649	100.03	102.72	100.35	101.55	99.607	99.262	98.358	99.088	102.35	101.44	100.12	99.55	99.799	100.36	98.643	102.61	102.24	99.457	100.61	100.72	102.4	99.902	99.65	99.537	102.25	101.38	99.94	97.835	101.85	99.855
106.86	107.29	106.79	106.63	105.58	105.76	105.77	106.36	105.81	108.69	107.16	103.79	107.56	106.9	106.23	106.95	104.78	106.33	106.47	109.3	105.67	104.55	105.62	104.24	105.83	108.45	106.49	107.76	108.78	105.59	106.61	106.8	106.95	107.64	109.04	105.29	105.42	108.83	108.83	104.05	107.2	104.99	106.6	108.53	105.43	104.25	108.86	106.96	107.63	108.59
111.86	112.35	111.59	113.8	114.29	111.84	111.73	112.07	111.09	113.28	109.21	112.51	110.96	111.09	110.46	113	114.3	112.95	109.74	111.15	112.97	113.02	112.8	111.13	114.45	110.47	114.04	111.32	110.46	111.33	112.22	109.91	109.03	112.11	109.89	111.27	110.43	114.01	108.74	112.34	109.06	111.18	109.92	111.03	111.44	108.36	110	110.91	113.32	112.2
109.06	106.83	111.92	109.85	108.83	106.82	107.76	109.51	109.98	111.36	111.31	109.48	111.44	109.99	110.28	109.75	110.22	107.74	110.47	110.38	110.8	109.04	109.32	109.96	108.85	108.28	111.01	108.17	108.53	109.37	109.38	109.85	108.76	111.3	110.03	108.79	107.75	109.11	112.3	108.8	109.18	109.21	110.21	109.82	110.13	109.47	108.64	109.07	111.15	107.85
112.38	113.29	112.54	112.27	111.41	112.82	110.04	111.57	111.92	113.23	113.44	110.89	112.14	114.73	111.51	111.64	110.4	108.44	114.3	111.46	111	111.51	113.7	112.73	113.11	111.49	113.14	112.51	112.89	110.32	113.13	112.94	111.17	112.21	112.21	112.38	110.42	110.74	108.82	112.61	113.31	111.17	113.53	113.75	113.48	109.46	114.39	111.91	111.14	113.43
110	111.26	110.36	109.5	109.4	109.97	109.37	109.94	109.9	110.46	110.75	109.09	110.28	112.76	108.69	109.66	110.33	109.66	110.46	110.43	110.24	109.82	110.88	110.15	108.01	109.15	109.56	107.2	113.98	110.76	110.47	109.58	111.2	112.19	110.21	108.53	109	108.65	107.61	111.89	109.24	110.76	112.37	109.82	109.66	108.26	111.2	108.59	113.44	109.64
112.34	111.62	112.03	113.32	113.85	111.8	112.8	114.09	112.36	111.32	113.2	113.33	112.2	112.57	110.52	113.65	114.3	109.39	112.47	111.85	113.1	112.57	112.17	111.07	110.72	112.08	112.58	110.99	110.24	112.16	115.35	111.79	112.99	113.3	110.86	111.39	113.19	111.48	111.1	111.66	110.36	111.48	112.93	112.88	111.41	111.09	111.34	111.67	112.39	114.66
105.66	107.08	105.15	107.91	106.16	108.56	107.74	107.18	106.5	105.88	105.03	108.21	104.97	106.53	107.37	103.89	107.62	107.45	106.71	105.5	106.62	107.73	104.56	103.94	108.86	107.05	103.86	105.45	104.74	107.7	106.84	104.67	108.06	106.75	106.95	104.42	106.16	105.51	106.37	107.85	104.94	109.14	105.23	107.63	105.73	105.48	105.45	105.88	106.6	105.86
110.88	110.73	109.37	109.09	111.63	113.11	111.12	110.57	111.79	112.82	110.41	110.77	113.08	112.96	112.62	110.51	110.84	111.23	110.08	110.33	111.49	111.7	112.24	110.24	113.67	112.35	110.72	109.49	113.12	109.85	112.6	110.43	112.72	109.87	110.59	110.49	110.02	108.68	111.25	108.68	109.3	110.16	112.39	111.43	110.17	112.48	110.16	110.1	113.8	111.75
103.92	104.19	105.42	103.03	105.9	103.33	104.05	104.67	105.39	104.22	102.94	106.13	106.74	104.45	104.15	105.36	102.98	102.54	103.36	104.42	103.59	104.78	105.14	103.62	105.78	104.54	105.16	103.97	105.38	105.03	105.42	104.74	108.48	105.47	104.41	106.12	104.58	104.65	102.89	104.39	104.93	106.01	105.33	104.87	105.79	105.17	105.83	106.15	103.72	105.62
105.95	104.87	104.38	104.67	105.9	104.84	106.47	106.34	106.12	105.68	106.27	109.19	103.76	104.52	103.39	105.93	104.13	106.47	105.96	106.94	105.16	105.38	106.59	108.36	107.95	106.39	105.68	104.61	104.63	107.79	105.64	106.81	105.81	107.96	108.09	104.91	106.74	108.95	105.13	106.11	105.66	106.84	108.3	104.89	106.44	102.87	106.65	107.5	105.43	105.47
107.2	106.92	105.69	106.3	106.64	104.64	104.74	104.02	106.37	105.72	105.26	110.21	105.47	106.64	107.1	104.06	108.08	104.39	106.77	109.37	106.63	105.3	107.32	108.6	104.99	105.58	107.46	107.18	107.6	106.85	105.94	105.67	106.02	107.19	106.92	106.58	107.2	106.69	105.14	108.01	106.05	105.54	104.99	106.61	105.22	106.9	106.8	107.12	107.07	107.62
106.44	105.54	106.26	104.7	106.23	104.81	106.5	105.24	105.89	105.33	106.41	103.33	105.6	106.81	105.74	105.07	104.2	101.95	103.66	104.62	106.21	105.2	102.39	101.84	103.68	105.18	105.2	106.19	104.07	107.18	106.26	102.87	102.19	106.28	105.26	107.35	104.37	103.12	104.83	105.8	106.4	105.64	106.23	104.42	104.21	102.79	104.7	104.91	104.93	103.08
111.17	113.56	114.21	111.74	115.43	111.79	113.02	112.55	112.99	109.78	114.68	110.71	113.42	115	112.18	114.18	111.48	114.64	113.11	113.44	111.74	111.93	113.35	112.05	113.31	113.57	113.39	110.35	112.08	113.59	113.03	111.06	115.43	111.75	112.16	114.09	113.93	115.66	114.52	111.17	113.32	116.35	113.59	113.01	111.41	114.49	114.54	112.65	115.31	113.08
103.32	104.39	104.87	106.68	105.06	102.85	104.24	105.61	105.01	108.1	105.92	106.41	104.73	104.44	105.6	102.38	104.48	105.17	103.78	102.29	103.74	106.49	106.47	105.96	103.08	103.31	103.75	104.35	106.33	106.77	104.16	103.92	104.12	105.99	102.57	105.48	102.39	103.17	103.93	104.29	106.07	105.97	104.94	103.44	105.1	104.86	104.74	107.19	103.28	105.25
105.57	107.23	104.58	104.25	104.12	107	105.89	104.94	106.32	103.9	105.85	106.95	104.56	105.64	105.87	105.33	105.34	106.91	105.74	105.38	105.19	104.47	104.61	105.23	105.54	106.09	107.16	105.02	105.12	107.03	103.33	102.65	103.39	106.9	104.8	104.97	102.88	106.22	105.17	103.95	105.79	104.76	105.56	105.47	104.7	103.6	103.99	105.14	107.01	104.63
105.22	103.23	106.38	105.82	107.95	103.56	106.85	105.25	106.11	105.33	104.19	106.04	106.21	103.86	106.62	104.62	106.06	104.03	103.93	107.94	103.67	104.85	107.17	106.23	105.57	105.82	104.06	106.63	104.34	105.08	102.4	105.39	104.9	105.87	107.87	105.07	105.12	107.32	106.75	105.43	105.88	106.7	104.54	107.21	102.21	105.03	106.89	104.94	106.27	104.78
101.37	100.26	100.26	101.83	102.53	100.65	101.04	99.852	100.14	101.4	101.35	98.146	101.2	99.679	102.51	101.51	100.74	99.936	101.28	100.33	99.898	100.18	98.156	99.695	100.42	101.51	101.73	99.889	100.95	99.979	100.38	100.65	100.89	101.75	99.501	99.928	100.13	102.01	101.72	98.77	100.72	102	100.1	100.3	99.937	100.57	99.959	100.54	99.77	101.39
116.63	114.26	116.41	115.18	117	116.57	116.97	116.41	116.24	118.4	117.3	116.96	116.64	116.65	115.27	117.2	118.43	114.56	116.03	118.01	116.57	117.28	117.95	117.85	116.74	117.18	117.5	116.38	117.31	114.85	115.39	116.02	113.89	116.67	117.91	117.48	117.53	115.8	116.24	115.67	116.86	114.3	116.13	115.7	116.54	115.4	116.73	114.99	115.79	114.34
96.681	100.76	98.381	100.73	97.77	99.307	99.019	101.16	99.466	100.69	99.541	101.43	98.95	98.35	101.25	101.14	100.2	99.253	99.243	99.934	98.603	98.631	98.836	100.48	100.72	99.786	100.29	98.991	102.37	99.023	101.13	100.69	101.49	100.34	101.2	99.329	99.982	100.05	101	98.158	97.976	100.67	99.149	100.2	98.284	99.347	98.971	97.356	98.249	97.827
107.87	105.2	105.5	106.82	105.95	104.57	104.86	106.35	105.62	106.87	105.62	105.96	105.72	105.09	103.27	106.19	105.55	107.24	107.17	107.97	105.7	104.52	104.56	106.55	107.23	105.96	106.49	106.48	106.9	108.91	103.68	109.23	105.01	105.65	105.18	106.4	105.63	107.42	104.9	107.99	108.21	105.33	107.63	106.37	104.3	105.63	106.65	107.36	107.1	106.44
103.26	98.891	99.53	100.84	99.313	101.65	100.83	98.82	99.208	100.36	100.35	98.207	99.666	99.324	99.465	101.09	101.01	97.972	99.332	98.552	99.744	99.313	99.873	99.877	98.453	102.02	99.298	98.362	100.5	97.826	98.34	99.402	99.186	100.96	98.464	99.279	101.44	100.33	100.75	99.62	99.261	99.279	99.681	100.25	99.139	99.257	102.61	98.941	98.731	99.09
104.41	107	103.8	103.41	104.19	103.44	104.22	105.83	103.9	104.34	106.65	103.17	105.54	105.91	106.27	104.51	103.67	105.88	103.84	103.46	106.1	104.55	104.67	105.41	104.14	105.16	105.65	103.55	103.77	106.87	104.12	104.51	104.92	103.5	102.92	105.48	106.56	105.8	104.38	104.76	103.62	105.47	103.64	104.58	105.26	104.75	103.65	104.26	105.73	104.71
114.86	113.57	109.37	110.12	113.06	109.11	110.65	110.98	114.03	113.2	111.75	110.65	111.55	110.61	110.09	110.97	114.28	110.54	112.39	113.04	111.59	111.39	112.33	113.83	111.72	113.15	111.9	111.68	112.73	111.55	114.2	110.74	114.18	114.72	111.42	111.44	113.24	112.83	110.14	114	112.98	110.14	112.25	111.09	111.56	111.24	110.78	112.06	113.4	112.51
106.07	104.55	106.49	103.65	105.89	104.42	104.46	104.72	107.11	106.6	107.78	104.32	107.9	106.59	102.97	104.53	105.65	105.68	106.64	106.17	104.78	105.32	105.96	106.09	106.38	104.65	105.26	107.08	106.74	105.06	103.93	105.89	107.24	104.25	103.86	102.94	104.38	102.88	104.6	104.75	105.84	107.19	106.13	105.14	108.04	104.85	104.68	104.45	105.72	105.03
104.78	103.5	103.53	104.86	104.3	103.84	105.23	103.84	105.21	104.56	103.6	104.87	103.12	103.57	103.67	103.9	104.92	105.43	106.41	104.89	106.27	105.94	104.05	104.69	106.16	103.85	104.88	104.3	104.63	102.34	103.22	105.37	103.22	103.82	102.75	106.51	103.95	102.6	103.2	105.21	104.57	104.15	106.96	103.61	103.51	103.47	103.69	105.71	106.13	103.2
98.498	101.38	100.36	99.752	100.39	99.567	98.721	100.02	99.487	99.233	101.45	100.18	100.54	99.437	101.65	98.28	98.78	102.03	101.63	101.87	98.705	99.055	98.757	98.652	101.68	101.14	99.275	102.6	98.023	99.855	100.1	99.435	101.29	97.684	99.951	101.93	101.56	97.965	101.72	100.62	98.372	99.207	98.227	99.573	101.99	99.006	102.14	97.537	98.842	99.398
97.996	96.954	99.859	100.56	100.14	100.89	96.975	99.031	101.21	100.63	96.573	98.921	100.32	99.474	99.261	101.69	100.8	99.259	100.06	99.375	100.44	96.044	99.219	97.531	98.106	98.365	98.885	100.87	98.192	98.865	98.054	99.094	98.641	98.095	95.543	101.71	99.119	100.28	99.357	99.815	99.275	99.833	102.23	101.46	97.431	100.93	100.22	102.08	100.22	101.46
108.97	110.44	109.24	109.77	112.09	110.63	110.28	109.98	111.72	112.04	110.32	112.05	110.6	111.29	106.81	110.74	111.45	109.23	109.02	111.26	107.48	109.76	110.59	109.55	109.63	109.79	109.86	108.77	108.24	111.5	109.26	108.7	110.09	110.52	109.52	108.96	112.25	109.97	110.87	108.87	111.42	107.74	109.17	111.06	107.95	109.84	109.15	111.48	111.47	109.91
104.13	105.89	105.92	104.44	106.25	105.11	105.84	104.41	105.81	105.65	104.07	105.1	103.98	104.31	107.15	105.81	105.71	104.72	105.72	104.84	106.71	103.93	104.39	104.77	105.87	108.01	105.14	105.13	105.82	104.34	106.8	106.03	105.18	104.85	105.33	105.99	104.79	110.24	102.89	103.86	104.13	104.1	104.9	105.69	106.31	105.09	104.43	106.14	104.1	104.22
105.92	103.35	105.45	105.62	104.29	105.75	102.47	104.75	105.15	103.37	106.57	101.47	103.76	106.05	106.42	102.86	103.67	104.98	104.43	104.22	106.98	103.71	102.44	106.09	101.96	106.31	104.77	102.42	104.46	102.91	105.5	104.77	105.48	102.63	104.32	102.1	105.14	102.44	103.54	100.95	103.37	103.32	101.72	104.22	104.37	103.08	104.19	105.67	103.23	105.25
109.12	113.04	110.4	112.04	110.19	112.76	108.46	109.04	111.42	111.67	112.36	109.91	110.34	110.7	111.89	110.26	108.23	110.46	109.63	111.63	109.33	109.79	108.63	110.98	112.82	110.56	110.63	108.99	110.18	110.03	111.05	110.29	109.69	110.21	112.4	110.79	111.06	109.64	109.61	111.4	109.65	111.01	109.24	110.35	111.2	111.97	112.1	110.31	110.29	110.53
103.42	104.02	107.11	105.34	105.18	103.91	103.7	104.91	104.81	104.66	106.99	104.84	105.21	103.08	105.92	102.72	105.4	105.33	106.04	102.57	103.44	103.57	104.22	103.81	103.97	103.74	105.31	103.62	102.96	105.22	105.43	101.06	104.26	105.68	102.89	104.53	104.72	102.95	104.45	106.08	103.82	104.61	103.31	104.82	103.38	105.14	106.64	104.51	106.19	107.22
106.14	106.97	106.71	108.64	106.99	106.12	106.35	104.64	105.22	107.36	104.38	106.53	105.87	107.52	105.39	106.71	107.43	105.16	108.32	107.1	107.04	107.53	106.83	106.27	105.72	104.44	107.7	109.7	105.19	106.45	106.69	107.13	105.38	106.47	103.88	105.69	109.08	106.57	105.04	105.7	106.89	105.5	106.65	106.12	103.88	106.68	103.51	106.14	104.76	107.54
99.888	97.684	99.364	100.83	99.777	98.728	100.3	99.754	99.8	101.6	97.456	98.806	100.39	99.679	97.459	101.84	101.61	98.069	101.83	99.925	100.32	99.268	98.907	98.994	99.785	99.514	100.17	97.318	100.78	99.596	98.909	100.36	98.495	100.62	99.704	100.5	100.14	99.504	100.55	99.41	101.11	96.948	99.429	102.13	98.388	99.911	99.108	99.189	101.25	99.015
104.71	104.53	106.55	105.66	105.85	102.3	103.33	106.06	104.73	105.48	105.83	107.13	105.01	105.52	103.94	106.13	106.02	105.85	104.66	103.73	107.53	104.76	105.09	105.51	105.41	105.18	104.79	106.82	104.67	105.96	106.08	104.91	106.61	106.39	107.74	106.4	104.81	104.68	105.44	105.87	104.23	104.07	107.73	103.7	103.35	106.06	105.93	104.6	103.73	105.74
105.5	107.53	103.79	105.29	106.06	103.51	108.02	104.83	104.15	105.72	106.77	107.09	104.2	107.75	105.35	104.18	107.36	104.76	108.35	104.77	104.33	105.65	110.45	106.05	105.76	105.32	106.22	105.89	106.31	106.19	108.2	108.1	106.14	105.62	106.58	107.58	106.93	104.57	103.18	107.27	107.15	107.07	104.9	107.32	106.97	105.17	106.73	106.24	107.45	104.84
99.754	99.671	100.9	97.421	100.26	97.87	101.87	97.65	99.303	97.695	98.632	99.992	98.048	99.955	100.13	102.5	99.267	97.478	98.617	100.63	98.185	98.571	100.73	100.1	99.818	99.759	99.164	99.952	98.78	98.818	99.899	99.094	98.451	101.74	99.448	100.78	100	97.255	100.53	101.05	98.126	99.506	99.058	100.49	96.843	101.44	101.89	99.103	99.469	99.797
106.33	103.85	106.97	105.01	106.49	105.76	107.05	106.36	106.76	105.23	106.44	106.11	104.73	103.78	105.09	105.87	106.13	104.19	106.25	106.66	105.89	105.76	105.1	104.5	107.8	105.54	106.91	104.76	106.85	106.98	103.99	107.32	104.26	105.28	104.04	104.69	105.36	106.4	103.65	107.14	108.3	105.83	105.62	106.86	107.78	106.25	106.14	103.95	104.25	104.08
100.44	100.64	100.58	102.08	101.01	100.03	103.81	103.81	101.02	100.53	102.36	100.92	101.42	102.74	102.23	100.76	100.58	103.45	100.16	100.41	101.87	100.91	102.35	100.45	99.921	100.5	101.01	101.49	98.767	102.67	102.58	101.7	100.86	101.25	101.28	105.48	100.55	99.951	101.63	100.84	99.086	100.73	102.6	99.528	100.65	97.593	102.17	102.82	100.4	101.67
105.2	103.52	103.75	104.4	102.92	104.72	103.03	103.73	106.94	106.26	104.37	104.89	104.13	106.27	105.92	104.95	104.02	103.48	105.5	105.27	104.68	105.18	105.43	106.87	105.92	103.86	102.98	105.26	102.76	104.66	103.37	104.37	103.74	103.24	104.68	103.91	105.24	103.02	105.18	103.17	104.19	105.52	101.36	103.91	102.68	105.1	103.82	104.45	104.95	102.83
112.57	110.99	112.24	110.84	110.6	111.41	113.26	111.11	110.74	112.36	114.79	111.23	111.23	112.25	113.15	112.15	113.69	111.58	110.96	111.29	112.61	112.07	112.24	113.58	112.54	114.96	111.19	112.79	111.87	111.76	113.18	113.34	110.68	112.14	112.39	110.84	111.2	110.76	111.99	112.87	113.08	113.76	112.17	110.89	112.58	112.63	111	113.33	112.59	110.41
104.37	104.79	104.74	106.45	107.67	105.13	107.5	105.52	104.37	106.96	106.38	106.3	109.18	106.53	107.52	104.99	107.86	104.84	105.99	105.66	107.42	104.97	106.99	106.55	105.97	107.25	105.35	107.41	104.87	107.64	104.86	106.59	105.42	105.82	105.92	106.46	104.28	104.81	105.33	106.07	105.79	105.59	105.32	105.71	106.67	107.03	107.58	105.91	107.94	105.48
112.81	111.56	113.07	111.24	111.59	110.85	113.53	109.22	110.47	111.69	109.2	111.98	110.86	111.54	109.96	110.43	112.2	110.74	111.39	108.69	110.59	111.89	111.25	110.22	110.55	112.52	112.86	110.88	112.11	112.64	109.84	110.48	111.53	110.57	109.64	112.43	112.23	111.58	112.48	112	111.08	111.67	110.59	113.17	111.08	112.54	110.69	112.03	112.67	112.17
108	105.76	107.18	108.36	107.29	106.06	104.73	105.63	106.23	105.24	105.34	104.78	105.63	106.18	109.48	106.89	107.88	107.36	106.26	106.2	105.49	101.91	107.84	104.39	106.12	107.81	104.96	106.98	106.52	106.49	107.35	107.38	106.8	105.3	106.81	106.73	105.63	104.29	105.75	107.09	105.72	106.65	105.42	105.67	104.57	105.56	107.93	106.4	104.79	105.36
109.98	110.72	111.39	112.06	111.8	111.17	112.91	109.9	110.22	111.82	109.95	110.64	110.42	109.07	113.09	108.47	108.42	110.65	111.43	111.21	109.6	111.93	109.87	109.29	111.32	108.9	110.3	112.95	108.18	111.59	110.47	110.91	110.89	111.39	110.75	111.65	112.05	111.85	110.87	110.29	111.58	113.01	110.05	112.3	110.85	110.79	113.48	111.06	110.97	110.76
105.79	104.83	105.49	103.55	105.03	106.82	103.94	104.35	104.1	108.49	105.32	107.02	104.72	106.44	109.62	105.55	104.27	105.65	107.51	104.96	104.92	105.36	107.07	105.59	106.08	105.38	106.29	105.89	105.85	106.78	106.68	105.73	104.11	107.26	104.83	105.14	106.38	104.97	104.62	103.92	103.73	105.77	102.94	105.94	105.85	104.32	107.48	109.05	105.75	106.67
110.71	111.19	113.93	112.28	109.61	109.68	109.48	110.4	110.07	110.66	111.08	108.46	113.31	111.65	110.44	112.79	109.97	111.52	110.23	112.38	113.51	112.35	112.74	111.06	109.83	113.38	110.43	112.79	111.12	110.59	109.31	112.58	111.01	109.65	111.18	111.05	111.34	110.74	112.99	111.3	110.63	111.57	111.79	109.04	110.03	113.09	111.47	112.16	112.19	110.19
109.61	110.99	109.73	110.48	111.04	108.99	112.25	112.82	110.48	112.82	110.09	112.92	111.26	110.55	110.26	111.31	111.12	110.15	112.33	110.33	109.87	110.93	111.34	111.82	111.36	113.94	110.64	108.82	110.35	111.61	111.25	112.61	110.42	109.64	109.96	109.72	110.16	110.99	111.64	110.54	110.98	111.48	113.54	109.6	111.82	112.59	110.47	111.86	110.82	110.36
108.55	109.67	111.67	110.83	109.61	110.77	112.45	109.53	111.12	109.8	110.38	113.13	111.58	108.36	112.34	108.82	108.39	107.93	110.97	108.29	110.38	111.7	109.89	110.29	109.66	111.28	111.93	108.85	108.74	107.89	111.88	109.9	109.32	112.62	110.59	111.58	112.89	112.15	109.91	108.65	109.27	109.93	107.78	107.75	111.85	111.64	109.8	110.27	109.36	111.82
106.51	106.06	109.18	105.4	105	107.3	105.04	107.33	106.61	106.23	106.79	104.38	105.98	106.99	107.1	107.76	105.34	105.32	106.33	106.7	106.61	107.82	104.37	106.21	104.45	105.26	104.59	105.55	107.59	105.89	106.07	108.74	107.29	106.23	106.33	106.12	106.2	106.39	104.23	106.75	106.53	107.86	105.82	106.41	107.33	104.35	106.91	104.46	105.69	106.16
104.02	106.45	104.9	106.52	107.03	105.32	107.3	107.34	106.87	105.63	106.2	104.52	105.84	105.9	108.24	106.16	106.57	106.77	106.57	108.05	103.83	107.14	105.29	106.86	104.19	106.19	105.22	105.33	106.16	108.25	108.01	106	107.28	106.19	104.69	106.67	102.53	106.79	107.17	106.11	108.3	103.81	106.01	108.94	106.46	107.15	103.16	104.6	105.5	107.04
111.17	108.77	107.82	113.12	110.59	110.86	113.03	110.29	113.05	107.69	109.75	113.38	110.28	110.67	109.65	110.57	109.2	111.03	110.41	108.97	108.4	109.35	110.7	112.94	112.48	109.22	112.11	111.2	111.29	110.66	110.66	110.34	108.95	108.99	110.15	107.9	108.97	112.24	112.32	108.89	108.49	109.73	110.16	109.46	110.56	112.03	108.31	112.86	113.02	110.39
100.65	101.14	101.01	101.06	98.766	98.114	101.15	101.36	96.644	100.49	101.17	100.53	102.26	100.89	100.56	98.449	100.61	99.37	100.16	100.21	100.98	99.871	101.17	100.46	99.167	100.68	101.4	102.56	99.822	97.964	101.59	102.27	101.89	99.478	101.38	100.19	101.04	99.992	99.774	101.79	102.62	102.34	102.19	101.83	99.479	103.29	100.9	100.81	105.06	101.28
112.57	111.85	111.02	113.4	110.4	111.9	110.88	113.42	112.93	111.92	113.87	111.72	111.22	110.55	111.78	112.38	112.83	112.81	110.62	111.29	112.26	109.78	112.13	111.45	111.65	114.22	112.96	111.46	112.66	111.19	111.21	112.5	110.44	110.11	111.12	112.01	112.37	111.8	114.5	110.32	110.56	114.29	113.66	113.43	113.46	110.03	110.63	111.57	111.69	111
110.32	108.37	104.5	107.13	107.06	105.01	108.54	108.76	108.82	106.21	107.95	109.2	109.97	106.89	104.2	108.48	108.27	106.03	108.82	106.8	107.6	105.65	108.51	107.31	109.67	105.67	109.53	108.92	106.39	106.51	108.22	106.13	108.23	106.26	105.94	106.89	107.51	108.37	108.99	106.52	106.72	108.27	108.47	107.36	109.18	107.94	107.74	105.36	108.69	107.67
99.134	98.934	99.34	100.32	99.295	101.93	99.83	102.5	100.41	100.06	100.17	100.53	98.077	98.946	99.36	99.908	98.713	100.85	100.32	100.19	100.25	101.14	98.417	97.531	99.405	102.1	98.677	98.316	100.21	100.83	100.84	101.66	99.512	100.97	99.547	99.059	99.087	101.3	97.92	99.453	100.16	100.15	99.318	97.724	99.425	99.66	98.318	98.178	101.47	99.599
110.5	109.02	110.97	110.14	109.91	109.08	109.7	111.41	109.83	109.61	110.53	107.76	110.62	110.53	106.98	111.17	110.51	111.64	109.36	107.72	111.43	109.11	109.47	110	107.9	110	109.48	109.4	109.44	110.82	109.58	109.07	110.89	110.55	110.99	108.9	109	109.13	110.18	109.78	111.48	109.43	111.83	108.99	110.84	109.53	108.73	110.15	111.22	110.28
107.06	106.2	105.07	107.24	106.18	104.67	105.83	105.4	106.71	103.91	106.01	105.1	104.22	108.92	107.35	105.11	105.2	105.83	106.32	106.43	103.56	104.88	106.07	105.38	105.45	102.78	106.88	105.4	106.53	107.23	104.16	105.25	106.88	106.09	105.23	104.19	104.67	107.3	105.7	105.06	104.55	103.63	108.28	107.27	105.76	103.77	105.62	104.59	108.16	107.43
102.89	103.17	102.57	107.46	102.23	104.35	104.34	106.73	103.63	102.81	103.88	103.59	103.07	105.96	101.36	104.43	103.15	104.61	104.11	103.06	104.27	105.15	103.25	106.1	105.11	102	105.19	103.22	102.96	102.49	106.01	104.71	103.31	104.29	104.11	104.6	105.79	101.6	104.66	104.34	104.35	105.7	104.03	105.8	103.67	105.52	104.74	104.4	102.85	102.78
105.59	106.51	107.96	105.71	104.71	106	104.05	103.46	105.54	105.66	103.16	104.87	104.99	106.69	107.15	105.99	106.34	105.67	107.2	105.62	106.36	107.19	107.42	104.93	104.62	103.39	106.74	107.46	105.85	107.4	106.3	108.51	108.5	103.86	105.29	108.45	105.66	103.88	105.87	108.17	107.56	105.79	106.62	105.92	106.38	106.79	105	103.79	105.76	106.65
100.5	98.742	100.65	100.16	100.11	101.41	100.95	101.07	101.17	102.35	100.57	101.89	101.41	100.98	96.567	99.822	100.1	101.41	100.59	100.92	99.874	99.949	99.296	101.35	100.89	101.24	98.243	99.831	102.14	100.22	101.97	100.52	97.335	100.95	103.39	102.37	97.695	101.28	101.9	101.06	101.09	99.586	101.26	101.23	101.28	101.73	99.07	102.58	101.09	102.64
110.43	104.75	104.96	105.43	108.25	105.47	108.59	107.41	107.8	106.62	106.2	106.17	104.35	105.86	105.19	106.42	104.8	105.72	105.59	105.9	107.87	105.45	106.91	105.25	107.87	105.24	105.95	106.81	104.65	106.14	106.83	106.38	105.06	105.54	105.73	105.23	105.32	105.07	107.57	106.89	107.63	105.53	106.76	106.54	105.29	105.29	106.47	105.32	106.63	105.42
99.178	98.469	99.225	96.401	99.918	97.71	101.17	100.31	100.59	101.78	98.584	101.77	98.05	100.58	99.435	98.58	96.509	98.387	103.58	99.103	101.34	97.675	98.94	100.61	101.21	99.199	99.285	100.13	100.48	99.579	99.774	100.3	98.114	97.985	101.17	100.57	99.838	98.527	100.6	99.695	98.879	99.623	101.45	99.772	97.921	100.65	99.997	99.265	99.29	97.635
104.8	106.76	104.62	107.27	106.84	103.94	103.78	104.81	109.7	106.71	103.71	106.92	105.57	107.45	105.84	107.61	107.83	107.14	104.92	108.48	105.3	105.75	104.55	106.27	105.69	106.71	105.98	105.83	106.25	108.7	105.87	104.93	106.09	104.79	109.83	104.43	105.1	106.01	104.15	106.6	104.29	106.2	105.21	105.4	106.58	106.73	104.44	108.1	105.38	108.53
112.12	113.29	114.54	112.68	110.74	112.07	112.58	115.07	110.03	111.44	111.87	110.51	112.81	111.39	110.17	113.52	112.02	111.68	113.68	111.35	114.19	111.95	111.73	113.38	112.61	111.85	114.22	111.24	112.1	111.2	113.15	111.66	113.21	111.28	112.06	113.33	112.45	111.36	112.92	110.46	110.49	112.74	110.72	111.06	110.51	111.53	111.59	112.03	111.06	110.98
105.74	103.75	103.16	102	105.39	101.89	103.6	105.68	103.1	104.66	106.16	103.9	103.79	104.51	104.46	104.63	102.99	103.49	103.02	103.9	103.85	105.05	105.7	105.94	103.36	106.67	102.46	104.86	104.44	106.69	105.13	105.9	105.57	103.49	106.86	104.16	103.99	103.97	105.22	104.37	105.68	104.86	103.04	102.21	103.94	105.1	104.58	102.92	107.17	103.51
104.31	106.18	104.82	103.09	107.12	104.44	104.08	105.93	105.06	106.32	105.03	105.8	106.01	105.6	105.66	106.64	105.36	104.71	104.11	106.74	107.15	106.98	104.73	104.94	104.4	105.56	105.63	106.15	104.95	104.59	106.18	104.96	105.37	103.61	104.01	104.39	105.32	107.16	107.17	104.74	102.89	106.72	105.46	104.17	105.36	104.41	104.99	103.91	104.05	105.27
111.44	112.26	110.52	110.9	108.94	110.87	111.92	111.05	114.04	112.29	111.04	113.01	110.25	111.24	109.73	111.36	112.23	113.66	112.38	111.66	108.44	112.51	111.23	110.88	110.12	114.1	111.8	109.8	111.93	110.37	113.92	111.99	112.23	111.55	111.82	110.93	111.12	112.95	112.66	112.17	110.01	112.41	112.75	111.9	110.96	112.09	110.79	112.88	111.63	110.52
105.02	103.6	103.88	101.77	105.83	107.98	107.23	105.14	105.4	105.21	104	104.68	104.22	105.4	105.71	106.44	105.51	106.79	106.01	105.66	104.7	106.4	104.25	104.18	103	106.31	105.09	104.79	105.76	105.61	105.3	104.17	104.08	107.41	105.62	104.76	107.07	104.44	103.36	102.56	105.81	106.32	104.29	103.51	108.01	105.54	104.85	108	104.29	104.2
117.35	118.19	117.08	118.93	118.74	119.71	121.06	114.67	119.01	116.18	118.2	117.57	117.7	118.55	118.55	118.45	115.8	116.26	120.39	117.84	116.33	118.69	120.28	116.5	115.92	115.07	117.99	116.2	116.82	117.11	119.23	118.72	118.43	117.42	118.7	115.39	116.75	118.84	115.1	120.17	117.01	117.29	117.59	117.83	118.26	116.39	116.68	117.14	116.1	117.82
109.96	108.96	112.95	111.43	110.56	109.44	112.17	111.8	110.7	109.11	112.37	110.62	110.79	111.28	110.1	109.89	110.05	111.44	111.03	110.5	109.43	110.92	109.9	114.04	111.52	112.15	111.54	110.91	111.5	110.61	111.95	109.05	109.79	109.75	111.25	108.79	111.18	109.41	109.93	109.24	111.21	111.74	111.6	110.94	109.77	111.4	110.68	110.7	110.38	109.5
105.08	107.12	106.95	105.97	104.56	103.7	104.9	105.44	104.45	106.03	108.28	107.83	103.44	103.95	103.83	104.42	106.92	104.55	105.99	106.55	106.23	105.67	105.05	104.76	105.83	102.58	104.38	106.41	105.52	105.62	107.04	106.33	106	101.06	104.39	107.89	105.84	107.99	105.9	107.76	106.63	105.36	105.82	105.79	105.09	105.3	104.63	106.52	103.89	103.84
113.93	111.48	113.16	112.59	110.15	111.53	113.37	110.33	111.38	108.45	108.67	111.34	110.15	111.34	113.26	109.4	110.38	112.86	112.54	111.4	111.81	109.26	112.53	110.7	112.46	110.78	110.26	110.18	110.59	110.53	112.33	110.32	111.21	112.67	109.97	109.67	109.15	110.84	112.27	111.76	111.33	112.71	112.4	112.06	112.24	112.31	112.23	112.2	111.06	110.31
105.56	103.25	102.98	103.58	106.61	104.26	104.3	104.24	104.27	103.54	103.56	105.26	102.14	105.71	103.8	105.97	103.7	105.49	105.47	104.44	102.43	106.74	104.5	104.95	105.35	103.81	104.53	105.59	105.53	104.35	102.36	104.25	104.24	105.86	104.73	103.64	104.58	103.83	104.01	106.02	102.07	103.42	103.98	104.47	104.24	104.98	106.74	103.16	105.39	104.14
105.17	104.6	102.79	104.08	104.85	102.72	104.27	102.3	101.53	107.27	102.1	104	105.1	101.87	103.99	104.37	103.04	105.39	103.51	105.76	102.2	101.28	104.04	101.91	102.49	102.4	105.44	102.79	102.19	102.97	105.08	104.12	105	103.57	103.49	104.13	104.77	103.85	103.55	106.08	105.5	105.11	104.34	102	103.42	104.81	101.77	104.15	102.79	105.18
111.43	113.09	109.56	111.11	110.56	111.98	111.49	112.15	113.72	113.47	112.4	111.58	113.86	111.33	113.29	109.84	111.65	112.97	113	111.47	111.71	111.49	111.62	111.97	111.96	114.38	113.12	112.36	111.19	111.9	111.17	109.6	112.5	111.93	111.09	109.35	114.69	111.29	110.63	111.53	110.23	112.3	111.02	112.57	111.1	115.15	111.07	111.06	112.26	110.45
109.72	111.5	112.41	112.04	112.38	111.11	112.98	112.3	110.78	113.93	112.72	110	112.37	107.96	111.76	109.82	110.87	110.75	111.79	111.6	112.55	111.52	111.41	111.61	112.46	111.01	111.24	111.8	113.85	110.37	111.03	112.8	114.76	112.59	110.79	110.83	110.42	110.84	113.06	111.97	111.82	112.86	114.16	110.71	112.54	109.54	112.59	108.92	113.7	110.57
104.32	105.13	104.95	104.08	104.56	102.8	106.23	104.8	105.61	105.59	105.99	106.33	105.72	105.41	105.68	105.04	106.8	106.52	105.45	105.6	106.63	105.1	106.32	103.92	107.54	105.95	107.25	105.47	104.54	104.9	104.61	106.16	105.5	105.62	103.96	105.48	105.65	106.28	103.61	106.67	106.86	106.6	104.04	105.62	105.52	106.34	105.84	109.92	106.55	104.23
106.14	108.03	106.21	105.34	105.16	104.58	107.72	105.78	105.9	106.34	105.81	103.8	104.92	105.15	106.66	107.15	105.6	106.02	104.96	107.85	105.64	104.63	105.94	105.71	105.49	105.56	106.5	105.86	107.44	105.07	106.03	104.38	107.72	104.79	107.18	108.89	107.71	106.5	104.7	105.84	107.64	106.6	106.01	105.62	108.98	107.04	104.67	106.89	106.8	107
109.36	111.85	111.44	112.28	112.79	111.92	110.58	111.73	110.48	111.3	111.04	109.5	114.46	111.19	113.56	110.86	111.64	111.35	111.79	110.57	113.11	109.06	113	111.07	110.73	111.05	111.6	113.2	112.73	111.66	114.05	113.49	110.19	109.03	110.81	114.18	112.14	111.08	112.75	112.04	112.6	112.55	112.69	111.78	109.81	110.78	111.69	112.14	114.4	113.56
107.36	104.92	104.78	106.81	103.41	105.49	107.68	104.76	105.13	107.07	105.72	107.72	105.36	106.69	106.55	107.63	105.65	106.06	105.51	106.11	107.01	104.95	106.04	107.95	105.62	104.09	105.38	106.3	103.64	106.32	106.46	104.82	107.66	106.16	106.62	105.11	104.38	103.93	106.29	104.88	105.86	104.95	105.7	105.44	101.79	104.37	105.04	107.41	105.27	104.72
103.79	106.58	104.83	104.58	106.11	102.81	104.58	105.8	104.32	103.43	105.16	103.65	106.03	103.2	105.11	104.69	104.72	103.77	105.07	104.23	104.69	104.24	104.55	106.36	105.09	102.86	102.95	102.12	103.73	103.65	105.35	104.11	105	104.65	103.01	105.12	104.93	102.49	103.88	105.54	104.38	106.81	102.7	101.91	102.49	104.51	103.79	103.49	105.2	104.32
106.6	107.19	106.39	105.18	107.17	105.83	106.58	104.64	103.43	104.3	106.99	103.89	106.18	107.33	103.8	105.82	105.15	106.91	105.19	105.78	104.44	106.34	104.97	106.57	106.57	106.34	106.93	104.67	105.84	107.85	104.51	105.71	106.43	106.34	104.3	104.77	105.99	104.64	107.89	105.28	107.31	104.31	106.47	103.94	106.51	105.17	106.5	107.06	105.13	106.3
109.58	108.39	106.24	105.8	108.09	105.79	105.56	103.28	108.46	106.43	106.65	105.8	107.02	104.7	108.14	105.42	104.73	106.84	106.89	106.87	106.2	107.92	106.66	106.77	105.92	107.8	105.12	105.7	104.81	106.04	107.67	107.99	106.68	105.65	106.86	107.52	105.44	106.54	104.41	105.66	106.66	105.49	105.99	106.44	105.08	106.15	107.84	103.8	104.79	107.67
97.993	99.507	100.68	99.343	101.41	99.028	100.01	100.82	100.53	99.273	102.72	101.18	98.813	99.539	98.479	101.68	101.5	98.344	102.38	99.599	99.017	97.173	101.92	101.35	100.94	100.2	99.6	100.08	102.1	101.38	102.56	100.81	99.422	101.66	101.83	102.23	99.923	101.5	101.75	98.759	99.58	98.397	99.026	98.297	99.734	99.722	98.442	99.289	99.682	99.052
109.08	112.29	111.74	112.09	110.32	111.58	110.41	111.36	112.21	113.66	111.78	110.66	110.04	111.28	109.52	110.56	111.43	109.87	109.79	112.72	111.76	110.18	110.14	109.37	109.98	112.15	112.62	111.37	110.78	113.13	112.37	111.14	111.03	111.12	111.96	110.83	108.57	110.63	112.64	110.79	111.05	112.09	108.93	111.38	111	113.16	114.39	111.75	113.16	111.83
110.13	110.21	112.26	113.04	111.91	111.38	107.34	109.36	111.53	109.15	109.55	112.36	110.72	111.75	110.92	109.8	111.59	109.47	110.84	109.71	111.02	110.71	112.84	110.93	110.88	113.25	110.45	112.27	112.39	111.43	110.47	111.54	112.08	111.13	111.18	109.5	109.83	112.37	112.02	111.76	112.11	112.52	110.97	111.31	109.38	113.46	110.78	112.96	114.66	110.85
106.29	104.51	105.11	105.6	106.27	106.48	107.23	107.2	105.36	103.55	104.83	104.94	105	105.69	107.99	108.86	105.48	106.04	104.8	107.05	105.42	107.15	105.65	105.38	106.15	105.24	104.91	105.57	104.85	107.42	103.26	104.57	105.23	105.77	105.41	105.13	105.15	106.26	108.47	105.77	104.42	103.81	108.81	103.71	104.68	104.29	107.84	104.98	105.41	106.76
105.05	105.71	107.02	105.82	107.66	104.69	105.03	104.06	105.62	107.2	106.03	106.1	107.07	106.13	109.86	106.88	105.27	104.61	105.06	104.24	105.31	105.48	106.06	105.32	103.94	103.85	105.73	106.42	103.58	107.97	104.84	103.36	107.27	104.42	105.97	106.56	104.41	103.21	106.4	105.53	103.85	106.02	107.64	106.41	104.12	105.99	105.91	104.66	103.99	107.04
106.55	104.87	102.55	106.86	105.36	105.63	105.34	104.47	106.4	107.27	106.31	105.07	105.38	103.66	105.9	105.94	103.41	107.83	105.26	104.1	103.45	104.87	103.2	107.97	104.91	102.49	105.92	108.82	108.72	104.23	103.71	104.15	105.73	105.5	107.91	105.56	105.14	103.74	104.18	105.04	106.16	105.13	103.19	104.53	105.48	105.72	106.48	106.77	106.17	105.2
112.15	112.41	110.96	113.76	110.45	114.47	112.68	111.18	110.55	111.28	112.33	110.41	111.78	110.48	112.34	110.18	112.58	111.22	111.78	110.99	112.21	111.4	111.68	111.55	111.26	111.32	111.88	112.56	111.22	111.98	110.14	110.6	112.45	113.17	112.29	114.33	111.55	111.35	110.66	109.05	111.55	112.49	112.2	111.1	111.79	113.16	110.74	111.78	110.91	112.53
108.69	109.96	112.15	109.23	110.79	114.03	110.72	110.94	109.18	112.93	112.99	110.99	111.27	110.43	111.68	110.18	108.97	112.16	112.78	112.6	113.49	111.81	112.53	111.38	113.52	112.82	111.62	111.52	112.4	111.95	111.59	111.87	113.27	110.74	110.58	111.19	112.72	112.42	113.76	111.5	109.86	112.8	109.76	112.17	111.4	113.13	110.53	109.99	110.93	109.91
97.414	99.569	102.52	99.378	98.246	99.798	99.935	99.561	98.529	98.4	98.753	102.7	97.415	99.353	98.313	98.447	98.398	100.84	98.042	101.61	102	100.94	99.576	100.08	102.44	99.446	98.806	99.599	100.08	100.37	100.43	99.374	99.185	101.26	98.634	100.59	99.511	97.538	99.686	101.24	98.584	100.47	101.92	99.911	100.45	98.656	98.938	99.171	99.53	99.454
110.64	108.82	110.53	109.93	109.94	109.03	108.15	109.57	111.84	109.15	111.44	109.89	109.82	111.34	111.03	108.59	111.05	109.22	109.31	108.81	110.26	109.64	108.8	107.29	108.87	110.94	110.93	111.71	110.96	110.17	109.96	108.04	112.2	110.14	110.24	110.75	111.04	109.76	111.36	109.23	111.32	111.21	111.42	107.88	110.75	112.54	111.16	109.04	109.75	109.56
105.95	105.09	105.68	105.41	106.76	107.12	104.98	107.21	104.15	102.5	103.29	109.74	107.63	106.39	107.01	105.93	106.64	106.17	106.91	104.98	105.9	106.34	104.32	105.52	105.92	105.8	103.01	104.57	105.36	104.68	104.09	104.55	106.66	105.74	106.68	104.36	106.12	103.88	107.54	105.78	106.15	106.54	104.03	106.45	104.31	105.33	105.79	106.39	106.49	106.65
113.26	111.56	111.73	113.09	112.61	112.66	111	114.32	111.73	112.76	113.92	112.52	114.09	112.93	112.49	114.96	115.46	111.55	113.56	114.45	112.26	112.65	112.14	114.82	113.87	112.42	111.83	112.71	112.66	111.92	113.6	110.4	113.73	113.73	112.44	110.77	113.61	113.49	112.83	112.42	112.29	113.14	112.71	113.27	113.33	112.77	110.97	112.93	112.8	112.64
110.75	111.54	112.15	112.29	111.63	112.55	112.88	111.55	112.06	112.62	110.68	112.33	113.87	111.84	109.59	113.47	113.33	111.68	112.28	111.79	110.69	113.25	110.61	111.14	111.54	112.51	112.31	112.37	109.69	111.23	111.2	112.48	110.23	112.41	112.91	113.3	111.98	112.64	111.36	112.66	112.95	111.61	109.82	111.45	111.31	111.52	112.61	110.66	111.39	112.09
109.78	109.75	113.11	109.29	107.36	110.28	110.5	110.86	111.98	109.27	109.62	108.73	109.68	111.94	107.6	109.9	109.37	107.7	109.41	108.96	109.82	108.08	108.96	111.03	109.56	109.86	110.61	107.74	109.14	109.65	110.24	111.6	110.65	110.07	109.31	110.02	110.33	108.81	108.52	107.53	109.7	110.68	108.8	109.43	110.38	110.44	110.34	110.85	111.24	110.29
112.29	110.63	112.11	113.58	111.82	111.59	111.72	111.85	112.73	109.82	111.3	113.46	111.25	110.06	109.01	109.24	113.29	110.41	112.25	112.27	112.96	110.43	110.84	111.92	112.52	111.1	110.75	112.69	112.2	110.39	113.67	111.19	110.72	112.88	109.85	111.68	109.53	112.05	110.75	111	111.03	113.24	112.09	112.58	111.06	111.17	110.91	111.07	110.5	110.66
105.79	109.13	106.65	107.75	104.54	107.09	105.32	105.7	106.49	108.2	103.6	104.19	107.3	104.14	105.61	107.92	106.4	107.99	104.91	106.56	106.55	104.88	106.21	106.77	105.6	106.03	106.65	105.6	108.6	106.17	105.69	108.39	108.28	109.38	105.82	107.38	106.38	107.86	106.11	106.43	107.93	106.58	108.58	108.52	106.97	103.74	103.11	106.04	107.28	107.62
108.41	106	107.06	107.48	104.82	105.11	108.74	107.88	106.3	104.84	106.21	106.77	107.5	108.44	104.18	104.58	107.1	106.48	105.81	105.7	106.33	103.81	107.76	107.31	107.09	106.21	108.53	106.36	107.52	105.35	105.95	103.89	105.71	105.39	106.32	104.24	107.8	104.19	107.33	106.6	107.69	104.46	104.36	105.77	104.15	110.7	108.39	105.78	106.26	105.9
112.9	114.11	115.84	112.59	114.8	111.16	113.07	113.31	112.16	113.09	110.67	112.46	113.73	113.1	113.66	112.75	114.1	114.33	112.83	112.74	112.76	111.36	112.72	112.52	112.35	112.36	111.24	114.43	111.45	111.68	114.1	112.9	113.46	114.18	113.01	112.79	112.16	112.67	111.98	113.44	111.15	112.58	110.33	112.51	113.1	112.6	111.99	112.75	113.27	114.24
100.69	99.83	98.256	98.994	100.04	101.1	102.07	99.017	100.09	99.785	97.113	97.36	100.11	99.954	99.358	100.47	99.813	100.32	100.74	99.932	99.435	100.77	99.472	98.947	100.41	97.936	101.81	101.45	101.74	101.52	100.43	98.716	99.733	98.958	101.53	101.12	99.879	101.25	99.793	99.812	100.16	100.76	96.675	100.64	101.95	100.94	99.425	99.053	100.09	102.7
97.75	98.021	100.95	101.42	99.727	102.76	98.915	99.6	101.85	99.745	101.32	97.151	103.44	100.46	100.59	103.06	100.03	98.293	100.9	101.25	99.041	101.22	99.383	99.851	98.523	98.992	101.23	99.567	100.06	100.99	100.43	100.37	101.16	99.225	98.723	99.714	98.608	99.761	99.315	99.86	99.503	101.22	101.81	101.18	101.67	97.111	100.3	100.84	100.97	101.61
102.35	106.97	107.47	105.73	106.38	105.09	104.96	105.33	107.62	107.42	107.01	105.11	105.82	104.09	103.19	107.55	105.72	105.02	106.87	106.61	104.03	104.59	104.55	105.99	107.23	105.25	106.25	109.04	106.48	106.71	106.08	106.15	103.2	105.76	106.91	104.49	105.86	107.31	107.91	107.6	106.81	106.68	106.35	107.09	103.35	104.88	107.5	105.79	105.64	106.29
109.37	105.98	108.01	106.92	107.44	106.17	107.27	108.7	106.84	105.14	105.41	106.48	106.67	106.2	103.91	106.96	105.7	107.11	104.54	105.38	104.73	105.64	107.36	108.17	106.61	106.06	103.33	107.76	104.47	103.69	108.28	106.47	109.75	107.64	107.67	105.42	106.09	105.64	106.74	107.18	108.69	105.88	107.52	108.02	108.13	105.89	107.25	105.65	108.18	104.66
118.59	115.79	116.85	115.95	116.05	117.05	118.22	117.83	117.46	117.57	115.64	117.67	117.65	117.74	118.48	117.3	115.66	117.06	118.19	116.47	115.23	115.78	119.82	116.85	115.61	118.41	118.36	117.44	117.63	119.73	118.22	117.57	115.78	117.71	116.58	117.35	116.68	116.88	117.83	117.28	118.92	116.11	117.67	116.32	115.41	119.66	119.6	117.97	119.19	115.09
101.42	106.03	103.06	105.8	103.84	104.05	104.15	104.64	102.43	104.73	102.67	105.77	103.88	105.65	104.73	102.79	103.46	104.88	106.07	104.85	103.56	103.65	103.43	104.23	103.19	103.57	102.46	102.36	104.18	104	103.46	102.44	102.9	105.34	104.78	103	104.44	104.79	104.99	106.8	103.35	102.8	104.3	103.47	101.42	103.02	103.73	107.34	106.48	106.71
111.96	113.08	112.06	111.92	111.63	113.16	112.47	111.01	111.31	113.04	109.3	112.63	113.57	112.32	111.04	113.37	111.96	112.35	111.65	110.13	109.54	111.23	114.08	111.43	111.62	110.46	110.39	109.87	111.42	110.69	110.68	112.58	114.54	109.61	113.16	111.45	112.44	111.96	110.95	112.77	112.38	112.83	110.6	110.36	110.97	109.49	111.58	111.21	111.47	111.71
116.66	117.59	116.02	118.13	116.76	119.44	118.43	119.53	119.08	117.34	118.16	120.3	116.76	116.4	118.63	116.39	117.11	116.81	117.7	119.31	116.56	118.47	119.34	115.24	117.85	120.36	119.97	118.33	118.37	117.5	117.28	116.78	114.43	116.46	117.95	115.84	117.67	116.97	117.44	116.66	116.71	118.11	117.04	116.17	115.57	118.64	116.49	121.07	117.6	118.31
103.21	103.21	104.37	101.87	104.84	104.39	104.93	104.75	103.97	102.09	102.68	102.17	103.69	101.88	105.44	106.3	103.53	104.34	105.68	104.63	103.31	105.6	104.69	102.11	102.97	104.78	103.42	104.96	105.37	104.2	103.73	102.38	104.05	105.47	103.55	104.21	103.44	104.29	103.97	101.71	104.89	102.08	105.49	105.74	103.87	105.47	105.79	103.27	105.67	103.66
104.91	107.1	106.34	105.44	107.17	105.77	104.12	106.66	107.09	106.3	107.06	104.57	107.14	106.64	104.82	105.91	106.4	106.43	105.58	107.03	106.17	104.91	102.58	107.08	104.52	107.11	106.15	106	103.54	107.46	108.05	107.88	104.12	105.61	107.05	107.73	105.42	104.18	103.81	105.69	107.35	104.84	104.87	106.32	104.11	104.67	104.99	106.12	107.63	103.34
107.78	105.65	106.05	104.27	106.58	105.77	102.65	105.53	104.6	104.43	104.69	105.48	104.88	105.3	105.69	104.09	105.49	105.07	105.36	103.25	103.03	101.96	108.39	104.26	103.98	106.49	104.05	104.74	104.76	103.53	105.71	106.87	104.85	104.84	105.18	105.97	104.7	105.87	105.69	104.39	106.34	104.56	105.24	106.27	105.83	102.45	102.53	104.01	104.54	104.12
111.07	107.74	110.07	113.16	110.55	111.34	110.45	113.59	111.43	109.77	112.65	111.38	111.67	112.14	110.3	109.65	111.43	110.03	111.3	111.42	112.92	112.8	111.37	112.13	111.47	109.49	110.14	111.92	111.14	114.01	113.98	112.97	110.56	111.47	111.51	112.86	109.77	112.56	109.91	110.14	111.66	111.28	109.97	110.57	111.66	112.78	111.13	109.31	110.43	109.28
111.34	111.37	110.76	112.45	109.69	111.45	109.06	109.05	111.18	111.23	111.2	111.14	111.23	109.82	111.49	110.48	110.96	111.74	112.41	111.68	107.72	108.77	110.76	109.25	111.51	109.35	112.6	111.43	111.11	108.4	110.91	108.65	108.52	109.76	109.32	110.95	109.75	109.8	112.38	109.67	112.92	111.29	108.79	109.21	110.27	113.22	110.91	111.61	111.21	111.46
104.9	103.68	103.36	103.9	104.96	106.3	105.12	105.08	104.72	105.7	103.98	103.85	104.87	104.72	104.95	104.36	106.24	105	103.69	103.94	103.94	103.32	105.76	106.04	105.15	102	103.7	103.8	105.53	105.64	104.35	105.66	104.85	107.06	104.1	104.97	103.32	104.37	103.33	101.71	105.8	105.89	106.25	105.37	103.29	102.89	104.98	104.13	104.42	104.07
106.88	106.28	104.42	105.88	105.89	105.57	105.3	107.62	106.36	107.85	106.08	105.38	104.71	104.78	104.44	105.19	104.92	106.2	105.42	106.77	107.27	105.44	103.91	105.19	105.28	106.56	107.26	106.93	104.84	107.32	105.11	105.56	106.41	104.44	102.93	105.63	105.31	106.25	106.17	104.53	105.65	105.54	105.02	109.49	103.8	105.24	106.46	106.06	106.08	104.95
107.06	107.71	108.6	106.55	107.23	107.02	104.99	109.02	108.48	106.68	105.58	106.23	109.32	107.71	106.49	105.99	106.94	105.84	103.32	107.23	107.58	106.4	107.94	108.95	108.57	104.43	105.89	109.12	105.64	107.76	107.65	107.78	106.13	107.07	107.33	106.7	105.16	107.33	107.52	109.81	108.2	106.84	106.45	107.95	108.69	107.44	105.67	109.66	107.31	106.86
106.6	106.67	107.64	107.53	107.44	106.33	104.41	108.61	108.14	108.2	106.71	106.22	106.49	105.61	105.23	107.67	105.39	106.75	107.46	109.13	108.92	106.01	106.63	105.42	109.55	109.23	106.3	105.67	104.96	105.63	108.8	106.21	106.87	108.18	108.14	105.78	106.33	106.84	106.65	105.58	108.76	108.3	106.3	108.01	106.08	106.16	106.58	108.58	106.32	105.09
109.86	109.68	108.77	109.84	110.12	109.54	108.98	110.27	109.79	109.7	110.53	110.33	110.1	109.61	110.46	110.6	109.94	109.85	109.69	111.04	109.9	110.93	111	109.48	110.72	106.83	109.64	108.26	110.8	109.67	109.98	111.6	110	110.79	109.98	108.87	109.07	111.9	110.94	109.11	109.95	109.37	109.97	111.15	112.63	108	109.32	109.02	110.51	110.91
117.26	116.65	118.67	116.44	119.93	117.02	117.37	118.89	119	116.08	118.06	116.31	118.18	118.55	118.54	117.8	115.82	117.84	115.55	119.48	118.95	117.2	117.27	117.83	120.98	117.7	117.17	119.05	116.62	117.37	118.67	118.1	116.18	118.2	118.33	115.33	116.98	116.45	117.64	115.86	119.11	118.34	117.35	117.08	117.63	117.74	118.83	119.08	118.13	117.93
103.79	107.82	105.6	104.51	106.19	105.52	105.25	106.88	103.38	104.3	104.21	105.8	105.16	105.68	104.53	106.92	106.13	104.32	105	104.73	105.66	104.72	105.91	105.44	106.31	106.38	106.11	105.65	104.66	104.15	103.68	102.88	104.82	105.75	104.07	104.39	104.45	104.65	107.24	106.89	103.06	104.23	103.78	103.4	106.46	104.27	104.65	106.68	104.91	104.73
117.27	116.61	119.08	115.36	117.35	117.03	119.57	118.62	116.14	117.21	117.61	118.72	117.43	118.02	119.69	119.13	116.2	119.7	119.18	119.52	117.04	117.78	116.17	118.16	117.24	119.1	117.29	115.99	117.2	117.78	117.6	116.97	115.72	118.1	119.33	117.63	117.61	118.3	119.33	118.97	115.78	117.97	117.73	117.18	115.75	117.45	116.19	114.93	116.65	116.28
111.28	113.17	113.54	112.87	113.26	112.34	112.78	112.56	112.03	114.61	111.79	113.72	114.55	114.03	113.25	110.57	114.66	113.56	112	113.84	112.45	113.83	113.73	113.1	111.44	111.8	113.25	114.52	112.24	113.2	113.47	113.95	112.76	112.51	112.02	113.64	114.32	112.6	113.96	110.99	112.49	112.51	111.72	115.26	113.87	111.19	113.89	113.14	114.18	112.8
115.94	117.7	116.25	118.92	117.94	115.28	117.84	117.34	115.55	117.81	117.06	117.72	117.61	120.61	117.16	116.95	117.74	117.59	116.95	115.47	117.93	118.4	118.22	116.38	117.56	117.25	116.12	117.35	116.11	118.02	118.94	117.73	117.05	120.16	116.61	116.93	116.22	117.86	118.24	117.84	119.01	119.28	118.74	115.57	116.1	117.95	118.38	118.52	115.74	117.15
104.44	103.06	104.29	103.88	107.26	106.3	104.55	104.03	103.92	105.13	105.05	103.57	104.26	102.68	104.84	102.14	104.27	105.73	104.76	103.46	103.34	105.61	103.91	103.57	102.38	104.6	105.03	104.32	104.38	103.13	105.77	104.83	106.62	103.81	103.89	100.38	101.78	103.41	104.14	102.29	103.67	103.95	104.19	104.16	100.15	103.08	102.49	104.38	105.06	103.44
113.06	112.79	111.25	109.47	112.67	111.75	111.39	113.34	112.58	112.84	111.38	111.6	112.15	113.2	112.5	113.26	113.4	113.69	113.75	110.39	112.86	112.89	112.39	114.04	112.08	112.51	111.39	112.77	111.5	111.65	112.91	112.72	108.86	112.22	111.57	111.69	113.26	111.23	111.09	110.01	112.15	113.81	111.57	112.24	110.47	110.95	113.05	110.47	114.72	109.8
105.4	104.44	105.47	106.6	104.86	104.86	102.93	105.65	103.74	103.61	107.12	106.75	102.84	105.9	107.55	103.49	103.84	104.12	104.71	105.19	107.62	104.36	105.53	103.97	103.45	102.36	103.49	103.86	105.26	103.13	105.42	104.61	106.44	105.83	104.55	104.79	106.78	104.08	108.09	107.59	106.73	105.44	104.14	107.02	105.92	107.16	106.71	106.67	103.79	106.45
106.31	103.3	105.75	103.88	105.03	104.48	105.67	104.75	106.28	104.98	104.44	107.47	106.02	102.08	105.55	103.64	105.67	107.98	106.82	105.76	105.51	103.49	103.31	106.69	106.45	106.25	104.62	104.28	105.8	103.36	104.69	104.99	105.12	105.38	105.44	106.02	106.27	105.39	105.81	103.85	104.24	106.22	104.56	106.92	105.33	107.12	103.65	106.05	104.11	105.01
103.91	106.79	106.2	103.3	104.36	103.86	104.94	103.4	102.01	103.65	106.61	105.29	105.19	104.09	104.21	107.37	104.72	102.08	104.36	103.3	104.13	103.66	104.19	102.07	104.63	102.28	103.78	103.86	102.97	104.18	102.66	105.16	103.7	106.31	104.78	105.28	105.24	105.26	104.25	105.03	104.81	102.62	102.06	103.87	101.63	103.19	103.63	103.76	102.14	104.42
108.67	108.37	106.12	105.49	105.96	107.92	109.81	106.12	108.16	107.14	108.72	108.28	107.09	109.16	105.7	106.53	109.29	107.45	106.78	106.89	107.54	107.82	107.71	105.94	107.09	106.2	109	106.53	107.48	107.45	106.8	108.05	107.08	107.18	108.39	105.79	107.26	108.33	108.56	110.05	108.85	105.52	109.15	104.79	108.72	106.8	106.33	107.1	105.85	108.18
108.97	108.11	106.46	107.91	108.15	105.74	106.58	106.99	106.3	104.67	105.35	106.66	106.76	108.53	108.28	109.16	108.39	106.7	106.95	105.8	108.33	108.17	109.48	108.68	107.93	108.9	106.55	105.36	104.51	106.39	107.01	105.4	106.36	105.09	107.18	106.32	106.57	105.78	106.48	107.53	107.03	107.36	106.96	105.89	105.53	105.82	105.43	107.82	106.88	108.2
110.91	110.97	112.92	110.68	112.5	111.83	110.83	110.78	110.25	114.71	108.82	112.04	113.09	110.46	109.26	114.05	112.06	113.17	113.78	110.6	113.68	112.92	113.45	111.4	111.71	111.43	113.76	111	110.72	114.35	111.97	113.52	109.87	111.2	113.97	112.41	110.89	112.66	112.78	111.4	113.69	110.45	112.77	111.48	110.41	110.61	112.72	112.62	113.07	111.32
103.43	107.47	106.41	107.39	104.82	107.72	106.39	107.07	106.27	106.57	106.88	105.39	104.79	105.35	105.85	107.16	105.8	103.51	104.21	103.81	108.47	105.47	107.15	106.37	106.02	106.12	105.88	104.8	103.8	107.36	108.3	106.02	104.88	105.51	108.33	106.46	105.47	105.52	106.01	108.08	104.95	105.33	106.82	108	105.6	104.11	103.97	105.21	105.56	106.01
103.59	104.41	104.67	106.41	105.42	106.21	109.5	105.3	104.96	106.73	104.89	105.63	102.47	106.47	107.06	105.8	105.53	105.96	105.84	106.61	107.94	105.51	104.77	105.14	106.34	106.57	105.22	107.29	107.05	107.15	106.28	104.02	105	105.76	106.43	106.07	104.64	106.02	105.39	105.42	104.43	106.47	105.61	106.14	105.06	107.09	105.89	106.43	105.86	105.67
105.26	104.82	105.29	106.75	106.29	104.19	105.52	107.1	106.2	107.61	107.19	105.83	105.76	106.49	103.45	105.28	103.67	105.23	107.57	105.85	106.15	105.35	105.29	103.34	105.38	106.73	103.91	108.02	106.62	104.99	104.77	106.41	105.9	105.83	106.09	105.95	108.32	105.2	108.62	105.09	105.81	106.98	106.6	105.75	106.6	106.05	106.24	106.7	106.38	108.69
109.53	111.7	110.02	111.38	110.49	110.65	110.99	109.33	110.54	110.92	111.75	109.58	111.24	109.78	110.18	108.66	110.59	108.48	107.81	114.55	111.83	108.48	110.58	110.19	109.84	109.13	109.64	111.33	111.87	111.51	107.84	110.94	109.67	108.16	109.04	110.44	111.15	110.01	110.57	109.58	111.44	113.12	112.71	110.6	110.85	113	112.15	110.71	111.68	109.35
110.46	111	110.3	111.62	110.49	111.82	108.79	111.45	112.41	108.61	110	110.14	110.04	110.57	111.07	110.24	112.6	108.92	110.92	110.99	111.04	110.72	112.43	111.63	113.25	108.14	109.26	112.62	109	110.91	110.35	110.77	112.18	111.69	110.06	109.62	110.62	109.91	108.77	111.43	112.36	110.89	111.54	109.24	110	109.7	109.81	109.44	108.62	110.16
104.88	107.44	104.32	104.58	103.53	108.62	103.87	105.33	105.99	105.48	107.09	105.71	106.95	107.77	105.06	106.95	105.69	105.87	105.95	106.5	104.76	105.25	106.32	104.53	105.55	106.14	104.98	105.81	108.88	103.96	105.26	107.62	106.53	108.8	104.69	107.83	106.55	107.23	104.13	106.95	105.21	108.56	105.69	107.55	105.86	106.27	106.12	105.26	107.8	105.19
112.1	113.77	112.12	112.65	114.23	112.2	112.31	111.13	110.3	111.35	112.11	112.39	115.99	110.98	112.99	111.6	111.69	113.81	112.54	111.89	111.75	113.88	112	110.96	111.7	111.63	110.33	112.37	112.24	113.06	111.17	112.5	111.83	110.37	112.16	112.2	113.06	111.09	112.94	113.86	111.42	112.44	109.89	111.43	111.16	110.44	111.65	111.43	111.04	111.6
97.794	99.116	99.215	100.62	100.49	99.283	101.96	101.83	101.58	98.934	101.82	99.602	99.519	99.588	100.54	100.61	99.746	103.42	99.183	96.074	98.867	100.84	102.32	100.43	100.94	98.886	99.108	100.36	102.05	100.76	100.49	99.698	101.51	97.437	100.8	102.3	99.706	101.41	100.1	99.026	98.716	99.081	99.678	100.72	100.18	101.71	99.918	99.244	101.1	100.35
109.49	110.36	108.85	109.43	108.12	108.92	108.69	108.28	110.74	109.7	108.05	109.72	107.34	110.55	108.42	109.74	108.57	107.64	109.38	109.55	109.99	112.42	111.51	109.81	110.51	111.69	111.11	110.13	111.15	109.63	110.64	108.89	109.92	110.31	108.73	111.7	107.13	108.17	110.41	109.03	107.77	109.32	109.85	109.75	110.41	107.85	110.49	110.54	110.64	111.39
106.92	107.07	105.33	105.49	107.58	106.61	105.61	105.11	107.23	106.29	103.63	105.52	106.54	109.57	106.48	107.39	103.96	105.38	105.69	106.72	104.33	106.7	106.66	105.18	105.1	105.37	105.95	106.08	105.49	107.82	105.31	106.75	105.97	106.49	105.47	105.29	102.23	104.93	106.86	105.56	105.23	107.16	105.53	107.13	106.36	108.59	104.06	105.97	108.57	106.57
113.92	112.93	114.71	111.12	111.88	114.59	112.04	111.35	113.75	110.35	114.09	111.2	113.55	110.75	112.52	112.23	115.92	114.33	113.81	114.2	110.72	113.21	112.23	113.37	112.81	112.38	114.68	112.43	113.57	113.49	112.17	111.98	112.03	115.29	113.04	111.49	113.18	112.46	113.58	111.52	111.77	110.7	112.42	114.03	112.74	112.44	111.88	111.51	114.4	112.76
103.99	105.88	105.77	105.23	106.41	107.33	106.84	106.39	105.68	105.44	107.83	105.33	106.12	105.27	107.59	104.24	104.85	106.84	105.14	105.13	107.51	110.22	104.45	106.11	106.1	106.6	105.47	104.76	103.89	107.22	104.19	106.88	103.5	108.46	106.41	103.89	104.26	102.59	105.68	105.65	107.12	106.65	106.11	105.16	106.48	103.79	106.3	104.82	104.11	103.52
99.958	99.633	101.15	100.58	100.52	99.074	100.92	98.848	99.647	98.951	98.326	100.35	98.419	100.03	98.244	100.92	99.106	98.228	100.14	98.69	100.35	98.634	101.04	97.143	100.61	99.248	101.08	98.343	100.23	99.92	100.98	99.694	97.605	99.93	97.895	99.939	98.604	97.204	101.04	99.153	98.058	101.12	100	101.21	98.54	101.55	98.849	98.764	98.023	99.299
105.51	106.01	106.5	103.29	107.1	104.63	105.31	106.94	106.48	105.52	107.98	106.46	106.08	104.75	103	105.66	109.02	104.73	107.31	103.19	105.42	105.17	105.26	108.32	109.07	108.2	106.66	107.93	107.24	106.65	106.24	104.86	104.67	106.88	105.36	107.14	107.98	106.79	106.49	106.78	106.03	105.66	106.41	106.81	106.39	107.69	105.05	105.06	106.37	106.09
111.31	112.43	111.86	111.69	111.23	108.78	112.27	109.54	109.79	113.28	108.87	111.98	113.27	113.12	110.32	111.53	108.67	109.73	106.65	111.43	109.65	109.99	110.95	112.09	112.17	112.04	110.16	109.71	113.29	110.11	111.11	111.15	110.57	109.29	112.19	112.9	110.26	109.36	111.35	110.48	109.19	110.73	111.97	109.64	110.33	108.89	109.38	112.79	113.2	112.92
106.12	103.41	106.48	104.86	104.73	105.47	107.08	108.04	105.34	105.5	106.34	107.17	105.23	106.13	106.77	105.5	104.89	104.55	105.25	104.85	105.54	105.98	105.73	106.19	106.03	105.5	107.35	103.37	109.11	105.35	108.22	107.22	107.51	104.89	105.57	106.95	103.5	104.49	106.63	106.83	105.07	104.8	105.4	105.32	104.96	105.39	103.34	106.88	106.69	106.69
103.48	104.27	103.68	104.24	103.15	105.69	103.31	104.25	105.68	104.87	100.61	104.15	103.74	106.5	102.01	103.22	104.97	104.02	103.18	104.94	103.53	104.64	106.48	104.43	104.95	103.61	105.25	101.17	103.82	102.45	105.52	104.49	104.72	104.17	104.81	103.77	105.34	106.59	104.66	103.17	103.35	103.2	102.84	101.57	101.51	103.38	105.13	103.69	102.51	104.64
104.17	105.11	103.19	105.34	103.36	103.31	103.48	103.81	104.25	105.56	103.73	101.75	103.19	103.57	102.38	102.98	105.01	103.55	103.95	105.8	106.53	105.39	103.34	103.6	104.26	103.57	102.93	104.67	105.15	106.84	103.14	105.07	101.29	103.75	103.82	105.31	103.06	104.67	105.58	105.71	103.57	104.28	104.46	105.48	103.07	104.77	103.2	105.56	102.99	101.93
99.958	101.51	99.4	98.75	101.37	98.898	98.775	98.521	100.05	100.33	98.865	99.598	99.708	100.94	102.18	99.676	101.42	99.216	101.29	97.992	101.3	99.342	101.33	96.509	100.7	98.701	100.71	99.645	101.27	100.05	100.63	99.462	100.58	100.88	99.74	102.15	101.21	101.26	100.15	100.03	100.26	101.39	101.51	100.03	100.99	97.343	98.895	100.86	101.55	99.626
104.72	105.75	107.25	105.13	103.96	106.13	104.82	105.13	107.6	107.49	103.74	107.03	105.64	105.21	106.65	107.47	104.5	104.25	105.31	105.97	105.6	105.18	105.22	107.12	106.13	103.74	106.14	103.23	107.85	105.93	107.45	105.61	106.94	105.69	105.29	105.06	107.42	104.47	104.64	107.12	106.85	104.51	104.8	103.78	104.33	108.16	105.78	107.29	107.29	104.21
113.41	110.88	111.55	112.77	111.76	114.29	111.34	113.67	111.76	111.52	113.2	112.38	113.05	113.91	116.53	109.32	114.4	113.13	113.76	112.5	113.07	110.33	114.23	110.84	113.56	111.7	112.75	114.64	114.15	110.36	113.08	110.95	112.11	115.78	111.6	113.8	112.73	112.95	112.57	111.62	112.84	113.96	111.06	114.99	111.26	112.09	111.54	113.51	110.68	113.17
109.47	106.24	105.96	106.69	106.32	106.19	106.95	107.68	108.34	105.69	107.78	108.44	109.68	107.12	109.53	107.17	107.71	106.84	106.23	106.41	106.61	105.65	105.23	107.66	107.5	108.66	106.36	107.2	106.2	105.68	105.98	107.3	106.11	109.65	107.57	104.72	105.7	106.52	107.14	109.26	107.01	108.35	108.64	106.74	107.11	108.19	106.71	103.41	105.58	108.55
106.68	106.48	105.99	104.62	106.99	102.66	106.01	104.88	105.54	106.37	104.13	107.16	103.66	103.58	104	104.51	104.23	106.97	105.42	106.4	104.76	103.82	106.06	105.91	107.26	106.12	105.89	102.36	104.57	105.06	103.65	104.39	105.7	105.16	107.75	103.91	108.53	103.4	107.35	107.07	106.45	106.61	106.84	105.64	107.28	104.54	106.09	102.38	105.47	104.99
110.64	111.73	111.62	112.33	111.7	112.2	112.43	113.2	111.1	113.02	110.7	109.08	110.44	112.01	109.96	110.7	110.16	111.9	113.1	112.2	110.75	111.54	109.3	110.76	110.33	110.5	113.58	112.79	112.43	110.88	112.52	112.32	112.39	111.35	110.61	111.25	111.71	112.37	111.69	112.15	110.65	110.63	110.06	108.98	109.03	114.93	111.93	110.91	111.75	113.02
103.99	105.11	105.72	107.83	105.19	107.99	106.26	106.7	106.55	105.77	104.44	107.03	107.3	108.48	102.97	103.56	105.16	103.36	106.2	103.77	103.92	105.29	107.37	107.15	106.78	106.25	104.64	103.03	104.34	104.64	105.51	106.22	105.73	104.9	107.81	104.05	105.89	106.09	105.79	106.1	105.81	103.98	105.25	105.8	107.08	107.31	107.14	106.34	107.04	105.83
107.18	106.99	106.68	104.84	105.09	104.51	111.1	107.36	106.07	106.06	107.89	108.09	105.03	104.99	106.23	102.29	105.86	107.89	106.66	104.98	103.97	104.82	107.6	104.72	105.51	105.32	106.29	105.16	107.12	105.52	105.73	105.94	106.65	106.45	105.42	106.42	106.41	106.94	106.78	104.23	105.62	106.26	107.04	106.61	106.55	107.66	107.45	107.84	107.31	107.03
108.42	106.6	105.56	106.67	104.34	106.59	106.67	105.15	105.69	105.76	105.82	104.47	104.96	105.82	105.86	106.12	105.89	104.74	107.36	103.99	106.61	105.21	106.14	107.11	104.83	105.33	103.44	105.41	104.64	106.83	106.68	103.8	102.88	103	103.53	107.04	105.84	102.98	105.19	104.31	104.53	104.18	103.5	104.5	105.64	107.07	105.96	105.6	107.16	105.38
108.35	107.62	108.11	109.24	106.76	103.9	106.87	106	102.72	107.22	105.69	105.65	107.93	110.24	106.64	105.99	105.45	106.06	105.68	105.2	107.15	104.74	106.57	105.81	106.2	106.65	108.42	106.95	105.23	105.19	106.62	108.45	107.18	106.95	107.35	106.1	106.84	106.21	106.79	105.45	104.53	108.67	108.38	104.58	105.91	104.51	107.54	108.67	106.43	107.52
103.15	104.56	107.08	103.98	106.89	107.31	108.11	106.85	105.22	105.59	107.26	107.66	105.93	107.16	106.54	104.17	105.05	106.46	104.57	108.58	105.94	105.44	107.91	107.96	104.85	105.72	106.78	105.64	105.63	106.81	106.27	104.05	105.89	107.35	107.87	105.05	108.69	107.09	105.2	106.97	105.16	105.55	106.72	108.75	108.47	105.64	106.05	106.52	107.54	106.62
109.67	109.77	110.67	109.74	110.36	109.55	107.42	109.96	110.46	110.84	110.58	111.08	110.03	110.03	111.72	110.29	112.09	111.6	110.09	108.08	111	112.31	110.67	110.1	111.2	110.38	111.2	109.48	109.77	108.34	108.61	109.5	106.96	110.36	110.68	109.29	108.75	108.54	109.21	110.56	112.95	109.91	110.52	112.47	110.03	109.98	109.35	109.64	111.96	109.27
107.36	105.46	107.08	105.19	108.58	105.95	106.43	106.86	104.54	106.16	107.48	105.47	107.96	106.53	107.61	107.74	107.44	107.41	104.69	105.62	106	107.88	105.21	106.2	105.88	106.9	106.24	106.33	104.81	105.49	106.65	105.67	105.64	108.41	103.62	107.16	105.6	106.12	106.47	104.81	107.8	104.54	105.84	105.59	104.97	104.4	107.7	106.71	106.01	107.72
101.87	101.33	98.905	99.784	100.5	102.59	99.646	99.764	100.9	98.727	98.954	99.347	100.15	101.5	98.799	100.83	100.97	99.957	100.51	99.031	98.847	100.39	100.2	100.62	104.81	98.911	100.16	102.47	99.068	103.18	97.063	98.515	99.835	100.8	100.79	99.498	100.51	99.959	101.1	98.8	99.284	96.186	98.364	98.752	99.826	101.28	100.33	100.56	100.64	99.61
104.16	101.69	102.93	103.81	102.29	103.76	102.46	104.97	103.98	103.13	104.73	105.91	104.05	104.9	102.81	103.47	102.8	103.36	105	103.85	104.47	104.74	105.78	103.54	105.71	105.31	101.98	103.32	104.48	105.89	104.32	104.39	104.47	104.99	106.07	102.37	103.89	105.63	104.2	103.48	105.15	104.85	104.69	103.44	103.11	105.47	103.9	104.7	104.15	106.45
98.708	101.19	100.4	98.546	99.482	98.391	100.96	98.479	100.66	100.39	98.05	97.892	98.401	100.25	102.76	101.52	99.177	102.52	100.43	99.568	101.5	100.4	98.872	101	99.942	99.256	101.48	100.7	99.825	100.85	99.607	101.4	99.433	99.088	99.613	99.457	98.922	100.54	99.593	99.679	99.088	99.684	96.207	98.199	99.027	101.6	99.072	99.26	99.401	100.39
98.464	99.852	99.268	101.6	102.85	101.98	101.69	99.902	97.533	99.76	100.35	101.19	100.24	97.694	101.89	102.07	99.902	100.28	99.681	97.81	101.35	101.89	99.195	101.33	99.357	100.39	101.25	100.52	99.893	99.905	100.57	98.956	99.593	101.11	101.27	97.608	99.298	102.65	101.62	100.7	99.3	99.38	101.25	100.8	101.12	98.728	99.082	100.14	101.15	98.572
103.72	105.53	105.8	107.58	106.31	106.76	107.6	109.02	110.77	104.78	108.27	108.6	106.25	106.44	106.07	106.64	107.23	106.09	106.05	105.06	103.47	107.42	106.27	106.74	105.35	106.97	107.2	104.96	108.12	106.81	107.06	106.97	105.37	107.07	107.67	106.45	104.74	107.66	108.01	107.41	105.86	107.95	108.79	106.25	106.21	104.97	105.82	108.07	107.99	108.05
111.32	111.28	114.2	109.37	113.64	110.31	112.52	109.88	111.16	114.2	110.21	112.57	110.09	110.88	109.3	112	110.87	111.47	111.63	111.44	111.1	110.71	110.08	109.51	112.01	110.69	112.11	112.04	107.28	108.77	109.39	108.23	109.8	110.87	110.75	111.71	112.09	111.85	111.59	110.94	112.39	110.75	111.58	108.92	112.3	113.89	110.31	112.33	111.77	112.4
105.21	104.74	104	105.45	105.67	103.38	108.58	107.09	105.62	106.2	106.89	106.09	106.48	105.03	105.84	107.13	104.53	106.15	104.45	107.04	105.72	105.64	107.22	104.64	105.97	103.85	104.84	105.04	105.85	102.69	103.27	106.05	106.33	105.68	104.61	104.82	106.97	108.91	104.92	104.35	107.12	105.88	105.13	105.47	106.41	104.76	103.07	104.12	105.41	106.57
112.98	111.79	111.36	110.63	112.93	109.83	112.86	110.9	109.76	113.5	110.66	113.07	109.89	113.73	111.98	110.77	109.9	109.58	113.05	112.7	112.65	111.5	111.69	110.22	112.17	113.36	111.44	110.72	110.37	112.05	112.6	110.26	110.83	111.33	112.91	113.58	112.1	110.14	112.09	111.04	111.18	111.34	111.9	109.6	113.4	110.95	111.23	114.55	109.73	110.55
103.89	106.48	104.45	105.01	107.73	107.87	107.74	106.14	106.56	105.44	107.92	109.36	106.32	104.99	108.55	105.77	104.84	106.09	108.46	105.02	104.98	105.69	108.48	107.88	106.15	105.05	106.49	108.16	106.72	106.35	104.02	105.14	106.11	106.46	103.81	106.24	105.9	104.87	104.48	106.61	107.13	106.54	108.07	105.2	106.81	107.17	106.91	104.38	103.31	106.89
108.45	111.39	112.44	111.69	111.83	113.15	112.72	111.94	110.18	112.71	109.86	112.32	111.03	110.87	110.9	109.86	112.29	111.3	110.21	113.71	113.16	113.2	111.25	112.54	109.86	111.65	108.52	112.01	109.97	113.01	109.7	112.43	109.92	112.92	111.05	111.94	112.58	113.82	109.15	110.14	112.16	110.76	111.09	112.02	111.24	111.28	110.77	111.63	113.24	111.06
111.73	110.22	110.79	112.91	108.98	111.79	113.8	110.77	112.34	110.62	109.37	112.08	112.5	111.06	110.78	113.02	113.2	110.07	113.1	110.31	111.89	111.91	109.19	112.56	113.31	112.91	111.68	113.97	109.49	110.88	111.72	112.41	112	110.92	112.36	110.27	112.5	110.07	110.06	110.52	111.82	112.63	111.16	110.75	108.63	111.26	109.53	112.4	111.84	110.5
110.98	111.26	110.66	111.11	110.74	109.94	109.52	111.38	110.69	112.21	112.91	111.75	113.26	110.41	108.74	110.84	113.46	110.62	111.13	110.6	113.95	111.75	112.83	111.34	111.27	109.49	110.97	112.72	112.33	111.02	110.83	114.87	111.49	113.25	112.13	108.13	110.08	110.89	110.52	114.59	112.08	110.53	111.32	110.85	111.2	112.3	109.63	111.67	109.51	109.87
104.93	107.11	104.49	106.35	104.49	106.28	106.64	107.87	106	105.45	105.48	103.86	104.99	106.59	105.92	103.72	105.97	104.67	106.25	104.46	105.14	106.88	107.71	104.92	104.34	105.98	104.31	104.81	105.19	103.71	103.54	107.78	107.88	104.93	104.2	104.67	104.72	104.09	107.34	105.55	105.56	104.86	104.95	106.43	107.84	104.65	105.57	104.56	105.62	103.77
106.17	107.93	105.68	108.23	106.79	106.27	107.87	106.97	106.8	104.59	106.14	104.29	107.42	103.03	107.58	107.12	105.57	108.7	104.58	105.8	105.66	105.9	105.97	109.49	105.63	106.74	107.91	105.94	106.99	107.2	106.12	105.79	106.63	106.66	107.39	105.15	106.56	109.04	105.98	105.86	106.24	107.34	104.64	106.71	107.77	104.6	104.82	105.91	105.67	105.43
107.08	105.6	107.13	105.01	107.46	105.7	107.81	106.97	104.26	105.65	106.87	108.68	108.94	105.57	107.75	109.46	109.03	109.16	105.89	109.17	105.52	105.64	106.15	108.25	106.3	108.31	102.37	104.22	109.04	107.12	105.85	106.93	109.89	106.92	107.12	107.09	106.64	104.68	107.35	106.9	109.41	107.91	102.75	107.93	109.54	108.5	106.09	108.82	109.53	106.32
104.66	106.73	104.81	107.47	107.88	106.88	106.21	106.82	104.99	101.75	107.27	104.03	106.04	104.54	107.03	104.91	104.6	105.48	106.95	105.32	104.45	107.46	105.84	106.47	105.68	105.39	106.67	107.77	107.89	105.52	106.01	105.33	106.68	106.27	106.69	107.1	103.73	106.75	106.58	105.46	104.99	105.78	105.08	106.01	107.15	105.31	106.27	107.45	106.04	104.75
117.48	116.84	115.92	118.69	117.5	117.68	117.47	119.26	115.48	118	117.92	116.63	116.77	117.52	119.36	115.8	117.32	118.63	118.88	118.6	120.02	116.7	116.9	118.29	119.12	116.22	117.69	118.86	117.36	116.74	117.11	118.01	118.26	118.21	117.9	120.93	117.39	116.36	119.03	118.59	119.04	115.91	116.86	118.31	116.93	119.89	120.53	120.44	118.78	116.66
106.5	106.69	105.14	104.81	106.39	104.41	105.18	105.55	105.6	106.23	105.71	104.48	106.82	104.31	103.84	104.22	103.49	106.45	104.91	106.06	106.98	103.5	104.55	104.22	105.42	105.55	105.7	105.1	106.55	105.68	105.75	105.4	101.24	106.08	106.23	105.92	105.94	104.01	102.57	104.78	106.05	106.31	104.87	105.94	106.6	105.93	107.26	104.09	106.61	107.63
104.12	104.24	103.97	102.9	103.5	101.67	104.41	104.33	105.02	103.91	101.77	104.41	102.9	104.69	102.78	104.54	105.25	104.75	106.24	105.32	102.97	106.06	102.63	103.41	104.26	103.73	102.46	104.2	104.97	105.14	106.18	103.21	104.01	102.76	104.15	102.44	104.66	106.09	104.6	103.47	105.74	105.49	106.74	105.41	103.14	104.38	106.38	104.3	104.35	101.25
108.71	110.44	106.99	109.7	109.93	110.15	110.73	109.54	107.86	107.19	111.11	108.4	109.96	108.09	110.54	110.78	112.35	109.67	110.69	110.41	110.6	111.12	107.41	109.71	110.58	109.03	108.17	110.71	108.44	111.1	106.8	109.17	109.92	109.94	112.31	111.07	108.65	108.96	109.15	108.82	107.99	109.73	111.37	112.3	110.9	111.8	112.36	110.51	111.68	108.07
101.62	101.44	102.74	99.857	100.76	98.01	98.732	100.32	98.984	100.92	98.913	101.31	99.39	100.66	98.784	98.482	102.55	101.49	101.33	99.884	100.62	101.91	101.04	100.05	102.35	100.81	102.35	102.29	98.658	100.29	100.07	99.032	100.57	100.11	101.7	100.72	99.466	99.502	98.698	100.3	98.157	99.011	101.58	99.099	97.245	100.1	101.06	99.75	101.07	97.638
104.9	104.2	104.89	104.75	105.32	104.64	105.54	104.25	105.67	108.54	105.21	103.91	105.53	107.35	105.42	104.64	104.79	105.59	106.9	106.17	106.61	106.51	107.23	105.92	106.27	107.23	105.77	104.94	106.87	103.68	106.45	106.86	106.97	107.09	105.3	103.17	105.89	104.19	105.09	105.14	105.11	105.9	105.29	108.81	104.09	106.38	102.57	105.37	106.3	105
[truncated: 150 more columns]
