# Supplementary material for: Genetic dissection of main and epistatic effects of QTL based on augmented triple test cross design
Source: PLoS One. 2017 Dec 14;12(12):e0189054. doi: 10.1371/journal.pone.0189054 (PMC5730204; doi:10.1371/journal.pone.0189054)
Supplement: S8 Supporting Information — (ZIP) [file pone.0189054.s008.zip › z4_600_0.2_10.csv]

112.96	109.12	111.21	102.5	108.77	111.76	114.1	109.62	108.18	114.19	108.79	105.14	111.64	109.46	105.72	110.33	109.59	98.921	111.08	107.88	110.47	111.55	108.2	109.65	108.88	111.28	102.2	110.42	107.19	107.29	115.51	108.24	110.18	109.36	112.54	111.35	114.36	107.23	109.7	106.83	106.55	110.55	111.04	115.89	110.4	107.75	103.77	113.68	112.67	109.04
109.69	108.39	116.12	110.81	107.89	106.45	112.24	119.07	112.64	117.3	109.65	114.9	111.65	114.24	111.47	115.35	115.51	110.62	111.63	112.07	115.68	118.92	112.82	114.75	114.15	110.48	108.4	118.56	107.06	106.03	104.91	109.87	115.69	108.4	117.01	116.01	114.98	113.11	111.48	109.22	112.25	114.08	107.58	123.54	113.54	111.93	108.25	113.41	112.95	106.85
106.41	103.9	109.31	111.52	99.582	110.03	105.44	104.22	108.23	103.96	106.45	106.82	100.5	106.58	109.47	105.08	102.18	103.33	111.36	108.46	105.94	111.18	99.976	105.65	104.49	109.24	109.15	107.35	101.59	100.69	103.43	110.27	111.12	106.33	106.56	103.13	109.43	108.81	106.63	104.95	103.59	106.73	102.23	112.82	106.59	109.58	108.77	109.58	108.01	107.62
105.83	112.91	111.56	108.89	117.68	112.25	117.5	113.41	115.48	108.38	110.76	102.73	113.23	113.32	112.82	111.24	113.14	108.58	110.35	109.16	114.8	111.84	106.51	107.93	117.49	109.68	110.11	111.6	106.66	106.67	108.01	107.91	108.46	111.2	115.01	103.96	101.68	111.92	109.33	120.54	113.59	110.68	114.46	118.56	112.12	108.45	110.93	109.83	108.11	112.01
109.87	107.87	108.07	109.45	111.37	100.72	108.2	109.62	105.25	104.41	110.18	107.35	112.12	104.13	113.5	111.12	104.72	108.67	101.59	103.51	103.64	105.54	107.37	109.09	109.83	103.81	106.62	100.71	102.39	103.18	106.16	105.54	105.9	113.72	109.25	108.43	110.95	104.82	110.72	111.18	106.45	112.21	105.89	110.07	104.23	107.65	108.21	107.45	108.45	108.47
102.61	101.56	107.2	103.87	109.85	103.01	104.37	107.73	100.48	105.53	106.87	101.77	102.21	106.94	106.64	107.08	108.56	98.777	100.8	103.13	107.7	101.49	98.567	108.65	108.58	105.98	108.01	100.94	111.01	103.23	104.88	111.13	108.36	98.569	101.03	103.88	95.626	105.91	104.43	109.17	100.14	105.21	105.11	105.52	106.26	105.24	106.79	108.33	105.72	106
122.4	119.15	118.28	116.74	111.61	111.67	118.78	118.1	123.12	117.6	113.77	118.01	115.82	113.67	115.04	121.74	109.21	114.37	125.94	115.8	116.19	124.22	120.75	120.04	111.45	118.94	119.12	116.35	119.02	111.39	113.59	118.61	119.81	116.24	116.2	113.7	122.44	120.65	117.6	116.15	122.65	123.19	118.03	115.32	117.46	117.35	117.69	117.32	119.09	114.35
111.15	107.8	111.35	109.99	110.54	110.42	116.42	108.01	110.7	109.34	120.53	111.96	107.9	114.02	114.77	109.88	116.46	112.91	109.95	111.07	109.17	111.37	113.34	113.98	114.42	113.91	114.01	112.25	115.14	113	113.06	116.99	106.39	106.62	109.29	111.38	112.04	120.26	111.54	114.68	116.25	106.3	114.16	112.09	115.7	115.84	109.49	116.03	108.18	108.36
104.69	110.47	111.11	102.87	103.2	101.15	105.84	97.798	104.91	106.23	109.43	102.39	107.04	102.98	102.61	101.66	109.24	103.45	108.27	103.49	102.47	105.28	108.02	106.03	107.34	105.09	104.25	108.73	97.899	106.7	108.81	104.66	102.66	101.52	106.37	102.9	101.56	105.38	105.79	103.87	103.86	109.08	103.53	101.29	105.32	100.95	105.77	108.97	102.59	99.532
104.63	106.22	108	105.9	111.86	101.2	106.91	111.49	108.01	104.76	109.9	109.22	106.61	103.77	111.43	111.17	107.72	110.24	102.68	113.25	101.17	107.92	107.37	106.51	106.79	108.63	110.01	108.01	110.06	103.9	109.2	105.35	107.17	102.84	104.83	108.98	96.844	104.06	110.34	104.61	108.77	108.42	102.79	103.32	100.74	104.47	105.16	98.948	108.94	109.07
105.17	108.04	105.18	111.61	107.09	109.78	108.63	105.32	108.66	108.62	103.01	103.57	103.69	105.2	102.74	98.998	109.86	101.44	99.428	104.87	109.88	107.62	109.49	107.74	98.843	102.53	102.59	101.57	105.31	98.905	104.2	108.53	109.17	102.65	106.68	104.33	107.15	104.65	107.18	106.18	99.851	101.37	102.59	105.49	102.58	104.67	106.39	107.91	103.16	103.03
107.24	114.28	110.88	108.36	111.56	113.09	108.47	107.57	112.21	111.82	117.13	116.33	110.67	112.16	111.69	109.06	111.38	113.41	114.08	106.47	116.69	112.18	113.47	109.11	112.83	113.7	112.47	108.84	108.8	112.76	116.74	107.34	114.03	112.69	109.43	112.78	108.91	106.06	110.84	110.67	116.7	111.1	110.29	111.8	107.74	112.21	112.91	111.28	112.58	110.96
102.87	109.1	106.69	103.51	100.96	105.46	106.05	110.82	107.1	101.09	101.89	105.64	100.76	103.36	108.4	103.77	107.13	105.39	108.82	112.53	96.611	105.33	100.34	105.01	115.56	104.37	109.34	103.9	105.39	105.36	107.54	111.62	103.52	101.09	105.24	109.76	108.22	104.2	104.98	106.35	109.6	107.1	107.67	99.3	105.6	104.61	101.51	108.87	95.211	106.37
114.06	109.65	110.59	120.63	114.84	108.16	117.55	110.47	109.56	111.12	109.78	111.14	113.55	110.06	111.09	111.77	118.19	119.45	110.88	114.81	110.75	109.56	118.49	111.96	111.65	110.36	112.18	107.39	106.15	115.36	106.4	108.56	112.42	105.98	112.38	112.64	113.36	103.29	116.13	104.65	111.9	106.04	113.02	109.31	106.74	111.27	106.87	113.97	104.67	115.93
109.78	112.37	115.63	108.17	111.97	105.63	110.16	107.49	110.34	111.32	111.82	113.14	112.47	106.83	112.74	113.91	112.02	113.11	111.99	114.17	108.85	119.52	112.11	106.57	110.89	111.91	116	118.26	110.31	114.68	110.2	116.51	114.33	113.52	108.29	109.73	106.71	108.59	113.59	110.7	107.8	110.84	106.99	112.45	114.34	105.62	113.35	114.64	115.31	107.6
109.62	103.05	109.94	108.45	101.13	108.02	106.56	99.701	105.7	111.72	103.52	105.01	107.07	112.98	104.38	103.7	108.11	102.78	104.46	103.28	101.65	107.55	111.31	104.83	105.24	104.21	105.14	108.4	106.66	104.76	105.17	102.13	105.53	102.57	106.29	107.27	100.92	102.17	108.12	104.97	108.45	102.26	106.95	104.82	107.46	106.38	106.09	105.38	107.61	109.95
115.3	105.51	112.15	111.63	105.99	112.82	113.65	117.72	113.31	114.08	110.09	112.58	108.34	111.19	116	109.51	115	117.67	105.8	112.35	119.84	110.57	110.06	106.59	112.11	108.87	114.69	107.83	113.21	115.67	111.36	118.71	112.06	106.18	105.57	109.49	114.91	111.05	110.73	106.81	107.97	110.71	109.23	109.4	115.59	113.42	111.91	116.92	111.85	108.58
104.19	106.44	102.89	103.93	106.67	107.63	104.36	107.93	103.76	102.81	102.06	100.53	112.21	108.51	103.88	100.12	103.88	105.44	104.67	101.73	109.56	110.26	109.72	105.25	101.48	105.72	103.9	107.19	102.96	105.41	99.837	107.46	100.52	105.44	107.84	107.55	102.81	108.21	109.75	102.17	109.01	100.36	107.93	104.96	99.587	105.3	105.49	104.35	100.72	97.7
112.17	110.81	109.26	112.84	115.91	104.11	112.27	108.63	105.28	109.89	107.68	105.26	110.24	110.18	112.14	108.47	113.59	110.79	102.85	106.4	104.71	117.54	107.9	106.18	107.01	113.86	114.16	117.44	110.1	112.82	112.57	111.36	117.22	112.28	111.13	116.05	110.49	112.13	112.71	106.43	107.74	103.95	108.44	103.66	112.76	109.44	110.16	113.66	114.62	102.58
113.78	116.58	120.44	111.88	113.84	113.05	111.88	110.73	112.74	110.34	111.86	108.94	108.46	113.02	110.13	113.94	109.43	112.54	109.95	109.13	111.72	113.66	111.85	111.02	114.65	108.49	115.93	111.41	116.4	111.27	111.21	113.41	108.51	112.77	111.61	111.42	114.55	113.65	112.01	110.23	111.27	113.24	110.87	109.29	121.18	113.93	109.85	117.15	111.54	112.43
112.45	118.68	110.44	112.88	109.39	109.57	111.23	110.6	111.39	110.06	108.31	111.78	113.03	109.04	109.58	108.14	107.9	113.85	108.69	110.13	109.81	109.6	109.35	113.74	115.11	116.97	106.02	115.35	107.82	117.84	104.54	110.44	111.9	114.49	113.25	111.09	111.92	110.26	110.94	109.17	110.2	109.2	115.28	108.66	115.48	113.03	111.72	109.72	113.74	112.22
107.86	106.27	104.98	106.56	100.2	100.06	113.68	109.6	105.14	105.51	106.67	108.9	103.74	111.37	108.43	101.19	105.5	105.88	102.42	99.166	112.22	105.23	108.02	103.37	107.42	103.99	104.93	107.82	106.17	106.05	109.33	111.12	101.65	102.14	103.94	104.12	106.85	107.56	107.43	104.91	105.16	104.05	102.81	105.93	100.53	95.779	106.88	109.87	111.49	96.791
99.937	99.219	98.402	93.127	95.233	99.667	95.036	98.116	104.35	97.758	99.676	103.8	102.28	98.607	107.55	99.185	101.56	98.866	102.88	94.625	103.32	100.77	102.99	98.163	101.54	105.34	94.31	103.38	95.913	97.431	102.53	102.38	95.73	103.06	96.695	90.829	98.563	98.121	98.916	95.658	96.785	96.395	99.212	99.866	99.859	101.51	100.31	103.13	94.306	99.549
111.73	111.77	116.05	112.75	114.26	110.49	108.93	115.2	110.21	103.72	108.01	105.77	108.23	113.55	115.23	115.42	112.41	112.38	110.44	115.42	108.23	111.54	107.33	108.75	115.2	110.64	108.08	112.05	109.21	105.37	112.1	107.93	105.71	108.47	120.72	111.7	111.69	107.66	106.27	114.52	106	109.81	108.22	107.73	113.8	110.54	104.94	111.37	109.82	108.45
106.13	115.01	111.92	110.61	111.02	109.95	111.55	102.74	105.62	113.93	111.35	106.11	112.56	107.03	105.89	110.35	112.4	113.38	104.25	110.17	113.57	110.36	111.82	110.87	109.14	111.86	103.19	112.44	106.52	108.65	111.83	114.37	112.24	110.75	111.5	111.63	110.18	111.75	113.69	108.37	115.73	110.03	110.48	109.71	109.73	117.33	109.93	115.69	110.45	108.9
104.04	95.213	99.349	101.82	100.17	100.72	103.42	103.43	106.63	105.02	104.42	97.992	100.7	104.65	99.579	96.785	104.1	100.79	98.198	99.508	99.36	96.761	97.725	98.691	102.56	102.69	98.258	110.26	102.88	100.04	102.25	98.609	101.43	104.98	102.53	103.7	97.131	100.53	97.24	98.205	100.98	100.55	105.43	101	98.746	99.796	97.22	99.77	102.86	103.38
112.55	111.33	109.29	112.39	108.31	108.89	114.54	115.99	112.94	109.67	116.9	113.21	115.1	109.57	115.51	109.95	110.3	105.86	107.1	106.73	116.47	117.9	116.36	114.72	112.72	115.96	107.25	112.11	109.49	112.68	113.1	113.06	107.83	114.38	107.21	112.9	116.42	109.57	111.98	114.03	109.84	106.27	118.89	115.55	109.13	110.47	115.84	118.63	108.51	112.35
107.63	99.591	106.66	102.16	104.26	102.07	100.99	106.84	109.91	102.54	107.52	104.36	103.08	111.56	108.2	102.44	110.71	107.69	109.21	103.72	109.85	105.53	113.88	104.42	103.64	104.18	109.69	106.19	107.97	105.28	108.25	109.79	100.38	111.17	111.25	108.53	106.59	109.33	112.8	107.29	110.85	104.41	104.8	103.04	109.96	111.76	98.534	104.62	106.99	105.64
108.74	106.74	105.15	106.45	104.99	103.08	109.29	100.91	102.29	104.11	105.27	107.01	100.9	102.83	103.78	106.69	105.54	104.6	112.95	107.92	102.5	103.76	107.14	110.46	109.6	106.74	109.97	102.05	108.9	110.11	112.87	104.71	104.07	105.03	103.43	104	103.94	93.387	104.29	104.61	102.66	108	100.93	104.6	109.32	110.38	107.61	101.42	103.98	100.62
112.05	111.52	111.78	115.29	112.31	116.74	108.9	114.76	115.92	110.68	112.64	108.44	113.97	115.22	110.82	111.85	115.05	115.9	110.17	116.28	115.38	119.15	112.29	118.53	117.5	109.17	108.52	108.75	114.74	110.15	110.44	120.5	106.63	119.88	118.19	117.61	108.24	116.09	114.51	108.09	117.99	117.87	117.96	110.4	111.82	115.46	108.78	111.03	112.76	109.66
108.46	116.76	109.01	117.77	111.02	116.2	120.97	113.5	110.5	115.32	110.82	117.03	115.63	111.09	109.53	111.55	115.19	113.55	111.53	111.21	109.86	107.66	112.41	111.41	108.3	112.79	118.73	102.08	118.96	109.67	113.34	106.78	114.02	112.46	124.32	116.34	105.8	110.34	110.59	110.51	107.61	114.64	118.01	107.26	110.22	110.76	110.77	116.66	107.45	116.26
101.93	103.42	96.129	92.656	100.28	97.456	102.86	103.35	103.53	108.65	103.65	97.647	98.899	103.57	100.21	99.615	102.35	103.37	98.905	102.59	98.54	97.121	96.853	99.468	99.426	99.813	101.54	104.21	101.15	100.6	96.512	98.403	95.974	96.649	100.15	94.829	103.07	100.73	97.787	99.39	99.735	104.96	102.06	96.989	106.14	97.669	101.22	98.977	102.74	98.551
106.64	111.17	112.72	107.34	107.41	106.18	102.52	103.84	108.1	103.46	109.4	109.97	103.29	108.14	102.59	106.79	103.59	107.44	104.02	99.15	110.04	103.74	104.59	101.42	102.41	103.59	105.92	102.36	112.96	110.88	107.26	110.36	109.59	108.71	109.35	110.97	108.2	109.66	104.15	106.67	109.93	105.75	108.2	108.84	108.36	107.76	101.89	108.21	108.06	104.6
111.19	113.96	108.2	105.5	101.35	103.66	101.51	103.02	103.62	109.9	106.26	106.31	104.18	106.88	108.1	108.58	110.16	101.92	105.08	107.61	110.25	112.51	102.45	110.42	105.15	111.41	102.98	105.98	103.31	108.09	104.69	112.56	104.98	107.87	104.23	101.27	114.71	109.72	109.16	112.83	108.73	112.47	109.11	109.38	96.768	107.57	103.46	105.87	110.31	101.93
106.84	105.65	110.53	101.09	103.71	104.27	112.24	112.1	108.81	106.99	109.33	104.07	105.95	101.33	108.56	104.55	102.27	107.42	107.02	104.43	102.11	104.95	98.591	106.61	101.2	95.583	102.07	99.59	104.84	103.97	105.3	104.62	106.47	115.12	100.67	103.65	104.82	106.22	105.25	105.28	107.15	100.36	101.84	103.97	106.73	99.428	105.88	108.63	113.56	103.18
113.06	112.68	114.92	115.64	114.55	115.1	112.39	113.17	111.3	111.81	108.58	116.96	115.17	107.08	112.61	112.34	114.32	106.42	112.32	115.8	112.61	110.53	109.79	111.76	106.75	114.55	112.42	112.82	114.19	111.75	111.59	108.44	111.99	115.59	108.3	110.52	112.58	112.87	114.6	110.18	113.88	107.06	112.48	110.43	113.53	116.14	110.94	106.89	115.51	113.53
110.85	101.71	107.84	113.86	111.57	110.82	111.13	106.86	105.29	115.23	109.1	112.36	118.76	108.92	111.5	110.75	109.17	105.4	105.24	105.12	113.39	104.42	110.17	106.5	115.68	106.1	116.95	112.1	111.83	101.9	109.53	113.5	108.99	108.84	109.77	108.47	106.05	112.5	102.82	112.44	112.74	110.29	109.68	119.46	110.88	106.66	111.79	109.81	118.59	112.21
102.4	105.56	108.11	105.46	101.37	107.03	107.25	109.39	101.39	113.98	104.2	104.78	108.58	106.22	109.23	100.26	106.5	106.68	108.6	110.53	104.63	110.75	111.51	104.46	108.2	107.04	108.39	102.26	107.58	105.34	108.35	110.1	108.17	107.87	108.79	100.86	100.13	105.12	98.239	110.68	104.99	107.46	109.83	105.08	107.75	106.99	106.53	102.66	110.21	109.63
105.76	113.73	104.81	100.36	103.94	97.375	102.82	106.3	104.23	102.88	106.34	106.48	114.31	111.63	106.46	109.77	104.39	110.43	106.47	103.13	109.16	105.49	106.37	109.15	107.53	107.34	108.04	103.79	106	107.87	102.16	99.873	109.73	106.93	99.025	104.44	101.69	103.52	107.94	105.05	105.71	99.61	98.847	102.76	104.66	104.51	107.21	108.93	104.38	106.4
112.32	103.5	110.19	105.38	110.96	114.09	115.28	111.43	107.08	101.44	107.83	106.17	102.87	104.95	103.48	102.55	103.22	107.26	105.91	101.77	107.79	110.33	109.52	101.82	100.64	102.16	107.1	111.73	104.58	111.2	107.73	106.68	112.6	104.86	102.57	104.06	110.44	107.46	100.59	109.44	108.28	108.57	100.56	110.36	110.89	105.96	105.96	105.13	106.15	103.13
105.08	104.77	105.23	106.49	105.95	104.74	109.11	106.14	104.04	104.39	110.37	106.79	104.41	100.17	108.6	102.97	105.18	107.05	104.71	106.55	109.48	104.73	104.67	103.79	103.3	107.54	103.42	104.08	101.82	102.04	110.83	104.86	106.26	104.27	103.15	109.07	100.95	108.42	105.65	108.5	111.1	105.44	103.43	103.19	103.06	104.58	105.48	98.977	100.21	111.47
107.82	110.39	110.95	114.69	106.41	103.07	108.43	104.02	110.28	107.81	113.93	110.42	105.97	110.36	110.84	106.19	115.23	114.65	113.6	112.97	112.22	114.94	108.04	108.01	104.49	108.2	115.51	111.6	110.46	107.7	108.91	106.9	111.28	113.19	109.07	119.33	110.15	106.6	110.78	107	109.82	109.7	114.44	113.36	108.76	111.7	114.2	106.87	112.68	112.27
104.83	104.77	108.28	104.99	107.47	103.88	103.82	106.88	105.62	107.86	104.67	105.69	107.23	104.68	108.65	109.97	108.09	102.12	109.45	109.12	107.91	110.55	105.97	109.82	99.23	105.66	100.11	115.04	107.5	100.32	103.18	115.43	104.37	107.12	99.54	113.27	111.36	104.1	109.06	105.57	104.56	102.85	109.18	101.61	103.9	108.11	105.88	109.19	103.48	110.67
107.76	108.6	103.03	100.82	98.385	110.13	101.93	102.32	109.55	95.372	100.06	109.12	99.9	104.86	105.47	109.32	103.43	106.43	104.88	102.75	100.06	106.97	107.1	106.44	107.57	118.06	109.05	105.62	100.95	106.89	106.19	100.59	107.24	109.26	101.82	100.62	107.73	109.07	105.62	109.42	102.27	110.1	98.683	110.03	103.76	103.7	104.21	107.64	106.62	100.12
115.31	114.85	108.6	110.76	107.51	114.49	120.04	115.79	108.4	118.5	110.51	112.13	119.42	113.51	110.36	111.21	113.66	102.13	114.82	112.36	112.53	111.46	112.74	108.76	116.02	108.17	112.79	110.13	109.6	114.44	111.12	113.26	108.77	112.54	114.53	113.09	110.24	115.26	108.67	109.89	105	109.04	106.15	111.82	107.2	106.48	110.9	111.75	114.68	107.86
106.8	103.65	104.14	104.15	106.89	106.11	99.68	107.8	101.3	105.87	107.35	109.96	107.84	97.864	109.41	103.46	102.81	102.37	103.24	108.02	105.99	101.69	107.1	105.71	102.42	99.526	105.67	108.86	105.28	104.98	108.43	107.91	110.27	101.19	98.182	105.09	105.11	105.51	102.5	111.99	103.95	103.56	111.75	106.91	108.84	105.3	106.51	101.12	104.94	106.54
99.285	111.66	109.56	98.733	108.6	111.34	100.48	104.95	106.4	105.19	103.01	104.41	102.03	109.08	104.29	101.31	105.34	105.44	105.52	107.49	108.36	108.2	103.67	110.09	119.35	102.06	111.51	98.835	107.83	95.908	98.813	99.855	104.95	109.73	105.53	110.55	103.46	104.06	102.57	105.59	107.7	107.82	103.91	109.55	109.61	106.42	99.238	99.032	101.32	108.76
106.52	107.21	109.12	108.8	102.33	105.29	104.32	107.85	104.05	105.69	101.04	110.84	101.31	105.51	106.44	110.1	106.24	107.75	106.26	102.48	97.364	100.82	111.07	101.63	103.37	103.29	100.2	105.43	105.12	104.25	101.82	108.43	102.91	109.06	107.32	107.06	106.71	104.3	103.38	100.92	109.75	108.21	106.68	105.39	103.89	108.17	106.25	101.23	112.77	109.5
115.35	116.33	115.61	110.29	112.17	115.04	123.37	111.47	114.65	115.25	111.58	109.21	111.41	120.34	111.27	111.42	115.01	115.45	112.78	112.93	110.39	111.92	111.44	112.67	116.79	115.54	112.13	110.04	113.88	115.98	109.92	114.7	107.03	120.59	110.03	107.82	109.55	123.6	112.54	115.66	111.35	110.61	118.55	109.07	114.76	118.14	119.67	105.94	111.4	114.5
103.81	93.957	101.14	105.94	98.533	97.826	96.022	96.743	103	96.681	106.4	97.148	98.995	103.66	98.418	99.55	99.723	95.444	104.09	102.03	103.28	108.87	104.26	101.18	98.534	97.162	106.06	97.592	103.55	104.4	101.42	108.51	105.03	104.89	102.13	98.665	99.303	96.153	98.877	101.2	92.726	98.74	105.02	92.482	102.38	104.43	97.803	97.483	103.4	97.315
111.92	110.35	114.85	104.87	111.48	110.78	108.79	112.43	108.26	111.65	112.28	117.68	109.34	110.76	106.44	117.4	103.38	109.45	115.11	115.24	113.1	109.64	111.75	110.55	111.42	110.34	108.49	112.66	114.88	113.23	111.82	111.51	111.35	117.3	101.47	111.21	114.17	115.77	109.51	113.9	111.85	107.63	111.23	111.64	111.4	107.7	110.03	111.41	113.82	102.5
107.8	105.56	108.57	111.79	107.82	98.5	103.11	109.59	102.73	102.78	112.17	107.93	105.3	102.38	108.28	108.03	106.73	106.9	108.24	102.77	102.39	101.57	102.91	104.13	106.16	101.13	107.7	101.59	107.63	114.3	106.15	102.34	108.69	103.53	108.7	101.36	102.84	104.17	99.905	110.73	103.93	108.05	104.74	103.99	100.91	110.77	109.26	103.27	109.4	107
109.79	103.78	111.65	115.55	106.65	105.14	112.7	113.87	122.77	108.91	111.65	102.53	112.81	110.4	113.11	109.44	117.66	120.65	106.26	116.81	114.09	112.67	113.68	110.87	115.43	110.86	107.56	109.87	111.33	103.54	115.88	107.81	112.28	117.13	112.03	113.28	112.45	112.28	113.96	110.75	110.02	104.98	111.71	108.82	112.35	110.01	106.61	110.87	108.43	113.14
100.81	101.83	98.831	99.999	104.86	104.8	109.02	106.23	103.69	107.59	109.05	105.47	100.08	108.75	110.52	110.76	107.51	105.88	98.007	100.72	106.77	103.41	108.83	104.66	103.62	104.76	103.19	107.04	102.97	110.73	107.54	108.14	108.71	110.95	105.11	108.07	105.93	105.58	105.53	107.19	106.72	103.04	98.727	107.34	107.15	109.07	110.08	106.33	105.86	108.31
99.842	104.16	105.74	104.06	108.73	105.85	106.16	102.4	107.18	105.57	102.87	110.77	112.42	110.51	99.773	106.64	109.03	107.76	109.42	106.13	109.11	111.63	110.79	104.01	105.47	107.09	107.71	99.069	106.02	96.54	102.49	111.99	109.99	108.71	109.22	110.69	108.96	103.35	107.59	103.88	108.38	104.29	103.4	104.12	103.68	103.77	106.46	115.62	106.42	103.72
109.41	105.62	106.9	111.28	106.35	103.02	103.47	108.28	104.41	106.59	105.69	107.98	104.59	110.06	108.95	101.96	109.11	102.95	104.36	106.61	109.87	103.89	100.55	105.65	110.42	111.76	107.46	105.38	104.88	110.92	98.213	109.7	108.47	109.98	105.89	104.57	107.72	107.34	108.98	107.81	102.01	101.1	107.68	103.52	102.79	107.76	107.52	105.61	113.02	112.91
105.78	104.43	104.9	104.95	108.88	105.57	106.06	109.36	105.23	112.29	110.23	99.459	104.04	101.12	107.34	106.54	112.92	105.54	98.38	110.38	100.68	102.3	99.013	104	100.97	103.6	105.5	108.37	106.04	105.91	99.654	108.76	98.522	102.68	100.67	108.27	102.34	103.97	106.27	102.63	104.94	106.3	105.4	102.8	104.85	108.66	104.31	106.64	101.23	109.13
104.9	106.32	104.98	103.41	103.57	107.02	104.73	109.12	99.433	104.59	103.42	102.11	108.42	104.74	100.43	98.732	101.83	100.98	109.99	107.4	99.269	109.15	105.93	110.92	109.63	107.29	108.71	112.45	103.13	101	109.74	105.96	92.738	102.97	105.38	106.27	109.92	103.05	108.37	112.06	113.4	107.69	104.53	109.95	100.33	102.83	106.06	103.82	102.37	104.65
105.07	105.59	107.66	109.55	103.69	104.16	106.2	105	108.74	104.54	98.922	108.06	106.67	101.71	107.05	107.2	101.74	109.48	109.55	108.62	104.31	100.69	111.21	104.21	101.69	104.96	106.14	109.13	109.57	105.13	110.29	103.88	100.33	104.54	103.74	101.58	106.09	107.74	106.29	105.55	101.72	94.86	103.55	101.89	101.07	100.3	104.57	110.73	100.56	106.41
106.14	97.727	102.5	100.81	104.44	105.91	104.63	113.62	98.3	108.73	106.62	104.71	104.01	111.26	113.01	102.71	99.102	105.1	105.77	102.06	107.69	109.94	106.8	100.33	102.62	104.03	108.6	105.48	107.12	104.45	100.48	98.749	103.55	104.93	100.6	102.78	103.34	105.16	99.932	100.79	109.85	109.6	100.97	112.22	104.78	97.935	108.74	105.18	105.29	104.96
98.453	107.83	108.17	104.59	102.45	110.42	105.89	103.04	102.83	97.026	104.56	103.32	105.88	98.381	101.21	107.02	104.7	100.95	108.49	102.34	106.61	111.73	112.02	111.18	105.6	104.42	106.51	104.42	106.59	114.26	105.07	108	104.33	105.52	105.52	105.48	101.79	98.951	102.16	106.81	109.53	107.32	104.04	103.34	102.46	111.19	106.38	105.99	101.32	105.92
112.74	111.17	111.82	114.43	109.89	112.9	109.09	114.27	110.3	113.06	114	110.53	109.42	112.88	109.72	112.03	115.03	112.13	101.13	106.41	110.93	118.02	114.8	115.14	115.36	113.76	106.2	110.8	107	107.59	112.33	113.57	108.61	118.14	106.98	114.64	114.07	109.49	114.69	106.05	108.73	110.74	114.11	111.76	109.83	109.77	112.09	111.69	115.22	111.42
103.79	104.44	99.501	100.7	110.1	99.162	99.352	104.73	100.77	93.174	100.5	100.81	102.54	101.51	100.3	103.26	102.99	96.078	98.18	103.34	100.73	104.4	101.19	99.459	95.804	104.75	105.98	108.09	96.683	101.88	99.786	90.884	97.28	100.41	98.593	92.558	98.6	102.6	106.58	96.901	105.72	97.212	95.764	98.992	97.874	103.44	103.04	99.078	99.313	101.51
101.23	98.3	103.7	101.86	100.71	105.38	111.86	97.952	108.14	105.87	110.32	99.869	104.9	100.32	105.3	105.29	109.1	101.67	103.26	105.52	102.35	107.49	100.78	102.82	100.83	97.279	113.57	96.119	100.58	101.71	102.76	105.66	105.36	102.47	104.58	103.9	107.12	101.27	96.731	101.98	103.21	106.41	111.66	99.47	106.07	99.974	101.13	107.47	106.51	100.44
105.27	115.75	106.44	110.29	105.63	105.18	111.97	102.19	102.56	101.74	108.91	107.53	115.34	105.55	105.26	114.51	104.85	113.59	106.76	107.78	103.22	103.92	107.22	105.89	105.03	109.43	104.61	100.2	109.89	115.28	97.609	111.98	113.66	105.76	116.2	106.07	110.31	109.83	108.47	100.84	102.77	112.1	109.69	102.57	108.73	107.94	107.96	105.16	109.28	110.8
113.16	114.56	111.05	114.2	108.71	110.12	109.81	119.18	105.51	111.19	110.79	101.7	108.02	113.96	112.38	114.02	108.7	109.23	113.37	109.2	111.53	110.49	112.64	108.67	115.4	112.75	110.33	112.61	108.44	111.48	112.58	110.84	105.11	116.71	119.88	103.65	114.27	109.89	108.75	116.56	110.22	110.64	115.28	109.5	116.66	113.6	112.93	106.96	112.84	115.05
102.53	105.46	110.11	102.69	102.63	108.41	107.27	105.26	96.501	105.55	109.41	102.96	107.58	102.64	101.07	99.991	109.48	105.62	103.5	111.81	100.51	104.05	104.56	103.67	109.96	103.69	106.72	104.6	104.89	111.84	104.52	107.5	104.64	105.8	103.95	99.358	106.74	98.533	107.07	105.25	101.61	107.71	102.45	104.72	98.12	106.47	104.76	102.16	101.02	103.64
106.64	106.9	105.69	104.98	109.54	100.59	102.98	99.702	104.22	100.71	98.995	104.22	104.61	105.86	102.43	98.917	104.4	102.22	98.959	103.54	109.83	107.18	102.84	102.61	108.69	105.22	103.27	104.38	103.2	107.32	101.65	102.67	102.07	99.659	105.02	106.83	99.849	108.65	108.95	103.67	110.42	102.4	103.86	110.96	106.21	107.89	107.83	102.72	110.35	104.58
106.38	104	104.85	103.68	101.19	101.58	105.66	95.154	100	95.757	108.3	104.89	104.66	103.96	99.91	109.99	102.69	103.06	105.66	100.85	104.62	101.23	111.02	100.31	100.91	102.72	100.65	107.03	104.4	103.7	107.38	109.71	101.32	105.31	103.13	103.74	108.11	98.105	105.16	107.64	102.39	107.42	103.71	104.93	110.62	109.38	106.05	106.68	100.63	101.12
118.26	112.01	111.05	115.35	113.45	112.53	118.64	110.16	112.75	113.58	113.63	113.78	111.54	113.2	108.3	114.41	110.33	107.59	114.55	108.23	119.39	107.68	110.16	115.05	116.8	112.01	111.49	120.17	113.52	112.14	110.15	112.21	118.92	109.39	115.71	110.64	114.63	113.91	115.97	105.83	111.65	114.62	107.73	104.64	107.82	105.71	107.54	110.6	109.75	118.22
100.45	110.69	104.52	110.37	103.63	103.14	107.53	105.2	106.07	106.65	111.08	105.71	103.3	109.61	101.69	106.68	110.06	104.97	109.85	103.95	114.8	107.41	100.53	106.63	107.93	109.84	109.64	105.23	104.81	105.41	108.21	111.21	100.18	108.11	104.56	103.51	105.45	107	108.5	103.43	106.66	106.78	106.58	103.9	107.73	106.53	103.66	109.98	106.09	107.74
106.47	105.96	103.6	110.47	109.97	104.09	100.59	113.59	107.98	108	105.23	104.06	107.45	113.12	112.83	105.32	103.74	113.88	104.52	98.516	103.48	106.67	103.34	109.51	104.16	108.96	102.64	99.916	102.56	112.02	102.29	102.55	106.45	102.23	105.09	106.06	106.54	110.07	103.23	107.48	105.75	104.79	105.43	101.31	105.4	105.81	103.3	108.19	106.57	109.86
100.13	104.16	103.37	99.525	101.02	98.533	107.4	100.12	96.134	95.269	94.357	93.488	103.86	92.205	102.82	98.207	96.774	107.92	99.81	100.5	107.34	105.86	98.071	98.703	97.786	96.934	107.07	97.383	100.09	97.268	102.2	102.4	93.444	98.713	106.74	93.125	98.251	106.15	94.288	99.795	96.918	99.334	106.78	96.4	100.49	101.68	105.12	101.91	99.33	100.94
108.27	115.78	109.76	108.78	113.72	107.89	115.83	111.78	107.76	109.53	115.09	107.52	113.47	113.88	108.81	117.92	119.16	114.44	112.99	111.69	108.56	116.28	115.48	111.99	114.56	111.48	114.26	116.35	108.31	104.51	116.59	113.53	111.53	109.72	105.58	113.73	111.43	113.77	115.96	112.23	109.17	105.1	114.49	112.45	106.72	113	109.5	107.39	113.43	119.94
106.82	108	103.17	108.46	110.34	110.61	100.49	103.35	103.07	107.52	110.07	104.53	102.3	104.05	103.72	112.84	98.533	105.25	105.55	105.22	107.47	105.12	110.64	108.6	103.48	109.09	109.55	110.78	108.36	107.01	109.8	105.8	108.72	102.46	103.83	101.11	107.28	103.04	108.78	107.92	105.71	103.88	108.16	110.13	108.24	106.56	106.55	106.74	107.24	109.09
103.16	104.81	108.57	107.72	110.27	106.49	111.32	101.15	102.38	101.86	104.24	99.69	107.95	103.77	111.91	107.25	106.22	109.48	108.08	109.97	101.27	112.09	104.13	109	109.73	105.03	108.76	106.93	104.44	106.89	109.39	106.8	107.48	113.43	107.07	103.31	103.55	105.88	101.01	112.32	109.04	106.56	108.08	107.77	106.08	107.46	105.77	110.13	108.72	109.99
100.61	107.21	103.39	103.41	105.32	104.43	100.72	103.86	99.402	109.35	103.49	107.22	104.56	108.41	106.05	105.39	106.13	102.91	99.613	105.67	105.48	102	103.91	99.333	103.86	102.88	105.27	93.964	110.6	104.66	101.48	107.24	111.39	102.3	108.55	97.798	104.31	106.56	110.03	104.02	108.52	109.35	99.539	102.81	105.85	99.918	100.73	105.46	101.15	106.47
118.32	112.35	108.86	114.57	111.65	113.74	114.92	109.62	106.26	109.81	115.25	108.66	116.76	108.96	112.56	113.8	108.08	110.75	114.05	112.99	110.18	116.3	103.83	111.47	106.4	112.82	109.9	117.78	112.91	109.4	112.03	111.59	115.52	103.94	112.18	108.39	111.1	117.95	105.23	116.83	116.87	112.06	112.51	114.75	106.11	108.18	109.85	111.51	115.63	114.23
110.5	103.12	102.95	104.46	105.07	97.809	100.49	102.97	107.56	105.45	101.49	107.27	105.13	103.34	105.71	99.513	105.25	105.24	100.88	111.99	108.15	110.01	101.77	105.78	102.72	105.93	106.31	107.02	106.18	106.02	110.23	96.995	108.39	112.3	106.95	102.7	107.38	103.41	103.02	105.66	104.53	105.04	103.99	105.11	104.49	110.52	103.63	111.56	110.51	107.29
106.19	109.96	106.87	115.27	108.44	114.27	111.71	117.14	121.11	105.87	111.97	114.75	111.25	113.09	111.18	110.13	106.4	106.59	115.58	107.32	106.56	104.36	110.03	114.42	117.44	109.4	116.23	113.58	112.31	108.85	116.17	109.64	117.23	112.77	119	107.49	111.28	108.25	109.54	107.15	112.44	108.3	103.54	105.9	110.51	110.11	109.99	114.11	110.41	111.62
110.67	101.49	103.63	104.08	100.53	102.07	106.09	109.35	106.59	104.99	103.28	108.95	109.47	102.93	103.53	105.69	108.73	112.66	104.03	104.91	105.89	107.72	101.28	105.69	102.19	103.18	99.725	101.06	103.65	103.47	100.47	108.28	97.698	112.98	105.08	99.925	105.93	106.61	109.79	100.25	103.78	100.58	113.43	108.89	103.81	100.82	103.1	109.43	105.34	105.82
109.89	109.35	103.11	110.75	111.31	112.79	112.11	109.37	106.13	113.62	110.84	110.42	109.9	113.03	116.95	108.16	108.14	111.56	112.26	110.8	111.74	105.07	108.17	108.66	110.84	111.7	112.08	111.04	110.95	109.6	110.4	109.22	108.61	114.73	111.21	106.72	115.2	113.84	115.52	113.08	110.18	109.58	118.71	110.42	121.78	109.79	110.86	111.46	113.67	113.57
97.595	97.73	95.632	99.172	98.929	102.45	102.47	98.596	99.513	95.649	103.68	105.67	107.57	95.19	98.391	102.26	103.12	103.73	103.49	103.48	104.2	93.523	103.72	102.14	101.34	100.44	97.972	106.53	103.53	102.27	99.041	101.28	101.49	95.015	104.93	98.967	100.85	100.12	103.05	97.324	102.54	102.36	98.232	101.99	103.68	95.876	101.71	105.39	106.7	100.27
108.87	102.75	104.62	107.14	102.97	111.9	106.86	110.32	116.34	102.58	105.57	98.412	108.95	107.49	107.32	104.93	99.973	105.03	105.24	105.18	98.394	108.51	111.74	107.89	105.29	105.9	109.7	105.1	101.21	102.12	112.49	103.44	112.35	108.79	103.76	100.42	109.59	109.74	102.79	101.88	104.39	107.54	105.08	110.85	109.4	110.85	105.35	103.46	104.71	105.88
105.62	106.4	103.22	108.13	112.67	108.25	104.58	103.44	101.74	106.36	109	101.7	106.96	106.87	104.22	105.17	105.68	106.36	104.72	106.63	108.38	113.59	106.62	109.64	102.88	106.11	103.39	104.89	108.26	97.264	108.05	105.61	104.87	108.82	106.18	105.45	100.66	107.49	102.36	113.9	107.99	108.79	101.51	101.29	108.89	103.12	104.34	105.69	103.07	110.45
110.13	107.26	100.43	102.32	103.75	101.26	106.03	110.17	101.14	105.37	106.07	100.03	106.41	103.38	109.85	103.73	103.53	98.041	106.57	105.68	106.89	109.61	98.423	107.43	106.93	102.51	101.45	104.91	100.16	105.94	102.55	106.14	100.49	105.52	103.24	96.565	100.01	103.6	108.02	103.57	104.83	106.82	104.36	108.76	103.11	108.59	102.37	105.12	104.71	104.63
110.71	113.46	105.4	109.7	103.45	106.26	98.345	108.25	108.24	108.22	103.35	107.14	112.41	105.62	102.63	104.16	108.65	103.48	105.27	107.97	102.68	103	106.96	106.8	106.81	112.17	105.36	106.35	107.34	103.9	102.2	105.21	109.99	99.108	99.918	108.08	104.63	99.195	104.85	105.46	110.49	100.95	108.14	105.98	107.33	109.09	107.61	108.74	109.06	104.7
112.43	110.76	108.62	107.58	111.3	114.81	107.53	107.18	112.89	113.55	119.13	113.63	110.38	115.25	113.18	113.02	110.42	106.44	112.21	108.4	108.16	104.37	107.84	114.16	113.6	113.12	114.41	112.65	112.29	111.25	115.57	113.87	111.44	108.59	112.69	113.27	115	114.36	108.67	116.41	111.78	117.05	115.25	112.34	113.88	112.92	111.13	108.46	109.03	109.2
107.42	109.33	103.91	103.02	113.13	103.94	110.3	111.92	105.53	105.55	94.411	106.37	106.85	103.77	103.49	110.47	105.88	101.97	108.52	105.65	106.14	104.51	104.4	99.623	108.49	105.16	100.2	104.17	103.25	106.31	103.51	104.39	107.89	99.383	105.6	109.45	107.72	104.07	109.83	102.95	106.38	104.39	103.28	108.07	108.79	103.3	111.42	100.6	105.12	109.15
102.4	107.59	104.81	103.46	103.45	103.1	105.84	103.67	100.42	102.52	97.988	106.55	107.85	103.34	103.13	104.8	98.04	100.98	102.07	106.65	105.68	101.11	107.68	110.25	106.83	103.98	94.504	100.65	100.09	99.989	105.06	105.56	104.27	105.16	105.92	99.715	106.87	105.98	105.82	104.33	105.13	108.94	102.08	108.75	104.64	98.496	94.982	104.79	112.84	107.87
103.85	116.89	110.65	103.74	107.41	104.06	114.55	107.28	104.01	102.21	109.38	108.82	109.66	107.86	104.36	107.31	112.97	103.9	102.82	105.16	102.99	109.8	104.06	108.9	107.03	107.26	103.63	112.05	107.02	104.14	103.56	99.336	109.53	109.28	109.53	107.89	109.69	105.37	103.61	105.8	100.11	101.62	105.76	106.51	106.7	103.91	110.7	108.32	110.52	104.96
107.92	111.54	109.04	112.8	112.36	108.97	109.76	110.72	112.33	109.71	114.13	109.42	108.73	110.05	114.51	105.75	114.19	107.84	115.15	110.68	115.15	112.21	112.17	111.56	109.88	116.21	115.36	104.68	112.56	110.25	115.45	108.51	114.54	114.31	113.82	104.04	116.34	110.16	106.5	110.76	107.4	112.77	112.95	110.63	107.92	109.01	104.54	111.57	108.9	107.24
110.95	111.02	112.03	104.61	120.09	110.19	107.32	112.46	109.3	108.36	111.38	111.72	115.16	109.52	107.63	100.05	113.83	113.62	103.5	109.97	106.39	108.35	106.82	108.25	107.43	108.81	112.47	109.87	117.74	105.58	112.61	103.61	105.59	115.24	114.87	112.26	109.64	115.07	113.25	112.05	106.11	108.36	109.71	108.62	104.13	112.86	115.21	109.57	105.53	108.66
107.92	102.63	101.53	101.61	101.67	108.45	101.06	108.12	106.94	102.63	101.57	106.14	99.433	97.412	101.18	105.5	105.21	105.12	107.84	106.98	101.96	105.1	106.09	106.46	105.86	104.95	108.38	110.91	105.7	102.69	105.54	107.03	104.8	104.38	104.82	102.98	106.75	108.17	104.73	105.75	109.57	102.51	105.12	99.425	107.72	101.47	110.11	107.23	105.18	105.73
107.99	108.81	106.86	103.57	105.04	103.28	104	101.88	107.51	102.1	105.46	103.66	103.93	107.78	102.56	105.46	109.54	115.5	107.53	103.34	105.9	106.2	106.78	107.39	108.14	104.89	101.67	102.33	105.29	95.3	105.64	104.99	103.63	107.81	107.46	102.59	104.75	104.31	101.97	109.73	103.36	99.858	108.01	104.79	100.32	110.04	104.49	104.94	111.61	99.755
110	105.79	106.48	105.32	103.67	109.87	104.55	108.37	105.68	105.6	103.88	109.65	97.68	108.18	106.69	96.845	103.38	106.48	108.56	106.64	111.2	103.84	109.7	102.55	110.27	98.709	112.02	105.22	106.82	106.17	109.78	103.92	116.63	105.41	102.51	107.64	106.4	103.95	105.95	103.23	101.29	105.19	107.37	105.6	101.51	100.76	104.91	107.85	103.29	101.3
111.54	105.2	104.38	107.04	103.06	104.78	105.77	99.563	110.9	98.931	103.78	103.18	104.11	109.99	103.37	99.569	110.49	103.55	107.75	105.57	108.79	103.39	106.33	110.86	104.97	102.88	100.94	96.241	106.18	103.06	102.17	105.42	106.89	106.43	100.83	103.82	107.06	108.8	101.45	104.79	109.56	102.25	102.73	99.254	110.42	105.8	103.94	105.93	104.8	102.88
98.24	105.84	108.96	102.65	105.31	102.01	108.91	103.88	101.83	107.38	101.36	101.61	102.23	101.6	109.2	104.03	108.55	107.36	106.8	104.14	109.39	110.08	105.46	105.1	106.75	101.47	109.71	97.865	106.58	107.03	105.38	110.76	110.6	104.2	110.18	105.6	106.82	105.95	108.37	105.08	105.89	105.11	102.56	100.07	103.87	104.86	106.77	108.84	107.03	106.3
113	106.96	102.6	105.77	103.85	102.88	99.25	110.69	109.87	112.52	99.156	103.56	105.94	109.27	106.24	99.142	109.78	105.94	109.53	106.61	112.55	103.67	102.31	105.53	105.15	110.32	101.31	108.92	109.99	108.43	108.45	110.17	106.56	104.11	104.29	111.62	107.39	110.17	103.94	111.68	106.34	102.51	109.45	109.79	110.07	110.23	103.49	103.48	105.4	105.43
107.62	101.8	112.59	101.63	106.04	108.64	107.08	106.33	104.99	105.84	99.502	112.54	106.69	110.89	104.49	101.57	103.4	105.39	101.53	106.65	108.16	103.45	99.701	106.49	107.92	108.6	99.626	107.45	102.71	98.196	108.54	99.877	103	106.24	101.63	101.8	103.38	101.49	107.89	104.13	106.55	101	100.63	103.53	106.93	105.78	110.88	111.48	108.85	102.88
108.04	105.23	101.28	103.49	107.22	99.284	110.07	105.38	105.39	103.76	105.32	101	106.28	108.23	99.527	104.44	100.81	104.82	110.21	112.15	106.15	100.74	111.96	99.835	102.13	106.51	99.637	108.39	106.85	110.22	105.91	105.21	102.7	102.19	104.88	105.3	109.74	97.699	106.66	103.74	98.143	106.29	100.73	103.24	111.45	111.65	104.44	101.1	97.745	105.75
107.47	105.31	107.7	102.85	109.7	107.98	105.66	107.99	104.07	110.26	105.05	98.94	115.68	103.36	108.02	106.38	105.31	105.89	115.48	104.41	107.17	103.3	110.02	107.87	101.21	108.73	103.72	103.01	100.43	109.66	105.05	102.3	99.225	106.19	104.31	107.77	104.12	109.29	105.58	106.11	111.12	103.01	110.04	109.29	106.41	104.26	105.87	108.69	104.5	109.63
110.36	113.33	111.91	111.44	111.83	113.13	108.62	115.11	105.98	113.97	118.7	110.24	110.82	116.33	110.08	105.32	112.32	110.21	106.21	112.59	112.49	108.68	112.13	113.8	109.22	112.89	114.55	106.19	122.33	110.09	107.06	107.43	123.03	109.95	108.66	113.76	111.64	115.71	111.42	111.29	111.73	109.92	111.14	105.83	114.38	107.17	108.31	115.26	110.85	112.51
105.86	100.57	102.92	102.05	101.48	105.88	106.56	105.77	103.08	109.36	96.805	105.89	109.17	108.86	99.329	100.09	103.99	105.43	104.14	109.42	100.86	100.22	101.32	103.22	99.008	103.46	108.02	104.7	102.36	103.89	106.61	106.46	104.61	100.81	102.17	105.54	100.61	99.896	110.01	105.54	107.13	99.694	106.12	96.672	104.84	108.84	107.73	104.48	100.99	101.52
102.27	98.453	96.509	98.566	91.844	101.21	102.69	99.063	99.677	98.611	102.27	101.87	97.504	100.46	102.91	102.71	100.98	102.85	102.48	98.387	100.91	103.67	98.831	100.11	100.47	99.131	104.29	97.722	105.45	99.798	97.501	103.93	99.59	98.951	92.346	103.32	96.607	102.49	101.16	101.5	97.176	100.35	92.617	105.54	99.074	100.87	98.536	98.323	101.2	101.89
101.41	97.691	99.782	96.487	100.7	98.421	98.895	97.929	99.307	100.56	97.539	99.645	92.692	100.32	104.9	101.89	103.83	103.99	97.011	99.076	102.53	104.45	99.862	99.649	97.479	100.94	94.618	98.45	101.77	94.402	97.297	99.336	101.07	107.03	100.92	100.46	99.098	102.84	100.27	95.861	101.73	99.813	103.22	101.47	97.037	95.831	100.78	99.88	95.436	93.821
117.35	117.92	121.95	115.61	119.73	117.54	118.75	119.98	116.09	118.32	116.06	118.4	116.01	117.59	113.76	114.75	111.99	115.54	119.94	118.41	113.17	117.1	122.5	116.37	120.22	115.32	116.97	125.65	118.72	125.65	117.01	116.08	118.91	109.99	121.6	120.47	117.15	116.37	108.6	120.33	111.14	117.1	118.97	123.23	122.78	116.47	124.37	117.13	119.57	122.78
105.19	113.73	108.55	103.69	101.6	111.61	105.41	100.72	105.73	106.64	104.93	104.47	110.66	105.88	100.93	107.23	111.91	108.41	103.65	106.84	102.18	107.75	104.92	104.48	106.96	105.66	107.3	101.44	105.75	110.89	106	105.97	108.57	103.74	103.97	103.89	104.79	103.87	109.22	100.62	105.88	107.77	102.68	103.52	106.19	102.91	110.76	110.99	106.8	106.87
107.44	104.47	109.1	105.96	99.794	105.26	105.03	104.54	112.64	100.49	103.7	109.26	102.99	102.64	100.38	102.62	110.25	105.22	107.42	103.03	107.54	103.89	105.31	110.62	105.71	113.68	107.74	106.93	109.38	110.1	102.67	102.06	102.38	106.29	110.12	108.78	110.67	108.3	100.18	104.74	105.99	108.43	100.5	104.6	111.59	99.952	98.246	103.86	104.26	99.925
112.67	105.16	106.13	104.85	114.3	105.15	98.562	103.34	108.85	110.8	107.63	106.94	112.04	113.08	111.35	102.53	99.978	105.89	102.65	105.46	105.04	107.1	108.63	107.03	108.84	105.12	112.55	104.4	106.12	106.94	102.71	108.24	107.79	104.03	98.753	105.7	106.4	105.56	107.78	111.83	109.71	107.67	110.2	103.28	102.61	107.93	105.52	108.24	103.93	113.8
114.8	114.3	113.79	112.59	107.99	112.58	105.87	108.29	106.4	105.88	109.66	106.63	116.81	105.89	107.17	113.83	110.59	109.08	106.08	108.17	110.12	107.32	119.4	111.33	111.82	109.51	113.89	105.14	107.65	107.84	114.66	108.9	113.99	109.07	103.29	113.98	106.9	115.11	109.69	109.8	109.05	110.92	107.25	116.75	114.03	114.73	117.91	109.58	114.78	114.06
102.97	106.94	105.4	102.17	108.11	108.24	105.94	108.19	110.26	110.62	110.62	105.95	104.62	107.85	102.09	99.762	104.09	105.53	105.73	101.9	103.74	109.35	108.32	97.266	106.06	94.586	103.44	107.59	107.3	106.93	107.24	105.65	113.02	111.64	109.7	106.62	105.01	107.07	107.39	110.22	114.13	103.58	109.18	111.45	104.38	104.35	102.21	104.67	109.96	109.78
106.86	108.11	112.12	109.1	110.3	111.73	107.54	108.78	109.57	110.15	118.11	109.92	116.77	107.4	107.93	112.59	112.37	116.68	110.02	118.35	108.54	108.56	102.5	107.91	112.06	110.89	112.73	114.98	110.34	108.75	113.81	113.28	110.99	107.62	104.23	111.3	108.63	113.36	103.61	110.51	112.22	118.33	105.3	116.82	110.23	119.66	107.29	110.99	113.31	114.2
108.37	105.42	106.14	110	118.48	110.58	115.39	111.81	115.15	109.54	120.43	116.85	114.91	108.54	117.53	113.22	107.55	113.17	112.95	102.57	112.25	112.32	105.39	115.64	107.62	115.98	110.84	110.85	108.87	110.55	114.16	110.95	106.99	110.47	111.58	117.44	107.48	112.86	111.68	109.67	109.64	113.55	113.65	108.84	111.84	109.74	113.01	110.22	110.32	100.66
105	107.36	106.59	105.24	101.42	109.53	108.49	106.08	107.41	105.34	104.42	101.24	103.36	104.45	101.87	106.16	111.59	106.8	105.1	102.75	103.65	109.11	108.16	106.62	108.59	104.58	109.51	101.25	111.51	98.421	109.71	104.18	103.23	108.45	105.73	103.17	113.53	105.98	100.18	116.4	101.98	104.83	104.34	104.29	103.93	102.89	104.62	108.03	105.23	101.78
109.37	111.74	102.48	105.26	105.7	105.01	105.71	104.78	101.89	101.32	107.93	106.09	104.79	104.61	103.63	102.89	101.87	104	109.03	104.56	100.23	103.59	105.74	106.49	108.3	105.07	102.91	109.34	108.32	100.68	103.14	111.75	108.58	101.77	108.68	103.58	109.82	111.59	109.92	104.91	104.49	104.27	99.074	106.13	107.73	98.834	100.51	103.95	101.62	105.19
105.9	104.64	102.52	111.99	102.16	113.42	108.13	107.07	105.83	104.65	105.45	108.05	100.97	99.765	104.51	110.12	100.73	100.03	103.45	110.37	104.58	106.04	96.591	101.03	102.92	107.47	99.836	102.5	108.53	99.586	104.25	110.04	99.251	105.61	108.59	107.85	105.67	104.45	109.5	101.32	103.47	104.66	103.31	110.02	111.77	105.72	105.73	102.35	103.71	104.16
103.93	107.25	102.99	100.46	103.02	106.76	98.937	106.53	105.14	105.7	100.28	104.25	103.68	102.81	102.59	97.852	109.92	104.29	104.52	105.82	102.01	103.54	105.46	105.26	102.11	99.158	104.87	105.95	103.29	98.355	103.59	104.9	107.01	99.467	103.16	100.16	115.32	99.062	108.29	98.813	101.53	108.25	102.45	99.543	101.22	97.628	104.58	99.238	107.41	103.6
105.05	105.97	103.55	105.89	104.65	100.1	107.88	102.05	105.25	110.55	107.01	107.82	104.42	102.98	106.12	104.42	103.41	108.23	104.72	101.23	108.52	108.54	104.89	97.388	109.76	95.833	110.92	100.59	104.33	105.09	107.17	102.74	106.25	106.3	107.9	101.01	105.33	104.94	108.63	103.73	103.92	108.65	102.82	100.48	109.47	108.08	101.58	104.84	103.77	110.28
109.23	113.38	107.35	115.5	112.59	115.78	116.78	112.18	109.07	107.96	112.92	111.76	112.16	109.56	113.28	110.88	106.23	105.8	111.65	114.42	111.15	117.35	113.75	114.88	115.02	112.36	111.37	117.85	113.5	108.01	116.25	110.32	104.02	112.81	108.66	109.95	113.44	110.31	113.32	114.27	112.44	108.98	110.21	115.18	113.44	113.6	106.74	110.36	116.12	119.53
94.106	95.145	99.167	95.515	106.41	103.34	102.33	98.88	96.529	97.404	100.02	105.17	99.769	94.916	104.3	102.78	100.73	102.93	95.587	98.056	104.96	94.82	104.38	100.73	99.861	102.52	104.37	100.77	103.51	94.14	97.222	103.54	101.4	104.51	101.16	98.142	99.583	94.906	97.349	105.38	97.391	108.21	106	110.79	101.26	101.6	93.717	98.774	102.4	104.87
99.648	92.978	99.632	106.87	100.02	101.66	103.16	104.76	98.122	101.89	100.51	100.3	101.01	93.006	104.54	92.375	103.29	99.896	102.05	99.636	102.22	101.9	95.022	95.066	100.48	97.938	100.57	102.28	99.631	98.585	98.596	94.208	100.38	105.31	98.494	98.216	98.742	102.71	103.83	98.76	104.68	96.213	99.344	103.68	97.016	99.918	101.73	100.93	100.88	103.01
112.37	109.63	108.2	116.83	109.45	119.77	114.41	110.63	112.11	113.86	101.4	111.59	108.65	119.09	112.46	111.01	103.12	109.1	112.45	116.74	110.29	111.9	116.07	116.32	112.85	114.84	113.3	110.9	112.45	109.23	114.2	118.91	113.9	118.9	110.95	111.93	114.26	116.95	114.4	112.11	110.73	112.65	116.92	116.15	114.43	108.53	110.85	117.34	110.53	113.43
107.63	107.76	97.44	110.3	109.64	105.9	100.95	108.56	106.66	102.96	105.24	106.44	107.16	103.87	106.29	107.85	98.4	105.09	103.53	103.85	107.87	107.43	102.48	107.09	104.27	103.24	99.88	107.63	109.08	106.06	107.02	107.37	111.66	105.17	106.77	108.04	108.01	103.45	100.25	101.82	100.74	98.43	113.88	103.85	105.76	113.4	103.67	105.37	102.52	102.14
113.26	113.38	113.59	117.51	115.84	114.93	111.11	106.98	115.15	111.39	107.53	112.42	110.7	107.52	112.73	108.96	118.61	111.83	116.01	111.25	112.96	111.17	108.06	110.35	115.35	106.35	111.15	116.96	110.35	112.04	115.21	109.03	109.89	115.3	105.26	108.67	114.6	116.87	105.73	112	115.13	107.09	110.57	112.11	109.64	113.06	109.15	112.77	112.83	110.36
109.88	108.27	114.79	112.54	108.64	113.94	114.04	113.83	109.37	110.69	108.14	111.82	111.98	104.92	113.58	108.3	119.22	112.16	109.62	110.9	108.57	106.84	109.09	110.37	112.2	105.54	114.08	109.2	112.55	111.09	108.17	113.07	105.88	100.84	106.81	117.51	115.94	112.12	113.24	109.37	109.62	107.54	111.68	119.33	104.95	113.28	105.78	115.16	109.29	111.53
112.11	113.16	114.6	109.78	103.5	107.85	115.39	109.89	112.86	113.47	116.36	110.31	111.42	108.13	113.07	115.78	116.47	106.89	113.44	112.88	111.68	116.36	110.78	107.54	117.8	111.54	114.58	113.36	108.53	110.67	111.17	120.52	109.72	110.66	110.26	113.83	107.16	106.27	112.09	113.99	109.71	113.1	107.07	108.82	110.86	112.14	113.29	106.64	108.38	114.63
109.02	110.97	115.46	103.52	107.33	105.83	110.5	112.73	116.45	113.14	113.33	108.28	108.23	110.59	112.68	115.82	107.26	114	110.12	111.06	112.85	112.52	109.85	110.06	107.58	106.64	115.29	112.91	110.64	108.68	111.6	114.11	106.72	115.02	108.76	113.49	108.84	109.75	110.24	105.91	111.06	110.82	104.45	103.8	102.68	106.53	105.65	107.06	112.51	109.18
107.73	107.23	110.87	110.84	109.33	108.96	114.92	113.73	112.85	112.53	112.01	112.84	108.77	114.05	107.66	111.16	113.4	106.57	109.51	107.43	110.9	115.3	109.08	111.61	111.93	110.2	106.52	109.11	109.29	112	110.76	111.57	117.27	115.21	108.72	118.31	106.72	116.29	109.11	108.81	114.79	106.46	109.18	112.22	111.07	111.14	115.79	112.26	107.05	113.7
101.37	102.01	96.837	99.414	94.175	98.981	100.58	96.284	95.381	98.444	97.553	106.09	96.109	100.12	99.402	97.908	101.02	101.2	101.88	102.25	105.74	104.49	98.18	98.43	101.39	102.03	100.18	98.045	93.765	97.802	99.413	98.98	98.565	99.177	94.385	99.045	104.39	98.344	100.07	101.39	96.275	105.41	100.13	103.93	100.22	96.007	97.98	101.17	94.503	97.967
102.88	103.48	109.78	112.45	105.71	100.48	108.34	109.67	106.39	112.09	104.38	101.91	104.49	108.98	101.48	105.92	106.38	101.01	114.91	104.99	116.8	103.34	107.52	103.62	109.68	108.89	100.04	107.5	107.41	108.55	102.97	97.215	103.35	107.71	107.8	107.13	106.73	104.94	103.75	102.54	105.46	105.23	105.8	102.9	107.72	102.55	107.04	109.01	108.44	112.18
109.45	106.19	103.42	102.67	103.53	102.85	107.43	107.28	99.822	102.8	102.12	105.26	102.26	106.96	107.49	102.68	101.18	105.67	104.48	110.93	101.45	103.45	108.01	101.91	109.67	104.1	101.54	103.66	110.85	100.46	107.52	108.79	99.253	102.88	106.79	107.73	107.2	102.11	106.54	101.36	108.59	103.98	106.25	106.58	107.62	105.9	103.1	105.7	108.96	106.73
103.55	107.22	103.73	103.33	104.17	103.78	106.62	104.63	104.95	107.71	104.8	95.881	105.34	99.364	100.97	103.33	103.65	97.465	105.65	104.02	108.56	97.14	107.32	106.51	106.24	102.58	107.29	102.9	103.98	101.53	103.41	93.832	104.66	108.44	107.78	106.9	108.7	107.69	103.67	103.88	102.38	99.711	103.21	97.928	106.15	97.402	98.157	103.69	98.358	103.43
107.61	104.5	94.48	109.93	112.82	103.76	97.421	106.57	103.49	103.96	102.97	110.8	105.1	105.9	113.14	109.18	105.21	105.61	101.82	114.36	109.43	108.57	109.7	102.82	106.66	109.56	103.43	100.92	101.35	108.89	106.44	106.49	108.71	105.27	108.51	105.71	99.402	102.15	99.581	103.75	106.94	102.08	100.48	104.04	103.47	107.22	102.49	106.66	103.82	109.18
112.32	102.84	103.44	105.32	108.55	111.73	106.71	105.43	109.54	109.2	99.393	111.4	104.14	107.44	108.42	103.23	111.11	108.28	107.63	108.42	106.51	101.94	103.77	103.13	100.75	108.64	106.42	111.88	111.33	114.75	103.6	108.55	93.601	108.07	116.16	103.66	112.36	101.1	105.87	105.83	107.74	109.03	106.63	106.2	114.25	97.115	108.68	102.05	108.01	107
106.62	109.12	109.52	112.68	110.72	108.73	103.87	112.48	110.93	111.42	115.01	106.69	106.35	102.95	111.65	115	110.39	109.47	109.72	108.28	111.69	110.58	111.81	115.64	103.09	111.08	117.2	105.85	116.25	109.34	108.4	112.73	109.07	111.18	104.68	101.06	105.82	109.87	111.5	106.99	110.51	110.75	109.3	105.72	106.15	108.97	109.93	113.82	109.24	109.52
106.83	106.91	96.218	104.71	107.43	102.35	95.268	98.993	108.61	102.31	105.69	105.01	103.05	105.74	103.26	100.8	105.48	102.85	102.48	105.09	102.78	108.11	104.88	98.906	102.03	104.7	100.03	105.77	102.31	108.36	108.59	104.03	101.13	103.63	101.75	100.66	99.181	107.29	106.24	106.85	104.85	104.97	104.24	106.14	106.8	105.32	106.34	106.5	104.12	106.58
124.08	120.32	116.18	116.71	115.22	118.83	119.4	124.7	112.44	113.02	109.96	118.7	119.72	119.44	118	120.3	114.12	115.72	112.82	119.39	115.04	113.03	115.77	114.25	117.11	114.1	118.13	122.63	111.37	120.05	118.92	125.39	117.46	124.53	113.65	124.15	121.27	116.76	112.94	114.47	118.34	116.39	121.08	124.18	118.62	115.87	119.26	119.47	118.96	119.39
108.65	98.236	111.66	113.13	104.06	106.98	113.96	108.6	104.63	109.98	105.11	109.11	109.48	110.02	105.34	105.65	108.84	104.65	107.36	106.56	104.75	110.3	107.98	106.31	102.39	104.28	111.99	101.38	102.11	111.74	107.66	105.67	106.12	104.48	100.89	106.61	108.87	109.85	107.34	104.28	105.47	103.98	105.6	107.36	97.72	107.93	106.06	110.15	104.79	102
108.5	104.4	104.07	109.43	104.99	109.92	104.26	104.42	105.33	109.07	104.81	105.13	109.26	107.72	106.4	102.11	103.96	101.57	107.04	102.27	104.9	110.74	105.83	110.03	109.94	103.75	106.72	99.086	105.33	107.85	110.78	105.24	99.001	108.02	110.33	108.45	108.93	104.48	99.916	106.84	99.683	103.65	108.62	106.22	105.61	105.13	103.05	106.59	105.06	102.18
108.45	106.13	112.22	109.14	109.86	103.43	103.43	106.55	108.57	106.29	106.61	103.25	106.19	108.1	104.05	105.77	110.04	101.15	107.38	107.63	104.31	105.49	105.85	104.79	101.75	111.5	103.55	105.13	105.05	108.43	101.73	110.02	113.03	104.09	104.32	100.4	105.36	110.82	105.79	106.04	108.12	101.04	109.34	106.34	105.62	107.89	110.33	110.26	110.05	105.11
100.34	102.84	104.46	108.57	105.93	103.7	111.75	104.91	107.86	111.07	104.62	99.129	106.16	101.75	99.157	103.82	106.62	103.6	99.811	103.73	108.32	109.32	101.64	108.18	109.26	109.65	105.26	103.45	108.21	107.34	107.33	105.87	109.42	111.88	99.475	103.11	107.9	101.73	103.54	99.471	108.58	107.09	105.61	104.95	107.85	110.15	104.42	106.25	106.78	107.86
105.65	108.6	108.54	109.49	99.675	99.207	103.24	100.69	103.6	98.011	106.15	103.83	105.68	100.06	102.22	102.96	104.91	104.68	103.87	102.21	103.78	102.88	106.95	103.34	99.737	102.14	106.8	103.59	104.63	105.83	98.274	109.69	105.76	103.57	104.87	103.37	105.25	102.2	105.38	103.73	103.42	104.55	105.71	104.89	106.45	102.12	99.716	105.45	101.12	104.8
103.93	107.11	107.63	105.49	103.94	110.86	107.25	103.05	99.85	104.24	107.45	107.29	103.94	107.23	105.28	109.58	103.87	102.44	101.85	110.7	106.29	110.57	104.35	106.86	101.87	100.36	104.05	101.77	102.38	110.15	106.62	101.91	107.37	105.94	108.22	111.65	108.27	100.97	106.43	106.09	111.01	106.67	102.82	111.16	109.15	106.11	111.06	102.93	105.76	99.825
104.1	97.169	100.62	98.381	95.507	99.939	99.444	97.665	101.39	99.552	97.139	100.18	101.67	100.2	100.81	98.325	98.541	109.03	98.161	100.74	107.82	103.72	96.584	96.299	102.92	106.46	106.17	101.03	96.791	97.486	105.32	100.43	94.704	102.11	99.21	99.582	101.3	97.21	99.533	97.807	99.614	96.932	109.93	104.07	95.241	97.722	101.23	102.68	97.874	104.09
103.33	98.587	106.08	107.5	104.59	104.85	98.546	105.64	106.71	106.93	110.31	99.259	108.35	106.1	104.62	106.41	102.04	108.62	103.16	104.6	102.58	113.18	106.59	100.77	112.65	104.46	106.4	107.8	105.38	108.04	104.34	103.55	106.96	102.32	103.5	104.01	102.66	97.648	106.79	105.2	105.57	108.46	104.83	99.629	114.01	105.49	109.16	100.8	106.37	106.62
99.111	100.89	101.43	96.586	99.565	98.809	98.631	104.59	104.62	103.07	96.392	102.63	99.679	104.68	101.59	101.36	97.412	98.159	102.53	103.89	93.486	98.093	100.52	101.14	98.648	96.73	105.61	100.4	100.41	104.67	102.08	100.64	100.88	102.66	103.18	101.22	100	99.259	102.38	97.83	100.3	98.531	102.14	103.14	102.59	99.478	99.231	99.139	103.47	103.03
104.35	106.6	104.06	111.47	105.41	107.76	104.38	107.83	108.56	110.6	104.85	106.92	104.69	104.88	105.14	111.42	108.51	111.65	109.35	111.2	106.11	109.31	109.53	102.72	104.59	106.99	102.69	110.44	106.6	110.13	104.09	106.71	110.67	108.08	115.62	106.21	101.74	102	109.23	104.94	111.41	106.87	105.93	105.7	107.23	110.26	114.82	106.04	111.16	109.94
102.89	103.44	93.796	99.984	99.7	98.11	97.505	99.263	100.57	103.28	100.65	97.144	98.608	95.796	105.11	97.654	99.249	106.67	103.34	98.04	100.62	99.253	95.844	97.344	95.785	96.965	103.43	97.864	100.38	106.2	104.58	102.7	99.012	102.98	103.74	101.07	102.44	98.7	101.25	96.392	93.081	96.238	97.949	96.739	100.46	101.57	99.844	96.01	98.371	100.83
122.44	116.71	115.76	119.22	112.31	118.66	114.99	113.6	117.53	116.39	121.52	120.82	113.37	116.51	115.96	113.77	112.26	115.6	114.56	111.88	119.77	114.27	121.99	117.66	118.5	113.16	109.82	116.85	108.42	116.45	112.74	115.66	118.27	113.93	120.9	111.94	118.23	110.18	117.89	119.64	122.77	120.33	113.19	115.84	107.77	118.3	121.56	114.37	118.74	123.5
102.01	96.167	105.85	96.841	104.11	104.93	95.324	103.98	95.96	97.754	98.521	97.557	103.07	98.628	103.19	104.82	92.152	98.963	105.73	100.66	97.728	105.36	103.16	103.23	97.946	99.513	101.16	105.15	98.141	105.64	99.718	93.486	99.187	99.204	100.2	109.65	98.204	106.41	106.19	96.581	100.14	99.306	98.096	107.9	98.109	102.6	102.61	105.22	101.26	104.1
102.87	111.44	105.58	107.88	108.35	105.46	103.65	102.63	110.81	105.01	101.77	106	105.2	110.45	109.96	103.81	105.28	104.98	109.64	104.49	104.81	108.83	100.62	102.76	107.68	110.52	105.37	111.37	110.26	98.096	107.62	108.01	108.32	101.86	106.62	108.02	101.69	101.49	104.72	101.66	104.91	102.49	100.85	107.41	103.55	103.47	106.81	101.77	106.94	105.43
118.05	111.5	114.79	116.29	109.57	120.46	119.88	120.05	119.05	122.63	117.54	117.9	116.08	121.49	121.47	114.2	118.3	117.74	120.51	114.14	118.2	114.42	123.41	120.24	121.33	114.73	112.4	122.16	117.62	118.47	122.03	113.2	113.25	121.99	117.23	118.87	111.83	116.11	118.83	118.04	116.13	118.03	113.04	118.58	121.4	121.5	113.93	113.61	118.86	114.35
102.55	97.967	97.287	103.51	104.01	100.82	96.941	99.36	103.76	94.621	100.7	103.52	103.36	107.74	101.39	102.32	95.636	100.8	96.064	101.05	97.695	98.587	100.87	100.6	97.266	96.482	101.72	98.504	98.238	96.565	101.4	96.564	107.21	97.268	98.723	105.03	108.57	96.096	93.519	101.61	102.65	97.223	98.186	103.58	103.17	101	105.26	96.503	102.69	99.867
104.65	104.89	104.05	107.98	106.05	100.63	106.15	104.9	105.16	103.15	100.24	103.71	100.89	102.63	107.96	104.89	100.56	102.86	103.34	96.983	101.9	103.45	99.054	103.65	108.33	101.74	103.18	106.32	104.24	101.88	100.79	105.57	104.25	107.92	100.56	104.54	107.65	103.85	104.03	95.457	110.75	104.08	102.2	105.1	100.67	101.55	99.958	106.92	106.59	108.17
92.982	95.794	99.706	99.602	103.72	94.472	101.22	97.125	105.02	97.677	91.381	100.43	101.98	99.654	95.75	101.67	100.94	105.63	97.511	98.622	105.58	100.76	94.381	103.2	101.49	102.72	100.73	106.68	103.64	100.71	99.221	100.28	92.221	93.66	101.44	103.06	104.8	99.664	98.469	102.24	100.09	99.25	98.318	101.89	96.483	97.554	97.227	97.228	102.37	101.1
102.14	105.02	106.76	103.97	104.04	105.75	108.25	96.06	107.96	108.72	105.95	108.12	105.86	105.61	104.64	104.49	102.66	109.61	107.66	103.57	104.73	101.88	111.14	107.51	102.56	109.21	108.88	101.74	107.95	100.5	98.533	108.01	106.58	98.396	101.37	106.68	111.64	109.8	99.439	102.18	104.77	105.22	97.952	106.39	111.62	110.67	103.09	109.16	106.83	100.44
105.14	104.28	97.647	104.47	107.11	112.63	109.15	106.18	109.68	112.53	114.83	111.53	106.77	106.26	101.99	103.43	102.41	103.91	102.83	104.6	101.33	105.61	103.48	110.21	108.15	103.5	105.48	108.26	107.54	103.68	99.837	107.25	103.85	110.71	107.02	105.99	103.4	106.12	104.53	109.38	108.53	105.34	114.51	109.3	109.39	104.27	100.73	105.33	110.3	108.11
109.21	108.93	108.53	108.34	99.625	107.82	107.52	108.91	98.99	110.27	105.56	102.43	102.41	98.815	105.16	103.8	108.37	104.63	105.05	103.76	106.47	102.56	103.37	102.71	103.17	102.32	99.549	105.01	108.77	101.96	103.45	106.38	106.46	101.32	105.45	106.14	110.62	103.5	104.84	101.15	105	102.08	105.03	107.24	107.54	103.36	105.29	103.88	104.15	107.38
105.34	101.33	103.56	106.26	106.11	94.586	105.22	97.331	104.44	99.694	102.26	97.757	96.139	94.096	99.92	101.15	103.09	104.77	103.39	100.44	97.588	103.34	99.667	98.83	109.96	95.556	94.604	96.28	98.658	104.6	99.954	97.898	96.626	99.193	97.881	99.291	101.94	97.318	99.534	99.665	93.937	102.97	96.579	99.318	101.06	97.459	101.98	99.89	100.28	106.94
100.24	99.856	108.21	106.75	104.75	98.924	102.4	98.075	105.74	103.86	105.38	110.12	110.12	101.01	105.01	105.87	102.43	100.85	106.99	104.91	111.62	109.28	112.99	105.76	99.875	99.271	109.81	103.11	106.58	101.43	107.19	102.58	106.84	102.93	104.04	104.42	108	104.99	102.4	106.09	99.626	101.84	97.533	103.81	103.43	98.767	101.93	104.1	104.44	93.927
99.307	100.86	99.464	103.68	106.98	98.741	99.38	96.326	102.69	98.221	104.75	106.2	98.816	104.52	102.3	96.698	99.494	98.177	98.814	99.17	102.17	101.28	105.37	97.447	98.163	95.788	96.456	103.63	98.956	101.75	103.18	102.46	97.024	95.313	97.644	109.37	98.903	101.25	107.66	101.22	102.1	100.19	104.35	95.931	105	102.57	102.59	99.257	96.422	103.22
116.83	111.86	110.02	109.12	105.08	120.12	107.85	118.47	107.47	106.07	105.72	102.6	109.36	108.73	110.08	108.14	114.09	111.2	109.14	112.63	104.36	109.55	107.24	102.64	110.46	108.89	108.62	113.34	112.44	113.23	112.07	106.81	108.73	110.65	109.84	111.45	110.58	111.22	114.54	103.8	107.58	112.01	105.72	109.71	107.89	108.16	108.59	108.19	107.98	107.06
106.45	106.67	104.36	107.47	109.34	103.69	114.99	106.04	106.78	108.89	104.45	104.54	111.38	106.38	111.4	103.45	106.7	109.79	101.46	109.06	106.76	105.29	108.77	106.45	106.91	101.41	106.57	107.89	107.49	102.05	101.84	113.52	106.69	104.32	110.67	109.6	102.97	105.34	102.86	107.34	106.16	106.3	99.041	111.03	97.578	106.27	101.64	110.26	105.5	106.08
109.43	97.966	98.706	107.54	97.828	101.83	105.7	105.53	106.1	108.07	110.6	104.25	105.57	108.78	104.03	107.13	101.61	104.36	104.86	109.37	111.97	104.08	103.6	113.97	100.69	108.11	100.53	103.94	101.29	110.22	102.78	106.24	114.39	110.1	103.05	103.3	104.62	106.83	108.12	97.968	111.95	107.74	107.05	108.76	103.86	101.55	102.35	103.39	101.49	101.86
98.398	102.89	98.303	97.054	100.93	101.02	105.3	102.65	98.224	106.3	97.201	90.544	93.84	106.04	100.97	100.23	104.53	101.39	101.99	96.038	102.9	101.67	96.51	100.42	97.462	99.517	102.96	100.34	97.146	100.89	98.937	98.109	104.21	100.18	101.31	100.27	101.59	102.66	100.25	98.547	94.941	99.561	97.958	102.42	101.97	98.243	99.107	99.309	96.241	103.35
103.8	110.45	108.62	108.71	103.06	109.82	104.34	108.2	110.64	107.73	106.4	103.1	105.77	105.28	104.33	107.04	108.46	104.94	109.03	108.19	106.93	107.7	107.89	110.88	96.656	107.48	108.63	109.69	102.91	102.31	106.59	101.57	102.56	110.58	107.87	108.37	99.159	101.85	112.39	111.17	107.65	105.38	105.57	108.48	104.15	104.28	109.13	107.47	104.76	104.87
115.26	107.23	115.75	112.9	110.09	111.91	115.9	112.58	114.76	112.62	118.08	113.49	109.65	112.05	108.25	109.95	108.41	113.39	106.68	108.28	109.37	113.97	112.64	104.28	104.61	109.8	116.18	111.2	107.19	104.04	111.49	119.35	111.26	116.25	108.27	113.36	113.27	109.5	114.86	115.97	107.25	116.7	106.3	113.82	111.47	108.59	112.48	112.94	109.52	112.08
103.54	109.1	109.18	102.45	95.141	110.86	101.91	104.5	105.57	104.67	107.48	104.39	113.27	110.46	98.87	107.14	108.01	107.26	104.15	114.66	105.91	104.66	107.38	106.26	104.33	110.08	110.68	109.1	103.09	105.18	111.01	104.6	105.77	102.48	100.55	107.35	106.37	112.55	101.77	102.91	111.69	104.03	104.52	107.35	103.98	109.48	113.16	112.88	105.19	106.06
107.79	114.83	111.89	104.3	102.62	105.61	101.14	115.63	112.55	111.83	114.05	109.05	107.39	107.56	108.81	110.03	109.5	110.18	107.77	104.11	108.99	102.01	112.1	105.14	109.6	108.9	109.25	105.22	118.89	109.83	113.77	108.57	102.15	107.59	109.58	104.05	111.27	112.23	106.19	108.05	111.4	113.22	106.87	112	105.45	116.1	106.8	110.33	116.78	114.12
110.98	113.13	103.95	110.23	115.98	105.84	109.57	113.01	112.03	106.79	111.53	110.32	108.43	102.66	107.81	113.67	108.51	110.98	106.29	112.69	104.79	110.36	105.82	110.06	113.01	110.76	105.33	111.45	105.81	111.36	113.62	107.64	105.98	110.45	111.31	107.87	107.99	110.77	107.01	106.53	105.52	110.08	100.83	111.84	105.53	107.8	113.16	107.88	108.75	117.61
111.23	111.74	114.72	108.85	114.02	110.21	108.76	116.68	115.48	108.35	114.45	111.96	111.59	112.72	113.33	107.21	116.6	104.34	107.38	106.14	114.09	113.32	110.83	114.31	117.78	107.94	114.83	115.16	113.08	114.38	105.97	103.25	114.19	111.58	109.13	108.93	115.68	108.04	114.32	112.37	112.99	101.97	111.57	114.9	108.01	111.69	111.46	113.32	111.11	116.54
112.43	104.97	113.85	108.2	107.44	105.98	105.34	110.31	105.86	108.54	110.38	113.84	108.42	108.45	108.41	111.15	110.03	107.7	108.07	116.1	106.48	109.97	109.73	108.35	108.72	106.66	106.77	116.63	114.17	112.13	110.75	105.96	108.2	108.37	108.37	108.05	111.81	113.34	110.27	111.46	110.44	112.65	111.43	113.98	110.62	111.24	109.72	101.56	115.32	109.77
103.78	106.07	95.946	100.93	103.15	103.53	105.41	107.76	94.24	107.73	107.05	105.16	102.04	104.49	103.98	108.17	103.23	104.47	105.18	107.65	106.96	109.42	104.6	105.95	106.66	108.73	102.59	102.44	109.4	100.4	106.84	109.8	103.07	109.03	106.88	101.36	106.31	104.65	102.06	108.86	102.3	103.99	107.22	106.47	105.79	105.48	106.08	103.91	109.22	107.16
116.22	114.4	111.14	107.86	112.76	118.32	109.82	111.43	107.99	111.49	113.41	115.98	113.38	125.55	113.27	110.62	111.67	109.19	112.2	111.74	107.47	109.76	108.59	112.2	106.53	107.17	109.03	114.72	110.06	107.02	110.79	114.98	108.01	113.72	114.78	106.77	111.23	109.43	104.55	103.21	105.65	110.99	106.25	111.12	113.46	104.22	106.8	112.57	111.03	108.69
102.01	101.12	102.45	100.63	103.78	98.908	101.53	90.898	102.44	96.168	100.2	94.207	101.32	98.891	94.009	100.73	98.777	97.363	97.504	94.829	101.8	104.31	98.186	95.818	102.42	100.32	103.19	98.623	101.76	98.362	101.72	99.727	91.747	99.992	100.95	103.63	100.62	98.647	104.93	95.609	99.29	98.187	101.97	97.992	100.71	105.84	103.85	102.25	97.411	101.05
102.16	107.97	105.35	109.27	100.61	107.19	106.61	104.92	104.69	108.33	105.23	104.04	109.98	101.51	107.16	106.52	105.84	106.12	106.02	103.5	108.95	104.75	106.78	110.33	102.43	102.13	99.499	107.6	109.17	106.75	107.92	104.56	108.86	105.03	100.5	111.73	108.31	104.6	102.04	108.62	104.89	106.85	111.45	107.25	106.84	101.87	106.27	102.76	102.33	102.71
108.87	109.41	109.65	104.85	110.18	110.15	105.35	111.25	104.91	103.82	102.98	105.3	103.8	105.93	103.55	110.04	109.06	106.9	103.01	109.01	109.83	104.15	104.44	109.98	102.91	104.8	109.34	109.11	101.09	113.69	107.54	107.29	108.47	109.1	105.95	109.85	96.872	113.05	106.9	106.3	104.55	102.48	112.58	110.21	106.18	110.22	111.78	109.49	104.97	103.94
106.41	102.06	110.18	107.41	114.56	109.53	103.72	105.3	107.49	100.37	108.32	105.62	109.81	110.32	99.116	108.93	108.36	106.33	109.4	107.47	107.2	106.68	107.68	107.83	108.14	108.54	102.23	98.706	102.77	106.31	109.67	109.22	107.84	103.63	102.83	113.7	104.7	106.84	106.61	101.12	99.528	111.39	102.48	108.09	101.62	101.1	98.113	102.57	105.06	103.96
108.26	115.24	106.94	103.01	107.05	107.03	99.099	107.19	106.41	101.72	114.78	109.87	107.12	107.02	110.2	102.56	107.48	107.23	107.85	107.87	102.29	110.16	108.17	108.35	104.62	110.21	104.24	112.65	104.87	103.98	110.25	103.18	107.56	104.59	108.47	106.03	104.82	115.04	103.62	105.34	103.45	103.13	108.03	104.6	105.41	106.85	108.56	101.54	101.52	103.71
109.76	108.4	111.45	112.11	105.01	111.01	112.25	107.04	107.65	108.55	102.55	109.34	109.89	112.76	111.87	107.71	111.16	113.46	111.17	109.01	105.54	107.89	112.75	111.26	108.49	101.61	110.13	109.51	111.83	113.39	114.76	113.86	113.27	107.34	107.05	107.2	110.62	110.26	114.49	107.03	111.06	110.27	112.02	110.32	114.92	102.7	108.92	110.61	119.95	110.6
104.63	110.49	101.23	99.126	103.29	98.347	101.85	101.98	95.833	103.45	103.86	106.12	108	105.59	106.27	105.61	105.36	103.5	101.09	97.633	99.341	102.21	109.05	106.65	103.35	107.1	105.56	107.19	102.72	106.38	108.04	99.353	102.13	105.52	102.51	106.88	108.99	101.67	104.47	98.688	108.88	104.41	103.22	97.965	103.58	103.52	94.844	106.84	106.92	101.51
98.166	100.51	97.801	106.62	100.4	93.744	101.56	98.002	97.629	96.253	104.21	96.337	104.22	100.04	102.81	100.1	103.57	97.105	101.12	99.189	100.91	102.34	106.67	96.896	99.03	101.31	107.55	97.789	98.969	103.75	101.97	104.86	100.06	101.85	101.62	99.005	99.77	103.65	104.27	103.91	100.22	101.96	106.02	103.73	100.41	96.016	106.17	100.99	100.76	107.15
109.85	115.54	116.43	115.93	115	112.78	112.4	113.83	114.16	111.51	114.39	112.3	100.02	112.72	107.52	113.5	107.46	113.76	114.86	110.96	114.51	117.32	110.73	113.12	113.95	114.69	110.3	113.45	106.81	106.93	114.82	114.8	112.98	112.53	109.97	110.56	112.31	112.62	118.29	108.1	111.14	112.59	113.32	107.71	111.83	111.82	113.51	115.84	109.96	109.8
103.03	95.292	100.98	98.923	96.631	103.25	99.64	104.41	100.71	100.86	99.169	98.574	99.48	97.774	98.272	103.29	94.316	100.44	101.24	97.462	105.7	99.404	98.043	105.76	103.34	102.6	97.504	102.36	99.798	93.865	102.29	97.977	97.59	95.446	96.903	101.7	98.368	99.548	102.85	100.37	101.49	100.59	102.41	97.168	104.11	102.4	104.75	100.55	100.32	101.51
104.91	104.63	106.16	110.1	103.18	104.03	108.88	107.81	105.86	108.51	104.36	99.971	107.36	108.02	106.92	106.95	112.25	104.82	107.07	105.79	103.95	105.44	101.69	104.79	103.54	104.8	100.01	107.77	108.6	108.33	105.52	109.77	106.94	106	105.03	113.76	110.62	104.3	104.15	105.62	108.93	106.97	105.34	103.93	108.19	114.4	105.29	113.03	107.7	107.01
105.41	103.59	110.05	104.51	112.7	104.1	111.05	101.51	110.52	109.21	105.55	104.26	101.93	101.35	110.7	106.21	106.35	97.712	102.62	106.58	109.76	104.65	105.06	104.52	108.07	102.07	105.42	106.67	106.83	106.92	105.41	103.41	104.54	109.29	106	110.38	112.16	105.39	103.26	104.05	108.1	104.62	105.72	114.44	104.92	110.96	107.81	110.16	108.88	107.02
106.44	105.8	102.14	113.56	108.46	103.82	111.34	112.21	112.08	107.97	109.65	111.15	108.65	116.51	108.43	111.82	111.97	113.2	114.09	111.31	113.17	114.6	106.6	105.64	114.22	107.65	110.63	110.43	108.72	114.48	111.83	110.89	110.33	106.62	108.12	107.69	112.28	112.42	110.27	102.82	110.66	108.9	110.94	107.37	105.1	108.24	113.8	104.49	111.05	110.48
103.34	108.34	106.14	108.75	105.08	101.88	112.68	109.06	100.29	105.9	107.08	101.83	103.49	106.68	102.27	107.89	101.74	104.92	103.55	100.28	100.91	105.84	110.88	110.05	108.04	106.16	106.06	107.53	107.56	105.32	105.6	104.3	100.32	105.11	99.507	101.32	102.46	104.72	107.54	105.69	99.066	101.45	108.64	100.5	108.91	106.78	102.92	111.34	104.08	97.209
107.51	105.41	111.64	102.71	101.98	104.72	108.09	100.83	106.67	104.73	109.36	109.34	106.98	103.1	103	108.53	99.858	105.07	102.9	104.75	109.62	103.67	109.1	99.099	107.75	110.97	105.96	112.15	106.34	108.74	108.04	101.75	102.72	107.97	109.81	101.68	108.86	113.03	104.21	108.68	102.15	104.51	101.64	115.29	102.03	109.88	109.65	103.22	102.63	107.7
114.2	115.7	115.21	119.33	118.17	118.35	119.52	117.77	114.7	115.94	117.18	117.8	125.34	115.54	114.46	116.01	115.29	115.38	111.93	115.34	113.57	109.27	112.43	118.15	120.27	118.79	120.95	118.88	122.09	113.58	116.22	119.01	117.61	116.07	114.6	113.26	118.8	116.47	114.62	115.8	117.3	113.45	117.11	116.42	111.71	110.45	115.52	113.26	118.85	115.82
101.25	104.79	108.11	113.59	110.3	112.82	111.06	111.79	111.4	110.44	105.13	105.53	117.12	106.51	114.56	109.61	105.35	107.12	110.46	104.88	106.29	104.53	114.06	107.69	110.74	108.17	115.43	107.17	112.3	113.84	115.08	114.23	113.05	114.11	105.05	112.83	106.74	109.45	112.16	110.4	112.48	113.14	111.6	111.7	109.35	109.83	109.31	106.36	110.06	112.35
109.05	100.71	103.12	107.64	106.7	97.537	110.87	101.87	102.99	108.19	114.45	108.03	104.04	109.94	107.54	100.68	110.02	108.23	106.48	104.49	104.62	108.92	100.4	101.13	102.14	107.96	103.4	101.12	104.06	103.71	107.62	104.14	101.14	108.03	104.89	102.65	102.67	99.832	99.816	109.08	105.31	104.15	104.57	101.65	108.56	102.75	104.75	101.4	101.6	103.36
103.32	111.89	109.4	106.11	104.35	104.78	107.35	108.56	107.87	109.7	103.72	106.87	103.22	110.21	108.16	106.78	99.309	101.29	102.12	112.38	110.47	104.9	110.11	107.89	113.06	102.85	99.275	107.12	111.21	104.43	107.81	101.43	110.13	111.28	106.37	105.91	110.03	111.24	111.01	106.62	107.17	106.72	106.45	111.69	109.85	101.48	101.64	110.84	107.24	109.73
107.66	107.96	111.65	107.29	105.51	107.15	106.45	110.13	110.51	110.69	118.4	107.82	104.82	112.54	109.82	109.64	113.82	110.32	109.19	115.89	109.59	106.54	110.39	110.41	110.4	108.59	108.43	115.84	107.71	112.92	108.36	105.67	112.73	112.1	114.34	105.41	107.2	112.57	108.62	107.52	111.29	110.55	114.93	108.4	106.68	117.22	103.37	108.39	112.09	109.88
109.39	107.45	100.76	103.63	100.76	109.6	101.82	108.7	105.53	107.44	104.48	109.08	108.19	93.624	106.65	106.17	104.84	106.42	102.8	99.875	106.92	104.79	115.43	103.2	104.9	109.44	106.87	98.42	105.05	99.117	103.39	109.46	106.21	106.4	102.14	98.827	106.18	109.39	96.882	101.76	103.83	104.94	110.87	107.27	105.91	101.88	108.09	103.58	109.77	104.39
107.59	102.92	105.47	103.08	107.77	100.08	107	105.23	99.49	105.98	107.14	102.93	96.996	102.41	102.43	104.11	110.71	103.93	103.73	105.26	105.32	97.437	98.706	109.81	104.04	109.26	106.26	100.9	101.34	109.53	101.82	105.02	105.46	100.42	103.9	104.55	103.05	108.35	101.98	116.21	111.55	99.639	98.814	102.09	102.55	103.56	104.27	101.03	109.53	106.5
110.27	111.17	102.83	101.8	105.97	107.97	110.43	106.22	102.79	102.76	99.765	107.15	104.83	108.71	105.29	107.55	108.65	107.41	103.88	104.9	106.93	109.96	104.93	110.76	98.397	103.98	113.3	110.64	103.79	104.88	111.71	111.1	109.14	113.19	104.57	102.26	105.43	107.25	107.48	111.28	104.77	105.94	106.33	103.61	104.78	110.75	100.7	106.86	104.91	111.22
99.143	107.31	105.75	105.93	109.4	105.15	100.76	106.86	111.15	107.19	104.98	106.85	105.1	102.13	111.33	105.64	102.02	106.35	107.72	102.39	102.37	107.84	106.02	101.63	108.23	107.32	105.8	110.26	109.31	106.26	100.75	106.83	104.81	105.23	106.4	104.66	103.55	108.69	102.45	104.35	103.6	112.96	104.57	109.36	106.35	105.26	111.08	100.42	100.21	107.36
111.1	114.3	118.8	111.66	110.37	105.53	119.95	113.74	111.16	108.64	105.98	102.73	111.97	115.76	109.31	111.96	112.84	109.56	114.41	101.84	106.31	113.22	108.73	113.32	107.98	109.36	118.66	108.87	110.47	113.01	115	102.66	109.96	113.86	111.95	112.26	110.35	115.58	111.71	109.04	109.8	112.94	108.86	107.85	106.4	112.21	108.64	109.79	111.21	114.35
109.88	107.02	112.09	115.34	119.42	113.46	112.81	112.32	109.04	107.46	112.5	111.85	109.98	109.69	106.92	112.64	116.98	111.32	108.46	115.35	111.33	108.71	114.58	102.45	112.84	114.83	106.99	105.74	112.2	109.94	108.87	114.39	109.95	109.82	111.33	110.79	117.47	106.95	111.63	117.01	109	111.37	118.43	111.97	114.95	110.44	114.09	113.47	108.32	106.55
101.81	100.9	105.54	103.59	103.14	103.46	103.69	101.06	107.77	95.666	109.99	103.68	104.65	101.05	106.01	100.88	109.18	107.29	104.47	103.84	100.56	105.7	101.07	104.96	106.27	101.82	107.04	104.35	107.59	104.51	98.994	100.42	110.19	107.89	107.1	102.92	103.94	102.08	99.659	106.33	106.71	107.83	102.04	105.11	106.62	104.58	103.76	106.39	106.26	107.13
112.55	113.1	120.49	113.13	117.63	113.36	112.47	108.24	115.59	108.72	117.64	110.84	111.73	105.1	116.34	113.61	114.56	110.67	116.61	111.99	112.66	109.29	110.5	107.37	118.79	111.52	113.03	116.45	112.01	111.96	114.66	110.28	113.37	108.51	114.49	112.63	118.56	109.15	111.57	115.02	118.03	111.89	113.64	114.65	110	121.49	109.03	115.99	110.9	114.11
106.02	109.67	111	106.75	112.61	113.67	112.51	111.68	110.75	118.7	107.86	112.62	112.08	111.4	111.31	112.69	107.78	110	114.48	117.06	106.64	111.66	106.02	118.76	109.89	111.49	106.41	108.9	112.9	109.36	109.44	110.46	113.51	111.62	108.21	117.33	115.68	106.64	106.45	107.34	109.78	108.65	112.11	111.94	109.71	109.96	115.25	109.12	115.21	113.89
109.23	100.24	114.44	107.71	111.28	107.25	106.85	112.33	101.28	105.78	104.53	107.07	109.5	102.44	104.62	110.19	105.98	107.59	105.88	105.52	109.1	108.12	108.05	104.01	109.03	110.2	107.27	108.75	109.83	109.46	110.02	111.69	104.13	105.77	102.16	103.99	103.14	105.09	110.6	110.08	113.55	103.59	107.71	109.06	108.04	102.72	107.13	109.82	97.162	105.68
101.56	99.745	104.9	103.85	107.5	108.33	109.78	104.39	108.06	101.62	104.52	110.37	102.77	115.09	101.22	102.29	109.95	108.02	103.52	101.51	104.05	102.01	106.5	111.62	104.71	103.22	105.69	107.33	105.91	104.85	105.4	105.95	103.89	101.91	108.38	107.31	103.8	104.1	110.72	102.6	106.48	104.39	102.73	102.62	108.2	105.45	108.23	108.58	105.1	106.75
96.059	96.987	103.91	99.448	101.53	105.2	98.838	98.601	98.853	91.569	106.15	100.56	96.628	103.5	100.26	104.57	103.73	96.8	102.92	100.45	99.172	101.45	97.717	97.543	98.232	98.085	98.476	99.116	96.826	99.875	101.23	104.03	101.69	100.7	100.95	100.59	99.135	97.31	102.44	99.897	98.595	98.99	101.6	99.601	95.469	101.81	100.02	99.172	95.241	99.43
103.61	107.18	99.983	111.11	98.452	101.29	99.685	101.67	104.71	103.71	107.01	101.92	106.12	102.99	97.728	98.227	101.38	100.38	100.67	101.65	103.87	107.06	101.17	102.47	109.66	104.42	106.82	103.21	105.01	113.85	104.86	103.38	102.33	109.66	102.62	104.18	99.587	107.93	107.42	96.303	104.54	105.25	104.79	107.3	104.79	101.49	103.95	100.05	105.58	105.63
103.64	102.2	108.51	106.33	103.83	104	101.31	106.16	107.39	105.71	103.99	102.88	96.537	100.33	106.49	106.57	104.87	104.19	104.61	106.34	102.6	104.62	100.55	109.29	106.43	106.43	102.05	99.604	101.94	107.93	104.5	106.51	104.2	101.46	103.4	101.71	104.42	111.28	104.81	106.72	101.16	104.8	104	102.19	104.72	105.5	103.11	103.73	106.37	104.95
118.55	112.51	111.99	107.39	112.72	109.12	109.45	110.9	116.73	115.04	111.54	115.84	113.26	114.6	107.66	113.81	110.9	111.42	113.31	109.98	106.04	113.14	108.65	112.62	110.47	115.36	105.45	114.83	107.67	107.3	111.41	109.15	108.34	113.4	110	110.72	114.52	116.13	105.98	110.02	115.6	115.83	116.21	114.49	117.15	111.56	117.01	115.78	107.7	112.02
107.68	104.23	104.62	101.78	108.4	102.82	112.86	113.75	107.33	101.91	109.06	100.44	113.61	103.58	102.75	105.61	107.87	103.88	108.9	105.22	107.76	102.83	105.68	101.91	107.96	107.36	103.9	108.21	105.44	112.05	108.72	100.97	109.19	103.24	108.75	111.26	104.58	103.76	112.37	104.24	105.5	106.14	104.43	106.19	104.48	102.47	109.09	104.83	103.13	106.52
117.53	122.87	116.27	111.34	114.52	123.81	115.11	120.39	117.29	112.81	122.71	114.18	120.13	120.65	114.79	116.29	121.18	114.61	111.14	117.85	120.96	115.74	121.29	118.3	118.86	115.93	122.1	118.42	119.53	120.24	118.6	115.04	118.96	117.54	116.18	116.02	118.96	116.62	116.92	118.58	117.1	124	116.98	116.37	115.71	124.39	118.37	116.22	121.13	112.83
103.59	112.95	110.57	110.73	118.27	99.428	113.26	106.58	113.58	106.12	113.53	112.78	111.97	108.22	115.83	114.11	104.21	114.69	114.11	106.21	113.09	116.09	113.87	116.22	114.37	109.75	109.71	107.97	113.44	108.52	115.02	109.62	117.36	111.49	111.27	111.48	111.24	111.11	109.19	117.97	108.88	115.34	115.36	109.9	109.29	114.06	110.41	115.51	107.73	113.03
105.4	104.95	109.73	107.75	109.3	100	105.88	104.37	102.08	103.57	100.75	104.96	94.411	106.6	101.11	111.25	100.15	105.05	106.89	102.38	105.93	107.45	104.74	106.9	111.19	106.78	110.15	109.18	105.3	106.65	108.4	107.08	110.43	103.41	102.26	109.01	116.03	107.31	106.17	103.58	104.33	102.65	108.63	108.82	104.53	107.61	103.51	103.88	108.48	103.72
100.77	110.56	104.84	102.16	110.5	102.9	104.46	114.41	103.75	99.239	106.96	107.44	108.85	109.57	105.93	101.2	100.22	106.94	106.51	98.091	106.99	109.99	106.7	104.67	104.83	107.77	104.76	103.95	104.34	102.87	105.27	101.76	101.8	104.32	102.07	101.18	100.41	105.43	101.91	105.14	98.434	100.47	108.01	105.93	102.83	107.25	102.68	108.66	108.05	110.06
100.04	106.26	103.88	108.41	100.34	106.43	107.74	101.98	114.35	102.56	102.33	99.382	111	101.39	103.88	105.32	107.2	107.4	105.52	102.45	101.96	111.23	107.1	108.8	106.16	105.1	106.64	108.7	97.637	104.14	107.39	100.46	107.38	107.72	101.76	110.24	107.11	109.82	109.47	105.38	103.21	104.32	105.44	100.75	106.31	105.31	101.3	106.52	104.24	103.98
103.77	115.54	104.72	100.06	107.26	102.74	104.72	104.86	105.61	106.88	104.25	103.1	110.05	102.77	110.44	95.9	101.79	107.18	104.61	107.44	111.5	106.35	105.42	107.46	108.72	104.13	103	105	113.17	103.85	103.17	109.14	105.6	105.34	96.534	105.26	106.03	103.87	99.905	108.02	106.21	110.56	111.23	99.603	102.57	109.26	103.23	105.53	103.17	101.18
120.2	110.05	109.88	109.64	113.14	109.81	108.83	112.93	113.76	116.08	113.02	109.7	111.58	110.74	114.65	102.12	112.15	119.1	113.8	113.77	115.43	106.16	111.75	109.29	109.39	116.6	103.99	117.81	112.75	106.42	112.18	113.33	106.16	115.99	108.11	112.16	110.97	114.44	112.77	112.24	102.61	109.71	107.72	113.03	114.78	107.95	116.67	112.48	105.97	111.22
117.63	111.19	112.63	115.74	113.13	115.38	106.74	107.59	108.74	115.11	112.04	107.07	111.95	110.56	109.36	115.04	116.43	109.98	109.57	115.06	107.03	111.85	111.6	106.76	116.29	112.47	113.91	105.13	115.78	116.76	114.23	106.3	114.7	115.92	111.2	106.04	111.07	112.79	113.36	110.78	107.4	108.63	110.17	112.37	115.51	114.13	114.45	119.6	113.16	110.35
105.99	111.93	110.17	109.93	113.15	108.57	114.83	112.93	113.4	108.46	111.76	109.4	109.67	111.66	111.02	113.57	116.72	105.78	111.32	105.93	113.61	107.41	111.57	108.34	105.17	114.47	107.96	115.46	112.97	112.8	109.26	113.87	105.68	116.47	112.34	114.83	105.67	109.58	106.77	109.3	112.28	111.24	114.16	108.44	117.65	110.69	110.07	105.52	108.45	114.41
101.14	107.86	107.37	109.97	108.1	111.64	113.19	107.64	110.92	101.1	109.96	109.66	108.02	103.72	103.49	99.729	104.98	106.3	108.17	106.22	105.94	105.03	105.35	104.91	101.67	105.47	106.67	110.84	109.49	106.28	107.61	108.52	108.26	100.68	109.9	104.03	108.79	109.73	101.71	105.2	100.93	103.15	105.38	108.14	105.3	102.32	103.16	100.86	100.81	109.17
114.34	109.14	112.26	108.19	110.53	116.28	111.9	115.05	109.2	110.22	107.62	109.05	114.98	116.29	105.21	107.64	111.5	113.5	108.82	114.63	115.71	115.43	118.99	107.9	109.64	113.55	111.02	105.26	110.86	110.69	116.67	109.12	109.59	110.5	112.47	116.84	110	113.29	114.71	106.52	110.28	111.79	107.93	108.2	111.07	110.41	113.03	109.96	116.85	111.53
108.46	107.5	103.35	102.21	103.88	111.25	104.22	106.36	103.3	106.53	109.9	101.62	101.82	105.2	104.56	106.21	103.65	106.98	106.32	104.34	105.31	106.39	102.91	110.55	109.33	105.23	103.89	102.26	103.04	107.88	104.77	104.6	103.32	107.49	106.12	110.22	111.77	108.93	110.13	109.06	108.05	106.2	107.09	102.07	101.56	101.4	98.353	105.9	103.97	105.75
105.25	100.26	102.55	105.15	107.61	104.28	108.29	104.93	100.89	105.42	101.92	105.39	98.846	104.42	97.074	104.2	99.149	100.84	106.02	105.84	104.59	108.19	107.81	103.37	104.23	102.32	103.98	102.54	101.03	104.95	102.21	98.521	110.44	102.86	96.917	104.45	110.61	107.82	98.672	103.95	103.95	104.09	105.19	107.98	100.46	105.17	105.16	102.11	105.17	104.37
103.38	99.805	105.43	107.83	98.649	106.68	109.1	101.12	102.86	107.09	109.42	104.6	108.72	107.79	98.919	96.606	104.04	105.93	103.95	101.44	104.76	102.48	111.13	101.88	106.74	105.43	104.46	104.13	101.68	100.81	106.66	108.3	100.05	105.77	106.71	101.17	101.83	101.71	97.688	108.45	100.39	100.66	109.13	102.34	105.92	105.35	108.51	107.69	112.06	102.24
102.57	109.14	111.58	109.29	103.45	104.29	98.887	99.887	108.28	104.81	103.63	107.16	104.13	101.15	100.25	107.54	101.49	106.18	105.73	110.72	105.61	105.29	103.13	110.83	102.32	103.88	103.49	106.93	104.44	105.52	106.32	104.47	103.77	97.392	99.054	106.41	107.62	106.17	104.48	105.41	98.317	99.3	107.17	108.24	103.43	111.07	109.07	105.45	107.09	101.53
117.98	112.84	111.69	112.13	115.03	111.97	107.41	113.32	112.27	113.6	108.67	109.65	111.34	108.98	112.93	116.03	112.57	106.33	108.6	114.9	113.92	111.13	105.62	109.75	113.51	110.52	107.45	114.89	116.42	108.02	111.25	110.57	110.79	113.2	113.22	105.78	112.69	111.66	108.79	112.46	116.67	112.93	109.57	113.11	114.69	109.5	108.91	115.3	113.21	116.3
109.72	107.49	113.38	111.73	109.47	113.79	119.09	117.38	110.02	117.77	114.79	111.61	114.47	120.01	110.99	108.98	109.89	109.62	111.78	110.17	110.94	114.02	114.24	117.91	112.23	116.52	115.5	111.36	105.62	115.47	110.33	111.02	114.92	109.14	117.44	111.65	112.74	110.77	114.71	109.03	113.63	108.63	105.86	118.74	109.97	109.28	116.12	111.75	105.08	111.87
100.24	106.63	100.79	100.76	102.23	103.66	106.07	97.863	108.76	109.21	109.59	107.15	106.89	105.16	105.34	107.19	105.79	102.02	106.78	110.26	99.59	110.86	106.25	107.64	109.1	102.07	108.53	109.16	101.25	100.7	107.37	109.25	108.03	110.02	107.36	106	102.55	103.86	106.74	112.01	104.02	109.73	108.88	102.12	97.976	105.02	110.19	105.7	108.33	105.82
100.47	111.8	99.879	101.99	101.13	103.24	109.59	103.85	101.04	106.92	111.33	102.78	102.26	103.27	100.17	104.95	104.1	105.95	107.82	104.91	100.02	102.13	104.93	105.73	100.15	100.61	101.28	103.04	106.26	104.39	103.87	101.92	104.55	111.38	109.82	99.474	99.233	102.63	107.55	108.57	106.08	99.182	104.01	102.61	108.83	99.789	110.26	101.18	103.35	110.86
102.03	110	106.66	112.17	104.45	108.46	105.9	103.8	108.98	104.58	107.04	108.02	110.62	105.38	105.74	108.35	101.94	102.7	106.2	103.82	107.6	102.46	106.42	106.86	103.8	103.73	106.62	108.06	107.54	100.69	105.84	110.2	104.11	105.47	104.64	98.644	107.97	109.88	100.37	109.66	114.8	105.78	106.07	103.59	103.54	105.72	97.349	108.28	102.3	106.86
106.13	98.734	111.58	108.43	110.3	107.72	110.1	106.7	102.78	113.48	109.65	103.91	104.16	109.15	106.44	101.15	112.45	99.333	107.32	99.02	101.45	113.07	109.27	105.45	109.6	105.41	110.19	103.82	109.03	107.25	103.3	110.01	104.83	108.59	105.11	104.07	108.16	106.88	108.41	102.16	109.19	110.51	109.67	106.55	110.72	103.11	106.91	99.524	106.45	108.5
106.18	107.09	113.08	107.4	112.01	111.63	119.58	109.17	103.88	115.85	115.12	109.12	112.13	112	113.18	111.97	113.26	113.6	117.25	108.59	108.94	113.83	114.26	112.96	109.49	117.82	112.49	106.29	111	111.25	115.91	114.04	110.1	110.97	109.14	112.43	104.95	113.3	111.08	108.02	117.13	116.11	109.21	107.4	109.19	110.29	102.62	116.74	121.45	107.36
107.97	105.1	106.85	110.05	107.18	99.586	103.22	103.88	107.98	110.78	107.93	102.84	102.22	102.99	104.19	98.22	104.56	107.96	110.87	102.98	105.86	103.67	106.71	104.41	102.2	105.18	98.861	108.08	104.16	109.87	103.44	109.55	109.39	101.28	101.17	99.952	104.65	103.54	108.22	107.45	103.37	103.27	103.58	104.53	107.02	102.57	104.97	100.73	103.29	100.27
110.34	110.77	108.12	106.29	112.42	114.41	110.94	107.56	112.03	107.77	110.03	111.16	110.24	107.08	109.72	104.89	111.49	111.99	110.84	112.03	111.76	109.9	106.86	110.61	104.93	109.65	112.11	111.83	105.45	105.66	106.63	112.08	110.41	108.77	114.3	107.16	100.83	115.84	107.26	104.62	107.19	115.42	111.59	109.46	107.91	103.33	109.26	108.18	107.71	108.67
105.52	107.64	106.87	99.382	104.96	105.5	108.5	112.04	109.03	111.93	102.42	102.24	103.71	100.14	108.1	107.21	111.61	110.11	103.26	103.86	109.4	99.84	103.66	110.96	104.68	103.51	101.57	103.54	106.21	99.21	101.38	100.72	112.21	107.77	113.84	112.11	105.56	109.38	103.76	106.82	97.587	102.84	107.1	103.67	111.28	107.26	102.45	101.92	108.85	106.54
108.47	108.31	118.14	110.93	112.6	113.14	105.46	102.06	118.09	116.04	112.16	114.97	110.79	108.01	111.18	112.32	111.7	109.11	109.3	111.33	110.85	110.09	113.24	109.47	108.76	119.29	112.48	109.44	111.4	109.65	110.09	107.59	108.3	114.1	107.9	108.18	106.84	110.87	111.95	117.6	114.13	110.19	110.9	115.37	111.55	111.24	111.53	111.04	110.85	114.15
106.57	98.759	106.72	106.91	105.47	104.62	103.89	107.87	109.43	97.351	102.83	110.48	103.32	101.74	101.12	106.13	108.95	107.14	107.38	105.26	103.11	101.44	99.639	108.4	102.06	107.65	97.743	105.05	107.6	107.54	98.874	107.71	108.53	101.95	109.32	104.87	108.7	109.97	96.063	104.34	102.69	108.19	102.83	108.89	99.689	100.69	111.07	103.18	102.28	107.13
103.37	106.6	113.47	104.86	98.864	110.65	104.93	107.24	109.24	103.34	97.752	105.28	101.33	102.72	98.018	104.72	108.92	108.83	108.06	106.09	103.91	105.81	102.87	106.14	101.82	110.4	109.72	107.55	106.92	108.53	97.634	101.73	107.57	104.47	95.087	103.61	97.876	107.31	103.71	106.15	108.79	98.97	110.58	110.38	103.77	107.2	102	102.33	101.92	100.76
101.95	107.17	102.84	107.7	106.06	105.29	104.07	100.02	111.03	106.76	109.75	109.69	109.16	107.13	103.6	109.86	106.42	102.81	105.21	113.38	104.68	108.72	109.66	100.89	100.87	109.8	106.4	103.26	105.67	105.91	103.38	109.98	108.93	102	101.01	104.1	99.769	108.76	111.86	105.18	107.15	102.87	104.32	99.273	104.26	106.5	106.52	99.316	106.89	106.25
104.26	102.44	103.63	102.23	102.21	108.26	101.25	106.73	103.19	104.09	101.25	105.4	106.28	106.81	101.48	98.888	107.95	103.57	102.3	104.18	105.07	102.48	104.75	101.2	106.86	102.19	107.47	110.48	98.948	101.28	103.75	103.33	102.34	114.44	107.98	102.35	102.04	105.92	109.79	106.99	100.77	108.33	98.333	105.05	106.27	102.17	104.87	97.98	101.23	102.59
112.75	112.18	114.43	116.04	106.48	114.65	107.35	112.42	108.88	109	114.73	113.01	112.17	119.47	110.03	111.05	112.51	112.27	106.97	112.14	112.04	112.25	112.92	113.79	111.6	117.58	109.26	119.53	109.72	110.96	103.02	110.41	110.58	114.04	110.63	103.2	110.27	110.82	109.54	112.25	111.63	111.17	110.26	108.5	111.49	114.38	105.42	117.35	110.75	113.08
106.09	110.99	107.33	105.27	109.97	109.03	111.65	105.64	108.39	113.91	104.39	105.57	108.07	108.65	108.37	112.98	108.98	102.89	103.75	106.87	109.77	106.38	102.6	108.3	116.19	108.54	106.52	107.71	104.93	110.88	99.493	108.47	110.08	108.6	108.3	103.73	105.81	104.11	104.79	102.26	106.94	108.08	109.37	104	108.73	102.09	109.11	113.74	114.48	99.536
109.02	108.91	106.76	112.47	113.23	113.24	115.98	108.14	112.45	108.18	111.55	107.19	111.13	108.36	118.17	112.98	112.33	111.93	108.85	113.78	104.89	112.29	108.91	114.25	113.14	106.01	108.82	109.22	109.12	104.54	114.47	113.2	107.09	112.42	105.17	109.9	112.94	109.21	109.61	111.56	112.1	105.36	105.29	107.8	109.03	108.12	110.29	108.35	110.92	107.34
96.301	91.596	105.61	98.207	102.29	102.06	107.4	100.45	104.41	95.03	100.24	106.86	96.869	98.482	101.23	109.72	98.11	102.82	96.376	99.238	97.735	103.25	96.901	102.1	99.703	98.729	98.495	110.14	101.74	98.984	101.29	99.85	98.401	105.24	100.44	99.782	100.22	91.504	92.761	103.38	99.367	102.5	105.83	96.194	93.977	104.17	107.91	92.847	99.728	102.71
113.1	117.74	117.34	115.97	116.15	118.31	114.61	117.96	113.22	120.59	114.5	120.13	108.73	118	116.13	119.58	119.58	113.39	116.44	108.47	111.44	113.79	115.27	107.87	114.05	116.94	121.25	114.73	114.98	117.09	116.43	115.69	113.27	110.93	114.22	116.69	113.69	119.77	113.97	115.26	117.93	115.41	118.16	116.97	112.63	113.67	118.07	113.72	115.5	115.52
105.84	102.73	103.29	103.62	97.783	107.19	108.02	105.86	106.83	97.286	105.15	108.71	104.5	103.01	107.03	104.74	100.32	96.988	104.09	104.86	104.85	103.22	106.98	102.13	105.04	100.86	104.67	103.69	102.35	110.11	106.16	103.76	108.89	110.81	106.46	105.94	106.51	109.82	99.697	104.43	103.01	98.536	101.9	100.85	103.07	102.06	107.53	97.595	105.33	105.19
104.5	106.27	105.58	108.16	110.07	108.57	104.16	108.03	111.14	108.16	111.06	107.34	103.73	111.23	107.82	106.11	109.4	109.3	103.62	110.07	104.9	104.95	102.52	102.06	110.8	106.73	104.41	108.46	108.7	111.72	109.42	102.35	112.35	105.22	111.25	104.03	104.98	107.28	105.51	108.8	106.66	105.35	100.66	109.32	109.19	106	107.49	108.11	102.85	105.23
98.152	99.163	96.348	100.14	98.847	95.873	98.654	104.03	100.14	99.557	99.603	100.32	106.82	100.53	109	106.7	97.062	97.732	105.18	100.04	97.749	99.039	100.14	99.745	108.75	96.897	103.69	101.83	96.06	97.253	97.942	104.07	100.86	97.725	106.6	96.113	98.087	97.636	96.863	94.396	99.431	101.74	95.941	102.75	98.771	98.688	96.912	102.72	100.29	97.266
110.13	110.98	104.49	102.64	102	110.87	102.69	108.51	105.37	113.61	111.62	108.11	112.36	110.58	105.72	99.933	106.2	104.2	101.66	108.78	109.47	102.63	100.69	103.14	112.66	108.65	107.8	107.8	109.22	109.89	108.04	103.94	117.75	104.39	108.14	109.66	105.85	114.55	108.99	106.19	111.71	107.6	106.85	109.24	100.56	104.58	108	110.39	108.33	105.59
105.56	109.23	106.72	104.94	107.3	105.33	97.524	105.14	110.04	101.1	109.23	105.48	105.17	103.91	109.7	111.31	108.62	106.77	109.61	105.83	106.32	107.82	106.12	101.86	105.16	106.08	101.5	105.35	105.98	107.73	108.31	107.88	98.709	104.65	109.95	108.48	110.87	100.7	102.55	107.55	104.69	102.25	109.73	107.35	104.91	104.83	110.47	112.52	109.88	109.68
108.74	110.29	107.97	105.91	111.03	100.47	103.85	109.99	106.71	103	105.72	106.05	102.98	102.34	108.73	106.47	100.98	106.52	101.82	105.86	106.33	109.28	102.7	110.12	106.7	106.15	106.62	103.28	106.35	102.47	102.44	108.6	102.92	110.77	111.59	105.09	104.21	104.92	104.98	113.62	105.84	110.83	107.5	101.2	102.38	108.81	108.8	111.34	109.65	103.97
103.13	109.42	113.59	114.05	111.34	110.59	112.86	113.78	113.37	112.77	112.77	116.23	110.55	121.32	108.44	118.45	116.91	115.87	112.32	112.37	107.98	112.35	114.27	108.95	114.68	111	119.54	115.01	112.13	104.41	116.41	116.58	113.09	113.36	110.29	113.96	108.01	116.32	111.82	114.22	111.16	109.62	104.67	112.35	106.58	110.94	113.72	114	109.26	116.1
105.08	108.95	108.37	101.06	105.33	102.69	103.62	102.12	108.09	105.81	104.33	106.27	99.466	103.47	104.16	96.885	105.64	103.87	106.72	106.87	99.062	100.37	100.6	107.73	102.99	104.62	105.93	94.598	102.89	104.19	99.643	101.65	106.69	105.89	97.921	110.05	107.15	103.9	102.67	104.68	104.94	102.45	105.14	108.93	100.78	108.66	105.1	109.46	104.24	100.07
117.28	110.33	117.02	113.91	113.75	111.29	107.33	113.46	119.36	108.12	111.87	116.97	104.94	104.79	109.46	110.89	108	108.56	117.8	109.94	110.47	107.44	109.32	113.29	107.35	112.26	106.5	111.45	111.85	115.67	113.14	116.29	114.51	110.4	116.71	114.78	114.34	111.16	109.07	108.23	120.7	112.18	114.71	113.23	110.72	111.02	109.51	110.98	109.59	114.22
98.032	100.2	95.208	97.283	99.795	101	103.48	97.127	103.53	99.784	106.69	96.668	106.92	99.619	99.498	103.15	97.02	104.09	101.85	102.92	100.11	101.17	101.97	103.84	95.884	104.32	98.195	101.43	95.412	97.321	95.838	96.138	101.64	103.39	103.44	99.571	98.747	99.468	99.35	99.393	101.79	103.54	100.03	95.517	101.94	91.995	100.88	96.223	96.223	100.36
109.3	100.8	105.44	105.88	106.85	106.13	104.24	103.55	105.74	107.43	108.51	111.65	103.7	111.08	109.73	116.62	107.18	101.59	106.14	109.3	113.22	101.05	100.11	110.58	101.6	108.87	104.41	109.3	99.758	109.13	108.24	104.54	102.37	109.74	112.69	97.802	103.48	104.65	103.12	107.12	103.52	105.3	104.82	103.05	98.149	106.27	100.97	102.55	106.74	103.7
108.63	109.36	104.88	105.46	105.31	102.18	103.94	103.19	110.1	108.33	98.086	107.92	102.25	97.172	98.728	98.996	108.88	106.7	103.54	102.91	109.12	102.53	104.87	104.93	109.18	107.02	101.59	105.48	103.3	104.91	109.79	103.82	112.64	101.87	108.68	106.86	105.1	109.21	109.42	103.14	107.74	105.01	104.09	102.03	102.74	104.97	104.89	104.77	104.98	109.6
97.422	97.29	102.25	101.08	99.97	99.614	95.625	102.39	98.616	106.94	96.377	100.85	100.15	103.97	92.97	99.293	98.186	97.314	103.6	100.03	102.6	101.78	104.64	96.329	100.13	96.022	110.94	101.79	101.47	109.86	98.641	105.71	101.44	105.78	97.737	98.461	98.206	98.981	102.32	105.09	102.94	96.946	97.636	99.161	102	110.41	104.6	98.134	103.08	107.81
115.42	107.4	111.17	103.68	113.47	112.06	98.53	107.79	107.4	107.14	109.5	107.07	107.29	107.64	110.1	107.52	105.83	115.67	105.7	108.6	106.45	102.99	104.24	104.51	110.15	104.08	106.89	103.56	103.03	105.25	108.83	100.95	107.46	110.05	110.65	107.6	107.83	107.76	105.97	110.94	101.15	111.59	101.88	103.61	104.73	107.11	100.69	100.55	110.28	104.43
97.251	104.79	102.24	109.08	103.31	110.88	109.65	109.65	106.12	101.25	109.74	98.603	107.06	101.51	104.33	103.65	110.02	105.66	105.5	110.8	107.33	108.82	106.44	104.5	108.36	99.927	110.54	103.51	104.29	101.34	108.61	104.24	108.8	106.45	107.68	105.01	113.38	105.24	101.82	106.55	101.78	107.26	106.83	105.99	107.88	103.62	101.76	103.76	109.27	100.08
117.57	121.11	116.45	111.43	118.2	115.33	115.84	114.96	115.15	119.81	113.14	117.29	121.9	117.07	115.57	116.93	115.49	119.01	113.48	112.5	114.5	121.59	114.02	117.92	112.98	108.13	123.76	111.07	119.64	119.16	114.74	117.5	120.57	121.69	118.7	116.15	118.29	118.03	117.16	113.01	109.48	114.77	116.57	114.68	118.48	118.99	121.61	110.51	119.26	114.98
104.45	106.76	110.39	99.937	102.32	110.9	111.72	106.69	102.86	107.03	108.24	103.87	108.37	100.93	105.22	109.82	107.95	103.97	104.15	104.36	111.43	97.901	103.32	104.56	101.01	103.81	100.83	108.24	106.85	113.71	111.07	104.5	103.99	105.8	104.59	104.32	104.42	103.26	106.8	107.48	104.95	104.06	107.89	106.86	104.57	101.94	98.933	108.85	101.22	108.79
113.19	111.29	113.19	112.31	105.15	117.96	106.34	108.56	112.3	111.11	119.4	105.07	109.48	117.65	116.15	114.28	107.11	108.32	111.21	103.26	105.23	108.35	107.01	105.09	108.06	111.6	112.87	114.05	114.99	108.7	106.63	110.07	113.72	110.09	112.52	113.42	110.53	108.83	112.29	112.11	108.61	104.71	110.13	111.9	111.64	110.99	110.99	113.99	113.83	108.81
107.48	113.86	112.14	109.54	109.28	109.87	111.16	108.17	113.84	111.18	108.49	111.55	107.08	109.36	115.41	113.75	119.56	109.98	113.14	109.21	108.88	113.95	110.99	110.44	110.38	111.47	106.73	110.97	105.93	108.82	113.55	113.77	109.27	114.62	111.91	110.86	105.17	114.61	117.5	115.19	104.99	116.19	114.33	114.58	112.07	109.08	120.5	110.79	110.58	109.88
100.51	106.25	107.32	103.04	99.251	103.04	93.469	102.47	98.985	92.842	109.09	103.49	103.04	104.61	105.16	99.855	95.834	100.09	102.44	100.32	100.35	107.4	96.263	105.99	103.46	103.09	98.56	97.904	98.671	99.054	102.32	97.99	97.5	98.01	98.314	100.49	99.139	108.46	101.54	97.253	101.4	95.884	100.58	101.48	103.25	98.812	102.89	98.48	97.997	97.914
109.32	112.59	112.1	112.9	110.27	105.51	117.81	112.05	108.3	105.51	112.94	115.08	115.46	115.11	105.85	111.46	107.3	110.68	108.69	114	109.08	109.6	114.68	105.35	106.65	109.21	116.09	111.72	113.44	112.91	116.17	109.15	104.35	115.11	107.96	109.5	108.01	110.56	112.23	109.7	113.9	109.93	109.44	109.98	108.96	106.2	113.52	109.47	109.91	108.59
113.35	107.44	110.38	114.38	115.03	109.84	110.47	114.76	104.16	112.9	109.14	111.91	111.01	109.52	112.39	115.1	109.35	111.96	109.34	108.15	109.29	114.23	110.12	109.97	115.65	105.03	112.39	110.29	110.46	116.07	111.94	107.66	109.98	110.36	111.79	119.26	113.73	109.35	109.54	113.11	114.78	120.12	115.87	111.54	111.8	110.65	109.5	115.65	108.73	110.57
105.45	100.68	102.46	100.28	103.37	106.37	109	107.73	108.53	109.52	110.3	100.27	102.46	107	107.5	106.02	110.02	109.09	98.36	102.85	107.94	107.62	108.25	104.5	109.38	108.45	100.91	103.8	111.18	111.63	104.29	106.6	101.13	103.97	113.8	102.45	104.96	100.29	101.35	110.25	108.41	103.12	103.73	111.24	104.94	111.33	107.78	106.33	106.44	110.26
109.08	113.42	107.14	109.98	111.51	113.8	111.17	113.78	106.91	112.54	115.67	111.07	112.76	115.98	109.29	113.17	106.51	113.15	104.85	110.56	110.23	115.11	114.75	111.4	108.95	111.76	110.57	111.11	110.68	113.32	112.16	111.4	113.75	112.36	110.73	116.8	111.32	111.63	110.41	110	108.07	111.72	111.03	116.39	111.68	114.34	107.81	112.25	108.67	111.1
106.13	107.35	97.292	103.64	107	101.09	105.9	106.95	111.37	105.68	105.59	107.5	105.53	106.45	101.78	102.58	106.76	101.63	102.16	108.18	100.24	107.9	111.7	106.61	105.84	105.38	105.65	108.79	101.91	105.66	107.77	102.67	110.88	110.11	102.41	103.64	104.45	103.92	105.41	98.305	105.07	108.76	105.2	109.86	112.58	107.04	105.56	105.27	103.71	107.99
107.66	103	103.43	108.13	102.7	99.473	111.25	107.92	105.57	108.42	111.98	107.51	105.78	109.39	109.63	100.15	110.38	104.09	110.66	104.23	103.87	106.1	113.75	110.06	107.25	112.97	109.33	104.48	107.1	100.68	100.76	102.75	109.57	107.1	102.4	106.6	102.43	108.93	111.69	106.31	104.62	102.48	105.13	108.77	104.41	101.12	107.32	102.18	102.22	106.59
111.58	111.19	106.2	114.18	110.03	112.75	107.64	109.2	109.47	112.03	114.54	112.34	109.59	117.5	111.83	103.96	112.29	112.55	119.47	96.928	107.79	114.57	115.42	108.76	108.42	112.52	104.49	115.3	112.9	108.3	110.58	117.08	114.35	111.05	113.89	109.19	113	114.66	109.65	107.25	107.47	114.8	109.75	112.65	114.88	115.86	112.28	110.04	111	110.15
113.64	110.63	107.27	115.33	109.44	110.36	116.31	111.94	112.93	113.16	107.81	111.19	106.87	105.09	107.12	117.94	119.1	112.02	108.22	104.84	110.85	104.51	108.94	108.64	116.46	112.69	114.52	111.98	118.07	116.46	113.2	110.73	117.24	108.87	107.74	113.19	113.63	108.5	111.92	111.06	112.18	111.59	118.21	112.86	116.65	115.13	101.75	112.35	117.26	108.87
109.74	105.7	103.01	110.97	109.08	107.32	106.68	106.08	101.11	106.33	108.47	104.23	103.93	105.28	106.03	105.65	110.82	104.87	105.62	111.2	109.6	106.77	105.64	107.33	107.89	111.42	104.59	107.01	100.76	103.05	105.9	102.57	104.82	107.45	106.49	113.27	109.4	109.62	98.238	110.23	111.02	111.84	101.56	108.14	104.33	113.19	112.76	111.45	106.09	111.32
108.25	108.56	105.61	105.17	105.68	110.84	101.02	101.37	112.98	106.08	104.04	105.72	106.3	106.1	108.91	114.15	106.35	105	103.93	106.91	104.08	114.32	107.76	103.57	108.46	103.36	104.97	100.83	101.88	106.94	103.06	103.66	99.693	108.23	107.17	105.95	109.68	102.71	105.5	107.23	111.66	100.87	109.91	104.93	98.581	103.93	110.63	112.3	103.18	102.29
107.97	107.35	102.09	97.741	109.29	105.61	105.7	106.52	105.07	104.31	105.32	104.29	103.15	105.67	109.74	103.05	100.65	106.79	108.06	92.118	100.78	103.12	101.79	106.1	104.27	106.74	106.22	102.71	106.56	104.76	102.72	104.3	107.45	105.78	105.1	106.22	104.13	111.1	106.62	109.88	105.42	102.42	114.47	105.44	110.71	103.43	100.44	102.61	105.73	105.04
107.05	102.89	106.39	102.74	103.23	111.47	100.19	104.54	102.52	104	108.81	107.8	101.63	100.77	106.19	107.94	110.64	104.61	103.63	102.56	107.8	100.72	106.38	100.71	102.63	98.332	101.97	100.82	110.96	103.87	105.57	111.45	103.51	97.932	104.08	109.14	103.2	104.87	109.02	104.33	103.62	114.33	102.16	101.56	100.06	99.736	109.66	104.73	101.36	101.64
109.31	105.94	101.93	96.219	105.15	102.93	106.65	106.55	103.47	105.1	104.08	107.45	107.81	105.06	102.34	101.65	104.9	99.062	97.996	99.202	106.22	108.32	97.357	111.3	110.49	101.51	98.556	104.5	96.049	102.61	103.57	106.5	102.88	103.19	107.83	103.92	109.85	105.49	104.55	103.26	104.82	106.61	103.02	107.24	113.28	105.03	105.07	106.46	102.81	108.64
103.79	109.27	110.98	110.4	108.34	112.59	104.86	103.68	101.49	99.715	105.63	103	107.51	106.31	108.45	104.31	115.35	100.08	108.37	110.22	98.681	110.33	105.5	107.15	107.11	104.06	106.91	108.77	103.82	110.21	112.44	98.966	103.49	105.19	105.06	100.26	101.27	100.93	108.65	108.09	104.09	108.19	104.69	114.62	105.97	106.07	108.84	110.92	110.54	109.98
100.91	105.83	99.479	102.13	102.51	98.197	101.39	101.18	99.266	99.237	95.205	99.492	105.4	102.57	101.59	101.98	99.535	96.678	106.6	98.485	103.88	93.61	98.502	105.89	92.851	106.27	107.31	101.12	106.22	97.464	107.11	100.46	107.32	100.24	110.25	100.36	104.14	98.537	106.89	104.53	97.36	104.64	96.927	100.1	100.9	101.4	101.83	105.62	103.71	101.45
106.27	107.86	104.31	104.4	107.32	104.27	105.57	107.77	101.71	103.81	100.45	104.42	100.59	105.23	100.39	102.6	106.72	98.788	105.14	107.78	102.29	108.22	108.24	103.59	110.79	106.79	107.66	102.86	106.73	111.36	108.34	102.28	108.7	107.91	103.22	113.34	104.62	109.42	106.22	105.52	112.76	105.23	106.14	103.01	109.63	105.06	112.67	103.65	108.41	103.48
99.954	106.06	107.29	108.32	111.76	101.46	108.72	105.44	105.99	107.95	105.95	106.32	99.445	108.21	112.05	106.54	105.82	111.1	108.3	106.06	105.26	105.64	98.918	113.4	105.59	100.54	99.789	104.4	105.52	105.69	97.949	107.02	103.55	108.82	107.39	102.99	103.64	98.168	110.38	112.48	113.09	104.67	104.24	107.88	107.46	107.27	109.66	102	108.39	103.18
109.82	109.49	115.53	113.79	115.05	116.9	105.77	109.89	116.06	108.79	110.17	107.58	115.24	114.89	116.54	114.3	111.63	115.58	115.62	117	117.53	115.19	112.09	111.45	117.31	114.8	108.97	108.01	108.82	111.3	113.78	111.44	107.05	109.38	112.82	107.76	115.19	111.04	115.23	110.92	110.75	109.75	114.1	113.65	109.01	112.18	109.41	112.06	111.91	113.63
106.98	105.75	103.92	105.94	101.57	100.03	108.13	101.56	103.77	109.32	100.27	102.45	101.57	108.58	110	105.63	112.84	97.767	114.43	103.65	99.674	109.21	106.15	107.85	98.923	102.13	110.78	108.94	102.97	101.27	111	102.93	105.84	106.16	105.3	97.956	104.06	103.34	112.99	107.28	94.904	107.36	108.95	109.48	101.49	111.62	101.98	104.16	105.74	104.35
107.85	111.47	111.6	118	113.53	111.09	112.6	102.34	111.36	110.3	107.39	114.87	113.76	109.74	111.91	114.7	107.3	111.36	113.04	117.37	110.16	108.75	116.72	112.19	111.58	109.23	107.64	110.57	110.45	110.01	120.27	112.87	111.74	111.44	108.29	110.87	114.71	111.97	110.54	112.94	112.85	113.88	110.43	106.6	111.64	118.58	115.7	108.45	112.59	113.35
106.8	100.91	107.69	104.08	109.06	106.1	100.24	104.99	112.14	102.69	108.65	112.03	107.08	110.1	109.31	109.07	111.12	107.86	95.097	107.89	99.33	109.1	103.28	104.84	103.17	109.16	107.62	106.51	108.55	101.49	100.05	110.04	105.57	104.27	106.73	107.48	102.8	109.79	106.33	110.19	107.22	109.61	107.39	111.39	108.25	113.05	108.56	102.1	107.92	105.36
107.6	107.9	99.41	104.23	102.43	105.6	112.21	104.47	99.688	104.84	104.73	106.04	107.77	104.18	106.77	99.486	104.8	108	107	107.35	106.22	105.74	106.49	107.2	103.33	106.13	100.2	105.29	103.41	100.02	112.45	99.527	100.95	107.11	102.56	102.71	101.28	103.13	109.49	103.49	107.31	101.23	102.72	106.66	99.398	106.8	105.43	100.05	106.32	98.264
110.13	117.2	97.261	108.2	109.07	115.74	113.6	108.89	103.96	110.79	108.69	114.99	103.24	110.29	104.53	107.36	112.01	104.75	105.13	109.99	106.53	105.6	106.68	109.32	110.71	112.68	112.96	111.3	106.14	109.12	111.23	104.69	106.71	109.12	108.91	105.97	108.81	105.21	111.26	109.67	111.7	110.21	113.91	112.3	111.61	108.69	112.3	107	110.65	111.47
107.21	118.18	114.49	111.34	113.83	107.92	114.06	111.73	116.65	115.56	117.92	113	113.18	112.15	115.73	111.96	107.93	115.12	116.5	115.38	111.19	113.13	112.24	112.29	106.11	113.72	108.84	110.5	114.74	116.25	117.39	111.15	107.4	115.52	113.77	122.04	110.94	113.9	107.98	117.17	112.96	117.23	114.29	112.94	105.8	111.15	115.78	114.88	114.55	108.96
95.317	100.28	96.873	99.683	97.326	101.36	101.98	93.991	98.104	102.13	101.74	94.394	95.081	105.63	103.41	99.998	102.26	98.154	97.047	94.375	95.398	106.31	94.074	102.59	96.233	99.699	103.4	96.169	103.41	99.764	98.012	102.72	105.81	98.56	103.42	96.739	101.86	106.35	102.77	103.13	102.46	97.817	99.303	102.63	102.5	97.162	99.673	93.361	100.63	95.842
103.41	107.29	102.05	105.8	110.05	104.59	106.24	110.34	104.62	105.63	109.24	104.37	103.58	107.64	105.16	110.06	97.561	109.15	102.41	105.26	109.64	98.887	108.95	105.99	108	111.7	109.34	99.105	109.83	104.67	108.51	99.056	109.39	108.21	105.96	105.41	103.38	105.47	113.57	103.89	107.29	102.62	110.58	105.17	109.07	106.85	102.97	108.74	110.11	105.34
106.08	107.38	102.36	108.08	100.02	104.94	106.42	104.66	102.93	110.33	100.39	103.05	103.53	109.47	104.27	108.83	103.29	101.46	107.08	106.25	109.24	105.18	108.48	106.57	102.11	105.42	105.77	99.474	101.29	110.81	104.32	108.16	100.12	107.74	105.43	104.17	108.1	104.51	106.91	102.15	103.73	100.14	107.99	108.61	106.18	103.9	105.4	103.54	103.52	106.91
104.15	105.4	112.25	104.62	101.46	108.26	101.92	104.17	104.77	104.56	102.35	112.65	107.41	104.63	110.26	102.03	113.15	108.93	112.93	106.04	106	102.38	109.96	102.49	107.38	108.68	107.71	107.84	110.67	108.18	109.53	97.71	107.16	107.06	98.006	102.22	105.34	109.79	106.38	113.82	104.54	105.47	109.85	106.85	104.51	106.92	102.23	109.17	100.52	108.5
111.39	112.41	107.09	111.41	108.6	109.73	113.42	116.47	112.81	113.64	110.02	109.73	112.36	105.41	111.76	110.51	105.11	110.79	112.57	112.63	109.89	107.52	110.37	110.07	112.56	109.93	112.55	112.43	99.758	115.6	103.69	109.21	106.42	110.57	114.11	106.52	108.77	106.76	112.13	119.35	110.84	112.39	113.17	106.84	110.98	110.1	111.37	100.13	113.28	106.11
116.1	110.29	118.57	112.08	108.91	111.7	118.29	117.79	117.6	115.69	110.77	111.77	110.52	115.14	118.34	106.85	117.89	119.65	110.03	117.88	118.06	112.52	106.56	109.4	110	107.27	112.31	115.01	111.43	115.86	111.99	111.61	111.23	113.21	107.81	111.65	116.2	115.23	111.42	111.96	110.9	119.09	111.41	115.37	112.54	113.39	114.06	113.33	112.8	108.61
112.8	118.47	113.69	108.34	118.56	116.92	116.64	117.69	114.41	113.28	111.85	110.13	107.44	115.97	111.75	107.98	111.49	106.22	112.95	105.29	110.79	116.61	116.39	111.67	113.47	114.69	116.16	109.07	112.25	106.95	109.7	110.77	113.48	116.1	110.43	110.18	108.55	112.82	114.14	111.61	110.73	119.8	111.48	117.3	103.19	111.48	113.4	113.04	116.01	113.44
108.19	103.83	104.57	107.72	105.7	106.05	107.77	108.17	103.61	102.95	102.48	104.79	102.44	106.37	108.16	108.38	105.4	107.36	103.29	107.53	105.57	109.08	106.8	101.12	102.97	112.45	100.24	97.982	102.21	106.91	115.91	108.98	107.4	104.84	102.84	111.87	104.55	103.57	112.24	104.77	105.72	107.98	102.87	106.44	102.58	109.94	106.25	102.89	109.52	110.67
108.07	113.54	113.64	109.98	107.82	113.79	111.18	110	108.27	115.34	111.38	112.01	111.1	112.72	110.51	108.48	105.87	108.56	111.59	114.29	116.36	108.83	112.75	117.39	108.76	114.19	112.59	114.22	116.07	111.26	116.2	110.26	113.89	115.76	113.27	110.42	108.44	111.86	111.74	110.71	112.51	111.19	117.82	115.96	110.04	111.07	109.23	105.53	117.75	111.1
105.51	108.02	109.16	109.16	108.44	109.99	103.57	102.61	106.47	108.97	106.48	108.52	106.19	107.67	108.41	111.27	106.88	97.227	107.07	109.43	101.92	102.87	112.93	111.03	105.1	108.01	105.53	103.74	108.6	107.4	109.73	107.55	102.91	111.29	100.08	105.83	108.22	105.83	111.01	109.06	105.85	102.24	110.95	112.61	110.13	112.25	103.66	106.37	103.76	105.11
100.4	109.98	109.18	98.887	111.39	102.99	105.84	104.49	103.94	105.35	101.76	109.22	107.86	107.97	105.88	101.25	103.04	107.02	97.641	109.44	107.49	108.62	102.2	104.37	105.61	100.83	103.23	107.42	100.48	103.45	104.23	104.11	109.71	105.18	108.08	103.16	103.21	106.02	113.57	101.2	104.5	101.95	99.651	107.61	103.09	101.95	107.34	105.74	111.05	106.09
105.27	110.33	108.28	104.37	114.37	110.13	105.68	105.79	108.58	106.99	104.21	102.98	103.53	102.94	103.44	111.21	110.59	103.36	104.19	111.07	101.48	109.1	103.56	107.95	103.07	105.64	106.11	109.13	104.47	107.35	109.09	107.63	112.3	103.12	104.18	109.23	103.43	107.09	107.34	101.53	103.62	99.777	105.26	109.92	108.31	101.96	103.16	111.94	108.6	104.67
100.17	96.374	94.532	99.696	103.15	95.855	101.69	102.85	98.755	97.796	102.33	104.04	101.46	97.185	104.2	98.313	102.79	99.182	96.309	99.842	99.884	105.02	100.53	101.71	100.48	101.52	100.28	104.71	101.95	102.3	102.87	100.03	98.854	101.85	101.27	98.239	105.45	104.63	102.09	96.716	99.991	102.37	100.83	104.56	100.21	106.23	100.34	105.67	100.64	100.55
104.72	113.39	109.04	113	112.32	114.26	117.6	108.28	112.2	116.56	120.54	116.17	117.56	108.19	112.97	122.09	110.39	115.78	110.14	111.77	108.19	112.55	113.39	111.06	109.11	108.6	113.23	108.74	117.73	113.85	111.84	113.07	108.05	111.38	114.63	111.58	107.42	112.92	116.87	116.48	104.75	113.36	117.14	117	116	108.52	113.62	116.98	111.32	112.82
102.42	106.62	103.59	107.39	104.2	108.8	106.82	105.82	107.04	103.5	103.92	102.44	109.23	108.94	105.27	110.82	101.09	105.32	109.04	107.62	107.97	102.49	104.99	109.52	95.609	100.11	112.62	107.07	102.6	101.79	103.67	105.5	107.52	103.67	101.36	109.47	110.27	107.72	102.37	108.67	106.41	106.89	112.06	104.47	100.29	106.82	98.988	113.95	110.31	105.65
99.787	107.26	110.89	110.59	106.65	105.8	104.47	108.37	103.86	106.86	109.9	98.315	107.32	110.25	109.82	108.23	105.12	108.56	103.63	109.66	107.26	104.12	110.91	106.34	107.65	110.48	105.77	104.44	106.96	104.66	113.15	101.46	106.84	104.2	103.69	109.61	109.89	107.67	104.16	115.89	113.94	111.35	105.4	108.08	105.89	112.43	104.59	109.68	107.46	102.91
108.97	106.97	109.17	110.67	108.33	108.48	116.21	103.83	111.59	112.16	110.68	105.65	112.04	105.4	114.7	105.89	114.43	113.48	118	118.66	110.83	104.22	108.92	105.71	107.14	106.08	107.95	113.86	115.49	111.94	108.4	111.66	112.64	110.03	107.18	104.19	112.49	108.45	106.51	112.56	113.93	106.03	112.94	109.81	107.24	112.01	108.91	107.97	110.09	112.46
104.26	106.94	106.76	108.35	106.75	105.88	108.34	105.15	110.61	111.03	111.92	107.4	113.79	111.65	105.8	112.01	110.33	117.41	110.76	108.89	110.13	109.32	111.25	104.54	110.52	111.59	112.07	111.05	106.16	116.22	112.39	112.48	108.65	114.51	111.8	100.85	113.13	107.15	106.99	104.42	111.79	112.62	108.42	107.01	109.02	107.46	111.01	110	110.23	111.09
108.67	109.36	108.18	104.81	116.84	109.6	112.79	112.13	114.15	114.64	115.1	113.47	111.28	108.56	109.56	111.93	107.57	101.89	107.8	114.9	110.88	108.27	115.82	106.9	113.23	112.16	108.72	111.59	112.4	105.25	106.73	107.86	108.45	115.05	111.31	117.24	108.92	114.02	116.95	106.54	115.77	104.58	114.36	110.79	113.67	114.53	112.25	111.43	109.28	109.6
103.43	104.24	104.82	106.01	108.54	105.33	98.868	109.95	105.23	100.3	102.13	109.15	101.3	106.95	104.34	101.65	106.53	106.45	110.63	105.32	102.46	101.95	106.02	100.76	101.3	106.03	108.44	105.39	104.57	100.99	101.19	100.99	102.3	99.643	105.52	106.91	102.17	106.17	100.62	101.15	109.86	106.7	102.03	101.61	110.66	102.94	105.97	100.79	97.871	112.14
104.83	110.54	103.63	104.93	111.21	108.44	103.67	108.65	110.97	107.97	105.03	105.9	101.4	109.26	109.63	102.45	101.33	109.04	105.38	104.23	106.7	105.48	103.51	103.45	106.53	103.39	106.65	108.98	107.54	109.07	108.26	108.98	102.55	109.24	105.15	104.87	104.31	111.43	99.161	106.24	106.43	108.88	104.9	104.16	107.25	108.8	113.14	106.44	103.15	109.67
104.59	106.28	109.15	106.42	106.45	110.21	112.45	104.81	101.68	107.33	101.83	113.6	111.66	111.37	106.85	108.37	116.1	106.08	100.43	101.91	106.33	110.65	108.73	107.32	104.91	109.63	112.66	108.57	98.971	105.56	107.74	110.25	108.32	107.39	109.94	100.26	104.42	101.8	104.37	109.48	108.25	106.19	109.1	102.35	109.5	104.48	109.18	103.25	109.51	106.47
106.79	107.99	102.04	98.732	107.91	111.98	108.11	97.362	105.78	104.5	104.94	106.76	104.66	116.64	102.38	95.292	104.81	103.1	103.38	104.09	106.52	105.94	106.97	110.1	109.65	112.83	113.49	107.83	116.88	107.23	107.69	103.42	105.79	106.82	107.77	108.3	109.87	109.69	103.5	111.04	105.82	104.87	111.11	98.237	114.62	106.85	109.51	107.3	109.5	107.44
111.62	113.47	115.69	111.19	115.73	113.31	110.69	107.99	108.77	112.9	105.52	118.7	115.71	102.91	115.22	103.78	115.13	112.8	109.99	117.85	106.79	111.35	113.17	115.23	112.79	113.96	106.95	111.33	117.55	110.84	118.23	112.91	111.18	114.61	108.39	110.3	116.55	111.8	111.28	115.59	109.84	112.88	107.49	110.19	112.84	110.99	113.43	112.1	110.37	108.62
107.5	106.89	95.615	101.34	98.933	105.97	109.77	104.38	101.71	111.2	109.41	108.76	108.19	104.95	106	110.21	104.55	106.05	94.461	106.65	107.56	103.43	101.86	99.731	100.66	107.67	102.87	105.57	108.23	101.25	104.5	105.61	110.96	101.07	105.12	107.05	98.779	104.24	101.2	107.47	100.57	101.27	106.63	106	98.434	104.97	107.3	100.8	102.52	109.89
109.13	98.779	100.29	102.16	99.355	101.92	103.52	99.768	99.964	101.32	95.627	96.605	101.25	94.568	102.34	101.52	102.51	97.262	95.237	98.675	98.372	105.08	95.918	102.71	101.03	94.556	100.2	103.48	108.39	99.454	106.63	99.135	99.384	102.09	98.245	100.91	99.978	101.42	96.864	97.177	98.727	99.588	106.97	99.362	100.49	99.924	109.23	97.626	97.336	97.527
109.17	112.67	107.15	106.19	104.02	102.26	105.73	102.89	102.1	113.78	107.42	103.02	100.23	106.75	108.91	107.66	111.01	107.15	108.16	105.02	102.56	106.34	100.08	111.43	105.95	109.39	100.75	105.84	104.79	101.5	111.84	103.42	108.47	113.13	101.17	103.15	110.37	106.26	109.44	102.52	95.869	109.42	107.59	102.6	111.19	96.75	100.22	109.3	101.35	105.87
108.56	107.72	104.21	114.82	108.53	101.62	105.68	107.38	107.88	103.74	104.2	104.1	102.01	106.02	107.72	103.47	104.85	110.6	106.41	108.52	103.42	103.86	110.3	101.81	106.56	105.52	101.06	109.31	102.26	107.9	101.3	109.02	104.88	107.86	107.98	103.29	112.11	106.68	111.22	109.8	106.7	108.8	105.48	108.52	107.23	101.78	104.98	113.55	103.48	106.61
101.84	107.62	111.84	105.44	107.23	99.47	100.83	108.1	104.54	104.11	106.34	107.31	106.55	106.74	107.9	106.95	104.5	102.9	105.63	104.22	107.24	103.28	108.59	108.13	105.46	105.54	100.08	108.07	108.23	103.13	106.48	102.14	104.96	102.28	105.71	95.568	104.13	105.31	108.78	105.44	107.37	106.94	105.16	104.53	99.425	112.99	103.71	109.33	108.02	99.971
110.39	108.83	112.8	106.95	105.36	107.73	113.7	110.65	117.02	101.13	110.62	115.24	114.55	113.91	113.87	110.89	110.47	111.56	108.79	111.1	111.13	118.59	108.6	107.08	114.05	117.24	110.26	108.7	110.5	116.34	106.39	109.94	111.88	112.4	111.28	111.88	110.41	110.77	113.9	110.84	113.16	110.65	114.92	115.94	106.3	114.74	115.41	114.6	116.45	111.54
111.88	112.18	105.86	116.9	103.51	107.9	107.72	109.51	106.93	107.66	109.85	115.02	116.96	105.36	110.95	115.91	103.02	107.47	107.27	105.47	112.95	112.95	106.51	108.2	115.49	105.7	116.05	104.7	105.37	107.05	110.24	111.78	112.45	105.53	111.84	108.3	112.62	109.43	104.2	105.31	110.73	111.9	107.27	106.51	111.9	106.06	111.19	113.72	108.8	113.59
105.13	111.21	111.02	106.21	101.72	109.45	100.53	106.63	104.51	102.04	108.35	109.98	102.85	105.26	111.17	102.56	100.38	112.05	99.792	108.84	105.93	104.27	104.55	106.54	109.03	107.28	111.16	104.42	100.6	104.11	106.07	105.08	104.67	100.58	104.06	109.43	103.12	110.64	107.44	106.5	107.57	105	103.36	105.9	111.47	110.44	110.24	106.73	103.71	106.45
114.77	117.02	107.15	108.7	107.24	109.58	109.04	112.76	112.12	107.29	115.82	107.26	111.98	109.35	114.47	116.23	113.14	113.47	111.13	109.87	117.22	107.45	118.65	113.77	115.21	113.26	108.42	109.17	109.39	108.9	110.56	107.85	117.63	116.58	118.76	120.25	112.9	111.9	116.5	110.67	110.05	113.46	112.78	114.31	112.82	108.85	111.94	116.28	112.06	114.45
123.58	128.6	116.81	119.28	113.26	108.72	120.04	121.6	112.62	114.74	116.21	122.87	113.28	120.66	124.12	114.2	120.76	113.49	115.1	119.12	114.54	115.04	116.49	115.92	116.55	116.56	119	113.38	116.11	113.35	117.34	121.85	121.67	121.13	120.87	118.06	112.25	117.99	116.69	121.16	118.36	119.45	112.4	118.05	113.43	116.14	114.29	117.99	110.81	118.64
106.96	103.87	107.4	104	103.94	99.913	108.33	101.03	103.52	103.49	101.84	104.82	105.76	103.29	104.2	107.31	103.49	108.88	109.35	113.57	102.77	102.2	112.11	103.07	105.04	104.52	107.01	111.06	100.11	108.87	106.06	106.52	110.25	107.8	100.89	103.76	111.4	102.65	107.16	102.07	99.31	101	101.27	105.5	105.06	105.67	105.35	106.07	104.41	108.28
100.23	101	101.15	100.54	98.764	105.44	98.818	100.22	96.422	97.1	96.56	98.972	93.008	100.61	100.59	103.49	103.56	103.09	101.53	101.06	99.801	99.51	95.061	102.94	98.795	98.926	97.97	99.545	93.795	95.959	98.1	96.085	100.36	99.927	97.475	100.87	101.78	97.165	98.532	99.893	106.18	98.992	94.599	108.97	98.818	104.53	98.896	102.49	99.507	104.11
107.53	106.54	106.9	106.42	103.84	104.9	103.98	111.86	103.05	108.64	107.56	104.41	106.96	99.899	104.41	110.79	103.86	106.64	102.51	106.8	101.83	100.37	103.43	102.38	105.18	105.01	98.433	109.42	108.38	113.45	104.26	97.818	105.73	108.09	109.15	106.23	102.65	107.22	102.48	99.92	109.68	108.92	107.21	99.723	108.31	106.31	104.39	110.33	104.3	106.99
113.38	101.94	104.52	110.3	105.92	111.12	106.1	108.8	105.49	107.89	108.31	109.07	109.19	105.96	115.65	111.45	107.06	108.37	114.11	105.66	103	104.83	103.06	114.73	108.25	108.17	108.48	112.78	110.41	102.35	103.15	110.63	107.02	107.15	114.86	116.67	116.42	110.14	112.47	110.84	106.75	106.43	109.28	110.63	107.5	107.31	102.05	112.93	105.83	111.62
100.87	107.2	109.54	99.655	107.28	105.22	105.44	107.37	107.71	103.26	103.29	102.36	101.81	110.5	107.05	109.6	101.68	101.99	98.917	101.34	104.21	107.04	111.54	108.69	104.4	112.55	109.79	101.7	104.89	105.4	106.99	106.79	105.22	106.97	107.46	106.75	106.95	107.66	106.55	102.93	104.5	106.05	105.41	106.03	106.94	104.66	103.77	109.9	107.77	107.31
109.06	103.46	106.05	104.55	103.38	103.08	110.26	108.87	106.48	102.47	108.01	108.61	104.53	106.32	110.18	101.42	104.84	96.42	106.31	104.56	99.738	105.86	100.98	104.39	104.45	103.82	105.25	111.37	109.02	105.83	105.18	105.18	102.62	104.18	108.3	101.73	109.53	107.04	105.76	102.95	106.93	110.38	108.97	109.31	107.08	106.88	110.67	109.07	98.395	110.36
112.24	111.04	113.03	107.38	112.71	107.8	109.51	113.07	115.42	110.22	112.43	113.57	115.42	117.94	106.08	115.88	110.85	109.31	109.35	112.36	111.79	110.29	116.32	111.61	107.38	112.47	110.21	113.12	111.52	111.59	116.5	109.69	110.57	111.14	110.62	110.27	110.77	115.29	116.89	114.26	107.68	110.09	105.8	108.37	117.86	113.75	115.9	116.22	110.66	114.47
110.37	111.57	108.29	109.22	113.25	111.79	114.76	113.82	113.57	112.39	108.52	113.11	107.12	118.39	110.36	109.92	119.46	109.33	113.25	112.58	114.46	107.61	108.08	108.72	121.42	110.28	111	113.59	117.04	109.63	104.9	107.79	112.05	106.59	112.3	113.55	110.77	109.96	103.56	110.96	107.42	107.94	114.53	114.96	106.21	112.58	116.45	112.88	112.24	112.1
106.9	111.41	105.69	107.39	116.89	111.23	110.98	112.97	110.59	111	106.93	113.48	109.88	112.32	111.55	109.84	107.35	108.21	111.06	110.02	112.89	106.71	109.4	115.45	114.91	112.58	106.9	110.08	108.88	112.78	106.78	103.23	105.44	115.79	108.86	111.35	106.56	110.14	105.4	106.05	116.95	109.64	118.93	116.7	108.74	116.21	112.41	109.98	110.14	109.87
96.054	100.26	104.53	96.415	102.22	97.061	99.829	107.3	98.108	99.115	102.3	102.04	95.919	105.56	102.39	108.54	98.522	97.35	99.507	98.892	99.656	104.73	104.52	99.21	103.23	97.356	104.42	100.38	102.42	102.43	107.31	104.19	100.16	102.71	98.851	101.01	101.06	105.47	100.44	102.69	103.41	98.272	96.188	97.673	96.987	95.684	100.27	98.847	104.2	100.03
100.64	96.337	100.71	97.843	97.701	96.818	99.222	99.094	97.64	95.431	103.24	102.05	102.86	98.341	93.429	106.24	109.83	102.22	102.43	104.75	103.16	100.15	102.58	100.94	106.33	89.912	95.117	105.88	99.969	102.82	100.08	104.07	101.36	99.428	101.43	102.33	97.11	97.183	105.47	96.55	98.695	97.847	103.77	99.592	107.44	92.249	96.431	101.99	96.51	97.214
105.97	108.77	109.58	109.18	104.79	111.05	110.18	108.77	107.82	99.821	108.13	107.51	107.31	106.32	102.02	110.04	106.53	108.21	100.15	104.47	109.08	110.41	102.1	105.22	110.61	105.5	105.17	103.76	113.46	105.8	103.73	107.52	109.81	107.08	107.59	103.98	105.19	105.58	102.72	103.75	106.15	100.3	106.53	107.45	105.5	101.8	114.96	105.13	108.08	104.84
108.7	108.67	108.56	105.28	104.24	100.24	110.93	110.35	100.98	107.16	102.81	108.07	106.02	114.34	106.8	108.13	108.41	101.49	100.42	97.306	105.43	105.4	104.72	111.41	106.5	111.9	101.56	102.28	105.8	97.408	105	107.06	100.07	106.24	102.06	104.2	107.31	105.52	106.26	98.422	108.39	115.2	113.16	106.39	112.05	110.45	109.69	106.01	107.64	101.47
107.12	103.43	104.31	104.79	101.49	103.84	109.96	108.43	105.54	103.71	106.96	104.27	110.29	106.63	112.93	108.56	106.08	110.05	107.73	107.29	100.73	101.31	104.59	103.35	101.54	105.62	106.1	106.34	107.57	108.61	105.07	98.986	108.27	104.7	105.33	104.99	113.04	106.62	108.61	106.16	106.07	109.22	110.46	99.342	103	109.18	109.5	98.219	102.82	110.8
105.03	98.379	103.64	104.91	97.555	104.47	103.05	101.39	100.66	99.753	100.12	98.087	99.037	93.21	96.902	100.42	101.24	102.75	109.29	99.716	107.28	100.12	103.03	100.09	103.19	99.178	94.626	100.58	97.654	105.58	100.31	95.406	102.57	97.031	99.77	102.92	99.451	97.352	104.38	103.37	101.83	100.08	98.755	103.56	106.8	94.274	96.355	95.998	97.843	95.587
106.7	104.58	94.979	108.48	107.99	108.84	105.33	105.78	108.08	103.29	102.32	102.86	109.14	102.98	107.46	106.59	110.31	108.67	108.87	109.01	105.37	101.45	102.34	103.97	108.16	106.23	108.41	108.85	101.19	101.36	102.61	108.01	100.07	108.62	101.1	105.2	105.25	114.54	107.2	97.877	105.01	105.48	109.35	103.1	108.93	104.8	107.01	106.63	103.37	106.06
110.94	113.61	109.13	111.22	108.61	113.19	108.38	111.9	111.8	104.81	110.15	116.65	108.98	107.65	112.9	111.35	111.74	110.96	109.93	118.17	108.72	113.39	114.89	112.32	111.46	107.96	105.14	115.18	110.84	108.07	110.29	114.7	109.42	110.89	110.53	110.97	115.07	109.43	110.05	108.97	111.09	108.33	109.61	110.8	108.85	111.14	111.61	112.43	111.43	114.32
119.31	120.26	123.99	110.83	121.86	111.28	120.84	113.04	117.16	112.42	120	121.13	110.37	119.43	120.73	116.19	116.88	116.58	118.86	118.49	117.93	112.69	112.44	116.99	114.23	116.88	116.99	120.24	117.38	121.15	116.88	114.06	115.49	112.58	117.84	116.3	120.3	113.04	115.32	109.37	113.78	113.4	117.74	120.33	115.53	111.47	114.3	121.41	117.08	114.17
108.39	108.89	116.3	112.76	113.42	111.18	113.85	106.32	116.81	113.94	108.18	110.29	116.79	106.16	108.82	107.97	115.17	109.81	109.51	116.75	109.68	112.17	103.82	107.14	110.88	110.77	109.88	101.62	109.55	116.84	112.04	112.27	110.41	113.3	112.54	110.69	113.53	108.62	112.81	105.23	112.39	105.8	109.91	114.16	104.14	107.43	113.66	115.28	113.03	109.12
104.44	107.27	109.22	105.99	97.253	105.51	99.301	103.97	105.83	108.69	105.8	103.3	100.81	109.21	108.08	101.76	114.83	110.45	101.65	103.64	108.15	99.938	105.21	96.448	107.23	108.51	107.71	102.85	107.43	108.28	105.7	99.799	99.95	107.71	110.05	100.46	107.76	99.74	110.96	109.16	107.25	103.82	109.67	111.1	105.93	108.73	107.94	104.33	106.51	104.18
107.67	103.56	106.14	103.74	101.31	105.79	104.38	103.25	103.35	106.79	104.61	114.56	111.13	103.74	102.59	107.66	104.49	101.69	108.05	97.178	105.81	110.13	102.27	108.69	102.37	107.13	113.54	98.965	105.86	113.72	100.39	108.94	102.93	111	106.2	110.17	102.63	102.48	105.2	103.53	104.48	107.97	100.86	104.57	107.38	109.2	107.78	109.94	100.13	102.4
102.19	100.78	102.14	98.806	105.72	94.913	107.85	105.8	100.28	102.55	105.71	107.72	105.85	105.38	103.7	107.46	104.39	105.24	107.83	107.56	98.751	102.95	103.54	106.18	104.59	105.38	111.51	107.12	108.5	105.95	102.61	104.36	111.63	100.16	109.37	102.79	102.84	102.84	102.13	101.13	109.12	108.07	103.26	112.25	107.06	99.951	101.42	103.6	107.63	111.17
105.89	94.982	106.26	100.61	97.984	99.314	96.755	96.578	99.03	100.35	101.8	104.1	98.135	103.62	102.01	98.586	97.849	100.64	101.62	105.38	101.63	96.138	101.48	102.81	99.353	97.435	95.683	102.51	98.233	98.865	99.754	93.223	103.24	97.995	102.2	99.505	106.34	99.976	97.84	102.93	99.756	98.458	92.82	102.85	94.433	102.34	101.26	101.05	97.166	97.15
106.38	109.76	104.84	112.03	106.32	111.26	115.39	109.13	112.37	108.83	106.07	110.31	110.08	115.03	111.04	110.5	113.22	108.09	107.4	109.11	108.1	110.01	110.79	108.29	105.39	113.95	115.48	111.45	104.6	109.78	113.92	109.42	115.51	114.86	108.9	107.01	110.17	110.26	110.73	108.31	108.51	118.05	110.85	105.64	115.29	116.5	104.39	107.8	109.27	109.72
102.85	95.304	103.61	94.527	94.376	100.62	96.432	97.612	100.63	96.602	104.78	96.93	96.724	94.757	97.34	100.43	96.599	103.04	105.11	98.59	98.563	100.39	105.52	97.172	95.335	105.12	106.01	96.907	96.876	99.121	104.96	100.52	95.533	102.41	104.9	97.646	103.33	102.62	96.721	97.661	104.55	93.504	102.33	97.376	98.738	100	101	101.31	103.29	97.954
104.53	102.6	105.63	102.88	102.98	111.37	93.119	105.73	105.18	110.92	107.61	109.23	97.719	106.99	110.82	104.5	101.93	101.69	108.22	108.79	106.9	105.3	107.74	106.72	105.06	107.97	98.242	106.79	106.8	103.43	113.51	105.31	105.21	101.12	107.94	105.62	106.38	108.36	100.29	106.33	110.7	103.32	110.09	101.38	107.52	109.21	110.69	107.64	109.43	98.682
105.55	113.39	107.39	108.21	101.69	107.12	107.99	102.87	106.18	103.08	103.18	106.16	106.28	109.78	104.96	104.79	107.12	102.46	104.86	104.94	110.09	107.64	104.61	109.8	104.86	98.456	110.68	104	103.22	105.49	108.15	107.05	111.46	110.04	99.246	106.34	104.06	111.47	104.66	102.08	105.27	104.72	113.26	103.47	103.8	108.26	102.08	105.25	107.57	115.39
99.813	101.08	97.271	102.06	99.919	100.96	94.077	99.208	100.22	98.059	94.491	106.4	100.66	97.349	94.112	90.869	94.902	97.066	102.16	102.93	101.71	102.5	96.913	102.9	96.888	102.25	98.313	102.66	100.15	102.83	100.61	94.785	101.14	90.815	98.047	100.47	99.265	98.585	99.954	95.104	105.9	100.8	99.002	100.67	101.85	104.56	104.03	101.3	100.73	106.54
119.26	112.15	121.41	117.61	117.61	118.88	125.2	117.53	125.55	117.63	116.43	115.68	119.68	114.29	117.89	115.56	120.5	120.96	116.73	121.21	120.68	117.74	115.77	117.32	121.99	119.09	121.68	120.91	114.86	119.6	115.35	122.49	113.01	117.61	116.05	116.83	122.57	120.38	113.87	121.14	125.94	117.67	115.38	117.53	114.04	116.5	119.54	117.12	115.54	111.52
96.177	111.2	101.94	103.09	100.71	103.31	99.034	96.871	99.505	99.469	104.09	96.773	101.9	103.19	99.096	104.2	99.652	99.463	97.312	100.04	102.9	97.087	103.37	94.465	102.03	105.97	95.295	106.87	98.988	100.61	100.17	98.883	93.592	96.244	96.557	99.609	97.81	98.873	92.501	96.589	100.63	95.55	97.391	102.25	103.46	99.718	97.622	101.03	99.644	96.135
108.27	100.87	104.91	105.03	106.46	103.93	105.67	109.69	106.36	109.1	110.15	103.8	111.92	111.85	110.85	112.77	110.69	112.01	96.351	109.33	107.29	109.68	105.26	96.3	104.83	105.51	110.37	109.02	106.17	101.45	107.18	105.1	106.34	103.44	100.39	105.59	103.08	112.29	101.4	108.87	104.39	106.91	110.25	104.35	107.89	101.59	107.24	104.82	105.27	104.73
98.138	96.137	95.184	97.336	103.06	97.183	100.77	101.08	102.57	106.39	101.51	98.687	98.132	100.08	97.406	96.43	97.603	91.224	101.24	97.987	97.122	99.724	101.36	103.27	95.687	100.92	108.83	97.608	99.692	105.04	103.36	96.813	97.536	94.81	95.225	101.49	98.043	97.998	97.239	99.472	97.291	99.454	101.33	98.146	93.841	104.36	100.54	99.474	94.89	98.902
106.94	106.34	108.65	101.24	104.19	103.9	104.6	105.52	110.4	103.77	111.35	102.4	108	109.44	100.28	104.06	106.31	108.46	102.79	106.17	107.8	102.99	100.5	107.81	97.355	105.69	113.07	102.67	108.37	101.02	102.74	105.15	111.64	102.32	103.77	110.68	100.7	98.428	103.06	102.96	98.981	109.1	106.65	108.08	106.31	108.4	102.91	101.3	105.67	102.98
115.3	102.62	114.18	114.79	115.11	108.85	105.86	112.59	111.49	113.83	116.61	115.45	117.96	112.21	113.31	111.93	115.64	112.33	106.36	111.22	117.66	107.01	111.12	110.59	108.61	113.25	106.43	108.85	111.92	110.01	117.57	110.76	108.64	103.08	111.27	111.84	117.96	114.37	112.46	119.47	112.13	115.97	113.95	110.82	108.69	108.78	110.94	109.94	105.45	114.3
104.54	106.61	109.22	99.546	103.53	109.3	104.13	106.84	110.79	103.2	102.54	107.47	106.9	105.22	102.84	105.16	104.95	107.75	102.71	98.445	102.95	99.448	105.24	107.56	104.05	106.16	104.54	110.54	108.69	101.78	101.52	102.7	106.15	100.23	106.03	110.19	102.87	105.37	110.25	101.83	104.88	106.04	97.236	107.24	103.68	109.52	107.7	105.94	107.51	99.834
102.51	104.11	107.7	99.781	106.48	115.4	97.353	104.81	104.73	105.59	101.3	104.98	104.51	110.46	110.27	100.86	105.48	100.8	105.93	108.84	107.26	101.09	104.29	113.76	102.76	107.98	106.14	104.72	100.31	101.9	103.66	99.152	108.04	103.22	101.7	102.94	101.93	100.55	103.73	109.17	100.7	98.7	103.71	108.17	114.85	106.78	111.66	106.05	107.96	102.77
105.26	107.13	103.44	103.72	114.18	106.07	105.01	113.45	105.3	102.12	105.17	102.83	110.07	100.91	112.66	109.61	104.98	105.13	104.06	103.14	98.119	107.92	100.42	106.84	109.96	103.97	100.25	107.51	107.58	110.51	106.21	104.48	102.61	102.61	113.43	105.4	104.1	106.54	106.44	100.23	111.48	109.08	105.79	101.24	104.07	105.74	108.71	108.21	99.842	103.61
100.59	104.12	102.35	102.37	105.96	96.337	90.336	97.78	100.51	97.513	102.26	99.153	109.81	98.899	99.156	104.92	103.13	92.465	100.15	100.33	102.36	101.46	104.64	93.696	106.22	99.643	100.58	103.34	101.15	102.42	99.382	103.27	106.09	104.63	106.91	93.668	100.6	105.65	99.777	100.75	97.867	98.462	104.39	100.1	94.208	103.48	100.92	103.72	98.93	100.54
113.91	123.61	118.46	121.85	117.06	122.85	122.34	115.73	116.15	118.86	118.58	123.42	112.98	122.48	119.98	116.97	120.16	118.08	114.18	120.86	118.41	117.68	111.63	115.75	125.78	122.85	124.32	109.58	114.69	112.68	121.33	117.14	119.73	119.63	112.31	121.79	125.12	115.52	117.78	116.8	113.57	117.21	117.5	117.59	120.63	118.22	118.87	121.3	109.62	115.04
108.09	116.02	113.16	107.49	114.48	107.95	113.5	107.44	104.31	108.71	110.51	112.13	109	106.5	110.28	108.28	107.16	112.43	115.65	115.83	112.04	110.24	106.85	117.53	109.38	109.62	108.88	114.68	110.95	103.76	105.09	114.95	114	108.18	113.94	111.91	109.53	109	108.49	105.05	119.61	105.91	120.25	116.54	110.42	109.61	113.33	111.22	106.52	112.73
102.13	105.51	102.81	108.39	101.74	101.59	105.64	109.45	107.65	99.938	101.79	101.05	109.75	106.42	100.03	102.55	104.34	104.32	108.03	101.26	104.77	105.5	110.12	107.04	101.97	104.24	109.49	102.21	100.8	104.71	102.49	106.18	108.33	109.21	105.09	102.9	112.26	99.619	103.81	108.41	110.8	110.79	107.05	104.42	105.19	112.29	106	104.01	104.47	107.15
114.51	109.19	118.78	108.97	111.65	116.18	113.88	116.85	112.33	111.97	114.45	114.66	108.91	114.26	105.61	114.13	114.89	108.2	103.27	115.82	107.35	111.2	109.14	112.91	112.38	108.51	116.4	110.1	118.13	115.8	111.46	113.19	112.31	109.19	111.46	110.77	115.28	111.47	107.84	111.33	106.46	114.58	110.55	109.75	118.27	117.34	110.11	109.95	114.06	113.14
108.37	112.86	110.06	109.42	109.68	105.33	105.05	101.09	106.17	103.15	108.05	110.48	103.23	105.59	106.39	102.91	105.01	105.65	106.8	105.83	110.82	100.54	105.38	106.18	106.27	111.55	100.75	108.81	112.61	105.85	100.67	102.5	109.13	103.03	112.08	111.81	106.9	112.03	111.44	111.02	104.52	105.52	105.57	100.34	102.08	109.86	103.2	101.19	108.31	108.47
104.99	108.27	107.85	108.3	106.08	105.52	111.67	104.22	106.46	105.35	109.83	106.47	105.68	109.25	112.25	105.21	107.14	104.17	101.22	111.17	103.47	101.95	105.01	97.943	108.44	101.68	100.47	101.96	108.35	106.43	111.89	98.697	105.22	106.42	108.71	104.99	110.38	109.66	108.16	108.57	105.72	106.58	110.35	105.01	105.18	97.569	106.39	108.55	105.01	108.65
105.93	108.34	112.91	117.9	110.6	117.4	113.36	113.32	110.17	111.44	115.09	109.47	112.66	109.79	106.76	113.36	108.02	111.83	109.25	113.46	113.25	111.5	111.23	115.74	108.01	115.84	106.34	112.82	109.1	116.66	109.11	113.38	116.01	105.57	111.24	111.99	118.6	109.63	116.08	120.6	110.79	116.5	108.7	110.75	111.65	115.42	112.6	112.06	107.78	109.72
104.82	108.16	111.13	105.18	102.45	105.35	112.43	107.61	108.52	102.43	102.29	110.47	107.13	99.93	108.36	107.83	100.51	106.5	107.51	100.12	104.99	111.42	105.55	101.51	110.03	110.58	114.66	103.93	101.78	108.23	100.39	109.98	113.22	106.01	107.07	100.71	110.05	109.89	103.57	102.97	99.109	104.82	103.45	106.46	107.54	103.43	107.79	103.81	103.44	105.92
113.27	113.1	109.93	113.6	108.38	108.27	110.74	104.98	106.76	114.6	107.95	115.38	116.38	104.36	108.07	113.06	114.42	104.33	115.76	107.32	112.06	112.11	110.93	115.47	113.61	112.03	113.11	114.21	107.84	115.63	105.79	113.2	108.34	110.53	109.04	106.7	109.22	110.99	108.05	115.07	112.7	116.36	109.22	115.73	113.84	114.86	112.81	110.34	107.46	108.83
98.669	101.08	102.03	105.79	103.74	103.94	106.55	104.55	108.29	103.38	111.31	105.57	102.9	101.73	115.41	108.82	105.23	102.32	110.47	106.24	102.22	101.63	111.55	102.87	111.85	106.73	105.61	102.21	103.91	104.82	109.49	105.65	105.37	107.28	107.19	104.98	108.79	106.15	102.48	101.75	106.65	99.788	104.23	103.5	105.71	100.93	104.41	105.56	102.52	104.69
107.83	112.51	111.49	110.67	108.94	109.73	111.72	111.57	107.26	114.61	110.82	109.8	112.2	106.29	117.02	110.09	107.37	104.93	111.65	117.56	113.91	108.56	113.06	107.76	105.4	108.25	109.85	113.46	107.88	105.28	111.07	113.45	113.64	105.35	110.62	103.43	112.77	110.02	100.46	109.33	109.41	112.12	108.97	108.33	111.37	106.2	114.51	115.1	116.76	111.68
104.24	100.53	99.153	103.37	101.85	100.54	103.19	96.501	99.593	92.986	101.96	100.17	104.08	101.03	96.379	103.76	107.32	90.738	101.43	98.021	98.321	105.55	98.805	103.65	96.291	98.797	100.39	94.788	101.68	102.66	99.518	101.86	96.608	104.31	98.725	99.918	105.47	102.21	100.77	101.51	102.39	109.57	100.24	103.27	99.485	102.64	106.69	102.5	97.189	104.53
118.46	112.29	103.22	113.61	115	107.8	112.77	109.01	110.95	109.01	107.69	110.62	106.56	100.52	111.81	111.7	113.73	114.76	118.38	108.82	111.68	114.73	115.35	107.81	108.97	114.84	108.98	110.93	116.57	109.04	111.87	115.1	105.34	109.61	105.16	112.68	114.71	108.92	118.49	113.8	103.17	105.49	110.51	112	114.64	107.1	113.25	111.91	115.64	113.66
104.46	108.64	107.07	111.69	105.39	106.25	110.02	109.27	109.25	105.88	105.9	108.26	101.33	101.54	102.44	104.99	110.74	110.67	102.04	112.05	103.56	109.56	103.34	105.03	112.68	104.96	102.39	105.06	108.78	108.89	103.21	102.52	99.127	99.78	104.64	106.48	110.05	108.39	101.34	113.36	102.76	100.6	101.9	104.46	97.735	107.97	97.057	104.55	101.34	106.21
97.624	100.39	99.163	102.16	100.83	106.25	93.46	99.732	103.27	103.45	98.417	97.645	102.84	106.18	106.81	100.36	101.36	101.49	99.403	109.73	104.66	99.265	104.59	101.56	99.265	100.43	100.29	102.12	101.01	93.209	94.512	98.563	105.04	98.97	98.115	100.3	100.2	95.274	96.824	93.468	100.41	108	97.791	102.17	105.98	97.598	98.797	104.01	103.82	95.296
111.3	108.71	107.04	109.71	109.08	107	104.87	109.97	109.39	106.16	105.44	110.97	109.6	112.25	113.11	109.6	109.72	113.92	106.87	108.03	106.46	106.41	111.99	108.33	107.08	109.68	107.63	112.25	113.77	111.2	103.82	112.63	102.24	109.48	109.54	113.74	113.37	113.61	111.91	113.34	115.62	108.39	110.92	108.83	107.92	108.77	115.06	107.12	109.3	109.6
109.58	117.39	103.24	111.36	107.5	111.2	114.65	111.18	114.66	110.6	113.31	111.19	112.65	109.76	114.55	114.57	113.48	114.1	108.09	116.95	103.63	104.22	108.2	114.27	113.55	107.13	106.14	107.74	113.88	111.23	105.86	110.37	108.47	113.08	116.34	108.4	109.71	107.25	107.66	109.11	112.63	109.56	109.66	117.04	108.6	111.97	108.14	106.42	112.92	111.9
105.65	108.98	106.31	112.8	110.47	105.74	106.73	108.75	107.12	114.25	111.51	105.98	108.23	108.77	107.02	114.99	110.4	110.06	112.82	107.54	112.43	108.56	107.88	103.37	114.88	109.82	106.32	109.09	111.34	105.16	113.41	109.71	106.74	112.14	114.06	106.62	112.31	111.94	112.53	112.04	110.11	106.4	114.8	109.11	108.34	109.56	112.5	104.93	108.83	110.3
108.49	104.88	105.22	103.18	103.68	105.28	107.53	112.3	106.48	101.67	104.58	98.962	104.81	103.76	106.62	107.08	105.34	104.23	110.65	103.54	104.45	102.39	104.98	102.45	109.21	100.19	96.091	104.45	105.56	108.43	106.03	104.43	105.28	101.1	111.23	104.28	101.97	110.52	107.2	109.16	106.37	107.44	108.91	111.84	103.07	103.02	104.68	104.22	105.61	112.51
105.28	105.73	108.45	115.69	105.41	107.13	103.25	101.76	106.9	109.13	103.39	106.46	101.47	104.65	108.8	104.35	107.62	100.53	104.96	101.9	109.91	109.42	104	102.27	109.25	105.58	100.49	109.77	106.91	101.81	105.19	106.89	106.45	106.15	109.28	105.21	108.48	102.57	105.43	95.007	103.26	101.46	106.5	110.89	99.132	109.14	102.25	102.03	106.74	110.68
114.53	113.46	107	114.8	108.89	104.16	111.51	108.64	113.14	107.83	109.52	111.94	108.64	108.44	110.98	114.39	113.13	114.95	112.61	113.83	115.41	112.44	109.3	115.64	110.96	111.24	113.62	111.68	115.5	113.72	111.12	111.48	109.6	114.34	114	104.2	110.77	108.43	109.09	114.26	109.6	106.29	110.7	112.42	114.08	113.72	113.16	110.99	115.13	111.03
111.93	111.84	115.34	114.92	111	115.47	109.26	115.41	108.13	110.81	114.03	106.95	108.49	115.16	112.13	112.11	115.64	112.72	112.35	108.45	112.68	117.57	111.31	108.16	108.84	107.16	113.26	111.85	115.1	116.47	113.3	107.19	111.62	110.71	112.87	107.79	115.22	115.94	106.89	110.47	116.98	110.49	120.65	108.81	114.89	108.84	116.72	115.85	115.91	116.25
105.35	107.33	98.779	108.63	105.47	104.72	105.14	109.37	100.08	108.04	105.6	104.99	109.71	116.28	106.2	103.77	104.21	111.66	110.78	101.48	107.42	107.35	102.93	103.11	103.92	104.3	104.54	103.74	104.8	111.79	109.98	108.46	105.1	100.89	99.876	103.86	112.55	103.82	103.15	105.77	108.33	111.42	111.32	106.26	102.64	109.19	112.38	103.7	105.67	103.44
99.977	109.13	99.057	98.64	109.11	105.88	98.95	101.83	105.57	100.72	106.45	104.53	105.94	106.37	109.49	105.63	104.8	109.59	102.84	102.2	101.74	112.82	105.21	108.23	115.17	106.79	104.88	108.43	108.04	108.89	109.91	106.39	103.7	101.67	100.51	105.99	109.21	100.68	103.08	101.56	112.3	101.02	106.85	111.32	105.92	109.55	104.97	103.57	107.93	103.92
103.75	107.47	108.38	105.68	104.89	104.24	103.37	107.61	105.09	106.51	107.78	104.23	107.36	107.05	102.85	111.34	106.8	106.17	101.12	102.62	108.32	111.89	110.51	100.8	100.45	111.52	108.81	102.83	111.87	100.63	113.89	103.84	106.87	110.07	104.63	109.01	105.78	100.23	106.09	107.86	100.81	111.15	103.77	99.452	106.33	105.45	109.4	102.27	105.79	107.83
103.99	102.94	106.76	109.85	108.67	104.4	102.11	110.48	100.23	104.25	105.16	109.24	100.88	101.17	108.79	107.07	105.95	108.78	105.54	110.01	106.62	101.69	109.34	108.45	107.33	105.81	108.15	108.19	99.098	110.9	107.04	106.62	111.37	104.74	103.8	101.11	109.46	102.1	102.15	107.55	99.798	106.18	102.46	103.35	104.7	105.79	102.71	110.83	102.82	105.25
111.63	114.91	106.99	109.59	114.36	107.37	117.61	115	114.25	106.02	115.28	110.11	107.82	111.55	113.71	106.81	102.56	119.5	107.69	108.24	108.53	113.42	107.05	111.59	104.56	112.4	116.67	110.16	112.77	101.02	111.38	106.79	112.76	106.11	115.88	112.17	108.32	109.99	109.5	113.59	109.66	111.21	112.8	110.64	112.08	107.59	110.75	113.27	112.64	119.6
108.8	105.61	108.56	103.45	106.99	105.68	108.27	110.67	107.43	105.02	103.13	115.32	107.03	111.21	110.51	107.03	112.78	107.46	107.26	107.3	104.82	104.78	104.26	103.4	105.37	98.983	107.79	105.33	106.52	112.27	108.99	108.26	106.44	102.56	99.611	105.17	107.87	107.04	102.51	96.433	100.81	101.06	104.19	108.26	105.41	103.51	105.2	107.38	101.04	103.63
109	105.19	107.28	107.24	106.08	103.22	105.77	105.01	104.2	101.77	103.54	104.48	104.66	105.21	112.8	106.89	100.47	106.93	104.06	104.8	100.58	105.54	105.12	101.9	107.15	99.986	104.1	105.63	101.85	106.7	104.56	111.1	103.11	106.83	105.41	108.68	109.26	107.06	104.54	100.49	103.87	102.79	105.99	103.01	109.21	104.38	100.82	101.38	112.76	106.17
110.59	110.62	120.44	107.68	106.01	110.38	116.79	103.5	107.83	111.21	114.54	112.9	112.96	112.2	111.98	114.7	108.46	121.03	107.98	109.45	110.42	110.95	113.49	117.44	104.71	113.63	109.65	111.86	109.16	114.53	114.94	111.04	113.09	114.05	112.67	115.58	105.09	106.29	113.71	120.27	116.99	112.52	107.97	110.37	109.25	115.57	115.11	113.12	121.68	108.92
102.24	102.56	105.9	99.481	94.966	103.91	103.72	94.331	101.65	101.69	97.128	96.878	100.1	106.35	99.732	101.82	101.94	104	102.1	104.96	92.036	96.457	99.49	101.9	101.3	105.68	101.31	106.15	102.39	100.2	99.411	101.92	103.33	106.09	100.28	107.58	98.187	95.83	106.26	94.763	98.211	100.11	98.881	108.17	98.429	103.46	107.35	99.743	95.616	108.71
110.53	107.97	106.57	105.41	102.5	104.68	103.9	100.87	106.75	102.8	100.87	103.85	104.39	109.42	104.18	104.81	108.44	107.42	106.76	100.91	106.9	108.86	105.87	104.7	102.8	106.27	101.57	111.81	103.76	107.06	104.02	109.68	98.63	110.54	99.121	102.94	100.7	101.29	104.65	104.8	101.58	107.63	98.666	106.83	107.11	101.94	109.7	105.96	101.53	105.04
112.99	110.74	110.43	115.48	111.1	109.9	119.44	108.93	107.45	115.18	108.94	109.35	114.52	115.55	113.31	114.1	115.46	113.14	114.12	118.28	118.31	105.3	108.3	111.42	119.95	112.33	110.54	112.29	107.21	117.29	111.8	118.01	110.31	106.36	104.75	111.56	109.92	113.57	113.58	112.83	113.12	113.79	114.5	108.95	112.61	116.64	112.53	110.58	110.67	106.03
105.01	106.6	111.51	107.89	108.83	105.8	103.99	113.11	101.76	105.64	101.46	101.89	111.12	107.34	109.12	108.09	105.53	102.66	106.03	108.47	108.26	104.97	102.5	105.85	104.28	106.73	99.609	107.07	106.66	103.43	107.54	111.39	107.81	103.14	106.06	107.05	107.4	101.09	108.75	102.14	112.52	103.68	103.43	106.01	109.86	104.73	108.29	101.78	103.38	107.46
109.2	110	111	110.31	108.21	108.93	113.8	117.12	110.79	109.05	118.66	113.15	109.35	114.17	115.2	111.37	107.5	111.98	110.12	115.09	107.6	112.4	115.97	110.57	110.2	114.33	107.07	114.81	111.23	114.57	114.64	113.45	107.04	110.58	102.89	115.43	104.08	110.81	113.04	116.82	104.02	111.83	116.61	111.38	110.98	108.72	106.96	103.31	113.12	110.32
107.5	107.84	101.43	110.03	110.64	113.32	107.38	101.44	102.61	102.06	102.34	104.07	107.14	107.64	110.3	101.5	102.31	103.19	104.39	104	104.59	109.09	108.68	102.63	103.3	117.32	104.26	114.17	111.74	98.475	99.632	105.49	108.86	98.736	100.98	109.86	107.54	101.27	105.18	108.38	105.4	105.63	104.58	109.61	108.95	103.41	105.96	100.15	110.62	102.34
112.72	112.92	107.99	112.36	109.71	106.73	114.58	108.81	113.2	111.13	115.33	105.51	116.51	107.18	109.99	115.4	114.49	112.76	111.89	114.94	111.14	115.02	112.22	111.42	109.41	112.28	109.53	106.08	103.13	103.88	115.07	111.17	104.73	115.56	114.54	111.71	113.38	112.03	115.44	113.94	104.3	113.42	116.05	109.21	113.88	110.38	109.16	108.44	107.26	113.63
113.02	111.75	109.68	114.08	110.08	111.98	114.59	102.84	112.81	106.76	109.37	111.02	107.69	109.89	105.18	109.2	116.3	116.76	108.37	111.94	114.94	112.23	110.73	114.91	109.62	110.12	113.85	116.15	110.24	111.85	119.51	112.24	106.54	110.99	123.21	111.82	109.58	112.12	113.78	109.82	112.12	110.07	104.69	115.23	113.2	112.58	116.03	107.34	110.29	117.72
99.228	102.99	98.494	104.68	99.459	98.16	100.97	102.54	94.669	99.225	101.11	103.14	97.991	97.317	97.072	90.499	100.36	99.351	103.91	105.5	100.22	96.798	99.601	96.91	98.366	100.13	105.46	97.221	96.118	99.546	102.34	97.602	99.689	104.96	99.209	94.401	101.67	104.45	96.508	102.44	100.64	104.2	100.3	100.81	105.66	106.03	102.86	102.87	100.97	97.623
104.99	99.954	104.07	99.189	106.25	107.65	105.59	106.13	101.77	107.61	105.1	105.91	110.51	105.58	105.94	106.49	104.71	104.68	102.53	109.56	105.28	107.01	102.37	107.78	107.59	107.47	113.33	107.96	103.89	103.48	99.952	105.04	108.37	107.9	112.4	103.69	112.14	104.35	107.33	105.67	108.06	108.45	106.59	106.73	106.35	104.37	103.71	108.23	99.969	99.15
114.94	110.11	107.73	110.09	109.43	112.73	114.15	109.86	107.04	111.62	105.79	109.82	113.86	114.58	114.29	104.63	110.42	109.88	114.4	109.02	113.64	112.47	109.27	108.53	112.46	114.98	108.02	114.42	105.5	110.49	111.04	115.4	104.51	112.14	109.96	111.88	108.9	115.99	108.33	106.86	113.18	109.47	112.29	104.72	109.6	109.44	110.11	107.63	106.25	104.68
108.84	114.24	107.41	107.51	112.96	109.42	110.74	119.32	106.76	106.29	106.35	106.35	111.54	114.84	114.4	110.27	110.3	108.78	111.31	111.44	103.24	105.48	109.32	108.16	111.09	113.02	112.93	98.586	105.79	110.23	110.35	110.11	109.28	108.74	112.48	106.01	113.68	108.25	103.65	113.32	110.76	105.62	117.31	106.55	113.27	112.8	106.43	106.99	102.4	109.09
114.09	116.79	105.53	113.25	109.96	111.22	109.45	109.82	113.37	109.27	107.82	111.4	108.98	106.87	113.47	108.85	106.87	117.85	110.48	106.81	111.1	106.88	106.69	111.85	108.64	106.87	111.94	118.67	103.85	114.61	108.95	112.75	106.24	113.36	113.16	110.65	106.75	106.64	110.39	113.22	113.73	114.69	109.71	114.06	111.57	111.98	104.18	109.81	113.11	113.34
101.51	107.42	105.47	105.08	111.33	99.821	103.95	106	112.93	104.24	105.02	98.356	105.25	112.2	106.35	102.85	101.93	99.418	109.23	101.78	101.39	105.52	105.13	101.01	102.75	102.58	107.82	107.69	98.059	101.96	108.84	106.73	100.52	106.26	102.21	108.03	100.29	105.55	101.51	100.4	103.59	105.31	105.93	104.21	104.06	104.4	107.95	101.32	104.59	103.99
108.33	105.5	110.93	106.07	108.75	103.38	102.91	109.7	107.75	112.35	101.6	111.29	100.49	108.83	107.16	107.4	108.61	111.88	108.81	106.66	108.06	106.29	109.43	108.17	103.01	114.09	101.57	117.25	107.41	103.35	109.13	111.42	107.72	103.45	103.09	109.07	104.77	102.53	107.15	106.68	109.31	108.11	101.57	103.62	104.09	110.91	108.2	109.32	104.81	103.98
119.6	117.39	114.3	114.05	110.8	111.36	110.48	110.28	112.13	113.9	108.45	109.96	113.3	111.41	118.46	110.35	111.07	110.75	106.71	113.55	111.3	105.77	112.78	106.6	108.88	115	113.79	111.16	111.45	113.14	112.44	106.98	116.53	112.37	109.33	112.72	110.22	114.52	115.92	109.23	114.34	115.14	106.78	117.18	110.73	105.92	109.14	116.92	111.02	112.49
108.62	113.25	106.2	114.19	107.66	108.35	116.23	108.98	111.85	107.92	116.93	108.68	124.71	115.21	116.85	110.31	110.83	108.49	109.3	111.07	115.04	104.89	111.08	113.75	112.2	114.87	113.76	111.24	112.47	114.36	111.61	105.22	108.13	114.31	113.64	117.86	106.63	116.27	111.51	101.66	113.97	110.51	115.36	114.22	114.42	108.37	111.71	113.93	115.55	114.86
114.85	122.22	114.63	120.48	117.19	123.68	123.66	113.57	116.5	113	118.15	118.54	109.08	117.58	122.74	123.27	113.28	122.42	122.8	115.33	113.35	117.66	116.98	113.42	115.71	127.63	118.61	118.18	115.42	121.35	117.49	112.04	121.08	123.23	119.74	117.84	113.78	124.34	117.88	115.12	114.4	119.24	120.7	115.55	113.29	116.69	116.97	120.57	120.02	117.68
102.42	99.876	100.93	102.69	102.49	98.635	105.37	97.327	94.753	101.28	99.833	104.22	94.073	93.727	101.66	100.63	93.989	100.56	101.49	93.069	109.15	103.26	101.2	101.68	100.59	100.34	103.03	100.05	102.86	101.81	102.16	100.55	99.115	102.78	98.624	101.65	98.933	97.826	100.62	97.506	99.889	95.134	98.478	97.733	103.57	95.712	102.45	96.63	95.928	103.4
114.54	109.62	104.05	110	108.12	111.4	102.81	113	108.22	107.9	107.23	111.29	107.5	107.08	112.23	106.48	112.05	111.65	112.29	108.83	111.69	112.65	113.19	112.07	116.15	103.84	114.73	107.31	114.71	109.6	105.44	109.09	108.56	117.41	111.85	112.16	112.87	106.72	106.64	111.13	106.96	110.11	114.86	108.15	108.49	108.79	102.38	108.01	111.22	107.63
113.62	107.8	109.68	109.06	109.64	110.33	110.41	111.7	110.88	110.28	114.38	112.26	116.88	116.72	109.43	106.67	116.11	113.01	112.73	114.57	111.39	118.25	108.26	109.21	111.43	113.56	110.48	113.35	108.87	108.13	108.53	114.1	105.91	110.02	111.39	106.43	109.1	110.72	110.88	107.83	111.15	111.95	110.23	111.51	107.71	105.75	113.51	111.99	107.11	111.96
97.862	106.37	101.56	98.081	101.47	96.404	97.35	99.92	98.646	94.847	106.59	101	101.66	99.607	102.41	103.47	102.88	99.756	100.29	99.988	97.173	97.804	99.862	103.68	103.73	99.427	105.59	101.68	98.547	92.737	104.42	97.746	95.103	99.465	94.829	93.811	100.65	100.52	109.77	101.35	104.69	104.37	96.007	101.11	98.657	105.39	106.43	100.15	99.027	102.66
100.4	113.3	107.97	105.22	104.86	103.49	105.13	110.56	106.75	110.55	102.55	109.8	102.44	103.66	103	105.28	108.83	107.26	111.23	107.02	104.67	98.609	108.45	106.83	107.11	105.74	106.58	100.88	110.95	110.48	106.58	108.05	106.22	109.81	104.65	108.74	105.62	106.08	106.74	105.89	105.42	106.67	107.65	105.1	107.77	104.78	99.519	104.25	109.61	108
100.31	108.19	106.08	107.62	99.189	109.73	105.26	103.11	103.4	104.15	101.87	103.9	103.59	106.88	101.22	105.62	105.89	97.858	108.63	107.56	103.25	111.65	104.45	101.59	101.41	103.93	102.08	104.89	105.13	99.568	101.92	104.93	102.13	105.46	108.38	108.03	107.29	105.26	105.71	103.56	109.89	103.56	103.06	102.07	104.31	104.78	100.74	106.38	106.11	111.23
105.04	105.31	105.85	103.64	108.96	104.07	104.96	108.15	106.92	103.03	107.43	107.53	105.91	112.4	106.32	105.26	103.25	112.3	105.47	104.19	108.04	104.71	108.57	107.47	107.83	100.16	106.05	108.35	97.877	110.63	106.23	105.46	102.55	113.8	107.71	107.58	109.09	105.4	101.33	106.04	105.23	109.5	101.7	106.7	106.17	109.45	105.74	109.14	108.73	107.71
109.05	109.48	112.38	114.01	111.38	113.78	112.13	111.6	108.14	113.94	110.97	108.49	119.46	118.48	106.87	106.28	115.4	113.36	109.08	110.77	105.77	113.01	113.43	107.79	106.91	111.36	115.85	100.39	110.39	110.03	110.62	110.98	106.22	112.66	105.48	114.59	109.08	105.68	111.32	106.96	111.17	114.42	111.7	108.86	108.87	104.6	113.77	111.22	108.55	111.04
111.03	112.17	110.8	112.07	116.11	108.76	108.87	113.16	109.98	107.17	111.89	114.76	108.37	114.08	110.17	114.05	114.84	106.65	107.52	113.26	110.33	114.32	112.93	117.98	110.72	113.75	111.11	112.02	115.81	100.64	108.14	116.13	111.7	110.06	109.84	106.04	115.97	114.4	115.14	109.8	114.71	110.67	110.45	114.9	109.73	108.56	113.85	108.71	116.78	109.22
110.35	114.11	113.79	108.91	114.39	112.18	115.48	111.7	112.97	114.59	110.46	106.72	109.23	108.6	106.92	108.64	112.5	111.25	114.54	111.3	108.83	112.58	115.72	108.58	109.56	110.74	105.89	112.37	107.89	106.96	114.45	116.75	108.27	106.92	113.38	108.21	104.85	108.28	106.84	106.11	116.28	111.87	118.9	112.14	110.93	116.92	109.76	108.43	111.41	114.6
105.89	112.04	108.78	115.2	110.41	111.08	106.93	111.72	109.18	106.97	110.74	109.82	111.16	107.68	116.48	108.81	109.62	109.48	115.72	110.41	106.52	116.31	112.65	117.7	112.45	110.04	108.82	114.71	114.17	111.34	113.91	111.08	112.47	105.29	109.42	113.44	108.29	109.17	113.51	107.58	116.94	109.26	111.85	112.93	107.29	113.81	116.5	115.53	111.82	115.38
109.91	107.58	109.33	110.84	101.92	115.59	102.9	112.98	111.23	111.32	106.05	106.38	109.07	105.33	111.99	113.78	111.9	118.85	107.63	108.71	113.33	105.82	107.29	110.09	109.55	114.55	111.57	111.13	107.46	111.65	109.36	106.35	103.22	107.54	106.69	113.25	107.16	114.52	113.56	108.62	110.5	109.63	110.88	106.69	107.29	112.98	110.53	105.56	108.99	106.01
93.972	95.743	100.48	99.612	100.81	104.76	100.64	99.49	100.46	101.62	95.644	105.09	101.94	103.6	104.22	102.89	98.764	104.83	100.93	97.506	100.99	105.76	97.666	100.14	101.06	106.91	96.697	101.29	105.27	101.9	96.774	101.09	108.84	105.12	103.39	104.19	98.988	102.75	102.95	103.12	94.912	95.786	106.3	97.054	103.82	100.15	101.65	101.64	99.967	107.94
115.19	114.7	111.47	114.73	109.1	113.88	107.4	110.34	106.8	110.02	117.42	106.56	104.7	108.3	108.7	112.49	113.89	115.75	113.82	116.02	112.18	110.89	111.84	113.24	105.16	107.71	107.84	106.64	103.21	115.17	117.91	106.95	103.65	110.74	110.86	110.74	114.11	114.82	111.21	114.23	112.36	113.66	112	115.5	113.51	110.46	113.59	112.68	114.3	111.41
95.716	98.126	97.401	96.929	95.079	102.07	100.55	105.63	101.67	101.98	100.91	95.612	101.23	104	102.34	100.54	97.373	97.046	100.06	100.58	101.49	109.61	103.57	102.43	98.007	93.859	92.976	100.89	96.394	102.69	95.474	106.6	99.916	98.051	102.46	102.57	97.703	100.61	106.6	101.79	104.66	102.19	100.28	98.688	101.33	99.045	98.256	93.049	105.73	103.66
109.82	104.78	109.98	114	108.31	111.26	112.35	112.59	111.85	109.79	110	114.88	115.01	108.07	110.3	108.95	111.64	108.87	115.89	112.21	112.43	112.95	115.66	115.21	116.45	108.3	110	114.51	107.5	104.96	111.36	107.03	114.09	100.65	109.29	110.7	116.28	110.29	116.57	113.11	110.11	113.02	114.48	106.57	108.72	115.8	111.73	115.67	115.58	108.01
100.76	98.641	96.105	107.41	108.3	111.73	101.63	106.38	103.38	106.86	104.05	104.28	103.59	102.53	103.38	104.96	102.39	110.44	104.94	99.152	108.79	110.64	100.18	104.02	105.45	101.87	105.81	107.83	101.89	104.71	102.75	103.18	111.91	105.01	107.07	101.24	102.07	108.03	105.56	102.71	95.369	102.98	101.6	108.01	110.65	103.56	96.333	107.76	108.1	101.64
108.2	107.98	102.23	109.46	107.22	102.5	98.141	108.27	107.24	105.06	105.08	105.18	106.33	103.67	107.57	105.04	108.46	109.89	106.54	101.04	101.56	100.48	104.66	108.24	100.08	108.77	104.17	104.17	111.11	107.7	109.62	107.68	105.93	106.1	101.35	106.75	104.88	111.26	105.24	108.83	110.92	106.41	100.78	104.38	110.04	106.43	105.04	101.39	104.73	107.31
105.92	105.63	106.35	105.68	101.1	107.21	103.73	103.84	106.6	101.28	106.79	106.38	100.75	108.89	112.79	107.61	105.55	100.09	97.088	105.86	103.59	109.95	100.3	104.31	100.93	117.33	102.78	104.02	108.85	109	109.75	104.27	105.34	107.86	102.58	108.14	104.59	111.4	101.94	108.09	106.09	105.78	115.2	111.89	106.43	103.58	112.08	104.23	103.58	108.03
107.35	116.05	105.2	107.11	106	112.27	109.56	110.7	111.9	114.43	106.74	111	106.69	112.55	112.79	106.34	107.88	114.35	110.48	110.16	114.39	113.49	112.44	112.31	109.07	114.51	109.42	108.76	108.68	113.15	110.76	113.35	107.39	109.43	110.28	109.4	103.78	115.7	116.84	112.95	111.48	113.25	109.03	112.46	109.32	111.27	116.77	107.74	112.72	111.45
111.32	110.72	110.81	110.07	103.4	104.17	117.86	114.11	106.9	111.02	107.52	103.42	111.9	109.92	108.23	107.49	111.06	106.26	113.74	106.93	113.39	107.1	105.07	112.41	106.65	110.28	112.17	110.41	110.53	113.99	112.44	109.48	106.96	107.66	109.37	109.33	113.75	111.69	108.16	113.56	111.66	112.83	111.26	109.55	105.57	113.08	112.8	115.51	111.64	108.44
102.66	104.69	112.75	109.02	109.19	100.57	103.77	114.59	109.4	109.84	102.07	108.84	109.94	101.24	104.11	99.247	106.88	101.34	101.37	106.42	105.35	110.62	99.036	104.24	107.49	109.88	99.476	107.9	107.97	100.76	103.21	102.76	102.86	110.1	102.53	101.26	109.06	102.27	103.14	103.26	104.16	104.45	113.02	105.33	104.84	105.89	105.54	103.36	110.44	106.42
102.95	106.55	107.07	109.19	102.02	105.44	102.49	108.92	100.28	104.24	106.53	109.2	107.61	106.71	106.58	112.4	100.59	106.02	102.35	109.91	103.45	113.85	108.39	106.71	109.05	104.56	106.59	108.99	103.66	105.84	106.97	100.77	105.05	106.13	110.57	106.64	105.03	110.5	108.12	109.19	107.11	105.9	112.2	105.46	110.41	105.48	101.82	108.22	101.62	110.44
112.74	106.69	110.5	107.16	112.36	110.15	110.99	113.59	115.15	106.21	115.4	110.9	114.68	109.86	112.04	111.6	116.26	108.68	110.44	109.22	115.57	111.63	109.83	104.5	104.47	109.74	109.59	120.31	109.53	111.91	109.9	109.15	113.96	106.79	108	113.04	113.98	113.87	108.82	109.61	119.61	114.72	114.27	111.03	113.97	109.66	114.76	113.48	112.34	113.87
111.51	98.929	110.17	108.46	109.58	110.29	110.18	108.56	101.39	111.78	109.23	103.16	108.26	109.18	108.51	110.23	106.2	112.55	107.15	103.6	99.603	104.95	113.1	103.22	108.29	100.64	107.98	106.31	110.86	106.84	110.97	110.79	112.47	102.07	105.53	112.59	99.182	101.02	115.95	112.67	107.57	104.71	103.27	104.58	107.86	104.77	107.48	105.45	102.64	109.5
99.881	102.15	111.68	106.78	101.63	106.36	107.98	106.06	106.48	107.19	102.8	107.65	109.05	110.25	101.38	105.12	103.12	98.867	96.478	108.37	106.13	107.59	101.31	109.16	111.91	105.47	104.38	108.26	103.11	100.56	104.51	101.54	99.751	103.66	103.57	108.14	111.61	99.732	99.812	101.92	103.87	96.778	98.859	105.54	104.2	110.93	104.25	102.23	104.98	99.356
98.424	97.513	103.45	98.645	93.82	98.61	100.33	98.856	95.472	98.989	95.651	101	105.34	99.858	97.926	98.255	93.596	97.841	100.68	99.076	95.167	105.56	104.74	99.215	105.53	96.76	102.22	100.28	92.56	96.474	97.83	99.27	98.079	103.08	98.239	99.826	102.12	96.505	101.6	99.221	100.56	99.451	102.91	103.53	101.75	96.563	100.3	103.64	100.97	103.44
109.81	105.28	117.5	112.59	112.4	116	109.39	107.06	112.57	113.92	112.2	108.07	113.72	104.01	107.67	111.74	112.2	104.48	113.84	110.43	114.71	109.02	110.83	118.58	108.37	109.12	111.31	105.17	116.24	115.29	109.92	119.47	109.81	111.37	105.71	110.63	116.96	114.19	113.2	114.39	108.21	111.63	112.66	114.72	105.54	104.09	120.41	106.97	112.36	109.11
110.33	114.08	112.26	118.51	116.53	109.66	107.38	110.96	112.4	103.23	112.22	109.8	106.88	107.99	110.07	112.68	106.71	109.33	107.36	111.2	104.92	112	108.29	108.84	110.79	107.52	114.27	106.79	106	106.1	109.25	105.73	109.23	111.52	110.54	108.52	113.55	104.69	106.48	115.45	105.17	108.55	108.92	111.17	105.34	108.73	117.25	105.36	110.89	111.52
106.2	109.99	108.83	105.43	111.89	101.06	101.94	101.72	112.25	101.96	104.6	110.31	106.45	100.95	109.29	106.14	108.56	98.495	105.98	111.38	103.43	106.96	113.3	106.23	104.23	98.727	107.44	114.85	102.58	110.9	107	103.05	101.29	105.75	96.918	109.15	105.93	101.89	109.12	107.2	107.48	107.22	107.41	109.24	104.01	105.66	102.96	111.37	105.62	101.48
116.62	115.85	117.93	117.8	117.24	111.43	119.1	116.85	121.45	116.27	117.42	121.71	117.89	117.09	117.13	121.97	120.39	117.57	124.04	119.93	114.67	115.51	112.81	112.43	116.65	120.19	118.09	120.22	120.01	115.84	115.24	115.57	113.75	118.93	109.68	119.83	117.6	117.61	109.66	119.28	113.94	117.47	114.46	116.61	115.3	119.23	109.26	122.42	125.2	114.78
108.93	114.1	111.84	109.03	107.16	111.8	106.85	111.13	106.53	109.26	110.94	110.25	112.36	121.43	110.29	108.93	115.29	109.6	110.44	112.62	116.57	108.12	104.76	112.32	109.93	110.49	113.65	115.94	111.82	105.71	113.25	106.4	113.25	111.99	116.26	109.06	108.76	116.85	112.01	109.44	115.1	111.29	112.6	106.33	112.68	104.99	108.31	104.04	109.4	110.1
99.868	102.33	108.39	98.447	101.95	103.58	98.705	107.78	90.39	99.817	98.435	100.1	104.08	97.899	97.847	99.946	97.976	93.005	104.86	101.52	93.08	90.119	94.001	102.12	103.17	98.754	99.978	98.426	101.25	95.97	97.841	97.859	99.603	99.852	95.083	101.73	93.861	98.309	94.361	97.638	100.22	104.1	100.05	99.601	91.118	101.57	104.05	104.59	96.817	99.637
107.93	110.65	107.12	104.03	109.38	111.91	107.32	110.23	104.42	104.97	107.5	103.66	103.89	108.33	99.666	113.37	102.36	108.37	100.87	108.15	104.32	101.49	106.87	103.84	104.51	108.19	108.88	105.52	107.91	103.05	113.65	105.36	107.94	104.59	106.36	109.07	103.21	106.39	105.85	108.52	109.4	109.49	106.91	111.85	103.39	112.69	102.64	106.79	115.6	108.25
110.93	105.58	107.11	101.8	107.63	105.42	103.43	105.07	104.31	111.01	108.89	101.41	104.27	101.58	109.18	110.08	106.81	112.65	105.57	100.81	108.9	111.53	106.94	110.81	109.78	105.34	100.72	115.12	106.22	103.55	104.56	106.02	104.92	106.83	103.82	109.66	107.68	98.335	102.58	102.32	112.1	109.73	109.13	106.58	100.18	101.47	103.59	110.12	108.21	106.81
106.31	104.93	103.32	97.492	99.238	97.777	101.14	101.8	102.17	101.29	103.67	96.525	99.745	95.738	101.98	100.77	98.329	103.02	99.458	100.62	100.1	101.59	100.5	95.484	97.627	95.764	97.489	99.587	100.46	100.65	101.6	100.06	99.111	96.708	101.55	105.8	99.483	105.78	102.16	95.194	95.403	105.91	100.64	105.93	96.236	103.88	99.279	104.27	110.42	103.76
99.875	101.52	104.21	105.38	102.07	102.34	102.27	106.61	104.98	99.632	107.74	104.84	109.97	107.49	109.36	100.8	105.08	105.02	97.07	105.81	108.83	106.43	107.13	103.58	106.57	101.8	103.12	96.873	100.45	100.27	103.57	100.46	97.976	109.72	115.79	108.05	99.525	109.53	105.64	108.18	103.74	105.05	100.87	105.91	106.15	110.89	108.03	108.17	106.22	102.45
118.15	114.56	113.93	117.06	112.78	114.45	116.12	114.37	111.4	109.83	107.9	109.56	112.84	116.82	115.49	116.92	113.67	114.82	117.58	108.74	118.28	111.45	110.9	109.33	111.51	113.14	111.78	120.01	114.93	113.02	116.9	111.66	114.51	112.33	108.61	105.76	111.07	112.33	111.88	114.89	115.67	109.86	111.59	114.8	114.35	109.29	113.61	111.11	107.8	108.54
105.47	110.52	118.32	111.36	109.75	114.13	110.57	110.84	115.39	106.05	111.03	110.34	110.14	116.88	102.82	112.7	107.79	113.64	106.4	111.8	108.89	111.83	110.33	111.55	112.77	113.62	113.65	112.13	108.07	114.25	116.37	111.58	114.03	114.6	112.54	114.74	111.38	115.45	111.02	107.59	116.34	113.78	108.98	111.18	111.89	110.1	113.08	116.96	114.19	111.84
113.15	106.32	107.52	105.19	107.35	106.29	107.25	103.02	109.49	103.94	105.84	106.31	98.215	106.71	104.57	106.53	100.66	103.64	107.05	111.56	103.95	110.66	102.07	101.5	105.2	100.86	106.73	104.95	106.97	103.5	104.03	111.58	109	104.56	108.12	104.29	103.6	109.84	110.36	110.09	109.83	101.47	109.7	100.67	107.21	104.03	99.45	103.79	107.27	111.08
107.09	115.95	116.47	105.69	114.02	109.04	107.76	109.83	116.91	109.42	108.09	112.33	115.33	109.19	106.03	114.42	101.83	107.49	114.92	112.4	108.68	113.74	113.92	110.18	110.1	113.02	114.99	111.43	114.61	113.31	109.69	114.06	116.45	111.34	115.97	113.78	109.9	109.15	108.89	106.25	110.11	113.84	111.8	107	117.19	114.4	115.45	110.17	111.52	115.36
117.13	121.29	116.09	116.31	113.02	109.63	114.57	112.6	118.64	111.85	120.84	116.06	117.92	111.5	121.63	116.9	116.16	111.95	115.98	116.6	122.62	112.73	116.24	115.01	113.17	119.56	116.59	114.02	114.85	119.24	122.18	116.76	113.6	111.18	116.95	121.89	119.87	111.96	112.1	120.48	116.35	119.15	122.93	117.13	110.85	117.6	114.82	115.54	116.94	113.72
107.41	114.99	113.33	104.74	116.11	114.12	108.36	108.13	102.93	108.24	111.53	114.08	108.51	113.06	110.17	109.35	110.46	109.55	115.93	113.72	103.74	105.81	118.92	112.1	111.94	107.92	106.5	111.02	113.77	104.81	108.3	112.85	115.15	117.74	116.63	114.89	111.4	115.85	113.52	114.15	108.71	115.84	112.93	113.48	107.84	113.22	108.91	107.5	115.27	105.25
111.26	115.42	106.58	109.26	112.91	105.39	118.05	107.64	109.7	108.58	104.12	109.74	112.97	115.36	109.66	111.6	110.33	110.74	114.01	111.2	112.07	114.29	117.72	108.55	107.48	117.12	104.49	116.57	113.14	113.27	104.53	110.32	108.71	115.31	106.37	105.14	111.3	113.68	116.38	110.1	114.04	107	110.22	110.91	111.8	114.59	112.83	107.35	109.26	110.85
108.83	115.37	109.89	113.41	107.59	107.7	114.95	114.29	115.73	110.87	112.55	117.69	114.92	108.3	116.17	114.32	109.51	112.98	110.6	110.89	109.84	108.63	107.13	107.69	113.56	114.03	116.29	119.16	113.85	111.15	111.01	111.78	109.87	117.32	108.63	109.87	108.33	112.45	113.26	111.7	114.68	111.32	115.54	106.61	109.13	115.18	115.88	114.31	116.43	109.53
108.54	106.37	109.91	110.81	105.04	109.72	107.71	110.9	111.07	108.99	108.85	107.74	117.39	115.55	108.91	118.72	110.66	113.44	112.24	117.19	113.32	110.79	113.03	108.54	115.18	101.95	112.76	112.7	106.64	110.65	116.14	104.54	112.43	108.67	111.74	105.93	108.71	108.33	113.52	111.74	113.44	112.89	111.83	114.49	107.98	115.02	117.67	107.14	112.84	114.86
104.22	101.24	99.124	97.26	99.286	102.09	95.794	98.971	104.83	100.74	96.531	99.276	97.184	101.69	97.192	103.95	101.38	100.46	105.24	96.387	93.913	99.127	102.92	94.342	101.75	105.09	100.59	101.67	95.149	96.889	101.19	95.982	103.31	101.57	92.904	102.93	95.334	105.52	101.38	99.846	100.3	100.64	98.804	97.975	102.41	104.1	99.981	106.7	99.916	100.52
112.84	108.31	110.3	107.92	111.95	113.08	113.49	107.95	115.21	111.15	101.4	114.03	121.22	109.94	112.88	113.53	110.96	111.87	115.24	110.07	108.33	111.1	112.86	109.94	112.68	107.03	114.68	107.56	112.92	114.51	107.42	115.21	108.07	118.19	109.85	107.38	110.11	114.5	109.88	113.69	107.28	108.75	114.66	111.97	113.01	108.95	113.01	110.32	112.53	125.01
111.02	116.66	113.87	111.3	112.42	107.6	107.98	110.78	104.29	110.85	108.96	111.22	109.82	104.36	107.41	107.84	105.32	105.94	110.83	109.49	102.32	111.04	107.88	110.67	112.93	111.92	112.58	118.11	104.93	103.52	115.03	105.77	112.38	109.85	116.24	111.64	112.35	106.64	105.28	112.89	113.94	112.57	115.61	112.79	113.42	110.44	108.2	111.47	106.94	106.98
112.82	111.13	110.14	110.52	105.65	106.61	104.37	107.75	106.05	113.82	108.14	107.22	115.28	113.97	110.64	111.26	114.73	110.77	109.51	111.83	112.44	104.37	113.61	112.66	107.1	112.01	117.29	114.78	109.66	112.25	112.73	111.41	107.35	112.79	109.15	103.01	110.36	108.22	117.5	108.51	109.97	111.36	113.01	115.98	108.38	114.33	108.41	111.1	109.53	109.73
106.87	104.28	105.03	96.386	98.889	102.49	108.01	103.14	97.917	111.01	106.61	109.63	104.66	105.48	106.23	113.2	109.25	102.72	107.43	103.82	109.01	102.21	103.02	108.64	106.45	101.62	101.61	106.2	113.28	101.06	103.77	108.25	102.36	103.89	104.93	108.22	106.48	108.44	105.13	101.25	101.23	106.89	104.57	103.66	102.03	98.974	108.69	99.05	101.49	106.08
109.73	112.24	111.81	107.49	112.84	106.92	113.4	111.65	113.41	110.66	102.31	114.94	119.55	106.83	111.16	114.46	116.13	115.68	111.34	115.15	105.91	109.34	113.55	111.26	109.92	114.78	112.87	111.27	113.75	110.7	108.46	110.18	108.03	110.79	112.77	102.27	109.88	118.09	113.29	110.14	114.29	115.78	106.96	107.18	115.68	106.44	104.61	110.14	113.44	112.41
105.18	102.7	97.119	98.176	95.656	91.629	102.81	105.28	93.381	104.76	99.943	103	90.596	102.58	98.623	90.798	101.38	101.25	98.971	97.889	98.127	100.62	104.04	106.3	95.629	97.473	102.49	98.092	99.101	100.29	106.13	100.32	100.58	108.05	96.723	101.29	103.39	102.73	99.221	99.487	102.5	103.47	98.063	99.088	101.9	100.97	102.37	100.29	91.03	102.91
110.86	103.75	98.051	102.66	105.81	102.57	106.76	101.72	107.47	106.53	113.78	105.79	98.899	99.766	112.18	108.55	108.66	107.7	107.5	105.8	101.65	108.35	107.45	109.45	106.76	105.65	105.99	111.07	103.91	104.35	104.68	105.32	105.93	113.66	109.28	109.37	107.77	103.33	109.91	105.42	103.25	104.85	104.04	103.31	102.56	107.32	108.87	106.36	104.95	110.69
99.862	105.5	110.64	100.68	106.3	108.11	101.97	109.79	104.9	105.82	102.49	103.94	99.354	105.74	109.98	104.63	105.75	108.34	105.88	106.92	109.53	100.92	100.63	101.59	107.69	108.56	104.03	103.6	103.96	102.94	107.16	110.1	112.82	105.09	103.5	104.03	101.25	105.17	103.91	104.1	100.22	107.3	105.5	103.55	105.94	108.74	98.465	111.57	107.03	108.46
104.99	112.27	114.22	113.16	112.61	109.45	111.71	114.67	113.15	117.42	111.44	110.51	113.32	112.64	112.36	108.08	106.04	116.14	110.19	112.57	109.76	112.74	109.68	116.09	114.78	116.47	108.1	110.56	109.09	114.84	118.14	104.51	115.32	118.15	107.93	117.43	111.31	112.36	114.04	111.24	107.4	119.76	115.55	117.13	113.39	107.52	113.11	115.85	107.91	105.28
106.15	107.99	98.493	105.01	101.26	97.792	104.68	104.12	106.49	112.07	107.09	104.8	105.06	108.56	100.87	105.7	104.33	106.7	107.33	110.17	106.67	99.176	101.84	108.83	104.12	113.5	106.95	103.14	107.89	111	103.23	106.14	102.2	102.97	98.243	104.67	111.9	105.25	103.77	105.4	115.44	108.72	109.4	106.02	107.97	97.692	107.84	106.52	101.18	109.07
98.402	102.34	107.5	104.46	107.99	104.25	100.77	100.98	103.44	107.24	101.69	105	103.44	101.3	99.176	107.03	105.51	96.788	110.27	101.69	104.71	103.47	107.82	106.01	102.06	106.98	104.86	103.26	106.78	100.12	98.089	103.38	105.61	108.42	105	106.18	105.94	106.76	109.12	104.92	105.95	99.438	99.847	100.58	102.45	102.18	104.14	106.77	104.47	105.56
105.92	105.45	106.53	105.07	104.25	99.094	108.27	100.24	101.21	105.85	109.76	107.51	100.69	106.84	102.33	106.53	100.96	109.15	106.9	106.1	101.77	100.47	107.67	103.97	104.37	105.81	109.78	104.9	98.212	104.64	110.59	106.89	112.22	111.84	108.11	109.78	105.08	102.16	106.83	105.62	109.83	104.46	112.09	105.5	101.37	103.75	107.38	106.76	97.82	115.34
102	106.91	106.59	111.65	111.75	109.17	109.23	106.62	101.24	106.24	107.14	106.24	105.35	105.71	105.65	106.53	103.57	102.49	108.29	111.74	105.62	108.98	105.2	103.42	107.83	104.88	105.18	102.14	106.8	105.17	108.16	106.8	105.87	102.93	104.76	102.47	106.92	105.62	116.66	100.46	110.47	108.64	107.82	105.14	104.11	106.2	103	106.16	109.43	103.66
101.98	95.966	107.99	110.08	104.94	109.79	106.75	103.63	114.94	100.01	105.79	99.524	98.232	104.19	106.18	110.17	101.5	105.9	99.434	101.96	110.37	112.07	103.66	107.19	97.589	105.76	102.32	102.53	103.43	102.68	99.561	98.94	107.8	108.08	105.23	104.27	105.4	103.02	113.21	109.33	103.42	108.91	105.7	106.57	108.66	105.44	104.23	103.04	102.17	105.46
113.5	114.43	113.9	112.47	109.95	108.9	121.31	115.8	112.9	114.78	114.19	112.48	115.65	112.47	114.18	110.01	114.2	114.17	105.64	111.41	109.99	114.97	113.7	115.59	113.4	118.39	108.65	109.89	115.45	116.14	108.77	106.15	110.3	112.99	106.36	109.44	114.64	112.78	112.83	109.87	110.06	111.14	107.67	109.07	115.51	106.15	115.21	108.56	116.39	113.83
109.18	95.101	102.3	109.38	98.156	103.44	102.75	100.72	100.7	108.97	109.3	106.92	102.7	105.23	103.78	99.298	106.93	106.43	101.58	101.46	105.19	104.04	99.367	105.1	104.05	104.07	104.56	102.79	104.07	103.16	103.41	104.17	106.61	108.56	102.97	110.31	102.32	105.47	103.78	106.15	107.77	103.29	96.112	107.14	99.468	103.38	108.23	103.16	107.45	104.05
112.31	109.33	106.05	114.46	112.84	113.27	107.5	110.77	117.85	104.97	110.88	114.83	113.99	115.66	118.5	120.35	112.87	113.79	118.38	111.07	114.78	115.54	112.83	111.17	109.66	115.81	109.14	109.98	114.91	101.4	115.55	111.35	116.96	107.26	111.67	115.55	110.92	113.45	108.54	113.96	112.41	112.66	112.74	112.73	109.05	112.51	117.35	118.07	110.97	111.77
91.732	100.59	95.826	103.25	101.33	94.859	105.99	99.009	104.71	102.56	99.374	95.524	101.52	99.603	92.472	101.99	98.475	100.72	100.2	94.274	102.77	103.63	94.128	99.98	100.63	96.889	104.82	100.18	100.03	99.55	96.486	99.609	96.751	102.3	104.66	98.824	98.326	104.56	102.83	99.857	99.346	97.661	99.616	101.26	97.447	107.73	95.596	97.728	98.565	96.814
104.22	100.93	104.16	102.47	103.24	103.28	102.56	101.16	106.26	107.23	104.93	106.41	101.08	98.279	114.35	105.11	111.27	107.29	106.78	102.55	108.74	106.21	103.32	110.72	104.89	103.4	98.148	104.15	105.89	105.69	99.891	104.82	101.21	103.72	99.682	99.125	102.76	106.83	102.33	99.153	104.28	101.07	107.14	109.63	109.05	103.11	96.499	108.66	103.05	105.9
109.84	107.93	104.61	102.58	98.872	103.11	107.12	109.89	103.16	103.73	104.55	99.224	103.56	103.57	103.07	104.94	101.8	111.58	106.91	109.43	99.61	102.29	105.2	106.84	105.15	108	111.52	101.19	101.16	106.71	103.21	110.43	104.13	104.85	105.27	108.15	106.16	103.59	106.83	109.77	101.31	102.85	103.88	102.23	107.68	107.22	108.45	106.54	100.14	102.89
101.01	104.1	104.72	100.99	96.571	94.292	98.086	103.1	95.078	97.764	102.56	102.46	91.941	103.31	102.32	99.109	98.003	97.093	95.374	102.34	96.424	98.998	105.96	101.09	100.54	107.99	103.26	102.12	98.767	98.402	108.05	98.372	102.69	102.23	101.76	98.095	103.1	101.63	97.814	97.746	100.33	100.69	105.75	97.938	103.03	98.006	96.438	102.75	103.3	105.79
107.68	108.36	109.51	102.92	102.63	107.44	99.956	107.48	106.45	106.65	111.43	101.28	107.73	104.75	110.29	106.6	103.66	101.26	104.27	101.54	106.1	107.68	103.13	103.4	107.54	110.63	107.65	104.28	102.38	104.78	104.69	108.22	109.4	104.62	104.12	106.98	110.52	104.88	107.29	109.45	105.45	109.51	106.49	106.43	112.96	102.23	107.22	110.86	106.52	108.74
110.38	106.12	102.29	110.51	106.9	113.85	104.7	107.55	107.29	109.18	111.9	115.52	114.75	116.86	112.47	109.46	109.15	105.79	110.86	111.37	112.46	104.18	107.84	109.6	109.52	111.77	112.52	110.93	112.91	108.7	113.88	113.04	116.86	112.17	113.76	107.73	115.02	114.16	111.55	118.75	109.19	116.26	111.66	110.99	116.96	112.3	99.999	113.73	108.72	112.14
107.86	115.38	115.42	118.29	108.16	108.6	115.41	118.39	116.23	109.08	107.73	117.28	112.33	111.62	118.98	114.37	114.15	110.56	106.37	108.46	107.66	113.81	110.37	116.68	119.84	111.08	111.43	113.86	119.7	101.6	114.16	118.74	109.5	111.24	112.39	111.01	106.59	112.68	111.45	113.69	117.98	116.88	108.89	104.91	109.68	110.27	107.06	107.22	107.3	112.91
113.15	115.89	110.6	114.91	112.03	107.16	110.28	118.38	108.07	105.43	113.17	114.84	110.87	109.47	105.21	113.25	122.03	112.08	111.28	107.86	114.46	107.57	111.33	115.6	108.8	109.56	115.71	118.16	112.4	107.77	116.99	108.8	112.1	112.11	114.29	117.63	110.18	114.5	115.43	108.86	114.34	116.6	109.47	106.72	111.65	110.6	106.33	114.14	111.98	114.23
106.51	108.44	107.66	104.36	105.91	115.03	101.87	111.31	96.342	98.286	105.95	104.06	106.21	106.87	107.79	104.72	105.35	104.07	105.84	108.84	106	103.46	103.95	103.91	98.791	107.79	105.72	111	102.85	105.19	105.56	108.43	104.74	105.76	104.48	103.51	103.85	105.23	105.92	105.31	104.55	110.42	99.257	100.84	113.42	103.49	105.94	111.23	105.41	110.97
106.85	104.16	104.43	107.16	106.17	112.4	101.37	100.71	111.39	108.63	102.59	108.54	110.56	108.35	103.52	109.02	95.704	105.07	99.373	96.141	102.23	105.86	105.08	102.65	98.797	105.6	105.13	105.53	106.48	101.97	103.89	107.14	105.6	109.79	108.07	108.2	104.65	105.76	105.72	105.95	102.3	100.03	113.47	104.62	110.53	102.75	102.75	105.39	108.71	101.72
99.912	105.9	104.93	107.08	99.409	109.04	100.47	103.69	109.4	107.83	103.86	102.44	107.36	110.26	104.97	105.56	108.74	110.51	103.39	113.41	105.65	102.41	103.24	99.363	107.73	107.8	110.84	105.48	105.03	105.09	108.99	103.75	103.16	108.62	105.77	103.78	100.33	112.03	107	114.2	109.89	104.91	110.52	106.23	106.01	106.31	105.51	104.81	102.94	108.98
105.52	105.06	105.98	104.77	103.42	109.14	105.28	100.08	110.35	98.232	104.96	102.67	100.5	105.44	110.14	110.66	103.52	105.32	109.78	97.752	96.684	108.28	105.04	106.34	104.46	104.57	108.99	99.087	107.12	108.5	108.41	104.36	102.23	102.61	106.31	110.19	101.31	104.26	99.734	104.92	98.446	110.68	101.58	100.73	106.98	99.471	105.51	101.81	109.96	105.83
99.312	94.794	100.3	100.22	99.621	100.56	107.93	101.27	97.756	100.91	94.176	96.861	97.746	95.936	94.28	97.268	97.907	98.198	100.16	98.794	100.68	102.05	106.22	95.787	98.569	98.777	100.79	100.48	101.95	104	101.8	95.078	101.15	106.93	98.825	100.71	102.38	104.31	105.13	98.093	95.246	107.09	106.4	95.704	100.04	103.13	106.29	99.797	95.893	94.695
114.8	117.82	122.23	115.52	115.98	122.77	117.43	122.03	115.59	118.55	115.03	119.64	120.38	109.97	121.12	114.13	120.14	125.79	116.27	124.83	113.2	121.33	121.87	118.12	117.39	115.64	116.95	111.92	118.89	123.21	111.56	116.23	116.39	121.14	119.26	112.19	117.53	125.2	117.01	117.32	116.93	121.93	117.99	114.6	117.08	117.27	116.5	111.13	121.74	115.62
100.27	102.99	103.88	102.91	98.732	104.71	103.37	99.725	97.544	93.206	99.497	93.904	102.51	98.879	101.84	105.11	100.76	95.151	99.743	99.028	98.948	103.41	96.188	101.05	107.4	95.709	104.76	97.272	102.89	100.05	100.6	99.31	98.028	97.658	98.034	100.06	103.5	95.942	107.11	97.741	100.05	99.406	96.649	99.234	99.026	105.03	100.07	106.32	98.88	99.718
106.24	103.94	103.39	100.59	100.04	106.65	107.93	107.67	103.79	108.04	104.36	105.83	110.56	109.99	102.68	110.42	113.89	109.12	111.06	110.93	103.34	99.095	115.26	109.69	110.81	109.24	110.9	104.58	104.52	102.78	106.77	114.06	110.64	109.4	105.69	103.32	108.65	108.57	109.33	108.76	98.682	104.95	105.93	107	106.28	109.32	108.92	101.05	105.23	104.38
104.49	108	110.03	108.9	106.78	106.02	98.552	108.52	111.39	104.88	109.9	101.67	104.05	108.51	109.33	103.25	105.5	104.95	101.79	103.73	107.07	111.42	104.34	109.68	102.48	106.41	107.02	109.5	110.56	107.63	106.53	104.19	102.43	112.37	103.93	106	100.97	104.87	103.96	110.88	113.77	108.65	103.48	103.81	109.76	109.2	112.31	99.338	106.19	107.61
97.15	102.89	101.36	98.775	101.4	95.252	102.82	97.518	97.718	99.945	95.257	98.936	97.338	103.6	98.243	101.14	100.73	101	100.91	99.338	102.85	105.68	102.49	102.58	106.92	98.641	96.931	96.986	103.96	108.9	104.81	105.39	106.97	101.13	99.939	97.415	106.16	93.324	101.32	98.932	107.03	101.39	99.857	98.812	99.54	101.94	102.46	103.91	105.28	96.998
114.74	102.04	107.87	106.92	102	109.99	108.49	108.01	103.2	109.45	103.35	103.3	109.39	108.25	105.58	107.18	99.297	105.26	104.84	101.2	111.05	104.41	108.39	103.37	104.9	106.74	105.14	107.6	100.23	108.89	109.15	101.32	107.01	111.38	109.81	105.5	104.12	104.06	105.67	104.99	102.67	105.64	103.93	106.69	107.45	103.53	110.71	104.19	106.4	108.01
109.82	107.26	110.15	113.37	108.48	105.38	100.7	109.73	106.88	103.03	105.5	102.54	105.18	106.03	108.74	117.26	106.69	109.51	104.24	106.08	104.19	106.68	107.7	112.69	105.81	107.95	109.66	104.22	107.07	108.78	105.27	106.75	106.99	106.78	114.9	109.14	110.1	101.75	110.2	110.39	104.69	107.41	103.82	106.78	110.45	104.38	107.65	107.18	108.03	103.03
100.63	105.58	98.441	106.46	108.35	109.7	98.831	106.97	104.88	109.38	105.95	110.75	107.46	106.97	105.95	102.77	102.73	107.6	104.71	105.88	104.5	105.19	112.95	108.03	113.81	103.64	108.09	106.39	109.02	111.98	103.63	104.38	112.32	108.79	103.76	105.95	99.593	104.97	107.8	103.05	106.1	109.01	103.09	109.17	102.32	113.49	105.1	103.1	112.24	110.1
103.44	106	100.7	109.01	106.61	110.12	106.95	112.07	109.64	108.45	107.19	107.33	111.02	102.09	107.73	104.04	108.37	107.21	108.72	106.92	103.75	108.9	101.3	101.85	105.84	104.06	109.24	102.76	100.42	104.59	110.49	112.36	103.14	112.81	108.08	103.82	106.14	104.02	102.33	104.74	104.47	101.9	108.31	108.47	108.2	104.37	105.32	106.6	105.88	100.93
111.56	108.98	110.83	112.72	106.87	106.46	106.36	107.68	109.75	116.88	111.75	109.2	107.94	105.25	107.22	111.81	119.99	113.88	118.2	112.32	115.14	109.2	108.39	112.97	109.34	106.56	108.81	108.96	111.24	110.21	107.93	102.56	115.38	105.3	111.39	114.58	114.57	112.1	114.5	110.95	112.02	114.87	106.68	108.96	115.09	117.54	112.61	105.94	111.3	105.28
104.99	113.9	103.05	105.05	104.6	107.22	104.84	108.65	106.03	103.15	106.76	112.84	103.61	106.47	111.43	112.47	105.78	98.661	108.4	99.276	108.54	106.94	106.95	102.8	111.02	109.84	108.07	107.53	108.32	110.87	110.03	109.74	105.39	103.17	97.928	102.08	119.34	106.18	110.95	108.65	114.11	101.25	106.56	106.28	104.87	106.3	107.22	106.11	108.51	105.66
110.81	115.11	116.74	121.86	120.06	118.03	115.87	112.36	117.55	119.49	115.35	118.78	116.81	117.3	112.48	117.12	122.18	115.72	114.97	115.88	119.62	115.36	115.54	119.24	116.24	118.89	116.74	116.87	122.89	113.25	118.67	114.23	114.77	115.15	114.41	118.89	120.73	117.04	119.96	121.49	118.74	115.68	111.39	117.35	116.96	117.97	117.06	118.3	116.43	120.95
107.55	110.12	112.27	114.53	112.5	112.17	108.71	110.15	111.11	118.1	109.04	105.28	107.97	106.4	112.45	115.83	104.62	108.96	107.22	111.26	115.54	112.79	108.23	110.65	113.34	106.52	112.73	108.92	111.77	117.21	111.71	113.48	112.58	111.94	114.95	111.44	107.71	107.38	111.82	117.41	114.39	114.19	108.28	113.58	112.67	110.02	113.35	114.31	113.21	108.09
108.74	109.04	110.84	107.1	106.74	105.13	106.03	105.25	103.76	108.47	107.48	106.01	102.04	99.591	97.818	114.22	104	110.95	103.41	108.46	101.39	104.63	107.44	98.28	106.15	104.17	106.31	103.92	109.12	109.15	109.07	105.91	108.55	101.95	102.75	99.51	99.115	109.42	110.13	104.82	103.2	108.45	102.37	100.14	107.54	99.466	103.88	98.022	108.44	103.06
105.75	103.37	110.5	105.87	106.64	105.14	106.67	107.42	104.11	112.48	109.37	106.54	112.41	107.34	107.57	106.65	109.81	105.8	99.443	105.99	110.16	106.01	99.132	112.72	104.95	106.94	107.39	105.53	108.22	106.95	112.8	104.19	104.93	105.7	107.6	105.41	109.22	107.21	99.484	103.37	109.84	98.365	105.84	104.64	97.759	105.78	103.04	106.78	105.94	103.35
105.96	107.49	113.25	108.33	110.47	106.96	101.9	99.467	107.95	114.99	101.82	110.59	100.69	102.2	107.89	106.92	105.82	105.31	102.07	103.99	107.67	103.09	109.95	109.9	107.72	110.58	108.52	106.05	106.92	105.72	106.44	108.36	103.64	110.24	106.64	110.6	100.26	109.4	108.68	108.65	109.18	103.37	105.98	105.85	106.38	110.34	108.58	99.916	99.294	111.58
108.85	113.13	112.84	106.19	114.68	112.67	109.46	111.21	112.76	116.51	116.94	108.27	110.15	114.09	114.41	117.65	111.29	112.22	113.39	109.92	112.1	112.1	119.05	117.22	111.15	109.26	115.89	113.65	114.29	112.15	114.31	114.67	115.21	111.55	101.51	112.2	113.37	110.33	108.48	112.51	114.54	108.31	113.16	114.45	114.69	116.89	113.29	109.12	109.09	116.34
111.21	110.2	108.88	116.86	104.62	109.58	110.53	108.17	117.39	109.28	122.79	106.51	109.27	106.24	113.05	107.65	107.74	108.35	108.65	114.82	109.11	109.44	114.46	114.71	115.19	111.01	112.14	118.85	114.46	116.15	114.42	108.3	112.53	119.6	103.36	111.24	112.71	116.77	116.42	114.51	107.27	113.68	112.01	115.17	110.48	107.02	119.4	110.78	115.63	110.18
107.88	105.2	103.56	103.76	106.76	102.86	104.43	98.274	111.66	107.37	103.59	106.77	105.54	103.45	102.96	106.4	98.514	104.74	104.03	114.89	113.89	94.58	105.68	102.05	105.2	107.62	104.73	106.99	107.64	103.82	106.08	104.08	105.57	107.64	107.83	104.7	100.25	105.5	108.66	106.38	103.46	107.13	111.06	104.89	108.27	104.11	101.15	106.84	105.88	107.47
102.44	105.57	101.8	105.89	99.351	102.55	110.79	106.41	104.98	101.9	101.6	108.86	105.56	111.77	103.95	104.98	105.76	109.27	100.46	108.1	103.47	108.95	102.38	103.66	109.14	107.43	104.96	110	105.91	105.25	103.49	104.88	107.36	101.61	106	102.33	106.52	103.53	106.25	104.38	107.41	101.31	107.27	107.7	102.42	106.1	104.07	110.94	104.66	104.89
117.18	106.73	115.15	109.57	113.36	110.18	118.16	109.29	114.21	114.09	104.64	117.98	111.45	111.61	111.65	115.86	107.95	112.55	118.26	105.95	108.41	116.23	109.62	115.99	114.35	116.24	113.61	112.95	108.4	115.63	116.56	113.24	120.35	112.84	108.65	106.07	120.77	112.83	109.91	100.33	110.09	114.07	109.94	107.77	113.54	112.4	114.25	112.48	109.68	111.13
106.72	107.19	107.07	108.9	101.51	105.72	103.61	107.02	108.14	112.04	106.79	110.79	101.11	107.65	105.9	97.454	94.092	108.75	105.64	101.42	108.73	100.8	109.5	106.61	109.13	106.13	107.5	109.71	108.96	104.88	106.88	105.36	104.28	101.63	108.45	106.95	108.36	105.93	111.67	104	111.34	107.14	106.86	107.61	111.27	107.53	109.51	100.25	110.87	109.6
107.07	106.27	105.36	108.57	106.78	107.28	108.36	104.95	106.73	102.21	103.72	105.07	104.1	103.37	104.57	105.46	100.49	107.63	102.45	101.25	105.97	105.04	102.67	106.27	111.87	106.94	107.01	114.63	99.881	107.85	104	103.81	104.84	104.75	104.36	106.25	110	107.24	105.84	101.43	106.42	105	113.36	109.12	105.49	104.23	104.14	101.8	108.14	101.73
101.73	106.14	99.11	96.168	105.82	105.42	95.271	101.52	103.17	98.285	97.2	100.79	102.88	105.28	104.66	103.22	98.324	103.14	103.73	93.818	102.9	102.8	101.4	104.11	102.35	106.73	106.82	97.185	93.536	101.57	101.62	97.33	98.898	104.19	105.38	99.958	96.686	96.591	100.79	106.32	106.91	100.35	102.67	95.454	104.55	100.51	103.62	99.072	96.608	105.44
103.89	98.35	104.3	97.299	100.6	103.76	101.7	99.147	103.49	98.243	97.519	101.4	102.76	94.337	102.21	103.98	99.716	99.082	98.588	104.43	103.03	102.35	102.96	97.086	98.332	105.91	96.692	101.54	99.357	106.3	93.828	96.269	98.748	105.22	98.172	101.44	93.712	99.437	101.03	101.12	103.69	98.165	107.34	93.249	99.476	107.6	102.7	98.055	100	101.17
104.99	102.5	96.662	101.98	103.03	102.63	103.09	97.285	103.82	93.709	102.38	97.279	103.98	101.22	97.123	98.175	95.228	97.818	93.871	98.632	96.888	102.14	100.34	98.179	100.14	99.861	101.54	106.23	96.246	104.2	103.63	101.63	97.865	104.55	101.81	103.2	98.225	99.432	98.451	96.603	97.2	95.344	101.79	100.25	98.977	100.57	98.809	111.25	106.57	99.222
98.95	93.062	106.4	97.183	98.804	100.49	112.4	102.77	102.27	102.51	104.76	102.61	101.94	98.593	103.01	99.364	102.84	103.36	96.106	103.99	106.42	103.25	102.95	100.93	103.67	96.786	98.977	100.2	105.37	95.423	103.34	104.95	104.41	94.996	100.06	96.901	96.485	99.176	103.41	95.521	100.53	92.75	101.2	101.66	101.13	101.51	93.637	103.44	103.11	106.2
95.585	104.05	99.522	99.618	104.62	98.291	102.61	100.56	100.56	100.6	102.14	94.464	93.003	100.88	96.324	102.09	100.23	102.92	100.01	104.27	102.53	101.69	105.97	102.76	99.777	94.523	104.38	107.31	101.07	96.608	101.92	103.04	107.11	97.445	97.201	104.66	99.15	103.82	99.834	104.87	98.827	98.038	101.97	104.06	99.574	103.46	99.046	98.378	99.842	106.73
100.05	105.81	108.83	101.3	105.82	108.6	103.34	101.43	104.1	97.535	106.91	106.68	105.23	103.74	102.84	107.31	107.52	109.06	106.58	100.28	107.13	102.09	105.97	107.13	106.25	105.94	95.739	110.84	104.91	102.54	110.34	104.45	103.27	111.54	104.21	109.79	103.75	104.16	107.83	109.47	103.04	113.85	105.94	103.92	102.82	109.34	101.89	105.83	104.72	99.597
109.26	109.37	110.36	110.1	108.94	107.1	110.07	104.99	109.98	110.66	105.89	112.03	107.7	107.64	109.41	114.17	111.22	110.41	115.54	109.56	110.92	112.81	101.66	106.78	104.6	111.29	111.72	110.9	108.46	112.31	109.31	112.24	112.11	115.02	110.21	117.4	105.97	113.5	110.94	113.54	104.02	107.3	112.51	108.77	107.69	98.854	111.01	107.38	110.99	111.56
102.73	106.51	109.38	109.55	109.73	107.65	110.63	105.45	103.76	108.25	102.45	107.42	107.24	108.11	106.91	108.23	102.65	106.84	103.27	109.74	110.49	107	99.467	102.56	111.56	112.06	105.57	106.03	110.33	108.5	100.48	105.71	100.67	113.48	97.989	108.11	100.24	97.469	102.43	109.92	98.454	105.39	111.52	101.05	101	104.16	110.36	103.81	104.7	107.33
109.5	107.83	110.38	94.689	111.58	105.6	106.54	109.06	112.94	107.98	103.31	108.81	109.98	109.71	103.89	110.29	110.37	100.42	102.22	99.884	100.05	104.19	101.17	103.59	104.3	108.98	107.1	104.71	112.59	107.25	107.5	107.45	106.75	106.22	103.62	107.02	108.37	101.08	102.35	98.331	107.33	101.87	99.213	104.21	104.44	107.04	103.77	104.6	106.24	101.92
108.93	114.16	110.82	104.49	101.1	108.81	106.97	105.37	107.57	106.04	101.65	109.14	109.89	104.09	102.46	109.11	100.23	112.69	108.28	103.47	102.74	107.8	107.58	110.54	103.99	105.72	102.95	104.66	109.2	105.34	107.64	104.53	109.15	112.86	103.64	112.19	106.89	109.23	110.67	106.77	103.22	108.23	102.23	100.51	103.92	109.73	106.16	113.1	111.29	101.41
115.38	113.95	109.08	104.51	115.55	110.92	110.3	106.23	116.11	114.83	113.01	118.02	111.57	114.34	110.64	115.1	114.34	111.49	115.35	111.61	120.85	109.84	117.25	113.67	110.88	113.18	115.58	115.77	119.57	112.13	109.72	116.78	113.22	107.76	111.48	104.45	112.44	112.55	106.41	107.66	110.63	109.45	109.26	104.36	116.41	114.12	113.53	108.81	105.98	102.97
108.54	99.342	106.69	107.03	105.05	108.96	103.68	106.68	103.77	108.44	107.33	106.83	104.75	102.51	107.07	102.08	109.61	106.03	103.14	109.69	100.78	106.56	108.66	111.2	99.71	102.94	107.71	106.11	103.21	102.85	107.86	102.41	106.08	106.89	107.12	104.79	108.07	102.81	108.58	113.17	112.24	105.74	107.97	107.42	107.85	104.24	99.341	104.23	116.16	98.484
103.22	100.71	102.29	105.08	105.57	101.64	109.15	101.01	104.18	106.57	101.14	105.07	106.6	106.61	106.42	105.35	105.66	109.68	101.11	104.81	103.71	101.92	106.33	111.05	107.4	105.27	105.45	103.16	108.27	106.31	106.27	112.21	112.61	109.86	105.97	108.24	106.97	101.31	103.29	109.41	105.97	99.609	105.22	103.79	100.9	101.47	107.9	104.61	103.11	104.48
104.11	107.88	103.57	108.68	100.61	101.58	103.97	108.46	96.13	105.03	104.76	101.41	102.72	102.25	112.01	107.58	112.94	99.454	108.51	111.12	108.13	107.32	106.11	107.7	101.75	110.89	105.68	100.39	102.45	105.46	104.32	107.04	107.1	108.9	99.85	104.91	107.26	109.65	108.65	102.22	110.88	102.23	105.78	105.85	106.33	108.12	108.65	104.16	105.8	101.27
113.18	124	118.87	116.19	115.47	113.22	110.29	114.64	115.59	113.31	120.88	112.72	114.75	113.29	113.52	119.05	114.11	118.44	117.02	118.22	116.46	117.3	112.58	115.54	115.51	113.99	119.35	113.83	111.49	114	118.62	108.87	108	120.73	120.05	118.12	118.66	123.36	112.91	115.78	115.59	116.99	123.33	116.81	111.08	113.59	114.94	118.84	113.78	121.54
114.84	121.67	117.07	115.44	113.3	114.7	114.91	109.6	114.14	113.87	122.64	119.02	116.8	112.28	117.15	116.22	113.85	112.69	118.13	116.68	118.85	111.67	118.01	122.95	121.08	119.85	116.75	118.72	113.81	114.72	117.42	113.9	115.56	114.59	114.31	119.34	116.79	118.65	122.54	119.4	123.05	117.66	122.51	117.62	121.03	117.33	120.54	120.99	117.85	117.84
101.63	107.31	101.02	103.2	108.63	105.05	101.32	105.62	104.87	106.05	108.71	100.76	105.26	106.91	106.34	105.61	106.93	106.2	113.17	106.89	101.55	109.75	101.72	106.06	101.9	107.64	103.19	107.37	102.38	113.38	105.71	106.94	106.69	105.43	110.61	108.63	109.12	107.17	106.06	104.07	109.26	105.57	110.44	106.66	108.97	106.5	104.68	104.9	107.52	107.84
98.894	98.837	96.264	96.844	96.733	105.59	98.042	97.293	93.225	107.87	100.16	99.662	102.88	99.435	98.291	100.32	95.988	101.15	95.101	102.25	100.45	92.508	95.782	98.219	105.47	102.44	100.49	97.746	98.206	103.73	97.386	100.77	100.82	97.735	96.835	104.4	93.68	98.74	95.382	98.454	100.38	97.961	95.997	100.1	100.4	99.802	97.854	101.66	96.529	93.156
107.92	115.9	114.58	115.35	117.11	111	114.51	113.73	111.48	109.66	110.45	110.83	114.16	108.68	113.4	111.31	108.33	110.37	110.03	110.54	111.52	112.94	120.19	114.18	105.94	108.08	108.27	115.07	107.79	108.62	115.7	112.63	110.61	110.68	112.59	109.68	117.58	109.8	108.26	105.35	111.23	109.71	114.37	107.33	110.64	114.09	117.6	110.08	112.78	119.31
102.99	95.175	98.671	98.61	99.557	98.102	99.029	101.96	100.15	102.93	99.898	106.92	99.533	96.482	101.15	108.06	93.48	104.87	104.36	104.73	96.002	99.437	103.89	104.17	98.973	99.486	101.25	99.642	104.11	100.19	100.63	99.534	102.74	101.9	106.43	104.19	98.953	92.085	102.05	94.511	100.6	106.78	101.03	104.75	103.17	95.176	100.79	102.83	102.88	102.32
107.77	102.27	101.3	110.14	98.997	106.94	111.55	99.042	108.76	102.94	111.28	110.12	102.79	98.805	111.38	109.67	108.57	105.41	104.46	111.92	108.25	103.49	114.05	103.7	114.05	109.78	107.38	108.33	102.86	110.21	103.75	109.31	104.87	105.01	106.25	108.66	113.07	107.76	110.57	103.78	107.41	108.28	106.34	110.51	104.49	107.35	109.45	101.75	100.03	107.98
110.99	108.1	113.73	116.95	110.45	115.65	113.74	115.48	112.79	111.62	110.15	111.22	112.94	110.52	112.87	113.16	114.86	114.27	115.83	112.03	112.02	110.52	111.18	108.24	114.28	114.7	111.11	106.58	113.53	107.5	114.99	115.49	109.87	104.58	113.95	111.17	112.97	110.82	109.19	107.35	112.64	113.51	111.53	109.55	112.08	113.3	111.89	110.73	114.49	111.95
105.46	104.73	113.48	107.38	105.66	108.48	102.89	105.56	98.581	101.72	108.52	106.73	106.68	104.24	107.43	99.891	104.89	102.8	104.5	108.31	109.18	97.035	101.15	110.8	101.46	102.54	104.42	109.36	109.16	109.35	103	106.1	100.85	111.38	99.155	101.56	103.96	109.76	105.29	104.42	106.73	109.45	103.75	110.18	98.831	106.29	108.08	99.947	110.07	103.01
107.66	109.16	103.43	105.14	97.788	102.99	103.14	107.37	105.49	102.41	99.516	106.97	114.68	110.1	101.39	102.16	107.12	106.78	112.72	105.73	103.87	105.3	105.82	103.48	105.12	107.18	102.81	107.53	107.65	105.57	109.1	102.17	96.149	97.834	110.07	101.86	104.83	103.14	111.68	103.09	105.26	98.846	104.2	109.86	106.02	106.48	105.64	105.16	109.58	109.09
104.11	116.21	112.63	113.43	108.63	108.02	115.65	113.21	111.05	105.55	112.97	112.91	113.59	116.96	115.07	113.45	110.78	111.84	108.95	106.26	117.8	106.23	115.58	115.4	109.23	112.16	112.17	109.26	106.51	112.05	109.76	107.66	111.22	112.72	113.24	108.83	115.1	111.52	109.59	109.59	115.55	110.36	110.93	104.1	108.73	110.11	111.43	113.71	113.14	112.53
108.21	109.68	109.24	112.72	111.41	113.28	113.43	111.43	115.16	114.04	107.75	101.84	120.43	108.43	109.33	112.78	110.57	108.95	113.45	113.82	111.67	114.79	109.09	113.61	110.31	115.12	112.34	111.07	109.17	115.57	107.59	111.05	104.51	112.6	109.48	118.53	120.06	104.34	112.45	112.4	114.74	105.39	107.88	114.44	114.16	106.76	115.93	116.51	118.38	107.64
106.4	111.05	111.95	103.42	101.61	102.96	103.38	103.75	107.43	105.87	107.17	111.56	100.2	106.65	111.34	107.32	111.93	110.15	103.51	101.63	109.63	110.67	104.9	109.02	106.71	103.38	110.12	101.14	103.06	108.12	113.02	106.66	105.71	103.84	111.84	102.83	108.47	109.76	105.62	115	102.78	110.3	108.44	99.069	109.05	107.14	109.72	105.04	110.17	102.08
107.89	109.84	108.94	109.79	109.07	111.93	108.16	104.28	109.41	116.53	111.89	109.99	109.57	106.71	109.47	117.99	119.41	109.91	108.52	110.37	113.79	110.6	110.96	113.05	107.11	109.2	110.79	112.68	118.84	114.68	109.12	111.47	110	108.49	104.85	107.33	110.97	110.93	109.19	112.15	111.25	117.98	111.65	107.01	111.62	104.78	109.07	110.1	114.62	114.07
108.03	112.26	116.66	115.59	113.05	112.86	112.29	106.25	116.16	109.52	110.99	106.57	113.89	107.57	111.01	114.94	107.28	109.63	110.25	111.11	107.9	103.59	113.95	109.65	112.93	114.11	110.63	108.19	111.47	115.21	110.56	113.1	109.92	109.16	113.19	112.01	109.97	114.22	121.73	113.59	108.8	108.07	111.17	111.51	109.12	112.2	112.66	109.42	114.94	114.14
106.09	108.78	104.93	113.58	110.44	114.39	109.95	115.88	108.89	106.19	114.64	113.37	112.47	109.43	112.77	107.37	111.9	104.11	111.51	112.47	108.13	104.47	112.14	109.4	112.2	109.82	112.47	111.82	114.1	108.01	106.73	106.83	104.9	116.22	109.29	115.47	112.47	110.23	117.47	116.95	113.89	106.14	106.12	106.03	109.29	110.56	114.1	106.29	109.82	108.61
101.57	104.08	100.66	107.14	107.87	102.02	105.82	99.827	112.9	110.46	99.631	103.24	101.19	98.758	106.83	108.97	113.7	105.67	108.47	109.67	104.46	99.525	104.81	106.38	107.43	105.57	104.94	101.08	104.13	104.18	108.62	107.41	106.93	103.66	106.02	103.63	101.65	111.23	102.57	106.46	104.69	106.01	107.61	106.67	101.57	107.03	104.08	108.89	104.91	107.44
99.24	96.713	98.848	93.303	99.116	100.66	102.76	104.12	104.88	105.18	102.43	97.618	101.9	99.954	91.731	100.66	102.76	97.696	97.407	92.847	97.903	102.91	100.1	97.752	104.62	106.78	99.813	100.95	104.35	97.737	100.35	97.651	96.294	101.91	100.06	99.312	101.68	103.06	100.97	99.446	102.82	99.504	99.828	91.689	100.83	101.37	96.199	102.04	98.119	102.07
111.61	106.45	97.276	102.78	106.74	108.42	104.3	108.56	108.73	106.06	111.67	103.25	104.77	101.58	102.46	105.72	101.64	102.43	103.12	98.297	109.69	103.62	110.76	102.6	102.12	105.79	108.14	102.81	111.27	106.12	107.56	108.04	100.2	105.48	108.93	101.13	109.61	108.17	103.44	107.35	105.75	108.3	111.57	99.194	106.44	101.57	102.66	99.845	106.71	104.85
100.3	103.72	106.46	104.61	99.033	103.3	104.65	104.6	98.027	108.01	102.32	104.89	102.26	104.94	104.74	107.05	104.99	102.79	106.13	101.64	104.07	106.07	109.31	102.01	100.86	103.34	106.15	102.38	107.15	103.07	111.46	97.898	104.95	105.59	108.19	103.94	104.5	106.49	107.22	107.25	108.33	98.785	101.75	101.54	102.94	106.06	109.86	101.15	100.64	106.12
102.16	110.16	111.47	100.76	106.84	105.12	107.67	114.43	108.86	99.856	107.39	108.76	106.35	111.76	110.22	107.47	108.7	105.75	108.18	111.77	105.49	102.1	106.04	97.068	106.12	107.61	99.536	104.95	104.09	100.85	104.72	106.48	105.64	105.87	103.29	103.99	101.03	107.05	115.28	104.91	103.37	105.97	104.13	104.23	105.81	105.26	106.16	111.96	107.52	110.25
107.95	108.04	102.55	112.28	113.44	103.07	108.62	105.14	104.98	105	107.45	104.98	105.21	102.81	108.83	111.49	106.84	98.828	107.01	106.73	107.15	102.94	103.83	107.23	104.94	104.75	113.88	106.33	98.94	100.77	110.77	109.63	106.15	114.3	101.07	116.13	107.92	108.57	108.46	105.89	107.85	107.65	110.62	107.56	105.22	103.01	107.03	99.228	105.85	104.5
112.05	112.32	107.08	110.63	113.55	114.94	114.54	109.94	111.07	114.3	111.23	110.16	115.03	114.24	115.49	110.93	111.14	112.53	110.61	115.97	116.07	103.45	115.52	108.72	107.22	111.53	116.04	116.52	110.07	112.66	100.71	109.43	108.21	118.63	112.06	106.74	120.06	115.21	110.19	112.72	119.28	115.61	118.07	110.46	107.04	110.7	105.72	114.08	118.4	113.91
109.18	111.22	105.61	110.08	106.93	103.04	110.62	110.3	107.85	110.13	114.75	108.21	115.69	110.55	107.96	106.85	111.92	112.48	114.23	111.2	112.83	115.16	118.51	105.69	112.17	103.38	109.64	107.41	114.32	107.53	106.26	110.99	113.59	110.66	111.27	108.62	112.69	111.09	104.79	112.2	113.16	112.54	112.69	109.03	113.79	109.14	109.94	103.23	105.67	112.73
106.47	102.38	107.57	100.61	101.52	103	105.43	102.25	112.55	105.38	108.76	105.7	103.34	104.62	103.56	103.01	107.13	105.94	107.01	109.91	104.81	106.52	107.85	109.63	103.33	101.55	103.96	100.29	106.14	104.8	104.08	106.33	101.77	108.51	110.66	106.94	112.12	100.66	102.53	111.02	105.15	101.47	107.36	107.45	105.3	104.02	106.73	104.07	108.85	113.16
107.21	109.29	108.8	106.93	112.15	104.02	104.49	105.4	109.25	109.56	107.42	106.16	110.94	111.05	108.66	118.56	108.27	101.24	108.66	105.27	105.19	104.15	99.1	105.33	101.71	107.26	111.27	110.26	102.88	100.22	105.29	107.31	102.24	104.76	105.09	96.54	105.93	103.98	103.29	107.46	105.77	110.43	103.18	103.81	101.83	105.93	106.33	107.75	105.13	107.52
107.9	109.53	105.31	107.31	101.34	117.51	104.37	105.81	108.78	104.87	102.32	104.53	105.91	110.44	106.31	110.52	113.58	108.04	99.261	107.45	102.65	102.02	110.32	109.09	107.01	105.25	101.19	106.81	101.69	107.3	112.97	101.52	105.89	104.73	105.3	106.88	100.14	103.48	104.95	106.39	106.72	107.74	99.761	107.19	104.46	103.25	105.92	103.82	111.46	107.52
93.695	99.814	101.49	98.978	103.08	100.84	97.941	101.08	103.7	96.276	104.99	100.02	100.75	101.73	103.31	101.78	95.256	96.596	97.28	99.03	98.448	102.65	98.207	98.286	102.92	108.85	105.28	100.7	97.746	98.827	98.199	104.88	106.09	99.685	102.65	99.074	98.727	102.22	96.624	100.08	98.166	99.159	95.484	95.225	101.13	100.95	98.637	98.507	98.289	101.64
105.65	109.15	103.41	105.02	101.81	107.59	104.67	102.2	110.05	106.15	106.9	107.93	105.75	107.37	103.96	107.75	107.8	106.04	107.52	103.82	107.58	101.93	100.39	108.12	105.64	102.75	101.47	104.01	111.85	109.56	113.82	107.53	107.4	109.27	104.54	107.75	113.34	112.91	100.36	105.45	106.1	100.84	107.26	108.13	107.23	104.15	103.1	103.16	103.48	105.48
105.06	110.5	100.81	108.48	106.4	107.51	110.45	107.71	112.98	106.33	104.83	103.84	106.08	111	105.83	107.53	107.77	104.41	110.81	111.7	106.2	107.14	109.61	103.32	109.1	110.21	117.09	109.6	104.8	107.94	104.47	99.648	99.287	111.99	107.09	112.7	106.55	102.5	105.62	107.34	99.752	108.8	107.88	101.37	104.54	106.6	105.59	105.04	108.92	102.28
110.92	113.68	109.41	111.35	113.74	111.4	113.44	106.64	111.36	112.46	106.28	106.86	108.56	111.25	107.84	110.56	108.31	106.53	107.89	112.06	114.22	107.57	117.54	109.86	108.28	109.56	110.4	105.31	113.46	108.8	108.34	110.08	105.88	111.08	111.94	111.52	115.06	111.55	109.36	105.43	110.95	109.68	111.2	111.14	117.8	108.32	112.55	112.82	106.47	110.78
116.97	116.72	109.84	112.6	116.79	121.13	122.99	114.91	124.47	115.3	123.07	118.59	114.94	115.41	118.91	115.82	114.11	118.71	117.81	117.9	115.22	116.1	117.14	116.14	114.01	114.04	114.65	120.22	117	120.26	120.18	111.11	127.07	115.41	121.25	124.78	117.98	120.5	118.45	110.91	120.33	119.09	119.35	116.42	118.67	114.21	115.42	122.52	115.81	117.52
108.58	101.83	107.72	101.49	101.64	104.49	101.88	99.73	100.29	105.8	108.47	106.87	106.56	105.66	101.98	106.71	109.39	103.06	103.51	105.78	107.8	101.65	110.74	102.75	103.2	106.52	101.37	107.65	102.6	109.56	96.419	102.7	103.5	105.71	100.85	102.01	101.88	97.943	109.77	99.893	103.24	99.787	101.24	105.17	110.18	101.62	104.52	106.39	99.453	105.37
95.211	100.58	101.99	104.6	104.12	101.59	100.66	99.945	101.22	99.85	103.74	93.885	108.28	101.93	100.67	102.36	100.33	97.859	99.086	100.41	95.298	99.362	99	89.164	96.419	97.927	101.91	101.82	102.06	94.946	101.86	101.15	98.351	102.97	101.72	99.549	100.82	97.66	97.118	101.4	97.915	97.862	101.45	99.532	98.265	98.019	95.641	103.23	95.533	99.549
100.87	97.059	101.57	101.09	102.8	96.881	107.59	96.954	101.17	97.564	99.298	96.827	98.968	96.975	99.47	97.325	98.959	102.57	101.19	99.487	109.67	105.49	102.78	100.1	102.42	99.464	106.06	100.49	102.77	107.98	102.06	103.16	100.15	98.075	104.42	101.54	100.41	96.65	102.61	99.458	103.48	105.17	99.312	103.78	103.58	109.77	101.09	98.733	103.34	103.18
103.4	105.38	107.33	106.62	103.96	107.57	108.37	110.04	104.2	100.11	103.53	108.14	107.9	102.46	108.7	102.39	103.98	109.98	100.93	105.11	111.54	108.68	104.11	106.76	107.97	99.783	104.5	107.51	103.31	104.95	103.83	107.56	108.17	105.16	106.29	106.59	108.59	105.53	105.01	101.28	102.81	111.01	99.238	110.22	101.81	105.29	101.19	102.62	107.68	114.08
106.84	104.68	110.15	107.24	104.35	101.96	101.37	103.89	106.78	102.41	106.48	105.8	102.59	106.07	105.31	115.17	108.77	109.39	106.68	99.97	105.42	101.82	106.44	110.73	107.89	104.91	108.67	103.53	105.42	107.14	98.745	111.59	102.92	107.28	112.01	100.11	107.19	106.7	104.16	105.69	103.11	100.78	107.28	103.86	105.97	105.86	102.95	98.206	110.19	102.64
113.08	104.62	116.36	115.94	108.23	112.31	111.01	108.71	113.48	120.49	120.51	110.57	111.93	111.22	109.45	113.12	111.44	112.33	109.07	113.51	109.75	103.77	110.62	109.54	111.27	110.72	111.87	116.47	109.22	114.07	106.86	113.42	111.29	106.37	110.29	115.93	110.73	120.09	113.63	110.2	116.99	113.93	116.35	115.06	116.48	103.59	118.32	111.01	113.04	110.64
101.81	109.66	110.28	109.07	105.08	104.14	104.44	104.7	104.54	110.81	102.52	100.92	110.07	109.31	105.91	112.86	111.28	110.48	106.6	109.4	102.93	110.03	107.11	107.67	105.34	99.196	100.29	105.18	102.54	106.35	105.38	112.73	104.84	105.54	109.04	100.08	104.83	105.38	108.99	105.78	105.29	110.48	106.34	101.1	104.48	105.23	100.56	107.11	103.67	98.621
108.17	98.525	97.63	101.24	99.55	103.74	101.3	107.33	92.495	105.51	105.25	105.2	100.97	94.669	102.55	96.125	98.126	101.58	96.461	99.374	100.1	95.74	102.29	102.6	90.57	98.551	101.62	103.82	100.31	102.24	100.77	100.46	98.326	101.02	97.546	102.39	103.61	103.52	104.86	96.763	101.05	97.753	105.02	97.898	107.76	99.156	99.252	99.17	102.79	103.51
103.84	105.01	109.41	102.81	107.2	104.59	108.2	108.54	102.05	102.7	101.36	103.49	109.65	103.95	104.73	106.97	99.018	108.6	105.81	101.85	109.59	104.58	101.57	103.07	109.26	100.59	107.48	105.19	103.3	103.25	104.67	96.848	106.57	105.71	103.35	103.69	104.09	98.937	98.149	106.93	108.19	104.15	99.307	100.94	101.8	102.68	105.96	108.62	102.96	105.57
115.71	111.67	110	109.53	112.97	114.02	107.62	111.43	111.6	109.69	113.72	118.84	113.42	111.82	111.09	108.38	114.2	116.58	114.08	115.16	110.75	110.28	116.87	113.96	111.24	114.61	111.32	118.34	108.35	108.48	110.97	110.25	111.28	115.7	112.01	108.79	112.01	116.37	109.65	109.88	115.93	117.38	111.1	111.19	115.14	105.75	113.83	107.34	112.96	117.05
96.724	104.8	92.964	105.03	101.27	102.99	102.05	101.26	100.99	100.19	105.13	99.791	98.999	99.263	107.59	92.08	106.34	97.195	104.04	101.54	99.085	99.578	103.35	94.31	97.645	101.79	105.15	97.462	97.432	104.15	97.117	101	99.865	100.17	107.42	94.32	99.026	93.111	103.99	99.426	96.79	95.832	98.385	102.14	95.164	101.01	96.31	97.619	95.812	101.86
112.38	109.78	111.31	115.05	105.9	114.77	113.3	115.01	113.13	106.63	109.67	114.86	111.72	113.16	110.41	109.81	116.06	115.67	109.49	110.34	110.71	114.8	112.91	113.66	111.12	110.21	109.4	101.08	110.71	105.93	116.37	117.06	112.23	112.28	112.43	112.62	111.8	112.78	113.98	111.51	115.18	111.21	111.89	109.55	110.13	115.54	116.02	108.88	108.78	107.46
110.6	108.94	116.46	104.99	108.71	105.1	101.19	106.88	105.23	109.51	110.61	105.46	110.22	111.22	104.78	109.48	111.87	110.79	111.36	106.94	116.88	112.28	105.63	108.51	110.75	108.11	108.77	107.68	103.7	110.31	117.24	112.92	108.96	111.97	110.34	111.1	106.89	107.12	111.36	113.42	114.06	102.16	107.62	107.72	108.11	109.31	113.25	115.84	104.3	107.6
105.6	98.875	99.663	103.13	102.86	97.269	98.001	101.04	93.943	101.65	103.82	93.269	93.883	103.22	97.266	105.24	103.38	100.35	98.087	107.15	95.206	98.818	102.76	95.757	99.855	101.38	100.89	95.902	100.22	98.934	103.06	94.322	100.56	99.796	100.46	104.35	104.15	94.998	97.023	97.133	99.273	98.365	103.19	95.947	103.89	97.241	106.36	103.67	98.219	102.14
96.292	105.15	109.38	107.62	98.087	98.187	104.67	106.43	100.49	100.79	98.137	109.2	109.09	102.34	105.66	99.193	106.19	97.052	106.33	99.829	99.331	106.27	105.93	106.68	106.9	105.58	100.61	109.49	105.47	105.12	99.299	107.97	102.16	104.08	112.66	102.91	107.29	108.61	103.12	103.67	106.21	95.391	107.02	102.26	108.36	106.55	106.54	100.88	99.451	102.97
107.94	108.93	106.65	108.06	104.95	105.7	103.84	107.93	112.47	100.8	99.001	105.43	106.81	111.73	109.88	106.74	105.32	103.4	100.81	104.23	105.64	108.68	104.7	104.96	111.58	107.82	110	103.27	112.18	114.49	105.39	107.02	109.3	101.54	105.07	108.88	104.85	104.89	102.45	100.91	110.22	107.34	102.14	107.52	108.21	107.91	111.38	104.43	109.18	102.38
108.66	101.19	104.86	103.13	94.852	103.94	105.17	111.37	101.14	106.06	106.54	106.01	106.3	105.95	108.97	94.661	102.39	102.14	105.86	100.28	102.37	109.94	108.38	113.64	103.83	99.975	105.6	101.72	101.17	112.61	100.25	104.35	99.056	99.829	101.39	103.72	100.79	102.16	101.98	108.31	110.4	104.83	102.75	108.64	103.34	105.64	103.64	101.74	100.91	100.81
109.57	107.04	105.33	108.19	104.24	105.25	108.59	103.29	104.54	105.3	108.63	108.59	107.62	106.29	105.2	105.41	105.79	101.61	102.53	107.19	102.79	102.7	108.63	102.65	102.79	106.42	111.25	103.36	105.14	105.59	102.03	95.984	114.22	111.43	106.19	108.11	95.741	102.64	106.96	103.08	102.39	100.74	103.35	105.79	106.47	105.41	99.036	107.74	108.03	102.3
97.58	96.855	100.33	94.293	98.462	98.227	102.55	97.749	95.614	99.31	104.72	100.52	96.292	98.376	105	99.993	91.572	102.11	95.566	93.568	102.69	101.85	100.97	99.841	97.805	101.58	97.309	100.29	100.6	103.14	103.51	102.1	103.65	102.72	102.72	96.994	101.92	95.594	99.426	102.13	99.519	96.663	101.17	101.74	97.528	102.7	98.829	95.049	98.792	99.141
104.31	105.56	109.49	104.02	103.52	109.64	103.67	101.94	99.869	102.6	103.88	106.15	106.94	110.73	111.23	104.02	100.35	111	106.38	100.65	108.44	100.29	107.26	104.25	102.46	99.607	102.67	106.42	103.75	101.88	108.29	106.46	103.4	106.67	104.82	105.44	103.24	108.37	111.95	104.82	98.746	106.99	104.94	114.34	99.56	110.95	108.99	106.33	110.99	104.5
109.51	105.33	110.07	114.92	101.24	108.2	104.33	110.84	107.85	104.08	104.76	107.01	105.67	112.82	103.92	106.53	109.58	103.19	115.34	99.349	108.46	113.4	104.69	109.22	115.95	111.54	111.43	101.02	105.07	106.88	106.98	106.04	107.53	105.24	104.87	105.56	111.61	102.11	101.9	112.6	110.97	104.44	117.04	105.17	109.56	107.2	105.59	103.61	109.34	106.21
111.85	111.08	109.85	104.85	106.58	110.67	108.07	120.59	111.87	105.87	114.84	108.39	118.33	111.46	108.8	113.73	110.58	110.77	105.17	103.52	113.38	111.84	107.05	116.17	112.59	106	103.61	116.36	114.28	108.55	114.3	113.9	109.64	105.52	108.39	116.02	107.13	110.12	106.24	115.57	108.44	107.58	111.53	103.75	116.64	106.65	106.17	109.04	105.15	106.69
107	106.93	111.18	111.18	110.6	111.69	109.36	111.64	106.95	111.14	111.68	108.76	107.67	116.94	106.56	113.97	107.92	114.5	112.16	114.27	115.91	110.72	110.79	113.54	107.26	105.62	117.8	110.82	107.4	108.88	110.82	110.4	115.06	109.95	109.36	115.12	108.01	111.24	110.37	111.29	115.17	113.19	105.54	109.1	109.29	107.02	117.49	111.24	117.46	110.78
110.72	110.6	111.3	103.31	113.83	102.95	114.74	107.43	109.3	105.81	107.34	108.42	108.2	111.58	113.36	109.13	119.63	104.18	111.53	114.76	108.76	108.83	101.93	112.78	117.78	104.17	113.7	113.2	112.82	113.82	110.89	105.25	113.14	106.94	110.12	113.09	108.5	107.07	115.06	113.62	110.16	105.94	110.09	106.72	113.37	111.74	106.27	110.33	111.65	112.77
104.98	111.69	102.68	102.79	105.21	106.7	104.64	105.78	109.8	104.47	110.44	108.2	108.87	110.14	107.05	112.11	101.99	101.77	113.61	104.17	103.95	109.92	105.8	103.95	112.31	108.8	103.98	101.86	104.42	101.45	106.02	103.11	108.63	105.08	109.1	103.63	112.2	107.55	105.01	102.85	103.17	101.49	106.77	109.83	107.39	107.7	105.8	104.74	102.26	107.63
111.33	108.56	108.66	114.13	111.13	116.36	108.5	109.87	106.5	112.93	112.37	112.08	109.08	107.79	111.84	107.88	111.68	114.34	106.79	118.34	109.82	117.69	116.61	114.89	117.81	113.13	113.98	111.67	106.24	112.89	116.12	109.1	113.09	117.83	117.12	111.32	106.44	114.16	108.04	117.19	115.6	111.99	106.12	113.41	117.11	113.67	114.1	114.78	115.66	110.6
102.86	99.559	101.21	98.198	101.46	107.08	106.89	104.87	100.78	112.17	104.32	106.86	106.18	107.81	109.77	106.01	109.32	109.5	101.53	103.98	104.88	102.69	107.34	103.59	104.08	101.67	105.97	109.16	100.89	103.42	109.98	106.39	96.539	107.46	99.741	107.46	111.79	106.85	103.45	93.371	100.15	106.13	107.4	112.74	105.17	100.73	103.15	105.6	107.6	112.21
113.78	112.03	113.32	116.07	107.28	115.24	111	110.1	111.89	111.1	118.22	111.77	109.75	108.23	115.35	115	113.33	111.92	107.48	111.75	103.1	113.5	106.6	111.81	118	109.13	108.37	106.69	107.46	109.58	108.94	111.01	102.1	118.31	116.1	114.28	108.87	113.1	111.98	108.23	108.99	107.66	114.39	107.56	114.7	108.9	107.04	109.36	103.78	108.64
104.32	105.15	105.48	107.33	99.977	101.51	100.33	106.76	102.75	104.75	102.6	104.62	104.13	107.95	108.58	101.54	111.32	106.72	104.14	108.83	104.56	107.19	107.67	106.76	104.84	110.49	111.4	107.83	101.52	104.28	109.5	104.43	108.18	111.3	107.57	103.25	108.12	105.72	103.26	104.96	105.2	102.93	103.06	103.34	104.98	102.52	105.71	104.84	115.03	108.44
105.84	113.44	107.16	101.79	109.27	107.41	117.12	118.1	103.73	109.9	107.7	114.39	106.38	107.79	102.45	111.69	104.33	107.28	107.32	108.39	106.16	109.73	116.05	108.5	111.92	108.96	108.79	108.83	118.34	112.82	117.01	105.82	101.63	114.15	110.15	108.42	107.16	113	114.77	106.03	114.38	108.19	101.44	107.36	109.93	110.46	114.86	109.91	106.98	113.47
105.67	108.28	113.37	103.44	109.39	112.8	103.76	107.64	110.1	97.491	101.45	106.27	103.81	107.09	100.15	104.58	98.762	115.08	111.86	105.39	109.53	101.36	108.97	107.77	102.68	111.95	106.27	113.16	102.63	108.21	108.71	110.6	99.24	105.94	102.19	111.05	100.12	101.37	102.56	100.83	102.49	106.04	104.54	107.73	103.34	110.15	103.82	100.8	108.01	105.04
106.78	104.11	102.1	107.9	102.27	102.41	105.33	113.22	103.82	104.77	95.414	108.84	104.99	102.06	103.42	108.06	105.85	101.12	101.32	107.33	103.17	104.22	111.61	98.748	110.6	106.21	103.92	105.68	105.12	108.94	98.796	107.97	107.7	107.56	107.31	105.81	104.82	106.3	107.44	104.57	104.62	101.26	107.02	111.31	100.13	100.32	103.42	102.55	108.18	102.09
114.32	108.49	111.69	106.16	110.74	107.43	101.13	97.183	108.9	110.51	112.42	107.91	116.24	109.76	114.37	104.61	105.08	110.43	100.08	116.42	115.57	114.34	115.95	109.83	116.86	109.98	116.52	115.78	103.71	108.1	113.27	110.96	109.93	116.07	115.22	105.54	111.42	112.64	107.79	108.73	110.32	109.32	110.63	107.91	108.05	111.13	110.57	109.59	112.23	106.37
113.42	123.31	112.27	115.96	113.09	116.43	119.51	113.88	118.38	113.84	113.91	121.27	120.03	118.65	118.91	119.42	119.61	119.25	116.93	112.22	108.49	118.67	116.34	115.34	117.84	116.92	119.29	126.05	114.04	122.33	117.64	123.61	118.34	114.65	118.83	115.56	120.24	119.03	115.25	114.65	117.85	117.33	111.19	115.54	115.86	118.65	113.43	118.77	119.58	123.36
104.52	105.32	105.94	101.22	100.78	109.46	96.427	107.4	109.2	100.53	102.4	108.37	105.35	112.15	106.42	109.02	105.83	101.04	111.45	104.05	107.06	108.54	102.12	106.59	104.45	104.1	100.26	107.95	104.11	101.75	113.59	101.35	104.59	102.16	103.28	103.94	115.7	111.03	105.93	109.82	107.35	107.05	109.46	105.33	106.67	101.05	100.66	108.6	99.798	105.18
110.69	112.3	108.66	108.28	108.57	110.59	110.2	115.07	109.03	105.2	112.78	112.57	114.13	109.45	107.53	110.1	104.09	111.07	109.2	111.87	107.39	109.95	110.88	114.66	108.62	112.49	104.42	113.36	112.3	108.7	111.54	107.88	107.41	106.34	107.78	117.13	108.69	111.45	117.33	108.86	107.34	104.23	114.9	113.39	111.63	110.95	112.69	110.95	108.69	109.71
104.73	110.99	109.01	105.35	105.16	107.99	107.38	110.58	109.97	107.72	107.03	103.95	101.83	104.41	108.63	106.66	106.25	110.34	100.61	106.87	101.02	105.59	102.83	106.61	105.31	110.76	106.9	106.88	106.13	104.36	106.25	107.37	110.61	110.25	106.89	103.41	110.13	105.25	110.32	106.09	110.05	103.24	98.852	106.18	105.12	110.91	105.29	103.59	110.38	110.06
105.8	102.34	104.64	104.74	108.88	108.02	108.72	106.34	101.61	112.88	107.52	106.63	107.75	102.8	103.99	105.41	102.64	107.17	103.72	107.43	103.96	103.08	103.65	102.87	110.27	104.47	104.52	99.32	104.56	107.23	110.17	101.03	104.01	103.25	104.6	110.56	106.73	111.19	107.07	105.68	106.79	98.579	103.13	106.56	113.54	105.83	105.06	107.68	110.34	104.46
106.9	107.4	103.32	94.995	104.55	105.3	105.18	102.35	106.73	93.509	103.72	100.56	109.63	102.38	103.84	100.64	98.688	101.97	98.63	102.17	108.3	101.17	103.27	98.864	102.25	101.25	103.46	100.6	102.16	107.33	103.77	98.966	104.83	106.66	105.06	106.77	103.59	105.58	106.69	110.85	109.26	108.59	100.01	102.3	104.28	104.82	99.844	109.59	106.42	102.81
117.26	113.31	120.06	122.1	117.28	118.83	112.94	110.5	119.98	114.19	116.61	125.03	124.2	117.02	120.17	117.77	117.13	109.2	120.88	113.17	117.2	112.46	119.32	114.97	114.44	114.86	115.65	121.41	119.77	115.27	119.51	111.77	110.37	109.7	113.2	114.56	115.66	119.92	118.22	119.13	117.87	109.8	121.07	110.91	121.55	117.17	112.92	119.8	116.23	114.33
103.45	109.16	107.12	101.67	108.96	105.54	104.87	102.37	110.94	104.17	101.49	107.5	106.18	108.53	103.01	108.06	103	107.39	110.45	108.73	111.29	105.1	108.62	108.31	105.87	105.96	107.96	104.6	103.19	104.92	108.66	96.491	108.35	103.35	110.78	105.27	102.75	112.73	110.26	109.91	105.1	103.9	111.93	108.7	109.76	108.52	109.31	107.68	105.12	103.01
111.02	112.88	107.24	113.63	112.32	114.08	111.8	113.75	113.88	110.15	114.32	110.97	111.66	106.13	112.21	110.93	110.39	107.18	113.96	105.9	111.36	110.77	112.1	112.1	108.52	114.37	107.56	108.33	110.12	109.43	112.02	116.7	108.1	111.13	114.5	114.51	110.48	104.43	110.81	113.84	116.11	113.5	102.98	109.6	109.03	115.94	103.91	119.1	111.4	112.49
104.93	100.97	97.467	95.651	104.07	98.544	99.79	94.011	104.53	100.06	105.03	98.992	102.07	102.61	98.074	102.08	97.308	96.84	99.249	101.55	98.635	100.79	99.25	98.417	102.62	98.291	93.751	99.402	102.86	98.111	100.12	102.04	103.13	99.602	106.07	97.891	102.57	100.22	101.24	96.578	91.95	103.33	97.891	103.73	100.17	99.247	103.05	94.5	96.028	99.75
105.06	100.08	108.14	104.93	102.93	104.53	105.98	109.92	103.03	101.77	104.54	108.82	99.116	106.96	107.2	106.01	104.65	104.58	98.024	103.59	106.83	104.11	102.65	105.25	105.55	102.92	108.01	107.21	107.54	104.38	106.31	107.78	98.195	107.74	102.3	101.83	107.46	102.28	104.12	100.79	108.55	105.7	103.77	105.57	100.8	104.51	103.79	108.57	100.01	107.58
[truncated: 150 more columns]
