# Supplementary material for: Genetic dissection of main and epistatic effects of QTL based on augmented triple test cross design
Source: PLoS One. 2017 Dec 14;12(12):e0189054. doi: 10.1371/journal.pone.0189054 (PMC5730204; doi:10.1371/journal.pone.0189054)
Supplement: S8 Supporting Information — (ZIP) [file pone.0189054.s008.zip › z4_600_0.2_5.csv]

115.69	107.68	103.53	108.92	100.23	114.55	101.85	103.9	110.63	106.33	105.07	102.11	106.6	100.68	106.32	102.87	114.04	105.4	114.38	104.82	113.08	101.51	106.33	113.84	101.04	111.87	101.83	112.58	95.906	113.22	109.72	103.89	110.18	101.93	105.06	110.34	105.48	100.52	105.13	110.45	102.76	107.46	102.1	110.23	108.59	103.4	102.54	108.71	100.32	103.81
112.55	112.57	112.86	102.34	119.97	114.55	109.28	111.46	112.14	111.36	121.8	117.88	113.86	113.73	112.59	117.91	113.21	115.19	114.24	101.43	111.54	108.91	112.89	116.25	118.29	111.03	122.64	99.551	114.16	117.44	113.9	109.92	109.67	112.55	116.22	116.73	98.939	108.5	116.63	112.38	117.56	104.87	118.7	108.58	102.48	115.26	115.16	110.19	113.41	116.79
101.08	103.67	99.3	99.376	94.48	103.28	93.871	95.612	100.21	98.29	95.427	92.951	99.94	102.55	110.52	93.282	102.25	107.15	105.26	97.857	105.19	96.121	105.01	89.407	105.53	108.41	103.79	103.6	100.1	97.977	101	105.3	102.53	101.73	102.29	97.933	93.487	102.42	103.33	104.86	97.678	101	94.615	98.104	101.1	97.908	93.109	101.27	101.96	92.007
95.143	99.566	103.91	94.217	102.45	101.57	109.07	106.03	98.611	91.085	109.09	98.659	104.1	97.048	106.93	98.105	101.49	98.996	107.9	92.173	90.33	102.14	95.382	99.87	104.07	93.057	103.62	98.415	104.1	98.844	102.35	90.799	102.02	94.686	101.18	102.53	102.49	94.11	96.82	100.59	95.894	98.758	101.86	92.782	98.012	106.31	108.54	103.67	100.26	90.848
103.58	109.71	106.92	114.31	111.26	109.72	121.97	106.84	103	110.67	106.88	114.91	108.79	121.23	106.2	105.14	120.65	114.14	122.72	113.4	108.43	112.51	108.67	120.24	109.29	116.29	110.44	101.24	113.42	113.74	102.77	112.01	108.14	118.44	117.72	114.99	116.81	112.96	117.59	109.84	114.08	117.83	108.92	111.79	113.15	117.01	108.53	110.17	121.28	110.21
115.12	113.37	104.49	110.46	107	112.23	110.93	108.19	114.23	99.907	102.22	117.86	108.65	114.33	107.24	112.77	110.93	119.96	112.68	110.61	122.39	105.86	114.88	103.76	109.38	113.07	106.77	115.58	116.36	106.25	119.73	112.58	107.6	107.06	115.07	109.26	120.93	115.67	107.98	112.04	111.5	111.44	106.1	114.34	109.69	106.23	108.71	101.68	112.66	111.55
98.349	110.8	102.02	106.6	106.62	96.607	101.34	105.06	105.55	99.862	107.17	105.54	108.04	97.901	109.56	99.451	105.24	104.06	104.44	99.37	109.19	114.53	102.21	105.93	104.02	99.99	109.64	112.27	104.39	104.93	111.29	110.05	101.49	105.41	108.6	108.56	104.68	112.15	110.73	104.04	116.52	113.12	106.39	99.748	98.234	103.64	103.91	101.84	109.99	98.083
99.531	105.15	117.26	109.47	104.03	107.63	118.53	109.83	103.19	105.97	108	110.12	116.85	114.52	112.36	110.97	112.58	109.84	116.06	114.14	112.84	114.16	111.8	112.48	100.78	116.21	114.23	108.07	110.47	100.41	107.59	117.96	107.09	110.86	112.55	110.73	114.34	114.68	106.37	104.66	103.94	112.01	112.12	111.5	103.04	101.39	115.07	110.25	99.753	113.54
100.94	112.39	109.66	97.894	113.68	111.26	101.4	109.93	108.73	105.91	106.7	112.4	112.93	113.82	102.68	109.34	104.06	108.31	102.95	110.29	107.9	102.06	117.97	104.99	111.92	103.53	110.41	95.028	102.3	101.86	112.41	106.4	111.16	111.38	99.885	104.61	96.888	107.63	103.32	105.83	97.952	106.38	109.98	105.3	113.02	105.21	110.35	111.69	107.32	104.32
114.66	107.8	109.95	105.02	110.97	96.421	108.76	107.34	107.6	108.09	106.38	101.2	111.37	110.22	106.4	102.44	101.05	104.35	107.5	112.16	111.86	110.54	105.97	106.21	103.52	101.3	113.36	99.724	105.87	107.73	108.82	111.05	100.1	110.01	115.81	109.25	104.47	107.24	106.45	107.38	98.313	108.95	113.84	106.85	107.62	107.14	105.66	100.29	109.39	105.17
101.71	97.602	91.924	106.08	102.06	102.52	97.733	104.65	96.474	99.613	96.708	101.95	88.52	103.33	108.26	100.16	105.09	102.35	98.104	104.35	92.549	102.74	93.17	97.194	99.592	95.446	94.08	106.18	108.99	103.28	93.524	105.88	101.02	98.015	98.35	104.63	98.474	97.03	97.336	89.652	102.77	95.993	107.51	104.63	100.77	91.574	96.717	97.538	104.11	88.784
109.18	106.07	101.26	102.83	120.83	114.6	107.38	113.76	103.14	115.11	108.95	110.31	97.858	108.66	112.2	102.34	105.64	100.36	113.79	108.36	106.65	98.794	107.35	109.63	107.27	92.868	110.78	108.01	104.52	102.29	98.835	102.32	103.25	99.168	102.37	103.76	102.51	109.53	102.58	108.44	102.37	112.08	106.43	106.24	103.64	115.28	103.15	103.86	111.12	107.84
111.13	112.25	111.69	115.37	106.2	99.9	112.54	111.21	110.01	110.51	112.06	103.12	112.33	118.49	103.09	99.464	115.96	113.75	110.46	111.69	114.9	106.86	106.64	109.95	120.16	106.66	107.72	120.37	119.24	122.37	111.76	111.51	112.12	99.416	108.25	108.26	116.75	107.33	105.51	108.44	115.15	112.11	123.67	104.57	112.15	119.64	108.68	106.7	116.84	104.96
109.88	112.24	102.55	111.73	112.49	97.789	101.88	102.22	100.19	102.03	108.61	100.82	101.23	112.16	111.74	101.52	119.17	108.63	102.03	109.14	108.96	105.9	102.07	105.59	108.79	104.34	118.45	107.69	107.6	110.62	113.68	111.39	110.88	107.16	114.72	113.79	108.11	113.41	109.21	107.75	107.79	105.72	115.85	106.53	119.1	107.44	103.42	109.57	107.49	108.93
105.13	114.24	112.32	108.16	116.2	110.5	109.42	114.19	111.41	107.19	121.82	111.22	115.18	105.45	112.11	113.98	114.25	113.96	106.46	114.71	116.22	109.26	109.98	113.91	102.73	117.12	111.09	117.65	115.15	101.75	107.15	117.88	113.67	111.11	115.44	111.74	114.69	101.73	123.13	108.51	116.14	117.91	109.18	108.98	102.88	111.89	103.73	104.66	118.01	117.97
112.94	116.89	116.39	121.59	114.95	120.12	116.64	116.91	109.7	115.96	117.68	121.23	115.89	120.36	123.53	120.01	112.93	112.42	121.57	121.18	112.54	120.22	107.18	114.49	117.87	117.64	111.34	118.05	120.54	111.81	119.47	115.21	117.26	124.33	119.59	116.75	107.84	114.14	115.4	119.79	125.25	118.32	119.15	112.07	117.14	115.23	119.19	114.11	118.15	111.85
103.91	117.82	104.2	105.5	105.4	96.394	108.49	102.47	111.79	102.67	104.59	105.36	106.42	108.48	105.75	94.968	96.627	111.71	104.43	112.89	108.71	102.87	109.44	111.28	110.78	97.666	108.57	106.98	108.03	106.4	106.34	95.779	111.57	106.53	104.26	107.57	108.36	106.06	107.71	114.2	103.26	112.85	105.47	117.32	103.06	103.45	108.67	100.87	101	101.06
102.02	103.69	105.28	112.93	107.02	107.19	100.02	113.78	108.34	103.31	105.96	109.18	108.32	101.77	107.77	105.73	99.107	103.91	103.98	101.94	111.63	109.54	99.474	102.8	117.37	102.06	110.65	107.91	106.35	106.81	107.51	108.16	114.45	103.61	105.73	104.47	107.12	103.43	109.09	102.18	99.828	109.76	100.62	100.5	111	106.36	103.09	115.31	104.96	107.66
105.65	104.53	101.42	107.05	113.13	101.02	106.59	103.06	101.94	110.39	106.57	104.25	97.637	103.13	105.4	107.66	107.39	104.51	102.99	105.1	103.67	107.64	101.24	103.84	103.81	103.97	107.65	109.34	102.32	110.45	95.206	101.7	105.84	100.02	102.66	102.4	99.736	105.57	99.499	104.97	108.68	105.94	115.01	110.79	106.88	102.12	109.48	112.63	108.07	113.46
108.81	106.79	114.38	107.52	97.96	101.79	108.21	102.64	102	103.48	108.44	102.3	104.72	107.68	107.04	102.22	106.3	108.81	101.62	100.19	107.77	104.91	98.462	101.64	103.74	103.95	99.717	102.48	93.537	104.24	98.717	108.95	107.83	103.44	101.87	101.15	107.37	106.58	108	109.1	111.3	100.35	109.11	106.4	105.36	109.9	106.14	100.55	96.813	104.19
112.22	108	108.4	105.61	110.49	99.017	102.33	104.95	114.48	98.875	108.08	106.12	107.81	105.85	107.05	114.1	105.42	99.645	112.98	102.63	114.7	103.25	106.39	113.52	104.68	105.62	107.94	112.96	110.99	107.85	120.56	105.72	108.96	104.73	115.44	119.92	117.62	114.58	99.822	103.02	116.36	104.08	112.22	115.81	112.69	112.48	112.76	109.34	107.29	111.56
99.242	111.57	108.28	113.82	99.602	98.014	101.94	106.95	100.85	104.78	107.69	104.18	110.39	103.67	104.34	101.62	103.94	102.62	107.44	97.815	110.47	113.97	105.57	109.23	112.62	109.91	102.5	104.99	103.33	98.124	107.02	95.361	103.94	106.48	109.22	101.98	105.04	109.47	110.26	108.09	101.89	109.85	104.21	102.43	105.05	102.71	110.37	105.82	108.26	109.75
102.7	96.862	97.938	118.19	111.33	95.881	100.28	95.419	95.13	101.13	101.21	97.184	94.178	92.995	97.855	103.85	107.5	99.742	98.701	97.824	95.767	97.835	109.66	99.556	98.087	98.442	109.87	98.04	96.234	101.43	94.183	98.23	101.32	109.6	101.73	102.43	95.445	98.662	102.54	105.24	109.15	103.07	103.49	102.11	103.7	100.91	96.929	98.395	110	102.74
98.589	102.01	97.28	100.26	100.35	101.59	107.11	97.67	98.143	103.96	93.142	96.921	106.21	98.43	106.16	101.3	97.056	94.801	94.963	102.36	98.896	97.569	98.755	100.72	97.308	101.8	101.86	94.552	95.048	99.962	107.96	96.09	97.914	105.81	97.546	109.51	101.13	97.426	102.27	93.744	95.698	94.913	102.99	95.573	101	100.77	99.346	100.37	101.89	102.45
107.15	99.104	109.24	99.514	96.469	107.52	104.3	119.77	106.28	109.96	96.704	100.17	102.4	93.255	104.99	103.14	96.787	94.231	109.81	95.859	113.48	107.04	102.53	93.685	109.1	98.949	103.7	108.72	106.63	109.75	102.12	112.8	110.91	114.03	100.51	105.2	114	109.9	96.708	104.92	102.91	100.72	108.11	100.06	110.37	110.8	103.2	104.71	108.05	102.34
101.84	100.83	104.42	108.96	102.46	98.943	105.46	104.6	101.66	97.221	109.66	104.82	96.642	105.31	107.12	103.05	105.89	99.675	109.03	103.13	106.83	108.44	110.4	112.95	97.037	113.56	113.07	105.64	101.97	111.95	99.83	102.23	106.42	100.06	104.43	109.1	108.28	106.14	101.18	114.07	103.64	110.16	98.571	104.47	112.1	112.83	103.61	101.82	111.99	100.41
110.14	108.91	95.328	101.13	110.18	103.01	101.79	105.56	102.85	104.24	109.43	108	103.98	114.09	107.05	98.698	101.36	105.57	102.33	99.765	103.9	109.87	106.21	98.423	112.2	99.587	109.94	109.26	118.18	107.12	99.712	108.07	113.79	104.77	100.59	111.34	122.63	109.44	109.23	106.26	116.88	112.98	95.122	113.4	107.73	103.43	107.72	109.98	111.59	106.41
107.06	113.76	107.58	102.26	105.71	109.65	109.77	108.84	104.89	108.58	102.67	102.05	99.459	113.57	109.48	106.95	116.13	106.58	117.7	105.04	110.76	105.14	104.73	108.12	100.45	107.02	112.71	96.991	105.55	107.62	110.65	108.01	106.24	107.94	108.59	108.84	100.21	113.4	113.89	109.84	107.89	103.9	106.02	114.06	101.99	106.8	103.12	102.22	112.93	101.2
101.86	96.402	105.73	107.28	108.96	111.3	106.42	102.02	104.53	104.48	106.52	111.13	107.99	108.73	108.34	103.27	115.07	101.67	104.49	106.37	107.61	107.28	117.45	107.89	110.47	104.71	101.05	104.82	104.44	105.24	107.85	106.36	108.4	103.44	108.08	103.58	105.16	97.151	107.37	95.033	100.11	108.07	102.13	101.85	103.95	103.81	105.39	107.78	100.98	104.23
106.6	107.35	98.928	97.915	100.93	108.12	104.97	106.38	104.68	113.38	109.57	104.38	109.77	104.25	100.77	105.19	110.98	109.38	105.04	102.17	103.26	105.36	111.66	95.709	110.27	103.04	97.836	112.12	110.42	106.66	113.77	111.99	103.99	113.32	111.91	105.6	100.94	102.05	103.56	109.25	100.05	113.27	105.74	102.79	101.82	104.09	101.63	102.83	111.9	108.01
117.85	125.46	118.18	116.95	118.93	116.47	121.39	119.94	115.74	120.19	117.78	117.01	119.58	110.53	130.24	105.59	110.7	108.48	121.99	115.78	117.25	120.67	115.81	115.19	115.61	121.08	112.97	118.05	121.22	114.78	117.2	117.3	124.87	117.12	120.65	124.01	114.18	121.79	119.29	124.89	118.86	115.28	112.57	114.49	117.4	121.04	114.12	114.24	118.54	105.51
103.59	114.83	103.36	110.27	96.624	104.76	103.37	105.37	110.73	103.56	110.92	113.33	93.708	97.281	100.68	98.734	110.36	107.47	107.72	108.09	104.52	106.4	111.58	113.67	111.18	105.11	113.07	108	110.2	105.92	100.27	105.45	112.25	108.47	103.78	108.91	106.87	101.89	108.85	97.298	105.53	109.26	106	109.16	113.26	106.67	106.16	102.49	104.84	117.7
109.66	100.76	103.27	102.4	104.89	114.17	107.23	111.89	111.23	107.05	102.18	109.12	99.245	95.186	108.61	111.57	102.92	110.42	99.978	101.87	103.95	104.74	102.2	113	102.78	106.63	107.25	111.27	102.15	107.14	95.603	109.23	104.07	109.95	105.88	104.8	95.502	117.18	110.01	105.02	105.26	104.12	104.99	99.42	111.67	103.5	101.78	106.55	104.74	105.25
114.76	100.55	106.69	109.49	102.6	107.03	106.94	107.94	115.19	111.09	99.976	109.06	100.96	105.98	112.33	101.38	110.09	108.75	103.31	109.96	107.35	104.14	103.59	106.38	110.04	111.4	102.01	101.45	110.75	102.03	96.355	106.11	111.22	107.72	106.91	106.72	102.98	107.82	101.54	92.747	105.39	100.07	111.8	100.38	114.06	96.465	101.98	105.79	104.15	105.5
108.88	98.961	105.85	106.45	110.64	107.61	96.52	106.16	114.04	106.78	105.45	104.13	108.44	108.43	101.43	112.63	106.8	102.11	109.02	115.21	105.43	92.612	107.96	107.43	101.87	109.44	107.56	108.73	102.36	106.09	115.51	105.45	98.393	98.487	103.99	106.69	102.74	105.97	105.33	107.5	102.06	93.616	104.86	114.98	112.03	111.13	107.46	107.34	111.6	105.19
97.692	96.869	103.46	94.826	99.51	92.703	97.718	95.989	100.87	93.971	100.11	104.94	95.783	101.67	99.413	100.29	95.452	104.92	99.729	99.12	102.02	105.87	95.467	101.48	102.27	91.937	101.66	95.156	95.177	98.871	97.262	96.928	101.45	112.39	106.01	102.69	97.245	100.75	101.05	93.707	101.27	107.06	90.699	103.48	91.399	104.05	103.09	98.72	95.056	104.86
107.38	120.61	107.44	120.81	112.99	113.62	120.78	116.02	109.7	107.87	108.1	108.59	111.59	115.71	109.27	115.08	102.55	107.09	118.91	103.93	111.76	105.35	109.9	111.32	110.61	116.71	110.65	113.88	111.31	104.42	112.83	116.82	107.8	116.23	101.82	104.39	110.38	110.72	105.46	115.44	115.05	114.71	111.46	114.28	106.44	109.38	109.93	100.83	110.61	111.74
117.91	109.68	115.21	108.65	108.86	118.01	108.64	118.74	101.84	109.71	115.03	109.83	101.24	108.15	111.51	110.02	111.19	115.59	113.94	103.92	110.99	113.96	116.28	116.32	97.734	107.99	107	104.41	116.89	107.66	121.68	106.98	106.77	108.53	111.43	111.66	107.01	108.91	117.78	113.37	111.04	100.79	109.14	107.91	107.25	110.9	108.6	106.3	105.37	117.39
110.69	110.15	109.28	111.95	102.68	125.37	112	119.15	111.06	103.01	110.04	107.69	110.23	123.92	114.18	110.06	108.03	114.68	115.54	113.59	108.42	113.01	104.71	115.2	114.54	114.48	110.93	124.05	111.7	111.11	109.51	111.82	106.93	114.47	109.85	115.06	118.45	112.7	109.14	114.95	111.57	106.56	106.94	108.68	105.62	115.11	110.34	108.71	105.5	111.95
101.07	106.72	113.06	107.61	102.03	107.67	108.26	113.22	103.51	106.21	106.07	107.56	107.23	114.13	102.65	102.65	106.21	105.53	100.8	101.17	107.74	96.664	109.29	106.52	96.825	110.69	96.395	99.649	103.1	105.94	100.51	97.573	108.74	104.11	102.58	108.66	108.28	106.84	107.69	107.7	109.54	105.29	103.06	108.43	103.35	105.87	107.95	100.91	111.33	105.73
99.659	110.68	112.05	105.93	106.54	107.19	101.86	103.3	107.87	111.58	105.75	105.7	106.97	106.19	103.16	110.43	107.4	109.49	102.22	109.18	98.411	105.56	113	109.83	104.82	112.68	106.49	106.16	102.86	97.128	95.742	106.2	113.72	105.8	104.4	103.15	106.35	116.67	102.75	106.82	101.24	110.57	114.16	110.24	111.81	96.816	101.2	100.23	110.26	105.14
107.74	99.702	102.93	104.84	114.96	104.85	105.27	101.39	94.555	108.58	114.41	107.12	116.06	103.01	112.22	106.75	100.65	107.51	108.26	105.05	110.11	99.836	102.99	97.808	108.64	108.74	101.16	103.09	100.62	100.4	105.03	104.21	106.35	103.15	99.62	104.51	102.43	106.08	102.04	95.91	107.27	107.3	102.98	104.75	104.3	105.83	108.72	109.54	96.968	101.69
110.73	101.89	119.87	112.69	96.143	106.08	108.44	98.667	104.92	98.013	99.378	101.86	105.92	110.3	111.4	117.47	107.74	107.94	108.39	108.51	97.76	107.68	105.76	109.48	104.12	97.912	108.02	103.37	113.59	105.17	103.65	103.19	102.6	108.58	110.64	103.23	110.81	99.735	107.88	104.56	108.53	105.74	111.59	106.42	99.072	107.71	119.68	106.53	112.85	108.76
96.204	98.915	91.993	93.388	100.54	98.968	91.999	106.94	98.675	106.63	107.32	103.05	94.394	98.768	88.928	95.817	98.119	100.26	91.14	90.956	95.31	97.846	100.68	101.74	94.824	98.344	100.89	95.465	99.698	98.163	97.101	99.57	97.687	92.5	98.339	103.4	102.48	97.184	92.828	100.73	95.361	98.356	99.807	102.22	103.32	101.7	97.599	96.283	99.735	95.277
113.87	109.28	113.33	105.43	105.95	108.67	108.66	116.07	119.07	106.96	116.73	111.5	110.52	111.1	102.27	111.65	106.57	108.14	113.33	112.1	109.15	110.15	121.44	110.7	105.74	110.14	115.71	113.83	105.96	113.59	109.97	107.46	117.42	112.23	108.27	113.44	101.71	112.29	120.69	113.39	107.34	103.99	108.12	106.16	113.27	117.54	114.39	116.3	109.63	111.85
109.18	104.35	107.43	94.832	107.73	107.99	108.79	102.68	101.74	111.34	109.52	99.587	113	109.83	99.659	109.32	103.43	106.26	102.48	103.99	100.78	105.23	108.7	107.91	112.58	109.16	101.06	105.82	111.37	98.191	107.25	103.71	113.1	110.96	103.89	108.73	105.6	99.648	102.55	104.17	99.344	104.78	100.62	109.08	102.8	103.74	113.56	103.68	105.17	113.92
122.61	104.85	127.14	114.67	110.69	118.46	116.76	112.74	117.31	114.6	127.05	118.97	116.67	120.66	109.76	105.38	117.04	109.13	116.86	117.83	119.05	118.6	120.65	108.46	126.6	125.13	116.78	116.97	117.58	114.85	121.31	107.78	120.98	110.91	107.91	108.44	108.02	105.52	107.86	129.66	108.55	123.97	117.97	121.23	116.41	113.55	114.46	119.44	125.38	125.81
116.45	105.2	99.367	100.28	100.16	107.54	109.31	106.78	105.62	113.18	95.828	110.41	113.11	112.7	103.82	106.38	115.5	97.802	103.16	100.65	100.57	103.46	105.1	106.42	101.55	107.91	108.69	103.34	108.93	108.43	113.31	106.12	110.29	105.88	103.22	112.63	101.17	107.35	105.77	106.18	109.72	107.64	109.18	104.34	109.1	102.26	103.69	97.534	101.54	109.58
106.98	114.23	107.74	100.99	105.51	101.79	114.92	112.65	108.77	99.375	108.43	102.37	116.22	106.97	112.38	108.37	107.58	103.41	109.14	110.19	105.14	100.74	111.91	99.394	110.5	101.89	111.03	95.967	109.78	97.573	111.69	108.54	105.19	103.65	101.41	106.8	112.25	98.804	109.29	103.88	90.652	99.618	113.33	112.97	99.585	111.1	105.12	108.12	107.43	106.86
112.1	118.17	110.49	106.27	114.92	112.9	112.04	114.86	112.74	100.8	109.98	100.19	106.09	118.61	113.71	113.54	117.09	106.59	115.96	116.15	114.78	111.6	108.1	108.96	116.75	114.08	115.64	109.73	109.79	109.51	109.81	110.54	108.94	115.16	114.89	114.91	112.32	108.42	104.23	114.26	114.46	110.66	107.62	108.47	115.6	106.6	108.07	106.34	108.51	113.55
106.43	103.59	101.42	96.22	101.87	95.551	107.16	96.877	104.25	99.952	96.283	109.72	100.38	102.19	103.13	105.14	87.317	106.1	98.788	99.243	101.05	101.5	107.22	95.206	104.88	96.271	102.48	99.831	100.31	95.608	102.51	101.18	102.8	98.335	105.99	95.543	103.73	100.09	94.072	104.94	110.29	111.26	105.96	111.84	106.54	102.66	99.042	110.2	96.053	110.46
106.39	108.64	102.32	111.77	111.18	106.31	103.91	95.803	98.745	108.38	104.7	101.58	104.84	100.28	101.24	106.86	98.437	100.45	105.25	106.83	105.44	104.31	111.24	102.24	100.7	98.248	109.88	100.51	107.21	99.374	102.33	119.92	103.1	92.08	98.827	115.06	116.29	105.55	113.37	107.06	105.73	102.51	100.29	106.81	103.13	104.89	105.26	102.49	102.91	111.35
116.97	111.81	109.82	115.51	107.25	111.47	115.73	110.55	116.94	108.51	124	108.9	109.9	113.59	113.18	110.15	117.87	111.87	119.25	113.26	104.11	111.45	106.07	111.5	115.69	116.84	110.68	115.22	111.57	111.31	117.17	103.48	110.86	114.55	110.78	109.1	105.53	115.65	112.94	109.95	102.31	111.32	119.39	124.1	110.4	105.02	105.12	108.29	116.42	108.95
104.04	116.81	98.077	106.13	112.25	104.05	106.02	103.29	102.22	102.45	106.65	112.37	104	106.62	98.67	109.67	111.21	110.43	104.88	103.48	108.06	103.03	105.33	115.32	111.16	103.04	105.72	109.34	105.01	114.77	116.19	109.57	120.43	103.68	106.49	97.987	109.47	100.99	95.948	110.11	106.09	106.16	114.58	106.68	110.31	107.77	118.41	96.864	105.8	105.74
118.14	115.8	114.69	105.92	115.96	123.71	106.51	112.59	106.35	105.22	113.74	111.52	113.42	109.31	110.92	110.75	109.85	108.54	108.69	120.81	112.1	104.19	111.04	113.91	116.97	114.2	113.13	104.62	117.07	116.82	116.03	111.46	120.08	116.15	111.54	114.2	113.14	116.31	106.39	119.49	120.26	119.98	113.25	115.64	110.63	113.94	113.21	115.74	110.41	109.73
94.22	97.793	90.517	110.03	104.5	115.05	95.509	101.2	103.38	97.152	96.517	95.933	100.49	106.63	95.246	98.198	98.32	110.61	94.969	106.02	96.426	97.735	98.432	107.91	100.89	91.929	97.046	106.84	110.99	102.42	109.88	98.846	100.3	93.074	105.86	99.058	98.714	102.73	97.681	94.874	97.658	103.61	103.69	102.95	105.26	107.32	104.69	106.06	101.11	108.62
97.016	105.22	104.06	101.42	102.37	106.57	97.64	106.24	107.57	103.29	109.6	109.01	107.29	109.88	102.62	108.08	107.17	102.73	108.85	99.94	108.27	101.5	101.48	93.865	107.11	105.79	113.1	102.07	112.38	101.82	106.65	102.99	108.07	102.53	109.14	107.84	103.78	106.32	113.5	117.39	108.58	105.75	114.9	112.4	109.41	96.531	106.3	100.26	108.33	104.22
108.29	109.48	117.3	110.58	112.44	120.38	117.79	117.06	109.41	111.89	104.81	102.25	113.11	107.52	116.93	101.99	114.65	106.61	114.23	112.58	112.23	106.09	113.21	115.05	109.98	107.98	110.01	115.75	107.79	112.48	108.74	106.42	114.7	109.23	108.64	112.21	108.15	114.45	106.05	114.75	112.48	109.41	118.6	104.68	106.16	105.77	115.15	102.9	107.43	108.67
119.27	116.54	114.69	111.49	116.1	122.02	107.88	120.46	125.26	119.24	110.95	120.22	108.94	120.88	120.02	117.5	116.32	122.6	114.01	107.12	108.64	111.63	121.55	114.66	127.27	112.58	116.25	113.38	122.04	118.08	120.37	113.98	107.85	116.31	118.3	116.26	110.67	124.76	112.3	116.37	120.95	111.36	110.55	117.29	121.15	122.69	118.57	110.82	121.72	110.17
110.75	99.745	108.57	103.56	113.75	106.27	101.66	108.68	95.452	96.935	103.68	113.34	111.11	104.53	112.47	104.4	102.6	115.76	107.81	93.494	105.34	99.674	105.18	100.54	109.59	103.34	100.46	104.95	95.456	103.93	116.48	105.82	111.57	111.83	102.3	107.64	99.712	96.727	101.1	100.69	101.87	110.03	113.99	102.1	97.19	111.59	104.17	108.36	108.96	97.779
108.87	108.09	102.46	104.73	111.94	103.11	104.43	101.35	105.97	104.42	109.56	103.77	115.09	116.19	100.88	110.77	99.563	106.62	106.69	107.74	105.49	112.28	113.53	103.81	102.29	111.38	113.56	110.38	102.72	105.33	106.39	114.38	104.49	104.67	102.18	107.18	108.68	100.9	107.61	103.21	109.36	106.25	108.27	102.22	112.68	107.29	107.61	101.1	115.27	106.1
112.5	122.67	109.26	120.62	114.56	121.55	117.3	120.65	121.02	122.58	113.16	112.68	116.96	116.6	110.61	112.28	112.66	118.02	117.9	124.66	112.23	112.14	110.35	127.08	118.93	116.45	125.13	113.06	111.15	126.16	112.96	119.76	112.03	112.88	123.6	113.18	109.84	111.78	116.26	123.24	119.31	113.95	117.96	120.65	129.23	117.92	112.37	114.23	121.87	114.76
110.94	104.42	114.27	114.62	110.17	108.27	114.92	109.1	119.03	111.67	108.44	118.41	110.03	109.61	108.46	112.62	114.63	114.97	107.65	120.81	119.25	118.19	116.72	115.73	115.87	111.6	109.1	103.86	118.06	113.36	113.07	111.1	114.46	107.1	116.94	118.16	115.72	112.87	100.47	97.255	111.4	109.47	103.05	127.05	117.07	103.97	111.83	120.65	117.23	107.15
107.89	99.248	113.13	109.89	101.74	103.55	111.21	106.35	108.74	104.29	105.31	109.71	96.875	104.65	99.838	106.19	101.82	103.19	96.357	105.27	105.1	99.838	109.28	106.38	98.396	104.18	110.66	104.03	105.97	102.33	95.254	101.65	107.3	105.11	114.76	115.18	109.28	102.47	104.32	105.78	106.42	109.21	107.62	103.82	109.72	107.81	106.69	107.55	105.72	97.206
111.16	114.17	116.13	112.6	121.86	105.23	109.51	106.18	115.59	114.36	113.14	113.4	107.14	109.96	114.75	108.73	113.56	112.51	108.43	109.81	116.65	117.61	117.66	114.46	117.69	116.31	109	104.66	103.67	106.62	113.11	106.51	108.44	108.64	118.51	112.21	126.81	121.34	114.48	111.24	111.94	105.83	108.32	113.14	116.14	121.19	113.13	117.82	110.56	112.71
102.05	104.04	102.06	99.013	102.02	113.82	102.52	100.98	110.92	105.15	108.4	106.88	96.106	101.17	107.93	105.74	100.72	99.927	111.87	103.18	106.08	90.385	110.67	100.87	110.67	109.48	99.256	104.3	105.46	104.42	110.6	107.06	107.69	101.48	107.92	110.2	107.07	99.718	103.31	106.49	106.02	103.14	111.46	111	96.991	111.12	103.94	99.299	111.28	101.52
101.8	106.18	103.16	118.34	103.06	106.26	98.678	105.61	106.85	101.94	104.36	106.03	112.61	106.9	107.76	106	99.172	98	110.01	109.45	99.12	103.36	109.34	106.45	111.88	117.07	105.73	104.31	113.86	108.27	112.69	109.84	99.52	114.07	100.72	98.989	103.65	111.28	111.48	107.95	102.83	101.58	103.47	101.33	100.83	102.8	104.26	106.32	109.18	110.87
107.94	108.46	119.88	106.12	110.1	109.82	113.45	113.68	113.75	107.46	111.35	110.56	122.25	111.18	109.08	112.83	118.78	114.01	109.08	108.67	117.08	105.31	118.04	115.22	118.48	106.2	110.44	111.85	106.86	107.01	110.23	117.91	115.15	98.229	117.19	111.94	109.09	107.05	113.1	107.78	98.369	110.83	109.09	118.51	111.38	112.21	104.42	105.34	111.64	106.91
102.74	110.01	109.41	100.46	110.26	96.308	103.5	107.47	107.3	113.1	105.02	105.98	99.991	104.68	104.99	106.25	106.16	102.53	107.04	107.2	105.6	101.72	91.518	104.35	103.1	113.15	108.73	109.28	104.69	95.529	100.3	98.161	99.115	104.08	101.36	100.13	108.66	108.85	101.98	108.06	108.41	105.88	108.15	103.47	105.56	105.63	102.53	97.714	108.62	98.413
114.44	114.89	98.256	102.25	107.52	111.06	110.29	103.53	120.26	108.7	117.19	102.05	119.95	118.53	104.9	109.35	106.22	112.55	105.71	103.73	117.98	111.31	117.07	107.5	106.78	111.05	106.41	108.73	108.7	110.16	102.38	107.54	106.88	112.88	114.16	105.6	104.31	101.17	104.72	116.66	108.27	116.72	107.71	112.81	103.38	113.84	109.48	104.31	112.03	115.2
103.18	94.761	98.062	96.344	98.735	95.493	101.35	102.73	90.736	98.901	101.02	97.623	98.02	103	96.749	93.108	97.861	95.081	100.04	102.73	96.72	102.95	103.44	104.97	101.75	95.299	106.45	91.376	99.488	106.02	92.504	99.058	107.37	108.53	99.618	103.44	101.58	96.806	98.008	114.56	101.81	94.921	103.46	85.494	103.51	93.728	103.35	100.25	104.68	102.05
111.87	112.24	101.92	108.43	110.94	115.05	115.81	108.64	103.37	109.38	116.04	102.39	103.13	105.52	114.97	115.7	108.46	103.3	113.31	116.54	108.2	114.16	110.18	108.81	109.3	109.97	114.74	108.64	103.76	111.85	106.16	108.22	110.54	110.08	113.59	112.12	109.43	114.98	105.65	111.16	107.17	106.31	113.22	113.05	110.79	114.71	110.73	102.18	109.22	113.12
102.68	93.92	99.11	105.33	103.78	101.41	100.32	106.78	97.524	102.28	107.79	107.05	110.36	104.76	106.33	99.262	105.68	105.76	106.51	120.98	124.84	100.25	109.44	105.97	113.87	100.93	105.59	106.55	111.42	106.66	110.39	99.267	103.82	99.628	110.44	95.388	103.89	105.89	99.097	106.93	111.64	102.53	101.1	106.77	100.48	105.76	96.112	109.44	98.018	96.717
123.82	109.84	117.25	116.05	115.1	118.66	118.98	109	109.16	107.28	112.42	116.73	122.45	111.2	109.76	116.74	120.81	122.53	112.96	115.17	118.1	114.18	112.12	119.59	116.71	104.13	122.25	125.58	118.88	109.67	112.85	108.77	114.72	128.12	116.72	109.79	110.35	116.97	112.33	113.19	110.49	119.19	117.19	116.33	122.6	116.25	111.58	114.87	124.14	112.24
112.87	100.57	104.97	101.08	108.05	108.22	112.75	115.05	107.25	108.46	97.477	106.99	107.97	106.15	104.65	98.674	107.96	112.09	113.97	98.675	108.76	102.75	111.35	103.57	108.66	101.25	109.87	106.6	109.39	110.52	104.86	100.99	109.22	110.08	110	100.66	98.124	107.66	108.9	101.95	104.1	111.33	103.27	102.56	106.09	115.51	110.04	109.06	106.98	103
119.27	114.85	107.03	111.77	112.22	110	116.81	109.6	108.39	119.21	106.42	110.63	104.11	115.38	108.32	101.81	105.75	115.54	112.67	106.77	111.23	116.31	112.14	105.31	100.76	114.36	106.46	114.6	124.69	109.23	118.05	108.47	113.25	118.77	118.6	117.84	101.87	105.34	114.56	109.78	113.9	109.89	101.99	107.17	113.65	108.03	110.94	104.49	106.92	97.882
113.44	97.958	106.15	101.59	107.94	106.81	97.123	95.554	110.95	103.66	109.9	103.8	105.88	95.527	109.57	103.02	100.78	111.2	106.79	104.57	109.51	98.447	115.14	100.46	111.68	112.36	94.835	113.22	116.11	106.06	102.23	107.35	117.9	106.38	104.31	105.95	102.12	100.34	106.85	102.57	112.44	105.74	102.82	104.47	113.34	115.34	104.39	107.11	105.05	98.112
104.74	105.68	101.68	100.78	103.91	100.98	108.57	100.06	104.67	105.73	107	101.76	106.13	99.31	103.39	112.33	107.52	112.93	98.529	96.666	107.99	111.22	110.77	103.74	98.685	100.76	110.89	105.72	108.67	112.97	108.15	102.67	105.06	98.173	117.22	106.14	103.94	99.253	102.23	107.2	104.57	99.099	107.29	102.98	109.71	95.125	92.275	108.97	106.67	92.378
113.02	101.4	113.39	105.7	124.07	109.08	104.83	105.27	107.44	101.35	109.43	99.873	102.2	107.56	107.38	112.37	101.51	97.01	106.34	107.32	116.45	108.78	109.17	101.13	99.842	104.34	99.458	111.2	107.32	105.8	107.36	107.84	120.4	106.72	106.01	107.79	110.65	105.21	105.59	107.87	105.48	100.81	113.65	112.11	111.22	117.4	111.4	104.37	103.86	108.77
106.75	112.07	94.572	110.13	103.58	101.9	102.91	108.35	103.4	99.516	108.43	104.03	103.42	108.05	101.29	94.713	104.83	100.48	107.93	103.08	103.57	104.61	103.46	110.46	100.92	102.54	103.27	104.54	109.23	104.1	112.91	109.94	103.74	102.82	110.55	103.68	100.17	105.88	99.268	99.482	104.48	106.09	104.82	96.586	104.99	105.5	108.73	97.909	98.962	105.92
103.81	103.8	110.95	99.287	102.92	114.17	94.217	103.15	108.55	97.579	103.62	102.09	107.76	114.9	103	106.13	106.89	110.68	113.62	103.17	109.48	107.45	113.92	113.42	105.66	103.39	102.78	103.56	98.615	100.21	107.31	103.39	105.21	111.51	98.891	101.77	97.801	104.81	114.73	102.24	106.95	96.553	104.39	99.258	103.14	106.99	107.54	105.57	101.36	109.3
95.831	107.98	106	108.79	111.76	110.15	104.52	101.02	97.297	105.25	112.29	103.43	109.18	105.68	96.287	109.04	97.744	101.62	103.35	104.52	107.99	95.806	99.709	104.06	113.28	104.85	100.13	99.591	99.489	108.51	104.22	111.69	103.23	96.386	103.19	108.37	113.37	97.221	99.211	108.1	108.78	103.49	107.2	108.98	102.3	98.943	109.62	108.98	104.92	107.59
105.8	106.38	105.68	109.73	96.836	112.43	99.039	101.89	109.9	105.28	111.53	98.881	100.29	99.195	93.556	103.93	102.92	107.03	109.55	109.67	107.69	100.18	110.38	112.15	103.97	104.54	111.21	107.44	105.01	104.98	106.33	96.872	94.926	114.11	107.39	104.43	102.48	96.12	106.36	103.55	106.47	110.97	100.05	99.474	110.34	104.72	103.38	107.38	116.79	110.85
105.54	104.76	101.12	101.26	105.29	109.93	107.88	93.742	121.59	102.65	116.26	100.99	111.61	103.87	103.42	106.73	109.64	107.81	107.98	104.55	102.38	110.95	100.61	100.78	101.01	108.08	100.45	102.72	104.39	104.88	97.587	103.45	105.44	108.79	107.12	107.01	95.625	103.53	115.93	104.91	104.36	109.91	100.04	111.85	100.34	110.86	106.88	102.86	111.84	105.22
107.17	101.37	107.67	106.19	101.71	102.38	103.04	87.613	109.38	94.913	98.406	99.49	99.329	95.193	110.14	109.03	94.699	86.858	104.58	95.893	102.6	97.433	100.3	91.96	97.897	96.067	105.68	95.574	98.726	98.341	103.26	103.03	103.32	102.18	91.956	107.8	112.53	92.629	94.89	90.568	106.19	99.654	91.977	95.815	90.222	100.38	101.48	104.25	101.12	103.99
110.21	113.41	99.898	101.18	111.63	102.68	101.58	108.96	107.2	105.44	116.32	100.94	98.288	100.58	109.76	108.15	99.085	101.79	104	107	104.03	103.36	108.1	104.59	110.12	101.47	102.23	101.57	105.1	108.74	113.98	111.59	112.02	108.1	108.67	103.97	104.14	102.08	109.58	106.15	108.23	111.24	101.95	110.28	107.82	104.34	102.06	103.95	109.66	101.32
96.809	100.51	94.129	111.09	96.095	103.31	96.696	96.472	104.56	99.571	103.96	88.808	107.84	102.93	103.49	98.242	99.306	99.645	99.692	105.27	100.03	115.33	104.97	100.55	99.174	101.91	100.75	102.47	95.216	95.778	101.17	105.47	101.37	100.29	98.311	93.849	101.43	99.527	101.51	99.532	102.72	97.797	101.33	102.57	97.991	103.04	105.42	99.606	102.33	108.59
108.56	101.02	99.192	105.66	106.45	106.49	105.54	105.81	114.35	97.096	109.82	108.67	110.66	105.97	106.44	103.41	101.18	102.86	110.95	105.16	106.3	108.86	110.96	115.34	101.65	105.61	109.52	99.649	102.28	99.341	105.92	110.62	106.98	109.37	109.21	108.5	104.51	107.17	110.67	105.95	110.17	104.38	97.19	108.48	109.51	109.09	111.56	99.184	109.87	106.25
103.07	106.14	109.43	85.065	97.804	100.09	98.016	99.926	93.923	109.4	99.771	110.96	101.85	111.61	101.08	108.2	103.13	107.03	106.73	102.28	115.42	103.61	104.04	107.81	108.67	111.66	109.51	104.98	101.99	114.81	109.55	109.08	102.41	112.84	112.13	101.93	103.79	95.202	104.3	95.928	109.77	102.62	100.22	98.276	112.42	109.23	104.3	99.507	109.59	107.21
104.08	103.81	110.9	105.3	102.97	97.792	106.74	106.49	108.34	103.33	107.92	100.93	113.53	103.75	102.09	94.467	108.43	100.13	109.07	106.33	113.76	110.15	112.81	109.34	103.01	103.03	102.98	109.88	105.29	110.56	103.62	100.18	108.23	102.84	107.56	109.59	102.61	100.4	101.43	101.01	96.796	96.928	104.81	97.357	105.86	114.28	101.41	116.65	112.32	106.2
118.48	120.59	120.41	118.09	114.9	121.49	113.85	114.31	115.85	119.6	122.91	136.05	113.87	116.22	112.91	113.29	115.82	116.4	117.23	109.55	124.74	118.83	106.59	112.12	109.87	110.97	114.33	120.09	117.71	118.68	114.96	119.5	107.06	112	116.52	114.15	111.13	120.87	119.3	115.9	123.84	114.8	116.23	113.53	111.26	103.52	110.42	107.44	110.67	119.59
111.08	97.223	105.31	98.765	96.135	104.13	103.5	98.539	112.75	105.91	99.294	106.74	101.42	102.33	104.39	111.19	107	94.569	102.15	95.572	111.79	104.2	109.71	107.46	116.62	114.95	110.16	107.84	102.13	109.86	106.6	97.433	105.7	106.37	116.22	108.33	110.79	108.1	97.809	105.33	109.13	111.05	112.68	107.81	96.431	111.19	100.14	106.8	114.67	104
114.37	121.39	117	116.19	125.94	125.29	112.81	136.03	120.71	125.26	126.57	117.64	116.62	117.09	116.53	109.06	117.41	123.76	117.84	119.24	120.77	121.96	106.29	121.44	121.82	121.33	115.37	117.16	119.08	117.72	111.34	120.91	127.23	119.78	107.41	117.38	121.04	118.36	116.79	118.98	116.82	120.23	107.04	123.72	114.91	109.19	118.13	118.69	120.52	124.96
96.807	97.942	99.755	97.378	103.5	100.89	99.191	101.99	99.917	108.88	98.178	106.28	100.03	92.746	110.53	105.81	102	108.65	99.017	94.55	99.261	102.51	102.23	97.19	91.11	106.52	93.942	105.99	96.94	95.852	109	99.637	99.802	103.44	107.7	101.12	108.49	93.469	97.334	102.91	101.99	101.99	108.21	98.867	102.64	98.555	99.156	98.143	90.263	100.33
103.03	103.28	110.98	111.23	96.474	100.24	93.11	101.01	102.39	103.56	100.25	109.56	102.14	98.382	98.131	98.864	100.5	105.23	99.851	95.544	99.046	98.596	98.503	99.122	110.25	97.657	92	104.64	108.1	102.94	101.05	98.585	97.395	107.72	98.639	102.9	96.171	102.11	92.411	99.112	98.815	103.36	106.1	105.26	105	105.05	88.003	102.18	99.589	108.4
120.5	108.53	112.25	104.95	108.81	102.86	110.98	106.16	106.02	113.29	105.02	116.47	100.65	115.15	100.63	107.41	116.73	107.63	115.15	121.59	115.88	101.22	115.18	107.87	108.88	105.54	109.1	105.88	105.9	112.56	121.08	103.23	116.42	110.03	112.32	104.41	109.89	114.74	115.36	107.53	118.54	106.85	103.93	113.32	116.2	112.15	110.82	99.226	110.43	110.02
94.595	101.46	102.71	98.516	101.71	97.569	89.293	96.637	99.893	109.43	104.7	95.273	107.61	105.74	92.492	99.435	90.943	99.941	106.5	95.195	108.05	103.06	92.924	104.34	99.235	102.2	95.339	98.607	95.611	102.06	90.652	102.09	93.816	102.52	88.037	101.43	104.42	99.082	96.9	102.21	94.845	100.75	97.633	101.61	107	98.202	92.666	105.82	101.38	90.913
101.54	107.71	105.81	103.54	108.35	106.92	104.92	101.93	102.27	116.33	100.04	101.75	104.64	105.12	108.96	105.73	109.77	101.16	101.42	111.52	101.93	109.93	112.65	101.99	100.28	103.7	97.828	98.765	107.23	108.08	103.38	104.26	109.59	106.75	110.82	99.715	103.57	101.62	104.85	103.01	113.58	110.5	103.91	106.25	103.61	105.08	103.43	102.05	101.64	116.55
105.98	94.524	101.94	99.234	94.858	90.664	96.69	96.197	97.414	90.353	99.133	105.86	93.158	99.938	101.88	94.248	96.257	100.24	96.248	98.793	98.048	97.772	96.929	100.77	103.35	98.913	91.193	103.42	101.57	98.418	107.55	99.276	100.51	91.048	99.981	96.661	93.986	104.61	99.934	99.007	99.49	102.4	94.06	93.872	96.188	91.776	108.92	99.927	100.38	100.39
106.05	110.01	99.978	106.95	115.22	110.3	107.16	113.25	106.32	111.53	108.45	111.36	105.97	100.29	101.57	106.96	109.7	104.85	103.64	103.2	107.24	108.5	101.05	107.93	110.23	100.5	104.97	103.35	98.933	105.38	105.05	101.51	101.92	117.89	107.02	105.66	107.73	110.84	102.96	97.372	110.97	103.87	108.4	95.255	112.6	104.51	105.12	107.12	97.121	99.293
106.32	112.14	107.19	110.49	113.75	111.93	105.27	108.82	121.09	115.93	108.92	102.8	106.78	117.68	107.78	115.04	114.74	112.03	106.2	104.1	109.27	110.61	109.75	110.54	116.72	121.31	120.93	107.55	119.94	105.14	110.8	99.93	107.57	100.65	102.85	120	114.37	116.44	109.94	111.14	116.29	115.51	105.71	108.2	114.9	112.71	106.04	110.74	117.89	111.88
106.21	110.6	107.79	105.64	105.33	97.367	108.74	111.88	112.88	100.47	103.93	107.71	105.6	102.54	106.78	107.6	106.23	101.96	111.28	100.13	102.16	104.63	111.43	105.91	105.53	99.23	108.7	104.71	104.89	103.58	97.612	99.513	105.69	117.26	115.81	122.08	109.46	100.03	117.2	111.24	111.5	110.3	101.14	101.59	106.73	106.54	109.01	111.86	107.11	109.72
105.13	103.4	104.45	98.137	103.36	104.37	115.05	113.9	103.73	100.92	104.36	105.26	101.38	106.72	116.06	104.15	103.62	106.6	100.47	105.4	107.6	103.36	120.22	104.27	117.7	107.47	114.98	107.45	110.7	107.88	104.84	93.994	102.28	109.24	104.08	105.36	105.06	111.14	107.73	100.33	104.68	99.354	106.35	105.86	108.15	110.37	109.93	104.18	104.4	105.98
102.78	95.303	102.86	99.014	104.08	100.18	104.81	108.74	96.207	98.407	103.67	103.47	95.532	99.057	94.816	101.11	96.097	99.248	99.136	99.378	98.317	96.38	97.751	97.104	95.96	102.74	109.34	94.624	104.81	102.03	98.711	104.26	101.4	96.083	104.12	94.727	99.262	92.74	96.018	109	92.346	106.3	96.666	108.84	97.693	105.96	102.07	97.248	103.84	97.415
98.385	102.93	91.731	100.52	89.45	96.528	103.49	91.881	103.06	99.685	102.88	101.26	92.606	94.793	106.68	100.39	96.567	92.367	103.86	103.03	96.988	94.437	97.579	92.572	97.507	104.41	99.404	111.93	98.363	99.293	101.86	97.292	92.917	100.99	99.171	90.113	105.94	105.25	102.36	97.81	92.498	106.22	94.465	103.16	100.39	85.887	99.718	100.92	108.9	102.82
103.07	96.384	96.234	107.01	92.928	96.081	98.998	99.926	100.8	91.98	106.31	96.836	102.39	109.6	100.81	100.24	101.97	92.99	108.66	105.01	102.3	99.951	100.14	107.83	96.845	106.79	98.613	102.88	100.61	106.52	101.31	98.557	109.12	105.25	109.4	99.568	106.93	102.01	104.67	103.41	100.94	94.08	107.1	95.644	103.07	96.499	97.029	106.55	103.33	105.62
112.3	111.69	106.63	109.13	95.786	96.419	112.72	111.82	96.472	107.14	109.81	99.633	104.01	104.48	107.54	103.68	107.04	103.36	103.53	103.84	100.14	102.52	113.15	104.93	97.971	109.57	113.35	117.49	102.69	113.59	103.26	106.25	109.89	104.24	104.54	98.801	101.22	93.65	105.4	104.74	97.821	105.28	98.811	109.54	101.39	109.61	104.79	108.03	97.891	102.2
108	103.56	105.03	109.66	102.37	116.37	107.18	111.05	105.98	104.76	99.93	102.07	118.63	104.69	113.66	106.44	106.95	117.67	99.662	101.78	107.26	115.78	113.77	106.14	99.029	112.38	104.77	111.38	113.87	102.33	98.709	99.444	99.55	113.39	102.19	114.72	104.57	111.73	113.31	105.38	104.86	113.44	103.91	103.95	101.8	110.32	111.75	101.76	109.66	100.32
99.567	105.05	96.331	111.07	97.365	100.8	99.933	103.51	101.14	97.912	104.17	102.76	107.57	97.197	108.71	101.69	103.38	107.98	91.304	104.19	96.451	104.89	93.414	108.67	94.082	98.657	105.15	101.96	95.57	110.37	100.67	93.981	101.07	103.92	105.55	102.4	90.971	102.39	101.29	99.883	102.74	95.937	98.608	94	101.33	92.851	91.546	93.621	97.516	105.95
105.68	100.6	102.49	108.05	110.25	107.8	111.14	111.39	107.14	104.44	98.449	109.27	108.6	98.189	111.9	111.19	101.78	106.41	100.94	109.62	110.19	113.9	102.88	96.172	103.27	111.51	104.03	109.52	103.28	109.64	100.47	110.28	103.9	105	108.56	93.88	102.57	101.77	104.2	102.92	101.51	107.31	101.58	109.08	107.06	98.618	98.763	106.56	97.09	103.05
116.89	111.78	115.83	113	111.01	114.01	106.6	107.4	109.6	111.9	110.21	105.63	110	109.72	110.43	119.36	113.23	110.71	110.46	109.34	109.58	114.17	120.01	111.58	107.22	117.55	112.55	109.91	110.57	107.03	112.03	114.01	114.41	105.16	106.79	118.24	109.99	110.23	108.49	109.86	113.99	103.01	108.82	117.81	117.53	108.18	112.58	107.87	103.39	109.29
100.42	107.52	100.54	106.94	97.328	104.4	97.4	105.72	102.12	102.9	99.767	104.04	105.27	105.14	98.114	93.301	102.24	108.27	119.47	104.34	94.814	101.72	100.75	93.602	104.28	96.994	96.651	105.63	98.613	94.469	108.65	100.69	92.58	88.46	98.197	101.31	98.284	109.21	106.81	97.535	106.14	97.451	98.159	100.07	103.77	98.415	99.76	98.492	99.725	97.012
106.42	114.49	106.87	115.67	108.52	104.19	112.24	115.4	113.08	109.25	102.21	117.4	109.16	115.66	106.93	115.03	96.205	111.58	107.18	109.03	118.65	114.22	108.07	112.58	118.3	113.83	108.3	108.42	116.17	112.71	109.32	115.59	112.91	120.18	111.14	111.57	114.58	112.59	112.64	112.06	117.73	117.67	116.71	102.52	103.23	103.33	114.09	116.25	114.09	110.07
97.622	93.479	90.736	110.18	103.99	96.769	95.065	103.24	99.14	106.89	101.07	96.475	99.315	103.89	107.02	106.04	102.04	94.989	100.56	98.359	97.951	104.75	93.331	96.414	98.239	98.202	103.16	102.31	94.336	101.5	95.424	99.966	103.94	97.963	100.08	102.4	93.911	106.63	98.252	100.91	103.3	97.341	104.92	104.16	103.82	102.96	100.41	101.91	94.183	99.642
103.47	105.34	101.7	91.84	89.493	108.5	107.78	99.721	106.84	95.258	108.18	99.14	101.21	100.85	102.35	103.1	93.044	97.523	92.582	105.58	103.04	101.93	93.305	94.808	102.21	98.983	98.344	101.15	96.385	98.981	97.607	81.782	93.727	98.95	95.909	102.38	93.146	97.074	103.5	101.34	101.91	102.21	96.811	92.787	98.83	97.253	100.06	92.008	109.32	91.946
101.07	106.25	108.99	90.645	94.593	102.66	96.675	94.969	94.48	95.059	104.96	106.04	98.175	97.679	104.69	93.262	94.65	102.62	92.983	96.179	99.122	92.967	103.23	95.223	95.852	98.075	98.315	104.55	98.169	100.28	99.454	99.862	95.866	101.95	104.81	96.318	99.4	103.64	87.128	96.65	99.904	108.03	108.37	102.28	101.95	97.999	98.713	99.351	93.983	108.67
102.57	106.73	101.02	104.56	107.98	116.52	100.52	104.65	105.63	104.11	107.12	117.31	103.11	106.48	117.56	100.7	108	110.03	99.508	108.08	101.43	101.16	108.72	106.88	104.21	113.99	109	115.27	104.75	108.57	107.65	106.87	105.97	106.15	111.51	94.688	103.77	104.57	101.11	116.92	111.78	99.006	109.19	103.55	107.62	104.75	112.15	109.49	105.96	105.04
108.27	110.9	109.32	113.88	117.6	107.47	114.97	105.9	113.32	107.54	111.34	115.89	116.76	110.82	112.07	119.7	118.28	108.38	113.39	116.3	119.13	114.79	110.87	112.37	110.97	104.78	115.82	119.18	114.58	118.65	110.09	105.33	121.42	110.47	115.07	119.66	112.39	107.48	105.84	111.51	109.14	117.39	114.78	113.8	113.91	110.31	114.49	114.57	108.64	119.2
104.07	115.64	109.91	111.75	109.33	102.08	109.57	112.06	110.34	105.47	104.48	110.34	113.96	111.38	107.91	109.68	120.9	108.56	115.9	110.72	115.76	107.45	109.25	113.28	111.66	113.44	110.93	112.83	114.94	108.11	108.63	118.75	101.25	111.24	109.49	118.7	113.45	110.1	111.84	114.69	111.04	108.76	109.9	107.78	114.42	117.52	110.61	110.51	117.08	115.51
110.78	113.71	99.258	107.54	113.83	115.72	109.74	110.42	118.42	105.48	103.34	112.3	108.54	110.62	111.89	124.8	107.83	108.8	110.58	112.81	106.29	112.58	111.83	115.73	112.07	108.07	110.82	104.79	114.97	116.81	117	102.37	109.7	113.5	111.66	111.6	109.6	105.34	113.24	110.5	113.66	114.56	114.53	108.43	116.25	120.36	100.48	115.3	102.26	109.3
112.4	102.37	107.4	110.22	103.25	108.78	111.5	106.81	107.43	106.12	108.22	104.76	97.526	96.393	105.3	104.86	112.01	113.55	108.7	106.72	102.97	113.92	105.41	101.25	112.65	97.207	104.49	101.45	110.3	110.21	99.688	106.09	98.449	109.99	111.16	110.22	100.83	107.19	110.84	112.38	111.23	107.47	110.5	110.31	106.14	104.16	100.8	114.88	108.36	109.67
112.15	106.67	99.59	105.7	101.09	106.84	102.32	104.31	111.99	105.25	107.38	112.7	112.77	105.1	103.93	104.28	109.16	111.26	109.12	105.33	107.22	112.34	105.58	100.69	99.724	104.62	106.96	102.61	107.93	99.564	111.79	110.12	110.39	105.96	105.81	105.12	102.86	107.99	112.58	103.03	104.96	105.47	105.73	110.78	105.55	100.77	102.73	102.33	107.27	119.59
97.465	100.72	103.34	99.25	99.382	102.66	92.214	100.79	99.137	93.581	107.16	95.347	102.95	90.415	99.499	103.38	106.32	89.48	96.273	103.04	107.13	97.371	96.698	104.52	103.37	108.94	105.06	101.73	106.87	88.666	95.101	100	99.917	110.47	99.322	90.681	96.682	108.69	111.31	110.11	102.47	101.49	98.831	100.27	97.448	96.912	106.34	97.788	98.749	94.35
116.65	108.68	114.56	100.97	95.106	107.09	106.76	112.67	107.45	101.59	111.26	104.42	98.543	98.898	106.4	103.86	99.67	114.32	110.71	108.78	110.13	100.67	115.18	108.69	109.49	104.31	100.66	101.06	112.19	99.298	106.28	116.29	106.77	108.34	103.94	100.99	114.18	105.71	109.72	115.57	95.949	112.08	110.02	111.43	102.86	107.71	101.96	100.6	102.05	99.107
106.86	100.6	105.06	102.5	105.43	106.41	103.95	107.79	106.38	104.93	102.36	106.47	108.29	101.75	115.48	108.17	98.587	106.94	99.404	99.913	105.15	103.69	103.33	96.044	106.4	103.92	98.53	107.17	100.84	120.98	100.96	107.62	102.03	115.8	105.84	107.74	116.26	109.63	99.909	103.33	98.763	102.66	112.52	102.37	108.97	102.34	110	111.22	107.35	103.82
113.11	104.16	118.8	112.13	110.17	100.61	114.35	104.91	113.76	107.38	113.2	107.01	114.23	105.22	104.06	108.84	115.07	117.44	109.73	111.11	108.4	111.57	114.09	112.25	108.57	108.75	106.54	113.9	123.66	111.62	110.78	113.87	110.43	115.71	110.71	117.03	114.76	111.42	111.07	108.17	119.33	106.95	113.74	102.54	112.09	109.9	114.76	103.03	105.4	111.69
104.28	110.19	107.83	106.19	106.49	98.74	106.75	108.45	102.61	103.05	101.91	104.78	106.44	102.77	108.31	98.596	103.2	103.75	91.901	105.42	100.95	107.83	113.23	105.9	104.08	105.07	102.91	113.01	99.769	102.7	110.67	98.692	98.941	102.48	114.44	110.07	102.31	97.034	103.74	110.98	97.861	107.8	104.85	105.23	102.86	104.68	105.4	109.42	99.044	106.16
107.26	111.1	107.69	109.39	109.47	112.73	112.21	110.88	104.64	99.387	110.38	108.44	107.83	114.21	125.6	103.44	105.44	110.34	113.41	109.44	113.86	113.88	107.32	121.22	113.85	107.96	125.27	118.35	120.36	106.35	114.06	109.35	114.91	99.059	102.29	118.43	103.72	111.8	109.64	107.54	115.76	113.98	103.84	116.4	116.42	109.77	113.36	112.03	110.29	118.67
113.06	112.94	104.68	118.28	113.21	109.43	115.01	115.81	112.64	115.14	111.17	115.29	116.53	116.22	119.81	109.3	110.71	114.56	112.84	115.36	105.64	110.31	118.06	116.53	116.19	105.17	111.06	107.35	118.14	108.61	112.53	112.12	108.25	101.9	110.3	112.91	114.17	111.71	109.45	120.07	117.21	106.84	104.06	115.55	105.7	102.31	100.95	109.06	117.73	114.01
93.673	92.686	103.42	98.656	88.098	100.19	102.59	90.691	91.184	100.87	99.451	100.79	97.175	97.19	95.129	93.148	90.493	104.27	94.366	105.33	98.707	91.531	105.23	99.247	94.29	95.019	102.7	95.893	99.134	102.65	99.333	102.63	100.28	100.17	106.22	99.253	103.95	111.11	101.1	99.485	101.78	97.522	99.825	96.007	97.414	100.41	105.98	95.609	97.273	99.357
107.74	112.63	113.03	117.1	108.18	110.8	109.53	109.19	114.36	103.33	114.4	106.97	118.06	107.54	111.15	109.05	113.72	107.28	113.98	107.46	111.02	115.1	106.94	102.19	111.77	113.54	107.39	106.53	109.44	112.23	107.31	116.66	108.47	102.68	105.74	116.81	107.65	97.605	109.65	101.19	108.3	102.12	104.28	110.83	114.84	115.1	107.68	104.87	119.72	113.75
98.4	104.73	101.24	104.45	108.1	98.504	111.39	101.98	108.02	116.19	108.13	105.08	109.52	113.21	102.68	101.52	105.81	98.656	106.88	96.659	108.28	109.51	99.348	114.39	100.54	105.09	98.952	108.75	109.5	109.42	98.729	105.96	90.987	107.78	105.94	108.86	101.92	108.38	112.05	102.23	106.99	110.64	98.007	101.03	106.92	108.62	108.05	106.15	100.2	97.77
107.38	106.51	104.73	104.91	101.22	105	103	97.586	109.84	97.236	108.91	101.59	108.03	107.18	99.151	102.73	105.24	114.57	108.9	104.94	109.97	102.54	108.74	102.8	106.69	108.41	108.15	107.86	106.53	101.79	110.07	98.997	98.766	101.3	100.34	98.479	98.299	103.55	106.42	102.51	104.2	112.39	109.88	98.649	109.05	103.04	94.094	104.84	102.21	114.54
97.829	102.93	99.924	111.55	97.231	101.34	108.55	94.648	92.109	95.73	103.78	104.02	107.68	92.744	94.404	95.902	95.966	102.07	100.34	97.051	98.369	99.085	105.51	101.18	101	103.05	96.204	106.94	96.288	94.85	102.23	104.28	106.52	102.44	95.342	91.518	93.697	100.43	98.016	105.64	106.3	102.8	101.07	107.5	102.53	105.17	99.871	98.413	106.26	97.46
112.06	115.17	114.93	115.49	104.5	114.08	112.02	112.04	112.97	107.03	103.8	105.58	113.5	118.42	111.09	117.01	103.76	118.89	103.52	117.47	105.48	114.65	105.4	112.25	117.85	123.44	110.94	112.23	109.26	119.5	110.46	113.28	106.16	108.42	108.23	125.61	114.73	108.96	112.86	112.54	111.3	118	113.56	107.81	107.2	116.22	117.21	111.25	106.98	121.02
120.99	118.85	112.2	111.67	117.7	113.63	102.54	114.85	109.11	103.35	110.6	109.47	115.36	109.68	110.14	119.51	107.39	114.11	111.2	116.7	107.76	108.09	112.07	111.25	109.36	116.68	108.48	108.88	98.716	109.55	108.08	112.73	118.46	109.86	114.34	107.5	108.2	106.42	104.28	107.43	111.13	117.73	105.17	110.63	118.29	114.89	110.28	102.08	117.14	111.62
102.71	99.683	107.81	110.76	108.1	106.48	109.08	109.86	113.45	112.25	99.805	107.18	112.75	100.73	104.04	109.7	99.941	99.193	114.54	102.3	102.15	112.31	111.82	104.01	99.419	99.621	97.673	100.41	103.58	104.58	99.63	106.01	109.91	107.5	104.76	100.09	102.5	113.91	109.96	102.19	101.55	110.4	105.68	110.98	111.46	111.49	115.96	104.09	108.46	102.26
95.822	103.44	93.791	96.983	97.301	89.797	98.215	94.345	104.37	93.481	102.36	101.09	102.61	95.932	108.84	100.49	106.9	89.297	103.99	89.487	99.409	102.04	96.35	96.666	94.081	101.53	99.399	93.927	97.258	105.96	97.069	104.36	108.16	99.629	90.466	100.67	108.09	101.19	96.878	91.171	94.004	99.614	99.153	98.614	99.323	93.531	91.918	100.15	96.355	96.396
113.42	109.03	103.06	107.06	111.15	110.45	113.6	102.22	113.27	101.96	112.72	112.69	116.17	116.02	102.5	105.38	103.18	102.11	106.13	102.32	109.08	106.54	97.833	110.17	102.28	107.13	112.45	108.52	109.48	107.33	97.63	101.68	111.65	108.63	101.37	108.94	110.72	100.07	108.21	111.15	108.96	102.71	95.592	100.84	109.84	106.53	106.41	109.57	105.5	101.83
115.71	113.22	111.07	107.13	111.15	109.4	112.67	116.36	112.73	116.77	105.4	110.54	108.02	118.88	119.6	108.56	113.97	110.81	108.73	123.5	124.37	120.63	105.51	118.05	118.69	106.91	115.48	117.64	101.92	110.34	117.08	121.99	108.63	111.58	106.13	108.73	125.58	116.02	106.45	108.33	111.2	118.61	112.74	115.94	109.59	112.07	117.26	117.87	115.37	120.12
109.3	107.21	105.94	109.95	114.53	108.67	105.45	116.26	104.87	104.18	105.1	107.52	100.28	105.57	109.64	105.32	113.59	110.82	108.64	103.99	104.2	109.69	101.53	114.06	108.23	107.46	104.77	105.77	110.06	104.41	103.73	106.9	104.17	104.4	108.95	108.91	111.69	98.306	113.23	107.37	96.888	94.419	108.7	112.44	110.07	110.27	101.69	101.64	111.49	105.79
104.29	101.7	106.55	107.86	114.89	112.43	103.39	107.36	107.2	105.72	108.57	106.93	105.07	103.33	103.96	102.43	114.11	111.25	108.25	116.25	104.85	100.33	104.32	101.4	108.44	111.12	109.76	105.24	100.44	104.8	94.217	96.534	108.8	108.99	108.4	103.53	105.12	100.02	110.13	111.95	104.96	111.66	110.68	100.5	101.6	116.47	96.015	100.3	107.55	106.76
101.43	104.86	106.98	92.968	95.243	102.24	113.1	100.3	101.91	111.3	107.66	109.64	99.761	99.928	96.089	111.72	96.146	108.94	107.99	104.58	97.556	102.6	108.67	101.43	108.7	100.16	100.27	108.94	109.01	95.6	102.9	107.69	108.02	107.93	100.69	98.03	112.24	98.109	100.6	104.84	100.35	101.92	103.35	105.92	92.444	102.88	105.58	100.78	102.95	104.62
114.89	114.35	118.57	113.35	118.19	117.38	117.22	119.06	110.63	108.29	108.49	109.97	113.94	110.83	111.73	110.43	114.81	112.46	118.02	118.32	106.74	116.03	119.47	122.61	118.06	112.52	105.95	109.81	119.56	114.83	120.32	108.53	113.09	111.27	120.62	118.22	111.27	124.9	115.52	110.39	116.6	112.13	110.18	110.29	114.77	110.9	106.17	111.11	109.35	109.3
96.685	102.5	101.59	99.855	110.35	104.11	110.62	98.942	101.8	100.56	116.47	108.32	110.06	103.58	101.34	99.942	99.39	107.01	103.09	105.55	106.41	103.9	100.02	101.31	110.82	98.685	107.53	94.396	107.77	102.49	110.95	106.79	104.56	104.01	110.52	114.33	103.71	121.91	98.94	109.92	101.73	101.36	98.967	109.89	107.57	109.6	102.59	107.64	100.65	107.56
110.24	104.96	101.28	105.87	111.92	110.84	109.66	112.43	115.15	109.69	110.66	122.07	118.15	117.99	107.84	111.72	115.47	106.48	118.55	114.57	113.02	117.8	110.37	114.67	108.65	109.15	113.14	120.75	119.92	114.82	115.29	117.66	114.12	119.36	118.52	105.31	115.02	110.84	108.55	103.55	105.6	110.71	113.86	110.9	107.47	110.13	116.4	115.75	120.38	111.44
117.34	111.82	107.07	110.39	104.47	111.94	113	111.94	116.6	103.3	111.07	110.62	118.22	117.63	110.95	117.22	101.28	110.78	111.12	105.06	107.7	104.92	96.459	113.45	105.4	115.24	110.99	109.26	104.96	111.98	118.35	112.56	102.5	103.29	103.76	112.03	112.4	106.98	111.59	111.38	104.53	109.94	103.74	110.17	111.99	106.1	114.35	114.11	105.04	109.58
111.27	104.38	108.55	113.73	105.42	107.94	99.769	104	100.97	116.77	103.83	105.95	111.74	100.89	101.97	107.19	110.59	109.82	108.33	106.88	99.675	107.05	107.46	109.56	109.02	104.62	100.03	111.03	101.07	96.805	110.94	94.29	107.87	104	108.33	118.26	105.32	113.65	103.35	106.48	112.4	112.11	106.28	96.932	109.23	107.98	103.93	113.35	110.43	112.44
106.29	99.177	108.07	101.03	105.48	105.05	99.208	102.44	102.51	105.1	97.506	104.94	107.41	105.49	110.17	101.71	100.26	103.57	105.02	114.14	103.38	103.65	102.81	96.493	109.87	109.92	100.97	101.65	96.23	100.32	111.35	106.97	105.26	112.34	104.87	110.7	98.98	95.005	105.01	103.24	102.45	100.76	99.117	107.51	106.26	105.27	108.29	101.43	101.54	106.02
128.86	122.89	115.83	117.45	116.24	112.99	119.44	114.79	112.21	110.87	116.05	112.7	126.26	112.16	114.3	110.37	128.8	117.83	121.13	124.17	114.93	121.87	115.51	112.56	117.04	121.1	123.45	105.09	119.38	112	111.67	111.46	123.26	115.81	119.84	118.34	116.19	115.92	121.42	119.74	121.33	114.73	124.79	120.29	120.32	116.93	120.94	109.57	118.75	120.97
116.76	118.95	111.03	118.65	98.694	113.52	107.05	111.84	124.07	114.3	103.62	116.78	111.47	105.48	109.67	110.26	111.12	113.3	112.84	127.99	112.48	123.51	116.85	111.42	114.88	118.64	115.44	112.57	109.45	116.34	121.96	107.03	110.87	112.42	113.74	117.19	113.57	104.97	106.03	98.765	122.37	111.48	112.06	111.5	107.88	104.79	108.3	118.85	123.81	118.16
106.04	108.6	108.7	105.4	106.5	95.277	111.65	103.27	103.88	105.13	106.45	102.9	106.14	96.892	115.32	111.15	111.11	104.04	106.99	109.54	95.341	109.22	110.59	104.23	103.5	97.755	101.68	101.82	104.94	105.9	111.73	109.15	116.41	104.06	110.64	103.1	103.8	102.02	108.69	106.45	103.56	104.83	105.41	104.69	103.99	105.87	109.19	110.9	112.2	104.11
112.42	105.33	106.31	99.607	101.6	111.51	97.641	103.56	111.7	111.35	96.67	101.37	103.41	111.5	109.23	101.71	108.98	110.09	102.11	107.87	111.78	102.95	109.74	99.692	106.73	106.08	116.97	102.15	99.599	111.13	105.48	102.3	103.37	103.61	105.83	103.35	107.04	105.33	90.488	103.91	105.28	100.93	103.6	107.29	110	100.62	103.85	98.181	111.95	111.19
118.23	109.81	105.31	112.92	100.21	110.97	109.28	106.12	103.75	115.14	100.68	106.66	99.675	116.45	104.08	109.7	110.95	103.78	107.72	106.05	101.67	115.43	107.98	104.98	104.92	103.94	111.44	106.64	116.74	110.05	108.88	100.68	97.06	100.05	108.89	105.37	103.86	106.84	111.58	107.31	106.03	105.26	103.94	112.98	110.43	104.13	109.84	100.55	110.95	107.22
103.24	100.96	108.15	105.63	103.68	108.12	95.544	108.2	102.47	112.11	109.98	99.054	101.03	102.78	106.83	99.476	109.2	103.82	106.99	104.03	109.1	100.55	108.04	109.09	105.96	116.95	111.36	110.92	103.55	101.36	112.25	109.55	108.46	102.3	105.08	103	106	111.85	108.76	109.96	109.02	100.28	107.05	104.69	105.06	110.48	103.76	112.49	108.4	106.54
104.87	118.62	107.11	107.59	111.46	106.82	106.61	102.97	109.47	105.15	104.89	100.98	105.13	107.75	109.92	106.12	103.81	107.39	103.26	109.89	108.73	110.12	114.01	105.94	103.3	112.72	101.94	110.65	108.3	108.76	114.84	101.05	107.34	104.41	104.76	105.62	109.66	99.663	96.363	106.14	114.82	109.98	107.28	107.06	99.416	118.06	103.58	112.33	104.05	109.65
106.74	106.9	112.13	111.65	107.68	104.16	102.65	114.04	103.74	108.8	105.3	96.785	104.55	102.15	103.79	106.19	108.23	106.89	102.59	108.6	102.75	114.63	100.42	107.95	109.21	105.3	113.33	107.63	99.031	100.57	100.46	103.28	107.24	120.99	107.74	104.99	109.96	106.11	108.14	101.9	109.51	107.12	97.178	104.77	103.24	106.26	103.78	110.27	108.38	109.37
106.93	95.246	105.1	103.2	105.62	104.48	108.48	108.59	111.76	110.7	99.132	110.3	109.97	104.05	104.03	113.07	102.81	108.66	109.09	97.881	110.41	102.23	106.86	99.44	105.21	112.65	107.12	104.64	107.74	101.71	104.92	105.17	110.75	105.95	104.75	96.65	106.29	111.26	112.25	107.56	107.21	109.04	97.941	105.77	97.785	104.22	105.45	116.72	98.285	106.48
106.66	98.365	107.92	109.99	108.07	104.71	106.72	106.44	112.48	110.52	107.23	105.11	98.481	110.24	104.1	97.787	101.05	107.11	101.45	105.72	99.581	104.11	115.58	100.68	102.7	104.1	108.24	106	104.3	102.89	90.886	100.81	115.04	107.4	109.96	104.45	105.68	109.1	104.42	105.83	107.81	108.94	118.31	108.05	109.8	111.98	107.04	110.33	110.84	108.07
106.76	102.42	110.48	113.86	112.86	102.46	109.03	101.24	108.66	108.43	105.03	104.89	105.07	104.54	112.09	108.7	101.75	105.29	106.53	102.31	105.78	103.09	105.08	105.69	107.89	98.756	110.16	103.98	106.66	104.68	102.93	113.27	107.07	108.47	105.88	106.35	88.534	107.62	102.39	105.57	108.43	100.31	102.66	104.17	99.519	108.26	107.21	110.48	106.59	98.405
112.35	107.46	121.68	113.44	117.35	109.22	121.7	108.97	113.64	112.05	107.71	122.14	114.89	108.26	113.08	116.1	113.81	102.2	116.59	115.94	118.59	110.74	111.18	115.04	108.7	112.2	114.06	118.07	121.91	112.69	106.33	109.74	114.65	105.14	109.65	114.37	109.27	111.14	110.35	118.63	101.77	115.88	114.73	109.8	111.82	109.78	105.49	113.19	123.05	116.91
103.28	97.761	105.73	97.435	101.42	104.61	105.84	103.99	102.08	95.05	111.59	90.948	99.051	99.616	108.22	107.37	104.17	97.957	98.716	97.056	98.327	89.373	105.75	102.21	102.33	99.438	105.25	102.96	102.86	102.85	92.27	101.18	101.71	98.789	96.327	96.689	100.23	99.99	98.33	100.72	99.916	99.242	100.74	103.96	101.44	103.07	108.32	104.25	99.768	103.11
108.26	112.26	110.45	117.05	106.16	112.59	105.41	115.27	108.5	119.73	111.31	115.18	116.62	114.22	111.16	116.33	105.2	106.84	116.75	113.66	112.85	109.37	114.57	107.22	104.14	108.36	112.7	106.25	121.35	113.44	108.57	108.7	118.56	111.76	104.76	108.03	115.41	107.69	107.91	110.19	107.6	112.5	120.95	107.58	119.99	103.8	114.02	111.24	121.94	111.14
96.809	102.73	105.15	106.22	109.63	108.2	99.373	101.23	115.54	105.05	114.71	105.04	105.52	106.16	109.7	104.82	108.24	103.11	103.79	103.11	106.22	111.08	99.119	103.31	104.81	108.34	98.398	102.33	97.332	105.69	112.77	109.31	109.54	105.38	104.55	106.39	103.18	110.49	107.06	105.19	99.911	112.29	100.42	113.68	110.65	112.69	105.54	103.6	109.47	110.22
109.01	110.21	108.3	108.7	117.12	107.84	102.73	101.04	108.32	108.36	109.93	106.29	107.98	106.85	105.47	110.36	105.02	109.51	109.74	114.39	109.59	103.31	102.2	107.93	100.39	104.82	109.26	109.38	114.15	105.85	113.46	104.96	104.11	108.49	106.16	105.96	109.47	103.93	104.09	107.39	98.627	108.48	110.78	104.37	110.78	107.3	110.68	96.757	105.09	105.43
98.77	106.53	112.58	113.38	105.29	105.47	105.53	106.22	99.266	100.42	103.78	113.19	104.05	106.14	100.33	113.55	101.66	106.33	96.791	101.73	98.109	101.39	104.89	114.4	111.3	110.33	112.27	103.81	111.81	110.83	109.39	113	111.88	110.9	115.84	109.86	109.32	104.17	108.67	104.33	106.36	103.83	108.47	103.2	105.08	113.74	100.46	97.968	107.35	110.29
105.54	115.58	112.09	102.7	114.63	115.89	104.94	108.34	113.32	118.23	113.32	119.37	118.87	102.4	115.34	117.12	106.61	118.05	112.58	111.61	110.28	104.41	112.66	115.29	112.9	109.98	118.7	113	120.1	107.85	114.69	114.77	105.67	109.75	112.88	107.63	114.37	107.44	109.57	104.73	120.26	123.37	102.45	114.84	112.64	117.77	109.53	106.96	114.42	125.18
104.17	116.1	111.97	106.63	113.85	106.72	110.83	100.58	111.94	113.94	108.81	98.435	111.31	109.45	114.16	99.791	109.3	105.29	117.86	107.11	112.64	106.82	108.15	108	113.11	107.66	112.84	106.74	114.89	104.9	109.42	103.85	108.1	112.39	114.96	116.3	109.64	105.84	107.41	101.87	114.15	117.64	109.24	108.86	108	121.25	122.84	116.89	108.87	114.37
117.67	109.57	116.15	108.81	107.74	100.11	108.44	109.59	96.37	105.7	108.42	115.24	102.45	104.17	99.351	105.35	107.92	112.61	98.403	114.62	110.55	106.82	104.26	105.11	101.15	104.67	109.21	107.27	104.24	106.51	103.56	100.76	94.314	97.031	110.4	102.61	105.45	110.41	98.903	102.79	103.26	108.57	112.65	99.766	104.91	114.86	101.3	101.32	87.805	114.82
96.069	105.97	111.53	107.72	107.38	105.52	112.22	105.95	109	107.51	111.19	111.28	91.054	108.52	94.773	103.54	106.47	108.55	110.03	107.73	104.58	111.55	98.656	102.86	109.88	102.41	111.75	112.47	103.91	109.35	112.43	103.57	103.46	108.31	108.41	106.29	109.92	110.04	101.25	109.75	103.49	110.04	103.3	110.71	106.08	109.22	96.436	108.27	108.22	104.31
111.04	114.61	112.77	109.77	102.37	108.89	116.02	109.48	102.72	111.85	106.69	111.18	110.45	113.28	109.17	113.98	115.66	112.74	106.25	116.39	110.24	101.96	105.95	107.29	113.54	113.61	108.02	113.04	108.54	110.33	113.67	104.24	105.61	111.47	120.67	112.64	115.41	116.5	112.22	107.91	107.75	118.75	104.64	114.55	109.35	106.51	120.88	118.22	116.01	106.17
104.18	117.41	119.74	110.78	116.55	113.84	113.71	110.18	111.35	108.82	112.29	106.81	109.97	113.16	115.54	118.91	103.15	111.01	103.37	106.21	110.75	104.79	117.35	117.02	115.25	109.98	109.19	113.31	100.5	116.36	112.66	104.16	112.64	100.47	111.56	119.78	108.07	109.92	104.24	111.84	105.63	112.76	114.55	113.4	106.71	114.26	112.86	115.51	113.69	106.32
118.82	122.33	108.71	108.68	110.08	99.171	117.62	102.48	101.45	113.45	113.89	118.23	111.02	116.43	103.29	113.44	111.34	108.18	111.92	107.66	112	109.37	115.5	111.88	114.06	110.6	114.78	113.76	111.93	115.07	114.85	116.57	114.61	111.5	118.58	113.32	119.58	117.29	107.31	105.54	107.44	112.01	112.18	112.5	110.87	116.44	112.73	114.85	110.35	114.78
110.11	100.16	107.21	92.241	98.467	101.92	97.156	101.15	101.95	98.057	96.036	100.01	100.78	95.471	109.59	100.04	103.94	97.012	101.07	98.677	95.966	89.028	91.414	100.24	112.46	102.59	102.04	103.8	101.28	94.019	86.67	105.87	93.068	100.42	90.222	99.661	94.84	99.036	106.08	100.45	106.85	102.52	94.52	104.16	97.613	100.06	101.03	102.78	100.93	102.26
100.3	107.79	107.64	109.03	93.906	105.18	103.59	102.06	105.75	106.75	113.28	101.57	105.43	87.442	98.662	106.91	100.06	100.19	107.54	116.11	104.22	103.6	111.53	96.699	107.52	94.922	111.66	112.45	101.71	104.71	104.22	103.92	93.989	105.69	102.55	98.389	97.823	107.98	100.53	104.26	102.64	88.691	104.13	111.12	109.39	98.596	106.49	96.123	102.17	107.65
111.42	115.66	113.28	109.99	107.03	105.46	107.92	114.9	104.6	107.1	102.58	108.72	107.43	108.65	104.9	110.36	107.34	116.62	106.65	114.13	107.71	99.531	102.46	108.05	123.07	111.88	116.96	116.68	121.2	117.51	113.08	111	105.33	95.955	103.98	122.45	107.82	115.46	105.06	105.47	108.8	112.34	108.18	116.81	104.46	117.48	105.72	114.9	106.26	107.43
99.036	101.57	105.62	105.78	105.54	102.96	102.92	101.72	111.84	97.546	99.045	101.82	98.345	108.42	108.86	99.569	105.88	103.69	105.32	103.04	102.79	115.51	106.8	101.01	102.47	102.69	105.4	101.46	102.25	107.56	106.7	105.12	109.57	114.91	102.1	119.96	92.561	101.88	105.04	100.35	101.56	102.31	97.308	106.21	103.97	102.05	103.87	100.28	108.44	101.94
113.95	117.81	106.48	112.49	110.31	101.92	114.5	116.45	109.69	103.3	110.54	117.76	105.97	110.6	113.9	113.53	116.59	117.55	117.54	107.97	111.23	111.3	109.14	111.35	109.92	101.89	107.09	109.58	108.23	124.5	106.14	113.81	110.4	102.59	114.12	114.45	119.38	107.94	112.86	105.87	109.56	105.87	112.75	118.13	105.47	106.26	112.89	110.78	113.86	121.33
103.45	116.02	110.87	113.37	114.17	106.72	115.75	115.96	112.39	103.64	108.47	103.48	108.73	111.61	109.89	115.4	112.46	114.19	102.79	110.26	108.68	125.1	116.51	112.8	105.06	111.21	119.95	101.32	115.17	105.32	119.54	112.01	110.09	110.15	111.68	114.44	111.54	107.82	112.66	112.45	108.81	120.4	103.48	120.46	107.76	114.73	107.71	115.82	115.36	110.65
102.77	106.44	110.36	108.53	118.18	111.63	107.84	100.72	112.93	114.45	109.23	103.16	103.51	107.13	106.09	103.64	110.7	101.22	103.7	110.09	104.5	96.456	103.76	113.92	106.11	104.65	99.842	110.57	108.36	103.63	106.68	105.39	106.37	110.9	103.36	112.89	106.4	104.18	103.2	117.45	94.668	98.301	107.33	108.88	102.43	110.26	108.5	108.51	109.23	108.25
111.12	114.19	105.48	114.41	113	108.93	110.65	113.38	116.04	112.55	112.25	114.73	115.41	109.49	116.08	114	108.55	111.32	107.58	108.11	101.95	113.59	110.44	114.63	115.1	117.56	105.88	110.66	116.65	109.34	109.64	115.87	111.57	112.24	103.61	110.23	102.44	110.74	113.29	114.86	106.73	106.61	101.76	103.51	110.57	108.64	116.48	115.75	112.76	116.45
108.24	106.86	109.61	104.57	103.1	100.29	113.95	102.94	109.32	111.61	106.3	106.77	110.08	106.7	107.48	114.09	107.76	104.93	108.1	100.22	110.22	109.53	100.79	104.2	101.65	105.39	105.05	116.25	116.07	109.91	99.136	93.608	108.47	98.863	105.91	103.87	104.99	102.34	102.56	115	104.69	104.78	108.49	100.43	109.36	106.44	102.12	101.17	117.33	96.057
100.02	101.9	96.712	99.102	92.952	104	100.88	101.17	97.438	106.44	101.02	104.27	105.91	94.728	101.27	100	93.049	104.79	94.665	100.51	105.78	101.84	87.655	105.21	98.77	101.06	112.28	101.67	94.762	96.501	88.279	98.265	93.909	98.608	99.431	92.799	103.35	104.42	96.417	93.547	102.71	95.19	100.29	108.66	97.112	102.13	97.845	104.63	97.391	95.629
100.23	97.57	105.58	107.14	105.56	105.99	107.1	104.03	104.27	108.52	108.29	104.57	114.42	98.246	100.75	106.94	99.683	101.4	105.16	105.38	112.32	109.61	94.292	98.77	99.404	107.02	97.827	121.91	108.92	103.47	100.25	99.051	104.87	101.39	105.78	107.25	104.61	108.69	100.88	102.35	110.46	105.47	104.07	108.8	103.79	98.663	100.7	109.75	102.84	99.49
115.38	98.698	111.97	112.13	109.35	112.24	117.5	115.5	118.96	110.76	112.66	112.03	103.41	117.43	110.64	114.21	104.46	116.73	113.26	116.41	111.35	109.36	109.47	113.48	110.13	117.17	109.4	123.23	115.08	112.74	112.43	111.86	114.27	108.31	112.56	107.57	106.3	109.45	110.07	105.56	106.25	125.77	110.69	116.76	108.69	108.82	107.06	114.48	108.84	110.06
101.94	104.25	93.286	106.86	95.517	105.54	105.96	104.26	98.852	98.608	96.783	99.114	100.65	103.05	94.928	96.943	95.969	102.82	104.29	103.85	98.435	100.17	92.041	99.915	104.44	98.693	105.74	100.49	93.304	96.036	107.36	93.031	94.284	106.86	98.975	101.97	99.428	104.21	101.67	99.176	98.869	99.795	98.839	101.17	99.708	100.42	97.341	103.13	101.6	99.304
93.681	94.617	109.77	105.56	95.559	96.053	97.622	99.273	98.049	102.69	100.95	100.75	99.648	104.41	94.024	99.665	96.819	99.801	93.535	104.07	103.77	94.968	103.7	94.013	106.4	103.53	105.36	96.573	98.969	96.906	93.543	96.884	96.336	102.98	98.41	90.825	104.99	99.541	101.16	104.59	99.475	102.68	105.99	98.608	103.07	105.23	106.76	102.75	95.853	102.86
111.94	102.52	110.03	106.24	106.16	106.85	103.27	106.85	101.13	109.87	110.38	100.46	104.3	101.67	108.06	107.15	111.07	106.7	102.94	99.628	99.164	104.69	95.252	99.648	105.29	109.71	102.74	107.28	100.51	103.96	107.31	106.38	91.51	98.144	94.365	105.41	100.77	106.67	102.66	104.08	104.71	105.75	98.346	107.62	104.91	110.57	98.316	107.16	108.1	94.243
105.17	101.86	97.085	101.5	105.78	105.61	109.81	96.849	100.2	97.154	108.36	102.27	96.962	99.266	102.64	107.52	105.79	115.83	108.1	111.42	109.01	108.42	117.46	92.712	103.16	108.56	96.549	104.2	101.03	105.97	105.18	112.85	115.2	107.8	103	101.41	109.9	102.95	114.38	115.95	108.72	95.251	104.87	101.41	107.18	103.27	111.13	101.64	108.48	102.11
105.32	108.49	105.45	109.29	113.88	103.83	112.07	115.51	111.3	96.344	98.752	106.42	106.2	105.44	112.11	107.23	115.99	100.25	105.91	97.012	98.065	101.78	115.49	103.43	96.721	105.43	111.54	99.382	112.63	111.02	109.76	105.69	112.28	103.64	100.5	106.46	106.42	103.89	102.46	107.51	108.71	99.115	107.77	107.41	98.022	105.83	110.24	113.78	102.94	106.41
115.43	118.64	103.25	111.07	99.303	111.16	101.25	102.54	104.21	110.91	99.902	111.52	101.25	101.25	108.99	111.54	107.36	110.58	109.3	101.89	100.45	108.43	102.23	107.43	100.79	116.28	112.01	108.46	98.291	106.4	107.84	103.96	113.76	110.61	99.959	108.41	105.46	111.5	103.48	99.862	109.95	108.51	110.04	108.6	113.41	115.41	106.73	109.63	102.08	98.865
114.13	113.7	116.3	115.51	108.36	108.56	109.54	105.1	108.97	113	110.2	110.66	111.15	104.26	110.85	114.9	104.71	113.91	114.67	113.34	116.92	111.55	109.21	123.58	116.27	119.07	113.48	114.18	112.6	114.17	114.61	108.25	114.15	111.33	103.08	104.96	114.13	113.93	110.67	114.23	114.05	106.72	111.13	112.73	113.83	107.59	112.73	110.72	116.68	113.25
103.21	100.44	108.59	105.15	98.348	99.537	105.59	106.66	108.69	105.41	112.81	107.77	100.98	109.96	103.98	99.841	101.29	107.54	107.87	107.18	108.48	96.149	103.31	100.98	110.1	103.42	96.158	106.66	106.81	99.011	114.21	109.89	99.101	104.13	107.47	102.14	108.32	107.82	103.53	97.229	101.8	106.75	102.37	114.68	107.62	101.95	100.43	114.62	109.78	105.06
113.59	114.21	103.57	108.11	114.07	110.54	109.75	111.66	118.23	106.78	104.03	106.81	110.71	111.35	117.48	119.73	115.65	112.49	118.73	119.71	109.06	110.76	112.55	120.15	118.03	110.7	115.97	113.51	112.97	113.34	119.08	115.9	110.68	109.53	107.58	113.4	113.87	116.81	113.55	107.08	109.69	114.58	104.34	114.51	109.75	110.73	113.38	112.35	111.6	112.96
121.53	112.18	120.04	111.44	112.94	113.73	111.66	110.21	116.22	114.39	122.6	110.87	113.81	110.74	114.83	101.84	112.89	100.79	115.05	104.76	118.19	114.47	111.96	104.9	109.9	111.83	116.06	114.48	110.92	118.44	112.18	111.01	113.88	115.88	116.29	112.43	117.32	114.28	108.59	114.15	104.97	116.3	120.53	117.8	111.67	120.89	110.03	105.61	108.37	119.02
108.18	108.5	103.38	110.72	108.75	104.54	106.97	104.41	112.9	106.41	106.05	103.98	106.41	106.59	109.43	106.4	107.55	99.216	94.198	100.34	102.74	103.53	103.04	113.26	101.77	104.93	108.41	110.83	101.85	101.57	100.56	105.1	106.17	109.73	103.12	112.92	106.19	104.96	110.9	102.39	103.45	107.6	103.09	104.44	105.33	103.72	101.77	103.8	106.97	114.2
119.23	115.96	124.73	117.64	114.95	112.88	122.61	119.96	120.21	111.59	123.96	123.97	112.96	121.43	118.1	119.1	114.72	119.96	113.7	119.37	118.07	115.09	113.67	119.02	131.66	127.03	117.45	126	122.18	115.06	113.31	119.7	117.73	115.41	117.84	124.03	109.33	122.69	117.88	123.74	126.37	114.75	123.82	122.13	114.37	123.46	126.96	121.76	114.32	113.02
113.11	119.31	117.32	113.38	124.89	117.48	120.1	119.64	114.48	117.92	117.93	120.75	114.6	123.78	112.96	117.58	124.6	113.61	118.15	107.64	117.91	113.77	108.41	126.03	111.78	112.15	110.85	120.98	120.11	109.17	117.04	113.02	128.27	120.93	115.69	119.74	112.94	122.76	112.67	116	111.25	120.91	117.91	116.53	121.15	121.88	111.33	124.13	119.45	117.42
119.3	118.06	115.03	122.78	113.55	109.48	106.38	108.3	111.77	115.65	109.52	118.71	116.15	112.05	104.5	111.5	110.65	109.3	106.21	112.17	122.31	112.73	115.01	106.34	104.81	112.21	117.33	116.92	108.9	103.57	122.01	113.45	112.88	116.48	113.19	110.82	106.34	113.72	114.62	110.53	109.68	113	114.94	120.64	109.31	106.77	107.85	107.59	110.55	107.01
104.5	106.38	113.18	115.97	112.29	117.92	113.42	105.06	110.54	120.15	108.41	107.27	111.49	116.15	111.59	114.47	106.92	106.13	116.5	122.62	102.04	115.95	103.41	117.87	105.2	112.34	118.94	114.06	112.59	106	119.84	115.22	109.97	106.45	117.09	106.11	112.59	111.42	115.52	109.77	121.82	113.62	107.5	116.57	117.71	105.33	114.58	114.75	107.14	111.02
109.4	99.053	106.52	106.23	108.11	107.63	110.74	104.92	107.07	111.15	98.924	108.55	105.15	101.01	108.35	103.81	103.56	98.432	107.43	104.16	102.03	104.27	97.031	99.182	110.54	106.49	104.76	99.871	106.92	104.17	108.7	102.73	107.59	100.38	104.49	101.72	96.475	99.486	110.2	102.94	106.84	108.04	96.6	110.28	110.94	101.22	112.8	106.69	100.49	103.72
111.91	114.57	106.49	107.44	104.61	121.17	117.46	110.82	114.42	112.91	116.03	122.56	111.41	115.44	117.39	110.49	116.85	114.59	105.74	109.22	114.25	114.01	110.67	105.82	110.5	117.5	112.95	117.45	117.18	108.46	111.92	111.78	112.49	118.46	116.5	108.17	118.21	111.2	110.73	107.89	116.27	125.12	112.68	117.82	113.08	120.12	111.3	113.65	122.3	112.59
106.56	101.49	106.92	108.9	107.48	105.38	105.09	110.44	97.666	105.02	103.72	110.89	108.97	108.96	104.69	112.32	103.15	106.61	94.822	101.35	109.07	112.43	109.21	101.65	105.53	110.73	105.22	101.55	107.61	113.49	105.99	100.27	101.13	99.365	102.93	103.71	110.82	107.37	109.19	101.95	96.912	108.95	111.05	95.939	102.38	106.29	116.13	99.708	110.81	109.2
108.25	116.8	113.31	116.38	107.86	114.73	116.98	114.1	115.18	118.3	110.61	109.73	113.03	111.02	113.73	111.12	112.87	117.39	106.94	123.15	117.74	107.97	102.77	113.9	119.81	113.23	116.34	110.69	110.87	106.14	116.26	105.06	115.43	112.59	113.46	114.63	113.93	110.89	112.47	112.6	121.39	117.29	109.54	117.5	103.74	116.5	112.89	103.44	106.28	106.4
111.45	110.94	112.1	108.41	106.01	103.44	105.29	109.89	105.88	109.11	114.23	106.52	108.47	104.6	101.25	110.67	101.76	104.61	103.67	110.24	101.91	99.618	106.6	108.54	106.39	105.34	110.93	110.37	111.32	101.24	113.34	106.94	104.98	114.78	111.43	107.24	105.11	102.91	105.34	108.11	102.46	102.25	108.55	101.67	99.094	115.97	109.3	108.39	114.67	112.4
107.15	111.53	105.32	105.45	99.494	109.46	94.899	112.44	112.56	103.69	106.5	110.81	115.2	107.52	103.96	103.57	110.09	104.11	109.55	101.98	100.49	114.84	110.63	103.47	109.69	110.51	109.85	107.56	105.94	109.79	102.64	106.17	95.487	104.32	103.98	101.5	110.21	103.9	107.95	110.1	106.1	99.921	114.06	101.45	114.88	111.04	111.48	109.35	107.31	107.86
118.54	110.13	104.76	115.21	104.11	106.23	106.92	113.96	104.25	105.83	112.04	108.37	109.79	113.62	109.72	108.71	108.01	114.04	105.2	104.98	108.04	111.77	110.65	109.58	116.05	111.98	113.43	110.31	113.38	119.6	112.91	108.82	109.74	107.12	114.68	113.57	112.19	105.74	116.47	110.21	111.55	117.93	103.36	106.66	106.96	118.27	119.49	109.69	116.87	108.95
99.761	101.1	93.932	106.58	98.594	107.85	96.857	97.703	99.278	97.627	104.4	100.96	105.64	90.891	98.712	91.103	101.79	100.04	100.68	98.376	111.9	108.4	103.1	90.784	100.6	99.73	93.401	107.99	108.38	104.2	101.96	96.645	100.74	91.269	96.18	94.158	109.42	101.16	98.097	106.12	95.943	103.47	107.08	100.12	106.23	94.972	98.826	100.96	106.48	102.32
108.97	121.06	112.37	116.19	110.17	114.44	115.88	112.71	111	117.47	111.23	111.53	111.37	111.96	111.86	107.8	109.48	116.55	106.67	111.96	112.29	121.43	115.72	105.38	112.32	114.05	108.83	105.58	103.51	109.56	114.34	117.42	117.35	109.2	108.4	108.69	115.96	113.4	124.58	108.94	112.53	103.36	113.63	105.15	111.2	117.45	115.58	112.65	108.3	115.09
106.94	109.33	115.54	110.66	114.23	107.06	105.72	107.33	106.84	108.24	108.06	112.47	97.96	108.9	115.96	109.66	113.17	119.49	110.4	114.43	105.39	112.28	116.75	113.97	112.08	111.22	113.88	113.34	112.96	107.37	112.89	114.63	100.57	107.59	117.2	112.23	112.92	103.3	119.15	116.76	109.72	111.83	106.99	105.44	110.95	113.94	112.14	111.29	105.08	116.48
113.23	116.56	117.09	111.3	110.57	101.87	112.14	113.8	118.66	111.38	108.85	108.15	112.22	111.04	115.98	114.73	106.07	113.57	102.92	110.87	101.32	118.47	103.56	105.08	113.39	109.42	116.21	102.96	113.57	104.57	110.87	118.32	108.14	110.55	108.49	118.31	100.5	108.78	102.87	108.88	109.71	114.96	117.65	106.11	115.84	103.78	103.33	109.93	107	114.93
106.11	109.43	106.11	109.29	113.2	104.33	106.56	107.26	112.05	91.879	107.77	111.1	110.54	95.113	106.79	104.15	102.64	109.49	110.15	101.54	105.9	106.7	100.42	101.32	103.45	103.74	109.03	95.191	101.17	105.32	93.12	107.58	113.23	111.31	94.897	115.9	112.21	106.94	106.42	113.85	99.806	94.704	102.25	112.28	108.74	111.82	111.3	105.03	109.44	103.95
113.05	116.59	110.87	110.66	102.48	107.38	110.12	111.34	121.24	114.61	109.86	113.16	101.85	107.43	119.94	113.74	120.51	116.8	113.56	111.7	112.19	109.4	116.58	115.41	109.35	113.54	105.93	106.02	118.08	107.61	107.68	111.74	110.96	107.39	109.52	111.76	102.14	116.59	114.48	112.91	123.86	116.21	105.44	112.85	103.11	120.02	104.24	106.47	105.91	114.78
96.976	109.82	111.63	112.16	103.17	117.55	109.5	99.813	110.81	111.45	110.04	104.68	99.105	112.21	100.78	98.603	99.96	100.31	108.16	114.26	106.81	110.89	105.28	105.28	109.31	103.33	112.85	102.46	101.42	101.35	98.279	94.627	100.12	110.5	105.53	107.13	109.06	103.16	100.94	98.965	106.23	109.55	102.08	98.798	104.13	108.27	114.22	103.19	98.689	96.772
103.34	101.5	99.748	120.33	109.57	103.72	105.75	104.61	105.24	109.01	93.88	109.7	101.52	109.11	106.95	102.19	99.304	109.76	99.166	110.65	105.51	106.65	111.35	104.16	102.86	110.53	102.63	101	109.09	100.8	103.15	103.45	98.878	111.84	104.06	104.17	100.95	99.571	100.84	103.11	99.887	98.441	99.49	103.03	100.26	100.55	108.65	109.81	99.494	99.44
111.24	121.15	109.77	115.89	107.52	118.09	119.23	107.85	107.39	115.97	103.05	102.41	112.93	108.34	119.96	110.3	106.39	115.71	112.76	108.23	112.48	113.55	105.97	111.24	113.13	117.67	103.17	103.36	112.99	117.22	111.71	115.68	104.16	113.84	113.59	110.45	122.43	107.69	110.61	109.95	108.08	102.61	118.59	116.32	109.11	106.84	107.28	115.14	121.43	116.87
104.61	108.09	93.845	98.012	97.657	112.98	116.73	105	106.51	100.1	101.82	107.84	105.03	107.98	100.94	106.18	103.53	103.21	100.3	110.57	101.38	95.179	103.47	111.75	106	109.49	100.35	106.06	110.98	113.44	100.32	115.66	99.137	98.655	107.8	102.4	104.85	101.37	108.04	106.44	96.48	103.9	109.85	98.287	100.5	105.63	97.921	93.141	115.44	108.67
101.25	99.887	101.17	104.6	98.501	100.3	109.23	111.2	104.3	102.17	97.909	103.11	105.17	107.44	100.99	110.58	100.47	93.99	107.68	107.94	103.79	106.16	106.49	106.01	112.49	114.44	112.84	106.54	104.67	107.56	99.472	113.32	106.24	109.13	96.511	104.16	106.91	108.43	104.62	106.7	112.86	107.61	102.49	99.103	108.01	109.14	105.45	109.83	102.04	100.59
121.55	105.03	111.45	119.73	99.039	108.24	119.77	110.53	113.22	128.54	110.44	109.57	115.81	123.09	111.87	103.15	119.69	129.35	114.57	122.09	112.17	114.78	118.16	110.6	115.64	114.09	115.15	112.81	116.35	113.11	111.96	114.59	114.11	112.04	110.05	123.94	121.63	115.95	116.06	115.66	120.26	114.52	120.57	118.82	109.51	107.58	115.92	121.27	118.22	114.11
104.15	108.08	102.81	112.26	99.196	99.186	94.174	109.58	110.98	109.11	100.34	106.51	108.53	100.9	101.07	102.8	100.79	106.72	104.06	106.36	114.5	110.48	102.39	106.96	98.166	97.679	100.29	103.14	106.81	106.26	115.36	101.07	107.39	106.61	106.46	107.17	103.57	110.07	110.72	100.19	106.87	101.78	105.8	102.55	89.75	107.32	100.45	109.18	107.79	111.62
106.91	104.98	107.78	99.94	109.58	105.57	103.71	103.75	103.79	104.35	106.83	111.01	105.3	98.492	111.39	105.61	107.03	113.44	110.94	113.66	104.75	111.61	108.82	106.6	117.96	107.09	108.11	107.2	107.13	112.88	107.91	105.47	97.898	104.34	105.98	110.95	104.78	104.62	104.1	115.54	100.84	115.19	108.94	110.11	98.714	111.44	106.7	105.73	104.87	102.14
107.54	118.27	108.65	108.97	106.92	115.44	110.05	113.67	111.58	119.37	112.98	106.6	112.34	114.93	108.94	105.33	122.04	110.6	117.63	112.24	104.81	105.5	111.97	105.76	106.6	106.12	106.47	108.4	105.33	116.03	111.53	118.27	116.77	107.05	108.56	108.95	103.93	100.41	107.14	96.302	111	101.24	110.61	111.29	115.48	117.8	114.73	109.55	102.17	112.61
105.5	98.791	100	104.22	110.31	103.36	103.4	101.9	105.38	108.18	111.08	99.2	112.06	102.86	102.99	103.26	113.81	108.77	106.57	114.11	100.71	106.28	103.64	99.816	106.45	108.44	106.31	110.08	102.3	98.694	103.37	109.26	99.754	99.395	101.55	108.82	95.507	104.55	105.1	112.22	101.12	110.73	110.53	107.61	103.75	106.65	105.6	104.81	110.01	102.09
93.78	102.57	97.554	108.08	103.67	106.24	114.97	110.57	107.89	105.43	96.73	96.008	105.36	101.11	111.92	102.55	106.16	107.28	102.38	109.88	113.42	105.95	101.67	98.896	102.14	109.18	111.53	110.96	103.07	102.99	108.99	110.17	104.13	105.97	96.982	98.476	108.51	103.19	108.69	103.26	106.42	106.86	108.43	100.06	99.705	104.96	106	107.38	104.32	100.37
116.08	104.42	115.28	116.36	117.48	111.01	112.87	111.38	110.27	107.67	110.07	113.24	120.46	121.26	115.02	109.32	121.63	110.57	109.21	113.47	120.45	115.54	104.44	103.16	109.26	107.99	122.17	108.87	120.52	118.51	118.1	111.31	112.85	111.11	122.37	110.59	114.25	119.79	112.91	119.3	112.26	116.51	108.75	102.36	109.15	119.55	111.44	117.66	111.46	105.74
104.02	95.607	108.27	112.41	113.46	112.3	108.3	99.059	114.44	105.77	109.66	111.05	106.84	107.96	110.39	114.17	109.26	108.01	102.74	107.56	105.22	106.95	103.66	103.37	106.96	106.91	114.06	109.53	114.74	113.19	109.55	110.81	94.442	103.45	113.21	107.02	104.88	99.549	100.21	108.95	109.36	95.995	102.13	103.29	101.42	113.87	113.12	115.86	106.93	106.34
109.17	111.19	104.75	105.82	111.61	101.83	113.79	111.72	114.72	115.98	104.7	111.21	118.55	108.71	110.31	114.84	107.75	109.68	114.44	108.22	109.75	109.7	107.22	104.33	107.37	118.29	118.83	103.64	114.66	106.87	115.67	114.68	98.41	114.92	115.67	110.72	114.35	110.14	108.07	110.58	108.16	116.75	111.55	107.18	114.17	115.16	108.96	106.53	106.82	105.91
113.68	114.38	113.49	107.84	117.49	103.08	114.45	124.85	110.6	111.19	112.79	112.4	108.18	108.45	110.14	115.01	110.78	120.26	99.708	111.18	123.34	115.76	115.7	101.07	117.59	113.29	111.43	117.92	102.85	110.84	110.28	105.59	119.87	110.45	114.04	111.01	117.03	112.7	122.67	124.67	117.36	103.03	116.97	108.49	111.04	104.8	106.6	114.32	107.16	114.92
108.04	108.6	106.96	111.05	106.93	107.88	102.82	113.16	106.9	103.88	109.57	102.05	111.24	97.213	109.21	108.95	113.15	110.26	100.1	114.37	104.56	112.28	108.26	97.33	106.35	112.97	109.99	106.47	107.92	107.25	111.47	107.27	115.54	102.97	113.08	103.97	102.24	105.26	108	100.78	103.6	105.44	111.48	103.68	114.72	113.15	109.47	100.7	102.88	107.48
103.26	99.845	107.3	108.51	104.18	102.47	110.11	104.22	108.55	112.83	95.745	107.35	102.31	105.1	102.66	98.895	96.065	105.05	114.45	110.21	106.62	110.4	108.57	107.06	111.42	97.353	111.36	108.31	96.627	118.25	108.88	98.871	104.34	98.347	111.85	95.881	109.23	110.53	105.23	109.52	106.76	105.22	104.46	104.06	102.08	105.85	100.42	108.57	97.926	107.83
110.61	113.97	101.17	115.28	101.28	101.14	103.45	100.58	110.34	108.26	96.135	106.64	102.32	96.866	98.104	106.98	107.07	107.3	100.21	110.52	106.5	105.4	108.3	109.44	107.02	105.59	112.87	108.56	105.28	106.58	108.95	103.11	117.86	112.65	107.25	112.16	102.13	117.2	111.21	99.723	106.05	110.71	89.948	111.57	106.24	102.18	107.91	108.03	109.94	104.25
107.68	101.15	105.46	103.65	100.63	104.19	109.35	101.28	115.8	97.256	102.6	106.57	105.3	106.37	109.85	100.9	104.98	105.55	115.45	104.37	100.96	105.66	101.12	115.67	105.52	106.66	94.193	99.75	106.18	108.25	101.96	105.61	110.29	100.56	114.13	101.35	100.47	101.26	105.76	99.303	106.64	105.42	102.58	110.87	105.86	111.86	105.49	107.8	103.95	105.27
104.99	104.98	111.21	106.93	109.51	114.86	106.43	117.43	106	110.91	114.24	109.56	105.43	105.15	112.14	120.95	113.53	112	107.81	109.95	116.7	100.72	109.56	115.99	104.15	111.83	110.29	100.75	111.13	111.54	111.89	115.23	112.57	118.53	114.83	114.38	109.27	126.07	107.42	110.16	116.67	111.72	113.89	121.07	103.64	96.418	111.86	111.02	106.55	109.14
115.75	109.68	111.74	116.99	116.5	114.17	120.14	120.35	119.34	115.71	111.27	116.15	115.19	110.8	114.88	108.76	111.74	114.65	118.77	112.1	110.31	109.65	113.46	107.25	121.52	119.41	113.44	108.02	110.2	111.9	113.13	114.91	110.23	114.76	110.78	107.87	109.94	99.836	109.91	111.64	108.53	111.15	110.38	104.89	114.05	118.4	106.81	108.45	107.43	112.28
102.29	93.185	101.13	116.17	111.36	106.77	105.23	113.6	110.97	106.64	110.84	101.47	110.34	104.28	101.76	108.86	102.19	103.8	98.283	109.91	109.23	109.91	116.28	100.92	90.522	106.41	108.3	105.23	115.54	112.88	112.54	108.89	106.09	96.832	108.86	118.49	97.534	96.827	100.81	105.07	105.68	103.66	101.1	110.56	98.698	106.27	102.7	107.1	102.09	100.01
94.15	100.27	111.55	108.62	103.55	96.185	104.56	96.874	105.66	100.53	95.802	94.938	102.79	101.86	95.566	98.691	93.641	104.29	107.7	94.864	103.94	102.08	99.049	103.31	102.34	103.36	97.648	91.122	98.543	94.882	100.59	95.038	96.068	104.12	100.39	94.117	103.61	95.41	94.939	98.252	105.72	99.174	97.927	96.492	101.27	102.98	100.36	92.752	100.62	100.73
104.36	106.01	107.6	119.16	110.86	116.86	109.5	109.16	112.57	114.69	111	108.29	123.09	113.94	110.67	121.42	111.8	110.62	100.52	112.85	113.79	102.1	122.18	119.45	109.12	116.93	111.45	100.9	108.61	108.55	120.54	105.53	104.32	117.35	105.42	113.94	114.35	109.45	117.91	120.56	112.53	113.85	118.22	106.65	119.36	98.873	117.81	112.93	108.94	109.24
100.54	103.22	94.543	98.366	98.755	111.83	100.76	101.92	102.8	112.95	100.35	98.842	99.882	106.14	100.15	99.351	105.32	107.1	109.72	106.75	108.64	101.59	111.38	112.55	96.127	105.5	104.01	109.27	107.18	109.31	107.44	110.48	101.05	107.9	112	115.77	108.6	101.99	105.06	112.34	102.47	115.7	93.043	105.1	104.09	110.1	107.07	114.12	105.65	107.68
108.96	97.702	113.75	107.5	113.28	96.184	97.681	96.713	100.01	111.07	110.46	107.93	106.37	98.272	108.2	104.83	114.86	103.08	112.15	111.82	106.47	106.67	108.86	105.75	100.8	107.36	106.7	104.63	100.78	103.86	102.58	105.77	112	112.86	107.38	110.31	101.88	108.65	111.34	112.85	121.15	103.2	108.18	96.952	103.34	103.91	105.3	97.221	103.98	106.2
105.36	109.13	99.165	106	99.167	111.81	99.631	97.462	99.264	101.45	106.42	103	109.41	95.132	110.57	103.21	105.44	113.88	100.58	108.32	95.832	102.21	102.02	110.36	102.98	101.92	101.36	107.41	107.09	107.98	106.22	103.1	104.33	114.8	111.25	104.23	104.47	100.4	107.43	110.79	102.64	113.37	103.08	105.96	100.83	101.58	103.26	100.72	108.38	108.01
104.51	106.33	105.43	106.87	103.78	101.81	101.13	110.59	96.027	105.51	98.146	111.92	107.92	103.85	101.47	103.75	95.959	107.21	102.48	109.95	103.68	100.64	99.741	114.77	107.78	103.84	104.86	112.24	106.45	103.34	112.91	111.97	101.2	106.21	107.06	102.12	97.972	112.33	99.965	98.08	101.36	110.41	104.76	98.455	107.07	98.651	112.5	108.78	106.93	106.24
104.28	106.84	105.31	105.7	106.41	93.314	109.71	103.94	113.21	101.68	108.89	100.01	104.25	106.65	101.81	101.09	113.85	105.43	104.41	102.34	111.79	98.613	113.47	95.863	104.77	115.88	96.839	112.44	110.26	107.32	101.79	110.38	105.06	108.16	109.66	100.98	100.33	108.51	104.77	99.818	105.97	103.16	110.3	101	106.87	97.772	100.13	107.37	109.51	102.13
112.69	108.92	107.69	107.97	108.93	112.44	117.26	117.66	109.82	111.29	108.76	115.78	115.44	116.05	117.23	113.48	109.84	110.14	109.07	110.09	110.51	103.3	110.37	108.03	113.23	110.37	108.77	113.31	104.56	114.31	103.72	100.69	106.53	113.81	109.28	103.15	116.66	97.004	107.04	108.05	119.34	111	110.42	107.25	110.3	110.84	114.31	123.63	111.75	103.51
91.514	114.9	107.89	111.89	111.98	94.7	96.637	93.548	104.77	94.714	104.95	113.49	105.97	97.037	101.8	110.61	103.74	116.92	105.22	102.57	107.58	99.65	113.69	97.709	96.242	103.45	105.26	108.46	96.467	116.1	105.87	104.17	107.73	108.96	104.33	107.57	107.1	103.99	113.7	99.522	106.03	105.84	99.503	104.68	107.83	105.56	108.28	103.71	104.41	108.23
100.74	103.48	107.6	96.82	97.763	102.28	100.45	106.11	95.224	91.861	95.904	108.75	99.812	98.447	107.27	98.734	97.079	105.21	98.38	92.553	103.25	99.883	100.7	102.71	107.8	104.75	94.103	98.607	100.41	101	110.71	100.82	101.9	96.607	97.437	106.03	100.37	95.721	99.306	99.907	98.561	93.703	112.18	106.03	93.65	94.259	98.504	101.09	97.42	91.734
112.74	122.79	102.57	109.85	103.75	112.42	112.22	113.35	111.65	109.06	107.48	104.22	110.19	107.45	116.53	115.29	112.24	118.51	119.24	116.57	106.26	108.67	109.04	107.37	106.91	123.1	112.26	117.63	113.26	102.77	116.47	110.64	111.33	119.14	103.63	109.83	108.54	121.2	117.16	108.66	106.15	105.22	122.33	107.52	110.67	105.28	108.45	106.87	115.37	113.21
115.16	115.63	113.33	114.14	113.33	105.72	116.87	114.99	113.6	118.74	114.57	120.53	114.03	108.83	109.15	102.25	117.47	116.3	116.09	114.99	106.91	117.2	110.26	106.97	109.08	114.44	106.93	104.21	112.84	114.14	106.24	110.31	114.63	112.28	107.6	105.18	107.11	107.95	100.82	108.88	109.53	112.25	117.04	113.13	109.84	113.31	112.17	110.22	115.53	111.92
106.48	97.406	107.2	103.8	101.29	103.38	107.65	100.38	113.71	104.49	110.71	100.72	107.71	103.48	110.12	110.67	106.32	107.34	102.81	115.77	110.64	107.92	106.98	108.95	105.8	100.6	99.228	110.12	108.76	98.714	106.4	107.05	106.71	103.01	106.45	103.03	104.64	100.19	103.81	107.29	108.42	103.6	105.49	101.29	98.479	107.72	101.61	110.19	107.73	106.39
115.4	113.07	98.539	115.02	106.59	109.81	113.86	111.58	109.59	108.02	115.96	109.87	109.26	108.04	110.59	112.18	107.88	107.09	108.88	108.35	113.63	108.22	114.44	113.96	112.48	106.77	105.86	116.38	102.39	111.95	111.11	109.65	106.01	112.28	113.32	108.33	108.61	126.89	108.1	112.95	112.39	107.5	109.68	116.73	108.43	103.86	114.35	103.93	114.48	106.72
110.91	111.41	106.34	118.64	116.32	110.23	117.52	110.35	105.27	115.95	122.77	107.59	109.18	115.36	118.27	108.78	104.42	116.77	113.77	108.65	116.83	109.91	116.22	107.07	116.81	111.7	112.01	119.08	109.39	114.11	116.79	111.41	116.48	116.85	116.75	111.19	111.57	123.23	106.15	122.38	112.07	104.91	109.2	115.09	115.21	114.44	112.49	111.89	115.1	107.36
93.263	112.4	108.63	105.77	102.59	107.11	109.41	103.62	101.31	104.39	105.03	106.3	109.38	111.48	106.81	100.1	118.51	99.909	104.75	95.066	106.22	103.45	111.63	104.97	108.62	109.11	103.29	102.89	102.42	101.05	98.246	113.02	107.27	104.51	103.06	106.18	100.99	113.22	109.94	102.48	104.32	105.41	104.13	106.42	106.06	102.86	109.95	99.841	104.83	117.7
104.74	98.859	103.63	114.07	106.24	104.42	98.854	103.46	103.57	106.78	105.15	109.83	99.067	112.34	93.758	110.25	110.25	108.09	102.08	100.24	101.01	106.65	106.49	109.96	100.85	107.37	107.37	105.66	105.77	104.16	103	104.46	98.292	103	107.75	103.41	111.56	103.52	107.44	101.3	99.608	104.25	96.368	99.669	108.72	103.33	105.41	97.863	111.25	105.3
109.6	108.83	120.55	106.49	109.63	112.54	108.89	113.97	111.08	109.6	106.48	110.69	109.43	117.22	106.88	112.84	112.06	109	111.3	116.22	105.67	113.13	107.15	113.42	110.43	113.07	115.3	112.33	116.45	110.45	110.73	110.86	117.13	111.08	110.57	113.67	118.61	112.3	105.64	119.29	118.64	106.54	107.8	112.05	115.33	114.35	120.82	111.48	105.55	114.46
115.63	120.72	114.59	108.69	112.38	112.79	109.58	107.99	112.38	113.36	102.82	115.3	113.3	113.27	112.02	114.59	107.52	109.79	102.84	105.86	118.61	110.57	112.7	114.89	111	111.74	108.32	114.6	112.64	110.81	115.69	113.44	114.61	106.72	110.2	108.74	109.04	108	107.33	99.964	102.97	100.72	112.62	115.73	111.61	108.82	107.91	115.43	104.91	113.11
105.01	102.7	108.13	111.89	102.04	105.91	120.5	112.57	109.38	112.75	114.52	113.18	114.51	116.8	116.52	113.5	100.18	114.2	116.63	108.54	111.91	112.55	104.63	108.28	110.88	114.01	111.85	113.34	116.07	110.02	112.9	111.01	102.43	114.25	114.11	115.99	114.01	103.01	109.74	107.5	108.85	104.53	113.53	110.37	112.17	104.95	111.38	110.44	115.75	107.48
102.45	107.7	111.34	107.53	116.39	110.97	105.68	108.5	106.49	106.65	106.55	111.08	100.54	106.79	101.48	103.39	102.58	112.95	109.64	102.14	104.12	102.77	102.26	103.28	97.922	97.93	116.42	104.53	107.51	109.24	103.67	107.19	106.26	110.12	100.7	102	108.81	100.68	107.54	103.89	110.06	112.03	103.06	103.78	112.64	107.25	106.36	110.06	109.79	102.79
112.7	98.65	113.78	104.3	113.45	100.31	109.74	109.96	109.96	97.623	94.405	111.87	106.63	107.01	107.99	104.32	107.85	107.6	107.64	120.28	102.05	108.1	95.099	107.74	107.52	99.556	103.42	103.28	107.22	107.54	107.5	112.62	104.5	104.15	109.65	106.59	106.04	108.18	103.06	107.8	94.949	99.518	98.209	109.64	108.59	113.19	107.14	109.09	104.29	114.29
102.91	107.39	110.26	116.02	118.55	108.06	115.56	112.09	111.05	111.91	108.62	114.77	114.87	111.21	99.875	118.57	110.32	115.13	113.86	106.28	109.37	112.27	109	107.01	109.69	113.39	112.64	111.6	111.4	110.99	107.34	107.89	113.27	110.79	104.69	107.89	111.64	106.48	110.76	113.91	117.07	111.75	115.09	111.66	118.91	113.13	101.29	109.97	114.02	103.24
98.034	103.12	105.57	113.95	104.5	104.54	102.79	109.53	94.112	111.9	106.42	103.64	103.14	101.67	109.4	99.653	101.14	101.47	111.71	103.75	102.9	98.529	107.43	103.52	107.52	102.93	105.85	105.96	103.62	106.51	102.87	100.08	96.626	106.48	105.96	109.27	107.43	99.425	107.91	105.38	99.668	107.1	99.784	106.7	111.4	107.09	105.26	96.349	99.879	101.01
95.461	108.54	106.73	104.09	99.123	94.567	96.432	91.819	103.15	96.182	102.9	106.35	99.661	107.98	96.772	104.58	90.5	94.108	99.523	97.445	98.105	96.976	96.654	105.69	104.43	86.489	100.65	96.781	96.55	104.47	103.28	107.47	101.7	99.654	103.86	99.816	100.43	105.48	101.59	96.134	99.116	100.75	107	99.162	98.24	98.605	99.14	112.21	103.57	91.644
107.84	115.78	100.55	100.78	109.35	101.34	106.84	106.04	98.14	107.26	104.54	99.045	104.9	113.46	106.42	102.62	101.61	99.344	105.35	107.8	106.01	99.004	111.09	107.88	109.44	109.8	108.83	102.83	108.54	110.78	107.27	109	102.38	113.67	110.14	99.936	104.66	100.63	98.073	111.83	94.568	100.49	108.12	108.83	104.7	111.22	106.08	113.44	104.97	102.78
105.94	105.4	105.46	110.15	105.85	109.03	101.82	104.27	96.791	107.65	119.62	103.14	109.64	101.02	102.6	112.39	106.44	102.91	109.52	113.64	102.87	109.22	107.11	104.26	110.4	105.6	99.274	99.95	107.69	111.4	107.24	100.82	104.96	103.09	105.16	92.831	105.86	103.88	104.3	109.58	95.354	110.7	108.53	110.91	96.117	109.87	102.33	106.45	115.96	93.161
97.061	93.205	101.45	89.073	106.5	100.09	101.95	98.22	102.36	101.36	96.005	98.151	104.38	97.077	101.64	95.811	102.07	101.42	111.7	100.33	95.847	106.98	101.86	96.168	89.907	97.048	107.86	107.15	101.88	101.7	107.32	107.62	100.6	98.807	104.58	101.32	112.46	104.69	111.15	100.17	104.02	98.588	102.01	90.998	104.02	103	93.959	96.594	111.37	101.14
120.11	96.968	114.44	101	111.39	109.38	110.71	112.17	99.242	98.894	102.06	104.52	106.34	110.19	113.37	122.98	107.76	107.61	105.84	102.45	106.94	114.98	106.31	112.4	107.42	105.46	105.58	106.65	107.47	102.15	110.88	101.2	109	112.75	114.79	107.17	115.32	101.74	103.49	103.78	111.55	112.57	110.76	113.74	112.51	102.29	111.6	97.92	103.68	108.71
94.957	103.74	102.38	111.53	94.808	107.26	95.628	108.15	100.81	105.52	99.802	106.96	113.25	94.654	97.254	103.71	101.43	102.87	107.14	106.07	91.418	91.934	109.41	105.8	105.27	104.25	100.85	98.503	101.08	97.577	105.91	110.9	107.73	103.54	98.021	108.17	101.62	108.49	101.66	98.188	97.835	101	102.11	108.41	107.35	104.1	109.57	102.1	103.45	105.95
113.08	93.869	110.97	105.56	113.34	106.28	105.75	104.01	103.49	102.52	99.26	103.92	114.34	112.81	106.01	107.34	112.3	105.8	114.4	99.752	107.49	96.15	106.54	105.44	110.87	116.6	103.92	102.35	101.36	99.658	107.65	114.26	108.66	104.73	107.83	115	106.96	102.63	108	105	107.93	100.72	99.67	106.14	109.54	111.49	112.18	105.2	113.49	106.66
101.15	92.452	102.93	101.37	106.34	100.33	102.72	102.19	110.49	101.03	109.89	105.68	109.64	103.87	107	100.98	102.54	110.92	105.64	113.25	93.79	105.35	105.23	98.413	107.95	101.2	109.56	103.55	103.66	111.06	108.13	111.94	111.16	102.1	105.84	98.922	112.03	98.931	111.71	104.19	109.94	105.49	105.93	110.12	99.98	101.66	97.926	106.27	102.07	106.14
104.96	122.27	116.73	106.17	105.12	113.73	111.41	120.94	108.6	114.11	115.95	108.84	112.73	109.91	112.29	106.17	102.93	126.41	104.08	102.42	112.23	110.26	118.88	109.59	105.37	109.46	117.42	105.95	109.59	108.38	112.95	106.23	116.83	96.546	119.43	113.05	113.78	106.77	119.92	109.69	112.39	105.77	114.41	113.72	114.11	118.86	108.32	115.31	116.15	106.96
116.02	122.1	113.95	120.37	120.11	118.11	117.64	112.72	107.9	121.11	116.28	120.16	115.02	127.21	118.19	120.28	110.67	118.87	116.13	105.44	125.95	118.24	115.55	111.11	117.56	122.86	121.05	117.18	105.85	121	118.03	121.39	120.24	122.45	112.89	119.67	114.81	117.77	111.97	127.75	115.81	118.67	120.44	112.6	117	113.39	114.38	119.92	124.1	114.43
112.6	99.462	107.26	102.39	98.493	102.14	101.87	110.11	105.13	101.12	102.77	109.38	103.47	102.78	103.5	105.14	98.884	101.8	118.29	103.91	106.76	99.229	101.14	103.58	106.59	105.42	105.67	108.55	110.17	114.07	104.92	104.16	110.94	104.24	98.655	108.12	104.55	109.41	105.12	99.881	112.51	101.03	98.838	107.42	99.344	107.91	108.41	104.27	113.46	104.79
100.1	93.184	96.314	103.88	104.29	101.13	99.427	99.14	92.162	96.883	105.16	98.109	110.46	89.682	108.27	100.32	98.229	97.155	95.521	100.77	108.38	90.848	97.294	88.682	100.95	105.65	97.846	98.39	102.99	98.998	93.391	100.97	104.55	101.57	102.96	102.5	94.349	94.607	93.671	92.256	96.996	96.347	98.352	103.06	98.256	104.23	93.174	97.48	104.56	100.52
104.88	106.39	98.561	98.162	94.481	102.69	103.54	97.686	99.408	103.54	94.111	90.778	99.709	98.136	106.11	93.383	106.18	108.63	106.67	96.531	101	102.28	99.664	99.344	99.591	97.836	96.658	100.85	97.616	95.809	106.87	105.3	102.25	94.902	106.5	103.43	97.224	97.479	103.34	98.585	103.05	98.499	103.42	92.899	99.233	89.404	94.01	99.369	100.26	102.81
107.66	97.023	102.86	106.49	102.29	113.7	104.96	102.87	102.95	102.82	103.3	106.29	109.33	104.82	108.05	113.14	96.113	107.64	105.88	97.147	99.82	103.47	99.298	110.08	106.89	100.81	112.25	97.982	109.5	98.472	107.08	97.731	106.83	102.81	103.83	107.09	111.14	101.92	98.417	101.61	101.04	98.631	116.61	107.05	108.54	105.89	108.94	103.94	105.9	103.85
98.463	99.741	102.81	98.483	103.31	106.08	106.28	102.04	108.91	112.19	107.51	112.89	100.97	102.9	93.087	106.69	102.91	104.27	94.722	104.09	107.09	104.2	102.37	111.25	101.34	105.77	101.81	100.35	109.4	111.36	104.98	109.72	98.178	114.41	104.95	109.27	102.46	106.2	114.1	108.2	117.55	108.52	97.904	114.52	101.63	105.57	117.18	109.42	105.7	99.463
109	117.18	119.95	113.23	113.04	118.37	113.53	114.29	119.97	115.07	111.88	114.17	120.71	117.49	127.21	108.89	118.21	116.59	114.28	117.6	109.48	110.75	115.79	115.3	116.78	117.8	115.14	105.74	117.93	118.99	121.85	116.82	117.22	116.91	119.8	113.78	118.73	117.04	121.2	124.11	112.28	115.37	123.63	114.63	117.42	106.39	116.74	118.8	109.59	119.14
122.08	110.09	108.43	104.52	106.84	112.45	119.24	107.06	109.46	108.44	115.05	105.12	120.71	101.59	114.77	103.72	112.71	115.4	116.27	108.72	107.51	119.63	109.91	116.34	117.73	103.04	96.536	111.18	101.78	106.57	115.01	103.81	113.13	110.71	108.93	108.12	115.21	109	118.42	104.53	116.16	113.79	103.67	107.98	125.03	112.54	115.72	115.7	109.04	111.48
112.61	108.36	109.87	107.77	95.767	99.888	102.62	107.96	104.8	107.76	106.57	105.83	102.36	107.23	106.05	102.77	98.496	106.63	104.61	94.004	110.4	95.656	108.7	101.93	106.13	107.9	107.27	103.95	100.06	107.31	112.85	103.82	106.11	115.07	112.47	101.29	107.97	102.56	112.78	114.63	97.521	100.47	101.66	105.74	106.53	99.163	113.52	115.23	107.42	109.95
110.5	106.94	104.18	109.69	100.86	107.36	109.56	103.13	107.53	98.178	102.01	101.48	106.72	113.89	104.31	106.96	101.25	111.55	102.61	114.45	104.24	97.364	100.32	113.2	106.26	103.12	99.884	105.57	107.87	117.39	106.03	101.84	100.83	98.623	100.41	116.33	114.92	106.52	97.913	105.88	107.23	105.68	100.99	106.46	114.1	108.25	112.5	106.95	108.75	112.18
114.03	105.74	104.66	103.94	111.76	108.94	105.49	115.45	107.68	111.96	109.56	110.71	110.71	106.03	117.88	101.47	109.35	109.63	106.49	114.35	107.54	117.26	117.19	107.31	113.02	105.28	107.87	109.71	114.57	111.88	108.54	110.75	106.3	108.72	106.35	99.92	112.58	117.98	112.12	115.64	105.99	109.26	109.94	106.99	110.15	107.28	109.5	104.16	106.38	109.45
122.4	113.73	107.98	120.83	113.95	110.19	109.75	112.22	109.13	109.72	121.98	110.76	110.5	119.18	105.56	110.16	110.19	115.41	111.57	109.63	111.32	108.57	108.28	124.22	113.82	113.86	114.74	115.5	109.64	108.26	114.25	116.61	113.92	112.51	115.13	108.51	104.1	117.77	111.25	120.38	112.87	119.39	116.84	122.5	112.49	106.3	109.52	118.25	109.2	116.44
112.46	113.8	109.14	117.35	113.97	107.81	115.07	125.42	121.44	116.42	111.64	119.27	106.27	116.28	110.14	107.47	117.17	106.32	115.94	108.5	104.24	110.97	110.58	109.12	123.23	114.17	118.15	110.06	105.38	107.69	115.14	111.53	115.1	108.18	104.88	108.09	104.31	113.63	106.93	114.94	113.92	112.06	111.8	108.46	106.47	110.62	106.65	118.19	100.15	113.42
106.94	101.74	95.541	88.847	99.323	99.784	107.78	107.29	101.02	115.85	98.834	97.265	104.71	90.892	99.958	94.918	102.67	101.45	98.16	102.82	100.27	101.53	98.434	96.019	90.968	98.357	103.32	102.07	97.174	103.67	105.18	107.12	105.01	103.49	96.134	96.539	108.09	94.501	105.24	96.791	98.627	93.177	107.03	98.11	94.953	94.467	94.587	107.61	99.138	104.34
114.35	112.42	104.54	112.09	114.94	114.13	107.78	111.43	112.85	107.67	108.2	115.49	116.15	111.61	105.82	107.46	109.64	122.66	107.49	116.94	112.37	108.68	117.53	110.85	112.71	116.01	111.54	117.17	104.1	114.19	114.29	109.24	105.44	111.81	108.62	109.18	120.62	101.52	117.02	109.4	116.94	125.79	110.52	108.95	106.43	120.96	103.32	118.48	112.67	116.13
107.96	102.97	103.79	97.156	111.07	111.23	109.69	103	106.55	102.89	109.43	108.56	112.35	102.96	100.39	110.32	99.772	102.05	103.01	106.71	102.17	106.34	100.26	107.6	98.738	104.09	108.24	104.14	103.01	102.48	113.45	108.53	115.77	116.69	105.92	106.66	104.91	109.82	102.51	107.83	106.83	106.08	120.84	105.83	98.08	92.883	99.796	105.25	109.79	104.82
106.21	116.6	104.2	112.98	101.29	103.87	107.46	101.73	96.426	106.58	111.06	103.9	101.27	106.74	105.11	107.21	108.99	111.04	106.84	106.91	103.57	106.6	114.82	104.78	101.38	112.56	96.886	117.64	111.86	104.86	114.15	99.984	109.27	101.07	108.37	113.38	105.67	105.5	110.18	108.14	103.51	108.31	106.18	107.19	101.55	98.597	110.45	99.312	106.41	106.96
111.24	116.43	111.39	105.25	113.51	111.31	109.46	108.31	114.26	116.08	111.68	114.82	116.54	114.96	114.83	115.79	121.57	120.45	116.56	117.22	116.76	122.17	122.52	122.81	123.46	112.55	124.77	114.22	114.78	117.51	121.77	124.08	119.16	110.88	110.26	118.71	123.1	120.6	117.96	111.5	122.32	115.93	119.93	126.49	119.89	113.93	117.78	125.31	121.64	112.04
98.469	108.57	94.219	91.145	99.84	101.99	103.67	93.083	102.69	97.955	100.66	97.304	108.93	98.983	97.388	96.464	102.46	104.11	93.768	98.8	99.872	101.13	103.01	94.303	88.329	94.334	101.74	88.28	98.829	101.98	107.03	105.72	107.16	96.09	92.31	100.03	100.06	93.759	101.7	101.21	96.118	102.86	99.322	101.15	109.03	96.01	92.131	96.111	98.895	96.988
104.72	94.102	100.63	99.66	101.6	96.509	97.931	97.444	102.55	102.98	101.2	91.896	101.9	94.859	104.64	97.441	102.89	100.88	99.814	93.439	104.52	95.495	110.19	101.55	94.24	100.51	99.599	101.35	106.01	105.12	106.76	94.627	100.06	101.42	93.303	98.051	100.8	94.956	96.905	101.71	100.04	109.46	97.942	91.629	97.888	99.942	103.12	95.687	95.381	91.916
113.16	108.93	104.86	119.78	103.96	108.22	110.79	114.95	114.75	109.92	100.96	117.25	101.65	104.23	104.97	104.18	109.24	95.45	111.9	104.64	107.13	113.91	107.68	108.59	109.72	101.27	109.39	102.26	103.7	107.91	113.53	99.042	108.28	107.22	101.52	114.14	110.13	115.67	99.264	113.27	104.68	111.34	114.4	100.81	102.49	104.31	111.63	105.75	100.51	107.95
103.17	109.01	111.86	104.66	102.9	109.29	115.71	107.61	111.47	103.3	102.33	104.63	99.098	103.41	101.49	109.17	105.81	113.96	106.25	109.43	105.31	110.5	108.16	105.44	104.88	101.23	105.65	109.9	108.95	105.44	104.44	106.95	107.13	112.17	102.36	101.79	107.41	102.73	104.89	107.65	119.44	114.24	109.53	108.82	105.11	107.09	108.23	109.16	97.38	103.66
90.836	101.27	99.93	102.98	101.55	101.6	107.84	95.875	95.857	93.368	106.48	111.65	107.04	100.38	97.337	99.608	105.45	108.15	96.287	113.09	104.49	98.521	97.361	108.32	91.513	92.721	100.76	100.36	109.66	97.934	98.984	97.001	108.61	113.81	104.54	99.505	100.85	106.79	101.49	99.76	102.34	103.82	94.71	94.316	97.583	96.933	91.023	99.242	97.758	102.34
99.823	106.6	107.87	99.021	110.15	109.88	104.62	106.59	114.16	101.7	108.3	101.33	112.04	101.93	105.91	95.139	97.484	101.92	102.16	100.71	98.84	106.43	102.35	105.04	99.32	105.5	106.26	97.239	105.9	100.66	98.718	106.49	115.39	102.87	100.02	103.32	111.62	105.68	102.91	112	113.21	98.211	102.08	108.56	101.52	104.9	99.865	106.71	106.51	95.341
101.28	100.18	96.168	96.428	95.957	101.29	94.672	100.77	102.88	104.07	98.804	100.33	96.682	101.2	100.62	94.463	99.827	102.59	101.86	94.489	92.849	96.285	93.909	93.434	95.986	93.536	96.913	97.247	102.98	94.561	101.49	105.02	96.313	101.88	100.52	99.691	95.583	104.44	107.27	90.968	103.32	98.883	110.78	100.27	104.63	104.2	102.18	97.039	97.701	108.94
112.94	112.48	110.12	95.193	108.86	107.9	103.48	107.13	96.965	105.28	105.89	105.75	100.05	104.14	114.53	106.78	102.29	103.44	101.3	111.65	95.13	109.27	107.15	106.5	101.53	108.6	102.29	101.83	104.39	103.25	104.67	117.82	97.925	106.2	108.71	108.59	98.927	105.01	106.34	108.75	96.204	104.58	107.3	106.63	104.4	101.44	115.82	101.36	109.24	105.25
116.53	100.51	108.73	115.75	107.61	120.9	106.17	120.96	108.33	107.65	109.31	108.94	117.51	114.9	103.89	110.62	111.23	112.3	105.29	107.36	115.88	120.15	109.63	109.67	100.09	111.52	114.3	107.59	102.89	109.62	111.74	105.87	117.16	116.16	111.91	107.33	111.18	108.65	114.33	116.41	113.93	115.55	111.32	118.46	125.96	117.14	117.93	115.53	107.38	109.02
105.78	108.59	107.87	99.119	106.66	111.95	108.02	98.373	108.37	119.65	104.16	100.48	97.312	100.18	104.51	100.74	101.74	113.84	106.55	104.45	106.14	111.05	103.73	111.12	107.78	110.71	112.34	110.98	100.92	104.77	106.25	104	110.63	109.48	100.67	103.31	97.944	101.74	110.15	96.699	95.879	96.78	112.6	106.26	109.59	105.4	109.11	107.12	107.83	95.742
107.45	115.03	112.37	112.36	111.2	115.2	113.39	121.46	115.52	112.96	108.54	104.96	108.31	108.74	113.06	112.38	113	111.3	114.87	103.62	114.4	109.34	110.7	101.83	108.7	110.54	117.47	112.49	109.47	118.09	114.67	116.1	111.86	113.24	107.42	102.8	111.96	108.3	116.94	108.5	113.95	108.06	111.08	108.92	109.62	103.85	110.07	113.11	110.24	115.58
110.46	108.63	102.63	111.13	106.87	101.15	103.89	103.83	105.92	106.14	103.98	108.58	103.81	102.53	106.74	103.49	102.16	97.551	95.029	109.39	91.985	103.1	106.2	114.11	109.28	99.535	106.88	105.69	105.92	104.4	109.25	92.393	102.01	110.02	113.78	100.51	107.17	97.897	98.438	103.28	108.35	106.57	111.1	109.35	96.354	110.32	103.39	113	109.88	103.21
105.87	101.73	117.22	101.91	103.62	103.27	108.98	105.91	110.8	103.64	109.17	108.36	109.25	109.2	110.82	117.17	110.55	109.49	115.13	97.854	103.66	102.52	106.87	103.25	100.39	104.09	111.55	112.22	101.9	109.83	112.9	102.43	113.01	112.4	103.53	109.63	106.85	112.38	109.41	105.01	113.54	105.03	111.66	105.17	107.88	104.84	109.96	103.12	101.29	105.5
93.711	103.5	105.15	109.55	101.07	102.77	103.19	107.96	105.32	108.3	105.57	96.728	98.555	107.01	101.82	97.193	109.36	99.823	102.54	111.31	96.67	114.68	104.42	110.02	105.3	112.4	99.189	105.63	107.19	105.78	103.45	107.69	108.46	102.5	91.779	98.976	103.31	108.46	96.834	98.232	106.26	99.514	107.31	102.36	97.821	102.75	100.93	110.85	101.3	102.83
107.1	109.49	105.31	107.47	109.32	111.05	105.22	101.68	114.48	110.51	115	117.79	104.68	106.77	108.98	109.9	118.05	106.33	112.92	115.84	109.8	118.24	103.37	113.09	105.6	112.4	110.73	109.15	110.93	112.1	115.86	110.71	106.03	106.2	110.57	113.62	99.957	118.61	104.51	110.47	116.9	113.66	107.74	117.07	113.2	116.66	113.32	107.85	114.01	118.21
110.84	116.27	114.99	113.82	118.5	117.48	129.05	118.99	116.45	114.58	114.23	116.61	117.57	122.71	117.56	117.31	109.33	111.79	124.79	121.98	109.55	109.15	112.27	108.51	117.56	118.29	110.21	107.71	117.78	117.19	117.06	122.84	116.31	114.39	117.21	115.78	125.77	114.67	118.75	110.21	120.38	119.74	121.25	115.71	113.57	114.53	114	109.12	114.31	121.63
109.07	108.21	94.308	103.8	109.17	99.702	109.73	97.606	102.04	101.28	95.64	104.58	111.46	89.6	97.533	102.56	105.35	93.118	105.65	107.66	104.33	103.26	101.78	102.53	108.77	96.414	91.777	103.27	95.824	95.162	102.98	94.705	108.39	101.47	92.175	107	99.275	92.053	97.121	94.486	100.79	102.06	92.385	91.099	106.07	96.529	103.76	98.901	96.949	98.355
106.46	105.32	108.21	110.83	103.2	109.97	102.8	101.31	108.26	107.39	107.88	101.87	113.97	103.43	110.62	110.46	102.33	102	103.3	105.81	110.47	97.878	105.97	110.15	110.63	97.322	112.5	111.45	100.89	113.9	113.5	105.52	103.44	108.63	106.61	105.2	101.23	102.59	103.78	106.98	119.07	113.62	104.97	110.17	107.01	113.1	108.28	106.58	104.87	105.01
99.804	110.08	106.44	109.38	105.51	105.83	118.36	103.82	102.62	102.26	105.34	114.94	115.97	96.595	103.86	101.77	114.23	105.82	107.23	107.5	104.9	105.1	104.74	113.59	107.83	104.83	116.09	101.56	115.99	106.01	107.73	106.12	108.84	95.502	105.01	106.21	104.97	107.18	100.83	105.34	103.41	112.33	102.46	97.948	104.7	108.12	109.98	109.76	107.98	116.91
106.51	111.79	112.3	107.53	112.74	109.78	107.9	106.88	110.73	111.3	113	101.65	113.64	114.64	111.88	107.13	103.46	118.52	111.04	106.69	111.47	109.6	114.89	120.24	116.23	104.01	101.76	111.45	108.13	113.34	112.46	107.1	116.2	95.64	105.64	106.04	112.6	104.9	110.13	116.1	106.27	112.46	107.04	99.425	106.02	110.38	119.18	108.66	108.99	113.93
105.55	102.74	102.51	98.634	98.097	110.05	96.128	105.37	102.7	105.68	96.346	96.953	99.333	98.066	100.09	107.62	98.885	101.98	95.737	94.167	94.247	97.633	102.04	106.92	102.44	99.322	101.97	100.48	101.56	96.931	100.3	110.57	98.382	96.813	91.473	107.3	100.9	95.838	102.81	103.68	100.3	95.264	101.04	99.661	101.7	105.55	95.979	104.13	101.25	102.25
104.6	108.74	102.23	106.68	108.22	103.82	112.24	108.78	102.73	103.03	103.95	95.969	107.08	107.82	97.085	101.84	106.01	100.85	109.45	102.53	102.48	103.97	104.93	115.65	101.53	97.541	107.54	106.22	114	101.79	102.34	102.22	109.65	111.23	112.08	114.55	104.5	106.76	114.25	105.34	110.43	103.54	104.7	101.58	114.69	108.54	108.45	106.04	107.02	105.2
105.31	105.71	106.97	104.51	105.65	107.68	110.07	107.56	102.58	113.69	106.7	101.69	111.03	106.64	101.98	104.37	111.11	102.99	103.8	111.24	109.62	116.36	105.39	102.89	108.89	108.79	102.73	106.45	104.72	95.275	105.95	111.5	100.2	111.24	110.43	104.68	95.624	113.92	93.645	100.54	110.56	101.09	110.4	112.06	104.41	103.17	107.8	105.5	107.9	105.43
115.14	114.38	122.79	118.75	117.19	118.2	115.04	112.57	126.83	114.36	116.56	113.44	118.62	112.55	115.05	122.94	123.31	117.79	115.68	121.27	128.17	116.55	116.42	120.02	117.18	115.69	115.59	124.08	119.99	111.23	117.88	120.55	112.72	116.98	121.4	108.77	120.68	117.61	112.15	117.14	110.67	106.72	103.72	118.62	113.68	112.98	125.48	106.99	123.32	115.92
107.53	101.74	105.53	99.682	109.56	99.548	101.7	108.22	103.1	101.06	103.09	107.82	110.72	109.05	104.79	106.92	105.17	108.71	105.14	97.738	108.08	103.4	99.848	100.1	106.68	100.68	99.908	107.12	112.68	107.72	113.4	111.83	113.06	112.24	103.27	107.28	110.67	107.92	115.23	112.96	108.66	107.17	113.1	109.81	108.86	107.17	108.67	108.56	108.01	113.25
110.82	112.23	112.94	115.5	112.05	114.99	112.48	110.97	114.55	108.02	111.18	111.34	108.6	104.32	116.14	108.48	110.81	114.73	106.27	112.36	122.16	112.48	114.6	111.57	117.95	108.49	109.47	118.24	116.47	110.97	107.02	110.07	116.25	110.82	107.57	119.59	111.94	122.26	113.7	102.78	109.32	111.02	109.94	115.34	111.01	115.2	114.55	118.53	113.06	121.43
105.11	119.04	110.17	113.98	107.16	119.09	118.74	109.95	124.13	114.16	111.6	108.3	106.54	113.37	113.43	111.39	106.23	118.72	110.97	103.46	119.67	114.93	112.75	109.59	106.27	111.73	112.6	112.83	109.85	103.9	117	108.63	106.9	110.36	112.59	113.15	104.21	112.96	113.5	108.47	113.88	111.66	111.08	111.04	110.43	120.03	111.81	109.5	114.38	108.07
105.33	102.86	103.31	103.24	106.68	105.49	102.47	101.61	105.01	115.66	108.92	108.45	103	106.99	107.83	101.49	110.2	96.678	103.37	98.264	113.21	105.2	108.66	109.37	104.37	106.09	111.54	108.14	100.68	102.5	104.19	103.05	111.61	114.53	105.11	89.206	96.456	101.14	101.3	109.47	112.54	102.16	107.87	112.29	107.87	108.75	99.036	112.67	101.45	96.326
111.34	108.29	101.39	105.81	96.534	112.52	110.23	113.64	111.7	106.33	104.3	107.78	116.77	114.49	111.8	104.59	98.877	109.51	109.67	111.18	109.84	106.73	108.71	109.25	110.68	110.53	107.31	110.89	105	106.95	110.01	100.79	110.74	102.55	107.12	101.62	107.58	111.79	113.17	105.07	111.66	109.97	98.376	105.79	114.88	109.37	106.89	97.833	111.07	115.4
104.1	101.55	112.52	113.61	110.56	120.65	114.37	102.59	114.01	113.24	102.06	97.851	110.1	108.07	105.2	107.68	106.72	107.08	105.46	107.98	113.35	106.73	108.6	109.7	112.94	111.58	102.38	109.35	111.28	105.53	114.99	110.04	113.73	105.02	102.48	108.98	114.11	112.8	104.22	108.46	109.65	110.14	111.29	112.13	104.12	105.83	106.19	110.64	113	105.44
108.25	103.92	96.563	114.66	102.03	107.52	102.1	99.179	104.39	109.62	103.39	111.85	107.22	110.49	105.13	111.31	111.25	109.02	108.55	105.3	101.2	100.08	108.77	102.19	111.96	108.64	110.04	106.59	108.66	96.363	101.22	98.441	96.84	101.37	106.02	105.94	98.219	98.186	95.733	101.03	103.55	108.2	106.73	95.047	98.875	102.14	105.34	102.58	96.987	103.57
103.36	105.65	100.27	99.976	101.88	104.24	107.38	98.811	106.5	106.89	104.44	109.3	99.579	101.67	101.35	107.58	100.67	111.4	113.75	108.93	107.28	108.07	113.13	104.09	94.922	108.4	105.65	100.3	97.829	110.53	99.833	108.74	106.09	112.01	104.65	107.62	99.702	95.132	104.51	110.46	98.372	108.91	112.82	101.94	109.13	97.737	98.762	100.71	104.62	110.4
94.537	96.887	97.402	95.691	102.32	102.97	92.135	95.758	95.217	104.83	98.253	98.424	102.01	96.473	107.79	104.74	98.806	106.26	104.83	94.046	98.849	100.39	101.59	108.69	96.855	106.09	98.894	98.236	107.7	94.738	103.61	97.145	103.75	99.139	110.08	94.42	95.17	101.5	99.558	98.451	96.815	101.35	99.606	95.028	93.317	106.67	98.194	102.35	106.03	110.39
105.73	104.15	109.08	107.69	102.63	97.873	101.12	110.68	106.52	106.03	98.004	104.23	104.44	100.95	114.74	101.76	108.22	96.239	110.56	110.36	99.022	107.03	97.015	110.11	103.09	107.32	101.92	104.99	101.41	95.386	108.24	110.47	105.41	105.71	100.37	107.36	110.19	108.29	102.66	105.67	107.49	101.27	107.39	102.44	104.36	106.41	119.31	89.48	104	105.64
111.32	109.57	117.4	105.34	107.3	102.6	108.88	103.18	102.31	110.03	102.77	98.979	103.91	105.12	106.09	103.65	114.26	110.27	112.78	110.32	114.33	107.46	103.84	115.51	95.469	104.1	108.92	104.25	116.42	115.72	117.43	108.38	106.84	94.322	99.413	105.27	108.54	103.44	109.39	104.23	114.9	106.18	113.43	110.78	111.76	105.34	103.85	106.65	112.14	110.11
113.2	103.8	112.07	105.42	114.29	116.51	113.03	111.06	112.91	101.16	109.78	110.24	108.07	111.85	107.81	120.37	114.79	101.65	110.53	106.93	112.26	111.1	104.21	112.63	108.71	104	109.8	114.93	114.77	114.19	113.51	110.86	103.67	111.61	110.2	112.74	107.73	109.8	97.842	112.16	115.25	105.43	122.84	109.61	111.38	111.07	115.02	113.24	112.86	111.23
113.59	113.23	108.35	121.27	114.44	117.6	111.47	108.83	116.84	125.44	109.98	111.59	107.38	111.37	111.86	105	108.82	110.32	110.11	109.75	115.34	116.39	109.45	115.02	117.01	106.57	112.94	116.82	116.31	112.52	120.77	109.67	118.55	108.37	108.34	115.37	107.91	112.69	119.07	118.28	115.01	102.15	118.66	109.18	111.28	111.7	105.46	113.28	109.73	111.18
101.99	109.9	107.5	96.236	109.9	102.71	105.37	104.49	114.2	110.98	104.66	97.645	105.89	103.84	107.67	108.15	98.352	108.67	109.99	107.16	107.68	100.51	103.93	106.14	94.238	98.034	100.61	104.53	95.21	103.79	96.52	106.11	116.39	99.15	106.09	104.8	102.3	106.73	108.67	103	105.19	108.8	102.01	107.96	116.96	107.34	98.949	109.24	105.66	99.679
101.31	103.81	113.55	109.85	102.11	105.35	111.37	99.511	109.67	104.79	106.14	103.67	97.248	104.83	103.85	103	109.98	107.92	103.33	110.39	104.43	94.897	109.72	113.69	101.27	113.78	108.96	106.73	99.204	104.07	105.22	109.17	109.73	102.62	106.51	108.54	106.46	100.24	103.51	106.85	107.31	108.31	95.094	106.35	101.91	105.1	108.56	105.75	104.59	110.35
93.688	96.918	100.85	111.09	100.38	101.04	102.19	100.21	101.67	103.72	98.227	100.79	92.008	103.55	98.389	101.79	100.23	105.98	98.364	101.78	100.29	96.428	100.54	96.018	97.669	100.23	105.76	96.876	102.89	98.365	99.59	98.879	96.985	93.598	102	92.326	102.56	106.67	102.45	100.15	103.5	98.43	101.19	98.932	95.813	101.34	101.89	106.99	93.449	103.78
107.82	106.7	98.963	103.6	108.34	108.62	103.81	109.32	103.17	112.32	100.85	106.16	105.69	106.24	104.61	107.88	103.01	102.32	108.87	98.328	112.08	104.08	112.77	106.61	113.4	106.75	105.06	110.32	103.76	105.88	101.43	115.26	104.69	101.85	109.62	107.25	105.61	97.752	106.44	109.62	100.38	111.72	101.98	109.94	116.6	104.08	111.93	121.14	108.07	112.76
106.94	102.16	103.08	100.93	100.39	105.03	101.75	99.438	101.28	101.58	113.66	102.33	104.93	105.75	114.85	97.726	112.86	94.048	104.08	101.46	103.18	101.5	104.79	99.595	103.03	102.4	108.2	105.43	103.87	98.257	97.699	111.34	104.53	104.73	105.63	109.97	101.64	101.76	113.8	104.53	99.107	102.64	101.42	108.08	102.27	110.34	107.71	107.48	105.96	110.75
104.17	107.75	111.37	112.22	115.85	116.6	112.9	114.56	123.43	116.39	114.58	121	110.29	99.993	122.01	111.3	110.37	101.66	111.89	117.56	114.21	111.27	105.91	111.3	114.08	110.61	107.45	105.32	105.58	111.38	116.48	115.21	122.77	110.41	109.79	116.21	107.18	112.59	115.44	114.68	116.17	96.381	108.33	107.25	113.45	115.12	106.56	109.22	113.34	113.28
104.29	108.61	111.77	97.872	103.69	111.69	104.38	117.64	96.401	102.09	100.88	104.53	110.16	108.18	114.13	104.8	99.725	95.729	100.61	108.55	102	112.26	118.52	111.63	105.76	106.56	100.56	104.35	103.42	98.514	103.07	107.08	102.05	98.456	107.92	108.84	104.41	102.78	110.54	105.15	111.49	110.1	109.49	108.44	105.09	104.64	113.01	104.41	110.14	110.58
99.316	95.719	95.562	111.72	102.51	92.49	104.71	101.23	107.62	102.77	101.14	91.626	99.733	98.185	108.78	107.4	105.09	98.862	104.94	98.306	104.69	95.066	98.066	107.04	97.351	101.04	97.015	95.541	107.9	102.89	94.115	99.748	95.885	103.72	95.736	99.625	105.32	94.161	97.591	97.359	84.858	101.05	104.31	91.753	96.095	100.72	98.562	105.86	97.979	103.85
101.54	101.76	109.09	106.32	110.72	103.63	105.95	104.62	95.662	95.564	105.72	100.22	108.8	113.68	106.04	101.4	108.29	113.59	104.01	100.53	104.53	107.03	101.81	102.57	101.07	111.98	108.61	107.08	103.08	106.64	101.73	113.47	105.34	106.2	115.82	109.02	108.48	106.67	108.69	103.13	104.59	113.68	101.09	102.85	111.31	102.34	108.14	107.71	111.43	111.69
90.08	91.947	96.641	87.25	106.69	99.397	96.225	97.151	95.165	110.9	99.989	96.62	98.691	96.789	111.31	107.08	102.57	99.783	99.092	94.72	98.677	91.195	105.65	101.69	106.19	94.364	101.08	102	97.411	99.813	108.59	98.073	107.88	103.12	100.08	91.971	105.18	98.507	105.35	98.884	100.87	98.836	96.678	105.16	97.538	97.201	94.814	99.87	101.73	99.625
110.37	115.49	107.56	115.64	109.52	112.42	108.32	111.21	112.55	113.02	109.87	107.94	120.73	110.03	114.49	108.14	110.62	102.59	119.23	115.89	108.42	118.78	110.83	110.02	111.77	115.64	120	114.8	116.31	114.46	99.605	106.63	114.03	109.59	111.36	118.87	108.45	116.27	106.13	111.59	113.29	110.09	107.61	108.62	103.68	116.12	107.22	105.31	104.96	107.29
107.25	112.77	113.6	103.68	119.05	107.12	117.04	107.24	112.27	109.59	112.55	105.85	108.85	101.84	110.88	118.99	108.76	110.75	106.3	117.53	105.96	112.6	107.95	104.69	107.85	110.14	108.74	113.72	102.38	113.25	118.66	110.43	110.4	115.5	114.56	120.84	109.74	116.97	110.65	115.53	112.67	110.37	109.44	103.51	105.18	111.8	106.4	103.62	109.66	107.57
106.25	113.32	103.95	100.5	104.04	105.02	109.44	106.73	106.84	103.42	102.48	104.78	103.3	108.62	103.86	115.36	104.74	117.18	98.957	96.833	101.04	104.61	100.54	104.41	110.97	102	109.62	99.569	104.9	104.21	109.79	112.1	105.4	113.14	100.18	101.51	99.5	109.15	106.78	106.94	103.67	106.71	99.585	101.89	104.55	104.19	97.303	109.02	111.88	98.236
101.95	112.42	104.15	112.21	107.7	113.32	118.14	112.46	108.71	106.12	108.99	110.79	109.5	107.88	110.88	108.71	120.17	113.81	112.11	102.98	99.68	106.13	114.67	109.69	117.06	110.01	113.51	113.2	104.55	107.34	111.74	118.39	110.76	106.23	109.01	121.07	112.54	114.4	116.32	109.58	110.13	103.89	107.18	115.13	109.71	108.93	113.66	110.46	112.08	109.72
92.505	102.68	103.65	102.3	114.67	96.952	103.84	99.464	113.9	109.56	113.81	99.283	106.74	100.69	94.835	109.06	106.49	110.49	103.83	106.47	100.93	98.938	108.76	102.69	97.821	110.68	103.11	113.03	100.65	100.54	103.42	104.24	100.42	105.28	107.45	105.99	107.82	99.86	95.974	106.84	102.58	113.76	107.65	105.77	103.27	104.83	98.656	98.629	103.04	107.57
110.9	102.07	112.31	111.61	114.09	107.03	118.71	110.57	113.4	103.52	109.25	115.47	104.68	112.93	105.45	116.03	113.46	116.96	105.32	113.91	110.27	115.83	111.72	110.92	108.26	105.59	98.105	112.09	114.18	116.34	109.41	111.61	110.5	115.08	111.57	100.37	104.52	117.51	110.77	114.8	112.55	114.34	109.62	104.28	108.88	115.93	105.43	112.02	106.84	118.45
101.94	96.742	106.3	102.09	96.155	107.51	94.027	94.049	105.41	83.964	94.538	97.913	104.55	89.195	100.2	99.921	101.73	91.004	107.72	109.29	101	94.875	98.244	98.965	100.59	103.96	106.9	99.231	94.191	99.334	99.951	92.357	97.427	101.77	92.833	112.14	105.23	101.66	102.95	105.06	96.738	100.63	97.862	91.33	102.67	90.96	96.51	104.36	102.91	99.62
112.64	115.81	118.11	112.16	116.4	115.33	102.57	109.28	125.25	122.45	124.3	122.89	120.73	115.3	115.56	110.99	113.17	113.41	116.66	114.98	116.69	114.89	125.03	113.53	117.6	121.02	117.52	124.56	125.19	117.05	114.39	117.48	115.7	125.31	112.41	110.6	127.57	125.19	120.8	126.19	128.97	111.94	122.48	112.53	115.08	127.02	114.81	115.03	117.45	116.65
107.26	107.75	110.62	95.865	108.49	102.71	101.67	106.61	101.3	106.28	102.58	99.634	111.38	100.3	106.3	99.413	99.394	110.35	103.61	100.37	111.31	107.47	110.84	107.04	103.23	110.48	105.58	97.786	110.49	102.11	108.39	104.04	104.62	108.44	109.34	100.48	105.75	102.67	102.18	110.78	111.72	109.13	95.976	107.97	105.9	108.93	98.177	109.2	102.63	111.01
105.48	109.33	101.93	108.92	100.94	115.07	105.12	110.43	108.13	113.37	112.48	105.31	114.14	110.65	111.98	106.74	106.76	104.02	102.96	108.07	110.95	104.72	108.41	113.57	109.62	112.96	105.58	104.97	106.65	112.15	100.81	97.861	106.01	116.64	111.59	103.19	120.52	111.99	116.02	101.44	105.07	98.628	116.47	98.042	99.575	104.47	107.51	101.04	115.77	109.55
105.07	104.19	106.33	107.1	106.9	108.01	106.38	97.336	105.12	105.07	104.88	99.989	107.49	110.91	104.95	102.21	98.61	98.107	116.51	113.27	106.93	111.28	99.295	96.981	108.19	103.19	110.72	101.07	107.79	92.466	108.97	106.03	110.4	103.84	104.76	95.933	109.12	102.48	107.05	98.301	110.45	106.13	108.21	111.86	103.5	102.85	103.66	102.41	97.799	93.845
110.13	109.52	110.72	100.19	104.7	109.21	106.38	99.789	98.685	98.867	108.68	105.01	105.77	106.73	110.86	110.71	105.13	106.51	108.17	109.47	108.8	111.7	101.75	112.57	110.99	107.44	113.83	110.37	106.12	112.64	109.77	109.69	106.49	100.48	104.15	108.51	107.6	110.87	101.01	107.57	108.77	106.35	99.907	108.35	101.91	108.94	111.02	108.69	108.64	114.72
101.75	96.589	93.881	109.26	104.05	95.894	103.49	104.87	107.29	109.48	102.92	102.47	102.62	93.435	96.509	97.232	103	100.88	106.53	93.38	100.67	102.52	102.45	91.295	101.93	97.539	102.58	103.32	102.99	98.236	101.46	98.394	100.25	100.59	89.707	100.53	101.63	101.55	104.19	105.84	111.94	106.13	104.08	109.11	96.503	101.42	101.96	102.67	97.7	103.02
112.78	109.16	114.21	110.8	108.69	119.5	122.35	117.36	111.65	109.41	117.3	115.82	108.76	113.17	102.25	104.67	109.86	111.48	110.01	110.75	109.67	114.63	113.53	112.3	117.74	100.54	109.49	112.66	114.87	113.52	111.41	104.66	124.21	116.31	109.89	103.41	107.96	114.93	116.52	116.84	116.88	116.09	118.61	122.28	117.38	108.78	104.66	118.41	114.38	108.74
101.52	97.857	91.212	106.11	94.053	103.72	100.8	105.57	95.794	103.87	105.22	107.14	102.38	99.229	103.5	97.779	103.37	103.69	103.19	96.958	97.432	95.543	104.26	98.049	100.77	99.524	92.061	99.813	104.4	99.115	91.249	100.54	105.18	97.308	97.906	96.438	93.793	101.2	100.3	102.97	101	102.08	92.727	109.64	92.394	99.88	101.58	103.34	93.584	102.65
106.41	112.67	102	108.49	106.69	108.79	108.99	104.41	110.43	106.83	109.83	100.79	104.72	102.34	110.02	109.89	102.13	111.54	98.404	106.04	110.13	110.18	110.56	105.97	107.19	96.555	110.41	111.63	100.5	99.898	108.9	109.73	99.358	106.37	105.37	107.97	106.32	104.15	100.75	100.09	108.56	98.945	104.58	104.18	114.3	97.469	109.61	112.96	97.796	109.94
112.55	112.3	110.56	120.71	111.07	116.57	117.41	119.88	114.74	107.85	119.07	123.17	114.83	114.36	113.9	112.9	124.16	113.34	111.55	116.32	105.53	121.09	119.35	118.21	115.11	107.12	109.01	108.05	118.25	113.71	120.36	118.43	109.76	124.31	119.84	118.02	116.2	123.33	129.78	116.6	119.2	117.4	120.35	113.08	120.7	113.68	110.28	110.11	125.85	113.45
99.244	105.86	99.935	96.298	107.97	99.137	107.17	102.1	105.44	105.49	101.53	108.42	98.301	110.06	111.93	110.72	100.55	104.33	102.98	111.12	109.94	104.72	104.72	103.07	102.82	100.51	108.64	105.96	104.74	101.26	99.559	106.73	100.62	103.86	101.13	116.44	107.37	100.92	111.59	104.64	94.157	106.4	104.7	107.27	102.52	102.73	101.57	97.329	103.04	104.98
111.55	103.45	111.09	106.61	103.76	105.43	109.27	109.63	104.86	102.42	109.62	102.47	101.29	99.872	111.67	111.66	112.56	102.94	99.711	100.02	89.781	105.38	113.04	115.56	104.38	108.06	114.51	110.9	105.58	98.255	108.99	105.54	107.11	101.73	104.44	109.73	97.386	103.06	103.28	99.602	107.64	100.88	101.24	114.11	101.96	103.75	105.23	111.72	112.9	104.59
117.17	103.61	104.01	109.23	109.61	105.17	105.17	101.72	111.96	104.48	103.96	109.66	100.72	110.21	103.6	105.46	107.35	111.88	102.77	108.83	108.87	111.21	101.09	103.13	103.55	108.89	100.31	112.64	100.29	105.47	101.1	108.64	106.45	107.99	106.49	103.13	100.86	116.6	95.804	107.41	100.2	101.08	104.02	106.26	100.98	104.63	107.29	112.65	101.07	101.55
105.79	113.03	111.83	111.11	102.41	101.31	108.34	108.7	100.77	106.2	105.67	108.51	100.66	105.76	104.6	98.302	98.07	99.326	101.61	103.76	110.98	108.48	104.14	99.372	104.44	100.95	96.582	103.53	101.74	102.82	105.14	111.04	111.69	102.81	104.13	102.95	100.98	106.01	108.26	94.187	113.59	113.28	106.56	106.26	104.77	101.62	109.35	104.55	113.85	97.311
101.2	99.18	108.5	104.42	88.56	106.63	107.28	108.13	96.622	98.308	100.59	108.58	97.462	110.7	103.06	104.29	106.33	108.12	102.15	106.57	100.45	100.81	106.34	104.57	104.95	104.45	102.81	102.07	114.35	101.9	99.532	105.99	105.33	108.42	104.96	115.41	104.26	107.09	110.5	115.75	105.39	108.81	96	99.246	111.09	107.74	103.07	102.9	105.94	98.06
102.66	111.98	118.68	109.88	109.76	109.06	119.28	118.17	101.44	106.54	119.69	112.85	113.5	115.96	110.53	108.47	115.96	111.92	110.53	106.85	111.16	115.35	109.6	109.44	112.95	108.44	102.91	106.25	117.26	109.55	114.27	113.29	102.67	109.76	110.32	104.98	112.39	108.9	105.78	117.2	108.65	114.63	115.69	108.26	106.38	112.09	109.69	113.02	109.59	109.91
101.71	98.343	99.637	109.79	115.74	100.9	109.38	107.05	102.09	96.722	102.56	103.02	95.886	102.61	101.38	104.52	106.85	100.52	104.27	102.97	90.442	96.41	99.602	110.16	100.81	104.11	106.68	102.28	100.36	103.19	96.405	100.66	109.21	91.416	104.78	102.2	98.131	93.868	101.98	97.438	93.395	104.73	106.19	103.24	102	100.85	99.43	98.554	98.016	103.24
104.72	111.04	96.389	101.76	114.54	112.49	106.36	98.742	105.72	104.91	104.95	100	100.81	115.05	107.01	104.9	97.895	104.35	102.65	108.73	104.48	109.33	102.84	101.85	113.38	110.33	101.78	112.39	112.27	114.28	106.85	111.89	104.81	109.18	107.71	102.76	98.255	106.88	106.2	115.04	101.39	114.21	92.759	101.93	114.75	108.94	109.53	113.76	108.07	115.84
106.57	108.01	110.54	110.45	114.77	115.69	110.24	113.55	112.74	111.49	108.88	109.45	105.04	114.39	122.64	109.77	106.8	114.53	110.7	100.57	107.62	121.83	110.92	106.13	114.22	113.36	111.57	110.31	103.68	114.09	112.72	112.17	118.79	119.87	117.72	111.94	109.77	112.6	109.25	119.33	114.98	110.78	114.11	107.63	120.58	123.29	112.42	110.84	113.49	120.51
102.4	92.564	100.28	111.12	107.61	101.75	114.7	103.99	95.405	107.32	98.309	113.13	109.6	99.701	106.5	109.7	108.72	116.02	114.11	104.68	112.04	107.95	119.08	103.33	108.46	106.04	112.09	114.13	99.513	108.71	104.97	99.905	103.92	108.68	105.26	108.25	106.31	108.3	111.74	99.583	107.72	105.33	112	116.29	102.05	107.53	107.85	107.41	104.69	110.73
101.36	95.092	100.57	101.51	98.609	100.62	105.24	97.898	97.371	100.11	95.846	105.66	104.58	103.16	109.66	96.928	95.074	100.87	97.398	96.62	93.547	105.38	98.587	97.947	102.35	103.55	102.04	93.594	94.92	106.06	105.61	102.46	96.266	111.49	105.21	104.11	98.878	110.32	88.566	106.04	102.47	99.541	98.46	112.56	108.08	105.28	94.513	101.84	104.82	103.42
95.25	99.118	99.802	104.72	113.41	89.735	95.519	113.37	103.5	106.46	101.33	96.734	101.15	98.169	104.96	98.05	93.241	97.912	100.71	105.63	100.12	97.452	94.049	90.911	94.295	98.623	99.42	104.21	102.99	94.61	107.7	107.99	107.93	99.46	105.85	106.92	95.223	97.415	102.51	92.718	105.95	104.44	96.265	101.47	103.89	98.173	95.783	98.416	96.863	103.39
110.57	104.25	100.77	107.98	107.64	104.2	98.205	109.2	114.42	102.83	101.62	109.46	109.25	108.29	108.76	100.87	107.15	102.33	103.2	102.45	103.26	111.01	102.92	105.85	100.54	102.18	104.34	104.9	102.19	110.61	112.91	102.92	102.92	105.12	99.385	100.68	101.45	98.003	112.98	106.35	111.45	98.09	101.6	113.76	107.8	95.457	105.57	108.15	101.34	100.92
111.19	113.76	116.76	115.26	109.05	109.37	117.59	118.51	111.81	106.37	115.5	113.2	113.49	110.76	107.18	109.56	116.61	118.79	109.54	113.35	105.78	103.29	120.15	109.66	106.68	107.48	107.78	104.59	110.95	108.52	108.49	113.55	111.94	121.39	111.93	113.73	110.77	113.45	109.9	108.28	115.05	113.16	112.42	111.3	114.77	106.5	117.86	115.67	101.91	105.06
101.86	93.207	97.447	104.46	102.79	106.62	98.037	97.735	102.88	98.522	97.191	102.81	98.738	96.757	101.78	100.99	101.49	107.35	107.87	100.89	99.959	98.762	97.841	103.1	104.04	100.39	82.443	103.18	101.99	93.489	98.602	97.809	105.44	103.07	98.981	95.963	97.751	100.57	105.78	101.91	96.851	107.8	101.01	100.01	97	110.45	102.89	92.967	95.859	96.889
113.86	118.16	116.11	122.36	117.55	107.92	115.81	116.09	116.33	114.54	111.58	114.84	110.68	119.84	112.15	111.92	124.52	115.69	128.23	116.03	111.61	115.97	112.63	117.79	119.03	106.11	122.69	107.47	112.18	123.44	130.15	117.03	117.24	114.26	123.34	124.43	121.19	108.11	112.23	112.68	111.9	119.97	112.85	113.03	116.01	119.52	115.05	115.28	120.25	116.04
106.4	102.99	99.446	97.58	107.71	104.57	107.85	106.45	108.99	104.44	97.805	104.73	103.68	106.23	105.7	110.19	112.46	107.54	102.01	101.63	100.28	115.74	105.37	105.61	100.02	109.33	109.4	103.79	107.41	105.9	107.29	105.06	104.91	114.51	108.22	106.31	109.64	103.45	103.73	112.11	108.81	107.97	105.62	101.04	92.749	110.43	111.69	108.93	104.61	106.15
112.89	116.26	110.85	122.44	118.93	107.84	109.02	117.19	115.34	115.27	113.26	111.05	114.25	105.72	116.97	113.51	117.97	104.87	116.49	110.68	107.43	103.78	112.42	104.29	110.21	110.88	107.81	113.18	106.38	114.15	110.73	117.09	111.96	112.09	107.95	104.15	106.26	102.32	104.34	110.12	115.71	120.65	112.48	121.25	110.69	123.72	116.35	108.72	110.7	115.4
102.76	106.91	110.12	106.65	105.78	96.525	104.87	106.03	110.49	109.74	110.09	95.003	107.48	104.64	110.84	104.1	106.79	100.68	108.28	108.3	104.35	90.32	98.543	114.49	111.34	104.95	106.9	101.52	109.87	108.18	97.77	99.896	106.12	100.18	104.74	97.685	104.31	113.89	104.34	102.66	105	107.18	113.25	102.28	105.75	111.15	105.14	109.57	111.57	96.394
102.8	105.13	102.62	105.22	112.19	106.71	109.53	102.23	114.61	96.548	99.985	108.6	95.597	106.93	103.29	104.4	103.53	101.65	104.29	103.88	110.48	99.054	100.48	103.97	103.57	104.65	100.57	103.93	100.24	111.13	104.11	107.76	109.88	98.695	106.99	102.25	108.39	108.06	104.62	113.05	115.39	98.255	105.72	99.823	101.41	111.01	115.37	114.92	106.46	99.888
108.33	109.55	110.32	106.66	110.69	110.05	110.72	117.77	111.37	107.99	105.16	110.13	102.68	104.9	108.5	97.783	108.59	103.08	109.11	117.84	106.11	104.93	117.67	115.05	114.17	113	108.8	118.88	111.54	112.69	105.8	112.42	104.92	105.62	111.72	115.35	114.1	101.79	115.3	110.83	108.86	109.5	103.66	116.74	104.34	109.65	102.3	110.6	107.47	112.13
100.59	105.66	110.33	101.91	100.58	109.3	105.79	107.42	90.617	107.05	104.92	100.29	100.69	103.86	103.62	105.99	98.751	105.01	99.725	102.01	103.81	104.62	103.18	101.61	103.05	101.51	105.07	105.6	100.97	100.78	106	102.85	103.11	105.72	108.86	101.1	108.9	105.3	92.908	99.816	103.12	103.49	97.171	109.41	114.11	100.62	103.65	96.976	105.06	108.45
98.663	105.67	105.5	98.066	92.166	103.96	105.55	98.57	92.427	103.39	103.66	105	99.284	94.099	109.26	98.932	108.25	95.082	93.736	99.194	102.64	95.399	95.603	98.709	104.03	99.836	97.149	101.88	90.134	100.7	102.19	101.35	95.56	99.126	107.78	99.739	104.98	107.43	96.509	102.46	96.546	96.414	109.15	98.603	98.983	99.354	105.49	99.664	102.52	103.22
103.92	100.42	103.5	107.08	97.277	105.37	100.67	108.25	105.37	99.488	104.84	96.467	109.49	112.09	107.99	107.27	108.38	107.16	99.07	99.241	100.51	114.96	100.28	95.269	108.63	108.23	107.58	103.81	111.77	101.13	101.93	100.18	102.64	110.02	106.22	105.72	100.05	106.65	100	106.89	111.98	102.06	98.636	98.389	96.136	102.15	101.47	101.83	102.76	98.761
105.13	98.731	109.86	93.851	99.508	98.882	100.89	100.45	100.5	109.43	102.1	96.368	92.57	104.82	95.671	90.722	101.24	103.1	93.466	95.98	104.37	103.17	96.69	98.197	98.084	94.845	109.29	99.163	103.18	96.256	95.075	101.43	88.568	93.174	99.7	95.365	103.51	95.454	97.078	100.39	92.13	94.846	88.695	99.602	96.684	92.643	88.499	93.976	94.35	99.243
102.79	100.99	96.986	103.44	98.911	95.33	102.06	109.92	100.75	93.671	100.24	99.756	100.33	94.014	96.772	104.5	98.702	106.54	108.32	101.59	97.136	98.582	94.731	101.49	98.585	93.367	96.765	100.15	94.427	105.2	94.123	101.44	98.55	101.48	97.775	94.334	96.503	103.78	91.48	100.77	109.45	112.27	99.309	89.482	95.398	93.707	104.17	100.7	100.14	92.2
106.77	106.29	101.89	98.779	106.03	103.02	103.05	114.91	96.457	104.82	107.1	105.8	102.43	110.09	108.03	105.31	101.16	104.75	104.11	102.58	104.66	105.38	99.974	114.68	93.339	114.53	113.52	101.76	96.448	110.86	111.35	107.61	115.14	106.91	109.9	106.55	108.01	97.871	106.26	107.32	104.6	104.31	102.13	103.9	110.19	101.36	111.5	108.59	104.43	95.164
110.53	105.98	112.98	105.12	110.44	102.11	106.62	108.42	102.01	108.95	101.45	105.74	113.28	102.78	108.93	95.621	103.02	96.856	107.79	110.48	110.47	115.42	109.79	100.02	101.39	101.98	103.37	102.4	108.79	115.2	102.43	104.47	97.768	103.92	96.292	102.2	109.8	110.22	116.45	105.44	99.529	100.39	98.44	110.17	104.08	100.84	108.71	106.16	106.56	106.42
110.57	109.79	107	102.01	99.966	103.61	94.712	104.54	103.66	98.498	104.95	110.2	103.43	103.93	107.92	96.104	107.78	105.83	107.32	109.04	109.44	102.45	97.365	106.7	110.91	99.026	105.14	104.34	98.716	104.51	107.02	100.61	101.63	107.66	105.09	102.99	108.3	109.49	104.3	103.27	111.2	107.68	104.03	111.99	104.3	103.81	113.33	101.47	96.317	105.26
95.288	92.43	101.72	99.528	102.86	100.85	106.36	104	108.19	101.28	110.75	99.124	96.674	97.774	111.13	97.792	97.518	104.19	93.222	93.181	103.68	99.03	99.538	104.36	106.66	101.74	105.88	100.45	99.12	104.43	96.671	100.15	94.165	97.051	106.81	83.694	109.47	94.213	105.24	98.559	96.806	96.206	96.825	95.659	103.77	95.188	96.744	98.865	108.66	103.36
105.44	110.71	103.49	120.95	112.66	114.46	103.37	109.44	118.11	102.73	110.34	107.77	115.41	114.58	109.8	111.25	108.94	108.29	122.75	103.81	117.77	101.53	112.18	104.02	104.84	116.23	122.38	110.66	119.07	116.65	116.77	115.77	117.32	104.66	116.69	108.5	115.82	115.8	106.52	109.87	105.56	104.71	109.26	115.18	113.78	119.21	113.45	122.87	115.82	112.77
115.38	106.24	115.44	116.02	118.84	105.38	106.47	119.35	119.18	111.23	107.28	111.07	103.5	109.28	106.73	104	111.73	116.2	104.72	103.77	114.2	108.55	100.85	106.4	101.22	112.9	106.7	106.04	117.27	113.77	105.4	109.33	110.01	111.47	108.73	102.59	103.96	114.56	107.14	112.63	106.02	107.11	116.37	109.96	117.75	109.78	108.42	106.82	101.32	117.5
103.83	104.44	107.74	108.65	99.695	105.35	101.84	99.084	107.53	103.97	93.149	102.88	109	107.53	104.42	98.036	114.39	111.16	108.44	107.28	109.83	98.221	99.194	108.3	106.64	108.42	108.18	98.824	105.88	102.1	97.568	106.07	106.94	91.529	106.14	105.81	97.556	103.97	103.73	105.25	114.63	100.63	108.59	101.92	105.46	103.7	104.49	94.806	106.3	96.15
101	108.55	101.19	105.98	104.15	95.163	98.128	95.995	94.598	100.08	100.03	105.02	105.62	101.43	103.25	96.497	97.459	105.18	101.26	95.982	96.288	101.62	91.9	107.95	98.14	97.342	94.617	108.12	99.093	98.994	105.44	97.786	107.47	103.03	101.61	98.373	94.837	103.75	97.85	109.16	100.27	97.651	105.9	102.21	103.91	107.33	104.1	106.62	105.99	100.46
107.55	105.78	106.58	106.97	100.02	113.3	108.73	105.97	101.63	110.75	111.22	99.738	105.56	112.65	112.36	101.49	112.05	101.38	102.21	108.17	121.96	105.11	102.68	96.94	106.92	104.38	108.79	110.49	104.89	106.54	99.154	109.16	105.46	103.17	104.83	104.9	98.092	108.59	97.094	110.66	104.83	97.358	109.58	100.98	96.807	99.57	100.26	113.73	101.76	104.33
101.41	99.805	102.35	96.916	91.712	98.048	104.46	96.85	99.629	92.351	101.86	91.304	104.99	94.21	97.323	105.24	101.32	101.14	105.62	99.011	93.324	95.642	94.714	98.459	90.969	101.03	97.629	101.87	100.49	99.857	101.51	91.017	102.12	101.8	103	91.094	99.891	100.97	98.222	98.655	97.285	100.12	101.73	100.32	97.37	100.06	99.964	99.67	100.52	107.24
103.2	99.411	103.69	103.48	101.45	109.18	110.66	105.66	110.4	109.27	102.14	100.89	108.18	115.91	103.6	107.08	109.54	93.834	108.53	104.79	105.53	100.35	101.91	97.466	108.22	102.81	101.91	106.99	106.48	100.77	101.2	100.03	102.34	101.31	113.82	100.19	109.08	103.04	108.39	99.807	96.372	106.92	110.51	114.56	106.06	110.96	100.71	103.01	106.83	106.85
110.53	98.814	109.28	109.16	101.54	99.328	101.81	106.6	105.79	96.476	114.49	107.53	98.409	99.654	100.13	107.68	101.41	101.35	109.25	106.64	105.29	101.81	100.39	113.44	98.899	115.55	110.39	107.26	106.25	109.96	107.82	104.29	106.63	104.98	105.59	115.76	99.169	101.67	105.6	106.14	111.89	97.391	108.17	106.42	103.04	105.91	100.28	107.51	110.15	102.53
103.3	112.33	114.09	121.71	105.73	119.1	114.34	114.47	114.8	106.78	113.85	106.31	111.14	113.73	121.12	112.98	116.44	115.55	121.12	113.89	106.51	109.84	107.31	107.86	113.88	116.23	107.68	111.31	100.95	114.69	124.21	102.64	104.06	118.05	110.24	114.78	113.4	112.55	106.8	113.34	118.87	114.93	110.57	116.89	110.45	117.38	104.97	111.98	124.18	108.57
115.73	111.09	105.15	109.32	99.031	107.74	101.77	101.14	112.24	107.77	106.48	98.267	103.4	100.89	106.15	98.657	97.24	115.83	104.64	110.19	108.14	109.12	103.37	111.02	105.38	116.69	105.17	107.14	108.49	104.76	109.71	107.82	105.82	95.183	115.22	102.88	112.53	112.25	99.734	112.46	106.36	102.77	106.17	105.99	106.67	103.79	110.58	110.5	109	104.79
108.53	100.59	103.94	98.385	110.85	101.55	97.218	110.24	111.94	101.98	103.89	101.46	99.363	106.34	102.45	106.58	104.68	103.62	113.65	105.87	108.99	105.27	103.36	99.283	100.14	106.24	102.47	99.527	109.47	114.38	93.516	109.03	95.861	95.931	105.98	103.22	106.42	102.92	107.47	103.49	99.878	120.61	94.406	102.59	105.23	106.88	97.571	106.29	96.379	111.09
88.775	107.05	95.656	109.02	92.456	100.52	102.45	94.943	101.48	103.51	97.14	98.842	90.914	97.625	107.44	103.51	96.173	100.28	96.141	99.473	94.815	99.951	101.85	99.115	105.74	97.41	99.675	95.893	105.02	102.78	101.9	96.982	96.782	103.14	109.07	102.42	97.051	95.257	103.84	100.62	96.92	96.168	107.85	106.58	100.13	102.13	93.712	94.751	101.35	102.51
106.34	107.16	110.5	109.59	105.89	111.65	118.57	101.96	118.93	103.74	113.68	112.43	111.07	116.94	101.02	113.1	111.32	107.33	103	109.08	116.16	107.18	114.69	108.6	112.7	118.64	111.35	108.6	102.14	107.7	122.62	109.13	107.38	107.33	113.55	111.25	105.78	112.37	117.4	115.09	104.75	98.059	109.01	115.55	110.34	109.63	107.53	113.56	116.3	115.98
113.01	113.39	117.3	118.04	117.22	112.14	114.91	104.32	108.17	108.07	112.25	104.79	112.68	111.1	110.4	113.66	116.38	110.47	118.92	108.33	112.05	116.76	109.88	111.77	108.78	101.95	113.33	107.47	110.72	107.3	111.25	118.49	107.19	107.03	106.22	112.17	111.94	113.3	118.98	112.01	110.16	113.23	112.35	109.63	110.19	117.55	114.96	111	114.62	108.73
117.86	117.92	113.6	102.06	107.48	104.1	111.34	107.85	110.8	110.65	111.34	107.41	116.53	110.5	109.36	109.95	114.72	116.26	105.24	110.31	109.82	112.02	107.84	116.46	115.25	107.41	105.94	107.11	108.33	116.01	110.85	113.2	114.6	112.35	114.59	115.06	110.87	117.61	111.82	113.07	113.38	104.26	99.414	103.2	111.27	110.45	113.12	101.11	98.997	118.22
103.86	101.74	113.24	100.18	104.76	101.45	102.2	97.455	104.73	106.3	106.14	102.91	107.26	112.06	111.79	103.81	103.36	117.66	112.23	107.91	113.21	107.44	104.97	114.9	114.19	103.38	105.69	107.67	102.05	104.47	112.59	107.09	105.13	104.37	111.9	92.223	93.382	101.35	110.29	107.2	107.55	103.55	104.47	99.934	104.86	98.75	105.13	107.03	100.92	106.38
107.52	104.93	102.52	107.4	99.666	100.5	101.16	107.74	110.04	99.291	109.13	112.71	105.76	103.92	109.8	107.96	115.1	109.31	98.594	109.48	107.16	109.36	99.636	108.88	103.9	97.747	104.53	111.97	105.72	100.1	110.99	105.8	111.07	114.05	99.769	118.33	117.68	110.33	105.86	107.8	109.68	106.4	102.28	107.35	103.24	110.5	104.73	104.59	97.255	109.06
105.72	104.56	104.55	106.84	106.09	99.876	108.91	110.75	108.43	104.46	105.63	105.27	99.99	106.32	112.53	106.24	102.51	102.26	111.11	112.43	108.7	101.22	112.72	108.16	104.56	98.834	102.54	100.33	107.36	94.233	110.46	104.84	108.9	103.77	108.18	98.596	107.5	98.957	102.31	105.38	99.02	106.83	110.43	92.912	107.69	106.27	107.21	105.47	102.49	109.43
105.78	107.43	119.16	113.91	111.45	108.58	106.22	110.29	114.48	115.61	113.16	112.03	103.04	105.99	115.01	121.73	120.98	116.19	103.98	103.23	113.28	111.6	111.53	107.06	107.77	112.93	105.38	110.1	115.44	110.34	114.22	114.07	110.9	108.57	110.6	114.61	111.11	113.19	116.2	112.18	96.565	108.09	110.52	102.1	99.68	108.53	112.39	110.62	110.85	111.94
116.98	118.91	124.67	118.11	117.25	113.21	124.04	117.95	119.08	119.7	119.21	123.15	125.62	117.9	116.33	119.47	111.51	118.44	107.85	125.71	112.4	116.41	115.31	107.67	121.98	118.9	117.48	120.48	123.79	125.42	118.86	122.89	118	116.57	116.75	106.15	121.02	109.13	113.62	110.33	116.28	117.43	114.41	111.12	110.83	104.93	119.96	116.34	115.77	116.57
102.3	103.23	110.06	114.45	109.67	107.82	103.45	100.66	108.84	106.99	112.86	107.55	101.03	99.548	110.17	107.2	108.86	104.83	98.238	116.11	107.98	106.76	109.11	107.59	112.58	101.55	110.76	104.52	107.86	106.13	97.637	108.3	102.48	101.79	94.676	92.802	106.15	107.61	109	108.99	109.39	99.314	107.33	113.11	113.98	101.36	108.44	101.01	102.35	102.84
98.163	104.74	103.62	97.02	98.617	114.84	108.59	111.78	102.88	105.68	116.05	111.95	110.47	99.829	103.13	104.42	109.73	107.58	108.23	108.9	98.349	108.75	107.35	93.627	100.93	112.44	112.39	111.61	111.34	111.4	102.95	104.63	102.12	115.6	105.34	105.17	107.47	108.62	107.4	108.8	117.51	100.28	120.93	108.65	108.14	111.17	97.875	98.561	106.88	112.74
114.18	102.98	102.89	105.87	100.52	103.45	115.17	113.66	110.03	98.009	110.77	97.808	104.12	100.47	104.81	111.55	105.16	109.44	110.98	105.68	117.31	105.74	103.13	103.69	111.32	107.69	106.32	105.95	108.7	108.74	111.66	105.45	113.61	103.28	111.29	101.59	102.02	108.92	100.82	101.29	113.21	105.43	107.29	91.768	95.98	102.86	105.4	105.48	99.739	110.5
103.8	104.17	100.48	103.67	105.13	104.66	104.33	107.96	106.32	106.1	114.33	99.301	108.29	108.59	110.24	105.66	107.48	105.2	109.73	103.67	103.37	108.76	103.53	99.471	101.43	104.55	101.32	100.41	114.98	110.13	103.97	105.89	100.3	100.06	100.22	95.359	106.39	100.53	107.19	103.43	110.35	103.69	109.04	106.26	100.64	104.38	106.27	104.98	115.83	103.34
107.63	98.77	100.56	93.246	118.02	101.05	105.26	111.53	100.42	100.84	102.31	104.9	104.19	103.11	106.01	96.381	116.41	100.12	101.27	113.47	105.63	107.94	115.03	105.99	102.86	112.35	108.48	109.58	109.79	107.52	109.75	95.095	107.76	106.79	96.249	107.02	111.95	100.5	101.34	105.45	105.06	103.71	104.92	103.49	107.58	104.76	104.76	107.27	108.38	106.3
104.42	97.948	102.38	98.865	97.779	106.03	101.67	104.47	92.096	105.15	106.93	93.581	103.37	102.96	103.91	107.39	104.79	94.78	87.731	102.11	107.81	102.5	106.53	100.04	100.21	104.49	104.2	96.215	99.778	97.862	96.568	94.792	108.43	98.869	109.03	93.572	91.764	99.19	99.275	98.947	95.25	92.219	105.45	103.36	98.936	95.172	107.72	98.828	100.83	91.7
114.61	110.22	124.22	114.7	102.18	121.28	107.21	101.32	113.9	109.74	107.11	107.7	117.83	114.18	108.67	108	117.02	113.18	113.1	112.61	107.49	113.39	111.68	104.75	112.75	111.92	106.93	119.33	123.11	108.12	116.38	115.1	109.84	118.92	121.31	109.94	103.17	113.87	103	108.25	118.83	104.56	103.27	111.53	104.74	111.1	112.15	121.93	108.03	113.84
100.4	112.43	105.71	104.22	104.92	102.96	123.17	106.06	104.79	108.58	111.35	100.38	101.91	108.4	98.079	99.625	110.53	106.73	114.48	104.31	105.01	115.62	109.24	103.22	97.865	104.03	105.49	98.057	110.18	116.19	100.2	112.2	105.27	108.92	102.85	111.04	104.67	94.601	102.27	99.757	109.52	106.66	95.371	112.29	105.99	109	108.26	95.417	110	102.16
110.51	111.96	111.33	115.07	107.31	113.17	104.69	114.49	119.69	120.65	115.64	113.49	105.75	108.46	107.29	109.04	106.34	107.72	98.872	111.86	114.69	110.02	113.11	113.53	118.32	105.61	111.79	112.04	107.1	113.49	116.55	109.35	98.996	108.15	112.55	111.97	108.05	109.04	113.33	105.83	114.79	109.41	99.528	106.96	106.09	116.48	107.35	112.8	116.07	108.27
116.25	102.18	105.15	111.03	108.04	104.65	111.74	116	102.84	116.22	101.37	104.59	107.12	102.47	101.56	104.61	103.91	106.49	104.65	107.6	102.53	99.011	109.2	115.66	108.04	113.04	104.38	102.32	107.53	97.158	113.9	105.64	113.24	103.98	97.246	102.47	96.498	114.48	101.47	95.481	107.26	106.43	108.21	102.02	104.92	100.99	111.35	107.98	100.71	103.62
103.44	97.539	112.35	105.44	104.67	107.89	96.921	111.7	97.176	107.49	100.39	107.5	106.93	102.32	105.84	104.1	109.5	100.4	102.96	105.54	104.43	108.54	111.74	103.55	110.79	103.4	105.21	109.21	103.97	101.12	107.58	92.644	113.71	104.42	109.09	93.16	102.88	103.13	112.21	107.17	103.67	101.4	103.06	97.53	109.65	112.15	108.29	106.53	107.22	100.47
112.38	108.63	115.71	107.35	113.77	111.85	115.78	108.49	104.14	110.04	105.82	106.91	116.84	119.83	104.51	116.31	109.12	104.89	103.16	115.18	106.94	110.48	110.84	117.54	107.94	114.44	110.74	115.58	112.78	106.8	110.83	124.91	109.42	106.72	109.85	107.78	107.27	107.33	114.1	111.81	101.62	111.83	103.44	113.79	114.88	114.53	113.62	109.44	117.01	113.46
117.73	101.04	118.66	117.21	109.12	109.81	114.13	106.32	106.01	114.49	107.17	110.44	114.04	107.75	107.47	117.17	108.34	111.53	121.63	119.3	110.37	112.99	114.2	108.94	107.98	109.41	105.98	113.84	105.43	110.03	112.36	107.69	101.27	99.489	116.12	114.82	102.07	112.45	112.18	106.94	106.57	106.93	117.45	116.4	105.67	112.59	113.08	108.37	111.2	112.28
114.52	120.14	105.07	109.37	110.56	115.97	120.48	127.33	113.7	114.44	110.58	116.04	115.19	118.93	104.92	108.5	117.59	108.7	109.89	110.74	107.61	114.58	116.21	112.03	107.26	101.34	109.28	110.53	102.89	114.7	116.07	118.46	106.36	108.63	114.92	114.83	117.76	114.89	111.41	117.7	106.86	114.49	101.7	109.81	120.5	106.69	118.16	108.55	109.56	120.32
123.67	112.14	114.06	105.89	107.38	103.69	110.16	113.22	118.46	115.8	106.32	111.52	103.93	113.83	115.35	110.31	124.05	117.76	114	110.23	105.56	119.74	112.69	106.72	112.04	114.53	106.5	120.31	113.46	111.65	112.21	118.61	113.96	111.35	107.51	124.85	115.87	112.63	112.45	105.26	108.52	102.98	121.58	112.42	121.73	114.5	107.54	108.79	107.48	111.42
91.206	100.55	94.693	98.263	99.835	108.55	94.931	96.274	103.34	102.91	98.13	104.93	98.629	100.25	98.151	99.258	99.596	105.26	102.15	100.05	104.2	100.03	101.25	91.947	99.784	102.94	101.32	106.36	100.6	90.321	101.25	97.775	97.828	95.375	104.2	100.82	101.53	98.569	95.814	101.78	100.09	99.556	112.1	101.47	97.395	94.693	91.263	101.9	101.62	96.56
108.46	105.36	111.06	108.78	97.612	101.46	104.31	100	98.635	106.4	109.78	105.72	112.6	95.943	107.25	111.43	104.95	98.091	102.35	97.314	112.19	105.46	96.867	102.68	103.26	97.989	100.82	103.86	103.96	111.73	99.521	102.74	97.708	104.76	94.669	99.834	103.43	101.98	112.4	97.009	99.801	105.1	108.43	95.079	91.183	105.33	105.24	109.15	102.12	107.67
101.22	108.37	96.016	109.07	99.094	102.07	93.645	100.68	104.22	94.453	82.881	98.257	110.6	98.623	92.758	101.26	99.967	92.27	100.52	100.49	91.626	98.542	102.26	99.248	95.361	104.04	102.55	105.51	98.048	104.9	101.59	98.795	111.33	105.03	107.74	108.6	94.787	95.315	108.41	103.93	100.87	105.36	95.432	102.57	107.65	94.826	90.746	98.782	107.21	100.19
111.42	118.6	113.45	108.57	109.01	120.89	118.72	108.85	120.46	110.64	100.29	103.42	107.99	112.4	114.03	117.71	115.88	108.24	117.73	110.16	111.24	108.97	112.73	112.92	118.37	102.41	113.48	111.37	117.46	115.6	109.53	112.59	117.53	114.9	109.27	119.72	111.96	98.904	112.05	108	113.72	115.35	114.75	106.65	114.86	113.28	113.12	114.83	115.37	108.92
114.19	109.15	109.76	113.18	110.5	102.43	111.1	119.66	107.5	113.33	103.41	114.48	109.85	110.3	121.68	110.47	109.11	108.55	116.26	105.84	110.4	109.58	113.17	118.22	109.95	112.98	105.61	105.97	104.31	104.08	108.43	114.71	110.88	116.31	124.73	110.12	112.15	108.72	109.12	103.89	107.12	109.82	112	106.32	119.83	104.88	111.48	112.1	110.55	106.11
103.42	107.28	106.58	90.344	103.95	99.332	105.72	100.33	97.754	94.42	103.61	102.08	102.59	111.12	110.09	99.872	105.81	96.744	97.226	112.67	109.84	102.88	103.52	102.91	105.15	101.53	106.72	99.548	97.634	108.37	102.56	109.42	110.81	104.73	105.22	107.8	98.076	104.76	109.89	103.29	101.4	105.78	101.99	101.6	107.65	106.09	98.267	105.19	110.76	105.75
102.25	101.91	101.24	110.98	98.76	105.56	107.73	107.39	101.08	108.26	105.14	107.51	106.27	106.22	103.3	107.72	108.86	100.23	104.47	112.61	100.34	108.49	98.952	105.02	107.28	103.18	113.85	101.34	99.882	106.09	101.78	106.25	109.43	107	96.205	107.09	100.74	100.24	112.96	103.28	100.84	106.51	106.64	105.84	110.45	106.26	105.05	107.44	109.69	112.71
94.935	103.11	107.44	105.64	101.22	95.011	102.78	96.18	102.95	102.49	100.98	114.4	111.95	100.65	103.61	92.506	98.914	97.496	99.255	108.92	99.721	91.638	101.58	101.89	105.07	100.76	95.534	108.61	108.22	96.973	104.05	94.745	99.418	97.468	104.3	101.49	98.274	96.413	108.25	92.974	106.11	97.057	101.74	104.79	99.143	95.574	100.97	100.66	101.95	97.702
120.11	114.69	111.56	115.49	106.66	111.25	107.26	119.89	115.64	109.32	110.16	119.72	110.09	118.87	115.2	111.4	111.99	108.2	109.46	120.95	111.27	107.41	110.84	119.9	112.24	112.49	115.34	119.2	110.64	109.04	113.31	116.29	104.74	115.23	113.65	123.56	113.17	116.25	106.51	113.51	120.02	109.62	106.02	121.22	112.16	117.9	125.33	114.59	116	112.68
116.99	112.77	114.34	111.59	110.16	113.78	109.1	112.57	108.28	106.8	105.34	112.88	101.14	107.61	109.11	108.59	108.46	119.25	113.61	103.56	109.62	111.49	103.53	110.09	107.26	116.31	111.48	116.3	118.76	101.9	113.09	116.17	112.23	113.84	112.08	106.93	115.72	103.04	106.55	108.74	102.85	112.1	112.64	124.34	102.64	105.74	118.48	113.54	111.98	115.51
104.62	117.49	117.3	105.75	110.43	107.81	109.76	114.75	112.38	108.79	111.66	106.31	115.4	114.02	112.08	111.07	105.53	114.04	111.49	115.3	112.11	111.82	111.52	116.75	106.1	106.29	114.88	118.03	109.41	115.41	121.06	114.61	113.55	115.89	109.97	98.79	109.99	102.62	122.03	107.64	110.62	107.06	113.79	108.93	110.58	109.02	110.77	112.47	124.08	107.05
95.077	96.416	101.25	101.69	99.256	98.8	101.6	99.436	106.42	97.837	102.7	102.46	102.67	94.493	104.18	97.634	106.9	98.547	105.45	89.453	101.29	103.79	98.947	99.062	102.52	100.22	94.899	98.584	92.901	97.149	108.39	100.31	97.57	98.165	101.51	94.392	97.812	94.509	92.872	97.679	99.898	96.269	95.442	104.29	104.92	98.302	90.439	93.674	101.43	96.077
96.599	97.179	100.8	101.62	102.56	95.593	101.7	104.98	102.26	101.58	99.867	107.79	105.29	95.565	99.352	99.98	104.02	101.69	102.65	97.781	101.37	96.871	103.7	98.013	98.789	97.808	111.5	98.948	100.52	96.87	97.514	101.52	98.965	94.835	93.892	96.143	104.48	110.17	79.797	100.9	98.993	101.81	98.548	105.77	102.93	104.41	105.59	99.753	101.67	101.77
115.12	109.16	103.02	111.68	104.38	106.66	101.58	105.07	108.13	96.78	107.48	108.12	94.241	103.83	109.89	108.49	98.682	110.45	116.14	112.07	103.65	104.34	108.17	104.57	116.58	109.05	102.86	106.08	106.8	102.4	101.98	113.24	107.13	109.6	109.38	107.73	109.43	112.29	103.97	104.87	109.16	109.95	101.08	99.794	97.723	108.99	108.64	116.49	112.6	109.88
106.52	112.54	111.53	109.79	115.56	106.8	105.07	116.01	114.07	110.05	111.02	106.99	112.63	108.24	107.4	110.76	100.83	114.05	109.53	102.88	104.99	109.98	102.95	104.13	113.91	110.99	111.51	113.33	104.43	112.25	107.45	117.24	116.6	111.14	107.94	110.4	103.58	106.39	107.11	106.55	120.5	106.78	109.15	111.55	110.03	113.42	111.52	116.35	110.29	109.64
116.49	106.71	111.39	108.57	114.38	108.62	116.35	108.19	115.25	110.12	102.9	114.52	115.51	108.62	110.48	118.4	117.41	112.49	109.17	116.01	114.17	110.58	112.39	116.24	108.37	113.49	107.64	112.07	111.05	111.28	110.03	103.88	102.84	104.14	107.76	110.35	106.64	107.36	102.66	106.59	112.11	110.25	106.74	108.83	107.45	107.44	117.95	114.8	110.01	112.24
103.25	104	108.91	105.75	104.05	103.77	114.99	104.68	112.82	112.18	121.28	111.41	103.64	113.24	107.37	110.08	106.86	101.39	106.34	105.82	108.66	120.97	96.349	116.88	106.69	107.48	99.162	113.94	112.47	118.7	111.38	107.32	115.98	104.18	110.53	112.4	107.44	109.42	113.06	104.75	98.962	118.09	106.82	111.57	116.61	110.83	105.56	111.89	111.1	101.04
110.25	105.77	112.02	112.64	104.35	99.154	103.99	111.68	100.31	100.66	112.45	111.11	95.693	101.94	115.29	103.79	108.34	106.76	112.07	105.37	102.78	108.93	101.25	107.29	103.37	111.09	115.93	102.95	102.73	103.91	111.13	97.113	101.93	102.39	103.34	106.43	106.19	104.49	92.402	101.32	102.54	106.19	102.01	109.14	114.34	104.54	105.58	109.79	101.12	113.01
120.61	111.79	115.01	112.68	112.18	120.67	116	120.27	122.59	120.45	122.77	117.56	118.54	111.96	118.51	119.67	109.24	119.8	121.23	124.2	115.89	114.71	116.57	112.46	117.92	114.67	111.08	114.83	121.14	113.76	108.03	119.71	116.27	119.15	120.04	112.99	118.86	122.64	125.49	113.66	113.56	124.27	111.42	124.46	104.36	121.03	120.19	122.38	117.2	117.82
112.03	111.81	103.71	115.72	113.15	101.15	109.14	116.45	115.49	115.8	111.7	118.98	112.74	118.04	108.74	107.17	113.38	108.05	111.7	114.06	110.6	111.77	110.45	111.41	114.63	116.53	106.93	114.78	112.44	110.22	109.38	111.77	107	114.09	112.46	112.73	105.76	105.39	116.87	108.37	114.6	109.56	104.28	114.17	117.53	116.46	113.94	119.06	120.71	108.35
119.15	122.66	118.14	120.4	118.21	123.51	114.46	123.83	113.86	116.94	111.75	114.46	115.24	115.8	116.15	119.52	110.76	124.66	117.68	117.59	113.16	121.51	108.72	116.88	115.4	121.35	109.49	110.93	116.29	113.43	115.44	120.59	110.76	122.78	124.26	123.76	116.51	109.27	114.52	114.27	108.46	118.57	115.16	107.92	115.58	116.01	118.25	112.61	119.98	110.46
100.17	101.74	108.32	103.01	108.99	102.57	106.3	114.49	106.23	98.64	105.92	93.534	101.81	105.14	102.88	102.47	108.49	116.69	90.661	103.79	106.8	106.19	109.41	108.47	108.6	105.3	103.37	103.78	107.75	105.05	100.96	101.62	92.421	101.25	104.48	106.48	102.42	105.88	97.08	94.97	105.92	107.59	109.88	97.749	101.18	108.59	103.36	105.4	107.1	96.517
103.5	105.25	112	97.568	99.788	97.023	109.86	115.42	108.08	103.06	115.25	112.83	116.64	108.95	112.78	98.766	98.64	110.46	97.485	105.45	100.64	111.29	103.98	112.78	110.92	99.237	106.03	109.05	106.59	110.5	107.69	103.89	103.11	106.73	104.48	99.7	117.89	111.27	105.01	106.92	107.18	109.55	113.72	101.06	107.45	101.53	107.48	107.72	104.02	114.43
115.73	108.67	122.28	111.46	117.82	104.09	115.37	123.81	112.39	106.33	117.91	118.09	117.41	103.31	112.37	117.97	113.04	115.58	115.7	111.6	109.13	110.27	120.48	109.41	118.83	106.3	115.18	110.16	109.31	107.69	109.58	107.53	107.54	117.86	113.32	115.01	106.39	118.52	121.67	112.34	113.04	113.28	111.33	111.52	114.31	105.38	112.44	106.68	111.31	115.83
113.19	112.17	111.82	118.14	121.13	112.57	121.46	114.07	111.26	119.39	107.2	123.58	118.78	115.73	115.1	114.43	119.72	117.39	111.68	125.43	115.4	115.35	118.9	120.66	114.34	119.48	110.22	113.8	126.51	104.74	114.8	117.12	124.91	114.45	112.39	118.43	113.36	117.78	114.61	115.53	126.35	123.02	117.01	117.38	114.99	113.64	119.17	118.67	121.01	118.12
115.38	110.7	106.53	108.79	103.16	97.412	102.53	109.79	113.21	101.14	108.26	101.04	100.95	101.8	107.56	102.6	110.74	103.42	109.53	102.97	103.09	105.61	100.36	107.33	108.87	104.59	97.902	106.77	99.613	110.21	104.29	96.855	106.19	112.38	110.31	98.289	117.68	102.81	108.53	102.63	95.441	103.35	97.515	106.38	106.88	111.67	102.01	107.71	107.02	99.191
100.66	109.03	95.977	91.883	103.86	108.96	97.416	94.275	101.64	101.21	103.22	97.385	98.807	97.27	94.719	102.16	98.421	98.679	101.96	102.89	91.505	103.1	107.5	96.688	107.37	101.05	104.01	84.1	95.683	105.54	99.947	101.01	101.99	107.07	107.31	93.627	104.13	95.407	107.1	103.36	97.687	100.48	108.57	99.714	108.09	104.69	101.86	99.32	100.68	103.14
107.18	110.46	105.01	105.89	101.63	113.76	98.934	110.43	92.792	103.9	92.753	101.27	99.552	108.68	104.63	106.86	99.598	90.96	113.22	98.818	97.698	107.12	102.3	117.49	104.15	104.62	95.529	96.96	105.14	109.49	98.318	96.829	100.31	107.93	99.289	110.33	87.481	107.23	104.29	96.87	110.21	100.85	95.568	112.37	96.558	104.19	101.45	103.71	103.61	106.88
106.23	100.93	111.77	107.76	110.24	111.62	104.07	103.25	101.67	101.55	110.12	105.11	102.5	105.55	106.51	104.77	106.59	101.82	106.76	106.73	107.85	110.32	112.27	105	103.52	100.4	99.085	103.5	107.65	108.69	104.78	95.344	102.11	103.33	98.765	104.79	111.28	102.46	107.78	101.07	106.65	106.63	107.36	107.8	110.53	104.02	105.6	108.07	103.97	100.22
106.19	101.34	104.28	104.89	101.57	112.28	102.11	97.105	110.31	92.57	103.35	116.35	104.03	100.04	96.859	103.84	97.762	107.35	114.68	112.03	106.86	105.45	107.17	106.33	103.38	120.03	108.81	109.7	105.72	99.69	107.03	101.92	100.03	111.25	105.13	105.74	103.44	101.36	99.601	116.5	112.05	98.631	111.32	103.54	104.95	101.17	111.42	99.449	105.14	103.26
100.99	101.55	108.86	112.74	111.8	111.96	110.62	108.06	99.491	105.89	109.11	104.51	106.48	100.2	104.61	109.58	96.828	112.67	99.025	101.73	98.863	106.35	98.018	103.89	101.67	101.22	102.6	101.08	99.81	105.69	99.17	100.18	105.59	106.51	108.6	103.24	109.31	113.3	93.411	100.3	100.59	100.05	106.07	108.93	106.55	101.7	106.77	100.84	106.77	100.69
114.53	109.68	118.91	106.38	114.3	109.83	112.98	112.45	113.8	109.69	121.74	109.37	109.09	107.51	114.68	105.76	107.45	113.36	114.91	121.31	114.69	114.75	110.85	113.62	111.3	104.61	109.03	113.27	107.65	108.19	112.42	101.93	113.6	104.69	115.15	108.06	111.77	110.67	104.55	115.75	115.05	108.52	118.84	119.13	109.99	113.59	112.15	109.21	110.44	120.74
110.14	102.94	112.94	115.66	112.25	120.74	115.47	114.88	114.67	105.23	114.91	109.29	113.39	101.53	108.9	115.85	111.56	108.62	110.39	113.7	110.15	112.3	104.71	105.13	110.1	114.71	108.11	116.51	113.38	106.31	111.94	102.03	112.03	111.77	112.2	107.54	107.55	121.27	105.42	111.81	116.29	113.81	114.69	109.55	115.75	102.25	104.3	114.57	105.29	116.84
104.93	105.05	103.33	103.32	116.71	104.67	100.65	108.09	109.67	106.92	109.37	108.67	94.236	99.75	110.17	105.67	107.34	110.45	113.8	108.24	102.46	105.74	102.7	111.18	105.81	106.3	107.92	99.856	106.57	107	112.37	114.13	104.93	104.77	98.865	105.15	106.25	98.615	99.024	100.39	102.23	98.757	106.42	105.17	105.05	105.39	110.38	108.72	108.59	101.89
106.62	113.7	114.57	117.79	116.79	107.86	110.95	117.1	110.71	105.88	114.24	111.83	106.04	112.08	110.71	110.02	122.42	119.81	102.44	108.65	109.15	108.82	105.69	107.81	114.9	102.38	104.18	106.32	108.4	104.51	115.91	119.26	106.7	116.51	116.78	115.34	114.19	110.45	115.55	106.44	106.45	109.6	109.84	112.14	104.76	113.14	111.81	113.91	104.42	107.2
115.62	106.27	109.55	101.72	109.27	105.82	104.77	102.74	101.75	108.41	106.21	100.4	107.01	102.89	110.56	108.48	106.4	102.32	108.91	103.49	105.44	105.63	109.99	107.74	103.64	103.8	111.3	103.59	100.89	110.2	100.81	109.35	104.32	103.38	114.16	113.17	108.74	103.58	110.97	102.88	106.84	104.53	104.02	103.29	111.35	107.03	104.63	109.13	110.28	107.6
102.67	112.93	107.55	113.56	103.11	114.1	109.76	109.73	101.08	102.01	120.63	111.87	98.381	99.696	98.938	101.98	112.52	105.14	96.887	107.52	112.96	105.13	102.22	102.51	104.75	105.26	104	106.1	98.399	108.17	101.74	103.02	101.79	104.63	103.08	106.55	102.99	109.69	96.806	101.03	100.02	107.36	107.82	103.33	108.33	109.71	100.97	104.58	110.24	100.72
88.801	110.19	98.132	94.533	101.5	97.678	92.819	94.802	98.546	97.564	98.888	98.582	101.73	98.638	104.84	107.27	95.853	96.919	100.6	99.159	103.73	105.01	96.979	107.5	100.48	105.36	99.932	101.46	105.97	102.92	98.629	106.01	105.64	105.56	112.31	96.345	96.571	100.16	106.86	100.83	101.7	103.93	95.28	99.687	103.65	111.77	97.703	97.948	101.37	111.35
101.49	97.803	108.09	106.23	103.17	109.25	106.77	107.9	106.46	102.25	104.37	113.03	102.88	106.23	106.33	97.668	98.376	115.18	101.25	104.34	112.46	110.09	104.87	108.9	92.895	96.874	100.37	108.37	100.44	105.3	106.59	99.126	113.1	101.15	108.62	93.844	103.16	108.31	100.24	107.51	107.84	104.98	106.1	102.08	99.777	109.96	101.97	103.91	108.75	101.3
109.06	104.01	112.36	102.98	109.49	110.26	114.35	108.05	111.41	107.75	122.51	113.29	111.18	118.02	106.07	111.31	111.42	114	114.54	103.85	108.64	118.32	122.38	114.82	115.32	108.45	108.71	102.86	102.32	112.1	111.28	116.92	109.14	115.7	111.38	104.89	111.38	106.53	112.21	105.57	118.15	107.15	114.7	110.48	111.36	105.92	109.09	119.09	119.15	113.3
116.28	97.941	110.97	102.88	104.95	107.2	111.96	97.514	119.82	106.4	103.22	108.91	106.69	103.97	108.12	107.43	110.71	108.16	117.5	105.86	98.799	113.41	106.97	106.05	102.34	102.7	113.18	106.41	101.61	110.6	107.42	112.21	102.99	98.163	100.32	105.52	104.48	102.32	103.95	110.34	100.09	105.81	104.18	104.55	101.57	98.634	92.647	99.594	109.89	103.12
101.38	106.01	99.28	102.18	102.77	99.35	105.73	92.947	93.32	102.57	101.58	96.648	104.3	104.34	96.241	102.62	92.64	103.67	102.57	103.98	101.57	103.35	98.835	96.384	107.42	101.97	100.3	96.294	106.38	98.729	99.422	103.39	102.97	106.02	93.761	106.39	98.791	99.369	101.05	96.294	99.22	101.12	97.998	91.639	97.772	103.75	92.124	102.68	104.45	92.951
101.36	85.159	95.959	112.47	107.17	93.466	93.045	96.425	98.767	95.385	95.665	96.328	99.633	108.45	90.365	97.894	96.88	105.06	97.985	101.85	101.51	96.336	102.19	90.701	98.592	94.914	108.9	98.705	97.565	104.6	106.41	94.014	96.57	103.67	108.4	109.52	89.196	100.92	103.18	98.626	100.99	98.152	106.76	105.65	99.768	100.58	96.382	97.655	110.02	98.586
111.06	106.57	105.3	113.53	114.2	113.14	107.69	117.02	116	111.96	112.37	113.04	110.49	116.81	119.31	112.12	111.41	111.09	106.73	106.6	118.06	122.37	114	116.71	111.48	107.63	108.74	113.98	111.87	102.73	122.29	109.56	106.01	118.81	117.59	113.84	115.97	107.8	117.89	116.4	111.24	106.21	112.23	114.05	112.85	113.43	107.95	117	109.86	118.29
117.63	108.17	110.01	115.95	110.99	108.34	114.73	110.17	109.58	118.62	107.23	104.08	100.22	108.78	114.08	114.32	105.18	108.47	107.72	110.71	107.04	112.37	112.25	114.05	110.41	100.21	111.4	114.38	113.18	113.03	112.39	110.26	112.2	107.54	113.02	100.25	115.07	102.02	113.7	110.49	108.5	114.03	123.42	110.63	121.56	118.47	109.08	114	108.81	119.63
93.702	112.19	109.59	104.03	109.66	107.82	99.387	118.19	104.43	107.13	115.58	108.81	98.989	104.92	106.66	110.15	112.07	106.47	110.48	98.052	105.42	98.455	106.12	106.97	107.78	100.61	112.73	105.88	110.35	101.81	107.37	112.44	104.42	105.82	103.65	106.42	108.7	108.46	111.36	111.06	106.52	102.79	111.65	105.18	110.07	107.4	108.45	99.337	102.91	101.64
110.14	109.45	101.93	102.48	104.21	101.48	108.53	101.09	96.222	105.27	111.91	95.266	96.145	99.983	97.516	107.22	104.52	97.364	110.74	110.6	105.75	104.58	103.08	101.92	103.19	101.07	101.46	106.23	110.3	102.34	97.625	108.6	100.06	104.21	104.28	107.79	102.36	105.65	92.653	105.39	101.3	107.26	94.657	98.237	100.94	111.89	104.43	99.055	104.95	104
115.17	109.49	113	108.23	115.18	104.81	103.78	110.76	109.61	105.97	119.4	112.3	100.32	116.2	120.43	104.62	115.3	116.68	114.29	111.5	114.35	105.77	111.22	110.75	107.18	115.47	111.32	110.76	104.07	105.07	116.66	104.33	109.07	113.62	113.59	106.57	103.25	111.08	114.73	107.07	127.27	111.43	104.71	109.1	110.07	107.3	111.36	106.69	110.71	105.94
105.27	107.51	107.32	107.97	108.51	114.26	101.27	106.67	111.43	103.9	107.21	101.8	110.19	111.74	107.17	111.31	100.97	106.39	105.24	106.73	100.89	107.22	104.04	105.65	105.28	100.49	114.91	109.17	105.8	98.049	100.01	103.16	103.25	106.78	110.67	105.14	100.72	106.37	102.3	111.22	110.28	101.47	102.36	109.13	106.54	101.44	106.46	120.76	106.59	106.63
104.62	108.1	110.3	103.24	105.86	104.76	106.49	99.089	114.47	104.84	106.35	112.02	101.07	102.08	104.22	111.75	104.47	103.6	106.71	96.292	106.74	109.31	110.86	98.548	111.02	97.733	113.69	112.87	110.59	106.43	97.617	109.32	101.22	101.98	105.11	118.53	111.44	108.82	104.13	104.01	103.63	103.53	102.23	111.52	104.4	108.27	98.474	106.19	106.08	97.767
100.1	109.76	106.92	107.16	104.67	106.43	105.8	104.72	103.32	102.6	103.67	107.27	112.5	110.12	103.84	106.79	99.857	98.364	99.981	111.12	100.83	100.78	112.61	99.161	108.97	103.39	101.75	108.27	103.91	105.58	101.79	110.43	110.4	107.85	113.91	110.89	106.46	108.27	103.33	98.821	104.95	104.47	97.809	100.16	105.19	103.83	104.94	116.51	111.15	99.456
107.53	100.9	106.76	108	107.73	104.62	118.17	109.36	97.65	113.67	102.78	99.669	108.71	110.5	101.2	108.48	108.76	104.81	107.34	108.15	112.14	96.671	107.61	111.9	106.27	105.92	100.54	104.02	112.24	94.06	102.78	97.804	99.627	94.018	99.253	109.71	104.76	109.15	101.3	104.27	100.55	103.27	107.93	105.22	113.88	102.48	107.4	104.14	100.93	105.73
116.36	101.7	100	103.2	113.45	103.23	103.74	106.64	110.02	101.34	107.26	108.93	105.56	100.58	100.33	106.4	108.89	97.676	102.81	105.55	103.5	102.88	105.17	105.59	112.83	100.61	113.65	102.15	112.15	98.053	103.33	101.34	107.53	111.01	103.08	98.039	106.28	107.15	114.42	109.87	108.67	105.63	111.41	112.26	103.52	103.46	100.09	108.73	101.32	103.29
120.65	112.21	111.22	120.09	118.59	116.26	107.74	114.16	116.17	113.9	113.85	116.13	110.41	101.3	110.29	112.04	113.58	105.7	118.61	111.39	113.47	114.46	116.1	113.17	113.61	109.26	115.74	108.91	112.81	105.85	116.95	107.8	118.68	109.08	109.53	117.15	118.86	115.95	111.62	116.72	117.64	114.1	115.64	105.4	109.59	112.65	110.03	108.26	95.644	111.39
102.11	111.47	104.99	104.55	102.83	115.44	111.47	105.08	105.64	107.61	105.93	110.34	101.49	99.429	103.32	104.44	103.4	110.78	95.561	104.85	113.18	104.26	108.34	104.44	106.96	104.85	104.7	104.56	104.3	96.852	110.29	117.2	108.62	111.66	114.42	116.58	111.86	109.29	105.31	109.25	107.55	104.35	103.95	105.68	103.58	101.16	107.88	105.56	91.683	105.95
102.17	106.98	104.62	104.44	111.61	118.35	104.24	115.22	116.34	116.38	106.12	117.7	115.99	106.2	112.19	108.32	122.9	110.99	111.8	110	106.23	104.46	102.07	109.43	115.37	107.17	110.6	105.63	114.27	113.22	112.84	113.32	112.22	114.09	106.99	111.71	105.33	112.59	113.22	107.39	105.47	108	110.29	104.34	103.67	110.52	107.68	116.89	105.38	103.34
111.64	115.42	109.82	114.41	110.1	111.72	98.443	115.56	114.91	107.87	111.44	124.23	113.58	114.92	115.48	123.98	110.74	114.51	116.28	100.94	107.79	109.94	106.78	104.43	113.14	109.12	116.33	109.11	112.57	109.77	111.08	110.78	111.91	105.52	104.31	111.33	106.2	112.47	102.45	113.04	118.51	119.03	108.12	120.76	102.09	107.4	112.56	106.96	118.52	108.91
104.88	101.32	107.32	105.6	111.02	106.56	100.62	110.5	102.39	104.65	103.02	106.39	110.08	107.79	105.72	114.35	103.86	111.15	106.53	113.36	102.61	107.55	110.55	114.82	99.911	107.13	105.54	106.38	111.7	103.88	104.77	112.38	103.03	105.01	106.16	105.92	107.04	116.16	103.96	121.63	112.39	111.09	101.13	102.44	102.7	108.47	103	112.44	105.61	115.74
115.19	106.83	112.85	99.862	103.24	106.75	104.3	110.82	110.46	107.77	113.51	111.63	107.06	112.95	105.56	110.55	107.43	104.14	99.139	109.41	109.46	101.13	103.76	96.017	108.6	110.48	107.22	117.08	106	103.17	102.54	111.9	102.86	106.94	105.71	115.35	99.767	98.515	108.1	108.31	102.81	103.48	104.57	97.024	100.09	101.83	108.57	106.62	109.05	102.83
109.93	106.86	105.93	96.987	101.1	107.7	105.31	112.88	95.414	106.33	99.947	101.85	99.76	104.89	104.71	107.15	116.24	113.29	94.252	107.25	100.64	112.59	103.56	111.4	97.681	106.53	102.75	104.21	108.16	106.62	97.107	105.51	115.35	98.71	100.35	102.19	106.94	103.66	97.665	109.94	101.34	115.14	100.68	109.94	108.16	102.49	99.187	105.72	103.35	111.64
96.436	102.48	111.8	103.26	98.769	100.39	96.181	105.2	103.68	98.005	97.926	96.824	104.53	96.485	101.75	104.07	92.77	103.56	96.544	93.847	100	90.602	102.66	117.8	99.194	94.748	105.2	97.095	94.908	97.958	93.221	94.704	105.69	104.47	101.63	104.98	94.215	105.13	94.075	94.442	101.05	108.05	97.824	96.321	100.34	104.02	101.41	102.48	102.04	103.13
113.35	104	118.96	106.83	108.43	107.43	111.48	111.68	119.55	106.7	116.23	112.19	129.11	112.36	112.3	114.4	118.27	117.69	113.47	111.28	113.87	102.3	113.44	118.67	104.38	113.29	115.5	117.95	114.65	105.75	124.89	109.34	109.04	112.69	101.42	117.55	110.43	109.35	119.96	108.58	109.38	111.8	105.59	118.16	105.18	122	113.32	115.18	117.58	113.35
100.68	98.263	103.72	106.1	109.97	107.47	105.25	96.124	110.45	106.75	106.97	106.1	108.27	97.251	112.75	112.48	104.2	111.21	112.1	113.12	100.31	104.87	108.4	104.1	110.3	98.575	103.7	110.18	111.33	107.67	98.405	107.43	107.69	98.38	103.16	111.14	96.454	104.53	107.11	111.76	104.39	107.16	112	102.54	103.14	102.21	114.08	104.56	105.21	109.05
103.9	109.28	109.6	104.96	106.64	99.787	100.84	103.27	100.69	102.61	104.78	99.75	90.63	104.24	99.832	109.92	111.72	92.171	106.2	106.16	100.36	110.06	104.91	108.46	106.87	110.49	109.19	104.57	100.7	106.85	120.79	99.741	113.13	101.61	109.06	108.61	106.41	103.24	101.97	99.326	100.76	101.18	100	98.902	100.95	110.48	100.81	102.16	109.31	112.75
103.96	104.31	108.12	100.67	106.9	95.599	104.18	99.953	109.11	99.032	107.09	108.49	107.91	97.218	101.16	94.285	97.799	105.91	103.19	106.84	90.569	111.12	92.54	96.187	107.07	113.02	107.65	91.501	95.093	105.96	107.58	102.14	107.89	99.623	104.42	103.85	104.01	102.75	100.63	102.95	112.8	98.649	98.542	111.69	113.42	105.73	108.03	107.16	100.57	110.08
110.89	108.03	107.74	110.25	105.96	108.86	113.53	113.79	123.76	114.19	110.95	122.98	105.85	110.74	116.19	117.82	106.64	107.35	107.51	108.76	100.56	114.88	114.26	107.73	108.71	105.2	116.12	116.65	108.53	112.22	103.7	106.91	107.7	113.61	120.97	107.24	104.98	106.84	107.39	105.7	117.28	108.89	112.36	98.111	112.95	111.77	115.73	112.34	115.63	111.45
106.74	107.92	100.2	95.9	96.699	96.984	100.15	98.08	96.897	102.98	103.3	103.74	98.426	97.026	100.3	98.246	98.597	97.089	98.613	102.99	107.6	97.256	101.75	93.478	99.105	97.359	107.68	102.96	97.078	105.08	100.86	102.11	105.34	95.243	98.797	102.89	99.189	106.88	105.01	98.265	94.076	96.083	99.286	96.827	95.242	98.015	93.498	99.968	102.15	96.06
124.11	123.05	114.78	122.08	111.62	118.26	124.14	128.14	123.27	115.31	114.66	118.23	116.41	123.95	117.35	117.65	116.83	113.21	122.7	125.43	113.16	126.66	115.78	122.36	112.23	110.29	116.35	121.16	120.63	116.15	118.89	117.39	127.07	117.27	124.29	121.3	121.68	117.98	118.3	109.94	110.86	109.81	119.59	119.71	119.95	112.22	117.45	121.06	118.59	119.69
101.41	108.49	112.61	108.94	102.28	100.65	114.27	111.36	116.01	105.34	102.77	112.36	102.97	104.36	99.954	111.11	107.79	107.47	99.812	101.69	107.81	111.57	102.24	115.93	100.05	103.37	100.47	114.31	100.43	111.91	101.93	100.66	105.16	106.26	106.96	100.72	111.6	111.4	106.3	105.06	108.85	106.75	108.03	109.08	109.56	101.69	95.783	103.53	114.44	114.55
99.656	95.671	106.86	109.39	104.85	110.4	102.26	108.29	104.99	96.017	116.12	97.251	102.94	100.88	104.6	107.28	104.8	110.1	100.05	103.69	103.07	105.52	106.19	92.05	103.3	103.17	107.97	111.16	102.72	107.01	100	108.16	97.47	96.808	107.28	114.13	96.072	105.48	99.949	104.93	104.81	104.01	101.26	103.9	108.01	103.75	99.596	99.323	106.32	106.1
104.18	107.8	95.531	105.48	102.05	99.931	96.269	96.286	96.074	95.337	96.656	101.22	99.366	94.387	100.26	107.23	105.17	110	97.136	100.1	102.82	94.292	91.378	98.456	100.21	102.61	95.869	97.742	97.931	107.09	97.695	96.301	91.827	94.669	102.92	97.877	99.985	96.335	107.87	93.631	98.921	102.49	106.98	99.907	102.77	103.5	95.618	103.45	104.77	99.32
104.32	105.78	104.83	106.64	103.9	94.517	102.05	104.85	108.1	110.18	103.91	105.99	97.84	99.307	108.39	105.9	108.87	101.96	99.915	108.6	107.78	104.89	108.54	110.71	101.82	107.63	102.07	107.8	113.81	100.76	110	95.693	101.86	109.96	97.315	103.85	111.29	98.453	110.32	103.09	102.48	106.63	103.38	106.5	101.85	105.68	116.5	109.42	111.6	100.73
98.283	104.53	102.14	99.131	105.68	104.43	109.84	106.84	105.69	105.36	97.822	106.66	108.2	111.03	98.772	110.86	104.26	101.05	109.15	99.994	114.45	103.43	109.56	102.03	104.64	105.42	98.88	112.39	100.73	108.33	98.002	108.88	104.77	98.603	108.97	102.78	110.12	106.8	105.37	110.19	97.867	112.05	107.93	104.38	108.91	107.14	112.86	108.15	102.84	107.49
115.3	107.43	116.12	111.09	115.84	108.45	108.16	109	109.38	112.63	116.12	123.88	105.8	111.23	105.81	108.93	113.34	113.4	102.62	100.47	105.69	117.18	112.17	112.4	118.55	120.07	108.39	104	102.98	112.59	113.53	101.47	111.08	115.35	114.26	102.32	114.63	120.12	111.18	119.54	114.62	122.15	109.16	107.84	116.32	110.79	115.29	109.7	102.13	107.87
116.45	104.42	107.28	105.48	104.28	104.07	110.77	108.83	107.62	108.75	100.37	98.727	108.42	109.87	101.96	103.43	105.48	100.41	107.49	103.39	104.38	101.16	102.73	105.98	106.09	96.74	107.71	106.84	111.69	111.03	113.47	109.98	105.3	107.07	101.87	107.46	103.65	107.36	99.019	106.67	92.847	112.13	111.45	104.18	104.44	113.3	104.44	101.98	98.863	107.88
98.753	99.264	103.34	95.765	98.135	102.71	104.74	101.31	94.961	90.824	96.378	103.21	103.69	99.171	94.117	100.51	98.872	91.591	101.94	98.936	95.874	101.57	91.965	96.057	99.614	97.469	99.019	107.65	97.461	101.56	104.15	97.001	101.09	97.243	101.5	95.826	100.5	98.9	94.785	104.71	100.22	107.88	88.569	93.579	101.77	97.101	108.56	100.59	102.93	102.09
111.52	104.13	100.64	101.78	105.37	101.06	102.17	101.43	102.68	103.95	100.01	109.88	110.73	105.2	101.97	99.973	112.23	104.21	103.34	110.62	98.613	106.43	106.62	102.62	96.425	110.51	110.89	102.65	106.08	104.72	111.37	105.7	108.68	100.5	106.11	114.73	101.78	99.793	109.52	103.57	93.48	98.773	107.17	110.94	107.9	99.18	112.03	110.67	93.341	98.971
103.85	106.76	98.039	103.08	119.66	104.95	105.7	106.43	110.75	106.2	108.79	109.69	100.65	110.26	109.08	108.12	110	99.033	110.81	101.34	111.16	99.793	99.78	106.2	102.46	97.986	105.66	109.33	107.42	96.993	116.92	110.51	110.29	106.15	98.7	108.19	99.123	103.64	115.12	96.044	101.09	96.515	110.33	102.38	111.15	104.5	108.33	100.08	100.58	107.17
117.48	116.54	113.91	107.85	106.58	115.28	113.93	116.17	109.11	116.29	109.63	121.99	118.44	116.36	105.7	113.32	108.83	125.66	117.46	121.23	111.43	113.77	115.75	115.45	114.48	116.61	116.23	116.96	117.9	120.95	119.7	115.7	120.57	120.37	118.14	107.16	120.17	121.36	114.99	106.45	110.6	113.47	110.84	119.51	112.5	115.01	115.66	109.66	116.42	122.38
108.32	111.28	107.68	105.9	121.26	112.89	123.63	110.16	109.34	110.38	106.2	108.25	111.87	107.38	112.35	110.16	111.65	107.85	115.52	114.71	113.31	106.71	108.48	106.76	115.7	103.85	111.11	112.65	101.64	104.43	114.61	113.13	112.52	108.37	113.22	106.35	104.78	120.58	109.58	119.76	109.86	110.78	117.93	116.58	103.81	117.71	109.19	113.12	106.05	101.68
106.04	109.9	113.41	109.88	101.94	112.1	110.46	102.43	111.02	99.564	122.53	108.27	116	110.39	110.7	109.36	110.01	112.25	115.81	111.98	108.65	114.11	114.69	106.45	115.44	108.7	119.29	109.51	108.98	111.48	108.24	113.97	108.54	111.39	111.07	108.38	102.59	106.84	109.74	111.28	112.22	114.28	111.24	117.09	113.83	111.48	109.6	112.87	105.92	106.14
108.82	104.56	109.02	110.09	106.04	103.52	107.9	102.23	112.51	111.48	105	105.48	105.01	104.49	103.28	101.02	108.33	108.35	109.59	105.05	116.92	110.9	109.79	95.669	104.32	98.804	120.43	106.51	107.08	106.26	102.91	111.38	106.25	107.45	110.12	107.83	103.15	104.28	110.41	95.362	109.73	111.51	108.63	92.244	106.36	109.17	101.8	113.11	101.83	106.56
97.218	87.184	100.93	93.427	100.64	100.63	103.36	101.75	99.623	94.345	104.49	109.72	98.341	104.16	98.728	94.849	99.757	97.953	107.12	108.71	98.25	100.18	105.61	92.855	100.45	102.05	96.605	91.791	107.95	94.375	102.56	98.286	98.569	101.46	97.921	92.959	95.248	93.078	96.748	103.32	94.797	97.711	99.262	108.64	102.92	99.225	93.506	107.67	102.77	103.92
112.29	114.68	118.63	104.65	109.84	106.58	112.24	106	106.91	125.63	115.22	108.82	106.28	107.2	113.63	120.85	111.56	113.87	116.96	113.59	116.13	99.29	108.93	105.47	112.55	114.49	115.37	111.68	101.62	106.78	109.26	120.6	112.17	114.92	110.41	112.76	109.35	115.12	108.88	111.11	113.02	110.99	110.41	118.51	113.86	111.38	114.41	111.59	116.72	120.84
103.14	105.73	101.71	108.86	106.2	107.8	102.66	102.67	102.81	98.81	94.665	100.9	104.85	103.75	96.719	97.312	100.7	96.979	97.263	100.73	93.374	102.17	98.262	116.42	103.5	106.34	104.48	93.333	97.947	101.1	101.15	98.209	107.54	84.047	93.804	109.89	97.143	100.9	102.06	100.41	97.146	103.35	100.49	103.16	101.91	105.86	95.822	107.48	92.054	93.786
116.72	109.01	112.58	115.19	113.27	117.02	108.27	109.56	110.34	111.05	104.61	106.44	102.68	99.085	115.65	108.28	106.74	108.72	104.97	109.47	110.41	111.12	113.21	109.7	103.21	104.82	114.3	113.89	113.87	110.83	112.97	100.14	111.2	106.78	116.13	105.9	114.83	99.937	110.25	107.17	114.11	108.53	106.7	107.06	107.16	110.81	115.94	108.2	106.54	105.04
97.199	105.14	106.83	108.93	101.81	117.32	111.61	108.69	104.85	108.54	108.51	102.45	99.053	114.28	101.87	106.92	96.647	115.57	103.45	102.09	98.329	112.94	106.84	98.743	103.72	108	96.237	98.055	110.11	104.46	115.37	104.92	113.57	110.04	101.5	108.84	105.04	107.08	105.08	97.121	101.45	103.59	101.5	112.8	106.36	105.92	96.454	111.96	103.78	97.478
105.12	103.15	104.39	104.25	107.21	113.6	122.55	102.65	110.05	104.98	103.71	97.616	86.199	91.352	94.421	90.461	111.09	107.13	109.73	100.03	108.59	108.91	103.74	95.713	106.22	104.12	104.02	96.994	105.09	113.51	103.63	100.22	102.98	106.06	100.15	101.86	101.86	106.8	104.92	106.56	102.96	95.732	111.23	100.4	106.4	109.15	108.52	83.97	112.14	104.57
104.35	105.29	104.11	103.84	105.97	112.85	114.74	103.79	114.9	101.15	94.394	101.15	101.65	105.76	106.71	107.28	106.35	105.65	111.74	94.233	110.74	105.86	97.538	111.77	107.11	110.6	104.59	114.5	99.372	111.98	115.86	107.2	107.83	101.6	111.05	106.91	108.73	115.92	105.6	101.3	101.45	109.12	116.38	98.648	110.51	102.4	95.431	101.74	115.83	102.77
107.62	108.33	105.43	106.64	100.04	101.63	118.98	111.28	105.13	105.29	99.432	106.94	101.85	109.37	109.36	105.4	100.47	105.57	110.42	100.24	108.8	108.97	110.69	107.5	113.52	100.22	106.38	99.694	113.89	116.14	110.29	95.382	107.91	99.049	104.48	110.22	101.09	110.53	106.45	106.54	105.68	103.28	104.84	108.06	102.09	112.8	107.75	104.78	106.21	103.77
118.85	120.3	117.16	120.06	113.85	110.21	114.43	114.49	114.43	118.34	109.26	116.52	120.28	120.07	122.91	115.13	116.04	111.52	108.7	119	122.87	124.87	115.65	109.06	117.02	112.01	106.19	116.44	118.88	114.74	122.77	126.49	118.33	114.78	115.89	109.41	118.99	118.03	118.02	112.82	119.95	121.32	110.78	117.43	122.24	110.27	117.96	123.68	116.05	108.77
100.45	101.13	104.95	97.042	94.792	96.519	105.58	97.814	102.27	106.33	97.645	98.201	94.845	99.288	103.57	95.531	95.964	98.645	97.277	99.849	102.87	101.34	96.083	98.625	93.441	96.493	102.85	104.65	105.36	93.96	97.116	93.079	99.982	104.05	92.321	103.02	102.57	87.892	93.172	105.31	100.6	94.044	92.346	98.69	98.727	100.99	96.656	100.04	89.094	111.3
105.97	106.72	104.21	105.96	108.66	112.37	95.941	111.48	106.82	105.16	99.16	98.463	108.68	109.46	100.06	112.42	110.07	115.22	102.42	107.94	103.98	114.92	109.85	104.84	109.56	106.19	105.95	107.28	100.01	112.19	100.6	104.95	104.33	110.12	115.28	97.084	107.1	112.7	108.83	105.01	110.47	106.63	110.48	116.87	105.32	101.92	120.98	109.04	106.74	106.83
99.388	98.858	99.554	103.8	100.01	107.5	104.94	102.13	101.47	102.8	103.82	116.26	100.37	104.49	103.59	103.95	104.75	100.97	109.77	114.05	108.96	110.83	107.57	110.79	107.95	109.26	108.43	107.7	95.453	96.56	103	111.87	109.78	116.41	108.89	114.26	106.72	103.61	105.58	110.65	107.69	105.07	113.71	108.64	109.12	104.12	113.12	113.6	112.46	104.91
103.88	109.08	112.62	117.17	110.13	110.66	99.972	102.47	107.35	102.09	105.22	119.77	104.14	107.61	112.06	114.13	105.8	105.26	114.85	101.12	101.3	116.09	107.24	100.37	100.1	108.32	102.29	110.4	106.73	105.24	103.96	109.91	106.11	105.42	113.55	107.9	101.55	109.1	98.937	112.86	104.56	108.61	105.84	97.748	104.72	117.03	104.11	105.85	105.75	104.65
93.889	97.307	102.2	93.814	106.57	96.263	97.161	94.058	105.12	92.537	101.19	97.87	95.692	91.881	103.2	103.49	96.079	96.784	88.428	87.495	91.743	103.78	95.704	104.07	105.36	102.02	102.13	94.183	109.04	105.93	97.455	94.81	90.948	103.13	104.46	100.11	93.636	104.1	102.08	96.101	101.84	104.96	95.928	100.52	96.201	97.249	97.358	94.185	94.369	108.37
100.43	103.1	93.911	96.896	107.69	103.02	105.38	109.96	96.099	102.83	102.92	107.19	111.22	97.502	102.5	104.06	112.74	103.13	97.67	109.79	105.26	108.17	100.83	108.56	109.59	98.495	100.06	106.25	96.977	106.98	100.52	102.66	105.68	111.54	102.17	99.244	99.038	100.9	109.77	98.225	104.94	103.99	108.91	98.841	102.63	101.65	105.38	99.829	102.13	97.491
104.57	103.84	103.24	101.65	102.9	109.1	98.228	110.57	102	111.52	104.13	107.4	108.02	106.33	109.06	105.01	110.75	113.97	105.88	110.68	106.53	106.62	105.88	110.97	100.67	103.28	108.82	96.218	102.36	114.75	105.51	106.01	106.43	109.26	109.12	115.16	106.28	102.59	101.63	113.75	104.01	115.9	109.22	103.86	104.23	108.56	106.79	101.63	99.127	104.87
100.97	98.499	107.84	105.53	106.92	109.12	106.57	108.44	102.18	114.51	98.474	101.87	107.02	102.72	115.34	112.11	104.89	110	100.47	103.96	114.22	102.87	102.68	105.66	104.3	106.11	100.11	102.98	111.84	109.41	97.947	117.27	109.65	98.341	113.35	104.62	105.37	107.19	103.34	104.19	104.81	96.05	109.81	103.14	102.64	102.97	111.34	106.28	103.33	99.242
110.11	117.86	100.8	116.13	110.51	112.04	109.62	113.2	103.02	115.87	108.34	120.99	110.73	106.09	113.94	114.45	115.13	109.05	107.89	112.88	106.88	108.5	115.82	101.9	111.32	108.2	115.35	107.16	108.72	115.04	119.6	110.99	108.45	111.87	107.98	115.52	108.56	115.65	112.02	119.65	111.26	107.71	116.62	119.1	119.67	106.41	113.01	105.84	111.59	111.51
105.63	112.69	102.22	103.14	104.52	106.18	99.041	99.842	106.33	117.76	114.02	98.085	107.61	111.57	105.98	108.93	108.34	113.95	106.23	108.05	102.78	114.02	107.71	101.61	104.63	106.16	104.78	108.05	107.01	103.46	105.95	108.31	108.12	107.4	104.02	112.7	104.51	110.38	107.65	115.11	97.21	103.05	105.69	98.918	108.33	104.29	102.65	102.93	108.96	109.35
110.91	108.43	110.24	110.33	114.81	110.66	113.15	110.79	106.55	102.08	111.79	106.18	105.66	116.95	110.41	113.45	108.07	118.82	114.64	107.84	118.08	105.16	108.85	106.78	112.73	111.57	111.12	110.38	114.9	99.796	114.17	121.26	108.4	111	112.09	107.54	111.15	107.02	115.25	110.92	106.02	117.4	109.91	105.71	112.43	115.74	116.19	110.35	112.35	114.17
114.93	121.81	107.97	118.45	109.12	105.74	113.63	114.21	120.73	108.88	104.44	112.62	109.78	114.14	117.54	121.53	111.11	107.77	117.21	105.58	113.69	112.08	113.99	113.92	115.5	107.78	107.72	120.74	116.16	109.94	114.64	117.16	108.59	114.3	104.84	110.43	104.28	117.76	111.4	113.07	107.91	108.28	106.81	118.6	119.39	115.2	113.12	112.68	110.23	121.64
98.34	104.3	99.67	100.82	95.557	98.951	97.541	100.49	104.31	102.62	96.734	109.23	96.781	98.319	94.058	106.83	105.63	105.94	106.78	107.22	106.86	96.414	103.04	100.63	99.715	107.26	107.49	96.595	105.08	104.93	103.45	105.35	107.68	93.783	101.49	97.804	97.183	101.5	118.44	93.61	106.82	106.09	105.98	104.49	99.006	100.35	97.496	106.08	99.55	104.01
105.35	97.073	109.53	102.77	108.5	109.13	108.1	104.69	102.4	109.14	106.76	110.66	104.4	107.6	98.897	107.13	107.45	105.64	112.31	111.58	108.52	104.78	99.834	107.27	100.72	108.74	112.11	100.94	108.46	101.32	108.39	101.97	105.45	104.56	105.96	103.15	110.34	106.69	108.73	104.28	108.15	98.738	102.38	112.18	101.12	104.98	117.19	105.97	104.67	113.02
101.81	110.63	105.5	102.31	100.14	109.24	106.57	101.95	113.06	105	100.57	104.99	102.54	105.02	104.03	105.78	104.59	107.31	103.4	104.16	101.01	113.54	106.12	104.73	114.2	103.17	106.1	110.06	110.66	114.72	105.18	102.34	111.92	110.63	105.96	107.33	106.01	104.45	106.39	103.85	114.35	105.25	113.13	101.49	109.53	115.14	104.47	107.13	111.49	103.92
121.32	107.17	115.47	114.46	110.21	119.42	118.24	106.77	106.9	123.01	113.7	122.39	111.93	112.7	118.47	112.05	109.42	113.54	115.36	116.11	115.27	113.29	108.44	110.12	112.31	115.17	123.37	119.83	106.05	115.6	110.53	113.72	109.05	113.5	118.86	105.49	116.13	115.4	114.64	112.85	109.11	115.67	112.24	112.49	108.09	107.44	112.57	110.16	114.66	110.92
102.41	113.44	103.53	110.16	110.1	105.16	101.17	106.85	106.32	107.53	119.42	101.66	112.37	107.69	112.67	102.62	109.44	109.86	103.43	104.46	104.14	105.04	109.57	100.75	107.19	107.94	109.4	103.72	112.27	103.02	101.2	108.75	103.02	106.76	105.9	113.47	112.07	106.7	105.2	114.44	107.53	106.01	104.92	95.979	113.14	113.5	99.73	106.13	111.48	108.27
108.62	110.74	114.38	110.68	114.33	116.36	112.87	118.69	109.35	108.04	110.34	109.59	115.37	110.5	108.5	101.11	108.85	111.96	110.95	118.55	109.13	117.29	107.45	108.08	108.68	110.54	109.82	115.26	109.88	113.58	104.81	117.13	103.41	120.13	110.33	108.19	115.65	116.07	116.01	106.91	108.9	115.58	111.7	110.38	116.22	110.13	108.12	117.15	107.54	108.54
126.54	120.96	106.37	115.29	117.11	104.98	100.89	108.71	109.21	112.06	108.88	105.16	109.91	108.15	110.95	107.55	103.09	105.03	109.66	104.12	110.33	117.61	107.02	110.36	102.9	118.29	103.8	112.1	108.47	115.47	111.53	118.64	108.38	107.97	109.27	102.58	105.88	110.63	112.79	114.31	105.44	111.9	105.4	115.6	113.86	115.26	103.81	111.34	109.38	105.24
105.2	103.13	117.38	105.43	109.98	107.56	105.62	110.54	102.74	113.07	103.35	106.52	104.47	107.08	102.36	117.5	108.89	105.71	111.64	107.57	111.61	103.02	105.43	103.62	114.29	106.59	107.3	104.26	109.41	108.45	114.68	110.97	108.3	108.34	110.38	96.77	110.48	102.58	99.907	98.836	111.3	111.04	109.17	108.48	112.04	113.74	103.54	102.19	101.38	109.33
114.54	97.445	98.173	106.12	107.07	108.64	103.88	102.34	105.89	98.789	107.48	101.87	109.06	103.4	107.17	112.47	111.72	108.68	103.21	110.76	103.99	100.17	111.16	110.05	102.82	99.575	107.35	116.5	114.43	105.27	108.12	107.7	99.4	103.78	99.026	110.83	109.14	96.546	111.28	108.03	97.604	105.61	105.78	99.82	110.2	98.312	102.19	106.95	107.09	103.09
111.74	111.55	107.03	120.06	113.37	114.83	111.02	114.74	107.65	111.97	114.81	109.62	112.78	116.44	110.08	108.18	105.67	116.68	110.14	106.26	111.51	102.47	112.8	108.48	111.27	113.47	104.93	109.45	111.33	113.99	110.09	111.7	108.81	117.72	113.74	114.22	119.36	113.04	110.52	110.18	112.46	114.24	114.13	115.95	102.33	108.8	113.4	108.18	107.45	108.56
116.2	123.26	107.88	111.09	113.27	113.34	111.09	123.96	122.73	110.12	117.21	119.79	118.28	109.73	107.59	114.73	115.59	115.38	116.82	126.42	120.39	114.3	115.18	122.03	120.36	116.51	123.61	116.24	114.16	117.93	117.99	117.57	119.11	111.3	111.75	103.09	112.84	110.22	109.51	112.73	122.85	109.03	120.49	117.56	115.28	109.44	119.58	121.76	110.92	111.62
124.89	121.01	109.48	120.03	115.27	115.18	118.33	107.42	112.96	117.49	116.04	119.3	115.81	122.43	113.67	127.53	120.5	116.03	109.61	122.65	126.06	111.81	121.1	114.76	110.79	126.38	111.01	118.64	112.89	120.64	114.48	122.33	117.55	109.99	117.93	120.07	108.53	120.59	121.45	117.18	121.02	107.44	126.9	119.43	122.94	117.77	126.1	118.52	117.44	114.89
105.23	100.17	90.903	96.936	96.957	103.02	114.6	100.58	98.531	94.398	92.962	98.024	106.56	105.55	110.09	105.75	103.65	100.57	99.946	107.98	93.773	100.09	97.228	95.06	95.834	90.648	104.33	94.833	95.904	93.397	102.91	112.69	89.298	97.088	100.46	103.74	100.32	93.496	102.46	104.7	101.85	97.871	109.44	105.91	101.12	97.17	95.322	107.09	106.73	102.74
104.91	105.78	101.61	116.82	114.42	98.865	103.28	100.6	110.37	111.7	111.52	106.91	103.54	106.52	106.81	108.18	102.44	111.05	102.66	106.33	106.99	100.94	101.94	101.09	103.72	102.33	102.41	100.67	109.22	106.64	109.25	105.56	108.68	104.97	106.85	104.08	106.83	110.77	100.94	102.63	111.89	108.32	104.37	108.98	102.76	109.82	112.96	96.917	107.71	102.66
109.11	107.89	103	102.86	103.74	110.66	111.54	106.01	105.72	98.802	105.38	112.64	110.95	105.66	101.96	114.86	101.94	103.29	108.49	104.49	106.03	101.46	105.33	104.77	107.49	106.37	113.26	109.07	108.93	102.65	106.59	105.98	108.45	116.34	102.84	106.02	109.59	99.727	103.5	105.81	106.47	98.619	103.71	104.72	102.93	104.5	105.89	108.64	108.54	97.714
111.74	110.92	99.565	107	103.61	107.87	94.691	102.25	101.13	109.1	102.13	105.98	104.65	109	108.17	95.459	98.43	103.4	102.59	104.55	105.99	103.38	102.36	110.4	99.705	98.217	102.14	98.068	99.19	93.669	104.17	102.81	113.74	103.59	106.56	107.42	105.6	105.73	115.97	104.82	97.399	102.3	107.62	101.76	107.48	110.05	108.25	98.964	102.97	107.09
99.729	112.67	121.57	109.25	105.5	110.3	107.63	108.74	121.18	109.96	103.42	120.07	106.9	111.57	115.05	112.23	100.53	111.35	116.13	107.02	110.6	111.87	109.46	115.82	109.2	111.04	108.82	113.71	111.79	119.97	118.19	117.96	108.57	109.44	111.87	119.07	111.74	113.2	115.38	111.24	110.77	117.62	115.54	110.8	110.66	111.95	113.51	114.56	111.93	98.03
108.99	108.07	111.73	107.11	109.22	104.11	109.36	108.13	100.71	114.41	102.03	107.15	102.14	106.78	107.59	99.034	109.96	110.75	114.3	96.644	109.62	109.04	106.14	105.47	99.329	106.02	99.115	99.781	108.39	114.89	102.74	104.29	108.01	97.594	110.48	103.13	112.73	108.25	113.79	105.96	97.72	98.863	103.72	110.31	103.31	104.11	103.58	104.5	103.86	103.91
96.759	115.66	105.53	104.21	107.17	107.24	103.32	102.51	116.96	95.504	111.92	102.79	100.64	106.34	110.49	108.25	109.35	104.35	99.365	102.86	115.13	117.2	100.66	110.8	101.32	111.79	116.17	98.715	103.51	108.25	109.23	103.93	110.43	100.49	110.73	107.26	113.34	110.6	102.85	109.71	115.62	112.67	101.34	103.91	105.06	101.11	102.72	109.06	106.6	103.35
112.19	110.98	108.74	118.08	115.85	116.47	110.21	112.25	111.29	106.86	109.76	112.75	113.85	109.28	116.56	114.67	115.23	113.7	117.58	107.46	105.37	113.17	112.73	113.01	116.71	112.84	115.27	111.15	120.55	120.53	122.12	102.64	111.52	114.38	116.79	114.86	115.53	108.25	120.88	113.13	107.13	109.93	110	111.32	117.24	116.75	120.68	113.16	108.28	111.77
113.4	105.75	114.26	98.315	104.18	102.17	106.49	98.906	108.07	109.5	104.43	107.95	109.14	102.73	113.79	105.26	115.66	113.77	118.69	109.24	120.42	102.92	100.88	105.08	109.21	105.01	104.73	121.61	104.55	101.19	105.71	104.85	107.24	102.26	104.4	111.44	99.953	92.241	110.01	99.529	113.6	106.92	110.62	105.84	96.455	110.4	115.73	112.23	107.25	106.83
108.02	101.12	97.529	100.59	104.01	96.917	99.418	104.15	94.72	99.789	94.679	88.843	95.648	97.135	103.05	99.301	108.03	91.092	94.415	97.212	101.32	88.634	100.57	102.76	97.03	103.93	101.43	107.57	96.962	94.858	98.253	98.91	97.44	92.913	97.893	103.94	102.25	88.961	98.964	95.806	103	108.18	94.523	94.31	104.41	96.201	107.6	95.557	102.95	86.363
102.5	111.28	105.15	96.283	101.53	105.58	99.287	104.02	104.01	101.49	104.09	109.49	103.77	108.09	103.45	107.37	102.86	109.29	111.48	98.875	101.91	99.762	106.24	99.798	107.29	100.85	102.61	111.18	98.408	106.64	105.08	103.52	97.949	101.55	107.12	103.18	102.16	104.96	104.82	109.59	111.13	108.47	100.69	99.569	102.78	109.75	104.19	106.52	102.76	107.87
111.8	113.87	110.33	107.11	111.14	112.52	104.92	110.68	110.41	113	107.5	102.2	106.09	112.1	110.11	107.79	116.94	107.89	111.25	111.79	113.28	116.06	105.36	109.68	104.21	103.43	106.89	102.24	118.16	107.42	106.28	108.33	116.44	106.56	113.59	114.53	117.96	103.7	111.67	113.61	116.24	112.28	114.11	109.24	119.15	104.31	114.19	107.39	114.73	106.77
112.34	119.49	106.87	104.55	107.21	111.92	112.36	108.27	100.28	113.95	113.13	102.47	111.99	114.26	106.88	115.78	113.04	107.77	112.3	101.25	111.49	120.07	110.05	108.41	108.41	104.1	110	100.95	103.31	116.55	120.3	115.8	106.47	111.69	112.3	103.55	116.55	114.93	111.14	107.04	107.53	114.3	107.15	115.86	117.39	111.54	119.45	116.59	113.38	118.36
107.43	101.81	114.37	107.69	106.04	111.38	107.65	98.592	107.02	108.11	106.36	115.08	108.61	109.01	105.15	105.4	112.3	103.64	115.81	110.81	97.39	111.71	116.52	111.29	117.22	108.8	109.18	114.02	103.05	107.03	105.1	111.65	106.93	114.17	103.24	118.03	109.61	109.69	111.09	115.19	96.859	106.33	105.83	107.29	115.63	112.63	105.97	109.74	106.3	108.36
103.96	103.51	107.61	105.59	103.11	104.31	110.66	102.81	105.9	108.4	104.19	103.16	101.67	105.9	105.55	112.62	108.29	106.87	113.24	110.72	109.46	113.25	106.8	103.36	100.51	105.17	87.109	108.01	99.051	110.34	112.26	108.63	112.1	105.56	110.07	109.4	111.75	113.99	105.98	106.72	112.2	108.72	110.77	109.68	103.4	106.05	112.65	101.8	101.47	109.33
100.74	100.71	106.82	89.536	104.19	108.11	107.45	105.87	108.42	106.5	108.28	101.69	110.1	102.7	95.478	102.87	106.74	107.34	107.12	100.45	102.57	105.23	108.83	102.81	112.31	102.01	103.33	96.652	107.69	107.53	97.455	104.5	103.77	101.17	114.47	106.2	101.75	102.66	101.3	95.067	99.805	101.08	100.89	100.81	95.16	103.96	106.88	105.75	101.77	102.88
104.52	97.127	102.46	104.35	113.7	104.93	108.29	103.58	102.22	95.262	107.35	112.5	103.98	108.15	107.24	111.76	96.146	105.81	104.44	101.86	92.204	104.45	106.91	107.2	98.912	100.15	102.89	116.39	104.86	100	100.39	109.26	104.95	109.25	109.79	112.79	96.783	107.88	108.51	109.78	101.82	106.96	109.19	101.63	103.53	105.3	113.97	98.494	98.384	109.96
104.44	110.6	107.71	103.76	103.1	120.79	118.09	104.54	97.868	105.41	103.53	99.543	122.97	110.99	106.61	109.25	106.01	101.76	102.6	113.33	102.42	99.596	105.26	100.55	109.24	104.21	107.97	114.32	98.06	106.02	102.8	98.746	108.83	109.33	108.6	99.5	103.81	108.65	100.9	102.88	107.79	102.84	103.82	103.24	110.69	105.56	102.34	97.433	102.49	102.29
107.26	108.49	119.7	102.78	103.1	100.62	106.57	107.02	114.35	108.11	106.34	96.692	108.32	101.45	97.425	101.88	116.34	105.04	102.08	110.63	98.316	98.551	99.256	108.75	105.05	110.39	102.52	112.13	101.14	104.78	110.35	113.07	94.398	97.989	102.97	118.57	101.09	116.42	98.058	102.62	107.52	107.14	107.92	96.037	100.64	113.37	111.06	105.55	108.17	106.44
101.22	116.59	107.7	112	108.1	105.63	122.61	106.73	108.06	112.41	100.03	119.87	115.83	105.43	106.6	115.76	107.88	107.94	110.06	107.82	106.68	114.66	112.13	108.32	110.63	104.3	106.69	103.89	108.15	107.33	105.53	115.38	99.451	119.48	107.13	113.71	105.62	112.03	110.79	116.7	111.37	110.69	105.36	109.86	111.61	107.74	111.57	109.99	111.12	115.74
108	114.55	101.99	95.709	110.49	105.51	103.24	102.6	103.89	103.85	101.38	103.71	99.683	104.63	105.96	106.67	104.56	100.95	103.33	107.9	108.31	97.902	100.77	99.923	104.04	104.58	104.3	105.73	110.45	97.729	107.98	93.111	108.06	98.838	99.288	103.05	107.83	99.41	109.81	110.75	101.04	111.66	104.83	110.23	108.35	105.67	108.27	110.22	110.71	102.08
110.01	116.4	108.2	114.56	103.57	111.97	111.08	112	118.81	113.17	117.52	106.84	109.03	115.76	118.65	106.78	112.91	109.66	112.49	118.19	115.59	100.72	121.76	113.59	104.8	111.53	119.58	109.03	106.41	117.76	110.81	107.1	118.45	117.53	129.65	116.14	106.56	113.31	111.8	109.09	110.33	116.64	104.04	105.47	110.66	100.56	101.01	102.09	106.95	113.73
110.27	100.69	103.7	104.42	108.89	100.9	115.28	115.86	113.12	117.65	111.84	105.74	105.55	101.26	119.67	107.44	108.52	109.98	100.28	110.28	111.25	107.59	105.43	101.06	122.6	96.093	106.09	116.14	113.1	112.42	111.92	111.53	105.05	114.17	100.39	126.22	109.54	114.35	121.48	115.27	112.74	107.35	110.2	109.17	117.43	107.59	104.21	115.01	110.27	111.22
102.29	109.74	114.08	113.44	102.78	106.09	98.7	107.49	107.77	109.11	104.12	108.06	115.54	101.6	107.35	101.82	108.45	108.08	112.97	120.05	116.82	112.22	108.27	105.84	119.61	106.25	112.78	116.12	119.26	117.79	109.05	106.7	110.71	106.71	106.3	115.32	110.26	112.62	116.33	119.9	121.62	110.82	104.96	106.68	113.88	100.58	107.88	111.29	111.77	113.59
111.93	116.82	104.51	105.07	106.06	105.7	107.33	104.61	111	104.15	107.45	105.64	103.39	104.93	107.47	112.14	107.49	112.23	103.77	105.71	107.64	110.09	120.66	101.06	102.32	104.46	104.46	106.53	105.57	104.98	106.14	117.05	102.24	109.67	108.05	104.41	101.88	108.3	100.79	107.33	110.67	109.24	101.88	105.01	99.848	113.32	108.99	105.2	113.03	98.291
103.52	99.094	106.83	106.9	99.916	113.65	114.81	111.09	118.62	104.12	111.83	98.497	109.83	112.76	104.68	97.899	115.03	106.63	108.8	93.17	116.16	100.04	100.18	103.34	99.121	108.03	97.443	104.21	106.23	107.56	102.22	98.894	109.82	109.99	99.474	104.62	105.26	103.19	101.9	100.6	101.07	107.05	98.597	102.73	109.05	104.62	107.46	105.53	101.59	116.07
102.5	101.86	104.08	103.85	106.75	119.91	103.15	104.05	97.783	106.39	104.99	104.46	106.29	106.77	105.34	103.14	109.29	109.33	102.39	109.38	102.16	100.81	104.88	102	101.53	102.56	105.86	95.015	108.86	104.32	103.92	106.33	102.27	96.765	99.228	102.86	105.23	96.935	102.84	96.998	101.85	106.22	105.47	100.23	111.17	108.51	100.62	104.92	103.61	100.97
109.6	107.05	100.37	105.55	109.89	96.933	107.39	107.76	102.96	99.697	108.29	111.84	102.85	108.28	96.43	108.27	111.09	117.91	107.16	106	98.517	103.45	111.77	111.23	105.43	93.99	109.35	108.19	110.15	99.353	111.36	103.03	116.29	105.96	107.92	107.67	116.61	118.16	105.59	106.98	111.47	101.16	106	107.84	107.34	101.04	103.33	95.739	102.55	104.76
115.09	107.4	111.06	110.19	113.57	112.12	111.52	115.54	108.65	106.82	108.11	121.19	113.77	111.03	109.43	114.28	114.47	107.04	107.61	115.21	115.21	113.51	106.64	117.09	107.86	113.59	109.75	119.53	112.78	110.68	113.32	108.3	114.73	117.35	110.53	116.45	103.84	104.5	107.31	109.71	108.21	112.48	109.86	108.5	115.45	111.33	119.38	108.5	105.5	108.39
115.48	110.06	115.59	108.85	105.84	122.84	113.31	117.14	108.27	111.92	106.91	113.58	113.12	113.64	112.72	102.85	110.3	112.97	119.25	101.29	106.23	116.47	103.8	105.35	113.84	111.29	111.88	107.94	106.74	122.87	122.48	110.19	102.46	109.71	108.9	110.17	107.1	105.79	117.55	107.56	105.88	115.39	113.09	106.98	114.93	110.27	113.68	110.5	112.42	115.05
107.52	107.08	101.03	106.81	113.38	104.55	100.11	107.9	107.09	111.84	96.131	101.68	118.41	100.98	100.16	101.15	114.37	110.12	110.37	97.854	108.31	99.667	104.69	101.47	109.56	111.73	100.81	115.8	107.63	101.76	110.28	101.46	108.59	105.94	106.48	100.44	105.94	99.634	110.45	112.14	105.84	104.8	108.52	105.21	110.08	97.565	109.87	114.15	106.46	96.083
93.507	100.94	95.706	102.62	101.34	96.703	101.93	100.97	92.111	100.92	106.93	105.57	97.821	97.769	95.061	111.41	106.53	105.6	104.23	95.139	93.916	107.39	93.062	105.65	96.425	95.104	96.974	89.719	111.28	100.71	98.003	94.243	98.43	106.32	104.95	100.23	94.481	97.915	109.85	108.09	102.89	108.61	99.17	99.589	100.87	96.275	100.67	107.66	102.76	104.44
110.46	106.42	107.69	106.99	116.39	105.17	107.81	109.29	100.91	102.28	115.53	112.83	108.46	104.33	108.54	101.27	94.261	110.63	102.39	98.44	97.542	110.08	106.48	99.704	110.36	102.77	100.82	109.31	101.88	104.67	107.36	104.56	100.69	111.3	104.27	104.43	97.491	102.8	104.77	103.88	95.611	109.18	100.46	105.5	115.69	102.49	103.03	106.06	112.07	117.32
104.73	102.43	109.61	116.71	114.59	104.37	107.65	111.57	110.29	115.54	109.2	111.52	106.37	103.73	110.56	107.25	114.71	99.95	116.55	105.74	108.36	103.14	117.55	115.62	107.93	100.58	105.47	111.59	107.69	106.52	109.27	105.47	101.48	114.75	109.49	113.35	110.54	105.42	105.23	100.54	110.53	116.33	104.51	117.91	107.13	115.3	105.55	119.3	100.82	106.59
115.84	111.66	106.43	115.83	112.94	111.76	108.98	119	106.56	117.4	113.87	111.14	118.3	113.87	105.33	108.99	112.93	106.31	111.49	120.17	106.66	106.21	111.17	117.49	105.33	112.24	116.35	110.22	114.05	109.2	114.82	110.81	116.2	105.03	109.72	107.06	106.13	114.65	110.78	108.41	110.61	115.81	110.08	105.2	108.88	117.09	116.06	115.33	112.44	111.78
106.17	103.84	102.16	96.373	118.12	106.5	109.65	99.609	105.76	111.73	106.47	98.881	107.02	107.1	100.9	108.05	99.573	107.44	111.55	103.9	106.66	112.53	98.266	105.73	104.08	104.23	107.16	90.144	105.42	104.26	98.095	97.75	103.58	103.15	106.7	98.57	110.59	105.68	106.67	106.62	104.82	101.66	102.67	105.75	99.229	109.07	95.859	102.48	102.6	105.57
104.29	101.65	117.55	100.09	107.81	107.54	104.17	109.52	100.52	112.53	108.27	114.19	105.48	108.13	101.11	102.83	111.46	109.08	110.04	97.798	109.39	110.86	102.26	107.57	105.32	106.24	106.84	106.9	111.31	108.33	110.81	103.05	104.1	93.386	116.54	104.12	109	105.94	109.82	98.147	109.15	106.32	102.67	99.192	101.38	104.54	107.36	109.6	114.77	110.77
98.114	101.63	97.757	98.558	107.98	110.01	103.59	98.662	99.458	108.13	109.77	106.22	102.42	115.51	112.8	105.3	98.151	115.58	102.68	107.9	106.13	103.99	104.72	98.707	107.41	98.68	96.741	100.24	107.12	98.369	116.25	102.58	100.06	99.442	112.56	109.02	95.822	101.06	105.85	97.746	108.33	110.88	106.84	107.67	102.92	102.41	101.49	101.25	100.06	96.006
110.27	107	113.81	108.58	106.19	117.72	115.38	110.51	117.22	107.16	115.98	113.48	118.27	109.34	115.65	112.66	120.35	115.69	111.06	113.31	101.93	119.72	112.58	114.79	115.67	111.07	112.9	117.03	110.87	110.16	107.06	107	107.12	114.92	117.99	120.15	112.61	104.82	116.14	125.6	108.73	114.94	117.01	128.28	117.6	110.33	111.44	115.83	112.09	112.46
103.97	114.4	110.15	105.88	114.94	112.08	109.45	118.94	118.7	113.13	107.38	107.93	114.05	118.5	104.89	113.38	108.34	113.82	102.61	112.35	108.36	112.6	110.59	112.87	108.97	107.06	109.99	111.37	107.33	114.01	117.33	116.67	118.23	106	109.39	111.63	109.29	115.71	110.78	116.99	115.02	109.04	128.88	106.51	115.62	106.21	110.51	112.73	104.67	113.72
117.54	112.78	108.91	114.81	99.984	111.27	104.47	115.97	104.82	106.19	119.26	105.72	116.7	103.48	100.24	106.91	115.08	111.53	108.83	119.77	112.99	112.56	109.3	108.43	106.96	116.44	106.11	113.11	114.63	116.43	115.37	114.38	113.66	109.68	110.59	114.6	107.23	115.71	111.14	104.07	111.91	107.54	106.39	103.06	111.49	110.69	107.8	115.02	111.34	114.41
103.29	103.27	108.92	106.48	105.42	102.63	101.4	110.14	112.42	109.83	109.73	105.09	103.95	104.01	114.95	110.36	100.18	104.93	99.237	114.04	98.176	102.35	110.87	107.05	105.53	104.05	107.34	101.84	104.65	110.58	99.019	106.03	110.03	106.6	103.4	111	94.689	110.61	109.02	117.9	107.87	112.89	105.31	104.94	103.64	99.526	111.77	100.27	104.33	100.39
100.56	99.509	106.02	109.79	98.707	111.5	108	104.94	95.033	95.035	105.75	105.27	93.323	107.24	111.9	95.998	94.04	107.97	98.07	102.54	105.89	103.27	93.633	106.52	111.03	105.18	100.79	102.88	100.71	108.03	103.66	96.423	116.23	101.58	99.67	103.96	109.54	106.91	104.96	105.66	108.63	108.8	104.76	102.37	98.29	99.096	106.17	101.12	104.34	102.49
111.79	121.94	112.25	99.771	114.24	113.55	110.53	110.8	96.65	108.18	115.26	106.16	115.46	108.12	109.75	117.03	110.01	106.2	106.24	110.9	105.93	119.5	126.8	110.87	103.66	113.34	102.1	112.1	116.24	115.61	104.62	108.79	113.09	112.6	115.33	108.51	100.36	99.227	109.17	115.26	106.08	104.02	106.99	107.79	106.19	112.29	113.55	112.67	116.15	108.64
102.86	111.04	110.23	112	104.2	111.71	101.59	107.87	97.542	100.92	110.29	109.76	100.61	99.948	101.18	110.7	108.83	107.7	111.73	102.6	101.42	99.912	104.8	96.977	108.08	111.04	99.833	109.54	107.46	100.13	106.65	108.33	106.94	102.7	109.01	106.08	114.82	104.32	101.79	107.25	109.6	103.62	104.49	103.25	104.77	105.31	106.94	104.37	107.23	108.46
110.75	111.02	109.35	111.5	109.44	112.94	111.39	111.09	116.11	112.4	121.33	106.73	113.67	117.21	110.81	116.16	106.88	105.51	115.81	101.47	104.51	102.45	112.8	107.92	112.47	103.77	110.63	110.96	108.64	109.08	103.19	109.15	115.1	106.86	108.44	107.79	115.37	112.33	114.2	112.63	110.19	115.94	107.48	112.14	110.42	114.46	111.62	102.42	107.11	109.41
96.935	104.21	108.67	104.88	95.976	104.86	103.85	105.27	109.95	107.83	111.61	113.42	106.59	98.822	107.03	103.13	104.51	108.56	99.76	106.18	100.26	97.661	108.71	104.78	101.28	103.38	93.2	104.28	103.97	109.43	115.36	111.64	101.48	105.85	101.45	114.22	108.06	104.97	103.45	105.47	111.19	106.35	110.74	106.88	108.11	102.81	102.53	100.24	106.87	107.54
88.984	99.167	96.418	97.284	89.937	94.765	96.429	118.57	94.254	92.138	84.846	99.369	97.294	104.23	103.07	98.875	95.472	101.78	99.51	98.478	94.337	104.43	106.02	103.88	96.519	104.69	96.927	94.494	102.65	94.485	99.351	101.64	96.822	98.682	104.58	104.96	111.5	96.104	89.754	99.948	104.73	104.74	93.118	100.18	90.664	96.206	96.874	94.787	100.17	97.947
108.49	100.53	109.03	106.76	112.17	114.1	106.79	114.76	103.21	112.1	103.86	108.04	110.7	110.63	121.55	113.05	121.21	101.77	101.37	101.33	113.13	106.6	106.33	111.86	107.53	118.2	111.95	110.51	105.38	114.41	103.6	106.59	100.14	113.73	105.51	110.57	110.92	109.51	96.735	110.93	105.17	110.81	107.72	112.32	100.22	108.07	109.15	112.56	106.75	98.374
102.45	99.041	102.1	103.39	110.52	106.56	104.77	105.1	112.6	101.36	111.34	109.23	100.48	98.455	98.62	114.88	109.44	96.334	107.05	100.23	106.4	116.94	104.69	99.626	113.77	106.65	114.52	109.02	97.542	112.51	104.95	102.96	114.31	101.66	96.511	111.69	107.38	104.47	107.45	108.58	108.26	111.57	104.92	105.56	101.6	106.86	101.94	92.218	105.23	102.76
114.07	114.32	107.49	104.81	99.371	104.17	115.56	111.26	113.34	102.41	107.81	111.87	104.74	94.927	121.23	118.74	102.88	116.37	115.76	102.32	118.85	117.52	98.77	110.46	117.22	108.04	114.53	108.15	100.3	106.59	113.89	109.9	112.61	109.39	111.44	105.98	110.97	107.17	104.25	103.22	118.96	115.2	108.81	109.88	110.19	111.1	110.89	112.68	107.87	108.6
96.251	105.24	109.04	103.94	114.05	101.92	103.82	111	109.33	107.36	107.69	99.968	108.82	112.28	100.69	111.09	100.39	100.95	115.83	101.94	101.77	116.63	111.29	108.76	102.85	96.892	101.03	109.82	117.09	109.88	99.717	107.13	96.703	111.41	107.68	105.69	109.18	98.177	103.56	113.79	104.94	106.92	111.08	101.74	107.31	108.79	111.54	112.59	107.9	114.74
107.41	97.274	100.25	103.87	104.24	101.51	107.46	102.86	105.51	101.62	102.02	102.12	101.21	112.87	100.85	109.71	113.26	111.51	110.93	106.82	111.89	112.35	100.17	99.215	109.83	98.92	107.22	99.928	106.96	103.31	100.59	109.1	108.92	105.74	106.09	103.39	103.61	106.94	108.42	112.16	98.947	96.331	107.13	108.92	110.75	101.75	105.46	108.88	106.95	97.114
101	100.19	106.48	106.7	107.09	102.45	116.58	101.71	105.01	105.37	113.58	110.65	107.8	105.6	100.43	115.22	105.78	104.47	110.58	98.734	114.67	109.26	101.44	107.3	111.23	101.59	100.52	108.34	108.69	109.87	106.34	107.03	101.26	110.06	98.787	100.04	110.2	95.721	106.91	99.129	109.1	111.93	111.12	111.12	118.91	109.8	109.92	113.23	105.25	110.77
110.15	111.6	94.92	103.85	101.37	109.14	103.27	111.44	105.26	107.69	96.346	101.9	99.573	105.86	96.166	103.01	107.17	97.982	110.07	113.9	94.783	108.84	101.71	110.12	108.53	107.61	105.33	106.19	101.93	98.63	104.6	113.92	102.15	104.78	104.57	95.743	105.4	102.4	109.34	99.376	107.3	109.2	95.991	100.76	104.23	113.36	110.99	97.872	102.01	110.43
103.41	100.28	101.28	108.38	98.565	98.687	103.16	106.03	110.87	106.68	100.5	98.691	104.79	113.16	111.43	105.27	98.09	97.765	102.75	113.13	101.13	97.14	105.64	103.84	104.51	97.131	105.15	99.077	105.23	105.34	99.492	107.1	109.96	107.6	104.7	109.43	105.32	105.88	112.22	102.34	109.2	110.72	104.75	114.66	109.52	109.48	111.58	105.89	107.53	100.92
97.827	108.24	100.68	105.6	108.05	103.28	104.49	98.723	99.562	102.43	98.479	107.68	99.119	97.62	110.97	99.017	101.5	101.73	106.97	113.3	112.98	100.41	103.46	101.24	101.28	101.54	103.35	110.17	109.82	111.96	98.667	102.92	119.43	105.11	103.22	106.47	96.953	105.04	104.15	104.37	100.01	114.28	107.33	100.01	96.568	105.11	108.81	106.63	110.42	107.21
111.03	112.05	110.93	116.34	113.06	117.84	116.23	117.74	116.35	120.53	124.84	116.7	116.67	121.91	112.61	110.61	115.19	111.02	121.08	115.02	122.98	114.72	116.09	108.62	115.11	115.98	116.67	117.69	115.27	115.48	112.53	115.39	107.51	117.87	122.32	107.98	117.74	118.11	112.76	110.09	111.66	129.68	112.77	120.88	116.36	113.23	119.06	118.46	118.94	106.09
107.82	109.07	103.91	104.78	104.45	102.7	111.83	124.53	111.61	104.29	106.57	104.99	108.98	100.13	101.22	112.38	100.17	104.36	103.95	115.35	104.8	103.3	107.16	109.17	116.38	112.9	104.67	99.923	102.96	101.87	103.78	106.39	112.46	109.54	97.491	107.03	110.93	102.43	105.33	104.17	107.57	110.79	109.39	102.37	108.37	105.24	101.83	111.48	102.7	109.48
110.65	115.01	102.58	108.49	115.45	109.92	115.93	114.49	114.11	111.48	109.79	112.88	111.22	103.4	118.69	116.94	110.33	113.46	111.47	120.74	105.91	106.88	111.89	108.31	121.62	107.65	112.89	113.55	118.82	115.68	115.07	119.42	117.31	112.37	104.18	102.49	113.73	115.53	103.75	110.95	120.56	109.77	109.1	110.03	118.85	104.87	108.71	108.91	112.08	112.46
104.14	113.03	112.49	109.23	105.39	108.49	99.389	97.345	110.28	106.32	108.37	103.33	93.467	111.58	111.05	105.05	112.63	103.64	98.692	108.38	99.296	106.6	106.04	113.14	108.73	108.65	104.93	113.78	100.26	108.21	105.88	105	106.88	107.05	103.26	104.46	105.9	119.33	102.85	109.45	107.34	105.32	95.605	105.55	103.85	112.2	103.01	106.41	109.91	98.104
96.686	109.45	99.502	95.7	100.01	106.94	98.037	109.56	104.7	100.17	102.6	105.2	99.514	106.21	97.716	111.33	98.436	103.92	102.97	101.82	107.81	97.033	101.22	98.326	104.22	101.89	102.12	104.47	101.11	101.67	108.59	96.455	104.48	110.21	112.83	105.2	101.23	110.91	98.119	102.81	101.74	98.184	104.61	106.5	97.098	98.803	95.674	103.09	112.75	106
105.86	99.897	98.788	104.11	107.36	107.96	105.2	100.54	105.2	102.39	109.47	100.13	105.36	109.28	106.89	100.63	99.433	104.36	107.79	108.91	109.23	104.27	107.58	102.9	108.48	104.38	108.12	108.5	102.14	106.75	115.57	97.603	97.743	104.94	103.73	101.04	108.3	96.748	105.68	111.28	114.66	108.57	111.13	98	100.65	101.75	99.223	105.92	107.63	94.836
96.171	98.34	98.335	100.7	102.96	106.36	84.468	103.92	101.99	106.01	109.39	100.62	98.308	106.8	99.886	108.32	107.12	98.594	96.281	101.83	106.23	97.36	97.309	99.243	95.737	99.044	101.09	103.63	99.392	98.689	102	92.441	98.753	98.406	109.91	105.6	95.26	95.687	99.418	98.205	99.895	92.714	98.183	107.99	89.063	102.92	99.886	92.018	97.533	102.88
101.94	118.27	103.61	98.275	104.24	107.36	111.15	107.14	104.09	102.32	108.48	112.4	103.06	102.81	109.8	104.93	115.04	103.9	110.52	101.71	105.88	109.82	105.26	96.687	105.4	100.33	103.13	113.45	110.48	110.11	100.87	109.1	112.42	94.143	115.59	104.71	99.768	112.7	108.31	102.57	113.96	106.03	104.97	105.24	93.65	106.31	110.54	103.9	104.81	108.44
107.46	105.23	107.73	112.04	113.98	100.14	98.71	107.54	94.709	114.97	103.58	103.56	102.46	110.49	103.54	102.19	110.18	106.41	116.59	106.03	97.713	105.86	112.27	114.03	107.19	105.74	108.82	105.67	112.71	110.31	102.18	109.71	106.35	106.87	114.54	106.21	108.68	107.71	103.93	106.6	108.63	113.22	117.84	101.34	105.62	106.11	105.75	107.77	105.57	105.96
98.826	106.41	106.44	99.462	92.795	106.67	97.927	110.68	108.06	105.6	108.91	99.325	111.15	108.9	103.89	102.64	92.439	114.54	100.58	109.06	107.55	105.44	104.32	99.756	107.57	104.15	96.901	112.38	96.353	114.17	97.684	108.78	101.59	106.59	103.97	97.975	100.57	107.09	97.307	112.02	111.05	103.9	100.97	111.38	100.86	100.12	105.63	100.28	104.09	100.07
107.93	114.99	121.72	122	118.39	120.38	115.26	119.06	119.57	114.89	115.61	123.04	121.7	120.81	117.7	117.1	119.88	110.66	116.86	108.96	115.44	121.61	112.99	118.81	118.07	114.13	111.19	120.25	112.8	124.16	119.22	111.01	116.21	118.96	113.07	116.04	119.7	114.77	111.14	115.8	121.41	114	116.26	117.19	103.81	122.54	122.27	118.73	114.55	119.73
111.54	131.71	117.19	115.78	115.43	119.11	122.41	125.96	109.26	121.17	117.87	113.06	116.45	122.25	115.72	118.92	114.63	116.79	117.6	102.31	117.6	114.07	123.49	118.3	118.84	118.65	108.86	114.23	117.82	106.62	121.4	122.81	117.32	116.34	112.66	118.54	117.73	120.21	116.63	112.02	130.33	117.64	115.71	113.73	122.24	115.29	119.99	112.4	119.96	115.01
108.76	103.69	101.42	105.36	111.24	104.97	104.03	106.26	109.41	103.18	100.81	107.75	108.42	108.4	105.08	103.12	98.538	104.58	105.63	108.36	102.2	105.08	101.17	108.82	106.75	106.75	103.5	106.32	111.34	107.79	101.87	107.08	111.53	97.395	110.69	108.82	102.7	110.58	113.01	101.68	101.34	106.45	92.319	110.2	111.95	98.711	105.96	108.61	102.28	106.55
[truncated: 150 more columns]
