# Supplementary material for: Genetic dissection of main and epistatic effects of QTL based on augmented triple test cross design
Source: PLoS One. 2017 Dec 14;12(12):e0189054. doi: 10.1371/journal.pone.0189054 (PMC5730204; doi:10.1371/journal.pone.0189054)
Supplement: S8 Supporting Information — (ZIP) [file pone.0189054.s008.zip › z4_600_0.5_10.csv]

108.01	106.69	109.2	105.52	105.87	107.54	105.7	107.3	110.26	107.47	108.89	109.96	106.6	103.75	107.78	108.89	104.23	102.54	106.01	107.5	105.05	106.33	107.28	105.85	108.45	106.45	107.97	109.35	109.3	104.98	106.11	106.47	108.47	105.58	107.59	107.04	106.97	106.2	103.07	105.39	105.8	107.72	108.61	107.35	109.79	104.12	108.35	105.73	108.07	109
102.46	104.37	107.58	104.15	105.21	105.51	104.79	105.08	106.67	107.54	102.83	106.95	104.23	106.72	105.8	106.57	105.8	105.82	104.94	105.5	106.77	104.69	108.58	106.94	106.99	104.27	106.18	107.82	106.81	105.62	103.79	104.7	104.26	109.3	109.54	103.21	103.65	105.62	106.01	105.02	106.45	108.54	106.91	108.8	104	106.63	106.02	104.28	107.59	105.54
97.874	100.23	99.104	99.945	95.546	94.882	100.3	96.97	97.625	103.07	100.59	102.04	99.657	97.411	98.95	101.43	102.02	99.938	102.86	97.909	102.82	100.61	99.789	96.129	99.694	98.398	99.125	99.772	98.613	100.07	98.691	96.995	99.822	99.208	100.82	99.729	99.539	104.3	98.625	99.554	100.87	101.62	99.3	98.412	100.03	101.45	99.015	103.27	101.02	98.132
104.73	107.84	103.72	106.32	106.22	108.94	101.97	105.07	105.64	107.18	108.36	105.11	106.73	106.09	107.65	108.83	105.2	107.13	105.35	106.78	105.62	101.4	104.62	107.95	106.19	107.74	104.85	108.05	103.15	106.98	105.05	107.71	106.81	106	103.53	104.21	102.54	105.84	107.12	105.54	108.74	103.03	105.51	107.3	104.75	103.8	107.43	106.85	102.99	106.05
104.83	108.92	108.11	107.74	104.84	106.75	103.26	102.83	105.86	99.379	103.55	105.8	105.18	105.37	103.36	102.07	107.93	106.22	105.89	105.65	103.57	107.79	101.2	104.35	108.57	107.11	106.73	105.73	103.92	105.22	105.41	102.44	106.66	105.59	104.62	105.55	102.85	105.74	108.04	106.13	106.81	105.73	109.44	107.97	103.86	103.9	102.48	105.38	106.42	107
109.22	101.67	106.34	108.59	104.72	108.52	104.64	110.65	106.97	110.19	108.86	106.52	105.87	104.83	107.21	108.74	103.77	105.54	104.28	108.88	107.01	107.86	105.74	106	106.72	106.19	105.02	102.89	107.05	107.3	106.57	106.12	108.37	107.89	105.23	107.68	105.93	103.02	106.76	106.42	105.67	104.77	104.84	103.93	105.62	106.98	107.34	106.27	106.28	107.55
106.1	105.18	109.16	102.86	101.95	102.21	104.37	107.2	106.67	105.2	104.4	103.47	106.28	105.63	107.82	108.61	106	106.32	104.05	109.81	106.12	103.56	105.91	105.85	106.29	107.77	107.01	104.52	107.64	108.74	105.91	105.42	102.77	104.73	105.04	105.38	107.07	106.34	105.78	105.85	107.91	103.56	103.14	107.69	105.56	109.19	108.3	104.31	108.93	107.64
100.79	102.01	102.39	99.747	100.42	102.95	101.24	100.14	101.17	100.4	99.256	100.59	101.13	100.62	97.072	97.653	99.697	100.83	98.892	101.26	102.79	99.534	99.175	104.81	99.285	99.617	103.13	100.48	96.324	103.13	100.08	101.39	101.17	98.208	100.72	101.55	98.432	99.58	100.09	98.643	100.55	101.35	97.778	99.145	100.53	102.99	99.978	97.58	100.64	101.72
105.18	106.39	107.51	107.16	104.89	103.16	104.11	105.27	100.78	105.85	106.47	104.43	105.37	107.1	107.15	106.56	103.69	103.86	106.64	107.15	104.95	107.93	105.11	106.47	104.62	107.25	106.72	105.26	105.09	105.49	107.34	105.03	104.2	103.34	105.58	105.61	107.01	102.96	106.26	102.58	104.98	103	105.51	105.76	104.73	103.83	106.06	107.37	105.39	104.64
99.55	101.21	99.3	101.68	98.422	100.09	97.844	100.9	100.64	98.723	100.88	103.03	98.727	100.02	99.609	98.636	99.408	102.33	99.748	103.04	101.15	100.95	101.22	96.872	100.1	101.75	97.314	100.39	98.736	99.224	99.76	97.979	102.21	99.789	104.62	97.735	98.013	102.47	101.27	97.364	99.179	100.83	99.343	97.885	100.72	99.766	101.24	102.87	102.26	101.28
107.27	106.26	107.79	104.32	103.6	108.33	105.9	102.56	105.29	107.1	103.59	105.67	105.07	106.14	106.56	103.89	107.16	107.93	106.41	106.5	107.4	107.72	107.11	107.1	106.56	105.45	105.07	105.5	103.72	104.56	107.03	105.14	103.04	107.11	107.82	109.23	106.25	105.91	107.92	104.77	105.68	103.85	106.05	108.51	107.82	108.26	107.73	105.59	108.18	105.81
109.47	106.31	108.09	104.74	106.18	105.93	103.18	106.67	104.14	105.53	104.2	108.53	107.79	106.08	110.87	106.53	111.06	107.54	106.1	108.83	106.66	104.02	104.59	105.46	108.68	107.7	107.35	106.61	110.65	108.72	106.54	105.58	108.02	103.45	108.13	106.27	108.36	107.56	105.4	106.77	110.46	108.75	106.23	105.8	105.46	107.99	109.16	111.17	106.49	108.02
106.43	106.61	108.66	105.83	103.79	105.08	106.4	104.14	106.16	105.77	105.83	104.33	106.27	105.02	105.6	105.5	105.83	107.39	103.09	108.17	106.87	105.05	103.63	107.15	106.83	101.01	106.87	107.58	105.84	104.06	104.62	104.65	101.92	106.52	103	107.06	104.55	105.54	106.1	106.52	107.59	104.18	104.22	107.82	102.19	103.01	105.52	107.56	104.56	106
107.69	102.45	103.5	106.16	102.99	105.17	107.13	105.72	101.2	102.74	102.45	106.02	106.55	106.99	104.8	106.26	106.57	105.21	104.08	101.94	102.6	105.12	106.1	106.91	105.95	103.39	107.65	103.55	103.06	105.23	104.58	104.14	103.62	105.37	106.63	105.55	103.45	103.92	102.49	105.77	107.11	105.89	103.78	106.78	107.35	108.89	102.36	103.02	104.33	106.65
115.5	120.48	118	114.58	115.76	119.68	116.92	116.02	117.16	116.63	115.88	119.83	117.66	121.08	119.92	116.17	116.3	114.64	115.02	119	116.08	117.56	117.6	115.89	117.81	117.61	115.73	116.99	116.01	118.65	119.69	117.76	115.26	117.22	120.05	118.32	117.97	117.8	116.72	117.91	119.55	119.96	119.83	119.89	117.05	118.44	116.61	117.15	115.21	121.48
105.81	106.69	108.27	105.58	103.91	106.22	108.46	102.95	108.27	107.82	104.59	106.33	106.85	105.16	110.15	107.41	106.13	106.4	107.72	104.26	105.08	103.88	105.55	106.44	105.56	106.02	105.39	106.13	107.54	104.48	106.91	107.41	106.5	104.07	106.98	106.38	109.03	108.05	104.31	107.45	105.83	105.63	107.7	108.19	105.65	106.16	105.87	107.31	108.98	106.02
109.56	106.81	102.81	106.56	105.64	106.97	107.18	104.21	106.38	109.71	110.6	107.8	106.92	107.13	105.84	108.07	107.4	107.41	104.78	104.33	110.68	104.35	103.56	109.84	108.44	105.84	105.92	106.22	109.12	109.04	107.39	105.6	106.68	107.26	104.67	104.82	104.23	106.56	105.6	107.59	107.7	106.63	109.48	107.93	109.57	102.95	102.5	106.37	105.26	103.88
107.11	103.78	105.31	105.68	106.49	107.57	103.73	105.79	105.14	106.02	106.34	103.39	104.14	105.33	106	108.14	104.28	104.02	108.52	104.95	103.95	105.35	103.96	105.93	103.72	104.09	102.32	105.63	104.78	101.94	106.57	104.63	106.35	107.63	105.22	103.02	103.71	109.37	107	105.24	102.55	105.17	103.64	106.36	108.09	103.85	101.91	106.01	103.51	106.67
112.07	110.95	111.08	111.48	112.05	117.61	112.03	111.8	113.24	110.51	110.94	110.15	112.66	110.17	112.17	112.71	112.21	112.87	112.73	112.23	109.09	111.63	115.28	115.15	112.34	112.35	114.09	112.19	115.43	112.51	109.61	112.45	113.4	113.18	111.33	112.63	110.66	113.44	109.25	111.67	112.41	112.17	115.36	114.51	111.23	111.23	112.93	111.32	109.32	110.86
105.71	103.57	101.86	103.74	104.31	102.89	104.69	105.98	105.07	103.67	102.01	103.09	102.01	102.4	101.51	100.82	101.7	102.71	107.25	102.72	102.78	102.4	103.06	106.3	105.38	103.14	105.29	106.28	103.15	104.47	101.59	103.14	106.17	104.85	103.51	103.5	103.63	105.15	102.74	107.42	105.24	102.6	108.71	104.65	105.18	102.38	102.64	101.31	104.87	102.88
98.823	99.466	99.121	98.827	98.962	97.7	100.78	101.41	101.59	101.45	103.33	99.414	101.92	99.725	97.31	99.128	101.08	101.87	101.81	102.09	100.59	100.01	99.472	100.77	103.14	97.867	98.436	97.607	100.6	99.03	99.993	98.588	99.042	100.1	102.18	101.02	98.571	100.7	102.23	97.329	102.26	100.95	99.335	100.67	102.03	97.756	99.426	100.64	97.483	100.81
106.17	107.78	104.91	105.46	103.43	105.82	105.94	104.39	106.74	105.58	104.95	101.5	107.16	105.74	105.27	100.26	106.15	104.07	105.69	106.97	107.47	104.13	105.64	107.2	106.15	107.73	106.97	106.91	104.98	105.07	104.55	105.38	105.36	103.57	104.59	106.22	106.27	110.44	103.91	101.7	105.6	108.17	103.18	106.07	104.2	106.7	108.2	107.74	106.43	104.88
110.31	111.64	107.72	111.16	110.51	112.27	109.73	110.72	108.77	109.85	109.33	110.89	111.38	111.19	110.75	109.82	108.96	107.92	108.41	110.78	110.84	110.97	110.68	111.68	111.77	110.04	108.04	108.44	111.41	108.48	106.21	111.09	113.18	112.78	107.83	109.25	111.26	112.22	107.23	108.29	108.74	111.38	109.27	110.61	110.42	109.31	109.21	110.25	109.69	112.32
106.47	105.67	106.61	104.39	105.56	107.41	107.79	106.03	109.14	104.03	107.73	104.78	105.1	103.78	105.37	103.49	107.17	104.96	105.17	108.88	103.84	106.51	102.66	106.89	105.38	105.31	105.61	103.66	105.28	108.39	106.54	105.6	102.92	106.56	105.55	104.39	109.56	105.59	102.39	104.86	106.63	105.01	105.61	108.28	106.06	106.47	103.28	105.77	104.94	103.93
108	106.4	104.46	108.68	106.3	107.62	108.9	104.1	105.04	105.61	105.87	109.32	104.81	109.24	104.62	107.81	109.14	105.69	106.28	108.64	110.13	109.06	105.8	106.51	105.05	105.74	105.27	106.61	108.69	109.65	109.1	108.77	107.14	110.01	106.86	105.35	103.6	106.93	109.28	107.56	110.42	110.56	108.32	106.99	104.81	109.64	104.47	109.47	107.22	106.21
108.93	110.5	109.84	109.17	108.34	110.88	111.25	110.1	111.36	107.05	107.88	107.53	111.55	110.26	113.77	109.15	107.64	108.3	108.84	112.59	110.87	114.87	113.69	111.63	111.75	109.52	112.12	110.86	111.13	109.76	108.18	110.11	110.61	109.83	110.83	106.97	108.82	109.71	112.43	112.03	109.26	109.49	111.8	107.23	108.14	108.97	112.2	111.93	109.15	109.25
105.36	107.32	106.59	107.54	105.27	105.04	104.07	105.14	101.5	101.69	104.17	106.04	105.92	104.51	103.9	104.22	107.94	108.3	107.2	105.45	102.04	108.12	103.72	108.07	104.24	103.53	105.62	107.11	106.45	104.43	104.16	106.32	107.54	104.13	105.59	106.96	104.48	106.55	106.73	102.98	107.24	107.66	108.43	105.81	105.61	107.1	105.88	101.92	106.02	107.52
113.91	115.28	114.33	112.02	112.25	113.81	109.55	115.46	115.19	113.52	113.22	114.2	110.25	110.93	112.94	114.5	112.88	112.47	112.79	110.96	115.61	113.15	113.27	112.77	112.84	113.24	114.35	112.75	112.91	111.31	110.92	110.69	114.33	111.69	115.87	112.77	114.22	116	113.94	109.62	112.19	111.96	111.88	113.79	110.76	115.7	112.89	111.55	112.1	111.55
108.57	104.09	103.24	104.58	101.81	104.67	104.6	102.87	103.17	105.8	104.78	105.22	104.1	109.32	104.31	100.89	107.26	102.13	100.97	103.68	104.16	103.3	101.98	101.76	102.65	103.29	101.92	105.09	103.58	106.67	103.44	102.51	106.23	105.68	103.22	104.12	105.86	103.12	101.32	101.99	104.84	104.92	104.28	105.81	108.35	103.91	103.24	105.48	105.61	106.71
103.6	106.84	103.24	105.12	103.64	108.58	106.17	108.32	103.59	101.49	103.6	103.78	106.75	104.85	105.33	104.14	105.33	105.49	107.08	108.08	106.33	105.11	103.64	104.12	108.49	107.64	109.15	108.6	102.21	106.59	105.73	105.61	103.68	107.84	105.65	103.93	102.95	104.44	109.23	104.32	104.25	104.44	109.15	106.03	104.7	105.53	106.5	104.14	102.33	103.06
106.25	104.59	105.48	101.36	107.01	105.94	106.59	104.64	103.01	104	103.46	102.9	104.89	102.15	104.19	105.32	103.88	103.6	101.63	106.75	105.74	103.56	104.87	103.88	102.87	103.97	105.4	104.23	102.65	102.02	102.63	105.66	103.12	103.57	104.93	105.04	104.89	105.79	106.06	105	103.97	105.85	106.33	101.68	102.51	106.55	102.82	104.63	103.5	102.26
105.56	105.24	106.64	102.86	106.34	103.88	106.26	105.4	104.41	106.06	105.52	105.35	107.88	106.55	105.06	107.98	104.88	107.73	107.93	108.56	106.03	105.88	104.26	106.99	102.88	106.69	105.37	108.86	110.39	105.9	108.42	105.02	107.43	107.75	103.95	105.48	105.57	104.91	106.8	105.8	104.2	104.62	107.78	106.36	107.32	106.53	104.69	106.33	106.21	105.38
110.75	109.8	106.62	109.97	107.62	110.23	111.05	107.59	110.87	108.2	109.77	108.02	110.52	109.66	107.97	104.94	110.48	110.54	109.89	107.76	107.79	109.16	110.84	110.02	111.42	109.24	107.7	109.98	110.22	111.85	107.85	108.33	109.98	110.07	110.89	110.18	108.65	110.05	111.15	107.26	111.41	109.8	108.69	112.52	105.25	110.12	114.74	111.05	111.47	108.32
118.01	116.91	119.02	116.7	120.58	117.78	115.23	117.7	119.09	118.35	118.66	117.23	117.08	118.32	116	117.08	113.91	115.82	119.05	118.51	118.98	118.66	117.85	117.84	119.15	117.66	116.94	120.5	120.13	115.17	117.17	117.78	116.43	116.56	116.98	117.79	114.89	117.26	119.05	118.91	119.42	119.11	117.51	119.53	116.45	115.65	117.01	119.69	116.7	116.85
106.8	108.04	106.7	104.26	105	103.25	105.89	104.35	107.48	101.84	105.65	105.88	101.74	104.91	104.4	105.81	100.35	106.46	102.55	105.64	107.16	103.55	105.59	104.23	107.01	105.2	104.25	104.69	105.01	102.28	105.93	106.16	105.86	103.72	104.04	106.74	105.62	106.26	102.1	105.71	103.88	106.18	106.88	104.48	104.54	103.7	105.56	106.71	106.05	103.79
106.07	104.88	104.81	101.21	107.61	107.37	103.91	105.62	104.79	104.83	103.66	101.31	101.63	105.63	103.31	104.81	103.67	102.77	104.42	103.78	102.92	105.61	105.85	105.35	106.63	105.75	104.11	103.94	104.86	102.79	103.99	106.69	103.52	104.24	106.83	105.37	103.24	105.1	108.91	104.98	102.36	105	106.61	104.36	100.72	102.78	104.31	105.03	103.9	101.21
112.79	112.34	114.54	112.92	113.6	111.7	112.06	112.83	112.63	111.44	110.12	112.71	109.89	111.59	109.79	110.49	115.5	113.76	112.08	113.66	110.55	112.37	113.52	110.78	114.97	109.49	109.39	109.01	113.12	108.65	112.35	111.61	112.06	109.38	115.56	112.43	114.44	111.42	111.12	112.04	110.28	112.46	110.48	113.44	112.47	111.19	109	111.63	111.62	113.58
119.37	117.24	119.46	115.02	116.88	120.5	116.8	118.14	117.34	117.27	118.29	117.43	117.15	115.94	117.67	115.54	118.55	118.34	120.79	116.29	118.42	113.76	117.91	115.1	117.85	118.58	117.63	116.94	118.47	116.1	115.72	116.39	118.18	117.05	120.23	117.54	115.94	120.51	121.49	115.37	119.08	121.37	116.97	119.99	115.6	117.01	116.33	116.87	117.02	115.96
106.48	105.9	107.24	107.29	106.6	104.99	104.96	103.74	102.03	102.16	103.03	104.58	107.01	106.04	106.62	104.05	106.35	104.39	104.47	102.76	105.63	101.9	105.68	102.96	105.82	105.91	105.46	102.24	105.54	103.29	104.57	104.17	104.7	105.65	104.75	105.98	104.57	105.24	104.72	104.68	104.65	106.37	108.25	103.2	102.3	103.56	103.76	105.08	107.13	105.37
111.79	112.67	109.4	110.28	111	111.5	108.22	111.03	109.96	112.38	110.72	111.22	110.95	110.95	112.43	107.13	108.07	110.52	111.62	116.08	112.81	110.21	112.57	112.63	111.68	112.94	111.74	111.98	108.13	111.04	115.59	113.41	110.96	111.95	109.47	109.83	112.41	111.4	111.7	112.41	115.33	110.57	111.84	113.28	111.95	110.43	111.78	111.79	112.38	111.15
104.96	107.21	104.48	108.48	108.58	105.58	104.6	103.44	105.01	105.64	107.1	107.06	103.5	105.99	107.19	104.41	105.48	104.8	106.26	105.67	107.55	105.24	107.22	105.28	103.54	106.88	104.96	103.6	105.79	105.19	107.23	105.29	107.09	103.13	106.28	106.9	105.72	108.96	107.98	100.48	102.02	105.8	107.45	105.26	103.74	107.91	104.36	105.84	102.9	104.36
110.15	110.41	110.97	109.16	112.6	107.34	110.36	111.19	110.23	110.09	111.4	111.23	108.59	106.78	109.42	109.14	112.08	111.02	108.75	113.87	108.1	112.53	111.85	107.56	105.75	109.64	106.85	108.31	110.33	112.95	107.05	109.75	110.91	110.14	111.17	109.38	114.9	112.49	111.15	112.43	105.29	110.71	112.01	108.11	106.93	109.01	108.92	107.21	107.26	107.77
105.13	105.73	99.509	106.95	103.93	105.05	102.78	105.15	105.31	103.12	105.84	106.07	101.32	103.23	102.66	103.51	103.86	101.64	103.72	104.11	105.97	103.38	102.44	108.77	104.99	107.83	104.59	104.85	104.38	103.97	104.04	107.76	105.13	103.93	104.32	107.01	104.7	105.3	103.71	106.86	104.61	103.53	105.58	105.11	104.71	105.96	102.56	105.15	104.19	105.57
105.58	108.43	106.6	107.62	105.59	110.45	107.88	107.23	104.93	106.56	108.33	108.92	107.9	104.34	107	108.95	106.67	104.67	102.41	105.46	101.65	105.46	107.92	106.69	105.11	106.05	106.22	106.98	106.61	107.25	105.54	106.06	106.16	104.84	103.55	103.62	106.02	104.26	106.35	107.54	106.76	104.38	105.55	105.4	104.96	106.31	104.47	109.69	108.91	107.98
111.39	109.3	110.84	112	118.01	110.91	112.95	109.84	113.68	114.01	111.61	112.45	112.97	112.34	112.62	110.93	111.39	113.78	112.29	111.97	110.91	112.09	111.42	107.79	109.28	108.31	113.25	112.36	112.68	113.12	112.22	112.19	112.58	112.61	114.04	114.4	110.51	110.37	111.53	114.64	111.77	109.57	110.95	111.35	112.38	111.55	109.72	109.59	113.21	110.79
105.93	107.33	105.27	107.23	106.89	104.41	104.48	105.92	105.4	106.53	102.83	104.57	110.14	103.91	105.6	103.34	110.75	106.85	104.36	105.07	107.09	104.62	103.64	102.84	106.31	104.15	104.96	106.43	106.65	105.56	107.88	107.25	106.05	109.26	105.58	103.59	105.32	101.76	102.31	103.46	108.37	104.91	106.87	103.73	106.76	106.78	107.65	105.58	108.76	105.66
107.78	107.96	107.27	104.77	103.34	106.97	105.05	103.97	106.18	105.95	102.51	107.25	104.8	108.2	103.31	102.9	101.75	106.81	110.3	106.62	106.47	105.24	104.95	106.4	102.75	103.11	104.48	107.14	103.28	103.59	109.05	103.65	106.72	105.17	107.58	105.13	105.71	105.59	105.71	102.11	103.49	104.36	106.45	105.76	105.38	103.99	106.7	106.04	105.69	102.9
101.24	98.366	98.333	96.617	97.564	99.409	96.434	95.431	99.594	104	100.06	99.6	99.679	100.58	99.006	99.148	99.958	101.62	101.38	99.432	101.33	97.13	96.983	101.45	99.269	97.555	100.45	102.82	100.33	100.04	102.02	100.46	100.74	99.833	97.368	101.36	101.4	98.971	100.31	103.29	101.79	97.184	99.761	102.56	101.86	99.434	100.09	100.04	100.47	103.14
105.03	103.44	106.25	108.93	106.82	105.78	108.62	108.47	107.59	106.56	105.14	106.25	102.56	106.86	108.44	104.5	107.54	105.17	109.7	106.99	108.99	105	109.55	104.62	106.39	109.33	107.05	107.78	107.91	107.85	106.69	107.4	107.11	103.91	105.05	104.69	107.84	106.61	108.15	106.93	109.52	105.59	108.28	105.68	106.26	107.78	108.12	104.53	108.48	107.49
103.02	101.85	105.94	106.31	104.1	103.41	106.37	109.6	108.88	107.66	103.32	102.72	106.03	105.91	104.12	106.96	106.77	102.4	103.08	105.88	104.34	105.39	103.51	104.58	107.15	105.55	108.69	107.51	102.31	104.2	107.6	106.89	109.52	101.01	105.45	106.64	102.38	104.78	108.45	105.27	106.13	108.53	107.28	102.7	103.96	104.85	104.93	104.02	105.91	106.57
99.554	104.88	104.37	106.29	105.64	103.7	104.47	102.65	107.65	103.31	101.79	103.83	105.69	103.61	104.09	105.68	105.56	103.89	107.3	102.83	106.27	102.51	106.24	103.87	103.43	104.65	103.45	105.53	102.7	104.48	102.84	103.83	102.99	104.01	104.14	102.67	104.43	103.35	99.913	103.14	106.15	106.28	106.18	104.66	103.53	105.49	104.54	104.97	108.27	105.4
112.32	108.36	110.46	109.11	111.35	112.24	115.41	113.65	115.1	112.23	110.45	109.9	108.05	111.9	112.27	111.75	113.95	110.51	111.38	110.45	111.5	112.42	109.65	112.94	109.43	108.95	112.49	110.92	113.57	111.33	109.81	112.97	109.96	112.31	111.59	112.24	111.15	113.75	111.64	112.97	114.96	110.02	114.84	109.11	113.18	108.41	109.9	108.41	111	114.13
105.53	107.86	110.14	106.39	107.56	105	106.7	105.29	105.23	106.66	108.19	103.47	107.06	102.58	108.6	106.16	107.28	108.62	109.12	109.31	105.47	104.99	107.38	104.29	107.75	106.93	107.27	103.72	109.33	104.67	107.36	107.39	106.1	106.43	105.85	107.56	105.07	108.71	105.66	108.86	106.05	106.86	106.47	105.92	104.98	106.15	105.61	106.24	107.42	107.25
114.32	111.17	110.65	109.62	112.36	107.85	113.61	112.81	110.23	112.93	110.92	111.77	110.48	115.99	109.19	113.13	112.18	111.76	109.82	112.59	112.14	110.27	112.45	111.31	109.53	112.24	110.27	111.67	110.49	111.92	110.83	110.89	111.5	110.18	110.9	111.42	111.32	109.45	112.32	113.95	113.55	107.99	110.57	113.27	112.84	108.77	108.62	111	113.01	108.33
105.16	100.88	109.06	106	105.81	101.94	103.07	101.35	106.56	106.08	106.59	105.78	106.83	106.34	105.65	105.93	106.06	104.24	104.19	105.16	105.94	104.6	108.47	106.27	106.52	105.55	101.74	105.59	104.56	106.53	106.06	105.26	105.58	105.22	108.24	105.58	102.01	102.95	104.85	102.24	105.36	106.49	105.04	106.12	102.73	105.17	105.3	103.74	102.46	104.86
115.09	116.73	116.67	118.89	114.12	120.55	116.88	116.23	117.38	114.9	118.31	118.39	117.08	119.38	117.41	116.58	117.62	116.31	120.78	118.03	117.55	115.98	117.97	117.89	116.22	118.17	116.27	118	118.95	117.65	115.4	116.16	117.85	119.67	119.95	115.34	114.28	116.88	118.09	117.17	113.75	115.68	116.67	118.39	115.55	117.3	118.03	117.52	115.1	117.16
110.22	107.26	111.15	110.45	112.08	108.42	115.01	112.29	112.56	111.74	112.5	109.24	112.32	112.51	111.23	112.13	114.26	111.27	108.49	109.69	111.53	109.97	112.24	113.8	109.75	112.95	110.56	112.86	113.15	113.17	112.16	112.6	111.78	110.71	109.98	112.36	112.07	113.78	112.38	109.07	110.95	113.56	110.69	109.85	108.96	114.28	116.22	110.41	110.73	109.95
111.28	114.46	111.28	114.35	111.97	112.97	111.13	113.86	112.15	112.26	111.19	113.16	109	115.48	111.53	110.16	111.8	112.9	110.71	111.79	111.79	111.72	114.03	112.55	110.37	111.96	110.27	111.51	109.53	108.89	110.17	113.15	110.86	113.22	111.99	108.46	111.14	112.28	110.13	108.35	109.75	111.47	112.66	110.55	110.09	112.8	109.71	109.83	111.57	107.19
104.42	109.64	108	107.32	108.17	105.11	106.72	103.9	104.64	107.42	105.43	106.26	103.88	105.18	105.98	103.48	103.48	105.7	109.2	106.53	105.3	106.84	104.57	106.05	104.65	106.44	104.46	106.11	106.77	104.93	108.88	101.86	103.94	107.78	105.93	102.08	105.02	105.49	105.45	101.49	103.47	105.25	101.74	106.97	105.48	102.29	106.52	104.76	105.48	105.74
113.11	111.14	110.5	109.48	110.36	111.39	110.9	109.9	112.09	110.21	112.25	111.01	108.06	111.78	113.28	113.96	111.09	112.44	112.91	112.36	113.87	112.86	111.72	112.48	114.74	111.92	110.36	109.8	111.93	111.08	110.81	112.36	111.11	112.13	111.79	111.55	113.72	109.23	110.2	110.59	111.15	109.77	111.36	111.24	111.58	107.06	109.69	111.52	112.78	111.67
113.18	116.26	115.44	117.37	117.89	119.19	116.35	114.94	116.34	117.78	118.57	118.85	117.86	114.64	113.09	113.01	119.21	113.57	115.93	116.01	117.14	116.8	117.58	116.83	120.39	115.47	116.65	118.79	117.06	117.88	117.52	116.47	115.21	117.86	116.99	115.27	117.42	117.52	114.48	117.03	114.56	116.57	112.39	119.52	117.56	117.02	116.35	115.31	113.44	117.25
109.35	111.76	114.17	112.16	114.69	113.48	117.78	110.63	112.89	114.38	112.95	111.39	110.26	113.63	110.4	112.4	111.7	108.74	109.09	111.89	108.86	109.19	109.78	110.92	113.02	111.19	113.69	110.53	111.51	114.54	112.09	112.11	110.37	113.04	110.01	112.99	114.44	111.27	113.98	111.14	111.99	114.08	111.57	111.35	113.49	112.64	110.69	112.68	111.76	112.2
106.69	111.86	108.47	107.51	106.5	107.12	104.88	106.09	108.06	106.92	104.3	106.74	107.72	105.92	106.03	106.96	106.21	106.28	108.66	106.34	107.34	105.2	107.74	107.69	107.61	106.42	109.32	105.03	106.21	109.68	105.93	106.89	108.62	104.65	104.77	105.75	108.94	103.17	104.69	108.09	107.17	106.83	107.16	108.06	105.16	108.46	105.1	108.28	109.05	108.22
105.63	105.92	106.62	105.75	106.5	104.63	104.87	104.98	105.27	106.33	105.68	104.3	105.38	107.89	104.16	104.02	106.89	108.51	106.31	103.06	108.13	104.85	106.05	104.42	106	106.18	103.18	102.33	107.94	110.59	108.38	104.83	103.01	101.04	102.22	99.667	106.25	106.77	107.19	103.93	106.81	102.23	104.15	104.72	109.05	103.46	103.97	105.08	103.39	105.08
109.91	111.51	111.57	107.7	110.76	111.31	112.22	107.34	110.77	109.17	113.37	114.01	107.46	115.56	109.45	112	110.19	112.84	108.28	108.07	111.31	108.68	109.38	112.61	108.19	110.43	112.33	115.49	108.56	110.39	110.24	108.82	109.53	109.23	111.61	112.05	110.25	114.29	111.28	112.34	113.97	110.43	112.52	112.79	109.07	114.72	110.99	112.48	108.73	115.98
111.8	111.64	111.3	111.34	115.06	112.2	112.8	115.69	112.19	112.94	111.6	114.86	110.42	111.39	109.4	113.16	114.24	107.88	111.42	109.96	110.94	115.26	111.97	110.78	114.67	114.27	109.78	112.24	112.22	109.33	111.79	110.49	111.88	113.99	114.82	112.11	112.77	108.89	110.34	115.33	111.94	114.11	113.29	114.18	109.15	109.91	112.74	113.69	112.27	114.29
106.28	105.24	103.28	104.59	105.97	106.15	105.51	104.2	104.66	103.39	106.29	105.82	103.29	103.35	105.22	108.04	107.67	102.97	106.03	106.54	105.62	108.76	100.57	104.25	107.34	104.65	104.08	102.37	104.24	106.02	105.21	109.23	104.04	107.21	104.74	103.71	108.19	106.66	106.49	106.58	107.06	103.87	106.43	108.48	105.04	101.14	106.18	109.02	105.92	105.12
104.13	106.12	107.02	103.84	108.74	105.21	102.05	104.98	105.61	102.41	108.03	104.26	104.25	102.28	104.9	109.8	105.77	105.21	100.64	105.29	104.07	103.39	103.46	109.12	103.73	105.38	103.59	102.13	101.81	104.53	104.43	105.78	102.95	103.11	104.94	104.73	101.45	105.72	105.43	100.91	103.74	106.33	104.02	104.6	104.68	104.67	104.45	105.15	105.65	104.79
106.58	102.97	106.55	103.22	105.96	105.56	106.6	105.63	107.75	106.03	103.59	105.54	108.4	105.27	105.64	104.22	103.3	102.62	101.94	106.5	106.24	107.72	104.64	104.85	105.52	109.49	106.41	104.08	106.22	105.7	106.18	105.62	104.54	103.3	105.52	108.4	107.12	106.47	106.61	110.21	107.2	107.1	107.92	104.83	104.03	104.03	105.15	106.47	105.45	106.31
113.91	107.2	110.25	112.25	114.15	115.71	111.01	110.34	113.8	110.12	111.83	111.18	109.33	115.52	109.15	107.89	114.32	110.65	111.32	113.2	109.49	116.7	107.35	109.54	110.73	110.28	114.36	112.74	114.25	112.85	109.27	112.76	114.34	111.94	113.76	111.81	113.71	109.44	111.63	112.46	111.19	113.44	112.74	107.92	109.1	110.78	110.69	110.12	108.82	110.47
98.91	101.6	100.11	96.585	100.37	98.676	98.135	104.85	98.651	100.87	99.494	97.867	97.134	96.469	96.697	98.812	97.609	103.47	101.43	100.69	101.07	101.97	100.73	99.094	99.669	100.12	102.55	100.28	102.17	95.921	98.438	99.612	100.63	99.649	99.927	99.309	99.288	97.376	101.57	99.211	98.595	99.187	100.77	99.671	99.658	100.59	98.361	100.36	101.71	97.146
103.95	106.94	105.38	105.74	105.99	108.39	103.73	103.09	106.15	104.45	104.18	105.37	106.01	107.74	107.4	102.42	103.3	105.22	107.16	105.46	106.61	104.98	106.89	106.61	102.79	105.77	105.04	105.92	105.87	105.63	105.85	101.75	103.55	107.26	104.21	104.92	104.98	103.22	103.38	107.04	104.61	107.6	104.25	104.59	105.95	109.35	107.42	106.56	107.68	103.42
114.21	114.26	111.11	112.9	111.75	110.93	110.33	109.75	111.81	113.85	110.25	110.83	111.33	113.5	110.58	113.44	112.85	113.29	111.72	118.34	114.47	108.86	107.98	110.53	109.87	114.98	111.87	111.81	109.51	108.19	110.85	111.39	112.78	111.81	112.03	115.28	115.31	113.9	109.94	108.61	111.06	109.95	113.67	114.8	111.49	111.8	112.32	113.43	113.15	111.69
110.27	110.81	114.26	110.53	110.83	113.36	114.9	112.25	115.02	113.26	111.61	110.49	110.26	113.53	112.14	112.39	111.71	111.94	112.88	112.98	110.69	113.39	110.15	113.29	109.56	117.17	113.8	113.25	113.88	108.77	111	108.85	114.12	113.66	111.28	111.7	113.19	112.05	111.84	113.11	113.56	112.07	112.75	114.18	116.53	110.11	114.52	111.34	115.23	110.76
107.15	106.1	105.43	107.3	105.13	108	107.6	104.77	107.45	103.82	102.98	105.37	104.75	106.22	112.86	100.62	103.95	104.51	104.63	107.8	105.15	107.55	104.46	106.87	106.38	105.32	106.55	103.82	107.67	105.88	106.13	105.97	103.16	105.45	104.63	105.48	106.65	107	105.51	105.63	107.77	103.95	105.02	105.04	108.21	108.45	106.88	103.63	107.17	105.09
105.94	106.43	106.82	101.95	104.68	102.38	101.98	106.02	104.63	107.64	106.28	103.52	106.89	103.37	107.81	107.8	101.07	102.9	104.19	103.6	105	103.34	104.6	102.51	104.12	106.91	104.81	104.94	105.83	104.63	104.61	102.92	107.86	105.3	104.47	104.29	104.31	104.09	106.75	105.71	106.02	103.97	101.63	105	105.26	100.11	100.97	105.01	103.47	104.43
108.91	109.8	110.58	107.64	108.9	112.82	109.52	112.29	109.95	109.97	108.37	112.89	113.34	109.11	110.78	111.61	107.76	112.1	107.15	109.46	108.3	107.64	109.33	110.15	107.81	110.6	110.52	109.05	111.35	110.89	115.04	109.19	109.99	109.13	111.24	110.49	109.19	112	110.2	104.84	110.6	110.43	108.76	109.68	110.84	111.48	110.11	112.46	107.37	112.31
100.23	97.939	102.83	98.629	99.143	101.69	99.51	99.202	100.9	98.41	95.925	98.833	100.22	99.014	100.9	100.61	100.42	98.671	100.94	101.03	97.243	101.26	101.33	102.1	98.834	99.818	98.261	100.03	99.656	100.81	100.01	98.673	101.72	100.07	97.028	99.292	99.888	98.149	101.16	100.58	98.846	100.78	97.648	99.534	100.34	101.93	98.93	98.844	100.66	99.703
105.64	104.71	106.11	104.75	105.83	106.6	108.76	106.16	108.3	108.6	106.07	108.11	105.43	107.54	103	101.83	104.9	105.31	108.93	108.81	106.55	107.32	109.29	104.82	105.03	109.24	107.28	107.66	108.06	110.08	104.91	110.07	106.33	108.16	104.5	107.61	106.18	106.87	111.07	107.47	106.26	105.84	108.39	106.07	106.38	108.3	106.46	106.34	102.3	106.65
118.4	118.19	120.34	119.42	115.69	115.66	114.63	119.09	116.79	116.28	113.87	112.93	122.31	120.03	118.61	117.32	118.12	114.77	119.08	116.82	118.41	116.48	117.17	119.2	118.37	119.52	116.23	118.65	114.81	115.58	117.68	120.52	118.51	115.13	117.3	115.91	118.29	114.55	122.91	117.12	119.77	117.51	118.34	118.9	116.55	113.71	120.51	115.31	115.36	118.48
115.8	113.86	117.24	115.84	113.07	112.95	114.71	120.18	115.54	113.27	116.49	114.56	119.82	113.37	116.79	116.5	116.38	114.87	113.92	117.94	117.3	112	120.68	116.3	116.07	114.04	116.37	113.92	117.27	118.9	116.74	116.26	116.73	115.9	114.66	119.07	119.28	116.76	118.39	115.54	116.04	115.03	113.41	118.24	115.37	115.52	116.94	118.97	120.36	114.7
111.24	107.34	113.8	111.37	111.61	112.59	112.28	112.56	110.66	112.04	113.62	111.17	112.88	113.58	112.25	107.93	108.56	110.88	109.21	111.17	112.09	109.56	110.32	109.31	111.36	110.47	110.11	114.24	110.86	109.65	110.64	112.66	116.15	111.39	113.8	109.65	117.62	110.44	110.9	109.57	112.94	111.91	111.19	111.63	112.22	109.13	110.41	111.67	116.31	112.81
114.06	110.9	111.8	112.37	111.14	111.79	114.02	114.21	113.62	109.32	115.01	110.93	112.54	116.9	114.16	108.21	113.46	110.46	111.57	110.65	112.64	110.39	112.87	113.26	110.69	110.86	112.37	110.12	111.37	114.17	111.9	109.76	114.97	112.67	112.16	115.31	113.98	114	112.7	113.72	110.33	111.19	113.68	116.32	113.75	109.75	113.26	110.69	114	111.31
107.44	106.77	110.54	109.28	109.98	108.15	110.72	115.7	109.13	111.63	109.29	110.21	112.51	115.39	114.57	107.6	110.13	112.72	111.4	110.77	112.35	113.76	112.32	107.95	111.93	110.91	111.73	111.68	111.35	108.31	110.72	110.27	107.96	114.13	113.89	110.56	111.99	108.53	108.6	109.56	108.8	113.31	110.88	111.88	109.92	110.64	109.73	109.5	112.26	113.55
112.28	110.83	111.23	111.94	113.68	112.82	110.94	109.95	115.16	106.67	114.54	109.95	111.66	108.95	114.85	113.9	113.12	106.05	108.62	112.79	114.21	111.4	111.43	111.72	110.86	111.88	112.49	113.73	114.41	111.6	113.12	109.16	112.61	110.39	108.67	111.88	110.62	108.61	110.42	111.56	109.5	113.59	114.03	108.55	109.81	109.89	111.77	110.08	109.48	109.41
97.459	97.786	99.006	99.033	97.648	99.039	102.58	99.686	96.336	97.92	101.37	100.96	100.55	100.95	101	99.248	98.385	101.51	100.54	96.26	101.21	100.26	101.29	102.95	101.33	99.117	99.178	98.421	101.27	101.14	98.382	99.228	99.131	97.795	102.07	100.53	99.462	98.921	101.58	99.679	100.92	102.95	100.12	99.685	101.05	100.86	99.522	97.46	97.653	100.61
114.78	118.65	116.58	117.89	114.24	115.68	117.33	116.68	117.95	119.33	116.24	114.39	116.2	116.38	117.42	116.09	116.88	115.63	116.31	115.7	119.28	121.06	117.32	116.48	118.4	118.1	114.49	119.31	118.21	119.02	117.54	116.72	116.33	116.3	115.71	117.94	119.9	118.85	113.98	117.61	117.14	119.5	117.04	119.06	123.35	117.61	121.11	117.2	120.24	113.24
102.41	101.62	99.575	100.24	100.82	98.347	97.641	94.958	98.794	98.423	100.69	103.84	99.933	103.19	98.795	101.07	102.42	102.22	99.968	99.652	99.374	98.64	103.05	101.33	97.266	98.979	98.073	98.634	99.996	95.267	103.28	99.545	100.66	100.94	98.77	102.11	101.55	98.12	104.55	97.106	102.27	102.5	101.37	101.83	99.109	100.74	97.466	102	103.32	99.504
115.89	114.78	115.52	114.82	114.54	116.77	118.96	114.78	117.55	114.35	115.67	114.95	117.25	115.21	114.14	116.56	112.05	115.67	115.53	114.08	118.3	114.1	115.75	119.09	113.62	116.98	115.42	118.47	118.72	114.76	114.43	118.16	117.63	116.46	117.64	120.32	113.93	117.97	118.42	115.65	114.85	114.33	115.77	114.79	115.12	116.26	115.38	117.68	115.86	116.07
105.26	105.2	106.31	105.31	108.19	106.67	106.79	106.87	106.42	107.36	108.03	107.07	104.06	106.27	108.21	106.39	105.14	104.64	104.16	104.98	107.85	104.94	108.51	106.29	105.3	105.3	106.62	105.13	107.64	105.84	108.5	104.78	103.29	107.01	106	107.05	107.16	107.05	105.35	104.81	105.83	104.52	105.05	106.02	107.38	106.91	105	105.38	107.43	106.12
111.82	113.35	112.12	110.09	113.25	113.88	108.65	110.51	113.48	114.28	108.94	109.9	108.16	111.94	114.11	109.17	111.24	110.34	112.52	112.66	113.37	113.74	113.2	109.08	110.69	109.12	111.81	110.86	110.85	111.92	111.79	111.57	111.24	111.47	111.75	110.83	109.71	111.95	111.82	112.67	112.45	112.54	113.31	109.9	109.79	111.62	108.68	109.9	112.61	112.47
103.69	105.77	109.3	107.59	105.72	107.14	104.72	104.22	105.61	106.81	100	103.7	105.57	105.45	104.83	101.92	105.24	101.18	108.11	105.52	106.36	106.37	105.81	107.16	104.74	105.92	102.7	107.21	105.87	105.73	104.65	105.02	101.82	106.92	103.75	104.02	107.14	102.78	104.73	106.32	107.15	105.95	105.67	104.04	103.67	105.86	104.05	101.56	105.17	107.22
104.43	108.55	105.13	105.67	106.42	108.44	109.64	102.49	108.22	106.79	107.3	106.66	105.75	107.02	105.15	106.73	105.49	106.07	106.74	108.06	104.68	104.94	105.66	107.52	106.69	107.15	104.23	106.73	105.57	106.55	106.24	104.86	106.26	104.06	104.76	107.45	108.24	107.01	105.84	105.56	106.15	106.4	102.3	108.92	109.75	107.65	106.7	105.21	106.38	108.4
104.61	107.58	106.53	105.83	106.06	106.15	105.06	107.82	105.02	104.72	103.86	104.77	103.57	105.35	104.28	105.36	104.26	108.65	104.62	108.53	106.81	108.4	104.58	105.81	101.92	106.79	105.84	107.45	106.45	104.05	107.7	107.92	106.68	104.55	104.44	105.03	108.34	102.63	110.04	105.71	107.47	107.81	103.96	108.79	108.34	104.02	106.26	108.68	105.38	105.94
103.81	105.94	104.86	104.11	105.26	106.27	106.04	105.36	106.99	106.39	106.87	107.52	105.12	106.3	105.3	104.31	107.22	103.49	103.77	104.02	105.01	103.5	108.46	103.37	106.32	104.53	103.1	101.67	106.24	106.84	108.41	104.34	108.64	105.38	108.79	107.14	102.69	102.45	107.2	103.71	106.06	105.51	106.74	103.14	105.35	107.57	106.4	106.59	106.58	107.25
113.75	110.5	108.97	114.89	113.62	108.92	109.29	114.07	111.97	111.66	116.26	112.37	111.46	111.62	110.2	114.95	112.37	112.84	111.18	113.07	115.07	112.2	113.66	112.24	111.58	114.94	113.07	111.64	113.14	109.64	110.29	112.6	114.46	113.95	115.05	112.36	113.26	114.17	113.84	112	114.8	114.32	112.94	112.14	112.39	111.12	117.56	112.41	113.26	112.84
108.99	110.86	110.47	110.95	109.3	111.06	110.53	110.08	107.1	110.36	110.83	108.09	106.9	108.12	111.24	108.29	111.52	109.96	108.78	111.4	109.79	109.36	110.09	108.66	106.87	109.95	109.83	109.76	108.87	110.53	113.2	110.64	111.6	108.86	111.44	110.66	110.08	110.42	110.77	109.45	114.21	111.19	109.69	111.12	112.4	109.39	111.52	112.95	113.01	107.71
105.73	106.63	106.77	105.18	106.01	108.2	106.05	105.54	105.28	109.68	104.14	105.2	104.37	106.89	106.74	109.78	105.94	104.9	104.03	104.73	103.65	103.61	102.89	103.02	104.3	103.48	104.73	108.12	106.79	103.17	107.83	106.55	103.23	106.09	104.19	104.26	107.67	103.44	106.95	106.11	103.59	105.21	105.84	106.4	106.56	106.53	102.53	106.59	105.87	104.12
110.67	111.3	114.39	112.86	111.27	112.96	113.08	113.84	112.4	113.97	111.19	112.01	115.01	110.28	113.44	112.41	112.08	109.98	114.88	112.49	110.34	110.1	113.34	113.38	112.21	110.59	111.59	110.89	112.69	113.08	111.87	114.97	110.3	113.19	110.67	112.41	110.72	113.02	110.82	110.74	111.07	111.18	115.01	111	114.19	114.22	113.63	113.23	110.42	113.71
106.13	108.08	105.4	106.54	110.28	105.49	106.45	109.84	106.01	107.06	107.7	105.93	105.16	107.62	107.42	108.13	107.41	108.6	105.93	106.5	107.24	110.6	106.27	109.17	107.37	102.94	106.44	108.35	109.63	108.85	109.49	107.58	107.26	107.56	104.78	104.53	107.41	108.19	107.13	108.87	108.73	105.24	105.48	105	107.03	108.82	108.03	108.08	111.12	108.73
106.93	99.635	103.68	105.05	104.21	102.37	102.74	105.29	104.61	103.32	103.83	102.01	105.9	104.53	102.93	108.07	103.65	104.63	106.33	102.63	105.14	104.75	101.09	105.02	105.5	105.91	104.49	102.9	105.13	104.21	102.23	103.16	101.35	101.92	101.1	107.22	102.29	103.16	102.71	102.67	103.2	105.28	108.28	102.53	105.44	105.48	104.22	103.4	101.92	107.13
116.44	118.48	119.98	119.23	118.01	119.53	116.2	120.54	119.95	117.66	118.68	116.39	115.3	118.01	120.02	120.86	116.3	115.9	118.22	118.21	119.03	118.58	114.4	118.31	119.88	116.73	118.51	116.12	114.93	116.58	118.32	116.27	118.23	116.72	116.33	116.21	117.36	117.67	118.38	117.13	115.23	117.27	115.64	119.85	117.39	114.77	118.41	117.5	118.59	120.97
101.74	97.876	99.822	101.48	98.148	101.75	98.607	101.64	98.85	98.497	101.34	96.645	102.56	100.97	102.65	100.53	101.14	97.058	97.13	100.37	99.031	99.286	99.945	96.708	98.871	100.67	99.877	97.605	99.526	100.01	99.651	100.27	100.1	102.27	98.37	101.51	101.55	100.91	99.914	98.492	96.528	96.315	99.805	100.86	98.505	102.75	98.369	99.443	101.44	104.03
116.18	116.71	117.74	115.5	118.71	121.03	117.85	120.04	120.68	113.15	119.59	114.71	114.23	117.84	116.08	117.46	117.22	117.4	115.41	112.44	117.37	121.07	117.32	118.49	118.12	115.91	116.62	116.23	117.23	115.26	115.01	119.21	118.92	119.76	116.96	115.29	118.62	118.59	118.14	121.05	116.17	117.59	119.53	118.11	117.46	120.48	119.21	119.76	114.48	118.76
112.69	110.4	112.6	110.29	112.92	111.15	111.73	111.33	112.26	111.97	111.5	109.97	111.44	113.37	112.69	112.51	111.73	112.7	111.59	112.08	112.73	111.62	111.68	110.45	108.99	111.44	113.37	109.15	109.66	113.74	110.47	111.88	111.9	111.66	116.1	110.04	111.67	112.33	110.06	112.42	110.96	109.53	113.95	112.78	110.53	114.19	110.93	111.73	114.01	116.55
113.86	114.75	113.56	115.75	118.13	113.44	116.96	118.48	116.21	115.6	118.51	116.82	116.81	116.02	120.35	114.88	112.91	112.88	114.17	117.18	116.37	115.74	115.43	116.55	114.55	117.47	116.91	114.78	113.86	120.36	115.29	114.64	115.4	113.33	117.35	117.75	116.36	117.05	117.97	115.54	113.56	117	116.55	117.17	113.95	117.86	116.46	117.16	117.75	117.49
109.34	108.65	107.29	107.58	109.14	106.46	109.11	108.56	107.83	107.92	109.37	108.31	111.73	110.18	108.87	110.45	110.06	110.97	111.03	112.53	110.05	108.94	107.49	111.89	109.54	109.44	107.04	108.23	113.24	108.45	109.23	110.08	113.85	109.44	108.09	111.1	106.82	108.06	110.93	109.8	107.21	107.96	113.66	110.44	107.97	107.95	111.72	108.69	107.92	110.22
108.16	105.85	105.07	104.2	106.35	104.59	103.78	105.45	107.89	108.74	102.75	104.59	108.74	106.63	106.89	105.12	106.88	105.96	104.62	104.8	103.07	105.35	101.96	104.91	103.09	105.16	106.6	106.21	106.68	108.81	107.28	105.45	105.19	105.1	108.66	105.44	105.92	106.19	108.46	104.13	107.7	107.5	107.71	105.27	106.19	105.98	105.69	106.53	104.66	108.54
103.46	105.28	103.77	103.01	104.73	106.27	108.85	104.61	108.23	109	105.19	106.44	103.67	104.07	106.22	107.88	103.32	105.98	108.03	107.06	105.4	108.06	105.46	106.09	107.84	107.79	106.53	105.21	104.15	107.6	106.48	102.91	102.89	110.25	108.65	104.59	106.32	104.52	107.94	105.26	103.84	106.23	103.99	107.86	104.01	105.12	105.38	105.1	104.61	105.93
108.76	106.91	107.95	108.37	109.85	110.89	110.3	109.55	111.58	110.92	109.93	108.15	107.97	107.66	111.53	109.13	109.03	107.72	108.37	107.83	111.38	107.92	109.92	112.5	108.4	112.29	111.57	108.39	114.12	110.17	110.65	109.26	110.1	109.18	110.51	110.58	111.57	108.83	111.97	108.88	109.14	111.59	111.05	112.98	110.83	110.9	109.43	107.69	112	112.18
106.92	105.9	105.99	108	107.7	108.51	105.94	106.83	108.11	106.09	108.97	105.92	107.59	103.94	105.83	106.14	107.42	111.38	107.29	105.68	110.91	105.86	109.08	107.14	105.62	108.97	107.83	103.9	109.04	108.09	105.85	106.31	104.89	106.79	106.85	109.46	105.6	107.16	109.22	107.56	103.18	104.87	107.93	106.34	107.09	106.66	106.45	108.37	106.09	110.12
107.5	109.34	102.99	106.23	104.77	105.71	106.59	105.32	104.48	108.01	104.48	104.38	103.62	104.62	104.16	103.17	103.37	108.4	107.72	105.34	102.6	104.95	103.31	106.1	102.49	107.09	104.25	105.36	108.43	104.62	108.22	106.17	105.71	104.32	104.41	104.88	104.02	101.86	106.67	107	107.17	104.67	102.5	107.17	107.63	106.03	105.51	106.73	106.02	104.21
118.35	114.7	114.54	114.79	114.74	113.26	113.85	117.76	114.12	118.22	114.27	115.05	116.23	113.77	116.4	118.35	117.93	116.95	117.73	116.31	115.32	116.11	116.44	114.74	117.44	117.44	114.09	117.63	118.34	118.31	116.46	117.87	115.39	115.18	116.38	116.89	116.39	116.02	115.97	115.28	115.22	117.41	115.63	114.21	117.54	114.58	116.12	117.99	115.73	114.82
106.56	105.23	105.51	104.73	106.31	103.35	103.63	101.74	104.87	104.4	105.42	101.5	106.63	103.25	105.39	105.69	103.47	105.4	104.1	107.2	103.92	105.39	104.67	102.74	104.07	104.24	104.33	106.39	105.35	101.44	103.59	101	104.52	103.18	104.08	105.37	104.26	106.42	104.07	103.25	102.83	106.7	103.31	103.04	103.08	102.79	103.65	103.8	104.36	105.01
105.36	108.49	104.84	105.44	106.07	107.35	104.39	108.18	109.33	105.39	105.38	102.16	105.58	106.8	104.69	107.83	107.28	105.69	105.05	104.28	104.75	104.46	105.64	108.25	105.48	105.17	105.62	105.1	103.07	102.75	105.39	105.88	102.51	101.68	106.59	110.84	104.52	106.31	106.77	106.32	105.27	106.79	104.8	106.8	101.81	105.69	109.28	106.67	106.04	106.38
106.85	105.88	105.88	103.1	105.65	105.67	105.98	105.5	104.18	103.34	103.71	107.53	104.58	104.17	104.36	106.43	106.73	107.3	108.04	106.28	105.37	103.64	104.02	107.71	106.69	108.56	103.57	105.95	105.04	103.44	106.28	104.48	105.03	107.67	106.58	107.36	105.82	102.88	104.38	106.08	103.47	105.06	107.07	108.12	106.06	103.35	105.73	108.46	106.08	105.99
110.42	108.3	107.09	111.02	108.34	106.57	110.31	110.16	110.68	107.06	108.72	109.67	109.04	110.31	111.68	112.52	111.8	108.22	108.99	110.73	110.43	111.82	108.57	112.5	111.31	106.65	109.59	113.15	112.87	113.99	108.01	107.17	105.4	110.18	110.35	108.52	112.35	108.97	112.1	109.07	111.46	111.67	111.26	109.22	111.37	111.96	111.13	107.99	107.44	109.26
103.16	105.28	106.97	104.07	108.6	106.16	103.59	107.23	106.66	105.91	108.01	104.76	104.59	105.56	106.14	105.64	103.89	105.9	105.9	106.71	107.28	103.1	105.79	106.48	106.1	105.28	105.32	105.1	108.48	104.09	106.26	102.95	103.6	108.15	102.7	108.66	105.94	104.81	108.18	107.16	104.03	105.28	103.87	105.07	106.67	109.16	106.14	102.98	105.71	104.66
115.71	117.56	116.09	118.04	117.19	113.89	115.69	117.11	113.24	115.12	116.71	116.51	116.35	118.38	117.59	115.68	118.14	116.62	118.04	114.17	117.33	113.57	119.58	114.37	116.26	116.99	115.4	113.88	113.84	114	114.49	113.71	120.08	118.49	114.47	114.67	115.61	119.34	116.52	114.75	116.02	117.64	116.66	115.58	119.16	115.36	113.93	118.19	119.94	116.25
104.25	106.72	105.59	110.14	107.12	102	105.23	105.16	105.22	106.77	104.68	102.57	108.9	107.59	105.47	106.91	103.79	105.06	104.73	108.96	106.07	102.67	104.1	103.38	105.8	108.08	103.59	103.59	103.54	108.86	103.8	105.98	103.49	104.1	105.48	107.4	107.23	104.59	106.2	105.45	105.08	107.61	104.91	106.64	104.9	109.12	106.76	107.05	105.27	104.37
106.69	105.02	103.25	105.85	101.5	104.87	103.6	108.31	106.97	107.47	104.49	106.09	102.6	109.34	107.81	104.74	108.47	105.23	107.47	104.86	105.06	107.04	104.74	105.85	105.6	105.2	106.14	105.98	105.86	107.44	109.92	108.89	101.56	106.14	105.63	104.28	107.9	104.25	106.79	106.41	103.49	104.61	105.68	106.36	103.38	103.26	109.93	103	101.17	106.89
112.45	114.02	110.42	112.11	113.54	110.06	109.24	109.53	114.51	109.23	109.26	112	108.61	111.13	114.17	113.26	110.21	110.04	113.2	107.1	111.97	111.6	112.01	109.13	111.27	111.32	111.74	112.57	111.13	110.57	110.25	109.26	112.74	109.33	112.7	112.28	111.19	108.44	111.32	111.43	110.23	111.15	111.79	109.57	108.69	111.77	110.76	110.68	110.96	112.53
106.73	108.86	110.68	113.17	109.98	109.9	110.68	111.76	112.59	113.62	108.21	112.22	110.81	111.35	114.55	111.06	110.51	110.18	111.85	108.63	113.14	109.73	112.45	111.06	112.39	110.29	111.9	113.79	111.76	108.38	110.4	113.27	113.02	112.87	111.51	112.53	109.52	111.52	111.58	111.96	109.94	110.29	110.79	114.21	109.3	109.28	111.9	108.59	112.11	110.68
103.43	105.27	109.18	107.32	104.46	104.44	108.87	104.32	103.09	103.37	105.44	105.63	104.67	105.25	106.75	103.39	106.87	103.01	105.88	105.72	105.08	106.83	105.58	105.71	106.99	105.52	107.13	103.79	103.97	106.96	106.22	105.31	105.84	104.49	104.41	108.82	103.92	108.36	106.67	104.07	107.03	103.5	101.2	100.96	108.29	105.62	105.14	105.96	105.15	105.99
110.25	112.09	114.96	112.68	110.26	109.64	111.07	113.04	114.89	114.85	113.76	108.2	115.46	115.03	116.25	109.49	113.12	112.53	109.19	115.02	109.64	107.48	115.31	113.29	111.31	112.49	109.81	115.18	109.62	112.02	110.99	110.71	112.37	113.13	111.81	110.04	115.18	110.67	111.83	112.42	111.68	109.74	114.42	114.65	111.58	109.55	110.35	110.84	113.72	109.74
100.04	104.69	106.41	106.89	102.7	105.23	105.26	103.35	105.17	106.26	106.9	105.44	105.97	105.33	106.32	108.14	104.75	107.36	106.78	104.51	106.67	105.24	105.8	105.25	103.47	106.17	103.93	107.66	104.08	107.19	104.37	102.87	108.28	103.54	103.45	107.45	105.86	105.05	104.54	107.35	104.28	105.31	109.49	108.02	103.25	105.72	104.52	103.78	100.82	107.44
105.82	104.67	106.64	104.72	104.33	103.43	108.14	106.55	105.21	105.73	105.34	110.01	103.89	106.96	107.47	101.9	104.95	106.24	103.39	104.57	106.42	104.14	104.22	102.93	107.57	102.9	105.58	102.79	105.19	103.95	104.37	106.56	103.88	106.58	107.9	105.99	104.17	105.7	107.66	106.05	103.54	103.59	105.89	102.12	108.3	107.26	105.63	101.83	106.42	104.03
104.8	104.21	100.81	105.83	105.15	104.34	103.74	102.84	100.92	103.53	105.27	101.52	103.47	104.64	103.84	103.93	106.63	103.08	106.32	103.9	102.41	107.87	108.48	106.6	103.36	105.23	104.27	103.19	105.78	104.24	105.98	103.84	106.28	103.82	101.53	102.17	100.36	107.03	102.42	100.57	99.51	104.25	103.55	103.78	104.64	100.87	105.58	103.59	103.65	102.06
106.72	100.99	103.64	104.81	105.64	102.02	104.82	106.07	105.86	106.4	106.05	104.23	106.77	104.24	102.31	104.36	106.15	107.08	105.14	107.52	105.98	101.6	104.65	106.94	105	106.93	106.71	105.15	105.9	105.58	105.42	104.74	105.9	104.51	103.4	106.55	105.62	108.68	109.31	102.97	104.99	107.21	102.17	103.83	101.19	107.89	105.17	106.26	105.43	108.35
106.96	106.91	105.86	107.34	101.91	103.79	103.64	101.1	104.3	103.32	103.81	107.17	105.32	102.82	100.52	107.8	102.92	106.63	104.08	104.89	101.99	104.32	104.91	105.24	101.49	102.87	102.86	102.12	102.83	105.75	103.12	104.16	105.86	107.11	100.73	105.04	107.36	104.5	100.36	103.35	105.69	98.997	102.97	104.42	104.93	103.23	102.7	102.29	105.87	103.78
105.11	104.91	105.88	103.55	106.78	104.32	107.61	106.5	107.02	105.54	105.56	110.11	106.08	104.41	101.76	107.45	107.21	104.08	108.11	106.69	102.68	103.84	106.99	104.61	106.07	107.23	111.79	105.93	105.78	110.39	105.07	105.05	104.79	103.86	108.13	105.16	106.62	102.94	104.9	105.51	106.95	109.36	107.25	106.63	106.93	105.12	106.39	107.26	107.71	104.44
103.78	105.93	107.93	106.81	104.63	104.53	108.11	109.66	107.48	108.16	106.77	106.81	105.59	108.09	105.6	109.51	108.18	105.44	106.43	107.41	107.13	107.31	107.76	107.33	104.74	108.98	104.87	105.57	104.93	107.8	108.24	103.88	105.48	106.58	105.34	107.6	102.36	107.24	107.11	103.32	105.62	103.79	107.13	107.93	105.31	108.09	105.26	111.82	104.63	108.55
109.6	108.52	109.92	113.24	110.27	109.21	112.96	111.28	111.53	110.53	111.81	109.54	110.97	110.22	109.39	113.68	108.75	111.9	110.74	110.03	109.91	113.42	112.62	108.01	108.37	108.76	110.72	112.23	110.24	112.59	112.09	111.36	108.29	112.46	110.76	111.46	110.95	110.91	109.12	107.85	108.78	109.45	112.64	111.25	110.28	111.94	111.55	108.62	110.47	109.36
99.978	103.91	100.27	102.01	99.322	100.84	105.76	101.52	101.54	96.282	101.97	103.28	99.601	100.51	100.28	103.71	101.63	99.339	98.865	100.91	101.98	103.84	100.87	99.664	103.05	100.62	100.54	99.953	102.67	101.16	99.53	100.32	102.42	101.88	99.284	102.48	103.36	97.678	101.01	100.91	98.639	101.63	98.647	101.33	103.98	100.4	97.811	99.61	103.53	103.45
100.88	102.71	99.131	102.86	99.76	98.979	96.726	100.98	99.549	103.56	103.48	99.475	101.83	98.935	101.48	99.896	99.285	101.21	99.906	100.64	99.61	101.77	100.81	103.16	99.985	99.385	100.11	103.89	103.6	98.39	99.897	101.41	101.38	98.444	102.34	95.688	97.838	100.82	99.575	99.057	99.728	100.54	101.28	99.914	100.68	97.458	97.454	101.54	97.757	98.934
111.43	114.69	111.92	109.83	111.17	114.67	111.74	113.67	116.1	112.42	110.5	112.58	112.44	114.31	113.36	110.65	111.73	111.92	112.64	112.9	113.69	111.31	112.28	113.53	114.45	111.62	111.8	114.36	116.64	114.57	111.68	113.45	110.73	112.65	115.55	111.12	113.73	113.64	112.21	110.49	115.11	115.05	111.88	109.63	113.99	114.09	113.2	111.5	109.55	115.22
114.22	116.83	112.43	114.12	116.52	116.25	118.1	116.88	112.95	116.03	117.45	113.98	117.7	117.04	115.02	115.73	115.2	116.76	115.55	115.95	115.46	117.95	118.6	115.4	117.19	118.37	119.2	112.57	117.47	114.87	116.8	116.64	115.3	118.03	118.33	116.13	114.24	115.38	117.36	115.76	115.35	117.21	119.71	113.23	117.51	117.06	115.4	112.6	115.95	116.74
106.19	109.93	104.46	104.94	109.16	105.43	107.45	103.49	110.05	105.98	105.21	104.4	105	105.43	106.6	106.66	107.3	103.09	103.33	107.06	105.99	105.34	105.72	106.41	105.59	107.46	108.07	104.45	103.04	109.07	109.62	108.1	108.37	105.61	105.02	106.42	108	105.75	106.66	107.04	105.47	107.39	105.79	103.67	103.73	107.19	104.81	105.84	104.23	103.99
104.16	106.44	103.97	107.07	107.33	105.38	106.34	108	105.28	106.29	107.77	104.35	103.82	105.35	106.81	103.38	106.95	110.07	108.99	105.54	105.49	110.19	103.16	105.73	105.14	104.11	104.49	106.38	105.87	105.68	103.83	102.32	104.88	107.66	108.17	103.52	105.01	103.11	106.87	107.39	104.55	106.36	108.94	103.27	108.12	104.35	106.48	105.59	105.35	103.87
105.84	106.65	110.55	106.17	108.59	106.94	106.47	105.76	106.72	109.92	103.62	102.79	104.25	105.67	104.92	102.29	105.98	105.77	103.49	106.73	107.69	105.21	106.65	107.35	106.41	108.13	104.81	106.07	107.83	104.49	105.8	104.55	107.87	110.2	108.21	107.06	106.2	101.76	105.47	105.91	107.32	103.38	105.25	107.56	106.64	103.37	104.84	104.89	106.69	104.97
104.64	105.74	104.96	102.18	103.85	103.34	102.45	103.03	102.18	107.55	104.37	104.63	105.06	105.62	103.79	101.89	104.27	101.1	105.16	101.29	101.95	102.56	100.71	103.98	105.42	104.48	105.25	102.2	105.14	103.79	102.76	102.73	104.91	105.63	103.46	108.19	103.95	106.11	100.07	105.89	108.18	103.88	103.97	104.23	102.04	104.91	104.71	105.22	100.78	106.31
106.94	109.25	108.15	107.74	107.56	105.9	108.3	108.91	105.07	104.75	106.48	108.24	106.74	104.73	103.97	108.14	106.78	107.69	102.69	102.81	102.79	106.92	105.35	107.88	106.37	104.36	104.77	108.42	102.72	105.26	105.28	107.25	108.2	104.65	105.81	102.5	108.15	106.89	105.37	104.31	104.31	106.35	109.78	107.3	105.63	106.15	105.45	103.57	108.31	105.58
107.1	107.49	105.62	105.59	104.06	102.71	108.63	107.47	103.88	105.25	106.84	105.91	105.21	104.44	108.51	103.1	105.19	105.83	105.72	105.1	104.41	105.39	107.05	105.65	105.64	104.62	105.84	104.79	107.76	107.88	107.34	106.17	103.53	105.03	106.99	108.53	106.67	106	106.05	110.23	107.91	103.4	105.85	106.44	107.28	107.37	103.17	105.44	105.88	103.05
113.52	112.6	113.27	113.67	111.05	111.71	112.32	109.18	111.89	110.49	111.29	113.06	112.19	113.89	107.89	109.53	110.41	109.42	113.53	109.59	111.85	111.8	110.81	112.77	110.28	109.47	112.29	113.53	110.91	111.71	108.96	109.94	109.01	110.12	109.41	113.33	114.34	112.41	109.73	115.85	111.28	110.69	114.47	108.87	112.22	113.77	111.15	107.74	110.94	114.37
101.52	103.38	100.14	103	101.24	101.81	100.77	100.53	102.23	100.05	100.71	99.607	97.893	100.29	98.912	98.25	102.05	99.16	97.522	99.352	100.16	98.089	99.781	102.95	102.83	99.084	102.03	101.07	100.13	104.16	97.406	102.26	99.964	102.04	103.42	101.68	99.139	103.17	104.24	101.76	98.533	102.81	100.68	99.42	100.41	101.14	100.13	102.02	99.717	100.46
98.015	97.738	98.793	96.086	101.35	102.2	96.597	101.33	96.88	99.298	102.67	98.286	99.071	99.265	102.87	97.738	100.46	98.853	99.746	95.377	98.352	101.08	100.18	98.683	99.025	99.395	102.05	101.31	96.415	100.79	99.368	101.66	100.32	100.91	101.23	101.46	98.976	98.171	98.19	96.507	100.27	100.04	99.51	100.71	99.327	99.806	104.07	101.43	101.01	100.49
110.6	112.51	113.84	110.83	112.04	110.57	112.9	114.34	112.09	115	110.48	112.01	112.57	107.08	113.58	115.47	110.37	112.8	112.23	113.42	113.01	112.11	113.26	112.46	115.29	109.82	115.47	111.33	113.78	115.34	111.93	109.17	113.3	113.73	110.55	108.46	111.26	109.63	114.69	113.83	113.01	108.3	110.5	107.12	112.88	111.69	111.21	115.03	111.03	112.31
110.05	111.2	108.22	113.44	115.28	112.35	112.19	108.6	108.83	109.87	111.53	108.07	109.74	111.96	111.41	111.65	110.02	111.7	109.62	110.48	111.09	111.12	109.22	110.15	109.21	108.34	114.95	111.75	108.95	111.25	109.92	110.5	107.15	109.66	109.23	111.76	111.75	109.53	109.93	112.13	110.77	111.62	113.71	111.02	110.24	109.11	107.31	109.89	110.94	109.46
97.184	100.14	100.53	103.12	100.45	104.37	97.907	98.994	95.236	100.31	99.714	99.894	98.58	101.1	100.16	102.25	99.664	98.931	100.04	99.334	100.59	101.54	99.616	100.33	101.17	100.46	102.43	100.51	100.46	99.817	98.713	98.955	98.4	95.812	97.531	102.89	100.95	98.259	100.28	95.542	99.985	98.807	98.007	100.99	101.69	101.94	100.4	102.51	101.63	96.184
111.21	109.98	112.53	112.83	111.97	104.87	113.52	109.47	110.33	113.22	110.84	111.55	112.21	111.19	115.26	113.65	110.15	109.94	111.86	110.79	109.93	114.39	111.09	111.86	110.45	110.47	112.3	108.6	108.4	112.06	112.81	112.5	112.09	113.3	112.31	108.89	112.19	110.74	108.62	109.66	111.49	110.71	110.24	112.8	110.55	109.37	111.83	110.68	109.77	110.12
103.32	105.38	108.49	104.99	101.99	103.49	104.65	104.24	103.51	101.53	103.42	103.72	103.7	103.57	105.24	104.71	107.19	104.62	104.09	102.61	104.01	104.55	105.66	106.97	102.12	103.99	104.01	101.31	103.84	106.74	103.73	103.91	102.4	102.69	103.6	105.7	103.59	105.55	107.28	102.11	102.76	103.37	104	105.28	103.65	105.31	105.05	101.74	105.01	100.73
106.87	103.74	104.01	102.92	105.47	105.38	103.38	103.37	104.46	103.45	105.93	106.46	106.12	106.8	102.19	106.39	106.16	104.91	103.74	105.1	105.16	102.58	103.5	106.36	104.67	101.8	107.17	102.54	100.13	102.27	103.41	106.09	105.42	106.29	108.05	104.49	106.86	104.27	103.92	102.31	104.14	104.45	102.31	103.88	102.99	106.88	104.67	104.95	102.56	104.92
101.55	100.26	100.75	99.912	101.12	99.464	100.05	95.738	98.733	101.9	103.08	102.44	99.35	100.92	101.64	98.72	98.818	97.581	101.78	100.73	104.36	98.908	98.823	101.93	103.04	98.472	100.93	100.1	101.53	103.7	101.23	99.593	98.982	103.6	101.87	102.61	97.817	101.26	101.45	99.963	101.15	100.57	100.68	98.109	97.998	99.562	101.85	102.67	101.18	100.86
111.53	112.9	110.93	110.56	110.7	111.5	110.29	113.01	112.99	112.01	111.99	112.86	111.46	109.79	112.35	110.76	112.83	111.22	111.55	111.78	113.03	111.03	113.85	110.14	110.87	112.57	114.47	111.1	110.56	111.65	114.73	110.72	109.79	111.17	113.08	110.51	110.02	111.34	111.66	109.9	115.37	112.06	111.92	112.17	110.93	111	113.53	114.03	108.08	107.63
105.87	112.48	106.8	109.71	112.9	112.22	109.6	107.24	112.9	109.87	110.23	106.47	109.79	112.01	113.33	109.55	113.32	109.02	109.28	107.68	112.64	109.96	111.45	110.74	108.53	110.89	108.76	110.54	107.65	109.66	112.46	111.46	111.71	110.7	111.2	110.55	111.76	108.1	110.24	107.25	108.31	111.89	109.49	108.92	109.53	108.23	107.8	108.76	109.88	109.8
113.06	116.49	110.66	111.42	110.06	113.56	114.87	116.19	114.26	110.26	114.03	113.86	113.89	111.5	111.88	111.38	110.92	110.4	113.51	112.49	110.05	113.3	110.56	112.51	113.62	109.7	112.83	115.03	111.31	112.41	109.66	111.93	113.57	114.85	113.09	112.1	111.15	112.16	110.39	112.73	113.96	109.07	114.31	114.11	113.21	108.88	113.13	114.32	110.54	112.16
114.87	112.02	112.99	110.38	115.19	113.47	113.01	114.08	112.22	109.56	109.02	108.39	106.61	111.22	108.49	110.45	110.75	111.68	109.3	109.3	108.85	113.72	111.66	110.21	112.37	111.88	111.43	114.67	113.66	109.98	112.42	108.84	111.97	112.06	110.71	110.48	112.32	110.43	106.78	112.11	110.94	111.12	108.95	111.12	109.94	112.42	110.81	109.09	108.28	116.17
111.99	111.86	116.62	110.19	110.54	111.08	107.1	111.4	109.34	111.78	109.43	112.5	110.33	112.08	109.6	112.03	110.26	110.49	111.06	111.56	109.04	110.1	114.48	109.58	111.95	111.46	112.46	113.05	112.82	109.02	112.8	112.13	111.63	110.56	110.8	114.06	110.24	107.92	107.91	110.79	112.63	110.51	112.59	106.46	110.47	110.47	109.89	111.83	109.9	109.57
112.27	107.42	111.89	111.06	112.71	112.92	108.83	112.21	110.17	110.57	114.61	112.03	113.29	109.48	113.62	111.7	110.86	109.34	110.67	113.89	113.15	112.36	113.75	110.34	110.81	114.37	109.07	109.65	111.87	110.35	112.99	112.79	113.27	109	111.19	109.82	111.88	112.61	111.89	112.87	111.83	114.76	111.91	111.16	111.34	110.81	108.45	111.25	110.71	114.64
106.18	108.13	105.9	106.1	106.49	105.92	107.12	107.37	106.02	107.78	107.64	107.07	107.02	106.81	107.99	104.77	106.59	107.26	106.07	107.13	104.82	105.05	106.44	107.82	103.44	103.98	105.9	105.61	110.24	106.54	110.46	106.28	103.5	104.21	105.67	104.85	103.26	107.27	105.76	108.34	108.63	103.95	106.65	106.87	105.95	105.78	104.24	106.93	107.93	106.56
104.33	105.43	104.61	107.14	105.56	106.78	106.49	101.46	105.83	105.02	102.93	107.58	108.13	105.08	104.62	107.51	109.25	104.16	107.33	103.52	108.45	105.26	106.04	107.21	105.05	104.62	102.28	105.51	108.03	103.27	107.07	105.1	106.2	104.4	109.25	106.01	107.74	106.37	106.61	104.31	105.09	107.59	107.14	105.88	102.21	101.56	105.53	104.62	105.31	104.18
104.64	106.36	105.58	107.39	105.93	104.54	106.31	102.5	104.69	105.39	101.7	104.59	105.97	105.61	106.97	107.9	104.54	107.1	106.86	102.38	105.37	104.53	105.99	107.16	103.42	103.79	106.53	106.13	107.73	103.11	107.31	104.77	107.49	107.03	104.77	103.26	105.98	102.63	104.48	109.31	105.45	105.9	106.24	104.6	110.57	105.76	104.92	108.33	102.74	104.08
101.08	97.402	100.82	99.864	100.36	99.248	98.958	99.651	99.995	97.259	99.812	99.741	99.714	99.675	99.584	103.65	100.65	99.224	100.2	99.416	100.72	98.225	100.59	99.524	101.87	100.12	97.718	101.04	103.46	102.99	98.241	100.8	97.853	96.646	100.22	100.02	103.64	96.15	99.78	98.721	100.49	100.89	96.837	99.853	100.51	98.271	99.716	100.37	98.44	96.433
102.85	103.82	106.19	104.13	101.83	103.51	104.98	106.18	105.47	102.95	100.38	105.3	103.14	100.92	105.64	103.27	101.76	103.62	105	104.03	105.94	104.32	107.02	107.08	107.4	102.39	101.95	108.66	104.72	102.65	106.74	103.53	105.88	106.26	103.28	106.67	104.49	103.99	101.24	103.47	106.4	108.73	101.26	103.53	102.07	101.94	103.15	103.26	103.65	105.88
111.89	110.99	109.94	110.02	109.13	108.75	113.38	110.23	112.03	111.61	112.95	109.55	111.72	110.23	112.83	112.91	107.17	110.44	112.51	112.43	111.95	111.95	110.39	111.65	110.23	108.36	112.28	112.1	107.68	112.35	111.45	112.35	108.83	111.04	110.14	112.84	111.8	113.13	108.87	111.84	109.32	108.81	111.9	109.67	112.52	114.97	110.11	108.96	110.19	110.02
110.89	110.24	108.27	106.23	109.85	107.45	111.26	110.24	111.19	110.12	109.02	109.29	112.42	109.03	110.91	110.38	108.55	109.59	107.46	106.68	114.53	108.54	110.29	111.98	110.77	109.12	110.09	111.95	112.11	108.44	111.81	111.91	112.14	113.3	110.01	107.2	109.13	110.48	111.11	111.5	109.44	108.42	113.13	112.22	111.32	112.34	107.52	111.41	113.19	109.13
103.87	109.19	104.54	107.46	104.96	109.92	107.27	100.48	104.28	105.66	106.35	101.72	105.33	103.13	107.46	107.16	105.23	108.07	106.44	102.33	107.54	106.69	105.71	105.53	107.84	102.24	108.3	102.43	106.13	104.73	106.92	107.29	103.33	104.59	104.55	99.476	107.94	102.6	108.6	103.9	105.92	104.66	102.93	106.38	108.72	106.85	108.65	107.39	104.43	110.83
108.57	106.23	105.94	105.97	106.7	107.49	108.06	107.16	104.15	107.55	108.14	103.91	106.36	109.24	104	104.83	104.58	106.47	110.07	107.47	108.39	108.77	107.79	110.5	108.08	110.47	104.55	105.51	107.52	109.42	108.56	106.08	109.4	106.26	104.89	105.66	104.38	108.49	103.51	107.07	105.86	106.18	107.73	101.19	106	104.05	108.08	103.39	104.76	106.09
107.43	106.92	107.87	106.51	106.11	109.9	106.65	107.28	108.47	104.9	105.24	105.3	107.78	105.32	104.06	104.29	104.74	110.49	106.39	105.74	105.9	107.28	105.7	106.96	107.22	107.01	106.11	105.87	105.17	104.55	109.44	109.03	105.71	110.76	105.39	103.97	104.97	106.66	106.47	108.29	108.68	110.35	107.5	106.71	107.12	102.65	102.68	104.45	104.29	108.7
112.85	114.98	111.03	108.6	109.5	111.45	111.98	110.8	111.4	112.32	109.33	111.7	113.56	112.46	108.81	108.36	111.38	112.37	112.15	110.31	108.85	114.55	109.9	108.01	111.23	111.54	112.55	112.03	114.71	110.34	113.48	113.41	115.74	113.51	110.68	112.89	111.78	113.93	110.49	106.83	112.07	108.03	110.13	110.76	108.79	110.04	112.64	114.14	111.43	112.08
115.7	116.9	117.3	121.02	118.67	115.72	116.17	117.24	114.79	116.93	118.67	116	118.59	116.91	121.36	117.79	113.84	117.57	119.25	114.98	118.45	117.36	115.6	115.15	119	116.87	118.46	118.8	114.7	117.34	119.76	118.53	117.23	119.57	116.43	115.53	115.22	116.92	119.17	119.45	117.09	117.56	112.79	116.49	117.34	119.02	119.01	117.63	117.35	116.5
106.06	103.84	102.28	106.59	104.52	105.78	107.03	105.32	107.25	103.81	109.07	106.67	105.5	108.37	104.62	104.28	103.81	108.13	105.97	103.61	106.4	105.38	105.86	108.39	105.74	103.9	104.75	106.31	103.94	104.84	103.1	102.47	107.31	106.03	109	108.39	107.24	104.69	102.38	104.5	107.76	104.21	106.78	106.86	104.17	108.15	109.04	104.77	104.83	104.34
105.51	106.32	107.19	106.13	103.65	106.2	103.18	107.34	107.71	106.45	103.35	107.18	106.22	105.91	107.6	107.55	107.4	104.68	106.91	107.75	108.97	109.35	103.76	104.27	106.36	103.53	107.33	108.31	105.44	105.36	105.81	106.79	103.73	104.72	106.21	103.21	106.36	106.52	107.47	107.27	105.75	104.26	105.72	108.44	106.39	108.63	108.71	106.51	106.48	108.05
105.84	105.69	105.37	109	105.73	104.15	106.51	106.43	106.67	106.25	106.42	106.29	102.79	105.39	107.07	107.66	106.14	106	106.44	104.59	105.43	104.71	104.77	104.08	105.49	105.19	106.08	106.3	104.77	104.07	104.26	106.24	104.34	103.8	103.44	104.58	106.23	105.68	106.14	104.98	105.67	107.15	108.96	104.85	104.59	107.72	103.32	106.19	103.42	106.55
108.39	103.45	105.44	104.41	106.04	105.08	105.24	104.2	104.53	103.43	104.95	104.01	105.16	107.79	106.17	103.96	107.49	103.46	105.2	105.64	104.28	108	105.39	105.24	104.61	105.95	106.72	108.27	106.31	103.89	102.71	101.66	106.12	107.16	106.38	106.78	107.48	106.21	101.54	106.04	103.03	104.07	105.19	107.5	105.31	103.32	109.26	105.3	106.02	106.68
100.56	97.414	98.522	97.983	100.95	101.07	99.555	100.24	102.29	100.57	98.223	100.62	98.781	103.06	98.712	98.055	99.192	98.663	100.59	101.52	98.596	102	98.804	101.76	100.03	99.025	99.522	102.56	98.047	100.36	100.05	98.058	100.65	97.554	98.976	98.637	102.68	96.797	99.269	97.357	99.465	100.66	98.444	97.081	100.31	98.424	100.28	102.1	101.52	98.658
104.45	105.98	103.71	105.08	106.92	103.59	105.24	108.34	105.97	104.21	107.95	106.98	105.34	108.53	107.21	104.26	107.83	105.55	105.23	109.06	105.36	106.84	107.89	104.26	104.11	102.65	105.82	104.93	106.87	104.86	107.55	107.3	105.62	108.49	105.07	103.6	104.39	107.39	105.2	111.39	106.47	104.62	106.16	107.47	107.28	103.27	106.29	106.63	105.79	106.45
109.11	113.5	107.2	109.86	111.12	110.14	112.05	108.69	113.35	111.84	112.8	111.31	110.04	111.34	113.07	108.62	110.97	110.59	110.73	112.45	113.33	110.32	110.77	111.46	112.39	112.6	110.05	110.34	108.85	111.3	112.79	111.75	114.73	110.52	111.3	112.56	112.67	109.84	112.77	109.23	113.28	111.11	112.48	110.96	114.09	110.82	111.97	110.46	111.83	109.89
106.19	105.89	109.42	106.26	105.1	109.54	104.66	107.87	103.88	110.01	103.12	103.69	105.63	104.3	101.6	108.05	104.88	108.51	106.13	106.67	103.57	104.81	106.33	108.32	109.53	105.06	106.67	106.58	106.67	106.93	104.66	105.54	106.95	104.1	106.98	103.06	103.72	106.88	104.33	106.28	106.56	105.51	107.27	105.9	105.78	106.76	105.5	106.59	104.81	103.36
103.36	104.44	104.61	104.45	107.04	103.63	104.14	104.93	103.31	105.84	108.4	107.28	107.34	105.95	105.31	105.83	105.28	101.73	105.78	106.26	108.72	103.54	107.52	102.97	106.28	108.08	106.93	107.7	106.34	106.48	104.14	103.8	106.13	106.55	109.2	103.53	107.01	105.86	104.57	103.62	105.76	105.17	104.31	104.36	106.69	106.74	106.26	105.1	104.48	105.93
106.85	103.94	105.34	106.78	103.68	103.5	106.07	106.15	104.72	106.61	104.11	108.35	104.32	106.87	106.82	104.65	109.49	104.06	107.11	103.53	101.55	106.11	105.96	103.57	101.42	105.68	107.31	107.03	107	105.01	104.82	106.41	107.14	105.98	106.31	107.54	103.99	108.38	104.22	104.89	102.13	106.79	107.85	102.37	104.52	107.54	105.08	104.03	104.49	108.64
110.19	108.1	111.62	109.91	113.3	112.84	113.26	112.74	110.1	107.3	111.53	111.99	111.57	109.99	112.73	112.86	111.4	110.13	111.11	112.46	113.01	110.72	113.19	109.58	110.25	108.14	109.4	112.07	111.48	110.34	111.68	110.09	109.24	112.37	110.53	111.53	111.31	111.7	111.05	111.83	111.05	108.18	111.32	108.85	109.88	111.03	109.05	108.52	112.45	113.88
110.98	110.09	112.77	112.74	110.43	111.09	113.58	113.25	111.4	113.1	111.56	113.09	111.01	112.22	111.57	112.9	112.21	111.73	111.39	110.4	109.87	114.2	110.4	114.05	109.92	114.65	113.83	111.31	114.14	110.65	109.84	112.56	111.85	111.2	110.55	111.71	114.03	115.04	113.41	112.03	110.71	112.54	110.32	115.39	111.04	112.02	113.56	112.8	113.41	109.89
100.54	102.86	102.86	97.128	100.62	97.962	99.579	98.681	100.47	99.626	99.492	99.29	101.28	100.95	101.29	100.63	101.72	99.11	100.79	99.92	102.49	97.14	102.55	100.28	100.53	100.4	101.45	99.817	96.127	99.463	101.29	97.731	98.673	98.113	102.08	102.05	99.763	103.23	101.93	99.022	100.99	99.399	99.725	99.715	97.242	96.191	104.05	99.738	101.78	105.22
105.77	105.36	105.03	106.47	105.62	106.31	104.15	108.03	102.82	105.6	107.09	106.63	106.46	104.85	108.1	107.52	105.1	109.82	104.97	106.48	105.17	105.79	108.1	103.08	109.43	106.41	103.96	106.78	107.02	105.01	106.46	104.31	106.61	104.05	106.43	106.17	104.03	105.33	107.48	105.15	104.26	109.83	105.39	102.91	106.49	105.02	105.61	108.32	105.04	104.84
100.08	97.728	100.32	96.282	99.79	99.627	101.93	100.11	97.544	100.15	98.389	99.102	100.72	98.92	100.52	97.295	98.967	97.418	96.819	100.17	99.534	99.665	99.777	99.662	98.89	100.09	96.356	101.94	98.204	100.26	98.766	102.81	99.38	97.569	101.24	97.628	99.477	98.946	100.4	99.889	100.67	102.32	98.544	99.692	99.39	99.614	103.34	99.374	98.334	99.084
116.19	113.61	110.41	112.57	111.96	115.45	112.89	110.02	109.93	115.6	110.75	115.14	112.16	112.99	111.13	111.12	111.2	110.97	113.25	114.61	111.55	110.49	113.29	115.8	109.94	114.03	112.56	113.42	113.76	109.33	114.54	112.13	109.96	112.02	113.34	113.53	113.42	108.69	111.07	115.94	113.08	113.76	114.35	112.49	114.33	109.52	110.3	109.02	111.4	110.63
107.5	111.08	109.86	110.12	108.45	109.02	114.11	112.49	112.85	110.27	111.45	110.47	112.16	111.04	110.38	111.49	111.95	109.09	108.84	112.22	108.69	113.06	109.36	113.32	111.24	109.5	113.35	111.27	110.94	107.98	108.5	109.89	107.33	110.02	111.32	107.37	109.8	111.65	111.81	111.95	110.82	108.44	111.26	111.11	112.24	110.37	108	111.13	113.72	109.46
105.04	105.22	106.8	103.51	106.48	101.37	105.09	102.96	105.46	106.3	107.35	104.08	103.49	104.85	104.59	102.7	104.13	106.8	106.05	106.19	103.23	106.04	109.2	104.98	105.47	101.46	106.23	107.61	106.29	105.87	105.09	102.83	104.78	104.09	105.55	105.62	107.28	105.78	104.34	106.37	104.71	104.84	104.49	104.14	109.01	105.91	107.04	105.19	106.11	107.88
104.51	105.02	102.65	103.68	105.44	104.16	103.63	105.54	105.73	104.67	105.37	105.95	106.27	105.52	106.55	107.75	103.23	105.6	102.04	104.7	108.23	102.87	104.45	105.97	107.71	103.11	106.96	108.25	104.81	106.7	103.57	106.22	102.61	107.59	107.83	107.73	106.1	108.44	107.4	106.65	104.86	107.08	106.71	108.25	104.3	105.5	105.47	105.22	103.22	104.95
109.52	113.36	112.25	112.63	114.66	115.03	114.99	114.08	116.15	111.74	110.91	110.92	109.11	111.58	111.2	111.63	110.94	108.94	114.32	115.1	115.62	111.38	113.43	111.76	113.24	115.13	112.08	110.41	112.67	110.59	112.54	108.73	109.72	114.28	109.98	111.29	110.05	110.12	112.53	111.26	111.8	110.11	108.9	109.21	112.48	115.26	112.02	111.97	112.5	113.14
111.02	102.46	104.35	108.44	107.34	104.26	105.87	106.36	105.92	104.85	105.8	104.24	105.73	105.73	106.9	108.49	106.61	104.22	105.94	106.73	107.47	103.75	108.61	103.83	103.55	108	107.72	103.76	105.07	107.24	106.9	105.55	110.42	107.51	106.39	107.62	104.11	105.44	107.2	103.7	104.31	104.45	106.15	103.46	105.09	108.01	107.38	107.99	106.21	103.74
104.18	104.96	103.2	109.99	108.58	105.39	103.62	103.6	104.75	102.8	102.6	104.31	107.38	104.51	108.72	104.38	103.24	103.87	105.65	104.06	104.88	104.09	105.02	104.79	105.18	105.68	104.88	109.92	106.78	107.34	104.44	104.99	105.65	103.61	106.37	108.54	103.67	108.26	101.7	104.95	106.66	105.34	105.37	106.67	105.31	106.3	104.96	106.05	109.09	105.31
110.75	109.77	109.19	106.55	115.49	110.62	109.79	112.28	110.34	109.75	111.65	112.77	110.88	109.64	108.6	109.12	109.81	110.52	112.13	108.09	107.18	112.48	109.24	106.67	112.67	112.53	110.43	112.47	110.7	106.14	110.18	109.42	108.02	110.71	110.32	107.51	115.25	108.91	108.96	110.37	106.79	109.21	107.89	110.43	108.93	108	111.05	108.54	111.72	109.2
111.46	109.06	112.29	112.93	114.09	113.21	109.8	109.96	109.36	112.66	113.78	113.08	111.03	115.43	113.4	112.94	112.41	111.38	114.39	109.99	110.94	109.71	114.63	113.13	111.18	111.47	112.11	115.54	112	108.02	113.9	110.63	111.43	111.21	112.8	110.71	115.28	110.98	114.61	111.24	108.22	112.95	111.66	118.74	112.73	113.31	112.14	110.99	113.53	114.71
110.54	112.94	108.88	109.13	111.37	109.17	111.6	108.45	110.89	110.8	111.34	113.2	110.12	110.39	110.64	109.81	107.79	111.93	111.74	111.94	108.81	110.89	109.37	111.53	109.06	108.6	110.1	108.24	112	113.48	104.99	109.52	112.11	111.06	112.24	111.3	109.04	109.03	112.74	110.03	109.49	106.97	108.28	110.44	109.9	108.07	109.72	110.68	110.77	110.04
106.13	107.37	105.02	103.72	105.75	104.36	106.7	105.25	104.72	106.05	104.13	107.48	106.02	104.41	105.46	108.33	106.46	105.28	107.3	105.92	103.28	106.84	105.91	106.04	109.84	105.77	108.54	104.75	105.88	104.12	105.7	105.77	106.27	107.86	107.99	105.11	107.25	106.28	102.95	103.28	106.45	105.24	107.03	109.7	105.33	108.11	106.05	107.47	105.1	106.28
112.67	109.68	111.5	109.43	110.71	110.45	110.71	110.67	115.76	112.29	111.75	112.17	110.41	111.7	113.85	111.29	111.61	107.35	112.04	110.96	111.26	109.46	112.55	112.1	111.26	115.64	114.94	110.5	115.11	113.49	114.32	111.16	113.81	111.98	110.92	112.68	110.89	113.97	112.09	108.13	112.76	111.55	114.5	112.37	111.29	108.26	112.8	111.03	110.9	110.03
113.24	108.76	110.72	109.07	107.46	110.16	109.71	107.32	110.13	107.8	110.26	109.95	109.86	114.06	111.65	111.22	109.48	112.26	108.01	108.8	106.04	109.17	108.99	109.04	111.42	112.02	108.66	111.95	110.08	107.99	108.08	109.68	107.52	107.24	108.3	108.75	110.31	106.09	108.07	106.41	107.36	108.77	111.87	109.4	109.55	107.99	109.74	111.95	112.17	109.19
101.61	107.05	101.65	101.35	102.83	106.53	105.52	104.8	106.97	103.12	108.6	104.3	101.9	102.72	104.87	103.07	105.77	107.15	104.9	104.42	103.27	104	103.95	104.55	103.11	103.41	103.56	102.19	107.04	107.57	104.74	101.43	105.38	105.29	101.96	103.9	110.4	103.15	103.04	103.64	105.22	103.81	103.65	104.47	102.45	102.9	104.39	103.61	104.51	104.36
105.88	107.71	107.81	107.63	107.16	106.26	108.43	106.86	107.66	105.55	108.59	108.58	104.72	106.18	108.36	106.69	108.11	104.32	104.48	106.51	106.35	105.45	104.7	104.36	107.52	104.46	105.07	106.88	106.15	104.29	107.57	102.97	108.56	104.01	104.08	108.51	108.5	108.33	106.76	109.89	104.5	108.97	105.68	103.74	104.94	105.6	106.84	106.41	106.65	107.82
112.42	110.23	112.31	114.43	111.47	111.07	112.25	111.35	112.29	109.32	113.87	108.08	110.94	111.56	110.05	111.26	112.49	112.1	114.99	107.97	110.8	113.65	110.19	111.53	109.99	112.05	107.86	112.09	109.28	111.36	108.43	110.9	111.82	110.82	108.81	110.41	111.29	114.6	113.34	107.71	111.2	111.81	109.81	111.9	112.14	110.8	111.14	113.01	111.37	112.39
115.4	113.21	112.09	111.26	114.57	113.73	110.18	111.65	113.34	116.99	112.4	110.34	111.64	114.48	112.52	108.85	114.93	113.29	116.02	110.41	114.8	112.24	114.56	110.34	112.51	111.94	111	113.17	111.74	113.61	112.29	114.27	112.76	110.15	114.29	113.87	113.24	117.1	114.43	115.2	114.1	112.14	113.92	112.43	112.22	110.9	111.84	112.93	112.82	112.62
103.83	106.9	106.47	104.23	102.91	103.26	105.75	106.44	103.32	104.64	104.93	107.95	105.86	105.84	106.33	104.73	105.35	107.24	106.87	109.37	102.98	107.73	103.65	107.66	102.71	109.27	103.75	102.73	107.25	108.58	106.6	106.82	109.88	105.58	108.23	103.02	104	103.44	107.38	106.96	103.52	106.68	107.17	107.89	107.13	105.16	102.01	104.17	109.66	105.49
97.282	102.05	101.4	100.41	96.208	100.23	99.283	99.184	100.35	102.85	100.26	97.448	100.75	98.232	101.25	98.114	99.133	99.921	99.013	99.74	96.729	99.543	98.398	102.47	101.23	97.222	98.551	99.459	102.02	100.24	99.015	99.65	96.48	99.562	97.428	103.25	102.48	101.69	103.01	99.388	100.52	98.079	98.996	99.779	101.64	101.73	97.914	102.91	96.644	96.55
107.68	103.79	103.11	106.62	102.37	106.44	104.92	105.1	106.59	103.8	106.99	106.34	105.91	104.8	104.14	106.99	101.74	106.43	103.7	105.32	106.32	109.36	105.52	104.88	104.57	103.17	105.18	104.92	109.45	105.04	107.87	103.28	106.69	104.62	106.73	104.16	105.76	104.85	104.13	106.07	104.79	102.18	107.78	103.63	105.06	102.97	106.31	103.46	108.2	102.5
109.84	110.54	111.15	112.07	109.3	108.88	110.49	109.13	112.37	111.91	110.54	113.28	109.72	111.64	115.36	114.23	113.41	109.64	109.86	113.76	112.87	111.75	113.32	111.21	112.93	108.66	109.67	113.31	111.47	113.45	111.37	111.39	112.91	113.97	113.9	112.05	112.13	113.77	114.41	112.88	111.37	111.89	112.83	112.85	112.93	113.32	114.64	110.07	110.95	113.65
100.18	99.817	101.7	95.948	100.6	100.85	97.841	103.4	102.76	99.264	99.107	99.349	100.77	101.62	100.87	98.956	97.494	100.01	101.17	100.48	99.028	99.574	98.698	99.696	101.16	103.73	99.203	98.843	102.24	99.863	100.79	98.275	101.49	102.22	98.849	101.94	96.243	103.76	101.28	99.651	98.812	102.36	101.34	100.35	98.998	99.97	97.425	97.951	101.63	99.034
104.17	106.43	102.6	103.03	107.23	104.74	105.66	102.13	103.96	104.86	103.7	103.05	103.8	106.55	103.38	108.28	102.64	102.74	105.77	103.57	100.84	104.54	102.41	107.13	102.94	106.51	103.93	104.32	103.46	104.79	108.95	105.16	106.19	108.17	105.81	104.7	105.49	106.34	105.02	104.5	104.32	104.9	106.01	109.05	103.65	102.07	106.6	104.06	107.59	104.54
109.3	107.57	113.57	108.97	109.98	111.11	109.91	106.7	111.95	112.25	107.2	107.12	108.31	109.88	107.5	109.38	108.5	109.97	108.71	111.07	108.12	108.41	107.87	109.67	110.26	110.83	112.68	111.61	112.94	111.14	110	108.77	109.88	112.72	106.61	108.71	106.97	110.38	108.38	108.52	110.87	108.07	110.67	109.23	108.64	106.79	109.77	109.82	110.44	108.62
107.52	106.76	105.92	105.89	108	108.82	105.11	107.35	105.12	103.74	109.82	106.45	106.67	107.89	106.04	105.41	106.14	105.5	106.4	105.39	105.49	105.69	107.61	107.27	104.17	102.59	108.96	106.24	108	105.85	106.91	109.19	109.57	101.84	105.34	103.27	105.13	107.5	104.39	108.79	105.42	110.77	106.63	108.64	103.85	110.78	104.98	108.54	104.68	104.72
103.53	101.24	107.09	107.15	106.53	106.55	106.38	106.32	104.48	104.1	104.32	107.94	102.81	104.94	107.19	104.54	104.87	106.08	108.09	107.35	104.07	105.96	104.8	104.71	107.7	106.89	109.12	105.21	108.26	105.16	106.2	107.33	106.29	104.66	103.78	103.87	107.55	106.52	104.35	107.09	108.91	103.89	110.07	103.61	106.16	103.69	107.64	109.13	106.9	107.03
99.561	100.31	100.57	99.092	103.13	101.28	100.3	99.868	104.12	102.97	99.001	100.82	98.64	97.162	102.62	100.2	99.354	98.249	98.231	103.91	99.441	101.64	98.573	104.73	100.51	102.77	99.979	100.93	102.83	103.9	100.21	100.41	100.81	102.18	102.96	96.773	102.43	98.64	102.15	102.92	98.321	102.38	103.23	100.2	100.52	101.14	98.382	98.724	104.65	100.13
104.17	105.63	108.8	107.19	106.77	106.32	106.36	105.31	108	104.64	102.31	107.96	108.88	103.78	106.98	107.13	103.82	104.8	108.94	108.85	105.19	104.89	106.06	103.79	106.08	106.01	106.73	106.76	104.68	102.43	104.55	109.01	104.66	107.11	103.63	105.76	104.64	105.64	105.65	105.47	103.92	104.83	107.57	103.84	108.21	103.6	107.16	105.96	104.38	103.66
104.4	106.15	104.14	107.05	104.82	107.23	106.12	105.18	102.56	101.46	105.05	105.54	106.22	104.99	104.92	107.62	106.22	105.84	107.17	101.52	106.69	106.07	106.9	102.85	107.6	106.92	104.12	108	102.85	104.12	108.67	105.61	105.85	109.91	104.2	106.41	105.83	107.6	103.82	105.82	104.99	101.75	104.33	106.7	105.11	103.87	106.83	105.45	105.91	108.55
107.27	106.43	105.81	109.16	102.89	104.56	103.15	103.63	104.63	105.81	106.26	107.38	110.67	105.27	104.3	106.69	106.29	107.93	106.84	107.27	106.61	107.94	103.81	105.15	105.55	104.74	102.58	105.4	105.12	105.99	107.54	102.27	103.3	105.88	107.97	107.37	106.26	107.62	107.79	108.21	103.96	102.85	107.87	106.88	104.14	104.91	106.03	107.18	105.42	108.17
97.158	100.98	99.97	100.22	103.83	99.84	102.91	100.48	99.202	96.767	100.6	98.583	102.8	101.51	99.387	102.68	98.288	100.1	93.411	96.215	102.18	97.225	96.63	99.197	101.28	98.921	101.11	98.195	98.1	98.304	102.24	100.75	99.79	98.247	95.745	99.676	98.021	97.483	93.557	98.044	102.88	100.78	103.14	99.479	101.89	98.993	98.719	99.376	99.186	96.757
113.32	112.37	111.18	111.33	111.78	111.6	110.45	112.1	110.1	111.76	114.71	111.98	114.01	110.54	111.67	114.85	112.82	113.64	109.96	110.67	111.33	110.68	111.87	113.2	115.62	113.12	112.43	110.25	110.72	108.82	109.09	111.83	107.75	109.51	111.09	109.88	109.61	111.41	108.62	112.27	108.15	109.26	111.86	110.35	111.04	109.15	108.41	110.84	109.27	113.64
106.3	106.45	106.68	111.68	105.97	103.76	103.37	102.63	108.97	104.27	104.74	104.65	108.72	110.06	108.29	108.12	108.24	106.45	107.88	105.33	109.61	106.75	106.19	109.92	109.48	108.31	104.31	108.63	104.4	106.34	109.05	104.19	104.89	108.9	107.73	108.84	108.4	106.66	108.38	106.15	107.54	109.26	107.67	108.36	105.98	110.23	105.02	110.64	104.64	104.43
106.34	104.6	104.37	106.28	109.74	105.18	109.19	103.94	105.51	106.42	104.12	107	107.11	105.99	107.59	104.58	104.86	108.01	107.14	105.11	104.82	104.51	105.95	108.05	103.11	102.71	109.08	105.73	106.97	103.62	103.66	105.88	108.31	104.89	109.83	109.26	105.42	107.65	106.49	104.45	106.42	107.35	107.02	105.77	106.6	106.94	104.72	104.87	108.39	106.02
99.654	102.64	100.68	98.193	104.82	99.741	102.3	99.38	97.398	101.69	102.49	99.361	100.68	102.02	97.747	100.05	100.24	100.72	97.394	98.94	101.61	98.32	100.7	100.91	100.58	102.65	101.29	100.84	102.64	99.684	99.865	100.68	99.56	100.23	97.726	102.87	100.3	103.8	99.909	100.45	101.59	102.16	102.65	101.15	100.23	99.681	98.315	98.796	100.56	100.83
103.1	104.31	105.52	102.19	105.27	104.14	103.85	106.77	106.87	102.48	104.13	105.33	109.2	106.3	105.58	103.38	105.8	104.07	103.33	105.17	106.56	105.99	105.32	104.75	103.34	103.47	106.34	103.68	104.04	105.61	106.78	106.28	105.83	102.79	105.37	105.19	104.52	106.69	107.14	108.74	105.17	105.55	104.37	106.69	106.5	104.43	105.59	103.25	103.23	102.67
108.72	105.63	105.15	103.28	104.6	105.84	108.13	105.34	104.13	107.87	108.07	107.34	106.08	105.74	108.14	105.35	107.81	106.48	104.58	106.76	107.27	105.24	104.84	106.89	107.85	106.69	106.97	106.23	105.1	104.58	104.69	105.52	107.19	103.21	106.91	104.56	103.19	103.85	107.45	104.76	107.13	105.35	103.71	104.09	105.45	104.96	107.64	104.78	106.33	107.78
106.94	107.48	109.4	110.61	112.05	115.16	111.96	112.37	110.8	112.66	107.88	113.53	112	112.77	109.36	113.73	109.53	109.48	109.07	112.35	108.86	108.36	108.97	109.49	108.48	110.46	111.35	113.29	108.47	108.4	108.25	110.06	113.11	110.45	111.05	111.2	112.18	109.95	110.36	110.82	112.66	110.03	108.89	110.62	108.51	111.1	110.84	113.01	112.4	108.3
100.77	98.494	101.48	100.59	99.719	101.62	97.891	101.3	101.42	99.348	99.733	101.13	96.809	99.586	96.828	100.72	101.85	98.575	100.98	101.1	98.936	97.74	96.471	101.65	99.391	102.53	99.406	99.313	98.146	102.16	100.7	100.4	101.31	97.596	97.303	102.15	98.994	101.09	101.75	98.783	97.961	102.39	99.91	100.88	101.15	99.102	99.905	97.263	98.468	96.842
116.93	112.53	112.23	114.56	112.84	112.51	108.57	110.66	111.11	112.59	112.83	113.27	114.7	114.08	111.64	113.59	110.83	111.23	113.8	110.81	112.76	112.6	113.55	112.1	114.64	110.86	113.12	115.78	112.19	112.66	113.18	112.7	113.29	113.18	113.29	115.21	112.55	114.57	108.58	118.22	115.41	111.12	113.51	112.19	116.3	111.01	112.71	113.7	112.9	113.97
106.65	106.79	102.31	102.36	106.43	107.02	104.32	104.24	107.45	105.24	105.9	104.58	104.79	105.25	109.06	107	104.31	108.21	104.03	106.4	103.98	105.47	104.45	105.47	104.7	105.22	105.65	106.13	106.19	103.77	101.14	103.45	107.35	100.92	105.49	107.53	101.71	106.57	109.03	108.32	104.47	106.76	106.35	104.79	106.23	109.71	105.07	102.96	104.82	106.9
102.88	100.25	98.889	100.3	98.768	99.447	103.6	99.325	101.28	101.41	100.47	105.69	102.32	100.15	101.1	102.14	101.78	97.845	99.738	101.05	99.736	100.12	100.6	100.44	104.64	98.894	99.852	98.601	100.91	98.925	97.06	102.01	98.215	99.244	99.537	99.924	101.6	99.552	98.112	98.436	98.123	98.428	98.914	96.994	102.25	98.291	100.78	101.42	102.03	99.603
101.27	100.41	97.966	103.98	100.33	104.24	101.29	99.264	99.375	100.94	101.03	101.24	102.67	100.93	101.54	98.127	99.815	102.29	100.6	99.592	100.06	104.37	95.704	100.03	100.5	98.046	100.09	99.589	102.69	100.25	102.54	101.33	96.773	100.47	100.8	97.146	101.06	101.51	98.143	99.441	99.28	100.97	97.693	98.544	100.36	100.1	102.71	101.54	99.827	99.921
98.618	100.67	101.23	100.83	101.43	102.16	97.501	99.473	101.29	98.124	97.381	97.166	96.895	99.867	96.961	101.23	100.82	98.001	98.786	101.29	100.46	102.31	99.722	102.26	101.36	98.071	97.832	97.177	100.52	100.53	100.4	101.65	100.52	99.736	99.718	100.74	98.068	101.46	99.552	97.259	97.587	98.128	96.997	98.362	98.382	100.98	98.344	101.43	99.588	98.252
110.87	111.53	109.37	110.74	112.47	112.43	110.72	111.88	109.18	112.22	107.55	111.84	111.31	110.45	108.73	111.01	108.95	112.42	108.11	114.39	111.24	113.02	113.66	109.88	112.5	112.62	112.98	112.91	111.19	113.62	112.67	113.16	113.87	112.91	109.74	113.52	114.39	112.59	113.62	111.48	107.05	110.97	111.24	111.82	109.66	113.03	111.79	111.1	108.57	112.9
100.02	99.777	98.621	102.28	99.098	103.28	102.71	102.89	100.95	103.43	101.07	98.671	101.45	103.37	100.4	101.25	104.14	100.9	98.406	100.01	104.11	100.38	101.84	103.38	102.56	100.27	100.58	100.58	100.99	101.67	98.299	96.992	100.39	100.48	103.19	101.41	101.49	101.66	102.76	100.97	100.83	102.08	96.3	101.92	103.99	101.67	101.75	102.03	103.28	97.003
102.51	106.54	102.11	104.74	106.51	106.67	106.32	104.96	106.8	106.13	108.14	105.09	104.69	105.5	105.02	103.01	106.94	107.73	107.68	102.67	103.37	101.32	105.7	104.45	106.17	104.9	104.98	105.51	104.41	107.2	108.87	102.53	106.91	104.44	105.46	105.12	106.7	104.36	106.53	105.6	105.52	105.94	105.86	106.28	106.5	105.44	102.45	104.29	106.69	107.02
109.25	106.24	108.54	108.23	106.64	108.76	105.44	106.71	107.22	106	105.92	109.32	105.21	105.51	104.24	110.45	103.94	104.65	106.05	103.36	104	107.65	105.04	104.17	109.24	108.76	105.15	106.72	108.03	107.02	106.51	105.83	104.52	107.87	106.73	99.74	105.55	103.79	108.78	105.18	105.72	106.49	109.27	102.28	105.51	107.87	102.72	104.39	106.29	107.38
101.59	102.67	104.17	99.319	102.51	99.836	100.77	102.23	101.22	98.736	98.211	103.22	99.364	101.54	98.858	98.775	99.932	101.56	103.3	101.29	100.56	102.52	102.7	101.77	99.658	100.29	102.53	100.09	100.2	101.09	103.32	101.01	100.52	99.62	99.37	99.733	105.91	100.15	103.63	98.864	100.48	102.17	102.41	104.77	99.8	100.87	100.18	102.13	100.2	101.2
107.36	105.97	104.1	107.74	107.07	103.27	106.43	102.36	106.25	102.68	107.18	103.63	103.15	108.48	102.56	103.18	105.98	107.06	106.42	106.26	106.32	104.81	106.48	106.97	105.42	105.9	106.13	106.79	104.05	104.09	104.15	104.62	104.35	106.95	105.55	105.73	106.7	110.38	101.82	104.08	104.29	105.36	103.12	106.71	103.44	104.87	106.74	103.26	104.59	104.9
117.39	117.07	117.61	118.97	116.43	115.94	116.98	117.42	117.21	113.78	116.57	118.25	119.45	116.37	119.32	118.2	116.55	120.94	118.58	117.78	114.64	118.99	118.03	118.99	116.93	117.12	119.37	118.67	117.82	119.71	119.14	118.46	116.33	118.89	120.1	119.17	118.99	118.27	116.17	118.71	118.47	117.91	116.4	118.6	117.71	120.93	117.19	116.7	120.85	118.28
106.23	102.83	107.11	107.51	107.08	107.47	105.43	106.02	107.33	105.61	104.88	104.12	106.24	106.01	107.81	106.9	106.14	109.43	107.22	110.54	104.92	106.49	105.37	104.87	103.9	103.39	108.77	107.07	108.42	107.75	101.71	106.49	108.94	106.88	109.05	104.89	106.92	103.77	106.75	105.68	108.76	106.73	104.35	109.52	108.22	104.27	108.11	106.14	106.07	104.53
101.57	106.95	98.691	100.18	100.82	104.51	102.57	99.602	98.958	100.78	100.09	96.483	100.97	99.626	99.501	102.05	99.246	99.504	101.92	102.06	98.82	101.65	97.633	97.56	102.71	101.77	102.37	101.86	99.828	99.888	102.69	100.46	95.475	103.03	102.88	99.099	103.36	101.19	100.91	102.79	102.92	99.943	102.09	100.25	101.62	97.189	100.58	104	101.92	100.92
101.37	98.224	101.93	100.59	99.654	102.93	100.59	101	99.9	98.85	98.776	102.31	99.324	101.07	100.18	100.01	100.56	100.84	101.39	100.48	98.397	99.564	99.454	105.98	100.26	98.86	101.19	101.47	100.28	100.01	100.63	102.4	101.16	98.205	101.3	105.59	99.028	100.77	98.801	99.048	98.757	103.36	101.83	97.977	101.22	101.11	100.42	103.16	98.796	101.31
113.66	109.67	112.78	108.54	109.5	111.8	109.91	111.75	111.54	113.14	109.79	113.11	110.5	109.83	113.04	112.59	113.22	112.5	111	112.09	109.36	112.47	115.45	111.34	111.24	111.27	110.66	113.23	110.57	110.87	113.37	110.48	112.61	109.91	110.18	112.29	112.2	112.21	112.28	112.17	111.54	109.54	114.86	114.14	111.69	114.09	110.13	111.16	113.06	109.37
103.57	106.65	105.79	105.46	103.5	106.27	107.2	105.41	105.3	105.71	106.36	105.66	107.6	103.75	106.1	103.44	107.91	106.79	105.39	102.31	104.85	106.84	104.71	104.5	104.1	103.41	105.62	105.8	107.38	103.39	106.86	107.54	104.89	104.88	103.48	106.83	106.42	107.52	104.84	105.73	104.98	106.02	105.54	106.19	104.14	104.82	104.46	104.4	105.06	103.07
106.41	106.56	104.55	105.67	104.72	107.51	106.29	105.02	103.83	103.48	104.35	104.48	107.87	106.01	106.09	107.65	105.69	105.43	104.96	105.82	108.64	103.99	109.01	107.74	103.56	106.27	107.17	108.74	106.8	105.71	102.36	102.42	104.36	106.75	105.51	100.52	104.19	104.96	106.1	103.13	103.98	107.82	104.88	107.02	104.31	103.22	107.35	103.69	105.09	104.39
96.93	103.09	100.03	101.25	99.019	99.31	97.103	101.1	100.83	101.34	100.02	101.43	101.9	100.5	98.048	102.45	103.2	98.229	104.42	100.91	98.409	97.51	99.009	101.48	102.13	100.39	99.38	97.157	98.999	97.442	101.47	103.24	100.7	97.283	97.866	98.996	97.637	99.924	99.54	100.14	97.662	99.887	98.454	98.698	99.126	97.541	95.293	100.18	98.693	101.36
107.28	105.43	106.29	103.7	106.85	105.63	106.68	105.09	105.82	105.42	104.1	102.96	104.72	102.39	106.68	106.02	106.94	104.88	105.28	105.72	104.75	104.41	107.42	105.45	108.29	105.82	103	105.65	104.62	106.74	103.71	107.1	108.99	102.08	105.6	103.47	104.73	104.64	106.43	103.55	108.19	107.46	101.12	104.99	105.18	107.38	103.26	108.1	106.87	107.47
106.05	104.56	103.31	101.19	104.55	102.47	102.28	101.38	104.89	107.73	103.79	102.28	104.89	102.95	98.888	104.46	100.51	105.75	102.76	104.94	107.3	103.72	106.05	105.68	104.46	105.23	104.58	108.89	104.88	101.8	104.7	102.83	101.83	103.69	106.39	101.96	105.75	105.9	102.81	106.86	105.2	101.88	104.41	101.87	102.72	103.45	103.37	101.53	103.92	104.94
109.34	111.95	112.12	111.45	109.65	109.33	112.17	107.78	109.96	111.81	112.51	110.77	109.23	110.74	110.75	110.64	109.67	114.78	110.41	111.75	114.37	112.06	109.24	112.56	110.94	110.74	113.14	110.44	112.93	110.48	110.46	111.95	109.67	108.45	112.81	110.67	109.79	113.02	112.02	111.75	111.12	111.28	113.18	113.4	108.14	111.66	110.26	108.86	113.57	109.52
106.07	104.92	106.15	104.45	105.81	103.95	100.56	104.29	107.82	102.66	104.26	101.48	105.51	102.91	104.7	106.29	103.05	103.89	103.33	103.65	103.68	103.21	107.1	106.97	105.62	105.53	103.35	105.83	103.56	104.09	107.13	104.44	104.94	103.78	105.31	104.04	102.38	105.08	104.9	104.45	105.94	106.86	106.66	101.86	105.61	102.64	103.65	106.66	105.24	106.18
106.94	108.4	107.7	102.9	108.57	102.36	104.19	104.55	106.9	106.41	103.64	103.2	107.58	104.18	102.62	104.49	106	107.1	104.84	104.57	107.45	106.55	107.85	110.2	103.81	107.95	105.28	104.56	105.94	106.09	106.13	105.22	103.23	107	109.77	103.63	105.29	105.17	102.4	106.8	105.09	106.38	104.11	104.99	105.34	104.9	106.3	105.2	107.66	107.54
109.08	105.37	104.84	100.85	106.69	104.66	102.89	105.71	103.11	107.78	105.51	103.97	106.44	103.89	107.07	106.1	104.68	104.34	103.38	104.08	101.49	105.63	104.38	106.59	103.1	108.53	105.56	105.5	106.3	105.76	103.25	104.6	109.36	105.73	103.54	104.85	104.6	101.39	103.51	105.05	104.63	103.91	103.14	103.22	103.4	105.47	105.56	103.47	104.53	106.67
102.23	104.83	108.09	104.23	105.2	104.55	106.35	105.2	106.5	102.79	108.65	106.07	106.84	105.71	107.89	106.84	107.07	107.39	103.33	106.02	104.49	106.9	104.27	108.19	106.65	106.46	107.14	105.17	101.43	104.21	105.03	103.87	108.02	102.12	106.17	109.14	104.51	105.74	106.88	106.94	106.76	105.38	104.85	106.75	106.38	104.99	104.53	107.78	104.52	106.5
116.63	110.2	113.3	111.01	112.48	111.14	110.65	110.9	109.87	110.28	110.47	113.67	112.14	111.69	109.2	110.08	110	111.18	113.89	113.42	110.67	114.82	110.25	110.99	111.05	112.31	108.65	109	108.51	112.37	111.71	110.99	111.5	107.79	112.82	108.32	115.36	108.85	112.02	113.2	109.52	109.13	110.68	107.71	110.2	112.95	110.73	111.23	110.49	109.97
111.83	112.56	112.53	110.24	111.39	110.98	110.15	108.84	111.75	113.68	111.84	113.84	113.08	111.6	112.31	111.93	110.12	110.39	111.16	114	112.73	111.62	114.19	111.89	112.51	109.61	112.06	110.18	111.81	110.86	109.58	110.14	112.09	113.08	112.34	111.3	110.55	106.65	109.86	114.51	112.71	110.42	111.84	111.52	108.91	113.87	110.49	113.89	110.5	111.92
105.34	109.33	107.34	105.13	107.67	105.78	109.56	108.62	105.53	105.36	105.82	106.7	108.12	106.79	106.67	104.69	104.98	107.69	108.73	105.44	109.52	107.02	104.4	107.54	105.35	103.55	106.15	107.49	105.64	105.96	104.46	104.86	103.74	104.74	107.03	108.57	104.9	104.86	107.5	105.65	106.73	109.27	108.39	102.53	104.3	103.93	104.09	103.87	103.2	107.08
103.58	106.47	105.38	103.39	106.84	105	107.44	106.68	106.03	104.61	106.11	104.92	106.81	102.39	106.67	105.8	105.92	104.03	107.3	107.8	108.18	106.19	104.06	110.21	105.98	104.13	106.8	105.45	105.3	107.02	107.25	106.28	106.89	105.54	108.65	106.23	107.55	107.86	105.79	108.35	105.52	102.59	106.46	106.97	108.13	106.5	106.79	105.99	105.01	104.95
104.34	109.53	104.23	105.07	105.72	105.22	106.26	107.68	102.69	102.87	104.32	109.4	102.33	102.86	105.42	106.07	104.91	104.69	105.22	104.86	105.8	107.63	103.72	105.82	104.1	108.97	102.01	108.23	107.43	104.11	110.05	102.86	108.37	105.23	104.83	104	105.82	106.16	104.16	107.51	105.89	106.85	107.5	105.57	105.04	107.22	109.18	105.93	103.36	105.41
105.34	104.66	107.4	105.72	103.35	104.99	106.37	106.44	104.76	104.91	102.54	106.65	104.47	102.14	105.44	107.13	104.29	104.58	107.22	104.18	104.2	102.85	103.29	104.41	103.75	104.94	102.72	102.98	103.76	105.97	102.67	104.02	104.32	109.22	105.19	109.32	102.36	104.9	105.62	103.05	105.14	106.88	104.72	105.95	104.02	105.51	107.43	105.08	104.25	109.46
114.83	113.09	106.68	112.32	112.39	114.13	107.29	110.05	114.41	111.66	112.01	112.98	113.14	111.42	111.62	111.66	109.47	108.7	108.65	108.71	107.85	113.72	110.35	111.95	110.01	109.6	112.71	111.9	110.71	110.76	111.74	111.7	109.28	112.08	110.87	109.72	111.35	111.92	110.85	112.31	109.63	110.65	110.18	111.77	110.32	110.82	109.68	113.09	110.63	109.03
113.66	118.06	115.77	115.19	118.7	115.52	117.09	118.53	117.87	113.99	116.1	116.4	115.53	112.98	115.62	112.6	117.36	114.29	115.16	120.4	116.97	116.09	121.97	114.82	114.6	115.04	113.17	113.66	119.33	117.39	117.54	117.56	117.51	117.73	115.24	117.53	114.5	116.52	116.36	113.99	116.16	114.18	114.33	116.16	118.77	117.81	117.52	117.27	114.54	114.48
106.02	105.29	107.38	104.38	103.87	104.64	104.39	108.2	105.09	108.04	107.48	104.75	102.25	101.64	104.72	105.18	109.12	106.9	104.55	104.84	109.38	105.66	103.99	106.04	105.97	106.44	107.36	104.36	106.66	106.36	106.84	105.46	105.84	105.82	104.04	106.38	105.32	107.1	106.75	103.86	108.04	105.33	105.61	106.12	104.79	108.37	104.3	102.76	106.15	101.87
106	100.22	103.79	101.39	101	105.32	105.13	100.85	101.89	100.64	105.26	104.18	105.13	103.09	103.77	103.87	107.96	101.46	104.92	104.87	106.77	106.01	104.88	102.56	107.24	104.38	103.32	105.25	102.17	104.67	103.46	103.11	104.71	102.76	106.41	104.76	105.92	102.91	106.79	104.32	105.99	108.09	103.92	104.85	105.48	100.05	103.47	102.59	105.48	103.08
107.19	107.87	106.06	104.07	104.48	106.18	103.78	108	106.65	104.99	105.55	103.71	102.78	104.47	103.38	104.46	106.79	104.46	107.84	105.02	107.02	105.47	106.6	104.7	105.8	106.16	107.95	106.47	103.99	106.35	106.36	105.63	106.86	104.31	109.5	104.82	103.85	105.81	103.77	103.16	106.97	108.21	105.61	106.09	106.97	105.2	104.69	105.21	105.42	106.11
111.89	114.41	114.16	110.31	114.05	113.69	114.09	112.1	110.57	109.89	115.73	112.29	112.55	110.21	110.7	111.78	110.93	110.95	110.19	108.17	111.99	111.52	112.88	113.02	112.89	110.8	109.92	112.69	115.87	112.52	110.58	111.13	111.47	112.67	108.73	114.08	110.23	107.79	112.12	110.2	112.01	111.1	111.95	111.18	107.41	110.86	112.75	111.81	110.44	111.38
105.48	104.68	104.9	104.76	105.11	104.29	105	103.38	107.46	104.66	103.96	106.29	106.05	104.03	103.07	105.26	103.59	108.67	105.74	105.03	109.13	100.46	103.9	104.29	105.17	104.77	103.89	107.62	104.69	104.91	104.09	104.89	106.04	107.38	107.04	105.27	106.92	103.71	102.66	104.58	105.92	105.29	104.97	106.22	104.94	105.58	102.99	106.24	104.59	102.79
110.62	111.24	110.69	110.52	112.75	110.58	110.87	109.03	113.33	112.02	111.63	113.44	110.76	111.31	113.04	107.95	111.7	111.17	109.25	110.14	111.42	113.84	109.48	111.99	113.55	109.66	108.53	111.22	110.32	112.15	112.09	110.61	107.44	111.15	112.61	112.59	109.95	111.51	113.26	109.05	107.69	110.4	114.11	110.16	110.5	110.03	110.86	108.34	111.45	110.79
112.67	109.49	110.98	110.73	112.73	112.58	110.36	115.23	111.02	113.02	111.67	111.93	110.46	111.36	115.21	109.51	109.89	111.86	112.34	112.93	112.34	112.74	110.49	112.72	113.04	111.15	111.04	111.64	111.06	107.95	111.49	114.31	113.48	113.13	112.62	108.72	113.52	110.13	112.29	111.77	110.61	111.32	115.42	109	109.35	112.79	116.15	108.78	108.86	110.12
107.69	103.52	105.2	107.32	102.47	107.03	104.72	103.37	106.07	105.52	106.37	108.11	107.12	102.28	103.15	107.01	102.46	103.05	110.22	107.38	103.6	106.33	105.33	107.93	101.63	105.24	106.28	102.43	106.1	105.79	106.3	105.37	103.83	105.19	105.49	107.08	105.74	103.1	107.35	108.11	103.18	108.28	103.72	105.04	103.69	104.45	102.47	104.41	106.75	106.97
105.87	103.89	101	106.32	102.75	102.58	105.34	107.2	104.99	102.76	106.52	104.38	104.02	103.5	106.11	103.37	103.45	104.67	104.63	105.65	104.48	104.51	103.11	105.79	103.54	103.48	105.23	104.21	103.5	103.97	105.87	106.17	104.98	102.75	102.04	104.16	105.81	104.47	107.02	107.69	103.69	102.9	107.09	100.73	105.84	103.8	105.72	105.61	105.59	106.53
115.07	111.77	109.01	110.76	113.47	114.56	111.68	110.6	110.85	113.75	111.92	111.74	109.76	109.89	111.01	112.23	112.65	112.95	112.12	111.59	113.52	111.99	118.21	112.15	110.14	111.03	111.56	111.56	107.56	109.62	111.81	113.64	110.34	110.37	113.65	107.83	111.57	108.56	110.38	111.59	116.04	112.81	111.86	109.68	111.64	111.63	112.13	110.35	113.27	111.46
105.64	108.02	107.35	105.24	104.91	106.52	103.67	108	106.05	106.15	105.67	108.08	107.58	106.07	106.2	108.82	105.68	108.23	105.71	110.37	108.16	105.14	108.65	106.2	108.43	105.15	106.33	105.57	109.41	109.6	108.99	109.01	103.57	106.98	106.61	107.94	106.28	103.99	106.28	106.51	107.61	108.85	107.43	104.28	106.11	103.8	103.07	104.08	104.66	108.7
108.12	103.4	103.39	104.5	106.1	108.37	102.89	104.21	107.61	107.58	105.48	103.66	107.24	104.75	104.05	104.32	106.02	103.67	105.44	105.49	103.32	105.59	106.14	108.67	102.38	106.56	107.36	106.47	109.46	106.93	103.23	108.14	104.94	107.92	105.49	103.75	104.78	105.14	103.73	102.7	104.61	104.15	106.75	108.19	103.08	106.59	105.99	104.31	103.74	105.52
105.86	105.84	105.64	101.24	106.84	102.28	104.98	107.84	102.81	105.41	104.55	106.19	105.1	106.75	105.47	105.97	107.85	102.3	107.19	104.66	104.91	103.7	105.42	101.46	105.56	107.61	105.08	107.11	109.38	107.47	105.04	106.07	107.09	108.37	106.53	106.16	102.66	108.46	105.04	107.24	108.44	106.24	106.25	104.37	106.44	106.99	107.83	106.02	106.4	104.59
113.18	112.65	113.62	111.84	110.18	114.4	112.78	112.04	110.22	112.2	109.19	111.34	115.89	113	115.01	109.99	112.41	111.32	114.61	109.31	112.42	113.19	113.07	109.26	113.76	111.65	110.63	114.18	114.25	110.96	109.83	112.35	114.22	114.98	110.39	111.18	112.54	112.35	110.17	113.04	111.63	110.67	111.63	114.25	113.95	112.42	112.97	113.52	112.84	109.34
111.26	114.07	111.47	109.82	114.24	115.86	114.48	114.36	113.73	110.9	111.81	112.42	111.62	112.98	112.75	112.76	111.74	111.1	111.6	111.12	109.12	111.05	110.86	112.78	107.69	113.16	113.53	112.78	111.99	112.34	111.89	110.76	110.28	113.14	112.97	114.6	113	112.92	109.44	112.74	112.86	114.09	111.12	113.95	108.37	112.08	111.81	109.85	112.57	112.75
107.47	107.3	104.28	107.77	110.17	107.7	109.53	107.55	106.04	108.66	105.4	104.14	107.39	104.96	106.56	104.95	105.94	107.87	105.87	105.45	109.43	104.59	106.2	106.91	106.14	107.48	104.81	106.31	106.69	102.79	106.53	104.82	107.71	104.72	106.84	107.72	107.6	106.05	107.38	108.71	107.41	104.67	106	104.88	106.29	109.31	109.33	108.36	105.06	103.33
108.87	114.58	108.57	114.15	111.2	113.15	111.57	111.19	108.32	111.35	110.99	112.24	109.94	109.09	108.72	112.04	110	112.82	108.32	108.62	111.9	107.74	108.85	110.62	110	110.64	111.01	112.04	113.97	110.07	111.03	110.19	109.69	108.03	109.93	110	112.5	112.88	110.66	108.61	106.15	112.5	111.89	109.33	110.84	111.92	110.7	113	108.8	111.03
110.12	110.34	112.43	111.27	112.14	112.78	108.32	109.42	110.46	112.08	114.24	113.41	110.07	110.91	110.44	109.4	108.39	111.61	109.87	112.29	113.33	108.91	110.2	111.15	111.31	110.65	112.83	110.51	111.78	110.66	108.94	110.93	111.02	112.88	109.5	110.14	111.25	112.09	111.75	111.87	108.73	107.3	111.58	110.58	110.64	109.93	111.63	110.59	110.21	110.1
105.62	105.8	105.07	105.29	103.39	104.04	104.85	105.41	102.65	105.98	104.02	105.4	106.47	107.57	102.85	103.1	105.87	105.63	106.85	104.78	102.45	103.72	104.66	107.52	107.58	104.34	104.83	104.42	104.89	102.75	104.66	107.69	106.78	103.44	104.43	103.47	104.1	106.43	103.46	105.58	104.41	101.12	108.88	103	105.5	107.9	105.5	103.32	104.89	105.84
107.13	104.88	104.01	104.39	104.05	107.14	106.4	103.36	107.39	107.68	106.78	106.79	107.89	104.65	108.11	105.19	106.82	106.42	105.03	105.97	105.35	106.47	107.6	107.3	104.83	103.88	106.59	104.07	107.27	102.48	103.81	111.93	108.26	107.64	105.51	108.05	106.45	104.43	105.83	105.86	106.27	106.67	106.46	106.05	101.7	106.37	106.45	104.53	107.29	105.71
108.27	105.56	106.1	106.37	108.24	105.72	105.39	104.78	107.45	105.97	107.78	105.41	104.49	103.29	104.38	107.13	105.75	103.82	103.76	103.94	105.47	103.83	105.5	107.23	107.42	108.67	106.42	106.02	107	104.77	105.83	105.18	104.74	108.85	104	102.11	107.62	108.28	104.38	106.32	105.65	106.12	106.44	106.06	104.81	105.63	108.97	103.62	109.85	105.56
112.21	111.57	113.64	107.22	112.09	109.19	111.51	110.21	111.5	112.76	107.9	110.67	109.5	109.44	111.19	110.7	111.09	114.39	112.23	107.72	109.57	112.92	107.44	110.76	110.21	112.08	111.2	112.09	113	107.13	110.35	108.91	110.61	112.56	109.78	110.13	106.48	108.99	111.9	109.45	112.09	109.7	108.04	109.86	107.86	111.08	112.6	111.38	108.91	109.42
104.57	105.81	106.98	106.86	106.29	104.15	106.28	107.31	105.78	106.72	107.51	105.11	105	106.28	106.17	110.5	106.1	108.14	104.01	102.51	104.48	105.02	105.25	105.66	106.57	106.11	106.02	103.18	104.43	105.93	106.12	106.42	108.69	106.18	102.19	101.31	103.71	107.05	104.15	105.32	106.31	105.56	104.96	108.09	105.26	105.02	106.46	106.34	105.05	108.81
106.12	101.81	106.32	107.89	105.37	104.47	107.35	106.44	106.02	105.41	105.6	104.2	105.93	106.68	106.64	105.71	104.2	106.24	102.86	107.85	106.18	103.23	103.96	107.02	105.63	107.57	102.81	106.51	105.2	106.44	108.1	104.09	108.39	103.79	107.16	104.08	102.18	106.66	104.5	108.74	103.7	106.36	105.44	105.51	101.72	107.92	106.56	102.68	102.41	105.55
102.34	104.77	106.99	106.92	105.84	105.32	106.84	106.68	108.24	103.24	105.36	106.97	106.9	110.31	106.48	106.38	108.66	104.99	106.45	105.56	109.01	105.57	108.98	108.63	104.22	108.07	107.42	108.71	107.23	105.35	110.1	105.4	106.43	104.43	104.92	108.71	105.31	103.66	108	103.01	104.08	109.03	106.87	107.14	107.96	105.75	106.77	102.32	105.89	106.57
98.666	101.34	100.59	102.09	98.186	100.42	100.51	99.271	101.55	98.861	101.87	98.43	99.887	98.457	103.96	103.38	100.86	99.056	98.907	100.95	104.63	99.615	99.07	100.18	101.37	100.38	97.58	101.11	99.135	98.729	99.993	101.04	98.596	98.071	100.89	103.05	98.134	98.397	98.116	97.511	100.97	101.63	95.593	103.19	96.316	98.197	97.599	96.577	96.949	99.494
105.02	104.94	105.33	102.8	102.41	105.83	105.05	102.7	105.61	100.77	104.94	103.83	105.97	104.19	103.58	104.42	106.16	104.08	103.35	106.47	102.86	103.35	106.62	107.61	106.61	104.74	106.33	107.75	105.59	105.19	106.13	107.25	102.37	107.38	106.27	105.02	104.11	101.96	107.51	104.56	106.9	106.24	103.49	104.29	102.19	106.58	110.79	108.96	104.84	105.13
115.39	115.37	118.27	117	116.07	113.68	116.4	116.88	115.44	114.37	115.61	116.41	114.42	116.29	115.91	114.36	118.33	116.8	117.65	114.68	117.76	113.47	118.33	114.21	117.74	112.79	112.01	117.39	114.52	120.07	115.97	115.99	113.74	113.53	115.16	118.06	117.53	119.14	120.83	116.57	114.19	117.81	115.95	119.07	117.79	118.09	118.04	113.52	113.93	115.68
98.989	98.556	100.34	99.354	97.365	96.323	97.7	98.264	101.55	101.33	99.313	98.491	100.37	100.83	97.312	99.526	99.958	100.29	98.306	98.957	99.918	97.167	99.855	99.999	97.603	98.432	98.554	100.05	100.88	102.63	102.04	98.166	101.07	98.405	100.73	101.58	99.072	96.057	100.56	102.4	101.94	100.51	96.275	98.503	100.94	100.52	99.719	99.282	100.5	100.4
104.75	107.25	104.43	104.71	104.27	104.43	103.29	104.04	100.78	105.73	103.71	103.94	103.36	103.69	101.27	105.22	107.98	101.46	107.32	104.43	104.39	102.07	104.33	103.88	100.44	105.46	100.94	103.16	102.73	104.46	103.81	105.74	105.71	104	104.43	109.07	103.9	105.07	103.01	103.41	101.41	100.91	103.53	102.57	105.41	103.4	104.07	101.15	103.67	104.74
106.18	105.69	108.15	105.47	104.51	107.12	107.86	107.43	108.69	108.83	108.13	107.02	104.25	107.69	106.07	101.8	109.96	107.01	106.06	110.34	106.9	107.53	110.06	105.79	108.65	109.33	108.87	105.32	107.39	104.95	107.65	105.04	107.68	107.18	104.5	105.35	108.28	106.61	105.53	109.25	108.08	106.16	105.66	106.58	103.51	108.55	108.34	109.41	107.92	104.5
104.73	104.95	104.41	105.97	103.9	103.12	106.55	104.21	102.36	104.21	106.1	105.72	106.66	102.79	102.85	104.14	107.92	105.9	103.93	104.32	106.3	105.9	106.43	103.33	103.53	104.28	101.5	103.82	103.98	104.89	103.23	103.34	106.07	101.16	105.12	103.82	105.13	104.25	105.89	104.58	103.82	104.16	100.2	103.99	103.98	102.83	107.69	106.27	104.11	104.87
109.89	111.62	108.84	111.14	109.7	111.29	112.76	112.94	111.86	110.14	108.75	110.6	108.85	115.15	112.5	110.86	111.67	109.87	112.7	109.38	112.09	112.6	112.59	111.77	112.34	110.87	112.21	111.46	113.97	114.16	111.49	114.01	107.81	112.28	113.38	111.98	111.13	110.05	113.45	111.62	110.83	108.17	110.46	114.23	110.03	114.63	110.15	108.62	112.74	112.99
111.55	111.91	108.86	111.42	109.99	106.5	108.72	113.26	108.4	109.77	111.51	109.88	109.27	112.18	107.24	107.45	107.02	112.03	108.47	111.86	112.29	110.87	111.12	112.16	111.22	110.99	110.71	110.06	111.79	111.34	106.05	108.95	112.69	111.18	113.48	110.43	108.64	110.01	108.58	112.04	107.88	109.49	111.8	111.71	110.95	111.56	108.67	110.84	108.63	111.33
106.14	106.83	105.49	102.59	101.91	108.24	102.67	103.3	106.77	105.17	104.91	103.11	101.83	103.3	105.28	101.23	104.61	102.1	104.69	106.23	102.39	101.79	108.27	105.92	101.28	100.84	106.59	105.62	105.11	106.65	104.71	104.82	108.04	103.85	102.6	103.08	103.28	106.85	102.16	105.33	103.65	104.54	105.45	105	105.93	103.85	103.48	107.14	102.91	103.36
111	110.75	111.44	107.45	108.99	109.21	108.91	108.22	108.2	108.27	106.92	108.22	109.67	110.52	109.18	114.67	109.14	108.24	108.44	106.05	115.37	107.91	109.98	108.33	106.61	109.43	111.73	109.36	111.74	112.59	108.64	108.01	108.77	108.5	108.97	109.84	111.23	114.24	110.47	109.87	107.63	107.35	112.29	109.6	111.4	110.21	108.57	111.59	108.32	107.52
107.94	106.66	102.6	108.55	104.53	108.93	106.94	105.23	106.9	109.31	105.32	105.34	108.43	105.8	109.07	102.86	108.41	109.47	106.28	106.09	104.35	104.36	106.09	105.9	110.94	105.69	106.5	103.42	108.23	108.07	107.7	106.43	104.48	109.63	107.31	108.75	105.37	108.53	106.43	106.85	104.34	105.93	102.64	108.98	107.21	104.57	106.98	109.21	108.83	106.07
100.03	102.09	99.277	102.05	101.27	100.83	99.126	102.71	100.65	101.46	103.02	102.59	100.23	103.48	106.04	101.55	101.59	103.48	100.81	99.381	101.24	99.144	101.33	102.3	99.656	101.78	100.9	98.223	101.85	100.47	99.205	100.96	101.34	102.41	102.36	98.737	101.2	103.23	103.7	102.32	99.81	103.04	101.6	102.79	100.74	98.318	100.32	100.8	100.65	102.57
101.72	105.28	104.49	104.32	104.73	103.33	106.31	106.35	102.8	104.07	108.17	102.28	106.69	106.65	103.42	104.91	104.91	106.06	102.33	105.03	105.21	103.3	105.52	104.8	103.86	101.69	106.56	107.48	105.54	104.09	105.86	105.52	102.2	104.04	104.95	105.77	104.18	106	105.64	103.49	103.16	106.28	105.58	102.3	105.65	103.93	105.43	103.71	105.36	106.17
110.44	109.92	109.02	115.38	110.26	111.51	112.38	112.64	108.79	109.74	110.15	112.01	112.29	109.04	112.24	112.7	113.82	113.45	111.52	113.78	110.79	111.7	110.79	111.41	113.5	111.52	113.01	112.74	109.39	110.42	111.56	111.71	110.41	111.47	109.59	110.91	110.45	111.17	111.94	109.79	109.05	109.15	110.26	112.64	110.91	111.93	110.19	111.96	106.32	110.42
106.47	104.56	105.87	106.6	108.55	102.75	106.58	106.47	107.24	108.34	104.64	106.83	107.74	107.41	103.82	107.24	104.83	104.43	104.93	108.9	105.58	105.9	105.31	107.61	106.47	106.68	106.61	104.09	105.74	106.25	106.87	101.69	103.1	108.67	109.84	105.81	108.87	105.21	106.71	106.87	106.78	108.64	105.61	101.87	108.1	102.78	105.59	105.87	106.06	106.67
101.21	101.6	99.895	98.97	97.665	101.08	101.31	101.62	99.958	100.44	105.71	97.967	100.28	100.57	99.829	100.46	98.612	102.48	100.03	100.27	101.91	100.06	97.255	101.16	101.52	99.219	98.879	100.46	98.799	96.134	98.508	99.924	99.189	99.725	100.65	102.52	98.234	100.21	100.08	100.7	100.92	100.73	103.11	101.6	99.299	98.784	102.8	99.397	100.6	102.02
110.71	106.29	105.24	107.44	106.22	105.64	108.74	106.29	105.27	108.35	105.46	106.62	107.24	106.89	103.39	107.25	106.04	107.29	107.27	103.34	107.39	105.5	108.13	105.89	110.4	105.89	105.87	109.38	107.01	106.58	104.55	106.39	107.34	108.85	105.2	108.81	106.14	108.72	106.49	108.33	105.21	106.59	103.48	105.04	105.22	107.29	107.62	107.86	103.51	105.08
110.69	109.24	110.64	110.58	108.12	111.8	109.62	107.3	109.21	110.18	113.92	109.33	112.47	110.49	107.88	110.55	107.3	110.67	110.57	113.98	110.27	109.97	110.54	110.27	112.82	110.04	114.94	109.64	110.51	109.63	107.47	105.71	112.14	110.53	108.8	110.1	110.26	111.33	110.28	110.03	112.83	108.7	108.01	107.55	114.04	108.77	110.56	111.48	113.06	112.72
106.07	107.37	105.22	104.56	102.98	107.15	106.6	104.61	105.02	104.59	103.84	104.28	106.52	106.99	106.63	108.66	105.11	107.29	106.17	106.02	106.92	104.61	106.54	104.69	106.91	103.36	105.29	104.74	103.67	102.74	105.65	104.77	105.58	107.97	104.26	106.35	106.83	107.62	105.03	103.73	104.39	102.98	107.84	104.75	109.04	106.83	101.12	105.72	103.49	111.18
105.84	103.88	104.72	103.62	104.82	106.13	107.35	105.87	105.59	104.99	105.69	105.91	105.55	101.17	103.31	102.56	105.94	105.79	103.18	106.41	105.34	102.4	108.39	105.32	105.69	104.9	107.15	104.75	103.7	105.91	106.2	106.58	107.5	104.93	104.41	104.72	103.33	105.2	104.71	105.42	106.31	103.78	104.33	104.81	102.75	102.96	105.64	104.08	106.09	104.23
107.28	108.36	106.89	107.11	106.37	106.71	105.42	107.35	107.07	104.57	105.65	107.21	105.11	105.83	106.34	101.51	105.9	106.08	104.64	106.14	107.73	106.95	107.04	104.65	105.66	106.02	107.57	105.26	103.55	104.63	104.51	106.63	103.68	108.3	105.26	106.2	103.22	104.84	106.12	105.59	108.12	106.76	106.02	106.75	103.34	107.21	109.63	104.21	107.17	109.8
101.39	101.55	103.13	103.73	104.65	104.98	106.12	106.62	105.81	106.35	104.77	107.43	106.4	102.59	105.43	104.47	101.61	104.21	103.41	103.81	102.52	102.57	101.99	104.09	104.9	102	106.56	104.71	101.44	105.35	103.74	102.56	103.56	104.3	105.79	105.36	105.24	103.18	108.95	104.42	102.23	101.91	101.84	101.06	106.08	102.79	103.99	105.2	109.82	103.81
97.948	100.42	98.703	99.26	99.405	97.169	100.11	103.04	98.279	98.708	101.97	98.031	103.58	100.29	99.896	98.044	97.368	100.35	104.62	98.741	98.247	99.619	101.11	99.759	99.581	100.88	98.669	100.88	101.2	99.121	101.17	103.2	100.87	102.61	98.778	97.992	100.36	99.555	99.112	98.168	100.63	99.287	96.665	99.426	98.085	98.753	98.456	99.373	97.489	100.38
105.76	105.6	101.86	102.48	104.61	104.94	101.65	104.26	107.86	103.52	105.96	103.6	102.99	104.79	104.13	101.64	105.18	105.42	103.89	103.79	105.2	103.35	105.05	104.59	104.68	101.23	101	105.54	101.72	100.65	104.7	104.85	106.41	106.4	102.78	103.69	103.79	103.76	102.65	100.56	103.02	103.16	106.17	105.55	106.66	106.52	104.3	107.56	104.15	102.51
107.79	114.86	113.63	109.44	110.92	110.19	112.15	113.08	110.69	110.8	113.45	110.34	110.87	112.25	112.19	114.24	111.14	110.63	107.99	111.22	106.57	111.62	113.14	110.56	114.29	107.94	113.01	112.57	110.27	108.99	107.3	108.49	115.02	108.4	111.66	111.28	112.13	112.32	110.11	112.69	113.31	112.96	111.63	113.27	110.65	113.12	112.1	111.68	109.83	110.65
115.09	117.75	115.76	116.59	116.22	115.24	115.36	117.84	117.7	117.43	113.48	117.44	114.23	113.08	116.03	115.15	114.85	118.84	116.99	114.84	116.79	118.24	118.02	117.91	118.85	116.99	115.29	113.03	117.08	114.77	115.87	114.26	118.48	112.13	116.5	114.23	117.18	117.71	115.09	117.38	117.36	119.26	115.43	115.81	116.84	116.3	113.84	118.79	119.06	115.89
106.95	109.73	102.63	106.33	106.64	104.12	104.56	106.37	105.37	104.9	103.04	103.17	104.4	106.82	104.77	105.51	104.59	106.49	108	107.02	105.98	105.2	107.55	103.95	106.81	106.61	107.04	106.92	102.84	104.97	105.98	102.48	109.21	102.85	104.09	107.8	104.43	104.68	106.73	104.22	104.37	109.65	106.21	105.71	102.55	107.61	108.51	105.1	104.38	106.54
107.09	105.16	106.49	105.8	105.53	106.63	102.52	104.55	105.32	106.06	102.19	104.22	102.58	105.95	107.96	104.35	104.2	103.85	104.68	108.09	105.52	106.96	104.16	109.35	107.51	107.38	104.71	106.25	106.97	106.23	105.98	103.8	105.09	107.72	104.34	103.7	104.93	107	103.5	105.79	106.1	109.28	106.13	105.82	107.15	106.27	106.88	106.39	105.22	110.34
107.88	106.95	106.75	106.62	101.29	105.76	102.15	104.61	106.07	106.84	107.01	106.02	104.14	107.35	103.94	103.79	105.11	107.25	105.2	105.37	106.95	104.02	104.06	105.72	103.05	106.26	106.17	106.9	106.29	105.76	105.56	105.81	104.54	107.72	106.63	107.41	104.87	105.12	107	103.1	105.34	107.62	107.48	105.77	104.81	106.98	102.65	108.33	105.24	107.37
109.51	105.2	106.81	106.39	106.15	107.97	104.14	106.76	107.37	108.04	106.6	105	103.71	108.99	107.22	104.51	105.76	108.82	109.48	104.83	106.29	105.84	108.54	107.71	108.97	105.48	108.05	106.52	103.36	107.12	104.48	106.16	104.58	107.49	109.77	106.38	102.78	107.83	105.04	102.89	110.4	101.94	106.19	104.31	104.05	102.92	105.73	106.57	105.55	106.1
100.49	99.84	99.513	99.752	100.85	100.59	100.66	102.27	99.617	102.33	98.542	100.02	101.42	102.52	99.621	100.32	102.93	102.81	101.25	101.4	100.34	102.85	99.233	101.65	98.766	98.451	101.48	99.651	99.809	101.85	101.52	98.901	99.194	100.29	100.89	100.53	99.306	95.973	100.2	101.23	99.273	97.187	99.651	99.974	100.82	102.29	100.53	96.538	97.187	100.95
106.94	105.87	106.91	108.08	108.35	105.8	104.41	104.72	102.93	104.39	106.81	103.72	102.61	104.38	108.83	103.91	105.4	105.1	106.65	105.41	103.88	104.5	105.75	104.76	104.94	105.35	103.41	107.23	105.57	106	105.16	104.3	104.01	104.07	109.21	102.23	103.56	106.5	104.86	108.69	105.32	103.78	104.13	102.68	105.58	102.41	105.96	107.56	107.18	105.63
109.65	110.77	110.16	111.62	110.79	110.86	113.63	111.67	112.59	109.26	109.45	114.1	112.36	110.74	114.09	113.94	112.46	113.27	116.2	110.94	113.31	108.37	112.49	111.33	111.03	112.94	110.65	110.12	112.24	114.52	112.46	109.22	111.85	110.42	113.13	115.29	109.63	109.45	112.14	110.22	115.05	110.62	115.97	112.92	112.75	112.13	110.47	112.52	113.42	109.61
105.94	107.34	106.74	107.09	110.25	108.7	109.5	105.62	107.27	108.78	107.3	106.28	110.36	105.34	106.5	108.28	106.21	105.03	104.98	107.91	103.74	105.21	106.7	102.03	107.2	107.86	107.72	109.99	106.92	107.87	106.16	105.44	109.04	105.81	109.17	105.81	109.26	103.18	112.21	106.46	104.42	106.71	107.57	109.58	107.62	107.63	105.33	104.14	105.21	107.34
103.07	105.04	106.11	107.81	105.95	103.89	103.78	106.11	102.07	105.49	107.64	102.67	103.71	108.31	103.1	105.54	105.3	108.18	104.8	102.77	105.19	105.91	103.67	103.68	106.77	105.19	103.5	104.73	104.95	103.24	103.39	105.38	106.22	107.58	106.64	106.06	108.85	105.29	104.05	104.78	102.8	106.64	103.61	104.13	105.82	104.28	106.83	104.88	102.54	106.23
105.26	105.06	103.07	107.22	104.75	103.48	104.48	102.21	106.05	102.8	105.73	104.65	103.95	103.94	104.1	104.42	103.91	102.34	103.23	106.88	102.59	103.38	106.5	104.25	105.84	104.41	106.56	107.31	103.19	100.41	103.66	103.07	102.72	106.31	103.68	104.16	104.08	103.1	106.48	108.5	104.82	105.33	105.38	102.3	103.39	104.18	104.49	102.49	103.44	105.89
105.74	107.26	103.92	105.4	108.65	106.25	105.5	103.68	104.28	103.44	105.83	104.48	106.51	107	106.67	109.02	107.6	104.84	104.34	105.77	106.91	106.82	105.67	104.45	106.96	107.91	103.95	106.98	105.64	102.17	106.58	101.66	107.79	101.34	106.19	104.33	107.39	106.76	105.92	104.28	110.32	106.35	107.1	104.19	104.53	107.48	103.17	101.81	108.04	104.99
98.437	100.69	101.19	101.13	99.14	98.99	100.2	103.5	101.72	100.35	100.3	100.55	98.316	101.16	99.867	102.18	102.1	105.08	104.23	100.72	100.54	99.46	98.063	101.77	100.59	101.35	101.63	97.609	99.58	98.945	99.803	103.81	100.51	100.97	97.364	100.88	101.04	103.09	101.18	102.44	101.32	99.186	99.785	99.736	102.17	100.08	99.022	99.475	101.86	101.03
115.9	109.7	111.82	113.54	111.66	113.95	112.96	112.07	109.16	112.74	109.51	112.87	113.32	113.56	111.61	109.89	113.47	110.93	113.33	109.92	109.88	110.65	113.6	112.88	115.39	115.05	111.49	112.88	110.29	112.21	113.83	114.09	112.99	113.17	112.56	114.07	111.87	112.05	108.77	109.96	112.77	113.12	113.19	113.32	115.41	113.01	111.27	112.74	109.74	116.74
99.973	97.365	102.47	99.409	100.03	102.85	97.151	101.79	98.022	96.5	99.097	100.89	100.99	102.41	99.904	98.705	97.826	100.63	99.56	100.42	97.12	99.544	100.58	100.11	103.47	97.381	96.333	102.63	97.4	101.48	101.81	97.754	102.34	101.38	97.811	102.53	102.16	103.46	102.1	99.649	101.31	102.9	101.83	101.61	102.95	100.93	99.697	99.418	101.16	99.166
109.84	106.41	107.31	107.97	107.93	104.52	106.57	108.28	107.26	106.52	105.67	107.29	106.73	105.79	104.94	108.47	105.64	106.88	106.94	109.05	107.57	107.37	106.89	110.76	105.65	104.82	103.99	105.03	108.29	107.75	108.2	101.9	106.73	104.94	107.73	105.5	107.24	105.35	106.17	107.57	105.14	105.01	106.44	108.51	104.7	105.24	109.43	105.99	104.08	105.9
112.94	113.46	110.61	108.77	108.82	109.62	111.7	106.96	110.98	103.79	111.39	112.05	112.03	109.78	110.95	109.4	107.91	112.27	107.61	109.2	109.51	107.7	104.26	111.26	109.43	111.06	113.32	109.03	109.48	108.98	110.33	110.38	108.11	110.58	113.3	111.84	111.35	107.32	111.81	111.9	108.09	111.88	110.16	110.78	108.18	112.31	107.1	107.98	107.92	109.13
112.24	112.59	112.17	114.21	109.52	114.65	112.54	114.19	114.13	112.66	112.64	112.68	109.94	113.51	114.55	112.75	112.47	114.92	111.55	110.99	110.61	111.44	110.05	112.85	111.08	111.83	111.86	111.11	111.9	114.32	108.74	111.26	114.31	108.31	116.39	109.89	111.23	112.05	112.54	114.31	109.68	111.28	110.03	109.65	111.82	112.36	111.43	109.63	112.03	116.02
107.44	110.38	110.5	110.9	110.07	108.92	108.34	109.78	112.25	109.85	109.09	110.64	108.08	110.05	110.83	110.49	110.12	108.37	110.18	107.9	110.06	111.06	110.69	111.86	108.76	107.62	111.81	108.73	113.19	109.98	111.87	108.58	110.72	110.66	113.57	110.36	110.33	110.68	109.48	110.54	108.72	108.64	109.06	108.84	109.84	109.91	110.33	107.42	109.34	108.19
100.68	103.27	102.72	105.72	107.93	105.07	104.7	105.82	106.87	105.76	108.16	104.66	105.46	104.79	106.6	107.11	105.27	104.26	110.26	105.64	105.95	104.52	101.91	106.29	102.08	105.82	105.85	107.34	105.67	103.47	107.61	105.01	106.94	105.64	108.09	105	108.11	102.72	106.86	105.01	108.22	107.65	105.35	104.8	104.94	103.94	107.53	105.88	106.18	105.8
103.75	102.16	104.76	102.04	107.5	104.31	105.41	106.53	104.74	103.46	103.61	106.8	104.66	105.37	108.59	104.16	100.8	103.75	101.95	102.75	103.49	101.69	103.42	105.3	104.21	104.39	106.12	104.1	109.24	106.74	104.94	102.8	106.66	106.93	102.93	103.07	107.76	103.58	104.54	105.12	99.982	104.74	103.03	105.95	104.62	101.62	100.46	103.82	104.77	106.57
111.8	109.11	111.66	108.95	113.2	112.32	113.82	110.7	111.39	111.03	110.75	109.48	106.91	108.67	111.51	109.25	112.77	112.27	114.24	113.2	112.21	107.58	111.33	109.01	113.23	111.9	111.96	110.15	111.44	109.85	109.09	107.61	110.51	111.03	113.16	110.23	109.16	112.88	113.75	107.96	111.84	109.64	109.8	110.65	112.19	113.54	114.08	111.7	110.67	108.41
115.51	114.12	114.41	113.5	113.33	111.59	113.36	111.61	110.75	113.63	113.33	110.77	110.07	113.59	113.26	109.3	113.55	114.22	111.63	109.59	111.49	115.69	115.29	115.68	115.53	111.32	115.18	111.87	110.13	113.32	114.76	112.5	111.52	115.03	112.92	111.2	110.43	113.75	110.7	111.72	113.2	112.51	115.98	115.08	109.82	112.26	110.59	109.29	112.53	113.74
94.625	101.11	98.957	103.67	102.93	98.344	97.698	97.754	99.309	101.35	100.21	98.424	98.748	97.356	99.781	96.969	100.9	99.245	96.943	99.637	99.428	100.76	96.558	98.175	100.64	98.862	99.58	100.23	99.125	97.742	99.141	100.23	102.88	98.855	99.105	98.018	98.84	100.14	100.24	98.427	98.199	101.37	98.616	98.747	100.17	99.928	102.54	100.53	101.43	100.9
112.21	113.84	112.62	110.6	111.08	109.04	111.89	108.64	113.59	114.4	112.46	107.29	114.02	112.09	108.15	112.09	111.66	112.47	109.35	109.37	114.21	112.5	111.23	110.18	114.09	110.02	111.29	110.39	111.45	112.04	109.46	109.04	113.32	112.4	109.74	112.42	114.92	109.78	111.9	107.53	112.61	112.72	113.35	109.4	111.87	113.56	112.62	109.83	112.55	110.33
101.81	99.834	98.815	99.902	99.864	99.331	99.507	97.903	96.193	99.143	100.41	98.906	100.98	99.143	99.168	100.89	100.21	99.858	98.657	99.611	97.754	100.02	101.24	98.548	101.61	99.779	102.02	96.81	102.24	98.849	101.98	100.75	101.36	102.92	101.65	100.12	97.088	100.79	100.92	103.53	104.09	98.704	98.861	101.39	101.83	98.312	101.57	100.12	98.671	99.181
108.92	106.55	107.57	104.27	107.44	105.57	105.55	105.59	105.65	107.82	105.28	105.29	102.6	105.78	108.35	105.09	104.39	107.38	107.03	106.28	105.87	107.77	109.23	108.42	108.12	106.05	106.62	106.34	109.24	110.31	104.91	108.51	106.76	107.6	109.25	106.47	107.91	108.45	109.78	107.21	105.35	107.04	106.83	107.11	106.86	106.23	109.2	105.58	107.47	105.9
109.65	112.71	113.05	109.06	110.17	108.37	112.44	113.02	116.04	108.68	114.67	110.83	111.89	110.05	113.17	109.22	112.25	109.84	114.68	108.51	112.54	111.78	115.98	111.15	112.15	112.19	109.12	113.43	112.17	109.56	108.64	113.32	111.75	113.8	111.52	112.37	113.56	112.66	114.13	111.28	111.82	111.22	111.34	109.14	113.31	108.31	109.32	110.98	109.53	112.34
97.243	99.856	100.09	99.924	103.24	101.84	99.418	102.98	101.02	100.43	99.394	99.047	100.12	101.89	101.07	98.462	102.99	100.19	97.212	103.29	98.439	98.294	99.059	98.265	101.4	102.1	101.78	97.191	95.3	99.197	97.854	98.797	99.68	98.999	99.738	98.543	101.72	98.825	97.426	98.097	102.74	99.55	101.4	98.02	99.578	99.725	102.91	102.22	100.72	101.19
111.41	110.64	113.32	114.1	112.62	110.02	110.04	109.62	111.43	109.44	113.43	110.72	111.52	112.75	112.65	110.65	109.61	108.49	109.91	110.84	112.7	112.24	111.36	116.58	110.64	110.68	108.4	112.41	112.18	111.64	111.9	114.88	113.27	111.33	110.27	114.39	111.99	112.81	113.38	110.44	110.62	111.14	111.15	108.95	111.33	115.65	113.1	110.77	108.8	111.58
98.941	101.71	101.34	100.51	101.13	102.75	96.414	98.581	98.495	100.12	96.108	100.78	97.373	97.575	99.044	97.913	99.104	99.446	98.398	98.804	98.882	99.156	99.129	100.91	99.432	101.13	104.16	98.1	100.01	98.961	100.82	97.064	98.983	99.483	99.628	100.72	97.071	95.763	101.94	99.301	99.798	97.461	99.613	99.323	100.01	98.645	97.902	97.259	99.202	102.33
105.45	105.48	105.28	104.2	105.61	104.51	101.32	101.83	102.97	104.12	101.45	104.13	104.38	103.71	108.38	102.04	102.76	104.88	106.07	102.8	104.85	105.9	106.35	105.1	103.93	107.02	103.95	105.7	105.1	103.26	103.07	103.58	102.82	102.09	103.02	103.14	103.85	102.63	102.96	102.87	106.69	104.94	107.09	102.14	104.15	104.9	104.42	106.83	101.94	100.11
98.978	96.211	100.11	102.05	96.456	100.05	103.8	104.01	101.7	100.32	100.41	96.352	99.778	100.3	103.07	101.61	100.68	98.247	98.004	103.11	101.67	102.37	99.265	101.52	100.09	98.904	101	98.443	98.503	100.74	101.37	100.93	99.713	101.17	100.61	101.11	98.161	98.792	100.29	101.84	98.623	98.888	95.287	98.705	100.57	102.08	98.085	97.534	97.785	98.724
102.89	96.226	97.916	99.755	99.822	99.616	103.4	101.69	100.4	98.653	101.19	100.13	99.876	103.15	102.83	103.73	98.869	101.1	100.24	99.169	99.248	103.26	103.1	102.18	101.71	99.178	99.609	101.49	102.89	99.435	100.06	100.7	99.893	98.806	102.64	104.43	100.46	101.83	101.15	101.07	99.68	102.16	100.15	100.49	95.231	99.219	98.299	103.53	98.87	98.258
99.168	99.325	98.85	100.79	98.873	99.943	101.86	99.105	100.25	100.91	99.299	98.047	104.2	99.614	97.903	103.25	99.303	101.11	103.52	98.229	96.775	104.33	99.59	102.78	103.46	99.199	96.905	99.743	98.083	102.35	100.05	95.366	97.028	99.828	98.144	102.04	102.76	99.873	101.44	101.71	101.28	100.47	97.507	100.32	97.388	98.473	100.59	100.07	98.23	98.298
113.31	109.08	111.34	110.85	111.36	112.71	110.35	110.29	112.47	108.95	113.6	112.96	112.94	109.05	110.31	112.86	110.46	111.56	110.09	115.28	111.1	110.73	113	113.79	111.91	110.96	112.43	110.7	112.45	111.99	112.54	113.39	111.16	111.55	109.7	110.49	111.63	110.78	111.71	113.9	111.47	110.14	112.18	114.23	111.76	111.58	109.93	113.11	109.05	110.6
108.86	105.96	104.36	105.2	107.15	104.85	104.51	107.2	108.63	107.32	107.19	105.3	105.91	107.23	109.08	107.69	107.24	108.56	107.67	109.55	107.13	104.24	106.32	103.62	110.64	105.55	104.56	105.54	109.15	109.2	105.33	106.44	106.94	106.14	105.48	104.82	104.01	106.07	101.81	105.93	107.79	103.42	104.53	103.11	107.98	104.39	105.92	104.06	106.38	107.58
100.61	95.675	102.73	99.767	100.78	97.748	95.929	96.691	99.043	102.39	99.238	96.516	98.471	99.239	102.77	102.57	99.21	100.01	100.77	101.61	100.27	101.2	99.312	100.56	99.925	100.49	100.3	102.77	96.863	98.516	99.829	97.643	104.57	101.93	99.484	102.96	101.2	98.512	96.564	101.15	98.454	101.79	100.9	102.39	104.54	104.02	101.65	102.68	97.449	98.63
105.29	103.35	106.01	105.88	104.45	106.12	102.36	104.2	105.82	106.32	104.76	105.52	102.27	104.37	103.17	99.401	104.92	105.96	102.87	103.85	106.64	104.56	103.05	105.57	107.32	106.29	104.26	107.42	102.05	106.42	102.56	106.5	103.57	104.92	105.99	101.88	104.66	107.86	103.59	103.87	106.37	104.26	106.73	105.97	109.48	107.48	104.73	101.81	104.68	105.69
107.26	105.62	105.39	109.28	105.6	105.57	104.86	104.57	108.24	110.25	106.48	106.27	105.36	105.02	102.98	101.89	109.31	105.26	105.86	106.78	108.51	107.48	107.63	104.62	106.23	108.36	108.28	107.21	104.92	104.98	107	106.36	105.97	105.95	106.92	106.22	108.38	107.06	108.99	105.74	103.43	106.91	104.12	109.59	107.27	105.86	107.34	109.45	108.41	106.44
102.37	102.93	105.17	108.15	105.66	102.63	106.12	103.51	106.55	105.19	104.83	105.59	108.35	104.34	105.85	106.77	106.7	102.63	104.64	105.58	101.59	105.82	104.5	105.12	108.27	103.16	103.9	105.83	104.97	104	105.59	106.21	103.38	104.69	107.3	104.77	105.46	105.75	102.15	106.23	106.67	103.81	107.28	104.28	106.32	108.01	106.53	106.07	106.2	105.97
111.5	111.34	109.5	115.95	111.73	110.66	109.78	110.63	112.03	112.19	111.02	113.24	111.44	109.54	111.46	109.79	111.42	113.76	114.55	110.54	112	112.11	111.16	111.95	114.77	111.11	115.38	112.7	112.38	115.79	112.44	113.32	110.82	111.16	113.05	113.66	111.02	112.7	115.3	113.61	113.66	111.68	112.95	111.56	116.02	112.41	110.82	111.91	111.92	113.21
99.836	99.241	98.899	98.514	103.43	102.02	102.01	104.89	99.897	101.52	100.04	100.27	97.791	101.42	99.071	99.778	103.26	103.21	97.848	101.85	100.95	97.138	101.39	99.214	99.325	95.038	103.49	99.857	100.34	100.01	99.252	97.184	101.55	101.85	101.45	98.534	98.497	102.57	102.67	100.27	101.29	100.34	98.303	100.15	101.82	103.77	100.09	102.85	99.09	99.658
113.36	112.65	114.95	113.61	116.39	108.08	109.53	110.31	113.2	110.3	113.73	114.38	112.17	112.64	110.33	112.07	112.98	111.73	112.57	113.09	114.82	113.33	113.45	111.8	112.15	115.09	115.16	114.22	112.99	112.06	110.96	115.22	114.41	114.27	109.59	111.43	109.19	112.85	112.86	112.63	110.88	113.04	114.38	114.59	113.74	115.11	112.96	112.25	112.65	111.88
104	107.19	103.83	105.09	107.34	106.85	102.88	107.38	104.9	104.48	106.17	106.4	102.43	105.26	104.12	106.06	107.27	106.37	104.81	106.01	102.82	108.47	106.74	105.19	105.22	103.69	106.39	103.14	107.33	105.65	107.04	102.06	104.14	102.88	102.85	105.76	104.65	105.6	105.23	104.46	107.42	104.13	105.11	101.66	107.14	104.12	106.32	106	105.19	106.86
104.46	107.38	103.41	105.46	104.18	105.51	106.55	103.68	106.28	108.55	111.45	110.74	105.99	107.75	107.61	108.71	104.03	104.06	107.26	110.39	103.6	107.38	106.57	104.73	104.25	108.51	110.32	105.54	103.01	104.04	106.66	105.4	102.45	105.15	106.19	106.49	104.58	105.54	107.47	106.32	103.89	108.91	106.15	107.5	108.13	107.66	106.57	104.23	107.26	105.9
99.32	99.884	99.343	99.238	99.668	100.97	103.34	101.27	102.44	101.4	100.26	102.94	101.75	100.71	101.76	97.709	105.36	104.97	96.903	103.32	103.65	98.655	103.19	100.96	99.029	99.669	101.67	101.22	99.82	104.38	98.666	100.15	99.903	102.54	101.16	101.78	98.603	102.27	101.38	97.81	102.92	96.363	98.195	100.18	105.88	100.33	99.967	98.01	100.73	101.17
114.83	112.22	112.95	109.22	108.69	112.24	112.06	110.22	112.4	109.22	111.62	108.19	109.57	114.27	112.23	109.7	112.56	111.72	113.09	108.77	109.46	106.25	107.41	110.44	109.76	108.2	110.34	109.29	109	111.21	109.83	110.46	112	111	109.25	108.96	110.89	107.31	109.53	110.27	112.05	107.73	108.53	110.14	107.79	110.77	110.22	108.77	107.93	113.83
114.52	114.8	111.16	107.77	109.56	112.97	109.7	111.16	109.7	110.47	112.72	112.08	110.52	110.91	111.68	112.03	112.02	110.56	109.48	113.25	109.81	107.54	111.89	113.34	109.55	110.51	111.02	109.83	112.64	112.07	112.81	111.67	111.55	110.24	113.04	111.3	111.12	110.17	112.39	109.26	113.65	110.46	112.56	107.74	113.25	110.11	113.06	114.08	113.17	113.1
102.98	104.73	103.31	101.08	101.24	103.13	103.97	102.57	102.51	105.91	103.31	104	107.73	107.91	105.96	102.1	104.59	106.42	103.04	105.22	103.78	106.29	100.67	103.9	105.39	104.5	103.42	105.45	101.74	103.91	103.34	104.99	107.45	103.11	106.23	102.27	105.95	104.52	101.76	103.18	103.89	104.22	104.73	104.61	105.01	106.95	105.68	102	102.22	102.94
109.43	108.58	107.11	114.6	105.98	107.89	108.79	108.31	112.59	110.48	112.26	110.18	110.83	108.8	111.17	109.49	107.4	108.73	107.91	112.89	108.65	110.49	109.02	110.83	110.37	107.8	111.62	109.47	108.72	112.98	110.71	108.22	109.46	105.17	109.31	110.89	110.55	109.82	109.87	109.34	110.54	107.94	110.91	111.07	108.82	110.59	107.95	103.83	109.92	109.78
114.27	114.21	111.4	112.38	113.38	112.59	112.44	109.06	111.57	111.25	109.6	112.23	110.7	113.52	110.29	111.65	110.88	113.47	110.09	113.58	110.57	113.3	110.82	112.06	110.21	112.14	115.34	113.28	112.77	112.03	112.7	110.01	111.17	111.88	110.49	112.06	109.06	113.12	114.07	109.61	111.82	111.01	109.14	112.35	110.37	112.35	116.15	114.15	110.26	112.3
101.53	104.93	108.47	103.45	104.94	101.11	104.74	107.96	103.64	104.8	103.66	102.32	106.43	105.3	102.73	105.41	104.97	107.08	104.57	104.63	104.65	103.95	103.63	104.07	102.24	106.35	104.94	106.17	101.31	107.86	105.1	107.29	104.32	105.06	105.5	105.61	103.69	103.35	107.1	103.1	105.58	103.59	105.77	105.96	101.91	105.54	105.6	102.75	103.68	107.24
104.41	105.96	106.77	103	104.97	102.66	107.85	105.52	104.01	101.68	105.06	102.94	106.68	105.49	102.83	108.77	102.89	105.07	103.55	103.94	105.96	103.41	103.48	105.37	105.36	104.51	103.72	106.34	101.85	103.72	104.51	106.98	102.25	105.17	106.32	105.77	104.87	107.37	103.73	105.17	103.41	105.59	103.99	102.73	104.85	103.06	106.54	105.07	103.9	105.78
106.03	109.51	105.26	102.2	105.19	108.32	105	108.74	106.52	103.55	101.84	107.86	102.76	109.61	107.13	106.42	109.78	105.2	106.13	102.85	107.17	103.7	105.59	103.49	105.52	105.92	104.65	107.67	105.18	101.42	104.3	104.11	105.41	103.76	103.67	104.49	102.2	105.29	107.91	106.73	106.44	104.2	108.63	105.5	108.81	108.51	105.1	104.89	103.18	106.55
108.07	111.34	111.7	109.81	112.74	112.55	111.3	112.71	109.33	109.9	109.5	109.47	114.86	109.38	113.77	111.12	109.88	110.38	111.45	111.24	110.98	110.31	110.36	113.62	110.1	114.2	112.11	112.2	113.81	115.62	109.91	110.64	113.48	108.95	112.95	109.8	112.01	112.71	110.54	109.77	112.57	111.13	112.55	112.76	108.66	112.79	110.06	111.58	109.72	110.32
101.59	100.29	101.91	101.28	102.61	97.099	101.09	96.899	102.63	102.76	99.085	99.789	100.55	98.998	101.2	101.28	101.2	103.67	102.75	99.403	100.65	101.56	98.356	101.81	97.108	105.01	99.815	100.32	100.51	99.965	101.23	98.386	99.686	96.928	102.69	102.28	103.34	101.06	100.27	100.18	96.117	99.875	100.66	100.88	98.611	100.21	102.56	101.1	99.448	97.388
110.74	109.76	109.84	109.59	115.25	106.36	108.65	111.21	110.85	110.23	111.59	110.34	115.42	109.71	112.14	111.92	111.06	112.89	110.78	110.65	109.42	112.12	111.11	111.06	111.82	108.81	109.4	108.35	110.28	111.45	110.14	112.15	111.6	110.48	109.39	109.17	112.18	110.41	113.23	115.09	113.16	111.1	112.51	111.73	111.44	109.57	113.61	114.03	109.98	110.13
109.64	113.19	111.79	109.15	110.45	112.25	113.33	113.89	108.26	112.97	108.87	109.3	111.48	111.45	110.64	109.63	108.68	108.6	112.5	110.9	108.2	111.12	109.71	110.42	110.57	110.19	110.96	114.68	111.21	109.77	110.27	110.7	109.81	107.36	113.62	112.47	111.05	106.53	110.88	110.8	108.21	110.85	108.36	110.01	111.07	110.66	110.03	109.51	110.14	114.36
101.25	100.81	99.017	100.48	97.301	104.05	100.07	100.8	103.97	100.22	101.58	100.79	100.57	102.91	98.345	103.1	101.23	101.14	104.06	98.758	99.623	104.54	97.484	104.49	100.03	97.644	98.351	99.169	99.769	97.978	103.79	99.155	103.5	98.014	100.95	99.482	99.619	102.55	98.224	102.79	100.37	100.27	98.935	98.546	99.97	100.19	102.31	99.136	101.89	102.6
112.31	111.4	114.68	112.49	110.77	109.31	111.17	109.15	113.1	111	111.63	111.28	113.35	110.75	113.12	111.66	112.82	110.12	110.13	109.34	112.37	111.46	109.6	112.38	112.08	111.26	111.67	111.67	110.44	111.1	113.27	111.2	111.25	110.51	112.9	108.78	109.33	108.08	108.87	111.8	110.82	107.71	113.12	112.01	112.08	111.65	111.49	110.63	112.51	107.16
104.88	105.84	107.17	104.53	109.3	108.71	106.4	107.26	106.47	107.24	104.45	105.77	102.66	105.98	107.35	104.83	107.56	105.95	105.63	107.28	108.81	103.79	105.79	106.02	103.33	107.19	104.76	103.15	107.2	102.92	102.12	104.7	106.7	104.45	104.54	108.11	107.94	107.94	105.87	105.06	106.92	104.56	107.04	105.18	108.31	105.9	102.17	102.91	105.09	107.18
106.53	110.06	106.46	106.65	107.66	107.18	107	105.74	106.15	105.93	107.42	108.41	108.63	108.57	106.19	106.59	107.31	105.57	104.81	106.89	104.86	105.97	107.63	106.07	107.67	109.66	108.45	107.1	106.12	108.15	102.73	106.65	110.05	105.23	110.29	102.99	104.46	105.99	103.3	105.37	109.28	106.08	102.69	106.37	107.23	107.54	108.94	106.77	102.61	105.5
102.81	102.02	101.68	98.951	101.81	99.895	102.28	101.77	102.28	100.05	99.845	102.77	102.92	105.02	99.807	101.26	101.69	100.8	100.39	99.534	101.85	102.25	100.15	100.71	98.01	101.81	101.89	98.554	99.295	100.36	102.47	99.118	96.773	103.36	103.78	98.454	101.37	104.14	102.32	101.5	99.138	102.52	102.04	100.88	101.69	100.47	100.17	97.035	101.35	101.17
105.09	107.14	104.48	103.24	103.8	104.37	107.07	101.96	105.06	104.88	101.08	104.65	103.26	101.73	106.16	102.72	106.07	103.99	102.89	103.52	104.91	103.84	103.64	107.57	102.21	104.51	105.88	102.72	107	103.25	104.61	103.59	101.1	108.99	104.08	102.05	106.09	102.86	103.56	105.36	104.36	103.02	105.84	102.62	101.33	105.6	103.87	108.41	108.14	104.67
112.92	107.42	110.16	106.42	106.43	109.77	109.42	109.01	110.95	107.38	111.58	112.26	109.31	110.15	107.93	108.03	111.71	108.36	109.31	108.66	104.93	109.91	111.8	111.48	110.59	109.47	107.4	112.24	110.64	113.23	108.96	110.1	111.03	111.23	109	110.87	107.28	106.98	110.28	108.52	113.17	109.86	107.59	108.37	108.64	110.56	110.02	110.3	109.66	111.48
112.6	112.07	113.97	112.16	111.54	109.88	114.31	113.08	115.39	110.24	112.5	111.35	112.54	110.61	113.76	112.96	112.29	111.07	111.61	110.7	114.24	111.55	113.75	108.47	109.53	111.78	111.55	111.73	112.43	110.52	109.49	109.36	114.79	112.52	112.61	113.69	109.26	113.44	108.16	111.32	112.91	112.47	109.29	111.13	112.74	110.8	111.48	109.76	113.28	112.44
103.8	106.2	99.628	106.36	105.49	102.95	107.33	105.78	104.95	103.93	103.82	107.38	105.7	105.46	107.54	101.74	105.31	106.49	102.32	106.39	104.04	103.32	107.5	103.56	101.14	101.57	102.52	104.68	104.26	105.45	102.47	105.19	104.01	105.1	102.96	104.73	103.25	103.61	100.35	105.13	103.78	104	106.73	106.48	105.25	104.33	106.78	104.34	107.63	102.84
106.94	101.57	104.62	107.91	104.4	105.76	109.8	105.05	103.23	106.52	108.41	104.76	105.73	105.73	108.4	107.06	108.38	107.21	105.88	107.48	106.95	108	104.78	105.53	106.47	110.82	105.8	106.9	105.69	105.33	107.24	109.22	105.57	105.18	105.26	106.67	108.53	108.59	107.04	106.93	107.43	103.56	107.47	103.1	105.58	105.45	106.1	104.41	108.78	106.96
109.77	110.31	109.05	109.15	110.64	113.07	110.77	109.37	110.48	111.31	108.46	110.6	110.88	109.47	109.63	109.61	112.11	111.08	108.67	109.33	112.24	111.62	112.41	109.58	109.58	111.11	110.72	111.75	112.58	109.65	108.59	109.98	106.87	111.04	111.48	113.24	108.28	110.5	109.58	108.17	109.66	110.49	111.45	111.1	110.48	109.12	110.74	107.77	112.94	110.44
113.08	112.47	112.51	109.21	110.18	108.86	112.76	113.32	114.54	112.58	108.54	111.09	109.94	110.77	109.67	112.44	112.89	115.14	110.8	110.68	110.25	111.58	111.35	109.19	112.58	113.3	110.33	112.97	107.5	111.1	110.3	114.08	110.24	112.66	110	109.96	111.06	111.77	109.09	113.72	110.42	109.51	112.54	108.52	108.59	108.74	113.6	111.47	108.73	111.32
109.95	106.53	114.39	113	112.72	110.58	112.51	107.03	110.81	113.36	112.57	110.19	108.05	111.93	111.09	110.17	109.66	109.91	110.68	111.44	112.29	110.64	111.55	110.17	111.68	112.36	113.3	115.41	108.25	110.55	110.78	111.76	111.15	111.87	110.01	107.83	109.42	113.31	111.01	109.61	114.25	112.27	109.59	111.36	114.28	106.81	109.9	107.3	112.63	109.04
105.92	106.39	105.76	105.58	105.99	105.23	105.37	103.91	106.27	104.23	105.11	106.71	106.91	107.58	104.09	104.93	105.05	104.72	107.65	105.22	107.15	105.56	106.01	105.55	105.97	107.2	109.41	105.55	102.68	104.76	105.33	107.2	105.99	103.74	106.42	105.47	104.66	109.2	105.87	106.26	105	105.15	104.13	105.33	105	108.59	104.26	106.34	107.69	99.947
102.6	107.21	105.93	105.66	101.31	107.75	103.91	106.04	107.08	106.28	108.1	105.29	104.71	106.23	107.12	106.51	103.64	109.88	107.33	104.43	105.73	107.92	107.07	105.74	107.87	105.68	105.83	107.1	104.2	105.9	104.56	106.46	106.18	103.49	107.03	108.43	105.84	107.96	102.78	106.5	104.24	106.65	105.46	106.36	102.59	108.13	104.6	103.48	106.9	108.44
112.74	112.86	112.51	113.46	110.49	111.7	110.4	106.96	112.74	112.87	111.7	111.17	111.14	110.62	108.37	107.92	114.6	109.59	111.84	110.56	113.23	112.96	110.39	112.26	112.07	115.3	110.26	114.11	114.24	110.28	110.79	114.72	109.52	111.83	110.57	113.19	108.81	111.5	109.57	111.24	112.67	111.27	112.69	114.69	109.62	112.06	109.33	112.19	110.06	112.73
114.05	115.08	110.77	110.4	112.5	113.1	109.18	114.71	108.52	115.3	109.68	109.96	111.87	111.89	113.27	112.91	111.18	111.41	112.48	110.08	111.08	110.96	112.59	110.76	110.07	114.71	109.54	111.54	112.34	109.21	110.8	114.44	109.35	112	113.24	111.7	113.33	113.42	113.65	111.87	111.35	113.32	112.53	111.15	110.75	112.99	112.89	111.29	110.27	114.64
109.5	113.5	112.22	110.79	112.28	111.41	110.18	110.25	110.3	112.41	113.48	110.6	113.01	114.06	110.54	113.86	110.64	114.46	110.47	114.27	109.5	109.47	112.06	112.89	112.01	113.4	111.96	112.36	113.01	113.4	113.63	113.06	110.78	112.26	110.07	111.18	113.56	111	112.73	110.67	110.45	112.15	111.02	111.84	113.36	110.77	111.45	110.8	108.99	111.71
103.05	105.72	101.11	104.2	105.51	105.09	102.89	108.4	102.46	102.38	107.66	105.8	106.32	104.06	104.65	105.13	104.93	104.42	107.7	102.26	105.37	104.06	104.52	107.15	102.95	103.79	103.57	101.21	105.08	101.43	104.15	105.59	107.23	104.65	104.25	103.73	103.23	101.85	103.62	102.6	104.04	105.01	104.94	103.96	106.29	102.57	104.32	106.05	105.72	108.37
97.772	99.897	100.55	101.28	99.772	100.6	100.91	100.29	101.23	101.53	95.831	102.3	101.52	101.66	101.43	102.96	98.666	98.764	99.716	100.76	98.927	103.66	102.81	97.237	100.25	99.237	100.68	97.823	97.791	99.248	99.58	101.04	100.63	95.573	103.39	100.26	100.86	99.857	98.665	98.227	100.45	98.67	99.54	102.69	98.079	99.023	102.83	99.226	97.777	100.79
108.75	104.87	107.38	106.53	107.42	106.04	107.35	105.44	105.02	105.63	104.28	106.59	106.75	106.08	103.8	103.91	109.75	105.47	102.48	107.42	106.89	107.06	107.2	103.95	106.82	105.12	106.81	107.29	105.61	102.34	106.32	108.07	106.23	105.16	107.11	106.26	110.02	106.69	106.25	104.43	104.48	104.62	108.11	103.19	106.65	105.51	105.43	104.69	106.36	104.09
107.4	105	108.68	104.31	106.73	102.93	109.05	106.61	105.47	103.98	107.2	105.83	103.87	106.92	110.67	106.35	103.97	104.03	104.68	102.62	107.89	109.3	103.88	107.92	105.63	106.68	107.25	106.49	104.99	107.07	102.83	108.07	108.28	106.51	108.45	105.44	104.63	107.7	106.14	104.57	107.86	107.12	102.58	104.6	104.92	106.31	108.66	104.72	102.63	109.7
98.782	101.19	100.56	100.04	100.65	98.04	101.56	100.07	97.741	100.42	102.49	97.769	100.17	100.22	100.58	102.58	96.873	100.85	100.21	101.49	98.835	96.928	99.927	100.66	97.87	100.17	99.823	99.333	100.8	101.26	100.17	98.912	100.37	102.76	100.19	100.84	97.317	101.37	102.42	101.84	98.931	102.01	99.148	99.226	99.302	101.89	99.751	99.064	98.985	99.239
107.01	105.68	106.2	109.11	102.43	104.41	105.14	105.1	101.28	105.69	104.64	103.99	104.47	108.06	108.17	106.53	106.93	104.7	103.95	107.92	104.32	106.69	107.04	103.53	104.46	104.75	103.81	106.18	103.25	101.62	108.35	106.64	106.61	104.81	104.58	107.77	104.28	105.37	103.71	105.92	103.32	108.48	105.82	105.51	106.01	106.46	104.66	101.24	106.64	106.34
103.16	107.6	104.11	104.33	106.46	102.83	104.58	102.17	101.5	105.38	104.17	105.49	102.3	105.3	104.03	106.15	106.49	105.92	101.93	105.98	103.82	104.95	103.23	104.02	103.6	107.38	105	102.74	103.8	104.54	104.89	103.09	107.89	102.7	104.25	100.96	101.58	103.44	102.42	105.45	108.24	107.22	101.78	99.762	104.3	105.22	106.25	104.21	102.65	103.24
95.828	97.853	101.31	98.769	101.04	101.32	100.55	100.51	97.774	100.94	98.802	101.33	97.195	100.9	100.17	101.45	99.811	101.4	99.994	101.66	100.48	102.63	96.581	99.262	98.666	101.97	101.4	101.84	100.31	100.2	103.07	97.756	98.799	100.89	99.41	100.71	101.12	102.32	101.6	102.37	99.562	100.07	98.717	96.099	101.32	101.39	101.9	99.182	102.31	98.571
105.64	107.72	107.04	108.52	104.33	107.57	107.77	107.23	104.76	104.57	106.06	105.32	105.86	107.37	108.16	104.74	104.19	105.76	106.14	104.29	106.17	106.41	109.73	107.98	105.73	107.29	104.61	104.07	103.98	103.84	103.76	105.76	106.07	103.71	105.38	109.51	104.11	106.61	106.89	108.26	110.49	105.82	103.57	105.46	107.34	105.35	105.91	108.52	104.02	104.93
107.47	104.48	104.9	103.3	105.92	105.12	108	107.62	108.06	105.15	110.45	108.55	110.77	103.88	108.47	106.03	107.34	109.03	107.16	106.52	105.23	105.84	106.02	104.71	106.3	106.52	107.48	103.25	110.93	107.42	108.76	108.54	109.19	107.24	107.21	106.43	104.99	108.42	105.78	107.24	107.39	104.12	108.02	109.18	105.94	106.05	107.21	103.59	108.07	106.74
105.91	106.26	105.05	107.57	106.64	104.87	108.01	107.12	106.84	107.94	106.47	104.04	103.99	106.14	104.94	106.66	102.66	107.36	104.15	108.31	107.16	105.14	106.49	105.18	105.74	108.7	107.56	103.37	104.81	107.03	106.9	105.64	107.22	104.22	105.6	107.54	104.14	109.08	106.6	105.98	102.59	106.13	109.41	106.68	105.51	109.21	104.86	107.74	107.08	104.82
112.14	113.63	111.93	109.73	111.41	109.14	110.36	109.93	108.36	110.09	112.86	108.95	110.75	112.6	113.85	112.87	113.49	114.57	110.09	111.41	109.7	110.05	109.39	109.85	108.41	110.02	110.62	110	115.52	115.22	111.04	111.32	114.65	113.22	109.99	110.73	114.7	109.6	111.32	111.14	110.82	110	107.47	109.87	108.91	113.82	110.31	109.8	111.78	111.27
104.71	106.63	105.81	103.31	108.85	105.49	108.41	108.08	104.11	108.71	105.55	107.26	102.06	107.93	101.98	103.25	104.45	105.4	104.15	109.86	103.42	106.93	109.11	106.35	106.07	103.37	104.2	108.41	104.79	108.04	104.72	104.82	104.65	106.45	103.49	106.41	103.74	106.66	108.49	106.88	109.2	105.11	106.48	104.57	108.1	107.08	102.99	106.86	105.7	107.85
101.27	100.21	96.289	98.572	98.572	97.594	101.49	99.799	103.03	100.84	98.514	101.64	102.54	100.72	99.303	100.97	104.34	98.35	101.79	103.61	101	102.79	101.29	99.002	101.12	98.07	101.02	99.225	95.803	99.405	99.184	101.43	100.75	101.55	98.074	101.21	99.861	95.618	102.79	101.16	100.22	100.38	99.808	101.35	98.639	101.5	99.922	100.06	101.98	99.681
113.72	110.53	114.27	113.72	114.15	111.41	111.23	114.25	109.71	113.37	109.61	111.24	108.72	112.24	113.77	115.42	109.77	113.04	109.28	112.34	111.47	111.82	108.69	112.47	111.19	111.6	110.45	112.71	109.33	112.61	113.61	111.2	109.2	110.96	110.35	112.49	110.39	112.49	112.69	112.98	110.67	111.77	112.44	111.42	111.49	109.94	115.13	111.91	113.94	108.31
113.07	107.98	108.15	109.48	109.63	111.6	111.32	109.59	111.03	110.7	109.54	110.15	113.36	110.59	114.6	113.06	107.92	109.1	113.44	111.23	111.28	111.63	110.47	112.66	109.37	110.41	113.51	109.28	111.59	108.06	114.45	116.94	107.28	113.85	111.84	109.37	112.57	109.08	114.09	111.92	112.84	108.83	109.17	113.2	110.69	112.24	107.52	109.3	111.31	112.96
105.69	108.07	107.02	105.27	106.29	105.13	106.9	104.81	108.89	108.8	105.7	105.73	109.26	107.13	105.65	102.71	107.87	103.92	107.56	108.46	105.14	106.34	105.67	106.41	104.43	105.47	103.89	107.15	106.82	106.72	104.92	107.82	106.9	109.09	105.61	106.55	106.3	106.02	102.05	107.27	106.75	103.14	111.29	109.4	106.19	107.76	103.97	103.92	103.62	103.71
99.613	100.01	99.974	101.64	98.805	98.482	102.44	101.26	99.403	100.78	95.441	104.29	100.28	98.233	101.25	98.239	100.12	100.26	100.14	99.728	97.696	96.55	103.1	101.24	99.224	98.819	97.025	99.657	100.98	97.952	100.79	99.883	101.45	98.514	99.209	99.492	101.98	98.697	97.404	101.01	101.05	98.715	100.91	98.624	99.58	102.77	101.6	101.06	98.115	96.172
115.61	117.58	116.92	115.41	116.25	116.83	116.01	114.14	117.73	115.05	116.53	117.62	119.23	115.15	118.06	115.85	118.66	115.42	116.63	116.26	115.34	117.24	116.9	113.24	115.13	116.82	116.05	116.13	117.73	116.79	115.12	114.54	116.72	118.09	116.39	119.85	116.36	114.35	118.05	115.99	117.41	116.83	119.78	114.89	115.34	115.23	117.55	116.59	118.58	116.31
110.72	110.02	111.59	108.2	110.41	108.14	111.6	107.21	112.04	111.72	112.4	107.37	111.56	111.09	108.74	112.75	109.31	112.21	107.96	112.31	109.13	114.11	111.05	108.27	115.77	108.63	112.71	111.42	110.54	110.73	109.1	108.26	113	109.83	111.15	111.22	109.2	112	112.63	111.87	113.91	110.35	111.03	108.22	110.97	109.06	108.45	110.97	110.88	112.82
114	110.48	109.92	115.47	110.1	115.29	111.63	112.69	113.32	108.97	112.06	109.86	114.2	113.44	117.02	113.52	111.32	113.16	112.51	110.28	112.89	113.46	111.3	116.24	112.07	112.86	114.94	111.01	113.83	114.96	112.93	114.03	113.15	112.3	109.92	108.61	112.28	115.5	113.93	112.91	110.4	113.7	113.44	112.92	111.6	112.89	114.3	113.56	110.91	113.46
115.7	120.04	118.56	117.15	113.9	116.27	116.02	120.12	118.21	115.9	116.88	115.07	118.36	118.72	119.92	120.08	119.09	118.95	115.3	116.37	115.84	117.96	120.66	117.91	115.99	118.72	115.81	118.91	118.39	118.05	119.16	118.25	112.58	115.6	117.99	119.34	115.81	117.9	121.5	117.51	114.8	121.19	119.01	117.8	116.91	117.32	118.01	122.17	116.82	118.05
109.67	113.43	113.72	112.52	113.26	109.17	111.72	113.41	112.26	115.88	114.81	106.73	112.22	111.73	111.36	108.23	114.08	110.29	109.73	110.81	112.39	111.56	114.13	111.4	112.72	112.35	111.76	110.01	111.61	113.59	114.04	112.98	112.22	113.56	114.08	110.35	113	111.42	109.07	111.95	113.5	113.99	110.12	115.18	114.07	116.77	111.13	110.18	113.14	113.08
107.5	104.97	103.91	102.26	105.54	104.35	105.4	107.58	108.51	102.69	106.98	108.05	105.02	108.41	104.22	105.94	107.81	104.32	105.43	103.91	107.63	105.88	106.89	102.13	105.05	102.38	104.97	107.14	105.66	105.43	102.38	106.59	106.37	105.74	104.74	106.55	107.8	102.48	108.11	103.76	104.73	102.63	106.44	107.46	106.08	105.48	107.07	107.94	103.65	102.4
99.178	100.12	98.755	98.992	102.15	101.13	96.47	101.95	101.18	100.67	101.08	97.245	100.38	99.039	99.184	101.42	97.9	96.111	97.926	99.637	96.916	98.003	100.69	98.664	99.782	101.28	104.49	98.054	101.92	101.77	98.369	101.55	100.51	98.25	98.932	101.38	98.645	100.25	98.854	100.09	101.17	99.726	100.25	101.47	101.15	100.11	100.45	101.67	101.25	98.046
111.44	113.04	117.2	112.82	110.73	111.83	113.63	112.48	112.81	113.98	112.39	110.48	109.02	107.92	111.42	110.52	108.25	111.45	112.13	112.57	112.03	110.72	113.52	111.75	113.31	111.7	108.03	110.67	110.84	109.86	108.41	114.18	109.92	108.08	110.86	109.43	111.59	112.26	111.49	114.76	113.12	111.31	111.27	109.48	109.78	112.86	112.09	108.18	109.55	110.45
107.75	101.7	104.33	103.21	102.09	104.85	105.89	104.35	102.06	103.94	102.37	105.18	102.57	104.22	104.22	105.75	104.39	104.72	106.73	105.08	105.41	108	102.24	103.41	103.21	103.9	104.09	103.06	104.05	101.6	104.68	103.76	103.46	103.38	102.21	103.36	103.25	102.9	105.13	105.88	105.1	106.24	101.15	105.12	106.19	103.44	105.93	102.67	102.14	103.61
107.09	105.69	105.33	107.27	107.01	100.02	107.34	106.55	106.47	104.14	105.65	108.93	103.91	107.66	105.74	108.78	104.65	107.5	105.12	103.77	106.04	103.83	106.21	107.14	106.78	105.83	105.52	103.32	101.92	105.67	107.32	104.34	107.38	104.63	105.55	104.75	105.15	104.58	104.48	105.32	103.17	103.21	102.33	101.83	102.81	102.01	105.99	102.95	104.59	108.84
104.58	105.77	106.24	109.84	106.73	105.93	107.03	106.27	109.75	104.84	106.13	107.74	104.06	106.45	106.01	108.77	107.13	104.65	105.85	104.43	105.04	104.29	102.59	106.03	104.5	104.46	107.83	105.45	107.71	106.88	106.15	107.04	104.71	107.14	106.98	109.56	107.65	107.09	109.84	107.32	108.4	108.79	104.29	106.71	105.67	110.79	108.36	103.95	108.19	108.13
106.72	105.96	108.02	103.4	105.83	105.9	103.74	106.58	106.07	102.73	105.04	104.67	105.51	105.53	103.9	104.52	102.2	103.65	105.02	104.97	100.76	103.42	105.96	105.7	102.45	105.3	107.05	104.01	104.48	106.32	104.34	105.93	106.62	107.59	104.26	103.9	106.72	104.67	105.89	104.97	102.37	105.71	108.07	104.48	104.01	107.61	102.87	105.81	104.04	102.99
111.96	110.65	112.93	110.27	109.36	108.73	110.82	109.63	111.21	115.49	111.65	110.4	115.96	110.41	113.6	110.55	114.46	113.73	111.15	112.39	112.62	113.46	109.63	110.84	110.15	112.54	111.98	115.15	109.64	108.18	115.42	113	108.36	110.02	110.52	109.84	114.62	111.3	114.29	113.96	112.09	112.29	113.11	110.9	114.8	110.77	113.31	109.99	112.45	109.27
107.8	104.55	106.58	104.49	104.59	105.9	107.03	104.61	108.84	107.33	104.46	104.84	107.06	104.68	107.12	106.28	102.03	106.75	105.19	104.8	104.62	105.15	107.07	107.22	107.3	108.37	108.27	109.23	105.83	105.58	106.49	105.21	106.76	102.94	109.41	107.7	105.54	105.6	105.21	105.17	106.12	106.56	105.52	101.99	105.52	105.14	105.57	107.66	104.63	103.51
105.99	103.5	103.45	104.44	107.96	105.3	104.54	107	107.81	108.84	106.04	100.58	105.98	105.49	106.31	105.79	104.07	104.47	106.18	107.5	103.31	106.97	107.38	103.83	105.26	105.67	106.09	108.08	106.13	104.54	106.1	109.66	104.73	106.56	105.29	105.86	104.96	105.97	106.94	106.31	107.03	106.88	106.19	106.42	105.59	106.65	104.41	102.21	106.04	101.65
112.72	113.53	112.63	110.51	113.09	114.06	111.23	109.73	112.44	110.58	112.98	111.41	112.14	111.12	113.76	111.39	111.07	113.77	109.99	114.17	113.5	109.88	112.53	116.19	113.25	111.8	111.55	112.35	110.32	112.74	111.8	115.08	110.7	111.72	114.45	110.13	114.65	111.5	112.02	111.99	108.65	111.05	114.96	113.63	114.18	109.84	115.42	110.38	113.94	109.86
106.34	106.07	105.57	105.52	104.24	108.42	106.19	107.67	107.16	104.7	103.53	107.03	103.84	106.3	106.78	106.17	110.71	108.83	107.2	103.55	104.78	105.55	104.91	104.84	109.05	104.83	108.52	107.02	103.23	103.63	106.48	103.67	106.64	106.32	106.04	104.95	105.56	105.09	105.79	102.22	102.45	107.69	106.31	105.45	105	104.47	104.13	108.13	108.66	103.96
103.57	107.04	107.38	108.29	107.65	108.5	107.03	106.89	108.9	106.03	106.67	106.55	103.61	100.98	107.22	110.06	107.12	105.18	107.51	108.61	104.84	107.5	105.46	107.34	107.27	106.18	106.01	108.49	107.14	106.11	106.2	105.67	105.69	107.22	104.67	109.99	106.07	104.45	105.51	104.19	106.13	106.8	104	109.12	108.39	104.44	106.7	104.63	105.79	105.37
109.32	104.31	108.43	107.36	108.96	106.35	103.17	109.25	106.33	107.02	105.45	105	106.27	106.3	106.97	109.39	104.7	107.02	106.64	106.21	105.84	104.26	109.44	103	105.39	105.77	105.75	103.71	106.11	104.86	105.19	106.36	110.74	110.23	105.26	104.17	107.18	104.52	101.04	105.7	103.69	102.84	104.67	103.84	107.55	106.16	104.7	106.99	108.23	108.86
110.9	110.41	112.46	109.2	111.23	112.01	107.05	111.26	110.28	109.51	108.08	107.49	114.97	110.31	111.03	107.23	110.07	109.39	110.29	110.35	112.88	113.52	109.21	108.59	109.2	108.98	113.58	110.64	109.47	112.52	108.54	110.89	108.73	112.28	112.79	109.75	110.83	106.89	109.56	111.09	111.16	108.07	109.7	111.51	110.56	110.39	110.74	108.59	111.1	111.7
106.91	104.15	103.08	105.29	106.08	105.18	105.12	105.5	106.7	106.26	108.48	108.55	108.51	106.03	108.46	105.85	106.98	107.33	104.58	106.18	102.81	103.4	104.87	106.79	109.22	105.57	106.89	107.27	105.27	106.46	107.45	105.68	104.91	106.24	106.51	106.92	103.51	106.73	104.94	104.85	107.99	105.68	103.23	106.43	109.32	105.67	106.25	104.54	108.93	107.31
106.06	104.83	104.32	106.06	105.47	109.81	106.47	105.89	107.41	108.82	106.07	109.99	106.89	105.44	104.93	104.39	102.27	105.67	105.21	103.2	107	105.51	106.86	103.82	107.24	103.8	105.07	106.24	108.59	108.55	108.55	103.99	105.45	108.15	108.65	107.22	105.65	105.85	105.96	108.16	106.32	104.74	109.62	108.49	107.15	107.65	107.53	105.12	105.36	105.2
114.87	111.77	112.87	112.4	108.58	110.84	111.77	108.73	109.55	113.22	110.21	111.79	109.26	110.16	111.38	110.72	109.42	110.25	112.21	113.03	115.37	110.27	109.56	108.76	109.87	111.97	112.71	109.13	113.2	112.6	112.92	111.37	112.05	111.43	112.28	115.02	114.09	108.01	113.52	110.24	114.77	112.63	113.63	111.12	114.15	114.14	109.89	111.54	111.3	112.05
104.41	103.92	106.15	103.42	105.63	107.44	103.64	103.57	106.16	105.38	106.13	108.28	105.48	104.67	107.55	105.6	104.96	103.63	106.6	103.62	106.57	103.59	108.86	102.73	106.71	105.77	105.31	104.39	106.52	105.39	104.55	110.02	99.402	106.88	105.73	106.32	107.81	109.78	105.53	105.6	105.73	105.17	106.7	108.58	107	104.8	104.5	105.95	109.05	107.26
110.75	109.49	110.74	113.91	112.94	112.22	112.87	113.54	115.02	112.52	113.2	113.21	115.71	116.93	113.4	112.99	114.05	113.69	111.5	112.12	112.72	109.6	114.51	112.1	112.04	113.09	114.29	115.38	111.42	111.28	112.79	109.66	117.23	114.29	114.42	113.45	113.55	110.84	112.95	113.06	111.78	116.12	113.14	110.36	113.31	112.77	112.38	114.16	114.14	109.89
99.386	102.13	102.52	102.44	100.1	101.49	98.529	99.665	98.963	98.519	99.793	100.6	102.66	102.54	100.53	97.605	100.09	98.159	97.855	97.237	98.794	100.56	102.93	99.878	99.922	99.553	101.88	100.01	99.972	95.616	99.653	99.553	99.239	99.511	97.788	101.55	97.56	98.046	98.824	98.917	97.093	98.479	101.58	98.484	98.483	98.095	100.98	99.477	98.849	101.03
113.08	110.6	112.06	113.08	113.62	110.99	112.19	112.91	114.94	110.38	110.3	109.67	111.12	114.5	111.89	110.92	113.96	110	111.11	110.12	114.31	110.3	110.85	108.85	110.41	111.4	113.02	113.69	112.84	108.49	111.22	109.71	113.52	112.82	110.05	112.62	110.24	107.62	109.4	110.5	112.73	110.83	111.01	113.65	113.14	112.74	108.51	109.41	111.64	111.89
103.76	105.81	106.25	106.37	104.7	102.26	103.11	103.58	105.06	102.83	105.38	102.85	105.94	105.1	105.04	103.45	105.96	102.95	106.5	102.75	104.82	99.506	104.09	106.94	105.08	107.05	104.84	102.25	104.72	102.96	104.41	105.15	105.96	100.79	106.15	102.09	104.29	107.81	105.61	107.6	103.01	108.2	104.56	105.07	106.27	104.64	105.68	107.66	105.33	100.62
105.02	105.38	108.08	104.23	107.62	104.3	103.96	106.03	105.87	105.76	106.07	106.59	107.23	103.18	106.58	103.26	106.14	104.26	108.74	107.35	105.64	106.29	107.86	104.45	104.57	104.82	102.67	107.23	106.82	105.39	107.37	105.49	105.13	105.96	107.49	104.17	105.13	105.66	104.29	103.88	104.07	105.3	103.18	105.81	105.7	103.78	105.31	104.54	106.27	105.07
113.26	111.73	114.14	113.78	110.06	111.02	111.96	112.19	109.4	112.59	109.12	109.9	108.75	115.08	112.3	108.99	110.1	111.59	109.62	112.06	112.64	112.43	110.17	111.83	110.56	111.31	112.45	111.88	111.48	108.42	114.77	112.69	111.88	113.95	107.96	115.9	111.55	110.07	112.29	113.28	110.25	113.9	112.85	112.83	110.68	107.19	111.44	109.99	112.65	111.42
112.44	111.44	109.2	111.85	110.52	112.21	114.6	111.64	112.43	113.71	113.71	112.68	112.93	110	112.03	110.3	111.71	111.2	111.34	114.82	108.99	110.78	111.77	112.4	112.65	112.2	112.26	111.03	109.61	107.31	110.38	111.2	113.66	112.34	111.93	109.94	113.49	111.29	110.99	110.18	113.74	108.13	112.39	110.35	111.67	110.2	113.65	109.69	115.84	113.07
99.604	100.21	101.13	99.286	100.38	98.175	104.25	100.99	98.321	101.21	100.62	101.83	101.78	100.74	100.32	102.95	102.74	101.2	99.609	100.38	98.396	95.499	100.39	103.22	99.902	100.71	98.262	96.207	99.656	98.77	98.814	99.827	96.393	98.636	103.02	100.24	99.997	100.29	97.838	97.524	97.112	99.817	102.16	98.958	103.1	100.16	100.3	100.03	100.26	98.725
107.17	108.44	106.88	103.38	107.37	108.06	106.54	108.61	107.07	109.06	106.83	104.81	107.99	107.27	108.28	106.16	104.39	110.39	105.44	105.44	105.26	103.76	106.09	104.99	104.79	104.73	107.55	108.77	108.96	106.68	104.12	108.66	105.36	107.01	102.9	105.64	105.82	108.12	106.9	106.52	105.56	106.28	106.91	107.98	107.3	107.49	104.25	108.73	105.3	105.8
114.64	118.89	116.55	117.02	117.5	119.19	118.67	119.29	114.95	120.61	120.44	117.73	116.4	121.2	116.63	120.83	118.04	120.07	116.85	120.57	119.92	119.08	117.21	118.18	116.2	116.05	117.05	115.87	117.31	116.82	118.4	121.56	119.17	116.22	117.36	115.65	114.37	116.35	119.7	115.7	116.95	115.74	119.81	118.17	118.62	118.33	116.76	117.97	116.24	116.4
104.07	104.64	106.46	105.39	105.96	104.53	106.29	106.68	105.46	107.57	103.23	105.24	103.21	106.06	106.76	103.66	107.98	108.7	107.34	101.85	104.95	103.99	104.68	104.07	104.77	110.5	104.68	105.07	103.92	106.34	104.17	101.12	106.63	101.45	103.69	104.77	104.48	103.13	105	106.61	102.53	105.14	104	103.4	103.08	100.84	105.13	106.39	104.64	102.37
114.35	111.79	111.91	110.81	113.35	109.94	110.87	108.87	115.02	112.59	114.36	112.19	108.02	113.58	110.03	112.91	112.05	113.01	113.12	111.36	113.18	111.69	112.61	112.56	112.7	114.16	111.22	111.22	109.33	111.2	115.32	109.74	110.72	113.2	113.37	114.77	113.24	112.92	112.22	112.43	111.83	110.81	113.42	110.83	111.67	113.94	111.03	113.78	113.61	112.49
107.85	105.43	109.54	108.04	109.13	105.26	103.85	107.22	103.86	105.04	106.14	104.85	105.67	107.51	106.88	105.44	106.11	106.87	106.73	104.42	108.33	107.11	108.62	106.22	107.46	105.86	105.18	103.83	106.83	106.96	109.86	106.45	104.49	104.63	104.66	103.77	110.28	103.86	108.09	108.44	105.41	106.03	108.38	107.72	106.14	109.65	107.85	107.5	103.06	105.15
101.91	97.772	98.256	101.43	102.7	96.31	99.789	97.738	103.31	99.136	100.21	101.53	101.37	99.406	103.51	101.79	99.577	100.01	101	95.642	100.5	98.884	97.926	100.99	102.39	103.35	102.89	100.31	100.36	100.44	99.403	99.707	96.601	102.03	99.609	97.4	104.52	99.674	100.93	98.007	101.81	100.93	100.26	104.46	98.967	99.783	100.48	99.176	99.997	103.17
103.05	105.22	103.61	105.72	107.57	107.14	105.12	107.1	104.81	106.18	106.31	106.82	106.68	103.68	106.53	105.63	104.96	107.76	105.82	108.18	106.76	105.65	104.27	104.66	106.97	107.11	108.81	103.92	105.73	104.48	106.8	103.81	106.35	106.1	105.06	107.88	104.61	108.17	105.41	104.82	106.13	105.52	105.64	104.88	103.74	107.59	107.3	106.32	104.21	106.9
100.99	106.75	103.29	103.22	104.5	104.63	104.94	101.4	107.02	104.26	99.875	104.3	103.36	102.91	104.12	105.47	104.74	104.68	108.2	101.11	106.53	101.48	104.56	101.91	104.6	105.06	104.08	104.8	104.54	106.37	105.19	103.6	104.47	102.58	103.8	103.67	106.52	103.91	103.32	105.15	103.04	104.18	107.43	105.9	105.29	103.4	102.07	106.4	107.67	105.82
104.56	102.04	105.72	105.24	105.72	101.66	104.17	103.92	104.62	103.08	104.23	99.977	105.33	104.15	104.31	105.54	100.89	104.73	106.61	104.14	104.21	103.19	106.11	103.15	103.58	102.85	106.94	105.15	103.5	102.52	104.41	108.08	102.21	104.9	102.74	102.95	103.71	107.86	104.08	106.22	103.24	104.51	103.59	102.29	104.15	101.52	103.71	101.45	102.74	105.41
105.1	103.9	104.62	107.31	106.87	103.41	110.16	104.16	104.78	104.6	104.28	103.93	104.81	105.62	102.15	106.97	104.86	106.72	107.67	106.99	102.71	105.41	102.13	106.41	103.17	103.57	107.52	105.84	104.93	106.54	105.13	105.92	105.91	103.55	101.86	104.4	102.31	105.71	103.79	103.32	103.64	105.81	106.76	101.6	107.13	105.02	104.44	102.49	108.73	104.55
113.46	110.7	113.97	113.26	110.26	111.63	113.09	110.94	111.45	110.94	110.85	111.3	112.8	111.01	116.14	111.06	110.13	109.08	110.33	114.16	109.96	113.65	113.33	110.83	113.52	114.56	109.87	113.13	109.7	113.28	113.78	111.57	112.46	112.43	110.21	111.3	110.53	111.7	110.74	116.21	106.85	111.64	110.47	108.4	113.44	113.28	112.5	114.2	113.25	112.11
110.87	114.7	110.71	109.29	109.98	112.32	110.55	114.55	110.63	113.47	109.1	110.99	116.1	112.32	111.19	112.71	109.66	111.51	113.79	113.44	112.63	113.74	111.19	109.14	109.96	114.13	111.49	110.9	113.82	112.35	110.29	111.44	111.72	113.36	109.97	109.17	114.01	111.67	111.79	115.08	109.65	109.99	110.72	113.13	111.84	111.96	110.55	112.74	113.99	110.07
99.844	99.957	101.14	100.44	101.51	99.637	101.54	99.859	103.89	100.17	100.08	99.466	103.22	102.41	96.49	99.427	101.5	99.06	100.14	102.01	101.33	96.802	102.81	98.996	102.16	97.043	104.11	100.45	101.16	100.12	101.77	99.047	100.85	100.62	100.81	99.199	100.47	99.882	103.33	100.76	101.2	100.86	102.3	101.36	100.72	101.19	101.21	102.26	98.739	98.209
110.43	114.24	110.04	108.48	110.42	113.12	109.63	109.99	112.48	111.79	114.36	110.8	115.7	112.78	114	113.47	111.59	112.48	109.91	113.85	113.44	110.93	112.42	111.22	110.92	113.07	110.56	112.18	111.31	114.49	110.85	114.65	109.26	111.75	111.42	105.61	111.93	113.24	111.05	110.99	112.23	108.3	110.15	110.42	115.61	110.89	108.53	106.95	108.65	111.34
107.61	108.08	104.44	109.48	107.51	110.11	105.92	106.24	107.73	109.24	106.29	103.95	108.99	107.91	104.21	107.56	105.42	106.38	105.74	108.4	109.82	110.3	107.75	109.02	107.44	105.75	106.96	109.42	106.59	107.46	105.95	106.33	108.34	105.65	105.86	105.95	107.26	107.83	109.18	109.32	109.57	107.99	106.45	104.96	108.52	110.86	107.57	107.22	108.51	110.1
106.1	102.98	105.86	104.54	105.68	109.08	107.6	102.52	108.17	106.24	104.79	109.07	103.88	106.68	105.55	107.32	106.17	105.33	110.25	109.05	104.98	103.86	104.8	103.87	104.85	106.58	104.15	106.52	109.44	106.5	104.06	109.96	103.99	106.28	103.73	106.54	104.33	104.63	104.73	108.35	103.99	110.33	105.29	104.02	102.94	107.15	104.94	109.58	105.7	103.03
109.34	112.77	113.99	111.06	111.22	113.46	112.59	113.02	114.74	109.92	114.26	114.54	112.95	114.4	112.5	111.78	110.18	111.15	112.84	111.62	112.62	110.26	112.87	110.49	111.2	107.11	110.66	110.78	111.54	112.37	109.5	110.66	112.55	110.52	108.12	113.18	114.66	114.59	116.56	111.29	112.6	111.35	114.87	111.62	114.31	113.74	111.73	113.71	112.36	111.07
110.56	103.39	105.64	109.15	106.52	108.39	107.29	105.11	109.12	103.67	107.29	106.88	109.19	105.63	107.11	103.82	105.28	105.03	107.79	109.35	107.75	105.06	108.26	104.51	108.83	105.28	105.3	103.08	107.84	107.17	106.82	106.24	107.57	107.36	103.69	106.54	104.78	103.12	107.43	105.59	109.72	105.74	107.07	107.11	109.29	107.46	107.65	105.84	109	104.13
111.92	113.11	111.95	111.37	109.66	110.88	111.94	111.96	109.91	112.46	111.1	109.43	112	113.04	108.76	110.77	110.79	107.17	110.69	114.08	111.28	112.26	109.49	114.12	110.2	112.31	111.75	112.36	112.22	110.83	114.95	112.4	109.91	111.39	111.09	109.71	111.1	111.58	107.88	111.52	112.22	116.02	111.52	111.51	112.83	111.56	110.6	111.47	111.17	112.99
104.78	107.04	104.48	105.07	107.96	108.54	105.33	105.17	105.52	106.74	105.99	108.6	106.82	108.51	107.12	106.23	107.3	106.08	107.74	109	111.54	109.13	108.99	106.22	106.82	109.03	104.12	104.51	108.72	105.14	105.24	107.08	104.42	106.06	105.25	103	107.15	109	106.37	107.65	105.46	105.67	104.98	106.59	107.63	106.66	107.97	110.62	109.2	103.68
107.4	105	103.35	103.72	104.93	102.55	104.45	102.67	99.653	101.98	103.09	106.82	104.44	104.53	103.12	107.23	103.66	104.95	103.48	103.69	102.47	107.05	105.46	104.12	103.76	105.15	103.08	103.06	100.43	102.56	104.66	101.51	105.13	104.6	107.38	103.75	102.81	103.61	104.29	103.9	103.18	107.73	106.15	104.13	105.14	103.69	102.81	106.01	106.19	105.18
110.13	110.77	110.56	108.56	109.9	107.38	111.51	109.29	108.89	109.52	108.32	108.73	107.86	112.29	108.64	108.91	111.28	109.5	110.92	113.79	112.18	111.62	109.34	107.22	108.14	108.31	110.79	106.71	108.59	109.42	111.87	106.47	106.41	108.75	109.17	109.37	109.59	110.47	111.31	112.18	109.25	109.84	110.91	107.46	109.63	109.58	106.97	109.26	105.02	109.51
112.36	114.03	113.84	115.68	109.77	110.49	112.04	111.67	113.55	110.79	111.56	115.22	112.04	112.62	114.44	109.63	113.3	116.25	114.61	111.4	115.57	113.37	109.82	113.14	114.08	113.2	115.22	110.12	111.2	113.65	115.19	114.84	114.42	113.43	111.65	113.01	112.79	109.78	111.56	114.16	114.17	116.01	113.11	111.11	114.72	116.86	112.04	111.93	112.11	114.62
105.31	105.85	103.69	106.46	106.55	107.74	106.86	107.13	105.21	108.55	105.39	106.06	107.65	105.95	105.88	106.05	110.73	105.51	101.87	107.12	106.92	104.4	107.22	105.28	106.41	105.09	107.22	105.97	105.02	107.96	108.37	108.59	106.79	106.44	103.41	103.2	107.22	105.47	104.97	104.73	106.52	106.4	105.11	106.79	109.37	106.04	104.41	106.43	108.16	106.52
107.26	108.93	108.88	108.23	106.72	108.87	105.08	106.58	106.58	109.41	105.11	105.61	105.52	106.04	106.75	110.18	109.49	107.38	107.36	107.26	109.78	107.49	108.13	109.41	105.17	107.34	105.74	108.23	105.58	107.97	106.57	108.13	108.48	109.36	106.83	108.72	104.55	107.79	105.34	106.11	108.83	107.73	105.88	108.1	107.03	105.74	106.13	106.71	103.74	104.9
108.44	104.66	104.73	104.48	104.59	102.52	109.83	101.47	106.17	104.93	111.04	104.2	104.6	102.59	103.73	102.92	103.2	107.06	108.23	107.4	107.04	102.23	105.95	106.66	106.05	104.97	107.25	107.89	106.25	102.3	106.94	104.79	109.49	109.65	109.14	108.19	100.86	104.95	106.33	108.56	108.01	104.79	104.67	103.25	104.72	105.25	105.68	106.87	106.72	108.16
108.25	107.79	106.59	106.67	107.92	106.55	106.36	104.83	109.44	104.19	108.1	105.28	108.6	106.82	111.13	108.21	105.95	107.35	106.97	104.89	105.76	106.58	106.64	103.46	106.9	103.65	107.57	108.47	104.61	109.15	107	106.38	108.13	103.94	105.84	105.85	106.2	105.91	107.92	111.33	109.39	107.53	105.25	103.6	106.11	109.13	104.45	108.03	108.36	107.07
110	109.76	111.16	113.12	108.75	111.29	111.12	110.64	110.15	109.07	112.75	115.72	114.03	111.03	110.95	112.55	111.64	108.65	112.11	110.2	111.34	109.88	114.22	111.15	108.96	109.62	109.61	112.74	111.87	106.72	112.48	111.16	111.25	109.69	111.71	112.89	110.1	110.23	110.05	112.63	111.51	109.81	110.25	113.86	110.4	108.16	112.23	110.5	112.98	111.7
101.88	104.2	106.22	106.68	103.23	102.73	104.3	103.77	104.2	104.41	104.82	105.56	107.03	102.26	105.05	104.85	106.99	106.78	109.15	105.94	103.93	103.3	102.62	103.2	104.01	103.98	104.95	102.7	102.92	101.55	102.4	105.15	106.89	104.18	107.11	106.32	100.36	103.22	103.42	107.9	105.95	105.54	103.8	103.95	106.76	102.5	100.62	105.68	103.31	100.19
112.51	112.34	112.77	114.08	112.5	113.04	113.03	111.42	111.29	109.87	113.65	114.37	114.82	112.8	111.92	109.91	112.14	114	109.64	109.67	112.27	110.17	113.15	109.46	111.14	110.05	110.05	109.13	111.21	109.38	111.59	112.68	110.29	114.16	110.88	111.55	112.3	114.38	108.93	107.79	113.25	112.47	110.76	111.79	112.14	109.64	112.7	113.16	109.89	112.73
104.85	104.83	107.12	108.4	107.12	109.03	108.63	107.26	105.79	105.58	107.55	104.39	106.82	106	106.39	103.54	103.47	104.16	106.92	105.8	104.65	105.33	112.11	103.99	103.9	105.28	104.32	106.5	105.96	106.52	104.04	105.5	104.41	103.64	106.78	103.24	105.27	106.15	104	108.26	104.78	106.08	106.68	104.68	108.2	100.72	105.2	105.05	103.08	104.99
106.92	105.88	108.73	104.79	106.84	105.66	106.43	106.64	106.35	104.82	107.18	106.98	103.76	104.76	107.36	106.16	108.03	105.79	103.26	105.71	107.43	109.31	106.34	104.87	108.29	102.83	104.41	104.09	107.85	106.59	104.93	107.98	103.93	106.1	105.34	109.1	107.46	107.49	106.07	107.94	101.42	106.63	105.17	103.45	107.6	106.9	104.75	103.81	107.8	107.59
106.24	104.18	107.22	103.5	104.57	105.37	105.04	103.23	102.15	104.7	106.38	105.78	102.35	106.34	105.32	104.97	106.61	105.55	107.2	109.19	106.96	104.65	102.23	106.77	105.62	105.21	103.81	105.8	103.27	106.44	102.15	104.83	104.29	107.09	107.14	105.62	104.74	104.75	110.42	106.37	105.3	105.99	108.61	105.69	104.31	109.36	105.29	105.44	107.08	105.67
106.27	107.95	106.01	106.82	104.18	103.27	102.01	107.99	108.73	105.74	107.77	107.59	102.61	108.33	110.49	106.54	107.04	108.03	106.18	107.74	104.07	104.34	102.75	105.01	106.75	107.47	105.39	107.72	109.78	105	103.83	108.81	106.67	106.43	107.82	105.31	107.22	107.31	105.91	105.6	104.31	101.81	108.23	111.32	105.28	103.91	105.26	104.54	108.06	108.33
107.39	107.57	101.29	104.5	106.22	106.64	105.82	105.45	106.45	105.05	106.11	106.87	104.3	102.72	106.14	104.49	103.28	107.38	107.34	108.07	105.66	102.58	103.22	104.85	105.39	105.21	105.45	105.59	105.31	105.92	105.77	106.48	105.88	106.5	103.94	108.56	105.91	104.37	105.96	104	104.31	106.28	104.53	103.37	106.81	104.78	107.66	105.59	106.75	110.35
110.92	110.18	113.35	109.48	111.62	111.3	110.43	109.58	111.02	111.06	112.37	109.67	108.36	112.56	108.74	110.4	110.15	110.67	110.59	112.29	111.87	110.64	113.65	111.16	109.48	110.33	111.32	110.21	111.15	111.83	106.84	112.24	113.05	108.35	112.21	115.38	109.27	105.83	113.77	111.97	112.52	109.04	112.53	112.86	108.47	114.6	111.1	111.29	110.75	110.58
107.36	106.08	103.7	106.12	103.22	108.94	103.74	104.65	104.19	103.82	102.6	106.66	101.11	104.66	104.01	102.2	102.53	103.07	103.98	101.06	100.52	102.96	102.9	102.35	102.62	103.23	104.11	104.24	103.28	107.59	103.88	104.14	102.8	105.24	104.07	103.95	104.07	106.01	104.9	103.49	104.98	102.88	104.72	103.41	100.5	105.46	104.6	102.36	106.94	102.88
100.6	98.727	98.823	104.45	100.88	99.918	102.73	103.69	100.74	101.08	100.61	101.42	104.38	99.956	102.98	101.3	99.579	104.77	103.47	98.388	100.85	102.14	99.874	98.955	99.995	98.508	103.33	103.3	103.18	101.72	102.32	99.474	102.86	103.06	101.86	99.157	99.696	102.01	103.83	102.82	100.87	99.02	101.11	104.15	101.24	100.71	98.486	101.11	97.532	98.932
105.19	108.2	110.77	111.71	109.83	109.07	108.97	111.86	110.92	111.72	110.23	111.31	113.02	110.79	113.08	106.62	109.53	109.67	112.92	107.36	110.97	109.25	109.78	115.62	110.51	109.49	110.02	107.36	111.73	112.44	107.66	108.73	107.29	107.06	111.58	109.05	111.61	107.86	112.75	111.86	108.14	110.02	110.53	106.73	110.29	108.04	112.89	111.05	111.37	108.87
118.32	116.34	117.19	116.67	119.69	117.7	116.81	117.3	115.69	119.75	116.31	115.78	115.42	115.43	114.67	116.83	117.04	116.65	115.46	116.67	114.47	113.84	116.04	114.02	117.98	118.35	116.86	117.43	116.75	115.92	116.43	116.07	115.96	113.37	114.81	114.93	114.65	116.34	113.61	112.78	116.47	116.4	112.74	116.51	118.9	117.6	119.44	115.57	113.87	116.84
105.07	106.51	104.33	104.25	101.58	105.49	102.63	105.27	106.28	107.73	105.1	108.22	104.55	105.87	106.05	102.71	106.62	104.82	109.81	103.72	104.92	106.9	106.57	106.36	101.93	108.4	106.2	102.59	108.04	106.01	105.95	102.98	105.01	106.97	109.73	108.18	107.5	103.95	106.2	102.55	108.97	105.31	105.53	104.69	104.43	103.89	104.79	104.15	109.12	106.59
104.24	105.54	109.5	105.28	113.53	111.34	108.86	110.42	111.85	110.77	108.63	110.44	108.94	107.71	110.42	109.47	113.34	108.98	107.7	112.82	109.77	107.73	108.68	109.48	108.27	109.04	109.62	108.71	109.25	105.37	111.53	109.24	110.42	112.47	113.73	113.12	109.74	110.81	110.29	109.55	108.46	111.7	107	110.64	113.37	109.97	108.25	111.15	110.57	107.77
108.06	108.8	109.1	108.6	112.22	110.87	110.68	107.19	108.79	110.42	104.42	109.42	109.05	110.87	112.44	114.32	110.31	110.36	111.08	109.23	107.31	109.05	106.69	108.61	109.09	111.17	110.73	109.67	110.92	111.37	107.59	110.01	112.89	112.33	111.86	107.97	113.9	107.73	110.61	111.23	109.13	109.76	111.41	109.01	108.9	110.48	107.95	108.51	107.78	112.18
114.25	111.68	109.07	110.12	113.48	107.05	113.1	111.39	113.9	110.1	112.08	111.65	106.49	108.85	111.06	111.42	109.37	111.17	112.07	110.9	111.9	109.12	113.08	108.81	112.73	112.77	110.83	111.19	114.21	107.33	113	111.16	110.64	113.18	108.87	112.35	110.3	110.95	110.81	109.63	110.24	110.67	108.72	111.01	110.43	110.01	110.94	114.67	110.75	111.48
113.8	112.17	111.3	110.96	109.69	110.12	110.41	113.95	113.53	111.76	112.31	110.67	111.6	113.61	114.84	112.79	111.57	113.59	113.88	111.17	109.88	110.16	111.9	113.3	114.69	113	115.6	112.85	112.88	109.94	112.17	111	113.08	115.79	110.45	113.96	113.99	114.15	113.38	112.73	112.54	114.46	113.15	115.79	112.97	110.74	113.96	114.7	111.87	111.15
111.39	111.01	111.69	108.49	109.95	111.66	109.21	113.08	109.41	113.72	113.16	108.54	110.31	113.46	109.51	112.27	111.32	109.66	113.65	113.39	110.7	111.32	112.96	111.52	111.39	110.05	114.37	112.25	107.96	111.17	108.94	110.03	109.39	112.11	112.94	111.3	111.92	110.94	111.3	113.3	112.7	111.72	109.45	113.52	110.75	110.03	113.03	113.15	112.73	111.82
111.95	112.17	113.81	114.58	110.49	113.71	114.55	111.64	112.37	109.56	111.73	113.31	109.95	109.85	112.45	109.89	112.4	110.76	114.45	110.56	113.05	116.3	111.52	112.22	110.84	111.5	115.89	110.49	114.05	113.4	112.32	112.22	113.03	113.01	110.86	112.26	115.07	109.23	108.12	112.29	112.04	111.77	111.59	115.54	111.18	112.36	115.07	108.75	111.77	110.07
114.24	114.4	114.36	109.5	113.08	113.26	115.59	113.26	112.95	116.4	112.88	112.99	109.74	112	113.17	115.42	115.87	112.97	112.93	114.83	109.21	110.54	114.43	112.04	115.99	113.72	114.82	113.16	111	112.69	113.13	111.6	111.4	118	110.68	115.03	114.18	112.21	114.09	112.64	110.6	114.31	114.62	112.72	114.8	114.09	109.54	116.21	115.06	108.85
103.57	104.01	106.86	110.97	107.57	105.49	101.53	108.69	100.58	106.32	105.18	106.53	106.95	105.66	109.06	105.42	105.87	107.8	107.37	106.2	107.87	105.11	105.11	105.97	105.74	107.66	106.59	104.19	107.19	107.36	106.45	109.28	99.964	105.47	107.7	104.77	105.62	104.87	104.84	106.68	105.61	105.25	107.29	104.72	104.75	107.32	105.65	109.12	105.66	107.12
98.19	96.985	102.9	98.15	99.492	100.78	100.97	99.758	101.73	97.08	100.48	98.719	98.642	102.08	99.108	101.02	100.79	103.14	97.596	96.587	100.09	100.28	100.48	100.78	99.753	99.666	101.04	100.5	99.618	100.33	98.711	100.72	98.073	97.471	100.83	100.21	100.65	99.377	101.38	100.83	95.453	99.579	100.14	98.978	99.62	100.07	96.744	97.403	101.91	99.239
99.206	99.521	100.37	99.442	101.7	99.388	102.08	97.71	101.21	98.95	101.07	97.158	101.26	98.814	98.601	99.766	97.123	100.38	96.725	97.177	103.56	99.743	101.45	100.08	99.287	96.027	97.048	100.39	97.843	98.836	99.169	101.38	102.07	98.742	100.16	101.76	102.29	101.53	98.379	97.526	101.59	99.457	100.12	104.2	99.33	96.417	101.49	97.489	98.058	97.686
112.2	108.3	107.08	109.14	111.1	109.5	111.8	109.36	111.75	110.64	109.11	108.96	107.97	110.53	111.03	107.99	107.88	111.6	107.81	108.44	112.52	110.4	111.08	113.11	111.57	108.37	107.69	110.47	110.2	108.68	109.07	111.29	109.8	111.98	110.57	109.45	109.38	107.47	106.3	109.48	110.23	109.98	109.92	113.94	114.18	111.98	111.24	109.43	110.42	109.15
106.42	106.64	105.79	105.45	105.8	104.46	105.79	106.23	106.2	103.39	103.99	105.88	107	105.01	106.68	106.87	104.17	106.89	104.58	103.84	102.99	106.02	107.83	105.78	104.65	106.96	110.21	107.38	104.8	108.73	105.12	109.49	108.2	105.19	106.15	101.69	107.96	106.59	107.8	107.88	106.76	105.38	106.51	104.96	107.92	106.01	106.38	105.25	107.14	104.72
111.62	111.19	114.87	111.18	112.99	113.36	108.78	110.07	109.46	113.29	112.23	110.78	108.57	112.75	110.71	111.69	109.5	111.51	110.18	109.62	113.06	111.37	107.81	111.91	111.98	111.62	112.21	109.58	112.5	110.77	111.3	112.47	113.12	111.66	116.15	108.94	112.36	113.05	109.28	112.74	113.99	112.84	112.37	109.93	110.77	113.01	113.6	110.82	112.81	112.19
106.01	107.62	109.11	105.41	102.95	106.87	107.09	102.08	105.25	106.9	106.64	102.69	104.09	105.39	104.76	106.01	104.57	107.24	104.72	105.35	103.75	108.09	106.51	105.54	104.37	106.61	104.87	106.05	106.69	104.25	105.83	108.2	104.03	104.7	105.03	103.13	104.95	105.71	106.12	99.605	104.35	104.21	106.54	105.57	102.46	103.46	103.51	105.91	103.2	106.12
106.58	108.48	104.54	103.11	105.43	107.1	102	106.16	105.15	102.19	103.61	106.71	106.11	105.33	107.07	106.89	106.02	107.57	108.84	106.94	105.68	104.91	104.83	106.2	103.96	101.25	105.73	107.92	105.84	101.39	107.67	106.7	104.75	106.02	106.25	109.45	105.89	106.66	105.15	103.21	105.1	103.49	103.95	105.73	108.66	107.06	103.53	105.42	108.97	103.5
110.44	108.45	111.73	107.35	111.66	108.97	114.36	110.66	108	111.27	111.62	113.48	109.68	110.17	109.61	109.56	108.17	108.88	110.2	112.12	109.78	107.72	110.04	110.88	109.17	110.69	109.03	111.01	111.26	108.05	110.45	109.34	109.7	111.85	108.6	110.03	111.03	106.52	106.99	110.65	112.17	112.28	110.18	109.44	112.7	108.16	108.78	110.28	107.61	107.15
101.44	107.14	104.77	100.28	100.97	106.61	106.14	106.71	102.61	105.13	102	104.64	103.45	107.89	101.8	104.44	103.42	104.21	102.48	104.34	103.61	104.91	105.6	104.37	103.94	101.28	105.08	104.82	103.16	105.34	107.65	102.42	103.66	100.79	100.25	104.03	102.59	107.98	102.2	105.15	105.12	103.08	103.82	105.38	105.36	108.64	104.69	102.85	101.89	100.92
113.91	111.26	109.76	112.25	113.56	113.57	111.58	111.29	113.1	109.15	113.43	114.41	112.94	114.07	112.18	108.43	111.36	111.96	110.44	111.87	109.37	108.05	111.74	113.26	110.67	115.18	114.71	110.73	109.43	111.54	111.29	109.99	110.63	113.14	109.31	110.14	112.96	111.54	110.22	111.16	115.67	112.74	110.12	111.15	111.6	112.93	114.41	110.54	109.16	111.67
99.038	100.53	97.797	101.7	103.29	101.9	101.1	102.3	98.272	100.59	100.3	100.78	102.61	98.701	97.773	100.31	99.675	98.634	99.648	101.26	99.404	100.3	100.78	97.854	98.605	100.64	100.53	98.546	99.817	99.06	100.44	98.624	97.653	99.873	99.844	103.39	100.52	99.157	98.967	99.527	98.999	101.66	97.341	104.32	100.65	99.222	97.866	97.674	99.815	101.5
112.51	110.61	109.96	112.56	110.37	110.91	108.9	110.38	110.78	110.98	109.7	109.69	111.01	111.47	108.7	109.97	109.79	111.74	114.55	111.09	109.97	109.57	109.58	110.4	110.47	109.65	112.73	108.82	109.63	107.28	111.47	110.87	110.94	107.17	110.42	108.35	111.86	110.49	111.07	109.56	113.2	108.2	112.27	109.99	107.95	109.78	111.41	110.84	112.68	112.75
102.86	101.65	99.692	100.8	100.25	103.39	100.71	103.11	101	99.208	102.34	102.23	101.96	100.72	102.25	102.8	104.11	102.97	98.063	101.66	104.16	103.43	102.41	99.798	102.64	103.88	101.13	97.159	99.815	99.269	103.28	97.295	98.469	101.42	99.579	100.07	103.42	102.23	100.7	100.34	101.56	100.3	98.921	97.487	99.291	102.94	103.25	102.79	100.45	101.63
94.357	98.74	103.45	102.98	101.07	99.23	97.448	99.173	102.34	101.32	97.464	98.751	99.066	98.26	99.392	99.105	98.97	98.321	100.62	101.26	97.592	98.905	100.43	100.34	99.618	99.828	100.35	98.39	101.66	97.637	97.263	101.56	100.35	97.961	105.12	99.852	99.798	100.72	101.52	98.495	100.88	98.678	99.779	99.541	98.921	97.548	101.3	100.31	100.35	100.74
98.475	103.74	100.76	99.087	97.123	100.4	96.329	101.74	99.443	98.435	101.27	102.82	101.83	102.6	100.94	96.809	103.25	98.968	101.57	99.655	99.302	100.32	102.74	96.739	100.24	99.972	98.855	99.93	99.013	98.641	99.409	98.976	98.97	98.29	96.657	100.06	98.815	100.22	100.83	103.59	99.584	99.713	101.11	99.287	99.701	98.896	101.29	102.82	101.51	98.516
108.65	107.6	105.46	106	108.91	108.41	105.24	104.02	105.64	104.52	107.18	108.4	104.47	106.97	104.63	108.44	108.38	105.96	108.24	106.08	108.56	104	105.86	107.22	108.75	105.59	107.3	105.13	105.22	106.05	104.92	104.45	107.49	107.99	105.15	106.38	106.84	104.98	104.68	105.41	106.1	107.67	103.4	104.46	102.65	103.14	100.91	105.92	104.3	107.61
107.77	108.47	103.18	106.12	106.14	104.18	104.81	106.28	108.99	108.26	107.92	105.99	105.45	105.03	104.34	104.62	106.47	104.2	102.98	107.51	107.35	106.36	104.31	106.9	106.47	104.91	105.85	105.77	108.06	106.44	104.4	107.64	105.69	103.64	103.7	107.23	105.11	103.91	108.44	103.2	108.51	109.94	103.13	107.67	103.69	105.97	106.46	106.61	109.81	105.91
112.35	112.31	110.6	111.4	112.85	112.41	109.83	110.95	108.4	112.87	114.59	111.84	109.04	111.33	111.99	111.65	112.7	111.52	109.54	110.03	109.78	112.97	108.25	109.21	111.12	108.84	111.44	112.94	111.78	111.13	115.04	111.26	112.66	113.77	111.45	112.46	111.52	112.1	110.83	114.86	112.11	110.64	109.12	110.47	112.25	110.36	110.1	109.71	109.11	112.32
105.58	102.5	102.98	103.99	103.61	105.59	105.24	103.96	105.94	101.42	103.89	101.88	105.52	106.76	105.81	101.79	103.34	105.54	107.87	103.71	103.71	106.32	99.971	100.92	102.24	102.78	105.98	104.9	101.72	105.25	105.89	101.42	104.54	104.15	104.43	106.19	106.38	100.81	102.74	104.29	106.41	107.16	104.05	103.27	101.51	102.44	103.76	106.67	101.31	104.25
109.44	112.93	110.8	109.34	112.47	111.27	111.27	115.77	111.46	112.35	113.83	109.1	108.18	108.21	110.77	114.17	111.78	113.83	113.81	111.43	111.52	112.02	113.16	108.34	114.96	108.32	112.24	113.24	111.43	114.18	111.75	111.13	112.11	111.79	113.29	112.26	113.65	112.87	116.82	112.34	113.55	110.94	109.16	113.32	113.72	113.45	110.68	109.42	112.11	111.21
117.08	115.7	119.72	115.69	117.09	118.56	117.13	114.55	118.87	112	117.19	115.27	115.43	116.01	114.83	115.58	118.2	113.62	117.18	117.36	113.57	114.91	116.95	116.87	116.79	117.57	118.39	117.11	117.92	117.05	114.71	114.56	115.96	116.15	114.69	117.07	113	114.46	119.82	115.39	116.11	115.71	118.07	114.29	112.12	112.89	113.42	114.96	117.85	117.56
104.59	105.48	103.32	105.85	99.767	101.92	104.39	105.2	103.44	101.48	106.86	104.5	105	105.57	104.56	105.23	102.88	103.8	105.15	103.9	107.4	104.74	103.56	103.95	103.27	103.62	102.08	102.42	106.22	104.08	104.83	104.56	106.13	104.86	106.51	102.73	104.98	103.58	106.32	103.94	103.96	104.97	103.95	101.08	103.52	103.44	107.92	103.95	106.3	105.94
118.64	114.16	120.12	116.42	119.9	119.38	118.46	116.42	120.3	115.91	118.76	116.98	116.78	116.26	118.7	116.37	117.7	119.11	117.9	120.13	117.88	117.95	118.69	118.98	117.13	114.52	118.14	117.73	118.56	116.7	117.71	116.68	117.32	120.22	118.6	115.28	117.25	119.22	117.98	115.67	120.41	118.61	116.79	115.76	116.66	114.07	115.88	119.17	117.2	117.1
104.28	104.08	105.38	108.27	107.88	106.33	105.74	107.83	103.99	103.96	111.46	108.03	105.96	103.96	107.53	106.13	107.58	106.29	109.09	105.21	107.94	104.21	103.82	105.69	106.36	107.09	107.74	103.86	107.98	103.71	104.3	107.35	105.41	104.54	107.7	105.1	104.43	103.98	104.97	104.78	104.82	106.09	104.31	105.3	104.66	104.92	108.12	108.69	105.72	103.35
110.23	112.21	113.42	108.76	110.64	106.08	110.52	111.26	111.5	105.9	109.01	109.53	112.12	111.71	107.54	111.16	110.16	108.26	108.26	109.38	115.32	110.57	109	111.15	109.34	110.08	111.72	110.15	110.39	109.85	105.2	111.02	110.46	110.26	108.82	112.71	114.88	109.65	111.7	110.21	109.2	110.68	113.57	113.7	112.76	109.3	112.38	111.11	111.64	111.68
109.16	109	106.6	104.87	104.69	107.7	106.63	105.93	107.28	107.86	104.61	106.71	104.11	104.24	107.42	107.64	107.47	109.91	107.65	109.51	105.8	107.79	107.22	106.52	107.29	107.81	107.81	105.71	106.11	106.79	105.19	104.95	110.13	103.92	103.46	108.77	108.07	108.02	107.58	106.38	107.87	108.23	105.29	105.82	108.48	105.95	104.58	106.13	105.84	104.98
108.89	105.75	101.99	107.85	107.86	106.86	109.16	106.32	109.28	107.7	106.52	105.01	106.7	105.72	109.19	103.91	108.08	103.61	104.46	104.1	108.07	107.66	107.34	103.32	107.33	106.6	106.85	110.17	105.39	105.8	106.11	110.15	108.5	106.22	107.49	109.36	107.22	108.82	108.23	104.98	109.66	107.76	107.12	108.06	106.35	105.61	109.55	108.58	110.87	105.1
118.19	113.07	117.68	114.29	113.94	119.28	120.67	114.95	114.89	117.07	116.44	118.16	117.63	118.42	115.84	118.08	114.81	113.82	116.54	114.44	114.47	116.87	113.44	113.74	115.03	118.4	115.59	116.86	114.27	114.04	118.4	118	118.6	115.09	114.66	115.25	113.41	114.4	115.52	115.87	115.03	116.03	115.25	115.6	117.61	118.42	118.64	112.94	116.05	120.16
103.92	109.58	105.49	104.1	104.74	106.69	105.46	105.56	109.16	105.72	105.84	108.03	107.18	107.46	104.04	102.37	103.5	104.57	104.96	104.04	106.54	105.22	108.55	106.92	108.91	104.87	102.73	106.3	105.41	108.38	107.06	105.04	106.04	106.16	103.96	105.14	107.64	104.22	104.82	104.57	107.95	104.6	103.95	105.89	107.21	105.54	106.23	104.89	104.05	104.41
105.94	104.22	106.33	105.96	108.42	107.41	107.01	106.8	108.05	107.58	106.18	108.92	109.69	107.33	103.79	107.82	103.29	106.31	103.92	106.83	107.25	105.14	104.39	106.39	106.8	108.27	106.57	109.21	109	110.38	105.13	104.79	105.11	103.51	108.13	105.3	104.84	105.32	101.84	103.07	105.77	107.76	106.22	107.48	109.47	106.88	106.71	106.6	105.77	109.8
104.5	106.56	107.37	108.03	102.04	108.73	105.82	104.81	107.19	105.22	106.66	105.38	104.04	104.07	103.03	107.38	104.72	103.95	105.98	103.22	101.1	105.74	105.49	103.87	108.01	104.96	103.68	104.12	106.22	107.57	106.87	107.06	104.65	102.97	100.32	105.65	106.23	109.26	100.8	106.61	103.3	105.24	104.95	105.92	103.83	105	104.19	101.37	102.95	103.52
100	100.65	98.857	101.99	101.02	98.073	100.05	99.391	97.41	101.73	96.947	99.501	102.77	103.43	100.54	100.31	98.903	97.397	99.988	100.45	102.17	99.967	99.245	100.68	102.95	99.006	101.19	100.34	102.77	98.396	101.31	98.705	100.08	99.029	101.13	100.2	104.14	97.184	96.868	100.22	98.54	97.84	100.58	99.503	102.61	97.737	102.25	99.438	102.23	99.211
107.4	107.88	107.89	108.93	108.21	104.48	106.78	99.32	107.5	105.04	101.38	104.21	106.15	106.74	105.7	102.85	107.08	106.51	106.64	108.66	107.96	104.01	105.96	106.86	106.32	105.83	106.07	103.96	106.2	107.51	104.19	106.96	107.92	106.65	106.95	105.64	105.6	106.1	106.21	106.54	101.23	102.98	108.9	105.62	108.65	106.24	110.41	105.37	108.25	105.21
105.2	104.65	105.81	104.93	104.59	105.71	110.48	106.91	107.35	106.18	107.79	103.86	106.97	106.65	105.05	106.91	106.91	109.36	106.97	106.68	106.22	107.54	105.69	106.63	105.52	105.22	103.71	106.87	104.18	104.62	107.29	103.28	108.8	106.48	109	107.46	107.08	106.35	107.44	107.98	106.35	106.13	108.85	103.78	107.26	106.06	104.62	105.42	105.66	106.37
113.84	113.96	111.83	114.72	115.68	115.26	111.19	112.7	109.32	114.45	111.67	113.91	114.19	112.31	112.56	113.05	111.39	114.06	112.46	113.18	115.38	115.74	113.47	112.32	113.97	109.74	109.13	115.13	111.93	113.89	112.3	112.54	111.83	110.55	114.41	113.3	113.57	112.01	113.67	115.25	110.54	115.73	109.47	113.69	113.73	109.14	113.27	115.32	112.71	110.9
97.884	100.18	101.58	96.558	99.359	100.54	98.617	101.27	102.09	97.673	99.742	99.406	97.885	98.262	100.66	99.331	101.86	100.25	99.425	100.11	101.2	99.344	100.62	99.534	99.353	103.5	99.488	98.683	101	98.799	100.35	97.689	99.513	96.555	100.51	98.318	99.32	100.82	100.13	99.328	100.65	101.6	96.253	101.76	97.75	101.01	99.128	100	102.17	98.193
110.19	114.05	112.79	109	110.46	112.14	109.55	110.67	108.47	110.5	110.02	108.67	111.34	110.34	112.05	112.13	111.67	110.93	111.53	115.89	108.28	113.68	108.65	110.56	110.9	108.32	112.82	112.61	110	112.11	112.42	108.72	107.86	110.16	109.19	110.77	110.85	110.6	112.12	108.07	110.45	113.32	106.11	109.45	111.74	112.31	112.15	110.1	110.77	108.9
104.49	105.14	106.08	104.49	107.7	104.68	106.67	106.57	106.03	107.16	105.08	106.45	107.52	102.73	105.57	104.81	106.62	104.3	103.96	106.26	107.14	103.42	107.17	108.93	107.03	105.82	105.54	105.23	105.64	103.43	104.84	108.15	108.18	102.99	105.26	102.72	108.6	103.66	104.82	104.04	104.29	102.88	104.96	107.14	103.68	102.78	105.03	103.25	106.35	104.04
105.98	105.24	104.19	106.69	104.17	106.56	103.39	104.15	100.31	104.79	103.89	102.1	102.6	103.11	107.37	101.55	100.83	101.6	103.42	107.45	105.24	109.27	104.36	102.79	105.39	101.97	105.64	104.09	102.78	103.11	102.51	104.95	107.54	104.97	106.58	102.96	103.76	100.59	104.82	103.98	105.73	104.03	103.21	102.94	103.06	103.57	100.88	103.75	103.58	102.01
103.25	106.24	104.8	104.93	106.42	104.35	104.8	105.03	106.18	106.61	106.04	105.24	103.64	104.3	105.78	103.68	105.38	104.7	104.6	104.87	100.06	106.45	104.13	105.59	106.34	106.2	106.36	110.16	106.26	104.63	107.67	105.9	104.26	107.25	109.87	104.1	103.92	105.34	105	103.18	104.99	102.19	105.09	101.72	102.98	103.83	106.39	104.53	107.52	105.99
95.447	100.15	100.84	99.521	101.3	97.519	97.031	101.83	100.37	100.78	99.333	100.55	100.04	98.315	97.886	99.009	100.37	100.78	97.829	101.83	100.34	100.55	95.612	99.942	97.319	101.63	96.796	98.764	99.957	100.1	98.572	99.708	100.68	98.933	101.33	99.912	99.446	99.251	99.038	102.16	99.175	101.18	101.7	96.86	100.26	99.308	100.21	100.73	100.31	101.34
104.06	101.92	107.04	104.71	102.83	105.88	106.97	105.21	104.5	103.95	103.53	107.21	103.2	103.1	105.29	103.47	100.93	106.01	105.01	106.04	108.56	104.58	103.57	104.96	104.56	103.97	103.83	101.67	102.88	104.27	101.39	103.51	104.89	103.7	105.04	107.17	101.88	102.66	106.98	103.12	105.16	101.31	105.22	106.23	104.98	102.33	104.78	99.463	103.59	104.92
104.84	107.89	104.34	107.11	105.29	103.75	106.01	107.07	106.98	103.86	105.97	104.8	103.13	103.42	107.04	105.54	99.547	102.93	105.31	104.8	105.83	105.64	106.78	109.53	105.97	105.23	105.38	104.84	107.71	105.58	106.66	104.67	102.24	105.05	109.33	105.3	105.26	104.9	105.72	105.8	107.43	106.79	106.5	107.19	105.11	105.17	104.73	104.68	103.71	111.61
103.1	105.85	104.69	105.35	109.11	103.77	102.3	107.75	105.14	103.73	105.36	104.14	104.39	106.2	106.44	103.75	108.5	108.39	104.28	107.51	106.52	105.46	105.83	106.34	103.66	102.49	108.31	107.26	104.45	106.58	105.99	106.44	105.69	108.5	103.35	107.7	103.17	105.11	107.37	106.36	107.88	105.39	103.22	105.62	107.35	103.71	105.57	106.34	104.41	105.64
112.38	111	110.88	109.58	114.44	111.42	110.86	109.88	110.76	110.54	108.87	114.6	110.77	110.1	111.31	110.71	111.15	111.31	114.97	112.67	111.01	111.18	110.18	113.56	114.88	111.65	109.41	109	111.38	112.4	110.5	114.11	108.77	110.18	111.75	112.25	109.43	111.18	107.51	110.99	109.88	111.58	109.05	112.64	110.17	108.45	112.69	111.26	110.61	111.06
105.3	107.9	104.01	104.26	106.32	106.22	108.62	106.34	105.75	106.04	103.47	103.4	104	103.72	104.75	105.92	103.75	103.25	105.93	105.37	107.49	106.54	108.13	103.73	106.13	106.33	103.73	106.57	103.95	106.84	102.87	104.47	110.3	106.12	105.49	105.73	105.06	106.65	107.14	102.88	107.95	103.5	103.4	107.93	104.34	104.01	107.57	105.63	102.91	104.69
103.28	108.08	108.54	103.97	105.46	107.73	104.6	106.34	105.61	107.49	106.35	105.8	107.37	107.12	105.09	106.32	108.18	102.37	105.28	103.7	105.1	106.18	107.72	107.11	107.42	106.65	104.21	108.43	107.9	102.51	105.52	103.91	104.18	104.53	107.6	106.36	106.44	107.55	106.4	108.21	107.2	104.39	106.29	106.37	104.72	106.06	104.1	107.02	106.23	104.78
112.88	112.28	112.86	116.61	111.61	113.01	107.09	110.38	113.08	115.83	113.32	113.82	110.18	111.02	113.42	112.19	111.32	112.54	109.94	114.14	114.5	113.83	112.73	111.28	110.72	113.5	109.96	117.85	112.05	108.99	111.1	112.32	110.43	109.03	109.89	115.46	112.08	112.07	112.22	111.02	110.14	111.29	112.05	113.28	111.47	111.45	110.93	112.04	111.09	111.84
105.53	109.03	101.44	102.44	108.14	106.7	107.79	105.78	108.25	104.17	106.76	103.11	106.94	107.42	103.64	106.39	103.69	107.64	107.08	103.47	105.01	104.64	106.13	108.24	105.25	105.93	105.79	108.61	106.96	106.55	107.59	107.1	106.15	110.39	103.68	107.7	109.32	107.13	107.07	106.15	108.46	106.72	109.57	110.43	107.18	109.26	108.65	108.23	102.79	105.71
113.48	111.87	110.12	110.58	110.24	111.27	109.34	112	110.82	110.43	113.94	116.24	110.36	111.09	113.03	111.29	111.46	113.21	110.75	109.91	110.11	112.74	109.53	109.84	109.16	114.06	114.05	114.73	111.75	110.92	112.95	113.71	112.79	110.75	112.67	110.36	109.39	110.79	110.47	112.16	113.86	112.28	114.16	112.75	112.82	111.19	110.31	111.15	110.45	111.2
109.59	110.12	112.93	114.23	113.79	113.02	114.94	108.46	110.25	109.88	113.69	112.12	111.62	112.72	108.72	112.06	115.1	112.94	112.73	113.03	111.21	113.63	110.68	113.41	110.71	113.32	113.09	110.75	111.28	110.99	110.6	112.19	110.89	112.19	110.2	111.39	113.8	113.72	110.5	113.74	113.09	111.5	112.02	113.28	111.9	114.22	111.58	112.87	109.25	109.78
112.29	112.86	112	114.2	115.19	116.06	112.74	114.25	112.44	115.13	112.89	111.79	111.56	110.19	112.05	113.42	113	116.03	110.92	113.53	111.97	113.62	113.4	112.33	113.08	115.04	113.5	110.78	112.84	114.92	109.16	111.67	115.77	112.12	112.05	113.27	112.64	114.78	113.57	111.96	111.65	114	114	111.2	113.23	110.61	110.24	112.85	114.47	113.16
106.21	106.29	106.83	104.26	104.62	104.53	104.29	105.56	106.02	107.82	105.75	102.66	103.7	101.92	103.92	108.46	105.67	102.81	105.3	106.91	106.66	102.98	101.85	103.04	105.57	105.27	103.92	105.76	106.57	103.48	105.09	107.19	108.79	104.03	108.64	107.05	106.19	103.44	104.44	104.94	100.99	108.07	105.62	104.96	107.92	105.63	108.41	104.18	106.65	107.21
107.63	104.88	108.77	105.76	104.26	103.44	102.56	103.89	103.05	103.3	105.72	103.06	104.77	106.35	105.29	103.89	105.51	108.21	105.98	102.87	105.93	106.73	103.47	105.14	107.49	103.27	104.26	105.91	103.44	102.74	103.72	108.27	102.76	105.68	107.25	105.83	104.56	102.69	102.55	106.59	103.11	103.87	104.42	101.85	104.98	104.58	106.39	101.45	105.2	104.18
106.75	103.62	102.27	103.37	109.06	106.21	105.41	103.55	105.2	103.9	104.54	103.8	106.64	107.58	101.67	104.06	105.36	105.66	103.48	106.85	103.6	102.88	105.57	104.87	105.03	105.81	104.14	104.16	105.7	103.51	105.3	103.5	107.08	106.11	103.29	104.75	107.4	105.47	101.02	103.84	109.47	107.07	103.95	103.44	107.04	103.67	101.07	104.42	104.94	101.14
106.93	101.96	107.05	105.87	105.39	105.86	107.66	106.67	109.87	106.08	104.32	110.18	110.84	108.94	106.23	109	106.29	105.93	104.78	106.65	108.08	104.64	105.64	103.59	104.15	106.22	107.43	104.76	103.23	104.28	106.92	107.9	105.68	105.37	105.72	104.2	107.28	106.46	105.05	103.72	108.61	105.35	101.39	102.86	104.23	105.63	106.28	104.49	107.17	106.84
109.51	106.44	105.25	108.19	104.08	105.08	107.59	104.12	103.89	106.93	104.35	104.79	106.83	105.89	107.62	104.17	106.25	107.47	106.41	108.41	108.39	108.69	107.38	108.63	105.98	107.75	105.66	107.61	106.94	106.51	107.79	104.95	105.48	109.74	104.82	105.92	106.35	104.21	108.05	108.7	106.85	105.28	107.32	107.34	108.34	107.48	109.52	105.96	107.2	106.64
108.03	105.49	104.29	104.97	106.4	100.84	103.27	103.54	104.81	105.08	107.84	105.23	106.21	103.94	105.49	107.19	102.61	109.66	105.53	104.35	106.8	104.08	109.45	106.14	110.12	103.2	104.04	104.24	107.39	105.24	106.48	102.53	105.34	104.27	104.9	105.6	104.52	105.27	106.37	103.17	103.85	103.1	106.16	106.09	104.42	105.03	104.69	103.12	104.22	105.73
108.51	107.45	106.46	105.47	103.07	102.53	105.54	106.05	106.71	107.3	103.48	105.27	109.43	104.58	104.4	107.05	104.35	105.82	103.74	104.04	105.97	103.81	108.29	106.53	104.91	103.25	103.45	104.42	103.81	102.98	106.35	106.25	104.24	105.62	104.18	103.84	102.04	101.7	102.78	107.16	105.95	107.81	104.76	105.89	103.67	106.64	107.94	104.33	107.51	104.13
112.75	110.89	111.06	108.75	110.46	108.51	107.99	110.33	110.36	106.6	112.06	110.98	111.92	111.76	107.96	111.22	107.73	111.28	109.19	108.89	112.03	108.63	107.69	111.04	105.78	110.7	107.81	109.69	109.72	110.54	108.67	111.89	110.25	114.46	110.86	110.73	108.49	110.86	107.69	106.36	109.58	113.06	109.98	106.8	112.09	110.71	108.88	106.29	106.67	113.58
100.01	99.289	97.271	100.97	101.99	98.241	100.44	100.01	103.37	100.76	100.94	99.455	101.97	102.53	99.774	100.34	99.106	100.53	102.4	100.46	102.18	97.608	101.51	99.379	101.84	99.422	98.67	100.84	103.69	101.18	99.341	98.118	101.42	100.65	99.969	94.957	98.135	103.95	101	99.123	99.61	100.74	101.34	100.81	102.59	102.28	99.566	98.599	102.02	100.9
103.37	104.72	106.49	106.77	106.54	104.74	102.85	103.14	106.79	104.14	103.34	103.52	104.85	106.14	106.94	106.16	104.45	104.56	104.89	105.69	106.2	108.06	106.54	104.03	102.51	101.52	105.21	104.31	104.21	103.4	105.51	101.27	105.24	104.4	105.85	104.82	105.87	105.72	105.16	106.92	102.08	105.19	106.28	105.45	105.2	104.22	105.35	103.94	104.33	107.14
111.09	103.97	102.87	104.05	105.85	108.6	103.14	104.65	108.5	105.6	104	108.97	104.89	104.87	106.1	105.85	105.26	106.5	104.18	102	104.6	106.12	103.54	108.75	105.71	103.54	105.45	104.79	104.43	106.65	106.03	105.79	105.08	105.99	106.62	103.69	105.49	107.36	104.81	106.7	105.39	104.58	105.82	102.94	107.86	106.95	102.58	107.02	103.14	104.54
107.39	105.69	103.49	109.84	104.8	104.48	108.2	107.61	107.54	106.75	104.5	107.37	106.75	104.94	104.35	108.21	104.89	106.5	105.35	105.91	106.8	104.98	107.41	106.82	105.36	108.8	108.3	103.2	106.34	103.71	106.54	105.69	106.81	107.25	105.29	105.81	105.56	105.72	106.02	105.01	104.41	105.4	106	105.87	102.79	107.09	104.54	105.54	105.75	102.91
110.1	111.14	112.13	112.57	115.58	111.42	111.08	111.81	110.14	111	112.7	112.16	112.36	114.63	111.14	111.85	110.68	113.87	111.63	111.85	113.33	111.46	112.12	107.5	112	109.4	112.49	108.46	113.06	110.91	113.7	112.11	111.24	110.9	110.43	112.03	110.67	110.64	109.59	107.46	114.09	111.85	109.35	107.62	109.62	111.08	108.37	110.24	110.15	109.7
99.516	99.325	99.935	98.042	101.08	99.677	97.77	100.84	98.718	100.74	97.455	102.09	100.85	103.58	99.999	100.89	103.85	100.9	99.056	100.47	97.182	98.713	101.73	102.07	99.511	96.729	97.989	96.987	102.31	102.6	101.01	98.539	100.31	96.167	99.915	98.714	98.972	102.34	99.561	98.421	99.976	99.635	101.36	100.62	102.04	101.86	100.83	99.75	99.268	98.118
107.34	108.31	106.02	107.73	111.08	106.15	105.93	107.24	106.88	104.16	107.13	106.64	109.1	108.34	105.68	106.79	109.45	109.16	105.38	107.9	107.55	105.5	108.04	108.68	103.82	104.45	108.89	107.06	106.72	104.48	105.7	104.71	106.82	105.32	105.61	106.82	105.31	106.94	107.01	104.06	109.37	109.08	105.98	107.92	104.53	108.6	107.75	106.31	104.59	105.49
105.67	107.76	108.53	104.9	105.65	106.26	109.62	105.52	106.52	105.49	106.32	103.47	106.51	106.39	109.65	106.43	107.24	107.16	103.86	107.19	105.45	105.67	102.99	104.38	102.72	110.12	108.56	105.47	104.94	103.44	102.94	107.53	106.64	108.27	104.82	104.19	104.16	107.13	105.25	105.46	106.33	104.1	105.69	106.65	103.12	106.9	107.65	101.98	105.52	106.12
110.65	112.53	115.11	113.17	111.09	111.2	110.9	113.44	116.34	115.13	111.91	112.79	112.28	114.17	112.86	112.61	113.03	111.76	115.11	113.52	113.26	113.91	115.11	114.84	115.15	115.21	110.46	112.7	115.74	113.37	114.45	112.71	112.63	111.38	112.51	110.02	112.61	110.01	112.05	115.68	114.34	111.62	113.55	110.92	115.01	109.33	110.68	111.06	116.6	115.05
116.02	116.41	114.87	118.43	117.34	116.1	117.37	116.29	115.14	116.08	118.56	115.05	116.29	117.21	113.93	116.13	113.2	115.57	117.6	112.74	114	114.55	116.06	116.37	116.83	116.34	119.12	115.13	112.9	114.63	116.74	117.17	116.94	113.52	119.81	113.18	115.81	116.24	117.43	116.99	116.19	116.26	115.87	115.49	118.22	114.39	116.03	118.47	115.9	116.18
107.06	104.4	106	107.29	108.82	106.33	104.89	103.32	101.18	106.14	103.95	104.24	103.76	105.37	106.47	105.21	107.35	104.96	104.04	103.68	107.28	104.76	105.14	107.08	107.91	105.74	108.33	106.39	104.47	104.51	107.57	105.94	103.66	108.42	106.37	105.28	108.74	105.79	105.51	105.46	104.51	107.55	105.56	106.15	108.57	108.01	106.57	108.01	102.23	104.19
113.56	112.26	113.56	114.92	114.53	111.76	111.16	112.38	112.62	110.27	109.32	112.33	112.42	111.65	113.75	113.27	111.62	113.31	113.36	106.84	113.16	113.08	112.73	112.09	111.73	113.8	113.33	112.23	110.09	112.03	111.02	113.76	110.91	109.63	112.81	116.15	111.76	109.97	110.17	111.17	114.87	111.98	113.21	113.88	115.57	112.29	111.14	112.76	115.75	111.06
115.47	115.16	114.49	113.44	116.45	114.56	116.93	116.08	116.7	114.05	116.43	117.93	118.46	117.83	114.2	119.74	117.63	118.02	115.45	119.12	113.25	114.47	116.7	115.9	114.31	118.51	116.19	114.29	116.52	116.32	116.59	116.64	112.8	119.21	117.19	115.38	116.21	118.69	116.54	113.25	116.89	119.27	116.35	115.43	114.16	118.56	115.86	114.88	116.06	116.84
98.21	101	96.599	99.914	101.1	98.683	94.936	98.764	101.24	99.154	102.02	98.209	100.79	101.63	95.818	97.051	100.63	103.82	102.41	100.17	101.44	100.74	98.597	100.65	103.25	98.133	98.737	99.505	102.18	98.159	97.515	98.898	100.21	99.462	99.618	98.113	100.8	99.894	102.81	98.965	102.13	101.65	98.635	99.911	101.59	99.537	102.11	100.19	99.055	101.2
108	108.52	107.79	108.18	109.13	107.65	109.09	108.66	107.13	111.38	111.29	106.72	109.54	109.8	109.41	106.21	110.24	111.9	112.66	111.8	110.96	111.04	108.86	107.3	108.58	108.58	112.08	111.19	109.98	110.25	109.14	109.81	112.62	109.8	110.36	109.19	109.33	110.79	109.37	112.2	110.75	108.57	112.08	106.82	109.24	109.11	108.68	108.15	109.65	107.79
116.33	112.54	113.19	111.43	114.71	110.92	111.38	113.14	108.82	113.77	114.7	113.53	111.67	112.57	114.46	112.71	112.93	114.39	112.04	114.9	112.05	109.96	116.47	109.38	111.6	111.48	116.36	115.29	112.5	113.97	112.36	113.54	113.71	113.49	112.53	112.75	112.61	113.22	115.66	110.94	113.45	113.63	112.6	113.21	112.8	114.43	113.69	113.15	111.3	114.6
112.89	111.39	110.26	111.03	111.33	108.51	112.22	108.83	115.41	110.21	112.14	112.44	117.45	112.41	111.21	111.48	111.83	108.71	112.16	113	110.66	110.59	110.62	109.16	107.26	113.31	111.87	112.42	110.53	108.89	108.35	111.46	111.88	111.02	111.16	112.92	109.79	112.26	108.82	110.79	109.72	110.91	113.29	110.48	114.73	108.97	108.95	110.43	111.15	114.91
103.97	102.67	103.81	104.99	106.05	107.8	101.66	107.29	106.58	108.19	107.41	106.96	104.47	105.11	106.04	104	106.22	107.74	108.42	106.31	109.21	103.61	102.14	108.58	106.65	102.03	106.47	105.94	107.71	105.66	106	105.33	106.48	106.49	106.39	106.92	105.89	108.05	103.96	107.4	104.34	110.38	104.94	104.93	106.91	104.54	104.2	108.01	105.87	105.36
106.21	104.99	106.3	107.54	105	105.57	103.34	106.71	102.21	105.15	103.35	106.15	103.16	102.65	107.77	107.61	105.41	110.11	103.35	107.31	107.06	104.05	105.26	106.6	104.79	107.5	105.84	104.34	106.87	107.92	105.4	106.92	106.39	105.96	102.52	106.65	102.3	104.56	104.94	105.9	106.81	106.13	101.54	104.09	106.37	104.89	103.3	105.5	108.58	106.28
98.439	104.58	98.592	96.609	97.42	100.06	101.54	97.4	99.02	102.92	100.43	100.52	98.229	101.56	98.826	104.6	101.59	99.878	100.6	100.5	100.29	101.21	99.807	102.32	98.127	102.26	100.14	101.44	99.027	97.604	98.473	97.338	99.885	100.04	100.45	100.1	96.354	96.836	101.67	103.55	99.518	99.588	99.635	100.34	96.644	100.62	97.123	100.11	103.67	101.88
101.72	106.46	106.5	109.56	105.87	108.13	104.17	102.95	107.47	105.55	106.31	108.51	108.84	106.77	105.29	105.08	107.77	104.72	104.24	105.82	105.7	103.7	106.18	106.44	104.13	106.39	106.47	105.75	102.16	103.4	103.79	103.05	102.22	104.74	106.15	107.78	108.11	102.37	108.22	107.3	106.25	107.64	106.23	104.54	106.09	104.44	105.08	109.38	107.57	108.83
107.99	106.1	108.45	107.25	106.28	106.36	106.28	103.63	109.03	106.44	107.36	105.25	108.68	108.54	108.84	104.47	107.32	107.26	106.22	103.78	106.01	106.17	107.02	104.97	107.67	108.24	108.21	105.92	107.8	107.44	106.72	107.28	104.35	107.77	108.15	106.48	103.37	106.64	108.24	107.84	103.48	108.13	106.51	107.2	107.37	105.8	108.23	109.53	106.17	106.76
110.74	111.49	113.18	111.21	116.6	109.09	108.34	112.41	111.76	110.26	111.37	110.54	110.6	106.84	107.61	109.93	111.54	111.55	111.13	115.53	110.26	110	110.66	114.38	110.92	111.67	112.78	111.8	111.72	112.9	114.58	111.45	114.07	108.57	110.69	111.5	111.31	112.79	114.51	110.93	112.13	110.84	112.17	109.69	111.73	108.27	113.52	111.72	110.28	112.23
113.25	108.98	109.74	109.74	111.56	115.71	110.25	113.45	111.54	112.37	109.34	111.37	111.88	110.45	110.95	111.55	113.59	113.44	112.93	109.58	112.56	112.55	111.28	113.15	112.92	108.26	110.05	115.13	112.94	109.43	114.08	111.5	110.95	112.37	111.2	109.08	110.43	108.69	111.35	112.19	112.43	112.15	109.71	110.72	111.36	108.78	113.26	111.08	109.86	112
108.44	108.74	107.43	110	109.27	107.83	110.21	109.02	109.45	110.4	106.97	108.24	108.54	110.75	107.47	111.59	107.91	111.28	110.31	110.91	110.88	110.07	112.17	108.01	110.07	111.78	110.87	110.56	111.71	107.32	108.6	105.12	107.74	106.93	109.63	109.74	106.65	108.44	109.62	113.05	113.31	113.17	108.45	112.7	107.38	108.77	112.79	107.14	108.27	110.9
113.07	108.09	109.59	105.99	110.22	109.21	107.04	111.62	108.51	107.67	108.32	109.43	110.1	109.14	110.72	108.68	109.39	107.17	110.25	109.94	111.77	106.87	114.22	110.35	108.47	107.21	113.07	109.65	111.9	108.16	111.59	111.07	107.96	111.86	110.55	110.35	109.17	111.26	110.96	109.37	109.73	112.22	109.79	108.76	107.61	109.94	112.76	108.27	111.36	107.84
118.52	116.8	115.8	113.93	115.27	113.76	113.52	115.79	118.8	114.23	114.3	118.81	117.89	118.53	114.06	114.24	114.73	115.72	117.8	116.01	120.12	117.84	115.34	116.27	115.86	114.27	116.15	115.98	117.24	112.93	117.33	116.53	115.2	114.74	118.33	114.34	120.5	115.27	116.76	116.97	115.56	115.46	117.53	114.62	118.98	114.69	117.02	115.46	118.55	114.17
112	110.64	111.35	110.01	108.94	113.44	112.9	110.04	110.11	111.51	111.3	110.87	111.15	112.18	112.41	110.62	109.63	107.53	107.93	110.94	110.9	111.32	111.17	112.98	110.64	109.41	114.5	112.04	110.81	112.3	115.36	113.7	109.78	111.65	110.38	107.37	111.75	112.83	110.33	110.67	113.21	112.64	109.84	109.69	110.33	110.79	111.61	110.77	111.57	108.99
108.82	104.21	106.81	103.78	102.41	106.35	106.57	105.84	106.56	107.78	107.13	106.95	108.67	105.42	106.2	106.42	105.81	103.7	104.81	105.8	100.8	104.33	105.26	105.65	104.25	108.5	108.16	110.98	107.56	105.18	104.15	105.69	107.1	108.2	103.84	108.63	106.01	108.51	105.21	106.18	104.87	106.82	106.41	108.52	106.6	110.2	109.54	106.68	107.32	107.18
103.83	108.16	106.9	101.85	108.45	108.56	104.56	104.41	107.98	101.45	105.2	106.99	105.26	104.93	106.13	102.97	103.2	106.11	105.06	107.19	104.62	106.53	107.19	105.08	103.98	105.35	106.91	102.29	106.29	107.19	103.96	103.55	108.37	106.73	108.08	106.92	106.12	103.47	105.18	104.15	104.81	103.87	105.11	106.95	106.17	104	105.94	107.18	104.73	108.41
99.534	101.3	101.04	101.05	96.294	102.38	100.16	103.87	101.46	98.156	98.749	99.571	99.984	101.69	97.273	101.75	99.602	100.87	101.1	100.63	97.415	98.745	103.19	100.27	97.827	99.317	101.65	107.44	101.32	101.1	100.04	99.844	98.879	99.778	98.388	98.586	96.53	100.88	101.59	103.81	98.508	97.658	98.16	98.806	103.05	101.15	102.01	102.23	100.75	98.473
116.69	117.38	117.89	119.09	119.86	115.73	113.97	118.87	119.42	117.66	118.41	119.92	118.52	118.24	117.47	119.06	115.23	116.78	116.36	116.85	113.23	119.77	116.1	120.1	118.98	117.64	116.91	116.6	118.81	117.66	118.14	120.51	118.51	120.29	118.51	117.63	118.16	119.24	118.76	117.52	116.77	116.09	119.66	116.61	116.26	115.31	121.15	116.69	118.85	118.09
104.21	101.33	105.13	106.21	103.12	103.15	107.17	105.15	103.81	103.18	105.42	103.34	103.91	105.4	106.6	108.02	105.02	106.73	103.14	105.98	108.34	105.23	102.83	105.8	106.27	103.81	105.34	105.69	104.13	106.63	103.94	104.91	104.09	104.26	103.65	104.54	106.07	102.55	103.68	103.76	105.3	107.66	105.65	105.26	104.32	101.84	106.65	104.93	105.27	103.67
106.86	106.12	100.78	107.22	104.55	107.15	107.72	106.04	104.13	102.93	105.72	105.12	106.66	109.3	105.25	103.55	101.66	104.8	106.98	103.58	103.86	105.19	103.98	105.05	104.93	101.85	107.15	106.84	107.55	106.56	104.76	103.14	106.37	103.06	106.37	106.29	103.63	106	107.32	106.71	104.8	108.58	104.49	106.71	108.45	105.49	103.09	104.22	105.82	104.51
105.82	104.78	106.01	105.68	104.93	105.82	107.55	106.03	104.57	103.78	104.67	106.01	103.68	106.36	104.55	104.94	108.31	103.8	104.82	106.66	106.74	109.07	106.27	102.41	106.36	109.91	105.61	109.72	102.35	105.81	106.79	104.79	105.95	108.07	104.82	106.84	104.9	103.26	105.51	104.87	107.99	102.27	103.69	104.11	109.16	106.36	103.42	105.98	105.96	103.92
104.74	104.61	101.99	107.46	104.96	105.46	106.09	107.65	109.03	108.11	105.27	107.59	106.55	104.68	104.53	106.88	107.26	105.66	105.16	107.46	107.85	108.72	104.42	106.05	108.18	106.28	104.49	107.35	108	105.39	105.59	104.09	104.99	105.47	107.32	108.19	107.5	107.35	103.43	105.99	102.92	104.6	105.95	109.8	105.62	105.5	108.07	105.01	105.04	105.71
116.8	113.37	113.85	115.97	116.09	118.26	116.62	114.22	114.2	114.07	115.82	116.12	118.75	117.69	115.97	117.99	114.84	114.56	117.36	114	115.59	116.9	113.92	116.9	115.5	118	117.86	116.21	113.93	116.69	113.99	114.26	115.65	115.65	116.32	118.68	114.1	116.45	116.75	120.22	115.1	116.37	114.05	115.74	117.34	116.55	115.54	112.45	117.04	114.79
108.01	106.49	104	105.76	101.66	105.43	104	105.61	104.84	104.08	103.09	104.82	107.85	104.71	105.8	105.52	107.28	104.22	103.15	105.37	100.86	105.34	102.28	102.68	105.08	106.47	106.96	107	104.81	103.63	102.26	104.95	103.95	105.36	103.73	105.78	100.01	105.19	108.39	104.87	106.53	103.41	107.29	105.68	102.45	105.41	100.06	105.65	103.07	106.08
119.54	116.15	116.89	116.5	118.01	117.18	117.8	123.43	117.35	118.23	116.45	114.14	116.63	117.75	117.14	116.75	118.86	119.43	117.38	118.5	117.33	118.57	117.11	119.69	117.2	115	119.79	119.13	115.99	117.15	116.24	116.74	118.68	117.06	116.14	121.65	114.7	119.19	119.64	117.58	112.92	117.12	119.27	118.71	116.28	116.59	115.07	118.07	116.37	117.93
111.38	109.88	109.64	108.22	110.48	111.12	114.2	109.27	108.5	114.24	106.52	110.69	110.38	110.21	113.67	109.95	111.43	106.35	110.18	108.33	111.39	112.18	109.91	112.51	112.52	110.79	110.04	110.8	114.3	111.76	108.87	108.28	113.41	109.05	113.63	110.56	111.58	111.3	108.24	109.36	111.93	109.44	111.93	110.18	108.5	111.39	111.54	111.74	110.11	112.04
109.94	115	109.96	108.87	106.27	111.92	109.6	113.02	112.68	112.62	112.99	113.97	110.11	110.97	109.26	110.54	115.07	111.68	114.86	110.89	111.17	112.03	109.01	111.61	111.5	107.9	110.88	112.74	113.24	113.06	110.03	111.26	109.44	111.99	110.9	111.97	110.62	111.7	110.44	107.88	110.78	109.26	111.18	113.71	111.27	109.17	109.67	109.65	110.72	108.84
104.77	105.44	106.45	105.56	105.98	103.82	105.4	104.15	105.45	106.93	103.56	105.7	105.45	106.46	104.01	103.12	109.57	107.08	109.96	104.77	106.38	103.48	103.29	104.13	109.06	104.76	104.39	103.97	105.72	107.06	107.1	107.68	104.17	105.5	102.66	104.34	106.14	102.74	106.81	104.18	103.3	102.18	106.62	106.62	107.11	105.39	106.7	106.11	103.42	105.91
106.83	103.5	102	103.59	107.38	105.65	107.27	105.49	104.52	102.42	101.24	103.27	102.29	103.78	102.62	105.85	100.52	105.35	100.72	102.55	107.34	100.66	106.71	103.52	103.09	106.84	101.08	103.73	103.58	103.43	103.27	104.49	105.69	105.51	103.39	103.98	102.9	103.21	106.11	106.02	104.06	105	106.12	104.18	101.84	102.44	105.53	104.28	102.28	105.43
104.05	99.373	105.22	107.96	106.24	103.2	103.98	108.77	104.18	101.45	104.53	104.77	104.27	103.77	103.92	104.02	107.58	99.502	105.73	107.57	102.39	102.04	105.11	102.15	108.02	107.54	104.1	105.52	106.05	104.62	103.42	102.3	105.98	103.06	102.98	105.96	103.81	105.9	102.58	103.6	104.73	108.01	102.72	100.77	104.19	107.22	106.16	103.58	107.03	104.83
110.31	112.46	108.16	113.29	112.7	116.63	113.57	113.68	110.95	110.21	108.06	111.9	111.48	110.95	113.49	115.73	109.53	111.57	111.17	114.3	110.62	110.48	110.85	112.4	108.48	110.17	111.34	111.91	111.85	109.55	111.05	115.97	111.06	112.9	113.39	110	107.16	111.03	116.24	114.25	112.18	115.22	114.74	116.07	112.52	113.01	110.95	112.58	115.12	111.82
109.19	105.13	106.61	106.58	106.19	103.74	103.8	106.59	101.78	103.22	104	105.04	107.96	104.08	107	104.64	102.02	106.58	103.68	104.68	102.78	105.58	106.1	107.75	107.62	105.54	104.49	104.97	104.21	108.63	107.33	104.87	100.32	105.28	102.85	106.22	104.96	104.24	106.72	107.46	105.37	104.89	105.28	104.94	103.06	103.98	105.12	108.38	106.58	104.78
105.05	104.94	103.85	102.35	105.6	106.55	102.96	104.77	103.85	104.84	102.18	102.15	103.86	106.48	102.51	104.12	106.56	105.39	105	101.11	101.18	103.25	105.74	102.16	105.47	102.81	102.61	106.93	104.68	102.55	103.13	104.02	102.59	104.68	106.15	106.28	104.48	104.94	104.66	104.84	104.06	106.53	106.57	108.41	101.32	102.41	106.87	103.5	105.49	105.26
107.35	105.68	104.03	105.12	107.2	106.85	104.36	104.66	102.99	102.26	104.25	101.51	104.68	101.71	105.05	100.51	103.06	104.79	105.3	106.33	103.48	105.22	104.3	103.59	105.91	108.2	102.32	105.84	107.37	106.27	100.66	103.86	103.67	105.84	104.44	102.55	104.59	101.88	103.09	101.21	106.97	103.84	102.44	104.04	101.04	104.1	101.78	101.77	103.12	105.76
101.35	102.9	105.72	105.66	106.42	103.84	106.25	108.55	102.94	106.97	103.44	107.13	108.1	106.01	98.788	105.18	102.05	105.95	108.83	108.36	106.39	104.08	106.9	106.11	105.45	101.56	101.72	104.38	104.46	104.71	102.71	105.81	102.47	103.83	103.68	104.55	102.72	107.53	105.73	103.97	105.95	105.4	107.12	107.93	103.21	101.52	105.4	105.65	105.04	100.74
108.2	110.08	111.75	110.9	111.48	111.3	111.09	109.82	109.14	111.96	110.93	112.28	110.81	112.48	111.57	110.84	110.74	111.59	111.66	111.53	110.34	113.79	110.4	111	111.41	110.4	111.32	112.37	111.94	108.81	110.63	114.29	108.5	112.8	107.31	112.82	111.25	108.12	112.8	111.49	110.88	109.64	112.63	111.75	111.61	112.27	109.36	111.03	110.09	111.71
108.97	106.19	105.36	106.92	104.09	105.98	104.98	106.65	106.67	105.3	109.72	107.33	102.89	106.39	103.72	105.63	106.16	104.99	104.48	106.03	104.32	105.69	106.1	106.32	107.24	110.36	103.84	103.46	106.42	106.97	106.39	106.92	105.84	103.9	106.01	105.1	107.46	105.94	102.31	101.7	108.27	109.43	104.79	104.05	103.01	107.21	105.83	100	107.14	103.74
97.779	99.946	97.828	98.811	100.62	99.595	98.946	98.326	101.15	98.327	100.61	102.04	98.276	97.68	103.73	98.887	99.299	97.826	99.282	100.49	100.65	101.71	100.78	101.02	100.32	102.31	97.906	100.84	99.342	98.741	100.65	100.8	99.341	101.74	100.14	101.26	98.282	99.703	100.67	98.329	100.69	100.91	100.67	99.021	97.855	99.768	99.293	100.25	96.598	99.802
101.54	97.007	97.461	101.92	100.24	101.26	98.866	99.436	98.162	99.127	100.92	99.534	102.56	98.311	100.45	98.778	100.17	102.3	98.772	99.899	99.86	99.103	100.75	101.73	100.92	100.85	101.69	101.82	102.21	102.3	98.045	101.63	99.942	99.148	96.444	100.07	98.222	99.595	99.12	102.39	98.81	96.746	103.84	100.17	102.03	102.75	102.75	101.7	100.42	101.11
102.21	105.15	104.5	103.78	105.5	106.39	105.9	107.63	105.74	104.23	109.17	105.9	106.55	108.82	104.15	102.77	104.55	107.49	105.35	106.24	104.06	103.76	104.05	102.21	103.1	105.16	104.24	107.37	104.7	106.43	108.62	105.88	107.46	107.66	105.7	105.79	106.5	106.5	103.17	106.95	102.94	107.17	104.56	105.2	105.78	106.52	106.52	107.15	104.46	105.62
[truncated: 150 more columns]
