# Supplementary material for: Genetic dissection of main and epistatic effects of QTL based on augmented triple test cross design
Source: PLoS One. 2017 Dec 14;12(12):e0189054. doi: 10.1371/journal.pone.0189054 (PMC5730204; doi:10.1371/journal.pone.0189054)
Supplement: S8 Supporting Information — (ZIP) [file pone.0189054.s008.zip › z4_600_0.5_5.csv]

115.15	119.94	116.86	121.42	116.8	116.46	114.27	118.08	119.37	115.71	112.12	119.45	116.34	118.88	119.82	117.8	118.84	118.53	112.94	118.78	115.78	119.9	121.47	118.33	120.08	114.45	118.37	116.09	119.91	114.48	122.58	122.37	116.6	113.34	119.3	119.03	116.85	115.82	115.61	115.94	118.47	120.43	117.24	118.31	117.64	117.47	119.27	112.64	115.57	116.14
107.54	104.71	103.02	107.69	108.35	104.8	104.94	107.09	107.14	107.44	105.18	107.82	106.97	108.61	104.83	100.82	109.18	104.14	107.66	105.18	106.73	108.37	104.64	111.06	107.59	112.53	108.88	105.87	104.01	110.74	105.46	105.62	108.02	106.55	105.36	106.77	106.08	105.86	111.24	107.06	106.89	108.28	107.04	110.87	106.01	106.91	108.2	102.65	104.74	104.58
103.52	99.843	102.9	101.2	98.809	96.737	97.648	97.121	99.915	98.538	101.12	98.425	102.05	97.727	99.346	96.866	99.979	98.69	98.613	100.41	98.456	99.85	100.89	102.62	100.91	98.84	99.919	98.947	101.64	107.05	101.84	104.11	99.612	99.358	103.85	102.52	99.358	101.01	101.76	100.32	103	103.99	96.603	100.17	101.73	100.04	99.057	96.402	99.641	98.699
107.77	102.51	107.86	103.09	109.13	102.15	104.58	104.47	106.92	105.76	109.14	104.35	107.93	104.82	106.65	109.57	102.17	106.46	106.42	107.97	102.22	104.28	102.09	104.59	106.23	103.02	103.29	107.33	106.36	105.64	104.41	106.95	104.79	108.12	103.78	102.15	103.36	108.48	105.08	101.2	104.79	108.5	103.34	108.21	102.11	105.6	106.14	103.58	108.63	109.02
109.63	113.78	110.62	111.43	112.66	110.97	110.37	109.45	109.86	107.87	110.3	112.02	107.51	112.88	111.65	104.74	110.03	109.95	110.26	107.98	107.61	109.91	114.22	108.05	108.55	103.85	113.51	111.75	109.56	111.83	108.53	106.5	113.26	109.28	104.65	112.1	112.16	111.09	110.41	113.74	104	112.49	110.41	110.17	109.64	109.84	109.42	112.35	105.94	110.78
112.89	107.93	107.35	112.91	111.13	113.97	108.03	105.23	110.38	113.01	112.02	110.45	106.68	107.78	107.98	110.07	106.92	110.24	111.41	107.77	107.71	110.47	114.79	107.34	109.58	108.92	108.38	113	110.02	111.06	109.21	108.1	110.34	110.01	114.32	108.89	112.72	110.06	108.96	113.56	108.37	110.41	110.05	106.37	109.14	111.16	110.04	114.76	112.85	110.4
110.76	103.59	104.62	110.56	104.26	103.16	108	108.88	107.91	105.65	102.44	103.88	100.85	106.7	104.96	107.01	104.84	106.24	102.77	105.56	106.89	102.63	106.29	105.35	106.14	102.18	106.89	111.48	109.09	105.13	104.1	108.68	103.97	104.2	106.14	106.42	109.83	103.63	104.13	105.55	106.04	104.34	106.96	103.57	107.69	102.7	104.82	106.89	103.87	102.4
99.707	102.03	101.68	100.68	97.256	103.51	99.361	97.8	99.686	101.46	103.31	95.372	101.1	104.78	99.962	103.04	100.59	101.43	98.52	96.075	99.743	97.237	103.22	97.56	101.37	102.65	101.77	96.748	100.32	97.743	100.51	104.54	99.668	99.698	96.835	96.317	102.94	99.458	98.812	101.36	104.09	99.97	99.614	97.574	98.299	101.48	103.68	100.14	104.68	101.12
104.71	107.37	107.36	105.16	107.26	110.85	104.93	108.33	104.33	107.38	107.94	111.29	110.71	105.07	108.21	104.27	107.79	102.56	107.78	107.64	104.36	104.69	107.14	109.63	106.53	110.89	106.11	104.85	107.16	105.48	107.97	103.18	107.13	108.19	107.3	101.95	102.34	107.43	103.77	103.14	106.31	107.17	110.11	106.67	107.64	108.51	104.06	109.47	108.8	107.42
113.02	114.28	111.84	113.8	112.15	115.26	108.08	112.24	114.11	112.96	112.65	110.98	115.69	113.02	112.32	113.91	114.95	111.53	109.02	111.38	111.34	110.45	108.95	114.79	112.83	112.28	116.95	108.47	113.11	107.74	118.31	114.44	113.81	109.53	114.29	114.88	114.67	113.66	118.64	111.48	107.6	115.18	114.09	115.8	113.88	112.65	111.07	113.45	115.16	110.41
101.02	100.06	101.53	99.445	100.94	99.991	97.715	99.371	99.204	98.432	100.18	105.89	102.72	98.756	101.26	99.348	101.58	101.92	103.06	101.94	103.56	100.38	101.23	105.08	101	102.92	95.402	102.19	99.472	104.72	104.12	97.138	95.12	102.81	98.886	102.83	95.845	98.608	100.75	93.949	95.292	101.23	99.168	97.371	103.57	99.888	97.139	99.874	102.55	98.038
102.08	104.94	105.14	106.06	104.04	107.98	102.23	105.19	103.93	104.05	103.22	101.86	101.06	107.63	101.51	102.43	109.2	104.29	104.03	101.09	102.91	106.18	108.87	104.37	100.98	102.66	102.95	104.78	102.95	104.85	106.7	108.07	103.37	105.46	103.39	107.32	104.46	106.61	104.79	105.65	105.29	104.23	99.517	101.68	106.08	108.06	103.81	104.17	102.04	106.15
116.81	120.06	116.7	115.48	114.33	123.23	118.14	117.15	114.04	121.19	122.89	119.6	117.47	120.68	117.14	119.36	118.63	116.23	120.44	116.03	116.03	116.13	118.31	119.52	118.83	120.04	116.77	117.28	117.7	114.19	122.28	120.25	119.19	118.18	114.98	118.54	116.94	114.25	119.43	111.88	116.46	117.81	122.45	115.92	120.67	122.8	117.7	116.4	115.17	113.39
109.03	113.46	107.86	110.27	109.85	109.95	103.99	111.75	107.26	107.06	112.88	109.55	108.57	106.4	108.11	112.55	114.33	111.31	111.99	106.82	112.29	107.88	108.88	109.23	108.77	104.84	114.09	111.27	112.34	110.48	110.07	110.05	109.39	110.23	107.77	109.52	111.39	110.27	112.56	107.73	111.57	108.88	116.37	107.81	116.23	112.83	107.76	109.87	111.54	111.33
103.08	100.24	97.559	105.6	95.878	98.796	103.92	101.12	105.74	104.4	99.862	101.31	100.14	102.4	103.99	98.954	101.97	99.827	103.12	99.658	100.64	97.682	102.76	102.13	101.21	96.898	96.774	102.11	102.75	100.59	103.34	100.11	103.45	100.63	96.396	106.34	101.04	97.086	101.3	97.189	102.43	100.94	98.726	101.69	98.426	94.135	103.45	101.37	97.891	101.84
109.61	113.85	107.7	104.84	109.46	107.46	110.98	108.9	108.59	108.36	108.78	108.82	107.82	113.98	108.17	107.97	108.03	108.68	108.68	109.67	112.16	112.98	113.1	112.35	112.31	107.04	109.98	111.99	111.69	106.91	112.8	112.02	112.75	108.92	109.82	111.19	111.64	108.79	105.67	112.17	113.04	112.51	108.54	112.38	111.3	113.64	108.82	108.3	113.12	110.95
112.79	112.16	115.63	111.88	111.19	112.26	113.4	111.01	113.09	111.49	110.6	112.82	111.47	110.92	114.31	111.68	113.61	115.37	110.86	110.34	109.64	112.06	109.27	113.3	113.18	114.03	108.93	110.09	111.59	113.06	114.62	108.24	110.78	109.92	112.52	113.33	114.53	114.82	110	113.05	104.06	111.32	110.36	113.59	108.18	109.76	115.96	111.43	107.49	113.11
98.505	102.28	100.73	100.71	100.42	103.98	99.538	102.07	99.903	99.636	103.56	99.631	96.822	103.88	97.669	99.174	99.478	95.66	100.91	96.641	100.32	99.405	99.399	105.22	98.848	98.485	98.188	104.43	103.54	100.36	101.34	99.869	99.689	99.355	101.08	98.139	100.38	101.21	94.519	95.798	101.7	99.458	99.967	99.688	101.48	98.914	99.326	100.39	106.68	98.154
105.4	105.36	107.94	107.77	105.13	101.98	106.55	107.29	102.51	102.63	106.28	103.87	109.1	100.64	107.54	107.22	103.99	104.57	107.51	109.85	102.7	103.99	103.51	108.1	106.1	104.54	110.84	107.24	105.12	102.87	107.41	104.49	103.87	105.63	106.34	106.74	107.28	105.64	102.45	103.25	104.69	101.96	107.28	103.95	102.76	107.14	98.188	106.44	108.7	103.75
107.6	106.97	101.56	107.43	111.26	105.32	108.14	104.87	107.04	107.12	102.85	105.53	103.01	107.15	109.17	105.63	108.3	104.01	101.48	105.92	103.94	106.37	108.04	104.66	103.58	109.1	104.26	104.61	102.22	107.49	103.41	103.71	106.89	106.05	105.43	105.84	104.77	105.26	108.63	104.12	105.06	103.61	108.72	108.11	106.78	101.2	107.15	104.16	105.67	103.78
108.68	113	108.83	111.72	113.09	108.06	111.51	112.12	112.35	115.04	107.91	109.89	111.38	114.61	107.75	109.44	104.86	105.56	110.2	112.48	109.59	111.09	111.59	110.2	115.86	111.6	111.05	109.68	110.38	112.15	108.43	111.06	109.86	111.18	109.9	109.37	113.4	111.19	113.36	111.03	114.27	108.39	114.32	112.05	111.01	110.59	108.04	112.15	107.25	110.69
124.1	120.44	114.7	121.51	117.34	117.55	116.05	117.08	117.68	118	118.52	120.85	118.84	118.61	114.73	115.23	118.09	120.23	114.15	117.76	114.24	116.96	117.7	114.68	115.32	119.59	119.1	115.97	117.16	116.1	114.23	116.59	119.51	115.3	116.28	120.54	119.98	118.71	116.68	118.13	119.35	116.44	114.66	118.27	120.36	116.93	114.92	117.69	118.94	118.5
104.56	107.21	99.095	101.14	102.43	105.71	107.43	109.78	103.37	104.34	106.28	111.06	104.62	103.42	107.9	103.32	108.1	104.3	107.51	106.07	105.61	111.22	103.87	105.91	106.89	105.35	108.21	105.89	104.03	104.33	106.3	103.79	108.16	100.91	101.35	106.77	105.45	105	105.41	106.47	109.26	104.43	106.47	105.49	107.79	97.54	107.68	106.57	105.66	111.42
110.02	115.67	109.7	111.94	107.38	110.3	110.42	112	109.85	111.59	111.22	113.96	118	114.3	110.41	111.23	112.45	111.22	108.14	111.56	109.86	110.62	112.72	110.23	110.36	104.6	105.75	104.6	108.3	108.91	111.01	112.73	107.77	113.34	109.68	112.17	109.95	114.68	112.55	112.22	109.72	112.02	110.15	109.4	107.49	110.15	114.37	114.18	110.07	110.52
108.11	103.69	105.85	106.81	103.16	106.04	107.05	104.02	109	106.69	105.33	106.39	106.29	103.78	106.04	106.46	107.81	106.84	104.71	104.33	108.2	111.09	109.26	106.93	106.94	98.244	107.85	100.84	103.86	104.07	103.2	106.11	110.98	103.48	108.42	106.14	108.29	104.51	106.64	106.88	107.56	104.67	104.03	107.78	104.62	102.39	110.49	107.47	102.34	107.35
108.52	104.61	104.37	109.36	107.37	104.71	101.4	106.96	104.83	105.43	106.98	107.92	106.2	104.9	106.26	103.53	106.2	102.23	105.05	104.29	105.04	105.13	106.98	106.89	103.12	105.74	106.28	107.4	106.09	104.14	109.82	101.66	105.39	110.1	103.58	106.83	105.09	105.92	106.82	104.84	110.95	104.53	104.93	107.7	109.92	109.66	105.56	104.07	105.09	108.15
106.36	115.13	107.27	109.98	110.97	112	111.08	111	108.32	107.88	109.74	104.96	108.49	111.57	113.78	110.62	109.17	108.56	114.82	111.56	106.99	112.04	115.45	111.11	107.81	107.94	111.41	107.93	109.83	108.08	106.13	115.02	105.81	112.16	108.32	113.04	109.96	109.97	107.22	112.05	109.15	110.12	106.77	108.79	110.97	109.44	115.4	112.17	110.04	111.16
103.42	103.83	106.61	107.35	105.32	105.2	105.57	107.82	103.02	103.77	106.94	109.78	107.66	101.28	107.51	102.35	108.71	102.47	104.59	103.81	108.71	104.68	104.78	105.01	99.707	102.28	104.61	105.78	102.71	102.5	107.07	103.08	107.47	107.22	107.93	105.77	106.93	107.9	106.02	105.41	103.51	104.35	105.83	106.08	104.24	107.32	105.73	108.64	106.68	107.82
113.3	110.39	107.91	109.92	111.84	116.17	112.92	111.83	111.65	115.29	110.09	113.07	114.14	110.74	114.58	112.85	112.08	112.63	115.46	111.73	113.85	115.04	110.92	113.17	106.9	112.95	112.68	112.56	106.97	112.94	110.4	110.17	117.41	108.94	113.91	111.03	115.4	115.67	110.52	106.93	115.18	116.55	110.57	112.22	111	109.11	114.32	111.85	109.99	114.95
101.96	102.08	102.87	100.89	99.993	100.51	103.13	101.51	103.58	96.47	100.09	103.48	104.22	97.856	104.29	101.76	97.668	98.795	99.983	101.93	99.191	103.44	100.49	99.547	98.221	95.183	101.89	102.74	104.58	97.652	98.437	103.21	98.452	100.82	102.17	102.45	100.03	100.43	99.018	97.974	99.218	99.406	98.22	98.45	101.32	100.53	103.59	97.862	101.52	96.806
105.68	104.24	101.54	107.97	101.93	105.52	108.72	107.31	108.5	103.08	106.08	107.99	108.14	105.26	104.26	105.96	103.97	106.99	106.16	110.2	107.15	106.1	103.69	104.8	104.07	110.22	106.78	103.15	105.18	105.49	113.08	104.62	101.28	102.9	107.43	103.41	102.27	105.16	106.31	109.44	103.05	104.93	105.69	108.71	105.54	107.27	105.12	107.24	105	107.64
104.88	103.91	104.54	103.5	108.37	103.89	107.51	109	106.36	103.81	106.11	107.73	105.87	103.14	102.32	106.28	102.4	99.598	104.61	107.99	103.31	102.38	99.585	103.91	103.91	104.47	104.92	104.61	100.96	105.62	102	100.86	106.03	105.74	105.79	102.47	107.2	105.33	102.44	104.11	105.26	103.18	106.56	105.88	103.39	106.93	105.48	105.89	107.71	105.16
105.96	107.19	109.83	110.06	108.79	105.4	113.68	104.78	108.89	116.19	117.41	109.94	108.89	110.1	108.46	106.27	109.62	112.3	108.18	107.46	107.61	107.88	110.47	108.31	107.7	109	112.46	107.28	108.95	112.95	108.44	107.74	109.8	108.83	113.14	110.55	111.25	108.11	109.9	108.14	110.57	112.44	110.21	108.94	108.7	110.28	109.49	109.8	107.35	111.88
98.074	98.677	98.531	95.352	106.55	99.27	93.478	99.004	102.21	102.74	101.77	99.496	97.677	100.85	100.64	98.525	101.33	96.391	103.53	104.47	98.381	104.76	101.95	98.238	103.38	99.573	98.135	99.652	98.6	102.72	99.312	100.77	101.14	102.21	100.09	99.854	103.16	101.85	99.019	98.878	104.82	99.098	100.94	98.526	101.29	99.458	101.56	97.751	99.62	101.31
105.51	108.66	109.89	106.9	110.07	110.57	103.48	105.56	106.28	104.04	108.09	110.14	109.54	105.11	103.98	108.13	107.5	103.74	101.23	108.55	106.26	108.16	108.84	104.99	103.92	101.83	105.41	107.45	103.4	104.89	105.16	112.11	104.54	107.93	102.56	110.87	105.15	105.24	103.84	103.64	103.81	101.21	108.45	104.7	105.26	102.77	106.34	106.82	109.24	104.24
105.63	100.52	104.56	106.3	104.47	103.91	105.15	109.09	105.66	103.17	102.85	107.56	104.96	100.28	106.84	105.59	110.01	103.69	102.23	105.02	101.05	106.63	103	103.72	105.42	110.54	104.08	107.19	106.1	108.19	104.59	102.56	99.842	105.2	104.86	106.11	106.84	100.08	104.75	107.4	102.55	105.32	104.48	106.24	101.28	101.88	104.76	104.4	107.22	105.99
109.44	112.31	109.35	108.96	112.27	114.11	108.47	109.89	111.52	112.96	108.58	110.63	111.07	114.01	108.82	112.19	109.27	111.13	107.96	111.68	111.6	111.94	108.87	110.34	110.19	111.48	111.27	110.86	111.11	107.55	113.62	109.89	111.58	109.56	112.21	105.69	107.41	108.69	113.11	108.08	113.23	114	110.73	112.51	106.64	114.32	111.62	110.36	108.44	116.15
107.51	108.57	113.05	118.38	109.96	110.54	109.89	116.14	111.11	110.9	118.12	114.2	109.46	115.33	114.19	110.7	119.16	118.71	112.42	113.19	108.37	112.76	108.89	109.5	111.75	110.75	111.24	116.68	110.04	110.05	111.4	111.97	109.7	114.28	114.37	116.66	115.91	111.09	112.91	116.67	111.87	116.35	114.34	113.13	111.8	115.07	111.63	110.82	113.11	110.53
106.16	108.68	108.75	102.55	107.56	107.46	102.45	105.63	109.36	104.01	109.77	111.07	105.56	105.06	106.17	106.97	104.19	108.27	106.46	109.03	104.47	109.08	109.37	107.74	105.98	109.32	105.21	107.65	105.1	105	109.91	102.68	104.39	104.3	108.42	111.89	110.58	106.97	105.79	103.39	105.71	104.54	105.45	105.87	110.31	107.22	104.67	110.84	105.15	105.01
104.96	111.16	104.84	109.5	99.878	107.03	106.66	103.28	104.08	103.33	103.41	109.89	103.43	109.04	101.9	108.72	104.56	104.48	105.85	100.78	109.51	104.67	110.74	101.11	105	108.25	104.7	104.32	102.17	109.78	107.84	109.81	108.48	105.03	105.25	104.71	103.48	108.34	108.1	98.998	107.14	109.16	104.01	103.62	104.5	102.37	106.7	109.29	108.93	109.2
104.75	104.81	102.81	102.32	106.14	106.16	109.18	105.72	101.61	110.36	103.91	105.03	106.52	107.54	107.87	108.49	105.73	107.49	109.52	107.24	109.21	102.02	105.53	105.1	107.06	102.47	101.41	108.33	106.8	102.21	106.42	105.76	102.76	105.4	106.77	107.89	109.49	109.22	106.67	102.66	107.99	105.32	100.99	104.49	107.02	110.63	103.59	105.1	108.52	109.83
101.78	109.98	104.58	104.76	106.04	107.22	105.54	109.18	109.3	107.43	104.27	105.01	107.13	108.28	106.04	106.85	106.89	104.56	111.49	102.04	103.31	107.56	107.21	104.65	107.63	104.88	111.29	105.74	105.85	106.66	106.65	106.47	104.03	106.01	110.17	104.8	106.67	104.93	103.82	103.17	104.97	107.9	104.85	106	107.33	112.48	102.16	106.06	104.85	107.81
107.55	107.19	105.61	102.9	109.13	105.04	108.03	107.37	108.96	105.35	107.17	107.85	108.57	105.49	110.47	103.77	108.56	104.85	105.12	107.19	105.43	107.07	107.43	106.17	106.83	107.47	110.11	100.04	107.29	109.74	105.04	106.37	105.35	107.09	108.15	103.1	106.45	105.25	106.97	106.49	103.51	96.376	108.11	107.54	99.571	106.59	102.9	108.44	101.22	108.33
109.43	105.7	103.58	102.32	106.82	105.71	103.29	105.31	99.638	108.17	111.43	104.01	109.15	108.05	104.41	102.97	106.85	106.27	103.21	105.21	104.35	107.13	106.32	102.14	102.77	109.67	105.66	105	106.72	104.29	101.3	102.5	105.57	104.19	105.22	103.42	102.57	106.54	108.37	101.03	107.58	110	107.67	108.29	108.59	103.61	108.37	104.09	105.69	108.8
102.44	101.18	99.189	98.972	101.31	105.74	99.661	96.062	102.98	96.448	101.18	98.154	98.202	99.591	99.721	95.745	103.62	99.017	97.473	96.977	101.85	100.52	101.83	102.84	101.86	96.816	102.09	92.641	98.226	99.211	100.46	99.434	100.98	96.88	100.77	99.212	96.78	101.33	100.48	100.24	102.27	96.598	94.522	101.41	98.989	97.566	98.458	99.694	101.2	100.36
108.84	110.78	111.6	111.4	107.02	104.89	108.3	110.59	108.56	107.88	112.58	107.63	111.02	116.5	109.88	108.61	109.84	112.18	112.56	106.43	111.08	113.9	110.55	110.19	112	112.63	102.43	111.87	108.24	111.66	110.69	107.23	109.35	113.94	111.92	106.59	109.34	113.14	107.38	114.09	109.74	112.55	109.78	104.8	108.19	108.73	109.71	107.65	107.1	110.46
110.27	106.62	106.13	100.68	105.69	109.59	107.6	104.97	104.87	105.09	106.06	105.59	106.6	105.51	105.14	106.34	106.98	108.16	107.13	106.71	101.4	107.72	106.34	100.23	113.97	102.25	105.48	104.07	106.62	106.24	108.4	107.75	99.616	101.73	106.19	106.87	110.34	105.81	109.17	105.42	105.07	109.72	105.72	108.33	104.35	108.17	102.84	107.87	106.92	109.73
103.45	103.57	102.07	101.48	106.79	105.06	107.98	101.92	103.08	106.99	104.32	98.788	108.81	105.48	104.7	106.71	103.15	100.61	110.39	104.2	99.5	101.84	107.11	103.99	102.5	105.59	101.63	108.95	104.68	103.38	103.07	103.82	103.97	101.34	106.27	104.97	103.16	101.63	105.46	104.94	107.85	104.48	110.06	105.08	107.23	104.38	106.99	104.4	106	107.42
96.785	99.523	99.488	96.574	100.96	97.274	102.05	97.406	98.204	95.92	99.397	103.28	98.354	102.85	101.17	98.501	100.33	103.08	101.91	98.199	101.51	101.26	100.34	99.769	98.301	98.375	100.42	101.33	99.417	97.094	101.43	99.183	100.6	99.962	97.927	99.608	100.77	101.93	98.412	98.469	101.09	96.507	94.279	96.963	102.19	98.518	96.024	99.536	98.753	102.25
106.47	107.2	116.48	109.11	112.68	112.53	113.49	113.47	114.29	107.76	108.24	115	111.96	112.79	112.36	115.7	116.96	107.56	114.74	109.06	110.49	113.13	110.8	103.85	107.79	112.41	112.79	109.43	107.41	115.7	107.37	112.13	112.01	110.96	111.97	113.51	114.35	112.48	109.84	113.32	111.82	109.74	111.14	112.65	107.55	112.37	112.12	113.16	106.6	108.09
104.32	105.84	108.25	106.43	105.68	104.7	105.41	107.27	104.46	106.26	110.23	104.44	102.66	106.65	106.66	106.27	106.96	99.705	104.14	109.83	107.83	108.35	104.09	104	104.58	103.77	104.79	102.87	102.65	105.75	102.26	107.76	104.47	105.94	108.45	106.08	103.11	107.06	104.41	103.81	106.78	100.73	101.26	102.34	105.14	104.21	103.15	103.74	100.93	104.63
111.6	117.62	112.43	109.57	117.82	114.03	111.71	113.01	112	115.71	116.09	110.84	109.29	111.59	116.55	115.11	112.43	115.65	111.86	111.54	106.66	109.23	110.62	111.16	112.27	113.16	113.4	108.48	111.18	115.95	112.41	112.53	116.71	106.57	115.27	111.73	115.27	109.82	113.86	111.58	111.15	109.06	111.95	112.88	115.43	111.99	113.51	113.72	111.28	110.85
111.47	113.05	110.07	112.46	115.36	109.29	109.69	111.51	108.59	108.74	109.34	107.2	113.27	113.81	108.95	110.81	116.38	111.8	113.77	110.45	112.61	113.53	112.56	111.52	113.97	109.68	113.95	114.41	111.02	107.9	110.27	110.59	110.08	108.47	109.25	109.59	109.55	111.31	110.64	114.18	115.58	111.8	114.29	114.6	112.45	110.84	111.76	114.54	109.54	109.79
103.9	103.23	102.7	107.7	103	103.55	104.23	108.22	105.34	103.99	105.12	107.33	105.61	108.57	105.62	102.74	107.79	102.11	102.74	108.25	103.33	97.39	103.62	108.68	107.39	100.79	100.76	107.47	105.44	105.16	107.57	103.87	103.45	102.39	104.46	107.29	102.05	104.39	102.54	110.61	103.33	105.77	104.61	107.15	105.3	105.8	101.34	106.59	105.63	108.97
107.18	105.89	104.17	102.76	105.93	103.89	104.06	108.96	105.5	105.77	104.45	105.34	105.2	105.56	108.71	101.49	104.27	106.27	103.88	104.37	105.34	104.52	109.78	100.79	104.2	101.55	101.23	104.79	108.74	104.66	103.12	109.51	102.58	104.55	104.41	104.17	105.17	100.67	105.7	108.19	104.33	103.53	104.27	104.89	107.44	107.56	104.86	113.39	109.92	109.03
102.72	99.837	104.13	100.82	100.84	99.833	100.88	102.43	97.661	96.704	98.405	100.09	97.826	97.895	98.829	100.3	97.708	97.999	99.406	101.44	97.089	98.872	103.32	97.067	100.28	101.15	101.38	97.698	102.5	99.926	102.26	99.829	97.98	100.96	103.15	99.073	96.877	101.49	101.95	105.17	98.968	97.344	98.826	102.74	98.313	96.334	100.7	100.16	102.8	100.36
102.64	106.88	108.35	107.73	108.17	108.57	101.27	101.82	106.74	105.67	104.84	108.78	111.19	104.91	108.54	106.4	105.22	109.34	106.99	106.93	104.4	106.87	102.13	105.52	107.95	104.03	106.58	102.48	102.41	106.71	104.83	104.29	105.33	107.53	104.96	103.75	103.1	110.94	105.73	107.56	105.17	104.55	100.49	100.88	108.38	109.98	108.01	108.15	105.57	105.89
102.31	107.65	103.44	106.04	110.22	108.48	106.97	106.2	106.1	103.89	106.36	104.77	101.38	103.94	105.68	103.74	110.08	105.87	104.43	106.13	107.31	105.83	103.62	105.23	104.47	105.73	104.84	107.48	105.34	105.18	105.95	108.56	104.03	103.62	108.4	103.65	104.34	108.58	104.41	107.34	107.24	108.59	104.38	110	108.84	104.84	105.95	102.17	105.36	109.45
108.17	108.97	112.04	112.61	110.47	112.97	110.72	111.58	110.13	111.09	111.33	109.73	110.82	113.58	112.97	107.2	110.87	109.53	110.62	111.86	109.95	109.4	110.49	111.66	114.49	111.49	112.68	111.22	111.92	108.68	112.23	112.63	117.01	112.23	112.66	110.78	115.3	114.74	113.04	113.08	112.05	105.61	114.12	108.19	113.67	108.17	108.65	112.47	113.7	109.68
118.01	115.99	119.14	119.68	116.06	120.12	116.92	120.16	117.6	120.07	116.58	117.97	116.89	119.43	120.22	115.21	121.68	123.3	121.88	117.83	118.53	119.78	118.84	114.37	116.15	119.94	115.69	116.41	116.11	116.46	117.73	122.01	117.72	113.61	118.1	115.82	117.78	116.91	120.26	119.13	117.33	120.95	118.86	117.14	114.58	117.91	116.77	121.91	117.58	116.53
107.34	104.49	103.9	109.66	105.91	108.81	108.43	104.59	105.78	110.9	104.08	105.87	107.78	105.38	109.84	105.69	101.15	108.48	106.29	108.03	105.11	106.34	107.76	103.75	111.39	101.57	108.22	107.26	104.81	107.38	107.88	105.15	108	104.03	108.82	106.16	108.85	108.04	107.59	101.97	109.26	104.35	104.18	107.42	103.8	105.74	105.96	105.23	105.23	105.74
112.26	121.39	109.27	113.25	113.76	114.59	112.1	114.17	114.66	114.16	115.62	114.92	113.44	115.25	112.66	115.05	116.89	108.68	112.13	112.58	113.91	113.44	112.19	110.95	112.27	116.18	110.8	113.81	114.28	113.48	112.04	112.27	113.68	116.29	111.45	107.47	115.8	109.74	112.38	111.55	114.24	115.19	113.42	112.53	109.63	112.86	112.28	111.35	111.16	109.94
112.16	114.21	110.41	110.87	112.28	106.2	113.24	109.95	113.75	111.13	108.27	117.19	109.85	112.17	109.59	107.94	109.26	110.71	110.23	107.76	106.72	110.55	114.99	110.75	111.67	111.23	109.58	114.23	109.88	109.93	109.77	110.86	112.12	110.4	113.98	110.15	111.46	112.96	108.93	110.56	113.16	109.46	110.93	110.32	111.17	110.07	114.2	108.5	110.67	108.17
107.18	109.81	109.66	107.36	113.99	110.26	111.89	109.49	112.58	111.72	115.28	110.38	109.73	107.3	112.24	110.65	112.61	107.66	110.56	113.3	115.14	112.97	112.05	107.06	118	109.61	110.41	108.85	109.25	109.79	111.24	113.56	108.97	108.25	110.32	109.84	108.4	106.02	114.03	110.17	110.66	109.74	111.52	109.39	111.53	110.35	109.23	111.47	115.51	114.34
105.97	107.39	106.14	105.82	105.95	110.37	108.44	105.26	105.63	109.55	111.63	104.41	104.41	105.56	108	107.44	105.6	109.25	104.74	103.59	104.2	109.71	105.59	104.76	110.87	107.12	107.73	104.77	105.96	102.9	110.3	106.5	104.24	109.13	110.68	104.34	106.08	103.19	101.61	104.93	102.95	104.39	106.95	103.18	105.38	107.31	103.9	106.23	104.51	106.02
101.58	104.18	100.05	99.775	103.59	102.62	105.67	97.885	99.987	100.82	101.92	106.17	101.35	104.3	104.25	102.29	102.69	102.84	99.028	99.4	98.268	103.85	102.19	100.45	103.09	96.841	99.329	102.94	97.038	99.902	100.83	103.77	103.3	96.856	99.983	102.19	103.37	103.39	99.757	94.279	101.16	101.39	99.225	102.64	96.505	98.499	101.18	104.66	97.03	95.008
109.74	114.19	113.65	108.69	110.54	109.21	112.09	108.41	108.32	112.91	113.8	110.33	112.27	114.66	111.58	113.51	114.2	115.81	109.83	114.37	113.22	112.45	113.05	114.55	111.84	111.68	113.16	113.35	112.71	114.81	109.73	117.46	110.78	111	110.32	106.87	114.54	110.36	112.32	112.67	115.7	109.47	111.2	111.72	115.06	108.62	112.13	113.67	115.01	107.67
109.8	104.27	109.64	106.15	104.99	107.66	105.23	99.079	106.58	103.61	107.48	106.55	106.5	105.3	108.1	108.99	104.8	100.65	106.62	104.02	103.9	104.36	105.17	105.01	111.55	107.86	102.27	98.89	103.2	108.56	105.23	104.42	108.15	107.04	105.71	104.14	104.01	103.37	107.65	109.1	107.49	108.68	104.43	110.86	108.03	107.44	105.99	108.48	106.79	107.26
100.88	104.46	103.4	106.45	103.31	103.25	106.13	105.93	105.21	106.36	104.31	104.99	106.02	106.78	99.396	102.54	102.93	109.19	106.36	107.57	104.28	105.02	105.3	106.51	103.69	102.57	104.31	106.59	106.39	106.82	103.42	102.91	104.39	104.43	105.55	105.99	105.58	102.45	103.63	103.06	107.25	106.65	108.98	101.75	103.09	106.38	105.46	106.35	101.8	107.69
105.01	100.38	107.38	108.37	107.24	103.15	108.17	106.48	108.37	105.53	106.61	99.371	107.68	105.6	102.77	105.42	102.12	104.14	103.91	106.26	111.18	103.08	106.45	103.64	104.98	107.15	102.6	109.08	103.16	105.61	106.35	105.48	104.23	105.36	106.38	105.76	101.62	108.76	108.37	100.41	104.68	103.44	107.81	104.88	101.77	102.94	101.3	101.82	102.92	107.93
116.75	115.53	107.57	111.33	110.92	113.15	109.35	109.95	108.67	109.94	112.84	106.83	112.03	110.84	114.55	111.03	114.66	109.59	113.93	114.65	110.54	111.6	109.8	111.44	111.61	112.75	114.1	106.11	109.56	113.17	114.61	112.07	114.56	111.65	112.55	113.56	113.87	111.73	114.57	110.81	111.12	116.75	109.11	110.96	112	108.65	108.04	109.33	107.61	116.41
94.679	95.916	96.638	97.736	100.87	99.396	98.698	102.86	106.1	105.69	96.885	101.04	101.36	99.154	98.742	100.85	105.42	105.71	101.99	101.77	101.33	98.424	100.05	105.15	100.63	96.935	98.109	98.6	97.073	100.25	97.736	102.4	100.44	101.19	102.13	99.914	99.202	102.07	96.568	99.206	97.459	103.08	101.08	100.86	102.99	97.977	105.99	100.86	101.95	101.11
110.56	109.39	113.2	108.31	110.44	108.34	116.24	111.97	114.84	111.89	114.3	108.66	114.42	111.69	111.24	114.17	108.03	113.45	112.22	113.11	109.31	111.96	115.23	108.13	108.83	114.69	112.46	109.38	111.68	110.15	109.63	114.33	113.99	113.55	110.93	113.32	111.75	110.74	111.33	115.87	111.7	111.25	114.61	111.06	111.15	112.24	112.3	110.35	112.95	107.36
108.37	107.62	110.98	110.35	107.78	109.36	107.09	109.04	106.08	110.01	106.45	103.56	112.68	109.8	110.53	106.83	112.81	105.58	110.94	110.06	106.24	109.45	109.11	109.87	109.73	109.49	111.22	113.88	110.93	110	113.83	111.76	110.56	110.48	108.42	111.66	110.43	111.64	109.03	113.51	110.55	114.25	111.41	111.46	107.71	108.64	109.05	109.85	109.59	108.85
118.29	116.06	119.29	120.15	115.77	119.06	119.17	114.74	119.41	115.5	115.28	121.17	115.28	116.21	115.86	117.05	116.76	114.46	117.44	110.94	119.51	121.83	117.42	115.28	116.11	111.01	119.09	123.19	120.22	120.34	121.75	115	114.52	118.38	117.61	118.8	114.27	114.69	116.34	114.88	116.1	117.55	118.52	119.65	119.77	121.05	119.64	118.74	116.59	115.77
101.28	104.6	104.07	100.22	107.42	104.49	103.57	102.69	104.76	106.01	104.02	100.53	104.7	104	106.56	104.41	107.88	102.11	105.92	100.74	98.295	101.27	102.94	102.39	105.37	104.68	105.17	100.39	98.453	101.79	104.43	103.11	106.63	111.97	105.49	105.33	102.21	104.55	102.1	106.12	108.62	103.68	102.4	102.42	102.53	104.51	101.8	103.18	104.42	104.28
106.5	112.38	115.18	113.1	107.07	108.98	113.44	116.64	109.44	112.03	110.77	117.02	112.54	110.35	107.99	109.16	109.91	111.75	114.46	112.83	112.03	112.77	109.42	113.35	117.98	114.35	109.67	114.57	108.05	114.21	111.46	114.68	115.44	112.45	111.15	113.05	106.2	111.35	109.14	114.93	111.29	109.46	110.29	108.48	110.91	112.1	113.63	114.68	115.19	114.52
113.7	114.01	111.28	110.85	117.63	116.37	107.6	111.02	113.5	114.64	113.42	114.17	111.54	113.63	117.61	108.27	111.96	107.82	113.3	116.38	113.82	113.84	113.38	115.13	114.61	113.21	107.63	114.04	109.41	112.48	118.89	112	113.7	113.83	114.44	110.7	114.56	113.83	114.99	113.57	109.02	117.12	109.5	110.86	110.2	112.74	114.47	111.85	111.74	108.91
102.63	101.9	102.71	96.737	101.34	98.923	98.613	104.03	100.57	102.35	99.603	96.764	100.17	99.855	97.546	99.733	102.03	101.25	103.29	102.43	103.49	101.51	99.375	102.16	105.05	101.68	100.47	96.961	103.1	101.36	99.924	98.346	100.67	104.15	98.232	98.659	96.745	99.985	101.1	98.384	100.63	98.461	99.428	98.014	100.52	102.47	103.97	99.931	100.65	104.67
116.8	113.63	116.24	111.07	115.98	112.06	115.01	115.94	114.25	116.05	110.28	110.51	116.94	112.87	114.76	114.43	105.25	113.96	108.53	114.68	110.39	115.68	111.55	111.16	112.4	112	115.07	114.67	113.1	111.29	110.72	115.67	111.34	111.1	115.14	112.81	115.31	115.86	115.79	115.16	109.69	110.28	114.29	110.68	115.32	112.91	110.8	110.33	112.13	109.85
110.69	108.97	110.33	112.05	110.29	108.45	110.02	107.91	113.65	113.36	109.91	109.42	108.2	108.51	110.76	109.34	112.01	109.79	111.84	107.37	108.62	108.76	112.47	107.61	114.46	109.4	116.36	113.29	110.67	111.61	107.68	113.35	110.99	107.55	110.91	111.12	110.54	107.63	110.77	108.41	105.52	107.94	111.55	112.22	104.68	105.29	109.08	111.02	112.25	108.95
108.43	104.69	102.79	103.35	100.85	102.74	104.25	104.15	101.96	98.987	104.68	105.44	101.32	105.72	103.03	103.83	104.9	103.93	105.8	104.96	104.31	103.19	107.12	103.55	103.6	103.57	102.77	105.82	101.76	107.95	103.58	100.88	101.8	100.94	101.16	104.01	103.49	102.04	108.13	104.97	104.78	100.03	100.09	107.11	105.6	102.54	111.57	106.39	102.54	105.34
113.77	111.07	112.47	107.28	104.96	113.55	113.21	111.76	110.6	115.39	108.46	109.71	114.99	110.92	112.17	113.89	112.21	111	111.08	110.82	109.56	112.18	113.97	111.5	112.5	114.07	112.66	108.13	111.34	114.47	112.28	111.72	106.15	113.83	111.68	108.36	108.74	109.85	109.33	106.99	109.36	111.4	111.34	117.44	113.56	111.28	110.1	111.24	112.83	113.37
107.34	107.44	112.71	112.04	109.89	107.97	113.3	108.32	108.68	111.63	115.79	116.55	111.16	113.48	114.31	111.42	110.58	113.81	112.3	108.7	109.91	109.12	111.08	107.75	106.07	115.77	109.28	106.59	109.87	110.49	109.61	112.68	106.05	106.42	109.71	108.25	107.71	113.67	113.01	113.79	115.39	112.84	111.68	114.12	110.26	111.44	109.84	110.15	110.87	109.78
100.23	99.643	100.95	99.997	101.12	95.454	99.697	99.854	103.42	96.986	102.7	102.47	97.267	98.14	96.626	103.38	98.401	99.643	100.11	101.46	97.66	101.24	100.5	99.956	106.38	100.85	100.64	103.08	97.761	100.9	102.43	99.735	104.77	98.322	97.682	99.313	100.86	100.89	102.05	102.46	105.06	100.94	99.445	101.88	102.52	104	99.599	94.295	100.41	101.83
106.44	108.05	105.34	109.04	109.18	103.06	104.41	103.39	103.13	102.12	103.96	108.45	102.82	95.946	107.28	115.3	102.44	101.01	101.84	100.16	104.44	100.74	106.95	110.62	109.3	105.39	104.81	103.61	107.62	103.32	102.87	106.98	104.05	101.95	106.68	104.05	105.25	106.38	104.81	101.48	104.44	105.33	102.75	106.77	105.47	102	105.42	103.37	105.26	103.48
111.97	109.1	116.62	111.23	112.53	108.78	108.87	108.77	111.29	113.44	108.54	112.24	115.69	111.78	118.91	113.38	109.19	109.46	111.14	119.83	113.85	111.94	111.21	109.91	108.31	111.13	110.44	110.26	113.65	111.94	110.34	115.96	114.05	111.77	112.37	109.44	115.55	112.09	109.44	109.61	111.3	110.42	112.81	111	110.42	114.15	110.83	112.41	111.43	116.03
101.17	104.01	102.89	101.95	99.348	106.01	104.84	106.19	106.25	104.95	103.52	102.28	104.14	103.8	102.87	104.05	101.76	109.09	104.61	100.46	104.12	101.26	102.48	105.94	100.44	106.6	106.42	102.99	104.58	102.94	105.91	103.88	107.32	106.81	104.63	104.5	106.25	108.05	104.06	102.66	103.26	104.12	104.77	104.26	103.2	104.58	107.13	103.53	103.02	103.61
109.28	112.81	115.72	113.52	109.89	111.85	113.04	110.38	111.34	104.38	114.06	108.72	111.02	114.21	115.65	107.81	112.02	110.67	108.2	112.71	111.25	111.4	112.02	111.91	112.12	114.69	112.54	115.03	110.75	113.1	112.31	113.96	113.95	109.89	108.97	118.75	113.44	113.96	106.93	112.05	114.03	115.66	109.9	112.15	106.92	108.66	113.94	110.89	106.96	105.41
111.49	112.63	109.4	106.95	109.68	110.73	108.8	114.35	109.56	111.92	109.4	106.95	113.67	109.1	108.92	114.52	108.22	113.49	111.13	110.53	109.47	106.86	109.55	115.41	110.72	114.49	111.58	110.76	110	112.48	107.62	108.03	110.13	111.42	112.45	111.61	110.03	106.49	107.88	111.05	109.45	109.76	110.22	109.94	108.94	110.83	107.3	108.1	109.51	113.61
108.38	102.06	106.12	108.97	108.11	107.8	102.84	106.97	105.27	107.63	109.54	106.42	102.06	105.03	107.02	108.16	101.95	106.88	105.2	105.26	108.1	104.97	102.14	108.33	109.51	103.88	104.79	103.02	106.96	108.83	104.58	106.29	103.65	105.65	108.76	104.7	107.22	106.08	107.33	104.29	104.59	104.63	104.11	104.29	104.06	106.04	103.54	104.38	102.02	100.06
103.91	106.71	106.11	104.55	106.65	104.54	107.49	106.41	108.16	101.06	104.82	103.67	107.58	108.92	101.16	105.96	107.92	108.51	101.82	107.28	104.64	106.39	104.94	106.47	105.96	105.56	105.74	101.85	104	106.56	106.57	106.46	102.97	104.35	103.26	105.18	106.61	99.269	103.1	108.72	108.88	107.45	106.81	107.53	103.19	104.39	103.02	105.45	102.91	107.72
104.73	104.79	104.89	102.12	103.56	102.91	105.18	110.31	105.33	106.49	97.432	109.01	102.48	96.647	107.06	105.02	105.87	101.67	101.22	102.95	107.11	103.93	99.324	104.93	108.54	103.57	104.47	99.467	108.86	104.68	99.063	104.22	105.2	106.65	100.42	97.717	104.73	101.69	106.45	102.38	98.457	105.61	104.66	108.48	106.69	103.72	106.12	101.69	105.73	108.93
110.5	111.34	111.84	111.67	113.26	114.31	116.33	105.19	113.63	111.74	114.41	110.57	108.98	112.13	109.44	109.21	108.61	110.24	111.06	105.34	109.27	114.07	108.55	107.56	111.39	116.11	115.52	108.41	109.69	118.4	112.36	111.39	109.39	111.31	108.29	115.83	114.37	110.91	111.88	108.04	108.35	109.6	111.13	108.9	110.79	111.43	109.55	112.46	105.61	111.6
116.68	115.47	117.77	113.66	123.72	121.05	120.86	122.21	121.49	116.05	119.87	119.16	114.63	120.44	118.44	122.32	117.6	119.96	116.16	115.56	111.4	117.6	116.54	117.72	115.2	116.55	118.03	117.93	114.69	114.87	116.57	120.74	116.23	117.96	111.65	116.19	118.63	120.69	118.99	118.56	118.84	121.98	114.6	117.41	115.4	117.83	114.28	117.37	115.96	114.29
95.137	96.344	98.212	96.939	98.816	100.78	98.966	97.369	100.69	102.85	101.01	98.376	101.08	100.06	97.037	102.62	100.11	100.05	94.003	98.586	99.589	99.246	98.805	101.69	97.064	102.09	98.994	93.721	100.28	102.39	101.15	98.669	104.44	99.683	96.9	101.01	99.744	97.315	102.45	97.19	99.136	95.571	104.39	97.811	101.19	101.72	97.437	99.899	101.34	98.467
104.08	103.43	99.069	96.099	100.01	98.561	98.37	100.68	100.95	97.228	103.11	102.63	97.038	102.79	99.405	102.62	99.24	97.807	101.5	103.96	106.18	104.03	103.39	103.59	102.06	100.89	99.326	97.762	99.395	101.47	102.47	103.68	101.94	101.54	104.92	96.753	101.88	103.03	102.51	103.9	100.31	101.14	98.84	101.09	98.141	98.026	100.55	103.86	101.51	99.3
109.9	109.58	110.37	110.08	111.39	108.41	109.04	109.68	115.46	111.21	112.33	109.44	109.29	109.47	114.64	110.45	111.89	108.59	112.38	115.4	112.35	110.23	113.92	112.07	106.37	112.39	103.77	113.57	117.31	115.55	115.01	113.77	109.43	112.65	114.04	115.48	108.27	112.91	116.55	110.93	111.19	111.61	111.09	114.48	103.25	112.66	108.52	110.84	113.73	113.33
108	103.36	105.66	99.312	103.84	106.42	104.92	106.62	104.57	104.74	108.42	106.93	104.27	99.748	107.31	101.61	101.75	105.23	102.7	103.5	106.6	106.21	102.18	107.89	112.27	101.44	105.75	106.13	108.33	104.97	102.92	106.71	107.04	106.46	104.75	102.17	103.64	110.41	103.05	105.26	105.39	104.31	108.78	109.55	105.17	106.75	104.06	104.63	99.417	107.57
100.02	104.23	100.83	103.37	97.754	101.61	100.41	101.96	104.02	101.15	98.312	98.005	100.84	96.876	97.647	99.831	102.71	98.596	100	97.836	97.997	102.65	95.158	99.722	102.31	103.85	97.914	101.25	99.641	100.72	100.94	100.86	98.724	98.119	102.56	101.71	99.097	103.04	99.839	97.09	102.47	101.22	99.878	103.23	102.64	97.145	97.826	102.01	100.34	99.832
102.27	100.04	101.33	102.16	98.554	102.86	97.716	101.04	99.353	106.07	102.58	102.44	101.52	100.06	97.793	102.4	103.42	99.801	101.03	98.089	97.91	99.706	102.35	100.92	102.85	102.6	105.36	100.89	102.73	98.704	98.442	95.36	98.252	103.46	98.479	101.65	98.92	104.44	100.23	97.313	101.79	96.427	103.96	103.97	102.17	101.75	101.79	104.8	102.37	102.62
113.17	105.91	105.51	104.39	107.07	112.55	113.08	106.81	108.29	105.04	105	103.19	101.27	103.28	104.38	106.57	103.8	105.82	103.52	108.62	105.85	109.39	105.76	108.6	106.4	108.9	104.81	105.19	106.38	104.31	106.62	103.94	105.02	105.58	107.01	107.59	109.57	103.32	105.59	107.37	105.19	103.73	109.12	105.22	101.12	108.06	111.03	106.9	105.03	102.84
106.77	102.7	110.28	107.24	106.42	105.57	103.59	110	103.04	104.55	105.71	107.92	109.35	108.46	107.31	105.31	108.07	105.15	105.32	102.93	107.95	107.01	106.44	110.72	104.22	105.87	104.25	108.51	106.43	104.42	101.2	106.09	103.09	106.67	108.73	100.27	109.15	107.61	104.68	107.42	105.86	103.8	108.16	107.24	105.47	106.86	108.07	107.27	102.02	104.11
105.48	103.91	105.78	109.35	102.78	102.75	107	110.05	106.26	108.2	105.25	107.47	106.78	110.81	104.37	105.23	107.81	100.58	105.71	106.19	107.03	104.94	106	107.51	109.04	109.01	105.67	105.32	106.4	104.22	106.74	105.98	107.65	102.86	103.36	104.19	106.49	108.32	105.38	105.29	103.43	107.33	108.51	108.66	104.41	109.52	106.45	107.13	107.41	104.72
106.02	112.95	112.33	109.9	112.52	112.52	113.91	109.34	112.03	111.8	110.93	104.69	107.66	108.99	109.75	109.51	115.03	111.78	116.06	113.68	115.54	108.05	110.05	111.36	111.67	112.18	113.72	113.1	112.38	109.98	109.61	114.03	114.28	113.7	109.75	107.51	110.04	111.19	111.81	111.63	115.93	109.35	110.26	113.53	113.44	113.58	108.79	113.53	117.64	108.94
107.5	109.8	105.26	104.63	109.18	109.99	102.03	100.69	108.61	102.66	108.05	106.39	103.17	103.13	106.42	103.46	106.89	108.46	107.98	102.88	106.22	103.89	108.77	106.05	105.77	106.13	103.37	102.44	107.4	102.69	103.38	106.87	104.6	107.97	106.44	103.26	104.84	109.47	107.34	110.59	102.45	107.07	105.56	109.63	102.19	108.58	104.45	102.84	104.63	106.78
117.33	118.19	119.58	114.05	120.93	117.47	115.63	115.74	112.73	111.51	120.65	118.3	117.07	117	121.34	114.15	112.56	113.06	113.15	115.94	113.48	118.56	117.61	116.52	114.74	116.24	115.19	118.34	114.93	116.03	118.73	116.47	116.47	119.05	119.65	115.94	115.99	110.87	111.58	116.41	116.07	117.04	118.77	115.69	119.89	119.5	116.38	117.73	112.66	117.93
99.517	104.75	101.99	102.36	101.69	100.89	103.71	98.778	99.332	96.59	99.862	98.509	98.143	105.12	100.74	100.71	99.583	102.92	99.752	99.995	95.071	99.928	100.94	102.46	100.56	94.827	103.06	101.56	104.13	98.722	101.47	96.382	102.12	105.74	100.39	99.344	99.397	96.805	108.09	99.513	100.85	100.22	101.11	103	101.63	101.67	103.7	99.099	99.157	98.621
108.8	105.22	110.86	108.75	111.52	107.26	108.64	103.93	107.13	107.2	104.14	109.34	105.92	108.01	111.64	103.33	111.35	107.98	111.4	105.4	110.79	106.55	107.51	106.17	106.09	104.27	106.9	106.19	104.52	106.79	106.71	104.94	108.74	108.33	111.83	109.28	106.49	109.55	105.48	105.98	109.95	105.32	108.69	108.8	106.84	107.22	105.55	107.63	104.57	105.18
103.07	103.49	103.54	105.16	104.48	103.52	103.88	104.83	104.38	108.48	104.86	109.02	100.11	98.72	106.83	106.98	103.59	102.21	101.69	100.29	106.82	103.39	103.77	104.89	102.04	105.56	101.3	111.03	106.11	105.57	106.58	106.51	104.92	108.53	105.19	110.03	103.48	105.38	104.82	102.96	104.23	106.1	106.21	107.46	105.58	105.81	106.05	108.32	108.04	105.81
98.681	102.5	103.57	99.387	101.12	98.72	100.25	100.12	97.269	102.41	97.872	102.47	100.9	103.9	98.742	100.13	97.223	100.65	101.03	98.686	98.566	96.191	100.52	100.75	97.716	101.38	99.941	102.83	99.406	102.72	94.714	102.91	102.13	102.2	98.589	100.79	102.9	97.524	99.345	97.794	99.738	100.31	98.751	100.49	101.73	102.39	95.121	101.05	101.36	100.46
106.23	102.08	106.46	111.38	109.68	104.1	103.97	106.45	104.27	107.83	106.55	105.32	105.71	108.87	102.75	102.95	109.96	104.86	102.1	103.98	103.78	104.94	106.31	105.66	104.27	104.92	107.11	107.07	104.3	103.87	103.96	107.29	102.58	103.14	105.27	109.37	105.25	104.58	106.64	110.68	99.413	105.32	110.46	107.65	103.81	103.82	106.75	100.48	104.82	99.89
105.65	103.2	103.01	105.57	107.89	106.77	101.74	102.21	108.24	105.22	107.42	104.69	102.72	111.95	108.49	109.99	105.83	102.77	104.71	104.45	103.81	106.76	106.31	109	105.05	102.19	108.83	108.86	108.93	107.76	106.66	109.68	105.53	102.43	104.77	103.12	103.67	109.61	104.73	107.71	99.855	106.69	109.02	102.2	105.78	107.62	104.84	103.12	102.32	110.48
109.4	110.13	108.45	108.83	107.25	102.91	104.42	106.57	108.66	108.53	105.86	106.51	104.83	107.51	104.82	103.17	104.15	106.94	107.63	104.71	101.99	110.2	108.9	99.759	107.65	104.6	103.54	105.81	111.33	105.4	103.15	107.94	101.13	103.17	102.53	110.3	103.73	109.49	100.18	106.22	103.42	105.86	106.01	102.88	106.17	106.17	105.44	106.3	105.67	110.9
111.28	108.34	107.49	110.51	110.66	110.25	109.53	109.87	113.67	107.39	107.01	110.97	111.44	107.42	108.73	112.28	108.58	105.69	106.54	111.8	110.83	109.77	110.43	109.01	109.7	111.03	108.07	111.47	109.41	110.62	112.42	108.01	109.87	111.76	110.83	107.38	108.73	106.83	112.83	109	107.29	109.52	110.17	106.19	114.37	106.07	110	112.65	108.06	109.51
116.44	118.44	116.55	119.77	114.88	113.8	121.63	117.68	115.66	115.62	119.97	121.85	114.42	117.13	121	114.66	120.92	115.67	121.57	119.27	118.54	116.83	115.09	121.39	114.97	116.7	116.99	119.6	116.7	114.77	112.1	119.27	116.51	116.74	118.62	113.58	114.31	118.24	114.22	121.68	118.61	116.1	117.36	121.22	116.18	118.96	122.04	120.16	116.82	116.52
104.19	103.73	107.91	108.47	106.6	104.25	108.45	105.38	104.25	110.89	106.44	105.06	106.01	104.1	102.24	109.71	107.48	104.12	106.24	102.48	103.64	110.73	105.08	105.32	101.96	102.92	99.517	106.7	103.79	106.01	107.09	109.66	105.61	101.14	100.51	104.66	107.01	103.7	106.54	103.83	100.35	110.62	105.69	100.3	108.06	105.25	105.28	104.67	107.67	103.51
97.711	99.172	99.038	99.491	100.95	97.472	98.465	101.24	103.3	100.08	102.6	100.4	94.177	99.551	100.21	96.261	100.25	98.213	96.57	100.47	102.07	100.36	102.7	96.812	99.025	101.38	104.68	98.602	101.32	100.49	99.008	97.533	98.075	96.602	94.28	99.733	96.811	94.869	99.853	101.35	102.15	99.742	100.46	99.426	101.94	105.1	99.946	101	96.816	101.91
105.66	107.56	105.79	108.21	107.12	104.83	107.94	108.9	104.04	103.99	103.68	109.93	106.5	107.4	106.44	110.39	102.92	107.74	110.78	104.66	105.56	106.69	111.39	108.06	105.65	108.36	100.04	110.32	103.7	105.89	105	107.04	102.49	103.35	107.29	101.38	107.31	101.56	108.06	105.05	111.47	101.98	102.57	107.7	107.13	104.6	105.53	103.65	106.46	105.69
115.8	110.43	115.77	113.87	110.23	111.59	113.59	109.78	107.51	113.5	111.04	114.43	112.75	112.98	112.77	118.51	109.67	113.17	112.54	112.21	113.78	109.15	111.07	116.12	112.2	112.59	118.53	111.18	116.77	112.78	112.5	111.75	112.89	114.51	112.65	109.39	115.44	112.39	108.78	113.47	112.92	110.19	115.22	113.02	108.4	106.28	109.63	115.82	108.19	108.16
108.68	105.3	106.36	111.85	108.57	107.72	105.79	108.19	103.61	106.94	106.19	103.45	108.56	107.76	107.99	105.63	102.55	102.86	111.89	106.69	109.65	105.58	106.22	108.97	107.03	108.68	109.38	112.05	106.83	99.973	104.16	106.13	107.44	109.01	109.8	105.03	108.91	107.56	108.97	107.11	106.3	105.69	106.21	103.37	105.25	105.42	103.98	109.09	109.06	102.69
103.83	100.15	110.43	105.25	106.63	100.5	106.32	103.8	104.94	100.72	104.39	106.48	105.41	104.13	105.47	98.573	101.16	105.08	100.92	107.96	108.46	104.12	109.04	107.67	107.08	106.53	107.95	104.45	108	100.63	106.61	105.73	101.35	104.26	103.04	105.43	107.59	107.92	107.83	105.14	96.084	107.38	102.34	105	100.96	108.37	103.59	104.24	105.22	105.86
110.62	106.17	109.38	107.57	104.88	102.98	105.24	109.19	102.15	105.72	105.43	105.82	108.8	107.31	109.97	103.26	98.771	103.29	105.19	104.45	109.93	102.43	105.87	103.89	105.52	108.94	104.54	109.43	109.28	107.05	109.08	104.22	109.2	105.43	102.46	100.85	103.62	102.15	105.76	104.66	104.04	109.08	105.74	106.3	103.43	103.04	100.82	105.07	104.09	103.47
104.64	107.47	105.15	108.75	105.2	107.17	105.9	106.52	103.44	104.8	104.4	104.34	101.88	105.03	105.86	104.56	106.83	103.95	105.38	108.04	106.19	106.87	110.81	107.63	104.9	106.14	106.15	107.69	106.8	106.15	107.92	107.24	104	106.6	101.05	110.61	101.69	105.4	107.75	107.49	104.77	108.26	109.51	105.76	102.72	104.96	107.14	108.07	102.25	107.51
113.1	111.27	109.37	116.4	112.79	111.48	111.24	111.04	110.65	114.51	117.87	114.19	113.71	112.36	112.9	109.65	111.41	113.21	112.8	109.81	109.46	109.92	110.38	113.46	111.6	112.32	108.24	111.46	111.43	116.3	109.4	109.48	112.55	110.47	107.65	113.85	111.37	113.26	111.04	109.57	112.87	110.77	110.5	113.46	112.38	110.46	104.8	111.85	106.71	111.91
108.56	102.28	103.87	103.98	108.02	102.97	105.28	104.83	108.79	109.14	104.94	105.58	107.8	106.54	106.56	106.71	103.31	104.3	104.75	103.81	108.51	104.96	105.29	99.763	105.21	102.37	104.32	109.38	106.44	104.74	106.46	104.23	107.47	105.21	107.19	105.87	103.73	104.26	107.32	111.32	105.39	107.99	109.32	110.02	102.4	103.58	102.39	104.79	107.64	101.24
100.48	95.923	101.61	104.69	102.82	101.45	98.388	98.254	99.456	101.78	98.377	99.105	98.745	104.84	101.36	98.33	99.199	105.86	101.08	104.06	99.389	98.568	96.55	97.391	101.14	103.66	96.664	99.158	100.73	99.594	94.794	99.389	95.907	97.991	103.79	93.074	102.99	99.708	101.58	101.6	101.23	102.98	104.74	101.65	100.15	101.76	99.389	95.369	98.46	101.34
106.75	107.18	101.68	107.01	108	104.67	108.63	107.37	109.74	107.9	102.07	107.66	107.47	102.07	105.57	105.18	106.68	110.46	104.2	103.28	105.64	105.11	111.21	107.08	107.81	106.52	105.35	107.31	102.27	102.33	108.97	107.42	102.78	107.47	100.69	110.6	106.48	102.11	110.87	100.99	105.83	108.64	107	101.5	102.33	104.99	100.39	106.7	105.46	105.32
104.01	108.6	106.5	106.5	105.59	106.96	106.95	104.69	101.73	103.81	101.11	107.02	106.57	110.99	104.95	101.79	100.23	103.63	103.84	105.83	104.3	101.2	102.49	107.33	105.9	108.58	108.04	108.48	106.02	101.21	103.91	107.32	105.11	105.79	104.39	109.97	102.8	102.68	103.28	106.51	103.89	103.08	108.74	102.66	107.16	102.73	104.31	105.38	108.46	106.71
104.62	102.6	100.96	103.92	101.28	102.19	103.3	104.08	108.6	104.99	109.43	105.65	101.87	104.23	106.44	101.19	106.89	108.11	101.68	108.77	102.7	105.89	105.65	103	104.45	101.2	107.02	100.96	105.39	104.35	102.65	102.07	108.74	107.56	100.08	108.52	103.19	107.4	98.289	103.45	104.3	102.59	101.67	105.07	103.01	106.14	106.28	100.89	104.64	103.72
100.27	102.57	101.95	101.69	100.54	97.247	97.122	95.423	99.076	95.461	97.831	103.62	99.302	102.31	97.885	102.48	101.42	100.79	99.458	95.143	97.818	97.178	96.795	98.56	99.657	95.528	102.66	97.357	100.71	100.13	100.91	99.115	96.353	100.69	98.428	98.576	98.589	101.4	98.593	102.91	97.196	100.4	95.563	98.631	100.14	100.03	100.25	99.245	98.334	100.46
103.74	104.27	108.01	106.85	109.69	108.37	102.44	101.79	103.62	107.98	107.34	102.64	101.45	105.24	103.74	104.63	103.93	101.15	109.84	102.92	105.47	106.13	102.16	103.85	100.99	102.04	103.82	106.73	102.42	106.35	103.85	102.1	104.33	108.3	101.98	106.77	108.06	111.63	105.89	103.02	104.1	103.07	105.31	103.25	106.32	104.2	107.32	105.19	104.86	105.49
109.27	105.38	102	106.21	104.78	100.98	106.51	107.27	103.57	104.24	103.25	108.23	105.72	107.43	108.78	103.98	108.67	100.78	100.32	104.78	104.27	102.67	106.98	102.48	104.5	105.81	102.52	109.72	106.55	108.91	104.09	103.13	107.8	106.39	108.13	102.85	110.36	106.02	104.43	105.8	107.06	99.561	106.72	100.64	109.5	106.37	105.23	104.15	104.61	103.56
109.67	102.2	104.26	102.46	107.52	103.7	110.18	105.14	108.66	107.31	106.43	105.16	102.3	108.43	102.17	102.54	104.63	104.72	104.33	104	104	109.55	111.97	107.41	105.59	109.59	105.66	106.6	107.13	106.54	104.6	108.6	103.76	102.15	108.42	105.65	101.19	101.21	106.25	103.24	106.22	107.65	99.582	104.18	101.29	104.37	111.06	104.29	105.64	105.45
110.4	102.57	107.6	104.75	107.85	105.4	109.4	109.73	106.91	107.28	107.02	105.14	105.74	107.15	107.86	107.85	108.52	104.69	108.98	109.68	107.77	107.8	103.98	107.36	107.37	104.36	103.83	107.39	109.28	109.28	104.03	103.19	107.74	102.64	105.32	103.75	109.37	106.14	106.01	107.64	108.2	110.59	107.72	103.85	104.89	108.12	104.66	106.9	104.82	107.34
101.19	105.25	99.951	98.391	101.32	101.54	99.739	105.33	98.11	102.11	103.86	102.9	102.21	101.79	103.29	102.66	100.3	100.47	99.155	100.28	100.59	99.67	99.712	102.59	96.695	102.31	98.712	97.332	101.14	107.17	99.192	101.11	98.977	98.056	103.03	101.28	99.704	103.82	98.155	101.42	102.54	99.89	100.37	97.999	101.33	102.25	100.89	102.71	101.74	101.02
110.5	106.34	110.33	108.36	107.05	108.29	106.41	109.16	107.67	105.77	102.12	103.14	108.55	105.77	107.8	109.84	105.86	111.18	105.31	109.24	111.44	107.91	110.36	108.24	107.92	104.75	109.62	107.38	109.54	102.84	106.22	109.36	107.03	104.48	107.54	110.79	107.15	106.76	108.12	102.92	105.81	107.5	109.72	108.46	108.59	107.92	106.72	103.47	104.65	107.58
101.77	101.48	100.8	100.6	102.2	103.49	97.177	101.47	102.55	105.82	96.976	99.432	103.37	94.88	98.961	101.92	101.66	99.145	100.25	102.68	102.36	101.79	102.43	102.17	100.31	97.662	105.83	99.283	99.458	101.83	104.56	105.88	100.28	100.6	103.98	100.96	101.79	96.553	102.18	102.87	98.634	97.177	102.12	101.34	102.54	103.92	99.643	101.4	102.7	101.33
106.81	106.77	104.91	104.62	103.08	105.72	103.3	104.36	106.88	110.23	103.92	106.8	104.08	105.61	104.5	105.92	102.12	107.51	102.14	102.57	105.68	98.751	101.85	106.49	107.5	103.96	109.71	104.22	102.6	108.98	107.72	108.54	106.97	106.92	103.1	105.09	106.16	108.93	102.48	106.15	106.57	108.32	105.52	104.81	108.05	102.34	106.93	105.62	108.93	106.14
108.13	105.11	107.43	107.5	101.97	107.53	98.044	102.34	107.91	101.35	105.65	104.88	109.06	102.98	107.29	105.53	108.3	106.22	107.75	102.99	103.62	110.47	108.05	110.41	108.92	103.22	104.47	105.95	105.54	109.15	105.56	105.61	102.9	107.05	109.76	111.05	106.91	106.66	107.15	106.42	105.25	105.26	109.26	108.17	106.83	112.87	105.1	107.64	106.99	103.5
103.84	108.37	105.22	103.98	104.49	106.75	103.74	103.56	106.29	109.07	107.21	103.58	105.96	103.96	101.75	99.55	100.4	106.36	107.21	102.51	106.13	104.81	102.66	105.2	106.61	104.52	105.53	104.99	104.66	108.36	107.24	105.68	107.29	107.59	110.94	106.01	105.53	106.07	109.32	102.63	102.3	99.597	104.9	105.59	102.02	104.72	107.57	102.73	107.24	100.14
104.75	107.47	110.23	106.42	104.5	107.24	106.24	105.51	102.95	104.99	103.77	105.84	106.39	108.53	103.11	105.19	101.74	104.02	103.55	104.25	102.96	106.72	101.54	102.29	104.13	110.36	104.74	99.421	109.28	109.22	105.63	104.63	106.37	107.52	109.61	103.82	106.16	110.05	106.73	104.45	103.75	105.73	103.87	105.87	104.04	104.12	107.77	102.75	106.63	105.13
107.7	109.44	111.41	111.07	107.95	116.62	111.45	111.72	111.41	111.03	115.66	108.73	111.47	113.45	112.85	117.22	113.82	111.28	108.98	109.95	113.22	114.86	110.01	112.49	111.05	117.81	107.93	108.47	110.37	111.66	115.24	110.63	116.04	111.98	109.2	114.34	112.79	107.55	111.35	108.4	116.05	114.01	109.92	110.41	109.01	110.49	111.64	113.66	112.32	110.42
109.9	109.46	107.39	112.4	108.77	109.46	111.01	106.34	108.63	111.75	106.8	107.33	110.57	110.99	110.16	107.66	105.57	107.77	113.72	107.22	112.8	112.2	107.43	107.21	108.91	110.71	108.81	109.61	111.68	107.38	112.92	108.42	113.79	109.56	113.59	108.29	109.4	112.84	110.92	107.46	110.44	111.7	108.94	112.59	110.74	112.17	110.86	107.82	111.58	110.89
102.53	102.03	105.78	104.73	105.21	104.24	106.51	103.16	99.454	100.78	110.04	103.62	101.43	105.73	104.32	104.04	104.5	101.52	105.98	107.36	102.79	101.28	103.6	112.19	103.6	105.3	105.57	110.3	107.27	102.03	103.94	110.08	107.34	103.46	103.29	102.03	106.58	107.87	108.79	106.8	100.84	107.96	103.23	102.8	108.88	104.13	103.08	110.28	103.3	106.43
104.07	99.843	98.269	100.26	100.09	101.46	108.01	98.633	101.03	97.305	100.42	98.306	100.44	102.8	101.59	96.738	95.711	94.326	98.897	98.287	98.898	99.402	98.304	101.88	97.531	99.959	102.77	99.521	98.102	101.83	100.05	100.54	103.93	100.8	97.488	98.626	99.868	98.398	101.42	97.378	105.59	102.41	98.671	96.792	96.939	102.81	98.255	102.16	102.94	100.71
109.45	108.01	110.59	110.4	106.9	111.46	114.65	114.5	111.99	109.86	110.77	108.22	106.73	111.81	113.23	110.66	113.82	108.77	108.88	111.3	108.82	108.56	111.3	110.21	109.66	109.98	111.54	111.36	113.53	113.24	110.17	110.01	113.2	109.06	111.55	113.99	110.03	112.93	113.43	108.84	109.59	116.87	108.29	111.08	114.15	110.53	110.47	115.15	108.94	105.76
100.56	103.16	104.11	100.58	104.18	105.1	101.33	110.83	101.44	109.25	106.21	103.75	105.6	106.04	106.14	105.48	104.33	103.62	103.69	102.8	104.6	99.568	105.82	102.21	107.45	106.48	102.67	105.19	99.301	105.26	103.7	104.21	106.21	105.33	104.86	106.06	105.19	102.78	107.95	103.46	96.737	109.69	101.97	103.78	105.88	103.74	100.47	106.84	104.82	103.45
106.55	106.09	105.23	106.81	105.89	103.18	102.78	110.49	108.32	108.46	107.18	105.88	105.69	108.09	111.36	109.99	109.31	101.79	108.34	104.69	109.55	108.54	108.64	107.25	112.04	103.29	107.92	106.07	101.04	108.4	110.1	109.06	104.8	109.25	109.47	111.1	105.42	108.09	106.91	110.27	101.09	105.33	106.47	107.68	106.54	108.73	107.69	106.06	104.92	101.02
103.4	103.42	102.79	100.84	108.75	100.23	103.68	104.71	104.35	103.46	104.15	104.07	107.38	108.83	105.38	105.45	106.54	102.32	104.61	102.11	103.66	105.54	98.435	103.61	104.68	103.05	100.14	103.73	99.573	97.377	101.54	106.17	102.23	107.55	106.7	102.61	100.99	99.929	101.38	100.3	106.15	102.69	105.24	109.88	103.85	105.29	102.12	104.24	105.79	103.79
109.31	116.39	114.03	107.33	113.37	107.71	109.5	111.8	113.87	111.8	111.56	112.14	108.71	110.71	112.76	110.44	110.32	114.81	112.19	114.85	110.89	111.28	115.2	115.01	111.18	112.58	114.09	111.78	109.53	111.58	113.82	108.77	111.09	111.63	107.85	109.77	109.41	115.56	108.2	109.64	116.95	109.46	112.71	108.16	109.63	110.94	113.07	113.95	111.61	114.05
109.53	116.74	109.28	116.28	108.33	112.83	112.56	110.69	113.5	112.91	111.95	112.38	112.06	112.52	113.13	115.06	111.85	113.21	110	114.92	109.65	116.53	114.56	111.86	109.34	109.86	117.93	112.91	113.81	111.5	111.31	112.93	112.23	110.67	116.79	111.67	115.34	112.44	110.03	109.73	110.46	107.49	114.07	110.34	115.18	111.96	112	108.4	110.61	113.84
101.51	101.04	100.92	99.049	98.646	101.73	96.478	104.58	96.537	99.535	98.993	101.28	97.517	103.07	100.84	100.09	104.24	103.97	99.194	102.66	103.9	100.05	100.03	104.98	100.3	99.949	102.94	106.82	98.767	100.28	99.129	98.366	101.12	100.36	101.16	103.19	103.38	96.191	99.884	97.28	99.152	99.851	100.17	99.346	98.466	103.41	102.25	98.047	100.56	100.41
113.17	113.25	115.97	109.53	109.3	112.65	114.43	115.24	109.61	110.24	115.47	112.82	110.14	117.66	110.32	110.27	111.23	109.9	112.01	113.22	115.38	112.76	109.23	111.59	112.35	112.15	110.85	113.36	115.53	115.35	109.61	117.35	111.64	109.25	113.09	111.07	112.91	114.01	112.89	107.39	113.58	112.76	111.7	111.61	119.51	112.7	116.82	112.71	111.97	110.78
104	107.38	105.35	107.23	107.07	105.2	104.67	107.47	102.5	103.54	106.41	103.99	108.29	109.93	103.86	103.66	105.2	106.86	107.71	104.81	105.29	104.62	107.75	105.59	106.01	102.51	103.05	100.22	105.57	105.57	102.98	104.11	106.28	105.15	102.7	107.05	104.11	107.45	102.87	105.19	101.48	107.82	105.42	103.7	103.65	101.55	107.08	101.15	101.35	103.25
110.63	115.95	112.52	111.52	110.74	117.25	111.26	113.69	113.56	107.99	109.33	111.3	112.49	110.13	113.8	113.26	106.56	115.41	110.4	110.37	110.1	113.48	111.53	106.9	113.24	111.39	112.27	110.78	110.05	110.43	111.78	109.99	112.77	108.28	114.27	113.5	111.65	109.08	109.78	110.68	111.03	107.07	107.61	115.35	112.35	108.49	115.59	112.78	115.12	109.25
103.84	107.37	108.94	106.91	106.36	106.82	110.19	110.34	105.51	107.28	103.58	107.17	102.69	105.65	105.13	106.95	104.03	105.53	107.15	106.95	103.64	107.81	103.4	104.2	103.36	101.58	107.31	104.96	108.74	104.79	105.71	102.23	105.33	105.57	106.28	106.54	108.97	109.04	105.98	109.67	103.32	108.64	104.23	104.35	102.97	105.01	105.02	104.39	103.49	104.25
109.52	111.13	107.71	112.69	114.41	114.65	105.9	113.39	112.88	115.73	113.82	112.45	112.51	115.44	111.25	108.64	110.63	115.65	113.25	114.26	108.7	107.79	111.65	113.06	113.83	114.1	113.95	116.34	110.4	113.88	114.63	113.57	107.05	113.46	111.92	110.15	111.32	109.2	113.57	112.04	109.3	111.77	114.88	114.39	115.49	113.71	113.62	110.2	112.75	115.6
112.76	106.69	112.77	108.8	109.6	112.63	111.6	105.11	112.09	108.98	108.29	109.05	105.72	109.41	114.3	110.28	107.5	111.19	112.95	107.84	109.68	107.61	110.83	109.2	105.43	109.68	107.41	105.02	108.27	112.72	109.96	108.03	108.84	109.68	112.51	113.04	111.29	106.93	109.21	109.16	106.2	114.38	106.08	109.61	109.73	110.82	112.13	111.17	113.2	105.31
108.11	107.99	108.27	106.7	105.24	105.21	104.02	108.47	108.67	103.39	106.36	105.89	104.74	106.26	108.15	104.07	104.49	106.55	105.28	104.02	108.7	103.72	103.49	106.54	106.81	108.55	109.3	107.37	100.38	103.14	107.4	104.12	105.04	103.58	106.11	102.71	106.93	107.16	104.96	100.12	105.73	105.22	109.33	103.16	107.44	108.86	104.76	106.15	103.03	104.4
101.47	108.15	107.25	105.91	106.06	106.6	104.22	105.77	109.47	106.04	107.51	109.24	105.68	110.92	107.86	106.32	104.15	108.88	105.45	105.59	108.53	100.91	105.18	101.97	107.98	109.88	108.52	101.65	104.62	104.38	105.12	107.25	105.49	105.17	107.61	107.89	108.35	100.86	103.71	107.3	104.69	105.22	106.73	101.28	107.1	104.53	107.26	104.49	105.65	103.69
104.92	102.98	107.49	105.8	106.21	103.09	106.23	106.56	105.68	104.93	100.58	104.31	104.16	105.01	105.08	104.81	108.86	106.31	106.35	105.96	105.36	104.04	103.68	106.68	106.75	108.37	103.29	107.42	104.61	105.98	107.99	110.35	107.49	104.27	105.66	107.46	106.91	102.62	105.03	108.5	107.16	107.81	109.77	108.09	104.81	108.7	104.42	99.357	104.52	104.73
104.31	101	105.46	103.12	103.66	104.88	102.16	105.21	104.76	106.5	109.82	105.81	103	109.06	103.13	104.11	109.21	100.38	102.83	98.345	104.95	101.48	106.48	102.98	106.08	100.38	101.25	106.92	104.14	102.8	107.45	105.37	103.4	106.91	106.32	107.05	109.61	108.08	109.16	106.15	107.75	108.58	110.04	106.52	107.55	105.04	107.42	107.96	110.75	104.35
105.8	106	104.1	101.59	105.7	105.15	105.01	107.35	104.82	104.63	103.76	105.12	107.23	106.04	103.44	108.01	102.88	101.77	105.68	101.58	109.05	105.56	104.96	103.13	101.03	106.97	104.41	105.6	104.68	105.14	106.68	104.48	106.19	103.71	104.38	105.05	109.19	102.1	101.99	97.122	108.98	103.16	103.68	103.15	101.53	101.97	104.57	104.9	103.71	104.54
100.3	100.85	105.58	101.68	104.34	102.72	104.66	105.46	107.95	106.7	107.87	98.54	107.12	101.95	107.83	102.5	103.36	105.28	102.06	103.71	103.47	101.2	108.03	106.97	108.91	103.86	102.13	99.198	100.96	102.49	106.5	104.15	103.17	105.99	108.39	107.03	103.25	103.05	103.48	105.07	105.03	100.88	103.78	100.72	102.73	107.7	106.32	104.41	106.73	103.16
104.03	103.1	107.08	103.83	104.9	103.65	103.17	108.32	107.45	107.14	103.44	102.13	102.84	106.3	107.07	105.04	105.14	104.26	100.24	102.49	106.11	107.62	105.48	103.7	103.68	104.35	104.04	100.38	101.84	110.03	104.34	105.13	104.15	102.18	106.75	105.89	106.96	103.02	103.52	102.65	101.55	103.09	106.01	100.5	105.87	108.43	104.36	105.68	105.81	100.01
101.96	101.4	104.22	108.6	108.96	106.21	104.84	102.14	103.88	106.03	104.94	106.03	106.37	104.36	105.2	106.72	104.21	104.29	104.45	111.88	107.08	107.98	101.8	110.55	108.14	105.51	108.47	105.01	105.47	103.18	106.26	109.89	105.76	103.95	106.89	105.83	106.46	110.04	102.13	106.49	103.28	104.51	109.31	104.68	106.52	104.18	105.28	104.73	105.88	105.46
103.61	104.33	107.72	104.86	108	105.64	103.31	106.23	104.68	107.09	106.39	105.64	108.41	103.59	107.76	110.65	104.32	105.39	102.68	107.43	106.17	105.09	107.8	107.01	104.74	107.42	106.9	106.55	109.69	105.56	105.21	107.01	110.53	105.91	103.48	102.98	105.16	102.86	109.88	109.9	106.99	105.78	106.29	104.52	104.14	105.63	104.32	105.44	105.57	105.13
106.5	103.71	108.45	109.56	110.89	107	110.26	112.04	110.28	111.82	110.71	108.91	108.56	109.42	112.55	110.48	112.19	109.47	113.13	110.23	107.85	112.88	107.99	110.57	110.17	109.53	114.87	113.39	110.65	110.82	113.63	111.73	109.76	106.49	111	109.21	109.43	112.23	110.8	115.13	107.59	109.15	110.78	110.54	108.32	109.75	113.4	113.4	110.44	111.65
106.83	112.59	106.03	107.54	107.16	108.24	106.14	106.01	105.45	107.22	104.58	104.82	108.31	106.41	107.08	110.61	104.72	104.57	100.4	105.39	102.48	107.96	106.23	107.34	106.26	106.17	110.96	109.06	101.65	108.72	105.91	110.32	105.25	104.34	108.75	106.42	105.73	105.87	103.34	106.76	107.4	105.82	103.1	102.99	108.19	104.43	103.18	105.04	105.91	105.94
110.91	112.53	109.27	111.37	112.93	111.17	108.37	117.22	114.18	110.73	110.75	110.86	116.98	110.3	109.13	112.69	115.37	108.2	106.66	112.22	110.91	108.79	114.96	114.43	110.33	110.83	108.14	115.62	111.28	110.41	111.27	111.18	108.41	109.11	109.05	110.71	107.84	111.16	106.86	111.15	109.5	110.91	109.05	108.3	111.2	107.01	112.13	112.21	108.25	110.19
108.3	107.83	104.87	109.11	109.43	101.37	103.7	103.38	105.26	108.96	105.19	110.13	107.34	105.31	105.23	104.88	105.02	108.85	107.98	109.41	104.77	109.99	102.35	105.69	104.34	105.69	105	109.02	106.8	108.65	104.37	105.61	105.44	107.97	104.09	102.11	104.17	109.51	108.41	108.82	109.1	108.23	106.53	106.97	101.89	104.4	106.73	103.91	107.21	104.26
102.12	109.69	107.8	107.07	108.99	108.08	107.08	104.79	108.14	107.05	108.06	102.73	104.77	103.53	104.43	108.13	105.92	105.66	101.7	108.21	107.69	105.87	104.04	106.1	106.04	105.18	105.28	105.02	110.02	104.85	106.09	103.61	104.66	107.08	105.56	105.91	110.89	105.8	104.9	104.99	109.57	102.54	107.8	107.17	104.5	109.3	107.42	104.63	104.14	106.75
104.08	108.32	103.27	104.4	108.51	108.53	106.56	107.71	105.23	104.64	109.78	110.02	102.14	102.85	102.84	105.07	105.97	103.92	105.29	108.85	105.8	105.9	111.85	109.59	106.29	103.53	103.59	111	103.52	108.17	106.97	111.52	108.67	105.68	106.08	107.33	109.6	104.45	106.9	106.97	107.39	105.26	103.49	103.86	108.3	106.71	106.89	103.47	106.71	106.5
103.57	105	102.62	105.63	105.59	108.61	103.16	106.79	110.78	105.78	105.07	107.58	105.05	107.9	106.22	104.55	104.54	106.52	105.83	106.28	107.74	104.24	105.88	106.76	102.2	106.56	108.53	111.99	107.09	104.58	109.54	109.37	104.44	103.74	107.52	106.54	108.45	105.87	107.67	110.13	107.68	108.59	105.55	111.31	103.83	107.07	103.81	106.07	105	106.43
111.9	104.72	105.05	103.27	105.05	103.61	105.05	109.83	108.35	107.33	106.41	104.83	107.33	111.82	108.91	108.65	104.52	104.34	106.12	105.77	106.68	104.13	105.34	104.65	106.11	107.13	112.25	107.57	107.53	107.41	111.63	110.08	105.48	109.05	107.63	113.38	109.43	108.93	106.64	104.34	104.98	104.18	108.14	106.57	105.42	113.85	108.89	104.44	104.05	111.77
107.51	109.29	111.47	111.84	106.83	108.86	108.41	109.1	110.72	111.33	106.82	103.89	112.35	106.52	108.32	112.47	109.78	109.38	113.06	105.22	108.42	110.14	110.63	109.85	103.02	110.38	110.43	110.4	109.09	112.29	112.02	104.81	106.38	114.4	111.85	105.24	109.98	106.93	111.17	109.92	106.61	111.07	105.7	110.27	112.4	109.01	106.74	108.09	107.65	112.27
109.93	108.36	110.17	113.48	112	111.34	108.71	105.84	112.73	112.57	111.16	110.97	108.93	109.76	110.65	111.65	106.94	109.93	110.71	109.4	110.94	110.4	109.53	109.08	108.85	114.16	109.27	107.67	106.35	105.64	111.61	109.03	109.71	110.2	107.58	110.97	109.35	114.16	117.35	108.54	107.1	112.24	111.55	107.29	106.75	113.71	110.13	108.95	111.45	109.59
108.58	106.02	106.92	105.6	104.52	108.28	104.75	108.58	104.6	102.53	104.08	105.15	103.96	109.33	108.26	108.52	104.51	106.24	99.621	106.25	109.99	105.2	104.79	108.25	109.6	107.29	101.36	103.25	105.53	106.56	108.69	101.69	102.28	109.06	104.91	110.81	105.98	108.42	102.39	104.64	108.27	107.18	101.46	107.5	108.07	109.44	101.31	105.48	103.74	104.27
108.29	109.92	108.1	106.51	108.78	104.91	104.57	104.05	107.8	109.82	103.81	107.14	107.65	105.31	105.09	106.56	106.52	109.42	110.25	106.25	101.23	107.22	109.43	102.73	108.02	108.62	107.17	107.86	112.32	104.79	110.35	108.96	108.66	105.62	103.8	103.57	106.11	106.57	107.24	104.89	104.44	102.22	101.28	105.94	105.36	107.04	109.77	112.24	101.4	106.17
97.79	100.46	93.34	98.768	102.22	99.798	100.42	100.12	97.815	103.67	99.577	103.1	100.94	103.08	99.859	97.717	104.08	102.38	100.34	102.1	102.41	99.124	101.15	97.68	100.66	99.118	100.19	99.462	98.088	95.976	97.48	100.68	95.858	97.426	100.62	100.06	105.19	99.48	99.278	95.686	101.72	96.897	104.82	102.44	103.36	96.715	102.55	97.025	100.98	98.442
107.07	107.09	104.31	107.68	109.02	108.57	104.17	103.39	104.81	107.91	103.58	103.51	99.704	106.28	103.85	107.48	106.89	106.28	107.81	103.42	105.51	104.35	105.83	107.87	100.57	105.92	105.9	107.78	101.37	105.45	103.18	102.84	104.04	106	103.18	106.86	106.01	104.76	107.11	105.77	104.72	103.51	103.66	102.15	101.79	103.04	107.43	103.39	104.16	105.53
108.52	108.21	100.33	102.51	103.15	103.66	108.32	105.67	102.75	105.82	105.77	107.15	109.34	104.96	105.26	101.57	102.66	110.08	108.82	101.57	106.49	103.33	109.57	103.74	104.65	102.82	111.8	106.97	103.32	108.09	105.76	102.9	110.07	103.69	101.49	108.85	103.08	104.94	106.84	106.09	109.72	108.89	108.51	109.53	106.24	105.72	104.22	104.2	104.34	111.61
104.91	107.77	106.25	107.76	102.38	111.05	106.08	101.45	101.46	102.11	107.54	100.27	101.92	105.48	103.02	102.56	106.64	102.42	103.76	105.38	104.48	103.49	103.89	108.39	102.59	104.7	105.92	103.09	104.3	105.26	105.16	105.55	105.66	104	103.93	104.7	109.48	105.64	103.94	110.8	107.9	105.83	109.44	107.04	103.43	108.12	107.03	109.14	104.37	108.85
97.801	100.76	101.51	104.36	99.273	99.261	96.591	99.012	99.442	96.709	99.294	104.77	102.35	101.32	96.111	103.33	98.208	94.637	100.86	98.487	100.31	97.606	103.36	101.8	96.838	101.47	101.04	102.34	96.472	96.706	98.311	95.878	96.473	97.303	100.65	100.42	100.07	98.963	96.344	102.18	99.043	99.303	100.52	98.736	96.574	99.339	98.334	99.208	101.48	103.09
102.93	97.754	97.645	97.407	100.9	100.03	97.773	102.24	97.248	101.66	95.09	98.301	94.488	97.717	105.13	98.62	101.07	101.63	98.634	99.511	103.84	103.3	101.94	102.25	101.49	94.604	98.331	102.57	102.68	102.84	98.809	95.201	96.629	101.52	100.91	104.55	102.7	99.643	96.648	101.32	100.43	100.11	100.15	95.703	102.14	100.62	99.009	103.06	99.461	99.752
98.458	99.837	99.832	103.66	98.644	98.839	102.86	100.15	101.44	98.952	100.57	103.17	99.482	97.017	104.57	105.34	96.495	97.494	99.631	97.175	94.791	102.63	102.41	100.59	102.15	99.455	99.756	97.616	96.318	100.15	97.405	102.45	105.74	100.98	100.86	100.32	103.01	97.071	101.58	99.468	96.992	103.99	100.69	104.68	100.56	100.09	103.48	102.78	99.334	100.93
114.87	110.16	109.83	108.19	110.44	112.54	108.83	113.31	110.03	108.71	112.4	110.65	117.57	109.35	112.6	113.98	114.65	114.54	112.66	107.65	109.5	111.47	107.57	110.44	109.89	113.2	108.95	114.11	112.38	108.27	110.62	111.68	110.57	108.74	112.23	112.32	107.25	108.19	114.64	109.82	108.89	109.12	110.73	109.62	107.67	107.61	110.88	111.59	109.14	116.38
119.92	118.38	116.52	115.63	117.32	116.17	115.07	118.19	118.51	120.97	114.63	115.91	119.69	115.91	122.9	116.55	117.9	113.59	119.43	116.6	115.68	117.51	115.37	113.6	121.07	120.29	116.64	122.07	117.6	112.93	121.07	117.17	118.72	118.32	117.62	118.91	120.01	123.74	118.27	122.16	115.41	116.33	119.14	114.59	118.43	116.26	113.7	118.78	117.31	113.84
114.53	118.34	112.21	110.25	111.81	108.73	110.65	111	113.02	109.69	115.29	114.48	112.33	111.75	115.96	116.51	116.63	110.18	115.8	107.86	116.45	111.79	109.87	120.09	108.73	110.5	111.96	113.4	113.48	107.92	108.07	109.41	113.26	109.24	116.23	110.21	108.98	110.59	104.42	110.18	114.61	114.76	109.03	111.18	109.66	112.29	111.25	110.28	117.47	113.98
101.13	100.72	99.836	100.1	99.426	100.84	97.398	98.503	101.86	103.91	100.67	99.904	95.282	102.22	99.023	102.16	100.58	99.986	99.46	100.94	99.708	98.117	101.41	94.205	98.698	101.14	101.79	100.65	101.15	96.038	105.02	96.798	99.573	105.15	101.68	102.67	98.486	100.29	98.781	99.242	97.698	102.88	97.893	100.54	96.887	100.53	98.961	100.57	101.32	102.36
100.06	106.34	104.38	101.34	105.5	105.34	107.03	104.62	103.28	106.08	103.69	102.6	99.069	106.78	103.16	104.8	107.04	108.28	97.43	105.42	106.04	105.3	105.92	101.53	98.993	107.94	101.22	102.46	106.53	105.25	107.81	103.07	105.21	104.78	106.77	101.76	104.02	105.43	104.34	106.5	101.31	108.17	105.12	104.2	105.28	105.51	102.59	105.11	106.68	102.17
104.54	109.92	109.28	104.97	105.87	105.39	108.5	102.89	104.71	106.14	106.91	104.43	105.96	105.1	105.97	100.99	108.94	102.73	100.39	105.51	106.17	101.38	106.18	109.04	106.67	107.13	104.24	105.9	106.97	105.65	105.61	106.48	102.11	105.86	104.25	102.12	105.07	106.86	103.83	109.38	107.58	108.01	99.421	109.98	107.65	107.17	111.13	105.42	108.67	108.36
109.66	111.89	112.01	116.32	111.54	112.91	112.56	111.51	109.1	112.31	112	108.13	107.96	110.87	102.44	111.03	111.43	114.53	110.5	110.75	107.98	110.67	113.44	110.62	113.29	114.64	110.87	110.04	110.99	113.14	109.96	110.93	115.46	109.62	113.86	111.01	108.58	109.65	111.65	113.3	111.65	113.71	108.39	109.98	109.54	110.56	105.35	109.06	111.88	110.83
97.11	96.941	97.766	102.78	95.495	100.81	101.89	97.502	101.1	96.152	100.43	102.07	103.17	97.773	102.2	99.355	103.01	98.68	99.69	102.97	100.79	99.935	98.2	99.591	100.91	98.21	94.61	101.55	97.48	101.15	106.46	100.69	99.624	100.29	102.33	102.76	101.95	101.65	103.72	98.232	98.815	99.904	99.928	96.261	99.106	99.571	96.866	96.765	104.96	100.01
99.048	103.48	108.01	104.12	100.43	101.09	106.31	105.24	103.56	107.64	106.3	107.1	101.61	108.04	107.21	108.68	106.8	101.19	108.79	102.77	104.8	103.79	105.87	105.76	107.35	98.414	105.83	104.83	103.43	107.4	107.52	107.46	103.73	105.13	101.21	102.03	104.96	104.65	102.51	104.26	108.48	102.1	102.41	105.42	101.84	107.15	105.3	104.15	101.17	103.48
110	104.36	105.12	101.5	103.31	104.28	103.87	108.63	108.35	109.97	103.14	106.03	103.97	108.48	102.2	105.72	104.62	105.57	106.68	106.05	104.11	110.69	102.48	101.77	103.69	109.15	102.94	103.82	99.898	102.78	104.55	104.32	108.18	103.01	107.93	105.32	105.58	104.31	106.72	103.21	107.1	103.14	105.09	107.4	105.51	101.83	104.66	104.76	103.59	106.63
112.6	109.47	116.06	115.78	107.1	107.77	109.2	108.76	112.49	107.45	108.49	116	112.89	109.21	109.84	106.96	112.8	107.28	108.84	106.5	110.75	110.28	105.41	107.09	108.73	109.12	108.44	111.18	109.78	109.59	107.99	110.83	106.02	107.52	109.9	110.51	113.76	112.03	108.75	112.2	106.79	107.59	109.13	109.43	106.82	108.71	108.2	111.87	111.46	110.8
108.61	107.51	102.67	107.72	109.61	102.85	109.52	103.77	110.5	106.7	106.29	107.74	108.48	110.64	113.46	107.58	106.54	103.65	106.61	108.15	106.35	107.62	107.08	106.22	103	107.83	107.38	108.57	105.58	104.56	107.11	106.58	109.16	105.13	108.79	109.97	108.99	106.71	108.72	110.92	107.69	101.6	105.98	108.38	110.6	107.18	107.11	111.21	107.62	103.58
105.17	103.34	105.44	101.51	106.44	104.77	105.05	104.7	105.57	109.13	105.65	106.29	106.58	103.35	104.38	105.51	105.36	109.51	103.18	106.05	109.85	109.59	108.83	106.7	106.7	107.28	108.64	108.32	106.61	107.87	108.32	105.78	104.71	108.05	107.77	108.33	103.47	106.53	105.48	103.89	106.43	103.27	105.78	103.07	106.52	107.2	100.83	103.98	99.302	107.95
102.02	103.96	107.03	106.67	103.09	102.38	104.09	104.03	105.4	103.92	104.84	107.62	103.82	100.4	103.61	99.131	103.95	103.98	102.11	102.55	102.45	106.13	107.35	106.16	103.82	103.73	102.91	100.78	101.99	107.99	100.81	105.88	103.51	102.12	100.2	104.02	105.15	103.02	101.22	108.13	103.83	107.23	104.38	108.01	102.97	103.7	104.5	104.59	98.279	102.41
106.45	104.47	104.26	102.27	106.3	104.57	103.42	103.34	107.9	105.44	107.04	105.71	106.09	110.68	106.73	103.85	107.28	105.1	105.72	104.5	106.39	105.63	99.83	106.24	104.71	107.46	103.56	103.95	104.1	102.61	101.3	106.65	107.28	105.37	105.63	105.1	108.49	107.07	104.89	104.3	101.95	107.58	109.7	104.55	107.5	105.26	104.05	108.59	105.67	100.93
98.5	103.88	94.924	100.11	99.087	101.92	98.033	102.72	100.84	98.044	95.372	99.497	100.03	101.25	101.32	99.094	100.07	99.438	98.165	101.5	98.415	96.414	97.791	98.334	99.516	102.04	100.23	99.904	100.62	98.806	102.03	102.28	97.226	98.709	100.96	100.45	102.45	97.129	94.753	99.846	100.33	99.142	100.23	96.776	98.592	102.12	99.574	105.49	95.298	102.61
108.63	109.97	104.61	106.21	107.18	105.25	103.98	103.2	103.53	108.37	108.04	104.97	106.3	102.22	111.32	106.32	102.36	100.3	106.93	104.22	108.22	104.43	102.69	104.42	103.91	106.21	105.62	108.4	102.39	105	105.11	108.49	106.37	103.48	101.83	108.35	107.66	104.07	108.5	100.23	108.13	105.22	102.42	105.78	103.81	107.09	110.58	103.28	102.87	107.88
105.71	101.95	107.05	106.12	109.48	107.79	101.84	109.76	105.16	105.78	106.18	99.703	103.95	102.54	108.08	107.85	106.44	108.22	108.31	107.32	104.2	107.88	108.19	104.43	101.26	103.66	105.21	105.64	104.1	106.06	108.2	105.27	107.15	105.62	108.45	107.43	107.96	110.78	106.07	102.81	103.62	104.38	107.91	103.32	100.92	102.8	104.65	109.29	102.52	103.81
111.21	112	108.17	112.78	111	109.45	114.46	111.67	112.84	112.53	113.14	109.68	114.23	110.56	113.88	109.48	113.02	111.37	116.81	110.22	111.99	114.57	112.33	116.51	113.74	111.36	108.12	112.52	109.82	109.15	106.25	113.37	111.84	112.6	106.51	109.52	114.24	109.32	108.21	111.35	109.22	111.47	112.18	114.98	114.9	112.08	114.27	112.07	112.13	109.96
97.874	97.804	97.27	99.628	101.75	101.29	103.26	99.465	97.59	102.05	99.611	101.31	99.822	99.195	98.987	99.628	97.726	100.57	101.27	101.32	101.45	101.46	100.19	99.367	102.53	94.814	100.76	99.529	96.669	102.1	102.98	97.226	100.93	100.19	99.146	98.143	100.37	98.918	95.088	101.52	104.15	103.32	101.16	100.51	104.46	101.07	103.71	103.1	95.427	102.3
104.68	106.91	102.72	104.74	105.44	104.69	105.23	106.85	107.99	104.21	103.93	104.16	108.31	105.63	104.98	107.03	104.41	102.7	109.92	103.8	105	106.09	104.18	104.22	107.87	106.97	103.81	101.45	103.29	104.68	109.95	103.43	105.8	108.01	104.75	109.07	103.63	106.62	106.51	105.23	104.59	106.64	104.49	105.78	103.99	107.61	104.23	106.52	107.18	104.95
103.54	104.35	103.65	106.96	103.48	106.63	100.99	106.91	109.4	103.22	99.525	104.83	102.68	103.63	103.65	109.25	106.5	102.13	106.19	105.79	104.33	104.24	104.4	107.45	102.23	105.69	106.36	108.7	98.681	106.87	105.51	103.96	109.86	106.13	103.72	105.21	105.84	102.59	105.25	106.35	104.44	106.36	106.29	104.3	107.13	106.93	108.88	105.26	104.41	111.89
110.35	109.38	116.43	111.55	109.82	116.72	115.3	108.93	110.37	109.39	110.74	108.02	110	112.51	111.6	109.77	111.42	111.88	113.57	110.82	103.53	112.47	110.51	109.84	108.73	109.08	107.49	106.62	112.15	107.9	113.33	108.57	112.65	110.65	110.6	113.88	108.46	108.74	111.54	112.55	111.36	114.5	115.75	115.08	116.31	111.06	112.39	109.43	107.7	110.06
98.801	101.97	103.93	101.26	105.75	99.076	98.413	100.73	104.29	102.06	105.25	102.6	106.47	102.02	101.13	95.374	99.807	102.94	102.6	99.022	92.821	96.425	99.892	100.75	104.05	103.7	101.32	100.75	100.53	99.346	104.59	100.58	99.706	98.909	100.35	100.16	101.2	101.37	103.08	103.67	98.825	101.31	97.471	101.13	104.19	100.49	100.59	100.25	98.158	102.22
100.36	99.474	98.091	100.26	99.802	99.746	96.685	100.38	96.858	97.518	95.802	95.805	101.17	101.79	99.043	95.133	97.489	100.41	99.681	96.942	103.51	100.68	102.45	106.13	100.18	96.628	100.45	101.58	104.27	100.63	101.58	96.395	100.83	102.28	104.39	102.35	98.242	101.76	97.523	97.166	102.11	97.258	98.13	103.42	99.95	100.21	102.45	100.97	101.13	100.72
113.26	110.71	114.24	112.1	111.26	109.2	109.84	110.59	112.11	111.36	108.58	110.21	114.88	112.19	113.25	108.57	115.02	108.48	114.13	115.64	111.3	108.75	106.96	106.45	107.86	111.28	111.86	112.01	111.95	112.17	112.06	111.25	111.76	113.94	107.3	111.23	109.68	111.79	112.49	109.44	113.56	106.35	109.1	111.97	111.31	115.36	113.12	112.55	108.53	110.47
107.73	106.45	110.44	105.9	104.25	106.97	105.71	107.1	106.73	101.3	107.02	103.12	102.45	112.41	106.79	108.24	102.23	107.78	105.77	107.58	104.2	107.78	105.1	109.37	102.13	107.13	105.61	104.4	107.56	105.03	104.15	109	106.27	111.34	105.57	106.69	107.39	108.98	110.45	104.42	106.87	107.98	103.66	104.82	107.56	104.88	106.68	110.48	108.46	108.03
104	107.61	106.02	106.61	107.79	102.37	108.28	105.37	107.35	106.05	104.73	104.38	104.07	102.64	101.25	106.73	108.87	105.32	108.6	110.12	104.14	100.42	112.56	100.81	108	106.66	106.1	102.77	104.93	106.86	102.37	105.99	104.43	101.52	105.41	106.46	101.52	103.26	107.65	105.55	100.21	104.47	109.5	104.83	105.03	107.24	102.29	102.8	104.22	107.85
113.22	118.2	117.23	116.67	117.31	116.29	118.72	122.49	114.92	117.67	115.06	115.1	117.7	115.3	114.04	112.51	115.2	116.13	119.47	114.12	117.59	117.39	115.06	118.16	113.03	118.54	114.17	123.75	115.27	115.35	118.88	117.36	113.72	120.86	114.31	122.07	121.7	117.83	119.55	116.62	119.2	116.33	114.41	120.51	116.98	119.02	117.41	118.83	118.05	116.63
108.95	103.92	106.31	107.09	107.88	101.09	110.12	111.35	104.6	106.58	108.67	106.75	106.5	112.68	110.09	107.52	101.39	106.37	104.59	107.64	108.77	104.42	107.83	106.81	104.97	113.81	102.98	102.27	110.39	99.687	112.53	109.88	106.57	111.76	105.74	104.33	104.94	109.4	106.51	106.65	105.74	108.5	107.64	104.27	105.25	106.32	106.88	108.88	105.53	110.18
106.91	102.45	105.04	104.72	106.63	103.18	107.76	105.69	108.55	104.74	108.49	105.33	101.58	104.96	104.39	105.88	102.37	105.4	107.19	102.12	102.72	102.05	105.53	104.96	104.98	107.22	100.77	104.87	101.17	102.69	102.8	108.76	101.91	105.19	103.11	103.52	105.92	111.64	102	103.46	103.16	100.87	106.19	104.89	107	104.57	104.19	107.78	104.97	104.36
106.54	107.84	103.42	104.9	107.48	110.31	103.05	105.7	102.72	106.67	108.14	107.2	105.12	109.09	105.11	106.52	108.51	106.44	108.03	106	103.63	102.06	103.99	103.48	105.21	106.08	105.21	107.78	101.24	109.09	102.94	101.75	105.42	107.27	105.58	106.11	108.46	101.75	106.28	103.46	104.11	103.44	104.33	105.26	105.28	105.16	102.53	106.63	103.76	104.44
105.03	108.51	103.85	99.594	104.41	103.73	104.71	105.79	107.49	109.16	103.25	109.23	105.97	103.32	105.38	101.1	102.77	107.63	104.46	105.2	113.02	105.53	105	106.28	105.45	106.87	101.99	107.89	108.13	104.94	104.11	104.4	103.38	104.73	105.4	109.3	99.69	107.8	106.09	105.86	104.22	102.84	108.84	105.66	104.72	104.8	109.06	106.18	108.6	104.26
104.98	102.91	101.86	100.89	99.817	104.06	104.44	99.835	103.56	102.49	107.1	104.02	104.2	105.56	108.21	104.38	100.45	102.9	107.6	102.79	106.12	103.75	104.87	104.45	106.63	106.39	103.4	105.98	106.39	104.56	104.79	106.07	103.35	104.48	103.17	106.38	110.57	105.22	107.2	109.65	107.39	104.75	102.54	106.61	103.29	105.46	108.4	109.08	105.87	108.69
103.43	101.68	105.66	100.35	107.07	100.75	102.74	107.18	102.11	102.85	104.23	104.03	102.73	103.97	102.13	102.01	107.47	105.83	102.62	105.23	109.21	101.36	108.17	101.6	102.85	106.6	102.93	106.08	104.95	102.16	103.15	102.63	101.97	103.14	103.67	103.49	102.11	102.48	103.04	107.01	105.29	105.55	106.13	102.04	105.87	105.41	104.57	107.47	100.03	104.08
106.83	113.29	108.01	109.57	115.17	109.63	111.89	106.28	114.51	107.77	110.96	112.51	108.57	109.95	106.73	109.54	109.71	115.83	110.68	108.01	110.88	113.72	109.66	107.08	111.58	114.69	109.01	112.27	106.87	112.89	112.47	110.04	110.05	104.84	108.63	117	113.29	109.2	113.99	110.49	107.45	108.23	110.21	108.17	106.66	111.21	110.27	111.46	111.37	106.95
104.59	103.71	109.33	104.31	103.86	103.9	109.14	105.27	107.85	106.05	108.9	106.1	111	104.84	107.09	106.29	103.62	106.84	102.42	108.07	109.49	108.47	103.01	108.28	106.36	106.96	104.05	106.34	107.75	106.9	105.87	107.05	103.26	103.98	101.48	104.74	108.53	109.1	98.831	107.84	103.83	107.08	105.79	110.05	105.81	106.7	107.65	103.67	106.37	100.96
105.6	101.69	105.55	105.92	103.33	100.71	106.09	103.44	101.7	103.5	100.18	105.24	105.75	104.44	105.99	106.14	98.278	104.7	106.75	111.65	101.09	105.7	106.98	104.22	105.57	107.34	104.45	107.38	103.87	102.43	104.81	106.04	98.71	104.21	103.9	105.13	111.33	109.7	104.11	109.23	108.5	103.33	105.5	107.3	106.36	105.39	105.47	106.5	105.15	107.41
97.333	102.6	102.08	104.96	100.08	100.79	103.1	99.295	98.708	97.506	102.99	104	94.686	100.43	97.926	100.43	104.11	96.11	104.54	97.382	100.16	100.91	93.771	103.05	98.563	98.721	101.95	97.761	97.195	100.43	102.26	100.04	103.85	99.342	99.048	103.91	93.601	99.109	98.925	102.58	99.262	98.886	100.84	97.129	98.379	98.437	97.411	96.684	102.6	101.34
104.55	100.16	102.88	98.484	99.816	100.63	103.36	101.67	102.01	100.18	101.47	100.64	98.487	98.368	98.24	101.03	100.27	99.565	101.28	101.63	100.9	102.51	98.891	98.748	98.306	105.17	98.809	101.76	101.29	104.5	98.93	99.947	104.55	101.34	101.85	98.645	104.56	101.18	107.29	100.02	98.501	99.228	99.36	97.155	105.12	96.889	99.692	100.55	99.745	100.75
109.51	117.67	112.67	113.78	111.78	106.39	110.14	114.61	109.58	108.95	113.04	112.45	114.74	107.33	107.7	111.78	113.49	109.78	110.25	106.33	109.32	113.18	107.9	111.94	113.45	109.67	107.48	110.83	110.17	110.18	111.4	109.29	112.7	112.38	108.52	109.54	116.02	110.9	109.71	108.45	107.8	109.47	113.98	111.38	108.67	107.03	114.8	115.58	112.86	107.24
102.41	108.85	104.6	109.06	104.71	104.18	100.85	105.91	108.25	108.54	103.72	103.99	106.9	107.8	100.92	108.5	101.7	103.14	107.3	103.84	105.9	107.78	107.1	107.4	100.24	102.07	107.69	103.7	107.58	108.1	104.18	102.8	108.9	108.58	107.58	103.88	107.9	103.52	103.39	109.21	104.55	105.1	108.28	104.14	103.28	105.01	106.56	107.17	104.62	107.03
107.01	104.07	107.17	106.99	105.65	106.44	106.32	105.35	106.52	106.51	106.19	101.55	106.82	105.12	106.86	102.73	105.52	109.93	103.13	107.05	101.59	102.2	106.26	104.59	105.66	102.45	103.4	102.55	103.88	103.32	103.72	105.05	104.44	107.13	106.21	110.5	109	107.31	102.8	107.6	105.25	106.84	107.27	105.54	103.8	106.71	110.29	104.17	103.75	103.03
115.09	110.9	117.4	114.7	114.68	113.39	111.1	114.04	112.6	110.74	112.79	116.26	114.71	111.9	114.74	112.92	117.24	113.65	112.7	111.09	113.41	107.92	106.95	112.38	112.96	107.79	116.2	114.18	110.67	114.11	113.22	108.16	110.85	114.77	111.86	113.36	115.13	111.28	114.41	115.25	110.35	113.04	112.17	115.88	115.68	112.69	116.98	115.1	116.13	112.42
113.01	115.4	108.65	107.75	108.88	112.52	108.02	109.29	108.17	107.83	107.03	109.9	111.62	109.89	111.05	111.49	106.86	111.5	112.29	118.37	106.07	113.93	111.56	110.61	112.04	109.95	112.53	106.97	115.5	109.45	106.45	108.86	112.99	111.42	111.02	108.37	108.51	106.46	111.94	115.43	110.88	108.48	106.51	110.64	111.88	108.6	110.57	110.18	110.67	112.18
106.19	104.63	103.74	106.47	102.59	111.77	110.23	104.58	107.66	109.06	104.34	106.94	106.79	110.16	107.95	107.6	104.31	103.06	106.3	104.16	109.6	110.15	108.55	106.48	107.32	114.37	108.11	105.77	104.54	106.9	107.31	104.86	107.1	105.18	108.14	107.2	104.32	104.79	107.82	104.64	107.02	109.76	107.31	107.14	103.59	108.56	109.53	104.31	106.37	101.6
106.6	108.63	106	102.49	109.31	108.9	109.86	101.44	102.19	111.03	106.41	105.79	102.5	109.2	107.53	105.78	107.38	106.45	106.21	111.36	103.19	109	106.54	107.94	105.47	104.69	103.79	107.55	105.87	101.86	104.34	110.29	105.25	107.29	107.49	103.07	110.69	105.5	110.88	102.42	106.96	104.65	109.87	105.93	102.85	107.79	107.21	104.59	106.7	104.68
102.41	103.47	106.29	106.1	104.29	104.23	105.39	107.54	105.2	103.54	105.99	102.8	102.77	109.22	103.18	102.28	107.34	110.37	106.2	105.5	107.48	105.05	107.01	104.73	99.476	102.1	103.01	106.13	104.72	110.13	103.02	102.39	108.1	102.41	106.47	104.77	106.96	100.97	106.88	108.34	102.44	107.6	104.56	106.36	105.58	103.36	106.8	103.59	111.26	101.17
111.46	115.78	111.86	110.58	115.88	111.34	107.17	110.37	111.74	114.04	113.44	113.3	116.59	116.9	113.15	116.07	114.79	115.39	109.59	107.9	110.54	114.89	114.05	112.52	113.24	107.89	113.33	110.97	110.62	110.34	110.1	113.5	113.12	114.1	114.79	112.22	112.79	112.91	112.29	116.36	116.91	106.67	119.01	111.65	115.89	110.68	111.36	112.9	113.08	110.35
103.53	110.8	105.29	104.16	106.21	106.39	105	107.06	106.33	108.65	107.69	103.38	108.34	103.74	104.28	105.4	107.27	106.15	102.06	109.04	105.31	105.87	103.38	105.62	107.38	103.97	102.43	104.02	106.87	105.53	104.95	108.73	107.63	104.48	108.8	103.87	106.88	107.04	107.71	102.99	103.39	108.11	105.72	106.7	102.92	106.76	103.01	103.11	108.99	103.04
111.04	112.56	115.4	114.86	110.07	114.55	109.89	110.43	107.5	112.35	108.25	109.21	115.54	113.5	113.11	113.35	116.67	108.46	110.77	112.02	111.73	113.66	107.74	111.24	113.23	108.86	112.05	114.45	114.09	110.6	111.26	115.26	110.68	111.28	108.22	110.9	110.69	111.21	113.94	111.83	107.55	114.74	112.21	110.52	115.1	115.81	109.28	111.39	115.17	111.97
104.57	107.44	106.08	107.14	109.21	101.9	107.28	107.5	105.38	108.59	110.4	105.77	106.71	108.75	105.11	104.84	103.71	104.75	103.73	104.82	101.65	101.32	103.03	109.72	108.18	104.61	105.56	105.3	104.44	107.64	103.81	103.6	104.89	106.67	104.32	105.47	107.26	101.04	108.08	105.37	106.04	106.65	107.33	103.73	103.64	107.72	101.81	103.68	106.92	110.37
111.9	112.25	110.14	112.85	113.14	107.79	113.72	112.71	111.06	113.38	107.9	113.98	112.76	110	110.57	109.66	114.44	111.4	110.41	109.66	112.25	111.04	110.8	112.38	109.98	115.63	112.95	111.48	111.21	118.63	114.01	115	112.98	113.27	113.14	110.3	112.46	111.53	111.34	114.83	110.64	111.1	113.8	115.64	113.52	112.68	112.64	112.64	112.96	110.94
109.95	107.29	105.75	107.72	108.48	107.89	106.88	98.789	102.8	103.93	106.21	110.34	105.89	103	105.93	106.93	104	106.14	107.93	104.87	105.36	105.97	105.71	103.17	105.11	105.21	105.73	103.7	107.94	107.3	102.41	105.96	101.58	103.81	105	108	107.53	103.2	105.4	110.2	107.69	107.44	107.25	111.01	108.21	106.3	102.22	105.36	101.94	99.891
102.88	102.01	103.18	107.64	106.5	102.3	104.64	103.74	102.46	105.63	101.71	105.28	103.85	105.08	108.44	107.1	102.4	104.86	108.6	106.34	110.08	103.28	104.85	105.65	104.27	106.74	100.69	106.83	102.91	106.53	101.6	107.68	102.61	106.86	105.13	103.18	99.541	102.6	105.67	105.35	107.88	103.21	103.44	106.44	106.54	99.533	103.79	106.86	103.51	104.31
106.71	105.26	105.16	107.16	103.99	107.51	103.88	105.16	109.13	101.78	109.79	107.07	105.26	104.16	104.19	107.86	106.36	107.04	108.93	105.87	101.46	99.915	108.79	104.69	105.05	104.3	110.24	107.93	104.44	104.16	106.13	102.25	104.17	104.18	107.77	102.82	101.48	107.17	104.92	108.74	102.92	105.31	104.48	109.46	100.5	105.38	105.57	105.26	102.82	102.49
109.15	110.2	113.69	108.82	112.01	110.36	114.08	111.05	116.28	112.93	108.93	112.88	112.22	118.88	110.68	109.63	112.97	112.98	110.37	111.82	111.25	112.13	110.72	107.27	115.67	117.51	110.39	113.54	111.44	116.42	108.8	111.69	111	109.46	112.82	109.18	111.58	110.1	111.19	111.58	109.38	110.29	112.31	112.25	111.46	113.51	111.47	114.15	118.22	111.97
100.26	99.52	100.19	95.725	97.536	97.418	102.2	100.45	98.268	103.11	98.287	100.9	95.9	99.346	97.301	104.6	97.798	96.975	102.38	104.23	98.887	94.685	104.08	99.305	100.39	96.636	102.44	99.782	97.108	99.847	100.35	102.74	100.83	96.391	99.951	100.46	101.06	99.74	101.34	106.2	97.04	101.98	96.702	99.46	100.64	103.4	102.24	103.21	103.75	97.813
105.88	104.24	109.63	110.99	108.85	107.97	108.1	102.76	103.1	108.11	110.02	107.22	103.83	106.36	109.81	104.3	112.47	109.53	109.36	110.06	107.61	107.42	103.07	108.25	101.76	104.41	104.94	104.14	105.58	106.99	108.63	105.62	110.65	107.24	108.8	108.27	104.87	109.86	109.18	107.34	108.3	108.41	104.32	109.73	110.08	106.13	111.03	104.25	104.7	107.42
100.03	100.75	102.72	99.632	97.467	96.955	101.59	94.546	102.5	101.55	104.08	96.951	99.457	97.023	104.76	96.96	106.9	96.556	97.351	97.616	101.82	100.45	99.144	103.66	99.414	97.519	101.1	105.37	99.553	100.55	100.16	102.57	103.21	100.54	96.873	95.136	96.909	100.96	100.75	97.734	96.914	101.25	104.9	106.36	98.001	101.22	101.6	104.49	100.09	97.529
108.51	106.23	108.31	108.39	108.46	111.88	111.41	108.08	106.76	107.75	105.61	108.95	106.99	109.01	104.02	109.58	111.18	102.12	107.1	105.12	113.03	111.67	107.73	111.99	107.78	105.26	110.73	104.12	103.44	105.31	102.1	110.07	106.28	110.7	106.59	107.72	105.84	109.36	106.38	106.05	104.63	108.03	104.31	107.55	105.52	109.52	108.67	104.25	106.71	106.03
110.82	113	110.63	113.69	110.81	111.7	117.99	110.81	111.83	113.08	116	117.15	114.97	109.17	114.42	114.21	116.55	108.73	115.73	109.79	113.61	112.46	111.89	114.14	112.7	114.63	107.85	117.73	112.51	110.01	112.45	112.41	111.19	111.86	111.19	115.34	112.89	111.7	114.01	115.86	115.81	113.99	111.54	111.94	113.12	110.14	114.05	113.34	113.69	114.46
108.04	105.82	103.86	104.75	104.76	104.24	108.65	100.83	110.3	106.37	104.13	107.6	104.68	104.07	99.996	110.13	105.54	100.82	104.87	107.94	105.69	110.03	105.13	104.3	105.46	109.27	105.07	104.9	103.58	105.17	106.38	103.62	107.4	105.63	107.81	106.86	106.55	106.25	102.45	106.97	106.09	106.43	107.53	107.01	105.19	106.31	102.07	103.23	103.68	106.32
104.32	107.15	104	103.92	103.57	102.13	109.54	102.52	106.83	107.24	102.5	106.59	106.39	104.67	105.74	105.22	109.29	104.14	103.34	107.74	103.9	103.51	105.23	101.56	106.4	107.65	107.02	110.27	103.76	106.01	107.74	105.28	100.38	109.04	106.09	110.42	107.63	103.78	103.12	107.54	110	104.68	102.74	107.94	109.44	105.26	107.8	110.07	107.06	105.86
116.44	116.75	118.83	118.64	118.04	122.1	115.61	114.69	116.63	114.34	112.9	113.33	114.23	114.77	120.44	115.64	118.62	117.14	115.32	119.97	114.1	113.26	115.53	115.78	118.12	114.57	116.37	113.75	116.08	113.34	116.05	115.02	112.75	115.52	114.01	115.36	112.68	117.36	116.18	121.51	116.04	115.86	119.84	115.4	118.36	115.99	114.92	116.15	116.46	114.26
118.43	115.35	117.51	116.26	118.72	122.16	117.82	117.52	122.35	122.91	113.45	118.33	117.92	117.28	117.46	118.33	116.65	119.78	116.57	116.86	119.26	116.32	118.64	117.59	117.87	117.72	115.88	118.6	123.04	117.59	116.04	122.18	117.74	119.8	114.17	117.13	119.72	116.76	122.51	118.49	111.11	119.12	112.56	114.96	120.58	118.81	119.13	117.28	118.65	116.5
100.99	105.3	100.69	97.383	102.19	100.34	98.274	106.05	100.86	96.303	98.728	96.074	97.459	101.03	97.039	95.832	101.92	98.724	102.62	98.499	101.1	101.26	97.928	101.91	94.921	96.387	101.21	103.67	97.148	100.8	101.12	99.041	99.839	100.73	103.98	99.286	101.53	103.57	97.545	94.121	99.77	98.999	96.526	97.954	100.06	98.243	101.41	103.27	105.5	100.49
105.29	106.26	106.89	107.68	104.17	106.95	106.73	107.66	105	105.44	106.09	107.3	107.03	102.26	112.06	110.66	103.97	108.63	111.04	102.7	105.84	107.5	103.2	106.89	107.47	103.72	105.44	103.36	105.97	109.28	105.41	105.05	102.17	103.43	109.2	112.49	108.71	109.16	109.05	104.96	110.47	105.35	103.04	104.88	105.82	109.22	105.32	105.32	107.34	105.22
105.16	106.72	105.65	104.4	106.28	102.96	103.86	109.35	106.8	105.65	101.08	107.81	107.02	105.32	106.24	103.85	105.21	104.93	104.22	108.81	108.04	102.86	102.92	101.07	102.59	108.53	106.66	109.26	103.1	108.46	107.95	104.04	102.52	108.53	100.99	108.81	106.69	105.45	105.66	109.15	106.31	103.09	108	104.38	106.23	102.99	105.53	100.45	106.94	108.6
111.45	114.39	109	111.04	110.41	109.27	110.52	113.35	115.93	117.56	111.82	106.67	112.77	115.2	108.78	110.25	109.87	107.07	109.07	115	106.76	115.33	109.81	115.46	111.46	112.98	111.8	111.13	112.78	103.98	114.95	109.03	111.12	110.79	109.26	113.67	110.12	114.39	110.49	111.48	110.32	118.22	109.86	110.25	111.46	110.87	114.13	112.39	111.76	113.04
107.92	107.89	106.03	107.13	104.87	101.98	104.75	102.13	106.44	107.26	102.37	104.95	107.78	96.537	105.5	102.1	99.568	105.31	107.92	104.67	106.84	104.86	100.28	102.36	105.1	105.21	99.545	103.73	106.85	104.48	107.54	107.48	104.6	105.78	105.43	109.08	109.75	103.84	103.67	108.05	105.56	108.77	105.01	110.12	104.89	101.31	102.01	110.89	101.85	107.77
105.13	103.46	109.44	104.73	100.86	105.82	104.19	107.99	106.38	107.88	107.51	108.96	106.61	106.45	104.97	103.28	108.17	105.76	106.25	105.54	110.14	106.54	102.68	107.77	100.14	107.31	104.16	104.62	107.57	105.36	103.18	106.46	105.75	104.33	108.95	107.81	102.9	107.94	106.89	110.08	102.46	100.49	106.14	102.21	99.47	106.32	107.01	103.69	104.53	105.05
109.51	109.88	111.33	111.32	110.52	110.27	109.43	110.84	113.32	112.63	109.01	112.27	108.35	112.94	107.3	110.4	113.5	114.81	113.07	111.22	112.42	110.33	108.45	110.72	111.15	111.58	116.15	114.44	108.86	112.54	113.96	111.39	110.58	109.7	112.58	111.53	109.28	113.76	114.69	113.43	112.66	110.26	113.12	112.18	113.42	108.78	111.85	112.74	109.72	109.36
110.17	108.04	107.79	113.72	107.65	111.74	107.03	113.54	111.29	113.79	112.2	114.41	110.52	112.86	110.41	111.53	113.77	110.94	108.9	109	112.31	107.29	106.02	112.88	111.8	110.02	111.99	113.35	114.2	109.97	114.67	114.09	111.61	111.31	113.96	110.22	115.96	114.3	112.93	113.11	111.25	114.87	110.19	110.92	108.2	108.11	113.53	108.5	110.08	107.99
107.31	108.8	113.01	109.41	112.87	113.31	113.51	115.86	111.76	117.87	119.27	111.5	110.91	111.77	114.69	113.33	108.99	114.3	112.47	109.01	111.38	110.27	111.84	112.13	116.47	112.07	110.94	112.27	108.12	114.82	118.83	110.09	110.83	109.43	113.91	114.07	113.46	111.33	113.89	113.58	112.8	108.77	114.24	110.15	114.51	112.19	108.53	113.4	113	109.1
109.61	110.38	115.38	112.61	110.46	103.23	110.95	112.78	113.58	109.87	111.82	109.44	116.88	112.81	109.4	106.19	109.32	113.14	115.7	112.2	109.78	111.71	119.02	108.76	112.98	111.28	110.79	113.26	112.52	111.82	113.38	109.92	108.49	112.52	112.37	110.98	112.01	109.17	114.06	110.72	109.15	108.14	107.84	108.17	111.82	111.78	111.25	113.53	112.36	109.9
107.63	108.96	106.92	108.74	107.32	106.9	104.38	110.06	106.46	106.62	109.44	107.62	105.8	109.35	105.58	111.53	106.39	105.15	108.99	105.27	107.61	102.3	106.89	104.56	100.11	109.42	103.61	104.44	107.3	108.1	106.85	108.26	107.05	101.54	105.54	104.92	105.87	103.53	106.3	103.84	104.27	104.09	105.8	107.12	100.89	106.19	102.91	105.17	106.35	105.22
120.68	118.09	116.94	121.73	113.89	115.77	120.09	117.11	119.72	111.02	121.53	118.15	119.17	116.07	119.61	113.04	111.9	120.01	117.49	117.39	121.11	119.05	125.27	115.45	117.86	116.8	119.53	117.96	119.18	115.24	117.06	114	115.93	114.18	122.86	118.49	116.19	115.32	115.73	120.82	118.76	118.26	113.02	119.05	116.95	120.96	117.07	119.22	118.43	116.47
115.32	109.5	109.03	111.68	112.55	114.24	112.47	113.75	114.59	112.34	113.1	111.97	107.93	112.91	111.61	114.07	110.66	110.7	113.9	111.52	107.03	108.23	111.98	111.93	113.83	110.11	113.16	111.67	110.94	112.75	110.67	110.89	112.21	108.07	114.33	111.38	114.43	108.83	112.35	112.39	113.38	111.65	114.91	113.33	106.73	113.05	114.48	113.58	110.89	108.39
106.35	106.5	105.05	107	102.97	104.59	107.71	108.96	105.46	105.92	109.04	105.38	107.98	117.32	106.64	104.58	103.74	109.24	105.04	106.28	101.95	104.24	102.96	109.63	106.43	106.34	105.31	106.36	104.08	107.47	108.02	107.97	107.34	105.77	101.96	108.51	105.19	104.87	107.63	102.91	107.63	104.69	102.96	104.97	104.49	103.89	104.65	109.65	107.13	106.95
103.01	106.65	104.27	106.7	104.98	109.97	105.01	104.76	104.38	107.6	103.68	102.64	103.12	103.21	101.75	105.09	107.61	108.22	105.02	112.56	107.74	105.01	107.98	109.93	110.26	110.42	108.43	108	102.84	111.09	107.12	100.47	104.05	108.55	106.17	106.37	104.05	104.15	108.73	109.34	108.16	107.51	104.7	103.56	104.43	106.6	108.11	106.87	107.89	105.81
101.09	101.64	102.65	104.64	108.3	108.51	105.51	106.06	105.29	108.33	109.86	105.79	104.79	104.73	104.2	105.09	105.66	109.02	106.64	102.42	105.12	106.13	106.69	106.08	105.05	107.32	102.85	109.04	109.12	104.79	107.22	105.11	107.09	108.52	103.39	101.1	103.68	106.41	108.23	106.09	104.88	103.91	105.3	105.01	107.17	106.05	107.21	101.85	104.28	102.08
112.94	109.13	111.33	113.03	109.79	110.92	111.92	114.66	108.83	112.25	108.96	112.62	109.82	112.63	106.41	111.68	107.75	110.51	106.85	112.98	107.23	107.56	115.36	107.73	108.49	111.48	111.25	110.06	116.45	109.82	109.22	107.93	111.27	110.29	111.68	109.16	106.55	108.26	108.88	110.6	111.22	113.74	106.45	112.06	111.14	111.19	107.81	108.62	108.19	108.31
109.54	109.85	111.08	109.96	111.16	108.04	115.06	106.85	111.42	109.81	110.94	112.42	113.47	113.81	106.77	111.64	104.34	116.22	109.01	113.61	115.11	110.5	113.1	109.29	106.9	104.57	110.96	107.07	105.97	106.79	111.14	110.39	113.17	115.43	114.4	112.55	108.31	108.21	110.14	109.28	109.67	110.57	111.1	113.06	111.27	111.25	109.85	114.15	104.44	112.03
106.97	102.62	104.3	104.14	104.57	104.38	105.04	105.46	102.55	104.84	106.69	108.6	105.3	102.37	102.99	103.03	102.41	101.68	106.58	104.25	100.47	100.78	105.89	103.39	105.01	103.57	105.34	102.16	103.23	103.63	105.35	103.51	107.4	100.9	101.95	106.76	98.799	102.36	106.59	106.62	104.19	99.68	105.28	97.85	101.37	101.07	106.8	108.94	101.47	102.02
106.97	107.15	104.17	103.06	101.96	108.52	106.7	105.7	105.47	104.3	108.15	103.26	103.9	101.27	105.59	104.17	103	105.89	106.13	106.3	98.17	100.35	105.63	99.569	103.98	108.97	103.18	101.44	103.11	101.19	102.5	103.01	105.6	105.46	103.84	105.17	105.92	105.87	104.92	107.56	97.937	104.46	101.68	107.23	101.24	104.73	107.75	106.26	106.05	100.56
104.99	102.56	107.1	104.94	106.26	99.628	106.41	105.36	104.11	107.49	104.73	105.52	107.63	100.31	108.61	102.96	104.85	106.72	106	102.13	103.28	105.74	104.42	104.4	103.21	106.15	101.01	103.05	105.81	104.54	110.08	100.29	101.71	102.47	104.2	102.47	102.11	106.18	103.59	103.91	104.92	101.2	104.11	101.15	101.4	106.01	104.15	105.85	114.24	104.08
111.75	110.18	113.23	109.2	112.63	109.05	113.6	107.8	109.81	106.51	113.74	107.48	112.19	110.76	111.22	112.25	110.74	110.28	106.7	111.03	111.54	111.5	114.91	106.71	106.46	114.97	113.43	116.8	110.26	107.42	107.1	108.86	106.65	112.86	110.69	114.78	112.27	110.22	112.64	109.82	113.3	112.55	107.22	107.38	109.57	105.69	108.69	110.43	106.92	109.1
109.91	111.17	107.44	114.18	113.42	111.33	112.01	112.15	111.35	109.75	111.24	113.25	109.78	109.98	114.52	114.2	112.1	115.05	112.3	113.54	112.05	115.44	109.18	111.79	118.96	112.31	111.36	111.22	111.26	109.25	114.56	111.21	111.9	115.84	111.36	113.52	117.66	113.1	114.73	113.71	111.33	112.13	110.63	111	115.38	112.5	114.73	111.23	113.39	108.01
117.25	119.32	116.86	112.69	122.57	114.63	115.48	118.74	114.81	119.94	120.72	116.1	120.81	119.79	116.04	118.09	114.14	120.96	113.26	118.95	119.5	115.51	120.51	117.52	115.34	118.14	115.91	114.99	112.82	116.72	116.84	116.49	122.05	116.92	116.8	115.39	112.7	119.43	118.92	120.71	119.3	117.52	119.11	118.25	120.18	117.38	120.54	119.56	114.42	120.48
114.53	107.76	114.61	109.39	111.89	112.32	109.64	107.03	114.62	109.29	114.83	113.1	113.87	112.93	110.13	114.96	117.53	110.02	113.45	112.77	108.75	109.6	115.15	109.59	108.65	114.35	113.48	114.71	109.26	112.44	114.03	108.48	115.37	116.18	112.56	110.28	109.2	109.2	112.05	115.12	108.5	110.67	109.7	109.43	110.64	110.67	110.13	109.91	107.72	111.27
107.07	106.52	106.64	111.18	105.15	104.31	110.22	107.74	108.22	106.38	118	102.71	107.1	111.99	104.47	104.12	104.72	108.54	106.39	110.44	107.51	109.38	105.28	109.65	106.84	106.95	103.91	104.79	110.18	106.97	103.63	105.89	106.02	111.48	106.72	104.28	109.26	110.98	107.4	104.6	103.52	109.29	104.68	101.71	105.11	101.5	106.89	108.31	103.94	106.66
103.48	103.93	105.41	105.79	103.26	107.09	106.22	107.97	104.43	108.72	109.65	106.54	105.75	110.78	107.6	103.13	106.02	109.1	103.84	104.89	104.53	106.1	106.79	107.11	105.37	103.13	110.88	106.96	104.75	107.95	105.49	109.12	104.69	111.43	106.74	106.77	105.88	105	104.05	102.78	109.59	101.53	107.46	104.71	104.13	106.84	106.1	106.4	104.61	97.685
114.32	111.87	109.49	112.75	115.01	110.53	110.68	116.26	110.39	110.18	113	112.58	106.99	111.15	110.68	112.2	111.36	112.88	111.68	113.44	107.83	111.99	111.46	111	111.65	113.31	111.71	115.44	115.8	112.23	110.07	113.93	110.58	110.83	111.18	113.42	117.42	113.16	115.24	114.17	109.96	114.03	111.69	111.44	114.23	111.21	111.35	109.71	113.8	113.74
113.98	112.01	113.18	108.85	112.01	109.08	114.33	109.81	112.09	114.6	112.12	110.84	112.98	109.37	112.87	111.17	110.39	114.86	112.58	110.32	112.41	111.79	111.92	111.33	114.5	115.1	114.13	111.81	118.84	107	110.9	109.97	111.03	111.48	110.42	112.2	114.27	108.61	112.56	110.17	112.51	107.15	111.44	112.73	113.32	110.11	111.61	108.95	115.87	112.09
102.63	106.44	105.01	98.663	105.67	103.69	104.25	105.48	104.43	104.77	102.71	100.2	104.16	104.54	105.58	101.3	102.67	102.75	106.82	100.19	104.22	104.06	105.77	102.14	103.61	106.82	103.67	109.05	100.66	103.73	104.73	105.11	105.13	103.49	103.24	102.37	105.11	102.8	106.47	103.2	106.55	110.22	104.03	108.51	104.66	104.51	107.01	102.17	99.985	99.992
102.75	102.22	101.11	103.45	106.11	104.73	101.8	106.92	105.38	104.33	104.42	107.78	108.01	104.98	101.56	107.04	103.65	104.04	105.25	104.29	105.58	103.62	100.84	108.22	108.3	105.24	106.12	101.69	100.09	102.73	104.94	103.77	106.11	104.14	105.93	105.84	108.68	103.72	98.605	106.15	104.34	111.82	101.34	103.87	105.59	105.25	105.87	110.23	108.27	103.03
106.34	99.418	102.73	109.83	105	107.72	105.94	104.93	107.89	107	103.73	105.86	103.64	101.81	106.26	105.73	102.35	102.81	103.28	104.8	105.46	104.83	105.75	104.05	100.68	106.95	103.2	105.54	108.21	105.3	103.06	108.58	103.15	107.38	102.62	106.69	107.39	103.21	108.77	102.58	108.31	102.29	104.58	105.33	106.77	110.83	109.24	106.82	107.51	107.18
97.712	96.137	96.568	100.88	98.912	91.466	99.97	102.72	101.39	102.52	104.45	100.13	101.04	100.42	97.37	99.381	99.748	100.16	97.582	101.88	97.778	98.75	99.693	96.783	96.077	98.492	101.12	102.86	95.954	96.298	97.216	100.55	96.243	100.79	101.36	99.285	99.951	104.45	102.62	98.567	99.04	102.47	103.54	100.8	99.345	102.3	100.26	97.557	100.35	98.108
105.03	109.73	105.5	101.87	105.11	107.58	104.96	106.26	102.79	107.31	104.28	107.12	104.9	108.11	110.78	108.73	104.1	103.33	105	96.899	105.07	104.79	104.42	104.2	108.15	110.87	102.37	107.58	108.87	102.96	103.23	109.09	104.25	103.05	109.15	105.68	102.61	106.95	102.5	105.41	106.54	110.11	105.87	105.43	104.9	104.5	100.82	101.34	103.41	107.62
110.85	109.98	111.65	111.11	105.05	104.19	113.35	113.9	108.47	113.56	115.27	109.07	108.57	106.72	110.5	114.06	118.69	109.88	113.26	106.77	111.7	109.22	110.28	117.14	111.17	108.11	107.49	114.57	107.24	114.57	105.53	111.26	108.89	109.44	103.78	110.57	110.23	109.8	108.4	111.7	113.66	110.42	110.95	109.47	111.95	111.73	106.48	112.28	112.05	111.72
108.08	107.79	99.2	106.73	107.4	104.63	107.47	108.3	109.63	103.06	104.8	109.03	102.33	106.9	109.54	105.02	107.03	107.02	105.01	103.81	106.29	108.55	114.18	108.33	109.05	109.51	104.04	104.99	103.51	110.92	104.63	104.97	105.86	105	103.79	105.71	111.24	109.53	105.26	108.32	104.26	104.74	105.26	108.15	110.12	108.56	109.97	108.1	107.8	105.73
101.29	108.74	106.38	104.49	106.45	107.33	111.13	107.41	102.72	100.66	109.96	103.72	106.24	102.09	109.41	108.96	105.37	106.47	106.12	108.75	105.98	105.09	105.63	104.12	103.71	103.09	108.02	106.01	111.7	109.6	102.27	107.08	108.04	106.1	104.71	103.94	104.21	102.94	104.61	107.8	107.55	102.92	102.29	105.77	106.88	108.09	105.62	107.31	102.36	108.24
105.84	102.81	108.68	102.09	105.49	108.42	108.4	103.01	103.42	105.83	103.75	103.09	103.29	110.54	106.49	110.23	102.65	108.64	103.1	104.94	104.14	104.55	104.3	108.99	109.85	100.9	102.26	105.33	100.57	104.71	105.91	103.38	102.73	108.26	103.94	101.7	102.39	102.22	106.17	104.95	105.86	107.18	106.51	104.83	108.02	108	102.73	102.65	103.1	105.65
107.38	107.79	106.94	99.276	106.72	109.32	106.59	103.31	102.67	104.19	106.3	102.73	109.2	105.82	104.82	106.43	105.81	102.02	104.08	106.67	104.77	105.17	106.54	103.23	103.54	104.56	103.03	102.35	101.71	112.99	107.85	103.49	104.84	104.43	105.87	100.66	103.27	106.8	102.98	106.89	107.44	107.42	107.62	105.08	101.46	97.073	109.82	101.11	108.34	106.57
105.11	103.44	101.62	103.06	104.8	105.89	104.88	106.52	105.93	106	107.55	104.82	107.71	105.12	103.51	108.06	101.2	106.3	101.79	103.05	103.5	109.38	105.54	110.83	104.21	108.26	105.41	107.75	109.27	101.23	104.48	102.27	107.26	102.76	109.15	101.6	108.31	108.92	108.4	106.42	104.79	107.11	105.19	106.29	107.89	108.77	102.87	108.09	106.71	104.86
102.08	103.05	101.69	107.7	109.68	106.74	103.93	102.33	105.69	107.36	104.63	102.72	106.14	103.43	102.63	106.07	105.46	105.34	103.34	109.79	106.44	103.15	100.91	105.58	105.8	104.56	107.26	98.384	104.74	106.06	103.71	106.44	106.28	105.33	109.81	109.13	107.4	100.07	105.69	102.47	106.27	113.07	103.45	105.03	104.92	107.05	100.5	103.2	107.17	106.47
113.15	108.08	112.91	110.85	104.72	110.85	108.68	110.38	107.09	108.62	112.08	114.14	113.79	109.93	112.15	110.55	109.73	108.59	107.34	106.9	107.85	107.43	110.64	116.22	109.12	111.05	107.63	108.61	110.99	107.79	112.3	108.61	109.68	110.86	110.3	108.09	111.48	109.69	111.09	110.85	109.05	110.19	112.64	113.24	112.74	110.37	113.86	110.15	111.69	112.91
109.92	107.27	100.45	108.05	107.19	101.26	104.94	105.4	105.72	106.03	104.06	107.73	107.56	106.46	107.15	104.86	109.77	105.74	104.65	107.83	109.32	102.94	110.77	111.55	103.55	108.84	105.02	106.59	103.69	104.57	108	106.96	104.36	108.67	109.82	110.6	110.56	107.38	108.21	104.69	107.95	107.21	113.05	107.47	103.49	106.36	102.16	101.5	108.26	102.89
103.59	105.95	106.72	104.66	99.306	105.1	105.73	104.21	108.85	101.45	102.78	106.82	103.48	102.36	104.41	106.4	105.46	103.79	102.16	105.15	105.4	101.79	103.63	106.6	108.51	104.97	106.46	103.47	102.81	100.51	108.13	102.27	106.17	106	106.93	101.74	104.39	104.01	108.92	104.97	106.03	105.33	106.41	107.27	106.59	105.96	103.38	108.99	107.96	109.98
103.34	98.797	103.18	101.31	103.3	96.709	100.54	98.252	99.018	96.645	100.89	98.39	103.25	98.334	98.304	98.777	99.226	102.49	95.896	101.32	98.343	99.855	103.54	101.73	96.921	99.164	98.169	106.34	94.394	98.403	100.19	100.59	98.291	99.32	103.66	98.723	102.51	99.59	99.942	103.15	103.07	103.31	98.755	100.98	92.596	99.916	102.02	104.02	99.923	103.78
106.88	105	111.48	105.77	103.32	106.18	105.38	108.6	111.02	105.48	103.98	106.19	107.45	107.99	106.52	107.01	113	105.91	101.82	109.41	104.07	103.9	105.28	102.87	111.02	110.61	108.68	101.63	111.96	109.3	107.49	104.15	106.58	103.49	109.28	106.34	102.54	103.02	103.15	106.29	108.27	108.87	106.92	106.03	105.21	106.81	101.57	100.77	103.36	108.83
112.44	112.6	109.75	111.6	109.48	111.83	113.7	111.4	111.1	112.36	114.12	113.02	111.72	111.12	117.03	108.59	114.16	112.94	109.25	110.32	115.22	104.47	111.36	115.04	111.52	112.06	110.55	112.45	107.93	117.7	113.55	111.59	109.72	109.5	109.02	107.85	113.81	104.15	113.31	110.44	109.59	106.89	111.09	115.75	110.92	108.97	114.27	116.16	109.3	109.78
103.73	103.63	105.91	103.27	103.74	103.67	103.31	106.32	106.02	104.55	106.88	109.78	102.25	108.1	103.21	105.52	103.82	108.44	105.68	103.78	104.33	101.56	105.84	105.26	106.31	104.28	106.34	107.13	102.59	104.48	104.74	106.9	109.91	104.01	104.36	101.03	104.79	106.09	104.79	106.03	105.78	102.82	105.79	103.59	104.84	101.92	106.27	104.98	97.997	100.73
101.39	105.66	104.12	102.87	104.17	104.09	104.45	102.87	101.1	106.52	99.121	104.56	105.65	103	103.49	104.5	99.575	103.02	105.02	102.1	108.67	105.04	103.91	104.25	107.99	99.644	105.56	105.31	105.41	101.35	104.17	104.8	100.41	100.35	102.02	105.03	108.3	104.9	102.14	106.76	107.67	105.12	106.97	102.4	104.36	105.11	101.09	105.89	109.09	108.25
118.89	121.96	119.64	116.08	116.16	115.2	117.05	117.68	115.88	115.86	117.53	114.98	116.85	117.87	117.75	118.55	115.01	120.35	114.84	116.14	108.71	114.23	119.31	115.33	122.53	112.59	120.99	123.21	116.16	119.14	119.5	117.2	120.99	121.35	117.27	121.37	118.86	112.84	117.75	118.97	111.86	117.25	113.95	116.13	116.16	117	116.02	116.14	112.91	119.31
104.47	107.99	105.42	104.44	105.65	106.33	106.03	105.23	104.74	105.61	104.74	100.72	107.54	103.82	101.96	105.02	102.88	107.83	100.92	101.71	105.36	109.2	107.29	105.91	106.46	103.81	109.62	103.8	107.03	104.18	101.25	102.28	105.7	106.45	104.15	105	105.49	103.41	102.67	105.28	103.09	106.2	101.94	105.94	102.28	109.89	104.16	109.22	102.67	108.16
110.25	104.02	107.34	102.62	103.85	109.46	102.58	104.66	105.54	105.72	105.58	105.13	102.12	99.973	109.45	109.96	105.44	104.85	108.65	105.6	104.85	103.76	102.38	109.88	107.71	107.68	103.17	106.86	108.07	105.56	104.52	107.04	106.11	105.65	102.12	106.7	102.61	103.14	105.57	104.41	106.57	102.72	108.32	106.52	106.85	107.24	105.88	106.92	105.62	105.99
107.03	103.2	103.78	107.23	106.57	105.62	101.73	107.45	108.45	102.39	103.53	104.69	102.8	103.91	102.89	103.09	103.68	101.85	104.71	107.62	103.99	101.93	109.82	104.26	103.81	106.12	104.49	106.55	100.68	101.84	105.35	104.92	105.36	104.07	101.31	105.43	103.62	103.13	102.09	101.65	105.21	105.19	106.22	102.49	106.32	105.63	107.39	107.57	103.13	107.69
107.56	104.93	108.8	109.44	103.87	106.64	108.14	104.18	110.1	106.89	102.95	104.67	110.72	112.85	105.23	107.01	107.2	109.43	109	98.094	108.2	102.02	108.1	103.6	107.91	107.03	109.42	107.55	110.85	107.39	105.49	105.01	106.28	105.63	105.75	109.67	105.57	105.63	108.96	108.56	111.91	104.51	99.961	102.66	109.68	103.54	108.5	105.31	104.65	111.79
111.3	111.05	113.08	109.43	109.82	112.57	105.86	113.52	109.51	111.56	109.41	105.99	108.41	110.33	110.29	109.6	116.13	114.44	113.66	111.91	109.81	112.63	110.04	111.25	114.55	108.98	109.28	112.59	112.72	111.98	116.98	106.72	111.58	113.44	105.77	114.05	108.78	112.62	109.52	106.29	111.87	107.35	110.51	116.62	109.46	112.89	113.58	112.01	113.73	111.2
104.55	106.08	105.26	106.31	107.19	106.36	100.07	99.075	109.48	101.71	103.2	108.45	105.57	102.33	105.9	104.84	103.57	107.65	101.78	111.75	111.42	102.54	104.29	107.12	106.02	105.56	106.41	100.4	110.39	108.7	105.92	108.25	106.58	110.47	103.45	101.33	100.57	110.74	103.92	102.86	102.63	104.76	111.72	111.57	107.02	103.61	106.15	105.07	102.67	111.6
106.76	113.59	109.18	112.73	111.68	114.95	107.71	110.81	112.66	112.83	112.76	112.19	110.39	112.21	107.83	114.91	113.8	109.9	114.85	111.68	110.15	114.96	109.22	112.21	113.54	109.19	111.89	109.95	111.74	110.11	113.69	112.94	114.65	107.56	107.45	113.42	111.97	111.34	107.22	111.28	113.29	116.91	112.79	106.86	114.04	114.9	110.62	114.4	110.69	111.25
110.46	106.8	105.58	107.86	102.07	107.37	106.41	103.1	104.81	109.03	105.08	104.95	107.46	99.036	109.02	101.36	103.39	109.35	112.22	102.25	104.18	102.07	103.09	104.97	103.79	98.165	110.55	108.08	103.67	106.15	102.98	103.33	110.6	105.97	104.64	105.58	105.1	107.62	100.78	100	108.12	102.88	102.18	107.8	105.19	105.02	104.17	103.55	104.43	106.74
110.21	111.29	100.95	107.56	108.64	106.94	105.33	102.12	108.08	107.91	102.28	103.2	102.59	104.79	105.52	106.88	102.38	103.69	103.03	101.96	105.42	105.87	109.39	104.76	107.45	104.44	106.18	104.52	104.05	105.71	106.64	105.59	103.07	102.34	104.46	103.66	106.42	111.69	105.3	107.36	105.13	106.15	109.09	111.6	107.47	107.63	105.97	102.51	108.06	104.88
110.02	108.15	111.29	113.98	111.1	114.09	111.74	109.8	113.72	113.62	111.93	110.98	107.16	112.93	109.92	114.75	112.91	111.73	110.67	113.17	113.01	109.34	112.36	111.72	109.1	111.47	110.25	110.95	113.88	110.7	111.18	111.71	109.93	116.98	113.75	111.18	110.17	111.67	106.54	110.82	114.2	109.61	111.2	111.82	113.14	111.27	110.6	111.03	112.5	111.47
102.32	104.31	100.04	104.42	100.61	98.524	101.69	103.7	101.19	103.4	101.13	102.76	99.876	104.07	100.44	99.718	102.63	100.86	97.106	102.54	97.5	103.48	100.23	104.1	99.983	103.04	104.62	105.35	100.53	101.93	101.13	96.773	100.34	97.678	103.84	98.425	96.845	99.004	100.31	96.621	97.835	102.31	100.1	103.2	98.338	104.27	104.62	105.4	100.23	104.77
112.16	106.07	113.93	108.02	107.35	114.7	115.51	108.92	109.39	108.34	112.45	111.88	109.99	105.83	112.9	111.83	108.77	110.44	107.57	107.21	103.46	112.36	108.38	108.16	107.65	109.51	111.95	110.77	111.25	111.6	114.06	112.51	108.04	113.25	110.87	110.46	112.38	113.38	112.63	114.73	115.2	109.81	108.4	111.1	109	110.2	110.6	110.22	107.93	115.1
107.25	107.6	109.44	107.26	106.38	106.11	104.1	106.82	105.49	107.83	101.69	105.39	110.83	107.72	100.58	105.95	104.99	109.36	104.35	105.01	106.44	106.74	103.88	110.07	107.53	103.09	104.67	108.32	108.29	107.68	101.91	108.04	108.19	105.96	107.7	106.12	105.56	105.33	105.21	108.86	102.97	108.05	108.43	99.291	103.98	108.94	104.61	107	106.1	104.69
102.97	101.28	104.56	102.86	103.33	108.17	106.68	106.79	101.85	103.95	103.07	106.86	104.49	105.03	110.09	105.39	103.01	107.47	101.57	99.912	107.41	103.17	106.58	105.64	105.78	102.34	105.24	102.83	105.6	107.31	110.83	107.79	102.65	103.09	102.44	104.8	111.38	105.98	105.25	103.32	106.39	103.8	102.77	106.65	108.14	103.59	99.51	109.6	105.52	104.38
102.98	98.573	101.43	99.455	98.451	99.776	99.585	101.26	99.759	100.89	102.8	100.67	99.897	97.516	100.47	99.982	97.564	100.61	99.697	101.06	100.99	98.548	103.33	99.77	102.7	98.383	104.21	99.682	100.46	100.14	101.12	101.88	99.864	105.89	98.178	101.98	100.42	100.36	101.81	97.493	97.601	97.72	101.45	102.7	101.75	103.26	97.669	98.072	99.526	99.715
121.51	118.85	113.63	118.18	119.41	117.59	114.26	116.22	115.99	118.36	116.16	118.85	113.01	118.87	118.05	114.8	116.54	116.6	116.91	119.66	118.32	116.59	114.32	118.05	119.39	116.62	114.5	118.16	116.33	119.24	118.51	119.56	116.28	117.08	111.63	117.82	118.67	119	116.78	119.96	117.52	119.57	116.58	117.18	116.97	119.09	121.45	115.94	120.68	121.39
104.8	109.94	103.34	108.09	105.69	103.58	105.77	107.73	105.42	105.98	106.69	103.64	108.6	107	104.85	101.2	106.49	110.64	105.03	108.34	103.75	107.93	106.25	100.44	104.1	106.04	106.68	107.27	106.57	104.38	108.8	105.11	101.59	107.39	104.1	106.62	106.8	105.1	108.4	107.31	105.32	106.52	106.13	105.27	105.17	104.88	108.74	106.99	107.6	106.01
110.79	117.03	110.81	115	113.03	115.33	111.59	112.92	111.93	112.99	109.99	108.87	109.83	109.94	115.37	113.31	113.13	111.49	117.16	114.47	109.69	114.72	110.8	115.71	112.66	110.88	110.96	110.12	110.76	110.69	107.89	114.66	113.35	111.73	108.27	112.28	111.5	115.05	111.01	113.29	110.91	113.67	110.53	110.01	111.48	111.02	116.15	110.34	113.84	114.4
109.73	107.56	111.68	113.21	113.6	113.54	111.76	113.71	111.42	114.81	116.75	111.55	113.08	108.7	110.1	111.73	111.78	113.39	111.28	112.77	110.18	114.79	112.12	110	109.37	107.51	116.57	113.74	115.23	113.16	113.47	113.36	112.62	111.9	111.89	111.29	113.47	115.07	113.22	110.55	108.2	113.63	111.09	110.96	116.14	111.19	113.69	112.87	112.16	111.01
108.18	108.99	110.87	114.31	111.71	112.21	113.4	109.5	111.94	109.73	112.29	119.47	110.32	111.34	116.33	108.21	111.6	105.75	109.54	109.75	115	111.23	110.21	109.29	115.09	109.55	112.34	114.26	112.12	106.38	105.41	114.12	114.57	109.45	112.03	111.07	109.73	111.71	111.07	113.86	111.39	113.57	111.94	112.97	114.66	109.99	114.25	114.87	110.03	112.84
110.33	111.47	116.5	109.45	111.44	113.27	115.43	112.35	109.93	111.19	112.14	110.61	108.56	112.89	111.64	109.68	115.45	109.58	110.08	112.96	111.37	111.73	114.49	113.07	112.86	112.21	112.31	113.72	111.15	116.51	113.97	112.98	114.64	109.41	110.28	108.93	112.49	110.8	111.42	111.23	112.8	106.02	109.74	111.17	108.09	109.72	110.38	106.88	109.42	107.46
97.741	98.82	99.691	100.25	96.748	100.76	98.814	99.532	100.46	102.2	99.736	101.12	98.929	101.06	102.14	100.29	99.241	98.864	105.32	103.55	105.58	96.518	101.67	103.78	100.14	100.04	97.17	106.37	98.196	99.701	102.8	101.01	103.02	104.28	104.75	95.088	97.599	101.01	107.12	98.289	98.425	100.72	101.88	100.13	101.72	101.58	102.42	98.416	99.809	101.66
102.42	108.39	105.04	109.82	105.85	103.26	106.08	110.06	105.49	103.91	108.21	106.16	111.75	104.18	108.33	106.65	105.38	109.38	107.14	106.18	105.89	106.7	108.85	104.44	106.73	105.85	100.85	103.14	105.63	105.23	107.92	104.85	110.7	106.72	107.66	109.02	106.61	108.5	105.65	106.97	107.12	109.48	108.48	106.87	105.84	105.87	98.488	106.81	105.85	107.71
107.33	107.05	100.96	108.18	105.62	106.78	102.03	103.98	103.57	100.56	104.84	105.83	100.26	105.26	103.17	106.4	105.45	103.16	102.97	102	104.85	104.67	106.01	106.28	102.64	103.88	107.93	104.42	102.58	103.23	104.82	106.17	101.76	106.72	100.68	107.37	107.93	103.48	103.76	104.67	105.04	97.371	101.71	101.87	104.42	103.93	104.79	104.31	105	107.21
104.73	105.92	101.88	103.75	107.5	106.71	108.64	100.93	99.773	103.71	102.73	104.94	98.45	106.6	105.38	104.42	105.46	105.46	106.76	103.16	102.31	106.57	106.76	107.69	107.95	99.684	105.78	102.43	108.22	101.28	105.08	103.19	106.76	104.47	105.9	100.29	106	104.67	106.94	104.64	101.83	102.88	102.79	103.31	104.9	104.73	105.78	102.7	102.33	103.75
106.36	107.78	104.37	102.58	98.056	105.11	104.47	103.59	106.32	106.34	109.57	102.75	108.31	105.44	104.06	104.26	106.69	104.48	106.41	104.17	107.4	102.15	106.62	103.8	104.85	106.71	106	101.86	107.14	108.62	105.96	103.74	104.75	106.19	109.25	102.85	106.79	102.86	101.65	107.29	110.75	109.4	105.4	107.66	102.56	106.23	106.09	104.59	106.8	108.36
107.81	115.5	110.31	104.52	106.37	106.28	107.07	112.51	106.05	104.43	104.93	105.79	104.59	111.68	109.63	106.9	110.19	104.72	107.84	106.17	107.54	106.15	106.03	109.82	110.05	104.87	108.07	110.52	105.81	109.67	109.5	107.59	105.4	108.3	104.81	109.22	103.68	106.36	107.65	103.52	107.99	107.95	105.05	107.31	106.09	105.58	98.687	108.98	109.24	108.09
114.81	120.53	116	117.23	117.45	116.2	116.22	115.85	117.47	114.67	116.29	111.34	116.15	112.65	117.24	117.48	116.73	115.03	117.3	115.56	117.87	114.36	114.17	121.18	118.95	118.17	114.8	115.85	116.25	110.84	117.18	116.6	117.47	118.19	114.65	111.31	118.22	114.78	113.4	119.75	114.8	117.57	116.55	122.48	120.78	115.9	116.82	119.04	119.5	116.77
107.32	112.78	107.1	104.79	106.11	111.99	110.62	105.78	108	108.84	108.65	110.55	105.4	103.3	105.9	104.08	101.86	101.45	106.95	103.15	105.89	104.25	105.12	106.9	102.36	110.76	103.36	107.92	103.97	106.44	104.91	107.3	104.04	110.2	105.98	101.94	104.92	104.37	104.47	107.23	105.78	100.91	103.5	109.39	105.9	102.43	108.35	105.58	104.94	100.41
105.79	102.46	106.87	100.44	104	106.12	106.5	104.2	102.99	104.89	104.62	105.55	107.63	104.29	107.03	101.68	103.03	104.69	103.73	105.14	99.894	107.13	106.34	105.21	105.66	104.29	105.67	109.82	101.53	109.29	108.36	106.12	103.48	105.39	104.1	107.48	106.78	106.64	105.32	105.39	109.94	105.26	107.14	103.49	105.4	100.86	104.56	104.92	109.16	104.12
106.55	102.48	105.78	103.81	103.79	105.37	106.07	104.25	101.7	103.91	99.18	103.86	107.24	106.7	104.91	106.63	108.33	106.16	105.1	101.45	106.96	104.02	106.07	101.72	98.913	107.81	103.52	102	105.52	106.84	104.58	104.78	101.05	102.39	103.44	105.18	106.82	104.84	102.28	100.06	100.36	105.53	102.81	104.75	103.81	105.03	105.55	98.787	102.57	106.86
103.77	102.57	104.21	104.68	103.53	104.83	105.27	104.61	107.38	106.91	106.51	107.15	105.29	109.29	106.74	109.13	106.29	106.48	105.94	108.32	109.66	109.09	106.89	106.13	107.53	102.57	103.02	102.69	105.44	102.11	105.28	108.29	106.25	106.67	105.41	110.2	101.93	103.83	108.91	105.95	105.96	108.12	103.15	103.4	110.07	105.39	109.91	111.37	105.8	109.87
110.75	111.7	109.1	108.24	110.77	110.3	109.95	111.22	109.35	109.78	110.23	111.48	105.52	110.42	109.66	107.86	109.44	109.43	112.87	108.88	108.4	113.23	111.2	109.73	103.52	110.73	111.51	111.55	109.11	112.27	110.85	111.43	112.01	110.66	110.45	113.8	111.99	111.97	106.58	107.2	113.65	107.54	112.03	109.56	113.3	110.15	108.8	113.13	113.85	109.36
107.25	105.96	105.67	102.45	106.79	103.71	103.95	103.39	100.67	108.6	105.35	104.61	102.39	108.64	102.34	106.94	103.13	106.85	106.55	106.11	107.81	105.39	109.42	108.51	110.47	104.21	109.54	109.43	104.82	106.41	109.25	105.88	102.07	105.15	105.01	110.37	104.22	104.86	101.44	103.77	105.15	107.04	105	111.15	103.26	108.36	105.17	106.86	106.22	103.37
105.78	105.81	103.4	101.12	105.16	99.324	102.83	103.25	104.62	108.04	104.79	105.04	106.37	103.31	106.02	103.45	106.83	105.37	104	101.38	104.53	104.77	104.93	104.01	101.21	102.47	102.72	109.52	102.31	104.92	109.67	99.852	104.66	108.12	98.167	103.18	106.08	104.2	104.41	108.19	102.17	106.32	105.5	104.6	106.63	106.74	102.4	102.46	101.02	104.31
105.74	109.6	107.14	108.33	105.28	104.9	107.3	106.59	106.57	104.65	104.55	107.6	105.54	109.72	106.93	109.94	104.62	99.895	105.88	107.56	109.85	106.44	106.23	105.71	106.88	104.26	109.48	104.7	105.89	106.32	106.5	106.37	100.4	108.02	106.35	103.03	113.45	108.42	107.25	103.88	103.08	105.25	106.34	104.97	110.47	105.95	108.47	106.85	109.82	105.86
106.61	101.05	102.66	105.38	105.1	104.28	104.64	107.68	104.04	102.85	103.03	105.36	107.67	101.83	101.83	105.33	104.98	106.39	105.3	103.01	102.68	106.77	98.305	102.66	108.14	100.29	103.82	107.47	101.09	105.06	100.89	109.05	103.03	100.17	106.82	105.09	103.84	100.51	98.063	102.02	101.69	102.81	105	108.45	104.35	107.02	104	104.35	104.32	104.93
101.56	101.23	109.78	103.71	106.68	108.64	111.9	105.94	107.58	109.51	103.04	106.77	110.47	107.39	103.73	105.18	108.91	106.75	102.41	106.94	109.92	105.7	100.63	104.92	107.9	101.61	106.55	105.88	107.93	104.76	104.54	104.12	111.66	104.72	105.29	108.98	99.018	107.16	107.63	102.89	108.99	106.25	107.85	106.47	105.37	104.3	105.96	106.88	106.63	105.61
108.69	114.62	110.72	110.96	110.99	109.47	105.78	110.88	109.19	114.31	107.43	110.9	106.94	112.67	109.4	107.47	112.82	110.08	111.22	114.09	108.86	107.78	108.65	107.78	107.17	108.22	114.15	110.21	110.43	108.49	111.51	111.66	113.56	109.78	111.46	112.55	108.36	109.37	109.78	107.11	109.31	106.93	112.33	107.65	107.24	109.54	106.29	109.56	109.48	111.75
114.83	109.73	108.12	111.02	115.41	115.13	111.15	117.46	111.98	115.54	112.7	110.68	115.06	115.05	111.34	111.55	118.28	109.4	111.18	110.13	108.32	114.45	114.22	112.6	112.26	108.91	113.99	109.48	115.13	113.33	108.43	116.19	108.94	107.25	113.96	115.34	114.69	110.75	110.33	112.9	111.42	112.84	114.93	110.2	115.2	116.38	109.72	112.43	114.53	113.58
103.43	103.41	101.44	105.94	105.2	104.03	101.37	106.44	102.41	103.25	107.08	107.19	104.04	102.66	103.42	101.99	106.62	107.14	103.56	102.22	104.59	105.04	99.429	105.07	101.37	98.971	98.449	99.947	102.74	104.34	102.62	100.4	102.59	107.97	107.04	104.58	103.68	104.47	97.925	108.98	103.75	105.81	104.72	102.84	106.26	102.32	103.66	104.79	102.89	104.28
106.5	104.67	102.38	107.18	105.97	106.72	105.21	107.19	107.39	102.06	109.76	106.93	105.31	105.01	104.86	110.74	111.18	104.96	103.86	106.66	106.96	109.84	107.96	109.46	108.63	104.63	108.54	109.19	103.42	107.5	105.58	102	114.69	107.03	108.18	110.4	105.73	106.07	111.05	103.43	106.34	102.72	106.59	102.09	106.28	105.97	104.92	103.03	103.47	99.396
120.92	120.44	117.48	123.1	116.79	121.02	115.76	119.07	111.28	113.01	116.84	119.95	117.62	114.28	121.12	112.62	115.6	113.29	117.16	117.2	116.49	115.52	121.62	110.12	118.84	116.03	119.77	119.5	115.45	114.51	117.03	114.57	117.88	117.16	118.29	112.92	117.91	117.49	122.4	113.69	116.53	118.71	116.05	118.59	120.02	119.3	115.61	118.85	119.82	118.48
112.35	115.15	118.73	113.69	114.4	115.75	112.17	112.83	115.92	111.06	109.99	115.61	112.13	107.47	110.33	114.16	108.99	110.21	106.74	110.4	112.77	110.13	111.45	111.75	110.6	110.56	112.92	115.36	114.95	113.16	111.35	111.55	108.36	109.55	112.09	109.75	108.29	115.19	112.83	109.3	111.54	109.63	108.12	111.67	114.02	110.95	110.34	110.76	114.27	110.59
107.12	102.87	109.69	107.39	108.16	106.23	108.41	104.21	102.81	104.29	109.98	105.48	106.03	104.76	105.81	105.01	99.706	104.32	99.425	108.49	104.1	105.26	104.98	99.71	103.64	105.03	107.1	107.08	106.79	103.06	107.94	105.94	107.07	106.52	106.81	105.15	107.3	104.84	102.8	105.36	106.97	103.5	103.64	105.24	104.46	106.14	105.17	107.64	105.64	104.81
110.85	111.94	115.13	110.92	115.33	111.78	108.2	109.47	112.59	113.43	114.57	108.99	111.25	109.3	111.49	107.8	116.96	110.76	112.12	109.82	112.84	109.43	109.41	108.85	107.93	108.78	106.56	108.44	111.25	106.66	112.97	117.11	109.96	114.78	108.76	112.89	111.29	105.9	111.44	111.1	114.54	111.08	107.19	113.18	110.02	112.57	107.95	113.31	112.45	110.5
109.64	103.49	105.48	107	108.34	107.89	107.94	101.48	109.24	107.93	105.11	106.31	107.34	105.07	106.92	105.82	109.51	105.46	108.32	108.6	105	108.32	109.06	108.15	104.31	104.8	103.78	105.6	108.97	106.66	107.93	105.97	100.83	110.03	103.96	104.61	110.48	106.55	107.17	105.57	106.92	105.89	110.77	107.33	102.95	105.48	109.31	106.73	106.95	110.34
106.3	108.56	105.47	104.95	109.51	109.95	106.35	102.49	106.53	106.95	105.99	106.74	104.7	107.64	105.71	109.71	104.72	105.42	107.14	103.97	104.98	104.32	108.21	108.57	109.5	104.36	107.74	106.07	107.91	104.8	104.29	104.71	106.73	107.29	109.99	106.65	106.59	107.47	107.17	103.77	107.52	107.2	108.16	108.96	107.27	102.73	104.82	103.17	104.74	106.57
95.948	104.26	97.038	103.81	100.23	100.36	98.455	96.921	99.771	103.24	101.3	97.805	98.749	99.141	103.36	99.677	97.492	99.448	103.96	98.03	99.483	101.97	103.18	92.922	101.42	96.052	101.76	102.21	101.05	104.89	99.899	102.36	99.529	98.258	101.57	99.147	94.63	97.9	102.4	100.07	101.16	102.53	97.264	100.62	98.669	105.89	101.75	99.267	105.15	98.293
104.32	104.33	102.52	104.04	109.62	108.51	107.04	102.29	105.55	110.46	102.98	104.43	104.56	111.78	103.66	102.7	104.26	102.19	107.8	108.36	102.21	107.18	103.83	107.89	107.54	114.08	105.02	108.47	108.73	104.12	106.84	108.5	106.05	107.75	101.98	102.49	107.65	104.49	102.69	109.65	103.48	105.51	105.56	105.26	107.73	103.65	110.82	106.55	106.51	109.79
103.53	105.13	104.77	102.94	105.8	102.19	108.86	108.47	100.7	108.19	105.5	102.85	105.16	105.08	102.54	101.38	102.13	109.08	102.47	104.12	105.79	100.54	106.48	108.15	104.79	103.87	103.94	104.04	103.09	101.57	105.29	108.91	103.61	102.26	103.77	104.27	104.32	106.07	102.56	101.97	106.53	103.5	104.18	107.52	101.22	101.41	103.41	104.75	101.77	103.88
111.31	112.85	114.5	108.22	113.93	112.3	110.93	113.86	110.36	113.36	111	109.72	114.7	112.3	110.17	115.24	113.38	112.16	114.73	112.2	110.45	115.59	114.56	112.62	113.48	111.41	116.18	112.63	114.86	112.19	118.2	113.67	113.47	109.03	112.13	114.29	113.26	116.35	118.93	110.76	110.56	113.1	113.5	118.07	112.53	112.49	114.06	111.12	112.88	111.85
108.92	108.08	102.93	110.05	103.68	105.04	110.38	107.67	103.88	107.41	108.25	109.29	106.03	107.8	104.23	108.51	102.98	108.1	106.09	109.13	104.56	100.1	107.56	109.48	106.11	105.78	107.88	108.67	109.5	107.75	108.72	104.76	105.29	107.47	104.52	107.55	105.01	105.82	100.71	108.01	103.97	108.5	107.7	105.41	102.2	104.93	105.32	101.25	108.17	103.63
115.74	113.93	113.01	115.02	111.72	115.18	111.07	112.92	108.31	106.11	114.15	112.05	114.37	108.59	114.11	110.1	115.89	110.5	110.51	109.45	111.31	114.98	108.88	115.23	110.73	108.69	113.06	109.71	110.33	110.92	105.87	105.39	112.43	113.62	110.08	110.83	109.85	108.53	115.27	114.52	109.53	112.72	110.27	111.3	109.52	110.53	108.89	110.86	111.82	114.86
104.29	101.45	107.36	105.67	110.42	107.16	108.02	107.13	105.42	100.48	104.95	105.77	106.89	105.17	105.95	102.75	108.34	104	100.98	105.51	106.34	105.72	103.32	105.58	103.61	104.45	105.58	104.51	107.38	105.17	106.62	103.82	107.33	100.11	105.3	103.36	105.15	103.99	101.76	102.72	106.26	103.61	108.77	107.24	104.87	108.36	99.509	100.9	102.35	102.7
110.89	108.6	107.9	111.79	113	107.24	114.85	104.3	111.05	117.25	108.75	106.72	111.61	112.02	113.33	110.05	111.83	111.45	111.33	112.37	110.09	109.79	106.91	110.08	111.3	110.61	107.51	108.75	113.01	108.85	109.97	111.23	114.62	110.36	111.38	107.59	108.87	109.01	111.15	109.12	110.67	108.29	112.76	109.76	108.1	115.66	113.27	113.1	114.48	113.44
106.81	110.97	102.47	105.83	107.1	98.365	106.68	105.07	104.99	102.92	106.17	107.26	102.95	105.21	99.867	105.44	106.69	105.28	106.74	110.71	108.55	110.86	103.71	102.31	106.77	108.07	103.92	105.52	105	105.71	105.42	105.98	103.06	102.83	101.55	105.15	106.79	105.55	107.32	106.46	103.66	107.17	105.93	104.4	104.59	103.94	103.77	104.96	109.19	105.59
98.243	103.15	97.44	99.739	95.559	98.705	97.766	99.432	100	100.89	100.32	99.508	102.8	101.98	94.772	101.38	100.07	95.908	100.09	97.88	96.916	100.67	100.83	99.447	98.379	100.61	97.844	98.372	95.713	96.644	97.173	102.05	101.2	98.021	103.85	100.52	95.27	102.79	99.447	99.322	99.416	101.61	99.019	100.92	99.289	102.49	98.595	98.729	99.509	98.481
105.79	106.99	105.3	103.07	106.36	106.42	106.85	104.66	105.9	107.86	103.06	104.38	105.96	104.89	103.93	107.69	104.77	103.37	105.76	107.53	105.55	107.83	99.995	105.66	102.49	111.31	108.1	104.34	109.09	102.09	108.79	101.55	102.87	104.13	107.68	105.87	106.35	107.85	105.07	104.22	106.85	102.88	107.79	104.76	108.04	109.75	109.81	101.41	106.79	102.51
99.079	99.33	98.16	97.852	96.331	98.085	102.33	98.814	102.76	97.622	96.955	96.605	95.827	99.617	100.75	101.56	99.451	96.539	101.4	97.821	96.323	99.379	96.018	100.75	99.098	95.472	99.576	100.76	100.89	98.259	97.985	95.78	97.447	105.56	100.76	101.1	99.989	98.177	93.585	97.843	97.079	96.928	103.42	98.015	102.23	104.56	97.082	96.7	102.34	98.916
113.35	108.77	113.37	107.53	110.51	106.2	113.6	112.42	110.21	106.27	109.16	108.35	109.95	107.26	110.54	113.74	107.56	109.95	113.03	111.47	108.8	112.57	111.31	108.74	108.46	108.71	113.87	110.53	114.11	114.02	110.88	111.78	111.94	113.59	113.39	108.99	110.34	112.26	109.45	111.51	112.81	105.8	109.43	111.9	109.77	112.64	111.78	111.6	111.95	112.95
107.36	105.38	102.84	104.98	105.6	106.54	104.37	103.97	104.11	106.79	103.55	104.75	106.91	103.82	102.62	104.63	103.84	105.63	105.68	106.66	102.13	104.88	107.93	106.04	102.05	103.12	105.55	100.48	107.19	101.69	103.93	106.85	109.66	104.22	110.92	102.66	103.71	104.32	101.72	102.93	103.06	106.25	104.7	105.08	105.02	106.76	103.88	106.61	107.03	101.77
105.12	111.25	104.26	102.78	108.55	106.62	103.83	110.03	104.77	111.76	104.58	106.83	106.31	105.39	108.29	105.97	107.79	109.4	103.08	103.49	101.02	107.19	109.26	100.9	104.13	100.34	103.77	101.69	105.13	108.94	105.33	108.91	106.47	105.75	106.72	104.52	106.2	105.03	107.94	105.06	102.74	103.63	104.32	107.84	105.76	102.91	100.81	107.72	104.92	101.92
106.77	107.7	103.88	103.33	105.87	105.32	107.1	104.09	105.41	103.8	101.45	106.56	103.75	104.37	103.27	107	108.37	111.14	107.92	104.65	103.79	104.17	105.48	103.03	98.986	106.98	103.71	104.79	100.95	107.77	101.25	103.03	110.63	104.4	103.05	108.98	105.74	104.4	103.63	102.31	107.19	99.252	104.82	103.89	106.2	113.86	104.09	104.14	106.03	108.87
105.32	105.64	109.17	108.85	105.59	103.93	103.85	102.57	108.35	99.516	104.42	107.38	104.19	105.5	106.15	108.69	104.91	104.49	107.68	104.16	106.09	108.88	101.86	106.09	107.81	104.96	107.25	104.6	100.67	106.42	105.78	105.43	104.27	106.39	106.15	102.18	106.67	105.6	104.36	102	104.55	104.04	107.98	102.48	105.17	103.91	104.48	109.56	103.74	106.92
99.413	100.54	103.62	98.684	101.23	102.73	103.47	96.044	100.19	100.54	104.97	97.787	101.21	100.45	103.84	101.66	99.894	96.28	97.155	101.01	97.829	101.18	97.21	102.89	102.09	100.64	100.04	99.809	99.99	99.609	102.21	98.283	98.256	104.63	106.61	101.77	97.368	99.817	98.667	104.97	102.16	94.945	100.39	102.05	103.74	101.83	99.972	97.585	94.926	95.146
112.49	111.35	109.79	109.31	106.62	106.48	110.71	109.93	109.53	114.94	112.74	112.53	111.52	109.17	108.78	112.52	113.16	109.05	109.84	109.63	112.91	107.18	110.52	113.11	107.07	112.82	112.51	112.64	109.38	111.35	113.46	110.66	111.95	111.47	110.62	113.45	111.16	112.02	113.58	111.32	109.74	107.13	113.1	110.24	113.45	110.12	112.1	104.67	110.78	110.21
107.23	102.1	108.42	106.01	105.11	107.44	104.8	106.99	109.08	105.6	105.54	102.23	110.9	110.87	102.79	99.677	104.83	104.17	105.49	105.39	103.88	107.36	108.02	105.85	106.49	108.37	107.77	105.89	109.04	104.26	103.14	110.77	100.06	104.16	104.88	105.97	105.44	104.4	106.4	102.6	106.94	107.02	104.95	105.17	103.41	102.69	106.37	108.51	107.54	103.79
109.35	110.43	103.58	110.11	107.76	107.1	105.49	108.71	104.26	109.03	111.92	110.45	110.47	110.85	112.66	110.8	104.32	108.69	106.02	106.9	110.83	111.75	105.26	109.56	114.41	110.46	110.17	109.58	108.38	110.5	102.79	108.26	108.65	108.83	109.75	110.86	107.72	111.9	108.03	111.82	107.76	106.57	111.21	109.3	111.35	110.82	110.85	112.03	112.18	111.52
105.45	105.9	103.8	104.23	104	104.19	106.24	108.89	105.47	107.87	108.87	108.94	103.97	102.87	105.44	101.62	103.29	110.76	105.44	103.54	99.872	110.16	99.286	107.3	104.46	105.81	103.59	105.06	108.75	105.08	107.29	104.58	105.2	109.53	107.56	110.73	107.53	105.91	102.4	104.82	101.17	106.31	104.42	105.79	100.94	104.17	105.25	105.19	105.57	106.4
102.14	101.59	96.518	103.19	99.334	106.36	99.182	101.63	98.773	102.46	99.36	100.13	100.88	102.92	102.28	97.95	102.23	100.27	99.117	96.173	102.52	99.672	102.29	102.49	97.534	100.41	99.797	98.658	99.304	104.36	102.26	91.939	98.381	99.983	100.57	99.328	105.29	98.593	102.74	101.44	101.74	104.34	102.38	100.84	95.056	98.514	96.172	98.632	101.11	97.369
111.99	113.63	113.58	107.6	113.86	107.95	113.93	116	113.33	109.05	112.46	115.24	112.29	118.67	115.49	108.36	118.36	110.37	112.97	118.6	120.11	113.1	110.3	115.05	110.21	113.85	114.38	114.81	110.76	114.03	111.54	109.53	110.84	111.34	110.13	111.57	117.42	112.43	113.61	111.78	113.3	111.91	108.97	110.58	112.94	110.54	112.69	108.93	113.1	113.86
110.65	110.88	115.78	114.53	108.74	110.91	114.41	109.61	109.31	116.21	114.92	110.47	109.66	115.32	112.7	111.18	115	112.97	107.94	112.07	107.68	112.34	111.42	110.25	111.04	111.62	112.01	111.39	110.64	112.94	117.54	111.6	110.24	111.61	113.92	107.98	112.75	109.63	111.89	110.69	112.14	109.84	110.09	110.73	114.37	111.58	111.29	107.57	108.36	113.96
107.5	113.31	114.68	105.59	109.88	114.6	114.45	110.59	108.52	109.02	108.97	108.92	110.33	109.1	112.26	108.7	110.93	111.99	111.89	109.82	110.77	115.38	114	109.98	107.22	107.03	111.93	114.65	110.56	107.56	113.17	112.94	110.18	110.46	112.36	109.72	108.59	114.54	110.37	112.62	108.19	111.15	116.5	115.92	113.22	108.2	108.8	108.3	109.15	108.01
104.17	106.12	103.39	105.06	108.59	108.82	104.69	103.86	103.85	105.81	105.38	102.47	107.52	102.09	104.64	103.16	108.53	109.04	102.88	103.8	107.68	106.56	102.48	109.95	108.89	104.1	104.58	103.44	104.74	106.24	107.44	106.51	105.46	110.48	108.16	104.72	103.7	103.6	108.03	103.97	99.32	104.2	107.8	110.01	103.82	103.21	106.86	102.09	109.53	107.21
112.19	111.89	110.39	106.85	110.56	114.48	113.08	110.76	109.99	114.42	114.37	112.93	112.62	109.35	110.48	114.32	111.01	112.38	110.87	111.5	112.67	111.79	111.28	110.67	112.34	111.86	113.95	111.92	111.52	109.07	109.27	112.47	112.05	113.65	111.75	113.1	107.43	114.23	115.7	111.13	109.35	115.03	110.15	112.35	112.11	112	114.28	111.91	110.95	111.2
107.92	113.46	109.21	112.36	118.28	113	112.64	112.92	115.28	110.91	116.75	116.66	110.85	105.33	108.67	109.37	109.74	109.54	107.75	111.45	115.91	110.55	112.14	114.25	112.61	113.65	109.19	114.76	110.04	110.68	112.89	113.84	111.41	108.41	113.52	112.06	110.05	111.97	102.74	105.14	112.92	110.78	107.24	115.76	113.35	115.86	108.47	109.27	113.1	108.61
102.65	101.37	105.35	103.47	101.88	100.82	99.074	97.986	104.2	100.16	103.41	97.675	95.116	99.127	101.43	100.7	102.13	104.67	96.628	94.563	105.14	103.28	101.84	103.31	99.842	103.76	107.7	98.365	102.68	103.23	98.162	103.2	99.045	96.858	102.16	99.443	93.124	98.768	103.83	98.311	99.418	97.456	100.88	105.05	99.645	98.234	96.374	100.16	100.66	105
102.53	98.019	103.87	97.719	98.169	100.68	101.03	99.622	99.428	100.54	101.96	105.45	97.395	102.13	101.7	104.03	103.06	99.36	99.222	103.11	99.542	103.08	98.823	102.11	96.837	97.877	100.19	99.732	103	100.32	99.533	97.8	100.07	104.63	104.91	100.06	98.253	99.615	103.25	100.17	101.69	98.996	101.31	104.8	98.585	104.67	105.09	99.127	101.05	105.19
99.207	101.3	103.27	101.57	102.41	99.306	98.08	97.54	97.969	100.7	99.256	99.726	96.179	106.26	104.23	100.19	96.5	98.173	98.83	100.51	96.192	98.748	99.024	102.21	103.54	99.921	98.308	101.63	104.75	95.591	102.17	98.37	101.29	98.467	102.35	101.38	102.58	95.942	101.46	102.6	102.78	98.558	102.06	100.9	102.9	105.34	97.563	103.74	100.31	98.841
104.15	106.12	105.66	106.13	104.81	106.49	105.37	105.9	107.79	108.15	103.3	105.02	103.26	105.68	106.71	104.41	106.28	104.11	105.33	103.45	105.18	107.81	104.93	109.21	107.88	106.54	101.38	102.02	105.13	103.3	106.77	109.26	102.38	102.92	102.13	107.18	102.85	108.23	109.36	110.46	103.6	103.56	109.71	99.29	108.91	105.65	104.04	108.7	105.37	106.28
103.54	109.09	112.75	113.58	109.3	112.86	108.5	112.64	112.7	112.14	107.47	111.03	107.93	111.96	110.37	106.2	115.26	111.97	117.39	115.72	109.1	106.04	111.44	108.21	108.66	114.9	107.4	108.08	107.44	114.67	106.62	108.7	107.08	109.49	117.96	111.04	113.71	110.2	111.37	113.12	114.8	109.51	109.99	110.78	112.97	115.06	108.51	109.27	116.01	108.76
110.92	111.82	111.43	108.25	116.19	107.98	108.26	110.35	108.9	114.78	112.78	114.05	112.57	111.61	112	111.12	114.38	113.98	108.34	111.51	109.03	114.3	112.7	111.64	106.18	107.52	116.89	110.49	112.5	113.11	112.73	111.5	105.82	114.64	113.4	115.13	113.22	110.82	106.31	110.57	110.16	110.45	110.35	109.42	110.62	110.55	114.6	108.32	110.59	115.62
109.38	110.86	109.86	114.55	108.01	114.87	109.48	112.44	109.1	113.11	108.92	110.41	107.85	111.24	108.56	113.12	113.38	114.85	111.42	111.89	108.22	110.12	112.69	110.02	108.92	113.19	109.29	105.85	111.58	111.71	110.65	108.62	113.09	108.8	109	111.54	110.09	112.28	109.52	112.53	116.52	114.48	112.83	108.86	109.65	115.77	115.86	108.11	110.14	105.81
109	109.64	111.29	109.33	112.01	112.89	108.09	113.4	106.02	108.84	115.11	112.79	111.71	110.05	111.7	110.05	111.48	108.62	109.3	115.41	110.41	112.27	107.5	111.73	114.41	112.36	109.6	109.99	114.03	113.86	115.23	109.38	106.46	112.32	113.18	107.57	111.51	116.12	114.14	115	110.32	108.42	113.22	112.42	111.79	111.5	114.18	111.42	108.12	110.87
104.04	106.61	108.8	100.04	102.01	109.84	104.29	106.59	108.21	102.74	107.61	107.32	107.41	108.82	105.52	105.45	109.08	106.92	107.65	102.94	100.45	103.64	102.58	109.47	108.98	107.86	103.17	112.22	105.7	109.11	110.9	106.68	105.61	102.49	106.22	104.03	110.57	105.98	109.59	104.38	106.69	105	104.05	106	106.19	106.58	105.65	105.53	105.25	107.86
104.22	105.81	102.11	107.45	100.23	106.83	106.08	104.94	103.81	106.61	107.56	107.41	102.64	106.48	106.43	106.03	108.11	105.04	103.43	103.78	100.84	105	103.73	100.9	105.04	102.79	108.33	104.99	106.31	104.99	108.08	102.74	107.36	103.17	106	109.27	111.26	109.48	108.3	106.15	108.41	106.87	107.45	104.56	106.37	106.6	108.34	106	105.73	106.47
101.35	100.85	96.239	101.1	95.565	97.771	99.192	103.72	100.12	100.68	100.62	100.57	104.06	97.893	102.07	101.17	96.016	100.79	104.67	96.121	100.36	101.44	99.832	95.129	99	98.019	97.844	96.091	99.138	104.96	100.4	96.99	97.354	97.233	99.869	99.823	98.688	99.623	98.604	99.81	104.18	97.439	98.116	101.69	97.986	99.143	101.36	102	95.803	98.914
107.96	112.05	113.87	114.8	115.78	112.28	111.21	115.42	111.81	115.03	113.35	113.38	117.94	108.63	114.87	110.05	109.46	115.71	116.08	111.76	112.04	113.32	109.65	115.41	115.8	115.07	111.71	110.49	109.36	115.84	113.66	113.16	116.86	106.06	114.41	107.1	110.48	111.46	110.21	113.26	110.14	110.07	111.81	110.69	109.58	113.06	119.27	114.39	114.2	113.41
111.43	111.6	108.61	109.72	108.34	111.91	112.15	119.03	113.64	114.11	105.46	115.37	112.49	113.94	111.51	110.25	107.76	111.44	107.31	110.87	112.92	112.18	114.53	112.34	109.41	115.54	110.41	109.46	116.26	110.75	109.58	108.83	111.45	111.02	106.81	110.56	108.91	114.45	108.33	110.32	108.33	114.95	114.79	111	110.28	114.05	115.08	119.89	112.48	111.76
110.75	107.08	107.96	108.12	106.14	107.79	106.78	106.71	108.26	105.18	107.06	105.16	108.09	105.41	106.38	103.67	106.95	111.91	106.22	109.59	104.79	102.31	104.23	104.34	106.61	107.04	104.12	105.77	110.37	110.76	102.75	104.21	105.13	108.68	105.5	110.48	106.43	106.24	100.01	107.25	105.54	105.79	111.04	108.7	108.53	108.61	101.66	106.13	102	111.21
107.06	104.17	105.3	108.14	110.16	104.72	104.2	105.11	107.56	105.95	102.27	106.49	104.95	107.62	106.03	101.62	111.14	108.31	101.25	106.14	104.47	105.45	105.91	105.62	107.68	103.68	106.03	107.94	104.5	108.7	105.15	106.45	106.28	103.88	109.56	107.54	103.57	109.53	108.78	104.85	103.93	108.57	103.65	102.95	103.81	105.3	105.34	107.69	104.14	104.9
111.37	114.09	113.85	111.45	114.55	112.42	112.67	111.35	114.02	115.29	109.77	113.02	114.29	114.1	110.92	111.73	109.92	111.73	111.06	111.68	111.79	111.99	111.07	114.68	115.81	109.39	109.89	116.86	112.93	111.16	108.9	113.03	114.06	109.24	110.63	113.98	112.04	110.42	114.69	115.34	107.69	115.86	110.28	110.63	111.88	114.25	109.12	111.48	112.74	108.88
95.395	100.9	99.87	97.066	101.49	104.37	101.11	101.51	103.29	96.429	102.36	95.703	100.28	101.26	101.69	103.65	97.659	98.414	101.52	101.6	97.833	98.365	104.87	98.349	99.507	95.916	99.944	100.11	102.62	97.684	91.974	97.158	100.4	102.5	97.92	101.04	98.403	99.988	108.48	101.48	98.321	99.667	96.132	105.03	100.05	101.42	99.518	101.17	96.006	101.49
113.46	112.2	111.25	109.46	109.48	112.03	108.51	112.49	110.44	109.42	110.84	114.55	111.03	114.02	110.29	109.34	114.29	107.43	106.82	110.44	112.02	108.71	111.6	110.54	108.62	106.56	112.16	110.81	107.55	110.03	110.26	113.07	112.85	113.99	116.33	111.99	114.58	111.73	107.52	109.68	111.69	115.21	106.76	113.65	110.82	106.71	109.15	111.49	111.18	111.32
113.41	108.44	113.51	112.92	111.2	116.24	108.55	109.12	115.79	111.35	112.26	112.58	112.25	113.78	111.11	113.13	108.84	113.26	112.35	110.37	107.53	107.09	114.39	112.54	112.55	107.16	113.14	108.69	112.14	112.22	114.91	118.25	111.79	110.73	111.79	114.51	115.95	113.49	115.51	113.77	109.8	111.05	113.54	112.65	112	109.74	114.06	115.29	108.01	118.67
111.19	117.64	110.49	116.85	108.61	109.84	110.59	110.5	111.33	112.34	106.15	113.6	113.35	115.05	112.2	110.48	115.95	117.47	114.75	113.47	109.6	116.19	112.42	112.78	112.39	111.65	103.57	110.73	110.28	110.79	115.5	112.16	121.35	117.78	109.88	110.16	114.55	116.73	116.3	109.41	114.02	110.23	109.93	112.9	107.51	108.09	113.25	111.74	114.34	112.46
116.19	114.88	107.56	112.5	111.95	110.37	115.11	109.23	112.3	111.88	114.78	111.2	110.52	108.81	113.34	110.2	109.88	114.53	116.96	114.93	109.57	112.46	111.98	115.51	113.02	109.52	110.6	114.61	117.58	117.46	110.36	109.74	113.14	113.81	108.28	113.82	115.52	113.23	112.86	111.44	114.03	115.62	106.85	114.85	111.19	110.08	110.37	110.12	112.35	110.68
108.07	106.11	105.87	105.86	103.72	108.07	106.78	109.17	108.77	111.02	107.98	105.62	102.16	107.16	108.23	107.19	112.79	105.25	109.55	108.47	110.36	104	110.81	105.97	106.67	105.63	106.63	107.29	109.61	107.15	108.94	109.95	106.59	104.87	108.94	107.71	106.38	102.91	107.78	104.31	105.92	101.76	110.28	106.44	111.13	108.23	106.37	104.14	106.39	105.4
103.29	106.06	99.866	102.67	101.23	101.48	101.75	102.28	95.229	102.2	102.68	95.563	102.59	96.868	99.875	104	100.01	103.46	102.39	97.356	99.8	103.87	99.437	99.83	100.58	103.96	98.467	100.48	101.79	101.26	96.587	99.902	99.731	102.26	104.04	98.975	99.404	103.79	100.51	99.732	98.653	101.96	103.85	99.915	95.237	103.68	100.95	100.63	101.82	104.86
112.45	110.65	110.99	110.42	113.88	104.94	109.47	115.87	112.23	110.64	112.63	112.08	108.06	103.93	111.38	109.34	107.66	108.73	105.25	112.11	113.04	111.96	109.19	103.11	113.53	108.54	112.99	112.61	114.27	115.44	110.83	109.81	111.85	109.06	113.04	105.89	109.86	114.36	109.23	108.65	111.78	112.97	110.16	111	107.11	108.35	107.57	110.48	110.49	112.76
111.19	112.83	107.87	110.07	114.55	113.14	115.01	110.61	114.98	111.65	110.56	111.37	109.96	111.36	108.11	102.38	111.32	117.86	108.01	108.79	112.39	112.82	116.4	108.52	112.6	111.99	110.63	108.5	112.14	113.03	112.63	110.54	112.58	111.41	113.8	111.64	111.23	117.01	112.02	116.76	114.18	111.12	110.07	108.95	109.29	111.1	108.18	114.51	108.28	108.81
108.71	109.82	109.77	105.53	113.41	109.59	112.03	112.05	111.88	110.43	114.77	115.6	108.77	111.71	115.08	114.32	106.17	110.26	108.2	114.55	110.4	108.42	110.66	113.33	112.55	110.75	112.74	113.33	111.35	114.45	112.75	109.83	108.74	113.34	107.93	108.34	109.73	111.71	112.64	108.96	113.36	109.29	109.31	109.84	110.77	113.23	108.78	107.76	113.35	112.54
113.88	112.69	115.84	114.44	109.06	117.27	112.19	118.01	115.3	109.64	113.15	111.26	111.24	109.36	114.72	114.48	111.23	112.27	112.73	111.25	113.68	108.14	107.06	114.79	112.86	109.95	113.51	109.52	113.38	116.71	112.55	118.37	114.85	114.43	112.98	109.86	113.07	112.14	110.73	109.27	114.41	112.85	116.28	115.26	113.84	114.3	112.71	112.83	110.94	115.26
109.63	111.15	112.02	109.56	113.95	109.27	111.19	111.41	108.41	110.47	115.05	113.85	107.41	114.3	108.24	108.48	110.89	110.15	107.18	112.29	106.26	110.79	112.51	107.62	110.47	107.95	107.55	109.3	109.62	114	104.89	106.33	115.31	112.04	112.33	106.93	108.45	113.42	107.5	115.86	106.16	108.05	110.09	110.99	112.35	109.58	109.29	108.44	113.15	111.2
100.1	103.95	106.5	109.32	101.77	104.8	104.65	105.45	107.54	104.3	104.53	110.95	108	107.62	103.91	103.36	103.79	108.27	112.01	109.2	106.15	104.93	106.74	104.67	105.66	105.22	108.38	107.37	110.05	101.37	103.16	103.65	105.37	104.22	105.84	102.94	105.01	105.49	105.96	103.52	107.34	101.57	106.36	100.39	108.31	108.27	107.4	102.09	104.14	108.64
102.28	102.56	103.78	102.64	109.06	108.67	104.13	106.28	107.57	104.23	106.9	104.69	108.49	110.12	109.4	105.27	102.91	104.61	106.23	106.81	98.398	104.13	109.2	107.28	107.18	104.01	102.95	104.43	107.75	106.39	105.13	101.1	107.73	104.76	104.92	103.23	105.86	103.08	104.36	107.56	102.89	108.86	105.75	105.44	105.8	104.52	106.27	107.6	112.59	105.62
113.85	112.63	109.48	112.9	107.86	111.54	114.23	116.17	110.6	113.54	109.44	110.2	111.28	113.72	109.94	114.12	114.92	113.33	115.38	115.29	109.24	110.15	107.58	114.69	114.97	114.83	110.22	112.78	108.67	112.4	113	111.93	106.72	117.45	111.18	108.75	113.27	107.21	112.23	115.09	108.03	109.43	111.11	115.48	111.83	112.26	107.78	108.76	113.04	110.76
103.18	102.02	101.67	101.86	102.26	99.874	105.45	103.2	103.33	102.24	100.41	102.1	102.53	101.39	99.748	102.34	97.669	103.71	101.21	98.63	102.22	104.65	92.428	103.23	99.977	101.81	101.19	104.88	97.383	102.93	103.02	102.37	100.76	101.41	101.75	101.6	100.84	95.087	102.81	96.461	100.74	101	101.52	98.532	99.439	99.699	102.62	102	99.774	101.11
113.46	113.79	114.54	114.57	117.87	110.24	112.89	113.56	116.68	114.47	116.83	108.1	116.43	110.59	115.92	111.57	114.69	119.88	112.58	110.74	109.32	117.29	115.47	116.57	116.08	115.5	110.63	110.4	114.07	115.36	115.83	115.44	111.47	111.69	115.26	112.93	115.29	111.54	112.93	106.82	115.79	121.16	111.37	107.36	113.35	112.76	113.54	111.8	112.95	113.91
113.67	111.68	114.7	106.57	112.18	113.73	115.82	110.69	112.91	121.06	115	113.64	114.09	107.9	114.2	114.08	112.78	113.33	110.36	108.38	111.05	113.51	108.86	113.79	112.06	111.81	116.31	114.71	108.65	111.73	111.57	111.01	115.14	114.06	110.38	113.19	114.87	111.91	112.06	112.83	112.05	109.08	112.18	113.03	115.23	113.11	111.64	112.97	115.21	115.54
120.21	117.59	117.57	116.31	118.1	119.51	120.65	117.62	118.3	113.76	119.14	116.21	117.83	119.33	120.91	120.67	113.69	115.43	114.8	113.33	116.26	117.61	114.72	116.99	115.73	115.31	117.83	119.22	118.44	119.93	116.1	115.37	113.69	114.71	116.23	118.52	118.83	117.56	117.28	116.93	116.9	114.59	115.78	120.03	120.23	116.91	113.76	114.84	115.33	121.21
108.64	112.1	113.41	107.09	111.35	108.21	112.94	109.8	109.75	113.91	113.68	113.12	111.94	111.59	117.64	107.04	112.94	110.04	111.42	110.71	112.18	112.91	108.96	111.93	114.01	112.88	113.01	109.94	113.38	114.8	112.36	108.07	113.3	113.97	109.22	112.72	110.8	108.4	110.21	110.78	108.02	110.69	113.58	111.36	107.6	111.43	112.04	113.27	111.31	113.2
110.66	118.25	110.91	112.41	115.44	112.34	109.02	115.4	109.95	109.46	111.53	112.18	110.42	111.59	114.39	112.31	112.85	117.79	111.43	113.09	111.71	108.91	106.23	115.68	111.89	114.12	117.69	113.49	110.29	115.15	111.49	112.25	110.95	114.48	110.2	114.38	107.06	112.89	112.6	110.81	107.53	110.12	110.69	110.21	111.06	108.5	107.72	113.3	108.06	109.65
100.87	99.452	97.587	97.742	100.63	98.469	97.75	99.807	102.16	100.05	104.31	101.43	104.89	101.25	97.804	102.01	98.678	99.641	98.414	96.582	105.63	99.439	102.25	100.42	101.93	98.939	100.19	101.36	104.43	106.08	102.82	100.87	99.601	100.18	98.785	100.71	99.637	98.275	100.93	100.37	99.534	103.2	97.355	100.28	94.756	103.82	102.99	102.3	102.84	100.47
106.29	103.7	107.69	103.87	100.94	110.14	103.5	106.18	100.01	107.94	110.36	103.98	102.69	102.9	100.21	108.68	102.61	99.99	104.12	103.82	101.3	103.93	106	101.98	105.86	104.88	101.82	102.23	105.68	103.69	106.9	100.42	105.75	98.075	104.79	102.13	104.61	104.67	106.95	104.96	105.88	109.04	99.954	101.4	103.56	109.27	104.75	99.786	106.17	108.41
113.03	111.69	111.35	109.15	112.51	112.68	111.84	110.07	109.27	113.59	114.29	115.88	112.03	110.4	109.59	112.73	105.59	110.35	109.4	111.34	110.41	109.03	112.56	113.5	107.49	112.94	112.98	110.67	109.83	113.62	109.11	115.36	107.72	108.76	110.96	115.38	109.44	111.12	111.01	111.56	114.19	111.53	112.89	110.52	111.53	113.55	116.87	114.91	108.74	116.75
100.9	92.615	100.21	102.38	98.624	103.13	97.276	104.26	101.96	98.128	98.383	99.745	101.67	97.659	99.749	102.02	99.192	98.479	99.63	98.985	97.161	103.27	99.881	102.64	100.02	100.02	97.691	100.37	98.152	99.884	98.719	96.306	100.57	101.09	98.232	100.84	101.84	102.39	97.299	96.254	101.23	98.175	101.56	98.917	99.186	103.92	94.79	98.411	95.463	100.91
115.54	117.24	115.98	116.06	116.7	119.41	116.76	119.46	118.27	118.3	122.35	118.06	115.93	117.39	114.58	115.02	117.47	116.33	121.12	118.73	115.54	117.94	115.43	118.97	117.51	117.99	118.02	118.25	119.33	115.66	120.31	117.77	118.24	120.51	120.05	118.58	115.14	119.41	116.75	118.31	118.67	112.85	114.68	121.44	117.57	117.25	122.61	121.82	118.93	113.9
108.4	104.62	103.47	109.78	106.85	108.29	106.94	104.41	109.96	107.36	107.68	105.65	104.91	106.82	104.78	109.89	109.43	107.43	108	107.01	108.19	106	106.31	109.39	104.69	109.97	111.34	102.53	107.05	105.26	104.65	103.58	106.68	104.69	104.58	106.84	107.39	108.61	104.04	106.46	106.92	105.57	107.05	108.36	106.37	105.66	104.68	109.53	101.46	109.17
108.95	108.8	108.45	114.27	115.47	109.32	110.51	108.23	114.84	112.41	111.46	107.91	116.7	106.81	108.66	111.13	108.76	111.81	113.35	109.97	113.54	109.2	113.12	114.65	108.49	110.51	109.51	113.12	108.29	113.4	110.46	108.49	112.2	106.54	113.27	110.4	113.35	111.2	107.99	105.46	111.23	107.7	113.95	108.91	114.44	113.78	112.07	116.19	110.71	108.98
103.05	105.9	105.95	108.5	107.52	106.35	101.2	103.77	107.83	108.57	104.72	104.92	104.82	100.86	106.19	100.3	101.15	105.89	106.05	104.14	102.74	105.59	108.83	107.86	99.906	104.93	105.36	101.89	108.45	110.31	107.86	102.71	105.53	104.93	106.62	107.08	106.24	100.84	104.18	105.41	106.06	104.02	105.52	104.22	105.7	105.47	108.35	108.14	112.1	103.65
109.44	104.99	103.09	107.02	105.82	102.06	108.78	108.65	107.64	108.11	107.38	106.01	109.12	106.06	105.3	113.08	106.75	100.53	104.22	104.73	104.85	102.1	106.58	103.64	104.76	106.94	101.32	104.23	108.67	107.14	107.97	104.72	102.98	111.47	105.64	105.92	106.48	105.36	105.98	105.85	109.7	105.06	102.94	105.36	108.39	105.66	103.65	103.38	105.47	107.6
116.41	113.97	117.01	114.37	113.83	124.76	111.62	118.39	117.04	115.8	116.02	114.57	112.67	116.6	114.96	122.73	117.36	116.45	112.36	121.18	114.85	119.55	111.22	113.53	116.85	117.04	117.97	114.08	115.61	111.9	120.75	116.39	116.22	114.2	117.29	116.53	117.59	114.56	114.92	118.71	113.85	116.99	114.94	114.07	113.61	118.52	114.79	112.04	118.21	116.9
106.24	106.67	105.32	106.95	103.81	107.11	107	108.09	106.73	105.39	103.83	108.34	107.2	106.72	110.78	108.89	107.33	107.58	101.78	102.28	106.62	105.57	105.32	106.88	106.44	103.07	103.89	105.84	105.51	108.3	105.85	109.78	106.81	103.96	108.78	109.49	110.06	105.37	106.92	106.51	102.88	109.33	108.08	105.54	106.88	105.87	107.78	108.65	107.42	110.99
114.54	111.48	110.92	110.62	103.84	110.19	112.27	110.11	111.66	113.83	108.98	110.2	110.92	112.31	111.58	106.82	115.79	111.33	109.5	111.61	113.68	110.78	115.03	112.4	108.53	111.34	108.62	110.93	108.29	108.73	112.07	110.02	113.27	111.41	110.49	112.9	108.66	113.9	106.76	116.78	111.76	108.96	109.75	111.18	110.78	109.88	106.85	113.2	107.88	109.71
109.03	104.98	108.07	111	107.2	102.68	108.02	107.38	107	104.19	104.55	107.52	109.76	102.92	105.77	106.98	105.49	105.89	105	104.29	103.79	106.09	108.03	105.55	104.15	106.76	106.84	104.44	105.91	104.9	110.44	107.09	109.46	101.49	105.57	104.69	103.79	108.68	111.09	112.67	112.22	105	106.17	101.14	105.28	106.59	106.26	109.58	101.42	102.04
104.45	106.25	105.01	104.28	101.46	107.53	104.86	104.34	104.36	105.23	100.9	102.63	101.88	105.64	107.75	106.71	103.96	104.4	105.22	101.2	109.27	101.23	105.7	103.01	98.248	104.33	105.27	104.92	102.79	101.75	102.82	101.88	102.11	106.33	106.88	103.73	107.9	104.81	100.81	105.18	103.9	99.898	102.6	110.11	106.61	98.341	106.31	105.05	100.02	104.11
104.17	105.58	106.32	109.05	106.78	102.11	101.37	101.48	106.86	103.09	104.82	107.58	103.81	106.16	105.63	107.75	106.48	102.85	106.04	102.45	103.64	104.89	107	103.75	101.3	101.61	102.57	102.72	107.75	102.22	104.53	102.92	105.28	110.07	106.46	104.19	106.26	106.56	102.6	103.62	107.33	106.08	104.32	105.4	104.55	102.6	101.7	108.11	104.38	104.18
101.48	106.23	107.83	102.82	102.96	101.23	108.31	108.74	108.67	109.83	108.35	102.9	109.56	104.34	107.06	103.83	104.77	103.58	105.62	105.34	106.53	102.66	107.01	108.14	103.91	102.86	105.03	102.59	109.22	102.28	106.3	108.45	107.01	103.68	105.32	108.58	107.93	102.69	106.27	105.73	105.03	105.18	98.194	106.06	102.42	105.82	105.57	106.9	104.44	104.44
111.44	112.38	110.51	109.67	113.36	107.69	111.19	108.54	105.7	109.16	110.79	112.25	111.19	112.27	110.73	109.53	109.75	111.36	109.78	106.37	112.92	109.66	111.81	105.83	110.62	111.12	107.4	112.44	116.63	107.76	109.59	106.94	108.08	110.63	109.26	107.17	109.88	114.74	111.63	111.67	110.44	111.19	108.11	107.98	109.54	109.9	112.05	109.39	111.39	109.38
106.99	114.49	110.91	111.59	112.88	111.74	109.78	112.95	112.88	111.78	111.93	111.8	114.02	107.61	113.34	113.02	110.74	112.28	108.35	110.58	109.51	113.4	112.99	111.83	108.82	113.48	109.06	108.18	117.24	109.72	113	110.46	111.36	116.08	114.78	109.79	113.18	112.77	115.57	108.46	113.23	113.4	112.02	112.43	110.47	109.36	112.51	109.18	115.15	108.86
101.26	106.97	102.24	102.74	101.69	101.64	99.388	99.351	101.27	95.556	101.82	99.573	99.354	102.98	96.83	101.8	104.29	97.392	103.32	98.691	98.055	100.99	102.39	96.4	103.14	99.027	100.66	99.908	99.823	96.192	100.3	97.169	99.263	102.26	103.67	100.82	97.425	103.17	99.177	97.828	102.3	97.824	97.027	100.28	103.34	100.11	98.299	94.389	102.16	94.83
102.62	96.832	99.359	101.34	98.312	98.576	98.69	100.42	104.32	99.578	98.452	97.148	98.623	97.525	103.04	102.33	104.4	101.7	94.956	99.865	98.874	99.407	95.615	106.45	98.688	99.131	101.49	102.69	100.91	97.002	102.17	104.71	99.241	98.946	98.591	98.807	98.821	99.295	94.532	99.698	104.1	102.86	99.481	100.8	97.506	99.225	99.148	99.778	92.585	102.77
105.39	102.14	101.29	108.05	105.96	103.32	107.95	103.92	108.28	108.86	107.14	99.7	103.05	108.2	104.69	100.54	107.76	110.19	102.67	102.89	105.24	105.01	101.94	103.46	104.72	101.4	103.15	107.04	105.97	103.7	104.58	109.9	102.6	107.98	101.54	102.83	102.83	105.2	100.58	105.96	103.95	107.2	105.72	104.32	104.8	104.53	106.82	104.41	105.38	98.776
102.97	107.28	106.66	105.26	105.82	109.1	111.99	110.64	106.72	104.08	103.16	103.48	101.95	106.45	105.88	109.28	101.56	102.94	102.9	104.07	109.42	105.61	108.75	106.76	103.9	106.17	111.93	104.14	106.45	105.25	104.56	106.14	102.18	109.09	102.95	106.15	105.5	106.66	101.21	105.5	103.98	106.47	104.89	109.41	100.18	107.77	106.18	104.7	109.25	109.06
106.87	104.74	106.22	101.14	104.37	108.34	105.81	105.49	107.38	105.22	105.97	103.84	108.41	109.65	106.02	109.56	107	105.92	105.86	106.09	105.92	105.81	104.62	103.9	104.99	105.06	107.47	106.35	106.71	108.36	100.85	105.72	105.76	104.42	103.52	106.83	104.13	109.51	107.24	109.97	105.12	105.01	102.28	104.88	108.85	109.85	108.43	104.52	106.32	107.09
106.37	113.67	108.33	107.07	110.23	111.2	110.39	112.12	112.25	114.35	113.86	110.3	113.91	107.79	109.26	106.99	112.41	111.51	112.53	107.15	107.56	109.71	111.59	112.26	110.38	111.29	109.77	113.62	109.22	113.5	112.84	108.97	111.7	108.97	105.51	107.95	114.33	110.48	111.44	115.96	106.9	108.17	110.19	118.98	113.17	112.77	108.78	109.53	114.38	111.53
103.72	105.96	106.08	103.15	106.09	104.68	105.53	108.11	106.71	102.63	105.88	104.81	100.53	101.73	109.11	101	101.83	104.07	107.62	104.56	101.23	108.37	105.46	102.61	102.39	104.28	103.07	104.83	109.32	105.42	107.07	107.32	105.83	108.52	105.45	103.35	102.15	105.6	105.48	105.01	108.89	103.83	105.86	105.66	104.11	105.93	103.21	104.48	102.41	107.22
111.61	112.97	111.95	112.39	111.64	108.05	109.1	108.57	114.72	110.57	108.56	113.49	115.74	108.02	112.28	110.85	109.83	110.79	112.86	109.61	108.35	115.76	112.02	111.56	110.2	109.36	112.98	107.01	113.29	108.04	109.06	107.42	103.79	113.11	111.35	109.96	110.94	111.35	111.65	110.08	110.98	112.79	110.15	110.27	111.27	116.29	114.39	106.96	110.7	109.15
107.13	107.24	106.78	106.23	104.89	114.42	106.57	110.39	110.38	110.21	108.35	110.46	112.98	106.12	112.74	113.93	104.11	109.76	107.22	110.97	108.63	110.96	110.07	109.61	107.82	111.06	110.93	112.8	107.97	107.24	112.92	109.83	106.92	110.61	111.49	110.19	110.4	111.95	109.36	110.36	111.71	105.91	112	105.27	110.49	107.01	106.51	108.39	111.08	110.43
106.58	106.09	108.9	106.45	105.01	104.61	108.19	105.94	104.6	106.26	105	110.25	106.57	109.76	107.68	109.78	108.02	102.49	107.79	108.23	107.14	104.78	108.51	103.19	109.69	110.07	107.28	106.3	109.65	106.55	106.44	108.86	107.79	112.44	104.12	111.13	107.54	105.42	107.27	106.8	106.82	107.79	107.89	108.26	106.3	103.1	108	108.82	104.93	108.49
96.371	100.84	99.763	98.441	99.193	101.06	102.1	105.95	103.2	103.75	103.75	99.307	101.69	98.154	103.47	100.59	104.8	103.96	99.592	102.64	100.74	96.898	102.06	99.939	97.466	101.95	105.62	99.062	100.12	102.87	97.626	95.514	99.687	104.44	98.002	93.463	98.395	95.597	101.25	94.673	99.147	99.015	100.01	99.583	102.08	99.748	102.28	101.13	102.4	100.09
109.3	112.59	110.41	109.55	110.69	113.11	112.22	109.18	112.45	108.88	111.42	117.03	109.34	110.81	109.61	113.01	108.13	111.42	112.12	105.86	111.64	111.16	112.08	111.1	110.94	113.61	108.02	112.85	112.26	110.18	110.45	113.58	113.55	109.77	109.35	111.99	110.75	111.85	111.48	110.95	107.16	110.81	108.43	112.95	109.74	111.51	109.06	112.81	111.68	111.67
98.161	100.51	99.174	99.415	102.31	95.95	98.398	104.2	98.683	102.76	100.23	106.65	96.529	99.683	105.16	104.07	98.659	100.35	97.354	99.588	99.24	96.193	97.682	99.079	95.774	102.4	99.678	97.617	97.776	101.81	100.98	97.425	98.474	101.07	95.005	98.174	96.822	101.86	96.727	99.637	103.14	98.049	103.11	102.04	96.903	105.38	104.7	99.477	99.403	99.153
109.74	113.8	111.88	111.68	113.6	110.56	117.19	112.04	116.5	112.63	116.08	113.05	113.2	113.29	110.53	111.37	110.87	110.67	110.07	112.79	114.44	112.22	109.78	109.81	110.88	107.97	111.47	112.78	112.77	109.32	115.04	105.01	107.16	113.08	114.01	112.49	111.66	111	112.23	112.47	110.26	106.83	110.05	111.18	114.39	108.18	111.93	108.73	113.43	114.64
107.91	104.71	109.86	103.33	104.95	101.41	107.87	105.1	105.18	103.98	100.92	105.91	101.64	108.89	104.27	102.18	106.07	105.39	102.72	101.41	105.42	112	109.38	103.53	103.39	106.79	110.65	102.54	107.49	104.29	106.47	106.25	103.95	103.06	105.68	104.02	103.18	100.42	103.19	108.62	106.88	104.91	103.83	102.47	104.99	106.63	107.48	104.31	100.91	106.51
99.827	106.4	105.65	105.6	106.12	107.85	103.08	101.87	104.51	106.19	103.24	103.53	107.95	107.33	105.37	105.46	102.3	106.59	107.25	105.97	108.18	107.06	106.27	104.84	105.16	104.79	107.92	105.49	105.63	104.41	107.87	102.15	107.5	107.79	107.95	104.58	104.41	103.37	111.51	108.44	109.16	104.12	105.85	106.59	101.93	107.34	108.21	106.59	110.2	104.02
110.54	109.11	114.4	112.16	112.09	113.66	111.01	113.74	110.34	112.88	112.19	107.59	114.74	111.15	115.29	113.06	109.39	113.07	112.73	116.78	113.51	112.75	107.46	113.29	108.71	113.45	111.08	110.69	110.13	112.01	111.26	114.84	112.27	115.53	108.75	109.5	111.11	115.57	111.23	114.73	116.6	109.39	110.18	113.75	112.06	113.35	118.83	113.77	112.54	112.7
106.42	108.12	103.7	108.79	108	106.35	105.53	102.88	111.44	103.12	106.77	100.16	104.89	108.51	107.07	107.14	107.07	104.17	106.38	99.92	102.6	107.14	107.93	108.43	106.63	105.68	109.65	110.97	107.81	104.8	109.67	106.39	107.28	108.21	105.19	108.33	107.9	107.03	104.05	102.94	105.05	104.49	104.57	109.96	107.51	105.54	109.91	107.46	105.64	106.99
107.32	106.95	101.99	106.71	107.48	102.82	103.82	109.46	105.44	105.18	102.85	106.55	103.69	106.48	105.23	109.13	106.37	103.59	103.63	107.64	99.285	104.81	102.43	104.36	104.14	104.8	104.16	104.84	108.34	102.21	99.248	104.92	107.61	108.26	103.46	97.052	105.8	103.02	104.92	102.97	105.63	106.36	105.49	102.7	105.8	105.88	104.9	106.45	105.88	106.97
112.15	109.38	114.39	111.3	110.74	112.96	109.03	108.53	114.87	116.8	108.84	114.91	110.96	109.59	115.89	113.07	110.62	108.73	114.24	111.09	108.09	109.36	114.61	111.32	111	113.46	115.52	111.94	116.13	107.32	112.74	110.02	111.06	111.61	111.29	114.66	114.07	113.47	111	110.85	113.22	107.52	110.43	110.67	109.81	114.19	109.25	111.38	112.4	110.21
107.46	107.78	115.14	105.92	102.14	103.7	104.67	106.89	107	103.77	103.7	109.1	103.93	108.39	105.39	103.57	102.88	106.96	100.87	105.02	107.12	106.37	105	104.22	107.9	106.66	105.01	104.99	106.81	105.31	106.47	109.19	105.62	107.27	108.64	106.87	106.84	104.64	100.99	103.22	105.44	110.37	103.96	103.86	110.88	105.74	109.27	102.47	105.04	104.32
106.75	106.84	102.34	105.8	103.74	103.83	102.12	105.74	100.74	105.51	102.82	103.21	106.63	105.85	104.28	102.17	109.39	108.65	103.07	105.91	106.49	107.81	108.48	106.78	109.03	102.95	109.36	104.92	107.83	103.09	101.95	107.56	104.07	109.76	106.27	107.51	105.59	107.59	105.82	106.21	102.02	105.39	106.93	104.61	105.58	107.43	102.72	101.46	112.26	102.98
107.24	109.79	104.87	110.4	108.12	113.53	113.97	106.23	109.06	106.83	114.87	111.64	108.44	104.53	111.39	112.98	108.67	108.99	107.68	112.48	109.94	113.31	111.46	110.95	113.2	114.86	104.85	112.52	109.41	111.89	109.4	111.2	115	110.15	106.84	109.89	117.45	109.45	111.49	113.49	112.46	112.33	111.36	111.96	103.5	110.46	109.7	111.43	112.97	107.65
109.68	104.76	107.36	111.61	104.43	103.07	106.46	102.74	104.53	108.05	109.22	105.56	106.68	107.53	104.71	108.8	103	102	108.2	102.64	105.78	109.68	105.19	100.91	107.06	103.48	103.81	110.12	102.85	107.42	108.85	108.15	108.47	106.99	104.62	102.45	101.71	104.24	111.23	103.87	101.23	105.13	107.95	105.3	110.69	106.5	102.34	103.16	103.27	105.87
105.18	104.69	103.01	102.48	108.2	104.62	104.25	104.51	105.54	103.25	100.34	106.67	106.86	104.35	105.81	110.29	102.62	102.13	104.59	104.34	102.53	104.67	100.48	102.37	104.84	101.6	102.03	106.64	102.7	105.26	106.32	103.61	110.53	107.24	102.91	103.11	104.56	99.545	103.13	108.68	106.36	102.22	107	104.26	105.59	105.09	105.7	108.38	102.43	105.37
106.26	102.26	107.16	104.29	111.16	105.57	101.46	106.22	105.77	106.43	105.07	103.98	104.12	106.11	105.72	102.26	101.04	108.93	104.24	106.75	103.62	97.48	106.06	99.255	105.88	101.09	105.25	107.06	101.56	103.86	106.89	101	105.78	105.71	103.9	104.89	101.35	107.34	106.04	106.29	106.95	103.68	106.35	102.28	104.74	103.92	107.52	99.828	104.83	101.13
107.26	105.97	99.121	108.04	106.26	107.07	107.93	101.4	108.78	105.68	104.46	108.14	104.1	102.89	108.01	108.3	104.73	110.01	109.73	107.48	103.88	104.02	104.63	113.27	108.81	102.78	103.96	107.76	106.38	107.61	99.927	103.84	107.48	104.22	105.69	107.13	108.79	107.82	102.7	103.44	107.36	108.74	107.87	104.45	107.55	105.48	104.09	104.98	109.95	103.29
104.24	105.93	106.31	106.26	105.07	106.08	104.8	102.87	104.67	106.52	109.06	106.36	106.62	109.11	105.28	105.81	107.29	109.77	109.41	106.63	106.14	106.94	104.34	106.98	104.76	103.35	104.11	105.87	111.31	107.12	107.18	105.47	108.78	107.71	104.32	105.08	110.12	105.47	102.78	105.94	110.96	107.35	105.15	110.47	104.78	103.06	110.6	107.44	105.92	108.67
102.81	102.9	108.14	107.83	109.29	104.74	102.05	109.25	102.48	108.28	103.26	104.46	103.05	106.08	106.45	109.73	109.38	106.18	103.72	109.57	106.18	107.05	107.43	106.44	99.104	104.5	110.66	101.05	106.82	104.8	104.92	108.53	108.91	100.69	109.32	107.61	105.47	106.02	113.11	109.15	103.39	100.79	110.32	100.44	107.27	103.38	102.05	108.6	106.89	100.08
101.16	107.83	104.95	107.41	103.04	104.82	104.52	108.8	108.24	108	110.71	105.78	105.23	104.12	109.91	103.25	96.77	102.89	105.74	106.83	102.41	103.49	101.31	107.36	105.59	105.26	108.1	108.26	103.72	100.69	102.24	104.41	107.72	103.96	99.388	106.49	105.85	107.83	103.07	104.11	103.49	105.67	104.41	106.98	102.47	112.01	100.31	104.92	105.18	108.79
110.49	109.98	113.21	112.37	105.39	117.39	111.01	111.79	111.94	112.41	113.45	111.6	107.31	115.46	113.63	108.64	113.57	112.23	111.91	113.75	109.06	114.36	110.04	114.32	108.93	111.59	116.77	118.6	107.79	114.68	111.52	115.11	110.49	108.81	107.76	110.83	113.66	109.31	109.33	110.7	113.09	109.16	107.02	105.7	112.06	110.85	110.85	111.46	108.36	114.11
103.06	113.48	111.2	111.66	110.28	111.41	114.16	112.58	110.45	109.4	107.76	111.85	109.38	115.39	115.02	110.54	109.25	109.59	109.3	106.86	110.37	111.12	110.59	113.47	108.06	109.41	114.48	110.72	109.91	113.39	110.9	113.18	113.36	107.86	112.1	108.5	114.36	112.98	113.36	111.87	109.26	105.54	112.01	112.32	108.27	106.64	110.26	112.05	111.4	113.73
108.52	113.13	114.22	109.21	109.47	113.88	112.06	112.58	111.54	112.7	112.74	110.56	115.69	111.66	108.79	114.8	111.32	112.56	113.45	114.25	113.11	115.99	114.88	114.78	112.15	113.92	108.58	112.37	116.02	112.67	112.53	109.69	113.59	111.2	114.26	111.5	111.7	118.36	115.85	110.85	109.26	105.72	118.23	111.19	113.51	116.62	111.38	111.94	110.33	111.28
115.52	118.86	116.18	114.46	113.79	116.81	112.52	109.65	112.72	113.54	115.67	107.74	112.21	112.83	115.29	110.38	110.66	111.05	108.92	111.1	116.78	110.45	106.93	112.7	109.85	111.62	110.02	111.55	111.4	114.86	109.67	112.08	114.09	112.6	112.52	110.71	110.05	106.25	108.81	111.79	117.98	111.77	114.85	114.65	108.29	110.33	117.27	114.7	113.76	110.66
106.17	106.56	102.95	107.58	102.79	105.25	104.04	109.13	107.87	105.47	104.41	106.65	101.39	111.31	108.61	105.4	103.75	106.83	102.52	104.23	107.31	103.7	100.49	107.56	103.86	109.93	108.13	110.09	110.85	103.27	105.9	104.77	103.61	104.67	106.75	102.23	104.6	105.67	107.29	105.53	103.64	109.33	110.91	102.13	105.85	107.94	102.12	106.45	109.38	104.35
111.74	105.33	103.57	104.93	105.62	103.79	105.83	108.97	102.81	107.33	106.6	105.66	102.03	103.01	99.104	100.58	106.4	104.28	104.9	101.46	105.56	107.39	103.82	106.39	103.04	108.07	106.35	109.06	104.42	103.71	107.23	106.39	106.78	106.7	107.16	107.79	103.65	104.29	101.05	104.83	104.77	105.09	107.28	101.82	101.87	104.57	105.95	109.58	103.86	109.36
107.48	108.51	104.24	105.27	105.33	104.44	102.39	108.44	102.46	105.48	106.68	103.03	104.26	105.09	104.84	107.23	106.53	106.49	106.42	105.74	105.04	105.24	108.57	106.59	107.88	104.28	106.53	103.39	104.21	104.3	103.58	107.67	107.41	104.36	107.82	107.3	104.83	108.86	106.36	101.33	105.19	107.12	105.96	106.17	105.34	99.32	106.43	102.93	103.95	102.83
104.63	106.29	101.86	100.47	103.87	106.44	105.58	105.22	108.58	104.45	109.29	104.97	99.966	104.17	108.06	106.27	103.06	110.62	106.67	105.53	105.55	100.93	103.38	105.77	108.85	107.92	104.96	104.85	102.64	107.73	104.48	101.48	103.43	107.68	104.62	105.45	108.81	104.4	105.12	104.09	107.24	105.02	103.25	104.58	105.97	102.79	103.88	103.72	105.95	106.43
108.94	104.08	107.82	106	105.05	107.09	103.16	106.62	107.52	108.71	104.6	105.11	101.64	106.13	106.19	109.03	111.2	105.45	105.66	103.88	109.85	107.19	105.66	108.13	102.44	105.27	109.08	100.91	105.33	103.36	102.74	104.73	106.37	106.76	103.76	108.54	107.62	103.98	103.55	106.38	108.4	106.62	108.59	104.88	103.82	101.47	105.29	101.04	106.86	106.09
109.94	108.19	112	108.63	107.31	113.5	110.83	111.51	111.84	113.12	108.87	104.96	110.73	110.15	115.49	111.18	111.02	111.27	109.15	108.07	110.98	111.56	112.4	110.93	109.3	114.5	110.81	113.72	111.29	112.15	110.13	109.97	110.63	109.22	111.21	111.08	110.14	107.47	112.59	107.94	110.71	111.9	113.2	111.53	111.08	110.49	114.11	111.11	108.39	112.31
112.42	109.41	111.68	113.38	117.05	117.08	108.2	115.63	114.81	111.98	110.37	113.36	111.92	112.02	111.94	111.71	108.85	116.05	108.35	115.49	111.9	112.58	110.14	111.34	113.9	110.98	109.5	110.66	111.08	117.66	110.94	107.34	112.91	113.08	112.83	111.22	113.65	108.66	112.74	114.15	110.72	112.96	108.52	114.94	110.82	112.26	108.55	114.67	114.1	113.83
104.31	106.04	102.65	110.4	104.03	101.78	108.47	105.16	103.57	107.08	108	107.82	100.67	105.25	104.08	100.85	108.5	110.38	104.35	104.52	107.24	109.23	101.11	104.48	105.37	101.99	105.16	107	102.85	103.47	102.37	104.35	100.84	106.41	105.84	103.77	100.98	102.46	102.33	106.74	106.46	101.6	106.6	107.79	103.69	101.7	101.08	102.2	108.99	102.1
104.9	107.67	109.08	104.32	105.33	109.21	103.46	107.09	110.2	104.18	103.82	97.38	105.2	106.43	105.49	108.87	107.25	105.93	105.77	107.22	105	105.71	103	108.11	105.16	105.98	106.34	105.56	105.37	107.9	102.07	103.58	107.17	109.58	104.22	108.33	110.12	102.47	108.22	104.96	101.69	108.2	103.65	106.99	107.29	112.2	102.13	103.66	103.55	101.39
104.3	107.29	106.27	108.42	104.01	104.06	105.38	105.77	104.65	105.5	103.73	105.04	100.54	102.09	105.07	103.55	105.97	104.29	107.48	103.98	105.76	102.71	105.18	106.53	105.51	99.697	104.13	100.39	98.648	103.33	104.13	106.32	106.46	102.65	106.57	102.02	104.4	101.83	104.61	106.98	101.84	108.88	103.6	103.17	106.17	101.02	102.49	105.2	102.98	103.39
104.55	110.5	106.15	105.51	100.69	105.6	108.39	106.99	105.53	103.07	105.32	107.93	105.86	101.69	105.36	107.2	108.19	102.33	106.62	109.21	105.26	106.14	104.59	108.66	103.35	103.94	105.72	104.79	104.2	102.61	105.89	109.47	100.12	102.32	100.69	105.23	106.85	104.5	107.22	103.4	101.56	102.42	106.4	105.63	107.61	107.57	104.2	101.48	101.31	103.44
109.53	110.71	113.74	107.18	116.08	109.55	108.52	112.7	107.57	113.9	117.11	112.52	108.92	111.11	109.32	110.48	110.16	105.58	109.23	115.53	111.33	106.11	114.98	113.06	109.02	112.15	109.67	111.51	110.84	115.82	109.21	114.22	112.34	110.74	112.98	105.39	106.83	120.55	111.72	114.98	114.37	110.32	113.34	115.41	109.68	104.95	108.67	112.64	114.36	110.37
113.56	106.51	99.985	107.76	101.77	102.71	102.82	105.59	102.08	104.63	99.105	106.36	105.39	98.018	102.42	103.42	104.85	105.29	106.62	103.43	105.94	102.29	104.02	102.16	102.06	104.55	102.72	104.84	104.67	105.09	104.17	102.61	107.92	104.01	105.19	107.29	102.1	104.94	102.01	106.31	107.87	108.61	106.99	111.32	104.1	106.75	104.98	106.63	109.23	104.27
105.38	102.03	103.73	105.22	107.63	107.75	106.3	104.95	105.77	105.24	103.68	102.18	107.24	104.36	112.57	103.48	103.13	107.11	103.3	103.69	106.93	105.86	105.96	103.68	106.34	106.2	110.36	100.11	106.54	105.26	108.23	103.54	108.42	101.38	104.1	108.6	108.92	104.91	105.04	107.98	106.11	107.05	105.1	102.11	105.27	107.62	103.39	104.4	109.22	103.69
107.23	102.63	105.58	102.02	107.07	103.51	103.42	108.19	104.69	106.57	107.23	107.08	104.12	108.82	108.79	104.28	106.21	103.97	106.95	103.83	105.83	105.37	111.44	105.89	104.02	107.36	105.43	106.4	108.27	108.28	105.37	104.92	105.57	104.77	104.33	104.49	103.86	103.19	109.24	106.46	103.66	101.86	98.224	103.92	101.88	100.91	105.31	106.9	99.388	104.99
106.74	104.66	105.16	104.93	103.31	111.1	103.98	106.39	110.7	107.91	108.67	103.03	105.57	105.21	105.95	107.95	103.37	103.88	104.18	103.57	104.72	103.58	101.86	102.36	110.62	104.93	105.54	108.24	109.52	108.39	107.97	105.56	105.65	109.93	107.99	108	106.75	106.45	106.92	98.374	105.42	107.39	104.11	107.25	106.38	109.23	107.53	104.75	108.48	104.97
103.22	102.51	102.62	103.5	106.43	102.03	103.15	108.07	109.26	110.02	107.86	106.36	103.85	104.22	104.81	101.83	106.3	104.24	110.19	107.09	104.08	105.45	102.16	105.51	106.89	106.64	103.16	102.46	109.15	104.83	106.39	100.92	102.08	106.41	105.4	107.07	108.44	108.1	106.96	104.56	105.25	100.53	101.09	107.52	105.5	104.33	102.38	101.65	107.01	108.71
118.76	112.1	112.98	114.63	109.44	113.79	106.89	110.83	110.83	112.44	109.8	107.87	117.7	105.36	113.14	109.83	117.27	113.36	110.4	107.29	109.35	109.54	108.48	110.1	112.85	110.26	111.21	112.15	109.46	112.99	111.25	114.65	114.92	109.73	112.97	109.47	112.47	112.58	111.9	114.33	109.21	113.32	113.67	106.69	112.09	108.15	113.25	110.98	114.37	113.41
105.59	102.59	105.46	108.92	108.02	107.34	104.38	107.12	106.94	111.52	109.95	105.7	104.25	104.93	103.3	109.97	109.25	104.38	107.95	103.25	107	110.1	104.24	103.92	109.81	109.21	107.81	101.02	104.7	109.13	110.85	105.69	105.28	103.23	104.46	104.55	109.74	104.98	107.13	108.19	109.06	105.39	108.62	103.4	113.16	107.62	108.23	104.93	106.12	106.06
108.18	107.63	113.14	115.74	112.91	110.3	111.82	109.54	115.66	108.01	112.33	109.61	109.08	113.4	107.38	111.69	111.38	110.18	114.28	109.85	111.7	114.79	110.36	111.71	109.18	112.12	112.27	113.5	114.53	111.11	114.65	113.66	114.05	110.5	110.32	111.97	115.66	108.64	114.98	110.8	112.98	111.64	112.34	112.09	110.01	113.71	111.95	113.35	110.59	111.4
102.09	98.622	98.936	101	100.04	97.142	100.95	100.37	102.14	104.86	97.163	103.8	100.22	104.76	98.61	101.35	101.27	102.93	103.77	101.58	107.69	100.84	97.169	101.99	101.15	100.37	103.33	104.53	101.17	98.756	104.38	102.43	101.39	99.685	97.841	99.253	103.2	103.56	100.39	100.79	96.771	99.181	98.473	96.984	99.258	102.13	100.91	99.393	102.01	96.542
100.85	99.201	101.55	98.862	97.045	94.197	99.346	99.186	99.766	102.23	95.587	102.77	100.02	98.64	102.54	99.872	97.884	97.871	102.82	100.87	101.29	95.495	94.37	99.128	101.01	101.03	97.067	99.768	99.958	99.533	99.447	99.446	98.313	100.47	100.76	97.41	101.18	104.19	101.67	103.8	103.64	100.11	100.71	100.4	98.793	102.98	94.545	97.771	104.63	100.85
110.84	109.57	112.95	105.61	109.07	111.07	112.74	107.1	114.75	112.45	109.31	108.8	107.48	111.7	110.22	111.74	111.05	106.95	109.94	112.51	109.53	111.67	112.41	109.26	108.77	111.12	113.67	108.95	109.05	114.49	113.54	111.52	112.97	114.08	113.05	115.46	112.51	110.54	113.02	110.87	112.99	108.51	115.66	110.38	110.29	112.04	110.37	114.19	109.51	112.94
106.13	99.235	106.05	109.15	103.27	101.36	103.57	102.17	103.21	103.11	105.52	99.984	101.01	102.04	104.82	103.43	104.52	101.89	108.43	106.4	106.11	106.07	104.48	101.35	102.51	104.11	101.88	107.64	105.56	104.24	109.11	101.27	104.69	104.17	103.15	105.08	104.51	102.14	107.52	100.42	104.43	105.91	104.53	103.37	98.388	104.7	106.47	102	106.74	107.35
107.52	105.73	106.5	104.83	107.34	108.19	108.11	102.89	105.69	104.54	106.04	106.9	104.04	106.29	101.5	105.57	110.95	106	104.7	103.6	106.48	100.65	106.7	109.72	106.59	105.93	105.6	106.63	106.29	105.84	108.02	105.59	103.2	106.74	106.74	103.87	104.12	97.977	105.28	105.39	110.5	108.65	104.89	104.08	101.66	106.95	106.92	106.88	106.32	108.47
108.35	112.55	111.68	113.73	109.23	106.85	110.08	105.15	109.82	111.45	113.2	105.43	108.31	106.13	111.45	103.14	108.97	110.28	103.19	110.86	111.14	112.35	113.87	107.39	104.73	106.2	106.46	111.42	109.56	113.33	106.04	109.76	110.27	110.41	108.96	112.03	107.94	111.53	108.23	108.93	109.57	110.79	114.72	111.83	111.9	113.79	109.05	111.98	111.66	107.87
106.52	103.43	104.8	104.03	106.45	107.69	102.05	107.3	102.99	103.32	104.46	104.72	107.54	104.64	104.95	100.85	102.69	105.63	103.78	103.49	110.06	103.61	101.45	102.75	106.64	103.39	106.29	103.99	108.84	102.85	105.85	103.98	103.01	105.02	106.13	101.27	103.79	105.94	105.72	110.53	107.06	112.12	104.18	101.31	111	99.15	103.46	101.77	107.7	105.06
106.74	105.01	104.67	97.717	106.38	108.85	105.98	108	106.55	104.49	103.94	107.26	107.29	108.31	108.2	102.55	101.96	104.1	109.4	104.4	103.54	102.2	107.48	106.67	107.28	106.6	104.75	106	106.78	104.43	110.86	103.35	105.26	104.69	108.04	104.57	108.8	108.18	108.4	104.91	104.64	105.96	107.19	106.51	105.74	101.03	105.97	105.23	108.16	105.84
109.22	110.41	105.23	115.18	109.02	112.15	104.75	112.42	111.42	108.55	109.78	106.63	111.98	110.02	116.63	108.5	109.03	108.42	108.52	109.57	105.31	107.83	108.59	107.19	107.9	112.21	110.06	109.88	107.74	111.21	111.22	105.79	112.75	114.43	108.12	109.43	110.51	108.86	111.65	108.03	110.11	113.96	107.97	108.79	112.27	105.32	109.92	108.27	106.27	109.82
104.88	105.49	104.34	105.27	106.37	111.28	103.04	103.12	110.85	106	103	107.58	107.68	106.07	104.59	106.84	104.71	103.55	106.36	105.64	107.86	104.76	104.72	105.55	100.18	101.13	106.75	108.65	102.86	100.6	103.58	106.39	104.32	106.67	103.34	105.77	106.19	108.13	104.94	104.01	106.6	105.94	107.17	102.4	105.59	106.29	105.29	98.76	106.23	105.62
107.62	107.77	105.09	100.6	105.39	108.16	103.95	105.45	105.3	105.64	104.42	104.48	104.82	109.82	108.52	108.34	105.87	102.69	106.7	108.03	102.51	105.9	101.67	110.63	106.14	108.68	110.09	104.22	106.48	101.46	104.97	103.85	100.58	109.29	105.79	102.82	105.43	102.92	103.34	107.07	107.35	104.58	102.96	107.15	102.04	105.75	108.82	105.05	104.29	106.15
104.51	107.52	105.26	104.69	101.52	106.48	102.14	107.42	106.15	109.17	103.92	105.98	105.77	104.91	102.73	102.87	103.08	105.79	104.13	101.17	110.18	106.14	106.21	107.07	101.33	105.93	102.84	103.65	110.52	110.99	107.72	106.53	105.53	104.18	105.87	101.29	107.26	110.23	104.28	107.81	104.61	102.62	109	105.93	109.53	104.73	108.27	102.21	108.36	105.61
105.34	103.27	109.12	106.92	105.41	106.99	104.72	101.39	103.26	109	105.83	104.61	108.7	109.13	102.63	106.5	101.31	108.66	106.16	105.14	100.69	105.26	107.79	106.56	106.23	105.87	106.34	109.21	103.68	109.99	104.62	104.52	110.47	103.05	106.08	110.45	104.04	108.08	109.87	103.33	103.09	103.22	104.71	104.69	106.93	103.6	106.29	104.36	104.09	105.14
112.46	109.51	113.96	109.05	110.7	110.02	113.22	111.2	110.13	110.67	109.82	111.27	114.24	112.88	108.99	110.18	110.9	103.61	108.12	109.5	112.9	114.65	114.83	109.53	112.67	116.52	113.59	108.21	112.19	108.66	110.8	111.66	105.78	113.64	111.7	117.23	111.27	108.1	108.36	111.74	109.59	111.86	110.9	111.96	112.06	106.97	114.37	111.37	112.11	106.78
110.49	112.15	109.3	108.64	113.35	109.7	108.52	110.06	106.23	109.71	112.5	108.31	108.25	108.81	110.16	108.82	109.34	112.59	112.8	107.99	105.36	108.27	107.63	109.18	108.6	107.35	108.02	108.85	110.01	111.7	109.28	113.17	106.71	105.27	105	114.53	113.76	110.43	107.33	106.24	109.89	109.34	109.52	111.54	110.49	106.47	113.48	104.5	114.06	109.49
105.07	104.59	106.05	103.58	103.93	102.48	106.22	105.72	105.17	104.82	105.01	101.9	104.95	103.65	106.73	104.72	103.02	104.82	107.48	105.14	94.579	107.48	105.34	107.06	103.68	103.01	106.64	100.17	109.58	107.25	106.38	106.79	102.05	102.48	106.57	106.31	102.82	106.83	109.4	103.24	102.45	104.07	103.66	105.51	106.89	105.32	103.27	101.94	103.92	104.82
105.71	107.77	101.62	109.76	104.65	107.88	105	106.3	101.63	106.39	106.1	105.34	107.4	107.28	105.05	105.49	108.2	106.99	106.39	108.68	107.27	104.18	106.26	105.26	104.23	110.88	107.58	105.17	107.75	106.59	104.26	105.48	105.88	105.53	109.45	107.06	105.92	107.21	103.53	105.83	106.7	107.95	106.11	104.24	106.11	110.09	108.21	105.89	109.9	109.18
110.16	100.56	106.8	106.04	107.88	108.22	106.8	107.56	110.09	108.51	107.19	108.68	106.9	107.83	104.21	103.34	102.16	106.9	104.81	105.41	106.25	101.98	105.81	99.939	104.93	107.67	106.36	106.01	109.25	101.31	107.61	107.3	110.45	107.05	103.5	105.19	107.56	105.42	105.95	107.59	103.65	105.15	104.37	101.58	104.6	105.79	108.51	107.44	104.53	101.96
108.67	113.38	116	112.56	111.12	112.36	108.21	111.16	113.54	111.75	109.06	114.03	112.78	113.65	113.69	110.5	115.33	111.17	109.12	111.17	114.69	111.8	111.81	111.88	108.47	116.68	114.29	106.98	111.56	110.6	110.7	113.45	111.29	113.01	111.19	116.88	108.9	112.42	110.44	115.37	112.41	111.66	106.39	110.21	111.41	116.98	109.26	112.55	114.37	112.7
109.06	112.19	111.22	110.14	113.22	113.65	109.97	110.31	108.12	109.19	111.96	113.06	110.98	110.18	111.04	118.13	114.03	118.04	114.87	109.56	112.82	112.28	110.14	114.42	108.73	112.69	114.53	111.46	110.42	106.83	112.47	116.04	113.27	108.9	115.96	113.23	113.43	107.04	112.05	109.4	109.39	113.53	112.21	109.69	115.67	116.69	114.32	112.47	112.73	111.43
104.83	104.45	105.42	106.34	103.24	112.94	106.79	108.93	104.53	107.91	109.15	106.99	104.14	102.64	110.63	106.69	106.13	105.73	100.1	110.03	108.37	106.79	110.1	107.29	103.41	107.96	103.37	109.17	112.59	109.19	113.48	104.98	106.64	108.3	105.01	103.42	100.02	102.31	105.05	108.67	109.61	107.42	103.29	111.6	106.37	109.37	106.59	110.46	107.53	105.47
104.83	104.5	105.89	106.73	100.23	103.05	110.67	105.94	107.29	106.17	104.3	105.98	104.27	109.29	112.05	103.43	105.94	104.5	106.7	105.88	103.88	104.57	105.52	111.76	102.45	103.56	106.18	109.02	102.47	105.87	104.33	105.81	111.3	109.17	111.14	105.07	105.81	109.4	112.07	103.77	102.45	107.69	107.38	104.98	101.41	111.92	106.7	106.59	102.46	112.17
98.442	103.67	106.11	104	100.05	105.55	106.17	106.5	104.06	105.4	108.57	108	105.87	107.47	103.29	101.67	103.69	100.67	103.4	100.58	105.99	104.5	104.47	103.9	103.62	109.39	106.16	103.96	105.88	104.35	106.76	100.96	103.24	108.1	102.26	108.75	106.94	104.63	104.96	107.97	107.89	106.34	109.76	104.45	102.12	101.59	106.74	110.25	102.67	109.87
110.68	110.95	115.35	109.65	119.31	109.24	115.14	112.39	109.43	115.95	112.41	116.06	112.48	111.39	110.78	111.41	112.47	110.54	107.52	109.66	109.86	109.45	109.26	116.06	113.61	113.29	110.7	112.39	112.27	109.83	111.82	112.13	114.3	113.35	111.34	108.15	109.26	111.87	113.67	113.54	113.18	106.83	111.98	112.44	113	109.6	116.82	117.59	106.88	105.55
102.89	106.98	107.47	103.84	108.04	102.14	109.58	107.11	106.49	104.13	107.1	104.4	102.5	105.09	109.42	102.29	104.52	104.69	106.36	108.3	103.45	102.81	105.2	103.83	102.81	105.36	107.4	101.01	106.04	106.32	107.87	102.86	103.07	104.82	100.34	105.43	103.86	109.5	105.97	104.93	106.34	106.25	103.76	107.96	106.73	107.39	106.43	109.07	104.87	106.92
102.41	102.46	105.55	104.86	103.99	108.13	104.52	100.57	103.16	106.29	108.05	102.79	106.48	102.03	105.16	106.6	103.66	104.33	104.93	109.3	101.78	103.49	105.73	101.99	106.53	99.967	106.75	105.72	104.46	104.62	105.22	102.35	101.77	105.9	107.25	101.59	103.82	106.28	103.66	108.32	106.44	102.23	107.59	106.76	104.23	101.46	104.42	104.11	105.29	105.67
102.36	106.25	105.12	110.85	104.87	104.8	108.73	107.8	106.62	102.5	105.65	110.74	109.87	102.51	105.17	107.21	103.29	108.83	104.77	107.1	108.01	107.37	108.97	102.85	107.34	105.37	103.86	103.61	104.03	111.1	106.48	103.47	111.27	101.56	110.76	107.43	107.26	106.92	108.05	107.08	104.17	105.75	102.47	103.19	102.24	106.65	108.5	108.24	106.13	106
106.04	108.18	104.46	103.83	107.02	108.28	106.69	105.49	106.47	106.4	106.64	104.1	106.86	106.9	108.16	107.54	105.45	104.35	107.19	110.68	109.06	104.05	108.75	105.8	107.45	102.84	109.34	108.22	101.18	106.65	111.69	104.8	105.59	110.55	108.4	104.34	107.92	107.59	107.7	104.79	106.17	110.68	106.48	108.54	109.16	108.67	110.53	103.82	107.97	106.23
120.52	117.82	114.69	117.16	118.27	120.41	115.64	116.31	120.28	112.16	118.17	116.55	117.25	124.33	117.16	115.73	115.36	114.88	116.65	117.17	118.88	117.21	120.36	118.7	119.15	120.67	117.83	118.91	117.61	116.16	119.66	114.86	120.32	119.79	118.99	118.37	114.39	116.05	121.17	116.27	119.91	118.69	119.95	117.59	117.44	120.54	116.36	111.87	115.93	117.99
113.59	113.55	110.99	110.21	110.56	109.99	111.72	114.34	110.62	111	111.88	112.55	111.13	109.37	111.28	113.6	114.71	112.49	114.89	110.12	110.18	110.43	110.59	109.68	109.49	113.24	110.56	111.39	112.36	107.73	109.39	111.97	107.45	114.46	112.84	106.81	109.35	117.77	108.87	109.99	108.34	110.23	108.34	112.98	108.07	108.81	111.02	109.03	112.49	111.73
117.17	114.39	112.36	121.11	118.43	119.06	115.44	115.33	118.86	109.28	119.38	120.2	116.47	115.04	116.81	117.71	119.45	113	115.64	114.82	118.38	116.81	115.71	117.97	116.44	118.88	116.18	114.88	117.14	113.18	115.22	117.28	116.32	116.3	120.82	118.11	116.84	117.33	112.61	114.65	115.15	112.09	112.04	120	117.93	117.46	117.41	112.9	116.52	111.86
107.2	113.74	110.12	113.46	106.98	114.9	110.88	108.52	111.77	110.48	112.67	110.84	108.12	109.2	104.39	111.89	112.26	105.61	111.55	109.15	112.4	110.79	112.29	113.27	111.61	111.6	110.87	108.39	115.44	108.24	109.09	114.15	108.13	110.98	112.28	109.05	106.39	110.98	114.42	113.22	106	108.46	115.66	110.76	108	111.51	110.7	110.84	109.51	113.8
108.66	106.2	110.05	108.58	104.28	102.59	103.01	106.47	103.47	105.74	102.97	105.39	103.87	107.27	102.45	102.29	105.13	109.03	101.22	105.32	108.68	104.27	108.25	104.41	104.36	107.05	107.66	105.66	103.57	106.97	105.45	106.58	110.44	103.38	101.99	107.03	104.66	103.16	105.52	107.65	108.05	101.86	103.02	103.25	106.87	104.27	109.01	101.05	106.94	107.76
105.17	115.27	114.4	110.46	113.89	111.27	110.01	109.69	111.87	110.98	114.8	109.4	108.6	111.66	111.04	110.2	109.07	110.15	108.32	108.68	110.28	110.63	116.31	114.96	108.64	114.87	111.77	111.18	111.11	112.85	112.24	108.42	114.17	109.75	113.19	116.21	108.26	107.2	105.58	108.82	114.19	109.53	109.31	108.28	108.63	110.69	110.34	113.33	113.49	114.72
103.75	107.06	103.6	102.76	101.22	106.69	100.99	108.18	105.31	108.52	105.06	109.22	103.06	105.76	103.67	108.12	101.84	103.31	105.81	100.73	109.69	102.46	102.18	101.05	104.8	103.48	100.97	106.84	105.8	103.39	105.45	108.98	109	105.61	106.64	102.41	102.96	105.77	108.19	102.32	105.52	101.51	103.85	103.6	103.93	104.98	103.55	105.49	108.44	103.37
102.18	100.27	99.185	101.82	98.425	99.406	101.32	96.415	97.031	100.46	101.18	103.17	98.743	93.411	102.68	99.819	97.64	93.113	97.859	100.58	103.29	96.31	99.985	97.225	95.142	98.636	101.66	97.373	100.4	100.29	99.132	99.763	100.56	97.921	100.49	97.843	99.479	102.68	101.15	100.46	101.02	101.18	100.21	96.762	98.989	99.882	99.767	100.75	99.597	101.08
106.5	103.66	106.36	106.89	102.02	106.17	102.45	103	108.52	108.4	103.99	101.09	104.31	109.31	106.05	100.14	105.3	107.55	105.7	106.46	106.87	107.31	104.63	109.47	107.15	103.79	105.4	106.19	103.51	110.32	108.01	108.43	109.7	106.91	108.08	103.87	101.73	106.96	101.37	107.08	104.94	107.58	108.07	107.06	107.12	100.08	103.51	106.07	107.61	104.68
103.94	102.21	105.36	105.47	108.38	103.7	103.77	104.76	108.26	106.77	103.85	109.51	107.75	110.71	103.8	109.13	110.39	104.53	102.13	110.35	107.29	104.71	112.86	104.65	107.07	105.47	108.73	104.26	105.78	110.33	105.71	107.15	109.23	105.52	105.12	107.97	108.54	105.18	105.38	107.69	106.88	107.24	103.81	103.65	105.82	102.86	109.09	105.84	108.54	106.21
107.84	104.32	107.48	106.3	107.24	107.45	102.97	108.1	106.06	106.5	98.69	107.94	101.69	105.19	104.52	104.86	108.59	103.28	102.37	109.08	109.07	107.42	109.35	107.7	102.48	105.97	109.71	106.69	102.04	105.71	106.36	109.29	110.28	110.13	107.65	106.57	105.32	104.22	105.88	103.71	105.5	105.22	104.37	107.12	104.46	106.41	102.12	104.66	109.28	102.79
103.72	103.03	100.91	107.16	103.06	105.82	104.12	104.85	102.91	108.63	108.04	103.55	104.11	101.1	105.09	102.21	105.41	106.52	105.9	111.7	104.35	105.52	104.54	106.66	103.75	108.05	109.3	100.71	107.43	106.75	101.94	105.9	105.87	102.03	103.97	103.65	105.3	108.43	106.93	104.55	101.11	105.27	106.74	109.54	102.06	102.85	104.65	101.2	107.79	102.2
105.52	101.81	97.69	95.026	99.335	102.73	96.473	100.05	101.99	100.05	100.99	102.44	102.53	98.288	103.21	99.978	95.321	101.11	100.13	95.433	100.23	97.649	101.01	100.17	101.63	104	98.277	97.695	106.1	96.663	96.591	98.094	100.33	99.44	100.5	103.86	102.52	99.47	100.44	101.07	104.13	95.78	98.012	100.27	102.34	94.623	100.45	104.62	99.86	100.76
101.17	101.51	101.77	99.077	97.911	98.569	101.57	102.65	99.91	99.299	97.424	103.26	102.82	97.588	102.29	101.36	103.63	99.044	104.1	105.16	100.32	95.026	100.74	103.27	98.947	99.705	100.67	95.162	104.9	97.456	99.336	101.59	102.5	102.33	102.44	100.81	103.77	103.13	96.251	102.89	100.61	100.44	102.06	99.397	102.03	97.65	103.88	100.22	101.9	102
98.596	95.916	102.28	102.79	99.322	99.24	100.98	101.53	100.18	98.007	94.759	99.608	99.65	97.325	97.838	103.15	103.49	98.691	104.77	101.52	97.667	97.282	103.4	100.49	100.02	100.8	99.542	100.96	100.37	103.04	100.76	105.78	96.144	100.16	99.406	94.661	102.8	100.44	103.22	99.748	100.3	102.72	98.148	100.55	94.855	99.149	97.97	97.635	98.983	98.923
112.7	108.49	110.42	111.48	108.85	110.9	104.92	108.81	106.63	113.62	109.24	107.55	112.76	116.68	111.47	113.44	107.35	111.36	106.82	112.48	105.87	110.13	109.23	110.4	113.59	110.33	111.29	109.45	109.72	110.11	112.01	107.87	108.5	105.37	116.34	111.82	111.58	112.06	115.84	110.97	103.11	111.62	110.25	109.57	107.88	111.37	111.11	107.51	106.39	111.03
104.08	100.97	105.44	103.2	109.47	103.6	107.04	105.82	104.67	108.1	110.65	101.32	105.74	105.86	105.56	107.06	106.37	103.03	102.33	100.13	104.86	103.18	108.58	104.86	105.32	110.52	105.4	106.13	108.75	108.42	106.7	107.4	101.21	108.77	105.4	104.57	102.34	104.38	104.49	104.02	100.25	111.2	109.54	107.26	106.45	106.98	105.01	110.25	107.65	104.64
114.91	110.77	111.12	109.39	108.32	114.3	107.32	117.52	111.86	108.34	111.44	112.13	108.81	114.25	111.48	109.64	114.37	115.87	114.97	109.84	108.42	111.75	109.31	106.52	111.21	112.81	116.96	111.72	116.45	113.62	110.53	109.06	111.89	113.14	109.4	113.33	111.94	112.53	113.51	114.84	111.75	110.12	109.09	112.44	114.58	111.65	114.42	109.16	108.72	108.43
110.7	112.45	109.09	112.43	112.32	114.01	109.8	107.79	112.69	116.05	106.29	114.23	114.61	113.69	109.24	111.73	117.42	109.16	112.5	110.81	110.72	114.02	112.09	115.15	113.54	111.09	111.27	114.32	112.43	110.54	110.22	112.44	108.26	113.09	111.84	109.97	114.37	116.95	105.17	109.09	114.79	112.1	111.79	113.55	115.9	107.42	113.76	110.01	114.64	115.55
102.62	102.85	105.58	105.54	107.61	99.113	105.77	107.15	106.84	106.95	101.75	106.25	102.73	104.91	111.19	105.11	103.84	109.53	109.32	99.843	104.29	108.1	106.92	103.96	100.18	106.62	103	103.13	103.63	106.39	108.09	106.94	105.11	105.3	108.08	106.43	108.59	102.6	108.57	109.23	110.43	99.413	107.88	104.65	102.3	104.42	102.05	107.16	107.35	105.52
114.82	116.83	118.43	120.05	114.67	116.55	118.54	119.57	118.38	119.7	120.72	116.87	116.65	119.78	118.05	116.71	117.97	117.48	119.14	118.25	114.22	116.41	119.16	114.78	119.7	113.69	115.39	120.7	122.83	117.02	119.37	119.27	117.38	116.05	118.81	117.44	115.87	115.76	119.53	118.86	117.25	116.36	118.81	117.56	119.22	118.64	116.36	117.95	116.92	119.27
103.12	102.43	102.75	99.983	98.145	103.94	100.57	100.76	98.195	96.601	98.711	100.35	99.478	97.956	98.531	103.23	103.03	101.19	102.35	105.53	102.69	101.49	102.7	98.984	100.5	105.25	98.25	98.479	103.51	100.07	102.52	100.71	100.92	101.04	102.16	102.08	101.09	100.94	101.77	98.921	100.59	97.535	94.178	101.97	101.33	104.52	96.384	103.52	98.603	99.472
102.8	99.12	100.2	99.906	100.62	102.77	104.46	101.79	100.54	99.052	104.64	96.968	96.732	104.45	98.792	99.882	100.3	105.69	98.84	104.5	99.589	98.592	99.23	97.127	97.472	97.468	97.547	103.12	105.34	97.27	101.07	103.69	99.396	99.456	99.235	98.772	95.501	102.05	99.25	99.623	104.39	102.53	100.43	99.631	100.8	100.67	104.54	98.57	102.95	100.45
109.41	108.31	100.29	106.75	106.92	106.85	103.64	107.93	110.85	107.11	102.77	107.82	108.97	103.56	109.95	106.24	102.91	104.53	107.8	103.82	103.83	103.43	107.99	106.86	109.62	109.82	110.21	104.63	106.91	107.54	106.54	103.78	108.58	104.3	107.48	106.81	107.25	102.31	102.79	104.32	102.36	107.83	106.53	105.58	103.23	105.82	103.61	101.84	113.19	108.76
109.34	102.3	105.42	107.42	103.41	109.51	108.28	105.45	104.34	106.42	106.77	109.17	105.69	101.36	105.42	101.48	107.19	107.23	106.67	107.62	102.95	102.85	108.73	105.98	107.49	105.06	107.75	102.97	105.6	107.52	107.96	105.34	106.81	103.07	107.67	104.98	107.98	104.54	110.12	98.936	101.84	107.14	106.49	104.69	106.29	106.07	102.55	106.23	103.79	107.3
110.02	111.8	103.75	105.32	106.49	109.43	103.98	102.58	102.84	103.68	99.551	106.41	105.15	103.57	104.67	103.33	103.71	103.8	103.71	105.83	107.05	103.86	105.98	106.39	108.92	104.58	100.72	103.45	106.3	104.97	103.96	102.79	105.56	102.81	106.3	109.08	101.17	107.43	106.06	103.56	105.29	105.33	105.51	106.23	104.19	102.3	106.23	102.11	103.8	102.5
107.58	109.78	110.73	109.35	105.48	106.69	110.05	109.22	108.24	105.99	111.82	108.46	107.83	107.1	103.15	108.02	106.87	109.07	106.45	110.11	103.3	101.16	108.07	105.78	108.05	106.19	109.3	108.48	108.68	109.32	108.35	107.48	105.66	106.7	107.67	106.93	110.32	108.57	104.17	105.17	107.51	102.35	107.32	107.02	102	105.24	104.09	104.94	100.98	104.98
106.59	106.88	107.34	108	106.53	104.77	106.18	102.45	105.34	107.14	102.25	108.5	104.49	108.65	105.4	105.45	106.71	107.6	103.86	109.04	104.4	101.99	109.47	102.44	106.45	104.49	105.79	108.88	106.66	98.068	108.17	101.79	106.09	104.8	110.7	107.31	100.17	104.83	107.11	108.86	109.78	108.84	107.02	104.25	112.71	105.33	107.85	107.49	106.36	104.57
107.18	111.95	110.53	111.05	113.04	111.55	115.61	115.02	108.36	108.07	113.43	109.73	113.89	106.6	113.81	110.69	116.59	107.09	109.85	110.77	113.66	114.16	109.83	107.63	111.85	113.76	107.71	113.86	110.14	115.31	107.17	109.14	110.87	110.43	110.63	109.46	110.9	109.01	110.14	112.36	106.78	112.64	108.37	110.52	111.15	112.8	112.47	111.2	108.86	111.85
113.91	111.57	104.02	111.33	108.34	111.86	108.07	112.56	108.49	114.95	113.73	108.89	111.87	109.55	106.45	110.91	107.68	111.01	107.1	109.84	109.13	103.64	108.3	109.66	112.37	106	109.79	112.37	113.37	113.1	109.6	108.69	112.75	109.91	107.97	111.51	105.51	112.73	113	110.35	107.8	109.87	113.16	109.83	112.43	108.16	110.63	108.87	111.04	110.39
111.4	115.53	114.71	113.25	107.76	109.34	111.02	114.05	114.47	108.97	110.98	114.94	111.88	113.33	112.91	109.23	117.43	114.35	110.22	103.44	109.07	112.05	109.89	112.8	113.1	107.56	108.19	109.63	107.77	108.34	112.33	108.88	108.84	112.78	112.95	110.23	111.53	105.92	109.73	113.05	116.39	113.23	111.19	110.25	111.26	113.85	109.61	107.81	112.8	111.28
101.79	105.14	110.26	100.64	109.75	101.48	104.95	100.44	103.5	103.18	104.32	107.27	105.92	102.3	104.17	106.6	102.57	106.61	102.35	104.31	98.899	105.01	103.56	107.76	104.66	108.35	108.43	107.13	105.78	100.76	102.87	106.29	103.94	105.88	102.69	106.84	105.61	103.7	103.14	104.52	101.66	105.94	105.1	102.18	107.21	101.84	103.88	103.16	103.8	105.87
100.16	103.83	103.2	110.43	109.35	102.76	108.17	103.89	105.47	107.09	106.36	104.88	110.57	106.96	112.38	109.53	108.54	109.71	104.17	102.42	105.6	109.8	103.47	102.48	102.88	106.47	103.14	104.31	103.87	105.94	106.16	107.24	110.5	107.16	100.15	102.57	107.06	107.33	107.24	105.15	100.4	105.23	105.57	109.9	108.27	104.05	111.43	106.17	104.91	107.81
97.247	101.95	103.76	98.801	99.858	102.56	93.854	104.39	99.263	102.56	102.75	99.006	100.48	96.97	100.34	100.67	100.04	97.968	98.705	100.4	101.56	99.366	100.77	97.526	101.64	98.574	100.79	100.87	98.908	98.154	100.41	98.234	97.464	95.502	99.575	97.65	103.68	103.36	101.94	99.504	101.9	101.82	101.54	99.517	98.919	100.68	98.978	102.99	100.74	99.516
103.86	103.81	107.56	103.48	106.06	104.76	109.99	104.35	102.3	107.49	104.47	104.61	104.22	101.16	107.73	104.78	106.81	101.15	103.47	105.75	103.9	106.65	101.83	107.24	108.3	104.87	106.84	104.33	107.39	105.14	106.95	105.87	104.49	101.23	102.53	106.97	106.24	105.46	102.68	105.66	103.41	109.45	101.95	106.24	108.44	104.65	105.97	107.57	110.68	106.87
101.35	99.407	99.266	97.935	98.535	101	99.66	99.145	103.24	100.77	97.531	101.31	99.427	101.29	95.713	102.77	98.407	100.77	95.314	100.4	101.34	97.731	96.506	99.456	97.767	99.043	100.97	98.802	100.22	96.971	102.55	101.43	100.49	101.59	101.86	101.59	100.73	102.51	93.858	95.217	98.263	97.405	101.65	95.012	99.248	100.28	97.244	96.576	100.15	98.765
97.058	96.496	102.51	98.909	105.25	100.71	101.25	103.77	103.07	98.308	98.993	103.25	104.72	98.229	106.1	100.09	101.68	98.402	101.99	101.4	104.03	97.098	105.5	99.756	98.493	99.664	101.69	99.103	103.83	98.855	101.89	97.415	100.05	100.61	99.939	93.703	101.08	103.23	102.02	104.04	97.079	99.688	100.18	102.29	102.21	100.68	98.229	100.03	101.74	98.855
106.6	104.34	106.23	105.23	104.72	107.62	107.25	105.09	103.48	102.84	109.04	108.35	104.07	101.17	105.27	104.29	109.39	103.62	106.03	104.67	104.39	100.82	103.81	105.8	106.71	101.38	106.84	108.49	105.05	100.47	103.48	108.48	107.01	108.72	109	104.49	101.21	108.24	105.69	105.81	103.95	103.15	103.08	107.04	105.19	106.35	110.15	107.49	103.74	104.38
113.11	110.67	112.14	115.92	114	111.88	110.91	112.59	110.35	109.09	113.22	110.83	111.32	113.68	106.33	116.32	108.97	112.65	108.99	114.2	110.77	119.36	108.82	110.65	110.99	110.77	113.43	110.26	111.85	112.87	116.57	112.55	109.45	113.93	116.36	112.12	110.77	113.67	113.63	112.68	115	110.97	110.23	106.37	112.9	112.54	115.74	110.68	115.7	111.92
106.68	108.63	104.48	105.37	107.75	106.27	108.3	109.22	104.53	104.57	110.12	107.01	108.1	107.78	108.34	108.42	104.84	107.38	104.99	107.17	105.02	110.07	106.26	107.21	103.13	105.55	110.52	108.52	105.3	105.77	104.23	102.84	109.23	108.84	101.58	108.13	103.8	104.94	107.83	104.81	106.36	106.18	106.08	104.24	108.36	102	109.3	100.68	104.97	105.81
108.26	104.71	104.53	108.29	104.83	103.58	102.59	105.32	104.74	105.91	103.22	104.81	107.62	106.88	103.64	103.71	109.69	102.28	103.75	104.07	103.61	107.2	108.07	109.15	105.08	111.06	105.38	106.04	105.18	105.46	105.78	109.87	106.87	107.09	107.5	110.12	108.4	105.38	104.46	107.84	109.89	105.66	102.57	102	109.17	108.78	107.04	109.3	107.85	106.15
97.829	105.92	99.633	99.254	101.52	102.04	102.77	102.93	102.74	98.666	101.46	102.21	104.55	97.709	96.855	104.63	103.07	98.499	104.38	99.122	102.29	97.033	98.632	97.745	101.48	100.45	96.338	101.39	96.846	102.42	92.304	101.33	99.532	103.57	100.72	99.805	99.256	102.61	97.764	98.528	99.256	98.883	102.15	97.991	99.883	99.904	98.533	100.36	102.44	102.66
113.92	109.84	113.26	111.51	113.86	110.08	113.61	109.41	110.96	115.08	112.42	110.95	110.65	110.54	112.8	113.49	115.38	106.9	109.61	109.59	112.23	113.97	114.08	114.09	114.9	109.2	113.65	110.63	115.3	113.25	112.16	109.68	112.77	112.51	110.72	112.35	108.93	110.95	109.38	112.36	110.62	110.9	111.83	110.85	113.3	109.43	110.85	109.65	118.93	110.48
104.21	105.71	104.64	105.49	104.92	102.79	105.16	102.89	109.88	103.49	107.51	108.41	103.17	100.72	110.37	109.35	107.27	102.89	112.13	108.05	107.81	106.56	103.36	108.81	112.61	104.46	105.83	105.65	102.97	97.135	100.7	105.04	101.9	109.26	111.58	107.68	105.06	102.24	105.25	108.2	105.01	105.11	110.05	106.2	101.83	106.07	104.48	102.97	103.62	102.2
104.66	104.73	101.12	103.98	102.19	102.73	104.88	109.05	106.66	108.26	109.28	103.01	107.73	105.75	107.25	105.64	106.7	105.47	108.66	105.65	105.88	104.11	110.16	106.51	106.93	107.04	104.73	110.23	104.7	102.43	108.71	109.62	101.79	109.49	103.94	107.27	107.39	102.59	103	101.68	105.43	104.39	106.52	107.14	102.21	110.28	107.78	102.59	109.45	102.01
119.25	113.84	118.07	114.86	118.48	115.06	112.96	117.18	117.72	120.42	118.86	115.83	117.6	116.2	114.13	114.11	121.28	118.7	117.68	116.67	118.21	119.36	113.85	114.58	115.3	115.66	110.13	121.25	118.08	115.62	120.61	118.05	119.25	117.04	119.1	120.24	119.79	114.61	117.75	120.05	119.29	113.31	113.96	117.52	119.81	115.18	119.65	118.85	120.21	116.72
109.31	108.72	111.81	110.59	107.14	110.62	105.13	107.81	107.46	111.39	111.34	108.08	114.86	109.63	108.79	109.16	110.01	110.7	105.82	105.68	106.96	106.78	110.56	112.21	112.1	109.59	111.74	107.56	110.73	108.1	108.09	106.84	106.25	107.22	106.39	108.41	110.6	108.6	106.57	109.37	109.9	109.1	110.73	110.29	113.25	108.05	113.22	106.75	116.06	107.54
104.91	111.45	116.11	112.74	111.58	109.61	109.83	112.39	108.56	113.32	114.83	110.95	112.99	111.44	107.04	109.43	111.54	116.85	111.66	113.29	112.34	115.8	111.42	112.55	113.01	110.31	110.27	110.84	113.6	110.55	111.67	109.56	114.17	110.05	107.43	108.68	106.34	111.38	110.51	112.74	117.28	110.99	109.57	109.43	108	108.15	112.75	109.95	108.21	111.69
101.61	97.815	102.67	102.65	98.693	103.74	95.707	100.87	100.64	99.044	101.96	98.074	100.02	100.24	102.97	97.074	99.694	99.337	104.62	99.494	94.737	98.152	97.795	97.337	98.137	97.457	98.345	104.11	98.519	99.971	97.682	97.847	101.22	99.61	105.72	99.137	102.55	97.819	97.607	104.26	94.473	102.84	102.63	103.84	101.07	98.41	103.57	100.76	101.23	100.39
112.27	110.56	108.7	108.78	106.47	108.09	108.81	108.06	109.56	106.95	105.87	111.7	106.58	113.13	108.84	106.97	104.77	113.25	110.62	113.82	108.92	109.88	109.65	111.35	110.8	108.75	110.8	110.69	109.03	106.61	113.89	112.59	108.02	107.26	112.03	111.46	108.76	110.03	110.36	108.83	113.9	115.01	107.41	114.07	108.86	111.37	110.8	109.59	113.27	108.72
108.21	107.3	104.06	103.99	103.23	106.39	104.15	105.76	104.05	104.89	107.85	102.42	109.87	100.75	107	103.13	103.86	106.03	106.6	106.48	106.57	102.72	98.039	105.92	104.43	107.77	106.27	108.83	106.58	104.75	108.14	106.11	106.7	106.72	103.64	102.86	106.48	111.9	107.74	105.34	107.35	108.08	103.72	106.61	107.57	107.37	106.45	104.59	106.62	101.99
106.71	105.1	106.65	106.47	106.1	105.97	106.01	106.82	106.35	106.15	106.92	105.28	102.69	105.11	106.98	103.96	106.12	112.65	105.96	106.53	108.22	107.89	105.24	103.62	103.12	105.72	107.26	101.99	105.74	102.8	108.54	100.36	106.75	104.83	111.15	105.3	107.23	106.78	109.49	108.27	106	108.07	106.2	104.73	108.04	106.87	103.47	102.65	108.82	108.41
106.71	109.72	111.09	104.66	108.26	105.13	104.86	105.48	105.21	103.97	104.46	107.14	107.35	105.17	103.02	106.93	104.12	107.67	106.97	104.34	106.53	103.36	105.34	110.17	99.121	105.1	105.54	108.69	110.02	108.71	111.26	106.08	106.47	109.02	104.49	105.85	107.04	105.56	102.87	106.29	106.1	109.06	108.43	108.58	105.12	109.28	100.78	103.72	108.1	106.26
98.677	106.18	102.94	101.23	102.07	102.19	100.7	100.62	102.11	101.67	102.54	98.696	102.04	97.736	100.33	102.93	102.31	101.54	103.96	101.47	105.16	100.27	100.63	94.957	104.78	101.73	103.04	100.79	100.44	99.812	103.96	100.02	101.05	99.469	98.225	103.83	100.64	105.18	105.6	101.87	99.543	103.27	104.54	95.072	99.778	100.32	101.46	100.22	99.591	102.75
105.44	104.01	101.82	102.3	105.39	104.36	104.59	104.52	104.39	100.97	99.16	103.8	101.8	105.02	107.34	107.02	104.45	109.41	101.24	104.76	102.5	110.54	103.31	101.95	105.06	101.39	103.55	102.64	107.28	105.48	108.09	105.27	107.01	103.19	107.33	105	105.51	105.71	104.51	100.86	105.94	106.9	100.57	105.2	102.01	108.35	103.98	104.67	105.05	101.18
120.59	120.98	115.84	117.33	119.79	115.79	117.29	115.01	115.44	116.42	112.83	114.51	118.66	115.33	113.95	116.45	121.26	117.5	114.15	121.43	118.46	117.49	122.07	116.82	116.4	117.82	117.19	116.8	116.42	117.32	120.61	118.78	121.56	114.09	117.03	111.17	116.66	115.98	118.71	119.48	120.24	119.79	120.31	116.07	122.24	117.23	117.44	115.09	120.65	119.36
103.89	100.66	99.699	100.84	99.225	97.711	101.96	99.151	96.444	97.757	98.007	101.77	95.065	99.605	97.662	102.86	102.14	99.844	101.09	99.962	100.82	98.241	100.32	97.043	101.24	96.427	99.934	99.084	99.138	105.78	99.545	98.797	99.516	97.168	99.498	100.01	97.649	97.147	96.624	99.885	98.486	100.7	96.548	100.56	101.59	100.48	102.82	100.11	103.55	97.908
111.24	111.52	112.97	114.07	110.69	111.76	109.92	107.84	111.13	107.85	107.47	108.87	107.92	111.52	108.21	114.9	111.97	108.16	110.22	111.87	114.11	111.16	107.93	111.7	107.05	114.92	104.02	110.63	110.38	112.71	111.43	110.68	113.52	111.53	108.87	112.52	111.58	108.97	110.04	116.34	113.67	108.74	108.96	114	112.96	107.7	113.68	111.77	109.43	115.24
103.13	107.56	100.37	106.71	104.3	111.1	103.79	106.96	102.93	107.38	102.22	112.76	105.37	102.74	102.99	104.82	104.7	105.15	108.3	104.33	107.13	108.23	107.79	106.7	104.7	107.26	106.04	105.5	107.02	107.58	103.79	102.82	104.57	108.73	104.69	105.83	109	106.77	105.41	103.57	109.25	102.64	107.37	107.83	103.98	103.97	107.41	106.55	105.31	102.04
111.41	114.72	115.69	114.24	115.1	111.35	114.04	116.69	112.6	107.85	110.9	111.12	115.38	115.17	116.84	110.28	115.44	113.07	108.78	111.05	112.62	115.49	115.72	112.24	112.65	109.69	112.36	113.86	110.8	116.55	118.32	114.59	113.72	113.64	116.04	111.81	110.46	111.82	116.25	116.35	112.43	114.92	111.02	113.83	108.63	110.78	115.75	116.52	109.6	111.76
106.92	110.42	108.86	106.65	103.68	106.11	111.49	110.75	103.44	107.29	105.75	108.25	105.62	105.22	106.5	108.54	106.78	106.88	108.64	107.88	109.47	110.61	108.34	109.23	111.95	105.7	106.5	104.63	107.79	110.53	108.03	108.59	104.71	106.07	108.82	104.96	107.77	112.39	103.91	106.76	106.03	111.04	104.14	107.3	106.64	108.63	105.43	103.98	106.74	104.89
116.4	113.84	114.15	107.33	115.54	116.61	112.99	111.09	108.84	108.75	110.95	107.77	115	112.05	111.41	115.84	112.89	112.59	112.14	110.33	108.51	116.38	113.36	111.67	108.9	112.91	112.19	114.17	109.9	118.93	112.84	114.18	113.21	113.01	114.61	111.7	113.77	110.83	115.96	115.07	112.57	111.52	114.37	113.7	110.54	115.23	110.93	109.93	107.96	110.74
105.97	109.72	107.34	109.51	106.14	112.67	103.44	105.6	112.57	109.36	109.95	107.62	105.31	107.84	104.17	103.9	108.16	103.01	111.26	103.43	108	104.68	110.45	113.42	105.22	104.59	106.59	100.83	104.07	108.81	111.04	112.34	110.31	111.36	105.97	107.46	112.24	107.56	105.61	105.73	110.65	107.68	106.55	108.7	107.79	107.86	106.17	105.85	101.29	106.72
111.24	114.01	111.16	113.33	113.28	112.73	108.97	110.24	118.61	108.79	111.81	110.5	111.67	114.07	114.86	111.81	112.44	110.16	113.38	111.41	114.69	112.23	110.4	107.97	110.81	113.94	114.42	115.55	117.06	111.85	108.22	106.51	108.94	115.36	107.57	114.01	109.12	112.02	113.91	107.61	113.07	108.91	109.75	111.79	110.85	114.09	113.46	115.14	108.04	109.24
107.59	109.67	105.81	106.12	109.13	106	107.25	105.73	107.54	104.59	111.82	106.09	105.69	112.61	107.57	107.3	104.73	103.35	103.63	105.47	105.25	107.62	105.34	104.81	102.18	110.87	108.59	105.81	108.74	111.84	109.57	109.16	103.13	110.32	105.02	110.99	108.06	110.21	102.68	105.75	101.7	108.88	105.72	110.82	105.98	100.34	109.66	105.89	105.83	108.42
110.34	112.54	110.31	107.01	111.83	112.61	111.37	108.8	112.5	110.16	112.91	106.35	115.23	110.71	110.91	112.71	107.58	113.47	112.31	110.94	106.18	111.15	110.38	111.07	114.78	116.4	115.26	112.42	112.78	111.82	111.59	109.62	109.88	111.87	113.22	110.68	109.25	109.47	114.58	111.21	109.98	112.15	108.15	110.03	111.55	116.8	112.63	111.36	108.96	111.95
113.19	110.68	111.25	112.23	115.14	109.7	114.2	108.94	108.32	104.39	111.43	112.11	111.89	114.86	113.2	112.1	116.58	109.17	112.07	109.51	111.98	112.16	112.05	115.88	111.85	114.45	113.93	107.97	115.22	114.15	115.44	109.33	108.2	110.22	111.17	116.68	112.67	112.72	115.51	113.41	116.38	109.91	108.49	114.3	115.74	112.29	111.83	114.39	112.26	114.49
101	103.38	103.92	105.31	114.29	106.61	107.72	103.13	109.14	106.89	104.36	106.62	105.33	101.75	108.26	105.53	103.99	102.65	104.58	107.46	111.96	109.14	103.09	102.19	103.72	103.49	104.86	106.52	104.45	103.75	106.83	109.4	104.15	108.32	105.66	109.26	102.16	103.79	109.21	107.53	107.01	107.99	105.67	103.38	106.75	106.55	105.98	106.78	105.89	104.38
103.96	100.97	103.86	104.01	107.24	105.43	100.48	104.14	103.7	102.39	105.35	103.52	108.04	105.86	102.61	103.75	103.21	103.62	99.412	107.24	106.1	103.03	106.74	102.02	107	103.02	108.36	106.95	101.56	103.97	106.19	105.83	105.28	106.14	106.68	104.9	102.9	101.86	101.29	103.66	106.71	100.81	104.71	102.51	105.14	105.94	109.47	102.73	107.76	101.68
105.06	104.64	112.56	104.48	107.07	106.8	107.1	103.73	101.26	105.25	104.32	104.67	108.55	102.01	103.54	104.43	104.73	103.58	104.77	103.49	108.4	110.15	99.441	99.497	103.55	103.59	105	103.29	102.48	108.41	102.79	106.3	104.61	103.88	109.01	105.29	103.55	110.27	106.56	105.48	107.74	103.56	104.17	106.46	105.59	106.74	108.38	102.64	109.55	108.73
105.55	106.97	106.34	99.346	101.86	110.79	107.79	106.43	105.09	104.5	110.77	108.96	106.74	112.42	108.86	107.99	111.47	102.15	105.23	104.68	104.08	110.88	100.86	110.24	109.03	107.18	107.82	107.48	107.59	106.51	110.38	105.95	108.01	105.46	106.97	106.39	108.45	105.33	104.58	105.39	109.26	108.18	106.12	108	110.8	111.38	107.21	109.68	108.55	107.57
103.93	103.85	103.62	107.08	103.47	108.35	101.96	104.17	105.64	107.74	104.64	111.27	104.55	100.07	106.16	106.22	104.2	102.89	104.58	106.97	104.48	103.07	100.89	108.78	103.86	106.79	104.02	104.65	107.21	104.11	107.81	102.81	103.29	105.22	104.69	107.11	99.142	103.45	101.99	102.47	105.64	101.47	108.41	101.38	106.82	104.8	105.47	100.95	104.51	101.7
103.66	108.38	101.69	106.83	106.86	99.892	108.96	107.53	106.49	101.06	105.63	104.92	104.74	105.68	103.98	100.39	103.19	107.73	103.33	102.27	109.53	105.72	98.102	104.92	107.7	108.46	107.53	109.88	103.79	107.72	106.22	106.8	106.32	107.63	104.07	107.05	100.4	104.99	105.99	105.36	107.81	106.23	101.03	103.7	105.37	102.41	107.43	104.42	105.37	103.72
107.48	107.95	104.46	102.12	103.58	111.23	105.14	103.99	103.4	102.69	103.88	103.73	108.79	102.37	105.44	107.83	105.48	102.79	103.54	105.03	109.16	104.07	104.5	105.55	103.32	109	103.1	109.01	107.84	105.76	100.73	101.61	103.11	104.82	105.52	106.23	107.67	104.51	108.67	109.18	105.74	108.62	103.14	102.13	104.46	110.15	100.53	105.96	100.19	109.82
106.46	105.22	107.03	105.27	104.29	103.72	106.39	108.13	111.04	104.87	107.39	104.59	105.56	105.71	103.96	103.26	109.39	106.68	107.03	105.77	102.64	107.25	105.72	107.9	104.46	107.55	107.62	104.76	102.52	108.28	105.6	102.95	108.78	108.84	103.59	107.93	108.25	107.89	104.77	108.46	105.65	106.73	113.1	109.2	108.71	107.46	104.45	106.28	107.49	102.42
106.23	107.21	105.33	105.38	102.35	101.55	104.57	107.77	103.51	105.93	105.64	110.72	107.08	102.42	102.5	103.78	103.36	101.98	107.36	106.05	106.94	104.08	103.39	105.52	106.66	106.53	102.02	101.51	104.53	102.99	105.88	106.82	106.04	100.82	108.06	104.64	103.28	103.26	100.41	103.93	108.56	105.47	104.13	111.02	104.61	103.31	107.81	110.63	110.47	103.57
116.65	109.43	110.06	110.23	113.82	109.76	113.63	110.36	111.6	112.34	112.97	112.24	109.64	112.5	111.32	110.21	112.82	109.83	113.05	111.23	110.6	108.93	107.3	109.1	115.66	108.42	113.33	113.94	110.54	109.44	111.59	111.1	109.99	108.69	114.53	114.55	113.81	109.52	111.71	118.88	114.07	112.19	108.15	113.14	115.16	109.46	114.47	109.16	111.39	112.38
112.01	106.18	111.63	112.18	107.55	109.33	111.75	107.54	110.6	113.88	110.25	114.37	110.29	110.75	106.38	110.31	106.67	116.3	110.86	109.91	112.18	111.88	107.63	111.75	109.68	114.76	107.86	112.33	110.65	110.41	109.22	110.02	112.78	109.96	112.78	109.28	111.38	110.61	112.95	112.87	107.98	106.65	108.73	110.65	111.41	110.38	112.11	103.77	110.37	111.66
104.04	103.88	106.64	104.99	110.42	106.25	105.93	107.76	104.78	104.89	109.34	107.53	105.44	107.73	110.13	101.8	106.32	105.08	108.57	111	109.8	107.85	105.97	103.09	112.92	112.16	106.3	104.68	111.77	107.69	109.45	104.35	111.32	105.63	109.85	107.56	106.72	108.2	106.02	108.91	110.36	107.67	108.05	109.28	108.34	107.23	102.98	103.72	106.2	109.31
99.408	99.458	100.82	102.09	100.58	100.79	94.4	97.456	102.33	102.82	102.62	105.34	98.9	105.58	100.87	102.49	102.01	102.03	98.876	102.53	98.76	100.33	102.55	99.068	99.619	104.31	104.37	104.66	100.81	102.92	101.44	101.11	101.11	104.31	104	98.866	100.07	104.1	101.63	102.39	100.68	101.88	96.283	103.06	101.05	101.69	97.406	98.846	101.65	103.59
95.094	102.21	96.015	100.8	101.29	98.867	96.96	102.02	93.977	98.333	97.675	100.44	101.48	100.2	99.753	101.64	101.96	97.341	95.724	102.98	102.75	101.99	100.43	101.16	99.753	100.36	99.756	95.526	98.288	100.75	99.436	95.603	100.23	101.55	97.302	95.987	96.993	103.44	102.54	102.58	99.48	100.85	96.957	101.25	99.386	100.29	99.862	99.97	99.6	97.895
106.94	105.19	108.23	107.63	106.28	103.54	108.58	102.71	108.69	110.72	108.55	107.32	110.41	108.77	108.72	106.64	107.86	103.99	112.35	109.57	105.37	107.01	103.26	105.44	103	109.39	107.76	103.07	105.94	106.58	101.36	104.92	104.84	111.66	105.91	105.62	111.89	105.63	107.18	106.21	105.06	103.32	104.3	110.74	107.79	107.37	106.6	105.13	103.08	105.82
106.87	109.67	101.72	106.13	108.35	103.68	106.26	104.72	100.96	106.73	106.14	104.57	103.49	104.9	105.63	107.07	109.45	110.75	99.879	105.97	102.73	107.78	103.03	108.62	105.78	107.66	104.1	107.55	101.83	105.7	111.03	103.48	102.93	108.77	110.22	105.84	101.11	108.1	105.56	103.91	110.53	103.96	101.43	106.58	108.21	104.87	103.75	107.57	103.99	109.5
[truncated: 150 more columns]
