# Supplementary material for: Genetic dissection of main and epistatic effects of QTL based on augmented triple test cross design
Source: PLoS One. 2017 Dec 14;12(12):e0189054. doi: 10.1371/journal.pone.0189054 (PMC5730204; doi:10.1371/journal.pone.0189054)
Supplement: S8 Supporting Information — (ZIP) [file pone.0189054.s008.zip › z4_600_0.8_10.csv]

111.33	111.54	112.22	109.86	111.64	111.38	111.1	110.56	112.56	110.23	112.34	111.49	110.4	111.2	110.58	112.6	111.28	111.71	111.63	111.33	111.19	111.33	111.7	111.37	110.92	110.58	112.09	111.04	110.92	109.84	110.34	111.53	111.07	111.83	110.28	110.89	110.77	111.68	112.67	110.22	109.47	110.32	109.99	112.66	110.94	112.25	113.34	112.58	111.44	112.25
104.99	105.95	106.77	105.88	104.95	105.3	106.12	106.62	105.41	104.71	107.06	105.24	106.05	106.51	106.68	106.99	105.31	104.8	105.17	105.59	107.13	106.21	104.71	105.8	105.3	104.93	105.77	105.4	105.89	106.29	104.21	104.85	105.88	106.14	105.25	106.79	105.22	104.27	104.87	107.73	106.25	104.9	104.09	105.17	106.16	105.94	106.17	105.8	105.38	104.04
111.96	112.19	110.65	111.68	112.67	110.83	111.24	111.1	112.48	112.59	111.58	111.22	112.37	111.67	113.28	110.14	112.36	112.7	111.88	110.42	112.85	111.45	113.37	112.05	111.99	113.38	111.92	111.03	112.15	111.71	112.55	112.61	111.48	110.44	113.41	112.01	110.9	112.74	111.35	112.42	113.27	112.7	112.56	110.47	112.23	110.38	110.6	113.82	111.84	112.5
112.87	112.55	112.96	111.1	110.98	111.47	110.14	112.24	114.66	111.42	111.79	112.38	111.18	113.23	112.77	110.82	111.63	110.46	112.19	113.27	111.17	111.97	111.15	112.65	111.75	111.86	111.03	111.43	111.44	110.73	112.64	110.64	111.37	111.08	110.93	111.91	112.68	110.98	112.19	112.44	112.54	111.84	111.54	112.75	110.95	112.19	111.79	112.89	113.54	112.75
117.14	115.47	116.64	115.83	114.92	117.1	116.58	117.07	114.98	116.52	115.24	117.61	116.14	115.9	116.02	117.4	116.28	115.4	115.35	115.16	116.14	116.7	115.99	115.25	116.05	115.88	114.98	114.93	115.5	117.51	116.37	115.77	117.28	117.18	116.02	115.85	116.3	117.35	118.43	117.58	117.42	116.6	118.29	114.51	115.85	118.13	114.66	115.73	115.7	115.58
112.57	113.49	112.53	112.65	113.48	112.57	112.37	113.69	114.26	112.45	112.49	112.67	112.13	112.94	113.04	112.66	112.41	111.95	111.79	111.59	113.92	113.06	112.04	114.44	113.05	113.3	112.42	113.5	112.82	113.75	112.88	112.99	113.33	113	113.14	113.41	113.51	112.52	113.96	113.77	114.64	112.18	112.29	113.22	112.22	113.21	112.56	113.08	112.61	111.97
103.65	104.6	105.7	106.46	103.49	105.77	105.14	106.25	104.55	105.39	106.32	105	104.66	105.46	106.06	103.06	103.53	104.5	106.59	106.28	105.52	104.62	104.33	106.42	103.54	104.71	105.65	105.43	104.94	105.07	105.33	105.42	105.56	105.67	104.62	106.32	105.1	106.9	103.89	105.64	106.24	104.76	103.75	105.86	105.4	105.9	106.06	105.68	105.81	104.68
114.07	112.02	114.09	112.49	111.18	113.66	113.73	113.03	111.45	112.89	113.08	113.64	112.22	112.81	112.49	111.48	113.27	112.97	113.98	110.92	112.75	112.58	113.24	113.89	113.28	110.94	113.82	112.31	113.05	112.34	112.61	112.8	112.41	112.72	110.45	112.9	112.59	112.5	112.84	113.29	112.77	113.45	112.54	112.66	111.42	113.48	112.79	113.98	111.54	112.52
101.27	98.887	99.675	100.92	100.35	101.23	97.724	99.403	102.01	99.752	99.618	100.32	99.928	100.36	100.68	98.64	100.84	98.76	98.672	101.12	101.18	98.092	99.338	98.172	99.7	99.985	99.946	100.69	99.476	97.49	99.582	100.83	99.952	99.322	98.946	101.78	98.278	99.024	100.51	100.19	99.898	99.894	99.074	100.16	100.97	100.59	100.53	99.688	101.2	98.75
106.15	106.65	105.07	105.73	104.47	106.22	106.93	105.13	104.97	107.28	106.41	106.74	105.86	107.03	105.58	107.55	106.22	105.83	104.73	106.18	106.99	104.55	107.2	106.26	105.4	107.44	105.51	106.8	105.41	105.46	104.85	104.56	105.95	105.35	105.23	105.89	106.45	106.12	106.31	105.63	105.41	106.08	106.57	103.52	106.74	104.97	106.07	107.31	104.07	105.08
110.91	110.67	112.81	111.3	110.5	113.49	110.75	109.88	110.29	109.36	110.09	111.17	112.28	110.8	111.67	111.2	111.31	111.65	111.41	110.88	110.93	113.21	111.38	111.36	111.18	110.85	111.42	112.26	109.5	112.06	111.83	111.52	110.2	111.34	111.85	109.94	111.21	111.45	110.63	110.75	110.74	111.24	111	109.94	112.15	110.9	111.36	112.04	111.14	111.98
111.75	110.51	111.73	112.07	111.17	114.46	111.84	112.77	111.27	112.55	111.82	112.47	112.47	112.66	111.82	113.21	112.98	112.21	113.25	113.52	112.69	112.1	112.02	114.06	112.62	112.84	114.35	114.23	111.11	111.97	111.91	114.77	114.3	112.11	114.85	113.57	111.47	114.78	112.95	112.31	112.1	113.36	111.95	112.09	112.9	112.89	112.83	113.81	112.62	112.23
118.37	117.22	117.26	116.67	119.17	118.89	117.67	116.76	117.95	117.3	116.77	119.42	117.58	117.82	117.78	117.26	117.26	119.36	116.06	116.59	116.98	115.93	117.82	118.69	117.71	116.71	118.7	117.03	118.75	118.46	119.71	116.5	118.53	116.53	116.81	116.75	115.33	115.5	117.91	118.03	117.99	117.86	116.06	116.73	117.97	117.78	118.52	118.28	118.45	118.18
107.62	106.15	105.89	105.85	103.51	106.53	106.09	105.87	107.05	106.1	104.63	105.2	105.26	107.42	106.26	105.76	104.4	104.58	106.07	104.06	105.81	105.3	105.63	106.38	106.13	105.02	106.11	104.64	106.18	106.29	107.3	104.91	105.33	104.74	106.03	104.84	105.04	106.06	104.65	105.39	104.12	107.61	106.85	105.17	106.47	107.57	106.54	104.37	105.29	104.65
106.34	106.22	105.47	106.98	105.75	104.93	106.03	107.55	106.54	104.6	107.1	105.86	103.52	105.01	105.2	107.26	106.43	105.68	106.48	106.44	105.49	105.84	104.87	106.75	105.95	105.61	105.66	106.47	107.31	105.61	106.57	104.18	104.77	105.26	106.57	103.58	107.67	106.13	105.07	106.34	105.32	105.33	105.08	106.02	104.27	105.43	106.64	106.29	106.19	104.46
101.53	100.46	99.175	99.865	99.607	100.71	101.82	99.961	100.72	101.27	101.51	98.381	100.98	102.4	99.127	100.31	100.71	101.13	100.35	100.72	100.31	100.2	100.76	99.906	101.81	98.791	99.638	100.41	98.741	99.803	100.67	100.17	101.91	100.34	101.73	100.61	100.63	99.514	101.54	100.02	100.03	102.01	100.59	100.6	100.06	99.724	102.41	99.069	102.72	99.688
110.22	110.42	109.27	110.18	110.93	109.84	109.39	110.5	108.75	110.29	109.2	109.85	108.54	111.95	108.84	109.57	110.37	110.13	109.77	109.32	111.7	109.42	108.95	109.88	109.58	110.06	110.37	109.88	109.22	108.71	110.13	109.44	110.23	109.32	111.19	109.44	110.86	110.34	109.93	109.24	111.13	109.11	110.78	110.13	110.22	110.71	110.21	108.8	108.38	109.41
107.39	105.44	106.47	104.62	107.46	105.51	106.98	106.06	106.02	106.03	105.58	105.41	107.19	106.4	105.66	105.13	107.93	104.12	105.39	105.38	106.49	106.29	104.22	107.61	105.45	106.51	107.46	106.95	106.74	105.44	104.76	106.8	106.59	106.96	107.1	108.18	106.17	106.17	106.73	105.96	107.14	105.29	105.15	107.15	105.49	106.8	106.78	106.87	105.75	106.78
104.96	105.51	104.52	105.31	106.22	105.26	106.77	104.25	105.19	105.1	104.97	105.11	106.97	105.11	106.16	105.46	105.39	105.53	104.43	106.44	103.93	105.53	106.81	107.28	106.72	105.87	105.59	106.07	107.25	105.58	105.93	104.86	105.86	105.19	106.55	105.32	105.54	105.78	106.19	104.95	104.8	104.84	106.11	106.84	106.78	107.26	105.74	106.32	105.38	106.5
104.68	105.77	105.03	105.45	104.45	106.35	106.65	105.92	105.39	107.59	105.96	104.64	105.46	106.39	105.6	107.34	105.91	105.88	105.46	105.36	105.23	106.38	106.48	105.08	104	105.66	104.53	106.4	105.6	104.79	107.26	105.48	106.03	106.27	105.23	105.4	104.76	106.09	106.06	105.76	103.34	105.19	104.13	104.49	105.53	103.6	106.86	105.14	106.1	104.72
107.01	106.31	106.05	104.38	104.28	105.22	105.87	106.09	105.18	105.47	106.26	105.01	104.15	104.54	106.7	105.26	105.86	105.09	104.95	106.44	104.24	106.04	106.07	106.14	107.06	105.68	104.59	106.3	104.83	107.03	105.75	105.44	106.39	104.7	105.07	104.7	106.41	103.69	105.33	105.16	105.76	104.96	107.19	106.42	105.64	103.94	106.58	106.11	102.73	106.55
104.41	103.35	104.88	104.26	103.95	105.47	103.37	105.86	105.06	103.38	105.95	103.3	105.59	103.7	104.34	103.89	104.88	105.1	106.69	103.76	103.87	103.67	104.73	103.67	104.81	103.34	103.84	104.68	103.88	104.63	105.2	104.38	104.43	104.51	104.89	104.94	103.76	102.54	103.38	103.52	103.65	104.14	105.78	104.22	103.22	105.3	103.23	101.81	105.28	102.95
103.82	104.36	104.91	104.03	104.69	104.44	105.05	104.46	105.34	104.05	105.29	103.9	104.31	103.78	103.81	105.5	104.74	106.91	105.56	103.91	105.82	105	104.84	103.82	104.98	104.7	103.91	104.88	105.98	104.21	104.05	103.18	104.06	104.59	103.94	105.32	104.7	103.63	105.04	103.03	103.74	104.56	104.82	104.78	103.33	102.44	105.26	104.7	102.38	104.66
117	117.71	117.01	117.23	117.29	118.71	118.44	116.59	117.36	118.1	117.19	118.01	116.44	119.81	117.14	116.59	117.72	116.01	117.13	117.39	117.46	117.97	118.56	116.24	119.46	116.53	117.75	116.49	116.66	116.82	116.54	117.42	116.29	117.47	116.99	116.97	117.9	118	117.84	117.69	116.61	115.79	118.62	116.52	116.58	115.72	118.58	116.31	117.34	117.72
99.738	101.31	99.466	101.12	101.78	102.22	99.407	101.18	100.33	100.97	101.45	101.3	99.952	100.1	100.32	100.74	100.91	101.99	100.06	100.2	101.06	100.68	101.29	99.283	101.06	101.59	99.86	100.02	100.82	100.09	100.35	100.45	100.73	100.78	100.04	100.55	101.45	100.22	99.511	101.21	101.4	102.04	100.89	100.28	101.07	99.813	100.35	101.25	100.33	101.83
113.35	113.93	113	114.03	112.78	112.7	111.97	112.43	111.36	112.33	112.68	112.71	112.46	112.47	113.85	113.5	111.7	111.78	112.61	113.74	113.32	114.13	112.82	111.86	113.17	112.36	112.16	112.83	112.99	112.38	113.7	112.29	112.34	111.94	113.61	112.15	113.84	112.78	112.08	114.19	111.15	112.36	111.88	112.87	113.65	112.39	113.05	112.05	114.03	112.19
111.54	112.08	110.72	111.65	111.21	110.86	111.68	111.58	111.03	111.73	110.67	111.72	109.62	112.6	113.03	112.36	111.96	109.84	109.08	111.02	112.34	110.6	109.11	111.46	110.84	113.29	110.35	111.13	112.81	111.31	109.66	110.92	111.05	110.37	110.92	111.48	111.38	112.82	110.14	111.17	111.94	111.52	111.49	112.07	111.1	110.96	112.13	112.37	112.48	111.91
104.83	104.38	105.19	106.43	104.91	105.69	106.49	105.87	103.15	103.81	105.72	106.41	104.43	104.94	104.83	104.89	104.93	106.98	106.54	106.93	104.41	106.55	104.37	104.55	106.78	105.26	105.37	105.39	105.88	105.45	105.83	104.36	106.17	107.7	104.41	106.48	104.56	104.97	105.56	105.73	105.84	107.53	105.22	106.14	105.02	107.54	108.36	104.64	105.93	105.74
108.7	107.42	107.8	107.25	107.05	108.4	107.27	106.92	106.2	108.59	106.63	108.32	107.86	106.94	107.34	107.32	106.62	106.29	108.06	106.11	107.34	106.38	107.8	106.86	106.79	108.16	106.77	106.72	108.24	106.95	107.15	108.06	108.1	107.03	107.19	106.76	108.8	106.85	106.4	107.09	107.77	107.11	106.6	106.04	109.33	107.05	108.1	107.33	106.75	107.16
115.79	114.97	115.35	115.17	117.01	117.49	115.31	116.67	116.12	117.37	116.57	116.22	117.09	115.84	116.41	116.79	116.38	115.55	116.72	116.67	115.66	115.53	116.84	116.53	116.02	115.99	116.7	117.31	115.35	116.71	116.79	116.78	115.59	115.5	114.51	115.52	117.33	118.02	116.73	117.38	116.54	114.51	117.04	115.24	117.27	117.11	116.47	116	115.98	115.65
100.69	99.049	98.468	98.577	101.24	100.18	99.321	99.421	98.713	100.25	98.727	101.01	99.83	99.326	100.49	99.78	99.262	100.58	100.05	100.94	99.492	100.35	97.684	99.411	99.326	98.951	101.14	100.48	100.32	99.916	99.39	98.634	98.932	98.513	98.497	98.393	99.082	100.13	100.45	99.949	99.759	99.729	99.489	100.59	98.726	99.443	99.579	100.08	99.518	101.4
100.89	101.09	99.277	102.06	99.464	100.17	100.25	100.42	100.6	101.62	99.53	99.79	100.26	100.41	99.264	101.43	100.49	100.5	101.06	100.16	100.72	100.14	98.543	99.388	100.31	99.581	100.27	99.344	99.582	100.14	101.04	100.13	98.53	99.654	99.919	98.894	100.78	98.174	100.15	98.548	100.46	99.027	101.41	100.25	99.243	101.84	99.865	101.45	100.5	99.481
104.97	104.64	105.38	105.12	103.86	103.42	103.8	103.78	104.07	103.76	104.44	104.88	104.23	103.1	103.2	104.35	104.72	104.87	105.77	103.45	103.49	104.71	103.72	104.11	104.02	103.7	104.12	104.99	104.25	104.5	104.35	105.45	105.79	104.03	104.3	104.12	104.85	106.14	102.49	104.92	103.63	104.22	104.88	103.45	104.63	104.82	102.99	105.18	103.88	105.25
99.91	100.88	98.745	100.49	99.822	100.93	98.691	99.169	99.99	100.81	99.607	99.843	98.166	99.459	100.98	100.42	98.676	100.39	98.987	101.79	98.818	99.943	100.43	100.46	99.833	100.31	100.38	101.63	98.476	101.24	100.31	100.14	100.04	99.711	98.876	98.718	100.56	100.74	98.601	101.17	101.66	99.802	101.57	98.103	100.13	100.38	100.54	100.56	99.698	99.924
100.02	101.82	101.73	100.91	98.531	99.048	99.83	99.894	100.32	98.374	99.995	100.05	99.863	100.87	98.653	101.11	98.701	100.01	100.71	99.266	98.73	98.623	98.906	101.08	100.19	100.13	100.96	99.424	98.689	101	97.987	98.705	99.882	99.049	100.52	101.14	99.812	99.592	98.813	99.34	99.503	99.263	99.941	98.37	101.08	99.101	101.03	99.061	99.535	99.566
107.28	106.01	105.52	105.74	106.45	106.05	105.87	105.43	106.58	105.91	106.58	108.57	105.25	106.08	105.09	107.87	107.26	105.93	106.4	105.74	106.74	106.23	106.86	106.13	106.93	105.58	106.44	107	106.61	106.2	106.68	107.22	105.28	107.39	105.86	106.6	106.63	106.13	107.88	105.6	107.57	106.97	107.4	106.63	104.93	105.55	106.68	107.71	105.34	104.57
98.874	98.421	101.11	100.28	98.903	101.77	100.52	101.05	100.11	98.511	99.759	101.38	101	101.85	98.446	100.71	99.127	100.58	100.44	100.77	99.667	100.63	100.75	100.43	99.936	98.833	100.21	99.727	99.88	98.689	98.719	100.62	98.856	100.74	101.62	100.1	100.67	100.44	99.845	100.64	100.26	100.99	99.784	100.51	100.34	100.78	100.19	100.41	100.57	100.39
101.71	100.28	99.299	99.224	100.12	101.38	100.08	101.18	101.66	99.357	100.65	100.89	100.18	99.941	100.11	101.23	100.89	100.93	100.84	99.686	100.57	100.71	101.67	102.1	101.32	100.05	100.71	99.414	100.2	99.818	99.482	101.86	99.474	100.4	100.07	100.42	101.11	99.984	100.79	100.47	101.16	100.07	101.79	101.82	101.06	100.54	101.77	100.83	100.49	100.8
118.39	117.44	117.45	118.45	118.3	117.19	116.3	115.8	116.69	117.4	116.18	116.5	118.78	117.06	117.25	116.16	116.98	116.44	117.32	117.54	117.62	116.81	117.34	118.08	117.62	117.15	118.26	120.17	117.79	115.54	116.15	118.75	118.73	117.47	118.24	118.98	118.7	116.16	118.09	119.24	118.54	116.97	116.63	118.76	117.67	116.98	118.17	117.62	117.69	116.84
104.99	107.59	106.33	105.16	105.78	107.13	105.7	106.2	106.63	106.06	106.32	105.22	107.4	105.99	106.19	103.48	106.59	107.49	105.73	106.65	105.45	106.06	106.42	106.27	106.69	107.14	105.77	108	106.89	106.65	105.15	106.57	107.09	108.91	104.35	105.76	106.28	105.26	106.01	105.62	106.22	105.63	105.32	104.82	106.67	106.78	107.26	105.48	106.2	106.88
103.92	103.17	105.07	103.84	103.85	104.26	103.58	104.45	104.08	105.13	104.27	102.69	106.9	103.99	105.63	103.93	104.37	103.65	103.4	104.54	101.91	103.53	105.11	103.99	105.85	104.84	103.61	103.88	104.11	104.31	103.36	103.3	105	103.95	104.56	105.75	103.91	104.63	103.01	103.97	104.39	103.2	105.25	102.64	103.9	102.3	104.14	104.52	105.04	104.61
106.94	105.25	106.37	108.51	106.72	105.96	105.95	105.36	106.47	105.72	106.91	106.35	107.64	105.83	106.16	108.28	105.57	106.59	106.03	105.7	106.69	106.16	104.9	107.73	106.45	105.35	107.28	106.77	106.92	105.22	106.7	106.29	106.05	106.7	107.63	104.88	105.79	105.58	104.9	105.83	106.33	105.81	104.79	106.77	105.55	105.27	106.48	106.01	105.1	106.05
107.23	105.45	106.12	105.95	105.89	105.39	105.72	107	106.12	107.03	106.45	105.03	106.29	107.21	106.41	105.49	107.57	106.66	107.69	107.35	105.73	105.86	105.43	105.2	107.18	106.94	105.17	106.07	106.64	106.9	105.79	107	108.03	105.54	106.48	106.6	105.22	105.96	104.59	106.65	107.2	105.46	106.84	107.08	107.2	105.76	105.3	105.71	105.94	104.34
103.47	103.93	103.78	103.99	102.82	104.72	103.64	103.91	105.29	103.1	103.42	104.06	104.27	105.37	105.62	102.87	104.48	103.32	103.68	105.09	105.23	104.84	104.19	104.5	105.28	104.39	103.37	103.91	105.43	104.92	103.86	104.22	104.45	104.91	103.27	104.42	104.58	104.19	104.89	103.79	105.02	103.22	103.47	103.55	104.62	104.24	103.75	105.94	104.45	102.64
104.24	105.22	105.38	104.87	104.25	106.21	104.41	105.34	104.38	104.23	105.43	104.85	105.63	105.86	104.4	106.96	104.03	105.11	104.91	106.22	104.98	105.13	104.83	103.83	106.06	104.74	105.45	105.55	105.74	105.22	104.52	105.75	104.06	103.94	102.9	105.86	105.14	105.14	105.13	105.97	105.56	105.85	103.23	104.84	105.11	106.75	105.52	104.53	103.71	104.02
111.44	112.28	113.07	112.54	114.22	112.11	111.79	111.56	112.54	113.3	112	112.23	112.04	111.45	112.85	111.87	111.65	111.56	112.31	113.73	110.93	111.83	111.16	111.04	112.09	110.68	112.64	112.36	112.26	112.38	110.82	111.71	110.47	111.06	111.01	112.12	112.23	112.99	111.67	112.53	111.72	113.15	113.08	111.44	112.98	113.64	111.77	111.22	111.44	113
106.5	106.76	105.46	106.32	106.4	105.11	105.41	105.84	107.4	107.58	105.99	106.73	106.84	106.02	105.94	105.46	105.12	106.8	107.59	104.88	105.54	104.68	105.34	107.05	106.39	106.25	106.12	105.91	106.64	104.7	106.68	106.31	106.62	106.81	106.86	105.68	105.4	106.56	106.14	106.07	106.52	105.64	105.18	106.94	107.37	105.42	105.43	106.64	104.87	106.51
106.17	105.92	106.61	105.47	107.17	106.68	106.32	106.92	105.43	107.25	107.65	106.33	106.13	104.58	105.89	107.23	107.25	106.34	104.74	107.39	106.31	106.31	106.78	106.85	108.51	105.98	106.25	105.48	107.52	106.06	107.13	106.81	106.2	105.91	104.84	105.88	107.1	106.84	105.53	106.3	106.07	106.01	104.48	106.82	107.46	107.63	107.61	106.41	108.37	107.27
110.37	110.03	111.74	110.14	112.61	110.83	111.15	113.06	112.06	112.55	111	110.52	111.6	110.59	111.82	109.85	111.16	110.9	111.74	110.2	111.18	111.54	110.52	110.99	110.6	111.3	111.96	111.96	112.1	111.72	111.66	107.69	111.99	110.85	111.79	111.68	111.43	112.63	110.67	112.78	111.18	111.19	111.37	111.53	110.56	111.67	111.75	112.29	110.73	111.7
101.8	104.25	103.68	104.58	104.65	103.97	105.1	103.91	105.98	104.7	104.47	105.94	105.06	104.15	105.83	105.61	105.61	105.12	103.5	105.05	105	105.07	106.24	105.36	104.49	104.41	104.1	104.51	104.9	104.71	103.33	104.82	105.34	105.05	104.8	103.49	104.47	105.08	105.64	104.56	106.19	103.07	103.91	103.93	104.57	104.11	105.33	104.41	105.37	104.93
107.16	104.43	103.93	106.31	106.17	104.95	105.61	104.42	106.76	106.65	105.05	106.46	106.07	106.1	107.22	105.16	104.21	105.22	106.69	105.99	106.42	106.24	102.73	106.91	107.27	106.58	104.6	105.38	107.57	105.38	104.01	104.65	103.85	105.95	106.98	105.96	105.18	106.26	105.46	106.21	105.1	105.98	106.55	107.04	106.62	105.77	105.89	104.64	106.1	106.08
104.72	106.49	106.51	105.2	105.45	105.86	105.51	106.53	104.05	105.03	105.34	104.54	107.48	106.72	106	104.98	107.66	104.92	106.38	106.36	106.53	104.38	106.03	105.05	106.49	106.53	106.92	104.21	107.11	105.94	105.38	106.28	105.56	105.87	105.45	107.95	106.27	108.23	106.26	107.6	106.81	105.37	106.31	105.83	106.39	106.97	106.17	105.01	106.21	105.94
99.069	100.72	100.21	99.952	100.72	99.516	100.45	101.49	101.31	100.92	98.938	101.6	100.47	98.398	100.71	100.14	99.943	100.6	99.365	101.48	99.692	100.62	99.024	99.463	100.67	101.01	98.732	99.594	100.35	100.77	99.109	100.78	100.68	99.902	100.59	99.558	98.548	99.073	99.879	99.879	98.627	99.895	101.01	100.07	100.77	100.79	98.042	99.25	99.722	99.99
104.89	105.2	105.37	107.09	105.45	106.25	106.97	104.97	107.78	106.16	105.81	105.13	105.8	106.35	104.29	104.37	106.47	106.59	105.53	105.37	106.49	105.19	104.57	105.49	103.92	105.53	105.66	104.58	104.78	106.05	105.62	105.79	106.19	104.24	104.86	106.41	104.83	106.23	105.48	106.74	104.91	106.35	106.01	103.94	106.61	105.34	105.81	107	105.52	103.54
111.57	112.84	112.2	111.33	112.31	112.61	112.75	111.03	113.55	110.97	113.62	111.56	111.22	110.56	111.26	112.88	112.94	111.96	111.77	113.44	111.73	111.76	111.69	112.3	112.07	112.12	112.75	112.4	111.89	112.47	112.58	110.03	111.86	110.73	112.48	112.14	112.9	112.89	112.28	111.83	112.68	110.64	112.82	112.85	113.5	110.62	113.71	112.6	109.87	111.44
112.12	112.47	110.71	111.46	111.5	112.33	110.95	109.89	112.5	112.41	111.56	111.85	110.88	113.33	111.45	112.9	112.29	111.79	110.08	113.53	112.74	111.52	112.26	111.67	111.44	110.9	112.54	111.41	111.37	111.65	111.37	112.94	112.26	111.82	112.98	111.59	111.61	112.48	112.03	111.58	112.51	111.26	112.99	113.9	111.6	111.02	109.41	112.06	110.97	109.21
109.77	110.98	112.22	113.27	111.31	111.36	110.17	111.86	112.89	112.71	112	111.33	110.83	111.78	111.59	112.02	112.51	111.57	112.42	112.95	110.59	112.2	111.86	112.76	111.52	111.28	111.77	112.1	112.45	113.18	111.66	111.92	111.2	112.31	112.15	111.38	112.47	112.08	111.8	112.94	112.16	111.04	113.37	110.49	112.19	110.53	113.56	113.72	110.89	109.94
100.21	99.993	97.52	100.01	100.37	100.44	101.78	100.25	98.144	101.52	100.73	101.08	100.3	99.35	99.719	100.26	99.889	99.687	99.53	101.22	100.87	99.252	100.24	99.29	98.261	99.491	101.09	100.62	100.49	99.615	99.587	100.72	99.319	100.3	99.897	98.566	102.13	99.157	99.646	101.64	98.717	99.876	99.517	99.813	99.542	100.53	100.99	99.534	100.97	100.46
106.86	105.44	105.24	106.32	104.87	107.61	105.23	105.98	104.98	104.92	105.27	105.49	106.49	106.4	106.83	105.41	105.14	106.54	106.91	103.65	105.6	105.25	106.77	105.18	106.22	106	105.78	106.84	106.43	106.6	105.44	106.42	106.7	104.6	105.21	105.46	106.3	105.92	105.43	106.09	106.2	105.1	107.07	105.16	106.78	105.39	106.02	106.56	106.76	104.78
117.39	117.75	118.12	120.45	118.31	117.15	117.05	119.09	119	119.27	115.48	117.99	118.55	115.59	116.9	117.59	116.69	116.67	117.12	118.19	116.71	118.8	117.24	118.67	115.86	117.71	118.11	117.46	117.39	117.82	117.63	116.74	116.67	117.84	116.74	116.87	118.6	118.1	117.66	116.72	118.08	116.96	117.44	116.93	118.24	118.8	117.83	116.95	117.94	116.74
104.94	106.67	108.1	106.97	106.12	106.87	105.44	106.01	106.35	106.63	105.49	105.54	105.42	105.36	106.42	105.6	105.48	106.98	105.67	107.63	105.39	105.64	104.83	105.08	105.37	106.56	105.72	105.54	106.55	106.79	105.25	106.2	105.7	104.47	106.23	104.78	105.8	105.92	105.88	107.47	105.66	103.82	106.1	105.05	105.22	107.44	105.25	107.25	104.87	104.79
104.92	105.28	107.69	106.3	108.12	106.24	106.89	107.73	105.2	104.93	105.79	106	105.67	105.74	105.03	104.69	106.5	105.49	105.78	104.75	106.18	106.59	105.05	106.34	106.46	107.11	103.67	105.04	105.29	105.68	106.33	106.93	105.47	106.24	106.28	106.8	105.81	105.11	106.54	106.25	106.31	106.9	106.83	104.75	106.82	106.01	106.27	105.19	105.24	105.93
110.98	110.38	111.69	113.42	112.05	112.75	111.59	111.03	111.78	112.2	112.49	110.8	112.02	110.45	112.94	112.46	113.1	113.05	111.5	111.68	111.04	110.85	111.73	112.84	112.41	112.36	111.79	112.37	110.06	109.96	111.16	111.4	111.67	112.41	112.44	112.21	110.76	111.86	112.04	112.47	111.57	112.79	112.13	110.44	114.2	112.66	111.93	113.13	112.12	112.43
105.97	107.64	107.24	106.53	107.26	105.67	107.41	107.11	107.28	106.68	106.36	106.31	105.68	107.55	106.21	105.96	106.41	107.1	108.33	106.11	108.35	108.27	105.5	106.85	107.21	109.18	106.76	106.36	108.33	107.29	104.74	106.86	107.07	105.68	104.33	107.86	106.25	106.47	107	106.49	107.12	107.06	107.3	106.26	107.1	105.77	108.38	106.64	108.71	107.42
112.18	112.63	111.28	114.14	112.31	112.33	113.35	113.85	113.45	112.42	111.64	112.29	111.39	112.81	112.45	113.94	112.49	112.32	112.64	113.91	112.63	114.18	113.15	112.42	111.58	113.1	113.21	113.72	112.74	115.57	112.8	113.34	113.57	112.61	113.14	113.1	113.14	113.48	113.07	111.82	111	110.36	112.98	113.28	111.63	112.41	112.06	112.6	113.08	113
108.94	108.75	109.12	110.74	108.92	111	109.89	108.62	110.01	110.45	109.18	110.9	109.14	109.1	110.36	108.69	110.34	109.28	108.61	110.18	108.35	108.77	110.64	109.96	110.07	110.77	110.9	109.95	108.99	109.31	109.28	109.69	109.7	110.32	109.88	111.03	109.59	108.49	111.24	108.74	108.66	110.99	108.83	108.87	110.71	110.39	108.25	108.44	109.63	110.6
100.79	102.08	101.93	101.99	100.77	102.86	101.87	100.53	100.03	100.62	101.79	102.51	102.01	100.52	102.16	102.34	101.94	100.41	100.2	102.21	101.28	101.22	100.96	102.03	100.15	100.65	100.3	101.48	100.63	103.09	100.83	102.81	101.71	99.192	101.15	102.32	101.63	99.574	101.5	99.501	99.802	100.92	100	100.77	101.77	100.92	102.25	100.08	101.54	100.58
109.97	110.6	109.31	109.41	110.23	110.88	109.72	111.04	110.19	109.28	109.75	112.12	109.78	110.8	110.59	110.54	108.95	110.12	111.69	110.49	110.15	110.49	110.31	111.39	109.58	109.79	108.9	109.69	108.84	110.62	110.51	110.72	111.07	108.85	109.32	109.44	110.42	111.05	107.77	110.99	111.95	108.95	110.28	109.83	111.76	110.57	110.86	110.43	109.38	111.9
97.73	100.51	101.07	100.65	100.18	99.517	100.27	98.162	99.873	99.384	100.4	102.03	99.305	100.23	100.41	100.59	98.673	99.846	98.549	99.917	99.169	99.577	100.53	100.28	99.498	98.737	100.57	99.224	99.055	98.522	98.399	98.886	99.405	99.646	99.312	100.92	99.006	99.128	99.316	98.429	99.437	100	99.803	98.487	98.466	99.823	98.705	99.778	100.1	100.95
104.18	106.91	106.86	106.93	106.2	105.91	106.31	106.27	106.63	105.86	105.04	107.4	105.07	105.98	105.69	105.9	106.42	108.02	106.21	105.77	106.84	108.57	107.56	105.96	106.52	106.92	107.17	105.85	106.92	108.27	106.41	107.13	106.97	107.7	106.01	107.04	105.96	106.99	105.34	105.8	106.12	106.17	105.5	105.51	107.45	105.69	106.36	106.42	105.72	106.16
106.26	106.82	105.9	107.34	107.06	106.86	107.26	105.88	105.61	106.81	106.25	105.98	104.77	104.74	106.49	104.95	104.74	105.69	105.26	106.41	105.58	107.24	103.88	106.55	107.11	105.08	105.37	107.16	105.24	106.01	106.2	106.09	104.95	104.62	105.8	106.18	106.05	106.46	106.23	104.74	104.82	106.41	106.89	105.97	105.81	105.66	106.24	105.78	106.28	105.02
104.63	105.38	105.47	107.38	105.21	105.73	104.6	105.39	105.3	105.38	106.04	107.5	107.09	106.67	105.99	106.8	106.8	105.97	104.71	106.41	105.86	106.33	105.51	105.7	105.81	107	106.14	105.36	105.59	105.88	105.16	105.65	104.47	108.13	105.94	105.55	104.85	105.99	105.85	106.28	106.13	106.24	104.12	106.63	106.58	106.09	106.18	106.48	105.44	104.86
107.23	105.27	106.91	105.23	105.17	105.27	106.85	104.96	104.79	105.51	105.76	106.49	106.91	106.38	105.06	105.63	106.21	105.34	106.71	105.75	105.89	107.71	106.83	106.84	104.95	106.4	105.79	108.04	106.81	105.68	106.73	106.34	106.09	106.23	104.5	105.49	105.88	107.21	105.49	105.31	105.43	105.45	106.24	105.27	106.8	107.15	106.46	104.57	105.42	106.02
116.38	116.09	116.41	115.71	116.37	114.83	118.58	115.81	116.05	116	116.33	116.23	117.11	117.16	116.84	115.5	117.72	115.12	117.35	115.79	116.9	114.76	117.1	116.86	116.17	115.3	115.36	117.2	114.73	117.51	115.33	116.19	116.68	115.54	116.67	114.96	115.96	115.87	115.22	116.93	115.75	115.89	115.4	115.78	115.05	117.37	116.39	115.87	116.27	116.55
113	114.23	112.3	112.65	113.82	112.55	112.89	112.79	112.84	113.27	111.68	114.81	112.57	112.58	112.36	114.31	111.48	111.8	113.91	112.24	113.32	113.88	111.38	113.83	113	112.46	112.45	113.22	112.03	112.17	112.26	111.32	112.88	112.6	112.76	112.79	112.63	111.72	113.37	112.93	113.46	112.57	114.73	111.59	111.22	112.32	112.7	114.1	112.66	112.65
102.95	105.67	104.54	103.49	105.04	104.19	103.79	104.55	103.75	105.57	106.06	105.46	104.12	104.34	106.37	104.81	105.3	103.68	104.97	103.84	105.69	103.45	105.56	103.57	107.04	104.57	104.79	103.38	103.7	103.49	105.55	104.64	104.17	104.56	105.92	104.91	105	103.6	104.6	104.04	103.36	104.26	103.67	105.88	104.8	104.65	105.76	105.81	104.59	104.55
105.08	105.38	103.65	105.42	105.97	104.97	105.35	105.87	104.3	106.05	106.31	105.72	104.29	106.11	105.86	106.68	105.15	104.84	106.47	105.16	104.52	104.95	104.81	105.09	104.98	104.55	104.64	106.6	105.99	105.06	104.33	105.07	105.05	104.96	104.93	105.17	106.57	103.92	103.25	106.91	104.2	105.51	104.69	104.44	105.89	105.33	105.88	106.31	105.42	105.88
101.17	100.04	101.03	101.5	101.83	101.88	100.6	100.05	100.93	102.26	101.17	100.2	101.16	102.62	101.01	100.97	102.81	100.95	99.885	100.9	102.3	100.5	98.969	101.2	101.33	102.15	101.61	101.62	100.48	100.33	101.07	101.22	101.44	101.09	99.961	100.31	100.32	99.278	102.26	101.38	101.57	100.32	100.42	99.623	100.58	100.95	99.679	102.31	102.1	101.74
106.9	107.03	106.57	106.51	106.99	106.01	106.63	106.09	106.86	107.01	106.12	107.52	105.86	105.99	106.83	107.05	106.59	106.39	106.03	106.85	108.06	106.38	107.2	106.11	106.15	105.89	106.23	107.12	107.03	105.43	108	105.83	106.8	105.33	107.12	107.93	106.8	107	104.88	104.61	105.58	106.73	107.13	106.14	108.63	107.44	104.88	106.28	105.83	104.92
106.44	106.07	107.1	106.92	106.4	106.42	106.6	106.07	105.65	105.07	107.63	108.69	106.64	106.41	104.74	104.08	107.18	105.64	106.12	106.79	105.4	105.77	104.02	104.06	104.47	106.66	106.76	105.64	106.31	105.3	107.5	105.18	105.85	107.03	106.08	106.87	106.82	105.58	106.01	106.52	105.43	105.82	106.09	105.72	105.39	105.4	106.47	105.08	106.8	105.8
107.19	106.31	105.25	107.49	107.23	106.92	105.87	105.95	105.85	105.37	107.23	106.79	106.24	107.03	106.17	107.11	106.04	107.61	106.48	106.22	105.72	105.18	107.3	105.39	106.5	106.69	106.97	107.47	106.12	106.59	105.05	106.7	107.32	107.69	106.38	107.72	107.28	106.14	106.12	107.55	106.59	106.31	104.19	105.59	106.62	106.76	106.14	107.7	106.44	107.27
105.42	105.18	105.2	105.68	105.21	107.67	105.35	105.31	106.52	103.55	105.15	105.2	105.06	106.84	105.85	106.69	105.83	105.12	105.62	104.97	106.61	104.97	103.38	106.43	105.02	106.1	104.18	105.59	105.71	104.58	104.72	104.63	106.84	106.79	104.82	105.35	103.8	105.34	105.25	105.45	105.6	105.23	105.07	105.81	105.83	105.13	104.96	105.43	103.98	105.71
111.43	111.83	111.76	112.47	111.04	113.47	111.7	112.92	112.13	110.92	112.72	112.62	111.55	112.03	112.84	111.07	111.94	112.08	111.4	112.39	110.56	112.3	111.18	112.4	111.67	112.09	113.14	112.26	111.38	112.63	111.56	112.55	109.61	111.06	112.73	111.52	112.35	111.21	112.1	112.03	112.23	113.29	112.77	111.53	112.66	112.74	110.82	110.1	110.93	111.93
100.83	97.836	100.63	100.14	100.4	101.11	99.419	98.066	97.729	99.107	99.21	100.55	99.984	98.96	97.907	99.429	99.999	101.03	99.492	99.826	98.59	99.944	99.679	100.14	100.04	100.95	100.21	99.28	99.348	99.09	99.29	101.03	99.883	99.477	99.693	101.63	100.91	100.26	101.55	99.956	102.26	98.058	98.042	101.1	97.849	99.511	100.36	98.617	99.961	99.673
104.99	106.59	107.44	105.46	105.92	105.41	104.65	105.36	105.96	106.05	104.89	105.83	104.63	105.38	105.82	103.84	105.54	105.8	104.68	106.59	105.05	105	104.75	105.69	105.36	106.53	104.91	106.85	104.89	105.29	106.34	106.78	105.11	106.06	106.35	105.69	105.04	105.2	105.02	105.76	106.43	104.02	105.33	104.85	105.88	105.79	106.22	106.09	103.85	105.9
107.57	106.37	106.11	106.28	106.35	106.58	106.1	106.85	108.08	108.27	106.21	108.5	108.3	107.54	107.19	107.93	106.76	106.13	104.92	107.06	107.47	107.39	107.62	104.71	104.43	106.34	106.65	106.38	107.9	107.82	106.28	107.68	107.69	106.85	105.8	106.58	105.64	107.33	107.13	106.06	105.91	105.05	106.52	106.99	106.98	105.73	107.54	106.4	107.14	105.75
107.49	104.53	104.82	105.98	107.13	106.4	107.32	105.43	106.28	107.54	106.23	106.61	105.29	106.11	105.42	106.96	108.33	106.86	104.69	106.36	105.6	106.66	105.27	106.41	107.55	104.78	105.96	105.62	105.27	106.22	105.22	105.4	105.92	106.21	105.01	104.87	106.21	105.58	106.1	106.72	106.7	106.67	106.67	106.73	105.94	106.82	106.09	106.16	105.81	105.91
104.72	105.82	106.18	106.14	105.61	106.66	105.73	105.94	106.1	105.17	104.55	105.2	107.48	105.65	107	106.37	105.6	105.96	107.02	105.17	105.59	105.79	106.33	106.46	105.11	105.31	106.18	106.01	106.78	105.8	105.88	107.29	105.54	105.1	106.85	106.85	106.71	105.96	105.29	106.11	105.11	106.1	106.37	105.59	107.32	106.27	104.49	106.5	107.66	106.51
115.74	116.39	116.8	116.41	114.09	115.41	115.24	114.69	116	115.84	115.8	114.24	116.57	116.4	114.98	114.73	115.26	116.49	118.2	116.45	117.16	116.22	116.02	117.96	116.39	116.19	115.58	114.33	116.14	116.22	116.11	114.01	115.8	115.05	116.2	115.72	116.19	115.62	117.68	117.38	116.83	115.25	117.71	115.05	115.94	116.25	115.05	115.52	114.29	115.17
112.55	111.93	112.25	112.31	112.57	111.68	110.48	110.37	111.74	112.39	112.11	112.35	112.86	110.83	111.98	113.57	112.22	111.81	112.3	113.02	111.08	111.21	112.66	111.42	112.68	112.49	110.65	111.73	111.5	112.12	112.99	111.43	111.8	111.71	112.04	110.25	112.68	111.1	112.79	111.52	109.58	111.76	109.5	111.85	110.64	112.32	110.42	110.68	112.49	111.54
105.59	105.96	106.63	107.08	106.58	106.23	106.4	107.65	106.41	103.15	105.9	107.57	105.01	106.76	106.42	106.32	106.29	107.15	106.21	106.55	105.93	105.04	105.37	106.43	107.44	106.93	106.31	105.1	105.09	106.35	106.06	105.96	107.07	105.71	107.53	104.68	106.98	104.82	105.92	107.61	106.34	107.05	106.66	106.94	106.68	106.01	103.79	106.35	106.91	105.91
104.57	106.92	106.55	105.72	106.49	105.5	105.54	104.85	105.83	105.4	104.17	104.4	105.24	104.88	105.87	104.58	105.08	106.7	105.93	105.24	106.51	104.67	106.45	104.4	105.84	105.84	105.71	104.34	105.78	104.34	104.64	106.43	106.41	107.33	105.55	106.34	104.78	107.91	105.47	106.68	106.17	105.65	104.35	106.39	105.38	104.43	105.03	105.48	104.21	105.07
104.77	103.21	103.58	104.63	104.54	105.48	104.42	105.22	103.68	103.97	103.99	104.33	104.84	103.7	104.53	102.55	104.93	103.53	103.12	104.93	103.92	105.7	102.92	102.11	104.14	103.46	104.6	104.84	103.41	104.49	105.86	105.41	104.5	104.14	103.99	105.68	103.26	104.98	103.68	103.95	104.66	104.47	103	104.41	104.44	102.72	104.41	105.17	104.15	103.99
105.38	104.66	105.25	107.21	105.86	104.49	104.52	107.48	105.59	104.54	105.72	104.87	105.04	105	104.41	105.74	106.14	104.61	105.98	106.34	105.97	106.45	104.66	105.41	106.39	104.83	104.76	105.48	105.09	105.47	105	106.04	105.56	105.74	105.74	105.27	105.55	105.81	105.12	104.6	105.06	105.44	105.11	104.62	104.14	105.18	103.54	105.74	106.34	104.63
105.29	106.97	106.92	106.03	106.33	108.8	106.66	106.04	105.64	105.74	107.7	106.77	106.26	106.1	104.77	104.02	105.62	108.12	105.39	107.3	105.62	106.48	107.01	105.97	106.89	107.13	104.8	105.39	105.49	105.33	105.69	106.11	106.1	105.96	104.87	105.27	104.58	105.65	106.19	103.55	107.46	106.73	105.98	106.38	106.24	106.25	107.27	108.5	107.16	104.64
105.72	106.29	105.42	104.87	105.62	105.34	106.35	104.58	106.18	103.42	107.18	106.52	104.68	105.76	104.31	105.78	106.48	105.43	105.74	105.83	106.07	106	106.47	105.2	103.83	104.65	105.2	104.7	106.51	106.25	105.84	104.92	105.49	105.2	104.16	104.43	103	105.74	106.12	104.52	105.31	105.76	105.35	104.24	104.64	105.79	105.52	105.44	105.2	106.43
103.42	104.61	103.93	104.03	102.68	104.42	104.26	104.8	104.09	102.8	105.25	102.63	104.01	102.49	106.05	104.5	103.9	104.1	104.23	104.21	103.84	104.97	104.55	103.62	105.52	105.05	105.63	103.37	103.92	105	104.21	105.12	105.56	104.26	104.67	104.31	102.86	103.24	103.93	104.34	105.63	104.79	103.94	102.75	104.55	104.04	103.55	104.59	104.89	104.01
106.43	105.2	103.77	104.93	104.79	104.44	105.18	105.23	105.07	103.05	103.56	103.69	104.44	104.4	105.47	106.95	103.88	105.81	106.85	103.15	105.38	105.1	104.72	104.4	104.29	103.89	105.8	105.09	102.95	103.97	106.55	103.6	103.21	106.02	104.42	105.89	104.94	105.44	105.03	105.31	103.99	102.76	105.14	104.46	104.8	105.36	103.49	105.26	106.73	103.11
103.08	103.64	105.03	105.19	105.52	104.9	105.5	103.87	104.28	103.16	106.22	104.79	106.65	104.74	104.27	104.83	105.51	104.66	104.58	105.51	105.45	105.25	105.05	104.88	104.3	104.93	105.24	103.2	104.92	105.48	105.28	103.9	104.66	104.15	105.6	104.11	104.9	106.16	104.32	105.17	104.7	104.5	106.35	105.86	104.52	104.6	104.85	105.72	104.56	104.7
110.09	112.4	111.2	111.69	111.19	110.73	111.88	112.14	110.13	109.85	111.48	112.69	111.09	110.06	111.72	110.69	112.55	111.05	112.16	112.4	108.81	111.6	109.02	110.5	111.29	111.97	111.15	111.57	111.44	110.99	110.55	110.93	111.55	110.93	110.24	113.14	111.56	113.02	111.86	110.37	110.77	112.59	110.87	109.61	111	110.94	110.44	111.61	111.05	112.43
99.411	98.348	98.535	99.02	99.582	98.991	100.66	98.548	101.87	99.061	99.451	98.593	100.25	98.868	99.082	99.702	99.981	97.748	98.531	100.27	101.37	100.17	100.23	100.86	100.45	100.46	99.425	98.61	99.538	99.527	99.381	99.153	100.18	99.366	99.742	98.328	99.381	99.874	98.183	99.668	99.205	101.16	98.98	101.31	100.73	100.13	100.11	99.159	99.211	99.172
112.47	109.87	111.33	111.96	111.67	111.98	111.86	111.92	112.58	112.73	111.67	109.52	111.7	109.68	111.17	112.8	112.31	111.02	111.78	110.53	112.13	111.69	109.98	111.07	111.27	111.1	112.87	111.4	111.32	109.94	112.18	110.38	111.17	110.74	112.26	111.2	110.61	111.1	111.84	111.75	110.94	112.35	110.79	110.92	112.36	111.71	110.52	111.12	109.7	111.64
111.25	112.3	112.76	110.63	113.43	112.5	114.55	111.79	112.33	111.72	113.44	112.03	112.33	110.6	111.46	111.29	111.41	112.23	111.59	110.8	113.17	111.36	113.22	111.88	112.83	110.92	113.09	111.59	113.31	111.53	112.96	111.51	113.35	112.51	113.75	112.35	110.13	112.37	111.46	109.93	111.66	112.97	114.19	112.88	111.34	111.55	112.21	112.04	112.6	112.46
117.29	118.57	117.38	117.84	116.51	117.91	117.01	117.39	117.45	118.24	116.52	116.71	118.78	115.32	117.77	119.03	117.01	117.51	116.82	117.18	117.42	116.85	117.96	116.89	117.66	115.87	118.26	117.64	117.43	117.32	117.04	116.96	118.52	119.56	116.41	117.85	118.28	114.76	117.3	116.57	115.58	117.89	119.6	117.43	118.51	117	116.61	115.97	118.29	118.05
99.335	98.299	99.499	99.121	100.02	99.368	98.281	99.605	99.418	101.46	98.182	99.856	98.458	99.067	98.584	100.29	100.02	99.34	98.843	100.54	100.75	100.35	99.925	99.938	98.813	99.035	101.18	100.69	99.661	99.837	99.351	99.62	99.98	99.552	99.677	99.556	100.36	99.221	100.45	101.18	100.91	100.43	99.562	100.76	98.522	99.33	100.28	98.489	99.511	99.373
100.85	99.795	100.4	101.55	100.82	100.26	99.791	99.188	99.668	99.154	99.072	100.51	99.412	101	98.904	100.39	99.146	99.945	100.43	100.3	98.941	101.04	98.638	100.65	101.21	100.86	99.366	99.24	99.712	98.746	99.359	100.93	99.787	100.34	99.895	100.75	98.732	100.14	100.61	99.24	99.394	99.29	100.74	100.73	101.02	98.928	100.29	99.619	100.56	100.34
104.66	105.65	105.01	105.5	104.89	105.85	105.85	104.57	103.98	104.9	105.57	105.22	104.59	104.73	105.16	105.39	104.88	106.31	102.24	104.33	104.79	105.9	103.54	103.73	105.32	104.12	103.78	105.29	104.93	104.72	104.83	104.92	104.13	103.52	104.66	105.22	105.44	104.41	105.34	105.02	104.73	105.96	105.84	105.09	105.02	105.55	105.36	103.63	105.28	105.14
110.67	109.32	107.44	109	108.86	110.11	110.34	109.19	109.52	109.37	110.31	110.33	111.23	110.82	110.39	110.1	109.27	110.37	107.74	108.87	110.91	109.15	109.81	110.38	110.61	110.53	109.95	109.4	109.68	110.33	110.36	109.85	109.68	109.74	110.19	109.83	110.72	109.54	109.81	110.02	108.62	110.2	110.46	111.35	110.85	108.16	109.93	110.45	108.52	110.24
105.63	105.45	105.41	104.86	106.3	105.36	107.04	106.24	106.52	106.78	106.82	106.27	105.71	105.37	106.72	105.56	107.5	106.91	105.98	106.02	107.22	107.52	107.21	105.07	106.06	106.77	105.6	106.13	107.09	107.92	106.25	106.33	106.04	105.65	106.67	107.04	105.92	106.01	106.63	106.42	105.69	105.54	106.21	107.69	107.16	105.77	105.11	105.26	107.97	107.85
111.91	112.84	111.86	110.97	112.08	111.29	111.58	111.36	110.42	110.82	111.6	111.37	111.09	112.12	111.01	110.52	112.67	111.48	111.23	111.9	110.8	111.92	111.58	111.09	112.3	111.7	111.22	109.01	110.62	110.7	111.86	110.22	112.68	111.56	111.65	113.32	109.41	110.38	110.14	110.11	110.95	111.73	112.3	112.43	110.82	111.06	112.21	110.39	110.57	110.38
104.98	103.68	104.91	104.84	103.9	105.32	104.77	105.75	105.95	106.62	103.87	103.69	104.66	105.35	105.93	104.65	105.45	105.78	105.54	105	104.8	104.16	104.64	104.95	104.13	105.7	103.71	104.47	104.89	103.77	104.43	105.59	104.88	105.04	103.8	106.82	104.25	104.45	104.52	105.02	105.9	105.31	105.74	104.07	105.2	104.31	105.06	105.27	105.12	104.42
105.19	104.84	104.69	105.28	104.2	104.79	104	104.84	104.21	107.19	105.27	103.77	104.06	105.63	104.56	104.92	105.48	105.78	105.83	104.66	105.13	104.76	105.11	106.61	105.29	105.49	105.36	105.86	106.39	105.84	106.16	104.65	104.11	106.69	104.77	105.72	106.5	105.32	106.46	107.44	104.85	106.35	105.65	105.82	105.18	105.44	106.25	105.97	105.82	106.47
101.06	100.27	100.47	99.066	101.57	100.99	101.98	98.665	101.9	100.38	102.87	101.38	99.644	100.46	100.7	100.44	99.943	99.739	100.12	100.85	99.001	100.63	100.98	100.11	100.22	101.21	100.12	100.36	100.59	100.67	101.03	101.46	99.771	101.75	100.66	100.75	100.24	100.34	101.29	100.79	99.084	99.972	100.17	100.77	101.33	101.18	99.797	100.89	100.35	99.338
100.71	100.23	100.53	101.1	101.17	100.04	100.72	101.13	100.51	100.58	100.93	101.86	100.26	100.73	100.04	100.71	99.952	101.42	100.67	100.32	100.15	101.29	103.1	100.17	99.723	99.972	100.35	101.09	99.102	99.086	101.1	101.5	100.63	100.26	100.31	102.41	99.7	102.36	100.71	100.02	100.71	99.039	101.12	102.09	100.58	100.64	100.73	100.11	100.42	100.3
118.08	117.88	116.75	117.86	117.13	116.73	118.21	116.93	116.39	117.96	116.94	118.88	117.25	117.06	116.69	117.65	117.91	117.83	117.97	117.74	116.78	117.4	116.97	117.98	117.82	118.89	117.66	118.88	116.92	117.95	117.91	117.49	118.06	117.15	117.55	118.07	118.07	117.41	119.08	117.54	118.17	117.62	117.93	118.42	117.84	117.1	118.48	118.31	117.53	118.06
105.47	106.05	103.17	103.61	106.09	105.76	104.46	107.98	105.23	106.23	105.01	105.97	106.63	105.58	104.91	104.94	105.27	105.45	104.88	105.75	106.55	105.37	104.38	106.55	107.68	104.95	105.31	106.06	105.57	105.94	106.32	104.52	106.83	105.3	105	105.11	105.84	107.54	105.54	105.58	105.47	107.73	104.21	105.63	107.43	105.95	105.96	106.54	105.68	104.52
109.53	111.67	110.75	111.27	111.71	109.62	111.7	114.02	110.41	113.03	111.84	110.74	110.96	112.17	111.84	110.54	109.87	112.18	110.82	110.61	112.38	111.64	110.14	112.3	110.29	112.32	110.28	111.79	111.85	110.29	110.05	110.18	111.33	111.81	112.9	111.96	111.7	111.05	112.18	111.58	112.08	111.68	110.55	110.98	110.96	112.1	110.49	111.28	110.86	110.12
100.35	100.31	99.493	100.89	98.58	101.97	99.081	100.69	101.56	99.886	100.44	99.833	100.71	101.46	100.5	100.95	99.974	99.514	98.78	98.975	100.91	100.77	101.82	100.72	100.43	99.248	98.709	101.57	100.64	100.6	99.962	100.85	98.872	99.421	100.58	99.51	101.25	100.54	100.09	101.52	99.477	100.77	100.94	98.759	100.17	99.997	100.07	100.28	99.487	98.607
112.14	113.5	111.24	111.21	112.63	112.29	110.78	110.81	111.49	110.9	111.47	112.65	110.63	111.22	111.19	110.85	111.95	110.13	110.57	109.74	111.51	110.01	110.81	111.28	110.89	111.31	111.9	111.83	111.73	111.77	112.13	111.73	112.91	111.55	112.41	112.29	111.64	110.58	111.06	112.93	112.33	112.78	112.82	111.94	112.47	112.39	112.39	112.95	110.83	111.94
104.17	103.35	104.21	104.65	104.22	104.33	106.59	105.73	103.82	103.83	104.3	104.04	103.74	103.64	104.07	104.16	103.7	105.53	103.68	103.4	103.37	104.01	104.7	104.7	103.44	106.39	103.85	104.1	106.13	105.24	105.58	104.55	104.81	103.77	104.23	103.71	103.86	104.03	103.45	104.15	102.59	103.95	102.18	104.31	104.53	104.32	104.7	104.51	103.78	104.15
100.01	101.63	100.5	101.93	99.43	100.08	100.95	100.64	100.06	100.67	100.97	99.579	100.13	100.12	101.14	101.58	98.826	101.52	100.34	100.24	100.77	102.27	99.278	99.88	100.99	100.1	100.95	99.535	100.13	99.764	101.93	101.49	99.48	100.33	99.96	99.881	100.71	99.597	100.99	100.45	99.506	98.421	99.581	100.15	101.38	100.23	99.189	99.738	100.76	100.24
105.56	107.52	105.91	106.14	106.49	106.81	104.71	106.24	107	106.24	105.99	104.18	105.68	106.74	104.23	106.08	107.58	105.99	104.96	104.62	105.66	105.38	105.83	105.93	106.45	105.52	105.58	105.93	106.24	105.33	105.58	105.94	105.42	105.37	107.15	105.78	104.83	106.86	105.35	106.38	106.34	106.14	105.3	105.51	105.75	107.5	105.69	106.6	106.28	106.53
112.03	111.13	111.22	111.99	110.87	112.43	111.22	109.87	112.07	111.9	111.01	111.3	113.18	112.52	111.73	110.3	110.85	112.17	110.34	112.24	110.06	111.67	111.02	111.52	111.49	110.56	110.23	110.7	113.49	110.8	111.12	111.14	113.45	111.53	111.31	111.93	110.85	110.88	110.88	112.57	109.61	109.83	111.48	111.33	110.93	110.48	111.19	111.67	112.61	111.19
101.37	99.053	100.9	99.628	102.05	100.21	99.415	101.52	99.378	99.914	99.803	100.01	101.54	99.546	97.474	99.822	101.14	98.813	100.28	100.48	100.47	99.909	100.48	98.96	99.338	100.76	100.04	100.1	99.268	98.984	100.63	101.31	99.628	100.94	100.4	99.364	100.69	99.285	100.79	100.3	99.82	100.1	100.56	99.948	100.83	99.94	101.47	99.915	99.431	99.634
106.65	106.84	106.23	107.47	106.68	104.8	106.58	105.56	104.83	104.6	104.82	105.36	106.01	105.55	106.75	105.85	106.87	106.26	105.2	105.74	105.46	105.45	105.71	105.6	106.89	106.88	105.77	105.98	107.22	105.38	105.3	106.17	104.91	105.25	106.74	105.7	105.3	105.49	106.06	107.12	105.59	106.52	106.84	106.37	105.92	105.3	105.69	106.37	105.75	106.5
111.39	111.54	112.59	113.27	112.65	112.65	110.49	110.77	111.31	111.84	111.8	111.76	111.49	113.45	111.46	112.56	112.66	112.83	112.19	111.39	111.45	111.81	111.72	112.45	111.86	111.49	113.64	111.32	111.51	111.66	111.9	111.84	112.82	112.11	112.94	112.53	112.61	111.2	112.48	112.78	111.56	112.67	113.37	112.02	113.22	112.4	112.36	112.19	111.89	110.18
105.8	104.99	104.63	104.67	105.46	104.42	105.13	105.01	103.84	104.96	105.24	104.35	104.05	103.79	106.19	106.74	105.52	105.91	106.46	103.89	105.12	105.3	104.19	105.11	104.81	103.6	104.94	104.68	104.93	104.91	105.61	104.8	104.61	104.82	106.59	105.62	104.52	103.68	104.82	105.35	103.84	105.7	104.72	103.59	104.32	104.59	103.83	104.53	105.11	104.8
106.14	106.04	108.43	104.79	106.01	106.59	106.07	105.72	107.5	106.02	106.67	107.57	104.1	106.84	107.27	106.61	105.97	105.29	107.06	106.78	105.71	106.61	108.03	106.82	106.38	106.15	107.02	105.74	105.52	107.33	106.09	105.84	105.92	107.26	106.01	105.53	105.09	107.16	107.64	105.63	105.55	106.84	105.83	104.52	105.86	106.4	105.7	105.73	107.79	106.54
106.06	104.56	105.9	105.34	106.8	106.33	104.64	105.78	107.19	105.14	104.52	105.86	107.15	106.95	107.35	106.16	105.19	105.85	106.03	107.27	106.13	106.49	103.77	104.83	106.29	106.99	107.24	104.74	105.72	104.48	105.93	106.54	107.07	106.55	106.83	106.56	106.61	105.66	106.43	106.34	105.77	105.96	106.8	105.68	104.84	107.3	106.09	105.53	106.35	107.03
98.817	100.39	100.8	101.59	100.84	100.67	100.06	101.26	100.22	101.13	100.08	101.63	101.9	100.2	99.888	101.07	101.85	101.35	100.77	102.89	100.15	99.964	101.79	101.05	98.99	100.96	101.33	99.636	100.94	100.23	101.57	100.41	100.02	99.931	101.83	99.238	100.38	102.44	101.27	100.53	100.47	99.698	100.48	101.66	102.28	100.97	100.52	102.65	100.49	100.06
106.38	105.58	105.68	106.64	106.27	107.53	105.52	106.9	105.49	105.68	106.76	107.05	105.85	107.95	108.92	106.72	105.43	105.96	106.04	105.03	107.77	104.97	106.8	105.28	104.64	106.33	105.89	106.33	106.27	104.99	104.62	106.46	106.95	106.84	107.78	105.46	105.7	107	106.57	105.71	107.14	106.19	106.18	106.17	108.28	105.14	105.84	105.73	105.99	105.81
100.71	100.89	99.864	99.004	99.318	100.67	100.78	100.28	101.32	98.539	100.19	100.03	101.54	98.911	98.78	99.377	100.74	99.073	99.933	100.75	99.737	100.07	100.82	101.18	99.253	100.92	101.44	100.47	101.65	98.875	100.52	99.909	99.59	100.14	99.115	100.08	99.499	99.531	99.286	100.58	101.01	99.019	99.092	99.484	100.6	99.898	101	99.442	100.91	99.391
117.81	115.82	116.83	114.67	115.37	115.07	115.74	115.91	116.79	116.66	115.47	117.32	117.01	116.9	115.68	117.24	116.25	115.72	116.75	116.27	116.95	116.44	115.05	115.42	116.11	116.15	116.49	116.93	116.05	116.32	117.63	116.14	117.94	115.37	114.66	115.41	114.41	118.16	117.38	115.24	115.8	115.02	115.43	117.43	115.09	116.01	117.19	116.72	116.66	115.66
105.14	107.18	104.97	105.87	105.48	105.8	106.61	105.93	104.86	104.01	105.88	105.93	105.07	105.8	105.67	105.99	106.29	104.27	105.99	106.57	106.38	105.1	106.47	104.64	106.56	105.72	105.54	106	106.95	105.43	105.11	105.28	105.68	106.15	106.27	104.42	104.78	105.27	105.48	104.46	105.66	104.87	106.16	106.28	106.26	105.71	104.71	105.05	104.87	106.14
106.45	106.32	107.96	106.51	107.61	105.7	106.47	105.6	106.65	106.56	106.98	106.11	105.07	106.23	106.62	106.14	106.2	107.37	105.78	105.74	107.32	107.27	106.07	107.06	107.54	107.09	106.72	105.22	106.39	106.6	108.04	105.95	105.65	107.41	105.51	106.31	105.88	106.35	105.91	107	108.74	106.79	105.54	106.74	105.81	107.94	108.21	107.16	108.86	107.98
116.51	117.11	117.65	116.74	117.71	118.54	115.27	118.08	118.27	117.39	118.5	117.68	117.77	117.3	117.58	117.58	118.3	118.22	117.55	117.32	115.89	116.4	117.47	117.88	118.25	117.01	117.38	117.69	116.66	117.62	117.45	117.14	117.1	116.76	118.52	117.96	117.17	118.01	117.64	117.85	117.71	118.66	118.44	118.13	118.99	116.32	117.11	116.56	117.77	117.79
105.22	106.25	106.18	105.96	107.29	107.31	107.29	105.55	105.1	105.26	107	105.8	106.3	105.61	106.86	106.55	106.04	106.94	104.9	106.12	106.05	104.98	107.19	105.97	104.94	105.14	105.25	106.27	106.77	107.04	105.28	106.5	107.14	106.37	107.08	107.47	106.05	106.64	106.19	105.4	107.1	104.73	105.95	105.81	105.61	106.23	107.06	106.92	106.59	106.45
110.87	110.89	112.76	109.64	109.8	111.02	110.68	111.5	111.62	112.7	109.67	110.54	111.34	111.61	111.75	111.45	110.34	110.55	110.94	111.52	112.32	112.42	112.12	112.01	111.3	110.69	112.82	111.29	111.66	112.53	110.48	112.03	110.1	111.56	110.71	110.58	111.2	110.22	112.75	111.59	111.08	112.06	110.33	112.1	111.75	110.96	111.65	111.48	111.52	109.69
111.99	111.47	111.05	112.58	111.54	112.18	111.31	109.55	111.32	111.11	112.11	111.71	112.32	110.97	111.1	110.26	111.64	110.57	111.73	112.28	111.47	110.52	110.76	112.18	113.07	110.74	111.15	112.38	111.98	111.09	111.76	110.98	111.55	110.43	111.36	111.97	110.75	111.87	110.61	112.95	111.47	111.83	111.99	109.68	111.58	109.7	111.63	111.31	111.95	111.17
111.15	111.66	110.87	112.62	111.6	111.84	110.59	110.76	112.61	111.75	111.24	112.09	111.41	111.19	110.98	113.7	110.72	110.49	110.65	109.84	111.09	110.09	112.06	111.24	111.9	111.06	112.18	110.59	112.21	110.69	111.22	112.12	111	110.07	110.44	110.62	112.24	111.66	110.25	111.4	111.23	111.2	112.02	110.62	111.11	111.13	111.05	110.24	112.07	111.47
104.66	106.38	106.51	103.9	105.48	105.54	105.82	104.95	106.85	105.74	105.49	104.8	104.62	105.47	105.62	104.48	105.95	104.46	104.97	104.2	106.15	106.65	107.22	107.02	104.92	106.13	105.08	105.06	105.45	105.76	106.92	104.91	106.64	104.15	106.5	105.58	106.03	106.98	105.54	105.07	104.56	104.83	107.26	104.51	105.57	104.96	106.95	105.85	105.64	105.37
111.73	111.71	108.86	110.09	110.37	110.89	111.33	111.02	111.37	109.58	111.13	109.3	109.75	110.73	110.86	111.75	109.25	111.31	109.22	112.24	111.47	110.05	109.93	110.85	109.54	110.43	108.88	110.42	110.23	110.32	109.83	110.05	112.42	111.07	110.7	109.77	110.68	111.4	111.45	111.06	109.77	110.76	112.13	111.82	112.03	109.76	110.58	110.74	110.21	110.95
106.81	106.81	105.89	105.88	106.26	106.4	104.93	105	107.95	106.24	107.37	106.68	106.67	106	105.09	105.95	106.63	105.21	105.56	106.41	104.71	104.42	105.52	105.78	106.55	106.67	107.93	107.79	106.59	106.54	107.6	106.62	106.96	105.53	105.01	105.47	107.2	105.28	106.24	107.14	107.82	106.91	106.52	105.35	105.99	106.14	105.25	104.86	103.32	105.26
110.9	112.81	109.22	110.59	113.03	112.31	111.91	111.3	112.68	111.79	112.56	112.38	112.54	112.47	111.55	111.69	112.78	112.32	110.77	111.86	113.55	110.72	112.73	111.5	110.95	112.02	112.03	110.67	112.15	110.9	111.99	109.94	111.38	111.95	112.41	110.73	111.77	110.67	112.54	111.95	111.33	113.4	111.05	110.7	111.31	112.2	110.48	111.1	110.94	110.47
106.37	105.48	105.41	106.42	106.21	106.95	105.05	105.48	107.59	105.65	106.92	106.89	106.68	107.09	106.39	104.66	106.22	107.61	105.76	106.08	107.06	107.04	105.72	106.75	107.83	105.57	106.14	105.24	104.4	107.08	104.85	105.6	106.83	105.81	105.53	105.87	105.18	105.58	106.29	105.5	106.71	107.21	107.8	108.35	106.09	107.52	106.26	108.72	107.94	108.9
99.243	101.1	100.45	100.62	100.5	100.34	100.16	100.94	99.913	98.59	99.782	99.999	100.01	101.25	98.988	99.247	101.2	100.31	98.177	99.596	99.653	100.78	99.213	100.44	100.41	98.715	99.655	100.78	100.39	100.46	100.47	101.41	100.24	101.18	101.23	99.184	101.52	101.44	101.65	101.39	101.33	100.23	100.13	102.11	100.88	98.243	100.76	99.899	99.76	100.03
104.99	105.89	105.95	105.51	105.62	106.71	105.48	106.88	105.3	106.57	106.02	106.9	106.18	103.78	105.7	105.59	105.66	105.38	105.87	105.58	106.06	105.92	104.79	104.47	105.49	105.38	106.65	104.72	106.25	104.91	105.31	104.59	106.25	106.36	105.82	106.3	106	105.88	107.04	108.2	105.87	105.58	105.1	104.91	105.76	105.79	105.81	105.77	104.33	106.4
112.26	109.78	110.28	110.77	111.06	111.17	110.49	109.89	109.56	110.29	110.96	111.36	111.4	111.12	111.04	111.2	110.01	111.56	109.34	110.12	110.79	110.37	111.35	109.4	109.51	110.69	109.82	109.91	109.43	110.59	110.21	111.69	109.41	110.48	112.42	111.99	110.2	111.59	111.01	109.53	110.18	110.25	109.94	110.27	110.33	110.03	111.74	110.79	110.91	111.26
106.3	106.12	106.36	103.99	104.97	106.36	107.28	105.75	104.13	104.3	106.23	106.23	107.35	104.47	105.84	104.45	104.89	106.77	104.53	105.38	104.69	105.1	104.82	106.15	106.2	103.11	105.34	104.94	104.7	106.1	104.75	105.8	105.76	104.74	105.62	106.5	105.77	105.79	105.01	106.56	107.44	104.78	104.79	105.55	106.03	105.49	105.72	105.3	103.82	105.93
112.46	111.15	112.8	112.51	113.65	112.33	111.48	113.46	113.38	112.14	113.07	113.76	112.85	111.26	113.43	112.44	112.92	112.56	112.55	112.76	112.2	113.76	113.23	114.56	111.77	112.09	112.03	111.68	114.14	113.1	113.19	112.98	112.23	112.67	111.98	113.01	113.63	112.15	111.92	113.56	114.3	112.22	112.64	112.49	114.11	112.57	111.55	113.48	113.5	111.47
100.31	101.47	98.839	102.19	100.07	99.232	99.532	100.79	100.07	99.592	100.2	100.12	100.76	101.23	99.313	99.378	100.15	98.011	99.656	99.959	100.68	99.342	99.814	97.946	101.39	98.951	98.461	98.887	100.23	100.41	99.063	101.81	101.03	100.28	98.927	101.75	99.487	98.546	100.41	99.815	98.96	100.24	98.9	100.22	100.56	99.673	100.55	100.17	98.972	99.559
101.49	100.01	99.735	100.4	100.59	100.01	101.99	100.33	100.89	100.47	101.53	101.56	101.15	100.01	102.36	100.33	101.73	101.21	100.57	99.843	100.67	99.073	99.016	99.47	101.12	100.9	100.58	101.06	101.92	99.575	101.68	100.78	100.57	100.44	101.23	100.34	99.829	99.5	101.04	100.47	99.832	102.1	100.74	100.06	100.88	100.81	102.84	101.94	101.75	101
106.53	106.26	104.28	107.36	106.58	105.47	105.96	106.24	105.12	107.17	108.36	106.54	106.59	106.26	106.36	105.89	105.46	105.58	105.42	106.38	106.2	106.37	104.72	104.77	107.38	104.91	104.49	105.91	105.64	106.54	105.51	105.11	106.25	104.52	106.06	104.79	104.5	105.66	107.3	107.64	106.65	106.23	106.41	103.05	103.75	104.12	106.72	104.76	104.98	106.42
118.74	115.66	116.64	117.5	118.47	116.69	117.55	117.25	118.37	119.74	118.47	118.06	116.23	117.73	114.61	116.62	117.87	117.05	117.2	117.26	116.48	117.18	117.35	117.77	117.76	118.2	117.44	118.46	116.95	116.98	118.1	117.88	117.84	117.75	116.25	116.93	118.19	117.51	117.15	116.94	117.46	116.78	115.22	119.3	118.94	117.47	117.71	116.01	118.67	119.09
113.05	111.07	111.64	111.52	112.37	111.5	112.06	112.6	111.3	113.58	110.27	111.73	110.8	111.19	111.64	111.58	111.35	113.14	112.88	111.09	111.71	112.34	112.71	111.18	111.21	111.36	110.47	110.92	110.72	109.45	111.36	111.81	111.61	111.96	111.4	111.51	112.75	112.33	112.32	112.9	109.93	111.76	111.15	110.82	111.62	111.93	112.2	111.77	112.03	111.4
106.71	106.18	107.1	106.06	107.17	107.97	107.36	106.51	105.26	105.1	106.65	106.21	106.51	107.14	105.27	106.35	107.3	106.66	106.79	105.78	107.63	106.08	104.47	105.13	106.79	105.94	104.48	105.14	106.47	106.94	106.73	108.4	107.12	105.93	106.08	104.74	106.55	105.6	105.67	105.2	106.76	105.08	106.37	107.34	106.59	105.34	105.42	104.29	105.44	105.89
100.18	98.655	99.181	100.53	99.547	100.44	100.4	99.957	100.92	99.516	101.64	98.772	99.591	100.14	100.57	98.444	100.84	99.856	100.09	101.12	98.822	99.702	100.51	99.378	100.3	100.35	99.052	100.94	98.95	99.465	98.945	100.57	99.115	100.57	99.816	100.62	99.348	99.572	101.18	100.52	100.48	100.86	99.456	101.27	99.674	101.33	99.914	100.37	99.691	99.377
110.04	108.7	110.7	110.56	110.17	109.34	111.15	110.73	110.97	110.86	111	111.74	110.48	110.1	109.36	111.45	109.65	109.06	111.37	111.06	110.71	110.82	109.79	111.11	110.92	109.78	110.53	109.23	111.23	110.1	110.97	110.72	110.19	110.71	111.18	109.62	110.17	111.74	110.15	109.95	109.55	110.95	110.52	110.74	110.6	109.87	109.97	111.33	110.79	110.25
100.82	100.51	101.13	98.803	101.71	99.761	99.678	99.325	99.112	100.11	99.964	99.797	100.08	99.465	101.19	99.711	100.17	99.156	99.809	98.745	99.217	100.74	99.281	99.964	100.72	98.875	99.923	100.37	100.81	101.66	101.34	99.317	100.02	101.98	101.03	99.995	100.39	100.29	101.59	99.788	99.882	100.96	99.165	99.551	101.6	99.4	99.51	99.637	98.768	101.08
106.29	102.55	105.42	106.45	105.52	105.7	104.17	104.56	105.69	106.25	105.85	104.66	104.55	106.15	103.61	106.24	105.4	105.12	106.95	105.08	104	103.98	104.17	106.31	104.56	105.76	106.39	104.84	105.72	104.92	106.78	105.66	105.33	106.83	105.03	105.12	105.81	105.77	105.58	105.85	104.7	105.61	105.44	107.7	106.26	107.34	106.16	105.5	106.77	105.05
105.08	105.12	105.25	104.19	103.03	103.96	103.82	104.5	105.04	104.58	102.98	104.12	103.89	104.46	103.06	101.97	104.64	104.19	106.03	103.53	104.21	104.23	104.24	105.88	104.11	103.67	104.51	103.59	104.26	104.27	105.37	104.51	104.88	103.82	104.05	104.09	104.31	103.39	105.6	104.36	103.63	104.97	105.73	103.93	102.76	104.68	103.29	104.99	102.91	104.87
111.79	110.67	114.62	113.48	111.8	112.69	112.37	111.73	112.55	111.45	113.39	112.45	114.22	113.18	112.26	112.62	111.61	111.57	111.2	109.95	111.81	111.58	112.08	111.95	111.94	113.12	110.92	113.51	110.62	111.98	111.53	111.99	112.73	112.67	112.87	112.48	112.62	112.01	111.02	111.43	111.45	111.79	110.97	112.23	110.57	112.09	113.35	111.12	112.21	113.93
117.28	116.63	115.71	116.39	115.62	117.54	116.95	115.91	116.15	116.26	116.55	116.24	116.82	116.37	116.55	115.75	117.5	115.8	117.38	115.28	116.6	116.37	117.46	115.89	116.8	116.88	116.18	117.04	115.61	115.25	116.81	116.09	114.36	115.6	117.21	116.63	115.85	115.8	116.58	116.9	116.07	117.4	116.92	115.5	117.61	116.56	115.68	117.32	117.81	116.72
118.48	116.54	117.48	117.89	116.68	117.53	117.73	117.64	116.67	116.53	117.62	118	118.77	118.05	117.8	116.95	118.8	117.66	115.5	117.38	117.35	118.83	117.32	118.03	117.38	117.86	117.45	117.75	117.21	117.79	116.49	117.5	119.12	117.42	116.32	117.01	119.36	117.66	117.25	116.73	118.32	117.6	117.64	117.57	119.37	117.93	117.08	117.67	116.54	118.76
112.35	109.49	111.56	111	110.56	110.24	111.97	110.9	112.34	110.7	110.16	109.96	111.65	110.69	111.35	111.17	110.22	110.47	110.67	110.68	112.06	110.72	109.41	111.73	113.04	110.47	110.63	111.54	111.01	109.72	112.61	111.49	111.48	110.13	110.42	110.63	111.26	111.93	110.66	110.89	110.28	111.61	112.13	111.87	111.83	112.23	111.64	110.84	110.12	109.28
111.62	111.83	111.78	112.99	111.12	112	111.35	112.71	114.19	112.28	112.18	111.86	113.16	112.13	115.96	111.11	110.94	114.45	112.61	112.82	111.71	113.47	111.75	113.47	113.85	113.8	112.25	112.79	110.4	111.73	113.9	112.53	111.85	111.88	113.78	113.4	113.32	113.55	113.52	114.61	112.6	112.62	113.74	113.35	112.97	113.35	111.07	112.3	111.47	114.64
106.24	105.62	105.04	106	105.58	105.37	105.35	106.43	106.6	105.96	105.82	105.66	104.83	106.38	104.92	106.73	105.71	102.81	107.01	106.61	105.55	104.97	106.52	104.08	106.61	104.89	106.04	106.07	105.45	104.45	106.23	106.46	105.43	105.81	106.07	105.16	104.96	105.4	106.45	106.95	103.47	106.4	103.26	106.82	106.03	106.93	105.63	105.59	104.84	105.13
107.86	105.56	105.73	107.89	108.05	106.05	106.71	107.8	106.29	105.02	107.63	105.34	105.72	107.16	106.13	106.45	106.6	106.58	105.86	105.96	105.9	106.85	106.6	105.83	106.03	105.98	106.05	106.7	105.72	106.55	106.26	106.28	107.2	106.61	107.29	105.61	104.92	106.43	106.43	106.17	107.64	106.05	106.48	104.74	107.1	107.49	107.81	107.87	106.76	105.71
116.38	116.15	116.77	115.19	115.28	117.78	114.59	116.24	115.64	115.25	116.74	116.43	116.69	115.98	117.04	115.51	114.74	115.45	116.31	115.46	117.19	115.28	115.11	117.36	115.05	115.49	115.92	115.36	116.97	114.96	117.74	116.13	114.62	115.89	115.73	115.31	116.36	116.1	115.59	115.63	117.94	116.35	116.66	114.97	115.68	117.55	117.1	116.06	116.64	114.71
109.98	109.83	109.41	110.12	109.89	107.46	110.09	108.99	109.18	110.26	109.58	109.62	110.03	110.3	109.82	109.4	109.5	107.88	109.87	111.32	108.69	111.19	111.35	110.75	110.49	110.42	107.8	110.4	110.73	110.38	109.5	109.02	111.87	110.12	109.84	109.84	109.21	109.54	109.93	108.44	109.41	110	109.94	108.84	110.29	111.17	109.72	110.03	109.12	109.54
105.14	106.5	105.58	105.5	104.5	105.05	104.93	104.54	105.41	105.38	104.22	105.84	103.8	105.9	106.08	104.82	104.43	106.28	106.07	105.07	104.4	106.01	105.22	107.55	105.75	105.87	107.43	105.84	103.66	107.06	105.28	105.66	105.89	104.73	104.55	106.25	103.86	105.77	106.48	105.67	107.45	104.62	106.03	104.96	105.99	106.41	105.21	104.35	105.76	105.71
106.39	107.05	106.41	104.97	106.49	105.2	105.96	106.14	105.48	106.75	107.04	106.68	107.26	106.94	105.87	105.74	105.56	104.96	106.23	106.76	105.97	107.06	106.84	107.11	105.59	106.49	106.13	106.74	105.66	105.98	105.63	106.45	107.46	106.89	106.78	106.14	105.22	107.18	106.12	106.94	106.18	107.16	105.51	105.94	106.48	106.23	105.56	104.59	106.22	106.58
98.034	100.81	101.22	99.759	100.72	99.917	101.68	100.22	100.63	101.21	99.78	99.622	99.856	100.51	99.536	99.387	99.504	99.571	99.101	101.35	99.071	99.312	99.98	99.868	100.73	100.76	100.57	99.007	99.661	98.964	98.172	99.531	100.58	99.693	98.545	98.784	100.12	100.97	98.428	99.389	98.649	98.674	101.25	99.804	98.975	101.44	98.492	99.501	100.89	100.1
106.2	105.49	106.29	105.11	105.53	106.28	105.85	106.25	106.22	104.65	104.46	107.26	105.18	106.54	106.31	106.29	105.29	106.98	106.02	106.33	105.77	105.88	105.01	107.13	105.33	106.84	106.23	105.26	107.77	106.46	104.81	107.36	107.22	105.89	106.74	105.26	104.75	106.62	106.47	104.46	106.45	106.76	107.25	104.81	104.73	106.76	106.54	106.81	106.02	106.06
107.12	105.31	104.22	105.18	107.03	103.92	105.75	105.85	106.63	104.12	105.34	106.6	105.84	104.76	104.38	105.3	105.07	106.28	106.11	106.3	106.47	105.07	105.63	106.23	105.53	105.39	105.88	105.87	105.49	105.74	106.88	106.28	103.33	105.58	105.75	105.94	106.14	106.16	106.02	105.05	104.17	106.16	105.02	105.96	106	105.46	104.22	106.72	106.75	104.92
112.88	112.99	111.63	111.1	111.66	111.03	111.63	112.16	112.69	113.44	112	112.35	110.67	112.2	111.93	112.44	111.38	111.79	110.81	112.89	112.43	111.11	112.79	113.02	110.66	110.44	112.92	112.22	111.47	112.11	110.2	112.33	112.24	112.9	110.2	113.22	112.09	113.76	113.3	112.97	113.03	112.02	111.37	111.46	113.83	112.83	112.41	112.07	113.51	112.75
104.58	104.41	107.83	107.06	105.42	106.65	105.94	105.11	105.58	105.86	104.49	106.53	104.68	106.47	105.74	106.25	105.62	106.06	106.55	106.9	106.03	104.51	105.14	107.13	105.62	105.51	105.79	105.26	106.58	105.49	105.85	106.76	105.15	106.38	105.25	104.8	107.68	107.06	106.57	105.63	105.26	106.6	106.66	104.59	104.37	106.04	105.58	105.6	105.65	104.75
110.9	111.51	111.63	111.39	113.34	112.21	112.18	112.46	112.31	111.9	113.17	111.92	113.17	111.39	113.09	111.24	111.28	111.05	112.4	111.54	113.28	112.83	111.97	111.58	113.13	112.1	110.9	110.43	110.98	111.23	111.62	110.22	112.73	112.96	113.74	113.26	111.85	112.79	110.87	111.74	111.54	112.25	112.05	111.73	111.54	111.91	110.92	111.35	112.15	112.13
105.67	104.23	104.77	104.68	103.73	104.8	102.96	105.39	104.02	103.32	102.75	104.99	104.38	104.1	102.51	104.03	103.09	104.82	103.36	104.61	103.45	105.99	104.13	104.66	104.24	103.87	104.54	104.18	105.49	105.52	106.2	104.32	105.67	105.18	106.32	104.11	103.1	102.93	104.83	104.41	103.55	104.02	105.63	105.47	106.98	104.53	103.62	104.61	103.96	103.64
106.27	104.67	105.3	103.92	106.11	105.41	106.27	107.37	106.17	104.83	105.45	105.48	105.74	104.83	105.85	105.3	106.82	104.31	105.37	105.94	105.03	104.59	105.7	105.03	104.83	106.16	105.72	105.51	104.48	106.19	105.22	107.11	105.46	106.34	104.2	106.28	104.44	105.94	106.17	105.63	107.81	106.4	105.3	104.85	107.22	108.33	105	104.82	104.73	105.49
111.37	110.51	111.22	110.01	110.38	110.42	110.54	111.64	110.58	109.93	110.21	109.78	110.51	110.79	110.71	111.6	110.77	111.38	109.99	109.43	110.29	109.91	110.7	110.95	109.46	110.22	111.55	110.42	110	111.12	110.93	110.29	110.41	109.56	111.09	112.11	110.79	110.28	111.01	110.4	109.23	112.02	110.51	111.14	110.06	110.93	110.44	112.19	111.07	111.86
106.6	106.03	105.71	105.9	104.49	106.91	107.79	103.61	105.51	105.76	105.84	106.5	104.62	105.42	105.61	105.87	106.14	105.05	105.45	105.21	105.42	107.02	104.72	107.68	105.23	105.9	105.82	104.09	105.76	106.99	106.65	104.46	106.64	106.61	105.57	105.62	106.13	106.06	104.81	108.25	105.31	105.73	105.22	105.87	106.92	104.58	107.28	105.55	105.83	105.43
111.51	111.65	110.71	110.68	111.59	111.02	110.35	109.56	112.18	110.8	111.48	111.48	110.9	110.24	110.58	109.5	109.79	112.14	111.2	110.2	109.97	111.6	110.9	108.52	110.85	110.15	110.08	111.99	109.74	109.33	110.12	109.52	110.88	111.36	110.47	111.01	111.05	110.12	110.26	112.35	111.17	110.78	109.63	111.47	111.21	109.33	110.52	112.06	109.56	110.74
106.09	107.5	105.51	104.86	104.65	107.07	104.76	106.09	105.38	106.17	106.57	105.82	106.18	107.03	106.41	107.03	104.91	106.62	103.67	105.53	106.59	106.02	105.61	106.93	106.45	106.14	105.78	104.85	106.35	105.49	104.98	105.7	105.29	105.88	104.98	106.85	107.72	106.32	105.02	105.31	105.12	105.95	104.94	104.85	107.83	106.15	105.91	106.56	104.93	105.69
107.46	105.86	107.43	106.67	105.95	106.57	106.83	107.25	108.71	107.05	107.99	107.25	107.32	108.11	106.83	106.38	106.79	108.17	107.59	106.79	108.81	107.44	108.21	106.68	107.41	106.64	106.42	107.46	108.74	106.46	107.61	106.5	107.17	107.72	107.56	107.29	106.13	108.81	106.64	107.52	107.86	107.13	107.46	107.42	107.56	107.35	108.66	108.24	105.85	105.82
99.831	99.354	98.624	100.67	100.71	99.504	100.11	99.558	100.81	98.494	99.366	100.75	100.73	100.91	99.367	100.16	99.657	99.578	100.47	99.106	99.938	100.18	99.436	100.12	99.881	100.84	99.528	100.48	100.22	100.35	99.72	100.73	99.123	100.3	100.32	99.205	99.658	100.12	100.36	100.05	100.4	99.498	100.49	100.35	98.938	99.732	99.518	99.868	101.16	98.617
105.9	107.53	105.23	104.88	104.37	106.77	106.62	105.96	105.23	105.26	105.95	105.99	105.35	105.05	106.12	106.97	105.85	105.23	106.42	105.13	104.69	105.46	105.45	104.95	104.37	105.69	105.44	105.36	105.03	104.54	105.83	106.16	106.04	105.93	105.1	104.06	104.65	103.35	106.38	104.38	105.1	105.36	105.85	106.76	105.44	106.15	104.23	105.18	105.61	104.28
106.52	106.71	108.13	107.53	107.39	106.1	105.99	107.52	106.07	106.81	107.32	106.18	104.16	105.97	105.02	106.42	106.62	106.36	105.83	106.88	107.24	106.34	106.34	105.43	107.72	105.77	106.82	106.47	105.6	107.8	107.14	106.14	107.09	107.3	106.63	107.87	106.3	107.33	106.51	105.83	105.63	107.98	107.41	105.64	106.16	107.78	107.69	106.19	106.4	106.01
117.36	118.26	117.32	117.74	117.01	116.94	118.36	117.54	118.38	115.44	116.07	117.05	118.37	116.68	117.97	116.2	117.13	115.22	117.53	116.52	115.97	117.45	118.06	119.11	118.93	117.06	116.13	117.5	118.58	117.19	117.28	117.49	118	116.32	116.64	117.22	116.29	117.55	118.55	118.55	116.22	117.65	118.12	118.4	119.01	117.07	117.97	117.91	117.5	118.75
107.12	108.07	110.04	107.23	108.74	107.85	108.24	106.46	108.18	107.86	107.37	106.12	106.28	106.64	106.2	106.88	107.73	105.19	103.64	108.36	105.93	106.84	105.99	107.37	107.33	107.37	106.37	106.02	106.47	107.29	106.48	107.42	106.78	107.56	107.18	106.53	107.06	106.12	105.35	107	104.47	105.57	105.94	106.27	106.34	107.03	106.3	107.16	108.33	106.72
111.11	111.82	111.08	110.32	112.58	110.9	110.74	111.61	113.21	111.04	111.52	111.06	111.59	112.6	111.56	110.17	110.67	113.27	110.01	112.98	111.87	112.22	112.01	111.82	111.14	112.43	111.84	110.91	111.48	112.26	110.03	109.34	111.45	108.95	111.91	110.63	112.69	112.72	110.9	110.61	111.77	113.25	112.14	112.33	111.82	111.32	110.38	111.58	110.33	112.15
99.836	101.7	100.75	99.883	101.72	98.567	99.024	100.67	100.37	99.503	99.91	99.578	99.172	101.16	101.5	99.89	100.52	101.06	100.68	100.66	101.15	100.02	99.469	100.52	99.953	98.667	101.23	102.03	101.39	98.814	100.56	101.03	102.13	99.66	100.39	101.63	100.45	100.51	98.977	102.43	100.55	101.12	100.03	99.956	101.93	101.11	98.843	100.74	101.78	102.16
105.3	103.59	104.47	105.67	105.09	104.81	105.97	104.62	105.01	103.69	104.07	103.5	105.96	105.44	104.55	103.68	103.57	104.59	105.74	102.57	103.69	105.06	102.29	104.97	104.8	104.23	103.72	104.72	104.42	103.55	105.8	104.7	104	104.35	102.43	104.17	104.39	105	104.43	102.91	104.45	104.43	104.88	104.43	104.76	103.85	105.37	103.41	105.58	104.11
116.68	116.04	115.14	116.53	114.95	117.45	114.68	116.65	114.67	116.73	116.64	116.44	117.08	115.8	116.19	117.28	115.94	114.88	116.67	116.47	115.93	116.53	117.89	114.44	116.03	115.77	115.04	114.34	116.32	118.31	116.85	116.63	116.06	115.4	114.23	116.35	115.44	115.72	117.65	116.2	117.3	118.09	116.95	116.54	117.19	115.85	115.49	115.24	116.95	116.34
112.54	113.14	113.36	111.45	111.65	111	112.82	112.33	112.92	112	112	111.31	113.37	112.66	112.33	112.5	111.37	111.82	111.64	110.3	111.17	111.74	110.94	110.94	111.65	112.66	112.53	111.61	111.01	113.1	113.54	111.55	111.73	111.03	110.8	111.88	112.39	113.36	112.06	111.69	112.06	110.92	113.97	111.84	111.2	112.97	111.57	112.36	111.12	112.36
110.53	113.3	111.44	112.29	112.21	111.33	112.42	111.88	110.8	111.79	112.69	112.03	110.41	112.59	112.42	113.78	111.8	111.72	111.82	111.49	109.9	110.73	112.56	112.3	112.73	113.07	111.12	111.92	112.17	112.41	110.74	111.47	110.72	113.6	111.61	112.2	112.46	112.33	111.09	112.34	112.86	111.17	111.83	112.75	111.9	111.81	110.75	111.7	112.7	113.59
112.01	111.52	111.42	113.14	111.38	111.52	110.91	111.42	113.46	114.3	113.29	113.14	114.04	111.87	112.9	113.67	113.21	112.09	112.96	114.21	113.1	113.31	112.66	113.64	110.67	113.93	113.21	111.82	111.97	113.19	112.06	112.57	111.96	113.29	111.82	112.65	112.43	111.36	114.08	113.22	112.61	113.79	111.54	111.58	112.38	111.32	112.07	113.94	113.24	113.8
111.63	111.86	110.19	111	110.17	111.2	110.31	110.56	112.07	110.89	111.01	110.12	111.04	110.56	111.88	111.45	110.36	111.88	110.46	112.62	111	111.06	110.62	111.76	110.94	111.57	109.23	109.98	112.96	110.22	110.54	111.71	110.89	111.78	111.83	110.72	112.2	112.1	111.21	111.37	111.2	110.39	111.79	109.76	110.53	112.13	110.4	113.09	110.19	111.21
113.07	112.45	112.81	111.58	112.78	110.4	111.3	111.41	112.23	111.66	111.8	111.81	112.22	111.85	112.57	111.87	113.64	112.76	111.83	110.15	112.23	111.33	111.04	112.02	112.76	111.81	111.84	112.75	112.91	113.05	111.26	112.64	112.04	112.31	111.39	111.89	112.39	111.68	112.48	113.21	112.42	111.46	111.87	111.16	112.43	111.52	112.92	112.16	112.48	111.67
110.08	109.58	109.4	110.03	110.62	109.47	110.41	109.62	108.64	109.47	110.1	110.71	110.78	109.83	110.16	111.88	109.62	110.21	110.19	112.04	110.8	108.8	110.23	110.73	110.88	110.48	109.11	109.23	109.66	109.49	109.64	110.13	109.53	109.38	108.87	108.66	108.95	110.61	108.16	109.05	110.45	109.58	110.58	110.02	108.68	110.17	108.89	110.57	108.93	109.97
105.81	105.56	105.47	105.36	105.61	105.49	104.56	104.94	106.31	106.48	106.34	104.42	106.56	106.46	105.81	105.93	105.68	105.47	106.48	104.96	104.52	106.27	106.28	105.36	105.17	106.32	104.13	106.49	106.08	103.26	104.46	106.18	106.22	105.42	105.88	105.14	105.2	104.63	106.31	105.19	106.6	105.89	106.14	105.88	104.52	106.29	105.52	103.61	104.48	105.23
100.91	100.33	100.59	100.3	100.89	101.16	102.27	99.468	101.09	100.56	101.15	99.975	100.8	99.426	102.37	100.98	99.441	99.2	100.25	100.18	101.53	102.7	102.35	100.14	100.16	99.395	100.59	101.21	101.44	102.15	101.56	101.12	99.089	101.92	99.553	102	100.15	99.681	101.6	99.897	99.888	100.81	99.469	100.96	100.15	103.38	99.806	100.31	101.56	100.59
111.66	110.02	111.24	111.48	111.82	111.44	112.99	110.75	113.09	111.45	111.03	112.5	111.83	111.14	111.34	109.49	110.86	112.1	111.59	111.23	111.53	111.11	111.13	111.35	110.9	111.63	111.21	112.35	110.71	111.16	109.81	111.42	111.57	110.67	111.43	111.66	110.72	111.46	112.81	110.41	110.83	111.03	110	111.35	110.45	113.57	109.57	109.98	110.72	112
105.21	107.4	105.02	105.15	105.13	106.17	105.78	106.75	105.8	106.09	105.93	105.69	105.9	106.7	105.19	105.36	106.49	105.9	104.37	104.8	106.14	105.81	105.32	105.93	105.86	107.42	104.67	105.66	105.36	107.24	105.07	106.22	104.92	106.38	105.34	104.14	106.4	105.8	104.89	106.08	105.94	107.99	105.65	106.21	105.06	105.5	106.54	107.08	105.05	105.53
106.15	104.97	104.68	106.09	106.79	107.23	105.7	105.96	105.86	105.56	105.34	104.73	106.94	105.36	105.25	105.71	104.42	107.08	105.25	105.19	104.87	103.8	105.03	106.31	106.22	104.89	105.93	105.5	106.06	105.64	106.32	104.96	106.16	105.1	105.92	105.68	105.94	105.8	107.03	107.36	105.72	105.82	105.42	105.26	105.26	104.99	105.16	103.74	104.52	106.1
112.19	111.91	112.01	110.71	111.82	110.73	111.84	111.1	111.35	111.45	110.45	111.38	109.89	112.39	111	111.11	112.09	112.69	112.34	111.73	111	111.81	109.89	112.1	111.13	111.05	111.64	111	108.66	111.22	111.09	111.19	111.98	111.72	110.17	110.73	112.01	111.01	111.64	111.74	109.47	110.47	112.38	111.71	110.63	111.96	110.8	113.67	110.75	110.77
110.19	110.12	110.89	110.31	110.81	109.28	109.84	111.82	110.01	110.84	110.98	110.38	111.33	111.41	109.3	109.65	110.59	110.14	109.43	112.26	112.37	110.84	109.82	110.78	109.78	110.89	112.24	110.27	111.37	110.66	111.15	110.96	110.28	109.93	111.5	110.43	110.2	111.36	108.87	108.75	109.74	109.8	111.55	109.19	111.89	109.94	109	111.18	110.66	110.18
117.7	118.03	117.55	116.62	117.05	116.44	118.16	117.29	117.23	118.2	118.32	118.43	116.41	118.41	118.44	117	117.11	119.53	116.45	118.06	118.22	117.56	117.37	117.7	116.05	115.5	117.1	117.49	117.76	118.24	118.57	117.01	117.18	118.46	116.81	117.31	117.7	118.58	118.76	117.49	117.99	118.24	117.62	118.15	118.52	119.43	116.59	116.15	117.46	116.75
99.152	100.02	101.76	100.99	101	100.82	99.304	100.07	99.79	101.43	100.61	100.37	101.33	100.43	102.18	100.52	100.61	100.73	99.923	101.17	99.397	100.02	101.24	100.28	99.989	99.851	102.43	100.89	101.96	101.97	100.13	99.906	99.827	100.79	102.63	99.662	101.88	101.73	100.98	99.969	100.48	101.45	101.54	101.34	100.6	100.72	101.16	100.87	100.06	98.965
105.13	106.73	106	106.25	107.25	105.64	105.64	106.27	106.35	105.44	106.87	105.42	106.17	105.74	106.61	105.29	104.72	105.55	105.9	107.08	105.42	106.59	105.99	106.22	104.74	105.65	107.01	106.21	106.4	103.88	105.7	105.23	106.72	105.02	106.64	105.5	108.27	104.83	105.35	106	106.35	106.31	104.5	105.6	106.75	106.32	105.98	106.58	105.84	106.12
110.11	110.96	111.15	110.85	110.37	112.49	111.31	110.5	111.35	111.31	111.06	110.48	110.64	109.89	111.33	112.87	110.54	111.76	113.09	111.14	110.49	111.77	111.32	112.34	110.9	112.27	111.63	111.57	112.43	113.17	110.63	109.83	111.75	111.25	111.06	112.18	110.76	111.18	112.08	111.32	110.04	112.87	112.58	111.08	112.84	112.53	112.67	109.83	112.14	112.31
106.05	104.99	105.27	105.31	105.3	104.94	104.76	105.71	105.06	105.72	105.86	105.08	106.16	104.74	105.25	106.61	105.6	105.33	105.26	105.07	107.33	104.43	106.4	105.71	106.75	105.39	106.04	106.28	106.38	104.52	105.76	106.01	105.16	104.93	106.3	105.9	103.26	107.75	105.62	106.18	105.16	104.54	102.94	106.02	105.18	105.08	105.94	105.94	104.39	105.22
105.62	106.59	106.57	106.06	107.75	106.33	107.19	104.99	105.35	105.07	107.34	105.62	106.57	107.25	106.71	104.57	107.11	106.85	106.49	104.98	105.89	107.72	106.84	105.76	105.76	106.42	106.21	107.01	106.45	104.93	106.12	106.72	105.97	106.55	106.35	104.36	105.64	104.79	105.19	105.98	106.64	105.03	105.35	106.73	103.99	105.1	106.45	105.87	105.65	107.38
111.51	112.47	112.3	110.82	110.7	109.81	112.08	110.9	110.3	110.45	111.1	111.62	111.12	111.91	110.28	110.26	111.94	111.26	110.83	111.13	111.66	110.46	110.69	112.46	110.36	111.08	110.25	109.99	111.01	110.69	111.35	110.68	111.54	111.34	110.77	112.24	112.26	111.09	111.77	112.12	110.47	109.91	110.66	109.39	111.66	110.33	110.38	112.19	112.37	110.14
105.75	107.06	106.53	107.12	107	108.25	105.5	106.33	106.82	107.51	106.66	106.3	107.95	106.07	106.78	107.61	105.39	106.3	106.31	105.29	105.92	106.22	106.24	105.98	107.55	107.2	107.99	106.2	105.27	106.42	106.91	106.72	106.1	105.93	105.35	105.62	105.84	106.69	107.61	105.99	104.85	107.97	106.66	106.3	105.85	107.5	105.03	105.69	106.65	105.71
107.13	106.57	106.44	108.15	106.76	107.3	106.22	106.26	106.89	107.17	106.5	105.71	106.34	106.41	106.72	105.93	108.1	105.6	105.69	106.92	108.19	106.58	106.31	106.87	107.72	106.88	108.55	107.07	105.9	107.02	107.38	107.78	104.81	107.6	106.43	106.42	107.23	105.9	107.27	107.16	106.02	106.09	107.35	107.19	106.76	106.86	109.09	108.27	107.28	107.01
107.19	105	106.33	105.43	107.35	107.09	107.86	103.44	107.24	107.84	105.53	107.7	106.54	105.12	107.38	106.87	106.54	105.04	104.63	106.94	105.16	105.44	105.47	107.4	105.92	106.17	105.95	106.92	105.46	105.46	106.86	107.4	106.81	104.9	107.8	107.56	106.46	105.41	107.26	106.46	105.31	107.96	105.99	107.16	105.43	106.62	107.47	107.95	106.67	105.99
117.6	117.95	116.88	117.23	117.4	118.75	117.14	116.7	117.89	116.2	117.48	117.59	117.03	118.42	118.21	116.86	117.95	117.95	116.35	116.97	117.6	117.38	118.97	117.82	116.87	118.37	115.83	118.25	117.3	119.53	116.57	117.97	117.77	118.26	115.74	119.19	117.61	117.65	119.15	118.21	118.56	119.11	117.61	118	117.65	117.06	116.35	117.76	118.86	117.21
107.08	104.72	107.09	106.36	105.62	107.1	106.36	105.22	105.86	105.92	105.86	107.08	105.56	105.01	106.15	105.74	105.13	106.55	106.81	107.73	106.74	106.02	105.45	105.56	104.83	106.35	106.19	107.29	104.3	106.61	104.53	105.87	106.87	105.27	105.88	106.51	106.44	107.24	106.82	105.95	107.1	105.27	105.92	106.66	105.62	107.59	105.64	106.07	106.46	107.08
106.42	107.6	107.01	107.52	106.82	107.35	106.59	107.48	108.71	106.65	107.27	107.49	106.17	108.21	106.73	107.52	105.54	106.81	106.83	105.77	107.54	106.2	106.48	107.26	106.73	106.36	108.21	105.69	108.61	106.85	106.55	106.74	106.23	108.22	107.76	107.15	106.17	105.82	105.89	107.85	107.72	106.64	107.36	108.04	106.28	107.85	106.19	106.54	107.38	106.47
106.06	104.55	104.77	105.04	105	106.53	106.08	105.96	106.88	106.23	106.89	104.79	103.33	105.01	106.16	104.78	105.31	105.4	104.7	104.46	104.62	104.46	105.09	106.43	105.88	106.09	104.95	105.32	104.96	104.61	106.47	103.29	105.68	105.9	105.11	105.73	104.53	106.05	104.83	103.59	106.97	105.23	105.52	106.35	104.4	105.73	105.37	105.07	105.06	105.76
110.09	113.15	109.81	112	110.65	112.2	112.13	112.44	111.4	110.62	113.04	111.48	111.06	111.06	112.23	111.46	111.29	109.45	110.8	111.46	111.88	112.2	111.83	111.56	112.08	111.03	110.89	112.44	112.11	110.79	112.04	110.75	112.28	110.99	111.78	112.8	111.97	112.72	112.44	112.07	112.3	109.88	111.54	112.34	111.73	112.03	110.87	111.51	111.95	112.6
105.86	104.97	104.19	105.12	105.36	105.5	105.33	105.39	106.47	105.55	105.62	105.79	103.51	106.16	105.92	105.57	106.71	105.92	105.88	104.97	105.28	107.64	103.61	105.77	106.84	105.74	104.54	105.04	105.68	103.66	104.51	104.94	105.06	106.62	105.54	106.02	105.21	106.4	104.62	105.93	105.54	105.77	105.5	104.39	105.43	105.09	106.4	105.06	105.95	104.92
105.48	105.15	106.47	104.41	106.21	104.98	104.74	103.7	104.54	105.81	105.78	104.69	106.3	105.17	105.89	105.65	104.21	105.88	105.82	106.4	105.19	105.79	106.1	104.76	105.78	104.19	107.4	104.76	105.91	105.31	104.64	104.91	105.34	104.26	105.45	105.99	107.07	105.22	103.51	107.06	105.56	104.43	105.44	105.47	105.54	104.56	105.46	104.16	106.81	105.23
101.24	99.367	101.79	100.33	99.418	102.04	100.13	101	101.37	100.02	99.601	99.755	100.12	100.11	101.72	101.49	100.05	100.14	100.71	98.824	101.5	101.69	100.42	100.95	100.73	100.46	101.96	100.47	100.17	99.797	100.6	100.15	101.13	101.83	100.81	100.63	99.348	101.68	101.3	101.71	100.97	100.18	101.22	100.39	101.62	100.68	99.788	100.34	101.56	99.017
111.51	112.52	112.88	112.91	111.6	112.82	111.15	111.4	110.52	110.51	111.27	111.4	111.61	110.68	110.94	113.11	112.51	111.69	112.27	111.95	112.52	111.88	111.77	110.34	110.42	112.55	111.44	110.76	113.2	111.05	111.94	109.74	112.31	110.47	112.28	113.17	110.85	111.44	110.79	110.29	111.57	112.55	111.9	111.66	112.17	111.08	111.76	111.76	111.53	110.74
105.14	104.64	105.29	106.44	105.84	105.96	107.95	105.04	104.8	106.89	106.41	107.6	106.53	104.15	105.41	106.15	105.99	107.89	104.3	105.33	104.94	105.31	106.16	105.79	105.58	106.58	104.98	104.57	106.22	105.2	105.23	105.74	104.89	105.11	106.5	107.6	105.67	105.31	104.39	105.41	105.4	103.89	105.59	107.35	105.99	105.28	104.07	104.55	106.61	103.3
117.35	118.17	116.67	117.64	116.85	116.86	117.57	116.98	117.09	116.4	119.42	118.93	118.82	116.85	117.48	117.63	118.07	117.3	116.51	118.21	118.73	118.07	117.99	117.6	118.09	119.07	118.84	116.84	118.65	118.13	116.82	119.37	116.58	117.79	117.58	118.02	116.67	119.15	119.93	117.44	117.87	116.83	116.91	117.1	117.76	118.27	118.31	117.54	118.3	117.76
107.54	105.7	106.35	106.01	105.2	106.69	106.6	106.81	105.84	105.24	106.18	106.78	106.09	107.38	106.12	106.32	106.38	106.28	104.72	106.55	105.63	105.66	105.99	106.11	105.2	104.6	104.96	106.88	105.54	106.76	105.06	103.47	107.86	105.68	105.87	106.76	106.01	104.44	105.78	106.02	106.79	105.38	106.35	105.51	105.21	104.1	106.18	105.19	106.45	105.06
106.52	107.07	107.11	107.69	106.72	106.34	107.3	107.45	108.16	105.73	107.64	106.78	108.1	105.98	106.87	105.64	107.28	108.04	107.73	107.49	107.5	105.55	105.32	106.3	106.22	106.22	106.46	106.42	107.41	105.28	106.43	106.94	108.56	107.27	105.4	105.18	108.25	105.36	106.29	106.91	105.96	106.47	107.01	107.03	105.66	107.84	107.02	107.59	106.91	107.39
111.34	110.06	110.11	109.62	109.38	111.36	109.15	110.67	111.09	108.82	110.49	109.73	110.24	108.73	110.85	110.52	110.12	110.66	109.4	109.6	109.07	109.25	110.68	108.84	110.17	109.84	109.99	110.78	109.59	110.13	108.84	109	110.12	109.19	108.71	109.31	109.3	109.98	109.31	110.17	109.92	109.89	109.54	108.78	110.46	109.36	110.1	109.7	109.12	108.99
104.73	105.58	106.53	104.04	104.85	106.16	105.75	105.1	105.35	105.13	105.08	107.5	106.41	104.09	105.44	106.17	105.32	105.89	106.23	107.46	105.13	106.57	105.52	104.39	104.53	105.71	106.37	104.84	105.63	106.54	105.97	104.73	106.71	105.71	104.18	105.12	105.59	104.11	106.26	105.18	106.99	105.89	105.18	104.85	105.48	106.3	106.27	106.57	105.71	104.07
104.63	104.24	103.48	103.65	106.09	102.15	103.97	104.09	105.05	103.74	104.38	105.25	103.53	103.37	104.44	104.88	104.68	103.92	104.11	104.85	105.56	104.18	103.73	104.25	104.51	103.05	104.75	105.45	102.23	104.84	105.44	103.91	104.73	105.48	103.31	105.25	104.16	104.39	103.98	104.62	103.93	103.98	105.09	104.84	102.56	104.17	105.28	102.87	103.11	105.92
106.62	105.92	106.99	106.14	106.28	105.88	105.5	106.32	106.43	106.03	105.66	105.81	105.04	105.48	105.42	105.72	106.72	105.74	106.53	105.45	105.58	106.73	105.47	105.71	105.1	107.3	107.21	106.98	106.1	105.25	107.41	107.02	106.45	106.17	107.72	106.32	107.09	106.32	105.58	105.42	106.83	106.95	105.15	105.57	105.97	107.2	105.98	105.62	104.71	106.1
103.13	104.36	105.44	104.15	104.7	104.67	103.18	103.12	102.78	104.58	105.16	105.53	103.55	101.77	103.09	104.46	105.03	103.67	104.1	103.75	103.8	104.67	105.21	104.43	104.06	103.71	103.67	104.65	104.37	103.49	104.25	104.88	103.7	104.08	104.07	102.73	103.49	105.85	102.99	104.36	104.72	104.99	103.83	104.39	104.46	103.93	104.42	103.89	103.06	102.5
104.29	104.53	103.91	102.94	103.97	103.1	104.44	104.09	105.29	103.96	104.01	103.5	104.58	103.47	103.7	103.89	104.01	104.26	104.58	106.46	103.07	105.56	104.57	104.43	103.69	103.82	103.59	103.76	103.25	104.33	104.25	104.58	103.94	105.33	105.01	103.97	106.59	103.15	104.07	105.48	105.89	105.15	103.17	104.82	106.04	103.71	106.11	102.75	103.5	104.72
105.89	104.85	105.05	104.98	104.81	105.12	104.3	104.13	104.82	104.75	103.83	106.21	105.06	104.02	104.59	104.83	104.02	104.82	105.3	103.13	102.9	104.76	104.39	105.1	104.74	104.64	105.84	106.23	104.67	105.34	105.78	105.18	104.25	103.31	104.2	103.73	103.53	103.76	104.45	105.83	105.18	104.54	103.6	105.59	103.2	104.63	103.47	104.74	104.75	104.38
107.19	106.46	105.1	106.16	107.04	105.79	105.72	107.53	106.56	105.46	104.89	108.13	105.5	109.18	106.68	104.79	104.89	105.71	106.31	106.8	107.64	104.06	105.46	105.02	105.07	105.83	106.78	106.21	104.96	105.85	106.72	104.13	105.32	106.12	106.13	106.98	105.77	105.85	106.53	106.5	105.41	105.59	106.09	106.76	105.65	106.55	105.28	106.69	105.56	104.85
99.614	100.33	99.12	100.62	100.41	100.18	100.6	99.56	100.48	100.68	100.94	99.109	99.528	100.8	101.31	99.554	99.148	102.07	100.76	99.537	101.76	100.27	99.178	100.95	100.12	100.49	99.783	98.613	98.782	100.31	101.19	100.95	101.37	101.22	100.05	99.163	99.31	99.702	100.4	100.88	100.54	98.551	99.335	100.71	100.02	101.48	99.656	99.208	99.166	99.086
107.61	105.29	104.87	104.64	106.97	103.88	107.91	106.31	104.88	104.2	104.7	105.79	104.75	104.88	106.41	106.16	105.34	105.57	104.34	103.85	105.29	104.3	104.7	105.62	104.52	104.94	104.96	106.95	104.33	104.63	104.6	105.83	104.95	104.25	104.48	106.5	105.77	106.4	104.26	104.79	104.98	104.53	102.46	104.93	104.46	106.64	105.29	104.63	104.52	105.3
107.1	105.93	106.15	105.21	105.79	105.78	105.27	106.36	107.57	105.04	106.59	106.7	105.55	106.63	106.27	106.24	103.98	107.12	106.79	105.03	106.2	106.18	105.51	105.87	104.85	107.64	107.86	104.66	105.32	106.05	104	104.84	105.98	106.31	105.44	106.18	106.11	105.5	105.98	105	105.15	105.28	105.32	105.33	105.7	105.49	106.04	105.91	105.78	105.99
103.54	105.1	104.79	103.69	104.43	104.78	104.7	105.36	103.18	105.92	104.27	104.42	103.43	103.98	105.57	106.34	104.71	104.33	104.81	105.33	104.71	103.81	104.91	104.51	104.06	105.19	104.49	105.24	105.61	103.69	104.87	105.6	104.3	105.74	105.79	104.92	106.62	103.32	104.7	104.56	104.28	105.66	105.43	105.12	104.81	105.69	103.8	103.69	105.91	105.49
101.58	99.403	99.335	99.887	101.5	102.16	102.29	99.431	101.3	101.88	100.43	101.16	101.57	101.34	100.68	100.76	99.932	101.02	100.6	102.43	100.74	101.16	101.89	101.41	102.51	101.1	101.72	100.48	102.47	100.85	102.35	100.19	101.97	100.2	101.59	101.29	101.27	100.77	101.25	100.83	101.7	101.59	102.12	101.28	100.4	100.6	100.52	100.94	100.95	102.11
106.1	105.99	105.63	106.35	105.62	107.8	104.89	104.49	106.24	106.6	106.59	106.24	107.18	106.53	105.92	107.94	106.34	107.68	106.24	105.33	104.81	105.24	105.25	104.87	107.15	105.97	106.13	106.76	106.67	108.41	106.42	106.88	106.07	105.28	107.26	105.74	106.44	107.11	107.45	104.4	107.78	106.36	106.17	105.39	105.67	105.67	106.38	107.26	108.28	105.89
105.06	103.36	106.37	105.38	104.96	104.66	103.86	105.78	104.56	104.48	104.86	104.59	103.98	103.52	105.14	103.43	105.92	102.52	106.23	106.05	104.03	104.67	103.86	106.17	105.12	104.83	105.5	103.48	106.01	105.34	104.5	105.23	104.32	104.04	105.23	104.66	104.35	103.84	104.64	106.74	105.03	102.58	104.92	105.15	103.14	103.55	106.82	105.2	103.6	105.37
106.44	105.57	105.51	106.58	106.01	106.01	104.19	106.28	104.68	106.34	105.8	105.75	105.76	103.87	105.41	105.48	108.33	104.38	104.89	104.86	105.19	105.74	105.57	105.16	105.18	105.01	105.42	104.56	105.56	106.4	105.27	105.83	106.48	106.56	105.42	103.04	106.71	104.21	105.27	106.35	104.38	107.25	106	104.29	107.15	105.93	105.52	106.1	104.77	105.15
104.95	107.36	105.39	106.07	104.96	105.21	105.38	105.73	103.22	105.05	104.06	104.7	106.27	105.54	104.87	104.21	104.61	103.69	105.84	105.5	105.63	104.08	106.17	104.43	104.99	106.9	107.26	105.02	104.56	104.14	105.55	105.25	105.69	106.79	106.51	104.6	107.14	105.86	106.55	106.22	104.87	106.47	105.62	106.26	106.55	104.11	105.53	104.82	106.68	105.22
100.76	100.56	99.482	101.37	100.06	99.913	102.31	101.13	101.63	103.1	102.23	100.6	101.7	101.34	100.9	100.97	99.605	100.84	102.24	100.62	100.93	100.56	102.01	101.44	101.51	101.14	100.61	102.22	100.42	100.44	101.62	101.79	101.37	101.72	98.973	102.05	101.22	100.25	100.31	102.34	102.35	101.04	101.35	101.78	101.16	100.88	102.05	100.45	102.34	101.3
112.38	111.01	110.35	112.59	111.46	110.67	112.65	111.07	111.45	112.46	111.53	112.47	112.29	111.16	111.53	110.92	112.55	109.65	111.67	110.22	112.33	111.36	112.1	111.43	112.51	111.88	112.08	112.36	111.43	112.08	111.57	111.16	109.8	112.24	112.94	112.35	110.75	111.13	113.59	111.28	112	110.79	111.36	112.63	111.12	110.78	113.1	112.12	109.98	110.67
106.59	106.47	106.09	105.39	107.99	106.02	106.84	103.69	105.48	105.92	106.5	105.56	106.31	107.45	105.96	107.48	108.09	106.57	103.67	105.13	108.51	105.96	106.99	105.68	107.15	107.2	106.49	106.37	105.6	106.45	106.3	106.41	107.41	107.01	105.43	106.99	105.31	106.29	106.43	108.02	106.88	107.17	104.83	106.08	105.75	106.63	106.43	105.09	106.7	106.67
111.04	114.08	114.01	112.71	112.71	113.82	111.15	113.1	112.34	112.79	112.21	112.16	113.14	113.13	112.95	113.65	112.06	114.13	112.51	112.92	112.53	112.62	112.9	112.67	114.03	112.76	111.43	112.23	114.32	111.32	112.47	114.18	111.67	112.87	114.08	112.13	111.99	114.23	113.09	113.05	113.2	112.59	112.46	112.51	112.24	111.52	112.6	113.14	112.14	111.42
107.3	106.58	106.76	105.44	106.24	107.62	105.11	106.97	105.25	106.47	106.59	106.91	106.83	106.66	105.38	107.15	106.7	106.85	104.7	107	104.54	106.25	105.55	107.23	104.68	106.73	106.62	105.5	107.21	106.85	107.27	105.76	106.07	106.52	105.11	106.77	106	106.34	106.09	106.48	104.79	107.04	106.08	105.6	106.92	107.09	106.15	107.2	105.6	106.9
110.06	110.61	110.56	111.39	110.54	110.11	110.93	109.21	110.79	109.74	110.23	110.26	108.56	110.64	110.36	109.6	110.43	109.57	108.77	111.34	111.31	110.74	110.21	108.83	110.86	108.2	108.76	110.28	110.93	108.69	109.15	108.84	109.88	108.94	109.99	111.76	110.75	110.87	108.29	110.68	109.93	108.84	108	110.01	109.55	109.28	110.66	110.77	111.02	108.73
106.29	105.36	104.99	105.43	105.08	105.09	106.13	105.14	105.26	105.45	106.13	105.59	106.35	104.69	105.28	104.93	106.41	106.1	106.82	106.61	106.69	105.7	105.35	105.55	106.73	106.33	104.84	105.25	106.12	106.44	107.04	107.79	105.32	105.36	106.1	105.55	105.07	105.8	104.66	106.48	106.27	107.49	107.06	105.78	105.54	105.73	107.15	104.74	104.12	105.6
104.66	105.2	105.75	107.15	105.51	106.51	105.29	105.94	105.55	104.85	105.31	105.81	107.09	104.79	106.31	105.28	105.89	105.53	105.77	104.84	106.29	106.3	107.31	105.23	106.46	105.45	105.08	105.95	105.63	105.04	106.88	104.84	105.01	104.19	104.3	104.97	104.46	106.65	105.87	104.04	105.09	106.6	105.41	108.18	105.65	104.44	105.76	104.16	106.33	105.98
107.4	106.38	106.78	106.51	106.86	106.03	107.32	105.58	107.38	106.84	107.33	107.78	106.64	104.92	106.07	107.67	107.3	105.66	108.1	106.94	105.87	106.71	106.95	106.64	106.83	105.93	106.11	104.95	104.84	105.3	106.36	105.75	106.95	106.69	105.19	105.53	106.04	106.26	106.04	106.53	107.07	106.73	105.24	106.04	105.09	105.77	106.09	106.03	106.61	105.91
105.12	104.93	106.1	104.39	105.45	105.98	104.32	105.32	103.42	103.34	103.89	104.6	102.68	105.46	104.54	105.02	105.43	104.85	104.44	105.69	103.5	105.54	105.7	105.16	104.69	104.52	105.08	103.52	106.08	102.95	106.02	103.85	106.09	106.34	106.36	106.19	103.03	103.67	104.82	104.85	106.06	104.5	106.01	104.72	105.32	103.92	104.96	105.15	104.07	105.21
110.4	110	110.94	112.43	111.62	113.51	109.82	112.62	110.7	111.57	110.99	111.49	109.61	109.89	111.15	110.73	110.7	111.41	112.25	111.87	112.38	112.04	112.88	110.66	111.56	111.34	111.89	111.33	110.06	111.11	112.63	111.21	112.06	110.73	110.85	110	110.79	112.88	110.8	112.13	111.34	111.35	112.75	111.53	111.72	110.92	109.89	111.25	110.54	111.6
103.8	103	105.34	105.88	105.74	103.68	105.72	105.88	104.65	105.15	105.64	104.96	104.81	105.41	107.22	104.96	108.26	106.03	105.34	105.94	105.64	105.24	105.39	104.4	104.84	106.22	105.9	105.8	106.34	106.34	107.3	105.7	106.63	104.35	103.86	105.29	107.6	105.1	106.72	104.79	106.16	105.8	105.14	103.81	104.47	106.96	104.6	106.38	104.96	106.01
99.86	98.727	100.4	98.45	100.36	99.765	97.663	100.41	98.532	99.881	98.943	100.6	100.05	98.785	99.607	101.01	101.3	98.568	98.742	100.1	98.793	100.12	101.19	100.05	101.51	98.849	99.896	97.992	99.416	98.316	99.661	99.257	100.07	99.729	100.94	98.441	99.178	98.647	100.32	100.61	99.699	101.43	100.9	100.34	100.62	99.978	99.839	99.702	100.63	98.314
106.67	105.63	106.13	104.64	105.12	106.58	104.12	105.49	106.4	105.9	106.74	104.71	106.21	105.49	106.05	104.71	104.92	106.06	105.41	105.92	104.62	106.02	105.62	105.38	105.35	105.56	106.32	106.38	106.53	107.52	105.03	105.64	105.42	107.77	106.48	105.22	106.09	105.11	105.25	105.06	106.28	106.21	106.22	105.88	105.5	105.95	106.41	107.56	106.73	106.6
110.04	109.69	110.09	109.58	109.77	110.24	110.81	111.47	111.18	111.65	111.32	111.57	111.07	110.71	111.11	110.23	110.29	110.87	109.63	109.48	108.68	110.5	110.99	111.33	109.81	110.47	109.86	109.97	110.23	111.3	110.4	110.69	109.22	111.46	110.57	110.02	109.23	110.93	109.51	111.28	110.07	110.6	111.41	111.15	110.42	110.15	110.2	110.54	110.12	110.74
104.69	105.49	108.66	106.66	103.56	107.38	106.23	107.86	106.08	107.77	106.7	105.8	106.44	104.54	105.43	107.61	105.81	105.04	106.71	105.42	106.99	106.53	105.2	105.66	105.28	106.59	106.28	106.62	106.32	106.51	105.58	106.77	105.92	104.63	106.65	106.93	106.52	106.56	105.28	105.83	105.22	106.31	104.91	105.2	106.9	107.4	108.62	105.42	106.51	107.09
105.1	102.07	104.83	103.87	105.7	103.94	103.97	104.38	103.69	103.93	103.15	104.43	104.52	105.48	103.66	103.95	104.63	104.25	104.3	103.94	105.2	104.97	104.43	101.99	104.96	104.96	104.59	104.38	104.81	103.28	103.96	104.15	105	105.07	104.48	104.29	103.28	104.07	105.24	105.27	104.91	103.41	104.1	105.9	103.45	104.13	102.19	103.48	104.44	105.59
105.84	105.54	107.06	106.92	106.34	105.99	106.76	107.24	105.12	106.13	106.64	107.09	105.45	106.03	106.25	105.25	105.68	106.16	106.1	105.1	106.4	105.26	106.46	105.67	106	106.09	106.55	106.31	105.77	103.79	104.79	104.07	106.39	105.38	106.41	105.69	105.37	105.33	106.43	105.42	106.87	106.11	106.85	105.11	106.31	106.27	105.35	105.42	104.63	106.36
103.6	104.12	104.82	104.74	104.89	105.42	105.06	103.61	103.69	105.14	105.28	104.1	104.72	103.68	105.16	104.56	105.67	104.95	105.4	104.06	104.28	103.37	106.03	104.62	104.53	103.58	103.99	102.99	104.24	105.26	106.06	103.3	106.06	105.15	104.94	105.77	104.17	105	104.19	104.03	104.5	106.09	103.62	103.91	104.85	105.33	103.52	103.35	105.6	105.79
105.53	105.78	106.07	106.42	105.03	104.26	105.3	105.58	104.59	104.91	104.92	105.43	106.01	105.73	104.01	105.32	106.46	104.23	105.85	106.17	103.85	106.02	105.62	105.48	106.6	105.96	105.08	104.97	105.59	106.25	105.19	104.62	104.71	104.83	104.07	104.14	107.1	106.26	105.19	105.09	107.28	106.73	104.96	105.44	104.54	105.14	106.4	106.03	105.78	105.34
100.84	99.46	101.41	100.32	100.61	100.93	101.97	100.43	100.09	99.83	100.52	101.4	101.25	98.805	99.617	100.72	100.56	101.56	100.21	99.176	101.55	99.565	101.22	99.248	99.23	99.966	99.901	99.32	99.47	100.07	100.73	100.24	100.2	101.42	99.502	98.778	99.331	98.942	99.694	101.36	100.27	100.01	101.04	100.01	100.04	99.164	100.8	100.2	100.92	99.793
99.237	99.807	99.202	99.182	100.73	100.01	99.968	99.669	99.377	99.672	98.124	99.19	99.906	99.765	99.727	99.509	99.491	100.66	101.2	99.939	100.96	99.746	99.729	100.16	98.88	100.06	97.741	99.985	99.701	98.756	100.66	99.557	99.658	99.095	99.8	98.233	99.535	99.632	100.05	100.61	100.31	100.1	98.661	101.44	98.581	99.488	101.3	100.49	98.478	98.882
110.59	110.07	108.7	111.34	110.7	111.64	109.09	110.57	109.87	110.07	111.92	111.3	109.39	111	111.33	108.51	110.86	110.28	109.98	109.3	109.42	110.07	109.05	110.45	109.4	109.67	111.16	111.16	109.53	111.21	108.06	110.8	110.97	111.01	110.25	110.37	108.72	109.22	109.23	110.33	110.41	110.01	109.06	109.75	111.57	109.85	111.78	110.2	109.4	109.13
111.28	112.09	111.5	110	112.32	111.61	112.51	112.51	111.94	111.86	111.59	112.61	110.54	111.63	110.68	112.26	113.23	110.51	110.9	111.86	113.74	111.52	112.14	110.9	111.18	111.32	113.71	112.37	110.74	111.67	110.84	112.31	111.97	111.8	113.48	112.39	110.68	111.08	111.69	113.28	111.57	110.65	112.66	111.77	111.42	111.22	111.28	110.01	113.27	110.5
110.02	109.73	110.54	108.66	110.57	108.97	110.19	109.5	110.14	110.07	109.02	109.69	111.39	109.13	109.92	111.14	109.06	109.82	109.8	109.12	109.35	111.21	109.93	109.62	109.17	107.97	111.03	111.49	107.51	109.67	110.92	110.88	109.42	111.48	109.42	110.28	110.36	110.51	108.94	110.35	110.31	108.71	111.74	110.92	109.56	109.28	109.15	109.19	108.15	110.01
105.57	105.06	103.81	103.68	104.89	106.22	105.34	107.32	106.07	105.69	104.44	105.2	104.44	105.63	105.84	105.87	104.2	105.95	104.9	107.33	105.25	106.36	106.04	106.34	105.16	105.97	105.17	106.48	106.08	105.36	104.08	104.85	104.6	106.89	104.8	105.87	105.21	108.24	103.63	104.21	104.88	106.64	106.29	104.83	107.68	105.47	106.74	104.56	105.65	105.12
105.71	106.6	106.21	105.64	107.3	107.53	105.5	106.55	106.13	107.2	105.42	106.01	106.87	107.19	107.18	105.57	105.71	106.14	105.24	106.69	106.23	104.69	106.3	105.26	106.21	104.8	105.16	107.06	104.85	107.12	106.99	106.57	105.85	106.72	105.12	105.7	106.99	105.47	106.57	105.19	105.21	107.31	105.7	105.8	104.31	106.68	105.91	104.89	105.31	106.42
106.01	104.56	105.59	106.21	106.16	105.82	107.16	105.99	106.21	106.17	105.08	106.06	106.56	106.04	105.01	106.83	105.68	105.63	104.62	106.81	106.15	106.03	105.67	104.36	105.25	107.41	105.26	106.92	105.76	106.38	105.14	107.92	104.45	106.9	106.49	107.09	106.35	106.72	106.08	104.65	107.1	104.99	106.68	106.16	107.65	105.86	107.03	106.45	107.33	106.42
112.29	109.48	110.79	110.24	110.92	111.17	112.77	111.56	110.79	109.54	110.49	110.41	109.7	110.26	110.4	111.23	110.62	109.97	111.17	112.47	109.37	109.48	111.15	109.9	111.33	111.31	109.86	109.77	109.63	111.1	111.39	111.21	111.84	109.99	110.54	110.58	111.81	110.06	110.54	109.48	110.66	109.31	109.28	111.29	111.24	111.03	109.27	111.06	109.56	111.09
113.09	113.09	112.59	109.92	113.54	112.1	112.71	112.66	110.49	112.32	110.88	111.43	110.91	113.71	110.67	112.07	111.56	112.5	110.49	113.35	113.16	111.61	111.79	111.68	110.87	112.18	112.63	111.11	111.78	111.23	114.58	113.61	111.92	112.88	111.45	111.75	111.41	112.01	111.93	112.5	112.92	112.53	112.44	111.3	112.12	112.01	111.77	112.13	111.53	111.47
100.23	97.253	98.992	98.444	100.08	100.81	100.3	98.309	100.01	98.303	99.763	100.1	99.091	100.79	100.72	100.97	100.09	99.378	100.06	99.018	98.788	99.194	100.06	100.83	99.129	100.92	100.6	99.909	99.224	99.507	98.817	100.73	101.43	98.225	99.571	100.09	99.222	100.17	99.535	99.544	98.992	100.14	99.805	98.829	100.18	99.819	100.35	100.93	99.784	99.906
105.43	107.18	106.67	106.23	104.66	106.24	107.8	107.19	106.9	104.81	107.5	105.38	106.86	105.11	106.94	106.35	105.72	105.78	107.57	106.63	108.41	107.08	107.18	107.11	106.16	104.64	105.76	107.84	107.51	105.57	105.82	106.49	105.94	106.02	106.53	107.37	107.08	106.81	106.7	106.06	106.49	106.28	107.67	105.84	107.8	106.28	107.38	105.77	106.16	107.66
107.1	106.83	105.82	105.88	105.72	105.26	106.64	107.67	105.86	105.15	106.15	104.44	105.88	104.69	106.32	106.91	106.27	106.33	106.93	106.41	106.6	106.91	105.72	106.49	107	106.06	105.47	104.43	105.67	105.31	105.78	106.64	106.06	105.47	104.91	107.13	107.84	106.64	104.66	104.17	106.22	105.44	105.73	105.56	106.46	103.91	107.1	106.1	107.4	107.53
103.72	105.49	105.93	106.81	106.02	106.49	105.08	105.41	105.15	104.62	106.01	105	106.19	104.24	104.75	105.59	105.38	104.15	106.63	105.84	104.73	104.64	105.14	105.15	105.11	105.31	106.33	105.19	104.73	104.83	103.47	105.13	107.16	104.63	103.39	105.93	106.97	104.37	105.3	104.62	105.49	104.78	104.72	106.35	106.2	106.26	105.35	105.36	104.61	104.1
111.96	111.71	110.94	110.18	112.34	110.41	110.91	111.32	111.42	112.79	110.91	112.38	112.39	112.19	112.08	111.63	112.98	112.72	110.99	111.01	111.09	111.95	110.01	110.18	113.04	114.04	111.88	112.35	111.57	112.78	112.56	112.59	111.57	112.12	112.58	112.63	112.37	112.35	112.91	111.75	110.47	113.35	113.08	111.61	112.58	111.3	112.43	111.48	112.29	113
111.79	109.12	110.5	110.88	110.42	112.27	112.48	111.74	111.33	112.8	112.38	111.47	110.91	110.82	111	111.66	110.82	111.38	112.3	112.31	110.96	111.42	111.59	111.84	110.68	112.11	110.49	112.03	113.04	111.74	112.28	113.55	112.47	111.99	111.9	111.65	111.57	111.7	111.77	111.5	110.61	113.23	111.92	111.83	111.4	111	112.1	112.18	110.69	113.66
104.44	103.54	104.19	104.04	104.5	103.42	105.47	103.08	105.14	105.39	105.43	105.04	104.92	104.62	103.05	103.91	104.12	104.85	103	103.03	103.06	105.7	103.67	105.58	104.61	104.99	105.34	105.24	105.42	104.73	104.53	104.05	103.83	103.42	103.57	105.5	104.34	104.33	105.54	103.94	103.38	105.44	104.67	103.37	104.48	103.18	104.8	102.67	103.93	104.41
109.35	111.02	110.17	111.89	111.34	112.05	110.69	112.31	112.44	111.11	111.52	110.95	110.35	112	111.46	110.73	111.81	111.06	110.84	111.25	111.62	110.31	110.05	112.02	110.47	111.77	110.03	111.34	110.62	111.32	111.14	111.22	111.07	111.26	113.19	110.83	111	110.41	109.33	112.16	111.67	111.72	111.9	110.44	111.6	111.76	110.36	112.31	109.9	111.13
104.42	104.03	103.57	104.8	102.98	103.98	104.65	103.31	104.59	103.9	104.33	104.42	105.36	103.33	104.42	105.19	102.76	103.56	105.62	103.33	103.54	103.41	105.55	102.57	104.1	105.65	103.52	102.88	103.67	104.85	103.87	103.98	103.92	103.86	102.75	103.44	104.38	104.93	102.79	105.01	104.69	102.73	105.28	104.28	103.45	104.34	104.26	104.85	105.36	105.11
99.872	98.259	100.61	100.32	99.869	98.704	100.49	100.7	100.02	100.91	98.226	99.982	102.29	100.5	99.3	99.989	99.646	98.991	98.997	100.33	99.829	99.559	99.983	100.43	99.019	99.534	99	98.068	99.635	101.56	99.637	100.83	99.533	100.83	98.824	100.03	99.668	98.373	99.602	99.605	99.798	99.75	100.87	101.12	100.27	99.58	99.378	99.177	99.438	99.228
105.4	105.94	106.22	105.03	106.01	105.91	105.99	104.71	105.77	106.75	106.21	104.98	106.44	104.16	105.56	106.25	105.88	105.8	105.74	106.9	105.49	105.45	105.96	105.01	106.48	106.94	106.08	105.61	104.89	105.1	104.19	105.18	106.55	106.97	104.26	105.93	105.97	104.96	107.23	106.75	105.43	106.15	106	106.19	105.58	106.48	106.55	105.77	106.18	105.4
112.94	110.72	113.55	110.95	111.17	112.11	110.79	112.36	111.79	111.81	111.04	111.11	111.84	111.05	112.01	110.03	112.67	111.92	112.34	110.21	111.32	112.29	112.18	112.04	112.1	111.81	111.78	112.01	112.79	112.57	112.99	112.22	112.48	113.08	111.51	111.15	114.25	112.16	111.62	112.58	110.59	112.49	111.31	111.27	113.35	113.15	112.04	112.19	112.1	112.47
105.16	105.83	104.85	107.52	104.4	106.73	104.39	107.68	104.79	105.52	104.99	105.42	107.61	107.15	104.98	105.42	105.41	105.9	107.29	106.41	104.76	105.51	107.83	105.06	106.15	107.18	106.16	104.82	105.23	104.55	106.4	104.95	105.61	106.16	104.79	106.31	105.28	103.99	107	105.94	105.92	105.33	105.07	104.45	105.61	104.43	104.92	107.37	104.59	104.59
102.26	103.58	102.69	104.19	104.44	103.9	104.4	104.38	103.96	102.86	104.78	103.92	103.78	104.27	104.37	102.4	103.9	103.46	104.28	102.39	103.57	103.21	104.53	104.66	103.72	104.89	104.43	103.63	105.34	104.28	104.36	104.08	105.86	104.22	104.64	104.75	105.09	104.57	105.22	104.42	103.58	105.02	102.68	107.24	102.63	103.88	103.46	103.25	102.89	103.93
112.51	111.41	111.03	112.23	112.16	110.81	112.15	112.15	111.43	111.5	111.67	111.44	111.16	110.58	111.43	111.29	111.1	109.78	110.64	110.96	111.65	112.24	111.66	112.84	111.03	112.59	113.98	112.62	110.32	112.09	111.78	111.67	111	110.99	112	112.04	110.72	111.5	110.29	112.63	112.08	112.87	111.88	111.64	112.07	112.38	111.41	111.76	112.27	111.8
116.38	117.73	117.09	119.26	116.72	117.48	117.88	117	118.12	117.33	115.91	116.89	116.97	118.15	116.69	116.27	116.6	118.9	118.71	117.29	117.86	116.94	118.05	117.61	116.7	116.48	119.5	117.49	117.6	117.73	117.99	117.47	117.72	118.12	117.42	117.93	117.08	118.23	116.54	118.28	118.51	118.45	116.57	115.36	118.48	117.76	117.18	118.79	117.52	117.18
105.53	103.18	104.61	104.2	103.66	105.46	102.87	104.14	103.84	104.73	105.18	104.56	104.7	103.78	104.52	104.53	106.33	105.3	105.34	104.1	102.31	104.4	103.03	105.23	104.39	103.59	105.36	105.3	104.74	105.71	104.49	104.02	106.13	104.72	105.33	105.04	104.59	105.03	104.2	103.89	105.1	104.58	105.17	104.6	104.14	105.67	104.67	103.16	105.59	104.34
110.71	111.41	113.23	112.12	111.06	112.23	111.95	110.15	112.67	112.24	112.83	113.18	113.19	110.33	110.98	110.56	111.56	112.33	111.75	111.36	110.88	110.76	112.35	111.03	112.24	112.2	110.51	112.27	113.38	111.64	112.91	111.49	113.58	110.25	111.91	108.62	111.16	109.89	110.33	110.46	111.95	111.46	112.16	113.01	112.42	112.68	110.36	112.8	112.38	109.37
105.82	107.64	104.24	103.72	106.54	105.18	105.31	104.89	105.1	104.92	106.94	105.22	106.49	106.09	105.64	105.95	104.93	103.72	105.52	104.97	104.93	107.1	105.46	106.37	105.7	105.43	104.88	106.33	104.98	107.23	106.44	104.81	105.49	104.26	105.66	105.71	104.12	105.47	106.52	105.67	105.68	106.81	105.76	104.98	105.5	106.02	105.39	106.62	106.41	106.22
105.9	106.46	107.19	105.59	104.68	106.37	104.09	105.05	107.01	105.62	106.69	105.31	106.13	105.78	107.24	105.37	106.09	107.09	104	105.09	106.59	107.06	107.94	105.19	105.8	104.47	105.09	105.59	105.54	104.42	106.2	106.93	106.71	106.71	104.94	105.48	107.29	107.02	105.72	105.99	106.94	106.06	106.17	105.35	106	106.42	105.57	106.26	105.47	106.81
105.07	105.77	105.26	105.9	106.4	106.27	105.62	103.9	105.49	107.52	105.67	106.57	105.89	107.33	105.41	105.12	105.5	105.5	106.77	107.13	105.35	107.51	105.74	104.16	106.17	105.57	104.11	105.36	106.08	104.6	106.2	106.06	106.03	105.02	104.73	106.5	105.06	105.9	103.9	105.66	105.18	105.58	107.19	104.97	105.72	104.28	106.83	103.57	106.07	104.43
107.15	106.46	105.89	106.39	107.67	106	105.16	106.65	104.59	107.04	106.5	107.6	104.52	104.91	106.61	105.79	106.94	107.2	105.85	106.34	107.45	105.64	106.37	106.98	106.61	107.03	107.79	106.55	106.1	104.22	105.91	106.56	106.17	106.38	106.67	106.07	105.29	105.58	106.07	105.02	105.51	105.3	104.94	106.25	104.3	106.44	106.67	107.03	104.5	105.26
111.43	111.46	111.98	111.64	110.73	111	110.13	110.59	111.46	112.37	110.29	111.21	111.64	111.55	111.76	111.74	110.44	110.66	112.88	111.54	109.98	110.73	110.94	111.09	110.89	109.74	111.15	112.22	112.13	110.51	110.21	111.55	111.32	112.05	112.92	111.33	110.17	110.59	111.56	111.17	110.42	112.61	110.2	110.02	111.73	110.76	111.43	111.12	112.17	111.93
113.09	110.44	110.19	111.5	111.29	110.53	112.32	111.16	110.19	112.86	111.39	113.61	111.99	110.76	112.95	113.12	110.81	111.9	112.36	111.4	113.05	113.16	113.04	111.77	112.5	111.09	112.36	112.97	111.95	112.15	109.84	111.73	110.7	112.42	112.42	112.24	111.03	113.32	111.16	110.18	113.06	113.37	110.63	112.81	111.15	112.19	111.79	111.8	111.12	113.52
105.05	105.79	105.12	105.33	107.02	106.95	106.03	106.04	105.44	106.43	107.93	106.94	105.75	105.71	106.48	105.88	107.94	107.82	105.24	104.23	105.8	105.38	105.35	105.92	105.69	105.41	107.17	105.37	105.67	106.53	106.09	107.07	107.33	107.33	106.24	107.05	105.86	105.83	106.93	106.04	103.56	104.7	105.99	107.36	106.29	106.62	105.84	105.62	106.44	108.42
111.95	110.36	111.12	110.3	110.24	110.27	111.65	110.7	111.01	110.71	109.55	111.49	110.23	109.72	110.76	110.78	110.42	110.51	109.92	111.19	111.51	111.6	110.17	110.69	111.18	110.68	110.84	111.8	111.22	110.23	110.23	109.83	110.22	109.85	111.07	108.85	110.9	111.07	110.73	111.1	109.45	111.27	109.89	110.31	110.3	110.95	111.81	110.15	110.34	110.18
100.92	100.3	98.61	99.753	100.94	101.3	99.391	100.13	101.15	101.3	99.574	100.49	101.52	101.19	101.06	99.858	98.954	100.54	101.06	100.35	99.44	100.78	100.49	100.67	101.44	100.08	100.77	101.81	100.74	100.82	100.29	100.19	101.31	100.42	100.27	99.896	100.99	101.27	100.27	102.14	100.4	100.53	100.45	100.22	100.05	99.058	100.79	100.65	99.225	102.08
104.29	106.11	106.09	104.84	104.75	103.9	105.49	106.28	104.96	106.64	106.76	105.2	103.92	104.64	106.49	104.78	104.29	104.08	105.24	104.17	102.73	105.7	104.42	104.96	105.7	103.67	103.86	102.49	105.39	104.25	106.48	105.58	105.73	105.44	104.25	104.45	104.8	104.13	104.3	105.76	106.89	105.07	106.17	106.68	104.95	104.81	106.11	105.64	103.51	103.9
110.45	113.31	112.05	111.15	110.32	111.62	111.36	109.79	111.84	111.14	111.57	111.8	112.71	111.49	110.99	111.43	112.06	111.49	110.35	112.97	111.16	109.94	111.49	111.53	111.46	112.68	111.14	111.41	111.5	111.31	112.78	110.51	110.14	111.51	111.28	110.32	111.58	112.14	110.51	110.26	110.76	111	111.81	111.27	112.06	110.44	112.18	113.99	112.48	110.66
104.89	104.89	104.09	104.97	106.21	104.23	102.95	103.41	104.4	103.52	104.55	104.25	105.25	102.84	102.42	104.18	104.96	104.52	103.56	103.85	103.51	103.55	103.83	103.64	102.49	104.64	104.8	103.87	105.05	103.77	104.92	103.65	104.05	104.06	105.56	103.92	106.5	105.38	103.27	104.58	104.06	104.58	103.78	104.41	104.31	103.55	103.93	104.86	105.26	104.64
105.02	104.35	104.08	104.64	104.42	105.6	104.58	105.46	104.91	106.23	104.22	105.2	104.59	104.34	106.33	105.34	105.78	104.12	105.44	102.6	103.83	103.77	106.7	104.36	105.77	104.39	104.68	105.97	104.25	104.39	103.98	104.22	103.4	105.17	105.71	103.95	103.85	104.79	105.78	104.42	104.68	104.41	105.88	103.85	106.31	103.65	103.92	103.88	103.67	104.88
110.15	109.39	110.22	109.8	110.64	109.85	109.24	111.89	109.02	109.61	111.31	109.33	108.76	109.85	109.13	110.58	109	110.01	110.54	109.64	109.8	110.19	110.91	109.35	110.26	108.54	108.69	109.81	111	110.43	110.51	110.57	110.02	109.36	110.83	110.85	109.53	110.08	109.81	108.01	111.16	109.3	110.83	109.39	108.73	108.61	110.56	109.67	111.14	109.83
105.12	104.11	102.8	104.09	104.33	103.68	105.2	103.52	104.23	103.05	105.23	104.25	103.42	103.13	102.66	104.31	103.19	104.64	104.38	104.74	104.56	104.98	102.75	102.88	105.06	104.11	104.06	105.32	103.71	105.46	104.03	105.5	104.51	103.25	104	103.05	104.22	103.59	103.43	104.08	104.3	103.7	105.22	103.66	103.03	103.02	102.98	104.25	104.4	105.28
107.26	105.8	106.4	105.18	106.38	106.05	105.68	107.58	106.75	106.08	106.58	105.13	107.02	105.76	105.11	105.76	104.89	107.53	104.63	105.29	106.35	107.37	106.33	106.43	106.54	105.14	104.74	105.05	105.87	106.32	105.34	105.37	104.37	106.55	105.93	106.16	106.7	105.86	105.87	106.29	106.92	105.37	105.24	105.95	106.84	106.09	106.74	105.3	105.83	108.47
111.42	112.09	108.59	110.52	110.04	110.06	112.08	112.25	109.03	110.75	109.21	111.03	111.34	110.13	110.56	110.14	111.57	111.2	111.66	110.11	110.17	111.48	112.13	111.81	108.82	109.12	110.05	111.01	109.99	110.04	112.6	111.33	110.67	112.1	110.5	110.97	110.32	109.14	111.97	111.01	109.95	110.95	111.27	109.95	109.21	109.55	110.85	111.52	110.81	109.39
105.26	106.2	105.83	106.32	106.17	106.52	107.29	106.33	105.34	106.47	106.9	105.3	105.61	105.51	105.92	107.96	105.77	106.22	106.96	105.24	106.9	106.87	106.99	105.64	105.96	105.32	108.41	105.28	107.47	105.99	106.66	106.62	107.25	105.66	105.75	104.63	104.94	105.66	106.51	105.45	105.99	104.68	106.32	105.66	107.64	106.89	105.32	105.69	104.52	105.82
110.1	109.16	109.2	111.12	110.33	108.98	109.01	109.74	109.95	111.42	109.6	111.24	111.18	110.51	110.67	111.64	109.77	111.73	109.26	111.53	110.81	108.96	111.16	111.03	111.65	110.37	111.36	109.78	108.65	110.17	109.98	109.87	111.09	110.24	110.09	109.1	109.6	111.49	110.34	111.12	109.1	109.95	109.88	110.4	109.5	111.53	109.41	110.58	109.34	110.41
106.11	105.01	105.08	104.69	106.46	105.25	105.5	104.2	104.37	105.66	105.15	106.99	104.72	105.64	104.37	104.75	104.81	104.61	104.79	105.28	106.42	105.71	106.05	105.04	105.45	104.79	106.1	105.28	104.31	105.57	106.05	105.16	106.04	103.82	106.05	105.23	104.78	105.51	106.09	105.45	104.8	106.59	105.24	106.31	106.49	106.08	105.66	105.56	105.08	106.11
112.11	109.25	110.54	110.55	111.47	112.5	110.53	111.15	110.94	111.19	111.32	110.95	113.33	112.23	110.95	111.47	111.86	110.24	111.94	111.28	111.25	111.14	111.05	111.34	110.37	112.23	110.61	109.98	112.69	111	110.36	111.11	111.62	111.53	110.32	109.85	110.11	112.11	111.75	110.36	112.35	111.63	110.36	111.55	111.61	111.39	111.97	111.77	112.16	112.12
104.1	103.8	103.54	105.58	104.82	104.86	105.28	102.96	105.37	105.53	104.67	103.38	104.1	103.76	105.63	104.41	103.71	103.91	104.07	105.6	105.04	104.76	103.21	104.88	104.9	103.49	104.02	104.57	104.39	104.06	103.93	103.68	104.04	104.15	104.21	105.07	102.81	102.71	103.33	104.94	104.25	102.55	103.23	103.81	104.18	105.05	103.17	105.41	103.56	105.24
105.51	105.37	106.59	104.09	104.87	105.59	104.87	105.11	105.26	104.23	105.21	105.88	104.33	106.47	104.93	104.93	104.72	104.74	106.39	106.09	105.13	104.6	106.27	104.62	103.36	105.46	105.09	106.29	105.35	104.82	106.5	104.69	104.54	104.05	106.22	104.77	105.48	105.95	105.92	105.01	104.52	104.52	105.55	105.06	106.46	106.39	106.22	103.98	105.45	104.82
116.82	116.7	115.16	116.59	117.67	117.81	116.75	117.12	117.45	117.48	115.2	118.64	117.13	116.43	117.42	118.62	117.43	119.59	117.47	116.36	116.61	119.87	116.8	117.5	117.8	118.65	117.87	115.44	117.23	117.16	116.5	115.89	117.36	118	117.17	118.09	118.54	116.15	116.9	118.1	118.82	117.15	118.51	118.26	118.14	119.16	118.87	117.32	117.27	116.37
106.91	107.57	107.05	107.51	106.73	107.98	107.07	107.06	106.75	105.84	106.85	107.32	106.15	105.85	107.45	108.29	107.47	107.21	106.21	107.62	107.31	106.59	107.36	107.62	106.76	105.03	106.16	106.62	108.19	106.07	106.04	106.7	107.28	106.94	106	106.69	107.51	108.08	107.04	106.04	108.65	108.1	106.82	106.52	106.02	108.06	107.61	107.9	107.59	105.98
104.34	104.49	102.97	103.59	103.65	105.04	104.61	103.42	104.26	104.17	103.1	105.82	103.7	103.04	104.58	103.74	102.64	104.27	104.2	103.38	102.94	104.07	103.76	104.93	104.5	102.42	103.16	105.22	103.9	104.29	105.24	103.84	104.62	103.79	104.13	102.86	105.5	105.27	103.95	105.61	104.5	104.71	104.72	104.56	104.87	104.4	105.07	103.88	104.44	106.66
105.33	106.09	105.95	105.73	106.73	106.16	105.45	106.05	103.57	107.4	105.79	104.66	104.9	106.37	106.01	105.34	105.49	105.5	106.44	107.51	105.41	106.4	106.86	106.18	105.51	104.89	105.6	104.97	107.62	105.5	105.65	105.11	105.81	105.95	105.43	104.54	105.75	106.19	104.38	104.39	103.53	104.91	105.35	105.73	105.02	105.46	106.68	106.23	105.26	105.75
100.64	99.119	99.31	100.01	100.66	99.255	99.566	100.53	101.22	100.3	100.36	100.39	100.09	100.12	99.393	98.643	98.601	99.581	100.19	99.619	100.13	98.744	99.807	99.776	100.39	99.094	100.01	98.864	99.369	101.47	99.682	99.858	99.72	98.7	100.42	100.2	100.3	99.45	99.961	101.79	99.352	100.54	99.545	99.417	98.169	98.638	100.06	99.768	99.302	100.44
106.51	105.04	105.39	105.42	105.49	104.76	104.5	106.91	105.31	106.25	105.14	104.36	104.17	104.38	104.44	104.24	107.18	105.35	105.82	106.36	105.02	105.25	104.96	104.81	103.99	105.84	106.05	104.74	104.01	106.8	106.69	104.71	105.34	104.91	105.62	103.84	104.01	104.36	104.57	105.67	104.81	104.97	104.85	106.51	106.17	104.6	105.7	105.54	104.2	106.71
103.42	106.12	105.79	103.56	106.11	106.42	104.45	104.25	106.62	104.2	106.38	105.89	105.46	105.89	105.61	105.41	106.18	105.34	105.66	105.62	105.94	106.82	105.43	106.5	106.25	105.08	105.18	106.49	104.86	105.23	104.53	105.8	106.26	104.6	105.28	104.94	104.59	106.22	105.9	104.43	105.05	104.34	105.01	104.7	106.43	106.9	105.74	105.13	104.84	104.06
103.68	104.96	105.29	104.13	104.22	104.11	104.27	102.73	102.59	102.54	104.09	103.52	104.36	104.03	104.34	104.71	104.57	103.72	103.49	104.45	104.7	106.74	103.96	103.74	105.5	103.49	104.75	104.83	102.78	104.59	104.3	104.35	104.69	105.19	104.43	103.94	104.9	103.14	104.9	104.88	105.04	104.72	104.69	105.85	103.28	105.34	105.87	103.71	103.75	103.98
107.09	106.21	106.11	106.89	106.1	107.6	105.28	106.42	106.49	106.32	107.41	106.89	107.09	107.13	107.88	106.85	106.48	107.64	106.79	106.15	107.03	106.89	106.47	105.27	106.43	105.85	106.95	107.56	104.75	106.02	107.61	105.79	107.91	106.48	108.09	107.01	107.45	107.5	107.34	108.02	106.56	107.98	106.31	106.63	104.89	106.13	106.75	107.03	106.97	106.52
106.03	106.64	105.77	105.42	103.92	105.25	106.6	107.08	106.47	105.91	108.13	105.16	107.66	107.45	106.04	106.05	107.06	105.5	106.5	108.68	106.16	106.69	106.18	107.81	107.24	106.49	106.55	106.87	106.66	106.33	104.49	106.92	105.9	106.75	104.76	106.47	106.85	106.44	106.48	105	106.9	107.79	105.37	105.69	106.31	106.99	106.41	105.43	105.59	106.31
105.66	104.51	106.07	106.25	105.14	106.52	107.1	107.48	106.09	103.96	106.74	106.29	105.59	105.27	108.27	106.89	105.23	105.05	105.18	104.89	106.36	104.71	107.03	105.45	106.79	105.33	105.75	105.59	106.12	105.14	104.88	105.78	106.23	105.38	105.89	104.63	103.56	105.46	103.17	105.48	104.92	104.66	105.78	105.21	106.6	106.99	105.24	105.46	105.27	104.81
106.2	105.55	105.86	105.54	105.76	104.27	105.61	106.02	103.58	104.66	106.23	105.48	105.94	106.29	105.17	105.93	106.85	106.64	105.81	106.32	105	105.04	103.2	104.31	106.51	103.93	106.21	105.14	105.81	105.88	105.33	104.37	106.17	107.07	105.95	105.84	104.17	105.15	106.18	105.96	103.46	103.08	105.19	107.25	106.44	105.49	106.91	103.98	106	106.05
116.29	117.85	118.01	117.31	117.24	116.47	116.77	118.74	117.76	118.24	117.73	117.74	119.12	117.74	119.6	117.09	117.23	118.71	117.91	117.34	117.91	117.8	117.11	118.23	116.8	116.82	117.21	118.96	117.08	116.79	115.91	116.68	118.39	117.71	118.88	119.08	118.41	116.05	117.88	117.93	118.46	115.58	117.73	116.64	117.06	116.81	117.47	118.45	117.48	118.2
105.76	105.89	107.12	105.44	106.54	106.32	103.98	104.94	105.42	107.17	104.88	104.57	106.13	105.57	106.55	105.2	105.23	104.19	105.16	106.98	105.78	105.99	106.48	107.87	105.48	105.98	105.83	105.81	105.42	105.29	105.89	106.07	106.19	105.48	106.16	107.62	107.03	105.05	105.36	106.6	105.11	104.91	104.48	106.15	104.77	105.82	106.24	106.79	106.88	106.8
99.587	99.106	100.18	101.03	99.48	101.59	100.1	98.71	100.46	99.719	100.43	97.916	98.106	98.827	100.63	98.902	99.881	100.45	99.609	99.187	99.991	99.926	99.844	99.918	99.778	101.18	100.11	100.41	99.806	98.525	100.65	99.596	100.57	99.065	98.337	98.886	101.16	99.96	98.707	100.99	97.524	99.917	99.649	99.839	99.981	99.3	100.53	100.38	99.749	98.371
110.6	112	111.32	110.5	109.89	112.98	111.03	111.23	110.58	111.26	111.77	109.94	112.05	112.26	110.89	111.86	112.7	113.99	112.26	110.87	109.6	109.7	110.01	110.96	111.67	111.9	110.54	112.22	111.12	111.7	111.92	111.4	111.56	111.22	110.76	110.79	110.75	111.95	110.89	112.06	113.4	110.19	110.33	110.11	110.69	111.22	111.26	110.97	111.35	112.11
100.04	99.029	101.56	100.8	100.48	99.982	100.53	99.967	99.553	99.786	99.487	101.19	103.05	101.64	99.72	101.17	101.84	102.14	100.27	100.17	99.919	99.619	99.858	99.713	100.04	101.06	101.05	101.86	99.337	101.64	100.73	101.41	102	100.36	100.24	100.16	100.58	101.31	99.886	100.7	100.8	101.16	101.19	102.73	99.641	99.84	100.03	101	100.23	99.515
104.61	104.16	104.29	104.71	102.54	105.35	106.51	103.92	104.94	104.94	104.66	106.43	104.06	104.05	104.42	105.09	105.7	104.91	103.87	104.82	104.46	104.36	104.52	103.68	104.73	104.72	104.71	106.23	104.99	105.59	106.47	104.83	104.13	104.53	104.71	106.32	105.28	105.18	104.87	104.36	105.43	104.87	105.14	103.39	107.03	105.08	106.25	103.1	104.94	105.51
100.34	98.938	97.6	100.02	99.406	99.193	100.92	99.732	99.963	100.66	101.52	100.3	100.8	100.33	102.42	98.933	98.892	97.907	101.1	99.729	99.789	99.166	98.937	101.24	98.868	99.251	101.16	100.13	99.464	99.287	101.85	98.648	100.53	98.803	100.49	99.997	98.843	99.117	100.9	99.359	99.844	100.19	99.246	99.148	99.779	100.7	101.55	99.945	100.01	99.852
104.32	104.13	104.05	105.26	104.8	105.6	104.62	105.85	106.93	105.19	106.24	104.52	105.18	104.74	105.65	104.82	106.27	104.52	105.63	104.21	106.26	106.35	104.61	106.14	105.36	105.41	105.89	104.31	106.05	104.46	103.94	105.74	106.37	104.17	106.51	106.41	105.93	104.16	106.23	105.02	104.35	107.51	105.78	104.82	106.42	106.68	105.59	106.33	106.04	106.06
99.917	99.45	98.941	100.95	100.71	98.969	100.02	98.518	98.371	99.425	100.18	99.396	99.06	101.54	100.03	99.316	99.522	100.67	100.66	100.5	100.49	100.69	98.725	101.8	99.692	100.1	98.909	99.038	100.85	101.76	100.24	99.294	99.685	99.11	99.078	100.23	99.548	98.074	101.93	99.637	100.56	97.943	101.19	101.49	99.336	100.13	99.903	100.08	100.55	99.84
109.41	111	110.49	111.23	110.37	108.6	109.64	109.25	110.34	111.42	109.65	110.53	109.76	110.79	110	110.27	110.02	109.99	110	109.22	108.67	109.38	110.74	109.75	109.05	109.76	111.4	110.34	111.87	109.43	109.72	110.21	110.16	109.69	109.41	109.47	111.49	110.62	111.84	110.78	109.27	108.46	111.54	110.9	110.1	111.23	108.41	109.95	110.98	111.2
105.86	105.18	106.68	106.14	106.39	104.71	106.11	105.83	104.7	106.91	106.44	104.2	105.85	104.65	104.59	106.07	105.38	105.79	106.02	105.86	106.09	105.5	106.28	106.43	105.5	107.35	105.67	106.35	106.02	107.76	106.03	105.04	105.14	106.3	107.15	104.43	107.18	105.8	105.68	105.95	107.2	106.02	104.78	106.93	106.01	106.31	107.46	105.01	106.89	105.63
105.55	105.23	104.85	104.99	105.51	106.1	106.54	104.9	105.79	104.82	105.12	106.28	106.09	107.03	106.46	105.85	106.76	105.52	105.8	104.76	105.52	104.07	105.13	105.19	105.77	103.97	106.21	104.92	106.11	105.03	104.52	106.51	105.45	105.82	105.84	104.94	106.83	104.21	105.23	105.21	105.99	106.18	103.59	105.18	106.38	105.42	104.54	106.52	106.07	105.76
111.86	110.7	112.38	113.3	111.88	111.57	111.74	111.6	110.85	113.84	112.46	112.03	113.8	112	112.15	111.09	111.42	110.69	111.6	110.15	112.58	111.97	111.87	112.31	111.02	112.58	112.36	109.39	110.73	111.52	112.82	110.23	112.13	112.96	112.22	111.6	110.5	111.65	112.12	111.38	111.06	112.82	111.82	110.88	112.06	112.95	112.02	111.31	110.98	111.27
107.45	107.43	106.18	105.19	106.61	105.98	107.08	105.02	105.52	107.39	105.55	106.85	106.25	108.27	105.4	105.36	106.33	107.08	106.03	108.79	105.44	108.12	105.96	105.9	107.27	106	105.85	106.64	106.5	107.16	105.83	106.72	106.66	106.68	106.97	105.3	105.36	108.21	107.33	106.56	106.79	107.01	104.97	106.14	106.82	106.23	105.95	107.84	106.79	106.09
110.92	110.23	110.4	111.06	111.88	109.99	112.24	112.42	111.17	111.16	112.87	110.3	112.9	114.04	112.21	111	112.86	110.94	113.24	111.24	112.46	112.55	111.74	112.52	111.33	112.53	112.33	110.66	111.77	111.14	111.53	111.5	110.09	110.4	111.65	112.06	112.67	110.7	111.7	111.11	112.08	111.9	111.31	112.43	111.89	111.66	112.28	110.23	111.37	112.32
106.51	105.95	104.96	106.02	105.79	104.65	104.75	105.62	105.64	104.73	105.28	105.8	104.92	105.6	104.15	105.23	106.07	105.58	106.6	105.82	104.04	106.77	105.84	105.96	105.26	107.83	105.19	105.8	105.53	107.07	104.87	106.37	105.49	105.63	105.99	107.99	104.4	106.76	105.83	107.11	104.95	105.32	106.79	106.73	106.23	104.25	106.83	105.31	106.23	105.69
118.45	119.58	118.55	117.47	118.55	118.15	117.96	118.79	117.76	117.93	118.13	116.55	117.49	116.75	116.48	118.59	118.05	117.44	117.5	118.59	118.33	117.58	117.54	117.66	117.95	118.36	117.01	117.19	117.85	119.51	117.18	116.99	118.06	116.93	117.87	115.95	118.45	116.67	117.62	117.87	116.89	118.55	119.11	116.71	117.03	116.21	116.12	117.29	116.85	117.68
112.02	110.97	111.53	112.3	110.92	110.11	111.36	110.04	109.5	110.98	110.85	110.09	111.2	112.6	111.31	111.36	112.37	110.88	112.12	111.56	111.72	110.37	110.1	110.76	112.61	112.42	109.44	109.83	110.2	109.67	111.21	109.73	111.24	111.11	110.98	111.94	113.38	111.09	110.66	112.03	112.36	112.22	113.32	112.08	110.51	111.23	110.6	111.97	113.27	110.88
112.18	112.11	111.75	110.92	112.01	110.88	112.11	111.73	110.86	112.14	110.97	109.99	111.53	111.92	112.09	111.25	112.64	113.32	113.42	110.84	111.07	111.73	111.29	113.23	113.11	111.45	112.98	113.04	112.5	110.84	113.61	112.01	112.25	111.02	112.58	111.97	111.54	112.93	111.8	111.67	110.69	112.2	111.04	112.2	112.2	111.84	111.23	111.37	112.61	111.88
107.22	105.53	106.58	107.08	105.72	105.6	104.98	105.23	105.59	105.19	106.22	106.92	107.4	106.62	105.69	105.92	106.4	106.46	105.96	107.57	105.31	106.45	106.79	106.23	105.95	105.7	107.5	106.52	106.24	107.76	106.32	106.97	104.16	107.57	106.57	106.66	104.46	105.18	106.29	105.08	106.28	104.84	104.45	106.81	106.87	107.28	106.69	106.27	106.88	105.67
105.6	104.57	105.45	105.31	104.79	105.07	104.72	105.24	106.24	106.6	104.08	106.41	105.86	104.91	105.45	106.13	106.71	105.06	105.49	105.18	106.58	105.61	106.15	105.28	106.08	105.92	104.48	105.31	105.35	105.49	105.12	106.06	105.31	105.03	106.18	104.94	104.46	104.77	106.3	104.92	106.35	104.75	105.38	105.51	105.03	104.79	106.26	105.54	105.42	105.57
100.34	101.02	101.68	99.402	102.15	100.59	99.81	100.39	101.34	101.03	100.76	101.07	100.98	102.17	103.02	100.07	101.07	99.829	101.15	101.5	99.14	101.2	101.84	100.34	99.964	100.97	100.72	101.36	100.5	98.185	101.04	101.09	100.84	100.37	99.76	100.99	100.43	100.77	101.26	102.15	100.25	100.15	100.6	100.82	101.65	100.42	100.31	100.59	100.95	101.69
106.13	107.23	105.94	105.72	105.41	108.2	107.14	106.28	105.05	105.43	106.35	108.25	105.77	105.97	106.25	105.48	106.49	105.87	106.21	105.31	106.62	105.98	106.47	105.3	106.72	107.77	105.7	108.13	105.64	106.74	105.68	105.22	106.44	107.3	107.29	107.29	106.36	107.46	107.87	106.15	107.03	105.97	105.72	107.89	105.73	104.82	106.48	105.54	106.58	104.96
111.22	112.64	112.39	110.75	112.56	110.47	110.5	110.86	111.98	112.76	111.96	111.44	111.4	111.56	111.22	111.02	111.31	110.33	111.16	111.73	112.16	112.52	113.66	111.04	111.78	110.49	112.36	110.33	111.7	113.52	111.42	111.12	111.12	111.63	110.51	110.67	110.71	109.44	113.18	111.59	110.64	110.47	111.63	111.87	111.47	109.94	111.43	111.19	111.58	111.14
106.67	104.43	106.75	106.81	107.21	106.33	106.79	106.25	104.84	106.14	106.5	107.83	106.89	106.53	105.89	107.04	106.71	107.02	107.58	104.66	107.07	106.18	106.41	105.96	107.92	107.5	106.02	105.87	106.48	107.43	106.47	104.99	106.96	105.05	106.53	106.98	107.61	106.89	107.28	103.83	106.63	108.06	106.93	105.53	107.91	105.26	106.57	106.51	106.99	107.15
105.59	105.75	106.2	105.91	105.06	107.01	106.51	105.72	106.2	104.48	105.58	105.58	105.07	106.15	105.7	106.64	105.9	105.48	106.61	105.28	105.34	104.32	106.51	105.62	107.36	106.47	106.92	106.21	104.98	106.09	106.28	105.49	106.6	105.7	106.56	106.31	105.63	106.52	105.07	105.63	105.91	105.23	106.86	107.17	106.43	105.16	106.32	103.51	105.98	106.38
106.19	106.95	106.34	105.73	106.08	106.09	105.24	105.08	105.17	104.76	106.96	106.4	106.22	107.42	106.18	105.96	106.28	105.05	105.44	107.45	105.01	106.07	106	104.98	105.18	106.47	106.23	105.54	105.72	106.01	106.73	105.19	105.86	104.98	104.23	107.24	105.06	104.31	106.81	108.35	106.69	105.54	104.86	106.32	105.37	106.35	104.37	104.14	104.48	107.44
110.83	111.19	111.57	110.52	110.27	111.34	111.29	112.33	110.55	112.12	110.43	110.49	111.7	110.44	110.4	110.81	111.35	111.31	110.57	110.39	111.97	110.76	113.1	110.83	110.37	111.67	110.8	111.51	109.96	112.31	111.46	112.74	111.97	110.87	111.81	110.59	109.61	113.73	110.01	110.5	111.56	112.33	109.84	111.64	112.09	111.26	110.7	111.6	110.98	110.95
107.48	105.99	106.53	105.18	105.36	107.46	105.8	105.81	105.91	107.44	106.06	106.68	106.18	106.48	107.03	106.44	105.49	106.03	105.64	105.55	104.56	106.17	106.34	104.58	104.77	106.6	107.06	104.98	106.66	105.34	106.36	106.57	106.59	106.32	104.65	105.73	105.05	106.49	106.26	104.82	106.25	106.4	104.81	105.67	104.83	106.37	106.49	104.18	106	105.55
108.71	110.15	111.25	110.05	109.13	110.26	111	109.06	108.74	109.97	110.07	109.71	109.7	109.59	111.09	110.63	110.09	110.57	108.98	108.83	109.32	110	110.42	111.68	109.95	109.89	111.56	110.61	109.54	109.01	110.41	109.59	110	111.27	110.37	111.05	110.74	111.14	109.91	108.08	109.95	110.08	110.57	110.71	110.56	109.12	108.38	109.94	111.16	108.31
103.93	103.12	105.26	103.85	104.15	105.57	104.2	104.79	104.66	104.07	102.56	104.59	105.04	104.96	104.98	104.95	105.36	104.49	104.9	104.2	103.86	103.61	103.59	103.79	104.16	103.93	105.18	105.11	102.91	105.31	105.64	105.79	105.37	103.85	105.37	104.13	104.58	103.59	103.96	103.82	103.94	105.24	104.46	102.45	103.53	104.7	103.39	104.32	104.26	105.11
112.64	112.07	111.32	110.25	113.31	111.77	113.17	111.67	112.54	112.93	111.62	112.27	113.07	112.42	111.83	111.82	113.49	111.19	113.65	110.45	111.02	111.83	113.54	112.2	112.15	112.88	109.32	111.88	112.18	112.09	112.22	113.26	111.78	111.86	112.72	110.64	111.18	110.91	113.46	112.35	112.46	110.73	111.9	112.04	111.38	112.6	112.26	111.48	110.79	112.44
100.51	101.13	101.83	102.19	100.23	100.55	101.03	101.13	102.53	100.88	101.79	100.23	101.43	101.88	100.68	101.98	101.38	99.878	103.4	101.74	100.24	100.36	100.51	100.51	100.25	101.88	101.8	100.76	101.29	100.93	100.36	101.55	101.49	100.05	100.84	101.03	101.1	99.44	99.386	100.72	101.16	100.01	101.84	100.86	102.16	100.29	100.31	99.749	100.84	102.28
105.67	105.61	106.81	106.7	105.87	106.45	107.12	106.38	105.55	107.43	106.59	105.27	106.02	107.53	106.18	107.04	107.77	106.18	106.13	105.34	106.29	108	106.7	107.67	107.53	107.48	106.18	105.06	105.2	106.98	106.03	105.77	105.21	106.38	103.91	105.8	107.51	105.65	106.23	107.8	105.64	105.92	106.41	106.01	105.22	106.86	106.44	105.13	105.4	108.22
100.32	101.25	99.114	100.1	99.281	99.205	98.979	99.276	99.058	98.506	98.287	99.469	99.445	100.48	100.81	99.914	99.608	101.99	101.07	98.43	100.86	98.936	98.606	100.17	101.06	100.07	98.814	99.859	99.159	100	99.262	99.12	99.937	99.942	99.935	100.81	99.619	99.032	99.963	101.19	100.88	99.428	101.25	97.97	99.546	99.858	99.188	100.03	98.889	101.41
107.41	105.58	105.33	106.32	108.91	107.51	106.72	106.83	105.32	107	106.57	106.55	106.37	105.84	105.97	106.51	105.82	105.53	107.13	106.31	107.19	107.7	106.05	105.46	106.55	105.87	105.83	104.8	104.9	106.66	104.99	106.03	106.15	106.65	106.18	105.35	106.53	106.54	107.53	107.62	107.92	107.14	105.89	107.02	106.78	105.66	104.63	106.24	106.5	105.02
108.2	107.99	104.89	104.78	106.31	106.46	106.27	105.38	105.45	107.14	104.98	104.33	104.96	105.06	105	103.64	104.96	104.9	106.8	104.97	106.4	104.07	105.56	104.96	105.52	103.74	105.87	106.17	106.93	104.02	105.78	105.5	105.07	105.57	105.27	105.26	105.55	107.19	104.44	107.21	104.23	105.18	105.43	107.69	106.2	105.64	106.84	105.72	106.4	105.37
105.8	103	104.05	105.38	104.65	104.78	105.78	106.21	103.91	106.72	106.6	107	106.7	106.39	106.21	105.88	105.76	104.86	105.5	107.06	106.37	106.61	106.49	106.02	106.2	107.95	106.07	105.19	104.85	105.01	105.4	105.98	106.45	104.82	106.68	105.59	105.35	105.27	107.29	105.03	105.2	105.33	105.13	106.71	105.9	106.33	105.72	104.83	106.49	104.14
110.5	111.49	111.11	110.43	107.83	109.59	110.14	110.57	109.54	111.53	109.24	109.83	109.52	108.82	110.65	109.42	109.99	108.88	109.81	108.87	110.03	110.06	109.75	109.45	111	110.76	109.75	109.36	109.32	110.76	109.14	109.74	110.07	108.95	109.14	108.15	109.37	111.38	110.26	111.46	109.14	109.01	110.07	109.94	110.16	109.56	109.68	108.72	111.16	109.2
104.48	103.73	105.55	105.75	104.63	105.19	105.46	106.26	104.36	104.02	104.71	105.88	105.03	106.29	104.85	105.15	103.44	106.44	106.5	104.37	105.28	104.65	104.66	105.11	105.52	103.47	104.88	104.58	103.92	104.78	105.46	104.55	104.28	104.04	104.17	103.68	105.37	104.92	105.26	104.9	106.1	104.16	104.67	106.5	103.95	105.47	105.42	102.77	104.74	105.12
111.98	113.11	110.61	111.81	112.36	111.41	109.68	114.21	111.34	111.91	111.76	111.18	112.92	112.42	111.75	111.56	111.11	110.98	110.68	109.21	111.44	110.09	110.53	111.56	112.23	111.97	111.93	112.08	111.18	110	110.45	111.13	112.29	112.66	111.16	111.74	112.05	112.21	111.07	110.99	111.18	111.91	112.89	112.65	112.66	111.66	110.91	112	111.77	112.17
104.35	103.34	102.45	104.85	104.08	103.36	102.46	104.75	104.83	103.84	104.64	104.8	104.15	105.53	102.48	104.15	103.93	104.24	103.07	104.62	104.32	103.77	103.78	103.99	105.7	103.69	103.35	104.06	103.95	104.18	103.06	103.67	105.03	102.42	104.89	105.15	104.79	102.38	103.39	103.07	104.09	104.95	103.7	103.06	103.79	104.05	104.19	105.81	104.22	103.55
107.54	105.69	105.59	104.7	107.32	106.69	108.04	106.86	105.29	105.36	107.11	105.91	106.05	106.93	106.38	106.53	107.51	105.94	107.75	105.54	105.58	108.18	108.14	106.79	106.56	106.05	107.3	105.95	107.17	108.34	103.87	105.63	106.4	106.14	106.08	104.96	106.21	106.5	105.66	106.12	105	104.76	107	106.64	105.43	106.43	105.91	106.46	107.43	106.24
114.64	116	116.5	114.48	116.53	116.55	117.34	116.11	113.74	114.91	116.52	117.03	115.94	115.81	114.72	116.24	116.02	116.64	115.71	116.14	115.64	117.75	115.72	116.39	114.87	115.85	114.9	115.55	116.52	114.62	115.01	117.41	117.14	114.65	117.6	115.82	116.54	116.85	116.86	117.3	116.54	115.88	114.68	115.57	116.29	116.21	114.64	115.53	116.91	116.67
105.48	103.3	103.94	104.02	104.35	105.17	105.26	104.64	103.57	103.29	104.96	106.34	104.8	104.58	103.85	104.36	103.17	104	104.26	103.85	103.63	104.6	105.37	104.44	104.53	102.97	104.71	103.77	103.03	104.12	103.54	103.1	103.95	104.56	103.26	104.15	104.53	104.52	104.52	103.42	104.36	104.55	104.9	104.43	103.6	103.25	105.35	104.41	104.82	103.36
107	104.46	104.2	106.79	104.67	104.37	104.98	105.87	105.95	105.39	105.64	106.31	107.25	105.42	104.44	106.27	105.99	106.17	105.64	105.5	104.69	105.58	106.2	107.25	106.67	105.53	104.52	105.54	104.76	105.72	103.15	104.97	104.91	104.1	104.51	106.26	104.95	104.21	106.35	106.25	104.29	105.81	105.67	106.01	105.03	106.6	105.32	104.9	107.08	105.69
110.89	112.35	110.93	112.28	112.11	110.9	111.42	112.54	110.37	109.96	110.67	112.36	111.66	110.66	110.39	111.42	109.99	112.08	112.18	111.52	112.23	110.86	110.44	111.29	111.1	109.6	111.8	110.66	111.98	110.66	111.59	109.79	111.15	109.78	110.65	110.88	113.19	112.52	110.48	111.04	113.07	113.16	109.92	111.42	111.84	110.53	112.54	110.43	112.44	111.44
113.23	114.38	113.19	112.09	112.88	110.89	113.06	112.75	113.02	113.47	113.26	112.83	113.23	111.71	112.1	112.86	112	113.24	113.16	112.18	112.08	111.79	111.82	112.05	111.9	112.09	112.43	112.13	112.93	113.91	112.23	113.47	113.23	111.7	111.31	112.11	112.45	110.91	112.56	111.55	112.35	112.99	113.14	112.47	112.65	111.55	113.72	112.76	112.84	112.5
103.94	104.75	105.41	103.77	104.95	104.3	103.46	102.59	104.12	102.85	104.38	104.41	104.38	105.05	104.75	104.9	106.4	104.99	105.54	105.08	103.28	104.45	103.87	102.31	104.46	104.66	105.92	104.97	104.73	102.53	102.63	103.43	105.57	104.27	104.35	102.56	104.87	104.79	104.34	103.66	103.3	102.25	104.04	104	104.94	103.83	104.12	103	102.86	101.61
105.27	105.21	104.35	105.54	104.58	106.56	105.43	104.67	106.56	106.46	104.73	104.59	105.5	106.23	104.9	105.76	103.8	103.86	105.14	105.51	106.06	104.55	106.27	105.02	105.53	105.77	104.29	104.2	105.06	104.81	104.88	105.15	103.79	105.3	103.57	105.52	105.53	103.61	104.98	105.56	104.37	105.18	106.07	104.94	105.04	103.9	105.12	105.53	104.82	105.51
106.73	106.6	104.27	105.25	105.37	105.46	105.41	104.9	107.96	104.7	104.84	105.18	106.32	105.6	105.28	106.21	106.16	105.94	104.36	103.65	105.72	105.22	107.74	107	104.88	103.08	104.95	105.36	105.53	104.75	106.39	105.14	106.1	104.73	104.98	105.1	106.13	106.07	105.97	104.45	104.18	105.02	106.42	104.93	106.7	105.28	105.68	106.27	104.15	105.24
104.95	104.55	103.36	104.36	104.58	104.58	104.7	104.1	104.7	103.88	103.91	103.77	104.12	103.6	104.24	104.14	104.06	103.34	103.59	104.89	104.31	105.29	103.13	103.3	103.59	104.02	104.56	104.29	105.42	104.83	104.04	104.62	103.83	105.03	104.5	105.34	104.03	104.65	105.04	104.69	104.32	103.58	104.24	104.07	103.44	104.61	105.86	103.55	104.85	104.77
102.92	104.91	103.52	103.18	104.64	104.56	105.14	104.93	103.25	103.49	105.15	103.73	106.64	102.5	104.65	103.24	103.92	104.38	104.55	104.41	104.97	104.5	103.15	105.72	103.09	103.47	104.51	104.76	103.6	105.31	105.48	104.42	103.45	103.65	105.03	105.26	106.66	104	104.13	103.37	104.61	103.71	103.27	105.83	103.53	106	104.06	104.08	104.78	103.63
99.482	98.792	98.41	98.713	99.09	99.219	100.04	98.231	99.853	100.69	98.492	99.644	99.369	98.633	98.696	99.729	98.937	99.904	101.12	98.308	99.46	97.944	98.9	99.559	100.51	99.915	99.037	101.34	99.555	98.936	99.689	99.373	100.12	99.973	99.989	100.92	98.943	98.818	98.417	100.84	101.37	98.082	101.66	100.18	100.9	99.746	98.735	99.524	100.5	99.543
107.29	106.37	107.57	106.74	106.88	107.07	105.7	106.82	106.3	106.53	106.9	105.71	107.38	106.68	106.14	107.1	106.01	107.35	105.71	107.98	107.27	108.88	105.86	106.44	107.63	107.65	106.85	105.87	107.58	106.16	107.68	107.22	105.82	106.07	105.51	107.53	105.45	105.15	106.51	107.29	106.54	106.58	106.34	107.43	107.82	105.92	107.58	106.26	107.65	106.68
105.83	107	107.86	106.41	106.91	107.35	108.1	105.7	106.14	106.82	107.22	105.28	107.46	107.74	107.25	107.48	107.75	107.24	106.1	106.89	108.41	105.65	106.22	106.56	107.81	107.64	108.41	107.4	108.77	105.32	106.07	106.59	105.31	105.89	105.66	107.02	107.36	106.58	107.2	107.54	106.67	105.7	107.51	105.86	106.68	107.31	105.79	107.05	106.36	108.5
101.88	100.92	101.16	100.56	101.93	100.41	100.86	100.25	101.69	101.2	101.09	99.734	101.46	100.83	100.32	100.44	101.01	101.24	100	101.49	101.55	101.38	100.57	100.37	100.54	101.09	99.066	100.34	101	101.3	100.66	100.85	100.34	99.588	101.51	100.48	102.91	102.4	100.73	100.34	100.24	101.1	101.14	100.97	101.34	101.57	100.66	101.98	99.643	101.55
107.51	106.19	106.3	104.95	106.52	107.34	108.09	105.84	105.32	106.85	106.24	107.48	107.65	107.4	106.72	105.6	104.56	105.6	107.71	107.97	105.48	104.5	107.29	107.43	106.67	105.88	106.73	106.17	107.05	107.1	106.21	108.97	107.04	105.64	106.88	106.24	106.71	107.22	107.32	106.81	106.79	105.26	106.46	108.14	106.05	104.61	107.21	107.48	109.1	106.09
107.14	106.31	105.86	105.86	106.38	106.17	105.58	106.15	106.31	104.83	107.7	108.01	106.38	107.02	105.51	106.21	107.21	105.63	107.42	108.58	106.08	107.67	107.32	106.63	104.28	107.2	106.75	106.2	106.03	105.67	107.76	106.25	108.96	107.49	106.75	107.73	106.68	105.81	106.28	106.52	105.95	106.52	106.41	107.07	105.75	106.24	107.5	107.65	106.65	105.88
111.38	110.8	109.67	109.1	111.83	109.68	109.5	109.2	111.82	111.24	110.67	110.64	111.11	109.72	112.46	109.84	110.51	110.12	111.33	109.21	111.27	110.91	110.5	110.69	111.1	110.33	109.8	110.54	111.72	110.02	110.7	111.93	110.06	110.06	110.61	110.01	109.85	110.64	110.3	110.26	109.26	111.81	112.67	110.98	111.77	110.96	110.3	110.93	108.63	108.34
105.17	105.36	106.22	105.31	105.76	105.68	108.33	104.28	105.34	105.46	103.94	105.72	105.82	105.67	107.2	106.33	105.36	106.66	105.96	106.7	105.77	106.35	105.02	106.95	104.67	107.42	105.49	106.31	106.11	106.52	105.99	106.37	105.12	105.32	106.52	105.34	103.88	105.66	106.68	105.85	106.24	104.6	106.17	106.32	105.38	106.39	105.59	107.09	104.6	105.61
106	105.69	106.43	105.44	105.84	106.11	107.12	104.52	106.06	105.83	106.59	105.01	104.49	107.29	105.91	106.3	106.41	105.02	106.61	105.82	104.68	106.02	105.32	105.97	107.86	105.95	106.19	104.98	104.79	106.04	105.68	105.53	104.47	106.82	104.37	106.19	104.8	105.8	106.19	106.06	105.09	105.63	105.12	106.42	106.79	104.75	105.71	104.87	105.57	105.77
111.02	112.06	110.79	110.29	110.05	109.93	108.78	110.39	111.03	110.16	110.69	110.89	110.59	110.82	109.23	110.04	109.6	111.39	109.84	111.18	111.08	110.24	110.97	110.7	109.39	109.55	110.23	110.66	112.61	109.29	110.3	109.95	110.32	111.52	108.8	110.94	110.37	110.37	113.12	110.43	110.48	110.97	111.19	111.54	112.03	110.98	110.47	110.57	112.66	110.92
103.85	104.47	103.3	103.97	105.52	103.67	103.9	105.17	103.41	105.05	104.5	101.94	103.33	104.97	105.14	103.84	102.88	104.85	103.75	105.09	104.16	105.95	104.45	105.33	105.2	104.83	104.71	105.09	103.7	104.21	104.05	103.45	105.35	104.78	105.6	104.77	104.45	103.57	102.43	105.28	103.84	104.18	102.04	105.17	104.77	103.33	104.62	104.7	103.19	105.92
111.83	113.41	110.04	111.28	110.69	110.06	112.23	111.11	110.9	109.81	111.27	110.93	110.68	111.21	111.33	111.49	111.22	111.24	111.85	111.25	112.31	111.36	109.75	111.5	111.58	112.1	112.29	112.07	112.64	112.18	112.19	112.04	111.1	112	111.59	111.19	111.85	111.58	111.43	113.75	111.37	112.43	110.97	112.35	111.94	110.91	110.93	111.9	109.92	112.04
112.24	113.79	113.06	111.25	111.13	112.62	112.24	112.41	112.65	112.04	113.03	113.64	111.34	111.57	111.57	110.93	111.21	111.42	113.33	109.99	112.29	112.49	111.92	113.1	112.13	112.29	112.69	111.61	111.47	111.2	111.55	111.79	113.71	113.13	112.48	112.57	109.35	111.46	112.67	111.62	112.5	111.47	112.6	112.25	111.95	111.53	112.39	112.35	111.52	112.18
105.2	105.06	106.66	106.21	105.56	105.9	106.21	105.06	107.14	106.12	107.12	107.05	105.24	106.54	106.2	107.13	105.86	105.84	106.86	107.64	107.46	105.23	106.22	105.17	106.61	107.39	105.7	107.02	106.54	106.4	105.76	106.58	105.38	103.95	106.67	102.88	105.67	105.49	104.98	107.54	107.39	105.36	106.44	105.02	106.31	104.32	105.36	104.17	107.21	104.72
109.7	109.41	110.56	111.03	110.84	111.14	109.57	111.07	109.99	110.43	110.81	111.03	109.66	109.57	110.75	109.75	109.34	110.69	109.22	108.06	110.91	111.13	109.35	111.21	109.71	110.89	111.32	110.95	110.22	108.71	110.14	110.69	110.36	107.56	109.84	110.46	111.68	110.84	110.6	109.65	111.76	110.48	110.81	109.56	110.05	110.18	109.18	108.57	110.44	110.3
110.85	114.01	112.72	114.36	111.42	113.78	112.57	112.68	112.23	113.45	112.6	112.37	113.45	112.81	113.32	113.54	113.32	113.58	112.58	113.04	112.32	110.95	112.83	112.41	113.02	113.35	114.05	114.09	112.18	111.92	112.72	113.51	112.52	112.14	112.4	113.68	113.28	113.84	111.98	113.09	112.63	112.3	113.19	112.09	112.04	112.96	113.75	111.22	114.61	112.38
106.26	105.18	105.65	106.22	104.79	106.42	105.48	105.74	106.33	105.42	106.48	105.45	103.26	106.07	105.19	106.26	104.38	105.91	106.78	105.46	106.42	105.41	107.04	105.61	105.68	104.98	104.64	104.94	107.32	106.46	106	106.7	108.04	105.78	105.21	106.06	106.95	104.55	105.57	106.32	106.18	105.59	106.24	105.59	105.17	105.44	104.82	104.13	105.42	107.01
112.28	111.81	111.45	112.1	110.75	112.14	112.81	111.12	110.56	112.21	111.1	112.18	111.13	111.72	110.77	111.59	110.19	111.28	112.78	110.69	111.42	112.03	112.52	113.78	112.06	111.32	110.95	112.39	111.55	111.98	111.14	112.08	112.85	111.94	109.7	112.44	111.05	111.54	111.2	111.24	111.17	110.15	112.76	110.16	110.56	111.46	110.77	111.78	112.2	110.37
110.9	110.15	109.52	111.03	109.45	109.87	110.38	110.48	109.13	109.58	110.69	111.28	110.25	111.02	110.77	109.69	110.31	110.22	110.13	109.5	111.02	109.29	109.88	111.03	109.4	111.81	110.79	108.75	111.27	110.73	110.88	110.32	109.99	110.72	111.59	111.64	111.91	109.29	110.4	109.1	110.55	112.29	109.31	110.21	110.61	111.19	109.34	109.66	111	108.3
112.14	110.38	111.75	110.87	109.89	111.28	111.16	111.01	111.62	110.51	110.75	112.62	110.9	110.34	112.61	113.08	112.6	111.71	110.99	109.87	111.05	112.4	110.09	112.22	110	111.32	110	113	111.67	110.25	109.94	111.42	110.45	109.51	110.99	111.06	112.02	111.31	109.5	110.32	110.83	111.42	111.57	110.65	110.81	110.49	110.53	111.67	112.11	110.43
113.25	114.06	113.08	112.2	112.57	113.15	113.37	112.08	114.74	113.21	112.11	113.35	111.38	114.78	110.49	112.84	112.12	113.19	112.8	112.7	112.69	114.1	113.51	111.88	114.52	112.85	113.02	112.36	114.28	113.34	112.47	112.21	113.74	111.31	113.15	113.94	112.78	112.96	113.66	112.17	113	113.89	112.55	112.9	111.94	110.91	113.6	114.1	112.1	112.19
105.83	105.52	106.57	104.55	105.82	105.73	106.82	105.49	104.66	105.72	105.58	106.49	106.2	104.93	105.04	105.79	105.43	106.55	106.15	105.73	105.1	106.74	106.28	104.96	105.87	105.48	105.58	105.43	106.38	106.77	107.06	104.51	105.52	105.54	103.75	104.86	106.01	106.74	106.16	105.76	105.08	105.59	107.43	104.8	105.59	105.32	106.06	106.66	105.76	105.71
113.01	112.11	112.63	112.4	113.65	112.88	113.01	112.77	113.49	112.53	114.67	113.4	112.87	114.06	113.42	113.14	113.12	113.66	113.92	113.3	111.72	112.05	111.74	112.86	113.02	113.04	112.56	112.67	112.24	111.67	114.58	113.33	111.89	114.67	113.33	112.02	114.05	110.95	114.71	111.73	112.28	112.6	112.23	113.46	113.67	113.47	112.87	114.17	114.09	113.41
106.34	105.65	106.5	107.7	107.1	105.86	106.68	106.18	106.98	105.27	106.66	107.24	106.22	106.97	106.33	106.51	108.01	108.2	105.69	107.1	107.34	106.99	106.7	106.05	106.23	106.2	106.67	105.04	106.53	104.63	106.03	106.97	105.95	106.4	106.26	106.93	107.6	107.13	107.28	108.45	105.04	105.31	106.92	106.47	108.25	106.12	108.88	106.6	106.95	107.3
109.8	108.85	110.75	109.43	109.09	110.35	109.51	110.23	110.7	110.34	110.04	108.02	110.35	110.78	108.29	110.72	110.01	110.18	108.64	109.94	109.07	110.67	110.2	110.18	109.54	109.51	109.86	109.01	111.64	110.33	110.43	108.86	109.55	109.9	110.38	109.75	110.41	111.01	111.05	110.97	110.29	111.01	110.53	110.04	110.65	109.25	109.8	108.9	110.68	109.69
105.07	101.9	102.85	104.28	102.96	103.61	104.53	105.82	102.73	104.56	103.2	105.09	103.14	103.46	105.18	104.03	104.88	103.63	104.42	103.46	103.47	102.97	103.82	105.35	104.63	104.6	105.89	104.14	103.06	104.34	105.49	103.35	104.76	103.28	104.69	104.92	105	103.66	106.29	103.86	101.89	101.16	104.22	105.02	106.04	104.38	103.99	105.74	105.5	102.97
113.32	112.04	110.83	110.38	112.68	110.65	111.83	113.54	111.91	112.63	111.02	112.49	112.81	111.73	112.82	112.49	112.71	110.91	112.58	112.36	113.39	112.39	113.22	112.48	112.78	111.79	112.2	111.02	111.6	110.93	112.55	112.66	111.15	111.91	111.73	111.83	111.81	110.71	111.54	111.1	110.92	111.75	111.68	111.91	112.23	113.31	112.3	110.86	112.43	112.87
104.31	105.8	105.89	104.75	107.54	103.97	105.5	106.3	105.47	105.04	104.85	103.85	105.81	105.68	105.18	105.7	105.44	105.9	105.74	104.99	105.7	106.71	103.54	105.08	105.35	104.54	104.56	104.4	105.29	105.68	105.53	104.6	106.91	106.01	104.37	105.91	106.18	105.67	106.9	105.71	106.32	105.82	106.76	104.29	107.54	105	105.16	107.17	106.39	106.45
112.38	110.67	110.5	112.5	110.77	111.18	112.25	111.02	111.19	112.08	113.58	111.88	112.68	113.42	111.27	112.42	112.4	112.54	111.08	111.74	112.66	111.8	112.25	112.29	112.28	110.58	111.03	112.13	110.96	111.86	111.53	112	111.6	111.9	112.18	110.87	112.51	112.54	110.42	111.58	111.88	112.28	110.92	112.69	111.78	111.12	111.44	111.3	111.85	113.36
103.98	104.92	107.17	104.49	105.96	105.88	105.11	104.62	105.19	106.66	103.86	104.7	105.21	104.89	105.09	105.2	105.06	106.21	105.43	105.37	104.81	105.58	105.47	105.15	105.4	104.65	106.57	106	106.79	104.53	104.83	106.98	105.51	106.45	105.89	104.61	106.32	105.82	106.69	105.8	104.73	104.84	104.58	104.33	104.04	104.83	105.01	105.26	105.58	104.66
100.35	100.3	100.41	100.34	100.95	101.84	99.55	100.05	100.91	100.64	101.44	101.82	101.78	101.02	99.256	100.47	100.46	100.2	100.11	100.67	100.52	101.14	100	99.536	101.88	98.699	100.7	100.45	100.15	101.39	100.53	99.847	100.01	100.68	100.2	99.764	99.136	101.26	102.07	99.367	100.46	99.428	101.2	101.29	98.336	100.99	100.82	101.1	100.96	101.29
104.89	105.12	105.35	104.66	104.28	104.25	106.51	105.47	105.14	105.76	107.03	105.9	105.8	105.29	105.65	104.68	105.04	106.72	104.54	105.1	105.59	104.7	107.87	104.54	106.12	104.88	104.77	106.31	104.02	102.98	106.53	105.63	105.46	105	104.88	105.34	105.57	105.21	106.11	105.62	103.77	105.42	104.88	104.65	106.59	106.38	105.04	105.13	105.45	104.71
105.6	104.99	106.97	107.34	105.58	106.53	104.96	106.42	105.85	105.29	104.77	105.5	105.56	106.58	106.29	105.48	105.56	106.35	107.49	105.84	106.7	105.38	104.9	105.56	105.27	105.28	105.11	105.74	104.97	105.34	105.31	105.8	105.23	105.46	105.91	106	105.99	105.43	107.35	105.55	106.4	105.79	106.55	103.61	106.39	105.17	107.56	104.88	108.03	106.64
112.5	112.63	109.92	112.59	112.21	113.29	112.66	112.14	111.59	110.82	112.41	110.37	113.73	112.6	112.06	112.18	112.19	111.68	110.29	111.25	111.35	111.93	111.88	112.87	112.57	111.81	112.81	113.46	111.79	111.13	112.11	112.46	113.76	112.4	112.19	111.24	112.61	114.34	112.39	113.6	112.27	111.45	110.97	112.61	110.48	113.16	111.85	112.66	112.79	112.96
111.69	112.14	110.55	112.65	110.04	111.68	110.15	110.51	110.78	110.1	110.79	110.53	110.4	110.61	111.4	110.32	110.48	109.96	110.25	112.25	109.32	111.75	109.84	111.49	111.69	109.32	111.64	111.94	109.84	110.65	111.57	110.26	110.38	111.37	110.82	109	111.51	111.33	111.31	110.45	109.57	111.15	111.42	109.85	111.38	110.38	111.03	109.89	111.09	109.42
106.37	105.39	106.2	106.12	106.3	106.69	106.59	105.67	106.83	107.42	105.16	104.97	107	104.78	105.23	106.13	106.75	104.97	106.08	107.24	105.71	106.97	106.56	105.73	105.95	106.06	105.24	106.59	106.03	107.26	104.59	106.95	106.57	105.46	106.68	106.08	105.94	107.44	105.27	106.8	106.25	105.5	107.36	106.27	104.65	105.95	105.19	108.68	108.1	106.22
116.54	119.68	116.68	116.99	117.22	120.1	118.39	117.64	117.01	117.19	118	116.94	117.8	118.38	119.18	117.77	116.87	118.67	116.97	117.74	116.81	118.61	117.52	117.91	117.37	117.92	118.65	116.61	117.88	117.11	116.73	116.86	119.09	117.56	116.84	118.87	117.3	117.23	116.79	118.19	117.99	117.51	117.79	117.46	116.06	119.14	118.55	117.74	117.74	117.72
110.12	112.28	110.43	110.67	111.44	110.78	110.96	111.93	111.47	110.78	112.11	109.1	111.43	110.43	109.78	110.86	110.86	111.56	110.44	110.66	110.91	110.7	112.73	111.79	110.49	110.64	111.09	110.22	109.88	113.03	112.19	110.67	111.21	111.13	110.64	109.37	110.63	109.87	110.86	111.15	111.07	110.85	110.27	110.76	110.45	111.29	109.9	110.86	112.35	111.35
110.52	112.23	111.83	112.93	110.11	112.36	112.96	112.68	111.26	111.2	111.21	114.12	113.95	112.48	111.61	113.12	112.06	111.32	112.81	112.9	112.31	110.96	114.57	111.88	112.08	114.2	111.56	110.43	112.31	112.15	111.7	111.99	111.81	111.98	111.73	112.51	110.62	111.4	112.36	111.56	112.72	110.9	111.92	111.06	112.88	109.94	112.05	111.89	113.14	111.48
104.08	106.38	104.93	105.15	104.19	105.32	105.09	104.75	105.98	104.98	105.27	106.48	104.06	106.22	105.06	105.59	106.9	106.45	105.74	105.77	106.65	105.56	107.36	104.48	104.63	105.45	105.62	105.68	104.77	105.92	105.98	105.11	104.29	105.67	106.12	105.28	106.64	106.77	106.32	105.08	105.08	106.99	104.74	105.21	106.03	104.97	105.01	105.29	104.98	105.75
110.79	112.15	113.62	111.84	111.53	110.95	111.39	111.91	111.91	111.88	112.07	113.43	111.31	111.71	111.57	111.29	111.95	110.76	111.76	112.45	111.78	110.3	112.51	112.07	112.47	112.43	112.4	111.72	112.03	112.05	113.2	111.84	111.12	111.58	111.56	110.49	111.59	112.71	112.98	111.8	111.94	112.37	112.67	112.97	113.01	111.71	111.75	112.18	113.05	113.52
105.54	104.63	106.6	105.16	105.82	107.31	106.88	107.57	104.98	106.32	105.52	106.15	105.52	105.6	107.53	105.42	104.64	106.96	108	104.84	104.57	106.49	105.41	106.9	107.12	107.34	105.54	105.47	105.48	106.62	107.19	106.5	105.9	105.67	105.81	104.96	104.83	105.97	104.46	106.98	104.44	107.28	105.49	104.34	105.07	106.04	106.42	105.97	103.61	106.28
112.94	111.56	111.99	111.17	112.31	111.31	111.05	112.16	112.21	113.13	112.13	113.02	111.36	111.74	113.37	111.97	112.71	111.11	112.46	113.59	112.02	112.51	112.29	110.81	112.17	112.05	111.07	111.27	110.92	112.82	111.48	111.39	111.01	111.33	112.03	111.18	111.01	112.51	112.53	112.48	110.91	111.99	112.7	113.49	112.32	111.35	110.9	111.35	112.64	112.53
112.91	112.18	112.33	112.21	113.21	112.44	112.3	111.8	111.31	113.38	111.49	112.08	112.58	111.55	114.61	111.35	111.32	111.75	110.7	112.71	113.13	111.32	113.16	112.38	114.13	111.27	111.88	111.12	112.71	112.31	113.49	111.56	112	110.56	111.03	110.94	112.8	112.35	112.01	111.08	112.78	113.67	110.83	112.44	112.47	111.85	112.75	111.23	112.44	111.66
105.42	105.81	105.47	106.56	106.06	106.92	105.17	104.4	105.45	106.73	105.14	105.56	105.71	107.05	105.28	104.62	104.01	106.12	104.83	106.18	104.96	105.47	105.66	104.51	104.65	105.89	104.65	103.36	103.96	105.32	104.58	105.01	105.78	105.74	105.56	103.26	105.99	104.85	106.6	105.89	107.02	106.61	105.92	105.76	105.9	106.02	106.07	105.76	105.98	105.97
103.62	105.42	104.27	105.61	105	105.23	104.43	105.31	105.77	105.67	105.4	105.91	105.45	104.4	106.16	105.61	106.16	104.46	105.39	105.5	105.39	102.58	106.56	104.58	105.11	104.45	104.16	105.13	103.38	105.34	104.83	104.69	104.32	105.56	107.07	104.43	104.76	104.78	104.56	104.75	105.26	105.77	105.01	106.39	105.53	106.57	104.47	104.88	105.3	106.93
105.34	106.28	104.12	105.65	105.51	104.34	105.24	104.08	105.68	105.29	104.32	105.5	106.11	106.04	105	104.57	104.44	105.32	104.72	104.6	103.35	103.69	104.86	103.51	104.47	104.32	103.94	104.3	106.33	104.69	104.78	105.29	104.84	105.14	103.45	104.8	105.34	106.52	104.63	105.14	105.15	104.27	104.64	105.2	106.18	104.34	105.34	103.58	105.54	103.95
111.14	107.74	110.17	112.08	109.45	109.62	110.78	109.67	110.24	110.01	109.3	108.45	111.29	109.94	108.91	108.94	109.56	108.73	109.83	110.1	109.95	111.05	109.95	111.36	110.18	108.68	109.73	108.85	109.1	108.94	109.39	109.32	109.3	110.9	110.2	108.29	110.64	109.83	108.87	109.2	109	109.42	111.23	110.18	108.9	109.59	110.31	108.35	108.72	110.22
115.75	114.61	116.03	114.46	115.25	115.87	115.6	114.99	116.73	115.33	116.28	116.15	115.22	116.12	115.94	114.58	117.88	115.16	115.45	115.13	116.98	115.76	115.83	117.06	117.7	116.68	117.35	115.92	116.12	116.08	114.77	115.87	116.18	116.2	116.02	115.64	115.31	113.93	114.51	117.29	116.5	115.37	116.54	115.21	116.82	115.82	114.59	116.39	117.06	116.36
110.43	111.05	112.12	110.43	111.76	111.6	111.38	110.48	112.03	111.8	111.38	110.1	111.42	110.79	110.44	112.01	110.62	112.03	112.32	111.58	110.16	112.1	111.19	112.87	110.89	111.81	111.71	111.73	110.35	112.96	109.69	110.67	109.74	111.99	111.28	110.91	110.58	111.52	110.42	110.5	110.94	110.35	110.77	110.94	110.86	111.16	110.64	111.71	110.95	112.81
106.88	105.47	106.11	105.42	105.77	105.62	105.37	105.29	104.3	107.06	105.33	106.36	106.68	107.09	105.94	105.52	106.27	106.96	108	104.76	105.19	106.76	104.45	106.47	105	106.82	105.59	106.21	106.13	104.86	106.64	105.48	104.62	106.43	105.36	107.26	105.51	105.71	105.66	105	105.43	106.87	107.34	105.24	106.99	104.91	107.46	106.97	105.53	105.5
112.23	112.39	111.53	111.73	112.82	113.82	113.6	113.76	112.72	111.31	112.09	112.26	113.07	111.85	112.99	112.54	113.24	112.11	111.86	112.17	111.73	112.68	112.1	112.03	112.49	112.06	111.64	112.31	112.55	112.47	111.68	112.55	112.86	111.1	113.16	112.74	111.68	112.22	112.72	113.87	112.41	110.5	111.46	111.12	113.13	111.48	112.07	113.15	110.14	112.43
115.9	116.83	115	117.48	115.99	114.84	116.81	116.73	117.1	116.01	115.47	115.38	116.87	116.62	116.38	116.67	116.73	115.65	114.52	116.55	116.34	116.66	115.16	115.58	116.2	116.94	116.09	115.43	115.77	115.87	115.36	115.76	116	115.49	116.55	117.49	117.15	116.78	116.46	116.08	116.49	116.45	116.06	115.98	116.54	115.58	117.01	116.49	117.92	115.77
105.73	105.31	106.31	106.33	105.38	105.76	105.57	105.83	106.17	106.22	104.44	104.89	105.45	105.84	104.41	104.89	105.41	106.7	106.71	106.23	105.18	105.16	105.01	104.68	104.98	105.95	104.87	105.58	104.58	105.88	105.98	107.3	105.72	104.8	105.62	105.89	106.67	105.86	105.37	106.64	104.36	106.88	105.1	107.38	106.01	105.86	105.53	105.87	104.98	105.35
110.83	111.61	110.43	111.42	112.86	110.5	110.59	112.21	112.1	110.67	111.03	111.92	111.13	112.26	110.87	111.42	111.13	109.5	109.5	109.87	111.17	112.43	110.71	113.19	111.37	109.89	111.14	110.66	109.81	109.7	110.41	112.61	111.79	111.14	112.08	110.35	111.42	110.36	111	111.39	111.01	112.5	111.26	110.65	108.86	110.52	111.81	112.45	111.1	110.19
99.642	100.62	100.77	99.082	100.03	99.94	101.26	100.82	102.33	100.1	99.831	99.911	100.96	101.07	99.516	101.18	100.04	100.05	99.962	100.64	99.454	98.123	100.27	100.04	100.2	101.54	99.893	100.32	97.04	99.059	100.58	100.22	100.99	101.76	100.71	100.16	99.508	99.507	100.54	100.44	100.41	99.495	99.599	100.88	99.517	100.64	100.53	101.72	101.47	101.21
111.38	110.94	111.12	111.09	112.45	111.01	111.54	112.99	111.69	112.74	113.09	112.51	112.33	112.72	112.26	112.54	110.55	112.39	109.61	111.73	112.17	111.38	112.49	110.82	111.43	112.15	111.02	112.39	111.4	112.34	112.54	109.81	111.75	111.32	112.56	111.01	112.28	110.51	111.27	111.46	113.1	111.98	110.8	112.08	110.98	111.58	112.44	111.79	111.45	110.54
106.88	107.95	106.86	107.26	105.32	105.1	106.76	106.97	107.18	107.78	105.27	106.23	106.42	106.79	105.4	108.55	107.06	105.72	106.12	105.58	105.26	106.06	105.16	106.11	106.75	106.24	106.42	106.3	106.27	106.84	106.84	106.33	105.4	106.32	106.37	106.26	106.07	107.33	105.49	105.16	106.78	105.95	105.24	106.26	104.86	105.83	106.2	106.89	106.33	107.09
111.24	111.21	110.32	109.36	111.97	110.59	112.41	111.71	109.79	111.75	110.39	111.18	110.46	111.62	111.2	111.05	110.83	110.83	111.06	111.56	112.29	110.83	112.55	111.2	110.67	111.77	112.32	111.17	112.11	111.08	111.55	110.76	110.56	111.13	111.3	112.23	111.43	111.58	111.05	111.11	112.23	111.46	112.26	111.05	111.68	111.89	110.41	110.5	110.97	111.54
111.55	109.58	111.06	113.26	112.43	111.65	111.82	111.98	112.35	112.19	111.53	113.8	110.63	111.38	112.32	112.19	113.74	109.59	112.5	110.31	111.55	111.6	112.42	111.45	111.24	111.38	112.55	112.76	109.86	111.82	112.76	110.54	111.46	111.29	111.37	110.34	112.04	111.46	110.99	110.66	112.34	110.83	112.03	111.65	112.62	112.29	111.36	110.96	111.8	110.36
116.71	116.16	117.5	116.93	116.91	118.44	117.85	116.76	116.31	116.25	117.85	117.79	117.83	117.63	117.28	118.5	117.98	116	118.28	117.87	117.6	119.84	118.47	118.02	117.45	118.05	118.27	118.45	117.25	116.33	118.81	117.52	118.26	117.14	117.75	117.35	116.62	117.04	116.38	117.07	117.1	117.07	116.66	116.84	118.11	116.79	116.41	117.62	117.11	118.27
104.36	103.67	104.67	105.35	103.58	103.66	103.61	104.31	103.39	105.06	104.88	104.53	104.25	105.18	103.54	104.33	104.75	106.07	103.83	104.12	103.23	105.08	105.11	105.25	103.72	102.37	104.31	104.53	105.22	105.16	104.31	103.64	105.19	103.21	103.86	104.13	105.7	103.61	105.4	104.05	104.05	104.69	103.97	103.58	102.51	103.88	104.08	105.34	105.07	104.23
112.41	110.96	110.62	112.74	112.69	110.5	110.89	111.58	111.56	111.87	112.92	110.44	113.48	112.39	111.67	112.48	113.17	111.4	112.03	113.25	112.53	114.16	113.69	112.17	112.4	112.13	111.68	110.78	111.56	112.12	112.25	111.22	112.19	112.6	111.43	110.39	111.15	111.95	111.04	112.94	112.46	111.41	111.31	112.55	111.68	112.38	112.2	112.01	112.6	110.67
112.6	111.39	112.28	112.68	111.58	112.33	111.32	110.67	111.14	113.66	111.73	111.49	112.32	112.04	111.25	111.15	109.5	112.37	112.9	110.64	112.92	111.24	111.4	113.21	111.74	113.08	111.34	111.29	113.25	111.34	111.64	113.61	110.54	112.78	113.07	113.3	113.17	111.01	111.3	112.22	112.87	112.08	112.6	112.26	112.6	112.25	111.94	113.07	110.25	112.17
103.3	102.88	103.32	104.2	104.91	103.86	104.07	104.07	102.47	103.21	104.55	103.1	104.58	102.82	104.34	104.5	102.99	104.35	103.03	104.4	104.95	103.86	103.19	104.78	102.86	103.47	104.41	103.52	103.69	102.78	104.95	104.15	104.88	103.91	105.36	104.53	105.16	105.33	104.23	105.11	105.37	104.39	105.34	103.34	106.46	105.66	104.03	104.72	104.45	104.5
110.69	109.55	108.8	110.9	111.12	109.24	109.5	109.72	107.99	110	109.17	110.32	110.85	109.91	111.13	110.81	108.55	110.72	111.47	110.16	110.42	110.72	109.43	109.47	111.33	111.12	109.62	109.91	111.75	110.9	111.58	111.06	109.31	110.63	110.35	110.64	110.07	110.16	110.8	109.94	109.64	110.2	110.6	109.92	110.58	109.3	112.17	109.82	109.1	109.47
106.15	104.83	105.68	106.99	105.01	106.72	105.98	104.63	105.43	106.03	106.73	105.75	103.57	104.99	105.95	105.95	104.58	104.79	105.7	106.08	104.39	105.31	105.48	105.18	105.55	104.45	105.82	105.88	106.03	106.63	105.85	105.72	105.5	104.89	107.64	104.54	106.11	104.76	105.57	106.24	104.68	106.38	106.02	104.63	105.73	106.01	105.51	105.12	105.32	105.61
113.32	111.92	111.43	111.91	111.71	113.17	112.33	112.37	112.28	111.47	110.73	112.42	109.89	112.45	113.75	112.89	111.04	113.19	113.49	112.25	110.73	113.6	111.22	111.19	112.42	111.26	111.72	111.47	110.21	111.89	112.93	111.95	111.66	109.47	111.78	113.48	112.03	111.97	112.05	111.81	112.63	112.66	112.78	111.36	111.07	111.14	111.65	111.45	112.04	111.97
98.548	99.415	100.32	99.491	99.749	100.4	99.186	99.81	99.797	99.444	100.39	99.842	100.82	100.35	99.752	100.19	99.832	100.62	98.271	99.239	97.707	99.561	100.27	100.57	98.542	99.248	99.567	100.75	98.98	100.3	100.01	101.8	100.57	99.72	101.13	100.23	98.755	99.3	101.15	98.274	100.1	101.06	99.94	101.32	100.32	99.435	100.15	101.14	99.079	99.213
106.94	105.36	105.78	104.9	106.74	104.94	104.23	105.58	106.14	104.87	106.87	105.35	103.73	104.65	105.43	106.92	106.87	105.06	105.34	107.09	105.58	104.55	105.09	105.32	103.78	105.43	106.07	104.26	106.48	106.44	107.36	105.75	105.35	105.63	106.09	106.26	106.05	106.26	106.03	106.8	106.29	105.26	105.98	105.21	104.52	106.06	105.25	106.48	106.97	106.43
108.34	106.51	105.26	104.61	107.48	106.02	106.25	106.94	106.04	107.02	106.34	105.29	106.81	106.31	106.18	105.51	105.47	105.76	106.04	106.49	107.31	107.69	106.89	106.4	104.3	106.57	106.07	105.89	106.29	103.58	104.78	107.11	105.9	105.51	105.69	104.27	105.81	108.22	105.88	105.43	105.5	106.78	106.51	105.61	106.91	107.44	106.42	106.24	106.35	105.69
113.42	112.73	111.98	111.46	112.13	112.38	112.39	112.04	113.38	113.64	111.37	112.67	112.13	113.46	113.29	113.28	112.57	111.43	112.19	111.88	112.02	110.13	110.61	111.84	110.34	111.72	111.86	111.41	112.36	110.8	113.41	110.52	111.74	112.12	111.74	112.13	112.05	112.54	111.96	112.26	113.32	110.96	112.07	111.46	111.98	110.94	110.46	111.78	111.91	111.47
104.54	105.73	106.19	105.22	107.84	105.69	105.64	105.69	104.67	105.43	105.62	106.35	107	104.6	105.61	106.28	105.09	106.07	106.55	106.58	105.83	106.42	103.65	106.38	106.03	107.92	107.64	106.42	106.72	107.12	106.44	108.62	105.86	106.73	106.66	105.79	106.59	105.94	107.04	107.52	105.89	105.8	107.81	106.32	106.95	108.17	106.09	105.93	105.85	106.43
107.08	107.05	105.96	107.3	105.95	105.75	105.2	105.95	105.83	105.79	105.24	107.9	107.03	107.34	106.26	105.65	106.91	105.96	104.93	107.63	105.58	106.99	106.67	105.25	105.64	107.33	105.99	105.67	106.41	106.65	107.46	106.28	106.03	105.8	106.3	106.52	105.82	105.78	105.51	106.7	107.27	105.09	106.27	105.3	105.37	106.84	106.64	104.9	106.83	105.51
104.84	105.84	105.95	105.44	104	105.94	104.99	105.28	106.17	105.89	106.31	105.53	105.57	105.13	104.08	107.27	105.28	105.46	105.32	105.85	103.76	106.04	103.44	106.85	106.45	104.25	106.22	105.48	107.82	103.96	105.01	106.07	107.18	105.89	104.91	105.85	105.45	105.69	107.04	105.46	105.69	104.43	104.74	104.8	103.79	105.27	105.61	103.42	106.3	107.47
104.71	103.67	104.79	104.63	102.82	103.91	105.25	104.21	104.35	104.08	103.15	105.24	105.57	104.22	104.54	104.63	103.66	106.65	104.07	103.55	104.52	105.33	103.63	105.01	104.79	103.19	102.69	102.97	105.31	104.42	103.79	104.06	105.48	103.82	104.1	103.62	103.96	105.47	102.84	103.45	104.82	104.07	105.97	103.82	103.04	102.47	104.26	104.14	103.64	104.18
111.47	110.9	112.03	111.92	112.99	111.76	111.65	110.65	113.11	110.89	113.2	111.25	111.32	111.36	112.21	111.68	112.35	112.07	110.58	110.37	110.84	109.1	112.54	112.18	111.4	111.52	111.71	112.72	112.5	112.29	111.33	111.38	110.8	113.66	112.2	110.88	111.93	112.52	111.95	111.34	111.85	111.33	112.39	109.84	110.61	111.99	111.78	112.25	110.64	113
99.009	100.87	100.27	99.641	100.1	100.11	100.93	99.634	100.05	100.84	101.18	97.497	99.842	99.35	100.51	99.239	99.335	100.11	100.82	99.553	101.58	99.532	101.66	99.678	101.25	98.529	98.859	99.873	100.23	101.03	99.583	100.74	100.3	99.94	100.72	99.755	98.921	100.65	99.303	99.831	100.07	99.257	101	101.06	99.305	97.698	99.607	101.4	98.985	99.196
111.74	110.88	112.31	111.79	111.5	109.36	112.28	108.78	110.2	111.29	109.91	110.62	111.98	111.57	111.11	111.82	110.31	112.64	111.2	110.99	111.42	112.08	110.85	112.25	111.84	110.68	109.93	110.13	110.92	111.7	111.54	110.05	110.56	111.77	110.57	111.74	110.66	110.09	111.4	110.69	110.64	111.27	112.77	110.47	110.87	109.46	110.53	108.86	111.82	110.96
107.36	103.97	105.64	105.44	105.98	106.08	105.01	104.28	104.44	104.65	104.72	104.46	104.8	104.43	104.4	106.11	106.13	103.41	105.96	104.17	104.74	105.45	106.18	105.26	104.98	105.38	104.2	104.06	105.83	104.94	104.96	106.16	105.16	106.56	105.31	107.19	105.3	106.2	104.38	103.72	104.72	104.56	105.27	104.32	104.94	104.36	105.8	103.34	106.13	105.24
105.82	106.16	107.13	106.66	105.05	106.68	107.54	105.15	105.39	104.87	105.19	106.67	104.52	104.57	105.06	107.08	106.61	105.84	105.37	105.23	106.66	103.84	105.3	106.42	107.01	107.93	105.98	107.11	107.02	105.4	105.82	106.35	105.43	105.13	107.42	105.65	103.89	105.56	106.17	106.53	104.55	105.73	105.53	106.67	105.57	108.16	107.17	105.77	106.87	105.88
104.67	106.46	106.21	107.06	106.6	106.81	104.68	104.83	104.32	105.69	105.97	105.53	106.56	105.66	104.87	104.74	106.02	103.79	105.08	105.34	106.44	105.46	105.2	105.64	104.87	104.75	105.73	105.56	105.86	104.6	104.99	106.7	105.84	105.47	104.37	105.42	105.82	106.41	105.91	104.98	105.31	105.71	104.49	105.47	104.35	106.17	104.24	106.3	104.26	106.21
111.94	115.05	110.17	109.43	110.47	111.92	111.86	112.18	112.77	109.59	110.76	112.39	111.49	111.65	111.5	112.55	111.32	110.4	112.05	111.66	112.04	111.89	111.46	111.95	112.43	109.8	110.27	111.35	112.01	112.3	109.61	110.76	111.1	112.83	111.55	111.83	110.83	110.16	111.56	112.85	111.45	111.2	111.98	112.8	109.71	112.36	111.81	111.89	111.21	112.23
101.29	100.26	99.214	100.37	100.65	99.805	99.534	99.398	98.864	99.44	100.52	98.076	101.06	100.5	100.48	99.427	100.98	99.834	100.95	99.922	100.34	98.663	99.416	99.137	101.39	98.35	100.55	100.19	100.1	101.14	99.699	98.946	100.05	100.84	101.24	99.219	98.614	98.455	100.21	99.243	100.48	99.349	101.85	101.47	99.686	98.607	99.759	99.57	101.19	101
108.88	108.68	109.76	110.15	109.09	110.04	109.98	108.03	111.14	110.95	108.67	109.82	110.95	109.72	109.36	111.75	109.59	110.04	109.01	110.76	108.56	109.8	111.12	108.74	109.37	110.31	109.89	109.84	109.41	109.91	110.26	109.03	108.13	111.11	109.48	109.48	109.56	109.74	110.68	110.19	110.21	108.47	109.65	108.5	109.15	109.74	110.62	109.03	109.23	109
111.42	112.04	110.94	111.05	110.16	109.76	111.97	110.51	111.04	111.17	111.09	109.85	112.47	110.7	110.42	109.37	110.23	111.33	112.61	109.13	113.14	110.38	110.97	111.58	111.51	111	111.39	110.43	110.75	112.12	111.24	110.54	111.8	112.3	110.8	111.53	110.74	111.76	111.3	111.29	111.65	111.9	111.96	110.51	112.53	111.89	110.69	112.75	111.21	112.36
98.556	98.536	100.61	98.919	99.747	100.74	100.08	100.01	100.35	100.47	99.311	100.45	98.557	101.3	100.99	99.685	100.37	99.41	99.627	101.75	100.87	98.817	101.01	100.16	98.36	99.912	99.572	98.339	99.613	98.663	99.883	100.78	98.485	101.17	99.192	99.908	100.67	100.05	100.48	100.23	97.495	99.276	99.61	99.055	98.193	99.144	99.496	98.81	99.162	97.686
106.17	105.36	107.9	106.49	104.41	105.39	107.04	105.14	106.84	106.41	106.61	105.41	107.45	105.2	107.41	107.76	105.15	105.36	105.84	105.49	105.51	106.09	106.4	106.56	105.62	106.24	104.47	106.41	106.54	106.76	107	105.54	106.08	106.59	104.9	106.79	105.89	106.61	107.04	106.3	106.62	105.23	105.95	105.43	106.89	107.03	106.39	105.95	106.91	105.45
104.41	105.4	106.1	105.54	106.19	105.55	106.17	105.02	105.94	104.1	104.87	105.73	105.57	104.83	105.17	105.36	105.5	106.3	108.17	105.53	106.43	105.71	105.23	103.75	107.24	107.24	106.03	105.14	104.24	105.16	107.15	105.99	105.66	105	106.32	104.48	105.63	105.72	105.22	105.42	104.71	104.92	105.85	106.65	104.8	105.69	106.73	106.79	106.63	106.57
105.09	105.84	106.4	104.91	107.27	104.43	104.3	106.25	105.6	105.44	105.27	105.68	105.53	104.22	105.74	105.31	105.51	103.63	104.56	104.24	105.8	105.13	104.49	104.32	105.1	106.05	104.96	103.7	106.57	105.88	105.37	104.3	105.67	105.64	104.01	105.46	106.07	105.59	106.11	105.09	105.42	104.28	103.9	105.21	105.15	106.86	105.69	105.42	106.58	105.5
106.88	106.6	105.24	106.66	105.79	107.88	106.79	107.55	107.85	107.69	107.52	106.68	106.33	105.68	107.72	107.19	107.46	107.34	106.9	105.92	105.72	106.42	106.95	108.83	108.29	106.88	108.55	106.37	105.18	106.88	107.35	106.71	107.54	107.21	106.65	108.83	106.78	106.42	107.88	106.21	107.3	107.29	105.98	106.01	107.29	108.6	108.04	107.08	106.29	106.86
106.21	106.81	106.73	105.97	105.41	106.19	105.43	105.67	103.81	105.25	106.41	106.52	106.15	104.39	106.53	109.17	105.51	105.31	106.99	104.57	106.57	105.79	105.97	106.15	105.36	106.43	104.56	104.75	104.99	105.22	105.34	103.59	106.28	105.17	104.27	106.15	106.24	106.72	103.88	106.99	104.87	107.28	105.02	106.22	104.95	104.68	104.11	105.5	104.9	106.05
100.33	98.674	100	99.881	100.08	101.6	102.15	100.99	99.845	99.714	100.66	99.758	101.12	98.634	102	100.64	101.78	100.65	101.66	99.933	100.76	102.7	99.456	99.032	101.51	101.73	100.97	101.09	102.41	101.73	100.23	98.976	101.95	101.71	101.57	100.54	100.71	101.28	100.72	99.434	100.12	99.828	99.3	101.07	100.27	100.5	100.68	100.89	100.59	99.165
106.37	106.18	104.91	104.83	105.18	105.19	105.87	106.25	105.86	106.78	106.64	105.42	104.71	103.76	105.44	104.48	107.76	105.16	107.09	106.71	105.83	105.9	105.66	106.04	105.86	106.49	106.25	106.9	106.22	106.48	106.75	106.15	104.36	107.86	106.4	107.01	106.45	106.35	104.68	106.45	107.18	105.72	105.07	106.43	106.52	106.79	106.07	107.57	107.67	105.97
104.94	104.51	106.48	105.89	107.48	105.86	105.26	107.87	106.51	106.17	106.32	105.11	107.16	106.36	106.13	106.32	106.32	104.69	105.53	106.54	107.06	105.97	105.86	106.9	106.97	105.94	105.57	107.55	106.71	105.29	106.7	107.31	105.42	105.38	105.34	108.78	105.94	107.36	106.6	104.97	105.51	105.49	106.04	104.46	106.8	105.37	106.82	106.28	106.54	105.98
105.04	106.7	105.88	103.83	105.59	104.63	105.62	104.98	105.07	104.71	104.47	106.57	105.57	104.19	106.54	106.3	106.46	106.3	104.72	103.66	105.11	106.3	106.96	105.55	104.42	104.71	106.6	105.1	104.78	104.2	105.02	106.03	105.67	104.99	106.61	105.6	105.07	103.77	106.99	106.15	105.96	105.4	105.11	102.99	104.92	105.22	106.61	106.08	105.14	105.75
106.13	104.61	105.87	105.76	106.78	105.75	106.5	106.08	106.28	105.71	105.45	105.06	104.98	105.8	105.8	105.23	106.4	105.21	104.48	105.07	105.93	105.65	107.02	105.86	105.13	105.64	104.42	104.96	105.2	106.2	106.73	104.27	105.92	103.73	105.04	105.12	106.25	105.19	105.7	106.59	105.82	105.16	107.27	104.44	105.86	105.77	106.45	105.71	104.72	105.25
111.16	112.01	110.86	111.27	111.14	111.55	110.04	112.67	110.29	112.28	111.16	111.13	113.29	111.86	111.49	111.84	112.46	112.7	111.47	112.59	110.92	111.38	111.54	111.76	111.7	113.45	113.19	110.74	111.74	111.78	112.04	111.51	112.95	111.62	111.35	109.48	112.21	110.76	111.68	109.05	111.87	112.76	111.74	112.69	110.74	112.43	111.12	112.41	111.14	111.32
106.01	104.79	106.1	105.78	106.62	104.33	106.06	105.87	106.91	106.98	106.9	105.21	105.59	105.8	105.15	106.67	106.67	106	105.23	104.08	106.13	106	106.53	106.51	105.55	106.26	104.88	104.08	105.3	104.76	105.81	106.81	106.84	106.27	106.09	105.53	106.61	103.96	106.03	105.46	104.99	104.74	104.86	106.88	106.91	106.02	106.5	105.63	107.07	105.05
104.53	105.81	105.22	104.39	107.62	103.81	104.65	105.37	106.9	105.28	106.01	104.54	105.86	106.2	103.88	106.5	106.81	104.69	107.55	106.44	106.07	106.43	105.74	104.58	105.46	104.6	104.64	104.65	104.11	105.15	106.73	104.75	106.14	105.74	105.56	105.76	103.88	106.15	106.67	105.2	105.94	106.06	104.89	105.92	105.27	105.85	104.27	107.09	105.68	105.94
105.68	103.72	104.41	105.79	105.02	106.37	104.34	104.99	106.36	103.43	104.94	105.28	104.91	105.31	104.28	104.92	105.34	105.52	106.41	105.14	104.47	105.96	104.7	104.69	104.12	104.01	104.66	104.67	104.45	104.99	105.93	106.18	103.89	104.95	103.45	106.37	105.32	105.19	103.35	104.67	105.77	104.72	104.46	104.42	106.56	105.15	103.47	104.74	105.58	104.54
106.37	105.01	106.27	104.94	104.94	105.74	105.04	106.27	104.95	106.33	105.37	106.16	106.28	104.5	105.94	104.6	106.84	106.24	105.61	107.16	106.22	104.3	105.28	105.63	105.06	104.9	106.11	106.23	104.84	107.02	105.68	106.12	104.96	105.84	105.3	105.23	105.26	104.14	106.68	104.87	106.64	106.96	106.83	104.93	105.78	105.47	105.51	106.21	105.24	105.41
111.38	110.3	110.43	110.82	112.75	111	112.02	111	112.29	109.71	112.69	110.39	109.98	111.28	111.51	111.32	111.04	111.76	111.61	109.98	111.26	109.88	112.63	111.3	111.1	113.01	111.26	110.56	111.82	111.56	110.9	112.27	110.38	110.9	110.89	110.8	110.85	111.47	111.59	111.19	110.68	112.79	109.99	110.64	110.16	112.07	111.76	111.18	111.86	110.26
101.44	100.86	99.544	99.682	101.37	100.3	99.911	101.4	99.924	99.359	100.21	100.24	99.871	100.98	100.95	100.39	100.59	99.957	101.65	100.81	101.26	101.12	102.78	99.724	101.27	99.845	100.94	101.06	101.35	100.47	100.11	100.2	99.492	100.09	100.63	100.5	99.792	101.59	100.6	100.96	100.79	101.25	99.232	100.57	100.63	101.31	101.66	100.26	99.135	100.77
107.33	106.22	105.93	106.1	107.36	106.65	105.67	105.72	106.65	106.85	107.74	105.69	106.7	107.51	105.09	105.14	107.08	107.04	105.35	106.46	105.44	106.82	105.65	105.64	106.16	107.25	106.04	106.34	106.73	106.03	105.78	106.6	107.7	106.2	105.62	106.9	105.65	107.17	106.47	106.09	107.58	105.69	106.54	107.13	106	105.01	107.13	107.19	105.76	107.52
116.32	118.62	118.75	117.79	116.12	117.85	119.2	117.33	118.16	117.79	116.97	117.5	117.09	118.8	119.78	117.7	116.42	118.54	117.06	117.84	119.46	118.47	116.96	117.86	116.9	116.99	116.8	116.37	117.23	116.86	117.19	118.16	118.22	118.35	116.88	118.55	116.86	116.36	117.58	118.5	117.23	116.93	117.35	116.2	117.03	118.19	116.28	119.82	118.25	117.59
109.34	109.2	110.46	110.86	111.22	111.69	110	110.36	111.27	110.86	109.98	111.42	109.51	110.7	108.93	112.48	109.14	110.16	110.51	110.54	109.08	110.72	109.58	111.79	110.36	110.17	110.74	112.45	111.52	109.95	111.3	110.28	109.94	108.82	111.65	108.81	110.52	108.59	110.3	109.82	111.01	109.77	110.5	112.66	109.41	110.48	110.01	110.83	110.01	110.75
105.35	105.4	106.37	104.99	106.42	105.74	105.78	105.31	105.28	105.92	106.07	103.61	106.11	105.12	107.16	105.26	105.53	104.3	105.99	105.53	106.01	104.54	105.76	105.29	105.55	106.34	106.19	105.62	105.78	105.9	106.67	106.63	107.18	106.28	106.36	105.08	104.69	107.06	106.2	104.94	106.28	106.62	106.3	104.14	104.21	104.48	106.09	106.76	105.8	104.98
106.01	104.49	106.23	104	106.51	105.15	106.24	105.39	105.28	106.14	105.51	105.89	105.39	104.49	105.07	105.64	105.63	104.05	106	105.45	105.23	104	105.46	105.25	106.65	104.84	105.23	105.84	106.45	106.4	106.48	106.22	105.15	106.32	105.94	105.57	105.32	105.07	106.97	105.9	104.82	105.94	106.17	106.75	106.95	104.71	105.48	105.09	105.38	107.13
106.72	105.55	106.31	106.17	104.81	104.49	104.94	106.01	106.79	107.81	106.78	105.25	105.08	105.89	104.52	105.35	107.31	107.37	106.91	106.48	105.68	106.29	106.33	105.53	105.42	106.75	106	106.28	104.78	105.92	106.44	106.23	106.4	105.73	105.15	107.46	105.94	106.14	105.76	105.15	104.73	104.66	107.45	107.33	106.39	105.68	104.99	102.91	105.32	106.22
103.68	103.53	104.03	103.62	103.84	104.51	104.73	103.91	104.67	104.46	104.83	104.23	104.89	104.28	104.46	105.5	104.63	104.96	104.53	104.6	103.09	105.34	104.79	103.58	103.48	104.32	104.07	104.44	104.46	104	103.54	103.53	103.74	104.25	103.94	103.28	104.33	103.96	101.99	105.34	105.91	104.12	104.11	104.28	104.65	105.08	104.01	104.06	105.58	105.07
111.82	111.01	111.16	112.46	110.55	112.9	112.66	113.48	113.07	112.33	112.51	111.66	112.93	110.96	111.47	112.84	112.96	111.22	111.01	112.18	111.82	112.04	112.94	111.29	112.72	111.45	111.96	112.44	111.08	112.76	111.23	111.95	111.3	112.93	111.33	112.06	112.11	111.98	112.53	111.48	111.05	110.97	110.86	113.17	111.91	112.69	114.76	114.83	113.51	111.62
100.65	101.85	101.12	100.94	101.27	98.401	101.47	101.88	100.62	100.94	99.446	101.76	100.42	97.792	99.526	99.352	101.11	101.65	100.16	101.11	100.69	99.457	100.96	101.02	100.65	100.64	98.381	100.78	101.52	101.42	101.43	100.13	100.15	100.87	99.61	99.805	99.972	99.462	98.987	101.24	99.437	99.882	101.9	99.565	99.939	101.77	102.29	101.78	99.002	101.66
111.98	110.06	112.24	111.1	111.66	111.57	110.19	112.34	111.96	111.27	111.43	111.45	110.79	110.98	111.28	110.54	110.22	110.35	111.76	110.42	112.06	112.32	112.22	112.75	111.62	111.66	112.14	110.62	111.44	111.82	110.35	110.37	110.78	111.95	111.65	110.75	114.04	110.83	111.07	111.99	111.48	111.02	111.06	111.27	111.7	110.52	110.96	112	110.35	112.51
113.16	114.06	111.81	112.02	111.11	112.7	113.28	112.05	110.94	111.4	111.68	112.55	111.56	112.28	112.31	111.64	112.26	111.35	112.56	113.7	112.86	110.68	111.66	111.17	111.8	112.49	111.59	110.9	110.82	111.58	111.61	111.29	110.67	110.28	109.94	111.36	112.89	112.49	112.17	111.94	112.96	112.27	110.84	111.89	111.14	112.21	111.18	111.73	111.56	113.15
107.05	107.81	107.22	106.11	105.91	106.66	105.7	107.75	107.33	106.14	105.05	107.32	107.06	107.44	106.61	106.15	106.66	106.39	106.7	106.16	106.42	107.64	107.04	105.55	107.16	108.17	108.18	108.55	106.66	105.67	107.31	106.53	106.61	107.61	105.65	107.97	105.8	107.29	108.45	106.39	107.3	107.82	106.61	107.32	106.27	107.88	107.1	105.5	107.33	107.22
108.92	106.54	106.15	106.66	107.17	106.92	105.98	107.99	106.35	107.33	107.32	107.69	106.63	107	107.76	107.38	107.27	105.4	105.84	107.77	107.49	107.95	105.93	107.51	107.53	107.15	107.83	105.85	106.36	107.72	107.03	105.96	105.78	108.06	107.12	107.57	106.47	107.28	106.3	106.88	107.57	106.22	106.21	106.86	106.33	107.34	107.15	106.13	106	106.47
105.77	106.12	107.87	106.38	105.73	105.46	106.36	105.73	106.9	105.29	107.24	105	106.99	104.71	106.99	106.65	106.13	106.97	105.72	107.57	103.94	107.67	106.47	106.32	106.22	106.65	105.52	106.73	105.92	107.23	107.43	106.25	108	105.12	108.11	106.1	107.69	104.94	105.76	107.22	107.25	106.69	105.23	105.83	106.86	107.69	106.5	105.06	107.28	105.69
105.77	104.41	105.75	104.74	104.18	105.44	107.48	105.57	105.36	105.98	104.71	105.13	105.38	105.47	106.27	106.31	105.99	105.25	106.2	106.06	107.67	104.69	105.23	106.59	106.06	106.62	104.78	106.25	105.79	104.89	106.89	104.72	105.13	105.17	106.48	105.72	106.63	106.15	105.13	106.11	106.97	105.13	105.93	106.21	104.45	106.64	106.51	105.35	103.97	104.92
107.32	107.9	107.69	107.96	106.32	106.62	106.91	106.93	107.08	106.52	107.13	107.73	106.47	107.86	108.25	107.68	107.31	107.23	106.76	106.33	107.61	107.49	107.26	106.04	106.27	107.39	105.83	107.54	107.43	106.67	106.98	106.07	108.2	106.39	108.03	107.64	106.65	106.79	107.27	106.67	107.01	107.19	107.45	107.08	105.85	106.56	107.36	106.57	106.08	106.01
116.75	118.29	117.1	118.27	116.4	117.48	117.83	118.34	118	117.48	118.47	119.55	117.09	117.19	117.96	117.6	118.08	117.45	117.38	117.84	116.4	118.5	117.6	117.79	117.91	117.04	118.91	118.83	117.36	118.06	118.63	115.29	117.85	118.58	116.8	115.48	117.25	117.27	117.06	118.24	117.38	117.22	118.29	116.87	117.97	116.95	118.45	117.42	118.15	117.59
106.98	107.31	104.8	104.87	104.28	106.43	104.07	105.3	106.64	106.54	105.48	106.22	105.96	105.04	107.54	106.31	105.28	106.35	105.73	105.54	105.09	104.55	104.34	103.85	105.32	105.15	104.17	105.04	104.62	105.27	105.65	106.29	104.99	104.82	103.72	104.54	102.82	104.83	106.06	105.36	105.29	106.37	105.16	105.94	105.37	105.78	106.07	105.79	106.75	106.16
105.02	107.67	105.92	105.92	104.68	105.72	107.04	104.97	105.05	106.04	105.92	104.41	104.3	107.54	103.86	105.75	106.31	105.77	105.28	106.8	104.61	105.41	105.56	105.82	105.4	106.07	106.25	106.2	105.94	106.06	105.96	104.07	105.61	104.24	105.69	106.11	105.18	105.32	105.79	105.01	105.16	105.59	105.32	105.34	107.37	105.99	106.38	104.75	105.58	105.36
111.57	113.68	113.67	111.94	111.04	111.74	111.71	112.86	112.95	111.97	112	110.83	112.05	111.52	112.1	112.42	111.83	111.92	112.46	112.5	111.24	111.01	111.95	112	112.49	110.53	112.2	112.24	111.28	111.76	110.96	111.03	111.02	111.65	112.33	113.2	112.4	111.06	113.49	111.43	111.99	111.41	111.23	111.35	112.05	112.67	111.72	111.18	112.35	112.15
114.87	112.52	112.12	113.69	113.61	112.08	113.09	113.22	112.14	113.2	112.06	112.24	113.16	113.9	114.17	112.68	114.01	111.99	113	112	113.53	111.72	114.15	114.29	111.97	112.55	113.2	111.11	114.08	112.53	111.47	110.74	113.45	114.02	113.04	113.12	111.57	112.38	114.36	112.73	112.64	113.38	113.41	112.82	112.17	112.66	113.29	110.71	112.19	112.88
106.53	105.68	106.8	105.82	105.97	106.32	107.06	106.22	107.22	107.16	106.17	106.41	106.32	105.74	105.56	105.78	108.26	106.34	105.58	106.62	105.91	105.31	108.23	106.99	106.96	106.01	106.62	105.47	106.64	106.08	107.32	105.27	105.8	105.3	106.71	107.84	105.02	105.83	106.91	108.23	105.65	106.27	104.09	105.98	106.04	106.81	106.12	105.21	104.87	104.7
109.44	109.82	109.85	110.65	111.16	111.35	111.71	110.61	109.97	111.36	110.7	110.85	111.38	108.78	112.57	109.63	111.26	108.99	111.09	108.66	112.2	109.46	111.35	110.14	111.05	112.7	109.83	110.15	110.14	111.38	110.24	109.83	111.97	111.33	110.73	109.12	109.7	109.06	110.11	111.27	110.68	110.78	110.05	110.54	109.74	110.02	111.71	111.9	111.37	111.3
112.13	111.6	111.43	110.82	112.24	112.47	113.76	111.23	111.68	110.3	113.01	111.11	111.8	112.29	111.13	110.64	112.43	110.77	112.35	110.39	110.8	112.35	110.26	111.55	111.99	111.31	110.68	110.66	110.05	112.2	113.21	110.1	111.85	113	112.72	111.36	111.03	111.72	111.79	111.09	113	112.94	111.86	111.1	112.92	112.81	111	111.62	112	111.16
107.01	105.07	105.52	104.96	106.94	105.42	104.98	104.95	106.61	106.15	107.88	104.96	106.36	106.51	106.55	106.55	105.89	104.17	105.97	105.75	107.74	105.18	105.84	105.48	106.59	107.8	105.52	106.73	105.73	106.52	105.72	105.55	106.31	105.75	105.11	105.58	103.64	105.95	106.36	107.23	103.97	104.97	106.81	105	105.29	106.15	106.58	106.4	107.14	104.57
105.66	104.09	104.48	102.84	104.44	103.92	103.69	102.83	104.96	105.41	104.2	103.47	103.15	104.04	104.95	104.98	103.56	102.55	104.35	104.5	104.54	104.1	103.96	103.21	104.41	102.73	103.88	103.56	104.5	105.56	104.43	103.42	104.17	103.65	103.35	103.5	103.24	104.1	103.81	104.18	102.84	103.58	103.49	104.64	103.13	104.88	105.6	102.93	104.43	102.58
113.17	110.78	111.8	112.09	112.74	109.94	111.18	110.87	111.22	111.31	111.54	111.86	110.87	110.17	111.35	111.26	111.48	112.32	112.89	109.82	111.17	111.12	111.14	111.88	110.11	110.63	111.48	109.91	110.89	112.12	111.64	111.18	110.82	112.12	110.89	110.72	110.31	109.9	111.87	112.04	111.82	110.87	111.77	111.18	112.02	110.91	111.15	111.08	111.24	110.58
110.06	111.95	110.08	111.45	110.89	110.88	111.3	112.05	111.99	110.46	110.73	110.73	111.52	110.18	110.83	111.96	111.37	108.91	111.05	110.2	110.48	111.09	111.17	111.39	111.24	111.21	110.31	111.46	111.05	109.65	111.38	111.98	111.81	111.51	112.97	111.87	109.45	111.39	110.53	113.07	109.97	110.73	110.86	112.13	110.73	111.74	111.96	109.75	113.62	111.51
110.31	111.44	111.9	111.74	111.43	112.51	112.24	112.04	112.58	112.84	111.46	112.56	112.79	111.81	111.44	112.31	112.75	111.91	112.4	112.64	111.95	111.88	111.51	112.58	112.25	113.13	111.27	111.79	113.7	111.23	112.84	111.57	111.75	113.21	113.57	111.06	112.47	110.48	110.36	110.65	111.32	112.17	111.77	111.63	112.91	112	111.6	110.19	113.04	110.96
107.25	104.47	106	106.31	106.9	106.85	105.09	108.04	107.5	106.12	105.16	106.19	106.62	104.72	105.52	105.79	106.42	106.72	104.75	105.64	105	105.46	104.95	107.28	106.27	106.21	107.09	106.42	105.6	105.67	106.91	106.85	106.37	105.76	106.44	105.76	107.2	105.73	107.66	108.17	106.67	106.22	106.05	108.44	106.78	106.51	107.33	105.84	106.61	107.12
110.7	108.02	109.65	109.07	109.14	108.79	110.31	109.76	108.81	109.69	109.2	109.86	110.39	109.5	110.12	110.1	111.12	109.04	109.87	109.55	110.41	110.21	110.67	109.34	109.3	109.77	111.37	110.45	111.46	111.27	110.35	108.47	110.9	108.01	107.74	109.56	109.55	109.56	110.12	108.48	110.17	110.01	108.84	111.21	109.29	109.18	110.8	110.94	108.03	110.78
104.85	104.92	105.89	106.55	106.33	105.98	105.29	106.11	106.29	106.97	106.63	106.13	107.73	106.71	106.14	107.65	105.74	104.6	107.83	105.82	105.48	105.76	106.12	105.66	105.76	106.39	106.41	105.76	106.12	106.55	106.6	105.1	105.33	106.07	106.52	107.26	106.73	105.93	106.14	105.68	106	106.3	106.1	106.08	105.53	107.43	106.2	107.54	104.1	105.87
99.208	99.275	101.71	99.476	100.05	101.21	98.917	99.091	98.118	100.25	100.24	98.14	99.385	100.51	100.36	98.911	100.23	99.701	97.671	100.69	99.34	99.693	101.41	99.57	98.831	99.925	101.9	99.264	99.487	101.06	101.26	100.12	98.072	99.128	100.31	100.36	100.32	100.14	99.382	98.604	98.83	99.545	99.749	100.93	100.51	100.4	100.48	100.36	101.83	99.343
103.82	103.05	103.51	104.91	104.07	104.44	103.38	103.9	104.51	104.58	104.96	102.83	104.61	105.01	103.09	105.23	103.37	103.84	104.4	102.73	104.59	102.93	104.63	103.39	104.12	104.24	103.47	103.01	105.52	104.75	103.86	103.04	103.94	104.84	103.45	103.79	104.49	103.8	103.33	104.56	104.47	102.52	105.59	104.57	104.83	104.54	104.39	104.79	104.51	105.92
106.11	105.07	104.2	105.31	104.42	105.36	106.24	106.53	106.66	105.46	104.99	106.52	105.28	105.81	105.24	105.18	105.56	105.21	106.72	105.5	105.27	105.94	105.09	106.27	104.95	106.51	106.21	105.83	105.8	106.34	105.89	105.34	106.71	105.37	105.58	107.14	106.36	105.49	106.11	105.91	105.01	105.35	103.13	106.73	105.25	104.47	105.46	105.01	104.55	105.21
106.22	104.68	104.77	104.02	104.43	106.85	106.19	105.56	103.9	105.98	105.03	105.17	105.09	105.92	106.27	107.4	105.76	106.78	107.36	105.36	106.35	106.14	105.99	103.2	105.21	106.18	106.64	106.47	106.84	106.35	105.26	104.31	105.53	106.32	104.9	106.85	106.98	106.67	106.08	105.04	105.98	107.32	104.65	105.55	106.2	106.36	104.99	106.38	104.17	106.46
111.4	111.6	111.09	110.89	112.02	112.87	113.49	111.68	111.89	111.66	111.84	112.15	112.35	111.38	111.69	111.83	112.74	113.12	112.05	114.62	112.6	113.39	112.31	113.32	112.71	113.14	112.38	112.69	110.84	113.07	111.16	111.21	112.62	112.26	112.1	112.91	111.76	112.75	110.89	111.39	112	110.41	112.96	112.39	112.19	112.63	112.5	112.24	111.2	113.96
109.46	110.11	109.56	110.58	110.76	109.83	109.01	110.06	109.37	110.39	111.65	109.34	110.18	110.12	110.74	108.96	110.31	110.59	109.04	109.73	108.62	111.84	109.27	108.48	110.15	109.55	108.92	108.74	109.66	109.21	109.52	108.61	109.99	107.3	109.41	109.87	108.29	109.05	109.87	109.84	111.08	110.16	109.78	109.9	109.68	108.94	110.26	110.37	110.69	108.85
106.18	104.25	106.3	106.23	105.81	105.85	106.11	106.4	106.24	104.55	105.07	105.04	107.75	105.6	105.77	108.1	105.58	104.09	105.96	105.69	105.85	105.24	106.3	104.73	106.69	105.86	105.85	105.17	106.92	104.72	107.88	104.87	107.1	106.8	106.13	107.02	107.34	105.98	105.46	106.56	106.21	105.17	106.85	106.71	106.42	105.4	106.4	106.77	107.6	105.33
107.1	108.07	105.27	108.41	107.22	107.54	106.87	107.51	106.67	107.12	106.89	105.53	107.79	106.97	105.13	105.49	107.47	107.23	107.35	106.1	106.77	107.12	105.75	107.09	107.46	107.29	106.74	105.85	106.26	106.02	107.86	106.06	107.17	107.44	106.83	106.73	107.27	106.98	108.19	106.49	107.19	105.87	105.5	107.69	107.26	107.62	108.07	106.85	107.23	106.18
105.04	104.66	103.83	103.45	103.62	104.46	104.78	103.96	104.27	103.41	104.2	105.49	103.26	103.78	104.49	104.66	102.54	104.18	103.36	103.56	106.22	103.89	104.78	104.2	103.61	106.01	103.5	104.77	103.1	104.35	102.63	104.37	104.74	103.26	104.11	104.31	105.13	103.91	103.11	106.51	104.98	105.58	105.59	103.17	104.77	103.02	103.72	105.1	103.77	105.12
106.47	105.78	106.71	105.49	106.02	106.1	106.35	106.44	107.03	107.36	105.57	106.18	105.8	105.64	105.71	107.08	106.33	105.72	106.21	106.81	105.99	105.03	104.97	105.27	105.5	105.83	105.44	107.16	107.19	105.63	104.54	105.74	106.91	106.04	106.54	105.6	104.5	106.55	104.49	106.95	107.16	104.88	104.44	105.29	105.68	104.7	103.91	106.18	105.4	104.99
100.68	99.817	101.47	99.736	99.383	99.668	102.05	101.7	100.8	99.567	101.16	101.54	98.38	100.49	100.11	98.893	99.531	100.27	102.16	101.52	98.836	100.87	100.35	100.86	100.38	101.25	101.25	101.04	100.45	100.75	100.11	99.618	100.3	100.69	100.19	101.02	99.475	100.94	100.32	101.68	101.82	100.92	100.52	101.28	100.38	101.09	100.4	99.449	101.39	100.82
106.2	106.27	103.98	108.07	105.25	105.35	106.44	105.86	107.34	105.75	105	104.53	106.25	106.93	107.05	104.16	107.38	105.24	104.76	105.88	105.44	104.51	105.71	107.46	104.96	106.98	106.9	106.9	107.46	105.79	106.96	105.72	104.94	104.88	104.77	106.77	107.5	105.08	107.06	105.31	106.19	105.81	105.47	105.98	105.9	104.81	107.94	106.07	105.85	104.91
113.84	113.96	113.74	113.19	114.1	113.35	113.76	114.61	113.53	112.59	113.14	111.99	112.58	112.7	111.3	113.99	114.14	114.25	112.61	113.81	112.22	114.5	112.17	111.94	113.04	112.49	112.72	114.11	113.58	111.94	114.45	113.07	113.81	112.35	112.22	113.86	113.3	113.23	113	112.83	112.59	113.67	111.87	112.21	111.57	114.22	110.24	111.92	112.27	112.27
101.1	100.48	99.521	100.39	99.618	99.257	100.44	99.797	98.815	100.83	101.14	99.236	98.711	100.68	98.535	99.776	100.67	98.903	97.95	99.302	99.463	98.852	99.152	100.09	99.539	100.04	99.044	100.12	98.034	98.799	98.681	100.95	99.504	98.345	100.45	100.99	99.134	98.243	98.884	100.74	99.436	99.428	99.627	100.46	98.531	99.712	100.07	100.04	99.32	99.534
105.45	104.94	106.04	105.7	104.69	104.95	105.49	105.83	104.72	105.84	105.82	104.28	105.44	104.01	106.01	106.07	105.87	105.64	104.91	106.32	105.11	104.97	105.71	105.51	104.51	103.8	104.82	106.56	105.42	105.73	105.64	104.76	105.35	104.81	104.96	105.38	106.49	105.21	104.43	106.01	105.58	107.36	106.35	104.66	105.39	103.5	106.29	105.77	106.08	105
107.98	106.24	108.36	106.98	108.3	106.94	107.65	107.92	107.32	107.23	106.82	106.03	106.37	106.89	106.54	105.47	105.42	107.64	106.85	106.85	107.62	105.78	107.4	106.51	106.18	107.32	106.85	106.87	107.26	106.78	106.99	106.07	105.69	106.19	107.89	105.36	105.87	105.47	106.15	107.73	108.66	106.64	107.08	106.81	106.76	106.99	106.72	107.49	105.67	106.21
105.85	104.86	104.09	104.38	105.54	104.19	105.59	104.63	105.41	105.99	105.13	105.73	104.27	105.45	106.13	106.4	103.73	106.85	104.13	105.43	104.7	103.71	105.15	104.82	106.21	103.76	105.16	106.35	104.02	105.35	104.33	103.89	104.79	106.48	102.66	105.15	104.28	106.05	106.28	105.83	105.14	104.16	104.91	103.67	104.09	105.19	106.31	105.4	105.34	104.63
112.27	110.76	111.15	110.32	112.74	110.83	112.03	111.43	111.96	111.42	111.56	111.63	111.82	112.18	110.97	112.12	111.27	111.26	112.01	111.43	110.74	111.94	111.9	110.43	111.41	110.39	112.74	111.16	111.79	112.48	111.7	110.72	110.58	111.79	111.21	110.99	111.96	110.04	110.34	111.26	111.2	110.16	111.25	111.99	111.27	109.42	112.22	111.25	110.73	111.94
105.94	106.18	105.56	106.02	104.34	105.66	105.31	106.08	106.07	103.82	105.64	104.47	106.63	104.77	105.49	105.21	104.07	105.07	106.54	103.99	105.48	103.57	105.34	105.09	104.42	105.13	106.23	105.02	106.13	106.74	104.06	105.02	103.53	106.18	106.63	105.61	102.83	106.22	104.96	104.27	104.9	104.36	104.94	107.03	104.95	105.62	106.44	105.49	104.67	103.3
106.39	104.91	107.49	106.84	107.19	107.84	108.53	106.55	108.68	106.91	106.05	106.68	107.7	107.71	106.47	107.63	106.58	105.95	106.08	107.32	107.17	107.08	107.31	108.72	107.46	108.32	107.65	106.17	105.92	106.84	105.68	106.77	106.78	108.36	107.49	107.12	105.02	105.2	106.75	107.15	105.37	107.2	106.86	107.13	107.66	107.63	106.65	107.02	108.22	106.1
110.6	111.5	111.64	112.3	111.02	111.89	111.29	112.41	111.54	112.33	110.92	110.46	111.35	111.38	110.96	110.77	113.98	110.5	111.39	110.06	110.73	111.18	112.4	110.76	109.37	112.05	110.39	109.89	110.26	111.42	110.81	108.85	111.25	110.2	112.18	112.46	110.38	110.9	111.63	112.74	110.45	110.73	112.94	110.97	110.49	110.49	111.61	111.05	112.87	112.82
104.35	105.06	105.3	104.01	103	104.1	104.07	103.87	103.59	104.42	105	103.46	102.3	103.23	104.43	103.39	104.28	104.05	103.23	105.06	105.25	103.27	104.46	105.71	105.1	102.84	104.51	103.55	104.21	104.19	103.14	105.11	105.06	104.34	104.51	105.28	103.79	103.92	103.76	103.72	104.42	103.77	103.75	104.71	104.84	103.84	103.04	103.44	103.61	104.5
100.38	100.82	100.03	99.425	100.57	99.63	99.98	100.07	101.88	100.77	99.857	98.307	101.28	101	100.73	100.93	99.788	98.048	99.417	100.56	99.574	99.302	99.878	100	100.2	100.8	98.774	99.419	100.49	100.42	100.78	101.61	99.703	99.868	99.166	99.964	101.51	99.421	99.182	101.46	99.03	99.984	98.845	100.32	101.3	100.17	100.38	99.399	100.25	100.52
105.65	104.39	104.82	104.42	105.62	106.27	106.72	106.37	104.85	104.76	105.99	105.06	105.98	105.49	106.37	106.51	104.74	105.21	105.39	105.13	106.32	104.31	104.91	104.53	107.55	105.74	106.26	105.4	104.77	106.36	106.88	106.23	106.6	105.18	104.9	107.33	106.23	106.39	106.02	104.24	105.22	106.44	106.7	106.14	106.06	106.35	104.82	104.1	106.32	104.81
116.62	116.19	118.27	117.52	117.96	117.01	117.2	117.12	118.72	117.25	117.72	117.39	115.26	116.19	117.71	117.73	117.44	118.34	117.01	118	117.73	117.09	118.6	116.99	118.69	118.85	115.78	117.3	116.89	118.52	117.13	118.8	117.98	117.46	117.64	118.13	116.17	115.97	118.1	117.45	117.4	116.62	116.82	117.76	117.41	116.18	116.59	116.46	116.63	118.55
105.19	105.69	105.62	106.27	105.9	105.29	104.46	105.27	107.33	104.78	106.08	105.4	104.38	107.22	106.28	105.95	106.05	105.46	105.04	105.18	104.77	107.17	105.65	105.09	106.26	106.89	105.87	104.56	105.19	105.42	105.21	105.83	106.15	105.75	105.92	105.69	106.07	106.8	106.22	107	106.3	105.92	106.11	106.96	104.79	104.14	104.17	105.01	105.1	104.66
98.697	100.67	99.961	101.92	100.35	100.59	99.902	101.08	97.647	99.488	99.674	99.106	99.45	98.093	97.575	99.705	100.91	99.585	99.518	98.992	99.945	99.488	98.167	100.95	100.77	100.25	100.08	99.222	100.22	97.572	99.869	99.271	100.9	100.42	98.924	100.51	99.186	99.98	99.047	99.151	100.67	100.83	100.14	98.769	101.59	98.672	101.69	98.544	99.249	100.59
105.14	107.33	104.5	104.03	104.6	107.08	105.81	106.19	106.23	105.27	104.87	104	105.83	106.28	105.89	105.62	105.43	104.83	107.14	105.61	105.87	105.25	104.49	106	105.9	106.4	105.58	104.37	105.62	105.74	106.59	105.92	104.47	106.6	104.36	104.17	106.22	105.99	106.56	105.96	105.11	104.72	106.43	106.79	105.58	104.34	107.02	104.86	107.74	106.72
100.87	99.537	98.428	100.7	100.44	98.427	99.859	99.6	98.986	99.332	98.834	98.736	97.277	99.42	98.702	98.724	98.204	99.862	99.047	100.73	99.951	100.85	99.172	100.2	99.367	98.555	97.986	99.545	98.921	99.686	99.493	98.979	98.827	99.068	98.895	98.282	99.957	99.967	100.88	99.585	99.099	98.238	100.19	97.766	99.835	100.03	99.658	100.2	100.37	100.2
100.67	99.415	99.152	99.629	100.96	100.01	100.27	100.31	99.855	100.92	100.3	101.11	100.02	100.65	99.683	98.201	99.569	100.59	101.11	99.876	100.26	100.4	100.52	101.69	100.53	101.14	101.54	98.357	101.31	101.4	101.14	99.729	101.05	99.531	99.081	100.26	102.68	100.75	101.56	101.71	102.09	101.12	100.69	100.56	101.24	99.744	101.36	100.48	102.52	101.57
112.09	110.07	111.73	110.36	112.3	110.11	110.48	110.59	110.86	110.99	110.31	112.33	111.3	112.4	111.16	111.22	109.63	111.26	111.6	110.08	111.38	110.46	109.34	110.89	111.75	109.54	110.54	111.12	111.38	109.7	110.68	110.52	111.76	110.98	109.96	111.76	112.73	111.2	111.36	111.4	110.58	110.11	113.02	109.97	111.64	112.15	110.39	111.6	111.62	111.19
105.46	104.68	105.85	105.52	105.79	106.12	106.1	105.58	105.56	106.25	105.67	106.48	105.79	105.3	105.62	108.14	105.68	106.62	108.29	106.32	106.56	107	107.23	105.01	107.37	105.05	105.79	107.85	107.74	105.52	105.47	106.61	106.41	106.54	105.99	107.15	106.96	105.94	105.67	107.84	106.02	106.17	105.95	104.49	106.05	105.1	105.34	107.09	106.48	105.14
103.5	102.9	106.56	104.86	103.96	103.97	103.51	104.41	103.39	104.17	105.25	104.37	103.59	103.44	105.93	103.99	103.75	104.78	104.82	104.5	103.73	106.04	102.73	104.19	105	104.54	103.69	103.03	105.62	104.16	103.17	103.62	105.56	102.24	103.18	104.01	104.21	103.38	105.3	104.23	105.08	103.95	103.47	105.77	103.12	105.39	102.8	103.2	105.31	104.26
111.69	113.51	110.9	110.72	111.66	111.45	112.5	110.11	112.5	113.4	111.59	111.01	111.21	111.42	113.34	112.35	112.74	111.68	112.04	111.83	111.89	111.45	113.64	111.93	112.08	111.67	111.17	108.93	110.62	110.24	111.83	112.67	112.86	109.95	112.59	111.15	112.6	111.58	113.72	111.45	111.52	111.51	110.67	112.22	112.31	112.21	112.85	113.38	110.38	111.88
115.81	114.13	116.51	114.98	115.42	117.35	115.94	116.55	115.67	117.05	115.73	116.2	115.57	117.08	116.79	116.48	116.44	115.99	116.15	115.98	115.3	115.61	116.08	116.6	116.43	115.66	115.88	117.7	116.66	115.6	116.77	115.43	116.54	115.55	116.33	116.7	116.24	115.96	116.33	116.79	116.02	115.95	116.66	115.69	116.01	116.44	115.73	116.58	116.89	116.84
105.55	105.99	105.73	105.34	105.6	107.29	105.38	106.52	106.71	105.38	105.89	104.68	105.82	106.88	105.73	105.25	105.13	107.2	106.93	106.09	105.97	104.71	105.83	106.43	104.96	104.84	105.11	106.59	105.62	105.02	106.54	105.26	104.84	104.9	105.4	105.66	106.24	104.69	106.46	104.11	105.21	103.56	104.99	104.72	105.6	106.77	107.1	105.41	106.42	105.38
110.55	110.25	110.83	109.47	110.68	110.52	109.93	108.4	110.47	112.04	111.47	110.61	112.21	111.23	109.37	110.44	108.44	108.65	109.95	110.6	110.82	111.39	109.85	109.75	111.96	111.11	110.1	110.83	110.85	110.63	111.49	109.87	110.68	111.96	109.53	110.15	110.87	111.17	110.65	110.92	111.07	109.38	109.28	109.73	110.99	109.73	112.34	109.62	110.77	111.56
105.08	105.63	105.09	105.55	105.77	106.25	105.71	105.35	106.68	104.18	108.12	105.28	105.35	104.71	104.9	105.12	107.86	105.31	103.76	104.74	105.15	106.49	106.01	106.36	104.67	105.22	104.18	106.02	106.21	105.81	105.48	106.19	105.68	104.66	104.71	104.94	104.04	104.69	104.99	103.77	105.01	104.53	105.94	106.18	107.74	104.78	106.78	105.03	104.58	105.78
112.2	113.41	111.87	111.79	111.77	112.82	112.39	111.47	113.06	112.27	112.08	111.4	112.66	112.12	112.01	113.1	111.65	112.05	110.03	113.68	112.53	112.63	111.77	111.84	111.54	111.6	112.62	112.19	111.02	110.79	110.9	110.98	110.78	111.23	112.73	112.5	111.18	112.11	110.86	110.74	111.45	112.12	111.72	111.17	112.37	112.96	112.08	111.71	111.21	111.99
103.46	105.46	106.35	105.22	104.23	104.3	105.04	103.08	104.56	103.83	105.88	104.55	103.9	103.85	105.15	104.11	105.7	103.56	104.23	102.92	105.52	102.68	103.12	104.72	105.21	104.9	105.66	102.79	104.22	106.57	104.77	103.46	103.61	105.11	105.28	105.45	105.96	104.89	105.96	105.25	104.01	103.88	103.92	104.35	105.35	106.52	104.92	103.55	104.54	105.61
105.38	105.59	105.56	106.95	104.85	106.66	105.32	104.39	105.43	105.88	105.21	104.35	106.01	107.58	106.2	104.83	105.86	104.98	104.9	105.04	105.65	103.96	104.69	105.48	105.31	106.01	104.89	105.95	104.78	104.83	104.98	104.63	104.77	106.5	106.62	105.71	106.4	105.32	105.02	106.42	106.9	105.35	106.62	106.99	105.67	106.89	106.57	104.6	105.77	105.39
111.1	111.04	112	113.28	111.18	111.41	111.12	110.65	110.53	110.94	111.69	110.53	110.36	108.39	110.57	112.05	111.46	112.1	111.48	109.32	110.06	111.02	112.84	111.3	110.92	111.56	110.13	111.39	111.11	110.52	110.89	111.51	110.5	110.31	110.53	111.73	110.75	110.44	112.48	112.04	111.59	111.15	110.98	112.78	111.86	113.1	112.41	110.56	111.27	110.83
106.49	107.39	106.51	105.88	104.98	107.05	105.29	106.74	105.97	106.12	106.71	105.32	107.62	105.63	105.62	104.99	105.89	105.62	103.84	104.89	105.6	108.47	107.08	106.39	106.21	104.84	105.46	104.7	106.3	106.6	104.68	105.54	104.69	105.35	106.13	105.35	106.23	106.83	106.81	107.19	106.7	106.83	106.81	108.72	106.88	106.78	105.2	105.7	105.86	106.52
106.73	103.96	105.09	103.82	105.91	104.35	105.7	106.03	105.55	105.71	105.47	105.25	106.94	106.04	104.54	105.04	106.48	105.56	106.19	105.85	104.96	105.23	105.42	104.42	105.54	105.33	105.69	105.27	106.11	104.94	104.21	105.35	105.53	106.02	106.21	105.31	107.19	105.29	105.49	105.81	104.73	105.06	105.61	105.53	103.68	104.67	104.68	106.28	105.99	105.22
105.85	105.52	105.85	105.16	105.91	105.21	105.23	104.43	104.32	104.12	105	104.38	105.69	104.93	104.92	104.8	105.56	104.67	103.61	104.74	105.15	104.8	106.18	105.76	105.33	105.32	105.83	105.66	105.32	104.07	105.31	105.08	104.3	104.78	104.98	106.73	106.47	105.85	104.21	106.04	104.98	105.16	104.96	105.77	105.68	103.73	105.99	105.12	104.84	105.6
98.763	99.405	100.9	101.42	100.46	100.58	100.53	100.12	99.848	100.34	99.703	98.841	98.278	100.05	98.39	101.84	99.406	100.75	99.874	99.74	100.49	100.97	100.56	99.883	99.467	100.51	99.131	99.977	99.828	99.74	100.28	100.53	100.71	99.339	97.979	101.14	99.849	99.866	100.74	101.38	99.744	100.14	99.197	100.39	99.809	102.14	100.46	98.55	101.29	100.58
103.11	106.68	106.01	104.01	106.01	104.61	106.17	105.58	105.24	105.83	106.53	107.07	104.87	106.64	104.71	105.74	104.87	104.14	105.5	105.79	105.81	105.38	105.86	106.84	107.4	106.59	106.01	106.1	104.54	106.25	105.73	104.18	105.16	106.61	105.94	106.42	105.26	106.17	106.41	105.28	105.49	107.16	106.3	106.03	104.85	105.1	105.85	105.09	105.48	106.86
105	104.9	105.62	106.23	105.41	104.63	105.33	105.74	105.8	105.65	106.85	105.85	105.43	105.88	105.19	105.29	104.56	105.45	106.12	103.84	107.09	105.48	105.68	104.92	106.79	104.33	105.91	105.75	105.72	104.5	104.09	106.38	104.9	103.95	106.32	105.56	105.15	105.12	107.77	106.6	104.79	105.98	104.04	105.76	104.51	106.22	105.52	107.37	106.29	105.16
99.881	99.114	100.87	101.8	101.09	100.92	100.29	100.99	101.28	100.33	100.54	99.881	101.29	101.95	101.55	100.39	101.54	99.597	102.9	100.47	100.44	99.809	99.549	99.863	101.19	100.92	100.06	99.777	100.47	100.83	101.22	100.69	100.02	99.558	99.15	100.94	101.24	99.984	100.62	100.9	101.72	99.998	101.09	99.608	101.39	99.853	100.33	100.15	100.76	100.51
111.78	112.01	110.73	110.07	111.11	111.17	111.15	110.67	111.48	111.62	112.04	109.35	111.85	110.9	113.46	112	112.48	111.69	112.28	111.59	111.02	111.83	111.1	111.65	111.98	112.07	111.57	111.25	110.57	111.19	110.12	110.34	110.88	108.64	112.31	113.78	111.7	112.03	111.31	111.88	111.71	111.4	111.56	111.84	110.95	110.42	111.4	110.52	112.51	113.61
99.475	99.618	100.04	99.33	98.794	101.07	99.856	99.85	98.933	100.58	100.25	99.083	98.974	100.12	99.005	99.514	98.607	99.345	98.897	97.283	99.005	99.601	98.953	100.78	99.501	98.105	100.78	99.87	100.02	99.704	99.686	100.19	99.616	99.889	100.79	98.836	99.577	98.221	100.18	99.229	99.932	99.876	98.055	98.698	100.83	101.14	99.59	100.64	99.547	98.717
111.88	111.62	111.35	111.28	112.86	111.29	111.42	112	110.68	112.27	111.41	112.26	113.67	111.43	111.1	112.45	111.93	111.9	113.39	110.97	111.57	109.62	111.52	110.91	110.94	113.08	111.5	110.49	110.99	111.15	112.34	112.06	112.83	112.43	111.06	112.38	112.79	112.84	112.77	111.87	110.86	111.82	111.79	112.88	112.62	113.54	112.28	112.7	113.27	111.4
107.4	107.7	106.31	106.75	105.95	106.11	107.57	106.67	107.02	107.43	107.9	107.7	106.67	106.91	107.86	108.65	107.26	106.56	106.26	106.83	107.01	105.94	106.27	107.55	107.75	106.11	107.03	105.86	106.57	107.41	106.09	108.59	107.34	108.62	108.43	106.72	106.57	108.15	105.66	107.63	106.74	106.73	105.39	106.56	107.1	106.83	107.27	106.87	107.67	107.06
100.25	100.55	99.026	101.45	98.951	99.797	98.798	100.18	99.082	99.885	99.619	99.642	99.531	99.192	99.21	97.91	100.14	100.33	99.135	100.36	99.898	100.48	98.802	98.438	99.349	101.24	99.597	99.113	99.076	100.16	99.766	100.56	99.248	98.521	99.248	100.93	98.969	100.48	99.83	100.01	100.46	102.68	100.09	99.924	98.881	99.432	99.4	99.963	100.64	98.692
105.03	107.01	106.65	105.51	107.13	105.79	105.73	106.54	106.13	106.59	107.29	105.88	106.95	106.93	107.07	106.41	107.05	106.08	105.77	105.01	106.63	106.67	105.22	105.84	106.37	105.5	106.16	105.48	106.22	106.13	105.13	106.34	106.49	106.75	106.39	106.15	107.29	106.81	106.54	105.49	106.79	106.67	106.1	105.51	106.01	104.92	106.03	107.82	107.42	105.7
106.46	106.74	104.7	106	107.49	109.08	106.74	106	106.4	107.88	108.06	105.09	105.74	106.91	106.93	105.42	107.31	106.03	105.26	105.59	105.83	106.69	106.53	105.45	105.71	106.33	105.31	107.42	107.11	104.87	106.88	105.36	106.12	105.19	105.97	105.95	104.77	106.31	107.48	104.68	105.71	106.45	107.21	106.51	106.84	108.42	107.31	108.89	106.59	106.94
97.666	100.85	101.09	100.26	99.251	100.19	101.02	99.809	100.98	101.29	98.648	98.352	100.39	102.45	100.33	99.985	99.535	99.49	100.51	100.12	100.26	99.778	99.958	100.1	102.21	100.31	100.03	99.64	99.139	99.197	100.67	102.03	101.78	100.44	99.939	99.753	101.15	99.651	100.55	99.391	100.74	100.57	101.66	99.416	99.801	100.92	99.996	99.246	99.457	99.835
104.24	104.87	105.42	106.45	103.81	105.31	104.73	104.59	104.34	104.41	105.53	105.95	104.37	107.68	106.5	104.34	107.39	106.34	106.02	105.72	105.6	104.8	105.72	106.67	105.95	105.43	106.11	104.67	105.82	104.76	106.06	104.7	104.29	106.02	104.9	105.75	104.04	104.55	106.2	104.73	107.57	107.46	105.74	104.86	104.57	104.67	104.64	105.89	105.95	104.8
110.95	111.93	111.17	112.19	110.16	110.75	111.06	110.38	111.35	111.8	109.78	112.02	112.31	111.53	111.44	112.35	110.34	109.43	110.28	111.3	112.1	110.92	111.51	112.37	110.51	110.89	109.86	111.05	110.53	111.46	110.57	114.99	111.35	112.59	109.14	110.83	112.23	110.44	112.1	111.01	110.53	110.61	111.25	111.23	110.01	110.48	114.4	110.55	110.57	110.93
112.22	110.47	112.59	111.93	112.11	110.43	110.39	112.9	112.56	112.73	112.24	111.35	111.73	112.02	111.94	112.18	111.23	112.22	110.93	112.91	111.4	111.25	111.87	113.07	111.21	113.26	110.68	112.82	111.69	113.07	110.91	113.04	112.38	112.42	110.66	110.21	112.84	111.43	112.97	112.29	111.54	112.55	110.96	111.86	111.04	111.7	112.85	111.48	111.38	112.13
105.65	105.3	106.73	107.64	105.98	104.11	105.4	106.34	105.44	105.58	105.35	106.57	106.52	105.16	106.44	105.25	104.23	106.25	105.89	105.48	107	104.92	106.78	104.94	106.18	106.3	105.8	106.45	105.73	107.83	106.87	105.27	105.02	106.93	106.28	106.25	105.51	105.52	105.29	104.76	104.06	105.55	106.62	106.23	104.79	106.9	104.68	105.72	105.09	105.59
112.02	112.35	111.89	112.4	112.44	110.33	113.45	111.49	113.68	112.18	111.91	110.63	112.05	112.94	111.61	112.22	111.11	111.58	111.8	110.68	110.16	111.39	114.03	112.53	111.84	112.95	112.85	112.12	111.27	110.95	112.15	112.87	110.62	112.5	111.02	110.58	113.3	112.8	111.79	111.92	112.4	111.52	111.09	113.13	111.37	112.7	110.62	111.02	111.55	112.18
112.06	112.93	111.75	111.98	110.54	112.74	110.35	112.2	111.89	111.42	112.42	112.39	111.4	111.17	111.49	113.05	111.82	112.31	112.96	112.7	111.46	113.82	111.96	113.27	110.68	112.7	112.34	112.08	111.04	111.08	113.32	111.91	110.89	113.05	111.98	112.6	109.85	111.12	112.3	112	111.91	110.73	112.84	109.85	111.74	112.65	113.01	112.04	113.02	112.2
104.71	106.15	105.16	105.74	106.1	106.5	105.86	105.98	106.55	104.25	104.88	104.85	105.84	106	105.68	104.55	105.55	106.14	104.91	105.9	105.73	104.78	104.53	105.33	105.77	105.18	105.54	104.86	105.61	105.09	105.15	106.61	105.9	107	104.62	105.55	105.55	105.46	105.28	105.22	104.03	105.48	103.91	106.06	104.49	105.25	104.82	105.57	105.34	104.01
102.8	105.11	103.77	105.22	102.32	103.34	103.07	104.58	103.29	105.37	104.53	104.8	105.68	105.59	105.13	103.2	104.73	104.44	103.77	104.5	103.58	103.55	104.63	105.53	105.1	105.41	103.25	104.75	104.18	106.03	104.4	104.44	105.74	105.13	104.74	105.88	105.78	104.21	104.05	104.82	105.37	105.43	105.74	104.96	104.17	105.25	103.02	104.93	103.34	103.73
104.84	105.55	106.25	105.64	104.71	106.35	106.23	107.35	105.07	106.07	105.18	106.74	105.53	105.64	104.72	107.32	103.59	106.39	106.18	104.42	106.05	105.33	105.64	106.4	104.78	106.59	105.27	106.27	106.22	106.2	106.04	106.6	106.54	106.2	106.57	104.94	106.95	105.35	106.09	105.56	105.55	105.45	105.57	106.01	105.6	105.14	105.45	105.74	105.92	106.6
105.41	105.47	105.08	104.9	103.6	104.48	106.55	105.79	104.9	105.26	104.11	105.94	105.71	106.95	106.02	104.26	106.37	105.79	106.72	107.66	105.56	105.57	107.17	107.16	103.15	104.32	107.88	104.7	105.12	105.92	107.03	106.03	104.98	105.97	105.54	106.96	105.34	106.91	105.87	105.24	104.83	105.56	106.63	104.38	105.75	105.27	105.58	105.51	105.07	105.92
100.2	100.51	101.23	102.26	101.65	100.09	101.67	102.21	101.41	101.4	100.32	101.43	101.3	99.986	101.13	102.44	102.07	102.64	102.13	101.38	101.14	99.977	99.872	101.16	101.27	100.75	101.02	102.15	100.77	99.919	102.03	100.88	101.04	101.61	102.88	100.81	101.35	101.16	101.25	101.18	100.66	99.99	100.06	101.33	101.2	98.835	101.91	100.51	101.34	99.151
104.77	106.25	105.05	106.08	104.99	106.79	103.77	103.62	105.95	106.32	107.27	105.9	104.43	105.23	106.44	106.13	105.37	106.53	105.99	106.76	105	106.04	107.21	104.46	106.46	106.4	106.94	106.4	105.95	103.75	106.16	104.75	104.71	105.82	106.17	105.91	105.44	105.99	105.09	105.22	104	105.19	105.24	105.01	107.37	105.15	107.32	104.25	104.32	106.58
112.87	113.27	112.13	110.43	110.66	113.19	113.06	111.52	112.9	112.35	113.4	113.14	111.35	113.45	112.01	112.26	110.6	111.99	113.46	110.82	113.14	111.32	111.8	112.81	113.66	111.91	111.84	111.67	112.61	110.96	113.04	114.4	111.46	110.8	112.52	111.48	111.97	111.38	110.97	111.31	111.03	111.5	113.14	111.82	112.85	113.73	112.42	113.4	112.49	111.73
99.962	100.45	98.933	100.33	101.45	99.644	98.915	100.31	98.885	100.72	100.3	100.33	100.7	98.531	99.607	99.821	100.38	100.46	100.93	99.865	99.957	100.55	101.04	99.312	99.212	98.523	100.1	98.378	99.828	99.023	99.925	99.505	100.05	99.039	100.32	99.313	100.79	100.28	101.69	99.861	100.48	99.813	99.795	100.91	99.52	98.554	101.99	100.05	99.798	98.312
105.73	106.46	106.69	105.2	108.05	107.57	106.09	106.28	106.29	105.25	106.04	105.56	105.95	106.29	106.79	106.26	105.62	105.98	105.72	105.28	105.7	107.01	105.34	106.37	105.34	105.69	107.47	106.43	105.68	106.84	106.48	107.14	105.59	104.69	106.15	106.58	106.01	107.79	106.67	107.6	106.2	106.02	105.55	105.11	107.15	105.74	106.44	105.54	107.07	105.85
104.55	105.59	104.31	104.01	104.68	106.13	106.26	104.95	105.09	106.65	103.8	104.07	103.86	106.02	104.09	105.33	104.16	104.43	104.19	103.06	104.13	103.1	104.44	104.65	105.32	105.08	104.93	104.36	106.12	103.98	104.19	104.53	104.76	104.21	104.84	105.54	103.11	104.59	104.07	103.82	104.32	105.88	103.08	103.87	104.39	104.38	105.9	103.03	104.23	106.22
107.62	107.66	106.55	107.58	105.73	106.16	106.52	107.39	106.29	108.14	105.64	105.52	107.67	105.91	108.48	106.56	106.86	107.53	105.96	107.27	107.51	107.95	107.72	106.94	106.14	107.56	107.91	106.27	106.03	107.98	106.63	108.08	107.29	106.4	108.58	106.78	106.7	105.89	105.66	105.68	106.56	105.85	107.77	105.23	108.31	107.66	106.31	106.95	107.04	107.66
110.77	111.87	111.67	110.34	110.59	111.1	111.15	111.47	112.02	111.52	111.73	111.17	112.06	111.61	109.87	111.86	112.39	111.24	111.88	111.76	111.03	111.13	109.76	110.98	111.93	110.74	112.32	110.62	111.9	110.35	111.91	110.93	110.07	112.08	111.35	111.92	110.91	110.93	110.71	113.05	110.84	111.92	112.07	111.83	110.29	111.4	111.05	111.01	112.23	111.38
110.27	109.78	108.97	110.53	110.36	109.47	111.35	110.75	110.96	110.79	111.42	111.62	110.89	111.39	111.17	110.03	109.35	111.94	111.08	111.27	109.62	111.29	110.71	110.84	110.25	111.98	112.23	109.66	110.81	110.89	112.6	110.28	109.62	111.05	110.04	110.38	108.91	112.07	108.14	110.41	110.18	108.94	109.93	109.89	109.07	111.89	111.51	109.94	109.19	110.91
110.31	111.86	110.11	110.82	108.68	111.45	110.55	112.03	110.74	110.15	111.48	112.39	110.22	110.56	110.34	111.43	112.15	112.51	110.9	110.72	110.32	111.6	111.47	111.18	112.2	111.29	110.28	111.87	108.26	112.06	111.27	109.43	110.39	110.99	112.08	111.78	112.49	111.75	111.61	112.39	111.73	112.12	111.64	110.77	110.91	110.08	110.67	112.45	110.98	110.51
100.02	97.881	100.29	99.779	100.61	98.385	99.634	98.912	99.446	99.428	99.328	98.463	98.617	98.139	99.091	99.239	99.561	100.36	100.05	99.096	99.382	99.756	98.917	99.101	99.501	100.78	99.289	100.78	99.643	99.224	100.84	100.3	99.567	97.209	99.785	100.04	99.553	99.244	98.83	99.93	100.55	99.588	100.26	101.13	99.54	98.823	100.27	101	100.49	100.08
106.03	106.96	106.22	105.61	107.02	107.41	105.51	107.5	107.42	106.11	106.22	105.84	106.85	104.81	106.01	106.48	106.35	106.24	107.56	107.25	106.08	104.81	105.63	105.77	106.72	106.77	106.58	106.26	106.75	106.33	105.6	106.83	107.18	105.75	106.67	106.9	105.29	106.55	104.58	108.34	107.38	106.35	105.86	105.72	106.93	106.88	106.6	106.04	106.07	106.63
104	103.48	104.62	103.96	104.69	106.19	106.06	103.62	107.1	104.11	104.18	105.86	104.76	104.1	103.74	103.96	103.77	105.38	104.84	104.53	105.53	105.22	103.78	105.21	106.54	104.04	105.78	104.66	104.55	104.86	105.34	102.83	103.53	105.48	104.37	103.8	103.65	104.43	103.3	105.82	105.15	105.17	102.91	104.54	105.03	104.35	104.56	105.24	103.92	104.08
110.68	110.89	108.61	110.47	110.14	110.87	111.12	109.24	109.91	108.81	108.24	109.61	109.55	109.48	109.87	109.99	108.57	110.06	111.61	111.03	108.93	109.5	110.75	109.91	110.2	109.31	109.66	110.55	109.34	110.43	108.93	109.97	109.13	108.66	109.86	109.2	110.02	109.77	107.82	109.34	108.8	108.76	110.17	109.99	109.75	110.49	109.29	108.16	110.44	109.85
[truncated: 150 more columns]
