# Supplementary material for: Genetic dissection of main and epistatic effects of QTL based on augmented triple test cross design
Source: PLoS One. 2017 Dec 14;12(12):e0189054. doi: 10.1371/journal.pone.0189054 (PMC5730204; doi:10.1371/journal.pone.0189054)
Supplement: S8 Supporting Information — (ZIP) [file pone.0189054.s008.zip › z4_600_0.8_5.csv]

107.3	105.87	106.32	107.65	105.55	105.36	106.9	106.57	103.83	105.54	106.54	106.96	107.59	105.51	107.2	107.57	106.69	104.76	107.33	109.38	107.13	106.24	108.03	105.56	107.92	104.45	108.96	107.47	107.36	110.3	108.09	104.98	107.32	106.55	105.74	108.18	105.86	106.36	107.61	105.25	106.63	105.73	105.07	107.81	108.51	105.85	105.62	106.14	106.32	106.23
117.2	117.64	115.24	117.88	113.65	116.75	116.7	114.56	115.42	118.21	115.75	115.21	114.99	117.8	116.02	116.15	116.56	118.42	115.03	116.37	116.76	116.28	115.76	115.96	114	116.34	116.44	114.71	117.24	114.26	115.52	114.33	117.19	115.98	115.34	116.6	116.5	114.32	116.57	115.58	115.24	118.29	114.7	115.29	115.09	116.8	117.81	113.78	114.94	113.71
100.47	99.443	99.322	99.363	100.35	98.106	100.7	100.37	97.991	100.45	98.359	99.057	99.836	99.307	98.411	97.852	98.381	99.509	98.018	101	99.438	99.593	98.618	99.718	99.161	101.36	100.14	98.868	101.35	98.598	102.24	97.986	100.58	98.932	100.24	100.36	100.76	100.49	99.923	99.857	99.743	100.85	100.55	100.54	99.105	100.69	100.5	100.3	99.907	98.096
113.39	112.17	111.86	114.91	112.97	112.95	112.2	110.89	112.81	113.92	111.38	114.99	114	113.09	111.45	111.93	114.23	113.31	112.92	113.36	113.79	113.98	112.72	113.51	113.16	112.01	112.55	112.56	113.39	112.26	113.28	115.32	111.36	111.56	112.14	113.12	114.75	113.19	112.07	112.53	111.31	111.36	113.61	113.48	114.84	112.8	112.59	113.55	111.77	111.75
106.85	105.13	104.02	105.21	108.3	106.5	103.15	105.01	105.54	104.41	105.38	102.99	106.46	105.8	104.3	107.66	106.28	104.1	105.41	106.59	106.29	107.63	105.84	104.93	105.59	105.05	105.56	104.44	105.35	108.46	104.91	106.06	108.76	106.19	105.95	106.03	104.53	105.37	106.38	103.96	106.05	105.59	105.99	105.12	107.25	106.01	105.45	107.86	106.94	107.01
106.25	106.9	106.16	105.44	103.81	104.32	107.31	107.72	105.65	104.67	105.49	104.34	106.12	105.15	106.53	106.54	106.59	105.69	103.97	103.4	104.68	105.77	105.22	105.07	103.84	106.86	106.76	105.08	106.07	103.95	105.61	104.29	106.89	105.58	106.65	107	104.04	104.83	105.34	106.13	106.21	105.76	101.87	104.51	104.93	106.75	104.89	105.55	104.45	106.32
105.46	106.13	104.78	106.85	104.73	105.28	105.23	105.29	106.87	105.9	105.97	103.48	106.56	103.79	105.27	104.74	106.96	105.83	105.46	104.83	104.72	106.23	106.62	104.33	105.8	104.48	106.19	105.41	106.08	106.04	105.2	108.11	104.39	105.33	106.11	106.28	106.45	104.36	105.55	105.19	107.34	107.37	105.16	105.19	103.72	105.07	105.06	104.25	105.03	105.6
105.41	105.09	106.1	108.01	106.49	104.46	104.88	107.29	106.36	106.2	109.03	107.03	108.2	106.81	105.88	106.57	106.93	106.69	106.14	107.21	106.29	106.79	105.52	106.88	106.92	107.54	105.22	105.24	105.03	105.98	106.87	107.17	106.94	108.73	108.28	106.32	106.76	107.27	104.83	107.45	107.96	107.06	106.3	106.21	106.9	105.48	106.56	107.64	107.93	105.64
112.6	112.54	113.35	114.17	113.64	113.24	112.41	114.23	111.44	114.57	113.88	113	113.47	111.58	114.03	112.6	113.28	112.97	114.17	113.25	113.67	113.77	113.16	113.63	113.14	115.69	112.22	112.35	110.12	111.3	113.15	112.35	113.27	110.89	112.62	111.85	109.18	111.57	111.96	114.14	114.08	113.71	112.8	113.62	111.43	112.23	112.49	114.18	112.65	111.69
112	110.34	110.95	111.02	113.19	110.38	111.4	111.58	113.84	110.91	112.14	111.72	111.43	111.52	110.1	113.51	110.55	111.33	111.6	111.57	111.13	111.96	112.53	110.23	109.29	111.67	111.14	111.36	111.94	108.4	112.51	113.18	111.69	112.09	109.68	113.33	110.97	110.8	112.02	110.82	113.68	109.75	110.03	109.51	111.34	111.23	110.78	111.83	110.76	107.92
112.7	111.46	114.77	114.03	112.18	113.59	113.67	112.72	111.37	110.2	114.74	113.85	114.49	111.05	111.81	113.24	112.94	114.23	113.07	112.86	110.73	111.34	112.27	113.71	110.03	111.8	112.76	110.65	115.87	112.35	110.78	113.25	112.85	113.82	112.43	111.99	114.65	114.64	114.66	112.32	111.31	113.08	111.07	111.34	113.15	111.43	112.55	112.18	113.59	111.53
107.21	108.07	105.89	107.28	105.05	107.64	104.83	106.02	108.2	106.29	105.18	106.36	107.41	109.45	108.38	105.58	103.92	104.91	106.11	106.58	105.82	108.57	105.84	107.58	107.36	105.35	104.38	106.98	105.2	106.36	106.89	108.21	105.53	104.39	104.81	107.15	109.32	106.64	109.36	105.82	106.61	107.44	105.92	109.21	107.74	109	107.67	108.59	107.87	103.11
104.8	105.91	106.48	106.27	105.34	105.91	106.73	104.68	105.7	107.64	106.73	105.8	106.11	106.36	106.3	107.11	104.98	107.97	104.26	105.27	107.54	106.63	104.19	105.62	106.75	105.08	105.89	107.79	105.42	104.93	107.73	105.6	104.98	105.07	105.63	104.28	108.83	105.34	105.27	104.5	107.3	106.93	106.1	105.77	106.21	106.19	107.33	104.58	106.67	106.11
110.25	111.84	112.26	111.86	111.69	109.37	111.64	110.1	110.67	110.24	112.63	109.3	111.38	110.56	109.52	113.7	111.85	109.71	111.16	110.7	109.27	109.74	112.31	111.81	111.23	111.35	112	109	110.02	109.8	111.41	110.39	111.01	112.4	109.37	112.35	109.53	110.91	111.38	110.2	110.89	111.15	109.59	110.37	113.33	112.79	112.74	108.01	110.16	112.52
107.05	106.6	105.89	104.91	105.39	106.53	107.88	106.55	107.29	104.71	106.38	105.25	103.15	104.11	105.38	106.33	106.67	105.51	105.45	106.11	105.48	105.76	104.63	104.48	103.26	107.57	106.36	104.17	107.45	105.04	105.73	103.23	106.27	106.19	105.16	104.19	106.83	106.79	103.83	106.99	104.56	105.23	104.92	104.79	105.97	106.38	105.06	105.19	107.29	104.76
101.29	101.18	101.1	101.45	98.561	101.67	99.394	99.558	101.59	102.37	101.91	101.47	101.21	100.66	101.75	101.81	101.05	99.776	100.45	102.48	102.2	101.93	100.48	102.34	100.28	101.76	99.618	101.19	99.835	101.54	103.22	103.46	102.82	99.593	101.12	100.07	99.251	101.6	100.72	102.17	100.53	99.913	102.28	99.462	99.467	102.47	102.16	101.11	98.734	101.59
106.39	107.23	104.53	106.2	106.14	105.58	107.4	105	104.52	106.58	105.43	105.91	107.74	107.37	104.92	108.28	104.52	106.43	106.39	105.78	108.95	106.77	106.52	106.76	106.05	105.54	106.11	109.78	107.31	106.52	104.62	105.69	106.46	108.6	105.3	105.09	105.59	108.16	109.29	106.29	105.21	106.41	108.33	108.17	105.73	106.92	105.96	105.24	106.19	105.72
110.85	112.85	110.19	112.93	113.81	110.86	109.86	112.39	111.21	110.2	112.3	113.69	109.84	111.27	110.05	111.87	112.31	113.16	111.58	111.3	112.04	111.84	110.51	111.35	110.56	113.99	110.74	109.47	109.31	111.46	109.56	111.06	111.79	110.78	110.37	109.14	110.66	111.93	109.14	109.88	110.03	110.46	114.16	112.72	111.28	110.89	110.52	111.96	111.79	110.38
105.4	106.74	106.33	104.56	104.47	105.56	106.82	107.15	105.71	107.22	105.83	106.94	105.16	104.95	107.17	105.9	103.94	105.63	105.75	108.11	106.67	107.81	106.25	105.61	105.74	107.11	105.74	106.45	107.82	105.84	105.76	106.81	105.64	102.98	106.97	105.08	104.81	106.33	106.65	106.04	106.45	107.29	106.59	105.55	105.41	104.99	106.41	105.97	106.78	105.71
105.07	104.89	102.62	104.86	107.79	105.37	105.34	105.63	105.35	105.69	104.92	106.8	105.63	103.43	102.47	102.3	104.25	104.36	104.22	106.21	105.5	104.21	103.01	104.71	102.77	103.19	103.23	105.62	103.77	104.11	104.16	106.96	105.24	103.23	102	105.09	104.47	103.99	104.23	105.69	104.03	104.28	103.3	102.53	101.44	105.11	106.12	104.29	105.09	103.68
110.66	111.79	112.63	109.68	110.15	108.73	110.97	111.45	111.41	111.47	110.59	110.02	111.37	109.5	110.36	110.27	110.82	110.43	109.26	108.99	110.28	109.74	109.45	108.6	110.37	112.34	109.46	110.35	111.62	109.68	111.11	110.77	111.11	109.69	111.85	110.16	110.67	110.82	109.1	109.48	109.92	109.17	111.39	111.12	112.98	112.29	109.88	110.27	112.91	110.53
110.28	109.81	110.66	111.87	111.91	112.11	110.87	111.03	111.09	112.37	111.02	110.88	109.86	110.1	111.14	112.45	111.32	111.18	112.77	109.63	112.13	111.99	108.33	113.11	112.13	111.49	110.82	113.08	109.67	114.3	110.76	111.77	111	110.47	112.68	107.19	113.34	110.31	112.95	113.08	110.77	110.68	112.14	113.86	111.45	111.89	111.91	111.05	111.37	114
105.99	106.03	107.8	106.43	104.01	105.77	106.16	103.56	105.12	105.53	104.78	106.17	106.13	105.87	104.83	105.69	106.27	105.46	104.84	104.8	106.26	103.16	106.43	104.89	103.43	106.12	103.34	103.58	106.34	105.55	107.28	106.82	107.48	104.48	105.6	105.34	105.49	105.2	105.78	105.76	106.08	105.2	104.35	105.6	104.58	106.2	105.91	104.21	102.76	105.93
115.81	117.4	115.27	115.88	113.64	115.82	116.81	115.97	113.97	116.83	116.93	116.7	116.69	118.16	115.99	115.78	116.71	117.65	117.36	115.46	115.53	117.67	117.11	115.32	114.19	116.78	115.29	117.77	116.59	115.15	115.26	116.08	116.01	115.29	116.57	117.11	115.64	116.36	117.38	116.69	116.42	118.38	115.89	117.21	117.86	117.2	118.84	116.15	115.4	115.46
114.58	115.43	112.18	111.34	110.93	111.16	112.27	110.84	113.01	109.39	111.73	112.83	111.54	110.23	113.14	110.17	110.42	112.16	111.26	111.88	112.7	112.68	112.01	110.77	111.28	110.34	111.53	111.14	111.59	110.27	112.69	113.49	111.14	111.66	112.21	111.26	110.87	112.44	111.84	111.5	109.73	111.29	111.56	113.32	110.87	112.57	111.99	111.38	113.52	108.97
117.96	117.83	117.79	118.36	115.57	116.13	116.5	117.67	116.39	118.69	117.93	117.38	116.5	117.73	117.54	117.69	119.37	115.85	118.75	116.93	119.06	117.11	116.26	117.77	117.35	118.72	118.06	116.38	115.67	118.89	118.17	118.5	118.08	117.39	117.38	119.57	116.96	118.56	117.27	116.15	117.81	117.98	118.92	117.48	117.96	116.5	117.91	118.87	118.2	116.54
103.95	106.81	104	105.1	107.27	106.38	107.41	104.63	106.81	104.84	106.16	104.65	106.66	105.11	104.55	106.46	105.22	106.32	106.88	104.95	104.64	105.03	105.54	106.7	106.09	105.09	106.31	106.85	104.69	106.45	107.19	106.57	106.63	106.71	104.8	106.04	106.34	105.32	106.04	108.82	105.34	105.72	106.61	105.57	107.04	102.67	105.59	107.17	106.59	106.92
104.23	105.26	106.9	104.83	105.8	105.09	106.52	105.88	105.14	105.13	105.63	106.85	105.36	105.86	105.95	106.15	105.92	105.6	106.46	103.91	106.28	103.62	107.1	104.14	106.31	104.11	102.83	104.31	106.29	105.23	106.23	105.03	105.44	106.68	108.17	105.48	104.17	104.01	103.12	103.55	104.44	106.34	106.67	103.99	106.7	104.85	105.58	105.15	103.61	106.4
105.57	104.33	107.26	105.76	103.67	105.49	108.05	103.8	105.48	105.58	106.99	104.19	105.53	105.95	106.44	107.47	105.76	107.36	106.64	106.42	104.1	105.88	106.29	104.97	103.86	108	105.67	105.7	106.12	107.1	106.34	105.24	105.4	104.01	105.29	106.6	102.5	104.8	104.13	106.54	106.87	106.81	104.94	104.2	106.97	105.32	104.21	104.28	104.35	106.42
107.56	105.83	106.11	106.81	107.66	106.12	105.27	105.1	106.27	106.08	109.15	103.82	104.36	106.97	105.87	107.97	105.91	105.98	104.27	106.9	105.46	108.63	105.64	104.12	105.54	104.69	108.62	105.98	104.65	105.53	106.92	107.37	109.75	105.93	107.5	107.02	104.94	105.14	107.75	107.16	106.38	105.8	105.68	104.85	107.05	106.36	104.39	108.09	106.7	107.06
104.34	104.39	105.19	105.25	106	103.15	105.55	106.67	106.29	107.17	107.44	107.55	107.01	106.85	106.51	103.01	103.35	108.42	105.51	106.45	104.3	106.91	105.57	106.24	105.87	106.03	105.75	106.25	105.15	105.32	106.52	106.88	103.77	105.53	106.52	104.73	108.25	105.54	107.7	108.92	104.4	104.42	105.98	106.27	104.74	106.89	107.58	104.25	105.5	104.61
110.95	112.6	113.54	112.57	113.88	108.71	112.79	111.81	111.58	110.82	111.19	113.01	112.24	113.32	111.1	113.65	111.64	109.73	113.07	113.13	113.05	111.38	113.25	112.08	113.04	112.83	112.02	111.61	111.26	112.24	111.69	113.49	113.69	112.58	112.84	110.13	108.78	111.9	114.55	111.96	115.93	112.66	110.03	112.89	111.75	112.95	112.93	113.26	110.51	112.16
112.32	108.83	109.23	109.13	107.67	110.12	110.28	111.87	110.28	107.48	109.26	110.03	109.58	110.31	110.28	107.75	111.65	105.98	113.1	109.41	109.49	107.26	110.97	108.11	110.26	112.43	109.06	109.07	109.97	111.16	109.56	107.14	108.64	111.69	111.35	109.3	108.31	109.6	111.42	110.1	109.17	111.06	110.94	109.7	112.34	110.79	110.1	109.74	109.29	110.87
110.56	109.96	111.38	110.13	111.3	110.86	112.17	110.18	110.56	110.11	111.6	111.56	110.79	108.64	111.94	108.99	108.95	109.99	111.61	109.52	112.77	110.36	110.64	108.76	110.97	108.78	111.42	110.2	109.33	109.83	108.55	109.88	110.4	110.7	110.5	111.2	109.15	111.42	110	111.54	111.04	109	109.41	111.29	109.75	107.5	111.91	110.01	110.32	109.35
98.482	102.72	99.654	96.101	101.73	98.417	99.055	102.37	100.19	101.55	103.15	100.88	99.243	101.2	99.447	99.62	101.61	99.5	100.4	98.905	100.19	101.88	102.02	101.51	100.37	99.931	100.87	102.53	101.17	102.75	100.06	101.4	98.762	99.8	99.501	102.62	101.42	100.12	100.88	100.63	100.87	101.28	99.466	98.125	101.92	101.69	96.997	101.57	99.875	99.698
101.91	102.59	101.69	100.26	100.9	99.165	102.15	101.11	100.34	98.698	99.352	99.373	99.432	101.62	100.12	101.28	101.85	101	98.408	100.02	100.22	99.477	99.097	100.71	100.56	98.714	101.81	100.45	99.582	99.482	99.905	100.37	98.693	100.65	100.17	101.09	100.17	101.45	98.654	100.65	100.06	102.42	99.952	99.094	100.02	99.181	100.57	100.85	97.762	100.49
112.05	111.37	112.61	113.5	113.64	112.05	112.69	111.18	111.78	112.79	113.44	110.67	111.68	112.03	113.47	111.34	111.22	111.65	111.72	109.56	109.02	115.08	111.97	113.68	110.88	112.08	112.2	111.8	112.26	110.28	113.11	112.21	111.85	112.34	111.98	113.46	109.58	113.09	110.09	114.29	110.83	112.2	113.58	111.66	110.58	112.24	113.17	114.88	109.15	112.95
104.95	105.82	107.72	106.27	108.3	105.48	106.51	108.87	107.4	107.85	106.85	106.29	106.95	107.4	105.82	108.06	106.83	106.18	104.27	107.92	107.2	108.61	105.87	105.92	108.59	104.72	106.29	106.76	107.35	106.25	106.85	103.94	106.8	108.14	105.27	106.89	105.13	107.75	107.27	105.98	107.72	105.96	105.05	106.65	107.74	107.9	106.73	106.71	104.01	107.1
111.71	110.54	112.27	111.4	111.45	111.59	114.16	110.59	114.56	110.81	112.8	111.77	112.34	110.44	113.21	110.47	110.09	112.41	110.33	113.8	113.13	115.37	113.94	111.63	114.72	113.07	111.39	112.75	112.98	111.55	109.88	112.71	111.74	113.36	113.3	110.73	111.53	113.35	112.53	112.19	110.81	112.26	112.65	110.23	115.87	111.66	112.45	111.28	111.96	112.48
103.57	107.1	104.69	104.43	106.33	103.51	104.14	105.31	105.12	102.56	104.52	103.84	105.82	101.52	102.16	103.07	105.8	105.88	104.75	104.23	105.47	106.27	103.5	103.65	106.56	103.56	103.89	106.45	102.59	106.56	103.08	104.8	103.94	107.34	104.62	104.89	104.66	105.84	105.94	104.94	105.86	104.73	102.41	103.61	105.15	104.75	104.78	103.76	104.57	105.22
100.53	101.57	98.974	101.21	101.16	100.26	102.82	100.47	98.268	97.397	99.699	99.644	100.5	100.05	100.84	100.58	99.58	101.87	99.718	99.972	99.894	102.3	100.35	98.457	98.385	100.74	100.71	100.54	99.302	100.03	102.88	99.257	100.96	100.66	98.854	100.75	99.991	99.756	100.36	100.32	98.468	100.45	100.81	97.852	99.598	100.92	99.189	101.68	101.1	99.609
105.27	105.72	107.64	106.01	105.83	107.16	106.14	106.45	106.13	106.76	107.19	107.44	104.93	105.96	106.81	104.58	106.67	108.09	105.43	106.59	105.27	106.42	108.2	106.58	106.79	108.7	105.66	106.27	103.22	105.72	105.06	107.24	107.57	105.72	105.32	107.06	105.54	107.13	106.73	106.5	108.47	106.77	105.13	105.47	106.44	106.47	105.63	105.79	106.95	105.78
104.71	104.39	101.96	104.11	106.2	104.72	102.31	104.09	103.81	105.9	102.59	102.26	104.98	104.13	104.21	103.28	102.67	103.52	105.98	104.05	104.35	104.95	102.67	104.91	103.99	103.57	103.11	105.76	104.86	105.04	103.34	102.62	102.05	102.74	104.02	103.59	104.9	104.83	104.02	103.63	103.98	104.89	102.82	103.59	103.9	104.75	104.04	105.06	103.36	103.32
111.65	114.95	111.87	110.05	112.3	113.5	111.25	112.78	114.31	112.53	110.58	111.32	109.45	111.81	109.28	112.15	110.79	110.85	109.16	113.33	109.89	113.62	112.89	113.72	112.96	109.6	111.12	114.15	112.26	110.54	115	111.3	112.82	111.34	110.43	111.63	113.78	112.66	112.88	113.64	111.8	112.25	110.35	110.97	112.33	112.48	109.3	112.03	112.98	113.78
101.4	101.92	101.52	102.58	98.459	101.52	97.617	99.966	99.163	100.98	100.54	99.599	102.61	99.935	100.36	98.838	102.08	98.103	102.04	102.19	100.45	101.24	99.21	99.946	100.36	101.87	99.466	100.65	100.78	100.31	102.14	99.641	100.88	100.85	99.673	100.24	102.44	100.03	100.16	98.533	100.05	101.95	99.431	101.98	101.45	101.55	101.47	99.556	98.72	98.68
108.3	106.54	106.02	106.99	107.73	105.86	106.16	107.93	106.03	108.7	107.31	106.84	106.18	107.68	105.05	106.74	106.15	107.09	103.84	107.35	106.83	105.86	108.79	105.15	105.19	106.83	103.71	106.84	105.58	104.3	106.2	106.97	106.62	107.19	106.86	105.12	104.95	104.86	106.29	105.92	108.91	107.54	105.39	108.19	107.76	107.63	105.41	105.77	107.74	107
107.9	107.92	107.67	104.17	107.13	109.13	107.21	105.86	106.89	107.1	106.23	105.5	107.12	106.69	107.48	106.75	106.07	105.27	107.03	105.33	107.87	107.38	108.88	108.55	108.47	105.55	108.76	107.12	104.56	106.93	106.39	106.41	108.12	106.49	105.85	107.28	106.89	105.02	107.18	108.79	105.47	107.26	107.34	105.08	107.92	107.84	106.76	108.15	106.77	105.88
106.88	103.59	105.47	105.82	106.29	106.98	104.92	106.49	105.24	104.57	105.98	103.94	105.95	104.02	105.73	106.91	107.46	103.71	105.88	107.77	107.8	106.11	106.58	104.99	106.73	107.35	103.69	103.87	106.99	105.97	104.01	105.36	106.02	105.47	106.41	105.69	106.21	105.9	106.56	105.35	105.66	106.34	105.2	108.43	106.79	103.74	104.43	103.26	105.9	105.91
98.809	100.71	100.45	103.52	100.24	100.88	99.731	99.474	100.35	103.3	101.77	100.42	101.98	101.59	101.07	100.82	101.8	99.037	100.95	100.61	99.477	99.2	98.658	99.831	99.77	102.21	101.68	98.902	99.321	103.41	101.23	101.04	104.85	101.01	100.39	101.05	103.23	100.2	99.435	100.02	101.2	102.6	104.39	99.179	99.3	101.54	100.22	101.68	101.45	98.049
106.74	102.93	107.32	106.91	105.98	107.43	107.82	107.32	104.51	106.02	107.13	104.27	105.97	105.54	107.93	106.56	106.87	104.63	105.25	106.78	107.35	104.34	105.54	106.14	104.01	106.37	104.3	105.94	103.09	107.65	103.97	105.74	105.97	103.07	105.82	103.95	104.82	105.63	104.81	104.1	104.94	103.69	105.66	105.51	105.78	103.83	105.04	104.73	105.23	104.44
105.69	107.03	108.47	105.69	107.03	106.2	107.68	105.92	104.29	103.1	105.02	104.52	107.99	105.1	105.55	105.6	106.94	104.18	105.19	105.97	107.52	106.97	106.31	105.88	106.48	107.45	104.74	104.24	107.6	103.71	104.42	103.93	107.84	105.88	106.04	105.58	105.6	104.05	106.65	106.76	107.06	103.64	106.9	103.53	108.94	106.4	106.8	106.66	104.81	106.61
101.32	99.834	99.711	99.546	98.998	101.26	103.01	98.411	100.05	100.33	100.65	101.78	100.81	99.223	101.36	98.706	100.86	100.28	103.2	102.9	99.092	102.83	100.44	99.663	101.85	100.35	100.42	100.66	100.95	101.84	100.12	101.17	101.99	101.02	101.18	99.84	101.79	100.81	99.961	102.15	101.44	101.21	101.46	101.08	100.28	102	101.36	101.92	102.31	100.5
100.18	97.782	99.244	98.912	100.99	98.291	100.39	98.353	99.219	100.29	100.35	99.008	100.14	100.74	101.44	101.02	100.89	101.02	100.1	100.74	101.15	100.93	99.63	103.28	100.84	99.056	98.136	100.94	101.31	100.2	98.48	99.705	98.375	100.51	101.01	97.641	100.39	101.82	98.562	98.831	100.5	98.863	101.8	98.221	98.691	98.619	100.2	99.255	101.96	99.282
110.26	111.91	111.42	112.52	111.31	111.03	110.88	109.88	114.81	111.58	111.51	111.77	110.76	112.77	111.86	113.32	112.94	112.27	112.85	111.11	112.15	111.78	110.59	112.79	112.26	110.01	111.03	110.54	111.54	111.98	111.25	112.32	110.41	109.45	111.06	110.56	112.46	112.4	110.86	112.6	111.08	111.18	112.07	112.1	110.85	111.31	109.97	111.02	112.19	106.9
106.69	104.43	105.15	106.23	106.86	104.83	104.89	103.48	104.92	106.69	103.38	104.5	104.6	106.01	103.1	103.3	107.48	103.66	107.87	106.34	105.54	105.76	104.4	105.46	105.17	104.38	107.41	106.08	106.36	105.42	105.47	106.53	106.42	106.08	104.61	106.62	105.72	106.54	105.93	107.31	105.4	105.08	105.54	106.72	105.47	104.49	105.47	103.97	107.06	105.96
106	106.09	107.86	105.99	106.65	105.82	108.37	104.53	105.97	103.67	105.68	105.83	106	104.95	105.99	106.15	108.1	103.68	104.98	106.93	106.96	108.72	105.91	106.89	105.59	106.45	106.54	105.6	107.56	106.29	104.94	106.71	107.39	104.9	105.9	107.16	104.05	107.25	107.13	106.77	106.95	106.32	104.77	106.84	106.66	106.57	105.77	106.03	104.58	104.51
98.966	101.08	99.115	101.4	100.12	98.827	99.453	101.43	98.239	101.37	98.932	98.374	100.43	101.05	100.16	99.429	98.9	98.498	96.718	99.138	99.688	99.509	98.46	100.62	98.808	101.34	99.206	100.39	99.866	99.227	98.303	99.382	100.76	99.774	102.4	100.53	100.08	98.389	99.328	99.791	101.88	101.02	99.808	100.37	99.245	99.458	99.762	101.43	99.349	99.196
102.49	106.04	106.88	102.07	102.06	105.6	102.52	106.26	103.98	103.31	105.24	104	104.72	104.11	104.63	105.9	104.1	104.46	105.72	104.14	105.76	103.72	103.96	104.6	104.02	106.39	103.59	104.49	102.25	106.57	106.36	104.89	104.37	105.21	105.32	105.28	104.98	106.04	104.47	101.81	106	105.48	105.83	105.15	104.87	105.6	102.88	104.8	103.82	104.3
118.37	116.78	118.5	113.78	117.52	118.87	116.81	118.32	117.59	118.87	116.63	118.3	118.69	118.19	117.31	119.68	116.5	115.16	117.69	119.54	117.51	118.79	113.2	117.55	117.03	119.43	119.54	118.3	115.14	116.98	120.87	116.91	117.23	116.13	115.67	114.05	116.24	116.37	119.39	118.04	117.36	118.19	115.42	118.23	115.3	119.54	117.24	118.91	116.97	120.14
112.69	111.8	112.24	112.47	111.52	110.88	109.89	113.04	110.05	111.72	110.33	111.65	112.62	113.28	111.18	111.61	111.6	110.15	112.61	111.54	112.32	111.16	109.25	112.13	111.73	110.92	111.57	112.27	109.89	110.83	110.22	111.96	110.85	111.38	110.59	111.33	111.49	111.4	111.01	111.55	111.21	111.16	112.26	110.03	112.8	110.8	112.06	110.05	111.29	112.65
107.62	107.99	106.96	107.5	106.33	108.11	106.25	106.86	106.24	106.17	106.65	105.32	110.54	104.26	107.5	108.75	107.37	106.35	105.09	107.24	105.42	105.01	106.64	107.96	105.62	106.3	107.93	108.05	106.29	103.66	107.86	105.68	106.83	106.83	105.52	109.79	107.29	106.38	106.24	107.77	105.83	108.06	107.52	107.23	107.94	107.49	108.35	107.83	107.91	106.53
111.71	111.52	112.67	112.77	113.34	111.72	113.33	112.16	109.87	115.04	111.33	111.25	112.89	113.26	111.05	111.83	112.11	111.79	112.01	111.71	113	111.04	112.58	113.99	112.39	111.13	113.98	112.54	112.72	112	113.08	111.82	111.55	109.77	111.28	112.05	112.39	112.35	113.75	111.95	111.32	112.47	111.62	112.12	113.54	110.87	112.1	113.09	110.98	112.36
101.57	100.51	100.53	103.22	100.37	101.93	101.83	98.862	100.34	101.97	100.97	99.544	100.22	99.067	101.73	101.41	100.31	101.69	101.13	102.06	98.165	99.267	100.54	101.61	99.727	100.72	101.47	102.67	101.67	101.25	101.63	102.51	98.705	102.37	98.586	100.57	99.896	102.07	102.49	99.734	99.059	101.21	101.56	102.41	101.7	102.15	96.755	97.785	101.19	102.37
109.98	107.62	110.29	109.82	108.54	111.98	110.45	109.39	110.96	109.3	109.65	109.64	110.46	110.92	111.78	110.09	111.36	107.69	109.36	108.05	110.08	111.53	111.5	106.67	108.54	108.93	108.34	110.04	110.46	109.7	112.32	109.21	110.01	110.68	109.74	110.06	109.46	110.4	110.19	109.36	110.81	112.19	112.16	108.66	110.06	109.08	112.77	109.35	111.1	109.59
104.71	106.47	106.38	105.12	106.39	103	106.85	105.21	106.16	107.44	106.14	107.39	106.77	105.72	106.89	104.67	104.49	104.69	107.95	104.34	103.48	106.56	104.95	104.2	106.74	103.8	103.95	104.79	104.69	103.5	105.95	105.85	105.45	103.15	104.37	104.59	105.98	104.91	104.08	103.92	105.31	106.14	103.45	104.21	107.42	104.93	105.28	107.59	105.77	105.75
106.41	106.39	107.07	103.89	103.84	103.63	102.08	106.63	103.92	105.07	108.43	105.35	105.06	107.15	105.24	103.11	104.69	104.76	106.55	108.32	107.15	107.04	104.98	104.69	105.74	104.26	107.55	108.22	106.23	105.62	106.68	104.73	105.5	105.13	104.71	105.74	105.02	105.71	103.95	103.32	105.98	105.15	107.36	105.07	104.88	105.91	105.99	105.18	105.69	107.33
104.76	107.05	106.65	106.11	104.68	106.56	105.06	106.98	107.98	104.43	104.46	104.48	105.92	105.18	105.92	105.16	105.12	108.6	105.87	105.39	105.73	105.25	104.44	105.82	103.61	103.71	106.47	104.92	107.94	106.19	107.1	104.49	105.39	104.57	106.91	102.93	105.07	104.77	103.4	105.98	105.1	105.58	105.94	105.23	104.42	104.74	105.26	105.99	107.42	104.38
104.63	103.62	104.33	103.56	103.52	104.05	102.79	104.49	104.61	103.02	103.64	104.24	103.82	106.57	103.73	101.9	105.25	103.77	104.71	103.74	107.18	104.21	105.08	105.51	103.28	104.68	105.31	101.82	105.84	104.42	103.16	103.87	103.2	103	102.91	101.91	104.22	105.76	103.36	103.1	104.39	103	103.43	103.59	103.72	102.73	104.12	100.62	104.21	104.09
99.336	98.457	99.292	97.036	98.577	101.82	99.738	100.19	101.37	101.68	101.59	98.195	99.182	99.702	100.05	99.235	96.76	101.44	97.996	100.53	96.17	98.225	100.78	98.086	100.78	100.61	100.17	98.782	98.189	100.14	100.37	98.913	98.392	99.339	98.456	102.03	98.511	96.78	99.646	99.775	98.893	102.47	99.195	99.82	100.54	99.815	99.601	100.24	99.594	101.69
101.74	98.94	99.101	102.21	99.802	99.927	100.89	99.39	97.423	101.49	99.633	101.87	100.87	100.41	101.04	102.11	101.79	100.43	101.6	100.13	101.12	102.19	100.73	102.64	98.025	102.28	101.18	103.01	99.259	101.65	99.817	101.14	101.5	100.6	100.88	99.99	100.04	102.32	101.95	100.71	101.29	100.35	101.76	103.29	101.65	101.6	99.531	100.44	101.59	101.03
100.51	100.62	99.849	99.163	101	102.46	98.21	98.944	100.16	98.157	98.574	98.842	100.11	99.491	101.37	98.705	102.84	97.401	99.785	101.15	100.6	98.492	101.06	101.65	101.62	102.06	99.238	97.637	100.29	97.238	102.66	97.917	102.58	100.06	100.44	96.931	99.743	100.72	99.323	98.312	99.958	99.576	100.46	99.289	98.335	101.16	99.398	98.491	98.034	97.833
104.54	104	105.48	105.42	104.97	104.23	101.53	105.83	104.34	102.98	104.59	105.27	105.67	101.58	105.31	103.78	105.18	104.66	102.12	106.37	103.9	105.66	104.83	104.11	104.07	106.01	103.67	102.34	104.81	101.37	103.22	100.65	107.3	103.04	105.71	105.43	104.17	106.76	104.52	104.38	106.01	104.66	102.44	104.58	105.35	102.67	105.08	102.8	103.65	103.61
106.55	104.92	105.4	104.48	105.91	105.39	106.46	104.4	105.3	106.37	107.02	106.13	104.07	105.87	105.91	106.01	106.44	109.38	105.93	107.07	106.44	106.13	107.47	106.3	104.64	106.31	106.7	105.57	106.28	109.04	107.29	105.75	104.8	106.49	107.25	108.46	105.72	104.73	105.18	107.53	104.91	106.63	105.16	105.22	106.8	105.47	106.6	107.29	106.74	106.35
104.05	105.93	106	105.96	106.24	106.29	106.36	105.6	104.93	104.68	105.12	104.69	105.78	107.71	104.73	106.01	105.22	103.66	106.37	107.4	105.91	105.74	106.02	107.13	106.24	105.91	107.62	104.79	104.93	106.42	106.83	106.2	106.32	104.78	105.99	107.62	107.44	104.85	106.14	103.97	107.52	104.92	105.61	105.67	103.9	107.44	104.61	105.17	105.11	106.35
101.2	98.848	102.85	100.57	101.4	98.323	101.63	100.46	99.541	100.65	100.87	100.49	101.24	101.26	102.03	100.22	101.43	100.69	100.47	102.49	101.79	99.554	102.51	99.66	99.975	99.01	99.695	102.76	101.55	101.87	99.617	103.52	100.88	100.2	101.31	101.13	100.86	103.41	100.1	99.86	101.65	100.35	100.62	100.67	101.75	99.056	103.4	101.18	101.05	100.63
111.33	113.3	111.16	111.87	111.77	111.7	115.07	114.44	109.64	109.53	111.98	112.01	112.01	112.72	111.11	111.5	109.7	110.87	109.37	110.82	111.72	110.98	109.28	112.26	110.55	113.43	109.64	114.03	110.29	107.53	112.39	111.47	111.38	109.99	109.49	110.94	112.13	110.65	112.52	112.29	109.73	110.37	111.33	113.11	112.05	112.63	112.32	110.57	108.42	113.19
103.65	103.99	102.97	103.85	104.53	103.51	104.53	102.9	103.69	103.99	104.57	104.33	103.09	103.74	103.71	105.46	105.13	102.35	102.27	103.52	102.66	105.57	103.55	103.45	104.39	104.78	103.06	102.49	103.64	103.63	104.06	104.83	106.59	103.79	105.73	103.83	102.6	105.8	102.68	104.41	102.41	102.19	105.93	103.55	105.63	106.11	104.26	103.4	104.23	103.85
99.122	99.496	99.614	100.07	98.032	101.54	100.8	98.818	99.478	99.844	100.54	97.958	99.228	101.04	99.306	101.59	100.02	99.22	99.461	100.13	100	98.938	99.901	99.516	99.079	100.27	100.82	100.22	99.251	96.443	97.892	97.956	99.417	99.422	100.36	99.423	100.71	100.11	99.548	98.14	100.34	97.239	98.643	98.228	100.12	100.05	98.981	99.578	99.173	98.51
104.33	106.06	104.12	106.27	106.6	109.29	104.24	105.6	105.63	107.82	105.86	105.97	106.06	106.16	105.17	104.65	105.35	104.91	107.78	106.47	106.3	105.95	104.89	106.56	106.73	108.19	104.03	105.7	104.6	104.14	106.24	106.33	104.06	103.79	104.64	104.52	107.4	104.73	102.57	106.46	104.98	106.42	105.65	104.89	104.45	105.72	106.05	106.16	105.18	104.29
106.73	106.79	106.1	106.47	103.83	106.7	105.15	104.81	105.09	107.72	104.07	104	104.72	106.53	106.67	104	107.36	105.68	103.62	104.99	106.45	104.83	105.39	105.96	105.94	104.23	105.88	105.34	105.68	108.48	104.83	106.17	106.18	107.24	104.4	103.86	106.84	104.42	106.05	104.12	107.13	104.86	105.53	105.36	103.18	107.62	108.33	105.89	104.9	106.8
109.65	110.43	110.49	109.48	107.04	108.72	109.48	110.05	110.91	110.71	108.28	109.41	110.19	111.13	111.41	107.31	110.69	110.41	109.23	109.58	107.37	109.61	111.57	108.54	110.49	110.51	110.07	109.91	108.69	110.07	110.25	110.02	109.85	112.11	110.95	109.96	111.3	108.78	111.12	110.76	111.06	110.68	113.38	111.07	109.27	111.16	111.18	111.32	110.91	109.75
101.13	98.58	101.27	101.66	100.96	99.792	99.786	102.6	101.04	102.86	101.7	101.66	101.57	99.769	100.6	100.47	102.83	101.04	100.67	100.95	100.47	100.34	102.19	100.6	103	100.86	101.76	100.63	99.158	99.818	102.04	103.48	101.65	99.554	102.36	101.5	99.579	100.87	101.49	100.55	100.18	101.43	101.32	99.579	102.84	99.829	103.15	100.5	102.79	101.68
99.569	100.33	98.829	100.59	99.737	101.76	100.25	97.937	101.13	102.72	101.31	98.769	102.69	99.932	101.95	100.37	100.84	100.39	100.68	100.64	99.37	101.39	99.652	101.61	100.53	99.467	100.35	98.556	99.539	99.222	100.39	100.64	99.446	100.15	98.242	98.454	99.529	101.24	98.657	99.892	101.39	98.796	102.65	102.27	100.78	101.56	99.99	100.17	101.38	101.13
105.22	105.36	106.7	106.23	106.19	103.9	107.01	104.79	105.4	104.06	104.1	109.06	106.61	105.96	105.13	102.63	106.5	104.19	106.45	106.99	105.43	105.45	104.5	105.93	106.59	104.77	106.38	101.9	105.12	105.02	104.69	107.24	105.01	105.27	103.35	105.28	107.77	103.13	104.92	106.58	105.68	103.31	107.17	106.27	105.77	103.16	103.95	104.06	106.35	105.17
106.18	103.16	103.96	104.36	104.11	101.22	101.63	105.75	102.42	106.72	104.84	104.21	105.68	105.38	104.18	103.15	104.64	105.64	103.58	104.51	104.25	104.73	105.29	103.92	102.9	104.55	103.8	103.61	104.23	103.11	105.03	105.16	104.04	104.62	104.02	101.93	102.74	101.85	104.14	104.32	101.87	103.02	102.38	103.5	103.71	104.59	102.14	102.27	102.05	107.44
98.217	100.06	99.479	102.01	101.72	101.76	99.079	97.978	99.625	102.39	100.23	100.18	101.42	100.89	100.61	102.09	100.26	98.36	99.384	99.2	99.241	99.063	98.831	100.39	98.395	100.7	102.04	100.68	99.642	101.06	98.471	98.465	99.469	100.41	99.684	98.663	100.29	98.979	101.31	101.85	101.95	102.3	99.319	99.352	100.82	100.1	101.66	99.001	100.53	98.948
107.89	106.88	102.98	105.09	104.03	105.9	103.65	103.63	105.41	106.45	105.91	105.25	105.81	104.83	104.75	103.33	104.79	104.04	105.83	103.66	104.7	104.31	104.88	104.96	105.65	103.49	106.18	105.39	106.06	105	104.04	105.24	104.27	104.79	103	106.6	104.85	105.61	104.45	104.81	106.54	105.03	104.39	103.92	104.51	103.93	102.9	107.15	103.62	104.21
106.13	108.98	105.34	107.81	107.92	104.38	105.68	104.4	106.97	107.08	106.81	105.78	105.79	108.09	106.02	105.56	105.65	106.28	107.16	105.24	107.76	106.98	103.98	104.24	104.88	108.15	109.38	104.21	106.43	106.08	106.05	105.54	107.07	106.06	108.1	105.24	105.29	107.86	105.61	104.29	106.74	106.12	104.95	104.88	105.04	106.08	105.55	105.48	108.59	104.65
106.2	105.79	105.4	105.46	106.2	107.36	106.69	106.5	103.79	109.36	107.27	107.5	105.36	104.92	106.92	106.61	105.26	105.3	105.95	107.51	107.15	105.92	106.21	105.02	106.2	108.09	106.12	105.85	104.46	108.18	105.89	105.47	105.13	106.9	107.79	105.84	107.17	107.84	106.8	107.91	106.88	105.5	107.18	105.6	105.67	107.25	106.56	105.97	106.27	104.26
105.23	106.91	107.81	106.03	106.4	106.64	107.57	108.48	108.41	108.71	107.68	107.4	103.88	107.48	106.35	107.65	105.56	106.29	106.06	105.9	106.86	108.67	106.69	107.91	104.72	106.8	105.74	107.36	106.95	106.77	107.88	108.15	105.92	108.62	106.51	107.9	106.09	106.87	107.84	106.75	105.72	103.25	106.86	105.58	106.57	108.12	107.51	105.55	107.12	106.63
106.54	106.35	104.67	106.69	106.28	104.02	106.51	104.33	105.15	104.38	106.91	106.43	106.54	105.68	106.71	106.51	104.94	105.71	106.59	103.34	108.85	107.03	105.74	105.42	106.35	105.77	107.82	105.74	105.11	108.06	106.82	105.44	103.88	104.73	106.69	105.84	105.97	107.23	109.12	105.68	105.12	107.29	105.17	104.89	104.49	106.04	106.06	106.15	108.14	106.44
111.45	110.89	109.05	111.98	111.06	112.89	112.83	111.27	110.42	110.66	113	112.36	111.99	110.63	111.09	112.38	110.87	113.32	111.43	112.19	111.71	111.12	111.2	113.44	112.04	111.92	111.72	110.8	109.74	112.15	110.97	111.85	111.87	109.53	112.71	111.11	112.1	111.42	113.05	110.27	110.64	112.9	110.83	113.31	112.76	110.1	112.01	111.65	113.17	113.08
113.46	112.33	115.4	113.07	113.95	112.21	112.14	113.97	108.89	112.53	112.77	114.03	112.82	114.49	112.29	113.31	113.25	112.25	113.24	115.02	111.39	113.06	110.94	112.39	111.63	110.36	115.41	113.43	112.72	113.38	115.21	112.93	109.96	113.72	113.67	112.77	112.17	112.16	114.35	113.1	113.33	114.16	112.95	113.43	113.97	112.82	114.23	111.65	110.62	113.34
108.37	111.45	109.41	112.31	108.96	110.13	111.03	109.22	109.19	110.76	109.88	111.4	110.62	110.55	109.15	110.02	109.63	110.79	110.95	110.81	110.79	109.35	112.18	110.12	110.04	109.75	109.7	108.23	109.65	110.76	112.77	111.04	110.01	111.61	108.92	111.21	109.44	109.68	110.19	108.88	109.96	109.55	110.95	110.46	110.8	111.3	111.01	110.78	111.59	107.97
105.24	106.97	106.57	103.61	105.77	107.79	106.12	104.91	105.62	103.34	104.65	105.02	104.41	107.71	106.04	105.52	103.61	105.05	105.18	105.4	105.96	107.29	103.38	105.9	105.66	105.6	105.17	107.86	106.02	104.81	106.23	106.39	105.46	105.2	106.82	105.46	107.98	107.6	105.48	106.08	102.66	101.22	105.68	105.02	106.3	104.86	106.63	109.22	104.69	104.45
105.64	104.78	105.92	105.44	107.18	105.78	106.79	104.91	102.69	105.72	106.96	105.46	104.59	102.85	106.17	104.45	104.3	105.62	105.84	104.38	106.93	104.72	105.83	105.68	104	105.29	106.36	103.78	103.61	107.29	106.29	105.45	106.79	104.1	105.38	105.81	104.71	105.26	104.52	105.63	106.29	107.56	109.62	104.77	103.56	102.64	102.9	103.35	102.91	104.9
105	105.28	106.7	103.84	103.53	106.34	105.51	105.56	106.75	106.22	104.83	104.25	105.25	102.65	105.76	103.34	105.19	106.21	105.97	104.92	105.1	106.11	104.18	105.82	106.93	105.34	103.47	105.67	104.49	106.61	104.91	106.24	105.98	103.74	105.01	106.11	104.78	105.76	103.2	105.02	105.02	105.81	104.44	104.47	104.75	106.55	105.91	103.76	105.88	105.04
109.82	110.7	112.03	108.67	108.83	107.49	109.73	111.21	111.24	110.54	110.44	109.11	110.41	108.97	111.33	110.72	107.36	107.08	110.21	108.95	105.98	110.12	110.73	109.44	111.21	112.71	107.78	110.26	111.54	110.28	110.9	111.19	110.17	109.51	110.8	109.51	108.84	110.64	113.27	110.75	109.68	107.31	109.04	109.17	109.78	110.83	108.98	108.99	107.42	111.21
106.2	107.33	105.75	107.9	109.11	106.31	106.36	106.66	106.17	107.65	107.53	107.23	106.75	106.15	106.88	105.63	104.97	109.24	106.1	109.22	106.69	106.46	108.78	108.78	106.35	107.74	109.13	106.12	106.87	107.24	105.21	104.71	109.01	107.05	105.95	106.56	108.58	107.61	107.24	105.66	105.77	105.33	105.12	107.56	106.98	106.72	106.44	109.16	106.2	107.47
111.54	111.54	111.81	111.56	109.45	110.28	111.4	110.85	111.5	109.37	110.53	111.69	108.91	112.2	112.59	111.89	111.55	111.42	110.03	110.18	109.77	111.23	111.09	109.9	111.32	113.51	108.87	111.44	110.18	113.08	112.2	111.71	110.43	113	109.58	110.8	111.27	110.17	110.69	111.55	110.99	111.2	110.61	112.16	111.43	111.81	111.62	111.36	112.54	109.98
103.25	104.29	104.86	106.95	104.04	103.38	104.95	104.02	104.96	102.98	104.42	104.08	104.01	104.07	105.22	104.31	105.92	105.95	106.18	103.45	102.16	106.55	105.32	101.46	102.99	104.73	103.93	104.96	104.78	104.95	105.26	102.84	103.05	103.42	104.07	105.14	103.42	104.03	103.24	104.1	102.97	106.13	104.31	104.66	103.87	106.77	104.98	105.5	106.26	103.96
105.05	106.2	105.14	105.86	105.72	103.81	105.22	107.36	108.44	106.21	106.97	105.67	107.25	108.04	104.83	106.44	103.62	104.77	106.42	106.62	105.43	105.12	106.41	104.34	105.92	105.58	105.98	105.51	105.48	106.79	108.24	106.06	106.49	107.41	107.39	107.44	105.79	106.8	107.67	105.19	107.81	106.48	103.28	104.53	105.22	106.06	107.33	107.19	108.92	107.07
105.38	104.57	106.61	106.75	105.23	106.09	105.7	106.6	106.28	105.09	106.22	106.49	105.96	104.76	107.91	105.87	103.73	107.14	105.66	103.33	105.89	104.39	104.53	106.29	104.84	105.17	106.36	105.62	105.03	104.3	103.56	103.64	105.6	103.73	103.18	106.83	105.62	105.2	105.77	107	106.68	106.64	106.27	104.45	108.77	104.38	107.99	108.83	104.11	105.13
105.69	107.6	106.31	104.13	103.41	105.95	105.08	103.87	105.22	105.32	106.57	106.5	104.33	105.47	107.83	104.89	108.62	106.68	106.07	105.87	106.69	105.97	105.75	108.74	107.2	105.66	106.23	106.26	105.45	105.45	104.85	106.12	106.74	106.57	105.94	105.64	103.25	104.78	105.62	104.11	107.21	107.17	105.45	105.78	106.78	103.28	106.77	105.12	106.98	106.67
112.09	113.15	111.29	111.08	110.76	113.05	114.14	112.59	111.96	111.13	111.77	110.71	110.74	111.89	112.54	112.26	114.51	110.46	111.61	112.83	112.27	113.08	113.83	111.26	111.61	110.34	112.67	113.86	112.4	111.73	111.96	110.86	112.3	111.88	112.61	111.77	110.27	114.24	114.54	112.35	111.34	110.15	112.06	112.93	111.76	111.16	113.65	111.25	109.93	112.65
115.37	118.46	117.62	118.74	116.87	118.43	118.68	117.09	118	118.99	116.34	117.26	116.94	118.88	117.46	117.64	116.22	117.83	116.82	116.53	117.93	115.88	116.34	117.89	118.17	118.82	120.76	118.42	118.88	116.44	118.72	118.67	119.73	116.58	115.61	119.05	116.85	117.37	119.04	115.13	115.75	117.04	116.61	117.75	118.23	117.75	115.91	118.21	117.64	119.2
104.12	105.32	103.85	103.43	105.64	105.17	105.4	106.8	106.85	104.89	105.58	103.47	102.69	106.19	102.75	105.29	102.58	105.94	103.85	105.24	104.1	103.96	104.29	102.84	103.48	103.41	104.9	104.8	105.48	103.12	104.64	102.4	104.14	102.26	103.66	105.8	104.42	103.34	103.89	101.69	102.98	102.83	103.63	105.16	103.94	102.97	105.1	103.8	104.54	103.1
112.08	111.06	112.1	109.7	110.72	111.06	114.03	110.99	114.27	113.83	112.73	113.16	113.02	112.26	110.94	112.24	109.3	112.22	111.99	111.85	113.1	111.58	113.51	112.33	110.84	110.09	112.53	111.66	111.39	111.22	113.27	113.06	112.08	113.66	111.67	111.56	111.56	111.93	110.95	112.55	111.89	112.63	112.75	112.65	112.91	111.28	113.48	113.08	112.25	113.56
111.35	111.82	111.36	112.02	110.83	113.68	111.98	112.27	112.26	112.91	110.25	114.32	113.7	113.35	109.78	112.79	111.56	110.62	111.22	112.06	113.4	110.62	111.25	112.74	111.7	111.72	109.75	112.35	111.94	111.93	112.81	113.5	111.22	114.76	111.27	112.38	111.29	109.87	112.1	111.39	111.4	111.6	112.29	111.44	110.2	112	112.62	111.39	112.68	111.97
115.42	118.36	119.9	118.27	117.37	117.53	116.84	116.53	118	116.95	118.33	118.75	118.49	118.18	117.5	116.66	116.77	117.75	118.22	116.2	119.04	114.8	117.45	115.59	118.92	117.42	116.01	117.73	116.07	117.55	115.31	117.54	115.93	117.02	117.7	116.99	120.21	118.01	119.16	118.88	118.15	119.52	116.75	118.2	119.36	119.14	117.92	117.38	116.43	117.31
99.268	99.634	100.28	97.738	101.51	102.36	100.43	100.76	99.941	99.534	98.084	98.481	98.887	100.85	102.26	98.685	101.75	102.92	98.516	98.28	100.82	101.13	101.16	101.06	100.35	99.767	101.27	99.544	100.65	100.49	98.837	100.91	98.165	100.05	100.58	99.748	103.16	101.19	98.817	99.367	101.32	100.81	101.2	99.334	100.08	100.07	102.55	99.812	100.25	99.187
109.36	110.54	109.05	111.45	111.49	110.14	111.9	110.52	112.41	109.13	109.74	110.2	109.82	110.28	109.82	110.69	108.89	110.07	110.62	110.96	109.68	111.18	110.2	111.74	111.54	111.71	109.69	110.84	111.46	110.05	110.51	110.32	111.77	108.24	112.16	111.91	109.78	110.82	112.64	109.52	108.92	112.08	109.51	112.42	111.17	111.42	112.16	108.28	109.42	110.39
111.23	112.55	111.55	112.07	110.97	111.71	112.63	111.18	113.25	109.71	113.55	111.96	111.81	112.19	112.7	111.7	112.75	111.27	112.7	112.21	111.82	114.04	112.48	110.4	109.41	112.37	112.71	111.56	112.49	113.59	110.06	112.43	113.28	110.17	111.56	112.93	114.14	110.83	113.03	111.51	112.03	112.89	114.63	113.54	111.21	111.7	113.62	113.07	111.05	112.84
99.279	100.17	99.361	96.579	99.088	98.112	98.982	99.821	100.78	100.5	98.997	99.337	99.13	98.783	97.689	100.91	100.7	99.126	98.141	99.977	100.28	101.13	98.712	99.523	99.468	100.68	98.849	99.585	98.06	100.13	101.39	100.04	97.276	99.414	99.28	99.206	100.43	99.368	100.53	102.92	99.972	98.812	98.9	100.93	98.66	99.85	98.046	101.65	100.94	102.58
118.98	118.51	116.94	117.75	118.19	118.27	116.58	117.03	117.6	119.6	116.58	119.72	115.32	117.3	117.5	118.14	119.69	116.15	116.99	118.42	117.46	116.27	118.16	117.23	114.82	118.64	119.67	119.54	119.64	118.55	116.76	118.67	116.39	117.23	117.76	116.52	117.37	115.89	117.53	118.35	118.21	118.96	116.99	117.2	118.83	119.68	116.89	116.27	117.93	117.75
106.26	106.62	104.97	108.16	108.65	106.96	106.68	106.11	107.64	108.09	104.93	108.74	105.47	106.19	107.04	106.02	107.44	107.86	107.16	107.22	105.47	106.16	107.66	103.42	106.1	104.45	108.18	105.64	105.72	106.6	104.54	107.46	107.19	106.7	106.85	105.42	107.11	108.71	104.08	104.38	106.47	107.49	105.38	107.5	106.76	105.94	106.31	107.49	107.16	108.12
110.86	112.84	108.65	113.1	111.45	112.63	111.17	113.87	111.41	111.27	110.45	109.62	109.87	110.45	110.44	112.07	113.11	111.01	109.57	112.09	110.89	109.28	109.57	109.68	109.74	111.11	113.12	111.96	110.35	110.89	112.72	111.85	110.91	111.56	112.01	110.93	109.94	111.42	110.77	110.68	110.78	111.59	110.89	108.91	110.45	109.91	111.75	110.55	111.24	110.37
104.27	106.69	106.52	106.83	103.86	106.5	105.6	106.65	108.35	104.6	107.84	106.08	104.06	104.64	105.75	103.3	106.63	106.43	106.51	104.65	104.64	104.56	107.32	103.97	108.19	105.5	106.25	107.61	103.48	105.43	106.02	105.51	105.76	106.28	105.9	106.86	103.76	107.28	106.02	106.69	104.68	106.3	102.51	107.71	106.03	104.23	106.28	106.24	106.59	103.91
100.48	101.2	99.976	99.216	100.17	99.172	101.91	101.99	102.9	99.91	100.98	102.13	99.841	100.83	98.665	100	99.771	97.924	98.49	98.996	98.704	100.59	98.952	102.9	99.499	100.78	101.14	100.24	99.231	99.984	103.83	101.05	100.34	99.311	98.377	99.426	100.61	101.84	99.958	100.82	100.33	102.1	100.12	101.9	99.926	100.36	98.315	102.42	100.49	99.114
100.51	101.57	100.95	101.14	101.18	99.888	98.784	100.62	98.255	99.394	100.9	101.46	99.88	98.553	99.109	102.73	102.46	99.005	100.59	102.13	98.457	100.27	96.714	100.87	99.152	99.33	98.38	100.64	100.95	99.698	98.463	102.44	99.58	100.72	99.639	99.85	99.424	101	98.876	99.326	101	99.286	99.415	100.21	99.42	102.34	98.86	101.17	99.307	98.852
99.94	100.15	99.363	99.352	97.465	101.49	100.23	100.86	98.143	102.31	101.86	99.763	100.84	101.47	98.358	98.438	101.79	100.88	99.212	102.01	102.27	101.41	101.87	98.882	101.86	100.38	100.85	100.16	100.69	102.5	99.435	100.64	99.649	100.11	100.99	99.45	99.696	99.358	103.37	97.875	101.5	100.57	99.899	100.74	101.42	97.543	98.816	99.554	100.2	101.03
105.08	106.06	104.52	105.3	104.54	105.7	106.19	102.78	103.3	106	104.78	103.7	104.39	105.6	102.35	105.38	103.84	103.04	101.88	103.21	104.63	106.01	104.37	106.9	102.67	103.8	103.5	104.08	103.58	102.83	105.21	102.64	105.21	106.27	103.71	103.13	101.74	103.09	106.12	105.25	105.23	105.16	105.62	104.11	105.32	105.08	102.16	104.8	103.37	105.13
107.54	106.36	105.48	105.62	107.25	107.03	106.21	106.43	105.48	105.7	106.38	105.56	107.67	106.02	105.61	104.93	106.19	106.11	106.22	106.18	107.97	107.98	103.74	106.13	106.68	107.82	108.21	108.53	105.23	104.74	107.81	107.12	106.65	108.51	105.87	106.66	109.05	107.31	107.82	107.61	107.4	107.17	109.09	106.25	108.98	108.56	105.53	106.74	108.46	105.69
110	113.88	114.05	112.36	111.73	112.86	110.24	111.88	111.79	110.87	112.91	115.52	110.65	112.28	112.65	112.41	114.19	112.59	111.05	111.44	112.04	112.29	111.85	112.12	111.04	113.75	112.3	110.11	111.52	113.06	112.42	110.96	111.42	110.33	112.71	110.9	112.48	110.91	111.4	111.51	111.88	112.53	114.12	111.93	112.9	109.52	111.85	112.88	111.52	113.31
106.78	105.86	104.46	106.91	106.72	103.63	106.76	105.8	105.19	104.44	108.45	107.03	106.79	105.16	104.55	106.41	104.92	106.96	107.22	107.58	108.11	106.43	104.84	103.76	103.8	107.6	105.69	105.8	106.03	106.01	103.88	105.34	104.41	105.94	104.62	104.43	105.43	106.41	104.41	105.02	102.86	106.75	108.08	105.79	103.98	105.04	104.44	103.71	105.98	104.24
114.25	113.3	112.66	113.49	113.1	113.14	111.17	110.56	111.01	111.99	111.84	113.41	112.91	111.88	113.45	112.42	111.41	112.23	111.43	112.51	114.01	111.9	112.6	113.02	112.07	111.7	112.14	113.77	114.73	114.35	112.75	112.27	113.11	113.12	113.16	113.97	113.1	113.37	112.81	112.93	115.52	111.54	113.16	112.87	114.06	112.39	115.19	113.28	111.85	112.77
105.92	108.85	105.7	107.27	108.6	107.96	105.35	104.65	108.44	106.45	107.53	106.37	107.3	106.7	105.99	106.23	106.56	105.99	105.82	103.52	105.66	105.06	105.41	105.89	104.74	106.7	107.51	105.92	104.98	107.23	105.49	106.5	107.12	108.57	105.55	107.14	107.41	105.36	106.04	105.2	105.9	108.7	105.29	108.63	104.87	103.78	107.37	105.93	106.12	104.42
99.605	102.23	99.868	99.81	100.6	101.13	97.897	98.027	100.02	99.458	99.944	99.153	99.683	98.405	100.75	99.619	97.525	101.08	99.235	100.82	98.742	99.098	97.456	100.32	97.514	100.31	99.916	96.835	98.8	98.282	99.276	100.35	97.832	97.998	100.07	100.06	98.433	101.46	100.24	99.014	100.25	100.43	101.67	100.79	101.96	99.961	97.909	99.629	101.28	99.781
104.08	101.85	104.71	101.99	104.17	103.72	105.18	103.97	104.22	104.52	104.05	104.89	106.73	104.85	102.67	103.77	103.27	104.02	105.28	101.58	106.54	104.63	102.85	106.62	104.37	103.33	103.94	104.78	105.23	105.17	105.58	103.52	104.01	104.28	103.99	104.99	104.71	103.86	102.72	102.44	105.79	104.88	105.07	104.61	105.66	105.03	104.6	107.43	105.93	103.25
104.67	104.82	103.37	101.19	105.11	103.35	105.65	101.39	102.83	103.26	107.63	102.92	105.05	105.87	102.97	105.09	103.43	101.29	101.01	102.84	102.95	102.91	103.57	105.68	104.17	103.37	104.09	104.75	103.86	105.95	103.93	107.06	104.87	104.62	106.09	103.51	102.37	104.17	104.01	103.58	105.49	104.88	102.71	103.91	102.39	104.74	106.58	103.23	101.55	104.49
111.73	112.13	109.85	110.62	110.44	111.02	110.48	110.55	113.81	110.51	110.47	111.11	110.74	111.67	113.25	114.13	110.36	111.76	112.44	113.99	111.36	109.33	110.97	109.36	109.87	110.39	112.45	113.16	112.79	111.39	111.01	109.76	111.96	110.75	110.67	112.5	111.13	110.08	111.52	112.51	110.58	109.68	112.15	110.7	110.54	113.7	110.07	112.15	112.12	111.19
105.98	105.01	104.67	103.78	106.13	105.43	106.43	107.21	104.94	104.23	103.3	104.07	106.1	103.89	105.13	104.87	106.17	104.57	105.82	104.72	104.93	103.1	105.6	104.28	107.12	105.19	106.82	106.6	104.41	104.93	104.1	105.24	106.7	105.31	104.1	105.51	106.33	107.12	103.98	103.83	107.2	106.06	104.54	105.79	108.09	106.86	103.67	104.77	106.46	105.14
106.59	105.81	105.7	107.36	105.82	105.77	104.42	108.05	105.49	106.72	107.14	106.94	105.95	107.53	105.42	106.62	105.29	105.62	108.93	108.9	106	104.86	106.8	106.19	106.58	105.55	106.09	105.9	105.92	104.41	106.36	105.95	105.82	106.98	107.61	104.7	109.38	108.37	107.01	106.33	106.68	106.82	104.84	106.16	105.01	106.02	104.63	106.88	106.27	104.4
112.05	110.86	110.35	111.31	109.77	109.78	112.59	109.74	113.25	111.48	112.88	113.88	112.25	111.22	110.56	113.17	109.31	110.38	110.27	111.96	109.84	110.64	111.86	109.37	111.56	112.1	112.3	111.14	112.69	111.19	112.2	110.72	110.6	110.59	113.27	112.52	111.73	111.01	109.99	110.93	110.28	112.35	111.83	111.45	108.37	109.05	111.26	111.31	110.21	115.33
110.94	112.21	114.97	113.5	112.43	113.28	113.89	112.43	112.95	114.42	114.16	112.74	112.18	113.16	111.89	112.75	112.38	109.68	113.35	115.74	113.18	111.26	110.77	113.22	113.28	113.27	112.69	112.12	112.94	113.69	111.04	114.08	109	113.52	112.92	111.17	111.06	113.65	114.19	113.63	110.77	111.9	113.2	113.27	114.2	112.37	113.56	113.49	111.85	113.47
113.18	111.98	113.55	112.78	111.8	111.37	110.36	109.99	111.48	110.94	112.85	112.93	111.59	111.99	111.52	110.36	113.61	111.08	109.85	112.79	108.82	112.73	112.31	111.67	112.12	113.85	113.3	113.68	112.4	109.94	113.25	112	113.16	110.97	113.5	111.34	111.76	110.75	113.42	112.96	110.1	115.72	113.05	112.04	112.2	110.94	114.91	111.05	111.65	109.31
106.22	108.02	106.85	106.78	106.12	106.39	105.09	104.9	107.33	105.24	104.84	104.54	104.45	104.86	104.53	104.22	105.47	104.28	104.38	105.66	106.46	102.6	106.01	103.78	106.23	105.1	104.56	105.83	102.49	106.28	105.01	102.62	106.99	103.32	106.4	105.76	103.31	106.12	105.99	104.28	106.66	106.21	104.83	104.48	103.67	106.85	103.97	104.63	106.93	105.4
106.35	104.71	105.03	107.04	103.8	106.72	107.93	104.25	105.7	105.71	105.67	105.4	105.77	105.55	104.37	105.13	104.53	104.01	104.71	105.96	103.38	104.41	104.24	106.46	103.24	106.38	104.83	104.32	103.43	105.89	104.37	105.89	106.17	103.41	106.67	106.07	105.36	106.27	106.51	105.08	104.96	105.65	103.16	103.46	103.93	103.91	104.45	106.19	107.38	104.2
105.15	105.83	104.55	105.13	106.82	107.3	106.07	108.76	108.09	106.94	109.09	107.87	106.22	107.08	108.1	106.36	105.91	104.18	104.57	105.96	106.46	105.24	106.2	106.35	105.22	107.16	106.7	107.08	106.52	103.77	109.01	107.39	105.3	104.85	105.31	105.32	106.73	104.95	105.51	105.05	107.39	107.6	103.55	106.36	105.36	107.72	105.73	106.9	108.59	105.67
105.79	104.49	105.74	109.48	106.19	104.26	105.77	107.2	105.57	105.08	105.83	104.8	106.82	106.22	107.88	104.87	105.96	105.96	105.55	104.35	106.69	106.14	106.27	104.42	106.84	104.38	104.42	108.08	104.03	106.26	105.71	107.12	104.35	108.27	106.65	105.61	106.35	106.23	106.36	104.44	108.17	104.67	106.35	103.03	107.14	106.93	106.84	105.94	105.63	106.32
104	103.92	107	107.41	108.1	103.78	107.21	106.18	107.71	106.67	105.42	105.55	107.67	104.56	105.25	107.75	105.03	106.17	104.42	106.11	106.55	105.9	105.03	106.9	106.14	108.34	105.67	103.43	106.15	107.15	104.8	107.05	106.43	108.46	107.03	106.77	105.15	106.46	105.33	105.54	106.57	105.72	105.85	106.87	107.37	105.14	105.43	107.26	108.2	106.79
112.11	111	109.34	110.21	108.51	111.09	110.35	108.47	109.05	109.57	110.23	111.67	110.72	111.48	107.89	111.54	113.3	110.26	109.44	109.91	110.61	110.4	110.73	109.88	110.69	111.85	111.55	107.97	108.76	110.34	109.69	111.86	109.82	109.03	111.24	108.19	111.57	112.33	109.63	109.17	109.43	107.27	109.35	109.42	111.55	110.6	112.84	110.2	110.5	111.56
106.1	107.03	105	102.29	104.51	106.49	103.49	103.75	103.55	105.14	101.39	104.15	104.62	104.61	105.09	104.86	105.89	105.05	101.72	105.17	102.34	105.83	103.5	104.31	104.01	104.69	104.98	106.13	102.93	106.19	104.65	104.56	103.55	105.65	104.71	104.67	103.46	103.58	104.81	103.06	105.22	102.86	102.9	105.84	103.41	105.04	101.36	105.9	104.49	102.99
106.82	104.21	104.63	103.56	105.13	107.11	103.88	105.49	107.31	103.85	106.72	106.19	108	105.1	107.23	106.1	104.64	106.42	105.07	105.21	103.99	107.16	105.72	106.53	105.95	104.06	107.68	104.2	103.76	107.52	104.8	105.25	105.95	105.83	104.8	106.15	105.47	105.52	103.6	104.51	104.21	103.74	103.05	105.84	105.35	105.22	105.62	105.38	105.71	109.08
107.22	108.01	108.45	107.36	106.55	106.66	110.36	105.35	104.98	107.27	107.71	106.83	105.23	107.03	105.12	106.06	106.78	108.73	104.38	103.49	106.06	107.94	105.57	107.78	107.27	108.62	107.28	106.13	107.48	105.53	109.12	105.73	103.02	105.89	107.25	108.23	107.23	105.98	106.86	107.81	105.37	106.35	106.59	107.58	107.71	107.8	106.25	104.99	106.63	108.38
101.08	102.37	100.72	99.43	98.261	99.137	98.163	100.96	100.79	98.65	101.06	99.392	97.909	98.945	99.403	100.26	101.41	98.977	97.762	100.11	100.09	99.569	100.31	99.78	100.9	98.951	99.167	101.29	98.726	100.35	100.59	99.973	101.34	101.22	100.81	102.85	100.55	100.69	102.31	99.13	100.84	101	99.7	99.059	100.71	99.331	100.97	99.623	99.738	98.855
99.838	101.67	100.32	100.02	101.29	101.75	100.65	101.89	100.63	101.21	98.602	99.385	101.99	100.2	101.57	101.69	102.56	99.387	100.35	99.728	99.917	100.45	101.05	101.17	104.93	100.54	100.17	98.585	98.632	100.56	102.53	100.23	102.25	99.225	103.16	101.19	101.64	98.53	100.56	100.43	100.9	100.5	101.7	103.44	100.4	99.891	98.766	99.931	100.64	100.42
109.98	109.03	108.15	108.79	109.29	108.22	106.41	107.51	108.93	109.8	107.3	106.65	107.24	106.37	107.86	109.03	108.39	108.56	108.54	105.39	108.09	107.24	107.1	107.51	108.79	107.54	109.01	108.47	104.39	107.09	108.82	106.67	104.61	107.64	108.87	105.74	105.59	106.08	106.59	106.14	107.34	108.32	107.33	105.84	103.96	107.51	106.05	106.72	107.53	106.45
103.31	103.78	105.63	104.02	106.15	105.01	104.74	104.03	104.71	106.94	103.97	103.7	105.05	104.09	104.35	106.58	103.21	104.65	105.33	105.16	106.24	106.35	106.96	103.36	103.73	104.15	106.16	104.95	104.14	104.56	106.37	105.43	104.79	103.32	106.37	106.5	105.49	106.53	104.62	106.55	105.53	105.44	105.41	107.21	103.99	103.51	105.36	107.35	105	105.26
99.476	100.62	100.99	99.776	99.687	102.17	98.885	99.649	96.989	98.076	96.615	99.708	102.18	100.62	101.75	99.492	98.508	99.365	103.44	99.025	100.09	101.49	100.76	97.833	100.49	99.313	101.99	99.437	99.535	100.82	100.46	99.587	99.711	99.881	100.06	98.35	101.95	99.762	99.552	98.23	97.867	98.634	100.41	100.26	99.718	100.31	98.677	100.98	100.7	101.61
116.28	116.62	118	116.53	117.3	115.83	115.61	115.29	117.1	117.48	117.97	118.77	116.39	117.46	117.32	114.36	118.52	117.96	118.54	116.36	115.29	117.95	118.71	116.97	118.84	116.98	118.34	117.07	115.67	117.31	119.71	116.73	115.49	119.58	119.32	119.76	116.85	118.65	120.93	117.29	115.18	118.54	119.36	116.77	118.4	118.68	119.63	118.19	117.6	117.74
105.05	105.8	104.5	105.36	107.7	105.99	105.53	108.51	104.62	105.55	105.02	107.82	104.94	107.41	104.07	106.63	105.82	105.51	104.97	107.19	105.84	106.42	105.74	103.72	106.91	104.79	106.65	104.37	104.3	102.95	105.12	107.22	105.56	104.77	105.17	105.7	104.02	105.93	104.27	105.09	102.67	107.01	106.31	106.48	105.45	105.84	105.1	108.18	105.01	104.69
106.17	104.63	107.4	106.88	103.67	104.19	105.62	107.09	105.19	107.56	106.38	104.78	105.7	105.14	106.73	107.17	104.92	104.06	104.28	103.26	105.54	105.41	105.28	103.45	105.62	108.34	107.25	104.93	106.05	103.89	104.02	106.26	106.53	106.35	104.38	106.19	105.8	106.69	106.43	106.38	105.74	106.02	104.79	105.61	105.18	105.95	107.21	105.89	107.83	105.93
109.92	110.95	108.03	110.78	110.01	108.92	109.28	109.65	111.85	108.87	110.37	109.79	108.93	109.37	111.93	111.97	108.85	109.94	110.02	111.34	109.5	108.93	111.55	109.54	110.8	109.16	110.06	111.98	109.77	111.01	111.3	112.41	107.77	108.05	107.64	109.85	108.21	109.98	109.55	106.58	111.41	111.05	108.97	109.29	111.43	107.29	110.08	107.44	109.73	111.47
111.53	110.22	112.87	112.03	110.67	111.74	111.34	111.91	110.58	111.83	111.61	111.41	111.49	110.05	110.13	109.79	112.4	111.54	111.05	111.63	111.25	114.04	110.79	110.3	109.91	110.78	111.15	110.35	111.16	110.22	113.93	110.46	112.31	110.56	111.42	111.75	111.44	111.54	110.2	111.33	113.32	111.84	113.18	110.95	110.58	110.16	111.77	111.12	110.53	110.59
97.02	99.818	99.423	101.67	99.514	99.791	100.32	100.98	99.24	99.726	98.576	101.07	100.1	97.414	97.205	98.782	100.4	97.969	100.64	99.35	99.676	100.52	100.29	100.04	98.555	101.76	98.724	98.459	99.296	101.08	100.25	101.83	99.727	98.705	100.18	100.44	100.76	101.53	99.718	99.346	100.25	99.019	101.14	99.172	99.332	100.04	97.475	99.283	101.25	97.874
100.92	100.15	99.206	102.21	103.37	101.73	102.64	102.03	101.21	96.756	101.6	102.37	98.439	100.92	97.951	99.247	101.28	100.09	100.65	99.603	100.65	98.81	98.567	100.3	102.38	100.33	100.49	100.54	100.79	99.178	100.1	99.866	100.15	99.338	99.882	101.39	99.6	100.13	100.21	100.82	100.57	100.11	99.983	103.38	99.082	101.4	100.41	101.31	101.27	100.35
107.55	104.7	106.96	106.61	105.61	103.48	105.17	107.47	107.66	107.21	105.25	107.06	106.2	105.27	106.13	107.99	105.86	104.79	107.1	107.34	106.27	107.49	104.78	104.72	104.71	108.55	104.7	106.96	104.42	106.93	106.7	105.28	106.27	103.8	104.8	106.39	105.5	105.97	107.17	107.4	106.08	106.9	105.63	106.79	103.4	104.01	103.91	105.96	105.6	105.52
112.43	114.91	113.28	112.7	113.96	112.6	113.98	111.15	112.86	114.38	111.72	111.39	114.13	113.38	113.16	110.85	112.23	110.65	115.15	111.62	115.05	112.05	112.59	110.69	112.71	112.43	112.14	113.17	113.88	113.25	112.5	112.64	113.96	113.33	112.93	112.26	113.67	112.33	109.68	110.77	113.34	112.06	111.26	114.37	110.56	114.21	111.3	111.09	115.14	114.39
112.01	109.72	112.87	112.04	111.73	111.52	110.65	112.48	111.78	113.54	111.53	111.46	109.53	110.35	114.06	112.98	110.5	109.18	113.2	114.07	113.06	112.68	112.06	112.24	112.02	110.43	111.96	111.31	112.82	112.58	111.84	112.77	112.87	112.26	111.77	110.63	110.71	110.57	110.67	110.8	111.12	111.55	112.48	109.72	110.95	113	111.8	112.79	111.64	112.64
107.17	105.54	105.2	107.05	106.42	105.24	104.26	106.11	106.6	105.2	106.59	105.17	106.77	105.67	107.11	106.57	105.97	108.31	107.02	105.16	105.47	104.01	103.9	107.26	106.14	106.61	106.91	106.88	103.21	106.93	105.43	107.09	105.85	107.63	104.72	106.82	104.88	105.46	106.58	105.96	106.37	107.65	105.95	104.37	105.49	105.81	108.3	105.94	105.74	107.44
111.9	108.56	110.18	111.27	109.92	111.62	111.15	110.8	108.36	108.14	110.46	110.01	109.94	110.68	109.89	109.8	110.52	112.37	109.46	112.76	109.51	110.64	109.37	111.44	107.51	111.22	109.98	111.01	108.49	112.7	112.67	109.8	108.5	111.36	111.25	109.96	110.21	112.59	111.41	112.21	110.06	107.83	110.4	110.3	111.81	110.88	112.1	112.21	110.42	109.02
112.49	112.2	111.04	110.69	112.66	110.6	111.57	112.32	112.92	112.62	111.69	110.75	113.25	111.02	111.49	111.88	110.36	110.39	112.63	111.64	112.07	113.21	110.97	112.65	112.72	113.53	112.14	112.38	111.96	111.24	114.14	111.56	112.32	111.05	112.64	112.32	111.17	112.33	113.95	111.55	113.24	111.03	111.25	111.01	111.1	109.26	112.11	111.19	114.16	112.69
111.76	109.73	110.02	110.54	111.15	110.32	110.21	109.48	109.92	110.57	111.91	110.53	110.62	111.58	111.3	111.11	110.08	110.64	110.63	112.38	111.98	108.3	110.44	109.05	110.88	111.15	112.13	111.62	110.11	111.31	108.08	111.61	112.27	111.33	110.95	112.69	108.21	110.13	112.3	111.28	109.5	111.91	112.26	109.89	110.8	111.03	109.09	111.34	112.48	110.6
114	117.87	115.82	115.91	115.79	115.69	114.11	118.67	115.69	117.03	115.59	113.71	116.22	114.63	115.47	115.45	115.25	115.01	114.68	116.69	115.86	116.27	115.58	115.2	118.29	115.45	115.27	117.12	116.57	116.46	114.75	113.01	113.21	116.56	115.21	115.3	116.28	114.13	116.8	117.58	117.09	115.42	115.68	117.95	113.57	118.67	115.71	115.43	118.01	114.51
105.12	105.57	105.31	105.24	106.04	109.12	107.21	106.89	103.94	104.71	107.96	104.16	104.85	105.68	105.72	106.36	105.95	106.24	105.58	106.09	107.11	105.4	107.53	105.99	106.21	103.52	103.95	105.33	104.42	105.09	107.84	106.37	107.03	104.88	106.78	105.38	104.9	105.94	106.66	104.76	106.08	107.32	104.32	108.89	104.41	106.13	105.09	106.99	104.76	106.1
116.36	114.7	116.8	116.85	115.25	115.72	114.49	116.82	117.87	116.32	117.26	116.51	118.65	117.34	113.97	116.91	113.88	114.65	116.63	116.59	113.63	118.41	113	115.61	116.27	114.97	117.93	116.14	118.92	116.77	113.55	114.41	117.04	114.83	116.25	114.71	115.75	113.51	117.56	115.35	115.79	118.31	115.89	116.85	117.86	115.8	116.05	115.79	117.84	116.45
108.67	108.36	107.21	108.32	106.98	106.65	105.11	104.57	106.85	108.17	105.22	106.96	107.42	108.17	106.68	108.79	108.41	106.91	106.59	107.75	105.47	107.1	104.75	106.47	108.56	106.58	106.94	107.19	108.88	104.77	106.05	106.12	106.06	105.52	106.06	108.24	106.83	106.42	104.49	105.7	107.33	107.25	109.39	107.3	108.67	106.6	106.78	108.51	109.32	107.69
100.03	100.9	100.45	102.1	100.18	101.16	100.99	101.33	102.55	100.34	100.83	99.674	100.64	102.14	99.66	99.938	100.47	102.27	101.22	101.84	100.67	101.29	101.37	101.07	101.5	101.01	101.86	102.61	101.53	99.473	100.58	100.13	102.77	102.55	102.83	100.32	101.64	100.43	99.34	103.83	100.18	105.4	102.19	100.78	99.639	100.92	100.15	101.38	102.07	101.24
97.644	101.18	101.3	101.44	99.515	100.82	101.57	100.43	100.65	99.128	101.71	99.958	98.854	100.03	100.84	100.22	99.315	101.76	103.37	103.18	101.24	101.19	100.07	100.33	99.64	99.819	100.83	99.87	102.58	98.9	99.568	100.87	99.995	100.45	100.92	102.45	102.41	100.66	101.19	99.023	103.21	100.63	101.83	102.21	100.25	100.94	100.12	101.99	99.807	99.507
104.48	103.6	103.83	104.04	104.98	105.05	103.57	105.94	105.34	103.65	106.78	103.77	105.1	103.89	104.48	106.3	108.26	105.04	105.74	109.59	105.83	108.48	104.9	106.82	104.74	102.72	105.9	105.83	106	108.07	102.77	105.96	106.12	103.78	105.25	106.42	105.93	106.18	105.68	105.29	106.22	105.26	106	105.52	104.33	103.79	105.37	106.59	106.81	106.09
106.64	102.67	105.16	106.39	107.06	106.84	104.99	108.4	104.84	105.76	109.13	103.68	106.94	107.95	106.93	105.75	108.04	106.69	106.88	106.16	106.21	107.4	106.57	104.47	105.98	105.28	110.04	105.6	106.53	106.68	105.48	105.67	105.61	105.7	108.92	105.64	107.65	104.47	105.33	106.36	106.85	105.17	106.68	107.28	105.09	104.22	105.24	104.75	108.07	107.1
105.8	105.99	107.17	105.95	107.3	107.35	107.24	107.75	105.99	105.91	108.36	106.21	107.66	105.73	107.59	105.48	107.89	106.2	105.16	105.03	109.2	107.76	107.4	107.11	106.13	105.75	105.16	108	107.36	106.62	104.83	106.63	106.86	108.05	104.28	108.51	106.3	104.12	104.79	108.38	106.45	107.71	106.72	105.29	103.9	106.7	105.04	106.65	106.29	104.76
118.31	118.98	116.05	119.88	117.19	114.91	115.79	116.75	116.7	117.74	119.83	114.53	117.8	119.12	117.23	117.6	115.65	116.38	117.74	118.52	115.54	117.17	116.24	116.79	116.94	116.09	117.56	120.59	118.98	117.85	119.6	117.01	116.15	115.88	115.62	117.9	117.57	116.28	116.83	116.93	119.34	117.92	117.36	117.69	117.64	117.7	118.11	119.31	118.17	115.99
115.27	112.75	112.69	115.94	112.06	112.73	110.2	114.09	111.73	113.51	113.14	114.29	112.46	111.11	111.01	115.78	112.12	112.28	109.8	111.87	111.63	114.07	111.68	112.71	113.69	114.11	112.48	112.77	110.68	113.75	114.39	113.52	112.98	111.02	112.81	112.47	112.13	111.82	110.5	111.04	112.52	111.48	113.74	114.61	111.84	113.83	110.92	112.93	112.49	113.53
110.61	112.57	111.94	110.32	111.76	110.35	112.18	111.86	112.94	110.76	109.61	110.55	111.47	113.32	110.75	110.7	113.42	110.49	110.46	110.83	108.67	111.18	113.87	112.09	110.95	111.43	110.78	110.06	111.58	111.35	111.52	109.13	110.29	111.14	111.54	109.9	109.9	109.9	111.97	109.46	112.23	111.05	112.53	113.46	112.2	110.52	111.28	111.22	112.59	111.05
117.3	117.1	115.97	117.65	116.89	117.53	117.96	118.01	116.73	116.24	117.53	117.3	116.94	115.7	117.19	116.23	114.96	117.11	119.43	119.28	117.01	117.12	116.44	119.7	117.07	116.91	118.66	116.74	118.71	115.53	118.44	117.11	116.45	116.78	118.22	118.7	116.97	118.61	117.09	117.58	117.28	117.29	119.69	118.64	116.51	116.03	114.7	118.73	118.42	117.34
105.73	105.71	104.82	105.49	105.68	107.19	106.26	106.49	105.48	106.06	105.69	103.73	108.64	108.64	108.86	106.53	105.16	105.88	104.89	108.74	105.81	108.2	107.3	105	103.73	106.05	107.68	104.51	106.2	106.14	106.19	105.07	107.17	105.5	107.38	104.88	105.94	106.49	105.56	104.54	107.3	104.56	107.19	107.16	105.04	104.42	106.81	106.52	103.53	107.02
115.69	119.07	118.77	116.25	116.61	117.2	118.5	115.96	118.58	118.28	115.1	119.03	119.03	118	118.45	117.38	117.45	118.4	119.12	116.3	118.01	120.16	119.36	118.37	116.05	116.65	116.1	117.21	116.82	117.94	118.92	117.15	117.4	117.35	116.43	117.24	118.08	116.22	119.06	116.72	116.73	117.05	117.31	117.61	118.17	118.73	115.63	117.26	118.5	118.38
104.94	107.83	106.13	104.8	104.79	103.08	105.11	105.67	106.73	106.13	106.64	105.37	104.25	106.38	107.48	104.26	106.48	105.09	107.02	105.75	104.86	106.28	106.98	105.44	104.98	105.09	106.26	104.21	106.65	105.25	105.99	105.72	105.35	107.41	105.5	104.6	107.58	106.62	106.12	105.37	105.8	102.48	108.66	105.38	106.75	106.99	107.35	106.8	104.37	104.13
105.86	107.39	107.9	105.69	106.24	106.44	107.31	103.85	104.69	106.44	106.57	106.82	104.02	104.15	104.22	105.73	103.99	104.94	105.14	103.7	104.82	106.38	107.39	105.25	106.04	105.16	104.84	106.75	107.49	106.25	105.19	104.15	107.09	105.74	103.81	105.6	104.2	106.34	105.72	106.7	106.66	107.84	105.62	102.77	103.65	106.7	107.19	106.29	106.12	104.56
111.42	110.49	108.52	111.11	111.98	111.76	109.7	110.35	110.23	110.9	112.09	113.19	109.31	110.89	108.01	112.06	109.84	111.9	114.65	110.85	111.57	109.9	109.29	110.41	110.95	110.66	110.12	112.07	113.62	112.28	113.88	112.84	109.33	111.02	109.71	109.36	111.42	110.82	111.18	110.4	111.51	110.04	111.67	109.26	111.35	111.17	110.82	111.29	110.47	111.06
110.8	109.81	109.46	111.04	109.54	108.81	110.74	109.52	112.16	108.35	110	107.48	109.29	108.94	110.7	110.19	109.08	109.13	108.67	109.3	109.85	111.85	112.52	110.39	110.39	109.47	108.21	110.87	109.16	108.76	110.38	108.04	108.18	109.92	111.18	110.17	111.24	109.53	109.32	109.43	106.95	111.35	110.12	109.07	107.35	112.19	110.25	109.65	109.09	110.66
112.94	112.41	111.76	110.78	111.65	109.28	110.81	110.74	110.95	110.16	111.67	113.47	112.57	110.8	112.77	112.16	114.55	110.85	111.83	110.67	110.26	113.75	112.93	113.32	112.59	112.22	111.72	112.77	112.7	112.47	111.07	110.38	111.81	111.51	113.55	111.28	111.63	111.66	113.24	113.15	112.15	109.72	112.84	112.24	112.23	111.09	110.12	114.04	112.46	111.96
109.77	110.19	111.85	110.26	109.88	108.05	110.82	110.4	109.46	111.05	108.94	112.52	108.66	111.24	108.8	109.65	111.21	111.76	111.36	110.55	112.14	109.45	111.09	109.86	110.67	110.85	111.17	110.71	110.34	111.39	108.8	109.18	111.82	111.38	109.82	109.27	109.58	110.56	108.06	112.17	112.62	112.34	109.4	110.83	111.79	112.98	111.9	109.42	109.09	111.91
113.17	112.04	113.29	113.26	112.45	112.9	113.81	112.46	111.57	112.81	110.59	114.03	112.35	113.93	112	113.52	113.31	110.24	110	114.37	114.81	113.21	113.27	111.15	114.86	111.41	112.78	111.49	110.87	112.65	112.54	111.97	114.42	112.15	114.55	112.88	113.97	109.56	112.47	113.37	111.64	110.07	113.92	114.31	113.21	113.11	113.02	112.13	112.96	113.36
105.41	105.77	105.52	106.41	104.33	104.82	104.76	104.31	104.66	103.15	106.54	104.53	105.37	104.51	106.12	107.48	104.01	104.91	106.58	105.73	105.36	104.82	103.76	105.03	107.01	102.7	104.33	105.33	107.76	105.04	105.81	104.99	105.02	105.98	106.1	106.5	104.86	104.73	105.03	105.97	106.16	104.2	107.3	105.01	105.82	105.63	106.3	104.85	106.13	104.58
116.98	116.72	117.91	119.98	118.77	116.82	118.89	117.82	114.88	117.18	118.95	117.44	117.61	118.22	116.24	117.2	118.47	116.82	118.94	116.73	118.96	118.15	118.59	117.8	115.75	116.86	116.48	115.69	116.25	118.05	116.6	118.24	117.63	117.57	116.94	115.23	116.16	117.23	116.66	115.54	117.57	113.79	116.61	115.38	116.45	115.48	117.1	116.33	118.3	116.72
110.44	110.96	111.43	110.61	110.57	108.78	111.6	110.86	112.87	108.84	108.81	110.45	110.35	111.77	110.53	112.88	113.29	111.18	110.82	112.92	110.74	112.63	111.13	111.14	109.73	112.82	112.39	110.21	109.01	108.82	110.79	109.42	112.98	112.73	113.29	110.79	113.15	108.81	111.79	111.27	110.93	109.62	110.44	111.27	110.87	111.7	111.92	111.7	112.08	112.56
119.45	119.42	117.32	118.61	117.55	117.1	116.58	120.07	118.22	118.54	117.66	116.41	117.37	118.12	117.33	117.48	117.28	116.85	118.16	117.83	117.34	114.66	117.12	117.25	116.48	118.37	118.42	118.49	115.86	115.94	117.42	118.5	116.38	116.34	117.12	119.63	116.76	116.55	116.37	117.78	117.69	118.1	117.06	117.81	117	118.76	117.84	115.57	118.36	117.43
106.56	105.43	107.79	106.74	104.65	106.99	107.91	106.37	105.43	105.89	104.68	106.73	108.1	108.01	105.49	106.59	108.94	105.96	104.42	106.52	108.32	105.73	106.41	106.05	106.84	107.68	103.13	107.44	106.22	107.53	106.77	107.6	107.07	105.88	107.67	106.96	106.32	107.38	107.37	105.39	105.64	107.33	108.21	108.36	106.95	108.83	107	102.99	105.47	105.78
110.81	113.79	110.81	111.74	112.05	111.39	112.28	111.59	112.58	112.53	112.95	112.53	113.53	111.06	110.47	113.5	112.41	112.76	112.74	111.28	112.24	111.45	112.19	113.06	111.47	112.91	113.36	110.88	113.82	110.22	110.94	114.19	111.1	112.2	112.81	113.51	113.73	111.98	109.89	112.49	112.58	110.29	109.75	114.24	110.82	109.78	110.14	114.57	112.75	111.61
106.72	104.71	107	106.03	108.27	107.14	105.12	106.01	106.78	106.15	106.83	106	107.82	104.61	105.46	106.74	105.56	105.08	105.12	105.41	105.65	107.35	110.03	104.53	105.38	103.55	106.74	105.91	109.26	107.37	107.01	107.26	109.02	104.48	108.46	106.83	106.05	105.57	106.17	104.69	107.98	106.4	106.75	105.23	106.58	108.31	108.85	106.21	106.21	105.21
105.27	106.59	107.24	106.26	106.66	104.42	104.65	109.57	108.92	106.61	106.86	104.82	106.92	107.74	105.65	105.79	104.07	105.63	105.85	105.09	106.34	106.19	104.25	107.02	105.22	107.63	105.65	107.31	105	105.28	106.02	105.47	105.4	107.31	105.62	107.18	104.52	108.26	106.91	108.32	103.94	107.21	106.23	104.44	106.09	108.38	106.62	106.7	107.23	107.09
102.98	102.66	103.05	104.48	106.44	104.11	105.65	103.35	105.37	105.29	106.02	105.63	105.31	104.25	103.68	103.8	104.69	104.74	106.06	103.7	103.28	103.25	104.13	104.35	103.22	105.81	106.21	103.7	105.63	104.11	104.45	104.83	104.65	104.05	104.56	104.27	103.36	100.66	103.31	105.7	103.3	103.19	104.07	103.77	105.65	104.77	103.49	103.01	103.43	104.85
101.78	101.24	102.7	99.951	100.63	101.04	98.88	99.719	100.21	99.568	103.33	100.43	101.93	101.13	102.2	100.67	100.72	100.95	101.4	99.335	102.33	100.17	100.27	101.68	102.22	100.86	100.44	100.43	102.52	100.92	99.313	100.04	100.92	100.14	101.53	100.62	102.59	98.923	102.86	101.81	98.783	101.91	100.29	103.79	102.65	98.501	102.56	102.07	100.26	100.12
101.44	100.21	100.1	98.025	97.637	99.753	101.47	99.613	100.46	100.92	102.34	100.59	97.4	100.43	100.91	102.49	98.744	99.885	99.115	99.401	100.47	100.17	100.44	98.083	99.308	100.14	101.61	102.72	101.41	100.94	101.86	99.721	101.39	100.87	99.44	98.517	102.78	100.79	98.446	100.57	100.49	100.43	99.327	101.25	100.31	99.416	99.552	99.606	99.557	100.27
115.62	114.67	116.97	115.59	115.8	115.83	118.23	117.44	116.27	115.58	114.87	114.52	113.7	115.72	117.1	114.38	116.85	116.1	115.53	117.42	116.02	117.49	117.49	115.44	115.78	117.82	116.29	115.22	117.6	116.73	116.98	118.06	117.99	115.8	116.19	114.56	115.78	114.63	113.77	115.71	116.3	116.72	114.25	116.39	115.55	116.72	118.14	116.01	116.06	116.9
104.88	104.68	105.7	104.64	104.84	103.02	104.34	103.97	102.82	107.18	105.82	105.62	105.93	105.55	105.05	103.86	102.78	105.05	103.92	106.18	104.11	103.4	103.06	103.28	103.19	104.58	105.25	105.64	105.45	104.42	105.37	102.89	105.14	104.49	103.69	105.02	104.47	103.71	104.18	102.17	103.24	106.25	106.67	103.41	105.54	104.81	103.88	104.06	103.6	104.69
111.18	111.71	112.29	109.56	110.79	112.38	110.11	110.55	112.39	109.88	111.63	110.21	111.06	110.07	111.32	111.98	111.26	111.4	111.18	112.6	112.74	112.09	114.25	111.93	111.25	112.31	109.86	110.14	110.78	108.39	110.42	110.95	111.25	110.75	113.08	112.01	111.25	111.35	113.72	110.44	110.82	109.68	112.01	110.68	110.97	112.78	111.2	111.86	110.51	111.25
105.08	104.31	105.33	105.26	101.35	103.47	103.47	104.35	104.82	106.71	104.26	103.9	103.56	102.96	104.83	105.47	104.63	103.19	103.16	105.9	103.55	103.84	106.06	103.52	104.57	102.35	104.32	107.32	103.49	105.01	103.76	101.73	102.27	104.46	104.54	104.19	105.26	104.67	103.57	104.03	105.33	102.63	103.75	103.42	102.59	106.23	104.85	104.23	106.16	104.89
106.8	107.82	106.31	104.38	110.61	105.88	104.2	107.4	106.31	107.31	103.98	104.52	104.5	108.18	105.57	106.88	109.52	104.69	106.58	104.03	104.43	105.51	104.46	106.79	106.6	105.31	104.25	107.42	105.6	105.99	108.6	107	107.28	106.65	106.47	106.82	103.97	107.79	106.29	106.86	106.97	106.07	105.32	103	106.02	104.76	104.41	104.78	107.78	106.44
111.03	111.67	112.39	110.95	108.55	110.1	111.9	110.88	111.15	113.89	110.27	109.88	111.26	110.84	112.37	112.95	110.59	111.93	110.2	111.94	110.28	111.45	109.89	110.42	109.44	112.04	110.34	112.12	111.85	109.88	112.24	111.17	110.69	109.81	109.98	110.6	113.29	110.44	112.71	111.16	112.05	109.49	111.71	111.94	108.86	110.9	111.35	110.46	108.64	108.71
104.21	106.46	104.01	105.44	105.14	105.55	105.86	106.38	106.93	106.32	104.37	107.05	108.69	107.84	105.77	104.51	105.59	107.08	108.79	106.1	105.17	108.16	106.83	105.91	108.48	105.25	107.06	106.63	105.22	104.29	107.51	106.88	105.96	105.36	106.8	107.69	106.7	106.86	105.86	107.19	103.98	107	105.99	102.84	105.68	106.6	107	104.37	106.14	105.27
105.28	105.59	106.59	104.29	106.89	108.51	104	104.1	104.99	107.72	105.96	104.93	105.25	105.94	107.99	106.48	105.86	103.39	108.02	104.9	104.46	105.86	106.84	108	104.52	105.04	105.12	104.9	108	106.43	104.58	107.71	105.55	108.3	103.89	103.92	105.35	104.62	106.57	107.1	107.23	109.73	103.69	107.81	106.03	106.25	105.77	106.82	105.59	105.37
105.13	104.38	104.74	106.34	103.51	106.54	104.02	104.32	105.39	104.69	105.25	105.53	105.52	106.78	105.94	104.95	106.37	108.42	104.57	104.74	102.82	104.59	107.85	108.13	103.45	103.16	107.93	106.44	104.33	105.14	105.34	105.23	105.33	106.25	106.18	104.14	103.78	103.99	104.44	106.84	107.19	103.87	104.18	105.24	104.28	105.3	106.24	104.92	105.14	102.64
102.71	103.17	101.61	103.1	104.11	103.02	104.19	104.13	101.77	105.22	105.51	103.89	104.81	105.56	103.64	105.1	104.11	105.51	103.68	104.56	103.2	102.35	107.07	102.92	105.81	102.53	104.54	104.62	104.18	104.7	104.93	104.96	105.71	105.05	104.04	104.45	104.36	102.94	105.13	104.83	104.65	103.8	105.12	102.3	105.47	104.64	104.98	104.37	103.97	104.06
106.88	104.6	106.39	106.44	106.27	104.94	108.17	106.32	104.8	107.01	107.15	104.28	103.38	105.13	106.53	103.1	105.52	105.44	104.93	106.81	106.86	106.55	107.06	105.36	106.83	106.7	104.79	105.61	107.23	104.79	105.36	104.87	104.67	106.11	104.51	104.93	105.06	105.86	103.67	104.7	104.73	104.44	106.26	103.08	103.43	106.76	106.77	103.61	105.66	108.77
102.59	97.432	98.44	97.779	99.531	102.23	99.68	100.25	100.94	100.54	100.54	100.5	100.45	100.6	99.848	98.049	98.764	98.495	98.396	100.79	103.77	100.38	100.16	98.367	100.18	102.2	100.36	100.77	101.44	100.86	99.703	99.723	100.82	100.02	101.58	104.43	100.67	99.671	100.63	101.77	100.69	101.19	99.824	99.95	98.718	100.47	101.24	100.99	98.758	101.55
113.1	113.47	110.48	110.29	110.79	112.53	110.5	108.92	113.03	112.58	111.89	110.46	111.18	114.04	112.54	110.33	111.79	113.51	114.12	114.33	114.59	113.38	111.54	113.44	113.62	110.64	111.73	110.8	110.74	111.39	112.53	111.21	113.54	111.69	110.57	110.71	110.01	111.62	113.25	112.79	113.03	111.29	112.02	112.09	112.09	111.47	110.87	112	112.05	114.81
111.14	110.54	114.36	111.3	111.05	112.75	110.62	111.72	110.81	111.13	110.84	112.97	111.56	110.21	110.25	115.09	111.56	112.16	112.07	111.97	112.9	111.42	110.32	113.88	112.82	110.15	112.12	112.39	108.63	112.48	114.45	111	112.71	110.51	111.7	110.85	112.66	109.88	112.28	112.12	111.32	112.13	111.99	113.46	112.64	112.09	110.97	112.76	109.5	113.77
110.79	111.12	110.29	110.89	112.43	111.49	109.67	108.9	109.28	110.46	110.58	112.96	108.38	110.9	111.01	111.34	109.57	111.03	109.24	111.92	109.93	110.66	110.01	111.28	111.32	111.97	110.8	110.82	111.99	109.97	110.45	112.34	107.51	112.09	110.66	110.51	108.37	110.46	108.45	110.53	110.77	112.13	108.85	110.89	109.83	110.92	109.81	111.54	108.48	111.78
105.13	105.93	105.23	106.25	106.12	104.38	107.13	108.79	105.4	107.3	107.05	107.09	105.11	104.98	105.82	104.92	108.62	106.1	106.31	105.74	105.43	106.66	105.76	106.88	108.07	103.62	104.92	107.71	106.83	105.6	105.24	108.48	106.02	107.89	105.32	107.75	104.38	104.86	105.3	105.45	106.78	108.21	105.97	106.69	106.77	107.3	106.34	105.19	108.34	107.27
108.08	105.55	104.37	107.28	106.35	107.28	105.41	104.63	105.6	107.4	107.73	104.84	105.12	107.75	105.3	105.4	104.52	105.85	106.98	105.88	104.73	105.9	106.54	104.41	104.38	106.56	107.98	103.9	106.16	105.43	105.86	107.31	104.93	106.24	106.29	105.69	106.86	106.91	107.29	108.24	106.75	106.22	104.52	104.04	104.69	105.85	106.01	105.88	105.5	107.36
104.95	103.44	106.7	107.99	104.34	105.16	108.49	106	103.81	105.49	106.16	107.35	104.89	106.62	106.48	105.52	104.73	106.05	105.56	104.56	103.62	103.93	105.55	106.86	103.5	105.55	102.39	104.95	103.39	105.97	106.35	105.72	105.11	107.56	102.4	104.43	104.8	105.8	107.46	104.26	106.89	106.3	107.13	107.38	106.18	107.66	108.03	103.84	103.93	107.56
105.31	104.38	103.02	102.53	104.32	106.93	104.97	102.42	102.5	101.02	105.34	105.47	104.02	105.55	103.42	104.28	106.52	103.59	103.28	102.19	102.21	103.22	106.58	104.79	105.51	102.62	104.52	105.4	105.29	105.71	104.36	103.14	103.35	104.23	104.05	105	105.5	106.7	105.14	107.85	106.69	104.65	103.74	102.1	102.9	105.08	104.24	104.67	105.08	102.41
110.87	109.97	110.09	111.38	110.21	108.58	109.09	110.99	108.63	107.93	111.09	108.7	110.64	108.43	110.42	112.93	112.8	110.14	109.26	109.89	107.37	111.53	109.39	109.01	108.99	111.7	109.03	109.26	110.45	106.99	110.48	109.72	108.87	108.01	110.27	107.83	110.8	110.38	108.32	109.47	108.62	108.73	108	109.23	111.59	111.67	107.82	109.64	109.83	110.47
106.71	105.69	106.73	104.08	106.73	105.32	106.63	105.34	106.99	104.73	105.67	105.61	106.88	106.89	104.55	105.45	105.48	105.99	104.76	106.3	107	105.5	106.88	104.62	103.96	102.34	106.99	105.3	105.28	106.12	107.01	104.61	105.96	104.92	105.34	107.12	106.82	106.34	106.88	103.26	106.32	106.9	103.81	106.13	104.22	107.02	105.19	106.16	104.49	104.75
99.962	102.07	100.27	99.078	100.83	101.52	101.5	99.692	99.006	100.12	100.41	100.41	100.06	100.69	97.896	99.153	99.077	100.98	98.381	99.836	99.805	99.311	101.2	101.94	100.13	100.68	98.933	100.27	96.463	99.867	98.023	98.813	100.66	100.65	97.722	98.994	100.6	97.885	100.06	97.928	99.616	99.007	100.16	100.55	99.65	98.658	100.17	100.31	97.735	97.694
106.48	103.37	107.05	104.09	105.37	106.35	104.82	105.27	106.65	103.59	106.39	105.49	104.87	103.4	107.04	104.9	104.58	105.05	106.12	105.85	107.67	107.77	107.4	106.24	107.59	108.86	105.65	104.67	106.4	107.64	105.03	106.29	103.94	104.37	105.14	107.2	105.04	104.47	106.17	106.64	106.92	106.17	103.46	105.49	104.04	104.83	104.7	103.67	105.07	105.54
114.01	109.31	110.8	112.62	110.42	111.4	113.03	111.39	112.33	114.02	111.09	111.76	111.47	113.09	110.97	112.17	110.79	111.72	114.04	111.76	111.11	109.58	112.56	112.58	111.04	111.71	110.85	111.75	110.21	112.24	111.7	111.99	112.71	111.92	111.49	112.02	111.99	112.83	110.04	111.07	112.53	111.37	112.5	109.22	112.52	113.16	112.75	111.58	112.76	111.69
106.99	103.54	105.72	104.69	104.48	105.26	106.75	104.87	104.66	104.06	105.54	104.44	105.43	106.37	104.48	105.63	104.81	103.21	105.76	102.46	104.47	105.43	105.55	106.4	104.98	105.54	104.22	106.48	106.88	104.86	105.42	104.35	103.29	107.68	107.23	102.95	106.43	105.65	105.87	104.2	103.77	105.76	104.92	107.12	101.69	105.39	104.07	104.2	106.84	105.06
99.902	97.048	101.33	101.3	99.653	101.2	98.731	99.734	99.195	96.53	99.665	99.417	99.303	98.608	99.331	98.167	103.87	97.907	98.959	99.112	101.03	98.534	100.99	99.364	99.009	100.2	98.382	99.331	97.556	99.694	97.862	99.824	100.77	101.91	99.636	97.486	101.62	99.077	99.504	97.971	100.09	97.956	99.728	100.36	97.389	99.897	98.84	98.125	97.287	100.87
104.85	103.37	103.3	102.59	104.04	107.17	105.16	103.59	104.06	104.2	103.92	102.78	105.2	104.94	107.14	103.92	106.02	103.47	105.62	102.1	103.69	105.74	105.07	104.26	105.62	102.95	103.47	103.32	104.87	104.41	104.1	106.45	102.59	105.5	102.02	104.86	105.38	102.82	105.93	102.68	104.43	103.23	106	103.09	102.33	102.93	100.92	101.4	106.52	104.35
105.65	105.15	103.68	107.66	105.4	104.02	105.08	105.97	105.97	107.4	103.81	104.08	105.22	106.59	104.11	102.98	106.4	104.76	103.77	106.51	103.04	106.54	103.65	104.33	103.74	105.68	105.31	105.92	104.59	105.66	104	105.31	105.02	105.83	107.15	105.38	106.64	108.51	103.78	105.1	104.95	107.2	105.06	103.71	102.2	106.02	106.39	104.97	104	105.7
97.689	100.15	98.405	100.22	100.67	101.39	99.972	98.884	98.442	100.19	99.67	100.67	102.09	97.145	99.571	97.726	99.485	99.011	100.32	100.71	99.307	98.776	100.51	99.121	100.42	99.574	101.9	98.036	98.534	102.03	100.87	99.595	100.14	98.638	99.582	99.715	99.056	97.734	98.395	100.02	98.713	98.709	101.98	100.53	100.49	100.19	99.217	100.89	101.93	99.988
105.82	105.94	107.93	106.15	105.79	108.84	105.68	106.09	104.67	106.75	106.81	107.05	103.13	105.29	104.95	106.17	105.65	106.19	105.27	106.61	105.12	107.01	105.13	106.46	104.2	106.81	105.36	104.37	107.79	107.16	104.82	105.23	104.56	105.87	103.94	106.05	104.29	106.73	103.31	106.72	102.2	107.44	106.45	105.65	104	107.74	107.92	107.3	106.5	105.11
105.59	105.36	105.9	104.02	105.03	104.81	105.77	105.82	106.57	105.75	103.71	107.91	106.61	105.86	107.7	103.06	107.47	105.49	109.03	106.84	104.35	105.84	106.29	107.46	105.18	106.27	106.88	105.36	105.83	105.33	103.29	105.27	106.72	103.66	105.32	105.43	104.05	105.94	106.9	105.87	107.56	103.45	107.53	104.33	107.11	106.55	105.02	105.08	107.67	107.95
99.952	103.6	99.114	101.15	99.244	101.45	100.95	101.29	101.43	98.984	100.03	99.9	99.869	100.82	99.797	101.62	101.9	100.57	101.62	98.153	100.34	102.63	100.75	99.994	102.61	100.49	99.373	100.1	100.5	99.58	102.24	99.985	99.731	99.334	99.427	101.73	98.944	101.3	100.1	101.25	102.05	102.06	98.937	102.1	98.448	99.937	101.31	101.64	102.72	98.874
107.85	107.58	104.63	106.7	104.34	104.33	106.96	106.03	105.05	107.21	106.8	104.61	104.22	106.18	107.04	108.6	105.55	108.92	109.14	108.67	107.06	108.65	105.37	108.42	105.95	104.72	106.21	107.28	106.16	107.56	108.42	106.97	105.46	108.02	106.5	106.78	107.8	104.34	109.23	106.61	107.22	107.15	108.42	106.86	107.81	105.33	107.7	105.74	106.63	107.76
111.9	110.27	108.36	110.72	110.9	110.83	109.46	108.29	105.88	109.41	111.47	111.96	107.62	111.9	110.79	108.75	110.11	110.06	108.96	110.02	110.62	109.67	110.26	109.12	111.92	108.94	112.43	109.13	107.99	110.91	109.11	109.58	109.25	110.83	109.08	109.4	107.12	109.84	109.25	111.36	108.78	109.5	109.94	108.72	111.03	108.28	110.81	107.74	109.42	109.39
113.37	110.75	112.8	111.32	111.61	110.67	111.23	112.31	112	111.06	112.47	110.22	111.23	112.33	110.39	111.3	112.48	110.64	111.17	111.4	110.5	109.99	111.18	109.06	113.08	110.92	111.77	111.33	110.76	108.35	110.3	111.63	113.97	112.64	112.4	111.48	110.16	112.89	113.14	111.65	109.93	112	111.96	112.98	113.48	111.33	112.76	113.13	112.31	111.37
116.97	116.9	113.93	114.97	116.04	117.49	117.31	114.48	114.9	114.88	117.5	117.9	116.14	112.49	116.31	117.28	115.34	116.7	116.94	116.03	118.46	115.85	117.47	114.96	116.46	114.66	116.32	116.16	116.47	114.58	116.09	118.24	115.42	119.05	114.66	117.65	114.17	114.54	117.2	115.92	112.83	115.48	115.35	114.71	116.22	117.14	114.91	117.95	116.89	116.55
106.24	104.16	106.78	106.07	107.95	101.93	105.52	106.78	107.53	105.14	106.83	103.73	105.75	103.27	105.1	105.05	106.01	107.21	104.64	106.12	105.54	107.44	109.92	107.52	108.09	105.94	104.87	106.01	103.8	107.68	106.94	103.48	103.65	105.1	107.1	105.62	104.33	103.82	104.17	105.74	106.29	104.92	106.87	105.13	106.85	105.37	107.93	106.12	104.53	104.32
106.35	108.17	109.17	108.14	106.83	106.11	106.95	106.16	107.11	104.83	108.14	105.64	108.64	106.59	106.41	106.93	104.14	108.66	105.06	104.98	106.15	110.01	107.36	107.07	107.39	105.96	106.09	107.38	106.29	105.9	107.1	105.95	107.8	106.61	106.93	105.12	106.05	107.79	106.35	103.76	106.2	107.52	106.55	107.51	107.88	106.72	104.46	104.61	105.51	105.97
105.8	106.22	102.44	107.14	105.22	104.38	106.06	105.84	105.31	106.19	106.26	104.26	104.36	105.23	105.14	104.34	105.9	106.85	105.71	106.15	105.64	104.99	106.58	105.25	106.29	106.49	103.59	105.08	108.1	106.87	106.7	103.96	106.87	105.36	103.15	106.71	104.43	105.74	105.55	106.64	105.03	103.7	104.67	104.55	105.88	106.41	105.99	103.97	104.5	103.5
106.27	105.91	107.41	104.65	103.94	104.4	105.13	105.38	105.22	104.99	106.67	107.84	106.53	106.34	106.12	105.21	107.96	106.47	106.35	105.75	104.77	105.3	105.64	106.47	106.37	104.17	105.91	106.55	105.54	105.62	104.15	107.23	105.91	105.21	104.61	105.79	106.14	105.54	103.66	105.99	104.8	106.33	106.75	106.68	104.57	104.71	106.22	106.2	105.33	106.05
105.75	106.23	106.16	106.73	107.85	107.14	104.12	106.13	106.34	104.7	108.66	106.37	105.99	103.65	107.09	104.85	104.59	104.37	106.4	106.35	105.13	105.68	106.37	104.73	106.2	103.49	104.76	107.34	107.77	106.11	106.12	106.14	105.01	108.45	108.48	107.48	105.94	105.48	106.55	103.2	105.16	105.62	104.77	106.21	105.75	103.23	105.44	106.76	107.29	106.71
113.39	114.05	111.85	112.99	113.35	110.28	111.67	111.78	111.49	111.55	109.87	112.39	112.15	113.99	113.38	112.74	111.89	112.63	113.39	111.91	109.82	111.26	111.75	111.38	113.75	111.9	112.02	110.21	111.26	108.22	109.96	112.21	115.83	110.86	110.31	111.31	112.23	111.44	112.72	109.94	110.22	110.23	110.25	112.82	112.37	111.18	112.96	109.09	111.91	109.95
104.58	106.29	104.13	105.14	104.68	105.27	104.91	105.82	103.51	105.8	105.29	103.81	107.36	106.62	105.12	104.43	105.82	107.39	106.09	107.98	106.42	104.7	107.97	106.89	106.23	106.22	104.36	104.42	106.33	105.37	106.35	105.15	101.8	107.51	107.16	106.36	104.39	105.62	107.76	107.36	107.23	105.72	101.09	103.84	105.64	106.86	104.06	106.32	104.92	105.26
111.62	112.39	111.51	111.22	110.91	111.93	110.37	113.51	111.05	113.83	111.33	110.15	113.14	112.07	110.3	110.38	111.29	111.8	111.09	111.22	113.47	110.76	111.9	112.35	110.68	110.64	110.94	111.09	112.65	114.13	108.96	111.74	112.63	112.36	111.65	111.38	112.16	111.32	110.9	110.74	110.97	113.41	112.83	112.67	112.45	112	112.78	111.73	112.3	110.85
108.06	106.67	106.71	105.63	106.66	104.46	106.04	104.31	105.62	105.95	107.15	106.41	107.02	106.05	107.1	106.17	106.66	106.43	106.87	104.87	106.25	104.19	106.58	105.52	105.3	105.76	104.85	105.37	104.55	107.28	104.18	107.4	108.73	105.43	105.66	108.88	106.34	104.59	104.89	105.49	105.19	105.95	104.44	104.79	103.37	107.88	105.91	104.37	106.79	105.28
104.17	103.82	103.89	103.99	105.11	107.66	106.4	106.67	105.61	107.7	106.06	104.37	107.89	105.25	107.45	104.29	104.95	105.69	103.81	102.88	106.22	108.33	103.67	105.26	104.86	107.59	105.99	105.91	105.34	104.85	106.69	106.92	104.67	105.56	106.88	105.84	106.69	107.04	106.44	105.99	106.2	108.15	105.77	106.2	105.54	105.36	103.93	104.23	104.05	105.22
104.07	100.48	106.68	104.23	105.18	103.15	106.05	105.5	102.7	105.1	101.81	104.49	105.19	105.2	103.29	105.37	101.64	105.71	105.24	103.39	105.71	102.36	103.52	102.85	101.74	103.42	102.35	104.99	103.57	104.59	103.91	105.94	103.63	103.91	103.2	103.42	103.81	102.05	106.78	105.87	105.56	103.95	105.96	102.96	107.09	102.54	103.08	104.9	102.17	104.33
105.55	107.32	102.84	105.02	103.62	103.91	104.93	105.16	104.71	102.95	104.48	103.25	103.22	99.871	100.48	102.19	105.28	105.37	105.09	105.17	101.98	104.48	104.56	102.85	104.57	103.82	105.14	104.8	105.64	104.37	104.14	101.63	104.5	103.51	103.26	104.6	102.94	105.87	101.22	103.97	104.44	103.99	102.53	104.48	103.09	103.98	105.21	103.29	104.93	103.27
103.49	106.36	104.83	104.07	104.5	104.46	104.69	102.48	104.59	103.28	104.15	102.69	106.31	104.95	104.49	103.91	102.9	104.43	101.71	105.34	104.53	103.68	106.06	103.91	103.23	104.58	101.31	103.56	103.1	104.49	105.54	102.39	103.44	102.87	104.08	105.17	103.97	105.87	103.06	103.15	102.82	103.46	106.04	105.89	103.71	103.07	104.92	106.94	101.72	103.26
106.07	106.61	105.46	106.54	106.34	104.47	106.86	106.79	105.02	106.23	104.05	106.04	104.76	106.33	106.18	107.31	104.93	103.81	104.88	102.79	105.38	106.79	106.08	107.37	104.84	102.66	105.44	105.26	103.52	106.23	106.6	106.34	105.04	106.18	106.68	105.69	106.32	105.83	104.58	106.39	106.85	103.66	103.23	104.25	104.05	104.74	105.51	109.56	106.85	104.98
99.541	100.66	99.108	101.63	99.093	99.527	100.75	99.738	99.985	99.582	98.086	98.912	101.95	101.79	100.64	100.38	98.858	100.03	98.754	97.905	100.05	99.218	98.102	98.848	101.01	100.89	102.06	99.203	102.26	102.21	97.618	99.872	99.266	100.34	101.63	99.478	100.05	99.252	100.34	100.56	99.341	100.99	99.319	99.111	101.22	99.081	98.765	98.271	98.876	100.31
107.94	105.72	104.19	106.74	105.24	107.11	108.02	105.95	104.14	108.35	107.56	106.52	107.7	105.06	105.58	104.62	105.72	106.66	105.08	107.73	107.05	105.55	107.8	109.51	104.15	106.87	106.31	105.2	107.09	104.43	104.42	107.27	105.78	109.17	107	105.97	105.83	107.98	106.87	105.45	105.67	106.21	108.05	107.08	106.72	105.16	105.52	109.04	107.91	107.34
99.952	100.41	99.062	102.13	98.023	99.358	100.46	101.76	101.06	99.342	101.44	99.72	100.7	99.783	101.11	100.6	100.71	98.743	100.84	99.576	98.065	96.469	99.668	99.851	99.454	98.536	101.45	100.05	99.226	100.9	98.287	99.242	103.01	99.369	100.99	100.06	98.666	98.646	99.97	100.6	99.61	96.794	100.97	100.97	96.742	100.46	99.472	99.634	98.289	100.81
105.92	106.29	105.12	105.27	103.96	105.51	108.26	106.67	103.4	106.6	105.4	105.8	104.81	106.95	106.74	107.17	105.97	109.1	107.42	104.61	106.34	107.74	105.34	105.94	104.58	105.59	105.06	104.88	105.64	105.43	106.91	105.49	105.74	105.98	107.94	106.47	107.51	108.63	105.01	105.54	107.17	105.46	105.31	105.37	107.31	101.13	107.84	108.94	104.94	106.44
105.24	104.91	103.08	105.15	105.3	104.13	105.27	102.71	104.56	106.24	104.87	103.77	105.7	105.11	107.94	103.4	102.89	106.29	103.02	105.31	105.01	104.12	102.5	105.05	102.26	103.37	103.36	104.96	103.78	104.37	103.16	104.4	103.3	102.83	105.29	103.64	103.71	103.76	102.77	105.01	103.86	102.84	105.22	103.24	104.08	104.26	104.47	103.39	101.13	104.78
101.49	100.82	100.8	99.27	100.52	98.207	98.623	101.35	100.04	98.985	102.37	99.388	98.452	99.007	100.4	97.402	99.722	101.52	98.957	98.019	99.655	99.745	100.29	100.88	100.51	98.338	100.1	100.66	102.49	99.422	99.234	100.76	100.33	99.036	100.48	98.705	100.64	99.084	100.89	101.36	101.06	101.12	98.54	97.872	101.14	99.555	100.4	99.666	100.54	99.404
113.73	115.41	110.2	112.23	111.66	112.04	108.91	111.75	110.32	113.02	111.48	109.94	111.01	112.15	109.93	110.58	112.49	112.68	111.03	110.49	113.52	112.72	109.42	114.02	112.05	113.37	109.93	112.34	113.61	110.85	110.89	109.53	113.57	112.82	111.4	112.69	114.89	113.37	111.95	111.56	112.64	112.71	110.8	111.97	113.49	109.66	111.41	112.14	112.31	109.17
110.12	110.86	110.67	108.41	110.09	109.36	107.95	111.24	111.48	110.58	110.26	113.11	110.53	109.26	108.91	110.19	109.88	109.82	108.31	109.94	108.29	109.98	106.54	108.65	108.85	108.94	108.53	110.33	109.18	106.12	109.27	110.21	109.5	109.45	111.41	109.01	110.72	107.93	110.83	108.65	109.15	108.87	111.69	109.96	109.47	111.14	109.18	109.14	110.04	107.25
118.02	118.46	117.55	116.06	116.4	118.58	117.82	116.23	117.17	117.26	117.49	116.8	117.35	118.73	116.06	116.09	117.65	115.2	116.95	117.68	115.46	116.4	118.88	116.8	117	118.34	118	119.33	118.47	118.95	117.96	114.83	118.74	118.24	117.56	115.41	118.9	117.66	116.37	116.57	116.58	120.39	117.65	116.05	119.11	117.34	116.02	119.36	116.63	118.47
112.13	111.47	112.32	113.95	111.88	114.85	112.21	109.38	114.32	114.21	115.06	111.94	112.63	114.04	113.51	113.29	115.72	112.96	113.55	112.62	112.73	110.84	112.75	113.27	112.34	113.76	112.51	113.52	112.9	113.89	111.98	112.93	113.6	110.92	112.42	113.14	111.97	114.55	111.54	113.17	112.43	112.67	113.3	114.75	111.4	111.81	112.09	109.72	113.9	115.53
106.7	107.25	105.7	104.91	102.95	107.7	106.48	107.86	105.32	107.49	106.99	108.34	107.11	106.77	105.48	106.58	105.81	105.14	108.08	106.47	106.02	107.31	105.9	106.34	106.38	107.9	104.64	107.35	107.33	108.54	108.19	106.64	106.24	107.9	105.7	109.06	105.69	106.32	105.7	109.94	107.01	104.06	104.92	104.59	106.08	106.68	106.73	108.46	106.59	107.92
114.21	113.96	112.85	111.81	113.9	112.6	112.57	114.04	112.23	109.76	112.6	113.27	112.73	114.28	111.53	113.77	114.1	112.56	113.74	113.53	113.27	113.32	110.84	114.29	113.76	115.08	112.61	112.65	113.44	112.79	115.39	110.73	115.65	113.1	114.78	113.03	114.37	112.12	113.97	112.51	114.25	111.39	114.55	113.67	110.99	114.9	112.59	114.12	112.66	115.73
101.92	105.58	104.48	102.57	103.29	104.3	105.73	104.25	103.46	106.19	104.47	106.38	106.31	104.27	105.35	106.22	104.31	105.44	108.16	106.76	105.14	105.92	104.97	104.92	105.01	104.36	108.47	104.4	102.77	104.98	103.82	104.75	104.76	104.78	104.86	105.15	105.44	105.19	103.88	103.22	104.72	105.97	104.11	103.9	106.09	105.55	106.21	103.87	104.64	105.2
111	109.39	109.21	108.47	109.91	110.07	108.57	110.78	110.22	108.98	110.55	109.05	109.73	109.51	109.66	107.22	108.96	110.34	111.3	110.47	110.95	107.81	110.05	111.3	110.73	106.97	109.43	110.72	111.45	109.82	110.56	108.4	111.03	110.16	109.19	109.32	109.65	109.84	108.94	108.48	110.04	110.44	110.98	110.58	108.83	111.44	110.42	111.45	109.76	109.66
108.85	112.15	110.22	109.85	110.42	113.79	109.15	112.46	112.6	113.57	112.47	111.63	111.66	108.46	111.83	110.26	110.69	113.29	111.98	109.22	112.07	114.29	110.51	112.74	112.71	113.2	113.11	111.66	112.31	112.14	110.44	111.19	112.46	112.84	111.2	110.82	111.16	111.42	111.37	113.01	109.49	112.12	114.91	111.59	110.21	111.97	112.45	110.97	112.31	111.92
105.17	105.56	106.22	103.63	104.78	106.77	106.02	105.89	105.25	106.05	106.18	104.88	105.65	107.97	103.42	104.24	106.49	105.38	105.96	106.75	106.02	105.13	106.08	106.76	104.89	106.58	105.59	104.95	104.87	105.2	105.12	105.27	103.84	106.06	104.96	105.61	103.62	105.57	107.17	106.12	105.35	105.52	105.38	105.22	105.49	105.8	105.97	106.09	106.14	107.28
108.86	111.91	109.94	111.05	109.55	107.95	110.63	110.16	108.5	112.56	110.47	109.98	108.84	109.95	112.07	109.28	110.8	109.44	111.66	110.91	110.02	109.83	109.14	111.38	108.64	111.31	109.78	109.91	111.52	108.5	108.46	111.36	109.8	111.63	110.75	111.26	110.69	109.27	110.28	109.75	110.35	111.85	111.07	111.88	110.11	111.89	108.61	109.79	110.16	113.14
98.524	100.56	99.252	102.41	101.73	101.05	100.66	98.878	98.585	102.19	99.423	101.75	99.357	100.33	98.93	102.41	102.63	101.89	100.05	102.58	101.24	100.96	101.51	100.24	100.01	102.65	100.31	102.11	100.09	102.15	100.21	101.51	102.41	101.18	99.046	98.749	99.067	101	101.43	98.595	99.259	102.01	100.76	103.02	101.14	98.996	102.12	101.45	99.768	100.11
98.573	101.78	99.908	99.116	101.57	100.08	98.721	101.36	101.06	101.81	99.775	100.07	98.145	100.06	100.92	102.38	103.02	100.67	103.65	100.33	98.702	100.79	99.801	100.41	99.361	99.582	102.03	99.932	98.946	101.43	103.04	99.522	100.87	101.21	99.791	101.34	101.27	100.99	102.58	101.51	98.886	102.26	98.472	101.12	99.739	100.76	102.02	100.92	101.72	102.16
107.41	105.03	107.45	106.57	107.65	106.07	109.36	108.75	105.06	107.84	107.2	107.3	106.64	104.27	106.51	105.63	107.01	106.93	106.47	104.84	105.91	105.76	107.46	105.43	106.46	105.81	104.46	106.82	105.1	105.36	106.77	108.25	107.15	105.12	104.28	106.61	106.36	108.03	106.96	108.26	105.93	106.32	106.35	105.31	107.75	107.07	109.56	103.72	104.5	105.76
99.451	102.39	98.761	100.71	99.805	102.48	101.44	99.492	99.79	99.259	101.4	101.15	101.07	102.6	100.32	101.16	100.03	98.313	99.121	101.3	100.22	97.441	101.89	99.663	100.98	99.966	100.59	99.834	100.67	100.54	99.971	98.984	99.871	99.456	100.92	101.04	100.63	98.211	98.855	103.09	101.85	99.691	101.04	99.825	101.04	100.12	100.7	99.792	101.69	99.124
107.15	110	109.06	107.5	106.75	104.69	105.92	104.39	105.94	105.39	105.73	107.26	107.84	107.12	107.42	106.31	105.36	106.04	107.65	107.07	106.99	106.12	107.37	107.9	107.41	105.15	103.94	107.88	108.76	109.96	107.34	106.88	107.32	105.93	106.08	105.85	107.93	107.46	108.26	109.77	105.63	107.79	107.55	105.25	107.85	107.81	108.3	106.74	106.26	105.6
111.23	110.87	114.12	111.1	110.87	114.8	113.54	111.67	110.97	114.19	110.09	111.07	112.75	112.02	112.47	111.28	113.12	110.31	113.62	111.23	112.33	112.23	111.32	111.04	110.42	114.8	111.23	111.72	111.97	112.77	110.35	112.37	111.92	111.93	112.69	112.74	108.34	111.68	112.96	111.88	111.13	112.79	113	112.01	112.58	112.29	110.35	111.87	111.6	115.54
114.44	112.41	111.35	111.27	111.44	113.03	112.55	113.15	111.83	112.57	110.54	111.69	112.61	111.59	112.57	112.74	112.69	112.81	112.21	112.09	111.49	112.29	112.34	110.43	113.32	113.19	111.94	109.06	111.47	112.56	111.25	111.16	111.66	113.6	111.03	112.89	112.64	111.64	111.85	111.28	112.49	114.78	109.98	112.84	112.55	113.65	111.25	113.33	110.89	113.01
112.74	112.24	112.26	110.87	110.89	112.31	113.9	112.8	111.82	112.81	112.36	113.85	112.32	109.64	111.13	111.38	109.22	112.18	114.29	114.27	110.61	112.46	110.2	112.01	111.67	111.08	112.65	109.31	111.82	111.97	110.36	111.29	111.94	114.59	111.87	111.46	111.76	112.89	113.75	111.17	112.42	112.22	111	113.07	112.87	111.65	112.38	111.61	114.46	112.7
111.6	110.62	111.87	110.79	111.18	110.73	111.46	110.66	110.41	113.01	111.21	111.51	109.91	112.11	111.89	110.46	112.2	112.53	111.7	111.13	112.1	111.94	110.92	110.23	110.04	113.48	110.55	111.46	111.46	109.74	110.06	110.44	112.19	112.28	112.73	111.42	113.26	111.87	111.18	111.07	110.3	111.94	111.26	112.53	110.27	110.98	110.65	112.69	112.39	113.27
105.32	104.89	103.73	104.62	107.12	103.89	103.46	105.85	102.91	106.03	103.04	106.04	106.21	107.1	104.91	105.92	104.23	103.65	103.81	102.21	104.44	104.34	105.24	104.24	105.54	105.72	108.35	104.5	104.17	105.46	107.38	103.78	106.38	106.39	104.57	104.93	103.46	106.88	106.01	103.6	105.01	102.47	104.58	107.1	103.08	104.29	104.45	103.5	104.37	105.53
107.68	107.68	104.55	107.53	106.68	106.52	105.62	109.09	106.24	106.99	107.11	108.78	105.66	106.38	106.29	106.18	108.46	105.29	105.6	105.43	106.94	106.92	107	105.91	106.49	107.64	107.15	107.64	106.65	106.13	105.6	108.33	109.44	108.59	108.85	108.38	106.59	107.15	106.99	104.88	105.7	106.82	106.03	107.62	108.52	107.02	108.21	107.27	107.27	105.25
100.36	100.14	101.97	101.53	101.07	100.86	101.55	101.39	100.16	98.81	100.62	100.19	100.29	100.56	100.63	101.18	100	103.67	100.86	100.17	101.89	100.34	99.215	99.056	99.717	100.42	99.731	102.27	101.68	101.15	100.93	101.94	102.06	100.97	102.49	100.47	104.02	100.5	99.369	102.67	98.878	102.57	101.56	101.88	99.796	101.77	100.41	99.538	101.89	100.46
103.39	106.35	102.72	103.71	104.74	102.68	104.83	104.92	104.61	103.37	103.63	105.03	106.58	105.58	103.87	105.1	103.58	103.91	103.6	105.15	101.88	103.39	104.39	104.55	103.58	102.73	103.16	106.02	102.69	103.48	104.5	102.6	105.41	106.36	104.68	105.25	104.06	104.36	103.93	103.8	104.04	103.28	104.32	104.39	103.86	105.73	101.53	104.33	102.6	105.9
104.16	104.89	105.58	104.7	107.66	105.06	103.79	105.86	107.35	107.1	106.02	103.07	105.67	104.18	107.1	109.18	105.21	104.96	106.08	105.58	103.23	106	103.87	104.16	103.85	104.04	106.54	104.12	105.46	105.76	104.17	106.27	104.68	106.39	106.93	106.15	107.61	104.12	105.25	106.36	107.7	108.49	106.08	106.03	104.34	104.85	106.84	106.97	107.26	107.45
106.62	103.27	105.97	101.96	106.22	106.13	105.44	106.28	106.2	107.98	106.19	105.5	107.78	104.05	105.69	107.36	104.9	107.17	105.48	105.7	105.89	105.43	104.83	106.64	106.16	107.97	105.32	104.4	106.67	106.43	106.34	107.86	105.36	104.82	105.33	106.54	106.63	102.83	105.45	106.61	104.9	106.69	106.71	105.21	107.53	105.24	104.02	105.08	107.79	105.76
105.98	104.69	106.3	105.01	104.93	105.73	106.02	106.57	105.14	106.55	105.49	105.23	105.48	105.16	106.62	106.78	105.74	106.82	105.5	106.74	105.56	104.72	105.78	106.61	104.29	103.2	104.96	105.39	107.52	104.64	105.87	106.79	104.82	105.25	103.36	105.85	106.43	105.96	104.38	106.06	107.07	107.25	106.28	105.02	104.67	104.97	104.81	105.84	103.81	103.62
118.2	116.35	117.76	116.32	116.72	119.57	115.4	119.31	117.94	116.66	116.19	117.93	118.66	118.83	117.92	121.01	116.64	118.87	117.69	116.88	116.64	117.55	117.46	118.92	114.83	116.33	115.35	115.81	116.79	115.83	117.75	118.27	118.58	116.68	116.78	118.16	116.12	120.19	117.58	118.07	118.73	117.12	115.64	117.11	117.53	120.54	120.43	117.52	117.85	116.18
99.909	98.954	100.01	99.764	98.057	100.41	99.969	101.37	99.819	99.169	100.29	100.4	98.863	100.05	100.32	100.52	99.569	97.112	100.82	100.3	97.597	98.399	100.78	103.76	99.716	99.607	100.04	100.11	98.388	100.06	98.907	100.69	101.52	98.094	98.708	99.418	100.54	98.306	100.18	97.484	97.782	100.65	100.35	100.69	100.55	99.592	100.76	99.383	99.629	100.33
112.54	111.15	110.9	111.87	109.09	110.66	110.19	110.63	110.85	108.54	110.2	109.52	108.8	109.36	111.13	107.42	109.9	109.57	110.43	109.58	109.79	110.52	110.8	111.74	111.6	112.12	110.66	109.95	111.24	109.15	110.91	110.68	112.05	112.6	108.86	109.04	109.14	109.95	111.24	112.37	109.6	109.62	112.73	110.7	109.14	110.19	109.4	111.97	109.94	108.71
106.66	106.33	106.37	106.94	104.19	104.46	108.53	105.41	107.6	105.82	107.14	105.72	103.77	104.6	108.98	102.38	107.46	104.14	106.29	107.58	106.04	106.28	104.06	107.3	107.37	105.64	104.39	109.4	108.27	106.82	105.49	106.4	106.82	107.36	105.33	105.7	104.32	106.23	105.6	107.83	105.43	107.77	105.73	105.87	106.16	105.55	105.79	106.04	104.51	106.69
111.3	112.35	110.03	112.37	112.25	108.37	112.04	109.68	110.66	112.56	111.03	112.79	111.17	115.2	110.19	110.72	110.73	111.52	111.11	110.64	111.44	112.78	110.18	111.09	112.25	110.83	111.09	112.24	111.04	112.12	112.26	111.93	113.43	112.92	109.19	112.49	109.82	111.41	111.6	113.05	110.89	110.2	110.36	110.8	110.72	113.75	109.09	111.15	110.62	112.96
112.03	110.37	113.57	112.06	112.55	110.96	111.84	111.94	110.65	112.68	113.13	112.1	112.9	116	112.43	111.2	112.57	110.57	114.31	110.28	112.83	114.78	111.51	112.82	111.58	111.6	113.62	113.47	111.83	111.7	114.37	112.11	113.1	111.07	113.16	111.83	112.32	111.92	114.31	114.34	113.76	114.62	113.93	112.94	111.86	112.7	111.39	111.11	112.27	112.31
113.75	112.32	112.34	111.29	112.54	111.24	113.77	111.16	110.62	110.19	112.2	112.09	112.63	112.63	112.61	112.52	110.17	109.91	113.56	111.46	112.87	111.28	111.91	113.09	112.68	111.2	113.13	113.07	111.08	111.92	112.71	112.91	111.68	113.56	110.84	109.73	111.9	113.03	111.61	111.74	109.87	113.43	110.82	110.91	112.64	111.41	112.9	111.3	110.9	110.09
97.397	98.647	100.55	101.26	98.631	101.18	99.788	98.995	101.63	99.121	100.62	100.97	98.467	100.97	100.45	98.769	100.43	100.35	99.097	97.986	99.684	100.33	100.28	99.466	99.299	97.04	100.66	101.13	99.932	98.591	101.1	100.26	100.04	102.86	100.37	99.727	99.848	99.768	100.69	100.03	104.02	99.175	96.668	98.028	99.69	100.93	102.91	100.8	100.53	100.01
103.94	105.86	104.87	104.84	104.5	103.5	104.8	107.6	105.83	103.91	103.61	104.93	104.33	102.78	103.64	106.18	101.86	100.89	104.33	104.67	103.34	104.2	104.93	104.17	105.97	101.39	104.22	103.63	105.67	105.04	104.19	104.88	105.54	105.91	102.87	103.2	103.86	105.21	102.98	103.37	106.63	100.97	105.04	106.51	104.87	104.04	104.26	105.71	102.4	102.72
99.492	100.77	100.79	100.5	101.15	97.632	98.11	98.193	98.42	98.926	99.025	99.807	98.755	99.74	99.636	100.54	100.14	101.15	99.104	101.16	97.067	101.52	98.651	99.728	101.24	99.042	98.668	99.074	96.605	100.82	97.926	99.131	98.86	100.6	99.578	102.39	100.42	98.874	101.36	102.09	100.05	101.23	97.667	100.16	99.489	100.79	99.568	101.89	101.44	100.66
117.45	118.36	118.18	115.8	117.29	117.93	118.63	119.28	117.1	120.31	118.78	116.54	116.26	118.92	115.93	119.76	115.23	117.79	115.84	118.65	117.89	117.45	117.14	117.04	115.99	115.05	119.06	117.83	117.56	115.85	117.58	117.71	117.5	116.48	116.08	119.03	117.5	119.31	117.44	115.49	118.17	118.73	116.68	117.11	116.9	117.4	118.48	118.66	116.47	117.48
99.154	101.53	101.53	99.095	100.3	100.65	100.32	99.921	101.14	101.84	100.13	99.501	100.48	97.962	100.67	101.82	100.12	99.959	97.992	100.89	101.19	99.283	100.28	97.869	100.67	103	98.431	101.04	98.732	98.95	101.73	99.612	97.436	102.77	100.51	99.189	100.05	99.868	100.67	99.163	100.16	99.812	101.4	102.69	102.86	101.27	101.6	100.69	101.64	99.858
107.69	108.35	105.55	107.81	108.42	106.28	105.37	107.9	107.41	107.17	105.96	104.83	105.96	108.82	105.73	106.83	106.35	108.77	106.62	106.48	107.85	109.32	106.06	106.87	105.69	107.36	106.38	105.03	106.45	105.31	108.32	108.16	106.7	106.29	106.73	107.72	107.39	103.51	107.24	106.86	110.52	106.04	107.31	106	107.35	107.43	106.87	108.97	105.38	106.39
107.62	107.49	103.35	106.25	102.36	104.98	102.92	104.19	106.67	106.4	105.98	104.54	106.27	107.12	103.51	106.54	103.5	105.25	104.87	104.07	106.28	105.6	107.1	106.41	106.52	104.67	105.07	106.9	107.59	106.45	104.41	104.34	105.62	104.72	105.62	106.62	107.51	103.26	107.04	107.15	106.29	103.46	106.49	104.55	104.48	105.41	106.4	107.13	104.27	106.34
106.6	104.42	104.71	107.34	105.42	106.4	106.46	105.19	104.51	105.67	106.08	106.37	104.97	106.67	106.05	104.26	105.59	107.14	105.41	103.89	105.52	108.82	107.81	105.95	107.33	105.06	104.69	106.93	103.22	105.99	106.02	103.84	105.11	106.44	105.93	106.4	106.82	105.73	104.89	106.08	106.07	104.73	106.85	105.59	105.41	106.1	108.26	106.06	105.49	106.94
107.97	104.89	104.98	107.29	104.2	107.01	106.26	106.34	106.36	106.77	104.21	107.18	105.52	105.42	106.99	103.76	106.39	106.66	104.89	107.2	107.55	106.24	105.91	104.61	105.49	106.1	107.09	105.76	104.51	106.74	106.32	105.04	106.52	106.47	104.67	106.9	105.82	106.26	106.29	104.21	105.98	104.93	105.54	105.65	105.34	105.08	103.71	104.92	107.3	104.56
102.91	105.99	103.14	104.16	104.66	105.14	104.61	107.08	105.5	103.31	105.86	104.35	106.42	103.37	104.4	105.88	102.66	104.69	106.6	104.87	105.77	102.22	102.09	102.73	105.18	103.13	106.57	105.77	103.99	105.88	102.93	104.76	103.54	105.34	103.14	104.58	104.67	103.57	104.32	106.3	105.12	102.55	102.53	102.71	103.7	104.85	104.25	104.12	105.23	106.12
108.22	106.42	104.88	107.27	105.79	107.6	106.08	106.93	107.99	103.88	106.52	106.2	102.67	106.25	106.51	106.65	107.65	104.5	107.18	107.46	105.56	105.74	105.92	105.14	105.56	104.2	104.09	105.84	105.59	106.72	103.76	107.15	106.21	107.34	105.37	105.11	106.4	105.95	107.57	105.31	107.11	107.71	107.3	105.62	106.7	106.38	105.1	104.41	105.03	105.85
104.47	106.86	108.37	107.39	104.3	108.56	105.04	105.27	104.2	104.83	104.17	104.23	103.44	106.6	104.65	106.18	105.06	105.92	105.69	105.32	106.24	106.7	106.03	106.39	107.15	104.78	108.09	106.2	104.53	104.82	105.57	104.77	105.3	104.52	106.45	106.69	105.93	106	103.33	104.01	106.36	104.93	105.8	103.05	105.98	105.12	107.12	105.53	105.41	105.46
105.86	107.47	108.23	106.7	105.31	107.71	107.94	103.72	105.79	109.29	106.57	106.31	107.02	107.41	106.68	106.89	106.46	106.21	105.39	105.73	105.27	106.29	105.5	106.4	106.41	107.44	104.72	105.5	107.48	107.09	107.72	105.23	106.01	105.01	107.82	106.21	107.57	105.95	106.64	104.58	106.4	106.96	108.16	106.89	104.19	104.01	104.91	105.03	107.64	106.33
113.32	109.47	111.42	110.71	111.64	111.24	113.21	107.67	112.48	112.83	113.34	108.74	110.26	114.04	113.38	113.17	112.3	111.98	112.7	111.97	111.11	114.11	113.08	111.94	112.42	109.74	110.55	113.61	112.45	111.37	113.13	111.51	110.9	112.81	112.31	113.74	112.16	112.12	114.87	113.69	113.71	111.37	112.66	111.5	114.64	112.46	114.3	111.48	111.73	113.4
106	105.08	107.62	105.67	105.88	106.38	105.27	105.68	107.26	104.18	102.76	106.83	105.79	105.18	105.63	105.38	107.13	104.86	102.41	105.64	106.65	106.67	105.64	107.13	106.59	104.22	105.86	106	106.32	105.13	106.31	105.87	105.05	106.15	105.14	106.84	104.07	105.27	105.21	105.86	107.52	105.91	105.82	104.49	103.2	104.07	107.09	106.04	106.41	105.57
106.96	106.07	104.63	104.19	106.53	104.62	106.05	106.51	106.68	107.07	105.86	106.36	104.9	105.19	105.45	105.96	104.16	104.56	107.24	105.93	107.26	106.2	107.08	106.72	106.54	105.11	104.5	107.56	106.2	106.83	105.33	106.61	108.49	106.56	107.03	107.36	105.48	107.13	107.26	107.19	105.85	107.44	106.52	105.07	105.39	105.95	106.57	104.67	107.21	105.68
104.2	105.67	106.02	105.68	105.35	102.48	104.15	102.17	104.54	106.86	107.19	106.55	103.75	103.72	105.62	106.99	105.43	103.77	107.6	104	102.69	105.29	104.98	106.79	103.77	106	104.96	104.5	106	102.61	105.86	102.82	105.57	104.75	105.81	104.77	105.9	105.66	102.17	104.61	104.73	105.11	104.66	105.85	106.13	104.28	102.17	104.43	107.58	105.4
105.29	105.56	105.99	106.58	104.65	106.3	104.49	103.6	106.8	106.43	106.18	102.06	104.86	106.78	103.02	104.55	107.88	104.44	106.68	102.96	105.38	105.27	107.33	105.81	107.33	103.94	104.47	104.64	106.14	105.65	105.12	105.6	105.28	106.58	104.99	104.87	103.96	105.01	103.21	107.21	106.41	105.25	105.68	103.24	106.22	105.5	107.64	102.62	105.98	107.87
107.24	107.67	108.51	106.88	107.54	107.11	106.36	103.41	106.75	105.8	108.06	106.3	108.12	107.36	107.92	107.49	106.71	106.53	107.17	106.33	107.3	106.7	107.35	106.48	107.4	107.95	106.27	106.5	109.64	107.81	106.79	106.62	105.49	105.29	106.69	107.78	107.82	106.17	107.86	106.67	105.68	107.68	106.34	105.37	106.12	106.62	106.04	106.76	107.29	108.39
112.54	113.71	111.5	112.93	110.19	111.13	109.63	111.77	110.47	112.27	110.95	110.83	112.51	110.67	110	107.82	110.78	110.52	111.19	111.21	110.37	110.59	110.79	110.01	111.35	111.15	109.72	107.49	110.8	111.32	112.21	110.61	112.74	109.45	109.07	109.68	110.25	109.11	111.51	110.88	107.39	110.07	111.44	111.35	112.55	113.75	113.22	111.07	110.93	107.03
101.01	101.42	101.28	100.67	100.94	100.37	102.44	101.73	103.36	99.751	98.741	101.51	101.68	103.05	102.45	100.09	99.724	99.361	98.866	101.7	103.5	101.37	99.671	102.4	101.59	99.196	103.66	99.67	100.82	103.33	100.29	102.45	102.31	102.01	99.636	100.57	100.55	98.695	101.39	98.101	99.245	99.953	100.99	100.55	100.13	102.78	101.45	100.72	101.86	101.96
110.6	113	110.35	112.96	110.71	112.04	109.5	110.79	111.78	109.74	113.08	111.14	112.57	112.87	111.42	110.15	111	112.99	111.5	110.99	110.9	113.31	112.46	108.39	109.59	111.64	108.89	112.05	112.71	111.01	113.7	111.42	109	112.14	112.31	109.95	112.43	110.86	112.2	111.75	112.49	111.74	112.06	110.44	112.81	111.12	110.88	111.24	111.58	111.4
103.89	107.2	104.63	106.43	106.25	105.47	105.06	107.82	107.16	105.69	108.06	104.63	105.36	105.8	107.73	104.99	104.78	106.32	106.55	105.78	105.84	106.39	105.97	103.91	105.18	107.81	104.85	102.85	105.79	106.97	104.19	108.97	105.42	105.78	104.13	105.86	106.87	107.37	103.62	104.93	101.47	105.92	105.76	104.08	106.88	105.3	107.03	103.2	105.18	107.47
106.83	106.69	108.39	105.76	105.21	105.35	102.44	105.86	105.49	104.91	104.82	106.45	106.3	105.49	104.84	105.82	105.86	106.85	106.87	102.73	105.88	106.25	104.4	105.54	103.42	105.5	105.65	106.31	104.44	104.33	105.84	105.25	105.64	103.93	106.61	104.61	106.38	105.14	106.91	105.25	103.29	105.65	105.15	105	106.91	104.7	105.5	105.29	105.46	103.3
106.7	105.63	107	104.94	104.34	104.48	103.49	105.4	104.48	106.54	105.44	104.69	105.38	103.44	107.23	108.29	106.14	103.94	104.73	107.47	106.09	106.24	105.7	107.37	103	105.35	107.28	105.64	106.31	105.69	104.66	106.69	105.64	105.35	106.11	105.53	106.33	105.78	106.83	107.53	103.94	106.45	107.31	104.7	104.49	105.47	104.62	108.18	104.35	104.78
105.23	105.69	106.55	106.92	104.38	104.58	105.25	105.9	106.93	106.65	104.18	106.98	106.9	105.87	104.76	106.6	106.42	103.22	105.79	105.02	105.59	103.77	105.83	108.58	105.22	104.55	104.33	103.9	106.03	107.25	107.84	105.21	104.69	103.59	106.77	106.65	103.5	104.08	105.74	107.34	106.38	105.12	105.85	104.47	105.53	107.13	107.44	102.52	105.37	104.86
111.59	110.63	111.97	110.24	112.7	112.05	112.44	113.63	114.2	111.59	111.7	112.82	110.28	112.41	113.32	111.39	114.48	110.67	109.45	109.98	112.54	112.95	109.87	110.87	111.82	108.76	114.31	111.36	109.79	111.62	112.74	113.28	112.67	111.02	111.73	112.73	111.51	112.45	111.71	113.28	111.53	110.11	112.7	113.47	112	111.12	110.61	112.47	111.71	113.67
104.49	104.04	105.32	104.17	105.83	103.52	104.22	103.4	102.74	105.96	104.92	103.99	104.32	102.49	103.59	103.18	102.47	103.35	102.65	101.47	104.99	101.38	104.77	105.93	104.49	104.59	103.9	105.18	105.45	105.41	105.43	106.18	104.55	103.55	105.17	103.08	104.5	103.88	103.96	103.93	105.38	104.74	105.24	104.12	103.88	103.92	103.73	104.04	103.91	104.53
99.47	100.08	98.827	97.879	99.745	101	99.37	99.617	99.571	99.33	100.55	101.53	101.45	98.365	98.735	100.06	98.021	100.17	101.02	101.11	99.964	101.19	98.382	97.916	98.499	100.48	100.24	101.26	100.66	100.37	100.2	100.47	99.477	100.74	98.541	101.22	100.84	99.721	99.631	99.881	97.902	99.053	100.11	100.51	99.165	102.24	99.422	100.86	98.68	99.177
112.7	109.63	112.94	111.35	111.23	112.71	112.75	112.79	109.44	112.52	108.93	114.08	109.95	112.82	111.92	114.4	112.08	110.84	111.42	110.41	114.14	111.52	111.3	110.46	111.99	111.57	111.49	111.12	110.51	114.09	114.04	109	111.49	110.94	109.13	111.64	112.21	112.52	110.42	111.56	111.63	113.54	112.75	109.56	111.84	112.36	110.32	110.06	112.67	109.73
105.38	107.12	103.59	104.53	104.22	103.84	104.9	108.01	105.74	103.66	105.27	104.69	104.93	106.47	104.67	106.54	104.51	106.41	104.61	104.85	107.83	104.05	106.51	105.79	103.03	104.95	104.12	106.88	105.9	104.49	103	105.44	105.46	106.45	105.31	107.06	103.33	105.19	106	107.66	106.08	104.18	103.63	106.83	104.99	105.16	105.79	104.69	106.14	105.34
110.9	112.77	112.4	112.58	113.44	111.68	115.14	111.62	110.89	111.66	112.44	113.46	112.7	111.59	111.31	112.09	114.04	114.2	111.17	109.84	112.08	112.74	110.93	111.66	113.84	112.17	111.26	108.48	111.55	112.04	112.32	110.38	111.55	114.13	110.97	113.22	112.22	113.32	112.53	113.58	113.07	112.25	112.17	110.63	113.38	111.97	111.9	110.72	111.05	110.83
99.472	101.65	101.28	100.66	99.684	99.382	99.85	99.896	102.15	101.12	98.757	99.435	101.57	101.75	102.45	101.64	99.988	100.71	100.4	100.58	98.808	101.33	100.31	101.83	101.96	101.53	100.8	98.987	101.18	101.26	100.39	99.387	98.016	101.06	102.43	99.846	99.376	101.14	100.41	101.33	101.47	102.74	101.7	101.12	101.49	100.52	101.04	101.91	100.09	99.535
102.37	103.16	105.28	106.25	104.52	105.46	107.04	105.45	105.83	107.01	105.89	103.32	104.62	105.78	105.41	104.84	105	104.54	106.11	104.91	104.49	105.14	106.37	103.83	104.6	106.95	105.68	105.53	104.74	106.94	106.35	103.94	106.57	104.22	105.06	104.49	104.37	105.71	103.7	104.51	105.78	104.05	103.05	105.77	103.99	105.38	105.63	102.54	106.47	104.68
110.85	112.14	110.12	110.52	110.52	112.21	111.17	111.61	113.01	112.58	109.29	111.6	113.57	110.35	110.14	109.8	112.83	110.53	112.36	110.15	111.05	111.92	113.8	110.78	110.82	110.89	109.38	110.47	111.32	111.06	109.78	113.55	115.14	111.01	110.81	114.06	112.59	111.41	113.31	110.98	110.12	109.74	110.72	112.04	110.5	111.2	112.12	110.68	112.97	112.41
98.565	97.956	101.22	99.89	99.235	99.112	100.13	100.25	101.09	103	101.75	100.27	100.1	99.61	100.15	99.424	100.06	99.86	99.72	99.101	99.945	99.799	98.517	99.794	100.65	99.98	98.889	99.278	99.569	101.53	100.01	100.89	99.842	102.24	99.729	99.856	100.04	99.823	100.57	97.122	100.93	96.771	102.68	98.576	99.962	101.32	98.756	101.2	101.25	99.685
105.61	106.43	105.85	105.48	106.95	108.43	106.58	106.6	106.29	105.42	105.32	106.49	106.75	105.05	105.51	104.91	107.54	105.43	104.34	105.55	105.24	106.62	106.03	106.97	107.48	105.53	105.21	106.2	107.46	103.86	108.27	106.08	105.25	105.61	106.28	103.52	105.85	106.56	106.93	104.94	104.65	105.66	104.55	106.04	106.95	106.42	104.42	104.99	105.83	105
106.2	104.6	104.57	107.63	103.82	108.4	108.31	104.6	106.94	106.96	106.04	109.55	106.56	105.55	104.15	105.7	106.9	106.22	105.73	106.69	105.23	105.14	106.59	107.21	105.93	105.81	107.21	106.45	105.63	104.18	107.1	107.07	105.73	107.84	104.61	105.02	105.36	106.06	107.81	104.43	105.71	106.21	106.2	106.05	107.91	106.56	104.97	105.39	105.35	105.41
105.61	106.08	104.51	103.93	107.29	106.44	105.63	108.04	108.68	105.15	107.25	105.21	107.49	107.88	106.85	106.64	105.95	105.35	104.97	107.77	105.71	105.51	105.44	105.31	104.28	104.18	108.06	107.17	104.72	107.38	104.81	106.81	107.01	106.33	106.97	105.54	105.34	109.28	105.22	107.69	105.65	107.33	106.72	106.56	106.27	104.17	104.34	109.14	103.81	107.74
108.65	106.48	107.47	104.08	109.33	106.23	107.82	108.39	107.07	105.59	106.19	107.49	108.87	107.09	103.83	107.53	106.67	107.07	104.37	105.91	109.52	106.63	104.24	106.56	105.97	108.59	108.35	106.32	108.32	105.44	106.14	107.32	108.32	105.44	105.38	104.77	106.76	106.23	109.61	105.8	107.09	107.52	107.91	108.97	105.95	108.83	108.2	106.29	107.39	106.71
104.56	103.13	103.94	105.67	105.76	105.89	105.59	104.17	105.35	105.48	104.85	104.5	102.37	107.01	105.06	106.05	104	106.03	106.44	102.12	106.03	105.93	104.87	106.32	104.45	104.98	103.69	104.65	105.01	106.22	104.99	105.85	103.68	104.86	103.5	104.09	102.74	106.6	103.63	105.72	102.66	104.68	103.61	103.69	105.54	106.24	104.02	108.49	108.18	104.96
107.2	107.35	106.35	107.73	106.34	106.28	107.44	109.79	107.56	103.48	108.03	106.61	105.72	107.41	107.9	105.83	106.38	107.88	107.19	108.18	107.29	105.85	108.28	105.25	107.66	109.76	104.77	108.04	104.87	106.41	106.06	103.8	106.51	106.04	105.17	106.04	105.42	105.33	106.78	106.49	109.41	106.93	107.9	105.68	105.66	105.63	105.43	106.71	106.65	105.91
104.91	105.35	107.88	105.61	106.25	104.65	105.48	106.26	104.65	106.34	105.4	104.26	104.85	106.95	103.3	104.11	104.66	103.97	105.51	105.22	105	105.92	105.64	103.48	103.32	104.42	104.83	104.99	103.18	105.2	103.88	103.6	104.92	103.08	107.84	105.72	103.31	106.23	105.45	102.98	103.94	104.27	103.07	106.31	107.91	106.19	105.66	107.08	102.75	103.51
100.95	101.92	99.483	101.6	100.77	101.23	100.2	102.66	100.8	100.95	100.32	99.674	100.78	102.51	101.7	102.75	100.2	100.47	101.45	101.47	100.2	99.633	102.09	99.616	98.98	98.925	98.187	100.11	97.853	101.08	99.945	99.661	101.05	100.41	101.5	99.499	100.25	99.711	101.8	101.83	100.11	99.774	99.51	99.162	98.341	100.46	101.08	99.836	101.33	101.85
107.05	105.99	106.66	105.79	105.51	106.37	106.93	107.87	107.87	109.63	107.92	105.8	106.83	107.76	106.04	106.64	107.64	104.16	109.03	105.96	107.55	106.86	105.09	108.68	107.31	108.69	106.01	106.39	105.69	107.98	104.82	108.14	105.93	106.92	105.64	109.19	107.27	106.07	107.06	106.44	106.76	107.49	107.06	106.45	107.74	106.38	108.39	107.89	105.96	108.4
105.83	107	104.83	105.29	106.6	105.01	103.54	104.63	107.27	106.77	104.88	105.5	103.45	107.52	104.8	105.24	104.56	106.65	106.01	103.27	103.59	106.82	106.88	106.13	104.98	106.17	102.03	103.87	102.82	105.83	106.05	106.03	106.11	104.75	107.48	106.67	105.9	106.92	106.82	105.03	105.67	105.86	105.6	106.07	104.47	105.21	105.63	105.96	108	107.78
112.83	112.07	111.27	110.1	109.51	112.72	112.52	111.49	110.47	110.98	112.24	110.22	111.19	112.83	110.39	111.15	111.92	111.58	112.33	111.79	112.53	113.57	112.81	110.5	112.17	113.51	112.86	110.95	113.02	112.06	112.91	109.48	112	114	112.13	111.53	113.38	113.58	113.34	114.51	110.91	113	113.21	113.7	112.37	112.45	110.08	112.68	110.64	112.47
104.48	106.39	105.22	106.23	106.11	105.1	105.24	104.18	104.27	104.34	105.42	106.73	105.46	103.29	103.73	107.2	107.14	107.05	104.49	104.05	106.15	106.31	104.73	105.18	104.88	103.66	105.16	104.3	105.04	104.72	103.12	107.02	106.42	105	107.34	108.5	104.07	104.55	105	104.12	105.62	103.3	106.19	104.01	106.27	106.66	104.68	106.71	106.71	104.64
101	102.18	100.66	100.5	97.956	100.57	100.1	98.465	101.54	100.75	98.961	98.769	100.6	98.715	101.1	99.703	99.439	98.124	98.542	99.898	99.81	98.621	97.93	100.86	98.936	98.18	97.692	100.33	97.692	97.553	97.749	98.106	100.13	101.43	97.537	97.386	101.13	97.595	98.357	101.81	100.73	98.143	102.47	100.95	100.19	98.106	100.53	100.08	100.52	101.37
109.56	109.4	108.75	109.27	108.69	110.28	110.63	110.21	108.36	109.02	109.23	108.87	110.01	110.65	107.54	111.73	109.08	111.68	107.91	110.19	110.77	109.82	111.36	106.72	107.36	110.98	110.89	110.36	108.87	108.08	107.75	108.88	110.26	111.62	108.18	108.14	108.87	111.21	110.72	110.65	107.79	107.04	108.61	110.63	108.23	109.45	110.42	109.97	109.36	110.1
110.58	112.07	111.76	111.57	111.43	111.9	111.49	111.8	112.14	112.03	111.78	109.73	109.14	113.39	110.03	111.78	110.89	112.37	111.67	110.61	112.46	112.48	114.13	111.75	111.44	112.08	110.73	109.85	112.98	111.95	110.06	108.53	113.17	110.05	110.73	112.77	113.4	109.58	112.71	112.47	111.32	110.11	110.97	110.86	111.35	110.59	110.52	108.49	112.87	112.72
110.82	112.37	111.93	111.44	112.25	110.21	112.66	110.38	110.43	113.7	108.78	110.06	111.16	111.13	110.44	109.33	110.7	113.05	111.96	109.85	112.71	111.44	110.47	110.77	112.74	111.86	109.11	109.11	110.24	114.44	111.55	110.83	112.59	110.27	110.38	109.91	112.34	110.07	112.61	112.64	113.63	112.69	111.94	109.21	109.49	111.13	109.28	110.01	111.53	109.05
99.24	101.21	101.84	100.13	98.937	101.98	100.26	101.76	101.29	99.854	99.999	100.99	99.389	99.629	100.74	100.97	99.169	101.86	101.13	100.01	102.34	99.451	101.43	100.75	101.44	98.581	100.26	101.62	99.862	99.659	101.28	102.34	100.36	99.784	100.08	99.577	101.68	102.13	102.74	100.18	101.1	103.18	100.4	99.141	100.55	103.78	100.04	102.62	101.16	101.4
111.2	114.43	111.27	111.65	112.72	114.78	111	111.12	112.42	111.57	111.93	111.53	113.07	113.52	111	111.97	111.21	112.36	112.44	112.58	111.4	112.4	111.77	111.1	112.33	111.67	110.75	115.63	110.19	114.89	110.98	110.54	113.1	111.36	110.06	111.49	110.24	112.06	109.98	111.47	109.58	111.95	112.39	111.33	114.59	112.43	112.83	110.87	112.55	109.47
106.63	105.46	107.97	108.13	107.9	105.24	106.42	105.21	108.51	107.72	105.69	107.07	105.69	106.27	106.8	106.43	104.58	105.57	108.46	106.67	106.32	104.45	107.34	107.62	104.45	106.09	103.29	107.75	108.47	108.05	105.72	109.7	105.92	107	104.57	106.75	105.41	105.67	103.34	104.7	104.79	106.71	104.48	109.12	106.39	107.51	106.32	105.12	105.46	106.79
102.51	98.844	100.81	98.973	101.52	100.33	100.8	100.04	101.46	100.16	100.13	100.96	100.23	101.55	99.481	102.41	100.11	98.902	101.29	101.2	102.97	101.89	103.06	101.11	100.54	98.883	100.77	99.641	99.672	101	99.867	101.75	100.35	102.17	103.07	102.53	99.779	102.1	100.78	100.25	101.13	101.13	100.3	100.43	100.76	102.8	101.69	98.676	100.64	102.8
104.69	106.15	106.53	105.4	106.79	107.53	106.07	104.38	105.84	104.21	105.1	105.91	106.37	106.41	105.38	105.12	103.84	105.16	106.49	105.72	106.49	105.71	104.92	103.37	105.46	105.84	107.99	106.24	105.78	106.9	104.18	107.04	105.2	108.04	106.86	105.46	104.09	106.19	105.25	105.15	106.31	105.55	106.04	104.12	104.18	106.05	105.87	104.84	105.25	104.96
112.84	110.21	110.76	110.56	111.71	112.5	112.52	111.47	113.45	110	111.71	112.04	113.35	113.01	109.83	111.93	112.52	109.58	112.37	111.97	110.94	110.06	110.01	111.72	110.44	110.77	112.28	111.21	113.24	112.24	111.04	110.94	110.17	111.57	111.98	112.98	113.08	111.28	107.59	109.32	110.58	109.32	111.35	112.67	109.22	110.1	110.86	113.04	111.34	110.78
100.8	102.91	103.09	102	101.8	101.93	101.44	99.833	99.858	100.88	101.89	100.03	100.33	103.7	99.483	102.22	103.15	100.01	100.08	100.69	102.9	101.45	100.92	101.19	100.44	101.8	101.98	100.51	101.9	101.76	104.58	102.37	99.766	101.29	101.29	100.51	100.59	101.19	100.51	101.09	102.57	100.75	101.77	100.21	101.92	100.32	99.812	102.2	101.51	98.788
109.26	109.6	108.27	111.57	110	110.07	109.32	109.19	108.87	109.84	108.97	107.72	110.11	109.2	110.09	109.69	109.31	111.95	109.24	106.95	109.98	110.76	109.12	108.32	110.57	109.96	110.3	108.53	110.36	109.84	108.29	108.57	109.1	109.78	109.5	109.07	110.09	109.13	111.43	109.4	109.5	109.26	109.45	109.74	110.68	109.28	109.82	108.95	109.7	108.4
100.6	97.79	100.94	100.39	100.26	98.679	100.94	100.63	98.979	99.87	100.4	99.337	98.652	96.848	98.106	99.106	100.48	101.8	99.028	101.97	100.56	101.55	100.77	99.505	101.35	97.154	101.79	102.58	101.33	98.792	99.186	99.832	100.91	101.22	98.004	99.837	101.69	100.57	100.74	100.58	103.55	101.47	97.52	100.35	100.4	99.477	98.986	101.28	98.837	100.7
111.69	110	109.8	109.6	109.56	109.71	109.56	107.73	110.82	110.03	109.43	108.75	109.24	108.3	109.27	108.61	111.72	108.03	112.24	107.87	109.19	109.87	109.4	109.67	109.13	110.83	108.59	110.18	110.48	107.78	110.84	109.65	108.58	109.89	109.46	109.74	108.24	108.1	108.72	109.23	110.73	110.99	108.74	109.77	110.34	111.25	111.27	110.13	108.07	111.17
112.35	113	112.75	111.92	111.65	112.88	112.19	114.02	111.59	114.21	112.66	114.05	112.91	111.91	114.75	114.55	112.89	113.26	114.73	111.89	114.34	113.94	112.53	111.68	113.87	112.08	114.71	114.52	112.3	114.38	112.68	112.22	112.75	112.14	110.88	112.8	111.43	111.33	112.85	113.89	113.44	111.53	114.67	111.04	111.71	112.95	113.35	112.87	115.17	111.75
106.93	106.81	107.46	105.09	104.65	105.24	107.59	105.71	103.84	106.74	107.13	105.52	105.27	105.92	105.16	108.23	106.07	104.76	105.25	104.7	107.58	105.66	106.35	105.29	104.62	105.92	108.44	106.39	105.53	107.18	107.65	103.36	104.18	106.91	105.42	104.93	104.36	103.26	104.98	106.72	106.67	106.05	105.52	103.27	103.84	104.25	104.94	103.9	104.81	105.15
106.1	106.92	106.1	106.21	105.73	103.76	103.83	106.48	104.88	106.84	107.04	104.3	106.59	105.45	105.84	106.66	104.59	104.76	105.52	105.42	106.34	105.61	106.57	105.06	104.23	104.6	105.93	104.16	104.31	106.17	105.49	104.84	105.58	106.13	106.12	105.74	108.82	106.47	103.98	106.47	106.86	104.84	103.94	102.98	105.35	108.11	103.75	106.02	106.64	107.96
100.31	100.23	100.82	104.98	101.49	99.49	101.48	102.34	99.526	100.12	102.59	101.57	100.98	100.66	101.38	100.67	101.88	99.568	100.08	101.26	99.866	99.775	99.476	99.344	100.87	102.1	98.663	101.33	99.397	99.933	100.4	100.24	99.324	101.66	101.25	101.49	101.06	101.63	100.58	101.52	100.19	101.27	103.25	102.47	101.15	101.29	102.72	101.41	100.23	100.2
105.08	108.73	106.15	105.73	107.09	105.24	104.84	105.38	105.23	105.15	104.22	105.67	107.1	105.95	107.16	106.93	105.42	105.03	103.12	105.66	107.36	106.98	103.08	106.73	103.38	104.68	106.29	105.8	104.43	106.81	105.43	107.94	106.85	106.49	104.09	108.35	105.12	106.32	106.1	106.18	106.22	106.56	104.89	107.01	106.88	106.56	105.78	105.03	104.08	103.74
102.99	107.76	106.03	104.82	106.66	105.92	104.43	105.9	104.37	103.22	108.12	106.2	104.52	106.71	106.32	106.78	103.89	107.89	107.31	105.42	106.69	102.64	106.21	105.89	107.96	104.19	107.7	105.1	105.93	105.6	107	103.18	105.93	104.65	106.93	104.72	106.03	106.3	105.1	105.91	105.86	106.53	106.1	105.02	105.01	104.68	104.87	106.44	105.25	107.52
104.45	107.05	104.5	104.76	104.48	106.19	104.73	105.58	107.3	106.27	105.75	104.75	105.33	103.14	103.89	105.24	107.4	104.04	105.82	105.59	103.17	107.22	105.47	104.35	104.39	106.33	106.05	104.94	106.28	106.43	104.6	103.07	104.89	104.48	106.18	105.25	105.73	104.5	105.99	106.94	103.3	105.84	104.75	108.8	104.07	108.06	104.94	104.3	104.28	104.9
105.25	104.76	107.13	103.4	106.2	104.19	108.41	106.63	103.16	105.41	106.73	105.61	104.04	108.08	106.67	105.24	106.94	105.35	105.43	104.8	106.07	104.53	105.18	103.92	104.77	105.78	104.87	106.05	103.5	104.16	105.18	104.96	104.07	105.54	105.73	103.89	104.62	104.06	101.77	103.89	105.74	105.59	104.58	106.01	106.32	103.88	109.19	102.92	106.81	105.69
108.55	110.57	112.56	109.85	109.86	109.99	110.9	111.2	109.72	109.83	109.54	110.18	108.87	111.23	110.71	110.75	110.92	109.49	109.65	109.71	109.13	108.02	109.64	108.42	108.04	110.37	110.42	112.69	111.16	110.59	109.76	111.77	110.82	109.28	112.4	110.58	109.79	109.61	108.07	107.91	110.35	110.62	110.96	110.39	111.71	111.56	111.51	109.93	111.94	110.48
112.69	109.56	109.82	109.08	111.7	108.94	110.82	108.17	110.11	109.07	111.9	110.35	109.54	108.97	108.25	110.74	108.5	109.57	109.77	111.13	109.57	108.13	111.13	108.45	106.31	108.13	111.71	110.33	109.05	109.22	109.8	111.06	111.31	110.43	107.43	109.78	110.05	111.64	108.68	108.93	109.51	109.53	109.92	109.86	111.1	108.85	109.77	109.91	111.33	108.99
107.84	108.62	105.52	105.01	106.71	103.6	107.37	107.58	105.05	107.79	105.48	106.6	108.11	105.3	104.9	106.37	107.08	106.29	106.63	107.43	104.57	106.77	103.95	107.83	106.86	105.9	107.19	106.08	105.52	105.52	106.5	107.73	107.67	106.38	107.31	104.61	108.17	107.46	106.7	107.56	106.15	107.25	106.71	106.02	106.61	107.93	105.55	107.25	107.99	107.57
98.819	99.562	101.81	99.233	99.011	100.03	99.621	98.237	99.836	101.76	99.767	100.81	99.687	99.765	96.318	99.655	99.583	100.48	99.996	96.673	102.13	99.477	100.41	100.21	100.84	100.62	101.23	99.321	97.924	99.343	98.862	99.543	99.204	101.28	99.232	99.115	101.63	102.15	100.1	99.491	100.57	99.007	101.12	100.2	100.03	99.7	102.08	101.44	100.01	98.785
107.05	106.3	106.2	107.79	107.7	106.44	105.49	109.98	107.66	108.48	106.74	106.51	106.46	108.29	108.01	107.24	107.9	108.13	106.31	108.8	106.61	108.93	107.85	107.82	107.44	105.02	108.34	105.58	109.1	107.43	107.44	107.49	106.08	107.66	107.58	107.73	107.68	108.06	107.1	107.66	106.18	107.91	110.2	106.88	111.23	108.54	106.9	108.61	108.12	107.07
106.4	106.19	106.69	107	105.71	104.38	104.94	103.37	105	106.7	106	104.21	106.5	104.97	103.92	106.78	107.14	105.24	103.83	105.95	106.95	104.32	105.95	106.06	104.4	107.78	105.11	105.12	104.46	106.66	105.35	104.42	106.58	106.45	107.75	104.41	103.82	106.12	105.77	105.56	102.75	106.78	106.33	106.18	105.48	104.09	105.77	104.13	105.93	107.07
103.4	105.62	105.79	106.87	105.3	104.32	105.12	105.87	102.36	105.09	104.25	104.35	103.4	106.29	104.92	104.76	103.29	106.3	105.12	107.17	105.25	107.49	102.53	105.23	105.65	105.45	106.25	106.01	103.43	105.04	105.12	107.42	105.76	107.11	102.99	107.08	105.83	106.59	105.02	105.91	106.56	106.41	106.33	105.09	106.25	106.34	105.49	106	105.69	105.09
106.95	107.93	107.08	108.44	108.11	107.21	107.89	108.09	108.61	107.49	106.53	104.57	105.82	107.6	104.48	105.61	105.73	108.35	107.96	105.6	106.49	106.91	106.14	105.19	105.67	105.87	105.61	107.96	102.73	105.35	105.9	106.8	105.88	105.77	106.93	106.12	105.89	107.92	106.26	107.88	107.91	105.03	107.45	105.87	106.72	106.8	105.47	107	107.19	105.3
106.81	105.14	102.4	106.22	107.27	109.9	104.44	106.46	105.03	107.68	108.64	107.13	104.17	105.97	105.66	106.05	106.23	105.59	107.1	105.18	105.75	105.67	106.97	109.76	106.83	106.96	108.07	107.45	102.12	106.54	103.51	107.09	105.08	106.74	107.81	105.18	108.37	105.98	105.75	107.86	103.86	106.05	105.65	104.37	107.7	106.65	105.76	107.93	108.23	106.76
115.37	119.71	118.42	119.07	119.99	115.5	119.39	118.26	117.94	117.55	118.48	115.27	117.47	118.16	117.94	115.82	119.18	119.09	118.15	118.08	118.61	116.28	120.3	118.48	114.5	119.06	117.98	117.04	117.45	117.69	115.66	117.81	119.62	117.2	119.13	118.88	119.4	116.85	117.84	117.06	116.87	116.01	119.3	118.63	117.95	115.25	117.26	119.99	117.51	118.77
105.59	103.96	105.89	104.13	106.45	106.19	107.3	105.19	105.03	104.12	103.71	106.9	104.19	103.82	107.76	104.73	105.59	103.68	106.39	106.52	104.95	106.77	106.78	105.28	105.75	106.6	106.33	103.96	107.23	104.36	104.87	108.35	106.17	107.52	106.27	105.24	103.79	106.73	105.47	101.21	106.39	105.55	106.28	103.11	107.24	106.91	106.19	105.51	107.39	105.55
104.76	106.5	104.01	106.38	106.29	106.19	105.78	106.55	104.51	106.92	108.19	106.71	103.48	107.43	105.4	106.91	106.31	109.41	104.95	107.85	105.44	105.12	103.56	105.73	104.98	105.64	106.86	106.19	107.66	106.03	103.4	104.94	103.91	105.42	105.34	108.04	105.83	106.9	105.99	106.19	104.93	104.97	103.54	105.25	106.83	104.83	105.77	104.6	105.43	106.73
105.86	106.4	105.67	105.29	103.62	105.57	107.6	104.19	107.81	106.31	106.34	105.44	105.41	105.66	105.23	104.94	108.9	106.88	106.34	106.94	105.16	108.23	106.89	108.31	105.49	106.83	105.57	105.29	108.73	105.25	107.31	104.87	105.43	106.12	105.64	105.72	104.78	108.01	105.68	106.77	104.13	108.43	102.22	106.48	104.89	104.91	106.78	107.03	105.8	105.56
109.87	111.04	112.08	108.8	111.38	109.88	111.22	110.58	110.98	111.53	108	109.12	112.27	111.83	109.69	111.57	110.2	109.2	111.75	109.57	110.64	108.01	109.82	111.08	109.24	109.24	108.46	108.09	110.58	109.31	109.92	108.05	111.94	108.33	111.09	109.25	107.83	108.99	111.48	109.74	110.33	106.71	109.12	109.32	110.41	110.86	109.03	111.1	109.76	110.57
112.96	111.53	111.22	112.01	112.5	112.57	111.77	110.59	108.26	112.83	113.32	111.16	114.06	111.15	113.1	112.4	112.84	110.87	112	112.2	109.56	111.83	110.75	109.09	110.25	109.01	112.75	112.42	113.01	110.88	113.17	113.89	111.46	113.25	113.5	112.31	111.59	112.97	111.64	111.78	112.39	114.78	110.26	111.58	112.76	113.19	111.45	113.77	112.03	111.55
104.95	105.49	105.05	107.17	105.72	104.82	106.02	108.57	106.95	106.62	105.77	105.94	104.92	106.6	106	107.79	104.62	104.03	103.95	104.33	108.59	109.1	103.27	108.19	106.86	104.93	106.23	106.78	103.82	106.84	106.45	104.79	106.39	104.77	105.56	106.48	105.2	104.34	104.82	105.76	104.9	106.77	105.23	104.65	104.3	106.74	108.39	104.33	106.64	106.08
105.17	105.8	107.68	103.83	105.12	108.45	108.74	106.12	105.3	104.65	105.58	104.12	106.8	103.33	104.27	104.72	104.27	106.92	104.8	105.64	107.35	107.92	104.28	105.29	105.76	107.14	105.46	105.85	105.64	107.74	103.26	107.81	106.31	107.53	105.59	107.44	107.9	106.38	106.06	103.66	103.45	107.58	105.14	105.82	105.21	103.63	105.97	105.13	105.55	104.11
104.61	105.69	106.53	106.13	105.85	104.55	107.93	107.28	105.77	107.77	104.78	105.42	107.37	106.35	105.32	103.95	105.65	105.34	107.92	104.83	104.04	105.68	104.2	105.1	104.56	105.77	106.54	106.78	107.79	105.16	104.69	107.08	107.16	104.6	104.51	102.98	106.29	105.41	105.21	103.73	106.59	104.22	105.89	103.54	105.4	106.7	105.69	106.26	106.28	105.41
106.37	105	104.93	105.07	106.12	108.33	105.85	104.67	107.04	106.65	103.44	105.65	107.93	105.86	104.41	108.06	105.16	103.72	104.5	107.64	104.86	107.72	106.04	106.05	104.05	106.58	105.62	106.1	106.38	104.01	106.1	108.55	104.28	105.21	104.98	106.69	105.2	105.29	106.35	105.22	106.35	105.6	106.02	105.6	104.95	104.84	105.91	104.87	104.71	106.5
113.5	111.72	113.18	113.21	111.69	112.48	111.35	112.04	111.57	111.47	110.31	114.13	113.57	108.26	113.44	114.05	111.91	110.91	112.24	112.78	111.19	111.82	112.91	111.69	111.7	112.79	111.54	113.87	113.65	111.12	112.42	111.2	114.53	110.81	112.48	112.42	111.38	112.55	113.18	114.53	112.51	112.27	111.61	111.16	113.91	111.57	113.22	110.25	111.89	112.36
106.74	108.6	105.21	104.13	106.76	106.21	104.86	105.42	107.14	105.3	105.61	108.18	105.53	105.46	105.19	104.09	107.78	106.45	105.78	107.52	103.49	107.03	105.04	107.71	108.22	105.58	104.33	106.34	105.98	103.92	105.89	107.4	107.08	104.39	107.74	107.43	104.21	107.07	104.78	106.64	105.58	107.6	107.69	106.33	107.05	104.98	105.35	104.85	104.4	105.88
105.86	107.68	106.11	103.12	105.36	105.01	103.54	105.02	107.06	106.64	103.44	106.53	106.43	106.37	106.75	104.02	106.17	102.55	105.03	103.06	104.39	106.39	105.54	106.95	106.26	103.08	105.29	106.32	103.71	104.01	104.28	105.43	104.04	105.48	106.91	103.67	104.53	102.52	102.73	105.18	104.48	105.52	104.7	105.83	106.1	106.24	107.37	106.66	102.47	106.36
100.62	99.847	100.38	99.747	99.996	101.6	99.847	101.55	102.51	99.594	100.83	102.71	100.45	101.34	101.79	98.925	99.864	100.24	99.728	101.02	99.5	100.81	102.47	101.36	100.76	102.62	100.18	99.706	100.46	100.32	101.36	101.74	98.054	100.32	100.33	103.71	101.88	98.926	99.711	100.55	101.76	101.59	102.13	101.59	100.41	98.759	99.495	101.04	101.59	104.35
106.04	106.72	104.08	106.63	105.57	105.31	104.86	105.79	106.49	104.76	105.98	108.49	107.67	105.96	105.5	106.35	106.06	104.56	107.82	106.1	104.98	106.23	105.81	108.53	105.33	104.24	104.68	107.58	107.31	106.35	105.5	107.62	104.31	106.52	105.5	107.72	106.88	105.62	106.2	104.47	106.23	107.4	107.05	107.11	105.08	105.55	107.48	107.49	105.17	105.1
104.96	107.71	107.62	105.85	105.18	106.63	105.08	105.77	107.76	108.78	105.45	105.79	105.79	108.22	107.35	106.88	105.81	107.06	107.07	105.57	106.37	106.52	108.75	105.01	107.18	110.41	105.13	107.4	107.6	108.02	109.73	106.96	109.28	107.55	106.43	108.82	104.64	105.61	106.94	108.18	106.67	106.2	108.32	105.93	106.16	107.11	107.8	105.68	105.4	108.44
103.86	102.94	102.78	106.24	102.68	104.95	104	104.43	102.9	103.99	103.69	104.6	106.04	104.48	105.91	102.88	104.27	104.24	105.78	104.1	103.74	104.36	104.23	103.3	105.11	104.09	101.92	102.37	105.67	103.85	106.34	104.55	103.15	104.28	103.78	102.46	103.52	105.25	102.06	103.92	103.02	103.42	105.19	105.53	103.61	107.18	102.74	105.37	104.68	102.85
104.78	105.69	103.38	104.56	104.91	103.86	104.29	104.17	105.6	106.1	104.86	103.68	103.97	102.96	103.39	106.06	104.58	105.46	105.54	104.97	106.11	103.2	103.64	103.74	105.33	101.82	106.08	104.11	103.17	103.06	103.57	105.62	104.09	103.47	103.53	104.07	104.95	105.19	104.7	104.09	104.17	102.44	104.38	103.83	102.77	104.57	103.86	105.23	105.11	104.76
112.76	111.78	112.28	113.12	113.58	114.53	111.66	111.6	110.26	114.3	113.24	113.25	111.7	111.97	112.3	114.38	110.82	113.22	114.09	110.49	111.39	110.94	110.28	110.68	111.25	110.62	112.77	112.52	113.82	112.59	112.95	114	111.25	109.2	113.29	112.17	109.89	111.75	111.83	112.5	113	111.39	112.35	112	112.15	113.14	111.52	110.94	112.61	109.94
110.05	112.97	111.86	111.5	111.87	111.75	111.99	109.56	113	109.33	112.08	110.13	111.16	112.59	108.99	110.88	113.99	113.5	113.05	114.45	112.32	112.03	111.31	113.1	110.82	111.9	113.75	113.43	110.93	110.98	112.68	110.08	111.2	114.16	111.12	111.14	112.33	110.87	112.28	112.51	112.32	109.51	112.44	111.55	111.98	112.53	111.18	113.9	112.15	112.17
113.56	111.63	114.1	109.99	111.23	112.94	112.37	112.56	112.01	112.41	113.22	110.63	112.87	109.57	112.64	113.11	113.08	112.07	113.49	114.46	111.48	111.06	111.65	112.35	110.9	112.33	115.89	113.17	107.77	112.67	111.23	112.38	112.16	111.8	112.44	113.3	112.59	109.77	112.21	110.25	110.28	112.31	113.21	110.28	111.88	110.7	112.76	112.4	110.04	113.37
98.594	100.18	98.445	100.26	102.01	99.862	100.37	99.002	101.26	101.24	99.759	100.85	100.37	100.37	102.98	100.53	98.791	99.228	99.37	101.45	101.8	100.36	100.7	96.92	99.111	102.48	102.09	101.42	98.639	98.11	100.74	99.782	100.12	99.077	98.664	99.115	102.38	100.4	99.619	103.09	98.51	99.341	99.937	98.441	101.83	98.334	98.798	101.64	99.974	99.64
106.89	102.88	106.9	104.18	104.09	105.11	104.43	104.27	103.18	104.74	104.59	103.6	102.95	105.33	103.97	102.47	104.8	106.26	104.9	105.42	103.87	103.51	105.18	104.39	101.74	103.5	103.48	103.34	104.63	102.58	106.51	104.89	102.7	104.34	105.35	103.78	101.15	104.25	102.34	104.71	106.16	105.71	105.16	104.16	104.86	105.09	104.86	105.45	105.49	103.46
109.37	106.98	105.61	105.77	105.68	108.3	106.68	105.55	106.81	104.67	108.53	108.82	106.23	106.56	109.92	106.14	108.27	108.48	108.88	108.83	108.01	105.12	104.96	106.93	105.79	106.87	108.35	105.63	105.57	107.4	105.7	107.26	108.75	105.53	104.29	104.92	107.04	107.68	108.57	107.42	107.52	108.94	107.8	107.08	108.53	105.78	108.62	109.74	105.87	107.29
100.11	102.67	100.14	101.15	100.08	100.28	100.63	99.611	101.35	99.88	98.78	100.22	100.16	98.285	97.208	100.41	100.55	101.42	102.32	99.479	102.08	97.075	100.28	102.28	99.174	98.143	100.2	98.722	98.39	100.44	103.34	99.409	102.55	101.38	99.747	100.06	100.31	100.86	100.7	101.14	101.14	101.69	99.207	99.704	101.09	99.516	100.43	98.737	99.883	101.88
112.55	114.43	110.66	113.88	113.44	113.61	113.45	111.51	111.73	112.87	110.06	110.78	113.7	109.98	111.3	110.61	112.12	110.65	113.19	112.18	110.81	111.88	111.19	111.45	111.84	113.42	112.56	112.59	113.66	112.62	112.67	111.52	113.8	111.61	113.5	112.32	110.89	112.28	111.43	112.13	111.91	110.48	111.37	111.21	110.12	112.77	110.48	110.98	111.45	111.42
104.63	106.51	105.55	105.08	105.59	107.4	106.28	103.44	106.56	106.81	102.82	106.39	106.91	107.87	107.62	107.76	105.64	103.5	103.81	104.02	106.43	104.34	106.4	107.43	105.96	107.99	108.03	106.6	105.2	106.82	106	106.53	103.41	107.63	107.19	105.08	106.71	106.42	105.46	106.43	106.9	106.22	105.72	104.2	106.93	106.72	106.96	106.77	104.56	105.27
108.1	107.4	106.65	108.1	106.84	107.18	105.78	104.12	105.51	105.18	106.34	108.2	106.62	107.73	108.15	104.99	106.81	103.88	105.65	106.5	107.04	105.89	106.46	107.94	107.72	106.53	105.39	103.93	107.46	106.79	107.62	107.58	105.04	106.62	103.07	104.99	104.51	106.04	106.45	107.84	107.27	107.74	107.73	104.36	105.71	106.93	106.78	105.2	107.46	107.2
112.11	111.12	110.46	110.22	112.57	109.44	111.23	109.03	111.39	111.88	108.63	111.66	113.76	110.38	111.68	110.66	110.54	111.49	111.76	112.72	111.94	109.53	111.32	111.26	115.42	111.05	112.77	112.29	113.2	112.04	111.53	110.88	111.68	112.18	112.44	110.67	112.05	111.95	112.1	111.74	111.96	112.85	110.34	112.34	110.59	111.03	111.17	112.12	109.77	111.33
106.11	107.03	106.78	105.28	106.83	107.16	103.96	105.98	105.96	104.81	107.49	106.45	107.47	106.83	106.2	107.63	106.47	105.12	104.13	107.26	104.4	105.44	106.02	104.64	106.51	106.54	107.66	106.33	106.83	105.29	106.59	105.57	104.7	107.09	108.35	106.23	105.63	106.5	105.25	103.38	107.94	105.86	107.96	105.72	105.69	105.21	108.14	105.08	106.29	107.02
113.24	114.71	112.88	111.94	113.57	114.4	112.5	113.58	113.17	110.53	113.69	114.31	111.03	113.63	111.23	113.02	113.22	113.09	109.15	114.48	110.87	112.07	112.08	114.94	114.87	112.58	112.82	111.91	113.45	112.49	112.01	112.79	112.29	114.06	113.45	111.58	116.21	111.66	113	114.42	114.72	112.14	113.03	112.51	113.92	115.17	112.49	113.49	113.14	111.03
107.7	108.42	107.26	104.85	105.81	104.52	108.05	107.49	106.36	103.08	108.51	105.17	104.97	105.11	105.85	104.41	106.16	106.94	107.4	104.72	104.69	105.78	106.08	105.12	106.22	105.96	107.04	103.87	108.51	104.27	105.22	106.28	106.69	107.44	105.21	104.96	103.64	106.27	106.87	105	107.1	105.6	107.82	103.32	105.8	106.85	107.06	105.13	105.36	104.88
109.34	112.48	112.3	110.78	110.01	110.08	112.97	110.35	111.5	111.72	112.93	113.24	111.87	112.48	110.86	110.83	110.81	109.57	109.1	111.09	111.78	113.17	110.61	111.28	109.14	110.52	109.72	111.03	109.01	112.65	110.29	110.95	111.97	111.58	109.98	109.39	111.61	110.96	110.3	111.66	110.82	110.11	112.39	113.98	111.55	111.21	108.44	110.78	110	111.3
104.48	106.46	104.93	102.38	100.29	105.38	104.66	102	104.46	101.93	106.05	103.92	103.44	101.92	105.32	102.24	103.99	103.92	107.25	105.27	105.07	103.43	105.7	102.62	102.38	102.93	106.16	104.58	104	104.76	104.46	102.97	103.49	104.67	104.33	106.29	105.59	106.58	104.67	103.76	105.54	104.94	104.2	102.14	107.21	104.09	104.2	103.95	104.61	105.54
118.8	116.74	116.94	117.14	116.92	114.27	118.1	115.83	115.67	115.37	114.59	116.84	114.65	115.54	118.85	116.48	118.44	117.41	116.24	113.59	115.76	114.55	119.84	117.46	116.43	118.32	115.22	118.05	114.88	117.28	116.77	115.61	115.63	118.02	116.9	117.27	117.44	116.08	117.72	116.62	114.99	115.63	116.1	114.88	117.32	116.51	117.19	115.62	116.24	116.37
102.84	98.647	100.01	100.35	101.7	98.298	100.09	101.18	99.808	96.685	98.785	98.931	100.77	97.502	102.15	100.58	99.888	98.711	100.58	99.752	98.94	103.35	98.189	97.741	98.708	99.776	99.987	100.25	101.78	99.158	98.195	102.62	101.42	100.41	98.627	98.494	99.832	101.7	99.842	97.944	96.615	100.82	100.17	98.61	100.01	100.02	97.955	100.36	99.77	98.646
103.72	105.55	103.1	106.69	105.67	105.62	105.45	104.08	108.49	105.88	108.48	103.84	104.82	103.51	103.52	106.11	105.84	105.89	103.94	104.9	104.69	104.93	106.05	106.19	105.99	105.89	104.37	102.16	104.42	105.8	106.65	105.14	104.91	104.88	104.6	105.66	102.5	104.61	104.6	106.01	105.03	103.75	103.75	104.53	106.29	103.87	105.87	104.32	107.58	104.34
111.99	111.81	113.27	113.14	110.24	112.08	111.9	111.63	110.25	111.23	114.17	113.42	111.5	110.21	111.31	111.99	112.67	112.42	109.77	112.06	110.65	110.08	111.43	110.57	111.82	110.04	111.98	110.88	111.69	112.87	111.66	110.36	111.48	110.95	112.3	109.91	110.43	110.33	110.38	111.47	112.99	112.75	113.14	112.52	113.08	112.19	111.58	110.98	111.41	110.6
112.62	114.22	112.36	109.13	108.9	112.98	111.82	111.15	111.61	113.87	113.16	111.14	113.68	111.1	114.8	110.28	113.92	110.39	111.7	113.3	112.1	113.16	113.36	111.58	115.4	112.83	112.07	113.08	114.34	111.74	114.93	112.11	112.04	114.24	111.92	113.24	110.83	109.67	112.57	113.75	113.13	112.29	112.35	111.62	111.93	112.87	112.73	113.17	113.05	114.17
106.78	107.04	107.92	106.06	105.6	106.47	106.48	102.53	109.16	104.2	105.72	104.77	103.94	107.34	106.09	106.58	103.96	104.8	107.14	103.4	106.7	107.64	107.18	108.56	105.77	103.51	107.06	105.99	106.09	105.54	104.75	103.91	107.17	109.36	106.12	105.66	105.13	107.25	106.35	105.3	105.36	107.17	107.48	105.55	106.9	106.66	108.46	105.11	105.94	106.75
113.97	112.15	112.66	112.88	113.98	113.05	111.36	113.22	113.47	112.48	111.71	112.69	111.91	115.55	112.95	110.34	113.64	112.05	112.83	111.9	110.99	113.03	111.73	113.22	109.92	112.25	113.35	108.76	110.32	112.82	112.36	113.02	112.46	113.67	113.55	113.54	112.39	113.93	114	112.92	111.34	111.94	112.5	112.39	113.48	111.37	113.5	112.38	114.14	112.86
107.01	107.15	106.58	105.22	108.21	105.08	106.59	104.95	104.99	104.81	104.41	106.5	106.89	107.75	106.18	105.55	106.81	106.01	104.45	108.26	106.58	108.29	107.08	105.1	106.95	106.88	106.09	106.11	103.52	106.62	108.16	106.64	106.94	107.8	103.38	107.13	107.14	105.63	107.12	105	108.82	106.2	103.77	107.84	105.57	107.03	106.59	105.68	106.14	106.49
106.54	106.91	105.36	105.13	107.26	107.6	106.32	106.48	105.84	106.43	108.24	107.63	107.06	104.25	108.3	108.19	106.99	106.12	108.21	107.87	108.67	107.01	107.12	110.38	106.08	105.97	105.26	106.32	106.58	106.5	106.31	106.97	109.73	109.11	107.24	106.78	105.43	108.69	107.49	108.64	107.14	104.89	109.52	105.92	105.69	108.27	106.74	105.95	106.68	107.43
100.95	98.027	98.724	99.832	100.59	100.87	100.91	100.12	98.957	100.03	98.859	101.97	100.38	98.323	99.698	99.665	98.592	100.09	101.79	100.91	102.26	101.7	101.28	99.379	100.83	99.304	100.86	100.08	100.07	100.45	98.525	99.504	98.452	102.66	98.655	99.368	99.399	101.49	102.13	99.657	99.619	100.07	99.882	98.189	101.3	101.12	100.25	101.61	98.428	100.72
111.1	110.95	110.18	110.34	111.02	112.06	113.25	111.05	111.67	111.16	110.38	112.44	112.83	112.35	109.42	110.49	112.15	110.71	114.74	111.19	111.9	110.49	112.42	112.42	114.38	109.93	112.84	109.2	112.27	110.97	112.47	110.76	112	112.32	110.48	110.38	111.35	111.58	111.1	110.31	111.29	109.72	110.13	113.05	111.97	111.21	113.56	112.32	110.64	110.55
109.72	110.99	113.82	109.36	109.22	109.78	110.2	110.19	108.98	110.62	108.27	111.07	109.7	109.76	111.52	109.66	108.71	110.61	109.71	109.16	107.48	109.48	108.44	111.32	106.98	110.27	110.36	109.78	110.61	109.76	108.23	108.78	109.93	109.27	109.53	109.53	107.5	110.48	107.37	106.81	111.28	109.25	107.46	108.74	108.73	111.15	110.81	108.77	110.51	110.28
105.31	104.29	106.17	105.92	105.71	102.68	105.3	103.73	106.31	106.24	105.26	104.66	106.49	104.1	106.31	104.89	104.22	105.5	103.58	104.47	104.97	104.88	104.4	105.16	106.83	104.62	104.66	109.18	105.67	105.34	108.06	104.33	105.79	105.65	107.15	107.74	104.47	104.97	105.09	105.55	104.5	104.44	107.48	104.67	105.24	104.53	105.93	107.08	107.39	106.42
110.43	111.3	110.55	110.58	112.97	111.4	112.62	109.15	111.37	111.67	111.11	111.43	113.45	108.87	110.67	111.51	111.75	110.6	112.05	112.91	111.5	112.51	107.93	110.97	112.44	110.61	111.63	111.41	110.62	112.37	110.01	112.56	111.33	112.36	112.47	113.14	109.99	108.91	111.08	109.83	110.77	110.95	112.59	111.71	113.42	112.21	110.2	109.33	112.8	110.77
105.5	105.4	106.23	106.51	105.36	106.07	106.02	104.78	106.63	104.19	104.66	104.66	104.98	105.1	104.71	104.26	107.19	106.43	105.56	106.43	106.11	106.65	104.42	105.02	107.01	107.66	104.19	105.57	106.25	104.85	104.24	105.41	105.14	105.84	106.13	104.26	104.18	106.74	105.24	103.77	105.55	105.53	106.46	105.82	106.04	106.93	105.33	108.12	104.61	105.05
105.77	107.38	105.65	103.51	105.16	105.64	105.95	104.99	107.8	106.15	105.48	104.81	105.8	104.17	106.1	108.42	107.13	104.64	105.24	104.84	106.67	104.07	105.93	104.66	105.63	104.42	104.62	104.53	104.8	105.22	106.86	105.93	104.25	105.14	106.03	104.12	105.83	106.17	107.74	105.67	107.17	105.36	104.12	106.2	105.28	106.4	106.46	104.55	107.58	103
113.5	111.41	114.73	112.49	112.02	112.66	112.9	112.72	110.27	111.98	112.25	113.43	113.25	114.04	112.62	109.64	112.56	110.79	112.27	112.53	111.36	112.94	115.07	111.6	111.8	113	112.71	112.43	113.22	113.86	112.49	111.12	111.52	114.11	111.46	109.08	114.48	110.91	115.74	113.38	110.21	110.5	115.58	112.32	111.96	115.82	112.59	115.2	114.23	113.41
110.05	110.1	111.62	111.18	110.79	112.37	110.51	111.36	112.07	112.36	109.73	113.94	112.62	110.57	108.71	108.77	111.2	110.96	109.82	111.59	111.09	110.89	112.12	110.68	109.65	113.11	110.52	109.61	112.13	108.72	111.96	109.44	111.49	111.57	111.88	109.67	110.69	109.96	111.59	111.73	112.12	110.34	112.3	114.52	110.21	109.89	111.87	109.71	111.14	110.37
106.93	104.09	106.93	102.68	106.13	107.95	105.49	104.83	105.24	103.27	107.76	103.64	105.63	106.01	104.98	105.5	105.21	107.48	106.37	105.54	106.29	106.26	105.01	106.34	105.11	104.37	105.93	106.33	105.15	102.43	104.67	103.88	105.88	104.79	104.45	104.54	105.74	104.92	103.2	103.8	105.6	107.09	105.92	107.02	108.84	105.55	102.83	105.58	104.89	107.69
104.59	105.16	104.22	105.08	104.74	105.34	105.34	102.58	103.18	103.94	103.49	101.91	105.23	102.57	105.41	105.94	106.68	104.1	104.55	103.85	103.41	102.93	104.9	103.24	104.99	103.13	102.93	104.05	102.87	104.33	105.17	105.44	104.16	103.88	104.09	104.3	104.63	105.21	104.37	106.5	104.04	105.19	105.45	105.17	106.21	104.4	105.13	104.47	106.5	104.97
99.208	99.483	99.175	99.103	99.05	101.58	99.327	99.008	99.104	100.22	99.838	101.22	96.644	99.615	100.11	98.708	98.279	99.065	99.311	100.73	97.212	99.368	101.61	100.92	100.03	99.19	98.716	97.615	100.98	99.06	98.938	98.962	99.174	100.44	98.754	98.441	102.02	102.66	98.945	98.052	101.81	98.4	99.956	99.287	99.248	98.558	101.59	101.16	101.85	96.246
112.26	109.17	113.78	111.73	114.75	112.02	112.5	111.06	111.08	114.03	112.16	112	111.78	111.31	111.65	112.87	109.14	113.17	113.31	112.29	110.61	113.11	110.22	110.56	112.92	113.92	113.33	110.53	112.84	114.18	111.95	112.7	112.17	110.74	113.54	111.71	110.61	113.69	111.88	110.56	110.65	112.9	111.46	112.35	111.92	110.41	112.09	112.37	112.27	110.95
105.87	106.71	105.94	104.47	106.26	104.85	102.63	105.4	106.85	106.35	105.69	105.5	106.47	104.6	106.21	103.83	107.45	105.94	105.47	106.02	105.52	104.52	106.64	104.91	106.24	106.29	104.06	106.15	106.01	106.07	106.11	107.16	103.73	105.72	106.54	102.73	106.33	105.96	107.13	104.02	105.2	104.38	104.1	109.06	104.86	104.19	103.52	104.94	103.97	104.3
105.1	107.7	107.07	106.71	108.84	106.95	108.02	108.02	107.65	103.74	105.13	106.39	106.47	107.22	104.63	104.7	105.91	106.24	105.96	105.25	104.84	107.45	108.16	106.3	107	106.23	106.48	104.88	105.08	106.89	104.24	104.85	104.44	106.74	104.4	104.66	105.74	105.77	103.79	104.92	106.06	106.91	105.2	107.28	106.29	107.29	107.46	107.34	104.28	105.43
110.26	107.09	111.56	108.5	108.49	109.22	109.04	109.19	107.85	108.3	109.2	109.79	111.12	110.31	111.13	108.68	110.55	107.43	108.24	108.54	108.81	109.39	109.02	109.47	111.01	111.04	109.23	110.98	111.24	110.04	108.43	110.35	108.4	109.98	107.46	109.48	111.36	108.45	110.01	110.19	111.05	108.68	109.77	109.53	108.13	110.01	110.28	110.35	110.3	110.78
106.09	102.11	105.29	108.65	105.85	103.97	106.22	106.53	105.32	105.66	103.92	106.72	107.35	106	104.44	104.53	104.87	107.87	106.86	103.6	107.95	105.38	103.59	105.01	106.84	108.6	105.25	108.85	107	107.49	105.91	107.55	106.41	104.81	104.48	106.28	107.01	107.22	104.33	107.13	107.61	107.4	103.06	106.37	105.58	105.97	106.05	106.91	104.89	105.98
104.36	104.4	106.02	106.14	107.2	106.1	104.62	104.48	107.14	105.06	105.41	105.18	105.44	104.25	107.29	105.89	107.58	105.09	104.56	103.71	103.71	102.92	104.44	106.14	104.81	106.79	105.14	107.39	104.67	106.15	106.77	106.45	106.69	104.84	104.04	104.9	105.25	104.99	104.99	107.24	105.69	103.2	105.54	104.71	107.29	104.73	104.97	105.99	104.97	105.37
108.53	107.97	107.41	106.89	107.85	104.71	106.59	107.22	103.7	104.76	106.01	107.82	106.31	107.84	104.57	106.98	104.88	106.46	106.98	105.85	108.44	107.51	104.12	109.98	106.34	109.25	108.36	105.89	104.54	107.24	104.04	104.45	104.1	107.02	107.23	106.48	105.66	106.63	107.06	105.92	106.38	105.21	107.54	107.21	104.41	106.05	106.45	105.13	107.27	104.78
110.63	113.15	113.25	110.35	110.2	110.42	109.9	111.71	110.67	113.2	110.52	112.07	111.59	113.59	111.12	112.31	112.46	111.46	110.29	112.36	110.66	112.77	110.28	111.62	111.56	111.2	113.01	111.88	109.67	113.14	112.56	110.27	111.38	112.34	110.98	115.21	110.95	111.63	111.65	112.08	111.94	113.09	112.33	111.74	112.91	110.12	112.73	112	113.12	109.45
110.6	110.78	112.75	110.65	113.39	111.55	113.54	109.13	113.53	111.53	110.73	112.92	112.33	111.16	112.36	112.33	113.7	111.04	112.34	112.05	112.99	113.43	111.78	109.26	110.54	112.91	111.14	110.23	109.46	111.25	110.99	110.52	113.57	110.55	109.21	110.46	110.57	109.92	110.9	111.28	115.38	111.52	110.41	111.28	111.72	110.06	113.47	112.02	109.87	114.6
105.66	105.38	106.22	106.41	106.73	106.82	107.67	105.83	106.59	104.7	106.32	106.93	105.41	105.39	107.46	106.65	104.54	107.3	107.47	105.94	104.82	105.6	106.64	105.49	105.18	105.07	106.43	108.54	108.12	106.15	104.26	106.28	107.72	106.04	107.37	104.23	106.89	107.02	107.59	107.17	106.65	107.56	107.46	108.22	107.89	106.4	105.5	107.42	105.19	106.77
101.78	100.77	100.35	98.442	102.76	101.8	100.75	100.09	98.832	99.312	98.533	99.604	103.35	100.67	101.64	99.167	101.87	101.92	98.886	99.022	99.647	100.52	100.64	101.2	100.15	101.25	100.13	101.82	100.61	100.3	100.73	99.594	103.2	102.11	98.549	101.93	98.645	101.73	98.822	100.2	100.19	101.57	100.79	101.76	97.121	102.55	101.82	100.62	100.57	100.54
108.33	106.76	107.37	107.68	107.69	107.13	106.48	105.7	106.12	105	105.77	106.62	105.53	106.93	106.32	107.65	104.82	106.19	106.88	104.53	105.93	107.27	103.27	105.57	105.33	105.67	106.48	107.36	107.15	106.85	103.33	105.71	105.92	106.76	106.45	105.74	106.19	108.21	106.45	105.45	107.55	104.96	107.9	105.89	106.87	107.17	106.98	106.61	107.29	104.52
99.931	101.1	99.491	100.05	100.59	100.32	100.6	99.116	97.211	99.417	98.914	98.999	100.17	100.72	100.01	100.3	99.355	100.59	100.74	97.577	100.1	97.77	100.83	101.71	101.96	101.52	99.528	99.25	100.69	100.38	99.261	102.03	99.375	99.301	101.14	102.1	97.896	100.1	100.59	101.12	99.094	101.09	99.725	99.043	98.034	99.178	100.41	99.908	99.459	100.02
99.645	101.64	99.627	101.95	99.421	100.46	99.711	100.05	100.87	102.29	102.24	100.3	98.966	99.907	99.016	100.15	100.77	99.899	99.652	100.5	100.33	101.67	100.4	101.13	101.48	101.6	100.63	100.65	101	101.9	101.22	102.06	100.35	99.675	99.968	101.6	99.484	100.68	101.38	100.36	99.95	99.068	99.666	100.9	97.834	99.842	98.458	99.705	102.38	98.435
112.11	114.18	112.03	112.21	112.94	111.66	111.71	112.18	111.82	111.69	110.38	114.44	111.03	111.91	111.74	111.54	109.05	112.07	112.36	114.03	110.92	111.9	111.87	112.32	110.94	114.23	109	111.65	110.33	110.78	113.5	110.34	110.47	112.14	112.96	111.75	113.28	114.3	112.24	110.95	111.94	110.98	112.14	111.32	111.49	111.09	112.38	113.84	109.62	109.46
104.89	106.26	106.34	105.45	105.96	106.43	105.43	106.52	105.85	106.96	106.55	106.65	103.31	107	106.39	104.71	107.45	108.15	108.09	104.89	107.45	108.58	105.74	106.41	106.15	106.04	107.73	106.53	105.49	104.94	106.83	106.66	106.37	107.56	104.59	104.85	106.88	105.33	105.94	106.16	106.28	105.56	105	105.63	108.21	105.59	103.52	108.51	103.53	107.33
112.22	110.12	111.29	112.38	112.18	107.21	110.8	110.77	109.42	111.95	109.36	110	111.57	111.4	111.8	108.67	112.9	109.83	110.61	110.86	111.3	108.43	109.96	109.94	112.75	110.95	112.06	108.56	109.74	109.43	112.72	111.9	109.88	108.74	110.73	112	110.31	110.32	109.83	111.57	110.95	109.42	113.67	109.96	110.36	110.75	110.48	111.2	110.64	109.72
105.45	105.03	106.22	105.61	108.55	102.44	106.82	105.1	105.14	105.12	106.06	106.7	105.6	107.23	102.35	107.71	103.66	106.14	107.46	104.04	105.62	108.08	106.01	106.35	105.44	105.55	105.97	106.36	104.73	104.08	106.76	106.21	104.76	105.62	103.61	105.27	107.55	106.38	104.98	106.41	106.56	105.14	106.39	107.74	106.26	105.87	104.95	104.15	106.03	105.45
106.39	105.72	106.14	106.42	104.42	103.98	107.49	106.66	106.97	107.16	104.03	105.03	107.62	104.57	106.08	107.6	105.46	105.1	107.36	106.6	105.65	106.86	107.83	106.68	105.09	104.14	106.47	104.79	104.28	105.14	107.43	105.65	106.24	104.61	104.45	104.61	106.69	107.23	104.62	105.4	106.16	107.41	104.1	104.53	105.96	107.3	107.17	103.02	105.83	103.55
104.36	104.55	102.49	104.27	104.11	105.79	106.39	104.84	104.36	105.57	105.22	103.75	104.04	105.7	106.1	106.28	106.6	104.95	105.44	103.92	104.51	101.16	105.03	105.53	106.76	106.79	105.17	105.13	103.16	103.58	103.14	103.21	105.48	105.02	106.74	107.18	104.91	107.04	103.82	104.36	106.25	106	105.31	106.06	105.44	104.8	105.27	104.2	104.33	105.67
105.48	102.33	105.08	101.4	105.36	106.58	104.78	103.94	106.11	105.86	103.19	105.53	103.61	106.67	105.64	107.92	102.84	107.84	106.88	104.44	104.65	106.03	105.35	105.06	103.82	106.61	103.83	104.05	104.62	107	104.43	102.25	105.04	104.37	104.78	105.12	103.8	106.51	105.6	104.67	102.68	103.85	106.08	105.64	105.2	106	104.61	104.5	105.07	103.51
110.01	109.32	111.06	110.61	111.61	113.67	109.48	112.97	109.88	110.04	111.03	112.43	110.56	112.8	112.46	112.44	110.47	109.86	111.68	111.16	112.79	108.52	109.63	109.83	108.28	114.87	109.52	112.02	111.92	110.22	110.99	110.79	110.67	109.02	107.77	111.11	113.4	113.02	110.31	112.52	110.15	110.96	114.36	111.08	111.66	110.63	111.67	112.41	112.35	111.96
116.86	115.81	118.57	116.05	118.28	116.59	114.2	115.25	116.95	113.61	117	116.28	114.73	117.19	113.64	117.38	115.8	115.51	118.1	115.75	116.79	115.78	116.64	115.76	117.32	115.81	113.86	116.49	118.04	119.05	117.76	115.91	113.83	114.69	114.43	114.8	114.74	117.99	115.45	117.32	117.67	115.19	116.85	115.64	117.96	115.5	116.88	112.83	113.61	116.9
106.47	104.77	104.65	107.01	102.38	107.77	104	106.64	105.07	105.36	104.77	104.99	107.3	105.44	105.92	106.44	105.39	104.72	105.19	106.16	104.33	105.44	103.35	107.53	106.31	106.02	105.11	105.83	105.4	107.9	104.17	105.48	106.41	104.79	104.57	102.96	107.7	104.96	107.86	105.3	106.46	104.93	104.78	107.29	108.71	104.17	105.66	106.1	106.44	104.8
110.55	110.29	111.15	111.44	112.53	109.07	113.43	109.99	112.89	109.78	111.65	110.81	111.52	111.39	113.2	109.71	112.08	109.11	111.78	113.4	111.97	111.31	112.66	113.98	112.09	109.23	113.57	111.45	112.31	110.93	110.91	114.14	111.81	111.82	110.7	113.92	112.36	111.58	111.2	112.46	111.83	110.74	111.63	111.74	112.03	110.4	112.03	110.43	111.89	112.04
108.28	109.91	110.04	110.77	112.84	110.1	111.98	108.69	108	110.75	110.33	110.38	110.11	109.25	109.97	110.89	110.21	108.7	112.08	109.11	110.36	109.94	111.43	107.96	109.73	111.86	109.07	108.32	109.83	109.53	111.3	106.51	111.04	108.09	110.2	109.21	110.1	107.4	109.83	108.74	110.39	110.29	111.59	109	107.24	112.35	110.58	109.99	110.13	110.29
108.99	106.83	108.85	106.89	105.89	105.29	104.77	107.37	107.58	108.16	105.05	105.29	107.4	105.78	107.72	106.37	104.78	105.82	107.62	105.36	104.99	106.36	106.5	107.03	107.81	105.02	108.21	105.47	108.37	108.63	104.54	107.98	106.92	106.65	104.2	107.12	106.29	104.28	106.69	105.36	105.38	105.5	105.65	106.84	106.14	108.06	103.53	107.48	106.63	104.36
102.96	106.76	105.42	107.92	104.4	105.58	104.83	106.46	106.52	104.47	106.69	105.32	106.54	107.02	106.81	104.75	105.4	105.03	104.45	105.79	105.23	105.02	102.58	107.22	105.75	106.25	105.41	105.94	106.2	107.19	105.18	106.04	104.47	105.74	103.56	104.3	105.67	105.65	104.8	106.45	106.61	103.9	104.01	107.93	106.97	103.94	108.24	104.86	105.01	106.03
105.8	106.09	106.11	105.08	107.21	105.36	105.35	103.4	102.53	105.94	106.92	105.45	105.39	105.93	107.27	105.53	107.57	104.18	106.39	105.78	106.11	105.24	104.88	107.01	104.11	104.96	105.55	106.99	104.75	104.84	104.63	105.91	105.99	105.21	103.39	104.87	105.22	107.69	108.3	105.46	104.85	105.02	105.04	106.56	104.66	106.29	104.54	106.1	105.74	105.89
105.71	103.9	107.21	107.17	108.71	106.54	106.53	105.51	107.13	105.17	108.06	104.98	107.16	106.51	105.13	108.67	106.74	107.19	108.46	106.68	108.19	106.14	107.72	106.56	108.87	107.99	107.58	105.85	106.16	108.52	105.02	106.99	106.74	107.81	106.34	105.72	108.67	105.52	107.6	106.96	106.67	107.26	107.92	106.72	105.6	108.87	107.96	106.98	107.12	106.1
108.52	104.69	109.33	107.36	107.81	107.77	106.98	106.5	108.07	106.6	106.95	109.14	106.81	107.29	104.62	106.05	104.68	109.08	105.67	106.23	106.07	106.34	104.13	106.49	109.58	107.74	107.56	105.71	107.13	106.72	108.52	106.26	106.33	106.35	109.22	105.22	104.9	105.91	106.48	108.29	105.37	105.9	106.7	107.67	107.03	107.36	106.78	105.72	106.64	104.89
105.98	105.77	106.74	106.58	106.16	106.38	105.74	104.74	103.97	104.93	103.91	104.29	105.76	106.25	105.08	106.85	107.74	103.78	106.36	103.31	107.13	107.11	109.33	104.01	105.67	106.82	106.67	105.03	104.59	106.64	105.46	107.42	106.09	107.06	105.55	107.8	105.48	104.18	106.74	107.35	106.58	107.51	106.68	104.71	106.41	106.64	107.78	108.18	105.1	106.63
109.04	110.5	109.22	108.73	107.18	109.7	108.29	110.86	111.54	109.62	111.15	108	111.59	110.67	108.39	109.45	107.9	109.54	110.3	112.43	109.65	109.33	109.87	112.62	111.99	110.65	107.41	109.32	109.25	108.23	109.04	110.26	112.01	109.74	112.27	109.74	110.83	111.56	108.59	108.47	110.33	108.91	110.88	109.76	110.66	111.93	109.77	110.46	111.08	111.08
104.6	105.32	101.97	104.09	104.27	104.99	104.8	105.74	104.87	105.04	103.88	104.84	103.43	104.81	105.99	105.27	103.37	107.16	103.33	102.82	103.36	104.49	104.63	104.54	101.84	104.31	104.81	102.7	101.32	104.79	105.17	104.6	104.91	104.67	105.62	105.75	102.16	103.37	105.24	103.59	104.92	103.03	104.43	105.38	105.82	103.37	103.4	104.19	104.82	103.57
113.54	112	112.41	113.64	112.78	111.03	112.35	113.91	111.38	112.76	112.98	114.11	114.54	111.81	111.36	112.53	110.26	114.18	114.84	113.94	113.62	113.72	111.73	114.47	113.84	112.93	110.59	111.7	109.7	113.39	112.97	113.98	111.98	110.92	114.27	114.8	113.22	112.11	111.44	112.47	115.52	111.91	112.65	112.12	112.65	112.75	112.09	113.05	110.78	115.5
104.49	103.13	105.69	106.19	104.97	106.63	105.33	103.2	106.72	106.19	106.4	103.87	104.64	103.82	104.7	103.2	106.18	106.15	104.98	103.44	103.64	106.59	102.57	106.16	103.35	104.79	100.41	103.74	104.64	104.93	105.79	104.91	104.46	103.25	104	100.51	105.49	106.07	103.81	101.78	104.39	105.48	105.54	106.04	107.13	104.48	106.81	105.28	105.53	105.04
111.71	110.94	111.82	112.88	110.47	113.34	111.05	112.75	112.54	110.01	111.95	111.89	111.94	110.44	112.35	112.55	112.15	109.68	111.96	112.4	112.54	111.3	111.53	110.56	111.35	111.54	112.18	108.88	113.17	114.71	111.54	111.64	112.33	109.17	110.21	114.03	113.37	112.56	111.56	109.07	112.4	112.93	110.33	112.32	109.61	110.57	111.55	109.97	111.1	111.72
100.81	102.59	98.858	101.37	100.74	102.72	99.577	97.977	102.97	98.708	98.837	101.15	99.164	99.837	101.54	100.15	99.091	99.101	97.651	101	99.857	100.27	98.846	100.73	100.14	100.73	98.788	99.958	100.53	98.463	99.727	100.93	100.87	98.778	101.62	99.147	98.686	99.453	98.112	99.18	99.128	100.09	100.91	100.63	99.877	100.56	100.58	99.08	97.562	98.666
100.27	100.69	99.74	100.3	100.58	99.305	98.957	100.57	99.125	101.71	101.72	99.238	101.2	101.45	102.1	101.35	101.63	100.25	102.07	101.11	100.98	102.64	101.61	99.213	101.9	100.81	101.25	99.671	100.97	100.95	100.6	101.2	100.07	99.427	100.76	100.42	100.08	101.51	98.994	101.17	100.1	98.674	100.08	100.36	100.11	101.64	100.45	101.44	99.383	100.95
115.4	116.14	118.81	117.44	115.9	117.86	117.03	118.05	118.37	117.43	117.74	117.24	117.75	116.19	116.12	114.86	115.45	118.76	117.19	119.1	117.86	117.32	116.88	116.35	116.71	120.18	117.9	117.38	118.12	118.21	115.47	119.66	118.46	118.11	116.12	119.11	116.91	117.64	119.16	117.38	118.25	117.85	118.54	118.99	118.15	118.43	116.92	117.57	116.64	116.43
100.26	100.01	100.24	101.62	99.897	100.13	100.19	98.062	102.07	101.02	100.75	101.39	101.77	99.571	98.555	102.49	99.339	100.07	99.84	99.369	101.46	100.36	102.13	100.47	101.52	98.944	98.691	101.49	101.41	100.06	102.69	101.42	102.15	101.18	101.92	100.11	99.578	101.87	100.21	98.465	102.35	100.31	100.56	100.46	100.39	101.57	99.824	99.342	100.33	100.76
99.698	100.38	100.97	99.299	100.59	101.87	100.34	100.24	101.99	101.69	100.03	98.942	98.846	98.568	98.886	100.14	100.6	100.77	100.79	97.948	99.773	100.74	98.771	102.32	98.109	100.46	99.94	99.163	101.18	99.394	99.408	99.4	99.759	101	99.694	101.81	99.916	100.88	99.962	99.624	100.65	98.241	100.46	98.234	99.556	97.678	99.873	100.08	99.766	100.91
105.46	105.19	106.15	104.2	107.47	105.98	107.08	105.32	106.01	107.4	105.65	106.68	103.92	105.97	107.07	104.47	105.31	108.14	107.36	105.17	103.64	105.52	102.98	105.85	104.66	105.99	104.63	105.91	103.42	104.03	103.74	106.51	104.15	107.06	106.55	106.02	107.66	105.95	107.31	106.2	103.92	105.26	105.34	104.87	108.05	103.5	105.74	104.59	103.94	105.67
104.99	105.38	106.11	105.59	103.82	102.28	104.21	105.21	105.33	104.99	102.56	104.98	104.9	103.58	103.59	104.49	103.64	105.3	104.76	105.28	105.91	103.42	103.36	103.38	105.19	104.65	104.72	106.1	104.48	102.03	104.21	103.01	103.5	102.94	104.23	104.72	102.96	104.57	104.25	103.2	103.79	104.7	104.22	107.01	104.29	104.37	104.2	105.28	102.67	103.66
104.94	103.46	107.64	104.26	104.73	105.64	104.23	104.78	104.43	102.26	109.44	106.48	105.77	107.28	106.07	106.49	106.18	104.66	105.39	106.13	105.99	104.86	103.58	104.08	105.15	104.5	107.75	106.19	103.34	105.15	105.78	106.87	105.68	106.21	104.19	105.96	104.94	104.26	104.56	103.92	107.34	104.66	106.7	106.64	103.8	106.05	107.17	107.07	105.03	105.17
105.16	105.21	105.42	104.36	107.53	104.41	107.6	105.48	106.03	106.81	104.68	104.2	104.61	103.27	103.18	104.88	107.17	104.1	105.51	105.46	105.18	103.13	104.95	105.39	103.76	104.34	104.34	104.68	106.55	105.57	106.61	106.61	103.76	104.34	106.44	104.75	103.31	106.53	105.42	107.86	106.87	106.29	104.17	105.79	106	107.26	103.93	103.65	104.29	105.38
118.16	115.32	116.37	116.45	118.64	116.06	116.99	118.85	118.37	117.11	117.21	118.49	119.23	118.42	119.8	117.32	115.81	118.28	118	117.54	115.04	119.07	120.06	117.63	116.85	116.77	116.35	115.87	118.16	117.32	118.3	118.82	117.85	119.77	119.89	115.96	118.59	117.47	118.26	116.03	118.63	117.97	119.24	119.24	119.68	117.72	116.69	118.17	118.08	118.5
106.94	104.54	108.41	106.67	108.1	108.18	105.01	106.52	106.38	106.49	106.51	107.14	109	105.97	105.46	106.33	107.8	107.15	107.63	107.24	106.61	106.07	106.87	106.46	106.73	107.4	106.57	104.37	107.18	108.37	105.82	109.25	105.89	105.49	105.3	106.14	106.78	106.51	106.66	106.21	106.43	106.69	105.91	106.99	106.48	105.84	104.77	105.38	107.04	107.39
112.84	112.76	112.35	111.78	111.37	112.31	110.99	113.21	112.68	111.03	109.75	111.83	110.82	111.26	110.95	112.15	110.75	113.09	111.71	110.36	112.72	111.12	112.19	112.51	113	111.35	111.64	111.03	112.59	112.42	111.29	114.33	112.22	110.05	111.27	110.93	112.95	112.14	111.47	111.18	112.47	110.02	113.9	112.71	112.01	113.12	113.23	111.49	112.71	112.87
100.62	101.35	98.835	100.89	100.08	101.4	101.09	101.67	102.55	100.82	99.706	99.628	101.06	101.13	99.485	102.3	102.32	101.15	100.5	101.03	100.01	101.33	99.126	100.12	101.18	100.28	99.725	101.17	101.13	101.49	99.787	100.61	103.08	99.357	104.23	101.66	100.8	99.615	99.84	100.81	101.73	99.979	98.996	100.35	101.47	100.25	101.01	99.708	101.66	99.659
102.54	106.59	104.06	105.27	104.95	104.99	102.89	103	103.87	104.36	107.05	106.22	105.97	103.52	105.47	104.48	101.97	104.24	104.92	104.47	103.88	102.93	102.18	103.99	106.28	103.09	103.64	103.75	103.28	105.17	104.46	102.12	103.41	103.97	102.9	102.4	104.75	102.87	106.78	104.93	105.2	104.41	107.8	105.07	103.3	104.17	104.26	105.85	106.23	104.48
112.46	114.12	111.74	111.42	113.37	110.68	112.46	111.09	111.29	109.76	112.76	112.86	112.28	113.69	114.59	113.31	111.95	109.82	112.22	112.93	111.58	110.92	111.1	111.95	111.34	112.06	112.25	110.23	113.12	113	112.5	111.08	114.37	112.01	112.7	113.05	111.1	111.95	111.77	115.66	113.44	113.69	112.92	113.54	110.3	112.47	112.8	111.55	112.19	112.82
103.85	102.83	105.15	105.23	105.56	102.58	102.85	104.81	105.08	101.9	105.42	105.1	104.2	102.67	102.63	103.2	101.42	102.37	103.69	106.72	104.79	103.29	103.46	105.39	103.7	104.39	102.69	103.86	104.44	104.4	104.69	104.39	105.5	102.42	104.64	102.58	103.68	103.31	102.65	103.13	105.08	104.02	103.31	103.3	105.96	104.32	102.32	104.46	104.76	102.18
105.06	101.25	105.82	102.3	103.64	105.43	104.41	104.38	105.4	105.46	103.83	104.77	105.37	106.28	104.68	104.82	101.66	106.81	103.78	103.89	106.3	103.55	104.41	106.54	106.2	103.54	107.18	105.3	101.85	105.92	104.12	105.18	102.5	104.01	103.2	104.18	103.29	105.85	103.8	105.05	104.44	103.45	104.55	105.05	104.17	103.48	104.1	105.17	104.9	102.88
114.21	112.73	110.52	112.47	111.3	111.66	112.04	112.31	112.02	111.14	111.24	111.18	113.06	110.53	111.79	110.55	113.27	113.47	113.98	112.37	111.03	111.33	112.25	109.47	112.08	113	111.39	112.33	113.32	111.62	111.5	111.97	113.09	113.11	111.5	113.47	110.96	111.61	110.06	112.06	113.34	112.29	115.97	113.05	111.89	112.78	112.41	114.47	112.32	111.98
103.83	106.55	108.23	105.48	107.54	103.93	105.9	107.53	106.05	104.8	107.08	108.94	110.51	104.61	106.38	104.67	106.36	107.08	107.58	105.66	107.97	104.11	107.02	106.5	105.19	105.84	108.23	107.79	104.36	104.73	105.8	105.87	105.38	103.83	106.86	105.98	106.2	105.97	104.59	108.11	107.1	106.77	105.84	108.74	105.05	106.07	107.86	108.63	105.7	105.39
106.29	104.55	106.35	105.18	106.91	105.46	102.99	105.41	105.54	105.79	104.85	106.29	106.11	104.57	105.52	106.62	107.47	103.37	105.79	105.47	104.96	104.02	103.76	105.85	106.8	106.6	105.26	107.99	104.64	105.45	104.42	103.67	104.43	104.99	106.72	106.14	103.81	103.08	106.55	104.06	104.52	104.1	105.47	103.98	103.82	105.13	105.06	108.6	104.04	104.69
112.22	110.96	110.65	110.47	111.43	110.41	109.32	111.82	112.1	110.53	110.67	110.55	110.33	112.25	109.9	110.66	110.73	110.06	110.69	110.74	110.1	111.46	108.57	110.33	111.75	111.13	110.75	110.22	110.69	110.16	109.13	110.19	110.52	110.27	109.07	108.24	109.96	110.92	110.95	111.37	110.65	110.62	111.11	112.24	110.33	110.41	110.6	111.05	108	111.94
112.71	111.28	110.23	111.77	111.69	110.33	112.82	109.07	110.96	108.96	110.74	109.29	111.3	109.89	110.88	110.97	108.24	110.46	110.52	108.45	108.56	109.75	111.59	109.31	111.19	109.16	110.92	108.9	111.85	111.43	109.73	110.1	108.47	109.75	110.56	109.56	112.94	113.15	108.7	111.8	109.11	112.28	112.81	111.74	111.01	109.99	110.71	110.56	109.57	112.43
101.44	105.33	104.38	107.27	105.74	105.8	105.28	104.46	106.06	106.25	104.46	106.8	104.2	106.55	104.31	104.76	102.62	107.62	104.46	106.34	105.91	102.72	106.38	102.83	106.24	106.76	107.19	103.59	104.84	103.91	105.63	105.93	105.97	105.39	105.46	104.64	105.49	104.94	104.5	106.43	104.53	107.43	105.16	105.79	104.69	104.41	106.01	105.7	106.02	104.31
109.87	109.63	109.62	110.09	110.95	110.6	109.4	109.95	111.51	108.49	109.11	110.6	109.87	111.26	109.95	109.33	112.54	109.96	111.19	109.58	110.01	109.28	111.91	110.47	110.88	111.55	110.5	112.08	110.94	110.39	109.76	110.94	110.43	111.35	109.74	107.67	108.6	109.92	111.78	109.56	108.37	108.44	110.9	109.22	109.56	107.82	109.12	107.3	110.52	108.33
106.4	105.65	108.1	108.23	107.69	105.54	108.08	108.73	103.8	106.21	106.84	105.01	103.54	106.29	105.7	108.5	108.34	107.27	106.37	107.25	107.61	107.75	106.74	105.44	104.48	106.67	105.76	103.7	105.69	107.95	107.55	107.26	106.88	105.93	108.22	106.89	106.66	107.99	106.46	105.02	105.65	106.03	106.51	107.79	105.38	108.11	107.8	105.27	106.57	104.7
106.25	106.01	105.57	105.54	106.39	106.24	105.69	104.87	105.71	104.55	106.2	107.46	106.58	109.05	106.55	106.21	105.17	107.61	107.14	105.74	106.97	106.16	106.59	103.82	105.78	106.78	106.22	105.95	107.02	105.18	106.69	107.17	104.03	105.39	106.61	107	107.54	105.48	106.67	104.63	106.58	106.23	108.57	104.57	106.35	104.37	105.34	107.44	107.71	105.43
106.46	105.49	105.68	107.46	104.67	105.75	106.91	106.63	104.73	106.5	106.09	102.95	106	105.13	104.53	106.58	105.48	104.89	108.36	105.92	103.93	105.32	108.16	105.55	108.08	104.65	106.9	105.27	106.92	106.5	106.09	106.37	106.71	105.59	106	104.52	106.49	105.43	103.98	106.32	105.08	106.57	105.51	108.33	103.58	108.23	105.38	107.8	108.44	106.62
114.78	114.56	113.93	110.78	111.81	112.01	113.89	110.81	114.74	112.47	112.96	114.04	111.17	113.96	113.61	112	113.41	113.18	114.15	110.25	113.07	113.08	115.98	113.71	111.82	113.61	113.81	114.57	115.64	113.33	110.03	113.81	114.32	112.64	110.07	112.86	115.29	112.22	112.82	113.89	112.32	111.98	112.19	112.27	115.87	113.56	111.33	115.49	113.42	110.64
105.01	104.44	105.32	102.42	102.97	104.69	103.6	105.98	106.41	104.66	104.74	103.26	105.8	105.78	103.9	105.25	104.56	105.12	104.21	102.89	105.76	102.93	104.18	105.57	104.68	106.01	105.7	104.48	104.69	105.17	106.38	106.03	106.19	103.74	105.32	105.04	104.08	106.42	106.29	103.93	104.44	104.81	104.45	104.9	104.71	105.88	105.12	103.81	102.36	105.11
101.07	97.578	99.577	99.95	98.502	99.311	98.916	98.865	97.472	100.09	98.775	97.982	99.511	99.922	99.4	100.14	98.495	101.31	100.91	99.111	98.139	101.24	100.85	101.4	98.435	99.545	99.557	97.422	96.572	97.461	100.4	99.761	99.705	100.18	99.431	101.26	98.415	101.06	101.38	99.07	99.404	99.051	100.68	99.431	99.49	99.878	101.42	98.562	100.17	102.56
104.64	104.77	106.1	103.28	104.53	104.33	103.1	103.58	104.88	104.98	102.72	103.11	101.94	103.72	103.78	103.85	102.32	104.38	104.79	104.38	105.23	103.7	105.26	105.37	103.02	104.95	103.64	105.99	101.95	103.6	104.64	104.24	103.98	102.92	104.41	104.02	105.9	101.91	102.33	103.86	105.09	103.74	104.36	104.05	104.29	104.62	105.72	104.24	105.31	107.37
111.28	111.28	111.38	111.56	111.61	111.73	112.2	109.89	115.15	109.99	112.79	112.03	111.17	110.85	111.5	111.47	114.27	110.28	110.86	113.27	112.61	112.76	111.63	111.31	113.55	113.44	113.02	113.55	112.62	111.15	111.12	112.76	113.76	113.55	111.91	112.26	113.74	114.7	112.18	113.72	112.26	110.04	110.79	110.83	111.61	111.12	111	113.98	113.27	113.07
108.72	104.56	105.96	107.69	106.85	105.44	107.72	106.97	105.69	108.77	105.84	106.47	106.54	106.83	105.57	105.39	106.77	107.42	106.21	106.78	106.39	105.06	106.79	106.86	107.2	107.95	105.07	106.15	107.18	106.61	106.4	106.91	105.78	105.11	107.72	104.65	105.94	106.7	107.53	106.27	105.6	105.64	106.22	106.3	105	107.12	105.68	108.75	105.76	105.92
105.71	105.65	107.27	106.86	106.72	107.07	105.32	104.72	105.6	105.33	106.75	108.25	108.81	105.74	107.13	104.63	107.16	107.49	105.63	104.69	105.42	107.89	108.51	108.16	106.88	108.41	108.48	107.91	107.73	106.65	106.75	105.81	105.56	105.64	105.29	106.17	107.12	105.32	107.55	106.75	105.14	107.85	107.44	107.18	107.32	104.68	107.47	106.11	107.14	104.74
105.47	103.78	104.85	103.85	103.75	103.77	104.18	103.48	103.98	102.49	107.32	106.11	105.06	105.73	104.77	104.88	105.28	105.1	102.85	103.48	103.54	105.77	104.66	103.73	104.17	104.36	104.98	104.72	106.38	103.8	103.34	105.76	104.26	103.77	103.44	104.82	103.83	106.12	104.08	106.36	104.14	103.45	104.02	104.09	103.18	105.69	103.81	107.53	106.08	104.43
100.62	102.26	98.672	100.45	101.28	99.639	100.56	99.069	100.27	101.86	99.063	99.388	99.129	99.007	100.22	99.596	100.22	101.3	99.514	98.512	101.18	98.689	97.919	102	99.233	100.89	100.74	100.18	101.59	100.93	98.113	99.922	100.59	98.309	96.341	98.56	99.723	99.129	102.22	100.65	102.16	98.393	99.509	99.034	101.63	98.095	99.111	101.38	99.68	100.23
105.35	109.5	105.02	105.51	106.87	108.96	104.76	106.4	106.04	106.62	104.21	105.11	106.68	106.52	106.02	108.04	105.63	105.35	107.02	105.65	106.78	107.91	105.84	106.26	106.28	106.2	107.67	105.9	104.68	107.24	106.23	105.6	104.12	105.52	107.24	105.93	105.25	106.13	106.18	104.49	104.18	105.57	106.51	107.03	106.93	107.76	104.99	106.4	105.75	107.4
115.73	116.56	117.97	116.21	118.76	117	116.28	117.11	114.63	115.01	116.84	116	117.43	117.65	115.89	114.51	114.43	114.7	117.7	118.53	116.58	115.64	113.32	117.72	116.11	117.44	114.43	117.46	116.74	117.55	114.83	116.88	113.26	116.2	115.59	114.37	116.72	115.09	116.17	115.15	114.13	114.9	114.83	116.07	117.55	115.79	115.37	116.78	115.22	115.39
105.04	107.01	105.74	106.25	108.15	106.5	107.74	108.14	106.73	104.72	105.41	108	105.88	108.61	105.93	107.47	106.55	106.32	106.95	106.02	103.65	107.49	104.69	106.39	107.33	108.06	103.63	107.4	106.77	106.36	106.85	104.98	105.11	105.36	106.16	106.24	102.75	107.59	109.4	104.69	107.02	106.45	106.55	105.97	108.41	107.31	106.95	107.64	107.47	106.69
105.42	108.32	104.57	105.93	105.97	102.2	100.65	104.74	104.99	103.04	104.05	104.65	102.54	104.47	103.12	102.49	103.82	104.46	106.08	104.56	106.77	107.14	102.82	105.09	106.63	104.75	104.77	105.43	105.04	106	103.57	103.27	105.72	104.85	105.67	107.08	104.28	103.7	103.57	105.03	105.45	104.54	103.36	103.88	103.54	105.54	105.09	106.05	105.39	104.45
111.94	111.78	111.2	113.07	112.48	114.45	115	113.44	113.51	113.11	109.35	110.44	112.35	113.77	112.96	113.16	112.08	112.57	112.47	108.41	111.1	110.42	111.99	111.41	110.1	111.39	113.91	112.35	112.47	112.86	111.12	112.63	110.67	110.7	113.51	113.19	110	111.07	111.03	111.67	112.06	111.24	112.52	112.03	111.57	112.85	110.8	110.89	112.53	114.06
100.41	102.13	100.02	100.59	97.909	99.429	99.025	100.16	101.41	99.961	103.32	100.59	100.08	98.126	99.522	98.066	99.455	100.12	100.41	100.11	99.585	100.61	98.751	103.05	99.796	97.633	99.936	97.585	99.009	98.8	99.319	98.405	101.13	100.07	98.453	100.44	101.65	97.032	100.18	99.598	99.843	99.242	101.05	99.365	99.452	100.82	100.48	102.73	100.47	99.406
101.16	101.26	97.957	99.54	99.969	100.45	97.522	100.48	99.216	98.724	98.836	98.578	99.384	101.37	99.53	98.454	100.66	99.456	99.044	101.87	99.81	99.437	99.548	100.55	99.921	102.49	99.898	98.486	97.516	98.701	101.43	102.9	100.5	99.702	101.49	100.96	98.61	98.979	100.73	99.414	99.154	100.97	97.68	101.1	97.571	100.31	101.04	100.41	97.143	99.518
104.08	104.32	106.59	104.37	104.3	108.1	106.21	105.32	104.46	104.87	105.05	104.56	103.31	104.36	105.93	102.86	103.02	104.28	104.08	106.97	105.3	103.27	105.98	106.62	105.41	104.18	104.47	105.72	104.97	105.3	104.78	105.7	106.01	105.56	104.9	106.96	105.91	105.62	104.05	106.52	103.82	103.77	105.96	102.71	104.63	104.64	105.96	103.62	106.75	104.24
111	112.25	111.79	112.07	113.06	111.81	110.79	112.26	110.58	111.93	112.39	110.03	114.97	113.63	113.23	111.1	111.98	112.64	110.06	113.53	113.84	108.29	110.29	112.94	109.62	112.05	113.23	110.17	111.83	111.77	113.61	110.52	112.25	114.12	112.64	111.08	111.54	112.43	111.25	111.04	111.98	110.22	110.09	108.53	110.46	109.79	110.88	111.49	111.8	112.2
103.48	101.14	99.839	101.46	99.153	101.35	99.807	99.436	99.182	101.14	100.22	99.922	100.8	100.14	100.85	97.635	100.52	102.03	101.19	100.14	99.824	102.42	103.11	98.624	100.32	101.09	99.331	102.29	99.092	101.19	101.46	99.749	100.79	101.44	99.814	100.8	99.858	99.784	100.46	102.39	99.062	101.32	101.45	99.114	100.49	99.385	100.21	100.38	101.69	102.71
110.29	113.39	111.31	110.18	109.05	113.53	110.6	112.95	108.96	110.42	111.37	112.74	112.54	111.49	110.69	110.31	109.55	112.51	109.47	110.28	112.92	110.34	110.91	110.17	111.01	111.11	110.03	109.6	112.19	112.06	110.89	110.68	110.7	111.15	110.53	112.94	109.22	110.56	110.59	110.91	110.25	109.31	110.96	111.23	111.66	110.06	110.8	111.85	112.11	111.95
106.64	105.27	107.08	105.99	105.56	107.93	107.63	104.92	106.05	107.07	106.14	106.08	105.56	104.96	106.8	106.1	108.15	106.96	104.88	107.48	106.92	105.43	109.7	104.68	105.46	105.92	107	106.71	107.96	106.66	106.68	105.59	105.81	106.98	106.51	105.91	105.91	105.4	103.89	105.97	107.87	106.32	105.75	105.16	105.42	108.61	107.79	103.72	107.13	108.51
105.56	106.38	108.29	107.95	105.8	105.67	107.29	105.44	105.21	106.52	105.32	107.5	108	106.21	107.35	105.97	105.3	105.29	105.75	106.87	105.63	105.6	108.41	107.24	105.38	106.86	105.71	106.5	106.01	106.03	105.74	107.24	105.7	106.18	108.37	107.1	105.21	106.01	109.35	105.73	106.81	107.03	104.72	106.82	106.46	109.34	107.33	105.75	106.17	105.31
102.85	105.6	104.62	107.17	104.95	104.99	106.63	104.59	105.48	104.09	104.86	104.81	107.07	105.81	104.36	105.52	104.19	104.4	105.84	104.72	105.15	105.84	106.37	104.54	104.69	103.95	104.04	106.85	108.01	104.99	106.64	101.82	103.82	106.66	103.26	108.65	105.07	105.58	102.45	103.16	103.86	106.02	106.16	104.24	103.95	105.47	106	104.69	104.93	106.41
112.41	115.78	113.04	112.85	110.76	114.5	110.97	110.12	114.24	109.89	112.08	112.33	111.17	109.32	112.85	110.65	110.56	110.2	113.67	112.52	110.51	110.46	110.82	113.43	112.58	111.44	109.62	110.89	111.32	113.49	112.31	112.24	110.02	111.17	110.92	111.45	112.92	111.52	112.45	110.9	112.67	113.83	113.01	113.22	113.34	112.02	113.68	111.11	111.77	111.45
111.07	111.98	112.85	111.43	111.93	113.02	109.49	109.83	112.72	113.83	111.59	111.12	112.06	111.88	108.66	111.97	110.7	111.73	111.68	112.48	110.49	108.88	110.47	111.54	111.48	110.54	109.76	111.13	108.46	111.53	110.81	108.69	111.59	111.86	112.31	114.43	111.07	112	111.18	110.24	112.48	113.23	112.51	113.26	111.73	113.73	111.9	112.68	111.49	110.75
98.7	99.784	99.23	100.4	99.865	100.21	102.24	99.643	99.978	98.97	100.09	97.404	99.944	100.24	99.582	99.771	100.41	98.469	97.599	100.09	97.43	99.968	98.516	97.619	100.39	99.809	99.194	99.056	97.591	100.57	98.2	101.29	98.894	100.58	97.585	100.13	100.2	99.276	100.73	99.585	98.177	96.618	99.676	99.341	98.712	100.57	100.09	99.22	98.502	101.65
110.19	110.18	111.18	111.7	111.05	112.32	111.02	111.72	111.45	110.87	112.74	112.12	110.62	112.36	111.2	110.75	111.15	112.43	110.65	109.98	112.67	112.34	111.44	109.92	111.74	110.22	110.37	110.69	110.83	113.17	110.09	111.94	111.46	112.66	108.58	109.71	112.68	111.32	110.44	110.09	110.74	110.6	109.62	109.36	112.09	110.12	110.34	110.21	111.69	110.9
104.35	104.4	104.92	103.48	105.23	106.13	104.37	106.88	106.2	107.26	106.01	104.47	106.81	105.44	104.34	105.99	105.83	106.42	106.31	104.28	103.04	105.19	107.52	104.5	105.42	105.54	107.54	108.74	104.36	106.38	103.6	106.28	105.85	103.93	105.44	105.74	106.29	107.72	106.27	107.53	104	105.71	105.73	104.35	105.2	105.24	105.05	103.32	104.18	106.65
109.55	106	106.62	108.29	107.03	106.37	107.46	105.36	106.83	106.58	106.36	107.89	106.51	107.64	105.73	106.02	105.6	104.52	108.12	104.17	106.87	106.63	107.04	106.64	102.79	105.79	108.61	106.34	106.82	106.75	104.63	107.07	107.34	106.91	103.65	107.01	108.55	107.39	105.74	106.02	105.63	107.13	105.2	108.7	107.07	107.85	105.18	105.97	108.03	106.19
106.82	106.62	108.36	105.95	106.99	106.14	104.89	108.52	107.11	106.6	105.77	106.78	107.44	108.36	108.75	107.38	107.92	107.82	106.66	108.67	108.11	110.23	105.36	106.25	107.41	104.66	106.75	108.02	108.23	104.27	107.6	106.59	109.24	106.84	107.15	107.5	106.81	105.74	105.58	107.08	107.81	103.67	107.95	106.2	107.44	107.6	106.92	108.21	107.99	106.97
110.33	109.22	110.46	109.67	110.27	109.98	112.39	110.48	111.03	110.45	111.09	107.31	112.51	110.77	110.04	111.04	111.09	111.62	110.48	110.79	111.74	112.06	110.92	109.28	111.81	109.55	109.53	111.07	109.84	109.5	109.36	111.1	108.12	110.25	110.66	111.14	109.49	110.31	112.16	110	112.72	111.08	108.67	109.4	110.81	108.86	108.95	108.53	110.55	112.48
100.3	101.11	102.04	100.85	99.997	99.896	99.875	98.905	101.93	98.531	98.332	101.11	101.55	100.94	101.39	96.383	99.919	100.77	100.96	98.048	99.878	101.08	99.223	100.58	99.298	100.47	100.99	101.25	101.85	100.7	98.234	100.7	102	98.919	99.357	100.25	98.976	99.762	102.03	100.63	99.671	99.715	100.76	98.941	102.5	99.636	100.37	101.17	100.65	100.39
106.94	106.75	106.62	107.55	107.41	108.82	106.18	105.89	107.25	106.08	108.09	107.82	107.05	106.33	104.59	107.6	108.06	106.38	107.96	107.69	105.01	104.77	106.98	106.44	107.27	106.63	107.44	104.93	106.33	106.02	106.55	106.11	108.41	106.04	107.97	105.42	107.26	107.78	104.53	108.74	107.41	106.76	108.63	109.25	106.74	107.15	106.51	106.26	108.24	107.28
110.07	111.03	111.48	110.14	109.41	110.63	110.14	110.09	111.51	110.28	110.1	110.15	109.74	112.44	110.88	110.89	109.77	108.89	109.84	111.32	112.63	109.79	110.2	109.41	111.67	108.85	109.49	110.79	111.87	111.25	109.97	113.18	113.26	108.55	107.56	110.3	108.88	110.4	111.56	112.96	114.61	111.05	111.57	110.54	110.27	108.31	112.36	109.09	110.04	111.45
109.42	109.96	110.2	108.88	113.18	110.41	112.05	110.86	112.33	112.12	112.26	109.65	110.78	109.49	109.7	111.5	109.75	109.49	109	111.39	111.56	109.32	112	111.62	111.99	110.38	110.5	111.3	108.51	110.76	110.94	112.42	111.9	111.31	111.04	110.88	111.02	110.11	110.17	109.04	111.04	110.69	108.32	110.89	110.9	110.54	109.74	111.59	110.04	110.12
109.79	112.01	111.03	110.25	110.92	111.26	111.4	108.7	110.39	110.11	109.19	111.36	110.74	109.73	111.3	108.57	110.42	110.89	108.78	110.11	110.57	108.76	110.11	108.62	111.97	112.27	111.54	111.17	111.67	111.29	109.11	111.34	109.71	111.55	112.52	111.39	111.01	109.7	111.77	109.23	111.83	111.8	112.92	109.13	111.65	108.99	111.62	114.03	109.9	110.67
110.97	110.4	111.27	112.45	112.16	109.55	113.64	109.92	114.87	114.04	114.66	111.69	111.35	112.05	110.89	111.63	112.3	111.83	112.04	111.96	108.39	112.65	115.3	110.92	110.57	113.75	110	110.98	111.57	113.33	111.75	112.43	110.6	112.35	110.01	110.68	112.77	112.19	110.86	111.24	112.01	109.31	111.43	110.88	113.59	112.03	112.15	111.04	111.96	112.54
104.67	104.79	103.65	104.81	105.79	103.01	102.66	103.81	102.89	105	103.06	105.56	104.69	104.34	105.24	104.16	106.04	103.57	106.14	103.82	103.45	101.75	105.12	104.4	104.16	104.11	105.38	107.94	102.22	104.11	103.26	102.05	103.57	104	104.48	104.52	103.65	104.87	103.88	104.77	103.66	102.54	103.3	106.08	104.49	102.08	102.87	104.63	105.56	104.04
105.23	103.45	103.87	106.26	104.51	104.26	103.26	104.68	103.67	103.48	104.4	104.62	102.62	103.88	104.23	101.15	103.06	103.63	104.02	103.74	102.32	102.26	105.32	104.71	104.74	102.59	104.71	104.23	103.38	103.99	105.02	103.43	104.77	104.39	107.13	102.45	105.46	103.78	106.44	106.03	105.13	103.28	103.05	104.84	105.11	103.49	104.7	103.78	104.41	106.32
108.98	107.98	106.46	103.78	106.35	106.9	105.57	106.96	104.9	106.97	104.45	105.07	110.52	108.11	105.86	106.04	105.74	109.99	104.24	107.97	107.32	108.53	105.58	106.75	107.6	106.52	105.53	106.57	107.57	106.52	107.61	104.94	107.64	107.69	106.94	107.73	106.78	107.55	108.38	107.94	106.55	105.14	107.53	110.08	104.79	105.59	107.49	105.74	108.87	106.97
98.374	100.76	100.34	102.9	98.989	100.35	100.15	100.78	95.215	101.73	99.887	100.57	99.737	99.653	101.88	98.117	98.652	100.18	99.317	102.15	100.32	101.63	99.977	97.349	99.366	99.143	99.932	100.11	99.586	101.47	99.552	98.914	100.53	99.398	97.416	101.46	101.15	100.31	97.779	99.075	101.24	100.72	97.382	99.593	101.51	98.212	102.46	98.769	99.044	103.6
99.317	101.2	99.471	98.177	98.445	100.1	101.82	99.314	101.23	101.5	100.63	99.048	100.58	101.3	98.354	98.761	98.304	98.565	99.377	100.54	101.4	100.26	99.737	100.59	99.099	99.785	99.457	100.27	102.09	99.634	100.58	100.21	99.028	99.513	99.092	99.657	100.52	99.591	98.632	97.832	101.2	100.9	100.03	101.6	98.741	99.443	99.092	98.788	98.309	99.201
107.91	106.77	107.7	107.45	108.34	107.4	108.18	106.29	107.49	104.73	107.03	106.45	107.52	108.76	106.45	107.43	104.27	105.28	104.81	105.35	107.82	105.63	107.42	105.55	107.77	107.57	108.21	110.21	107	108.17	108.37	107.78	108.48	105.66	108.02	109.04	107.05	107.08	105.59	107.53	108.03	108.87	106.22	108.42	108.26	107.39	105.41	105.55	106.42	107.35
106.49	107.27	108	107.35	106.82	107.95	107.25	106.24	108.57	105.86	109.51	109.2	105.91	107.87	105.59	106.16	106.86	107.79	106.53	107.44	106.33	106.96	109.06	105.59	109.68	106.92	104.48	107.37	107.71	105.36	106.78	107.88	105.6	106.19	104.32	106.2	105.18	105.14	107.2	105.85	105.35	108.21	107.32	105.55	107.44	108.65	108.67	104.05	108.12	107.52
105.75	103.45	105.37	105.53	102.6	105.56	103.92	104.7	104.59	104.13	103.09	105.76	103.3	104.51	105.61	103.35	104.61	103.29	105	106.2	105.93	104.6	103.66	106.43	104.46	102.95	104.71	105.13	104.12	103.47	106.77	102.59	104.37	102.68	105	104.98	104.18	104.32	105.86	100.94	103.37	104.3	103.36	103.03	103.66	106.22	102.98	103.08	102.9	103.14
106.7	105.94	104.68	107.79	104.34	105.37	106.59	102.63	104.76	104.32	106.51	102.82	105.36	106.25	105.65	106.41	105.37	105.75	105.81	105.55	104.41	105.34	106.84	105.17	107.51	105.57	104.49	104.88	105.58	107.18	104.11	105.75	108.96	103.57	105.34	106.06	104.97	105.71	106.2	104.97	104.26	104.27	106.67	106.25	106.81	106.13	106.26	103.18	107.01	103.87
113.04	112.94	113.59	111.57	114.73	110.82	111.55	114.42	113.73	110.97	112.41	112.44	113.46	113.22	112.36	111.51	112.84	113.49	111.37	113.38	113.67	112.37	113.36	111.95	112.28	114.47	112.45	113.96	113.47	111.91	111.1	111.12	111.61	111.77	113.8	112.97	112.7	112.12	113.94	113.69	111.76	114.49	114.85	113.52	111.81	113.81	113.29	112.87	113.62	112.66
111.93	111.5	111.71	110.65	111.69	111.67	113.3	109.7	111.3	113.18	112.26	110.68	111.67	111.15	112.54	111.89	110.45	113.34	109.42	112.09	110.42	108.92	110.78	111.23	110.85	113.31	111.01	111.13	110.51	107.18	110.94	110.53	108.58	113.63	110.92	112.1	110.76	110.94	111.72	112.66	108.24	113.59	109.26	112.31	112.68	110.55	112.12	110.25	111.92	110.72
106.82	103.14	103.66	104.54	107.1	104.7	103.04	107.28	104.62	104.71	105.18	104.34	105.35	103.61	105.7	105.13	105.9	106.57	105.33	104.45	105.22	106.87	105.8	105.22	104.37	103.47	105.99	106.73	106.06	104.67	105.58	105.07	103.05	101.23	102.69	104.99	106.57	105.8	104.32	104.22	105.82	104.7	105.2	103.39	106.61	104.56	105.99	104.13	104.66	104.38
108.69	110.01	107.93	108.18	110.09	111.81	110.25	107.6	109.3	109.89	108.37	110.07	110.62	109.52	108.73	108.45	109.39	108.71	109.02	110.41	111.27	109.91	110.14	110.6	108.08	108.05	109.94	109.85	107.67	110.54	112.09	109.55	108.69	110.96	110.96	109.47	108.94	109.02	108.76	108.31	109.08	111.18	107.17	111.69	110.86	109.29	107.17	109.49	107.01	110.44
111.86	111.71	112.75	110.51	111.16	112.25	112.79	113.78	110.03	113.3	110.45	110.63	111.01	111.34	110.71	113.01	112.52	111.26	113.8	110.97	108.72	110.06	111.06	111.96	112.33	112.47	111.56	114.78	109.67	109.45	111.34	112.32	110.1	112.33	110.81	110.8	112.37	111.99	111.8	111.88	109.99	112.61	111.11	111.79	113.61	111.6	111.5	111.93	111.63	110.56
117.61	118.27	117.43	114.4	119.69	118.74	117.24	119.07	118.63	119.18	117.82	120.88	115.8	117.59	119.76	119.46	117.7	117.95	116.63	117.99	117.98	115.09	117.14	118	119.21	115.87	118.13	117.09	117.16	117.85	117.25	120.2	116.48	119.81	117.28	117.09	118.85	119.25	118.08	119.22	118.72	118.13	116.44	118.12	116.52	117.24	118.99	113.05	118.32	119.86
103.48	106.23	105.96	107.25	105.83	104.75	103.98	103.96	105.84	106.2	104.35	106.12	101.6	103.84	106.92	105.4	105.99	105.94	105.31	104.21	105.32	103.5	104.75	105.25	106.36	105.54	104.26	105.75	104.61	104.68	105.21	105.97	104.12	106.84	104.29	106.59	106.83	104.53	104.38	103.69	107.32	105.99	105.74	105.85	105.69	105.19	103.42	106.72	105.97	103.81
111.52	111.37	110.25	107.29	108.26	109.97	108.29	110.69	111.8	110.05	107.74	108.91	109.67	108.69	106.39	110.13	109.7	109.38	111.19	109.15	109.58	111.78	107.69	108.28	109.98	109.07	110.57	110.14	108.87	109.35	107.63	110.25	110.31	110.54	109.11	109.72	110.79	110.13	110.88	110.7	110.56	109.3	109.88	112.67	111.21	108.79	109.54	108.25	110.76	109.97
104.36	106.45	105.62	105.98	108.47	104.22	104.14	107.66	106.75	105.19	106.76	105.63	106.43	108.71	106.79	107.07	106.03	105.95	105.18	106.38	105.54	105.3	106.85	105	104.08	105.1	106.77	105.52	105.44	107.27	106.62	106.54	104.07	107.04	104.6	106.19	103.64	106.93	107.51	107.98	107.03	104.78	107.87	106.99	107.88	104.87	103.46	107.55	105.63	106.5
111.72	112.77	110.42	110.36	114.16	111.82	112.96	113.9	111.81	111.35	112.94	110.92	113.94	110.69	111.35	113.01	111.62	110.8	111.45	110.55	111.84	111.6	111.35	112.04	110.65	111.75	112.16	112.5	111.11	112.09	113.81	111.61	112.04	110.45	114.98	111.51	112.41	114.72	112.44	110.54	112.46	113.89	113.2	109.91	113.65	111.4	113.35	112.62	112.52	111.09
106.1	106.85	105.13	105.05	105.38	107.14	107.09	105.45	105.41	107.04	107.21	106.14	104.22	107.03	105.55	104.77	106.37	106	107.33	107.69	105.99	105.86	104.93	104.59	107.03	104.21	106.22	106.5	106.31	105.88	104.14	107.46	103.48	104.92	106.24	107.68	105.75	105.16	106.74	104.36	106.42	106.83	104.42	106.69	103.53	104.19	104.09	105.68	105.28	107.46
105.95	106.48	105.17	103.74	107.44	105.97	106.49	105.7	106.8	107.06	105.54	105.52	106.08	103.91	103.43	105.97	107.24	106.57	107.67	107.69	106.09	109.45	104.17	108.33	108.23	106.28	106.82	105.16	108.27	105.52	107.69	105.61	106.18	104	106.59	105.87	104.43	107.04	107.91	105.05	108.14	104.62	107.01	106.03	105.94	106.91	106	104.1	106.57	106.01
106.83	107.2	105	104.67	105.24	107.33	104.01	105.73	105.54	107.4	105.67	105.88	106.05	105.18	104.91	104.48	105.93	105.16	105.2	104.93	105.38	105.27	106.86	105.73	106.2	105.29	106.46	104.6	104.12	105.7	104.66	104.77	105.6	103.25	106.11	104.7	106.07	106.03	106.8	105.27	104.36	105.05	105.06	102.69	105.43	102.84	106.99	104.86	103.87	106.48
100.43	102.75	101.65	100.81	98.746	101.59	100.28	100.3	101.17	98.99	102.01	99.073	103.67	101	102.7	100.38	100.08	99.936	98.99	99.401	101.81	100.71	100.09	100.11	101.46	100.74	98.763	99.31	101.73	102.01	101.95	100.69	99.483	102.33	99.684	100.03	99.747	101.5	98.895	100.2	101.35	102.25	98.838	98.681	100.68	99.19	101.68	100.38	100.52	101.52
99.078	100.13	97.419	100.59	97.917	98.92	100.81	98.532	98.648	100.68	100.64	99.795	99.36	100.3	101.58	101.94	99.806	99.514	101.33	99.408	101.02	99.602	99.818	98.669	100.51	99.826	99.12	98.737	98.961	99.841	98.952	99.224	100.96	99.976	100.81	99.472	99.373	102.17	98.357	99.33	99.827	98.866	97.826	100.13	99.811	98.951	100.41	99.751	99.518	100.05
106.36	105.44	106.2	108.14	106.68	107.52	107.77	109	106.71	107.13	106.55	106.68	106.04	108.19	107.94	107.01	105.86	107	105.18	104.58	107.97	107.97	105.63	105.52	106.05	107.18	107.4	107.05	106.8	107.77	106.81	109.05	108.11	107.22	106.31	108.62	105.24	108.29	108.65	105.25	104.68	105.58	106.47	107.73	106.7	106.32	107.72	108.17	107.44	105.65
111.77	112.64	111.76	110.25	114.57	111.64	112.03	111.91	112.02	112.06	111.87	114.7	114.22	112.82	113.38	113.38	109.61	110.59	113.78	111.89	112.92	111.51	110.55	112.45	111.19	113.79	112.67	110.95	112.89	112.31	112.52	113.14	115.1	111.36	111.56	111	110.89	113.35	110.25	112.94	113.03	112.1	113.85	112.3	111.2	113.29	113.25	111.62	112.31	111.49
106.74	103.28	106.78	106.38	106.48	107.32	107.42	107.52	106.72	104.39	106.49	106.1	107.02	107.09	108.09	106.47	105.68	106.77	105.71	105.62	108.39	106.2	106.29	106.99	103.48	104.34	106.1	107.39	107.38	106.39	107.47	103.85	105.66	108.25	104.27	106.44	107.9	107.87	107.21	107.96	106.2	103.1	103.91	106.33	106.43	104.63	104.57	107.55	107.06	106.07
105	105.76	104.74	104.22	107.18	105.87	106.22	104.76	103.38	104.27	104.27	103.12	104.12	105.55	106.26	105.32	106.46	105.97	104.35	106.1	106.76	105.2	105.23	104.46	104.12	105.66	108.02	106.5	101.66	104.68	101.75	104.18	105.81	105.6	103.34	105.66	107.95	104.81	105.36	104.06	102.88	105.02	105.58	106.52	103.9	105.4	104.72	104.04	107.72	106.83
109.61	112.37	110.51	111.56	108.92	110.69	113.09	110.94	112.06	111.44	112.13	110.74	109.22	110.77	112.93	111.67	110.5	111.49	113.5	110.86	113.24	111.78	112.97	112.6	108.69	112.32	109.73	110.88	110.01	111.57	111.79	107.99	110.2	112.55	109.16	110.75	110.97	111.17	113.57	113.12	111.77	110.49	112.3	111.81	110.99	108.61	111.03	112.55	109.91	109.76
105.08	105.61	104.45	107.08	105.77	106.98	105.76	107.64	105.75	104.59	106.87	102.55	105.56	108.4	104.28	103.28	105.66	107.58	105.93	106.5	104.54	103.56	105.76	105.02	104.52	106.97	107.67	103.05	104.96	108.28	104.7	105.03	105.18	103.43	105.08	105.66	107.02	103.3	106.15	108.85	105.62	109.45	103.45	102.68	105.8	104.21	104.59	105.97	107.86	107.95
105.24	104.87	105.61	104.78	104.41	106.78	105.04	108.6	104.59	106.75	105.55	107.45	108.3	104.74	105.97	106.4	105.99	107.24	106.27	104.7	108.03	104.97	103.23	105.91	106.7	103.52	105.11	105.23	106.27	104.8	103.38	105.69	104.06	106.74	104.99	104.99	105.78	105.12	105.86	106.53	107.61	105.88	107.12	107.54	105.89	104.1	105.1	104.96	106.57	105.52
106.28	104.54	106.7	106.34	104.97	105.44	107.76	105	106.57	105.64	104.45	107.24	106.53	103.93	107.31	105.38	106.96	106.64	104.69	105.61	106.25	107.28	106.8	106.62	106	106.74	107.21	106.58	105.41	105.39	104.8	105.61	107.55	105.79	106.26	105.08	106.45	106.02	106.11	104.14	107.01	107.25	104.76	107.24	106.4	104.86	104.44	103.59	104.43	106.51
105.49	104.03	104.4	106.05	104.53	106.49	104.19	107.51	105.7	107.32	104.41	105.18	108.85	103.57	107.1	104.07	107.62	104.99	105.73	105.54	103.23	105.81	104.52	106.99	105.3	107.76	105.2	104.29	106.97	105.49	105.95	107.22	105.31	106.33	104.87	104.71	107.08	108.08	103.89	105.67	103.05	103.65	107.03	106	104.91	105.51	105.4	105.09	106.39	104.49
106.35	106.54	108.02	106.61	108.2	107.19	104.62	106.71	106.67	103.69	106.43	107.59	104.67	106.85	103.92	106.52	108.25	105.79	106.75	105.74	106.49	104.91	105.92	105.26	105.8	107.7	104.63	106.69	105.91	107.22	106.26	107.73	105.44	107.22	103.93	105.67	105.09	106.56	106.97	106.14	109.84	108.2	104.87	106.72	107.62	108.13	106.05	104.79	108.75	105.35
110.02	111.76	110.72	111.06	109.62	111.56	109.72	111.3	109.5	111.53	110.66	112.43	110.94	112.31	110.21	111.15	110.77	113.18	111.02	108.27	112.08	111.74	110.59	111.99	109.95	111.62	113.85	111.7	110.35	110.81	110.59	106.84	111.35	109.78	111.22	109.5	111.12	110.88	110.56	111.96	109.33	112.49	109.99	108.7	112.22	111.41	111.2	111.89	109.43	112.1
107.67	106.67	104.44	105.04	105.21	104.61	104.02	106.51	104.84	103.36	106.67	104.25	106.75	104.76	107.3	105.88	106.89	104.75	107.23	104.8	104.74	105.92	106.43	107.3	107.03	105.27	105	106.85	105.36	107.27	108.09	105.38	105.73	104.05	107.94	105.42	108.39	106.73	103.96	109.62	104.48	106.38	104.91	108.83	107.31	105.48	108.08	105.17	105.8	107.34
107.87	104.44	105.73	108.1	106.73	106.78	105.35	104.22	104.95	106.26	105.41	108.25	104.81	104.33	106.34	106.37	106.34	106.67	106.25	107.67	103.61	105.18	106.62	105.77	106.3	103.71	104.89	107.14	106.77	106.68	106.29	106.41	107.06	108.03	108.37	108.77	106.43	107.69	105.2	105.75	106.75	107.24	106.75	109.02	104.55	104.73	105.99	104.38	105.96	108.22
106.52	107.74	104.44	107.51	107.97	108.26	108.04	103.59	105.92	106.22	102.93	104.75	106.06	107.06	108.06	106.76	107.05	105.31	107.12	108.01	109.18	104.21	106.66	105.99	105.13	106.04	106.78	105.56	105.79	108.47	104.5	104.56	104.99	106.47	106.81	105.69	105.91	105.75	105.66	105.63	104.83	107.55	104.5	105.57	106.63	105.91	106.62	105.55	104.97	104.68
100.46	98.373	101.97	98.3	99.105	101.32	98.258	100.28	100.1	102.68	101.45	99.198	96.549	100.96	101.03	98.116	99.876	98.702	101.78	101.23	101.89	100.78	99.519	100.53	101.16	98.261	101.92	102.26	100.4	99.745	99.539	101.14	101.56	102.89	99.908	100.56	101.69	101.4	102.34	101.43	99.476	101.8	100.89	99.574	98.368	101.12	99.56	98.769	100.15	101.18
105.55	106.66	107.41	108.29	106.05	105.38	106.71	105.33	104.43	105.01	106.32	105.79	108.86	105.75	106.98	105.59	106.54	108.32	108.12	106.71	106.52	104.26	108.4	107.03	103.07	106.86	108.54	106.62	106.86	107.46	106.72	105.95	105.01	106.16	105.86	105.41	106.8	106.29	105.09	107.17	108.23	105.98	105.23	108.54	107.81	103.92	106.4	106.49	106.61	106.43
108.26	105.91	106.83	106.1	108.15	106.51	104.78	105.4	107.66	106.77	105.89	106.5	104.83	105.76	102.5	106.81	105.58	106.32	105.48	105.16	104.57	106.52	104.67	104.76	107.24	104.54	105.75	105.33	105.7	106.69	104.87	104.15	105.33	105.51	104.75	105.57	108.93	107.28	104.85	108.49	107.13	105.04	106.56	107.59	104.34	106.89	106.14	105.13	105.75	106.19
111.73	110.3	112.31	113.18	109.98	110.63	109.59	111.79	112.23	112.14	109.72	111.93	111	112.3	109.48	112.66	111.01	111.41	109.93	109.46	112.15	109.29	110.58	110.59	111.9	110.44	111.73	111.49	112.89	111.12	111.13	113.15	110.15	111.13	112.92	109.62	110.21	109.96	110.84	111.62	112.71	111.49	112.76	113.69	109.91	109.99	111.26	114.03	110.4	109.28
99.211	100.01	102.31	102.82	100.9	99.892	103.73	100.98	100.5	101	100.14	100.15	100.92	100.32	101.09	100.5	100.64	102.05	99.565	101.6	99.382	101.06	100.68	98.447	101.96	101.32	101.03	99.773	100.03	100.14	100.59	101.48	99.858	101.79	101.9	99.485	99.957	99.992	99.247	100.7	100.21	103.14	101.45	102.78	99.943	100.16	102.73	101.33	103.3	102.2
111.4	112.53	109.76	112.56	110.38	110.27	109.79	109.17	111.6	111.94	111.48	110.68	111.13	111.05	112.76	113.38	110.47	113.19	111.55	109.59	111.51	110.18	111.84	111.36	109.84	109.36	111.29	111.77	110.77	110.89	111.3	109.58	111.32	110.31	111.79	111.53	112.59	110.59	113.33	110.59	110.33	110.33	111.67	112.6	113.41	110.71	112.28	110.68	112.48	110.43
114.18	110.93	110.4	111.1	112.44	114.77	112.16	109.99	113.13	111.72	110.13	111.08	113.19	111.74	111.81	113.13	113.31	110.35	112.58	111.36	113.16	110.85	111.25	113.22	111.01	113.03	114.69	112.06	110.02	110.68	112.34	111.97	111.43	113.54	110.55	111.57	112.09	110.18	109.75	112.15	110.36	111.28	112.64	112.73	109.18	112.46	111.5	108.51	111.38	110.23
110.19	110.42	109.52	107.96	108.07	109.86	110.53	109.79	109.98	106.82	107.91	107.4	109.53	109.97	111.43	107.93	110.04	112.03	111.88	110.31	109.92	110.36	107.55	111.21	111.48	110.47	109.48	109.47	110.38	109.78	109.43	109.24	110.89	107.47	110.24	107.97	109.39	111.49	109.02	109.24	109.85	108.99	109.86	109.49	111.42	108.07	110.29	109.09	109.43	109.56
107.13	108.45	107.05	104.66	105.98	107.03	106.9	106.07	106.42	107.99	105.92	105.86	104.93	105.32	108.9	107.88	107.08	107.42	106.24	105.79	107.73	106.09	106.92	108.93	104.9	105.67	105.82	106.82	105.3	107.68	104.63	106.69	106.35	105.24	106.3	105.04	108.24	108.27	106.51	105.79	105.8	106.24	107.35	107.33	107.53	105.52	105.34	107.7	106.49	106.24
105.48	105.22	105.92	106.63	105.73	105.34	107.35	104.83	105.69	107.61	107.24	106.23	107.32	106.2	105.41	107.88	104.67	104.35	105.78	104.4	105.81	105.36	106.3	106.16	106.99	106.39	106.38	108.12	106.47	105.53	106.89	106.83	105.86	105.62	106.7	106.89	104.24	106.97	107.14	105.71	107.74	108.57	105.68	105.41	104.58	107.26	107.15	104.19	104.76	105.9
104.82	105.71	107.03	104.3	105.27	104.25	107.79	106.59	106.3	104.46	107.72	105.32	103.93	105.85	105.64	106.61	105.18	105.73	109.43	106.35	106.92	107.96	108.47	106.09	107.31	109.08	104.87	106.42	104.95	107.25	107.65	107.33	109.87	107.2	107.87	107.22	106.21	108.54	104.29	107.48	107.18	106.77	107.69	106.38	106.05	108.73	105.76	104.3	107.77	108.32
105.99	105.41	105.74	107	105.92	105.66	105.66	104.87	106.13	104.01	106.67	105.77	108.27	107.44	107.02	103.71	109.66	105.02	107.13	106.88	105.44	105.23	106.81	107.14	106.44	106.24	105.68	105.39	104.85	106.67	104.24	106.44	105.59	106.7	105.65	104.28	105.67	107.85	105.87	105.95	106.48	105.59	107.91	106.51	106.18	106.82	105	106.09	105.98	105.73
107.2	104.23	107.08	103.42	105.79	104.18	105.16	104.41	103.11	103.8	104.01	104.16	105.95	104.56	104.8	105.78	105.52	106.1	105.68	104.61	105.34	106.04	102.34	105.78	104.32	106.15	106.25	106.08	106.02	107.51	104.8	106.31	104.22	107.27	105.03	106.45	106.48	104.45	103.98	105.43	104.06	105.97	105.66	104.27	106.3	106.85	106.52	103.79	106.81	104.09
107.95	106.43	104.96	104.77	106.79	103.43	106.3	108.26	106.64	107.28	106.01	104.91	106.92	104.65	106.26	105.31	106.21	104.69	107.48	104.51	104.87	106.13	103.88	105.94	106.37	106.4	105.93	104.51	104.89	106.42	106.48	107.7	104.78	104.5	104.45	104.49	106.94	106.97	106.04	106.12	105.32	104.57	106.21	107.01	105.4	107.86	104.71	104.56	106.62	105.32
106.9	105.01	106.5	104.42	106.39	108.63	105.29	107.23	104.79	106.86	107.14	106.96	104.88	105.91	106.18	107.97	106.92	107.38	105.29	106.83	104.34	106.08	107.74	105.55	105.21	106.08	102.29	107.04	103.81	105.28	107.68	106.94	106.22	106.02	103.93	107.02	106.4	108.05	106.95	107.03	107.42	107.79	105.81	106.67	106.59	106.58	105.96	105.41	105.63	104.09
104.23	104.96	105.1	106.67	105.12	104.2	105.98	105.51	105.83	102.68	105.71	106.24	104.69	106.02	106.33	103.5	107.15	106.68	104.77	107.1	105.24	104.9	104.77	106.37	103.49	104.99	106.23	105.2	106.09	105.61	105.13	107.75	106.66	104.54	105.32	107.11	104.78	106.39	106.52	105.69	105.3	105.83	106.74	104.48	104.56	103.99	106.83	106.64	105.2	102.01
103.56	104.82	103.41	105.5	101.85	105.61	104.48	105.42	103.33	105.95	105.38	103.48	104.26	105.5	106.09	105.12	107.64	102.94	104.71	104.08	108.35	106.27	104.84	106.06	103.78	106.7	105.73	102.98	105.41	106.72	105.62	104.95	104.53	101.14	103.9	103.29	105.52	105.49	105.75	105.39	104.85	106.79	105.15	105.62	105.35	104.27	105.72	105.81	104.76	102.53
114.48	115.38	117.87	116.2	116.6	117.15	115.61	115.35	117.08	113.89	113.28	118.68	117.33	115.69	118.69	115.83	115.52	114.94	116.49	116.17	118.2	117.11	116.01	116.56	114.39	115.26	115.94	115.93	115.1	116.74	116.99	115.5	115.56	115.71	117.2	115.39	116.76	116.06	115.3	117.13	116.83	117.12	117.02	115.46	118.62	116.65	114.04	115.41	117.55	113.68
107.68	106.75	108.44	106.77	104.72	107.81	108.61	106.38	106.69	108.56	104.7	107.85	107.13	104.66	106.75	105.02	108.13	106.16	106.2	107.03	106.12	107.37	107.64	106.38	107.79	107.14	107	107.62	106.71	105.51	106.3	105.62	104.51	107.43	102.85	106.5	107.02	105.78	108.92	107.01	104.4	107.66	105.2	103.21	106.08	105.65	104.91	106.09	106.52	106.41
97.887	97.528	97.928	100.67	100.44	98.61	101.42	99.947	100.96	99.934	99.021	99.387	102.14	99.447	99.13	100.7	100.47	101.08	101.52	99.512	98.512	97.951	102	97.516	98.566	97.147	102.13	99.084	99.575	101.73	100.07	101.33	100.42	99.199	99.579	99.873	99.265	98.337	101.16	101.75	100.58	98.54	99.28	100.21	97.488	98.745	100.28	99.156	101.14	100.01
100.08	100.25	101.24	97.73	97.9	100.24	100.76	99.636	98.633	100.34	100.88	100.79	98.11	101.17	100.82	99.127	101.93	99.33	100.3	99.267	102.49	98.992	100.65	97.516	100.71	100.88	99.138	99.583	98.919	99.325	99.539	99.943	99.239	98.563	99.784	99.009	98.746	98.351	98.373	99.755	97.184	98.605	98.664	98.085	102.34	98.922	101.56	100.16	98.868	100.73
111.5	111.54	112.11	109.65	111.88	113.53	113.34	111.1	112.6	112.21	111.23	110.84	109.29	112.06	111.74	113.48	111.66	111.77	111.76	111.21	110.14	111.1	110.97	110.47	109.3	114.03	111.26	111.71	111.25	111.7	111.86	109.39	112.74	110.92	111.98	108.85	112.93	111.8	109.63	111.27	111.33	111.64	113.48	110.04	110.74	109.8	111.48	108.1	111.43	111.26
110.71	111.31	111.98	114.02	112.71	114.6	113.94	113.73	113.12	110.05	112.94	112.02	111.93	111.42	113.06	111.27	112.15	110.85	110.59	111.21	112.25	111.99	110.21	114.85	111	112.58	112.72	112.41	111.78	112.46	110.26	114.59	112.73	111.55	111.01	112.9	109.87	113.47	111.77	111.8	112.28	111.32	112.11	112.19	113.15	113.4	110.9	113.06	114.26	112.89
109.03	110.1	107.59	112.17	109.8	109.97	108.62	109.08	108.16	108.61	112.46	109.59	109.97	110.69	110.4	109.92	110.1	109.32	108.69	109.7	109.38	107.04	110.45	110.57	110.04	109.56	111.93	108.29	109.96	106.94	109.36	112.74	107.78	109.08	112.94	108.59	108.55	111.17	110.16	109.43	108.03	108.98	110.46	108.43	107.71	110.45	108.65	110.53	109.12	112.62
104.27	106.41	103.16	102.89	104.39	105.51	105.45	106.34	105.34	105.39	103.84	104.09	103.83	106.85	105.04	105.72	105.59	105.67	105.93	107.74	104.24	104.01	105.55	105.99	104.68	105.29	105.53	102.96	104.76	105.37	105.61	106.47	105.72	107.32	103.5	107.53	104.69	104.06	105.6	105.53	104.63	102.86	104.09	105.4	105.78	106.19	106.42	107.48	105.38	106.51
105.56	104.21	106.74	106.16	109.4	107.23	107.14	106.26	108.81	107.92	107.21	109.09	107.69	106.45	105.52	104.43	104.83	104.6	106.39	108.16	108.1	108.49	107.08	106.92	106.67	107.39	106.44	105.93	106.87	106.75	108.33	107.65	104.88	106.46	107.66	106.73	105.01	107.98	105.67	107	108.12	105.56	104.82	106.32	106.61	108.08	107.87	103.82	107.7	107.04
100.08	99.331	99.12	96.711	100.65	101.43	98.524	100.34	100.49	100.03	101.46	100.21	98.265	97.729	99.557	99.254	100.86	100.24	99.639	99.378	98.535	101.64	100.82	98.507	98.686	100.33	101.06	100.03	99.908	101.8	99.338	99.991	96.51	100.75	99.957	98.873	100.04	101.15	100.56	99.444	100.45	97.627	98.283	100.5	99.602	98.121	100.89	98.522	102.65	99.053
104.16	104.7	105.77	104.29	103.15	105.13	105.71	105.05	103.21	104.55	104.24	103.99	103.02	106.13	103.77	104.54	102.37	105.2	103.73	104.73	106.79	103.92	103.65	106.27	104.26	104.26	103.27	105.53	104.53	104.67	105.17	104.27	103.09	104.06	104.86	103.9	105.13	103.84	104.92	103.45	103.38	104.4	105.09	105.58	104.76	105.7	104.93	105.29	104.15	105.43
106.41	106.38	103.68	104.59	105.04	105.53	103.21	102.11	106.59	106.41	105.67	107.02	106.78	105.21	105.53	104.24	104.6	109.42	103.27	102.96	105.03	104.22	105.63	106.03	104.94	105.03	104.92	105.78	106.47	106.68	104.12	104.45	105.47	104.74	105.82	101.98	104.42	105.04	105.08	106.37	104.37	103.32	104.44	104.97	104.74	103.16	106.28	105.81	103.96	105.3
103.13	100.6	100.07	102.31	102.51	100.19	102.86	103.42	98.827	103.66	100.52	99.82	101.64	99.51	100.19	100.33	99.972	102.33	101.54	100.96	99.675	101.94	100.13	101.34	99.883	98.673	100.84	101.68	101.05	98.965	101.15	100.29	100.49	100.28	100.03	101.34	100.2	97.465	99.638	101.56	100.9	99.439	101.15	101.73	98.538	100.62	100.93	102.66	99.687	103.06
111.06	110.45	111.25	110.12	110.51	108.93	111.83	112.26	109.09	112.27	111.33	112.2	112.82	110.31	111.98	110.24	110.41	111.15	110.61	109.68	112.17	110.9	109.94	112.55	110.24	111.51	111.32	111.63	112.05	110.27	109.32	109.04	111.9	112.22	109.37	111.95	112.43	111.75	110.97	111.81	109.26	109.59	109.28	109.79	110.39	110.61	111.58	112.66	109.59	111.82
98.619	100.88	101.68	99.315	99.758	100.54	100.06	100.18	98.814	99.831	97.672	101.4	98.828	100.89	100.26	98.144	99.286	100.51	99.481	98.073	98.721	98.839	99.641	98.721	101.81	99.943	97.808	99.172	101.71	100.2	98.101	98.861	101.47	99.573	100.3	100.96	100.75	100.11	99.688	97.811	100.28	99.704	97.658	101.45	97.516	99.071	99.321	99.073	99.592	101.64
105.74	104.96	104.96	106.64	104.41	104.17	104.46	106.38	105.46	104.85	105.28	105.46	103.95	105.45	104.64	106.69	103.71	104.41	105.48	107.27	106.1	107	104.73	107.86	103.8	104.81	103.4	104.89	105.62	104.72	108.61	106	102.68	102.56	105.57	107.02	107.89	105.79	105.35	105.19	105.79	106.39	104.73	103.77	107.57	104.25	106.61	105.87	107.64	104.64
108.43	105.66	102.99	107.3	103.74	105.47	102.44	106.99	105.6	104.03	104.84	104.95	104.22	104.23	104.5	105.99	104.41	107	106.64	104.39	102.94	105.37	107.81	105.29	102.72	104.23	107.62	104.35	105.61	103.73	104.96	105.67	104.44	106.78	105.17	105.49	106.54	104.54	102.85	105.68	105.57	104.32	104.85	105.36	103.46	102.01	107.96	105.21	105.92	101.65
104.61	104.93	107.91	106.09	109.51	104.85	106.73	108.17	106.77	106.3	105.28	107.62	107.24	105.56	107.58	106.38	107.76	107.04	106.14	105.57	106.12	107.11	106.78	104.96	105.33	107.33	106.08	105.46	106.31	106.49	106.6	106.65	106.75	106.77	105.48	106.95	107.44	105.93	105.94	106.36	108.58	106.8	105.83	105.98	103.84	105.46	108.79	103.83	107.68	107.46
106.44	105.85	104.33	106.95	106	106.71	106.69	104.43	105.02	104.47	102.81	105.41	106.86	103.72	107.87	105.11	106.46	106.24	105.7	104.71	106.35	103.55	104.96	105.78	107.2	106.15	104.54	105.52	103.62	105.05	105.08	105.95	106.51	106.76	104.07	104.82	104.7	106.3	107.25	104.1	106.13	107.8	106.05	105.45	105.13	106.64	109.99	105.39	103.56	106.6
105.99	105.67	105.63	102.69	106.86	104.65	106.04	106.67	103.95	104.35	104.54	104.44	104.52	105.26	107.47	108.99	106.94	108.96	106.97	105.75	105.92	103.67	106.53	107.39	105.29	104.81	106.21	104.25	107.24	106.62	107.33	105.52	106.46	105.37	104.25	107.73	104.8	104.67	106.62	106.15	104.44	105.51	104.64	107.5	105.33	105.64	106.51	106.78	107.97	105.6
108.94	110.75	110.13	109.21	110.23	108.15	111.46	111.83	108.52	109.37	110.53	108.91	110.56	109.1	109.58	110.36	109.4	111.27	109.52	111.02	111.19	109.93	110.81	108.56	109.56	109.25	108.88	111.13	110.7	110.37	109.62	107.65	109.96	109.9	107.93	108.74	110.24	108.87	110.11	110.87	108.62	109.89	110.55	110.5	110.93	107.71	109.3	111.13	110.58	109.31
116.8	118.54	118.63	117.98	116.9	115.62	116.43	119.47	118.17	120.17	118.37	116.94	114.95	116.8	117.03	117.73	116.43	116.82	115.7	118.25	117.94	118.93	117.31	116.67	118.25	116.99	119.46	117.7	120.87	119.6	117.16	118.22	116.92	115.45	116.54	116.05	118.78	117.93	117.69	115.48	117.16	118.7	119.2	118.51	115.77	118.99	117.91	118.77	117.56	118.08
110.01	111.27	110.92	112.75	111.87	112.14	112.02	111.14	113.36	111.14	113.11	111.84	114.09	112.2	110.46	111.89	110.58	112.68	112.77	114.47	110.99	111.59	110.87	110.92	114.07	113.59	111.02	111.77	112.22	112.4	110.8	111.76	111.52	112.26	110.47	113.47	112.74	113.82	114.04	114.31	110.13	111.5	111.49	110.96	113.41	111.71	110.88	112.58	111.84	112.77
[truncated: 150 more columns]
